# Supplementary material for: A vehicle license plate data access model based on the jump hash consistency algorithm
Source: PLoS One. 2023 Aug 24;18(8):e0288427. doi: 10.1371/journal.pone.0288427 (PMC10449116; doi:10.1371/journal.pone.0288427)
Supplement: S1 Data — (ZIP) [file pone.0288427.s001.zip]

Archive with 119 entries (118 files):
- experiment result data.xlsx
- vpld/
- vpld/2021-04-01_1.json
- vpld/2021-04-01_10.json
- vpld/2021-04-01_100.json
- vpld/2021-04-01_101.json
- vpld/2021-04-01_102.json
- vpld/2021-04-01_103.json
- vpld/2021-04-01_104.json
- vpld/2021-04-01_105.json
- vpld/2021-04-01_106.json
- vpld/2021-04-01_107.json
- vpld/2021-04-01_108.json
- vpld/2021-04-01_109.json
- vpld/2021-04-01_11.json
- vpld/2021-04-01_110.json
- vpld/2021-04-01_111.json
- vpld/2021-04-01_112.json
- vpld/2021-04-01_113.json
- vpld/2021-04-01_114.json
- vpld/2021-04-01_115.json
- vpld/2021-04-01_116.json
- vpld/2021-04-01_117.json
- vpld/2021-04-01_12.json
- vpld/2021-04-01_13.json
- vpld/2021-04-01_14.json
- vpld/2021-04-01_15.json
- vpld/2021-04-01_16.json
- vpld/2021-04-01_17.json
- vpld/2021-04-01_18.json
- vpld/2021-04-01_19.json
- vpld/2021-04-01_2.json
- vpld/2021-04-01_20.json
- vpld/2021-04-01_21.json
- vpld/2021-04-01_22.json
- vpld/2021-04-01_23.json
- vpld/2021-04-01_24.json
- vpld/2021-04-01_25.json
- vpld/2021-04-01_26.json
- vpld/2021-04-01_27.json
- vpld/2021-04-01_28.json
- vpld/2021-04-01_29.json
- vpld/2021-04-01_3.json
- vpld/2021-04-01_30.json
- vpld/2021-04-01_31.json
- vpld/2021-04-01_32.json
- vpld/2021-04-01_33.json
- vpld/2021-04-01_34.json
- vpld/2021-04-01_35.json
- vpld/2021-04-01_36.json
- vpld/2021-04-01_37.json
- vpld/2021-04-01_38.json
- vpld/2021-04-01_39.json
- vpld/2021-04-01_4.json
- vpld/2021-04-01_40.json
- vpld/2021-04-01_41.json
- vpld/2021-04-01_42.json
- vpld/2021-04-01_43.json
- vpld/2021-04-01_44.json
- vpld/2021-04-01_45.json
- vpld/2021-04-01_46.json
- vpld/2021-04-01_47.json
- vpld/2021-04-01_48.json
- vpld/2021-04-01_49.json
- vpld/2021-04-01_5.json
- vpld/2021-04-01_50.json
- vpld/2021-04-01_51.json
- vpld/2021-04-01_52.json
- vpld/2021-04-01_53.json
- vpld/2021-04-01_54.json
- vpld/2021-04-01_55.json
- vpld/2021-04-01_56.json
- vpld/2021-04-01_57.json
- vpld/2021-04-01_58.json
- vpld/2021-04-01_59.json
- vpld/2021-04-01_6.json
- vpld/2021-04-01_60.json
- vpld/2021-04-01_61.json
- vpld/2021-04-01_62.json
- vpld/2021-04-01_63.json
- vpld/2021-04-01_64.json
- vpld/2021-04-01_65.json
- vpld/2021-04-01_66.json
- vpld/2021-04-01_67.json
- vpld/2021-04-01_68.json
- vpld/2021-04-01_69.json
- vpld/2021-04-01_7.json
- vpld/2021-04-01_70.json
- vpld/2021-04-01_71.json
- vpld/2021-04-01_72.json
- vpld/2021-04-01_73.json
- vpld/2021-04-01_74.json
- vpld/2021-04-01_75.json
- vpld/2021-04-01_76.json
- vpld/2021-04-01_77.json
- vpld/2021-04-01_78.json
- vpld/2021-04-01_79.json
- vpld/2021-04-01_8.json
- vpld/2021-04-01_80.json
- vpld/2021-04-01_81.json
- vpld/2021-04-01_82.json
- vpld/2021-04-01_83.json
- vpld/2021-04-01_84.json
- vpld/2021-04-01_85.json
- vpld/2021-04-01_86.json
- vpld/2021-04-01_87.json
- vpld/2021-04-01_88.json
- vpld/2021-04-01_89.json
- vpld/2021-04-01_9.json
- vpld/2021-04-01_90.json
- vpld/2021-04-01_91.json
- vpld/2021-04-01_92.json
- vpld/2021-04-01_93.json
- vpld/2021-04-01_94.json
- vpld/2021-04-01_95.json
- vpld/2021-04-01_96.json
- vpld/2021-04-01_97.json
- vpld/2021-04-01_98.json
- vpld/2021-04-01_99.json
