# Supplementary material for: A vehicle license plate data access model based on the jump hash consistency algorithm
Source: PLoS One. 2023 Aug 24;18(8):e0288427. doi: 10.1371/journal.pone.0288427 (PMC10449116; doi:10.1371/journal.pone.0288427)
Supplement: S1 Data — (ZIP) [file pone.0288427.s001.zip › experiment result data.xlsx]

## Sheet: 不同窗口长度下不同数据量扫描时间
窗口宽度	Data Volume(1 day)：1163628 rows	Data Volume(2 day)：2381991 rows	Data Volume(3 day)：3431504 rows
1	5305	8779	11586
2	2394	4679	6566
3	1898	3908	5861
4	2017	3723	5989
5	1891	3780	5635
6	1911	3995	5425
7	2019	4351	5259
8	1856	4333	5413
9	1876	4402	5485
10	1929	4503	5587
11	2406	4026	5753
12	2311	4853	5842

## Sheet: 3线程逐日累加数据量扫描时间
数据量	扫描完成时间	PostgreSQL	HBase
1	1898	237	1898
2	3859	494	1890
3	5441	667	1901
4	12988	885	1898
5	12467	1140	1890
6	14627	1311	1892
7	17512	1517	1895
8	18656	1717	1820
9	20758	2077	1888
10	22869	2115	1870
11	26170	2311	1896
12	28788	2569	1895
13	30877	2790	1898
14	32761	2989	1899
15	34091	3223	1860
16	36913	3419	1880
17	39992	3570	1899
18	42664	3734	1877
19	43426	4069	1878
20	46859	4197	1890
21	48085	4277	1886
22	48379	4488	1898
23	50177	4655	1898
24	51440	4755	1888
25	52355	4984	1898
26	53707	5418	1891
27	54504	5917	1892
28	56392	6604	1892
29	59543	7584	1891
30	61387	7632	1890

## Sheet: 负载均衡实验
Region Server		Region Server	Row Key Starter	Row Key Terminator	Data Volumne（rows×1000）	占用空间（MB）
No.	Partiton
1	d1:1	d1:16030		60	1253.96	436
2	d2:1	d2:16030	60	120	1213.48	441
3	d3:1	d3:16030	120	180	1157.15	423
4	d1:2	d1:16030	180	240	1269.61	461
5	d2:2	d2:16030	240	300	1265.61	458
6	d3:2	d3:16030	300	360	1214.05	427
7	d1:3	d1:16030	360	420	1276.41	466
8	d2:3	d2:16030	420	480	1238.36	455
9	d3:3	d3:16030	480	540	1224.06	444
10	d1:4	d1:16030	540	600	1200.57	438
11	d2:4	d2:16030	600	660	1245.17	434
12	d3:4	d3:16030	660	720	1227.06	429
13	d1:5	d1:16030	720	780	1247.23	436
14	d2:5	d2:16030	780	840	1187.65	430
15	d3:5	d3:16030	840	900	1220.81	444
16	d1:6	d1:16030	900	960	1202.01	421
17	d2:6	d2:16030	960	1020	1192.46	433
18	d3:6	d3:16030	1020	1080	1235	450
19	d1:7	d1:16030	1080	1140	1123.57	410
20	d2:7	d2:16030	1140	1200	1174.04	430
21	d3:7	d3:16030	1200	1260	1231.61	447
22	d1:8	d1:16030	1260	1320	1138.81	413
23	d2:8	d2:16030	1320	1380	1267.32	463
24	d3:8	d3:16030	1380		1179.6	427
					40.3383

## Sheet: 负载均衡2
服务器	Region Server	区域服务器	行键起始符	行键终止符	数据量 （行）	占用空间（MB）	物理服务器
datanode		（Region Server）					总数据量	总占用空间
d1	d1:1	d1:16030		60	1253956	436	9712176	3481
	d1:2	d1:16030	180	240	1269611	461
	d1:3	d1:16030	360	420	1276413	466
	d1:4	d1:16030	540	600	1200573	438
	d1:5	d1:16030	720	780	1247234	436
	d1:6	d1:16030	900	960	1202009	421
	d1:7	d1:16030	1080	1140	1123572	410
	d1:8	d1:16030	1260	1320	1138808	413
d2	d2:1	d2:16030	60	120	1213480	441	9784102	3544
	d2:2	d2:16030	240	300	1265614	458
	d2:3	d2:16030	420	480	1238357	455
	d2:4	d2:16030	600	660	1245171	434
	d2:5	d2:16030	780	840	1187653	430
	d2:6	d2:16030	960	1020	1192463	433
	d2:7	d2:16030	1140	1200	1174042	430
	d2:8	d2:16030	1320	1380	1267322	463
d3	d3:1	d3:16030	120	180	1157154	423	9689344	3491
	d3:2	d3:16030	300	360	1214047	427
	d3:3	d3:16030	480	540	1224060	444
	d3:4	d3:16030	660	720	1227063	429
	d3:5	d3:16030	840	900	1220808	444
	d3:6	d3:16030	1020	1080	1234996	450
	d3:7	d3:16030	1200	1260	1231612	447
	d3:8	d3:16030	1380		1179604	427
方差值					41205.9	15.2591	49453.2	33.8575
		数据节点：d1								数据节点:d2								数据节点:d3
	RegionServer编号	d1:1	d1:2	d1:3	d1:4	d1:5	d1:6	d1:7	d1:8	d2:1	d2:2	d2:3	d2:4	d2:5	d2:6	d2:7	d2:8	d3:1	d3:2	d3:3	d3:4	d3:5	d3:6	d3:7	d3:8
	槽位范围	-60	180-240	360-420	540-600	720-780	900-960	1080-1140	1260-1320	60-120	240-300	420-480	600-660	780-840	960-1020	1140-1200	1320-1380	120-180	300-360	480-540	660-720	840-900	1020-1080	1200-1260	1380
	存储数据	1253.96	1269.61	1276.41	1200.57	1247.23	1202.01	1123.57	1138.81	1213.48	1265.61	1238.36	1245.17	1187.65	1192.46	1174.04	1267.32	1157.15	1214.05	1224.06	1227.06	1220.81	1235	1231.61	1179.6
	占用空间	436	461	466	438	436	421	410	413	441	458	455	434	430	433	430	463	423	427	444	429	444	450	447	427

## Sheet: Sheet1
Region Server		Row Key Starter	Row Key Terminator	Data Volumne（rows×1000）	Average	Variance
No.	Partiton
1	d1:1		60	1253.96	1216.07	40.3383
2	d2:1	60	120	1213.48
3	d3:1	120	180	1157.15
4	d1:2	180	240	1269.61
5	d2:2	240	300	1265.61
6	d3:2	300	360	1214.05
7	d1:3	360	420	1276.41
8	d2:3	420	480	1238.36
9	d3:3	480	540	1224.06
10	d1:4	540	600	1200.57
11	d2:4	600	660	1245.17
12	d3:4	660	720	1227.06
13	d1:5	720	780	1247.23
14	d2:5	780	840	1187.65
15	d3:5	840	900	1220.81
16	d1:6	900	960	1202.01
17	d2:6	960	1020	1192.46
18	d3:6	1020	1080	1235
19	d1:7	1080	1140	1123.57
20	d2:7	1140	1200	1174.04
21	d3:7	1200	1260	1231.61
22	d1:8	1260	1320	1138.81
23	d2:8	1320	1380	1267.32
24	d3:8	1380		1179.6

## Sheet: Sheet2
Characteristics Methods	Crossed Query	Occupied space	Used Memory	Scalability	Realtime Access
auxiliary indexing	partly	wasteful	Saving	Yes	Yes
MapReduce based	Yes	Saving	Saving	Yes	No
Spark based	partly	Saving	wasteful	No	Yes
JHAC based	Yes	saving	Saving	Yes	Yes
