# Supplementary material for: A vehicle license plate data access model based on the jump hash consistency algorithm
Source: PLoS One. 2023 Aug 24;18(8):e0288427. doi: 10.1371/journal.pone.0288427 (PMC10449116; doi:10.1371/journal.pone.0288427)
Supplement: S1 Data — (ZIP) [file pone.0288427.s001.zip › vpld/2021-04-01_110.json]

[{"KKBH":"610286127","HPHM":"津GFH176","JGSK":"2021-04-01 20:22:50.1","CDBH":"2","XSFX":"由东向西","XSFXDM":"1","KKMC":"中津大道与和畅路交口"},{"KKBH":"610271010","HPHM":"津DPP578","JGSK":"2021-04-01 20:22:50.145","CDBH":"7","XSFX":"由北向南","XSFXDM":"4","KKMC":"中新大道与华五路交口"},{"KKBH":"610391007","HPHM":"津A6Y456","JGSK":"2021-04-01 20:22:50.332","CDBH":"10","XSFX":"由北向南","XSFXDM":"4","KKMC":"和韵路与和风路交口"},{"KKBH":"610266117","HPHM":"冀AX5R15","JGSK":"2021-04-01 20:22:50.431","CDBH":"5","XSFX":"由西向东","XSFXDM":"2","KKMC":"中生大道与和韵路交口"},{"KKBH":"610276124","HPHM":"津GDT628","JGSK":"2021-04-01 20:22:50.454","CDBH":"7","XSFX":"由南向北","XSFXDM":"3","KKMC":"中新大道与中生大道交口"},{"KKBH":"610326142000","HPHM":"车牌","JGSK":"2021-04-01 20:22:50.478","CDBH":"11","XSFX":"由北向南","XSFXDM":"4","KKMC":"中成大道与泰七路交口"},{"KKBH":"610391007","HPHM":"车牌","JGSK":"2021-04-01 20:22:50.488","CDBH":"3","XSFX":"由东向西","XSFXDM":"1","KKMC":"和韵路与和风路交口"},{"KKBH":"720861003000","HPHM":"津RZX361","JGSK":"2021-04-01 20:22:50.518","CDBH":"5","XSFX":"由西向东","XSFXDM":"2","KKMC":"海晨道与安明路交口"},{"KKBH":"7208710020000","HPHM":"车牌","JGSK":"2021-04-01 20:22:50.526","CDBH":"6","XSFX":"由南向北","XSFXDM":"3","KKMC":"安正路与芳菲路交口正向"},{"KKBH":"610251001","HPHM":"津D91558","JGSK":"2021-04-01 20:22:50.547","CDBH":"5","XSFX":"由西向东","XSFXDM":"2","KKMC":"中天大道与和畅路交口"},{"KKBH":"610286127","HPHM":"津RFH518","JGSK":"2021-04-01 20:22:50.563","CDBH":"1","XSFX":"由东向西","XSFXDM":"1","KKMC":"中津大道与和畅路交口"},{"KKBH":"610276124","HPHM":"津KWD995","JGSK":"2021-04-01 20:22:50.605","CDBH":"10","XSFX":"由北向南","XSFXDM":"4","KKMC":"中新大道与中生大道交口"},{"KKBH":"7205410020000","HPHM":"津AD15302","JGSK":"2021-04-01 20:22:50.61","CDBH":"4","XSFX":"由西向东","XSFXDM":"2","KKMC":"动漫环路西与动漫中路交口正向"},{"KKBH":"7208610020000","HPHM":"津E27612","JGSK":"2021-04-01 20:22:50.641","CDBH":"10","XSFX":"由北向南","XSFXDM":"4","KKMC":"海晨道与安正路交口正向"},{"KKBH":"610286127","HPHM":"津CDD020","JGSK":"2021-04-01 20:22:50.642","CDBH":"2","XSFX":"由东向西","XSFXDM":"1","KKMC":"中津大道与和畅路交口"},{"KKBH":"610276124","HPHM":"黑D80435","JGSK":"2021-04-01 20:22:50.758","CDBH":"7","XSFX":"由南向北","XSFXDM":"3","KKMC":"中新大道与中生大道交口"},{"KKBH":"610256113","HPHM":"冀A122EY","JGSK":"2021-04-01 20:22:50.881","CDBH":"1","XSFX":"由西向东","XSFXDM":"2","KKMC":"中天大道与和风路交口"},{"KKBH":"610256115","HPHM":"津A18N07","JGSK":"2021-04-01 20:22:50.893","CDBH":"8","XSFX":"由南向北","XSFXDM":"3","KKMC":"中天大道与中生大道交口"},{"KKBH":"610266118","HPHM":"京PQ1E29","JGSK":"2021-04-01 20:22:50.906","CDBH":"3","XSFX":"由东向西","XSFXDM":"1","KKMC":"中生大道与和畅路交口"},{"KKBH":"7209010020000","HPHM":"津RNB176","JGSK":"2021-04-01 20:22:50.968","CDBH":"8","XSFX":"由南向北","XSFXDM":"3","KKMC":"玉林道与安正路交口正向"},{"KKBH":"610391007","HPHM":"鲁R7N75W","JGSK":"2021-04-01 20:22:51.075","CDBH":"11","XSFX":"由北向南","XSFXDM":"4","KKMC":"和韵路与和风路交口"},{"KKBH":"7208610030000","HPHM":"津DWT622","JGSK":"2021-04-01 20:22:51.273","CDBH":"4","XSFX":"由西向东","XSFXDM":"2","KKMC":"海晨道与安明路交口正向"},{"KKBH":"610271010","HPHM":"津AR9766","JGSK":"2021-04-01 20:22:51.288","CDBH":"8","XSFX":"由北向南","XSFXDM":"4","KKMC":"中新大道与华五路交口"},{"KKBH":"610256116","HPHM":"津E13978","JGSK":"2021-04-01 20:22:51.44","CDBH":"7","XSFX":"由南向北","XSFXDM":"3","KKMC":"中天大道与和顺路交口"},{"KKBH":"610266118","HPHM":"津E27600","JGSK":"2021-04-01 20:22:51.557","CDBH":"11","XSFX":"由北向南","XSFXDM":"4","KKMC":"中生大道与和畅路交口"},{"KKBH":"610271010","HPHM":"津NSW907","JGSK":"2021-04-01 20:22:51.58","CDBH":"5","XSFX":"由南向北","XSFXDM":"3","KKMC":"中新大道与华五路交口"},{"KKBH":"6071310030000","HPHM":"京PFW608","JGSK":"2021-04-01 20:22:51.586","CDBH":"1","XSFX":"由东向西","XSFXDM":"1","KKMC":"中央大道与海旭道交口正向"},{"KKBH":"610256116","HPHM":"津A5A235","JGSK":"2021-04-01 20:22:51.68","CDBH":"9","XSFX":"由南向北","XSFXDM":"3","KKMC":"中天大道与和顺路交口"},{"KKBH":"720881002000","HPHM":"冀J9E8R2","JGSK":"2021-04-01 20:22:51.785","CDBH":"3","XSFX":"由东向西","XSFXDM":"1","KKMC":"海旭道与安正路交口"},{"KKBH":"720861003000","HPHM":"车牌","JGSK":"2021-04-01 20:22:51.876","CDBH":"4","XSFX":"由西向东","XSFXDM":"2","KKMC":"海晨道与安明路交口"},{"KKBH":"610256115","HPHM":"津GJY528","JGSK":"2021-04-01 20:22:51.885","CDBH":"5","XSFX":"由西向东","XSFXDM":"2","KKMC":"中天大道与中生大道交口"},{"KKBH":"610286127","HPHM":"津DUL926","JGSK":"2021-04-01 20:22:51.922","CDBH":"3","XSFX":"由东向西","XSFXDM":"1","KKMC":"中津大道与和畅路交口"},{"KKBH":"720871002000","HPHM":"津KY9557","JGSK":"2021-04-01 20:22:51.98","CDBH":"5","XSFX":"由南向北","XSFXDM":"3","KKMC":"安正路与芳菲路交口"},{"KKBH":"7205710040000","HPHM":"车牌","JGSK":"2021-04-01 20:22:52.121","CDBH":"1","XSFX":"由东向西","XSFXDM":"1","KKMC":"动漫东路与动漫中路交口正向"},{"KKBH":"610276124","HPHM":"辽A58FK7","JGSK":"2021-04-01 20:22:52.14","CDBH":"8","XSFX":"由南向北","XSFXDM":"3","KKMC":"中新大道与中生大道交口"},{"KKBH":"610276124","HPHM":"津A19E00","JGSK":"2021-04-01 20:22:52.14","CDBH":"1","XSFX":"由东向西","XSFXDM":"1","KKMC":"中新大道与中生大道交口"},{"KKBH":"7400110020000","HPHM":"津KLD848","JGSK":"2021-04-01 20:22:52.378","CDBH":"2","XSFX":"由东向西","XSFXDM":"1","KKMC":"静湖南路与华一路交口正向"},{"KKBH":"610286127","HPHM":"冀B2CG07","JGSK":"2021-04-01 20:22:52.397","CDBH":"1","XSFX":"由东向西","XSFXDM":"1","KKMC":"中津大道与和畅路交口"},{"KKBH":"610256115","HPHM":"津RHT028","JGSK":"2021-04-01 20:22:52.499","CDBH":"1","XSFX":"由东向西","XSFXDM":"1","KKMC":"中天大道与中生大道交口"},{"KKBH":"610256112","HPHM":"鲁NY3A68","JGSK":"2021-04-01 20:22:52.519","CDBH":"10","XSFX":"由北向南","XSFXDM":"4","KKMC":"中天大道与中津大道交口"},{"KKBH":"720881002000","HPHM":"津C9S678","JGSK":"2021-04-01 20:22:52.557","CDBH":"6","XSFX":"由西向东","XSFXDM":"2","KKMC":"海旭道与安正路交口"},{"KKBH":"610266117","HPHM":"车牌","JGSK":"2021-04-01 20:22:52.562","CDBH":"5","XSFX":"由西向东","XSFXDM":"2","KKMC":"中生大道与和韵路交口"},{"KKBH":"720891003000","HPHM":"车牌","JGSK":"2021-04-01 20:22:52.568","CDBH":"2","XSFX":"由东向西","XSFXDM":"1","KKMC":"海博道与安正路交口"},{"KKBH":"610276126","HPHM":"津C81V75","JGSK":"2021-04-01 20:22:52.666","CDBH":"5","XSFX":"由南向北","XSFXDM":"3","KKMC":"中新大道与和意路交口"},{"KKBH":"610391007","HPHM":"冀B9NN20","JGSK":"2021-04-01 20:22:52.761","CDBH":"8","XSFX":"由南向北","XSFXDM":"3","KKMC":"和韵路与和风路交口"},{"KKBH":"720891004000","HPHM":"川A87S5M","JGSK":"2021-04-01 20:22:52.883","CDBH":"5","XSFX":"由西向东","XSFXDM":"2","KKMC":"海博道与安平路交口"},{"KKBH":"610256112","HPHM":"津ADN1202","JGSK":"2021-04-01 20:22:53.106","CDBH":"11","XSFX":"由北向南","XSFXDM":"4","KKMC":"中天大道与中津大道交口"},{"KKBH":"610391006","HPHM":"津AF08033","JGSK":"2021-04-01 20:22:53.152","CDBH":"1","XSFX":"由东向西","XSFXDM":"1","KKMC":"和韵路与和意路交口"},{"KKBH":"610256113","HPHM":"津FAD202","JGSK":"2021-04-01 20:22:53.197","CDBH":"8","XSFX":"由北向南","XSFXDM":"4","KKMC":"中天大道与和风路交口"},{"KKBH":"610276126","HPHM":"冀DY098F","JGSK":"2021-04-01 20:22:53.199","CDBH":"7","XSFX":"由北向南","XSFXDM":"4","KKMC":"中新大道与和意路交口"},{"KKBH":"610391007","HPHM":"津A08B63","JGSK":"2021-04-01 20:22:53.227","CDBH":"1","XSFX":"由东向西","XSFXDM":"1","KKMC":"和韵路与和风路交口"},{"KKBH":"610391007","HPHM":"冀ATW946","JGSK":"2021-04-01 20:22:53.316","CDBH":"11","XSFX":"由北向南","XSFXDM":"4","KKMC":"和韵路与和风路交口"},{"KKBH":"610271010","HPHM":"津DPP578","JGSK":"2021-04-01 20:22:53.345","CDBH":"7","XSFX":"由北向南","XSFXDM":"4","KKMC":"中新大道与华五路交口"},{"KKBH":"6102610030000","HPHM":"津HH0821","JGSK":"2021-04-01 20:22:53.448","CDBH":"8","XSFX":"由北向南","XSFXDM":"4","KKMC":"中生大道与静湖南路交口正向"},{"KKBH":"610256115","HPHM":"冀B3C7K5","JGSK":"2021-04-01 20:22:53.482","CDBH":"10","XSFX":"由北向南","XSFXDM":"4","KKMC":"中天大道与中生大道交口"},{"KKBH":"610256112","HPHM":"津GCG912","JGSK":"2021-04-01 20:22:53.505","CDBH":"7","XSFX":"由南向北","XSFXDM":"3","KKMC":"中天大道与中津大道交口"},{"KKBH":"720881002000","HPHM":"冀RQ5B71","JGSK":"2021-04-01 20:22:53.623","CDBH":"4","XSFX":"由东向西","XSFXDM":"1","KKMC":"海旭道与安正路交口"},{"KKBH":"720861002000","HPHM":"冀J3N8Q6","JGSK":"2021-04-01 20:22:53.724","CDBH":"10","XSFX":"由北向南","XSFXDM":"4","KKMC":"海晨道与安正路交口"},{"KKBH":"610266118","HPHM":"吉FP2928","JGSK":"2021-04-01 20:22:54.044","CDBH":"4","XSFX":"由西向东","XSFXDM":"2","KKMC":"中生大道与和畅路交口"},{"KKBH":"711","HPHM":"车牌","JGSK":"2021-04-01 20:22:54.132","CDBH":"7","XSFX":"由北向南","XSFXDM":"4","KKMC":"不礼让行人中新大道与和旭路交口"},{"KKBH":"610276124","HPHM":"津GDT628","JGSK":"2021-04-01 20:22:54.2","CDBH":"7","XSFX":"由南向北","XSFXDM":"3","KKMC":"中新大道与中生大道交口"},{"KKBH":"720891003000","HPHM":"津KZF076","JGSK":"2021-04-01 20:22:54.249","CDBH":"2","XSFX":"由东向西","XSFXDM":"1","KKMC":"海博道与安正路交口"},{"KKBH":"610256115","HPHM":"津MEL629","JGSK":"2021-04-01 20:22:54.259","CDBH":"1","XSFX":"由东向西","XSFXDM":"1","KKMC":"中天大道与中生大道交口"},{"KKBH":"7208910050000","HPHM":"津E08334","JGSK":"2021-04-01 20:22:54.26","CDBH":"1","XSFX":"由东向西","XSFXDM":"1","KKMC":"海博道与安明路交口正向"},{"KKBH":"610401005","HPHM":"津DNY700","JGSK":"2021-04-01 20:22:54.498","CDBH":"10","XSFX":"由北向南","XSFXDM":"4","KKMC":"和畅路与和顺路交口"},{"KKBH":"610271010","HPHM":"津NSW907","JGSK":"2021-04-01 20:22:54.579","CDBH":"5","XSFX":"由南向北","XSFXDM":"3","KKMC":"中新大道与华五路交口"},{"KKBH":"7208810020000","HPHM":"津RBK775","JGSK":"2021-04-01 20:22:54.581","CDBH":"9","XSFX":"由南向北","XSFXDM":"3","KKMC":"海旭道与安正路交口正向"},{"KKBH":"7208610030000","HPHM":"津AY1770","JGSK":"2021-04-01 20:22:54.638","CDBH":"4","XSFX":"由西向东","XSFXDM":"2","KKMC":"海晨道与安明路交口正向"},{"KKBH":"720891004000","HPHM":"车牌","JGSK":"2021-04-01 20:22:54.682","CDBH":"9","XSFX":"由南向北","XSFXDM":"3","KKMC":"海博道与安平路交口"},{"KKBH":"610251001","HPHM":"津D91558","JGSK":"2021-04-01 20:22:54.722","CDBH":"5","XSFX":"由西向东","XSFXDM":"2","KKMC":"中天大道与和畅路交口"},{"KKBH":"720901002000","HPHM":"津RN8176","JGSK":"2021-04-01 20:22:54.732","CDBH":"8","XSFX":"由南向北","XSFXDM":"3","KKMC":"玉林道与安正路交口"},{"KKBH":"728031006000","HPHM":"津HXE839","JGSK":"2021-04-01 20:22:54.752","CDBH":"1","XSFX":"由东向西","XSFXDM":"1","KKMC":"动漫中路与文三路交口"},{"KKBH":"720891003000","HPHM":"车牌","JGSK":"2021-04-01 20:22:54.783","CDBH":"5","XSFX":"由西向东","XSFXDM":"2","KKMC":"海博道与安正路交口"},{"KKBH":"610256115","HPHM":"津GJY528","JGSK":"2021-04-01 20:22:54.801","CDBH":"6","XSFX":"由西向东","XSFXDM":"2","KKMC":"中天大道与中生大道交口"},{"KKBH":"610391007","HPHM":"津A6Y456","JGSK":"2021-04-01 20:22:55.156","CDBH":"11","XSFX":"由北向南","XSFXDM":"4","KKMC":"和韵路与和风路交口"},{"KKBH":"610271010","HPHM":"津AD23938","JGSK":"2021-04-01 20:22:55.425","CDBH":"4","XSFX":"由南向北","XSFXDM":"3","KKMC":"中新大道与华五路交口"},{"KKBH":"610276124","HPHM":"辽A58FK7","JGSK":"2021-04-01 20:22:55.479","CDBH":"8","XSFX":"由南向北","XSFXDM":"3","KKMC":"中新大道与中生大道交口"},{"KKBH":"610271010","HPHM":"津GKY225","JGSK":"2021-04-01 20:22:55.505","CDBH":"7","XSFX":"由北向南","XSFXDM":"4","KKMC":"中新大道与华五路交口"},{"KKBH":"610401004","HPHM":"津HKD676","JGSK":"2021-04-01 20:22:55.623","CDBH":"4","XSFX":"由西向东","XSFXDM":"2","KKMC":"和畅路与和风路交口"},{"KKBH":"6103261420000","HPHM":"车牌","JGSK":"2021-04-01 20:22:55.71","CDBH":"11","XSFX":"由北向南","XSFXDM":"4","KKMC":"中成大道与泰七路交口正向"},{"KKBH":"7280310030000","HPHM":"津AHA429","JGSK":"2021-04-01 20:22:55.753","CDBH":"6","XSFX":"由北向南","XSFXDM":"4","KKMC":"动漫中路与文二路交口正向"},{"KKBH":"610286127","HPHM":"津C750D3","JGSK":"2021-04-01 20:22:55.917","CDBH":"2","XSFX":"由东向西","XSFXDM":"1","KKMC":"中津大道与和畅路交口"},{"KKBH":"610266117","HPHM":"津AD70172","JGSK":"2021-04-01 20:22:56.015","CDBH":"8","XSFX":"由南向北","XSFXDM":"3","KKMC":"中生大道与和韵路交口"},{"KKBH":"610256112","HPHM":"豫R935QN","JGSK":"2021-04-01 20:22:56.057","CDBH":"6","XSFX":"由西向东","XSFXDM":"2","KKMC":"中天大道与中津大道交口"},{"KKBH":"610256112","HPHM":"津ADB1202","JGSK":"2021-04-01 20:22:56.199","CDBH":"12","XSFX":"由北向南","XSFXDM":"4","KKMC":"中天大道与中津大道交口"},{"KKBH":"610391008","HPHM":"津A9R866","JGSK":"2021-04-01 20:22:56.282","CDBH":"4","XSFX":"由西向东","XSFXDM":"2","KKMC":"和韵路与和旭路交口"},{"KKBH":"610256116","HPHM":"豫EN9371","JGSK":"2021-04-01 20:22:56.358","CDBH":"7","XSFX":"由南向北","XSFXDM":"3","KKMC":"中天大道与和顺路交口"},{"KKBH":"610256113","HPHM":"车牌","JGSK":"2021-04-01 20:22:56.379","CDBH":"1","XSFX":"由西向东","XSFXDM":"2","KKMC":"中天大道与和风路交口"},{"KKBH":"610256113","HPHM":"津FAD202","JGSK":"2021-04-01 20:22:56.718","CDBH":"8","XSFX":"由北向南","XSFXDM":"4","KKMC":"中天大道与和风路交口"},{"KKBH":"610256111","HPHM":"津HFC852","JGSK":"2021-04-01 20:22:56.823","CDBH":"8","XSFX":"由北向南","XSFXDM":"4","KKMC":"中天大道与和惠路交口"},{"KKBH":"610256113","HPHM":"津E28261","JGSK":"2021-04-01 20:22:56.846","CDBH":"5","XSFX":"由南向北","XSFXDM":"3","KKMC":"中天大道与和风路交口"},{"KKBH":"610271009","HPHM":"津A01553F","JGSK":"2021-04-01 20:22:56.887","CDBH":"8","XSFX":"由南向北","XSFXDM":"3","KKMC":"中新大道与泰七路交口"},{"KKBH":"7208610020000","HPHM":"津MYY627","JGSK":"2021-04-01 20:22:57.053","CDBH":"11","XSFX":"由北向南","XSFXDM":"4","KKMC":"海晨道与安正路交口正向"},{"KKBH":"720541002000","HPHM":"浙AD15302","JGSK":"2021-04-01 20:22:57.169","CDBH":"3","XSFX":"由西向东","XSFXDM":"2","KKMC":"动漫环路西与动漫中路交口"},{"KKBH":"7280310020000","HPHM":"津AVM980","JGSK":"2021-04-01 20:22:57.192","CDBH":"3","XSFX":"由西向东","XSFXDM":"2","KKMC":"动漫中路与文一路交口正向"},{"KKBH":"7205710040000","HPHM":"车牌","JGSK":"2021-04-01 20:22:57.216","CDBH":"6","XSFX":"由北向南","XSFXDM":"4","KKMC":"动漫东路与动漫中路交口正向"},{"KKBH":"720891003000","HPHM":"车牌","JGSK":"2021-04-01 20:22:57.351","CDBH":"5","XSFX":"由西向东","XSFXDM":"2","KKMC":"海博道与安正路交口"},{"KKBH":"7208810020000","HPHM":"津AL70R7","JGSK":"2021-04-01 20:22:57.404","CDBH":"12","XSFX":"由北向南","XSFXDM":"4","KKMC":"海旭道与安正路交口正向"},{"KKBH":"610256112","HPHM":"津GCG912","JGSK":"2021-04-01 20:22:57.416","CDBH":"7","XSFX":"由南向北","XSFXDM":"3","KKMC":"中天大道与中津大道交口"},{"KKBH":"610286127","HPHM":"津RFH518","JGSK":"2021-04-01 20:22:57.447","CDBH":"1","XSFX":"由东向西","XSFXDM":"1","KKMC":"中津大道与和畅路交口"},{"KKBH":"7208910030000","HPHM":"车牌","JGSK":"2021-04-01 20:22:57.742","CDBH":"3","XSFX":"由东向西","XSFXDM":"1","KKMC":"海博道与安正路交口正向"},{"KKBH":"7205710040000","HPHM":"鲁A770H9","JGSK":"2021-04-01 20:22:57.747","CDBH":"3","XSFX":"由西向东","XSFXDM":"2","KKMC":"动漫东路与动漫中路交口正向"},{"KKBH":"610256115","HPHM":"津RHT028","JGSK":"2021-04-01 20:22:57.757","CDBH":"1","XSFX":"由东向西","XSFXDM":"1","KKMC":"中天大道与中生大道交口"},{"KKBH":"610256115","HPHM":"津K37326","JGSK":"2021-04-01 20:22:57.767","CDBH":"7","XSFX":"由南向北","XSFXDM":"3","KKMC":"中天大道与中生大道交口"},{"KKBH":"610401005","HPHM":"津A13Z31","JGSK":"2021-04-01 20:22:57.783","CDBH":"10","XSFX":"由北向南","XSFXDM":"4","KKMC":"和畅路与和顺路交口"},{"KKBH":"610401004","HPHM":"津RHP298","JGSK":"2021-04-01 20:22:57.976","CDBH":"4","XSFX":"由西向东","XSFXDM":"2","KKMC":"和畅路与和风路交口"},{"KKBH":"610276125","HPHM":"津HZX071","JGSK":"2021-04-01 20:22:57.987","CDBH":"5","XSFX":"由南向北","XSFXDM":"3","KKMC":"中新大道与和顺路交口"},{"KKBH":"720891003000","HPHM":"车牌","JGSK":"2021-04-01 20:22:58.091","CDBH":"1","XSFX":"由东向西","XSFXDM":"1","KKMC":"海博道与安正路交口"},{"KKBH":"728031002000","HPHM":"津KF9292","JGSK":"2021-04-01 20:22:58.096","CDBH":"7","XSFX":"由北向南","XSFXDM":"4","KKMC":"动漫中路与文一路交口"},{"KKBH":"720861003000","HPHM":"冀BV063L","JGSK":"2021-04-01 20:22:58.122","CDBH":"4","XSFX":"由西向东","XSFXDM":"2","KKMC":"海晨道与安明路交口"},{"KKBH":"610266118","HPHM":"津GXU300","JGSK":"2021-04-01 20:22:58.125","CDBH":"10","XSFX":"由北向南","XSFXDM":"4","KKMC":"中生大道与和畅路交口"},{"KKBH":"610271010","HPHM":"津AD23938","JGSK":"2021-04-01 20:22:58.222","CDBH":"4","XSFX":"由南向北","XSFXDM":"3","KKMC":"中新大道与华五路交口"},{"KKBH":"610271010","HPHM":"津GKY225","JGSK":"2021-04-01 20:22:58.231","CDBH":"7","XSFX":"由北向南","XSFXDM":"4","KKMC":"中新大道与华五路交口"},{"KKBH":"610256114","HPHM":"津A9H543","JGSK":"2021-04-01 20:22:58.286","CDBH":"1","XSFX":"由西向东","XSFXDM":"2","KKMC":"中天大道与和旭路交口"},{"KKBH":"7208710020000","HPHM":"冀BZ018L","JGSK":"2021-04-01 20:22:58.37","CDBH":"8","XSFX":"由北向南","XSFXDM":"4","KKMC":"安正路与芳菲路交口正向"},{"KKBH":"728031003000","HPHM":"津AHA429","JGSK":"2021-04-01 20:22:58.394","CDBH":"6","XSFX":"由北向南","XSFXDM":"4","KKMC":"动漫中路与文二路交口"},{"KKBH":"6071310030000","HPHM":"津J690B9","JGSK":"2021-04-01 20:22:58.497","CDBH":"1","XSFX":"由东向西","XSFXDM":"1","KKMC":"中央大道与海旭道交口正向"},{"KKBH":"610401005","HPHM":"津DNY700","JGSK":"2021-04-01 20:22:58.566","CDBH":"11","XSFX":"由北向南","XSFXDM":"4","KKMC":"和畅路与和顺路交口"},{"KKBH":"720891003000","HPHM":"车牌","JGSK":"2021-04-01 20:22:58.651","CDBH":"2","XSFX":"由东向西","XSFXDM":"1","KKMC":"海博道与安正路交口"},{"KKBH":"610266118","HPHM":"吉FP2928","JGSK":"2021-04-01 20:22:59.158","CDBH":"4","XSFX":"由西向东","XSFXDM":"2","KKMC":"中生大道与和畅路交口"},{"KKBH":"720891003000","HPHM":"车牌","JGSK":"2021-04-01 20:22:59.187","CDBH":"9","XSFX":"由南向北","XSFXDM":"3","KKMC":"海博道与安正路交口"},{"KKBH":"610266118","HPHM":"川HN9991","JGSK":"2021-04-01 20:22:59.34","CDBH":"2","XSFX":"由东向西","XSFXDM":"1","KKMC":"中生大道与和畅路交口"},{"KKBH":"610286127","HPHM":"冀B192H5","JGSK":"2021-04-01 20:22:59.422","CDBH":"1","XSFX":"由东向西","XSFXDM":"1","KKMC":"中津大道与和畅路交口"},{"KKBH":"7205710040000","HPHM":"陕K312M5","JGSK":"2021-04-01 20:22:59.448","CDBH":"1","XSFX":"由东向西","XSFXDM":"1","KKMC":"动漫东路与动漫中路交口正向"},{"KKBH":"610391007","HPHM":"津A08B63","JGSK":"2021-04-01 20:22:59.455","CDBH":"2","XSFX":"由东向西","XSFXDM":"1","KKMC":"和韵路与和风路交口"},{"KKBH":"740011002000","HPHM":"津KLD848","JGSK":"2021-04-01 20:22:59.786","CDBH":"10","XSFX":"由东向西","XSFXDM":"1","KKMC":"静湖南路与华一路交口"},{"KKBH":"7208610020000","HPHM":"车牌","JGSK":"2021-04-01 20:22:59.836","CDBH":"12","XSFX":"由北向南","XSFXDM":"4","KKMC":"海晨道与安正路交口正向"},{"KKBH":"610256115","HPHM":"津MEL629","JGSK":"2021-04-01 20:22:59.842","CDBH":"1","XSFX":"由东向西","XSFXDM":"1","KKMC":"中天大道与中生大道交口"},{"KKBH":"7280310020000","HPHM":"辽BX08F2","JGSK":"2021-04-01 20:22:59.905","CDBH":"7","XSFX":"由北向南","XSFXDM":"4","KKMC":"动漫中路与文一路交口正向"},{"KKBH":"720861002000","HPHM":"津E27612","JGSK":"2021-04-01 20:22:59.97","CDBH":"10","XSFX":"由北向南","XSFXDM":"4","KKMC":"海晨道与安正路交口"},{"KKBH":"720891005000","HPHM":"津E08334","JGSK":"2021-04-01 20:23:00.014","CDBH":"1","XSFX":"由东向西","XSFXDM":"1","KKMC":"海博道与安明路交口"},{"KKBH":"610256113","HPHM":"吉AS627U","JGSK":"2021-04-01 20:23:00.297","CDBH":"6","XSFX":"由南向北","XSFXDM":"3","KKMC":"中天大道与和风路交口"},{"KKBH":"610391006","HPHM":"津J12813","JGSK":"2021-04-01 20:23:00.304","CDBH":"1","XSFX":"由东向西","XSFXDM":"1","KKMC":"和韵路与和意路交口"},{"KKBH":"728031002000","HPHM":"津E26786","JGSK":"2021-04-01 20:23:00.341","CDBH":"8","XSFX":"由北向南","XSFXDM":"4","KKMC":"动漫中路与文一路交口"},{"KKBH":"7208210030000","HPHM":"津ADK8185","JGSK":"2021-04-01 20:23:00.386","CDBH":"1","XSFX":"由东向西","XSFXDM":"1","KKMC":"动漫西路与动漫南路交口正向"},{"KKBH":"7208610030000","HPHM":"津RMX952","JGSK":"2021-04-01 20:23:00.529","CDBH":"2","XSFX":"由东向西","XSFXDM":"1","KKMC":"海晨道与安明路交口正向"},{"KKBH":"610276124","HPHM":"津AF52268","JGSK":"2021-04-01 20:23:00.552","CDBH":"11","XSFX":"由北向南","XSFXDM":"4","KKMC":"中新大道与中生大道交口"},{"KKBH":"610271009","HPHM":"津A01553F","JGSK":"2021-04-01 20:23:00.727","CDBH":"8","XSFX":"由南向北","XSFXDM":"3","KKMC":"中新大道与泰七路交口"},{"KKBH":"610391008","HPHM":"津A9R866","JGSK":"2021-04-01 20:23:00.739","CDBH":"5","XSFX":"由西向东","XSFXDM":"2","KKMC":"和韵路与和旭路交口"},{"KKBH":"610256115","HPHM":"津LL8118","JGSK":"2021-04-01 20:23:00.985","CDBH":"9","XSFX":"由南向北","XSFXDM":"3","KKMC":"中天大道与中生大道交口"},{"KKBH":"610256115","HPHM":"冀B5X79M","JGSK":"2021-04-01 20:23:01.139","CDBH":"9","XSFX":"由南向北","XSFXDM":"3","KKMC":"中天大道与中生大道交口"},{"KKBH":"610256113","HPHM":"津E28261","JGSK":"2021-04-01 20:23:01.203","CDBH":"5","XSFX":"由南向北","XSFXDM":"3","KKMC":"中天大道与和风路交口"},{"KKBH":"610256112","HPHM":"津E27505","JGSK":"2021-04-01 20:23:01.256","CDBH":"12","XSFX":"由北向南","XSFXDM":"4","KKMC":"中天大道与中津大道交口"},{"KKBH":"711","HPHM":"车牌","JGSK":"2021-04-01 20:23:01.338","CDBH":"7","XSFX":"由北向南","XSFXDM":"4","KKMC":"不礼让行人中新大道与和旭路交口"},{"KKBH":"720881002000","HPHM":"鲁AL70R7","JGSK":"2021-04-01 20:23:01.391","CDBH":"12","XSFX":"由北向南","XSFXDM":"4","KKMC":"海旭道与安正路交口"},{"KKBH":"720861003000","HPHM":"辽PBF590","JGSK":"2021-04-01 20:23:01.401","CDBH":"4","XSFX":"由西向东","XSFXDM":"2","KKMC":"海晨道与安明路交口"},{"KKBH":"610276124","HPHM":"吉J5892D","JGSK":"2021-04-01 20:23:01.412","CDBH":"8","XSFX":"由南向北","XSFXDM":"3","KKMC":"中新大道与中生大道交口"},{"KKBH":"610401005","HPHM":"津A13Z31","JGSK":"2021-04-01 20:23:01.607","CDBH":"11","XSFX":"由北向南","XSFXDM":"4","KKMC":"和畅路与和顺路交口"},{"KKBH":"720891003000","HPHM":"车牌","JGSK":"2021-04-01 20:23:01.613","CDBH":"2","XSFX":"由东向西","XSFXDM":"1","KKMC":"海博道与安正路交口"},{"KKBH":"610401004","HPHM":"津HKD676","JGSK":"2021-04-01 20:23:01.617","CDBH":"5","XSFX":"由西向东","XSFXDM":"2","KKMC":"和畅路与和风路交口"},{"KKBH":"610256112","HPHM":"津CCN807","JGSK":"2021-04-01 20:23:01.903","CDBH":"6","XSFX":"由西向东","XSFXDM":"2","KKMC":"中天大道与中津大道交口"},{"KKBH":"610256114","HPHM":"津MVN988","JGSK":"2021-04-01 20:23:02.029","CDBH":"7","XSFX":"由北向南","XSFXDM":"4","KKMC":"中天大道与和旭路交口"},{"KKBH":"610256115","HPHM":"冀B3J79G","JGSK":"2021-04-01 20:23:02.063","CDBH":"10","XSFX":"由北向南","XSFXDM":"4","KKMC":"中天大道与中生大道交口"},{"KKBH":"7208610030000","HPHM":"冀B77EZ8","JGSK":"2021-04-01 20:23:02.092","CDBH":"5","XSFX":"由西向东","XSFXDM":"2","KKMC":"海晨道与安明路交口正向"},{"KKBH":"720891003000","HPHM":"车牌","JGSK":"2021-04-01 20:23:02.54","CDBH":"9","XSFX":"由南向北","XSFXDM":"3","KKMC":"海博道与安正路交口"},{"KKBH":"610326142000","HPHM":"车牌","JGSK":"2021-04-01 20:23:02.807","CDBH":"11","XSFX":"由北向南","XSFXDM":"4","KKMC":"中成大道与泰七路交口"},{"KKBH":"7208610030000","HPHM":"冀R6D0B3","JGSK":"2021-04-01 20:23:02.875","CDBH":"4","XSFX":"由西向东","XSFXDM":"2","KKMC":"海晨道与安明路交口正向"},{"KKBH":"610276125","HPHM":"冀B9D1A5","JGSK":"2021-04-01 20:23:03.038","CDBH":"7","XSFX":"由北向南","XSFXDM":"4","KKMC":"中新大道与和顺路交口"},{"KKBH":"7208810050000","HPHM":"津A5A023","JGSK":"2021-04-01 20:23:03.038","CDBH":"4","XSFX":"由西向东","XSFXDM":"2","KKMC":"海旭道与明盛路交口正向"},{"KKBH":"610256113","HPHM":"吉AS627U","JGSK":"2021-04-01 20:23:03.125","CDBH":"6","XSFX":"由南向北","XSFXDM":"3","KKMC":"中天大道与和风路交口"},{"KKBH":"720571004000","HPHM":"陕K312M5","JGSK":"2021-04-01 20:23:03.339","CDBH":"1","XSFX":"由东向西","XSFXDM":"1","KKMC":"动漫东路与动漫中路交口"},{"KKBH":"728031002000","HPHM":"津AVM980","JGSK":"2021-04-01 20:23:03.656","CDBH":"3","XSFX":"由西向东","XSFXDM":"2","KKMC":"动漫中路与文一路交口"},{"KKBH":"610391006","HPHM":"车牌","JGSK":"2021-04-01 20:23:03.749","CDBH":"1","XSFX":"由东向西","XSFXDM":"1","KKMC":"和韵路与和意路交口"},{"KKBH":"610261003000","HPHM":"津HH0821","JGSK":"2021-04-01 20:23:03.873","CDBH":"17","XSFX":"由北向南","XSFXDM":"4","KKMC":"中生大道与静湖南路交口"},{"KKBH":"610256116","HPHM":"豫EN9371","JGSK":"2021-04-01 20:23:04.007","CDBH":"7","XSFX":"由南向北","XSFXDM":"3","KKMC":"中天大道与和顺路交口"},{"KKBH":"610256111","HPHM":"晋C7018F","JGSK":"2021-04-01 20:23:04.012","CDBH":"7","XSFX":"由北向南","XSFXDM":"4","KKMC":"中天大道与和惠路交口"},{"KKBH":"610266118","HPHM":"津GXU300","JGSK":"2021-04-01 20:23:04.043","CDBH":"10","XSFX":"由北向南","XSFXDM":"4","KKMC":"中生大道与和畅路交口"},{"KKBH":"610401004","HPHM":"津NU3033","JGSK":"2021-04-01 20:23:04.057","CDBH":"5","XSFX":"由西向东","XSFXDM":"2","KKMC":"和畅路与和风路交口"},{"KKBH":"610256115","HPHM":"津ATT777","JGSK":"2021-04-01 20:23:04.252","CDBH":"11","XSFX":"由北向南","XSFXDM":"4","KKMC":"中天大道与中生大道交口"},{"KKBH":"720571004000","HPHM":"鲁A770H9","JGSK":"2021-04-01 20:23:04.275","CDBH":"3","XSFX":"由西向东","XSFXDM":"2","KKMC":"动漫东路与动漫中路交口"},{"KKBH":"720891003000","HPHM":"车牌","JGSK":"2021-04-01 20:23:04.335","CDBH":"1","XSFX":"由东向西","XSFXDM":"1","KKMC":"海博道与安正路交口"},{"KKBH":"610266118","HPHM":"川HN9991","JGSK":"2021-04-01 20:23:04.49","CDBH":"2","XSFX":"由东向西","XSFXDM":"1","KKMC":"中生大道与和畅路交口"},{"KKBH":"610276124","HPHM":"津AF52268","JGSK":"2021-04-01 20:23:04.531","CDBH":"11","XSFX":"由北向南","XSFXDM":"4","KKMC":"中新大道与中生大道交口"},{"KKBH":"610256115","HPHM":"津K37326","JGSK":"2021-04-01 20:23:04.585","CDBH":"8","XSFX":"由南向北","XSFXDM":"3","KKMC":"中天大道与中生大道交口"},{"KKBH":"720861003000","HPHM":"津DWT622","JGSK":"2021-04-01 20:23:04.766","CDBH":"4","XSFX":"由西向东","XSFXDM":"2","KKMC":"海晨道与安明路交口"},{"KKBH":"610401004","HPHM":"豫Q682D9","JGSK":"2021-04-01 20:23:05.23","CDBH":"8","XSFX":"由南向北","XSFXDM":"3","KKMC":"和畅路与和风路交口"},{"KKBH":"720891003000","HPHM":"津QZ9391","JGSK":"2021-04-01 20:23:05.376","CDBH":"2","XSFX":"由东向西","XSFXDM":"1","KKMC":"海博道与安正路交口"},{"KKBH":"610276125","HPHM":"冀B9D1A5","JGSK":"2021-04-01 20:23:05.396","CDBH":"7","XSFX":"由北向南","XSFXDM":"4","KKMC":"中新大道与和顺路交口"},{"KKBH":"720881002000","HPHM":"津RBK775","JGSK":"2021-04-01 20:23:05.427","CDBH":"9","XSFX":"由南向北","XSFXDM":"3","KKMC":"海旭道与安正路交口"},{"KKBH":"610276126","HPHM":"辽A550UG","JGSK":"2021-04-01 20:23:05.553","CDBH":"1","XSFX":"由东向西","XSFXDM":"1","KKMC":"中新大道与和意路交口"},{"KKBH":"7280310020000","HPHM":"车牌","JGSK":"2021-04-01 20:23:05.607","CDBH":"6","XSFX":"由南向北","XSFXDM":"3","KKMC":"动漫中路与文一路交口正向"},{"KKBH":"610256116","HPHM":"津RBQ656","JGSK":"2021-04-01 20:23:05.629","CDBH":"11","XSFX":"由北向南","XSFXDM":"4","KKMC":"中天大道与和顺路交口"},{"KKBH":"610391007","HPHM":"津JUE816","JGSK":"2021-04-01 20:23:05.8","CDBH":"1","XSFX":"由东向西","XSFXDM":"1","KKMC":"和韵路与和风路交口"},{"KKBH":"720861003000","HPHM":"冀B77EZ8","JGSK":"2021-04-01 20:23:05.892","CDBH":"5","XSFX":"由西向东","XSFXDM":"2","KKMC":"海晨道与安明路交口"},{"KKBH":"728031002000","HPHM":"辽BX08F2","JGSK":"2021-04-01 20:23:05.991","CDBH":"7","XSFX":"由北向南","XSFXDM":"4","KKMC":"动漫中路与文一路交口"},{"KKBH":"720861002000","HPHM":"津MYY627","JGSK":"2021-04-01 20:23:06.053","CDBH":"11","XSFX":"由北向南","XSFXDM":"4","KKMC":"海晨道与安正路交口"},{"KKBH":"610276125","HPHM":"津H61029","JGSK":"2021-04-01 20:23:06.092","CDBH":"5","XSFX":"由南向北","XSFXDM":"3","KKMC":"中新大道与和顺路交口"},{"KKBH":"6071310030000","HPHM":"津NQH168","JGSK":"2021-04-01 20:23:06.221","CDBH":"1","XSFX":"由东向西","XSFXDM":"1","KKMC":"中央大道与海旭道交口正向"},{"KKBH":"610256114","HPHM":"津MVN988","JGSK":"2021-04-01 20:23:06.319","CDBH":"7","XSFX":"由北向南","XSFXDM":"4","KKMC":"中天大道与和旭路交口"},{"KKBH":"610391006","HPHM":"津NHQ368","JGSK":"2021-04-01 20:23:06.386","CDBH":"4","XSFX":"由西向东","XSFXDM":"2","KKMC":"和韵路与和意路交口"},{"KKBH":"610266117","HPHM":"车牌","JGSK":"2021-04-01 20:23:06.414","CDBH":"7","XSFX":"由南向北","XSFXDM":"3","KKMC":"中生大道与和韵路交口"},{"KKBH":"7208910030000","HPHM":"车牌","JGSK":"2021-04-01 20:23:06.542","CDBH":"4","XSFX":"由西向东","XSFXDM":"2","KKMC":"海博道与安正路交口正向"},{"KKBH":"610266118","HPHM":"黑DX5478","JGSK":"2021-04-01 20:23:06.553","CDBH":"2","XSFX":"由东向西","XSFXDM":"1","KKMC":"中生大道与和畅路交口"},{"KKBH":"610276124","HPHM":"吉J5892D","JGSK":"2021-04-01 20:23:06.771","CDBH":"8","XSFX":"由南向北","XSFXDM":"3","KKMC":"中新大道与中生大道交口"},{"KKBH":"7205710040000","HPHM":"津C323H1","JGSK":"2021-04-01 20:23:06.861","CDBH":"1","XSFX":"由东向西","XSFXDM":"1","KKMC":"动漫东路与动漫中路交口正向"},{"KKBH":"610401005","HPHM":"津JHW811","JGSK":"2021-04-01 20:23:07.129","CDBH":"4","XSFX":"由西向东","XSFXDM":"2","KKMC":"和畅路与和顺路交口"},{"KKBH":"610256115","HPHM":"津RMD883","JGSK":"2021-04-01 20:23:07.218","CDBH":"10","XSFX":"由北向南","XSFXDM":"4","KKMC":"中天大道与中生大道交口"},{"KKBH":"720861003000","HPHM":"津RMX952","JGSK":"2021-04-01 20:23:07.394","CDBH":"2","XSFX":"由东向西","XSFXDM":"1","KKMC":"海晨道与安明路交口"},{"KKBH":"7208610030000","HPHM":"津A7952警","JGSK":"2021-04-01 20:23:07.926","CDBH":"4","XSFX":"由西向东","XSFXDM":"2","KKMC":"海晨道与安明路交口正向"},{"KKBH":"720861003000","HPHM":"津AY1770","JGSK":"2021-04-01 20:23:07.967","CDBH":"4","XSFX":"由西向东","XSFXDM":"2","KKMC":"海晨道与安明路交口"},{"KKBH":"610401004","HPHM":"鲁N616HA","JGSK":"2021-04-01 20:23:08.008","CDBH":"10","XSFX":"由北向南","XSFXDM":"4","KKMC":"和畅路与和风路交口"},{"KKBH":"720871002000","HPHM":"冀BZ018L","JGSK":"2021-04-01 20:23:08.102","CDBH":"8","XSFX":"由北向南","XSFXDM":"4","KKMC":"安正路与芳菲路交口"},{"KKBH":"720821003000","HPHM":"津AD78185","JGSK":"2021-04-01 20:23:08.157","CDBH":"1","XSFX":"由东向西","XSFXDM":"1","KKMC":"动漫西路与动漫南路交口"},{"KKBH":"610266118","HPHM":"津K22695","JGSK":"2021-04-01 20:23:08.261","CDBH":"1","XSFX":"由东向西","XSFXDM":"1","KKMC":"中生大道与和畅路交口"},{"KKBH":"610256111","HPHM":"晋C7018F","JGSK":"2021-04-01 20:23:08.269","CDBH":"7","XSFX":"由北向南","XSFXDM":"4","KKMC":"中天大道与和惠路交口"},{"KKBH":"610256112","HPHM":"津C6T571","JGSK":"2021-04-01 20:23:08.392","CDBH":"6","XSFX":"由西向东","XSFXDM":"2","KKMC":"中天大道与中津大道交口"},{"KKBH":"7208910030000","HPHM":"车牌","JGSK":"2021-04-01 20:23:08.409","CDBH":"2","XSFX":"由东向西","XSFXDM":"1","KKMC":"海博道与安正路交口正向"},{"KKBH":"610256115","HPHM":"津ATT777","JGSK":"2021-04-01 20:23:08.454","CDBH":"12","XSFX":"由北向南","XSFXDM":"4","KKMC":"中天大道与中生大道交口"},{"KKBH":"610256111","HPHM":"津GXN110","JGSK":"2021-04-01 20:23:08.529","CDBH":"5","XSFX":"由南向北","XSFXDM":"3","KKMC":"中天大道与和惠路交口"},{"KKBH":"610276124","HPHM":"津CAT825","JGSK":"2021-04-01 20:23:08.636","CDBH":"7","XSFX":"由南向北","XSFXDM":"3","KKMC":"中新大道与中生大道交口"},{"KKBH":"610401005","HPHM":"津KMM007","JGSK":"2021-04-01 20:23:08.667","CDBH":"1","XSFX":"由东向西","XSFXDM":"1","KKMC":"和畅路与和顺路交口"},{"KKBH":"610266117","HPHM":"津AD70172","JGSK":"2021-04-01 20:23:08.714","CDBH":"7","XSFX":"由南向北","XSFXDM":"3","KKMC":"中生大道与和韵路交口"},{"KKBH":"720881005000","HPHM":"车牌","JGSK":"2021-04-01 20:23:08.876","CDBH":"2","XSFX":"由东向西","XSFXDM":"1","KKMC":"海旭道与明盛路交口"},{"KKBH":"610266118","HPHM":"津HL9719","JGSK":"2021-04-01 20:23:08.903","CDBH":"2","XSFX":"由东向西","XSFXDM":"1","KKMC":"中生大道与和畅路交口"},{"KKBH":"610391007","HPHM":"津HSK307","JGSK":"2021-04-01 20:23:08.932","CDBH":"1","XSFX":"由东向西","XSFXDM":"1","KKMC":"和韵路与和风路交口"},{"KKBH":"610256111","HPHM":"津KX6277","JGSK":"2021-04-01 20:23:09.007","CDBH":"1","XSFX":"由西向东","XSFXDM":"2","KKMC":"中天大道与和惠路交口"},{"KKBH":"720891003000","HPHM":"车牌","JGSK":"2021-04-01 20:23:09.201","CDBH":"6","XSFX":"由西向东","XSFXDM":"2","KKMC":"海博道与安正路交口"},{"KKBH":"610276125","HPHM":"津HZX071","JGSK":"2021-04-01 20:23:09.299","CDBH":"5","XSFX":"由南向北","XSFXDM":"3","KKMC":"中新大道与和顺路交口"},{"KKBH":"610256116","HPHM":"津RBQ656","JGSK":"2021-04-01 20:23:09.3","CDBH":"12","XSFX":"由北向南","XSFXDM":"4","KKMC":"中天大道与和顺路交口"},{"KKBH":"610276125","HPHM":"津C21R13","JGSK":"2021-04-01 20:23:09.365","CDBH":"7","XSFX":"由北向南","XSFXDM":"4","KKMC":"中新大道与和顺路交口"},{"KKBH":"610401004","HPHM":"津NU3033","JGSK":"2021-04-01 20:23:09.544","CDBH":"6","XSFX":"由西向东","XSFXDM":"2","KKMC":"和畅路与和风路交口"},{"KKBH":"610266118","HPHM":"黑DX5478","JGSK":"2021-04-01 20:23:09.563","CDBH":"2","XSFX":"由东向西","XSFXDM":"1","KKMC":"中生大道与和畅路交口"},{"KKBH":"610266118","HPHM":"津NZH361","JGSK":"2021-04-01 20:23:09.699","CDBH":"1","XSFX":"由东向西","XSFXDM":"1","KKMC":"中生大道与和畅路交口"},{"KKBH":"610256115","HPHM":"冀B3J79G","JGSK":"2021-04-01 20:23:09.814","CDBH":"10","XSFX":"由北向南","XSFXDM":"4","KKMC":"中天大道与中生大道交口"},{"KKBH":"610271009","HPHM":"鲁A6B8W2","JGSK":"2021-04-01 20:23:10.194","CDBH":"8","XSFX":"由南向北","XSFXDM":"3","KKMC":"中新大道与泰七路交口"},{"KKBH":"7208910060000","HPHM":"津AF37030","JGSK":"2021-04-01 20:23:10.262","CDBH":"5","XSFX":"由西向东","XSFXDM":"2","KKMC":"海博道与永盛路交口正向"},{"KKBH":"610256115","HPHM":"津HH9726","JGSK":"2021-04-01 20:23:10.264","CDBH":"10","XSFX":"由北向南","XSFXDM":"4","KKMC":"中天大道与中生大道交口"},{"KKBH":"610401004","HPHM":"津A1E883","JGSK":"2021-04-01 20:23:10.394","CDBH":"1","XSFX":"由东向西","XSFXDM":"1","KKMC":"和畅路与和风路交口"},{"KKBH":"610391006","HPHM":"津NHQ368","JGSK":"2021-04-01 20:23:10.409","CDBH":"4","XSFX":"由西向东","XSFXDM":"2","KKMC":"和韵路与和意路交口"},{"KKBH":"610276126","HPHM":"辽A550UG","JGSK":"2021-04-01 20:23:10.671","CDBH":"1","XSFX":"由东向西","XSFXDM":"1","KKMC":"中新大道与和意路交口"},{"KKBH":"720881005000","HPHM":"津A5A023","JGSK":"2021-04-01 20:23:10.829","CDBH":"4","XSFX":"由西向东","XSFXDM":"2","KKMC":"海旭道与明盛路交口"},{"KKBH":"610266118","HPHM":"津K92511","JGSK":"2021-04-01 20:23:10.887","CDBH":"5","XSFX":"由西向东","XSFXDM":"2","KKMC":"中生大道与和畅路交口"},{"KKBH":"7208810040000","HPHM":"津RHG377","JGSK":"2021-04-01 20:23:10.913","CDBH":"4","XSFX":"由西向东","XSFXDM":"2","KKMC":"海旭道与永盛路交口正向"},{"KKBH":"610256115","HPHM":"津RMD883","JGSK":"2021-04-01 20:23:11.015","CDBH":"11","XSFX":"由北向南","XSFXDM":"4","KKMC":"中天大道与中生大道交口"},{"KKBH":"610256112","HPHM":"津DHU660","JGSK":"2021-04-01 20:23:11.191","CDBH":"6","XSFX":"由西向东","XSFXDM":"2","KKMC":"中天大道与中津大道交口"},{"KKBH":"610256116","HPHM":"津GKK619","JGSK":"2021-04-01 20:23:11.474","CDBH":"11","XSFX":"由北向南","XSFXDM":"4","KKMC":"中天大道与和顺路交口"},{"KKBH":"610266118","HPHM":"津HL9719","JGSK":"2021-04-01 20:23:11.488","CDBH":"3","XSFX":"由东向西","XSFXDM":"1","KKMC":"中生大道与和畅路交口"},{"KKBH":"610256114","HPHM":"津AYA216","JGSK":"2021-04-01 20:23:11.503","CDBH":"2","XSFX":"由西向东","XSFXDM":"2","KKMC":"中天大道与和旭路交口"},{"KKBH":"6071310030000","HPHM":"冀J921KX","JGSK":"2021-04-01 20:23:11.508","CDBH":"3","XSFX":"由东向西","XSFXDM":"1","KKMC":"中央大道与海旭道交口正向"},{"KKBH":"610401004","HPHM":"鲁N616HA","JGSK":"2021-04-01 20:23:11.635","CDBH":"11","XSFX":"由北向南","XSFXDM":"4","KKMC":"和畅路与和风路交口"},{"KKBH":"610266118","HPHM":"鲁AK6G56","JGSK":"2021-04-01 20:23:11.665","CDBH":"11","XSFX":"由北向南","XSFXDM":"4","KKMC":"中生大道与和畅路交口"},{"KKBH":"610256115","HPHM":"冀B0G03B","JGSK":"2021-04-01 20:23:11.668","CDBH":"10","XSFX":"由北向南","XSFXDM":"4","KKMC":"中天大道与中生大道交口"},{"KKBH":"610276124","HPHM":"津AU6660","JGSK":"2021-04-01 20:23:11.687","CDBH":"5","XSFX":"由西向东","XSFXDM":"2","KKMC":"中新大道与中生大道交口"},{"KKBH":"610276125","HPHM":"津C21R13","JGSK":"2021-04-01 20:23:11.717","CDBH":"7","XSFX":"由北向南","XSFXDM":"4","KKMC":"中新大道与和顺路交口"},{"KKBH":"610401005","HPHM":"津JHW811","JGSK":"2021-04-01 20:23:11.947","CDBH":"5","XSFX":"由西向东","XSFXDM":"2","KKMC":"和畅路与和顺路交口"},{"KKBH":"7280310020000","HPHM":"津DQY812","JGSK":"2021-04-01 20:23:12.037","CDBH":"6","XSFX":"由南向北","XSFXDM":"3","KKMC":"动漫中路与文一路交口正向"},{"KKBH":"720861003000","HPHM":"冀R6D0B3","JGSK":"2021-04-01 20:23:12.127","CDBH":"4","XSFX":"由西向东","XSFXDM":"2","KKMC":"海晨道与安明路交口"},{"KKBH":"6102610040000","HPHM":"津C65826","JGSK":"2021-04-01 20:23:12.19","CDBH":"3","XSFX":"由南向北","XSFXDM":"3","KKMC":"中生大道与静湖西路（北侧）正向"},{"KKBH":"711","HPHM":"津E27654","JGSK":"2021-04-01 20:23:12.221","CDBH":"8","XSFX":"由北向南","XSFXDM":"4","KKMC":"不礼让行人中新大道与和旭路交口"},{"KKBH":"610276124","HPHM":"津P537J3","JGSK":"2021-04-01 20:23:12.408","CDBH":"6","XSFX":"由西向东","XSFXDM":"2","KKMC":"中新大道与中生大道交口"},{"KKBH":"610256115","HPHM":"鲁G136YX","JGSK":"2021-04-01 20:23:12.422","CDBH":"11","XSFX":"由北向南","XSFXDM":"4","KKMC":"中天大道与中生大道交口"},{"KKBH":"7208610030000","HPHM":"津JQT808","JGSK":"2021-04-01 20:23:12.523","CDBH":"11","XSFX":"由北向南","XSFXDM":"4","KKMC":"海晨道与安明路交口正向"},{"KKBH":"6102661220000","HPHM":"津NFL111","JGSK":"2021-04-01 20:23:12.566","CDBH":"2","XSFX":"由西向东","XSFXDM":"2","KKMC":"生态城中生大道故道河一桥西向东上桥处正向"},{"KKBH":"7205610020000","HPHM":"车牌","JGSK":"2021-04-01 20:23:12.602","CDBH":"4","XSFX":"由西向东","XSFXDM":"2","KKMC":"动漫北路与文三路交口正向"},{"KKBH":"7208810020000","HPHM":"京MMR198","JGSK":"2021-04-01 20:23:12.607","CDBH":"13","XSFX":"由北向南","XSFXDM":"4","KKMC":"海旭道与安正路交口正向"},{"KKBH":"610276124","HPHM":"津CAT825","JGSK":"2021-04-01 20:23:12.611","CDBH":"7","XSFX":"由南向北","XSFXDM":"3","KKMC":"中新大道与中生大道交口"},{"KKBH":"610271009","HPHM":"鲁A6B8W2","JGSK":"2021-04-01 20:23:12.658","CDBH":"8","XSFX":"由南向北","XSFXDM":"3","KKMC":"中新大道与泰七路交口"},{"KKBH":"6071310030000","HPHM":"津A7R365","JGSK":"2021-04-01 20:23:12.695","CDBH":"3","XSFX":"由东向西","XSFXDM":"1","KKMC":"中央大道与海旭道交口正向"},{"KKBH":"720891006000","HPHM":"津AF37030","JGSK":"2021-04-01 20:23:12.8","CDBH":"5","XSFX":"由西向东","XSFXDM":"2","KKMC":"海博道与永盛路交口"},{"KKBH":"610391006","HPHM":"津C000H0","JGSK":"2021-04-01 20:23:12.883","CDBH":"7","XSFX":"由南向北","XSFXDM":"3","KKMC":"和韵路与和意路交口"},{"KKBH":"610271009","HPHM":"冀B6KQ70","JGSK":"2021-04-01 20:23:13.155","CDBH":"4","XSFX":"由西向东","XSFXDM":"2","KKMC":"中新大道与泰七路交口"},{"KKBH":"610266117","HPHM":"津A6J868","JGSK":"2021-04-01 20:23:13.16","CDBH":"5","XSFX":"由西向东","XSFXDM":"2","KKMC":"中生大道与和韵路交口"},{"KKBH":"7208910030000","HPHM":"车牌","JGSK":"2021-04-01 20:23:13.232","CDBH":"2","XSFX":"由东向西","XSFXDM":"1","KKMC":"海博道与安正路交口正向"},{"KKBH":"711","HPHM":"津NGG929","JGSK":"2021-04-01 20:23:13.423","CDBH":"7","XSFX":"由北向南","XSFXDM":"4","KKMC":"不礼让行人中新大道与和旭路交口"},{"KKBH":"610256115","HPHM":"津A18N07","JGSK":"2021-04-01 20:23:13.47","CDBH":"9","XSFX":"由南向北","XSFXDM":"3","KKMC":"中天大道与中生大道交口"},{"KKBH":"7208910060000","HPHM":"津A5T993","JGSK":"2021-04-01 20:23:13.477","CDBH":"5","XSFX":"由西向东","XSFXDM":"2","KKMC":"海博道与永盛路交口正向"},{"KKBH":"610266118","HPHM":"津K22695","JGSK":"2021-04-01 20:23:13.569","CDBH":"2","XSFX":"由东向西","XSFXDM":"1","KKMC":"中生大道与和畅路交口"},{"KKBH":"610256111","HPHM":"津KX6277","JGSK":"2021-04-01 20:23:13.68","CDBH":"1","XSFX":"由西向东","XSFXDM":"2","KKMC":"中天大道与和惠路交口"},{"KKBH":"610256115","HPHM":"津A09889D","JGSK":"2021-04-01 20:23:13.79","CDBH":"7","XSFX":"由南向北","XSFXDM":"3","KKMC":"中天大道与中生大道交口"},{"KKBH":"610276124","HPHM":"车牌","JGSK":"2021-04-01 20:23:13.899","CDBH":"8","XSFX":"由南向北","XSFXDM":"3","KKMC":"中新大道与中生大道交口"},{"KKBH":"7208610020000","HPHM":"车牌","JGSK":"2021-04-01 20:23:13.901","CDBH":"6","XSFX":"由西向东","XSFXDM":"2","KKMC":"海晨道与安正路交口正向"},{"KKBH":"720881004000","HPHM":"津RHG377","JGSK":"2021-04-01 20:23:14.116","CDBH":"9","XSFX":"由西向东","XSFXDM":"2","KKMC":"海旭道与永盛路交口"},{"KKBH":"610266118","HPHM":"津NZH361","JGSK":"2021-04-01 20:23:14.209","CDBH":"1","XSFX":"由东向西","XSFXDM":"1","KKMC":"中生大道与和畅路交口"},{"KKBH":"6102610040000","HPHM":"津REL623","JGSK":"2021-04-01 20:23:14.262","CDBH":"2","XSFX":"由南向北","XSFXDM":"3","KKMC":"中生大道与静湖西路（北侧）正向"},{"KKBH":"610266118","HPHM":"津K92511","JGSK":"2021-04-01 20:23:14.296","CDBH":"5","XSFX":"由西向东","XSFXDM":"2","KKMC":"中生大道与和畅路交口"},{"KKBH":"6102610030000","HPHM":"鲁NW92L8","JGSK":"2021-04-01 20:23:14.301","CDBH":"8","XSFX":"由北向南","XSFXDM":"4","KKMC":"中生大道与静湖南路交口正向"},{"KKBH":"610271010","HPHM":"冀AP71R6","JGSK":"2021-04-01 20:23:14.46","CDBH":"4","XSFX":"由南向北","XSFXDM":"3","KKMC":"中新大道与华五路交口"},{"KKBH":"610401005","HPHM":"车牌","JGSK":"2021-04-01 20:23:14.496","CDBH":"2","XSFX":"由东向西","XSFXDM":"1","KKMC":"和畅路与和顺路交口"},{"KKBH":"7280310020000","HPHM":"陕K312M5","JGSK":"2021-04-01 20:23:14.715","CDBH":"5","XSFX":"由南向北","XSFXDM":"3","KKMC":"动漫中路与文一路交口正向"},{"KKBH":"610401004","HPHM":"鲁NL353Q","JGSK":"2021-04-01 20:23:14.736","CDBH":"11","XSFX":"由北向南","XSFXDM":"4","KKMC":"和畅路与和风路交口"},{"KKBH":"6071310030000","HPHM":"津G18635","JGSK":"2021-04-01 20:23:14.76","CDBH":"2","XSFX":"由东向西","XSFXDM":"1","KKMC":"中央大道与海旭道交口正向"},{"KKBH":"610391007","HPHM":"津E24349","JGSK":"2021-04-01 20:23:14.843","CDBH":"1","XSFX":"由东向西","XSFXDM":"1","KKMC":"和韵路与和风路交口"},{"KKBH":"610256115","HPHM":"津HH9726","JGSK":"2021-04-01 20:23:15.013","CDBH":"10","XSFX":"由北向南","XSFXDM":"4","KKMC":"中天大道与中生大道交口"},{"KKBH":"720891003000","HPHM":"津QZ9391","JGSK":"2021-04-01 20:23:15.032","CDBH":"7","XSFX":"由南向北","XSFXDM":"3","KKMC":"海博道与安正路交口"},{"KKBH":"610391007","HPHM":"津HSK307","JGSK":"2021-04-01 20:23:15.064","CDBH":"1","XSFX":"由东向西","XSFXDM":"1","KKMC":"和韵路与和风路交口"},{"KKBH":"720861003000","HPHM":"津A7952警","JGSK":"2021-04-01 20:23:15.251","CDBH":"4","XSFX":"由西向东","XSFXDM":"2","KKMC":"海晨道与安明路交口"},{"KKBH":"610261004000","HPHM":"车牌","JGSK":"2021-04-01 20:23:15.253","CDBH":"3","XSFX":"由南向北","XSFXDM":"3","KKMC":"中生大道与静湖西路（北侧）"},{"KKBH":"7208610030000","HPHM":"津ADJ7017","JGSK":"2021-04-01 20:23:15.272","CDBH":"5","XSFX":"由西向东","XSFXDM":"2","KKMC":"海晨道与安明路交口正向"},{"KKBH":"610256112","HPHM":"津FAD202","JGSK":"2021-04-01 20:23:15.337","CDBH":"11","XSFX":"由北向南","XSFXDM":"4","KKMC":"中天大道与中津大道交口"},{"KKBH":"6103261420000","HPHM":"车牌","JGSK":"2021-04-01 20:23:15.408","CDBH":"13","XSFX":"由北向南","XSFXDM":"4","KKMC":"中成大道与泰七路交口正向"},{"KKBH":"610276125","HPHM":"黑D80435","JGSK":"2021-04-01 20:23:15.427","CDBH":"4","XSFX":"由南向北","XSFXDM":"3","KKMC":"中新大道与和顺路交口"},{"KKBH":"610286127","HPHM":"津AS0826","JGSK":"2021-04-01 20:23:15.461","CDBH":"7","XSFX":"由南向北","XSFXDM":"3","KKMC":"中津大道与和畅路交口"},{"KKBH":"610266118","HPHM":"车牌","JGSK":"2021-04-01 20:23:15.487","CDBH":"1","XSFX":"由东向西","XSFXDM":"1","KKMC":"中生大道与和畅路交口"},{"KKBH":"610256115","HPHM":"鲁G136YX","JGSK":"2021-04-01 20:23:15.493","CDBH":"12","XSFX":"由北向南","XSFXDM":"4","KKMC":"中天大道与中生大道交口"},{"KKBH":"610256111","HPHM":"津JYT322","JGSK":"2021-04-01 20:23:15.542","CDBH":"7","XSFX":"由北向南","XSFXDM":"4","KKMC":"中天大道与和惠路交口"},{"KKBH":"7208810060000","HPHM":"津LZ1029","JGSK":"2021-04-01 20:23:15.546","CDBH":"4","XSFX":"由南向北","XSFXDM":"3","KKMC":"海旭道与庄盛路交口正向"},{"KKBH":"610266122000","HPHM":"津NFL111","JGSK":"2021-04-01 20:23:15.589","CDBH":"2","XSFX":"由西向东","XSFXDM":"2","KKMC":"生态城中生大道故道河一桥西向东上桥处"},{"KKBH":"7205710040000","HPHM":"车牌","JGSK":"2021-04-01 20:23:15.698","CDBH":"4","XSFX":"由西向东","XSFXDM":"2","KKMC":"动漫东路与动漫中路交口正向"},{"KKBH":"720891003000","HPHM":"车牌","JGSK":"2021-04-01 20:23:15.703","CDBH":"2","XSFX":"由东向西","XSFXDM":"1","KKMC":"海博道与安正路交口"},{"KKBH":"7209010030000","HPHM":"冀EY638M","JGSK":"2021-04-01 20:23:15.723","CDBH":"1","XSFX":"由东向西","XSFXDM":"1","KKMC":"玉林道与安平路交口正向"},{"KKBH":"610266118","HPHM":"车牌","JGSK":"2021-04-01 20:23:15.905","CDBH":"1","XSFX":"由东向西","XSFXDM":"1","KKMC":"中生大道与和畅路交口"},{"KKBH":"610276124","HPHM":"津NTD776","JGSK":"2021-04-01 20:23:15.929","CDBH":"6","XSFX":"由西向东","XSFXDM":"2","KKMC":"中新大道与中生大道交口"},{"KKBH":"610391007","HPHM":"津JUE816","JGSK":"2021-04-01 20:23:16.344","CDBH":"2","XSFX":"由东向西","XSFXDM":"1","KKMC":"和韵路与和风路交口"},{"KKBH":"728031002000","HPHM":"津DQY812","JGSK":"2021-04-01 20:23:16.441","CDBH":"6","XSFX":"由南向北","XSFXDM":"3","KKMC":"动漫中路与文一路交口"},{"KKBH":"610391007","HPHM":"津AFZ406","JGSK":"2021-04-01 20:23:16.543","CDBH":"4","XSFX":"由西向东","XSFXDM":"2","KKMC":"和韵路与和风路交口"},{"KKBH":"711","HPHM":"冀D8E301","JGSK":"2021-04-01 20:23:16.544","CDBH":"8","XSFX":"由北向南","XSFXDM":"4","KKMC":"不礼让行人中新大道与和旭路交口"},{"KKBH":"7208810020000","HPHM":"冀A17C6Z","JGSK":"2021-04-01 20:23:16.776","CDBH":"1","XSFX":"由东向西","XSFXDM":"1","KKMC":"海旭道与安正路交口正向"},{"KKBH":"7208910030000","HPHM":"车牌","JGSK":"2021-04-01 20:23:17.019","CDBH":"2","XSFX":"由东向西","XSFXDM":"1","KKMC":"海博道与安正路交口正向"},{"KKBH":"7400110020000","HPHM":"车牌","JGSK":"2021-04-01 20:23:17.098","CDBH":"5","XSFX":"由南向北","XSFXDM":"3","KKMC":"静湖南路与华一路交口正向"},{"KKBH":"610256115","HPHM":"冀B0G03B","JGSK":"2021-04-01 20:23:17.338","CDBH":"10","XSFX":"由北向南","XSFXDM":"4","KKMC":"中天大道与中生大道交口"},{"KKBH":"610401005","HPHM":"津E13978","JGSK":"2021-04-01 20:23:17.411","CDBH":"2","XSFX":"由东向西","XSFXDM":"1","KKMC":"和畅路与和顺路交口"},{"KKBH":"610401004","HPHM":"京NMG036","JGSK":"2021-04-01 20:23:17.455","CDBH":"10","XSFX":"由北向南","XSFXDM":"4","KKMC":"和畅路与和风路交口"},{"KKBH":"610391006","HPHM":"津C81V75","JGSK":"2021-04-01 20:23:17.461","CDBH":"5","XSFX":"由西向东","XSFXDM":"2","KKMC":"和韵路与和意路交口"},{"KKBH":"610401004","HPHM":"津A1E883","JGSK":"2021-04-01 20:23:17.469","CDBH":"2","XSFX":"由东向西","XSFXDM":"1","KKMC":"和畅路与和风路交口"},{"KKBH":"610271009","HPHM":"冀B6KQ70","JGSK":"2021-04-01 20:23:17.668","CDBH":"4","XSFX":"由西向东","XSFXDM":"2","KKMC":"中新大道与泰七路交口"},{"KKBH":"7205710040000","HPHM":"津E26786","JGSK":"2021-04-01 20:23:17.73","CDBH":"3","XSFX":"由西向东","XSFXDM":"2","KKMC":"动漫东路与动漫中路交口正向"},{"KKBH":"610256112","HPHM":"津FAD202","JGSK":"2021-04-01 20:23:17.736","CDBH":"12","XSFX":"由北向南","XSFXDM":"4","KKMC":"中天大道与中津大道交口"},{"KKBH":"610276125","HPHM":"黑D80435","JGSK":"2021-04-01 20:23:17.779","CDBH":"4","XSFX":"由南向北","XSFXDM":"3","KKMC":"中新大道与和顺路交口"},{"KKBH":"610256116","HPHM":"津RYR537","JGSK":"2021-04-01 20:23:17.883","CDBH":"10","XSFX":"由北向南","XSFXDM":"4","KKMC":"中天大道与和顺路交口"},{"KKBH":"7208910040000","HPHM":"车牌","JGSK":"2021-04-01 20:23:17.889","CDBH":"6","XSFX":"由西向东","XSFXDM":"2","KKMC":"海博道与安平路交口正向"},{"KKBH":"610271010","HPHM":"冀AP71R6","JGSK":"2021-04-01 20:23:17.996","CDBH":"4","XSFX":"由南向北","XSFXDM":"3","KKMC":"中新大道与华五路交口"},{"KKBH":"610266117","HPHM":"车牌","JGSK":"2021-04-01 20:23:18.102","CDBH":"6","XSFX":"由西向东","XSFXDM":"2","KKMC":"中生大道与和韵路交口"},{"KKBH":"720861003000","HPHM":"津JQT808","JGSK":"2021-04-01 20:23:18.179","CDBH":"11","XSFX":"由北向南","XSFXDM":"4","KKMC":"海晨道与安明路交口"},{"KKBH":"610266118","HPHM":"津BV7600","JGSK":"2021-04-01 20:23:18.192","CDBH":"8","XSFX":"由南向北","XSFXDM":"3","KKMC":"中生大道与和畅路交口"},{"KKBH":"610266118","HPHM":"鲁AK6G56","JGSK":"2021-04-01 20:23:18.248","CDBH":"12","XSFX":"由北向南","XSFXDM":"4","KKMC":"中生大道与和畅路交口"},{"KKBH":"711","HPHM":"津KWD995","JGSK":"2021-04-01 20:23:18.309","CDBH":"8","XSFX":"由北向南","XSFXDM":"4","KKMC":"不礼让行人中新大道与和旭路交口"},{"KKBH":"7208710020000","HPHM":"冀F1VD07","JGSK":"2021-04-01 20:23:18.393","CDBH":"5","XSFX":"由南向北","XSFXDM":"3","KKMC":"安正路与芳菲路交口正向"},{"KKBH":"610276124","HPHM":"沪AWL904","JGSK":"2021-04-01 20:23:18.698","CDBH":"7","XSFX":"由南向北","XSFXDM":"3","KKMC":"中新大道与中生大道交口"},{"KKBH":"610256116","HPHM":"津GKK619","JGSK":"2021-04-01 20:23:18.746","CDBH":"12","XSFX":"由北向南","XSFXDM":"4","KKMC":"中天大道与和顺路交口"},{"KKBH":"720881002000","HPHM":"京MMR198","JGSK":"2021-04-01 20:23:18.759","CDBH":"13","XSFX":"由北向南","XSFXDM":"4","KKMC":"海旭道与安正路交口"},{"KKBH":"610401004","HPHM":"鲁NL353Q","JGSK":"2021-04-01 20:23:18.837","CDBH":"12","XSFX":"由北向南","XSFXDM":"4","KKMC":"和畅路与和风路交口"},{"KKBH":"7280310020000","HPHM":"车牌","JGSK":"2021-04-01 20:23:18.883","CDBH":"8","XSFX":"由北向南","XSFXDM":"4","KKMC":"动漫中路与文一路交口正向"},{"KKBH":"610391006","HPHM":"津C000H0","JGSK":"2021-04-01 20:23:18.901","CDBH":"7","XSFX":"由南向北","XSFXDM":"3","KKMC":"和韵路与和意路交口"},{"KKBH":"720571004000","HPHM":"津KF9292","JGSK":"2021-04-01 20:23:18.925","CDBH":"4","XSFX":"由西向东","XSFXDM":"2","KKMC":"动漫东路与动漫中路交口"},{"KKBH":"610276125","HPHM":"冀DY098F","JGSK":"2021-04-01 20:23:18.975","CDBH":"7","XSFX":"由北向南","XSFXDM":"4","KKMC":"中新大道与和顺路交口"},{"KKBH":"610286127","HPHM":"冀B2CG07","JGSK":"2021-04-01 20:23:18.978","CDBH":"1","XSFX":"由东向西","XSFXDM":"1","KKMC":"中津大道与和畅路交口"},{"KKBH":"610401005","HPHM":"津GTL996","JGSK":"2021-04-01 20:23:18.986","CDBH":"8","XSFX":"由南向北","XSFXDM":"3","KKMC":"和畅路与和顺路交口"},{"KKBH":"728031002000","HPHM":"陕K312M5","JGSK":"2021-04-01 20:23:19.006","CDBH":"5","XSFX":"由南向北","XSFXDM":"3","KKMC":"动漫中路与文一路交口"},{"KKBH":"720811002000","HPHM":"津RMR529","JGSK":"2021-04-01 20:23:19.074","CDBH":"3","XSFX":"由南向北","XSFXDM":"3","KKMC":"动漫南路与文一路交口"},{"KKBH":"610286127","HPHM":"津GFH176","JGSK":"2021-04-01 20:23:19.218","CDBH":"3","XSFX":"由东向西","XSFXDM":"1","KKMC":"中津大道与和畅路交口"},{"KKBH":"610401004","HPHM":"豫JJL001","JGSK":"2021-04-01 20:23:19.359","CDBH":"1","XSFX":"由东向西","XSFXDM":"1","KKMC":"和畅路与和风路交口"},{"KKBH":"711","HPHM":"车牌","JGSK":"2021-04-01 20:23:19.425","CDBH":"7","XSFX":"由北向南","XSFXDM":"4","KKMC":"不礼让行人中新大道与和旭路交口"},{"KKBH":"610256114","HPHM":"鲁E3979G","JGSK":"2021-04-01 20:23:19.554","CDBH":"8","XSFX":"由北向南","XSFXDM":"4","KKMC":"中天大道与和旭路交口"},{"KKBH":"610256116","HPHM":"车牌","JGSK":"2021-04-01 20:23:19.646","CDBH":"7","XSFX":"由南向北","XSFXDM":"3","KKMC":"中天大道与和顺路交口"},{"KKBH":"7208810020000","HPHM":"冀B0P68T","JGSK":"2021-04-01 20:23:19.651","CDBH":"12","XSFX":"由北向南","XSFXDM":"4","KKMC":"海旭道与安正路交口正向"},{"KKBH":"740011002000","HPHM":"车牌","JGSK":"2021-04-01 20:23:19.988","CDBH":"13","XSFX":"由南向北","XSFXDM":"3","KKMC":"静湖南路与华一路交口"},{"KKBH":"720891006000","HPHM":"津A5T993","JGSK":"2021-04-01 20:23:20.254","CDBH":"5","XSFX":"由西向东","XSFXDM":"2","KKMC":"海博道与永盛路交口"},{"KKBH":"610401004","HPHM":"京NMG036","JGSK":"2021-04-01 20:23:20.362","CDBH":"11","XSFX":"由北向南","XSFXDM":"4","KKMC":"和畅路与和风路交口"},{"KKBH":"711","HPHM":"浙DF800警","JGSK":"2021-04-01 20:23:20.39","CDBH":"7","XSFX":"由北向南","XSFXDM":"4","KKMC":"不礼让行人中新大道与和旭路交口"},{"KKBH":"610261004000","HPHM":"津REL623","JGSK":"2021-04-01 20:23:20.455","CDBH":"2","XSFX":"由南向北","XSFXDM":"3","KKMC":"中生大道与静湖西路（北侧）"},{"KKBH":"6071310030000","HPHM":"津JYA938","JGSK":"2021-04-01 20:23:20.47","CDBH":"2","XSFX":"由东向西","XSFXDM":"1","KKMC":"中央大道与海旭道交口正向"},{"KKBH":"7205710040000","HPHM":"辽BX08F2","JGSK":"2021-04-01 20:23:20.482","CDBH":"3","XSFX":"由西向东","XSFXDM":"2","KKMC":"动漫东路与动漫中路交口正向"},{"KKBH":"720881002000","HPHM":"冀A17C6Z","JGSK":"2021-04-01 20:23:20.506","CDBH":"1","XSFX":"由东向西","XSFXDM":"1","KKMC":"海旭道与安正路交口"},{"KKBH":"7208910030000","HPHM":"车牌","JGSK":"2021-04-01 20:23:20.718","CDBH":"2","XSFX":"由东向西","XSFXDM":"1","KKMC":"海博道与安正路交口正向"},{"KKBH":"720571004000","HPHM":"津E26786","JGSK":"2021-04-01 20:23:20.765","CDBH":"3","XSFX":"由西向东","XSFXDM":"2","KKMC":"动漫东路与动漫中路交口"},{"KKBH":"720891004000","HPHM":"辽HBL518","JGSK":"2021-04-01 20:23:20.82","CDBH":"5","XSFX":"由西向东","XSFXDM":"2","KKMC":"海博道与安平路交口"},{"KKBH":"610391007","HPHM":"津AFZ406","JGSK":"2021-04-01 20:23:20.835","CDBH":"5","XSFX":"由西向东","XSFXDM":"2","KKMC":"和韵路与和风路交口"},{"KKBH":"610391006","HPHM":"津C81V75","JGSK":"2021-04-01 20:23:20.895","CDBH":"5","XSFX":"由西向东","XSFXDM":"2","KKMC":"和韵路与和意路交口"},{"KKBH":"610251001","HPHM":"津AD93777","JGSK":"2021-04-01 20:23:20.895","CDBH":"2","XSFX":"由东向西","XSFXDM":"1","KKMC":"中天大道与和畅路交口"},{"KKBH":"610256111","HPHM":"津JYT322","JGSK":"2021-04-01 20:23:20.975","CDBH":"7","XSFX":"由北向南","XSFXDM":"4","KKMC":"中天大道与和惠路交口"},{"KKBH":"7208910040000","HPHM":"车牌","JGSK":"2021-04-01 20:23:20.981","CDBH":"6","XSFX":"由西向东","XSFXDM":"2","KKMC":"海博道与安平路交口正向"},{"KKBH":"610391008","HPHM":"津AU5995","JGSK":"2021-04-01 20:23:21.004","CDBH":"5","XSFX":"由西向东","XSFXDM":"2","KKMC":"和韵路与和旭路交口"},{"KKBH":"7208610020000","HPHM":"车牌","JGSK":"2021-04-01 20:23:21.082","CDBH":"10","XSFX":"由北向南","XSFXDM":"4","KKMC":"海晨道与安正路交口正向"},{"KKBH":"610401005","HPHM":"津GTL996","JGSK":"2021-04-01 20:23:21.14","CDBH":"9","XSFX":"由南向北","XSFXDM":"3","KKMC":"和畅路与和顺路交口"},{"KKBH":"610391007","HPHM":"冀G5D275","JGSK":"2021-04-01 20:23:21.22","CDBH":"10","XSFX":"由北向南","XSFXDM":"4","KKMC":"和韵路与和风路交口"},{"KKBH":"610326142000","HPHM":"津RHK102","JGSK":"2021-04-01 20:23:21.232","CDBH":"14","XSFX":"由北向南","XSFXDM":"4","KKMC":"中成大道与泰七路交口"},{"KKBH":"610276125","HPHM":"冀DY098F","JGSK":"2021-04-01 20:23:21.359","CDBH":"7","XSFX":"由北向南","XSFXDM":"4","KKMC":"中新大道与和顺路交口"},{"KKBH":"610401005","HPHM":"津E13978","JGSK":"2021-04-01 20:23:21.537","CDBH":"3","XSFX":"由东向西","XSFXDM":"1","KKMC":"和畅路与和顺路交口"},{"KKBH":"610391007","HPHM":"津E24349","JGSK":"2021-04-01 20:23:21.551","CDBH":"1","XSFX":"由东向西","XSFXDM":"1","KKMC":"和韵路与和风路交口"},{"KKBH":"610256114","HPHM":"吉AS627U","JGSK":"2021-04-01 20:23:21.683","CDBH":"5","XSFX":"由南向北","XSFXDM":"3","KKMC":"中天大道与和旭路交口"},{"KKBH":"711","HPHM":"鲁MV395Z","JGSK":"2021-04-01 20:23:21.906","CDBH":"8","XSFX":"由北向南","XSFXDM":"4","KKMC":"不礼让行人中新大道与和旭路交口"},{"KKBH":"610276126","HPHM":"津KBG527","JGSK":"2021-04-01 20:23:22.152","CDBH":"5","XSFX":"由南向北","XSFXDM":"3","KKMC":"中新大道与和意路交口"},{"KKBH":"610256115","HPHM":"津A35U99","JGSK":"2021-04-01 20:23:22.443","CDBH":"9","XSFX":"由南向北","XSFXDM":"3","KKMC":"中天大道与中生大道交口"},{"KKBH":"610276125","HPHM":"辽A58FK7","JGSK":"2021-04-01 20:23:22.547","CDBH":"5","XSFX":"由南向北","XSFXDM":"3","KKMC":"中新大道与和顺路交口"},{"KKBH":"610276124","HPHM":"津C5U318","JGSK":"2021-04-01 20:23:22.613","CDBH":"8","XSFX":"由南向北","XSFXDM":"3","KKMC":"中新大道与中生大道交口"},{"KKBH":"610266118","HPHM":"津BV7600","JGSK":"2021-04-01 20:23:22.715","CDBH":"9","XSFX":"由南向北","XSFXDM":"3","KKMC":"中生大道与和畅路交口"},{"KKBH":"720891003000","HPHM":"蒙DMF826","JGSK":"2021-04-01 20:23:22.747","CDBH":"3","XSFX":"由东向西","XSFXDM":"1","KKMC":"海博道与安正路交口"},{"KKBH":"720891003000","HPHM":"车牌","JGSK":"2021-04-01 20:23:22.748","CDBH":"2","XSFX":"由东向西","XSFXDM":"1","KKMC":"海博道与安正路交口"},{"KKBH":"7208910030000","HPHM":"车牌","JGSK":"2021-04-01 20:23:22.768","CDBH":"9","XSFX":"由南向北","XSFXDM":"3","KKMC":"海博道与安正路交口正向"},{"KKBH":"720891004000","HPHM":"车牌","JGSK":"2021-04-01 20:23:22.859","CDBH":"9","XSFX":"由南向北","XSFXDM":"3","KKMC":"海博道与安平路交口"},{"KKBH":"6071310030000","HPHM":"车牌","JGSK":"2021-04-01 20:23:22.891","CDBH":"2","XSFX":"由东向西","XSFXDM":"1","KKMC":"中央大道与海旭道交口正向"},{"KKBH":"7208810040000","HPHM":"津HCF617","JGSK":"2021-04-01 20:23:22.897","CDBH":"4","XSFX":"由西向东","XSFXDM":"2","KKMC":"海旭道与永盛路交口正向"},{"KKBH":"610266118","HPHM":"津DNY700","JGSK":"2021-04-01 20:23:22.957","CDBH":"10","XSFX":"由北向南","XSFXDM":"4","KKMC":"中生大道与和畅路交口"},{"KKBH":"720861003000","HPHM":"津ADJ7017","JGSK":"2021-04-01 20:23:23.258","CDBH":"5","XSFX":"由西向东","XSFXDM":"2","KKMC":"海晨道与安明路交口"},{"KKBH":"610286127","HPHM":"鲁VP8F72","JGSK":"2021-04-01 20:23:23.378","CDBH":"6","XSFX":"由西向东","XSFXDM":"2","KKMC":"中津大道与和畅路交口"},{"KKBH":"610276124","HPHM":"冀AWL904","JGSK":"2021-04-01 20:23:23.417","CDBH":"7","XSFX":"由南向北","XSFXDM":"3","KKMC":"中新大道与中生大道交口"},{"KKBH":"610266117","HPHM":"津DJC665","JGSK":"2021-04-01 20:23:23.489","CDBH":"11","XSFX":"由北向南","XSFXDM":"4","KKMC":"中生大道与和韵路交口"},{"KKBH":"720571004000","HPHM":"辽BX08F2","JGSK":"2021-04-01 20:23:23.57","CDBH":"3","XSFX":"由西向东","XSFXDM":"2","KKMC":"动漫东路与动漫中路交口"},{"KKBH":"7205710040000","HPHM":"车牌","JGSK":"2021-04-01 20:23:23.613","CDBH":"4","XSFX":"由西向东","XSFXDM":"2","KKMC":"动漫东路与动漫中路交口正向"},{"KKBH":"610286127","HPHM":"津B192H5","JGSK":"2021-04-01 20:23:23.625","CDBH":"1","XSFX":"由东向西","XSFXDM":"1","KKMC":"中津大道与和畅路交口"},{"KKBH":"610391007","HPHM":"津ADN2889","JGSK":"2021-04-01 20:23:23.665","CDBH":"10","XSFX":"由北向南","XSFXDM":"4","KKMC":"和韵路与和风路交口"},{"KKBH":"610271009","HPHM":"津N62858","JGSK":"2021-04-01 20:23:23.712","CDBH":"7","XSFX":"由南向北","XSFXDM":"3","KKMC":"中新大道与泰七路交口"},{"KKBH":"610256113","HPHM":"津MVN988","JGSK":"2021-04-01 20:23:23.928","CDBH":"7","XSFX":"由北向南","XSFXDM":"4","KKMC":"中天大道与和风路交口"},{"KKBH":"720891004000","HPHM":"津QR5866","JGSK":"2021-04-01 20:23:23.942","CDBH":"5","XSFX":"由西向东","XSFXDM":"2","KKMC":"海博道与安平路交口"},{"KKBH":"610286127","HPHM":"津C750D3","JGSK":"2021-04-01 20:23:23.944","CDBH":"3","XSFX":"由东向西","XSFXDM":"1","KKMC":"中津大道与和畅路交口"},{"KKBH":"610286127","HPHM":"津ADN3967","JGSK":"2021-04-01 20:23:24.057","CDBH":"2","XSFX":"由东向西","XSFXDM":"1","KKMC":"中津大道与和畅路交口"},{"KKBH":"720881006000","HPHM":"津LZ1029","JGSK":"2021-04-01 20:23:24.162","CDBH":"4","XSFX":"由南向北","XSFXDM":"3","KKMC":"海旭道与庄盛路交口"},{"KKBH":"610276124","HPHM":"津C955P7","JGSK":"2021-04-01 20:23:24.452","CDBH":"8","XSFX":"由南向北","XSFXDM":"3","KKMC":"中新大道与中生大道交口"},{"KKBH":"610251001","HPHM":"津AD93777","JGSK":"2021-04-01 20:23:24.547","CDBH":"2","XSFX":"由东向西","XSFXDM":"1","KKMC":"中天大道与和畅路交口"},{"KKBH":"610256116","HPHM":"津RYR537","JGSK":"2021-04-01 20:23:24.993","CDBH":"11","XSFX":"由北向南","XSFXDM":"4","KKMC":"中天大道与和顺路交口"},{"KKBH":"610276124","HPHM":"京CJA326","JGSK":"2021-04-01 20:23:25.039","CDBH":"10","XSFX":"由北向南","XSFXDM":"4","KKMC":"中新大道与中生大道交口"},{"KKBH":"610256114","HPHM":"津E3979G","JGSK":"2021-04-01 20:23:25.05","CDBH":"8","XSFX":"由北向南","XSFXDM":"4","KKMC":"中天大道与和旭路交口"},{"KKBH":"610286127","HPHM":"津RBF281","JGSK":"2021-04-01 20:23:25.209","CDBH":"5","XSFX":"由西向东","XSFXDM":"2","KKMC":"中津大道与和畅路交口"},{"KKBH":"720891004000","HPHM":"津AD65643","JGSK":"2021-04-01 20:23:25.221","CDBH":"4","XSFX":"由西向东","XSFXDM":"2","KKMC":"海博道与安平路交口"},{"KKBH":"610276125","HPHM":"辽A58FK7","JGSK":"2021-04-01 20:23:25.301","CDBH":"5","XSFX":"由南向北","XSFXDM":"3","KKMC":"中新大道与和顺路交口"},{"KKBH":"610401004","HPHM":"鲁D720UK","JGSK":"2021-04-01 20:23:25.437","CDBH":"7","XSFX":"由南向北","XSFXDM":"3","KKMC":"和畅路与和风路交口"},{"KKBH":"610256116","HPHM":"车牌","JGSK":"2021-04-01 20:23:25.462","CDBH":"7","XSFX":"由南向北","XSFXDM":"3","KKMC":"中天大道与和顺路交口"},{"KKBH":"610401004","HPHM":"豫JJL001","JGSK":"2021-04-01 20:23:25.5","CDBH":"1","XSFX":"由东向西","XSFXDM":"1","KKMC":"和畅路与和风路交口"},{"KKBH":"610391006","HPHM":"津DDQ556","JGSK":"2021-04-01 20:23:25.596","CDBH":"8","XSFX":"由南向北","XSFXDM":"3","KKMC":"和韵路与和意路交口"},{"KKBH":"7205710030000","HPHM":"津GXK007","JGSK":"2021-04-01 20:23:25.616","CDBH":"1","XSFX":"由东向西","XSFXDM":"1","KKMC":"动漫东路与文三路交口正向"},{"KKBH":"610256115","HPHM":"津ADL9948","JGSK":"2021-04-01 20:23:25.625","CDBH":"1","XSFX":"由东向西","XSFXDM":"1","KKMC":"中天大道与中生大道交口"},{"KKBH":"610256111","HPHM":"吉AF92W7","JGSK":"2021-04-01 20:23:25.859","CDBH":"7","XSFX":"由北向南","XSFXDM":"4","KKMC":"中天大道与和惠路交口"},{"KKBH":"720891004000","HPHM":"车牌","JGSK":"2021-04-01 20:23:25.9","CDBH":"9","XSFX":"由南向北","XSFXDM":"3","KKMC":"海博道与安平路交口"},{"KKBH":"610276126","HPHM":"津KBG527","JGSK":"2021-04-01 20:23:25.969","CDBH":"5","XSFX":"由南向北","XSFXDM":"3","KKMC":"中新大道与和意路交口"},{"KKBH":"7208910040000","HPHM":"车牌","JGSK":"2021-04-01 20:23:26.074","CDBH":"6","XSFX":"由西向东","XSFXDM":"2","KKMC":"海博道与安平路交口正向"},{"KKBH":"7208910030000","HPHM":"车牌","JGSK":"2021-04-01 20:23:26.1","CDBH":"2","XSFX":"由东向西","XSFXDM":"1","KKMC":"海博道与安正路交口正向"},{"KKBH":"610266117","HPHM":"津ML8776","JGSK":"2021-04-01 20:23:26.262","CDBH":"7","XSFX":"由南向北","XSFXDM":"3","KKMC":"中生大道与和韵路交口"},{"KKBH":"610401005","HPHM":"津KMM007","JGSK":"2021-04-01 20:23:26.424","CDBH":"2","XSFX":"由东向西","XSFXDM":"1","KKMC":"和畅路与和顺路交口"},{"KKBH":"610266118","HPHM":"津A13Z31","JGSK":"2021-04-01 20:23:26.584","CDBH":"10","XSFX":"由北向南","XSFXDM":"4","KKMC":"中生大道与和畅路交口"},{"KKBH":"610256116","HPHM":"蒙A813ZB","JGSK":"2021-04-01 20:23:27.006","CDBH":"11","XSFX":"由北向南","XSFXDM":"4","KKMC":"中天大道与和顺路交口"},{"KKBH":"720881002000","HPHM":"冀B0P68T","JGSK":"2021-04-01 20:23:27.088","CDBH":"12","XSFX":"由北向南","XSFXDM":"4","KKMC":"海旭道与安正路交口"},{"KKBH":"610256116","HPHM":"津H20234","JGSK":"2021-04-01 20:23:27.455","CDBH":"5","XSFX":"由西向东","XSFXDM":"2","KKMC":"中天大道与和顺路交口"},{"KKBH":"610261003000","HPHM":"车牌","JGSK":"2021-04-01 20:23:27.565","CDBH":"17","XSFX":"由北向南","XSFXDM":"4","KKMC":"中生大道与静湖南路交口"},{"KKBH":"610286127","HPHM":"车牌","JGSK":"2021-04-01 20:23:27.611","CDBH":"8","XSFX":"由南向北","XSFXDM":"3","KKMC":"中津大道与和畅路交口"},{"KKBH":"610391008","HPHM":"津AU5995","JGSK":"2021-04-01 20:23:27.769","CDBH":"6","XSFX":"由西向东","XSFXDM":"2","KKMC":"和韵路与和旭路交口"},{"KKBH":"610256112","HPHM":"津A9D670","JGSK":"2021-04-01 20:23:27.803","CDBH":"1","XSFX":"由东向西","XSFXDM":"1","KKMC":"中天大道与中津大道交口"},{"KKBH":"610391007","HPHM":"冀G5D275","JGSK":"2021-04-01 20:23:27.866","CDBH":"10","XSFX":"由北向南","XSFXDM":"4","KKMC":"和韵路与和风路交口"},{"KKBH":"610271008","HPHM":"车牌","JGSK":"2021-04-01 20:23:27.899","CDBH":"4","XSFX":"由北向南","XSFXDM":"4","KKMC":"中新大道与航母主题公园支路交口"},{"KKBH":"610256113","HPHM":"津MVN988","JGSK":"2021-04-01 20:23:28.109","CDBH":"7","XSFX":"由北向南","XSFXDM":"4","KKMC":"中天大道与和风路交口"},{"KKBH":"720881004000","HPHM":"津HCF617","JGSK":"2021-04-01 20:23:28.118","CDBH":"9","XSFX":"由西向东","XSFXDM":"2","KKMC":"海旭道与永盛路交口"},{"KKBH":"610266117","HPHM":"津DJC665","JGSK":"2021-04-01 20:23:28.436","CDBH":"12","XSFX":"由北向南","XSFXDM":"4","KKMC":"中生大道与和韵路交口"},{"KKBH":"610266118","HPHM":"津DNY700","JGSK":"2021-04-01 20:23:28.573","CDBH":"11","XSFX":"由北向南","XSFXDM":"4","KKMC":"中生大道与和畅路交口"},{"KKBH":"610271009","HPHM":"津FAU228","JGSK":"2021-04-01 20:23:28.746","CDBH":"8","XSFX":"由南向北","XSFXDM":"3","KKMC":"中新大道与泰七路交口"},{"KKBH":"610256115","HPHM":"津RBN787","JGSK":"2021-04-01 20:23:28.753","CDBH":"2","XSFX":"由东向西","XSFXDM":"1","KKMC":"中天大道与中生大道交口"},{"KKBH":"610256114","HPHM":"吉AS627U","JGSK":"2021-04-01 20:23:28.861","CDBH":"5","XSFX":"由南向北","XSFXDM":"3","KKMC":"中天大道与和旭路交口"},{"KKBH":"610276124","HPHM":"津C5U318","JGSK":"2021-04-01 20:23:28.863","CDBH":"8","XSFX":"由南向北","XSFXDM":"3","KKMC":"中新大道与中生大道交口"},{"KKBH":"711","HPHM":"车牌","JGSK":"2021-04-01 20:23:28.952","CDBH":"7","XSFX":"由北向南","XSFXDM":"4","KKMC":"不礼让行人中新大道与和旭路交口"},{"KKBH":"610286127","HPHM":"津RBF281","JGSK":"2021-04-01 20:23:29.272","CDBH":"5","XSFX":"由西向东","XSFXDM":"2","KKMC":"中津大道与和畅路交口"},{"KKBH":"610276124","HPHM":"京CJA326","JGSK":"2021-04-01 20:23:29.508","CDBH":"10","XSFX":"由北向南","XSFXDM":"4","KKMC":"中新大道与中生大道交口"},{"KKBH":"7205710040000","HPHM":"车牌","JGSK":"2021-04-01 20:23:29.535","CDBH":"2","XSFX":"由东向西","XSFXDM":"1","KKMC":"动漫东路与动漫中路交口正向"},{"KKBH":"610391007","HPHM":"车牌","JGSK":"2021-04-01 20:23:29.6","CDBH":"8","XSFX":"由南向北","XSFXDM":"3","KKMC":"和韵路与和风路交口"},{"KKBH":"610286127","HPHM":"津ADN3967","JGSK":"2021-04-01 20:23:29.71","CDBH":"3","XSFX":"由东向西","XSFXDM":"1","KKMC":"中津大道与和畅路交口"},{"KKBH":"610271008","HPHM":"车牌","JGSK":"2021-04-01 20:23:29.738","CDBH":"2","XSFX":"由南向北","XSFXDM":"3","KKMC":"中新大道与航母主题公园支路交口"},{"KKBH":"7205610020000","HPHM":"车牌","JGSK":"2021-04-01 20:23:30.158","CDBH":"6","XSFX":"由北向南","XSFXDM":"4","KKMC":"动漫北路与文三路交口正向"},{"KKBH":"610401004","HPHM":"京AJJ518","JGSK":"2021-04-01 20:23:30.166","CDBH":"1","XSFX":"由东向西","XSFXDM":"1","KKMC":"和畅路与和风路交口"},{"KKBH":"610391007","HPHM":"津A9L418","JGSK":"2021-04-01 20:23:30.245","CDBH":"8","XSFX":"由南向北","XSFXDM":"3","KKMC":"和韵路与和风路交口"},{"KKBH":"720891004000","HPHM":"冀C78Y20","JGSK":"2021-04-01 20:23:30.267","CDBH":"5","XSFX":"由西向东","XSFXDM":"2","KKMC":"海博道与安平路交口"},{"KKBH":"711","HPHM":"鲁NK190Q","JGSK":"2021-04-01 20:23:30.294","CDBH":"5","XSFX":"由南向北","XSFXDM":"3","KKMC":"不礼让行人中新大道与和旭路交口"},{"KKBH":"610266117","HPHM":"津ML8776","JGSK":"2021-04-01 20:23:30.409","CDBH":"7","XSFX":"由南向北","XSFXDM":"3","KKMC":"中生大道与和韵路交口"},{"KKBH":"610391007","HPHM":"车牌","JGSK":"2021-04-01 20:23:30.468","CDBH":"8","XSFX":"由南向北","XSFXDM":"3","KKMC":"和韵路与和风路交口"},{"KKBH":"610391006","HPHM":"津DDQ556","JGSK":"2021-04-01 20:23:30.587","CDBH":"8","XSFX":"由南向北","XSFXDM":"3","KKMC":"和韵路与和意路交口"},{"KKBH":"610276124","HPHM":"津C955P7","JGSK":"2021-04-01 20:23:30.623","CDBH":"8","XSFX":"由南向北","XSFXDM":"3","KKMC":"中新大道与中生大道交口"},{"KKBH":"610276126","HPHM":"津J12813","JGSK":"2021-04-01 20:23:30.666","CDBH":"2","XSFX":"由东向西","XSFXDM":"1","KKMC":"中新大道与和意路交口"},{"KKBH":"610256111","HPHM":"吉AF92W7","JGSK":"2021-04-01 20:23:30.741","CDBH":"7","XSFX":"由北向南","XSFXDM":"4","KKMC":"中天大道与和惠路交口"},{"KKBH":"7280310020000","HPHM":"车牌","JGSK":"2021-04-01 20:23:30.821","CDBH":"2","XSFX":"由东向西","XSFXDM":"1","KKMC":"动漫中路与文一路交口正向"},{"KKBH":"610276126","HPHM":"津H61029","JGSK":"2021-04-01 20:23:30.831","CDBH":"4","XSFX":"由南向北","XSFXDM":"3","KKMC":"中新大道与和意路交口"},{"KKBH":"7208610020000","HPHM":"津NHH513","JGSK":"2021-04-01 20:23:30.851","CDBH":"5","XSFX":"由西向东","XSFXDM":"2","KKMC":"海晨道与安正路交口正向"},{"KKBH":"610266118","HPHM":"津AS0798","JGSK":"2021-04-01 20:23:31.098","CDBH":"10","XSFX":"由北向南","XSFXDM":"4","KKMC":"中生大道与和畅路交口"},{"KKBH":"610286127","HPHM":"津DLZ663","JGSK":"2021-04-01 20:23:31.141","CDBH":"4","XSFX":"由西向东","XSFXDM":"2","KKMC":"中津大道与和畅路交口"},{"KKBH":"610256112","HPHM":"津A0R652","JGSK":"2021-04-01 20:23:31.165","CDBH":"1","XSFX":"由东向西","XSFXDM":"1","KKMC":"中天大道与中津大道交口"},{"KKBH":"610276124","HPHM":"冀BQ292C","JGSK":"2021-04-01 20:23:31.178","CDBH":"2","XSFX":"由东向西","XSFXDM":"1","KKMC":"中新大道与中生大道交口"},{"KKBH":"610256113","HPHM":"津A9H543","JGSK":"2021-04-01 20:23:31.212","CDBH":"8","XSFX":"由北向南","XSFXDM":"4","KKMC":"中天大道与和风路交口"},{"KKBH":"610276126","HPHM":"冀G1792S","JGSK":"2021-04-01 20:23:31.313","CDBH":"5","XSFX":"由南向北","XSFXDM":"3","KKMC":"中新大道与和意路交口"},{"KKBH":"720891003000","HPHM":"津B38315","JGSK":"2021-04-01 20:23:31.518","CDBH":"8","XSFX":"由南向北","XSFXDM":"3","KKMC":"海博道与安正路交口"},{"KKBH":"7208810020000","HPHM":"蒙LEM085","JGSK":"2021-04-01 20:23:31.602","CDBH":"1","XSFX":"由东向西","XSFXDM":"1","KKMC":"海旭道与安正路交口正向"},{"KKBH":"610256116","HPHM":"京M13210","JGSK":"2021-04-01 20:23:31.735","CDBH":"10","XSFX":"由北向南","XSFXDM":"4","KKMC":"中天大道与和顺路交口"},{"KKBH":"610391007","HPHM":"津NWH310","JGSK":"2021-04-01 20:23:31.738","CDBH":"10","XSFX":"由北向南","XSFXDM":"4","KKMC":"和韵路与和风路交口"},{"KKBH":"610266117","HPHM":"车牌","JGSK":"2021-04-01 20:23:31.77","CDBH":"7","XSFX":"由南向北","XSFXDM":"3","KKMC":"中生大道与和韵路交口"},{"KKBH":"610276124","HPHM":"津HCL977","JGSK":"2021-04-01 20:23:31.78","CDBH":"4","XSFX":"由西向东","XSFXDM":"2","KKMC":"中新大道与中生大道交口"},{"KKBH":"610271008","HPHM":"冀E3211Q","JGSK":"2021-04-01 20:23:31.796","CDBH":"4","XSFX":"由北向南","XSFXDM":"4","KKMC":"中新大道与航母主题公园支路交口"},{"KKBH":"610276124","HPHM":"车牌","JGSK":"2021-04-01 20:23:31.983","CDBH":"8","XSFX":"由南向北","XSFXDM":"3","KKMC":"中新大道与中生大道交口"},{"KKBH":"610391007","HPHM":"津ADN2889","JGSK":"2021-04-01 20:23:32.112","CDBH":"10","XSFX":"由北向南","XSFXDM":"4","KKMC":"和韵路与和风路交口"},{"KKBH":"610286127","HPHM":"车牌","JGSK":"2021-04-01 20:23:32.124","CDBH":"4","XSFX":"由西向东","XSFXDM":"2","KKMC":"中津大道与和畅路交口"},{"KKBH":"720891004000","HPHM":"车牌","JGSK":"2021-04-01 20:23:32.384","CDBH":"9","XSFX":"由南向北","XSFXDM":"3","KKMC":"海博道与安平路交口"},{"KKBH":"610276124","HPHM":"冀B9D1A5","JGSK":"2021-04-01 20:23:32.576","CDBH":"10","XSFX":"由北向南","XSFXDM":"4","KKMC":"中新大道与中生大道交口"},{"KKBH":"720901003000","HPHM":"冀EY638M","JGSK":"2021-04-01 20:23:32.577","CDBH":"1","XSFX":"由东向西","XSFXDM":"1","KKMC":"玉林道与安平路交口"},{"KKBH":"610256116","HPHM":"津H20234","JGSK":"2021-04-01 20:23:32.58","CDBH":"6","XSFX":"由西向东","XSFXDM":"2","KKMC":"中天大道与和顺路交口"},{"KKBH":"610256115","HPHM":"津FBG219","JGSK":"2021-04-01 20:23:32.692","CDBH":"5","XSFX":"由西向东","XSFXDM":"2","KKMC":"中天大道与中生大道交口"},{"KKBH":"610256111","HPHM":"津GCG912","JGSK":"2021-04-01 20:23:32.841","CDBH":"9","XSFX":"由北向南","XSFXDM":"4","KKMC":"中天大道与和惠路交口"},{"KKBH":"610401004","HPHM":"鲁D720UK","JGSK":"2021-04-01 20:23:32.9","CDBH":"7","XSFX":"由南向北","XSFXDM":"3","KKMC":"和畅路与和风路交口"},{"KKBH":"610391007","HPHM":"冀C39312","JGSK":"2021-04-01 20:23:32.924","CDBH":"1","XSFX":"由东向西","XSFXDM":"1","KKMC":"和韵路与和风路交口"},{"KKBH":"610256115","HPHM":"津AU5876","JGSK":"2021-04-01 20:23:32.998","CDBH":"2","XSFX":"由东向西","XSFXDM":"1","KKMC":"中天大道与中生大道交口"},{"KKBH":"610276126","HPHM":"津AF08033","JGSK":"2021-04-01 20:23:33.158","CDBH":"2","XSFX":"由东向西","XSFXDM":"1","KKMC":"中新大道与和意路交口"},{"KKBH":"610256115","HPHM":"津ADL9948","JGSK":"2021-04-01 20:23:33.219","CDBH":"2","XSFX":"由东向西","XSFXDM":"1","KKMC":"中天大道与中生大道交口"},{"KKBH":"7208910030000","HPHM":"车牌","JGSK":"2021-04-01 20:23:33.404","CDBH":"3","XSFX":"由东向西","XSFXDM":"1","KKMC":"海博道与安正路交口正向"},{"KKBH":"610286127","HPHM":"晋BUQ645","JGSK":"2021-04-01 20:23:33.409","CDBH":"5","XSFX":"由西向东","XSFXDM":"2","KKMC":"中津大道与和畅路交口"},{"KKBH":"610401004","HPHM":"津RHP298","JGSK":"2021-04-01 20:23:33.635","CDBH":"4","XSFX":"由西向东","XSFXDM":"2","KKMC":"和畅路与和风路交口"},{"KKBH":"7208810020000","HPHM":"津E16315","JGSK":"2021-04-01 20:23:33.999","CDBH":"13","XSFX":"由北向南","XSFXDM":"4","KKMC":"海旭道与安正路交口正向"},{"KKBH":"711","HPHM":"津A6K806","JGSK":"2021-04-01 20:23:34.077","CDBH":"2","XSFX":"由东向西","XSFXDM":"1","KKMC":"不礼让行人中新大道与和旭路交口"},{"KKBH":"720571003000","HPHM":"津GXK007","JGSK":"2021-04-01 20:23:34.114","CDBH":"1","XSFX":"由东向西","XSFXDM":"1","KKMC":"动漫东路与文三路交口"},{"KKBH":"7280310030000","HPHM":"陕K312M5","JGSK":"2021-04-01 20:23:34.285","CDBH":"3","XSFX":"由南向北","XSFXDM":"3","KKMC":"动漫中路与文二路交口正向"},{"KKBH":"7280310060000","HPHM":"车牌","JGSK":"2021-04-01 20:23:34.349","CDBH":"8","XSFX":"由北向南","XSFXDM":"4","KKMC":"动漫中路与文三路交口正向"},{"KKBH":"610256112","HPHM":"津GXN110","JGSK":"2021-04-01 20:23:34.559","CDBH":"7","XSFX":"由南向北","XSFXDM":"3","KKMC":"中天大道与中津大道交口"},{"KKBH":"7208610020000","HPHM":"津G13623","JGSK":"2021-04-01 20:23:34.634","CDBH":"4","XSFX":"由西向东","XSFXDM":"2","KKMC":"海晨道与安正路交口正向"},{"KKBH":"7208810020000","HPHM":"津KHD112","JGSK":"2021-04-01 20:23:34.673","CDBH":"12","XSFX":"由北向南","XSFXDM":"4","KKMC":"海旭道与安正路交口正向"},{"KKBH":"610256111","HPHM":"豫R935QN","JGSK":"2021-04-01 20:23:34.698","CDBH":"7","XSFX":"由北向南","XSFXDM":"4","KKMC":"中天大道与和惠路交口"},{"KKBH":"610286127","HPHM":"津DLZ663","JGSK":"2021-04-01 20:23:34.713","CDBH":"4","XSFX":"由西向东","XSFXDM":"2","KKMC":"中津大道与和畅路交口"},{"KKBH":"610276126","HPHM":"黑D80435","JGSK":"2021-04-01 20:23:34.751","CDBH":"4","XSFX":"由南向北","XSFXDM":"3","KKMC":"中新大道与和意路交口"},{"KKBH":"610256114","HPHM":"津E28261","JGSK":"2021-04-01 20:23:34.809","CDBH":"5","XSFX":"由南向北","XSFXDM":"3","KKMC":"中天大道与和旭路交口"},{"KKBH":"610271009","HPHM":"津FAU228","JGSK":"2021-04-01 20:23:35.151","CDBH":"8","XSFX":"由南向北","XSFXDM":"3","KKMC":"中新大道与泰七路交口"},{"KKBH":"7209010020000","HPHM":"津A1K162","JGSK":"2021-04-01 20:23:35.189","CDBH":"1","XSFX":"由东向西","XSFXDM":"1","KKMC":"玉林道与安正路交口正向"},{"KKBH":"720891004000","HPHM":"车牌","JGSK":"2021-04-01 20:23:35.263","CDBH":"9","XSFX":"由南向北","XSFXDM":"3","KKMC":"海博道与安平路交口"},{"KKBH":"720891003000","HPHM":"津C1P007","JGSK":"2021-04-01 20:23:35.36","CDBH":"8","XSFX":"由南向北","XSFXDM":"3","KKMC":"海博道与安正路交口"},{"KKBH":"610276126","HPHM":"津J12813","JGSK":"2021-04-01 20:23:35.46","CDBH":"2","XSFX":"由东向西","XSFXDM":"1","KKMC":"中新大道与和意路交口"},{"KKBH":"610276124","HPHM":"津C21R13","JGSK":"2021-04-01 20:23:35.463","CDBH":"11","XSFX":"由北向南","XSFXDM":"4","KKMC":"中新大道与中生大道交口"},{"KKBH":"610391008","HPHM":"津N39779","JGSK":"2021-04-01 20:23:35.511","CDBH":"5","XSFX":"由西向东","XSFXDM":"2","KKMC":"和韵路与和旭路交口"},{"KKBH":"610391008","HPHM":"鲁HM722U","JGSK":"2021-04-01 20:23:35.512","CDBH":"4","XSFX":"由西向东","XSFXDM":"2","KKMC":"和韵路与和旭路交口"},{"KKBH":"7208910030000","HPHM":"车牌","JGSK":"2021-04-01 20:23:35.56","CDBH":"9","XSFX":"由南向北","XSFXDM":"3","KKMC":"海博道与安正路交口正向"},{"KKBH":"610256116","HPHM":"津K37326","JGSK":"2021-04-01 20:23:35.64","CDBH":"8","XSFX":"由南向北","XSFXDM":"3","KKMC":"中天大道与和顺路交口"},{"KKBH":"610391007","HPHM":"津NWJ796","JGSK":"2021-04-01 20:23:35.764","CDBH":"4","XSFX":"由西向东","XSFXDM":"2","KKMC":"和韵路与和风路交口"},{"KKBH":"6071310030000","HPHM":"车牌","JGSK":"2021-04-01 20:23:35.939","CDBH":"3","XSFX":"由东向西","XSFXDM":"1","KKMC":"中央大道与海旭道交口正向"},{"KKBH":"610256115","HPHM":"津GZZ856","JGSK":"2021-04-01 20:23:35.965","CDBH":"3","XSFX":"由东向西","XSFXDM":"1","KKMC":"中天大道与中生大道交口"},{"KKBH":"610276126","HPHM":"津H61029","JGSK":"2021-04-01 20:23:36.102","CDBH":"4","XSFX":"由南向北","XSFXDM":"3","KKMC":"中新大道与和意路交口"},{"KKBH":"720561002000","HPHM":"津HYJ080","JGSK":"2021-04-01 20:23:36.146","CDBH":"6","XSFX":"由北向南","XSFXDM":"4","KKMC":"动漫北路与文三路交口"},{"KKBH":"720891004000","HPHM":"津NZW993","JGSK":"2021-04-01 20:23:36.191","CDBH":"4","XSFX":"由西向东","XSFXDM":"2","KKMC":"海博道与安平路交口"},{"KKBH":"610256114","HPHM":"津MEL629","JGSK":"2021-04-01 20:23:36.21","CDBH":"7","XSFX":"由北向南","XSFXDM":"4","KKMC":"中天大道与和旭路交口"},{"KKBH":"610256115","HPHM":"津RBQ656","JGSK":"2021-04-01 20:23:36.225","CDBH":"10","XSFX":"由北向南","XSFXDM":"4","KKMC":"中天大道与中生大道交口"},{"KKBH":"610256115","HPHM":"津RBN787","JGSK":"2021-04-01 20:23:36.345","CDBH":"3","XSFX":"由东向西","XSFXDM":"1","KKMC":"中天大道与中生大道交口"},{"KKBH":"720871002000","HPHM":"津AS0800","JGSK":"2021-04-01 20:23:36.379","CDBH":"5","XSFX":"由南向北","XSFXDM":"3","KKMC":"安正路与芳菲路交口"},{"KKBH":"610256111","HPHM":"津GCG912","JGSK":"2021-04-01 20:23:36.501","CDBH":"9","XSFX":"由北向南","XSFXDM":"4","KKMC":"中天大道与和惠路交口"},{"KKBH":"610286127","HPHM":"津E27505","JGSK":"2021-04-01 20:23:36.508","CDBH":"1","XSFX":"由东向西","XSFXDM":"1","KKMC":"中津大道与和畅路交口"},{"KKBH":"711","HPHM":"津ADH6206","JGSK":"2021-04-01 20:23:36.642","CDBH":"2","XSFX":"由东向西","XSFXDM":"1","KKMC":"不礼让行人中新大道与和旭路交口"},{"KKBH":"7208810040000","HPHM":"津K71110","JGSK":"2021-04-01 20:23:36.649","CDBH":"8","XSFX":"由北向南","XSFXDM":"4","KKMC":"海旭道与永盛路交口正向"},{"KKBH":"610256113","HPHM":"津A9H543","JGSK":"2021-04-01 20:23:36.675","CDBH":"8","XSFX":"由北向南","XSFXDM":"4","KKMC":"中天大道与和风路交口"},{"KKBH":"610401004","HPHM":"车牌","JGSK":"2021-04-01 20:23:36.852","CDBH":"5","XSFX":"由西向东","XSFXDM":"2","KKMC":"和畅路与和风路交口"},{"KKBH":"610401004","HPHM":"京AJJ518","JGSK":"2021-04-01 20:23:36.948","CDBH":"2","XSFX":"由东向西","XSFXDM":"1","KKMC":"和畅路与和风路交口"},{"KKBH":"610276124","HPHM":"冀BQ292C","JGSK":"2021-04-01 20:23:37.05","CDBH":"2","XSFX":"由东向西","XSFXDM":"1","KKMC":"中新大道与中生大道交口"},{"KKBH":"610276126","HPHM":"冀G1792S","JGSK":"2021-04-01 20:23:37.142","CDBH":"5","XSFX":"由南向北","XSFXDM":"3","KKMC":"中新大道与和意路交口"},{"KKBH":"610286127","HPHM":"晋BUQ645","JGSK":"2021-04-01 20:23:37.193","CDBH":"6","XSFX":"由西向东","XSFXDM":"2","KKMC":"中津大道与和畅路交口"},{"KKBH":"720881002000","HPHM":"蒙LEM085","JGSK":"2021-04-01 20:23:37.239","CDBH":"1","XSFX":"由东向西","XSFXDM":"1","KKMC":"海旭道与安正路交口"},{"KKBH":"610401005","HPHM":"吉FP2928","JGSK":"2021-04-01 20:23:37.389","CDBH":"8","XSFX":"由南向北","XSFXDM":"3","KKMC":"和畅路与和顺路交口"},{"KKBH":"711","HPHM":"津KKZ661","JGSK":"2021-04-01 20:23:37.659","CDBH":"5","XSFX":"由南向北","XSFXDM":"3","KKMC":"不礼让行人中新大道与和旭路交口"},{"KKBH":"720891003000","HPHM":"津MKJ517","JGSK":"2021-04-01 20:23:37.679","CDBH":"8","XSFX":"由南向北","XSFXDM":"3","KKMC":"海博道与安正路交口"},{"KKBH":"610286127","HPHM":"津MDL829","JGSK":"2021-04-01 20:23:37.683","CDBH":"4","XSFX":"由西向东","XSFXDM":"2","KKMC":"中津大道与和畅路交口"},{"KKBH":"7208710020000","HPHM":"京MMR198","JGSK":"2021-04-01 20:23:37.706","CDBH":"9","XSFX":"由北向南","XSFXDM":"4","KKMC":"安正路与芳菲路交口正向"},{"KKBH":"610256113","HPHM":"津A22G00","JGSK":"2021-04-01 20:23:37.882","CDBH":"2","XSFX":"由西向东","XSFXDM":"2","KKMC":"中天大道与和风路交口"},{"KKBH":"610256111","HPHM":"豫R935QN","JGSK":"2021-04-01 20:23:38.027","CDBH":"7","XSFX":"由北向南","XSFXDM":"4","KKMC":"中天大道与和惠路交口"},{"KKBH":"610391007","HPHM":"津NWJ796","JGSK":"2021-04-01 20:23:38.109","CDBH":"5","XSFX":"由西向东","XSFXDM":"2","KKMC":"和韵路与和风路交口"},{"KKBH":"720861002000","HPHM":"津NHH513","JGSK":"2021-04-01 20:23:38.205","CDBH":"5","XSFX":"由西向东","XSFXDM":"2","KKMC":"海晨道与安正路交口"},{"KKBH":"610391006","HPHM":"津CDS008","JGSK":"2021-04-01 20:23:38.207","CDBH":"1","XSFX":"由东向西","XSFXDM":"1","KKMC":"和韵路与和意路交口"},{"KKBH":"610256112","HPHM":"津RHT390","JGSK":"2021-04-01 20:23:38.211","CDBH":"1","XSFX":"由东向西","XSFXDM":"1","KKMC":"中天大道与中津大道交口"},{"KKBH":"610276126","HPHM":"津HZX071","JGSK":"2021-04-01 20:23:38.265","CDBH":"5","XSFX":"由南向北","XSFXDM":"3","KKMC":"中新大道与和意路交口"},{"KKBH":"610256115","HPHM":"津RDN963","JGSK":"2021-04-01 20:23:38.284","CDBH":"9","XSFX":"由南向北","XSFXDM":"3","KKMC":"中天大道与中生大道交口"},{"KKBH":"610256114","HPHM":"津RHT028","JGSK":"2021-04-01 20:23:38.297","CDBH":"8","XSFX":"由北向南","XSFXDM":"4","KKMC":"中天大道与和旭路交口"},{"KKBH":"7205410040000","HPHM":"车牌","JGSK":"2021-04-01 20:23:38.302","CDBH":"1","XSFX":"由东向西","XSFXDM":"1","KKMC":"动漫环路东与动漫中路交口正向"},{"KKBH":"610276126","HPHM":"津AF08033","JGSK":"2021-04-01 20:23:38.34","CDBH":"2","XSFX":"由东向西","XSFXDM":"1","KKMC":"中新大道与和意路交口"},{"KKBH":"711","HPHM":"冀DL373X","JGSK":"2021-04-01 20:23:38.478","CDBH":"2","XSFX":"由东向西","XSFXDM":"1","KKMC":"不礼让行人中新大道与和旭路交口"},{"KKBH":"7208810020000","HPHM":"车牌","JGSK":"2021-04-01 20:23:38.496","CDBH":"5","XSFX":"由西向东","XSFXDM":"2","KKMC":"海旭道与安正路交口正向"},{"KKBH":"610276124","HPHM":"冀B9D1A5","JGSK":"2021-04-01 20:23:38.554","CDBH":"10","XSFX":"由北向南","XSFXDM":"4","KKMC":"中新大道与中生大道交口"},{"KKBH":"6102610040000","HPHM":"津RAA285","JGSK":"2021-04-01 20:23:38.631","CDBH":"5","XSFX":"由北向南","XSFXDM":"4","KKMC":"中生大道与静湖西路（北侧）正向"},{"KKBH":"720881002000","HPHM":"津E16315","JGSK":"2021-04-01 20:23:38.689","CDBH":"13","XSFX":"由北向南","XSFXDM":"4","KKMC":"海旭道与安正路交口"},{"KKBH":"610401005","HPHM":"津FP2928","JGSK":"2021-04-01 20:23:38.829","CDBH":"9","XSFX":"由南向北","XSFXDM":"3","KKMC":"和畅路与和顺路交口"},{"KKBH":"728031003000","HPHM":"陕K312M5","JGSK":"2021-04-01 20:23:38.917","CDBH":"3","XSFX":"由南向北","XSFXDM":"3","KKMC":"动漫中路与文二路交口"},{"KKBH":"610391007","HPHM":"津A9L418","JGSK":"2021-04-01 20:23:38.932","CDBH":"9","XSFX":"由南向北","XSFXDM":"3","KKMC":"和韵路与和风路交口"},{"KKBH":"711","HPHM":"皖L5B291","JGSK":"2021-04-01 20:23:38.963","CDBH":"2","XSFX":"由东向西","XSFXDM":"1","KKMC":"不礼让行人中新大道与和旭路交口"},{"KKBH":"610256114","HPHM":"津MEL629","JGSK":"2021-04-01 20:23:39.062","CDBH":"7","XSFX":"由北向南","XSFXDM":"4","KKMC":"中天大道与和旭路交口"},{"KKBH":"610286127","HPHM":"津C85M99","JGSK":"2021-04-01 20:23:39.311","CDBH":"5","XSFX":"由西向东","XSFXDM":"2","KKMC":"中津大道与和畅路交口"},{"KKBH":"610286127","HPHM":"津MMW126","JGSK":"2021-04-01 20:23:39.312","CDBH":"4","XSFX":"由西向东","XSFXDM":"2","KKMC":"中津大道与和畅路交口"},{"KKBH":"610276124","HPHM":"津C21R13","JGSK":"2021-04-01 20:23:39.594","CDBH":"11","XSFX":"由北向南","XSFXDM":"4","KKMC":"中新大道与中生大道交口"},{"KKBH":"610391007","HPHM":"冀C39312","JGSK":"2021-04-01 20:23:39.8","CDBH":"1","XSFX":"由东向西","XSFXDM":"1","KKMC":"和韵路与和风路交口"},{"KKBH":"7208910030000","HPHM":"辽HBL518","JGSK":"2021-04-01 20:23:39.944","CDBH":"6","XSFX":"由西向东","XSFXDM":"2","KKMC":"海博道与安正路交口正向"},{"KKBH":"7208110020000","HPHM":"津DWD060","JGSK":"2021-04-01 20:23:40.031","CDBH":"1","XSFX":"由东向西","XSFXDM":"1","KKMC":"动漫南路与文一路交口正向"},{"KKBH":"610391008","HPHM":"津N39779","JGSK":"2021-04-01 20:23:40.095","CDBH":"6","XSFX":"由西向东","XSFXDM":"2","KKMC":"和韵路与和旭路交口"},{"KKBH":"7208810020000","HPHM":"津KY9557","JGSK":"2021-04-01 20:23:40.123","CDBH":"9","XSFX":"由南向北","XSFXDM":"3","KKMC":"海旭道与安正路交口正向"},{"KKBH":"610256115","HPHM":"津RBQ656","JGSK":"2021-04-01 20:23:40.15","CDBH":"10","XSFX":"由北向南","XSFXDM":"4","KKMC":"中天大道与中生大道交口"},{"KKBH":"610256115","HPHM":"津MDV717","JGSK":"2021-04-01 20:23:40.29","CDBH":"1","XSFX":"由东向西","XSFXDM":"1","KKMC":"中天大道与中生大道交口"},{"KKBH":"720871002000","HPHM":"津MMR198","JGSK":"2021-04-01 20:23:40.327","CDBH":"9","XSFX":"由北向南","XSFXDM":"4","KKMC":"安正路与芳菲路交口"},{"KKBH":"720871002000","HPHM":"冀F1VD07","JGSK":"2021-04-01 20:23:40.381","CDBH":"5","XSFX":"由南向北","XSFXDM":"3","KKMC":"安正路与芳菲路交口"},{"KKBH":"7208910030000","HPHM":"车牌","JGSK":"2021-04-01 20:23:40.501","CDBH":"9","XSFX":"由南向北","XSFXDM":"3","KKMC":"海博道与安正路交口正向"},{"KKBH":"610286127","HPHM":"津E27505","JGSK":"2021-04-01 20:23:40.516","CDBH":"1","XSFX":"由东向西","XSFXDM":"1","KKMC":"中津大道与和畅路交口"},{"KKBH":"720881002000","HPHM":"津KHD112","JGSK":"2021-04-01 20:23:40.695","CDBH":"12","XSFX":"由北向南","XSFXDM":"4","KKMC":"海旭道与安正路交口"},{"KKBH":"610271009","HPHM":"吉C5C32N","JGSK":"2021-04-01 20:23:40.726","CDBH":"11","XSFX":"由北向南","XSFXDM":"4","KKMC":"中新大道与泰七路交口"},{"KKBH":"610271009","HPHM":"津N62858","JGSK":"2021-04-01 20:23:40.751","CDBH":"7","XSFX":"由南向北","XSFXDM":"3","KKMC":"中新大道与泰七路交口"},{"KKBH":"610256114","HPHM":"津RMD883","JGSK":"2021-04-01 20:23:40.868","CDBH":"7","XSFX":"由北向南","XSFXDM":"4","KKMC":"中天大道与和旭路交口"},{"KKBH":"720891003000","HPHM":"车牌","JGSK":"2021-04-01 20:23:41.206","CDBH":"7","XSFX":"由南向北","XSFXDM":"3","KKMC":"海博道与安正路交口"},{"KKBH":"720861002000","HPHM":"津G13623","JGSK":"2021-04-01 20:23:41.241","CDBH":"4","XSFX":"由西向东","XSFXDM":"2","KKMC":"海晨道与安正路交口"},{"KKBH":"610256112","HPHM":"京N0RD90","JGSK":"2021-04-01 20:23:41.424","CDBH":"2","XSFX":"由东向西","XSFXDM":"1","KKMC":"中天大道与中津大道交口"},{"KKBH":"610286127","HPHM":"津ADF8506","JGSK":"2021-04-01 20:23:41.508","CDBH":"5","XSFX":"由西向东","XSFXDM":"2","KKMC":"中津大道与和畅路交口"},{"KKBH":"610276125","HPHM":"辽A550UG","JGSK":"2021-04-01 20:23:41.535","CDBH":"8","XSFX":"由北向南","XSFXDM":"4","KKMC":"中新大道与和顺路交口"},{"KKBH":"610256114","HPHM":"津ATT777","JGSK":"2021-04-01 20:23:41.662","CDBH":"8","XSFX":"由北向南","XSFXDM":"4","KKMC":"中天大道与和旭路交口"},{"KKBH":"610256114","HPHM":"津RHT028","JGSK":"2021-04-01 20:23:41.862","CDBH":"8","XSFX":"由北向南","XSFXDM":"4","KKMC":"中天大道与和旭路交口"},{"KKBH":"610256112","HPHM":"冀J921KX","JGSK":"2021-04-01 20:23:41.863","CDBH":"1","XSFX":"由东向西","XSFXDM":"1","KKMC":"中天大道与中津大道交口"},{"KKBH":"610256113","HPHM":"津A22G00","JGSK":"2021-04-01 20:23:41.926","CDBH":"2","XSFX":"由西向东","XSFXDM":"2","KKMC":"中天大道与和风路交口"},{"KKBH":"610286127","HPHM":"津AS0826","JGSK":"2021-04-01 20:23:42.22","CDBH":"7","XSFX":"由南向北","XSFXDM":"3","KKMC":"中津大道与和畅路交口"},{"KKBH":"610261004000","HPHM":"津RAA285","JGSK":"2021-04-01 20:23:42.241","CDBH":"5","XSFX":"由北向南","XSFXDM":"4","KKMC":"中生大道与静湖西路（北侧）"},{"KKBH":"610256116","HPHM":"津K37326","JGSK":"2021-04-01 20:23:42.246","CDBH":"9","XSFX":"由南向北","XSFXDM":"3","KKMC":"中天大道与和顺路交口"},{"KKBH":"610271009","HPHM":"吉C5C32N","JGSK":"2021-04-01 20:23:42.27","CDBH":"11","XSFX":"由北向南","XSFXDM":"4","KKMC":"中新大道与泰七路交口"},{"KKBH":"610286127","HPHM":"津RVC757","JGSK":"2021-04-01 20:23:42.318","CDBH":"6","XSFX":"由西向东","XSFXDM":"2","KKMC":"中津大道与和畅路交口"},{"KKBH":"720891004000","HPHM":"津K91376","JGSK":"2021-04-01 20:23:42.435","CDBH":"4","XSFX":"由西向东","XSFXDM":"2","KKMC":"海博道与安平路交口"},{"KKBH":"7208710020000","HPHM":"冀B0P68T","JGSK":"2021-04-01 20:23:42.481","CDBH":"8","XSFX":"由北向南","XSFXDM":"4","KKMC":"安正路与芳菲路交口正向"},{"KKBH":"7208810020000","HPHM":"津AS0800","JGSK":"2021-04-01 20:23:42.626","CDBH":"9","XSFX":"由南向北","XSFXDM":"3","KKMC":"海旭道与安正路交口正向"},{"KKBH":"610286127","HPHM":"津MDL829","JGSK":"2021-04-01 20:23:42.718","CDBH":"4","XSFX":"由西向东","XSFXDM":"2","KKMC":"中津大道与和畅路交口"},{"KKBH":"610256112","HPHM":"津GXN110","JGSK":"2021-04-01 20:23:42.722","CDBH":"8","XSFX":"由南向北","XSFXDM":"3","KKMC":"中天大道与中津大道交口"},{"KKBH":"7208910030000","HPHM":"津QR5866","JGSK":"2021-04-01 20:23:42.765","CDBH":"4","XSFX":"由西向东","XSFXDM":"2","KKMC":"海博道与安正路交口正向"},{"KKBH":"720881004000","HPHM":"津K71110","JGSK":"2021-04-01 20:23:42.808","CDBH":"8","XSFX":"由北向南","XSFXDM":"4","KKMC":"海旭道与永盛路交口"},{"KKBH":"7208810040000","HPHM":"津DYD227","JGSK":"2021-04-01 20:23:42.958","CDBH":"5","XSFX":"由西向东","XSFXDM":"2","KKMC":"海旭道与永盛路交口正向"},{"KKBH":"7208810050000","HPHM":"津RHG377","JGSK":"2021-04-01 20:23:42.98","CDBH":"4","XSFX":"由西向东","XSFXDM":"2","KKMC":"海旭道与明盛路交口正向"},{"KKBH":"610276125","HPHM":"辽A550UG","JGSK":"2021-04-01 20:23:43.129","CDBH":"8","XSFX":"由北向南","XSFXDM":"4","KKMC":"中新大道与和顺路交口"},{"KKBH":"610391008","HPHM":"鲁HM722U","JGSK":"2021-04-01 20:23:43.3","CDBH":"4","XSFX":"由西向东","XSFXDM":"2","KKMC":"和韵路与和旭路交口"},{"KKBH":"610256111","HPHM":"津E00860","JGSK":"2021-04-01 20:23:43.422","CDBH":"9","XSFX":"由北向南","XSFXDM":"4","KKMC":"中天大道与和惠路交口"},{"KKBH":"610266118","HPHM":"津A13Z31","JGSK":"2021-04-01 20:23:43.459","CDBH":"10","XSFX":"由北向南","XSFXDM":"4","KKMC":"中生大道与和畅路交口"},{"KKBH":"610286127","HPHM":"津RRN850","JGSK":"2021-04-01 20:23:43.626","CDBH":"4","XSFX":"由西向东","XSFXDM":"2","KKMC":"中津大道与和畅路交口"},{"KKBH":"7208810050000","HPHM":"辽A35Y6N","JGSK":"2021-04-01 20:23:43.686","CDBH":"2","XSFX":"由东向西","XSFXDM":"1","KKMC":"海旭道与明盛路交口正向"},{"KKBH":"610401004","HPHM":"车牌","JGSK":"2021-04-01 20:23:43.841","CDBH":"6","XSFX":"由西向东","XSFXDM":"2","KKMC":"和畅路与和风路交口"},{"KKBH":"610271009","HPHM":"津C9H021","JGSK":"2021-04-01 20:23:43.847","CDBH":"10","XSFX":"由北向南","XSFXDM":"4","KKMC":"中新大道与泰七路交口"},{"KKBH":"610256114","HPHM":"车牌","JGSK":"2021-04-01 20:23:43.862","CDBH":"7","XSFX":"由北向南","XSFXDM":"4","KKMC":"中天大道与和旭路交口"},{"KKBH":"610276126","HPHM":"辽A58FK7","JGSK":"2021-04-01 20:23:43.871","CDBH":"4","XSFX":"由南向北","XSFXDM":"3","KKMC":"中新大道与和意路交口"},{"KKBH":"720891003000","HPHM":"津GJK636","JGSK":"2021-04-01 20:23:44.161","CDBH":"7","XSFX":"由南向北","XSFXDM":"3","KKMC":"海博道与安正路交口"},{"KKBH":"610271008","HPHM":"车牌","JGSK":"2021-04-01 20:23:44.236","CDBH":"1","XSFX":"由南向北","XSFXDM":"3","KKMC":"中新大道与航母主题公园支路交口"},{"KKBH":"610256114","HPHM":"车牌","JGSK":"2021-04-01 20:23:44.341","CDBH":"7","XSFX":"由北向南","XSFXDM":"4","KKMC":"中天大道与和旭路交口"},{"KKBH":"610316142000","HPHM":"车牌","JGSK":"2021-04-01 20:23:44.42","CDBH":"14","XSFX":"由北向南","XSFXDM":"4","KKMC":"中滨大道与盛三街交口"},{"KKBH":"720881002000","HPHM":"车牌","JGSK":"2021-04-01 20:23:44.479","CDBH":"6","XSFX":"由西向东","XSFXDM":"2","KKMC":"海旭道与安正路交口"},{"KKBH":"610256114","HPHM":"津E28261","JGSK":"2021-04-01 20:23:44.553","CDBH":"5","XSFX":"由南向北","XSFXDM":"3","KKMC":"中天大道与和旭路交口"},{"KKBH":"6102661220000","HPHM":"津HH0821","JGSK":"2021-04-01 20:23:44.697","CDBH":"2","XSFX":"由西向东","XSFXDM":"2","KKMC":"生态城中生大道故道河一桥西向东上桥处正向"},{"KKBH":"610256115","HPHM":"吉AS627U","JGSK":"2021-04-01 20:23:44.919","CDBH":"7","XSFX":"由南向北","XSFXDM":"3","KKMC":"中天大道与中生大道交口"},{"KKBH":"720891004000","HPHM":"车牌","JGSK":"2021-04-01 20:23:44.948","CDBH":"7","XSFX":"由南向北","XSFXDM":"3","KKMC":"海博道与安平路交口"},{"KKBH":"610256114","HPHM":"津ATT777","JGSK":"2021-04-01 20:23:44.982","CDBH":"8","XSFX":"由北向南","XSFXDM":"4","KKMC":"中天大道与和旭路交口"},{"KKBH":"610256114","HPHM":"鲁G136YX","JGSK":"2021-04-01 20:23:45.034","CDBH":"8","XSFX":"由北向南","XSFXDM":"4","KKMC":"中天大道与和旭路交口"},{"KKBH":"610256115","HPHM":"津FBG219","JGSK":"2021-04-01 20:23:45.227","CDBH":"6","XSFX":"由西向东","XSFXDM":"2","KKMC":"中天大道与中生大道交口"},{"KKBH":"610271009","HPHM":"车牌","JGSK":"2021-04-01 20:23:45.254","CDBH":"4","XSFX":"由西向东","XSFXDM":"2","KKMC":"中新大道与泰七路交口"},{"KKBH":"610256115","HPHM":"津K92511","JGSK":"2021-04-01 20:23:45.344","CDBH":"4","XSFX":"由西向东","XSFXDM":"2","KKMC":"中天大道与中生大道交口"},{"KKBH":"720881002000","HPHM":"津KY9557","JGSK":"2021-04-01 20:23:45.349","CDBH":"9","XSFX":"由南向北","XSFXDM":"3","KKMC":"海旭道与安正路交口"},{"KKBH":"610271009","HPHM":"津C9H021","JGSK":"2021-04-01 20:23:45.39","CDBH":"10","XSFX":"由北向南","XSFXDM":"4","KKMC":"中新大道与泰七路交口"},{"KKBH":"7208710020000","HPHM":"津E16315","JGSK":"2021-04-01 20:23:45.461","CDBH":"9","XSFX":"由北向南","XSFXDM":"4","KKMC":"安正路与芳菲路交口正向"},{"KKBH":"711","HPHM":"辽NUE129","JGSK":"2021-04-01 20:23:45.6","CDBH":"2","XSFX":"由东向西","XSFXDM":"1","KKMC":"不礼让行人中新大道与和旭路交口"},{"KKBH":"720871002000","HPHM":"冀B0P68T","JGSK":"2021-04-01 20:23:45.767","CDBH":"8","XSFX":"由北向南","XSFXDM":"4","KKMC":"安正路与芳菲路交口"},{"KKBH":"610391007","HPHM":"津DXZ769","JGSK":"2021-04-01 20:23:45.768","CDBH":"2","XSFX":"由东向西","XSFXDM":"1","KKMC":"和韵路与和风路交口"},{"KKBH":"7208710020000","HPHM":"津C60T60","JGSK":"2021-04-01 20:23:45.778","CDBH":"5","XSFX":"由南向北","XSFXDM":"3","KKMC":"安正路与芳菲路交口正向"},{"KKBH":"720811002000","HPHM":"津DWD060","JGSK":"2021-04-01 20:23:46.015","CDBH":"1","XSFX":"由东向西","XSFXDM":"1","KKMC":"动漫南路与文一路交口"},{"KKBH":"720891004000","HPHM":"车牌","JGSK":"2021-04-01 20:23:46.067","CDBH":"8","XSFX":"由南向北","XSFXDM":"3","KKMC":"海博道与安平路交口"},{"KKBH":"610391006","HPHM":"津CDS008","JGSK":"2021-04-01 20:23:46.094","CDBH":"2","XSFX":"由东向西","XSFXDM":"1","KKMC":"和韵路与和意路交口"},{"KKBH":"720901002000","HPHM":"津A1K162","JGSK":"2021-04-01 20:23:46.167","CDBH":"1","XSFX":"由东向西","XSFXDM":"1","KKMC":"玉林道与安正路交口"},{"KKBH":"610286127","HPHM":"津A9F269","JGSK":"2021-04-01 20:23:46.186","CDBH":"4","XSFX":"由西向东","XSFXDM":"2","KKMC":"中津大道与和畅路交口"},{"KKBH":"610266118","HPHM":"车牌","JGSK":"2021-04-01 20:23:46.339","CDBH":"10","XSFX":"由北向南","XSFXDM":"4","KKMC":"中生大道与和畅路交口"},{"KKBH":"610256112","HPHM":"津A7R365","JGSK":"2021-04-01 20:23:46.363","CDBH":"1","XSFX":"由东向西","XSFXDM":"1","KKMC":"中天大道与中津大道交口"},{"KKBH":"720891004000","HPHM":"津DMF826","JGSK":"2021-04-01 20:23:46.436","CDBH":"4","XSFX":"由西向东","XSFXDM":"2","KKMC":"海博道与安平路交口"},{"KKBH":"610276125","HPHM":"津CAT825","JGSK":"2021-04-01 20:23:46.472","CDBH":"4","XSFX":"由南向北","XSFXDM":"3","KKMC":"中新大道与和顺路交口"},{"KKBH":"610256111","HPHM":"津MUA996","JGSK":"2021-04-01 20:23:46.475","CDBH":"1","XSFX":"由西向东","XSFXDM":"2","KKMC":"中天大道与和惠路交口"},{"KKBH":"711","HPHM":"鲁NTD776","JGSK":"2021-04-01 20:23:46.56","CDBH":"7","XSFX":"由北向南","XSFXDM":"4","KKMC":"不礼让行人中新大道与和旭路交口"},{"KKBH":"720891003000","HPHM":"车牌","JGSK":"2021-04-01 20:23:46.578","CDBH":"6","XSFX":"由西向东","XSFXDM":"2","KKMC":"海博道与安正路交口"},{"KKBH":"610266117","HPHM":"津HL9719","JGSK":"2021-04-01 20:23:46.602","CDBH":"3","XSFX":"由东向西","XSFXDM":"1","KKMC":"中生大道与和韵路交口"},{"KKBH":"720881005000","HPHM":"津RHG377","JGSK":"2021-04-01 20:23:46.609","CDBH":"4","XSFX":"由西向东","XSFXDM":"2","KKMC":"海旭道与明盛路交口"},{"KKBH":"7208810020000","HPHM":"冀F1VD07","JGSK":"2021-04-01 20:23:46.655","CDBH":"9","XSFX":"由南向北","XSFXDM":"3","KKMC":"海旭道与安正路交口正向"},{"KKBH":"610256112","HPHM":"冀B9LY52","JGSK":"2021-04-01 20:23:46.756","CDBH":"2","XSFX":"由东向西","XSFXDM":"1","KKMC":"中天大道与中津大道交口"},{"KKBH":"720881004000","HPHM":"津DYD227","JGSK":"2021-04-01 20:23:46.793","CDBH":"10","XSFX":"由西向东","XSFXDM":"2","KKMC":"海旭道与永盛路交口"},{"KKBH":"720541004000","HPHM":"津HXE839","JGSK":"2021-04-01 20:23:46.848","CDBH":"1","XSFX":"由东向西","XSFXDM":"1","KKMC":"动漫环路东与动漫中路交口"},{"KKBH":"610266117","HPHM":"津FGH218","JGSK":"2021-04-01 20:23:46.902","CDBH":"7","XSFX":"由南向北","XSFXDM":"3","KKMC":"中生大道与和韵路交口"},{"KKBH":"610276126","HPHM":"黑D80435","JGSK":"2021-04-01 20:23:46.908","CDBH":"4","XSFX":"由南向北","XSFXDM":"3","KKMC":"中新大道与和意路交口"},{"KKBH":"610391007","HPHM":"津RJB978","JGSK":"2021-04-01 20:23:47.052","CDBH":"8","XSFX":"由南向北","XSFXDM":"3","KKMC":"和韵路与和风路交口"},{"KKBH":"7208810020000","HPHM":"津HH7907","JGSK":"2021-04-01 20:23:47.121","CDBH":"4","XSFX":"由东向西","XSFXDM":"1","KKMC":"海旭道与安正路交口正向"},{"KKBH":"720891003000","HPHM":"苏K00G6A","JGSK":"2021-04-01 20:23:47.126","CDBH":"8","XSFX":"由南向北","XSFXDM":"3","KKMC":"海博道与安正路交口"},{"KKBH":"610251002","HPHM":"津AD93777","JGSK":"2021-04-01 20:23:47.172","CDBH":"7","XSFX":"由南向北","XSFXDM":"3","KKMC":"中天大道与和睦路交口"},{"KKBH":"610256115","HPHM":"吉AS627U","JGSK":"2021-04-01 20:23:47.327","CDBH":"8","XSFX":"由南向北","XSFXDM":"3","KKMC":"中天大道与中生大道交口"},{"KKBH":"610286127","HPHM":"津MMW126","JGSK":"2021-04-01 20:23:47.518","CDBH":"4","XSFX":"由西向东","XSFXDM":"2","KKMC":"中津大道与和畅路交口"},{"KKBH":"610271009","HPHM":"京N222L0","JGSK":"2021-04-01 20:23:47.645","CDBH":"11","XSFX":"由北向南","XSFXDM":"4","KKMC":"中新大道与泰七路交口"},{"KKBH":"610256116","HPHM":"津C61Y39","JGSK":"2021-04-01 20:23:47.862","CDBH":"5","XSFX":"由西向东","XSFXDM":"2","KKMC":"中天大道与和顺路交口"},{"KKBH":"610266122000","HPHM":"津HH0821","JGSK":"2021-04-01 20:23:48.001","CDBH":"2","XSFX":"由西向东","XSFXDM":"2","KKMC":"生态城中生大道故道河一桥西向东上桥处"},{"KKBH":"610276124","HPHM":"津AD70172","JGSK":"2021-04-01 20:23:48.177","CDBH":"3","XSFX":"由东向西","XSFXDM":"1","KKMC":"中新大道与中生大道交口"},{"KKBH":"610286127","HPHM":"津C85M99","JGSK":"2021-04-01 20:23:48.318","CDBH":"6","XSFX":"由西向东","XSFXDM":"2","KKMC":"中津大道与和畅路交口"},{"KKBH":"610276126","HPHM":"津HZX071","JGSK":"2021-04-01 20:23:48.347","CDBH":"5","XSFX":"由南向北","XSFXDM":"3","KKMC":"中新大道与和意路交口"},{"KKBH":"7208810040000","HPHM":"冀H9C437","JGSK":"2021-04-01 20:23:48.425","CDBH":"8","XSFX":"由北向南","XSFXDM":"4","KKMC":"海旭道与永盛路交口正向"},{"KKBH":"7208910030000","HPHM":"车牌","JGSK":"2021-04-01 20:23:48.484","CDBH":"9","XSFX":"由南向北","XSFXDM":"3","KKMC":"海博道与安正路交口正向"},{"KKBH":"610256115","HPHM":"津MDV717","JGSK":"2021-04-01 20:23:48.511","CDBH":"1","XSFX":"由东向西","XSFXDM":"1","KKMC":"中天大道与中生大道交口"},{"KKBH":"610251002","HPHM":"津AD93777","JGSK":"2021-04-01 20:23:48.553","CDBH":"8","XSFX":"由南向北","XSFXDM":"3","KKMC":"中天大道与和睦路交口"},{"KKBH":"610266118","HPHM":"津AS0798","JGSK":"2021-04-01 20:23:48.58","CDBH":"10","XSFX":"由北向南","XSFXDM":"4","KKMC":"中生大道与和畅路交口"},{"KKBH":"720871002000","HPHM":"津E16315","JGSK":"2021-04-01 20:23:48.645","CDBH":"9","XSFX":"由北向南","XSFXDM":"4","KKMC":"安正路与芳菲路交口"},{"KKBH":"7205610020000","HPHM":"津AS0836","JGSK":"2021-04-01 20:23:48.667","CDBH":"1","XSFX":"由东向西","XSFXDM":"1","KKMC":"动漫北路与文三路交口正向"},{"KKBH":"610256112","HPHM":"津A6T392","JGSK":"2021-04-01 20:23:48.723","CDBH":"9","XSFX":"由南向北","XSFXDM":"3","KKMC":"中天大道与中津大道交口"},{"KKBH":"610256114","HPHM":"津G136YX","JGSK":"2021-04-01 20:23:48.982","CDBH":"7","XSFX":"由北向南","XSFXDM":"4","KKMC":"中天大道与和旭路交口"},{"KKBH":"610391008","HPHM":"车牌","JGSK":"2021-04-01 20:23:49.015","CDBH":"4","XSFX":"由西向东","XSFXDM":"2","KKMC":"和韵路与和旭路交口"},{"KKBH":"720871002000","HPHM":"津C60T60","JGSK":"2021-04-01 20:23:49.1","CDBH":"5","XSFX":"由南向北","XSFXDM":"3","KKMC":"安正路与芳菲路交口"},{"KKBH":"610266117","HPHM":"津A06F77","JGSK":"2021-04-01 20:23:49.143","CDBH":"7","XSFX":"由南向北","XSFXDM":"3","KKMC":"中生大道与和韵路交口"},{"KKBH":"720881002000","HPHM":"津AS0800","JGSK":"2021-04-01 20:23:49.188","CDBH":"9","XSFX":"由南向北","XSFXDM":"3","KKMC":"海旭道与安正路交口"},{"KKBH":"610266117","HPHM":"津HL9719","JGSK":"2021-04-01 20:23:49.195","CDBH":"3","XSFX":"由东向西","XSFXDM":"1","KKMC":"中生大道与和韵路交口"},{"KKBH":"610256111","HPHM":"津E00860","JGSK":"2021-04-01 20:23:49.227","CDBH":"9","XSFX":"由北向南","XSFXDM":"4","KKMC":"中天大道与和惠路交口"},{"KKBH":"610276125","HPHM":"津CAT825","JGSK":"2021-04-01 20:23:49.316","CDBH":"4","XSFX":"由南向北","XSFXDM":"3","KKMC":"中新大道与和顺路交口"},{"KKBH":"610286127","HPHM":"津ADF8506","JGSK":"2021-04-01 20:23:49.598","CDBH":"5","XSFX":"由西向东","XSFXDM":"2","KKMC":"中津大道与和畅路交口"},{"KKBH":"610256113","HPHM":"津E21522","JGSK":"2021-04-01 20:23:49.682","CDBH":"8","XSFX":"由北向南","XSFXDM":"4","KKMC":"中天大道与和风路交口"},{"KKBH":"610276124","HPHM":"冀DY098F","JGSK":"2021-04-01 20:23:49.743","CDBH":"10","XSFX":"由北向南","XSFXDM":"4","KKMC":"中新大道与中生大道交口"},{"KKBH":"720881005000","HPHM":"辽A35Y6N","JGSK":"2021-04-01 20:23:49.975","CDBH":"2","XSFX":"由东向西","XSFXDM":"1","KKMC":"海旭道与明盛路交口"},{"KKBH":"610276126","HPHM":"津A58FK7","JGSK":"2021-04-01 20:23:50.107","CDBH":"4","XSFX":"由南向北","XSFXDM":"3","KKMC":"中新大道与和意路交口"},{"KKBH":"7205710040000","HPHM":"车牌","JGSK":"2021-04-01 20:23:50.156","CDBH":"4","XSFX":"由西向东","XSFXDM":"2","KKMC":"动漫东路与动漫中路交口正向"},{"KKBH":"610391007","HPHM":"津HY2121","JGSK":"2021-04-01 20:23:50.256","CDBH":"1","XSFX":"由东向西","XSFXDM":"1","KKMC":"和韵路与和风路交口"},{"KKBH":"610391007","HPHM":"津RJB978","JGSK":"2021-04-01 20:23:50.293","CDBH":"9","XSFX":"由南向北","XSFXDM":"3","KKMC":"和韵路与和风路交口"},{"KKBH":"610271009","HPHM":"京N222L0","JGSK":"2021-04-01 20:23:50.432","CDBH":"11","XSFX":"由北向南","XSFXDM":"4","KKMC":"中新大道与泰七路交口"},{"KKBH":"610271009","HPHM":"津MZL866","JGSK":"2021-04-01 20:23:50.532","CDBH":"10","XSFX":"由北向南","XSFXDM":"4","KKMC":"中新大道与泰七路交口"},{"KKBH":"610266118","HPHM":"冀AX5R15","JGSK":"2021-04-01 20:23:50.766","CDBH":"4","XSFX":"由西向东","XSFXDM":"2","KKMC":"中生大道与和畅路交口"},{"KKBH":"7208710020000","HPHM":"车牌","JGSK":"2021-04-01 20:23:50.8","CDBH":"8","XSFX":"由北向南","XSFXDM":"4","KKMC":"安正路与芳菲路交口正向"},{"KKBH":"610256116","HPHM":"车牌","JGSK":"2021-04-01 20:23:50.93","CDBH":"12","XSFX":"由北向南","XSFXDM":"4","KKMC":"中天大道与和顺路交口"},{"KKBH":"7208810020000","HPHM":"津NHP766","JGSK":"2021-04-01 20:23:51.06","CDBH":"3","XSFX":"由东向西","XSFXDM":"1","KKMC":"海旭道与安正路交口正向"},{"KKBH":"7208610020000","HPHM":"车牌","JGSK":"2021-04-01 20:23:51.2","CDBH":"6","XSFX":"由西向东","XSFXDM":"2","KKMC":"海晨道与安正路交口正向"},{"KKBH":"610391007","HPHM":"津DXZ769","JGSK":"2021-04-01 20:23:51.294","CDBH":"3","XSFX":"由东向西","XSFXDM":"1","KKMC":"和韵路与和风路交口"},{"KKBH":"610266117","HPHM":"川HN9991","JGSK":"2021-04-01 20:23:51.316","CDBH":"2","XSFX":"由东向西","XSFXDM":"1","KKMC":"中生大道与和韵路交口"},{"KKBH":"610266118","HPHM":"冀F416CZ","JGSK":"2021-04-01 20:23:51.378","CDBH":"5","XSFX":"由西向东","XSFXDM":"2","KKMC":"中生大道与和畅路交口"},{"KKBH":"610256115","HPHM":"津K92511","JGSK":"2021-04-01 20:23:51.547","CDBH":"5","XSFX":"由西向东","XSFXDM":"2","KKMC":"中天大道与中生大道交口"},{"KKBH":"720881002000","HPHM":"津HH7907","JGSK":"2021-04-01 20:23:51.601","CDBH":"4","XSFX":"由东向西","XSFXDM":"1","KKMC":"海旭道与安正路交口"},{"KKBH":"610276124","HPHM":"津FGA569","JGSK":"2021-04-01 20:23:51.652","CDBH":"8","XSFX":"由南向北","XSFXDM":"3","KKMC":"中新大道与中生大道交口"},{"KKBH":"7208810020000","HPHM":"津C60T60","JGSK":"2021-04-01 20:23:51.795","CDBH":"9","XSFX":"由南向北","XSFXDM":"3","KKMC":"海旭道与安正路交口正向"},{"KKBH":"7208910030000","HPHM":"车牌","JGSK":"2021-04-01 20:23:52.124","CDBH":"7","XSFX":"由南向北","XSFXDM":"3","KKMC":"海博道与安正路交口正向"},{"KKBH":"610271009","HPHM":"津MZL866","JGSK":"2021-04-01 20:23:52.592","CDBH":"10","XSFX":"由北向南","XSFXDM":"4","KKMC":"中新大道与泰七路交口"},{"KKBH":"720881002000","HPHM":"冀F1VD07","JGSK":"2021-04-01 20:23:52.626","CDBH":"9","XSFX":"由南向北","XSFXDM":"3","KKMC":"海旭道与安正路交口"},{"KKBH":"7205710010000","HPHM":"津AVM980","JGSK":"2021-04-01 20:23:52.669","CDBH":"1","XSFX":"由西向东","XSFXDM":"2","KKMC":"动漫东路与文一路交口正向"},{"KKBH":"610256116","HPHM":"津C61Y39","JGSK":"2021-04-01 20:23:53.067","CDBH":"6","XSFX":"由西向东","XSFXDM":"2","KKMC":"中天大道与和顺路交口"},{"KKBH":"7208810020000","HPHM":"津GHY832","JGSK":"2021-04-01 20:23:53.17","CDBH":"4","XSFX":"由东向西","XSFXDM":"1","KKMC":"海旭道与安正路交口正向"},{"KKBH":"720891003000","HPHM":"冀RQ5B71","JGSK":"2021-04-01 20:23:53.203","CDBH":"8","XSFX":"由南向北","XSFXDM":"3","KKMC":"海博道与安正路交口"},{"KKBH":"7208810020000","HPHM":"津RPD706","JGSK":"2021-04-01 20:23:53.214","CDBH":"2","XSFX":"由东向西","XSFXDM":"1","KKMC":"海旭道与安正路交口正向"},{"KKBH":"610401004","HPHM":"吉A11L21","JGSK":"2021-04-01 20:23:53.253","CDBH":"4","XSFX":"由西向东","XSFXDM":"2","KKMC":"和畅路与和风路交口"},{"KKBH":"610266117","HPHM":"黑DX5478","JGSK":"2021-04-01 20:23:53.398","CDBH":"1","XSFX":"由东向西","XSFXDM":"1","KKMC":"中生大道与和韵路交口"},{"KKBH":"610391007","HPHM":"津HY2121","JGSK":"2021-04-01 20:23:53.454","CDBH":"2","XSFX":"由东向西","XSFXDM":"1","KKMC":"和韵路与和风路交口"},{"KKBH":"7208910050000","HPHM":"湘C7XF78","JGSK":"2021-04-01 20:23:53.653","CDBH":"8","XSFX":"由南向北","XSFXDM":"3","KKMC":"海博道与安明路交口正向"},{"KKBH":"610391007","HPHM":"津B2A171","JGSK":"2021-04-01 20:23:53.805","CDBH":"4","XSFX":"由西向东","XSFXDM":"2","KKMC":"和韵路与和风路交口"},{"KKBH":"610391008","HPHM":"车牌","JGSK":"2021-04-01 20:23:53.834","CDBH":"5","XSFX":"由西向东","XSFXDM":"2","KKMC":"和韵路与和旭路交口"},{"KKBH":"610266117","HPHM":"津FGH218","JGSK":"2021-04-01 20:23:54.014","CDBH":"8","XSFX":"由南向北","XSFXDM":"3","KKMC":"中生大道与和韵路交口"},{"KKBH":"610256112","HPHM":"津CCU062","JGSK":"2021-04-01 20:23:54.043","CDBH":"1","XSFX":"由东向西","XSFXDM":"1","KKMC":"中天大道与中津大道交口"},{"KKBH":"720561002000","HPHM":"津AS0836","JGSK":"2021-04-01 20:23:54.118","CDBH":"1","XSFX":"由东向西","XSFXDM":"1","KKMC":"动漫北路与文三路交口"},{"KKBH":"610271008","HPHM":"冀B8E13X","JGSK":"2021-04-01 20:23:54.18","CDBH":"1","XSFX":"由南向北","XSFXDM":"3","KKMC":"中新大道与航母主题公园支路交口"},{"KKBH":"610266117","HPHM":"津A06F77","JGSK":"2021-04-01 20:23:54.334","CDBH":"9","XSFX":"由南向北","XSFXDM":"3","KKMC":"中生大道与和韵路交口"},{"KKBH":"610266118","HPHM":"津HDB008","JGSK":"2021-04-01 20:23:54.403","CDBH":"10","XSFX":"由北向南","XSFXDM":"4","KKMC":"中生大道与和畅路交口"},{"KKBH":"610256115","HPHM":"津AD66643","JGSK":"2021-04-01 20:23:54.469","CDBH":"3","XSFX":"由东向西","XSFXDM":"1","KKMC":"中天大道与中生大道交口"},{"KKBH":"610256115","HPHM":"津BV7600","JGSK":"2021-04-01 20:23:54.694","CDBH":"5","XSFX":"由西向东","XSFXDM":"2","KKMC":"中天大道与中生大道交口"},{"KKBH":"711","HPHM":"车牌","JGSK":"2021-04-01 20:23:54.803","CDBH":"7","XSFX":"由北向南","XSFXDM":"4","KKMC":"不礼让行人中新大道与和旭路交口"},{"KKBH":"610271008","HPHM":"车牌","JGSK":"2021-04-01 20:23:54.803","CDBH":"1","XSFX":"由南向北","XSFXDM":"3","KKMC":"中新大道与航母主题公园支路交口"},{"KKBH":"720881004000","HPHM":"冀H9C437","JGSK":"2021-04-01 20:23:54.887","CDBH":"8","XSFX":"由北向南","XSFXDM":"4","KKMC":"海旭道与永盛路交口"},{"KKBH":"7208610020000","HPHM":"京MMR198","JGSK":"2021-04-01 20:23:54.927","CDBH":"11","XSFX":"由北向南","XSFXDM":"4","KKMC":"海晨道与安正路交口正向"},{"KKBH":"610256112","HPHM":"津JYT322","JGSK":"2021-04-01 20:23:55.055","CDBH":"9","XSFX":"由南向北","XSFXDM":"3","KKMC":"中天大道与中津大道交口"},{"KKBH":"610391007","HPHM":"鲁NL353Q","JGSK":"2021-04-01 20:23:55.147","CDBH":"1","XSFX":"由东向西","XSFXDM":"1","KKMC":"和韵路与和风路交口"},{"KKBH":"7208610020000","HPHM":"冀BZ018L","JGSK":"2021-04-01 20:23:55.409","CDBH":"10","XSFX":"由北向南","XSFXDM":"4","KKMC":"海晨道与安正路交口正向"},{"KKBH":"7208810020000","HPHM":"津RBP103","JGSK":"2021-04-01 20:23:55.474","CDBH":"1","XSFX":"由东向西","XSFXDM":"1","KKMC":"海旭道与安正路交口正向"},{"KKBH":"7208910030000","HPHM":"冀C78Y20","JGSK":"2021-04-01 20:23:55.617","CDBH":"5","XSFX":"由西向东","XSFXDM":"2","KKMC":"海博道与安正路交口正向"},{"KKBH":"610271008","HPHM":"津AP9232","JGSK":"2021-04-01 20:23:55.619","CDBH":"2","XSFX":"由南向北","XSFXDM":"3","KKMC":"中新大道与航母主题公园支路交口"},{"KKBH":"720881002000","HPHM":"津C60T60","JGSK":"2021-04-01 20:23:55.668","CDBH":"9","XSFX":"由南向北","XSFXDM":"3","KKMC":"海旭道与安正路交口"},{"KKBH":"610256115","HPHM":"津AU5876","JGSK":"2021-04-01 20:23:55.71","CDBH":"3","XSFX":"由东向西","XSFXDM":"1","KKMC":"中天大道与中生大道交口"},{"KKBH":"7208610020000","HPHM":"车牌","JGSK":"2021-04-01 20:23:55.72","CDBH":"6","XSFX":"由西向东","XSFXDM":"2","KKMC":"海晨道与安正路交口正向"},{"KKBH":"610266117","HPHM":"津K22695","JGSK":"2021-04-01 20:23:55.809","CDBH":"1","XSFX":"由东向西","XSFXDM":"1","KKMC":"中生大道与和韵路交口"},{"KKBH":"610256112","HPHM":"津RBF281","JGSK":"2021-04-01 20:23:55.843","CDBH":"5","XSFX":"由西向东","XSFXDM":"2","KKMC":"中天大道与中津大道交口"},{"KKBH":"610256114","HPHM":"鲁P875E5","JGSK":"2021-04-01 20:23:56.008","CDBH":"1","XSFX":"由西向东","XSFXDM":"2","KKMC":"中天大道与和旭路交口"},{"KKBH":"610266118","HPHM":"冀AX5R15","JGSK":"2021-04-01 20:23:56.393","CDBH":"5","XSFX":"由西向东","XSFXDM":"2","KKMC":"中生大道与和畅路交口"},{"KKBH":"610276124","HPHM":"津FGA569","JGSK":"2021-04-01 20:23:56.394","CDBH":"8","XSFX":"由南向北","XSFXDM":"3","KKMC":"中新大道与中生大道交口"},{"KKBH":"7208110020000","HPHM":"津ADK8185","JGSK":"2021-04-01 20:23:56.413","CDBH":"5","XSFX":"由北向南","XSFXDM":"4","KKMC":"动漫南路与文一路交口正向"},{"KKBH":"610256112","HPHM":"津G18635","JGSK":"2021-04-01 20:23:56.445","CDBH":"1","XSFX":"由东向西","XSFXDM":"1","KKMC":"中天大道与中津大道交口"},{"KKBH":"610271009","HPHM":"津MN9869","JGSK":"2021-04-01 20:23:56.522","CDBH":"4","XSFX":"由西向东","XSFXDM":"2","KKMC":"中新大道与泰七路交口"},{"KKBH":"711","HPHM":"津A7D080","JGSK":"2021-04-01 20:23:56.543","CDBH":"5","XSFX":"由南向北","XSFXDM":"3","KKMC":"不礼让行人中新大道与和旭路交口"},{"KKBH":"610271009","HPHM":"车牌","JGSK":"2021-04-01 20:23:56.558","CDBH":"4","XSFX":"由西向东","XSFXDM":"2","KKMC":"中新大道与泰七路交口"},{"KKBH":"6102661220000","HPHM":"鲁NW92L8","JGSK":"2021-04-01 20:23:56.585","CDBH":"2","XSFX":"由西向东","XSFXDM":"2","KKMC":"生态城中生大道故道河一桥西向东上桥处正向"},{"KKBH":"610271009","HPHM":"津F09700","JGSK":"2021-04-01 20:23:56.586","CDBH":"7","XSFX":"由南向北","XSFXDM":"3","KKMC":"中新大道与泰七路交口"},{"KKBH":"610271009","HPHM":"津A2Y525","JGSK":"2021-04-01 20:23:56.611","CDBH":"11","XSFX":"由北向南","XSFXDM":"4","KKMC":"中新大道与泰七路交口"},{"KKBH":"610391006","HPHM":"津KBG527","JGSK":"2021-04-01 20:23:57.075","CDBH":"4","XSFX":"由西向东","XSFXDM":"2","KKMC":"和韵路与和意路交口"},{"KKBH":"610266118","HPHM":"冀F416CZ","JGSK":"2021-04-01 20:23:57.193","CDBH":"6","XSFX":"由西向东","XSFXDM":"2","KKMC":"中生大道与和畅路交口"},{"KKBH":"610266117","HPHM":"川HN9991","JGSK":"2021-04-01 20:23:57.231","CDBH":"2","XSFX":"由东向西","XSFXDM":"1","KKMC":"中生大道与和韵路交口"},{"KKBH":"720881002000","HPHM":"津GHY832","JGSK":"2021-04-01 20:23:57.289","CDBH":"4","XSFX":"由东向西","XSFXDM":"1","KKMC":"海旭道与安正路交口"},{"KKBH":"720881002000","HPHM":"津NHP766","JGSK":"2021-04-01 20:23:57.366","CDBH":"3","XSFX":"由东向西","XSFXDM":"1","KKMC":"海旭道与安正路交口"},{"KKBH":"610401004","HPHM":"陕K1L273","JGSK":"2021-04-01 20:23:57.508","CDBH":"4","XSFX":"由西向东","XSFXDM":"2","KKMC":"和畅路与和风路交口"},{"KKBH":"610266118","HPHM":"津NWW733","JGSK":"2021-04-01 20:23:57.63","CDBH":"11","XSFX":"由北向南","XSFXDM":"4","KKMC":"中生大道与和畅路交口"},{"KKBH":"7208210030000","HPHM":"津RMR529","JGSK":"2021-04-01 20:23:57.634","CDBH":"4","XSFX":"由南向北","XSFXDM":"3","KKMC":"动漫西路与动漫南路交口正向"},{"KKBH":"610266117","HPHM":"鲁AK6G56","JGSK":"2021-04-01 20:23:57.957","CDBH":"1","XSFX":"由东向西","XSFXDM":"1","KKMC":"中生大道与和韵路交口"},{"KKBH":"720881002000","HPHM":"津RPD706","JGSK":"2021-04-01 20:23:57.963","CDBH":"2","XSFX":"由东向西","XSFXDM":"1","KKMC":"海旭道与安正路交口"},{"KKBH":"610276126","HPHM":"冀B6M56Z","JGSK":"2021-04-01 20:23:58.408","CDBH":"8","XSFX":"由北向南","XSFXDM":"4","KKMC":"中新大道与和意路交口"},{"KKBH":"610271009","HPHM":"津A2Y525","JGSK":"2021-04-01 20:23:58.433","CDBH":"11","XSFX":"由北向南","XSFXDM":"4","KKMC":"中新大道与泰七路交口"},{"KKBH":"610271009","HPHM":"津F09700","JGSK":"2021-04-01 20:23:58.438","CDBH":"7","XSFX":"由南向北","XSFXDM":"3","KKMC":"中新大道与泰七路交口"},{"KKBH":"610401004","HPHM":"吉A11L21","JGSK":"2021-04-01 20:23:58.564","CDBH":"4","XSFX":"由西向东","XSFXDM":"2","KKMC":"和畅路与和风路交口"},{"KKBH":"610256113","HPHM":"津JGY506","JGSK":"2021-04-01 20:23:58.725","CDBH":"5","XSFX":"由南向北","XSFXDM":"3","KKMC":"中天大道与和风路交口"},{"KKBH":"610256114","HPHM":"津A6L511","JGSK":"2021-04-01 20:23:58.741","CDBH":"2","XSFX":"由西向东","XSFXDM":"2","KKMC":"中天大道与和旭路交口"},{"KKBH":"610256115","HPHM":"津BV7600","JGSK":"2021-04-01 20:23:58.747","CDBH":"6","XSFX":"由西向东","XSFXDM":"2","KKMC":"中天大道与中生大道交口"},{"KKBH":"7208810020000","HPHM":"津C651B0","JGSK":"2021-04-01 20:23:58.785","CDBH":"7","XSFX":"由西向东","XSFXDM":"2","KKMC":"海旭道与安正路交口正向"},{"KKBH":"7205410040000","HPHM":"车牌","JGSK":"2021-04-01 20:23:59.119","CDBH":"2","XSFX":"由东向西","XSFXDM":"1","KKMC":"动漫环路东与动漫中路交口正向"},{"KKBH":"7208910050000","HPHM":"津HB9668","JGSK":"2021-04-01 20:23:59.176","CDBH":"8","XSFX":"由南向北","XSFXDM":"3","KKMC":"海博道与安明路交口正向"},{"KKBH":"7205410040000","HPHM":"车牌","JGSK":"2021-04-01 20:23:59.204","CDBH":"2","XSFX":"由东向西","XSFXDM":"1","KKMC":"动漫环路东与动漫中路交口正向"},{"KKBH":"610401004","HPHM":"津AFZ406","JGSK":"2021-04-01 20:23:59.338","CDBH":"4","XSFX":"由西向东","XSFXDM":"2","KKMC":"和畅路与和风路交口"},{"KKBH":"711","HPHM":"车牌","JGSK":"2021-04-01 20:23:59.363","CDBH":"8","XSFX":"由北向南","XSFXDM":"4","KKMC":"不礼让行人中新大道与和旭路交口"},{"KKBH":"610266118","HPHM":"津HDB008","JGSK":"2021-04-01 20:23:59.465","CDBH":"11","XSFX":"由北向南","XSFXDM":"4","KKMC":"中生大道与和畅路交口"},{"KKBH":"610271008","HPHM":"津BT6656","JGSK":"2021-04-01 20:23:59.534","CDBH":"1","XSFX":"由南向北","XSFXDM":"3","KKMC":"中新大道与航母主题公园支路交口"},{"KKBH":"7205410040000","HPHM":"车牌","JGSK":"2021-04-01 20:23:59.812","CDBH":"2","XSFX":"由东向西","XSFXDM":"1","KKMC":"动漫环路东与动漫中路交口正向"},{"KKBH":"7208710020000","HPHM":"鲁AF08M1","JGSK":"2021-04-01 20:23:59.82","CDBH":"5","XSFX":"由南向北","XSFXDM":"3","KKMC":"安正路与芳菲路交口正向"},{"KKBH":"610401005","HPHM":"津ADN9162","JGSK":"2021-04-01 20:23:59.99","CDBH":"5","XSFX":"由西向东","XSFXDM":"2","KKMC":"和畅路与和顺路交口"},{"KKBH":"610401005","HPHM":"冀B7T7G1","JGSK":"2021-04-01 20:24:00.015","CDBH":"7","XSFX":"由南向北","XSFXDM":"3","KKMC":"和畅路与和顺路交口"},{"KKBH":"6102610040000","HPHM":"车牌","JGSK":"2021-04-01 20:24:00.033","CDBH":"7","XSFX":"由北向南","XSFXDM":"4","KKMC":"中生大道与静湖西路（北侧）正向"},{"KKBH":"720571001000","HPHM":"津AVM980","JGSK":"2021-04-01 20:24:00.335","CDBH":"1","XSFX":"由西向东","XSFXDM":"2","KKMC":"动漫东路与文一路交口"},{"KKBH":"610266117","HPHM":"黑DX5478","JGSK":"2021-04-01 20:24:00.431","CDBH":"1","XSFX":"由东向西","XSFXDM":"1","KKMC":"中生大道与和韵路交口"},{"KKBH":"720811002000","HPHM":"车牌","JGSK":"2021-04-01 20:24:00.567","CDBH":"5","XSFX":"由北向南","XSFXDM":"4","KKMC":"动漫南路与文一路交口"},{"KKBH":"7205610020000","HPHM":"津AF52268","JGSK":"2021-04-01 20:24:00.596","CDBH":"1","XSFX":"由东向西","XSFXDM":"1","KKMC":"动漫北路与文三路交口正向"},{"KKBH":"7208810040000","HPHM":"京ADE228","JGSK":"2021-04-01 20:24:00.692","CDBH":"2","XSFX":"由东向西","XSFXDM":"1","KKMC":"海旭道与永盛路交口正向"},{"KKBH":"711","HPHM":"津C323H1","JGSK":"2021-04-01 20:24:00.782","CDBH":"5","XSFX":"由南向北","XSFXDM":"3","KKMC":"不礼让行人中新大道与和旭路交口"},{"KKBH":"610276126","HPHM":"冀B6M56Z","JGSK":"2021-04-01 20:24:00.817","CDBH":"8","XSFX":"由北向南","XSFXDM":"4","KKMC":"中新大道与和意路交口"},{"KKBH":"610391006","HPHM":"津ADM9030","JGSK":"2021-04-01 20:24:00.962","CDBH":"7","XSFX":"由南向北","XSFXDM":"3","KKMC":"和韵路与和意路交口"},{"KKBH":"711","HPHM":"冀BJ92B9","JGSK":"2021-04-01 20:24:01.361","CDBH":"8","XSFX":"由北向南","XSFXDM":"4","KKMC":"不礼让行人中新大道与和旭路交口"},{"KKBH":"610401005","HPHM":"津ADB9162","JGSK":"2021-04-01 20:24:01.386","CDBH":"6","XSFX":"由西向东","XSFXDM":"2","KKMC":"和畅路与和顺路交口"},{"KKBH":"610391007","HPHM":"鲁NL353Q","JGSK":"2021-04-01 20:24:01.456","CDBH":"1","XSFX":"由东向西","XSFXDM":"1","KKMC":"和韵路与和风路交口"},{"KKBH":"610391007","HPHM":"津B2A171","JGSK":"2021-04-01 20:24:01.559","CDBH":"4","XSFX":"由西向东","XSFXDM":"2","KKMC":"和韵路与和风路交口"},{"KKBH":"610266118","HPHM":"津NWW733","JGSK":"2021-04-01 20:24:01.705","CDBH":"12","XSFX":"由北向南","XSFXDM":"4","KKMC":"中生大道与和畅路交口"},{"KKBH":"7208810020000","HPHM":"津KKM026","JGSK":"2021-04-01 20:24:02.07","CDBH":"3","XSFX":"由东向西","XSFXDM":"1","KKMC":"海旭道与安正路交口正向"},{"KKBH":"7208810020000","HPHM":"车牌","JGSK":"2021-04-01 20:24:02.125","CDBH":"11","XSFX":"由南向北","XSFXDM":"3","KKMC":"海旭道与安正路交口正向"},{"KKBH":"720861002000","HPHM":"冀BZ018L","JGSK":"2021-04-01 20:24:02.158","CDBH":"10","XSFX":"由北向南","XSFXDM":"4","KKMC":"海晨道与安正路交口"},{"KKBH":"711","HPHM":"车牌","JGSK":"2021-04-01 20:24:02.323","CDBH":"7","XSFX":"由北向南","XSFXDM":"4","KKMC":"不礼让行人中新大道与和旭路交口"},{"KKBH":"610276125","HPHM":"车牌","JGSK":"2021-04-01 20:24:02.395","CDBH":"1","XSFX":"由东向西","XSFXDM":"1","KKMC":"中新大道与和顺路交口"},{"KKBH":"610276125","HPHM":"湘J066CN","JGSK":"2021-04-01 20:24:02.396","CDBH":"1","XSFX":"由东向西","XSFXDM":"1","KKMC":"中新大道与和顺路交口"},{"KKBH":"720821003000","HPHM":"津RMR529","JGSK":"2021-04-01 20:24:02.416","CDBH":"4","XSFX":"由南向北","XSFXDM":"3","KKMC":"动漫西路与动漫南路交口"},{"KKBH":"7208810020000","HPHM":"川A87S5M","JGSK":"2021-04-01 20:24:02.595","CDBH":"12","XSFX":"由北向南","XSFXDM":"4","KKMC":"海旭道与安正路交口正向"},{"KKBH":"610266122000","HPHM":"鲁NW92L8","JGSK":"2021-04-01 20:24:02.646","CDBH":"2","XSFX":"由西向东","XSFXDM":"2","KKMC":"生态城中生大道故道河一桥西向东上桥处"},{"KKBH":"610256116","HPHM":"京M13210","JGSK":"2021-04-01 20:24:02.702","CDBH":"11","XSFX":"由北向南","XSFXDM":"4","KKMC":"中天大道与和顺路交口"},{"KKBH":"610266117","HPHM":"津K22695","JGSK":"2021-04-01 20:24:02.75","CDBH":"1","XSFX":"由东向西","XSFXDM":"1","KKMC":"中生大道与和韵路交口"},{"KKBH":"7208610020000","HPHM":"冀B0P68T","JGSK":"2021-04-01 20:24:02.906","CDBH":"10","XSFX":"由北向南","XSFXDM":"4","KKMC":"海晨道与安正路交口正向"},{"KKBH":"610276124","HPHM":"辽A550UG","JGSK":"2021-04-01 20:24:02.936","CDBH":"11","XSFX":"由北向南","XSFXDM":"4","KKMC":"中新大道与中生大道交口"},{"KKBH":"610401005","HPHM":"冀B7T7G1","JGSK":"2021-04-01 20:24:02.98","CDBH":"8","XSFX":"由南向北","XSFXDM":"3","KKMC":"和畅路与和顺路交口"},{"KKBH":"7208810070000","HPHM":"津LZ1029","JGSK":"2021-04-01 20:24:03.067","CDBH":"3","XSFX":"由西向东","XSFXDM":"2","KKMC":"海旭道与弘通路交口正向"},{"KKBH":"610256111","HPHM":"津FY6055","JGSK":"2021-04-01 20:24:03.093","CDBH":"1","XSFX":"由西向东","XSFXDM":"2","KKMC":"中天大道与和惠路交口"},{"KKBH":"711","HPHM":"京CJA326","JGSK":"2021-04-01 20:24:03.123","CDBH":"7","XSFX":"由北向南","XSFXDM":"4","KKMC":"不礼让行人中新大道与和旭路交口"},{"KKBH":"610256113","HPHM":"津MEL629","JGSK":"2021-04-01 20:24:03.35","CDBH":"8","XSFX":"由北向南","XSFXDM":"4","KKMC":"中天大道与和风路交口"},{"KKBH":"610256112","HPHM":"津JYA938","JGSK":"2021-04-01 20:24:03.354","CDBH":"1","XSFX":"由东向西","XSFXDM":"1","KKMC":"中天大道与中津大道交口"},{"KKBH":"7208810020000","HPHM":"车牌","JGSK":"2021-04-01 20:24:03.364","CDBH":"7","XSFX":"由西向东","XSFXDM":"2","KKMC":"海旭道与安正路交口正向"},{"KKBH":"610401004","HPHM":"津K1L273","JGSK":"2021-04-01 20:24:03.405","CDBH":"4","XSFX":"由西向东","XSFXDM":"2","KKMC":"和畅路与和风路交口"},{"KKBH":"720871002000","HPHM":"鲁AF08M1","JGSK":"2021-04-01 20:24:03.421","CDBH":"5","XSFX":"由南向北","XSFXDM":"3","KKMC":"安正路与芳菲路交口"},{"KKBH":"610256116","HPHM":"蒙A813ZB","JGSK":"2021-04-01 20:24:03.582","CDBH":"12","XSFX":"由北向南","XSFXDM":"4","KKMC":"中天大道与和顺路交口"},{"KKBH":"610391006","HPHM":"津KBG527","JGSK":"2021-04-01 20:24:03.679","CDBH":"4","XSFX":"由西向东","XSFXDM":"2","KKMC":"和韵路与和意路交口"},{"KKBH":"610271008","HPHM":"车牌","JGSK":"2021-04-01 20:24:03.761","CDBH":"1","XSFX":"由南向北","XSFXDM":"3","KKMC":"中新大道与航母主题公园支路交口"},{"KKBH":"720881002000","HPHM":"津C651B0","JGSK":"2021-04-01 20:24:03.776","CDBH":"8","XSFX":"由西向东","XSFXDM":"2","KKMC":"海旭道与安正路交口"},{"KKBH":"7208610030000","HPHM":"车牌","JGSK":"2021-04-01 20:24:03.801","CDBH":"6","XSFX":"由西向东","XSFXDM":"2","KKMC":"海晨道与安明路交口正向"},{"KKBH":"720881002000","HPHM":"津RBP103","JGSK":"2021-04-01 20:24:04.039","CDBH":"1","XSFX":"由东向西","XSFXDM":"1","KKMC":"海旭道与安正路交口"},{"KKBH":"610256114","HPHM":"津A9R866","JGSK":"2021-04-01 20:24:04.186","CDBH":"2","XSFX":"由西向东","XSFXDM":"2","KKMC":"中天大道与和旭路交口"},{"KKBH":"610401004","HPHM":"津AFZ406","JGSK":"2021-04-01 20:24:04.205","CDBH":"5","XSFX":"由西向东","XSFXDM":"2","KKMC":"和畅路与和风路交口"},{"KKBH":"610256116","HPHM":"冀B5X79M","JGSK":"2021-04-01 20:24:04.206","CDBH":"8","XSFX":"由南向北","XSFXDM":"3","KKMC":"中天大道与和顺路交口"},{"KKBH":"7208910050000","HPHM":"津DWY187","JGSK":"2021-04-01 20:24:04.304","CDBH":"8","XSFX":"由南向北","XSFXDM":"3","KKMC":"海博道与安明路交口正向"},{"KKBH":"610256113","HPHM":"津JGY506","JGSK":"2021-04-01 20:24:04.353","CDBH":"5","XSFX":"由南向北","XSFXDM":"3","KKMC":"中天大道与和风路交口"},{"KKBH":"610286127","HPHM":"津HAU115","JGSK":"2021-04-01 20:24:04.441","CDBH":"4","XSFX":"由西向东","XSFXDM":"2","KKMC":"中津大道与和畅路交口"},{"KKBH":"720561002000","HPHM":"津AF52268","JGSK":"2021-04-01 20:24:04.52","CDBH":"1","XSFX":"由东向西","XSFXDM":"1","KKMC":"动漫北路与文三路交口"},{"KKBH":"610276126","HPHM":"津DCL314","JGSK":"2021-04-01 20:24:04.656","CDBH":"7","XSFX":"由北向南","XSFXDM":"4","KKMC":"中新大道与和意路交口"},{"KKBH":"7208810020000","HPHM":"津A1T213","JGSK":"2021-04-01 20:24:04.714","CDBH":"6","XSFX":"由西向东","XSFXDM":"2","KKMC":"海旭道与安正路交口正向"},{"KKBH":"711","HPHM":"津HRE018","JGSK":"2021-04-01 20:24:04.784","CDBH":"5","XSFX":"由南向北","XSFXDM":"3","KKMC":"不礼让行人中新大道与和旭路交口"},{"KKBH":"7205410020000","HPHM":"津HXE839","JGSK":"2021-04-01 20:24:04.804","CDBH":"1","XSFX":"由东向西","XSFXDM":"1","KKMC":"动漫环路西与动漫中路交口正向"},{"KKBH":"610256113","HPHM":"津E21522","JGSK":"2021-04-01 20:24:04.812","CDBH":"8","XSFX":"由北向南","XSFXDM":"4","KKMC":"中天大道与和风路交口"},{"KKBH":"7208810020000","HPHM":"津HH3911","JGSK":"2021-04-01 20:24:04.975","CDBH":"1","XSFX":"由东向西","XSFXDM":"1","KKMC":"海旭道与安正路交口正向"},{"KKBH":"7209010020000","HPHM":"津MKJ517","JGSK":"2021-04-01 20:24:05.334","CDBH":"7","XSFX":"由南向北","XSFXDM":"3","KKMC":"玉林道与安正路交口正向"},{"KKBH":"610271008","HPHM":"车牌","JGSK":"2021-04-01 20:24:05.363","CDBH":"2","XSFX":"由南向北","XSFXDM":"3","KKMC":"中新大道与航母主题公园支路交口"},{"KKBH":"610256112","HPHM":"冀J9E8R2","JGSK":"2021-04-01 20:24:05.372","CDBH":"2","XSFX":"由东向西","XSFXDM":"1","KKMC":"中天大道与中津大道交口"},{"KKBH":"610276126","HPHM":"津C000H0","JGSK":"2021-04-01 20:24:05.498","CDBH":"2","XSFX":"由东向西","XSFXDM":"1","KKMC":"中新大道与和意路交口"},{"KKBH":"610391007","HPHM":"津NWH310","JGSK":"2021-04-01 20:24:05.524","CDBH":"10","XSFX":"由北向南","XSFXDM":"4","KKMC":"和韵路与和风路交口"},{"KKBH":"610266118","HPHM":"津C12U35","JGSK":"2021-04-01 20:24:05.551","CDBH":"5","XSFX":"由西向东","XSFXDM":"2","KKMC":"中生大道与和畅路交口"},{"KKBH":"610276124","HPHM":"津LBF836","JGSK":"2021-04-01 20:24:05.711","CDBH":"6","XSFX":"由西向东","XSFXDM":"2","KKMC":"中新大道与中生大道交口"},{"KKBH":"7208810020000","HPHM":"津HJH710","JGSK":"2021-04-01 20:24:05.72","CDBH":"2","XSFX":"由东向西","XSFXDM":"1","KKMC":"海旭道与安正路交口正向"},{"KKBH":"720891005000","HPHM":"津HB9668","JGSK":"2021-04-01 20:24:05.778","CDBH":"8","XSFX":"由南向北","XSFXDM":"3","KKMC":"海博道与安明路交口"},{"KKBH":"610266117","HPHM":"鲁AK6G56","JGSK":"2021-04-01 20:24:05.79","CDBH":"1","XSFX":"由东向西","XSFXDM":"1","KKMC":"中生大道与和韵路交口"},{"KKBH":"7208810020000","HPHM":"津NGG185","JGSK":"2021-04-01 20:24:05.981","CDBH":"4","XSFX":"由东向西","XSFXDM":"1","KKMC":"海旭道与安正路交口正向"},{"KKBH":"720891003000","HPHM":"车牌","JGSK":"2021-04-01 20:24:06.017","CDBH":"5","XSFX":"由西向东","XSFXDM":"2","KKMC":"海博道与安正路交口"},{"KKBH":"610276126","HPHM":"津CAT825","JGSK":"2021-04-01 20:24:06.037","CDBH":"4","XSFX":"由南向北","XSFXDM":"3","KKMC":"中新大道与和意路交口"},{"KKBH":"720881002000","HPHM":"川A87S5M","JGSK":"2021-04-01 20:24:06.055","CDBH":"12","XSFX":"由北向南","XSFXDM":"4","KKMC":"海旭道与安正路交口"},{"KKBH":"7208810020000","HPHM":"蒙A071MF","JGSK":"2021-04-01 20:24:06.073","CDBH":"3","XSFX":"由东向西","XSFXDM":"1","KKMC":"海旭道与安正路交口正向"},{"KKBH":"610276124","HPHM":"辽A550UG","JGSK":"2021-04-01 20:24:06.08","CDBH":"11","XSFX":"由北向南","XSFXDM":"4","KKMC":"中新大道与中生大道交口"},{"KKBH":"610266117","HPHM":"冀B9NN20","JGSK":"2021-04-01 20:24:06.269","CDBH":"8","XSFX":"由南向北","XSFXDM":"3","KKMC":"中生大道与和韵路交口"},{"KKBH":"7208610030000","HPHM":"冀J1B856","JGSK":"2021-04-01 20:24:06.328","CDBH":"4","XSFX":"由西向东","XSFXDM":"2","KKMC":"海晨道与安明路交口正向"},{"KKBH":"610256114","HPHM":"冀A122EY","JGSK":"2021-04-01 20:24:06.346","CDBH":"5","XSFX":"由南向北","XSFXDM":"3","KKMC":"中天大道与和旭路交口"},{"KKBH":"7208810040000","HPHM":"冀B2XH32","JGSK":"2021-04-01 20:24:06.355","CDBH":"8","XSFX":"由北向南","XSFXDM":"4","KKMC":"海旭道与永盛路交口正向"},{"KKBH":"610256113","HPHM":"豫JJL001","JGSK":"2021-04-01 20:24:06.435","CDBH":"2","XSFX":"由西向东","XSFXDM":"2","KKMC":"中天大道与和风路交口"},{"KKBH":"610276125","HPHM":"湘J066CN","JGSK":"2021-04-01 20:24:06.508","CDBH":"1","XSFX":"由东向西","XSFXDM":"1","KKMC":"中新大道与和顺路交口"},{"KKBH":"610271010","HPHM":"湘D9TC68","JGSK":"2021-04-01 20:24:06.509","CDBH":"7","XSFX":"由北向南","XSFXDM":"4","KKMC":"中新大道与华五路交口"},{"KKBH":"7208810020000","HPHM":"鲁AF08M1","JGSK":"2021-04-01 20:24:06.576","CDBH":"9","XSFX":"由南向北","XSFXDM":"3","KKMC":"海旭道与安正路交口正向"},{"KKBH":"610271008","HPHM":"冀B5E5R8","JGSK":"2021-04-01 20:24:06.655","CDBH":"1","XSFX":"由南向北","XSFXDM":"3","KKMC":"中新大道与航母主题公园支路交口"},{"KKBH":"610276125","HPHM":"车牌","JGSK":"2021-04-01 20:24:06.947","CDBH":"5","XSFX":"由南向北","XSFXDM":"3","KKMC":"中新大道与和顺路交口"},{"KKBH":"610256113","HPHM":"津RHT028","JGSK":"2021-04-01 20:24:07.443","CDBH":"8","XSFX":"由北向南","XSFXDM":"4","KKMC":"中天大道与和风路交口"},{"KKBH":"610276125","HPHM":"津C955P7","JGSK":"2021-04-01 20:24:07.512","CDBH":"5","XSFX":"由南向北","XSFXDM":"3","KKMC":"中新大道与和顺路交口"},{"KKBH":"6103261420000","HPHM":"车牌","JGSK":"2021-04-01 20:24:07.524","CDBH":"11","XSFX":"由北向南","XSFXDM":"4","KKMC":"中成大道与泰七路交口正向"},{"KKBH":"610266118","HPHM":"津HG5069","JGSK":"2021-04-01 20:24:07.555","CDBH":"3","XSFX":"由东向西","XSFXDM":"1","KKMC":"中生大道与和畅路交口"},{"KKBH":"610256111","HPHM":"津MUA996","JGSK":"2021-04-01 20:24:07.895","CDBH":"1","XSFX":"由西向东","XSFXDM":"2","KKMC":"中天大道与和惠路交口"},{"KKBH":"7208710020000","HPHM":"车牌","JGSK":"2021-04-01 20:24:07.96","CDBH":"8","XSFX":"由北向南","XSFXDM":"4","KKMC":"安正路与芳菲路交口正向"},{"KKBH":"7205710040000","HPHM":"津J12695","JGSK":"2021-04-01 20:24:08.163","CDBH":"1","XSFX":"由东向西","XSFXDM":"1","KKMC":"动漫东路与动漫中路交口正向"},{"KKBH":"720861002000","HPHM":"冀B0P68T","JGSK":"2021-04-01 20:24:08.232","CDBH":"10","XSFX":"由北向南","XSFXDM":"4","KKMC":"海晨道与安正路交口"},{"KKBH":"610276124","HPHM":"津NFL111","JGSK":"2021-04-01 20:24:08.272","CDBH":"6","XSFX":"由西向东","XSFXDM":"2","KKMC":"中新大道与中生大道交口"},{"KKBH":"610256113","HPHM":"津RMD883","JGSK":"2021-04-01 20:24:08.324","CDBH":"7","XSFX":"由北向南","XSFXDM":"4","KKMC":"中天大道与和风路交口"},{"KKBH":"610391007","HPHM":"冀H37820","JGSK":"2021-04-01 20:24:08.327","CDBH":"8","XSFX":"由南向北","XSFXDM":"3","KKMC":"和韵路与和风路交口"},{"KKBH":"610271008","HPHM":"津NSW907","JGSK":"2021-04-01 20:24:08.335","CDBH":"2","XSFX":"由南向北","XSFXDM":"3","KKMC":"中新大道与航母主题公园支路交口"},{"KKBH":"610276126","HPHM":"津DCL314","JGSK":"2021-04-01 20:24:08.339","CDBH":"7","XSFX":"由北向南","XSFXDM":"4","KKMC":"中新大道与和意路交口"},{"KKBH":"720891003000","HPHM":"津C9S678","JGSK":"2021-04-01 20:24:08.53","CDBH":"8","XSFX":"由南向北","XSFXDM":"3","KKMC":"海博道与安正路交口"},{"KKBH":"7208810020000","HPHM":"津A8A768","JGSK":"2021-04-01 20:24:08.61","CDBH":"4","XSFX":"由东向西","XSFXDM":"1","KKMC":"海旭道与安正路交口正向"},{"KKBH":"610401004","HPHM":"津NWJ796","JGSK":"2021-04-01 20:24:08.698","CDBH":"4","XSFX":"由西向东","XSFXDM":"2","KKMC":"和畅路与和风路交口"},{"KKBH":"711","HPHM":"津A03211F","JGSK":"2021-04-01 20:24:08.704","CDBH":"5","XSFX":"由南向北","XSFXDM":"3","KKMC":"不礼让行人中新大道与和旭路交口"},{"KKBH":"7208810020000","HPHM":"辽BSV701","JGSK":"2021-04-01 20:24:08.793","CDBH":"2","XSFX":"由东向西","XSFXDM":"1","KKMC":"海旭道与安正路交口正向"},{"KKBH":"610256113","HPHM":"津MEL629","JGSK":"2021-04-01 20:24:08.812","CDBH":"8","XSFX":"由北向南","XSFXDM":"4","KKMC":"中天大道与和风路交口"},{"KKBH":"610256112","HPHM":"津A22G00","JGSK":"2021-04-01 20:24:08.863","CDBH":"12","XSFX":"由北向南","XSFXDM":"4","KKMC":"中天大道与中津大道交口"},{"KKBH":"7208910080000","HPHM":"冀B0H7E8","JGSK":"2021-04-01 20:24:08.961","CDBH":"12","XSFX":"由北向南","XSFXDM":"4","KKMC":"海博道与荣盛路交口正向"},{"KKBH":"610276126","HPHM":"津CAT825","JGSK":"2021-04-01 20:24:08.981","CDBH":"4","XSFX":"由南向北","XSFXDM":"3","KKMC":"中新大道与和意路交口"},{"KKBH":"610276124","HPHM":"津A6K806","JGSK":"2021-04-01 20:24:09.012","CDBH":"7","XSFX":"由南向北","XSFXDM":"3","KKMC":"中新大道与中生大道交口"},{"KKBH":"610261005000","HPHM":"津C65138","JGSK":"2021-04-01 20:24:09.109","CDBH":"2","XSFX":"由南向北","XSFXDM":"3","KKMC":"中生大道与静湖西路（南侧）"},{"KKBH":"610391007","HPHM":"粤RVC725","JGSK":"2021-04-01 20:24:09.14","CDBH":"11","XSFX":"由北向南","XSFXDM":"4","KKMC":"和韵路与和风路交口"},{"KKBH":"610256113","HPHM":"津ATT777","JGSK":"2021-04-01 20:24:09.22","CDBH":"8","XSFX":"由北向南","XSFXDM":"4","KKMC":"中天大道与和风路交口"},{"KKBH":"610256113","HPHM":"辽D6496H","JGSK":"2021-04-01 20:24:09.452","CDBH":"4","XSFX":"由南向北","XSFXDM":"3","KKMC":"中天大道与和风路交口"},{"KKBH":"610256112","HPHM":"晋BUQ645","JGSK":"2021-04-01 20:24:09.455","CDBH":"6","XSFX":"由西向东","XSFXDM":"2","KKMC":"中天大道与中津大道交口"},{"KKBH":"7208810020000","HPHM":"津NY3A68","JGSK":"2021-04-01 20:24:09.606","CDBH":"7","XSFX":"由西向东","XSFXDM":"2","KKMC":"海旭道与安正路交口正向"},{"KKBH":"7208910050000","HPHM":"津C788Q0","JGSK":"2021-04-01 20:24:09.623","CDBH":"6","XSFX":"由西向东","XSFXDM":"2","KKMC":"海博道与安明路交口正向"},{"KKBH":"610391007","HPHM":"津HXR709","JGSK":"2021-04-01 20:24:09.649","CDBH":"4","XSFX":"由西向东","XSFXDM":"2","KKMC":"和韵路与和风路交口"},{"KKBH":"610256115","HPHM":"津J20426","JGSK":"2021-04-01 20:24:09.697","CDBH":"3","XSFX":"由东向西","XSFXDM":"1","KKMC":"中天大道与中生大道交口"},{"KKBH":"7280310060000","HPHM":"津AS0836","JGSK":"2021-04-01 20:24:09.761","CDBH":"6","XSFX":"由南向北","XSFXDM":"3","KKMC":"动漫中路与文三路交口正向"},{"KKBH":"7208610020000","HPHM":"津E16315","JGSK":"2021-04-01 20:24:09.926","CDBH":"10","XSFX":"由北向南","XSFXDM":"4","KKMC":"海晨道与安正路交口正向"},{"KKBH":"610391007","HPHM":"津RVC725","JGSK":"2021-04-01 20:24:09.958","CDBH":"11","XSFX":"由北向南","XSFXDM":"4","KKMC":"和韵路与和风路交口"},{"KKBH":"610276126","HPHM":"津C000H0","JGSK":"2021-04-01 20:24:10.025","CDBH":"2","XSFX":"由东向西","XSFXDM":"1","KKMC":"中新大道与和意路交口"},{"KKBH":"610256113","HPHM":"豫JJL001","JGSK":"2021-04-01 20:24:10.168","CDBH":"2","XSFX":"由西向东","XSFXDM":"2","KKMC":"中天大道与和风路交口"},{"KKBH":"711","HPHM":"车牌","JGSK":"2021-04-01 20:24:10.24","CDBH":"7","XSFX":"由北向南","XSFXDM":"4","KKMC":"不礼让行人中新大道与和旭路交口"},{"KKBH":"610276126","HPHM":"津RRR059","JGSK":"2021-04-01 20:24:10.342","CDBH":"8","XSFX":"由北向南","XSFXDM":"4","KKMC":"中新大道与和意路交口"},{"KKBH":"720891004000","HPHM":"津C1P007","JGSK":"2021-04-01 20:24:10.437","CDBH":"4","XSFX":"由西向东","XSFXDM":"2","KKMC":"海博道与安平路交口"},{"KKBH":"720881002000","HPHM":"鲁AF08M1","JGSK":"2021-04-01 20:24:10.464","CDBH":"9","XSFX":"由南向北","XSFXDM":"3","KKMC":"海旭道与安正路交口"},{"KKBH":"610266118","HPHM":"津A09889D","JGSK":"2021-04-01 20:24:10.613","CDBH":"3","XSFX":"由东向西","XSFXDM":"1","KKMC":"中生大道与和畅路交口"},{"KKBH":"720901002000","HPHM":"津MKJ517","JGSK":"2021-04-01 20:24:10.664","CDBH":"7","XSFX":"由南向北","XSFXDM":"3","KKMC":"玉林道与安正路交口"},{"KKBH":"7208810020000","HPHM":"黑AR97N0","JGSK":"2021-04-01 20:24:10.68","CDBH":"3","XSFX":"由东向西","XSFXDM":"1","KKMC":"海旭道与安正路交口正向"},{"KKBH":"610256116","HPHM":"冀B5X79M","JGSK":"2021-04-01 20:24:10.726","CDBH":"9","XSFX":"由南向北","XSFXDM":"3","KKMC":"中天大道与和顺路交口"},{"KKBH":"610271010","HPHM":"津D9TC68","JGSK":"2021-04-01 20:24:10.737","CDBH":"7","XSFX":"由北向南","XSFXDM":"4","KKMC":"中新大道与华五路交口"},{"KKBH":"720881002000","HPHM":"津NGG185","JGSK":"2021-04-01 20:24:10.801","CDBH":"4","XSFX":"由东向西","XSFXDM":"1","KKMC":"海旭道与安正路交口"},{"KKBH":"610271010","HPHM":"津A2W183","JGSK":"2021-04-01 20:24:10.829","CDBH":"7","XSFX":"由北向南","XSFXDM":"4","KKMC":"中新大道与华五路交口"},{"KKBH":"610286127","HPHM":"津RRN850","JGSK":"2021-04-01 20:24:10.849","CDBH":"5","XSFX":"由西向东","XSFXDM":"2","KKMC":"中津大道与和畅路交口"},{"KKBH":"7205410030000","HPHM":"津RMR529","JGSK":"2021-04-01 20:24:10.867","CDBH":"2","XSFX":"由西向东","XSFXDM":"2","KKMC":"动漫环路西与动漫西路交口正向"},{"KKBH":"720861003000","HPHM":"冀J1B856","JGSK":"2021-04-01 20:24:10.868","CDBH":"4","XSFX":"由西向东","XSFXDM":"2","KKMC":"海晨道与安明路交口"},{"KKBH":"610276124","HPHM":"冀DY098F","JGSK":"2021-04-01 20:24:11.039","CDBH":"10","XSFX":"由北向南","XSFXDM":"4","KKMC":"中新大道与中生大道交口"},{"KKBH":"610256113","HPHM":"津RMD883","JGSK":"2021-04-01 20:24:11.212","CDBH":"7","XSFX":"由北向南","XSFXDM":"4","KKMC":"中天大道与和风路交口"},{"KKBH":"610271009","HPHM":"鲁B13U0N","JGSK":"2021-04-01 20:24:11.276","CDBH":"7","XSFX":"由南向北","XSFXDM":"3","KKMC":"中新大道与泰七路交口"},{"KKBH":"720881007000","HPHM":"津LZ1029","JGSK":"2021-04-01 20:24:11.285","CDBH":"3","XSFX":"由西向东","XSFXDM":"2","KKMC":"海旭道与弘通路交口"},{"KKBH":"610271009","HPHM":"津NXN527","JGSK":"2021-04-01 20:24:11.497","CDBH":"8","XSFX":"由南向北","XSFXDM":"3","KKMC":"中新大道与泰七路交口"},{"KKBH":"7208610030000","HPHM":"冀CE2Q38","JGSK":"2021-04-01 20:24:11.498","CDBH":"4","XSFX":"由西向东","XSFXDM":"2","KKMC":"海晨道与安明路交口正向"},{"KKBH":"7208910030000","HPHM":"车牌","JGSK":"2021-04-01 20:24:11.51","CDBH":"2","XSFX":"由东向西","XSFXDM":"1","KKMC":"海博道与安正路交口正向"},{"KKBH":"610256115","HPHM":"津ADD008","JGSK":"2021-04-01 20:24:11.542","CDBH":"3","XSFX":"由东向西","XSFXDM":"1","KKMC":"中天大道与中生大道交口"},{"KKBH":"610276125","HPHM":"津C955P7","JGSK":"2021-04-01 20:24:11.554","CDBH":"5","XSFX":"由南向北","XSFXDM":"3","KKMC":"中新大道与和顺路交口"},{"KKBH":"610256115","HPHM":"津H20234","JGSK":"2021-04-01 20:24:11.584","CDBH":"10","XSFX":"由北向南","XSFXDM":"4","KKMC":"中天大道与中生大道交口"},{"KKBH":"7208710020000","HPHM":"津C651B0","JGSK":"2021-04-01 20:24:11.824","CDBH":"9","XSFX":"由北向南","XSFXDM":"4","KKMC":"安正路与芳菲路交口正向"},{"KKBH":"610276126","HPHM":"津FFF573","JGSK":"2021-04-01 20:24:11.862","CDBH":"8","XSFX":"由北向南","XSFXDM":"4","KKMC":"中新大道与和意路交口"},{"KKBH":"720891004000","HPHM":"车牌","JGSK":"2021-04-01 20:24:11.909","CDBH":"7","XSFX":"由南向北","XSFXDM":"3","KKMC":"海博道与安平路交口"},{"KKBH":"610256115","HPHM":"津ADD1618","JGSK":"2021-04-01 20:24:12.014","CDBH":"3","XSFX":"由东向西","XSFXDM":"1","KKMC":"中天大道与中生大道交口"},{"KKBH":"610261005000","HPHM":"京QAU003","JGSK":"2021-04-01 20:24:12.07","CDBH":"2","XSFX":"由南向北","XSFXDM":"3","KKMC":"中生大道与静湖西路（南侧）"},{"KKBH":"720541002000","HPHM":"津HXE839","JGSK":"2021-04-01 20:24:12.174","CDBH":"1","XSFX":"由东向西","XSFXDM":"1","KKMC":"动漫环路西与动漫中路交口"},{"KKBH":"610256113","HPHM":"鲁G136YX","JGSK":"2021-04-01 20:24:12.179","CDBH":"7","XSFX":"由北向南","XSFXDM":"4","KKMC":"中天大道与和风路交口"},{"KKBH":"610271009","HPHM":"鲁B13U0N","JGSK":"2021-04-01 20:24:12.197","CDBH":"7","XSFX":"由南向北","XSFXDM":"3","KKMC":"中新大道与泰七路交口"},{"KKBH":"610271009","HPHM":"津NXN527","JGSK":"2021-04-01 20:24:12.278","CDBH":"8","XSFX":"由南向北","XSFXDM":"3","KKMC":"中新大道与泰七路交口"},{"KKBH":"610256116","HPHM":"皖L3Y712","JGSK":"2021-04-01 20:24:12.512","CDBH":"5","XSFX":"由西向东","XSFXDM":"2","KKMC":"中天大道与和顺路交口"},{"KKBH":"610391006","HPHM":"津ADH9030","JGSK":"2021-04-01 20:24:12.567","CDBH":"7","XSFX":"由南向北","XSFXDM":"3","KKMC":"和韵路与和意路交口"},{"KKBH":"610391006","HPHM":"冀B43897","JGSK":"2021-04-01 20:24:12.569","CDBH":"1","XSFX":"由东向西","XSFXDM":"1","KKMC":"和韵路与和意路交口"},{"KKBH":"610256113","HPHM":"津RHT028","JGSK":"2021-04-01 20:24:12.652","CDBH":"8","XSFX":"由北向南","XSFXDM":"4","KKMC":"中天大道与和风路交口"},{"KKBH":"610401004","HPHM":"津NWJ796","JGSK":"2021-04-01 20:24:12.687","CDBH":"4","XSFX":"由西向东","XSFXDM":"2","KKMC":"和畅路与和风路交口"},{"KKBH":"720881004000","HPHM":"冀B2XH32","JGSK":"2021-04-01 20:24:12.729","CDBH":"8","XSFX":"由北向南","XSFXDM":"4","KKMC":"海旭道与永盛路交口"},{"KKBH":"610256112","HPHM":"津GAM729","JGSK":"2021-04-01 20:24:12.8","CDBH":"10","XSFX":"由北向南","XSFXDM":"4","KKMC":"中天大道与中津大道交口"},{"KKBH":"720571004000","HPHM":"津J12695","JGSK":"2021-04-01 20:24:12.808","CDBH":"1","XSFX":"由东向西","XSFXDM":"1","KKMC":"动漫东路与动漫中路交口"},{"KKBH":"610286127","HPHM":"津HAU115","JGSK":"2021-04-01 20:24:13.008","CDBH":"4","XSFX":"由西向东","XSFXDM":"2","KKMC":"中津大道与和畅路交口"},{"KKBH":"610256113","HPHM":"津ATT777","JGSK":"2021-04-01 20:24:13.134","CDBH":"7","XSFX":"由北向南","XSFXDM":"4","KKMC":"中天大道与和风路交口"},{"KKBH":"610276126","HPHM":"津RRR059","JGSK":"2021-04-01 20:24:13.3","CDBH":"8","XSFX":"由北向南","XSFXDM":"4","KKMC":"中新大道与和意路交口"},{"KKBH":"610391007","HPHM":"津N39779","JGSK":"2021-04-01 20:24:13.313","CDBH":"11","XSFX":"由北向南","XSFXDM":"4","KKMC":"和韵路与和风路交口"},{"KKBH":"720881002000","HPHM":"津HJH710","JGSK":"2021-04-01 20:24:13.323","CDBH":"2","XSFX":"由东向西","XSFXDM":"1","KKMC":"海旭道与安正路交口"},{"KKBH":"610391007","HPHM":"冀H37820","JGSK":"2021-04-01 20:24:13.535","CDBH":"9","XSFX":"由南向北","XSFXDM":"3","KKMC":"和韵路与和风路交口"},{"KKBH":"610401005","HPHM":"津A3L701","JGSK":"2021-04-01 20:24:13.595","CDBH":"4","XSFX":"由西向东","XSFXDM":"2","KKMC":"和畅路与和顺路交口"},{"KKBH":"720881002000","HPHM":"津A1T213","JGSK":"2021-04-01 20:24:13.613","CDBH":"7","XSFX":"由西向东","XSFXDM":"2","KKMC":"海旭道与安正路交口"},{"KKBH":"610276124","HPHM":"津A6K806","JGSK":"2021-04-01 20:24:13.669","CDBH":"7","XSFX":"由南向北","XSFXDM":"3","KKMC":"中新大道与中生大道交口"},{"KKBH":"720881002000","HPHM":"津A8A768","JGSK":"2021-04-01 20:24:13.766","CDBH":"4","XSFX":"由东向西","XSFXDM":"1","KKMC":"海旭道与安正路交口"},{"KKBH":"610256116","HPHM":"津GZZ856","JGSK":"2021-04-01 20:24:13.81","CDBH":"8","XSFX":"由南向北","XSFXDM":"3","KKMC":"中天大道与和顺路交口"},{"KKBH":"610256116","HPHM":"津GZZ856","JGSK":"2021-04-01 20:24:13.811","CDBH":"8","XSFX":"由南向北","XSFXDM":"3","KKMC":"中天大道与和顺路交口"},{"KKBH":"7208810020000","HPHM":"津A2K256","JGSK":"2021-04-01 20:24:13.82","CDBH":"3","XSFX":"由东向西","XSFXDM":"1","KKMC":"海旭道与安正路交口正向"},{"KKBH":"610276125","HPHM":"津HCL977","JGSK":"2021-04-01 20:24:14.007","CDBH":"4","XSFX":"由南向北","XSFXDM":"3","KKMC":"中新大道与和顺路交口"},{"KKBH":"728031006000","HPHM":"津AS0836","JGSK":"2021-04-01 20:24:14.059","CDBH":"6","XSFX":"由南向北","XSFXDM":"3","KKMC":"动漫中路与文三路交口"},{"KKBH":"720881002000","HPHM":"鲁NY3A68","JGSK":"2021-04-01 20:24:14.175","CDBH":"8","XSFX":"由西向东","XSFXDM":"2","KKMC":"海旭道与安正路交口"},{"KKBH":"610391006","HPHM":"津HZX071","JGSK":"2021-04-01 20:24:14.291","CDBH":"4","XSFX":"由西向东","XSFXDM":"2","KKMC":"和韵路与和意路交口"},{"KKBH":"610256112","HPHM":"津AF21795","JGSK":"2021-04-01 20:24:14.406","CDBH":"2","XSFX":"由东向西","XSFXDM":"1","KKMC":"中天大道与中津大道交口"},{"KKBH":"720891004000","HPHM":"车牌","JGSK":"2021-04-01 20:24:14.436","CDBH":"4","XSFX":"由西向东","XSFXDM":"2","KKMC":"海博道与安平路交口"},{"KKBH":"610256116","HPHM":"豫FL0003","JGSK":"2021-04-01 20:24:14.535","CDBH":"10","XSFX":"由北向南","XSFXDM":"4","KKMC":"中天大道与和顺路交口"},{"KKBH":"720541003000","HPHM":"津RMR529","JGSK":"2021-04-01 20:24:14.664","CDBH":"4","XSFX":"由西向东","XSFXDM":"2","KKMC":"动漫环路西与动漫西路交口"},{"KKBH":"610256115","HPHM":"津NNN085","JGSK":"2021-04-01 20:24:14.803","CDBH":"1","XSFX":"由东向西","XSFXDM":"1","KKMC":"中天大道与中生大道交口"},{"KKBH":"610286127","HPHM":"津A9F269","JGSK":"2021-04-01 20:24:14.929","CDBH":"5","XSFX":"由西向东","XSFXDM":"2","KKMC":"中津大道与和畅路交口"},{"KKBH":"610256113","HPHM":"京N0RD90","JGSK":"2021-04-01 20:24:14.96","CDBH":"5","XSFX":"由南向北","XSFXDM":"3","KKMC":"中天大道与和风路交口"},{"KKBH":"610391006","HPHM":"车牌","JGSK":"2021-04-01 20:24:14.98","CDBH":"1","XSFX":"由东向西","XSFXDM":"1","KKMC":"和韵路与和意路交口"},{"KKBH":"7208610030000","HPHM":"冀B5B5M7","JGSK":"2021-04-01 20:24:15","CDBH":"4","XSFX":"由西向东","XSFXDM":"2","KKMC":"海晨道与安明路交口正向"},{"KKBH":"610266118","HPHM":"蒙JR8006","JGSK":"2021-04-01 20:24:15.088","CDBH":"8","XSFX":"由南向北","XSFXDM":"3","KKMC":"中生大道与和畅路交口"},{"KKBH":"720881002000","HPHM":"津KKM026","JGSK":"2021-04-01 20:24:15.127","CDBH":"3","XSFX":"由东向西","XSFXDM":"1","KKMC":"海旭道与安正路交口"},{"KKBH":"610256113","HPHM":"辽D6496H","JGSK":"2021-04-01 20:24:15.152","CDBH":"4","XSFX":"由南向北","XSFXDM":"3","KKMC":"中天大道与和风路交口"},{"KKBH":"610256111","HPHM":"津AD93777","JGSK":"2021-04-01 20:24:15.218","CDBH":"4","XSFX":"由南向北","XSFXDM":"3","KKMC":"中天大道与和惠路交口"},{"KKBH":"610391006","HPHM":"车牌","JGSK":"2021-04-01 20:24:15.3","CDBH":"1","XSFX":"由东向西","XSFXDM":"1","KKMC":"和韵路与和意路交口"},{"KKBH":"610271010","HPHM":"津A2W183","JGSK":"2021-04-01 20:24:15.511","CDBH":"7","XSFX":"由北向南","XSFXDM":"4","KKMC":"中新大道与华五路交口"},{"KKBH":"610256113","HPHM":"鲁G136YX","JGSK":"2021-04-01 20:24:15.532","CDBH":"7","XSFX":"由北向南","XSFXDM":"4","KKMC":"中天大道与和风路交口"},{"KKBH":"720861003000","HPHM":"冀CE2Q38","JGSK":"2021-04-01 20:24:15.671","CDBH":"4","XSFX":"由西向东","XSFXDM":"2","KKMC":"海晨道与安明路交口"},{"KKBH":"610256113","HPHM":"津HKD676","JGSK":"2021-04-01 20:24:15.711","CDBH":"2","XSFX":"由西向东","XSFXDM":"2","KKMC":"中天大道与和风路交口"},{"KKBH":"610271009","HPHM":"津GMY419","JGSK":"2021-04-01 20:24:15.916","CDBH":"8","XSFX":"由南向北","XSFXDM":"3","KKMC":"中新大道与泰七路交口"},{"KKBH":"610326142000","HPHM":"车牌","JGSK":"2021-04-01 20:24:16.111","CDBH":"11","XSFX":"由北向南","XSFXDM":"4","KKMC":"中成大道与泰七路交口"},{"KKBH":"610256116","HPHM":"吉AS6270","JGSK":"2021-04-01 20:24:16.134","CDBH":"7","XSFX":"由南向北","XSFXDM":"3","KKMC":"中天大道与和顺路交口"},{"KKBH":"610276126","HPHM":"津FFF573","JGSK":"2021-04-01 20:24:16.187","CDBH":"8","XSFX":"由北向南","XSFXDM":"4","KKMC":"中新大道与和意路交口"},{"KKBH":"610256115","HPHM":"冀B982NA","JGSK":"2021-04-01 20:24:16.199","CDBH":"2","XSFX":"由东向西","XSFXDM":"1","KKMC":"中天大道与中生大道交口"},{"KKBH":"720891008000","HPHM":"冀B0H7E8","JGSK":"2021-04-01 20:24:16.211","CDBH":"12","XSFX":"由北向南","XSFXDM":"4","KKMC":"海博道与荣盛路交口"},{"KKBH":"7208910040000","HPHM":"车牌","JGSK":"2021-04-01 20:24:16.269","CDBH":"11","XSFX":"由北向南","XSFXDM":"4","KKMC":"海博道与安平路交口正向"},{"KKBH":"610276126","HPHM":"津D215MA","JGSK":"2021-04-01 20:24:16.347","CDBH":"7","XSFX":"由北向南","XSFXDM":"4","KKMC":"中新大道与和意路交口"},{"KKBH":"610256116","HPHM":"吉AS627U","JGSK":"2021-04-01 20:24:16.436","CDBH":"7","XSFX":"由南向北","XSFXDM":"3","KKMC":"中天大道与和顺路交口"},{"KKBH":"610391007","HPHM":"津RVC725","JGSK":"2021-04-01 20:24:16.476","CDBH":"12","XSFX":"由北向南","XSFXDM":"4","KKMC":"和韵路与和风路交口"},{"KKBH":"610271008","HPHM":"车牌","JGSK":"2021-04-01 20:24:16.482","CDBH":"1","XSFX":"由南向北","XSFXDM":"3","KKMC":"中新大道与航母主题公园支路交口"},{"KKBH":"7208710020000","HPHM":"冀J388QN","JGSK":"2021-04-01 20:24:16.521","CDBH":"5","XSFX":"由南向北","XSFXDM":"3","KKMC":"安正路与芳菲路交口正向"},{"KKBH":"610271009","HPHM":"津GMY419","JGSK":"2021-04-01 20:24:16.678","CDBH":"8","XSFX":"由南向北","XSFXDM":"3","KKMC":"中新大道与泰七路交口"},{"KKBH":"7208910030000","HPHM":"津A1K162","JGSK":"2021-04-01 20:24:16.912","CDBH":"11","XSFX":"由北向南","XSFXDM":"4","KKMC":"海博道与安正路交口正向"},{"KKBH":"610286127","HPHM":"津RHT390","JGSK":"2021-04-01 20:24:16.967","CDBH":"3","XSFX":"由东向西","XSFXDM":"1","KKMC":"中津大道与和畅路交口"},{"KKBH":"610276125","HPHM":"冀B6M56Z","JGSK":"2021-04-01 20:24:16.976","CDBH":"8","XSFX":"由北向南","XSFXDM":"4","KKMC":"中新大道与和顺路交口"},{"KKBH":"7208610030000","HPHM":"津FPQ007","JGSK":"2021-04-01 20:24:17.07","CDBH":"7","XSFX":"由南向北","XSFXDM":"3","KKMC":"海晨道与安明路交口正向"},{"KKBH":"610401005","HPHM":"津RZH312","JGSK":"2021-04-01 20:24:17.115","CDBH":"4","XSFX":"由西向东","XSFXDM":"2","KKMC":"和畅路与和顺路交口"},{"KKBH":"7280310060000","HPHM":"津AF52268","JGSK":"2021-04-01 20:24:17.154","CDBH":"6","XSFX":"由南向北","XSFXDM":"3","KKMC":"动漫中路与文三路交口正向"},{"KKBH":"720871002000","HPHM":"津C651B0","JGSK":"2021-04-01 20:24:17.163","CDBH":"8","XSFX":"由北向南","XSFXDM":"4","KKMC":"安正路与芳菲路交口"},{"KKBH":"610256112","HPHM":"津GAM729","JGSK":"2021-04-01 20:24:17.193","CDBH":"10","XSFX":"由北向南","XSFXDM":"4","KKMC":"中天大道与中津大道交口"},{"KKBH":"7208810050000","HPHM":"津HCF617","JGSK":"2021-04-01 20:24:17.283","CDBH":"4","XSFX":"由西向东","XSFXDM":"2","KKMC":"海旭道与明盛路交口正向"},{"KKBH":"7208610020000","HPHM":"津A05A39","JGSK":"2021-04-01 20:24:17.301","CDBH":"4","XSFX":"由西向东","XSFXDM":"2","KKMC":"海晨道与安正路交口正向"},{"KKBH":"7208810020000","HPHM":"津ME5171","JGSK":"2021-04-01 20:24:17.543","CDBH":"2","XSFX":"由东向西","XSFXDM":"1","KKMC":"海旭道与安正路交口正向"},{"KKBH":"610276125","HPHM":"车牌","JGSK":"2021-04-01 20:24:17.63","CDBH":"5","XSFX":"由南向北","XSFXDM":"3","KKMC":"中新大道与和顺路交口"},{"KKBH":"610256113","HPHM":"津HHZ963","JGSK":"2021-04-01 20:24:17.676","CDBH":"5","XSFX":"由南向北","XSFXDM":"3","KKMC":"中天大道与和风路交口"},{"KKBH":"610256115","HPHM":"津KJA027","JGSK":"2021-04-01 20:24:17.886","CDBH":"3","XSFX":"由东向西","XSFXDM":"1","KKMC":"中天大道与中生大道交口"},{"KKBH":"610286127","HPHM":"津C20E81","JGSK":"2021-04-01 20:24:17.903","CDBH":"5","XSFX":"由西向东","XSFXDM":"2","KKMC":"中津大道与和畅路交口"},{"KKBH":"610256114","HPHM":"车牌","JGSK":"2021-04-01 20:24:17.915","CDBH":"5","XSFX":"由南向北","XSFXDM":"3","KKMC":"中天大道与和旭路交口"},{"KKBH":"610391006","HPHM":"津HZX071","JGSK":"2021-04-01 20:24:17.925","CDBH":"4","XSFX":"由西向东","XSFXDM":"2","KKMC":"和韵路与和意路交口"},{"KKBH":"711","HPHM":"津A19E00","JGSK":"2021-04-01 20:24:17.926","CDBH":"8","XSFX":"由北向南","XSFXDM":"4","KKMC":"不礼让行人中新大道与和旭路交口"},{"KKBH":"610256116","HPHM":"豫FL0003","JGSK":"2021-04-01 20:24:17.983","CDBH":"10","XSFX":"由北向南","XSFXDM":"4","KKMC":"中天大道与和顺路交口"},{"KKBH":"610276125","HPHM":"津AD70172","JGSK":"2021-04-01 20:24:17.984","CDBH":"4","XSFX":"由南向北","XSFXDM":"3","KKMC":"中新大道与和顺路交口"},{"KKBH":"711","HPHM":"车牌","JGSK":"2021-04-01 20:24:18.081","CDBH":"7","XSFX":"由北向南","XSFXDM":"4","KKMC":"不礼让行人中新大道与和旭路交口"},{"KKBH":"610401004","HPHM":"津A9L418","JGSK":"2021-04-01 20:24:18.137","CDBH":"4","XSFX":"由西向东","XSFXDM":"2","KKMC":"和畅路与和风路交口"},{"KKBH":"610391007","HPHM":"津N39779","JGSK":"2021-04-01 20:24:18.236","CDBH":"12","XSFX":"由北向南","XSFXDM":"4","KKMC":"和韵路与和风路交口"},{"KKBH":"610391006","HPHM":"津GYQ818","JGSK":"2021-04-01 20:24:18.316","CDBH":"8","XSFX":"由南向北","XSFXDM":"3","KKMC":"和韵路与和意路交口"},{"KKBH":"610271008","HPHM":"车牌","JGSK":"2021-04-01 20:24:18.635","CDBH":"2","XSFX":"由南向北","XSFXDM":"3","KKMC":"中新大道与航母主题公园支路交口"},{"KKBH":"610256115","HPHM":"津NNN085","JGSK":"2021-04-01 20:24:18.677","CDBH":"2","XSFX":"由东向西","XSFXDM":"1","KKMC":"中天大道与中生大道交口"},{"KKBH":"610256115","HPHM":"津H20234","JGSK":"2021-04-01 20:24:18.797","CDBH":"10","XSFX":"由北向南","XSFXDM":"4","KKMC":"中天大道与中生大道交口"},{"KKBH":"720861003000","HPHM":"冀B5B5M7","JGSK":"2021-04-01 20:24:18.873","CDBH":"4","XSFX":"由西向东","XSFXDM":"2","KKMC":"海晨道与安明路交口"},{"KKBH":"610256116","HPHM":"津GZZ856","JGSK":"2021-04-01 20:24:18.968","CDBH":"9","XSFX":"由南向北","XSFXDM":"3","KKMC":"中天大道与和顺路交口"},{"KKBH":"610256115","HPHM":"津ADB1601","JGSK":"2021-04-01 20:24:19.038","CDBH":"2","XSFX":"由东向西","XSFXDM":"1","KKMC":"中天大道与中生大道交口"},{"KKBH":"7208810020000","HPHM":"津KZF076","JGSK":"2021-04-01 20:24:19.096","CDBH":"12","XSFX":"由北向南","XSFXDM":"4","KKMC":"海旭道与安正路交口正向"},{"KKBH":"610256116","HPHM":"吉AS627U","JGSK":"2021-04-01 20:24:19.287","CDBH":"8","XSFX":"由南向北","XSFXDM":"3","KKMC":"中天大道与和顺路交口"},{"KKBH":"610271008","HPHM":"津AD23938","JGSK":"2021-04-01 20:24:19.3","CDBH":"1","XSFX":"由南向北","XSFXDM":"3","KKMC":"中新大道与航母主题公园支路交口"},{"KKBH":"610401005","HPHM":"津A3L701","JGSK":"2021-04-01 20:24:19.309","CDBH":"4","XSFX":"由西向东","XSFXDM":"2","KKMC":"和畅路与和顺路交口"},{"KKBH":"610286127","HPHM":"冀B9LY52","JGSK":"2021-04-01 20:24:19.395","CDBH":"3","XSFX":"由东向西","XSFXDM":"1","KKMC":"中津大道与和畅路交口"},{"KKBH":"720881002000","HPHM":"津HH3911","JGSK":"2021-04-01 20:24:19.405","CDBH":"1","XSFX":"由东向西","XSFXDM":"1","KKMC":"海旭道与安正路交口"},{"KKBH":"610391008","HPHM":"津A5W982","JGSK":"2021-04-01 20:24:19.432","CDBH":"4","XSFX":"由西向东","XSFXDM":"2","KKMC":"和韵路与和旭路交口"},{"KKBH":"610266118","HPHM":"津C12U35","JGSK":"2021-04-01 20:24:19.673","CDBH":"5","XSFX":"由西向东","XSFXDM":"2","KKMC":"中生大道与和畅路交口"},{"KKBH":"610276125","HPHM":"津HCL977","JGSK":"2021-04-01 20:24:19.716","CDBH":"4","XSFX":"由南向北","XSFXDM":"3","KKMC":"中新大道与和顺路交口"},{"KKBH":"610391007","HPHM":"津HXR709","JGSK":"2021-04-01 20:24:19.717","CDBH":"5","XSFX":"由西向东","XSFXDM":"2","KKMC":"和韵路与和风路交口"},{"KKBH":"6071310030000","HPHM":"津J9E8R2","JGSK":"2021-04-01 20:24:19.728","CDBH":"2","XSFX":"由东向西","XSFXDM":"1","KKMC":"中央大道与海旭道交口正向"},{"KKBH":"720891003000","HPHM":"津A1K162","JGSK":"2021-04-01 20:24:20.012","CDBH":"2","XSFX":"由东向西","XSFXDM":"1","KKMC":"海博道与安正路交口"},{"KKBH":"610256116","HPHM":"皖L3Y712","JGSK":"2021-04-01 20:24:20.105","CDBH":"6","XSFX":"由西向东","XSFXDM":"2","KKMC":"中天大道与和顺路交口"},{"KKBH":"7208610020000","HPHM":"蒙D0L850","JGSK":"2021-04-01 20:24:20.131","CDBH":"5","XSFX":"由西向东","XSFXDM":"2","KKMC":"海晨道与安正路交口正向"},{"KKBH":"720861002000","HPHM":"津E16315","JGSK":"2021-04-01 20:24:20.235","CDBH":"10","XSFX":"由北向南","XSFXDM":"4","KKMC":"海晨道与安正路交口"},{"KKBH":"610266118","HPHM":"车牌","JGSK":"2021-04-01 20:24:20.312","CDBH":"4","XSFX":"由西向东","XSFXDM":"2","KKMC":"中生大道与和畅路交口"},{"KKBH":"610276126","HPHM":"冀D215MA","JGSK":"2021-04-01 20:24:20.348","CDBH":"7","XSFX":"由北向南","XSFXDM":"4","KKMC":"中新大道与和意路交口"},{"KKBH":"610256113","HPHM":"津HKD676","JGSK":"2021-04-01 20:24:20.478","CDBH":"2","XSFX":"由西向东","XSFXDM":"2","KKMC":"中天大道与和风路交口"},{"KKBH":"610256115","HPHM":"津GZE011","JGSK":"2021-04-01 20:24:20.485","CDBH":"3","XSFX":"由东向西","XSFXDM":"1","KKMC":"中天大道与中生大道交口"},{"KKBH":"610256115","HPHM":"津GXU300","JGSK":"2021-04-01 20:24:20.527","CDBH":"5","XSFX":"由西向东","XSFXDM":"2","KKMC":"中天大道与中生大道交口"},{"KKBH":"728031006000","HPHM":"津AF52268","JGSK":"2021-04-01 20:24:20.542","CDBH":"6","XSFX":"由南向北","XSFXDM":"3","KKMC":"动漫中路与文三路交口"},{"KKBH":"720891004000","HPHM":"车牌","JGSK":"2021-04-01 20:24:20.598","CDBH":"8","XSFX":"由南向北","XSFXDM":"3","KKMC":"海博道与安平路交口"},{"KKBH":"610276125","HPHM":"冀B6M56Z","JGSK":"2021-04-01 20:24:20.689","CDBH":"8","XSFX":"由北向南","XSFXDM":"4","KKMC":"中新大道与和顺路交口"},{"KKBH":"610266118","HPHM":"蒙JR8006","JGSK":"2021-04-01 20:24:20.729","CDBH":"9","XSFX":"由南向北","XSFXDM":"3","KKMC":"中生大道与和畅路交口"},{"KKBH":"7208710020000","HPHM":"鲁NY3A68","JGSK":"2021-04-01 20:24:21.053","CDBH":"9","XSFX":"由北向南","XSFXDM":"4","KKMC":"安正路与芳菲路交口正向"},{"KKBH":"610256113","HPHM":"京N0RD90","JGSK":"2021-04-01 20:24:21.233","CDBH":"5","XSFX":"由南向北","XSFXDM":"3","KKMC":"中天大道与和风路交口"},{"KKBH":"610256115","HPHM":"冀B982NA","JGSK":"2021-04-01 20:24:21.237","CDBH":"3","XSFX":"由东向西","XSFXDM":"1","KKMC":"中天大道与中生大道交口"},{"KKBH":"610256115","HPHM":"津E28261","JGSK":"2021-04-01 20:24:21.258","CDBH":"7","XSFX":"由南向北","XSFXDM":"3","KKMC":"中天大道与中生大道交口"},{"KKBH":"610276124","HPHM":"津KKZ661","JGSK":"2021-04-01 20:24:21.441","CDBH":"7","XSFX":"由南向北","XSFXDM":"3","KKMC":"中新大道与中生大道交口"},{"KKBH":"610256111","HPHM":"津CCN807","JGSK":"2021-04-01 20:24:21.447","CDBH":"7","XSFX":"由北向南","XSFXDM":"4","KKMC":"中天大道与和惠路交口"},{"KKBH":"6102610030000","HPHM":"津RGA607","JGSK":"2021-04-01 20:24:21.45","CDBH":"8","XSFX":"由北向南","XSFXDM":"4","KKMC":"中生大道与静湖南路交口正向"},{"KKBH":"7208810050000","HPHM":"津DYD227","JGSK":"2021-04-01 20:24:21.455","CDBH":"4","XSFX":"由西向东","XSFXDM":"2","KKMC":"海旭道与明盛路交口正向"},{"KKBH":"720881002000","HPHM":"辽BSV701","JGSK":"2021-04-01 20:24:21.483","CDBH":"2","XSFX":"由东向西","XSFXDM":"1","KKMC":"海旭道与安正路交口"},{"KKBH":"610401004","HPHM":"津A9L418","JGSK":"2021-04-01 20:24:21.648","CDBH":"4","XSFX":"由西向东","XSFXDM":"2","KKMC":"和畅路与和风路交口"},{"KKBH":"7208610030000","HPHM":"津HG6757","JGSK":"2021-04-01 20:24:21.822","CDBH":"10","XSFX":"由北向南","XSFXDM":"4","KKMC":"海晨道与安明路交口正向"},{"KKBH":"610256112","HPHM":"津A9H543","JGSK":"2021-04-01 20:24:21.85","CDBH":"10","XSFX":"由北向南","XSFXDM":"4","KKMC":"中天大道与中津大道交口"},{"KKBH":"6071310030000","HPHM":"津C60T60","JGSK":"2021-04-01 20:24:21.883","CDBH":"3","XSFX":"由东向西","XSFXDM":"1","KKMC":"中央大道与海旭道交口正向"},{"KKBH":"720891004000","HPHM":"车牌","JGSK":"2021-04-01 20:24:21.893","CDBH":"11","XSFX":"由北向南","XSFXDM":"4","KKMC":"海博道与安平路交口"},{"KKBH":"610401004","HPHM":"津DLZ663","JGSK":"2021-04-01 20:24:21.924","CDBH":"8","XSFX":"由南向北","XSFXDM":"3","KKMC":"和畅路与和风路交口"},{"KKBH":"720881002000","HPHM":"蒙A071MF","JGSK":"2021-04-01 20:24:21.924","CDBH":"3","XSFX":"由东向西","XSFXDM":"1","KKMC":"海旭道与安正路交口"},{"KKBH":"610256116","HPHM":"津JHW811","JGSK":"2021-04-01 20:24:22.016","CDBH":"4","XSFX":"由西向东","XSFXDM":"2","KKMC":"中天大道与和顺路交口"},{"KKBH":"610271008","HPHM":"津A3U081","JGSK":"2021-04-01 20:24:22.02","CDBH":"2","XSFX":"由南向北","XSFXDM":"3","KKMC":"中新大道与航母主题公园支路交口"},{"KKBH":"610256115","HPHM":"吉AQX715","JGSK":"2021-04-01 20:24:22.193","CDBH":"3","XSFX":"由东向西","XSFXDM":"1","KKMC":"中天大道与中生大道交口"},{"KKBH":"720871002000","HPHM":"冀J388QN","JGSK":"2021-04-01 20:24:22.243","CDBH":"5","XSFX":"由南向北","XSFXDM":"3","KKMC":"安正路与芳菲路交口"},{"KKBH":"610266118","HPHM":"津ADL9948","JGSK":"2021-04-01 20:24:22.369","CDBH":"1","XSFX":"由东向西","XSFXDM":"1","KKMC":"中生大道与和畅路交口"},{"KKBH":"610266118","HPHM":"津RBN787","JGSK":"2021-04-01 20:24:22.93","CDBH":"2","XSFX":"由东向西","XSFXDM":"1","KKMC":"中生大道与和畅路交口"},{"KKBH":"610286127","HPHM":"津C20E81","JGSK":"2021-04-01 20:24:23.094","CDBH":"6","XSFX":"由西向东","XSFXDM":"2","KKMC":"中津大道与和畅路交口"},{"KKBH":"610391008","HPHM":"津A5W982","JGSK":"2021-04-01 20:24:23.118","CDBH":"4","XSFX":"由西向东","XSFXDM":"2","KKMC":"和韵路与和旭路交口"},{"KKBH":"7208910050000","HPHM":"津C57223","JGSK":"2021-04-01 20:24:23.159","CDBH":"5","XSFX":"由西向东","XSFXDM":"2","KKMC":"海博道与安明路交口正向"},{"KKBH":"7208610030000","HPHM":"津E02217","JGSK":"2021-04-01 20:24:23.352","CDBH":"11","XSFX":"由北向南","XSFXDM":"4","KKMC":"海晨道与安明路交口正向"},{"KKBH":"610256113","HPHM":"津HHZ963","JGSK":"2021-04-01 20:24:23.398","CDBH":"5","XSFX":"由南向北","XSFXDM":"3","KKMC":"中天大道与和风路交口"},{"KKBH":"610256115","HPHM":"津ADB1601","JGSK":"2021-04-01 20:24:23.556","CDBH":"3","XSFX":"由东向西","XSFXDM":"1","KKMC":"中天大道与中生大道交口"},{"KKBH":"610256116","HPHM":"津A18N07","JGSK":"2021-04-01 20:24:23.789","CDBH":"7","XSFX":"由南向北","XSFXDM":"3","KKMC":"中天大道与和顺路交口"},{"KKBH":"610276125","HPHM":"津AD70172","JGSK":"2021-04-01 20:24:23.877","CDBH":"5","XSFX":"由南向北","XSFXDM":"3","KKMC":"中新大道与和顺路交口"},{"KKBH":"610256111","HPHM":"津A7R365","JGSK":"2021-04-01 20:24:24.092","CDBH":"7","XSFX":"由北向南","XSFXDM":"4","KKMC":"中天大道与和惠路交口"},{"KKBH":"610276126","HPHM":"豫G61H26","JGSK":"2021-04-01 20:24:24.189","CDBH":"8","XSFX":"由北向南","XSFXDM":"4","KKMC":"中新大道与和意路交口"},{"KKBH":"7208910050000","HPHM":"鲁NJ282T","JGSK":"2021-04-01 20:24:24.198","CDBH":"6","XSFX":"由西向东","XSFXDM":"2","KKMC":"海博道与安明路交口正向"},{"KKBH":"7208610020000","HPHM":"鲁NU2111","JGSK":"2021-04-01 20:24:24.232","CDBH":"5","XSFX":"由西向东","XSFXDM":"2","KKMC":"海晨道与安正路交口正向"},{"KKBH":"610391007","HPHM":"津AU5995","JGSK":"2021-04-01 20:24:24.387","CDBH":"11","XSFX":"由北向南","XSFXDM":"4","KKMC":"和韵路与和风路交口"},{"KKBH":"7280310020000","HPHM":"津J12695","JGSK":"2021-04-01 20:24:24.477","CDBH":"6","XSFX":"由南向北","XSFXDM":"3","KKMC":"动漫中路与文一路交口正向"},{"KKBH":"610256111","HPHM":"车牌","JGSK":"2021-04-01 20:24:24.493","CDBH":"6","XSFX":"由南向北","XSFXDM":"3","KKMC":"中天大道与和惠路交口"},{"KKBH":"610276124","HPHM":"津FV5536","JGSK":"2021-04-01 20:24:24.494","CDBH":"8","XSFX":"由南向北","XSFXDM":"3","KKMC":"中新大道与中生大道交口"},{"KKBH":"610256115","HPHM":"津GXU300","JGSK":"2021-04-01 20:24:24.569","CDBH":"6","XSFX":"由西向东","XSFXDM":"2","KKMC":"中天大道与中生大道交口"},{"KKBH":"6071310030000","HPHM":"冀F1VD07","JGSK":"2021-04-01 20:24:24.64","CDBH":"1","XSFX":"由东向西","XSFXDM":"1","KKMC":"中央大道与海旭道交口正向"},{"KKBH":"720881002000","HPHM":"黑AR97N0","JGSK":"2021-04-01 20:24:24.725","CDBH":"3","XSFX":"由东向西","XSFXDM":"1","KKMC":"海旭道与安正路交口"},{"KKBH":"6102610030000","HPHM":"津KLD848","JGSK":"2021-04-01 20:24:24.829","CDBH":"1","XSFX":"由东向西","XSFXDM":"1","KKMC":"中生大道与静湖南路交口正向"},{"KKBH":"610266118","HPHM":"津RBN787","JGSK":"2021-04-01 20:24:24.951","CDBH":"3","XSFX":"由东向西","XSFXDM":"1","KKMC":"中生大道与和畅路交口"},{"KKBH":"720881002000","HPHM":"津ME5177","JGSK":"2021-04-01 20:24:25.006","CDBH":"2","XSFX":"由东向西","XSFXDM":"1","KKMC":"海旭道与安正路交口"},{"KKBH":"610266118","HPHM":"津ADL9948","JGSK":"2021-04-01 20:24:25.111","CDBH":"1","XSFX":"由东向西","XSFXDM":"1","KKMC":"中生大道与和畅路交口"},{"KKBH":"610256116","HPHM":"吉FP2928","JGSK":"2021-04-01 20:24:25.157","CDBH":"4","XSFX":"由西向东","XSFXDM":"2","KKMC":"中天大道与和顺路交口"},{"KKBH":"610276124","HPHM":"津KKZ661","JGSK":"2021-04-01 20:24:25.189","CDBH":"7","XSFX":"由南向北","XSFXDM":"3","KKMC":"中新大道与中生大道交口"},{"KKBH":"610391006","HPHM":"津GYQ818","JGSK":"2021-04-01 20:24:25.286","CDBH":"8","XSFX":"由南向北","XSFXDM":"3","KKMC":"和韵路与和意路交口"},{"KKBH":"610276124","HPHM":"津AF05738","JGSK":"2021-04-01 20:24:25.332","CDBH":"7","XSFX":"由南向北","XSFXDM":"3","KKMC":"中新大道与中生大道交口"},{"KKBH":"610276126","HPHM":"黑BQP978","JGSK":"2021-04-01 20:24:25.34","CDBH":"2","XSFX":"由东向西","XSFXDM":"1","KKMC":"中新大道与和意路交口"},{"KKBH":"610271009","HPHM":"津AU1989","JGSK":"2021-04-01 20:24:25.363","CDBH":"8","XSFX":"由南向北","XSFXDM":"3","KKMC":"中新大道与泰七路交口"},{"KKBH":"610261003000","HPHM":"津RGA607","JGSK":"2021-04-01 20:24:25.396","CDBH":"17","XSFX":"由北向南","XSFXDM":"4","KKMC":"中生大道与静湖南路交口"},{"KKBH":"610256112","HPHM":"津A9H543","JGSK":"2021-04-01 20:24:25.433","CDBH":"10","XSFX":"由北向南","XSFXDM":"4","KKMC":"中天大道与中津大道交口"},{"KKBH":"7205410040000","HPHM":"津AS0836","JGSK":"2021-04-01 20:24:25.595","CDBH":"1","XSFX":"由东向西","XSFXDM":"1","KKMC":"动漫环路东与动漫中路交口正向"},{"KKBH":"610401005","HPHM":"豫EN9371","JGSK":"2021-04-01 20:24:25.771","CDBH":"2","XSFX":"由东向西","XSFXDM":"1","KKMC":"和畅路与和顺路交口"},{"KKBH":"610256116","HPHM":"鲁NY16E0","JGSK":"2021-04-01 20:24:26.085","CDBH":"10","XSFX":"由北向南","XSFXDM":"4","KKMC":"中天大道与和顺路交口"},{"KKBH":"610256112","HPHM":"津MVN988","JGSK":"2021-04-01 20:24:26.423","CDBH":"11","XSFX":"由北向南","XSFXDM":"4","KKMC":"中天大道与中津大道交口"},{"KKBH":"610271009","HPHM":"津AU1989","JGSK":"2021-04-01 20:24:26.523","CDBH":"8","XSFX":"由南向北","XSFXDM":"3","KKMC":"中新大道与泰七路交口"},{"KKBH":"720861002000","HPHM":"蒙D0L850","JGSK":"2021-04-01 20:24:26.526","CDBH":"5","XSFX":"由西向东","XSFXDM":"2","KKMC":"海晨道与安正路交口"},{"KKBH":"610256111","HPHM":"津CCN807","JGSK":"2021-04-01 20:24:26.876","CDBH":"7","XSFX":"由北向南","XSFXDM":"4","KKMC":"中天大道与和惠路交口"},{"KKBH":"711","HPHM":"津A7M586","JGSK":"2021-04-01 20:24:26.945","CDBH":"5","XSFX":"由南向北","XSFXDM":"3","KKMC":"不礼让行人中新大道与和旭路交口"},{"KKBH":"610266117","HPHM":"吉J5892D","JGSK":"2021-04-01 20:24:26.987","CDBH":"5","XSFX":"由西向东","XSFXDM":"2","KKMC":"中生大道与和韵路交口"},{"KKBH":"720861002000","HPHM":"津A05A39","JGSK":"2021-04-01 20:24:27.008","CDBH":"4","XSFX":"由西向东","XSFXDM":"2","KKMC":"海晨道与安正路交口"},{"KKBH":"610401004","HPHM":"津DLZ663","JGSK":"2021-04-01 20:24:27.198","CDBH":"8","XSFX":"由南向北","XSFXDM":"3","KKMC":"和畅路与和风路交口"},{"KKBH":"7208610030000","HPHM":"津A16B12","JGSK":"2021-04-01 20:24:27.292","CDBH":"7","XSFX":"由南向北","XSFXDM":"3","KKMC":"海晨道与安明路交口正向"},{"KKBH":"7208910040000","HPHM":"车牌","JGSK":"2021-04-01 20:24:27.417","CDBH":"5","XSFX":"由西向东","XSFXDM":"2","KKMC":"海博道与安平路交口正向"},{"KKBH":"610276124","HPHM":"蒙BKX257","JGSK":"2021-04-01 20:24:27.627","CDBH":"1","XSFX":"由东向西","XSFXDM":"1","KKMC":"中新大道与中生大道交口"},{"KKBH":"610256113","HPHM":"津GXN110","JGSK":"2021-04-01 20:24:27.753","CDBH":"5","XSFX":"由南向北","XSFXDM":"3","KKMC":"中天大道与和风路交口"},{"KKBH":"610271008","HPHM":"车牌","JGSK":"2021-04-01 20:24:28.004","CDBH":"4","XSFX":"由北向南","XSFXDM":"4","KKMC":"中新大道与航母主题公园支路交口"},{"KKBH":"610256116","HPHM":"鲁NY16E0","JGSK":"2021-04-01 20:24:28.067","CDBH":"11","XSFX":"由北向南","XSFXDM":"4","KKMC":"中天大道与和顺路交口"},{"KKBH":"610391007","HPHM":"津JWE502","JGSK":"2021-04-01 20:24:28.364","CDBH":"4","XSFX":"由西向东","XSFXDM":"2","KKMC":"和韵路与和风路交口"},{"KKBH":"610256116","HPHM":"津JHW811","JGSK":"2021-04-01 20:24:28.402","CDBH":"4","XSFX":"由西向东","XSFXDM":"2","KKMC":"中天大道与和顺路交口"},{"KKBH":"610276124","HPHM":"津AF05738","JGSK":"2021-04-01 20:24:28.555","CDBH":"7","XSFX":"由南向北","XSFXDM":"3","KKMC":"中新大道与中生大道交口"},{"KKBH":"610276126","HPHM":"豫G61H26","JGSK":"2021-04-01 20:24:28.589","CDBH":"8","XSFX":"由北向南","XSFXDM":"4","KKMC":"中新大道与和意路交口"},{"KKBH":"610256115","HPHM":"津RDH227","JGSK":"2021-04-01 20:24:28.606","CDBH":"1","XSFX":"由东向西","XSFXDM":"1","KKMC":"中天大道与中生大道交口"},{"KKBH":"610276124","HPHM":"冀J890GB","JGSK":"2021-04-01 20:24:28.613","CDBH":"7","XSFX":"由南向北","XSFXDM":"3","KKMC":"中新大道与中生大道交口"},{"KKBH":"720881002000","HPHM":"津KZF076","JGSK":"2021-04-01 20:24:28.622","CDBH":"12","XSFX":"由北向南","XSFXDM":"4","KKMC":"海旭道与安正路交口"},{"KKBH":"610256116","HPHM":"津DN5855","JGSK":"2021-04-01 20:24:28.662","CDBH":"5","XSFX":"由西向东","XSFXDM":"2","KKMC":"中天大道与和顺路交口"},{"KKBH":"610256116","HPHM":"津A18N07","JGSK":"2021-04-01 20:24:28.814","CDBH":"7","XSFX":"由南向北","XSFXDM":"3","KKMC":"中天大道与和顺路交口"},{"KKBH":"720861003000","HPHM":"津HG6757","JGSK":"2021-04-01 20:24:28.92","CDBH":"10","XSFX":"由北向南","XSFXDM":"4","KKMC":"海晨道与安明路交口"},{"KKBH":"610256112","HPHM":"津MVN988","JGSK":"2021-04-01 20:24:29.034","CDBH":"12","XSFX":"由北向南","XSFXDM":"4","KKMC":"中天大道与中津大道交口"},{"KKBH":"720881002000","HPHM":"津A2K256","JGSK":"2021-04-01 20:24:29.13","CDBH":"3","XSFX":"由东向西","XSFXDM":"1","KKMC":"海旭道与安正路交口"},{"KKBH":"728031002000","HPHM":"津J12695","JGSK":"2021-04-01 20:24:29.319","CDBH":"6","XSFX":"由南向北","XSFXDM":"3","KKMC":"动漫中路与文一路交口"},{"KKBH":"7208710020000","HPHM":"津RBP103","JGSK":"2021-04-01 20:24:29.366","CDBH":"8","XSFX":"由北向南","XSFXDM":"4","KKMC":"安正路与芳菲路交口正向"},{"KKBH":"720891003000","HPHM":"车牌","JGSK":"2021-04-01 20:24:29.54","CDBH":"6","XSFX":"由西向东","XSFXDM":"2","KKMC":"海博道与安正路交口"},{"KKBH":"610266117","HPHM":"津C5U318","JGSK":"2021-04-01 20:24:29.546","CDBH":"5","XSFX":"由西向东","XSFXDM":"2","KKMC":"中生大道与和韵路交口"},{"KKBH":"610266117","HPHM":"鲁HM722U","JGSK":"2021-04-01 20:24:29.637","CDBH":"7","XSFX":"由南向北","XSFXDM":"3","KKMC":"中生大道与和韵路交口"},{"KKBH":"610271008","HPHM":"津MT0120","JGSK":"2021-04-01 20:24:29.806","CDBH":"4","XSFX":"由北向南","XSFXDM":"4","KKMC":"中新大道与航母主题公园支路交口"},{"KKBH":"610276124","HPHM":"津FV5536","JGSK":"2021-04-01 20:24:29.915","CDBH":"8","XSFX":"由南向北","XSFXDM":"3","KKMC":"中新大道与中生大道交口"},{"KKBH":"720861003000","HPHM":"津E02217","JGSK":"2021-04-01 20:24:29.991","CDBH":"11","XSFX":"由北向南","XSFXDM":"4","KKMC":"海晨道与安明路交口"},{"KKBH":"610391006","HPHM":"车牌","JGSK":"2021-04-01 20:24:30.092","CDBH":"8","XSFX":"由南向北","XSFXDM":"3","KKMC":"和韵路与和意路交口"},{"KKBH":"610256112","HPHM":"豫JJL001","JGSK":"2021-04-01 20:24:30.182","CDBH":"10","XSFX":"由北向南","XSFXDM":"4","KKMC":"中天大道与中津大道交口"},{"KKBH":"720891004000","HPHM":"津RTN516","JGSK":"2021-04-01 20:24:30.204","CDBH":"6","XSFX":"由西向东","XSFXDM":"2","KKMC":"海博道与安平路交口"},{"KKBH":"610276126","HPHM":"黑BQP978","JGSK":"2021-04-01 20:24:30.229","CDBH":"2","XSFX":"由东向西","XSFXDM":"1","KKMC":"中新大道与和意路交口"},{"KKBH":"7208610030000","HPHM":"津NLS328","JGSK":"2021-04-01 20:24:30.281","CDBH":"4","XSFX":"由西向东","XSFXDM":"2","KKMC":"海晨道与安明路交口正向"},{"KKBH":"720881004000","HPHM":"车牌","JGSK":"2021-04-01 20:24:30.464","CDBH":"2","XSFX":"由东向西","XSFXDM":"1","KKMC":"海旭道与永盛路交口"},{"KKBH":"610391007","HPHM":"津AU5995","JGSK":"2021-04-01 20:24:30.485","CDBH":"12","XSFX":"由北向南","XSFXDM":"4","KKMC":"和韵路与和风路交口"},{"KKBH":"610276125","HPHM":"津DCL314","JGSK":"2021-04-01 20:24:30.496","CDBH":"7","XSFX":"由北向南","XSFXDM":"4","KKMC":"中新大道与和顺路交口"},{"KKBH":"7208610030000","HPHM":"豫DMZ200","JGSK":"2021-04-01 20:24:30.525","CDBH":"10","XSFX":"由北向南","XSFXDM":"4","KKMC":"海晨道与安明路交口正向"},{"KKBH":"7208610030000","HPHM":"津GES569","JGSK":"2021-04-01 20:24:30.673","CDBH":"7","XSFX":"由南向北","XSFXDM":"3","KKMC":"海晨道与安明路交口正向"},{"KKBH":"610256115","HPHM":"津E28261","JGSK":"2021-04-01 20:24:30.694","CDBH":"7","XSFX":"由南向北","XSFXDM":"3","KKMC":"中天大道与中生大道交口"},{"KKBH":"610401004","HPHM":"津NSU909","JGSK":"2021-04-01 20:24:30.784","CDBH":"2","XSFX":"由东向西","XSFXDM":"1","KKMC":"和畅路与和风路交口"},{"KKBH":"7205410040000","HPHM":"津AF52268","JGSK":"2021-04-01 20:24:30.797","CDBH":"1","XSFX":"由东向西","XSFXDM":"1","KKMC":"动漫环路东与动漫中路交口正向"},{"KKBH":"610256111","HPHM":"津A7R365","JGSK":"2021-04-01 20:24:30.957","CDBH":"7","XSFX":"由北向南","XSFXDM":"4","KKMC":"中天大道与和惠路交口"},{"KKBH":"610256115","HPHM":"津KDP558","JGSK":"2021-04-01 20:24:31.086","CDBH":"2","XSFX":"由东向西","XSFXDM":"1","KKMC":"中天大道与中生大道交口"},{"KKBH":"610256113","HPHM":"津A6L511","JGSK":"2021-04-01 20:24:31.179","CDBH":"7","XSFX":"由北向南","XSFXDM":"4","KKMC":"中天大道与和风路交口"},{"KKBH":"610256111","HPHM":"津CCU062","JGSK":"2021-04-01 20:24:31.18","CDBH":"8","XSFX":"由北向南","XSFXDM":"4","KKMC":"中天大道与和惠路交口"},{"KKBH":"610256113","HPHM":"津GXN110","JGSK":"2021-04-01 20:24:31.238","CDBH":"5","XSFX":"由南向北","XSFXDM":"3","KKMC":"中天大道与和风路交口"},{"KKBH":"720881005000","HPHM":"津HCF617","JGSK":"2021-04-01 20:24:31.489","CDBH":"4","XSFX":"由西向东","XSFXDM":"2","KKMC":"海旭道与明盛路交口"},{"KKBH":"720891003000","HPHM":"车牌","JGSK":"2021-04-01 20:24:31.567","CDBH":"2","XSFX":"由东向西","XSFXDM":"1","KKMC":"海博道与安正路交口"},{"KKBH":"610271008","HPHM":"车牌","JGSK":"2021-04-01 20:24:31.62","CDBH":"5","XSFX":"由北向南","XSFXDM":"4","KKMC":"中新大道与航母主题公园支路交口"},{"KKBH":"610256115","HPHM":"津RDH227","JGSK":"2021-04-01 20:24:31.642","CDBH":"2","XSFX":"由东向西","XSFXDM":"1","KKMC":"中天大道与中生大道交口"},{"KKBH":"720891003000","HPHM":"津NZ876S","JGSK":"2021-04-01 20:24:31.727","CDBH":"3","XSFX":"由东向西","XSFXDM":"1","KKMC":"海博道与安正路交口"},{"KKBH":"610276124","HPHM":"车牌","JGSK":"2021-04-01 20:24:31.835","CDBH":"7","XSFX":"由南向北","XSFXDM":"3","KKMC":"中新大道与中生大道交口"},{"KKBH":"610401005","HPHM":"鲁NMH369","JGSK":"2021-04-01 20:24:31.843","CDBH":"10","XSFX":"由北向南","XSFXDM":"4","KKMC":"和畅路与和顺路交口"},{"KKBH":"720891004000","HPHM":"车牌","JGSK":"2021-04-01 20:24:31.92","CDBH":"9","XSFX":"由南向北","XSFXDM":"3","KKMC":"海博道与安平路交口"},{"KKBH":"610276124","HPHM":"津HL9719","JGSK":"2021-04-01 20:24:32.184","CDBH":"2","XSFX":"由东向西","XSFXDM":"1","KKMC":"中新大道与中生大道交口"},{"KKBH":"610286127","HPHM":"辽KH1816","JGSK":"2021-04-01 20:24:32.192","CDBH":"7","XSFX":"由南向北","XSFXDM":"3","KKMC":"中津大道与和畅路交口"},{"KKBH":"610261003000","HPHM":"津KLD848","JGSK":"2021-04-01 20:24:32.217","CDBH":"10","XSFX":"由东向西","XSFXDM":"1","KKMC":"中生大道与静湖南路交口"},{"KKBH":"610271010","HPHM":"津A33Y25","JGSK":"2021-04-01 20:24:32.323","CDBH":"5","XSFX":"由南向北","XSFXDM":"3","KKMC":"中新大道与华五路交口"},{"KKBH":"610256112","HPHM":"津RMD883","JGSK":"2021-04-01 20:24:32.349","CDBH":"10","XSFX":"由北向南","XSFXDM":"4","KKMC":"中天大道与中津大道交口"},{"KKBH":"610256113","HPHM":"鲁NX18J1","JGSK":"2021-04-01 20:24:32.487","CDBH":"8","XSFX":"由北向南","XSFXDM":"4","KKMC":"中天大道与和风路交口"},{"KKBH":"610256114","HPHM":"津JGY506","JGSK":"2021-04-01 20:24:32.524","CDBH":"5","XSFX":"由南向北","XSFXDM":"3","KKMC":"中天大道与和旭路交口"},{"KKBH":"7208910060000","HPHM":"粤BX257W","JGSK":"2021-04-01 20:24:32.561","CDBH":"12","XSFX":"由北向南","XSFXDM":"4","KKMC":"海博道与永盛路交口正向"},{"KKBH":"610266117","HPHM":"车牌","JGSK":"2021-04-01 20:24:32.685","CDBH":"5","XSFX":"由西向东","XSFXDM":"2","KKMC":"中生大道与和韵路交口"},{"KKBH":"610276124","HPHM":"蒙BKX257","JGSK":"2021-04-01 20:24:32.74","CDBH":"1","XSFX":"由东向西","XSFXDM":"1","KKMC":"中新大道与中生大道交口"},{"KKBH":"720891003000","HPHM":"津A2N795","JGSK":"2021-04-01 20:24:32.768","CDBH":"2","XSFX":"由东向西","XSFXDM":"1","KKMC":"海博道与安正路交口"},{"KKBH":"610256112","HPHM":"车牌","JGSK":"2021-04-01 20:24:32.799","CDBH":"11","XSFX":"由北向南","XSFXDM":"4","KKMC":"中天大道与中津大道交口"},{"KKBH":"610276125","HPHM":"津RRR059","JGSK":"2021-04-01 20:24:32.976","CDBH":"8","XSFX":"由北向南","XSFXDM":"4","KKMC":"中新大道与和顺路交口"},{"KKBH":"610256112","HPHM":"津ATT777","JGSK":"2021-04-01 20:24:33.051","CDBH":"11","XSFX":"由北向南","XSFXDM":"4","KKMC":"中天大道与中津大道交口"},{"KKBH":"610276125","HPHM":"津DCL314","JGSK":"2021-04-01 20:24:33.337","CDBH":"7","XSFX":"由北向南","XSFXDM":"4","KKMC":"中新大道与和顺路交口"},{"KKBH":"610271009","HPHM":"津MFM887","JGSK":"2021-04-01 20:24:33.523","CDBH":"7","XSFX":"由南向北","XSFXDM":"3","KKMC":"中新大道与泰七路交口"},{"KKBH":"7208710020000","HPHM":"津HH3911","JGSK":"2021-04-01 20:24:33.599","CDBH":"8","XSFX":"由北向南","XSFXDM":"4","KKMC":"安正路与芳菲路交口正向"},{"KKBH":"610271008","HPHM":"津JHW100","JGSK":"2021-04-01 20:24:33.653","CDBH":"5","XSFX":"由北向南","XSFXDM":"4","KKMC":"中新大道与航母主题公园支路交口"},{"KKBH":"7208810020000","HPHM":"车牌","JGSK":"2021-04-01 20:24:33.923","CDBH":"14","XSFX":"由北向南","XSFXDM":"4","KKMC":"海旭道与安正路交口正向"},{"KKBH":"7208610030000","HPHM":"津AAN108","JGSK":"2021-04-01 20:24:33.937","CDBH":"11","XSFX":"由北向南","XSFXDM":"4","KKMC":"海晨道与安明路交口正向"},{"KKBH":"610256115","HPHM":"津GKK619","JGSK":"2021-04-01 20:24:33.954","CDBH":"11","XSFX":"由北向南","XSFXDM":"4","KKMC":"中天大道与中生大道交口"},{"KKBH":"610391007","HPHM":"津JWE502","JGSK":"2021-04-01 20:24:34.247","CDBH":"6","XSFX":"由西向东","XSFXDM":"2","KKMC":"和韵路与和风路交口"},{"KKBH":"711","HPHM":"辽A550UG","JGSK":"2021-04-01 20:24:34.247","CDBH":"8","XSFX":"由北向南","XSFXDM":"4","KKMC":"不礼让行人中新大道与和旭路交口"},{"KKBH":"711","HPHM":"车牌","JGSK":"2021-04-01 20:24:34.248","CDBH":"7","XSFX":"由北向南","XSFXDM":"4","KKMC":"不礼让行人中新大道与和旭路交口"},{"KKBH":"6071310030000","HPHM":"车牌","JGSK":"2021-04-01 20:24:34.275","CDBH":"3","XSFX":"由东向西","XSFXDM":"1","KKMC":"中央大道与海旭道交口正向"},{"KKBH":"7208810020000","HPHM":"津JAR298","JGSK":"2021-04-01 20:24:34.34","CDBH":"3","XSFX":"由东向西","XSFXDM":"1","KKMC":"海旭道与安正路交口正向"},{"KKBH":"711","HPHM":"津RME433","JGSK":"2021-04-01 20:24:34.395","CDBH":"5","XSFX":"由南向北","XSFXDM":"3","KKMC":"不礼让行人中新大道与和旭路交口"},{"KKBH":"7205710040000","HPHM":"皖L5B291","JGSK":"2021-04-01 20:24:34.529","CDBH":"2","XSFX":"由东向西","XSFXDM":"1","KKMC":"动漫东路与动漫中路交口正向"},{"KKBH":"610391007","HPHM":"津C2R296","JGSK":"2021-04-01 20:24:34.555","CDBH":"7","XSFX":"由南向北","XSFXDM":"3","KKMC":"和韵路与和风路交口"},{"KKBH":"610256111","HPHM":"津CCU062","JGSK":"2021-04-01 20:24:34.562","CDBH":"8","XSFX":"由北向南","XSFXDM":"4","KKMC":"中天大道与和惠路交口"},{"KKBH":"610276124","HPHM":"津JFU338","JGSK":"2021-04-01 20:24:34.612","CDBH":"8","XSFX":"由南向北","XSFXDM":"3","KKMC":"中新大道与中生大道交口"},{"KKBH":"720881005000","HPHM":"津DYD227","JGSK":"2021-04-01 20:24:34.613","CDBH":"4","XSFX":"由西向东","XSFXDM":"2","KKMC":"海旭道与明盛路交口"},{"KKBH":"610276126","HPHM":"冀B43897","JGSK":"2021-04-01 20:24:34.618","CDBH":"2","XSFX":"由东向西","XSFXDM":"1","KKMC":"中新大道与和意路交口"},{"KKBH":"720891003000","HPHM":"鲁YS1788","JGSK":"2021-04-01 20:24:34.769","CDBH":"2","XSFX":"由东向西","XSFXDM":"1","KKMC":"海博道与安正路交口"},{"KKBH":"7208810020000","HPHM":"车牌","JGSK":"2021-04-01 20:24:34.822","CDBH":"7","XSFX":"由西向东","XSFXDM":"2","KKMC":"海旭道与安正路交口正向"},{"KKBH":"7208810020000","HPHM":"津NS3537","JGSK":"2021-04-01 20:24:34.928","CDBH":"5","XSFX":"由西向东","XSFXDM":"2","KKMC":"海旭道与安正路交口正向"},{"KKBH":"610256116","HPHM":"津DN5855","JGSK":"2021-04-01 20:24:35.127","CDBH":"6","XSFX":"由西向东","XSFXDM":"2","KKMC":"中天大道与和顺路交口"},{"KKBH":"610256113","HPHM":"津A6L511","JGSK":"2021-04-01 20:24:35.138","CDBH":"7","XSFX":"由北向南","XSFXDM":"4","KKMC":"中天大道与和风路交口"},{"KKBH":"610271010","HPHM":"津A33Y25","JGSK":"2021-04-01 20:24:35.142","CDBH":"5","XSFX":"由南向北","XSFXDM":"3","KKMC":"中新大道与华五路交口"},{"KKBH":"7208910050000","HPHM":"津DZA198","JGSK":"2021-04-01 20:24:35.172","CDBH":"8","XSFX":"由南向北","XSFXDM":"3","KKMC":"海博道与安明路交口正向"},{"KKBH":"610256113","HPHM":"津A9R866","JGSK":"2021-04-01 20:24:35.286","CDBH":"8","XSFX":"由北向南","XSFXDM":"4","KKMC":"中天大道与和风路交口"},{"KKBH":"610276125","HPHM":"津RRR059","JGSK":"2021-04-01 20:24:35.416","CDBH":"8","XSFX":"由北向南","XSFXDM":"4","KKMC":"中新大道与和顺路交口"},{"KKBH":"711","HPHM":"津NFL111","JGSK":"2021-04-01 20:24:35.452","CDBH":"7","XSFX":"由北向南","XSFXDM":"4","KKMC":"不礼让行人中新大道与和旭路交口"},{"KKBH":"720871002000","HPHM":"津RBP103","JGSK":"2021-04-01 20:24:35.495","CDBH":"9","XSFX":"由北向南","XSFXDM":"4","KKMC":"安正路与芳菲路交口"},{"KKBH":"610401005","HPHM":"鲁NMH369","JGSK":"2021-04-01 20:24:35.698","CDBH":"11","XSFX":"由北向南","XSFXDM":"4","KKMC":"和畅路与和顺路交口"},{"KKBH":"610256111","HPHM":"津RBF281","JGSK":"2021-04-01 20:24:35.751","CDBH":"7","XSFX":"由北向南","XSFXDM":"4","KKMC":"中天大道与和惠路交口"},{"KKBH":"610256112","HPHM":"津ATT777","JGSK":"2021-04-01 20:24:35.759","CDBH":"12","XSFX":"由北向南","XSFXDM":"4","KKMC":"中天大道与中津大道交口"},{"KKBH":"610256113","HPHM":"鲁NX18J1","JGSK":"2021-04-01 20:24:35.777","CDBH":"8","XSFX":"由北向南","XSFXDM":"4","KKMC":"中天大道与和风路交口"},{"KKBH":"610256112","HPHM":"津RMD883","JGSK":"2021-04-01 20:24:35.84","CDBH":"10","XSFX":"由北向南","XSFXDM":"4","KKMC":"中天大道与中津大道交口"},{"KKBH":"610271009","HPHM":"闽AEF10挂","JGSK":"2021-04-01 20:24:35.85","CDBH":"4","XSFX":"由西向东","XSFXDM":"2","KKMC":"中新大道与泰七路交口"},{"KKBH":"610266117","HPHM":"鲁HM722U","JGSK":"2021-04-01 20:24:36.318","CDBH":"7","XSFX":"由南向北","XSFXDM":"3","KKMC":"中生大道与和韵路交口"},{"KKBH":"6102610030000","HPHM":"津C23A02","JGSK":"2021-04-01 20:24:36.399","CDBH":"1","XSFX":"由东向西","XSFXDM":"1","KKMC":"中生大道与静湖南路交口正向"},{"KKBH":"610256112","HPHM":"津E21522","JGSK":"2021-04-01 20:24:36.583","CDBH":"10","XSFX":"由北向南","XSFXDM":"4","KKMC":"中天大道与中津大道交口"},{"KKBH":"610256115","HPHM":"津C61Y39","JGSK":"2021-04-01 20:24:36.648","CDBH":"12","XSFX":"由北向南","XSFXDM":"4","KKMC":"中天大道与中生大道交口"},{"KKBH":"610401004","HPHM":"津NSU909","JGSK":"2021-04-01 20:24:36.725","CDBH":"3","XSFX":"由东向西","XSFXDM":"1","KKMC":"和畅路与和风路交口"},{"KKBH":"610276124","HPHM":"津ML8776","JGSK":"2021-04-01 20:24:36.745","CDBH":"2","XSFX":"由东向西","XSFXDM":"1","KKMC":"中新大道与中生大道交口"},{"KKBH":"610286127","HPHM":"津KH1816","JGSK":"2021-04-01 20:24:36.791","CDBH":"7","XSFX":"由南向北","XSFXDM":"3","KKMC":"中津大道与和畅路交口"},{"KKBH":"610256114","HPHM":"津QS8788","JGSK":"2021-04-01 20:24:36.805","CDBH":"1","XSFX":"由西向东","XSFXDM":"2","KKMC":"中天大道与和旭路交口"},{"KKBH":"720541004000","HPHM":"津AS0836","JGSK":"2021-04-01 20:24:36.81","CDBH":"1","XSFX":"由东向西","XSFXDM":"1","KKMC":"动漫环路东与动漫中路交口"},{"KKBH":"610256115","HPHM":"津RYR537","JGSK":"2021-04-01 20:24:37.048","CDBH":"10","XSFX":"由北向南","XSFXDM":"4","KKMC":"中天大道与中生大道交口"},{"KKBH":"7209010020000","HPHM":"津C9S678","JGSK":"2021-04-01 20:24:37.126","CDBH":"8","XSFX":"由南向北","XSFXDM":"3","KKMC":"玉林道与安正路交口正向"},{"KKBH":"7205410030000","HPHM":"津A7G212","JGSK":"2021-04-01 20:24:37.222","CDBH":"1","XSFX":"由东向西","XSFXDM":"1","KKMC":"动漫环路西与动漫西路交口正向"},{"KKBH":"720891006000","HPHM":"粤BX257W","JGSK":"2021-04-01 20:24:37.323","CDBH":"12","XSFX":"由北向南","XSFXDM":"4","KKMC":"海博道与永盛路交口"},{"KKBH":"610401004","HPHM":"冀BL083Q","JGSK":"2021-04-01 20:24:37.349","CDBH":"10","XSFX":"由北向南","XSFXDM":"4","KKMC":"和畅路与和风路交口"},{"KKBH":"720571004000","HPHM":"皖L5B291","JGSK":"2021-04-01 20:24:37.779","CDBH":"2","XSFX":"由东向西","XSFXDM":"1","KKMC":"动漫东路与动漫中路交口"},{"KKBH":"610256112","HPHM":"津KX6277","JGSK":"2021-04-01 20:24:37.848","CDBH":"9","XSFX":"由南向北","XSFXDM":"3","KKMC":"中天大道与中津大道交口"},{"KKBH":"610256115","HPHM":"津GKK619","JGSK":"2021-04-01 20:24:38.007","CDBH":"12","XSFX":"由北向南","XSFXDM":"4","KKMC":"中天大道与中生大道交口"},{"KKBH":"610256115","HPHM":"京M13210","JGSK":"2021-04-01 20:24:38.103","CDBH":"10","XSFX":"由北向南","XSFXDM":"4","KKMC":"中天大道与中生大道交口"},{"KKBH":"720861003000","HPHM":"豫DMZ200","JGSK":"2021-04-01 20:24:38.243","CDBH":"10","XSFX":"由北向南","XSFXDM":"4","KKMC":"海晨道与安明路交口"},{"KKBH":"610256115","HPHM":"津KDP558","JGSK":"2021-04-01 20:24:38.289","CDBH":"3","XSFX":"由东向西","XSFXDM":"1","KKMC":"中天大道与中生大道交口"},{"KKBH":"720891003000","HPHM":"车牌","JGSK":"2021-04-01 20:24:38.41","CDBH":"1","XSFX":"由东向西","XSFXDM":"1","KKMC":"海博道与安正路交口"},{"KKBH":"610276125","HPHM":"津FFF573","JGSK":"2021-04-01 20:24:38.428","CDBH":"8","XSFX":"由北向南","XSFXDM":"4","KKMC":"中新大道与和顺路交口"},{"KKBH":"7208810040000","HPHM":"苏MJ2N96","JGSK":"2021-04-01 20:24:38.462","CDBH":"5","XSFX":"由西向东","XSFXDM":"2","KKMC":"海旭道与永盛路交口正向"},{"KKBH":"610256112","HPHM":"鲁G136YX","JGSK":"2021-04-01 20:24:38.664","CDBH":"10","XSFX":"由北向南","XSFXDM":"4","KKMC":"中天大道与中津大道交口"},{"KKBH":"610276124","HPHM":"津HL9719","JGSK":"2021-04-01 20:24:38.667","CDBH":"2","XSFX":"由东向西","XSFXDM":"1","KKMC":"中新大道与中生大道交口"},{"KKBH":"720861003000","HPHM":"津NLS328","JGSK":"2021-04-01 20:24:38.722","CDBH":"4","XSFX":"由西向东","XSFXDM":"2","KKMC":"海晨道与安明路交口"},{"KKBH":"720881002000","HPHM":"津JAR298","JGSK":"2021-04-01 20:24:38.732","CDBH":"3","XSFX":"由东向西","XSFXDM":"1","KKMC":"海旭道与安正路交口"},{"KKBH":"720891005000","HPHM":"鲁NJ282T","JGSK":"2021-04-01 20:24:38.742","CDBH":"6","XSFX":"由西向东","XSFXDM":"2","KKMC":"海博道与安明路交口"},{"KKBH":"610256115","HPHM":"津N32156","JGSK":"2021-04-01 20:24:38.764","CDBH":"2","XSFX":"由东向西","XSFXDM":"1","KKMC":"中天大道与中生大道交口"},{"KKBH":"610276126","HPHM":"冀B43897","JGSK":"2021-04-01 20:24:38.875","CDBH":"2","XSFX":"由东向西","XSFXDM":"1","KKMC":"中新大道与和意路交口"},{"KKBH":"610256113","HPHM":"津A9R866","JGSK":"2021-04-01 20:24:38.904","CDBH":"8","XSFX":"由北向南","XSFXDM":"4","KKMC":"中天大道与和风路交口"},{"KKBH":"610391007","HPHM":"津GFH176","JGSK":"2021-04-01 20:24:38.989","CDBH":"8","XSFX":"由南向北","XSFXDM":"3","KKMC":"和韵路与和风路交口"},{"KKBH":"610276124","HPHM":"津JFU338","JGSK":"2021-04-01 20:24:39.047","CDBH":"8","XSFX":"由南向北","XSFXDM":"3","KKMC":"中新大道与中生大道交口"},{"KKBH":"610266117","HPHM":"车牌","JGSK":"2021-04-01 20:24:39.086","CDBH":"6","XSFX":"由西向东","XSFXDM":"2","KKMC":"中生大道与和韵路交口"},{"KKBH":"6102661220000","HPHM":"津RGA607","JGSK":"2021-04-01 20:24:39.108","CDBH":"2","XSFX":"由西向东","XSFXDM":"2","KKMC":"生态城中生大道故道河一桥西向东上桥处正向"},{"KKBH":"720541004000","HPHM":"沪AF52268","JGSK":"2021-04-01 20:24:39.133","CDBH":"2","XSFX":"由东向西","XSFXDM":"1","KKMC":"动漫环路东与动漫中路交口"},{"KKBH":"610271009","HPHM":"津MFM887","JGSK":"2021-04-01 20:24:39.168","CDBH":"7","XSFX":"由南向北","XSFXDM":"3","KKMC":"中新大道与泰七路交口"},{"KKBH":"610276124","HPHM":"津A7D080","JGSK":"2021-04-01 20:24:39.572","CDBH":"8","XSFX":"由南向北","XSFXDM":"3","KKMC":"中新大道与中生大道交口"},{"KKBH":"610266117","HPHM":"冀B3A2B6","JGSK":"2021-04-01 20:24:39.79","CDBH":"7","XSFX":"由南向北","XSFXDM":"3","KKMC":"中生大道与和韵路交口"},{"KKBH":"720881002000","HPHM":"津NS3537","JGSK":"2021-04-01 20:24:40.013","CDBH":"5","XSFX":"由西向东","XSFXDM":"2","KKMC":"海旭道与安正路交口"},{"KKBH":"610266117","HPHM":"津FGA569","JGSK":"2021-04-01 20:24:40.04","CDBH":"4","XSFX":"由西向东","XSFXDM":"2","KKMC":"中生大道与和韵路交口"},{"KKBH":"610276124","HPHM":"津DJC665","JGSK":"2021-04-01 20:24:40.213","CDBH":"1","XSFX":"由东向西","XSFXDM":"1","KKMC":"中新大道与中生大道交口"},{"KKBH":"720861003000","HPHM":"津AAN108","JGSK":"2021-04-01 20:24:40.332","CDBH":"11","XSFX":"由北向南","XSFXDM":"4","KKMC":"海晨道与安明路交口"},{"KKBH":"610276124","HPHM":"湘J066CN","JGSK":"2021-04-01 20:24:40.365","CDBH":"10","XSFX":"由北向南","XSFXDM":"4","KKMC":"中新大道与中生大道交口"},{"KKBH":"610256112","HPHM":"津E21522","JGSK":"2021-04-01 20:24:40.405","CDBH":"11","XSFX":"由北向南","XSFXDM":"4","KKMC":"中天大道与中津大道交口"},{"KKBH":"610256111","HPHM":"津RBF281","JGSK":"2021-04-01 20:24:40.488","CDBH":"7","XSFX":"由北向南","XSFXDM":"4","KKMC":"中天大道与和惠路交口"},{"KKBH":"7208710020000","HPHM":"车牌","JGSK":"2021-04-01 20:24:40.491","CDBH":"7","XSFX":"由南向北","XSFXDM":"3","KKMC":"安正路与芳菲路交口正向"},{"KKBH":"610266117","HPHM":"车牌","JGSK":"2021-04-01 20:24:40.524","CDBH":"11","XSFX":"由北向南","XSFXDM":"4","KKMC":"中生大道与和韵路交口"},{"KKBH":"610256114","HPHM":"津JGY506","JGSK":"2021-04-01 20:24:40.561","CDBH":"5","XSFX":"由南向北","XSFXDM":"3","KKMC":"中天大道与和旭路交口"},{"KKBH":"610276125","HPHM":"冀D215MA","JGSK":"2021-04-01 20:24:40.646","CDBH":"7","XSFX":"由北向南","XSFXDM":"4","KKMC":"中新大道与和顺路交口"},{"KKBH":"610266117","HPHM":"冀B9NN20","JGSK":"2021-04-01 20:24:40.99","CDBH":"8","XSFX":"由南向北","XSFXDM":"3","KKMC":"中生大道与和韵路交口"},{"KKBH":"610391007","HPHM":"津DUL926","JGSK":"2021-04-01 20:24:41.035","CDBH":"8","XSFX":"由南向北","XSFXDM":"3","KKMC":"和韵路与和风路交口"},{"KKBH":"610271009","HPHM":"津MN9869","JGSK":"2021-04-01 20:24:41.215","CDBH":"4","XSFX":"由西向东","XSFXDM":"2","KKMC":"中新大道与泰七路交口"},{"KKBH":"610276125","HPHM":"津FFF573","JGSK":"2021-04-01 20:24:41.338","CDBH":"8","XSFX":"由北向南","XSFXDM":"4","KKMC":"中新大道与和顺路交口"},{"KKBH":"711","HPHM":"冀B9D1A5","JGSK":"2021-04-01 20:24:41.375","CDBH":"7","XSFX":"由北向南","XSFXDM":"4","KKMC":"不礼让行人中新大道与和旭路交口"},{"KKBH":"720901002000","HPHM":"津C9S678","JGSK":"2021-04-01 20:24:41.402","CDBH":"8","XSFX":"由南向北","XSFXDM":"3","KKMC":"玉林道与安正路交口"},{"KKBH":"610401004","HPHM":"冀BL083Q","JGSK":"2021-04-01 20:24:41.45","CDBH":"10","XSFX":"由北向南","XSFXDM":"4","KKMC":"和畅路与和风路交口"},{"KKBH":"610256112","HPHM":"津ADF8506","JGSK":"2021-04-01 20:24:41.71","CDBH":"4","XSFX":"由西向东","XSFXDM":"2","KKMC":"中天大道与中津大道交口"},{"KKBH":"720881004000","HPHM":"苏MJ2N96","JGSK":"2021-04-01 20:24:41.853","CDBH":"10","XSFX":"由西向东","XSFXDM":"2","KKMC":"海旭道与永盛路交口"},{"KKBH":"610256115","HPHM":"蒙A813ZB","JGSK":"2021-04-01 20:24:41.87","CDBH":"11","XSFX":"由北向南","XSFXDM":"4","KKMC":"中天大道与中生大道交口"},{"KKBH":"610271010","HPHM":"车牌","JGSK":"2021-04-01 20:24:42.06","CDBH":"5","XSFX":"由南向北","XSFXDM":"3","KKMC":"中新大道与华五路交口"},{"KKBH":"610401004","HPHM":"津MDL829","JGSK":"2021-04-01 20:24:42.062","CDBH":"7","XSFX":"由南向北","XSFXDM":"3","KKMC":"和畅路与和风路交口"},{"KKBH":"610266122000","HPHM":"津RGA607","JGSK":"2021-04-01 20:24:42.084","CDBH":"2","XSFX":"由西向东","XSFXDM":"2","KKMC":"生态城中生大道故道河一桥西向东上桥处"},{"KKBH":"610256115","HPHM":"津RYR537","JGSK":"2021-04-01 20:24:42.087","CDBH":"10","XSFX":"由北向南","XSFXDM":"4","KKMC":"中天大道与中生大道交口"},{"KKBH":"610271010","HPHM":"鲁DP693J","JGSK":"2021-04-01 20:24:42.138","CDBH":"4","XSFX":"由南向北","XSFXDM":"3","KKMC":"中新大道与华五路交口"},{"KKBH":"610256112","HPHM":"鲁G136YX","JGSK":"2021-04-01 20:24:42.324","CDBH":"10","XSFX":"由北向南","XSFXDM":"4","KKMC":"中天大道与中津大道交口"},{"KKBH":"610276124","HPHM":"湘J066CN","JGSK":"2021-04-01 20:24:42.571","CDBH":"10","XSFX":"由北向南","XSFXDM":"4","KKMC":"中新大道与中生大道交口"},{"KKBH":"610276125","HPHM":"冀D215MA","JGSK":"2021-04-01 20:24:42.704","CDBH":"7","XSFX":"由北向南","XSFXDM":"4","KKMC":"中新大道与和顺路交口"},{"KKBH":"610251002","HPHM":"冀R5A1Y5","JGSK":"2021-04-01 20:24:42.747","CDBH":"4","XSFX":"由西向东","XSFXDM":"2","KKMC":"中天大道与和睦路交口"},{"KKBH":"610401004","HPHM":"津DNY700","JGSK":"2021-04-01 20:24:42.875","CDBH":"10","XSFX":"由北向南","XSFXDM":"4","KKMC":"和畅路与和风路交口"},{"KKBH":"610286127","HPHM":"车牌","JGSK":"2021-04-01 20:24:42.876","CDBH":"9","XSFX":"由南向北","XSFXDM":"3","KKMC":"中津大道与和畅路交口"},{"KKBH":"610286127","HPHM":"津F24349","JGSK":"2021-04-01 20:24:43.03","CDBH":"6","XSFX":"由西向东","XSFXDM":"2","KKMC":"中津大道与和畅路交口"},{"KKBH":"6071310030000","HPHM":"津AF08M1","JGSK":"2021-04-01 20:24:43.032","CDBH":"1","XSFX":"由东向西","XSFXDM":"1","KKMC":"中央大道与海旭道交口正向"},{"KKBH":"610401004","HPHM":"津MMW126","JGSK":"2021-04-01 20:24:43.107","CDBH":"8","XSFX":"由南向北","XSFXDM":"3","KKMC":"和畅路与和风路交口"},{"KKBH":"610256112","HPHM":"津C85M99","JGSK":"2021-04-01 20:24:43.373","CDBH":"5","XSFX":"由西向东","XSFXDM":"2","KKMC":"中天大道与中津大道交口"},{"KKBH":"7280310030000","HPHM":"津J12695","JGSK":"2021-04-01 20:24:43.444","CDBH":"4","XSFX":"由南向北","XSFXDM":"3","KKMC":"动漫中路与文二路交口正向"},{"KKBH":"610276124","HPHM":"津ML8776","JGSK":"2021-04-01 20:24:43.628","CDBH":"3","XSFX":"由东向西","XSFXDM":"1","KKMC":"中新大道与中生大道交口"},{"KKBH":"711","HPHM":"车牌","JGSK":"2021-04-01 20:24:43.697","CDBH":"7","XSFX":"由北向南","XSFXDM":"4","KKMC":"不礼让行人中新大道与和旭路交口"},{"KKBH":"720891004000","HPHM":"车牌","JGSK":"2021-04-01 20:24:43.851","CDBH":"8","XSFX":"由南向北","XSFXDM":"3","KKMC":"海博道与安平路交口"},{"KKBH":"610256113","HPHM":"津GAM729","JGSK":"2021-04-01 20:24:44.087","CDBH":"4","XSFX":"由南向北","XSFXDM":"3","KKMC":"中天大道与和风路交口"},{"KKBH":"610256115","HPHM":"京M13210","JGSK":"2021-04-01 20:24:44.167","CDBH":"10","XSFX":"由北向南","XSFXDM":"4","KKMC":"中天大道与中生大道交口"},{"KKBH":"610266117","HPHM":"津C6Y073","JGSK":"2021-04-01 20:24:44.193","CDBH":"10","XSFX":"由北向南","XSFXDM":"4","KKMC":"中生大道与和韵路交口"},{"KKBH":"610271010","HPHM":"津HFQ730","JGSK":"2021-04-01 20:24:44.215","CDBH":"4","XSFX":"由南向北","XSFXDM":"3","KKMC":"中新大道与华五路交口"},{"KKBH":"7208910030000","HPHM":"车牌","JGSK":"2021-04-01 20:24:44.41","CDBH":"9","XSFX":"由南向北","XSFXDM":"3","KKMC":"海博道与安正路交口正向"},{"KKBH":"6103261420000","HPHM":"车牌","JGSK":"2021-04-01 20:24:44.443","CDBH":"11","XSFX":"由北向南","XSFXDM":"4","KKMC":"中成大道与泰七路交口正向"},{"KKBH":"610276124","HPHM":"津A7D080","JGSK":"2021-04-01 20:24:44.493","CDBH":"8","XSFX":"由南向北","XSFXDM":"3","KKMC":"中新大道与中生大道交口"},{"KKBH":"610271010","HPHM":"鲁DP693J","JGSK":"2021-04-01 20:24:44.51","CDBH":"4","XSFX":"由南向北","XSFXDM":"3","KKMC":"中新大道与华五路交口"},{"KKBH":"610276124","HPHM":"津HH0821","JGSK":"2021-04-01 20:24:44.524","CDBH":"5","XSFX":"由西向东","XSFXDM":"2","KKMC":"中新大道与中生大道交口"},{"KKBH":"610401005","HPHM":"豫EM9371","JGSK":"2021-04-01 20:24:44.609","CDBH":"3","XSFX":"由东向西","XSFXDM":"1","KKMC":"和畅路与和顺路交口"},{"KKBH":"610256115","HPHM":"鲁P875E5","JGSK":"2021-04-01 20:24:44.78","CDBH":"9","XSFX":"由南向北","XSFXDM":"3","KKMC":"中天大道与中生大道交口"},{"KKBH":"610271010","HPHM":"车牌","JGSK":"2021-04-01 20:24:44.829","CDBH":"5","XSFX":"由南向北","XSFXDM":"3","KKMC":"中新大道与华五路交口"},{"KKBH":"610266118","HPHM":"津AU5876","JGSK":"2021-04-01 20:24:44.855","CDBH":"3","XSFX":"由东向西","XSFXDM":"1","KKMC":"中生大道与和畅路交口"},{"KKBH":"720891003000","HPHM":"车牌","JGSK":"2021-04-01 20:24:44.868","CDBH":"9","XSFX":"由南向北","XSFXDM":"3","KKMC":"海博道与安正路交口"},{"KKBH":"610256112","HPHM":"津MUA996","JGSK":"2021-04-01 20:24:45.049","CDBH":"9","XSFX":"由南向北","XSFXDM":"3","KKMC":"中天大道与中津大道交口"},{"KKBH":"7208910050000","HPHM":"辽LLF063","JGSK":"2021-04-01 20:24:45.071","CDBH":"5","XSFX":"由西向东","XSFXDM":"2","KKMC":"海博道与安明路交口正向"},{"KKBH":"610251002","HPHM":"津BT5000","JGSK":"2021-04-01 20:24:45.312","CDBH":"4","XSFX":"由西向东","XSFXDM":"2","KKMC":"中天大道与和睦路交口"},{"KKBH":"610256116","HPHM":"津AD66643","JGSK":"2021-04-01 20:24:45.373","CDBH":"8","XSFX":"由南向北","XSFXDM":"3","KKMC":"中天大道与和顺路交口"},{"KKBH":"610256115","HPHM":"蒙A813ZB","JGSK":"2021-04-01 20:24:45.447","CDBH":"12","XSFX":"由北向南","XSFXDM":"4","KKMC":"中天大道与中生大道交口"},{"KKBH":"610276124","HPHM":"川HN9991","JGSK":"2021-04-01 20:24:45.734","CDBH":"1","XSFX":"由东向西","XSFXDM":"1","KKMC":"中新大道与中生大道交口"},{"KKBH":"610401004","HPHM":"津HAU115","JGSK":"2021-04-01 20:24:45.834","CDBH":"7","XSFX":"由南向北","XSFXDM":"3","KKMC":"和畅路与和风路交口"},{"KKBH":"7208610030000","HPHM":"津E09295","JGSK":"2021-04-01 20:24:45.995","CDBH":"11","XSFX":"由北向南","XSFXDM":"4","KKMC":"海晨道与安明路交口正向"},{"KKBH":"610401004","HPHM":"津MDL829","JGSK":"2021-04-01 20:24:46.336","CDBH":"8","XSFX":"由南向北","XSFXDM":"3","KKMC":"和畅路与和风路交口"},{"KKBH":"610276124","HPHM":"津DJC665","JGSK":"2021-04-01 20:24:46.429","CDBH":"1","XSFX":"由东向西","XSFXDM":"1","KKMC":"中新大道与中生大道交口"},{"KKBH":"610391007","HPHM":"津DUL926","JGSK":"2021-04-01 20:24:46.67","CDBH":"9","XSFX":"由南向北","XSFXDM":"3","KKMC":"和韵路与和风路交口"},{"KKBH":"7208910030000","HPHM":"川RTN516","JGSK":"2021-04-01 20:24:46.725","CDBH":"4","XSFX":"由西向东","XSFXDM":"2","KKMC":"海博道与安正路交口正向"},{"KKBH":"610271010","HPHM":"津HFQ730","JGSK":"2021-04-01 20:24:46.75","CDBH":"4","XSFX":"由南向北","XSFXDM":"3","KKMC":"中新大道与华五路交口"},{"KKBH":"610256113","HPHM":"津AFZ406","JGSK":"2021-04-01 20:24:46.936","CDBH":"2","XSFX":"由西向东","XSFXDM":"2","KKMC":"中天大道与和风路交口"},{"KKBH":"610256112","HPHM":"津A9F269","JGSK":"2021-04-01 20:24:47.095","CDBH":"5","XSFX":"由西向东","XSFXDM":"2","KKMC":"中天大道与中津大道交口"},{"KKBH":"610256112","HPHM":"津RRN850","JGSK":"2021-04-01 20:24:47.197","CDBH":"4","XSFX":"由西向东","XSFXDM":"2","KKMC":"中天大道与中津大道交口"},{"KKBH":"610266117","HPHM":"冀B3A2B6","JGSK":"2021-04-01 20:24:47.526","CDBH":"7","XSFX":"由南向北","XSFXDM":"3","KKMC":"中生大道与和韵路交口"},{"KKBH":"610401004","HPHM":"津MMW126","JGSK":"2021-04-01 20:24:47.536","CDBH":"9","XSFX":"由南向北","XSFXDM":"3","KKMC":"和畅路与和风路交口"},{"KKBH":"610401004","HPHM":"津DNY700","JGSK":"2021-04-01 20:24:47.856","CDBH":"12","XSFX":"由北向南","XSFXDM":"4","KKMC":"和畅路与和风路交口"},{"KKBH":"610266118","HPHM":"津AU5876","JGSK":"2021-04-01 20:24:47.862","CDBH":"3","XSFX":"由东向西","XSFXDM":"1","KKMC":"中生大道与和畅路交口"},{"KKBH":"7208810040000","HPHM":"津RFW280","JGSK":"2021-04-01 20:24:48.02","CDBH":"4","XSFX":"由西向东","XSFXDM":"2","KKMC":"海旭道与永盛路交口正向"},{"KKBH":"610256115","HPHM":"津BP2736","JGSK":"2021-04-01 20:24:48.072","CDBH":"1","XSFX":"由东向西","XSFXDM":"1","KKMC":"中天大道与中生大道交口"},{"KKBH":"610256115","HPHM":"津AS0798","JGSK":"2021-04-01 20:24:48.12","CDBH":"6","XSFX":"由西向东","XSFXDM":"2","KKMC":"中天大道与中生大道交口"},{"KKBH":"610391007","HPHM":"津C750D3","JGSK":"2021-04-01 20:24:48.129","CDBH":"8","XSFX":"由南向北","XSFXDM":"3","KKMC":"和韵路与和风路交口"},{"KKBH":"610256112","HPHM":"津HKD676","JGSK":"2021-04-01 20:24:48.179","CDBH":"10","XSFX":"由北向南","XSFXDM":"4","KKMC":"中天大道与中津大道交口"},{"KKBH":"610266117","HPHM":"津C6Y073","JGSK":"2021-04-01 20:24:48.189","CDBH":"11","XSFX":"由北向南","XSFXDM":"4","KKMC":"中生大道与和韵路交口"},{"KKBH":"7205710030000","HPHM":"津AVM980","JGSK":"2021-04-01 20:24:48.204","CDBH":"3","XSFX":"由西向东","XSFXDM":"2","KKMC":"动漫东路与文三路交口正向"},{"KKBH":"610256113","HPHM":"津GAM729","JGSK":"2021-04-01 20:24:48.338","CDBH":"4","XSFX":"由南向北","XSFXDM":"3","KKMC":"中天大道与和风路交口"},{"KKBH":"711","HPHM":"车牌","JGSK":"2021-04-01 20:24:48.641","CDBH":"5","XSFX":"由南向北","XSFXDM":"3","KKMC":"不礼让行人中新大道与和旭路交口"},{"KKBH":"610266117","HPHM":"冀B9NN20","JGSK":"2021-04-01 20:24:48.727","CDBH":"9","XSFX":"由南向北","XSFXDM":"3","KKMC":"中生大道与和韵路交口"},{"KKBH":"610271010","HPHM":"津NUC577","JGSK":"2021-04-01 20:24:48.889","CDBH":"8","XSFX":"由北向南","XSFXDM":"4","KKMC":"中新大道与华五路交口"},{"KKBH":"610256115","HPHM":"冀F416CZ","JGSK":"2021-04-01 20:24:48.926","CDBH":"4","XSFX":"由西向东","XSFXDM":"2","KKMC":"中天大道与中生大道交口"},{"KKBH":"7205610020000","HPHM":"车牌","JGSK":"2021-04-01 20:24:48.959","CDBH":"4","XSFX":"由西向东","XSFXDM":"2","KKMC":"动漫北路与文三路交口正向"},{"KKBH":"720891003000","HPHM":"车牌","JGSK":"2021-04-01 20:24:49.003","CDBH":"6","XSFX":"由西向东","XSFXDM":"2","KKMC":"海博道与安正路交口"},{"KKBH":"7208810020000","HPHM":"津C61W75","JGSK":"2021-04-01 20:24:49.038","CDBH":"5","XSFX":"由西向东","XSFXDM":"2","KKMC":"海旭道与安正路交口正向"},{"KKBH":"610256116","HPHM":"吉FP2928","JGSK":"2021-04-01 20:24:49.053","CDBH":"4","XSFX":"由西向东","XSFXDM":"2","KKMC":"中天大道与和顺路交口"},{"KKBH":"610256115","HPHM":"皖L3Y712","JGSK":"2021-04-01 20:24:49.232","CDBH":"10","XSFX":"由北向南","XSFXDM":"4","KKMC":"中天大道与中生大道交口"},{"KKBH":"610276126","HPHM":"津AD70172","JGSK":"2021-04-01 20:24:49.237","CDBH":"4","XSFX":"由南向北","XSFXDM":"3","KKMC":"中新大道与和意路交口"},{"KKBH":"6102610030000","HPHM":"津C61825","JGSK":"2021-04-01 20:24:49.25","CDBH":"8","XSFX":"由北向南","XSFXDM":"4","KKMC":"中生大道与静湖南路交口正向"},{"KKBH":"7205410040000","HPHM":"车牌","JGSK":"2021-04-01 20:24:49.275","CDBH":"3","XSFX":"由西向东","XSFXDM":"2","KKMC":"动漫环路东与动漫中路交口正向"},{"KKBH":"610326142000","HPHM":"车牌","JGSK":"2021-04-01 20:24:49.283","CDBH":"11","XSFX":"由北向南","XSFXDM":"4","KKMC":"中成大道与泰七路交口"},{"KKBH":"728031003000","HPHM":"津J12695","JGSK":"2021-04-01 20:24:49.425","CDBH":"4","XSFX":"由南向北","XSFXDM":"3","KKMC":"动漫中路与文二路交口"},{"KKBH":"610276124","HPHM":"冀B6M56Z","JGSK":"2021-04-01 20:24:49.667","CDBH":"10","XSFX":"由北向南","XSFXDM":"4","KKMC":"中新大道与中生大道交口"},{"KKBH":"6071310030000","HPHM":"辽BSV701","JGSK":"2021-04-01 20:24:49.7","CDBH":"2","XSFX":"由东向西","XSFXDM":"1","KKMC":"中央大道与海旭道交口正向"},{"KKBH":"720541003000","HPHM":"津A7G212","JGSK":"2021-04-01 20:24:49.792","CDBH":"1","XSFX":"由东向西","XSFXDM":"1","KKMC":"动漫环路西与动漫西路交口"},{"KKBH":"610266118","HPHM":"津NNN085","JGSK":"2021-04-01 20:24:49.822","CDBH":"2","XSFX":"由东向西","XSFXDM":"1","KKMC":"中生大道与和畅路交口"},{"KKBH":"720891005000","HPHM":"辽LLF063","JGSK":"2021-04-01 20:24:50.029","CDBH":"5","XSFX":"由西向东","XSFXDM":"2","KKMC":"海博道与安明路交口"},{"KKBH":"610256113","HPHM":"津AFZ406","JGSK":"2021-04-01 20:24:50.097","CDBH":"2","XSFX":"由西向东","XSFXDM":"2","KKMC":"中天大道与和风路交口"},{"KKBH":"720891003000","HPHM":"津RBK775","JGSK":"2021-04-01 20:24:50.233","CDBH":"8","XSFX":"由南向北","XSFXDM":"3","KKMC":"海博道与安正路交口"},{"KKBH":"7205410020000","HPHM":"津AS0836","JGSK":"2021-04-01 20:24:50.254","CDBH":"2","XSFX":"由东向西","XSFXDM":"1","KKMC":"动漫环路西与动漫中路交口正向"},{"KKBH":"7208810020000","HPHM":"津QR5866","JGSK":"2021-04-01 20:24:50.433","CDBH":"12","XSFX":"由北向南","XSFXDM":"4","KKMC":"海旭道与安正路交口正向"},{"KKBH":"610266117","HPHM":"津RBN787","JGSK":"2021-04-01 20:24:50.483","CDBH":"2","XSFX":"由东向西","XSFXDM":"1","KKMC":"中生大道与和韵路交口"},{"KKBH":"610256116","HPHM":"吉A297Y1","JGSK":"2021-04-01 20:24:50.491","CDBH":"10","XSFX":"由北向南","XSFXDM":"4","KKMC":"中天大道与和顺路交口"},{"KKBH":"610401004","HPHM":"津HAU115","JGSK":"2021-04-01 20:24:50.655","CDBH":"8","XSFX":"由南向北","XSFXDM":"3","KKMC":"和畅路与和风路交口"},{"KKBH":"7208910030000","HPHM":"车牌","JGSK":"2021-04-01 20:24:50.784","CDBH":"9","XSFX":"由南向北","XSFXDM":"3","KKMC":"海博道与安正路交口正向"},{"KKBH":"720881004000","HPHM":"津RFW280","JGSK":"2021-04-01 20:24:50.818","CDBH":"9","XSFX":"由西向东","XSFXDM":"2","KKMC":"海旭道与永盛路交口"},{"KKBH":"610251002","HPHM":"津R5A1Y5","JGSK":"2021-04-01 20:24:50.839","CDBH":"4","XSFX":"由西向东","XSFXDM":"2","KKMC":"中天大道与和睦路交口"},{"KKBH":"610271010","HPHM":"津NUC577","JGSK":"2021-04-01 20:24:51.048","CDBH":"8","XSFX":"由北向南","XSFXDM":"4","KKMC":"中新大道与华五路交口"},{"KKBH":"610276124","HPHM":"冀B6M56Z","JGSK":"2021-04-01 20:24:51.217","CDBH":"10","XSFX":"由北向南","XSFXDM":"4","KKMC":"中新大道与中生大道交口"},{"KKBH":"610266118","HPHM":"津ADN1601","JGSK":"2021-04-01 20:24:51.279","CDBH":"2","XSFX":"由东向西","XSFXDM":"1","KKMC":"中生大道与和畅路交口"},{"KKBH":"610256111","HPHM":"鲁VP8F72","JGSK":"2021-04-01 20:24:51.608","CDBH":"2","XSFX":"由西向东","XSFXDM":"2","KKMC":"中天大道与和惠路交口"},{"KKBH":"720861003000","HPHM":"津E09295","JGSK":"2021-04-01 20:24:51.62","CDBH":"11","XSFX":"由北向南","XSFXDM":"4","KKMC":"海晨道与安明路交口"},{"KKBH":"610256115","HPHM":"鲁NY16E0","JGSK":"2021-04-01 20:24:51.878","CDBH":"10","XSFX":"由北向南","XSFXDM":"4","KKMC":"中天大道与中生大道交口"},{"KKBH":"6071310030000","HPHM":"津RPD706","JGSK":"2021-04-01 20:24:51.968","CDBH":"2","XSFX":"由东向西","XSFXDM":"1","KKMC":"中央大道与海旭道交口正向"},{"KKBH":"610256114","HPHM":"津HHZ963","JGSK":"2021-04-01 20:24:52.051","CDBH":"4","XSFX":"由南向北","XSFXDM":"3","KKMC":"中天大道与和旭路交口"},{"KKBH":"610256115","HPHM":"皖L3Y712","JGSK":"2021-04-01 20:24:52.255","CDBH":"10","XSFX":"由北向南","XSFXDM":"4","KKMC":"中天大道与中生大道交口"},{"KKBH":"610391007","HPHM":"津ADN3967","JGSK":"2021-04-01 20:24:52.283","CDBH":"7","XSFX":"由南向北","XSFXDM":"3","KKMC":"和韵路与和风路交口"},{"KKBH":"610276125","HPHM":"津AAV009","JGSK":"2021-04-01 20:24:52.496","CDBH":"7","XSFX":"由北向南","XSFXDM":"4","KKMC":"中新大道与和顺路交口"},{"KKBH":"7208610030000","HPHM":"鲁C072SP","JGSK":"2021-04-01 20:24:52.567","CDBH":"2","XSFX":"由东向西","XSFXDM":"1","KKMC":"海晨道与安明路交口正向"},{"KKBH":"7208910090000","HPHM":"津AU6658","JGSK":"2021-04-01 20:24:52.58","CDBH":"9","XSFX":"由北向南","XSFXDM":"4","KKMC":"海博道与弘通路交口正向"},{"KKBH":"610256116","HPHM":"津J20426","JGSK":"2021-04-01 20:24:52.739","CDBH":"8","XSFX":"由南向北","XSFXDM":"3","KKMC":"中天大道与和顺路交口"},{"KKBH":"610256115","HPHM":"冀AX5R15","JGSK":"2021-04-01 20:24:53.158","CDBH":"5","XSFX":"由西向东","XSFXDM":"2","KKMC":"中天大道与中生大道交口"},{"KKBH":"610266117","HPHM":"津A5W982","JGSK":"2021-04-01 20:24:53.237","CDBH":"7","XSFX":"由南向北","XSFXDM":"3","KKMC":"中生大道与和韵路交口"},{"KKBH":"7208810040000","HPHM":"津KDN311","JGSK":"2021-04-01 20:24:53.274","CDBH":"4","XSFX":"由西向东","XSFXDM":"2","KKMC":"海旭道与永盛路交口正向"},{"KKBH":"720881002000","HPHM":"津C61W75","JGSK":"2021-04-01 20:24:53.462","CDBH":"6","XSFX":"由西向东","XSFXDM":"2","KKMC":"海旭道与安正路交口"},{"KKBH":"610256112","HPHM":"鲁NX18J1","JGSK":"2021-04-01 20:24:53.48","CDBH":"10","XSFX":"由北向南","XSFXDM":"4","KKMC":"中天大道与中津大道交口"},{"KKBH":"610256114","HPHM":"津GXN110","JGSK":"2021-04-01 20:24:53.65","CDBH":"5","XSFX":"由南向北","XSFXDM":"3","KKMC":"中天大道与和旭路交口"},{"KKBH":"720891004000","HPHM":"车牌","JGSK":"2021-04-01 20:24:53.778","CDBH":"9","XSFX":"由南向北","XSFXDM":"3","KKMC":"海博道与安平路交口"},{"KKBH":"610251002","HPHM":"车牌","JGSK":"2021-04-01 20:24:53.802","CDBH":"5","XSFX":"由西向东","XSFXDM":"2","KKMC":"中天大道与和睦路交口"},{"KKBH":"610256112","HPHM":"津C20E81","JGSK":"2021-04-01 20:24:53.825","CDBH":"4","XSFX":"由西向东","XSFXDM":"2","KKMC":"中天大道与中津大道交口"},{"KKBH":"610391007","HPHM":"津C750D3","JGSK":"2021-04-01 20:24:53.876","CDBH":"9","XSFX":"由南向北","XSFXDM":"3","KKMC":"和韵路与和风路交口"},{"KKBH":"610266117","HPHM":"津RBN787","JGSK":"2021-04-01 20:24:54.375","CDBH":"2","XSFX":"由东向西","XSFXDM":"1","KKMC":"中生大道与和韵路交口"},{"KKBH":"6071310030000","HPHM":"津KKM026","JGSK":"2021-04-01 20:24:54.552","CDBH":"3","XSFX":"由东向西","XSFXDM":"1","KKMC":"中央大道与海旭道交口正向"},{"KKBH":"610276125","HPHM":"豫G61H26","JGSK":"2021-04-01 20:24:54.57","CDBH":"8","XSFX":"由北向南","XSFXDM":"4","KKMC":"中新大道与和顺路交口"},{"KKBH":"610276126","HPHM":"津AD70172","JGSK":"2021-04-01 20:24:54.578","CDBH":"4","XSFX":"由南向北","XSFXDM":"3","KKMC":"中新大道与和意路交口"},{"KKBH":"610251002","HPHM":"津BT5000","JGSK":"2021-04-01 20:24:54.681","CDBH":"5","XSFX":"由西向东","XSFXDM":"2","KKMC":"中天大道与和睦路交口"},{"KKBH":"7208810020000","HPHM":"车牌","JGSK":"2021-04-01 20:24:54.697","CDBH":"11","XSFX":"由南向北","XSFXDM":"3","KKMC":"海旭道与安正路交口正向"},{"KKBH":"610256115","HPHM":"鲁NY16E0","JGSK":"2021-04-01 20:24:54.733","CDBH":"10","XSFX":"由北向南","XSFXDM":"4","KKMC":"中天大道与中生大道交口"},{"KKBH":"610256115","HPHM":"冀P416CZ","JGSK":"2021-04-01 20:24:54.741","CDBH":"5","XSFX":"由西向东","XSFXDM":"2","KKMC":"中天大道与中生大道交口"},{"KKBH":"610266118","HPHM":"津NNN085","JGSK":"2021-04-01 20:24:54.743","CDBH":"2","XSFX":"由东向西","XSFXDM":"1","KKMC":"中生大道与和畅路交口"},{"KKBH":"610256116","HPHM":"津AD66643","JGSK":"2021-04-01 20:24:54.795","CDBH":"9","XSFX":"由南向北","XSFXDM":"3","KKMC":"中天大道与和顺路交口"},{"KKBH":"6071310030000","HPHM":"津NHP766","JGSK":"2021-04-01 20:24:54.902","CDBH":"2","XSFX":"由东向西","XSFXDM":"1","KKMC":"中央大道与海旭道交口正向"},{"KKBH":"610261003000","HPHM":"津C23A02","JGSK":"2021-04-01 20:24:54.911","CDBH":"10","XSFX":"由东向西","XSFXDM":"1","KKMC":"中生大道与静湖南路交口"},{"KKBH":"610256111","HPHM":"鲁VP8F72","JGSK":"2021-04-01 20:24:55.015","CDBH":"3","XSFX":"由西向东","XSFXDM":"2","KKMC":"中天大道与和惠路交口"},{"KKBH":"610266118","HPHM":"津ADD1601","JGSK":"2021-04-01 20:24:55.063","CDBH":"3","XSFX":"由东向西","XSFXDM":"1","KKMC":"中生大道与和畅路交口"},{"KKBH":"7208910030000","HPHM":"车牌","JGSK":"2021-04-01 20:24:55.318","CDBH":"9","XSFX":"由南向北","XSFXDM":"3","KKMC":"海博道与安正路交口正向"},{"KKBH":"610286127","HPHM":"津A22G00","JGSK":"2021-04-01 20:24:55.339","CDBH":"1","XSFX":"由东向西","XSFXDM":"1","KKMC":"中津大道与和畅路交口"},{"KKBH":"610256112","HPHM":"津HKD676","JGSK":"2021-04-01 20:24:55.451","CDBH":"10","XSFX":"由北向南","XSFXDM":"4","KKMC":"中天大道与中津大道交口"},{"KKBH":"610276125","HPHM":"津AF05738","JGSK":"2021-04-01 20:24:55.578","CDBH":"4","XSFX":"由南向北","XSFXDM":"3","KKMC":"中新大道与和顺路交口"},{"KKBH":"610256111","HPHM":"津MVN988","JGSK":"2021-04-01 20:24:55.589","CDBH":"8","XSFX":"由北向南","XSFXDM":"4","KKMC":"中天大道与和惠路交口"},{"KKBH":"720881004000","HPHM":"津KDN311","JGSK":"2021-04-01 20:24:55.625","CDBH":"9","XSFX":"由西向东","XSFXDM":"2","KKMC":"海旭道与永盛路交口"},{"KKBH":"7208610030000","HPHM":"鲁NY3F77","JGSK":"2021-04-01 20:24:55.657","CDBH":"4","XSFX":"由西向东","XSFXDM":"2","KKMC":"海晨道与安明路交口正向"},{"KKBH":"610256112","HPHM":"津A6L511","JGSK":"2021-04-01 20:24:55.807","CDBH":"10","XSFX":"由北向南","XSFXDM":"4","KKMC":"中天大道与中津大道交口"},{"KKBH":"610401005","HPHM":"津RZH312","JGSK":"2021-04-01 20:24:56.053","CDBH":"4","XSFX":"由西向东","XSFXDM":"2","KKMC":"和畅路与和顺路交口"},{"KKBH":"610256116","HPHM":"津ADD1618","JGSK":"2021-04-01 20:24:56.178","CDBH":"8","XSFX":"由南向北","XSFXDM":"3","KKMC":"中天大道与和顺路交口"},{"KKBH":"6071310030000","HPHM":"津ME5171","JGSK":"2021-04-01 20:24:56.291","CDBH":"1","XSFX":"由东向西","XSFXDM":"1","KKMC":"中央大道与海旭道交口正向"},{"KKBH":"610251002","HPHM":"津QP1996","JGSK":"2021-04-01 20:24:56.345","CDBH":"4","XSFX":"由西向东","XSFXDM":"2","KKMC":"中天大道与和睦路交口"},{"KKBH":"610276125","HPHM":"津AAV009","JGSK":"2021-04-01 20:24:56.552","CDBH":"7","XSFX":"由北向南","XSFXDM":"4","KKMC":"中新大道与和顺路交口"},{"KKBH":"610256115","HPHM":"蒙JR8006","JGSK":"2021-04-01 20:24:56.607","CDBH":"4","XSFX":"由西向东","XSFXDM":"2","KKMC":"中天大道与中生大道交口"},{"KKBH":"610271009","HPHM":"津AT3132","JGSK":"2021-04-01 20:24:56.635","CDBH":"8","XSFX":"由南向北","XSFXDM":"3","KKMC":"中新大道与泰七路交口"},{"KKBH":"610261003000","HPHM":"鲁J61825","JGSK":"2021-04-01 20:24:56.738","CDBH":"17","XSFX":"由北向南","XSFXDM":"4","KKMC":"中生大道与静湖南路交口"},{"KKBH":"7208710020000","HPHM":"津GQW800","JGSK":"2021-04-01 20:24:56.817","CDBH":"5","XSFX":"由南向北","XSFXDM":"3","KKMC":"安正路与芳菲路交口正向"},{"KKBH":"720571003000","HPHM":"津AVM980","JGSK":"2021-04-01 20:24:56.913","CDBH":"3","XSFX":"由西向东","XSFXDM":"2","KKMC":"动漫东路与文三路交口"},{"KKBH":"610266117","HPHM":"津ME7879","JGSK":"2021-04-01 20:24:57.085","CDBH":"6","XSFX":"由西向东","XSFXDM":"2","KKMC":"中生大道与和韵路交口"},{"KKBH":"610256115","HPHM":"津BP2736","JGSK":"2021-04-01 20:24:57.26","CDBH":"1","XSFX":"由东向西","XSFXDM":"1","KKMC":"中天大道与中生大道交口"},{"KKBH":"610276124","HPHM":"津HYJ080","JGSK":"2021-04-01 20:24:57.334","CDBH":"4","XSFX":"由西向东","XSFXDM":"2","KKMC":"中新大道与中生大道交口"},{"KKBH":"6071310030000","HPHM":"黑AR97N0","JGSK":"2021-04-01 20:24:57.737","CDBH":"3","XSFX":"由东向西","XSFXDM":"1","KKMC":"中央大道与海旭道交口正向"},{"KKBH":"7208810040000","HPHM":"津ADP2138","JGSK":"2021-04-01 20:24:57.877","CDBH":"4","XSFX":"由西向东","XSFXDM":"2","KKMC":"海旭道与永盛路交口正向"},{"KKBH":"610256116","HPHM":"津GZE011","JGSK":"2021-04-01 20:24:57.899","CDBH":"8","XSFX":"由南向北","XSFXDM":"3","KKMC":"中天大道与和顺路交口"},{"KKBH":"610266118","HPHM":"冀B982NA","JGSK":"2021-04-01 20:24:57.938","CDBH":"3","XSFX":"由东向西","XSFXDM":"1","KKMC":"中生大道与和畅路交口"},{"KKBH":"6071310030000","HPHM":"津HJH710","JGSK":"2021-04-01 20:24:57.952","CDBH":"2","XSFX":"由东向西","XSFXDM":"1","KKMC":"中央大道与海旭道交口正向"},{"KKBH":"7208710020000","HPHM":"车牌","JGSK":"2021-04-01 20:24:58.266","CDBH":"10","XSFX":"由北向南","XSFXDM":"4","KKMC":"安正路与芳菲路交口正向"},{"KKBH":"7208710020000","HPHM":"车牌","JGSK":"2021-04-01 20:24:58.367","CDBH":"10","XSFX":"由北向南","XSFXDM":"4","KKMC":"安正路与芳菲路交口正向"},{"KKBH":"610256112","HPHM":"鲁NX18J1","JGSK":"2021-04-01 20:24:58.416","CDBH":"11","XSFX":"由北向南","XSFXDM":"4","KKMC":"中天大道与中津大道交口"},{"KKBH":"6102610040000","HPHM":"京QAU003","JGSK":"2021-04-01 20:24:58.491","CDBH":"3","XSFX":"由南向北","XSFXDM":"3","KKMC":"中生大道与静湖西路（北侧）正向"},{"KKBH":"610256111","HPHM":"津MVN988","JGSK":"2021-04-01 20:24:58.579","CDBH":"9","XSFX":"由北向南","XSFXDM":"4","KKMC":"中天大道与和惠路交口"},{"KKBH":"610256112","HPHM":"津A9R866","JGSK":"2021-04-01 20:24:58.687","CDBH":"10","XSFX":"由北向南","XSFXDM":"4","KKMC":"中天大道与中津大道交口"},{"KKBH":"610276124","HPHM":"津RRR059","JGSK":"2021-04-01 20:24:58.693","CDBH":"11","XSFX":"由北向南","XSFXDM":"4","KKMC":"中新大道与中生大道交口"},{"KKBH":"610256113","HPHM":"冀B3HS09","JGSK":"2021-04-01 20:24:58.807","CDBH":"2","XSFX":"由西向东","XSFXDM":"2","KKMC":"中天大道与和风路交口"},{"KKBH":"610276125","HPHM":"津AF05738","JGSK":"2021-04-01 20:24:58.939","CDBH":"4","XSFX":"由南向北","XSFXDM":"3","KKMC":"中新大道与和顺路交口"},{"KKBH":"7280310030000","HPHM":"津RMR529","JGSK":"2021-04-01 20:24:58.943","CDBH":"6","XSFX":"由北向南","XSFXDM":"4","KKMC":"动漫中路与文二路交口正向"},{"KKBH":"610256116","HPHM":"吉AQX715","JGSK":"2021-04-01 20:24:58.985","CDBH":"7","XSFX":"由南向北","XSFXDM":"3","KKMC":"中天大道与和顺路交口"},{"KKBH":"728031003000","HPHM":"车牌","JGSK":"2021-04-01 20:24:58.998","CDBH":"2","XSFX":"由东向西","XSFXDM":"1","KKMC":"动漫中路与文二路交口"},{"KKBH":"7205610020000","HPHM":"车牌","JGSK":"2021-04-01 20:24:59.186","CDBH":"2","XSFX":"由东向西","XSFXDM":"1","KKMC":"动漫北路与文三路交口正向"},{"KKBH":"7208710020000","HPHM":"津DJY305","JGSK":"2021-04-01 20:24:59.355","CDBH":"6","XSFX":"由南向北","XSFXDM":"3","KKMC":"安正路与芳菲路交口正向"},{"KKBH":"720891005000","HPHM":"津DZA198","JGSK":"2021-04-01 20:24:59.399","CDBH":"8","XSFX":"由南向北","XSFXDM":"3","KKMC":"海博道与安明路交口"},{"KKBH":"610256114","HPHM":"津HHZ963","JGSK":"2021-04-01 20:24:59.432","CDBH":"4","XSFX":"由南向北","XSFXDM":"3","KKMC":"中天大道与和旭路交口"},{"KKBH":"610276125","HPHM":"豫G61H26","JGSK":"2021-04-01 20:24:59.432","CDBH":"7","XSFX":"由北向南","XSFXDM":"4","KKMC":"中新大道与和顺路交口"},{"KKBH":"610256116","HPHM":"津J20426","JGSK":"2021-04-01 20:24:59.523","CDBH":"8","XSFX":"由南向北","XSFXDM":"3","KKMC":"中天大道与和顺路交口"},{"KKBH":"610256116","HPHM":"吉A297Y1","JGSK":"2021-04-01 20:24:59.528","CDBH":"10","XSFX":"由北向南","XSFXDM":"4","KKMC":"中天大道与和顺路交口"},{"KKBH":"720861002000","HPHM":"辽PK5972","JGSK":"2021-04-01 20:24:59.549","CDBH":"4","XSFX":"由西向东","XSFXDM":"2","KKMC":"海晨道与安正路交口"},{"KKBH":"610276126","HPHM":"津HCL977","JGSK":"2021-04-01 20:24:59.561","CDBH":"5","XSFX":"由南向北","XSFXDM":"3","KKMC":"中新大道与和意路交口"},{"KKBH":"610256112","HPHM":"津CCN807","JGSK":"2021-04-01 20:24:59.586","CDBH":"8","XSFX":"由南向北","XSFXDM":"3","KKMC":"中天大道与中津大道交口"},{"KKBH":"7205710010000","HPHM":"皖L5B291","JGSK":"2021-04-01 20:24:59.667","CDBH":"3","XSFX":"由南向北","XSFXDM":"3","KKMC":"动漫东路与文一路交口正向"},{"KKBH":"610276125","HPHM":"冀J890GB","JGSK":"2021-04-01 20:25:00.167","CDBH":"4","XSFX":"由南向北","XSFXDM":"3","KKMC":"中新大道与和顺路交口"},{"KKBH":"610401004","HPHM":"津RHT390","JGSK":"2021-04-01 20:25:00.171","CDBH":"7","XSFX":"由南向北","XSFXDM":"3","KKMC":"和畅路与和风路交口"},{"KKBH":"610256114","HPHM":"津GXN110","JGSK":"2021-04-01 20:25:00.231","CDBH":"5","XSFX":"由南向北","XSFXDM":"3","KKMC":"中天大道与和旭路交口"},{"KKBH":"610286127","HPHM":"津A22G00","JGSK":"2021-04-01 20:25:00.331","CDBH":"2","XSFX":"由东向西","XSFXDM":"1","KKMC":"中津大道与和畅路交口"},{"KKBH":"610276124","HPHM":"津RRR059","JGSK":"2021-04-01 20:25:00.333","CDBH":"11","XSFX":"由北向南","XSFXDM":"4","KKMC":"中新大道与中生大道交口"},{"KKBH":"720911002000","HPHM":"津MKJ517","JGSK":"2021-04-01 20:25:00.353","CDBH":"8","XSFX":"由南向北","XSFXDM":"3","KKMC":"美林道与安正路交口"},{"KKBH":"610276124","HPHM":"京Q54YY0","JGSK":"2021-04-01 20:25:00.373","CDBH":"7","XSFX":"由南向北","XSFXDM":"3","KKMC":"中新大道与中生大道交口"},{"KKBH":"720881002000","HPHM":"津QR5866","JGSK":"2021-04-01 20:25:00.428","CDBH":"12","XSFX":"由北向南","XSFXDM":"4","KKMC":"海旭道与安正路交口"},{"KKBH":"720881004000","HPHM":"津ADP2138","JGSK":"2021-04-01 20:25:00.431","CDBH":"9","XSFX":"由西向东","XSFXDM":"2","KKMC":"海旭道与永盛路交口"},{"KKBH":"610266117","HPHM":"车牌","JGSK":"2021-04-01 20:25:00.465","CDBH":"6","XSFX":"由西向东","XSFXDM":"2","KKMC":"中生大道与和韵路交口"},{"KKBH":"720861002000","HPHM":"鲁NU2111","JGSK":"2021-04-01 20:25:00.593","CDBH":"5","XSFX":"由西向东","XSFXDM":"2","KKMC":"海晨道与安正路交口"},{"KKBH":"610401005","HPHM":"津KB2659","JGSK":"2021-04-01 20:25:00.627","CDBH":"7","XSFX":"由南向北","XSFXDM":"3","KKMC":"和畅路与和顺路交口"},{"KKBH":"610256115","HPHM":"津JGY506","JGSK":"2021-04-01 20:25:00.719","CDBH":"7","XSFX":"由南向北","XSFXDM":"3","KKMC":"中天大道与中生大道交口"},{"KKBH":"610401004","HPHM":"津E27600","JGSK":"2021-04-01 20:25:00.795","CDBH":"10","XSFX":"由北向南","XSFXDM":"4","KKMC":"和畅路与和风路交口"},{"KKBH":"610251002","HPHM":"津CCU062","JGSK":"2021-04-01 20:25:00.81","CDBH":"12","XSFX":"由北向南","XSFXDM":"4","KKMC":"中天大道与和睦路交口"},{"KKBH":"610256115","HPHM":"冀AX5R15","JGSK":"2021-04-01 20:25:00.827","CDBH":"6","XSFX":"由西向东","XSFXDM":"2","KKMC":"中天大道与中生大道交口"},{"KKBH":"720891004000","HPHM":"车牌","JGSK":"2021-04-01 20:25:00.9","CDBH":"8","XSFX":"由南向北","XSFXDM":"3","KKMC":"海博道与安平路交口"},{"KKBH":"610266118","HPHM":"津RDH227","JGSK":"2021-04-01 20:25:00.904","CDBH":"1","XSFX":"由东向西","XSFXDM":"1","KKMC":"中生大道与和畅路交口"},{"KKBH":"610256112","HPHM":"津AD93777","JGSK":"2021-04-01 20:25:00.916","CDBH":"7","XSFX":"由南向北","XSFXDM":"3","KKMC":"中天大道与中津大道交口"},{"KKBH":"7208910030000","HPHM":"车牌","JGSK":"2021-04-01 20:25:01.062","CDBH":"9","XSFX":"由南向北","XSFXDM":"3","KKMC":"海博道与安正路交口正向"},{"KKBH":"610271009","HPHM":"津AT3132","JGSK":"2021-04-01 20:25:01.263","CDBH":"8","XSFX":"由南向北","XSFXDM":"3","KKMC":"中新大道与泰七路交口"},{"KKBH":"610391007","HPHM":"津ADN3967","JGSK":"2021-04-01 20:25:01.285","CDBH":"7","XSFX":"由南向北","XSFXDM":"3","KKMC":"和韵路与和风路交口"},{"KKBH":"610261005000","HPHM":"津RWF811","JGSK":"2021-04-01 20:25:01.296","CDBH":"2","XSFX":"由南向北","XSFXDM":"3","KKMC":"中生大道与静湖西路（南侧）"},{"KKBH":"6071310030000","HPHM":"蒙A071MF","JGSK":"2021-04-01 20:25:01.544","CDBH":"2","XSFX":"由东向西","XSFXDM":"1","KKMC":"中央大道与海旭道交口正向"},{"KKBH":"610256116","HPHM":"吉A297Y1","JGSK":"2021-04-01 20:25:01.608","CDBH":"10","XSFX":"由北向南","XSFXDM":"4","KKMC":"中天大道与和顺路交口"},{"KKBH":"7205710040000","HPHM":"辽NUE129","JGSK":"2021-04-01 20:25:01.691","CDBH":"1","XSFX":"由东向西","XSFXDM":"1","KKMC":"动漫东路与动漫中路交口正向"},{"KKBH":"610266117","HPHM":"津A5W982","JGSK":"2021-04-01 20:25:01.695","CDBH":"8","XSFX":"由南向北","XSFXDM":"3","KKMC":"中生大道与和韵路交口"},{"KKBH":"610266117","HPHM":"津AU6660","JGSK":"2021-04-01 20:25:01.725","CDBH":"5","XSFX":"由西向东","XSFXDM":"2","KKMC":"中生大道与和韵路交口"},{"KKBH":"610401004","HPHM":"冀C39312","JGSK":"2021-04-01 20:25:01.736","CDBH":"4","XSFX":"由西向东","XSFXDM":"2","KKMC":"和畅路与和风路交口"},{"KKBH":"6071310030000","HPHM":"津JAR298","JGSK":"2021-04-01 20:25:02.233","CDBH":"1","XSFX":"由东向西","XSFXDM":"1","KKMC":"中央大道与海旭道交口正向"},{"KKBH":"728031003000","HPHM":"津RMR529","JGSK":"2021-04-01 20:25:02.381","CDBH":"6","XSFX":"由北向南","XSFXDM":"4","KKMC":"动漫中路与文二路交口"},{"KKBH":"720871002000","HPHM":"鲁NY3A68","JGSK":"2021-04-01 20:25:02.71","CDBH":"8","XSFX":"由北向南","XSFXDM":"4","KKMC":"安正路与芳菲路交口"},{"KKBH":"720891004000","HPHM":"车牌","JGSK":"2021-04-01 20:25:02.905","CDBH":"8","XSFX":"由南向北","XSFXDM":"3","KKMC":"海博道与安平路交口"},{"KKBH":"720861003000","HPHM":"鲁C072SP","JGSK":"2021-04-01 20:25:03.032","CDBH":"2","XSFX":"由东向西","XSFXDM":"1","KKMC":"海晨道与安明路交口"},{"KKBH":"720871002000","HPHM":"津DJY305","JGSK":"2021-04-01 20:25:03.149","CDBH":"6","XSFX":"由南向北","XSFXDM":"3","KKMC":"安正路与芳菲路交口"},{"KKBH":"711","HPHM":"辽BX08F2","JGSK":"2021-04-01 20:25:03.692","CDBH":"5","XSFX":"由南向北","XSFXDM":"3","KKMC":"不礼让行人中新大道与和旭路交口"},{"KKBH":"610276125","HPHM":"车牌","JGSK":"2021-04-01 20:25:03.739","CDBH":"4","XSFX":"由南向北","XSFXDM":"3","KKMC":"中新大道与和顺路交口"},{"KKBH":"610256115","HPHM":"津JGY506","JGSK":"2021-04-01 20:25:03.756","CDBH":"8","XSFX":"由南向北","XSFXDM":"3","KKMC":"中天大道与中生大道交口"},{"KKBH":"610276126","HPHM":"津HCL977","JGSK":"2021-04-01 20:25:03.865","CDBH":"5","XSFX":"由南向北","XSFXDM":"3","KKMC":"中新大道与和意路交口"},{"KKBH":"610256116","HPHM":"津ADD1618","JGSK":"2021-04-01 20:25:03.987","CDBH":"8","XSFX":"由南向北","XSFXDM":"3","KKMC":"中天大道与和顺路交口"},{"KKBH":"720871002000","HPHM":"津GQW800","JGSK":"2021-04-01 20:25:04.189","CDBH":"5","XSFX":"由南向北","XSFXDM":"3","KKMC":"安正路与芳菲路交口"},{"KKBH":"610256115","HPHM":"津A18N07","JGSK":"2021-04-01 20:25:04.198","CDBH":"10","XSFX":"由北向南","XSFXDM":"4","KKMC":"中天大道与中生大道交口"},{"KKBH":"7208810020000","HPHM":"津CD6493","JGSK":"2021-04-01 20:25:04.343","CDBH":"6","XSFX":"由西向东","XSFXDM":"2","KKMC":"海旭道与安正路交口正向"},{"KKBH":"610401004","HPHM":"津NWW733","JGSK":"2021-04-01 20:25:04.464","CDBH":"11","XSFX":"由北向南","XSFXDM":"4","KKMC":"和畅路与和风路交口"},{"KKBH":"610276124","HPHM":"京Q54YY0","JGSK":"2021-04-01 20:25:04.664","CDBH":"7","XSFX":"由南向北","XSFXDM":"3","KKMC":"中新大道与中生大道交口"},{"KKBH":"6103261420000","HPHM":"车牌","JGSK":"2021-04-01 20:25:04.816","CDBH":"13","XSFX":"由北向南","XSFXDM":"4","KKMC":"中成大道与泰七路交口正向"},{"KKBH":"7208610030000","HPHM":"津E27612","JGSK":"2021-04-01 20:25:04.994","CDBH":"4","XSFX":"由西向东","XSFXDM":"2","KKMC":"海晨道与安明路交口正向"},{"KKBH":"610256111","HPHM":"津ATT777","JGSK":"2021-04-01 20:25:05.05","CDBH":"7","XSFX":"由北向南","XSFXDM":"4","KKMC":"中天大道与和惠路交口"},{"KKBH":"610276124","HPHM":"冀D215MA","JGSK":"2021-04-01 20:25:05.099","CDBH":"10","XSFX":"由北向南","XSFXDM":"4","KKMC":"中新大道与中生大道交口"},{"KKBH":"610276124","HPHM":"津A03211F","JGSK":"2021-04-01 20:25:05.1","CDBH":"8","XSFX":"由南向北","XSFXDM":"3","KKMC":"中新大道与中生大道交口"},{"KKBH":"610256115","HPHM":"蒙JR8006","JGSK":"2021-04-01 20:25:05.147","CDBH":"4","XSFX":"由西向东","XSFXDM":"2","KKMC":"中天大道与中生大道交口"},{"KKBH":"610266117","HPHM":"车牌","JGSK":"2021-04-01 20:25:05.185","CDBH":"6","XSFX":"由西向东","XSFXDM":"2","KKMC":"中生大道与和韵路交口"},{"KKBH":"7208810020000","HPHM":"津NSJ156","JGSK":"2021-04-01 20:25:05.42","CDBH":"3","XSFX":"由东向西","XSFXDM":"1","KKMC":"海旭道与安正路交口正向"},{"KKBH":"610391007","HPHM":"京AJJ518","JGSK":"2021-04-01 20:25:05.487","CDBH":"2","XSFX":"由东向西","XSFXDM":"1","KKMC":"和韵路与和风路交口"},{"KKBH":"610261004000","HPHM":"京QAU003","JGSK":"2021-04-01 20:25:05.55","CDBH":"3","XSFX":"由南向北","XSFXDM":"3","KKMC":"中生大道与静湖西路（北侧）"},{"KKBH":"7205710020000","HPHM":"津J12695","JGSK":"2021-04-01 20:25:05.657","CDBH":"1","XSFX":"由西向东","XSFXDM":"2","KKMC":"动漫东路与文二路交口正向"},{"KKBH":"610266118","HPHM":"鲁NMH369","JGSK":"2021-04-01 20:25:05.799","CDBH":"11","XSFX":"由北向南","XSFXDM":"4","KKMC":"中生大道与和畅路交口"},{"KKBH":"610256115","HPHM":"冀A122EY","JGSK":"2021-04-01 20:25:05.999","CDBH":"8","XSFX":"由南向北","XSFXDM":"3","KKMC":"中天大道与中生大道交口"},{"KKBH":"720871002000","HPHM":"津HH3911","JGSK":"2021-04-01 20:25:06.151","CDBH":"8","XSFX":"由北向南","XSFXDM":"4","KKMC":"安正路与芳菲路交口"},{"KKBH":"610256115","HPHM":"车牌","JGSK":"2021-04-01 20:25:06.267","CDBH":"4","XSFX":"由西向东","XSFXDM":"2","KKMC":"中天大道与中生大道交口"},{"KKBH":"7208810020000","HPHM":"津DJY305","JGSK":"2021-04-01 20:25:06.377","CDBH":"10","XSFX":"由南向北","XSFXDM":"3","KKMC":"海旭道与安正路交口正向"},{"KKBH":"610401004","HPHM":"冀G5D275","JGSK":"2021-04-01 20:25:06.379","CDBH":"4","XSFX":"由西向东","XSFXDM":"2","KKMC":"和畅路与和风路交口"},{"KKBH":"610256113","HPHM":"冀B3HS09","JGSK":"2021-04-01 20:25:06.596","CDBH":"2","XSFX":"由西向东","XSFXDM":"2","KKMC":"中天大道与和风路交口"},{"KKBH":"610266117","HPHM":"车牌","JGSK":"2021-04-01 20:25:06.71","CDBH":"3","XSFX":"由东向西","XSFXDM":"1","KKMC":"中生大道与和韵路交口"},{"KKBH":"610256116","HPHM":"津GZE011","JGSK":"2021-04-01 20:25:06.714","CDBH":"9","XSFX":"由南向北","XSFXDM":"3","KKMC":"中天大道与和顺路交口"},{"KKBH":"6071310030000","HPHM":"津A2K256","JGSK":"2021-04-01 20:25:06.738","CDBH":"2","XSFX":"由东向西","XSFXDM":"1","KKMC":"中央大道与海旭道交口正向"},{"KKBH":"610391008","HPHM":"津ADM6206","JGSK":"2021-04-01 20:25:06.739","CDBH":"4","XSFX":"由西向东","XSFXDM":"2","KKMC":"和韵路与和旭路交口"},{"KKBH":"610276126","HPHM":"津ADH9030","JGSK":"2021-04-01 20:25:06.798","CDBH":"1","XSFX":"由东向西","XSFXDM":"1","KKMC":"中新大道与和意路交口"},{"KKBH":"610401004","HPHM":"津RHT390","JGSK":"2021-04-01 20:25:06.828","CDBH":"7","XSFX":"由南向北","XSFXDM":"3","KKMC":"和畅路与和风路交口"},{"KKBH":"7208810020000","HPHM":"冀J388QN","JGSK":"2021-04-01 20:25:06.898","CDBH":"9","XSFX":"由南向北","XSFXDM":"3","KKMC":"海旭道与安正路交口正向"},{"KKBH":"610256114","HPHM":"津GKK619","JGSK":"2021-04-01 20:25:07.198","CDBH":"8","XSFX":"由北向南","XSFXDM":"4","KKMC":"中天大道与和旭路交口"},{"KKBH":"7208810020000","HPHM":"津HL0516","JGSK":"2021-04-01 20:25:07.204","CDBH":"2","XSFX":"由东向西","XSFXDM":"1","KKMC":"海旭道与安正路交口正向"},{"KKBH":"610391007","HPHM":"鲁D720UK","JGSK":"2021-04-01 20:25:07.275","CDBH":"1","XSFX":"由东向西","XSFXDM":"1","KKMC":"和韵路与和风路交口"},{"KKBH":"610401004","HPHM":"冀C39312","JGSK":"2021-04-01 20:25:07.323","CDBH":"4","XSFX":"由西向东","XSFXDM":"2","KKMC":"和畅路与和风路交口"},{"KKBH":"610401004","HPHM":"津E27600","JGSK":"2021-04-01 20:25:07.386","CDBH":"12","XSFX":"由北向南","XSFXDM":"4","KKMC":"和畅路与和风路交口"},{"KKBH":"720571001000","HPHM":"皖L5B291","JGSK":"2021-04-01 20:25:07.466","CDBH":"3","XSFX":"由南向北","XSFXDM":"3","KKMC":"动漫东路与文一路交口"},{"KKBH":"610266118","HPHM":"津RDH227","JGSK":"2021-04-01 20:25:07.553","CDBH":"1","XSFX":"由东向西","XSFXDM":"1","KKMC":"中生大道与和畅路交口"},{"KKBH":"610401005","HPHM":"津A09889D","JGSK":"2021-04-01 20:25:07.65","CDBH":"7","XSFX":"由南向北","XSFXDM":"3","KKMC":"和畅路与和顺路交口"},{"KKBH":"720571004000","HPHM":"辽NUE129","JGSK":"2021-04-01 20:25:07.714","CDBH":"2","XSFX":"由东向西","XSFXDM":"1","KKMC":"动漫东路与动漫中路交口"},{"KKBH":"7208810050000","HPHM":"苏MJ2N96","JGSK":"2021-04-01 20:25:07.82","CDBH":"5","XSFX":"由西向东","XSFXDM":"2","KKMC":"海旭道与明盛路交口正向"},{"KKBH":"610276125","HPHM":"津JFU338","JGSK":"2021-04-01 20:25:07.835","CDBH":"5","XSFX":"由南向北","XSFXDM":"3","KKMC":"中新大道与和顺路交口"},{"KKBH":"610276126","HPHM":"车牌","JGSK":"2021-04-01 20:25:07.985","CDBH":"2","XSFX":"由东向西","XSFXDM":"1","KKMC":"中新大道与和意路交口"},{"KKBH":"7208710020000","HPHM":"车牌","JGSK":"2021-04-01 20:25:08.073","CDBH":"10","XSFX":"由北向南","XSFXDM":"4","KKMC":"安正路与芳菲路交口正向"},{"KKBH":"610256112","HPHM":"津NU3033","JGSK":"2021-04-01 20:25:08.486","CDBH":"5","XSFX":"由西向东","XSFXDM":"2","KKMC":"中天大道与中津大道交口"},{"KKBH":"610401004","HPHM":"津ADN2889","JGSK":"2021-04-01 20:25:08.69","CDBH":"4","XSFX":"由西向东","XSFXDM":"2","KKMC":"和畅路与和风路交口"},{"KKBH":"610271009","HPHM":"津C25722","JGSK":"2021-04-01 20:25:08.791","CDBH":"7","XSFX":"由南向北","XSFXDM":"3","KKMC":"中新大道与泰七路交口"},{"KKBH":"610276124","HPHM":"津FFF573","JGSK":"2021-04-01 20:25:08.842","CDBH":"11","XSFX":"由北向南","XSFXDM":"4","KKMC":"中新大道与中生大道交口"},{"KKBH":"610256115","HPHM":"津DN5855","JGSK":"2021-04-01 20:25:08.919","CDBH":"10","XSFX":"由北向南","XSFXDM":"4","KKMC":"中天大道与中生大道交口"},{"KKBH":"610256111","HPHM":"津ATT777","JGSK":"2021-04-01 20:25:08.985","CDBH":"7","XSFX":"由北向南","XSFXDM":"4","KKMC":"中天大道与和惠路交口"},{"KKBH":"6103261420000","HPHM":"车牌","JGSK":"2021-04-01 20:25:08.991","CDBH":"13","XSFX":"由北向南","XSFXDM":"4","KKMC":"中成大道与泰七路交口正向"},{"KKBH":"610256115","HPHM":"津A18N07","JGSK":"2021-04-01 20:25:09.066","CDBH":"10","XSFX":"由北向南","XSFXDM":"4","KKMC":"中天大道与中生大道交口"},{"KKBH":"610276124","HPHM":"冀D215MA","JGSK":"2021-04-01 20:25:09.145","CDBH":"10","XSFX":"由北向南","XSFXDM":"4","KKMC":"中新大道与中生大道交口"},{"KKBH":"720861003000","HPHM":"鲁NY3F77","JGSK":"2021-04-01 20:25:09.221","CDBH":"4","XSFX":"由西向东","XSFXDM":"2","KKMC":"海晨道与安明路交口"},{"KKBH":"720891004000","HPHM":"车牌","JGSK":"2021-04-01 20:25:09.309","CDBH":"7","XSFX":"由南向北","XSFXDM":"3","KKMC":"海博道与安平路交口"},{"KKBH":"720881002000","HPHM":"津DJY305","JGSK":"2021-04-01 20:25:09.421","CDBH":"10","XSFX":"由南向北","XSFXDM":"3","KKMC":"海旭道与安正路交口"},{"KKBH":"610256114","HPHM":"津GKK619","JGSK":"2021-04-01 20:25:09.588","CDBH":"8","XSFX":"由北向南","XSFXDM":"4","KKMC":"中天大道与和旭路交口"},{"KKBH":"610256111","HPHM":"鲁NN08W3","JGSK":"2021-04-01 20:25:09.7","CDBH":"1","XSFX":"由西向东","XSFXDM":"2","KKMC":"中天大道与和惠路交口"},{"KKBH":"610266118","HPHM":"鲁NMH369","JGSK":"2021-04-01 20:25:09.813","CDBH":"12","XSFX":"由北向南","XSFXDM":"4","KKMC":"中生大道与和畅路交口"},{"KKBH":"7208910040000","HPHM":"车牌","JGSK":"2021-04-01 20:25:09.836","CDBH":"6","XSFX":"由西向东","XSFXDM":"2","KKMC":"海博道与安平路交口正向"},{"KKBH":"610256112","HPHM":"鲁N616HA","JGSK":"2021-04-01 20:25:09.839","CDBH":"4","XSFX":"由西向东","XSFXDM":"2","KKMC":"中天大道与中津大道交口"},{"KKBH":"610326142000","HPHM":"冀H16M4挂","JGSK":"2021-04-01 20:25:09.867","CDBH":"14","XSFX":"由北向南","XSFXDM":"4","KKMC":"中成大道与泰七路交口"},{"KKBH":"7208810020000","HPHM":"津GQW800","JGSK":"2021-04-01 20:25:09.908","CDBH":"9","XSFX":"由南向北","XSFXDM":"3","KKMC":"海旭道与安正路交口正向"},{"KKBH":"610256115","HPHM":"冀A122EY","JGSK":"2021-04-01 20:25:10.001","CDBH":"9","XSFX":"由南向北","XSFXDM":"3","KKMC":"中天大道与中生大道交口"},{"KKBH":"7208610030000","HPHM":"冀B8DQ16","JGSK":"2021-04-01 20:25:10.086","CDBH":"10","XSFX":"由北向南","XSFXDM":"4","KKMC":"海晨道与安明路交口正向"},{"KKBH":"610401004","HPHM":"津NWW733","JGSK":"2021-04-01 20:25:10.192","CDBH":"12","XSFX":"由北向南","XSFXDM":"4","KKMC":"和畅路与和风路交口"},{"KKBH":"610271009","HPHM":"津RHK102","JGSK":"2021-04-01 20:25:10.328","CDBH":"4","XSFX":"由西向东","XSFXDM":"2","KKMC":"中新大道与泰七路交口"},{"KKBH":"7208610030000","HPHM":"津A5H71M","JGSK":"2021-04-01 20:25:10.526","CDBH":"11","XSFX":"由北向南","XSFXDM":"4","KKMC":"海晨道与安明路交口正向"},{"KKBH":"7208910030000","HPHM":"车牌","JGSK":"2021-04-01 20:25:10.918","CDBH":"9","XSFX":"由南向北","XSFXDM":"3","KKMC":"海博道与安正路交口正向"},{"KKBH":"610391007","HPHM":"京Q06XR5","JGSK":"2021-04-01 20:25:10.93","CDBH":"4","XSFX":"由西向东","XSFXDM":"2","KKMC":"和韵路与和风路交口"},{"KKBH":"720541002000","HPHM":"津AS0836","JGSK":"2021-04-01 20:25:11.09","CDBH":"2","XSFX":"由东向西","XSFXDM":"1","KKMC":"动漫环路西与动漫中路交口"},{"KKBH":"7208710020000","HPHM":"车牌","JGSK":"2021-04-01 20:25:11.164","CDBH":"10","XSFX":"由北向南","XSFXDM":"4","KKMC":"安正路与芳菲路交口正向"},{"KKBH":"610256112","HPHM":"京NMG036","JGSK":"2021-04-01 20:25:11.279","CDBH":"6","XSFX":"由西向东","XSFXDM":"2","KKMC":"中天大道与中津大道交口"},{"KKBH":"610256113","HPHM":"冀A3EC93","JGSK":"2021-04-01 20:25:11.305","CDBH":"5","XSFX":"由南向北","XSFXDM":"3","KKMC":"中天大道与和风路交口"},{"KKBH":"720881005000","HPHM":"苏MJ2N96","JGSK":"2021-04-01 20:25:11.357","CDBH":"5","XSFX":"由西向东","XSFXDM":"2","KKMC":"海旭道与明盛路交口"},{"KKBH":"610266117","HPHM":"津ADP6167","JGSK":"2021-04-01 20:25:11.396","CDBH":"7","XSFX":"由南向北","XSFXDM":"3","KKMC":"中生大道与和韵路交口"},{"KKBH":"7208910040000","HPHM":"津A35U99","JGSK":"2021-04-01 20:25:11.397","CDBH":"6","XSFX":"由西向东","XSFXDM":"2","KKMC":"海博道与安平路交口正向"},{"KKBH":"720881002000","HPHM":"津HL0516","JGSK":"2021-04-01 20:25:11.597","CDBH":"2","XSFX":"由东向西","XSFXDM":"1","KKMC":"海旭道与安正路交口"},{"KKBH":"610391007","HPHM":"鲁D720UK","JGSK":"2021-04-01 20:25:11.619","CDBH":"2","XSFX":"由东向西","XSFXDM":"1","KKMC":"和韵路与和风路交口"},{"KKBH":"610391007","HPHM":"京AJJ518","JGSK":"2021-04-01 20:25:11.62","CDBH":"3","XSFX":"由东向西","XSFXDM":"1","KKMC":"和韵路与和风路交口"},{"KKBH":"711","HPHM":"湘J066CN","JGSK":"2021-04-01 20:25:11.714","CDBH":"7","XSFX":"由北向南","XSFXDM":"4","KKMC":"不礼让行人中新大道与和旭路交口"},{"KKBH":"6102661220000","HPHM":"津KLD848","JGSK":"2021-04-01 20:25:11.75","CDBH":"2","XSFX":"由西向东","XSFXDM":"2","KKMC":"生态城中生大道故道河一桥西向东上桥处正向"},{"KKBH":"7208610030000","HPHM":"车牌","JGSK":"2021-04-01 20:25:11.769","CDBH":"8","XSFX":"由南向北","XSFXDM":"3","KKMC":"海晨道与安明路交口正向"},{"KKBH":"610391006","HPHM":"津MS8795","JGSK":"2021-04-01 20:25:11.784","CDBH":"1","XSFX":"由东向西","XSFXDM":"1","KKMC":"和韵路与和意路交口"},{"KKBH":"720881002000","HPHM":"冀J388QN","JGSK":"2021-04-01 20:25:11.826","CDBH":"9","XSFX":"由南向北","XSFXDM":"3","KKMC":"海旭道与安正路交口"},{"KKBH":"7280310060000","HPHM":"津AVM980","JGSK":"2021-04-01 20:25:11.837","CDBH":"7","XSFX":"由北向南","XSFXDM":"4","KKMC":"动漫中路与文三路交口正向"},{"KKBH":"720891003000","HPHM":"津A7S225","JGSK":"2021-04-01 20:25:11.842","CDBH":"8","XSFX":"由南向北","XSFXDM":"3","KKMC":"海博道与安正路交口"},{"KKBH":"7208610030000","HPHM":"辽A37A7D","JGSK":"2021-04-01 20:25:11.969","CDBH":"7","XSFX":"由南向北","XSFXDM":"3","KKMC":"海晨道与安明路交口正向"},{"KKBH":"610391008","HPHM":"津AD86206","JGSK":"2021-04-01 20:25:12.029","CDBH":"4","XSFX":"由西向东","XSFXDM":"2","KKMC":"和韵路与和旭路交口"},{"KKBH":"610256112","HPHM":"津CCN807","JGSK":"2021-04-01 20:25:12.361","CDBH":"9","XSFX":"由南向北","XSFXDM":"3","KKMC":"中天大道与中津大道交口"},{"KKBH":"610401004","HPHM":"冀G5D275","JGSK":"2021-04-01 20:25:12.37","CDBH":"4","XSFX":"由西向东","XSFXDM":"2","KKMC":"和畅路与和风路交口"},{"KKBH":"610401004","HPHM":"津NWH310","JGSK":"2021-04-01 20:25:12.623","CDBH":"4","XSFX":"由西向东","XSFXDM":"2","KKMC":"和畅路与和风路交口"},{"KKBH":"610276125","HPHM":"津JFU338","JGSK":"2021-04-01 20:25:12.627","CDBH":"5","XSFX":"由南向北","XSFXDM":"3","KKMC":"中新大道与和顺路交口"},{"KKBH":"720571002000","HPHM":"津J12695","JGSK":"2021-04-01 20:25:12.944","CDBH":"2","XSFX":"由西向东","XSFXDM":"2","KKMC":"动漫东路与文二路交口"},{"KKBH":"7205410020000","HPHM":"津B2Z260","JGSK":"2021-04-01 20:25:12.948","CDBH":"4","XSFX":"由西向东","XSFXDM":"2","KKMC":"动漫环路西与动漫中路交口正向"},{"KKBH":"610256112","HPHM":"津AFZ406","JGSK":"2021-04-01 20:25:12.992","CDBH":"10","XSFX":"由北向南","XSFXDM":"4","KKMC":"中天大道与中津大道交口"},{"KKBH":"7208910040000","HPHM":"车牌","JGSK":"2021-04-01 20:25:13.099","CDBH":"6","XSFX":"由西向东","XSFXDM":"2","KKMC":"海博道与安平路交口正向"},{"KKBH":"610256115","HPHM":"津DN5855","JGSK":"2021-04-01 20:25:13.112","CDBH":"10","XSFX":"由北向南","XSFXDM":"4","KKMC":"中天大道与中生大道交口"},{"KKBH":"720891004000","HPHM":"津HH9726","JGSK":"2021-04-01 20:25:13.351","CDBH":"5","XSFX":"由西向东","XSFXDM":"2","KKMC":"海博道与安平路交口"},{"KKBH":"610276124","HPHM":"津FFF573","JGSK":"2021-04-01 20:25:13.386","CDBH":"11","XSFX":"由北向南","XSFXDM":"4","KKMC":"中新大道与中生大道交口"},{"KKBH":"720861003000","HPHM":"津E27612","JGSK":"2021-04-01 20:25:13.543","CDBH":"4","XSFX":"由西向东","XSFXDM":"2","KKMC":"海晨道与安明路交口"},{"KKBH":"720881002000","HPHM":"津CD6493","JGSK":"2021-04-01 20:25:13.651","CDBH":"7","XSFX":"由西向东","XSFXDM":"2","KKMC":"海旭道与安正路交口"},{"KKBH":"720881002000","HPHM":"津NSJ156","JGSK":"2021-04-01 20:25:13.72","CDBH":"3","XSFX":"由东向西","XSFXDM":"1","KKMC":"海旭道与安正路交口"},{"KKBH":"610391007","HPHM":"津AF06051","JGSK":"2021-04-01 20:25:13.833","CDBH":"10","XSFX":"由北向南","XSFXDM":"4","KKMC":"和韵路与和风路交口"},{"KKBH":"610271009","HPHM":"车牌","JGSK":"2021-04-01 20:25:13.989","CDBH":"7","XSFX":"由南向北","XSFXDM":"3","KKMC":"中新大道与泰七路交口"},{"KKBH":"610256116","HPHM":"津KJA027","JGSK":"2021-04-01 20:25:14.097","CDBH":"7","XSFX":"由南向北","XSFXDM":"3","KKMC":"中天大道与和顺路交口"},{"KKBH":"7208810020000","HPHM":"冀B3C7K5","JGSK":"2021-04-01 20:25:14.225","CDBH":"5","XSFX":"由西向东","XSFXDM":"2","KKMC":"海旭道与安正路交口正向"},{"KKBH":"610401004","HPHM":"津ADN2889","JGSK":"2021-04-01 20:25:14.37","CDBH":"5","XSFX":"由西向东","XSFXDM":"2","KKMC":"和畅路与和风路交口"},{"KKBH":"7208810050000","HPHM":"津RFW280","JGSK":"2021-04-01 20:25:14.503","CDBH":"4","XSFX":"由西向东","XSFXDM":"2","KKMC":"海旭道与明盛路交口正向"},{"KKBH":"711","HPHM":"津E27468","JGSK":"2021-04-01 20:25:14.708","CDBH":"5","XSFX":"由南向北","XSFXDM":"3","KKMC":"不礼让行人中新大道与和旭路交口"},{"KKBH":"7280310030000","HPHM":"津HXE839","JGSK":"2021-04-01 20:25:14.714","CDBH":"5","XSFX":"由北向南","XSFXDM":"4","KKMC":"动漫中路与文二路交口正向"},{"KKBH":"610256111","HPHM":"鲁NN08W3","JGSK":"2021-04-01 20:25:14.778","CDBH":"1","XSFX":"由西向东","XSFXDM":"2","KKMC":"中天大道与和惠路交口"},{"KKBH":"610286127","HPHM":"蒙A196RB","JGSK":"2021-04-01 20:25:14.783","CDBH":"8","XSFX":"由南向北","XSFXDM":"3","KKMC":"中津大道与和畅路交口"},{"KKBH":"610326142000","HPHM":"冀BFK08挂","JGSK":"2021-04-01 20:25:14.99","CDBH":"14","XSFX":"由北向南","XSFXDM":"4","KKMC":"中成大道与泰七路交口"},{"KKBH":"720881002000","HPHM":"津GQW800","JGSK":"2021-04-01 20:25:15.107","CDBH":"9","XSFX":"由南向北","XSFXDM":"3","KKMC":"海旭道与安正路交口"},{"KKBH":"720891004000","HPHM":"车牌","JGSK":"2021-04-01 20:25:15.151","CDBH":"9","XSFX":"由南向北","XSFXDM":"3","KKMC":"海博道与安平路交口"},{"KKBH":"720891003000","HPHM":"津HH7907","JGSK":"2021-04-01 20:25:15.207","CDBH":"7","XSFX":"由南向北","XSFXDM":"3","KKMC":"海博道与安正路交口"},{"KKBH":"720891004000","HPHM":"津A35U99","JGSK":"2021-04-01 20:25:15.273","CDBH":"5","XSFX":"由西向东","XSFXDM":"2","KKMC":"海博道与安平路交口"},{"KKBH":"7208610030000","HPHM":"冀J3N8Q6","JGSK":"2021-04-01 20:25:15.292","CDBH":"5","XSFX":"由西向东","XSFXDM":"2","KKMC":"海晨道与安明路交口正向"},{"KKBH":"610391007","HPHM":"津RQN615","JGSK":"2021-04-01 20:25:15.302","CDBH":"10","XSFX":"由北向南","XSFXDM":"4","KKMC":"和韵路与和风路交口"},{"KKBH":"610266122000","HPHM":"津KLD848","JGSK":"2021-04-01 20:25:15.464","CDBH":"2","XSFX":"由西向东","XSFXDM":"2","KKMC":"生态城中生大道故道河一桥西向东上桥处"},{"KKBH":"610401005","HPHM":"津KXC686","JGSK":"2021-04-01 20:25:15.549","CDBH":"11","XSFX":"由北向南","XSFXDM":"4","KKMC":"和畅路与和顺路交口"},{"KKBH":"7208810020000","HPHM":"津GDM979","JGSK":"2021-04-01 20:25:15.662","CDBH":"13","XSFX":"由北向南","XSFXDM":"4","KKMC":"海旭道与安正路交口正向"},{"KKBH":"7208610030000","HPHM":"津NHH513","JGSK":"2021-04-01 20:25:15.728","CDBH":"4","XSFX":"由西向东","XSFXDM":"2","KKMC":"海晨道与安明路交口正向"},{"KKBH":"7208210030000","HPHM":"津A7G212","JGSK":"2021-04-01 20:25:15.73","CDBH":"1","XSFX":"由东向西","XSFXDM":"1","KKMC":"动漫西路与动漫南路交口正向"},{"KKBH":"610286127","HPHM":"冀ATW946","JGSK":"2021-04-01 20:25:15.76","CDBH":"6","XSFX":"由西向东","XSFXDM":"2","KKMC":"中津大道与和畅路交口"},{"KKBH":"610256113","HPHM":"津MMW126","JGSK":"2021-04-01 20:25:15.858","CDBH":"2","XSFX":"由西向东","XSFXDM":"2","KKMC":"中天大道与和风路交口"},{"KKBH":"610391008","HPHM":"津HRE018","JGSK":"2021-04-01 20:25:15.866","CDBH":"5","XSFX":"由西向东","XSFXDM":"2","KKMC":"和韵路与和旭路交口"},{"KKBH":"720861003000","HPHM":"吉A5H71M","JGSK":"2021-04-01 20:25:15.952","CDBH":"11","XSFX":"由北向南","XSFXDM":"4","KKMC":"海晨道与安明路交口"},{"KKBH":"610256114","HPHM":"蒙A813ZB","JGSK":"2021-04-01 20:25:16.115","CDBH":"9","XSFX":"由北向南","XSFXDM":"4","KKMC":"中天大道与和旭路交口"},{"KKBH":"610276126","HPHM":"津AF05738","JGSK":"2021-04-01 20:25:16.197","CDBH":"4","XSFX":"由南向北","XSFXDM":"3","KKMC":"中新大道与和意路交口"},{"KKBH":"7208910030000","HPHM":"车牌","JGSK":"2021-04-01 20:25:16.332","CDBH":"9","XSFX":"由南向北","XSFXDM":"3","KKMC":"海博道与安正路交口正向"},{"KKBH":"610391007","HPHM":"京Q06XR5","JGSK":"2021-04-01 20:25:16.395","CDBH":"5","XSFX":"由西向东","XSFXDM":"2","KKMC":"和韵路与和风路交口"},{"KKBH":"7208610030000","HPHM":"车牌","JGSK":"2021-04-01 20:25:16.5","CDBH":"8","XSFX":"由南向北","XSFXDM":"3","KKMC":"海晨道与安明路交口正向"},{"KKBH":"610276126","HPHM":"津ADH9030","JGSK":"2021-04-01 20:25:16.583","CDBH":"1","XSFX":"由东向西","XSFXDM":"1","KKMC":"中新大道与和意路交口"},{"KKBH":"610256112","HPHM":"京QF7F00","JGSK":"2021-04-01 20:25:16.659","CDBH":"1","XSFX":"由东向西","XSFXDM":"1","KKMC":"中天大道与中津大道交口"},{"KKBH":"610391006","HPHM":"车牌","JGSK":"2021-04-01 20:25:16.7","CDBH":"1","XSFX":"由东向西","XSFXDM":"1","KKMC":"和韵路与和意路交口"},{"KKBH":"7208610030000","HPHM":"鲁AC1T20","JGSK":"2021-04-01 20:25:16.945","CDBH":"7","XSFX":"由南向北","XSFXDM":"3","KKMC":"海晨道与安明路交口正向"},{"KKBH":"720891004000","HPHM":"津RDN963","JGSK":"2021-04-01 20:25:17.029","CDBH":"5","XSFX":"由西向东","XSFXDM":"2","KKMC":"海博道与安平路交口"},{"KKBH":"728031006000","HPHM":"津AVM980","JGSK":"2021-04-01 20:25:17.053","CDBH":"7","XSFX":"由北向南","XSFXDM":"4","KKMC":"动漫中路与文三路交口"},{"KKBH":"7208610030000","HPHM":"津ACF185","JGSK":"2021-04-01 20:25:17.122","CDBH":"2","XSFX":"由东向西","XSFXDM":"1","KKMC":"海晨道与安明路交口正向"},{"KKBH":"720891004000","HPHM":"车牌","JGSK":"2021-04-01 20:25:17.398","CDBH":"9","XSFX":"由南向北","XSFXDM":"3","KKMC":"海博道与安平路交口"},{"KKBH":"610266117","HPHM":"津ADP6167","JGSK":"2021-04-01 20:25:17.463","CDBH":"9","XSFX":"由南向北","XSFXDM":"3","KKMC":"中生大道与和韵路交口"},{"KKBH":"610401004","HPHM":"津HXR709","JGSK":"2021-04-01 20:25:17.491","CDBH":"4","XSFX":"由西向东","XSFXDM":"2","KKMC":"和畅路与和风路交口"},{"KKBH":"720891004000","HPHM":"津K92511","JGSK":"2021-04-01 20:25:17.591","CDBH":"5","XSFX":"由西向东","XSFXDM":"2","KKMC":"海博道与安平路交口"},{"KKBH":"7208810040000","HPHM":"京ADE202","JGSK":"2021-04-01 20:25:17.76","CDBH":"5","XSFX":"由西向东","XSFXDM":"2","KKMC":"海旭道与永盛路交口正向"},{"KKBH":"610256113","HPHM":"冀A3EC93","JGSK":"2021-04-01 20:25:18.042","CDBH":"5","XSFX":"由南向北","XSFXDM":"3","KKMC":"中天大道与和风路交口"},{"KKBH":"610276124","HPHM":"川HN9991","JGSK":"2021-04-01 20:25:18.055","CDBH":"1","XSFX":"由东向西","XSFXDM":"1","KKMC":"中新大道与中生大道交口"},{"KKBH":"720561002000","HPHM":"车牌","JGSK":"2021-04-01 20:25:18.22","CDBH":"2","XSFX":"由东向西","XSFXDM":"1","KKMC":"动漫北路与文三路交口"},{"KKBH":"610256116","HPHM":"津DJA987","JGSK":"2021-04-01 20:25:18.28","CDBH":"5","XSFX":"由西向东","XSFXDM":"2","KKMC":"中天大道与和顺路交口"},{"KKBH":"610266117","HPHM":"津DXZ769","JGSK":"2021-04-01 20:25:18.374","CDBH":"7","XSFX":"由南向北","XSFXDM":"3","KKMC":"中生大道与和韵路交口"},{"KKBH":"720881005000","HPHM":"津RFW280","JGSK":"2021-04-01 20:25:18.481","CDBH":"4","XSFX":"由西向东","XSFXDM":"2","KKMC":"海旭道与明盛路交口"},{"KKBH":"7208810050000","HPHM":"津KDN311","JGSK":"2021-04-01 20:25:18.547","CDBH":"4","XSFX":"由西向东","XSFXDM":"2","KKMC":"海旭道与明盛路交口正向"},{"KKBH":"711","HPHM":"津E26786","JGSK":"2021-04-01 20:25:18.555","CDBH":"5","XSFX":"由南向北","XSFXDM":"3","KKMC":"不礼让行人中新大道与和旭路交口"},{"KKBH":"7208810020000","HPHM":"津NCD506","JGSK":"2021-04-01 20:25:18.559","CDBH":"3","XSFX":"由东向西","XSFXDM":"1","KKMC":"海旭道与安正路交口正向"},{"KKBH":"610401004","HPHM":"津NWH310","JGSK":"2021-04-01 20:25:18.611","CDBH":"4","XSFX":"由西向东","XSFXDM":"2","KKMC":"和畅路与和风路交口"},{"KKBH":"610286127","HPHM":"津E00860","JGSK":"2021-04-01 20:25:18.612","CDBH":"7","XSFX":"由南向北","XSFXDM":"3","KKMC":"中津大道与和畅路交口"},{"KKBH":"720811002000","HPHM":"辽A7837U","JGSK":"2021-04-01 20:25:18.732","CDBH":"4","XSFX":"由南向北","XSFXDM":"3","KKMC":"动漫南路与文一路交口"},{"KKBH":"720861003000","HPHM":"冀B8DQ16","JGSK":"2021-04-01 20:25:18.755","CDBH":"10","XSFX":"由北向南","XSFXDM":"4","KKMC":"海晨道与安明路交口"},{"KKBH":"720891003000","HPHM":"津A7T703","JGSK":"2021-04-01 20:25:18.97","CDBH":"7","XSFX":"由南向北","XSFXDM":"3","KKMC":"海博道与安正路交口"},{"KKBH":"720891004000","HPHM":"车牌","JGSK":"2021-04-01 20:25:18.993","CDBH":"9","XSFX":"由南向北","XSFXDM":"3","KKMC":"海博道与安平路交口"},{"KKBH":"6102661220000","HPHM":"津C23A02","JGSK":"2021-04-01 20:25:19.004","CDBH":"1","XSFX":"由西向东","XSFXDM":"2","KKMC":"生态城中生大道故道河一桥西向东上桥处正向"},{"KKBH":"720891004000","HPHM":"车牌","JGSK":"2021-04-01 20:25:19.237","CDBH":"9","XSFX":"由南向北","XSFXDM":"3","KKMC":"海博道与安平路交口"},{"KKBH":"720861003000","HPHM":"冀J3N8Q6","JGSK":"2021-04-01 20:25:19.433","CDBH":"5","XSFX":"由西向东","XSFXDM":"2","KKMC":"海晨道与安明路交口"},{"KKBH":"720861003000","HPHM":"津NHH513","JGSK":"2021-04-01 20:25:19.517","CDBH":"4","XSFX":"由西向东","XSFXDM":"2","KKMC":"海晨道与安明路交口"},{"KKBH":"610391008","HPHM":"津A7M586","JGSK":"2021-04-01 20:25:19.631","CDBH":"5","XSFX":"由西向东","XSFXDM":"2","KKMC":"和韵路与和旭路交口"},{"KKBH":"610256112","HPHM":"车牌","JGSK":"2021-04-01 20:25:19.666","CDBH":"11","XSFX":"由北向南","XSFXDM":"4","KKMC":"中天大道与中津大道交口"},{"KKBH":"610286127","HPHM":"津A196RB","JGSK":"2021-04-01 20:25:19.672","CDBH":"9","XSFX":"由南向北","XSFXDM":"3","KKMC":"中津大道与和畅路交口"},{"KKBH":"610276126","HPHM":"津AF05738","JGSK":"2021-04-01 20:25:19.796","CDBH":"4","XSFX":"由南向北","XSFXDM":"3","KKMC":"中新大道与和意路交口"},{"KKBH":"7205710040000","HPHM":"车牌","JGSK":"2021-04-01 20:25:19.897","CDBH":"1","XSFX":"由东向西","XSFXDM":"1","KKMC":"动漫东路与动漫中路交口正向"},{"KKBH":"610256114","HPHM":"车牌","JGSK":"2021-04-01 20:25:19.897","CDBH":"1","XSFX":"由西向东","XSFXDM":"2","KKMC":"中天大道与和旭路交口"},{"KKBH":"7208610030000","HPHM":"津G13623","JGSK":"2021-04-01 20:25:20.063","CDBH":"4","XSFX":"由西向东","XSFXDM":"2","KKMC":"海晨道与安明路交口正向"},{"KKBH":"610256116","HPHM":"津FRV007","JGSK":"2021-04-01 20:25:20.12","CDBH":"5","XSFX":"由西向东","XSFXDM":"2","KKMC":"中天大道与和顺路交口"},{"KKBH":"610256113","HPHM":"津MMW126","JGSK":"2021-04-01 20:25:20.202","CDBH":"2","XSFX":"由西向东","XSFXDM":"2","KKMC":"中天大道与和风路交口"},{"KKBH":"7280310030000","HPHM":"津AS0836","JGSK":"2021-04-01 20:25:20.21","CDBH":"6","XSFX":"由北向南","XSFXDM":"4","KKMC":"动漫中路与文二路交口正向"},{"KKBH":"610256115","HPHM":"津GXN110","JGSK":"2021-04-01 20:25:20.353","CDBH":"7","XSFX":"由南向北","XSFXDM":"3","KKMC":"中天大道与中生大道交口"},{"KKBH":"720891004000","HPHM":"津BV7600","JGSK":"2021-04-01 20:25:20.391","CDBH":"5","XSFX":"由西向东","XSFXDM":"2","KKMC":"海博道与安平路交口"},{"KKBH":"610256116","HPHM":"津KJA027","JGSK":"2021-04-01 20:25:20.401","CDBH":"7","XSFX":"由南向北","XSFXDM":"3","KKMC":"中天大道与和顺路交口"},{"KKBH":"610401005","HPHM":"车牌","JGSK":"2021-04-01 20:25:20.536","CDBH":"8","XSFX":"由南向北","XSFXDM":"3","KKMC":"和畅路与和顺路交口"},{"KKBH":"711","HPHM":"冀B6M56Z","JGSK":"2021-04-01 20:25:20.679","CDBH":"8","XSFX":"由北向南","XSFXDM":"4","KKMC":"不礼让行人中新大道与和旭路交口"},{"KKBH":"610256114","HPHM":"蒙A813ZB","JGSK":"2021-04-01 20:25:20.794","CDBH":"9","XSFX":"由北向南","XSFXDM":"4","KKMC":"中天大道与和旭路交口"},{"KKBH":"6102610040000","HPHM":"津C65138","JGSK":"2021-04-01 20:25:21.013","CDBH":"2","XSFX":"由南向北","XSFXDM":"3","KKMC":"中生大道与静湖西路（北侧）正向"},{"KKBH":"720881002000","HPHM":"津GDM979","JGSK":"2021-04-01 20:25:21.079","CDBH":"13","XSFX":"由北向南","XSFXDM":"4","KKMC":"海旭道与安正路交口"},{"KKBH":"720881002000","HPHM":"冀B3C7K5","JGSK":"2021-04-01 20:25:21.163","CDBH":"6","XSFX":"由西向东","XSFXDM":"2","KKMC":"海旭道与安正路交口"},{"KKBH":"7208810020000","HPHM":"车牌","JGSK":"2021-04-01 20:25:21.204","CDBH":"11","XSFX":"由南向北","XSFXDM":"3","KKMC":"海旭道与安正路交口正向"},{"KKBH":"720861003000","HPHM":"津ACF185","JGSK":"2021-04-01 20:25:21.282","CDBH":"2","XSFX":"由东向西","XSFXDM":"1","KKMC":"海晨道与安明路交口"},{"KKBH":"7208610020000","HPHM":"津C651B0","JGSK":"2021-04-01 20:25:21.316","CDBH":"10","XSFX":"由北向南","XSFXDM":"4","KKMC":"海晨道与安正路交口正向"},{"KKBH":"720881004000","HPHM":"车牌","JGSK":"2021-04-01 20:25:21.398","CDBH":"10","XSFX":"由西向东","XSFXDM":"2","KKMC":"海旭道与永盛路交口"},{"KKBH":"7208910030000","HPHM":"车牌","JGSK":"2021-04-01 20:25:21.504","CDBH":"9","XSFX":"由南向北","XSFXDM":"3","KKMC":"海博道与安正路交口正向"},{"KKBH":"610391008","HPHM":"津HRE018","JGSK":"2021-04-01 20:25:21.634","CDBH":"6","XSFX":"由西向东","XSFXDM":"2","KKMC":"和韵路与和旭路交口"},{"KKBH":"610391007","HPHM":"津RVU355","JGSK":"2021-04-01 20:25:21.815","CDBH":"4","XSFX":"由西向东","XSFXDM":"2","KKMC":"和韵路与和风路交口"},{"KKBH":"610256114","HPHM":"吉A11L21","JGSK":"2021-04-01 20:25:21.818","CDBH":"1","XSFX":"由西向东","XSFXDM":"2","KKMC":"中天大道与和旭路交口"},{"KKBH":"7208610020000","HPHM":"车牌","JGSK":"2021-04-01 20:25:21.823","CDBH":"9","XSFX":"由南向北","XSFXDM":"3","KKMC":"海晨道与安正路交口正向"},{"KKBH":"720891003000","HPHM":"津KY9557","JGSK":"2021-04-01 20:25:21.851","CDBH":"7","XSFX":"由南向北","XSFXDM":"3","KKMC":"海博道与安正路交口"},{"KKBH":"610391007","HPHM":"津AF06051","JGSK":"2021-04-01 20:25:21.876","CDBH":"10","XSFX":"由北向南","XSFXDM":"4","KKMC":"和韵路与和风路交口"},{"KKBH":"7208910040000","HPHM":"鲁H20234","JGSK":"2021-04-01 20:25:22.044","CDBH":"6","XSFX":"由西向东","XSFXDM":"2","KKMC":"海博道与安平路交口正向"},{"KKBH":"7208910030000","HPHM":"车牌","JGSK":"2021-04-01 20:25:22.151","CDBH":"1","XSFX":"由东向西","XSFXDM":"1","KKMC":"海博道与安正路交口正向"},{"KKBH":"610286127","HPHM":"鲁MX639C","JGSK":"2021-04-01 20:25:22.195","CDBH":"8","XSFX":"由南向北","XSFXDM":"3","KKMC":"中津大道与和畅路交口"},{"KKBH":"610276126","HPHM":"车牌","JGSK":"2021-04-01 20:25:22.402","CDBH":"4","XSFX":"由南向北","XSFXDM":"3","KKMC":"中新大道与和意路交口"},{"KKBH":"720821003000","HPHM":"津A7G212","JGSK":"2021-04-01 20:25:22.453","CDBH":"1","XSFX":"由东向西","XSFXDM":"1","KKMC":"动漫西路与动漫南路交口"},{"KKBH":"720881005000","HPHM":"津KDN311","JGSK":"2021-04-01 20:25:22.561","CDBH":"4","XSFX":"由西向东","XSFXDM":"2","KKMC":"海旭道与明盛路交口"},{"KKBH":"7205710010000","HPHM":"津J12695","JGSK":"2021-04-01 20:25:22.694","CDBH":"6","XSFX":"由北向南","XSFXDM":"4","KKMC":"动漫东路与文一路交口正向"},{"KKBH":"720891004000","HPHM":"车牌","JGSK":"2021-04-01 20:25:22.838","CDBH":"9","XSFX":"由南向北","XSFXDM":"3","KKMC":"海博道与安平路交口"},{"KKBH":"7208610020000","HPHM":"津RBP103","JGSK":"2021-04-01 20:25:23.036","CDBH":"10","XSFX":"由北向南","XSFXDM":"4","KKMC":"海晨道与安正路交口正向"},{"KKBH":"610401004","HPHM":"津HXR709","JGSK":"2021-04-01 20:25:23.098","CDBH":"4","XSFX":"由西向东","XSFXDM":"2","KKMC":"和畅路与和风路交口"},{"KKBH":"610391007","HPHM":"闽A891EP","JGSK":"2021-04-01 20:25:23.128","CDBH":"4","XSFX":"由西向东","XSFXDM":"2","KKMC":"和韵路与和风路交口"},{"KKBH":"7280310030000","HPHM":"津B2Z260","JGSK":"2021-04-01 20:25:23.169","CDBH":"6","XSFX":"由北向南","XSFXDM":"4","KKMC":"动漫中路与文二路交口正向"},{"KKBH":"610256112","HPHM":"车牌","JGSK":"2021-04-01 20:25:23.352","CDBH":"11","XSFX":"由北向南","XSFXDM":"4","KKMC":"中天大道与中津大道交口"},{"KKBH":"610286127","HPHM":"冀J9E8R2","JGSK":"2021-04-01 20:25:23.414","CDBH":"3","XSFX":"由东向西","XSFXDM":"1","KKMC":"中津大道与和畅路交口"},{"KKBH":"610256112","HPHM":"津AD93777","JGSK":"2021-04-01 20:25:23.567","CDBH":"7","XSFX":"由南向北","XSFXDM":"3","KKMC":"中天大道与中津大道交口"},{"KKBH":"610256116","HPHM":"津DJA987","JGSK":"2021-04-01 20:25:23.603","CDBH":"6","XSFX":"由西向东","XSFXDM":"2","KKMC":"中天大道与和顺路交口"},{"KKBH":"610256113","HPHM":"冀BL083Q","JGSK":"2021-04-01 20:25:23.713","CDBH":"2","XSFX":"由西向东","XSFXDM":"2","KKMC":"中天大道与和风路交口"},{"KKBH":"7208610030000","HPHM":"赣A3E418","JGSK":"2021-04-01 20:25:23.72","CDBH":"7","XSFX":"由南向北","XSFXDM":"3","KKMC":"海晨道与安明路交口正向"},{"KKBH":"610391007","HPHM":"津RQN615","JGSK":"2021-04-01 20:25:23.837","CDBH":"11","XSFX":"由北向南","XSFXDM":"4","KKMC":"和韵路与和风路交口"},{"KKBH":"7208910050000","HPHM":"冀B977G1","JGSK":"2021-04-01 20:25:24.041","CDBH":"8","XSFX":"由南向北","XSFXDM":"3","KKMC":"海博道与安明路交口正向"},{"KKBH":"610266118","HPHM":"冀B9NN20","JGSK":"2021-04-01 20:25:24.153","CDBH":"5","XSFX":"由西向东","XSFXDM":"2","KKMC":"中生大道与和畅路交口"},{"KKBH":"720891003000","HPHM":"津GHY832","JGSK":"2021-04-01 20:25:24.174","CDBH":"7","XSFX":"由南向北","XSFXDM":"3","KKMC":"海博道与安正路交口"},{"KKBH":"610266122000","HPHM":"津C23A02","JGSK":"2021-04-01 20:25:24.19","CDBH":"1","XSFX":"由西向东","XSFXDM":"2","KKMC":"生态城中生大道故道河一桥西向东上桥处"},{"KKBH":"610256115","HPHM":"津K91376","JGSK":"2021-04-01 20:25:24.238","CDBH":"3","XSFX":"由东向西","XSFXDM":"1","KKMC":"中天大道与中生大道交口"},{"KKBH":"610276124","HPHM":"津RBN787","JGSK":"2021-04-01 20:25:24.488","CDBH":"2","XSFX":"由东向西","XSFXDM":"1","KKMC":"中新大道与中生大道交口"},{"KKBH":"610276126","HPHM":"车牌","JGSK":"2021-04-01 20:25:24.602","CDBH":"4","XSFX":"由南向北","XSFXDM":"3","KKMC":"中新大道与和意路交口"},{"KKBH":"610256115","HPHM":"津DMF826","JGSK":"2021-04-01 20:25:24.723","CDBH":"1","XSFX":"由东向西","XSFXDM":"1","KKMC":"中天大道与中生大道交口"},{"KKBH":"7208910040000","HPHM":"车牌","JGSK":"2021-04-01 20:25:24.824","CDBH":"5","XSFX":"由西向东","XSFXDM":"2","KKMC":"海博道与安平路交口正向"},{"KKBH":"610266117","HPHM":"津DXZ769","JGSK":"2021-04-01 20:25:24.83","CDBH":"7","XSFX":"由南向北","XSFXDM":"3","KKMC":"中生大道与和韵路交口"},{"KKBH":"720861003000","HPHM":"津G13623","JGSK":"2021-04-01 20:25:25.062","CDBH":"4","XSFX":"由西向东","XSFXDM":"2","KKMC":"海晨道与安明路交口"},{"KKBH":"720861002000","HPHM":"津C651B0","JGSK":"2021-04-01 20:25:25.236","CDBH":"10","XSFX":"由北向南","XSFXDM":"4","KKMC":"海晨道与安正路交口"},{"KKBH":"7208810050000","HPHM":"津ADP2138","JGSK":"2021-04-01 20:25:25.24","CDBH":"4","XSFX":"由西向东","XSFXDM":"2","KKMC":"海旭道与明盛路交口正向"},{"KKBH":"720891004000","HPHM":"皖L3Y712","JGSK":"2021-04-01 20:25:25.357","CDBH":"5","XSFX":"由西向东","XSFXDM":"2","KKMC":"海博道与安平路交口"},{"KKBH":"610256112","HPHM":"津AFZ406","JGSK":"2021-04-01 20:25:25.432","CDBH":"11","XSFX":"由北向南","XSFXDM":"4","KKMC":"中天大道与中津大道交口"},{"KKBH":"610391008","HPHM":"津A7M586","JGSK":"2021-04-01 20:25:25.475","CDBH":"6","XSFX":"由西向东","XSFXDM":"2","KKMC":"和韵路与和旭路交口"},{"KKBH":"610276125","HPHM":"津A7D080","JGSK":"2021-04-01 20:25:25.529","CDBH":"5","XSFX":"由南向北","XSFXDM":"3","KKMC":"中新大道与和顺路交口"},{"KKBH":"610401004","HPHM":"津GAM729","JGSK":"2021-04-01 20:25:25.681","CDBH":"1","XSFX":"由东向西","XSFXDM":"1","KKMC":"和畅路与和风路交口"},{"KKBH":"610256115","HPHM":"津GXN110","JGSK":"2021-04-01 20:25:25.688","CDBH":"7","XSFX":"由南向北","XSFXDM":"3","KKMC":"中天大道与中生大道交口"},{"KKBH":"610256116","HPHM":"津FRV007","JGSK":"2021-04-01 20:25:25.764","CDBH":"6","XSFX":"由西向东","XSFXDM":"2","KKMC":"中天大道与和顺路交口"},{"KKBH":"610286127","HPHM":"津E00860","JGSK":"2021-04-01 20:25:25.917","CDBH":"7","XSFX":"由南向北","XSFXDM":"3","KKMC":"中津大道与和畅路交口"},{"KKBH":"610256112","HPHM":"津A6L511","JGSK":"2021-04-01 20:25:26.072","CDBH":"10","XSFX":"由北向南","XSFXDM":"4","KKMC":"中天大道与中津大道交口"},{"KKBH":"610401005","HPHM":"津KXC686","JGSK":"2021-04-01 20:25:26.104","CDBH":"11","XSFX":"由北向南","XSFXDM":"4","KKMC":"和畅路与和顺路交口"},{"KKBH":"720891004000","HPHM":"津H20234","JGSK":"2021-04-01 20:25:26.237","CDBH":"5","XSFX":"由西向东","XSFXDM":"2","KKMC":"海博道与安平路交口"},{"KKBH":"610256115","HPHM":"津N32156","JGSK":"2021-04-01 20:25:26.237","CDBH":"3","XSFX":"由东向西","XSFXDM":"1","KKMC":"中天大道与中生大道交口"},{"KKBH":"6071310030000","HPHM":"车牌","JGSK":"2021-04-01 20:25:26.317","CDBH":"3","XSFX":"由东向西","XSFXDM":"1","KKMC":"中央大道与海旭道交口正向"},{"KKBH":"720891003000","HPHM":"津NGG185","JGSK":"2021-04-01 20:25:26.337","CDBH":"7","XSFX":"由南向北","XSFXDM":"3","KKMC":"海博道与安正路交口"},{"KKBH":"7205610020000","HPHM":"车牌","JGSK":"2021-04-01 20:25:26.45","CDBH":"2","XSFX":"由东向西","XSFXDM":"1","KKMC":"动漫北路与文三路交口正向"},{"KKBH":"610401005","HPHM":"吉A9C1C9","JGSK":"2021-04-01 20:25:26.604","CDBH":"8","XSFX":"由南向北","XSFXDM":"3","KKMC":"和畅路与和顺路交口"},{"KKBH":"720881002000","HPHM":"津NCD506","JGSK":"2021-04-01 20:25:26.607","CDBH":"3","XSFX":"由东向西","XSFXDM":"1","KKMC":"海旭道与安正路交口"},{"KKBH":"720891004000","HPHM":"车牌","JGSK":"2021-04-01 20:25:26.836","CDBH":"9","XSFX":"由南向北","XSFXDM":"3","KKMC":"海博道与安平路交口"},{"KKBH":"610261004000","HPHM":"车牌","JGSK":"2021-04-01 20:25:26.925","CDBH":"2","XSFX":"由南向北","XSFXDM":"3","KKMC":"中生大道与静湖西路（北侧）"},{"KKBH":"610256113","HPHM":"津ADF8506","JGSK":"2021-04-01 20:25:27.013","CDBH":"5","XSFX":"由南向北","XSFXDM":"3","KKMC":"中天大道与和风路交口"},{"KKBH":"7208610020000","HPHM":"车牌","JGSK":"2021-04-01 20:25:27.025","CDBH":"9","XSFX":"由南向北","XSFXDM":"3","KKMC":"海晨道与安正路交口正向"},{"KKBH":"6102610030000","HPHM":"津NP8826","JGSK":"2021-04-01 20:25:27.088","CDBH":"1","XSFX":"由东向西","XSFXDM":"1","KKMC":"中生大道与静湖南路交口正向"},{"KKBH":"7208810020000","HPHM":"津KMY956","JGSK":"2021-04-01 20:25:27.154","CDBH":"4","XSFX":"由东向西","XSFXDM":"1","KKMC":"海旭道与安正路交口正向"},{"KKBH":"7208610020000","HPHM":"鲁NY3A68","JGSK":"2021-04-01 20:25:27.34","CDBH":"10","XSFX":"由北向南","XSFXDM":"4","KKMC":"海晨道与安正路交口正向"},{"KKBH":"610391008","HPHM":"车牌","JGSK":"2021-04-01 20:25:27.371","CDBH":"6","XSFX":"由西向东","XSFXDM":"2","KKMC":"和韵路与和旭路交口"},{"KKBH":"711","HPHM":"津RRR059","JGSK":"2021-04-01 20:25:27.387","CDBH":"8","XSFX":"由北向南","XSFXDM":"4","KKMC":"不礼让行人中新大道与和旭路交口"},{"KKBH":"720861002000","HPHM":"津RBP103","JGSK":"2021-04-01 20:25:27.475","CDBH":"10","XSFX":"由北向南","XSFXDM":"4","KKMC":"海晨道与安正路交口"},{"KKBH":"610286127","HPHM":"冀B5AM15","JGSK":"2021-04-01 20:25:27.548","CDBH":"4","XSFX":"由西向东","XSFXDM":"2","KKMC":"中津大道与和畅路交口"},{"KKBH":"610256111","HPHM":"津G18635","JGSK":"2021-04-01 20:25:27.61","CDBH":"7","XSFX":"由北向南","XSFXDM":"4","KKMC":"中天大道与和惠路交口"},{"KKBH":"7208910060000","HPHM":"津C658E7","JGSK":"2021-04-01 20:25:27.765","CDBH":"11","XSFX":"由北向南","XSFXDM":"4","KKMC":"海博道与永盛路交口正向"},{"KKBH":"610276124","HPHM":"津RBN787","JGSK":"2021-04-01 20:25:27.815","CDBH":"3","XSFX":"由东向西","XSFXDM":"1","KKMC":"中新大道与中生大道交口"},{"KKBH":"610256113","HPHM":"冀BL083Q","JGSK":"2021-04-01 20:25:27.89","CDBH":"2","XSFX":"由西向东","XSFXDM":"2","KKMC":"中天大道与和风路交口"},{"KKBH":"610256113","HPHM":"津RRN850","JGSK":"2021-04-01 20:25:27.945","CDBH":"4","XSFX":"由南向北","XSFXDM":"3","KKMC":"中天大道与和风路交口"},{"KKBH":"6102610030000","HPHM":"豫EU5086","JGSK":"2021-04-01 20:25:27.986","CDBH":"2","XSFX":"由东向西","XSFXDM":"1","KKMC":"中生大道与静湖南路交口正向"},{"KKBH":"7280310030000","HPHM":"津AD15302","JGSK":"2021-04-01 20:25:28.158","CDBH":"5","XSFX":"由北向南","XSFXDM":"4","KKMC":"动漫中路与文二路交口正向"},{"KKBH":"7208610020000","HPHM":"晋MC2295","JGSK":"2021-04-01 20:25:28.3","CDBH":"5","XSFX":"由西向东","XSFXDM":"2","KKMC":"海晨道与安正路交口正向"},{"KKBH":"610391007","HPHM":"津K22695","JGSK":"2021-04-01 20:25:28.353","CDBH":"10","XSFX":"由北向南","XSFXDM":"4","KKMC":"和韵路与和风路交口"},{"KKBH":"720891004000","HPHM":"车牌","JGSK":"2021-04-01 20:25:28.435","CDBH":"9","XSFX":"由南向北","XSFXDM":"3","KKMC":"海博道与安平路交口"},{"KKBH":"720891003000","HPHM":"津A8A768","JGSK":"2021-04-01 20:25:28.499","CDBH":"7","XSFX":"由南向北","XSFXDM":"3","KKMC":"海博道与安正路交口"},{"KKBH":"610256115","HPHM":"津DMF826","JGSK":"2021-04-01 20:25:28.636","CDBH":"2","XSFX":"由东向西","XSFXDM":"1","KKMC":"中天大道与中生大道交口"},{"KKBH":"610391007","HPHM":"津RVU355","JGSK":"2021-04-01 20:25:28.645","CDBH":"4","XSFX":"由西向东","XSFXDM":"2","KKMC":"和韵路与和风路交口"},{"KKBH":"610266117","HPHM":"津DGA676","JGSK":"2021-04-01 20:25:28.797","CDBH":"7","XSFX":"由南向北","XSFXDM":"3","KKMC":"中生大道与和韵路交口"},{"KKBH":"720881005000","HPHM":"津ADP2138","JGSK":"2021-04-01 20:25:28.887","CDBH":"4","XSFX":"由西向东","XSFXDM":"2","KKMC":"海旭道与明盛路交口"},{"KKBH":"610256114","HPHM":"冀J688PF","JGSK":"2021-04-01 20:25:28.945","CDBH":"1","XSFX":"由西向东","XSFXDM":"2","KKMC":"中天大道与和旭路交口"},{"KKBH":"610256112","HPHM":"津A9R866","JGSK":"2021-04-01 20:25:29.033","CDBH":"10","XSFX":"由北向南","XSFXDM":"4","KKMC":"中天大道与中津大道交口"},{"KKBH":"610256116","HPHM":"津JZS966","JGSK":"2021-04-01 20:25:29.15","CDBH":"10","XSFX":"由北向南","XSFXDM":"4","KKMC":"中天大道与和顺路交口"},{"KKBH":"720891005000","HPHM":"冀B977G1","JGSK":"2021-04-01 20:25:29.231","CDBH":"8","XSFX":"由南向北","XSFXDM":"3","KKMC":"海博道与安明路交口"},{"KKBH":"610256115","HPHM":"津A2N795","JGSK":"2021-04-01 20:25:29.3","CDBH":"1","XSFX":"由东向西","XSFXDM":"1","KKMC":"中天大道与中生大道交口"},{"KKBH":"610391007","HPHM":"车牌","JGSK":"2021-04-01 20:25:29.546","CDBH":"5","XSFX":"由西向东","XSFXDM":"2","KKMC":"和韵路与和风路交口"},{"KKBH":"610266118","HPHM":"冀B9NN20","JGSK":"2021-04-01 20:25:29.551","CDBH":"5","XSFX":"由西向东","XSFXDM":"2","KKMC":"中生大道与和畅路交口"},{"KKBH":"610256115","HPHM":"津NZW993","JGSK":"2021-04-01 20:25:29.693","CDBH":"3","XSFX":"由东向西","XSFXDM":"1","KKMC":"中天大道与中生大道交口"},{"KKBH":"720891004000","HPHM":"京M13210","JGSK":"2021-04-01 20:25:29.757","CDBH":"6","XSFX":"由西向东","XSFXDM":"2","KKMC":"海博道与安平路交口"},{"KKBH":"7208910050000","HPHM":"津AU6555","JGSK":"2021-04-01 20:25:29.777","CDBH":"7","XSFX":"由西向东","XSFXDM":"2","KKMC":"海博道与安明路交口正向"},{"KKBH":"610401004","HPHM":"津GAM729","JGSK":"2021-04-01 20:25:29.797","CDBH":"2","XSFX":"由东向西","XSFXDM":"1","KKMC":"和畅路与和风路交口"},{"KKBH":"610401005","HPHM":"津RMN712","JGSK":"2021-04-01 20:25:30.023","CDBH":"10","XSFX":"由北向南","XSFXDM":"4","KKMC":"和畅路与和顺路交口"},{"KKBH":"7208610030000","HPHM":"津RZX361","JGSK":"2021-04-01 20:25:30.153","CDBH":"7","XSFX":"由南向北","XSFXDM":"3","KKMC":"海晨道与安明路交口正向"},{"KKBH":"610256112","HPHM":"津A06Z36","JGSK":"2021-04-01 20:25:30.414","CDBH":"1","XSFX":"由东向西","XSFXDM":"1","KKMC":"中天大道与中津大道交口"},{"KKBH":"7205710030000","HPHM":"车牌","JGSK":"2021-04-01 20:25:30.53","CDBH":"4","XSFX":"由西向东","XSFXDM":"2","KKMC":"动漫东路与文三路交口正向"},{"KKBH":"7280310020000","HPHM":"辽A7837U","JGSK":"2021-04-01 20:25:30.587","CDBH":"4","XSFX":"由西向东","XSFXDM":"2","KKMC":"动漫中路与文一路交口正向"},{"KKBH":"610391007","HPHM":"车牌","JGSK":"2021-04-01 20:25:30.592","CDBH":"5","XSFX":"由西向东","XSFXDM":"2","KKMC":"和韵路与和风路交口"},{"KKBH":"610256116","HPHM":"津AD66643","JGSK":"2021-04-01 20:25:30.643","CDBH":"9","XSFX":"由南向北","XSFXDM":"3","KKMC":"中天大道与和顺路交口"},{"KKBH":"610256113","HPHM":"津GKK619","JGSK":"2021-04-01 20:25:30.833","CDBH":"9","XSFX":"由北向南","XSFXDM":"4","KKMC":"中天大道与和风路交口"},{"KKBH":"610256113","HPHM":"津GKK619","JGSK":"2021-04-01 20:25:30.834","CDBH":"9","XSFX":"由北向南","XSFXDM":"4","KKMC":"中天大道与和风路交口"},{"KKBH":"7208910040000","HPHM":"车牌","JGSK":"2021-04-01 20:25:30.928","CDBH":"6","XSFX":"由西向东","XSFXDM":"2","KKMC":"海博道与安平路交口正向"},{"KKBH":"720891003000","HPHM":"车牌","JGSK":"2021-04-01 20:25:31.003","CDBH":"3","XSFX":"由东向西","XSFXDM":"1","KKMC":"海博道与安正路交口"},{"KKBH":"720861002000","HPHM":"鲁NY3A68","JGSK":"2021-04-01 20:25:31.078","CDBH":"10","XSFX":"由北向南","XSFXDM":"4","KKMC":"海晨道与安正路交口"},{"KKBH":"711","HPHM":"津JSQ803","JGSK":"2021-04-01 20:25:31.102","CDBH":"5","XSFX":"由南向北","XSFXDM":"3","KKMC":"不礼让行人中新大道与和旭路交口"},{"KKBH":"7280310020000","HPHM":"皖L5B291","JGSK":"2021-04-01 20:25:31.251","CDBH":"1","XSFX":"由东向西","XSFXDM":"1","KKMC":"动漫中路与文一路交口正向"},{"KKBH":"610391006","HPHM":"津HCL977","JGSK":"2021-04-01 20:25:31.449","CDBH":"4","XSFX":"由西向东","XSFXDM":"2","KKMC":"和韵路与和意路交口"},{"KKBH":"610271010","HPHM":"津A8Q585","JGSK":"2021-04-01 20:25:31.456","CDBH":"8","XSFX":"由北向南","XSFXDM":"4","KKMC":"中新大道与华五路交口"},{"KKBH":"720891004000","HPHM":"京M13210","JGSK":"2021-04-01 20:25:31.478","CDBH":"8","XSFX":"由南向北","XSFXDM":"3","KKMC":"海博道与安平路交口"},{"KKBH":"720881002000","HPHM":"津KMY956","JGSK":"2021-04-01 20:25:31.728","CDBH":"4","XSFX":"由东向西","XSFXDM":"1","KKMC":"海旭道与安正路交口"},{"KKBH":"610256111","HPHM":"津JYA938","JGSK":"2021-04-01 20:25:31.781","CDBH":"7","XSFX":"由北向南","XSFXDM":"4","KKMC":"中天大道与和惠路交口"},{"KKBH":"610391007","HPHM":"津AS0826","JGSK":"2021-04-01 20:25:31.826","CDBH":"7","XSFX":"由南向北","XSFXDM":"3","KKMC":"和韵路与和风路交口"},{"KKBH":"610256115","HPHM":"津C1P007","JGSK":"2021-04-01 20:25:31.876","CDBH":"3","XSFX":"由东向西","XSFXDM":"1","KKMC":"中天大道与中生大道交口"},{"KKBH":"711","HPHM":"车牌","JGSK":"2021-04-01 20:25:32.027","CDBH":"7","XSFX":"由北向南","XSFXDM":"4","KKMC":"不礼让行人中新大道与和旭路交口"},{"KKBH":"7208610020000","HPHM":"津HH3911","JGSK":"2021-04-01 20:25:32.03","CDBH":"10","XSFX":"由北向南","XSFXDM":"4","KKMC":"海晨道与安正路交口正向"},{"KKBH":"610286127","HPHM":"鲁MX639C","JGSK":"2021-04-01 20:25:32.077","CDBH":"9","XSFX":"由南向北","XSFXDM":"3","KKMC":"中津大道与和畅路交口"},{"KKBH":"720891006000","HPHM":"津C658E7","JGSK":"2021-04-01 20:25:32.077","CDBH":"12","XSFX":"由北向南","XSFXDM":"4","KKMC":"海博道与永盛路交口"},{"KKBH":"610286127","HPHM":"津A8E607","JGSK":"2021-04-01 20:25:32.12","CDBH":"5","XSFX":"由西向东","XSFXDM":"2","KKMC":"中津大道与和畅路交口"},{"KKBH":"610256116","HPHM":"津NJM877","JGSK":"2021-04-01 20:25:32.137","CDBH":"7","XSFX":"由南向北","XSFXDM":"3","KKMC":"中天大道与和顺路交口"},{"KKBH":"7208610030000","HPHM":"津E08334","JGSK":"2021-04-01 20:25:32.16","CDBH":"10","XSFX":"由北向南","XSFXDM":"4","KKMC":"海晨道与安明路交口正向"},{"KKBH":"610276125","HPHM":"津A7D080","JGSK":"2021-04-01 20:25:32.162","CDBH":"5","XSFX":"由南向北","XSFXDM":"3","KKMC":"中新大道与和顺路交口"},{"KKBH":"7205710040000","HPHM":"辽A550UG","JGSK":"2021-04-01 20:25:32.302","CDBH":"1","XSFX":"由东向西","XSFXDM":"1","KKMC":"动漫东路与动漫中路交口正向"},{"KKBH":"7208910030000","HPHM":"津HH9726","JGSK":"2021-04-01 20:25:32.324","CDBH":"4","XSFX":"由西向东","XSFXDM":"2","KKMC":"海博道与安正路交口正向"},{"KKBH":"720541004000","HPHM":"津GXK007","JGSK":"2021-04-01 20:25:32.524","CDBH":"4","XSFX":"由西向东","XSFXDM":"2","KKMC":"动漫环路东与动漫中路交口"},{"KKBH":"610286127","HPHM":"冀B5AM15","JGSK":"2021-04-01 20:25:32.626","CDBH":"5","XSFX":"由西向东","XSFXDM":"2","KKMC":"中津大道与和畅路交口"},{"KKBH":"7208910030000","HPHM":"车牌","JGSK":"2021-04-01 20:25:32.656","CDBH":"2","XSFX":"由东向西","XSFXDM":"1","KKMC":"海博道与安正路交口正向"},{"KKBH":"610401005","HPHM":"吉A9C1C9","JGSK":"2021-04-01 20:25:32.864","CDBH":"9","XSFX":"由南向北","XSFXDM":"3","KKMC":"和畅路与和顺路交口"},{"KKBH":"610391008","HPHM":"车牌","JGSK":"2021-04-01 20:25:33.071","CDBH":"4","XSFX":"由西向东","XSFXDM":"2","KKMC":"和韵路与和旭路交口"},{"KKBH":"610256115","HPHM":"车牌","JGSK":"2021-04-01 20:25:33.203","CDBH":"3","XSFX":"由东向西","XSFXDM":"1","KKMC":"中天大道与中生大道交口"},{"KKBH":"610256113","HPHM":"津RRN850","JGSK":"2021-04-01 20:25:33.407","CDBH":"4","XSFX":"由南向北","XSFXDM":"3","KKMC":"中天大道与和风路交口"},{"KKBH":"610261003000","HPHM":"津NP8826","JGSK":"2021-04-01 20:25:33.409","CDBH":"10","XSFX":"由东向西","XSFXDM":"1","KKMC":"中生大道与静湖南路交口"},{"KKBH":"610256113","HPHM":"津ADF8506","JGSK":"2021-04-01 20:25:33.487","CDBH":"6","XSFX":"由南向北","XSFXDM":"3","KKMC":"中天大道与和风路交口"},{"KKBH":"610256115","HPHM":"津A2N795","JGSK":"2021-04-01 20:25:33.602","CDBH":"2","XSFX":"由东向西","XSFXDM":"1","KKMC":"中天大道与中生大道交口"},{"KKBH":"728031002000","HPHM":"辽A7837U","JGSK":"2021-04-01 20:25:33.625","CDBH":"4","XSFX":"由西向东","XSFXDM":"2","KKMC":"动漫中路与文一路交口"},{"KKBH":"7208810020000","HPHM":"津AD59353","JGSK":"2021-04-01 20:25:33.906","CDBH":"3","XSFX":"由东向西","XSFXDM":"1","KKMC":"海旭道与安正路交口正向"},{"KKBH":"610261003000","HPHM":"豫EU5086","JGSK":"2021-04-01 20:25:34.45","CDBH":"11","XSFX":"由东向西","XSFXDM":"1","KKMC":"中生大道与静湖南路交口"},{"KKBH":"610391007","HPHM":"津K22695","JGSK":"2021-04-01 20:25:34.479","CDBH":"10","XSFX":"由北向南","XSFXDM":"4","KKMC":"和韵路与和风路交口"},{"KKBH":"720571004000","HPHM":"辽A550UG","JGSK":"2021-04-01 20:25:34.486","CDBH":"1","XSFX":"由东向西","XSFXDM":"1","KKMC":"动漫东路与动漫中路交口"},{"KKBH":"610256113","HPHM":"津GKK619","JGSK":"2021-04-01 20:25:34.511","CDBH":"9","XSFX":"由北向南","XSFXDM":"4","KKMC":"中天大道与和风路交口"},{"KKBH":"720891004000","HPHM":"鲁P875E5","JGSK":"2021-04-01 20:25:34.556","CDBH":"5","XSFX":"由西向东","XSFXDM":"2","KKMC":"海博道与安平路交口"},{"KKBH":"7280310020000","HPHM":"车牌","JGSK":"2021-04-01 20:25:34.596","CDBH":"5","XSFX":"由南向北","XSFXDM":"3","KKMC":"动漫中路与文一路交口正向"},{"KKBH":"7208610030000","HPHM":"冀B3H37B","JGSK":"2021-04-01 20:25:34.644","CDBH":"7","XSFX":"由南向北","XSFXDM":"3","KKMC":"海晨道与安明路交口正向"},{"KKBH":"610391008","HPHM":"辽BX08F2","JGSK":"2021-04-01 20:25:34.917","CDBH":"4","XSFX":"由西向东","XSFXDM":"2","KKMC":"和韵路与和旭路交口"},{"KKBH":"610401005","HPHM":"车牌","JGSK":"2021-04-01 20:25:34.945","CDBH":"7","XSFX":"由南向北","XSFXDM":"3","KKMC":"和畅路与和顺路交口"},{"KKBH":"7208910030000","HPHM":"车牌","JGSK":"2021-04-01 20:25:35.19","CDBH":"9","XSFX":"由南向北","XSFXDM":"3","KKMC":"海博道与安正路交口正向"},{"KKBH":"720891003000","HPHM":"车牌","JGSK":"2021-04-01 20:25:35.193","CDBH":"6","XSFX":"由西向东","XSFXDM":"2","KKMC":"海博道与安正路交口"},{"KKBH":"610391006","HPHM":"津H15585","JGSK":"2021-04-01 20:25:35.217","CDBH":"1","XSFX":"由东向西","XSFXDM":"1","KKMC":"和韵路与和意路交口"},{"KKBH":"7208810020000","HPHM":"晋L5125C","JGSK":"2021-04-01 20:25:35.408","CDBH":"2","XSFX":"由东向西","XSFXDM":"1","KKMC":"海旭道与安正路交口正向"},{"KKBH":"720861002000","HPHM":"津HH3911","JGSK":"2021-04-01 20:25:35.48","CDBH":"10","XSFX":"由北向南","XSFXDM":"4","KKMC":"海晨道与安正路交口"},{"KKBH":"610266117","HPHM":"津KMM007","JGSK":"2021-04-01 20:25:35.637","CDBH":"10","XSFX":"由北向南","XSFXDM":"4","KKMC":"中生大道与和韵路交口"},{"KKBH":"720861002000","HPHM":"晋MC2295","JGSK":"2021-04-01 20:25:35.65","CDBH":"5","XSFX":"由西向东","XSFXDM":"2","KKMC":"海晨道与安正路交口"},{"KKBH":"610401005","HPHM":"津RMN712","JGSK":"2021-04-01 20:25:35.706","CDBH":"11","XSFX":"由北向南","XSFXDM":"4","KKMC":"和畅路与和顺路交口"},{"KKBH":"610266117","HPHM":"津DGA676","JGSK":"2021-04-01 20:25:35.872","CDBH":"9","XSFX":"由南向北","XSFXDM":"3","KKMC":"中生大道与和韵路交口"},{"KKBH":"610256115","HPHM":"车牌","JGSK":"2021-04-01 20:25:35.874","CDBH":"6","XSFX":"由西向东","XSFXDM":"2","KKMC":"中天大道与中生大道交口"},{"KKBH":"610256116","HPHM":"津JGY506","JGSK":"2021-04-01 20:25:35.903","CDBH":"7","XSFX":"由南向北","XSFXDM":"3","KKMC":"中天大道与和顺路交口"},{"KKBH":"7208910030000","HPHM":"津A35U99","JGSK":"2021-04-01 20:25:35.946","CDBH":"4","XSFX":"由西向东","XSFXDM":"2","KKMC":"海博道与安正路交口正向"},{"KKBH":"610401005","HPHM":"冀B982NA","JGSK":"2021-04-01 20:25:36.112","CDBH":"8","XSFX":"由南向北","XSFXDM":"3","KKMC":"和畅路与和顺路交口"},{"KKBH":"720891004000","HPHM":"车牌","JGSK":"2021-04-01 20:25:36.6","CDBH":"9","XSFX":"由南向北","XSFXDM":"3","KKMC":"海博道与安平路交口"},{"KKBH":"610256111","HPHM":"津G18635","JGSK":"2021-04-01 20:25:36.738","CDBH":"7","XSFX":"由北向南","XSFXDM":"4","KKMC":"中天大道与和惠路交口"},{"KKBH":"7208910030000","HPHM":"车牌","JGSK":"2021-04-01 20:25:36.76","CDBH":"2","XSFX":"由东向西","XSFXDM":"1","KKMC":"海博道与安正路交口正向"},{"KKBH":"610391006","HPHM":"津HCL977","JGSK":"2021-04-01 20:25:36.817","CDBH":"4","XSFX":"由西向东","XSFXDM":"2","KKMC":"和韵路与和意路交口"},{"KKBH":"610391008","HPHM":"车牌","JGSK":"2021-04-01 20:25:36.899","CDBH":"4","XSFX":"由西向东","XSFXDM":"2","KKMC":"和韵路与和旭路交口"},{"KKBH":"7208910030000","HPHM":"车牌","JGSK":"2021-04-01 20:25:37.017","CDBH":"3","XSFX":"由东向西","XSFXDM":"1","KKMC":"海博道与安正路交口正向"},{"KKBH":"610271010","HPHM":"津A8Q585","JGSK":"2021-04-01 20:25:37.038","CDBH":"8","XSFX":"由北向南","XSFXDM":"4","KKMC":"中新大道与华五路交口"},{"KKBH":"610391007","HPHM":"津AS0826","JGSK":"2021-04-01 20:25:37.311","CDBH":"8","XSFX":"由南向北","XSFXDM":"3","KKMC":"和韵路与和风路交口"},{"KKBH":"610256116","HPHM":"津JZS966","JGSK":"2021-04-01 20:25:37.438","CDBH":"10","XSFX":"由北向南","XSFXDM":"4","KKMC":"中天大道与和顺路交口"},{"KKBH":"610276125","HPHM":"鲁RGJ828","JGSK":"2021-04-01 20:25:37.513","CDBH":"1","XSFX":"由东向西","XSFXDM":"1","KKMC":"中新大道与和顺路交口"},{"KKBH":"610286127","HPHM":"津AF21795","JGSK":"2021-04-01 20:25:37.611","CDBH":"2","XSFX":"由东向西","XSFXDM":"1","KKMC":"中津大道与和畅路交口"},{"KKBH":"720861003000","HPHM":"津ET8334","JGSK":"2021-04-01 20:25:37.647","CDBH":"11","XSFX":"由北向南","XSFXDM":"4","KKMC":"海晨道与安明路交口"},{"KKBH":"610256112","HPHM":"冀B3HS09","JGSK":"2021-04-01 20:25:37.801","CDBH":"10","XSFX":"由北向南","XSFXDM":"4","KKMC":"中天大道与中津大道交口"},{"KKBH":"7208910030000","HPHM":"津K92511","JGSK":"2021-04-01 20:25:37.859","CDBH":"6","XSFX":"由西向东","XSFXDM":"2","KKMC":"海博道与安正路交口正向"},{"KKBH":"610391006","HPHM":"津H15585","JGSK":"2021-04-01 20:25:38.069","CDBH":"1","XSFX":"由东向西","XSFXDM":"1","KKMC":"和韵路与和意路交口"},{"KKBH":"610256116","HPHM":"津NJM877","JGSK":"2021-04-01 20:25:38.169","CDBH":"7","XSFX":"由南向北","XSFXDM":"3","KKMC":"中天大道与和顺路交口"},{"KKBH":"610391008","HPHM":"辽BX08F2","JGSK":"2021-04-01 20:25:38.178","CDBH":"4","XSFX":"由西向东","XSFXDM":"2","KKMC":"和韵路与和旭路交口"},{"KKBH":"610251001","HPHM":"黑A6M3F2","JGSK":"2021-04-01 20:25:38.257","CDBH":"4","XSFX":"由西向东","XSFXDM":"2","KKMC":"中天大道与和畅路交口"},{"KKBH":"7208810020000","HPHM":"津AF40055","JGSK":"2021-04-01 20:25:38.342","CDBH":"5","XSFX":"由西向东","XSFXDM":"2","KKMC":"海旭道与安正路交口正向"},{"KKBH":"7208910050000","HPHM":"粤BX257W","JGSK":"2021-04-01 20:25:38.476","CDBH":"3","XSFX":"由东向西","XSFXDM":"1","KKMC":"海博道与安明路交口正向"},{"KKBH":"610256116","HPHM":"鄂A0G020","JGSK":"2021-04-01 20:25:38.515","CDBH":"5","XSFX":"由西向东","XSFXDM":"2","KKMC":"中天大道与和顺路交口"},{"KKBH":"610286127","HPHM":"津KP5328","JGSK":"2021-04-01 20:25:38.611","CDBH":"6","XSFX":"由西向东","XSFXDM":"2","KKMC":"中津大道与和畅路交口"},{"KKBH":"7208810020000","HPHM":"津MRW396","JGSK":"2021-04-01 20:25:38.727","CDBH":"3","XSFX":"由东向西","XSFXDM":"1","KKMC":"海旭道与安正路交口正向"},{"KKBH":"610401005","HPHM":"冀B982NA","JGSK":"2021-04-01 20:25:38.946","CDBH":"9","XSFX":"由南向北","XSFXDM":"3","KKMC":"和畅路与和顺路交口"},{"KKBH":"720891003000","HPHM":"车牌","JGSK":"2021-04-01 20:25:39.053","CDBH":"9","XSFX":"由南向北","XSFXDM":"3","KKMC":"海博道与安正路交口"},{"KKBH":"6103261420000","HPHM":"津C85578","JGSK":"2021-04-01 20:25:39.337","CDBH":"2","XSFX":"由东向西","XSFXDM":"1","KKMC":"中成大道与泰七路交口正向"},{"KKBH":"610256114","HPHM":"豫J89868","JGSK":"2021-04-01 20:25:39.337","CDBH":"1","XSFX":"由西向东","XSFXDM":"2","KKMC":"中天大道与和旭路交口"},{"KKBH":"6071310030000","HPHM":"冀J388QN","JGSK":"2021-04-01 20:25:39.653","CDBH":"2","XSFX":"由东向西","XSFXDM":"1","KKMC":"中央大道与海旭道交口正向"},{"KKBH":"7208610020000","HPHM":"车牌","JGSK":"2021-04-01 20:25:39.686","CDBH":"6","XSFX":"由西向东","XSFXDM":"2","KKMC":"海晨道与安正路交口正向"},{"KKBH":"720891003000","HPHM":"车牌","JGSK":"2021-04-01 20:25:40.037","CDBH":"6","XSFX":"由西向东","XSFXDM":"2","KKMC":"海博道与安正路交口"},{"KKBH":"728031002000","HPHM":"皖L5B291","JGSK":"2021-04-01 20:25:40.057","CDBH":"1","XSFX":"由东向西","XSFXDM":"1","KKMC":"动漫中路与文一路交口"},{"KKBH":"610266117","HPHM":"津KMM007","JGSK":"2021-04-01 20:25:40.255","CDBH":"10","XSFX":"由北向南","XSFXDM":"4","KKMC":"中生大道与和韵路交口"},{"KKBH":"610256112","HPHM":"津MYY627","JGSK":"2021-04-01 20:25:40.336","CDBH":"1","XSFX":"由东向西","XSFXDM":"1","KKMC":"中天大道与中津大道交口"},{"KKBH":"610271009","HPHM":"车牌","JGSK":"2021-04-01 20:25:40.351","CDBH":"5","XSFX":"由西向东","XSFXDM":"2","KKMC":"中新大道与泰七路交口"},{"KKBH":"610256116","HPHM":"闽AL802G","JGSK":"2021-04-01 20:25:40.441","CDBH":"5","XSFX":"由西向东","XSFXDM":"2","KKMC":"中天大道与和顺路交口"},{"KKBH":"610276124","HPHM":"津A03211F","JGSK":"2021-04-01 20:25:40.442","CDBH":"8","XSFX":"由南向北","XSFXDM":"3","KKMC":"中新大道与中生大道交口"},{"KKBH":"610256116","HPHM":"吉AQX715","JGSK":"2021-04-01 20:25:40.636","CDBH":"8","XSFX":"由南向北","XSFXDM":"3","KKMC":"中天大道与和顺路交口"},{"KKBH":"610256112","HPHM":"冀B3HS09","JGSK":"2021-04-01 20:25:40.798","CDBH":"10","XSFX":"由北向南","XSFXDM":"4","KKMC":"中天大道与中津大道交口"},{"KKBH":"610326142000","HPHM":"车牌","JGSK":"2021-04-01 20:25:41.046","CDBH":"2","XSFX":"由东向西","XSFXDM":"1","KKMC":"中成大道与泰七路交口"},{"KKBH":"610401004","HPHM":"车牌","JGSK":"2021-04-01 20:25:41.143","CDBH":"8","XSFX":"由南向北","XSFXDM":"3","KKMC":"和畅路与和风路交口"},{"KKBH":"610266117","HPHM":"津KMM007","JGSK":"2021-04-01 20:25:41.215","CDBH":"10","XSFX":"由北向南","XSFXDM":"4","KKMC":"中生大道与和韵路交口"},{"KKBH":"711","HPHM":"津RVC725","JGSK":"2021-04-01 20:25:41.348","CDBH":"5","XSFX":"由南向北","XSFXDM":"3","KKMC":"不礼让行人中新大道与和旭路交口"},{"KKBH":"7208810020000","HPHM":"鲁VY221W","JGSK":"2021-04-01 20:25:41.583","CDBH":"2","XSFX":"由东向西","XSFXDM":"1","KKMC":"海旭道与安正路交口正向"},{"KKBH":"610276125","HPHM":"鲁RGJ828","JGSK":"2021-04-01 20:25:41.584","CDBH":"1","XSFX":"由东向西","XSFXDM":"1","KKMC":"中新大道与和顺路交口"},{"KKBH":"610286127","HPHM":"车牌","JGSK":"2021-04-01 20:25:41.587","CDBH":"5","XSFX":"由西向东","XSFXDM":"2","KKMC":"中津大道与和畅路交口"},{"KKBH":"610256116","HPHM":"津JGY506","JGSK":"2021-04-01 20:25:41.756","CDBH":"7","XSFX":"由南向北","XSFXDM":"3","KKMC":"中天大道与和顺路交口"},{"KKBH":"610391006","HPHM":"冀B7T7G1","JGSK":"2021-04-01 20:25:41.774","CDBH":"1","XSFX":"由东向西","XSFXDM":"1","KKMC":"和韵路与和意路交口"},{"KKBH":"720891005000","HPHM":"津AU6555","JGSK":"2021-04-01 20:25:41.897","CDBH":"7","XSFX":"由西向东","XSFXDM":"2","KKMC":"海博道与安明路交口"},{"KKBH":"610256115","HPHM":"津ADB6823","JGSK":"2021-04-01 20:25:41.923","CDBH":"2","XSFX":"由东向西","XSFXDM":"1","KKMC":"中天大道与中生大道交口"},{"KKBH":"610286127","HPHM":"津A8E607","JGSK":"2021-04-01 20:25:41.993","CDBH":"6","XSFX":"由西向东","XSFXDM":"2","KKMC":"中津大道与和畅路交口"},{"KKBH":"610391007","HPHM":"冀BH252J","JGSK":"2021-04-01 20:25:42.226","CDBH":"7","XSFX":"由南向北","XSFXDM":"3","KKMC":"和韵路与和风路交口"},{"KKBH":"7280310020000","HPHM":"辽A550UG","JGSK":"2021-04-01 20:25:42.237","CDBH":"5","XSFX":"由南向北","XSFXDM":"3","KKMC":"动漫中路与文一路交口正向"},{"KKBH":"7208910080000","HPHM":"津A0SJ10","JGSK":"2021-04-01 20:25:42.411","CDBH":"9","XSFX":"由南向北","XSFXDM":"3","KKMC":"海博道与荣盛路交口正向"},{"KKBH":"7208910030000","HPHM":"皖L3Y712","JGSK":"2021-04-01 20:25:42.418","CDBH":"6","XSFX":"由西向东","XSFXDM":"2","KKMC":"海博道与安正路交口正向"},{"KKBH":"610276124","HPHM":"津MEF511","JGSK":"2021-04-01 20:25:42.477","CDBH":"6","XSFX":"由西向东","XSFXDM":"2","KKMC":"中新大道与中生大道交口"},{"KKBH":"610256113","HPHM":"津JAQ307","JGSK":"2021-04-01 20:25:42.511","CDBH":"4","XSFX":"由南向北","XSFXDM":"3","KKMC":"中天大道与和风路交口"},{"KKBH":"610391007","HPHM":"津AD72530","JGSK":"2021-04-01 20:25:43.026","CDBH":"4","XSFX":"由西向东","XSFXDM":"2","KKMC":"和韵路与和风路交口"},{"KKBH":"610276126","HPHM":"津JHY625","JGSK":"2021-04-01 20:25:43.052","CDBH":"7","XSFX":"由北向南","XSFXDM":"4","KKMC":"中新大道与和意路交口"},{"KKBH":"610256116","HPHM":"鄂A0G020","JGSK":"2021-04-01 20:25:43.215","CDBH":"6","XSFX":"由西向东","XSFXDM":"2","KKMC":"中天大道与和顺路交口"},{"KKBH":"7208810020000","HPHM":"豫JJL001","JGSK":"2021-04-01 20:25:43.703","CDBH":"6","XSFX":"由西向东","XSFXDM":"2","KKMC":"海旭道与安正路交口正向"},{"KKBH":"720891008000","HPHM":"津AU6658","JGSK":"2021-04-01 20:25:43.774","CDBH":"4","XSFX":"由东向西","XSFXDM":"1","KKMC":"海博道与荣盛路交口"},{"KKBH":"610401004","HPHM":"冀B9LY52","JGSK":"2021-04-01 20:25:43.783","CDBH":"7","XSFX":"由南向北","XSFXDM":"3","KKMC":"和畅路与和风路交口"},{"KKBH":"7208610020000","HPHM":"车牌","JGSK":"2021-04-01 20:25:44.206","CDBH":"6","XSFX":"由西向东","XSFXDM":"2","KKMC":"海晨道与安正路交口正向"},{"KKBH":"7208910030000","HPHM":"津RDN963","JGSK":"2021-04-01 20:25:44.464","CDBH":"5","XSFX":"由西向东","XSFXDM":"2","KKMC":"海博道与安正路交口正向"},{"KKBH":"610251001","HPHM":"津A6M3F2","JGSK":"2021-04-01 20:25:44.473","CDBH":"4","XSFX":"由西向东","XSFXDM":"2","KKMC":"中天大道与和畅路交口"},{"KKBH":"610276126","HPHM":"津DWY532","JGSK":"2021-04-01 20:25:44.492","CDBH":"8","XSFX":"由北向南","XSFXDM":"4","KKMC":"中新大道与和意路交口"},{"KKBH":"720881002000","HPHM":"晋L5125C","JGSK":"2021-04-01 20:25:44.652","CDBH":"2","XSFX":"由东向西","XSFXDM":"1","KKMC":"海旭道与安正路交口"},{"KKBH":"7208610030000","HPHM":"津ADJ7017","JGSK":"2021-04-01 20:25:44.758","CDBH":"3","XSFX":"由东向西","XSFXDM":"1","KKMC":"海晨道与安明路交口正向"},{"KKBH":"610401005","HPHM":"津KYW080","JGSK":"2021-04-01 20:25:44.821","CDBH":"7","XSFX":"由南向北","XSFXDM":"3","KKMC":"和畅路与和顺路交口"},{"KKBH":"711","HPHM":"车牌","JGSK":"2021-04-01 20:25:44.88","CDBH":"7","XSFX":"由北向南","XSFXDM":"4","KKMC":"不礼让行人中新大道与和旭路交口"},{"KKBH":"7208810020000","HPHM":"津NNJ512","JGSK":"2021-04-01 20:25:45.022","CDBH":"4","XSFX":"由东向西","XSFXDM":"1","KKMC":"海旭道与安正路交口正向"},{"KKBH":"711","HPHM":"津ADP2689","JGSK":"2021-04-01 20:25:45.025","CDBH":"5","XSFX":"由南向北","XSFXDM":"3","KKMC":"不礼让行人中新大道与和旭路交口"},{"KKBH":"610256116","HPHM":"闽AL802G","JGSK":"2021-04-01 20:25:45.375","CDBH":"6","XSFX":"由西向东","XSFXDM":"2","KKMC":"中天大道与和顺路交口"},{"KKBH":"610286127","HPHM":"沪M7806K","JGSK":"2021-04-01 20:25:45.387","CDBH":"7","XSFX":"由南向北","XSFXDM":"3","KKMC":"中津大道与和畅路交口"},{"KKBH":"610286127","HPHM":"冀B1D58P","JGSK":"2021-04-01 20:25:45.423","CDBH":"5","XSFX":"由西向东","XSFXDM":"2","KKMC":"中津大道与和畅路交口"},{"KKBH":"610256116","HPHM":"冀A122EY","JGSK":"2021-04-01 20:25:45.497","CDBH":"8","XSFX":"由南向北","XSFXDM":"3","KKMC":"中天大道与和顺路交口"},{"KKBH":"610326142000","HPHM":"车牌","JGSK":"2021-04-01 20:25:45.53","CDBH":"2","XSFX":"由东向西","XSFXDM":"1","KKMC":"中成大道与泰七路交口"},{"KKBH":"610276124","HPHM":"津KCG176","JGSK":"2021-04-01 20:25:45.727","CDBH":"7","XSFX":"由南向北","XSFXDM":"3","KKMC":"中新大道与中生大道交口"},{"KKBH":"610271008","HPHM":"车牌","JGSK":"2021-04-01 20:25:45.799","CDBH":"5","XSFX":"由北向南","XSFXDM":"4","KKMC":"中新大道与航母主题公园支路交口"},{"KKBH":"711","HPHM":"川HN9991","JGSK":"2021-04-01 20:25:45.84","CDBH":"8","XSFX":"由北向南","XSFXDM":"4","KKMC":"不礼让行人中新大道与和旭路交口"},{"KKBH":"720891003000","HPHM":"车牌","JGSK":"2021-04-01 20:25:45.954","CDBH":"4","XSFX":"由西向东","XSFXDM":"2","KKMC":"海博道与安正路交口"},{"KKBH":"610276126","HPHM":"津JHY625","JGSK":"2021-04-01 20:25:45.958","CDBH":"7","XSFX":"由北向南","XSFXDM":"4","KKMC":"中新大道与和意路交口"},{"KKBH":"6103261420000","HPHM":"车牌","JGSK":"2021-04-01 20:25:46.175","CDBH":"2","XSFX":"由东向西","XSFXDM":"1","KKMC":"中成大道与泰七路交口正向"},{"KKBH":"610256114","HPHM":"津AS0798","JGSK":"2021-04-01 20:25:46.196","CDBH":"8","XSFX":"由北向南","XSFXDM":"4","KKMC":"中天大道与和旭路交口"},{"KKBH":"7208910060000","HPHM":"津C788Q0","JGSK":"2021-04-01 20:25:46.356","CDBH":"5","XSFX":"由西向东","XSFXDM":"2","KKMC":"海博道与永盛路交口正向"},{"KKBH":"610256113","HPHM":"津JAQ307","JGSK":"2021-04-01 20:25:46.372","CDBH":"4","XSFX":"由南向北","XSFXDM":"3","KKMC":"中天大道与和风路交口"},{"KKBH":"720881002000","HPHM":"津AF40055","JGSK":"2021-04-01 20:25:46.451","CDBH":"5","XSFX":"由西向东","XSFXDM":"2","KKMC":"海旭道与安正路交口"},{"KKBH":"610256112","HPHM":"蒙A196RB","JGSK":"2021-04-01 20:25:46.498","CDBH":"4","XSFX":"由西向东","XSFXDM":"2","KKMC":"中天大道与中津大道交口"},{"KKBH":"728031003000","HPHM":"津AS0836","JGSK":"2021-04-01 20:25:46.644","CDBH":"6","XSFX":"由北向南","XSFXDM":"4","KKMC":"动漫中路与文二路交口"},{"KKBH":"610271010","HPHM":"津A09818D","JGSK":"2021-04-01 20:25:46.682","CDBH":"5","XSFX":"由南向北","XSFXDM":"3","KKMC":"中新大道与华五路交口"},{"KKBH":"610271010","HPHM":"冀E3211Q","JGSK":"2021-04-01 20:25:46.743","CDBH":"7","XSFX":"由北向南","XSFXDM":"4","KKMC":"中新大道与华五路交口"},{"KKBH":"610276124","HPHM":"津RGA607","JGSK":"2021-04-01 20:25:46.885","CDBH":"6","XSFX":"由西向东","XSFXDM":"2","KKMC":"中新大道与中生大道交口"},{"KKBH":"610256112","HPHM":"辽BSV701","JGSK":"2021-04-01 20:25:46.916","CDBH":"1","XSFX":"由东向西","XSFXDM":"1","KKMC":"中天大道与中津大道交口"},{"KKBH":"711","HPHM":"津A1P736","JGSK":"2021-04-01 20:25:46.946","CDBH":"5","XSFX":"由南向北","XSFXDM":"3","KKMC":"不礼让行人中新大道与和旭路交口"},{"KKBH":"610276126","HPHM":"津DPP578","JGSK":"2021-04-01 20:25:46.979","CDBH":"7","XSFX":"由北向南","XSFXDM":"4","KKMC":"中新大道与和意路交口"},{"KKBH":"6103261420000","HPHM":"车牌","JGSK":"2021-04-01 20:25:47.275","CDBH":"2","XSFX":"由东向西","XSFXDM":"1","KKMC":"中成大道与泰七路交口正向"},{"KKBH":"610256115","HPHM":"津ADB6823","JGSK":"2021-04-01 20:25:47.283","CDBH":"3","XSFX":"由东向西","XSFXDM":"1","KKMC":"中天大道与中生大道交口"},{"KKBH":"7208910030000","HPHM":"津BV7600","JGSK":"2021-04-01 20:25:47.3","CDBH":"6","XSFX":"由西向东","XSFXDM":"2","KKMC":"海博道与安正路交口正向"},{"KKBH":"610276126","HPHM":"津DWY532","JGSK":"2021-04-01 20:25:47.399","CDBH":"8","XSFX":"由北向南","XSFXDM":"4","KKMC":"中新大道与和意路交口"},{"KKBH":"610286127","HPHM":"车牌","JGSK":"2021-04-01 20:25:47.511","CDBH":"5","XSFX":"由西向东","XSFXDM":"2","KKMC":"中津大道与和畅路交口"},{"KKBH":"728031002000","HPHM":"辽A550UG","JGSK":"2021-04-01 20:25:47.525","CDBH":"5","XSFX":"由南向北","XSFXDM":"3","KKMC":"动漫中路与文一路交口"},{"KKBH":"610256116","HPHM":"津J61166","JGSK":"2021-04-01 20:25:47.566","CDBH":"5","XSFX":"由西向东","XSFXDM":"2","KKMC":"中天大道与和顺路交口"},{"KKBH":"711","HPHM":"车牌","JGSK":"2021-04-01 20:25:47.679","CDBH":"7","XSFX":"由北向南","XSFXDM":"4","KKMC":"不礼让行人中新大道与和旭路交口"},{"KKBH":"6102610040000","HPHM":"津RWF811","JGSK":"2021-04-01 20:25:47.688","CDBH":"3","XSFX":"由南向北","XSFXDM":"3","KKMC":"中生大道与静湖西路（北侧）正向"},{"KKBH":"610286127","HPHM":"冀AC037M","JGSK":"2021-04-01 20:25:47.737","CDBH":"4","XSFX":"由西向东","XSFXDM":"2","KKMC":"中津大道与和畅路交口"},{"KKBH":"720891004000","HPHM":"车牌","JGSK":"2021-04-01 20:25:47.764","CDBH":"4","XSFX":"由西向东","XSFXDM":"2","KKMC":"海博道与安平路交口"},{"KKBH":"610391007","HPHM":"冀BH252H","JGSK":"2021-04-01 20:25:47.872","CDBH":"7","XSFX":"由南向北","XSFXDM":"3","KKMC":"和韵路与和风路交口"},{"KKBH":"711","HPHM":"粤BKX257","JGSK":"2021-04-01 20:25:47.921","CDBH":"7","XSFX":"由北向南","XSFXDM":"4","KKMC":"不礼让行人中新大道与和旭路交口"},{"KKBH":"610276124","HPHM":"津KCG176","JGSK":"2021-04-01 20:25:47.967","CDBH":"7","XSFX":"由南向北","XSFXDM":"3","KKMC":"中新大道与中生大道交口"},{"KKBH":"610271010","HPHM":"津MT0120","JGSK":"2021-04-01 20:25:48.036","CDBH":"8","XSFX":"由北向南","XSFXDM":"4","KKMC":"中新大道与华五路交口"},{"KKBH":"610401005","HPHM":"津DJQ520","JGSK":"2021-04-01 20:25:48.213","CDBH":"10","XSFX":"由北向南","XSFXDM":"4","KKMC":"和畅路与和顺路交口"},{"KKBH":"610286127","HPHM":"津AF21795","JGSK":"2021-04-01 20:25:48.274","CDBH":"3","XSFX":"由东向西","XSFXDM":"1","KKMC":"中津大道与和畅路交口"},{"KKBH":"728031003000","HPHM":"津HXE839","JGSK":"2021-04-01 20:25:48.401","CDBH":"5","XSFX":"由北向南","XSFXDM":"4","KKMC":"动漫中路与文二路交口"},{"KKBH":"7208810060000","HPHM":"苏MJ2N96","JGSK":"2021-04-01 20:25:48.447","CDBH":"2","XSFX":"由西向东","XSFXDM":"2","KKMC":"海旭道与庄盛路交口正向"},{"KKBH":"610256113","HPHM":"津JYK917","JGSK":"2021-04-01 20:25:48.699","CDBH":"4","XSFX":"由南向北","XSFXDM":"3","KKMC":"中天大道与和风路交口"},{"KKBH":"6071310030000","HPHM":"津GQW800","JGSK":"2021-04-01 20:25:48.916","CDBH":"1","XSFX":"由东向西","XSFXDM":"1","KKMC":"中央大道与海旭道交口正向"},{"KKBH":"720891008000","HPHM":"吉A0SJ10","JGSK":"2021-04-01 20:25:48.969","CDBH":"9","XSFX":"由南向北","XSFXDM":"3","KKMC":"海博道与荣盛路交口"},{"KKBH":"610271009","HPHM":"辽NY1780","JGSK":"2021-04-01 20:25:49.026","CDBH":"10","XSFX":"由北向南","XSFXDM":"4","KKMC":"中新大道与泰七路交口"},{"KKBH":"720561002000","HPHM":"车牌","JGSK":"2021-04-01 20:25:49.191","CDBH":"2","XSFX":"由东向西","XSFXDM":"1","KKMC":"动漫北路与文三路交口"},{"KKBH":"610256113","HPHM":"津CCN807","JGSK":"2021-04-01 20:25:49.253","CDBH":"5","XSFX":"由南向北","XSFXDM":"3","KKMC":"中天大道与和风路交口"},{"KKBH":"7208610030000","HPHM":"晋AYQ967","JGSK":"2021-04-01 20:25:49.359","CDBH":"7","XSFX":"由南向北","XSFXDM":"3","KKMC":"海晨道与安明路交口正向"},{"KKBH":"720881002000","HPHM":"津NNJ512","JGSK":"2021-04-01 20:25:49.574","CDBH":"4","XSFX":"由东向西","XSFXDM":"1","KKMC":"海旭道与安正路交口"},{"KKBH":"711","HPHM":"津MHF927","JGSK":"2021-04-01 20:25:49.585","CDBH":"5","XSFX":"由南向北","XSFXDM":"3","KKMC":"不礼让行人中新大道与和旭路交口"},{"KKBH":"610401005","HPHM":"津KYW080","JGSK":"2021-04-01 20:25:49.586","CDBH":"8","XSFX":"由南向北","XSFXDM":"3","KKMC":"和畅路与和顺路交口"},{"KKBH":"720891004000","HPHM":"车牌","JGSK":"2021-04-01 20:25:49.646","CDBH":"8","XSFX":"由南向北","XSFXDM":"3","KKMC":"海博道与安平路交口"},{"KKBH":"711","HPHM":"车牌","JGSK":"2021-04-01 20:25:49.682","CDBH":"7","XSFX":"由北向南","XSFXDM":"4","KKMC":"不礼让行人中新大道与和旭路交口"},{"KKBH":"720891004000","HPHM":"车牌","JGSK":"2021-04-01 20:25:49.802","CDBH":"7","XSFX":"由南向北","XSFXDM":"3","KKMC":"海博道与安平路交口"},{"KKBH":"610271010","HPHM":"车牌","JGSK":"2021-04-01 20:25:49.824","CDBH":"5","XSFX":"由南向北","XSFXDM":"3","KKMC":"中新大道与华五路交口"},{"KKBH":"7205710040000","HPHM":"津A7837U","JGSK":"2021-04-01 20:25:49.875","CDBH":"3","XSFX":"由西向东","XSFXDM":"2","KKMC":"动漫东路与动漫中路交口正向"},{"KKBH":"7208910060000","HPHM":"鲁NJ282T","JGSK":"2021-04-01 20:25:50.057","CDBH":"7","XSFX":"由西向东","XSFXDM":"2","KKMC":"海博道与永盛路交口正向"},{"KKBH":"7208910030000","HPHM":"豫H20234","JGSK":"2021-04-01 20:25:50.121","CDBH":"4","XSFX":"由西向东","XSFXDM":"2","KKMC":"海博道与安正路交口正向"},{"KKBH":"610256116","HPHM":"冀A122EY","JGSK":"2021-04-01 20:25:50.156","CDBH":"9","XSFX":"由南向北","XSFXDM":"3","KKMC":"中天大道与和顺路交口"},{"KKBH":"610391007","HPHM":"车牌","JGSK":"2021-04-01 20:25:50.192","CDBH":"7","XSFX":"由南向北","XSFXDM":"3","KKMC":"和韵路与和风路交口"},{"KKBH":"610276125","HPHM":"津HYJ080","JGSK":"2021-04-01 20:25:50.253","CDBH":"4","XSFX":"由南向北","XSFXDM":"3","KKMC":"中新大道与和顺路交口"},{"KKBH":"610266117","HPHM":"津HH0821","JGSK":"2021-04-01 20:25:50.26","CDBH":"5","XSFX":"由西向东","XSFXDM":"2","KKMC":"中生大道与和韵路交口"},{"KKBH":"610276126","HPHM":"津DPP578","JGSK":"2021-04-01 20:25:50.439","CDBH":"7","XSFX":"由北向南","XSFXDM":"4","KKMC":"中新大道与和意路交口"},{"KKBH":"720881002000","HPHM":"豫JJL001","JGSK":"2021-04-01 20:25:50.55","CDBH":"7","XSFX":"由西向东","XSFXDM":"2","KKMC":"海旭道与安正路交口"},{"KKBH":"720891004000","HPHM":"津A7S225","JGSK":"2021-04-01 20:25:50.726","CDBH":"4","XSFX":"由西向东","XSFXDM":"2","KKMC":"海博道与安平路交口"},{"KKBH":"610256116","HPHM":"津FNP001","JGSK":"2021-04-01 20:25:50.829","CDBH":"5","XSFX":"由西向东","XSFXDM":"2","KKMC":"中天大道与和顺路交口"},{"KKBH":"610271010","HPHM":"冀E3211Q","JGSK":"2021-04-01 20:25:50.888","CDBH":"7","XSFX":"由北向南","XSFXDM":"4","KKMC":"中新大道与华五路交口"},{"KKBH":"720881006000","HPHM":"苏MJ2N96","JGSK":"2021-04-01 20:25:50.893","CDBH":"2","XSFX":"由西向东","XSFXDM":"2","KKMC":"海旭道与庄盛路交口"},{"KKBH":"610271010","HPHM":"津ADF1111","JGSK":"2021-04-01 20:25:50.941","CDBH":"4","XSFX":"由南向北","XSFXDM":"3","KKMC":"中新大道与华五路交口"},{"KKBH":"610266118","HPHM":"津E28261","JGSK":"2021-04-01 20:25:50.976","CDBH":"2","XSFX":"由东向西","XSFXDM":"1","KKMC":"中生大道与和畅路交口"},{"KKBH":"610286127","HPHM":"津M7806K","JGSK":"2021-04-01 20:25:51.043","CDBH":"8","XSFX":"由南向北","XSFXDM":"3","KKMC":"中津大道与和畅路交口"},{"KKBH":"610286127","HPHM":"冀B1D58P","JGSK":"2021-04-01 20:25:51.112","CDBH":"6","XSFX":"由西向东","XSFXDM":"2","KKMC":"中津大道与和畅路交口"},{"KKBH":"7208910030000","HPHM":"车牌","JGSK":"2021-04-01 20:25:51.121","CDBH":"3","XSFX":"由东向西","XSFXDM":"1","KKMC":"海博道与安正路交口正向"},{"KKBH":"610271010","HPHM":"津MT0120","JGSK":"2021-04-01 20:25:51.368","CDBH":"8","XSFX":"由北向南","XSFXDM":"4","KKMC":"中新大道与华五路交口"},{"KKBH":"720881002000","HPHM":"鲁VY221W","JGSK":"2021-04-01 20:25:51.371","CDBH":"2","XSFX":"由东向西","XSFXDM":"1","KKMC":"海旭道与安正路交口"},{"KKBH":"610391008","HPHM":"京FAF131","JGSK":"2021-04-01 20:25:51.503","CDBH":"5","XSFX":"由西向东","XSFXDM":"2","KKMC":"和韵路与和旭路交口"},{"KKBH":"7208810020000","HPHM":"辽PEX357","JGSK":"2021-04-01 20:25:51.531","CDBH":"3","XSFX":"由东向西","XSFXDM":"1","KKMC":"海旭道与安正路交口正向"},{"KKBH":"720571002000","HPHM":"津A6D613","JGSK":"2021-04-01 20:25:51.683","CDBH":"2","XSFX":"由西向东","XSFXDM":"2","KKMC":"动漫东路与文二路交口"},{"KKBH":"7208810020000","HPHM":"车牌","JGSK":"2021-04-01 20:25:51.724","CDBH":"7","XSFX":"由西向东","XSFXDM":"2","KKMC":"海旭道与安正路交口正向"},{"KKBH":"610326142000","HPHM":"车牌","JGSK":"2021-04-01 20:25:51.767","CDBH":"2","XSFX":"由东向西","XSFXDM":"1","KKMC":"中成大道与泰七路交口"},{"KKBH":"610256116","HPHM":"冀AG93C9","JGSK":"2021-04-01 20:25:51.864","CDBH":"11","XSFX":"由北向南","XSFXDM":"4","KKMC":"中天大道与和顺路交口"},{"KKBH":"720861003000","HPHM":"津ADJ7017","JGSK":"2021-04-01 20:25:52.017","CDBH":"1","XSFX":"由东向西","XSFXDM":"1","KKMC":"海晨道与安明路交口"},{"KKBH":"610401005","HPHM":"津E13978","JGSK":"2021-04-01 20:25:52.046","CDBH":"5","XSFX":"由西向东","XSFXDM":"2","KKMC":"和畅路与和顺路交口"},{"KKBH":"610271009","HPHM":"津RHK102","JGSK":"2021-04-01 20:25:52.053","CDBH":"4","XSFX":"由西向东","XSFXDM":"2","KKMC":"中新大道与泰七路交口"},{"KKBH":"720891006000","HPHM":"津C788Q0","JGSK":"2021-04-01 20:25:52.127","CDBH":"5","XSFX":"由西向东","XSFXDM":"2","KKMC":"海博道与永盛路交口"},{"KKBH":"720881002000","HPHM":"津AD59353","JGSK":"2021-04-01 20:25:52.215","CDBH":"3","XSFX":"由东向西","XSFXDM":"1","KKMC":"海旭道与安正路交口"},{"KKBH":"610401005","HPHM":"津DJQ520","JGSK":"2021-04-01 20:25:52.269","CDBH":"11","XSFX":"由北向南","XSFXDM":"4","KKMC":"和畅路与和顺路交口"},{"KKBH":"610256113","HPHM":"津CCN807","JGSK":"2021-04-01 20:25:52.293","CDBH":"5","XSFX":"由南向北","XSFXDM":"3","KKMC":"中天大道与和风路交口"},{"KKBH":"7205610020000","HPHM":"车牌","JGSK":"2021-04-01 20:25:52.54","CDBH":"2","XSFX":"由东向西","XSFXDM":"1","KKMC":"动漫北路与文三路交口正向"},{"KKBH":"7208610030000","HPHM":"冀B0P68T","JGSK":"2021-04-01 20:25:52.588","CDBH":"4","XSFX":"由西向东","XSFXDM":"2","KKMC":"海晨道与安明路交口正向"},{"KKBH":"610286127","HPHM":"冀AC037M","JGSK":"2021-04-01 20:25:52.632","CDBH":"4","XSFX":"由西向东","XSFXDM":"2","KKMC":"中津大道与和畅路交口"},{"KKBH":"610401004","HPHM":"冀B9LY52","JGSK":"2021-04-01 20:25:52.661","CDBH":"7","XSFX":"由南向北","XSFXDM":"3","KKMC":"和畅路与和风路交口"},{"KKBH":"610256113","HPHM":"津JYK917","JGSK":"2021-04-01 20:25:52.692","CDBH":"4","XSFX":"由南向北","XSFXDM":"3","KKMC":"中天大道与和风路交口"},{"KKBH":"720881002000","HPHM":"豫JJL001","JGSK":"2021-04-01 20:25:52.852","CDBH":"6","XSFX":"由西向东","XSFXDM":"2","KKMC":"海旭道与安正路交口"},{"KKBH":"610276124","HPHM":"鲁NW92L8","JGSK":"2021-04-01 20:25:52.884","CDBH":"5","XSFX":"由西向东","XSFXDM":"2","KKMC":"中新大道与中生大道交口"},{"KKBH":"7208810020000","HPHM":"豫GA17U2","JGSK":"2021-04-01 20:25:52.975","CDBH":"13","XSFX":"由北向南","XSFXDM":"4","KKMC":"海旭道与安正路交口正向"},{"KKBH":"720891004000","HPHM":"车牌","JGSK":"2021-04-01 20:25:53.087","CDBH":"7","XSFX":"由南向北","XSFXDM":"3","KKMC":"海博道与安平路交口"},{"KKBH":"610391007","HPHM":"津DNY700","JGSK":"2021-04-01 20:25:53.138","CDBH":"1","XSFX":"由东向西","XSFXDM":"1","KKMC":"和韵路与和风路交口"},{"KKBH":"7208610020000","HPHM":"冀D126ZW","JGSK":"2021-04-01 20:25:53.228","CDBH":"5","XSFX":"由西向东","XSFXDM":"2","KKMC":"海晨道与安正路交口正向"},{"KKBH":"610271010","HPHM":"津JHW100","JGSK":"2021-04-01 20:25:53.259","CDBH":"8","XSFX":"由北向南","XSFXDM":"4","KKMC":"中新大道与华五路交口"},{"KKBH":"610271010","HPHM":"车牌","JGSK":"2021-04-01 20:25:53.265","CDBH":"4","XSFX":"由南向北","XSFXDM":"3","KKMC":"中新大道与华五路交口"},{"KKBH":"711","HPHM":"津A7U875","JGSK":"2021-04-01 20:25:53.43","CDBH":"5","XSFX":"由南向北","XSFXDM":"3","KKMC":"不礼让行人中新大道与和旭路交口"},{"KKBH":"728031003000","HPHM":"津B2Z260","JGSK":"2021-04-01 20:25:53.442","CDBH":"5","XSFX":"由北向南","XSFXDM":"4","KKMC":"动漫中路与文二路交口"},{"KKBH":"711","HPHM":"车牌","JGSK":"2021-04-01 20:25:53.521","CDBH":"7","XSFX":"由北向南","XSFXDM":"4","KKMC":"不礼让行人中新大道与和旭路交口"},{"KKBH":"610401005","HPHM":"津DCL314","JGSK":"2021-04-01 20:25:53.811","CDBH":"4","XSFX":"由西向东","XSFXDM":"2","KKMC":"和畅路与和顺路交口"},{"KKBH":"7208810050000","HPHM":"京ADE202","JGSK":"2021-04-01 20:25:53.927","CDBH":"5","XSFX":"由西向东","XSFXDM":"2","KKMC":"海旭道与明盛路交口正向"},{"KKBH":"720891003000","HPHM":"津NS3537","JGSK":"2021-04-01 20:25:53.937","CDBH":"8","XSFX":"由南向北","XSFXDM":"3","KKMC":"海博道与安正路交口"},{"KKBH":"610391007","HPHM":"津MSS738","JGSK":"2021-04-01 20:25:54.11","CDBH":"8","XSFX":"由南向北","XSFXDM":"3","KKMC":"和韵路与和风路交口"},{"KKBH":"7208810020000","HPHM":"津RPD706","JGSK":"2021-04-01 20:25:54.123","CDBH":"5","XSFX":"由西向东","XSFXDM":"2","KKMC":"海旭道与安正路交口正向"},{"KKBH":"610276126","HPHM":"津MUS879","JGSK":"2021-04-01 20:25:54.172","CDBH":"8","XSFX":"由北向南","XSFXDM":"4","KKMC":"中新大道与和意路交口"},{"KKBH":"610256116","HPHM":"冀AG93C9","JGSK":"2021-04-01 20:25:54.244","CDBH":"12","XSFX":"由北向南","XSFXDM":"4","KKMC":"中天大道与和顺路交口"},{"KKBH":"610256116","HPHM":"津J61166","JGSK":"2021-04-01 20:25:54.335","CDBH":"6","XSFX":"由西向东","XSFXDM":"2","KKMC":"中天大道与和顺路交口"},{"KKBH":"610251002","HPHM":"津QP1996","JGSK":"2021-04-01 20:25:54.598","CDBH":"4","XSFX":"由西向东","XSFXDM":"2","KKMC":"中天大道与和睦路交口"},{"KKBH":"610266118","HPHM":"津E28261","JGSK":"2021-04-01 20:25:54.613","CDBH":"2","XSFX":"由东向西","XSFXDM":"1","KKMC":"中生大道与和畅路交口"},{"KKBH":"610401005","HPHM":"津E13978","JGSK":"2021-04-01 20:25:54.647","CDBH":"6","XSFX":"由西向东","XSFXDM":"2","KKMC":"和畅路与和顺路交口"},{"KKBH":"720891003000","HPHM":"车牌","JGSK":"2021-04-01 20:25:54.68","CDBH":"6","XSFX":"由西向东","XSFXDM":"2","KKMC":"海博道与安正路交口"},{"KKBH":"610261004000","HPHM":"津RWF811","JGSK":"2021-04-01 20:25:54.69","CDBH":"3","XSFX":"由南向北","XSFXDM":"3","KKMC":"中生大道与静湖西路（北侧）"},{"KKBH":"720881002000","HPHM":"津MRW396","JGSK":"2021-04-01 20:25:55.25","CDBH":"3","XSFX":"由东向西","XSFXDM":"1","KKMC":"海旭道与安正路交口"},{"KKBH":"720891006000","HPHM":"鲁NJ282T","JGSK":"2021-04-01 20:25:55.324","CDBH":"7","XSFX":"由西向东","XSFXDM":"2","KKMC":"海博道与永盛路交口"},{"KKBH":"720891004000","HPHM":"车牌","JGSK":"2021-04-01 20:25:55.403","CDBH":"8","XSFX":"由南向北","XSFXDM":"3","KKMC":"海博道与安平路交口"},{"KKBH":"610276125","HPHM":"津HYJ080","JGSK":"2021-04-01 20:25:55.526","CDBH":"4","XSFX":"由南向北","XSFXDM":"3","KKMC":"中新大道与和顺路交口"},{"KKBH":"610271010","HPHM":"津C3G086","JGSK":"2021-04-01 20:25:55.575","CDBH":"5","XSFX":"由南向北","XSFXDM":"3","KKMC":"中新大道与华五路交口"},{"KKBH":"610256112","HPHM":"蒙A071MF","JGSK":"2021-04-01 20:25:55.705","CDBH":"2","XSFX":"由东向西","XSFXDM":"1","KKMC":"中天大道与中津大道交口"},{"KKBH":"7208610020000","HPHM":"车牌","JGSK":"2021-04-01 20:25:55.899","CDBH":"5","XSFX":"由西向东","XSFXDM":"2","KKMC":"海晨道与安正路交口正向"},{"KKBH":"610256115","HPHM":"津FRV007","JGSK":"2021-04-01 20:25:55.978","CDBH":"10","XSFX":"由北向南","XSFXDM":"4","KKMC":"中天大道与中生大道交口"},{"KKBH":"610271009","HPHM":"津KQE700","JGSK":"2021-04-01 20:25:56.06","CDBH":"11","XSFX":"由北向南","XSFXDM":"4","KKMC":"中新大道与泰七路交口"},{"KKBH":"720571004000","HPHM":"辽A7837U","JGSK":"2021-04-01 20:25:56.296","CDBH":"3","XSFX":"由西向东","XSFXDM":"2","KKMC":"动漫东路与动漫中路交口"},{"KKBH":"720881002000","HPHM":"津GA17U2","JGSK":"2021-04-01 20:25:56.478","CDBH":"13","XSFX":"由北向南","XSFXDM":"4","KKMC":"海旭道与安正路交口"},{"KKBH":"610271010","HPHM":"津JHW100","JGSK":"2021-04-01 20:25:56.569","CDBH":"8","XSFX":"由北向南","XSFXDM":"4","KKMC":"中新大道与华五路交口"},{"KKBH":"610286127","HPHM":"津AD93777","JGSK":"2021-04-01 20:25:56.57","CDBH":"2","XSFX":"由东向西","XSFXDM":"1","KKMC":"中津大道与和畅路交口"},{"KKBH":"610391008","HPHM":"京FAF131","JGSK":"2021-04-01 20:25:56.584","CDBH":"6","XSFX":"由西向东","XSFXDM":"2","KKMC":"和韵路与和旭路交口"},{"KKBH":"728031003000","HPHM":"津AD15302","JGSK":"2021-04-01 20:25:56.804","CDBH":"5","XSFX":"由北向南","XSFXDM":"4","KKMC":"动漫中路与文二路交口"},{"KKBH":"720891004000","HPHM":"车牌","JGSK":"2021-04-01 20:25:56.843","CDBH":"8","XSFX":"由南向北","XSFXDM":"3","KKMC":"海博道与安平路交口"},{"KKBH":"7208610020000","HPHM":"辽N8A1F6","JGSK":"2021-04-01 20:25:57.012","CDBH":"4","XSFX":"由西向东","XSFXDM":"2","KKMC":"海晨道与安正路交口正向"},{"KKBH":"6071310030000","HPHM":"津GDM979","JGSK":"2021-04-01 20:25:57.015","CDBH":"1","XSFX":"由东向西","XSFXDM":"1","KKMC":"中央大道与海旭道交口正向"},{"KKBH":"610256116","HPHM":"津FNP001","JGSK":"2021-04-01 20:25:57.054","CDBH":"6","XSFX":"由西向东","XSFXDM":"2","KKMC":"中天大道与和顺路交口"},{"KKBH":"7208910030000","HPHM":"津P875E5","JGSK":"2021-04-01 20:25:57.59","CDBH":"5","XSFX":"由西向东","XSFXDM":"2","KKMC":"海博道与安正路交口正向"},{"KKBH":"610276126","HPHM":"津MUS879","JGSK":"2021-04-01 20:25:57.64","CDBH":"8","XSFX":"由北向南","XSFXDM":"4","KKMC":"中新大道与和意路交口"},{"KKBH":"610391007","HPHM":"津DNY700","JGSK":"2021-04-01 20:25:57.686","CDBH":"2","XSFX":"由东向西","XSFXDM":"1","KKMC":"和韵路与和风路交口"},{"KKBH":"610276124","HPHM":"津JSQ803","JGSK":"2021-04-01 20:25:57.721","CDBH":"8","XSFX":"由南向北","XSFXDM":"3","KKMC":"中新大道与中生大道交口"},{"KKBH":"610256115","HPHM":"车牌","JGSK":"2021-04-01 20:25:58.023","CDBH":"9","XSFX":"由南向北","XSFXDM":"3","KKMC":"中天大道与中生大道交口"},{"KKBH":"6102610030000","HPHM":"津B79W48","JGSK":"2021-04-01 20:25:58.033","CDBH":"1","XSFX":"由东向西","XSFXDM":"1","KKMC":"中生大道与静湖南路交口正向"},{"KKBH":"7208610030000","HPHM":"冀B8DQ16","JGSK":"2021-04-01 20:25:58.259","CDBH":"7","XSFX":"由南向北","XSFXDM":"3","KKMC":"海晨道与安明路交口正向"},{"KKBH":"720861003000","HPHM":"冀B0P68T","JGSK":"2021-04-01 20:25:58.355","CDBH":"4","XSFX":"由西向东","XSFXDM":"2","KKMC":"海晨道与安明路交口"},{"KKBH":"610266118","HPHM":"津DMF826","JGSK":"2021-04-01 20:25:58.533","CDBH":"2","XSFX":"由东向西","XSFXDM":"1","KKMC":"中生大道与和畅路交口"},{"KKBH":"610256112","HPHM":"津HJH710","JGSK":"2021-04-01 20:25:58.599","CDBH":"1","XSFX":"由东向西","XSFXDM":"1","KKMC":"中天大道与中津大道交口"},{"KKBH":"720881002000","HPHM":"辽PEX357","JGSK":"2021-04-01 20:25:58.613","CDBH":"3","XSFX":"由东向西","XSFXDM":"1","KKMC":"海旭道与安正路交口"},{"KKBH":"610391008","HPHM":"京N13J51","JGSK":"2021-04-01 20:25:58.697","CDBH":"4","XSFX":"由西向东","XSFXDM":"2","KKMC":"和韵路与和旭路交口"},{"KKBH":"7205710010000","HPHM":"津A6D613","JGSK":"2021-04-01 20:25:58.751","CDBH":"5","XSFX":"由北向南","XSFXDM":"4","KKMC":"动漫东路与文一路交口正向"},{"KKBH":"610256114","HPHM":"冀A3EC93","JGSK":"2021-04-01 20:25:58.791","CDBH":"5","XSFX":"由南向北","XSFXDM":"3","KKMC":"中天大道与和旭路交口"},{"KKBH":"711","HPHM":"津DYP768","JGSK":"2021-04-01 20:25:58.791","CDBH":"5","XSFX":"由南向北","XSFXDM":"3","KKMC":"不礼让行人中新大道与和旭路交口"},{"KKBH":"610256116","HPHM":"津RCG315","JGSK":"2021-04-01 20:25:58.823","CDBH":"5","XSFX":"由西向东","XSFXDM":"2","KKMC":"中天大道与和顺路交口"},{"KKBH":"610391008","HPHM":"车牌","JGSK":"2021-04-01 20:25:58.824","CDBH":"6","XSFX":"由西向东","XSFXDM":"2","KKMC":"和韵路与和旭路交口"},{"KKBH":"610271010","HPHM":"冀E99B35","JGSK":"2021-04-01 20:25:59.114","CDBH":"5","XSFX":"由南向北","XSFXDM":"3","KKMC":"中新大道与华五路交口"},{"KKBH":"610256115","HPHM":"津FL3558","JGSK":"2021-04-01 20:25:59.195","CDBH":"3","XSFX":"由东向西","XSFXDM":"1","KKMC":"中天大道与中生大道交口"},{"KKBH":"610401005","HPHM":"津DCL314","JGSK":"2021-04-01 20:25:59.207","CDBH":"5","XSFX":"由西向东","XSFXDM":"2","KKMC":"和畅路与和顺路交口"},{"KKBH":"720881005000","HPHM":"车牌","JGSK":"2021-04-01 20:25:59.292","CDBH":"5","XSFX":"由西向东","XSFXDM":"2","KKMC":"海旭道与明盛路交口"},{"KKBH":"720891004000","HPHM":"车牌","JGSK":"2021-04-01 20:25:59.44","CDBH":"4","XSFX":"由西向东","XSFXDM":"2","KKMC":"海博道与安平路交口"},{"KKBH":"720891004000","HPHM":"车牌","JGSK":"2021-04-01 20:25:59.482","CDBH":"8","XSFX":"由南向北","XSFXDM":"3","KKMC":"海博道与安平路交口"},{"KKBH":"7208610030000","HPHM":"苏F312RQ","JGSK":"2021-04-01 20:25:59.676","CDBH":"2","XSFX":"由东向西","XSFXDM":"1","KKMC":"海晨道与安明路交口正向"},{"KKBH":"610271009","HPHM":"辽NY1780","JGSK":"2021-04-01 20:25:59.709","CDBH":"10","XSFX":"由北向南","XSFXDM":"4","KKMC":"中新大道与泰七路交口"},{"KKBH":"6102610030000","HPHM":"津G99728","JGSK":"2021-04-01 20:25:59.781","CDBH":"1","XSFX":"由东向西","XSFXDM":"1","KKMC":"中生大道与静湖南路交口正向"},{"KKBH":"7208810040000","HPHM":"津G16551","JGSK":"2021-04-01 20:25:59.972","CDBH":"4","XSFX":"由西向东","XSFXDM":"2","KKMC":"海旭道与永盛路交口正向"},{"KKBH":"610271010","HPHM":"津C3G086","JGSK":"2021-04-01 20:26:00.046","CDBH":"5","XSFX":"由南向北","XSFXDM":"3","KKMC":"中新大道与华五路交口"},{"KKBH":"610266118","HPHM":"津DMF826","JGSK":"2021-04-01 20:26:00.453","CDBH":"2","XSFX":"由东向西","XSFXDM":"1","KKMC":"中生大道与和畅路交口"},{"KKBH":"720571001000","HPHM":"津J12695","JGSK":"2021-04-01 20:26:00.478","CDBH":"6","XSFX":"由北向南","XSFXDM":"4","KKMC":"动漫东路与文一路交口"},{"KKBH":"610256115","HPHM":"津C12U35","JGSK":"2021-04-01 20:26:00.48","CDBH":"4","XSFX":"由西向东","XSFXDM":"2","KKMC":"中天大道与中生大道交口"},{"KKBH":"610401004","HPHM":"冀J9E8R2","JGSK":"2021-04-01 20:26:00.504","CDBH":"7","XSFX":"由南向北","XSFXDM":"3","KKMC":"和畅路与和风路交口"},{"KKBH":"720881002000","HPHM":"津RPD706","JGSK":"2021-04-01 20:26:00.693","CDBH":"5","XSFX":"由西向东","XSFXDM":"2","KKMC":"海旭道与安正路交口"},{"KKBH":"7208610020000","HPHM":"豫PK8235","JGSK":"2021-04-01 20:26:00.917","CDBH":"4","XSFX":"由西向东","XSFXDM":"2","KKMC":"海晨道与安正路交口正向"},{"KKBH":"610276124","HPHM":"津JSQ803","JGSK":"2021-04-01 20:26:01.007","CDBH":"8","XSFX":"由南向北","XSFXDM":"3","KKMC":"中新大道与中生大道交口"},{"KKBH":"720861002000","HPHM":"辽N8A1F6","JGSK":"2021-04-01 20:26:01.025","CDBH":"4","XSFX":"由西向东","XSFXDM":"2","KKMC":"海晨道与安正路交口"},{"KKBH":"610256116","HPHM":"津K91376","JGSK":"2021-04-01 20:26:01.177","CDBH":"8","XSFX":"由南向北","XSFXDM":"3","KKMC":"中天大道与和顺路交口"},{"KKBH":"7208110020000","HPHM":"皖L5B291","JGSK":"2021-04-01 20:26:01.263","CDBH":"2","XSFX":"由东向西","XSFXDM":"1","KKMC":"动漫南路与文一路交口正向"},{"KKBH":"610256115","HPHM":"津DJA987","JGSK":"2021-04-01 20:26:01.276","CDBH":"10","XSFX":"由北向南","XSFXDM":"4","KKMC":"中天大道与中生大道交口"},{"KKBH":"610256115","HPHM":"津FRV007","JGSK":"2021-04-01 20:26:01.278","CDBH":"10","XSFX":"由北向南","XSFXDM":"4","KKMC":"中天大道与中生大道交口"},{"KKBH":"610276126","HPHM":"津A3M519","JGSK":"2021-04-01 20:26:01.299","CDBH":"7","XSFX":"由北向南","XSFXDM":"4","KKMC":"中新大道与和意路交口"},{"KKBH":"610256111","HPHM":"津JYA938","JGSK":"2021-04-01 20:26:01.378","CDBH":"7","XSFX":"由北向南","XSFXDM":"4","KKMC":"中天大道与和惠路交口"},{"KKBH":"610256115","HPHM":"津DYS031","JGSK":"2021-04-01 20:26:01.42","CDBH":"2","XSFX":"由东向西","XSFXDM":"1","KKMC":"中天大道与中生大道交口"},{"KKBH":"7208610030000","HPHM":"津C7T173","JGSK":"2021-04-01 20:26:01.489","CDBH":"3","XSFX":"由东向西","XSFXDM":"1","KKMC":"海晨道与安明路交口正向"},{"KKBH":"610391007","HPHM":"津MSS738","JGSK":"2021-04-01 20:26:01.552","CDBH":"9","XSFX":"由南向北","XSFXDM":"3","KKMC":"和韵路与和风路交口"},{"KKBH":"610391007","HPHM":"闽A891EP","JGSK":"2021-04-01 20:26:01.703","CDBH":"5","XSFX":"由西向东","XSFXDM":"2","KKMC":"和韵路与和风路交口"},{"KKBH":"610256113","HPHM":"津C60T60","JGSK":"2021-04-01 20:26:01.916","CDBH":"4","XSFX":"由南向北","XSFXDM":"3","KKMC":"中天大道与和风路交口"},{"KKBH":"610271008","HPHM":"车牌","JGSK":"2021-04-01 20:26:02.012","CDBH":"5","XSFX":"由北向南","XSFXDM":"4","KKMC":"中新大道与航母主题公园支路交口"},{"KKBH":"720891004000","HPHM":"津A8A768","JGSK":"2021-04-01 20:26:02.082","CDBH":"4","XSFX":"由西向东","XSFXDM":"2","KKMC":"海博道与安平路交口"},{"KKBH":"610261003000","HPHM":"粤B79W48","JGSK":"2021-04-01 20:26:02.145","CDBH":"10","XSFX":"由东向西","XSFXDM":"1","KKMC":"中生大道与静湖南路交口"},{"KKBH":"720881004000","HPHM":"津G16551","JGSK":"2021-04-01 20:26:02.285","CDBH":"9","XSFX":"由西向东","XSFXDM":"2","KKMC":"海旭道与永盛路交口"},{"KKBH":"7208810020000","HPHM":"津C85M99","JGSK":"2021-04-01 20:26:02.314","CDBH":"7","XSFX":"由西向东","XSFXDM":"2","KKMC":"海旭道与安正路交口正向"},{"KKBH":"610391008","HPHM":"京N13J51","JGSK":"2021-04-01 20:26:02.344","CDBH":"4","XSFX":"由西向东","XSFXDM":"2","KKMC":"和韵路与和旭路交口"},{"KKBH":"610266118","HPHM":"津KDP558","JGSK":"2021-04-01 20:26:02.471","CDBH":"3","XSFX":"由东向西","XSFXDM":"1","KKMC":"中生大道与和畅路交口"},{"KKBH":"6102661220000","HPHM":"津C61825","JGSK":"2021-04-01 20:26:02.543","CDBH":"2","XSFX":"由西向东","XSFXDM":"2","KKMC":"生态城中生大道故道河一桥西向东上桥处正向"},{"KKBH":"610271010","HPHM":"冀E99B35","JGSK":"2021-04-01 20:26:02.606","CDBH":"5","XSFX":"由南向北","XSFXDM":"3","KKMC":"中新大道与华五路交口"},{"KKBH":"7208910050000","HPHM":"黑RG5138","JGSK":"2021-04-01 20:26:02.696","CDBH":"7","XSFX":"由西向东","XSFXDM":"2","KKMC":"海博道与安明路交口正向"},{"KKBH":"610256115","HPHM":"津AD66139","JGSK":"2021-04-01 20:26:02.773","CDBH":"1","XSFX":"由东向西","XSFXDM":"1","KKMC":"中天大道与中生大道交口"},{"KKBH":"7208710020000","HPHM":"车牌","JGSK":"2021-04-01 20:26:02.796","CDBH":"10","XSFX":"由北向南","XSFXDM":"4","KKMC":"安正路与芳菲路交口正向"},{"KKBH":"610266118","HPHM":"津A2N795","JGSK":"2021-04-01 20:26:03.186","CDBH":"1","XSFX":"由东向西","XSFXDM":"1","KKMC":"中生大道与和畅路交口"},{"KKBH":"610256112","HPHM":"津AS0800","JGSK":"2021-04-01 20:26:03.244","CDBH":"1","XSFX":"由东向西","XSFXDM":"1","KKMC":"中天大道与中津大道交口"},{"KKBH":"720891004000","HPHM":"车牌","JGSK":"2021-04-01 20:26:03.321","CDBH":"8","XSFX":"由南向北","XSFXDM":"3","KKMC":"海博道与安平路交口"},{"KKBH":"610276124","HPHM":"津HDX876","JGSK":"2021-04-01 20:26:03.561","CDBH":"7","XSFX":"由南向北","XSFXDM":"3","KKMC":"中新大道与中生大道交口"},{"KKBH":"7205610020000","HPHM":"车牌","JGSK":"2021-04-01 20:26:03.608","CDBH":"2","XSFX":"由东向西","XSFXDM":"1","KKMC":"动漫北路与文三路交口正向"},{"KKBH":"610256116","HPHM":"津RCG315","JGSK":"2021-04-01 20:26:03.854","CDBH":"6","XSFX":"由西向东","XSFXDM":"2","KKMC":"中天大道与和顺路交口"},{"KKBH":"7205610020000","HPHM":"车牌","JGSK":"2021-04-01 20:26:04.084","CDBH":"6","XSFX":"由北向南","XSFXDM":"4","KKMC":"动漫北路与文三路交口正向"},{"KKBH":"610266117","HPHM":"津ADH6206","JGSK":"2021-04-01 20:26:04.089","CDBH":"7","XSFX":"由南向北","XSFXDM":"3","KKMC":"中生大道与和韵路交口"},{"KKBH":"610286127","HPHM":"冀BZ936S","JGSK":"2021-04-01 20:26:04.149","CDBH":"4","XSFX":"由西向东","XSFXDM":"2","KKMC":"中津大道与和畅路交口"},{"KKBH":"610276125","HPHM":"津JHY625","JGSK":"2021-04-01 20:26:04.231","CDBH":"7","XSFX":"由北向南","XSFXDM":"4","KKMC":"中新大道与和顺路交口"},{"KKBH":"610256114","HPHM":"津ADF8506","JGSK":"2021-04-01 20:26:04.251","CDBH":"5","XSFX":"由南向北","XSFXDM":"3","KKMC":"中天大道与和旭路交口"},{"KKBH":"610261003000","HPHM":"津G99728","JGSK":"2021-04-01 20:26:04.383","CDBH":"10","XSFX":"由东向西","XSFXDM":"1","KKMC":"中生大道与静湖南路交口"},{"KKBH":"610271008","HPHM":"车牌","JGSK":"2021-04-01 20:26:04.541","CDBH":"4","XSFX":"由北向南","XSFXDM":"4","KKMC":"中新大道与航母主题公园支路交口"},{"KKBH":"610256116","HPHM":"津K91376","JGSK":"2021-04-01 20:26:04.798","CDBH":"9","XSFX":"由南向北","XSFXDM":"3","KKMC":"中天大道与和顺路交口"},{"KKBH":"610271009","HPHM":"津KQE700","JGSK":"2021-04-01 20:26:04.826","CDBH":"11","XSFX":"由北向南","XSFXDM":"4","KKMC":"中新大道与泰七路交口"},{"KKBH":"610276126","HPHM":"津A3M519","JGSK":"2021-04-01 20:26:04.836","CDBH":"7","XSFX":"由北向南","XSFXDM":"4","KKMC":"中新大道与和意路交口"},{"KKBH":"720861002000","HPHM":"冀D126ZW","JGSK":"2021-04-01 20:26:04.862","CDBH":"5","XSFX":"由西向东","XSFXDM":"2","KKMC":"海晨道与安正路交口"},{"KKBH":"610401004","HPHM":"冀J9E8R2","JGSK":"2021-04-01 20:26:04.895","CDBH":"7","XSFX":"由南向北","XSFXDM":"3","KKMC":"和畅路与和风路交口"},{"KKBH":"610271008","HPHM":"津N16581","JGSK":"2021-04-01 20:26:04.98","CDBH":"5","XSFX":"由北向南","XSFXDM":"4","KKMC":"中新大道与航母主题公园支路交口"},{"KKBH":"610391007","HPHM":"津GAM729","JGSK":"2021-04-01 20:26:05.055","CDBH":"1","XSFX":"由东向西","XSFXDM":"1","KKMC":"和韵路与和风路交口"},{"KKBH":"610256115","HPHM":"吉A11L21","JGSK":"2021-04-01 20:26:05.16","CDBH":"9","XSFX":"由南向北","XSFXDM":"3","KKMC":"中天大道与中生大道交口"},{"KKBH":"7208610020000","HPHM":"车牌","JGSK":"2021-04-01 20:26:05.195","CDBH":"12","XSFX":"由北向南","XSFXDM":"4","KKMC":"海晨道与安正路交口正向"},{"KKBH":"610271008","HPHM":"车牌","JGSK":"2021-04-01 20:26:05.357","CDBH":"5","XSFX":"由北向南","XSFXDM":"4","KKMC":"中新大道与航母主题公园支路交口"},{"KKBH":"610266117","HPHM":"辽BX08F2","JGSK":"2021-04-01 20:26:05.46","CDBH":"7","XSFX":"由南向北","XSFXDM":"3","KKMC":"中生大道与和韵路交口"},{"KKBH":"720811002000","HPHM":"皖L5B291","JGSK":"2021-04-01 20:26:05.561","CDBH":"2","XSFX":"由东向西","XSFXDM":"1","KKMC":"动漫南路与文一路交口"},{"KKBH":"610266118","HPHM":"津A2N795","JGSK":"2021-04-01 20:26:05.572","CDBH":"2","XSFX":"由东向西","XSFXDM":"1","KKMC":"中生大道与和畅路交口"},{"KKBH":"610256113","HPHM":"津C60T60","JGSK":"2021-04-01 20:26:05.652","CDBH":"4","XSFX":"由南向北","XSFXDM":"3","KKMC":"中天大道与和风路交口"},{"KKBH":"610256114","HPHM":"冀A3EC93","JGSK":"2021-04-01 20:26:05.697","CDBH":"5","XSFX":"由南向北","XSFXDM":"3","KKMC":"中天大道与和旭路交口"},{"KKBH":"610271008","HPHM":"津MZL866","JGSK":"2021-04-01 20:26:05.78","CDBH":"4","XSFX":"由北向南","XSFXDM":"4","KKMC":"中新大道与航母主题公园支路交口"},{"KKBH":"7208610030000","HPHM":"津E16315","JGSK":"2021-04-01 20:26:05.926","CDBH":"5","XSFX":"由西向东","XSFXDM":"2","KKMC":"海晨道与安明路交口正向"},{"KKBH":"720861003000","HPHM":"苏F312R警","JGSK":"2021-04-01 20:26:06.013","CDBH":"2","XSFX":"由东向西","XSFXDM":"1","KKMC":"海晨道与安明路交口"},{"KKBH":"720891005000","HPHM":"黑RG5138","JGSK":"2021-04-01 20:26:06.132","CDBH":"7","XSFX":"由西向东","XSFXDM":"2","KKMC":"海博道与安明路交口"},{"KKBH":"610271008","HPHM":"车牌","JGSK":"2021-04-01 20:26:06.159","CDBH":"4","XSFX":"由北向南","XSFXDM":"4","KKMC":"中新大道与航母主题公园支路交口"},{"KKBH":"610256114","HPHM":"津AS0798","JGSK":"2021-04-01 20:26:06.41","CDBH":"8","XSFX":"由北向南","XSFXDM":"4","KKMC":"中天大道与和旭路交口"},{"KKBH":"720861002000","HPHM":"豫PK8235","JGSK":"2021-04-01 20:26:06.465","CDBH":"4","XSFX":"由西向东","XSFXDM":"2","KKMC":"海晨道与安正路交口"},{"KKBH":"610266118","HPHM":"津DLZ663","JGSK":"2021-04-01 20:26:06.64","CDBH":"8","XSFX":"由南向北","XSFXDM":"3","KKMC":"中生大道与和畅路交口"},{"KKBH":"720881002000","HPHM":"津C85M99","JGSK":"2021-04-01 20:26:06.705","CDBH":"8","XSFX":"由西向东","XSFXDM":"2","KKMC":"海旭道与安正路交口"},{"KKBH":"720541004000","HPHM":"津GXK007","JGSK":"2021-04-01 20:26:06.789","CDBH":"2","XSFX":"由东向西","XSFXDM":"1","KKMC":"动漫环路东与动漫中路交口"},{"KKBH":"610286127","HPHM":"冀BZ936S","JGSK":"2021-04-01 20:26:06.872","CDBH":"4","XSFX":"由西向东","XSFXDM":"2","KKMC":"中津大道与和畅路交口"},{"KKBH":"610276124","HPHM":"津HDX876","JGSK":"2021-04-01 20:26:06.922","CDBH":"7","XSFX":"由南向北","XSFXDM":"3","KKMC":"中新大道与中生大道交口"},{"KKBH":"610271008","HPHM":"吉C5C32N","JGSK":"2021-04-01 20:26:07.3","CDBH":"5","XSFX":"由北向南","XSFXDM":"4","KKMC":"中新大道与航母主题公园支路交口"},{"KKBH":"610276125","HPHM":"津DWY532","JGSK":"2021-04-01 20:26:07.358","CDBH":"8","XSFX":"由北向南","XSFXDM":"4","KKMC":"中新大道与和顺路交口"},{"KKBH":"610256116","HPHM":"津AFE948","JGSK":"2021-04-01 20:26:07.373","CDBH":"11","XSFX":"由北向南","XSFXDM":"4","KKMC":"中天大道与和顺路交口"},{"KKBH":"7209010020000","HPHM":"湘C7XF78","JGSK":"2021-04-01 20:26:07.424","CDBH":"8","XSFX":"由南向北","XSFXDM":"3","KKMC":"玉林道与安正路交口正向"},{"KKBH":"610256115","HPHM":"车牌","JGSK":"2021-04-01 20:26:07.517","CDBH":"10","XSFX":"由北向南","XSFXDM":"4","KKMC":"中天大道与中生大道交口"},{"KKBH":"610271008","HPHM":"津A2Y525","JGSK":"2021-04-01 20:26:07.54","CDBH":"4","XSFX":"由北向南","XSFXDM":"4","KKMC":"中新大道与航母主题公园支路交口"},{"KKBH":"7208810050000","HPHM":"津LZ1029","JGSK":"2021-04-01 20:26:07.763","CDBH":"1","XSFX":"由东向西","XSFXDM":"1","KKMC":"海旭道与明盛路交口正向"},{"KKBH":"610276125","HPHM":"津JHY625","JGSK":"2021-04-01 20:26:07.803","CDBH":"7","XSFX":"由北向南","XSFXDM":"4","KKMC":"中新大道与和顺路交口"},{"KKBH":"610256112","HPHM":"鲁NN08W3","JGSK":"2021-04-01 20:26:07.807","CDBH":"9","XSFX":"由南向北","XSFXDM":"3","KKMC":"中天大道与中津大道交口"},{"KKBH":"711","HPHM":"津GBH528","JGSK":"2021-04-01 20:26:07.906","CDBH":"5","XSFX":"由南向北","XSFXDM":"3","KKMC":"不礼让行人中新大道与和旭路交口"},{"KKBH":"711","HPHM":"津FFF573","JGSK":"2021-04-01 20:26:07.916","CDBH":"7","XSFX":"由北向南","XSFXDM":"4","KKMC":"不礼让行人中新大道与和旭路交口"},{"KKBH":"610256115","HPHM":"津QS8788","JGSK":"2021-04-01 20:26:07.961","CDBH":"7","XSFX":"由南向北","XSFXDM":"3","KKMC":"中天大道与中生大道交口"},{"KKBH":"7208110020000","HPHM":"津A7G212","JGSK":"2021-04-01 20:26:07.975","CDBH":"5","XSFX":"由北向南","XSFXDM":"4","KKMC":"动漫南路与文一路交口正向"},{"KKBH":"610266118","HPHM":"津ME7879","JGSK":"2021-04-01 20:26:08.008","CDBH":"6","XSFX":"由西向东","XSFXDM":"2","KKMC":"中生大道与和畅路交口"},{"KKBH":"610266118","HPHM":"津KXC686","JGSK":"2021-04-01 20:26:08.05","CDBH":"11","XSFX":"由北向南","XSFXDM":"4","KKMC":"中生大道与和畅路交口"},{"KKBH":"610266117","HPHM":"津AU5876","JGSK":"2021-04-01 20:26:08.252","CDBH":"3","XSFX":"由东向西","XSFXDM":"1","KKMC":"中生大道与和韵路交口"},{"KKBH":"720861002000","HPHM":"车牌","JGSK":"2021-04-01 20:26:08.382","CDBH":"5","XSFX":"由西向东","XSFXDM":"2","KKMC":"海晨道与安正路交口"},{"KKBH":"610391007","HPHM":"冀BJ92B9","JGSK":"2021-04-01 20:26:08.546","CDBH":"4","XSFX":"由西向东","XSFXDM":"2","KKMC":"和韵路与和风路交口"},{"KKBH":"610256115","HPHM":"津DJA987","JGSK":"2021-04-01 20:26:08.558","CDBH":"10","XSFX":"由北向南","XSFXDM":"4","KKMC":"中天大道与中生大道交口"},{"KKBH":"7208810020000","HPHM":"车牌","JGSK":"2021-04-01 20:26:08.8","CDBH":"7","XSFX":"由西向东","XSFXDM":"2","KKMC":"海旭道与安正路交口正向"},{"KKBH":"7280310020000","HPHM":"津B2Z260","JGSK":"2021-04-01 20:26:09.016","CDBH":"7","XSFX":"由北向南","XSFXDM":"4","KKMC":"动漫中路与文一路交口正向"},{"KKBH":"610256115","HPHM":"津DYS037","JGSK":"2021-04-01 20:26:09.042","CDBH":"3","XSFX":"由东向西","XSFXDM":"1","KKMC":"中天大道与中生大道交口"},{"KKBH":"720891003000","HPHM":"车牌","JGSK":"2021-04-01 20:26:09.071","CDBH":"5","XSFX":"由西向东","XSFXDM":"2","KKMC":"海博道与安正路交口"},{"KKBH":"610276124","HPHM":"京P0F250","JGSK":"2021-04-01 20:26:09.081","CDBH":"7","XSFX":"由南向北","XSFXDM":"3","KKMC":"中新大道与中生大道交口"},{"KKBH":"610266122000","HPHM":"车牌","JGSK":"2021-04-01 20:26:09.1","CDBH":"2","XSFX":"由西向东","XSFXDM":"2","KKMC":"生态城中生大道故道河一桥西向东上桥处"},{"KKBH":"7208810020000","HPHM":"津MUA996","JGSK":"2021-04-01 20:26:09.253","CDBH":"5","XSFX":"由西向东","XSFXDM":"2","KKMC":"海旭道与安正路交口正向"},{"KKBH":"610391007","HPHM":"津GAM729","JGSK":"2021-04-01 20:26:09.364","CDBH":"2","XSFX":"由东向西","XSFXDM":"1","KKMC":"和韵路与和风路交口"},{"KKBH":"610266117","HPHM":"辽BX08F2","JGSK":"2021-04-01 20:26:09.383","CDBH":"9","XSFX":"由南向北","XSFXDM":"3","KKMC":"中生大道与和韵路交口"},{"KKBH":"720891003000","HPHM":"车牌","JGSK":"2021-04-01 20:26:09.391","CDBH":"4","XSFX":"由西向东","XSFXDM":"2","KKMC":"海博道与安正路交口"},{"KKBH":"610256116","HPHM":"津AFE948","JGSK":"2021-04-01 20:26:09.598","CDBH":"12","XSFX":"由北向南","XSFXDM":"4","KKMC":"中天大道与和顺路交口"},{"KKBH":"7208910030000","HPHM":"车牌","JGSK":"2021-04-01 20:26:09.729","CDBH":"9","XSFX":"由南向北","XSFXDM":"3","KKMC":"海博道与安正路交口正向"},{"KKBH":"610256115","HPHM":"冀J688PF","JGSK":"2021-04-01 20:26:09.875","CDBH":"8","XSFX":"由南向北","XSFXDM":"3","KKMC":"中天大道与中生大道交口"},{"KKBH":"7208610020000","HPHM":"车牌","JGSK":"2021-04-01 20:26:09.924","CDBH":"6","XSFX":"由西向东","XSFXDM":"2","KKMC":"海晨道与安正路交口正向"},{"KKBH":"610256115","HPHM":"津AD66139","JGSK":"2021-04-01 20:26:09.998","CDBH":"2","XSFX":"由东向西","XSFXDM":"1","KKMC":"中天大道与中生大道交口"},{"KKBH":"610266118","HPHM":"津ME7879","JGSK":"2021-04-01 20:26:10.109","CDBH":"6","XSFX":"由西向东","XSFXDM":"2","KKMC":"中生大道与和畅路交口"},{"KKBH":"720561002000","HPHM":"津AVM980","JGSK":"2021-04-01 20:26:10.197","CDBH":"6","XSFX":"由北向南","XSFXDM":"4","KKMC":"动漫北路与文三路交口"},{"KKBH":"7208910050000","HPHM":"辽HBL518","JGSK":"2021-04-01 20:26:10.232","CDBH":"6","XSFX":"由西向东","XSFXDM":"2","KKMC":"海博道与安明路交口正向"},{"KKBH":"720571001000","HPHM":"津A6D613","JGSK":"2021-04-01 20:26:10.317","CDBH":"5","XSFX":"由北向南","XSFXDM":"4","KKMC":"动漫东路与文一路交口"},{"KKBH":"610256112","HPHM":"津A2K256","JGSK":"2021-04-01 20:26:10.345","CDBH":"1","XSFX":"由东向西","XSFXDM":"1","KKMC":"中天大道与中津大道交口"},{"KKBH":"610266118","HPHM":"津NSU909","JGSK":"2021-04-01 20:26:10.346","CDBH":"8","XSFX":"由南向北","XSFXDM":"3","KKMC":"中生大道与和畅路交口"},{"KKBH":"610256115","HPHM":"津ADL8993","JGSK":"2021-04-01 20:26:10.381","CDBH":"2","XSFX":"由东向西","XSFXDM":"1","KKMC":"中天大道与中生大道交口"},{"KKBH":"7208710020000","HPHM":"车牌","JGSK":"2021-04-01 20:26:10.404","CDBH":"9","XSFX":"由北向南","XSFXDM":"4","KKMC":"安正路与芳菲路交口正向"},{"KKBH":"720861003000","HPHM":"津E16315","JGSK":"2021-04-01 20:26:10.667","CDBH":"5","XSFX":"由西向东","XSFXDM":"2","KKMC":"海晨道与安明路交口"},{"KKBH":"610276125","HPHM":"津DWY532","JGSK":"2021-04-01 20:26:10.684","CDBH":"8","XSFX":"由北向南","XSFXDM":"4","KKMC":"中新大道与和顺路交口"},{"KKBH":"720891003000","HPHM":"津HB9668","JGSK":"2021-04-01 20:26:10.787","CDBH":"2","XSFX":"由东向西","XSFXDM":"1","KKMC":"海博道与安正路交口"},{"KKBH":"610266118","HPHM":"吉J5892D","JGSK":"2021-04-01 20:26:10.902","CDBH":"5","XSFX":"由西向东","XSFXDM":"2","KKMC":"中生大道与和畅路交口"},{"KKBH":"7280310020000","HPHM":"津AS0836","JGSK":"2021-04-01 20:26:11.09","CDBH":"8","XSFX":"由北向南","XSFXDM":"4","KKMC":"动漫中路与文一路交口正向"},{"KKBH":"610286127","HPHM":"津JR2671","JGSK":"2021-04-01 20:26:11.097","CDBH":"5","XSFX":"由西向东","XSFXDM":"2","KKMC":"中津大道与和畅路交口"},{"KKBH":"7205410020000","HPHM":"车牌","JGSK":"2021-04-01 20:26:11.149","CDBH":"1","XSFX":"由东向西","XSFXDM":"1","KKMC":"动漫环路西与动漫中路交口正向"},{"KKBH":"720891003000","HPHM":"津A0L551","JGSK":"2021-04-01 20:26:11.187","CDBH":"1","XSFX":"由东向西","XSFXDM":"1","KKMC":"海博道与安正路交口"},{"KKBH":"610256115","HPHM":"冀BZ101G","JGSK":"2021-04-01 20:26:11.293","CDBH":"3","XSFX":"由东向西","XSFXDM":"1","KKMC":"中天大道与中生大道交口"},{"KKBH":"610256114","HPHM":"津ADF8506","JGSK":"2021-04-01 20:26:11.612","CDBH":"5","XSFX":"由南向北","XSFXDM":"3","KKMC":"中天大道与和旭路交口"},{"KKBH":"610276124","HPHM":"京HG0223","JGSK":"2021-04-01 20:26:11.635","CDBH":"7","XSFX":"由南向北","XSFXDM":"3","KKMC":"中新大道与中生大道交口"},{"KKBH":"711","HPHM":"津C6Y073","JGSK":"2021-04-01 20:26:11.699","CDBH":"2","XSFX":"由东向西","XSFXDM":"1","KKMC":"不礼让行人中新大道与和旭路交口"},{"KKBH":"610266117","HPHM":"津ADH6206","JGSK":"2021-04-01 20:26:11.784","CDBH":"7","XSFX":"由南向北","XSFXDM":"3","KKMC":"中生大道与和韵路交口"},{"KKBH":"610266118","HPHM":"津DLZ663","JGSK":"2021-04-01 20:26:11.919","CDBH":"8","XSFX":"由南向北","XSFXDM":"3","KKMC":"中生大道与和畅路交口"},{"KKBH":"610256115","HPHM":"冀J688PF","JGSK":"2021-04-01 20:26:12.175","CDBH":"9","XSFX":"由南向北","XSFXDM":"3","KKMC":"中天大道与中生大道交口"},{"KKBH":"610256115","HPHM":"津QS8788","JGSK":"2021-04-01 20:26:12.176","CDBH":"7","XSFX":"由南向北","XSFXDM":"3","KKMC":"中天大道与中生大道交口"},{"KKBH":"7208810040000","HPHM":"冀BZ397X","JGSK":"2021-04-01 20:26:12.256","CDBH":"4","XSFX":"由西向东","XSFXDM":"2","KKMC":"海旭道与永盛路交口正向"},{"KKBH":"720811002000","HPHM":"津A7G212","JGSK":"2021-04-01 20:26:12.302","CDBH":"5","XSFX":"由北向南","XSFXDM":"4","KKMC":"动漫南路与文一路交口"},{"KKBH":"720881007000","HPHM":"苏MJ2N96","JGSK":"2021-04-01 20:26:12.368","CDBH":"4","XSFX":"由西向东","XSFXDM":"2","KKMC":"海旭道与弘通路交口"},{"KKBH":"6071310030000","HPHM":"津HL0516","JGSK":"2021-04-01 20:26:12.388","CDBH":"2","XSFX":"由东向西","XSFXDM":"1","KKMC":"中央大道与海旭道交口正向"},{"KKBH":"610266118","HPHM":"津RMN712","JGSK":"2021-04-01 20:26:12.45","CDBH":"11","XSFX":"由北向南","XSFXDM":"4","KKMC":"中生大道与和畅路交口"},{"KKBH":"7280310020000","HPHM":"津AD15302","JGSK":"2021-04-01 20:26:12.475","CDBH":"7","XSFX":"由北向南","XSFXDM":"4","KKMC":"动漫中路与文一路交口正向"},{"KKBH":"610391007","HPHM":"鲁MF031D","JGSK":"2021-04-01 20:26:12.59","CDBH":"7","XSFX":"由南向北","XSFXDM":"3","KKMC":"和韵路与和风路交口"},{"KKBH":"610256114","HPHM":"车牌","JGSK":"2021-04-01 20:26:12.613","CDBH":"2","XSFX":"由西向东","XSFXDM":"2","KKMC":"中天大道与和旭路交口"},{"KKBH":"711","HPHM":"冀D215MA","JGSK":"2021-04-01 20:26:12.633","CDBH":"7","XSFX":"由北向南","XSFXDM":"4","KKMC":"不礼让行人中新大道与和旭路交口"},{"KKBH":"610276125","HPHM":"津KCG176","JGSK":"2021-04-01 20:26:12.646","CDBH":"5","XSFX":"由南向北","XSFXDM":"3","KKMC":"中新大道与和顺路交口"},{"KKBH":"610391006","HPHM":"车牌","JGSK":"2021-04-01 20:26:12.784","CDBH":"1","XSFX":"由东向西","XSFXDM":"1","KKMC":"和韵路与和意路交口"},{"KKBH":"720881002000","HPHM":"津MUA996","JGSK":"2021-04-01 20:26:12.848","CDBH":"6","XSFX":"由西向东","XSFXDM":"2","KKMC":"海旭道与安正路交口"},{"KKBH":"610276124","HPHM":"津C21R13","JGSK":"2021-04-01 20:26:12.952","CDBH":"6","XSFX":"由西向东","XSFXDM":"2","KKMC":"中新大道与中生大道交口"},{"KKBH":"610266118","HPHM":"津KXC686","JGSK":"2021-04-01 20:26:13.025","CDBH":"12","XSFX":"由北向南","XSFXDM":"4","KKMC":"中生大道与和畅路交口"},{"KKBH":"610256114","HPHM":"津CCN807","JGSK":"2021-04-01 20:26:13.053","CDBH":"4","XSFX":"由南向北","XSFXDM":"3","KKMC":"中天大道与和旭路交口"},{"KKBH":"720891003000","HPHM":"车牌","JGSK":"2021-04-01 20:26:13.072","CDBH":"5","XSFX":"由西向东","XSFXDM":"2","KKMC":"海博道与安正路交口"},{"KKBH":"610266117","HPHM":"津NNN085","JGSK":"2021-04-01 20:26:13.142","CDBH":"2","XSFX":"由东向西","XSFXDM":"1","KKMC":"中生大道与和韵路交口"},{"KKBH":"610266117","HPHM":"津AU5876","JGSK":"2021-04-01 20:26:13.229","CDBH":"3","XSFX":"由东向西","XSFXDM":"1","KKMC":"中生大道与和韵路交口"},{"KKBH":"610276124","HPHM":"鲁RGJ828","JGSK":"2021-04-01 20:26:13.258","CDBH":"10","XSFX":"由北向南","XSFXDM":"4","KKMC":"中新大道与中生大道交口"},{"KKBH":"610266118","HPHM":"津MDL829","JGSK":"2021-04-01 20:26:13.28","CDBH":"7","XSFX":"由南向北","XSFXDM":"3","KKMC":"中生大道与和畅路交口"},{"KKBH":"610266118","HPHM":"津C5U318","JGSK":"2021-04-01 20:26:13.303","CDBH":"5","XSFX":"由西向东","XSFXDM":"2","KKMC":"中生大道与和畅路交口"},{"KKBH":"720891003000","HPHM":"津DJY305","JGSK":"2021-04-01 20:26:13.365","CDBH":"8","XSFX":"由南向北","XSFXDM":"3","KKMC":"海博道与安正路交口"},{"KKBH":"711","HPHM":"津RRS382","JGSK":"2021-04-01 20:26:13.46","CDBH":"2","XSFX":"由东向西","XSFXDM":"1","KKMC":"不礼让行人中新大道与和旭路交口"},{"KKBH":"7280310020000","HPHM":"津J12695","JGSK":"2021-04-01 20:26:13.476","CDBH":"1","XSFX":"由东向西","XSFXDM":"1","KKMC":"动漫中路与文一路交口正向"},{"KKBH":"610256112","HPHM":"津A8E607","JGSK":"2021-04-01 20:26:13.477","CDBH":"5","XSFX":"由西向东","XSFXDM":"2","KKMC":"中天大道与中津大道交口"},{"KKBH":"610391007","HPHM":"冀BJ92B9","JGSK":"2021-04-01 20:26:13.694","CDBH":"5","XSFX":"由西向东","XSFXDM":"2","KKMC":"和韵路与和风路交口"},{"KKBH":"610276124","HPHM":"京P0F250","JGSK":"2021-04-01 20:26:13.716","CDBH":"7","XSFX":"由南向北","XSFXDM":"3","KKMC":"中新大道与中生大道交口"},{"KKBH":"610286127","HPHM":"津N34529","JGSK":"2021-04-01 20:26:13.746","CDBH":"6","XSFX":"由西向东","XSFXDM":"2","KKMC":"中津大道与和畅路交口"},{"KKBH":"720901002000","HPHM":"粤C7XF78","JGSK":"2021-04-01 20:26:13.855","CDBH":"8","XSFX":"由南向北","XSFXDM":"3","KKMC":"玉林道与安正路交口"},{"KKBH":"610276124","HPHM":"津B2T278","JGSK":"2021-04-01 20:26:13.925","CDBH":"8","XSFX":"由南向北","XSFXDM":"3","KKMC":"中新大道与中生大道交口"},{"KKBH":"6103261420000","HPHM":"车牌","JGSK":"2021-04-01 20:26:13.927","CDBH":"12","XSFX":"由北向南","XSFXDM":"4","KKMC":"中成大道与泰七路交口正向"},{"KKBH":"610256115","HPHM":"车牌","JGSK":"2021-04-01 20:26:13.936","CDBH":"4","XSFX":"由西向东","XSFXDM":"2","KKMC":"中天大道与中生大道交口"},{"KKBH":"610276124","HPHM":"津RVC725","JGSK":"2021-04-01 20:26:14.162","CDBH":"7","XSFX":"由南向北","XSFXDM":"3","KKMC":"中新大道与中生大道交口"},{"KKBH":"610256113","HPHM":"津ADN2889","JGSK":"2021-04-01 20:26:14.278","CDBH":"1","XSFX":"由西向东","XSFXDM":"2","KKMC":"中天大道与和风路交口"},{"KKBH":"610256115","HPHM":"冀B9NN20","JGSK":"2021-04-01 20:26:14.303","CDBH":"5","XSFX":"由西向东","XSFXDM":"2","KKMC":"中天大道与中生大道交口"},{"KKBH":"610391007","HPHM":"津HRE018","JGSK":"2021-04-01 20:26:14.348","CDBH":"10","XSFX":"由北向南","XSFXDM":"4","KKMC":"和韵路与和风路交口"},{"KKBH":"7205610020000","HPHM":"车牌","JGSK":"2021-04-01 20:26:14.353","CDBH":"2","XSFX":"由东向西","XSFXDM":"1","KKMC":"动漫北路与文三路交口正向"},{"KKBH":"610271010","HPHM":"蒙D913D6","JGSK":"2021-04-01 20:26:14.373","CDBH":"8","XSFX":"由北向南","XSFXDM":"4","KKMC":"中新大道与华五路交口"},{"KKBH":"610256115","HPHM":"闽AL802G","JGSK":"2021-04-01 20:26:14.407","CDBH":"10","XSFX":"由北向南","XSFXDM":"4","KKMC":"中天大道与中生大道交口"},{"KKBH":"610391006","HPHM":"津DPP578","JGSK":"2021-04-01 20:26:14.82","CDBH":"4","XSFX":"由西向东","XSFXDM":"2","KKMC":"和韵路与和意路交口"},{"KKBH":"7208710020000","HPHM":"津A79522","JGSK":"2021-04-01 20:26:14.861","CDBH":"6","XSFX":"由南向北","XSFXDM":"3","KKMC":"安正路与芳菲路交口正向"},{"KKBH":"711","HPHM":"车牌","JGSK":"2021-04-01 20:26:14.953","CDBH":"7","XSFX":"由北向南","XSFXDM":"4","KKMC":"不礼让行人中新大道与和旭路交口"},{"KKBH":"720881005000","HPHM":"津LZ1029","JGSK":"2021-04-01 20:26:14.972","CDBH":"1","XSFX":"由东向西","XSFXDM":"1","KKMC":"海旭道与明盛路交口"},{"KKBH":"720881004000","HPHM":"冀BZ397X","JGSK":"2021-04-01 20:26:15.082","CDBH":"9","XSFX":"由西向东","XSFXDM":"2","KKMC":"海旭道与永盛路交口"},{"KKBH":"610266118","HPHM":"吉J5892D","JGSK":"2021-04-01 20:26:15.542","CDBH":"5","XSFX":"由西向东","XSFXDM":"2","KKMC":"中生大道与和畅路交口"},{"KKBH":"7208910030000","HPHM":"车牌","JGSK":"2021-04-01 20:26:15.616","CDBH":"3","XSFX":"由东向西","XSFXDM":"1","KKMC":"海博道与安正路交口正向"},{"KKBH":"610256115","HPHM":"津DJZ529","JGSK":"2021-04-01 20:26:15.689","CDBH":"3","XSFX":"由东向西","XSFXDM":"1","KKMC":"中天大道与中生大道交口"},{"KKBH":"610256116","HPHM":"津C1P007","JGSK":"2021-04-01 20:26:15.691","CDBH":"8","XSFX":"由南向北","XSFXDM":"3","KKMC":"中天大道与和顺路交口"},{"KKBH":"610276124","HPHM":"津HGX070","JGSK":"2021-04-01 20:26:15.693","CDBH":"7","XSFX":"由南向北","XSFXDM":"3","KKMC":"中新大道与中生大道交口"},{"KKBH":"720891003000","HPHM":"车牌","JGSK":"2021-04-01 20:26:15.744","CDBH":"2","XSFX":"由东向西","XSFXDM":"1","KKMC":"海博道与安正路交口"},{"KKBH":"610276124","HPHM":"鲁RGJ828","JGSK":"2021-04-01 20:26:15.785","CDBH":"10","XSFX":"由北向南","XSFXDM":"4","KKMC":"中新大道与中生大道交口"},{"KKBH":"720891005000","HPHM":"辽HBL518","JGSK":"2021-04-01 20:26:15.89","CDBH":"6","XSFX":"由西向东","XSFXDM":"2","KKMC":"海博道与安明路交口"},{"KKBH":"6103261420000","HPHM":"车牌","JGSK":"2021-04-01 20:26:16.05","CDBH":"11","XSFX":"由北向南","XSFXDM":"4","KKMC":"中成大道与泰七路交口正向"},{"KKBH":"7208610030000","HPHM":"津HWT080","JGSK":"2021-04-01 20:26:16.239","CDBH":"2","XSFX":"由东向西","XSFXDM":"1","KKMC":"海晨道与安明路交口正向"},{"KKBH":"610266118","HPHM":"津DGA676","JGSK":"2021-04-01 20:26:16.409","CDBH":"4","XSFX":"由西向东","XSFXDM":"2","KKMC":"中生大道与和畅路交口"},{"KKBH":"610276125","HPHM":"津KCG176","JGSK":"2021-04-01 20:26:16.446","CDBH":"5","XSFX":"由南向北","XSFXDM":"3","KKMC":"中新大道与和顺路交口"},{"KKBH":"610256116","HPHM":"津NZW993","JGSK":"2021-04-01 20:26:16.479","CDBH":"7","XSFX":"由南向北","XSFXDM":"3","KKMC":"中天大道与和顺路交口"},{"KKBH":"610276124","HPHM":"津B2T278","JGSK":"2021-04-01 20:26:16.516","CDBH":"8","XSFX":"由南向北","XSFXDM":"3","KKMC":"中新大道与中生大道交口"},{"KKBH":"610276124","HPHM":"京HG0223","JGSK":"2021-04-01 20:26:16.675","CDBH":"7","XSFX":"由南向北","XSFXDM":"3","KKMC":"中新大道与中生大道交口"},{"KKBH":"610256112","HPHM":"津NHP766","JGSK":"2021-04-01 20:26:16.997","CDBH":"1","XSFX":"由东向西","XSFXDM":"1","KKMC":"中天大道与中津大道交口"},{"KKBH":"610266117","HPHM":"津GWX029","JGSK":"2021-04-01 20:26:17.049","CDBH":"1","XSFX":"由东向西","XSFXDM":"1","KKMC":"中生大道与和韵路交口"},{"KKBH":"720891003000","HPHM":"车牌","JGSK":"2021-04-01 20:26:17.148","CDBH":"5","XSFX":"由西向东","XSFXDM":"2","KKMC":"海博道与安正路交口"},{"KKBH":"610271010","HPHM":"蒙D913D6","JGSK":"2021-04-01 20:26:17.166","CDBH":"8","XSFX":"由北向南","XSFXDM":"4","KKMC":"中新大道与华五路交口"},{"KKBH":"610256115","HPHM":"津NJM877","JGSK":"2021-04-01 20:26:17.207","CDBH":"10","XSFX":"由北向南","XSFXDM":"4","KKMC":"中天大道与中生大道交口"},{"KKBH":"728031002000","HPHM":"津B2Z260","JGSK":"2021-04-01 20:26:17.222","CDBH":"7","XSFX":"由北向南","XSFXDM":"4","KKMC":"动漫中路与文一路交口"},{"KKBH":"610391007","HPHM":"津A7M586","JGSK":"2021-04-01 20:26:17.251","CDBH":"10","XSFX":"由北向南","XSFXDM":"4","KKMC":"和韵路与和风路交口"},{"KKBH":"610256115","HPHM":"闽AL802G","JGSK":"2021-04-01 20:26:17.267","CDBH":"10","XSFX":"由北向南","XSFXDM":"4","KKMC":"中天大道与中生大道交口"},{"KKBH":"610266117","HPHM":"津NNN085","JGSK":"2021-04-01 20:26:17.303","CDBH":"2","XSFX":"由东向西","XSFXDM":"1","KKMC":"中生大道与和韵路交口"},{"KKBH":"610276124","HPHM":"津A1P736","JGSK":"2021-04-01 20:26:17.31","CDBH":"8","XSFX":"由南向北","XSFXDM":"3","KKMC":"中新大道与中生大道交口"},{"KKBH":"7208910050000","HPHM":"津A7721警","JGSK":"2021-04-01 20:26:17.336","CDBH":"6","XSFX":"由西向东","XSFXDM":"2","KKMC":"海博道与安明路交口正向"},{"KKBH":"610266117","HPHM":"车牌","JGSK":"2021-04-01 20:26:17.379","CDBH":"7","XSFX":"由南向北","XSFXDM":"3","KKMC":"中生大道与和韵路交口"},{"KKBH":"610266118","HPHM":"津RMN712","JGSK":"2021-04-01 20:26:17.425","CDBH":"11","XSFX":"由北向南","XSFXDM":"4","KKMC":"中生大道与和畅路交口"},{"KKBH":"610256113","HPHM":"黑AR97N0","JGSK":"2021-04-01 20:26:17.447","CDBH":"4","XSFX":"由南向北","XSFXDM":"3","KKMC":"中天大道与和风路交口"},{"KKBH":"610266118","HPHM":"津ADP6167","JGSK":"2021-04-01 20:26:17.553","CDBH":"5","XSFX":"由西向东","XSFXDM":"2","KKMC":"中生大道与和畅路交口"},{"KKBH":"6071310030000","HPHM":"津NSJ156","JGSK":"2021-04-01 20:26:17.605","CDBH":"1","XSFX":"由东向西","XSFXDM":"1","KKMC":"中央大道与海旭道交口正向"},{"KKBH":"7208710020000","HPHM":"车牌","JGSK":"2021-04-01 20:26:17.608","CDBH":"10","XSFX":"由北向南","XSFXDM":"4","KKMC":"安正路与芳菲路交口正向"},{"KKBH":"610256112","HPHM":"冀B5AM15","JGSK":"2021-04-01 20:26:17.66","CDBH":"6","XSFX":"由西向东","XSFXDM":"2","KKMC":"中天大道与中津大道交口"},{"KKBH":"7208610030000","HPHM":"车牌","JGSK":"2021-04-01 20:26:17.718","CDBH":"6","XSFX":"由西向东","XSFXDM":"2","KKMC":"海晨道与安明路交口正向"},{"KKBH":"610391008","HPHM":"津RME433","JGSK":"2021-04-01 20:26:17.746","CDBH":"5","XSFX":"由西向东","XSFXDM":"2","KKMC":"和韵路与和旭路交口"},{"KKBH":"610401004","HPHM":"津HDB008","JGSK":"2021-04-01 20:26:17.836","CDBH":"10","XSFX":"由北向南","XSFXDM":"4","KKMC":"和畅路与和风路交口"},{"KKBH":"610401005","HPHM":"豫EN9371","JGSK":"2021-04-01 20:26:18.046","CDBH":"10","XSFX":"由北向南","XSFXDM":"4","KKMC":"和畅路与和顺路交口"},{"KKBH":"610266117","HPHM":"津GSC185","JGSK":"2021-04-01 20:26:18.193","CDBH":"10","XSFX":"由北向南","XSFXDM":"4","KKMC":"中生大道与和韵路交口"},{"KKBH":"610276124","HPHM":"津KLD848","JGSK":"2021-04-01 20:26:18.232","CDBH":"6","XSFX":"由西向东","XSFXDM":"2","KKMC":"中新大道与中生大道交口"},{"KKBH":"711","HPHM":"浙H37820","JGSK":"2021-04-01 20:26:18.338","CDBH":"2","XSFX":"由东向西","XSFXDM":"1","KKMC":"不礼让行人中新大道与和旭路交口"},{"KKBH":"610271009","HPHM":"津C39T05","JGSK":"2021-04-01 20:26:18.478","CDBH":"10","XSFX":"由北向南","XSFXDM":"4","KKMC":"中新大道与泰七路交口"},{"KKBH":"610391006","HPHM":"津DPP578","JGSK":"2021-04-01 20:26:18.544","CDBH":"4","XSFX":"由西向东","XSFXDM":"2","KKMC":"和韵路与和意路交口"},{"KKBH":"720871002000","HPHM":"津C85M99","JGSK":"2021-04-01 20:26:18.556","CDBH":"8","XSFX":"由北向南","XSFXDM":"4","KKMC":"安正路与芳菲路交口"},{"KKBH":"720891003000","HPHM":"车牌","JGSK":"2021-04-01 20:26:18.622","CDBH":"2","XSFX":"由东向西","XSFXDM":"1","KKMC":"海博道与安正路交口"},{"KKBH":"610276124","HPHM":"津NWY813","JGSK":"2021-04-01 20:26:18.687","CDBH":"7","XSFX":"由南向北","XSFXDM":"3","KKMC":"中新大道与中生大道交口"},{"KKBH":"610256115","HPHM":"豫J89868","JGSK":"2021-04-01 20:26:18.859","CDBH":"7","XSFX":"由南向北","XSFXDM":"3","KKMC":"中天大道与中生大道交口"},{"KKBH":"6102610030000","HPHM":"津C6M876","JGSK":"2021-04-01 20:26:19.069","CDBH":"2","XSFX":"由东向西","XSFXDM":"1","KKMC":"中生大道与静湖南路交口正向"},{"KKBH":"610286127","HPHM":"津JR2671","JGSK":"2021-04-01 20:26:19.071","CDBH":"5","XSFX":"由西向东","XSFXDM":"2","KKMC":"中津大道与和畅路交口"},{"KKBH":"610401005","HPHM":"津JGY506","JGSK":"2021-04-01 20:26:19.306","CDBH":"1","XSFX":"由东向西","XSFXDM":"1","KKMC":"和畅路与和顺路交口"},{"KKBH":"711","HPHM":"津RGA607","JGSK":"2021-04-01 20:26:19.35","CDBH":"8","XSFX":"由北向南","XSFXDM":"4","KKMC":"不礼让行人中新大道与和旭路交口"},{"KKBH":"610266118","HPHM":"津NSU909","JGSK":"2021-04-01 20:26:19.354","CDBH":"8","XSFX":"由南向北","XSFXDM":"3","KKMC":"中生大道与和畅路交口"},{"KKBH":"610256112","HPHM":"车牌","JGSK":"2021-04-01 20:26:19.405","CDBH":"1","XSFX":"由东向西","XSFXDM":"1","KKMC":"中天大道与中津大道交口"},{"KKBH":"610276124","HPHM":"津RVC725","JGSK":"2021-04-01 20:26:19.476","CDBH":"7","XSFX":"由南向北","XSFXDM":"3","KKMC":"中新大道与中生大道交口"},{"KKBH":"610256114","HPHM":"津CCN807","JGSK":"2021-04-01 20:26:19.767","CDBH":"4","XSFX":"由南向北","XSFXDM":"3","KKMC":"中天大道与和旭路交口"},{"KKBH":"610256113","HPHM":"津ADN2889","JGSK":"2021-04-01 20:26:19.885","CDBH":"1","XSFX":"由西向东","XSFXDM":"2","KKMC":"中天大道与和风路交口"},{"KKBH":"610391007","HPHM":"鲁MF031D","JGSK":"2021-04-01 20:26:19.916","CDBH":"8","XSFX":"由南向北","XSFXDM":"3","KKMC":"和韵路与和风路交口"},{"KKBH":"610256115","HPHM":"津NJM877","JGSK":"2021-04-01 20:26:19.987","CDBH":"10","XSFX":"由北向南","XSFXDM":"4","KKMC":"中天大道与中生大道交口"},{"KKBH":"720891003000","HPHM":"车牌","JGSK":"2021-04-01 20:26:20.003","CDBH":"9","XSFX":"由南向北","XSFXDM":"3","KKMC":"海博道与安正路交口"},{"KKBH":"720891003000","HPHM":"车牌","JGSK":"2021-04-01 20:26:20.206","CDBH":"1","XSFX":"由东向西","XSFXDM":"1","KKMC":"海博道与安正路交口"},{"KKBH":"610256115","HPHM":"冀B9NN20","JGSK":"2021-04-01 20:26:20.25","CDBH":"5","XSFX":"由西向东","XSFXDM":"2","KKMC":"中天大道与中生大道交口"},{"KKBH":"610276124","HPHM":"津A1P736","JGSK":"2021-04-01 20:26:20.276","CDBH":"8","XSFX":"由南向北","XSFXDM":"3","KKMC":"中新大道与中生大道交口"},{"KKBH":"610271009","HPHM":"津KJW686","JGSK":"2021-04-01 20:26:20.392","CDBH":"11","XSFX":"由北向南","XSFXDM":"4","KKMC":"中新大道与泰七路交口"},{"KKBH":"610256115","HPHM":"津RCF389","JGSK":"2021-04-01 20:26:20.413","CDBH":"3","XSFX":"由东向西","XSFXDM":"1","KKMC":"中天大道与中生大道交口"},{"KKBH":"728031002000","HPHM":"津AD15302","JGSK":"2021-04-01 20:26:20.418","CDBH":"7","XSFX":"由北向南","XSFXDM":"4","KKMC":"动漫中路与文一路交口"},{"KKBH":"610276124","HPHM":"津H29105","JGSK":"2021-04-01 20:26:20.474","CDBH":"7","XSFX":"由南向北","XSFXDM":"3","KKMC":"中新大道与中生大道交口"},{"KKBH":"720861003000","HPHM":"津C7T173","JGSK":"2021-04-01 20:26:20.561","CDBH":"1","XSFX":"由东向西","XSFXDM":"1","KKMC":"海晨道与安明路交口"},{"KKBH":"610256116","HPHM":"吉A9C1C9","JGSK":"2021-04-01 20:26:20.566","CDBH":"4","XSFX":"由西向东","XSFXDM":"2","KKMC":"中天大道与和顺路交口"},{"KKBH":"720891003000","HPHM":"车牌","JGSK":"2021-04-01 20:26:20.645","CDBH":"9","XSFX":"由南向北","XSFXDM":"3","KKMC":"海博道与安正路交口"},{"KKBH":"610326142000","HPHM":"车牌","JGSK":"2021-04-01 20:26:20.65","CDBH":"11","XSFX":"由北向南","XSFXDM":"4","KKMC":"中成大道与泰七路交口"},{"KKBH":"610276124","HPHM":"津MHF927","JGSK":"2021-04-01 20:26:20.685","CDBH":"8","XSFX":"由南向北","XSFXDM":"3","KKMC":"中新大道与中生大道交口"},{"KKBH":"610276125","HPHM":"津MUS879","JGSK":"2021-04-01 20:26:20.797","CDBH":"7","XSFX":"由北向南","XSFXDM":"4","KKMC":"中新大道与和顺路交口"},{"KKBH":"720871002000","HPHM":"津A7952警","JGSK":"2021-04-01 20:26:20.834","CDBH":"6","XSFX":"由南向北","XSFXDM":"3","KKMC":"安正路与芳菲路交口"},{"KKBH":"610271009","HPHM":"津C39T05","JGSK":"2021-04-01 20:26:20.897","CDBH":"10","XSFX":"由北向南","XSFXDM":"4","KKMC":"中新大道与泰七路交口"},{"KKBH":"728031002000","HPHM":"津AS0836","JGSK":"2021-04-01 20:26:20.978","CDBH":"8","XSFX":"由北向南","XSFXDM":"4","KKMC":"动漫中路与文一路交口"},{"KKBH":"610401005","HPHM":"豫EN9371","JGSK":"2021-04-01 20:26:21.03","CDBH":"11","XSFX":"由北向南","XSFXDM":"4","KKMC":"和畅路与和顺路交口"},{"KKBH":"610276124","HPHM":"津HGX070","JGSK":"2021-04-01 20:26:21.075","CDBH":"7","XSFX":"由南向北","XSFXDM":"3","KKMC":"中新大道与中生大道交口"},{"KKBH":"7208810020000","HPHM":"冀J2AH35","JGSK":"2021-04-01 20:26:21.095","CDBH":"2","XSFX":"由东向西","XSFXDM":"1","KKMC":"海旭道与安正路交口正向"},{"KKBH":"610276124","HPHM":"津C23A02","JGSK":"2021-04-01 20:26:21.19","CDBH":"6","XSFX":"由西向东","XSFXDM":"2","KKMC":"中新大道与中生大道交口"},{"KKBH":"610401004","HPHM":"津GKK619","JGSK":"2021-04-01 20:26:21.213","CDBH":"1","XSFX":"由东向西","XSFXDM":"1","KKMC":"和畅路与和风路交口"},{"KKBH":"610256113","HPHM":"黑AR97N0","JGSK":"2021-04-01 20:26:21.321","CDBH":"4","XSFX":"由南向北","XSFXDM":"3","KKMC":"中天大道与和风路交口"},{"KKBH":"6071310030000","HPHM":"晋L5125C","JGSK":"2021-04-01 20:26:21.419","CDBH":"3","XSFX":"由东向西","XSFXDM":"1","KKMC":"中央大道与海旭道交口正向"},{"KKBH":"610256115","HPHM":"冀AG93C9","JGSK":"2021-04-01 20:26:21.46","CDBH":"11","XSFX":"由北向南","XSFXDM":"4","KKMC":"中天大道与中生大道交口"},{"KKBH":"6103261420000","HPHM":"车牌","JGSK":"2021-04-01 20:26:21.571","CDBH":"8","XSFX":"由南向北","XSFXDM":"3","KKMC":"中成大道与泰七路交口正向"},{"KKBH":"610261003000","HPHM":"车牌","JGSK":"2021-04-01 20:26:21.577","CDBH":"11","XSFX":"由东向西","XSFXDM":"1","KKMC":"中生大道与静湖南路交口"},{"KKBH":"720861003000","HPHM":"津HWT080","JGSK":"2021-04-01 20:26:21.601","CDBH":"2","XSFX":"由东向西","XSFXDM":"1","KKMC":"海晨道与安明路交口"},{"KKBH":"610256115","HPHM":"鄂A0G020","JGSK":"2021-04-01 20:26:21.682","CDBH":"10","XSFX":"由北向南","XSFXDM":"4","KKMC":"中天大道与中生大道交口"},{"KKBH":"610391007","HPHM":"津A7W335","JGSK":"2021-04-01 20:26:21.81","CDBH":"10","XSFX":"由北向南","XSFXDM":"4","KKMC":"和韵路与和风路交口"},{"KKBH":"610391008","HPHM":"津RME433","JGSK":"2021-04-01 20:26:21.852","CDBH":"6","XSFX":"由西向东","XSFXDM":"2","KKMC":"和韵路与和旭路交口"},{"KKBH":"6102661220000","HPHM":"吉B79W48","JGSK":"2021-04-01 20:26:21.865","CDBH":"2","XSFX":"由西向东","XSFXDM":"2","KKMC":"生态城中生大道故道河一桥西向东上桥处正向"},{"KKBH":"7209010020000","HPHM":"津NS3537","JGSK":"2021-04-01 20:26:22.085","CDBH":"8","XSFX":"由南向北","XSFXDM":"3","KKMC":"玉林道与安正路交口正向"},{"KKBH":"610266118","HPHM":"津MDL829","JGSK":"2021-04-01 20:26:22.152","CDBH":"8","XSFX":"由南向北","XSFXDM":"3","KKMC":"中生大道与和畅路交口"},{"KKBH":"7205610020000","HPHM":"车牌","JGSK":"2021-04-01 20:26:22.458","CDBH":"2","XSFX":"由东向西","XSFXDM":"1","KKMC":"动漫北路与文三路交口正向"},{"KKBH":"610401004","HPHM":"津HDB008","JGSK":"2021-04-01 20:26:22.488","CDBH":"12","XSFX":"由北向南","XSFXDM":"4","KKMC":"和畅路与和风路交口"},{"KKBH":"6071310030000","HPHM":"鲁VY221W","JGSK":"2021-04-01 20:26:22.541","CDBH":"2","XSFX":"由东向西","XSFXDM":"1","KKMC":"中央大道与海旭道交口正向"},{"KKBH":"728031002000","HPHM":"津J12695","JGSK":"2021-04-01 20:26:22.766","CDBH":"1","XSFX":"由东向西","XSFXDM":"1","KKMC":"动漫中路与文一路交口"},{"KKBH":"610256112","HPHM":"冀B1D58P","JGSK":"2021-04-01 20:26:22.928","CDBH":"5","XSFX":"由西向东","XSFXDM":"2","KKMC":"中天大道与中津大道交口"},{"KKBH":"610256113","HPHM":"津HS2772","JGSK":"2021-04-01 20:26:23.055","CDBH":"5","XSFX":"由南向北","XSFXDM":"3","KKMC":"中天大道与和风路交口"},{"KKBH":"610256115","HPHM":"豫J89868","JGSK":"2021-04-01 20:26:23.128","CDBH":"7","XSFX":"由南向北","XSFXDM":"3","KKMC":"中天大道与中生大道交口"},{"KKBH":"610391007","HPHM":"津HRE018","JGSK":"2021-04-01 20:26:23.161","CDBH":"10","XSFX":"由北向南","XSFXDM":"4","KKMC":"和韵路与和风路交口"},{"KKBH":"610256116","HPHM":"津C1P007","JGSK":"2021-04-01 20:26:23.184","CDBH":"9","XSFX":"由南向北","XSFXDM":"3","KKMC":"中天大道与和顺路交口"},{"KKBH":"610266117","HPHM":"津GWX029","JGSK":"2021-04-01 20:26:23.223","CDBH":"1","XSFX":"由东向西","XSFXDM":"1","KKMC":"中生大道与和韵路交口"},{"KKBH":"7208810050000","HPHM":"浙B5J1L1","JGSK":"2021-04-01 20:26:23.317","CDBH":"9","XSFX":"由北向南","XSFXDM":"4","KKMC":"海旭道与明盛路交口正向"},{"KKBH":"610266118","HPHM":"津ADP6167","JGSK":"2021-04-01 20:26:23.543","CDBH":"6","XSFX":"由西向东","XSFXDM":"2","KKMC":"中生大道与和畅路交口"},{"KKBH":"610401005","HPHM":"津JGY506","JGSK":"2021-04-01 20:26:23.592","CDBH":"2","XSFX":"由东向西","XSFXDM":"1","KKMC":"和畅路与和顺路交口"},{"KKBH":"610276124","HPHM":"津NWY813","JGSK":"2021-04-01 20:26:23.629","CDBH":"7","XSFX":"由南向北","XSFXDM":"3","KKMC":"中新大道与中生大道交口"},{"KKBH":"720881002000","HPHM":"冀J2AH35","JGSK":"2021-04-01 20:26:23.648","CDBH":"2","XSFX":"由东向西","XSFXDM":"1","KKMC":"海旭道与安正路交口"},{"KKBH":"610256115","HPHM":"冀AG93C9","JGSK":"2021-04-01 20:26:23.827","CDBH":"12","XSFX":"由北向南","XSFXDM":"4","KKMC":"中天大道与中生大道交口"},{"KKBH":"610276124","HPHM":"津MHF927","JGSK":"2021-04-01 20:26:23.869","CDBH":"8","XSFX":"由南向北","XSFXDM":"3","KKMC":"中新大道与中生大道交口"},{"KKBH":"720891003000","HPHM":"云LLF063","JGSK":"2021-04-01 20:26:23.899","CDBH":"2","XSFX":"由东向西","XSFXDM":"1","KKMC":"海博道与安正路交口"},{"KKBH":"610266118","HPHM":"津DGA676","JGSK":"2021-04-01 20:26:23.944","CDBH":"4","XSFX":"由西向东","XSFXDM":"2","KKMC":"中生大道与和畅路交口"},{"KKBH":"610271009","HPHM":"津KJW686","JGSK":"2021-04-01 20:26:24.018","CDBH":"11","XSFX":"由北向南","XSFXDM":"4","KKMC":"中新大道与泰七路交口"},{"KKBH":"7208710020000","HPHM":"冀J1B856","JGSK":"2021-04-01 20:26:24.125","CDBH":"5","XSFX":"由南向北","XSFXDM":"3","KKMC":"安正路与芳菲路交口正向"},{"KKBH":"610271009","HPHM":"甘A312N1","JGSK":"2021-04-01 20:26:24.231","CDBH":"10","XSFX":"由北向南","XSFXDM":"4","KKMC":"中新大道与泰七路交口"},{"KKBH":"6071310030000","HPHM":"津NCD506","JGSK":"2021-04-01 20:26:24.333","CDBH":"1","XSFX":"由东向西","XSFXDM":"1","KKMC":"中央大道与海旭道交口正向"},{"KKBH":"610256116","HPHM":"津NZW993","JGSK":"2021-04-01 20:26:24.464","CDBH":"7","XSFX":"由南向北","XSFXDM":"3","KKMC":"中天大道与和顺路交口"},{"KKBH":"610266117","HPHM":"津GSC185","JGSK":"2021-04-01 20:26:24.487","CDBH":"10","XSFX":"由北向南","XSFXDM":"4","KKMC":"中生大道与和韵路交口"},{"KKBH":"610276124","HPHM":"津A7U875","JGSK":"2021-04-01 20:26:24.84","CDBH":"8","XSFX":"由南向北","XSFXDM":"3","KKMC":"中新大道与中生大道交口"},{"KKBH":"6071310030000","HPHM":"津AD59353","JGSK":"2021-04-01 20:26:24.854","CDBH":"3","XSFX":"由东向西","XSFXDM":"1","KKMC":"中央大道与海旭道交口正向"},{"KKBH":"6102661220000","HPHM":"津NP8826","JGSK":"2021-04-01 20:26:24.873","CDBH":"1","XSFX":"由西向东","XSFXDM":"2","KKMC":"生态城中生大道故道河一桥西向东上桥处正向"},{"KKBH":"610256111","HPHM":"冀R5A1Y5","JGSK":"2021-04-01 20:26:24.945","CDBH":"5","XSFX":"由南向北","XSFXDM":"3","KKMC":"中天大道与和惠路交口"},{"KKBH":"7208610030000","HPHM":"津K71110","JGSK":"2021-04-01 20:26:25.031","CDBH":"11","XSFX":"由北向南","XSFXDM":"4","KKMC":"海晨道与安明路交口正向"},{"KKBH":"7208910030000","HPHM":"车牌","JGSK":"2021-04-01 20:26:25.066","CDBH":"2","XSFX":"由东向西","XSFXDM":"1","KKMC":"海博道与安正路交口正向"},{"KKBH":"610256116","HPHM":"吉A9C1C9","JGSK":"2021-04-01 20:26:25.247","CDBH":"4","XSFX":"由西向东","XSFXDM":"2","KKMC":"中天大道与和顺路交口"},{"KKBH":"610256115","HPHM":"鄂A0G020","JGSK":"2021-04-01 20:26:25.267","CDBH":"10","XSFX":"由北向南","XSFXDM":"4","KKMC":"中天大道与中生大道交口"},{"KKBH":"610391008","HPHM":"津E27468","JGSK":"2021-04-01 20:26:25.277","CDBH":"4","XSFX":"由西向东","XSFXDM":"2","KKMC":"和韵路与和旭路交口"},{"KKBH":"610266117","HPHM":"车牌","JGSK":"2021-04-01 20:26:25.374","CDBH":"8","XSFX":"由南向北","XSFXDM":"3","KKMC":"中生大道与和韵路交口"},{"KKBH":"610276125","HPHM":"津MUS879","JGSK":"2021-04-01 20:26:25.38","CDBH":"7","XSFX":"由北向南","XSFXDM":"4","KKMC":"中新大道与和顺路交口"},{"KKBH":"7208810020000","HPHM":"津HVV510","JGSK":"2021-04-01 20:26:25.383","CDBH":"3","XSFX":"由东向西","XSFXDM":"1","KKMC":"海旭道与安正路交口正向"},{"KKBH":"610391007","HPHM":"车牌","JGSK":"2021-04-01 20:26:25.401","CDBH":"10","XSFX":"由北向南","XSFXDM":"4","KKMC":"和韵路与和风路交口"},{"KKBH":"610266117","HPHM":"车牌","JGSK":"2021-04-01 20:26:25.454","CDBH":"8","XSFX":"由南向北","XSFXDM":"3","KKMC":"中生大道与和韵路交口"},{"KKBH":"610276124","HPHM":"津H29105","JGSK":"2021-04-01 20:26:25.55","CDBH":"7","XSFX":"由南向北","XSFXDM":"3","KKMC":"中新大道与中生大道交口"},{"KKBH":"610401004","HPHM":"津GKK619","JGSK":"2021-04-01 20:26:25.576","CDBH":"2","XSFX":"由东向西","XSFXDM":"1","KKMC":"和畅路与和风路交口"},{"KKBH":"7208610020000","HPHM":"津KY7961","JGSK":"2021-04-01 20:26:25.683","CDBH":"4","XSFX":"由西向东","XSFXDM":"2","KKMC":"海晨道与安正路交口正向"},{"KKBH":"610266118","HPHM":"津DJQ520","JGSK":"2021-04-01 20:26:25.757","CDBH":"11","XSFX":"由北向南","XSFXDM":"4","KKMC":"中生大道与和畅路交口"},{"KKBH":"610256115","HPHM":"京N18KP8","JGSK":"2021-04-01 20:26:25.831","CDBH":"3","XSFX":"由东向西","XSFXDM":"1","KKMC":"中天大道与中生大道交口"},{"KKBH":"7208810020000","HPHM":"车牌","JGSK":"2021-04-01 20:26:25.85","CDBH":"11","XSFX":"由南向北","XSFXDM":"3","KKMC":"海旭道与安正路交口正向"},{"KKBH":"610266122000","HPHM":"吉B79W48","JGSK":"2021-04-01 20:26:25.884","CDBH":"2","XSFX":"由西向东","XSFXDM":"2","KKMC":"生态城中生大道故道河一桥西向东上桥处"},{"KKBH":"6071310030000","HPHM":"津MRW396","JGSK":"2021-04-01 20:26:25.982","CDBH":"2","XSFX":"由东向西","XSFXDM":"1","KKMC":"中央大道与海旭道交口正向"},{"KKBH":"610256113","HPHM":"津HS2772","JGSK":"2021-04-01 20:26:26.041","CDBH":"5","XSFX":"由南向北","XSFXDM":"3","KKMC":"中天大道与和风路交口"},{"KKBH":"610391006","HPHM":"吉AS627U","JGSK":"2021-04-01 20:26:26.189","CDBH":"1","XSFX":"由东向西","XSFXDM":"1","KKMC":"和韵路与和意路交口"},{"KKBH":"610256113","HPHM":"车牌","JGSK":"2021-04-01 20:26:26.282","CDBH":"5","XSFX":"由南向北","XSFXDM":"3","KKMC":"中天大道与和风路交口"},{"KKBH":"610256115","HPHM":"冀A3EC93","JGSK":"2021-04-01 20:26:26.311","CDBH":"9","XSFX":"由南向北","XSFXDM":"3","KKMC":"中天大道与中生大道交口"},{"KKBH":"610266118","HPHM":"车牌","JGSK":"2021-04-01 20:26:26.507","CDBH":"6","XSFX":"由西向东","XSFXDM":"2","KKMC":"中生大道与和畅路交口"},{"KKBH":"6102661220000","HPHM":"津G99728","JGSK":"2021-04-01 20:26:26.598","CDBH":"2","XSFX":"由西向东","XSFXDM":"2","KKMC":"生态城中生大道故道河一桥西向东上桥处正向"},{"KKBH":"610276124","HPHM":"津HZP115","JGSK":"2021-04-01 20:26:26.608","CDBH":"8","XSFX":"由南向北","XSFXDM":"3","KKMC":"中新大道与中生大道交口"},{"KKBH":"610256115","HPHM":"津J98515","JGSK":"2021-04-01 20:26:26.61","CDBH":"1","XSFX":"由东向西","XSFXDM":"1","KKMC":"中天大道与中生大道交口"},{"KKBH":"610266118","HPHM":"津E13978","JGSK":"2021-04-01 20:26:26.656","CDBH":"10","XSFX":"由北向南","XSFXDM":"4","KKMC":"中生大道与和畅路交口"},{"KKBH":"610276124","HPHM":"车牌","JGSK":"2021-04-01 20:26:26.83","CDBH":"8","XSFX":"由南向北","XSFXDM":"3","KKMC":"中新大道与中生大道交口"},{"KKBH":"720901002000","HPHM":"津NS3537","JGSK":"2021-04-01 20:26:26.887","CDBH":"8","XSFX":"由南向北","XSFXDM":"3","KKMC":"玉林道与安正路交口"},{"KKBH":"7208910090000","HPHM":"冀B0H7E8","JGSK":"2021-04-01 20:26:26.903","CDBH":"1","XSFX":"由西向东","XSFXDM":"2","KKMC":"海博道与弘通路交口正向"},{"KKBH":"720881005000","HPHM":"冀B5J1L1","JGSK":"2021-04-01 20:26:26.92","CDBH":"9","XSFX":"由北向南","XSFXDM":"4","KKMC":"海旭道与明盛路交口"},{"KKBH":"7208610020000","HPHM":"津ADQ0904","JGSK":"2021-04-01 20:26:27.143","CDBH":"5","XSFX":"由西向东","XSFXDM":"2","KKMC":"海晨道与安正路交口正向"},{"KKBH":"610271009","HPHM":"甘A312N1","JGSK":"2021-04-01 20:26:27.533","CDBH":"10","XSFX":"由北向南","XSFXDM":"4","KKMC":"中新大道与泰七路交口"},{"KKBH":"610256111","HPHM":"津QP1996","JGSK":"2021-04-01 20:26:27.672","CDBH":"5","XSFX":"由南向北","XSFXDM":"3","KKMC":"中天大道与和惠路交口"},{"KKBH":"610266117","HPHM":"津DMF826","JGSK":"2021-04-01 20:26:27.692","CDBH":"1","XSFX":"由东向西","XSFXDM":"1","KKMC":"中生大道与和韵路交口"},{"KKBH":"610256115","HPHM":"津J61166","JGSK":"2021-04-01 20:26:27.701","CDBH":"11","XSFX":"由北向南","XSFXDM":"4","KKMC":"中天大道与中生大道交口"},{"KKBH":"7280310020000","HPHM":"津HXE839","JGSK":"2021-04-01 20:26:27.986","CDBH":"7","XSFX":"由北向南","XSFXDM":"4","KKMC":"动漫中路与文一路交口正向"},{"KKBH":"610401005","HPHM":"车牌","JGSK":"2021-04-01 20:26:28.023","CDBH":"10","XSFX":"由北向南","XSFXDM":"4","KKMC":"和畅路与和顺路交口"},{"KKBH":"610271009","HPHM":"津NSW907","JGSK":"2021-04-01 20:26:28.1","CDBH":"8","XSFX":"由南向北","XSFXDM":"3","KKMC":"中新大道与泰七路交口"},{"KKBH":"7208910060000","HPHM":"冀B6N0K9","JGSK":"2021-04-01 20:26:28.24","CDBH":"3","XSFX":"由东向西","XSFXDM":"1","KKMC":"海博道与永盛路交口正向"},{"KKBH":"610276124","HPHM":"津A7U875","JGSK":"2021-04-01 20:26:28.59","CDBH":"8","XSFX":"由南向北","XSFXDM":"3","KKMC":"中新大道与中生大道交口"},{"KKBH":"610391007","HPHM":"津RFC936","JGSK":"2021-04-01 20:26:28.724","CDBH":"5","XSFX":"由西向东","XSFXDM":"2","KKMC":"和韵路与和风路交口"},{"KKBH":"610391007","HPHM":"津KH0725","JGSK":"2021-04-01 20:26:28.733","CDBH":"10","XSFX":"由北向南","XSFXDM":"4","KKMC":"和韵路与和风路交口"},{"KKBH":"610276126","HPHM":"津HYJ080","JGSK":"2021-04-01 20:26:28.844","CDBH":"4","XSFX":"由南向北","XSFXDM":"3","KKMC":"中新大道与和意路交口"},{"KKBH":"7208910030000","HPHM":"车牌","JGSK":"2021-04-01 20:26:28.844","CDBH":"2","XSFX":"由东向西","XSFXDM":"1","KKMC":"海博道与安正路交口正向"},{"KKBH":"7205610020000","HPHM":"车牌","JGSK":"2021-04-01 20:26:28.974","CDBH":"2","XSFX":"由东向西","XSFXDM":"1","KKMC":"动漫北路与文三路交口正向"},{"KKBH":"610271009","HPHM":"冀B5E5R8","JGSK":"2021-04-01 20:26:28.985","CDBH":"7","XSFX":"由南向北","XSFXDM":"3","KKMC":"中新大道与泰七路交口"},{"KKBH":"610391007","HPHM":"津A7W335","JGSK":"2021-04-01 20:26:29.004","CDBH":"11","XSFX":"由北向南","XSFXDM":"4","KKMC":"和韵路与和风路交口"},{"KKBH":"610401004","HPHM":"冀AC037M","JGSK":"2021-04-01 20:26:29.086","CDBH":"8","XSFX":"由南向北","XSFXDM":"3","KKMC":"和畅路与和风路交口"},{"KKBH":"610266118","HPHM":"津LT3818","JGSK":"2021-04-01 20:26:29.1","CDBH":"6","XSFX":"由西向东","XSFXDM":"2","KKMC":"中生大道与和畅路交口"},{"KKBH":"610256115","HPHM":"津FNP001","JGSK":"2021-04-01 20:26:29.175","CDBH":"10","XSFX":"由北向南","XSFXDM":"4","KKMC":"中天大道与中生大道交口"},{"KKBH":"6071310030000","HPHM":"豫GA17U2","JGSK":"2021-04-01 20:26:29.188","CDBH":"1","XSFX":"由东向西","XSFXDM":"1","KKMC":"中央大道与海旭道交口正向"},{"KKBH":"7208810050000","HPHM":"津G16551","JGSK":"2021-04-01 20:26:29.242","CDBH":"4","XSFX":"由西向东","XSFXDM":"2","KKMC":"海旭道与明盛路交口正向"},{"KKBH":"7208610030000","HPHM":"冀J9M9P0","JGSK":"2021-04-01 20:26:29.255","CDBH":"7","XSFX":"由南向北","XSFXDM":"3","KKMC":"海晨道与安明路交口正向"},{"KKBH":"610276124","HPHM":"津DYP768","JGSK":"2021-04-01 20:26:29.338","CDBH":"8","XSFX":"由南向北","XSFXDM":"3","KKMC":"中新大道与中生大道交口"},{"KKBH":"610266118","HPHM":"津E13978","JGSK":"2021-04-01 20:26:29.498","CDBH":"10","XSFX":"由北向南","XSFXDM":"4","KKMC":"中生大道与和畅路交口"},{"KKBH":"711","HPHM":"京YDM817","JGSK":"2021-04-01 20:26:29.57","CDBH":"5","XSFX":"由南向北","XSFXDM":"3","KKMC":"不礼让行人中新大道与和旭路交口"},{"KKBH":"720861002000","HPHM":"津KY7961","JGSK":"2021-04-01 20:26:29.649","CDBH":"4","XSFX":"由西向东","XSFXDM":"2","KKMC":"海晨道与安正路交口"},{"KKBH":"610271009","HPHM":"津NSW907","JGSK":"2021-04-01 20:26:29.668","CDBH":"8","XSFX":"由南向北","XSFXDM":"3","KKMC":"中新大道与泰七路交口"},{"KKBH":"610266118","HPHM":"津DJQ520","JGSK":"2021-04-01 20:26:29.813","CDBH":"12","XSFX":"由北向南","XSFXDM":"4","KKMC":"中生大道与和畅路交口"},{"KKBH":"720861003000","HPHM":"津K71110","JGSK":"2021-04-01 20:26:29.873","CDBH":"11","XSFX":"由北向南","XSFXDM":"4","KKMC":"海晨道与安明路交口"},{"KKBH":"610266118","HPHM":"津AU6660","JGSK":"2021-04-01 20:26:30.225","CDBH":"6","XSFX":"由西向东","XSFXDM":"2","KKMC":"中生大道与和畅路交口"},{"KKBH":"7208810050000","HPHM":"车牌","JGSK":"2021-04-01 20:26:30.253","CDBH":"9","XSFX":"由北向南","XSFXDM":"4","KKMC":"海旭道与明盛路交口正向"},{"KKBH":"7205710040000","HPHM":"浙B2Z260","JGSK":"2021-04-01 20:26:30.255","CDBH":"3","XSFX":"由西向东","XSFXDM":"2","KKMC":"动漫东路与动漫中路交口正向"},{"KKBH":"610276124","HPHM":"津HZP115","JGSK":"2021-04-01 20:26:30.51","CDBH":"8","XSFX":"由南向北","XSFXDM":"3","KKMC":"中新大道与中生大道交口"},{"KKBH":"610276125","HPHM":"津A3M519","JGSK":"2021-04-01 20:26:30.556","CDBH":"7","XSFX":"由北向南","XSFXDM":"4","KKMC":"中新大道与和顺路交口"},{"KKBH":"7208110020000","HPHM":"辽A550UG","JGSK":"2021-04-01 20:26:30.648","CDBH":"1","XSFX":"由东向西","XSFXDM":"1","KKMC":"动漫南路与文一路交口正向"},{"KKBH":"7208610020000","HPHM":"鲁MJ915S","JGSK":"2021-04-01 20:26:30.691","CDBH":"4","XSFX":"由西向东","XSFXDM":"2","KKMC":"海晨道与安正路交口正向"},{"KKBH":"610271009","HPHM":"冀B5E5R8","JGSK":"2021-04-01 20:26:30.708","CDBH":"7","XSFX":"由南向北","XSFXDM":"3","KKMC":"中新大道与泰七路交口"},{"KKBH":"6071310030000","HPHM":"津PEX357","JGSK":"2021-04-01 20:26:31.001","CDBH":"2","XSFX":"由东向西","XSFXDM":"1","KKMC":"中央大道与海旭道交口正向"},{"KKBH":"610266117","HPHM":"津DMF826","JGSK":"2021-04-01 20:26:31.056","CDBH":"2","XSFX":"由东向西","XSFXDM":"1","KKMC":"中生大道与和韵路交口"},{"KKBH":"610266122000","HPHM":"津G99728","JGSK":"2021-04-01 20:26:31.086","CDBH":"2","XSFX":"由西向东","XSFXDM":"2","KKMC":"生态城中生大道故道河一桥西向东上桥处"},{"KKBH":"610266117","HPHM":"津E28261","JGSK":"2021-04-01 20:26:31.087","CDBH":"2","XSFX":"由东向西","XSFXDM":"1","KKMC":"中生大道与和韵路交口"},{"KKBH":"720881002000","HPHM":"津HVV510","JGSK":"2021-04-01 20:26:31.158","CDBH":"3","XSFX":"由东向西","XSFXDM":"1","KKMC":"海旭道与安正路交口"},{"KKBH":"610256115","HPHM":"津J61166","JGSK":"2021-04-01 20:26:31.182","CDBH":"12","XSFX":"由北向南","XSFXDM":"4","KKMC":"中天大道与中生大道交口"},{"KKBH":"720891003000","HPHM":"津C91J01","JGSK":"2021-04-01 20:26:31.415","CDBH":"2","XSFX":"由东向西","XSFXDM":"1","KKMC":"海博道与安正路交口"},{"KKBH":"7208810020000","HPHM":"津RMX952","JGSK":"2021-04-01 20:26:31.471","CDBH":"3","XSFX":"由东向西","XSFXDM":"1","KKMC":"海旭道与安正路交口正向"},{"KKBH":"610276124","HPHM":"津GBH528","JGSK":"2021-04-01 20:26:31.51","CDBH":"7","XSFX":"由南向北","XSFXDM":"3","KKMC":"中新大道与中生大道交口"},{"KKBH":"720891006000","HPHM":"冀B6N0K9","JGSK":"2021-04-01 20:26:31.561","CDBH":"3","XSFX":"由东向西","XSFXDM":"1","KKMC":"海博道与永盛路交口"},{"KKBH":"610271008","HPHM":"车牌","JGSK":"2021-04-01 20:26:31.76","CDBH":"4","XSFX":"由北向南","XSFXDM":"4","KKMC":"中新大道与航母主题公园支路交口"},{"KKBH":"720871002000","HPHM":"冀J1B856","JGSK":"2021-04-01 20:26:31.817","CDBH":"5","XSFX":"由南向北","XSFXDM":"3","KKMC":"安正路与芳菲路交口"},{"KKBH":"610266118","HPHM":"津KMM007","JGSK":"2021-04-01 20:26:31.838","CDBH":"5","XSFX":"由西向东","XSFXDM":"2","KKMC":"中生大道与和畅路交口"},{"KKBH":"610391007","HPHM":"冀F5MK09","JGSK":"2021-04-01 20:26:31.843","CDBH":"10","XSFX":"由北向南","XSFXDM":"4","KKMC":"和韵路与和风路交口"},{"KKBH":"6103261420000","HPHM":"车牌","JGSK":"2021-04-01 20:26:31.872","CDBH":"9","XSFX":"由南向北","XSFXDM":"3","KKMC":"中成大道与泰七路交口正向"},{"KKBH":"6103261420000","HPHM":"车牌","JGSK":"2021-04-01 20:26:31.877","CDBH":"8","XSFX":"由南向北","XSFXDM":"3","KKMC":"中成大道与泰七路交口正向"},{"KKBH":"610266122000","HPHM":"津NP8826","JGSK":"2021-04-01 20:26:31.961","CDBH":"1","XSFX":"由西向东","XSFXDM":"2","KKMC":"生态城中生大道故道河一桥西向东上桥处"},{"KKBH":"610391008","HPHM":"津E27468","JGSK":"2021-04-01 20:26:31.994","CDBH":"5","XSFX":"由西向东","XSFXDM":"2","KKMC":"和韵路与和旭路交口"},{"KKBH":"720891003000","HPHM":"辽LLF063","JGSK":"2021-04-01 20:26:32.078","CDBH":"7","XSFX":"由南向北","XSFXDM":"3","KKMC":"海博道与安正路交口"},{"KKBH":"720571004000","HPHM":"津B2Z260","JGSK":"2021-04-01 20:26:32.119","CDBH":"3","XSFX":"由西向东","XSFXDM":"2","KKMC":"动漫东路与动漫中路交口"},{"KKBH":"610401004","HPHM":"津JYK917","JGSK":"2021-04-01 20:26:32.232","CDBH":"2","XSFX":"由东向西","XSFXDM":"1","KKMC":"和畅路与和风路交口"},{"KKBH":"610391006","HPHM":"车牌","JGSK":"2021-04-01 20:26:32.45","CDBH":"2","XSFX":"由东向西","XSFXDM":"1","KKMC":"和韵路与和意路交口"},{"KKBH":"610256115","HPHM":"津FNP001","JGSK":"2021-04-01 20:26:32.542","CDBH":"11","XSFX":"由北向南","XSFXDM":"4","KKMC":"中天大道与中生大道交口"},{"KKBH":"610391006","HPHM":"津DDQ556","JGSK":"2021-04-01 20:26:32.652","CDBH":"2","XSFX":"由东向西","XSFXDM":"1","KKMC":"和韵路与和意路交口"},{"KKBH":"610401004","HPHM":"冀AC037M","JGSK":"2021-04-01 20:26:32.68","CDBH":"9","XSFX":"由南向北","XSFXDM":"3","KKMC":"和畅路与和风路交口"},{"KKBH":"610266117","HPHM":"车牌","JGSK":"2021-04-01 20:26:32.97","CDBH":"9","XSFX":"由南向北","XSFXDM":"3","KKMC":"中生大道与和韵路交口"},{"KKBH":"720891009000","HPHM":"冀B0H7E8","JGSK":"2021-04-01 20:26:32.976","CDBH":"1","XSFX":"由西向东","XSFXDM":"2","KKMC":"海博道与弘通路交口"},{"KKBH":"610276125","HPHM":"津A03211F","JGSK":"2021-04-01 20:26:33.053","CDBH":"5","XSFX":"由南向北","XSFXDM":"3","KKMC":"中新大道与和顺路交口"},{"KKBH":"610401005","HPHM":"津FGA569","JGSK":"2021-04-01 20:26:33.091","CDBH":"4","XSFX":"由西向东","XSFXDM":"2","KKMC":"和畅路与和顺路交口"},{"KKBH":"720861002000","HPHM":"津ADQ0904","JGSK":"2021-04-01 20:26:33.167","CDBH":"5","XSFX":"由西向东","XSFXDM":"2","KKMC":"海晨道与安正路交口"},{"KKBH":"7205710040000","HPHM":"车牌","JGSK":"2021-04-01 20:26:33.437","CDBH":"4","XSFX":"由西向东","XSFXDM":"2","KKMC":"动漫东路与动漫中路交口正向"},{"KKBH":"720881005000","HPHM":"津G16551","JGSK":"2021-04-01 20:26:33.594","CDBH":"4","XSFX":"由西向东","XSFXDM":"2","KKMC":"海旭道与明盛路交口"},{"KKBH":"610271008","HPHM":"车牌","JGSK":"2021-04-01 20:26:33.678","CDBH":"5","XSFX":"由北向南","XSFXDM":"4","KKMC":"中新大道与航母主题公园支路交口"},{"KKBH":"720881005000","HPHM":"川YY2035","JGSK":"2021-04-01 20:26:33.713","CDBH":"9","XSFX":"由北向南","XSFXDM":"4","KKMC":"海旭道与明盛路交口"},{"KKBH":"610286127","HPHM":"冀BN178Z","JGSK":"2021-04-01 20:26:33.775","CDBH":"5","XSFX":"由西向东","XSFXDM":"2","KKMC":"中津大道与和畅路交口"},{"KKBH":"610276124","HPHM":"津DYP768","JGSK":"2021-04-01 20:26:33.785","CDBH":"8","XSFX":"由南向北","XSFXDM":"3","KKMC":"中新大道与中生大道交口"},{"KKBH":"610391007","HPHM":"津RFC936","JGSK":"2021-04-01 20:26:33.968","CDBH":"5","XSFX":"由西向东","XSFXDM":"2","KKMC":"和韵路与和风路交口"},{"KKBH":"610256115","HPHM":"津AFE948","JGSK":"2021-04-01 20:26:34.061","CDBH":"10","XSFX":"由北向南","XSFXDM":"4","KKMC":"中天大道与中生大道交口"},{"KKBH":"610256116","HPHM":"津C625R1","JGSK":"2021-04-01 20:26:34.181","CDBH":"10","XSFX":"由北向南","XSFXDM":"4","KKMC":"中天大道与和顺路交口"},{"KKBH":"610391008","HPHM":"鲁NMH369","JGSK":"2021-04-01 20:26:34.222","CDBH":"1","XSFX":"由东向西","XSFXDM":"1","KKMC":"和韵路与和旭路交口"},{"KKBH":"610276124","HPHM":"津GBH528","JGSK":"2021-04-01 20:26:34.265","CDBH":"7","XSFX":"由南向北","XSFXDM":"3","KKMC":"中新大道与中生大道交口"},{"KKBH":"7208610030000","HPHM":"津A0X350","JGSK":"2021-04-01 20:26:34.273","CDBH":"3","XSFX":"由东向西","XSFXDM":"1","KKMC":"海晨道与安明路交口正向"},{"KKBH":"610271008","HPHM":"津C9H021","JGSK":"2021-04-01 20:26:34.482","CDBH":"4","XSFX":"由北向南","XSFXDM":"4","KKMC":"中新大道与航母主题公园支路交口"},{"KKBH":"610401005","HPHM":"津FGA569","JGSK":"2021-04-01 20:26:34.545","CDBH":"5","XSFX":"由西向东","XSFXDM":"2","KKMC":"和畅路与和顺路交口"},{"KKBH":"610401004","HPHM":"津AD93777","JGSK":"2021-04-01 20:26:34.548","CDBH":"7","XSFX":"由南向北","XSFXDM":"3","KKMC":"和畅路与和风路交口"},{"KKBH":"610266117","HPHM":"津E28261","JGSK":"2021-04-01 20:26:34.892","CDBH":"2","XSFX":"由东向西","XSFXDM":"1","KKMC":"中生大道与和韵路交口"},{"KKBH":"610401005","HPHM":"车牌","JGSK":"2021-04-01 20:26:34.898","CDBH":"11","XSFX":"由北向南","XSFXDM":"4","KKMC":"和畅路与和顺路交口"},{"KKBH":"720811002000","HPHM":"辽A550UG","JGSK":"2021-04-01 20:26:34.905","CDBH":"1","XSFX":"由东向西","XSFXDM":"1","KKMC":"动漫南路与文一路交口"},{"KKBH":"7205710040000","HPHM":"车牌","JGSK":"2021-04-01 20:26:34.98","CDBH":"3","XSFX":"由西向东","XSFXDM":"2","KKMC":"动漫东路与动漫中路交口正向"},{"KKBH":"610256116","HPHM":"津HKW912","JGSK":"2021-04-01 20:26:35.12","CDBH":"5","XSFX":"由西向东","XSFXDM":"2","KKMC":"中天大道与和顺路交口"},{"KKBH":"610256116","HPHM":"津HKW912","JGSK":"2021-04-01 20:26:35.121","CDBH":"5","XSFX":"由西向东","XSFXDM":"2","KKMC":"中天大道与和顺路交口"},{"KKBH":"720891003000","HPHM":"粤DZA198","JGSK":"2021-04-01 20:26:35.176","CDBH":"2","XSFX":"由东向西","XSFXDM":"1","KKMC":"海博道与安正路交口"},{"KKBH":"610276125","HPHM":"津A3M519","JGSK":"2021-04-01 20:26:35.935","CDBH":"7","XSFX":"由北向南","XSFXDM":"4","KKMC":"中新大道与和顺路交口"},{"KKBH":"610276124","HPHM":"津DWY532","JGSK":"2021-04-01 20:26:35.965","CDBH":"11","XSFX":"由北向南","XSFXDM":"4","KKMC":"中新大道与中生大道交口"},{"KKBH":"610326142000","HPHM":"车牌","JGSK":"2021-04-01 20:26:36.007","CDBH":"10","XSFX":"由南向北","XSFXDM":"3","KKMC":"中成大道与泰七路交口"},{"KKBH":"610266117","HPHM":"京N13J51","JGSK":"2021-04-01 20:26:36.095","CDBH":"7","XSFX":"由南向北","XSFXDM":"3","KKMC":"中生大道与和韵路交口"},{"KKBH":"610401004","HPHM":"津C60T60","JGSK":"2021-04-01 20:26:36.325","CDBH":"2","XSFX":"由东向西","XSFXDM":"1","KKMC":"和畅路与和风路交口"},{"KKBH":"6071310030000","HPHM":"津RPD706","JGSK":"2021-04-01 20:26:36.344","CDBH":"2","XSFX":"由东向西","XSFXDM":"1","KKMC":"中央大道与海旭道交口正向"},{"KKBH":"7208710020000","HPHM":"津FPQ007","JGSK":"2021-04-01 20:26:36.419","CDBH":"5","XSFX":"由南向北","XSFXDM":"3","KKMC":"安正路与芳菲路交口正向"},{"KKBH":"610271008","HPHM":"京N222L0","JGSK":"2021-04-01 20:26:36.522","CDBH":"5","XSFX":"由北向南","XSFXDM":"4","KKMC":"中新大道与航母主题公园支路交口"},{"KKBH":"610401004","HPHM":"鲁MX639C","JGSK":"2021-04-01 20:26:36.56","CDBH":"8","XSFX":"由南向北","XSFXDM":"3","KKMC":"和畅路与和风路交口"},{"KKBH":"7208810020000","HPHM":"冀J1B856","JGSK":"2021-04-01 20:26:36.566","CDBH":"9","XSFX":"由南向北","XSFXDM":"3","KKMC":"海旭道与安正路交口正向"},{"KKBH":"610401005","HPHM":"津KDP558","JGSK":"2021-04-01 20:26:36.589","CDBH":"7","XSFX":"由南向北","XSFXDM":"3","KKMC":"和畅路与和顺路交口"},{"KKBH":"610276126","HPHM":"津HYJ080","JGSK":"2021-04-01 20:26:36.606","CDBH":"4","XSFX":"由南向北","XSFXDM":"3","KKMC":"中新大道与和意路交口"},{"KKBH":"610256115","HPHM":"津RDH227","JGSK":"2021-04-01 20:26:36.701","CDBH":"5","XSFX":"由西向东","XSFXDM":"2","KKMC":"中天大道与中生大道交口"},{"KKBH":"728031002000","HPHM":"津HXE839","JGSK":"2021-04-01 20:26:36.808","CDBH":"7","XSFX":"由北向南","XSFXDM":"4","KKMC":"动漫中路与文一路交口"},{"KKBH":"610266118","HPHM":"冀G5D275","JGSK":"2021-04-01 20:26:36.94","CDBH":"7","XSFX":"由南向北","XSFXDM":"3","KKMC":"中生大道与和畅路交口"},{"KKBH":"610256115","HPHM":"津AFE948","JGSK":"2021-04-01 20:26:37.022","CDBH":"11","XSFX":"由北向南","XSFXDM":"4","KKMC":"中天大道与中生大道交口"},{"KKBH":"720571004000","HPHM":"津AS0836","JGSK":"2021-04-01 20:26:37.076","CDBH":"4","XSFX":"由西向东","XSFXDM":"2","KKMC":"动漫东路与动漫中路交口"},{"KKBH":"610401004","HPHM":"车牌","JGSK":"2021-04-01 20:26:37.081","CDBH":"3","XSFX":"由东向西","XSFXDM":"1","KKMC":"和畅路与和风路交口"},{"KKBH":"7208610020000","HPHM":"津KDT768","JGSK":"2021-04-01 20:26:37.139","CDBH":"5","XSFX":"由西向东","XSFXDM":"2","KKMC":"海晨道与安正路交口正向"},{"KKBH":"7280310060000","HPHM":"车牌","JGSK":"2021-04-01 20:26:37.28","CDBH":"2","XSFX":"由东向西","XSFXDM":"1","KKMC":"动漫中路与文三路交口正向"},{"KKBH":"7208610020000","HPHM":"车牌","JGSK":"2021-04-01 20:26:37.418","CDBH":"12","XSFX":"由北向南","XSFXDM":"4","KKMC":"海晨道与安正路交口正向"},{"KKBH":"610391008","HPHM":"津E26786","JGSK":"2021-04-01 20:26:37.51","CDBH":"4","XSFX":"由西向东","XSFXDM":"2","KKMC":"和韵路与和旭路交口"},{"KKBH":"7208610020000","HPHM":"冀B6N99G","JGSK":"2021-04-01 20:26:37.568","CDBH":"4","XSFX":"由西向东","XSFXDM":"2","KKMC":"海晨道与安正路交口正向"},{"KKBH":"720571004000","HPHM":"车牌","JGSK":"2021-04-01 20:26:37.638","CDBH":"3","XSFX":"由西向东","XSFXDM":"2","KKMC":"动漫东路与动漫中路交口"},{"KKBH":"7205710040000","HPHM":"津A6D613","JGSK":"2021-04-01 20:26:37.641","CDBH":"5","XSFX":"由北向南","XSFXDM":"4","KKMC":"动漫东路与动漫中路交口正向"},{"KKBH":"7209010020000","HPHM":"车牌","JGSK":"2021-04-01 20:26:37.835","CDBH":"1","XSFX":"由东向西","XSFXDM":"1","KKMC":"玉林道与安正路交口正向"},{"KKBH":"610401005","HPHM":"津C955P7","JGSK":"2021-04-01 20:26:37.893","CDBH":"5","XSFX":"由西向东","XSFXDM":"2","KKMC":"和畅路与和顺路交口"},{"KKBH":"610256114","HPHM":"车牌","JGSK":"2021-04-01 20:26:38.009","CDBH":"9","XSFX":"由北向南","XSFXDM":"4","KKMC":"中天大道与和旭路交口"},{"KKBH":"7208810020000","HPHM":"津A7952警","JGSK":"2021-04-01 20:26:38.193","CDBH":"10","XSFX":"由南向北","XSFXDM":"3","KKMC":"海旭道与安正路交口正向"},{"KKBH":"610256115","HPHM":"津ADF8506","JGSK":"2021-04-01 20:26:38.304","CDBH":"7","XSFX":"由南向北","XSFXDM":"3","KKMC":"中天大道与中生大道交口"},{"KKBH":"610266118","HPHM":"津ADB6823","JGSK":"2021-04-01 20:26:38.322","CDBH":"1","XSFX":"由东向西","XSFXDM":"1","KKMC":"中生大道与和畅路交口"},{"KKBH":"610276125","HPHM":"津A03211F","JGSK":"2021-04-01 20:26:38.517","CDBH":"5","XSFX":"由南向北","XSFXDM":"3","KKMC":"中新大道与和顺路交口"},{"KKBH":"610391007","HPHM":"京FAF131","JGSK":"2021-04-01 20:26:38.637","CDBH":"10","XSFX":"由北向南","XSFXDM":"4","KKMC":"和韵路与和风路交口"},{"KKBH":"720861003000","HPHM":"津A0X350","JGSK":"2021-04-01 20:26:38.732","CDBH":"1","XSFX":"由东向西","XSFXDM":"1","KKMC":"海晨道与安明路交口"},{"KKBH":"610271009","HPHM":"津BT6656","JGSK":"2021-04-01 20:26:38.768","CDBH":"8","XSFX":"由南向北","XSFXDM":"3","KKMC":"中新大道与泰七路交口"},{"KKBH":"610401004","HPHM":"冀BZ936S","JGSK":"2021-04-01 20:26:38.887","CDBH":"8","XSFX":"由南向北","XSFXDM":"3","KKMC":"和畅路与和风路交口"},{"KKBH":"610256115","HPHM":"豫PE676D","JGSK":"2021-04-01 20:26:39.153","CDBH":"1","XSFX":"由东向西","XSFXDM":"1","KKMC":"中天大道与中生大道交口"},{"KKBH":"610391006","HPHM":"津B02259","JGSK":"2021-04-01 20:26:39.36","CDBH":"2","XSFX":"由东向西","XSFXDM":"1","KKMC":"和韵路与和意路交口"},{"KKBH":"7208910030000","HPHM":"车牌","JGSK":"2021-04-01 20:26:39.391","CDBH":"9","XSFX":"由南向北","XSFXDM":"3","KKMC":"海博道与安正路交口正向"},{"KKBH":"610401005","HPHM":"车牌","JGSK":"2021-04-01 20:26:39.421","CDBH":"12","XSFX":"由北向南","XSFXDM":"4","KKMC":"和畅路与和顺路交口"},{"KKBH":"610286127","HPHM":"冀BN178Z","JGSK":"2021-04-01 20:26:39.459","CDBH":"6","XSFX":"由西向东","XSFXDM":"2","KKMC":"中津大道与和畅路交口"},{"KKBH":"7208910080000","HPHM":"车牌","JGSK":"2021-04-01 20:26:39.726","CDBH":"13","XSFX":"由北向南","XSFXDM":"4","KKMC":"海博道与荣盛路交口正向"},{"KKBH":"610391007","HPHM":"津E00860","JGSK":"2021-04-01 20:26:39.79","CDBH":"7","XSFX":"由南向北","XSFXDM":"3","KKMC":"和韵路与和风路交口"},{"KKBH":"720881002000","HPHM":"津RMX952","JGSK":"2021-04-01 20:26:40.02","CDBH":"3","XSFX":"由东向西","XSFXDM":"1","KKMC":"海旭道与安正路交口"},{"KKBH":"7208810020000","HPHM":"津AZ8373","JGSK":"2021-04-01 20:26:40.081","CDBH":"5","XSFX":"由西向东","XSFXDM":"2","KKMC":"海旭道与安正路交口正向"},{"KKBH":"610401004","HPHM":"津AD93777","JGSK":"2021-04-01 20:26:40.116","CDBH":"8","XSFX":"由南向北","XSFXDM":"3","KKMC":"和畅路与和风路交口"},{"KKBH":"7209010020000","HPHM":"皖L3Y712","JGSK":"2021-04-01 20:26:40.206","CDBH":"8","XSFX":"由南向北","XSFXDM":"3","KKMC":"玉林道与安正路交口正向"},{"KKBH":"610256115","HPHM":"津ME7879","JGSK":"2021-04-01 20:26:40.321","CDBH":"5","XSFX":"由西向东","XSFXDM":"2","KKMC":"中天大道与中生大道交口"},{"KKBH":"610276125","HPHM":"津B2T278","JGSK":"2021-04-01 20:26:40.413","CDBH":"4","XSFX":"由南向北","XSFXDM":"3","KKMC":"中新大道与和顺路交口"},{"KKBH":"610271008","HPHM":"车牌","JGSK":"2021-04-01 20:26:40.488","CDBH":"2","XSFX":"由南向北","XSFXDM":"3","KKMC":"中新大道与航母主题公园支路交口"},{"KKBH":"610401004","HPHM":"津C60T60","JGSK":"2021-04-01 20:26:40.601","CDBH":"3","XSFX":"由东向西","XSFXDM":"1","KKMC":"和畅路与和风路交口"},{"KKBH":"720871002000","HPHM":"津FPQ007","JGSK":"2021-04-01 20:26:40.695","CDBH":"5","XSFX":"由南向北","XSFXDM":"3","KKMC":"安正路与芳菲路交口"},{"KKBH":"720881002000","HPHM":"冀J1B856","JGSK":"2021-04-01 20:26:40.776","CDBH":"9","XSFX":"由南向北","XSFXDM":"3","KKMC":"海旭道与安正路交口"},{"KKBH":"610266118","HPHM":"冀G5D275","JGSK":"2021-04-01 20:26:40.781","CDBH":"8","XSFX":"由南向北","XSFXDM":"3","KKMC":"中生大道与和畅路交口"},{"KKBH":"610271009","HPHM":"津BT6656","JGSK":"2021-04-01 20:26:40.862","CDBH":"8","XSFX":"由南向北","XSFXDM":"3","KKMC":"中新大道与泰七路交口"},{"KKBH":"610276126","HPHM":"冀B7T7G1","JGSK":"2021-04-01 20:26:40.91","CDBH":"2","XSFX":"由东向西","XSFXDM":"1","KKMC":"中新大道与和意路交口"},{"KKBH":"7205710040000","HPHM":"车牌","JGSK":"2021-04-01 20:26:40.96","CDBH":"2","XSFX":"由东向西","XSFXDM":"1","KKMC":"动漫东路与动漫中路交口正向"},{"KKBH":"610256116","HPHM":"津HKW912","JGSK":"2021-04-01 20:26:41.161","CDBH":"6","XSFX":"由西向东","XSFXDM":"2","KKMC":"中天大道与和顺路交口"},{"KKBH":"610391008","HPHM":"车牌","JGSK":"2021-04-01 20:26:41.415","CDBH":"2","XSFX":"由东向西","XSFXDM":"1","KKMC":"和韵路与和旭路交口"},{"KKBH":"610256116","HPHM":"津FL3558","JGSK":"2021-04-01 20:26:41.439","CDBH":"8","XSFX":"由南向北","XSFXDM":"3","KKMC":"中天大道与和顺路交口"},{"KKBH":"610276124","HPHM":"津DWY532","JGSK":"2021-04-01 20:26:41.453","CDBH":"11","XSFX":"由北向南","XSFXDM":"4","KKMC":"中新大道与中生大道交口"},{"KKBH":"7208610030000","HPHM":"津E29817","JGSK":"2021-04-01 20:26:41.472","CDBH":"10","XSFX":"由北向南","XSFXDM":"4","KKMC":"海晨道与安明路交口正向"},{"KKBH":"728031006000","HPHM":"冀B6C1W7","JGSK":"2021-04-01 20:26:41.59","CDBH":"2","XSFX":"由东向西","XSFXDM":"1","KKMC":"动漫中路与文三路交口"},{"KKBH":"610256116","HPHM":"津RMK188","JGSK":"2021-04-01 20:26:41.663","CDBH":"5","XSFX":"由西向东","XSFXDM":"2","KKMC":"中天大道与和顺路交口"},{"KKBH":"720881002000","HPHM":"津A7952警","JGSK":"2021-04-01 20:26:42.059","CDBH":"10","XSFX":"由南向北","XSFXDM":"3","KKMC":"海旭道与安正路交口"},{"KKBH":"7208610030000","HPHM":"津HF9669","JGSK":"2021-04-01 20:26:42.076","CDBH":"4","XSFX":"由西向东","XSFXDM":"2","KKMC":"海晨道与安明路交口正向"},{"KKBH":"610401005","HPHM":"津C955P7","JGSK":"2021-04-01 20:26:42.46","CDBH":"6","XSFX":"由西向东","XSFXDM":"2","KKMC":"和畅路与和顺路交口"},{"KKBH":"610286127","HPHM":"蒙A071MF","JGSK":"2021-04-01 20:26:42.475","CDBH":"1","XSFX":"由东向西","XSFXDM":"1","KKMC":"中津大道与和畅路交口"},{"KKBH":"711","HPHM":"鲁RGJ828","JGSK":"2021-04-01 20:26:42.859","CDBH":"7","XSFX":"由北向南","XSFXDM":"4","KKMC":"不礼让行人中新大道与和旭路交口"},{"KKBH":"7208810050000","HPHM":"冀BZ397X","JGSK":"2021-04-01 20:26:42.875","CDBH":"4","XSFX":"由西向东","XSFXDM":"2","KKMC":"海旭道与明盛路交口正向"},{"KKBH":"610256115","HPHM":"津ADF8506","JGSK":"2021-04-01 20:26:42.877","CDBH":"7","XSFX":"由南向北","XSFXDM":"3","KKMC":"中天大道与中生大道交口"},{"KKBH":"610271009","HPHM":"津AD23938","JGSK":"2021-04-01 20:26:43.014","CDBH":"7","XSFX":"由南向北","XSFXDM":"3","KKMC":"中新大道与泰七路交口"},{"KKBH":"610391007","HPHM":"津A7M586","JGSK":"2021-04-01 20:26:43.071","CDBH":"10","XSFX":"由北向南","XSFXDM":"4","KKMC":"和韵路与和风路交口"},{"KKBH":"610276125","HPHM":"津B2T278","JGSK":"2021-04-01 20:26:43.233","CDBH":"4","XSFX":"由南向北","XSFXDM":"3","KKMC":"中新大道与和顺路交口"},{"KKBH":"711","HPHM":"车牌","JGSK":"2021-04-01 20:26:43.256","CDBH":"7","XSFX":"由北向南","XSFXDM":"4","KKMC":"不礼让行人中新大道与和旭路交口"},{"KKBH":"610401004","HPHM":"鲁MX639C","JGSK":"2021-04-01 20:26:43.397","CDBH":"9","XSFX":"由南向北","XSFXDM":"3","KKMC":"和畅路与和风路交口"},{"KKBH":"610326142000","HPHM":"车牌","JGSK":"2021-04-01 20:26:43.473","CDBH":"8","XSFX":"由南向北","XSFXDM":"3","KKMC":"中成大道与泰七路交口"},{"KKBH":"610266118","HPHM":"津HXR709","JGSK":"2021-04-01 20:26:43.512","CDBH":"7","XSFX":"由南向北","XSFXDM":"3","KKMC":"中生大道与和畅路交口"},{"KKBH":"610266118","HPHM":"津GXN110","JGSK":"2021-04-01 20:26:43.53","CDBH":"2","XSFX":"由东向西","XSFXDM":"1","KKMC":"中生大道与和畅路交口"},{"KKBH":"6102610050000","HPHM":"京N7UK86","JGSK":"2021-04-01 20:26:43.589","CDBH":"1","XSFX":"由东向西","XSFXDM":"1","KKMC":"中生大道与静湖西路（南侧）正向"},{"KKBH":"610271008","HPHM":"津A33Y25","JGSK":"2021-04-01 20:26:43.594","CDBH":"2","XSFX":"由南向北","XSFXDM":"3","KKMC":"中新大道与航母主题公园支路交口"},{"KKBH":"610256116","HPHM":"冀J688PF","JGSK":"2021-04-01 20:26:43.822","CDBH":"7","XSFX":"由南向北","XSFXDM":"3","KKMC":"中天大道与和顺路交口"},{"KKBH":"7208810020000","HPHM":"津FPQ007","JGSK":"2021-04-01 20:26:43.901","CDBH":"9","XSFX":"由南向北","XSFXDM":"3","KKMC":"海旭道与安正路交口正向"},{"KKBH":"720901002000","HPHM":"皖L3Y712","JGSK":"2021-04-01 20:26:43.922","CDBH":"8","XSFX":"由南向北","XSFXDM":"3","KKMC":"玉林道与安正路交口"},{"KKBH":"610401004","HPHM":"晋M7806K","JGSK":"2021-04-01 20:26:43.926","CDBH":"7","XSFX":"由南向北","XSFXDM":"3","KKMC":"和畅路与和风路交口"},{"KKBH":"610271009","HPHM":"津AP9232","JGSK":"2021-04-01 20:26:44.487","CDBH":"8","XSFX":"由南向北","XSFXDM":"3","KKMC":"中新大道与泰七路交口"},{"KKBH":"610266118","HPHM":"津DAD521","JGSK":"2021-04-01 20:26:44.843","CDBH":"6","XSFX":"由西向东","XSFXDM":"2","KKMC":"中生大道与和畅路交口"},{"KKBH":"610271009","HPHM":"浙AD23938","JGSK":"2021-04-01 20:26:44.863","CDBH":"7","XSFX":"由南向北","XSFXDM":"3","KKMC":"中新大道与泰七路交口"},{"KKBH":"7208610030000","HPHM":"冀H9C437","JGSK":"2021-04-01 20:26:44.883","CDBH":"10","XSFX":"由北向南","XSFXDM":"4","KKMC":"海晨道与安明路交口正向"},{"KKBH":"7280310030000","HPHM":"豫GRP701","JGSK":"2021-04-01 20:26:45.14","CDBH":"6","XSFX":"由北向南","XSFXDM":"4","KKMC":"动漫中路与文二路交口正向"},{"KKBH":"610391007","HPHM":"冀F5MK09","JGSK":"2021-04-01 20:26:45.312","CDBH":"11","XSFX":"由北向南","XSFXDM":"4","KKMC":"和韵路与和风路交口"},{"KKBH":"610266117","HPHM":"津D03691","JGSK":"2021-04-01 20:26:45.392","CDBH":"8","XSFX":"由南向北","XSFXDM":"3","KKMC":"中生大道与和韵路交口"},{"KKBH":"610276126","HPHM":"冀B7T7G1","JGSK":"2021-04-01 20:26:45.56","CDBH":"2","XSFX":"由东向西","XSFXDM":"1","KKMC":"中新大道与和意路交口"},{"KKBH":"7208610020000","HPHM":"冀EMZ313","JGSK":"2021-04-01 20:26:45.746","CDBH":"5","XSFX":"由西向东","XSFXDM":"2","KKMC":"海晨道与安正路交口正向"},{"KKBH":"610401004","HPHM":"津BZ936S","JGSK":"2021-04-01 20:26:45.796","CDBH":"9","XSFX":"由南向北","XSFXDM":"3","KKMC":"和畅路与和风路交口"},{"KKBH":"610286127","HPHM":"蒙A071MF","JGSK":"2021-04-01 20:26:45.826","CDBH":"1","XSFX":"由东向西","XSFXDM":"1","KKMC":"中津大道与和畅路交口"},{"KKBH":"610391007","HPHM":"津E00860","JGSK":"2021-04-01 20:26:46.062","CDBH":"7","XSFX":"由南向北","XSFXDM":"3","KKMC":"和韵路与和风路交口"},{"KKBH":"610256116","HPHM":"津C625R1","JGSK":"2021-04-01 20:26:46.116","CDBH":"11","XSFX":"由北向南","XSFXDM":"4","KKMC":"中天大道与和顺路交口"},{"KKBH":"1250","HPHM":"鲁AQ9E50","JGSK":"2021-04-01 20:26:46.205","CDBH":"2","XSFX":"由东向西","XSFXDM":"1","KKMC":"中滨大道与盛三街交口正向"},{"KKBH":"610256115","HPHM":"津ME7879","JGSK":"2021-04-01 20:26:46.52","CDBH":"6","XSFX":"由西向东","XSFXDM":"2","KKMC":"中天大道与中生大道交口"},{"KKBH":"610256116","HPHM":"津RMK188","JGSK":"2021-04-01 20:26:46.521","CDBH":"6","XSFX":"由西向东","XSFXDM":"2","KKMC":"中天大道与和顺路交口"},{"KKBH":"610271009","HPHM":"津AP9232","JGSK":"2021-04-01 20:26:46.702","CDBH":"8","XSFX":"由南向北","XSFXDM":"3","KKMC":"中新大道与泰七路交口"},{"KKBH":"610256115","HPHM":"津RCG315","JGSK":"2021-04-01 20:26:46.783","CDBH":"12","XSFX":"由北向南","XSFXDM":"4","KKMC":"中天大道与中生大道交口"},{"KKBH":"7208910050000","HPHM":"津MAY727","JGSK":"2021-04-01 20:26:46.867","CDBH":"9","XSFX":"由南向北","XSFXDM":"3","KKMC":"海博道与安明路交口正向"},{"KKBH":"7208610030000","HPHM":"黑A9730G","JGSK":"2021-04-01 20:26:46.872","CDBH":"10","XSFX":"由北向南","XSFXDM":"4","KKMC":"海晨道与安明路交口正向"},{"KKBH":"610401005","HPHM":"津DLZ663","JGSK":"2021-04-01 20:26:46.915","CDBH":"8","XSFX":"由南向北","XSFXDM":"3","KKMC":"和畅路与和顺路交口"},{"KKBH":"720571004000","HPHM":"津A6D613","JGSK":"2021-04-01 20:26:46.985","CDBH":"5","XSFX":"由北向南","XSFXDM":"4","KKMC":"动漫东路与动漫中路交口"},{"KKBH":"720881005000","HPHM":"冀BZ397X","JGSK":"2021-04-01 20:26:47.188","CDBH":"4","XSFX":"由西向东","XSFXDM":"2","KKMC":"海旭道与明盛路交口"},{"KKBH":"6103261420000","HPHM":"车牌","JGSK":"2021-04-01 20:26:47.247","CDBH":"8","XSFX":"由南向北","XSFXDM":"3","KKMC":"中成大道与泰七路交口正向"},{"KKBH":"610286127","HPHM":"辽BSV701","JGSK":"2021-04-01 20:26:47.269","CDBH":"1","XSFX":"由东向西","XSFXDM":"1","KKMC":"中津大道与和畅路交口"},{"KKBH":"610266118","HPHM":"津HXR709","JGSK":"2021-04-01 20:26:47.341","CDBH":"8","XSFX":"由南向北","XSFXDM":"3","KKMC":"中生大道与和畅路交口"},{"KKBH":"610266118","HPHM":"津ADB6823","JGSK":"2021-04-01 20:26:47.391","CDBH":"1","XSFX":"由东向西","XSFXDM":"1","KKMC":"中生大道与和畅路交口"},{"KKBH":"610391007","HPHM":"津NCU321","JGSK":"2021-04-01 20:26:47.47","CDBH":"8","XSFX":"由南向北","XSFXDM":"3","KKMC":"和韵路与和风路交口"},{"KKBH":"7208210030000","HPHM":"皖L5B291","JGSK":"2021-04-01 20:26:47.702","CDBH":"4","XSFX":"由南向北","XSFXDM":"3","KKMC":"动漫西路与动漫南路交口正向"},{"KKBH":"720881002000","HPHM":"津FPQ007","JGSK":"2021-04-01 20:26:47.738","CDBH":"9","XSFX":"由南向北","XSFXDM":"3","KKMC":"海旭道与安正路交口"},{"KKBH":"6103261420000","HPHM":"车牌","JGSK":"2021-04-01 20:26:47.87","CDBH":"9","XSFX":"由南向北","XSFXDM":"3","KKMC":"中成大道与泰七路交口正向"},{"KKBH":"6071310030000","HPHM":"冀J2AH35","JGSK":"2021-04-01 20:26:47.925","CDBH":"1","XSFX":"由东向西","XSFXDM":"1","KKMC":"中央大道与海旭道交口正向"},{"KKBH":"610261005000","HPHM":"京N7UK86","JGSK":"2021-04-01 20:26:47.983","CDBH":"1","XSFX":"由东向西","XSFXDM":"1","KKMC":"中生大道与静湖西路（南侧）"},{"KKBH":"610266117","HPHM":"津N13J51","JGSK":"2021-04-01 20:26:48.007","CDBH":"8","XSFX":"由南向北","XSFXDM":"3","KKMC":"中生大道与和韵路交口"},{"KKBH":"720891004000","HPHM":"车牌","JGSK":"2021-04-01 20:26:48.183","CDBH":"8","XSFX":"由南向北","XSFXDM":"3","KKMC":"海博道与安平路交口"},{"KKBH":"610256116","HPHM":"津FL3558","JGSK":"2021-04-01 20:26:48.187","CDBH":"8","XSFX":"由南向北","XSFXDM":"3","KKMC":"中天大道与和顺路交口"},{"KKBH":"720891004000","HPHM":"吉HB9668","JGSK":"2021-04-01 20:26:48.225","CDBH":"4","XSFX":"由西向东","XSFXDM":"2","KKMC":"海博道与安平路交口"},{"KKBH":"610316142000","HPHM":"鲁AQ9E50","JGSK":"2021-04-01 20:26:48.296","CDBH":"2","XSFX":"由东向西","XSFXDM":"1","KKMC":"中滨大道与盛三街交口"},{"KKBH":"7208610030000","HPHM":"津A2V520","JGSK":"2021-04-01 20:26:48.366","CDBH":"4","XSFX":"由西向东","XSFXDM":"2","KKMC":"海晨道与安明路交口正向"},{"KKBH":"610256116","HPHM":"冀B982NA","JGSK":"2021-04-01 20:26:48.381","CDBH":"5","XSFX":"由西向东","XSFXDM":"2","KKMC":"中天大道与和顺路交口"},{"KKBH":"610256113","HPHM":"车牌","JGSK":"2021-04-01 20:26:48.512","CDBH":"4","XSFX":"由南向北","XSFXDM":"3","KKMC":"中天大道与和风路交口"},{"KKBH":"7208810020000","HPHM":"津K77389","JGSK":"2021-04-01 20:26:48.532","CDBH":"6","XSFX":"由西向东","XSFXDM":"2","KKMC":"海旭道与安正路交口正向"},{"KKBH":"720861003000","HPHM":"津E29817","JGSK":"2021-04-01 20:26:48.584","CDBH":"10","XSFX":"由北向南","XSFXDM":"4","KKMC":"海晨道与安明路交口"},{"KKBH":"610391007","HPHM":"冀B3A2B6","JGSK":"2021-04-01 20:26:48.706","CDBH":"11","XSFX":"由北向南","XSFXDM":"4","KKMC":"和韵路与和风路交口"},{"KKBH":"7208810020000","HPHM":"津QE2315","JGSK":"2021-04-01 20:26:49.024","CDBH":"2","XSFX":"由东向西","XSFXDM":"1","KKMC":"海旭道与安正路交口正向"},{"KKBH":"610276125","HPHM":"津A1P736","JGSK":"2021-04-01 20:26:49.042","CDBH":"5","XSFX":"由南向北","XSFXDM":"3","KKMC":"中新大道与和顺路交口"},{"KKBH":"610266118","HPHM":"车牌","JGSK":"2021-04-01 20:26:49.193","CDBH":"6","XSFX":"由西向东","XSFXDM":"2","KKMC":"中生大道与和畅路交口"},{"KKBH":"610401005","HPHM":"津DL7663","JGSK":"2021-04-01 20:26:49.328","CDBH":"9","XSFX":"由南向北","XSFXDM":"3","KKMC":"和畅路与和顺路交口"},{"KKBH":"610256115","HPHM":"津GFK898","JGSK":"2021-04-01 20:26:49.363","CDBH":"1","XSFX":"由东向西","XSFXDM":"1","KKMC":"中天大道与中生大道交口"},{"KKBH":"610256113","HPHM":"津AS0798","JGSK":"2021-04-01 20:26:49.65","CDBH":"8","XSFX":"由北向南","XSFXDM":"4","KKMC":"中天大道与和风路交口"},{"KKBH":"610391007","HPHM":"京FAF131","JGSK":"2021-04-01 20:26:49.872","CDBH":"11","XSFX":"由北向南","XSFXDM":"4","KKMC":"和韵路与和风路交口"},{"KKBH":"610391007","HPHM":"津KH0725","JGSK":"2021-04-01 20:26:49.952","CDBH":"10","XSFX":"由北向南","XSFXDM":"4","KKMC":"和韵路与和风路交口"},{"KKBH":"7208610020000","HPHM":"车牌","JGSK":"2021-04-01 20:26:50.076","CDBH":"6","XSFX":"由西向东","XSFXDM":"2","KKMC":"海晨道与安正路交口正向"},{"KKBH":"720861003000","HPHM":"津HF9669","JGSK":"2021-04-01 20:26:50.091","CDBH":"4","XSFX":"由西向东","XSFXDM":"2","KKMC":"海晨道与安明路交口"},{"KKBH":"720891004000","HPHM":"车牌","JGSK":"2021-04-01 20:26:50.104","CDBH":"7","XSFX":"由南向北","XSFXDM":"3","KKMC":"海博道与安平路交口"},{"KKBH":"728031003000","HPHM":"津GRP701","JGSK":"2021-04-01 20:26:50.117","CDBH":"6","XSFX":"由北向南","XSFXDM":"4","KKMC":"动漫中路与文二路交口"},{"KKBH":"610256115","HPHM":"豫PE676D","JGSK":"2021-04-01 20:26:50.145","CDBH":"1","XSFX":"由东向西","XSFXDM":"1","KKMC":"中天大道与中生大道交口"},{"KKBH":"610401005","HPHM":"津NSU909","JGSK":"2021-04-01 20:26:50.355","CDBH":"7","XSFX":"由南向北","XSFXDM":"3","KKMC":"和畅路与和顺路交口"},{"KKBH":"720821003000","HPHM":"皖L5B291","JGSK":"2021-04-01 20:26:50.683","CDBH":"4","XSFX":"由南向北","XSFXDM":"3","KKMC":"动漫西路与动漫南路交口"},{"KKBH":"610271009","HPHM":"津A3U081","JGSK":"2021-04-01 20:26:50.745","CDBH":"8","XSFX":"由南向北","XSFXDM":"3","KKMC":"中新大道与泰七路交口"},{"KKBH":"720891005000","HPHM":"津MAY727","JGSK":"2021-04-01 20:26:51.057","CDBH":"8","XSFX":"由南向北","XSFXDM":"3","KKMC":"海博道与安明路交口"},{"KKBH":"610286127","HPHM":"辽BSV701","JGSK":"2021-04-01 20:26:51.159","CDBH":"1","XSFX":"由东向西","XSFXDM":"1","KKMC":"中津大道与和畅路交口"},{"KKBH":"7208910050000","HPHM":"津C658E7","JGSK":"2021-04-01 20:26:51.167","CDBH":"4","XSFX":"由东向西","XSFXDM":"1","KKMC":"海博道与安明路交口正向"},{"KKBH":"610286127","HPHM":"津C98Z63","JGSK":"2021-04-01 20:26:51.374","CDBH":"4","XSFX":"由西向东","XSFXDM":"2","KKMC":"中津大道与和畅路交口"},{"KKBH":"610391007","HPHM":"津NCU321","JGSK":"2021-04-01 20:26:51.429","CDBH":"9","XSFX":"由南向北","XSFXDM":"3","KKMC":"和韵路与和风路交口"},{"KKBH":"610256114","HPHM":"冀AG93C9","JGSK":"2021-04-01 20:26:51.447","CDBH":"8","XSFX":"由北向南","XSFXDM":"4","KKMC":"中天大道与和旭路交口"},{"KKBH":"720891003000","HPHM":"津KMY956","JGSK":"2021-04-01 20:26:51.513","CDBH":"7","XSFX":"由南向北","XSFXDM":"3","KKMC":"海博道与安正路交口"},{"KKBH":"610266118","HPHM":"津GXN110","JGSK":"2021-04-01 20:26:51.71","CDBH":"3","XSFX":"由东向西","XSFXDM":"1","KKMC":"中生大道与和畅路交口"},{"KKBH":"610266117","HPHM":"津D03691","JGSK":"2021-04-01 20:26:51.773","CDBH":"9","XSFX":"由南向北","XSFXDM":"3","KKMC":"中生大道与和韵路交口"},{"KKBH":"610266118","HPHM":"津QS8788","JGSK":"2021-04-01 20:26:52.013","CDBH":"3","XSFX":"由东向西","XSFXDM":"1","KKMC":"中生大道与和畅路交口"},{"KKBH":"720861003000","HPHM":"黑N9C437","JGSK":"2021-04-01 20:26:52.02","CDBH":"10","XSFX":"由北向南","XSFXDM":"4","KKMC":"海晨道与安明路交口"},{"KKBH":"711","HPHM":"车牌","JGSK":"2021-04-01 20:26:52.06","CDBH":"7","XSFX":"由北向南","XSFXDM":"4","KKMC":"不礼让行人中新大道与和旭路交口"},{"KKBH":"610276125","HPHM":"津MHF927","JGSK":"2021-04-01 20:26:52.084","CDBH":"5","XSFX":"由南向北","XSFXDM":"3","KKMC":"中新大道与和顺路交口"},{"KKBH":"610276125","HPHM":"津A1P736","JGSK":"2021-04-01 20:26:52.298","CDBH":"5","XSFX":"由南向北","XSFXDM":"3","KKMC":"中新大道与和顺路交口"},{"KKBH":"7208610020000","HPHM":"津C85M99","JGSK":"2021-04-01 20:26:52.617","CDBH":"10","XSFX":"由北向南","XSFXDM":"4","KKMC":"海晨道与安正路交口正向"},{"KKBH":"610286127","HPHM":"津MYY627","JGSK":"2021-04-01 20:26:52.704","CDBH":"2","XSFX":"由东向西","XSFXDM":"1","KKMC":"中津大道与和畅路交口"},{"KKBH":"7208810020000","HPHM":"冀B3J79G","JGSK":"2021-04-01 20:26:52.794","CDBH":"6","XSFX":"由西向东","XSFXDM":"2","KKMC":"海旭道与安正路交口正向"},{"KKBH":"610271009","HPHM":"津A3U081","JGSK":"2021-04-01 20:26:52.949","CDBH":"8","XSFX":"由南向北","XSFXDM":"3","KKMC":"中新大道与泰七路交口"},{"KKBH":"610266118","HPHM":"豫EN9371","JGSK":"2021-04-01 20:26:53.155","CDBH":"10","XSFX":"由北向南","XSFXDM":"4","KKMC":"中生大道与和畅路交口"},{"KKBH":"7205410040000","HPHM":"车牌","JGSK":"2021-04-01 20:26:53.282","CDBH":"1","XSFX":"由东向西","XSFXDM":"1","KKMC":"动漫环路东与动漫中路交口正向"},{"KKBH":"610401004","HPHM":"黑AR97N0","JGSK":"2021-04-01 20:26:53.297","CDBH":"1","XSFX":"由东向西","XSFXDM":"1","KKMC":"和畅路与和风路交口"},{"KKBH":"610256116","HPHM":"冀B982NA","JGSK":"2021-04-01 20:26:53.328","CDBH":"6","XSFX":"由西向东","XSFXDM":"2","KKMC":"中天大道与和顺路交口"},{"KKBH":"610391007","HPHM":"冀B3A2B6","JGSK":"2021-04-01 20:26:53.399","CDBH":"12","XSFX":"由北向南","XSFXDM":"4","KKMC":"和韵路与和风路交口"},{"KKBH":"610256115","HPHM":"津J98515","JGSK":"2021-04-01 20:26:53.505","CDBH":"2","XSFX":"由东向西","XSFXDM":"1","KKMC":"中天大道与中生大道交口"},{"KKBH":"610401005","HPHM":"津MDL829","JGSK":"2021-04-01 20:26:54.114","CDBH":"7","XSFX":"由南向北","XSFXDM":"3","KKMC":"和畅路与和顺路交口"},{"KKBH":"720881002000","HPHM":"津QE2315","JGSK":"2021-04-01 20:26:54.122","CDBH":"2","XSFX":"由东向西","XSFXDM":"1","KKMC":"海旭道与安正路交口"},{"KKBH":"610256115","HPHM":"津ADL8993","JGSK":"2021-04-01 20:26:54.146","CDBH":"3","XSFX":"由东向西","XSFXDM":"1","KKMC":"中天大道与中生大道交口"},{"KKBH":"610256115","HPHM":"津RDH227","JGSK":"2021-04-01 20:26:54.367","CDBH":"5","XSFX":"由西向东","XSFXDM":"2","KKMC":"中天大道与中生大道交口"},{"KKBH":"720861003000","HPHM":"黑A9730G","JGSK":"2021-04-01 20:26:54.429","CDBH":"10","XSFX":"由北向南","XSFXDM":"4","KKMC":"海晨道与安明路交口"},{"KKBH":"610256116","HPHM":"冀BZ101G","JGSK":"2021-04-01 20:26:54.463","CDBH":"7","XSFX":"由南向北","XSFXDM":"3","KKMC":"中天大道与和顺路交口"},{"KKBH":"720891005000","HPHM":"津C658E7","JGSK":"2021-04-01 20:26:54.503","CDBH":"4","XSFX":"由东向西","XSFXDM":"1","KKMC":"海博道与安明路交口"},{"KKBH":"711","HPHM":"车牌","JGSK":"2021-04-01 20:26:54.543","CDBH":"7","XSFX":"由北向南","XSFXDM":"4","KKMC":"不礼让行人中新大道与和旭路交口"},{"KKBH":"610256114","HPHM":"鲁NY8A86","JGSK":"2021-04-01 20:26:54.544","CDBH":"2","XSFX":"由西向东","XSFXDM":"2","KKMC":"中天大道与和旭路交口"},{"KKBH":"610266117","HPHM":"津B2A171","JGSK":"2021-04-01 20:26:54.752","CDBH":"7","XSFX":"由南向北","XSFXDM":"3","KKMC":"中生大道与和韵路交口"},{"KKBH":"610256114","HPHM":"津AG93C9","JGSK":"2021-04-01 20:26:54.868","CDBH":"8","XSFX":"由北向南","XSFXDM":"4","KKMC":"中天大道与和旭路交口"},{"KKBH":"7280310030000","HPHM":"车牌","JGSK":"2021-04-01 20:26:54.872","CDBH":"4","XSFX":"由南向北","XSFXDM":"3","KKMC":"动漫中路与文二路交口正向"},{"KKBH":"7208610030000","HPHM":"津A05A39","JGSK":"2021-04-01 20:26:55.049","CDBH":"4","XSFX":"由西向东","XSFXDM":"2","KKMC":"海晨道与安明路交口正向"},{"KKBH":"610401005","HPHM":"津NSU909","JGSK":"2021-04-01 20:26:55.25","CDBH":"8","XSFX":"由南向北","XSFXDM":"3","KKMC":"和畅路与和顺路交口"},{"KKBH":"610276125","HPHM":"津MHF927","JGSK":"2021-04-01 20:26:55.259","CDBH":"5","XSFX":"由南向北","XSFXDM":"3","KKMC":"中新大道与和顺路交口"},{"KKBH":"6103261420000","HPHM":"车牌","JGSK":"2021-04-01 20:26:55.363","CDBH":"8","XSFX":"由南向北","XSFXDM":"3","KKMC":"中成大道与泰七路交口正向"},{"KKBH":"7205710030000","HPHM":"车牌","JGSK":"2021-04-01 20:26:55.387","CDBH":"2","XSFX":"由东向西","XSFXDM":"1","KKMC":"动漫东路与文三路交口正向"},{"KKBH":"610276125","HPHM":"津NWY813","JGSK":"2021-04-01 20:26:55.443","CDBH":"4","XSFX":"由南向北","XSFXDM":"3","KKMC":"中新大道与和顺路交口"},{"KKBH":"7208810040000","HPHM":"鲁Q9VG90","JGSK":"2021-04-01 20:26:55.507","CDBH":"5","XSFX":"由西向东","XSFXDM":"2","KKMC":"海旭道与永盛路交口正向"},{"KKBH":"610391008","HPHM":"车牌","JGSK":"2021-04-01 20:26:55.656","CDBH":"2","XSFX":"由东向西","XSFXDM":"1","KKMC":"和韵路与和旭路交口"},{"KKBH":"610286127","HPHM":"津C98Z63","JGSK":"2021-04-01 20:26:55.719","CDBH":"5","XSFX":"由西向东","XSFXDM":"2","KKMC":"中津大道与和畅路交口"},{"KKBH":"610276126","HPHM":"津B2T278","JGSK":"2021-04-01 20:26:55.741","CDBH":"4","XSFX":"由南向北","XSFXDM":"3","KKMC":"中新大道与和意路交口"},{"KKBH":"610286127","HPHM":"津MYY627","JGSK":"2021-04-01 20:26:55.884","CDBH":"3","XSFX":"由东向西","XSFXDM":"1","KKMC":"中津大道与和畅路交口"},{"KKBH":"610256112","HPHM":"津A0S803","JGSK":"2021-04-01 20:26:56.045","CDBH":"1","XSFX":"由东向西","XSFXDM":"1","KKMC":"中天大道与中津大道交口"},{"KKBH":"720861002000","HPHM":"津C85M99","JGSK":"2021-04-01 20:26:56.16","CDBH":"10","XSFX":"由北向南","XSFXDM":"4","KKMC":"海晨道与安正路交口"},{"KKBH":"711","HPHM":"津KLD848","JGSK":"2021-04-01 20:26:56.303","CDBH":"8","XSFX":"由北向南","XSFXDM":"4","KKMC":"不礼让行人中新大道与和旭路交口"},{"KKBH":"610391008","HPHM":"车牌","JGSK":"2021-04-01 20:26:56.376","CDBH":"2","XSFX":"由东向西","XSFXDM":"1","KKMC":"和韵路与和旭路交口"},{"KKBH":"610256116","HPHM":"津DJZ529","JGSK":"2021-04-01 20:26:56.419","CDBH":"7","XSFX":"由南向北","XSFXDM":"3","KKMC":"中天大道与和顺路交口"},{"KKBH":"610256113","HPHM":"津AS0798","JGSK":"2021-04-01 20:26:56.526","CDBH":"8","XSFX":"由北向南","XSFXDM":"4","KKMC":"中天大道与和风路交口"},{"KKBH":"7208910030000","HPHM":"车牌","JGSK":"2021-04-01 20:26:56.604","CDBH":"9","XSFX":"由南向北","XSFXDM":"3","KKMC":"海博道与安正路交口正向"},{"KKBH":"610256114","HPHM":"津ADN2889","JGSK":"2021-04-01 20:26:56.645","CDBH":"5","XSFX":"由南向北","XSFXDM":"3","KKMC":"中天大道与和旭路交口"},{"KKBH":"610276126","HPHM":"津B2T278","JGSK":"2021-04-01 20:26:56.744","CDBH":"4","XSFX":"由南向北","XSFXDM":"3","KKMC":"中新大道与和意路交口"},{"KKBH":"610401004","HPHM":"黑AR97N0","JGSK":"2021-04-01 20:26:56.765","CDBH":"1","XSFX":"由东向西","XSFXDM":"1","KKMC":"和畅路与和风路交口"},{"KKBH":"7208710020000","HPHM":"车牌","JGSK":"2021-04-01 20:26:56.782","CDBH":"7","XSFX":"由南向北","XSFXDM":"3","KKMC":"安正路与芳菲路交口正向"},{"KKBH":"720891004000","HPHM":"车牌","JGSK":"2021-04-01 20:26:56.908","CDBH":"8","XSFX":"由南向北","XSFXDM":"3","KKMC":"海博道与安平路交口"},{"KKBH":"720891004000","HPHM":"豫DWY187","JGSK":"2021-04-01 20:26:56.972","CDBH":"4","XSFX":"由西向东","XSFXDM":"2","KKMC":"海博道与安平路交口"},{"KKBH":"610401004","HPHM":"京Q06XR5","JGSK":"2021-04-01 20:26:57.004","CDBH":"4","XSFX":"由西向东","XSFXDM":"2","KKMC":"和畅路与和风路交口"},{"KKBH":"610266118","HPHM":"津C5U318","JGSK":"2021-04-01 20:26:57.137","CDBH":"5","XSFX":"由西向东","XSFXDM":"2","KKMC":"中生大道与和畅路交口"},{"KKBH":"7208910060000","HPHM":"津A7721警","JGSK":"2021-04-01 20:26:57.208","CDBH":"8","XSFX":"由西向东","XSFXDM":"2","KKMC":"海博道与永盛路交口正向"},{"KKBH":"720541004000","HPHM":"冀B6C1W7","JGSK":"2021-04-01 20:26:57.577","CDBH":"1","XSFX":"由东向西","XSFXDM":"1","KKMC":"动漫环路东与动漫中路交口"},{"KKBH":"7208810040000","HPHM":"冀B5J1L1","JGSK":"2021-04-01 20:26:57.727","CDBH":"2","XSFX":"由东向西","XSFXDM":"1","KKMC":"海旭道与永盛路交口正向"},{"KKBH":"610256111","HPHM":"津A06Z36","JGSK":"2021-04-01 20:26:57.752","CDBH":"7","XSFX":"由北向南","XSFXDM":"4","KKMC":"中天大道与和惠路交口"},{"KKBH":"7208810020000","HPHM":"车牌","JGSK":"2021-04-01 20:26:57.768","CDBH":"2","XSFX":"由东向西","XSFXDM":"1","KKMC":"海旭道与安正路交口正向"},{"KKBH":"610391008","HPHM":"津FFF573","JGSK":"2021-04-01 20:26:57.796","CDBH":"5","XSFX":"由西向东","XSFXDM":"2","KKMC":"和韵路与和旭路交口"},{"KKBH":"720881002000","HPHM":"津K77389","JGSK":"2021-04-01 20:26:57.813","CDBH":"7","XSFX":"由西向东","XSFXDM":"2","KKMC":"海旭道与安正路交口"},{"KKBH":"610271009","HPHM":"沪Q96359","JGSK":"2021-04-01 20:26:57.847","CDBH":"4","XSFX":"由西向东","XSFXDM":"2","KKMC":"中新大道与泰七路交口"},{"KKBH":"610256115","HPHM":"车牌","JGSK":"2021-04-01 20:26:57.968","CDBH":"4","XSFX":"由西向东","XSFXDM":"2","KKMC":"中天大道与中生大道交口"},{"KKBH":"610266118","HPHM":"津AU6660","JGSK":"2021-04-01 20:26:58.177","CDBH":"6","XSFX":"由西向东","XSFXDM":"2","KKMC":"中生大道与和畅路交口"},{"KKBH":"610256115","HPHM":"津GFK898","JGSK":"2021-04-01 20:26:58.23","CDBH":"1","XSFX":"由东向西","XSFXDM":"1","KKMC":"中天大道与中生大道交口"},{"KKBH":"610326142000","HPHM":"车牌","JGSK":"2021-04-01 20:26:58.358","CDBH":"8","XSFX":"由南向北","XSFXDM":"3","KKMC":"中成大道与泰七路交口"},{"KKBH":"610276125","HPHM":"津NWY813","JGSK":"2021-04-01 20:26:58.379","CDBH":"4","XSFX":"由南向北","XSFXDM":"3","KKMC":"中新大道与和顺路交口"},{"KKBH":"7208610030000","HPHM":"车牌","JGSK":"2021-04-01 20:26:58.491","CDBH":"8","XSFX":"由南向北","XSFXDM":"3","KKMC":"海晨道与安明路交口正向"},{"KKBH":"610271009","HPHM":"津B96350","JGSK":"2021-04-01 20:26:58.533","CDBH":"4","XSFX":"由西向东","XSFXDM":"2","KKMC":"中新大道与泰七路交口"},{"KKBH":"610401004","HPHM":"闽A891EP","JGSK":"2021-04-01 20:26:58.774","CDBH":"4","XSFX":"由西向东","XSFXDM":"2","KKMC":"和畅路与和风路交口"},{"KKBH":"720881004000","HPHM":"鲁Q9VG90","JGSK":"2021-04-01 20:26:59.114","CDBH":"10","XSFX":"由西向东","XSFXDM":"2","KKMC":"海旭道与永盛路交口"},{"KKBH":"610276125","HPHM":"津A7U875","JGSK":"2021-04-01 20:26:59.203","CDBH":"5","XSFX":"由南向北","XSFXDM":"3","KKMC":"中新大道与和顺路交口"},{"KKBH":"610256115","HPHM":"津E13978","JGSK":"2021-04-01 20:26:59.28","CDBH":"5","XSFX":"由西向东","XSFXDM":"2","KKMC":"中天大道与中生大道交口"},{"KKBH":"7208810020000","HPHM":"冀RW6Q99","JGSK":"2021-04-01 20:26:59.38","CDBH":"12","XSFX":"由北向南","XSFXDM":"4","KKMC":"海旭道与安正路交口正向"},{"KKBH":"610266117","HPHM":"津H25638","JGSK":"2021-04-01 20:26:59.484","CDBH":"8","XSFX":"由南向北","XSFXDM":"3","KKMC":"中生大道与和韵路交口"},{"KKBH":"610256116","HPHM":"冀J688PF","JGSK":"2021-04-01 20:26:59.493","CDBH":"8","XSFX":"由南向北","XSFXDM":"3","KKMC":"中天大道与和顺路交口"},{"KKBH":"7208910040000","HPHM":"冀F416CZ","JGSK":"2021-04-01 20:26:59.586","CDBH":"6","XSFX":"由西向东","XSFXDM":"2","KKMC":"海博道与安平路交口正向"},{"KKBH":"610256112","HPHM":"冀R5A1Y5","JGSK":"2021-04-01 20:26:59.737","CDBH":"9","XSFX":"由南向北","XSFXDM":"3","KKMC":"中天大道与中津大道交口"},{"KKBH":"610266118","HPHM":"津KMM007","JGSK":"2021-04-01 20:26:59.778","CDBH":"5","XSFX":"由西向东","XSFXDM":"2","KKMC":"中生大道与和畅路交口"},{"KKBH":"610271008","HPHM":"车牌","JGSK":"2021-04-01 20:26:59.876","CDBH":"1","XSFX":"由南向北","XSFXDM":"3","KKMC":"中新大道与航母主题公园支路交口"},{"KKBH":"610256114","HPHM":"津J61166","JGSK":"2021-04-01 20:26:59.935","CDBH":"9","XSFX":"由北向南","XSFXDM":"4","KKMC":"中天大道与和旭路交口"},{"KKBH":"610401004","HPHM":"京Q06XR5","JGSK":"2021-04-01 20:27:00.183","CDBH":"5","XSFX":"由西向东","XSFXDM":"2","KKMC":"和畅路与和风路交口"},{"KKBH":"610266117","HPHM":"津B2A171","JGSK":"2021-04-01 20:27:00.261","CDBH":"8","XSFX":"由南向北","XSFXDM":"3","KKMC":"中生大道与和韵路交口"},{"KKBH":"720891004000","HPHM":"车牌","JGSK":"2021-04-01 20:27:00.27","CDBH":"8","XSFX":"由南向北","XSFXDM":"3","KKMC":"海博道与安平路交口"},{"KKBH":"720891006000","HPHM":"津A7721警","JGSK":"2021-04-01 20:27:00.444","CDBH":"8","XSFX":"由西向东","XSFXDM":"2","KKMC":"海博道与永盛路交口"},{"KKBH":"610401004","HPHM":"津AF06051","JGSK":"2021-04-01 20:27:00.643","CDBH":"4","XSFX":"由西向东","XSFXDM":"2","KKMC":"和畅路与和风路交口"},{"KKBH":"610391007","HPHM":"冀B9LY52","JGSK":"2021-04-01 20:27:00.691","CDBH":"1","XSFX":"由东向西","XSFXDM":"1","KKMC":"和韵路与和风路交口"},{"KKBH":"610256116","HPHM":"津RCF389","JGSK":"2021-04-01 20:27:00.734","CDBH":"8","XSFX":"由南向北","XSFXDM":"3","KKMC":"中天大道与和顺路交口"},{"KKBH":"7208910040000","HPHM":"津FRV007","JGSK":"2021-04-01 20:27:00.747","CDBH":"6","XSFX":"由西向东","XSFXDM":"2","KKMC":"海博道与安平路交口正向"},{"KKBH":"720881004000","HPHM":"冀B5J1L1","JGSK":"2021-04-01 20:27:00.89","CDBH":"2","XSFX":"由东向西","XSFXDM":"1","KKMC":"海旭道与永盛路交口"},{"KKBH":"711","HPHM":"津MGK815","JGSK":"2021-04-01 20:27:01.013","CDBH":"5","XSFX":"由南向北","XSFXDM":"3","KKMC":"不礼让行人中新大道与和旭路交口"},{"KKBH":"610271009","HPHM":"冀B8E13X","JGSK":"2021-04-01 20:27:01.064","CDBH":"7","XSFX":"由南向北","XSFXDM":"3","KKMC":"中新大道与泰七路交口"},{"KKBH":"711","HPHM":"车牌","JGSK":"2021-04-01 20:27:01.107","CDBH":"7","XSFX":"由北向南","XSFXDM":"4","KKMC":"不礼让行人中新大道与和旭路交口"},{"KKBH":"610256116","HPHM":"冀BZ101G","JGSK":"2021-04-01 20:27:01.173","CDBH":"7","XSFX":"由南向北","XSFXDM":"3","KKMC":"中天大道与和顺路交口"},{"KKBH":"610391008","HPHM":"蒙A813ZB","JGSK":"2021-04-01 20:27:01.2","CDBH":"1","XSFX":"由东向西","XSFXDM":"1","KKMC":"和韵路与和旭路交口"},{"KKBH":"610266117","HPHM":"津GXC787","JGSK":"2021-04-01 20:27:01.329","CDBH":"7","XSFX":"由南向北","XSFXDM":"3","KKMC":"中生大道与和韵路交口"},{"KKBH":"610256115","HPHM":"津KKK127","JGSK":"2021-04-01 20:27:01.512","CDBH":"2","XSFX":"由东向西","XSFXDM":"1","KKMC":"中天大道与中生大道交口"},{"KKBH":"610391008","HPHM":"津FFF573","JGSK":"2021-04-01 20:27:01.594","CDBH":"6","XSFX":"由西向东","XSFXDM":"2","KKMC":"和韵路与和旭路交口"},{"KKBH":"610256112","HPHM":"津QP1996","JGSK":"2021-04-01 20:27:01.744","CDBH":"9","XSFX":"由南向北","XSFXDM":"3","KKMC":"中天大道与中津大道交口"},{"KKBH":"720891003000","HPHM":"津AF40055","JGSK":"2021-04-01 20:27:01.779","CDBH":"8","XSFX":"由南向北","XSFXDM":"3","KKMC":"海博道与安正路交口"},{"KKBH":"7400110020000","HPHM":"津KK7661","JGSK":"2021-04-01 20:27:01.815","CDBH":"4","XSFX":"由南向北","XSFXDM":"3","KKMC":"静湖南路与华一路交口正向"},{"KKBH":"610276125","HPHM":"津A7U875","JGSK":"2021-04-01 20:27:02.06","CDBH":"5","XSFX":"由南向北","XSFXDM":"3","KKMC":"中新大道与和顺路交口"},{"KKBH":"610276125","HPHM":"津GBH528","JGSK":"2021-04-01 20:27:02.17","CDBH":"5","XSFX":"由南向北","XSFXDM":"3","KKMC":"中新大道与和顺路交口"},{"KKBH":"1250","HPHM":"车牌","JGSK":"2021-04-01 20:27:02.172","CDBH":"2","XSFX":"由东向西","XSFXDM":"1","KKMC":"中滨大道与盛三街交口正向"},{"KKBH":"610401004","HPHM":"闽A891EP","JGSK":"2021-04-01 20:27:02.183","CDBH":"5","XSFX":"由西向东","XSFXDM":"2","KKMC":"和畅路与和风路交口"},{"KKBH":"720891004000","HPHM":"冀F416CZ","JGSK":"2021-04-01 20:27:02.253","CDBH":"5","XSFX":"由西向东","XSFXDM":"2","KKMC":"海博道与安平路交口"},{"KKBH":"711","HPHM":"津C4X911","JGSK":"2021-04-01 20:27:02.292","CDBH":"5","XSFX":"由南向北","XSFXDM":"3","KKMC":"不礼让行人中新大道与和旭路交口"},{"KKBH":"610256115","HPHM":"津DBV056","JGSK":"2021-04-01 20:27:02.407","CDBH":"6","XSFX":"由西向东","XSFXDM":"2","KKMC":"中天大道与中生大道交口"},{"KKBH":"7208910060000","HPHM":"津AU6555","JGSK":"2021-04-01 20:27:02.471","CDBH":"7","XSFX":"由西向东","XSFXDM":"2","KKMC":"海博道与永盛路交口正向"},{"KKBH":"7208910040000","HPHM":"车牌","JGSK":"2021-04-01 20:27:02.593","CDBH":"6","XSFX":"由西向东","XSFXDM":"2","KKMC":"海博道与安平路交口正向"},{"KKBH":"610401005","HPHM":"津C2R296","JGSK":"2021-04-01 20:27:02.594","CDBH":"7","XSFX":"由南向北","XSFXDM":"3","KKMC":"和畅路与和顺路交口"},{"KKBH":"610271008","HPHM":"车牌","JGSK":"2021-04-01 20:27:02.771","CDBH":"1","XSFX":"由南向北","XSFXDM":"3","KKMC":"中新大道与航母主题公园支路交口"},{"KKBH":"610256115","HPHM":"津E13978","JGSK":"2021-04-01 20:27:02.932","CDBH":"6","XSFX":"由西向东","XSFXDM":"2","KKMC":"中天大道与中生大道交口"},{"KKBH":"610271008","HPHM":"车牌","JGSK":"2021-04-01 20:27:03.251","CDBH":"1","XSFX":"由南向北","XSFXDM":"3","KKMC":"中新大道与航母主题公园支路交口"},{"KKBH":"610266118","HPHM":"豫EN9371","JGSK":"2021-04-01 20:27:03.259","CDBH":"10","XSFX":"由北向南","XSFXDM":"4","KKMC":"中生大道与和畅路交口"},{"KKBH":"610286127","HPHM":"津AU5995","JGSK":"2021-04-01 20:27:03.294","CDBH":"6","XSFX":"由西向东","XSFXDM":"2","KKMC":"中津大道与和畅路交口"},{"KKBH":"610271008","HPHM":"车牌","JGSK":"2021-04-01 20:27:03.384","CDBH":"1","XSFX":"由南向北","XSFXDM":"3","KKMC":"中新大道与航母主题公园支路交口"},{"KKBH":"610271009","HPHM":"津B8E13X","JGSK":"2021-04-01 20:27:03.515","CDBH":"7","XSFX":"由南向北","XSFXDM":"3","KKMC":"中新大道与泰七路交口"},{"KKBH":"610256113","HPHM":"津AS0798","JGSK":"2021-04-01 20:27:03.534","CDBH":"8","XSFX":"由北向南","XSFXDM":"4","KKMC":"中天大道与和风路交口"},{"KKBH":"720891004000","HPHM":"津FRV007","JGSK":"2021-04-01 20:27:03.54","CDBH":"5","XSFX":"由西向东","XSFXDM":"2","KKMC":"海博道与安平路交口"},{"KKBH":"610256114","HPHM":"津FNP001","JGSK":"2021-04-01 20:27:03.546","CDBH":"8","XSFX":"由北向南","XSFXDM":"4","KKMC":"中天大道与和旭路交口"},{"KKBH":"610391008","HPHM":"津HHZ963","JGSK":"2021-04-01 20:27:03.606","CDBH":"1","XSFX":"由东向西","XSFXDM":"1","KKMC":"和韵路与和旭路交口"},{"KKBH":"610266118","HPHM":"豫J89868","JGSK":"2021-04-01 20:27:03.618","CDBH":"3","XSFX":"由东向西","XSFXDM":"1","KKMC":"中生大道与和畅路交口"},{"KKBH":"610256114","HPHM":"津J61166","JGSK":"2021-04-01 20:27:03.754","CDBH":"9","XSFX":"由北向南","XSFXDM":"4","KKMC":"中天大道与和旭路交口"},{"KKBH":"7208810040000","HPHM":"川YY2035","JGSK":"2021-04-01 20:27:03.761","CDBH":"2","XSFX":"由东向西","XSFXDM":"1","KKMC":"海旭道与永盛路交口正向"},{"KKBH":"7205610020000","HPHM":"车牌","JGSK":"2021-04-01 20:27:03.829","CDBH":"2","XSFX":"由东向西","XSFXDM":"1","KKMC":"动漫北路与文三路交口正向"},{"KKBH":"610391008","HPHM":"津MEF511","JGSK":"2021-04-01 20:27:04.044","CDBH":"4","XSFX":"由西向东","XSFXDM":"2","KKMC":"和韵路与和旭路交口"},{"KKBH":"720891004000","HPHM":"车牌","JGSK":"2021-04-01 20:27:04.113","CDBH":"9","XSFX":"由南向北","XSFXDM":"3","KKMC":"海博道与安平路交口"},{"KKBH":"720891004000","HPHM":"车牌","JGSK":"2021-04-01 20:27:04.256","CDBH":"4","XSFX":"由西向东","XSFXDM":"2","KKMC":"海博道与安平路交口"},{"KKBH":"6071310030000","HPHM":"车牌","JGSK":"2021-04-01 20:27:04.471","CDBH":"3","XSFX":"由东向西","XSFXDM":"1","KKMC":"中央大道与海旭道交口正向"},{"KKBH":"610271009","HPHM":"车牌","JGSK":"2021-04-01 20:27:04.544","CDBH":"4","XSFX":"由西向东","XSFXDM":"2","KKMC":"中新大道与泰七路交口"},{"KKBH":"610266117","HPHM":"津H03569","JGSK":"2021-04-01 20:27:04.604","CDBH":"7","XSFX":"由南向北","XSFXDM":"3","KKMC":"中生大道与和韵路交口"},{"KKBH":"720881002000","HPHM":"冀RW6Q99","JGSK":"2021-04-01 20:27:04.62","CDBH":"12","XSFX":"由北向南","XSFXDM":"4","KKMC":"海旭道与安正路交口"},{"KKBH":"7208910040000","HPHM":"车牌","JGSK":"2021-04-01 20:27:04.642","CDBH":"6","XSFX":"由西向东","XSFXDM":"2","KKMC":"海博道与安平路交口正向"},{"KKBH":"7208810060000","HPHM":"京ADE202","JGSK":"2021-04-01 20:27:04.693","CDBH":"2","XSFX":"由西向东","XSFXDM":"2","KKMC":"海旭道与庄盛路交口正向"},{"KKBH":"7205710040000","HPHM":"车牌","JGSK":"2021-04-01 20:27:04.727","CDBH":"4","XSFX":"由西向东","XSFXDM":"2","KKMC":"动漫东路与动漫中路交口正向"},{"KKBH":"610401004","HPHM":"冀BJ92B9","JGSK":"2021-04-01 20:27:04.816","CDBH":"4","XSFX":"由西向东","XSFXDM":"2","KKMC":"和畅路与和风路交口"},{"KKBH":"610256111","HPHM":"津A06Z36","JGSK":"2021-04-01 20:27:04.84","CDBH":"7","XSFX":"由北向南","XSFXDM":"4","KKMC":"中天大道与和惠路交口"},{"KKBH":"7208910030000","HPHM":"冀EL2600","JGSK":"2021-04-01 20:27:05.057","CDBH":"11","XSFX":"由北向南","XSFXDM":"4","KKMC":"海博道与安正路交口正向"},{"KKBH":"720891004000","HPHM":"闽AL802G","JGSK":"2021-04-01 20:27:05.059","CDBH":"5","XSFX":"由西向东","XSFXDM":"2","KKMC":"海博道与安平路交口"},{"KKBH":"610276125","HPHM":"津GBH528","JGSK":"2021-04-01 20:27:05.346","CDBH":"5","XSFX":"由南向北","XSFXDM":"3","KKMC":"中新大道与和顺路交口"},{"KKBH":"610256114","HPHM":"津ADN2889","JGSK":"2021-04-01 20:27:05.441","CDBH":"5","XSFX":"由南向北","XSFXDM":"3","KKMC":"中天大道与和旭路交口"},{"KKBH":"610256112","HPHM":"津JR2671","JGSK":"2021-04-01 20:27:05.525","CDBH":"4","XSFX":"由西向东","XSFXDM":"2","KKMC":"中天大道与中津大道交口"},{"KKBH":"610256114","HPHM":"津AFE948","JGSK":"2021-04-01 20:27:05.547","CDBH":"8","XSFX":"由北向南","XSFXDM":"4","KKMC":"中天大道与和旭路交口"},{"KKBH":"7208910040000","HPHM":"车牌","JGSK":"2021-04-01 20:27:05.632","CDBH":"6","XSFX":"由西向东","XSFXDM":"2","KKMC":"海博道与安平路交口正向"},{"KKBH":"610256116","HPHM":"津DJZ529","JGSK":"2021-04-01 20:27:05.735","CDBH":"7","XSFX":"由南向北","XSFXDM":"3","KKMC":"中天大道与和顺路交口"},{"KKBH":"610401005","HPHM":"津A6H796","JGSK":"2021-04-01 20:27:05.908","CDBH":"7","XSFX":"由南向北","XSFXDM":"3","KKMC":"和畅路与和顺路交口"},{"KKBH":"610256116","HPHM":"京N18KP8","JGSK":"2021-04-01 20:27:06.168","CDBH":"7","XSFX":"由南向北","XSFXDM":"3","KKMC":"中天大道与和顺路交口"},{"KKBH":"610266118","HPHM":"车牌","JGSK":"2021-04-01 20:27:06.193","CDBH":"11","XSFX":"由北向南","XSFXDM":"4","KKMC":"中生大道与和畅路交口"},{"KKBH":"610256116","HPHM":"津RCF389","JGSK":"2021-04-01 20:27:06.296","CDBH":"9","XSFX":"由南向北","XSFXDM":"3","KKMC":"中天大道与和顺路交口"},{"KKBH":"7208910030000","HPHM":"车牌","JGSK":"2021-04-01 20:27:06.31","CDBH":"2","XSFX":"由东向西","XSFXDM":"1","KKMC":"海博道与安正路交口正向"},{"KKBH":"720891004000","HPHM":"车牌","JGSK":"2021-04-01 20:27:06.354","CDBH":"8","XSFX":"由南向北","XSFXDM":"3","KKMC":"海博道与安平路交口"},{"KKBH":"720861002000","HPHM":"鲁MJ915S","JGSK":"2021-04-01 20:27:06.375","CDBH":"4","XSFX":"由西向东","XSFXDM":"2","KKMC":"海晨道与安正路交口"},{"KKBH":"711","HPHM":"津HUZ839","JGSK":"2021-04-01 20:27:06.455","CDBH":"5","XSFX":"由南向北","XSFXDM":"3","KKMC":"不礼让行人中新大道与和旭路交口"},{"KKBH":"610256115","HPHM":"津KKK127","JGSK":"2021-04-01 20:27:06.485","CDBH":"3","XSFX":"由东向西","XSFXDM":"1","KKMC":"中天大道与中生大道交口"},{"KKBH":"610256112","HPHM":"津AP5313","JGSK":"2021-04-01 20:27:06.545","CDBH":"2","XSFX":"由东向西","XSFXDM":"1","KKMC":"中天大道与中津大道交口"},{"KKBH":"610266117","HPHM":"津GXC787","JGSK":"2021-04-01 20:27:06.581","CDBH":"7","XSFX":"由南向北","XSFXDM":"3","KKMC":"中生大道与和韵路交口"},{"KKBH":"7208610030000","HPHM":"津C58X97","JGSK":"2021-04-01 20:27:06.688","CDBH":"7","XSFX":"由南向北","XSFXDM":"3","KKMC":"海晨道与安明路交口正向"},{"KKBH":"720891004000","HPHM":"车牌","JGSK":"2021-04-01 20:27:06.75","CDBH":"9","XSFX":"由南向北","XSFXDM":"3","KKMC":"海博道与安平路交口"},{"KKBH":"720881004000","HPHM":"川YY2035","JGSK":"2021-04-01 20:27:07.056","CDBH":"2","XSFX":"由东向西","XSFXDM":"1","KKMC":"海旭道与永盛路交口"},{"KKBH":"610271008","HPHM":"津RNR969","JGSK":"2021-04-01 20:27:07.177","CDBH":"1","XSFX":"由南向北","XSFXDM":"3","KKMC":"中新大道与航母主题公园支路交口"},{"KKBH":"7205610020000","HPHM":"车牌","JGSK":"2021-04-01 20:27:07.24","CDBH":"2","XSFX":"由东向西","XSFXDM":"1","KKMC":"动漫北路与文三路交口正向"},{"KKBH":"610391007","HPHM":"津HDB008","JGSK":"2021-04-01 20:27:07.4","CDBH":"1","XSFX":"由东向西","XSFXDM":"1","KKMC":"和韵路与和风路交口"},{"KKBH":"610401004","HPHM":"津AF06051","JGSK":"2021-04-01 20:27:07.465","CDBH":"5","XSFX":"由西向东","XSFXDM":"2","KKMC":"和畅路与和风路交口"},{"KKBH":"7205410020000","HPHM":"车牌","JGSK":"2021-04-01 20:27:07.466","CDBH":"2","XSFX":"由东向西","XSFXDM":"1","KKMC":"动漫环路西与动漫中路交口正向"},{"KKBH":"720861002000","HPHM":"津KDT768","JGSK":"2021-04-01 20:27:07.572","CDBH":"5","XSFX":"由西向东","XSFXDM":"2","KKMC":"海晨道与安正路交口"},{"KKBH":"7205410020000","HPHM":"冀B6C1W7","JGSK":"2021-04-01 20:27:07.671","CDBH":"1","XSFX":"由东向西","XSFXDM":"1","KKMC":"动漫环路西与动漫中路交口正向"},{"KKBH":"610276125","HPHM":"津RZH312","JGSK":"2021-04-01 20:27:07.907","CDBH":"2","XSFX":"由东向西","XSFXDM":"1","KKMC":"中新大道与和顺路交口"},{"KKBH":"720891004000","HPHM":"冀AX5R15","JGSK":"2021-04-01 20:27:07.936","CDBH":"5","XSFX":"由西向东","XSFXDM":"2","KKMC":"海博道与安平路交口"},{"KKBH":"610256115","HPHM":"车牌","JGSK":"2021-04-01 20:27:08.066","CDBH":"10","XSFX":"由北向南","XSFXDM":"4","KKMC":"中天大道与中生大道交口"},{"KKBH":"720891006000","HPHM":"津AU6555","JGSK":"2021-04-01 20:27:08.209","CDBH":"7","XSFX":"由西向东","XSFXDM":"2","KKMC":"海博道与永盛路交口"},{"KKBH":"720891004000","HPHM":"吉A11L21","JGSK":"2021-04-01 20:27:08.26","CDBH":"5","XSFX":"由西向东","XSFXDM":"2","KKMC":"海博道与安平路交口"},{"KKBH":"610271009","HPHM":"津NLS690","JGSK":"2021-04-01 20:27:08.459","CDBH":"5","XSFX":"由西向东","XSFXDM":"2","KKMC":"中新大道与泰七路交口"},{"KKBH":"740011002000","HPHM":"津KKZ661","JGSK":"2021-04-01 20:27:08.558","CDBH":"12","XSFX":"由南向北","XSFXDM":"3","KKMC":"静湖南路与华一路交口"},{"KKBH":"610271008","HPHM":"车牌","JGSK":"2021-04-01 20:27:08.904","CDBH":"1","XSFX":"由南向北","XSFXDM":"3","KKMC":"中新大道与航母主题公园支路交口"},{"KKBH":"7205610020000","HPHM":"车牌","JGSK":"2021-04-01 20:27:09.079","CDBH":"2","XSFX":"由东向西","XSFXDM":"1","KKMC":"动漫北路与文三路交口正向"},{"KKBH":"610271010","HPHM":"津A2Y525","JGSK":"2021-04-01 20:27:09.105","CDBH":"8","XSFX":"由北向南","XSFXDM":"4","KKMC":"中新大道与华五路交口"},{"KKBH":"720881006000","HPHM":"车牌","JGSK":"2021-04-01 20:27:09.169","CDBH":"2","XSFX":"由西向东","XSFXDM":"2","KKMC":"海旭道与庄盛路交口"},{"KKBH":"7208610030000","HPHM":"津QR5866","JGSK":"2021-04-01 20:27:09.255","CDBH":"11","XSFX":"由北向南","XSFXDM":"4","KKMC":"海晨道与安明路交口正向"},{"KKBH":"7208910030000","HPHM":"车牌","JGSK":"2021-04-01 20:27:09.292","CDBH":"3","XSFX":"由东向西","XSFXDM":"1","KKMC":"海博道与安正路交口正向"},{"KKBH":"7208810020000","HPHM":"津DRY679","JGSK":"2021-04-01 20:27:09.323","CDBH":"5","XSFX":"由西向东","XSFXDM":"2","KKMC":"海旭道与安正路交口正向"},{"KKBH":"610391008","HPHM":"津MEF511","JGSK":"2021-04-01 20:27:09.36","CDBH":"4","XSFX":"由西向东","XSFXDM":"2","KKMC":"和韵路与和旭路交口"},{"KKBH":"711","HPHM":"辽PQF185","JGSK":"2021-04-01 20:27:09.497","CDBH":"5","XSFX":"由南向北","XSFXDM":"3","KKMC":"不礼让行人中新大道与和旭路交口"},{"KKBH":"610391007","HPHM":"冀B9LY52","JGSK":"2021-04-01 20:27:09.56","CDBH":"2","XSFX":"由东向西","XSFXDM":"1","KKMC":"和韵路与和风路交口"},{"KKBH":"610266118","HPHM":"辽BX08F2","JGSK":"2021-04-01 20:27:09.607","CDBH":"5","XSFX":"由西向东","XSFXDM":"2","KKMC":"中生大道与和畅路交口"},{"KKBH":"7205410020000","HPHM":"车牌","JGSK":"2021-04-01 20:27:09.633","CDBH":"2","XSFX":"由东向西","XSFXDM":"1","KKMC":"动漫环路西与动漫中路交口正向"},{"KKBH":"6071310030000","HPHM":"津J1B856","JGSK":"2021-04-01 20:27:09.653","CDBH":"1","XSFX":"由东向西","XSFXDM":"1","KKMC":"中央大道与海旭道交口正向"},{"KKBH":"610256114","HPHM":"津FNP001","JGSK":"2021-04-01 20:27:09.759","CDBH":"8","XSFX":"由北向南","XSFXDM":"4","KKMC":"中天大道与和旭路交口"},{"KKBH":"610276126","HPHM":"津A1P736","JGSK":"2021-04-01 20:27:09.763","CDBH":"4","XSFX":"由南向北","XSFXDM":"3","KKMC":"中新大道与和意路交口"},{"KKBH":"610256113","HPHM":"冀AC037M","JGSK":"2021-04-01 20:27:09.805","CDBH":"1","XSFX":"由西向东","XSFXDM":"2","KKMC":"中天大道与和风路交口"},{"KKBH":"7205610020000","HPHM":"车牌","JGSK":"2021-04-01 20:27:09.812","CDBH":"2","XSFX":"由东向西","XSFXDM":"1","KKMC":"动漫北路与文三路交口正向"},{"KKBH":"1250","HPHM":"津C85578","JGSK":"2021-04-01 20:27:09.909","CDBH":"2","XSFX":"由东向西","XSFXDM":"1","KKMC":"中滨大道与盛三街交口正向"},{"KKBH":"720861002000","HPHM":"冀B6N99G","JGSK":"2021-04-01 20:27:09.975","CDBH":"4","XSFX":"由西向东","XSFXDM":"2","KKMC":"海晨道与安正路交口"},{"KKBH":"610266117","HPHM":"津H03569","JGSK":"2021-04-01 20:27:10.268","CDBH":"7","XSFX":"由南向北","XSFXDM":"3","KKMC":"中生大道与和韵路交口"},{"KKBH":"720891004000","HPHM":"车牌","JGSK":"2021-04-01 20:27:10.357","CDBH":"9","XSFX":"由南向北","XSFXDM":"3","KKMC":"海博道与安平路交口"},{"KKBH":"610391007","HPHM":"津GKK619","JGSK":"2021-04-01 20:27:10.447","CDBH":"1","XSFX":"由东向西","XSFXDM":"1","KKMC":"和韵路与和风路交口"},{"KKBH":"720861002000","HPHM":"冀EMZ313","JGSK":"2021-04-01 20:27:10.855","CDBH":"5","XSFX":"由西向东","XSFXDM":"2","KKMC":"海晨道与安正路交口"},{"KKBH":"610266118","HPHM":"辽BX08F2","JGSK":"2021-04-01 20:27:11.309","CDBH":"5","XSFX":"由西向东","XSFXDM":"2","KKMC":"中生大道与和畅路交口"},{"KKBH":"711","HPHM":"津RSN166","JGSK":"2021-04-01 20:27:11.341","CDBH":"5","XSFX":"由南向北","XSFXDM":"3","KKMC":"不礼让行人中新大道与和旭路交口"},{"KKBH":"610266117","HPHM":"津FGH218","JGSK":"2021-04-01 20:27:11.361","CDBH":"10","XSFX":"由北向南","XSFXDM":"4","KKMC":"中生大道与和韵路交口"},{"KKBH":"7208810020000","HPHM":"车牌","JGSK":"2021-04-01 20:27:11.364","CDBH":"11","XSFX":"由南向北","XSFXDM":"3","KKMC":"海旭道与安正路交口正向"},{"KKBH":"610271008","HPHM":"津ADF1111","JGSK":"2021-04-01 20:27:11.417","CDBH":"1","XSFX":"由南向北","XSFXDM":"3","KKMC":"中新大道与航母主题公园支路交口"},{"KKBH":"610271010","HPHM":"津A2Y525","JGSK":"2021-04-01 20:27:11.49","CDBH":"8","XSFX":"由北向南","XSFXDM":"4","KKMC":"中新大道与华五路交口"},{"KKBH":"610401004","HPHM":"冀BJ92B9","JGSK":"2021-04-01 20:27:11.551","CDBH":"4","XSFX":"由西向东","XSFXDM":"2","KKMC":"和畅路与和风路交口"},{"KKBH":"610271009","HPHM":"津NLS690","JGSK":"2021-04-01 20:27:11.752","CDBH":"6","XSFX":"由西向东","XSFXDM":"2","KKMC":"中新大道与泰七路交口"},{"KKBH":"7208810020000","HPHM":"车牌","JGSK":"2021-04-01 20:27:11.81","CDBH":"13","XSFX":"由北向南","XSFXDM":"4","KKMC":"海旭道与安正路交口正向"},{"KKBH":"610276126","HPHM":"津A1P736","JGSK":"2021-04-01 20:27:11.876","CDBH":"4","XSFX":"由南向北","XSFXDM":"3","KKMC":"中新大道与和意路交口"},{"KKBH":"7208910030000","HPHM":"车牌","JGSK":"2021-04-01 20:27:11.883","CDBH":"9","XSFX":"由南向北","XSFXDM":"3","KKMC":"海博道与安正路交口正向"},{"KKBH":"610401005","HPHM":"车牌","JGSK":"2021-04-01 20:27:11.893","CDBH":"5","XSFX":"由西向东","XSFXDM":"2","KKMC":"和畅路与和顺路交口"},{"KKBH":"610276125","HPHM":"津RZH312","JGSK":"2021-04-01 20:27:11.906","CDBH":"2","XSFX":"由东向西","XSFXDM":"1","KKMC":"中新大道与和顺路交口"},{"KKBH":"720541002000","HPHM":"冀B6C1W7","JGSK":"2021-04-01 20:27:11.947","CDBH":"1","XSFX":"由东向西","XSFXDM":"1","KKMC":"动漫环路西与动漫中路交口"},{"KKBH":"610271010","HPHM":"津MZL866","JGSK":"2021-04-01 20:27:12.093","CDBH":"7","XSFX":"由北向南","XSFXDM":"4","KKMC":"中新大道与华五路交口"},{"KKBH":"7208810040000","HPHM":"津LZ1029","JGSK":"2021-04-01 20:27:12.305","CDBH":"1","XSFX":"由东向西","XSFXDM":"1","KKMC":"海旭道与永盛路交口正向"},{"KKBH":"610276126","HPHM":"津A03211F","JGSK":"2021-04-01 20:27:12.575","CDBH":"5","XSFX":"由南向北","XSFXDM":"3","KKMC":"中新大道与和意路交口"},{"KKBH":"711","HPHM":"车牌","JGSK":"2021-04-01 20:27:12.711","CDBH":"7","XSFX":"由北向南","XSFXDM":"4","KKMC":"不礼让行人中新大道与和旭路交口"},{"KKBH":"610276126","HPHM":"津MHF927","JGSK":"2021-04-01 20:27:12.745","CDBH":"4","XSFX":"由南向北","XSFXDM":"3","KKMC":"中新大道与和意路交口"},{"KKBH":"7208910030000","HPHM":"车牌","JGSK":"2021-04-01 20:27:12.751","CDBH":"4","XSFX":"由西向东","XSFXDM":"2","KKMC":"海博道与安正路交口正向"},{"KKBH":"610256116","HPHM":"京N18KP8","JGSK":"2021-04-01 20:27:12.86","CDBH":"7","XSFX":"由南向北","XSFXDM":"3","KKMC":"中天大道与和顺路交口"},{"KKBH":"610256115","HPHM":"津A8A768","JGSK":"2021-04-01 20:27:13.021","CDBH":"2","XSFX":"由东向西","XSFXDM":"1","KKMC":"中天大道与中生大道交口"},{"KKBH":"610256112","HPHM":"津A9D353","JGSK":"2021-04-01 20:27:13.039","CDBH":"1","XSFX":"由东向西","XSFXDM":"1","KKMC":"中天大道与中津大道交口"},{"KKBH":"610256115","HPHM":"车牌","JGSK":"2021-04-01 20:27:13.193","CDBH":"10","XSFX":"由北向南","XSFXDM":"4","KKMC":"中天大道与中生大道交口"},{"KKBH":"6071310030000","HPHM":"津FPQ007","JGSK":"2021-04-01 20:27:13.207","CDBH":"2","XSFX":"由东向西","XSFXDM":"1","KKMC":"中央大道与海旭道交口正向"},{"KKBH":"610256112","HPHM":"冀AG6Z15","JGSK":"2021-04-01 20:27:13.274","CDBH":"2","XSFX":"由东向西","XSFXDM":"1","KKMC":"中天大道与中津大道交口"},{"KKBH":"610401004","HPHM":"晋M7806K","JGSK":"2021-04-01 20:27:13.332","CDBH":"8","XSFX":"由南向北","XSFXDM":"3","KKMC":"和畅路与和风路交口"},{"KKBH":"720861003000","HPHM":"津QR5866","JGSK":"2021-04-01 20:27:13.397","CDBH":"11","XSFX":"由北向南","XSFXDM":"4","KKMC":"海晨道与安明路交口"},{"KKBH":"610271008","HPHM":"粤C85186","JGSK":"2021-04-01 20:27:13.436","CDBH":"1","XSFX":"由南向北","XSFXDM":"3","KKMC":"中新大道与航母主题公园支路交口"},{"KKBH":"7208810020000","HPHM":"津QZ9391","JGSK":"2021-04-01 20:27:13.468","CDBH":"12","XSFX":"由北向南","XSFXDM":"4","KKMC":"海旭道与安正路交口正向"},{"KKBH":"7208610030000","HPHM":"津RXY717","JGSK":"2021-04-01 20:27:13.509","CDBH":"2","XSFX":"由东向西","XSFXDM":"1","KKMC":"海晨道与安明路交口正向"},{"KKBH":"610261005000","HPHM":"豫EU5086","JGSK":"2021-04-01 20:27:13.52","CDBH":"2","XSFX":"由南向北","XSFXDM":"3","KKMC":"中生大道与静湖西路（南侧）"},{"KKBH":"7208910030000","HPHM":"车牌","JGSK":"2021-04-01 20:27:13.566","CDBH":"7","XSFX":"由南向北","XSFXDM":"3","KKMC":"海博道与安正路交口正向"},{"KKBH":"610276126","HPHM":"车牌","JGSK":"2021-04-01 20:27:13.7","CDBH":"5","XSFX":"由南向北","XSFXDM":"3","KKMC":"中新大道与和意路交口"},{"KKBH":"610401004","HPHM":"车牌","JGSK":"2021-04-01 20:27:14.055","CDBH":"5","XSFX":"由西向东","XSFXDM":"2","KKMC":"和畅路与和风路交口"},{"KKBH":"7280310060000","HPHM":"车牌","JGSK":"2021-04-01 20:27:14.106","CDBH":"8","XSFX":"由北向南","XSFXDM":"4","KKMC":"动漫中路与文三路交口正向"},{"KKBH":"720881002000","HPHM":"津A0L551","JGSK":"2021-04-01 20:27:14.307","CDBH":"13","XSFX":"由北向南","XSFXDM":"4","KKMC":"海旭道与安正路交口"},{"KKBH":"610271010","HPHM":"津MZL866","JGSK":"2021-04-01 20:27:14.384","CDBH":"7","XSFX":"由北向南","XSFXDM":"4","KKMC":"中新大道与华五路交口"},{"KKBH":"711","HPHM":"津ADA7172","JGSK":"2021-04-01 20:27:14.418","CDBH":"2","XSFX":"由东向西","XSFXDM":"1","KKMC":"不礼让行人中新大道与和旭路交口"},{"KKBH":"610256113","HPHM":"冀AC037M","JGSK":"2021-04-01 20:27:14.768","CDBH":"1","XSFX":"由西向东","XSFXDM":"2","KKMC":"中天大道与和风路交口"},{"KKBH":"610261005000","HPHM":"冀BQ292C","JGSK":"2021-04-01 20:27:14.796","CDBH":"2","XSFX":"由南向北","XSFXDM":"3","KKMC":"中生大道与静湖西路（南侧）"},{"KKBH":"610256111","HPHM":"津AS0800","JGSK":"2021-04-01 20:27:14.896","CDBH":"9","XSFX":"由北向南","XSFXDM":"4","KKMC":"中天大道与和惠路交口"},{"KKBH":"610256113","HPHM":"冀AG93C9","JGSK":"2021-04-01 20:27:14.946","CDBH":"8","XSFX":"由北向南","XSFXDM":"4","KKMC":"中天大道与和风路交口"},{"KKBH":"610256115","HPHM":"津A8A768","JGSK":"2021-04-01 20:27:14.97","CDBH":"3","XSFX":"由东向西","XSFXDM":"1","KKMC":"中天大道与中生大道交口"},{"KKBH":"610276126","HPHM":"津MHF927","JGSK":"2021-04-01 20:27:14.994","CDBH":"4","XSFX":"由南向北","XSFXDM":"3","KKMC":"中新大道与和意路交口"},{"KKBH":"610256115","HPHM":"津HH7907","JGSK":"2021-04-01 20:27:15.199","CDBH":"3","XSFX":"由东向西","XSFXDM":"1","KKMC":"中天大道与中生大道交口"},{"KKBH":"610276124","HPHM":"津B2A378","JGSK":"2021-04-01 20:27:15.447","CDBH":"7","XSFX":"由南向北","XSFXDM":"3","KKMC":"中新大道与中生大道交口"},{"KKBH":"610266118","HPHM":"津HH0821","JGSK":"2021-04-01 20:27:15.448","CDBH":"5","XSFX":"由西向东","XSFXDM":"2","KKMC":"中生大道与和畅路交口"},{"KKBH":"610401004","HPHM":"津RFC936","JGSK":"2021-04-01 20:27:15.471","CDBH":"6","XSFX":"由西向东","XSFXDM":"2","KKMC":"和畅路与和风路交口"},{"KKBH":"610256113","HPHM":"车牌","JGSK":"2021-04-01 20:27:15.536","CDBH":"9","XSFX":"由北向南","XSFXDM":"4","KKMC":"中天大道与和风路交口"},{"KKBH":"7208810020000","HPHM":"冀J5Q6Z5","JGSK":"2021-04-01 20:27:15.571","CDBH":"1","XSFX":"由东向西","XSFXDM":"1","KKMC":"海旭道与安正路交口正向"},{"KKBH":"610276126","HPHM":"津NWY813","JGSK":"2021-04-01 20:27:16.103","CDBH":"4","XSFX":"由南向北","XSFXDM":"3","KKMC":"中新大道与和意路交口"},{"KKBH":"7205710040000","HPHM":"津J12695","JGSK":"2021-04-01 20:27:16.279","CDBH":"3","XSFX":"由西向东","XSFXDM":"2","KKMC":"动漫东路与动漫中路交口正向"},{"KKBH":"610256115","HPHM":"车牌","JGSK":"2021-04-01 20:27:16.523","CDBH":"3","XSFX":"由东向西","XSFXDM":"1","KKMC":"中天大道与中生大道交口"},{"KKBH":"610271009","HPHM":"冀BEK08挂","JGSK":"2021-04-01 20:27:16.557","CDBH":"4","XSFX":"由西向东","XSFXDM":"2","KKMC":"中新大道与泰七路交口"},{"KKBH":"610256112","HPHM":"冀BN178Z","JGSK":"2021-04-01 20:27:16.572","CDBH":"6","XSFX":"由西向东","XSFXDM":"2","KKMC":"中天大道与中津大道交口"},{"KKBH":"610276124","HPHM":"吉B79W48","JGSK":"2021-04-01 20:27:16.582","CDBH":"6","XSFX":"由西向东","XSFXDM":"2","KKMC":"中新大道与中生大道交口"},{"KKBH":"720881002000","HPHM":"津AZ8373","JGSK":"2021-04-01 20:27:16.767","CDBH":"6","XSFX":"由西向东","XSFXDM":"2","KKMC":"海旭道与安正路交口"},{"KKBH":"7205410030000","HPHM":"车牌","JGSK":"2021-04-01 20:27:16.788","CDBH":"5","XSFX":"由北向南","XSFXDM":"4","KKMC":"动漫环路西与动漫西路交口正向"},{"KKBH":"610276126","HPHM":"车牌","JGSK":"2021-04-01 20:27:16.835","CDBH":"5","XSFX":"由南向北","XSFXDM":"3","KKMC":"中新大道与和意路交口"},{"KKBH":"720881002000","HPHM":"津DRY679","JGSK":"2021-04-01 20:27:17.005","CDBH":"5","XSFX":"由西向东","XSFXDM":"2","KKMC":"海旭道与安正路交口"},{"KKBH":"610266117","HPHM":"津FGH218","JGSK":"2021-04-01 20:27:17.045","CDBH":"10","XSFX":"由北向南","XSFXDM":"4","KKMC":"中生大道与和韵路交口"},{"KKBH":"610271008","HPHM":"车牌","JGSK":"2021-04-01 20:27:17.182","CDBH":"2","XSFX":"由南向北","XSFXDM":"3","KKMC":"中新大道与航母主题公园支路交口"},{"KKBH":"610276126","HPHM":"湘D9TC68","JGSK":"2021-04-01 20:27:17.257","CDBH":"8","XSFX":"由北向南","XSFXDM":"4","KKMC":"中新大道与和意路交口"},{"KKBH":"610276126","HPHM":"BA03811","JGSK":"2021-04-01 20:27:17.315","CDBH":"5","XSFX":"由南向北","XSFXDM":"3","KKMC":"中新大道与和意路交口"},{"KKBH":"610266118","HPHM":"津HH0821","JGSK":"2021-04-01 20:27:17.389","CDBH":"6","XSFX":"由西向东","XSFXDM":"2","KKMC":"中生大道与和畅路交口"},{"KKBH":"7208910050000","HPHM":"冀B6N0K9","JGSK":"2021-04-01 20:27:17.433","CDBH":"3","XSFX":"由东向西","XSFXDM":"1","KKMC":"海博道与安明路交口正向"},{"KKBH":"610276124","HPHM":"津B2A378","JGSK":"2021-04-01 20:27:17.482","CDBH":"7","XSFX":"由南向北","XSFXDM":"3","KKMC":"中新大道与中生大道交口"},{"KKBH":"610256113","HPHM":"冀AG93C9","JGSK":"2021-04-01 20:27:17.545","CDBH":"8","XSFX":"由北向南","XSFXDM":"4","KKMC":"中天大道与和风路交口"},{"KKBH":"7208810020000","HPHM":"津QH6170","JGSK":"2021-04-01 20:27:17.673","CDBH":"1","XSFX":"由东向西","XSFXDM":"1","KKMC":"海旭道与安正路交口正向"},{"KKBH":"7208910030000","HPHM":"车牌","JGSK":"2021-04-01 20:27:17.674","CDBH":"4","XSFX":"由西向东","XSFXDM":"2","KKMC":"海博道与安正路交口正向"},{"KKBH":"720891003000","HPHM":"津NNJ512","JGSK":"2021-04-01 20:27:17.714","CDBH":"8","XSFX":"由南向北","XSFXDM":"3","KKMC":"海博道与安正路交口"},{"KKBH":"610271010","HPHM":"津HU9359","JGSK":"2021-04-01 20:27:17.717","CDBH":"8","XSFX":"由北向南","XSFXDM":"4","KKMC":"中新大道与华五路交口"},{"KKBH":"711","HPHM":"辽KH1816","JGSK":"2021-04-01 20:27:17.741","CDBH":"5","XSFX":"由南向北","XSFXDM":"3","KKMC":"不礼让行人中新大道与和旭路交口"},{"KKBH":"610401005","HPHM":"冀G5D275","JGSK":"2021-04-01 20:27:17.763","CDBH":"7","XSFX":"由南向北","XSFXDM":"3","KKMC":"和畅路与和顺路交口"},{"KKBH":"610276126","HPHM":"津NWY813","JGSK":"2021-04-01 20:27:18.042","CDBH":"4","XSFX":"由南向北","XSFXDM":"3","KKMC":"中新大道与和意路交口"},{"KKBH":"720861003000","HPHM":"津RXY717","JGSK":"2021-04-01 20:27:18.109","CDBH":"2","XSFX":"由东向西","XSFXDM":"1","KKMC":"海晨道与安明路交口"},{"KKBH":"711","HPHM":"京KHZ828","JGSK":"2021-04-01 20:27:18.184","CDBH":"2","XSFX":"由东向西","XSFXDM":"1","KKMC":"不礼让行人中新大道与和旭路交口"},{"KKBH":"610266117","HPHM":"津A2N795","JGSK":"2021-04-01 20:27:18.204","CDBH":"2","XSFX":"由东向西","XSFXDM":"1","KKMC":"中生大道与和韵路交口"},{"KKBH":"720891003000","HPHM":"车牌","JGSK":"2021-04-01 20:27:18.288","CDBH":"2","XSFX":"由东向西","XSFXDM":"1","KKMC":"海博道与安正路交口"},{"KKBH":"610391007","HPHM":"津GKK619","JGSK":"2021-04-01 20:27:18.288","CDBH":"1","XSFX":"由东向西","XSFXDM":"1","KKMC":"和韵路与和风路交口"},{"KKBH":"610256115","HPHM":"津A7S225","JGSK":"2021-04-01 20:27:18.312","CDBH":"3","XSFX":"由东向西","XSFXDM":"1","KKMC":"中天大道与中生大道交口"},{"KKBH":"7205710040000","HPHM":"车牌","JGSK":"2021-04-01 20:27:18.401","CDBH":"4","XSFX":"由西向东","XSFXDM":"2","KKMC":"动漫东路与动漫中路交口正向"},{"KKBH":"610271008","HPHM":"车牌","JGSK":"2021-04-01 20:27:18.462","CDBH":"2","XSFX":"由南向北","XSFXDM":"3","KKMC":"中新大道与航母主题公园支路交口"},{"KKBH":"610266118","HPHM":"车牌","JGSK":"2021-04-01 20:27:18.513","CDBH":"11","XSFX":"由北向南","XSFXDM":"4","KKMC":"中生大道与和畅路交口"},{"KKBH":"610256111","HPHM":"津AS0800","JGSK":"2021-04-01 20:27:18.738","CDBH":"9","XSFX":"由北向南","XSFXDM":"4","KKMC":"中天大道与和惠路交口"},{"KKBH":"610256113","HPHM":"冀BZ936S","JGSK":"2021-04-01 20:27:18.845","CDBH":"2","XSFX":"由西向东","XSFXDM":"2","KKMC":"中天大道与和风路交口"},{"KKBH":"7208710020000","HPHM":"津ME1228","JGSK":"2021-04-01 20:27:18.875","CDBH":"5","XSFX":"由南向北","XSFXDM":"3","KKMC":"安正路与芳菲路交口正向"},{"KKBH":"720881002000","HPHM":"津QZ9391","JGSK":"2021-04-01 20:27:19.27","CDBH":"12","XSFX":"由北向南","XSFXDM":"4","KKMC":"海旭道与安正路交口"},{"KKBH":"610276126","HPHM":"鲁F80227","JGSK":"2021-04-01 20:27:19.348","CDBH":"1","XSFX":"由东向西","XSFXDM":"1","KKMC":"中新大道与和意路交口"},{"KKBH":"720881002000","HPHM":"闽B3J79G","JGSK":"2021-04-01 20:27:19.504","CDBH":"7","XSFX":"由西向东","XSFXDM":"2","KKMC":"海旭道与安正路交口"},{"KKBH":"610276126","HPHM":"湘D9TC68","JGSK":"2021-04-01 20:27:19.573","CDBH":"8","XSFX":"由北向南","XSFXDM":"4","KKMC":"中新大道与和意路交口"},{"KKBH":"7208810020000","HPHM":"津A22W37","JGSK":"2021-04-01 20:27:19.703","CDBH":"1","XSFX":"由东向西","XSFXDM":"1","KKMC":"海旭道与安正路交口正向"},{"KKBH":"610256115","HPHM":"津HKW912","JGSK":"2021-04-01 20:27:19.74","CDBH":"10","XSFX":"由北向南","XSFXDM":"4","KKMC":"中天大道与中生大道交口"},{"KKBH":"610276126","HPHM":"鲁R093S7","JGSK":"2021-04-01 20:27:19.8","CDBH":"1","XSFX":"由东向西","XSFXDM":"1","KKMC":"中新大道与和意路交口"},{"KKBH":"610256115","HPHM":"津AD88469","JGSK":"2021-04-01 20:27:19.811","CDBH":"1","XSFX":"由东向西","XSFXDM":"1","KKMC":"中天大道与中生大道交口"},{"KKBH":"7208910030000","HPHM":"津FRV007","JGSK":"2021-04-01 20:27:19.916","CDBH":"4","XSFX":"由西向东","XSFXDM":"2","KKMC":"海博道与安正路交口正向"},{"KKBH":"7280310030000","HPHM":"冀B6C1W7","JGSK":"2021-04-01 20:27:20.132","CDBH":"5","XSFX":"由北向南","XSFXDM":"4","KKMC":"动漫中路与文二路交口正向"},{"KKBH":"610286127","HPHM":"冀ATW946","JGSK":"2021-04-01 20:27:20.201","CDBH":"8","XSFX":"由南向北","XSFXDM":"3","KKMC":"中津大道与和畅路交口"},{"KKBH":"1250","HPHM":"车牌","JGSK":"2021-04-01 20:27:20.208","CDBH":"2","XSFX":"由东向西","XSFXDM":"1","KKMC":"中滨大道与盛三街交口正向"},{"KKBH":"7205610020000","HPHM":"车牌","JGSK":"2021-04-01 20:27:20.371","CDBH":"2","XSFX":"由东向西","XSFXDM":"1","KKMC":"动漫北路与文三路交口正向"},{"KKBH":"7208910030000","HPHM":"冀F416CZ","JGSK":"2021-04-01 20:27:20.428","CDBH":"6","XSFX":"由西向东","XSFXDM":"2","KKMC":"海博道与安正路交口正向"},{"KKBH":"720881002000","HPHM":"冀J5Q6Z5","JGSK":"2021-04-01 20:27:20.461","CDBH":"1","XSFX":"由东向西","XSFXDM":"1","KKMC":"海旭道与安正路交口"},{"KKBH":"610271010","HPHM":"津HU9359","JGSK":"2021-04-01 20:27:20.791","CDBH":"8","XSFX":"由北向南","XSFXDM":"4","KKMC":"中新大道与华五路交口"},{"KKBH":"610256115","HPHM":"津KY9557","JGSK":"2021-04-01 20:27:20.867","CDBH":"3","XSFX":"由东向西","XSFXDM":"1","KKMC":"中天大道与中生大道交口"},{"KKBH":"610256113","HPHM":"津DGJ596","JGSK":"2021-04-01 20:27:21.065","CDBH":"5","XSFX":"由南向北","XSFXDM":"3","KKMC":"中天大道与和风路交口"},{"KKBH":"610266117","HPHM":"津KXC686","JGSK":"2021-04-01 20:27:21.195","CDBH":"1","XSFX":"由东向西","XSFXDM":"1","KKMC":"中生大道与和韵路交口"},{"KKBH":"610276126","HPHM":"津A7U875","JGSK":"2021-04-01 20:27:21.252","CDBH":"4","XSFX":"由南向北","XSFXDM":"3","KKMC":"中新大道与和意路交口"},{"KKBH":"7208610030000","HPHM":"津ADC0821","JGSK":"2021-04-01 20:27:21.274","CDBH":"4","XSFX":"由西向东","XSFXDM":"2","KKMC":"海晨道与安明路交口正向"},{"KKBH":"610256115","HPHM":"津E02304","JGSK":"2021-04-01 20:27:21.463","CDBH":"7","XSFX":"由南向北","XSFXDM":"3","KKMC":"中天大道与中生大道交口"},{"KKBH":"7208810020000","HPHM":"鲁NX18J1","JGSK":"2021-04-01 20:27:21.617","CDBH":"6","XSFX":"由西向东","XSFXDM":"2","KKMC":"海旭道与安正路交口正向"},{"KKBH":"7205410040000","HPHM":"津JRC917","JGSK":"2021-04-01 20:27:21.628","CDBH":"4","XSFX":"由西向东","XSFXDM":"2","KKMC":"动漫环路东与动漫中路交口正向"},{"KKBH":"610271009","HPHM":"津B16MA挂","JGSK":"2021-04-01 20:27:21.677","CDBH":"4","XSFX":"由西向东","XSFXDM":"2","KKMC":"中新大道与泰七路交口"},{"KKBH":"7208610030000","HPHM":"津NAC185","JGSK":"2021-04-01 20:27:21.723","CDBH":"2","XSFX":"由东向西","XSFXDM":"1","KKMC":"海晨道与安明路交口正向"},{"KKBH":"720881004000","HPHM":"津LZ1029","JGSK":"2021-04-01 20:27:21.833","CDBH":"1","XSFX":"由东向西","XSFXDM":"1","KKMC":"海旭道与永盛路交口"},{"KKBH":"7208910030000","HPHM":"闽AL802G","JGSK":"2021-04-01 20:27:21.878","CDBH":"4","XSFX":"由西向东","XSFXDM":"2","KKMC":"海博道与安正路交口正向"},{"KKBH":"720571004000","HPHM":"津J12695","JGSK":"2021-04-01 20:27:22.054","CDBH":"3","XSFX":"由西向东","XSFXDM":"2","KKMC":"动漫东路与动漫中路交口"},{"KKBH":"610266117","HPHM":"津DYP768","JGSK":"2021-04-01 20:27:22.18","CDBH":"4","XSFX":"由西向东","XSFXDM":"2","KKMC":"中生大道与和韵路交口"},{"KKBH":"7208710020000","HPHM":"车牌","JGSK":"2021-04-01 20:27:22.213","CDBH":"8","XSFX":"由北向南","XSFXDM":"4","KKMC":"安正路与芳菲路交口正向"},{"KKBH":"711","HPHM":"晋BXZ231","JGSK":"2021-04-01 20:27:22.226","CDBH":"5","XSFX":"由南向北","XSFXDM":"3","KKMC":"不礼让行人中新大道与和旭路交口"},{"KKBH":"610401005","HPHM":"车牌","JGSK":"2021-04-01 20:27:22.238","CDBH":"7","XSFX":"由南向北","XSFXDM":"3","KKMC":"和畅路与和顺路交口"},{"KKBH":"7208810050000","HPHM":"鲁Q9VG90","JGSK":"2021-04-01 20:27:22.241","CDBH":"4","XSFX":"由西向东","XSFXDM":"2","KKMC":"海旭道与明盛路交口正向"},{"KKBH":"610256112","HPHM":"津MRF326","JGSK":"2021-04-01 20:27:22.636","CDBH":"1","XSFX":"由东向西","XSFXDM":"1","KKMC":"中天大道与中津大道交口"},{"KKBH":"610276124","HPHM":"京YDM817","JGSK":"2021-04-01 20:27:22.8","CDBH":"8","XSFX":"由南向北","XSFXDM":"3","KKMC":"中新大道与中生大道交口"},{"KKBH":"610276126","HPHM":"津A7U875","JGSK":"2021-04-01 20:27:22.882","CDBH":"4","XSFX":"由南向北","XSFXDM":"3","KKMC":"中新大道与和意路交口"},{"KKBH":"610271010","HPHM":"黑D80435","JGSK":"2021-04-01 20:27:23.039","CDBH":"5","XSFX":"由南向北","XSFXDM":"3","KKMC":"中新大道与华五路交口"},{"KKBH":"610266118","HPHM":"车牌","JGSK":"2021-04-01 20:27:23.195","CDBH":"12","XSFX":"由北向南","XSFXDM":"4","KKMC":"中生大道与和畅路交口"},{"KKBH":"610256113","HPHM":"津BZ936S","JGSK":"2021-04-01 20:27:23.254","CDBH":"2","XSFX":"由西向东","XSFXDM":"2","KKMC":"中天大道与和风路交口"},{"KKBH":"7208810020000","HPHM":"津RAA723","JGSK":"2021-04-01 20:27:23.516","CDBH":"4","XSFX":"由东向西","XSFXDM":"1","KKMC":"海旭道与安正路交口正向"},{"KKBH":"7209010020000","HPHM":"车牌","JGSK":"2021-04-01 20:27:23.556","CDBH":"1","XSFX":"由东向西","XSFXDM":"1","KKMC":"玉林道与安正路交口正向"},{"KKBH":"7208610030000","HPHM":"车牌","JGSK":"2021-04-01 20:27:23.704","CDBH":"1","XSFX":"由东向西","XSFXDM":"1","KKMC":"海晨道与安明路交口正向"},{"KKBH":"610261005000","HPHM":"津C6M876","JGSK":"2021-04-01 20:27:23.765","CDBH":"2","XSFX":"由南向北","XSFXDM":"3","KKMC":"中生大道与静湖西路（南侧）"},{"KKBH":"610256115","HPHM":"津AD88469","JGSK":"2021-04-01 20:27:23.776","CDBH":"1","XSFX":"由东向西","XSFXDM":"1","KKMC":"中天大道与中生大道交口"},{"KKBH":"610256113","HPHM":"津DGJ596","JGSK":"2021-04-01 20:27:23.972","CDBH":"5","XSFX":"由南向北","XSFXDM":"3","KKMC":"中天大道与和风路交口"},{"KKBH":"7208810020000","HPHM":"津A9R866","JGSK":"2021-04-01 20:27:24.071","CDBH":"7","XSFX":"由西向东","XSFXDM":"2","KKMC":"海旭道与安正路交口正向"},{"KKBH":"720891005000","HPHM":"冀B6N0K9","JGSK":"2021-04-01 20:27:24.121","CDBH":"3","XSFX":"由东向西","XSFXDM":"1","KKMC":"海博道与安明路交口"},{"KKBH":"610266118","HPHM":"津D03691","JGSK":"2021-04-01 20:27:24.19","CDBH":"5","XSFX":"由西向东","XSFXDM":"2","KKMC":"中生大道与和畅路交口"},{"KKBH":"610286127","HPHM":"津ATW946","JGSK":"2021-04-01 20:27:24.194","CDBH":"9","XSFX":"由南向北","XSFXDM":"3","KKMC":"中津大道与和畅路交口"},{"KKBH":"7208710020000","HPHM":"津E01064","JGSK":"2021-04-01 20:27:24.22","CDBH":"5","XSFX":"由南向北","XSFXDM":"3","KKMC":"安正路与芳菲路交口正向"},{"KKBH":"610256113","HPHM":"鲁NY8A86","JGSK":"2021-04-01 20:27:24.249","CDBH":"7","XSFX":"由北向南","XSFXDM":"4","KKMC":"中天大道与和风路交口"},{"KKBH":"610266118","HPHM":"津AD66139","JGSK":"2021-04-01 20:27:24.267","CDBH":"2","XSFX":"由东向西","XSFXDM":"1","KKMC":"中生大道与和畅路交口"},{"KKBH":"610256115","HPHM":"津E02304","JGSK":"2021-04-01 20:27:24.34","CDBH":"7","XSFX":"由南向北","XSFXDM":"3","KKMC":"中天大道与中生大道交口"},{"KKBH":"720881002000","HPHM":"津QH6170","JGSK":"2021-04-01 20:27:24.46","CDBH":"1","XSFX":"由东向西","XSFXDM":"1","KKMC":"海旭道与安正路交口"},{"KKBH":"610276124","HPHM":"津AU5876","JGSK":"2021-04-01 20:27:24.542","CDBH":"2","XSFX":"由东向西","XSFXDM":"1","KKMC":"中新大道与中生大道交口"},{"KKBH":"610261005000","HPHM":"鲁M43V96","JGSK":"2021-04-01 20:27:24.729","CDBH":"2","XSFX":"由南向北","XSFXDM":"3","KKMC":"中生大道与静湖西路（南侧）"},{"KKBH":"610256112","HPHM":"辽B81L30","JGSK":"2021-04-01 20:27:24.801","CDBH":"2","XSFX":"由东向西","XSFXDM":"1","KKMC":"中天大道与中津大道交口"},{"KKBH":"720891003000","HPHM":"车牌","JGSK":"2021-04-01 20:27:24.838","CDBH":"6","XSFX":"由西向东","XSFXDM":"2","KKMC":"海博道与安正路交口"},{"KKBH":"7208910030000","HPHM":"车牌","JGSK":"2021-04-01 20:27:25.014","CDBH":"2","XSFX":"由东向西","XSFXDM":"1","KKMC":"海博道与安正路交口正向"},{"KKBH":"610256115","HPHM":"津HB9668","JGSK":"2021-04-01 20:27:25.016","CDBH":"2","XSFX":"由东向西","XSFXDM":"1","KKMC":"中天大道与中生大道交口"},{"KKBH":"711","HPHM":"车牌","JGSK":"2021-04-01 20:27:25.024","CDBH":"5","XSFX":"由南向北","XSFXDM":"3","KKMC":"不礼让行人中新大道与和旭路交口"},{"KKBH":"7208810070000","HPHM":"津RXA867","JGSK":"2021-04-01 20:27:25.348","CDBH":"2","XSFX":"由东向西","XSFXDM":"1","KKMC":"海旭道与弘通路交口正向"},{"KKBH":"7205610020000","HPHM":"车牌","JGSK":"2021-04-01 20:27:25.46","CDBH":"2","XSFX":"由东向西","XSFXDM":"1","KKMC":"动漫北路与文三路交口正向"},{"KKBH":"728031003000","HPHM":"冀B6C1W7","JGSK":"2021-04-01 20:27:25.49","CDBH":"5","XSFX":"由北向南","XSFXDM":"4","KKMC":"动漫中路与文二路交口"},{"KKBH":"7208910030000","HPHM":"车牌","JGSK":"2021-04-01 20:27:25.654","CDBH":"10","XSFX":"由北向南","XSFXDM":"4","KKMC":"海博道与安正路交口正向"},{"KKBH":"7208910030000","HPHM":"车牌","JGSK":"2021-04-01 20:27:25.702","CDBH":"9","XSFX":"由南向北","XSFXDM":"3","KKMC":"海博道与安正路交口正向"},{"KKBH":"610266118","HPHM":"津D03691","JGSK":"2021-04-01 20:27:25.795","CDBH":"5","XSFX":"由西向东","XSFXDM":"2","KKMC":"中生大道与和畅路交口"},{"KKBH":"7208810020000","HPHM":"津HS9122","JGSK":"2021-04-01 20:27:25.858","CDBH":"4","XSFX":"由东向西","XSFXDM":"1","KKMC":"海旭道与安正路交口正向"},{"KKBH":"610256115","HPHM":"吉J5892D","JGSK":"2021-04-01 20:27:25.92","CDBH":"5","XSFX":"由西向东","XSFXDM":"2","KKMC":"中天大道与中生大道交口"},{"KKBH":"610256113","HPHM":"鲁NY8A86","JGSK":"2021-04-01 20:27:25.951","CDBH":"7","XSFX":"由北向南","XSFXDM":"4","KKMC":"中天大道与和风路交口"},{"KKBH":"720871002000","HPHM":"津ME1228","JGSK":"2021-04-01 20:27:25.997","CDBH":"5","XSFX":"由南向北","XSFXDM":"3","KKMC":"安正路与芳菲路交口"},{"KKBH":"610271010","HPHM":"辽A58FK7","JGSK":"2021-04-01 20:27:26.007","CDBH":"5","XSFX":"由南向北","XSFXDM":"3","KKMC":"中新大道与华五路交口"},{"KKBH":"610271010","HPHM":"吉C5C32N","JGSK":"2021-04-01 20:27:26.047","CDBH":"7","XSFX":"由北向南","XSFXDM":"4","KKMC":"中新大道与华五路交口"},{"KKBH":"610391007","HPHM":"津AD11068","JGSK":"2021-04-01 20:27:26.151","CDBH":"11","XSFX":"由北向南","XSFXDM":"4","KKMC":"和韵路与和风路交口"},{"KKBH":"610271008","HPHM":"车牌","JGSK":"2021-04-01 20:27:26.23","CDBH":"2","XSFX":"由南向北","XSFXDM":"3","KKMC":"中新大道与航母主题公园支路交口"},{"KKBH":"610276124","HPHM":"京YDM817","JGSK":"2021-04-01 20:27:26.287","CDBH":"8","XSFX":"由南向北","XSFXDM":"3","KKMC":"中新大道与中生大道交口"},{"KKBH":"610271010","HPHM":"黑D80435","JGSK":"2021-04-01 20:27:26.29","CDBH":"5","XSFX":"由南向北","XSFXDM":"3","KKMC":"中新大道与华五路交口"},{"KKBH":"7208810020000","HPHM":"蒙A196RB","JGSK":"2021-04-01 20:27:26.393","CDBH":"5","XSFX":"由西向东","XSFXDM":"2","KKMC":"海旭道与安正路交口正向"},{"KKBH":"610266118","HPHM":"津AD66139","JGSK":"2021-04-01 20:27:26.533","CDBH":"2","XSFX":"由东向西","XSFXDM":"1","KKMC":"中生大道与和畅路交口"},{"KKBH":"720881005000","HPHM":"鲁Q9VG90","JGSK":"2021-04-01 20:27:26.543","CDBH":"4","XSFX":"由西向东","XSFXDM":"2","KKMC":"海旭道与明盛路交口"},{"KKBH":"7208610030000","HPHM":"鲁NU2111","JGSK":"2021-04-01 20:27:26.562","CDBH":"4","XSFX":"由西向东","XSFXDM":"2","KKMC":"海晨道与安明路交口正向"},{"KKBH":"610266117","HPHM":"津A2N795","JGSK":"2021-04-01 20:27:26.632","CDBH":"2","XSFX":"由东向西","XSFXDM":"1","KKMC":"中生大道与和韵路交口"},{"KKBH":"610256115","HPHM":"津HKW912","JGSK":"2021-04-01 20:27:26.645","CDBH":"10","XSFX":"由北向南","XSFXDM":"4","KKMC":"中天大道与中生大道交口"},{"KKBH":"720891003000","HPHM":"车牌","JGSK":"2021-04-01 20:27:26.76","CDBH":"6","XSFX":"由西向东","XSFXDM":"2","KKMC":"海博道与安正路交口"},{"KKBH":"720891003000","HPHM":"车牌","JGSK":"2021-04-01 20:27:26.761","CDBH":"5","XSFX":"由西向东","XSFXDM":"2","KKMC":"海博道与安正路交口"},{"KKBH":"610391007","HPHM":"津HDB008","JGSK":"2021-04-01 20:27:26.935","CDBH":"2","XSFX":"由东向西","XSFXDM":"1","KKMC":"和韵路与和风路交口"},{"KKBH":"720881002000","HPHM":"鲁NX18J1","JGSK":"2021-04-01 20:27:26.951","CDBH":"7","XSFX":"由西向东","XSFXDM":"2","KKMC":"海旭道与安正路交口"},{"KKBH":"610266117","HPHM":"津GXN110","JGSK":"2021-04-01 20:27:27.043","CDBH":"2","XSFX":"由东向西","XSFXDM":"1","KKMC":"中生大道与和韵路交口"},{"KKBH":"610276126","HPHM":"鲁R093S7","JGSK":"2021-04-01 20:27:27.072","CDBH":"1","XSFX":"由东向西","XSFXDM":"1","KKMC":"中新大道与和意路交口"},{"KKBH":"7208910030000","HPHM":"津A11L21","JGSK":"2021-04-01 20:27:27.15","CDBH":"6","XSFX":"由西向东","XSFXDM":"2","KKMC":"海博道与安正路交口正向"},{"KKBH":"610266118","HPHM":"津DYS031","JGSK":"2021-04-01 20:27:27.239","CDBH":"2","XSFX":"由东向西","XSFXDM":"1","KKMC":"中生大道与和畅路交口"},{"KKBH":"610391006","HPHM":"车牌","JGSK":"2021-04-01 20:27:27.296","CDBH":"8","XSFX":"由南向北","XSFXDM":"3","KKMC":"和韵路与和意路交口"},{"KKBH":"7205710040000","HPHM":"津FJH515","JGSK":"2021-04-01 20:27:27.65","CDBH":"1","XSFX":"由东向西","XSFXDM":"1","KKMC":"动漫东路与动漫中路交口正向"},{"KKBH":"610256112","HPHM":"津C98Z63","JGSK":"2021-04-01 20:27:27.771","CDBH":"5","XSFX":"由西向东","XSFXDM":"2","KKMC":"中天大道与中津大道交口"},{"KKBH":"610286127","HPHM":"鲁C751BY","JGSK":"2021-04-01 20:27:28.12","CDBH":"8","XSFX":"由南向北","XSFXDM":"3","KKMC":"中津大道与和畅路交口"},{"KKBH":"720881002000","HPHM":"津A22W37","JGSK":"2021-04-01 20:27:28.147","CDBH":"1","XSFX":"由东向西","XSFXDM":"1","KKMC":"海旭道与安正路交口"},{"KKBH":"610391007","HPHM":"津MS4518","JGSK":"2021-04-01 20:27:28.231","CDBH":"11","XSFX":"由北向南","XSFXDM":"4","KKMC":"和韵路与和风路交口"},{"KKBH":"610266117","HPHM":"车牌","JGSK":"2021-04-01 20:27:28.42","CDBH":"4","XSFX":"由西向东","XSFXDM":"2","KKMC":"中生大道与和韵路交口"},{"KKBH":"610271010","HPHM":"吉C5C32N","JGSK":"2021-04-01 20:27:28.472","CDBH":"7","XSFX":"由北向南","XSFXDM":"4","KKMC":"中新大道与华五路交口"},{"KKBH":"610256115","HPHM":"津HB9668","JGSK":"2021-04-01 20:27:28.497","CDBH":"3","XSFX":"由东向西","XSFXDM":"1","KKMC":"中天大道与中生大道交口"},{"KKBH":"7208810020000","HPHM":"津A6L511","JGSK":"2021-04-01 20:27:28.576","CDBH":"5","XSFX":"由西向东","XSFXDM":"2","KKMC":"海旭道与安正路交口正向"},{"KKBH":"7208810020000","HPHM":"鲁N616HA","JGSK":"2021-04-01 20:27:28.592","CDBH":"7","XSFX":"由西向东","XSFXDM":"2","KKMC":"海旭道与安正路交口正向"},{"KKBH":"7208810020000","HPHM":"津NP7655","JGSK":"2021-04-01 20:27:28.6","CDBH":"4","XSFX":"由东向西","XSFXDM":"1","KKMC":"海旭道与安正路交口正向"},{"KKBH":"720881002000","HPHM":"津RAA723","JGSK":"2021-04-01 20:27:28.603","CDBH":"4","XSFX":"由东向西","XSFXDM":"1","KKMC":"海旭道与安正路交口"},{"KKBH":"720861003000","HPHM":"津NAC185","JGSK":"2021-04-01 20:27:28.76","CDBH":"2","XSFX":"由东向西","XSFXDM":"1","KKMC":"海晨道与安明路交口"},{"KKBH":"610266118","HPHM":"津J98515","JGSK":"2021-04-01 20:27:28.841","CDBH":"3","XSFX":"由东向西","XSFXDM":"1","KKMC":"中生大道与和畅路交口"},{"KKBH":"6102610040000","HPHM":"冀B6A50Q","JGSK":"2021-04-01 20:27:28.853","CDBH":"6","XSFX":"由北向南","XSFXDM":"4","KKMC":"中生大道与静湖西路（北侧）正向"},{"KKBH":"610266118","HPHM":"津C955P7","JGSK":"2021-04-01 20:27:28.921","CDBH":"11","XSFX":"由北向南","XSFXDM":"4","KKMC":"中生大道与和畅路交口"},{"KKBH":"610266117","HPHM":"津KXC686","JGSK":"2021-04-01 20:27:29.033","CDBH":"1","XSFX":"由东向西","XSFXDM":"1","KKMC":"中生大道与和韵路交口"},{"KKBH":"610256112","HPHM":"津MAY223","JGSK":"2021-04-01 20:27:29.214","CDBH":"1","XSFX":"由东向西","XSFXDM":"1","KKMC":"中天大道与中津大道交口"},{"KKBH":"610271010","HPHM":"川Y01A67","JGSK":"2021-04-01 20:27:29.295","CDBH":"4","XSFX":"由南向北","XSFXDM":"3","KKMC":"中新大道与华五路交口"},{"KKBH":"610256115","HPHM":"津ADP6167","JGSK":"2021-04-01 20:27:29.298","CDBH":"5","XSFX":"由西向东","XSFXDM":"2","KKMC":"中天大道与中生大道交口"},{"KKBH":"610256115","HPHM":"津C91J01","JGSK":"2021-04-01 20:27:29.428","CDBH":"1","XSFX":"由东向西","XSFXDM":"1","KKMC":"中天大道与中生大道交口"},{"KKBH":"610276124","HPHM":"津JHQ126","JGSK":"2021-04-01 20:27:29.464","CDBH":"7","XSFX":"由南向北","XSFXDM":"3","KKMC":"中新大道与中生大道交口"},{"KKBH":"610256115","HPHM":"吉J5892D","JGSK":"2021-04-01 20:27:29.51","CDBH":"6","XSFX":"由西向东","XSFXDM":"2","KKMC":"中天大道与中生大道交口"},{"KKBH":"7208610030000","HPHM":"津C651B0","JGSK":"2021-04-01 20:27:29.78","CDBH":"4","XSFX":"由西向东","XSFXDM":"2","KKMC":"海晨道与安明路交口正向"},{"KKBH":"720881002000","HPHM":"蒙A196RB","JGSK":"2021-04-01 20:27:29.811","CDBH":"6","XSFX":"由西向东","XSFXDM":"2","KKMC":"海旭道与安正路交口"},{"KKBH":"610271010","HPHM":"辽A58FK7","JGSK":"2021-04-01 20:27:29.892","CDBH":"5","XSFX":"由南向北","XSFXDM":"3","KKMC":"中新大道与华五路交口"},{"KKBH":"610391007","HPHM":"津K8K920","JGSK":"2021-04-01 20:27:29.952","CDBH":"4","XSFX":"由西向东","XSFXDM":"2","KKMC":"和韵路与和风路交口"},{"KKBH":"720901002000","HPHM":"车牌","JGSK":"2021-04-01 20:27:29.967","CDBH":"1","XSFX":"由东向西","XSFXDM":"1","KKMC":"玉林道与安正路交口"},{"KKBH":"720881002000","HPHM":"津A9R866","JGSK":"2021-04-01 20:27:30.073","CDBH":"8","XSFX":"由西向东","XSFXDM":"2","KKMC":"海旭道与安正路交口"},{"KKBH":"7208910060000","HPHM":"吉A0SJ10","JGSK":"2021-04-01 20:27:30.115","CDBH":"3","XSFX":"由东向西","XSFXDM":"1","KKMC":"海博道与永盛路交口正向"},{"KKBH":"720571004000","HPHM":"津FJH515","JGSK":"2021-04-01 20:27:30.116","CDBH":"1","XSFX":"由东向西","XSFXDM":"1","KKMC":"动漫东路与动漫中路交口"},{"KKBH":"720811002000","HPHM":"冀J751FY","JGSK":"2021-04-01 20:27:30.197","CDBH":"4","XSFX":"由南向北","XSFXDM":"3","KKMC":"动漫南路与文一路交口"},{"KKBH":"610266117","HPHM":"津GXN110","JGSK":"2021-04-01 20:27:30.283","CDBH":"3","XSFX":"由东向西","XSFXDM":"1","KKMC":"中生大道与和韵路交口"},{"KKBH":"7280310020000","HPHM":"津DQY812","JGSK":"2021-04-01 20:27:30.325","CDBH":"2","XSFX":"由东向西","XSFXDM":"1","KKMC":"动漫中路与文一路交口正向"},{"KKBH":"610256114","HPHM":"冀B8X0B5","JGSK":"2021-04-01 20:27:30.342","CDBH":"2","XSFX":"由西向东","XSFXDM":"2","KKMC":"中天大道与和旭路交口"},{"KKBH":"610271010","HPHM":"津C000H0","JGSK":"2021-04-01 20:27:30.385","CDBH":"5","XSFX":"由南向北","XSFXDM":"3","KKMC":"中新大道与华五路交口"},{"KKBH":"7208810020000","HPHM":"津AFZ406","JGSK":"2021-04-01 20:27:30.464","CDBH":"7","XSFX":"由西向东","XSFXDM":"2","KKMC":"海旭道与安正路交口正向"},{"KKBH":"7208610030000","HPHM":"车牌","JGSK":"2021-04-01 20:27:30.481","CDBH":"8","XSFX":"由南向北","XSFXDM":"3","KKMC":"海晨道与安明路交口正向"},{"KKBH":"610401004","HPHM":"冀B3UR63","JGSK":"2021-04-01 20:27:30.653","CDBH":"1","XSFX":"由东向西","XSFXDM":"1","KKMC":"和畅路与和风路交口"},{"KKBH":"720891003000","HPHM":"津MUA996","JGSK":"2021-04-01 20:27:30.682","CDBH":"8","XSFX":"由南向北","XSFXDM":"3","KKMC":"海博道与安正路交口"},{"KKBH":"610271008","HPHM":"津HFQ730","JGSK":"2021-04-01 20:27:30.749","CDBH":"2","XSFX":"由南向北","XSFXDM":"3","KKMC":"中新大道与航母主题公园支路交口"},{"KKBH":"720881002000","HPHM":"津HS9122","JGSK":"2021-04-01 20:27:30.763","CDBH":"4","XSFX":"由东向西","XSFXDM":"1","KKMC":"海旭道与安正路交口"},{"KKBH":"610256114","HPHM":"津HS2772","JGSK":"2021-04-01 20:27:30.875","CDBH":"5","XSFX":"由南向北","XSFXDM":"3","KKMC":"中天大道与和旭路交口"},{"KKBH":"7208910030000","HPHM":"车牌","JGSK":"2021-04-01 20:27:30.957","CDBH":"3","XSFX":"由东向西","XSFXDM":"1","KKMC":"海博道与安正路交口正向"},{"KKBH":"720861003000","HPHM":"津A2V520","JGSK":"2021-04-01 20:27:30.996","CDBH":"4","XSFX":"由西向东","XSFXDM":"2","KKMC":"海晨道与安明路交口"},{"KKBH":"7208810020000","HPHM":"鲁NLA672","JGSK":"2021-04-01 20:27:31.101","CDBH":"3","XSFX":"由东向西","XSFXDM":"1","KKMC":"海旭道与安正路交口正向"},{"KKBH":"610401004","HPHM":"车牌","JGSK":"2021-04-01 20:27:31.112","CDBH":"2","XSFX":"由东向西","XSFXDM":"1","KKMC":"和畅路与和风路交口"},{"KKBH":"7208210030000","HPHM":"车牌","JGSK":"2021-04-01 20:27:31.237","CDBH":"1","XSFX":"由东向西","XSFXDM":"1","KKMC":"动漫西路与动漫南路交口正向"},{"KKBH":"610271010","HPHM":"津CAT825","JGSK":"2021-04-01 20:27:31.265","CDBH":"4","XSFX":"由南向北","XSFXDM":"3","KKMC":"中新大道与华五路交口"},{"KKBH":"7208910030000","HPHM":"冀AX5R15","JGSK":"2021-04-01 20:27:31.333","CDBH":"6","XSFX":"由西向东","XSFXDM":"2","KKMC":"海博道与安正路交口正向"},{"KKBH":"6103261420000","HPHM":"车牌","JGSK":"2021-04-01 20:27:31.397","CDBH":"4","XSFX":"由西向东","XSFXDM":"2","KKMC":"中成大道与泰七路交口正向"},{"KKBH":"610276124","HPHM":"津G99728","JGSK":"2021-04-01 20:27:31.473","CDBH":"5","XSFX":"由西向东","XSFXDM":"2","KKMC":"中新大道与中生大道交口"},{"KKBH":"610256115","HPHM":"辽BX08F2","JGSK":"2021-04-01 20:27:31.561","CDBH":"4","XSFX":"由西向东","XSFXDM":"2","KKMC":"中天大道与中生大道交口"},{"KKBH":"610391007","HPHM":"津RME433","JGSK":"2021-04-01 20:27:31.746","CDBH":"10","XSFX":"由北向南","XSFXDM":"4","KKMC":"和韵路与和风路交口"},{"KKBH":"610391007","HPHM":"津AD11068","JGSK":"2021-04-01 20:27:31.79","CDBH":"12","XSFX":"由北向南","XSFXDM":"4","KKMC":"和韵路与和风路交口"},{"KKBH":"720881002000","HPHM":"津A6L511","JGSK":"2021-04-01 20:27:31.815","CDBH":"6","XSFX":"由西向东","XSFXDM":"2","KKMC":"海旭道与安正路交口"},{"KKBH":"7208610030000","HPHM":"车牌","JGSK":"2021-04-01 20:27:31.872","CDBH":"7","XSFX":"由南向北","XSFXDM":"3","KKMC":"海晨道与安明路交口正向"},{"KKBH":"610276124","HPHM":"津JHQ126","JGSK":"2021-04-01 20:27:31.892","CDBH":"7","XSFX":"由南向北","XSFXDM":"3","KKMC":"中新大道与中生大道交口"},{"KKBH":"610266118","HPHM":"津DYS031","JGSK":"2021-04-01 20:27:31.899","CDBH":"3","XSFX":"由东向西","XSFXDM":"1","KKMC":"中生大道与和畅路交口"},{"KKBH":"610256115","HPHM":"津C5U318","JGSK":"2021-04-01 20:27:31.91","CDBH":"5","XSFX":"由西向东","XSFXDM":"2","KKMC":"中天大道与中生大道交口"},{"KKBH":"7208810020000","HPHM":"津A8E607","JGSK":"2021-04-01 20:27:31.924","CDBH":"7","XSFX":"由西向东","XSFXDM":"2","KKMC":"海旭道与安正路交口正向"},{"KKBH":"720541004000","HPHM":"津JRC917","JGSK":"2021-04-01 20:27:31.975","CDBH":"4","XSFX":"由西向东","XSFXDM":"2","KKMC":"动漫环路东与动漫中路交口"},{"KKBH":"610256112","HPHM":"冀J388QN","JGSK":"2021-04-01 20:27:32.027","CDBH":"1","XSFX":"由东向西","XSFXDM":"1","KKMC":"中天大道与中津大道交口"},{"KKBH":"610286127","HPHM":"津RCP702","JGSK":"2021-04-01 20:27:32.049","CDBH":"7","XSFX":"由南向北","XSFXDM":"3","KKMC":"中津大道与和畅路交口"},{"KKBH":"610276125","HPHM":"津H15585","JGSK":"2021-04-01 20:27:32.08","CDBH":"1","XSFX":"由东向西","XSFXDM":"1","KKMC":"中新大道与和顺路交口"},{"KKBH":"610266118","HPHM":"津ADL8993","JGSK":"2021-04-01 20:27:32.223","CDBH":"3","XSFX":"由东向西","XSFXDM":"1","KKMC":"中生大道与和畅路交口"},{"KKBH":"610256115","HPHM":"津C91J01","JGSK":"2021-04-01 20:27:32.342","CDBH":"1","XSFX":"由东向西","XSFXDM":"1","KKMC":"中天大道与中生大道交口"},{"KKBH":"610261004000","HPHM":"冀B6A50Q","JGSK":"2021-04-01 20:27:32.577","CDBH":"6","XSFX":"由北向南","XSFXDM":"4","KKMC":"中生大道与静湖西路（北侧）"},{"KKBH":"610256116","HPHM":"津FGA569","JGSK":"2021-04-01 20:27:32.697","CDBH":"5","XSFX":"由西向东","XSFXDM":"2","KKMC":"中天大道与和顺路交口"},{"KKBH":"7208810020000","HPHM":"津NNF377","JGSK":"2021-04-01 20:27:32.702","CDBH":"1","XSFX":"由东向西","XSFXDM":"1","KKMC":"海旭道与安正路交口正向"},{"KKBH":"720881007000","HPHM":"津RXA867","JGSK":"2021-04-01 20:27:32.915","CDBH":"1","XSFX":"由东向西","XSFXDM":"1","KKMC":"海旭道与弘通路交口"},{"KKBH":"610276124","HPHM":"鲁L88Q65","JGSK":"2021-04-01 20:27:32.995","CDBH":"7","XSFX":"由南向北","XSFXDM":"3"
[truncated: 899,279 more chars]
