# Supplementary material for: A vehicle license plate data access model based on the jump hash consistency algorithm
Source: PLoS One. 2023 Aug 24;18(8):e0288427. doi: 10.1371/journal.pone.0288427 (PMC10449116; doi:10.1371/journal.pone.0288427)
Supplement: S1 Data — (ZIP) [file pone.0288427.s001.zip › vpld/2021-04-01_13.json]

[{"KKBH":"610256114","HPHM":"津DGH718","JGSK":"2021-04-01 07:19:12.231","CDBH":"5","XSFX":"由南向北","XSFXDM":"3","KKMC":"中天大道与和旭路交口"},{"KKBH":"720881005000","HPHM":"苏F8L73E","JGSK":"2021-04-01 07:19:12.25","CDBH":"4","XSFX":"由西向东","XSFXDM":"2","KKMC":"海旭道与明盛路交口"},{"KKBH":"720901002000","HPHM":"津KBH665","JGSK":"2021-04-01 07:19:12.279","CDBH":"1","XSFX":"由东向西","XSFXDM":"1","KKMC":"玉林道与安正路交口"},{"KKBH":"7208810020000","HPHM":"津QT0396","JGSK":"2021-04-01 07:19:12.399","CDBH":"10","XSFX":"由南向北","XSFXDM":"3","KKMC":"海旭道与安正路交口正向"},{"KKBH":"7208910030000","HPHM":"津GZW852","JGSK":"2021-04-01 07:19:12.405","CDBH":"4","XSFX":"由西向东","XSFXDM":"2","KKMC":"海博道与安正路交口正向"},{"KKBH":"610266117","HPHM":"冀J1987A","JGSK":"2021-04-01 07:19:12.414","CDBH":"2","XSFX":"由东向西","XSFXDM":"1","KKMC":"中生大道与和韵路交口"},{"KKBH":"610276124","HPHM":"津JJX930","JGSK":"2021-04-01 07:19:12.415","CDBH":"8","XSFX":"由南向北","XSFXDM":"3","KKMC":"中新大道与中生大道交口"},{"KKBH":"610276124","HPHM":"津NZQ017","JGSK":"2021-04-01 07:19:12.431","CDBH":"10","XSFX":"由北向南","XSFXDM":"4","KKMC":"中新大道与中生大道交口"},{"KKBH":"610261003000","HPHM":"冀J06A01","JGSK":"2021-04-01 07:19:12.445","CDBH":"10","XSFX":"由东向西","XSFXDM":"1","KKMC":"中生大道与静湖南路交口"},{"KKBH":"610401005","HPHM":"吉B16S58","JGSK":"2021-04-01 07:19:12.451","CDBH":"10","XSFX":"由北向南","XSFXDM":"4","KKMC":"和畅路与和顺路交口"},{"KKBH":"7208910030000","HPHM":"津MBJ926","JGSK":"2021-04-01 07:19:12.512","CDBH":"9","XSFX":"由南向北","XSFXDM":"3","KKMC":"海博道与安正路交口正向"},{"KKBH":"610286127","HPHM":"津JYX022","JGSK":"2021-04-01 07:19:12.532","CDBH":"7","XSFX":"由南向北","XSFXDM":"3","KKMC":"中津大道与和畅路交口"},{"KKBH":"610401005","HPHM":"晋BVU368","JGSK":"2021-04-01 07:19:12.568","CDBH":"12","XSFX":"由北向南","XSFXDM":"4","KKMC":"和畅路与和顺路交口"},{"KKBH":"610276125","HPHM":"津C012D5","JGSK":"2021-04-01 07:19:12.569","CDBH":"4","XSFX":"由南向北","XSFXDM":"3","KKMC":"中新大道与和顺路交口"},{"KKBH":"610251002","HPHM":"津DFY628","JGSK":"2021-04-01 07:19:12.588","CDBH":"7","XSFX":"由南向北","XSFXDM":"3","KKMC":"中天大道与和睦路交口"},{"KKBH":"7208810020000","HPHM":"吉AT396A","JGSK":"2021-04-01 07:19:12.616","CDBH":"4","XSFX":"由东向西","XSFXDM":"1","KKMC":"海旭道与安正路交口正向"},{"KKBH":"6071310030000","HPHM":"浙J50950","JGSK":"2021-04-01 07:19:12.633","CDBH":"3","XSFX":"由东向西","XSFXDM":"1","KKMC":"中央大道与海旭道交口正向"},{"KKBH":"6102661220000","HPHM":"津RGJ815","JGSK":"2021-04-01 07:19:12.643","CDBH":"1","XSFX":"由西向东","XSFXDM":"2","KKMC":"生态城中生大道故道河一桥西向东上桥处正向"},{"KKBH":"610271009","HPHM":"津A8A012","JGSK":"2021-04-01 07:19:12.706","CDBH":"8","XSFX":"由南向北","XSFXDM":"3","KKMC":"中新大道与泰七路交口"},{"KKBH":"728031003000","HPHM":"津JSH036","JGSK":"2021-04-01 07:19:12.753","CDBH":"6","XSFX":"由北向南","XSFXDM":"4","KKMC":"动漫中路与文二路交口"},{"KKBH":"720891004000","HPHM":"豫H3DA36","JGSK":"2021-04-01 07:19:12.771","CDBH":"5","XSFX":"由西向东","XSFXDM":"2","KKMC":"海博道与安平路交口"},{"KKBH":"610391006","HPHM":"京P3A557","JGSK":"2021-04-01 07:19:12.783","CDBH":"5","XSFX":"由西向东","XSFXDM":"2","KKMC":"和韵路与和意路交口"},{"KKBH":"610271008","HPHM":"车牌","JGSK":"2021-04-01 07:19:12.787","CDBH":"4","XSFX":"由北向南","XSFXDM":"4","KKMC":"中新大道与航母主题公园支路交口"},{"KKBH":"610256115","HPHM":"鲁AT219J","JGSK":"2021-04-01 07:19:12.79","CDBH":"10","XSFX":"由北向南","XSFXDM":"4","KKMC":"中天大道与中生大道交口"},{"KKBH":"610266118","HPHM":"津A26Q07","JGSK":"2021-04-01 07:19:12.802","CDBH":"12","XSFX":"由北向南","XSFXDM":"4","KKMC":"中生大道与和畅路交口"},{"KKBH":"7208910040000","HPHM":"鲁VL9858","JGSK":"2021-04-01 07:19:12.815","CDBH":"6","XSFX":"由西向东","XSFXDM":"2","KKMC":"海博道与安平路交口正向"},{"KKBH":"7208610030000","HPHM":"津A3N261","JGSK":"2021-04-01 07:19:12.89","CDBH":"7","XSFX":"由南向北","XSFXDM":"3","KKMC":"海晨道与安明路交口正向"},{"KKBH":"610266117","HPHM":"吉A85TJ9","JGSK":"2021-04-01 07:19:12.974","CDBH":"3","XSFX":"由东向西","XSFXDM":"1","KKMC":"中生大道与和韵路交口"},{"KKBH":"720891004000","HPHM":"辽A02TV9","JGSK":"2021-04-01 07:19:13.012","CDBH":"5","XSFX":"由西向东","XSFXDM":"2","KKMC":"海博道与安平路交口"},{"KKBH":"720871002000","HPHM":"津DBM444","JGSK":"2021-04-01 07:19:13.016","CDBH":"9","XSFX":"由北向南","XSFXDM":"4","KKMC":"安正路与芳菲路交口"},{"KKBH":"720881004000","HPHM":"鲁MW252M","JGSK":"2021-04-01 07:19:13.021","CDBH":"2","XSFX":"由东向西","XSFXDM":"1","KKMC":"海旭道与永盛路交口"},{"KKBH":"610391007","HPHM":"津A7V791","JGSK":"2021-04-01 07:19:13.1","CDBH":"8","XSFX":"由南向北","XSFXDM":"3","KKMC":"和韵路与和风路交口"},{"KKBH":"720891004000","HPHM":"车牌","JGSK":"2021-04-01 07:19:13.138","CDBH":"9","XSFX":"由南向北","XSFXDM":"3","KKMC":"海博道与安平路交口"},{"KKBH":"7208910030000","HPHM":"津KGD008","JGSK":"2021-04-01 07:19:13.138","CDBH":"6","XSFX":"由西向东","XSFXDM":"2","KKMC":"海博道与安正路交口正向"},{"KKBH":"720891006000","HPHM":"辽PX2593","JGSK":"2021-04-01 07:19:13.16","CDBH":"5","XSFX":"由西向东","XSFXDM":"2","KKMC":"海博道与永盛路交口"},{"KKBH":"610256116","HPHM":"鲁A70021","JGSK":"2021-04-01 07:19:13.17","CDBH":"4","XSFX":"由西向东","XSFXDM":"2","KKMC":"中天大道与和顺路交口"},{"KKBH":"610286127","HPHM":"津JSR923","JGSK":"2021-04-01 07:19:13.173","CDBH":"9","XSFX":"由南向北","XSFXDM":"3","KKMC":"中津大道与和畅路交口"},{"KKBH":"610276125","HPHM":"津NTH806","JGSK":"2021-04-01 07:19:13.19","CDBH":"5","XSFX":"由南向北","XSFXDM":"3","KKMC":"中新大道与和顺路交口"},{"KKBH":"7400110020000","HPHM":"津MR8160","JGSK":"2021-04-01 07:19:13.223","CDBH":"5","XSFX":"由南向北","XSFXDM":"3","KKMC":"静湖南路与华一路交口正向"},{"KKBH":"610256113","HPHM":"冀RG3A06","JGSK":"2021-04-01 07:19:13.246","CDBH":"2","XSFX":"由西向东","XSFXDM":"2","KKMC":"中天大道与和风路交口"},{"KKBH":"610276124","HPHM":"豫A0P7V6","JGSK":"2021-04-01 07:19:13.267","CDBH":"8","XSFX":"由南向北","XSFXDM":"3","KKMC":"中新大道与中生大道交口"},{"KKBH":"610266118","HPHM":"冀B3DG15","JGSK":"2021-04-01 07:19:13.313","CDBH":"5","XSFX":"由西向东","XSFXDM":"2","KKMC":"中生大道与和畅路交口"},{"KKBH":"610391007","HPHM":"冀A904ZW","JGSK":"2021-04-01 07:19:13.348","CDBH":"10","XSFX":"由北向南","XSFXDM":"4","KKMC":"和韵路与和风路交口"},{"KKBH":"7208710020000","HPHM":"津RZN333","JGSK":"2021-04-01 07:19:13.383","CDBH":"8","XSFX":"由北向南","XSFXDM":"4","KKMC":"安正路与芳菲路交口正向"},{"KKBH":"610266118","HPHM":"津A3Y023","JGSK":"2021-04-01 07:19:13.403","CDBH":"10","XSFX":"由北向南","XSFXDM":"4","KKMC":"中生大道与和畅路交口"},{"KKBH":"610391007","HPHM":"津RFA711","JGSK":"2021-04-01 07:19:13.424","CDBH":"11","XSFX":"由北向南","XSFXDM":"4","KKMC":"和韵路与和风路交口"},{"KKBH":"720881002000","HPHM":"津MLT523","JGSK":"2021-04-01 07:19:13.458","CDBH":"9","XSFX":"由南向北","XSFXDM":"3","KKMC":"海旭道与安正路交口"},{"KKBH":"610256116","HPHM":"闽A33103","JGSK":"2021-04-01 07:19:13.466","CDBH":"8","XSFX":"由南向北","XSFXDM":"3","KKMC":"中天大道与和顺路交口"},{"KKBH":"610271009","HPHM":"豫SX9R20","JGSK":"2021-04-01 07:19:13.472","CDBH":"11","XSFX":"由北向南","XSFXDM":"4","KKMC":"中新大道与泰七路交口"},{"KKBH":"610266118","HPHM":"鲁CZ806B","JGSK":"2021-04-01 07:19:13.513","CDBH":"4","XSFX":"由西向东","XSFXDM":"2","KKMC":"中生大道与和畅路交口"},{"KKBH":"720881002000","HPHM":"冀FL60H9","JGSK":"2021-04-01 07:19:13.56","CDBH":"12","XSFX":"由北向南","XSFXDM":"4","KKMC":"海旭道与安正路交口"},{"KKBH":"610256115","HPHM":"津HTZ815","JGSK":"2021-04-01 07:19:13.591","CDBH":"11","XSFX":"由北向南","XSFXDM":"4","KKMC":"中天大道与中生大道交口"},{"KKBH":"7205410020000","HPHM":"津FHF906","JGSK":"2021-04-01 07:19:13.602","CDBH":"1","XSFX":"由东向西","XSFXDM":"1","KKMC":"动漫环路西与动漫中路交口正向"},{"KKBH":"720821003000","HPHM":"津QH8302","JGSK":"2021-04-01 07:19:13.612","CDBH":"4","XSFX":"由南向北","XSFXDM":"3","KKMC":"动漫西路与动漫南路交口"},{"KKBH":"610326142000","HPHM":"冀B1L57W","JGSK":"2021-04-01 07:19:13.668","CDBH":"14","XSFX":"由北向南","XSFXDM":"4","KKMC":"中成大道与泰七路交口"},{"KKBH":"610266117","HPHM":"豫BG3153","JGSK":"2021-04-01 07:19:13.699","CDBH":"6","XSFX":"由西向东","XSFXDM":"2","KKMC":"中生大道与和韵路交口"},{"KKBH":"720881002000","HPHM":"津C87C78","JGSK":"2021-04-01 07:19:13.733","CDBH":"6","XSFX":"由西向东","XSFXDM":"2","KKMC":"海旭道与安正路交口"},{"KKBH":"610276125","HPHM":"津C69877","JGSK":"2021-04-01 07:19:13.741","CDBH":"7","XSFX":"由北向南","XSFXDM":"4","KKMC":"中新大道与和顺路交口"},{"KKBH":"610271009","HPHM":"冀B8RL31","JGSK":"2021-04-01 07:19:13.746","CDBH":"7","XSFX":"由南向北","XSFXDM":"3","KKMC":"中新大道与泰七路交口"},{"KKBH":"711","HPHM":"津A00R98","JGSK":"2021-04-01 07:19:13.777","CDBH":"7","XSFX":"由北向南","XSFXDM":"4","KKMC":"不礼让行人中新大道与和旭路交口"},{"KKBH":"7208910060000","HPHM":"京EA5671","JGSK":"2021-04-01 07:19:13.792","CDBH":"11","XSFX":"由北向南","XSFXDM":"4","KKMC":"海博道与永盛路交口正向"},{"KKBH":"610401005","HPHM":"津KL0097","JGSK":"2021-04-01 07:19:13.799","CDBH":"7","XSFX":"由南向北","XSFXDM":"3","KKMC":"和畅路与和顺路交口"},{"KKBH":"610266117","HPHM":"车牌","JGSK":"2021-04-01 07:19:13.825","CDBH":"10","XSFX":"由北向南","XSFXDM":"4","KKMC":"中生大道与和韵路交口"},{"KKBH":"610271009","HPHM":"车牌","JGSK":"2021-04-01 07:19:13.857","CDBH":"11","XSFX":"由北向南","XSFXDM":"4","KKMC":"中新大道与泰七路交口"},{"KKBH":"7208910030000","HPHM":"津ADF2628","JGSK":"2021-04-01 07:19:13.902","CDBH":"4","XSFX":"由西向东","XSFXDM":"2","KKMC":"海博道与安正路交口正向"},{"KKBH":"7208910060000","HPHM":"冀B0T87F","JGSK":"2021-04-01 07:19:13.907","CDBH":"6","XSFX":"由西向东","XSFXDM":"2","KKMC":"海博道与永盛路交口正向"},{"KKBH":"610401004","HPHM":"鲁P8826S","JGSK":"2021-04-01 07:19:13.928","CDBH":"1","XSFX":"由东向西","XSFXDM":"1","KKMC":"和畅路与和风路交口"},{"KKBH":"7208810020000","HPHM":"津DRY718","JGSK":"2021-04-01 07:19:14","CDBH":"12","XSFX":"由北向南","XSFXDM":"4","KKMC":"海旭道与安正路交口正向"},{"KKBH":"720891003000","HPHM":"车牌","JGSK":"2021-04-01 07:19:14.005","CDBH":"6","XSFX":"由西向东","XSFXDM":"2","KKMC":"海博道与安正路交口"},{"KKBH":"720891004000","HPHM":"车牌","JGSK":"2021-04-01 07:19:14.017","CDBH":"9","XSFX":"由南向北","XSFXDM":"3","KKMC":"海博道与安平路交口"},{"KKBH":"610391006","HPHM":"津JER286","JGSK":"2021-04-01 07:19:14.017","CDBH":"8","XSFX":"由南向北","XSFXDM":"3","KKMC":"和韵路与和意路交口"},{"KKBH":"610266117","HPHM":"津HVY976","JGSK":"2021-04-01 07:19:14.02","CDBH":"7","XSFX":"由南向北","XSFXDM":"3","KKMC":"中生大道与和韵路交口"},{"KKBH":"610266117","HPHM":"津HVY976","JGSK":"2021-04-01 07:19:14.021","CDBH":"7","XSFX":"由南向北","XSFXDM":"3","KKMC":"中生大道与和韵路交口"},{"KKBH":"7280310030000","HPHM":"津DTZ186","JGSK":"2021-04-01 07:19:14.039","CDBH":"5","XSFX":"由北向南","XSFXDM":"4","KKMC":"动漫中路与文二路交口正向"},{"KKBH":"720881004000","HPHM":"冀D137LV","JGSK":"2021-04-01 07:19:14.057","CDBH":"1","XSFX":"由东向西","XSFXDM":"1","KKMC":"海旭道与永盛路交口"},{"KKBH":"610266118","HPHM":"津MCT389","JGSK":"2021-04-01 07:19:14.059","CDBH":"1","XSFX":"由东向西","XSFXDM":"1","KKMC":"中生大道与和畅路交口"},{"KKBH":"7208810050000","HPHM":"津HCG076","JGSK":"2021-04-01 07:19:14.064","CDBH":"9","XSFX":"由北向南","XSFXDM":"4","KKMC":"海旭道与明盛路交口正向"},{"KKBH":"610286127","HPHM":"津KRM707","JGSK":"2021-04-01 07:19:14.066","CDBH":"3","XSFX":"由东向西","XSFXDM":"1","KKMC":"中津大道与和畅路交口"},{"KKBH":"610391006","HPHM":"津HHX816","JGSK":"2021-04-01 07:19:14.084","CDBH":"7","XSFX":"由南向北","XSFXDM":"3","KKMC":"和韵路与和意路交口"},{"KKBH":"610401005","HPHM":"津AZ5625","JGSK":"2021-04-01 07:19:14.13","CDBH":"7","XSFX":"由南向北","XSFXDM":"3","KKMC":"和畅路与和顺路交口"},{"KKBH":"610271010","HPHM":"津JC5000","JGSK":"2021-04-01 07:19:14.137","CDBH":"5","XSFX":"由南向北","XSFXDM":"3","KKMC":"中新大道与华五路交口"},{"KKBH":"720891004000","HPHM":"津RWL889","JGSK":"2021-04-01 07:19:14.209","CDBH":"5","XSFX":"由西向东","XSFXDM":"2","KKMC":"海博道与安平路交口"},{"KKBH":"610266117","HPHM":"津DBP118","JGSK":"2021-04-01 07:19:14.211","CDBH":"4","XSFX":"由西向东","XSFXDM":"2","KKMC":"中生大道与和韵路交口"},{"KKBH":"7208910040000","HPHM":"冀FD3T03","JGSK":"2021-04-01 07:19:14.233","CDBH":"6","XSFX":"由西向东","XSFXDM":"2","KKMC":"海博道与安平路交口正向"},{"KKBH":"610286127","HPHM":"津ML3676","JGSK":"2021-04-01 07:19:14.263","CDBH":"7","XSFX":"由南向北","XSFXDM":"3","KKMC":"中津大道与和畅路交口"},{"KKBH":"720891006000","HPHM":"冀DC1T00","JGSK":"2021-04-01 07:19:14.304","CDBH":"8","XSFX":"由西向东","XSFXDM":"2","KKMC":"海博道与永盛路交口"},{"KKBH":"720881002000","HPHM":"津HCP685","JGSK":"2021-04-01 07:19:14.305","CDBH":"4","XSFX":"由东向西","XSFXDM":"1","KKMC":"海旭道与安正路交口"},{"KKBH":"7208910040000","HPHM":"车牌","JGSK":"2021-04-01 07:19:14.338","CDBH":"5","XSFX":"由西向东","XSFXDM":"2","KKMC":"海博道与安平路交口正向"},{"KKBH":"610391007","HPHM":"津H51811","JGSK":"2021-04-01 07:19:14.36","CDBH":"7","XSFX":"由南向北","XSFXDM":"3","KKMC":"和韵路与和风路交口"},{"KKBH":"610256112","HPHM":"津AF02746","JGSK":"2021-04-01 07:19:14.379","CDBH":"11","XSFX":"由北向南","XSFXDM":"4","KKMC":"中天大道与中津大道交口"},{"KKBH":"610266118","HPHM":"津AJM198","JGSK":"2021-04-01 07:19:14.393","CDBH":"6","XSFX":"由西向东","XSFXDM":"2","KKMC":"中生大道与和畅路交口"},{"KKBH":"610391006","HPHM":"津C5A571","JGSK":"2021-04-01 07:19:14.411","CDBH":"4","XSFX":"由西向东","XSFXDM":"2","KKMC":"和韵路与和意路交口"},{"KKBH":"610256115","HPHM":"津DAT286","JGSK":"2021-04-01 07:19:14.47","CDBH":"12","XSFX":"由北向南","XSFXDM":"4","KKMC":"中天大道与中生大道交口"},{"KKBH":"610266117","HPHM":"津AD66643","JGSK":"2021-04-01 07:19:14.496","CDBH":"2","XSFX":"由东向西","XSFXDM":"1","KKMC":"中生大道与和韵路交口"},{"KKBH":"610256114","HPHM":"冀BM029J","JGSK":"2021-04-01 07:19:14.508","CDBH":"7","XSFX":"由北向南","XSFXDM":"4","KKMC":"中天大道与和旭路交口"},{"KKBH":"610276124","HPHM":"津HJ2608","JGSK":"2021-04-01 07:19:14.511","CDBH":"10","XSFX":"由北向南","XSFXDM":"4","KKMC":"中新大道与中生大道交口"},{"KKBH":"720881004000","HPHM":"津GYH121","JGSK":"2021-04-01 07:19:14.513","CDBH":"9","XSFX":"由西向东","XSFXDM":"2","KKMC":"海旭道与永盛路交口"},{"KKBH":"610401005","HPHM":"津HMX522","JGSK":"2021-04-01 07:19:14.515","CDBH":"10","XSFX":"由北向南","XSFXDM":"4","KKMC":"和畅路与和顺路交口"},{"KKBH":"720881002000","HPHM":"冀F28R89","JGSK":"2021-04-01 07:19:14.516","CDBH":"13","XSFX":"由北向南","XSFXDM":"4","KKMC":"海旭道与安正路交口"},{"KKBH":"610276125","HPHM":"津RQH242","JGSK":"2021-04-01 07:19:14.568","CDBH":"8","XSFX":"由北向南","XSFXDM":"4","KKMC":"中新大道与和顺路交口"},{"KKBH":"610401004","HPHM":"津RKW261","JGSK":"2021-04-01 07:19:14.574","CDBH":"9","XSFX":"由南向北","XSFXDM":"3","KKMC":"和畅路与和风路交口"},{"KKBH":"720871002000","HPHM":"津A0J423","JGSK":"2021-04-01 07:19:14.606","CDBH":"9","XSFX":"由北向南","XSFXDM":"4","KKMC":"安正路与芳菲路交口"},{"KKBH":"720811002000","HPHM":"京N56762","JGSK":"2021-04-01 07:19:14.668","CDBH":"5","XSFX":"由北向南","XSFXDM":"4","KKMC":"动漫南路与文一路交口"},{"KKBH":"610256114","HPHM":"津HCE319","JGSK":"2021-04-01 07:19:14.76","CDBH":"6","XSFX":"由南向北","XSFXDM":"3","KKMC":"中天大道与和旭路交口"},{"KKBH":"720541002000","HPHM":"津C6T731","JGSK":"2021-04-01 07:19:14.789","CDBH":"1","XSFX":"由东向西","XSFXDM":"1","KKMC":"动漫环路西与动漫中路交口"},{"KKBH":"610266118","HPHM":"津CFD296","JGSK":"2021-04-01 07:19:14.828","CDBH":"5","XSFX":"由西向东","XSFXDM":"2","KKMC":"中生大道与和畅路交口"},{"KKBH":"610271009","HPHM":"津JYY650","JGSK":"2021-04-01 07:19:14.862","CDBH":"4","XSFX":"由西向东","XSFXDM":"2","KKMC":"中新大道与泰七路交口"},{"KKBH":"610276124","HPHM":"京NE5S55","JGSK":"2021-04-01 07:19:14.873","CDBH":"8","XSFX":"由南向北","XSFXDM":"3","KKMC":"中新大道与中生大道交口"},{"KKBH":"711","HPHM":"津C39376","JGSK":"2021-04-01 07:19:14.893","CDBH":"8","XSFX":"由北向南","XSFXDM":"4","KKMC":"不礼让行人中新大道与和旭路交口"},{"KKBH":"610276124","HPHM":"冀AA609C","JGSK":"2021-04-01 07:19:14.91","CDBH":"11","XSFX":"由北向南","XSFXDM":"4","KKMC":"中新大道与中生大道交口"},{"KKBH":"610391006","HPHM":"冀ELF936","JGSK":"2021-04-01 07:19:14.912","CDBH":"8","XSFX":"由南向北","XSFXDM":"3","KKMC":"和韵路与和意路交口"},{"KKBH":"610271009","HPHM":"津RCE433","JGSK":"2021-04-01 07:19:14.925","CDBH":"7","XSFX":"由南向北","XSFXDM":"3","KKMC":"中新大道与泰七路交口"},{"KKBH":"720561002000","HPHM":"津JXZ955","JGSK":"2021-04-01 07:19:14.935","CDBH":"1","XSFX":"由东向西","XSFXDM":"1","KKMC":"动漫北路与文三路交口"},{"KKBH":"610276125","HPHM":"津RAE257","JGSK":"2021-04-01 07:19:14.952","CDBH":"1","XSFX":"由东向西","XSFXDM":"1","KKMC":"中新大道与和顺路交口"},{"KKBH":"7208810020000","HPHM":"津ND3550","JGSK":"2021-04-01 07:19:14.955","CDBH":"10","XSFX":"由南向北","XSFXDM":"3","KKMC":"海旭道与安正路交口正向"},{"KKBH":"7208810020000","HPHM":"冀J6Z453","JGSK":"2021-04-01 07:19:14.956","CDBH":"9","XSFX":"由南向北","XSFXDM":"3","KKMC":"海旭道与安正路交口正向"},{"KKBH":"7208910030000","HPHM":"车牌","JGSK":"2021-04-01 07:19:14.979","CDBH":"1","XSFX":"由东向西","XSFXDM":"1","KKMC":"海博道与安正路交口正向"},{"KKBH":"7208810020000","HPHM":"冀R7Y1E1","JGSK":"2021-04-01 07:19:15.061","CDBH":"13","XSFX":"由北向南","XSFXDM":"4","KKMC":"海旭道与安正路交口正向"},{"KKBH":"610261004000","HPHM":"津A7P638","JGSK":"2021-04-01 07:19:15.067","CDBH":"3","XSFX":"由南向北","XSFXDM":"3","KKMC":"中生大道与静湖西路（北侧）"},{"KKBH":"7208910030000","HPHM":"津A7A946","JGSK":"2021-04-01 07:19:15.136","CDBH":"12","XSFX":"由北向南","XSFXDM":"4","KKMC":"海博道与安正路交口正向"},{"KKBH":"610271010","HPHM":"津N39096","JGSK":"2021-04-01 07:19:15.15","CDBH":"8","XSFX":"由北向南","XSFXDM":"4","KKMC":"中新大道与华五路交口"},{"KKBH":"720871002000","HPHM":"豫GKF726","JGSK":"2021-04-01 07:19:15.16","CDBH":"5","XSFX":"由南向北","XSFXDM":"3","KKMC":"安正路与芳菲路交口"},{"KKBH":"7208710020000","HPHM":"津HUN566","JGSK":"2021-04-01 07:19:15.191","CDBH":"8","XSFX":"由北向南","XSFXDM":"4","KKMC":"安正路与芳菲路交口正向"},{"KKBH":"610401005","HPHM":"津FAN051","JGSK":"2021-04-01 07:19:15.218","CDBH":"10","XSFX":"由北向南","XSFXDM":"4","KKMC":"和畅路与和顺路交口"},{"KKBH":"610266117","HPHM":"津GNX306","JGSK":"2021-04-01 07:19:15.247","CDBH":"9","XSFX":"由南向北","XSFXDM":"3","KKMC":"中生大道与和韵路交口"},{"KKBH":"610391007","HPHM":"津A0W961","JGSK":"2021-04-01 07:19:15.271","CDBH":"10","XSFX":"由北向南","XSFXDM":"4","KKMC":"和韵路与和风路交口"},{"KKBH":"610251001","HPHM":"津ADL8282","JGSK":"2021-04-01 07:19:15.287","CDBH":"2","XSFX":"由东向西","XSFXDM":"1","KKMC":"中天大道与和畅路交口"},{"KKBH":"610391006","HPHM":"津HTT815","JGSK":"2021-04-01 07:19:15.312","CDBH":"7","XSFX":"由南向北","XSFXDM":"3","KKMC":"和韵路与和意路交口"},{"KKBH":"720881002000","HPHM":"冀B7A3U7","JGSK":"2021-04-01 07:19:15.318","CDBH":"12","XSFX":"由北向南","XSFXDM":"4","KKMC":"海旭道与安正路交口"},{"KKBH":"610276124","HPHM":"津GGX460","JGSK":"2021-04-01 07:19:15.346","CDBH":"11","XSFX":"由北向南","XSFXDM":"4","KKMC":"中新大道与中生大道交口"},{"KKBH":"610266117","HPHM":"冀TR6V17","JGSK":"2021-04-01 07:19:15.375","CDBH":"3","XSFX":"由东向西","XSFXDM":"1","KKMC":"中生大道与和韵路交口"},{"KKBH":"720891004000","HPHM":"车牌","JGSK":"2021-04-01 07:19:15.377","CDBH":"9","XSFX":"由南向北","XSFXDM":"3","KKMC":"海博道与安平路交口"},{"KKBH":"610276126","HPHM":"津NYR796","JGSK":"2021-04-01 07:19:15.393","CDBH":"4","XSFX":"由南向北","XSFXDM":"3","KKMC":"中新大道与和意路交口"},{"KKBH":"610401004","HPHM":"津G58522","JGSK":"2021-04-01 07:19:15.393","CDBH":"8","XSFX":"由南向北","XSFXDM":"3","KKMC":"和畅路与和风路交口"},{"KKBH":"7208810020000","HPHM":"津DLG969","JGSK":"2021-04-01 07:19:15.43","CDBH":"6","XSFX":"由西向东","XSFXDM":"2","KKMC":"海旭道与安正路交口正向"},{"KKBH":"610256115","HPHM":"津LA6320","JGSK":"2021-04-01 07:19:15.439","CDBH":"1","XSFX":"由东向西","XSFXDM":"1","KKMC":"中天大道与中生大道交口"},{"KKBH":"7208910030000","HPHM":"津HVP219","JGSK":"2021-04-01 07:19:15.563","CDBH":"4","XSFX":"由西向东","XSFXDM":"2","KKMC":"海博道与安正路交口正向"},{"KKBH":"610256113","HPHM":"京N59757","JGSK":"2021-04-01 07:19:15.653","CDBH":"4","XSFX":"由南向北","XSFXDM":"3","KKMC":"中天大道与和风路交口"},{"KKBH":"610401005","HPHM":"津RAT656","JGSK":"2021-04-01 07:19:15.661","CDBH":"11","XSFX":"由北向南","XSFXDM":"4","KKMC":"和畅路与和顺路交口"},{"KKBH":"610266122000","HPHM":"津C3U189","JGSK":"2021-04-01 07:19:15.728","CDBH":"2","XSFX":"由西向东","XSFXDM":"2","KKMC":"生态城中生大道故道河一桥西向东上桥处"},{"KKBH":"610276125","HPHM":"津C012D5","JGSK":"2021-04-01 07:19:15.75","CDBH":"4","XSFX":"由南向北","XSFXDM":"3","KKMC":"中新大道与和顺路交口"},{"KKBH":"720891003000","HPHM":"车牌","JGSK":"2021-04-01 07:19:15.764","CDBH":"6","XSFX":"由西向东","XSFXDM":"2","KKMC":"海博道与安正路交口"},{"KKBH":"610391007","HPHM":"津RGR763","JGSK":"2021-04-01 07:19:15.776","CDBH":"10","XSFX":"由北向南","XSFXDM":"4","KKMC":"和韵路与和风路交口"},{"KKBH":"610271010","HPHM":"津KR2015","JGSK":"2021-04-01 07:19:15.79","CDBH":"7","XSFX":"由北向南","XSFXDM":"4","KKMC":"中新大道与华五路交口"},{"KKBH":"610256113","HPHM":"津A6J422","JGSK":"2021-04-01 07:19:15.813","CDBH":"5","XSFX":"由南向北","XSFXDM":"3","KKMC":"中天大道与和风路交口"},{"KKBH":"610391007","HPHM":"津DJD311","JGSK":"2021-04-01 07:19:15.831","CDBH":"12","XSFX":"由北向南","XSFXDM":"4","KKMC":"和韵路与和风路交口"},{"KKBH":"711","HPHM":"津DYR815","JGSK":"2021-04-01 07:19:15.838","CDBH":"5","XSFX":"由南向北","XSFXDM":"3","KKMC":"不礼让行人中新大道与和旭路交口"},{"KKBH":"610276124","HPHM":"冀B0C8C6","JGSK":"2021-04-01 07:19:15.855","CDBH":"10","XSFX":"由北向南","XSFXDM":"4","KKMC":"中新大道与中生大道交口"},{"KKBH":"7208710020000","HPHM":"津RF5769","JGSK":"2021-04-01 07:19:15.881","CDBH":"9","XSFX":"由北向南","XSFXDM":"4","KKMC":"安正路与芳菲路交口正向"},{"KKBH":"610256116","HPHM":"津CA7990","JGSK":"2021-04-01 07:19:15.899","CDBH":"12","XSFX":"由北向南","XSFXDM":"4","KKMC":"中天大道与和顺路交口"},{"KKBH":"720881005000","HPHM":"冀B6K3F2","JGSK":"2021-04-01 07:19:15.931","CDBH":"4","XSFX":"由西向东","XSFXDM":"2","KKMC":"海旭道与明盛路交口"},{"KKBH":"7208910040000","HPHM":"津ADQ1771","JGSK":"2021-04-01 07:19:15.946","CDBH":"6","XSFX":"由西向东","XSFXDM":"2","KKMC":"海博道与安平路交口正向"},{"KKBH":"610276124","HPHM":"津FCP898","JGSK":"2021-04-01 07:19:15.95","CDBH":"6","XSFX":"由西向东","XSFXDM":"2","KKMC":"中新大道与中生大道交口"},{"KKBH":"720891004000","HPHM":"鲁VL9858","JGSK":"2021-04-01 07:19:15.968","CDBH":"5","XSFX":"由西向东","XSFXDM":"2","KKMC":"海博道与安平路交口"},{"KKBH":"610276124","HPHM":"津RCF003","JGSK":"2021-04-01 07:19:15.976","CDBH":"8","XSFX":"由南向北","XSFXDM":"3","KKMC":"中新大道与中生大道交口"},{"KKBH":"610276124","HPHM":"津JJX930","JGSK":"2021-04-01 07:19:15.987","CDBH":"8","XSFX":"由南向北","XSFXDM":"3","KKMC":"中新大道与中生大道交口"},{"KKBH":"610276126","HPHM":"津A11U50","JGSK":"2021-04-01 07:19:16.023","CDBH":"5","XSFX":"由南向北","XSFXDM":"3","KKMC":"中新大道与和意路交口"},{"KKBH":"610391007","HPHM":"津GLS518","JGSK":"2021-04-01 07:19:16.135","CDBH":"8","XSFX":"由南向北","XSFXDM":"3","KKMC":"和韵路与和风路交口"},{"KKBH":"7208910040000","HPHM":"车牌","JGSK":"2021-04-01 07:19:16.152","CDBH":"5","XSFX":"由西向东","XSFXDM":"2","KKMC":"海博道与安平路交口正向"},{"KKBH":"720891003000","HPHM":"津MBJ926","JGSK":"2021-04-01 07:19:16.182","CDBH":"8","XSFX":"由南向北","XSFXDM":"3","KKMC":"海博道与安正路交口"},{"KKBH":"610286127","HPHM":"晋HZG069","JGSK":"2021-04-01 07:19:16.209","CDBH":"4","XSFX":"由西向东","XSFXDM":"2","KKMC":"中津大道与和畅路交口"},{"KKBH":"610271009","HPHM":"津A8A012","JGSK":"2021-04-01 07:19:16.226","CDBH":"8","XSFX":"由南向北","XSFXDM":"3","KKMC":"中新大道与泰七路交口"},{"KKBH":"610256112","HPHM":"津K91376","JGSK":"2021-04-01 07:19:16.259","CDBH":"10","XSFX":"由北向南","XSFXDM":"4","KKMC":"中天大道与中津大道交口"},{"KKBH":"610401005","HPHM":"津AF53807","JGSK":"2021-04-01 07:19:16.283","CDBH":"7","XSFX":"由南向北","XSFXDM":"3","KKMC":"和畅路与和顺路交口"},{"KKBH":"720881002000","HPHM":"吉AT396A","JGSK":"2021-04-01 07:19:16.298","CDBH":"4","XSFX":"由东向西","XSFXDM":"1","KKMC":"海旭道与安正路交口"},{"KKBH":"6102610030000","HPHM":"津A7N818","JGSK":"2021-04-01 07:19:16.307","CDBH":"1","XSFX":"由东向西","XSFXDM":"1","KKMC":"中生大道与静湖南路交口正向"},{"KKBH":"6102610040000","HPHM":"蒙K1387B","JGSK":"2021-04-01 07:19:16.337","CDBH":"2","XSFX":"由南向北","XSFXDM":"3","KKMC":"中生大道与静湖西路（北侧）正向"},{"KKBH":"711","HPHM":"津FB5868","JGSK":"2021-04-01 07:19:16.339","CDBH":"7","XSFX":"由北向南","XSFXDM":"4","KKMC":"不礼让行人中新大道与和旭路交口"},{"KKBH":"720881004000","HPHM":"赣C1B193","JGSK":"2021-04-01 07:19:16.378","CDBH":"2","XSFX":"由东向西","XSFXDM":"1","KKMC":"海旭道与永盛路交口"},{"KKBH":"610276125","HPHM":"津FJC988","JGSK":"2021-04-01 07:19:16.426","CDBH":"4","XSFX":"由南向北","XSFXDM":"3","KKMC":"中新大道与和顺路交口"},{"KKBH":"610266118","HPHM":"津CFD296","JGSK":"2021-04-01 07:19:16.433","CDBH":"6","XSFX":"由西向东","XSFXDM":"2","KKMC":"中生大道与和畅路交口"},{"KKBH":"720891003000","HPHM":"车牌","JGSK":"2021-04-01 07:19:16.498","CDBH":"6","XSFX":"由西向东","XSFXDM":"2","KKMC":"海博道与安正路交口"},{"KKBH":"610256113","HPHM":"津LCV363","JGSK":"2021-04-01 07:19:16.499","CDBH":"1","XSFX":"由西向东","XSFXDM":"2","KKMC":"中天大道与和风路交口"},{"KKBH":"610256116","HPHM":"津AY7691","JGSK":"2021-04-01 07:19:16.53","CDBH":"4","XSFX":"由西向东","XSFXDM":"2","KKMC":"中天大道与和顺路交口"},{"KKBH":"610266117","HPHM":"津MK9818","JGSK":"2021-04-01 07:19:16.54","CDBH":"10","XSFX":"由北向南","XSFXDM":"4","KKMC":"中生大道与和韵路交口"},{"KKBH":"610401004","HPHM":"津C126L3","JGSK":"2021-04-01 07:19:16.555","CDBH":"2","XSFX":"由东向西","XSFXDM":"1","KKMC":"和畅路与和风路交口"},{"KKBH":"720881002000","HPHM":"津HSC356","JGSK":"2021-04-01 07:19:16.598","CDBH":"12","XSFX":"由北向南","XSFXDM":"4","KKMC":"海旭道与安正路交口"},{"KKBH":"7280310020000","HPHM":"吉J95L52","JGSK":"2021-04-01 07:19:16.603","CDBH":"1","XSFX":"由东向西","XSFXDM":"1","KKMC":"动漫中路与文一路交口正向"},{"KKBH":"610256113","HPHM":"津N36100","JGSK":"2021-04-01 07:19:16.624","CDBH":"7","XSFX":"由北向南","XSFXDM":"4","KKMC":"中天大道与和风路交口"},{"KKBH":"610256115","HPHM":"津K10929","JGSK":"2021-04-01 07:19:16.628","CDBH":"11","XSFX":"由北向南","XSFXDM":"4","KKMC":"中天大道与中生大道交口"},{"KKBH":"610256115","HPHM":"冀J3T9W3","JGSK":"2021-04-01 07:19:16.639","CDBH":"3","XSFX":"由东向西","XSFXDM":"1","KKMC":"中天大道与中生大道交口"},{"KKBH":"610276124","HPHM":"津D58218","JGSK":"2021-04-01 07:19:16.664","CDBH":"10","XSFX":"由北向南","XSFXDM":"4","KKMC":"中新大道与中生大道交口"},{"KKBH":"720891006000","HPHM":"京EA5671","JGSK":"2021-04-01 07:19:16.706","CDBH":"11","XSFX":"由北向南","XSFXDM":"4","KKMC":"海博道与永盛路交口"},{"KKBH":"610256115","HPHM":"津HDL293","JGSK":"2021-04-01 07:19:16.724","CDBH":"10","XSFX":"由北向南","XSFXDM":"4","KKMC":"中天大道与中生大道交口"},{"KKBH":"720891004000","HPHM":"车牌","JGSK":"2021-04-01 07:19:16.731","CDBH":"9","XSFX":"由南向北","XSFXDM":"3","KKMC":"海博道与安平路交口"},{"KKBH":"7208910040000","HPHM":"车牌","JGSK":"2021-04-01 07:19:16.732","CDBH":"4","XSFX":"由西向东","XSFXDM":"2","KKMC":"海博道与安平路交口正向"},{"KKBH":"720881002000","HPHM":"冀J1X400","JGSK":"2021-04-01 07:19:16.734","CDBH":"9","XSFX":"由南向北","XSFXDM":"3","KKMC":"海旭道与安正路交口"},{"KKBH":"610256113","HPHM":"津DAZ259","JGSK":"2021-04-01 07:19:16.745","CDBH":"8","XSFX":"由北向南","XSFXDM":"4","KKMC":"中天大道与和风路交口"},{"KKBH":"610276125","HPHM":"津GMZ855","JGSK":"2021-04-01 07:19:16.77","CDBH":"5","XSFX":"由南向北","XSFXDM":"3","KKMC":"中新大道与和顺路交口"},{"KKBH":"720891003000","HPHM":"津A71946","JGSK":"2021-04-01 07:19:16.839","CDBH":"1","XSFX":"由东向西","XSFXDM":"1","KKMC":"海博道与安正路交口"},{"KKBH":"610266117","HPHM":"津MYD331","JGSK":"2021-04-01 07:19:16.975","CDBH":"2","XSFX":"由东向西","XSFXDM":"1","KKMC":"中生大道与和韵路交口"},{"KKBH":"7208810020000","HPHM":"津KSH132","JGSK":"2021-04-01 07:19:16.988","CDBH":"12","XSFX":"由北向南","XSFXDM":"4","KKMC":"海旭道与安正路交口正向"},{"KKBH":"610391007","HPHM":"冀B9B7E2","JGSK":"2021-04-01 07:19:16.994","CDBH":"8","XSFX":"由南向北","XSFXDM":"3","KKMC":"和韵路与和风路交口"},{"KKBH":"720891004000","HPHM":"津C32A10","JGSK":"2021-04-01 07:19:17.005","CDBH":"5","XSFX":"由西向东","XSFXDM":"2","KKMC":"海博道与安平路交口"},{"KKBH":"610266122000","HPHM":"津RGJ815","JGSK":"2021-04-01 07:19:17.005","CDBH":"1","XSFX":"由西向东","XSFXDM":"2","KKMC":"生态城中生大道故道河一桥西向东上桥处"},{"KKBH":"610401004","HPHM":"津KBL307","JGSK":"2021-04-01 07:19:17.065","CDBH":"1","XSFX":"由东向西","XSFXDM":"1","KKMC":"和畅路与和风路交口"},{"KKBH":"610266117","HPHM":"津A2P769","JGSK":"2021-04-01 07:19:17.072","CDBH":"8","XSFX":"由南向北","XSFXDM":"3","KKMC":"中生大道与和韵路交口"},{"KKBH":"740011002000","HPHM":"津MR8160","JGSK":"2021-04-01 07:19:17.074","CDBH":"13","XSFX":"由南向北","XSFXDM":"3","KKMC":"静湖南路与华一路交口"},{"KKBH":"7209010020000","HPHM":"冀B7A6U8","JGSK":"2021-04-01 07:19:17.141","CDBH":"1","XSFX":"由东向西","XSFXDM":"1","KKMC":"玉林道与安正路交口正向"},{"KKBH":"610256116","HPHM":"冀R7J7R6","JGSK":"2021-04-01 07:19:17.181","CDBH":"9","XSFX":"由南向北","XSFXDM":"3","KKMC":"中天大道与和顺路交口"},{"KKBH":"7400110020000","HPHM":"津KCX318","JGSK":"2021-04-01 07:19:17.185","CDBH":"6","XSFX":"由北向南","XSFXDM":"4","KKMC":"静湖南路与华一路交口正向"},{"KKBH":"610251001","HPHM":"津B2M516","JGSK":"2021-04-01 07:19:17.191","CDBH":"7","XSFX":"由北向南","XSFXDM":"4","KKMC":"中天大道与和畅路交口"},{"KKBH":"610391006","HPHM":"津A7C600","JGSK":"2021-04-01 07:19:17.192","CDBH":"2","XSFX":"由东向西","XSFXDM":"1","KKMC":"和韵路与和意路交口"},{"KKBH":"610391006","HPHM":"津DU9033","JGSK":"2021-04-01 07:19:17.194","CDBH":"5","XSFX":"由西向东","XSFXDM":"2","KKMC":"和韵路与和意路交口"},{"KKBH":"610286127","HPHM":"津FCV660","JGSK":"2021-04-01 07:19:17.215","CDBH":"7","XSFX":"由南向北","XSFXDM":"3","KKMC":"中津大道与和畅路交口"},{"KKBH":"610266118","HPHM":"冀AF9H83","JGSK":"2021-04-01 07:19:17.242","CDBH":"10","XSFX":"由北向南","XSFXDM":"4","KKMC":"中生大道与和畅路交口"},{"KKBH":"720881004000","HPHM":"津CAG985","JGSK":"2021-04-01 07:19:17.255","CDBH":"1","XSFX":"由东向西","XSFXDM":"1","KKMC":"海旭道与永盛路交口"},{"KKBH":"610401004","HPHM":"冀B708A6","JGSK":"2021-04-01 07:19:17.295","CDBH":"7","XSFX":"由南向北","XSFXDM":"3","KKMC":"和畅路与和风路交口"},{"KKBH":"610256112","HPHM":"京KGD178","JGSK":"2021-04-01 07:19:17.32","CDBH":"10","XSFX":"由北向南","XSFXDM":"4","KKMC":"中天大道与中津大道交口"},{"KKBH":"728031002000","HPHM":"津K25556","JGSK":"2021-04-01 07:19:17.377","CDBH":"5","XSFX":"由南向北","XSFXDM":"3","KKMC":"动漫中路与文一路交口"},{"KKBH":"610266118","HPHM":"鲁B08Y9V","JGSK":"2021-04-01 07:19:17.393","CDBH":"4","XSFX":"由西向东","XSFXDM":"2","KKMC":"中生大道与和畅路交口"},{"KKBH":"610256113","HPHM":"冀RG3A06","JGSK":"2021-04-01 07:19:17.458","CDBH":"2","XSFX":"由西向东","XSFXDM":"2","KKMC":"中天大道与和风路交口"},{"KKBH":"610256113","HPHM":"津HGT557","JGSK":"2021-04-01 07:19:17.465","CDBH":"7","XSFX":"由北向南","XSFXDM":"4","KKMC":"中天大道与和风路交口"},{"KKBH":"610256111","HPHM":"津KYS580","JGSK":"2021-04-01 07:19:17.474","CDBH":"1","XSFX":"由西向东","XSFXDM":"2","KKMC":"中天大道与和惠路交口"},{"KKBH":"610276124","HPHM":"冀B7D8V6","JGSK":"2021-04-01 07:19:17.489","CDBH":"7","XSFX":"由南向北","XSFXDM":"3","KKMC":"中新大道与中生大道交口"},{"KKBH":"610256116","HPHM":"津KJA027","JGSK":"2021-04-01 07:19:17.501","CDBH":"7","XSFX":"由南向北","XSFXDM":"3","KKMC":"中天大道与和顺路交口"},{"KKBH":"610391007","HPHM":"津RBP920","JGSK":"2021-04-01 07:19:17.529","CDBH":"10","XSFX":"由北向南","XSFXDM":"4","KKMC":"和韵路与和风路交口"},{"KKBH":"720891003000","HPHM":"新F887UD","JGSK":"2021-04-01 07:19:17.54","CDBH":"7","XSFX":"由南向北","XSFXDM":"3","KKMC":"海博道与安正路交口"},{"KKBH":"610256115","HPHM":"辽PLQ768","JGSK":"2021-04-01 07:19:17.549","CDBH":"1","XSFX":"由东向西","XSFXDM":"1","KKMC":"中天大道与中生大道交口"},{"KKBH":"610256114","HPHM":"津A9V507","JGSK":"2021-04-01 07:19:17.549","CDBH":"2","XSFX":"由西向东","XSFXDM":"2","KKMC":"中天大道与和旭路交口"},{"KKBH":"7208910040000","HPHM":"津A8R077","JGSK":"2021-04-01 07:19:17.618","CDBH":"6","XSFX":"由西向东","XSFXDM":"2","KKMC":"海博道与安平路交口正向"},{"KKBH":"610276124","HPHM":"津FKF878","JGSK":"2021-04-01 07:19:17.624","CDBH":"11","XSFX":"由北向南","XSFXDM":"4","KKMC":"中新大道与中生大道交口"},{"KKBH":"720891004000","HPHM":"冀FD3T03","JGSK":"2021-04-01 07:19:17.646","CDBH":"5","XSFX":"由西向东","XSFXDM":"2","KKMC":"海博道与安平路交口"},{"KKBH":"610256116","HPHM":"津C1L536","JGSK":"2021-04-01 07:19:17.655","CDBH":"11","XSFX":"由北向南","XSFXDM":"4","KKMC":"中天大道与和顺路交口"},{"KKBH":"610256114","HPHM":"津A7H768","JGSK":"2021-04-01 07:19:17.665","CDBH":"5","XSFX":"由南向北","XSFXDM":"3","KKMC":"中天大道与和旭路交口"},{"KKBH":"711","HPHM":"京PA5101","JGSK":"2021-04-01 07:19:17.681","CDBH":"5","XSFX":"由南向北","XSFXDM":"3","KKMC":"不礼让行人中新大道与和旭路交口"},{"KKBH":"7208810040000","HPHM":"津C726Y0","JGSK":"2021-04-01 07:19:17.761","CDBH":"2","XSFX":"由东向西","XSFXDM":"1","KKMC":"海旭道与永盛路交口正向"},{"KKBH":"610256116","HPHM":"冀BL19U3","JGSK":"2021-04-01 07:19:17.774","CDBH":"8","XSFX":"由南向北","XSFXDM":"3","KKMC":"中天大道与和顺路交口"},{"KKBH":"7205710040000","HPHM":"冀H6622Q","JGSK":"2021-04-01 07:19:17.802","CDBH":"1","XSFX":"由东向西","XSFXDM":"1","KKMC":"动漫东路与动漫中路交口正向"},{"KKBH":"610271009","HPHM":"冀B8RL31","JGSK":"2021-04-01 07:19:17.827","CDBH":"7","XSFX":"由南向北","XSFXDM":"3","KKMC":"中新大道与泰七路交口"},{"KKBH":"720891004000","HPHM":"车牌","JGSK":"2021-04-01 07:19:17.851","CDBH":"9","XSFX":"由南向北","XSFXDM":"3","KKMC":"海博道与安平路交口"},{"KKBH":"610391007","HPHM":"津ADH9726","JGSK":"2021-04-01 07:19:17.865","CDBH":"10","XSFX":"由北向南","XSFXDM":"4","KKMC":"和韵路与和风路交口"},{"KKBH":"610266118","HPHM":"辽A17MJ9","JGSK":"2021-04-01 07:19:17.925","CDBH":"5","XSFX":"由西向东","XSFXDM":"2","KKMC":"中生大道与和畅路交口"},{"KKBH":"720881002000","HPHM":"津QT0396","JGSK":"2021-04-01 07:19:17.93","CDBH":"10","XSFX":"由南向北","XSFXDM":"3","KKMC":"海旭道与安正路交口"},{"KKBH":"711","HPHM":"津MWJ798","JGSK":"2021-04-01 07:19:17.932","CDBH":"8","XSFX":"由北向南","XSFXDM":"4","KKMC":"不礼让行人中新大道与和旭路交口"},{"KKBH":"610266117","HPHM":"津NZM985","JGSK":"2021-04-01 07:19:17.934","CDBH":"3","XSFX":"由东向西","XSFXDM":"1","KKMC":"中生大道与和韵路交口"},{"KKBH":"610286127","HPHM":"蒙A198JR","JGSK":"2021-04-01 07:19:17.937","CDBH":"8","XSFX":"由南向北","XSFXDM":"3","KKMC":"中津大道与和畅路交口"},{"KKBH":"610401005","HPHM":"吉B16S58","JGSK":"2021-04-01 07:19:17.98","CDBH":"11","XSFX":"由北向南","XSFXDM":"4","KKMC":"和畅路与和顺路交口"},{"KKBH":"610276124","HPHM":"辽A60DF8","JGSK":"2021-04-01 07:19:17.987","CDBH":"10","XSFX":"由北向南","XSFXDM":"4","KKMC":"中新大道与中生大道交口"},{"KKBH":"7208910090000","HPHM":"京KE7327","JGSK":"2021-04-01 07:19:17.998","CDBH":"4","XSFX":"由西向东","XSFXDM":"2","KKMC":"海博道与弘通路交口正向"},{"KKBH":"7208910030000","HPHM":"津JMM646","JGSK":"2021-04-01 07:19:18.002","CDBH":"4","XSFX":"由西向东","XSFXDM":"2","KKMC":"海博道与安正路交口正向"},{"KKBH":"7208910030000","HPHM":"车牌","JGSK":"2021-04-01 07:19:18.037","CDBH":"2","XSFX":"由东向西","XSFXDM":"1","KKMC":"海博道与安正路交口正向"},{"KKBH":"720891004000","HPHM":"津GFD089","JGSK":"2021-04-01 07:19:18.044","CDBH":"6","XSFX":"由西向东","XSFXDM":"2","KKMC":"海博道与安平路交口"},{"KKBH":"7208810020000","HPHM":"津HKW912","JGSK":"2021-04-01 07:19:18.078","CDBH":"13","XSFX":"由北向南","XSFXDM":"4","KKMC":"海旭道与安正路交口正向"},{"KKBH":"610401004","HPHM":"津RBD465","JGSK":"2021-04-01 07:19:18.101","CDBH":"7","XSFX":"由南向北","XSFXDM":"3","KKMC":"和畅路与和风路交口"},{"KKBH":"610286127","HPHM":"津JYX022","JGSK":"2021-04-01 07:19:18.134","CDBH":"7","XSFX":"由南向北","XSFXDM":"3","KKMC":"中津大道与和畅路交口"},{"KKBH":"610286127","HPHM":"津DJH076","JGSK":"2021-04-01 07:19:18.135","CDBH":"3","XSFX":"由东向西","XSFXDM":"1","KKMC":"中津大道与和畅路交口"},{"KKBH":"610401005","HPHM":"津HMT258","JGSK":"2021-04-01 07:19:18.14","CDBH":"4","XSFX":"由西向东","XSFXDM":"2","KKMC":"和畅路与和顺路交口"},{"KKBH":"7208810040000","HPHM":"川H92761","JGSK":"2021-04-01 07:19:18.2","CDBH":"4","XSFX":"由西向东","XSFXDM":"2","KKMC":"海旭道与永盛路交口正向"},{"KKBH":"7400110020000","HPHM":"津A8Z659","JGSK":"2021-04-01 07:19:18.224","CDBH":"7","XSFX":"由北向南","XSFXDM":"4","KKMC":"静湖南路与华一路交口正向"},{"KKBH":"610276124","HPHM":"京NE5S55","JGSK":"2021-04-01 07:19:18.228","CDBH":"8","XSFX":"由南向北","XSFXDM":"3","KKMC":"中新大道与中生大道交口"},{"KKBH":"610266118","HPHM":"津CAD567","JGSK":"2021-04-01 07:19:18.236","CDBH":"12","XSFX":"由北向南","XSFXDM":"4","KKMC":"中生大道与和畅路交口"},{"KKBH":"610276124","HPHM":"车牌","JGSK":"2021-04-01 07:19:18.28","CDBH":"11","XSFX":"由北向南","XSFXDM":"4","KKMC":"中新大道与中生大道交口"},{"KKBH":"610256113","HPHM":"津D98502","JGSK":"2021-04-01 07:19:18.286","CDBH":"4","XSFX":"由南向北","XSFXDM":"3","KKMC":"中天大道与和风路交口"},{"KKBH":"610286127","HPHM":"津ML3676","JGSK":"2021-04-01 07:19:18.293","CDBH":"8","XSFX":"由南向北","XSFXDM":"3","KKMC":"中津大道与和畅路交口"},{"KKBH":"720871002000","HPHM":"津B2U533","JGSK":"2021-04-01 07:19:18.293","CDBH":"8","XSFX":"由北向南","XSFXDM":"4","KKMC":"安正路与芳菲路交口"},{"KKBH":"610256115","HPHM":"津N01360","JGSK":"2021-04-01 07:19:18.318","CDBH":"2","XSFX":"由东向西","XSFXDM":"1","KKMC":"中天大道与中生大道交口"},{"KKBH":"7208810020000","HPHM":"豫GKF726","JGSK":"2021-04-01 07:19:18.345","CDBH":"9","XSFX":"由南向北","XSFXDM":"3","KKMC":"海旭道与安正路交口正向"},{"KKBH":"610256116","HPHM":"津FFU766","JGSK":"2021-04-01 07:19:18.381","CDBH":"8","XSFX":"由南向北","XSFXDM":"3","KKMC":"中天大道与和顺路交口"},{"KKBH":"7400110020000","HPHM":"津NRY106","JGSK":"2021-04-01 07:19:18.437","CDBH":"5","XSFX":"由南向北","XSFXDM":"3","KKMC":"静湖南路与华一路交口正向"},{"KKBH":"7208610020000","HPHM":"津AD75553","JGSK":"2021-04-01 07:19:18.459","CDBH":"11","XSFX":"由北向南","XSFXDM":"4","KKMC":"海晨道与安正路交口正向"},{"KKBH":"610266117","HPHM":"车牌","JGSK":"2021-04-01 07:19:18.465","CDBH":"11","XSFX":"由北向南","XSFXDM":"4","KKMC":"中生大道与和韵路交口"},{"KKBH":"610401005","HPHM":"苏ML2F28","JGSK":"2021-04-01 07:19:18.48","CDBH":"11","XSFX":"由北向南","XSFXDM":"4","KKMC":"和畅路与和顺路交口"},{"KKBH":"711","HPHM":"津H47788","JGSK":"2021-04-01 07:19:18.496","CDBH":"7","XSFX":"由北向南","XSFXDM":"4","KKMC":"不礼让行人中新大道与和旭路交口"},{"KKBH":"610271008","HPHM":"冀B9PJ66","JGSK":"2021-04-01 07:19:18.499","CDBH":"4","XSFX":"由北向南","XSFXDM":"4","KKMC":"中新大道与航母主题公园支路交口"},{"KKBH":"610271009","HPHM":"津DL5702","JGSK":"2021-04-01 07:19:18.563","CDBH":"8","XSFX":"由南向北","XSFXDM":"3","KKMC":"中新大道与泰七路交口"},{"KKBH":"720891003000","HPHM":"车牌","JGSK":"2021-04-01 07:19:18.578","CDBH":"6","XSFX":"由西向东","XSFXDM":"2","KKMC":"海博道与安正路交口"},{"KKBH":"610401004","HPHM":"鲁P8826S","JGSK":"2021-04-01 07:19:18.582","CDBH":"2","XSFX":"由东向西","XSFXDM":"1","KKMC":"和畅路与和风路交口"},{"KKBH":"610276125","HPHM":"津C97125","JGSK":"2021-04-01 07:19:18.607","CDBH":"4","XSFX":"由南向北","XSFXDM":"3","KKMC":"中新大道与和顺路交口"},{"KKBH":"610266117","HPHM":"津DYE820","JGSK":"2021-04-01 07:19:18.607","CDBH":"9","XSFX":"由南向北","XSFXDM":"3","KKMC":"中生大道与和韵路交口"},{"KKBH":"610256113","HPHM":"津B55919","JGSK":"2021-04-01 07:19:18.607","CDBH":"6","XSFX":"由南向北","XSFXDM":"3","KKMC":"中天大道与和风路交口"},{"KKBH":"610271009","HPHM":"津HMY506","JGSK":"2021-04-01 07:19:18.615","CDBH":"4","XSFX":"由西向东","XSFXDM":"2","KKMC":"中新大道与泰七路交口"},{"KKBH":"610391006","HPHM":"津NGH577","JGSK":"2021-04-01 07:19:18.666","CDBH":"1","XSFX":"由东向西","XSFXDM":"1","KKMC":"和韵路与和意路交口"},{"KKBH":"610401005","HPHM":"皖J10207","JGSK":"2021-04-01 07:19:18.681","CDBH":"7","XSFX":"由南向北","XSFXDM":"3","KKMC":"和畅路与和顺路交口"},{"KKBH":"720891004000","HPHM":"辽AH020H","JGSK":"2021-04-01 07:19:18.687","CDBH":"5","XSFX":"由西向东","XSFXDM":"2","KKMC":"海博道与安平路交口"},{"KKBH":"720881004000","HPHM":"津MN0056","JGSK":"2021-04-01 07:19:18.694","CDBH":"2","XSFX":"由东向西","XSFXDM":"1","KKMC":"海旭道与永盛路交口"},{"KKBH":"610256112","HPHM":"津NXM600","JGSK":"2021-04-01 07:19:18.699","CDBH":"11","XSFX":"由北向南","XSFXDM":"4","KKMC":"中天大道与中津大道交口"},{"KKBH":"610256111","HPHM":"津JMH515","JGSK":"2021-04-01 07:19:18.779","CDBH":"9","XSFX":"由北向南","XSFXDM":"4","KKMC":"中天大道与和惠路交口"},{"KKBH":"610266117","HPHM":"津AF04155","JGSK":"2021-04-01 07:19:18.802","CDBH":"2","XSFX":"由东向西","XSFXDM":"1","KKMC":"中生大道与和韵路交口"},{"KKBH":"7208910060000","HPHM":"津MZD336","JGSK":"2021-04-01 07:19:18.809","CDBH":"9","XSFX":"由南向北","XSFXDM":"3","KKMC":"海博道与永盛路交口正向"},{"KKBH":"7208810050000","HPHM":"冀D613WN","JGSK":"2021-04-01 07:19:18.813","CDBH":"9","XSFX":"由北向南","XSFXDM":"4","KKMC":"海旭道与明盛路交口正向"},{"KKBH":"720881005000","HPHM":"津HCG076","JGSK":"2021-04-01 07:19:18.945","CDBH":"9","XSFX":"由北向南","XSFXDM":"4","KKMC":"海旭道与明盛路交口"},{"KKBH":"610251001","HPHM":"津ADL8282","JGSK":"2021-04-01 07:19:18.958","CDBH":"2","XSFX":"由东向西","XSFXDM":"1","KKMC":"中天大道与和畅路交口"},{"KKBH":"610276124","HPHM":"豫QBM146","JGSK":"2021-04-01 07:19:18.985","CDBH":"10","XSFX":"由北向南","XSFXDM":"4","KKMC":"中新大道与中生大道交口"},{"KKBH":"720881002000","HPHM":"鲁AZ96K7","JGSK":"2021-04-01 07:19:18.996","CDBH":"12","XSFX":"由北向南","XSFXDM":"4","KKMC":"海旭道与安正路交口"},{"KKBH":"610256116","HPHM":"津D81131","JGSK":"2021-04-01 07:19:19.014","CDBH":"12","XSFX":"由北向南","XSFXDM":"4","KKMC":"中天大道与和顺路交口"},{"KKBH":"610276126","HPHM":"津NYR796","JGSK":"2021-04-01 07:19:19.063","CDBH":"4","XSFX":"由南向北","XSFXDM":"3","KKMC":"中新大道与和意路交口"},{"KKBH":"728031003000","HPHM":"津DTZ186","JGSK":"2021-04-01 07:19:19.065","CDBH":"5","XSFX":"由北向南","XSFXDM":"4","KKMC":"动漫中路与文二路交口"},{"KKBH":"610256113","HPHM":"冀R68M52","JGSK":"2021-04-01 07:19:19.166","CDBH":"5","XSFX":"由南向北","XSFXDM":"3","KKMC":"中天大道与和风路交口"},{"KKBH":"610276124","HPHM":"鲁QS1T21","JGSK":"2021-04-01 07:19:19.214","CDBH":"7","XSFX":"由南向北","XSFXDM":"3","KKMC":"中新大道与中生大道交口"},{"KKBH":"610391006","HPHM":"津A7C600","JGSK":"2021-04-01 07:19:19.226","CDBH":"2","XSFX":"由东向西","XSFXDM":"1","KKMC":"和韵路与和意路交口"},{"KKBH":"610391006","HPHM":"冀BZ950R","JGSK":"2021-04-01 07:19:19.275","CDBH":"7","XSFX":"由南向北","XSFXDM":"3","KKMC":"和韵路与和意路交口"},{"KKBH":"720891004000","HPHM":"车牌","JGSK":"2021-04-01 07:19:19.297","CDBH":"9","XSFX":"由南向北","XSFXDM":"3","KKMC":"海博道与安平路交口"},{"KKBH":"7208810020000","HPHM":"黑A64A64","JGSK":"2021-04-01 07:19:19.299","CDBH":"12","XSFX":"由北向南","XSFXDM":"4","KKMC":"海旭道与安正路交口正向"},{"KKBH":"610391007","HPHM":"津H51811","JGSK":"2021-04-01 07:19:19.334","CDBH":"7","XSFX":"由南向北","XSFXDM":"3","KKMC":"和韵路与和风路交口"},{"KKBH":"720891004000","HPHM":"车牌","JGSK":"2021-04-01 07:19:19.37","CDBH":"9","XSFX":"由南向北","XSFXDM":"3","KKMC":"海博道与安平路交口"},{"KKBH":"610266117","HPHM":"津A9S943","JGSK":"2021-04-01 07:19:19.373","CDBH":"2","XSFX":"由东向西","XSFXDM":"1","KKMC":"中生大道与和韵路交口"},{"KKBH":"6102610040000","HPHM":"鲁N3089G","JGSK":"2021-04-01 07:19:19.393","CDBH":"3","XSFX":"由南向北","XSFXDM":"3","KKMC":"中生大道与静湖西路（北侧）正向"},{"KKBH":"720891004000","HPHM":"津ADQ1771","JGSK":"2021-04-01 07:19:19.405","CDBH":"5","XSFX":"由西向东","XSFXDM":"2","KKMC":"海博道与安平路交口"},{"KKBH":"720881005000","HPHM":"津E12695","JGSK":"2021-04-01 07:19:19.447","CDBH":"4","XSFX":"由西向东","XSFXDM":"2","KKMC":"海旭道与明盛路交口"},{"KKBH":"610271010","HPHM":"冀BM312H","JGSK":"2021-04-01 07:19:19.494","CDBH":"4","XSFX":"由南向北","XSFXDM":"3","KKMC":"中新大道与华五路交口"},{"KKBH":"610401005","HPHM":"津FAN051","JGSK":"2021-04-01 07:19:19.501","CDBH":"10","XSFX":"由北向南","XSFXDM":"4","KKMC":"和畅路与和顺路交口"},{"KKBH":"610276124","HPHM":"津RCF003","JGSK":"2021-04-01 07:19:19.507","CDBH":"8","XSFX":"由南向北","XSFXDM":"3","KKMC":"中新大道与中生大道交口"},{"KKBH":"610266117","HPHM":"津RXV691","JGSK":"2021-04-01 07:19:19.566","CDBH":"12","XSFX":"由北向南","XSFXDM":"4","KKMC":"中生大道与和韵路交口"},{"KKBH":"720891004000","HPHM":"车牌","JGSK":"2021-04-01 07:19:19.61","CDBH":"9","XSFX":"由南向北","XSFXDM":"3","KKMC":"海博道与安平路交口"},{"KKBH":"720871002000","HPHM":"津RF5769","JGSK":"2021-04-01 07:19:19.65","CDBH":"9","XSFX":"由北向南","XSFXDM":"4","KKMC":"安正路与芳菲路交口"},{"KKBH":"610256113","HPHM":"津K22776","JGSK":"2021-04-01 07:19:19.653","CDBH":"2","XSFX":"由西向东","XSFXDM":"2","KKMC":"中天大道与和风路交口"},{"KKBH":"610256112","HPHM":"津HW1002","JGSK":"2021-04-01 07:19:19.656","CDBH":"9","XSFX":"由南向北","XSFXDM":"3","KKMC":"中天大道与中津大道交口"},{"KKBH":"610256113","HPHM":"津NB3119","JGSK":"2021-04-01 07:19:19.705","CDBH":"8","XSFX":"由北向南","XSFXDM":"4","KKMC":"中天大道与和风路交口"},{"KKBH":"610266118","HPHM":"辽A17MJ9","JGSK":"2021-04-01 07:19:19.713","CDBH":"5","XSFX":"由西向东","XSFXDM":"2","KKMC":"中生大道与和畅路交口"},{"KKBH":"610256115","HPHM":"津MEC319","JGSK":"2021-04-01 07:19:19.778","CDBH":"5","XSFX":"由西向东","XSFXDM":"2","KKMC":"中天大道与中生大道交口"},{"KKBH":"7208810020000","HPHM":"津RLE799","JGSK":"2021-04-01 07:19:19.817","CDBH":"5","XSFX":"由西向东","XSFXDM":"2","KKMC":"海旭道与安正路交口正向"},{"KKBH":"610276125","HPHM":"津FJC988","JGSK":"2021-04-01 07:19:19.824","CDBH":"4","XSFX":"由南向北","XSFXDM":"3","KKMC":"中新大道与和顺路交口"},{"KKBH":"610271009","HPHM":"冀F9RY78","JGSK":"2021-04-01 07:19:19.855","CDBH":"7","XSFX":"由南向北","XSFXDM":"3","KKMC":"中新大道与泰七路交口"},{"KKBH":"7208910030000","HPHM":"津RFR237","JGSK":"2021-04-01 07:19:19.863","CDBH":"4","XSFX":"由西向东","XSFXDM":"2","KKMC":"海博道与安正路交口正向"},{"KKBH":"7208810040000","HPHM":"吉A25CS7","JGSK":"2021-04-01 07:19:19.869","CDBH":"1","XSFX":"由东向西","XSFXDM":"1","KKMC":"海旭道与永盛路交口正向"},{"KKBH":"610271010","HPHM":"津N39096","JGSK":"2021-04-01 07:19:19.886","CDBH":"8","XSFX":"由北向南","XSFXDM":"4","KKMC":"中新大道与华五路交口"},{"KKBH":"610256111","HPHM":"辽PQG077","JGSK":"2021-04-01 07:19:19.94","CDBH":"9","XSFX":"由北向南","XSFXDM":"4","KKMC":"中天大道与和惠路交口"},{"KKBH":"7208810070000","HPHM":"车牌","JGSK":"2021-04-01 07:19:19.951","CDBH":"3","XSFX":"由西向东","XSFXDM":"2","KKMC":"海旭道与弘通路交口正向"},{"KKBH":"720871002000","HPHM":"津RZN333","JGSK":"2021-04-01 07:19:19.974","CDBH":"8","XSFX":"由北向南","XSFXDM":"4","KKMC":"安正路与芳菲路交口"},{"KKBH":"610271008","HPHM":"冀B9PJ66","JGSK":"2021-04-01 07:19:19.987","CDBH":"4","XSFX":"由北向南","XSFXDM":"4","KKMC":"中新大道与航母主题公园支路交口"},{"KKBH":"610256114","HPHM":"津HCC920","JGSK":"2021-04-01 07:19:20.024","CDBH":"4","XSFX":"由南向北","XSFXDM":"3","KKMC":"中天大道与和旭路交口"},{"KKBH":"610391006","HPHM":"津JER286","JGSK":"2021-04-01 07:19:20.027","CDBH":"8","XSFX":"由南向北","XSFXDM":"3","KKMC":"和韵路与和意路交口"},{"KKBH":"610401005","HPHM":"津AZ5625","JGSK":"2021-04-01 07:19:20.034","CDBH":"7","XSFX":"由南向北","XSFXDM":"3","KKMC":"和畅路与和顺路交口"},{"KKBH":"610276126","HPHM":"苏HJD651","JGSK":"2021-04-01 07:19:20.045","CDBH":"5","XSFX":"由南向北","XSFXDM":"3","KKMC":"中新大道与和意路交口"},{"KKBH":"610276125","HPHM":"津DEF639","JGSK":"2021-04-01 07:19:20.063","CDBH":"5","XSFX":"由南向北","XSFXDM":"3","KKMC":"中新大道与和顺路交口"},{"KKBH":"610401005","HPHM":"津ADT220","JGSK":"2021-04-01 07:19:20.067","CDBH":"5","XSFX":"由西向东","XSFXDM":"2","KKMC":"和畅路与和顺路交口"},{"KKBH":"7208810040000","HPHM":"津AF19513","JGSK":"2021-04-01 07:19:20.069","CDBH":"2","XSFX":"由东向西","XSFXDM":"1","KKMC":"海旭道与永盛路交口正向"},{"KKBH":"7208810040000","HPHM":"蒙BZT227","JGSK":"2021-04-01 07:19:20.126","CDBH":"4","XSFX":"由西向东","XSFXDM":"2","KKMC":"海旭道与永盛路交口正向"},{"KKBH":"610256113","HPHM":"冀C5520W","JGSK":"2021-04-01 07:19:20.131","CDBH":"5","XSFX":"由南向北","XSFXDM":"3","KKMC":"中天大道与和风路交口"},{"KKBH":"7400110020000","HPHM":"津C673T6","JGSK":"2021-04-01 07:19:20.152","CDBH":"6","XSFX":"由北向南","XSFXDM":"4","KKMC":"静湖南路与华一路交口正向"},{"KKBH":"610256114","HPHM":"津BM029J","JGSK":"2021-04-01 07:19:20.184","CDBH":"7","XSFX":"由北向南","XSFXDM":"4","KKMC":"中天大道与和旭路交口"},{"KKBH":"610401005","HPHM":"津HMX522","JGSK":"2021-04-01 07:19:20.22","CDBH":"11","XSFX":"由北向南","XSFXDM":"4","KKMC":"和畅路与和顺路交口"},{"KKBH":"610401004","HPHM":"冀J5C8G9","JGSK":"2021-04-01 07:19:20.245","CDBH":"8","XSFX":"由南向北","XSFXDM":"3","KKMC":"和畅路与和风路交口"},{"KKBH":"610256115","HPHM":"津GWS701","JGSK":"2021-04-01 07:19:20.258","CDBH":"6","XSFX":"由西向东","XSFXDM":"2","KKMC":"中天大道与中生大道交口"},{"KKBH":"720571004000","HPHM":"冀H6622Q","JGSK":"2021-04-01 07:19:20.272","CDBH":"1","XSFX":"由东向西","XSFXDM":"1","KKMC":"动漫东路与动漫中路交口"},{"KKBH":"7205410040000","HPHM":"津C2U853","JGSK":"2021-04-01 07:19:20.301","CDBH":"1","XSFX":"由东向西","XSFXDM":"1","KKMC":"动漫环路东与动漫中路交口正向"},{"KKBH":"7208810050000","HPHM":"黑AE96F6","JGSK":"2021-04-01 07:19:20.309","CDBH":"9","XSFX":"由北向南","XSFXDM":"4","KKMC":"海旭道与明盛路交口正向"},{"KKBH":"610391007","HPHM":"津RGR763","JGSK":"2021-04-01 07:19:20.345","CDBH":"11","XSFX":"由北向南","XSFXDM":"4","KKMC":"和韵路与和风路交口"},{"KKBH":"720881002000","HPHM":"津RNV326","JGSK":"2021-04-01 07:19:20.372","CDBH":"7","XSFX":"由西向东","XSFXDM":"2","KKMC":"海旭道与安正路交口"},{"KKBH":"610256114","HPHM":"津HCE319","JGSK":"2021-04-01 07:19:20.385","CDBH":"6","XSFX":"由南向北","XSFXDM":"3","KKMC":"中天大道与和旭路交口"},{"KKBH":"610271009","HPHM":"豫SX9R20","JGSK":"2021-04-01 07:19:20.412","CDBH":"11","XSFX":"由北向南","XSFXDM":"4","KKMC":"中新大道与泰七路交口"},{"KKBH":"610256113","HPHM":"津LCV363","JGSK":"2021-04-01 07:19:20.413","CDBH":"1","XSFX":"由西向东","XSFXDM":"2","KKMC":"中天大道与和风路交口"},{"KKBH":"610391007","HPHM":"津C22732","JGSK":"2021-04-01 07:19:20.426","CDBH":"12","XSFX":"由北向南","XSFXDM":"4","KKMC":"和韵路与和风路交口"},{"KKBH":"720881002000","HPHM":"津A7Q586","JGSK":"2021-04-01 07:19:20.43","CDBH":"6","XSFX":"由西向东","XSFXDM":"2","KKMC":"海旭道与安正路交口"},{"KKBH":"720881004000","HPHM":"冀CKH360","JGSK":"2021-04-01 07:19:20.453","CDBH":"2","XSFX":"由东向西","XSFXDM":"1","KKMC":"海旭道与永盛路交口"},{"KKBH":"7208810020000","HPHM":"津DVX865","JGSK":"2021-04-01 07:19:20.479","CDBH":"13","XSFX":"由北向南","XSFXDM":"4","KKMC":"海旭道与安正路交口正向"},{"KKBH":"610391007","HPHM":"津RG2582","JGSK":"2021-04-01 07:19:20.497","CDBH":"7","XSFX":"由南向北","XSFXDM":"3","KKMC":"和韵路与和风路交口"},{"KKBH":"711","HPHM":"津GZL100","JGSK":"2021-04-01 07:19:20.559","CDBH":"5","XSFX":"由南向北","XSFXDM":"3","KKMC":"不礼让行人中新大道与和旭路交口"},{"KKBH":"720891003000","HPHM":"车牌","JGSK":"2021-04-01 07:19:20.572","CDBH":"6","XSFX":"由西向东","XSFXDM":"2","KKMC":"海博道与安正路交口"},{"KKBH":"7208910040000","HPHM":"津KNC667","JGSK":"2021-04-01 07:19:20.589","CDBH":"6","XSFX":"由西向东","XSFXDM":"2","KKMC":"海博道与安平路交口正向"},{"KKBH":"720881002000","HPHM":"津H21691","JGSK":"2021-04-01 07:19:20.594","CDBH":"12","XSFX":"由北向南","XSFXDM":"4","KKMC":"海旭道与安正路交口"},{"KKBH":"711","HPHM":"津ACY787","JGSK":"2021-04-01 07:19:20.653","CDBH":"7","XSFX":"由北向南","XSFXDM":"4","KKMC":"不礼让行人中新大道与和旭路交口"},{"KKBH":"610256116","HPHM":"冀B2C5N1","JGSK":"2021-04-01 07:19:20.694","CDBH":"11","XSFX":"由北向南","XSFXDM":"4","KKMC":"中天大道与和顺路交口"},{"KKBH":"7280310020000","HPHM":"车牌","JGSK":"2021-04-01 07:19:20.72","CDBH":"8","XSFX":"由北向南","XSFXDM":"4","KKMC":"动漫中路与文一路交口正向"},{"KKBH":"610276124","HPHM":"津MH8353","JGSK":"2021-04-01 07:19:20.745","CDBH":"11","XSFX":"由北向南","XSFXDM":"4","KKMC":"中新大道与中生大道交口"},{"KKBH":"610256113","HPHM":"津DMX528","JGSK":"2021-04-01 07:19:20.746","CDBH":"7","XSFX":"由北向南","XSFXDM":"4","KKMC":"中天大道与和风路交口"},{"KKBH":"720891004000","HPHM":"津A8R077","JGSK":"2021-04-01 07:19:20.766","CDBH":"5","XSFX":"由西向东","XSFXDM":"2","KKMC":"海博道与安平路交口"},{"KKBH":"7400110020000","HPHM":"冀B0NW66","JGSK":"2021-04-01 07:19:20.812","CDBH":"5","XSFX":"由南向北","XSFXDM":"3","KKMC":"静湖南路与华一路交口正向"},{"KKBH":"610391008","HPHM":"津A09818D","JGSK":"2021-04-01 07:19:20.84","CDBH":"2","XSFX":"由东向西","XSFXDM":"1","KKMC":"和韵路与和旭路交口"},{"KKBH":"610391007","HPHM":"冀B9B7E2","JGSK":"2021-04-01 07:19:20.854","CDBH":"9","XSFX":"由南向北","XSFXDM":"3","KKMC":"和韵路与和风路交口"},{"KKBH":"610256115","HPHM":"津MAH770","JGSK":"2021-04-01 07:19:20.857","CDBH":"1","XSFX":"由东向西","XSFXDM":"1","KKMC":"中天大道与中生大道交口"},{"KKBH":"1250","HPHM":"鄂FC5M76","JGSK":"2021-04-01 07:19:20.859","CDBH":"2","XSFX":"由东向西","XSFXDM":"1","KKMC":"中滨大道与盛三街交口正向"},{"KKBH":"711","HPHM":"津JYY031","JGSK":"2021-04-01 07:19:20.891","CDBH":"8","XSFX":"由北向南","XSFXDM":"4","KKMC":"不礼让行人中新大道与和旭路交口"},{"KKBH":"610266117","HPHM":"津C6J706","JGSK":"2021-04-01 07:19:20.891","CDBH":"10","XSFX":"由北向南","XSFXDM":"4","KKMC":"中生大道与和韵路交口"},{"KKBH":"720881002000","HPHM":"津AZ6688","JGSK":"2021-04-01 07:19:20.915","CDBH":"13","XSFX":"由北向南","XSFXDM":"4","KKMC":"海旭道与安正路交口"},{"KKBH":"610256116","HPHM":"津NLV580","JGSK":"2021-04-01 07:19:20.937","CDBH":"8","XSFX":"由南向北","XSFXDM":"3","KKMC":"中天大道与和顺路交口"},{"KKBH":"610286127","HPHM":"津MW5082","JGSK":"2021-04-01 07:19:20.955","CDBH":"7","XSFX":"由南向北","XSFXDM":"3","KKMC":"中津大道与和畅路交口"},{"KKBH":"610391007","HPHM":"津KPP724","JGSK":"2021-04-01 07:19:20.985","CDBH":"10","XSFX":"由北向南","XSFXDM":"4","KKMC":"和韵路与和风路交口"},{"KKBH":"720891008000","HPHM":"津AU6612","JGSK":"2021-04-01 07:19:20.999","CDBH":"10","XSFX":"由南向北","XSFXDM":"3","KKMC":"海博道与荣盛路交口"},{"KKBH":"720881004000","HPHM":"津HQG339","JGSK":"2021-04-01 07:19:21.014","CDBH":"1","XSFX":"由东向西","XSFXDM":"1","KKMC":"海旭道与永盛路交口"},{"KKBH":"610276124","HPHM":"冀B7D8V6","JGSK":"2021-04-01 07:19:21.026","CDBH":"8","XSFX":"由南向北","XSFXDM":"3","KKMC":"中新大道与中生大道交口"},{"KKBH":"610256115","HPHM":"津NL9698","JGSK":"2021-04-01 07:19:21.038","CDBH":"2","XSFX":"由东向西","XSFXDM":"1","KKMC":"中天大道与中生大道交口"},{"KKBH":"7208910060000","HPHM":"津AY0886","JGSK":"2021-04-01 07:19:21.055","CDBH":"8","XSFX":"由西向东","XSFXDM":"2","KKMC":"海博道与永盛路交口正向"},{"KKBH":"610271010","HPHM":"津ARZ991","JGSK":"2021-04-01 07:19:21.076","CDBH":"5","XSFX":"由南向北","XSFXDM":"3","KKMC":"中新大道与华五路交口"},{"KKBH":"610401005","HPHM":"津C2Q991","JGSK":"2021-04-01 07:19:21.108","CDBH":"10","XSFX":"由北向南","XSFXDM":"4","KKMC":"和畅路与和顺路交口"},{"KKBH":"610256115","HPHM":"津A33M23","JGSK":"2021-04-01 07:19:21.121","CDBH":"12","XSFX":"由北向南","XSFXDM":"4","KKMC":"中天大道与中生大道交口"},{"KKBH":"610391006","HPHM":"晋BVH130","JGSK":"2021-04-01 07:19:21.135","CDBH":"1","XSFX":"由东向西","XSFXDM":"1","KKMC":"和韵路与和意路交口"},{"KKBH":"610256115","HPHM":"车牌","JGSK":"2021-04-01 07:19:21.199","CDBH":"2","XSFX":"由东向西","XSFXDM":"1","KKMC":"中天大道与中生大道交口"},{"KKBH":"720881004000","HPHM":"川H92761","JGSK":"2021-04-01 07:19:21.231","CDBH":"9","XSFX":"由西向东","XSFXDM":"2","KKMC":"海旭道与永盛路交口"},{"KKBH":"610256111","HPHM":"津DNN082","JGSK":"2021-04-01 07:19:21.254","CDBH":"7","XSFX":"由北向南","XSFXDM":"4","KKMC":"中天大道与和惠路交口"},{"KKBH":"720891004000","HPHM":"车牌","JGSK":"2021-04-01 07:19:21.289","CDBH":"9","XSFX":"由南向北","XSFXDM":"3","KKMC":"海博道与安平路交口"},{"KKBH":"720881005000","HPHM":"津J29653","JGSK":"2021-04-01 07:19:21.364","CDBH":"4","XSFX":"由西向东","XSFXDM":"2","KKMC":"海旭道与明盛路交口"},{"KKBH":"720881002000","HPHM":"津ND3550","JGSK":"2021-04-01 07:19:21.371","CDBH":"10","XSFX":"由南向北","XSFXDM":"3","KKMC":"海旭道与安正路交口"},{"KKBH":"610276124","HPHM":"车牌","JGSK":"2021-04-01 07:19:21.406","CDBH":"10","XSFX":"由北向南","XSFXDM":"4","KKMC":"中新大道与中生大道交口"},{"KKBH":"610261003000","HPHM":"津A7N818","JGSK":"2021-04-01 07:19:21.408","CDBH":"10","XSFX":"由东向西","XSFXDM":"1","KKMC":"中生大道与静湖南路交口"},{"KKBH":"711","HPHM":"津C6B861","JGSK":"2021-04-01 07:19:21.429","CDBH":"2","XSFX":"由东向西","XSFXDM":"1","KKMC":"不礼让行人中新大道与和旭路交口"},{"KKBH":"7208810040000","HPHM":"车牌","JGSK":"2021-04-01 07:19:21.435","CDBH":"6","XSFX":"由西向东","XSFXDM":"2","KKMC":"海旭道与永盛路交口正向"},{"KKBH":"610256115","HPHM":"冀B0Y9H2","JGSK":"2021-04-01 07:19:21.599","CDBH":"3","XSFX":"由东向西","XSFXDM":"1","KKMC":"中天大道与中生大道交口"},{"KKBH":"610266117","HPHM":"津LA6808","JGSK":"2021-04-01 07:19:21.608","CDBH":"3","XSFX":"由东向西","XSFXDM":"1","KKMC":"中生大道与和韵路交口"},{"KKBH":"720891009000","HPHM":"京KE7327","JGSK":"2021-04-01 07:19:21.638","CDBH":"4","XSFX":"由西向东","XSFXDM":"2","KKMC":"海博道与弘通路交口"},{"KKBH":"610401005","HPHM":"津RQY716","JGSK":"2021-04-01 07:19:21.696","CDBH":"7","XSFX":"由南向北","XSFXDM":"3","KKMC":"和畅路与和顺路交口"},{"KKBH":"7208810050000","HPHM":"津AF22093","JGSK":"2021-04-01 07:19:21.728","CDBH":"4","XSFX":"由西向东","XSFXDM":"2","KKMC":"海旭道与明盛路交口正向"},{"KKBH":"610276126","HPHM":"冀E468LT","JGSK":"2021-04-01 07:19:21.731","CDBH":"4","XSFX":"由南向北","XSFXDM":"3","KKMC":"中新大道与和意路交口"},{"KKBH":"610256113","HPHM":"鲁DBL207","JGSK":"2021-04-01 07:19:21.765","CDBH":"4","XSFX":"由南向北","XSFXDM":"3","KKMC":"中天大道与和风路交口"},{"KKBH":"610276125","HPHM":"津K31183","JGSK":"2021-04-01 07:19:21.781","CDBH":"7","XSFX":"由北向南","XSFXDM":"4","KKMC":"中新大道与和顺路交口"},{"KKBH":"610256113","HPHM":"津A8V598","JGSK":"2021-04-01 07:19:21.794","CDBH":"1","XSFX":"由西向东","XSFXDM":"2","KKMC":"中天大道与和风路交口"},{"KKBH":"720891004000","HPHM":"冀B8A2T8","JGSK":"2021-04-01 07:19:21.803","CDBH":"5","XSFX":"由西向东","XSFXDM":"2","KKMC":"海博道与安平路交口"},{"KKBH":"7208810040000","HPHM":"津NAC519","JGSK":"2021-04-01 07:19:21.809","CDBH":"8","XSFX":"由北向南","XSFXDM":"4","KKMC":"海旭道与永盛路交口正向"},{"KKBH":"610256115","HPHM":"津NLD978","JGSK":"2021-04-01 07:19:21.817","CDBH":"2","XSFX":"由东向西","XSFXDM":"1","KKMC":"中天大道与中生大道交口"},{"KKBH":"610256115","HPHM":"冀BL313Q","JGSK":"2021-04-01 07:19:21.818","CDBH":"3","XSFX":"由东向西","XSFXDM":"1","KKMC":"中天大道与中生大道交口"},{"KKBH":"610401005","HPHM":"冀BS108V","JGSK":"2021-04-01 07:19:21.82","CDBH":"4","XSFX":"由西向东","XSFXDM":"2","KKMC":"和畅路与和顺路交口"},{"KKBH":"610256113","HPHM":"津MC3300","JGSK":"2021-04-01 07:19:21.866","CDBH":"8","XSFX":"由北向南","XSFXDM":"4","KKMC":"中天大道与和风路交口"},{"KKBH":"610391007","HPHM":"车牌","JGSK":"2021-04-01 07:19:21.918","CDBH":"4","XSFX":"由西向东","XSFXDM":"2","KKMC":"和韵路与和风路交口"},{"KKBH":"610286127","HPHM":"津A5X502","JGSK":"2021-04-01 07:19:21.937","CDBH":"8","XSFX":"由南向北","XSFXDM":"3","KKMC":"中津大道与和畅路交口"},{"KKBH":"740011002000","HPHM":"津NRY106","JGSK":"2021-04-01 07:19:21.938","CDBH":"13","XSFX":"由南向北","XSFXDM":"3","KKMC":"静湖南路与华一路交口"},{"KKBH":"7208810020000","HPHM":"苏AN7B63","JGSK":"2021-04-01 07:19:21.99","CDBH":"12","XSFX":"由北向南","XSFXDM":"4","KKMC":"海旭道与安正路交口正向"},{"KKBH":"7208810070000","HPHM":"车牌","JGSK":"2021-04-01 07:19:22","CDBH":"3","XSFX":"由西向东","XSFXDM":"2","KKMC":"海旭道与弘通路交口正向"},{"KKBH":"610256113","HPHM":"鲁N1C079","JGSK":"2021-04-01 07:19:22.007","CDBH":"5","XSFX":"由南向北","XSFXDM":"3","KKMC":"中天大道与和风路交口"},{"KKBH":"610256112","HPHM":"冀BV091S","JGSK":"2021-04-01 07:19:22.014","CDBH":"11","XSFX":"由北向南","XSFXDM":"4","KKMC":"中天大道与中津大道交口"},{"KKBH":"720871002000","HPHM":"津HUN566","JGSK":"2021-04-01 07:19:22.05","CDBH":"8","XSFX":"由北向南","XSFXDM":"4","KKMC":"安正路与芳菲路交口"},{"KKBH":"610271009","HPHM":"津ANV353","JGSK":"2021-04-01 07:19:22.053","CDBH":"4","XSFX":"由西向东","XSFXDM":"2","KKMC":"中新大道与泰七路交口"},{"KKBH":"610266117","HPHM":"BA08905","JGSK":"2021-04-01 07:19:22.088","CDBH":"2","XSFX":"由东向西","XSFXDM":"1","KKMC":"中生大道与和韵路交口"},{"KKBH":"610401004","HPHM":"津KBL307","JGSK":"2021-04-01 07:19:22.103","CDBH":"1","XSFX":"由东向西","XSFXDM":"1","KKMC":"和畅路与和风路交口"},{"KKBH":"610276124","HPHM":"冀B0C8C6","JGSK":"2021-04-01 07:19:22.105","CDBH":"10","XSFX":"由北向南","XSFXDM":"4","KKMC":"中新大道与中生大道交口"},{"KKBH":"610256111","HPHM":"津HQS992","JGSK":"2021-04-01 07:19:22.111","CDBH":"9","XSFX":"由北向南","XSFXDM":"4","KKMC":"中天大道与和惠路交口"},{"KKBH":"610271010","HPHM":"津AT5731","JGSK":"2021-04-01 07:19:22.127","CDBH":"7","XSFX":"由北向南","XSFXDM":"4","KKMC":"中新大道与华五路交口"},{"KKBH":"610391006","HPHM":"津NGH577","JGSK":"2021-04-01 07:19:22.186","CDBH":"1","XSFX":"由东向西","XSFXDM":"1","KKMC":"和韵路与和意路交口"},{"KKBH":"610391007","HPHM":"津RBP920","JGSK":"2021-04-01 07:19:22.186","CDBH":"11","XSFX":"由北向南","XSFXDM":"4","KKMC":"和韵路与和风路交口"},{"KKBH":"610256112","HPHM":"鲁NN31T2","JGSK":"2021-04-01 07:19:22.262","CDBH":"10","XSFX":"由北向南","XSFXDM":"4","KKMC":"中天大道与中津大道交口"},{"KKBH":"610266117","HPHM":"津NTA585","JGSK":"2021-04-01 07:19:22.293","CDBH":"2","XSFX":"由东向西","XSFXDM":"1","KKMC":"中生大道与和韵路交口"},{"KKBH":"7208810020000","HPHM":"津GXZ777","JGSK":"2021-04-01 07:19:22.303","CDBH":"10","XSFX":"由南向北","XSFXDM":"3","KKMC":"海旭道与安正路交口正向"},{"KKBH":"720891004000","HPHM":"车牌","JGSK":"2021-04-01 07:19:22.332","CDBH":"9","XSFX":"由南向北","XSFXDM":"3","KKMC":"海博道与安平路交口"},{"KKBH":"720891004000","HPHM":"车牌","JGSK":"2021-04-01 07:19:22.333","CDBH":"8","XSFX":"由南向北","XSFXDM":"3","KKMC":"海博道与安平路交口"},{"KKBH":"1250","HPHM":"津A17Y04","JGSK":"2021-04-01 07:19:22.346","CDBH":"2","XSFX":"由东向西","XSFXDM":"1","KKMC":"中滨大道与盛三街交口正向"},{"KKBH":"7208810020000","HPHM":"津AD70359","JGSK":"2021-04-01 07:19:22.381","CDBH":"13","XSFX":"由北向南","XSFXDM":"4","KKMC":"海旭道与安正路交口正向"},{"KKBH":"7208910030000","HPHM":"津A2Z413","JGSK":"2021-04-01 07:19:22.396","CDBH":"9","XSFX":"由南向北","XSFXDM":"3","KKMC":"海博道与安正路交口正向"},{"KKBH":"7209010030000","HPHM":"车牌","JGSK":"2021-04-01 07:19:22.416","CDBH":"2","XSFX":"由东向西","XSFXDM":"1","KKMC":"玉林道与安平路交口正向"},{"KKBH":"610391007","HPHM":"津RFA711","JGSK":"2021-04-01 07:19:22.426","CDBH":"12","XSFX":"由北向南","XSFXDM":"4","KKMC":"和韵路与和风路交口"},{"KKBH":"610261003000","HPHM":"津AU8831","JGSK":"2021-04-01 07:19:22.428","CDBH":"18","XSFX":"由北向南","XSFXDM":"4","KKMC":"中生大道与静湖南路交口"},{"KKBH":"610256116","HPHM":"鲁A2FB28","JGSK":"2021-04-01 07:19:22.453","CDBH":"9","XSFX":"由南向北","XSFXDM":"3","KKMC":"中天大道与和顺路交口"},{"KKBH":"7280310030000","HPHM":"津HK5785","JGSK":"2021-04-01 07:19:22.469","CDBH":"5","XSFX":"由北向南","XSFXDM":"4","KKMC":"动漫中路与文二路交口正向"},{"KKBH":"610271010","HPHM":"冀BM312H","JGSK":"2021-04-01 07:19:22.531","CDBH":"4","XSFX":"由南向北","XSFXDM":"3","KKMC":"中新大道与华五路交口"},{"KKBH":"610276124","HPHM":"津GGX460","JGSK":"2021-04-01 07:19:22.585","CDBH":"11","XSFX":"由北向南","XSFXDM":"4","KKMC":"中新大道与中生大道交口"},{"KKBH":"610256116","HPHM":"津CA1812","JGSK":"2021-04-01 07:19:22.656","CDBH":"11","XSFX":"由北向南","XSFXDM":"4","KKMC":"中天大道与和顺路交口"},{"KKBH":"740011002000","HPHM":"津KCX318","JGSK":"2021-04-01 07:19:22.68","CDBH":"14","XSFX":"由北向南","XSFXDM":"4","KKMC":"静湖南路与华一路交口"},{"KKBH":"610286127","HPHM":"蒙A198JR","JGSK":"2021-04-01 07:19:22.688","CDBH":"9","XSFX":"由南向北","XSFXDM":"3","KKMC":"中津大道与和畅路交口"},{"KKBH":"7208910030000","HPHM":"津A7W727","JGSK":"2021-04-01 07:19:22.693","CDBH":"4","XSFX":"由西向东","XSFXDM":"2","KKMC":"海博道与安正路交口正向"},{"KKBH":"610256113","HPHM":"津ADF4225","JGSK":"2021-04-01 07:19:22.702","CDBH":"5","XSFX":"由南向北","XSFXDM":"3","KKMC":"中天大道与和风路交口"},{"KKBH":"610276125","HPHM":"津C97125","JGSK":"2021-04-01 07:19:22.704","CDBH":"4","XSFX":"由南向北","XSFXDM":"3","KKMC":"中新大道与和顺路交口"},{"KKBH":"610276125","HPHM":"津GMZ855","JGSK":"2021-04-01 07:19:22.705","CDBH":"5","XSFX":"由南向北","XSFXDM":"3","KKMC":"中新大道与和顺路交口"},{"KKBH":"610271010","HPHM":"冀D302Z6","JGSK":"2021-04-01 07:19:22.75","CDBH":"5","XSFX":"由南向北","XSFXDM":"3","KKMC":"中新大道与华五路交口"},{"KKBH":"610391007","HPHM":"津AR9778","JGSK":"2021-04-01 07:19:22.758","CDBH":"11","XSFX":"由北向南","XSFXDM":"4","KKMC":"和韵路与和风路交口"},{"KKBH":"610266117","HPHM":"津AS0819","JGSK":"2021-04-01 07:19:22.765","CDBH":"4","XSFX":"由西向东","XSFXDM":"2","KKMC":"中生大道与和韵路交口"},{"KKBH":"610256116","HPHM":"蒙DVP516","JGSK":"2021-04-01 07:19:22.774","CDBH":"11","XSFX":"由北向南","XSFXDM":"4","KKMC":"中天大道与和顺路交口"},{"KKBH":"610276125","HPHM":"津MYG117","JGSK":"2021-04-01 07:19:22.786","CDBH":"2","XSFX":"由东向西","XSFXDM":"1","KKMC":"中新大道与和顺路交口"},{"KKBH":"720891003000","HPHM":"车牌","JGSK":"2021-04-01 07:19:22.809","CDBH":"6","XSFX":"由西向东","XSFXDM":"2","KKMC":"海博道与安正路交口"},{"KKBH":"610391007","HPHM":"吉A99FT8","JGSK":"2021-04-01 07:19:22.809","CDBH":"10","XSFX":"由北向南","XSFXDM":"4","KKMC":"和韵路与和风路交口"},{"KKBH":"610276125","HPHM":"京YB3011","JGSK":"2021-04-01 07:19:22.815","CDBH":"8","XSFX":"由北向南","XSFXDM":"4","KKMC":"中新大道与和顺路交口"},{"KKBH":"6103261420000","HPHM":"津NC9615","JGSK":"2021-04-01 07:19:22.855","CDBH":"4","XSFX":"由西向东","XSFXDM":"2","KKMC":"中成大道与泰七路交口正向"},{"KKBH":"7280310030000","HPHM":"津H80877","JGSK":"2021-04-01 07:19:22.862","CDBH":"4","XSFX":"由南向北","XSFXDM":"3","KKMC":"动漫中路与文二路交口正向"},{"KKBH":"720861002000","HPHM":"津AD75553","JGSK":"2021-04-01 07:19:22.889","CDBH":"11","XSFX":"由北向南","XSFXDM":"4","KKMC":"海晨道与安正路交口"},{"KKBH":"610256113","HPHM":"津DLF613","JGSK":"2021-04-01 07:19:22.907","CDBH":"7","XSFX":"由北向南","XSFXDM":"4","KKMC":"中天大道与和风路交口"},{"KKBH":"720891004000","HPHM":"津KNC667","JGSK":"2021-04-01 07:19:22.922","CDBH":"5","XSFX":"由西向东","XSFXDM":"2","KKMC":"海博道与安平路交口"},{"KKBH":"610256113","HPHM":"津A8M725","JGSK":"2021-04-01 07:19:22.926","CDBH":"8","XSFX":"由北向南","XSFXDM":"4","KKMC":"中天大道与和风路交口"},{"KKBH":"610391006","HPHM":"津GQN899","JGSK":"2021-04-01 07:19:22.93","CDBH":"2","XSFX":"由东向西","XSFXDM":"1","KKMC":"和韵路与和意路交口"},{"KKBH":"720881002000","HPHM":"冀J6Z453","JGSK":"2021-04-01 07:19:22.967","CDBH":"9","XSFX":"由南向北","XSFXDM":"3","KKMC":"海旭道与安正路交口"},{"KKBH":"610266117","HPHM":"津ACG032","JGSK":"2021-04-01 07:19:22.981","CDBH":"10","XSFX":"由北向南","XSFXDM":"4","KKMC":"中生大道与和韵路交口"},{"KKBH":"7208910040000","HPHM":"车牌","JGSK":"2021-04-01 07:19:22.997","CDBH":"6","XSFX":"由西向东","XSFXDM":"2","KKMC":"海博道与安平路交口正向"},{"KKBH":"610256116","HPHM":"甘LR8230","JGSK":"2021-04-01 07:19:23.015","CDBH":"12","XSFX":"由北向南","XSFXDM":"4","KKMC":"中天大道与和顺路交口"},{"KKBH":"720891003000","HPHM":"津RZQ178","JGSK":"2021-04-01 07:19:23.021","CDBH":"8","XSFX":"由南向北","XSFXDM":"3","KKMC":"海博道与安正路交口"},{"KKBH":"720881002000","HPHM":"津DRY718","JGSK":"2021-04-01 07:19:23.07","CDBH":"12","XSFX":"由北向南","XSFXDM":"4","KKMC":"海旭道与安正路交口"},{"KKBH":"7208710020000","HPHM":"冀F28R89","JGSK":"2021-04-01 07:19:23.114","CDBH":"8","XSFX":"由北向南","XSFXDM":"4","KKMC":"安正路与芳菲路交口正向"},{"KKBH":"7208810070000","HPHM":"津G27178","JGSK":"2021-04-01 07:19:23.121","CDBH":"4","XSFX":"由西向东","XSFXDM":"2","KKMC":"海旭道与弘通路交口正向"},{"KKBH":"610256115","HPHM":"津MCF619","JGSK":"2021-04-01 07:19:23.154","CDBH":"11","XSFX":"由北向南","XSFXDM":"4","KKMC":"中天大道与中生大道交口"},{"KKBH":"610266118","HPHM":"津D89628","JGSK":"2021-04-01 07:19:23.2","CDBH":"7","XSFX":"由南向北","XSFXDM":"3","KKMC":"中生大道与和畅路交口"},{"KKBH":"610271009","HPHM":"津C93T06","JGSK":"2021-04-01 07:19:23.217","CDBH":"7","XSFX":"由南向北","XSFXDM":"3","KKMC":"中新大道与泰七路交口"},{"KKBH":"7208810040000","HPHM":"冀J899FM","JGSK":"2021-04-01 07:19:23.234","CDBH":"5","XSFX":"由西向东","XSFXDM":"2","KKMC":"海旭道与永盛路交口正向"},{"KKBH":"610401005","HPHM":"苏ML2F28","JGSK":"2021-04-01 07:19:23.256","CDBH":"12","XSFX":"由北向南","XSFXDM":"4","KKMC":"和畅路与和顺路交口"},{"KKBH":"610276126","HPHM":"津HLX277","JGSK":"2021-04-01 07:19:23.268","CDBH":"5","XSFX":"由南向北","XSFXDM":"3","KKMC":"中新大道与和意路交口"},{"KKBH":"720881004000","HPHM":"蒙BZT227","JGSK":"2021-04-01 07:19:23.306","CDBH":"9","XSFX":"由西向东","XSFXDM":"2","KKMC":"海旭道与永盛路交口"},{"KKBH":"7208610020000","HPHM":"京QY2V36","JGSK":"2021-04-01 07:19:23.319","CDBH":"10","XSFX":"由北向南","XSFXDM":"4","KKMC":"海晨道与安正路交口正向"},{"KKBH":"610401005","HPHM":"津ADT220","JGSK":"2021-04-01 07:19:23.325","CDBH":"6","XSFX":"由西向东","XSFXDM":"2","KKMC":"和畅路与和顺路交口"},{"KKBH":"720891003000","HPHM":"津A7A946","JGSK":"2021-04-01 07:19:23.338","CDBH":"7","XSFX":"由南向北","XSFXDM":"3","KKMC":"海博道与安正路交口"},{"KKBH":"720881005000","HPHM":"冀D613WN","JGSK":"2021-04-01 07:19:23.34","CDBH":"9","XSFX":"由北向南","XSFXDM":"4","KKMC":"海旭道与明盛路交口"},{"KKBH":"720881002000","HPHM":"冀R7Y1E1","JGSK":"2021-04-01 07:19:23.394","CDBH":"13","XSFX":"由北向南","XSFXDM":"4","KKMC":"海旭道与安正路交口"},{"KKBH":"610256111","HPHM":"津JMH515","JGSK":"2021-04-01 07:19:23.398","CDBH":"9","XSFX":"由北向南","XSFXDM":"4","KKMC":"中天大道与和惠路交口"},{"KKBH":"610256115","HPHM":"津HR0321","JGSK":"2021-04-01 07:19:23.453","CDBH":"5","XSFX":"由西向东","XSFXDM":"2","KKMC":"中天大道与中生大道交口"},{"KKBH":"610256112","HPHM":"津KKC860","JGSK":"2021-04-01 07:19:23.454","CDBH":"10","XSFX":"由北向南","XSFXDM":"4","KKMC":"中天大道与中津大道交口"},{"KKBH":"610256115","HPHM":"车牌","JGSK":"2021-04-01 07:19:23.473","CDBH":"5","XSFX":"由西向东","XSFXDM":"2","KKMC":"中天大道与中生大道交口"},{"KKBH":"610266118","HPHM":"鲁A0Q989","JGSK":"2021-04-01 07:19:23.473","CDBH":"6","XSFX":"由西向东","XSFXDM":"2","KKMC":"中生大道与和畅路交口"},{"KKBH":"610401005","HPHM":"津A5N808","JGSK":"2021-04-01 07:19:23.486","CDBH":"10","XSFX":"由北向南","XSFXDM":"4","KKMC":"和畅路与和顺路交口"},{"KKBH":"720891006000","HPHM":"津MZD336","JGSK":"2021-04-01 07:19:23.501","CDBH":"9","XSFX":"由南向北","XSFXDM":"3","KKMC":"海博道与永盛路交口"},{"KKBH":"610256115","HPHM":"鲁DHQ725","JGSK":"2021-04-01 07:19:23.533","CDBH":"6","XSFX":"由西向东","XSFXDM":"2","KKMC":"中天大道与中生大道交口"},{"KKBH":"740011002000","HPHM":"津A8Z659","JGSK":"2021-04-01 07:19:23.558","CDBH":"15","XSFX":"由北向南","XSFXDM":"4","KKMC":"静湖南路与华一路交口"},{"KKBH":"610276125","HPHM":"津JWP019","JGSK":"2021-04-01 07:19:23.562","CDBH":"5","XSFX":"由南向北","XSFXDM":"3","KKMC":"中新大道与和顺路交口"},{"KKBH":"720881004000","HPHM":"晋M98976","JGSK":"2021-04-01 07:19:23.566","CDBH":"1","XSFX":"由东向西","XSFXDM":"1","KKMC":"海旭道与永盛路交口"},{"KKBH":"711","HPHM":"津KX1558","JGSK":"2021-04-01 07:19:23.611","CDBH":"8","XSFX":"由北向南","XSFXDM":"4","KKMC":"不礼让行人中新大道与和旭路交口"},{"KKBH":"610391007","HPHM":"津HZC188","JGSK":"2021-04-01 07:19:23.617","CDBH":"8","XSFX":"由南向北","XSFXDM":"3","KKMC":"和韵路与和风路交口"},{"KKBH":"610266117","HPHM":"津GXR665","JGSK":"2021-04-01 07:19:23.675","CDBH":"7","XSFX":"由南向北","XSFXDM":"3","KKMC":"中生大道与和韵路交口"},{"KKBH":"610276124","HPHM":"津ABE825","JGSK":"2021-04-01 07:19:23.68","CDBH":"10","XSFX":"由北向南","XSFXDM":"4","KKMC":"中新大道与中生大道交口"},{"KKBH":"610256113","HPHM":"津K22776","JGSK":"2021-04-01 07:19:23.733","CDBH":"2","XSFX":"由西向东","XSFXDM":"2","KKMC":"中天大道与和风路交口"},{"KKBH":"7205710020000","HPHM":"津FBZ021","JGSK":"2021-04-01 07:19:23.739","CDBH":"6","XSFX":"由北向南","XSFXDM":"4","KKMC":"动漫东路与文二路交口正向"},{"KKBH":"610271008","HPHM":"津GLL176","JGSK":"2021-04-01 07:19:23.854","CDBH":"2","XSFX":"由南向北","XSFXDM":"3","KKMC":"中新大道与航母主题公园支路交口"},{"KKBH":"610276124","HPHM":"津D96381","JGSK":"2021-04-01 07:19:23.877","CDBH":"8","XSFX":"由南向北","XSFXDM":"3","KKMC":"中新大道与中生大道交口"},{"KKBH":"610271010","HPHM":"津AMU899","JGSK":"2021-04-01 07:19:23.917","CDBH":"5","XSFX":"由南向北","XSFXDM":"3","KKMC":"中新大道与华五路交口"},{"KKBH":"610316142000","HPHM":"鄂FC5M76","JGSK":"2021-04-01 07:19:23.927","CDBH":"2","XSFX":"由东向西","XSFXDM":"1","KKMC":"中滨大道与盛三街交口"},{"KKBH":"610276126","HPHM":"苏HJD651","JGSK":"2021-04-01 07:19:23.938","CDBH":"5","XSFX":"由南向北","XSFXDM":"3","KKMC":"中新大道与和意路交口"},{"KKBH":"610256111","HPHM":"津HL6882","JGSK":"2021-04-01 07:19:23.956","CDBH":"9","XSFX":"由北向南","XSFXDM":"4","KKMC":"中天大道与和惠路交口"},{"KKBH":"7208910030000","HPHM":"津RKW521","JGSK":"2021-04-01 07:19:23.978","CDBH":"12","XSFX":"由北向南","XSFXDM":"4","KKMC":"海博道与安正路交口正向"},{"KKBH":"610256112","HPHM":"津AQ7596","JGSK":"2021-04-01 07:19:24.009","CDBH":"1","XSFX":"由东向西","XSFXDM":"1","KKMC":"中天大道与中津大道交口"},{"KKBH":"711","HPHM":"津A2R035","JGSK":"2021-04-01 07:19:24.009","CDBH":"7","XSFX":"由北向南","XSFXDM":"4","KKMC":"不礼让行人中新大道与和旭路交口"},{"KKBH":"610286127","HPHM":"津FCV660","JGSK":"2021-04-01 07:19:24.048","CDBH":"7","XSFX":"由南向北","XSFXDM":"3","KKMC":"中津大道与和畅路交口"},{"KKBH":"7205410050000","HPHM":"车牌","JGSK":"2021-04-01 07:19:24.063","CDBH":"4","XSFX":"由西向东","XSFXDM":"2","KKMC":"动漫环路东与动漫西路交口正向"},{"KKBH":"610276124","HPHM":"辽A60DF8","JGSK":"2021-04-01 07:19:24.105","CDBH":"10","XSFX":"由北向南","XSFXDM":"4","KKMC":"中新大道与中生大道交口"},{"KKBH":"610256115","HPHM":"黑AP00A1","JGSK":"2021-04-01 07:19:24.113","CDBH":"3","XSFX":"由东向西","XSFXDM":"1","KKMC":"中天大道与中生大道交口"},{"KKBH":"6102661220000","HPHM":"津RDE839","JGSK":"2021-04-01 07:19:24.133","CDBH":"1","XSFX":"由西向东","XSFXDM":"2","KKMC":"生态城中生大道故道河一桥西向东上桥处正向"},{"KKBH":"610401004","HPHM":"津FLY550","JGSK":"2021-04-01 07:19:24.142","CDBH":"7","XSFX":"由南向北","XSFXDM":"3","KKMC":"和畅路与和风路交口"},{"KKBH":"610391007","HPHM":"津RG2582","JGSK":"2021-04-01 07:19:24.208","CDBH":"8","XSFX":"由南向北","XSFXDM":"3","KKMC":"和韵路与和风路交口"},{"KKBH":"610261004000","HPHM":"蒙K1387B","JGSK":"2021-04-01 07:19:24.257","CDBH":"2","XSFX":"由南向北","XSFXDM":"3","KKMC":"中生大道与静湖西路（北侧）"},{"KKBH":"610256113","HPHM":"津G56966","JGSK":"2021-04-01 07:19:24.259","CDBH":"8","XSFX":"由北向南","XSFXDM":"4","KKMC":"中天大道与和风路交口"},{"KKBH":"610391007","HPHM":"冀A904ZW","JGSK":"2021-04-01 07:19:24.264","CDBH":"10","XSFX":"由北向南","XSFXDM":"4","KKMC":"和韵路与和风路交口"},{"KKBH":"610256116","HPHM":"津JRW615","JGSK":"2021-04-01 07:19:24.295","CDBH":"8","XSFX":"由南向北","XSFXDM":"3","KKMC":"中天大道与和顺路交口"},{"KKBH":"610276125","HPHM":"津HYC895","JGSK":"2021-04-01 07:19:24.306","CDBH":"1","XSFX":"由东向西","XSFXDM":"1","KKMC":"中新大道与和顺路交口"},{"KKBH":"7208810040000","HPHM":"冀BP318R","JGSK":"2021-04-01 07:19:24.316","CDBH":"2","XSFX":"由东向西","XSFXDM":"1","KKMC":"海旭道与永盛路交口正向"},{"KKBH":"720891004000","HPHM":"车牌","JGSK":"2021-04-01 07:19:24.331","CDBH":"9","XSFX":"由南向北","XSFXDM":"3","KKMC":"海博道与安平路交口"},{"KKBH":"7208810020000","HPHM":"津A6G330","JGSK":"2021-04-01 07:19:24.345","CDBH":"12","XSFX":"由北向南","XSFXDM":"4","KKMC":"海旭道与安正路交口正向"},{"KKBH":"610391006","HPHM":"辽K58H09","JGSK":"2021-04-01 07:19:24.365","CDBH":"4","XSFX":"由西向东","XSFXDM":"2","KKMC":"和韵路与和意路交口"},{"KKBH":"610256116","HPHM":"津C920C0","JGSK":"2021-04-01 07:19:24.375","CDBH":"9","XSFX":"由南向北","XSFXDM":"3","KKMC":"中天大道与和顺路交口"},{"KKBH":"610286127","HPHM":"津AZ8599","JGSK":"2021-04-01 07:19:24.4","CDBH":"7","XSFX":"由南向北","XSFXDM":"3","KKMC":"中津大道与和畅路交口"},{"KKBH":"610256113","HPHM":"冀C5520W","JGSK":"2021-04-01 07:19:24.405","CDBH":"5","XSFX":"由南向北","XSFXDM":"3","KKMC":"中天大道与和风路交口"},{"KKBH":"610256114","HPHM":"津RQL011","JGSK":"2021-04-01 07:19:24.412","CDBH":"5","XSFX":"由南向北","XSFXDM":"3","KKMC":"中天大道与和旭路交口"},{"KKBH":"610276125","HPHM":"津DDJ521","JGSK":"2021-04-01 07:19:24.415","CDBH":"7","XSFX":"由北向南","XSFXDM":"4","KKMC":"中新大道与和顺路交口"},{"KKBH":"610391006","HPHM":"晋BVH130","JGSK":"2021-04-01 07:19:24.42","CDBH":"1","XSFX":"由东向西","XSFXDM":"1","KKMC":"和韵路与和意路交口"},{"KKBH":"7208910040000","HPHM":"冀CEQ637","JGSK":"2021-04-01 07:19:24.438","CDBH":"6","XSFX":"由西向东","XSFXDM":"2","KKMC":"海博道与安平路交口正向"},{"KKBH":"720881004000","HPHM":"津C726Y0","JGSK":"2021-04-01 07:19:24.45","CDBH":"2","XSFX":"由东向西","XSFXDM":"1","KKMC":"海旭道与永盛路交口"},{"KKBH":"610286127","HPHM":"津JSQ990","JGSK":"2021-04-01 07:19:24.566","CDBH":"2","XSFX":"由东向西","XSFXDM":"1","KKMC":"中津大道与和畅路交口"},{"KKBH":"610391008","HPHM":"津FM1853","JGSK":"2021-04-01 07:19:24.578","CDBH":"1","XSFX":"由东向西","XSFXDM":"1","KKMC":"和韵路与和旭路交口"},{"KKBH":"610276124","HPHM":"津AD57396","JGSK":"2021-04-01 07:19:24.58","CDBH":"11","XSFX":"由北向南","XSFXDM":"4","KKMC":"中新大道与中生大道交口"},{"KKBH":"610271009","HPHM":"冀B209XZ","JGSK":"2021-04-01 07:19:24.581","CDBH":"8","XSFX":"由南向北","XSFXDM":"3","KKMC":"中新大道与泰七路交口"},{"KKBH":"610266118","HPHM":"鲁A0Q989","JGSK":"2021-04-01 07:19:24.587","CDBH":"6","XSFX":"由西向东","XSFXDM":"2","KKMC":"中生大道与和畅路交口"},{"KKBH":"610256116","HPHM":"津K90869","JGSK":"2021-04-01 07:19:24.614","CDBH":"11","XSFX":"由北向南","XSFXDM":"4","KKMC":"中天大道与和顺路交口"},{"KKBH":"610266117","HPHM":"津FED728","JGSK":"2021-04-01 07:19:24.665","CDBH":"2","XSFX":"由东向西","XSFXDM":"1","KKMC":"中生大道与和韵路交口"},{"KKBH":"610266118","HPHM":"辽BH3J66","JGSK":"2021-04-01 07:19:24.706","CDBH":"11","XSFX":"由北向南","XSFXDM":"4","KKMC":"中生大道与和畅路交口"},{"KKBH":"7280310020000","HPHM":"津NLS328","JGSK":"2021-04-01 07:19:24.75","CDBH":"8","XSFX":"由北向南","XSFXDM":"4","KKMC":"动漫中路与文一路交口正向"},{"KKBH":"610391006","HPHM":"津B1D507","JGSK":"2021-04-01 07:19:24.757","CDBH":"2","XSFX":"由东向西","XSFXDM":"1","KKMC":"和韵路与和意路交口"},{"KKBH":"610256112","HPHM":"津A5L893","JGSK":"2021-04-01 07:19:24.77","CDBH":"9","XSFX":"由南向北","XSFXDM":"3","KKMC":"中天大道与中津大道交口"},{"KKBH":"610256115","HPHM":"津DYR576","JGSK":"2021-04-01 07:19:24.84","CDBH":"1","XSFX":"由东向西","XSFXDM":"1","KKMC":"中天大道与中生大道交口"},{"KKBH":"610256116","HPHM":"津A2E726","JGSK":"2021-04-01 07:19:24.855","CDBH":"12","XSFX":"由北向南","XSFXDM":"4","KKMC":"中天大道与和顺路交口"},{"KKBH":"610266117","HPHM":"冀AK662H","JGSK":"2021-04-01 07:19:24.868","CDBH":"10","XSFX":"由北向南","XSFXDM":"4","KKMC":"中生大道与和韵路交口"},{"KKBH":"7205410030000","HPHM":"津QH8302","JGSK":"2021-04-01 07:19:24.876","CDBH":"2","XSFX":"由西向东","XSFXDM":"2","KKMC":"动漫环路西与动漫西路交口正向"},{"KKBH":"728031002000","HPHM":"吉J95L52","JGSK":"2021-04-01 07:19:24.897","CDBH":"1","XSFX":"由东向西","XSFXDM":"1","KKMC":"动漫中路与文一路交口"},{"KKBH":"610391007","HPHM":"津AZ2370","JGSK":"2021-04-01 07:19:24.915","CDBH":"8","XSFX":"由南向北","XSFXDM":"3","KKMC":"和韵路与和风路交口"},{"KKBH":"720881002000","HPHM":"津HKW912","JGSK":"2021-04-01 07:19:24.951","CDBH":"13","XSFX":"由北向南","XSFXDM":"4","KKMC":"海旭道与安正路交口"},{"KKBH":"720881002000","HPHM":"津KSH132","JGSK":"2021-04-01 07:19:24.952","CDBH":"12","XSFX":"由北向南","XSFXDM":"4","KKMC":"海旭道与安正路交口"},{"KKBH":"610401005","HPHM":"津DZQ468","JGSK":"2021-04-01 07:19:24.959","CDBH":"5","XSFX":"由西向东","XSFXDM":"2","KKMC":"和畅路与和顺路交口"},{"KKBH":"610276124","HPHM":"津JCZ517","JGSK":"2021-04-01 07:19:24.983","CDBH":"6","XSFX":"由西向东","XSFXDM":"2","KKMC":"中新大道与中生大道交口"},{"KKBH":"6102610030000","HPHM":"津G60211","JGSK":"2021-04-01 07:19:24.991","CDBH":"1","XSFX":"由东向西","XSFXDM":"1","KKMC":"中生大道与静湖南路交口正向"},{"KKBH":"610391008","HPHM":"津LT5879","JGSK":"2021-04-01 07:19:25.007","CDBH":"5","XSFX":"由西向东","XSFXDM":"2","KKMC":"和韵路与和旭路交口"},{"KKBH":"610256115","HPHM":"津MGY700","JGSK":"2021-04-01 07:19:25.01","CDBH":"3","XSFX":"由东向西","XSFXDM":"1","KKMC":"中天大道与中生大道交口"},{"KKBH":"610256113","HPHM":"津DJS187","JGSK":"2021-04-01 07:19:25.012","CDBH":"2","XSFX":"由西向东","XSFXDM":"2","KKMC":"中天大道与和风路交口"},{"KKBH":"7208910030000","HPHM":"津HL0516","JGSK":"2021-04-01 07:19:25.02","CDBH":"4","XSFX":"由西向东","XSFXDM":"2","KKMC":"海博道与安正路交口正向"},{"KKBH":"7280310030000","HPHM":"云A6S86X","JGSK":"2021-04-01 07:19:25.062","CDBH":"5","XSFX":"由北向南","XSFXDM":"4","KKMC":"动漫中路与文二路交口正向"},{"KKBH":"720891004000","HPHM":"津RNJ611","JGSK":"2021-04-01 07:19:25.081","CDBH":"5","XSFX":"由西向东","XSFXDM":"2","KKMC":"海博道与安平路交口"},{"KKBH":"7208710020000","HPHM":"鲁R066LT","JGSK":"2021-04-01 07:19:25.088","CDBH":"5","XSFX":"由南向北","XSFXDM":"3","KKMC":"安正路与芳菲路交口正向"},{"KKBH":"740011002000","HPHM":"冀B0NW66","JGSK":"2021-04-01 07:19:25.137","CDBH":"13","XSFX":"由南向北","XSFXDM":"3","KKMC":"静湖南路与华一路交口"},{"KKBH":"720881005000","HPHM":"黑AE96F6","JGSK":"2021-04-01 07:19:25.181","CDBH":"9","XSFX":"由北向南","XSFXDM":"4","KKMC":"海旭道与明盛路交口"},{"KKBH":"610256111","HPHM":"津D30397","JGSK":"2021-04-01 07:19:25.214","CDBH":"8","XSFX":"由北向南","XSFXDM":"4","KKMC":"中天大道与和惠路交口"},{"KKBH":"610256111","HPHM":"津DNN082","JGSK":"2021-04-01 07:19:25.232","CDBH":"7","XSFX":"由北向南","XSFXDM":"4","KKMC":"中天大道与和惠路交口"},{"KKBH":"610256111","HPHM":"辽PQG077","JGSK":"2021-04-01 07:19:25.233","CDBH":"9","XSFX":"由北向南","XSFXDM":"4","KKMC":"中天大道与和惠路交口"},{"KKBH":"610286127","HPHM":"津RZM072","JGSK":"2021-04-01 07:19:25.24","CDBH":"3","XSFX":"由东向西","XSFXDM":"1","KKMC":"中津大道与和畅路交口"},{"KKBH":"610271009","HPHM":"津ANV353","JGSK":"2021-04-01 07:19:25.25","CDBH":"4","XSFX":"由西向东","XSFXDM":"2","KKMC":"中新大道与泰七路交口"},{"KKBH":"610271010","HPHM":"津ARZ991","JGSK":"2021-04-01 07:19:25.251","CDBH":"5","XSFX":"由南向北","XSFXDM":"3","KKMC":"中新大道与华五路交口"},{"KKBH":"610266118","HPHM":"晋K8N216","JGSK":"2021-04-01 07:19:25.27","CDBH":"12","XSFX":"由北向南","XSFXDM":"4","KKMC":"中生大道与和畅路交口"},{"KKBH":"720891004000","HPHM":"车牌","JGSK":"2021-04-01 07:19:25.291","CDBH":"9","XSFX":"由南向北","XSFXDM":"3","KKMC":"海博道与安平路交口"},{"KKBH":"610266117","HPHM":"津A03C76","JGSK":"2021-04-01 07:19:25.304","CDBH":"7","XSFX":"由南向北","XSFXDM":"3","KKMC":"中生大道与和韵路交口"},{"KKBH":"610401005","HPHM":"津AF53807","JGSK":"2021-04-01 07:19:25.314","CDBH":"7","XSFX":"由南向北","XSFXDM":"3","KKMC":"和畅路与和顺路交口"},{"KKBH":"6102661220000","HPHM":"津NSN550","JGSK":"2021-04-01 07:19:25.316","CDBH":"3","XSFX":"由西向东","XSFXDM":"2","KKMC":"生态城中生大道故道河一桥西向东上桥处正向"},{"KKBH":"720881005000","HPHM":"冀B8N0D9","JGSK":"2021-04-01 07:19:25.364","CDBH":"4","XSFX":"由西向东","XSFXDM":"2","KKMC":"海旭道与明盛路交口"},{"KKBH":"610401004","HPHM":"冀B708A6","JGSK":"2021-04-01 07:19:25.368","CDBH":"7","XSFX":"由南向北","XSFXDM":"3","KKMC":"和畅路与和风路交口"},{"KKBH":"720881002000","HPHM":"豫GKF726","JGSK":"2021-04-01 07:19:25.37","CDBH":"9","XSFX":"由南向北","XSFXDM":"3","KKMC":"海旭道与安正路交口"},{"KKBH":"7205610020000","HPHM":"津N56263","JGSK":"2021-04-01 07:19:25.39","CDBH":"1","XSFX":"由东向西","XSFXDM":"1","KKMC":"动漫北路与文三路交口正向"},{"KKBH":"610391007","HPHM":"津DS3100","JGSK":"2021-04-01 07:19:25.404","CDBH":"11","XSFX":"由北向南","XSFXDM":"4","KKMC":"和韵路与和风路交口"},{"KKBH":"610256116","HPHM":"津KX6611","JGSK":"2021-04-01 07:19:25.413","CDBH":"8","XSFX":"由南向北","XSFXDM":"3","KKMC":"中天大道与和顺路交口"},{"KKBH":"610276126","HPHM":"冀E468LT","JGSK":"2021-04-01 07:19:25.458","CDBH":"4","XSFX":"由南向北","XSFXDM":"3","KKMC":"中新大道与和意路交口"},{"KKBH":"610391006","HPHM":"津GQN899","JGSK":"2021-04-01 07:19:25.459","CDBH":"2","XSFX":"由东向西","XSFXDM":"1","KKMC":"和韵路与和意路交口"},{"KKBH":"7208910040000","HPHM":"津C5Y740","JGSK":"2021-04-01 07:19:25.487","CDBH":"6","XSFX":"由西向东","XSFXDM":"2","KKMC":"海博道与安平路交口正向"},{"KKBH":"610266118","HPHM":"津JDK121","JGSK":"2021-04-01 07:19:25.529","CDBH":"4","XSFX":"由西向东","XSFXDM":"2","KKMC":"中生大道与和畅路交口"},{"KKBH":"720891003000","HPHM":"车牌","JGSK":"2021-04-01 07:19:25.532","CDBH":"6","XSFX":"由西向东","XSFXDM":"2","KKMC":"海博道与安正路交口"},{"KKBH":"610271010","HPHM":"津KR2015","JGSK":"2021-04-01 07:19:25.56","CDBH":"7","XSFX":"由北向南","XSFXDM":"4","KKMC":"中新大道与华五路交口"},{"KKBH":"7208710020000","HPHM":"蒙DVC125","JGSK":"2021-04-01 07:19:25.613","CDBH":"9","XSFX":"由北向南","XSFXDM":"4","KKMC":"安正路与芳菲路交口正向"},{"KKBH":"720891003000","HPHM":"津RKW521","JGSK":"2021-04-01 07:19:25.633","CDBH":"2","XSFX":"由东向西","XSFXDM":"1","KKMC":"海博道与安正路交口"},{"KKBH":"610401005","HPHM":"津RQY716","JGSK":"2021-04-01 07:19:25.634","CDBH":"8","XSFX":"由南向北","XSFXDM":"3","KKMC":"和畅路与和顺路交口"},{"KKBH":"610391006","HPHM":"津MNM606","JGSK":"2021-04-01 07:19:25.644","CDBH":"1","XSFX":"由东向西","XSFXDM":"1","KKMC":"和韵路与和意路交口"},{"KKBH":"720541004000","HPHM":"津C2U853","JGSK":"2021-04-01 07:19:25.659","CDBH":"2","XSFX":"由东向西","XSFXDM":"1","KKMC":"动漫环路东与动漫中路交口"},{"KKBH":"610271008","HPHM":"车牌","JGSK":"2021-04-01 07:19:25.678","CDBH":"1","XSFX":"由南向北","XSFXDM":"3","KKMC":"中新大道与航母主题公园支路交口"},{"KKBH":"610256116","HPHM":"津HT0025","JGSK":"2021-04-01 07:19:25.68","CDBH":"10","XSFX":"由北向南","XSFXDM":"4","KKMC":"中天大道与和顺路交口"},{"KKBH":"610271010","HPHM":"津QJ1606","JGSK":"2021-04-01 07:19:25.716","CDBH":"4","XSFX":"由南向北","XSFXDM":"3","KKMC":"中新大道与华五路交口"},{"KKBH":"610286127","HPHM":"津ADC9059","JGSK":"2021-04-01 07:19:25.72","CDBH":"1","XSFX":"由东向西","XSFXDM":"1","KKMC":"中津大道与和畅路交口"},{"KKBH":"610316142000","HPHM":"津A17Y04","JGSK":"2021-04-01 07:19:25.764","CDBH":"2","XSFX":"由东向西","XSFXDM":"1","KKMC":"中滨大道与盛三街交口"},{"KKBH":"740011002000","HPHM":"津C673T6","JGSK":"2021-04-01 07:19:25.8","CDBH":"14","XSFX":"由北向南","XSFXDM":"4","KKMC":"静湖南路与华一路交口"},{"KKBH":"610266117","HPHM":"津AF04155","JGSK":"2021-04-01 07:19:25.848","CDBH":"2","XSFX":"由东向西","XSFXDM":"1","KKMC":"中生大道与和韵路交口"},{"KKBH":"610256113","HPHM":"津A7N371","JGSK":"2021-04-01 07:19:25.865","CDBH":"5","XSFX":"由南向北","XSFXDM":"3","KKMC":"中天大道与和风路交口"},{"KKBH":"610256113","HPHM":"津N95241","JGSK":"2021-04-01 07:19:25.891","CDBH":"7","XSFX":"由北向南","XSFXDM":"4","KKMC":"中天大道与和风路交口"},{"KKBH":"6102610040000","HPHM":"津KN9658","JGSK":"2021-04-01 07:19:25.909","CDBH":"3","XSFX":"由南向北","XSFXDM":"3","KKMC":"中生大道与静湖西路（北侧）正向"},{"KKBH":"610266118","HPHM":"冀BL589S","JGSK":"2021-04-01 07:19:25.914","CDBH":"7","XSFX":"由南向北","XSFXDM":"3","KKMC":"中生大道与和畅路交口"},{"KKBH":"7208810020000","HPHM":"津DLG267","JGSK":"2021-04-01 07:19:25.93","CDBH":"12","XSFX":"由北向南","XSFXDM":"4","KKMC":"海旭道与安正路交口正向"},{"KKBH":"7208810020000","HPHM":"京PV8Q66","JGSK":"2021-04-01 07:19:25.931","CDBH":"13","XSFX":"由北向南","XSFXDM":"4","KKMC":"海旭道与安正路交口正向"},{"KKBH":"610256115","HPHM":"津MDY425","JGSK":"2021-04-01 07:19:25.932","CDBH":"12","XSFX":"由北向南","XSFXDM":"4","KKMC":"中天大道与中生大道交口"},{"KKBH":"610276124","HPHM":"吉AQC663","JGSK":"2021-04-01 07:19:25.952","CDBH":"8","XSFX":"由南向北","XSFXDM":"3","KKMC":"中新大道与中生大道交口"},{"KKBH":"610271010","HPHM":"津ASK988","JGSK":"2021-04-01 07:19:25.972","CDBH":"4","XSFX":"由南向北","XSFXDM":"3","KKMC":"中新大道与华五路交口"},{"KKBH":"720881004000","HPHM":"津AF19513","JGSK":"2021-04-01 07:19:26.05","CDBH":"2","XSFX":"由东向西","XSFXDM":"1","KKMC":"海旭道与永盛路交口"},{"KKBH":"7208810050000","HPHM":"冀BX713N","JGSK":"2021-04-01 07:19:26.055","CDBH":"4","XSFX":"由西向东","XSFXDM":"2","KKMC":"海旭道与明盛路交口正向"},{"KKBH":"610256114","HPHM":"津HCC920","JGSK":"2021-04-01 07:19:26.06","CDBH":"4","XSFX":"由南向北","XSFXDM":"3","KKMC":"中天大道与和旭路交口"},{"KKBH":"610256113","HPHM":"津NXX339","JGSK":"2021-04-01 07:19:26.1","CDBH":"7","XSFX":"由北向南","XSFXDM":"4","KKMC":"中天大道与和风路交口"},{"KKBH":"610401004","HPHM":"津C126L3","JGSK":"2021-04-01 07:19:26.103","CDBH":"3","XSFX":"由东向西","XSFXDM":"1","KKMC":"和畅路与和风路交口"},{"KKBH":"610286127","HPHM":"津A5X502","JGSK":"2021-04-01 07:19:26.128","CDBH":"9","XSFX":"由南向北","XSFXDM":"3","KKMC":"中津大道与和畅路交口"},{"KKBH":"610256116","HPHM":"津K96613","JGSK":"2021-04-01 07:19:26.137","CDBH":"8","XSFX":"由南向北","XSFXDM":"3","KKMC":"中天大道与和顺路交口"},{"KKBH":"610256111","HPHM":"津A0X626","JGSK":"2021-04-01 07:19:26.178","CDBH":"1","XSFX":"由西向东","XSFXDM":"2","KKMC":"中天大道与和惠路交口"},{"KKBH":"610401004","HPHM":"车牌","JGSK":"2021-04-01 07:19:26.189","CDBH":"2","XSFX":"由东向西","XSFXDM":"1","KKMC":"和畅路与和风路交口"},{"KKBH":"610276125","HPHM":"津H15325","JGSK":"2021-04-01 07:19:26.192","CDBH":"5","XSFX":"由南向北","XSFXDM":"3","KKMC":"中新大道与和顺路交口"},{"KKBH":"610286127","HPHM":"津QU1727","JGSK":"2021-04-01 07:19:26.2","CDBH":"2","XSFX":"由东向西","XSFXDM":"1","KKMC":"中津大道与和畅路交口"},{"KKBH":"6102661220000","HPHM":"津NAQ796","JGSK":"2021-04-01 07:19:26.2","CDBH":"2","XSFX":"由西向东","XSFXDM":"2","KKMC":"生态城中生大道故道河一桥西向东上桥处正向"},{"KKBH":"610391006","HPHM":"津MMY337","JGSK":"2021-04-01 07:19:26.205","CDBH":"5","XSFX":"由西向东","XSFXDM":"2","KKMC":"和韵路与和意路交口"},{"KKBH":"7208810020000","HPHM":"蒙AX018A","JGSK":"2021-04-01 07:19:26.243","CDBH":"5","XSFX":"由西向东","XSFXDM":"2","KKMC":"海旭道与安正路交口正向"},{"KKBH":"7208910060000","HPHM":"津NFN119","JGSK":"2021-04-01 07:19:26.248","CDBH":"3","XSFX":"由东向西","XSFXDM":"1","KKMC":"海博道与永盛路交口正向"},{"KKBH":"7205710020000","HPHM":"车牌","JGSK":"2021-04-01 07:19:26.27","CDBH":"6","XSFX":"由北向南","XSFXDM":"4","KKMC":"动漫东路与文二路交口正向"},{"KKBH":"610266117","HPHM":"津C25G58","JGSK":"2021-04-01 07:19:26.271","CDBH":"11","XSFX":"由北向南","XSFXDM":"4","KKMC":"中生大道与和韵路交口"},{"KKBH":"610271008","HPHM":"津GLL176","JGSK":"2021-04-01 07:19:26.28","CDBH":"2","XSFX":"由南向北","XSFXDM":"3","KKMC":"中新大道与航母主题公园支路交口"},{"KKBH":"7208910030000","HPHM":"津A5V393","JGSK":"2021-04-01 07:19:26.322","CDBH":"9","XSFX":"由南向北","XSFXDM":"3","KKMC":"海博道与安正路交口正向"},{"KKBH":"610256113","HPHM":"津RUV567","JGSK":"2021-04-01 07:19:26.34","CDBH":"8","XSFX":"由北向南","XSFXDM":"4","KKMC":"中天大道与和风路交口"},{"KKBH":"610256111","HPHM":"车牌","JGSK":"2021-04-01 07:19:26.36","CDBH":"5","XSFX":"由南向北","XSFXDM":"3","KKMC":"中天大道与和惠路交口"},{"KKBH":"720891003000","HPHM":"车牌","JGSK":"2021-04-01 07:19:26.408","CDBH":"5","XSFX":"由西向东","XSFXDM":"2","KKMC":"海博道与安正路交口"},{"KKBH":"610256113","HPHM":"津AD18203","JGSK":"2021-04-01 07:19:26.413","CDBH":"8","XSFX":"由北向南","XSFXDM":"4","KKMC":"中天大道与和风路交口"},{"KKBH":"610276124","HPHM":"鲁L66679","JGSK":"2021-04-01 07:19:26.419","CDBH":"11","XSFX":"由北向南","XSFXDM":"4","KKMC":"中新大道与中生大道交口"},{"KKBH":"720881004000","HPHM":"冀J899FM","JGSK":"2021-04-01 07:19:26.424","CDBH":"10","XSFX":"由西向东","XSFXDM":"2","KKMC":"海旭道与永盛路交口"},{"KKBH":"711","HPHM":"津MXM666","JGSK":"2021-04-01 07:19:26.427","CDBH":"5","XSFX":"由南向北","XSFXDM":"3","KKMC":"不礼让行人中新大道与和旭路交口"},{"KKBH":"720891004000","HPHM":"冀CEQ637","JGSK":"2021-04-01 07:19:26.439","CDBH":"5","XSFX":"由西向东","XSFXDM":"2","KKMC":"海博道与安平路交口"},{"KKBH":"610256113","HPHM":"津RBQ818","JGSK":"2021-04-01 07:19:26.446","CDBH":"2","XSFX":"由西向东","XSFXDM":"2","KKMC":"中天大道与和风路交口"},{"KKBH":"610276124","HPHM":"津A09885F","JGSK":"2021-04-01 07:19:26.461","CDBH":"8","XSFX":"由南向北","XSFXDM":"3","KKMC":"中新大道与中生大道交口"},{"KKBH":"610271009","HPHM":"津RCE433","JGSK":"2021-04-01 07:19:26.461","CDBH":"7","XSFX":"由南向北","XSFXDM":"3","KKMC":"中新大道与泰七路交口"},{"KKBH":"610391006","HPHM":"津RCJ810","JGSK":"2021-04-01 07:19:26.523","CDBH":"2","XSFX":"由东向西","XSFXDM":"1","KKMC":"和韵路与和意路交口"},{"KKBH":"610401005","HPHM":"津C2Q991","JGSK":"2021-04-01 07:19:26.535","CDBH":"11","XSFX":"由北向南","XSFXDM":"4","KKMC":"和畅路与和顺路交口"},{"KKBH":"610276125","HPHM":"津JWP019","JGSK":"2021-04-01 07:19:26.538","CDBH":"5","XSFX":"由南向北","XSFXDM":"3","KKMC":"中新大道与和顺路交口"},{"KKBH":"610256115","HPHM":"冀TJ2Z60","JGSK":"2021-04-01 07:19:26.549","CDBH":"10","XSFX":"由北向南","XSFXDM":"4","KKMC":"中天大道与中生大道交口"},{"KKBH":"610266118","HPHM":"吉AHY913","JGSK":"2021-04-01 07:19:26.608","CDBH":"11","XSFX":"由北向南","XSFXDM":"4","KKMC":"中生大道与和畅路交口"},{"KKBH":"720881002000","HPHM":"黑A64A64","JGSK":"2021-04-01 07:19:26.632","CDBH":"12","XSFX":"由北向南","XSFXDM":"4","KKMC":"海旭道与安正路交口"},{"KKBH":"7205410030000","HPHM":"车牌","JGSK":"2021-04-01 07:19:26.638","CDBH":"7","XSFX":"由东向西","XSFXDM":"1","KKMC":"动漫环路西与动漫西路交口正向"},{"KKBH":"610401005","HPHM":"津JNH258","JGSK":"2021-04-01 07:19:26.638","CDBH":"7","XSFX":"由南向北","XSFXDM":"3","KKMC":"和畅路与和顺路交口"},{"KKBH":"610256113","HPHM":"津ADF4225","JGSK":"2021-04-01 07:19:26.647","CDBH":"5","XSFX":"由南向北","XSFXDM":"3","KKMC":"中天大道与和风路交口"},{"KKBH":"610256115","HPHM":"津A6D858","JGSK":"2021-04-01 07:19:26.653","CDBH":"5","XSFX":"由西向东","XSFXDM":"2","KKMC":"中天大道与中生大道交口"},{"KKBH":"610271008","HPHM":"津ADA9875","JGSK":"2021-04-01 07:19:26.722","CDBH":"4","XSFX":"由北向南","XSFXDM":"4","KKMC":"中新大道与航母主题公园支路交口"},{"KKBH":"610256116","HPHM":"津DLZ108","JGSK":"2021-04-01 07:19:26.767","CDBH":"12","XSFX":"由北向南","XSFXDM":"4","KKMC":"中天大道与和顺路交口"},{"KKBH":"720881002000","HPHM":"津JCC612","JGSK":"2021-04-01 07:19:26.81","CDBH":"7","XSFX":"由西向东","XSFXDM":"2","KKMC":"海旭道与安正路交口"},{"KKBH":"610256112","HPHM":"津NFD188","JGSK":"2021-04-01 07:19:26.814","CDBH":"10","XSFX":"由北向南","XSFXDM":"4","KKMC":"中天大道与中津大道交口"},{"KKBH":"610276126","HPHM":"津HLX277","JGSK":"2021-04-01 07:19:26.818","CDBH":"5","XSFX":"由南向北","XSFXDM":"3","KKMC":"中新大道与和意路交口"},{"KKBH":"610276124","HPHM":"冀B651F9","JGSK":"2021-04-01 07:19:26.82","CDBH":"10","XSFX":"由北向南","XSFXDM":"4","KKMC":"中新大道与中生大道交口"},{"KKBH":"720861003000","HPHM":"津AU0155","JGSK":"2021-04-01 07:19:26.909","CDBH":"4","XSFX":"由西向东","XSFXDM":"2","KKMC":"海晨道与安明路交口"},{"KKBH":"7208710020000","HPHM":"冀B85CJ1","JGSK":"2021-04-01 07:19:26.918","CDBH":"5","XSFX":"由南向北","XSFXDM":"3","KKMC":"安正路与芳菲路交口正向"},{"KKBH":"610391006","HPHM":"鲁Q5T105","JGSK":"2021-04-01 07:19:26.925","CDBH":"4","XSFX":"由西向东","XSFXDM":"2","KKMC":"和韵路与和意路交口"},{"KKBH":"610256113","HPHM":"鲁DBL207","JGSK":"2021-04-01 07:19:26.961","CDBH":"4","XSFX":"由南向北","XSFXDM":"3","KKMC":"中天大道与和风路交口"},{"KKBH":"720881007000","HPHM":"津G27178","JGSK":"2021-04-01 07:19:26.971","CDBH":"4","XSFX":"由西向东","XSFXDM":"2","KKMC":"海旭道与弘通路交口"},{"KKBH":"610276126","HPHM":"车牌","JGSK":"2021-04-01 07:19:26.971","CDBH":"8","XSFX":"由北向南","XSFXDM":"4","KKMC":"中新大道与和意路交口"},{"KKBH":"610271010","HPHM":"津GPU628","JGSK":"2021-04-01 07:19:26.995","CDBH":"7","XSFX":"由北向南","XSFXDM":"4","KKMC":"中新大道与华五路交口"},{"KKBH":"610271010","HPHM":"冀D302Z6","JGSK":"2021-04-01 07:19:27.007","CDBH":"5","XSFX":"由南向北","XSFXDM":"3","KKMC":"中新大道与华五路交口"},{"KKBH":"7208910090000","HPHM":"车牌","JGSK":"2021-04-01 07:19:27.03","CDBH":"8","XSFX":"由北向南","XSFXDM":"4","KKMC":"海博道与弘通路交口正向"},{"KKBH":"6102610030000","HPHM":"冀J05D79","JGSK":"2021-04-01 07:19:27.043","CDBH":"8","XSFX":"由北向南","XSFXDM":"4","KKMC":"中生大道与静湖南路交口正向"},{"KKBH":"610266122000","HPHM":"津RDE839","JGSK":"2021-04-01 07:19:27.057","CDBH":"1","XSFX":"由西向东","XSFXDM":"2","KKMC":"生态城中生大道故道河一桥西向东上桥处"},{"KKBH":"610401005","HPHM":"津J30130","JGSK":"2021-04-01 07:19:27.106","CDBH":"5","XSFX":"由西向东","XSFXDM":"2","KKMC":"和畅路与和顺路交口"},{"KKBH":"720881002000","HPHM":"津DVX865","JGSK":"2021-04-01 07:19:27.113","CDBH":"13","XSFX":"由北向南","XSFXDM":"4","KKMC":"海旭道与安正路交口"},{"KKBH":"720881002000","HPHM":"津GXZ777","JGSK":"2021-04-01 07:19:27.127","CDBH":"10","XSFX":"由南向北","XSFXDM":"3","KKMC":"海旭道与安正路交口"},{"KKBH":"610271010","HPHM":"冀BJ287S","JGSK":"2021-04-01 07:19:27.16","CDBH":"8","XSFX":"由北向南","XSFXDM":"4","KKMC":"中新大道与华五路交口"},{"KKBH":"7208910030000","HPHM":"津KK0922","JGSK":"2021-04-01 07:19:27.195","CDBH":"4","XSFX":"由西向东","XSFXDM":"2","KKMC":"海博道与安正路交口正向"},{"KKBH":"610266117","HPHM":"辽MQD319","JGSK":"2021-04-01 07:19:27.208","CDBH":"7","XSFX":"由南向北","XSFXDM":"3","KKMC":"中生大道与和韵路交口"},{"KKBH":"610266122000","HPHM":"津NSN550","JGSK":"2021-04-01 07:19:27.218","CDBH":"3","XSFX":"由西向东","XSFXDM":"2","KKMC":"生态城中生大道故道河一桥西向东上桥处"},{"KKBH":"720881004000","HPHM":"津NAC519","JGSK":"2021-04-01 07:19:27.238","CDBH":"8","XSFX":"由北向南","XSFXDM":"4","KKMC":"海旭道与永盛路交口"},{"KKBH":"720871002000","HPHM":"冀F28R89","JGSK":"2021-04-01 07:19:27.248","CDBH":"8","XSFX":"由北向南","XSFXDM":"4","KKMC":"安正路与芳菲路交口"},{"KKBH":"610286127","HPHM":"津MW5082","JGSK":"2021-04-01 07:19:27.248","CDBH":"8","XSFX":"由南向北","XSFXDM":"3","KKMC":"中津大道与和畅路交口"},{"KKBH":"610271010","HPHM":"津FAN016","JGSK":"2021-04-01 07:19:27.252","CDBH":"4","XSFX":"由南向北","XSFXDM":"3","KKMC":"中新大道与华五路交口"},{"KKBH":"610256112","HPHM":"冀F5LZ57","JGSK":"2021-04-01 07:19:27.256","CDBH":"10","XSFX":"由北向南","XSFXDM":"4","KKMC":"中天大道与中津大道交口"},{"KKBH":"720891003000","HPHM":"津A2Z413","JGSK":"2021-04-01 07:19:27.256","CDBH":"8","XSFX":"由南向北","XSFXDM":"3","KKMC":"海博道与安正路交口"},{"KKBH":"610256111","HPHM":"津NLH651","JGSK":"2021-04-01 07:19:27.293","CDBH":"7","XSFX":"由北向南","XSFXDM":"4","KKMC":"中天大道与和惠路交口"},{"KKBH":"610271010","HPHM":"津DGV811","JGSK":"2021-04-01 07:19:27.321","CDBH":"4","XSFX":"由南向北","XSFXDM":"3","KKMC":"中新大道与华五路交口"},{"KKBH":"6102661220000","HPHM":"津DFY626","JGSK":"2021-04-01 07:19:27.332","CDBH":"3","XSFX":"由西向东","XSFXDM":"2","KKMC":"生态城中生大道故道河一桥西向东上桥处正向"},{"KKBH":"610276124","HPHM":"津NNK696","JGSK":"2021-04-01 07:19:27.351","CDBH":"8","XSFX":"由南向北","XSFXDM":"3","KKMC":"中新大道与中生大道交口"},{"KKBH":"720891004000","HPHM":"车牌","JGSK":"2021-04-01 07:19:27.364","CDBH":"9","XSFX":"由南向北","XSFXDM":"3","KKMC":"海博道与安平路交口"},{"KKBH":"610256116","HPHM":"冀B2EX89","JGSK":"2021-04-01 07:19:27.369","CDBH":"11","XSFX":"由北向南","XSFXDM":"4","KKMC":"中天大道与和顺路交口"},{"KKBH":"610256116","HPHM":"津JXE316","JGSK":"2021-04-01 07:19:27.39","CDBH":"7","XSFX":"由南向北","XSFXDM":"3","KKMC":"中天大道与和顺路交口"},{"KKBH":"610391007","HPHM":"津H12322","JGSK":"2021-04-01 07:19:27.404","CDBH":"11","XSFX":"由北向南","XSFXDM":"4","KKMC":"和韵路与和风路交口"},{"KKBH":"720881004000","HPHM":"吉A25CS7","JGSK":"2021-04-01 07:19:27.407","CDBH":"1","XSFX":"由东向西","XSFXDM":"1","KKMC":"海旭道与永盛路交口"},{"KKBH":"711","HPHM":"津DYL103","JGSK":"2021-04-01 07:19:27.448","CDBH":"7","XSFX":"由北向南","XSFXDM":"4","KKMC":"不礼让行人中新大道与和旭路交口"},{"KKBH":"720891004000","HPHM":"津C5Y740","JGSK":"2021-04-01 07:19:27.481","CDBH":"5","XSFX":"由西向东","XSFXDM":"2","KKMC":"海博道与安平路交口"},{"KKBH":"7208810020000","HPHM":"津H26888","JGSK":"2021-04-01 07:19:27.53","CDBH":"12","XSFX":"由北向南","XSFXDM":"4","KKMC":"海旭道与安正路交口正向"},{"KKBH":"610256111","HPHM":"津HQS992","JGSK":"2021-04-01 07:19:27.552","CDBH":"9","XSFX":"由北向南","XSFXDM":"4","KKMC":"中天大道与和惠路交口"},{"KKBH":"610256113","HPHM":"津NYU990","JGSK":"2021-04-01 07:19:27.62","CDBH":"7","XSFX":"由北向南","XSFXDM":"4","KKMC":"中天大道与和风路交口"},{"KKBH":"610286127","HPHM":"吉A0TD07","JGSK":"2021-04-01 07:19:27.661","CDBH":"5","XSFX":"由西向东","XSFXDM":"2","KKMC":"中津大道与和畅路交口"},{"KKBH":"720891004000","HPHM":"车牌","JGSK":"2021-04-01 07:19:27.687","CDBH":"9","XSFX":"由南向北","XSFXDM":"3","KKMC":"海博道与安平路交口"},{"KKBH":"610401005","HPHM":"津CEM666","JGSK":"2021-04-01 07:19:27.698","CDBH":"10","XSFX":"由北向南","XSFXDM":"4","KKMC":"和畅路与和顺路交口"},{"KKBH":"7208610030000","HPHM":"苏E77Q82","JGSK":"2021-04-01 07:19:27.722","CDBH":"4","XSFX":"由西向东","XSFXDM":"2","KKMC":"海晨道与安明路交口正向"},{"KKBH":"610256115","HPHM":"津B15218","JGSK":"2021-04-01 07:19:27.851","CDBH":"6","XSFX":"由西向东","XSFXDM":"2","KKMC":"中天大道与中生大道交口"},{"KKBH":"610391006","HPHM":"苏NBP750","JGSK":"2021-04-01 07:19:27.923","CDBH":"1","XSFX":"由东向西","XSFXDM":"1","KKMC":"和韵路与和意路交口"},{"KKBH":"720881005000","HPHM":"津JT6626","JGSK":"2021-04-01 07:19:27.924","CDBH":"4","XSFX":"由西向东","XSFXDM":"2","KKMC":"海旭道与明盛路交口"},{"KKBH":"7208810070000","HPHM":"津RK6085","JGSK":"2021-04-01 07:19:28.005","CDBH":"4","XSFX":"由西向东","XSFXDM":"2","KKMC":"海旭道与弘通路交口正向"},{"KKBH":"711","HPHM":"津AS1605","JGSK":"2021-04-01 07:19:28.006","CDBH":"8","XSFX":"由北向南","XSFXDM":"4","KKMC":"不礼让行人中新大道与和旭路交口"},{"KKBH":"610266117","HPHM":"津NTA585","JGSK":"2021-04-01 07:19:28.008","CDBH":"3","XSFX":"由东向西","XSFXDM":"1","KKMC":"中生大道与和韵路交口"},{"KKBH":"720891003000","HPHM":"车牌","JGSK":"2021-04-01 07:19:28.01","CDBH":"6","XSFX":"由西向东","XSFXDM":"2","KKMC":"海博道与安正路交口"},{"KKBH":"610391007","HPHM":"津HZC188","JGSK":"2021-04-01 07:19:28.048","CDBH":"9","XSFX":"由南向北","XSFXDM":"3","KKMC":"和韵路与和风路交口"},{"KKBH":"610391007","HPHM":"津RHB828","JGSK":"2021-04-01 07:19:28.056","CDBH":"10","XSFX":"由北向南","XSFXDM":"4","KKMC":"和韵路与和风路交口"},{"KKBH":"610276124","HPHM":"京PUB878","JGSK":"2021-04-01 07:19:28.098","CDBH":"6","XSFX":"由西向东","XSFXDM":"2","KKMC":"中新大道与中生大道交口"},{"KKBH":"610391006","HPHM":"津B1D507","JGSK":"2021-04-01 07:19:28.1","CDBH":"2","XSFX":"由东向西","XSFXDM":"1","KKMC":"和韵路与和意路交口"},{"KKBH":"610256115","HPHM":"津AU5876","JGSK":"2021-04-01 07:19:28.113","CDBH":"3","XSFX":"由东向西","XSFXDM":"1","KKMC":"中天大道与中生大道交口"},{"KKBH":"610266118","HPHM":"津JDK121","JGSK":"2021-04-01 07:19:28.187","CDBH":"4","XSFX":"由西向东","XSFXDM":"2","KKMC":"中生大道与和畅路交口"},{"KKBH":"610271008","HPHM":"津DTD520","JGSK":"2021-04-01 07:19:28.193","CDBH":"1","XSFX":"由南向北","XSFXDM":"3","KKMC":"中新大道与航母主题公园支路交口"},{"KKBH":"610256112","HPHM":"津C360C2","JGSK":"2021-04-01 07:19:28.21","CDBH":"11","XSFX":"由北向南","XSFXDM":"4","KKMC":"中天大道与中津大道交口"},{"KKBH":"7208810040000","HPHM":"津MK8363","JGSK":"2021-04-01 07:19:28.225","CDBH":"8","XSFX":"由北向南","XSFXDM":"4","KKMC":"海旭道与永盛路交口正向"},{"KKBH":"7208810040000","HPHM":"鲁R7C52K","JGSK":"2021-04-01 07:19:28.252","CDBH":"4","XSFX":"由西向东","XSFXDM":"2","KKMC":"海旭道与永盛路交口正向"},{"KKBH":"610276124","HPHM":"鲁R0C21X","JGSK":"2021-04-01 07:19:28.285","CDBH":"11","XSFX":"由北向南","XSFXDM":"4","KKMC":"中新大道与中生大道交口"},{"KKBH":"610256115","HPHM":"冀C6181X","JGSK":"2021-04-01 07:19:28.294","CDBH":"1","XSFX":"由东向西","XSFXDM":"1","KKMC":"中天大道与中生大道交口"},{"KKBH":"610286127","HPHM":"津QB7322","JGSK":"2021-04-01 07:19:28.302","CDBH":"3","XSFX":"由东向西","XSFXDM":"1","KKMC":"中津大道与和畅路交口"},{"KKBH":"610401005","HPHM":"津KJE036","JGSK":"2021-04-01 07:19:28.302","CDBH":"7","XSFX":"由南向北","XSFXDM":"3","KKMC":"和畅路与和顺路交口"},{"KKBH":"610266118","HPHM":"津H76808","JGSK":"2021-04-01 07:19:28.316","CDBH":"10","XSFX":"由北向南","XSFXDM":"4","KKMC":"中生大道与和畅路交口"},{"KKBH":"7208810020000","HPHM":"津AVY523","JGSK":"2021-04-01 07:19:28.338","CDBH":"13","XSFX":"由北向南","XSFXDM":"4","KKMC":"海旭道与安正路交口正向"},{"KKBH":"7280310020000","HPHM":"冀H6622Q","JGSK":"2021-04-01 07:19:28.376","CDBH":"6","XSFX":"由南向北","XSFXDM":"3","KKMC":"动漫中路与文一路交口正向"},{"KKBH":"610286127","HPHM":"津RAM436","JGSK":"2021-04-01 07:19:28.44","CDBH":"8","XSFX":"由南向北","XSFXDM":"3","KKMC":"中津大道与和畅路交口"},{"KKBH":"610271010","HPHM":"津QJ1606","JGSK":"2021-04-01 07:19:28.446","CDBH":"4","XSFX":"由南向北","XSFXDM":"3","KKMC":"中新大道与华五路交口"},{"KKBH":"720891003000","HPHM":"鲁AR1F79","JGSK":"2021-04-01 07:19:28.449","CDBH":"2","XSFX":"由东向西","XSFXDM":"1","KKMC":"海博道与安正路交口"},{"KKBH":"6102610040000","HPHM":"鲁NG181V","JGSK":"2021-04-01 07:19:28.455","CDBH":"3","XSFX":"由南向北","XSFXDM":"3","KKMC":"中生大道与静湖西路（北侧）正向"},{"KKBH":"610266117","HPHM":"津A2P769","JGSK":"2021-04-01 07:19:28.481","CDBH":"9","XSFX":"由南向北","XSFXDM":"3","KKMC":"中生大道与和韵路交口"},{"KKBH":"728031003000","HPHM":"津H80877","JGSK":"2021-04-01 07:19:28.491","CDBH":"4","XSFX":"由南向北","XSFXDM":"3","KKMC":"动漫中路与文二路交口"},{"KKBH":"610256113","HPHM":"津BU6022","JGSK":"2021-04-01 07:19:28.501","CDBH":"8","XSFX":"由北向南","XSFXDM":"4","KKMC":"中天大道与和风路交口"},{"KKBH":"720881002000","HPHM":"津AD70359","JGSK":"2021-04-01 07:19:28.551","CDBH":"13","XSFX":"由北向南","XSFXDM":"4","KKMC":"海旭道与安正路交口"},{"KKBH":"610276124","HPHM":"津CAB882","JGSK":"2021-04-01 07:19:28.578","CDBH":"11","XSFX":"由北向南","XSFXDM":"4","KKMC":"中新大道与中生大道交口"},{"KKBH":"728031003000","HPHM":"津HK5785","JGSK":"2021-04-01 07:19:28.582","CDBH":"5","XSFX":"由北向南","XSFXDM":"4","KKMC":"动漫中路与文二路交口"},{"KKBH":"610266117","HPHM":"津JCS880","JGSK":"2021-04-01 07:19:28.648","CDBH":"8","XSFX":"由南向北","XSFXDM":"3","KKMC":"中生大道与和韵路交口"},{"KKBH":"610401004","HPHM":"晋BNG769","JGSK":"2021-04-01 07:19:28.651","CDBH":"10","XSFX":"由北向南","XSFXDM":"4","KKMC":"和畅路与和风路交口"},{"KKBH":"610391007","HPHM":"鲁NN51S1","JGSK":"2021-04-01 07:19:28.657","CDBH":"7","XSFX":"由南向北","XSFXDM":"3","KKMC":"和韵路与和风路交口"},{"KKBH":"610276124","HPHM":"津ABE825","JGSK":"2021-04-01 07:19:28.659","CDBH":"10","XSFX":"由北向南","XSFXDM":"4","KKMC":"中新大道与中生大道交口"},{"KKBH":"610256115","HPHM":"辽PLQ768","JGSK":"2021-04-01 07:19:28.673","CDBH":"2","XSFX":"由东向西","XSFXDM":"1","KKMC":"中天大道与中生大道交口"},{"KKBH":"610271010","HPHM":"津AMU899","JGSK":"2021-04-01 07:19:28.686","CDBH":"5","XSFX":"由南向北","XSFXDM":"3","KKMC":"中新大道与华五路交口"},{"KKBH":"720891003000","HPHM":"苏A9Y168","JGSK":"2021-04-01 07:19:28.689","CDBH":"2","XSFX":"由东向西","XSFXDM":"1","KKMC":"海博道与安正路交口"},{"KKBH":"610276125","HPHM":"津DLF111","JGSK":"2021-04-01 07:19:28.695","CDBH":"5","XSFX":"由南向北","XSFXDM":"3","KKMC":"中新大道与和顺路交口"},{"KKBH":"7208810040000","HPHM":"津AKD581","JGSK":"2021-04-01 07:19:28.784","CDBH":"2","XSFX":"由东向西","XSFXDM":"1","KKMC":"海旭道与永盛路交口正向"},{"KKBH":"610256115","HPHM":"冀D120LG","JGSK":"2021-04-01 07:19:28.812","CDBH":"5","XSFX":"由西向东","XSFXDM":"2","KKMC":"中天大道与中生大道交口"},{"KKBH":"6103261420000","HPHM":"津MCA388","JGSK":"2021-04-01 07:19:28.825","CDBH":"4","XSFX":"由西向东","XSFXDM":"2","KKMC":"中成大道与泰七路交口正向"},{"KKBH":"610256112","HPHM":"津FML528","JGSK":"2021-04-01 07:19:28.833","CDBH":"9","XSFX":"由南向北","XSFXDM":"3","KKMC":"中天大道与中津大道交口"},{"KKBH":"610256112","HPHM":"车牌","JGSK":"2021-04-01 07:19:28.834","CDBH":"9","XSFX":"由南向北","XSFXDM":"3","KKMC":"中天大道与中津大道交口"},{"KKBH":"7208710020000","HPHM":"冀F69AE0","JGSK":"2021-04-01 07:19:28.838","CDBH":"5","XSFX":"由南向北","XSFXDM":"3","KKMC":"安正路与芳菲路交口正向"},{"KKBH":"7208910040000","HPHM":"津E03067","JGSK":"2021-04-01 07:19:28.895","CDBH":"6","XSFX":"由西向东","XSFXDM":"2","KKMC":"海博道与安平路交口正向"},{"KKBH":"610266117","HPHM":"津CE8609","JGSK":"2021-04-01 07:19:28.895","CDBH":"10","XSFX":"由北向南","XSFXDM":"4","KKMC":"中生大道与和韵路交口"},{"KKBH":"610276125","HPHM":"津MYG117","JGSK":"2021-04-01 07:19:28.896","CDBH":"2","XSFX":"由东向西","XSFXDM":"1","KKMC":"中新大道与和顺路交口"},{"KKBH":"610256113","HPHM":"津JXJ902","JGSK":"2021-04-01 07:19:28.915","CDBH":"8","XSFX":"由北向南","XSFXDM":"4","KKMC":"中天大道与和风路交口"},{"KKBH":"610256116","HPHM":"津MHH925","JGSK":"2021-04-01 07:19:28.935","CDBH":"8","XSFX":"由南向北","XSFXDM":"3","KKMC":"中天大道与和顺路交口"},{"KKBH":"610256116","HPHM":"津RUZ602","JGSK":"2021-04-01 07:19:28.936","CDBH":"9","XSFX":"由南向北","XSFXDM":"3","KKMC":"中天大道与和顺路交口"},{"KKBH":"610391007","HPHM":"津AR9778","JGSK":"2021-04-01 07:19:28.94","CDBH":"12","XSFX":"由北向南","XSFXDM":"4","KKMC":"和韵路与和风路交口"},{"KKBH":"610276124","HPHM":"津D96381","JGSK":"2021-04-01 07:19:28.941","CDBH":"8","XSFX":"由南向北","XSFXDM":"3","KKMC":"中新大道与中生大道交口"},{"KKBH":"720861002000","HPHM":"京QY2V36","JGSK":"2021-04-01 07:19:28.966","CDBH":"10","XSFX":"由北向南","XSFXDM":"4","KKMC":"海晨道与安正路交口"},{"KKBH":"610256115","HPHM":"津HH1590","JGSK":"2021-04-01 07:19:28.976","CDBH":"5","XSFX":"由西向东","XSFXDM":"2","KKMC":"中天大道与中生大道交口"},{"KKBH":"610256111","HPHM":"津D30397","JGSK":"2021-04-01 07:19:28.992","CDBH":"8","XSFX":"由北向南","XSFXDM":"4","KKMC":"中天大道与和惠路交口"},{"KKBH":"610326142000","HPHM":"津NC9615","JGSK":"2021-04-01 07:19:28.995","CDBH":"4","XSFX":"由西向东","XSFXDM":"2","KKMC":"中成大道与泰七路交口"},{"KKBH":"610401005","HPHM":"津DZQ468","JGSK":"2021-04-01 07:19:28.999","CDBH":"6","XSFX":"由西向东","XSFXDM":"2","KKMC":"和畅路与和顺路交口"},{"KKBH":"610256116","HPHM":"黑M2Q536","JGSK":"2021-04-01 07:19:29.008","CDBH":"12","XSFX":"由北向南","XSFXDM":"4","KKMC":"中天大道与和顺路交口"},{"KKBH":"610276124","HPHM":"津GFF992","JGSK":"2021-04-01 07:19:29.015","CDBH":"8","XSFX":"由南向北","XSFXDM":"3","KKMC":"中新大道与中生大道交口"},{"KKBH":"7208610020000","HPHM":"津DKT858","JGSK":"2021-04-01 07:19:29.036","CDBH":"8","XSFX":"由南向北","XSFXDM":"3","KKMC":"海晨道与安正路交口正向"},{"KKBH":"610256113","HPHM":"津A7N371","JGSK":"2021-04-01 07:19:29.041","CDBH":"5","XSFX":"由南向北","XSFXDM":"3","KKMC":"中天大道与和风路交口"},{"KKBH":"720811002000","HPHM":"津B00780","JGSK":"2021-04-01 07:19:29.057","CDBH":"4","XSFX":"由南向北","XSFXDM":"3","KKMC":"动漫南路与文一路交口"},{"KKBH":"610256115","HPHM":"吉BMZ056","JGSK":"2021-04-01 07:19:29.086","CDBH":"11","XSFX":"由北向南","XSFXDM":"4","KKMC":"中天大道与中生大道交口"},{"KKBH":"720881004000","HPHM":"冀BP318R","JGSK":"2021-04-01 07:19:29.09","CDBH":"2","XSFX":"由东向西","XSFXDM":"1","KKMC":"海旭道与永盛路交口"},{"KKBH":"610256112","HPHM":"津NJX426","JGSK":"2021-04-01 07:19:29.098","CDBH":"12","XSFX":"由北向南","XSFXDM":"4","KKMC":"中天大道与中津大道交口"},{"KKBH":"610271008","HPHM":"津ADA9875","JGSK":"2021-04-01 07:19:29.101","CDBH":"4","XSFX":"由北向南","XSFXDM":"4","KKMC":"中新大道与航母主题公园支路交口"},{"KKBH":"610266117","HPHM":"津FMS919","JGSK":"2021-04-01 07:19:29.116","CDBH":"2","XSFX":"由东向西","XSFXDM":"1","KKMC":"中生大道与和韵路交口"},{"KKBH":"610256113","HPHM":"津DJS187","JGSK":"2021-04-01 07:19:29.168","CDBH":"2","XSFX":"由西向东","XSFXDM":"2","KKMC":"中天大道与和风路交口"},{"KKBH":"7208810020000","HPHM":"闽AWM065","JGSK":"2021-04-01 07:19:29.253","CDBH":"12","XSFX":"由北向南","XSFXDM":"4","KKMC":"海旭道与安正路交口正向"},{"KKBH":"6102610040000","HPHM":"冀R7K9W5","JGSK":"2021-04-01 07:19:29.264","CDBH":"7","XSFX":"由北向南","XSFXDM":"4","KKMC":"中生大道与静湖西路（北侧）正向"},{"KKBH":"720821004000","HPHM":"津C1B272","JGSK":"2021-04-01 07:19:29.272","CDBH":"3","XSFX":"由南向北","XSFXDM":"3","KKMC":"动漫西路与动漫北路交口"},{"KKBH":"7208810020000","HPHM":"车牌","JGSK":"2021-04-01 07:19:29.285","CDBH":"4","XSFX":"由东向西","XSFXDM":"1","KKMC":"海旭道与安正路交口正向"},{"KKBH":"610256116","HPHM":"晋MA6845","JGSK":"2021-04-01 07:19:29.285","CDBH":"11","XSFX":"由北向南","XSFXDM":"4","KKMC":"中天大道与和顺路交口"},{"KKBH":"610256116","HPHM":"津FAZ512","JGSK":"2021-04-01 07:19:29.286","CDBH":"10","XSFX":"由北向南","XSFXDM":"4","KKMC":"中天大道与和顺路交口"},{"KKBH":"610266122000","HPHM":"津NAQ796","JGSK":"2021-04-01 07:19:29.294","CDBH":"2","XSFX":"由西向东","XSFXDM":"2","KKMC":"生态城中生大道故道河一桥西向东上桥处"},{"KKBH":"610391006","HPHM":"津MNM606","JGSK":"2021-04-01 07:19:29.3","CDBH":"1","XSFX":"由东向西","XSFXDM":"1","KKMC":"和韵路与和意路交口"},{"KKBH":"7208810050000","HPHM":"晋FJ3506","JGSK":"2021-04-01 07:19:29.303","CDBH":"4","XSFX":"由西向东","XSFXDM":"2","KKMC":"海旭道与明盛路交口正向"},{"KKBH":"610276126","HPHM":"鲁JFK687","JGSK":"2021-04-01 07:19:29.318","CDBH":"5","XSFX":"由南向北","XSFXDM":"3","KKMC":"中新大道与和意路交口"},{"KKBH":"610271010","HPHM":"冀BJ287S","JGSK":"2021-04-01 07:19:29.32","CDBH":"8","XSFX":"由北向南","XSFXDM":"4","KKMC":"中新大道与华五路交口"},{"KKBH":"720881002000","HPHM":"苏AN7B63","JGSK":"2021-04-01 07:19:29.429","CDBH":"12","XSFX":"由北向南","XSFXDM":"4","KKMC":"海旭道与安正路交口"},{"KKBH":"610401004","HPHM":"津KL9799","JGSK":"2021-04-01 07:19:29.449","CDBH":"8","XSFX":"由南向北","XSFXDM":"3","KKMC":"和畅路与和风路交口"},{"KKBH":"720561002000","HPHM":"津N56263","JGSK":"2021-04-01 07:19:29.483","CDBH":"1","XSFX":"由东向西","XSFXDM":"1","KKMC":"动漫北路与文三路交口"},{"KKBH":"610256116","HPHM":"津DDL908","JGSK":"2021-04-01 07:19:29.489","CDBH":"11","XSFX":"由北向南","XSFXDM":"4","KKMC":"中天大道与和顺路交口"},{"KKBH":"711","HPHM":"津A0V756","JGSK":"2021-04-01 07:19:29.525","CDBH":"7","XSFX":"由北向南","XSFXDM":"4","KKMC":"不礼让行人中新大道与和旭路交口"},{"KKBH":"610256113","HPHM":"津N36100","JGSK":"2021-04-01 07:19:29.54","CDBH":"7","XSFX":"由北向南","XSFXDM":"4","KKMC":"中天大道与和风路交口"},{"KKBH":"7208810020000","HPHM":"冀B1H8C2","JGSK":"2021-04-01 07:19:29.552","CDBH":"5","XSFX":"由西向东","XSFXDM":"2","KKMC":"海旭道与安正路交口正向"},{"KKBH":"720891004000","HPHM":"车牌","JGSK":"2021-04-01 07:19:29.608","CDBH":"9","XSFX":"由南向北","XSFXDM":"3","KKMC":"海博道与安平路交口"},{"KKBH":"7208910030000","HPHM":"鲁A8L9A1","JGSK":"2021-04-01 07:19:29.622","CDBH":"4","XSFX":"由西向东","XSFXDM":"2","KKMC":"海博道与安正路交口正向"},{"KKBH":"610286127","HPHM":"津GNA396","JGSK":"2021-04-01 07:19:29.649","CDBH":"8","XSFX":"由南向北","XSFXDM":"3","KKMC":"中津大道与和畅路交口"},{"KKBH":"610256111","HPHM":"车牌","JGSK":"2021-04-01 07:19:29.655","CDBH":"9","XSFX":"由北向南","XSFXDM":"4","KKMC":"中天大道与和惠路交口"},{"KKBH":"610401004","HPHM":"豫J2N371","JGSK":"2021-04-01 07:19:29.689","CDBH":"9","XSFX":"由南向北","XSFXDM":"3","KKMC":"和畅路与和风路交口"},{"KKBH":"610391008","HPHM":"津BU5876","JGSK":"2021-04-01 07:19:29.717","CDBH":"4","XSFX":"由西向东","XSFXDM":"2","KKMC":"和韵路与和旭路交口"},{"KKBH":"610256114","HPHM":"津RQL011","JGSK":"2021-04-01 07:19:29.74","CDBH":"5","XSFX":"由南向北","XSFXDM":"3","KKMC":"中天大道与和旭路交口"},{"KKBH":"610266117","HPHM":"津A3Z173","JGSK":"2021-04-01 07:19:29.779","CDBH":"7","XSFX":"由南向北","XSFXDM":"3","KKMC":"中生大道与和韵路交口"},{"KKBH":"720891003000","HPHM":"津A13T69","JGSK":"2021-04-01 07:19:29.809","CDBH":"3","XSFX":"由东向西","XSFXDM":"1","KKMC":"海博道与安正路交口"},{"KKBH":"7208810040000","HPHM":"黑BN5225","JGSK":"2021-04-01 07:19:29.813","CDBH":"5","XSFX":"由西向东","XSFXDM":"2","KKMC":"海旭道与永盛路交口正向"},{"KKBH":"610271010","HPHM":"津MP6871","JGSK":"2021-04-01 07:19:29.819","CDBH":"5","XSFX":"由南向北","XSFXDM":"3","KKMC":"中新大道与华五路交口"},{"KKBH":"610271008","HPHM":"车牌","JGSK":"2021-04-01 07:19:29.821","CDBH":"1","XSFX":"由南向北","XSFXDM":"3","KKMC":"中新大道与航母主题公园支路交口"},{"KKBH":"610261004000","HPHM":"鲁N3089G","JGSK":"2021-04-01 07:19:29.853","CDBH":"3","XSFX":"由南向北","XSFXDM":"3","KKMC":"中生大道与静湖西路（北侧）"},{"KKBH":"610276125","HPHM":"津HF2176","JGSK":"2021-04-01 07:19:29.856","CDBH":"7","XSFX":"由北向南","XSFXDM":"4","KKMC":"中新大道与和顺路交口"},{"KKBH":"610276126","HPHM":"鲁JFK687","JGSK":"2021-04-01 07:19:29.857","CDBH":"5","XSFX":"由南向北","XSFXDM":"3","KKMC":"中新大道与和意路交口"},{"KKBH":"610251002","HPHM":"津NLM921","JGSK":"2021-04-01 07:19:29.862","CDBH":"4","XSFX":"由西向东","XSFXDM":"2","KKMC":"中天大道与和睦路交口"},{"KKBH":"7208610020000","HPHM":"津A0J423","JGSK":"2021-04-01 07:19:29.872","CDBH":"10","XSFX":"由北向南","XSFXDM":"4","KKMC":"海晨道与安正路交口正向"},{"KKBH":"720871002000","HPHM":"鲁R066LT","JGSK":"2021-04-01 07:19:29.874","CDBH":"5","XSFX":"由南向北","XSFXDM":"3","KKMC":"安正路与芳菲路交口"},{"KKBH":"720571002000","HPHM":"津FBZ021","JGSK":"2021-04-01 07:19:29.902","CDBH":"6","XSFX":"由北向南","XSFXDM":"4","KKMC":"动漫东路与文二路交口"},{"KKBH":"6102610030000","HPHM":"鲁B2E1Y0","JGSK":"2021-04-01 07:19:29.928","CDBH":"2","XSFX":"由东向西","XSFXDM":"1","KKMC":"中生大道与静湖南路交口正向"},{"KKBH":"610256111","HPHM":"津A3F530","JGSK":"2021-04-01 07:19:29.943","CDBH":"4","XSFX":"由南向北","XSFXDM":"3","KKMC":"中天大道与和惠路交口"},{"KKBH":"610256111","HPHM":"津HL6882","JGSK":"2021-04-01 07:19:29.95","CDBH":"9","XSFX":"由北向南","XSFXDM":"4","KKMC":"中天大道与和惠路交口"},{"KKBH":"610271010","HPHM":"津MSK789","JGSK":"2021-04-01 07:19:29.954","CDBH":"7","XSFX":"由北向南","XSFXDM":"4","KKMC":"中新大道与华五路交口"},{"KKBH":"610266118","HPHM":"津J90818","JGSK":"2021-04-01 07:19:29.972","CDBH":"8","XSFX":"由南向北","XSFXDM":"3","KKMC":"中生大道与和畅路交口"},{"KKBH":"610256115","HPHM":"津AY7719","JGSK":"2021-04-01 07:19:29.993","CDBH":"2","XSFX":"由东向西","XSFXDM":"1","KKMC":"中天大道与中生大道交口"},{"KKBH":"7208810040000","HPHM":"车牌","JGSK":"2021-04-01 07:19:30.056","CDBH":"3","XSFX":"由东向西","XSFXDM":"1","KKMC":"海旭道与永盛路交口正向"},{"KKBH":"610276125","HPHM":"津H15325","JGSK":"2021-04-01 07:19:30.058","CDBH":"5","XSFX":"由南向北","XSFXDM":"3","KKMC":"中新大道与和顺路交口"},{"KKBH":"610266122000","HPHM":"津DFY626","JGSK":"2021-04-01 07:19:30.092","CDBH":"3","XSFX":"由西向东","XSFXDM":"2","KKMC":"生态城中生大道故道河一桥西向东上桥处"},{"KKBH":"7208810020000","HPHM":"车牌","JGSK":"2021-04-01 07:19:30.106","CDBH":"4","XSFX":"由东向西","XSFXDM":"1","KKMC":"海旭道与安正路交口正向"},{"KKBH":"610271010","HPHM":"津DGV811","JGSK":"2021-04-01 07:19:30.126","CDBH":"4","XSFX":"由南向北","XSFXDM":"3","KKMC":"中新大道与华五路交口"},{"KKBH":"610256113","HPHM":"津CEL345","JGSK":"2021-04-01 07:19:30.127","CDBH":"7","XSFX":"由北向南","XSFXDM":"4","KKMC":"中天大道与和风路交口"},{"KKBH":"610266118","HPHM":"津C180J2","JGSK":"2021-04-01 07:19:30.128","CDBH":"1","XSFX":"由东向西","XSFXDM":"1","KKMC":"中生大道与和畅路交口"},{"KKBH":"720891003000","HPHM":"车牌","JGSK":"2021-04-01 07:19:30.195","CDBH":"5","XSFX":"由西向东","XSFXDM":"2","KKMC":"海博道与安正路交口"},{"KKBH":"610256114","HPHM":"津HK6381","JGSK":"2021-04-01 07:19:30.207","CDBH":"2","XSFX":"由西向东","XSFXDM":"2","KKMC":"中天大道与和旭路交口"},{"KKBH":"610401005","HPHM":"津A5N808","JGSK":"2021-04-01 07:19:30.209","CDBH":"11","XSFX":"由北向南","XSFXDM":"4","KKMC":"和畅路与和顺路交口"},{"KKBH":"610276124","HPHM":"津G91656","JGSK":"2021-04-01 07:19:30.221","CDBH":"7","XSFX":"由南向北","XSFXDM":"3","KKMC":"中新大道与中生大道交口"},{"KKBH":"610391006","HPHM":"津RCJ810","JGSK":"2021-04-01 07:19:30.259","CDBH":"2","XSFX":"由东向西","XSFXDM":"1","KKMC":"和韵路与和意路交口"},{"KKBH":"610391006","HPHM":"津GZY022","JGSK":"2021-04-01 07:19:30.279","CDBH":"4","XSFX":"由西向东","XSFXDM":"2","KKMC":"和韵路与和意路交口"},{"KKBH":"728031002000","HPHM":"津NLS328","JGSK":"2021-04-01 07:19:30.291","CDBH":"8","XSFX":"由北向南","XSFXDM":"4","KKMC":"动漫中路与文一路交口"},{"KKBH":"720881005000","HPHM":"津AF22093","JGSK":"2021-04-01 07:19:30.322","CDBH":"4","XSFX":"由西向东","XSFXDM":"2","KKMC":"海旭道与明盛路交口"},{"KKBH":"711","HPHM":"冀B42P98","JGSK":"2021-04-01 07:19:30.33","CDBH":"8","XSFX":"由北向南","XSFXDM":"4","KKMC":"不礼让行人中新大道与和旭路交口"},{"KKBH":"610261003000","HPHM":"冀J05D79","JGSK":"2021-04-01 07:19:30.345","CDBH":"17","XSFX":"由北向南","XSFXDM":"4","KKMC":"中生大道与静湖南路交口"},{"KKBH":"610266117","HPHM":"津FED728","JGSK":"2021-04-01 07:19:30.404","CDBH":"3","XSFX":"由东向西","XSFXDM":"1","KKMC":"中生大道与和韵路交口"},{"KKBH":"610256112","HPHM":"京KGD178","JGSK":"2021-04-01 07:19:30.408","CDBH":"10","XSFX":"由北向南","XSFXDM":"4","KKMC":"中天大道与中津大道交口"},{"KKBH":"7208810020000","HPHM":"津RZN333","JGSK":"2021-04-01 07:19:30.416","CDBH":"10","XSFX":"由南向北","XSFXDM":"3","KKMC":"海旭道与安正路交口正向"},{"KKBH":"7208910040000","HPHM":"津KJ0520","JGSK":"2021-04-01 07:19:30.428","CDBH":"6","XSFX":"由西向东","XSFXDM":"2","KKMC":"海博道与安平路交口正向"},{"KKBH":"610391007","HPHM":"津AZ2370","JGSK":"2021-04-01 07:19:30.448","CDBH":"9","XSFX":"由南向北","XSFXDM":"3","KKMC":"和韵路与和风路交口"},{"KKBH":"610276125","HPHM":"津AF61138","JGSK":"2021-04-01 07:19:30.449","CDBH":"4","XSFX":"由南向北","XSFXDM":"3","KKMC":"中新大道与和顺路交口"},{"KKBH":"610256112","HPHM":"津NJX426","JGSK":"2021-04-01 07:19:30.486","CDBH":"12","XSFX":"由北向南","XSFXDM":"4","KKMC":"中天大道与中津大道交口"},{"KKBH":"610256115","HPHM":"津NLD978","JGSK":"2021-04-01 07:19:30.513","CDBH":"3","XSFX":"由东向西","XSFXDM":"1","KKMC":"中天大道与中生大道交口"},{"KKBH":"610286127","HPHM":"津JYY330","JGSK":"2021-04-01 07:19:30.542","CDBH":"6","XSFX":"由西向东","XSFXDM":"2","KKMC":"中津大道与和畅路交口"},{"KKBH":"7208810040000","HPHM":"VJ25602","JGSK":"2021-04-01 07:19:30.561","CDBH":"6","XSFX":"由西向东","XSFXDM":"2","KKMC":"海旭道与永盛路交口正向"},{"KKBH":"610401005","HPHM":"津RDT760","JGSK":"2021-04-01 07:19:30.564","CDBH":"7","XSFX":"由南向北","XSFXDM":"3","KKMC":"和畅路与和顺路交口"},{"KKBH":"610276124","HPHM":"津G99836","JGSK":"2021-04-01 07:19:30.579","CDBH":"11","XSFX":"由北向南","XSFXDM":"4","KKMC":"中新大道与中生大道交口"},{"KKBH":"6102661220000","HPHM":"冀J06A01","JGSK":"2021-04-01 07:19:30.632","CDBH":"1","XSFX":"由西向东","XSFXDM":"2","KKMC":"生态城中生大道故道河一桥西向东上桥处正向"},{"KKBH":"610256112","HPHM":"津MR1072","JGSK":"2021-04-01 07:19:30.647","CDBH":"11","XSFX":"由北向南","XSFXDM":"4","KKMC":"中天大道与中津大道交口"},{"KKBH":"720891003000","HPHM":"津A5V393","JGSK":"2021-04-01 07:19:30.695","CDBH":"8","XSFX":"由南向北","XSFXDM":"3","KKMC":"海博道与安正路交口"},{"KKBH":"610401004","HPHM":"津A6F779","JGSK":"2021-04-01 07:19:30.732","CDBH":"11","XSFX":"由北向南","XSFXDM":"4","KKMC":"和畅路与和风路交口"},{"KKBH":"610256111","HPHM":"冀T51V89","JGSK":"2021-04-01 07:19:30.751","CDBH":"7","XSFX":"由北向南","XSFXDM":"4","KKMC":"中天大道与和惠路交口"},{"KKBH":"610261004000","HPHM":"冀R7K9W5","JGSK":"2021-04-01 07:19:30.799","CDBH":"7","XSFX":"由北向南","XSFXDM":"4","KKMC":"中生大道与静湖西路（北侧）"},{"KKBH":"610256111","HPHM":"津GZY365","JGSK":"2021-04-01 07:19:30.827","CDBH":"7","XSFX":"由北向南","XSFXDM":"4","KKMC":"中天大道与和惠路交口"},{"KKBH":"7208610030000","HPHM":"鲁NQ69X8","JGSK":"2021-04-01 07:19:30.84","CDBH":"4","XSFX":"由西向东","XSFXDM":"2","KKMC":"海晨道与安明路交口正向"},{"KKBH":"610271010","HPHM":"津DBJ055","JGSK":"2021-04-01 07:19:30.846","CDBH":"5","XSFX":"由南向北","XSFXDM":"3","KKMC":"中新大道与华五路交口"},{"KKBH":"610256113","HPHM":"津RBQ818","JGSK":"2021-04-01 07:19:30.847","CDBH":"2","XSFX":"由西向东","XSFXDM":"2","KKMC":"中天大道与和风路交口"},{"KKBH":"720871002000","HPHM":"蒙DVC125","JGSK":"2021-04-01 07:19:30.926","CDBH":"9","XSFX":"由北向南","XSFXDM":"4","KKMC":"安正路与芳菲路交口"},{"KKBH":"610256115","HPHM":"冀B9FP16","JGSK":"2021-04-01 07:19:30.967","CDBH":"6","XSFX":"由西向东","XSFXDM":"2","KKMC":"中天大道与中生大道交口"},{"KKBH":"610256116","HPHM":"闽A331C3","JGSK":"2021-04-01 07:19:31.01","CDBH":"8","XSFX":"由南向北","XSFXDM":"3","KKMC":"中天大道与和顺路交口"},{"KKBH":"610256113","HPHM":"津NLX881","JGSK":"2021-04-01 07:19:31.04","CDBH":"8","XSFX":"由北向南","XSFXDM":"4","KKMC":"中天大道与和风路交口"},{"KKBH":"610266117","HPHM":"津A1M136","JGSK":"2021-04-01 07:19:31.107","CDBH":"10","XSFX":"由北向南","XSFXDM":"4","KKMC":"中生大道与和韵路交口"},{"KKBH":"610276124","HPHM":"津FH0812","JGSK":"2021-04-01 07:19:31.137","CDBH":"6","XSFX":"由西向东","XSFXDM":"2","KKMC":"中新大道与中生大道交口"},{"KKBH":"610391007","HPHM":"津DYH893","JGSK":"2021-04-01 07:19:31.148","CDBH":"8","XSFX":"由南向北","XSFXDM":"3","KKMC":"和韵路与和风路交口"},{"KKBH":"610256115","HPHM":"冀BK25R9","JGSK":"2021-04-01 07:19:31.164","CDBH":"5","XSFX":"由西向东","XSFXDM":"2","KKMC":"中天大道与中生大道交口"},{"KKBH":"610256116","HPHM":"津FL3535","JGSK":"2021-04-01 07:19:31.176","CDBH":"11","XSFX":"由北向南","XSFXDM":"4","KKMC":"中天大道与和顺路交口"},{"KKBH":"610391007","HPHM":"津H12322","JGSK":"2021-04-01 07:19:31.18","CDBH":"11","XSFX":"由北向南","XSFXDM":"4","KKMC":"和韵路与和风路交口"},{"KKBH":"720881004000","HPHM":"鲁R7C52K","JGSK":"2021-04-01 07:19:31.223","CDBH":"9","XSFX":"由西向东","XSFXDM":"2","KKMC":"海旭道与永盛路交口"},{"KKBH":"610391007","HPHM":"冀B2712V","JGSK":"2021-04-01 07:19:31.23","CDBH":"7","XSFX":"由南向北","XSFXDM":"3","KKMC":"和韵路与和风路交口"},{"KKBH":"720891003000","HPHM":"车牌","JGSK":"2021-04-01 07:19:31.234","CDBH":"6","XSFX":"由西向东","XSFXDM":"2","KKMC":"海博道与安正路交口"},{"KKBH":"720891004000","HPHM":"津E03067","JGSK":"2021-04-01 07:19:31.236","CDBH":"5","XSFX":"由西向东","XSFXDM":"2","KKMC":"海博道与安平路交口"},{"KKBH":"711","HPHM":"津GQT189","JGSK":"2021-04-01 07:19:31.257","CDBH":"2","XSFX":"由东向西","XSFXDM":"1","KKMC":"不礼让行人中新大道与和旭路交口"},{"KKBH":"610391007","HPHM":"津DS3100","JGSK":"2021-04-01 07:19:31.26","CDBH":"12","XSFX":"由北向南","XSFXDM":"4","KKMC":"和韵路与和风路交口"},{"KKBH":"7208810020000","HPHM":"津D19120","JGSK":"2021-04-01 07:19:31.261","CDBH":"12","XSFX":"由北向南","XSFXDM":"4","KKMC":"海旭道与安正路交口正向"},{"KKBH":"610286127","HPHM":"津JSQ990","JGSK":"2021-04-01 07:19:31.315","CDBH":"3","XSFX":"由东向西","XSFXDM":"1","KKMC":"中津大道与和畅路交口"},{"KKBH":"610276125","HPHM":"津ADF5369","JGSK":"2021-04-01 07:19:31.324","CDBH":"4","XSFX":"由南向北","XSFXDM":"3","KKMC":"中新大道与和顺路交口"},{"KKBH":"720891003000","HPHM":"宁EZ7651","JGSK":"2021-04-01 07:19:31.328","CDBH":"2","XSFX":"由东向西","XSFXDM":"1","KKMC":"海博道与安正路交口"},{"KKBH":"610401005","HPHM":"冀H85D56","JGSK":"2021-04-01 07:19:31.34","CDBH":"5","XSFX":"由西向东","XSFXDM":"2","KKMC":"和畅路与和顺路交口"},{"KKBH":"610286127","HPHM":"津D17597","JGSK":"2021-04-01 07:19:31.341","CDBH":"4","XSFX":"由西向东","XSFXDM":"2","KKMC":"中津大道与和畅路交口"},{"KKBH":"720891003000","HPHM":"云B5FJ10","JGSK":"2021-04-01 07:19:31.409","CDBH":"2","XSFX":"由东向西","XSFXDM":"1","KKMC":"海博道与安正路交口"},{"KKBH":"610276124","HPHM":"吉AQC663","JGSK":"2021-04-01 07:19:31.416","CDBH":"8","XSFX":"由南向北","XSFXDM":"3","KKMC":"中新大道与中生大道交口"},{"KKBH":"720861003000","HPHM":"津AM5363","JGSK":"2021-04-01 07:19:31.421","CDBH":"4","XSFX":"由西向东","XSFXDM":"2","KKMC":"海晨道与安明路交口"},{"KKBH":"720541003000","HPHM":"津QH8302","JGSK":"2021-04-01 07:19:31.426","CDBH":"3","XSFX":"由西向东","XSFXDM":"2","KKMC":"动漫环路西与动漫西路交口"},{"KKBH":"7208610030000","HPHM":"京JKM307","JGSK":"2021-04-01 07:19:31.449","CDBH":"7","XSFX":"由南向北","XSFXDM":"3","KKMC":"海晨道与安明路交口正向"},{"KKBH":"7208710020000","HPHM":"津AVY623","JGSK":"2021-04-01 07:19:31.455","CDBH":"5","XSFX":"由南向北","XSFXDM":"3","KKMC":"安正路与芳菲路交口正向"},{"KKBH":"7208910060000","HPHM":"豫A65G0P","JGSK":"2021-04-01 07:19:31.474","CDBH":"2","XSFX":"由东向西","XSFXDM":"1","KKMC":"海博道与永盛路交口正向"},{"KKBH":"610251002","HPHM":"冀RB1B78","JGSK":"2021-04-01 07:19:31.479","CDBH":"4","XSFX":"由西向东","XSFXDM":"2","KKMC":"中天大道与和睦路交口"},{"KKBH":"610391007","HPHM":"吉AXM017","JGSK":"2021-04-01 07:19:31.49","CDBH":"10","XSFX":"由北向南","XSFXDM":"4","KKMC":"和韵路与和风路交口"},{"KKBH":"610256116","HPHM":"津B3A518","JGSK":"2021-04-01 07:19:31.53","CDBH":"11","XSFX":"由北向南","XSFXDM":"4","KKMC":"中天大道与和顺路交口"},{"KKBH":"610401004","HPHM":"津GJT815","JGSK":"2021-04-01 07:19:31.531","CDBH":"12","XSFX":"由北向南","XSFXDM":"4","KKMC":"和畅路与和风路交口"},{"KKBH":"610276126","HPHM":"津D61323","JGSK":"2021-04-01 07:19:31.531","CDBH":"5","XSFX":"由南向北","XSFXDM":"3","KKMC":"中新大道与和意路交口"},{"KKBH":"610266118","HPHM":"晋D03W79","JGSK":"2021-04-01 07:19:31.542","CDBH":"5","XSFX":"由西向东","XSFXDM":"2","KKMC":"中生大道与和畅路交口"},{"KKBH":"610256115","HPHM":"津MAH770","JGSK":"2021-04-01 07:19:31.553","CDBH":"2","XSFX":"由东向西","XSFXDM":"1","KKMC":"中天大道与中生大道交口"},{"KKBH":"610256116","HPHM":"辽A251ND","JGSK":"2021-04-01 07:19:31.57","CDBH":"9","XSFX":"由南向北","XSFXDM":"3","KKMC":"中天大道与和顺路交口"},{"KKBH":"7208710020000","HPHM":"冀R7Y1E1","JGSK":"2021-04-01 07:19:31.628","CDBH":"9","XSFX":"由北向南","XSFXDM":"4","KKMC":"安正路与芳菲路交口正向"},{"KKBH":"610266117","HPHM":"冀F33BX0","JGSK":"2021-04-01 07:19:31.643","CDBH":"8","XSFX":"由南向北","XSFXDM":"3","KKMC":"中生大道与和韵路交口"},{"KKBH":"610256113","HPHM":"津N95241","JGSK":"2021-04-01 07:19:31.7","CDBH":"7","XSFX":"由北向南","XSFXDM":"4","KKMC":"中天大道与和风路交口"},{"KKBH":"610256113","HPHM":"津A8M725","JGSK":"2021-04-01 07:19:31.701","CDBH":"8","XSFX":"由北向南","XSFXDM":"4","KKMC":"中天大道与和风路交口"},{"KKBH":"7208810020000","HPHM":"津H98696","JGSK":"2021-04-01 07:19:31.71","CDBH":"13","XSFX":"由北向南","XSFXDM":"4","KKMC":"海旭道与安正路交口正向"},{"KKBH":"610256113","HPHM":"津GYF956","JGSK":"2021-04-01 07:19:31.739","CDBH":"1","XSFX":"由西向东","XSFXDM":"2","KKMC":"中天大道与和风路交口"},{"KKBH":"610276125","HPHM":"津AK9005","JGSK":"2021-04-01 07:19:31.752","CDBH":"7","XSFX":"由北向南","XSFXDM":"4","KKMC":"中新大道与和顺路交口"},{"KKBH":"7208810050000","HPHM":"津C28K70","JGSK":"2021-04-01 07:19:31.752","CDBH":"4","XSFX":"由西向东","XSFXDM":"2","KKMC":"海旭道与明盛路交口正向"},{"KKBH":"610256115","HPHM":"津K21855","JGSK":"2021-04-01 07:19:31.766","CDBH":"5","XSFX":"由西向东","XSFXDM":"2","KKMC":"中天大道与中生大道交口"},{"KKBH":"720891003000","HPHM":"车牌","JGSK":"2021-04-01 07:19:31.795","CDBH":"5","XSFX":"由西向东","XSFXDM":"2","KKMC":"海博道与安正路交口"},{"KKBH":"610276124","HPHM":"津A9F566","JGSK":"2021-04-01 07:19:31.819","CDBH":"10","XSFX":"由北向南","XSFXDM":"4","KKMC":"中新大道与中生大道交口"},{"KKBH":"711","HPHM":"津HD8930","JGSK":"2021-04-01 07:19:31.852","CDBH":"7","XSFX":"由北向南","XSFXDM":"4","KKMC":"不礼让行人中新大道与和旭路交口"},{"KKBH":"7208810050000","HPHM":"津RUK359","JGSK":"2021-04-01 07:19:31.863","CDBH":"9","XSFX":"由北向南","XSFXDM":"4","KKMC":"海旭道与明盛路交口正向"},{"KKBH":"610401005","HPHM":"津JNH258","JGSK":"2021-04-01 07:19:31.868","CDBH":"7","XSFX":"由南向北","XSFXDM":"3","KKMC":"和畅路与和顺路交口"},{"KKBH":"720871002000","HPHM":"冀B85CJ1","JGSK":"2021-04-01 07:19:31.87","CDBH":"5","XSFX":"由南向北","XSFXDM":"3","KKMC":"安正路与芳菲路交口"},{"KKBH":"7208810020000","HPHM":"津E02480","JGSK":"2021-04-01 07:19:31.906","CDBH":"6","XSFX":"由西向东","XSFXDM":"2","KKMC":"海旭道与安正路交口正向"},{"KKBH":"610276124","HPHM":"津KK9905","JGSK":"2021-04-01 07:19:31.919","CDBH":"8","XSFX":"由南向北","XSFXDM":"3","KKMC":"中新大道与中生大道交口"},{"KKBH":"610276126","HPHM":"鲁JFK687","JGSK":"2021-04-01 07:19:31.931","CDBH":"5","XSFX":"由南向北","XSFXDM":"3","KKMC":"中新大道与和意路交口"},{"KKBH":"610401005","HPHM":"津J30130","JGSK":"2021-04-01 07:19:31.959","CDBH":"6","XSFX":"由西向东","XSFXDM":"2","KKMC":"和畅路与和顺路交口"},{"KKBH":"610391007","HPHM":"吉A99FT8","JGSK":"2021-04-01 07:19:31.98","CDBH":"10","XSFX":"由北向南","XSFXDM":"4","KKMC":"和韵路与和风路交口"},{"KKBH":"7209010020000","HPHM":"鲁RF505E","JGSK":"2021-04-01 07:19:31.989","CDBH":"8","XSFX":"由南向北","XSFXDM":"3","KKMC":"玉林道与安正路交口正向"},{"KKBH":"720861002000","HPHM":"鲁M5X355","JGSK":"2021-04-01 07:19:32.004","CDBH":"5","XSFX":"由西向东","XSFXDM":"2","KKMC":"海晨道与安正路交口"},{"KKBH":"610271010","HPHM":"冀B3SH08","JGSK":"2021-04-01 07:19:32.054","CDBH":"4","XSFX":"由南向北","XSFXDM":"3","KKMC":"中新大道与华五路交口"},{"KKBH":"7208710020000","HPHM":"津HKW912","JGSK":"2021-04-01 07:19:32.07","CDBH":"8","XSFX":"由北向南","XSFXDM":"4","KKMC":"安正路与芳菲路交口正向"},{"KKBH":"610391006","HPHM":"苏NBP750","JGSK":"2021-04-01 07:19:32.099","CDBH":"1","XSFX":"由东向西","XSFXDM":"1","KKMC":"和韵路与和意路交口"},{"KKBH":"610276125","HPHM":"津DLF111","JGSK":"2021-04-01 07:19:32.138","CDBH":"5","XSFX":"由南向北","XSFXDM":"3","KKMC":"中新大道与和顺路交口"},{"KKBH":"7208810040000","HPHM":"津REV128","JGSK":"2021-04-01 07:19:32.162","CDBH":"8","XSFX":"由北向南","XSFXDM":"4","KKMC":"海旭道与永盛路交口正向"},{"KKBH":"711","HPHM":"津AF05738","JGSK":"2021-04-01 07:19:32.163","CDBH":"8","XSFX":"由北向南","XSFXDM":"4","KKMC":"不礼让行人中新大道与和旭路交口"},{"KKBH":"7208910030000","HPHM":"晋A025HY","JGSK":"2021-04-01 07:19:32.165","CDBH":"4","XSFX":"由西向东","XSFXDM":"2","KKMC":"海博道与安正路交口正向"},{"KKBH":"610401004","HPHM":"津C66C51","JGSK":"2021-04-01 07:19:32.171","CDBH":"10","XSFX":"由北向南","XSFXDM":"4","KKMC":"和畅路与和风路交口"},{"KKBH":"7208910040000","HPHM":"鲁DK965F","JGSK":"2021-04-01 07:19:32.172","CDBH":"6","XSFX":"由西向东","XSFXDM":"2","KKMC":"海博道与安平路交口正向"},{"KKBH":"610286127","HPHM":"津QE8057","JGSK":"2021-04-01 07:19:32.193","CDBH":"8","XSFX":"由南向北","XSFXDM":"3","KKMC":"中津大道与和畅路交口"},{"KKBH":"610271010","HPHM":"津GTJ869","JGSK":"2021-04-01 07:19:32.211","CDBH":"5","XSFX":"由南向北","XSFXDM":"3","KKMC":"中新大道与华五路交口"},{"KKBH":"7208810020000","HPHM":"津HUN566","JGSK":"2021-04-01 07:19:32.227","CDBH":"10","XSFX":"由南向北","XSFXDM":"3","KKMC":"海旭道与安正路交口正向"},{"KKBH":"720891006000","HPHM":"津NFN119","JGSK":"2021-04-01 07:19:32.231","CDBH":"3","XSFX":"由东向西","XSFXDM":"1","KKMC":"海博道与永盛路交口"},{"KKBH":"610256113","HPHM":"津GQQ222","JGSK":"2021-04-01 07:19:32.234","CDBH":"7","XSFX":"由北向南","XSFXDM":"4","KKMC":"中天大道与和风路交口"},{"KKBH":"610271010","HPHM":"津AT5731","JGSK":"2021-04-01 07:19:32.275","CDBH":"7","XSFX":"由北向南","XSFXDM":"4","KKMC":"中新大道与华五路交口"},{"KKBH":"6102610030000","HPHM":"津E27262","JGSK":"2021-04-01 07:19:32.282","CDBH":"8","XSFX":"由北向南","XSFXDM":"4","KKMC":"中生大道与静湖南路交口正向"},{"KKBH":"610276125","HPHM":"津AF61138","JGSK":"2021-04-01 07:19:32.298","CDBH":"4","XSFX":"由南向北","XSFXDM":"3","KKMC":"中新大道与和顺路交口"},{"KKBH":"720881002000","HPHM":"津A6G330","JGSK":"2021-04-01 07:19:32.306","CDBH":"12","XSFX":"由北向南","XSFXDM":"4","KKMC":"海旭道与安正路交口"},{"KKBH":"610266118","HPHM":"津ADC7696","JGSK":"2021-04-01 07:19:32.31","CDBH":"12","XSFX":"由北向南","XSFXDM":"4","KKMC":"中生大道与和畅路交口"},{"KKBH":"610266118","HPHM":"冀J0B7L9","JGSK":"2021-04-01 07:19:32.316","CDBH":"10","XSFX":"由北向南","XSFXDM":"4","KKMC":"中生大道与和畅路交口"},{"KKBH":"7208810040000","HPHM":"津AD89488","JGSK":"2021-04-01 07:19:32.383","CDBH":"2","XSFX":"由东向西","XSFXDM":"1","KKMC":"海旭道与永盛路交口正向"},{"KKBH":"610256112","HPHM":"津C360C2","JGSK":"2021-04-01 07:19:32.407","CDBH":"11","XSFX":"由北向南","XSFXDM":"4","KKMC":"中天大道与中津大道交口"},{"KKBH":"610266118","HPHM":"晋D03W79","JGSK":"2021-04-01 07:19:32.421","CDBH":"6","XSFX":"由西向东","XSFXDM":"2","KKMC":"中生大道与和畅路交口"},{"KKBH":"610256112","HPHM":"鲁J7T506","JGSK":"2021-04-01 07:19:32.437","CDBH":"9","XSFX":"由南向北","XSFXDM":"3","KKMC":"中天大道与中津大道交口"},{"KKBH":"610256113","HPHM":"津B39098","JGSK":"2021-04-01 07:19:32.482","CDBH":"6","XSFX":"由南向北","XSFXDM":"3","KKMC":"中天大道与和风路交口"},{"KKBH":"720881004000","HPHM":"黑BN5225","JGSK":"2021-04-01 07:19:32.504","CDBH":"10","XSFX":"由西向东","XSFXDM":"2","KKMC":"海旭道与永盛路交口"},{"KKBH":"610391006","HPHM":"冀J5UU22","JGSK":"2021-04-01 07:19:32.519","CDBH":"4","XSFX":"由西向东","XSFXDM":"2","KKMC":"和韵路与和意路交口"},{"KKBH":"6071310030000","HPHM":"冀B297L3","JGSK":"2021-04-01 07:19:32.552","CDBH":"3","XSFX":"由东向西","XSFXDM":"1","KKMC":"中央大道与海旭道交口正向"},{"KKBH":"610256111","HPHM":"苏D1F896","JGSK":"2021-04-01 07:19:32.586","CDBH":"7","XSFX":"由北向南","XSFXDM":"4","KKMC":"中天大道与和惠路交口"},{"KKBH":"610391007","HPHM":"鲁NN51S1","JGSK":"2021-04-01 07:19:32.603","CDBH":"8","XSFX":"由南向北","XSFXDM":"3","KKMC":"和韵路与和风路交口"},{"KKBH":"610271010","HPHM":"津C5J657","JGSK":"2021-04-01 07:19:32.687","CDBH":"8","XSFX":"由北向南","XSFXDM":"4","KKMC":"中新大道与华五路交口"},{"KKBH":"610286127","HPHM":"津GHL123","JGSK":"2021-04-01 07:19:32.721","CDBH":"7","XSFX":"由南向北","XSFXDM":"3","KKMC":"中津大道与和畅路交口"},{"KKBH":"720891004000","HPHM":"津KJ0520","JGSK":"2021-04-01 07:19:32.758","CDBH":"5","XSFX":"由西向东","XSFXDM":"2","KKMC":"海博道与安平路交口"},{"KKBH":"7208910060000","HPHM":"吉AM872L","JGSK":"2021-04-01 07:19:32.764","CDBH":"3","XSFX":"由东向西","XSFXDM":"1","KKMC":"海博道与永盛路交口正向"},{"KKBH":"610276124","HPHM":"津NNK696","JGSK":"2021-04-01 07:19:32.776","CDBH":"8","XSFX":"由南向北","XSFXDM":"3","KKMC":"中新大道与中生大道交口"},{"KKBH":"610401004","HPHM":"津G58522","JGSK":"2021-04-01 07:19:32.803","CDBH":"9","XSFX":"由南向北","XSFXDM":"3","KKMC":"和畅路与和风路交口"},{"KKBH":"610401004","HPHM":"蒙A035JR","JGSK":"2021-04-01 07:19:32.804","CDBH":"8","XSFX":"由南向北","XSFXDM":"3","KKMC":"和畅路与和风路交口"},{"KKBH":"610256116","HPHM":"津CA1812","JGSK":"2021-04-01 07:19:32.81","CDBH":"12","XSFX":"由北向南","XSFXDM":"4","KKMC":"中天大道与和顺路交口"},{"KKBH":"610266122000","HPHM":"冀J06A01","JGSK":"2021-04-01 07:19:32.815","CDBH":"1","XSFX":"由西向东","XSFXDM":"2","KKMC":"生态城中生大道故道河一桥西向东上桥处"},{"KKBH":"610256111","HPHM":"津NLH651","JGSK":"2021-04-01 07:19:32.832","CDBH":"7","XSFX":"由北向南","XSFXDM":"4","KKMC":"中天大道与和惠路交口"},{"KKBH":"7208810050000","HPHM":"鲁MG7P68","JGSK":"2021-04-01 07:19:32.864","CDBH":"5","XSFX":"由西向东","XSFXDM":"2","KKMC":"海旭道与明盛路交口正向"},{"KKBH":"610286127","HPHM":"津MFG511","JGSK":"2021-04-01 07:19:32.884","CDBH":"8","XSFX":"由南向北","XSFXDM":"3","KKMC":"中津大道与和畅路交口"},{"KKBH":"720891004000","HPHM":"车牌","JGSK":"2021-04-01 07:19:32.886","CDBH":"9","XSFX":"由南向北","XSFXDM":"3","KKMC":"海博道与安平路交口"},{"KKBH":"610256116","HPHM":"鲁A8J32D","JGSK":"2021-04-01 07:19:33.006","CDBH":"11","XSFX":"由北向南","XSFXDM":"4","KKMC":"中天大道与和顺路交口"},{"KKBH":"610266117","HPHM":"津A03C76","JGSK":"2021-04-01 07:19:33.036","CDBH":"8","XSFX":"由南向北","XSFXDM":"3","KKMC":"中生大道与和韵路交口"},{"KKBH":"720861002000","HPHM":"津DKT858","JGSK":"2021-04-01 07:19:33.066","CDBH":"8","XSFX":"由南向北","XSFXDM":"3","KKMC":"海晨道与安正路交口"},{"KKBH":"720891003000","HPHM":"车牌","JGSK":"2021-04-01 07:19:33.087","CDBH":"2","XSFX":"由东向西","XSFXDM":"1","KKMC":"海博道与安正路交口"},{"KKBH":"610256112","HPHM":"津MFL209","JGSK":"2021-04-01 07:19:33.124","CDBH":"6","XSFX":"由西向东","XSFXDM":"2","KKMC":"中天大道与中津大道交口"},{"KKBH":"7208910030000","HPHM":"车牌","JGSK":"2021-04-01 07:19:33.128","CDBH":"9","XSFX":"由南向北","XSFXDM":"3","KKMC":"海博道与安正路交口正向"},{"KKBH":"720881004000","HPHM":"津AKD581","JGSK":"2021-04-01 07:19:33.168","CDBH":"2","XSFX":"由东向西","XSFXDM":"1","KKMC":"海旭道与永盛路交口"},{"KKBH":"720541002000","HPHM":"津FHF906","JGSK":"2021-04-01 07:19:33.173","CDBH":"1","XSFX":"由东向西","XSFXDM":"1","KKMC":"动漫环路西与动漫中路交口"},{"KKBH":"610266117","HPHM":"津NKD196","JGSK":"2021-04-01 07:19:33.195","CDBH":"2","XSFX":"由东向西","XSFXDM":"1","KKMC":"中生大道与和韵路交口"},{"KKBH":"7208810020000","HPHM":"津GTR596","JGSK":"2021-04-01 07:19:33.208","CDBH":"12","XSFX":"由北向南","XSFXDM":"4","KKMC":"海旭道与安正路交口正向"},{"KKBH":"610391007","HPHM":"皖A5RN09","JGSK":"2021-04-01 07:19:33.239","CDBH":"10","XSFX":"由北向南","XSFXDM":"4","KKMC":"和韵路与和风路交口"},{"KKBH":"610276125","HPHM":"津AD52716","JGSK":"2021-04-01 07:19:33.242","CDBH":"5","XSFX":"由南向北","XSFXDM":"3","KKMC":"中新大道与和顺路交口"},{"KKBH":"610266117","HPHM":"津FMS919","JGSK":"2021-04-01 07:19:33.282","CDBH":"2","XSFX":"由东向西","XSFXDM":"1","KKMC":"中生大道与和韵路交口"},{"KKBH":"7208810020000","HPHM":"鲁R066LT","JGSK":"2021-04-01 07:19:33.299","CDBH":"9","XSFX":"由南向北","XSFXDM":"3","KKMC":"海旭道与安正路交口正向"},{"KKBH":"610326142000","HPHM":"津MCA388","JGSK":"2021-04-01 07:19:33.311","CDBH":"4","XSFX":"由西向东","XSFXDM":"2","KKMC":"中成大道与泰七路交口"},{"KKBH":"6102610030000","HPHM":"津BQ5088","JGSK":"2021-04-01 07:19:33.41","CDBH":"1","XSFX":"由东向西","XSFXDM":"1","KKMC":"中生大道与静湖南路交口正向"},{"KKBH":"7208610030000","HPHM":"津DJB098","JGSK":"2021-04-01 07:19:33.448","CDBH":"5","XSFX":"由西向东","XSFXDM":"2","KKMC":"海晨道与安明路交口正向"},{"KKBH":"610266117","HPHM":"津GWM125","JGSK":"2021-04-01 07:19:33.466","CDBH":"10","XSFX":"由北向南","XSFXDM":"4","KKMC":"中生大道与和韵路交口"},{"KKBH":"610266117","HPHM":"辽A02DH6","JGSK":"2021-04-01 07:19:33.488","CDBH":"7","XSFX":"由南向北","XSFXDM":"3","KKMC":"中生大道与和韵路交口"},{"KKBH":"610266117","HPHM":"津C25G58","JGSK":"2021-04-01 07:19:33.497","CDBH":"12","XSFX":"由北向南","XSFXDM":"4","KKMC":"中生大道与和韵路交口"},{"KKBH":"610256116","HPHM":"津HT0025","JGSK":"2021-04-01 07:19:33.523","CDBH":"11","XSFX":"由北向南","XSFXDM":"4","KKMC":"中天大道与和顺路交口"},{"KKBH":"610256113","HPHM":"津AGX089","JGSK":"2021-04-01 07:19:33.556","CDBH":"9","XSFX":"由北向南","XSFXDM":"4","KKMC":"中天大道与和风路交口"},{"KKBH":"7280310020000","HPHM":"津DTZ186","JGSK":"2021-04-01 07:19:33.667","CDBH":"8","XSFX":"由北向南","XSFXDM":"4","KKMC":"动漫中路与文一路交口正向"},{"KKBH":"7208910040000","HPHM":"津J87669","JGSK":"2021-04-01 07:19:33.721","CDBH":"6","XSFX":"由西向东","XSFXDM":"2","KKMC":"海博道与安平路交口正向"},{"KKBH":"610391007","HPHM":"车牌","JGSK":"2021-04-01 07:19:33.736","CDBH":"5","XSFX":"由西向东","XSFXDM":"2","KKMC":"和韵路与和风路交口"},{"KKBH":"720881002000","HPHM":"津DLG267","JGSK":"2021-04-01 07:19:33.745","CDBH":"12","XSFX":"由北向南","XSFXDM":"4","KKMC":"海旭道与安正路交口"},{"KKBH":"610256115","HPHM":"津AU6616","JGSK":"2021-04-01 07:19:33.753","CDBH":"5","XSFX":"由西向东","XSFXDM":"2","KKMC":"中天大道与中生大道交口"},{"KKBH":"7208810040000","HPHM":"鲁QC875X","JGSK":"2021-04-01 07:19:33.761","CDBH":"1","XSFX":"由东向西","XSFXDM":"1","KKMC":"海旭道与永盛路交口正向"},{"KKBH":"711","HPHM":"津KBC528","JGSK":"2021-04-01 07:19:33.763","CDBH":"7","XSFX":"由北向南","XSFXDM":"4","KKMC":"不礼让行人中新大道与和旭路交口"},{"KKBH":"720891003000","HPHM":"车牌","JGSK":"2021-04-01 07:19:33.793","CDBH":"5","XSFX":"由西向东","XSFXDM":"2","KKMC":"海博道与安正路交口"},{"KKBH":"610391006","HPHM":"鲁A8Q1K5","JGSK":"2021-04-01 07:19:33.799","CDBH":"5","XSFX":"由西向东","XSFXDM":"2","KKMC":"和韵路与和意路交口"},{"KKBH":"7208910030000","HPHM":"津GTR669","JGSK":"2021-04-01 07:19:33.83","CDBH":"9","XSFX":"由南向北","XSFXDM":"3","KKMC":"海博道与安正路交口正向"},{"KKBH":"720881005000","HPHM":"冀BX713N","JGSK":"2021-04-01 07:19:33.838","CDBH":"4","XSFX":"由西向东","XSFXDM":"2","KKMC":"海旭道与明盛路交口"},{"KKBH":"720891006000","HPHM":"津AY0886","JGSK":"2021-04-01 07:19:33.885","CDBH":"8","XSFX":"由西向东","XSFXDM":"2","KKMC":"海博道与永盛路交口"},{"KKBH":"610256116","HPHM":"冀BL19U3","JGSK":"2021-04-01 07:19:33.89","CDBH":"8","XSFX":"由南向北","XSFXDM":"3","KKMC":"中天大道与和顺路交口"},{"KKBH":"610276125","HPHM":"津ADF5369","JGSK":"2021-04-01 07:19:33.898","CDBH":"4","XSFX":"由南向北","XSFXDM":"3","KKMC":"中新大道与和顺路交口"},{"KKBH":"720881007000","HPHM":"车牌","JGSK":"2021-04-01 07:19:33.926","CDBH":"3","XSFX":"由西向东","XSFXDM":"2","KKMC":"海旭道与弘通路交口"},{"KKBH":"610256115","HPHM":"津A5A339","JGSK":"2021-04-01 07:19:33.977","CDBH":"6","XSFX":"由西向东","XSFXDM":"2","KKMC":"中天大道与中生大道交口"},{"KKBH":"610401004","HPHM":"津A1N557","JGSK":"2021-04-01 07:19:34.008","CDBH":"11","XSFX":"由北向南","XSFXDM":"4","KKMC":"和畅路与和风路交口"},{"KKBH":"720891003000","HPHM":"车牌","JGSK":"2021-04-01 07:19:34.03","CDBH":"6","XSFX":"由西向东","XSFXDM":"2","KKMC":"海博道与安正路交口"},{"KKBH":"720871002000","HPHM":"冀F69AE0","JGSK":"2021-04-01 07:19:34.032","CDBH":"5","XSFX":"由南向北","XSFXDM":"3","KKMC":"安正路与芳菲路交口"},{"KKBH":"610256115","HPHM":"津DV8597","JGSK":"2021-04-01 07:19:34.057","CDBH":"5","XSFX":"由西向东","XSFXDM":"2","KKMC":"中天大道与中生大道交口"},{"KKBH":"711","HPHM":"津K56418","JGSK":"2021-04-01 07:19:34.086","CDBH":"8","XSFX":"由北向南","XSFXDM":"4","KKMC":"不礼让行人中新大道与和旭路交口"},{"KKBH":"610276124","HPHM":"津FCN677","JGSK":"2021-04-01 07:19:34.096","CDBH":"10","XSFX":"由北向南","XSFXDM":"4","KKMC":"中新大道与中生大道交口"},{"KKBH":"610271008","HPHM":"苏DH78M3","JGSK":"2021-04-01 07:19:34.113","CDBH":"1","XSFX":"由南向北","XSFXDM":"3","KKMC":"中新大道与航母主题公园支路交口"},{"KKBH":"7208710020000","HPHM":"津DVX865","JGSK":"2021-04-01 07:19:34.147","CDBH":"8","XSFX":"由北向南","XSFXDM":"4","KKMC":"安正路与芳菲路交口正向"},{"KKBH":"610256112","HPHM":"鲁NN31T2","JGSK":"2021-04-01 07:19:34.168","CDBH":"10","XSFX":"由北向南","XSFXDM":"4","KKMC":"中天大道与中津大道交口"},{"KKBH":"610286127","HPHM":"津D00833","JGSK":"2021-04-01 07:19:34.194","CDBH":"4","XSFX":"由西向东","XSFXDM":"2","KKMC":"中津大道与和畅路交口"},{"KKBH":"610261003000","HPHM":"鲁B2E1Y0","JGSK":"2021-04-01 07:19:34.201","CDBH":"11","XSFX":"由东向西","XSFXDM":"1","KKMC":"中生大道与静湖南路交口"},{"KKBH":"610256116","HPHM":"冀F6VD39","JGSK":"2021-04-01 07:19:34.244","CDBH":"12","XSFX":"由北向南","XSFXDM":"4","KKMC":"中天大道与和顺路交口"},{"KKBH":"7208810050000","HPHM":"宁B97680","JGSK":"2021-04-01 07:19:34.249","CDBH":"4","XSFX":"由西向东","XSFXDM":"2","KKMC":"海旭道与明盛路交口正向"},{"KKBH":"610401005","HPHM":"津HMT258","JGSK":"2021-04-01 07:19:34.279","CDBH":"4","XSFX":"由西向东","XSFXDM":"2","KKMC":"和畅路与和顺路交口"},{"KKBH":"610271010","HPHM":"冀B3SH08","JGSK":"2021-04-01 07:19:34.286","CDBH":"4","XSFX":"由南向北","XSFXDM":"3","KKMC":"中新大道与华五路交口"},{"KKBH":"610256112","HPHM":"津RPY741","JGSK":"2021-04-01 07:19:34.327","CDBH":"11","XSFX":"由北向南","XSFXDM":"4","KKMC":"中天大道与中津大道交口"},{"KKBH":"720861003000","HPHM":"冀H1H215","JGSK":"2021-04-01 07:19:34.34","CDBH":"4","XSFX":"由西向东","XSFXDM":"2","KKMC":"海晨道与安明路交口"},{"KKBH":"610391007","HPHM":"津RC0789","JGSK":"2021-04-01 07:19:34.347","CDBH":"8","XSFX":"由南向北","XSFXDM":"3","KKMC":"和韵路与和风路交口"},{"KKBH":"720891006000","HPHM":"津RR6577","JGSK":"2021-04-01 07:19:34.363","CDBH":"7","XSFX":"由西向东","XSFXDM":"2","KKMC":"海博道与永盛路交口"},{"KKBH":"7208710020000","HPHM":"冀DV656N","JGSK":"2021-04-01 07:19:34.413","CDBH":"5","XSFX":"由南向北","XSFXDM":"3","KKMC":"安正路与芳菲路交口正向"},{"KKBH":"610391008","HPHM":"津BU5876","JGSK":"2021-04-01 07:19:34.441","CDBH":"4","XSFX":"由西向东","XSFXDM":"2","KKMC":"和韵路与和旭路交口"},{"KKBH":"610271009","HPHM":"津DL5702","JGSK":"2021-04-01 07:19:34.455","CDBH":"8","XSFX":"由南向北","XSFXDM":"3","KKMC":"中新大道与泰七路交口"},{"KKBH":"7208910030000","HPHM":"津DWH861","JGSK":"2021-04-01 07:19:34.486","CDBH":"4","XSFX":"由西向东","XSFXDM":"2","KKMC":"海博道与安正路交口正向"},{"KKBH":"610251002","HPHM":"津KJQ539","JGSK":"2021-04-01 07:19:34.486","CDBH":"2","XSFX":"由东向西","XSFXDM":"1","KKMC":"中天大道与和睦路交口"},{"KKBH":"610276126","HPHM":"津MAZ328","JGSK":"2021-04-01 07:19:34.502","CDBH":"4","XSFX":"由南向北","XSFXDM":"3","KKMC":"中新大道与和意路交口"},{"KKBH":"720881004000","HPHM":"津MK8363","JGSK":"2021-04-01 07:19:34.515","CDBH":"8","XSFX":"由北向南","XSFXDM":"4","KKMC":"海旭道与永盛路交口"},{"KKBH":"610266117","HPHM":"津KYN797","JGSK":"2021-04-01 07:19:34.567","CDBH":"5","XSFX":"由西向东","XSFXDM":"2","KKMC":"中生大道与和韵路交口"},{"KKBH":"610256116","HPHM":"冀RZ9F25","JGSK":"2021-04-01 07:19:34.573","CDBH":"8","XSFX":"由南向北","XSFXDM":"3","KKMC":"中天大道与和顺路交口"},{"KKBH":"610271010","HPHM":"津C5J657","JGSK":"2021-04-01 07:19:34.595","CDBH":"8","XSFX":"由北向南","XSFXDM":"4","KKMC":"中新大道与华五路交口"},{"KKBH":"610391006","HPHM":"鲁E0U032","JGSK":"2021-04-01 07:19:34.599","CDBH":"4","XSFX":"由西向东","XSFXDM":"2","KKMC":"和韵路与和意路交口"},{"KKBH":"720891003000","HPHM":"浙DC0128","JGSK":"2021-04-01 07:19:34.606","CDBH":"2","XSFX":"由东向西","XSFXDM":"1","KKMC":"海博道与安正路交口"},{"KKBH":"720571002000","HPHM":"车牌","JGSK":"2021-04-01 07:19:34.614","CDBH":"6","XSFX":"由北向南","XSFXDM":"4","KKMC":"动漫东路与文二路交口"},{"KKBH":"610261004000","HPHM":"津KN9658","JGSK":"2021-04-01 07:19:34.654","CDBH":"3","XSFX":"由南向北","XSFXDM":"3","KKMC":"中生大道与静湖西路（北侧）"},{"KKBH":"610401004","HPHM":"吉C89965","JGSK":"2021-04-01 07:19:34.686","CDBH":"12","XSFX":"由北向南","XSFXDM":"4","KKMC":"和畅路与和风路交口"},{"KKBH":"610256116","HPHM":"津KX6611","JGSK":"2021-04-01 07:19:34.689","CDBH":"9","XSFX":"由南向北","XSFXDM":"3","KKMC":"中天大道与和顺路交口"},{"KKBH":"610286127","HPHM":"津NWV108","JGSK":"2021-04-01 07:19:34.695","CDBH":"4","XSFX":"由西向东","XSFXDM":"2","KKMC":"中津大道与和畅路交口"},{"KKBH":"610256113","HPHM":"鄂S700M2","JGSK":"2021-04-01 07:19:34.698","CDBH":"2","XSFX":"由西向东","XSFXDM":"2","KKMC":"中天大道与和风路交口"},{"KKBH":"610276126","HPHM":"津D61323","JGSK":"2021-04-01 07:19:34.732","CDBH":"5","XSFX":"由南向北","XSFXDM":"3","KKMC":"中新大道与和意路交口"},{"KKBH":"610256116","HPHM":"津CA7958","JGSK":"2021-04-01 07:19:34.748","CDBH":"12","XSFX":"由北向南","XSFXDM":"4","KKMC":"中天大道与和顺路交口"},{"KKBH":"720891004000","HPHM":"鲁DK965F","JGSK":"2021-04-01 07:19:34.756","CDBH":"5","XSFX":"由西向东","XSFXDM":"2","KKMC":"海博道与安平路交口"},{"KKBH":"610271010","HPHM":"津MP6871","JGSK":"2021-04-01 07:19:34.766","CDBH":"5","XSFX":"由南向北","XSFXDM":"3","KKMC":"中新大道与华五路交口"},{"KKBH":"720861002000","HPHM":"津AAG855","JGSK":"2021-04-01 07:19:34.803","CDBH":"5","XSFX":"由西向东","XSFXDM":"2","KKMC":"海晨道与安正路交口"},{"KKBH":"610256113","HPHM":"津CEL345","JGSK":"2021-04-01 07:19:34.815","CDBH":"7","XSFX":"由北向南","XSFXDM":"4","KKMC":"中天大道与和风路交口"},{"KKBH":"610266118","HPHM":"津QJ5666","JGSK":"2021-04-01 07:19:34.83","CDBH":"11","XSFX":"由北向南","XSFXDM":"4","KKMC":"中生大道与和畅路交口"},{"KKBH":"610391007","HPHM":"吉AXM017","JGSK":"2021-04-01 07:19:34.859","CDBH":"11","XSFX":"由北向南","XSFXDM":"4","KKMC":"和韵路与和风路交口"},{"KKBH":"7208610030000","HPHM":"冀DW5703","JGSK":"2021-04-01 07:19:34.877","CDBH":"4","XSFX":"由西向东","XSFXDM":"2","KKMC":"海晨道与安明路交口正向"},{"KKBH":"720891004000","HPHM":"车牌","JGSK":"2021-04-01 07:19:34.88","CDBH":"9","XSFX":"由南向北","XSFXDM":"3","KKMC":"海博道与安平路交口"},{"KKBH":"610256115","HPHM":"津DYR576","JGSK":"2021-04-01 07:19:34.946","CDBH":"2","XSFX":"由东向西","XSFXDM":"1","KKMC":"中天大道与中生大道交口"},{"KKBH":"610401005","HPHM":"冀H85D56","JGSK":"2021-04-01 07:19:34.993","CDBH":"6","XSFX":"由西向东","XSFXDM":"2","KKMC":"和畅路与和顺路交口"},{"KKBH":"720891003000","HPHM":"车牌","JGSK":"2021-04-01 07:19:34.993","CDBH":"4","XSFX":"由西向东","XSFXDM":"2","KKMC":"海博道与安正路交口"},{"KKBH":"610256116","HPHM":"津FAZ512","JGSK":"2021-04-01 07:19:35.043","CDBH":"11","XSFX":"由北向南","XSFXDM":"4","KKMC":"中天大道与和顺路交口"},{"KKBH":"610256112","HPHM":"鲁G072ZF","JGSK":"2021-04-01 07:19:35.081","CDBH":"9","XSFX":"由南向北","XSFXDM":"3","KKMC":"中天大道与中津大道交口"},{"KKBH":"7208810020000","HPHM":"冀B85CJ1","JGSK":"2021-04-01 07:19:35.084","CDBH":"9","XSFX":"由南向北","XSFXDM":"3","KKMC":"海旭道与安正路交口正向"},{"KKBH":"7208910040000","HPHM":"冀DP291M","JGSK":"2021-04-01 07:19:35.096","CDBH":"11","XSFX":"由北向南","XSFXDM":"4","KKMC":"海博道与安平路交口正向"},{"KKBH":"720881002000","HPHM":"津H26888","JGSK":"2021-04-01 07:19:35.103","CDBH":"12","XSFX":"由北向南","XSFXDM":"4","KKMC":"海旭道与安正路交口"},{"KKBH":"7208610030000","HPHM":"津LV1663","JGSK":"2021-04-01 07:19:35.115","CDBH":"7","XSFX":"由南向北","XSFXDM":"3","KKMC":"海晨道与安明路交口正向"},{"KKBH":"7208810020000","HPHM":"蒙A265YK","JGSK":"2021-04-01 07:19:35.207","CDBH":"5","XSFX":"由西向东","XSFXDM":"2","KKMC":"海旭道与安正路交口正向"},{"KKBH":"7208210030000","HPHM":"车牌","JGSK":"2021-04-01 07:19:35.216","CDBH":"4","XSFX":"由南向北","XSFXDM":"3","KKMC":"动漫西路与动漫南路交口正向"},{"KKBH":"610391007","HPHM":"冀B2712V","JGSK":"2021-04-01 07:19:35.243","CDBH":"8","XSFX":"由南向北","XSFXDM":"3","KKMC":"和韵路与和风路交口"},{"KKBH":"610256115","HPHM":"津AY7719","JGSK":"2021-04-01 07:19:35.268","CDBH":"3","XSFX":"由东向西","XSFXDM":"1","KKMC":"中天大道与中生大道交口"},{"KKBH":"610391008","HPHM":"冀CXH989","JGSK":"2021-04-01 07:19:35.281","CDBH":"1","XSFX":"由东向西","XSFXDM":"1","KKMC":"和韵路与和旭路交口"},{"KKBH":"610256113","HPHM":"津JQW987","JGSK":"2021-04-01 07:19:35.342","CDBH":"9","XSFX":"由北向南","XSFXDM":"4","KKMC":"中天大道与和风路交口"},{"KKBH":"610391007","HPHM":"车牌","JGSK":"2021-04-01 07:19:35.385","CDBH":"7","XSFX":"由南向北","XSFXDM":"3","KKMC":"和韵路与和风路交口"},{"KKBH":"610266118","HPHM":"鲁G386UU","JGSK":"2021-04-01 07:19:35.402","CDBH":"1","XSFX":"由东向西","XSFXDM":"1","KKMC":"中生大道与和畅路交口"},{"KKBH":"720891003000","HPHM":"车牌","JGSK":"2021-04-01 07:19:35.405","CDBH":"2","XSFX":"由东向西","XSFXDM":"1","KKMC":"海博道与安正路交口"},{"KKBH":"610391007","HPHM":"津RHB828","JGSK":"2021-04-01 07:19:35.421","CDBH":"10","XSFX":"由北向南","XSFXDM":"4","KKMC":"和韵路与和风路交口"},{"KKBH":"610256115","HPHM":"冀C6181X","JGSK":"2021-04-01 07:19:35.427","CDBH":"1","XSFX":"由东向西","XSFXDM":"1","KKMC":"中天大道与中生大道交口"},{"KKBH":"610261003000","HPHM":"津E27262","JGSK":"2021-04-01 07:19:35.461","CDBH":"17","XSFX":"由北向南","XSFXDM":"4","KKMC":"中生大道与静湖南路交口"},{"KKBH":"720881007000","HPHM":"津RK6085","JGSK":"2021-04-01 07:19:35.526","CDBH":"4","XSFX":"由西向东","XSFXDM":"2","KKMC":"海旭道与弘通路交口"},{"KKBH":"7208610020000","HPHM":"津RF5769","JGSK":"2021-04-01 07:19:35.561","CDBH":"11","XSFX":"由北向南","XSFXDM":"4","KKMC":"海晨道与安正路交口正向"},{"KKBH":"7208810050000","HPHM":"皖L13F14","JGSK":"2021-04-01 07:19:35.58","CDBH":"9","XSFX":"由北向南","XSFXDM":"4","KKMC":"海旭道与明盛路交口正向"},{"KKBH":"610256115","HPHM":"鲁NXH939","JGSK":"2021-04-01 07:19:35.599","CDBH":"7","XSFX":"由南向北","XSFXDM":"3","KKMC":"中天大道与中生大道交口"},{"KKBH":"610256111","HPHM":"车牌","JGSK":"2021-04-01 07:19:35.626","CDBH":"9","XSFX":"由北向南","XSFXDM":"4","KKMC":"中天大道与和惠路交口"},{"KKBH":"610251002","HPHM":"津NLM921","JGSK":"2021-04-01 07:19:35.639","CDBH":"4","XSFX":"由西向东","XSFXDM":"2","KKMC":"中天大道与和睦路交口"},{"KKBH":"610256116","HPHM":"津JXE316","JGSK":"2021-04-01 07:19:35.65","CDBH":"8","XSFX":"由南向北","XSFXDM":"3","KKMC":"中天大道与和顺路交口"},{"KKBH":"610276125","HPHM":"津AD52716","JGSK":"2021-04-01 07:19:35.653","CDBH":"5","XSFX":"由南向北","XSFXDM":"3","KKMC":"中新大道与和顺路交口"},{"KKBH":"610276124","HPHM":"津ADF9017","JGSK":"2021-04-01 07:19:35.654","CDBH":"10","XSFX":"由北向南","XSFXDM":"4","KKMC":"中新大道与中生大道交口"},{"KKBH":"610401004","HPHM":"冀TS5U30","JGSK":"2021-04-01 07:19:35.683","CDBH":"8","XSFX":"由南向北","XSFXDM":"3","KKMC":"和畅路与和风路交口"},{"KKBH":"610391007","HPHM":"津C156M6","JGSK":"2021-04-01 07:19:35.732","CDBH":"2","XSFX":"由东向西","XSFXDM":"1","KKMC":"和韵路与和风路交口"},{"KKBH":"7208810020000","HPHM":"津GZY939","JGSK":"2021-04-01 07:19:35.736","CDBH":"12","XSFX":"由北向南","XSFXDM":"4","KKMC":"海旭道与安正路交口正向"},{"KKBH":"610401004","HPHM":"冀J5C8G9","JGSK":"2021-04-01 07:19:35.763","CDBH":"9","XSFX":"由南向北","XSFXDM":"3","KKMC":"和畅路与和风路交口"},{"KKBH":"610256113","HPHM":"津JXJ902","JGSK":"2021-04-01 07:19:35.775","CDBH":"8","XSFX":"由北向南","XSFXDM":"4","KKMC":"中天大道与和风路交口"},{"KKBH":"610266118","HPHM":"冀AM698M","JGSK":"2021-04-01 07:19:35.794","CDBH":"5","XSFX":"由西向东","XSFXDM":"2","KKMC":"中生大道与和畅路交口"},{"KKBH":"7208910090000","HPHM":"车牌","JGSK":"2021-04-01 07:19:35.815","CDBH":"6","XSFX":"由南向北","XSFXDM":"3","KKMC":"海博道与弘通路交口正向"},{"KKBH":"720891006000","HPHM":"豫A65G0P","JGSK":"2021-04-01 07:19:35.822","CDBH":"2","XSFX":"由东向西","XSFXDM":"1","KKMC":"海博道与永盛路交口"},{"KKBH":"610266117","HPHM":"津HM6176","JGSK":"2021-04-01 07:19:35.832","CDBH":"8","XSFX":"由南向北","XSFXDM":"3","KKMC":"中生大道与和韵路交口"},{"KKBH":"720881005000","HPHM":"鲁MG7P68","JGSK":"2021-04-01 07:19:35.84","CDBH":"5","XSFX":"由西向东","XSFXDM":"2","KKMC":"海旭道与明盛路交口"},{"KKBH":"728031002000","HPHM":"冀H6622Q","JGSK":"2021-04-01 07:19:35.844","CDBH":"6","XSFX":"由南向北","XSFXDM":"3","KKMC":"动漫中路与文一路交口"},{"KKBH":"7208710020000","HPHM":"津AD70359","JGSK":"2021-04-01 07:19:35.847","CDBH":"8","XSFX":"由北向南","XSFXDM":"4","KKMC":"安正路与芳菲路交口正向"},{"KKBH":"610286127","HPHM":"津C7W993","JGSK":"2021-04-01 07:19:35.857","CDBH":"7","XSFX":"由南向北","XSFXDM":"3","KKMC":"中津大道与和畅路交口"},{"KKBH":"711","HPHM":"冀B1E8P6","JGSK":"2021-04-01 07:19:35.922","CDBH":"7","XSFX":"由北向南","XSFXDM":"4","KKMC":"不礼让行人中新大道与和旭路交口"},{"KKBH":"720881002000","HPHM":"津RZN333","JGSK":"2021-04-01 07:19:35.998","CDBH":"10","XSFX":"由南向北","XSFXDM":"3","KKMC":"海旭道与安正路交口"},{"KKBH":"7280310020000","HPHM":"陕G8836C","JGSK":"2021-04-01 07:19:36.016","CDBH":"7","XSFX":"由北向南","XSFXDM":"4","KKMC":"动漫中路与文一路交口正向"},{"KKBH":"720891006000","HPHM":"冀B0T87F","JGSK":"2021-04-01 07:19:36.027","CDBH":"6","XSFX":"由西向东","XSFXDM":"2","KKMC":"海博道与永盛路交口"},{"KKBH":"6071310030000","HPHM":"京Q65V98","JGSK":"2021-04-01 07:19:36.03","CDBH":"2","XSFX":"由东向西","XSFXDM":"1","KKMC":"中央大道与海旭道交口正向"},{"KKBH":"610271008","HPHM":"车牌","JGSK":"2021-04-01 07:19:36.031","CDBH":"2","XSFX":"由南向北","XSFXDM":"3","KKMC":"中新大道与航母主题公园支路交口"},{"KKBH":"610271010","HPHM":"津GPU628","JGSK":"2021-04-01 07:19:36.034","CDBH":"7","XSFX":"由北向南","XSFXDM":"4","KKMC":"中新大道与华五路交口"},{"KKBH":"7208610030000","HPHM":"车牌","JGSK":"2021-04-01 07:19:36.053","CDBH":"3","XSFX":"由东向西","XSFXDM":"1","KKMC":"海晨道与安明路交口正向"},{"KKBH":"7208910030000","HPHM":"津ADL3130","JGSK":"2021-04-01 07:19:36.068","CDBH":"6","XSFX":"由西向东","XSFXDM":"2","KKMC":"海博道与安正路交口正向"},{"KKBH":"711","HPHM":"津A6K806","JGSK":"2021-04-01 07:19:36.082","CDBH":"8","XSFX":"由北向南","XSFXDM":"4","KKMC":"不礼让行人中新大道与和旭路交口"},{"KKBH":"610276124","HPHM":"粤D52J37","JGSK":"2021-04-01 07:19:36.143","CDBH":"10","XSFX":"由北向南","XSFXDM":"4","KKMC":"中新大道与中生大道交口"},{"KKBH":"610391008","HPHM":"辽PDA718","JGSK":"2021-04-01 07:19:36.173","CDBH":"1","XSFX":"由东向西","XSFXDM":"1","KKMC":"和韵路与和旭路交口"},{"KKBH":"720871002000","HPHM":"津AVY623","JGSK":"2021-04-01 07:19:36.188","CDBH":"5","XSFX":"由南向北","XSFXDM":"3","KKMC":"安正路与芳菲路交口"},{"KKBH":"720891003000","HPHM":"车牌","JGSK":"2021-04-01 07:19:36.191","CDBH":"5","XSFX":"由西向东","XSFXDM":"2","KKMC":"海博道与安正路交口"},{"KKBH":"720891004000","HPHM":"津J87669","JGSK":"2021-04-01 07:19:36.195","CDBH":"5","XSFX":"由西向东","XSFXDM":"2","KKMC":"海博道与安平路交口"},{"KKBH":"720901002000","HPHM":"鲁RF505E","JGSK":"2021-04-01 07:19:36.21","CDBH":"8","XSFX":"由南向北","XSFXDM":"3","KKMC":"玉林道与安正路交口"},{"KKBH":"720881005000","HPHM":"津RUK359","JGSK":"2021-04-01 07:19:36.213","CDBH":"9","XSFX":"由北向南","XSFXDM":"4","KKMC":"海旭道与明盛路交口"},{"KKBH":"610266117","HPHM":"津JCS880","JGSK":"2021-04-01 07:19:36.236","CDBH":"9","XSFX":"由南向北","XSFXDM":"3","KKMC":"中生大道与和韵路交口"},{"KKBH":"610266117","HPHM":"辽MQD319","JGSK":"2021-04-01 07:19:36.237","CDBH":"8","XSFX":"由南向北","XSFXDM":"3","KKMC":"中生大道与和韵路交口"},{"KKBH":"720871002000","HPHM":"津HKW912","JGSK":"2021-04-01 07:19:36.282","CDBH":"8","XSFX":"由北向南","XSFXDM":"4","KKMC":"安正路与芳菲路交口"},{"KKBH":"610256116","HPHM":"晋MA6845","JGSK":"2021-04-01 07:19:36.284","CDBH":"12","XSFX":"由北向南","XSFXDM":"4","KKMC":"中天大道与和顺路交口"},{"KKBH":"720891006000","HPHM":"吉AM872L","JGSK":"2021-04-01 07:19:36.307","CDBH":"3","XSFX":"由东向西","XSFXDM":"1","KKMC":"海博道与永盛路交口"},{"KKBH":"720871002000","HPHM":"冀R7Y1E1","JGSK":"2021-04-01 07:19:36.363","CDBH":"9","XSFX":"由北向南","XSFXDM":"4","KKMC":"安正路与芳菲路交口"},{"KKBH":"610256112","HPHM":"津C198D7","JGSK":"2021-04-01 07:19:36.366","CDBH":"9","XSFX":"由南向北","XSFXDM":"3","KKMC":"中天大道与中津大道交口"},{"KKBH":"610391006","HPHM":"津ADY867","JGSK":"2021-04-01 07:19:36.44","CDBH":"4","XSFX":"由西向东","XSFXDM":"2","KKMC":"和韵路与和意路交口"},{"KKBH":"610391007","HPHM":"津DYH893","JGSK":"2021-04-01 07:19:36.442","CDBH":"9","XSFX":"由南向北","XSFXDM":"3","KKMC":"和韵路与和风路交口"},{"KKBH":"610271010","HPHM":"津GTJ869","JGSK":"2021-04-01 07:19:36.445","CDBH":"5","XSFX":"由南向北","XSFXDM":"3","KKMC":"中新大道与华五路交口"},{"KKBH":"7208810020000","HPHM":"鲁AP2T69","JGSK":"2021-04-01 07:19:36.469","CDBH":"6","XSFX":"由西向东","XSFXDM":"2","KKMC":"海旭道与安正路交口正向"},{"KKBH":"720881005000","HPHM":"晋FJ3506","JGSK":"2021-04-01 07:19:36.476","CDBH":"4","XSFX":"由西向东","XSFXDM":"2","KKMC":"海旭道与明盛路交口"},{"KKBH":"610256115","HPHM":"冀BH151J","JGSK":"2021-04-01 07:19:36.485","CDBH":"8","XSFX":"由南向北","XSFXDM":"3","KKMC":"中天大道与中生大道交口"},{"KKBH":"610401005","HPHM":"冀BS108V","JGSK":"2021-04-01 07:19:36.513","CDBH":"5","XSFX":"由西向东","XSFXDM":"2","KKMC":"和畅路与和顺路交口"},{"KKBH":"610276125","HPHM":"津NPQ525","JGSK":"2021-04-01 07:19:36.516","CDBH":"5","XSFX":"由南向北","XSFXDM":"3","KKMC":"中新大道与和顺路交口"},{"KKBH":"610286127","HPHM":"津RAM436","JGSK":"2021-04-01 07:19:36.522","CDBH":"9","XSFX":"由南向北","XSFXDM":"3","KKMC":"中津大道与和畅路交口"},{"KKBH":"720891003000","HPHM":"车牌","JGSK":"2021-04-01 07:19:36.524","CDBH":"1","XSFX":"由东向西","XSFXDM":"1","KKMC":"海博道与安正路交口"},{"KKBH":"610256112","HPHM":"冀F5LZ57","JGSK":"2021-04-01 07:19:36.574","CDBH":"10","XSFX":"由北向南","XSFXDM":"4","KKMC":"中天大道与中津大道交口"},{"KKBH":"610286127","HPHM":"津C72J97","JGSK":"2021-04-01 07:19:36.576","CDBH":"4","XSFX":"由西向东","XSFXDM":"2","KKMC":"中津大道与和畅路交口"},{"KKBH":"610271010","HPHM":"津AD15328","JGSK":"2021-04-01 07:19:36.579","CDBH":"5","XSFX":"由南向北","XSFXDM":"3","KKMC":"中新大道与华五路交口"},{"KKBH":"610271009","HPHM":"辽AL67Z5","JGSK":"2021-04-01 07:19:36.617","CDBH":"10","XSFX":"由北向南","XSFXDM":"4","KKMC":"中新大道与泰七路交口"},{"KKBH":"720811002000","HPHM":"津JLN695","JGSK":"2021-04-01 07:19:36.648","CDBH":"4","XSFX":"由南向北","XSFXDM":"3","KKMC":"动漫南路与文一路交口"},{"KKBH":"610276125","HPHM":"津HAZ322","JGSK":"2021-04-01 07:19:36.655","CDBH":"8","XSFX":"由北向南","XSFXDM":"4","KKMC":"中新大道与和顺路交口"},{"KKBH":"610266118","HPHM":"冀AM698M","JGSK":"2021-04-01 07:19:36.66","CDBH":"5","XSFX":"由西向东","XSFXDM":"2","KKMC":"中生大道与和畅路交口"},{"KKBH":"7208810050000","HPHM":"津AF52023","JGSK":"2021-04-01 07:19:36.737","CDBH":"4","XSFX":"由西向东","XSFXDM":"2","KKMC":"海旭道与明盛路交口正向"},{"KKBH":"720891003000","HPHM":"车牌","JGSK":"2021-04-01 07:19:36.747","CDBH":"6","XSFX":"由西向东","XSFXDM":"2","KKMC":"海博道与安正路交口"},{"KKBH":"7208910030000","HPHM":"津KYJ688","JGSK":"2021-04-01 07:19:36.759","CDBH":"4","XSFX":"由西向东","XSFXDM":"2","KKMC":"海博道与安正路交口正向"},{"KKBH":"720881004000","HPHM":"鲁QC875X","JGSK":"2021-04-01 07:19:36.767","CDBH":"1","XSFX":"由东向西","XSFXDM":"1","KKMC":"海旭道与永盛路交口"},{"KKBH":"610256113","HPHM":"津GQQ222","JGSK":"2021-04-01 07:19:36.814","CDBH":"7","XSFX":"由北向南","XSFXDM":"4","KKMC":"中天大道与和风路交口"},{"KKBH":"610271010","HPHM":"京KAN928","JGSK":"2021-04-01 07:19:36.842","CDBH":"4","XSFX":"由南向北","XSFXDM":"3","KKMC":"中新大道与华五路交口"},{"KKBH":"720571002000","HPHM":"津MC5190","JGSK":"2021-04-01 07:19:36.856","CDBH":"5","XSFX":"由北向南","XSFXDM":"4","KKMC":"动漫东路与文二路交口"},{"KKBH":"720891004000","HPHM":"津AP291M","JGSK":"2021-04-01 07:19:36.858","CDBH":"11","XSFX":"由北向南","XSFXDM":"4","KKMC":"海博道与安平路交口"},{"KKBH":"610261004000","HPHM":"鲁NG181V","JGSK":"2021-04-01 07:19:36.891","CDBH":"3","XSFX":"由南向北","XSFXDM":"3","KKMC":"中生大道与静湖西路（北侧）"},{"KKBH":"610391007","HPHM":"京QZ2577","JGSK":"2021-04-01 07:19:36.907","CDBH":"10","XSFX":"由北向南","XSFXDM":"4","KKMC":"和韵路与和风路交口"},{"KKBH":"7208610030000","HPHM":"津C37G31","JGSK":"2021-04-01 07:19:36.907","CDBH":"4","XSFX":"由西向东","XSFXDM":"2","KKMC":"海晨道与安明路交口正向"},{"KKBH":"720891004000","HPHM":"车牌","JGSK":"2021-04-01 07:19:36.961","CDBH":"9","XSFX":"由南向北","XSFXDM":"3","KKMC":"海博道与安平路交口"},{"KKBH":"610286127","HPHM":"津RE4321","JGSK":"2021-04-01 07:19:36.976","CDBH":"2","XSFX":"由东向西","XSFXDM":"1","KKMC":"中津大道与和畅路交口"},{"KKBH":"610391006","HPHM":"津JLD206","JGSK":"2021-04-01 07:19:37.003","CDBH":"5","XSFX":"由西向东","XSFXDM":"2","KKMC":"和韵路与和意路交口"},{"KKBH":"610256113","HPHM":"车牌","JGSK":"2021-04-01 07:19:37.011","CDBH":"2","XSFX":"由西向东","XSFXDM":"2","KKMC":"中天大道与和风路交口"},{"KKBH":"7208810020000","HPHM":"冀F69AE0","JGSK":"2021-04-01 07:19:37.032","CDBH":"9","XSFX":"由南向北","XSFXDM":"3","KKMC":"海旭道与安正路交口正向"},{"KKBH":"7208810040000","HPHM":"冀CP2883","JGSK":"2021-04-01 07:19:37.049","CDBH":"8","XSFX":"由北向南","XSFXDM":"4","KKMC":"海旭道与永盛路交口正向"},{"KKBH":"610266117","HPHM":"津KYL067","JGSK":"2021-04-01 07:19:37.097","CDBH":"10","XSFX":"由北向南","XSFXDM":"4","KKMC":"中生大道与和韵路交口"},{"KKBH":"610401005","HPHM":"津HYD180","JGSK":"2021-04-01 07:19:37.169","CDBH":"5","XSFX":"由西向东","XSFXDM":"2","KKMC":"和畅路与和顺路交口"},{"KKBH":"720861002000","HPHM":"津A0J423","JGSK":"2021-04-01 07:19:37.198","CDBH":"10","XSFX":"由北向南","XSFXDM":"4","KKMC":"海晨道与安正路交口"},{"KKBH":"610276126","HPHM":"津C012D5","JGSK":"2021-04-01 07:19:37.208","CDBH":"5","XSFX":"由南向北","XSFXDM":"3","KKMC":"中新大道与和意路交口"},{"KKBH":"610276124","HPHM":"津C55870","JGSK":"2021-04-01 07:19:37.215","CDBH":"7","XSFX":"由南向北","XSFXDM":"3","KKMC":"中新大道与中生大道交口"},{"KKBH":"610256115","HPHM":"津RHZ057","JGSK":"2021-04-01 07:19:37.223","CDBH":"7","XSFX":"由南向北","XSFXDM":"3","KKMC":"中天大道与中生大道交口"},{"KKBH":"720881002000","HPHM":"津AVY523","JGSK":"2021-04-01 07:19:37.27","CDBH":"13","XSFX":"由北向南","XSFXDM":"4","KKMC":"海旭道与安正路交口"},{"KKBH":"711","HPHM":"冀B6WX95","JGSK":"2021-04-01 07:19:37.294","CDBH":"5","XSFX":"由南向北","XSFXDM":"3","KKMC":"不礼让行人中新大道与和旭路交口"},{"KKBH":"7208910040000","HPHM":"车牌","JGSK":"2021-04-01 07:19:37.309","CDBH":"6","XSFX":"由西向东","XSFXDM":"2","KKMC":"海博道与安平路交口正向"},{"KKBH":"720891006000","HPHM":"津C66W87","JGSK":"2021-04-01 07:19:37.324","CDBH":"7","XSFX":"由西向东","XSFXDM":"2","KKMC":"海博道与永盛路交口"},{"KKBH":"610276124","HPHM":"津GFF992","JGSK":"2021-04-01 07:19:37.336","CDBH":"8","XSFX":"由南向北","XSFXDM":"3","KKMC":"中新大道与中生大道交口"},{"KKBH":"610251002","HPHM":"津FT0683","JGSK":"2021-04-01 07:19:37.365","CDBH":"4","XSFX":"由西向东","XSFXDM":"2","KKMC":"中天大道与和睦路交口"},{"KKBH":"610401004","HPHM":"津ADJ1577","JGSK":"2021-04-01 07:19:37.366","CDBH":"11","XSFX":"由北向南","XSFXDM":"4","KKMC":"和畅路与和风路交口"},{"KKBH":"610256113","HPHM":"津NLX881","JGSK":"2021-04-01 07:19:37.375","CDBH":"8","XSFX":"由北向南","XSFXDM":"4","KKMC":"中天大道与和风路交口"},{"KKBH":"610256111","HPHM":"津GZY365","JGSK":"2021-04-01 07:19:37.386","CDBH":"7","XSFX":"由北向南","XSFXDM":"4","KKMC":"中天大道与和惠路交口"},{"KKBH":"610401005","HPHM":"津KJE036","JGSK":"2021-04-01 07:19:37.388","CDBH":"8","XSFX":"由南向北","XSFXDM":"3","KKMC":"和畅路与和顺路交口"},{"KKBH":"720881004000","HPHM":"津REV128","JGSK":"2021-04-01 07:19:37.393","CDBH":"8","XSFX":"由北向南","XSFXDM":"4","KKMC":"海旭道与永盛路交口"},{"KKBH":"610266118","HPHM":"津NXQ421","JGSK":"2021-04-01 07:19:37.398","CDBH":"6","XSFX":"由西向东","XSFXDM":"2","KKMC":"中生大道与和畅路交口"},{"KKBH":"610256112","HPHM":"津HS0072","JGSK":"2021-04-01 07:19:37.417","CDBH":"8","XSFX":"由南向北","XSFXDM":"3","KKMC":"中天大道与中津大道交口"},{"KKBH":"610266118","HPHM":"冀J21E79","JGSK":"2021-04-01 07:19:37.483","CDBH":"10","XSFX":"由北向南","XSFXDM":"4","KKMC":"中生大道与和畅路交口"},{"KKBH":"720881002000","HPHM":"闽AWM065","JGSK":"2021-04-01 07:19:37.511","CDBH":"12","XSFX":"由北向南","XSFXDM":"4","KKMC":"海旭道与安正路交口"},{"KKBH":"720891003000","HPHM":"车牌","JGSK":"2021-04-01 07:19:37.551","CDBH":"5","XSFX":"由西向东","XSFXDM":"2","KKMC":"海博道与安正路交口"},{"KKBH":"610286127","HPHM":"晋HZG069","JGSK":"2021-04-01 07:19:37.574","CDBH":"4","XSFX":"由西向东","XSFXDM":"2","KKMC":"中津大道与和畅路交口"},{"KKBH":"720861003000","HPHM":"津ADJ3535","JGSK":"2021-04-01 07:19:37.615","CDBH":"4","XSFX":"由西向东","XSFXDM":"2","KKMC":"海晨道与安明路交口"},{"KKBH":"720861003000","HPHM":"津DJB098","JGSK":"2021-04-01 07:19:37.616","CDBH":"5","XSFX":"由西向东","XSFXDM":"2","KKMC":"海晨道与安明路交口"},{"KKBH":"610256116","HPHM":"津FL3535","JGSK":"2021-04-01 07:19:37.678","CDBH":"12","XSFX":"由北向南","XSFXDM":"4","KKMC":"中天大道与和顺路交口"},{"KKBH":"610276126","HPHM":"津MAZ328","JGSK":"2021-04-01 07:19:37.719","CDBH":"4","XSFX":"由南向北","XSFXDM":"3","KKMC":"中新大道与和意路交口"},{"KKBH":"610401004","HPHM":"鲁N6113H","JGSK":"2021-04-01 07:19:37.749","CDBH":"5","XSFX":"由西向东","XSFXDM":"2","KKMC":"和畅路与和风路交口"},{"KKBH":"610401004","HPHM":"津FAD768","JGSK":"2021-04-01 07:19:37.771","CDBH":"12","XSFX":"由北向南","XSFXDM":"4","KKMC":"和畅路与和风路交口"},{"KKBH":"7208810020000","HPHM":"津NAP528","JGSK":"2021-04-01 07:19:37.775","CDBH":"12","XSFX":"由北向南","XSFXDM":"4","KKMC":"海旭道与安正路交口正向"},{"KKBH":"610286127","HPHM":"津JZM121","JGSK":"2021-04-01 07:19:37.783","CDBH":"7","XSFX":"由南向北","XSFXDM":"3","KKMC":"中津大道与和畅路交口"},{"KKBH":"7208910030000","HPHM":"冀B903W5","JGSK":"2021-04-01 07:19:37.817","CDBH":"6","XSFX":"由西向东","XSFXDM":"2","KKMC":"海博道与安正路交口正向"},{"KKBH":"610266117","HPHM":"车牌","JGSK":"2021-04-01 07:19:37.849","CDBH":"8","XSFX":"由南向北","XSFXDM":"3","KKMC":"中生大道与和韵路交口"},{"KKBH":"610286127","HPHM":"津DPP006","JGSK":"2021-04-01 07:19:37.918","CDBH":"5","XSFX":"由西向东","XSFXDM":"2","KKMC":"中津大道与和畅路交口"},{"KKBH":"720881002000","HPHM":"鲁R066LT","JGSK":"2021-04-01 07:19:38.001","CDBH":"9","XSFX":"由南向北","XSFXDM":"3","KKMC":"海旭道与安正路交口"},{"KKBH":"610391008","HPHM":"冀B6E7A8","JGSK":"2021-04-01 07:19:38.012","CDBH":"1","XSFX":"由东向西","XSFXDM":"1","KKMC":"和韵路与和旭路交口"},{"KKBH":"610286127","HPHM":"津D00833","JGSK":"2021-04-01 07:19:38.055","CDBH":"5","XSFX":"由西向东","XSFXDM":"2","KKMC":"中津大道与和畅路交口"},{"KKBH":"610256116","HPHM":"津G80115","JGSK":"2021-04-01 07:19:38.079","CDBH":"11","XSFX":"由北向南","XSFXDM":"4","KKMC":"中天大道与和顺路交口"},{"KKBH":"610266118","HPHM":"吉A665BL","JGSK":"2021-04-01 07:19:38.123","CDBH":"1","XSFX":"由东向西","XSFXDM":"1","KKMC":"中生大道与和畅路交口"},{"KKBH":"720891003000","HPHM":"车牌","JGSK":"2021-04-01 07:19:38.123","CDBH":"2","XSFX":"由东向西","XSFXDM":"1","KKMC":"海博道与安正路交口"},{"KKBH":"610401005","HPHM":"津RQD379","JGSK":"2021-04-01 07:19:38.143","CDBH":"11","XSFX":"由北向南","XSFXDM":"4","KKMC":"和畅路与和顺路交口"},{"KKBH":"6071310030000","HPHM":"津G59949","JGSK":"2021-04-01 07:19:38.156","CDBH":"1","XSFX":"由东向西","XSFXDM":"1","KKMC":"中央大道与海旭道交口正向"},{"KKBH":"7208910040000","HPHM":"车牌","JGSK":"2021-04-01 07:19:38.16","CDBH":"5","XSFX":"由西向东","XSFXDM":"2","KKMC":"海博道与安平路交口正向"},{"KKBH":"711","HPHM":"津A14H21","JGSK":"2021-04-01 07:19:38.162","CDBH":"7","XSFX":"由北向南","XSFXDM":"4","KKMC":"不礼让行人中新大道与和旭路交口"},{"KKBH":"610401005","HPHM":"津RDT760","JGSK":"2021-04-01 07:19:38.182","CDBH":"9","XSFX":"由南向北","XSFXDM":"3","KKMC":"和畅路与和顺路交口"},{"KKBH":"728031002000","HPHM":"津DTZ186","JGSK":"2021-04-01 07:19:38.205","CDBH":"7","XSFX":"由北向南","XSFXDM":"4","KKMC":"动漫中路与文一路交口"},{"KKBH":"720881005000","HPHM":"津C28K70","JGSK":"2021-04-01 07:19:38.235","CDBH":"4","XSFX":"由西向东","XSFXDM":"2","KKMC":"海旭道与明盛路交口"},{"KKBH":"610276124","HPHM":"鲁B822YH","JGSK":"2021-04-01 07:19:38.237","CDBH":"8","XSFX":"由南向北","XSFXDM":"3","KKMC":"中新大道与中生大道交口"},{"KKBH":"610401004","HPHM":"津RBD465","JGSK":"2021-04-01 07:19:38.244","CDBH":"8","XSFX":"由南向北","XSFXDM":"3","KKMC":"和畅路与和风路交口"},{"KKBH":"610256113","HPHM":"津AGX089","JGSK":"2021-04-01 07:19:38.254","CDBH":"9","XSFX":"由北向南","XSFXDM":"4","KKMC":"中天大道与和风路交口"},{"KKBH":"610256112","HPHM":"津CDH929","JGSK":"2021-04-01 07:19:38.324","CDBH":"7","XSFX":"由南向北","XSFXDM":"3","KKMC":"中天大道与中津大道交口"},{"KKBH":"720891004000","HPHM":"车牌","JGSK":"2021-04-01 07:19:38.355","CDBH":"4","XSFX":"由西向东","XSFXDM":"2","KKMC":"海博道与安平路交口"},{"KKBH":"610266118","HPHM":"冀BL589S","JGSK":"2021-04-01 07:19:38.364","CDBH":"7","XSFX":"由南向北","XSFXDM":"3","KKMC":"中生大道与和畅路交口"},{"KKBH":"7208910030000","HPHM":"津GFD089","JGSK":"2021-04-01 07:19:38.385","CDBH":"4","XSFX":"由西向东","XSFXDM":"2","KKMC":"海博道与安正路交口正向"},{"KKBH":"720891004000","HPHM":"车牌","JGSK":"2021-04-01 07:19:38.484","CDBH":"9","XSFX":"由南向北","XSFXDM":"3","KKMC":"海博道与安平路交口"},{"KKBH":"720881002000","HPHM":"津H98696","JGSK":"2021-04-01 07:19:38.551","CDBH":"13","XSFX":"由北向南","XSFXDM":"4","KKMC":"海旭道与安正路交口"},{"KKBH":"610266117","HPHM":"冀F33BX0","JGSK":"2021-04-01 07:19:38.557","CDBH":"9","XSFX":"由南向北","XSFXDM":"3","KKMC":"中生大道与和韵路交口"},{"KKBH":"720891004000","HPHM":"车牌","JGSK":"2021-04-01 07:19:38.562","CDBH":"8","XSFX":"由南向北","XSFXDM":"3","KKMC":"海博道与安平路交口"},{"KKBH":"610391007","HPHM":"津JUN083","JGSK":"2021-04-01 07:19:38.605","CDBH":"1","XSFX":"由东向西","XSFXDM":"1","KKMC":"和韵路与和风路交口"},{"KKBH":"711","HPHM":"津HCY579","JGSK":"2021-04-01 07:19:38.638","CDBH":"8","XSFX":"由北向南","XSFXDM":"4","KKMC":"不礼让行人中新大道与和旭路交口"},{"KKBH":"610256113","HPHM":"津B39098","JGSK":"2021-04-01 07:19:38.641","CDBH":"6","XSFX":"由南向北","XSFXDM":"3","KKMC":"中天大道与和风路交口"},{"KKBH":"610266117","HPHM":"鲁N2011U","JGSK":"2021-04-01 07:19:38.717","CDBH":"7","XSFX":"由南向北","XSFXDM":"3","KKMC":"中生大道与和韵路交口"},{"KKBH":"610391007","HPHM":"皖A5RN09","JGSK":"2021-04-01 07:19:38.774","CDBH":"11","XSFX":"由北向南","XSFXDM":"4","KKMC":"和韵路与和风路交口"},{"KKBH":"610256115","HPHM":"津HH1590","JGSK":"2021-04-01 07:19:38.777","CDBH":"5","XSFX":"由西向东","XSFXDM":"2","KKMC":"中天大道与中生大道交口"},{"KKBH":"610256112","HPHM":"车牌","JGSK":"2021-04-01 07:19:38.777","CDBH":"9","XSFX":"由南向北","XSFXDM":"3","KKMC":"中天大道与中津大道交口"},{"KKBH":"610256116","HPHM":"京NB61S8","JGSK":"2021-04-01 07:19:38.779","CDBH":"4","XSFX":"由西向东","XSFXDM":"2","KKMC":"中天大道与和顺路交口"},{"KKBH":"7208910040000","HPHM":"津GK6810","JGSK":"2021-04-01 07:19:38.789","CDBH":"6","XSFX":"由西向东","XSFXDM":"2","KKMC":"海博道与安平路交口正向"},{"KKBH":"720891003000","HPHM":"车牌","JGSK":"2021-04-01 07:19:38.826","CDBH":"6","XSFX":"由西向东","XSFXDM":"2","KKMC":"海博道与安正路交口"},{"KKBH":"610256113","HPHM":"鄂S700M2","JGSK":"2021-04-01 07:19:38.842","CDBH":"2","XSFX":"由西向东","XSFXDM":"2","KKMC":"中天大道与和风路交口"},{"KKBH":"610276125","HPHM":"鄂AV05T1","JGSK":"2021-04-01 07:19:38.861","CDBH":"5","XSFX":"由南向北","XSFXDM":"3","KKMC":"中新大道与和顺路交口"},{"KKBH":"720871002000","HPHM":"冀DV656N","JGSK":"2021-04-01 07:19:38.908","CDBH":"5","XSFX":"由南向北","XSFXDM":"3","KKMC":"安正路与芳菲路交口"},{"KKBH":"610271010","HPHM":"津MSK789","JGSK":"2021-04-01 07:19:38.909","CDBH":"7","XSFX":"由北向南","XSFXDM":"4","KKMC":"中新大道与华五路交口"},{"KKBH":"7208610030000","HPHM":"津C981Y5","JGSK":"2021-04-01 07:19:38.915","CDBH":"6","XSFX":"由西向东","XSFXDM":"2","KKMC":"海晨道与安明路交口正向"},{"KKBH":"610256115","HPHM":"津DGH718","JGSK":"2021-04-01 07:19:38.93","CDBH":"7","XSFX":"由南向北","XSFXDM":"3","KKMC":"中天大道与中生大道交口"},{"KKBH":"610256115","HPHM":"津MKR666","JGSK":"2021-04-01 07:19:38.931","CDBH":"9","XSFX":"由南向北","XSFXDM":"3","KKMC":"中天大道与中生大道交口"},{"KKBH":"7208810040000","HPHM":"皖S04944","JGSK":"2021-04-01 07:19:38.945","CDBH":"6","XSFX":"由西向东","XSFXDM":"2","KKMC":"海旭道与永盛路交口正向"},{"KKBH":"610266117","HPHM":"津GLE797","JGSK":"2021-04-01 07:19:38.963","CDBH":"7","XSFX":"由南向北","XSFXDM":"3","KKMC":"中生大道与和韵路交口"},{"KKBH":"610286127","HPHM":"津RNY076","JGSK":"2021-04-01 07:19:38.97","CDBH":"2","XSFX":"由东向西","XSFXDM":"1","KKMC":"中津大道与和畅路交口"},{"KKBH":"610256113","HPHM":"津NRX877","JGSK":"2021-04-01 07:19:38.974","CDBH":"8","XSFX":"由北向南","XSFXDM":"4","KKMC":"中天大道与和风路交口"},{"KKBH":"610391007","HPHM":"冀AEY671","JGSK":"2021-04-01 07:19:38.987","CDBH":"10","XSFX":"由北向南","XSFXDM":"4","KKMC":"和韵路与和风路交口"},{"KKBH":"720891003000","HPHM":"车牌","JGSK":"2021-04-01 07:19:38.992","CDBH":"5","XSFX":"由西向东","XSFXDM":"2","KKMC":"海博道与安正路交口"},{"KKBH":"720881002000","HPHM":"津HUN566","JGSK":"2021-04-01 07:19:39.038","CDBH":"10","XSFX":"由南向北","XSFXDM":"3","KKMC":"海旭道与安正路交口"},{"KKBH":"610401005","HPHM":"津A9G732","JGSK":"2021-04-01 07:19:39.038","CDBH":"2","XSFX":"由东向西","XSFXDM":"1","KKMC":"和畅路与和顺路交口"},{"KKBH":"610251002","HPHM":"津KJQ539","JGSK":"2021-04-01 07:19:39.046","CDBH":"3","XSFX":"由东向西","XSFXDM":"1","KKMC":"中天大道与和睦路交口"},{"KKBH":"610271010","HPHM":"津AD15328","JGSK":"2021-04-01 07:19:39.08","CDBH":"5","XSFX":"由南向北","XSFXDM":"3","KKMC":"中新大道与华五路交口"},{"KKBH":"610276124","HPHM":"津RPK082","JGSK":"2021-04-01 07:19:39.091","CDBH":"10","XSFX":"由北向南","XSFXDM":"4","KKMC":"中新大道与中生大道交口"},{"KKBH":"720891004000","HPHM":"津DHU959","JGSK":"2021-04-01 07:19:39.15","CDBH":"5","XSFX":"由西向东","XSFXDM":"2","KKMC":"海博道与安平路交口"},{"KKBH":"610391006","HPHM":"京P3A557","JGSK":"2021-04-01 07:19:39.153","CDBH":"5","XSFX":"由西向东","XSFXDM":"2","KKMC":"和韵路与和意路交口"},{"KKBH":"720891003000","HPHM":"车牌","JGSK":"2021-04-01 07:19:39.163","CDBH":"3","XSFX":"由东向西","XSFXDM":"1","KKMC":"海博道与安正路交口"},{"KKBH":"610256116","HPHM":"津NYZ172","JGSK":"2021-04-01 07:19:39.176","CDBH":"12","XSFX":"由北向南","XSFXDM":"4","KKMC":"中天大道与和顺路交口"},{"KKBH":"610271009","HPHM":"冀F9RY78","JGSK":"2021-04-01 07:19:39.177","CDBH":"7","XSFX":"由南向北","XSFXDM":"3","KKMC":"中新大道与泰七路交口"},{"KKBH":"610256111","HPHM":"苏D1F896","JGSK":"2021-04-01 07:19:39.226","CDBH":"7","XSFX":"由北向南","XSFXDM":"4","KKMC":"中天大道与和惠路交口"},{"KKBH":"720891003000","HPHM":"车牌","JGSK":"2021-04-01 07:19:39.243","CDBH":"1","XSFX":"由东向西","XSFXDM":"1","KKMC":"海博道与安正路交口"},{"KKBH":"610276125","HPHM":"津NPQ525","JGSK":"2021-04-01 07:19:39.252","CDBH":"5","XSFX":"由南向北","XSFXDM":"3","KKMC":"中新大道与和顺路交口"},{"KKBH":"610401004","HPHM":"津NLP218","JGSK":"2021-04-01 07:19:39.285","CDBH":"11","XSFX":"由北向南","XSFXDM":"4","KKMC":"和畅路与和风路交口"},{"KKBH":"7208910040000","HPHM":"车牌","JGSK":"2021-04-01 07:19:39.33","CDBH":"4","XSFX":"由西向东","XSFXDM":"2","KKMC":"海博道与安平路交口正向"},{"KKBH":"610391006","HPHM":"津HFZ700","JGSK":"2021-04-01 07:19:39.33","CDBH":"4","XSFX":"由西向东","XSFXDM":"2","KKMC":"和韵路与和意路交口"},{"KKBH":"720891003000","HPHM":"津GTR669","JGSK":"2021-04-01 07:19:39.332","CDBH":"8","XSFX":"由南向北","XSFXDM":"3","KKMC":"海博道与安正路交口"},{"KKBH":"720861003000","HPHM":"车牌","JGSK":"2021-04-01 07:19:39.347","CDBH":"1","XSFX":"由东向西","XSFXDM":"1","KKMC":"海晨道与安明路交口"},{"KKBH":"610286127","HPHM":"津GYS680","JGSK":"2021-04-01 07:19:39.355","CDBH":"4","XSFX":"由西向东","XSFXDM":"2","KKMC":"中津大道与和畅路交口"},{"KKBH":"610266117","HPHM":"津A3Z173","JGSK":"2021-04-01 07:19:39.355","CDBH":"8","XSFX":"由南向北","XSFXDM":"3","KKMC":"中生大道与和韵路交口"},{"KKBH":"610266117","HPHM":"京N15LD6","JGSK":"2021-04-01 07:19:39.366","CDBH":"3","XSFX":"由东向西","XSFXDM":"1","KKMC":"中生大道与和韵路交口"},{"KKBH":"610401005","HPHM":"辽A61GW7","JGSK":"2021-04-01 07:19:39.373","CDBH":"2","XSFX":"由东向西","XSFXDM":"1","KKMC":"和畅路与和顺路交口"},{"KKBH":"7205710040000","HPHM":"冀B0PH42","JGSK":"2021-04-01 07:19:39.374","CDBH":"1","XSFX":"由东向西","XSFXDM":"1","KKMC":"动漫东路与动漫中路交口正向"},{"KKBH":"720881002000","HPHM":"京PV8Q66","JGSK":"2021-04-01 07:19:39.433","CDBH":"12","XSFX":"由北向南","XSFXDM":"4","KKMC":"海旭道与安正路交口"},{"KKBH":"610391007","HPHM":"鲁R7931K","JGSK":"2021-04-01 07:19:39.439","CDBH":"2","XSFX":"由东向西","XSFXDM":"1","KKMC":"和韵路与和风路交口"},{"KKBH":"7208810020000","HPHM":"津AVY623","JGSK":"2021-04-01 07:19:39.469","CDBH":"9","XSFX":"由南向北","XSFXDM":"3","KKMC":"海旭道与安正路交口正向"},{"KKBH":"720891004000","HPHM":"辽PKL384","JGSK":"2021-04-01 07:19:39.473","CDBH":"6","XSFX":"由西向东","XSFXDM":"2","KKMC":"海博道与安平路交口"},{"KKBH":"720871002000","HPHM":"津DVX865","JGSK":"2021-04-01 07:19:39.479","CDBH":"8","XSFX":"由北向南","XSFXDM":"4","KKMC":"安正路与芳菲路交口"},{"KKBH":"610271010","HPHM":"京KAN928","JGSK":"2021-04-01 07:19:39.48","CDBH":"4","XSFX":"由南向北","XSFXDM":"3","KKMC":"中新大道与华五路交口"},{"KKBH":"610276126","HPHM":"津A7C600","JGSK":"2021-04-01 07:19:39.498","CDBH":"1","XSFX":"由东向西","XSFXDM":"1","KKMC":"中新大道与和意路交口"},{"KKBH":"7208810020000","HPHM":"津DLG115","JGSK":"2021-04-01 07:19:39.504","CDBH":"13","XSFX":"由北向南","XSFXDM":"4","KKMC":"海旭道与安正路交口正向"},{"KKBH":"720891003000","HPHM":"津A258Z5","JGSK":"2021-04-01 07:19:39.563","CDBH":"2","XSFX":"由东向西","XSFXDM":"1","KKMC":"海博道与安正路交口"},{"KKBH":"7208910030000","HPHM":"津HYP595","JGSK":"2021-04-01 07:19:39.637","CDBH":"6","XSFX":"由西向东","XSFXDM":"2","KKMC":"海博道与安正路交口正向"},{"KKBH":"610391007","HPHM":"津RC0789","JGSK":"2021-04-01 07:19:39.643","CDBH":"9","XSFX":"由南向北","XSFXDM":"3","KKMC":"和韵路与和风路交口"},{"KKBH":"610266117","HPHM":"冀H0088B","JGSK":"2021-04-01 07:19:39.657","CDBH":"11","XSFX":"由北向南","XSFXDM":"4","KKMC":"中生大道与和韵路交口"},{"KKBH":"610271009","HPHM":"辽AL67Z5","JGSK":"2021-04-01 07:19:39.68","CDBH":"10","XSFX":"由北向南","XSFXDM":"4","KKMC":"中新大道与泰七路交口"},{"KKBH":"720861003000","HPHM":"苏E77Q82","JGSK":"2021-04-01 07:19:39.695","CDBH":"4","XSFX":"由西向东","XSFXDM":"2","KKMC":"海晨道与安明路交口"},{"KKBH":"7208610030000","HPHM":"晋ES2695","JGSK":"2021-04-01 07:19:39.705","CDBH":"4","XSFX":"由西向东","XSFXDM":"2","KKMC":"海晨道与安明路交口正向"},{"KKBH":"720891003000","HPHM":"车牌","JGSK":"2021-04-01 07:19:39.706","CDBH":"5","XSFX":"由西向东","XSFXDM":"2","KKMC":"海博道与安正路交口"},{"KKBH":"610391007","HPHM":"津A6G720","JGSK":"2021-04-01 07:19:39.714","CDBH":"8","XSFX":"由南向北","XSFXDM":"3","KKMC":"和韵路与和风路交口"},{"KKBH":"610391006","HPHM":"津C5A571","JGSK":"2021-04-01 07:19:39.714","CDBH":"4","XSFX":"由西向东","XSFXDM":"2","KKMC":"和韵路与和意路交口"},{"KKBH":"610391007","HPHM":"车牌","JGSK":"2021-04-01 07:19:39.723","CDBH":"7","XSFX":"由南向北","XSFXDM":"3","KKMC":"和韵路与和风路交口"},{"KKBH":"720881005000","HPHM":"皖L13F14","JGSK":"2021-04-01 07:19:39.727","CDBH":"9","XSFX":"由北向南","XSFXDM":"4","KKMC":"海旭道与明盛路交口"},{"KKBH":"610401005","HPHM":"津MVV162","JGSK":"2021-04-01 07:19:39.728","CDBH":"1","XSFX":"由东向西","XSFXDM":"1","KKMC":"和畅路与和顺路交口"},{"KKBH":"610256116","HPHM":"车牌","JGSK":"2021-04-01 07:19:39.736","CDBH":"2","XSFX":"由东向西","XSFXDM":"1","KKMC":"中天大道与和顺路交口"},{"KKBH":"7208810050000","HPHM":"冀J5ZB27","JGSK":"2021-04-01 07:19:39.746","CDBH":"4","XSFX":"由西向东","XSFXDM":"2","KKMC":"海旭道与明盛路交口正向"},{"KKBH":"610251001","HPHM":"津C9H153","JGSK":"2021-04-01 07:19:39.765","CDBH":"9","XSFX":"由北向南","XSFXDM":"4","KKMC":"中天大道与和畅路交口"},{"KKBH":"610256113","HPHM":"津G08991","JGSK":"2021-04-01 07:19:39.855","CDBH":"7","XSFX":"由北向南","XSFXDM":"4","KKMC":"中天大道与和风路交口"},{"KKBH":"7280310060000","HPHM":"津JXZ955","JGSK":"2021-04-01 07:19:39.868","CDBH":"5","XSFX":"由南向北","XSFXDM":"3","KKMC":"动漫中路与文三路交口正向"},{"KKBH":"610401004","HPHM":"津DGB667","JGSK":"2021-04-01 07:19:39.902","CDBH":"4","XSFX":"由西向东","XSFXDM":"2","KKMC":"和畅路与和风路交口"},{"KKBH":"7208910080000","HPHM":"车牌","JGSK":"2021-04-01 07:19:39.909","CDBH":"5","XSFX":"由西向东","XSFXDM":"2","KKMC":"海博道与荣盛路交口正向"},{"KKBH":"610256116","HPHM":"鲁A8J32D","JGSK":"2021-04-01 07:19:39.918","CDBH":"12","XSFX":"由北向南","XSFXDM":"4","KKMC":"中天大道与和顺路交口"},{"KKBH":"720881002000","HPHM":"冀B85CJ1","JGSK":"2021-04-01 07:19:39.92","CDBH":"9","XSFX":"由南向北","XSFXDM":"3","KKMC":"海旭道与安正路交口"},{"KKBH":"7208610020000","HPHM":"津B2U533","JGSK":"2021-04-01 07:19:39.946","CDBH":"11","XSFX":"由北向南","XSFXDM":"4","KKMC":"海晨道与安正路交口正向"},{"KKBH":"610271008","HPHM":"车牌","JGSK":"2021-04-01 07:19:40.105","CDBH":"4","XSFX":"由北向南","XSFXDM":"4","KKMC":"中新大道与航母主题公园支路交口"},{"KKBH":"7208810050000","HPHM":"车牌","JGSK":"2021-04-01 07:19:40.116","CDBH":"6","XSFX":"由西向东","XSFXDM":"2","KKMC":"海旭道与明盛路交口正向"},{"KKBH":"610271009","HPHM":"冀B209XZ","JGSK":"2021-04-01 07:19:40.135","CDBH":"8","XSFX":"由南向北","XSFXDM":"3","KKMC":"中新大道与泰七路交口"},{"KKBH":"610256116","HPHM":"津ADL0871","JGSK":"2021-04-01 07:19:40.157","CDBH":"11","XSFX":"由北向南","XSFXDM":"4","KKMC":"中天大道与和顺路交口"},{"KKBH":"711","HPHM":"津FDA216","JGSK":"2021-04-01 07:19:40.161","CDBH":"7","XSFX":"由北向南","XSFXDM":"4","KKMC":"不礼让行人中新大道与和旭路交口"},{"KKBH":"610256115","HPHM":"津MLY713","JGSK":"2021-04-01 07:19:40.164","CDBH":"8","XSFX":"由南向北","XSFXDM":"3","KKMC":"中天大道与中生大道交口"},{"KKBH":"610261005000","HPHM":"津A7L817","JGSK":"2021-04-01 07:19:40.171","CDBH":"2","XSFX":"由南向北","XSFXDM":"3","KKMC":"中生大道与静湖西路（南侧）"},{"KKBH":"610256115","HPHM":"鲁NXH939","JGSK":"2021-04-01 07:19:40.182","CDBH":"8","XSFX":"由南向北","XSFXDM":"3","KKMC":"中天大道与中生大道交口"},{"KKBH":"610391007","HPHM":"冀BC388Y","JGSK":"2021-04-01 07:19:40.187","CDBH":"5","XSFX":"由西向东","XSFXDM":"2","KKMC":"和韵路与和风路交口"},{"KKBH":"720881004000","HPHM":"津AD89488","JGSK":"2021-04-01 07:19:40.201","CDBH":"2","XSFX":"由东向西","XSFXDM":"1","KKMC":"海旭道与永盛路交口"},{"KKBH":"7208810020000","HPHM":"津GCH654","JGSK":"2021-04-01 07:19:40.234","CDBH":"12","XSFX":"由北向南","XSFXDM":"4","KKMC":"海旭道与安正路交口正向"},{"KKBH":"610256116","HPHM":"津FR6089","JGSK":"2021-04-01 07:19:40.238","CDBH":"10","XSFX":"由北向南","XSFXDM":"4","KKMC":"中天大道与和顺路交口"},{"KKBH":"7208610030000","HPHM":"津A28E62","JGSK":"2021-04-01 07:19:40.25","CDBH":"2","XSFX":"由东向西","XSFXDM":"1","KKMC":"海晨道与安明路交口正向"},{"KKBH":"7208810050000","HPHM":"冀J856U8","JGSK":"2021-04-01 07:19:40.267","CDBH":"9","XSFX":"由北向南","XSFXDM":"4","KKMC":"海旭道与明盛路交口正向"},{"KKBH":"610271010","HPHM":"津KXY209","JGSK":"2021-04-01 07:19:40.275","CDBH":"4","XSFX":"由南向北","XSFXDM":"3","KKMC":"中新大道与华五路交口"},{"KKBH":"610401004","HPHM":"津FLY550","JGSK":"2021-04-01 07:19:40.318","CDBH":"8","XSFX":"由南向北","XSFXDM":"3","KKMC":"和畅路与和风路交口"},{"KKBH":"610286127","HPHM":"津C72J97","JGSK":"2021-04-01 07:19:40.376","CDBH":"5","XSFX":"由西向东","XSFXDM":"2","KKMC":"中津大道与和畅路交口"},{"KKBH":"7208910080000","HPHM":"津NAR511","JGSK":"2021-04-01 07:19:40.407","CDBH":"8","XSFX":"由西向东","XSFXDM":"2","KKMC":"海博道与荣盛路交口正向"},{"KKBH":"720891004000","HPHM":"津GK6810","JGSK":"2021-04-01 07:19:40.435","CDBH":"5","XSFX":"由西向东","XSFXDM":"2","KKMC":"海博道与安平路交口"},{"KKBH":"610256116","HPHM":"冀AL925Y","JGSK":"2021-04-01 07:19:40.465","CDBH":"5","XSFX":"由西向东","XSFXDM":"2","KKMC":"中天大道与和顺路交口"},{"KKBH":"610256115","HPHM":"津AY7769","JGSK":"2021-04-01 07:19:40.53","CDBH":"6","XSFX":"由西向东","XSFXDM":"2","KKMC":"中天大道与中生大道交口"},{"KKBH":"610276125","HPHM":"鲁A1W6H3","JGSK":"2021-04-01 07:19:40.545","CDBH":"5","XSFX":"由南向北","XSFXDM":"3","KKMC":"中新大道与和顺路交口"},{"KKBH":"610276125","HPHM":"津KLX459","JGSK":"2021-04-01 07:19:40.565","CDBH":"1","XSFX":"由东向西","XSFXDM":"1","KKMC":"中新大道与和顺路交口"},{"KKBH":"7208910030000","HPHM":"津C32A10","JGSK":"2021-04-01 07:19:40.579","CDBH":"4","XSFX":"由西向东","XSFXDM":"2","KKMC":"海博道与安正路交口正向"},{"KKBH":"610266117","HPHM":"津NKD196","JGSK":"2021-04-01 07:19:40.594","CDBH":"3","XSFX":"由东向西","XSFXDM":"1","KKMC":"中生大道与和韵路交口"},{"KKBH":"6102661220000","HPHM":"冀B1X98S","JGSK":"2021-04-01 07:19:40.675","CDBH":"1","XSFX":"由西向东","XSFXDM":"2","KKMC":"生态城中生大道故道河一桥西向东上桥处正向"},{"KKBH":"610276126","HPHM":"京Q5Z995","JGSK":"2021-04-01 07:19:40.678","CDBH":"1","XSFX":"由东向西","XSFXDM":"1","KKMC":"中新大道与和意路交口"},{"KKBH":"711","HPHM":"津RGF782","JGSK":"2021-04-01 07:19:40.722","CDBH":"8","XSFX":"由北向南","XSFXDM":"4","KKMC":"不礼让行人中新大道与和旭路交口"},{"KKBH":"720891003000","HPHM":"车牌","JGSK":"2021-04-01 07:19:40.744","CDBH":"6","XSFX":"由西向东","XSFXDM":"2","KKMC":"海博道与安正路交口"},{"KKBH":"610276125","HPHM":"车牌","JGSK":"2021-04-01 07:19:40.745","CDBH":"5","XSFX":"由南向北","XSFXDM":"3","KKMC":"中新大道与和顺路交口"},{"KKBH":"610401004","HPHM":"津A09J75","JGSK":"2021-04-01 07:19:40.805","CDBH":"12","XSFX":"由北向南","XSFXDM":"4","KKMC":"和畅路与和风路交口"},{"KKBH":"610256112","HPHM":"津CDU897","JGSK":"2021-04-01 07:19:40.85","CDBH":"9","XSFX":"由南向北","XSFXDM":"3","KKMC":"中天大道与中津大道交口"},{"KKBH":"720891004000","HPHM":"津GSF856","JGSK":"2021-04-01 07:19:40.917","CDBH":"6","XSFX":"由西向东","XSFXDM":"2","KKMC":"海博道与安平路交口"},{"KKBH":"610266118","HPHM":"津GWJ226","JGSK":"2021-04-01 07:19:40.945","CDBH":"11","XSFX":"由北向南","XSFXDM":"4","KKMC":"中生大道与和畅路交口"},{"KKBH":"610276126","HPHM":"津C012D5","JGSK":"2021-04-01 07:19:40.993","CDBH":"5","XSFX":"由南向北","XSFXDM":"3","KKMC":"中新大道与和意路交口"},{"KKBH":"610266117","HPHM":"津MXN978","JGSK":"2021-04-01 07:19:41.011","CDBH":"10","XSFX":"由北向南","XSFXDM":"4","KKMC":"中生大道与和韵路交口"},{"KKBH":"720891004000","HPHM":"车牌","JGSK":"2021-04-01 07:19:41.037","CDBH":"9","XSFX":"由南向北","XSFXDM":"3","KKMC":"海博道与安平路交口"},{"KKBH":"720891004000","HPHM":"车牌","JGSK":"2021-04-01 07:19:41.038","CDBH":"9","XSFX":"由南向北","XSFXDM":"3","KKMC":"海博道与安平路交口"},{"KKBH":"610276126","HPHM":"津D98212","JGSK":"2021-04-01 07:19:41.075","CDBH":"2","XSFX":"由东向西","XSFXDM":"1","KKMC":"中新大道与和意路交口"},{"KKBH":"610256113","HPHM":"津K98835","JGSK":"2021-04-01 07:19:41.086","CDBH":"8","XSFX":"由北向南","XSFXDM":"4","KKMC":"中天大道与和风路交口"},{"KKBH":"610256112","HPHM":"津HAN282","JGSK":"2021-04-01 07:19:41.088","CDBH":"10","XSFX":"由北向南","XSFXDM":"4","KKMC":"中天大道与中津大道交口"},{"KKBH":"711","HPHM":"津JXB766","JGSK":"2021-04-01 07:19:41.095","CDBH":"2","XSFX":"由东向西","XSFXDM":"1","KKMC":"不礼让行人中新大道与和旭路交口"},{"KKBH":"610401005","HPHM":"津E12123","JGSK":"2021-04-01 07:19:41.096","CDBH":"4","XSFX":"由西向东","XSFXDM":"2","KKMC":"和畅路与和顺路交口"},{"KKBH":"720881002000","HPHM":"津D19120","JGSK":"2021-04-01 07:19:41.111","CDBH":"12","XSFX":"由北向南","XSFXDM":"4","KKMC":"海旭道与安正路交口"},{"KKBH":"720881005000","HPHM":"粤B97680","JGSK":"2021-04-01 07:19:41.116","CDBH":"4","XSFX":"由西向东","XSFXDM":"2","KKMC":"海旭道与明盛路交口"},{"KKBH":"610256116","HPHM":"津MWF787","JGSK":"2021-04-01 07:19:41.145","CDBH":"8","XSFX":"由南向北","XSFXDM":"3","KKMC":"中天大道与和顺路交口"},{"KKBH":"610256113","HPHM":"津D18065","JGSK":"2021-04-01 07:19:41.215","CDBH":"8","XSFX":"由北向南","XSFXDM":"4","KKMC":"中天大道与和风路交口"},{"KKBH":"610256112","HPHM":"津HS0072","JGSK":"2021-04-01 07:19:41.223","CDBH":"9","XSFX":"由南向北","XSFXDM":"3","KKMC":"中天大道与中津大道交口"},{"KKBH":"7208810040000","HPHM":"津B50496","JGSK":"2021-04-01 07:19:41.224","CDBH":"6","XSFX":"由西向东","XSFXDM":"2","KKMC":"海旭道与永盛路交口正向"},{"KKBH":"610266117","HPHM":"津KYN797","JGSK":"2021-04-01 07:19:41.234","CDBH":"6","XSFX":"由西向东","XSFXDM":"2","KKMC":"中生大道与和韵路交口"},{"KKBH":"610391006","HPHM":"津NZZ002","JGSK":"2021-04-01 07:19:41.25","CDBH":"5","XSFX":"由西向东","XSFXDM":"2","KKMC":"和韵路与和意路交口"},{"KKBH":"7205710010000","HPHM":"津DXS996","JGSK":"2021-04-01 07:19:41.266","CDBH":"5","XSFX":"由北向南","XSFXDM":"4","KKMC":"动漫东路与文一路交口正向"},{"KKBH":"610401005","HPHM":"津HYD180","JGSK":"2021-04-01 07:19:41.313","CDBH":"6","XSFX":"由西向东","XSFXDM":"2","KKMC":"和畅路与和顺路交口"},{"KKBH":"610256116","HPHM":"津DQL155","JGSK":"2021-04-01 07:19:41.325","CDBH":"12","XSFX":"由北向南","XSFXDM":"4","KKMC":"中天大道与和顺路交口"},{"KKBH":"610271009","HPHM":"津C93T06","JGSK":"2021-04-01 07:19:41.329","CDBH":"7","XSFX":"由南向北","XSFXDM":"3","KKMC":"中新大道与泰七路交口"},{"KKBH":"7208910040000","HPHM":"津A9D568","JGSK":"2021-04-01 07:19:41.393","CDBH":"6","XSFX":"由西向东","XSFXDM":"2","KKMC":"海博道与安平路交口正向"},{"KKBH":"610391006","HPHM":"津DU9033","JGSK":"2021-04-01 07:19:41.394","CDBH":"5","XSFX":"由西向东","XSFXDM":"2","KKMC":"和韵路与和意路交口"},{"KKBH":"610286127","HPHM":"京AZR177","JGSK":"2021-04-01 07:19:41.424","CDBH":"6","XSFX":"由西向东","XSFXDM":"2","KKMC":"中津大道与和畅路交口"},{"KKBH":"610276126","HPHM":"津FJC988","JGSK":"2021-04-01 07:19:41.428","CDBH":"4","XSFX":"由南向北","XSFXDM":"3","KKMC":"中新大道与和意路交口"},{"KKBH":"7208610030000","HPHM":"津HLF900","JGSK":"2021-04-01 07:19:41.429","CDBH":"5","XSFX":"由西向东","XSFXDM":"2","KKMC":"海晨道与安明路交口正向"},{"KKBH":"610256113","HPHM":"津ADL2305","JGSK":"2021-04-01 07:19:41.455","CDBH":"7","XSFX":"由北向南","XSFXDM":"4","KKMC":"中天大道与和风路交口"},{"KKBH":"610256116","HPHM":"冀RZ9F25","JGSK":"2021-04-01 07:19:41.483","CDBH":"8","XSFX":"由南向北","XSFXDM":"3","KKMC":"中天大道与和顺路交口"},{"KKBH":"6071310030000","HPHM":"津GAR998","JGSK":"2021-04-01 07:19:41.526","CDBH":"1","XSFX":"由东向西","XSFXDM":"1","KKMC":"中央大道与海旭道交口正向"},{"KKBH":"610391007","HPHM":"津AR9679","JGSK":"2021-04-01 07:19:41.541","CDBH":"7","XSFX":"由南向北","XSFXDM":"3","KKMC":"和韵路与和风路交口"},{"KKBH":"610251002","HPHM":"津FT0683","JGSK":"2021-04-01 07:19:41.554","CDBH":"4","XSFX":"由西向东","XSFXDM":"2","KKMC":"中天大道与和睦路交口"},{"KKBH":"720871002000","HPHM":"津AD70359","JGSK":"2021-04-01 07:19:41.555","CDBH":"8","XSFX":"由北向南","XSFXDM":"4","KKMC":"安正路与芳菲路交口"},{"KKBH":"610266117","HPHM":"津FDF595","JGSK":"2021-04-01 07:19:41.62","CDBH":"7","XSFX":"由南向北","XSFXDM":"3","KKMC":"中生大道与和韵路交口"},{"KKBH":"610256115","HPHM":"冀BK25R9","JGSK":"2021-04-01 07:19:41.651","CDBH":"5","XSFX":"由西向东","XSFXDM":"2","KKMC":"中天大道与中生大道交口"},{"KKBH":"7208810020000","HPHM":"津JPZ686","JGSK":"2021-04-01 07:19:41.67","CDBH":"6","XSFX":"由西向东","XSFXDM":"2","KKMC":"海旭道与安正路交口正向"},{"KKBH":"720881002000","HPHM":"冀F69AE0","JGSK":"2021-04-01 07:19:41.679","CDBH":"9","XSFX":"由南向北","XSFXDM":"3","KKMC":"海旭道与安正路交口"},{"KKBH":"610256112","HPHM":"津JLF708","JGSK":"2021-04-01 07:19:41.682","CDBH":"2","XSFX":"由东向西","XSFXDM":"1","KKMC":"中天大道与中津大道交口"},{"KKBH":"610266117","HPHM":"津HVY976","JGSK":"2021-04-01 07:19:41.712","CDBH":"7","XSFX":"由南向北","XSFXDM":"3","KKMC":"中生大道与和韵路交口"},{"KKBH":"7208910030000","HPHM":"津BQ8303","JGSK":"2021-04-01 07:19:41.716","CDBH":"6","XSFX":"由西向东","XSFXDM":"2","KKMC":"海博道与安正路交口正向"},{"KKBH":"7208810020000","HPHM":"冀DV656N","JGSK":"2021-04-01 07:19:41.74","CDBH":"9","XSFX":"由南向北","XSFXDM":"3","KKMC":"海旭道与安正路交口正向"},{"KKBH":"6102610030000","HPHM":"津AT5690","JGSK":"2021-04-01 07:19:41.768","CDBH":"1","XSFX":"由东向西","XSFXDM":"1","KKMC":"中生大道与静湖南路交口正向"},{"KKBH":"610391007","HPHM":"津C156M6","JGSK":"2021-04-01 07:19:41.78","CDBH":"2","XSFX":"由东向西","XSFXDM":"1","KKMC":"和韵路与和风路交口"},{"KKBH":"610266118","HPHM":"冀B0V5X8","JGSK":"2021-04-01 07:19:41.792","CDBH":"6","XSFX":"由西向东","XSFXDM":"2","KKMC":"中生大道与和畅路交口"},{"KKBH":"610271008","HPHM":"津GYS126","JGSK":"2021-04-01 07:19:41.803","CDBH":"2","XSFX":"由南向北","XSFXDM":"3","KKMC":"中新大道与航母主题公园支路交口"},{"KKBH":"610266117","HPHM":"辽A02DH6","JGSK":"2021-04-01 07:19:41.87","CDBH":"8","XSFX":"由南向北","XSFXDM":"3","KKMC":"中生大道与和韵路交口"},{"KKBH":"610286127","HPHM":"津DPP006","JGSK":"2021-04-01 07:19:41.893","CDBH":"5","XSFX":"由西向东","XSFXDM":"2","KKMC":"中津大道与和畅路交口"},{"KKBH":"7208910030000","HPHM":"津GBP880","JGSK":"2021-04-01 07:19:41.926","CDBH":"6","XSFX":"由西向东","XSFXDM":"2","KKMC":"海博道与安正路交口正向"},{"KKBH":"7208910040000","HPHM":"车牌","JGSK":"2021-04-01 07:19:41.948","CDBH":"4","XSFX":"由西向东","XSFXDM":"2","KKMC":"海博道与安平路交口正向"},{"KKBH":"610286127","HPHM":"津RE4321","JGSK":"2021-04-01 07:19:41.948","CDBH":"3","XSFX":"由东向西","XSFXDM":"1","KKMC":"中津大道与和畅路交口"},{"KKBH":"720891003000","HPHM":"车牌","JGSK":"2021-04-01 07:19:41.951","CDBH":"5","XSFX":"由西向东","XSFXDM":"2","KKMC":"海博道与安正路交口"},{"KKBH":"720891003000","HPHM":"车牌","JGSK":"2021-04-01 07:19:41.952","CDBH":"5","XSFX":"由西向东","XSFXDM":"2","KKMC":"海博道与安正路交口"},{"KKBH":"610401005","HPHM":"津KS4178","JGSK":"2021-04-01 07:19:41.965","CDBH":"11","XSFX":"由北向南","XSFXDM":"4","KKMC":"和畅路与和顺路交口"},{"KKBH":"7280310030000","HPHM":"津MV3399","JGSK":"2021-04-01 07:19:41.975","CDBH":"6","XSFX":"由北向南","XSFXDM":"4","KKMC":"动漫中路与文二路交口正向"},{"KKBH":"7208810040000","HPHM":"津ADG690","JGSK":"2021-04-01 07:19:41.982","CDBH":"4","XSFX":"由西向东","XSFXDM":"2","KKMC":"海旭道与永盛路交口正向"},{"KKBH":"610401005","HPHM":"津HWP697","JGSK":"2021-04-01 07:19:41.998","CDBH":"2","XSFX":"由东向西","XSFXDM":"1","KKMC":"和畅路与和顺路交口"},{"KKBH":"610256114","HPHM":"津A6J422","JGSK":"2021-04-01 07:19:42.014","CDBH":"4","XSFX":"由南向北","XSFXDM":"3","KKMC":"中天大道与和旭路交口"},{"KKBH":"720861003000","HPHM":"鲁NQ69X8","JGSK":"2021-04-01 07:19:42.02","CDBH":"4","XSFX":"由西向东","XSFXDM":"2","KKMC":"海晨道与安明路交口"},{"KKBH":"610401004","HPHM":"黑J5J131","JGSK":"2021-04-01 07:19:42.042","CDBH":"1","XSFX":"由东向西","XSFXDM":"1","KKMC":"和畅路与和风路交口"},{"KKBH":"7208810020000","HPHM":"津LCG896","JGSK":"2021-04-01 07:19:42.062","CDBH":"13","XSFX":"由北向南","XSFXDM":"4","KKMC":"海旭道与安正路交口正向"},{"KKBH":"610251002","HPHM":"津ADL8282","JGSK":"2021-04-01 07:19:42.067","CDBH":"8","XSFX":"由南向北","XSFXDM":"3","KKMC":"中天大道与和睦路交口"},{"KKBH":"610256116","HPHM":"津CA7958","JGSK":"2021-04-01 07:19:42.078","CDBH":"12","XSFX":"由北向南","XSFXDM":"4","KKMC":"中天大道与和顺路交口"},{"KKBH":"711","HPHM":"蒙HGH633","JGSK":"2021-04-01 07:19:42.081","CDBH":"7","XSFX":"由北向南","XSFXDM":"4","KKMC":"不礼让行人中新大道与和旭路交口"},{"KKBH":"720891004000","HPHM":"津H08357","JGSK":"2021-04-01 07:19:42.113","CDBH":"6","XSFX":"由西向东","XSFXDM":"2","KKMC":"海博道与安平路交口"},{"KKBH":"610391007","HPHM":"京QZ2577","JGSK":"2021-04-01 07:19:42.133","CDBH":"10","XSFX":"由北向南","XSFXDM":"4","KKMC":"和韵路与和风路交口"},{"KKBH":"610256116","HPHM":"津FF5598","JGSK":"2021-04-01 07:19:42.158","CDBH":"11","XSFX":"由北向南","XSFXDM":"4","KKMC":"中天大道与和顺路交口"},{"KKBH":"610276125","HPHM":"津K2N059","JGSK":"2021-04-01 07:19:42.164","CDBH":"1","XSFX":"由东向西","XSFXDM":"1","KKMC":"中新大道与和顺路交口"},{"KKBH":"610276124","HPHM":"豫NBJ850","JGSK":"2021-04-01 07:19:42.199","CDBH":"8","XSFX":"由南向北","XSFXDM":"3","KKMC":"中新大道与中生大道交口"},{"KKBH":"610271009","HPHM":"津A08510D","JGSK":"2021-04-01 07:19:42.216","CDBH":"11","XSFX":"由北向南","XSFXDM":"4","KKMC":"中新大道与泰七路交口"},{"KKBH":"720891004000","HPHM":"车牌","JGSK":"2021-04-01 07:19:42.238","CDBH":"9","XSFX":"由南向北","XSFXDM":"3","KKMC":"海博道与安平路交口"},{"KKBH":"610286127","HPHM":"津A5G517","JGSK":"2021-04-01 07:19:42.244","CDBH":"4","XSFX":"由西向东","XSFXDM":"2","KKMC":"中津大道与和畅路交口"},{"KKBH":"7208610030000","HPHM":"鲁A6G70P","JGSK":"2021-04-01 07:19:42.253","CDBH":"4","XSFX":"由西向东","XSFXDM":"2","KKMC":"海晨道与安明路交口正向"},{"KKBH":"7208810050000","HPHM":"津A1P323","JGSK":"2021-04-01 07:19:42.254","CDBH":"4","XSFX":"由西向东","XSFXDM":"2","KKMC":"海旭道与明盛路交口正向"},{"KKBH":"7205710040000","HPHM":"吉J95L52","JGSK":"2021-04-01 07:19:42.324","CDBH":"4","XSFX":"由西向东","XSFXDM":"2","KKMC":"动漫东路与动漫中路交口正向"},{"KKBH":"7205710010000","HPHM":"车牌","JGSK":"2021-04-01 07:19:42.338","CDBH":"6","XSFX":"由北向南","XSFXDM":"4","KKMC":"动漫东路与文一路交口正向"},{"KKBH":"720571004000","HPHM":"冀B0PH42","JGSK":"2021-04-01 07:19:42.34","CDBH":"1","XSFX":"由东向西","XSFXDM":"1","KKMC":"动漫东路与动漫中路交口"},{"KKBH":"610401005","HPHM":"津HC9120","JGSK":"2021-04-01 07:19:42.455","CDBH":"5","XSFX":"由西向东","XSFXDM":"2","KKMC":"和畅路与和顺路交口"},{"KKBH":"610276124","HPHM":"津DHM816","JGSK":"2021-04-01 07:19:42.457","CDBH":"11","XSFX":"由北向南","XSFXDM":"4","KKMC":"中新大道与中生大道交口"},{"KKBH":"7205710020000","HPHM":"津H80877","JGSK":"2021-04-01 07:19:42.528","CDBH":"2","XSFX":"由西向东","XSFXDM":"2","KKMC":"动漫东路与文二路交口正向"},{"KKBH":"610276125","HPHM":"豫A0P7V6","JGSK":"2021-04-01 07:19:42.575","CDBH":"4","XSFX":"由南向北","XSFXDM":"3","KKMC":"中新大道与和顺路交口"},{"KKBH":"7280310030000","HPHM":"津FBZ021","JGSK":"2021-04-01 07:19:42.587","CDBH":"1","XSFX":"由东向西","XSFXDM":"1","KKMC":"动漫中路与文二路交口正向"},{"KKBH":"7208610020000","HPHM":"冀E1W091","JGSK":"2021-04-01 07:19:42.627","CDBH":"7","XSFX":"由南向北","XSFXDM":"3","KKMC":"海晨道与安正路交口正向"},{"KKBH":"610276124","HPHM":"津A19Q23","JGSK":"2021-04-01 07:19:42.638","CDBH":"3","XSFX":"由东向西","XSFXDM":"1","KKMC":"中新大道与中生大道交口"},{"KKBH":"610256111","HPHM":"津DWX166","JGSK":"2021-04-01 07:19:42.662","CDBH":"2","XSFX":"由西向东","XSFXDM":"2","KKMC":"中天大道与和惠路交口"},{"KKBH":"7208810040000","HPHM":"冀A4E305","JGSK":"2021-04-01 07:19:42.697","CDBH":"8","XSFX":"由北向南","XSFXDM":"4","KKMC":"海旭道与永盛路交口正向"},{"KKBH":"610256115","HPHM":"津AD02102","JGSK":"2021-04-01 07:19:42.72","CDBH":"8","XSFX":"由南向北","XSFXDM":"3","KKMC":"中天大道与中生大道交口"},{"KKBH":"610401004","HPHM":"晋BG1284","JGSK":"2021-04-01 07:19:42.728","CDBH":"2","XSFX":"由东向西","XSFXDM":"1","KKMC":"和畅路与和风路交口"},{"KKBH":"720881004000","HPHM":"冀CP2883","JGSK":"2021-04-01 07:19:42.75","CDBH":"8","XSFX":"由北向南","XSFXDM":"4","KKMC":"海旭道与永盛路交口"},{"KKBH":"7208810050000","HPHM":"鲁NH95Y7","JGSK":"2021-04-01 07:19:42.785","CDBH":"9","XSFX":"由北向南","XSFXDM":"4","KKMC":"海旭道与明盛路交口正向"},{"KKBH":"6103261420000","HPHM":"津CH8803","JGSK":"2021-04-01 07:19:42.795","CDBH":"5","XSFX":"由西向东","XSFXDM":"2","KKMC":"中成大道与泰七路交口正向"},{"KKBH":"6071310030000","HPHM":"津A7B765","JGSK":"2021-04-01 07:19:42.807","CDBH":"2","XSFX":"由东向西","XSFXDM":"1","KKMC":"中央大道与海旭道交口正向"},{"KKBH":"610256115","HPHM":"冀BH151J","JGSK":"2021-04-01 07:19:42.822","CDBH":"9","XSFX":"由南向北","XSFXDM":"3","KKMC":"中天大道与中生大道交口"},{"KKBH":"7208610020000","HPHM":"冀F28R89","JGSK":"2021-04-01 07:19:42.864","CDBH":"10","XSFX":"由北向南","XSFXDM":"4","KKMC":"海晨道与安正路交口正向"},{"KKBH":"7208910030000","HPHM":"冀FD3T03","JGSK":"2021-04-01 07:19:42.877","CDBH":"4","XSFX":"由西向东","XSFXDM":"2","KKMC":"海博道与安正路交口正向"},{"KKBH":"610276124","HPHM":"津AD11844","JGSK":"2021-04-01 07:19:42.891","CDBH":"4","XSFX":"由西向东","XSFXDM":"2","KKMC":"中新大道与中生大道交口"},{"KKBH":"7208810040000","HPHM":"车牌","JGSK":"2021-04-01 07:19:42.903","CDBH":"6","XSFX":"由西向东","XSFXDM":"2","KKMC":"海旭道与永盛路交口正向"},{"KKBH":"610401004","HPHM":"津HAJ226","JGSK":"2021-04-01 07:19:42.93","CDBH":"7","XSFX":"由南向北","XSFXDM":"3","KKMC":"和畅路与和风路交口"},{"KKBH":"610276125","HPHM":"鄂AV05T1","JGSK":"2021-04-01 07:19:42.932","CDBH":"5","XSFX":"由南向北","XSFXDM":"3","KKMC":"中新大道与和顺路交口"},{"KKBH":"7280310060000","HPHM":"津N56263","JGSK":"2021-04-01 07:19:43.018","CDBH":"6","XSFX":"由南向北","XSFXDM":"3","KKMC":"动漫中路与文三路交口正向"},{"KKBH":"610256116","HPHM":"津RWS837","JGSK":"2021-04-01 07:19:43.032","CDBH":"10","XSFX":"由北向南","XSFXDM":"4","KKMC":"中天大道与和顺路交口"},{"KKBH":"610276124","HPHM":"津GEX318","JGSK":"2021-04-01 07:19:43.038","CDBH":"1","XSFX":"由东向西","XSFXDM":"1","KKMC":"中新大道与中生大道交口"},{"KKBH":"711","HPHM":"津ABE669","JGSK":"2021-04-01 07:19:43.041","CDBH":"8","XSFX":"由北向南","XSFXDM":"4","KKMC":"不礼让行人中新大道与和旭路交口"},{"KKBH":"6102661220000","HPHM":"冀J05D79","JGSK":"2021-04-01 07:19:43.042","CDBH":"2","XSFX":"由西向东","XSFXDM":"2","KKMC":"生态城中生大道故道河一桥西向东上桥处正向"},{"KKBH":"610266122000","HPHM":"冀B1X98S","JGSK":"2021-04-01 07:19:43.047","CDBH":"1","XSFX":"由西向东","XSFXDM":"2","KKMC":"生态城中生大道故道河一桥西向东上桥处"},{"KKBH":"610256113","HPHM":"鲁AM1A91","JGSK":"2021-04-01 07:19:43.07","CDBH":"1","XSFX":"由西向东","XSFXDM":"2","KKMC":"中天大道与和风路交口"},{"KKBH":"720861002000","HPHM":"津RF5769","JGSK":"2021-04-01 07:19:43.084","CDBH":"11","XSFX":"由北向南","XSFXDM":"4","KKMC":"海晨道与安正路交口"},{"KKBH":"720891004000","HPHM":"车牌","JGSK":"2021-04-01 07:19:43.116","CDBH":"9","XSFX":"由南向北","XSFXDM":"3","KKMC":"海博道与安平路交口"},{"KKBH":"720891003000","HPHM":"车牌","JGSK":"2021-04-01 07:19:43.145","CDBH":"6","XSFX":"由西向东","XSFXDM":"2","KKMC":"海博道与安正路交口"},{"KKBH":"610286127","HPHM":"津GNA396","JGSK":"2021-04-01 07:19:43.157","CDBH":"9","XSFX":"由南向北","XSFXDM":"3","KKMC":"中津大道与和畅路交口"},{"KKBH":"610271010","HPHM":"津KXY209","JGSK":"2021-04-01 07:19:43.163","CDBH":"4","XSFX":"由南向北","XSFXDM":"3","KKMC":"中新大道与华五路交口"},{"KKBH":"720881005000","HPHM":"津AF52023","JGSK":"2021-04-01 07:19:43.194","CDBH":"4","XSFX":"由西向东","XSFXDM":"2","KKMC":"海旭道与明盛路交口"},{"KKBH":"610256113","HPHM":"车牌","JGSK":"2021-04-01 07:19:43.241","CDBH":"2","XSFX":"由西向东","XSFXDM":"2","KKMC":"中天大道与和风路交口"},{"KKBH":"610286127","HPHM":"鲁N7266Z","JGSK":"2021-04-01 07:19:43.262","CDBH":"6","XSFX":"由西向东","XSFXDM":"2","KKMC":"中津大道与和畅路交口"},{"KKBH":"720891003000","HPHM":"车牌","JGSK":"2021-04-01 07:19:43.321","CDBH":"1","XSFX":"由东向西","XSFXDM":"1","KKMC":"海博道与安正路交口"},{"KKBH":"610286127","HPHM":"津GYS680","JGSK":"2021-04-01 07:19:43.33","CDBH":"5","XSFX":"由西向东","XSFXDM":"2","KKMC":"中津大道与和畅路交口"},{"KKBH":"610256116","HPHM":"津C721B6","JGSK":"2021-04-01 07:19:43.333","CDBH":"5","XSFX":"由西向东","XSFXDM":"2","KKMC":"中天大道与和顺路交口"},{"KKBH":"610391007","HPHM":"冀AEY671","JGSK":"2021-04-01 07:19:43.334","CDBH":"11","XSFX":"由北向南","XSFXDM":"4","KKMC":"和韵路与和风路交口"},{"KKBH":"610276126","HPHM":"津C182K7","JGSK":"2021-04-01 07:19:43.355","CDBH":"8","XSFX":"由北向南","XSFXDM":"4","KKMC":"中新大道与和意路交口"},{"KKBH":"7205710010000","HPHM":"津MC5190","JGSK":"2021-04-01 07:19:43.359","CDBH":"5","XSFX":"由北向南","XSFXDM":"4","KKMC":"动漫东路与文一路交口正向"},{"KKBH":"610256113","HPHM":"冀A122EY","JGSK":"2021-04-01 07:19:43.37","CDBH":"8","XSFX":"由北向南","XSFXDM":"4","KKMC":"中天大道与和风路交口"},{"KKBH":"720901002000","HPHM":"冀B7A6U8","JGSK":"2021-04-01 07:19:43.439","CDBH":"1","XSFX":"由东向西","XSFXDM":"1","KKMC":"玉林道与安正路交口"},{"KKBH":"610276126","HPHM":"津C13Z89","JGSK":"2021-04-01 07:19:43.491","CDBH":"5","XSFX":"由南向北","XSFXDM":"3","KKMC":"中新大道与和意路交口"},{"KKBH":"610391007","HPHM":"津JZU088","JGSK":"2021-04-01 07:19:43.509","CDBH":"1","XSFX":"由东向西","XSFXDM":"1","KKMC":"和韵路与和风路交口"},{"KKBH":"7208810040000","HPHM":"京NW4763","JGSK":"2021-04-01 07:19:43.544","CDBH":"2","XSFX":"由东向西","XSFXDM":"1","KKMC":"海旭道与永盛路交口正向"},{"KKBH":"720891003000","HPHM":"车牌","JGSK":"2021-04-01 07:19:43.548","CDBH":"5","XSFX":"由西向东","XSFXDM":"2","KKMC":"海博道与安正路交口"},{"KKBH":"720891004000","HPHM":"粤BK371Z","JGSK":"2021-04-01 07:19:43.55","CDBH":"6","XSFX":"由西向东","XSFXDM":"2","KKMC":"海博道与安平路交口"},{"KKBH":"610401004","HPHM":"鲁N6113H","JGSK":"2021-04-01 07:19:43.555","CDBH":"6","XSFX":"由西向东","XSFXDM":"2","KKMC":"和畅路与和风路交口"},{"KKBH":"7208910040000","HPHM":"车牌","JGSK":"2021-04-01 07:19:43.57","CDBH":"5","XSFX":"由西向东","XSFXDM":"2","KKMC":"海博道与安平路交口正向"},{"KKBH":"6071310030000","HPHM":"鲁DL806L","JGSK":"2021-04-01 07:19:43.576","CDBH":"1","XSFX":"由东向西","XSFXDM":"1","KKMC":"中央大道与海旭道交口正向"},{"KKBH":"610256114","HPHM":"津ADN7885","JGSK":"2021-04-01 07:19:43.602","CDBH":"5","XSFX":"由南向北","XSFXDM":"3","KKMC":"中天大道与和旭路交口"},{"KKBH":"610256113","HPHM":"津JSW625","JGSK":"2021-04-01 07:19:43.607","CDBH":"7","XSFX":"由北向南","XSFXDM":"4","KKMC":"中天大道与和风路交口"},{"KKBH":"720891008000","HPHM":"津NAR511","JGSK":"2021-04-01 07:19:43.627","CDBH":"8","XSFX":"由西向东","XSFXDM":"2","KKMC":"海博道与荣盛路交口"},{"KKBH":"610271008","HPHM":"车牌","JGSK":"2021-04-01 07:19:43.688","CDBH":"5","XSFX":"由北向南","XSFXDM":"4","KKMC":"中新大道与航母主题公园支路交口"},{"KKBH":"610266118","HPHM":"津BN9652","JGSK":"2021-04-01 07:19:43.69","CDBH":"5","XSFX":"由西向东","XSFXDM":"2","KKMC":"中生大道与和畅路交口"},{"KKBH":"610401005","HPHM":"津KCX833","JGSK":"2021-04-01 07:19:43.703","CDBH":"10","XSFX":"由北向南","XSFXDM":"4","KKMC":"和畅路与和顺路交口"},{"KKBH":"610391006","HPHM":"辽K58H09","JGSK":"2021-04-01 07:19:43.713","CDBH":"4","XSFX":"由西向东","XSFXDM":"2","KKMC":"和韵路与和意路交口"},{"KKBH":"7208610030000","HPHM":"津FBG816","JGSK":"2021-04-01 07:19:43.739","CDBH":"5","XSFX":"由西向东","XSFXDM":"2","KKMC":"海晨道与安明路交口正向"},{"KKBH":"610256116","HPHM":"津DCY909","JGSK":"2021-04-01 07:19:43.752","CDBH":"12","XSFX":"由北向南","XSFXDM":"4","KKMC":"中天大道与和顺路交口"},{"KKBH":"610276124","HPHM":"鲁A6Z7S9","JGSK":"2021-04-01 07:19:43.756","CDBH":"2","XSFX":"由东向西","XSFXDM":"1","KKMC":"中新大道与中生大道交口"},{"KKBH":"711","HPHM":"津C02732","JGSK":"2021-04-01 07:19:43.766","CDBH":"5","XSFX":"由南向北","XSFXDM":"3","KKMC":"不礼让行人中新大道与和旭路交口"},{"KKBH":"610391007","HPHM":"冀BL961Q","JGSK":"2021-04-01 07:19:43.812","CDBH":"10","XSFX":"由北向南","XSFXDM":"4","KKMC":"和韵路与和风路交口"},{"KKBH":"610401005","HPHM":"辽A61GW7","JGSK":"2021-04-01 07:19:43.839","CDBH":"3","XSFX":"由东向西","XSFXDM":"1","KKMC":"和畅路与和顺路交口"},{"KKBH":"7208110020000","HPHM":"津NLS328","JGSK":"2021-04-01 07:19:43.849","CDBH":"1","XSFX":"由东向西","XSFXDM":"1","KKMC":"动漫南路与文一路交口正向"},{"KKBH":"610266117","HPHM":"津KTD992","JGSK":"2021-04-01 07:19:43.876","CDBH":"8","XSFX":"由南向北","XSFXDM":"3","KKMC":"中生大道与和韵路交口"},{"KKBH":"610256112","HPHM":"京MEG295","JGSK":"2021-04-01 07:19:43.92","CDBH":"10","XSFX":"由北向南","XSFXDM":"4","KKMC":"中天大道与中津大道交口"},{"KKBH":"728031006000","HPHM":"津JXZ955","JGSK":"2021-04-01 07:19:43.932","CDBH":"5","XSFX":"由南向北","XSFXDM":"3","KKMC":"动漫中路与文三路交口"},{"KKBH":"7208810020000","HPHM":"津DVX865","JGSK":"2021-04-01 07:19:43.937","CDBH":"9","XSFX":"由南向北","XSFXDM":"3","KKMC":"海旭道与安正路交口正向"},{"KKBH":"720891004000","HPHM":"津A9D568","JGSK":"2021-04-01 07:19:44.113","CDBH":"5","XSFX":"由西向东","XSFXDM":"2","KKMC":"海博道与安平路交口"},{"KKBH":"610401005","HPHM":"津E12123","JGSK":"2021-04-01 07:19:44.114","CDBH":"5","XSFX":"由西向东","XSFXDM":"2","KKMC":"和畅路与和顺路交口"},{"KKBH":"7208810040000","HPHM":"车牌","JGSK":"2021-04-01 07:19:44.141","CDBH":"6","XSFX":"由西向东","XSFXDM":"2","KKMC":"海旭道与永盛路交口正向"},{"KKBH":"7208910040000","HPHM":"冀BP331N","JGSK":"2021-04-01 07:19:44.153","CDBH":"6","XSFX":"由西向东","XSFXDM":"2","KKMC":"海博道与安平路交口正向"},{"KKBH":"610256111","HPHM":"冀BL625N","JGSK":"2021-04-01 07:19:44.183","CDBH":"1","XSFX":"由西向东","XSFXDM":"2","KKMC":"中天大道与和惠路交口"},{"KKBH":"728031002000","HPHM":"陕G8836C","JGSK":"2021-04-01 07:19:44.199","CDBH":"7","XSFX":"由北向南","XSFXDM":"4","KKMC":"动漫中路与文一路交口"},{"KKBH":"6102661220000","HPHM":"津AU8831","JGSK":"2021-04-01 07:19:44.207","CDBH":"3","XSFX":"由西向东","XSFXDM":"2","KKMC":"生态城中生大道故道河一桥西向东上桥处正向"},{"KKBH":"610401005","HPHM":"津MVV162","JGSK":"2021-04-01 07:19:44.239","CDBH":"1","XSFX":"由东向西","XSFXDM":"1","KKMC":"和畅路与和顺路交口"},{"KKBH":"610256114","HPHM":"津KL9888","JGSK":"2021-04-01 07:19:44.257","CDBH":"8","XSFX":"由北向南","XSFXDM":"4","KKMC":"中天大道与和旭路交口"},{"KKBH":"610391007","HPHM":"冀A5K9C9","JGSK":"2021-04-01 07:19:44.274","CDBH":"7","XSFX":"由南向北","XSFXDM":"3","KKMC":"和韵路与和风路交口"},{"KKBH":"7208910030000","HPHM":"冀B88022","JGSK":"2021-04-01 07:19:44.285","CDBH":"6","XSFX":"由西向东","XSFXDM":"2","KKMC":"海博道与安正路交口正向"},{"KKBH":"7208910030000","HPHM":"豫H3DA36","JGSK":"2021-04-01 07:19:44.286","CDBH":"6","XSFX":"由西向东","XSFXDM":"2","KKMC":"海博道与安正路交口正向"},{"KKBH":"610256112","HPHM":"津E30263","JGSK":"2021-04-01 07:19:44.306","CDBH":"9","XSFX":"由南向北","XSFXDM":"3","KKMC":"中天大道与中津大道交口"},{"KKBH":"720891004000","HPHM":"车牌","JGSK":"2021-04-01 07:19:44.318","CDBH":"9","XSFX":"由南向北","XSFXDM":"3","KKMC":"海博道与安平路交口"},{"KKBH":"610276124","HPHM":"津DK8986","JGSK":"2021-04-01 07:19:44.329","CDBH":"11","XSFX":"由北向南","XSFXDM":"4","KKMC":"中新大道与中生大道交口"},{"KKBH":"720881005000","HPHM":"冀J856U8","JGSK":"2021-04-01 07:19:44.368","CDBH":"9","XSFX":"由北向南","XSFXDM":"4","KKMC":"海旭道与明盛路交口"},{"KKBH":"610276126","HPHM":"津H07700","JGSK":"2021-04-01 07:19:44.382","CDBH":"4","XSFX":"由南向北","XSFXDM":"3","KKMC":"中新大道与和意路交口"},{"KKBH":"720891003000","HPHM":"车牌","JGSK":"2021-04-01 07:19:44.423","CDBH":"5","XSFX":"由西向东","XSFXDM":"2","KKMC":"海博道与安正路交口"},{"KKBH":"610286127","HPHM":"津RNY076","JGSK":"2021-04-01 07:19:44.428","CDBH":"3","XSFX":"由东向西","XSFXDM":"1","KKMC":"中津大道与和畅路交口"},{"KKBH":"610401005","HPHM":"冀D259JV","JGSK":"2021-04-01 07:19:44.444","CDBH":"5","XSFX":"由西向东","XSFXDM":"2","KKMC":"和畅路与和顺路交口"},{"KKBH":"711","HPHM":"津AD62654","JGSK":"2021-04-01 07:19:44.479","CDBH":"7","XSFX":"由北向南","XSFXDM":"4","KKMC":"不礼让行人中新大道与和旭路交口"},{"KKBH":"711","HPHM":"津DN6255","JGSK":"2021-04-01 07:19:44.48","CDBH":"8","XSFX":"由北向南","XSFXDM":"4","KKMC":"不礼让行人中新大道与和旭路交口"},{"KKBH":"720881004000","HPHM":"津ADG690","JGSK":"2021-04-01 07:19:44.499","CDBH":"9","XSFX":"由西向东","XSFXDM":"2","KKMC":"海旭道与永盛路交口"},{"KKBH":"610276126","HPHM":"冀BML279","JGSK":"2021-04-01 07:19:44.544","CDBH":"1","XSFX":"由东向西","XSFXDM":"1","KKMC":"中新大道与和意路交口"},{"KKBH":"7208810020000","HPHM":"京Q008F7","JGSK":"2021-04-01 07:19:44.559","CDBH":"12","XSFX":"由北向南","XSFXDM":"4","KKMC":"海旭道与安正路交口正向"},{"KKBH":"610391007","HPHM":"车牌","JGSK":"2021-04-01 07:19:44.605","CDBH":"6","XSFX":"由西向东","XSFXDM":"2","KKMC":"和韵路与和风路交口"},{"KKBH":"610266118","HPHM":"辽BH3J66","JGSK":"2021-04-01 07:19:44.617","CDBH":"12","XSFX":"由北向南","XSFXDM":"4","KKMC":"中生大道与和畅路交口"},{"KKBH":"610286127","HPHM":"津KA0689","JGSK":"2021-04-01 07:19:44.684","CDBH":"4","XSFX":"由西向东","XSFXDM":"2","KKMC":"中津大道与和畅路交口"},{"KKBH":"610401004","HPHM":"冀G1637N","JGSK":"2021-04-01 07:19:44.713","CDBH":"7","XSFX":"由南向北","XSFXDM":"3","KKMC":"和畅路与和风路交口"},{"KKBH":"610266117","HPHM":"津J26958","JGSK":"2021-04-01 07:19:44.723","CDBH":"7","XSFX":"由南向北","XSFXDM":"3","KKMC":"中生大道与和韵路交口"},{"KKBH":"720861003000","HPHM":"冀DW5703","JGSK":"2021-04-01 07:19:44.742","CDBH":"4","XSFX":"由西向东","XSFXDM":"2","KKMC":"海晨道与安明路交口"},{"KKBH":"7208810050000","HPHM":"冀F0KQ17","JGSK":"2021-04-01 07:19:44.744","CDBH":"9","XSFX":"由北向南","XSFXDM":"4","KKMC":"海旭道与明盛路交口正向"},{"KKBH":"610266117","HPHM":"津HM6176","JGSK":"2021-04-01 07:19:44.751","CDBH":"9","XSFX":"由南向北","XSFXDM":"3","KKMC":"中生大道与和韵路交口"},{"KKBH":"610276125","HPHM":"鲁A1W6H3","JGSK":"2021-04-01 07:19:44.766","CDBH":"5","XSFX":"由南向北","XSFXDM":"3","KKMC":"中新大道与和顺路交口"},{"KKBH":"7208810050000","HPHM":"津MEM865","JGSK":"2021-04-01 07:19:44.796","CDBH":"4","XSFX":"由西向东","XSFXDM":"2","KKMC":"海旭道与明盛路交口正向"},{"KKBH":"720861003000","HPHM":"津C981Y5","JGSK":"2021-04-01 07:19:44.823","CDBH":"6","XSFX":"由西向东","XSFXDM":"2","KKMC":"海晨道与安明路交口"},{"KKBH":"6071310030000","HPHM":"津MLT523","JGSK":"2021-04-01 07:19:44.825","CDBH":"2","XSFX":"由东向西","XSFXDM":"1","KKMC":"中央大道与海旭道交口正向"},{"KKBH":"610256113","HPHM":"津K88718","JGSK":"2021-04-01 07:19:44.888","CDBH":"8","XSFX":"由北向南","XSFXDM":"4","KKMC":"中天大道与和风路交口"},{"KKBH":"7208810050000","HPHM":"车牌","JGSK":"2021-04-01 07:19:44.903","CDBH":"6","XSFX":"由西向东","XSFXDM":"2","KKMC":"海旭道与明盛路交口正向"},{"KKBH":"610256112","HPHM":"津CDH929","JGSK":"2021-04-01 07:19:44.904","CDBH":"7","XSFX":"由南向北","XSFXDM":"3","KKMC":"中天大道与中津大道交口"},{"KKBH":"610276124","HPHM":"豫EG6C93","JGSK":"2021-04-01 07:19:44.915","CDBH":"11","XSFX":"由北向南","XSFXDM":"4","KKMC":"中新大道与中生大道交口"},{"KKBH":"610401004","HPHM":"鲁N6602X","JGSK":"2021-04-01 07:19:44.947","CDBH":"8","XSFX":"由南向北","XSFXDM":"3","KKMC":"和畅路与和风路交口"},{"KKBH":"610256116","HPHM":"津JHX303","JGSK":"2021-04-01 07:19:44.952","CDBH":"11","XSFX":"由北向南","XSFXDM":"4","KKMC":"中天大道与和顺路交口"},{"KKBH":"720571001000","HPHM":"津DXS996","JGSK":"2021-04-01 07:19:45.067","CDBH":"5","XSFX":"由北向南","XSFXDM":"4","KKMC":"动漫东路与文一路交口"},{"KKBH":"610266117","HPHM":"津GXR665","JGSK":"2021-04-01 07:19:45.07","CDBH":"7","XSFX":"由南向北","XSFXDM":"3","KKMC":"中生大道与和韵路交口"},{"KKBH":"720861003000","HPHM":"津A28E62","JGSK":"2021-04-01 07:19:45.1","CDBH":"2","XSFX":"由东向西","XSFXDM":"1","KKMC":"海晨道与安明路交口"},{"KKBH":"720891003000","HPHM":"车牌","JGSK":"2021-04-01 07:19:45.124","CDBH":"1","XSFX":"由东向西","XSFXDM":"1","KKMC":"海博道与安正路交口"},{"KKBH":"720891003000","HPHM":"车牌","JGSK":"2021-04-01 07:19:45.144","CDBH":"6","XSFX":"由西向东","XSFXDM":"2","KKMC":"海博道与安正路交口"},{"KKBH":"7400110020000","HPHM":"京AYX521","JGSK":"2021-04-01 07:19:45.159","CDBH":"6","XSFX":"由北向南","XSFXDM":"4","KKMC":"静湖南路与华一路交口正向"},{"KKBH":"610256113","HPHM":"津GFY986","JGSK":"2021-04-01 07:19:45.183","CDBH":"8","XSFX":"由北向南","XSFXDM":"4","KKMC":"中天大道与和风路交口"},{"KKBH":"7208910060000","HPHM":"津MM3308","JGSK":"2021-04-01 07:19:45.228","CDBH":"6","XSFX":"由西向东","XSFXDM":"2","KKMC":"海博道与永盛路交口正向"},{"KKBH":"7208610030000","HPHM":"津C996R1","JGSK":"2021-04-01 07:19:45.273","CDBH":"4","XSFX":"由西向东","XSFXDM":"2","KKMC":"海晨道与安明路交口正向"},{"KKBH":"720881005000","HPHM":"冀J5ZB27","JGSK":"2021-04-01 07:19:45.273","CDBH":"4","XSFX":"由西向东","XSFXDM":"2","KKMC":"海旭道与明盛路交口"},{"KKBH":"720891004000","HPHM":"车牌","JGSK":"2021-04-01 07:19:45.278","CDBH":"9","XSFX":"由南向北","XSFXDM":"3","KKMC":"海博道与安平路交口"},{"KKBH":"610401004","HPHM":"津HAJ226","JGSK":"2021-04-01 07:19:45.278","CDBH":"8","XSFX":"由南向北","XSFXDM":"3","KKMC":"和畅路与和风路交口"},{"KKBH":"610276124","HPHM":"津KA3915","JGSK":"2021-04-01 07:19:45.365","CDBH":"8","XSFX":"由南向北","XSFXDM":"3","KKMC":"中新大道与中生大道交口"},{"KKBH":"610266117","HPHM":"津ACG032","JGSK":"2021-04-01 07:19:45.411","CDBH":"11","XSFX":"由北向南","XSFXDM":"4","KKMC":"中生大道与和韵路交口"},{"KKBH":"610266117","HPHM":"津A26Q07","JGSK":"2021-04-01 07:19:45.419","CDBH":"2","XSFX":"由东向西","XSFXDM":"1","KKMC":"中生大道与和韵路交口"},{"KKBH":"610401004","HPHM":"津C03R55","JGSK":"2021-04-01 07:19:45.423","CDBH":"4","XSFX":"由西向东","XSFXDM":"2","KKMC":"和畅路与和风路交口"},{"KKBH":"610391007","HPHM":"津A6G720","JGSK":"2021-04-01 07:19:45.437","CDBH":"9","XSFX":"由南向北","XSFXDM":"3","KKMC":"和韵路与和风路交口"},{"KKBH":"7208910040000","HPHM":"津H11832","JGSK":"2021-04-01 07:19:45.463","CDBH":"6","XSFX":"由西向东","XSFXDM":"2","KKMC":"海博道与安平路交口正向"},{"KKBH":"7208810040000","HPHM":"车牌","JGSK":"2021-04-01 07:19:45.468","CDBH":"6","XSFX":"由西向东","XSFXDM":"2","KKMC":"海旭道与永盛路交口正向"},{"KKBH":"610276126","HPHM":"津D98212","JGSK":"2021-04-01 07:19:45.499","CDBH":"2","XSFX":"由东向西","XSFXDM":"1","KKMC":"中新大道与和意路交口"},{"KKBH":"7208810020000","HPHM":"津HKW912","JGSK":"2021-04-01 07:19:45.507","CDBH":"10","XSFX":"由南向北","XSFXDM":"3","KKMC":"海旭道与安正路交口正向"},{"KKBH":"720891004000","HPHM":"蒙A256RP","JGSK":"2021-04-01 07:19:45.552","CDBH":"6","XSFX":"由西向东","XSFXDM":"2","KKMC":"海博道与安平路交口"},{"KKBH":"610391006","HPHM":"津HFZ700","JGSK":"2021-04-01 07:19:45.554","CDBH":"4","XSFX":"由西向东","XSFXDM":"2","KKMC":"和韵路与和意路交口"},{"KKBH":"610401005","HPHM":"津RAC556","JGSK":"2021-04-01 07:19:45.562","CDBH":"1","XSFX":"由东向西","XSFXDM":"1","KKMC":"和畅路与和顺路交口"},{"KKBH":"610286127","HPHM":"津A5G517","JGSK":"2021-04-01 07:19:45.57","CDBH":"5","XSFX":"由西向东","XSFXDM":"2","KKMC":"中津大道与和畅路交口"},{"KKBH":"610266122000","HPHM":"冀J05D79","JGSK":"2021-04-01 07:19:45.606","CDBH":"2","XSFX":"由西向东","XSFXDM":"2","KKMC":"生态城中生大道故道河一桥西向东上桥处"},{"KKBH":"610276126","HPHM":"津C97125","JGSK":"2021-04-01 07:19:45.64","CDBH":"5","XSFX":"由南向北","XSFXDM":"3","KKMC":"中新大道与和意路交口"},{"KKBH":"7208910030000","HPHM":"辽AH020H","JGSK":"2021-04-01 07:19:45.652","CDBH":"4","XSFX":"由西向东","XSFXDM":"2","KKMC":"海博道与安正路交口正向"},{"KKBH":"610256116","HPHM":"冀B9B1Q3","JGSK":"2021-04-01 07:19:45.673","CDBH":"12","XSFX":"由北向南","XSFXDM":"4","KKMC":"中天大道与和顺路交口"},{"KKBH":"610271008","HPHM":"冀BC002F","JGSK":"2021-04-01 07:19:45.675","CDBH":"4","XSFX":"由北向南","XSFXDM":"4","KKMC":"中新大道与航母主题公园支路交口"},{"KKBH":"610256116","HPHM":"津C33670","JGSK":"2021-04-01 07:19:45.679","CDBH":"6","XSFX":"由西向东","XSFXDM":"2","KKMC":"中天大道与和顺路交口"},{"KKBH":"720891003000","HPHM":"车牌","JGSK":"2021-04-01 07:19:45.707","CDBH":"5","XSFX":"由西向东","XSFXDM":"2","KKMC":"海博道与安正路交口"},{"KKBH":"7205410030000","HPHM":"津RHJ616","JGSK":"2021-04-01 07:19:45.804","CDBH":"1","XSFX":"由东向西","XSFXDM":"1","KKMC":"动漫环路西与动漫西路交口正向"},{"KKBH":"610276124","HPHM":"蒙A209VL","JGSK":"2021-04-01 07:19:45.806","CDBH":"10","XSFX":"由北向南","XSFXDM":"4","KKMC":"中新大道与中生大道交口"},{"KKBH":"610256111","HPHM":"津AYT933","JGSK":"2021-04-01 07:19:45.835","CDBH":"2","XSFX":"由西向东","XSFXDM":"2","KKMC":"中天大道与和惠路交口"},{"KKBH":"610276125","HPHM":"冀B2CR96","JGSK":"2021-04-01 07:19:45.873","CDBH":"5","XSFX":"由南向北","XSFXDM":"3","KKMC":"中新大道与和顺路交口"},{"KKBH":"7208910060000","HPHM":"津J93838","JGSK":"2021-04-01 07:19:45.93","CDBH":"8","XSFX":"由西向东","XSFXDM":"2","KKMC":"海博道与永盛路交口正向"},{"KKBH":"610256116","HPHM":"津FAN051","JGSK":"2021-04-01 07:19:45.93","CDBH":"5","XSFX":"由西向东","XSFXDM":"2","KKMC":"中天大道与和顺路交口"},{"KKBH":"610256116","HPHM":"津RD0684","JGSK":"2021-04-01 07:19:45.934","CDBH":"7","XSFX":"由南向北","XSFXDM":"3","KKMC":"中天大道与和顺路交口"},{"KKBH":"6071310030000","HPHM":"冀J1X400","JGSK":"2021-04-01 07:19:45.961","CDBH":"3","XSFX":"由东向西","XSFXDM":"1","KKMC":"中央大道与海旭道交口正向"},{"KKBH":"610256116","HPHM":"津MWF787","JGSK":"2021-04-01 07:19:45.963","CDBH":"9","XSFX":"由南向北","XSFXDM":"3","KKMC":"中天大道与和顺路交口"},{"KKBH":"610391007","HPHM":"津A21E21","JGSK":"2021-04-01 07:19:45.989","CDBH":"10","XSFX":"由北向南","XSFXDM":"4","KKMC":"和韵路与和风路交口"},{"KKBH":"610256115","HPHM":"陕AM818W","JGSK":"2021-04-01 07:19:46.028","CDBH":"9","XSFX":"由南向北","XSFXDM":"3","KKMC":"中天大道与中生大道交口"},{"KKBH":"610401005","HPHM":"津HC9120","JGSK":"2021-04-01 07:19:46.033","CDBH":"6","XSFX":"由西向东","XSFXDM":"2","KKMC":"和畅路与和顺路交口"},{"KKBH":"610391006","HPHM":"津RR2636","JGSK":"2021-04-01 07:19:46.062","CDBH":"2","XSFX":"由东向西","XSFXDM":"1","KKMC":"和韵路与和意路交口"},{"KKBH":"610271009","HPHM":"津A08510D","JGSK":"2021-04-01 07:19:46.075","CDBH":"11","XSFX":"由北向南","XSFXDM":"4","KKMC":"中新大道与泰七路交口"},{"KKBH":"711","HPHM":"津HME995","JGSK":"2021-04-01 07:19:46.079","CDBH":"8","XSFX":"由北向南","XSFXDM":"4","KKMC":"不礼让行人中新大道与和旭路交口"},{"KKBH":"610256115","HPHM":"鲁HB790U","JGSK":"2021-04-01 07:19:46.095","CDBH":"7","XSFX":"由南向北","XSFXDM":"3","KKMC":"中天大道与中生大道交口"},{"KKBH":"720891003000","HPHM":"车牌","JGSK":"2021-04-01 07:19:46.105","CDBH":"5","XSFX":"由西向东","XSFXDM":"2","KKMC":"海博道与安正路交口"},{"KKBH":"610401004","HPHM":"津QG9628","JGSK":"2021-04-01 07:19:46.131","CDBH":"5","XSFX":"由西向东","XSFXDM":"2","KKMC":"和畅路与和风路交口"},{"KKBH":"610256116","HPHM":"冀A763GD","JGSK":"2021-04-01 07:19:46.152","CDBH":"11","XSFX":"由北向南","XSFXDM":"4","KKMC":"中天大道与和顺路交口"},{"KKBH":"720891004000","HPHM":"车牌","JGSK":"2021-04-01 07:19:46.157","CDBH":"9","XSFX":"由南向北","XSFXDM":"3","KKMC":"海博道与安平路交口"},{"KKBH":"610276124","HPHM":"津CDY717","JGSK":"2021-04-01 07:19:46.157","CDBH":"3","XSFX":"由东向西","XSFXDM":"1","KKMC":"中新大道与中生大道交口"},{"KKBH":"610391007","HPHM":"鲁R7931K","JGSK":"2021-04-01 07:19:46.175","CDBH":"3","XSFX":"由东向西","XSFXDM":"1","KKMC":"和韵路与和风路交口"},{"KKBH":"610271009","HPHM":"津C06213","JGSK":"2021-04-01 07:19:46.206","CDBH":"10","XSFX":"由北向南","XSFXDM":"4","KKMC":"中新大道与泰七路交口"},{"KKBH":"7208610030000","HPHM":"冀J1QT11","JGSK":"2021-04-01 07:19:46.212","CDBH":"5","XSFX":"由西向东","XSFXDM":"2","KKMC":"海晨道与安明路交口正向"},{"KKBH":"720881002000","HPHM":"津AVY623","JGSK":"2021-04-01 07:19:46.234","CDBH":"9","XSFX":"由南向北","XSFXDM":"3","KKMC":"海旭道与安正路交口"},{"KKBH":"7208810070000","HPHM":"津C1M692","JGSK":"2021-04-01 07:19:46.285","CDBH":"3","XSFX":"由西向东","XSFXDM":"2","KKMC":"海旭道与弘通路交口正向"},{"KKBH":"7208810040000","HPHM":"鲁B669KT","JGSK":"2021-04-01 07:19:46.304","CDBH":"1","XSFX":"由东向西","XSFXDM":"1","KKMC":"海旭道与永盛路交口正向"},{"KKBH":"610256113","HPHM":"津K98835","JGSK":"2021-04-01 07:19:46.327","CDBH":"8","XSFX":"由北向南","XSFXDM":"4","KKMC":"中天大道与和风路交口"},{"KKBH":"610266118","HPHM":"津ADL7727","JGSK":"2021-04-01 07:19:46.42","CDBH":"11","XSFX":"由北向南","XSFXDM":"4","KKMC":"中生大道与和畅路交口"},{"KKBH":"720571001000","HPHM":"车牌","JGSK":"2021-04-01 07:19:46.423","CDBH":"6","XSFX":"由北向南","XSFXDM":"4","KKMC":"动漫东路与文一路交口"},{"KKBH":"728031003000","HPHM":"津FBZ021","JGSK":"2021-04-01 07:19:46.433","CDBH":"1","XSFX":"由东向西","XSFXDM":"1","KKMC":"动漫中路与文二路交口"},{"KKBH":"610256115","HPHM":"津AU6616","JGSK":"2021-04-01 07:19:46.451","CDBH":"5","XSFX":"由西向东","XSFXDM":"2","KKMC":"中天大道与中生大道交口"},{"KKBH":"7205710040000","HPHM":"车牌","JGSK":"2021-04-01 07:19:46.5","CDBH":"4","XSFX":"由西向东","XSFXDM":"2","KKMC":"动漫东路与动漫中路交口正向"},{"KKBH":"7208810040000","HPHM":"津RD1946","JGSK":"2021-04-01 07:19:46.56","CDBH":"4","XSFX":"由西向东","XSFXDM":"2","KKMC":"海旭道与永盛路交口正向"},{"KKBH":"720891004000","HPHM":"冀BP331N","JGSK":"2021-04-01 07:19:46.589","CDBH":"5","XSFX":"由西向东","XSFXDM":"2","KKMC":"海博道与安平路交口"},{"KKBH":"610256115","HPHM":"津A3K888","JGSK":"2021-04-01 07:19:46.609","CDBH":"1","XSFX":"由东向西","XSFXDM":"1","KKMC":"中天大道与中生大道交口"},{"KKBH":"7208910060000","HPHM":"津C9T675","JGSK":"2021-04-01 07:19:46.63","CDBH":"11","XSFX":"由北向南","XSFXDM":"4","KKMC":"海博道与永盛路交口正向"},{"KKBH":"7208810060000","HPHM":"津LCP620","JGSK":"2021-04-01 07:19:46.639","CDBH":"2","XSFX":"由西向东","XSFXDM":"2","KKMC":"海旭道与庄盛路交口正向"},{"KKBH":"610286127","HPHM":"津RHC085","JGSK":"2021-04-01 07:19:46.685","CDBH":"4","XSFX":"由西向东","XSFXDM":"2","KKMC":"中津大道与和畅路交口"},{"KKBH":"610401004","HPHM":"津DGB667","JGSK":"2021-04-01 07:19:46.749","CDBH":"5","XSFX":"由西向东","XSFXDM":"2","KKMC":"和畅路与和风路交口"},{"KKBH":"7208910040000","HPHM":"车牌","JGSK":"2021-04-01 07:19:46.754","CDBH":"5","XSFX":"由西向东","XSFXDM":"2","KKMC":"海博道与安平路交口正向"},{"KKBH":"610266118","HPHM":"津DTM528","JGSK":"2021-04-01 07:19:46.808","CDBH":"7","XSFX":"由南向北","XSFXDM":"3","KKMC":"中生大道与和畅路交口"},{"KKBH":"720861003000","HPHM":"津HLF900","JGSK":"2021-04-01 07:19:46.816","CDBH":"5","XSFX":"由西向东","XSFXDM":"2","KKMC":"海晨道与安明路交口"},{"KKBH":"7208910030000","HPHM":"津RLV028","JGSK":"2021-04-01 07:19:46.831","CDBH":"6","XSFX":"由西向东","XSFXDM":"2","KKMC":"海博道与安正路交口正向"},{"KKBH":"610391006","HPHM":"津NZZ002","JGSK":"2021-04-01 07:19:46.833","CDBH":"5","XSFX":"由西向东","XSFXDM":"2","KKMC":"和韵路与和意路交口"},{"KKBH":"610276126","HPHM":"津ADW2903","JGSK":"2021-04-01 07:19:46.859","CDBH":"1","XSFX":"由东向西","XSFXDM":"1","KKMC":"中新大道与和意路交口"},{"KKBH":"7208810020000","HPHM":"津AD70359","JGSK":"2021-04-01 07:19:46.86","CDBH":"9","XSFX":"由南向北","XSFXDM":"3","KKMC":"海旭道与安正路交口正向"},{"KKBH":"610266117","HPHM":"车牌","JGSK":"2021-04-01 07:19:46.909","CDBH":"9","XSFX":"由南向北","XSFXDM":"3","KKMC":"中生大道与和韵路交口"},{"KKBH":"6071310030000","HPHM":"冀B8V02B","JGSK":"2021-04-01 07:19:46.917","CDBH":"1","XSFX":"由东向西","XSFXDM":"1","KKMC":"中央大道与海旭道交口正向"},{"KKBH":"7208910030000","HPHM":"鲁VL9858","JGSK":"2021-04-01 07:19:46.942","CDBH":"6","XSFX":"由西向东","XSFXDM":"2","KKMC":"海博道与安正路交口正向"},{"KKBH":"720881002000","HPHM":"津GTR596","JGSK":"2021-04-01 07:19:46.945","CDBH":"12","XSFX":"由北向南","XSFXDM":"4","KKMC":"海旭道与安正路交口"},{"KKBH":"728031006000","HPHM":"津N56263","JGSK":"2021-04-01 07:19:46.967","CDBH":"6","XSFX":"由南向北","XSFXDM":"3","KKMC":"动漫中路与文三路交口"},{"KKBH":"610276126","HPHM":"津C97380","JGSK":"2021-04-01 07:19:46.989","CDBH":"7","XSFX":"由北向南","XSFXDM":"4","KKMC":"中新大道与和意路交口"},{"KKBH":"610266117","HPHM":"蒙DKY323","JGSK":"2021-04-01 07:19:47.005","CDBH":"7","XSFX":"由南向北","XSFXDM":"3","KKMC":"中生大道与和韵路交口"},{"KKBH":"610256113","HPHM":"津K68830","JGSK":"2021-04-01 07:19:47.049","CDBH":"7","XSFX":"由北向南","XSFXDM":"4","KKMC":"中天大道与和风路交口"},{"KKBH":"7205410030000","HPHM":"津BW7961","JGSK":"2021-04-01 07:19:47.073","CDBH":"1","XSFX":"由东向西","XSFXDM":"1","KKMC":"动漫环路西与动漫西路交口正向"},{"KKBH":"610266118","HPHM":"蒙A389QH","JGSK":"2021-04-01 07:19:47.099","CDBH":"11","XSFX":"由北向南","XSFXDM":"4","KKMC":"中生大道与和畅路交口"},{"KKBH":"720881002000","HPHM":"津DLG115","JGSK":"2021-04-01 07:19:47.113","CDBH":"13","XSFX":"由北向南","XSFXDM":"4","KKMC":"海旭道与安正路交口"},{"KKBH":"711","HPHM":"冀B515D0","JGSK":"2021-04-01 07:19:47.116","CDBH":"7","XSFX":"由北向南","XSFXDM":"4","KKMC":"不礼让行人中新大道与和旭路交口"},{"KKBH":"610256112","HPHM":"津C77K75","JGSK":"2021-04-01 07:19:47.12","CDBH":"10","XSFX":"由北向南","XSFXDM":"4","KKMC":"中天大道与中津大道交口"},{"KKBH":"610266118","HPHM":"吉AHY913","JGSK":"2021-04-01 07:19:47.179","CDBH":"12","XSFX":"由北向南","XSFXDM":"4","KKMC":"中生大道与和畅路交口"},{"KKBH":"728031003000","HPHM":"津MV3399","JGSK":"2021-04-01 07:19:47.206","CDBH":"6","XSFX":"由北向南","XSFXDM":"4","KKMC":"动漫中路与文二路交口"},{"KKBH":"610391007","HPHM":"津JQK691","JGSK":"2021-04-01 07:19:47.212","CDBH":"2","XSFX":"由东向西","XSFXDM":"1","KKMC":"和韵路与和风路交口"},{"KKBH":"720571001000","HPHM":"津MC5190","JGSK":"2021-04-01 07:19:47.224","CDBH":"5","XSFX":"由北向南","XSFXDM":"4","KKMC":"动漫东路与文一路交口"},{"KKBH":"610276125","HPHM":"豫A0P7V6","JGSK":"2021-04-01 07:19:47.246","CDBH":"4","XSFX":"由南向北","XSFXDM":"3","KKMC":"中新大道与和顺路交口"},{"KKBH":"720881005000","HPHM":"鲁NH95Y7","JGSK":"2021-04-01 07:19:47.248","CDBH":"9","XSFX":"由北向南","XSFXDM":"4","KKMC":"海旭道与明盛路交口"},{"KKBH":"610266117","HPHM":"津GLE797","JGSK":"2021-04-01 07:19:47.31","CDBH":"8","XSFX":"由南向北","XSFXDM":"3","KKMC":"中生大道与和韵路交口"},{"KKBH":"610391007","HPHM":"冀BL961Q","JGSK":"2021-04-01 07:19:47.329","CDBH":"10","XSFX":"由北向南","XSFXDM":"4","KKMC":"和韵路与和风路交口"},{"KKBH":"610256114","HPHM":"津MEF209","JGSK":"2021-04-01 07:19:47.344","CDBH":"1","XSFX":"由西向东","XSFXDM":"2","KKMC":"中天大道与和旭路交口"},{"KKBH":"610401004","HPHM":"鲁N6602X","JGSK":"2021-04-01 07:19:47.359","CDBH":"9","XSFX":"由南向北","XSFXDM":"3","KKMC":"和畅路与和风路交口"},{"KKBH":"720891003000","HPHM":"车牌","JGSK":"2021-04-01 07:19:47.386","CDBH":"6","XSFX":"由西向东","XSFXDM":"2","KKMC":"海博道与安正路交口"},{"KKBH":"610391007","HPHM":"津E04514","JGSK":"2021-04-01 07:19:47.397","CDBH":"10","XSFX":"由北向南","XSFXDM":"4","KKMC":"和韵路与和风路交口"},{"KKBH":"610256113","HPHM":"津A9J163","JGSK":"2021-04-01 07:19:47.403","CDBH":"7","XSFX":"由北向南","XSFXDM":"4","KKMC":"中天大道与和风路交口"},{"KKBH":"711","HPHM":"津C1H472","JGSK":"2021-04-01 07:19:47.411","CDBH":"2","XSFX":"由东向西","XSFXDM":"1","KKMC":"不礼让行人中新大道与和旭路交口"},{"KKBH":"610251002","HPHM":"津DNN082","JGSK":"2021-04-01 07:19:47.426","CDBH":"12","XSFX":"由北向南","XSFXDM":"4","KKMC":"中天大道与和睦路交口"},{"KKBH":"720881005000","HPHM":"津A1P323","JGSK":"2021-04-01 07:19:47.428","CDBH":"4","XSFX":"由西向东","XSFXDM":"2","KKMC":"海旭道与明盛路交口"},{"KKBH":"610256114","HPHM":"冀R68M52","JGSK":"2021-04-01 07:19:47.43","CDBH":"4","XSFX":"由南向北","XSFXDM":"3","KKMC":"中天大道与和旭路交口"},{"KKBH":"720891004000","HPHM":"车牌","JGSK":"2021-04-01 07:19:47.435","CDBH":"9","XSFX":"由南向北","XSFXDM":"3","KKMC":"海博道与安平路交口"},{"KKBH":"610391007","HPHM":"津A7U762","JGSK":"2021-04-01 07:19:47.445","CDBH":"11","XSFX":"由北向南","XSFXDM":"4","KKMC":"和韵路与和风路交口"},{"KKBH":"720881002000","HPHM":"津HL5712","JGSK":"2021-04-01 07:19:47.452","CDBH":"6","XSFX":"由西向东","XSFXDM":"2","KKMC":"海旭道与安正路交口"},{"KKBH":"610266118","HPHM":"津BN9652","JGSK":"2021-04-01 07:19:47.455","CDBH":"5","XSFX":"由西向东","XSFXDM":"2","KKMC":"中生大道与和畅路交口"},{"KKBH":"610276126","HPHM":"津DEF639","JGSK":"2021-04-01 07:19:47.478","CDBH":"4","XSFX":"由南向北","XSFXDM":"3","KKMC":"中新大道与和意路交口"},{"KKBH":"7208610020000","HPHM":"鲁PLX589","JGSK":"2021-04-01 07:19:47.486","CDBH":"8","XSFX":"由南向北","XSFXDM":"3","KKMC":"海晨道与安正路交口正向"},{"KKBH":"610266118","HPHM":"鲁GY3M57","JGSK":"2021-04-01 07:19:47.499","CDBH":"10","XSFX":"由北向南","XSFXDM":"4","KKMC":"中生大道与和畅路交口"},{"KKBH":"610276124","HPHM":"津LQ7673","JGSK":"2021-04-01 07:19:47.525","CDBH":"4","XSFX":"由西向东","XSFXDM":"2","KKMC":"中新大道与中生大道交口"},{"KKBH":"610276126","HPHM":"津GQN899","JGSK":"2021-04-01 07:19:47.543","CDBH":"1","XSFX":"由东向西","XSFXDM":"1","KKMC":"中新大道与和意路交口"},{"KKBH":"610401004","HPHM":"津NVB916","JGSK":"2021-04-01 07:19:47.571","CDBH":"4","XSFX":"由西向东","XSFXDM":"2","KKMC":"和畅路与和风路交口"},{"KKBH":"7208610030000","HPHM":"晋B26A77","JGSK":"2021-04-01 07:19:47.614","CDBH":"4","XSFX":"由西向东","XSFXDM":"2","KKMC":"海晨道与安明路交口正向"},{"KKBH":"720891004000","HPHM":"津H11832","JGSK":"2021-04-01 07:19:47.629","CDBH":"5","XSFX":"由西向东","XSFXDM":"2","KKMC":"海博道与安平路交口"},{"KKBH":"720891003000","HPHM":"车牌","JGSK":"2021-04-01 07:19:47.704","CDBH":"5","XSFX":"由西向东","XSFXDM":"2","KKMC":"海博道与安正路交口"},{"KKBH":"7208810050000","HPHM":"津HLA158","JGSK":"2021-04-01 07:19:47.744","CDBH":"9","XSFX":"由北向南","XSFXDM":"4","KKMC":"海旭道与明盛路交口正向"},{"KKBH":"610256112","HPHM":"津FKA369","JGSK":"2021-04-01 07:19:47.763","CDBH":"1","XSFX":"由东向西","XSFXDM":"1","KKMC":"中天大道与中津大道交口"},{"KKBH":"720861003000","HPHM":"津C37G31","JGSK":"2021-04-01 07:19:47.774","CDBH":"4","XSFX":"由西向东","XSFXDM":"2","KKMC":"海晨道与安明路交口"},{"KKBH":"610286127","HPHM":"津GQH923","JGSK":"2021-04-01 07:19:47.776","CDBH":"7","XSFX":"由南向北","XSFXDM":"3","KKMC":"中津大道与和畅路交口"},{"KKBH":"6103261420000","HPHM":"冀B9C5R3","JGSK":"2021-04-01 07:19:47.821","CDBH":"13","XSFX":"由北向南","XSFXDM":"4","KKMC":"中成大道与泰七路交口正向"},{"KKBH":"6102610040000","HPHM":"冀BJ16E2","JGSK":"2021-04-01 07:19:47.832","CDBH":"5","XSFX":"由北向南","XSFXDM":"4","KKMC":"中生大道与静湖西路（北侧）正向"},{"KKBH":"610391007","HPHM":"津AR9679","JGSK":"2021-04-01 07:19:47.837","CDBH":"8","XSFX":"由南向北","XSFXDM":"3","KKMC":"和韵路与和风路交口"},{"KKBH":"610276125","HPHM":"津JJX930","JGSK":"2021-04-01 07:19:47.901","CDBH":"5","XSFX":"由南向北","XSFXDM":"3","KKMC":"中新大道与和顺路交口"},{"KKBH":"610256115","HPHM":"冀B915M2","JGSK":"2021-04-01 07:19:47.902","CDBH":"9","XSFX":"由南向北","XSFXDM":"3","KKMC":"中天大道与中生大道交口"},{"KKBH":"7208910030000","HPHM":"津ADQ1771","JGSK":"2021-04-01 07:19:47.919","CDBH":"4","XSFX":"由西向东","XSFXDM":"2","KKMC":"海博道与安正路交口正向"},{"KKBH":"610276124","HPHM":"津JTZ617","JGSK":"2021-04-01 07:19:47.919","CDBH":"8","XSFX":"由南向北","XSFXDM":"3","KKMC":"中新大道与中生大道交口"},{"KKBH":"610256114","HPHM":"蒙A125CB","JGSK":"2021-04-01 07:19:47.931","CDBH":"8","XSFX":"由北向南","XSFXDM":"4","KKMC":"中天大道与和旭路交口"},{"KKBH":"610276126","HPHM":"津C13Z89","JGSK":"2021-04-01 07:19:47.952","CDBH":"5","XSFX":"由南向北","XSFXDM":"3","KKMC":"中新大道与和意路交口"},{"KKBH":"610266117","HPHM":"津RUU902","JGSK":"2021-04-01 07:19:48.003","CDBH":"5","XSFX":"由西向东","XSFXDM":"2","KKMC":"中生大道与和韵路交口"},{"KKBH":"610256113","HPHM":"蒙A675NH","JGSK":"2021-04-01 07:19:48.009","CDBH":"1","XSFX":"由西向东","XSFXDM":"2","KKMC":"中天大道与和风路交口"},{"KKBH":"610256112","HPHM":"冀BM212U","JGSK":"2021-04-01 07:19:48.011","CDBH":"7","XSFX":"由南向北","XSFXDM":"3","KKMC":"中天大道与中津大道交口"},{"KKBH":"610286127","HPHM":"津KA0689","JGSK":"2021-04-01 07:19:48.05","CDBH":"5","XSFX":"由西向东","XSFXDM":"2","KKMC":"中津大道与和畅路交口"},{"KKBH":"610266117","HPHM":"津CE8609","JGSK":"2021-04-01 07:19:48.051","CDBH":"11","XSFX":"由北向南","XSFXDM":"4","KKMC":"中生大道与和韵路交口"},{"KKBH":"610391007","HPHM":"津HYA036","JGSK":"2021-04-01 07:19:48.063","CDBH":"1","XSFX":"由东向西","XSFXDM":"1","KKMC":"和韵路与和风路交口"},{"KKBH":"610401004","HPHM":"冀G1637N","JGSK":"2021-04-01 07:19:48.079","CDBH":"8","XSFX":"由南向北","XSFXDM":"3","KKMC":"和畅路与和风路交口"},{"KKBH":"720891006000","HPHM":"津MM3308","JGSK":"2021-04-01 07:19:48.179","CDBH":"6","XSFX":"由西向东","XSFXDM":"2","KKMC":"海博道与永盛路交口"},{"KKBH":"720891004000","HPHM":"车牌","JGSK":"2021-04-01 07:19:48.314","CDBH":"9","XSFX":"由南向北","XSFXDM":"3","KKMC":"海博道与安平路交口"},{"KKBH":"610276124","HPHM":"津RES496","JGSK":"2021-04-01 07:19:48.318","CDBH":"1","XSFX":"由东向西","XSFXDM":"1","KKMC":"中新大道与中生大道交口"},{"KKBH":"610266122000","HPHM":"津AU8831","JGSK":"2021-04-01 07:19:48.326","CDBH":"3","XSFX":"由西向东","XSFXDM":"2","KKMC":"生态城中生大道故道河一桥西向东上桥处"},{"KKBH":"7208910060000","HPHM":"津H13651","JGSK":"2021-04-01 07:19:48.368","CDBH":"7","XSFX":"由西向东","XSFXDM":"2","KKMC":"海博道与永盛路交口正向"},{"KKBH":"7208910040000","HPHM":"津A9L629","JGSK":"2021-04-01 07:19:48.395","CDBH":"6","XSFX":"由西向东","XSFXDM":"2","KKMC":"海博道与安平路交口正向"},{"KKBH":"610251002","HPHM":"津ADL8282","JGSK":"2021-04-01 07:19:48.405","CDBH":"9","XSFX":"由南向北","XSFXDM":"3","KKMC":"中天大道与和睦路交口"},{"KKBH":"7280310030000","HPHM":"车牌","JGSK":"2021-04-01 07:19:48.407","CDBH":"4","XSFX":"由南向北","XSFXDM":"3","KKMC":"动漫中路与文二路交口正向"},{"KKBH":"720891003000","HPHM":"车牌","JGSK":"2021-04-01 07:19:48.425","CDBH":"5","XSFX":"由西向东","XSFXDM":"2","KKMC":"海博道与安正路交口"},{"KKBH":"610401005","HPHM":"冀D259JV","JGSK":"2021-04-01 07:19:48.428","CDBH":"6","XSFX":"由西向东","XSFXDM":"2","KKMC":"和畅路与和顺路交口"},{"KKBH":"7208810050000","HPHM":"津E25524","JGSK":"2021-04-01 07:19:48.432","CDBH":"4","XSFX":"由西向东","XSFXDM":"2","KKMC":"海旭道与明盛路交口正向"},{"KKBH":"610256116","HPHM":"津A8G837","JGSK":"2021-04-01 07:19:48.432","CDBH":"11","XSFX":"由北向南","XSFXDM":"4","KKMC":"中天大道与和顺路交口"},{"KKBH":"610276124","HPHM":"冀F12NT7","JGSK":"2021-04-01 07:19:48.444","CDBH":"10","XSFX":"由北向南","XSFXDM":"4","KKMC":"中新大道与中生大道交口"},{"KKBH":"7208810020000","HPHM":"津BH1911","JGSK":"2021-04-01 07:19:48.52","CDBH":"12","XSFX":"由北向南","XSFXDM":"4","KKMC":"海旭道与安正路交口正向"},{"KKBH":"610256114","HPHM":"冀C5520W","JGSK":"2021-04-01 07:19:48.556","CDBH":"6","XSFX":"由南向北","XSFXDM":"3","KKMC":"中天大道与和旭路交口"},{"KKBH":"610276125","HPHM":"吉A55ND1","JGSK":"2021-04-01 07:19:48.577","CDBH":"1","XSFX":"由东向西","XSFXDM":"1","KKMC":"中新大道与和顺路交口"},{"KKBH":"720891006000","HPHM":"津J93838","JGSK":"2021-04-01 07:19:48.598","CDBH":"8","XSFX":"由西向东","XSFXDM":"2","KKMC":"海博道与永盛路交口"},{"KKBH":"610401005","HPHM":"津RAC556","JGSK":"2021-04-01 07:19:48.633","CDBH":"1","XSFX":"由东向西","XSFXDM":"1","KKMC":"和畅路与和顺路交口"},{"KKBH":"610271009","HPHM":"津C06213","JGSK":"2021-04-01 07:19:48.635","CDBH":"10","XSFX":"由北向南","XSFXDM":"4","KKMC":"中新大道与泰七路交口"},{"KKBH":"610276124","HPHM":"津NNN853","JGSK":"2021-04-01 07:19:48.638","CDBH":"3","XSFX":"由东向西","XSFXDM":"1","KKMC":"中新大道与中生大道交口"},{"KKBH":"610391006","HPHM":"津RR2636","JGSK":"2021-04-01 07:19:48.648","CDBH":"2","XSFX":"由东向西","XSFXDM":"1","KKMC":"和韵路与和意路交口"},{"KKBH":"610266117","HPHM":"津MK9818","JGSK":"2021-04-01 07:19:48.691","CDBH":"10","XSFX":"由北向南","XSFXDM":"4","KKMC":"中生大道与和韵路交口"},{"KKBH":"610256115","HPHM":"津A8M750","JGSK":"2021-04-01 07:19:48.694","CDBH":"1","XSFX":"由东向西","XSFXDM":"1","KKMC":"中天大道与中生大道交口"},{"KKBH":"610286127","HPHM":"津QE8057","JGSK":"2021-04-01 07:19:48.751","CDBH":"9","XSFX":"由南向北","XSFXDM":"3","KKMC":"中津大道与和畅路交口"},{"KKBH":"7208810040000","HPHM":"车牌","JGSK":"2021-04-01 07:19:48.754","CDBH":"8","XSFX":"由北向南","XSFXDM":"4","KKMC":"海旭道与永盛路交口正向"},{"KKBH":"610266118","HPHM":"鲁AH3N00","JGSK":"2021-04-01 07:19:48.759","CDBH":"8","XSFX":"由南向北","XSFXDM":"3","KKMC":"中生大道与和畅路交口"},{"KKBH":"610401004","HPHM":"津ML3676","JGSK":"2021-04-01 07:19:48.776","CDBH":"8","XSFX":"由南向北","XSFXDM":"3","KKMC":"和畅路与和风路交口"},{"KKBH":"711","HPHM":"津A6R369","JGSK":"2021-04-01 07:19:48.808","CDBH":"5","XSFX":"由南向北","XSFXDM":"3","KKMC":"不礼让行人中新大道与和旭路交口"},{"KKBH":"720891004000","HPHM":"津HQJ189","JGSK":"2021-04-01 07:19:48.826","CDBH":"6","XSFX":"由西向东","XSFXDM":"2","KKMC":"海博道与安平路交口"},{"KKBH":"711","HPHM":"鲁EPF275","JGSK":"2021-04-01 07:19:48.877","CDBH":"7","XSFX":"由北向南","XSFXDM":"4","KKMC":"不礼让行人中新大道与和旭路交口"},{"KKBH":"7208710020000","HPHM":"津H98696","JGSK":"2021-04-01 07:19:48.879","CDBH":"8","XSFX":"由北向南","XSFXDM":"4","KKMC":"安正路与芳菲路交口正向"},{"KKBH":"610256112","HPHM":"冀RG3A06","JGSK":"2021-04-01 07:19:48.932","CDBH":"11","XSFX":"由北向南","XSFXDM":"4","KKMC":"中天大道与中津大道交口"},{"KKBH":"610256114","HPHM":"津QN9389","JGSK":"2021-04-01 07:19:48.941","CDBH":"5","XSFX":"由南向北","XSFXDM":"3","KKMC":"中天大道与和旭路交口"},{"KKBH":"720861003000","HPHM":"津FBG816","JGSK":"2021-04-01 07:19:48.975","CDBH":"5","XSFX":"由西向东","XSFXDM":"2","KKMC":"海晨道与安明路交口"},{"KKBH":"7280310020000","HPHM":"津JLN695","JGSK":"2021-04-01 07:19:48.978","CDBH":"3","XSFX":"由西向东","XSFXDM":"2","KKMC":"动漫中路与文一路交口正向"},{"KKBH":"610256115","HPHM":"津NCA960","JGSK":"2021-04-01 07:19:49.007","CDBH":"5","XSFX":"由西向东","XSFXDM":"2","KKMC":"中天大道与中生大道交口"},{"KKBH":"6071310030000","HPHM":"津LBP808","JGSK":"2021-04-01 07:19:49.033","CDBH":"2","XSFX":"由东向西","XSFXDM":"1","KKMC":"中央大道与海旭道交口正向"},{"KKBH":"610276124","HPHM":"津FFF409","JGSK":"2021-04-01 07:19:49.037","CDBH":"2","XSFX":"由东向西","XSFXDM":"1","KKMC":"中新大道与中生大道交口"},{"KKBH":"610276124","HPHM":"津JHL848","JGSK":"2021-04-01 07:19:49.045","CDBH":"5","XSFX":"由西向东","XSFXDM":"2","KKMC":"中新大道与中生大道交口"},{"KKBH":"610266117","HPHM":"鲁HQ0T91","JGSK":"2021-04-01 07:19:49.138","CDBH":"7","XSFX":"由南向北","XSFXDM":"3","KKMC":"中生大道与和韵路交口"},{"KKBH":"610256116","HPHM":"豫SP0R39","JGSK":"2021-04-01 07:19:49.153","CDBH":"12","XSFX":"由北向南","XSFXDM":"4","KKMC":"中天大道与和顺路交口"},{"KKBH":"610401004","HPHM":"津A0K479","JGSK":"2021-04-01 07:19:49.16","CDBH":"5","XSFX":"由西向东","XSFXDM":"2","KKMC":"和畅路与和风路交口"},{"KKBH":"720881002000","HPHM":"津DNK326","JGSK":"2021-04-01 07:19:49.277","CDBH":"7","XSFX":"由西向东","XSFXDM":"2","KKMC":"海旭道与安正路交口"},{"KKBH":"610256113","HPHM":"津A1R957","JGSK":"2021-04-01 07:19:49.312","CDBH":"8","XSFX":"由北向南","XSFXDM":"4","KKMC":"中天大道与和风路交口"},{"KKBH":"720881006000","HPHM":"津LCP620","JGSK":"2021-04-01 07:19:49.334","CDBH":"2","XSFX":"由西向东","XSFXDM":"2","KKMC":"海旭道与庄盛路交口"},{"KKBH":"7208910030000","HPHM":"津KNC667","JGSK":"2021-04-01 07:19:49.376","CDBH":"4","XSFX":"由西向东","XSFXDM":"2","KKMC":"海博道与安正路交口正向"},{"KKBH":"7208910030000","HPHM":"津A8R077","JGSK":"2021-04-01 07:19:49.377","CDBH":"6","XSFX":"由西向东","XSFXDM":"2","KKMC":"海博道与安正路交口正向"},{"KKBH":"610266118","HPHM":"津ANV428","JGSK":"2021-04-01 07:19:49.419","CDBH":"11","XSFX":"由北向南","XSFXDM":"4","KKMC":"中生大道与和畅路交口"},{"KKBH":"610256115","HPHM":"津KLN767","JGSK":"2021-04-01 07:19:49.445","CDBH":"9","XSFX":"由南向北","XSFXDM":"3","KKMC":"中天大道与中生大道交口"},{"KKBH":"720881004000","HPHM":"津RD1946","JGSK":"2021-04-01 07:19:49.452","CDBH":"9","XSFX":"由西向东","XSFXDM":"2","KKMC":"海旭道与永盛路交口"},{"KKBH":"610276126","HPHM":"津DTF328","JGSK":"2021-04-01 07:19:49.479","CDBH":"5","XSFX":"由南向北","XSFXDM":"3","KKMC":"中新大道与和意路交口"},{"KKBH":"610391007","HPHM":"津A21E21","JGSK":"2021-04-01 07:19:49.487","CDBH":"10","XSFX":"由北向南","XSFXDM":"4","KKMC":"和韵路与和风路交口"},{"KKBH":"610256114","HPHM":"津A6J422","JGSK":"2021-04-01 07:19:49.488","CDBH":"4","XSFX":"由南向北","XSFXDM":"3","KKMC":"中天大道与和旭路交口"},{"KKBH":"610326142000","HPHM":"津CH8803","JGSK":"2021-04-01 07:19:49.542","CDBH":"5","XSFX":"由西向东","XSFXDM":"2","KKMC":"中成大道与泰七路交口"},{"KKBH":"610286127","HPHM":"津AD78167","JGSK":"2021-04-01 07:19:49.542","CDBH":"4","XSFX":"由西向东","XSFXDM":"2","KKMC":"中津大道与和畅路交口"},{"KKBH":"7208910040000","HPHM":"津H11015","JGSK":"2021-04-01 07:19:49.594","CDBH":"6","XSFX":"由西向东","XSFXDM":"2","KKMC":"海博道与安平路交口正向"},{"KKBH":"610266118","HPHM":"冀BL362T","JGSK":"2021-04-01 07:19:49.64","CDBH":"11","XSFX":"由北向南","XSFXDM":"4","KKMC":"中生大道与和畅路交口"},{"KKBH":"720881005000","HPHM":"冀F0KQ17","JGSK":"2021-04-01 07:19:49.645","CDBH":"9","XSFX":"由北向南","XSFXDM":"4","KKMC":"海旭道与明盛路交口"},{"KKBH":"610276126","HPHM":"车牌","JGSK":"2021-04-01 07:19:49.658","CDBH":"8","XSFX":"由北向南","XSFXDM":"4","KKMC":"中新大道与和意路交口"},{"KKBH":"610256111","HPHM":"晋BYB971","JGSK":"2021-04-01 07:19:49.675","CDBH":"1","XSFX":"由西向东","XSFXDM":"2","KKMC":"中天大道与和惠路交口"},{"KKBH":"610256115","HPHM":"津K63109","JGSK":"2021-04-01 07:19:49.735","CDBH":"4","XSFX":"由西向东","XSFXDM":"2","KKMC":"中天大道与中生大道交口"},{"KKBH":"610276126","HPHM":"津A05D55","JGSK":"2021-04-01 07:19:49.739","CDBH":"1","XSFX":"由东向西","XSFXDM":"1","KKMC":"中新大道与和意路交口"},{"KKBH":"610266118","HPHM":"冀BZ663D","JGSK":"2021-04-01 07:19:49.761","CDBH":"5","XSFX":"由西向东","XSFXDM":"2","KKMC":"中生大道与和畅路交口"},{"KKBH":"7208610030000","HPHM":"津A9W117","JGSK":"2021-04-01 07:19:49.781","CDBH":"4","XSFX":"由西向东","XSFXDM":"2","KKMC":"海晨道与安明路交口正向"},{"KKBH":"610266118","HPHM":"津QJ5666","JGSK":"2021-04-01 07:19:49.819","CDBH":"12","XSFX":"由北向南","XSFXDM":"4","KKMC":"中生大道与和畅路交口"},{"KKBH":"610276125","HPHM":"京NE5S55","JGSK":"2021-04-01 07:19:49.826","CDBH":"5","XSFX":"由南向北","XSFXDM":"3","KKMC":"中新大道与和顺路交口"},{"KKBH":"610276125","HPHM":"冀B7D8V6","JGSK":"2021-04-01 07:19:49.827","CDBH":"4","XSFX":"由南向北","XSFXDM":"3","KKMC":"中新大道与和顺路交口"},{"KKBH":"720891004000","HPHM":"车牌","JGSK":"2021-04-01 07:19:49.839","CDBH":"9","XSFX":"由南向北","XSFXDM":"3","KKMC":"海博道与安平路交口"},{"KKBH":"610266118","HPHM":"津MRW090","JGSK":"2021-04-01 07:19:49.857","CDBH":"6","XSFX":"由西向东","XSFXDM":"2","KKMC":"中生大道与和畅路交口"},{"KKBH":"720891004000","HPHM":"车牌","JGSK":"2021-04-01 07:19:49.917","CDBH":"8","XSFX":"由南向北","XSFXDM":"3","KKMC":"海博道与安平路交口"},{"KKBH":"610256113","HPHM":"津H68773","JGSK":"2021-04-01 07:19:49.929","CDBH":"7","XSFX":"由北向南","XSFXDM":"4","KKMC":"中天大道与和风路交口"},{"KKBH":"610276124","HPHM":"津KK4004","JGSK":"2021-04-01 07:19:49.936","CDBH":"7","XSFX":"由南向北","XSFXDM":"3","KKMC":"中新大道与中生大道交口"},{"KKBH":"720891003000","HPHM":"车牌","JGSK":"2021-04-01 07:19:49.942","CDBH":"6","XSFX":"由西向东","XSFXDM":"2","KKMC":"海博道与安正路交口"},{"KKBH":"610251002","HPHM":"津C73H77","JGSK":"2021-04-01 07:19:49.974","CDBH":"2","XSFX":"由东向西","XSFXDM":"1","KKMC":"中天大道与和睦路交口"},{"KKBH":"610256114","HPHM":"津KL9888","JGSK":"2021-04-01 07:19:50.006","CDBH":"8","XSFX":"由北向南","XSFXDM":"4","KKMC":"中天大道与和旭路交口"},{"KKBH":"610256115","HPHM":"津A6B105","JGSK":"2021-04-01 07:19:50.007","CDBH":"7","XSFX":"由南向北","XSFXDM":"3","KKMC":"中天大道与中生大道交口"},{"KKBH":"610251002","HPHM":"津D30397","JGSK":"2021-04-01 07:19:50.02","CDBH":"12","XSFX":"由北向南","XSFXDM":"4","KKMC":"中天大道与和睦路交口"},{"KKBH":"720891003000","HPHM":"车牌","JGSK":"2021-04-01 07:19:50.024","CDBH":"5","XSFX":"由西向东","XSFXDM":"2","KKMC":"海博道与安正路交口"},{"KKBH":"610286127","HPHM":"津RHC085","JGSK":"2021-04-01 07:19:50.05","CDBH":"5","XSFX":"由西向东","XSFXDM":"2","KKMC":"中津大道与和畅路交口"},{"KKBH":"720881005000","HPHM":"津MEM865","JGSK":"2021-04-01 07:19:50.072","CDBH":"4","XSFX":"由西向东","XSFXDM":"2","KKMC":"海旭道与明盛路交口"},{"KKBH":"610256112","HPHM":"津DGR112","JGSK":"2021-04-01 07:19:50.074","CDBH":"9","XSFX":"由南向北","XSFXDM":"3","KKMC":"中天大道与中津大道交口"},{"KKBH":"610256112","HPHM":"津DGR112","JGSK":"2021-04-01 07:19:50.075","CDBH":"9","XSFX":"由南向北","XSFXDM":"3","KKMC":"中天大道与中津大道交口"},{"KKBH":"610286127","HPHM":"晋AY0801","JGSK":"2021-04-01 07:19:50.098","CDBH":"7","XSFX":"由南向北","XSFXDM":"3","KKMC":"中津大道与和畅路交口"},{"KKBH":"720811002000","HPHM":"津NLS328","JGSK":"2021-04-01 07:19:50.109","CDBH":"1","XSFX":"由东向西","XSFXDM":"1","KKMC":"动漫南路与文一路交口"},{"KKBH":"7208910030000","HPHM":"辽A02TV9","JGSK":"2021-04-01 07:19:50.145","CDBH":"6","XSFX":"由西向东","XSFXDM":"2","KKMC":"海博道与安正路交口正向"},{"KKBH":"610266117","HPHM":"津GCW558","JGSK":"2021-04-01 07:19:50.16","CDBH":"10","XSFX":"由北向南","XSFXDM":"4","KKMC":"中生大道与和韵路交口"},{"KKBH":"720891003000","HPHM":"车牌","JGSK":"2021-04-01 07:19:50.183","CDBH":"5","XSFX":"由西向东","XSFXDM":"2","KKMC":"海博道与安正路交口"},{"KKBH":"7208810050000","HPHM":"津AD11713","JGSK":"2021-04-01 07:19:50.223","CDBH":"9","XSFX":"由北向南","XSFXDM":"4","KKMC":"海旭道与明盛路交口正向"},{"KKBH":"720881002000","HPHM":"津GZY939","JGSK":"2021-04-01 07:19:50.228","CDBH":"12","XSFX":"由北向南","XSFXDM":"4","KKMC":"海旭道与安正路交口"},{"KKBH":"610271008","HPHM":"津RGE657","JGSK":"2021-04-01 07:19:50.234","CDBH":"5","XSFX":"由北向南","XSFXDM":"4","KKMC":"中新大道与航母主题公园支路交口"},{"KKBH":"610401004","HPHM":"津K62576","JGSK":"2021-04-01 07:19:50.235","CDBH":"1","XSFX":"由东向西","XSFXDM":"1","KKMC":"和畅路与和风路交口"},{"KKBH":"610401004","HPHM":"晋BG1284","JGSK":"2021-04-01 07:19:50.245","CDBH":"2","XSFX":"由东向西","XSFXDM":"1","KKMC":"和畅路与和风路交口"},{"KKBH":"7208610030000","HPHM":"车牌","JGSK":"2021-04-01 07:19:50.248","CDBH":"7","XSFX":"由南向北","XSFXDM":"3","KKMC":"海晨道与安明路交口正向"},{"KKBH":"7208810050000","HPHM":"津N25508","JGSK":"2021-04-01 07:19:50.252","CDBH":"4","XSFX":"由西向东","XSFXDM":"2","KKMC":"海旭道与明盛路交口正向"},{"KKBH":"6102661220000","HPHM":"津E27262","JGSK":"2021-04-01 07:19:50.266","CDBH":"2","XSFX":"由西向东","XSFXDM":"2","KKMC":"生态城中生大道故道河一桥西向东上桥处正向"},{"KKBH":"610276126","HPHM":"津AF61138","JGSK":"2021-04-01 07:19:50.273","CDBH":"4","XSFX":"由南向北","XSFXDM":"3","KKMC":"中新大道与和意路交口"},{"KKBH":"610256115","HPHM":"津C66D91","JGSK":"2021-04-01 07:19:50.289","CDBH":"6","XSFX":"由西向东","XSFXDM":"2","KKMC":"中天大道与中生大道交口"},{"KKBH":"610266117","HPHM":"冀BR885R","JGSK":"2021-04-01 07:19:50.305","CDBH":"4","XSFX":"由西向东","XSFXDM":"2","KKMC":"中生大道与和韵路交口"},{"KKBH":"7208910040000","HPHM":"车牌","JGSK":"2021-04-01 07:19:50.313","CDBH":"6","XSFX":"由西向东","XSFXDM":"2","KKMC":"海博道与安平路交口正向"},{"KKBH":"610266117","HPHM":"津C2LM25","JGSK":"2021-04-01 07:19:50.318","CDBH":"10","XSFX":"由北向南","XSFXDM":"4","KKMC":"中生大道与和韵路交口"},{"KKBH":"7280310020000","HPHM":"冀B0PH42","JGSK":"2021-04-01 07:19:50.363","CDBH":"5","XSFX":"由南向北","XSFXDM":"3","KKMC":"动漫中路与文一路交口正向"},{"KKBH":"720861002000","HPHM":"冀E1W091","JGSK":"2021-04-01 07:19:50.375","CDBH":"7","XSFX":"由南向北","XSFXDM":"3","KKMC":"海晨道与安正路交口"},{"KKBH":"610266117","HPHM":"冀B760GD","JGSK":"2021-04-01 07:19:50.415","CDBH":"8","XSFX":"由南向北","XSFXDM":"3","KKMC":"中生大道与和韵路交口"},{"KKBH":"610256115","HPHM":"津MHW396","JGSK":"2021-04-01 07:19:50.417","CDBH":"1","XSFX":"由东向西","XSFXDM":"1","KKMC":"中天大道与中生大道交口"},{"KKBH":"720571004000","HPHM":"吉J95L52","JGSK":"2021-04-01 07:19:50.422","CDBH":"4","XSFX":"由西向东","XSFXDM":"2","KKMC":"动漫东路与动漫中路交口"},{"KKBH":"610391007","HPHM":"津E04514","JGSK":"2021-04-01 07:19:50.448","CDBH":"11","XSFX":"由北向南","XSFXDM":"4","KKMC":"和韵路与和风路交口"},{"KKBH":"610266118","HPHM":"冀B8567Y","JGSK":"2021-04-01 07:19:50.459","CDBH":"10","XSFX":"由北向南","XSFXDM":"4","KKMC":"中生大道与和畅路交口"},{"KKBH":"610256114","HPHM":"鲁V186T9","JGSK":"2021-04-01 07:19:50.508","CDBH":"8","XSFX":"由北向南","XSFXDM":"4","KKMC":"中天大道与和旭路交口"},{"KKBH":"720861002000","HPHM":"冀F28R89","JGSK":"2021-04-01 07:19:50.522","CDBH":"10","XSFX":"由北向南","XSFXDM":"4","KKMC":"海晨道与安正路交口"},{"KKBH":"610276126","HPHM":"冀J057HS","JGSK":"2021-04-01 07:19:50.533","CDBH":"8","XSFX":"由北向南","XSFXDM":"4","KKMC":"中新大道与和意路交口"},{"KKBH":"720891004000","HPHM":"车牌","JGSK":"2021-04-01 07:19:50.554","CDBH":"9","XSFX":"由南向北","XSFXDM":"3","KKMC":"海博道与安平路交口"},{"KKBH":"610256113","HPHM":"津GFY986","JGSK":"2021-04-01 07:19:50.568","CDBH":"8","XSFX":"由北向南","XSFXDM":"4","KKMC":"中天大道与和风路交口"},{"KKBH":"610271010","HPHM":"津RRJ033","JGSK":"2021-04-01 07:19:50.568","CDBH":"8","XSFX":"由北向南","XSFXDM":"4","KKMC":"中新大道与华五路交口"},{"KKBH":"610276124","HPHM":"津DYR815","JGSK":"2021-04-01 07:19:50.581","CDBH":"8","XSFX":"由南向北","XSFXDM":"3","KKMC":"中新大道与中生大道交口"},{"KKBH":"610266117","HPHM":"津FDF595","JGSK":"2021-04-01 07:19:50.589","CDBH":"8","XSFX":"由南向北","XSFXDM":"3","KKMC":"中生大道与和韵路交口"},{"KKBH":"610401004","HPHM":"辽PZ8595","JGSK":"2021-04-01 07:19:50.599","CDBH":"7","XSFX":"由南向北","XSFXDM":"3","KKMC":"和畅路与和风路交口"},{"KKBH":"610401005","HPHM":"津RQD379","JGSK":"2021-04-01 07:19:50.604","CDBH":"12","XSFX":"由北向南","XSFXDM":"4","KKMC":"和畅路与和顺路交口"},{"KKBH":"610256114","HPHM":"京A1SE64","JGSK":"2021-04-01 07:19:50.612","CDBH":"1","XSFX":"由西向东","XSFXDM":"2","KKMC":"中天大道与和旭路交口"},{"KKBH":"720881002000","HPHM":"津LCG896","JGSK":"2021-04-01 07:19:50.626","CDBH":"13","XSFX":"由北向南","XSFXDM":"4","KKMC":"海旭道与安正路交口"},{"KKBH":"610276126","HPHM":"津A8V622","JGSK":"2021-04-01 07:19:50.698","CDBH":"7","XSFX":"由北向南","XSFXDM":"4","KKMC":"中新大道与和意路交口"},{"KKBH":"610391007","HPHM":"津FCG910","JGSK":"2021-04-01 07:19:50.814","CDBH":"4","XSFX":"由西向东","XSFXDM":"2","KKMC":"和韵路与和风路交口"},{"KKBH":"610256113","HPHM":"津A9V507","JGSK":"2021-04-01 07:19:50.837","CDBH":"7","XSFX":"由北向南","XSFXDM":"4","KKMC":"中天大道与和风路交口"},{"KKBH":"720891003000","HPHM":"津GFD089","JGSK":"2021-04-01 07:19:50.849","CDBH":"7","XSFX":"由南向北","XSFXDM":"3","KKMC":"海博道与安正路交口"},{"KKBH":"610276126","HPHM":"津RCJ810","JGSK":"2021-04-01 07:19:50.852","CDBH":"2","XSFX":"由东向西","XSFXDM":"1","KKMC":"中新大道与和意路交口"},{"KKBH":"720881004000","HPHM":"冀A4E305","JGSK":"2021-04-01 07:19:50.909","CDBH":"8","XSFX":"由北向南","XSFXDM":"4","KKMC":"海旭道与永盛路交口"},{"KKBH":"610276126","HPHM":"津C97125","JGSK":"2021-04-01 07:19:50.913","CDBH":"5","XSFX":"由南向北","XSFXDM":"3","KKMC":"中新大道与和意路交口"},{"KKBH":"610271009","HPHM":"冀B5MP52","JGSK":"2021-04-01 07:19:50.913","CDBH":"7","XSFX":"由南向北","XSFXDM":"3","KKMC":"中新大道与泰七路交口"},{"KKBH":"7208610020000","HPHM":"津C36608","JGSK":"2021-04-01 07:19:50.914","CDBH":"11","XSFX":"由北向南","XSFXDM":"4","KKMC":"海晨道与安正路交口正向"},{"KKBH":"610286127","HPHM":"津GSV108","JGSK":"2021-04-01 07:19:50.932","CDBH":"5","XSFX":"由西向东","XSFXDM":"2","KKMC":"中津大道与和畅路交口"},{"KKBH":"610271010","HPHM":"津ATH418","JGSK":"2021-04-01 07:19:50.942","CDBH":"7","XSFX":"由北向南","XSFXDM":"4","KKMC":"中新大道与华五路交口"},{"KKBH":"610276124","HPHM":"津NVJ766","JGSK":"2021-04-01 07:19:50.958","CDBH":"1","XSFX":"由东向西","XSFXDM":"1","KKMC":"中新大道与中生大道交口"},{"KKBH":"610256116","HPHM":"冀AL925Y","JGSK":"2021-04-01 07:19:50.959","CDBH":"6","XSFX":"由西向东","XSFXDM":"2","KKMC":"中天大道与和顺路交口"},{"KKBH":"610276125","HPHM":"津NTT016","JGSK":"2021-04-01 07:19:50.976","CDBH":"1","XSFX":"由东向西","XSFXDM":"1","KKMC":"中新大道与和顺路交口"},{"KKBH":"720881002000","HPHM":"津A2U409","JGSK":"2021-04-01 07:19:51.051","CDBH":"6","XSFX":"由西向东","XSFXDM":"2","KKMC":"海旭道与安正路交口"},{"KKBH":"610276125","HPHM":"津RCF003","JGSK":"2021-04-01 07:19:51.078","CDBH":"5","XSFX":"由南向北","XSFXDM":"3","KKMC":"中新大道与和顺路交口"},{"KKBH":"610266117","HPHM":"津A1M136","JGSK":"2021-04-01 07:19:51.09","CDBH":"11","XSFX":"由北向南","XSFXDM":"4","KKMC":"中生大道与和韵路交口"},{"KKBH":"610401004","HPHM":"黑J5J131","JGSK":"2021-04-01 07:19:51.125","CDBH":"1","XSFX":"由东向西","XSFXDM":"1","KKMC":"和畅路与和风路交口"},{"KKBH":"610391007","HPHM":"津A7U762","JGSK":"2021-04-01 07:19:51.169","CDBH":"12","XSFX":"由北向南","XSFXDM":"4","KKMC":"和韵路与和风路交口"},{"KKBH":"610276124","HPHM":"鲁LES175","JGSK":"2021-04-01 07:19:51.176","CDBH":"3","XSFX":"由东向西","XSFXDM":"1","KKMC":"中新大道与中生大道交口"},{"KKBH":"610266117","HPHM":"蒙A375JA","JGSK":"2021-04-01 07:19:51.183","CDBH":"2","XSFX":"由东向西","XSFXDM":"1","KKMC":"中生大道与和韵路交口"},{"KKBH":"610401004","HPHM":"津ML3676","JGSK":"2021-04-01 07:19:51.193","CDBH":"9","XSFX":"由南向北","XSFXDM":"3","KKMC":"和畅路与和风路交口"},{"KKBH":"7208910080000","HPHM":"津AS0836","JGSK":"2021-04-01 07:19:51.201","CDBH":"10","XSFX":"由南向北","XSFXDM":"3","KKMC":"海博道与荣盛路交口正向"},{"KKBH":"610256112","HPHM":"津GAQ605","JGSK":"2021-04-01 07:19:51.238","CDBH":"11","XSFX":"由北向南","XSFXDM":"4","KKMC":"中天大道与中津大道交口"},{"KKBH":"720541003000","HPHM":"豫RHJ616","JGSK":"2021-04-01 07:19:51.33","CDBH":"1","XSFX":"由东向西","XSFXDM":"1","KKMC":"动漫环路西与动漫西路交口"},{"KKBH":"610256115","HPHM":"津FHX826","JGSK":"2021-04-01 07:19:51.332","CDBH":"4","XSFX":"由西向东","XSFXDM":"2","KKMC":"中天大道与中生大道交口"},{"KKBH":"610256115","HPHM":"车牌","JGSK":"2021-04-01 07:19:51.333","CDBH":"5","XSFX":"由西向东","XSFXDM":"2","KKMC":"中天大道与中生大道交口"},{"KKBH":"610256114","HPHM":"津GDL559","JGSK":"2021-04-01 07:19:51.375","CDBH":"7","XSFX":"由北向南","XSFXDM":"4","KKMC":"中天大道与和旭路交口"},{"KKBH":"720891006000","HPHM":"津H13651","JGSK":"2021-04-01 07:19:51.398","CDBH":"7","XSFX":"由西向东","XSFXDM":"2","KKMC":"海博道与永盛路交口"},{"KKBH":"720881002000","HPHM":"津HKW912","JGSK":"2021-04-01 07:19:51.436","CDBH":"10","XSFX":"由南向北","XSFXDM":"3","KKMC":"海旭道与安正路交口"},{"KKBH":"610256115","HPHM":"津REV726","JGSK":"2021-04-01 07:19:51.485","CDBH":"6","XSFX":"由西向东","XSFXDM":"2","KKMC":"中天大道与中生大道交口"},{"KKBH":"6103261420000","HPHM":"津LH5503","JGSK":"2021-04-01 07:19:51.496","CDBH":"4","XSFX":"由西向东","XSFXDM":"2","KKMC":"中成大道与泰七路交口正向"},{"KKBH":"711","HPHM":"津DKT178","JGSK":"2021-04-01 07:19:51.518","CDBH":"8","XSFX":"由北向南","XSFXDM":"4","KKMC":"不礼让行人中新大道与和旭路交口"},{"KKBH":"7208910040000","HPHM":"津MA1614","JGSK":"2021-04-01 07:19:51.532","CDBH":"6","XSFX":"由西向东","XSFXDM":"2","KKMC":"海博道与安平路交口正向"},{"KKBH":"610256115","HPHM":"鲁HB790U","JGSK":"2021-04-01 07:19:51.542","CDBH":"7","XSFX":"由南向北","XSFXDM":"3","KKMC":"中天大道与中生大道交口"},{"KKBH":"720891004000","HPHM":"津A9L629","JGSK":"2021-04-01 07:19:51.547","CDBH":"5","XSFX":"由西向东","XSFXDM":"2","KKMC":"海博道与安平路交口"},{"KKBH":"610256116","HPHM":"津CA1811","JGSK":"2021-04-01 07:19:51.552","CDBH":"12","XSFX":"由北向南","XSFXDM":"4","KKMC":"中天大道与和顺路交口"},{"KKBH":"610401005","HPHM":"京N222X1","JGSK":"2021-04-01 07:19:51.6","CDBH":"10","XSFX":"由北向南","XSFXDM":"4","KKMC":"和畅路与和顺路交口"},{"KKBH":"610276124","HPHM":"津B2G595","JGSK":"2021-04-01 07:19:51.606","CDBH":"4","XSFX":"由西向东","XSFXDM":"2","KKMC":"中新大道与中生大道交口"},{"KKBH":"720861003000","HPHM":"晋ES2695","JGSK":"2021-04-01 07:19:51.613","CDBH":"4","XSFX":"由西向东","XSFXDM":"2","KKMC":"海晨道与安明路交口"},{"KKBH":"7208910030000","HPHM":"冀B8A2T8","JGSK":"2021-04-01 07:19:51.681","CDBH":"4","XSFX":"由西向东","XSFXDM":"2","KKMC":"海博道与安正路交口正向"},{"KKBH":"610276124","HPHM":"津KVQ866","JGSK":"2021-04-01 07:19:51.718","CDBH":"10","XSFX":"由北向南","XSFXDM":"4","KKMC":"中新大道与中生大道交口"},{"KKBH":"610326142000","HPHM":"冀B9C5R3","JGSK":"2021-04-01 07:19:51.749","CDBH":"14","XSFX":"由北向南","XSFXDM":"4","KKMC":"中成大道与泰七路交口"},{"KKBH":"610401004","HPHM":"津FFK997","JGSK":"2021-04-01 07:19:51.753","CDBH":"4","XSFX":"由西向东","XSFXDM":"2","KKMC":"和畅路与和风路交口"},{"KKBH":"610256112","HPHM":"津A5B575","JGSK":"2021-04-01 07:19:51.757","CDBH":"4","XSFX":"由西向东","XSFXDM":"2","KKMC":"中天大道与中津大道交口"},{"KKBH":"720891003000","HPHM":"车牌","JGSK":"2021-04-01 07:19:51.785","CDBH":"6","XSFX":"由西向东","XSFXDM":"2","KKMC":"海博道与安正路交口"},{"KKBH":"720861003000","HPHM":"冀J1QT11","JGSK":"2021-04-01 07:19:51.855","CDBH":"5","XSFX":"由西向东","XSFXDM":"2","KKMC":"海晨道与安明路交口"},{"KKBH":"7208910030000","HPHM":"冀CEQ637","JGSK":"2021-04-01 07:19:51.885","CDBH":"6","XSFX":"由西向东","XSFXDM":"2","KKMC":"海博道与安正路交口正向"},{"KKBH":"610256112","HPHM":"津GYH330","JGSK":"2021-04-01 07:19:51.891","CDBH":"10","XSFX":"由北向南","XSFXDM":"4","KKMC":"中天大道与中津大道交口"},{"KKBH":"610276124","HPHM":"津HT8400","JGSK":"2021-04-01 07:19:51.919","CDBH":"2","XSFX":"由东向西","XSFXDM":"1","KKMC":"中新大道与中生大道交口"},{"KKBH":"7208610030000","HPHM":"津JDQ689","JGSK":"2021-04-01 07:19:51.939","CDBH":"5","XSFX":"由西向东","XSFXDM":"2","KKMC":"海晨道与安明路交口正向"},{"KKBH":"7280310030000","HPHM":"冀H6622Q","JGSK":"2021-04-01 07:19:51.951","CDBH":"3","XSFX":"由南向北","XSFXDM":"3","KKMC":"动漫中路与文二路交口正向"},{"KKBH":"7205710040000","HPHM":"津DTZ186","JGSK":"2021-04-01 07:19:51.968","CDBH":"3","XSFX":"由西向东","XSFXDM":"2","KKMC":"动漫东路与动漫中路交口正向"},{"KKBH":"610256114","HPHM":"津ADN7885","JGSK":"2021-04-01 07:19:51.968","CDBH":"5","XSFX":"由南向北","XSFXDM":"3","KKMC":"中天大道与和旭路交口"},{"KKBH":"720881002000","HPHM":"津C180L5","JGSK":"2021-04-01 07:19:51.992","CDBH":"7","XSFX":"由西向东","XSFXDM":"2","KKMC":"海旭道与安正路交口"},{"KKBH":"610256115","HPHM":"津A7H768","JGSK":"2021-04-01 07:19:51.998","CDBH":"7","XSFX":"由南向北","XSFXDM":"3","KKMC":"中天大道与中生大道交口"},{"KKBH":"6071310030000","HPHM":"辽A8V96L","JGSK":"2021-04-01 07:19:52.011","CDBH":"1","XSFX":"由东向西","XSFXDM":"1","KKMC":"中央大道与海旭道交口正向"},{"KKBH":"7208810050000","HPHM":"津HU7376","JGSK":"2021-04-01 07:19:52.012","CDBH":"9","XSFX":"由北向南","XSFXDM":"4","KKMC":"海旭道与明盛路交口正向"},{"KKBH":"720891003000","HPHM":"车牌","JGSK":"2021-04-01 07:19:52.021","CDBH":"5","XSFX":"由西向东","XSFXDM":"2","KKMC":"海博道与安正路交口"},{"KKBH":"610401004","HPHM":"津QG9628","JGSK":"2021-04-01 07:19:52.03","CDBH":"6","XSFX":"由西向东","XSFXDM":"2","KKMC":"和畅路与和风路交口"},{"KKBH":"610276126","HPHM":"鄂FA5L17","JGSK":"2021-04-01 07:19:52.059","CDBH":"1","XSFX":"由东向西","XSFXDM":"1","KKMC":"中新大道与和意路交口"},{"KKBH":"610266118","HPHM":"津JZ1126","JGSK":"2021-04-01 07:19:52.156","CDBH":"5","XSFX":"由西向东","XSFXDM":"2","KKMC":"中生大道与和畅路交口"},{"KKBH":"610256113","HPHM":"津A9J163","JGSK":"2021-04-01 07:19:52.167","CDBH":"7","XSFX":"由北向南","XSFXDM":"4","KKMC":"中天大道与和风路交口"},{"KKBH":"610286127","HPHM":"津MFG511","JGSK":"2021-04-01 07:19:52.191","CDBH":"9","XSFX":"由南向北","XSFXDM":"3","KKMC":"中津大道与和畅路交口"},{"KKBH":"610276124","HPHM":"津RMA750","JGSK":"2021-04-01 07:19:52.223","CDBH":"2","XSFX":"由东向西","XSFXDM":"1","KKMC":"中新大道与中生大道交口"},{"KKBH":"610276125","HPHM":"冀B2CR96","JGSK":"2021-04-01 07:19:52.287","CDBH":"5","XSFX":"由南向北","XSFXDM":"3","KKMC":"中新大道与和顺路交口"},{"KKBH":"610266118","HPHM":"冀AF9H83","JGSK":"2021-04-01 07:19:52.298","CDBH":"11","XSFX":"由北向南","XSFXDM":"4","KKMC":"中生大道与和畅路交口"},{"KKBH":"720891003000","HPHM":"车牌","JGSK":"2021-04-01 07:19:52.344","CDBH":"5","XSFX":"由西向东","XSFXDM":"2","KKMC":"海博道与安正路交口"},{"KKBH":"610256116","HPHM":"冀AD7T68","JGSK":"2021-04-01 07:19:52.352","CDBH":"11","XSFX":"由北向南","XSFXDM":"4","KKMC":"中天大道与和顺路交口"},{"KKBH":"7208910030000","HPHM":"津RWL889","JGSK":"2021-04-01 07:19:52.434","CDBH":"6","XSFX":"由西向东","XSFXDM":"2","KKMC":"海博道与安正路交口正向"},{"KKBH":"7208810020000","HPHM":"津J91922","JGSK":"2021-04-01 07:19:52.468","CDBH":"12","XSFX":"由北向南","XSFXDM":"4","KKMC":"海旭道与安正路交口正向"},{"KKBH":"610256112","HPHM":"苏GK390H","JGSK":"2021-04-01 07:19:52.472","CDBH":"1","XSFX":"由东向西","XSFXDM":"1","KKMC":"中天大道与中津大道交口"},{"KKBH":"610271010","HPHM":"津ATH418","JGSK":"2021-04-01 07:19:52.611","CDBH":"7","XSFX":"由北向南","XSFXDM":"4","KKMC":"中新大道与华五路交口"},{"KKBH":"610401004","HPHM":"辽PZ8595","JGSK":"2021-04-01 07:19:52.633","CDBH":"8","XSFX":"由南向北","XSFXDM":"3","KKMC":"和畅路与和风路交口"},{"KKBH":"720881007000","HPHM":"津C1M692","JGSK":"2021-04-01 07:19:52.637","CDBH":"3","XSFX":"由西向东","XSFXDM":"2","KKMC":"海旭道与弘通路交口"},{"KKBH":"610266118","HPHM":"津MYP679","JGSK":"2021-04-01 07:19:52.662","CDBH":"10","XSFX":"由北向南","XSFXDM":"4","KKMC":"中生大道与和畅路交口"},{"KKBH":"610266118","HPHM":"津GWJ226","JGSK":"2021-04-01 07:19:52.699","CDBH":"12","XSFX":"由北向南","XSFXDM":"4","KKMC":"中生大道与和畅路交口"},{"KKBH":"720881002000","HPHM":"鲁NMH369","JGSK":"2021-04-01 07:19:52.728","CDBH":"5","XSFX":"由西向东","XSFXDM":"2","KKMC":"海旭道与安正路交口"},{"KKBH":"610401004","HPHM":"冀JH576M","JGSK":"2021-04-01 07:19:52.783","CDBH":"5","XSFX":"由西向东","XSFXDM":"2","KKMC":"和畅路与和风路交口"},{"KKBH":"610266117","HPHM":"津J26958","JGSK":"2021-04-01 07:19:52.824","CDBH":"8","XSFX":"由南向北","XSFXDM":"3","KKMC":"中生大道与和韵路交口"},{"KKBH":"610276126","HPHM":"津KZF076","JGSK":"2021-04-01 07:19:52.865","CDBH":"7","XSFX":"由北向南","XSFXDM":"4","KKMC":"中新大道与和意路交口"},{"KKBH":"7208610030000","HPHM":"津DJB098","JGSK":"2021-04-01 07:19:52.896","CDBH":"7","XSFX":"由南向北","XSFXDM":"3","KKMC":"海晨道与安明路交口正向"},{"KKBH":"720891004000","HPHM":"津H11015","JGSK":"2021-04-01 07:19:52.905","CDBH":"5","XSFX":"由西向东","XSFXDM":"2","KKMC":"海博道与安平路交口"},{"KKBH":"610391008","HPHM":"津GZL100","JGSK":"2021-04-01 07:19:52.918","CDBH":"4","XSFX":"由西向东","XSFXDM":"2","KKMC":"和韵路与和旭路交口"},{"KKBH":"610391007","HPHM":"冀C0185E","JGSK":"2021-04-01 07:19:52.97","CDBH":"11","XSFX":"由北向南","XSFXDM":"4","KKMC":"和韵路与和风路交口"},{"KKBH":"610256116","HPHM":"冀BZ837G","JGSK":"2021-04-01 07:19:52.993","CDBH":"12","XSFX":"由北向南","XSFXDM":"4","KKMC":"中天大道与和顺路交口"},{"KKBH":"720881005000","HPHM":"津HLA158","JGSK":"2021-04-01 07:19:53.001","CDBH":"9","XSFX":"由北向南","XSFXDM":"4","KKMC":"海旭道与明盛路交口"},{"KKBH":"711","HPHM":"津MLY319","JGSK":"2021-04-01 07:19:53.005","CDBH":"2","XSFX":"由东向西","XSFXDM":"1","KKMC":"不礼让行人中新大道与和旭路交口"},{"KKBH":"610256114","HPHM":"津HK7022","JGSK":"2021-04-01 07:19:53.006","CDBH":"1","XSFX":"由西向东","XSFXDM":"2","KKMC":"中天大道与和旭路交口"},{"KKBH":"610271009","HPHM":"津RXC299","JGSK":"2021-04-01 07:19:53.008","CDBH":"8","XSFX":"由南向北","XSFXDM":"3","KKMC":"中新大道与泰七路交口"},{"KKBH":"7208610030000","HPHM":"冀R1Y3U1","JGSK":"2021-04-01 07:19:53.014","CDBH":"2","XSFX":"由东向西","XSFXDM":"1","KKMC":"海晨道与安明路交口正向"},{"KKBH":"610266117","HPHM":"蒙AU350B","JGSK":"2021-04-01 07:19:53.024","CDBH":"4","XSFX":"由西向东","XSFXDM":"2","KKMC":"中生大道与和韵路交口"},{"KKBH":"610286127","HPHM":"京N8Y157","JGSK":"2021-04-01 07:19:53.041","CDBH":"8","XSFX":"由南向北","XSFXDM":"3","KKMC":"中津大道与和畅路交口"},{"KKBH":"610266117","HPHM":"津A26Q07","JGSK":"2021-04-01 07:19:53.069","CDBH":"2","XSFX":"由东向西","XSFXDM":"1","KKMC":"中生大道与和韵路交口"},{"KKBH":"7208610030000","HPHM":"冀D626QD","JGSK":"2021-04-01 07:19:53.09","CDBH":"4","XSFX":"由西向东","XSFXDM":"2","KKMC":"海晨道与安明路交口正向"},{"KKBH":"610271010","HPHM":"津RRJ033","JGSK":"2021-04-01 07:19:53.091","CDBH":"8","XSFX":"由北向南","XSFXDM":"4","KKMC":"中新大道与华五路交口"},{"KKBH":"610266117","HPHM":"鲁E01K00","JGSK":"2021-04-01 07:19:53.091","CDBH":"10","XSFX":"由北向南","XSFXDM":"4","KKMC":"中生大道与和韵路交口"},{"KKBH":"740011002000","HPHM":"京AYX521","JGSK":"2021-04-01 07:19:53.146","CDBH":"14","XSFX":"由北向南","XSFXDM":"4","KKMC":"静湖南路与华一路交口"},{"KKBH":"720891004000","HPHM":"津H16369","JGSK":"2021-04-01 07:19:53.149","CDBH":"6","XSFX":"由西向东","XSFXDM":"2","KKMC":"海博道与安平路交口"},{"KKBH":"610401004","HPHM":"津C03R55","JGSK":"2021-04-01 07:19:53.149","CDBH":"4","XSFX":"由西向东","XSFXDM":"2","KKMC":"和畅路与和风路交口"},{"KKBH":"610256112","HPHM":"冀A637MH","JGSK":"2021-04-01 07:19:53.162","CDBH":"12","XSFX":"由北向南","XSFXDM":"4","KKMC":"中天大道与中津大道交口"},{"KKBH":"610256114","HPHM":"津KMK515","JGSK":"2021-04-01 07:19:53.164","CDBH":"8","XSFX":"由北向南","XSFXDM":"4","KKMC":"中天大道与和旭路交口"},{"KKBH":"610271010","HPHM":"浙J150H9","JGSK":"2021-04-01 07:19:53.17","CDBH":"8","XSFX":"由北向南","XSFXDM":"4","KKMC":"中新大道与华五路交口"},{"KKBH":"610256113","HPHM":"津HCC920","JGSK":"2021-04-01 07:19:53.181","CDBH":"7","XSFX":"由北向南","XSFXDM":"4","KKMC":"中天大道与和风路交口"},{"KKBH":"610266117","HPHM":"车牌","JGSK":"2021-04-01 07:19:53.186","CDBH":"7","XSFX":"由南向北","XSFXDM":"3","KKMC":"中生大道与和韵路交口"},{"KKBH":"7208810020000","HPHM":"津A6L511","JGSK":"2021-04-01 07:19:53.202","CDBH":"2","XSFX":"由东向西","XSFXDM":"1","KKMC":"海旭道与安正路交口正向"},{"KKBH":"610271008","HPHM":"车牌","JGSK":"2021-04-01 07:19:53.207","CDBH":"1","XSFX":"由南向北","XSFXDM":"3","KKMC":"中新大道与航母主题公园支路交口"},{"KKBH":"610276125","HPHM":"津RAE257","JGSK":"2021-04-01 07:19:53.216","CDBH":"1","XSFX":"由东向西","XSFXDM":"1","KKMC":"中新大道与和顺路交口"},{"KKBH":"7208810050000","HPHM":"津RJX080","JGSK":"2021-04-01 07:19:53.229","CDBH":"5","XSFX":"由西向东","XSFXDM":"2","KKMC":"海旭道与明盛路交口正向"},{"KKBH":"610286127","HPHM":"津G49166","JGSK":"2021-04-01 07:19:53.256","CDBH":"4","XSFX":"由西向东","XSFXDM":"2","KKMC":"中津大道与和畅路交口"},{"KKBH":"610256116","HPHM":"津C721B6","JGSK":"2021-04-01 07:19:53.273","CDBH":"6","XSFX":"由西向东","XSFXDM":"2","KKMC":"中天大道与和顺路交口"},{"KKBH":"610276124","HPHM":"津DPH508","JGSK":"2021-04-01 07:19:53.277","CDBH":"3","XSFX":"由东向西","XSFXDM":"1","KKMC":"中新大道与中生大道交口"},{"KKBH":"610261003000","HPHM":"津G60211","JGSK":"2021-04-01 07:19:53.351","CDBH":"10","XSFX":"由东向西","XSFXDM":"1","KKMC":"中生大道与静湖南路交口"},{"KKBH":"610266122000","HPHM":"津E27262","JGSK":"2021-04-01 07:19:53.36","CDBH":"2","XSFX":"由西向东","XSFXDM":"2","KKMC":"生态城中生大道故道河一桥西向东上桥处"},{"KKBH":"720891003000","HPHM":"车牌","JGSK":"2021-04-01 07:19:53.463","CDBH":"6","XSFX":"由西向东","XSFXDM":"2","KKMC":"海博道与安正路交口"},{"KKBH":"7205610020000","HPHM":"津D69269","JGSK":"2021-04-01 07:19:53.489","CDBH":"1","XSFX":"由东向西","XSFXDM":"1","KKMC":"动漫北路与文三路交口正向"},{"KKBH":"7208910030000","HPHM":"津RNJ611","JGSK":"2021-04-01 07:19:53.492","CDBH":"4","XSFX":"由西向东","XSFXDM":"2","KKMC":"海博道与安正路交口正向"},{"KKBH":"610266118","HPHM":"津JSR822","JGSK":"2021-04-01 07:19:53.498","CDBH":"10","XSFX":"由北向南","XSFXDM":"4","KKMC":"中生大道与和畅路交口"},{"KKBH":"610401004","HPHM":"津GUN008","JGSK":"2021-04-01 07:19:53.509","CDBH":"4","XSFX":"由西向东","XSFXDM":"2","KKMC":"和畅路与和风路交口"},{"KKBH":"7400110020000","HPHM":"津ML8785","JGSK":"2021-04-01 07:19:53.516","CDBH":"7","XSFX":"由北向南","XSFXDM":"4","KKMC":"静湖南路与华一路交口正向"},{"KKBH":"610266118","HPHM":"津FP2821","JGSK":"2021-04-01 07:19:53.571","CDBH":"11","XSFX":"由北向南","XSFXDM":"4","KKMC":"中生大道与和畅路交口"},{"KKBH":"610256116","HPHM":"津RSS520","JGSK":"2021-04-01 07:19:53.632","CDBH":"12","XSFX":"由北向南","XSFXDM":"4","KKMC":"中天大道与和顺路交口"},{"KKBH":"610271009","HPHM":"冀B5MP52","JGSK":"2021-04-01 07:19:53.65","CDBH":"7","XSFX":"由南向北","XSFXDM":"3","KKMC":"中新大道与泰七路交口"},{"KKBH":"720881004000","HPHM":"鲁B669KT","JGSK":"2021-04-01 07:19:53.716","CDBH":"1","XSFX":"由东向西","XSFXDM":"1","KKMC":"海旭道与永盛路交口"},{"KKBH":"720891004000","HPHM":"吉AC163E","JGSK":"2021-04-01 07:19:53.784","CDBH":"5","XSFX":"由西向东","XSFXDM":"2","KKMC":"海博道与安平路交口"},{"KKBH":"610286127","HPHM":"津AD78167","JGSK":"2021-04-01 07:19:53.811","CDBH":"4","XSFX":"由西向东","XSFXDM":"2","KKMC":"中津大道与和畅路交口"},{"KKBH":"720881002000","HPHM":"吉B62BN2","JGSK":"2021-04-01 07:19:53.847","CDBH":"6","XSFX":"由西向东","XSFXDM":"2","KKMC":"海旭道与安正路交口"},{"KKBH":"610286127","HPHM":"津RYN878","JGSK":"2021-04-01 07:19:53.889","CDBH":"6","XSFX":"由西向东","XSFXDM":"2","KKMC":"中津大道与和畅路交口"},{"KKBH":"610276126","HPHM":"津A7C600","JGSK":"2021-04-01 07:19:53.979","CDBH":"1","XSFX":"由东向西","XSFXDM":"1","KKMC":"中新大道与和意路交口"},{"KKBH":"610256112","HPHM":"冀B8P0Z8","JGSK":"2021-04-01 07:19:54.007","CDBH":"4","XSFX":"由西向东","XSFXDM":"2","KKMC":"中天大道与中津大道交口"},{"KKBH":"610251002","HPHM":"津A09868D","JGSK":"2021-04-01 07:19:54.007","CDBH":"1","XSFX":"由东向西","XSFXDM":"1","KKMC":"中天大道与和睦路交口"},{"KKBH":"610276124","HPHM":"津NMY685","JGSK":"2021-04-01 07:19:54.011","CDBH":"3","XSFX":"由东向西","XSFXDM":"1","KKMC":"中新大道与中生大道交口"},{"KKBH":"720891003000","HPHM":"车牌","JGSK":"2021-04-01 07:19:54.02","CDBH":"5","XSFX":"由西向东","XSFXDM":"2","KKMC":"海博道与安正路交口"},{"KKBH":"610276126","HPHM":"津DEF639","JGSK":"2021-04-01 07:19:54.027","CDBH":"5","XSFX":"由南向北","XSFXDM":"3","KKMC":"中新大道与和意路交口"},{"KKBH":"610276126","HPHM":"津J54369","JGSK":"2021-04-01 07:19:54.092","CDBH":"5","XSFX":"由南向北","XSFXDM":"3","KKMC":"中新大道与和意路交口"},{"KKBH":"610266118","HPHM":"津H76808","JGSK":"2021-04-01 07:19:54.14","CDBH":"11","XSFX":"由北向南","XSFXDM":"4","KKMC":"中生大道与和畅路交口"},{"KKBH":"610276124","HPHM":"津C78J51","JGSK":"2021-04-01 07:19:54.166","CDBH":"4","XSFX":"由西向东","XSFXDM":"2","KKMC":"中新大道与中生大道交口"},{"KKBH":"610256112","HPHM":"津A8R580","JGSK":"2021-04-01 07:19:54.197","CDBH":"5","XSFX":"由西向东","XSFXDM":"2","KKMC":"中天大道与中津大道交口"},{"KKBH":"720891004000","HPHM":"车牌","JGSK":"2021-04-01 07:19:54.234","CDBH":"9","XSFX":"由南向北","XSFXDM":"3","KKMC":"海博道与安平路交口"},{"KKBH":"7208810020000","HPHM":"津K15656","JGSK":"2021-04-01 07:19:54.289","CDBH":"13","XSFX":"由北向南","XSFXDM":"4","KKMC":"海旭道与安正路交口正向"},{"KKBH":"720881002000","HPHM":"津DVX865","JGSK":"2021-04-01 07:19:54.309","CDBH":"10","XSFX":"由南向北","XSFXDM":"3","KKMC":"海旭道与安正路交口"},{"KKBH":"610256112","HPHM":"冀BM212U","JGSK":"2021-04-01 07:19:54.338","CDBH":"8","XSFX":"由南向北","XSFXDM":"3","KKMC":"中天大道与中津大道交口"},{"KKBH":"610261004000","HPHM":"冀BJ16E2","JGSK":"2021-04-01 07:19:54.342","CDBH":"5","XSFX":"由北向南","XSFXDM":"4","KKMC":"中生大道与静湖西路（北侧）"},{"KKBH":"610266117","HPHM":"津KTD992","JGSK":"2021-04-01 07:19:54.344","CDBH":"9","XSFX":"由南向北","XSFXDM":"3","KKMC":"中生大道与和韵路交口"},{"KKBH":"720861003000","HPHM":"鲁A6G70P","JGSK":"2021-04-01 07:19:54.347","CDBH":"4","XSFX":"由西向东","XSFXDM":"2","KKMC":"海晨道与安明路交口"},{"KKBH":"7209010020000","HPHM":"车牌","JGSK":"2021-04-01 07:19:54.371","CDBH":"2","XSFX":"由东向西","XSFXDM":"1","KKMC":"玉林道与安正路交口正向"},{"KKBH":"610256114","HPHM":"鲁N1C079","JGSK":"2021-04-01 07:19:54.373","CDBH":"5","XSFX":"由南向北","XSFXDM":"3","KKMC":"中天大道与和旭路交口"},{"KKBH":"610256115","HPHM":"津B55916","JGSK":"2021-04-01 07:19:54.387","CDBH":"9","XSFX":"由南向北","XSFXDM":"3","KKMC":"中天大道与中生大道交口"},{"KKBH":"720891006000","HPHM":"津C9T675","JGSK":"2021-04-01 07:19:54.442","CDBH":"11","XSFX":"由北向南","XSFXDM":"4","KKMC":"海博道与永盛路交口"},{"KKBH":"610286127","HPHM":"津GSV108","JGSK":"2021-04-01 07:19:54.45","CDBH":"6","XSFX":"由西向东","XSFXDM":"2","KKMC":"中津大道与和畅路交口"},{"KKBH":"7208910030000","HPHM":"津E03067","JGSK":"2021-04-01 07:19:54.46","CDBH":"6","XSFX":"由西向东","XSFXDM":"2","KKMC":"海博道与安正路交口正向"},{"KKBH":"610256111","HPHM":"津GYN079","JGSK":"2021-04-01 07:19:54.463","CDBH":"1","XSFX":"由西向东","XSFXDM":"2","KKMC":"中天大道与和惠路交口"},{"KKBH":"7209010020000","HPHM":"冀B636N0","JGSK":"2021-04-01 07:19:54.47","CDBH":"1","XSFX":"由东向西","XSFXDM":"1","KKMC":"玉林道与安正路交口正向"},{"KKBH":"720881002000","HPHM":"冀AC35S0","JGSK":"2021-04-01 07:19:54.476","CDBH":"7","XSFX":"由西向东","XSFXDM":"2","KKMC":"海旭道与安正路交口"},{"KKBH":"7208810050000","HPHM":"津GHY109","JGSK":"2021-04-01 07:19:54.511","CDBH":"9","XSFX":"由北向南","XSFXDM":"4","KKMC":"海旭道与明盛路交口正向"},{"KKBH":"7208710020000","HPHM":"津JSZ999","JGSK":"2021-04-01 07:19:54.522","CDBH":"6","XSFX":"由南向北","XSFXDM":"3","KKMC":"安正路与芳菲路交口正向"},{"KKBH":"610256112","HPHM":"津C617A8","JGSK":"2021-04-01 07:19:54.54","CDBH":"1","XSFX":"由东向西","XSFXDM":"1","KKMC":"中天大道与中津大道交口"},{"KKBH":"610256112","HPHM":"津KQ0913","JGSK":"2021-04-01 07:19:54.558","CDBH":"9","XSFX":"由南向北","XSFXDM":"3","KKMC":"中天大道与中津大道交口"},{"KKBH":"610276124","HPHM":"京PA5101","JGSK":"2021-04-01 07:19:54.588","CDBH":"8","XSFX":"由南向北","XSFXDM":"3","KKMC":"中新大道与中生大道交口"},{"KKBH":"610401004","HPHM":"津A0K479","JGSK":"2021-04-01 07:19:54.589","CDBH":"6","XSFX":"由西向东","XSFXDM":"2","KKMC":"和畅路与和风路交口"},{"KKBH":"610256114","HPHM":"津C52C11","JGSK":"2021-04-01 07:19:54.628","CDBH":"7","XSFX":"由北向南","XSFXDM":"4","KKMC":"中天大道与和旭路交口"},{"KKBH":"7280310030000","HPHM":"津C6T731","JGSK":"2021-04-01 07:19:54.658","CDBH":"5","XSFX":"由北向南","XSFXDM":"4","KKMC":"动漫中路与文二路交口正向"},{"KKBH":"610266117","HPHM":"蒙DKY323","JGSK":"2021-04-01 07:19:54.664","CDBH":"8","XSFX":"由南向北","XSFXDM":"3","KKMC":"中生大道与和韵路交口"},{"KKBH":"610266118","HPHM":"津ADL7727","JGSK":"2021-04-01 07:19:54.699","CDBH":"12","XSFX":"由北向南","XSFXDM":"4","KKMC":"中生大道与和畅路交口"},{"KKBH":"610256112","HPHM":"津HGT557","JGSK":"2021-04-01 07:19:54.794","CDBH":"11","XSFX":"由北向南","XSFXDM":"4","KKMC":"中天大道与中津大道交口"},{"KKBH":"610256115","HPHM":"津K63109","JGSK":"2021-04-01 07:19:54.846","CDBH":"5","XSFX":"由西向东","XSFXDM":"2","KKMC":"中天大道与中生大道交口"},{"KKBH":"610276126","HPHM":"津C182K7","JGSK":"2021-04-01 07:19:54.915","CDBH":"8","XSFX":"由北向南","XSFXDM":"4","KKMC":"中新大道与和意路交口"},{"KKBH":"610266118","HPHM":"津D89628","JGSK":"2021-04-01 07:19:54.993","CDBH":"8","XSFX":"由南向北","XSFXDM":"3","KKMC":"中生大道与和畅路交口"},{"KKBH":"610256115","HPHM":"冀R6T6P8","JGSK":"2021-04-01 07:19:55.003","CDBH":"4","XSFX":"由西向东","XSFXDM":"2","KKMC":"中天大道与中生大道交口"},{"KKBH":"610401005","HPHM":"鲁HX9M53","JGSK":"2021-04-01 07:19:55.023","CDBH":"11","XSFX":"由北向南","XSFXDM":"4","KKMC":"和畅路与和顺路交口"},{"KKBH":"610256113","HPHM":"津JQW987","JGSK":"2021-04-01 07:19:55.049","CDBH":"8","XSFX":"由北向南","XSFXDM":"4","KKMC":"中天大道与和风路交口"},{"KKBH":"610286127","HPHM":"津DUD811","JGSK":"2021-04-01 07:19:55.066","CDBH":"4","XSFX":"由西向东","XSFXDM":"2","KKMC":"中津大道与和畅路交口"},{"KKBH":"7205410030000","HPHM":"津C1B272","JGSK":"2021-04-01 07:19:55.066","CDBH":"7","XSFX":"由东向西","XSFXDM":"1","KKMC":"动漫环路西与动漫西路交口正向"},{"KKBH":"610391007","HPHM":"津C936C3","JGSK":"2021-04-01 07:19:55.089","CDBH":"1","XSFX":"由东向西","XSFXDM":"1","KKMC":"和韵路与和风路交口"},{"KKBH":"720891003000","HPHM":"车牌","JGSK":"2021-04-01 07:19:55.143","CDBH":"5","XSFX":"由西向东","XSFXDM":"2","KKMC":"海博道与安正路交口"},{"KKBH":"610256116","HPHM":"辽L05E23","JGSK":"2021-04-01 07:19:55.152","CDBH":"10","XSFX":"由北向南","XSFXDM":"4","KKMC":"中天大道与和顺路交口"},{"KKBH":"610276124","HPHM":"鄂A0VP17","JGSK":"2021-04-01 07:19:55.197","CDBH":"3","XSFX":"由东向西","XSFXDM":"1","KKMC":"中新大道与中生大道交口"},{"KKBH":"610276124","HPHM":"津DLS325","JGSK":"2021-04-01 07:19:55.198","CDBH":"1","XSFX":"由东向西","XSFXDM":"1","KKMC":"中新大道与中生大道交口"},{"KKBH":"610276124","HPHM":"辽JN7096","JGSK":"2021-04-01 07:19:55.245","CDBH":"2","XSFX":"由东向西","XSFXDM":"1","KKMC":"中新大道与中生大道交口"},{"KKBH":"610276124","HPHM":"津DWS866","JGSK":"2021-04-01 07:19:55.256","CDBH":"7","XSFX":"由南向北","XSFXDM":"3","KKMC":"中新大道与中生大道交口"},{"KKBH":"610276126","HPHM":"津RCJ810","JGSK":"2021-04-01 07:19:55.259","CDBH":"2","XSFX":"由东向西","XSFXDM":"1","KKMC":"中新大道与和意路交口"},{"KKBH":"720891004000","HPHM":"车牌","JGSK":"2021-04-01 07:19:55.274","CDBH":"9","XSFX":"由南向北","XSFXDM":"3","KKMC":"海博道与安平路交口"},{"KKBH":"728031002000","HPHM":"冀B0PH42","JGSK":"2021-04-01 07:19:55.275","CDBH":"5","XSFX":"由南向北","XSFXDM":"3","KKMC":"动漫中路与文一路交口"},{"KKBH":"720811002000","HPHM":"津BE5271","JGSK":"2021-04-01 07:19:55.279","CDBH":"3","XSFX":"由南向北","XSFXDM":"3","KKMC":"动漫南路与文一路交口"},{"KKBH":"610266117","HPHM":"津A1R151","JGSK":"2021-04-01 07:19:55.282","CDBH":"10","XSFX":"由北向南","XSFXDM":"4","KKMC":"中生大道与和韵路交口"},{"KKBH":"7208210040000","HPHM":"车牌","JGSK":"2021-04-01 07:19:55.314","CDBH":"6","XSFX":"由北向南","XSFXDM":"4","KKMC":"动漫西路与动漫北路交口正向"},{"KKBH":"610256116","HPHM":"皖LWQ288","JGSK":"2021-04-01 07:19:55.321","CDBH":"8","XSFX":"由南向北","XSFXDM":"3","KKMC":"中天大道与和顺路交口"},{"KKBH":"610256115","HPHM":"车牌","JGSK":"2021-04-01 07:19:55.325","CDBH":"6","XSFX":"由西向东","XSFXDM":"2","KKMC":"中天大道与中生大道交口"},{"KKBH":"610256116","HPHM":"津FAN051","JGSK":"2021-04-01 07:19:55.354","CDBH":"6","XSFX":"由西向东","XSFXDM":"2","KKMC":"中天大道与和顺路交口"},{"KKBH":"610256113","HPHM":"津A9V507","JGSK":"2021-04-01 07:19:55.368","CDBH":"7","XSFX":"由北向南","XSFXDM":"4","KKMC":"中天大道与和风路交口"},{"KKBH":"720881005000","HPHM":"津AD11713","JGSK":"2021-04-01 07:19:55.405","CDBH":"9","XSFX":"由北向南","XSFXDM":"4","KKMC":"海旭道与明盛路交口"},{"KKBH":"610256114","HPHM":"津JZC676","JGSK":"2021-04-01 07:19:55.44","CDBH":"8","XSFX":"由北向南","XSFXDM":"4","KKMC":"中天大道与和旭路交口"},{"KKBH":"610256115","HPHM":"冀BM029J","JGSK":"2021-04-01 07:19:55.462","CDBH":"8","XSFX":"由南向北","XSFXDM":"3","KKMC":"中天大道与中生大道交口"},{"KKBH":"720891004000","HPHM":"津MA1614","JGSK":"2021-04-01 07:19:55.467","CDBH":"5","XSFX":"由西向东","XSFXDM":"2","KKMC":"海博道与安平路交口"},{"KKBH":"610256116","HPHM":"津RD0684","JGSK":"2021-04-01 07:19:55.478","CDBH":"7","XSFX":"由南向北","XSFXDM":"3","KKMC":"中天大道与和顺路交口"},{"KKBH":"610271010","HPHM":"浙J150H9","JGSK":"2021-04-01 07:19:55.49","CDBH":"8","XSFX":"由北向南","XSFXDM":"4","KKMC":"中新大道与华五路交口"},{"KKBH":"610271009","HPHM":"津RXC299","JGSK":"2021-04-01 07:19:55.524","CDBH":"8","XSFX":"由南向北","XSFXDM":"3","KKMC":"中新大道与泰七路交口"},{"KKBH":"610266117","HPHM":"津RUU902","JGSK":"2021-04-01 07:19:55.531","CDBH":"5","XSFX":"由西向东","XSFXDM":"2","KKMC":"中生大道与和韵路交口"},{"KKBH":"720891003000","HPHM":"车牌","JGSK":"2021-04-01 07:19:55.54","CDBH":"6","XSFX":"由西向东","XSFXDM":"2","KKMC":"海博道与安正路交口"},{"KKBH":"7208810050000","HPHM":"津RUS588","JGSK":"2021-04-01 07:19:55.548","CDBH":"4","XSFX":"由西向东","XSFXDM":"2","KKMC":"海旭道与明盛路交口正向"},{"KKBH":"7280310030000","HPHM":"津K25556","JGSK":"2021-04-01 07:19:55.591","CDBH":"3","XSFX":"由南向北","XSFXDM":"3","KKMC":"动漫中路与文二路交口正向"},{"KKBH":"610271008","HPHM":"津D50117","JGSK":"2021-04-01 07:19:55.593","CDBH":"5","XSFX":"由北向南","XSFXDM":"4","KKMC":"中新大道与航母主题公园支路交口"},{"KKBH":"610256115","HPHM":"津A3K888","JGSK":"2021-04-01 07:19:55.621","CDBH":"1","XSFX":"由东向西","XSFXDM":"1","KKMC":"中天大道与中生大道交口"},{"KKBH":"720881002000","HPHM":"津A6L511","JGSK":"2021-04-01 07:19:55.659","CDBH":"2","XSFX":"由东向西","XSFXDM":"1","KKMC":"海旭道与安正路交口"},{"KKBH":"610391008","HPHM":"津GZL100","JGSK":"2021-04-01 07:19:55.678","CDBH":"5","XSFX":"由西向东","XSFXDM":"2","KKMC":"和韵路与和旭路交口"},{"KKBH":"7208910030000","HPHM":"津C5Y740","JGSK":"2021-04-01 07:19:55.68","CDBH":"4","XSFX":"由西向东","XSFXDM":"2","KKMC":"海博道与安正路交口正向"},{"KKBH":"720881002000","HPHM":"津RLE799","JGSK":"2021-04-01 07:19:55.686","CDBH":"5","XSFX":"由西向东","XSFXDM":"2","KKMC":"海旭道与安正路交口"},{"KKBH":"7208610030000","HPHM":"车牌","JGSK":"2021-04-01 07:19:55.705","CDBH":"1","XSFX":"由东向西","XSFXDM":"1","KKMC":"海晨道与安明路交口正向"},{"KKBH":"610286127","HPHM":"津GCK816","JGSK":"2021-04-01 07:19:55.735","CDBH":"5","XSFX":"由西向东","XSFXDM":"2","KKMC":"中津大道与和畅路交口"},{"KKBH":"720891004000","HPHM":"车牌","JGSK":"2021-04-01 07:19:55.753","CDBH":"9","XSFX":"由南向北","XSFXDM":"3","KKMC":"海博道与安平路交口"},{"KKBH":"720891004000","HPHM":"津H16369","JGSK":"2021-04-01 07:19:55.833","CDBH":"8","XSFX":"由南向北","XSFXDM":"3","KKMC":"海博道与安平路交口"},{"KKBH":"610401004","HPHM":"津NXJ808","JGSK":"2021-04-01 07:19:55.873","CDBH":"1","XSFX":"由东向西","XSFXDM":"1","KKMC":"和畅路与和风路交口"},{"KKBH":"7208810020000","HPHM":"豫C20D51","JGSK":"2021-04-01 07:19:55.88","CDBH":"12","XSFX":"由北向南","XSFXDM":"4","KKMC":"海旭道与安正路交口正向"},{"KKBH":"610276126","HPHM":"车牌","JGSK":"2021-04-01 07:19:55.887","CDBH":"8","XSFX":"由北向南","XSFXDM":"4","KKMC":"中新大道与和意路交口"},{"KKBH":"610271010","HPHM":"津A00755D","JGSK":"2021-04-01 07:19:55.888","CDBH":"8","XSFX":"由北向南","XSFXDM":"4","KKMC":"中新大道与华五路交口"},{"KKBH":"7208610030000","HPHM":"辽PQM275","JGSK":"2021-04-01 07:19:55.899","CDBH":"4","XSFX":"由西向东","XSFXDM":"2","KKMC":"海晨道与安明路交口正向"},{"KKBH":"610266117","HPHM":"津GCW558","JGSK":"2021-04-01 07:19:55.922","CDBH":"11","XSFX":"由北向南","XSFXDM":"4","KKMC":"中生大道与和韵路交口"},{"KKBH":"610256114","HPHM":"冀C5520W","JGSK":"2021-04-01 07:19:55.962","CDBH":"6","XSFX":"由南向北","XSFXDM":"3","KKMC":"中天大道与和旭路交口"},{"KKBH":"610256115","HPHM":"津MHW396","JGSK":"2021-04-01 07:19:56.021","CDBH":"2","XSFX":"由东向西","XSFXDM":"1","KKMC":"中天大道与中生大道交口"},{"KKBH":"610276124","HPHM":"京P9H818","JGSK":"2021-04-01 07:19:56.024","CDBH":"1","XSFX":"由东向西","XSFXDM":"1","KKMC":"中新大道与中生大道交口"},{"KKBH":"610276126","HPHM":"津JRY186","JGSK":"2021-04-01 07:19:56.08","CDBH":"8","XSFX":"由北向南","XSFXDM":"4","KKMC":"中新大道与和意路交口"},{"KKBH":"610266117","HPHM":"鲁HQ0T91","JGSK":"2021-04-01 07:19:56.104","CDBH":"8","XSFX":"由南向北","XSFXDM":"3","KKMC":"中生大道与和韵路交口"},{"KKBH":"610256116","HPHM":"津AD20176","JGSK":"2021-04-01 07:19:56.144","CDBH":"9","XSFX":"由南向北","XSFXDM":"3","KKMC":"中天大道与和顺路交口"},{"KKBH":"610266118","HPHM":"津AF36067","JGSK":"2021-04-01 07:19:56.206","CDBH":"2","XSFX":"由东向西","XSFXDM":"1","KKMC":"中生大道与和畅路交口"},{"KKBH":"610256112","HPHM":"冀J6M6U8","JGSK":"2021-04-01 07:19:56.215","CDBH":"4","XSFX":"由西向东","XSFXDM":"2","KKMC":"中天大道与中津大道交口"},{"KKBH":"610276125","HPHM":"津C198K1","JGSK":"2021-04-01 07:19:56.241","CDBH":"1","XSFX":"由东向西","XSFXDM":"1","KKMC":"中新大道与和顺路交口"},{"KKBH":"610256112","HPHM":"津DAZ259","JGSK":"2021-04-01 07:19:56.275","CDBH":"12","XSFX":"由北向南","XSFXDM":"4","KKMC":"中天大道与中津大道交口"},{"KKBH":"610256112","HPHM":"津GWM900","JGSK":"2021-04-01 07:19:56.278","CDBH":"9","XSFX":"由南向北","XSFXDM":"3","KKMC":"中天大道与中津大道交口"},{"KKBH":"720891003000","HPHM":"车牌","JGSK":"2021-04-01 07:19:56.423","CDBH":"5","XSFX":"由西向东","XSFXDM":"2","KKMC":"海博道与安正路交口"},{"KKBH":"610271008","HPHM":"津C897M5","JGSK":"2021-04-01 07:19:56.438","CDBH":"1","XSFX":"由南向北","XSFXDM":"3","KKMC":"中新大道与航母主题公园支路交口"},{"KKBH":"610256115","HPHM":"津FHX826","JGSK":"2021-04-01 07:19:56.445","CDBH":"5","XSFX":"由西向东","XSFXDM":"2","KKMC":"中天大道与中生大道交口"},{"KKBH":"6102610030000","HPHM":"冀B5W5A3","JGSK":"2021-04-01 07:19:56.48","CDBH":"8","XSFX":"由北向南","XSFXDM":"4","KKMC":"中生大道与静湖南路交口正向"},{"KKBH":"610266118","HPHM":"津GNX306","JGSK":"2021-04-01 07:19:56.549","CDBH":"5","XSFX":"由西向东","XSFXDM":"2","KKMC":"中生大道与和畅路交口"},{"KKBH":"610391007","HPHM":"鲁P8826S","JGSK":"2021-04-01 07:19:56.567","CDBH":"2","XSFX":"由东向西","XSFXDM":"1","KKMC":"和韵路与和风路交口"},{"KKBH":"610276125","HPHM":"津HYC895","JGSK":"2021-04-01 07:19:56.577","CDBH":"1","XSFX":"由东向西","XSFXDM":"1","KKMC":"中新大道与和顺路交口"},{"KKBH":"610276124","HPHM":"津GTP100","JGSK":"2021-04-01 07:19:56.646","CDBH":"4","XSFX":"由西向东","XSFXDM":"2","KKMC":"中新大道与中生大道交口"},{"KKBH":"610276126","HPHM":"津GQN899","JGSK":"2021-04-01 07:19:56.699","CDBH":"1","XSFX":"由东向西","XSFXDM":"1","KKMC":"中新大道与和意路交口"},{"KKBH":"720871002000","HPHM":"津H98696","JGSK":"2021-04-01 07:19:56.753","CDBH":"8","XSFX":"由北向南","XSFXDM":"4","KKMC":"安正路与芳菲路交口"},{"KKBH":"7209010020000","HPHM":"冀BYZ967","JGSK":"2021-04-01 07:19:56.759","CDBH":"1","XSFX":"由东向西","XSFXDM":"1","KKMC":"玉林道与安正路交口正向"},{"KKBH":"610256115","HPHM":"津REV726","JGSK":"2021-04-01 07:19:56.765","CDBH":"6","XSFX":"由西向东","XSFXDM":"2","KKMC":"中天大道与中生大道交口"},{"KKBH":"720881005000","HPHM":"津RJX080","JGSK":"2021-04-01 07:19:56.787","CDBH":"5","XSFX":"由西向东","XSFXDM":"2","KKMC":"海旭道与明盛路交口"},{"KKBH":"720881002000","HPHM":"津DLG969","JGSK":"2021-04-01 07:19:56.793","CDBH":"7","XSFX":"由西向东","XSFXDM":"2","KKMC":"海旭道与安正路交口"},{"KKBH":"610256113","HPHM":"津A1R957","JGSK":"2021-04-01 07:19:56.808","CDBH":"8","XSFX":"由北向南","XSFXDM":"4","KKMC":"中天大道与和风路交口"},{"KKBH":"610256113","HPHM":"京KGD178","JGSK":"2021-04-01 07:19:56.824","CDBH":"5","XSFX":"由南向北","XSFXDM":"3","KKMC":"中天大道与和风路交口"},{"KKBH":"610256115","HPHM":"冀B3DG15","JGSK":"2021-04-01 07:19:56.831","CDBH":"4","XSFX":"由西向东","XSFXDM":"2","KKMC":"中天大道与中生大道交口"},{"KKBH":"610286127","HPHM":"津G49166","JGSK":"2021-04-01 07:19:56.845","CDBH":"5","XSFX":"由西向东","XSFXDM":"2","KKMC":"中津大道与和畅路交口"},{"KKBH":"610276124","HPHM":"津C1N380","JGSK":"2021-04-01 07:19:56.851","CDBH":"3","XSFX":"由东向西","XSFXDM":"1","KKMC":"中新大道与中生大道交口"},{"KKBH":"610276124","HPHM":"津C1N380","JGSK":"2021-04-01 07:19:56.852","CDBH":"2","XSFX":"由东向西","XSFXDM":"1","KKMC":"中新大道与中生大道交口"},{"KKBH":"610256114","HPHM":"津A26T06","JGSK":"2021-04-01 07:19:56.89","CDBH":"7","XSFX":"由北向南","XSFXDM":"4","KKMC":"中天大道与和旭路交口"},{"KKBH":"610271009","HPHM":"津NVY955","JGSK":"2021-04-01 07:19:56.902","CDBH":"7","XSFX":"由南向北","XSFXDM":"3","KKMC":"中新大道与泰七路交口"},{"KKBH":"720861003000","HPHM":"津JDQ689","JGSK":"2021-04-01 07:19:56.902","CDBH":"5","XSFX":"由西向东","XSFXDM":"2","KKMC":"海晨道与安明路交口"},{"KKBH":"610271009","HPHM":"豫N1M962","JGSK":"2021-04-01 07:19:56.92","CDBH":"11","XSFX":"由北向南","XSFXDM":"4","KKMC":"中新大道与泰七路交口"},{"KKBH":"7208810050000","HPHM":"车牌","JGSK":"2021-04-01 07:19:56.935","CDBH":"6","XSFX":"由西向东","XSFXDM":"2","KKMC":"海旭道与明盛路交口正向"},{"KKBH":"610261005000","HPHM":"津MYG567","JGSK":"2021-04-01 07:19:56.962","CDBH":"2","XSFX":"由南向北","XSFXDM":"3","KKMC":"中生大道与静湖西路（南侧）"},{"KKBH":"728031002000","HPHM":"津JLN695","JGSK":"2021-04-01 07:19:56.975","CDBH":"3","XSFX":"由西向东","XSFXDM":"2","KKMC":"动漫中路与文一路交口"},{"KKBH":"610326142000","HPHM":"津LH5503","JGSK":"2021-04-01 07:19:56.979","CDBH":"4","XSFX":"由西向东","XSFXDM":"2","KKMC":"中成大道与泰七路交口"},{"KKBH":"720891003000","HPHM":"车牌","JGSK":"2021-04-01 07:19:56.983","CDBH":"5","XSFX":"由西向东","XSFXDM":"2","KKMC":"海博道与安正路交口"},{"KKBH":"610256116","HPHM":"冀F973K0","JGSK":"2021-04-01 07:19:56.984","CDBH":"8","XSFX":"由南向北","XSFXDM":"3","KKMC":"中天大道与和顺路交口"},{"KKBH":"720881002000","HPHM":"津AD70359","JGSK":"2021-04-01 07:19:57.024","CDBH":"10","XSFX":"由南向北","XSFXDM":"3","KKMC":"海旭道与安正路交口"},{"KKBH":"610261003000","HPHM":"津BQ5088","JGSK":"2021-04-01 07:19:57.028","CDBH":"10","XSFX":"由东向西","XSFXDM":"1","KKMC":"中生大道与静湖南路交口"},{"KKBH":"7208610020000","HPHM":"冀R7Y1E1","JGSK":"2021-04-01 07:19:57.044","CDBH":"10","XSFX":"由北向南","XSFXDM":"4","KKMC":"海晨道与安正路交口正向"},{"KKBH":"7208810020000","HPHM":"冀AV626X","JGSK":"2021-04-01 07:19:57.06","CDBH":"1","XSFX":"由东向西","XSFXDM":"1","KKMC":"海旭道与安正路交口正向"},{"KKBH":"711","HPHM":"津A15C10","JGSK":"2021-04-01 07:19:57.087","CDBH":"2","XSFX":"由东向西","XSFXDM":"1","KKMC":"不礼让行人中新大道与和旭路交口"},{"KKBH":"610256115","HPHM":"津HCE319","JGSK":"2021-04-01 07:19:57.091","CDBH":"9","XSFX":"由南向北","XSFXDM":"3","KKMC":"中天大道与中生大道交口"},{"KKBH":"610401005","HPHM":"津KZD519","JGSK":"2021-04-01 07:19:57.096","CDBH":"10","XSFX":"由北向南","XSFXDM":"4","KKMC":"和畅路与和顺路交口"},{"KKBH":"610266118","HPHM":"津DZY043","JGSK":"2021-04-01 07:19:57.143","CDBH":"1","XSFX":"由东向西","XSFXDM":"1","KKMC":"中生大道与和畅路交口"},{"KKBH":"720891003000","HPHM":"车牌","JGSK":"2021-04-01 07:19:57.221","CDBH":"6","XSFX":"由西向东","XSFXDM":"2","KKMC":"海博道与安正路交口"},{"KKBH":"610286127","HPHM":"津NVU678","JGSK":"2021-04-01 07:19:57.269","CDBH":"4","XSFX":"由西向东","XSFXDM":"2","KKMC":"中津大道与和畅路交口"},{"KKBH":"610276124","HPHM":"津GZS513","JGSK":"2021-04-01 07:19:57.277","CDBH":"1","XSFX":"由东向西","XSFXDM":"1","KKMC":"中新大道与中生大道交口"},{"KKBH":"610251002","HPHM":"津C73H77","JGSK":"2021-04-01 07:19:57.36","CDBH":"3","XSFX":"由东向西","XSFXDM":"1","KKMC":"中天大道与和睦路交口"},{"KKBH":"720891003000","HPHM":"车牌","JGSK":"2021-04-01 07:19:57.36","CDBH":"1","XSFX":"由东向西","XSFXDM":"1","KKMC":"海博道与安正路交口"},{"KKBH":"610256116","HPHM":"津ADC1899","JGSK":"2021-04-01 07:19:57.392","CDBH":"12","XSFX":"由北向南","XSFXDM":"4","KKMC":"中天大道与和顺路交口"},{"KKBH":"720881005000","HPHM":"津HU7376","JGSK":"2021-04-01 07:19:57.403","CDBH":"9","XSFX":"由北向南","XSFXDM":"4","KKMC":"海旭道与明盛路交口"},{"KKBH":"7208210040000","HPHM":"车牌","JGSK":"2021-04-01 07:19:57.407","CDBH":"4","XSFX":"由南向北","XSFXDM":"3","KKMC":"动漫西路与动漫北路交口正向"},{"KKBH":"610256114","HPHM":"京NRH792","JGSK":"2021-04-01 07:19:57.415","CDBH":"8","XSFX":"由北向南","XSFXDM":"4","KKMC":"中天大道与和旭路交口"},{"KKBH":"610266118","HPHM":"冀J0B7L9","JGSK":"2021-04-01 07:19:57.418","CDBH":"11","XSFX":"由北向南","XSFXDM":"4","KKMC":"中生大道与和畅路交口"},{"KKBH":"610256114","HPHM":"津D31603","JGSK":"2021-04-01 07:19:57.423","CDBH":"1","XSFX":"由西向东","XSFXDM":"2","KKMC":"中天大道与和旭路交口"},{"KKBH":"610391007","HPHM":"黑B0F186","JGSK":"2021-04-01 07:19:57.429","CDBH":"10","XSFX":"由北向南","XSFXDM":"4","KKMC":"和韵路与和风路交口"},{"KKBH":"7208910030000","HPHM":"车牌","JGSK":"2021-04-01 07:19:57.437","CDBH":"9","XSFX":"由南向北","XSFXDM":"3","KKMC":"海博道与安正路交口正向"},{"KKBH":"610266118","HPHM":"津A08A97","JGSK":"2021-04-01 07:19:57.44","CDBH":"4","XSFX":"由西向东","XSFXDM":"2","KKMC":"中生大道与和畅路交口"},{"KKBH":"610256112","HPHM":"津GLM016","JGSK":"2021-04-01 07:19:57.45","CDBH":"5","XSFX":"由西向东","XSFXDM":"2","KKMC":"中天大道与中津大道交口"},{"KKBH":"610266117","HPHM":"津RD8999","JGSK":"2021-04-01 07:19:57.484","CDBH":"10","XSFX":"由北向南","XSFXDM":"4","KKMC":"中生大道与和韵路交口"},{"KKBH":"610266118","HPHM":"津MGD277","JGSK":"2021-04-01 07:19:57.499","CDBH":"10","XSFX":"由北向南","XSFXDM":"4","KKMC":"中生大道与和畅路交口"},{"KKBH":"610276124","HPHM":"津J92959","JGSK":"2021-04-01 07:19:57.598","CDBH":"2","XSFX":"由东向西","XSFXDM":"1","KKMC":"中新大道与中生大道交口"},{"KKBH":"610391007","HPHM":"津JUN083","JGSK":"2021-04-01 07:19:57.614","CDBH":"1","XSFX":"由东向西","XSFXDM":"1","KKMC":"和韵路与和风路交口"},{"KKBH":"610266117","HPHM":"车牌","JGSK":"2021-04-01 07:19:57.62","CDBH":"7","XSFX":"由南向北","XSFXDM":"3","KKMC":"中生大道与和韵路交口"},{"KKBH":"7280310030000","HPHM":"津FHF906","JGSK":"2021-04-01 07:19:57.646","CDBH":"6","XSFX":"由北向南","XSFXDM":"4","KKMC":"动漫中路与文二路交口正向"},{"KKBH":"7208810050000","HPHM":"冀J899FM","JGSK":"2021-04-01 07:19:57.652","CDBH":"5","XSFX":"由西向东","XSFXDM":"2","KKMC":"海旭道与明盛路交口正向"},{"KKBH":"610266118","HPHM":"津GRQ656","JGSK":"2021-04-01 07:19:57.66","CDBH":"3","XSFX":"由东向西","XSFXDM":"1","KKMC":"中生大道与和畅路交口"},{"KKBH":"720881005000","HPHM":"津E25524","JGSK":"2021-04-01 07:19:57.668","CDBH":"4","XSFX":"由西向东","XSFXDM":"2","KKMC":"海旭道与明盛路交口"},{"KKBH":"610276126","HPHM":"车牌","JGSK":"2021-04-01 07:19:57.676","CDBH":"8","XSFX":"由北向南","XSFXDM":"4","KKMC":"中新大道与和意路交口"},{"KKBH":"610256113","HPHM":"津AF05390","JGSK":"2021-04-01 07:19:57.678","CDBH":"2","XSFX":"由西向东","XSFXDM":"2","KKMC":"中天大道与和风路交口"},{"KKBH":"610256113","HPHM":"津HCC920","JGSK":"2021-04-01 07:19:57.69","CDBH":"7","XSFX":"由北向南","XSFXDM":"4","KKMC":"中天大道与和风路交口"},{"KKBH":"610266118","HPHM":"津BN9652","JGSK":"2021-04-01 07:19:57.69","CDBH":"5","XSFX":"由西向东","XSFXDM":"2","KKMC":"中生大道与和畅路交口"},{"KKBH":"610251001","HPHM":"车牌","JGSK":"2021-04-01 07:19:57.696","CDBH":"5","XSFX":"由西向东","XSFXDM":"2","KKMC":"中天大道与和畅路交口"},{"KKBH":"720891004000","HPHM":"车牌","JGSK":"2021-04-01 07:19:57.753","CDBH":"9","XSFX":"由南向北","XSFXDM":"3","KKMC":"海博道与安平路交口"},{"KKBH":"610266118","HPHM":"津J90818","JGSK":"2021-04-01 07:19:57.793","CDBH":"8","XSFX":"由南向北","XSFXDM":"3","KKMC":"中生大道与和畅路交口"},{"KKBH":"610266118","HPHM":"冀BL362T","JGSK":"2021-04-01 07:19:57.819","CDBH":"12","XSFX":"由北向南","XSFXDM":"4","KKMC":"中生大道与和畅路交口"},{"KKBH":"7208810050000","HPHM":"豫E3363Q","JGSK":"2021-04-01 07:19:57.868","CDBH":"4","XSFX":"由西向东","XSFXDM":"2","KKMC":"海旭道与明盛路交口正向"},{"KKBH":"610391006","HPHM":"津D61323","JGSK":"2021-04-01 07:19:57.874","CDBH":"5","XSFX":"由西向东","XSFXDM":"2","KKMC":"和韵路与和意路交口"},{"KKBH":"7208810050000","HPHM":"津RER871","JGSK":"2021-04-01 07:19:57.879","CDBH":"9","XSFX":"由北向南","XSFXDM":"4","KKMC":"海旭道与明盛路交口正向"},{"KKBH":"720891004000","HPHM":"车牌","JGSK":"2021-04-01 07:19:57.912","CDBH":"9","XSFX":"由南向北","XSFXDM":"3","KKMC":"海博道与安平路交口"},{"KKBH":"610391007","HPHM":"津C652J5","JGSK":"2021-04-01 07:19:57.921","CDBH":"1","XSFX":"由东向西","XSFXDM":"1","KKMC":"和韵路与和风路交口"},{"KKBH":"610256116","HPHM":"鲁M708Z2","JGSK":"2021-04-01 07:19:57.952","CDBH":"10","XSFX":"由北向南","XSFXDM":"4","KKMC":"中天大道与和顺路交口"},{"KKBH":"610271008","HPHM":"津D50117","JGSK":"2021-04-01 07:19:57.988","CDBH":"5","XSFX":"由北向南","XSFXDM":"4","KKMC":"中新大道与航母主题公园支路交口"},{"KKBH":"610266117","HPHM":"津CAD567","JGSK":"2021-04-01 07:19:58.003","CDBH":"2","XSFX":"由东向西","XSFXDM":"1","KKMC":"中生大道与和韵路交口"},{"KKBH":"610391007","HPHM":"冀C0185E","JGSK":"2021-04-01 07:19:58.089","CDBH":"12","XSFX":"由北向南","XSFXDM":"4","KKMC":"和韵路与和风路交口"},{"KKBH":"740011002000","HPHM":"津ML8785","JGSK":"2021-04-01 07:19:58.104","CDBH":"15","XSFX":"由北向南","XSFXDM":"4","KKMC":"静湖南路与华一路交口"},{"KKBH":"610271010","HPHM":"津A29W61","JGSK":"2021-04-01 07:19:58.108","CDBH":"7","XSFX":"由北向南","XSFXDM":"4","KKMC":"中新大道与华五路交口"},{"KKBH":"7205710040000","HPHM":"津DXS996","JGSK":"2021-04-01 07:19:58.156","CDBH":"6","XSFX":"由北向南","XSFXDM":"4","KKMC":"动漫东路与动漫中路交口正向"},{"KKBH":"7208710020000","HPHM":"津GZZ181","JGSK":"2021-04-01 07:19:58.161","CDBH":"5","XSFX":"由南向北","XSFXDM":"3","KKMC":"安正路与芳菲路交口正向"},{"KKBH":"610256112","HPHM":"津JLG819","JGSK":"2021-04-01 07:19:58.222","CDBH":"9","XSFX":"由南向北","XSFXDM":"3","KKMC":"中天大道与中津大道交口"},{"KKBH":"610276124","HPHM":"鲁F703BH","JGSK":"2021-04-01 07:19:58.239","CDBH":"2","XSFX":"由东向西","XSFXDM":"1","KKMC":"中新大道与中生大道交口"},{"KKBH":"610391007","HPHM":"津JQK691","JGSK":"2021-04-01 07:19:58.253","CDBH":"2","XSFX":"由东向西","XSFXDM":"1","KKMC":"和韵路与和风路交口"},{"KKBH":"610256116","HPHM":"津CDD139","JGSK":"2021-04-01 07:19:58.339","CDBH":"7","XSFX":"由南向北","XSFXDM":"3","KKMC":"中天大道与和顺路交口"},{"KKBH":"610256115","HPHM":"津RQL011","JGSK":"2021-04-01 07:19:58.359","CDBH":"8","XSFX":"由南向北","XSFXDM":"3","KKMC":"中天大道与中生大道交口"},{"KKBH":"610276124","HPHM":"津NKS660","JGSK":"2021-04-01 07:19:58.392","CDBH":"3","XSFX":"由东向西","XSFXDM":"1","KKMC":"中新大道与中生大道交口"},{"KKBH":"610256113","HPHM":"京KGD178","JGSK":"2021-04-01 07:19:58.396","CDBH":"5","XSFX":"由南向北","XSFXDM":"3","KKMC":"中天大道与和风路交口"},{"KKBH":"610286127","HPHM":"津DUD811","JGSK":"2021-04-01 07:19:58.444","CDBH":"5","XSFX":"由西向东","XSFXDM":"2","KKMC":"中津大道与和畅路交口"},{"KKBH":"610401005","HPHM":"津HJ1295","JGSK":"2021-04-01 07:19:58.445","CDBH":"10","XSFX":"由北向南","XSFXDM":"4","KKMC":"和畅路与和顺路交口"},{"KKBH":"7208810040000","HPHM":"津HCG076","JGSK":"2021-04-01 07:19:58.5","CDBH":"1","XSFX":"由东向西","XSFXDM":"1","KKMC":"海旭道与永盛路交口正向"},{"KKBH":"7208610030000","HPHM":"津NPY508","JGSK":"2021-04-01 07:19:58.502","CDBH":"5","XSFX":"由西向东","XSFXDM":"2","KKMC":"海晨道与安明路交口正向"},{"KKBH":"610276124","HPHM":"津HY6058","JGSK":"2021-04-01 07:19:58.509","CDBH":"1","XSFX":"由东向西","XSFXDM":"1","KKMC":"中新大道与中生大道交口"},{"KKBH":"7208810020000","HPHM":"辽A71JU3","JGSK":"2021-04-01 07:19:58.606","CDBH":"5","XSFX":"由西向东","XSFXDM":"2","KKMC":"海旭道与安正路交口正向"},{"KKBH":"6102610030000","HPHM":"黑DL6197","JGSK":"2021-04-01 07:19:58.608","CDBH":"7","XSFX":"由北向南","XSFXDM":"4","KKMC":"中生大道与静湖南路交口正向"},{"KKBH":"610276126","HPHM":"津GMZ855","JGSK":"2021-04-01 07:19:58.639","CDBH":"5","XSFX":"由南向北","XSFXDM":"3","KKMC":"中新大道与和意路交口"},{"KKBH":"610266117","HPHM":"车牌","JGSK":"2021-04-01 07:19:58.758","CDBH":"8","XSFX":"由南向北","XSFXDM":"3","KKMC":"中生大道与和韵路交口"},{"KKBH":"610266118","HPHM":"吉A3ZE76","JGSK":"2021-04-01 07:19:58.818","CDBH":"1","XSFX":"由东向西","XSFXDM":"1","KKMC":"中生大道与和畅路交口"},{"KKBH":"610256116","HPHM":"津GKY116","JGSK":"2021-04-01 07:19:58.827","CDBH":"12","XSFX":"由北向南","XSFXDM":"4","KKMC":"中天大道与和顺路交口"},{"KKBH":"610271009","HPHM":"豫N1M962","JGSK":"2021-04-01 07:19:58.874","CDBH":"11","XSFX":"由北向南","XSFXDM":"4","KKMC":"中新大道与泰七路交口"},{"KKBH":"610256112","HPHM":"津DLB187","JGSK":"2021-04-01 07:19:58.929","CDBH":"1","XSFX":"由东向西","XSFXDM":"1","KKMC":"中天大道与中津大道交口"},{"KKBH":"720901002000","HPHM":"冀B636N0","JGSK":"2021-04-01 07:19:58.954","CDBH":"1","XSFX":"由东向西","XSFXDM":"1","KKMC":"玉林道与安正路交口"},{"KKBH":"7208910030000","HPHM":"车牌","JGSK":"2021-04-01 07:19:58.994","CDBH":"2","XSFX":"由东向西","XSFXDM":"1","KKMC":"海博道与安正路交口正向"},{"KKBH":"610276125","HPHM":"鲁AX30E6","JGSK":"2021-04-01 07:19:58.997","CDBH":"7","XSFX":"由北向南","XSFXDM":"4","KKMC":"中新大道与和顺路交口"},{"KKBH":"610256115","HPHM":"鄂AG232H","JGSK":"2021-04-01 07:19:59.008","CDBH":"6","XSFX":"由西向东","XSFXDM":"2","KKMC":"中天大道与中生大道交口"},{"KKBH":"720861002000","HPHM":"鲁PLX589","JGSK":"2021-04-01 07:19:59.01","CDBH":"8","XSFX":"由南向北","XSFXDM":"3","KKMC":"海晨道与安正路交口"},{"KKBH":"720891003000","HPHM":"车牌","JGSK":"2021-04-01 07:19:59.039","CDBH":"1","XSFX":"由东向西","XSFXDM":"1","KKMC":"海博道与安正路交口"},{"KKBH":"610266117","HPHM":"津C6J706","JGSK":"2021-04-01 07:19:59.042","CDBH":"10","XSFX":"由北向南","XSFXDM":"4","KKMC":"中生大道与和韵路交口"},{"KKBH":"610266118","HPHM":"津JZ1126","JGSK":"2021-04-01 07:19:59.05","CDBH":"6","XSFX":"由西向东","XSFXDM":"2","KKMC":"中生大道与和畅路交口"},{"KKBH":"720891003000","HPHM":"云A13867","JGSK":"2021-04-01 07:19:59.059","CDBH":"5","XSFX":"由西向东","XSFXDM":"2","KKMC":"海博道与安正路交口"},{"KKBH":"7208810040000","HPHM":"车牌","JGSK":"2021-04-01 07:19:59.076","CDBH":"6","XSFX":"由西向东","XSFXDM":"2","KKMC":"海旭道与永盛路交口正向"},{"KKBH":"6102610030000","HPHM":"津DM0186","JGSK":"2021-04-01 07:19:59.093","CDBH":"1","XSFX":"由东向西","XSFXDM":"1","KKMC":"中生大道与静湖南路交口正向"},{"KKBH":"610256116","HPHM":"津FTA528","JGSK":"2021-04-01 07:19:59.147","CDBH":"11","XSFX":"由北向南","XSFXDM":"4","KKMC":"中天大道与和顺路交口"},{"KKBH":"610271009","HPHM":"津NVY955","JGSK":"2021-04-01 07:19:59.197","CDBH":"7","XSFX":"由南向北","XSFXDM":"3","KKMC":"中新大道与泰七路交口"},{"KKBH":"610266117","HPHM":"津AD62507","JGSK":"2021-04-01 07:19:59.259","CDBH":"5","XSFX":"由西向东","XSFXDM":"2","KKMC":"中生大道与和韵路交口"},{"KKBH":"610276124","HPHM":"津AF23191","JGSK":"2021-04-01 07:19:59.286","CDBH":"5","XSFX":"由西向东","XSFXDM":"2","KKMC":"中新大道与中生大道交口"},{"KKBH":"7208810020000","HPHM":"津RPL613","JGSK":"2021-04-01 07:19:59.345","CDBH":"6","XSFX":"由西向东","XSFXDM":"2","KKMC":"海旭道与安正路交口正向"},{"KKBH":"610256111","HPHM":"津KYS580","JGSK":"2021-04-01 07:19:59.383","CDBH":"1","XSFX":"由西向东","XSFXDM":"2","KKMC":"中天大道与和惠路交口"},{"KKBH":"610266117","HPHM":"津KWH860","JGSK":"2021-04-01 07:19:59.384","CDBH":"1","XSFX":"由东向西","XSFXDM":"1","KKMC":"中生大道与和韵路交口"},{"KKBH":"610266118","HPHM":"京N3NZ73","JGSK":"2021-04-01 07:19:59.453","CDBH":"10","XSFX":"由北向南","XSFXDM":"4","KKMC":"中生大道与和畅路交口"},{"KKBH":"720881002000","HPHM":"津E02480","JGSK":"2021-04-01 07:19:59.512","CDBH":"7","XSFX":"由西向东","XSFXDM":"2","KKMC":"海旭道与安正路交口"},{"KKBH":"610256111","HPHM":"津NCX210","JGSK":"2021-04-01 07:19:59.521","CDBH":"1","XSFX":"由西向东","XSFXDM":"2","KKMC":"中天大道与和惠路交口"},{"KKBH":"7208910030000","HPHM":"津KJ0520","JGSK":"2021-04-01 07:19:59.529","CDBH":"4","XSFX":"由西向东","XSFXDM":"2","KKMC":"海博道与安正路交口正向"},{"KKBH":"610271010","HPHM":"津A00755D","JGSK":"2021-04-01 07:19:59.531","CDBH":"8","XSFX":"由北向南","XSFXDM":"4","KKMC":"中新大道与华五路交口"},{"KKBH":"610401005","HPHM":"津KS4178","JGSK":"2021-04-01 07:19:59.557","CDBH":"12","XSFX":"由北向南","XSFXDM":"4","KKMC":"和畅路与和顺路交口"},{"KKBH":"610271009","HPHM":"鲁H51508","JGSK":"2021-04-01 07:19:59.593","CDBH":"8","XSFX":"由南向北","XSFXDM":"3","KKMC":"中新大道与泰七路交口"},{"KKBH":"720891003000","HPHM":"车牌","JGSK":"2021-04-01 07:19:59.62","CDBH":"6","XSFX":"由西向东","XSFXDM":"2","KKMC":"海博道与安正路交口"},{"KKBH":"720561002000","HPHM":"津D69269","JGSK":"2021-04-01 07:19:59.628","CDBH":"1","XSFX":"由东向西","XSFXDM":"1","KKMC":"动漫北路与文三路交口"},{"KKBH":"610401004","HPHM":"冀B3Z9F6","JGSK":"2021-04-01 07:19:59.69","CDBH":"7","XSFX":"由南向北","XSFXDM":"3","KKMC":"和畅路与和风路交口"},{"KKBH":"7208810050000","HPHM":"车牌","JGSK":"2021-04-01 07:19:59.752","CDBH":"6","XSFX":"由西向东","XSFXDM":"2","KKMC":"海旭道与明盛路交口正向"},{"KKBH":"7208610030000","HPHM":"车牌","JGSK":"2021-04-01 07:19:59.757","CDBH":"10","XSFX":"由北向南","XSFXDM":"4","KKMC":"海晨道与安明路交口正向"},{"KKBH":"610271010","HPHM":"津A29W61","JGSK":"2021-04-01 07:19:59.772","CDBH":"7","XSFX":"由北向南","XSFXDM":"4","KKMC":"中新大道与华五路交口"},{"KKBH":"728031003000","HPHM":"冀H6622Q","JGSK":"2021-04-01 07:19:59.836","CDBH":"3","XSFX":"由南向北","XSFXDM":"3","KKMC":"动漫中路与文二路交口"},{"KKBH":"720881002000","HPHM":"蒙AX018A","JGSK":"2021-04-01 07:19:59.849","CDBH":"5","XSFX":"由西向东","XSFXDM":"2","KKMC":"海旭道与安正路交口"},{"KKBH":"610266117","HPHM":"冀BR885R","JGSK":"2021-04-01 07:19:59.85","CDBH":"4","XSFX":"由西向东","XSFXDM":"2","KKMC":"中生大道与和韵路交口"},{"KKBH":"610401004","HPHM":"苏FX37A7","JGSK":"2021-04-01 07:19:59.877","CDBH":"5","XSFX":"由西向东","XSFXDM":"2","KKMC":"和畅路与和风路交口"},{"KKBH":"720571004000","HPHM":"津DTZ186","JGSK":"2021-04-01 07:20:00.017","CDBH":"3","XSFX":"由西向东","XSFXDM":"2","KKMC":"动漫东路与动漫中路交口"},{"KKBH":"7208710020000","HPHM":"津E24506","JGSK":"2021-04-01 07:20:00.035","CDBH":"5","XSFX":"由南向北","XSFXDM":"3","KKMC":"安正路与芳菲路交口正向"},{"KKBH":"7208710020000","HPHM":"浙B36GA2","JGSK":"2021-04-01 07:20:00.036","CDBH":"6","XSFX":"由南向北","XSFXDM":"3","KKMC":"安正路与芳菲路交口正向"},{"KKBH":"711","HPHM":"津HDH920","JGSK":"2021-04-01 07:20:00.044","CDBH":"2","XSFX":"由东向西","XSFXDM":"1","KKMC":"不礼让行人中新大道与和旭路交口"},{"KKBH":"610266118","HPHM":"津FP2821","JGSK":"2021-04-01 07:20:00.059","CDBH":"12","XSFX":"由北向南","XSFXDM":"4","KKMC":"中生大道与和畅路交口"},{"KKBH":"610276124","HPHM":"津RGJ815","JGSK":"2021-04-01 07:20:00.086","CDBH":"6","XSFX":"由西向东","XSFXDM":"2","KKMC":"中新大道与中生大道交口"},{"KKBH":"610266118","HPHM":"津DTM528","JGSK":"2021-04-01 07:20:00.113","CDBH":"8","XSFX":"由南向北","XSFXDM":"3","KKMC":"中生大道与和畅路交口"},{"KKBH":"720881005000","HPHM":"津GHY109","JGSK":"2021-04-01 07:20:00.122","CDBH":"9","XSFX":"由北向南","XSFXDM":"4","KKMC":"海旭道与明盛路交口"},{"KKBH":"610256115","HPHM":"冀R6T6P8","JGSK":"2021-04-01 07:20:00.125","CDBH":"5","XSFX":"由西向东","XSFXDM":"2","KKMC":"中天大道与中生大道交口"},{"KKBH":"7208810050000","HPHM":"冀DB388T","JGSK":"2021-04-01 07:20:00.188","CDBH":"9","XSFX":"由北向南","XSFXDM":"4","KKMC":"海旭道与明盛路交口正向"},{"KKBH":"610256112","HPHM":"津A7R193","JGSK":"2021-04-01 07:20:00.193","CDBH":"4","XSFX":"由西向东","XSFXDM":"2","KKMC":"中天大道与中津大道交口"},{"KKBH":"7208810050000","HPHM":"晋BUY033","JGSK":"2021-04-01 07:20:00.207","CDBH":"4","XSFX":"由西向东","XSFXDM":"2","KKMC":"海旭道与明盛路交口正向"},{"KKBH":"610266118","HPHM":"冀J21E79","JGSK":"2021-04-01 07:20:00.219","CDBH":"11","XSFX":"由北向南","XSFXDM":"4","KKMC":"中生大道与和畅路交口"},{"KKBH":"610276125","HPHM":"津KLX459","JGSK":"2021-04-01 07:20:00.257","CDBH":"1","XSFX":"由东向西","XSFXDM":"1","KKMC":"中新大道与和顺路交口"},{"KKBH":"610256112","HPHM":"冀B5M2U2","JGSK":"2021-04-01 07:20:00.308","CDBH":"9","XSFX":"由南向北","XSFXDM":"3","KKMC":"中天大道与中津大道交口"},{"KKBH":"720891003000","HPHM":"车牌","JGSK":"2021-04-01 07:20:00.319","CDBH":"1","XSFX":"由东向西","XSFXDM":"1","KKMC":"海博道与安正路交口"},{"KKBH":"610256113","HPHM":"鲁NH77A5","JGSK":"2021-04-01 07:20:00.345","CDBH":"5","XSFX":"由南向北","XSFXDM":"3","KKMC":"中天大道与和风路交口"},{"KKBH":"720881002000","HPHM":"冀AV626X","JGSK":"2021-04-01 07:20:00.378","CDBH":"1","XSFX":"由东向西","XSFXDM":"1","KKMC":"海旭道与安正路交口"},{"KKBH":"610391007","HPHM":"津J57366","JGSK":"2021-04-01 07:20:00.408","CDBH":"4","XSFX":"由西向东","XSFXDM":"2","KKMC":"和韵路与和风路交口"},{"KKBH":"610256115","HPHM":"津AJM198","JGSK":"2021-04-01 07:20:00.445","CDBH":"6","XSFX":"由西向东","XSFXDM":"2","KKMC":"中天大道与中生大道交口"},{"KKBH":"610391007","HPHM":"车牌","JGSK":"2021-04-01 07:20:00.519","CDBH":"4","XSFX":"由西向东","XSFXDM":"2","KKMC":"和韵路与和风路交口"},{"KKBH":"610256114","HPHM":"津JDL601","JGSK":"2021-04-01 07:20:00.529","CDBH":"7","XSFX":"由北向南","XSFXDM":"4","KKMC":"中天大道与和旭路交口"},{"KKBH":"610271010","HPHM":"津B31238","JGSK":"2021-04-01 07:20:00.535","CDBH":"7","XSFX":"由北向南","XSFXDM":"4","KKMC":"中新大道与华五路交口"},{"KKBH":"610256115","HPHM":"津BB1103","JGSK":"2021-04-01 07:20:00.537","CDBH":"4","XSFX":"由西向东","XSFXDM":"2","KKMC":"中天大道与中生大道交口"},{"KKBH":"7208610030000","HPHM":"津AY7763","JGSK":"2021-04-01 07:20:00.603","CDBH":"4","XSFX":"由西向东","XSFXDM":"2","KKMC":"海晨道与安明路交口正向"},{"KKBH":"720891004000","HPHM":"车牌","JGSK":"2021-04-01 07:20:00.628","CDBH":"9","XSFX":"由南向北","XSFXDM":"3","KKMC":"海博道与安平路交口"},{"KKBH":"610256114","HPHM":"津GDL559","JGSK":"2021-04-01 07:20:00.641","CDBH":"7","XSFX":"由北向南","XSFXDM":"4","KKMC":"中天大道与和旭路交口"},{"KKBH":"610276124","HPHM":"冀BK70U5","JGSK":"2021-04-01 07:20:00.646","CDBH":"4","XSFX":"由西向东","XSFXDM":"2","KKMC":"中新大道与中生大道交口"},{"KKBH":"7205710040000","HPHM":"车牌","JGSK":"2021-04-01 07:20:00.665","CDBH":"6","XSFX":"由北向南","XSFXDM":"4","KKMC":"动漫东路与动漫中路交口正向"},{"KKBH":"7208610030000","HPHM":"津AF05791","JGSK":"2021-04-01 07:20:00.666","CDBH":"7","XSFX":"由南向北","XSFXDM":"3","KKMC":"海晨道与安明路交口正向"},{"KKBH":"610271009","HPHM":"车牌","JGSK":"2021-04-01 07:20:00.669","CDBH":"11","XSFX":"由北向南","XSFXDM":"4","KKMC":"中新大道与泰七路交口"},{"KKBH":"610276126","HPHM":"苏NBP750","JGSK":"2021-04-01 07:20:00.675","CDBH":"1","XSFX":"由东向西","XSFXDM":"1","KKMC":"中新大道与和意路交口"},{"KKBH":"610256116","HPHM":"皖LWQ288","JGSK":"2021-04-01 07:20:00.678","CDBH":"9","XSFX":"由南向北","XSFXDM":"3","KKMC":"中天大道与和顺路交口"},{"KKBH":"7208710020000","HPHM":"津NZP817","JGSK":"2021-04-01 07:20:00.684","CDBH":"3","XSFX":"由西向东","XSFXDM":"2","KKMC":"安正路与芳菲路交口正向"},{"KKBH":"7208810020000","HPHM":"津HZQ039","JGSK":"2021-04-01 07:20:00.727","CDBH":"7","XSFX":"由西向东","XSFXDM":"2","KKMC":"海旭道与安正路交口正向"},{"KKBH":"610256116","HPHM":"津GXY388","JGSK":"2021-04-01 07:20:00.747","CDBH":"12","XSFX":"由北向南","XSFXDM":"4","KKMC":"中天大道与和顺路交口"},{"KKBH":"610276124","HPHM":"鲁LES175","JGSK":"2021-04-01 07:20:00.752","CDBH":"3","XSFX":"由东向西","XSFXDM":"1","KKMC":"中新大道与中生大道交口"},{"KKBH":"610256112","HPHM":"津A9E906","JGSK":"2021-04-01 07:20:00.763","CDBH":"1","XSFX":"由东向西","XSFXDM":"1","KKMC":"中天大道与中津大道交口"},{"KKBH":"610256115","HPHM":"辽A17MJ9","JGSK":"2021-04-01 07:20:00.776","CDBH":"6","XSFX":"由西向东","XSFXDM":"2","KKMC":"中天大道与中生大道交口"},{"KKBH":"720861003000","HPHM":"冀R1Y3U1","JGSK":"2021-04-01 07:20:00.889","CDBH":"3","XSFX":"由东向西","XSFXDM":"1","KKMC":"海晨道与安明路交口"},{"KKBH":"610391007","HPHM":"津JZU088","JGSK":"2021-04-01 07:20:00.97","CDBH":"1","XSFX":"由东向西","XSFXDM":"1","KKMC":"和韵路与和风路交口"},{"KKBH":"610276126","HPHM":"津C558S0","JGSK":"2021-04-01 07:20:00.995","CDBH":"8","XSFX":"由北向南","XSFXDM":"4","KKMC":"中新大道与和意路交口"},{"KKBH":"7280310020000","HPHM":"津FBZ021","JGSK":"2021-04-01 07:20:01.02","CDBH":"7","XSFX":"由北向南","XSFXDM":"4","KKMC":"动漫中路与文一路交口正向"},{"KKBH":"610276125","HPHM":"粤B6TP80","JGSK":"2021-04-01 07:20:01.045","CDBH":"4","XSFX":"由南向北","XSFXDM":"3","KKMC":"中新大道与和顺路交口"},{"KKBH":"610391007","HPHM":"鲁P8826S","JGSK":"2021-04-01 07:20:01.049","CDBH":"3","XSFX":"由东向西","XSFXDM":"1","KKMC":"和韵路与和风路交口"},{"KKBH":"720871002000","HPHM":"津JSZ999","JGSK":"2021-04-01 07:20:01.059","CDBH":"6","XSFX":"由南向北","XSFXDM":"3","KKMC":"安正路与芳菲路交口"},{"KKBH":"7208810050000","HPHM":"车牌","JGSK":"2021-04-01 07:20:01.09","CDBH":"6","XSFX":"由西向东","XSFXDM":"2","KKMC":"海旭道与明盛路交口正向"},{"KKBH":"6102610030000","HPHM":"津HP0707","JGSK":"2021-04-01 07:20:01.144","CDBH":"1","XSFX":"由东向西","XSFXDM":"1","KKMC":"中生大道与静湖南路交口正向"},{"KKBH":"610256114","HPHM":"津A9H360","JGSK":"2021-04-01 07:20:01.17","CDBH":"8","XSFX":"由北向南","XSFXDM":"4","KKMC":"中天大道与和旭路交口"},{"KKBH":"720881002000","HPHM":"鲁AP2T69","JGSK":"2021-04-01 07:20:01.194","CDBH":"7","XSFX":"由西向东","XSFXDM":"2","KKMC":"海旭道与安正路交口"},{"KKBH":"610266118","HPHM":"津HHH173","JGSK":"2021-04-01 07:20:01.241","CDBH":"1","XSFX":"由东向西","XSFXDM":"1","KKMC":"中生大道与和畅路交口"},{"KKBH":"610286127","HPHM":"津DY9231","JGSK":"2021-04-01 07:20:01.357","CDBH":"4","XSFX":"由西向东","XSFXDM":"2","KKMC":"中津大道与和畅路交口"},{"KKBH":"720891003000","HPHM":"车牌","JGSK":"2021-04-01 07:20:01.359","CDBH":"1","XSFX":"由东向西","XSFXDM":"1","KKMC":"海博道与安正路交口"},{"KKBH":"610391007","HPHM":"津FCG910","JGSK":"2021-04-01 07:20:01.399","CDBH":"4","XSFX":"由西向东","XSFXDM":"2","KKMC":"和韵路与和风路交口"},{"KKBH":"720541003000","HPHM":"津C1B272","JGSK":"2021-04-01 07:20:01.407","CDBH":"2","XSFX":"由东向西","XSFXDM":"1","KKMC":"动漫环路西与动漫西路交口"},{"KKBH":"610256116","HPHM":"冀F1720J","JGSK":"2021-04-01 07:20:01.431","CDBH":"8","XSFX":"由南向北","XSFXDM":"3","KKMC":"中天大道与和顺路交口"},{"KKBH":"610256114","HPHM":"津A7N371","JGSK":"2021-04-01 07:20:01.436","CDBH":"4","XSFX":"由南向北","XSFXDM":"3","KKMC":"中天大道与和旭路交口"},{"KKBH":"7208910080000","HPHM":"车牌","JGSK":"2021-04-01 07:20:01.438","CDBH":"10","XSFX":"由南向北","XSFXDM":"3","KKMC":"海博道与荣盛路交口正向"},{"KKBH":"610256116","HPHM":"津NTF086","JGSK":"2021-04-01 07:20:01.466","CDBH":"11","XSFX":"由北向南","XSFXDM":"4","KKMC":"中天大道与和顺路交口"},{"KKBH":"7208910030000","HPHM":"车牌","JGSK":"2021-04-01 07:20:01.494","CDBH":"3","XSFX":"由东向西","XSFXDM":"1","KKMC":"海博道与安正路交口正向"},{"KKBH":"610401004","HPHM":"津CC2179","JGSK":"2021-04-01 07:20:01.541","CDBH":"2","XSFX":"由东向西","XSFXDM":"1","KKMC":"和畅路与和风路交口"},{"KKBH":"610256115","HPHM":"冀B3DG15","JGSK":"2021-04-01 07:20:01.565","CDBH":"5","XSFX":"由西向东","XSFXDM":"2","KKMC":"中天大道与中生大道交口"},{"KKBH":"610271009","HPHM":"车牌","JGSK":"2021-04-01 07:20:01.624","CDBH":"11","XSFX":"由北向南","XSFXDM":"4","KKMC":"中新大道与泰七路交口"},{"KKBH":"610266118","HPHM":"津NGA366","JGSK":"2021-04-01 07:20:01.658","CDBH":"10","XSFX":"由北向南","XSFXDM":"4","KKMC":"中生大道与和畅路交口"},{"KKBH":"720541003000","HPHM":"津BW7961","JGSK":"2021-04-01 07:20:01.727","CDBH":"1","XSFX":"由东向西","XSFXDM":"1","KKMC":"动漫环路西与动漫西路交口"},{"KKBH":"610256113","HPHM":"鲁NH77A5","JGSK":"2021-04-01 07:20:01.756","CDBH":"5","XSFX":"由南向北","XSFXDM":"3","KKMC":"中天大道与和风路交口"},{"KKBH":"7208810050000","HPHM":"车牌","JGSK":"2021-04-01 07:20:01.846","CDBH":"6","XSFX":"由西向东","XSFXDM":"2","KKMC":"海旭道与明盛路交口正向"},{"KKBH":"610256111","HPHM":"冀RB1B78","JGSK":"2021-04-01 07:20:01.846","CDBH":"4","XSFX":"由南向北","XSFXDM":"3","KKMC":"中天大道与和惠路交口"},{"KKBH":"610251001","HPHM":"津KPA298","JGSK":"2021-04-01 07:20:01.853","CDBH":"2","XSFX":"由东向西","XSFXDM":"1","KKMC":"中天大道与和畅路交口"},{"KKBH":"610391006","HPHM":"津D61323","JGSK":"2021-04-01 07:20:01.869","CDBH":"5","XSFX":"由西向东","XSFXDM":"2","KKMC":"和韵路与和意路交口"},{"KKBH":"7280310060000","HPHM":"车牌","JGSK":"2021-04-01 07:20:01.873","CDBH":"6","XSFX":"由南向北","XSFXDM":"3","KKMC":"动漫中路与文三路交口正向"},{"KKBH":"610256115","HPHM":"津C5Y120","JGSK":"2021-04-01 07:20:01.885","CDBH":"6","XSFX":"由西向东","XSFXDM":"2","KKMC":"中天大道与中生大道交口"},{"KKBH":"610401004","HPHM":"冀B9B7E2","JGSK":"2021-04-01 07:20:01.907","CDBH":"4","XSFX":"由西向东","XSFXDM":"2","KKMC":"和畅路与和风路交口"},{"KKBH":"6071310030000","HPHM":"津AZ6688","JGSK":"2021-04-01 07:20:01.912","CDBH":"3","XSFX":"由东向西","XSFXDM":"1","KKMC":"中央大道与海旭道交口正向"},{"KKBH":"7205710040000","HPHM":"津MC5190","JGSK":"2021-04-01 07:20:01.923","CDBH":"5","XSFX":"由北向南","XSFXDM":"4","KKMC":"动漫东路与动漫中路交口正向"},{"KKBH":"7208910030000","HPHM":"鲁DK965F","JGSK":"2021-04-01 07:20:01.968","CDBH":"4","XSFX":"由西向东","XSFXDM":"2","KKMC":"海博道与安正路交口正向"},{"KKBH":"610271009","HPHM":"津H67908","JGSK":"2021-04-01 07:20:01.972","CDBH":"11","XSFX":"由北向南","XSFXDM":"4","KKMC":"中新大道与泰七路交口"},{"KKBH":"610256116","HPHM":"津DTF520","JGSK":"2021-04-01 07:20:01.984","CDBH":"7","XSFX":"由南向北","XSFXDM":"3","KKMC":"中天大道与和顺路交口"},{"KKBH":"7205710040000","HPHM":"陕G8836C","JGSK":"2021-04-01 07:20:02.002","CDBH":"3","XSFX":"由西向东","XSFXDM":"2","KKMC":"动漫东路与动漫中路交口正向"},{"KKBH":"7208910030000","HPHM":"津A9D568","JGSK":"2021-04-01 07:20:02.069","CDBH":"6","XSFX":"由西向东","XSFXDM":"2","KKMC":"海博道与安正路交口正向"},{"KKBH":"610251002","HPHM":"津A09868D","JGSK":"2021-04-01 07:20:02.08","CDBH":"3","XSFX":"由东向西","XSFXDM":"1","KKMC":"中天大道与和睦路交口"},{"KKBH":"610401005","HPHM":"豫GE13F7","JGSK":"2021-04-01 07:20:02.104","CDBH":"10","XSFX":"由北向南","XSFXDM":"4","KKMC":"和畅路与和顺路交口"},{"KKBH":"610401004","HPHM":"冀D3Z9F6","JGSK":"2021-04-01 07:20:02.121","CDBH":"8","XSFX":"由南向北","XSFXDM":"3","KKMC":"和畅路与和风路交口"},{"KKBH":"610256113","HPHM":"鲁NN31T2","JGSK":"2021-04-01 07:20:02.157","CDBH":"6","XSFX":"由南向北","XSFXDM":"3","KKMC":"中天大道与和风路交口"},{"KKBH":"610251002","HPHM":"津NLH651","JGSK":"2021-04-01 07:20:02.164","CDBH":"12","XSFX":"由北向南","XSFXDM":"4","KKMC":"中天大道与和睦路交口"},{"KKBH":"610276124","HPHM":"津RA6368","JGSK":"2021-04-01 07:20:02.166","CDBH":"1","XSFX":"由东向西","XSFXDM":"1","KKMC":"中新大道与中生大道交口"},{"KKBH":"720891004000","HPHM":"津A9T168","JGSK":"2021-04-01 07:20:02.185","CDBH":"4","XSFX":"由西向东","XSFXDM":"2","KKMC":"海博道与安平路交口"},{"KKBH":"610266117","HPHM":"车牌","JGSK":"2021-04-01 07:20:02.196","CDBH":"8","XSFX":"由南向北","XSFXDM":"3","KKMC":"中生大道与和韵路交口"},{"KKBH":"610286127","HPHM":"津GCK816","JGSK":"2021-04-01 07:20:02.204","CDBH":"6","XSFX":"由西向东","XSFXDM":"2","KKMC":"中津大道与和畅路交口"},{"KKBH":"610266118","HPHM":"津MYP679","JGSK":"2021-04-01 07:20:02.22","CDBH":"11","XSFX":"由北向南","XSFXDM":"4","KKMC":"中生大道与和畅路交口"},{"KKBH":"610391007","HPHM":"津F05095","JGSK":"2021-04-01 07:20:02.22","CDBH":"1","XSFX":"由东向西","XSFXDM":"1","KKMC":"和韵路与和风路交口"},{"KKBH":"610271009","HPHM":"冀B2H8C6","JGSK":"2021-04-01 07:20:02.25","CDBH":"7","XSFX":"由南向北","XSFXDM":"3","KKMC":"中新大道与泰七路交口"},{"KKBH":"610266118","HPHM":"冀BH090Y","JGSK":"2021-04-01 07:20:02.262","CDBH":"10","XSFX":"由北向南","XSFXDM":"4","KKMC":"中生大道与和畅路交口"},{"KKBH":"711","HPHM":"津JTH906","JGSK":"2021-04-01 07:20:02.288","CDBH":"2","XSFX":"由东向西","XSFXDM":"1","KKMC":"不礼让行人中新大道与和旭路交口"},{"KKBH":"610256112","HPHM":"冀F45P55","JGSK":"2021-04-01 07:20:02.341","CDBH":"9","XSFX":"由南向北","XSFXDM":"3","KKMC":"中天大道与中津大道交口"},{"KKBH":"610276125","HPHM":"津NNK696","JGSK":"2021-04-01 07:20:02.387","CDBH":"4","XSFX":"由南向北","XSFXDM":"3","KKMC":"中新大道与和顺路交口"},{"KKBH":"7208810040000","HPHM":"车牌","JGSK":"2021-04-01 07:20:02.405","CDBH":"6","XSFX":"由西向东","XSFXDM":"2","KKMC":"海旭道与永盛路交口正向"},{"KKBH":"610256113","HPHM":"津AF05390","JGSK":"2021-04-01 07:20:02.435","CDBH":"2","XSFX":"由西向东","XSFXDM":"2","KKMC":"中天大道与和风路交口"},{"KKBH":"720881005000","HPHM":"冀J899FM","JGSK":"2021-04-01 07:20:02.468","CDBH":"5","XSFX":"由西向东","XSFXDM":"2","KKMC":"海旭道与明盛路交口"},{"KKBH":"610256115","HPHM":"津JJC915","JGSK":"2021-04-01 07:20:02.492","CDBH":"11","XSFX":"由北向南","XSFXDM":"4","KKMC":"中天大道与中生大道交口"},{"KKBH":"610276125","HPHM":"津C198K1","JGSK":"2021-04-01 07:20:02.497","CDBH":"1","XSFX":"由东向西","XSFXDM":"1","KKMC":"中新大道与和顺路交口"},{"KKBH":"7208810050000","HPHM":"黑BN5225","JGSK":"2021-04-01 07:20:02.512","CDBH":"5","XSFX":"由西向东","XSFXDM":"2","KKMC":"海旭道与明盛路交口正向"},{"KKBH":"610391008","HPHM":"车牌","JGSK":"2021-04-01 07:20:02.525","CDBH":"2","XSFX":"由东向西","XSFXDM":"1","KKMC":"和韵路与和旭路交口"},{"KKBH":"720891004000","HPHM":"车牌","JGSK":"2021-04-01 07:20:02.552","CDBH":"8","XSFX":"由南向北","XSFXDM":"3","KKMC":"海博道与安平路交口"},{"KKBH":"7208810020000","HPHM":"冀B3M9C7","JGSK":"2021-04-01 07:20:02.564","CDBH":"6","XSFX":"由西向东","XSFXDM":"2","KKMC":"海旭道与安正路交口正向"},{"KKBH":"610266117","HPHM":"冀AK662H","JGSK":"2021-04-01 07:20:02.642","CDBH":"10","XSFX":"由北向南","XSFXDM":"4","KKMC":"中生大道与和韵路交口"},{"KKBH":"720881002000","HPHM":"冀B1H8C2","JGSK":"2021-04-01 07:20:02.648","CDBH":"5","XSFX":"由西向东","XSFXDM":"2","KKMC":"海旭道与安正路交口"},{"KKBH":"7208810050000","HPHM":"辽HBL518","JGSK":"2021-04-01 07:20:02.689","CDBH":"9","XSFX":"由北向南","XSFXDM":"4","KKMC":"海旭道与明盛路交口正向"},{"KKBH":"610271010","HPHM":"津B31238","JGSK":"2021-04-01 07:20:02.731","CDBH":"7","XSFX":"由北向南","XSFXDM":"4","KKMC":"中新大道与华五路交口"},{"KKBH":"610256116","HPHM":"津RAA735","JGSK":"2021-04-01 07:20:02.748","CDBH":"12","XSFX":"由北向南","XSFXDM":"4","KKMC":"中天大道与和顺路交口"},{"KKBH":"610256116","HPHM":"冀F973K0","JGSK":"2021-04-01 07:20:02.758","CDBH":"9","XSFX":"由南向北","XSFXDM":"3","KKMC":"中天大道与和顺路交口"},{"KKBH":"610276126","HPHM":"津H15325","JGSK":"2021-04-01 07:20:02.788","CDBH":"5","XSFX":"由南向北","XSFXDM":"3","KKMC":"中新大道与和意路交口"},{"KKBH":"610271009","HPHM":"鲁H51508","JGSK":"2021-04-01 07:20:02.798","CDBH":"8","XSFX":"由南向北","XSFXDM":"3","KKMC":"中新大道与泰七路交口"},{"KKBH":"610266118","HPHM":"津DAJ010","JGSK":"2021-04-01 07:20:02.86","CDBH":"2","XSFX":"由东向西","XSFXDM":"1","KKMC":"中生大道与和畅路交口"},{"KKBH":"7280310030000","HPHM":"津A09N80","JGSK":"2021-04-01 07:20:02.88","CDBH":"5","XSFX":"由北向南","XSFXDM":"4","KKMC":"动漫中路与文二路交口正向"},{"KKBH":"6102610030000","HPHM":"津MD1788","JGSK":"2021-04-01 07:20:02.881","CDBH":"1","XSFX":"由东向西","XSFXDM":"1","KKMC":"中生大道与静湖南路交口正向"},{"KKBH":"610266118","HPHM":"津DZY043","JGSK":"2021-04-01 07:20:02.917","CDBH":"1","XSFX":"由东向西","XSFXDM":"1","KKMC":"中生大道与和畅路交口"},{"KKBH":"610261003000","HPHM":"冀B5W5A3","JGSK":"2021-04-01 07:20:02.971","CDBH":"17","XSFX":"由北向南","XSFXDM":"4","KKMC":"中生大道与静湖南路交口"},{"KKBH":"610286127","HPHM":"津NVU678","JGSK":"2021-04-01 07:20:03.007","CDBH":"5","XSFX":"由西向东","XSFXDM":"2","KKMC":"中津大道与和畅路交口"},{"KKBH":"610256115","HPHM":"津DD6603","JGSK":"2021-04-01 07:20:03.085","CDBH":"6","XSFX":"由西向东","XSFXDM":"2","KKMC":"中天大道与中生大道交口"},{"KKBH":"720901002000","HPHM":"冀BYZ967","JGSK":"2021-04-01 07:20:03.113","CDBH":"1","XSFX":"由东向西","XSFXDM":"1","KKMC":"玉林道与安正路交口"},{"KKBH":"7208810020000","HPHM":"津AMQ807","JGSK":"2021-04-01 07:20:03.151","CDBH":"5","XSFX":"由西向东","XSFXDM":"2","KKMC":"海旭道与安正路交口正向"},{"KKBH":"610276125","HPHM":"车牌","JGSK":"2021-04-01 07:20:03.156","CDBH":"8","XSFX":"由北向南","XSFXDM":"4","KKMC":"中新大道与和顺路交口"},{"KKBH":"720571004000","HPHM":"津DXS996","JGSK":"2021-04-01 07:20:03.179","CDBH":"5","XSFX":"由北向南","XSFXDM":"4","KKMC":"动漫东路与动漫中路交口"},{"KKBH":"720891003000","HPHM":"车牌","JGSK":"2021-04-01 07:20:03.222","CDBH":"6","XSFX":"由西向东","XSFXDM":"2","KKMC":"海博道与安正路交口"},{"KKBH":"610266118","HPHM":"津N01360","JGSK":"2021-04-01 07:20:03.253","CDBH":"1","XSFX":"由东向西","XSFXDM":"1","KKMC":"中生大道与和畅路交口"},{"KKBH":"720891004000","HPHM":"津HFN616","JGSK":"2021-04-01 07:20:03.303","CDBH":"4","XSFX":"由西向东","XSFXDM":"2","KKMC":"海博道与安平路交口"},{"KKBH":"7205410030000","HPHM":"车牌","JGSK":"2021-04-01 07:20:03.333","CDBH":"3","XSFX":"由西向东","XSFXDM":"2","KKMC":"动漫环路西与动漫西路交口正向"},{"KKBH":"7205610020000","HPHM":"津NSY822","JGSK":"2021-04-01 07:20:03.419","CDBH":"1","XSFX":"由东向西","XSFXDM":"1","KKMC":"动漫北路与文三路交口正向"},{"KKBH":"610276124","HPHM":"津NMY685","JGSK":"2021-04-01 07:20:03.432","CDBH":"3","XSFX":"由东向西","XSFXDM":"1","KKMC":"中新大道与中生大道交口"},{"KKBH":"720891003000","HPHM":"车牌","JGSK":"2021-04-01 07:20:03.439","CDBH":"2","XSFX":"由东向西","XSFXDM":"1","KKMC":"海博道与安正路交口"},{"KKBH":"610266118","HPHM":"津DYE820","JGSK":"2021-04-01 07:20:03.44","CDBH":"6","XSFX":"由西向东","XSFXDM":"2","KKMC":"中生大道与和畅路交口"},{"KKBH":"610266118","HPHM":"津AF36067","JGSK":"2021-04-01 07:20:03.476","CDBH":"3","XSFX":"由东向西","XSFXDM":"1","KKMC":"中生大道与和畅路交口"},{"KKBH":"720881002000","HPHM":"津JPZ686","JGSK":"2021-04-01 07:20:03.514","CDBH":"7","XSFX":"由西向东","XSFXDM":"2","KKMC":"海旭道与安正路交口"},{"KKBH":"610256116","HPHM":"津A8F670","JGSK":"2021-04-01 07:20:03.517","CDBH":"8","XSFX":"由南向北","XSFXDM":"3","KKMC":"中天大道与和顺路交口"},{"KKBH":"7208810050000","HPHM":"津MLH355","JGSK":"2021-04-01 07:20:03.551","CDBH":"4","XSFX":"由西向东","XSFXDM":"2","KKMC":"海旭道与明盛路交口正向"},{"KKBH":"720861002000","HPHM":"车牌","JGSK":"2021-04-01 07:20:03.557","CDBH":"11","XSFX":"由北向南","XSFXDM":"4","KKMC":"海晨道与安正路交口"},{"KKBH":"610391007","HPHM":"津J57366","JGSK":"2021-04-01 07:20:03.559","CDBH":"5","XSFX":"由西向东","XSFXDM":"2","KKMC":"和韵路与和风路交口"},{"KKBH":"728031003000","HPHM":"津FHF906","JGSK":"2021-04-01 07:20:03.603","CDBH":"6","XSFX":"由北向南","XSFXDM":"4","KKMC":"动漫中路与文二路交口"},{"KKBH":"7208910030000","HPHM":"冀BP331N","JGSK":"2021-04-01 07:20:03.699","CDBH":"6","XSFX":"由西向东","XSFXDM":"2","KKMC":"海博道与安正路交口正向"},{"KKBH":"610266118","HPHM":"辽A1U61Z","JGSK":"2021-04-01 07:20:03.727","CDBH":"8","XSFX":"由南向北","XSFXDM":"3","KKMC":"中生大道与和畅路交口"},{"KKBH":"610256113","HPHM":"鲁NN31T2","JGSK":"2021-04-01 07:20:03.755","CDBH":"6","XSFX":"由南向北","XSFXDM":"3","KKMC":"中天大道与和风路交口"},{"KKBH":"610256115","HPHM":"津CFD296","JGSK":"2021-04-01 07:20:03.808","CDBH":"5","XSFX":"由西向东","XSFXDM":"2","KKMC":"中天大道与中生大道交口"},{"KKBH":"610261003000","HPHM":"车牌","JGSK":"2021-04-01 07:20:03.829","CDBH":"10","XSFX":"由东向西","XSFXDM":"1","KKMC":"中生大道与静湖南路交口"},{"KKBH":"720891003000","HPHM":"车牌","JGSK":"2021-04-01 07:20:03.861","CDBH":"5","XSFX":"由西向东","XSFXDM":"2","KKMC":"海博道与安正路交口"},{"KKBH":"610276124","HPHM":"津C595P6","JGSK":"2021-04-01 07:20:03.869","CDBH":"1","XSFX":"由东向西","XSFXDM":"1","KKMC":"中新大道与中生大道交口"},{"KKBH":"610256116","HPHM":"车牌","JGSK":"2021-04-01 07:20:03.881","CDBH":"2","XSFX":"由东向西","XSFXDM":"1","KKMC":"中天大道与和顺路交口"},{"KKBH":"720891003000","HPHM":"车牌","JGSK":"2021-04-01 07:20:03.919","CDBH":"1","XSFX":"由东向西","XSFXDM":"1","KKMC":"海博道与安正路交口"},{"KKBH":"610391007","HPHM":"津HYA036","JGSK":"2021-04-01 07:20:04.089","CDBH":"1","XSFX":"由东向西","XSFXDM":"1","KKMC":"和韵路与和风路交口"},{"KKBH":"610256113","HPHM":"皖HHY917","JGSK":"2021-04-01 07:20:04.157","CDBH":"5","XSFX":"由南向北","XSFXDM":"3","KKMC":"中天大道与和风路交口"},{"KKBH":"610391007","HPHM":"津C652J5","JGSK":"2021-04-01 07:20:04.249","CDBH":"2","XSFX":"由东向西","XSFXDM":"1","KKMC":"和韵路与和风路交口"},{"KKBH":"610266117","HPHM":"车牌","JGSK":"2021-04-01 07:20:04.264","CDBH":"9","XSFX":"由南向北","XSFXDM":"3","KKMC":"中生大道与和韵路交口"},{"KKBH":"610256116","HPHM":"津CDD139","JGSK":"2021-04-01 07:20:04.278","CDBH":"8","XSFX":"由南向北","XSFXDM":"3","KKMC":"中天大道与和顺路交口"},{"KKBH":"610256116","HPHM":"津RTY117","JGSK":"2021-04-01 07:20:04.294","CDBH":"7","XSFX":"由南向北","XSFXDM":"3","KKMC":"中天大道与和顺路交口"},{"KKBH":"728031003000","HPHM":"云A6S86X","JGSK":"2021-04-01 07:20:04.325","CDBH":"5","XSFX":"由北向南","XSFXDM":"4","KKMC":"动漫中路与文二路交口"},{"KKBH":"610401005","HPHM":"津JLL719","JGSK":"2021-04-01 07:20:04.335","CDBH":"11","XSFX":"由北向南","XSFXDM":"4","KKMC":"和畅路与和顺路交口"},{"KKBH":"728031002000","HPHM":"津FBZ021","JGSK":"2021-04-01 07:20:04.352","CDBH":"7","XSFX":"由北向南","XSFXDM":"4","KKMC":"动漫中路与文一路交口"},{"KKBH":"610271009","HPHM":"津DYA005","JGSK":"2021-04-01 07:20:04.353","CDBH":"7","XSFX":"由南向北","XSFXDM":"3","KKMC":"中新大道与泰七路交口"},{"KKBH":"610256112","HPHM":"津J17369","JGSK":"2021-04-01 07:20:04.437","CDBH":"1","XSFX":"由东向西","XSFXDM":"1","KKMC":"中天大道与中津大道交口"},{"KKBH":"7208910030000","HPHM":"津J87669","JGSK":"2021-04-01 07:20:04.438","CDBH":"4","XSFX":"由西向东","XSFXDM":"2","KKMC":"海博道与安正路交口正向"},{"KKBH":"720881005000","HPHM":"津RER871","JGSK":"2021-04-01 07:20:04.441","CDBH":"9","XSFX":"由北向南","XSFXDM":"4","KKMC":"海旭道与明盛路交口"},{"KKBH":"610256115","HPHM":"津NNZ360","JGSK":"2021-04-01 07:20:04.446","CDBH":"6","XSFX":"由西向东","XSFXDM":"2","KKMC":"中天大道与中生大道交口"},{"KKBH":"610276124","HPHM":"冀B6V121","JGSK":"2021-04-01 07:20:04.485","CDBH":"4","XSFX":"由西向东","XSFXDM":"2","KKMC":"中新大道与中生大道交口"},{"KKBH":"720871002000","HPHM":"津NZP817","JGSK":"2021-04-01 07:20:04.497","CDBH":"3","XSFX":"由西向东","XSFXDM":"2","KKMC":"安正路与芳菲路交口"},{"KKBH":"720861003000","HPHM":"津NPY508","JGSK":"2021-04-01 07:20:04.498","CDBH":"5","XSFX":"由西向东","XSFXDM":"2","KKMC":"海晨道与安明路交口"},{"KKBH":"610256116","HPHM":"津FDD955","JGSK":"2021-04-01 07:20:04.512","CDBH":"12","XSFX":"由北向南","XSFXDM":"4","KKMC":"中天大道与和顺路交口"},{"KKBH":"7208810020000","HPHM":"津DWW561","JGSK":"2021-04-01 07:20:04.539","CDBH":"6","XSFX":"由西向东","XSFXDM":"2","KKMC":"海旭道与安正路交口正向"},{"KKBH":"7208810040000","HPHM":"冀D613WN","JGSK":"2021-04-01 07:20:04.539","CDBH":"2","XSFX":"由东向西","XSFXDM":"1","KKMC":"海旭道与永盛路交口正向"},{"KKBH":"720891004000","HPHM":"车牌","JGSK":"2021-04-01 07:20:04.548","CDBH":"8","XSFX":"由南向北","XSFXDM":"3","KKMC":"海博道与安平路交口"},{"KKBH":"610251001","HPHM":"车牌","JGSK":"2021-04-01 07:20:04.564","CDBH":"5","XSFX":"由西向东","XSFXDM":"2","KKMC":"中天大道与和畅路交口"},{"KKBH":"610256111","HPHM":"津HJJ318","JGSK":"2021-04-01 07:20:04.573","CDBH":"5","XSFX":"由南向北","XSFXDM":"3","KKMC":"中天大道与和惠路交口"},{"KKBH":"610286127","HPHM":"津RRG087","JGSK":"2021-04-01 07:20:04.613","CDBH":"8","XSFX":"由南向北","XSFXDM":"3","KKMC":"中津大道与和畅路交口"},{"KKBH":"610256114","HPHM":"津JRZ008","JGSK":"2021-04-01 07:20:04.644","CDBH":"7","XSFX":"由北向南","XSFXDM":"4","KKMC":"中天大道与和旭路交口"},{"KKBH":"610256112","HPHM":"津GWM067","JGSK":"2021-04-01 07:20:04.644","CDBH":"9","XSFX":"由南向北","XSFXDM":"3","KKMC":"中天大道与中津大道交口"},{"KKBH":"610276125","HPHM":"津CAY178","JGSK":"2021-04-01 07:20:04.71","CDBH":"1","XSFX":"由东向西","XSFXDM":"1","KKMC":"中新大道与和顺路交口"},{"KKBH":"610266118","HPHM":"津QH6309","JGSK":"2021-04-01 07:20:04.721","CDBH":"10","XSFX":"由北向南","XSFXDM":"4","KKMC":"中生大道与和畅路交口"},{"KKBH":"610271009","HPHM":"津H67908","JGSK":"2021-04-01 07:20:04.794","CDBH":"11","XSFX":"由北向南","XSFXDM":"4","KKMC":"中新大道与泰七路交口"},{"KKBH":"610256112","HPHM":"津NNA113","JGSK":"2021-04-01 07:20:04.821","CDBH":"8","XSFX":"由南向北","XSFXDM":"3","KKMC":"中天大道与中津大道交口"},{"KKBH":"7208910060000","HPHM":"冀B613P6","JGSK":"2021-04-01 07:20:04.843","CDBH":"12","XSFX":"由北向南","XSFXDM":"4","KKMC":"海博道与永盛路交口正向"},{"KKBH":"720881002000","HPHM":"津HZQ039","JGSK":"2021-04-01 07:20:04.873","CDBH":"8","XSFX":"由西向东","XSFXDM":"2","KKMC":"海旭道与安正路交口"},{"KKBH":"610271009","HPHM":"冀B2H8C6","JGSK":"2021-04-01 07:20:04.878","CDBH":"7","XSFX":"由南向北","XSFXDM":"3","KKMC":"中新大道与泰七路交口"},{"KKBH":"7208710020000","HPHM":"津C4D774","JGSK":"2021-04-01 07:20:04.891","CDBH":"5","XSFX":"由南向北","XSFXDM":"3","KKMC":"安正路与芳菲路交口正向"},{"KKBH":"610266118","HPHM":"黑AP00A1","JGSK":"2021-04-01 07:20:04.893","CDBH":"1","XSFX":"由东向西","XSFXDM":"1","KKMC":"中生大道与和畅路交口"},{"KKBH":"610256113","HPHM":"津HK6381","JGSK":"2021-04-01 07:20:04.94","CDBH":"8","XSFX":"由北向南","XSFXDM":"4","KKMC":"中天大道与和风路交口"},{"KKBH":"7208810050000","HPHM":"鲁NS78G1","JGSK":"2021-04-01 07:20:04.948","CDBH":"9","XSFX":"由北向南","XSFXDM":"4","KKMC":"海旭道与明盛路交口正向"},{"KKBH":"610401004","HPHM":"津J92321","JGSK":"2021-04-01 07:20:04.948","CDBH":"4","XSFX":"由西向东","XSFXDM":"2","KKMC":"和畅路与和风路交口"},{"KKBH":"7208810020000","HPHM":"冀B213M5","JGSK":"2021-04-01 07:20:04.955","CDBH":"7","XSFX":"由西向东","XSFXDM":"2","KKMC":"海旭道与安正路交口正向"},{"KKBH":"610266118","HPHM":"津A08A97","JGSK":"2021-04-01 07:20:04.97","CDBH":"4","XSFX":"由西向东","XSFXDM":"2","KKMC":"中生大道与和畅路交口"},{"KKBH":"610256111","HPHM":"津A0X626","JGSK":"2021-04-01 07:20:04.982","CDBH":"2","XSFX":"由西向东","XSFXDM":"2","KKMC":"中天大道与和惠路交口"},{"KKBH":"610256116","HPHM":"津D13168","JGSK":"2021-04-01 07:20:04.987","CDBH":"11","XSFX":"由北向南","XSFXDM":"4","KKMC":"中天大道与和顺路交口"},{"KKBH":"7208610030000","HPHM":"车牌","JGSK":"2021-04-01 07:20:05.026","CDBH":"7","XSFX":"由南向北","XSFXDM":"3","KKMC":"海晨道与安明路交口正向"},{"KKBH":"720881002000","HPHM":"蒙A265YK","JGSK":"2021-04-01 07:20:05.047","CDBH":"5","XSFX":"由西向东","XSFXDM":"2","KKMC":"海旭道与安正路交口"},{"KKBH":"610391007","HPHM":"黑B0F186","JGSK":"2021-04-01 07:20:05.049","CDBH":"11","XSFX":"由北向南","XSFXDM":"4","KKMC":"和韵路与和风路交口"},{"KKBH":"720891004000","HPHM":"津HFN616","JGSK":"2021-04-01 07:20:05.062","CDBH":"4","XSFX":"由西向东","XSFXDM":"2","KKMC":"海博道与安平路交口"},{"KKBH":"610271008","HPHM":"冀B2H6P0","JGSK":"2021-04-01 07:20:05.09","CDBH":"5","XSFX":"由北向南","XSFXDM":"4","KKMC":"中新大道与航母主题公园支路交口"},{"KKBH":"610391006","HPHM":"津A2S311","JGSK":"2021-04-01 07:20:05.164","CDBH":"1","XSFX":"由东向西","XSFXDM":"1","KKMC":"和韵路与和意路交口"},{"KKBH":"610276126","HPHM":"苏NBP750","JGSK":"2021-04-01 07:20:05.179","CDBH":"1","XSFX":"由东向西","XSFXDM":"1","KKMC":"中新大道与和意路交口"},{"KKBH":"610266118","HPHM":"津HV0136","JGSK":"2021-04-01 07:20:05.18","CDBH":"10","XSFX":"由北向南","XSFXDM":"4","KKMC":"中生大道与和畅路交口"},{"KKBH":"610261003000","HPHM":"黑DL6197","JGSK":"2021-04-01 07:20:05.209","CDBH":"16","XSFX":"由北向南","XSFXDM":"4","KKMC":"中生大道与静湖南路交口"},{"KKBH":"7208910060000","HPHM":"津C313J1","JGSK":"2021-04-01 07:20:05.223","CDBH":"8","XSFX":"由西向东","XSFXDM":"2","KKMC":"海博道与永盛路交口正向"},{"KKBH":"7208810050000","HPHM":"车牌","JGSK":"2021-04-01 07:20:05.286","CDBH":"6","XSFX":"由西向东","XSFXDM":"2","KKMC":"海旭道与明盛路交口正向"},{"KKBH":"610401004","HPHM":"冀JH576M","JGSK":"2021-04-01 07:20:05.361","CDBH":"6","XSFX":"由西向东","XSFXDM":"2","KKMC":"和畅路与和风路交口"},{"KKBH":"7208810020000","HPHM":"津G53080","JGSK":"2021-04-01 07:20:05.441","CDBH":"5","XSFX":"由西向东","XSFXDM":"2","KKMC":"海旭道与安正路交口正向"},{"KKBH":"7208910030000","HPHM":"津DHU959","JGSK":"2021-04-01 07:20:05.518","CDBH":"4","XSFX":"由西向东","XSFXDM":"2","KKMC":"海博道与安正路交口正向"},{"KKBH":"610266118","HPHM":"津AF52852","JGSK":"2021-04-01 07:20:05.526","CDBH":"2","XSFX":"由东向西","XSFXDM":"1","KKMC":"中生大道与和畅路交口"},{"KKBH":"610401005","HPHM":"豫L22H82","JGSK":"2021-04-01 07:20:05.579","CDBH":"4","XSFX":"由西向东","XSFXDM":"2","KKMC":"和畅路与和顺路交口"},{"KKBH":"720881002000","HPHM":"津RPL613","JGSK":"2021-04-01 07:20:05.589","CDBH":"7","XSFX":"由西向东","XSFXDM":"2","KKMC":"海旭道与安正路交口"},{"KKBH":"610256113","HPHM":"皖HHY917","JGSK":"2021-04-01 07:20:05.596","CDBH":"5","XSFX":"由南向北","XSFXDM":"3","KKMC":"中天大道与和风路交口"},{"KKBH":"610256115","HPHM":"津BB1103","JGSK":"2021-04-01 07:20:05.645","CDBH":"5","XSFX":"由西向东","XSFXDM":"2","KKMC":"中天大道与中生大道交口"},{"KKBH":"711","HPHM":"津AD12279","JGSK":"2021-04-01 07:20:05.727","CDBH":"2","XSFX":"由东向西","XSFXDM":"1","KKMC":"不礼让行人中新大道与和旭路交口"},{"KKBH":"610276124","HPHM":"皖A0M195","JGSK":"2021-04-01 07:20:05.785","CDBH":"2","XSFX":"由东向西","XSFXDM":"1","KKMC":"中新大道与中生大道交口"},{"KKBH":"610256116","HPHM":"津LU8268","JGSK":"2021-04-01 07:20:05.802","CDBH":"8","XSFX":"由南向北","XSFXDM":"3","KKMC":"中天大道与和顺路交口"},{"KKBH":"610256111","HPHM":"冀BL625N","JGSK":"2021-04-01 07:20:05.862","CDBH":"1","XSFX":"由西向东","XSFXDM":"2","KKMC":"中天大道与和惠路交口"},{"KKBH":"7208810070000","HPHM":"津LCP620","JGSK":"2021-04-01 07:20:05.881","CDBH":"4","XSFX":"由西向东","XSFXDM":"2","KKMC":"海旭道与弘通路交口正向"},{"KKBH":"7208810040000","HPHM":"黑AE96F6","JGSK":"2021-04-01 07:20:05.888","CDBH":"1","XSFX":"由东向西","XSFXDM":"1","KKMC":"海旭道与永盛路交口正向"},{"KKBH":"7208610030000","HPHM":"冀R71K67","JGSK":"2021-04-01 07:20:05.908","CDBH":"5","XSFX":"由西向东","XSFXDM":"2","KKMC":"海晨道与安明路交口正向"},{"KKBH":"610276124","HPHM":"津KZG808","JGSK":"2021-04-01 07:20:05.926","CDBH":"6","XSFX":"由西向东","XSFXDM":"2","KKMC":"中新大道与中生大道交口"},{"KKBH":"610276126","HPHM":"津ADF5369","JGSK":"2021-04-01 07:20:06.061","CDBH":"4","XSFX":"由南向北","XSFXDM":"3","KKMC":"中新大道与和意路交口"},{"KKBH":"720571004000","HPHM":"车牌","JGSK":"2021-04-01 07:20:06.063","CDBH":"5","XSFX":"由北向南","XSFXDM":"4","KKMC":"动漫东路与动漫中路交口"},{"KKBH":"610266118","HPHM":"冀J3T9W3","JGSK":"2021-04-01 07:20:06.15","CDBH":"3","XSFX":"由东向西","XSFXDM":"1","KKMC":"中生大道与和畅路交口"},{"KKBH":"610286127","HPHM":"津HLW057","JGSK":"2021-04-01 07:20:06.153","CDBH":"6","XSFX":"由西向东","XSFXDM":"2","KKMC":"中津大道与和畅路交口"},{"KKBH":"720891003000","HPHM":"车牌","JGSK":"2021-04-01 07:20:06.182","CDBH":"6","XSFX":"由西向东","XSFXDM":"2","KKMC":"海博道与安正路交口"},{"KKBH":"610256115","HPHM":"津A8M750","JGSK":"2021-04-01 07:20:06.27","CDBH":"1","XSFX":"由东向西","XSFXDM":"1","KKMC":"中天大道与中生大道交口"},{"KKBH":"610256113","HPHM":"津G58522","JGSK":"2021-04-01 07:20:06.301","CDBH":"2","XSFX":"由西向东","XSFXDM":"2","KKMC":"中天大道与和风路交口"},{"KKBH":"728031003000","HPHM":"津K25556","JGSK":"2021-04-01 07:20:06.316","CDBH":"3","XSFX":"由南向北","XSFXDM":"3","KKMC":"动漫中路与文二路交口"},{"KKBH":"610266117","HPHM":"津DR5801","JGSK":"2021-04-01 07:20:06.359","CDBH":"10","XSFX":"由北向南","XSFXDM":"4","KKMC":"中生大道与和韵路交口"},{"KKBH":"610271009","HPHM":"津MSD801","JGSK":"2021-04-01 07:20:06.37","CDBH":"7","XSFX":"由南向北","XSFXDM":"3","KKMC":"中新大道与泰七路交口"},{"KKBH":"7205710040000","HPHM":"车牌","JGSK":"2021-04-01 07:20:06.381","CDBH":"2","XSFX":"由东向西","XSFXDM":"1","KKMC":"动漫东路与动漫中路交口正向"},{"KKBH":"7208810020000","HPHM":"津JLY545","JGSK":"2021-04-01 07:20:06.404","CDBH":"6","XSFX":"由西向东","XSFXDM":"2","KKMC":"海旭道与安正路交口正向"},{"KKBH":"610276125","HPHM":"津MK8800","JGSK":"2021-04-01 07:20:06.462","CDBH":"5","XSFX":"由南向北","XSFXDM":"3","KKMC":"中新大道与和顺路交口"},{"KKBH":"7208810050000","HPHM":"车牌","JGSK":"2021-04-01 07:20:06.499","CDBH":"6","XSFX":"由西向东","XSFXDM":"2","KKMC":"海旭道与明盛路交口正向"},{"KKBH":"7208810020000","HPHM":"津HVD229","JGSK":"2021-04-01 07:20:06.506","CDBH":"3","XSFX":"由东向西","XSFXDM":"1","KKMC":"海旭道与安正路交口正向"},{"KKBH":"610256116","HPHM":"苏E7Z5B7","JGSK":"2021-04-01 07:20:06.507","CDBH":"11","XSFX":"由北向南","XSFXDM":"4","KKMC":"中天大道与和顺路交口"},{"KKBH":"610256111","HPHM":"津NLM921","JGSK":"2021-04-01 07:20:06.513","CDBH":"5","XSFX":"由南向北","XSFXDM":"3","KKMC":"中天大道与和惠路交口"},{"KKBH":"610401005","HPHM":"京N222X1","JGSK":"2021-04-01 07:20:06.518","CDBH":"12","XSFX":"由北向南","XSFXDM":"4","KKMC":"和畅路与和顺路交口"},{"KKBH":"7208510020000","HPHM":"津AD75553","JGSK":"2021-04-01 07:20:06.552","CDBH":"8","XSFX":"由北向南","XSFXDM":"4","KKMC":"碧水道与安正路交口正向"},{"KKBH":"7280310030000","HPHM":"冀B0PH42","JGSK":"2021-04-01 07:20:06.58","CDBH":"3","XSFX":"由南向北","XSFXDM":"3","KKMC":"动漫中路与文二路交口正向"},{"KKBH":"610271009","HPHM":"车牌","JGSK":"2021-04-01 07:20:06.602","CDBH":"5","XSFX":"由西向东","XSFXDM":"2","KKMC":"中新大道与泰七路交口"},{"KKBH":"610266118","HPHM":"津C082D6","JGSK":"2021-04-01 07:20:06.643","CDBH":"10","XSFX":"由北向南","XSFXDM":"4","KKMC":"中生大道与和畅路交口"},{"KKBH":"7280310030000","HPHM":"津NCD726","JGSK":"2021-04-01 07:20:06.675","CDBH":"6","XSFX":"由北向南","XSFXDM":"4","KKMC":"动漫中路与文二路交口正向"},{"KKBH":"610276124","HPHM":"津C1N380","JGSK":"2021-04-01 07:20:06.706","CDBH":"3","XSFX":"由东向西","XSFXDM":"1","KKMC":"中新大道与中生大道交口"},{"KKBH":"610256111","HPHM":"津A9P087","JGSK":"2021-04-01 07:20:06.733","CDBH":"2","XSFX":"由西向东","XSFXDM":"2","KKMC":"中天大道与和惠路交口"},{"KKBH":"720861003000","HPHM":"冀J002ZY","JGSK":"2021-04-01 07:20:06.733","CDBH":"2","XSFX":"由东向西","XSFXDM":"1","KKMC":"海晨道与安明路交口"},{"KKBH":"7208810040000","HPHM":"京EA5671","JGSK":"2021-04-01 07:20:06.749","CDBH":"8","XSFX":"由北向南","XSFXDM":"4","KKMC":"海旭道与永盛路交口正向"},{"KKBH":"720861002000","HPHM":"冀R7Y1E1","JGSK":"2021-04-01 07:20:06.754","CDBH":"10","XSFX":"由北向南","XSFXDM":"4","KKMC":"海晨道与安正路交口"},{"KKBH":"720881002000","HPHM":"辽A71JU3","JGSK":"2021-04-01 07:20:06.807","CDBH":"6","XSFX":"由西向东","XSFXDM":"2","KKMC":"海旭道与安正路交口"},{"KKBH":"610256115","HPHM":"津HSC198","JGSK":"2021-04-01 07:20:06.845","CDBH":"6","XSFX":"由西向东","XSFXDM":"2","KKMC":"中天大道与中生大道交口"},{"KKBH":"610261003000","HPHM":"津DM0186","JGSK":"2021-04-01 07:20:06.868","CDBH":"10","XSFX":"由东向西","XSFXDM":"1","KKMC":"中生大道与静湖南路交口"},{"KKBH":"610271008","HPHM":"冀B2H6P0","JGSK":"2021-04-01 07:20:06.869","CDBH":"5","XSFX":"由北向南","XSFXDM":"4","KKMC":"中新大道与航母主题公园支路交口"},{"KKBH":"610271009","HPHM":"津DYA005","JGSK":"2021-04-01 07:20:06.877","CDBH":"7","XSFX":"由南向北","XSFXDM":"3","KKMC":"中新大道与泰七路交口"},{"KKBH":"610256115","HPHM":"鲁A0Q989","JGSK":"2021-04-01 07:20:06.936","CDBH":"6","XSFX":"由西向东","XSFXDM":"2","KKMC":"中天大道与中生大道交口"},{"KKBH":"7208810020000","HPHM":"津JAC681","JGSK":"2021-04-01 07:20:06.938","CDBH":"1","XSFX":"由东向西","XSFXDM":"1","KKMC":"海旭道与安正路交口正向"},{"KKBH":"720871002000","HPHM":"津GZZ181","JGSK":"2021-04-01 07:20:06.98","CDBH":"5","XSFX":"由南向北","XSFXDM":"3","KKMC":"安正路与芳菲路交口"},{"KKBH":"610256112","HPHM":"津A2U317","JGSK":"2021-04-01 07:20:06.997","CDBH":"1","XSFX":"由东向西","XSFXDM":"1","KKMC":"中天大道与中津大道交口"},{"KKBH":"7208910030000","HPHM":"津GK6810","JGSK":"2021-04-01 07:20:07.003","CDBH":"4","XSFX":"由西向东","XSFXDM":"2","KKMC":"海博道与安正路交口正向"},{"KKBH":"7208910040000","HPHM":"冀DW386U","JGSK":"2021-04-01 07:20:07.067","CDBH":"6","XSFX":"由西向东","XSFXDM":"2","KKMC":"海博道与安平路交口正向"},{"KKBH":"610266117","HPHM":"津KWH860","JGSK":"2021-04-01 07:20:07.069","CDBH":"1","XSFX":"由东向西","XSFXDM":"1","KKMC":"中生大道与和韵路交口"},{"KKBH":"610256115","HPHM":"冀C1H093","JGSK":"2021-04-01 07:20:07.098","CDBH":"7","XSFX":"由南向北","XSFXDM":"3","KKMC":"中天大道与中生大道交口"},{"KKBH":"610401005","HPHM":"津A05068D","JGSK":"2021-04-01 07:20:07.099","CDBH":"5","XSFX":"由西向东","XSFXDM":"2","KKMC":"和畅路与和顺路交口"},{"KKBH":"7208910030000","HPHM":"津HD8357","JGSK":"2021-04-01 07:20:07.108","CDBH":"5","XSFX":"由西向东","XSFXDM":"2","KKMC":"海博道与安正路交口正向"},{"KKBH":"610271009","HPHM":"车牌","JGSK":"2021-04-01 07:20:07.176","CDBH":"11","XSFX":"由北向南","XSFXDM":"4","KKMC":"中新大道与泰七路交口"},{"KKBH":"610256113","HPHM":"冀ESM010","JGSK":"2021-04-01 07:20:07.176","CDBH":"7","XSFX":"由北向南","XSFXDM":"4","KKMC":"中天大道与和风路交口"},{"KKBH":"610256116","HPHM":"津GYW369","JGSK":"2021-04-01 07:20:07.182","CDBH":"5","XSFX":"由西向东","XSFXDM":"2","KKMC":"中天大道与和顺路交口"},{"KKBH":"610256116","HPHM":"冀B7G6V8","JGSK":"2021-04-01 07:20:07.267","CDBH":"12","XSFX":"由北向南","XSFXDM":"4","KKMC":"中天大道与和顺路交口"},{"KKBH":"610266117","HPHM":"车牌","JGSK":"2021-04-01 07:20:07.283","CDBH":"9","XSFX":"由南向北","XSFXDM":"3","KKMC":"中生大道与和韵路交口"},{"KKBH":"720891003000","HPHM":"津BP3313","JGSK":"2021-04-01 07:20:07.299","CDBH":"5","XSFX":"由西向东","XSFXDM":"2","KKMC":"海博道与安正路交口"},{"KKBH":"610286127","HPHM":"津RXP701","JGSK":"2021-04-01 07:20:07.301","CDBH":"5","XSFX":"由西向东","XSFXDM":"2","KKMC":"中津大道与和畅路交口"},{"KKBH":"610256116","HPHM":"冀F1720J","JGSK":"2021-04-01 07:20:07.318","CDBH":"8","XSFX":"由南向北","XSFXDM":"3","KKMC":"中天大道与和顺路交口"},{"KKBH":"7208810050000","HPHM":"津GEC916","JGSK":"2021-04-01 07:20:07.367","CDBH":"4","XSFX":"由西向东","XSFXDM":"2","KKMC":"海旭道与明盛路交口正向"},{"KKBH":"610256111","HPHM":"津DWX166","JGSK":"2021-04-01 07:20:07.383","CDBH":"2","XSFX":"由西向东","XSFXDM":"2","KKMC":"中天大道与和惠路交口"},{"KKBH":"610256112","HPHM":"津DLU985","JGSK":"2021-04-01 07:20:07.393","CDBH":"9","XSFX":"由南向北","XSFXDM":"3","KKMC":"中天大道与中津大道交口"},{"KKBH":"610401005","HPHM":"津CEM666","JGSK":"2021-04-01 07:20:07.398","CDBH":"11","XSFX":"由北向南","XSFXDM":"4","KKMC":"和畅路与和顺路交口"},{"KKBH":"720571004000","HPHM":"津MC5190","JGSK":"2021-04-01 07:20:07.418","CDBH":"5","XSFX":"由北向南","XSFXDM":"4","KKMC":"动漫东路与动漫中路交口"},{"KKBH":"610276124","HPHM":"津D04127","JGSK":"2021-04-01 07:20:07.425","CDBH":"1","XSFX":"由东向西","XSFXDM":"1","KKMC":"中新大道与中生大道交口"},{"KKBH":"7208810040000","HPHM":"津DCD859","JGSK":"2021-04-01 07:20:07.428","CDBH":"4","XSFX":"由西向东","XSFXDM":"2","KKMC":"海旭道与永盛路交口正向"},{"KKBH":"610276125","HPHM":"车牌","JGSK":"2021-04-01 07:20:07.466","CDBH":"8","XSFX":"由北向南","XSFXDM":"4","KKMC":"中新大道与和顺路交口"},{"KKBH":"7208810020000","HPHM":"津D20990","JGSK":"2021-04-01 07:20:07.478","CDBH":"13","XSFX":"由北向南","XSFXDM":"4","KKMC":"海旭道与安正路交口正向"},{"KKBH":"720881002000","HPHM":"冀B3M9C7","JGSK":"2021-04-01 07:20:07.511","CDBH":"7","XSFX":"由西向东","XSFXDM":"2","KKMC":"海旭道与安正路交口"},{"KKBH":"610266118","HPHM":"津A9B617","JGSK":"2021-04-01 07:20:07.566","CDBH":"2","XSFX":"由东向西","XSFXDM":"1","KKMC":"中生大道与和畅路交口"},{"KKBH":"7208810050000","HPHM":"津GMC521","JGSK":"2021-04-01 07:20:07.588","CDBH":"9","XSFX":"由北向南","XSFXDM":"4","KKMC":"海旭道与明盛路交口正向"},{"KKBH":"7208810020000","HPHM":"冀HH5199","JGSK":"2021-04-01 07:20:07.601","CDBH":"5","XSFX":"由西向东","XSFXDM":"2","KKMC":"海旭道与安正路交口正向"},{"KKBH":"610271009","HPHM":"车牌","JGSK":"2021-04-01 07:20:07.618","CDBH":"11","XSFX":"由北向南","XSFXDM":"4","KKMC":"中新大道与泰七路交口"},{"KKBH":"7208910040000","HPHM":"车牌","JGSK":"2021-04-01 07:20:07.645","CDBH":"10","XSFX":"由北向南","XSFXDM":"4","KKMC":"海博道与安平路交口正向"},{"KKBH":"7208810020000","HPHM":"津GPD768","JGSK":"2021-04-01 07:20:07.666","CDBH":"3","XSFX":"由东向西","XSFXDM":"1","KKMC":"海旭道与安正路交口正向"},{"KKBH":"7208810020000","HPHM":"津NYW215","JGSK":"2021-04-01 07:20:07.684","CDBH":"7","XSFX":"由西向东","XSFXDM":"2","KKMC":"海旭道与安正路交口正向"},{"KKBH":"728031003000","HPHM":"津C6T731","JGSK":"2021-04-01 07:20:07.764","CDBH":"5","XSFX":"由北向南","XSFXDM":"4","KKMC":"动漫中路与文二路交口"},{"KKBH":"610256111","HPHM":"津KJQ539","JGSK":"2021-04-01 07:20:07.801","CDBH":"4","XSFX":"由南向北","XSFXDM":"3","KKMC":"中天大道与和惠路交口"},{"KKBH":"610391007","HPHM":"津C936C3","JGSK":"2021-04-01 07:20:07.849","CDBH":"1","XSFX":"由东向西","XSFXDM":"1","KKMC":"和韵路与和风路交口"},{"KKBH":"610256116","HPHM":"津AWZ187","JGSK":"2021-04-01 07:20:07.916","CDBH":"8","XSFX":"由南向北","XSFXDM":"3","KKMC":"中天大道与和顺路交口"},{"KKBH":"610266118","HPHM":"津D36652","JGSK":"2021-04-01 07:20:07.95","CDBH":"7","XSFX":"由南向北","XSFXDM":"3","KKMC":"中生大道与和畅路交口"},{"KKBH":"610266118","HPHM":"辽A1U61Z","JGSK":"2021-04-01 07:20:07.953","CDBH":"9","XSFX":"由南向北","XSFXDM":"3","KKMC":"中生大道与和畅路交口"},{"KKBH":"610266118","HPHM":"津NL9698","JGSK":"2021-04-01 07:20:08.006","CDBH":"3","XSFX":"由东向西","XSFXDM":"1","KKMC":"中生大道与和畅路交口"},{"KKBH":"610256116","HPHM":"车牌","JGSK":"2021-04-01 07:20:08.022","CDBH":"2","XSFX":"由东向西","XSFXDM":"1","KKMC":"中天大道与和顺路交口"},{"KKBH":"610401005","HPHM":"豫D7J707","JGSK":"2021-04-01 07:20:08.028","CDBH":"11","XSFX":"由北向南","XSFXDM":"4","KKMC":"和畅路与和顺路交口"},{"KKBH":"7208710020000","HPHM":"津HGJ905","JGSK":"2021-04-01 07:20:08.061","CDBH":"5","XSFX":"由南向北","XSFXDM":"3","KKMC":"安正路与芳菲路交口正向"},{"KKBH":"7208910030000","HPHM":"车牌","JGSK":"2021-04-01 07:20:08.117","CDBH":"9","XSFX":"由南向北","XSFXDM":"3","KKMC":"海博道与安正路交口正向"},{"KKBH":"610256116","HPHM":"津C5G167","JGSK":"2021-04-01 07:20:08.146","CDBH":"11","XSFX":"由北向南","XSFXDM":"4","KKMC":"中天大道与和顺路交口"},{"KKBH":"610256114","HPHM":"冀B139V1","JGSK":"2021-04-01 07:20:08.159","CDBH":"7","XSFX":"由北向南","XSFXDM":"4","KKMC":"中天大道与和旭路交口"},{"KKBH":"610391007","HPHM":"津F05095","JGSK":"2021-04-01 07:20:08.169","CDBH":"2","XSFX":"由东向西","XSFXDM":"1","KKMC":"和韵路与和风路交口"},{"KKBH":"610256112","HPHM":"津RBQ818","JGSK":"2021-04-01 07:20:08.187","CDBH":"12","XSFX":"由北向南","XSFXDM":"4","KKMC":"中天大道与中津大道交口"},{"KKBH":"610266118","HPHM":"吉A3ZE76","JGSK":"2021-04-01 07:20:08.197","CDBH":"2","XSFX":"由东向西","XSFXDM":"1","KKMC":"中生大道与和畅路交口"},{"KKBH":"610251001","HPHM":"津KPA298","JGSK":"2021-04-01 07:20:08.209","CDBH":"2","XSFX":"由东向西","XSFXDM":"1","KKMC":"中天大道与和畅路交口"},{"KKBH":"610266118","HPHM":"津A3Y023","JGSK":"2021-04-01 07:20:08.218","CDBH":"10","XSFX":"由北向南","XSFXDM":"4","KKMC":"中生大道与和畅路交口"},{"KKBH":"610276126","HPHM":"闽AE818C","JGSK":"2021-04-01 07:20:08.294","CDBH":"8","XSFX":"由北向南","XSFXDM":"4","KKMC":"中新大道与和意路交口"},{"KKBH":"610256115","HPHM":"津RWD866","JGSK":"2021-04-01 07:20:08.365","CDBH":"6","XSFX":"由西向东","XSFXDM":"2","KKMC":"中天大道与中生大道交口"},{"KKBH":"610256115","HPHM":"津DAJ707","JGSK":"2021-04-01 07:20:08.405","CDBH":"5","XSFX":"由西向东","XSFXDM":"2","KKMC":"中天大道与中生大道交口"},{"KKBH":"610276125","HPHM":"津CAY178","JGSK":"2021-04-01 07:20:08.424","CDBH":"1","XSFX":"由东向西","XSFXDM":"1","KKMC":"中新大道与和顺路交口"},{"KKBH":"610256115","HPHM":"冀C30F68","JGSK":"2021-04-01 07:20:08.508","CDBH":"10","XSFX":"由北向南","XSFXDM":"4","KKMC":"中天大道与中生大道交口"},{"KKBH":"610286127","HPHM":"京N8Y157","JGSK":"2021-04-01 07:20:08.511","CDBH":"9","XSFX":"由南向北","XSFXDM":"3","KKMC":"中津大道与和畅路交口"},{"KKBH":"720881005000","HPHM":"冀DB388T","JGSK":"2021-04-01 07:20:08.523","CDBH":"9","XSFX":"由北向南","XSFXDM":"4","KKMC":"海旭道与明盛路交口"},{"KKBH":"720891003000","HPHM":"车牌","JGSK":"2021-04-01 07:20:08.577","CDBH":"6","XSFX":"由西向东","XSFXDM":"2","KKMC":"海博道与安正路交口"},{"KKBH":"610286127","HPHM":"津AZ8599","JGSK":"2021-04-01 07:20:08.591","CDBH":"8","XSFX":"由南向北","XSFXDM":"3","KKMC":"中津大道与和畅路交口"},{"KKBH":"610266117","HPHM":"津APZ387","JGSK":"2021-04-01 07:20:08.627","CDBH":"11","XSFX":"由北向南","XSFXDM":"4","KKMC":"中生大道与和韵路交口"},{"KKBH":"610256116","HPHM":"津DTF520","JGSK":"2021-04-01 07:20:08.715","CDBH":"8","XSFX":"由南向北","XSFXDM":"3","KKMC":"中天大道与和顺路交口"},{"KKBH":"7208910040000","HPHM":"车牌","JGSK":"2021-04-01 07:20:08.768","CDBH":"6","XSFX":"由西向东","XSFXDM":"2","KKMC":"海博道与安平路交口正向"},{"KKBH":"610256116","HPHM":"津KA1770","JGSK":"2021-04-01 07:20:08.796","CDBH":"7","XSFX":"由南向北","XSFXDM":"3","KKMC":"中天大道与和顺路交口"},{"KKBH":"6071310030000","HPHM":"冀B85CJ1","JGSK":"2021-04-01 07:20:08.797","CDBH":"2","XSFX":"由东向西","XSFXDM":"1","KKMC":"中央大道与海旭道交口正向"},{"KKBH":"610271009","HPHM":"津MSD801","JGSK":"2021-04-01 07:20:08.798","CDBH":"7","XSFX":"由南向北","XSFXDM":"3","KKMC":"中新大道与泰七路交口"},{"KKBH":"610266118","HPHM":"津JYR853","JGSK":"2021-04-01 07:20:08.804","CDBH":"10","XSFX":"由北向南","XSFXDM":"4","KKMC":"中生大道与和畅路交口"},{"KKBH":"6102610030000","HPHM":"津A1Q293","JGSK":"2021-04-01 07:20:08.814","CDBH":"1","XSFX":"由东向西","XSFXDM":"1","KKMC":"中生大道与静湖南路交口正向"},{"KKBH":"720881007000","HPHM":"津LCP620","JGSK":"2021-04-01 07:20:08.846","CDBH":"4","XSFX":"由西向东","XSFXDM":"2","KKMC":"海旭道与弘通路交口"},{"KKBH":"610261003000","HPHM":"津HP0707","JGSK":"2021-04-01 07:20:08.865","CDBH":"10","XSFX":"由东向西","XSFXDM":"1","KKMC":"中生大道与静湖南路交口"},{"KKBH":"7208910030000","HPHM":"车牌","JGSK":"2021-04-01 07:20:08.874","CDBH":"3","XSFX":"由东向西","XSFXDM":"1","KKMC":"海博道与安正路交口正向"},{"KKBH":"610401004","HPHM":"津NQF230","JGSK":"2021-04-01 07:20:08.874","CDBH":"4","XSFX":"由西向东","XSFXDM":"2","KKMC":"和畅路与和风路交口"},{"KKBH":"7208810020000","HPHM":"津G19151","JGSK":"2021-04-01 07:20:08.882","CDBH":"5","XSFX":"由西向东","XSFXDM":"2","KKMC":"海旭道与安正路交口正向"},{"KKBH":"610286127","HPHM":"冀B196C7","JGSK":"2021-04-01 07:20:08.904","CDBH":"8","XSFX":"由南向北","XSFXDM":"3","KKMC":"中津大道与和畅路交口"},{"KKBH":"7208610030000","HPHM":"吉B99BV9","JGSK":"2021-04-01 07:20:08.963","CDBH":"7","XSFX":"由南向北","XSFXDM":"3","KKMC":"海晨道与安明路交口正向"},{"KKBH":"720891006000","HPHM":"冀B613P6","JGSK":"2021-04-01 07:20:08.972","CDBH":"12","XSFX":"由北向南","XSFXDM":"4","KKMC":"海博道与永盛路交口"},{"KKBH":"7208210030000","HPHM":"津C1B272","JGSK":"2021-04-01 07:20:09.032","CDBH":"1","XSFX":"由东向西","XSFXDM":"1","KKMC":"动漫西路与动漫南路交口正向"},{"KKBH":"720891008000","HPHM":"津AS0836","JGSK":"2021-04-01 07:20:09.193","CDBH":"10","XSFX":"由南向北","XSFXDM":"3","KKMC":"海博道与荣盛路交口"},{"KKBH":"610256113","HPHM":"津HK6381","JGSK":"2021-04-01 07:20:09.202","CDBH":"8","XSFX":"由北向南","XSFXDM":"4","KKMC":"中天大道与和风路交口"},{"KKBH":"610391007","HPHM":"辽PDA718","JGSK":"2021-04-01 07:20:09.262","CDBH":"10","XSFX":"由北向南","XSFXDM":"4","KKMC":"和韵路与和风路交口"},{"KKBH":"7208810020000","HPHM":"津GCY117","JGSK":"2021-04-01 07:20:09.286","CDBH":"6","XSFX":"由西向东","XSFXDM":"2","KKMC":"海旭道与安正路交口正向"},{"KKBH":"7208910030000","HPHM":"辽PKL384","JGSK":"2021-04-01 07:20:09.289","CDBH":"4","XSFX":"由西向东","XSFXDM":"2","KKMC":"海博道与安正路交口正向"},{"KKBH":"610256111","HPHM":"鲁P159TT","JGSK":"2021-04-01 07:20:09.294","CDBH":"1","XSFX":"由西向东","XSFXDM":"2","KKMC":"中天大道与和惠路交口"},{"KKBH":"7208810020000","HPHM":"津MAA907","JGSK":"2021-04-01 07:20:09.299","CDBH":"3","XSFX":"由东向西","XSFXDM":"1","KKMC":"海旭道与安正路交口正向"},{"KKBH":"610391006","HPHM":"津C012D5","JGSK":"2021-04-01 07:20:09.302","CDBH":"5","XSFX":"由西向东","XSFXDM":"2","KKMC":"和韵路与和意路交口"},{"KKBH":"720881002000","HPHM":"津DWW561","JGSK":"2021-04-01 07:20:09.353","CDBH":"7","XSFX":"由西向东","XSFXDM":"2","KKMC":"海旭道与安正路交口"},{"KKBH":"610401005","HPHM":"豫L22H82","JGSK":"2021-04-01 07:20:09.388","CDBH":"5","XSFX":"由西向东","XSFXDM":"2","KKMC":"和畅路与和顺路交口"},{"KKBH":"610286127","HPHM":"津C7W993","JGSK":"2021-04-01 07:20:09.471","CDBH":"7","XSFX":"由南向北","XSFXDM":"3","KKMC":"中津大道与和畅路交口"},{"KKBH":"7208910030000","HPHM":"津H11832","JGSK":"2021-04-01 07:20:09.506","CDBH":"6","XSFX":"由西向东","XSFXDM":"2","KKMC":"海博道与安正路交口正向"},{"KKBH":"610401005","HPHM":"津JYD809","JGSK":"2021-04-01 07:20:09.563","CDBH":"7","XSFX":"由南向北","XSFXDM":"3","KKMC":"和畅路与和顺路交口"},{"KKBH":"610401004","HPHM":"津AGX089","JGSK":"2021-04-01 07:20:09.619","CDBH":"1","XSFX":"由东向西","XSFXDM":"1","KKMC":"和畅路与和风路交口"},{"KKBH":"610256111","HPHM":"晋BYB971","JGSK":"2021-04-01 07:20:09.703","CDBH":"1","XSFX":"由西向东","XSFXDM":"2","KKMC":"中天大道与和惠路交口"},{"KKBH":"610256115","HPHM":"津E07214","JGSK":"2021-04-01 07:20:09.72","CDBH":"9","XSFX":"由南向北","XSFXDM":"3","KKMC":"中天大道与中生大道交口"},{"KKBH":"720881002000","HPHM":"冀B213M5","JGSK":"2021-04-01 07:20:09.749","CDBH":"8","XSFX":"由西向东","XSFXDM":"2","KKMC":"海旭道与安正路交口"},{"KKBH":"610256112","HPHM":"津C38033","JGSK":"2021-04-01 07:20:09.757","CDBH":"2","XSFX":"由东向西","XSFXDM":"1","KKMC":"中天大道与中津大道交口"},{"KKBH":"720891004000","HPHM":"鲁VD8C05","JGSK":"2021-04-01 07:20:09.786","CDBH":"4","XSFX":"由西向东","XSFXDM":"2","KKMC":"海博道与安平路交口"},{"KKBH":"7208810050000","HPHM":"津KWW726","JGSK":"2021-04-01 07:20:09.797","CDBH":"9","XSFX":"由北向南","XSFXDM":"4","KKMC":"海旭道与明盛路交口正向"},{"KKBH":"7208910040000","HPHM":"车牌","JGSK":"2021-04-01 07:20:09.802","CDBH":"5","XSFX":"由西向东","XSFXDM":"2","KKMC":"海博道与安平路交口正向"},{"KKBH":"720891004000","HPHM":"车牌","JGSK":"2021-04-01 07:20:09.832","CDBH":"8","XSFX":"由南向北","XSFXDM":"3","KKMC":"海博道与安平路交口"},{"KKBH":"720881004000","HPHM":"津DCD859","JGSK":"2021-04-01 07:20:09.849","CDBH":"9","XSFX":"由西向东","XSFXDM":"2","KKMC":"海旭道与永盛路交口"},{"KKBH":"720881002000","HPHM":"津HVD229","JGSK":"2021-04-01 07:20:09.874","CDBH":"3","XSFX":"由东向西","XSFXDM":"1","KKMC":"海旭道与安正路交口"},{"KKBH":"610276126","HPHM":"津AD52716","JGSK":"2021-04-01 07:20:09.88","CDBH":"5","XSFX":"由南向北","XSFXDM":"3","KKMC":"中新大道与和意路交口"},{"KKBH":"720881005000","HPHM":"黑BN5225","JGSK":"2021-04-01 07:20:09.904","CDBH":"5","XSFX":"由西向东","XSFXDM":"2","KKMC":"海旭道与明盛路交口"},{"KKBH":"610256116","HPHM":"津A8F670","JGSK":"2021-04-01 07:20:09.915","CDBH":"9","XSFX":"由南向北","XSFXDM":"3","KKMC":"中天大道与和顺路交口"},{"KKBH":"610401005","HPHM":"津KCX833","JGSK":"2021-04-01 07:20:09.958","CDBH":"11","XSFX":"由北向南","XSFXDM":"4","KKMC":"和畅路与和顺路交口"},{"KKBH":"610401004","HPHM":"津A5Q388","JGSK":"2021-04-01 07:20:09.97","CDBH":"2","XSFX":"由东向西","XSFXDM":"1","KKMC":"和畅路与和风路交口"},{"KKBH":"610256116","HPHM":"津NZF510","JGSK":"2021-04-01 07:20:09.987","CDBH":"11","XSFX":"由北向南","XSFXDM":"4","KKMC":"中天大道与和顺路交口"},{"KKBH":"610256115","HPHM":"鲁UYT625","JGSK":"2021-04-01 07:20:09.993","CDBH":"6","XSFX":"由西向东","XSFXDM":"2","KKMC":"中天大道与中生大道交口"},{"KKBH":"610401005","HPHM":"鲁HX9M53","JGSK":"2021-04-01 07:20:10.038","CDBH":"12","XSFX":"由北向南","XSFXDM":"4","KKMC":"和畅路与和顺路交口"},{"KKBH":"7208810040000","HPHM":"津C65U50","JGSK":"2021-04-01 07:20:10.044","CDBH":"4","XSFX":"由西向东","XSFXDM":"2","KKMC":"海旭道与永盛路交口正向"},{"KKBH":"7208910060000","HPHM":"鲁AZ1U75","JGSK":"2021-04-01 07:20:10.064","CDBH":"7","XSFX":"由西向东","XSFXDM":"2","KKMC":"海博道与永盛路交口正向"},{"KKBH":"720891003000","HPHM":"车牌","JGSK":"2021-04-01 07:20:10.097","CDBH":"6","XSFX":"由西向东","XSFXDM":"2","KKMC":"海博道与安正路交口"},{"KKBH":"720561002000","HPHM":"津NSY822","JGSK":"2021-04-01 07:20:10.108","CDBH":"1","XSFX":"由东向西","XSFXDM":"1","KKMC":"动漫北路与文三路交口"},{"KKBH":"610256115","HPHM":"津ADL5577","JGSK":"2021-04-01 07:20:10.125","CDBH":"6","XSFX":"由西向东","XSFXDM":"2","KKMC":"中天大道与中生大道交口"},{"KKBH":"610286127","HPHM":"津C053C6","JGSK":"2021-04-01 07:20:10.204","CDBH":"4","XSFX":"由西向东","XSFXDM":"2","KKMC":"中津大道与和畅路交口"},{"KKBH":"610256112","HPHM":"津NNA113","JGSK":"2021-04-01 07:20:10.258","CDBH":"9","XSFX":"由南向北","XSFXDM":"3","KKMC":"中天大道与中津大道交口"},{"KKBH":"711","HPHM":"鲁R9Y72Z","JGSK":"2021-04-01 07:20:10.285","CDBH":"2","XSFX":"由东向西","XSFXDM":"1","KKMC":"不礼让行人中新大道与和旭路交口"},{"KKBH":"610256111","HPHM":"津AYT933","JGSK":"2021-04-01 07:20:10.342","CDBH":"2","XSFX":"由西向东","XSFXDM":"2","KKMC":"中天大道与和惠路交口"},{"KKBH":"7208210030000","HPHM":"津RHJ616","JGSK":"2021-04-01 07:20:10.395","CDBH":"1","XSFX":"由东向西","XSFXDM":"1","KKMC":"动漫西路与动漫南路交口正向"},{"KKBH":"610271009","HPHM":"冀B908Y挂","JGSK":"2021-04-01 07:20:10.395","CDBH":"11","XSFX":"由北向南","XSFXDM":"4","KKMC":"中新大道与泰七路交口"},{"KKBH":"610266117","HPHM":"津AD62507","JGSK":"2021-04-01 07:20:10.411","CDBH":"5","XSFX":"由西向东","XSFXDM":"2","KKMC":"中生大道与和韵路交口"},{"KKBH":"610256116","HPHM":"晋D8D269","JGSK":"2021-04-01 07:20:10.467","CDBH":"10","XSFX":"由北向南","XSFXDM":"4","KKMC":"中天大道与和顺路交口"},{"KKBH":"610276125","HPHM":"津D96381","JGSK":"2021-04-01 07:20:10.502","CDBH":"5","XSFX":"由南向北","XSFXDM":"3","KKMC":"中新大道与和顺路交口"},{"KKBH":"610276125","HPHM":"津L02555","JGSK":"2021-04-01 07:20:10.516","CDBH":"8","XSFX":"由北向南","XSFXDM":"4","KKMC":"中新大道与和顺路交口"},{"KKBH":"610256113","HPHM":"津G58522","JGSK":"2021-04-01 07:20:10.516","CDBH":"2","XSFX":"由西向东","XSFXDM":"2","KKMC":"中天大道与和风路交口"},{"KKBH":"610256112","HPHM":"津AD18203","JGSK":"2021-04-01 07:20:10.541","CDBH":"11","XSFX":"由北向南","XSFXDM":"4","KKMC":"中天大道与中津大道交口"},{"KKBH":"610276126","HPHM":"津RR2636","JGSK":"2021-04-01 07:20:10.589","CDBH":"1","XSFX":"由东向西","XSFXDM":"1","KKMC":"中新大道与和意路交口"},{"KKBH":"720891003000","HPHM":"冀C21A10","JGSK":"2021-04-01 07:20:10.602","CDBH":"8","XSFX":"由南向北","XSFXDM":"3","KKMC":"海博道与安正路交口"},{"KKBH":"610256116","HPHM":"津RTY117","JGSK":"2021-04-01 07:20:10.635","CDBH":"8","XSFX":"由南向北","XSFXDM":"3","KKMC":"中天大道与和顺路交口"},{"KKBH":"728031003000","HPHM":"津A09N80","JGSK":"2021-04-01 07:20:10.641","CDBH":"5","XSFX":"由北向南","XSFXDM":"4","KKMC":"动漫中路与文二路交口"},{"KKBH":"610401005","HPHM":"津HC8738","JGSK":"2021-04-01 07:20:10.677","CDBH":"8","XSFX":"由南向北","XSFXDM":"3","KKMC":"和畅路与和顺路交口"},{"KKBH":"720881002000","HPHM":"津JAC681","JGSK":"2021-04-01 07:20:10.699","CDBH":"1","XSFX":"由东向西","XSFXDM":"1","KKMC":"海旭道与安正路交口"},{"KKBH":"610261003000","HPHM":"津MD1788","JGSK":"2021-04-01 07:20:10.709","CDBH":"10","XSFX":"由东向西","XSFXDM":"1","KKMC":"中生大道与静湖南路交口"},{"KKBH":"7208610030000","HPHM":"津KKK939","JGSK":"2021-04-01 07:20:10.715","CDBH":"5","XSFX":"由西向东","XSFXDM":"2","KKMC":"海晨道与安明路交口正向"},{"KKBH":"610271009","HPHM":"津JJH827","JGSK":"2021-04-01 07:20:10.718","CDBH":"7","XSFX":"由南向北","XSFXDM":"3","KKMC":"中新大道与泰七路交口"},{"KKBH":"7208910030000","HPHM":"津GSF856","JGSK":"2021-04-01 07:20:10.724","CDBH":"4","XSFX":"由西向东","XSFXDM":"2","KKMC":"海博道与安正路交口正向"},{"KKBH":"720891006000","HPHM":"津C313J1","JGSK":"2021-04-01 07:20:10.752","CDBH":"8","XSFX":"由西向东","XSFXDM":"2","KKMC":"海博道与永盛路交口"},{"KKBH":"610256112","HPHM":"津K21596","JGSK":"2021-04-01 07:20:10.772","CDBH":"9","XSFX":"由南向北","XSFXDM":"3","KKMC":"中天大道与中津大道交口"},{"KKBH":"610256112","HPHM":"津K21596","JGSK":"2021-04-01 07:20:10.773","CDBH":"9","XSFX":"由南向北","XSFXDM":"3","KKMC":"中天大道与中津大道交口"},{"KKBH":"7208810050000","HPHM":"车牌","JGSK":"2021-04-01 07:20:10.803","CDBH":"6","XSFX":"由西向东","XSFXDM":"2","KKMC":"海旭道与明盛路交口正向"},{"KKBH":"720881002000","HPHM":"津AMQ807","JGSK":"2021-04-01 07:20:10.804","CDBH":"6","XSFX":"由西向东","XSFXDM":"2","KKMC":"海旭道与安正路交口"},{"KKBH":"7208710020000","HPHM":"津HZQ039","JGSK":"2021-04-01 07:20:10.809","CDBH":"9","XSFX":"由北向南","XSFXDM":"4","KKMC":"安正路与芳菲路交口正向"},{"KKBH":"610266118","HPHM":"车牌","JGSK":"2021-04-01 07:20:10.823","CDBH":"8","XSFX":"由南向北","XSFXDM":"3","KKMC":"中生大道与和畅路交口"},{"KKBH":"720881005000","HPHM":"辽HBL518","JGSK":"2021-04-01 07:20:10.841","CDBH":"9","XSFX":"由北向南","XSFXDM":"4","KKMC":"海旭道与明盛路交口"},{"KKBH":"610266118","HPHM":"津C082D6","JGSK":"2021-04-01 07:20:10.859","CDBH":"11","XSFX":"由北向南","XSFXDM":"4","KKMC":"中生大道与和畅路交口"},{"KKBH":"610401005","HPHM":"津HLH198","JGSK":"2021-04-01 07:20:10.866","CDBH":"5","XSFX":"由西向东","XSFXDM":"2","KKMC":"和畅路与和顺路交口"},{"KKBH":"610276124","HPHM":"辽P67237","JGSK":"2021-04-01 07:20:10.906","CDBH":"2","XSFX":"由东向西","XSFXDM":"1","KKMC":"中新大道与中生大道交口"},{"KKBH":"7208810020000","HPHM":"津C02936","JGSK":"2021-04-01 07:20:10.918","CDBH":"5","XSFX":"由西向东","XSFXDM":"2","KKMC":"海旭道与安正路交口正向"},{"KKBH":"610266118","HPHM":"津E02529","JGSK":"2021-04-01 07:20:10.918","CDBH":"10","XSFX":"由北向南","XSFXDM":"4","KKMC":"中生大道与和畅路交口"},{"KKBH":"720881002000","HPHM":"津JLY545","JGSK":"2021-04-01 07:20:10.959","CDBH":"7","XSFX":"由西向东","XSFXDM":"2","KKMC":"海旭道与安正路交口"},{"KKBH":"610286127","HPHM":"津GHL123","JGSK":"2021-04-01 07:20:10.992","CDBH":"8","XSFX":"由南向北","XSFXDM":"3","KKMC":"中津大道与和畅路交口"},{"KKBH":"610266117","HPHM":"津CAD567","JGSK":"2021-04-01 07:20:10.994","CDBH":"3","XSFX":"由东向西","XSFXDM":"1","KKMC":"中生大道与和韵路交口"},{"KKBH":"7208810020000","HPHM":"冀F7F162","JGSK":"2021-04-01 07:20:11.049","CDBH":"2","XSFX":"由东向西","XSFXDM":"1","KKMC":"海旭道与安正路交口正向"},{"KKBH":"610256116","HPHM":"车牌","JGSK":"2021-04-01 07:20:11.05","CDBH":"2","XSFX":"由东向西","XSFXDM":"1","KKMC":"中天大道与和顺路交口"},{"KKBH":"720861003000","HPHM":"冀R71K67","JGSK":"2021-04-01 07:20:11.056","CDBH":"5","XSFX":"由西向东","XSFXDM":"2","KKMC":"海晨道与安明路交口"},{"KKBH":"610266117","HPHM":"冀B3988K","JGSK":"2021-04-01 07:20:11.061","CDBH":"10","XSFX":"由北向南","XSFXDM":"4","KKMC":"中生大道与和韵路交口"},{"KKBH":"720881002000","HPHM":"津GPD768","JGSK":"2021-04-01 07:20:11.08","CDBH":"3","XSFX":"由东向西","XSFXDM":"1","KKMC":"海旭道与安正路交口"},{"KKBH":"720571004000","HPHM":"陕G8836C","JGSK":"2021-04-01 07:20:11.137","CDBH":"3","XSFX":"由西向东","XSFXDM":"2","KKMC":"动漫东路与动漫中路交口"},{"KKBH":"720881004000","HPHM":"京EA5671","JGSK":"2021-04-01 07:20:11.145","CDBH":"8","XSFX":"由北向南","XSFXDM":"4","KKMC":"海旭道与永盛路交口"},{"KKBH":"610266117","HPHM":"蒙A375JA","JGSK":"2021-04-01 07:20:11.149","CDBH":"2","XSFX":"由东向西","XSFXDM":"1","KKMC":"中生大道与和韵路交口"},{"KKBH":"610286127","HPHM":"鲁NK85Z1","JGSK":"2021-04-01 07:20:11.192","CDBH":"5","XSFX":"由西向东","XSFXDM":"2","KKMC":"中津大道与和畅路交口"},{"KKBH":"728031003000","HPHM":"津NCD726","JGSK":"2021-04-01 07:20:11.206","CDBH":"6","XSFX":"由北向南","XSFXDM":"4","KKMC":"动漫中路与文二路交口"},{"KKBH":"610391007","HPHM":"津KK9661","JGSK":"2021-04-01 07:20:11.246","CDBH":"11","XSFX":"由北向南","XSFXDM":"4","KKMC":"和韵路与和风路交口"},{"KKBH":"7208910030000","HPHM":"车牌","JGSK":"2021-04-01 07:20:11.293","CDBH":"2","XSFX":"由东向西","XSFXDM":"1","KKMC":"海博道与安正路交口正向"},{"KKBH":"610266118","HPHM":"京N3NZ73","JGSK":"2021-04-01 07:20:11.339","CDBH":"10","XSFX":"由北向南","XSFXDM":"4","KKMC":"中生大道与和畅路交口"},{"KKBH":"7208910060000","HPHM":"津KPK879","JGSK":"2021-04-01 07:20:11.341","CDBH":"6","XSFX":"由西向东","XSFXDM":"2","KKMC":"海博道与永盛路交口正向"},{"KKBH":"610256116","HPHM":"鲁C5L619","JGSK":"2021-04-01 07:20:11.348","CDBH":"12","XSFX":"由北向南","XSFXDM":"4","KKMC":"中天大道与和顺路交口"},{"KKBH":"610256113","HPHM":"冀ESM010","JGSK":"2021-04-01 07:20:11.362","CDBH":"7","XSFX":"由北向南","XSFXDM":"4","KKMC":"中天大道与和风路交口"},{"KKBH":"6071310030000","HPHM":"冀F69AE0","JGSK":"2021-04-01 07:20:11.391","CDBH":"2","XSFX":"由东向西","XSFXDM":"1","KKMC":"中央大道与海旭道交口正向"},{"KKBH":"7208810020000","HPHM":"津NZP817","JGSK":"2021-04-01 07:20:11.403","CDBH":"9","XSFX":"由南向北","XSFXDM":"3","KKMC":"海旭道与安正路交口正向"},{"KKBH":"610401005","HPHM":"津JYD809","JGSK":"2021-04-01 07:20:11.457","CDBH":"8","XSFX":"由南向北","XSFXDM":"3","KKMC":"和畅路与和顺路交口"},{"KKBH":"610276124","HPHM":"津DZQ227","JGSK":"2021-04-01 07:20:11.466","CDBH":"3","XSFX":"由东向西","XSFXDM":"1","KKMC":"中新大道与中生大道交口"},{"KKBH":"610391006","HPHM":"冀D506RN","JGSK":"2021-04-01 07:20:11.481","CDBH":"7","XSFX":"由南向北","XSFXDM":"3","KKMC":"和韵路与和意路交口"},{"KKBH":"610256115","HPHM":"津ADB9165","JGSK":"2021-04-01 07:20:11.485","CDBH":"5","XSFX":"由西向东","XSFXDM":"2","KKMC":"中天大道与中生大道交口"},{"KKBH":"7208810040000","HPHM":"冀B6G1S2","JGSK":"2021-04-01 07:20:11.496","CDBH":"5","XSFX":"由西向东","XSFXDM":"2","KKMC":"海旭道与永盛路交口正向"},{"KKBH":"720891003000","HPHM":"车牌","JGSK":"2021-04-01 07:20:11.538","CDBH":"6","XSFX":"由西向东","XSFXDM":"2","KKMC":"海博道与安正路交口"},{"KKBH":"7208810020000","HPHM":"津NNR939","JGSK":"2021-04-01 07:20:11.543","CDBH":"6","XSFX":"由西向东","XSFXDM":"2","KKMC":"海旭道与安正路交口正向"},{"KKBH":"610256116","HPHM":"冀BL313Q","JGSK":"2021-04-01 07:20:11.612","CDBH":"7","XSFX":"由南向北","XSFXDM":"3","KKMC":"中天大道与和顺路交口"},{"KKBH":"728031003000","HPHM":"冀B0PH42","JGSK":"2021-04-01 07:20:11.677","CDBH":"3","XSFX":"由南向北","XSFXDM":"3","KKMC":"动漫中路与文二路交口"},{"KKBH":"610266118","HPHM":"辽PLQ768","JGSK":"2021-04-01 07:20:11.748","CDBH":"1","XSFX":"由东向西","XSFXDM":"1","KKMC":"中生大道与和畅路交口"},{"KKBH":"7208810050000","HPHM":"晋BQP736","JGSK":"2021-04-01 07:20:11.768","CDBH":"9","XSFX":"由北向南","XSFXDM":"4","KKMC":"海旭道与明盛路交口正向"},{"KKBH":"7205710020000","HPHM":"津JXZ955","JGSK":"2021-04-01 07:20:11.784","CDBH":"5","XSFX":"由北向南","XSFXDM":"4","KKMC":"动漫东路与文二路交口正向"},{"KKBH":"6102661220000","HPHM":"津A7N818","JGSK":"2021-04-01 07:20:11.789","CDBH":"2","XSFX":"由西向东","XSFXDM":"2","KKMC":"生态城中生大道故道河一桥西向东上桥处正向"},{"KKBH":"610286127","HPHM":"津RRG087","JGSK":"2021-04-01 07:20:11.791","CDBH":"9","XSFX":"由南向北","XSFXDM":"3","KKMC":"中津大道与和畅路交口"},{"KKBH":"7208910040000","HPHM":"车牌","JGSK":"2021-04-01 07:20:11.818","CDBH":"5","XSFX":"由西向东","XSFXDM":"2","KKMC":"海博道与安平路交口正向"},{"KKBH":"6071310030000","HPHM":"鲁R066LT","JGSK":"2021-04-01 07:20:11.841","CDBH":"3","XSFX":"由东向西","XSFXDM":"1","KKMC":"中央大道与海旭道交口正向"},{"KKBH":"610271009","HPHM":"津FBT522","JGSK":"2021-04-01 07:20:12.007","CDBH":"10","XSFX":"由北向南","XSFXDM":"4","KKMC":"中新大道与泰七路交口"},{"KKBH":"7208910030000","HPHM":"粤BK371Z","JGSK":"2021-04-01 07:20:12.009","CDBH":"4","XSFX":"由西向东","XSFXDM":"2","KKMC":"海博道与安正路交口正向"},{"KKBH":"610256111","HPHM":"津GYN079","JGSK":"2021-04-01 07:20:12.022","CDBH":"1","XSFX":"由西向东","XSFXDM":"2","KKMC":"中天大道与和惠路交口"},{"KKBH":"720891004000","HPHM":"冀DW386U","JGSK":"2021-04-01 07:20:12.024","CDBH":"5","XSFX":"由西向东","XSFXDM":"2","KKMC":"海博道与安平路交口"},{"KKBH":"7208810020000","HPHM":"津C530R6","JGSK":"2021-04-01 07:20:12.029","CDBH":"13","XSFX":"由北向南","XSFXDM":"4","KKMC":"海旭道与安正路交口正向"},{"KKBH":"610276124","HPHM":"车牌","JGSK":"2021-04-01 07:20:12.077","CDBH":"11","XSFX":"由北向南","XSFXDM":"4","KKMC":"中新大道与中生大道交口"},{"KKBH":"7208610030000","HPHM":"鲁V9317S","JGSK":"2021-04-01 07:20:12.134","CDBH":"7","XSFX":"由南向北","XSFXDM":"3","KKMC":"海晨道与安明路交口正向"},{"KKBH":"610266117","HPHM":"津ADM9975","JGSK":"2021-04-01 07:20:12.218","CDBH":"10","XSFX":"由北向南","XSFXDM":"4","KKMC":"中生大道与和韵路交口"},{"KKBH":"610256112","HPHM":"津A8T905","JGSK":"2021-04-01 07:20:12.222","CDBH":"7","XSFX":"由南向北","XSFXDM":"3","KKMC":"中天大道与中津大道交口"},{"KKBH":"610266118","HPHM":"津HM0544","JGSK":"2021-04-01 07:20:12.237","CDBH":"7","XSFX":"由南向北","XSFXDM":"3","KKMC":"中生大道与和畅路交口"},{"KKBH":"720881002000","HPHM":"津NYW215","JGSK":"2021-04-01 07:20:12.24","CDBH":"7","XSFX":"由西向东","XSFXDM":"2","KKMC":"海旭道与安正路交口"},{"KKBH":"610256111","HPHM":"津HQH598","JGSK":"2021-04-01 07:20:12.241","CDBH":"1","XSFX":"由西向东","XSFXDM":"2","KKMC":"中天大道与和惠路交口"},{"KKBH":"610266117","HPHM":"冀B760G0","JGSK":"2021-04-01 07:20:12.243","CDBH":"8","XSFX":"由南向北","XSFXDM":"3","KKMC":"中生大道与和韵路交口"},{"KKBH":"7208910030000","HPHM":"车牌","JGSK":"2021-04-01 07:20:12.277","CDBH":"9","XSFX":"由南向北","XSFXDM":"3","KKMC":"海博道与安正路交口正向"},{"KKBH":"610256116","HPHM":"津LU8268","JGSK":"2021-04-01 07:20:12.315","CDBH":"9","XSFX":"由南向北","XSFXDM":"3","KKMC":"中天大道与和顺路交口"},{"KKBH":"610391006","HPHM":"津A2S311","JGSK":"2021-04-01 07:20:12.322","CDBH":"1","XSFX":"由东向西","XSFXDM":"1","KKMC":"和韵路与和意路交口"},{"KKBH":"720881005000","HPHM":"鲁NS78G1","JGSK":"2021-04-01 07:20:12.362","CDBH":"9","XSFX":"由北向南","XSFXDM":"4","KKMC":"海旭道与明盛路交口"},{"KKBH":"720881002000","HPHM":"津G53080","JGSK":"2021-04-01 07:20:12.484","CDBH":"6","XSFX":"由西向东","XSFXDM":"2","KKMC":"海旭道与安正路交口"},{"KKBH":"610271009","HPHM":"津NPH106","JGSK":"2021-04-01 07:20:12.484","CDBH":"8","XSFX":"由南向北","XSFXDM":"3","KKMC":"中新大道与泰七路交口"},{"KKBH":"7208910030000","HPHM":"车牌","JGSK":"2021-04-01 07:20:12.513","CDBH":"2","XSFX":"由东向西","XSFXDM":"1","KKMC":"海博道与安正路交口正向"},{"KKBH":"7205410020000","HPHM":"车牌","JGSK":"2021-04-01 07:20:12.579","CDBH":"4","XSFX":"由西向东","XSFXDM":"2","KKMC":"动漫环路西与动漫中路交口正向"},{"KKBH":"610266118","HPHM":"津D36652","JGSK":"2021-04-01 07:20:12.593","CDBH":"8","XSFX":"由南向北","XSFXDM":"3","KKMC":"中生大道与和畅路交口"},{"KKBH":"7208910030000","HPHM":"津KBH665","JGSK":"2021-04-01 07:20:12.637","CDBH":"12","XSFX":"由北向南","XSFXDM":"4","KKMC":"海博道与安正路交口正向"},{"KKBH":"7208810040000","HPHM":"津RUK359","JGSK":"2021-04-01 07:20:12.669","CDBH":"2","XSFX":"由东向西","XSFXDM":"1","KKMC":"海旭道与永盛路交口正向"},{"KKBH":"610256116","HPHM":"津JKY626","JGSK":"2021-04-01 07:20:12.707","CDBH":"12","XSFX":"由北向南","XSFXDM":"4","KKMC":"中天大道与和顺路交口"},{"KKBH":"610256116","HPHM":"冀A8F0N5","JGSK":"2021-04-01 07:20:12.787","CDBH":"11","XSFX":"由北向南","XSFXDM":"4","KKMC":"中天大道与和顺路交口"},{"KKBH":"610276124","HPHM":"津CAL768","JGSK":"2021-04-01 07:20:12.789","CDBH":"2","XSFX":"由东向西","XSFXDM":"1","KKMC":"中新大道与中生大道交口"},{"KKBH":"610276124","HPHM":"津RJR780","JGSK":"2021-04-01 07:20:12.79","CDBH":"1","XSFX":"由东向西","XSFXDM":"1","KKMC":"中新大道与中生大道交口"},{"KKBH":"720881002000","HPHM":"津MAA907","JGSK":"2021-04-01 07:20:12.835","CDBH":"3","XSFX":"由东向西","XSFXDM":"1","KKMC":"海旭道与安正路交口"},{"KKBH":"7209010020000","HPHM":"闽CR689H","JGSK":"2021-04-01 07:20:12.905","CDBH":"8","XSFX":"由南向北","XSFXDM":"3","KKMC":"玉林道与安正路交口正向"},{"KKBH":"7208810020000","HPHM":"冀BL556G","JGSK":"2021-04-01 07:20:12.96","CDBH":"5","XSFX":"由西向东","XSFXDM":"2","KKMC":"海旭道与安正路交口正向"},{"KKBH":"610401005","HPHM":"津HC8738","JGSK":"2021-04-01 07:20:12.977","CDBH":"9","XSFX":"由南向北","XSFXDM":"3","KKMC":"和畅路与和顺路交口"},{"KKBH":"610256111","HPHM":"津A9P087","JGSK":"2021-04-01 07:20:13.064","CDBH":"2","XSFX":"由西向东","XSFXDM":"2","KKMC":"中天大道与和惠路交口"},{"KKBH":"610286127","HPHM":"津JZM121","JGSK":"2021-04-01 07:20:13.072","CDBH":"8","XSFX":"由南向北","XSFXDM":"3","KKMC":"中津大道与和畅路交口"},{"KKBH":"7205410020000","HPHM":"冀H6622Q","JGSK":"2021-04-01 07:20:13.082","CDBH":"3","XSFX":"由西向东","XSFXDM":"2","KKMC":"动漫环路西与动漫中路交口正向"},{"KKBH":"610276126","HPHM":"津MGR717","JGSK":"2021-04-01 07:20:13.133","CDBH":"7","XSFX":"由北向南","XSFXDM":"4","KKMC":"中新大道与和意路交口"},{"KKBH":"610256112","HPHM":"津N36100","JGSK":"2021-04-01 07:20:13.143","CDBH":"11","XSFX":"由北向南","XSFXDM":"4","KKMC":"中天大道与中津大道交口"},{"KKBH":"7208810020000","HPHM":"黑AP79K9","JGSK":"2021-04-01 07:20:13.179","CDBH":"1","XSFX":"由东向西","XSFXDM":"1","KKMC":"海旭道与安正路交口正向"},{"KKBH":"610271009","HPHM":"津FBT522","JGSK":"2021-04-01 07:20:13.189","CDBH":"10","XSFX":"由北向南","XSFXDM":"4","KKMC":"中新大道与泰七路交口"},{"KKBH":"610266117","HPHM":"冀J66G21","JGSK":"2021-04-01 07:20:13.2","CDBH":"11","XSFX":"由北向南","XSFXDM":"4","KKMC":"中生大道与和韵路交口"},{"KKBH":"610266118","HPHM":"津MAH770","JGSK":"2021-04-01 07:20:13.201","CDBH":"3","XSFX":"由东向西","XSFXDM":"1","KKMC":"中生大道与和畅路交口"},{"KKBH":"720881004000","HPHM":"津C65U50","JGSK":"2021-04-01 07:20:13.206","CDBH":"9","XSFX":"由西向东","XSFXDM":"2","KKMC":"海旭道与永盛路交口"},{"KKBH":"610256112","HPHM":"吉A2316W","JGSK":"2021-04-01 07:20:13.272","CDBH":"1","XSFX":"由东向西","XSFXDM":"1","KKMC":"中天大道与中津大道交口"},{"KKBH":"610256116","HPHM":"津GYW369","JGSK":"2021-04-01 07:20:13.274","CDBH":"6","XSFX":"由西向东","XSFXDM":"2","KKMC":"中天大道与和顺路交口"},{"KKBH":"720891003000","HPHM":"车牌","JGSK":"2021-04-01 07:20:13.301","CDBH":"6","XSFX":"由西向东","XSFXDM":"2","KKMC":"海博道与安正路交口"},{"KKBH":"610401005","HPHM":"津JLL719","JGSK":"2021-04-01 07:20:13.318","CDBH":"12","XSFX":"由北向南","XSFXDM":"4","KKMC":"和畅路与和顺路交口"},{"KKBH":"610256115","HPHM":"津DAJ707","JGSK":"2021-04-01 07:20:13.325","CDBH":"6","XSFX":"由西向东","XSFXDM":"2","KKMC":"中天大道与中生大道交口"},{"KKBH":"610271009","HPHM":"津JJH827","JGSK":"2021-04-01 07:20:13.358","CDBH":"7","XSFX":"由南向北","XSFXDM":"3","KKMC":"中新大道与泰七路交口"},{"KKBH":"610256112","HPHM":"津GAG053","JGSK":"2021-04-01 07:20:13.371","CDBH":"9","XSFX":"由南向北","XSFXDM":"3","KKMC":"中天大道与中津大道交口"},{"KKBH":"610286127","HPHM":"冀J709TV","JGSK":"2021-04-01 07:20:13.42","CDBH":"4","XSFX":"由西向东","XSFXDM":"2","KKMC":"中津大道与和畅路交口"},{"KKBH":"610266118","HPHM":"津GTY339","JGSK":"2021-04-01 07:20:13.445","CDBH":"10","XSFX":"由北向南","XSFXDM":"4","KKMC":"中生大道与和畅路交口"},{"KKBH":"610286127","HPHM":"津RXP701","JGSK":"2021-04-01 07:20:13.496","CDBH":"6","XSFX":"由西向东","XSFXDM":"2","KKMC":"中津大道与和畅路交口"},{"KKBH":"6102661220000","HPHM":"津G60211","JGSK":"2021-04-01 07:20:13.517","CDBH":"1","XSFX":"由西向东","XSFXDM":"2","KKMC":"生态城中生大道故道河一桥西向东上桥处正向"},{"KKBH":"610401005","HPHM":"津KT0917","JGSK":"2021-04-01 07:20:13.542","CDBH":"10","XSFX":"由北向南","XSFXDM":"4","KKMC":"和畅路与和顺路交口"},{"KKBH":"7208910040000","HPHM":"车牌","JGSK":"2021-04-01 07:20:13.548","CDBH":"5","XSFX":"由西向东","XSFXDM":"2","KKMC":"海博道与安平路交口正向"},{"KKBH":"720851002000","HPHM":"津AD75553","JGSK":"2021-04-01 07:20:13.559","CDBH":"8","XSFX":"由北向南","XSFXDM":"4","KKMC":"碧水道与安正路交口"},{"KKBH":"720891003000","HPHM":"冀A2G8Z5","JGSK":"2021-04-01 07:20:13.561","CDBH":"7","XSFX":"由南向北","XSFXDM":"3","KKMC":"海博道与安正路交口"},{"KKBH":"610261003000","HPHM":"津A1Q293","JGSK":"2021-04-01 07:20:13.583","CDBH":"10","XSFX":"由东向西","XSFXDM":"1","KKMC":"中生大道与静湖南路交口"},{"KKBH":"610391006","HPHM":"津HP2502","JGSK":"2021-04-01 07:20:13.584","CDBH":"7","XSFX":"由南向北","XSFXDM":"3","KKMC":"和韵路与和意路交口"},{"KKBH":"720881002000","HPHM":"津GCY117","JGSK":"2021-04-01 07:20:13.603","CDBH":"7","XSFX":"由西向东","XSFXDM":"2","KKMC":"海旭道与安正路交口"},{"KKBH":"610401004","HPHM":"车牌","JGSK":"2021-04-01 07:20:13.622","CDBH":"5","XSFX":"由西向东","XSFXDM":"2","KKMC":"和畅路与和风路交口"},{"KKBH":"720891004000","HPHM":"京AD06687","JGSK":"2021-04-01 07:20:13.625","CDBH":"5","XSFX":"由西向东","XSFXDM":"2","KKMC":"海博道与安平路交口"},{"KKBH":"610266117","HPHM":"津C21R52","JGSK":"2021-04-01 07:20:13.643","CDBH":"1","XSFX":"由东向西","XSFXDM":"1","KKMC":"中生大道与和韵路交口"},{"KKBH":"610401005","HPHM":"津RCC861","JGSK":"2021-04-01 07:20:13.703","CDBH":"8","XSFX":"由南向北","XSFXDM":"3","KKMC":"和畅路与和顺路交口"},{"KKBH":"720891004000","HPHM":"津AKX585","JGSK":"2021-04-01 07:20:13.782","CDBH":"6","XSFX":"由西向东","XSFXDM":"2","KKMC":"海博道与安平路交口"},{"KKBH":"610391006","HPHM":"津C012D5","JGSK":"2021-04-01 07:20:13.789","CDBH":"5","XSFX":"由西向东","XSFXDM":"2","KKMC":"和韵路与和意路交口"},{"KKBH":"7208910030000","HPHM":"蒙A256RP","JGSK":"2021-04-01 07:20:13.814","CDBH":"4","XSFX":"由西向东","XSFXDM":"2","KKMC":"海博道与安正路交口正向"},{"KKBH":"7208810050000","HPHM":"津AWT775","JGSK":"2021-04-01 07:20:13.82","CDBH":"9","XSFX":"由北向南","XSFXDM":"4","KKMC":"海旭道与明盛路交口正向"},{"KKBH":"720881002000","HPHM":"冀HH5199","JGSK":"2021-04-01 07:20:13.842","CDBH":"6","XSFX":"由西向东","XSFXDM":"2","KKMC":"海旭道与安正路交口"},{"KKBH":"610266118","HPHM":"津NLD978","JGSK":"2021-04-01 07:20:13.875","CDBH":"2","XSFX":"由东向西","XSFXDM":"1","KKMC":"中生大道与和畅路交口"},{"KKBH":"7208210040000","HPHM":"冀J5LD57","JGSK":"2021-04-01 07:20:13.947","CDBH":"5","XSFX":"由北向南","XSFXDM":"4","KKMC":"动漫西路与动漫北路交口正向"},{"KKBH":"610266117","HPHM":"津DR5801","JGSK":"2021-04-01 07:20:13.996","CDBH":"11","XSFX":"由北向南","XSFXDM":"4","KKMC":"中生大道与和韵路交口"},{"KKBH":"610401004","HPHM":"津NVB916","JGSK":"2021-04-01 07:20:14.003","CDBH":"5","XSFX":"由西向东","XSFXDM":"2","KKMC":"和畅路与和风路交口"},{"KKBH":"720881004000","HPHM":"冀B6G1S2","JGSK":"2021-04-01 07:20:14.01","CDBH":"10","XSFX":"由西向东","XSFXDM":"2","KKMC":"海旭道与永盛路交口"},{"KKBH":"610276124","HPHM":"津NSN550","JGSK":"2021-04-01 07:20:14.08","CDBH":"5","XSFX":"由西向东","XSFXDM":"2","KKMC":"中新大道与中生大道交口"},{"KKBH":"7208910030000","HPHM":"吉AC163E","JGSK":"2021-04-01 07:20:14.095","CDBH":"6","XSFX":"由西向东","XSFXDM":"2","KKMC":"海博道与安正路交口正向"},{"KKBH":"720891003000","HPHM":"津RF5F98","JGSK":"2021-04-01 07:20:14.125","CDBH":"7","XSFX":"由南向北","XSFXDM":"3","KKMC":"海博道与安正路交口"},{"KKBH":"610251002","HPHM":"津GKK052","JGSK":"2021-04-01 07:20:14.2","CDBH":"2","XSFX":"由东向西","XSFXDM":"1","KKMC":"中天大道与和睦路交口"},{"KKBH":"7208610020000","HPHM":"冀C8791W","JGSK":"2021-04-01 07:20:14.223","CDBH":"5","XSFX":"由西向东","XSFXDM":"2","KKMC":"海晨道与安正路交口正向"},{"KKBH":"7400110020000","HPHM":"冀J551MH","JGSK":"2021-04-01 07:20:14.235","CDBH":"6","XSFX":"由北向南","XSFXDM":"4","KKMC":"静湖南路与华一路交口正向"},{"KKBH":"610256111","HPHM":"津FT0683","JGSK":"2021-04-01 07:20:14.275","CDBH":"5","XSFX":"由南向北","XSFXDM":"3","KKMC":"中天大道与和惠路交口"},{"KKBH":"7208910030000","HPHM":"车牌","JGSK":"2021-04-01 07:20:14.296","CDBH":"2","XSFX":"由东向西","XSFXDM":"1","KKMC":"海博道与安正路交口正向"},{"KKBH":"7208810020000","HPHM":"津C735J7","JGSK":"2021-04-01 07:20:14.303","CDBH":"5","XSFX":"由西向东","XSFXDM":"2","KKMC":"海旭道与安正路交口正向"},{"KKBH":"610256116","HPHM":"津NEC628","JGSK":"2021-04-01 07:20:14.307","CDBH":"12","XSFX":"由北向南","XSFXDM":"4","KKMC":"中天大道与和顺路交口"},{"KKBH":"610256115","HPHM":"津JRS526","JGSK":"2021-04-01 07:20:14.355","CDBH":"7","XSFX":"由南向北","XSFXDM":"3","KKMC":"中天大道与中生大道交口"},{"KKBH":"610401005","HPHM":"津KZD519","JGSK":"2021-04-01 07:20:14.36","CDBH":"11","XSFX":"由北向南","XSFXDM":"4","KKMC":"和畅路与和顺路交口"},{"KKBH":"610391006","HPHM":"赣F87L17","JGSK":"2021-04-01 07:20:14.367","CDBH":"8","XSFX":"由南向北","XSFXDM":"3","KKMC":"和韵路与和意路交口"},{"KKBH":"7208610030000","HPHM":"黑B9B236","JGSK":"2021-04-01 07:20:14.377","CDBH":"5","XSFX":"由西向东","XSFXDM":"2","KKMC":"海晨道与安明路交口正向"},{"KKBH":"7208810020000","HPHM":"津A31X88","JGSK":"2021-04-01 07:20:14.387","CDBH":"4","XSFX":"由东向西","XSFXDM":"1","KKMC":"海旭道与安正路交口正向"},{"KKBH":"610266117","HPHM":"津APZ387","JGSK":"2021-04-01 07:20:14.396","CDBH":"12","XSFX":"由北向南","XSFXDM":"4","KKMC":"中生大道与和韵路交口"},{"KKBH":"7208910090000","HPHM":"津JK2389","JGSK":"2021-04-01 07:20:14.416","CDBH":"1","XSFX":"由西向东","XSFXDM":"2","KKMC":"海博道与弘通路交口正向"},{"KKBH":"610391008","HPHM":"冀BM118J","JGSK":"2021-04-01 07:20:14.435","CDBH":"1","XSFX":"由东向西","XSFXDM":"1","KKMC":"和韵路与和旭路交口"},{"KKBH":"610391007","HPHM":"冀B6E7A8","JGSK":"2021-04-01 07:20:14.452","CDBH":"11","XSFX":"由北向南","XSFXDM":"4","KKMC":"和韵路与和风路交口"},{"KKBH":"610276124","HPHM":"津C3U189","JGSK":"2021-04-01 07:20:14.48","CDBH":"6","XSFX":"由西向东","XSFXDM":"2","KKMC":"中新大道与中生大道交口"},{"KKBH":"7208810020000","HPHM":"津KRS527","JGSK":"2021-04-01 07:20:14.522","CDBH":"6","XSFX":"由西向东","XSFXDM":"2","KKMC":"海旭道与安正路交口正向"},{"KKBH":"720891003000","HPHM":"津K0H665","JGSK":"2021-04-01 07:20:14.576","CDBH":"2","XSFX":"由东向西","XSFXDM":"1","KKMC":"海博道与安正路交口"},{"KKBH":"610266122000","HPHM":"津A7N818","JGSK":"2021-04-01 07:20:14.637","CDBH":"2","XSFX":"由西向东","XSFXDM":"2","KKMC":"生态城中生大道故道河一桥西向东上桥处"},{"KKBH":"7208710020000","HPHM":"冀B213M5","JGSK":"2021-04-01 07:20:14.673","CDBH":"10","XSFX":"由北向南","XSFXDM":"4","KKMC":"安正路与芳菲路交口正向"},{"KKBH":"720881005000","HPHM":"津GMC521","JGSK":"2021-04-01 07:20:14.682","CDBH":"9","XSFX":"由北向南","XSFXDM":"4","KKMC":"海旭道与明盛路交口"},{"KKBH":"610266118","HPHM":"津C91385","JGSK":"2021-04-01 07:20:14.714","CDBH":"7","XSFX":"由南向北","XSFXDM":"3","KKMC":"中生大道与和畅路交口"},{"KKBH":"720861003000","HPHM":"津KKK939","JGSK":"2021-04-01 07:20:14.738","CDBH":"5","XSFX":"由西向东","XSFXDM":"2","KKMC":"海晨道与安明路交口"},{"KKBH":"610276124","HPHM":"津DLP212","JGSK":"2021-04-01 07:20:14.746","CDBH":"3","XSFX":"由东向西","XSFXDM":"1","KKMC":"中新大道与中生大道交口"},{"KKBH":"610256115","HPHM":"津D13329","JGSK":"2021-04-01 07:20:14.754","CDBH":"10","XSFX":"由北向南","XSFXDM":"4","KKMC":"中天大道与中生大道交口"},{"KKBH":"7280310060000","HPHM":"津D69269","JGSK":"2021-04-01 07:20:14.787","CDBH":"6","XSFX":"由南向北","XSFXDM":"3","KKMC":"动漫中路与文三路交口正向"},{"KKBH":"610271009","HPHM":"津NPH106","JGSK":"2021-04-01 07:20:14.796","CDBH":"8","XSFX":"由南向北","XSFXDM":"3","KKMC":"中新大道与泰七路交口"},{"KKBH":"610256112","HPHM":"津JSR923","JGSK":"2021-04-01 07:20:14.81","CDBH":"5","XSFX":"由西向东","XSFXDM":"2","KKMC":"中天大道与中津大道交口"},{"KKBH":"610251002","HPHM":"车牌","JGSK":"2021-04-01 07:20:14.907","CDBH":"12","XSFX":"由北向南","XSFXDM":"4","KKMC":"中天大道与和睦路交口"},{"KKBH":"7208910030000","HPHM":"车牌","JGSK":"2021-04-01 07:20:14.926","CDBH":"9","XSFX":"由南向北","XSFXDM":"3","KKMC":"海博道与安正路交口正向"},{"KKBH":"610276126","HPHM":"津RR2636","JGSK":"2021-04-01 07:20:14.933","CDBH":"1","XSFX":"由东向西","XSFXDM":"1","KKMC":"中新大道与和意路交口"},{"KKBH":"610266117","HPHM":"津ADL6216","JGSK":"2021-04-01 07:20:14.942","CDBH":"11","XSFX":"由北向南","XSFXDM":"4","KKMC":"中生大道与和韵路交口"},{"KKBH":"610286127","HPHM":"冀B196C7","JGSK":"2021-04-01 07:20:14.951","CDBH":"9","XSFX":"由南向北","XSFXDM":"3","KKMC":"中津大道与和畅路交口"},{"KKBH":"610401005","HPHM":"津HLH198","JGSK":"2021-04-01 07:20:14.988","CDBH":"6","XSFX":"由西向东","XSFXDM":"2","KKMC":"和畅路与和顺路交口"},{"KKBH":"7205410050000","HPHM":"津QH8302","JGSK":"2021-04-01 07:20:14.992","CDBH":"3","XSFX":"由西向东","XSFXDM":"2","KKMC":"动漫环路东与动漫西路交口正向"},{"KKBH":"610391006","HPHM":"冀B45V69","JGSK":"2021-04-01 07:20:15.003","CDBH":"7","XSFX":"由南向北","XSFXDM":"3","KKMC":"和韵路与和意路交口"},{"KKBH":"610266118","HPHM":"津ADJ1510","JGSK":"2021-04-01 07:20:15.014","CDBH":"8","XSFX":"由南向北","XSFXDM":"3","KKMC":"中生大道与和畅路交口"},{"KKBH":"720891004000","HPHM":"车牌","JGSK":"2021-04-01 07:20:15.032","CDBH":"9","XSFX":"由南向北","XSFXDM":"3","KKMC":"海博道与安平路交口"},{"KKBH":"610276126","HPHM":"津D51602","JGSK":"2021-04-01 07:20:15.037","CDBH":"8","XSFX":"由北向南","XSFXDM":"4","KKMC":"中新大道与和意路交口"},{"KKBH":"610401004","HPHM":"津GUN008","JGSK":"2021-04-01 07:20:15.048","CDBH":"6","XSFX":"由西向东","XSFXDM":"2","KKMC":"和畅路与和风路交口"},{"KKBH":"7209010020000","HPHM":"津MJ0955","JGSK":"2021-04-01 07:20:15.078","CDBH":"8","XSFX":"由南向北","XSFXDM":"3","KKMC":"玉林道与安正路交口正向"},{"KKBH":"610256112","HPHM":"冀B7AX71","JGSK":"2021-04-01 07:20:15.107","CDBH":"2","XSFX":"由东向西","XSFXDM":"1","KKMC":"中天大道与中津大道交口"},{"KKBH":"720881002000","HPHM":"津G19151","JGSK":"2021-04-01 07:20:15.126","CDBH":"6","XSFX":"由西向东","XSFXDM":"2","KKMC":"海旭道与安正路交口"},{"KKBH":"610286127","HPHM":"津C053C6","JGSK":"2021-04-01 07:20:15.178","CDBH":"4","XSFX":"由西向东","XSFXDM":"2","KKMC":"中津大道与和畅路交口"},{"KKBH":"720881002000","HPHM":"冀F7F162","JGSK":"2021-04-01 07:20:15.18","CDBH":"2","XSFX":"由东向西","XSFXDM":"1","KKMC":"海旭道与安正路交口"},{"KKBH":"610286127","HPHM":"晋AY0801","JGSK":"2021-04-01 07:20:15.191","CDBH":"7","XSFX":"由南向北","XSFXDM":"3","KKMC":"中津大道与和畅路交口"},{"KKBH":"610266117","HPHM":"蒙AU350B","JGSK":"2021-04-01 07:20:15.284","CDBH":"4","XSFX":"由西向东","XSFXDM":"2","KKMC":"中生大道与和韵路交口"},{"KKBH":"610276124","HPHM":"津A7T857","JGSK":"2021-04-01 07:20:15.306","CDBH":"2","XSFX":"由东向西","XSFXDM":"1","KKMC":"中新大道与中生大道交口"},{"KKBH":"6102610030000","HPHM":"冀B300A1","JGSK":"2021-04-01 07:20:15.321","CDBH":"1","XSFX":"由东向西","XSFXDM":"1","KKMC":"中生大道与静湖南路交口正向"},{"KKBH":"7205610020000","HPHM":"冀AA609C","JGSK":"2021-04-01 07:20:15.333","CDBH":"1","XSFX":"由东向西","XSFXDM":"1","KKMC":"动漫北路与文三路交口正向"},{"KKBH":"6102610040000","HPHM":"津A7L817","JGSK":"2021-04-01 07:20:15.334","CDBH":"4","XSFX":"由南向北","XSFXDM":"3","KKMC":"中生大道与静湖西路（北侧）正向"},{"KKBH":"7208810020000","HPHM":"津AGN796","JGSK":"2021-04-01 07:20:15.337","CDBH":"13","XSFX":"由北向南","XSFXDM":"4","KKMC":"海旭道与安正路交口正向"},{"KKBH":"720891004000","HPHM":"津AKX585","JGSK":"2021-04-01 07:20:15.348","CDBH":"7","XSFX":"由南向北","XSFXDM":"3","KKMC":"海博道与安平路交口"},{"KKBH":"610401005","HPHM":"津D51882","JGSK":"2021-04-01 07:20:15.357","CDBH":"7","XSFX":"由南向北","XSFXDM":"3","KKMC":"和畅路与和顺路交口"},{"KKBH":"7208910030000","HPHM":"津HQJ189","JGSK":"2021-04-01 07:20:15.378","CDBH":"4","XSFX":"由西向东","XSFXDM":"2","KKMC":"海博道与安正路交口正向"},{"KKBH":"610266118","HPHM":"冀BH090Y","JGSK":"2021-04-01 07:20:15.413","CDBH":"10","XSFX":"由北向南","XSFXDM":"4","KKMC":"中生大道与和畅路交口"},{"KKBH":"7205710020000","HPHM":"津N56263","JGSK":"2021-04-01 07:20:15.424","CDBH":"5","XSFX":"由北向南","XSFXDM":"4","KKMC":"动漫东路与文二路交口正向"},{"KKBH":"610391006","HPHM":"车牌","JGSK":"2021-04-01 07:20:15.429","CDBH":"5","XSFX":"由西向东","XSFXDM":"2","KKMC":"和韵路与和意路交口"},{"KKBH":"720881002000","HPHM":"津NNR939","JGSK":"2021-04-01 07:20:15.443","CDBH":"7","XSFX":"由西向东","XSFXDM":"2","KKMC":"海旭道与安正路交口"},{"KKBH":"7280310020000","HPHM":"津MV3399","JGSK":"2021-04-01 07:20:15.453","CDBH":"7","XSFX":"由北向南","XSFXDM":"4","KKMC":"动漫中路与文一路交口正向"},{"KKBH":"7205710040000","HPHM":"津FBZ021","JGSK":"2021-04-01 07:20:15.472","CDBH":"3","XSFX":"由西向东","XSFXDM":"2","KKMC":"动漫东路与动漫中路交口正向"},{"KKBH":"720821003000","HPHM":"津C1B272","JGSK":"2021-04-01 07:20:15.534","CDBH":"1","XSFX":"由东向西","XSFXDM":"1","KKMC":"动漫西路与动漫南路交口"},{"KKBH":"610256115","HPHM":"黑BPQ040","JGSK":"2021-04-01 07:20:15.567","CDBH":"8","XSFX":"由南向北","XSFXDM":"3","KKMC":"中天大道与中生大道交口"},{"KKBH":"610401005","HPHM":"豫D7J707","JGSK":"2021-04-01 07:20:15.684","CDBH":"12","XSFX":"由北向南","XSFXDM":"4","KKMC":"和畅路与和顺路交口"},{"KKBH":"610256116","HPHM":"津GFS628","JGSK":"2021-04-01 07:20:15.8","CDBH":"4","XSFX":"由西向东","XSFXDM":"2","KKMC":"中天大道与和顺路交口"},{"KKBH":"720891003000","HPHM":"车牌","JGSK":"2021-04-01 07:20:15.855","CDBH":"6","XSFX":"由西向东","XSFXDM":"2","KKMC":"海博道与安正路交口"},{"KKBH":"7208610020000","HPHM":"辽PBK358","JGSK":"2021-04-01 07:20:15.87","CDBH":"5","XSFX":"由西向东","XSFXDM":"2","KKMC":"海晨道与安正路交口正向"},{"KKBH":"610401004","HPHM":"津CC2179","JGSK":"2021-04-01 07:20:15.978","CDBH":"2","XSFX":"由东向西","XSFXDM":"1","KKMC":"和畅路与和风路交口"},{"KKBH":"610271009","HPHM":"津C08227","JGSK":"2021-04-01 07:20:15.987","CDBH":"8","XSFX":"由南向北","XSFXDM":"3","KKMC":"中新大道与泰七路交口"},{"KKBH":"610256116","HPHM":"津AWZ187","JGSK":"2021-04-01 07:20:15.995","CDBH":"9","XSFX":"由南向北","XSFXDM":"3","KKMC":"中天大道与和顺路交口"},{"KKBH":"610401005","HPHM":"津HJ1295","JGSK":"2021-04-01 07:20:16.007","CDBH":"11","XSFX":"由北向南","XSFXDM":"4","KKMC":"和畅路与和顺路交口"},{"KKBH":"610401005","HPHM":"津C620E6","JGSK":"2021-04-01 07:20:16.017","CDBH":"7","XSFX":"由南向北","XSFXDM":"3","KKMC":"和畅路与和顺路交口"},{"KKBH":"610256115","HPHM":"津RHZ057","JGSK":"2021-04-01 07:20:16.096","CDBH":"8","XSFX":"由南向北","XSFXDM":"3","KKMC":"中天大道与中生大道交口"},{"KKBH":"610401004","HPHM":"津K62576","JGSK":"2021-04-01 07:20:16.138","CDBH":"1","XSFX":"由东向西","XSFXDM":"1","KKMC":"和畅路与和风路交口"},{"KKBH":"610266118","HPHM":"津ML3639","JGSK":"2021-04-01 07:20:16.148","CDBH":"10","XSFX":"由北向南","XSFXDM":"4","KKMC":"中生大道与和畅路交口"},{"KKBH":"7208910030000","HPHM":"车牌","JGSK":"2021-04-01 07:20:16.163","CDBH":"2","XSFX":"由东向西","XSFXDM":"1","KKMC":"海博道与安正路交口正向"},{"KKBH":"610276125","HPHM":"津AY7208","JGSK":"2021-04-01 07:20:16.186","CDBH":"8","XSFX":"由北向南","XSFXDM":"4","KKMC":"中新大道与和顺路交口"},{"KKBH":"610266122000","HPHM":"津G60211","JGSK":"2021-04-01 07:20:16.24","CDBH":"1","XSFX":"由西向东","XSFXDM":"2","KKMC":"生态城中生大道故道河一桥西向东上桥处"},{"KKBH":"610276124","HPHM":"车牌","JGSK":"2021-04-01 07:20:16.28","CDBH":"8","XSFX":"由南向北","XSFXDM":"3","KKMC":"中新大道与中生大道交口"},{"KKBH":"610256116","HPHM":"晋A44X07","JGSK":"2021-04-01 07:20:16.293","CDBH":"11","XSFX":"由北向南","XSFXDM":"4","KKMC":"中天大道与和顺路交口"},{"KKBH":"720901002000","HPHM":"闽CR689H","JGSK":"2021-04-01 07:20:16.315","CDBH":"8","XSFX":"由南向北","XSFXDM":"3","KKMC":"玉林道与安正路交口"},{"KKBH":"720891003000","HPHM":"车牌","JGSK":"2021-04-01 07:20:16.318","CDBH":"1","XSFX":"由东向西","XSFXDM":"1","KKMC":"海博道与安正路交口"},{"KKBH":"7208910030000","HPHM":"吉ARM271","JGSK":"2021-04-01 07:20:16.337","CDBH":"11","XSFX":"由北向南","XSFXDM":"4","KKMC":"海博道与安正路交口正向"},{"KKBH":"610266118","HPHM":"津AY1792","JGSK":"2021-04-01 07:20:16.353","CDBH":"9","XSFX":"由南向北","XSFXDM":"3","KKMC":"中生大道与和畅路交口"},{"KKBH":"711","HPHM":"苏F595F6","JGSK":"2021-04-01 07:20:16.445","CDBH":"2","XSFX":"由东向西","XSFXDM":"1","KKMC":"不礼让行人中新大道与和旭路交口"},{"KKBH":"7208610030000","HPHM":"津GBU978","JGSK":"2021-04-01 07:20:16.458","CDBH":"5","XSFX":"由西向东","XSFXDM":"2","KKMC":"海晨道与安明路交口正向"},{"KKBH":"7208810020000","HPHM":"津MMB819","JGSK":"2021-04-01 07:20:16.462","CDBH":"2","XSFX":"由东向西","XSFXDM":"1","KKMC":"海旭道与安正路交口正向"},{"KKBH":"610401005","HPHM":"津HK7853","JGSK":"2021-04-01 07:20:16.519","CDBH":"7","XSFX":"由南向北","XSFXDM":"3","KKMC":"和畅路与和顺路交口"},{"KKBH":"610401004","HPHM":"津FFK997","JGSK":"2021-04-01 07:20:16.561","CDBH":"5","XSFX":"由西向东","XSFXDM":"2","KKMC":"和畅路与和风路交口"},{"KKBH":"720891004000","HPHM":"车牌","JGSK":"2021-04-01 07:20:16.631","CDBH":"9","XSFX":"由南向北","XSFXDM":"3","KKMC":"海博道与安平路交口"},{"KKBH":"7208110020000","HPHM":"津HAL529","JGSK":"2021-04-01 07:20:16.631","CDBH":"5","XSFX":"由北向南","XSFXDM":"4","KKMC":"动漫南路与文一路交口正向"},{"KKBH":"7208910040000","HPHM":"云A16K10","JGSK":"2021-04-01 07:20:16.679","CDBH":"6","XSFX":"由西向东","XSFXDM":"2","KKMC":"海博道与安平路交口正向"},{"KKBH":"720891003000","HPHM":"津QC0236","JGSK":"2021-04-01 07:20:16.68","CDBH":"8","XSFX":"由南向北","XSFXDM":"3","KKMC":"海博道与安正路交口"},{"KKBH":"7208810020000","HPHM":"辽MKT136","JGSK":"2021-04-01 07:20:16.691","CDBH":"5","XSFX":"由西向东","XSFXDM":"2","KKMC":"海旭道与安正路交口正向"},{"KKBH":"610276126","HPHM":"津MYG117","JGSK":"2021-04-01 07:20:16.731","CDBH":"5","XSFX":"由南向北","XSFXDM":"3","KKMC":"中新大道与和意路交口"},{"KKBH":"610286127","HPHM":"津GQH923","JGSK":"2021-04-01 07:20:16.751","CDBH":"8","XSFX":"由南向北","XSFXDM":"3","KKMC":"中津大道与和畅路交口"},{"KKBH":"610391006","HPHM":"津C97125","JGSK":"2021-04-01 07:20:16.776","CDBH":"5","XSFX":"由西向东","XSFXDM":"2","KKMC":"和韵路与和意路交口"},{"KKBH":"7208810040000","HPHM":"川R1B918","JGSK":"2021-04-01 07:20:16.924","CDBH":"6","XSFX":"由西向东","XSFXDM":"2","KKMC":"海旭道与永盛路交口正向"},{"KKBH":"610256115","HPHM":"冀AM698M","JGSK":"2021-04-01 07:20:16.925","CDBH":"5","XSFX":"由西向东","XSFXDM":"2","KKMC":"中天大道与中生大道交口"},{"KKBH":"720881002000","HPHM":"津C02936","JGSK":"2021-04-01 07:20:16.962","CDBH":"5","XSFX":"由西向东","XSFXDM":"2","KKMC":"海旭道与安正路交口"},{"KKBH":"610401005","HPHM":"津ADC2935","JGSK":"2021-04-01 07:20:16.965","CDBH":"11","XSFX":"由北向南","XSFXDM":"4","KKMC":"和畅路与和顺路交口"},{"KKBH":"610266118","HPHM":"津HM0544","JGSK":"2021-04-01 07:20:16.992","CDBH":"8","XSFX":"由南向北","XSFXDM":"3","KKMC":"中生大道与和畅路交口"},{"KKBH":"720881005000","HPHM":"津KWW726","JGSK":"2021-04-01 07:20:17.002","CDBH":"9","XSFX":"由北向南","XSFXDM":"4","KKMC":"海旭道与明盛路交口"},{"KKBH":"610256113","HPHM":"湘E2L261","JGSK":"2021-04-01 07:20:17.009","CDBH":"5","XSFX":"由南向北","XSFXDM":"3","KKMC":"中天大道与和风路交口"},{"KKBH":"610256112","HPHM":"冀BQ660X","JGSK":"2021-04-01 07:20:17.024","CDBH":"5","XSFX":"由西向东","XSFXDM":"2","KKMC":"中天大道与中津大道交口"},{"KKBH":"7208610020000","HPHM":"津KND882","JGSK":"2021-04-01 07:20:17.03","CDBH":"4","XSFX":"由西向东","XSFXDM":"2","KKMC":"海晨道与安正路交口正向"},{"KKBH":"610256116","HPHM":"津KA1770","JGSK":"2021-04-01 07:20:17.035","CDBH":"8","XSFX":"由南向北","XSFXDM":"3","KKMC":"中天大道与和顺路交口"},{"KKBH":"610256112","HPHM":"津AD1337","JGSK":"2021-04-01 07:20:17.082","CDBH":"11","XSFX":"由北向南","XSFXDM":"4","KKMC":"中天大道与中津大道交口"},{"KKBH":"610266118","HPHM":"津C5Z552","JGSK":"2021-04-01 07:20:17.094","CDBH":"4","XSFX":"由西向东","XSFXDM":"2","KKMC":"中生大道与和畅路交口"},{"KKBH":"610256116","HPHM":"津ADY538","JGSK":"2021-04-01 07:20:17.107","CDBH":"12","XSFX":"由北向南","XSFXDM":"4","KKMC":"中天大道与和顺路交口"},{"KKBH":"610256115","HPHM":"津MKR666","JGSK":"2021-04-01 07:20:17.139","CDBH":"9","XSFX":"由南向北","XSFXDM":"3","KKMC":"中天大道与中生大道交口"},{"KKBH":"610251002","HPHM":"津DAY690","JGSK":"2021-04-01 07:20:17.155","CDBH":"2","XSFX":"由东向西","XSFXDM":"1","KKMC":"中天大道与和睦路交口"},{"KKBH":"7208810020000","HPHM":"冀RLM971","JGSK":"2021-04-01 07:20:17.203","CDBH":"6","XSFX":"由西向东","XSFXDM":"2","KKMC":"海旭道与安正路交口正向"},{"KKBH":"6102610030000","HPHM":"津DRZ722","JGSK":"2021-04-01 07:20:17.404","CDBH":"2","XSFX":"由东向西","XSFXDM":"1","KKMC":"中生大道与静湖南路交口正向"},{"KKBH":"610256114","HPHM":"津B55919","JGSK":"2021-04-01 07:20:17.429","CDBH":"4","XSFX":"由南向北","XSFXDM":"3","KKMC":"中天大道与和旭路交口"},{"KKBH":"7208810020000","HPHM":"津C20L35","JGSK":"2021-04-01 07:20:17.446","CDBH":"3","XSFX":"由东向西","XSFXDM":"1","KKMC":"海旭道与安正路交口正向"},{"KKBH":"720891003000","HPHM":"车牌","JGSK":"2021-04-01 07:20:17.456","CDBH":"6","XSFX":"由西向东","XSFXDM":"2","KKMC":"海博道与安正路交口"},{"KKBH":"720541002000","HPHM":"冀H6622Q","JGSK":"2021-04-01 07:20:17.476","CDBH":"3","XSFX":"由西向东","XSFXDM":"2","KKMC":"动漫环路西与动漫中路交口"},{"KKBH":"7208810050000","HPHM":"冀B3X3A2","JGSK":"2021-04-01 07:20:17.548","CDBH":"9","XSFX":"由北向南","XSFXDM":"4","KKMC":"海旭道与明盛路交口正向"},{"KKBH":"720571002000","HPHM":"津JXZ955","JGSK":"2021-04-01 07:20:17.564","CDBH":"5","XSFX":"由北向南","XSFXDM":"4","KKMC":"动漫东路与文二路交口"},{"KKBH":"610391007","HPHM":"津KK9661","JGSK":"2021-04-01 07:20:17.654","CDBH":"12","XSFX":"由北向南","XSFXDM":"4","KKMC":"和韵路与和风路交口"},{"KKBH":"610391006","HPHM":"津HHX816","JGSK":"2021-04-01 07:20:17.669","CDBH":"7","XSFX":"由南向北","XSFXDM":"3","KKMC":"和韵路与和意路交口"},{"KKBH":"7208810040000","HPHM":"津A80075","JGSK":"2021-04-01 07:20:17.687","CDBH":"3","XSFX":"由东向西","XSFXDM":"1","KKMC":"海旭道与永盛路交口正向"},{"KKBH":"7208910030000","HPHM":"车牌","JGSK":"2021-04-01 07:20:17.694","CDBH":"9","XSFX":"由南向北","XSFXDM":"3","KKMC":"海博道与安正路交口正向"},{"KKBH":"610401004","HPHM":"津A5Q388","JGSK":"2021-04-01 07:20:17.738","CDBH":"3","XSFX":"由东向西","XSFXDM":"1","KKMC":"和畅路与和风路交口"},{"KKBH":"610256112","HPHM":"津GAQ605","JGSK":"2021-04-01 07:20:17.802","CDBH":"12","XSFX":"由北向南","XSFXDM":"4","KKMC":"中天大道与中津大道交口"},{"KKBH":"720881002000","HPHM":"黑AP79K9","JGSK":"2021-04-01 07:20:17.817","CDBH":"1","XSFX":"由东向西","XSFXDM":"1","KKMC":"海旭道与安正路交口"},{"KKBH":"6102610030000","HPHM":"京A1EB16","JGSK":"2021-04-01 07:20:17.822","CDBH":"1","XSFX":"由东向西","XSFXDM":"1","KKMC":"中生大道与静湖南路交口正向"},{"KKBH":"610256115","HPHM":"津B38315","JGSK":"2021-04-01 07:20:17.881","CDBH":"11","XSFX":"由北向南","XSFXDM":"4","KKMC":"中天大道与中生大道交口"},{"KKBH":"610401005","HPHM":"津HMH127","JGSK":"2021-04-01 07:20:17.894","CDBH":"4","XSFX":"由西向东","XSFXDM":"2","KKMC":"和畅路与和顺路交口"},{"KKBH":"720891003000","HPHM":"车牌","JGSK":"2021-04-01 07:20:17.936","CDBH":"5","XSFX":"由西向东","XSFXDM":"2","KKMC":"海博道与安正路交口"},{"KKBH":"610266118","HPHM":"津AST631","JGSK":"2021-04-01 07:20:17.964","CDBH":"10","XSFX":"由北向南","XSFXDM":"4","KKMC":"中生大道与和畅路交口"},{"KKBH":"720881002000","HPHM":"冀BL556G","JGSK":"2021-04-01 07:20:18.003","CDBH":"6","XSFX":"由西向东","XSFXDM":"2","KKMC":"海旭道与安正路交口"},{"KKBH":"610401005","HPHM":"津A6W881","JGSK":"2021-04-01 07:20:18.01","CDBH":"10","XSFX":"由北向南","XSFXDM":"4","KKMC":"和畅路与和顺路交口"},{"KKBH":"610401005","HPHM":"津NHU228","JGSK":"2021-04-01 07:20:18.102","CDBH":"7","XSFX":"由南向北","XSFXDM":"3","KKMC":"和畅路与和顺路交口"},{"KKBH":"7208610030000","HPHM":"津NVR189","JGSK":"2021-04-01 07:20:18.104","CDBH":"5","XSFX":"由西向东","XSFXDM":"2","KKMC":"海晨道与安明路交口正向"},{"KKBH":"610266118","HPHM":"津DYR576","JGSK":"2021-04-01 07:20:18.173","CDBH":"2","XSFX":"由东向西","XSFXDM":"1","KKMC":"中生大道与和畅路交口"},{"KKBH":"7280310020000","HPHM":"津HK5785","JGSK":"2021-04-01 07:20:18.229","CDBH":"7","XSFX":"由北向南","XSFXDM":"4","KKMC":"动漫中路与文一路交口正向"},{"KKBH":"610256112","HPHM":"津NKX096","JGSK":"2021-04-01 07:20:18.257","CDBH":"4","XSFX":"由西向东","XSFXDM":"2","KKMC":"中天大道与中津大道交口"},{"KKBH":"610276124","HPHM":"津A1G550","JGSK":"2021-04-01 07:20:18.262","CDBH":"1","XSFX":"由东向西","XSFXDM":"1","KKMC":"中新大道与中生大道交口"},{"KKBH":"610391007","HPHM":"冀B89AM1","JGSK":"2021-04-01 07:20:18.272","CDBH":"2","XSFX":"由东向西","XSFXDM":"1","KKMC":"和韵路与和风路交口"},{"KKBH":"711","HPHM":"津DFF927","JGSK":"2021-04-01 07:20:18.284","CDBH":"2","XSFX":"由东向西","XSFXDM":"1","KKMC":"不礼让行人中新大道与和旭路交口"},{"KKBH":"610256116","HPHM":"津AY2505","JGSK":"2021-04-01 07:20:18.3","CDBH":"7","XSFX":"由南向北","XSFXDM":"3","KKMC":"中天大道与和顺路交口"},{"KKBH":"720881002000","HPHM":"津KRS527","JGSK":"2021-04-01 07:20:18.321","CDBH":"7","XSFX":"由西向东","XSFXDM":"2","KKMC":"海旭道与安正路交口"},{"KKBH":"720891004000","HPHM":"冀B8B3S9","JGSK":"2021-04-01 07:20:18.346","CDBH":"6","XSFX":"由西向东","XSFXDM":"2","KKMC":"海博道与安平路交口"},{"KKBH":"728031002000","HPHM":"津MV3399","JGSK":"2021-04-01 07:20:18.356","CDBH":"7","XSFX":"由北向南","XSFXDM":"4","KKMC":"动漫中路与文一路交口"},{"KKBH":"720891004000","HPHM":"冀BM503C","JGSK":"2021-04-01 07:20:18.39","CDBH":"7","XSFX":"由南向北","XSFXDM":"3","KKMC":"海博道与安平路交口"},{"KKBH":"610256113","HPHM":"湘E2L261","JGSK":"2021-04-01 07:20:18.396","CDBH":"5","XSFX":"由南向北","XSFXDM":"3","KKMC":"中天大道与和风路交口"},{"KKBH":"7208810040000","HPHM":"皖L13F14","JGSK":"2021-04-01 07:20:18.403","CDBH":"2","XSFX":"由东向西","XSFXDM":"1","KKMC":"海旭道与永盛路交口正向"},{"KKBH":"610401005","HPHM":"豫GE13F7","JGSK":"2021-04-01 07:20:18.404","CDBH":"11","XSFX":"由北向南","XSFXDM":"4","KKMC":"和畅路与和顺路交口"},{"KKBH":"720861003000","HPHM":"黑B9B236","JGSK":"2021-04-01 07:20:18.417","CDBH":"5","XSFX":"由西向东","XSFXDM":"2","KKMC":"海晨道与安明路交口"},{"KKBH":"610256115","HPHM":"津REB967","JGSK":"2021-04-01 07:20:18.44","CDBH":"12","XSFX":"由北向南","XSFXDM":"4","KKMC":"中天大道与中生大道交口"},{"KKBH":"610271009","HPHM":"津C08227","JGSK":"2021-04-01 07:20:18.477","CDBH":"8","XSFX":"由南向北","XSFXDM":"3","KKMC":"中新大道与泰七路交口"},{"KKBH":"7208910040000","HPHM":"车牌","JGSK":"2021-04-01 07:20:18.489","CDBH":"6","XSFX":"由西向东","XSFXDM":"2","KKMC":"海博道与安平路交口正向"},{"KKBH":"720821003000","HPHM":"津RHJ616","JGSK":"2021-04-01 07:20:18.489","CDBH":"1","XSFX":"由东向西","XSFXDM":"1","KKMC":"动漫西路与动漫南路交口"},{"KKBH":"610401004","HPHM":"津AGX089","JGSK":"2021-04-01 07:20:18.533","CDBH":"2","XSFX":"由东向西","XSFXDM":"1","KKMC":"和畅路与和风路交口"},{"KKBH":"610256111","HPHM":"津ADP6050","JGSK":"2021-04-01 07:20:18.545","CDBH":"1","XSFX":"由西向东","XSFXDM":"2","KKMC":"中天大道与和惠路交口"},{"KKBH":"610256112","HPHM":"鲁A5C8W3","JGSK":"2021-04-01 07:20:18.554","CDBH":"9","XSFX":"由南向北","XSFXDM":"3","KKMC":"中天大道与中津大道交口"},{"KKBH":"610256111","HPHM":"津NCX210","JGSK":"2021-04-01 07:20:18.56","CDBH":"1","XSFX":"由西向东","XSFXDM":"2","KKMC":"中天大道与和惠路交口"},{"KKBH":"610266117","HPHM":"津C21R52","JGSK":"2021-04-01 07:20:18.589","CDBH":"1","XSFX":"由东向西","XSFXDM":"1","KKMC":"中生大道与和韵路交口"},{"KKBH":"610276124","HPHM":"冀J06A01","JGSK":"2021-04-01 07:20:18.64","CDBH":"5","XSFX":"由西向东","XSFXDM":"2","KKMC":"中新大道与中生大道交口"},{"KKBH":"610401005","HPHM":"津HK7853","JGSK":"2021-04-01 07:20:18.657","CDBH":"8","XSFX":"由南向北","XSFXDM":"3","KKMC":"和畅路与和顺路交口"},{"KKBH":"610251002","HPHM":"车牌","JGSK":"2021-04-01 07:20:18.659","CDBH":"11","XSFX":"由北向南","XSFXDM":"4","KKMC":"中天大道与和睦路交口"},{"KKBH":"610256116","HPHM":"冀BL313Q","JGSK":"2021-04-01 07:20:18.715","CDBH":"7","XSFX":"由南向北","XSFXDM":"3","KKMC":"中天大道与和顺路交口"},{"KKBH":"7208810020000","HPHM":"津G90827","JGSK":"2021-04-01 07:20:18.716","CDBH":"6","XSFX":"由西向东","XSFXDM":"2","KKMC":"海旭道与安正路交口正向"},{"KKBH":"610401004","HPHM":"冀B9B7E2","JGSK":"2021-04-01 07:20:18.721","CDBH":"5","XSFX":"由西向东","XSFXDM":"2","KKMC":"和畅路与和风路交口"},{"KKBH":"720891003000","HPHM":"吉ARM271","JGSK":"2021-04-01 07:20:18.736","CDBH":"2","XSFX":"由东向西","XSFXDM":"1","KKMC":"海博道与安正路交口"},{"KKBH":"7208810020000","HPHM":"津DKW919","JGSK":"2021-04-01 07:20:18.746","CDBH":"5","XSFX":"由西向东","XSFXDM":"2","KKMC":"海旭道与安正路交口正向"},{"KKBH":"7208910030000","HPHM":"冀B7A6U8","JGSK":"2021-04-01 07:20:18.801","CDBH":"12","XSFX":"由北向南","XSFXDM":"4","KKMC":"海博道与安正路交口正向"},{"KKBH":"610276124","HPHM":"津NX5789","JGSK":"2021-04-01 07:20:18.826","CDBH":"1","XSFX":"由东向西","XSFXDM":"1","KKMC":"中新大道与中生大道交口"},{"KKBH":"720881002000","HPHM":"津A31X88","JGSK":"2021-04-01 07:20:18.836","CDBH":"4","XSFX":"由东向西","XSFXDM":"1","KKMC":"海旭道与安正路交口"},{"KKBH":"720891003000","HPHM":"津C83M26","JGSK":"2021-04-01 07:20:18.841","CDBH":"8","XSFX":"由南向北","XSFXDM":"3","KKMC":"海博道与安正路交口"},{"KKBH":"610256115","HPHM":"吉F8T233","JGSK":"2021-04-01 07:20:18.895","CDBH":"1","XSFX":"由东向西","XSFXDM":"1","KKMC":"中天大道与中生大道交口"},{"KKBH":"610256112","HPHM":"鲁Q8F86P","JGSK":"2021-04-01 07:20:18.924","CDBH":"10","XSFX":"由北向南","XSFXDM":"4","KKMC":"中天大道与中津大道交口"},{"KKBH":"7208910030000","HPHM":"津A9L629","JGSK":"2021-04-01 07:20:18.926","CDBH":"4","XSFX":"由西向东","XSFXDM":"2","KKMC":"海博道与安正路交口正向"},{"KKBH":"7208610030000","HPHM":"津C53V82","JGSK":"2021-04-01 07:20:19.031","CDBH":"2","XSFX":"由东向西","XSFXDM":"1","KKMC":"海晨道与安明路交口正向"},{"KKBH":"720901002000","HPHM":"津MJ0955","JGSK":"2021-04-01 07:20:19.035","CDBH":"8","XSFX":"由南向北","XSFXDM":"3","KKMC":"玉林道与安正路交口"},{"KKBH":"720881004000","HPHM":"津HCG076","JGSK":"2021-04-01 07:20:19.073","CDBH":"1","XSFX":"由东向西","XSFXDM":"1","KKMC":"海旭道与永盛路交口"},{"KKBH":"610286127","HPHM":"津CKN2G8","JGSK":"2021-04-01 07:20:19.083","CDBH":"6","XSFX":"由西向东","XSFXDM":"2","KKMC":"中津大道与和畅路交口"},{"KKBH":"610261004000","HPHM":"津A7L817","JGSK":"2021-04-01 07:20:19.117","CDBH":"4","XSFX":"由南向北","XSFXDM":"3","KKMC":"中生大道与静湖西路（北侧）"},{"KKBH":"610276124","HPHM":"津AF07961","JGSK":"2021-04-01 07:20:19.146","CDBH":"3","XSFX":"由东向西","XSFXDM":"1","KKMC":"中新大道与中生大道交口"},{"KKBH":"610271008","HPHM":"车牌","JGSK":"2021-04-01 07:20:19.157","CDBH":"5","XSFX":"由北向南","XSFXDM":"4","KKMC":"中新大道与航母主题公园支路交口"},{"KKBH":"610401004","HPHM":"津NXJ808","JGSK":"2021-04-01 07:20:19.172","CDBH":"1","XSFX":"由东向西","XSFXDM":"1","KKMC":"和畅路与和风路交口"},{"KKBH":"720881002000","HPHM":"津C735J7","JGSK":"2021-04-01 07:20:19.284","CDBH":"6","XSFX":"由西向东","XSFXDM":"2","KKMC":"海旭道与安正路交口"},{"KKBH":"610401005","HPHM":"鲁CZ806B","JGSK":"2021-04-01 07:20:19.284","CDBH":"8","XSFX":"由南向北","XSFXDM":"3","KKMC":"和畅路与和顺路交口"},{"KKBH":"7208810040000","HPHM":"渝AZ723S","JGSK":"2021-04-01 07:20:19.295","CDBH":"4","XSFX":"由西向东","XSFXDM":"2","KKMC":"海旭道与永盛路交口正向"},{"KKBH":"740011002000","HPHM":"冀J551MH","JGSK":"2021-04-01 07:20:19.302","CDBH":"14","XSFX":"由北向南","XSFXDM":"4","KKMC":"静湖南路与华一路交口"},{"KKBH":"720881005000","HPHM":"晋BQP736","JGSK":"2021-04-01 07:20:19.321","CDBH":"9","XSFX":"由北向南","XSFXDM":"4","KKMC":"海旭道与明盛路交口"},{"KKBH":"610401004","HPHM":"苏FX37A7","JGSK":"2021-04-01 07:20:19.361","CDBH":"6","XSFX":"由西向东","XSFXDM":"2","KKMC":"和畅路与和风路交口"},{"KKBH":"7208810050000","HPHM":"津NBC069","JGSK":"2021-04-01 07:20:19.447","CDBH":"9","XSFX":"由北向南","XSFXDM":"4","KKMC":"海旭道与明盛路交口正向"},{"KKBH":"610256112","HPHM":"津KKJ848","JGSK":"2021-04-01 07:20:19.483","CDBH":"11","XSFX":"由北向南","XSFXDM":"4","KKMC":"中天大道与中津大道交口"},{"KKBH":"610256116","HPHM":"津JJJ618","JGSK":"2021-04-01 07:20:19.569","CDBH":"10","XSFX":"由北向南","XSFXDM":"4","KKMC":"中天大道与和顺路交口"},{"KKBH":"610256116","HPHM":"津DUF258","JGSK":"2021-04-01 07:20:19.57","CDBH":"11","XSFX":"由北向南","XSFXDM":"4","KKMC":"中天大道与和顺路交口"},{"KKBH":"720891006000","HPHM":"津KPK879","JGSK":"2021-04-01 07:20:19.613","CDBH":"6","XSFX":"由西向东","XSFXDM":"2","KKMC":"海博道与永盛路交口"},{"KKBH":"7209010020000","HPHM":"津RL2593","JGSK":"2021-04-01 07:20:19.614","CDBH":"7","XSFX":"由南向北","XSFXDM":"3","KKMC":"玉林道与安正路交口正向"},{"KKBH":"610286127","HPHM":"冀J709TV","JGSK":"2021-04-01 07:20:19.736","CDBH":"4","XSFX":"由西向东","XSFXDM":"2","KKMC":"中津大道与和畅路交口"},{"KKBH":"7208810040000","HPHM":"车牌","JGSK":"2021-04-01 07:20:19.786","CDBH":"6","XSFX":"由西向东","XSFXDM":"2","KKMC":"海旭道与永盛路交口正向"},{"KKBH":"7400110020000","HPHM":"冀AB5K11","JGSK":"2021-04-01 07:20:19.791","CDBH":"6","XSFX":"由北向南","XSFXDM":"4","KKMC":"静湖南路与华一路交口正向"},{"KKBH":"720891009000","HPHM":"津JK2389","JGSK":"2021-04-01 07:20:19.798","CDBH":"1","XSFX":"由西向东","XSFXDM":"2","KKMC":"海博道与弘通路交口"},{"KKBH":"610401005","HPHM":"津D51882","JGSK":"2021-04-01 07:20:19.857","CDBH":"7","XSFX":"由南向北","XSFXDM":"3","KKMC":"和畅路与和顺路交口"},{"KKBH":"610391007","HPHM":"津MBA848","JGSK":"2021-04-01 07:20:19.874","CDBH":"10","XSFX":"由北向南","XSFXDM":"4","KKMC":"和韵路与和风路交口"},{"KKBH":"610266118","HPHM":"津E08103","JGSK":"2021-04-01 07:20:19.893","CDBH":"7","XSFX":"由南向北","XSFXDM":"3","KKMC":"中生大道与和畅路交口"},{"KKBH":"720871002000","HPHM":"津HZQ039","JGSK":"2021-04-01 07:20:19.933","CDBH":"9","XSFX":"由北向南","XSFXDM":"4","KKMC":"安正路与芳菲路交口"},{"KKBH":"610266118","HPHM":"津ADJ1510","JGSK":"2021-04-01 07:20:19.954","CDBH":"9","XSFX":"由南向北","XSFXDM":"3","KKMC":"中生大道与和畅路交口"},{"KKBH":"610391007","HPHM":"冀B6E7A8","JGSK":"2021-04-01 07:20:19.973","CDBH":"12","XSFX":"由北向南","XSFXDM":"4","KKMC":"和韵路与和风路交口"},{"KKBH":"610256116","HPHM":"冀B0W65U","JGSK":"2021-04-01 07:20:19.987","CDBH":"11","XSFX":"由北向南","XSFXDM":"4","KKMC":"中天大道与和顺路交口"},{"KKBH":"610256111","HPHM":"津A8C175","JGSK":"2021-04-01 07:20:20.034","CDBH":"8","XSFX":"由北向南","XSFXDM":"4","KKMC":"中天大道与和惠路交口"},{"KKBH":"7208810020000","HPHM":"津KG6200","JGSK":"2021-04-01 07:20:20.056","CDBH":"13","XSFX":"由北向南","XSFXDM":"4","KKMC":"海旭道与安正路交口正向"},{"KKBH":"610256113","HPHM":"沪FG6865","JGSK":"2021-04-01 07:20:20.116","CDBH":"5","XSFX":"由南向北","XSFXDM":"3","KKMC":"中天大道与和风路交口"},{"KKBH":"610256115","HPHM":"津DGH718","JGSK":"2021-04-01 07:20:20.176","CDBH":"8","XSFX":"由南向北","XSFXDM":"3","KKMC":"中天大道与中生大道交口"},{"KKBH":"7208810020000","HPHM":"津DLP880","JGSK":"2021-04-01 07:20:20.234","CDBH":"6","XSFX":"由西向东","XSFXDM":"2","KKMC":"海旭道与安正路交口正向"},{"KKBH":"610401005","HPHM":"津NHU228","JGSK":"2021-04-01 07:20:20.257","CDBH":"8","XSFX":"由南向北","XSFXDM":"3","KKMC":"和畅路与和顺路交口"},{"KKBH":"610266117","HPHM":"津RRR370","JGSK":"2021-04-01 07:20:20.266","CDBH":"7","XSFX":"由南向北","XSFXDM":"3","KKMC":"中生大道与和韵路交口"},{"KKBH":"7208810020000","HPHM":"津DAM625","JGSK":"2021-04-01 07:20:20.281","CDBH":"5","XSFX":"由西向东","XSFXDM":"2","KKMC":"海旭道与安正路交口正向"},{"KKBH":"610401004","HPHM":"豫NXK637","JGSK":"2021-04-01 07:20:20.334","CDBH":"10","XSFX":"由北向南","XSFXDM":"4","KKMC":"和畅路与和风路交口"},{"KKBH":"610261003000","HPHM":"津DRZ722","JGSK":"2021-04-01 07:20:20.384","CDBH":"11","XSFX":"由东向西","XSFXDM":"1","KKMC":"中生大道与静湖南路交口"},{"KKBH":"610266118","HPHM":"津KV1182","JGSK":"2021-04-01 07:20:20.392","CDBH":"10","XSFX":"由北向南","XSFXDM":"4","KKMC":"中生大道与和畅路交口"},{"KKBH":"7280310020000","HPHM":"云A6S86X","JGSK":"2021-04-01 07:20:20.448","CDBH":"7","XSFX":"由北向南","XSFXDM":"4","KKMC":"动漫中路与文一路交口正向"},{"KKBH":"720881002000","HPHM":"津MMB819","JGSK":"2021-04-01 07:20:20.458","CDBH":"2","XSFX":"由东向西","XSFXDM":"1","KKMC":"海旭道与安正路交口"},{"KKBH":"610256115","HPHM":"津D03691","JGSK":"2021-04-01 07:20:20.52","CDBH":"10","XSFX":"由北向南","XSFXDM":"4","KKMC":"中天大道与中生大道交口"},{"KKBH":"7208610030000","HPHM":"津FFA399","JGSK":"2021-04-01 07:20:20.543","CDBH":"3","XSFX":"由东向西","XSFXDM":"1","KKMC":"海晨道与安明路交口正向"},{"KKBH":"7400110020000","HPHM":"津A5D013","JGSK":"2021-04-01 07:20:20.573","CDBH":"5","XSFX":"由南向北","XSFXDM":"3","KKMC":"静湖南路与华一路交口正向"},{"KKBH":"6103261420000","HPHM":"津C13X77","JGSK":"2021-04-01 07:20:20.574","CDBH":"5","XSFX":"由西向东","XSFXDM":"2","KKMC":"中成大道与泰七路交口正向"},{"KKBH":"610266118","HPHM":"津C91385","JGSK":"2021-04-01 07:20:20.592","CDBH":"7","XSFX":"由南向北","XSFXDM":"3","KKMC":"中生大道与和畅路交口"},{"KKBH":"610256115","HPHM":"津DRX923","JGSK":"2021-04-01 07:20:20.601","CDBH":"11","XSFX":"由北向南","XSFXDM":"4","KKMC":"中天大道与中生大道交口"},{"KKBH":"711","HPHM":"津HA7525","JGSK":"2021-04-01 07:20:20.602","CDBH":"2","XSFX":"由东向西","XSFXDM":"1","KKMC":"不礼让行人中新大道与和旭路交口"},{"KKBH":"610286127","HPHM":"津RVV500","JGSK":"2021-04-01 07:20:20.621","CDBH":"6","XSFX":"由西向东","XSFXDM":"2","KKMC":"中津大道与和畅路交口"},{"KKBH":"7208910030000","HPHM":"津H11015","JGSK":"2021-04-01 07:20:20.734","CDBH":"4","XSFX":"由西向东","XSFXDM":"2","KKMC":"海博道与安正路交口正向"},{"KKBH":"610256116","HPHM":"津D62995","JGSK":"2021-04-01 07:20:20.762","CDBH":"12","XSFX":"由北向南","XSFXDM":"4","KKMC":"中天大道与和顺路交口"},{"KKBH":"610256116","HPHM":"津APM696","JGSK":"2021-04-01 07:20:20.763","CDBH":"10","XSFX":"由北向南","XSFXDM":"4","KKMC":"中天大道与和顺路交口"},{"KKBH":"610256116","HPHM":"津MZN279","JGSK":"2021-04-01 07:20:20.786","CDBH":"10","XSFX":"由北向南","XSFXDM":"4","KKMC":"中天大道与和顺路交口"},{"KKBH":"728031006000","HPHM":"车牌","JGSK":"2021-04-01 07:20:20.8","CDBH":"6","XSFX":"由南向北","XSFXDM":"3","KKMC":"动漫中路与文三路交口"},{"KKBH":"720811002000","HPHM":"津HAL529","JGSK":"2021-04-01 07:20:20.856","CDBH":"5","XSFX":"由北向南","XSFXDM":"4","KKMC":"动漫南路与文一路交口"},{"KKBH":"720891004000","HPHM":"冀B8B3S9","JGSK":"2021-04-01 07:20:20.868","CDBH":"7","XSFX":"由南向北","XSFXDM":"3","KKMC":"海博道与安平路交口"},{"KKBH":"610256115","HPHM":"津MLY713","JGSK":"2021-04-01 07:20:20.896","CDBH":"9","XSFX":"由南向北","XSFXDM":"3","KKMC":"中天大道与中生大道交口"},{"KKBH":"6071310030000","HPHM":"鲁NMH369","JGSK":"2021-04-01 07:20:20.907","CDBH":"3","XSFX":"由东向西","XSFXDM":"1","KKMC":"中央大道与海旭道交口正向"},{"KKBH":"610256111","HPHM":"车牌","JGSK":"2021-04-01 07:20:20.926","CDBH":"9","XSFX":"由北向南","XSFXDM":"4","KKMC":"中天大道与和惠路交口"},{"KKBH":"610391006","HPHM":"津D00532","JGSK":"2021-04-01 07:20:20.929","CDBH":"7","XSFX":"由南向北","XSFXDM":"3","KKMC":"和韵路与和意路交口"},{"KKBH":"610256112","HPHM":"津GSV108","JGSK":"2021-04-01 07:20:20.943","CDBH":"6","XSFX":"由西向东","XSFXDM":"2","KKMC":"中天大道与中津大道交口"},{"KKBH":"610256112","HPHM":"冀B7B9R3","JGSK":"2021-04-01 07:20:20.944","CDBH":"5","XSFX":"由西向东","XSFXDM":"2","KKMC":"中天大道与中津大道交口"},{"KKBH":"720881004000","HPHM":"京NW4763","JGSK":"2021-04-01 07:20:20.951","CDBH":"2","XSFX":"由东向西","XSFXDM":"1","KKMC":"海旭道与永盛路交口"},{"KKBH":"610256116","HPHM":"京NB61S8","JGSK":"2021-04-01 07:20:20.954","CDBH":"4","XSFX":"由西向东","XSFXDM":"2","KKMC":"中天大道与和顺路交口"},{"KKBH":"6102610030000","HPHM":"津H04607","JGSK":"2021-04-01 07:20:20.973","CDBH":"1","XSFX":"由东向西","XSFXDM":"1","KKMC":"中生大道与静湖南路交口正向"},{"KKBH":"610401005","HPHM":"鲁CZ806B","JGSK":"2021-04-01 07:20:20.976","CDBH":"9","XSFX":"由南向北","XSFXDM":"3","KKMC":"和畅路与和顺路交口"},{"KKBH":"610401005","HPHM":"津C6Q661","JGSK":"2021-04-01 07:20:20.981","CDBH":"7","XSFX":"由南向北","XSFXDM":"3","KKMC":"和畅路与和顺路交口"},{"KKBH":"610251001","HPHM":"车牌","JGSK":"2021-04-01 07:20:21.014","CDBH":"5","XSFX":"由西向东","XSFXDM":"2","KKMC":"中天大道与和畅路交口"},{"KKBH":"720891003000","HPHM":"津JC5656","JGSK":"2021-04-01 07:20:21.077","CDBH":"7","XSFX":"由南向北","XSFXDM":"3","KKMC":"海博道与安正路交口"},{"KKBH":"610256112","HPHM":"津CT1870","JGSK":"2021-04-01 07:20:21.082","CDBH":"12","XSFX":"由北向南","XSFXDM":"4","KKMC":"中天大道与中津大道交口"},{"KKBH":"610256115","HPHM":"京N3NC69","JGSK":"2021-04-01 07:20:21.107","CDBH":"4","XSFX":"由西向东","XSFXDM":"2","KKMC":"中天大道与中生大道交口"},{"KKBH":"610256111","HPHM":"鲁P159TT","JGSK":"2021-04-01 07:20:21.12","CDBH":"1","XSFX":"由西向东","XSFXDM":"2","KKMC":"中天大道与和惠路交口"},{"KKBH":"610256111","HPHM":"津HQH598","JGSK":"2021-04-01 07:20:21.188","CDBH":"1","XSFX":"由西向东","XSFXDM":"2","KKMC":"中天大道与和惠路交口"},{"KKBH":"720891003000","HPHM":"冀B744U8","JGSK":"2021-04-01 07:20:21.216","CDBH":"1","XSFX":"由东向西","XSFXDM":"1","KKMC":"海博道与安正路交口"},{"KKBH":"720891004000","HPHM":"津A16K10","JGSK":"2021-04-01 07:20:21.226","CDBH":"6","XSFX":"由西向东","XSFXDM":"2","KKMC":"海博道与安平路交口"},{"KKBH":"610401004","HPHM":"津NQF230","JGSK":"2021-04-01 07:20:21.281","CDBH":"5","XSFX":"由西向东","XSFXDM":"2","KKMC":"和畅路与和风路交口"},{"KKBH":"7205410020000","HPHM":"冀B0PH42","JGSK":"2021-04-01 07:20:21.357","CDBH":"3","XSFX":"由西向东","XSFXDM":"2","KKMC":"动漫环路西与动漫中路交口正向"},{"KKBH":"1250","HPHM":"津FHQ808","JGSK":"2021-04-01 07:20:21.392","CDBH":"2","XSFX":"由东向西","XSFXDM":"1","KKMC":"中滨大道与盛三街交口正向"},{"KKBH":"720881002000","HPHM":"津C20L35","JGSK":"2021-04-01 07:20:21.395","CDBH":"3","XSFX":"由东向西","XSFXDM":"1","KKMC":"海旭道与安正路交口"},{"KKBH":"720861002000","HPHM":"冀C8791W","JGSK":"2021-04-01 07:20:21.494","CDBH":"5","XSFX":"由西向东","XSFXDM":"2","KKMC":"海晨道与安正路交口"},{"KKBH":"610261003000","HPHM":"冀B300A1","JGSK":"2021-04-01 07:20:21.504","CDBH":"10","XSFX":"由东向西","XSFXDM":"1","KKMC":"中生大道与静湖南路交口"},{"KKBH":"720891003000","HPHM":"车牌","JGSK":"2021-04-01 07:20:21.539","CDBH":"6","XSFX":"由西向东","XSFXDM":"2","KKMC":"海博道与安正路交口"},{"KKBH":"720861003000","HPHM":"津GBU978","JGSK":"2021-04-01 07:20:21.54","CDBH":"5","XSFX":"由西向东","XSFXDM":"2","KKMC":"海晨道与安明路交口"},{"KKBH":"7208610030000","HPHM":"津NQH688","JGSK":"2021-04-01 07:20:21.543","CDBH":"7","XSFX":"由南向北","XSFXDM":"3","KKMC":"海晨道与安明路交口正向"},{"KKBH":"610256112","HPHM":"津JGY506","JGSK":"2021-04-01 07:20:21.561","CDBH":"11","XSFX":"由北向南","XSFXDM":"4","KKMC":"中天大道与中津大道交口"},{"KKBH":"610266118","HPHM":"津MDY425","JGSK":"2021-04-01 07:20:21.572","CDBH":"1","XSFX":"由东向西","XSFXDM":"1","KKMC":"中生大道与和畅路交口"},{"KKBH":"610256116","HPHM":"车牌","JGSK":"2021-04-01 07:20:21.589","CDBH":"2","XSFX":"由东向西","XSFXDM":"1","KKMC":"中天大道与和顺路交口"},{"KKBH":"720881004000","HPHM":"黑AE96F6","JGSK":"2021-04-01 07:20:21.597","CDBH":"1","XSFX":"由东向西","XSFXDM":"1","KKMC":"海旭道与永盛路交口"},{"KKBH":"610401004","HPHM":"津J92321","JGSK":"2021-04-01 07:20:21.601","CDBH":"6","XSFX":"由西向东","XSFXDM":"2","KKMC":"和畅路与和风路交口"},{"KKBH":"610401005","HPHM":"津KT0917","JGSK":"2021-04-01 07:20:21.604","CDBH":"11","XSFX":"由北向南","XSFXDM":"4","KKMC":"和畅路与和顺路交口"},{"KKBH":"610256112","HPHM":"津A8T905","JGSK":"2021-04-01 07:20:21.619","CDBH":"7","XSFX":"由南向北","XSFXDM":"3","KKMC":"中天大道与中津大道交口"},{"KKBH":"610256115","HPHM":"津J95659","JGSK":"2021-04-01 07:20:21.64","CDBH":"12","XSFX":"由北向南","XSFXDM":"4","KKMC":"中天大道与中生大道交口"},{"KKBH":"610391006","HPHM":"赣F87L17","JGSK":"2021-04-01 07:20:21.669","CDBH":"8","XSFX":"由南向北","XSFXDM":"3","KKMC":"和韵路与和意路交口"},{"KKBH":"610401005","HPHM":"津QQ7305","JGSK":"2021-04-01 07:20:21.685","CDBH":"10","XSFX":"由北向南","XSFXDM":"4","KKMC":"和畅路与和顺路交口"},{"KKBH":"610256114","HPHM":"蒙A125CB","JGSK":"2021-04-01 07:20:21.729","CDBH":"8","XSFX":"由北向南","XSFXDM":"4","KKMC":"中天大道与和旭路交口"},{"KKBH":"610266117","HPHM":"津JR2687","JGSK":"2021-04-01 07:20:21.739","CDBH":"1","XSFX":"由东向西","XSFXDM":"1","KKMC":"中生大道与和韵路交口"},{"KKBH":"610391006","HPHM":"冀BZ950R","JGSK":"2021-04-01 07:20:21.749","CDBH":"7","XSFX":"由南向北","XSFXDM":"3","KKMC":"和韵路与和意路交口"},{"KKBH":"7205610020000","HPHM":"鲁L66679","JGSK":"2021-04-01 07:20:21.829","CDBH":"1","XSFX":"由东向西","XSFXDM":"1","KKMC":"动漫北路与文三路交口正向"},{"KKBH":"720891004000","HPHM":"津KG0865","JGSK":"2021-04-01 07:20:21.864","CDBH":"5","XSFX":"由西向东","XSFXDM":"2","KKMC":"海博道与安平路交口"},{"KKBH":"720881002000","HPHM":"辽MKT136","JGSK":"2021-04-01 07:20:21.921","CDBH":"6","XSFX":"由西向东","XSFXDM":"2","KKMC":"海旭道与安正路交口"},{"KKBH":"7208810020000","HPHM":"冀B6D9F2","JGSK":"2021-04-01 07:20:21.942","CDBH":"5","XSFX":"由西向东","XSFXDM":"2","KKMC":"海旭道与安正路交口正向"},{"KKBH":"610276125","HPHM":"津A6Y526","JGSK":"2021-04-01 07:20:21.948","CDBH":"4","XSFX":"由南向北","XSFXDM":"3","KKMC":"中新大道与和顺路交口"},{"KKBH":"610251002","HPHM":"津GKK052","JGSK":"2021-04-01 07:20:21.994","CDBH":"3","XSFX":"由东向西","XSFXDM":"1","KKMC":"中天大道与和睦路交口"},{"KKBH":"610256116","HPHM":"津H68126","JGSK":"2021-04-01 07:20:22.014","CDBH":"11","XSFX":"由北向南","XSFXDM":"4","KKMC":"中天大道与和顺路交口"},{"KKBH":"711","HPHM":"津KTF578","JGSK":"2021-04-01 07:20:22.04","CDBH":"2","XSFX":"由东向西","XSFXDM":"1","KKMC":"不礼让行人中新大道与和旭路交口"},{"KKBH":"610256114","HPHM":"冀R68M52","JGSK":"2021-04-01 07:20:22.041","CDBH":"5","XSFX":"由南向北","XSFXDM":"3","KKMC":"中天大道与和旭路交口"},{"KKBH":"610266118","HPHM":"津QH6309","JGSK":"2021-04-01 07:20:22.053","CDBH":"10","XSFX":"由北向南","XSFXDM":"4","KKMC":"中生大道与和畅路交口"},{"KKBH":"7208810040000","HPHM":"鲁NH95Y7","JGSK":"2021-04-01 07:20:22.057","CDBH":"2","XSFX":"由东向西","XSFXDM":"1","KKMC":"海旭道与永盛路交口正向"},{"KKBH":"7208810020000","HPHM":"吉A81RP0","JGSK":"2021-04-01 07:20:22.102","CDBH":"2","XSFX":"由东向西","XSFXDM":"1","KKMC":"海旭道与安正路交口正向"},{"KKBH":"610276126","HPHM":"津C11F31","JGSK":"2021-04-01 07:20:22.145","CDBH":"7","XSFX":"由北向南","XSFXDM":"4","KKMC":"中新大道与和意路交口"},{"KKBH":"610256111","HPHM":"鲁M68N92","JGSK":"2021-04-01 07:20:22.154","CDBH":"8","XSFX":"由北向南","XSFXDM":"4","KKMC":"中天大道与和惠路交口"},{"KKBH":"7208910040000","HPHM":"车牌","JGSK":"2021-04-01 07:20:22.177","CDBH":"5","XSFX":"由西向东","XSFXDM":"2","KKMC":"海博道与安平路交口正向"},{"KKBH":"720881002000","HPHM":"冀RLM971","JGSK":"2021-04-01 07:20:22.238","CDBH":"7","XSFX":"由西向东","XSFXDM":"2","KKMC":"海旭道与安正路交口"},{"KKBH":"610286127","HPHM":"津A9U583","JGSK":"2021-04-01 07:20:22.295","CDBH":"5","XSFX":"由西向东","XSFXDM":"2","KKMC":"中津大道与和畅路交口"},{"KKBH":"610256111","HPHM":"津MFL209","JGSK":"2021-04-01 07:20:22.318","CDBH":"7","XSFX":"由北向南","XSFXDM":"4","KKMC":"中天大道与和惠路交口"},{"KKBH":"610271010","HPHM":"津A0C624","JGSK":"2021-04-01 07:20:22.323","CDBH":"7","XSFX":"由北向南","XSFXDM":"4","KKMC":"中新大道与华五路交口"},{"KKBH":"6071310030000","HPHM":"冀J6Z453","JGSK":"2021-04-01 07:20:22.329","CDBH":"1","XSFX":"由东向西","XSFXDM":"1","KKMC":"中央大道与海旭道交口正向"},{"KKBH":"7208810040000","HPHM":"津KS8235","JGSK":"2021-04-01 07:20:22.343","CDBH":"6","XSFX":"由西向东","XSFXDM":"2","KKMC":"海旭道与永盛路交口正向"},{"KKBH":"610276125","HPHM":"津J10169","JGSK":"2021-04-01 07:20:22.413","CDBH":"5","XSFX":"由南向北","XSFXDM":"3","KKMC":"中新大道与和顺路交口"},{"KKBH":"610256115","HPHM":"津JRS526","JGSK":"2021-04-01 07:20:22.434","CDBH":"7","XSFX":"由南向北","XSFXDM":"3","KKMC":"中天大道与中生大道交口"},{"KKBH":"610266117","HPHM":"津AWL222","JGSK":"2021-04-01 07:20:22.44","CDBH":"10","XSFX":"由北向南","XSFXDM":"4","KKMC":"中生大道与和韵路交口"},{"KKBH":"610256114","HPHM":"津C52C11","JGSK":"2021-04-01 07:20:22.448","CDBH":"7","XSFX":"由北向南","XSFXDM":"4","KKMC":"中天大道与和旭路交口"},{"KKBH":"610256111","HPHM":"津ADP6050","JGSK":"2021-04-01 07:20:22.467","CDBH":"2","XSFX":"由西向东","XSFXDM":"2","KKMC":"中天大道与和惠路交口"},{"KKBH":"7208810040000","HPHM":"冀DS1D09","JGSK":"2021-04-01 07:20:22.554","CDBH":"5","XSFX":"由西向东","XSFXDM":"2","KKMC":"海旭道与永盛路交口正向"},{"KKBH":"720901002000","HPHM":"津RL2593","JGSK":"2021-04-01 07:20:22.637","CDBH":"7","XSFX":"由南向北","XSFXDM":"3","KKMC":"玉林道与安正路交口"},{"KKBH":"610276124","HPHM":"津DFY626","JGSK":"2021-04-01 07:20:22.64","CDBH":"6","XSFX":"由西向东","XSFXDM":"2","KKMC":"中新大道与中生大道交口"},{"KKBH":"7208910040000","HPHM":"冀B66BE5","JGSK":"2021-04-01 07:20:22.646","CDBH":"6","XSFX":"由西向东","XSFXDM":"2","KKMC":"海博道与安平路交口正向"},{"KKBH":"720881004000","HPHM":"渝AZ723S","JGSK":"2021-04-01 07:20:22.697","CDBH":"9","XSFX":"由西向东","XSFXDM":"2","KKMC":"海旭道与永盛路交口"},{"KKBH":"720891004000","HPHM":"津A16K10","JGSK":"2021-04-01 07:20:22.788","CDBH":"7","XSFX":"由南向北","XSFXDM":"3","KKMC":"海博道与安平路交口"},{"KKBH":"720891004000","HPHM":"蒙A730RB","JGSK":"2021-04-01 07:20:22.983","CDBH":"6","XSFX":"由西向东","XSFXDM":"2","KKMC":"海博道与安平路交口"},{"KKBH":"610276124","HPHM":"车牌","JGSK":"2021-04-01 07:20:22.986","CDBH":"3","XSFX":"由东向西","XSFXDM":"1","KKMC":"中新大道与中生大道交口"},{"KKBH":"610256112","HPHM":"冀B6NM59","JGSK":"2021-04-01 07:20:23.004","CDBH":"10","XSFX":"由北向南","XSFXDM":"4","KKMC":"中天大道与中津大道交口"},{"KKBH":"610256115","HPHM":"津A6B105","JGSK":"2021-04-01 07:20:23.055","CDBH":"8","XSFX":"由南向北","XSFXDM":"3","KKMC":"中天大道与中生大道交口"},{"KKBH":"7208810040000","HPHM":"车牌","JGSK":"2021-04-01 07:20:23.061","CDBH":"4","XSFX":"由西向东","XSFXDM":"2","KKMC":"海旭道与永盛路交口正向"},{"KKBH":"610256115","HPHM":"津G90290","JGSK":"2021-04-01 07:20:23.081","CDBH":"10","XSFX":"由北向南","XSFXDM":"4","KKMC":"中天大道与中生大道交口"},{"KKBH":"610256114","HPHM":"津A7N371","JGSK":"2021-04-01 07:20:23.084","CDBH":"4","XSFX":"由南向北","XSFXDM":"3","KKMC":"中天大道与和旭路交口"},{"KKBH":"610256116","HPHM":"津GLS071","JGSK":"2021-04-01 07:20:23.118","CDBH":"12","XSFX":"由北向南","XSFXDM":"4","KKMC":"中天大道与和顺路交口"},{"KKBH":"610266118","HPHM":"蒙A0296V","JGSK":"2021-04-01 07:20:23.25","CDBH":"10","XSFX":"由北向南","XSFXDM":"4","KKMC":"中生大道与和畅路交口"},{"KKBH":"610401005","HPHM":"津C6Q661","JGSK":"2021-04-01 07:20:23.26","CDBH":"9","XSFX":"由南向北","XSFXDM":"3","KKMC":"和畅路与和顺路交口"},{"KKBH":"7208910030000","HPHM":"津MA1614","JGSK":"2021-04-01 07:20:23.274","CDBH":"4","XSFX":"由西向东","XSFXDM":"2","KKMC":"海博道与安正路交口正向"},{"KKBH":"720861003000","HPHM":"津NVR189","JGSK":"2021-04-01 07:20:23.295","CDBH":"5","XSFX":"由西向东","XSFXDM":"2","KKMC":"海晨道与安明路交口"},{"KKBH":"610256115","HPHM":"津ADN2102","JGSK":"2021-04-01 07:20:23.296","CDBH":"9","XSFX":"由南向北","XSFXDM":"3","KKMC":"中天大道与中生大道交口"},{"KKBH":"610391007","HPHM":"冀B3Z8A7","JGSK":"2021-04-01 07:20:23.388","CDBH":"10","XSFX":"由北向南","XSFXDM":"4","KKMC":"和韵路与和风路交口"},{"KKBH":"720891003000","HPHM":"津A2R782","JGSK":"2021-04-01 07:20:23.399","CDBH":"7","XSFX":"由南向北","XSFXDM":"3","KKMC":"海博道与安正路交口"},{"KKBH":"720881002000","HPHM":"津G90827","JGSK":"2021-04-01 07:20:23.446","CDBH":"7","XSFX":"由西向东","XSFXDM":"2","KKMC":"海旭道与安正路交口"},{"KKBH":"7208710020000","HPHM":"津A5F951","JGSK":"2021-04-01 07:20:23.452","CDBH":"6","XSFX":"由南向北","XSFXDM":"3","KKMC":"安正路与芳菲路交口正向"},{"KKBH":"610266118","HPHM":"津RAT656","JGSK":"2021-04-01 07:20:23.46","CDBH":"11","XSFX":"由北向南","XSFXDM":"4","KKMC":"中生大道与和畅路交口"},{"KKBH":"610391006","HPHM":"津HW5880","JGSK":"2021-04-01 07:20:23.475","CDBH":"7","XSFX":"由南向北","XSFXDM":"3","KKMC":"和韵路与和意路交口"},{"KKBH":"720891004000","HPHM":"车牌","JGSK":"2021-04-01 07:20:23.51","CDBH":"9","XSFX":"由南向北","XSFXDM":"3","KKMC":"海博道与安平路交口"},{"KKBH":"720881004000","HPHM":"冀D613WN","JGSK":"2021-04-01 07:20:23.513","CDBH":"2","XSFX":"由东向西","XSFXDM":"1","KKMC":"海旭道与永盛路交口"},{"KKBH":"711","HPHM":"津HH7816","JGSK":"2021-04-01 07:20:23.565","CDBH":"2","XSFX":"由东向西","XSFXDM":"1","KKMC":"不礼让行人中新大道与和旭路交口"},{"KKBH":"610286127","HPHM":"蒙A1873V","JGSK":"2021-04-01 07:20:23.568","CDBH":"6","XSFX":"由西向东","XSFXDM":"2","KKMC":"中津大道与和畅路交口"},{"KKBH":"610316142000","HPHM":"津FHQ808","JGSK":"2021-04-01 07:20:23.667","CDBH":"2","XSFX":"由东向西","XSFXDM":"1","KKMC":"中滨大道与盛三街交口"},{"KKBH":"610401005","HPHM":"冀JQK300","JGSK":"2021-04-01 07:20:23.668","CDBH":"10","XSFX":"由北向南","XSFXDM":"4","KKMC":"和畅路与和顺路交口"},{"KKBH":"610266118","HPHM":"津A0S187","JGSK":"2021-04-01 07:20:23.687","CDBH":"7","XSFX":"由南向北","XSFXDM":"3","KKMC":"中生大道与和畅路交口"},{"KKBH":"720881002000","HPHM":"津DKW919","JGSK":"2021-04-01 07:20:23.765","CDBH":"6","XSFX":"由西向东","XSFXDM":"2","KKMC":"海旭道与安正路交口"},{"KKBH":"7208810020000","HPHM":"津A3M444","JGSK":"2021-04-01 07:20:23.782","CDBH":"6","XSFX":"由西向东","XSFXDM":"2","KKMC":"海旭道与安正路交口正向"},{"KKBH":"720891004000","HPHM":"车牌","JGSK":"2021-04-01 07:20:23.828","CDBH":"7","XSFX":"由南向北","XSFXDM":"3","KKMC":"海博道与安平路交口"},{"KKBH":"728031002000","HPHM":"津HK5785","JGSK":"2021-04-01 07:20:23.87","CDBH":"7","XSFX":"由北向南","XSFXDM":"4","KKMC":"动漫中路与文一路交口"},{"KKBH":"610256115","HPHM":"津MCF619","JGSK":"2021-04-01 07:20:23.88","CDBH":"11","XSFX":"由北向南","XSFXDM":"4","KKMC":"中天大道与中生大道交口"},{"KKBH":"610256112","HPHM":"津A2E525","JGSK":"2021-04-01 07:20:23.956","CDBH":"11","XSFX":"由北向南","XSFXDM":"4","KKMC":"中天大道与中津大道交口"},{"KKBH":"610256112","HPHM":"津KNH466","JGSK":"2021-04-01 07:20:23.983","CDBH":"4","XSFX":"由西向东","XSFXDM":"2","KKMC":"中天大道与中津大道交口"},{"KKBH":"610401004","HPHM":"冀B035V3","JGSK":"2021-04-01 07:20:23.997","CDBH":"11","XSFX":"由北向南","XSFXDM":"4","KKMC":"和畅路与和风路交口"},{"KKBH":"610276126","HPHM":"车牌","JGSK":"2021-04-01 07:20:24.076","CDBH":"5","XSFX":"由南向北","XSFXDM":"3","KKMC":"中新大道与和意路交口"},{"KKBH":"610256114","HPHM":"津ADK6212","JGSK":"2021-04-01 07:20:24.085","CDBH":"1","XSFX":"由西向东","XSFXDM":"2","KKMC":"中天大道与和旭路交口"},{"KKBH":"7208810040000","HPHM":"冀J856U8","JGSK":"2021-04-01 07:20:24.096","CDBH":"2","XSFX":"由东向西","XSFXDM":"1","KKMC":"海旭道与永盛路交口正向"},{"KKBH":"7208910030000","HPHM":"车牌","JGSK":"2021-04-01 07:20:24.112","CDBH":"2","XSFX":"由东向西","XSFXDM":"1","KKMC":"海博道与安正路交口正向"},{"KKBH":"610256116","HPHM":"津GFS628","JGSK":"2021-04-01 07:20:24.154","CDBH":"4","XSFX":"由西向东","XSFXDM":"2","KKMC":"中天大道与和顺路交口"},{"KKBH":"610256114","HPHM":"津D16290","JGSK":"2021-04-01 07:20:24.183","CDBH":"8","XSFX":"由北向南","XSFXDM":"4","KKMC":"中天大道与和旭路交口"},{"KKBH":"610256114","HPHM":"鲁V186T9","JGSK":"2021-04-01 07:20:24.208","CDBH":"8","XSFX":"由北向南","XSFXDM":"4","KKMC":"中天大道与和旭路交口"},{"KKBH":"610266118","HPHM":"津AST631","JGSK":"2021-04-01 07:20:24.213","CDBH":"11","XSFX":"由北向南","XSFXDM":"4","KKMC":"中生大道与和畅路交口"},{"KKBH":"720541005000","HPHM":"津QH8302","JGSK":"2021-04-01 07:20:24.266","CDBH":"3","XSFX":"由西向东","XSFXDM":"2","KKMC":"动漫环路东与动漫西路交口"},{"KKBH":"740011002000","HPHM":"津A5D013","JGSK":"2021-04-01 07:20:24.367","CDBH":"13","XSFX":"由南向北","XSFXDM":"3","KKMC":"静湖南路与华一路交口"},{"KKBH":"7208610030000","HPHM":"浙L1308J","JGSK":"2021-04-01 07:20:24.401","CDBH":"7","XSFX":"由南向北","XSFXDM":"3","KKMC":"海晨道与安明路交口正向"},{"KKBH":"610256112","HPHM":"津DWJ056","JGSK":"2021-04-01 07:20:24.438","CDBH":"7","XSFX":"由南向北","XSFXDM":"3","KKMC":"中天大道与中津大道交口"},{"KKBH":"720891004000","HPHM":"蒙A730RB","JGSK":"2021-04-01 07:20:24.468","CDBH":"7","XSFX":"由南向北","XSFXDM":"3","KKMC":"海博道与安平路交口"},{"KKBH":"610401004","HPHM":"车牌","JGSK":"2021-04-01 07:20:24.485","CDBH":"6","XSFX":"由西向东","XSFXDM":"2","KKMC":"和畅路与和风路交口"},{"KKBH":"720871002000","HPHM":"冀B213M5","JGSK":"2021-04-01 07:20:24.494","CDBH":"9","XSFX":"由北向南","XSFXDM":"4","KKMC":"安正路与芳菲路交口"},{"KKBH":"610401005","HPHM":"津MRJ123","JGSK":"2021-04-01 07:20:24.514","CDBH":"11","XSFX":"由北向南","XSFXDM":"4","KKMC":"和畅路与和顺路交口"},{"KKBH":"610401005","HPHM":"津DLC867","JGSK":"2021-04-01 07:20:24.528","CDBH":"5","XSFX":"由西向东","XSFXDM":"2","KKMC":"和畅路与和顺路交口"},{"KKBH":"610391007","HPHM":"冀B89AM1","JGSK":"2021-04-01 07:20:24.569","CDBH":"3","XSFX":"由东向西","XSFXDM":"1","KKMC":"和韵路与和风路交口"},{"KKBH":"610256111","HPHM":"津AG5875","JGSK":"2021-04-01 07:20:24.575","CDBH":"9","XSFX":"由北向南","XSFXDM":"4","KKMC":"中天大道与和惠路交口"},{"KKBH":"720891003000","HPHM":"车牌","JGSK":"2021-04-01 07:20:24.581","CDBH":"6","XSFX":"由西向东","XSFXDM":"2","KKMC":"海博道与安正路交口"},{"KKBH":"7280310030000","HPHM":"津FAB910","JGSK":"2021-04-01 07:20:24.707","CDBH":"5","XSFX":"由北向南","XSFXDM":"4","KKMC":"动漫中路与文二路交口正向"},{"KKBH":"720891004000","HPHM":"冀B9E53M","JGSK":"2021-04-01 07:20:24.74","CDBH":"6","XSFX":"由西向东","XSFXDM":"2","KKMC":"海博道与安平路交口"},{"KKBH":"610256116","HPHM":"津J11665","JGSK":"2021-04-01 07:20:24.763","CDBH":"7","XSFX":"由南向北","XSFXDM":"3","KKMC":"中天大道与和顺路交口"},{"KKBH":"610266118","HPHM":"冀BZ663D","JGSK":"2021-04-01 07:20:24.81","CDBH":"5","XSFX":"由西向东","XSFXDM":"2","KKMC":"中生大道与和畅路交口"},{"KKBH":"1250","HPHM":"辽A29VG0","JGSK":"2021-04-01 07:20:24.83","CDBH":"2","XSFX":"由东向西","XSFXDM":"1","KKMC":"中滨大道与盛三街交口正向"},{"KKBH":"610251002","HPHM":"津DAY690","JGSK":"2021-04-01 07:20:24.874","CDBH":"3","XSFX":"由东向西","XSFXDM":"1","KKMC":"中天大道与和睦路交口"},{"KKBH":"720881002000","HPHM":"津DLP880","JGSK":"2021-04-01 07:20:24.88","CDBH":"7","XSFX":"由西向东","XSFXDM":"2","KKMC":"海旭道与安正路交口"},{"KKBH":"610276124","HPHM":"冀TR6V17","JGSK":"2021-04-01 07:20:24.909","CDBH":"3","XSFX":"由东向西","XSFXDM":"1","KKMC":"中新大道与中生大道交口"},{"KKBH":"610276124","HPHM":"冀TR6V17","JGSK":"2021-04-01 07:20:24.91","CDBH":"3","XSFX":"由东向西","XSFXDM":"1","KKMC":"中新大道与中生大道交口"},{"KKBH":"610256114","HPHM":"津QN9389","JGSK":"2021-04-01 07:20:24.962","CDBH":"5","XSFX":"由南向北","XSFXDM":"3","KKMC":"中天大道与和旭路交口"},{"KKBH":"610256112","HPHM":"津A3F530","JGSK":"2021-04-01 07:20:24.983","CDBH":"8","XSFX":"由南向北","XSFXDM":"3","KKMC":"中天大道与中津大道交口"},{"KKBH":"610391007","HPHM":"津A5Z510","JGSK":"2021-04-01 07:20:24.988","CDBH":"8","XSFX":"由南向北","XSFXDM":"3","KKMC":"和韵路与和风路交口"},{"KKBH":"720891003000","HPHM":"津NHM012","JGSK":"2021-04-01 07:20:24.998","CDBH":"7","XSFX":"由南向北","XSFXDM":"3","KKMC":"海博道与安正路交口"},{"KKBH":"610401005","HPHM":"津ADC2935","JGSK":"2021-04-01 07:20:25.044","CDBH":"12","XSFX":"由北向南","XSFXDM":"4","KKMC":"和畅路与和顺路交口"},{"KKBH":"610266117","HPHM":"津A6K302","JGSK":"2021-04-01 07:20:25.055","CDBH":"7","XSFX":"由南向北","XSFXDM":"3","KKMC":"中生大道与和韵路交口"},{"KKBH":"610256112","HPHM":"津DAZ259","JGSK":"2021-04-01 07:20:25.076","CDBH":"12","XSFX":"由北向南","XSFXDM":"4","KKMC":"中天大道与中津大道交口"},{"KKBH":"720881002000","HPHM":"津DAM625","JGSK":"2021-04-01 07:20:25.126","CDBH":"6","XSFX":"由西向东","XSFXDM":"2","KKMC":"海旭道与安正路交口"},{"KKBH":"610256111","HPHM":"津A8R112","JGSK":"2021-04-01 07:20:25.153","CDBH":"8","XSFX":"由北向南","XSFXDM":"4","KKMC":"中天大道与和惠路交口"},{"KKBH":"610276124","HPHM":"津KHN516","JGSK":"2021-04-01 07:20:25.226","CDBH":"3","XSFX":"由东向西","XSFXDM":"1","KKMC":"中新大道与中生大道交口"},{"KKBH":"711","HPHM":"津AF01960","JGSK":"2021-04-01 07:20:25.244","CDBH":"2","XSFX":"由东向西","XSFXDM":"1","KKMC":"不礼让行人中新大道与和旭路交口"},{"KKBH":"610261005000","HPHM":"津C06B76","JGSK":"2021-04-01 07:20:25.248","CDBH":"2","XSFX":"由南向北","XSFXDM":"3","KKMC":"中生大道与静湖西路（南侧）"},{"KKBH":"720881004000","HPHM":"津DLY150","JGSK":"2021-04-01 07:20:25.261","CDBH":"9","XSFX":"由西向东","XSFXDM":"2","KKMC":"海旭道与永盛路交口"},{"KKBH":"7208810020000","HPHM":"琼ADK802","JGSK":"2021-04-01 07:20:25.27","CDBH":"2","XSFX":"由东向西","XSFXDM":"1","KKMC":"海旭道与安正路交口正向"},{"KKBH":"610256115","HPHM":"冀BM029J","JGSK":"2021-04-01 07:20:25.296","CDBH":"9","XSFX":"由南向北","XSFXDM":"3","KKMC":"中天大道与中生大道交口"},{"KKBH":"610256115","HPHM":"鲁M86T01","JGSK":"2021-04-01 07:20:25.301","CDBH":"10","XSFX":"由北向南","XSFXDM":"4","KKMC":"中天大道与中生大道交口"},{"KKBH":"610266118","HPHM":"津N01360","JGSK":"2021-04-01 07:20:25.311","CDBH":"2","XSFX":"由东向西","XSFXDM":"1","KKMC":"中生大道与和畅路交口"},{"KKBH":"720881002000","HPHM":"吉A81RP0","JGSK":"2021-04-01 07:20:25.338","CDBH":"2","XSFX":"由东向西","XSFXDM":"1","KKMC":"海旭道与安正路交口"},{"KKBH":"610256115","HPHM":"津A7H768","JGSK":"2021-04-01 07:20:25.376","CDBH":"8","XSFX":"由南向北","XSFXDM":"3","KKMC":"中天大道与中生大道交口"},{"KKBH":"610256115","HPHM":"津HS2921","JGSK":"2021-04-01 07:20:25.384","CDBH":"7","XSFX":"由南向北","XSFXDM":"3","KKMC":"中天大道与中生大道交口"},{"KKBH":"610256115","HPHM":"津K10929","JGSK":"2021-04-01 07:20:25.401","CDBH":"12","XSFX":"由北向南","XSFXDM":"4","KKMC":"中天大道与中生大道交口"},{"KKBH":"720881004000","HPHM":"冀DS1D09","JGSK":"2021-04-01 07:20:25.413","CDBH":"10","XSFX":"由西向东","XSFXDM":"2","KKMC":"海旭道与永盛路交口"},{"KKBH":"610266118","HPHM":"津RKW261","JGSK":"2021-04-01 07:20:25.442","CDBH":"8","XSFX":"由南向北","XSFXDM":"3","KKMC":"中生大道与和畅路交口"},{"KKBH":"7208810020000","HPHM":"车牌","JGSK":"2021-04-01 07:20:25.475","CDBH":"14","XSFX":"由北向南","XSFXDM":"4","KKMC":"海旭道与安正路交口正向"},{"KKBH":"7208910040000","HPHM":"津RMS999","JGSK":"2021-04-01 07:20:25.485","CDBH":"6","XSFX":"由西向东","XSFXDM":"2","KKMC":"海博道与安平路交口正向"},{"KKBH":"720861002000","HPHM":"津KND882","JGSK":"2021-04-01 07:20:25.493","CDBH":"4","XSFX":"由西向东","XSFXDM":"2","KKMC":"海晨道与安正路交口"},{"KKBH":"7208810020000","HPHM":"鲁GZ1D38","JGSK":"2021-04-01 07:20:25.499","CDBH":"5","XSFX":"由西向东","XSFXDM":"2","KKMC":"海旭道与安正路交口正向"},{"KKBH":"610256113","HPHM":"沪FG6865","JGSK":"2021-04-01 07:20:25.511","CDBH":"5","XSFX":"由南向北","XSFXDM":"3","KKMC":"中天大道与和风路交口"},{"KKBH":"610401004","HPHM":"津GLL385","JGSK":"2021-04-01 07:20:25.527","CDBH":"10","XSFX":"由北向南","XSFXDM":"4","KKMC":"和畅路与和风路交口"},{"KKBH":"610271010","HPHM":"津A0C624","JGSK":"2021-04-01 07:20:25.531","CDBH":"7","XSFX":"由北向南","XSFXDM":"4","KKMC":"中新大道与华五路交口"},{"KKBH":"6103261420000","HPHM":"冀B0B2H1","JGSK":"2021-04-01 07:20:25.588","CDBH":"4","XSFX":"由西向东","XSFXDM":"2","KKMC":"中成大道与泰七路交口正向"},{"KKBH":"610391006","HPHM":"津HP2502","JGSK":"2021-04-01 07:20:25.589","CDBH":"7","XSFX":"由南向北","XSFXDM":"3","KKMC":"和韵路与和意路交口"},{"KKBH":"7400110020000","HPHM":"鲁CR651J","JGSK":"2021-04-01 07:20:25.604","CDBH":"7","XSFX":"由北向南","XSFXDM":"4","KKMC":"静湖南路与华一路交口正向"},{"KKBH":"610286127","HPHM":"鲁NH832Q","JGSK":"2021-04-01 07:20:25.628","CDBH":"6","XSFX":"由西向东","XSFXDM":"2","KKMC":"中津大道与和畅路交口"},{"KKBH":"720881005000","HPHM":"津AWT775","JGSK":"2021-04-01 07:20:25.637","CDBH":"9","XSFX":"由北向南","XSFXDM":"4","KKMC":"海旭道与明盛路交口"},{"KKBH":"7208910080000","HPHM":"车牌","JGSK":"2021-04-01 07:20:25.645","CDBH":"7","XSFX":"由西向东","XSFXDM":"2","KKMC":"海博道与荣盛路交口正向"},{"KKBH":"610256115","HPHM":"津LL5635","JGSK":"2021-04-01 07:20:25.783","CDBH":"11","XSFX":"由北向南","XSFXDM":"4","KKMC":"中天大道与中生大道交口"},{"KKBH":"610256112","HPHM":"津A0Q090","JGSK":"2021-04-01 07:20:25.796","CDBH":"10","XSFX":"由北向南","XSFXDM":"4","KKMC":"中天大道与中津大道交口"},{"KKBH":"711","HPHM":"津C92W39","JGSK":"2021-04-01 07:20:25.8","CDBH":"2","XSFX":"由东向西","XSFXDM":"1","KKMC":"不礼让行人中新大道与和旭路交口"},{"KKBH":"610271008","HPHM":"车牌","JGSK":"2021-04-01 07:20:25.8","CDBH":"1","XSFX":"由南向北","XSFXDM":"3","KKMC":"中新大道与航母主题公园支路交口"},{"KKBH":"610256116","HPHM":"吉AU153Q","JGSK":"2021-04-01 07:20:25.803","CDBH":"10","XSFX":"由北向南","XSFXDM":"4","KKMC":"中天大道与和顺路交口"},{"KKBH":"610271009","HPHM":"冀B783X2","JGSK":"2021-04-01 07:20:25.859","CDBH":"7","XSFX":"由南向北","XSFXDM":"3","KKMC":"中新大道与泰七路交口"},{"KKBH":"720541002000","HPHM":"冀B0PH42","JGSK":"2021-04-01 07:20:25.955","CDBH":"3","XSFX":"由西向东","XSFXDM":"2","KKMC":"动漫环路西与动漫中路交口"},{"KKBH":"610256114","HPHM":"京KGD178","JGSK":"2021-04-01 07:20:25.973","CDBH":"5","XSFX":"由南向北","XSFXDM":"3","KKMC":"中天大道与和旭路交口"},{"KKBH":"720821004000","HPHM":"冀J5LD57","JGSK":"2021-04-01 07:20:25.993","CDBH":"5","XSFX":"由北向南","XSFXDM":"4","KKMC":"动漫西路与动漫北路交口"},{"KKBH":"610401005","HPHM":"津HMH127","JGSK":"2021-04-01 07:20:26.022","CDBH":"4","XSFX":"由西向东","XSFXDM":"2","KKMC":"和畅路与和顺路交口"},{"KKBH":"7208810020000","HPHM":"津C078P7","JGSK":"2021-04-01 07:20:26.024","CDBH":"3","XSFX":"由东向西","XSFXDM":"1","KKMC":"海旭道与安正路交口正向"},{"KKBH":"610266118","HPHM":"津DAJ010","JGSK":"2021-04-01 07:20:26.03","CDBH":"3","XSFX":"由东向西","XSFXDM":"1","KKMC":"中生大道与和畅路交口"},{"KKBH":"7208710020000","HPHM":"冀E1W091","JGSK":"2021-04-01 07:20:26.07","CDBH":"5","XSFX":"由南向北","XSFXDM":"3","KKMC":"安正路与芳菲路交口正向"},{"KKBH":"720891004000","HPHM":"冀B66BE5","JGSK":"2021-04-01 07:20:26.182","CDBH":"5","XSFX":"由西向东","XSFXDM":"2","KKMC":"海博道与安平路交口"},{"KKBH":"7280310020000","HPHM":"津NCD726","JGSK":"2021-04-01 07:20:26.191","CDBH":"8","XSFX":"由北向南","XSFXDM":"4","KKMC":"动漫中路与文一路交口正向"},{"KKBH":"610256115","HPHM":"鲁NJ810T","JGSK":"2021-04-01 07:20:26.201","CDBH":"10","XSFX":"由北向南","XSFXDM":"4","KKMC":"中天大道与中生大道交口"},{"KKBH":"610276126","HPHM":"车牌","JGSK":"2021-04-01 07:20:26.218","CDBH":"5","XSFX":"由南向北","XSFXDM":"3","KKMC":"中新大道与和意路交口"},{"KKBH":"7209010020000","HPHM":"津AD84138","JGSK":"2021-04-01 07:20:26.241","CDBH":"1","XSFX":"由东向西","XSFXDM":"1","KKMC":"玉林道与安正路交口正向"},{"KKBH":"7208810040000","HPHM":"车牌","JGSK":"2021-04-01 07:20:26.302","CDBH":"6","XSFX":"由西向东","XSFXDM":"2","KKMC":"海旭道与永盛路交口正向"},{"KKBH":"6071310030000","HPHM":"津A6L511","JGSK":"2021-04-01 07:20:26.31","CDBH":"2","XSFX":"由东向西","XSFXDM":"1","KKMC":"中央大道与海旭道交口正向"},{"KKBH":"610401005","HPHM":"津A6W881","JGSK":"2021-04-01 07:20:26.324","CDBH":"11","XSFX":"由北向南","XSFXDM":"4","KKMC":"和畅路与和顺路交口"},{"KKBH":"610401004","HPHM":"津G27369","JGSK":"2021-04-01 07:20:26.332","CDBH":"1","XSFX":"由东向西","XSFXDM":"1","KKMC":"和畅路与和风路交口"},{"KKBH":"610256114","HPHM":"津A26T06","JGSK":"2021-04-01 07:20:26.363","CDBH":"7","XSFX":"由北向南","XSFXDM":"4","KKMC":"中天大道与和旭路交口"},{"KKBH":"610391006","HPHM":"津C97125","JGSK":"2021-04-01 07:20:26.387","CDBH":"5","XSFX":"由西向东","XSFXDM":"2","KKMC":"和韵路与和意路交口"},{"KKBH":"610276124","HPHM":"津NAQ796","JGSK":"2021-04-01 07:20:26.4","CDBH":"6","XSFX":"由西向东","XSFXDM":"2","KKMC":"中新大道与中生大道交口"},{"KKBH":"610276124","HPHM":"京P9H818","JGSK":"2021-04-01 07:20:26.426","CDBH":"1","XSFX":"由东向西","XSFXDM":"1","KKMC":"中新大道与中生大道交口"},{"KKBH":"610266118","HPHM":"津A33M23","JGSK":"2021-04-01 07:20:26.447","CDBH":"1","XSFX":"由东向西","XSFXDM":"1","KKMC":"中生大道与和畅路交口"},{"KKBH":"7208810020000","HPHM":"鲁AU6R31","JGSK":"2021-04-01 07:20:26.46","CDBH":"6","XSFX":"由西向东","XSFXDM":"2","KKMC":"海旭道与安正路交口正向"},{"KKBH":"7208910060000","HPHM":"津KU0836","JGSK":"2021-04-01 07:20:26.538","CDBH":"2","XSFX":"由东向西","XSFXDM":"1","KKMC":"海博道与永盛路交口正向"},{"KKBH":"610401004","HPHM":"津RNQ900","JGSK":"2021-04-01 07:20:26.563","CDBH":"11","XSFX":"由北向南","XSFXDM":"4","KKMC":"和畅路与和风路交口"},{"KKBH":"720881002000","HPHM":"冀B6D9F2","JGSK":"2021-04-01 07:20:26.565","CDBH":"6","XSFX":"由西向东","XSFXDM":"2","KKMC":"海旭道与安正路交口"},{"KKBH":"610256112","HPHM":"津GXW963","JGSK":"2021-04-01 07:20:26.633","CDBH":"1","XSFX":"由东向西","XSFXDM":"1","KKMC":"中天大道与中津大道交口"},{"KKBH":"610251002","HPHM":"津DXW328","JGSK":"2021-04-01 07:20:26.64","CDBH":"4","XSFX":"由西向东","XSFXDM":"2","KKMC":"中天大道与和睦路交口"},{"KKBH":"720891003000","HPHM":"车牌","JGSK":"2021
[truncated: 902,909 more chars]
