# Supplementary material for: A vehicle license plate data access model based on the jump hash consistency algorithm
Source: PLoS One. 2023 Aug 24;18(8):e0288427. doi: 10.1371/journal.pone.0288427 (PMC10449116; doi:10.1371/journal.pone.0288427)
Supplement: S1 Data — (ZIP) [file pone.0288427.s001.zip › vpld/2021-04-01_22.json]

[{"KKBH":"7208810020000","HPHM":"津C75K32","JGSK":"2021-04-01 07:57:16.007","CDBH":"10","XSFX":"由南向北","XSFXDM":"3","KKMC":"海旭道与安正路交口正向"},{"KKBH":"7208910030000","HPHM":"津DZC528","JGSK":"2021-04-01 07:57:16.028","CDBH":"4","XSFX":"由西向东","XSFXDM":"2","KKMC":"海博道与安正路交口正向"},{"KKBH":"7208810020000","HPHM":"津CBS885","JGSK":"2021-04-01 07:57:16.077","CDBH":"12","XSFX":"由北向南","XSFXDM":"4","KKMC":"海旭道与安正路交口正向"},{"KKBH":"610391007","HPHM":"冀B1HT53","JGSK":"2021-04-01 07:57:16.085","CDBH":"2","XSFX":"由东向西","XSFXDM":"1","KKMC":"和韵路与和风路交口"},{"KKBH":"610276124","HPHM":"鲁G701ZU","JGSK":"2021-04-01 07:57:16.104","CDBH":"1","XSFX":"由东向西","XSFXDM":"1","KKMC":"中新大道与中生大道交口"},{"KKBH":"720891003000","HPHM":"津A3A768","JGSK":"2021-04-01 07:57:16.113","CDBH":"8","XSFX":"由南向北","XSFXDM":"3","KKMC":"海博道与安正路交口"},{"KKBH":"7208910060000","HPHM":"冀B787KC","JGSK":"2021-04-01 07:57:16.114","CDBH":"2","XSFX":"由东向西","XSFXDM":"1","KKMC":"海博道与永盛路交口正向"},{"KKBH":"7205710040000","HPHM":"冀AF01N3","JGSK":"2021-04-01 07:57:16.194","CDBH":"3","XSFX":"由西向东","XSFXDM":"2","KKMC":"动漫东路与动漫中路交口正向"},{"KKBH":"610276126","HPHM":"津D64946","JGSK":"2021-04-01 07:57:16.203","CDBH":"2","XSFX":"由东向西","XSFXDM":"1","KKMC":"中新大道与和意路交口"},{"KKBH":"7208210030000","HPHM":"车牌","JGSK":"2021-04-01 07:57:16.213","CDBH":"2","XSFX":"由东向西","XSFXDM":"1","KKMC":"动漫西路与动漫南路交口正向"},{"KKBH":"610256114","HPHM":"津Q5Q269","JGSK":"2021-04-01 07:57:16.258","CDBH":"7","XSFX":"由北向南","XSFXDM":"4","KKMC":"中天大道与和旭路交口"},{"KKBH":"610256113","HPHM":"津A09881D","JGSK":"2021-04-01 07:57:16.305","CDBH":"8","XSFX":"由北向南","XSFXDM":"4","KKMC":"中天大道与和风路交口"},{"KKBH":"728031002000","HPHM":"津A7G212","JGSK":"2021-04-01 07:57:16.305","CDBH":"5","XSFX":"由南向北","XSFXDM":"3","KKMC":"动漫中路与文一路交口"},{"KKBH":"720541004000","HPHM":"鲁A3P2Y1","JGSK":"2021-04-01 07:57:16.322","CDBH":"2","XSFX":"由东向西","XSFXDM":"1","KKMC":"动漫环路东与动漫中路交口"},{"KKBH":"720891004000","HPHM":"津A2B223","JGSK":"2021-04-01 07:57:16.357","CDBH":"6","XSFX":"由西向东","XSFXDM":"2","KKMC":"海博道与安平路交口"},{"KKBH":"610391007","HPHM":"津H80021","JGSK":"2021-04-01 07:57:16.363","CDBH":"1","XSFX":"由东向西","XSFXDM":"1","KKMC":"和韵路与和风路交口"},{"KKBH":"720881002000","HPHM":"鲁N7679M","JGSK":"2021-04-01 07:57:16.364","CDBH":"10","XSFX":"由南向北","XSFXDM":"3","KKMC":"海旭道与安正路交口"},{"KKBH":"610271009","HPHM":"冀BCW296","JGSK":"2021-04-01 07:57:16.374","CDBH":"11","XSFX":"由北向南","XSFXDM":"4","KKMC":"中新大道与泰七路交口"},{"KKBH":"610271008","HPHM":"津NQD268","JGSK":"2021-04-01 07:57:16.386","CDBH":"4","XSFX":"由北向南","XSFXDM":"4","KKMC":"中新大道与航母主题公园支路交口"},{"KKBH":"7208910040000","HPHM":"车牌","JGSK":"2021-04-01 07:57:16.4","CDBH":"6","XSFX":"由西向东","XSFXDM":"2","KKMC":"海博道与安平路交口正向"},{"KKBH":"610256113","HPHM":"鲁R02Y09","JGSK":"2021-04-01 07:57:16.439","CDBH":"4","XSFX":"由南向北","XSFXDM":"3","KKMC":"中天大道与和风路交口"},{"KKBH":"610266118","HPHM":"冀D188S0","JGSK":"2021-04-01 07:57:16.441","CDBH":"6","XSFX":"由西向东","XSFXDM":"2","KKMC":"中生大道与和畅路交口"},{"KKBH":"610276124","HPHM":"冀J0J1A1","JGSK":"2021-04-01 07:57:16.498","CDBH":"2","XSFX":"由东向西","XSFXDM":"1","KKMC":"中新大道与中生大道交口"},{"KKBH":"720881002000","HPHM":"吉AN133J","JGSK":"2021-04-01 07:57:16.52","CDBH":"7","XSFX":"由西向东","XSFXDM":"2","KKMC":"海旭道与安正路交口"},{"KKBH":"7208910030000","HPHM":"车牌","JGSK":"2021-04-01 07:57:16.541","CDBH":"9","XSFX":"由南向北","XSFXDM":"3","KKMC":"海博道与安正路交口正向"},{"KKBH":"610286127","HPHM":"冀BM15E6","JGSK":"2021-04-01 07:57:16.598","CDBH":"4","XSFX":"由西向东","XSFXDM":"2","KKMC":"中津大道与和畅路交口"},{"KKBH":"610271008","HPHM":"津ADF4225","JGSK":"2021-04-01 07:57:16.616","CDBH":"1","XSFX":"由南向北","XSFXDM":"3","KKMC":"中新大道与航母主题公园支路交口"},{"KKBH":"720571002000","HPHM":"津C1N380","JGSK":"2021-04-01 07:57:16.629","CDBH":"5","XSFX":"由北向南","XSFXDM":"4","KKMC":"动漫东路与文二路交口"},{"KKBH":"610271008","HPHM":"津JJX721","JGSK":"2021-04-01 07:57:16.674","CDBH":"4","XSFX":"由北向南","XSFXDM":"4","KKMC":"中新大道与航母主题公园支路交口"},{"KKBH":"720891004000","HPHM":"津RXQ731","JGSK":"2021-04-01 07:57:16.676","CDBH":"5","XSFX":"由西向东","XSFXDM":"2","KKMC":"海博道与安平路交口"},{"KKBH":"610256116","HPHM":"冀BQ533H","JGSK":"2021-04-01 07:57:16.702","CDBH":"6","XSFX":"由西向东","XSFXDM":"2","KKMC":"中天大道与和顺路交口"},{"KKBH":"720891008000","HPHM":"津C580J6","JGSK":"2021-04-01 07:57:16.757","CDBH":"5","XSFX":"由西向东","XSFXDM":"2","KKMC":"海博道与荣盛路交口"},{"KKBH":"610271009","HPHM":"车牌","JGSK":"2021-04-01 07:57:16.762","CDBH":"11","XSFX":"由北向南","XSFXDM":"4","KKMC":"中新大道与泰七路交口"},{"KKBH":"610266117","HPHM":"津A8T978","JGSK":"2021-04-01 07:57:16.785","CDBH":"2","XSFX":"由东向西","XSFXDM":"1","KKMC":"中生大道与和韵路交口"},{"KKBH":"610286127","HPHM":"津C1X990","JGSK":"2021-04-01 07:57:16.8","CDBH":"5","XSFX":"由西向东","XSFXDM":"2","KKMC":"中津大道与和畅路交口"},{"KKBH":"6102661220000","HPHM":"车牌","JGSK":"2021-04-01 07:57:16.853","CDBH":"3","XSFX":"由西向东","XSFXDM":"2","KKMC":"生态城中生大道故道河一桥西向东上桥处正向"},{"KKBH":"610266117","HPHM":"津NBN821","JGSK":"2021-04-01 07:57:16.908","CDBH":"10","XSFX":"由北向南","XSFXDM":"4","KKMC":"中生大道与和韵路交口"},{"KKBH":"610256113","HPHM":"车牌","JGSK":"2021-04-01 07:57:16.918","CDBH":"5","XSFX":"由南向北","XSFXDM":"3","KKMC":"中天大道与和风路交口"},{"KKBH":"610391007","HPHM":"津AS0819","JGSK":"2021-04-01 07:57:16.953","CDBH":"7","XSFX":"由南向北","XSFXDM":"3","KKMC":"和韵路与和风路交口"},{"KKBH":"610286127","HPHM":"津NXX906","JGSK":"2021-04-01 07:57:16.995","CDBH":"6","XSFX":"由西向东","XSFXDM":"2","KKMC":"中津大道与和畅路交口"},{"KKBH":"720891004000","HPHM":"车牌","JGSK":"2021-04-01 07:57:17.028","CDBH":"9","XSFX":"由南向北","XSFXDM":"3","KKMC":"海博道与安平路交口"},{"KKBH":"610276125","HPHM":"津KC3639","JGSK":"2021-04-01 07:57:17.084","CDBH":"4","XSFX":"由南向北","XSFXDM":"3","KKMC":"中新大道与和顺路交口"},{"KKBH":"720881002000","HPHM":"津K81056","JGSK":"2021-04-01 07:57:17.085","CDBH":"9","XSFX":"由南向北","XSFXDM":"3","KKMC":"海旭道与安正路交口"},{"KKBH":"7208910030000","HPHM":"车牌","JGSK":"2021-04-01 07:57:17.134","CDBH":"2","XSFX":"由东向西","XSFXDM":"1","KKMC":"海博道与安正路交口正向"},{"KKBH":"610401005","HPHM":"津C66Y25","JGSK":"2021-04-01 07:57:17.15","CDBH":"8","XSFX":"由南向北","XSFXDM":"3","KKMC":"和畅路与和顺路交口"},{"KKBH":"711","HPHM":"津A5D345","JGSK":"2021-04-01 07:57:17.161","CDBH":"8","XSFX":"由北向南","XSFXDM":"4","KKMC":"不礼让行人中新大道与和旭路交口"},{"KKBH":"7208910040000","HPHM":"车牌","JGSK":"2021-04-01 07:57:17.177","CDBH":"6","XSFX":"由西向东","XSFXDM":"2","KKMC":"海博道与安平路交口正向"},{"KKBH":"720891004000","HPHM":"车牌","JGSK":"2021-04-01 07:57:17.193","CDBH":"9","XSFX":"由南向北","XSFXDM":"3","KKMC":"海博道与安平路交口"},{"KKBH":"720891008000","HPHM":"豫A66UT9","JGSK":"2021-04-01 07:57:17.236","CDBH":"13","XSFX":"由北向南","XSFXDM":"4","KKMC":"海博道与荣盛路交口"},{"KKBH":"711","HPHM":"津AF26637","JGSK":"2021-04-01 07:57:17.355","CDBH":"2","XSFX":"由东向西","XSFXDM":"1","KKMC":"不礼让行人中新大道与和旭路交口"},{"KKBH":"610256114","HPHM":"辽C326P2","JGSK":"2021-04-01 07:57:17.418","CDBH":"1","XSFX":"由西向东","XSFXDM":"2","KKMC":"中天大道与和旭路交口"},{"KKBH":"610271008","HPHM":"鲁VH8X86","JGSK":"2021-04-01 07:57:17.425","CDBH":"5","XSFX":"由北向南","XSFXDM":"4","KKMC":"中新大道与航母主题公园支路交口"},{"KKBH":"720891004000","HPHM":"车牌","JGSK":"2021-04-01 07:57:17.429","CDBH":"9","XSFX":"由南向北","XSFXDM":"3","KKMC":"海博道与安平路交口"},{"KKBH":"610316142000","HPHM":"津K11291","JGSK":"2021-04-01 07:57:17.443","CDBH":"2","XSFX":"由东向西","XSFXDM":"1","KKMC":"中滨大道与盛三街交口"},{"KKBH":"7208910060000","HPHM":"津C59R09","JGSK":"2021-04-01 07:57:17.445","CDBH":"2","XSFX":"由东向西","XSFXDM":"1","KKMC":"海博道与永盛路交口正向"},{"KKBH":"610266117","HPHM":"津NZ7580","JGSK":"2021-04-01 07:57:17.458","CDBH":"5","XSFX":"由西向东","XSFXDM":"2","KKMC":"中生大道与和韵路交口"},{"KKBH":"610266118","HPHM":"车牌","JGSK":"2021-04-01 07:57:17.491","CDBH":"11","XSFX":"由北向南","XSFXDM":"4","KKMC":"中生大道与和畅路交口"},{"KKBH":"7208710020000","HPHM":"津NDY356","JGSK":"2021-04-01 07:57:17.527","CDBH":"8","XSFX":"由北向南","XSFXDM":"4","KKMC":"安正路与芳菲路交口正向"},{"KKBH":"610256115","HPHM":"津AR9758","JGSK":"2021-04-01 07:57:17.57","CDBH":"7","XSFX":"由南向北","XSFXDM":"3","KKMC":"中天大道与中生大道交口"},{"KKBH":"610256111","HPHM":"津GGA826","JGSK":"2021-04-01 07:57:17.626","CDBH":"4","XSFX":"由南向北","XSFXDM":"3","KKMC":"中天大道与和惠路交口"},{"KKBH":"610251002","HPHM":"津N07028","JGSK":"2021-04-01 07:57:17.638","CDBH":"3","XSFX":"由东向西","XSFXDM":"1","KKMC":"中天大道与和睦路交口"},{"KKBH":"610391006","HPHM":"车牌","JGSK":"2021-04-01 07:57:17.716","CDBH":"5","XSFX":"由西向东","XSFXDM":"2","KKMC":"和韵路与和意路交口"},{"KKBH":"610256113","HPHM":"津MLF001","JGSK":"2021-04-01 07:57:17.723","CDBH":"9","XSFX":"由北向南","XSFXDM":"4","KKMC":"中天大道与和风路交口"},{"KKBH":"610391007","HPHM":"津A7L325","JGSK":"2021-04-01 07:57:17.834","CDBH":"2","XSFX":"由东向西","XSFXDM":"1","KKMC":"和韵路与和风路交口"},{"KKBH":"610286127","HPHM":"津DXZ729","JGSK":"2021-04-01 07:57:17.845","CDBH":"4","XSFX":"由西向东","XSFXDM":"2","KKMC":"中津大道与和畅路交口"},{"KKBH":"610276124","HPHM":"津C73L50","JGSK":"2021-04-01 07:57:17.877","CDBH":"3","XSFX":"由东向西","XSFXDM":"1","KKMC":"中新大道与中生大道交口"},{"KKBH":"610256113","HPHM":"津B03536","JGSK":"2021-04-01 07:57:17.88","CDBH":"6","XSFX":"由南向北","XSFXDM":"3","KKMC":"中天大道与和风路交口"},{"KKBH":"610256115","HPHM":"鲁NU1100","JGSK":"2021-04-01 07:57:17.882","CDBH":"2","XSFX":"由东向西","XSFXDM":"1","KKMC":"中天大道与中生大道交口"},{"KKBH":"7205710040000","HPHM":"津RVV500","JGSK":"2021-04-01 07:57:17.923","CDBH":"3","XSFX":"由西向东","XSFXDM":"2","KKMC":"动漫东路与动漫中路交口正向"},{"KKBH":"610271008","HPHM":"津MYY035","JGSK":"2021-04-01 07:57:18.099","CDBH":"5","XSFX":"由北向南","XSFXDM":"4","KKMC":"中新大道与航母主题公园支路交口"},{"KKBH":"610266117","HPHM":"津C718L1","JGSK":"2021-04-01 07:57:18.132","CDBH":"6","XSFX":"由西向东","XSFXDM":"2","KKMC":"中生大道与和韵路交口"},{"KKBH":"7205410030000","HPHM":"车牌","JGSK":"2021-04-01 07:57:18.147","CDBH":"2","XSFX":"由西向东","XSFXDM":"2","KKMC":"动漫环路西与动漫西路交口正向"},{"KKBH":"720881002000","HPHM":"津A6D179","JGSK":"2021-04-01 07:57:18.154","CDBH":"1","XSFX":"由东向西","XSFXDM":"1","KKMC":"海旭道与安正路交口"},{"KKBH":"720871002000","HPHM":"鲁VT503L","JGSK":"2021-04-01 07:57:18.199","CDBH":"3","XSFX":"由西向东","XSFXDM":"2","KKMC":"安正路与芳菲路交口"},{"KKBH":"610256112","HPHM":"津AF11529","JGSK":"2021-04-01 07:57:18.203","CDBH":"10","XSFX":"由北向南","XSFXDM":"4","KKMC":"中天大道与中津大道交口"},{"KKBH":"7208810020000","HPHM":"津BW8637","JGSK":"2021-04-01 07:57:18.207","CDBH":"12","XSFX":"由北向南","XSFXDM":"4","KKMC":"海旭道与安正路交口正向"},{"KKBH":"610256116","HPHM":"津A7F986","JGSK":"2021-04-01 07:57:18.213","CDBH":"8","XSFX":"由南向北","XSFXDM":"3","KKMC":"中天大道与和顺路交口"},{"KKBH":"610276126","HPHM":"津GEH156","JGSK":"2021-04-01 07:57:18.214","CDBH":"1","XSFX":"由东向西","XSFXDM":"1","KKMC":"中新大道与和意路交口"},{"KKBH":"610271010","HPHM":"津NSW907","JGSK":"2021-04-01 07:57:18.266","CDBH":"7","XSFX":"由北向南","XSFXDM":"4","KKMC":"中新大道与华五路交口"},{"KKBH":"610271010","HPHM":"津NSW907","JGSK":"2021-04-01 07:57:18.267","CDBH":"7","XSFX":"由北向南","XSFXDM":"4","KKMC":"中新大道与华五路交口"},{"KKBH":"720901002000","HPHM":"黑EP0263","JGSK":"2021-04-01 07:57:18.302","CDBH":"7","XSFX":"由南向北","XSFXDM":"3","KKMC":"玉林道与安正路交口"},{"KKBH":"610286127","HPHM":"津GKZ289","JGSK":"2021-04-01 07:57:18.364","CDBH":"7","XSFX":"由南向北","XSFXDM":"3","KKMC":"中津大道与和畅路交口"},{"KKBH":"7208910080000","HPHM":"津AD50881","JGSK":"2021-04-01 07:57:18.378","CDBH":"5","XSFX":"由西向东","XSFXDM":"2","KKMC":"海博道与荣盛路交口正向"},{"KKBH":"610271008","HPHM":"津GLA100","JGSK":"2021-04-01 07:57:18.385","CDBH":"4","XSFX":"由北向南","XSFXDM":"4","KKMC":"中新大道与航母主题公园支路交口"},{"KKBH":"720891004000","HPHM":"车牌","JGSK":"2021-04-01 07:57:18.389","CDBH":"9","XSFX":"由南向北","XSFXDM":"3","KKMC":"海博道与安平路交口"},{"KKBH":"610256112","HPHM":"津LB0656","JGSK":"2021-04-01 07:57:18.422","CDBH":"11","XSFX":"由北向南","XSFXDM":"4","KKMC":"中天大道与中津大道交口"},{"KKBH":"7208910060000","HPHM":"晋J9A175","JGSK":"2021-04-01 07:57:18.426","CDBH":"7","XSFX":"由西向东","XSFXDM":"2","KKMC":"海博道与永盛路交口正向"},{"KKBH":"610401005","HPHM":"津GNB377","JGSK":"2021-04-01 07:57:18.438","CDBH":"7","XSFX":"由南向北","XSFXDM":"3","KKMC":"和畅路与和顺路交口"},{"KKBH":"610256115","HPHM":"冀D935SH","JGSK":"2021-04-01 07:57:18.529","CDBH":"10","XSFX":"由北向南","XSFXDM":"4","KKMC":"中天大道与中生大道交口"},{"KKBH":"720891006000","HPHM":"津AD89000","JGSK":"2021-04-01 07:57:18.55","CDBH":"3","XSFX":"由东向西","XSFXDM":"1","KKMC":"海博道与永盛路交口"},{"KKBH":"610391007","HPHM":"车牌","JGSK":"2021-04-01 07:57:18.616","CDBH":"4","XSFX":"由西向东","XSFXDM":"2","KKMC":"和韵路与和风路交口"},{"KKBH":"610276124","HPHM":"津A0C536","JGSK":"2021-04-01 07:57:18.649","CDBH":"1","XSFX":"由东向西","XSFXDM":"1","KKMC":"中新大道与中生大道交口"},{"KKBH":"7208910040000","HPHM":"津H25638","JGSK":"2021-04-01 07:57:18.666","CDBH":"6","XSFX":"由西向东","XSFXDM":"2","KKMC":"海博道与安平路交口正向"},{"KKBH":"720891006000","HPHM":"冀B787KC","JGSK":"2021-04-01 07:57:18.669","CDBH":"2","XSFX":"由东向西","XSFXDM":"1","KKMC":"海博道与永盛路交口"},{"KKBH":"610261004000","HPHM":"津DXF515","JGSK":"2021-04-01 07:57:18.676","CDBH":"5","XSFX":"由北向南","XSFXDM":"4","KKMC":"中生大道与静湖西路（北侧）"},{"KKBH":"610256115","HPHM":"津HSN519","JGSK":"2021-04-01 07:57:18.683","CDBH":"1","XSFX":"由东向西","XSFXDM":"1","KKMC":"中天大道与中生大道交口"},{"KKBH":"610256116","HPHM":"皖EP3031","JGSK":"2021-04-01 07:57:18.689","CDBH":"11","XSFX":"由北向南","XSFXDM":"4","KKMC":"中天大道与和顺路交口"},{"KKBH":"610256116","HPHM":"津HH1486","JGSK":"2021-04-01 07:57:18.744","CDBH":"12","XSFX":"由北向南","XSFXDM":"4","KKMC":"中天大道与和顺路交口"},{"KKBH":"720881002000","HPHM":"津RBA397","JGSK":"2021-04-01 07:57:18.783","CDBH":"12","XSFX":"由北向南","XSFXDM":"4","KKMC":"海旭道与安正路交口"},{"KKBH":"7280310030000","HPHM":"津JJY689","JGSK":"2021-04-01 07:57:18.789","CDBH":"4","XSFX":"由南向北","XSFXDM":"3","KKMC":"动漫中路与文二路交口正向"},{"KKBH":"7205710040000","HPHM":"皖SW4939","JGSK":"2021-04-01 07:57:18.859","CDBH":"2","XSFX":"由东向西","XSFXDM":"1","KKMC":"动漫东路与动漫中路交口正向"},{"KKBH":"610256116","HPHM":"津D03553","JGSK":"2021-04-01 07:57:18.876","CDBH":"10","XSFX":"由北向南","XSFXDM":"4","KKMC":"中天大道与和顺路交口"},{"KKBH":"610256114","HPHM":"津CA9616","JGSK":"2021-04-01 07:57:18.893","CDBH":"1","XSFX":"由西向东","XSFXDM":"2","KKMC":"中天大道与和旭路交口"},{"KKBH":"610266118","HPHM":"津J11252","JGSK":"2021-04-01 07:57:18.967","CDBH":"6","XSFX":"由西向东","XSFXDM":"2","KKMC":"中生大道与和畅路交口"},{"KKBH":"610256113","HPHM":"辽PUV306","JGSK":"2021-04-01 07:57:19.004","CDBH":"1","XSFX":"由西向东","XSFXDM":"2","KKMC":"中天大道与和风路交口"},{"KKBH":"7208810020000","HPHM":"晋BUZ983","JGSK":"2021-04-01 07:57:19.122","CDBH":"13","XSFX":"由北向南","XSFXDM":"4","KKMC":"海旭道与安正路交口正向"},{"KKBH":"720561002000","HPHM":"豫HXQ345","JGSK":"2021-04-01 07:57:19.156","CDBH":"1","XSFX":"由东向西","XSFXDM":"1","KKMC":"动漫北路与文三路交口"},{"KKBH":"720891004000","HPHM":"冀CD9008","JGSK":"2021-04-01 07:57:19.156","CDBH":"5","XSFX":"由西向东","XSFXDM":"2","KKMC":"海博道与安平路交口"},{"KKBH":"7208810020000","HPHM":"鲁B2H15Y","JGSK":"2021-04-01 07:57:19.169","CDBH":"10","XSFX":"由南向北","XSFXDM":"3","KKMC":"海旭道与安正路交口正向"},{"KKBH":"610256115","HPHM":"冀DMC637","JGSK":"2021-04-01 07:57:19.17","CDBH":"3","XSFX":"由东向西","XSFXDM":"1","KKMC":"中天大道与中生大道交口"},{"KKBH":"610266117","HPHM":"车牌","JGSK":"2021-04-01 07:57:19.176","CDBH":"6","XSFX":"由西向东","XSFXDM":"2","KKMC":"中生大道与和韵路交口"},{"KKBH":"610261005000","HPHM":"津KCW818","JGSK":"2021-04-01 07:57:19.304","CDBH":"2","XSFX":"由南向北","XSFXDM":"3","KKMC":"中生大道与静湖西路（南侧）"},{"KKBH":"610391008","HPHM":"津GKX915","JGSK":"2021-04-01 07:57:19.305","CDBH":"1","XSFX":"由东向西","XSFXDM":"1","KKMC":"和韵路与和旭路交口"},{"KKBH":"610401005","HPHM":"津C67F17","JGSK":"2021-04-01 07:57:19.31","CDBH":"9","XSFX":"由南向北","XSFXDM":"3","KKMC":"和畅路与和顺路交口"},{"KKBH":"7208610030000","HPHM":"冀E91S89","JGSK":"2021-04-01 07:57:19.319","CDBH":"7","XSFX":"由南向北","XSFXDM":"3","KKMC":"海晨道与安明路交口正向"},{"KKBH":"610256113","HPHM":"冀B5Y3Y4","JGSK":"2021-04-01 07:57:19.399","CDBH":"5","XSFX":"由南向北","XSFXDM":"3","KKMC":"中天大道与和风路交口"},{"KKBH":"720881002000","HPHM":"津FAL366","JGSK":"2021-04-01 07:57:19.412","CDBH":"6","XSFX":"由西向东","XSFXDM":"2","KKMC":"海旭道与安正路交口"},{"KKBH":"720871002000","HPHM":"云A01E09","JGSK":"2021-04-01 07:57:19.419","CDBH":"6","XSFX":"由南向北","XSFXDM":"3","KKMC":"安正路与芳菲路交口"},{"KKBH":"720901002000","HPHM":"津GKK212","JGSK":"2021-04-01 07:57:19.424","CDBH":"8","XSFX":"由南向北","XSFXDM":"3","KKMC":"玉林道与安正路交口"},{"KKBH":"720891004000","HPHM":"车牌","JGSK":"2021-04-01 07:57:19.43","CDBH":"9","XSFX":"由南向北","XSFXDM":"3","KKMC":"海博道与安平路交口"},{"KKBH":"610256113","HPHM":"津RWR336","JGSK":"2021-04-01 07:57:19.484","CDBH":"8","XSFX":"由北向南","XSFXDM":"4","KKMC":"中天大道与和风路交口"},{"KKBH":"6102610030000","HPHM":"津K88393","JGSK":"2021-04-01 07:57:19.499","CDBH":"1","XSFX":"由东向西","XSFXDM":"1","KKMC":"中生大道与静湖南路交口正向"},{"KKBH":"610266118","HPHM":"津DD8885","JGSK":"2021-04-01 07:57:19.522","CDBH":"2","XSFX":"由东向西","XSFXDM":"1","KKMC":"中生大道与和畅路交口"},{"KKBH":"610256111","HPHM":"黑LKY596","JGSK":"2021-04-01 07:57:19.538","CDBH":"7","XSFX":"由北向南","XSFXDM":"4","KKMC":"中天大道与和惠路交口"},{"KKBH":"7208910030000","HPHM":"车牌","JGSK":"2021-04-01 07:57:19.563","CDBH":"9","XSFX":"由南向北","XSFXDM":"3","KKMC":"海博道与安正路交口正向"},{"KKBH":"7208910040000","HPHM":"车牌","JGSK":"2021-04-01 07:57:19.593","CDBH":"6","XSFX":"由西向东","XSFXDM":"2","KKMC":"海博道与安平路交口正向"},{"KKBH":"7208910040000","HPHM":"车牌","JGSK":"2021-04-01 07:57:19.594","CDBH":"4","XSFX":"由西向东","XSFXDM":"2","KKMC":"海博道与安平路交口正向"},{"KKBH":"610401004","HPHM":"津A3M059","JGSK":"2021-04-01 07:57:19.599","CDBH":"2","XSFX":"由东向西","XSFXDM":"1","KKMC":"和畅路与和风路交口"},{"KKBH":"610286127","HPHM":"津A7D705","JGSK":"2021-04-01 07:57:19.605","CDBH":"6","XSFX":"由西向东","XSFXDM":"2","KKMC":"中津大道与和畅路交口"},{"KKBH":"610401005","HPHM":"津MA1521","JGSK":"2021-04-01 07:57:19.632","CDBH":"6","XSFX":"由西向东","XSFXDM":"2","KKMC":"和畅路与和顺路交口"},{"KKBH":"610276126","HPHM":"鲁AU3H92","JGSK":"2021-04-01 07:57:19.642","CDBH":"2","XSFX":"由东向西","XSFXDM":"1","KKMC":"中新大道与和意路交口"},{"KKBH":"720571004000","HPHM":"津A7L891","JGSK":"2021-04-01 07:57:19.645","CDBH":"1","XSFX":"由东向西","XSFXDM":"1","KKMC":"动漫东路与动漫中路交口"},{"KKBH":"610271008","HPHM":"津JAW199","JGSK":"2021-04-01 07:57:19.665","CDBH":"5","XSFX":"由北向南","XSFXDM":"4","KKMC":"中新大道与航母主题公园支路交口"},{"KKBH":"610256114","HPHM":"津C21E58","JGSK":"2021-04-01 07:57:19.701","CDBH":"5","XSFX":"由南向北","XSFXDM":"3","KKMC":"中天大道与和旭路交口"},{"KKBH":"720891003000","HPHM":"冀FW122W","JGSK":"2021-04-01 07:57:19.712","CDBH":"7","XSFX":"由南向北","XSFXDM":"3","KKMC":"海博道与安正路交口"},{"KKBH":"610256111","HPHM":"津GCD102","JGSK":"2021-04-01 07:57:19.778","CDBH":"9","XSFX":"由北向南","XSFXDM":"4","KKMC":"中天大道与和惠路交口"},{"KKBH":"610256113","HPHM":"津MXB096","JGSK":"2021-04-01 07:57:19.806","CDBH":"7","XSFX":"由北向南","XSFXDM":"4","KKMC":"中天大道与和风路交口"},{"KKBH":"720871002000","HPHM":"津A9M727","JGSK":"2021-04-01 07:57:19.821","CDBH":"9","XSFX":"由北向南","XSFXDM":"4","KKMC":"安正路与芳菲路交口"},{"KKBH":"7208910030000","HPHM":"津AD16728","JGSK":"2021-04-01 07:57:19.83","CDBH":"6","XSFX":"由西向东","XSFXDM":"2","KKMC":"海博道与安正路交口正向"},{"KKBH":"7208810020000","HPHM":"鲁N616HA","JGSK":"2021-04-01 07:57:19.858","CDBH":"3","XSFX":"由东向西","XSFXDM":"1","KKMC":"海旭道与安正路交口正向"},{"KKBH":"7205710040000","HPHM":"津RKC687","JGSK":"2021-04-01 07:57:19.875","CDBH":"3","XSFX":"由西向东","XSFXDM":"2","KKMC":"动漫东路与动漫中路交口正向"},{"KKBH":"720891003000","HPHM":"吉B15732","JGSK":"2021-04-01 07:57:19.9","CDBH":"6","XSFX":"由西向东","XSFXDM":"2","KKMC":"海博道与安正路交口"},{"KKBH":"720571004000","HPHM":"津JAZ609","JGSK":"2021-04-01 07:57:19.966","CDBH":"4","XSFX":"由西向东","XSFXDM":"2","KKMC":"动漫东路与动漫中路交口"},{"KKBH":"610266117","HPHM":"津A8T978","JGSK":"2021-04-01 07:57:20.036","CDBH":"2","XSFX":"由东向西","XSFXDM":"1","KKMC":"中生大道与和韵路交口"},{"KKBH":"720891004000","HPHM":"津A5E083","JGSK":"2021-04-01 07:57:20.039","CDBH":"5","XSFX":"由西向东","XSFXDM":"2","KKMC":"海博道与安平路交口"},{"KKBH":"7205610020000","HPHM":"津JZE779","JGSK":"2021-04-01 07:57:20.098","CDBH":"1","XSFX":"由东向西","XSFXDM":"1","KKMC":"动漫北路与文三路交口正向"},{"KKBH":"720891006000","HPHM":"津C59R09","JGSK":"2021-04-01 07:57:20.11","CDBH":"2","XSFX":"由东向西","XSFXDM":"1","KKMC":"海博道与永盛路交口"},{"KKBH":"610276125","HPHM":"冀B8Q8T9","JGSK":"2021-04-01 07:57:20.111","CDBH":"1","XSFX":"由东向西","XSFXDM":"1","KKMC":"中新大道与和顺路交口"},{"KKBH":"610256113","HPHM":"津LCZ002","JGSK":"2021-04-01 07:57:20.302","CDBH":"7","XSFX":"由北向南","XSFXDM":"4","KKMC":"中天大道与和风路交口"},{"KKBH":"610256111","HPHM":"晋AJ802T","JGSK":"2021-04-01 07:57:20.365","CDBH":"7","XSFX":"由北向南","XSFXDM":"4","KKMC":"中天大道与和惠路交口"},{"KKBH":"610401005","HPHM":"冀BL101Z","JGSK":"2021-04-01 07:57:20.389","CDBH":"10","XSFX":"由北向南","XSFXDM":"4","KKMC":"和畅路与和顺路交口"},{"KKBH":"610261003000","HPHM":"吉A0322C","JGSK":"2021-04-01 07:57:20.428","CDBH":"10","XSFX":"由东向西","XSFXDM":"1","KKMC":"中生大道与静湖南路交口"},{"KKBH":"7208710020000","HPHM":"辽PCB218","JGSK":"2021-04-01 07:57:20.436","CDBH":"5","XSFX":"由南向北","XSFXDM":"3","KKMC":"安正路与芳菲路交口正向"},{"KKBH":"7208910030000","HPHM":"苏A00C5D","JGSK":"2021-04-01 07:57:20.471","CDBH":"4","XSFX":"由西向东","XSFXDM":"2","KKMC":"海博道与安正路交口正向"},{"KKBH":"610256115","HPHM":"京EA5671","JGSK":"2021-04-01 07:57:20.497","CDBH":"1","XSFX":"由东向西","XSFXDM":"1","KKMC":"中天大道与中生大道交口"},{"KKBH":"610276124","HPHM":"冀J0J1A1","JGSK":"2021-04-01 07:57:20.509","CDBH":"2","XSFX":"由东向西","XSFXDM":"1","KKMC":"中新大道与中生大道交口"},{"KKBH":"610271009","HPHM":"车牌","JGSK":"2021-04-01 07:57:20.551","CDBH":"11","XSFX":"由北向南","XSFXDM":"4","KKMC":"中新大道与泰七路交口"},{"KKBH":"7208910030000","HPHM":"冀BR286Y","JGSK":"2021-04-01 07:57:20.561","CDBH":"6","XSFX":"由西向东","XSFXDM":"2","KKMC":"海博道与安正路交口正向"},{"KKBH":"7208910040000","HPHM":"吉A1652C","JGSK":"2021-04-01 07:57:20.589","CDBH":"6","XSFX":"由西向东","XSFXDM":"2","KKMC":"海博道与安平路交口正向"},{"KKBH":"610276126","HPHM":"津D64946","JGSK":"2021-04-01 07:57:20.641","CDBH":"2","XSFX":"由东向西","XSFXDM":"1","KKMC":"中新大道与和意路交口"},{"KKBH":"610266118","HPHM":"车牌","JGSK":"2021-04-01 07:57:20.646","CDBH":"12","XSFX":"由北向南","XSFXDM":"4","KKMC":"中生大道与和畅路交口"},{"KKBH":"610276126","HPHM":"津A0K858","JGSK":"2021-04-01 07:57:20.655","CDBH":"1","XSFX":"由东向西","XSFXDM":"1","KKMC":"中新大道与和意路交口"},{"KKBH":"610286127","HPHM":"津DXL720","JGSK":"2021-04-01 07:57:20.658","CDBH":"2","XSFX":"由东向西","XSFXDM":"1","KKMC":"中津大道与和畅路交口"},{"KKBH":"610256116","HPHM":"津HZP915","JGSK":"2021-04-01 07:57:20.693","CDBH":"9","XSFX":"由南向北","XSFXDM":"3","KKMC":"中天大道与和顺路交口"},{"KKBH":"720811002000","HPHM":"津ADF7588","JGSK":"2021-04-01 07:57:20.716","CDBH":"5","XSFX":"由北向南","XSFXDM":"4","KKMC":"动漫南路与文一路交口"},{"KKBH":"610256112","HPHM":"冀BL558A","JGSK":"2021-04-01 07:57:20.758","CDBH":"11","XSFX":"由北向南","XSFXDM":"4","KKMC":"中天大道与中津大道交口"},{"KKBH":"720881002000","HPHM":"津ATR755","JGSK":"2021-04-01 07:57:20.764","CDBH":"10","XSFX":"由南向北","XSFXDM":"3","KKMC":"海旭道与安正路交口"},{"KKBH":"610391007","HPHM":"津MKB389","JGSK":"2021-04-01 07:57:20.794","CDBH":"1","XSFX":"由东向西","XSFXDM":"1","KKMC":"和韵路与和风路交口"},{"KKBH":"720571001000","HPHM":"津RPC983","JGSK":"2021-04-01 07:57:20.808","CDBH":"6","XSFX":"由北向南","XSFXDM":"4","KKMC":"动漫东路与文一路交口"},{"KKBH":"610256115","HPHM":"BA02100","JGSK":"2021-04-01 07:57:20.817","CDBH":"5","XSFX":"由西向东","XSFXDM":"2","KKMC":"中天大道与中生大道交口"},{"KKBH":"610276124","HPHM":"津KEH887","JGSK":"2021-04-01 07:57:20.856","CDBH":"11","XSFX":"由北向南","XSFXDM":"4","KKMC":"中新大道与中生大道交口"},{"KKBH":"7208110020000","HPHM":"津GWE987","JGSK":"2021-04-01 07:57:20.978","CDBH":"5","XSFX":"由北向南","XSFXDM":"4","KKMC":"动漫南路与文一路交口正向"},{"KKBH":"610266118","HPHM":"津DD8885","JGSK":"2021-04-01 07:57:21.051","CDBH":"2","XSFX":"由东向西","XSFXDM":"1","KKMC":"中生大道与和畅路交口"},{"KKBH":"720881002000","HPHM":"津C3V068","JGSK":"2021-04-01 07:57:21.08","CDBH":"7","XSFX":"由西向东","XSFXDM":"2","KKMC":"海旭道与安正路交口"},{"KKBH":"610256115","HPHM":"津AF57189","JGSK":"2021-04-01 07:57:21.088","CDBH":"3","XSFX":"由东向西","XSFXDM":"1","KKMC":"中天大道与中生大道交口"},{"KKBH":"7208910040000","HPHM":"车牌","JGSK":"2021-04-01 07:57:21.09","CDBH":"6","XSFX":"由西向东","XSFXDM":"2","KKMC":"海博道与安平路交口正向"},{"KKBH":"610256112","HPHM":"津NYF566","JGSK":"2021-04-01 07:57:21.108","CDBH":"10","XSFX":"由北向南","XSFXDM":"4","KKMC":"中天大道与中津大道交口"},{"KKBH":"610271009","HPHM":"车牌","JGSK":"2021-04-01 07:57:21.111","CDBH":"11","XSFX":"由北向南","XSFXDM":"4","KKMC":"中新大道与泰七路交口"},{"KKBH":"720891004000","HPHM":"津C9L353","JGSK":"2021-04-01 07:57:21.157","CDBH":"6","XSFX":"由西向东","XSFXDM":"2","KKMC":"海博道与安平路交口"},{"KKBH":"610256115","HPHM":"津KHR657","JGSK":"2021-04-01 07:57:21.168","CDBH":"2","XSFX":"由东向西","XSFXDM":"1","KKMC":"中天大道与中生大道交口"},{"KKBH":"610261003000","HPHM":"津AZ0535","JGSK":"2021-04-01 07:57:21.237","CDBH":"17","XSFX":"由北向南","XSFXDM":"4","KKMC":"中生大道与静湖南路交口"},{"KKBH":"610391007","HPHM":"冀B1HT53","JGSK":"2021-04-01 07:57:21.248","CDBH":"3","XSFX":"由东向西","XSFXDM":"1","KKMC":"和韵路与和风路交口"},{"KKBH":"7208910060000","HPHM":"津KDT889","JGSK":"2021-04-01 07:57:21.286","CDBH":"7","XSFX":"由西向东","XSFXDM":"2","KKMC":"海博道与永盛路交口正向"},{"KKBH":"610256116","HPHM":"津DWM587","JGSK":"2021-04-01 07:57:21.304","CDBH":"11","XSFX":"由北向南","XSFXDM":"4","KKMC":"中天大道与和顺路交口"},{"KKBH":"720891008000","HPHM":"津ADC6025","JGSK":"2021-04-01 07:57:21.318","CDBH":"5","XSFX":"由西向东","XSFXDM":"2","KKMC":"海博道与荣盛路交口"},{"KKBH":"7208910030000","HPHM":"车牌","JGSK":"2021-04-01 07:57:21.404","CDBH":"7","XSFX":"由南向北","XSFXDM":"3","KKMC":"海博道与安正路交口正向"},{"KKBH":"720571004000","HPHM":"冀AF01N3","JGSK":"2021-04-01 07:57:21.411","CDBH":"3","XSFX":"由西向东","XSFXDM":"2","KKMC":"动漫东路与动漫中路交口"},{"KKBH":"610256116","HPHM":"津AY1770","JGSK":"2021-04-01 07:57:21.493","CDBH":"7","XSFX":"由南向北","XSFXDM":"3","KKMC":"中天大道与和顺路交口"},{"KKBH":"610276126","HPHM":"津MDP875","JGSK":"2021-04-01 07:57:21.575","CDBH":"2","XSFX":"由东向西","XSFXDM":"1","KKMC":"中新大道与和意路交口"},{"KKBH":"7208910050000","HPHM":"鲁NH696A","JGSK":"2021-04-01 07:57:21.675","CDBH":"7","XSFX":"由西向东","XSFXDM":"2","KKMC":"海博道与安明路交口正向"},{"KKBH":"610286127","HPHM":"津AS0059","JGSK":"2021-04-01 07:57:21.685","CDBH":"4","XSFX":"由西向东","XSFXDM":"2","KKMC":"中津大道与和畅路交口"},{"KKBH":"7208910060000","HPHM":"冀T76H53","JGSK":"2021-04-01 07:57:21.732","CDBH":"2","XSFX":"由东向西","XSFXDM":"1","KKMC":"海博道与永盛路交口正向"},{"KKBH":"610271008","HPHM":"津JJX721","JGSK":"2021-04-01 07:57:21.745","CDBH":"4","XSFX":"由北向南","XSFXDM":"4","KKMC":"中新大道与航母主题公园支路交口"},{"KKBH":"720881002000","HPHM":"津A0K751","JGSK":"2021-04-01 07:57:21.751","CDBH":"2","XSFX":"由东向西","XSFXDM":"1","KKMC":"海旭道与安正路交口"},{"KKBH":"610276124","HPHM":"津AY7218","JGSK":"2021-04-01 07:57:21.788","CDBH":"2","XSFX":"由东向西","XSFXDM":"1","KKMC":"中新大道与中生大道交口"},{"KKBH":"610401005","HPHM":"津B2K516","JGSK":"2021-04-01 07:57:21.796","CDBH":"7","XSFX":"由南向北","XSFXDM":"3","KKMC":"和畅路与和顺路交口"},{"KKBH":"711","HPHM":"辽NUJ762","JGSK":"2021-04-01 07:57:21.804","CDBH":"7","XSFX":"由北向南","XSFXDM":"4","KKMC":"不礼让行人中新大道与和旭路交口"},{"KKBH":"610256115","HPHM":"津E09212","JGSK":"2021-04-01 07:57:21.847","CDBH":"1","XSFX":"由东向西","XSFXDM":"1","KKMC":"中天大道与中生大道交口"},{"KKBH":"7208810020000","HPHM":"津RRB032","JGSK":"2021-04-01 07:57:21.851","CDBH":"12","XSFX":"由北向南","XSFXDM":"4","KKMC":"海旭道与安正路交口正向"},{"KKBH":"610276125","HPHM":"津D09599","JGSK":"2021-04-01 07:57:21.873","CDBH":"5","XSFX":"由南向北","XSFXDM":"3","KKMC":"中新大道与和顺路交口"},{"KKBH":"720861003000","HPHM":"津H47977","JGSK":"2021-04-01 07:57:21.874","CDBH":"4","XSFX":"由西向东","XSFXDM":"2","KKMC":"海晨道与安明路交口"},{"KKBH":"720891004000","HPHM":"津A0R917","JGSK":"2021-04-01 07:57:21.877","CDBH":"5","XSFX":"由西向东","XSFXDM":"2","KKMC":"海博道与安平路交口"},{"KKBH":"610256115","HPHM":"津G28197","JGSK":"2021-04-01 07:57:21.958","CDBH":"10","XSFX":"由北向南","XSFXDM":"4","KKMC":"中天大道与中生大道交口"},{"KKBH":"720891003000","HPHM":"车牌","JGSK":"2021-04-01 07:57:21.982","CDBH":"6","XSFX":"由西向东","XSFXDM":"2","KKMC":"海博道与安正路交口"},{"KKBH":"720891003000","HPHM":"津RPA973","JGSK":"2021-04-01 07:57:22.032","CDBH":"7","XSFX":"由南向北","XSFXDM":"3","KKMC":"海博道与安正路交口"},{"KKBH":"720891004000","HPHM":"津H25638","JGSK":"2021-04-01 07:57:22.041","CDBH":"5","XSFX":"由西向东","XSFXDM":"2","KKMC":"海博道与安平路交口"},{"KKBH":"7205710010000","HPHM":"津C1N380","JGSK":"2021-04-01 07:57:22.085","CDBH":"5","XSFX":"由北向南","XSFXDM":"4","KKMC":"动漫东路与文一路交口正向"},{"KKBH":"610256116","HPHM":"津NXW168","JGSK":"2021-04-01 07:57:22.1","CDBH":"11","XSFX":"由北向南","XSFXDM":"4","KKMC":"中天大道与和顺路交口"},{"KKBH":"610256113","HPHM":"渝AU5W15","JGSK":"2021-04-01 07:57:22.12","CDBH":"5","XSFX":"由南向北","XSFXDM":"3","KKMC":"中天大道与和风路交口"},{"KKBH":"711","HPHM":"津GTG889","JGSK":"2021-04-01 07:57:22.145","CDBH":"5","XSFX":"由南向北","XSFXDM":"3","KKMC":"不礼让行人中新大道与和旭路交口"},{"KKBH":"7208810020000","HPHM":"津NQJ456","JGSK":"2021-04-01 07:57:22.15","CDBH":"10","XSFX":"由南向北","XSFXDM":"3","KKMC":"海旭道与安正路交口正向"},{"KKBH":"610276126","HPHM":"津GEH156","JGSK":"2021-04-01 07:57:22.16","CDBH":"1","XSFX":"由东向西","XSFXDM":"1","KKMC":"中新大道与和意路交口"},{"KKBH":"720891006000","HPHM":"晋J9A175","JGSK":"2021-04-01 07:57:22.175","CDBH":"7","XSFX":"由西向东","XSFXDM":"2","KKMC":"海博道与永盛路交口"},{"KKBH":"610271008","HPHM":"津MYY035","JGSK":"2021-04-01 07:57:22.226","CDBH":"5","XSFX":"由北向南","XSFXDM":"4","KKMC":"中新大道与航母主题公园支路交口"},{"KKBH":"720571004000","HPHM":"津KEZ222","JGSK":"2021-04-01 07:57:22.259","CDBH":"5","XSFX":"由北向南","XSFXDM":"4","KKMC":"动漫东路与动漫中路交口"},{"KKBH":"610256114","HPHM":"鲁JAG613","JGSK":"2021-04-01 07:57:22.268","CDBH":"4","XSFX":"由南向北","XSFXDM":"3","KKMC":"中天大道与和旭路交口"},{"KKBH":"720901002000","HPHM":"渝AN5186","JGSK":"2021-04-01 07:57:22.297","CDBH":"1","XSFX":"由东向西","XSFXDM":"1","KKMC":"玉林道与安正路交口"},{"KKBH":"7208810020000","HPHM":"豫CKP726","JGSK":"2021-04-01 07:57:22.312","CDBH":"13","XSFX":"由北向南","XSFXDM":"4","KKMC":"海旭道与安正路交口正向"},{"KKBH":"610286127","HPHM":"蒙E60288","JGSK":"2021-04-01 07:57:22.332","CDBH":"1","XSFX":"由东向西","XSFXDM":"1","KKMC":"中津大道与和畅路交口"},{"KKBH":"720871002000","HPHM":"津A7A890","JGSK":"2021-04-01 07:57:22.383","CDBH":"9","XSFX":"由北向南","XSFXDM":"4","KKMC":"安正路与芳菲路交口"},{"KKBH":"610256112","HPHM":"津B2B090","JGSK":"2021-04-01 07:57:22.4","CDBH":"7","XSFX":"由南向北","XSFXDM":"3","KKMC":"中天大道与中津大道交口"},{"KKBH":"610271008","HPHM":"车牌","JGSK":"2021-04-01 07:57:22.411","CDBH":"5","XSFX":"由北向南","XSFXDM":"4","KKMC":"中新大道与航母主题公园支路交口"},{"KKBH":"720891004000","HPHM":"车牌","JGSK":"2021-04-01 07:57:22.471","CDBH":"9","XSFX":"由南向北","XSFXDM":"3","KKMC":"海博道与安平路交口"},{"KKBH":"610256113","HPHM":"津AN9162","JGSK":"2021-04-01 07:57:22.494","CDBH":"7","XSFX":"由北向南","XSFXDM":"4","KKMC":"中天大道与和风路交口"},{"KKBH":"7205410050000","HPHM":"车牌","JGSK":"2021-04-01 07:57:22.585","CDBH":"7","XSFX":"由北向南","XSFXDM":"4","KKMC":"动漫环路东与动漫西路交口正向"},{"KKBH":"7205610020000","HPHM":"津ADF8208","JGSK":"2021-04-01 07:57:22.636","CDBH":"1","XSFX":"由东向西","XSFXDM":"1","KKMC":"动漫北路与文三路交口正向"},{"KKBH":"711","HPHM":"鲁M88Q31","JGSK":"2021-04-01 07:57:22.64","CDBH":"2","XSFX":"由东向西","XSFXDM":"1","KKMC":"不礼让行人中新大道与和旭路交口"},{"KKBH":"720891004000","HPHM":"津C9L353","JGSK":"2021-04-01 07:57:22.712","CDBH":"9","XSFX":"由南向北","XSFXDM":"3","KKMC":"海博道与安平路交口"},{"KKBH":"610276124","HPHM":"冀FS888R","JGSK":"2021-04-01 07:57:22.741","CDBH":"8","XSFX":"由南向北","XSFXDM":"3","KKMC":"中新大道与中生大道交口"},{"KKBH":"610251002","HPHM":"津KZX003","JGSK":"2021-04-01 07:57:22.755","CDBH":"1","XSFX":"由东向西","XSFXDM":"1","KKMC":"中天大道与和睦路交口"},{"KKBH":"720881002000","HPHM":"冀B8L82J","JGSK":"2021-04-01 07:57:22.767","CDBH":"10","XSFX":"由南向北","XSFXDM":"3","KKMC":"海旭道与安正路交口"},{"KKBH":"610276124","HPHM":"津C73L50","JGSK":"2021-04-01 07:57:22.829","CDBH":"3","XSFX":"由东向西","XSFXDM":"1","KKMC":"中新大道与中生大道交口"},{"KKBH":"720891004000","HPHM":"车牌","JGSK":"2021-04-01 07:57:22.873","CDBH":"7","XSFX":"由南向北","XSFXDM":"3","KKMC":"海博道与安平路交口"},{"KKBH":"720891003000","HPHM":"津JUN672","JGSK":"2021-04-01 07:57:22.912","CDBH":"7","XSFX":"由南向北","XSFXDM":"3","KKMC":"海博道与安正路交口"},{"KKBH":"728031003000","HPHM":"津JJY689","JGSK":"2021-04-01 07:57:22.972","CDBH":"4","XSFX":"由南向北","XSFXDM":"3","KKMC":"动漫中路与文二路交口"},{"KKBH":"7208910030000","HPHM":"鲁DJ169N","JGSK":"2021-04-01 07:57:22.973","CDBH":"4","XSFX":"由西向东","XSFXDM":"2","KKMC":"海博道与安正路交口正向"},{"KKBH":"610256113","HPHM":"冀B517G1","JGSK":"2021-04-01 07:57:22.998","CDBH":"8","XSFX":"由北向南","XSFXDM":"4","KKMC":"中天大道与和风路交口"},{"KKBH":"711","HPHM":"津HLB239","JGSK":"2021-04-01 07:57:23.002","CDBH":"8","XSFX":"由北向南","XSFXDM":"4","KKMC":"不礼让行人中新大道与和旭路交口"},{"KKBH":"7208810020000","HPHM":"车牌","JGSK":"2021-04-01 07:57:23.061","CDBH":"11","XSFX":"由南向北","XSFXDM":"3","KKMC":"海旭道与安正路交口正向"},{"KKBH":"610256115","HPHM":"津E15644","JGSK":"2021-04-01 07:57:23.088","CDBH":"3","XSFX":"由东向西","XSFXDM":"1","KKMC":"中天大道与中生大道交口"},{"KKBH":"720891008000","HPHM":"吉G02U34","JGSK":"2021-04-01 07:57:23.159","CDBH":"5","XSFX":"由西向东","XSFXDM":"2","KKMC":"海博道与荣盛路交口"},{"KKBH":"610256115","HPHM":"津C36608","JGSK":"2021-04-01 07:57:23.164","CDBH":"2","XSFX":"由东向西","XSFXDM":"1","KKMC":"中天大道与中生大道交口"},{"KKBH":"7208910040000","HPHM":"车牌","JGSK":"2021-04-01 07:57:23.18","CDBH":"5","XSFX":"由西向东","XSFXDM":"2","KKMC":"海博道与安平路交口正向"},{"KKBH":"610391007","HPHM":"津AS0819","JGSK":"2021-04-01 07:57:23.219","CDBH":"8","XSFX":"由南向北","XSFXDM":"3","KKMC":"和韵路与和风路交口"},{"KKBH":"610261005000","HPHM":"津D38277","JGSK":"2021-04-01 07:57:23.224","CDBH":"1","XSFX":"由东向西","XSFXDM":"1","KKMC":"中生大道与静湖西路（南侧）"},{"KKBH":"7208810020000","HPHM":"津J21107","JGSK":"2021-04-01 07:57:23.233","CDBH":"1","XSFX":"由东向西","XSFXDM":"1","KKMC":"海旭道与安正路交口正向"},{"KKBH":"720891004000","HPHM":"津RDD030","JGSK":"2021-04-01 07:57:23.237","CDBH":"6","XSFX":"由西向东","XSFXDM":"2","KKMC":"海博道与安平路交口"},{"KKBH":"720881002000","HPHM":"津KYJ213","JGSK":"2021-04-01 07:57:23.243","CDBH":"7","XSFX":"由西向东","XSFXDM":"2","KKMC":"海旭道与安正路交口"},{"KKBH":"610391008","HPHM":"津A09826D","JGSK":"2021-04-01 07:57:23.318","CDBH":"6","XSFX":"由西向东","XSFXDM":"2","KKMC":"和韵路与和旭路交口"},{"KKBH":"7208910060000","HPHM":"津A3E806","JGSK":"2021-04-01 07:57:23.335","CDBH":"6","XSFX":"由西向东","XSFXDM":"2","KKMC":"海博道与永盛路交口正向"},{"KKBH":"610276126","HPHM":"鲁AU3H92","JGSK":"2021-04-01 07:57:23.361","CDBH":"2","XSFX":"由东向西","XSFXDM":"1","KKMC":"中新大道与和意路交口"},{"KKBH":"610256116","HPHM":"津ADP7371","JGSK":"2021-04-01 07:57:23.464","CDBH":"12","XSFX":"由北向南","XSFXDM":"4","KKMC":"中天大道与和顺路交口"},{"KKBH":"610271008","HPHM":"冀BS295P","JGSK":"2021-04-01 07:57:23.487","CDBH":"4","XSFX":"由北向南","XSFXDM":"4","KKMC":"中新大道与航母主题公园支路交口"},{"KKBH":"610391007","HPHM":"津A7L325","JGSK":"2021-04-01 07:57:23.488","CDBH":"3","XSFX":"由东向西","XSFXDM":"1","KKMC":"和韵路与和风路交口"},{"KKBH":"720891004000","HPHM":"车牌","JGSK":"2021-04-01 07:57:23.516","CDBH":"9","XSFX":"由南向北","XSFXDM":"3","KKMC":"海博道与安平路交口"},{"KKBH":"610256113","HPHM":"津MLF001","JGSK":"2021-04-01 07:57:23.559","CDBH":"9","XSFX":"由北向南","XSFXDM":"4","KKMC":"中天大道与和风路交口"},{"KKBH":"720891004000","HPHM":"吉A1652C","JGSK":"2021-04-01 07:57:23.598","CDBH":"5","XSFX":"由西向东","XSFXDM":"2","KKMC":"海博道与安平路交口"},{"KKBH":"610276124","HPHM":"津A0C536","JGSK":"2021-04-01 07:57:23.629","CDBH":"1","XSFX":"由东向西","XSFXDM":"1","KKMC":"中新大道与中生大道交口"},{"KKBH":"610276124","HPHM":"津HCC198","JGSK":"2021-04-01 07:57:23.671","CDBH":"10","XSFX":"由北向南","XSFXDM":"4","KKMC":"中新大道与中生大道交口"},{"KKBH":"610266117","HPHM":"津NLV885","JGSK":"2021-04-01 07:57:23.684","CDBH":"7","XSFX":"由南向北","XSFXDM":"3","KKMC":"中生大道与和韵路交口"},{"KKBH":"610256116","HPHM":"鲁A0H0P5","JGSK":"2021-04-01 07:57:23.732","CDBH":"9","XSFX":"由南向北","XSFXDM":"3","KKMC":"中天大道与和顺路交口"},{"KKBH":"720881002000","HPHM":"津KLC357","JGSK":"2021-04-01 07:57:23.74","CDBH":"6","XSFX":"由西向东","XSFXDM":"2","KKMC":"海旭道与安正路交口"},{"KKBH":"610391007","HPHM":"津G98953","JGSK":"2021-04-01 07:57:23.827","CDBH":"11","XSFX":"由北向南","XSFXDM":"4","KKMC":"和韵路与和风路交口"},{"KKBH":"720891004000","HPHM":"车牌","JGSK":"2021-04-01 07:57:23.838","CDBH":"4","XSFX":"由西向东","XSFXDM":"2","KKMC":"海博道与安平路交口"},{"KKBH":"7208910030000","HPHM":"冀B5W2Q7","JGSK":"2021-04-01 07:57:23.849","CDBH":"12","XSFX":"由北向南","XSFXDM":"4","KKMC":"海博道与安正路交口正向"},{"KKBH":"7208810020000","HPHM":"津KSX905","JGSK":"2021-04-01 07:57:23.861","CDBH":"13","XSFX":"由北向南","XSFXDM":"4","KKMC":"海旭道与安正路交口正向"},{"KKBH":"720881002000","HPHM":"鲁N616HA","JGSK":"2021-04-01 07:57:23.952","CDBH":"3","XSFX":"由东向西","XSFXDM":"1","KKMC":"海旭道与安正路交口"},{"KKBH":"610276125","HPHM":"津MM0556","JGSK":"2021-04-01 07:57:23.98","CDBH":"8","XSFX":"由北向南","XSFXDM":"4","KKMC":"中新大道与和顺路交口"},{"KKBH":"610256113","HPHM":"津A8V011","JGSK":"2021-04-01 07:57:24.038","CDBH":"7","XSFX":"由北向南","XSFXDM":"4","KKMC":"中天大道与和风路交口"},{"KKBH":"7208910030000","HPHM":"鲁F366KT","JGSK":"2021-04-01 07:57:24.052","CDBH":"6","XSFX":"由西向东","XSFXDM":"2","KKMC":"海博道与安正路交口正向"},{"KKBH":"610276124","HPHM":"车牌","JGSK":"2021-04-01 07:57:24.071","CDBH":"11","XSFX":"由北向南","XSFXDM":"4","KKMC":"中新大道与中生大道交口"},{"KKBH":"610391006","HPHM":"车牌","JGSK":"2021-04-01 07:57:24.131","CDBH":"5","XSFX":"由西向东","XSFXDM":"2","KKMC":"和韵路与和意路交口"},{"KKBH":"610271009","HPHM":"冀B0PT61","JGSK":"2021-04-01 07:57:24.163","CDBH":"7","XSFX":"由南向北","XSFXDM":"3","KKMC":"中新大道与泰七路交口"},{"KKBH":"610256116","HPHM":"津DZM555","JGSK":"2021-04-01 07:57:24.183","CDBH":"11","XSFX":"由北向南","XSFXDM":"4","KKMC":"中天大道与和顺路交口"},{"KKBH":"7208610030000","HPHM":"鲁AQ7C11","JGSK":"2021-04-01 07:57:24.2","CDBH":"6","XSFX":"由西向东","XSFXDM":"2","KKMC":"海晨道与安明路交口正向"},{"KKBH":"610266118","HPHM":"津J62809","JGSK":"2021-04-01 07:57:24.215","CDBH":"3","XSFX":"由东向西","XSFXDM":"1","KKMC":"中生大道与和畅路交口"},{"KKBH":"610256115","HPHM":"津A06382D","JGSK":"2021-04-01 07:57:24.257","CDBH":"6","XSFX":"由西向东","XSFXDM":"2","KKMC":"中天大道与中生大道交口"},{"KKBH":"720891004000","HPHM":"京Q27555","JGSK":"2021-04-01 07:57:24.32","CDBH":"5","XSFX":"由西向东","XSFXDM":"2","KKMC":"海博道与安平路交口"},{"KKBH":"610256115","HPHM":"辽PHZ516","JGSK":"2021-04-01 07:57:24.336","CDBH":"5","XSFX":"由西向东","XSFXDM":"2","KKMC":"中天大道与中生大道交口"},{"KKBH":"610391007","HPHM":"津NGL810","JGSK":"2021-04-01 07:57:24.347","CDBH":"1","XSFX":"由东向西","XSFXDM":"1","KKMC":"和韵路与和风路交口"},{"KKBH":"610256116","HPHM":"津D03553","JGSK":"2021-04-01 07:57:24.351","CDBH":"10","XSFX":"由北向南","XSFXDM":"4","KKMC":"中天大道与和顺路交口"},{"KKBH":"7208810040000","HPHM":"津RG0565","JGSK":"2021-04-01 07:57:24.383","CDBH":"5","XSFX":"由西向东","XSFXDM":"2","KKMC":"海旭道与永盛路交口正向"},{"KKBH":"610286127","HPHM":"津DCM195","JGSK":"2021-04-01 07:57:24.405","CDBH":"4","XSFX":"由西向东","XSFXDM":"2","KKMC":"中津大道与和畅路交口"},{"KKBH":"7208910030000","HPHM":"车牌","JGSK":"2021-04-01 07:57:24.44","CDBH":"1","XSFX":"由东向西","XSFXDM":"1","KKMC":"海博道与安正路交口正向"},{"KKBH":"610266117","HPHM":"冀CZ5756","JGSK":"2021-04-01 07:57:24.442","CDBH":"5","XSFX":"由西向东","XSFXDM":"2","KKMC":"中生大道与和韵路交口"},{"KKBH":"610391007","HPHM":"鲁G373WW","JGSK":"2021-04-01 07:57:24.451","CDBH":"4","XSFX":"由西向东","XSFXDM":"2","KKMC":"和韵路与和风路交口"},{"KKBH":"7208910030000","HPHM":"辽L09E28","JGSK":"2021-04-01 07:57:24.493","CDBH":"4","XSFX":"由西向东","XSFXDM":"2","KKMC":"海博道与安正路交口正向"},{"KKBH":"610391007","HPHM":"辽PGY751","JGSK":"2021-04-01 07:57:24.53","CDBH":"10","XSFX":"由北向南","XSFXDM":"4","KKMC":"和韵路与和风路交口"},{"KKBH":"720891006000","HPHM":"冀T76H53","JGSK":"2021-04-01 07:57:24.595","CDBH":"2","XSFX":"由东向西","XSFXDM":"1","KKMC":"海博道与永盛路交口"},{"KKBH":"6103261420000","HPHM":"车牌","JGSK":"2021-04-01 07:57:24.597","CDBH":"13","XSFX":"由北向南","XSFXDM":"4","KKMC":"中成大道与泰七路交口正向"},{"KKBH":"720891003000","HPHM":"津HD5210","JGSK":"2021-04-01 07:57:24.598","CDBH":"7","XSFX":"由南向北","XSFXDM":"3","KKMC":"海博道与安正路交口"},{"KKBH":"6102610030000","HPHM":"津HPD719","JGSK":"2021-04-01 07:57:24.598","CDBH":"1","XSFX":"由东向西","XSFXDM":"1","KKMC":"中生大道与静湖南路交口正向"},{"KKBH":"720891006000","HPHM":"津KDT889","JGSK":"2021-04-01 07:57:24.653","CDBH":"7","XSFX":"由西向东","XSFXDM":"2","KKMC":"海博道与永盛路交口"},{"KKBH":"720571004000","HPHM":"皖SW4939","JGSK":"2021-04-01 07:57:24.69","CDBH":"2","XSFX":"由东向西","XSFXDM":"1","KKMC":"动漫东路与动漫中路交口"},{"KKBH":"610276124","HPHM":"津RG8596","JGSK":"2021-04-01 07:57:24.705","CDBH":"1","XSFX":"由东向西","XSFXDM":"1","KKMC":"中新大道与中生大道交口"},{"KKBH":"7208910040000","HPHM":"辽BS63A6","JGSK":"2021-04-01 07:57:24.721","CDBH":"6","XSFX":"由西向东","XSFXDM":"2","KKMC":"海博道与安平路交口正向"},{"KKBH":"610256111","HPHM":"晋AJ802T","JGSK":"2021-04-01 07:57:24.739","CDBH":"7","XSFX":"由北向南","XSFXDM":"4","KKMC":"中天大道与和惠路交口"},{"KKBH":"610256116","HPHM":"津A6C235","JGSK":"2021-04-01 07:57:24.746","CDBH":"12","XSFX":"由北向南","XSFXDM":"4","KKMC":"中天大道与和顺路交口"},{"KKBH":"7208810020000","HPHM":"鲁VT503L","JGSK":"2021-04-01 07:57:24.753","CDBH":"10","XSFX":"由南向北","XSFXDM":"3","KKMC":"海旭道与安正路交口正向"},{"KKBH":"610256114","HPHM":"津C02R17","JGSK":"2021-04-01 07:57:24.765","CDBH":"5","XSFX":"由南向北","XSFXDM":"3","KKMC":"中天大道与和旭路交口"},{"KKBH":"720891004000","HPHM":"津C9L353","JGSK":"2021-04-01 07:57:24.879","CDBH":"7","XSFX":"由南向北","XSFXDM":"3","KKMC":"海博道与安平路交口"},{"KKBH":"610276126","HPHM":"津A0K858","JGSK":"2021-04-01 07:57:24.88","CDBH":"1","XSFX":"由东向西","XSFXDM":"1","KKMC":"中新大道与和意路交口"},{"KKBH":"720891004000","HPHM":"车牌","JGSK":"2021-04-01 07:57:24.88","CDBH":"9","XSFX":"由南向北","XSFXDM":"3","KKMC":"海博道与安平路交口"},{"KKBH":"610256115","HPHM":"京EA5671","JGSK":"2021-04-01 07:57:24.928","CDBH":"1","XSFX":"由东向西","XSFXDM":"1","KKMC":"中天大道与中生大道交口"},{"KKBH":"610266117","HPHM":"冀CZ5756","JGSK":"2021-04-01 07:57:24.942","CDBH":"5","XSFX":"由西向东","XSFXDM":"2","KKMC":"中生大道与和韵路交口"},{"KKBH":"720881002000","HPHM":"津C75K32","JGSK":"2021-04-01 07:57:25.011","CDBH":"10","XSFX":"由南向北","XSFXDM":"3","KKMC":"海旭道与安正路交口"},{"KKBH":"610256116","HPHM":"津HSE611","JGSK":"2021-04-01 07:57:25.012","CDBH":"7","XSFX":"由南向北","XSFXDM":"3","KKMC":"中天大道与和顺路交口"},{"KKBH":"6103261420000","HPHM":"车牌","JGSK":"2021-04-01 07:57:25.077","CDBH":"13","XSFX":"由北向南","XSFXDM":"4","KKMC":"中成大道与泰七路交口正向"},{"KKBH":"720871002000","HPHM":"津NDY356","JGSK":"2021-04-01 07:57:25.104","CDBH":"8","XSFX":"由北向南","XSFXDM":"4","KKMC":"安正路与芳菲路交口"},{"KKBH":"610256116","HPHM":"津HYV680","JGSK":"2021-04-01 07:57:25.106","CDBH":"10","XSFX":"由北向南","XSFXDM":"4","KKMC":"中天大道与和顺路交口"},{"KKBH":"610256112","HPHM":"津DYX129","JGSK":"2021-04-01 07:57:25.141","CDBH":"11","XSFX":"由北向南","XSFXDM":"4","KKMC":"中天大道与中津大道交口"},{"KKBH":"610256115","HPHM":"津AY2285","JGSK":"2021-04-01 07:57:25.207","CDBH":"4","XSFX":"由西向东","XSFXDM":"2","KKMC":"中天大道与中生大道交口"},{"KKBH":"610276124","HPHM":"津RDG606","JGSK":"2021-04-01 07:57:25.221","CDBH":"7","XSFX":"由南向北","XSFXDM":"3","KKMC":"中新大道与中生大道交口"},{"KKBH":"610276124","HPHM":"津JCN618","JGSK":"2021-04-01 07:57:25.251","CDBH":"2","XSFX":"由东向西","XSFXDM":"1","KKMC":"中新大道与中生大道交口"},{"KKBH":"610286127","HPHM":"津DXL720","JGSK":"2021-04-01 07:57:25.316","CDBH":"3","XSFX":"由东向西","XSFXDM":"1","KKMC":"中津大道与和畅路交口"},{"KKBH":"7205710040000","HPHM":"冀RJ5Q53","JGSK":"2021-04-01 07:57:25.434","CDBH":"3","XSFX":"由西向东","XSFXDM":"2","KKMC":"动漫东路与动漫中路交口正向"},{"KKBH":"610276126","HPHM":"津MDP875","JGSK":"2021-04-01 07:57:25.44","CDBH":"2","XSFX":"由东向西","XSFXDM":"1","KKMC":"中新大道与和意路交口"},{"KKBH":"610256112","HPHM":"鲁NY95N3","JGSK":"2021-04-01 07:57:25.452","CDBH":"9","XSFX":"由南向北","XSFXDM":"3","KKMC":"中天大道与中津大道交口"},{"KKBH":"610271008","HPHM":"冀B1A85N","JGSK":"2021-04-01 07:57:25.471","CDBH":"5","XSFX":"由北向南","XSFXDM":"4","KKMC":"中新大道与航母主题公园支路交口"},{"KKBH":"610256113","HPHM":"豫A17CW1","JGSK":"2021-04-01 07:57:25.478","CDBH":"8","XSFX":"由北向南","XSFXDM":"4","KKMC":"中天大道与和风路交口"},{"KKBH":"610256113","HPHM":"津RQW908","JGSK":"2021-04-01 07:57:25.488","CDBH":"8","XSFX":"由北向南","XSFXDM":"4","KKMC":"中天大道与和风路交口"},{"KKBH":"720871002000","HPHM":"辽PCB218","JGSK":"2021-04-01 07:57:25.503","CDBH":"5","XSFX":"由南向北","XSFXDM":"3","KKMC":"安正路与芳菲路交口"},{"KKBH":"711","HPHM":"冀J0Y1F3","JGSK":"2021-04-01 07:57:25.509","CDBH":"5","XSFX":"由南向北","XSFXDM":"3","KKMC":"不礼让行人中新大道与和旭路交口"},{"KKBH":"610256115","HPHM":"津MBH400","JGSK":"2021-04-01 07:57:25.509","CDBH":"11","XSFX":"由北向南","XSFXDM":"4","KKMC":"中天大道与中生大道交口"},{"KKBH":"7208810020000","HPHM":"冀B7YT99","JGSK":"2021-04-01 07:57:25.533","CDBH":"6","XSFX":"由西向东","XSFXDM":"2","KKMC":"海旭道与安正路交口正向"},{"KKBH":"7208710020000","HPHM":"津C85S71","JGSK":"2021-04-01 07:57:25.596","CDBH":"3","XSFX":"由西向东","XSFXDM":"2","KKMC":"安正路与芳菲路交口正向"},{"KKBH":"720891004000","HPHM":"冀AL565F","JGSK":"2021-04-01 07:57:25.603","CDBH":"6","XSFX":"由西向东","XSFXDM":"2","KKMC":"海博道与安平路交口"},{"KKBH":"610276125","HPHM":"冀B6C3A3","JGSK":"2021-04-01 07:57:25.668","CDBH":"1","XSFX":"由东向西","XSFXDM":"1","KKMC":"中新大道与和顺路交口"},{"KKBH":"7205610020000","HPHM":"津C81L99","JGSK":"2021-04-01 07:57:25.693","CDBH":"1","XSFX":"由东向西","XSFXDM":"1","KKMC":"动漫北路与文三路交口正向"},{"KKBH":"7208810020000","HPHM":"津HYS215","JGSK":"2021-04-01 07:57:25.736","CDBH":"12","XSFX":"由北向南","XSFXDM":"4","KKMC":"海旭道与安正路交口正向"},{"KKBH":"720891004000","HPHM":"车牌","JGSK":"2021-04-01 07:57:25.755","CDBH":"7","XSFX":"由南向北","XSFXDM":"3","KKMC":"海博道与安平路交口"},{"KKBH":"720891004000","HPHM":"车牌","JGSK":"2021-04-01 07:57:25.756","CDBH":"8","XSFX":"由南向北","XSFXDM":"3","KKMC":"海博道与安平路交口"},{"KKBH":"610401005","HPHM":"冀BL101Z","JGSK":"2021-04-01 07:57:25.79","CDBH":"11","XSFX":"由北向南","XSFXDM":"4","KKMC":"和畅路与和顺路交口"},{"KKBH":"720881002000","HPHM":"鲁AR10D0","JGSK":"2021-04-01 07:57:25.802","CDBH":"7","XSFX":"由西向东","XSFXDM":"2","KKMC":"海旭道与安正路交口"},{"KKBH":"7208910060000","HPHM":"津FCB128","JGSK":"2021-04-01 07:57:25.808","CDBH":"7","XSFX":"由西向东","XSFXDM":"2","KKMC":"海博道与永盛路交口正向"},{"KKBH":"7208910040000","HPHM":"车牌","JGSK":"2021-04-01 07:57:25.853","CDBH":"5","XSFX":"由西向东","XSFXDM":"2","KKMC":"海博道与安平路交口正向"},{"KKBH":"720891006000","HPHM":"津A3E806","JGSK":"2021-04-01 07:57:25.888","CDBH":"6","XSFX":"由西向东","XSFXDM":"2","KKMC":"海博道与永盛路交口"},{"KKBH":"720881002000","HPHM":"津C6T112","JGSK":"2021-04-01 07:57:25.918","CDBH":"1","XSFX":"由东向西","XSFXDM":"1","KKMC":"海旭道与安正路交口"},{"KKBH":"610256115","HPHM":"津H68960","JGSK":"2021-04-01 07:57:25.92","CDBH":"5","XSFX":"由西向东","XSFXDM":"2","KKMC":"中天大道与中生大道交口"},{"KKBH":"610271008","HPHM":"冀BS295P","JGSK":"2021-04-01 07:57:25.95","CDBH":"4","XSFX":"由北向南","XSFXDM":"4","KKMC":"中新大道与航母主题公园支路交口"},{"KKBH":"720561002000","HPHM":"豫JZE779","JGSK":"2021-04-01 07:57:25.959","CDBH":"1","XSFX":"由东向西","XSFXDM":"1","KKMC":"动漫北路与文三路交口"},{"KKBH":"720891008000","HPHM":"津AD50881","JGSK":"2021-04-01 07:57:25.962","CDBH":"5","XSFX":"由西向东","XSFXDM":"2","KKMC":"海博道与荣盛路交口"},{"KKBH":"7208810050000","HPHM":"津RXX527","JGSK":"2021-04-01 07:57:25.981","CDBH":"9","XSFX":"由北向南","XSFXDM":"4","KKMC":"海旭道与明盛路交口正向"},{"KKBH":"7208810040000","HPHM":"津MTR509","JGSK":"2021-04-01 07:57:26.004","CDBH":"2","XSFX":"由东向西","XSFXDM":"1","KKMC":"海旭道与永盛路交口正向"},{"KKBH":"610256112","HPHM":"蒙C53838","JGSK":"2021-04-01 07:57:26.049","CDBH":"10","XSFX":"由北向南","XSFXDM":"4","KKMC":"中天大道与中津大道交口"},{"KKBH":"610271009","HPHM":"冀B0PT61","JGSK":"2021-04-01 07:57:26.097","CDBH":"7","XSFX":"由南向北","XSFXDM":"3","KKMC":"中新大道与泰七路交口"},{"KKBH":"720861003000","HPHM":"冀B9G9A0","JGSK":"2021-04-01 07:57:26.114","CDBH":"4","XSFX":"由西向东","XSFXDM":"2","KKMC":"海晨道与安明路交口"},{"KKBH":"7205410050000","HPHM":"车牌","JGSK":"2021-04-01 07:57:26.132","CDBH":"7","XSFX":"由北向南","XSFXDM":"4","KKMC":"动漫环路东与动漫西路交口正向"},{"KKBH":"711","HPHM":"冀B053D1","JGSK":"2021-04-01 07:57:26.133","CDBH":"7","XSFX":"由北向南","XSFXDM":"4","KKMC":"不礼让行人中新大道与和旭路交口"},{"KKBH":"610276126","HPHM":"津DAL559","JGSK":"2021-04-01 07:57:26.196","CDBH":"2","XSFX":"由东向西","XSFXDM":"1","KKMC":"中新大道与和意路交口"},{"KKBH":"610286127","HPHM":"蒙E60288","JGSK":"2021-04-01 07:57:26.197","CDBH":"2","XSFX":"由东向西","XSFXDM":"1","KKMC":"中津大道与和畅路交口"},{"KKBH":"610391007","HPHM":"津ADE1966","JGSK":"2021-04-01 07:57:26.244","CDBH":"10","XSFX":"由北向南","XSFXDM":"4","KKMC":"和韵路与和风路交口"},{"KKBH":"610256116","HPHM":"津GFS289","JGSK":"2021-04-01 07:57:26.27","CDBH":"12","XSFX":"由北向南","XSFXDM":"4","KKMC":"中天大道与和顺路交口"},{"KKBH":"610256115","HPHM":"津AE6789","JGSK":"2021-04-01 07:57:26.28","CDBH":"1","XSFX":"由东向西","XSFXDM":"1","KKMC":"中天大道与中生大道交口"},{"KKBH":"610276124","HPHM":"津DTQ586","JGSK":"2021-04-01 07:57:26.312","CDBH":"1","XSFX":"由东向西","XSFXDM":"1","KKMC":"中新大道与中生大道交口"},{"KKBH":"610261004000","HPHM":"津AUD087","JGSK":"2021-04-01 07:57:26.362","CDBH":"6","XSFX":"由北向南","XSFXDM":"4","KKMC":"中生大道与静湖西路（北侧）"},{"KKBH":"720881002000","HPHM":"鄂F8ST51","JGSK":"2021-04-01 07:57:26.379","CDBH":"6","XSFX":"由西向东","XSFXDM":"2","KKMC":"海旭道与安正路交口"},{"KKBH":"720571001000","HPHM":"津C1N380","JGSK":"2021-04-01 07:57:26.409","CDBH":"5","XSFX":"由北向南","XSFXDM":"4","KKMC":"动漫东路与文一路交口"},{"KKBH":"610256115","HPHM":"津E09212","JGSK":"2021-04-01 07:57:26.41","CDBH":"2","XSFX":"由东向西","XSFXDM":"1","KKMC":"中天大道与中生大道交口"},{"KKBH":"610401004","HPHM":"津HZR758","JGSK":"2021-04-01 07:57:26.421","CDBH":"4","XSFX":"由西向东","XSFXDM":"2","KKMC":"和畅路与和风路交口"},{"KKBH":"610256113","HPHM":"辽PUV306","JGSK":"2021-04-01 07:57:26.458","CDBH":"1","XSFX":"由西向东","XSFXDM":"2","KKMC":"中天大道与和风路交口"},{"KKBH":"610256112","HPHM":"津B2B090","JGSK":"2021-04-01 07:57:26.46","CDBH":"7","XSFX":"由南向北","XSFXDM":"3","KKMC":"中天大道与中津大道交口"},{"KKBH":"720891003000","HPHM":"车牌","JGSK":"2021-04-01 07:57:26.465","CDBH":"6","XSFX":"由西向东","XSFXDM":"2","KKMC":"海博道与安正路交口"},{"KKBH":"610401005","HPHM":"冀B8T9M6","JGSK":"2021-04-01 07:57:26.523","CDBH":"7","XSFX":"由南向北","XSFXDM":"3","KKMC":"和畅路与和顺路交口"},{"KKBH":"610271008","HPHM":"车牌","JGSK":"2021-04-01 07:57:26.547","CDBH":"1","XSFX":"由南向北","XSFXDM":"3","KKMC":"中新大道与航母主题公园支路交口"},{"KKBH":"7208910040000","HPHM":"豫NPC157","JGSK":"2021-04-01 07:57:26.567","CDBH":"6","XSFX":"由西向东","XSFXDM":"2","KKMC":"海博道与安平路交口正向"},{"KKBH":"610391006","HPHM":"车牌","JGSK":"2021-04-01 07:57:26.596","CDBH":"5","XSFX":"由西向东","XSFXDM":"2","KKMC":"和韵路与和意路交口"},{"KKBH":"610256111","HPHM":"车牌","JGSK":"2021-04-01 07:57:26.613","CDBH":"6","XSFX":"由南向北","XSFXDM":"3","KKMC":"中天大道与和惠路交口"},{"KKBH":"610256115","HPHM":"津NZY317","JGSK":"2021-04-01 07:57:26.622","CDBH":"2","XSFX":"由东向西","XSFXDM":"1","KKMC":"中天大道与中生大道交口"},{"KKBH":"610271010","HPHM":"津JW0296","JGSK":"2021-04-01 07:57:26.83","CDBH":"7","XSFX":"由北向南","XSFXDM":"4","KKMC":"中新大道与华五路交口"},{"KKBH":"610271010","HPHM":"津A36Q66","JGSK":"2021-04-01 07:57:26.866","CDBH":"8","XSFX":"由北向南","XSFXDM":"4","KKMC":"中新大道与华五路交口"},{"KKBH":"610391007","HPHM":"津GLK345","JGSK":"2021-04-01 07:57:26.868","CDBH":"7","XSFX":"由南向北","XSFXDM":"3","KKMC":"和韵路与和风路交口"},{"KKBH":"610256115","HPHM":"冀BP160T","JGSK":"2021-04-01 07:57:26.904","CDBH":"5","XSFX":"由西向东","XSFXDM":"2","KKMC":"中天大道与中生大道交口"},{"KKBH":"610401004","HPHM":"津DYN355","JGSK":"2021-04-01 07:57:26.907","CDBH":"11","XSFX":"由北向南","XSFXDM":"4","KKMC":"和畅路与和风路交口"},{"KKBH":"7208610030000","HPHM":"车牌","JGSK":"2021-04-01 07:57:26.912","CDBH":"4","XSFX":"由西向东","XSFXDM":"2","KKMC":"海晨道与安明路交口正向"},{"KKBH":"720881004000","HPHM":"津RG0565","JGSK":"2021-04-01 07:57:26.976","CDBH":"10","XSFX":"由西向东","XSFXDM":"2","KKMC":"海旭道与永盛路交口"},{"KKBH":"6102610040000","HPHM":"津GFR768","JGSK":"2021-04-01 07:57:27.013","CDBH":"3","XSFX":"由南向北","XSFXDM":"3","KKMC":"中生大道与静湖西路（北侧）正向"},{"KKBH":"610256114","HPHM":"吉B0D2A0","JGSK":"2021-04-01 07:57:27.06","CDBH":"8","XSFX":"由北向南","XSFXDM":"4","KKMC":"中天大道与和旭路交口"},{"KKBH":"610256115","HPHM":"津K92511","JGSK":"2021-04-01 07:57:27.062","CDBH":"6","XSFX":"由西向东","XSFXDM":"2","KKMC":"中天大道与中生大道交口"},{"KKBH":"7208910030000","HPHM":"鲁A8H2K5","JGSK":"2021-04-01 07:57:27.069","CDBH":"4","XSFX":"由西向东","XSFXDM":"2","KKMC":"海博道与安正路交口正向"},{"KKBH":"7208810040000","HPHM":"鲁NF0220","JGSK":"2021-04-01 07:57:27.075","CDBH":"4","XSFX":"由西向东","XSFXDM":"2","KKMC":"海旭道与永盛路交口正向"},{"KKBH":"7208810020000","HPHM":"津NYQ616","JGSK":"2021-04-01 07:57:27.096","CDBH":"13","XSFX":"由北向南","XSFXDM":"4","KKMC":"海旭道与安正路交口正向"},{"KKBH":"610276124","HPHM":"冀RY6595","JGSK":"2021-04-01 07:57:27.111","CDBH":"10","XSFX":"由北向南","XSFXDM":"4","KKMC":"中新大道与中生大道交口"},{"KKBH":"610286127","HPHM":"冀B3J1L8","JGSK":"2021-04-01 07:57:27.131","CDBH":"4","XSFX":"由西向东","XSFXDM":"2","KKMC":"中津大道与和畅路交口"},{"KKBH":"610256116","HPHM":"津A3D903","JGSK":"2021-04-01 07:57:27.178","CDBH":"7","XSFX":"由南向北","XSFXDM":"3","KKMC":"中天大道与和顺路交口"},{"KKBH":"720891003000","HPHM":"冀A60EP8","JGSK":"2021-04-01 07:57:27.232","CDBH":"7","XSFX":"由南向北","XSFXDM":"3","KKMC":"海博道与安正路交口"},{"KKBH":"720891004000","HPHM":"津RMX666","JGSK":"2021-04-01 07:57:27.282","CDBH":"6","XSFX":"由西向东","XSFXDM":"2","KKMC":"海博道与安平路交口"},{"KKBH":"610391007","HPHM":"津HDA525","JGSK":"2021-04-01 07:57:27.291","CDBH":"1","XSFX":"由东向西","XSFXDM":"1","KKMC":"和韵路与和风路交口"},{"KKBH":"610266118","HPHM":"津A8A018","JGSK":"2021-04-01 07:57:27.292","CDBH":"10","XSFX":"由北向南","XSFXDM":"4","KKMC":"中生大道与和畅路交口"},{"KKBH":"720891004000","HPHM":"车牌","JGSK":"2021-04-01 07:57:27.356","CDBH":"9","XSFX":"由南向北","XSFXDM":"3","KKMC":"海博道与安平路交口"},{"KKBH":"7208610030000","HPHM":"车牌","JGSK":"2021-04-01 07:57:27.357","CDBH":"8","XSFX":"由南向北","XSFXDM":"3","KKMC":"海晨道与安明路交口正向"},{"KKBH":"7208910040000","HPHM":"车牌","JGSK":"2021-04-01 07:57:27.378","CDBH":"6","XSFX":"由西向东","XSFXDM":"2","KKMC":"海博道与安平路交口正向"},{"KKBH":"610256116","HPHM":"津NN2685","JGSK":"2021-04-01 07:57:27.39","CDBH":"11","XSFX":"由北向南","XSFXDM":"4","KKMC":"中天大道与和顺路交口"},{"KKBH":"7280310020000","HPHM":"津C91385","JGSK":"2021-04-01 07:57:27.417","CDBH":"4","XSFX":"由西向东","XSFXDM":"2","KKMC":"动漫中路与文一路交口正向"},{"KKBH":"610276124","HPHM":"津A09968","JGSK":"2021-04-01 07:57:27.431","CDBH":"11","XSFX":"由北向南","XSFXDM":"4","KKMC":"中新大道与中生大道交口"},{"KKBH":"720891004000","HPHM":"辽BS63A6","JGSK":"2021-04-01 07:57:27.441","CDBH":"5","XSFX":"由西向东","XSFXDM":"2","KKMC":"海博道与安平路交口"},{"KKBH":"610266117","HPHM":"津GLV030","JGSK":"2021-04-01 07:57:27.441","CDBH":"10","XSFX":"由北向南","XSFXDM":"4","KKMC":"中生大道与和韵路交口"},{"KKBH":"7208810020000","HPHM":"吉A9393U","JGSK":"2021-04-01 07:57:27.448","CDBH":"5","XSFX":"由西向东","XSFXDM":"2","KKMC":"海旭道与安正路交口正向"},{"KKBH":"610256116","HPHM":"津NYP990","JGSK":"2021-04-01 07:57:27.551","CDBH":"12","XSFX":"由北向南","XSFXDM":"4","KKMC":"中天大道与和顺路交口"},{"KKBH":"610256112","HPHM":"津JVS666","JGSK":"2021-04-01 07:57:27.554","CDBH":"9","XSFX":"由南向北","XSFXDM":"3","KKMC":"中天大道与中津大道交口"},{"KKBH":"610391007","HPHM":"津MKB389","JGSK":"2021-04-01 07:57:27.567","CDBH":"2","XSFX":"由东向西","XSFXDM":"1","KKMC":"和韵路与和风路交口"},{"KKBH":"720891004000","HPHM":"车牌","JGSK":"2021-04-01 07:57:27.595","CDBH":"9","XSFX":"由南向北","XSFXDM":"3","KKMC":"海博道与安平路交口"},{"KKBH":"610256116","HPHM":"冀AK206G","JGSK":"2021-04-01 07:57:27.629","CDBH":"11","XSFX":"由北向南","XSFXDM":"4","KKMC":"中天大道与和顺路交口"},{"KKBH":"610271010","HPHM":"津AP2651","JGSK":"2021-04-01 07:57:27.631","CDBH":"8","XSFX":"由北向南","XSFXDM":"4","KKMC":"中新大道与华五路交口"},{"KKBH":"720891003000","HPHM":"津B5W2Q1","JGSK":"2021-04-01 07:57:27.637","CDBH":"2","XSFX":"由东向西","XSFXDM":"1","KKMC":"海博道与安正路交口"},{"KKBH":"7208810020000","HPHM":"冀BZ173N","JGSK":"2021-04-01 07:57:27.661","CDBH":"6","XSFX":"由西向东","XSFXDM":"2","KKMC":"海旭道与安正路交口正向"},{"KKBH":"610271010","HPHM":"津C1S008","JGSK":"2021-04-01 07:57:27.689","CDBH":"7","XSFX":"由北向南","XSFXDM":"4","KKMC":"中新大道与华五路交口"},{"KKBH":"610276124","HPHM":"车牌","JGSK":"2021-04-01 07:57:27.711","CDBH":"11","XSFX":"由北向南","XSFXDM":"4","KKMC":"中新大道与中生大道交口"},{"KKBH":"610256116","HPHM":"津JFL665","JGSK":"2021-04-01 07:57:27.738","CDBH":"9","XSFX":"由南向北","XSFXDM":"3","KKMC":"中天大道与和顺路交口"},{"KKBH":"7280310030000","HPHM":"津C31R91","JGSK":"2021-04-01 07:57:27.785","CDBH":"4","XSFX":"由南向北","XSFXDM":"3","KKMC":"动漫中路与文二路交口正向"},{"KKBH":"7205710040000","HPHM":"鲁AA6X12","JGSK":"2021-04-01 07:57:27.786","CDBH":"5","XSFX":"由北向南","XSFXDM":"4","KKMC":"动漫东路与动漫中路交口正向"},{"KKBH":"610271008","HPHM":"车牌","JGSK":"2021-04-01 07:57:27.816","CDBH":"1","XSFX":"由南向北","XSFXDM":"3","KKMC":"中新大道与航母主题公园支路交口"},{"KKBH":"610401005","HPHM":"津A9E122","JGSK":"2021-04-01 07:57:27.858","CDBH":"1","XSFX":"由东向西","XSFXDM":"1","KKMC":"和畅路与和顺路交口"},{"KKBH":"610256113","HPHM":"津LCZ002","JGSK":"2021-04-01 07:57:27.884","CDBH":"8","XSFX":"由北向南","XSFXDM":"4","KKMC":"中天大道与和风路交口"},{"KKBH":"720881002000","HPHM":"津NJS909","JGSK":"2021-04-01 07:57:27.887","CDBH":"7","XSFX":"由西向东","XSFXDM":"2","KKMC":"海旭道与安正路交口"},{"KKBH":"7208910040000","HPHM":"车牌","JGSK":"2021-04-01 07:57:27.976","CDBH":"4","XSFX":"由西向东","XSFXDM":"2","KKMC":"海博道与安平路交口正向"},{"KKBH":"610276125","HPHM":"冀B8Q8T9","JGSK":"2021-04-01 07:57:28.068","CDBH":"1","XSFX":"由东向西","XSFXDM":"1","KKMC":"中新大道与和顺路交口"},{"KKBH":"7208610030000","HPHM":"津FNP588","JGSK":"2021-04-01 07:57:28.083","CDBH":"5","XSFX":"由西向东","XSFXDM":"2","KKMC":"海晨道与安明路交口正向"},{"KKBH":"720861003000","HPHM":"津HMV329","JGSK":"2021-04-01 07:57:28.113","CDBH":"4","XSFX":"由西向东","XSFXDM":"2","KKMC":"海晨道与安明路交口"},{"KKBH":"720561002000","HPHM":"津ADF8208","JGSK":"2021-04-01 07:57:28.116","CDBH":"1","XSFX":"由东向西","XSFXDM":"1","KKMC":"动漫北路与文三路交口"},{"KKBH":"720811002000","HPHM":"津GWE987","JGSK":"2021-04-01 07:57:28.158","CDBH":"5","XSFX":"由北向南","XSFXDM":"4","KKMC":"动漫南路与文一路交口"},{"KKBH":"610276124","HPHM":"津HGH158","JGSK":"2021-04-01 07:57:28.173","CDBH":"4","XSFX":"由西向东","XSFXDM":"2","KKMC":"中新大道与中生大道交口"},{"KKBH":"711","HPHM":"吉A9KS55","JGSK":"2021-04-01 07:57:28.208","CDBH":"7","XSFX":"由北向南","XSFXDM":"4","KKMC":"不礼让行人中新大道与和旭路交口"},{"KKBH":"610391007","HPHM":"津KG7357","JGSK":"2021-04-01 07:57:28.239","CDBH":"11","XSFX":"由北向南","XSFXDM":"4","KKMC":"和韵路与和风路交口"},{"KKBH":"720891004000","HPHM":"车牌","JGSK":"2021-04-01 07:57:28.317","CDBH":"8","XSFX":"由南向北","XSFXDM":"3","KKMC":"海博道与安平路交口"},{"KKBH":"610276124","HPHM":"车牌","JGSK":"2021-04-01 07:57:28.333","CDBH":"11","XSFX":"由北向南","XSFXDM":"4","KKMC":"中新大道与中生大道交口"},{"KKBH":"7208610020000","HPHM":"吉AJU673","JGSK":"2021-04-01 07:57:28.421","CDBH":"11","XSFX":"由北向南","XSFXDM":"4","KKMC":"海晨道与安正路交口正向"},{"KKBH":"610266117","HPHM":"津NLV885","JGSK":"2021-04-01 07:57:28.429","CDBH":"9","XSFX":"由南向北","XSFXDM":"3","KKMC":"中生大道与和韵路交口"},{"KKBH":"7208910030000","HPHM":"津NLN737","JGSK":"2021-04-01 07:57:28.455","CDBH":"6","XSFX":"由西向东","XSFXDM":"2","KKMC":"海博道与安正路交口正向"},{"KKBH":"7208610020000","HPHM":"冀B6G3M6","JGSK":"2021-04-01 07:57:28.491","CDBH":"8","XSFX":"由南向北","XSFXDM":"3","KKMC":"海晨道与安正路交口正向"},{"KKBH":"610286127","HPHM":"赣GC9723","JGSK":"2021-04-01 07:57:28.503","CDBH":"4","XSFX":"由西向东","XSFXDM":"2","KKMC":"中津大道与和畅路交口"},{"KKBH":"7208910040000","HPHM":"冀BQ910Q","JGSK":"2021-04-01 07:57:28.528","CDBH":"6","XSFX":"由西向东","XSFXDM":"2","KKMC":"海博道与安平路交口正向"},{"KKBH":"610256112","HPHM":"津A6M811","JGSK":"2021-04-01 07:57:28.673","CDBH":"11","XSFX":"由北向南","XSFXDM":"4","KKMC":"中天大道与中津大道交口"},{"KKBH":"610276124","HPHM":"津JZH870","JGSK":"2021-04-01 07:57:28.75","CDBH":"2","XSFX":"由东向西","XSFXDM":"1","KKMC":"中新大道与中生大道交口"},{"KKBH":"7208910030000","HPHM":"车牌","JGSK":"2021-04-01 07:57:28.781","CDBH":"1","XSFX":"由东向西","XSFXDM":"1","KKMC":"海博道与安正路交口正向"},{"KKBH":"720891004000","HPHM":"豫NPC157","JGSK":"2021-04-01 07:57:28.802","CDBH":"5","XSFX":"由西向东","XSFXDM":"2","KKMC":"海博道与安平路交口"},{"KKBH":"610256115","HPHM":"津C36608","JGSK":"2021-04-01 07:57:28.814","CDBH":"3","XSFX":"由东向西","XSFXDM":"1","KKMC":"中天大道与中生大道交口"},{"KKBH":"610256115","HPHM":"津DWS211","JGSK":"2021-04-01 07:57:28.822","CDBH":"5","XSFX":"由西向东","XSFXDM":"2","KKMC":"中天大道与中生大道交口"},{"KKBH":"610256116","HPHM":"津C022Z8","JGSK":"2021-04-01 07:57:28.83","CDBH":"12","XSFX":"由北向南","XSFXDM":"4","KKMC":"中天大道与和顺路交口"},{"KKBH":"6102610040000","HPHM":"津C167V6","JGSK":"2021-04-01 07:57:28.888","CDBH":"5","XSFX":"由北向南","XSFXDM":"4","KKMC":"中生大道与静湖西路（北侧）正向"},{"KKBH":"610256113","HPHM":"津C51325","JGSK":"2021-04-01 07:57:28.897","CDBH":"7","XSFX":"由北向南","XSFXDM":"4","KKMC":"中天大道与和风路交口"},{"KKBH":"610256113","HPHM":"津JN5853","JGSK":"2021-04-01 07:57:28.903","CDBH":"2","XSFX":"由西向东","XSFXDM":"2","KKMC":"中天大道与和风路交口"},{"KKBH":"610256115","HPHM":"吉A9026S","JGSK":"2021-04-01 07:57:28.91","CDBH":"5","XSFX":"由西向东","XSFXDM":"2","KKMC":"中天大道与中生大道交口"},{"KKBH":"610256115","HPHM":"吉A9026S","JGSK":"2021-04-01 07:57:28.911","CDBH":"5","XSFX":"由西向东","XSFXDM":"2","KKMC":"中天大道与中生大道交口"},{"KKBH":"711","HPHM":"豫J56D18","JGSK":"2021-04-01 07:57:28.949","CDBH":"5","XSFX":"由南向北","XSFXDM":"3","KKMC":"不礼让行人中新大道与和旭路交口"},{"KKBH":"720891004000","HPHM":"车牌","JGSK":"2021-04-01 07:57:28.96","CDBH":"9","XSFX":"由南向北","XSFXDM":"3","KKMC":"海博道与安平路交口"},{"KKBH":"610256112","HPHM":"津B26270","JGSK":"2021-04-01 07:57:28.976","CDBH":"7","XSFX":"由南向北","XSFXDM":"3","KKMC":"中天大道与中津大道交口"},{"KKBH":"720871002000","HPHM":"津C85S71","JGSK":"2021-04-01 07:57:29.007","CDBH":"3","XSFX":"由西向东","XSFXDM":"2","KKMC":"安正路与芳菲路交口"},{"KKBH":"720881002000","HPHM":"鲁B2H15Y","JGSK":"2021-04-01 07:57:29.013","CDBH":"10","XSFX":"由南向北","XSFXDM":"3","KKMC":"海旭道与安正路交口"},{"KKBH":"610266118","HPHM":"津HP8601","JGSK":"2021-04-01 07:57:29.017","CDBH":"10","XSFX":"由北向南","XSFXDM":"4","KKMC":"中生大道与和畅路交口"},{"KKBH":"610271008","HPHM":"津GJD909","JGSK":"2021-04-01 07:57:29.021","CDBH":"1","XSFX":"由南向北","XSFXDM":"3","KKMC":"中新大道与航母主题公园支路交口"},{"KKBH":"610256114","HPHM":"津JDY302","JGSK":"2021-04-01 07:57:29.099","CDBH":"2","XSFX":"由西向东","XSFXDM":"2","KKMC":"中天大道与和旭路交口"},{"KKBH":"610276126","HPHM":"冀AF13X6","JGSK":"2021-04-01 07:57:29.123","CDBH":"2","XSFX":"由东向西","XSFXDM":"1","KKMC":"中新大道与和意路交口"},{"KKBH":"720891004000","HPHM":"津BC2191","JGSK":"2021-04-01 07:57:29.124","CDBH":"6","XSFX":"由西向东","XSFXDM":"2","KKMC":"海博道与安平路交口"},{"KKBH":"610271008","HPHM":"车牌","JGSK":"2021-04-01 07:57:29.177","CDBH":"4","XSFX":"由北向南","XSFXDM":"4","KKMC":"中新大道与航母主题公园支路交口"},{"KKBH":"610391007","HPHM":"津G98953","JGSK":"2021-04-01 07:57:29.259","CDBH":"12","XSFX":"由北向南","XSFXDM":"4","KKMC":"和韵路与和风路交口"},{"KKBH":"720891003000","HPHM":"车牌","JGSK":"2021-04-01 07:57:29.269","CDBH":"6","XSFX":"由西向东","XSFXDM":"2","KKMC":"海博道与安正路交口"},{"KKBH":"711","HPHM":"浙L00187","JGSK":"2021-04-01 07:57:29.333","CDBH":"8","XSFX":"由北向南","XSFXDM":"4","KKMC":"不礼让行人中新大道与和旭路交口"},{"KKBH":"610256115","HPHM":"吉A1H36W","JGSK":"2021-04-01 07:57:29.383","CDBH":"6","XSFX":"由西向东","XSFXDM":"2","KKMC":"中天大道与中生大道交口"},{"KKBH":"610391007","HPHM":"辽PGY751","JGSK":"2021-04-01 07:57:29.419","CDBH":"10","XSFX":"由北向南","XSFXDM":"4","KKMC":"和韵路与和风路交口"},{"KKBH":"610276124","HPHM":"京LX7779","JGSK":"2021-04-01 07:57:29.461","CDBH":"7","XSFX":"由南向北","XSFXDM":"3","KKMC":"中新大道与中生大道交口"},{"KKBH":"610276124","HPHM":"津KEH887","JGSK":"2021-04-01 07:57:29.53","CDBH":"11","XSFX":"由北向南","XSFXDM":"4","KKMC":"中新大道与中生大道交口"},{"KKBH":"720891003000","HPHM":"晋K54F20","JGSK":"2021-04-01 07:57:29.556","CDBH":"8","XSFX":"由南向北","XSFXDM":"3","KKMC":"海博道与安正路交口"},{"KKBH":"7208910030000","HPHM":"津ADD2065","JGSK":"2021-04-01 07:57:29.558","CDBH":"4","XSFX":"由西向东","XSFXDM":"2","KKMC":"海博道与安正路交口正向"},{"KKBH":"720881002000","HPHM":"冀J85K70","JGSK":"2021-04-01 07:57:29.581","CDBH":"6","XSFX":"由西向东","XSFXDM":"2","KKMC":"海旭道与安正路交口"},{"KKBH":"610286127","HPHM":"冀BM15E6","JGSK":"2021-04-01 07:57:29.61","CDBH":"4","XSFX":"由西向东","XSFXDM":"2","KKMC":"中津大道与和畅路交口"},{"KKBH":"610271010","HPHM":"蒙A782RN","JGSK":"2021-04-01 07:57:29.627","CDBH":"7","XSFX":"由北向南","XSFXDM":"4","KKMC":"中新大道与华五路交口"},{"KKBH":"610256114","HPHM":"津RUE648","JGSK":"2021-04-01 07:57:29.632","CDBH":"1","XSFX":"由西向东","XSFXDM":"2","KKMC":"中天大道与和旭路交口"},{"KKBH":"610256113","HPHM":"津AN9162","JGSK":"2021-04-01 07:57:29.644","CDBH":"7","XSFX":"由北向南","XSFXDM":"4","KKMC":"中天大道与和风路交口"},{"KKBH":"610256115","HPHM":"津NFH028","JGSK":"2021-04-01 07:57:29.656","CDBH":"1","XSFX":"由东向西","XSFXDM":"1","KKMC":"中天大道与中生大道交口"},{"KKBH":"610391007","HPHM":"津AD62835","JGSK":"2021-04-01 07:57:29.662","CDBH":"10","XSFX":"由北向南","XSFXDM":"4","KKMC":"和韵路与和风路交口"},{"KKBH":"610271010","HPHM":"津A05T13","JGSK":"2021-04-01 07:57:29.672","CDBH":"7","XSFX":"由北向南","XSFXDM":"4","KKMC":"中新大道与华五路交口"},{"KKBH":"711","HPHM":"津HQY829","JGSK":"2021-04-01 07:57:29.808","CDBH":"7","XSFX":"由北向南","XSFXDM":"4","KKMC":"不礼让行人中新大道与和旭路交口"},{"KKBH":"7280310030000","HPHM":"津A7G212","JGSK":"2021-04-01 07:57:29.823","CDBH":"3","XSFX":"由南向北","XSFXDM":"3","KKMC":"动漫中路与文二路交口正向"},{"KKBH":"720891004000","HPHM":"津GLW965","JGSK":"2021-04-01 07:57:29.843","CDBH":"5","XSFX":"由西向东","XSFXDM":"2","KKMC":"海博道与安平路交口"},{"KKBH":"610401004","HPHM":"津ADN1202","JGSK":"2021-04-01 07:57:29.86","CDBH":"8","XSFX":"由南向北","XSFXDM":"3","KKMC":"和畅路与和风路交口"},{"KKBH":"7208810020000","HPHM":"津CGK667","JGSK":"2021-04-01 07:57:29.884","CDBH":"4","XSFX":"由东向西","XSFXDM":"1","KKMC":"海旭道与安正路交口正向"},{"KKBH":"610276126","HPHM":"津GSS800","JGSK":"2021-04-01 07:57:29.956","CDBH":"1","XSFX":"由东向西","XSFXDM":"1","KKMC":"中新大道与和意路交口"},{"KKBH":"720881002000","HPHM":"冀B978PA","JGSK":"2021-04-01 07:57:29.968","CDBH":"7","XSFX":"由西向东","XSFXDM":"2","KKMC":"海旭道与安正路交口"},{"KKBH":"720891004000","HPHM":"京NLY631","JGSK":"2021-04-01 07:57:30.004","CDBH":"5","XSFX":"由西向东","XSFXDM":"2","KKMC":"海博道与安平路交口"},{"KKBH":"610271009","HPHM":"津MS8795","JGSK":"2021-04-01 07:57:30.026","CDBH":"8","XSFX":"由南向北","XSFXDM":"3","KKMC":"中新大道与泰七路交口"},{"KKBH":"610266117","HPHM":"津NAW911","JGSK":"2021-04-01 07:57:30.034","CDBH":"10","XSFX":"由北向南","XSFXDM":"4","KKMC":"中生大道与和韵路交口"},{"KKBH":"720891004000","HPHM":"车牌","JGSK":"2021-04-01 07:57:30.074","CDBH":"9","XSFX":"由南向北","XSFXDM":"3","KKMC":"海博道与安平路交口"},{"KKBH":"7208910060000","HPHM":"津K63576","JGSK":"2021-04-01 07:57:30.102","CDBH":"7","XSFX":"由西向东","XSFXDM":"2","KKMC":"海博道与永盛路交口正向"},{"KKBH":"7208910060000","HPHM":"津E12704","JGSK":"2021-04-01 07:57:30.111","CDBH":"6","XSFX":"由西向东","XSFXDM":"2","KKMC":"海博道与永盛路交口正向"},{"KKBH":"7205710040000","HPHM":"豫J9Z655","JGSK":"2021-04-01 07:57:30.149","CDBH":"5","XSFX":"由北向南","XSFXDM":"4","KKMC":"动漫东路与动漫中路交口正向"},{"KKBH":"610276124","HPHM":"津DHM510","JGSK":"2021-04-01 07:57:30.151","CDBH":"1","XSFX":"由东向西","XSFXDM":"1","KKMC":"中新大道与中生大道交口"},{"KKBH":"610401004","HPHM":"津FLL315","JGSK":"2021-04-01 07:57:30.17","CDBH":"12","XSFX":"由北向南","XSFXDM":"4","KKMC":"和畅路与和风路交口"},{"KKBH":"610256114","HPHM":"吉B0D2A0","JGSK":"2021-04-01 07:57:30.189","CDBH":"8","XSFX":"由北向南","XSFXDM":"4","KKMC":"中天大道与和旭路交口"},{"KKBH":"610391007","HPHM":"津D05132","JGSK":"2021-04-01 07:57:30.222","CDBH":"11","XSFX":"由北向南","XSFXDM":"4","KKMC":"和韵路与和风路交口"},{"KKBH":"610271008","HPHM":"津HD0486","JGSK":"2021-04-01 07:57:30.227","CDBH":"1","XSFX":"由南向北","XSFXDM":"3","KKMC":"中新大道与航母主题公园支路交口"},{"KKBH":"7280310020000","HPHM":"津RPC983","JGSK":"2021-04-01 07:57:30.229","CDBH":"1","XSFX":"由东向西","XSFXDM":"1","KKMC":"动漫中路与文一路交口正向"},{"KKBH":"7208810020000","HPHM":"京LW2538","JGSK":"2021-04-01 07:57:30.352","CDBH":"6","XSFX":"由西向东","XSFXDM":"2","KKMC":"海旭道与安正路交口正向"},{"KKBH":"610266118","HPHM":"鲁NA370W","JGSK":"2021-04-01 07:57:30.412","CDBH":"10","XSFX":"由北向南","XSFXDM":"4","KKMC":"中生大道与和畅路交口"},{"KKBH":"720881004000","HPHM":"鲁NF0220","JGSK":"2021-04-01 07:57:30.416","CDBH":"9","XSFX":"由西向东","XSFXDM":"2","KKMC":"海旭道与永盛路交口"},{"KKBH":"610271010","HPHM":"津RDE833","JGSK":"2021-04-01 07:57:30.551","CDBH":"8","XSFX":"由北向南","XSFXDM":"4","KKMC":"中新大道与华五路交口"},{"KKBH":"720881002000","HPHM":"津C15R53","JGSK":"2021-04-01 07:57:30.559","CDBH":"1","XSFX":"由东向西","XSFXDM":"1","KKMC":"海旭道与安正路交口"},{"KKBH":"610256114","HPHM":"津C02R17","JGSK":"2021-04-01 07:57:30.593","CDBH":"5","XSFX":"由南向北","XSFXDM":"3","KKMC":"中天大道与和旭路交口"},{"KKBH":"7208910040000","HPHM":"京KAH587","JGSK":"2021-04-01 07:57:30.63","CDBH":"6","XSFX":"由西向东","XSFXDM":"2","KKMC":"海博道与安平路交口正向"},{"KKBH":"720891004000","HPHM":"津RMX666","JGSK":"2021-04-01 07:57:30.638","CDBH":"8","XSFX":"由南向北","XSFXDM":"3","KKMC":"海博道与安平路交口"},{"KKBH":"610256116","HPHM":"黑A5K0D9","JGSK":"2021-04-01 07:57:30.644","CDBH":"10","XSFX":"由北向南","XSFXDM":"4","KKMC":"中天大道与和顺路交口"},{"KKBH":"610256115","HPHM":"津AD59262","JGSK":"2021-04-01 07:57:30.662","CDBH":"5","XSFX":"由西向东","XSFXDM":"2","KKMC":"中天大道与中生大道交口"},{"KKBH":"610256116","HPHM":"津HYV680","JGSK":"2021-04-01 07:57:30.672","CDBH":"11","XSFX":"由北向南","XSFXDM":"4","KKMC":"中天大道与和顺路交口"},{"KKBH":"720561002000","HPHM":"津C81L99","JGSK":"2021-04-01 07:57:30.682","CDBH":"1","XSFX":"由东向西","XSFXDM":"1","KKMC":"动漫北路与文三路交口"},{"KKBH":"7208610030000","HPHM":"车牌","JGSK":"2021-04-01 07:57:30.714","CDBH":"6","XSFX":"由西向东","XSFXDM":"2","KKMC":"海晨道与安明路交口正向"},{"KKBH":"610256115","HPHM":"津AE6789","JGSK":"2021-04-01 07:57:30.734","CDBH":"2","XSFX":"由东向西","XSFXDM":"1","KKMC":"中天大道与中生大道交口"},{"KKBH":"720861003000","HPHM":"鲁AQ7C11","JGSK":"2021-04-01 07:57:30.756","CDBH":"5","XSFX":"由西向东","XSFXDM":"2","KKMC":"海晨道与安明路交口"},{"KKBH":"610256113","HPHM":"川E2303B","JGSK":"2021-04-01 07:57:30.795","CDBH":"4","XSFX":"由南向北","XSFXDM":"3","KKMC":"中天大道与和风路交口"},{"KKBH":"610286127","HPHM":"冀B032R7","JGSK":"2021-04-01 07:57:30.802","CDBH":"7","XSFX":"由南向北","XSFXDM":"3","KKMC":"中津大道与和畅路交口"},{"KKBH":"610276126","HPHM":"津DAL559","JGSK":"2021-04-01 07:57:30.807","CDBH":"2","XSFX":"由东向西","XSFXDM":"1","KKMC":"中新大道与和意路交口"},{"KKBH":"7208810020000","HPHM":"津N28077","JGSK":"2021-04-01 07:57:30.819","CDBH":"5","XSFX":"由西向东","XSFXDM":"2","KKMC":"海旭道与安正路交口正向"},{"KKBH":"7208710020000","HPHM":"车牌","JGSK":"2021-04-01 07:57:30.851","CDBH":"3","XSFX":"由西向东","XSFXDM":"2","KKMC":"安正路与芳菲路交口正向"},{"KKBH":"610401005","HPHM":"津A9E122","JGSK":"2021-04-01 07:57:30.92","CDBH":"1","XSFX":"由东向西","XSFXDM":"1","KKMC":"和畅路与和顺路交口"},{"KKBH":"610271008","HPHM":"冀B2PZ56","JGSK":"2021-04-01 07:57:31.007","CDBH":"5","XSFX":"由北向南","XSFXDM":"4","KKMC":"中新大道与航母主题公园支路交口"},{"KKBH":"610391007","HPHM":"津RK4288","JGSK":"2021-04-01 07:57:31.149","CDBH":"2","XSFX":"由东向西","XSFXDM":"1","KKMC":"和韵路与和风路交口"},{"KKBH":"720891003000","HPHM":"车牌","JGSK":"2021-04-01 07:57:31.192","CDBH":"6","XSFX":"由西向东","XSFXDM":"2","KKMC":"海博道与安正路交口"},{"KKBH":"610256112","HPHM":"津ADV774","JGSK":"2021-04-01 07:57:31.218","CDBH":"9","XSFX":"由南向北","XSFXDM":"3","KKMC":"中天大道与中津大道交口"},{"KKBH":"728031003000","HPHM":"津C31R91","JGSK":"2021-04-01 07:57:31.219","CDBH":"3","XSFX":"由南向北","XSFXDM":"3","KKMC":"动漫中路与文二路交口"},{"KKBH":"7208910030000","HPHM":"津KLZ095","JGSK":"2021-04-01 07:57:31.3","CDBH":"4","XSFX":"由西向东","XSFXDM":"2","KKMC":"海博道与安正路交口正向"},{"KKBH":"610271009","HPHM":"津MS8795","JGSK":"2021-04-01 07:57:31.383","CDBH":"8","XSFX":"由南向北","XSFXDM":"3","KKMC":"中新大道与泰七路交口"},{"KKBH":"610256116","HPHM":"津AWC675","JGSK":"2021-04-01 07:57:31.418","CDBH":"7","XSFX":"由南向北","XSFXDM":"3","KKMC":"中天大道与和顺路交口"},{"KKBH":"610256116","HPHM":"皖EP3031","JGSK":"2021-04-01 07:57:31.47","CDBH":"12","XSFX":"由北向南","XSFXDM":"4","KKMC":"中天大道与和顺路交口"},{"KKBH":"720881002000","HPHM":"车牌","JGSK":"2021-04-01 07:57:31.502","CDBH":"6","XSFX":"由西向东","XSFXDM":"2","KKMC":"海旭道与安正路交口"},{"KKBH":"7208610030000","HPHM":"津QT7967","JGSK":"2021-04-01 07:57:31.523","CDBH":"5","XSFX":"由西向东","XSFXDM":"2","KKMC":"海晨道与安明路交口正向"},{"KKBH":"610401004","HPHM":"津NHJ008","JGSK":"2021-04-01 07:57:31.534","CDBH":"11","XSFX":"由北向南","XSFXDM":"4","KKMC":"和畅路与和风路交口"},{"KKBH":"610256113","HPHM":"津RQW908","JGSK":"2021-04-01 07:57:31.563","CDBH":"8","XSFX":"由北向南","XSFXDM":"4","KKMC":"中天大道与和风路交口"},{"KKBH":"610256115","HPHM":"津MYZ602","JGSK":"2021-04-01 07:57:31.578","CDBH":"5","XSFX":"由西向东","XSFXDM":"2","KKMC":"中天大道与中生大道交口"},{"KKBH":"610391007","HPHM":"津ADE1966","JGSK":"2021-04-01 07:57:31.579","CDBH":"10","XSFX":"由北向南","XSFXDM":"4","KKMC":"和韵路与和风路交口"},{"KKBH":"720891004000","HPHM":"车牌","JGSK":"2021-04-01 07:57:31.598","CDBH":"9","XSFX":"由南向北","XSFXDM":"3","KKMC":"海博道与安平路交口"},{"KKBH":"720891004000","HPHM":"冀BQ910Q","JGSK":"2021-04-01 07:57:31.605","CDBH":"5","XSFX":"由西向东","XSFXDM":"2","KKMC":"海博道与安平路交口"},{"KKBH":"610391007","HPHM":"津GLK345","JGSK":"2021-04-01 07:57:31.619","CDBH":"8","XSFX":"由南向北","XSFXDM":"3","KKMC":"和韵路与和风路交口"},{"KKBH":"7208710020000","HPHM":"津N23432","JGSK":"2021-04-01 07:57:31.622","CDBH":"6","XSFX":"由南向北","XSFXDM":"3","KKMC":"安正路与芳菲路交口正向"},{"KKBH":"610401004","HPHM":"津A3R523","JGSK":"2021-04-01 07:57:31.632","CDBH":"8","XSFX":"由南向北","XSFXDM":"3","KKMC":"和畅路与和风路交口"},{"KKBH":"711","HPHM":"津HY3769","JGSK":"2021-04-01 07:57:31.672","CDBH":"5","XSFX":"由南向北","XSFXDM":"3","KKMC":"不礼让行人中新大道与和旭路交口"},{"KKBH":"610266117","HPHM":"津JLF506","JGSK":"2021-04-01 07:57:31.713","CDBH":"10","XSFX":"由北向南","XSFXDM":"4","KKMC":"中生大道与和韵路交口"},{"KKBH":"720861003000","HPHM":"京QL66H9","JGSK":"2021-04-01 07:57:31.717","CDBH":"4","XSFX":"由西向东","XSFXDM":"2","KKMC":"海晨道与安明路交口"},{"KKBH":"610286127","HPHM":"冀B8W2V9","JGSK":"2021-04-01 07:57:31.763","CDBH":"5","XSFX":"由西向东","XSFXDM":"2","KKMC":"中津大道与和畅路交口"},{"KKBH":"720891004000","HPHM":"冀BS850S","JGSK":"2021-04-01 07:57:31.766","CDBH":"6","XSFX":"由西向东","XSFXDM":"2","KKMC":"海博道与安平路交口"},{"KKBH":"7208610020000","HPHM":"车牌","JGSK":"2021-04-01 07:57:31.783","CDBH":"9","XSFX":"由南向北","XSFXDM":"3","KKMC":"海晨道与安正路交口正向"},{"KKBH":"610271008","HPHM":"车牌","JGSK":"2021-04-01 07:57:31.81","CDBH":"1","XSFX":"由南向北","XSFXDM":"3","KKMC":"中新大道与航母主题公园支路交口"},{"KKBH":"610391007","HPHM":"津RLE689","JGSK":"2021-04-01 07:57:31.819","CDBH":"11","XSFX":"由北向南","XSFXDM":"4","KKMC":"和韵路与和风路交口"},{"KKBH":"720881005000","HPHM":"津RXX527","JGSK":"2021-04-01 07:57:31.842","CDBH":"9","XSFX":"由北向南","XSFXDM":"4","KKMC":"海旭道与明盛路交口"},{"KKBH":"610256115","HPHM":"津NZY317","JGSK":"2021-04-01 07:57:31.854","CDBH":"3","XSFX":"由东向西","XSFXDM":"1","KKMC":"中天大道与中生大道交口"},{"KKBH":"7208910040000","HPHM":"津NTW121","JGSK":"2021-04-01 07:57:31.863","CDBH":"6","XSFX":"由西向东","XSFXDM":"2","KKMC":"海博道与安平路交口正向"},{"KKBH":"610256111","HPHM":"津KFY618","JGSK":"2021-04-01 07:57:31.88","CDBH":"8","XSFX":"由北向南","XSFXDM":"4","KKMC":"中天大道与和惠路交口"},{"KKBH":"610266117","HPHM":"津NFF161","JGSK":"2021-04-01 07:57:31.941","CDBH":"8","XSFX":"由南向北","XSFXDM":"3","KKMC":"中生大道与和韵路交口"},{"KKBH":"610271008","HPHM":"冀B275V2","JGSK":"2021-04-01 07:57:31.951","CDBH":"4","XSFX":"由北向南","XSFXDM":"4","KKMC":"中新大道与航母主题公园支路交口"},{"KKBH":"7280310030000","HPHM":"冀F38NM0","JGSK":"2021-04-01 07:57:32.004","CDBH":"5","XSFX":"由北向南","XSFXDM":"4","KKMC":"动漫中路与文二路交口正向"},{"KKBH":"720881002000","HPHM":"津C8Q061","JGSK":"2021-04-01 07:57:32.047","CDBH":"7","XSFX":"由西向东","XSFXDM":"2","KKMC":"海旭道与安正路交口"},{"KKBH":"7208910030000","HPHM":"津GBY870","JGSK":"2021-04-01 07:57:32.067","CDBH":"6","XSFX":"由西向东","XSFXDM":"2","KKMC":"海博道与安正路交口正向"},{"KKBH":"7208910060000","HPHM":"津AF70868","JGSK":"2021-04-01 07:57:32.071","CDBH":"7","XSFX":"由西向东","XSFXDM":"2","KKMC":"海博道与永盛路交口正向"},{"KKBH":"610286127","HPHM":"赣GC9723","JGSK":"2021-04-01 07:57:32.092","CDBH":"5","XSFX":"由西向东","XSFXDM":"2","KKMC":"中津大道与和畅路交口"},{"KKBH":"610256113","HPHM":"津AZZ779","JGSK":"2021-04-01 07:57:32.096","CDBH":"8","XSFX":"由北向南","XSFXDM":"4","KKMC":"中天大道与和风路交口"},{"KKBH":"610271010","HPHM":"津DXX655","JGSK":"2021-04-01 07:57:32.18","CDBH":"8","XSFX":"由北向南","XSFXDM":"4","KKMC":"中新大道与华五路交口"},{"KKBH":"610391007","HPHM":"津GWJ296","JGSK":"2021-04-01 07:57:32.21","CDBH":"11","XSFX":"由北向南","XSFXDM":"4","KKMC":"和韵路与和风路交口"},{"KKBH":"610276124","HPHM":"冀AM087H","JGSK":"2021-04-01 07:57:32.267","CDBH":"8","XSFX":"由南向北","XSFXDM":"3","KKMC":"中新大道与中生大道交口"},{"KKBH":"610256114","HPHM":"津HAV885","JGSK":"2021-04-01 07:57:32.284","CDBH":"1","XSFX":"由西向东","XSFXDM":"2","KKMC":"中天大道与和旭路交口"},{"KKBH":"7205610020000","HPHM":"津DBT816","JGSK":"2021-04-01 07:57:32.298","CDBH":"2","XSFX":"由东向西","XSFXDM":"1","KKMC":"动漫北路与文三路交口正向"},{"KKBH":"610256116","HPHM":"鲁SCN505","JGSK":"2021-04-01 07:57:32.351","CDBH":"11","XSFX":"由北向南","XSFXDM":"4","KKMC":"中天大道与和顺路交口"},{"KKBH":"610256111","HPHM":"津A6H735","JGSK":"2021-04-01 07:57:32.374","CDBH":"1","XSFX":"由西向东","XSFXDM":"2","KKMC":"中天大道与和惠路交口"},{"KKBH":"720881002000","HPHM":"津NQJ456","JGSK":"2021-04-01 07:57:32.535","CDBH":"10","XSFX":"由南向北","XSFXDM":"3","KKMC":"海旭道与安正路交口"},{"KKBH":"7208910040000","HPHM":"车牌","JGSK":"2021-04-01 07:57:32.595","CDBH":"4","XSFX":"由西向东","XSFXDM":"2","KKMC":"海博道与安平路交口正向"},{"KKBH":"610271010","HPHM":"津NSW907","JGSK":"2021-04-01 07:57:32.717","CDBH":"7","XSFX":"由北向南","XSFXDM":"4","KKMC":"中新大道与华五路交口"},{"KKBH":"7205610020000","HPHM":"津MJJ910","JGSK":"2021-04-01 07:57:32.733","CDBH":"1","XSFX":"由东向西","XSFXDM":"1","KKMC":"动漫北路与文三路交口正向"},{"KKBH":"711","HPHM":"冀B1X5F9","JGSK":"2021-04-01 07:57:32.774","CDBH":"7","XSFX":"由北向南","XSFXDM":"4","KKMC":"不礼让行人中新大道与和旭路交口"},{"KKBH":"720881002000","HPHM":"津ACJ311","JGSK":"2021-04-01 07:57:32.783","CDBH":"6","XSFX":"由西向东","XSFXDM":"2","KKMC":"海旭道与安正路交口"},{"KKBH":"610276124","HPHM":"冀B901J0","JGSK":"2021-04-01 07:57:32.797","CDBH":"3","XSFX":"由东向西","XSFXDM":"1","KKMC":"中新大道与中生大道交口"},{"KKBH":"7209010020000","HPHM":"津AF58550","JGSK":"2021-04-01 07:57:32.801","CDBH":"1","XSFX":"由东向西","XSFXDM":"1","KKMC":"玉林道与安正路交口正向"},{"KKBH":"720891004000","HPHM":"车牌","JGSK":"2021-04-01 07:57:32.803","CDBH":"9","XSFX":"由南向北","XSFXDM":"3","KKMC":"海博道与安平路交口"},{"KKBH":"610256115","HPHM":"苏C88L60","JGSK":"2021-04-01 07:57:32.843","CDBH":"2","XSFX":"由东向西","XSFXDM":"1","KKMC":"中天大道与中生大道交口"},{"KKBH":"711","HPHM":"冀BQ398L","JGSK":"2021-04-01 07:57:32.853","CDBH":"8","XSFX":"由北向南","XSFXDM":"4","KKMC":"不礼让行人中新大道与和旭路交口"},{"KKBH":"720571004000","HPHM":"鲁AA6X12","JGSK":"2021-04-01 07:57:32.908","CDBH":"5","XSFX":"由北向南","XSFXDM":"4","KKMC":"动漫东路与动漫中路交口"},{"KKBH":"610391007","HPHM":"津RTT973","JGSK":"2021-04-01 07:57:32.937","CDBH":"8","XSFX":"由南向北","XSFXDM":"3","KKMC":"和韵路与和风路交口"},{"KKBH":"610271008","HPHM":"津KQ1096","JGSK":"2021-04-01 07:57:32.963","CDBH":"2","XSFX":"由南向北","XSFXDM":"3","KKMC":"中新大道与航母主题公园支路交口"},{"KKBH":"610266118","HPHM":"津HP8601","JGSK":"2021-04-01 07:57:32.972","CDBH":"11","XSFX":"由北向南","XSFXDM":"4","KKMC":"中生大道与和畅路交口"},{"KKBH":"610401004","HPHM":"冀B3A97G","JGSK":"2021-04-01 07:57:33.026","CDBH":"8","XSFX":"由南向北","XSFXDM":"3","KKMC":"和畅路与和风路交口"},{"KKBH":"610391007","HPHM":"鲁G373WW","JGSK":"2021-04-01 07:57:33.03","CDBH":"5","XSFX":"由西向东","XSFXDM":"2","KKMC":"和韵路与和风路交口"},{"KKBH":"7208910030000","HPHM":"车牌","JGSK":"2021-04-01 07:57:33.044","CDBH":"3","XSFX":"由东向西","XSFXDM":"1","KKMC":"海博道与安正路交口正向"},{"KKBH":"610256115","HPHM":"冀DL030A","JGSK":"2021-04-01 07:57:33.062","CDBH":"6","XSFX":"由西向东","XSFXDM":"2","KKMC":"中天大道与中生大道交口"},{"KKBH":"610261004000","HPHM":"津GFR768","JGSK":"2021-04-01 07:57:33.075","CDBH":"3","XSFX":"由南向北","XSFXDM":"3","KKMC":"中生大道与静湖西路（北侧）"},{"KKBH":"610391007","HPHM":"鲁P16Y12","JGSK":"2021-04-01 07:57:33.143","CDBH":"1","XSFX":"由东向西","XSFXDM":"1","KKMC":"和韵路与和风路交口"},{"KKBH":"610271008","HPHM":"冀B2PZ56","JGSK":"2021-04-01 07:57:33.151","CDBH":"5","XSFX":"由北向南","XSFXDM":"4","KKMC":"中新大道与航母主题公园支路交口"},{"KKBH":"7208910050000","HPHM":"津E02575","JGSK":"2021-04-01 07:57:33.17","CDBH":"4","XSFX":"由东向西","XSFXDM":"1","KKMC":"海博道与安明路交口正向"},{"KKBH":"720891006000","HPHM":"津FCB128","JGSK":"2021-04-01 07:57:33.204","CDBH":"7","XSFX":"由西向东","XSFXDM":"2","KKMC":"海博道与永盛路交口"},{"KKBH":"610276124","HPHM":"鲁M5C232","JGSK":"2021-04-01 07:57:33.307","CDBH":"7","XSFX":"由南向北","XSFXDM":"3","KKMC":"中新大道与中生大道交口"},{"KKBH":"7208610030000","HPHM":"辽JGH712","JGSK":"2021-04-01 07:57:33.325","CDBH":"4","XSFX":"由西向东","XSFXDM":"2","KKMC":"海晨道与安明路交口正向"},{"KKBH":"610256115","HPHM":"津HCL536","JGSK":"2021-04-01 07:57:33.337","CDBH":"3","XSFX":"由东向西","XSFXDM":"1","KKMC":"中天大道与中生大道交口"},{"KKBH":"6102610030000","HPHM":"津C61D69","JGSK":"2021-04-01 07:57:33.343","CDBH":"1","XSFX":"由东向西","XSFXDM":"1","KKMC":"中生大道与静湖南路交口正向"},{"KKBH":"7208810020000","HPHM":"皖AYZ902","JGSK":"2021-04-01 07:57:33.361","CDBH":"5","XSFX":"由西向东","XSFXDM":"2","KKMC":"海旭道与安正路交口正向"},{"KKBH":"7208910030000","HPHM":"津N29193","JGSK":"2021-04-01 07:57:33.401","CDBH":"4","XSFX":"由西向东","XSFXDM":"2","KKMC":"海博道与安正路交口正向"},{"KKBH":"610256112","HPHM":"津GKY609","JGSK":"2021-04-01 07:57:33.422","CDBH":"9","XSFX":"由南向北","XSFXDM":"3","KKMC":"中天大道与中津大道交口"},{"KKBH":"610256111","HPHM":"津DCB519","JGSK":"2021-04-01 07:57:33.43","CDBH":"4","XSFX":"由南向北","XSFXDM":"3","KKMC":"中天大道与和惠路交口"},{"KKBH":"610276124","HPHM":"津C571N1","JGSK":"2021-04-01 07:57:33.526","CDBH":"11","XSFX":"由北向南","XSFXDM":"4","KKMC":"中新大道与中生大道交口"},{"KKBH":"720891004000","HPHM":"冀BR812S","JGSK":"2021-04-01 07:57:33.527","CDBH":"6","XSFX":"由西向东","XSFXDM":"2","KKMC":"海博道与安平路交口"},{"KKBH":"610276124","HPHM":"津C571N1","JGSK":"2021-04-01 07:57:33.527","CDBH":"11","XSFX":"由北向南","XSFXDM":"4","KKMC":"中新大道与中生大道交口"},{"KKBH":"610271009","HPHM":"冀BQ770T","JGSK":"2021-04-01 07:57:33.537","CDBH":"8","XSFX":"由南向北","XSFXDM":"3","KKMC":"中新大道与泰七路交口"},{"KKBH":"610256115","HPHM":"津DGE813","JGSK":"2021-04-01 07:57:33.538","CDBH":"4","XSFX":"由西向东","XSFXDM":"2","KKMC":"中天大道与中生大道交口"},{"KKBH":"610256116","HPHM":"津NXW168","JGSK":"2021-04-01 07:57:33.556","CDBH":"12","XSFX":"由北向南","XSFXDM":"4","KKMC":"中天大道与和顺路交口"},{"KKBH":"7208910040000","HPHM":"车牌","JGSK":"2021-04-01 07:57:33.558","CDBH":"6","XSFX":"由西向东","XSFXDM":"2","KKMC":"海博道与安平路交口正向"},{"KKBH":"610271008","HPHM":"车牌","JGSK":"2021-04-01 07:57:33.598","CDBH":"1","XSFX":"由南向北","XSFXDM":"3","KKMC":"中新大道与航母主题公园支路交口"},{"KKBH":"610271008","HPHM":"车牌","JGSK":"2021-04-01 07:57:33.599","CDBH":"2","XSFX":"由南向北","XSFXDM":"3","KKMC":"中新大道与航母主题公园支路交口"},{"KKBH":"728031003000","HPHM":"津A7G212","JGSK":"2021-04-01 07:57:33.698","CDBH":"3","XSFX":"由南向北","XSFXDM":"3","KKMC":"动漫中路与文二路交口"},{"KKBH":"7208910090000","HPHM":"津AS0800","JGSK":"2021-04-01 07:57:33.727","CDBH":"1","XSFX":"由西向东","XSFXDM":"2","KKMC":"海博道与弘通路交口正向"},{"KKBH":"610391007","HPHM":"津KG7357","JGSK":"2021-04-01 07:57:33.739","CDBH":"12","XSFX":"由北向南","XSFXDM":"4","KKMC":"和韵路与和风路交口"},{"KKBH":"720881002000","HPHM":"津CGK667","JGSK":"2021-04-01 07:57:33.793","CDBH":"4","XSFX":"由东向西","XSFXDM":"1","KKMC":"海旭道与安正路交口"},{"KKBH":"610271010","HPHM":"川B4QZ83","JGSK":"2021-04-01 07:57:33.796","CDBH":"8","XSFX":"由北向南","XSFXDM":"4","KKMC":"中新大道与华五路交口"},{"KKBH":"610256116","HPHM":"京Q6XV91","JGSK":"2021-04-01 07:57:33.837","CDBH":"10","XSFX":"由北向南","XSFXDM":"4","KKMC":"中天大道与和顺路交口"},{"KKBH":"610271008","HPHM":"冀CXR224","JGSK":"2021-04-01 07:57:33.907","CDBH":"1","XSFX":"由南向北","XSFXDM":"3","KKMC":"中新大道与航母主题公园支路交口"},{"KKBH":"711","HPHM":"冀B3C62S","JGSK":"2021-04-01 07:57:33.991","CDBH":"5","XSFX":"由南向北","XSFXDM":"3","KKMC":"不礼让行人中新大道与和旭路交口"},{"KKBH":"610276126","HPHM":"津GSS800","JGSK":"2021-04-01 07:57:34.007","CDBH":"1","XSFX":"由东向西","XSFXDM":"1","KKMC":"中新大道与和意路交口"},{"KKBH":"720891004000","HPHM":"京KAH587","JGSK":"2021-04-01 07:57:34.011","CDBH":"5","XSFX":"由西向东","XSFXDM":"2","KKMC":"海博道与安平路交口"},{"KKBH":"610256115","HPHM":"津E22573","JGSK":"2021-04-01 07:57:34.022","CDBH":"5","XSFX":"由西向东","XSFXDM":"2","KKMC":"中天大道与中生大道交口"},{"KKBH":"610266117","HPHM":"津NZK359","JGSK":"2021-04-01 07:57:34.121","CDBH":"10","XSFX":"由北向南","XSFXDM":"4","KKMC":"中生大道与和韵路交口"},{"KKBH":"720881002000","HPHM":"冀B7YT99","JGSK":"2021-04-01 07:57:34.126","CDBH":"7","XSFX":"由西向东","XSFXDM":"2","KKMC":"海旭道与安正路交口"},{"KKBH":"610276126","HPHM":"冀AF13X6","JGSK":"2021-04-01 07:57:34.167","CDBH":"2","XSFX":"由东向西","XSFXDM":"1","KKMC":"中新大道与和意路交口"},{"KKBH":"7205610020000","HPHM":"津H03569","JGSK":"2021-04-01 07:57:34.178","CDBH":"3","XSFX":"由西向东","XSFXDM":"2","KKMC":"动漫北路与文三路交口正向"},{"KKBH":"610401004","HPHM":"津HZR758","JGSK":"2021-04-01 07:57:34.186","CDBH":"4","XSFX":"由西向东","XSFXDM":"2","KKMC":"和畅路与和风路交口"},{"KKBH":"7209010020000","HPHM":"晋BUL011","JGSK":"2021-04-01 07:57:34.202","CDBH":"8","XSFX":"由南向北","XSFXDM":"3","KKMC":"玉林道与安正路交口正向"},{"KKBH":"610266118","HPHM":"冀B8MU63","JGSK":"2021-04-01 07:57:34.234","CDBH":"8","XSFX":"由南向北","XSFXDM":"3","KKMC":"中生大道与和畅路交口"},{"KKBH":"720881002000","HPHM":"津KEV100","JGSK":"2021-04-01 07:57:34.241","CDBH":"1","XSFX":"由东向西","XSFXDM":"1","KKMC":"海旭道与安正路交口"},{"KKBH":"7208910050000","HPHM":"津C68101","JGSK":"2021-04-01 07:57:34.278","CDBH":"7","XSFX":"由西向东","XSFXDM":"2","KKMC":"海博道与安明路交口正向"},{"KKBH":"7208810020000","HPHM":"津C85S71","JGSK":"2021-04-01 07:57:34.337","CDBH":"10","XSFX":"由南向北","XSFXDM":"3","KKMC":"海旭道与安正路交口正向"},{"KKBH":"720881002000","HPHM":"吉A9393U","JGSK":"2021-04-01 07:57:34.382","CDBH":"6","XSFX":"由西向东","XSFXDM":"2","KKMC":"海旭道与安正路交口"},{"KKBH":"610391007","HPHM":"津AD62835","JGSK":"2021-04-01 07:57:34.385","CDBH":"10","XSFX":"由北向南","XSFXDM":"4","KKMC":"和韵路与和风路交口"},{"KKBH":"610401004","HPHM":"冀B3H9C3","JGSK":"2021-04-01 07:57:34.41","CDBH":"11","XSFX":"由北向南","XSFXDM":"4","KKMC":"和畅路与和风路交口"},{"KKBH":"711","HPHM":"津C36930","JGSK":"2021-04-01 07:57:34.411","CDBH":"2","XSFX":"由东向西","XSFXDM":"1","KKMC":"不礼让行人中新大道与和旭路交口"},{"KKBH":"7208910040000","HPHM":"车牌","JGSK":"2021-04-01 07:57:34.415","CDBH":"6","XSFX":"由西向东","XSFXDM":"2","KKMC":"海博道与安平路交口正向"},{"KKBH":"610391007","HPHM":"津AFM082","JGSK":"2021-04-01 07:57:34.44","CDBH":"4","XSFX":"由西向东","XSFXDM":"2","KKMC":"和韵路与和风路交口"},{"KKBH":"610256113","HPHM":"津C51325","JGSK":"2021-04-01 07:57:34.525","CDBH":"7","XSFX":"由北向南","XSFXDM":"4","KKMC":"中天大道与和风路交口"},{"KKBH":"610401004","HPHM":"津A3R523","JGSK":"2021-04-01 07:57:34.626","CDBH":"9","XSFX":"由南向北","XSFXDM":"3","KKMC":"和畅路与和风路交口"},{"KKBH":"610391008","HPHM":"津A00296D","JGSK":"2021-04-01 07:57:34.63","CDBH":"2","XSFX":"由东向西","XSFXDM":"1","KKMC":"和韵路与和旭路交口"},{"KKBH":"7280310060000","HPHM":"吉A9T85P","JGSK":"2021-04-01 07:57:34.666","CDBH":"6","XSFX":"由南向北","XSFXDM":"3","KKMC":"动漫中路与文三路交口正向"},{"KKBH":"7208610030000","HPHM":"津A9U176","JGSK":"2021-04-01 07:57:34.679","CDBH":"7","XSFX":"由南向北","XSFXDM":"3","KKMC":"海晨道与安明路交口正向"},{"KKBH":"610271010","HPHM":"津C1S008","JGSK":"2021-04-01 07:57:34.717","CDBH":"7","XSFX":"由北向南","XSFXDM":"4","KKMC":"中新大道与华五路交口"},{"KKBH":"720891004000","HPHM":"冀BS850S","JGSK":"2021-04-01 07:57:34.721","CDBH":"7","XSFX":"由南向北","XSFXDM":"3","KKMC":"海博道与安平路交口"},{"KKBH":"610256115","HPHM":"津NFH028","JGSK":"2021-04-01 07:57:34.736","CDBH":"1","XSFX":"由东向西","XSFXDM":"1","KKMC":"中天大道与中生大道交口"},{"KKBH":"610401005","HPHM":"津GNB377","JGSK":"2021-04-01 07:57:34.762","CDBH":"8","XSFX":"由南向北","XSFXDM":"3","KKMC":"和畅路与和顺路交口"},{"KKBH":"711","HPHM":"津FHD528","JGSK":"2021-04-01 07:57:34.776","CDBH":"7","XSFX":"由北向南","XSFXDM":"4","KKMC":"不礼让行人中新大道与和旭路交口"},{"KKBH":"610256113","HPHM":"津JN5853","JGSK":"2021-04-01 07:57:34.784","CDBH":"2","XSFX":"由西向东","XSFXDM":"2","KKMC":"中天大道与和风路交口"},{"KKBH":"610276124","HPHM":"鲁AC1T20","JGSK":"2021-04-01 07:57:34.826","CDBH":"8","XSFX":"由南向北","XSFXDM":"3","KKMC":"中新大道与中生大道交口"},{"KKBH":"720881002000","HPHM":"鲁VT503L","JGSK":"2021-04-01 07:57:34.856","CDBH":"10","XSFX":"由南向北","XSFXDM":"3","KKMC":"海旭道与安正路交口"},{"KKBH":"720891003000","HPHM":"车牌","JGSK":"2021-04-01 07:57:34.869","CDBH":"6","XSFX":"由西向东","XSFXDM":"2","KKMC":"海博道与安正路交口"},{"KKBH":"610401004","HPHM":"津DYN355","JGSK":"2021-04-01 07:57:34.893","CDBH":"12","XSFX":"由北向南","XSFXDM":"4","KKMC":"和畅路与和风路交口"},{"KKBH":"610401004","HPHM":"冀BZ956Z","JGSK":"2021-04-01 07:57:34.905","CDBH":"11","XSFX":"由北向南","XSFXDM":"4","KKMC":"和畅路与和风路交口"},{"KKBH":"610256116","HPHM":"黑A5K0D9","JGSK":"2021-04-01 07:57:34.914","CDBH":"10","XSFX":"由北向南","XSFXDM":"4","KKMC":"中天大道与和顺路交口"},{"KKBH":"610391007","HPHM":"津J52018","JGSK":"2021-04-01 07:57:34.935","CDBH":"10","XSFX":"由北向南","XSFXDM":"4","KKMC":"和韵路与和风路交口"},{"KKBH":"7208910040000","HPHM":"车牌","JGSK":"2021-04-01 07:57:34.938","CDBH":"5","XSFX":"由西向东","XSFXDM":"2","KKMC":"海博道与安平路交口正向"},{"KKBH":"720571004000","HPHM":"豫J9Z655","JGSK":"2021-04-01 07:57:34.988","CDBH":"5","XSFX":"由北向南","XSFXDM":"4","KKMC":"动漫东路与动漫中路交口"},{"KKBH":"720891004000","HPHM":"冀JXY508","JGSK":"2021-04-01 07:57:35.046","CDBH":"6","XSFX":"由西向东","XSFXDM":"2","KKMC":"海博道与安平路交口"},{"KKBH":"610256115","HPHM":"津HEE612","JGSK":"2021-04-01 07:57:35.081","CDBH":"4","XSFX":"由西向东","XSFXDM":"2","KKMC":"中天大道与中生大道交口"},{"KKBH":"610261004000","HPHM":"津C167V6","JGSK":"2021-04-01 07:57:35.089","CDBH":"5","XSFX":"由北向南","XSFXDM":"4","KKMC":"中生大道与静湖西路（北侧）"},{"KKBH":"610256112","HPHM":"津C25Y09","JGSK":"2021-04-01 07:57:35.12","CDBH":"9","XSFX":"由南向北","XSFXDM":"3","KKMC":"中天大道与中津大道交口"},{"KKBH":"610286127","HPHM":"冀B8W2V9","JGSK":"2021-04-01 07:57:35.132","CDBH":"6","XSFX":"由西向东","XSFXDM":"2","KKMC":"中津大道与和畅路交口"},{"KKBH":"610256115","HPHM":"冀B2S2D2","JGSK":"2021-04-01 07:57:35.154","CDBH":"6","XSFX":"由西向东","XSFXDM":"2","KKMC":"中天大道与中生大道交口"},{"KKBH":"610256111","HPHM":"冀B3Q776","JGSK":"2021-04-01 07:57:35.228","CDBH":"8","XSFX":"由北向南","XSFXDM":"4","KKMC":"中天大道与和惠路交口"},{"KKBH":"610276126","HPHM":"津KTY501","JGSK":"2021-04-01 07:57:35.239","CDBH":"2","XSFX":"由东向西","XSFXDM":"1","KKMC":"中新大道与和意路交口"},{"KKBH":"610271008","HPHM":"津KQ1096","JGSK":"2021-04-01 07:57:35.266","CDBH":"2","XSFX":"由南向北","XSFXDM":"3","KKMC":"中新大道与航母主题公园支路交口"},{"KKBH":"720891004000","HPHM":"车牌","JGSK":"2021-04-01 07:57:35.278","CDBH":"9","XSFX":"由南向北","XSFXDM":"3","KKMC":"海博道与安平路交口"},{"KKBH":"610256113","HPHM":"津HSD017","JGSK":"2021-04-01 07:57:35.286","CDBH":"2","XSFX":"由西向东","XSFXDM":"2","KKMC":"中天大道与和风路交口"},{"KKBH":"610256115","HPHM":"津H68960","JGSK":"2021-04-01 07:57:35.294","CDBH":"6","XSFX":"由西向东","XSFXDM":"2","KKMC":"中天大道与中生大道交口"},{"KKBH":"610276124","HPHM":"津FAW779","JGSK":"2021-04-01 07:57:35.313","CDBH":"7","XSFX":"由南向北","XSFXDM":"3","KKMC":"中新大道与中生大道交口"},{"KKBH":"7208810020000","HPHM":"津GDX202","JGSK":"2021-04-01 07:57:35.396","CDBH":"6","XSFX":"由西向东","XSFXDM":"2","KKMC":"海旭道与安正路交口正向"},{"KKBH":"720891003000","HPHM":"车牌","JGSK":"2021-04-01 07:57:35.398","CDBH":"8","XSFX":"由南向北","XSFXDM":"3","KKMC":"海博道与安正路交口"},{"KKBH":"720561002000","HPHM":"津DBT816","JGSK":"2021-04-01 07:57:35.403","CDBH":"2","XSFX":"由东向西","XSFXDM":"1","KKMC":"动漫北路与文三路交口"},{"KKBH":"720861002000","HPHM":"冀B6G3M6","JGSK":"2021-04-01 07:57:35.442","CDBH":"8","XSFX":"由南向北","XSFXDM":"3","KKMC":"海晨道与安正路交口"},{"KKBH":"720891004000","HPHM":"津NTW121","JGSK":"2021-04-01 07:57:35.448","CDBH":"5","XSFX":"由西向东","XSFXDM":"2","KKMC":"海博道与安平路交口"},{"KKBH":"720861003000","HPHM":"津AY7681","JGSK":"2021-04-01 07:57:35.48","CDBH":"4","XSFX":"由西向东","XSFXDM":"2","KKMC":"海晨道与安明路交口"},{"KKBH":"610256111","HPHM":"津B02962","JGSK":"2021-04-01 07:57:35.494","CDBH":"2","XSFX":"由西向东","XSFXDM":"2","KKMC":"中天大道与和惠路交口"},{"KKBH":"7208510020000","HPHM":"晋KE9670","JGSK":"2021-04-01 07:57:35.506","CDBH":"7","XSFX":"由北向南","XSFXDM":"4","KKMC":"碧水道与安正路交口正向"},{"KKBH":"610401005","HPHM":"津MYB661","JGSK":"2021-04-01 07:57:35.521","CDBH":"1","XSFX":"由东向西","XSFXDM":"1","KKMC":"和畅路与和顺路交口"},{"KKBH":"7208910030000","HPHM":"津GNQ816","JGSK":"2021-04-01 07:57:35.532","CDBH":"4","XSFX":"由西向东","XSFXDM":"2","KKMC":"海博道与安正路交口正向"},{"KKBH":"610276124","HPHM":"津JZH870","JGSK":"2021-04-01 07:57:35.555","CDBH":"3","XSFX":"由东向西","XSFXDM":"1","KKMC":"中新大道与中生大道交口"},{"KKBH":"610271008","HPHM":"津HHT928","JGSK":"2021-04-01 07:57:35.746","CDBH":"1","XSFX":"由南向北","XSFXDM":"3","KKMC":"中新大道与航母主题公园支路交口"},{"KKBH":"610271009","HPHM":"津LCA551","JGSK":"2021-04-01 07:57:35.76","CDBH":"10","XSFX":"由北向南","XSFXDM":"4","KKMC":"中新大道与泰七路交口"},{"KKBH":"610276124","HPHM":"津JYT967","JGSK":"2021-04-01 07:57:35.849","CDBH":"11","XSFX":"由北向南","XSFXDM":"4","KKMC":"中新大道与中生大道交口"},{"KKBH":"610256111","HPHM":"津HWD039","JGSK":"2021-04-01 07:57:35.89","CDBH":"4","XSFX":"由南向北","XSFXDM":"3","KKMC":"中天大道与和惠路交口"},{"KKBH":"720881002000","HPHM":"冀BZ173N","JGSK":"2021-04-01 07:57:35.89","CDBH":"7","XSFX":"由西向东","XSFXDM":"2","KKMC":"海旭道与安正路交口"},{"KKBH":"7208610030000","HPHM":"冀G2873E","JGSK":"2021-04-01 07:57:35.893","CDBH":"11","XSFX":"由北向南","XSFXDM":"4","KKMC":"海晨道与安明路交口正向"},{"KKBH":"610276124","HPHM":"冀F66P39","JGSK":"2021-04-01 07:57:35.93","CDBH":"1","XSFX":"由东向西","XSFXDM":"1","KKMC":"中新大道与中生大道交口"},{"KKBH":"720891004000","HPHM":"津A3L971","JGSK":"2021-04-01 07:57:36.006","CDBH":"5","XSFX":"由西向东","XSFXDM":"2","KKMC":"海博道与安平路交口"},{"KKBH":"610271010","HPHM":"津A36Q66","JGSK":"2021-04-01 07:57:36.036","CDBH":"8","XSFX":"由北向南","XSFXDM":"4","KKMC":"中新大道与华五路交口"},{"KKBH":"610271009","HPHM":"冀BQ770T","JGSK":"2021-04-01 07:57:36.103","CDBH":"8","XSFX":"由南向北","XSFXDM":"3","KKMC":"中新大道与泰七路交口"},{"KKBH":"7208810020000","HPHM":"津NST886","JGSK":"2021-04-01 07:57:36.104","CDBH":"5","XSFX":"由西向东","XSFXDM":"2","KKMC":"海旭道与安正路交口正向"},{"KKBH":"6103261420000","HPHM":"津A09868D","JGSK":"2021-04-01 07:57:36.223","CDBH":"4","XSFX":"由西向东","XSFXDM":"2","KKMC":"中成大道与泰七路交口正向"},{"KKBH":"610256112","HPHM":"冀B99DK0","JGSK":"2021-04-01 07:57:36.275","CDBH":"2","XSFX":"由东向西","XSFXDM":"1","KKMC":"中天大道与中津大道交口"},{"KKBH":"7208910040000","HPHM":"津KEN322","JGSK":"2021-04-01 07:57:36.319","CDBH":"6","XSFX":"由西向东","XSFXDM":"2","KKMC":"海博道与安平路交口正向"},{"KKBH":"720891004000","HPHM":"冀BR812S","JGSK":"2021-04-01 07:57:36.32","CDBH":"7","XSFX":"由南向北","XSFXDM":"3","KKMC":"海博道与安平路交口"},{"KKBH":"610256112","HPHM":"津AW6080","JGSK":"2021-04-01 07:57:36.35","CDBH":"6","XSFX":"由西向东","XSFXDM":"2","KKMC":"中天大道与中津大道交口"},{"KKBH":"720891003000","HPHM":"津B5W2Q7","JGSK":"2021-04-01 07:57:36.363","CDBH":"7","XSFX":"由南向北","XSFXDM":"3","KKMC":"海博道与安正路交口"},{"KKBH":"610256112","HPHM":"津HK6778","JGSK":"2021-04-01 07:57:36.377","CDBH":"8","XSFX":"由南向北","XSFXDM":"3","KKMC":"中天大道与中津大道交口"},{"KKBH":"610266118","HPHM":"津AD20176","JGSK":"2021-04-01 07:57:36.44","CDBH":"7","XSFX":"由南向北","XSFXDM":"3","KKMC":"中生大道与和畅路交口"},{"KKBH":"711","HPHM":"津H58690","JGSK":"2021-04-01 07:57:36.534","CDBH":"8","XSFX":"由北向南","XSFXDM":"4","KKMC":"不礼让行人中新大道与和旭路交口"},{"KKBH":"610276124","HPHM":"津A22H67","JGSK":"2021-04-01 07:57:36.537","CDBH":"8","XSFX":"由南向北","XSFXDM":"3","KKMC":"中新大道与中生大道交口"},{"KKBH":"610391007","HPHM":"津D05132","JGSK":"2021-04-01 07:57:36.545","CDBH":"12","XSFX":"由北向南","XSFXDM":"4","KKMC":"和韵路与和风路交口"},{"KKBH":"711","HPHM":"津CGR696","JGSK":"2021-04-01 07:57:36.551","CDBH":"5","XSFX":"由南向北","XSFXDM":"3","KKMC":"不礼让行人中新大道与和旭路交口"},{"KKBH":"720881002000","HPHM":"津N28077","JGSK":"2021-04-01 07:57:36.554","CDBH":"5","XSFX":"由西向东","XSFXDM":"2","KKMC":"海旭道与安正路交口"},{"KKBH":"610256115","HPHM":"苏C88L60","JGSK":"2021-04-01 07:57:36.573","CDBH":"2","XSFX":"由东向西","XSFXDM":"1","KKMC":"中天大道与中生大道交口"},{"KKBH":"7208910090000","HPHM":"津AS0836","JGSK":"2021-04-01 07:57:36.628","CDBH":"2","XSFX":"由西向东","XSFXDM":"2","KKMC":"海博道与弘通路交口正向"},{"KKBH":"7205610020000","HPHM":"鲁NQ15V0","JGSK":"2021-04-01 07:57:36.669","CDBH":"1","XSFX":"由东向西","XSFXDM":"1","KKMC":"动漫北路与文三路交口正向"},{"KKBH":"610271010","HPHM":"蒙A782RN","JGSK":"2021-04-01 07:57:36.677","CDBH":"7","XSFX":"由北向南","XSFXDM":"4","KKMC":"中新大道与华五路交口"},{"KKBH":"610401004","HPHM":"津RCV222","JGSK":"2021-04-01 07:57:36.723","CDBH":"11","XSFX":"由北向南","XSFXDM":"4","KKMC":"和畅路与和风路交口"},{"KKBH":"610256115","HPHM":"吉A9026S","JGSK":"2021-04-01 07:57:36.735","CDBH":"6","XSFX":"由西向东","XSFXDM":"2","KKMC":"中天大道与中生大道交口"},{"KKBH":"610276125","HPHM":"车牌","JGSK":"2021-04-01 07:57:36.796","CDBH":"8","XSFX":"由北向南","XSFXDM":"4","KKMC":"中新大道与和顺路交口"},{"KKBH":"610276124","HPHM":"津C571N1","JGSK":"2021-04-01 07:57:36.815","CDBH":"11","XSFX":"由北向南","XSFXDM":"4","KKMC":"中新大道与中生大道交口"},{"KKBH":"610256111","HPHM":"津KFY618","JGSK":"2021-04-01 07:57:36.823","CDBH":"9","XSFX":"由北向南","XSFXDM":"4","KKMC":"中天大道与和惠路交口"},{"KKBH":"610391007","HPHM":"津HKX913","JGSK":"2021-04-01 07:57:36.85","CDBH":"11","XSFX":"由北向南","XSFXDM":"4","KKMC":"和韵路与和风路交口"},{"KKBH":"610256113","HPHM":"川E2303B","JGSK":"2021-04-01 07:57:36.851","CDBH":"4","XSFX":"由南向北","XSFXDM":"3","KKMC":"中天大道与和风路交口"},{"KKBH":"711","HPHM":"津C67V82","JGSK":"2021-04-01 07:57:36.852","CDBH":"7","XSFX":"由北向南","XSFXDM":"4","KKMC":"不礼让行人中新大道与和旭路交口"},{"KKBH":"610271008","HPHM":"车牌","JGSK":"2021-04-01 07:57:36.873","CDBH":"2","XSFX":"由南向北","XSFXDM":"3","KKMC":"中新大道与航母主题公园支路交口"},{"KKBH":"720891004000","HPHM":"津JAZ106","JGSK":"2021-04-01 07:57:36.887","CDBH":"5","XSFX":"由西向东","XSFXDM":"2","KKMC":"海博道与安平路交口"},{"KKBH":"610276124","HPHM":"冀BX3960","JGSK":"2021-04-01 07:57:36.908","CDBH":"8","XSFX":"由南向北","XSFXDM":"3","KKMC":"中新大道与中生大道交口"},{"KKBH":"610276124","HPHM":"晋BUK102","JGSK":"2021-04-01 07:57:36.909","CDBH":"7","XSFX":"由南向北","XSFXDM":"3","KKMC":"中新大道与中生大道交口"},{"KKBH":"720861003000","HPHM":"津FNP588","JGSK":"2021-04-01 07:57:36.917","CDBH":"4","XSFX":"由西向东","XSFXDM":"2","KKMC":"海晨道与安明路交口"},{"KKBH":"720891003000","HPHM":"车牌","JGSK":"2021-04-01 07:57:36.951","CDBH":"6","XSFX":"由西向东","XSFXDM":"2","KKMC":"海博道与安正路交口"},{"KKBH":"610266117","HPHM":"津C189N3","JGSK":"2021-04-01 07:57:36.953","CDBH":"10","XSFX":"由北向南","XSFXDM":"4","KKMC":"中生大道与和韵路交口"},{"KKBH":"610271008","HPHM":"车牌","JGSK":"2021-04-01 07:57:36.957","CDBH":"1","XSFX":"由南向北","XSFXDM":"3","KKMC":"中新大道与航母主题公园支路交口"},{"KKBH":"610256114","HPHM":"津JCB608","JGSK":"2021-04-01 07:57:36.999","CDBH":"5","XSFX":"由南向北","XSFXDM":"3","KKMC":"中天大道与和旭路交口"},{"KKBH":"610276125","HPHM":"鄂RA0867","JGSK":"2021-04-01 07:57:37.007","CDBH":"2","XSFX":"由东向西","XSFXDM":"1","KKMC":"中新大道与和顺路交口"},{"KKBH":"720891004000","HPHM":"苏A9H6N5","JGSK":"2021-04-01 07:57:37.047","CDBH":"4","XSFX":"由西向东","XSFXDM":"2","KKMC":"海博道与安平路交口"},{"KKBH":"610256114","HPHM":"津DYH929","JGSK":"2021-04-01 07:57:37.152","CDBH":"1","XSFX":"由西向东","XSFXDM":"2","KKMC":"中天大道与和旭路交口"},{"KKBH":"7208610030000","HPHM":"津NGY811","JGSK":"2021-04-01 07:57:37.185","CDBH":"4","XSFX":"由西向东","XSFXDM":"2","KKMC":"海晨道与安明路交口正向"},{"KKBH":"720891004000","HPHM":"车牌","JGSK":"2021-04-01 07:57:37.205","CDBH":"9","XSFX":"由南向北","XSFXDM":"3","KKMC":"海博道与安平路交口"},{"KKBH":"720561002000","HPHM":"豫MJJ910","JGSK":"2021-04-01 07:57:37.245","CDBH":"1","XSFX":"由东向西","XSFXDM":"1","KKMC":"动漫北路与文三路交口"},{"KKBH":"610276124","HPHM":"津RT6960","JGSK":"2021-04-01 07:57:37.281","CDBH":"10","XSFX":"由北向南","XSFXDM":"4","KKMC":"中新大道与中生大道交口"},{"KKBH":"610256113","HPHM":"津AZZ779","JGSK":"2021-04-01 07:57:37.329","CDBH":"8","XSFX":"由北向南","XSFXDM":"4","KKMC":"中天大道与和风路交口"},{"KKBH":"610256115","HPHM":"冀GMQ457","JGSK":"2021-04-01 07:57:37.354","CDBH":"3","XSFX":"由东向西","XSFXDM":"1","KKMC":"中天大道与中生大道交口"},{"KKBH":"610276125","HPHM":"津HVX078","JGSK":"2021-04-01 07:57:37.356","CDBH":"7","XSFX":"由北向南","XSFXDM":"4","KKMC":"中新大道与和顺路交口"},{"KKBH":"610256115","HPHM":"津AY2285","JGSK":"2021-04-01 07:57:37.374","CDBH":"5","XSFX":"由西向东","XSFXDM":"2","KKMC":"中天大道与中生大道交口"},{"KKBH":"610391007","HPHM":"津JYZ107","JGSK":"2021-04-01 07:57:37.381","CDBH":"10","XSFX":"由北向南","XSFXDM":"4","KKMC":"和韵路与和风路交口"},{"KKBH":"728031003000","HPHM":"冀F38NM0","JGSK":"2021-04-01 07:57:37.382","CDBH":"5","XSFX":"由北向南","XSFXDM":"4","KKMC":"动漫中路与文二路交口"},{"KKBH":"7208910060000","HPHM":"豫AN1C52","JGSK":"2021-04-01 07:57:37.395","CDBH":"7","XSFX":"由西向东","XSFXDM":"2","KKMC":"海博道与永盛路交口正向"},{"KKBH":"610256116","HPHM":"津NN2685","JGSK":"2021-04-01 07:57:37.396","CDBH":"12","XSFX":"由北向南","XSFXDM":"4","KKMC":"中天大道与和顺路交口"},{"KKBH":"610401005","HPHM":"冀B8T9M6","JGSK":"2021-04-01 07:57:37.401","CDBH":"7","XSFX":"由南向北","XSFXDM":"3","KKMC":"和畅路与和顺路交口"},{"KKBH":"720881002000","HPHM":"京LW2538","JGSK":"2021-04-01 07:57:37.41","CDBH":"7","XSFX":"由西向东","XSFXDM":"2","KKMC":"海旭道与安正路交口"},{"KKBH":"720891004000","HPHM":"冀B3P9J7","JGSK":"2021-04-01 07:57:37.439","CDBH":"7","XSFX":"由南向北","XSFXDM":"3","KKMC":"海博道与安平路交口"},{"KKBH":"610271009","HPHM":"津LCA551","JGSK":"2021-04-01 07:57:37.442","CDBH":"10","XSFX":"由北向南","XSFXDM":"4","KKMC":"中新大道与泰七路交口"},{"KKBH":"610256113","HPHM":"津A8Z412","JGSK":"2021-04-01 07:57:37.464","CDBH":"2","XSFX":"由西向东","XSFXDM":"2","KKMC":"中天大道与和风路交口"},{"KKBH":"7208710020000","HPHM":"津JNW258","JGSK":"2021-04-01 07:57:37.474","CDBH":"3","XSFX":"由西向东","XSFXDM":"2","KKMC":"安正路与芳菲路交口正向"},{"KKBH":"720561002000","HPHM":"津H03569","JGSK":"2021-04-01 07:57:37.55","CDBH":"3","XSFX":"由西向东","XSFXDM":"2","KKMC":"动漫北路与文三路交口"},{"KKBH":"720891006000","HPHM":"津E12704","JGSK":"2021-04-01 07:57:37.565","CDBH":"6","XSFX":"由西向东","XSFXDM":"2","KKMC":"海博道与永盛路交口"},{"KKBH":"720891004000","HPHM":"车牌","JGSK":"2021-04-01 07:57:37.601","CDBH":"8","XSFX":"由南向北","XSFXDM":"3","KKMC":"海博道与安平路交口"},{"KKBH":"610256111","HPHM":"津AS0826","JGSK":"2021-04-01 07:57:37.675","CDBH":"8","XSFX":"由北向南","XSFXDM":"4","KKMC":"中天大道与和惠路交口"},{"KKBH":"610256112","HPHM":"冀A9U5Y0","JGSK":"2021-04-01 07:57:37.699","CDBH":"4","XSFX":"由西向东","XSFXDM":"2","KKMC":"中天大道与中津大道交口"},{"KKBH":"610401004","HPHM":"鲁KHQ933","JGSK":"2021-04-01 07:57:37.753","CDBH":"10","XSFX":"由北向南","XSFXDM":"4","KKMC":"和畅路与和风路交口"},{"KKBH":"610271009","HPHM":"津C85G58","JGSK":"2021-04-01 07:57:37.765","CDBH":"8","XSFX":"由南向北","XSFXDM":"3","KKMC":"中新大道与泰七路交口"},{"KKBH":"610276126","HPHM":"津C67Z92","JGSK":"2021-04-01 07:57:37.78","CDBH":"2","XSFX":"由东向西","XSFXDM":"1","KKMC":"中新大道与和意路交口"},{"KKBH":"610266117","HPHM":"津GLV030","JGSK":"2021-04-01 07:57:37.803","CDBH":"11","XSFX":"由北向南","XSFXDM":"4","KKMC":"中生大道与和韵路交口"},{"KKBH":"610276125","HPHM":"津C02130","JGSK":"2021-04-01 07:57:37.842","CDBH":"8","XSFX":"由北向南","XSFXDM":"4","KKMC":"中新大道与和顺路交口"},{"KKBH":"720891004000","HPHM":"车牌","JGSK":"2021-04-01 07:57:37.843","CDBH":"8","XSFX":"由南向北","XSFXDM":"3","KKMC":"海博道与安平路交口"},{"KKBH":"7208810020000","HPHM":"辽A19FQ6","JGSK":"2021-04-01 07:57:37.896","CDBH":"6","XSFX":"由西向东","XSFXDM":"2","KKMC":"海旭道与安正路交口正向"},{"KKBH":"610391007","HPHM":"鲁B0N1R6","JGSK":"2021-04-01 07:57:37.9","CDBH":"11","XSFX":"由北向南","XSFXDM":"4","KKMC":"和韵路与和风路交口"},{"KKBH":"7208910030000","HPHM":"津HJ3338","JGSK":"2021-04-01 07:57:37.912","CDBH":"4","XSFX":"由西向东","XSFXDM":"2","KKMC":"海博道与安正路交口正向"},{"KKBH":"728031006000","HPHM":"吉A9T85P","JGSK":"2021-04-01 07:57:37.953","CDBH":"6","XSFX":"由南向北","XSFXDM":"3","KKMC":"动漫中路与文三路交口"},{"KKBH":"720891004000","HPHM":"车牌","JGSK":"2021-04-01 07:57:38.002","CDBH":"9","XSFX":"由南向北","XSFXDM":"3","KKMC":"海博道与安平路交口"},{"KKBH":"610391007","HPHM":"津KPG345","JGSK":"2021-04-01 07:57:38.028","CDBH":"2","XSFX":"由东向西","XSFXDM":"1","KKMC":"和韵路与和风路交口"},{"KKBH":"720891004000","HPHM":"津J17828","JGSK":"2021-04-01 07:57:38.09","CDBH":"6","XSFX":"由西向东","XSFXDM":"2","KKMC":"海博道与安平路交口"},{"KKBH":"7208910040000","HPHM":"车牌","JGSK":"2021-04-01 07:57:38.109","CDBH":"6","XSFX":"由西向东","XSFXDM":"2","KKMC":"海博道与安平路交口正向"},{"KKBH":"7280310060000","HPHM":"津HXQ345","JGSK":"2021-04-01 07:57:38.147","CDBH":"6","XSFX":"由南向北","XSFXDM":"3","KKMC":"动漫中路与文三路交口正向"},{"KKBH":"720901002000","HPHM":"晋BUL011","JGSK":"2021-04-01 07:57:38.157","CDBH":"8","XSFX":"由南向北","XSFXDM":"3","KKMC":"玉林道与安正路交口"},{"KKBH":"610391007","HPHM":"津RTT973","JGSK":"2021-04-01 07:57:38.185","CDBH":"9","XSFX":"由南向北","XSFXDM":"3","KKMC":"和韵路与和风路交口"},{"KKBH":"7208710020000","HPHM":"车牌","JGSK":"2021-04-01 07:57:38.314","CDBH":"10","XSFX":"由北向南","XSFXDM":"4","KKMC":"安正路与芳菲路交口正向"},{"KKBH":"7208810020000","HPHM":"津J82609","JGSK":"2021-04-01 07:57:38.323","CDBH":"5","XSFX":"由西向东","XSFXDM":"2","KKMC":"海旭道与安正路交口正向"},{"KKBH":"610266117","HPHM":"津NBN821","JGSK":"2021-04-01 07:57:38.363","CDBH":"10","XSFX":"由北向南","XSFXDM":"4","KKMC":"中生大道与和韵路交口"},{"KKBH":"610256111","HPHM":"津GYL197","JGSK":"2021-04-01 07:57:38.376","CDBH":"1","XSFX":"由西向东","XSFXDM":"2","KKMC":"中天大道与和惠路交口"},{"KKBH":"720881002000","HPHM":"皖AYZ902","JGSK":"2021-04-01 07:57:38.558","CDBH":"6","XSFX":"由西向东","XSFXDM":"2","KKMC":"海旭道与安正路交口"},{"KKBH":"610286127","HPHM":"豫PQY235","JGSK":"2021-04-01 07:57:38.558","CDBH":"4","XSFX":"由西向东","XSFXDM":"2","KKMC":"中津大道与和畅路交口"},{"KKBH":"610256115","HPHM":"津G68448","JGSK":"2021-04-01 07:57:38.568","CDBH":"4","XSFX":"由西向东","XSFXDM":"2","KKMC":"中天大道与中生大道交口"},{"KKBH":"610251002","HPHM":"津RCR357","JGSK":"2021-04-01 07:57:38.573","CDBH":"4","XSFX":"由西向东","XSFXDM":"2","KKMC":"中天大道与和睦路交口"},{"KKBH":"610256111","HPHM":"津A8P087","JGSK":"2021-04-01 07:57:38.615","CDBH":"2","XSFX":"由西向东","XSFXDM":"2","KKMC":"中天大道与和惠路交口"},{"KKBH":"610391007","HPHM":"津GWJ296","JGSK":"2021-04-01 07:57:38.626","CDBH":"12","XSFX":"由北向南","XSFXDM":"4","KKMC":"和韵路与和风路交口"},{"KKBH":"7205610020000","HPHM":"津DYE820","JGSK":"2021-04-01 07:57:38.678","CDBH":"1","XSFX":"由东向西","XSFXDM":"1","KKMC":"动漫北路与文三路交口正向"},{"KKBH":"711","HPHM":"蒙AUT127","JGSK":"2021-04-01 07:57:38.695","CDBH":"8","XSFX":"由北向南","XSFXDM":"4","KKMC":"不礼让行人中新大道与和旭路交口"},{"KKBH":"7208810020000","HPHM":"津DHZ355","JGSK":"2021-04-01 07:57:38.716","CDBH":"1","XSFX":"由东向西","XSFXDM":"1","KKMC":"海旭道与安正路交口正向"},{"KKBH":"610256115","HPHM":"冀AJ063K","JGSK":"2021-04-01 07:57:38.727","CDBH":"6","XSFX":"由西向东","XSFXDM":"2","KKMC":"中天大道与中生大道交口"},{"KKBH":"610276125","HPHM":"津HWM257","JGSK":"2021-04-01 07:57:38.816","CDBH":"4","XSFX":"由南向北","XSFXDM":"3","KKMC":"中新大道与和顺路交口"},{"KKBH":"7208910030000","HPHM":"车牌","JGSK":"2021-04-01 07:57:38.831","CDBH":"3","XSFX":"由东向西","XSFXDM":"1","KKMC":"海博道与安正路交口正向"},{"KKBH":"610271010","HPHM":"津C092U2","JGSK":"2021-04-01 07:57:38.833","CDBH":"7","XSFX":"由北向南","XSFXDM":"4","KKMC":"中新大道与华五路交口"},{"KKBH":"711","HPHM":"津MXV789","JGSK":"2021-04-01 07:57:38.876","CDBH":"5","XSFX":"由南向北","XSFXDM":"3","KKMC":"不礼让行人中新大道与和旭路交口"},{"KKBH":"610266117","HPHM":"津NFF161","JGSK":"2021-04-01 07:57:38.915","CDBH":"9","XSFX":"由南向北","XSFXDM":"3","KKMC":"中生大道与和韵路交口"},{"KKBH":"720891004000","HPHM":"车牌","JGSK":"2021-04-01 07:57:38.962","CDBH":"9","XSFX":"由南向北","XSFXDM":"3","KKMC":"海博道与安平路交口"},{"KKBH":"610276124","HPHM":"津AF52366","JGSK":"2021-04-01 07:57:38.965","CDBH":"7","XSFX":"由南向北","XSFXDM":"3","KKMC":"中新大道与中生大道交口"},{"KKBH":"610256115","HPHM":"津K52348","JGSK":"2021-04-01 07:57:38.975","CDBH":"5","XSFX":"由西向东","XSFXDM":"2","KKMC":"中天大道与中生大道交口"},{"KKBH":"610266118","HPHM":"津RFC352","JGSK":"2021-04-01 07:57:38.983","CDBH":"8","XSFX":"由南向北","XSFXDM":"3","KKMC":"中生大道与和畅路交口"},{"KKBH":"610276125","HPHM":"津GFY063","JGSK":"2021-04-01 07:57:39.003","CDBH":"5","XSFX":"由南向北","XSFXDM":"3","KKMC":"中新大道与和顺路交口"},{"KKBH":"610271008","HPHM":"冀B8Y75Y","JGSK":"2021-04-01 07:57:39.032","CDBH":"2","XSFX":"由南向北","XSFXDM":"3","KKMC":"中新大道与航母主题公园支路交口"},{"KKBH":"711","HPHM":"津RNE210","JGSK":"2021-04-01 07:57:39.094","CDBH":"7","XSFX":"由北向南","XSFXDM":"4","KKMC":"不礼让行人中新大道与和旭路交口"},{"KKBH":"610271010","HPHM":"津DXX655","JGSK":"2021-04-01 07:57:39.116","CDBH":"8","XSFX":"由北向南","XSFXDM":"4","KKMC":"中新大道与华五路交口"},{"KKBH":"610256116","HPHM":"津K17621","JGSK":"2021-04-01 07:57:39.139","CDBH":"11","XSFX":"由北向南","XSFXDM":"4","KKMC":"中天大道与和顺路交口"},{"KKBH":"7208710020000","HPHM":"车牌","JGSK":"2021-04-01 07:57:39.15","CDBH":"3","XSFX":"由西向东","XSFXDM":"2","KKMC":"安正路与芳菲路交口正向"},{"KKBH":"610276124","HPHM":"津RT6960","JGSK":"2021-04-01 07:57:39.215","CDBH":"10","XSFX":"由北向南","XSFXDM":"4","KKMC":"中新大道与中生大道交口"},{"KKBH":"728031002000","HPHM":"豫FAB918","JGSK":"2021-04-01 07:57:39.217","CDBH":"4","XSFX":"由西向东","XSFXDM":"2","KKMC":"动漫中路与文一路交口"},{"KKBH":"610256113","HPHM":"冀B0J6W9","JGSK":"2021-04-01 07:57:39.217","CDBH":"2","XSFX":"由西向东","XSFXDM":"2","KKMC":"中天大道与和风路交口"},{"KKBH":"610256116","HPHM":"津HWT017","JGSK":"2021-04-01 07:57:39.236","CDBH":"12","XSFX":"由北向南","XSFXDM":"4","KKMC":"中天大道与和顺路交口"},{"KKBH":"610256112","HPHM":"冀B9K58Q","JGSK":"2021-04-01 07:57:39.251","CDBH":"7","XSFX":"由南向北","XSFXDM":"3","KKMC":"中天大道与中津大道交口"},{"KKBH":"610256111","HPHM":"陕K1L273","JGSK":"2021-04-01 07:57:39.298","CDBH":"2","XSFX":"由西向东","XSFXDM":"2","KKMC":"中天大道与和惠路交口"},{"KKBH":"7208610030000","HPHM":"冀B0B7H9","JGSK":"2021-04-01 07:57:39.31","CDBH":"4","XSFX":"由西向东","XSFXDM":"2","KKMC":"海晨道与安明路交口正向"},{"KKBH":"720891004000","HPHM":"津KEN322","JGSK":"2021-04-01 07:57:39.366","CDBH":"5","XSFX":"由西向东","XSFXDM":"2","KKMC":"海博道与安平路交口"},{"KKBH":"610256115","HPHM":"津MYZ602","JGSK":"2021-04-01 07:57:39.375","CDBH":"6","XSFX":"由西向东","XSFXDM":"2","KKMC":"中天大道与中生大道交口"},{"KKBH":"610276124","HPHM":"津JYT967","JGSK":"2021-04-01 07:57:39.375","CDBH":"11","XSFX":"由北向南","XSFXDM":"4","KKMC":"中新大道与中生大道交口"},{"KKBH":"610401004","HPHM":"冀BZ956Z","JGSK":"2021-04-01 07:57:39.378","CDBH":"12","XSFX":"由北向南","XSFXDM":"4","KKMC":"和畅路与和风路交口"},{"KKBH":"610256116","HPHM":"京Q6XV91","JGSK":"2021-04-01 07:57:39.396","CDBH":"11","XSFX":"由北向南","XSFXDM":"4","KKMC":"中天大道与和顺路交口"},{"KKBH":"610271008","HPHM":"津RPF910","JGSK":"2021-04-01 07:57:39.501","CDBH":"2","XSFX":"由南向北","XSFXDM":"3","KKMC":"中新大道与航母主题公园支路交口"},{"KKBH":"720891009000","HPHM":"津AS0800","JGSK":"2021-04-01 07:57:39.565","CDBH":"1","XSFX":"由西向东","XSFXDM":"2","KKMC":"海博道与弘通路交口"},{"KKBH":"610271008","HPHM":"津C7N050","JGSK":"2021-04-01 07:57:39.592","CDBH":"1","XSFX":"由南向北","XSFXDM":"3","KKMC":"中新大道与航母主题公园支路交口"},{"KKBH":"610256115","HPHM":"津DGE813","JGSK":"2021-04-01 07:57:39.616","CDBH":"4","XSFX":"由西向东","XSFXDM":"2","KKMC":"中天大道与中生大道交口"},{"KKBH":"720851002000","HPHM":"晋KE9670","JGSK":"2021-04-01 07:57:39.66","CDBH":"7","XSFX":"由北向南","XSFXDM":"4","KKMC":"碧水道与安正路交口"},{"KKBH":"7280310020000","HPHM":"津GWE987","JGSK":"2021-04-01 07:57:39.693","CDBH":"3","XSFX":"由西向东","XSFXDM":"2","KKMC":"动漫中路与文一路交口正向"},{"KKBH":"610401004","HPHM":"津RRR661","JGSK":"2021-04-01 07:57:39.697","CDBH":"11","XSFX":"由北向南","XSFXDM":"4","KKMC":"和畅路与和风路交口"},{"KKBH":"610276125","HPHM":"津AD78962","JGSK":"2021-04-01 07:57:39.72","CDBH":"4","XSFX":"由南向北","XSFXDM":"3","KKMC":"中新大道与和顺路交口"},{"KKBH":"720891003000","HPHM":"车牌","JGSK":"2021-04-01 07:57:39.757","CDBH":"6","XSFX":"由西向东","XSFXDM":"2","KKMC":"海博道与安正路交口"},{"KKBH":"610276124","HPHM":"津A5Q228","JGSK":"2021-04-01 07:57:39.769","CDBH":"2","XSFX":"由东向西","XSFXDM":"1","KKMC":"中新大道与中生大道交口"},{"KKBH":"7208610030000","HPHM":"津E03694","JGSK":"2021-04-01 07:57:39.85","CDBH":"3","XSFX":"由东向西","XSFXDM":"1","KKMC":"海晨道与安明路交口正向"},{"KKBH":"610276126","HPHM":"津KTY501","JGSK":"2021-04-01 07:57:39.853","CDBH":"2","XSFX":"由东向西","XSFXDM":"1","KKMC":"中新大道与和意路交口"},{"KKBH":"610276124","HPHM":"鲁G378HP","JGSK":"2021-04-01 07:57:39.873","CDBH":"8","XSFX":"由南向北","XSFXDM":"3","KKMC":"中新大道与中生大道交口"},{"KKBH":"7208710020000","HPHM":"车牌","JGSK":"2021-04-01 07:57:39.906","CDBH":"10","XSFX":"由北向南","XSFXDM":"4","KKMC":"安正路与芳菲路交口正向"},{"KKBH":"7208610030000","HPHM":"鲁NKQ775","JGSK":"2021-04-01 07:57:40.06","CDBH":"5","XSFX":"由西向东","XSFXDM":"2","KKMC":"海晨道与安明路交口正向"},{"KKBH":"610256113","HPHM":"津HSD017","JGSK":"2021-04-01 07:57:40.063","CDBH":"2","XSFX":"由西向东","XSFXDM":"2","KKMC":"中天大道与和风路交口"},{"KKBH":"610271009","HPHM":"津C85G58","JGSK":"2021-04-01 07:57:40.108","CDBH":"8","XSFX":"由南向北","XSFXDM":"3","KKMC":"中新大道与泰七路交口"},{"KKBH":"610266117","HPHM":"津NAW911","JGSK":"2021-04-01 07:57:40.123","CDBH":"11","XSFX":"由北向南","XSFXDM":"4","KKMC":"中生大道与和韵路交口"},{"KKBH":"7205610020000","HPHM":"津NP0816","JGSK":"2021-04-01 07:57:40.133","CDBH":"2","XSFX":"由东向西","XSFXDM":"1","KKMC":"动漫北路与文三路交口正向"},{"KKBH":"610271010","HPHM":"冀B3ST30","JGSK":"2021-04-01 07:57:40.14","CDBH":"8","XSFX":"由北向南","XSFXDM":"4","KKMC":"中新大道与华五路交口"},{"KKBH":"7209010020000","HPHM":"津RXH799","JGSK":"2021-04-01 07:57:40.146","CDBH":"8","XSFX":"由南向北","XSFXDM":"3","KKMC":"玉林道与安正路交口正向"},{"KKBH":"720891004000","HPHM":"车牌","JGSK":"2021-04-01 07:57:40.165","CDBH":"9","XSFX":"由南向北","XSFXDM":"3","KKMC":"海博道与安平路交口"},{"KKBH":"7280310060000","HPHM":"津JZE779","JGSK":"2021-04-01 07:57:40.19","CDBH":"6","XSFX":"由南向北","XSFXDM":"3","KKMC":"动漫中路与文三路交口正向"},{"KKBH":"610401004","HPHM":"冀BN178Z","JGSK":"2021-04-01 07:57:40.234","CDBH":"8","XSFX":"由南向北","XSFXDM":"3","KKMC":"和畅路与和风路交口"},{"KKBH":"720861003000","HPHM":"津A08159D","JGSK":"2021-04-01 07:57:40.28","CDBH":"4","XSFX":"由西向东","XSFXDM":"2","KKMC":"海晨道与安明路交口"},{"KKBH":"610276124","HPHM":"津MTY155","JGSK":"2021-04-01 07:57:40.31","CDBH":"8","XSFX":"由南向北","XSFXDM":"3","KKMC":"中新大道与中生大道交口"},{"KKBH":"610256111","HPHM":"津A5Y509","JGSK":"2021-04-01 07:57:40.345","CDBH":"4","XSFX":"由南向北","XSFXDM":"3","KKMC":"中天大道与和惠路交口"},{"KKBH":"610271009","HPHM":"车牌","JGSK":"2021-04-01 07:57:40.406","CDBH":"11","XSFX":"由北向南","XSFXDM":"4","KKMC":"中新大道与泰七路交口"},{"KKBH":"610271008","HPHM":"车牌","JGSK":"2021-04-01 07:57:40.449","CDBH":"1","XSFX":"由南向北","XSFXDM":"3","KKMC":"中新大道与航母主题公园支路交口"},{"KKBH":"720881006000","HPHM":"豫Q780Q9","JGSK":"2021-04-01 07:57:40.533","CDBH":"5","XSFX":"由南向北","XSFXDM":"3","KKMC":"海旭道与庄盛路交口"},{"KKBH":"610276125","HPHM":"津AD50428","JGSK":"2021-04-01 07:57:40.561","CDBH":"7","XSFX":"由北向南","XSFXDM":"4","KKMC":"中新大道与和顺路交口"},{"KKBH":"610251002","HPHM":"车牌","JGSK":"2021-04-01 07:57:40.578","CDBH":"2","XSFX":"由东向西","XSFXDM":"1","KKMC":"中天大道与和睦路交口"},{"KKBH":"610391007","HPHM":"津J52018","JGSK":"2021-04-01 07:57:40.586","CDBH":"11","XSFX":"由北向南","XSFXDM":"4","KKMC":"和韵路与和风路交口"},{"KKBH":"7208910030000","HPHM":"津RK2876","JGSK":"2021-04-01 07:57:40.643","CDBH":"4","XSFX":"由西向东","XSFXDM":"2","KKMC":"海博道与安正路交口正向"},{"KKBH":"610256111","HPHM":"津JLZ133","JGSK":"2021-04-01 07:57:40.695","CDBH":"2","XSFX":"由西向东","XSFXDM":"2","KKMC":"中天大道与和惠路交口"},{"KKBH":"720901002000","HPHM":"津AF58550","JGSK":"2021-04-01 07:57:40.711","CDBH":"1","XSFX":"由东向西","XSFXDM":"1","KKMC":"玉林道与安正路交口"},{"KKBH":"610276125","HPHM":"津E05245","JGSK":"2021-04-01 07:57:40.722","CDBH":"8","XSFX":"由北向南","XSFXDM":"4","KKMC":"中新大道与和顺路交口"},{"KKBH":"720891004000","HPHM":"津HEQ117","JGSK":"2021-04-01 07:57:40.731","CDBH":"5","XSFX":"由西向东","XSFXDM":"2","KKMC":"海博道与安平路交口"},{"KKBH":"610256111","HPHM":"津RVB811","JGSK":"2021-04-01 07:57:40.776","CDBH":"1","XSFX":"由西向东","XSFXDM":"2","KKMC":"中天大道与和惠路交口"},{"KKBH":"7208810020000","HPHM":"津H73516","JGSK":"2021-04-01 07:57:40.798","CDBH":"6","XSFX":"由西向东","XSFXDM":"2","KKMC":"海旭道与安正路交口正向"},{"KKBH":"610326142000","HPHM":"津A09868D","JGSK":"2021-04-01 07:57:40.824","CDBH":"4","XSFX":"由西向东","XSFXDM":"2","KKMC":"中成大道与泰七路交口"},{"KKBH":"610256112","HPHM":"津DUR228","JGSK":"2021-04-01 07:57:40.854","CDBH":"4","XSFX":"由西向东","XSFXDM":"2","KKMC":"中天大道与中津大道交口"},{"KKBH":"610256111","HPHM":"冀B3Q776","JGSK":"2021-04-01 07:57:40.909","CDBH":"9","XSFX":"由北向南","XSFXDM":"4","KKMC":"中天大道与和惠路交口"},{"KKBH":"610256113","HPHM":"津ADE0755","JGSK":"2021-04-01 07:57:40.91","CDBH":"2","XSFX":"由西向东","XSFXDM":"2","KKMC":"中天大道与和风路交口"},{"KKBH":"7208910060000","HPHM":"津K59138","JGSK":"2021-04-01 07:57:40.931","CDBH":"3","XSFX":"由东向西","XSFXDM":"1","KKMC":"海博道与永盛路交口正向"},{"KKBH":"610256116","HPHM":"鲁E390BU","JGSK":"2021-04-01 07:57:40.996","CDBH":"12","XSFX":"由北向南","XSFXDM":"4","KKMC":"中天大道与和顺路交口"},{"KKBH":"7205710020000","HPHM":"津HQV518","JGSK":"2021-04-01 07:57:41.006","CDBH":"6","XSFX":"由北向南","XSFXDM":"4","KKMC":"动漫东路与文二路交口正向"},{"KKBH":"711","HPHM":"津REL519","JGSK":"2021-04-01 07:57:41.017","CDBH":"8","XSFX":"由北向南","XSFXDM":"4","KKMC":"不礼让行人中新大道与和旭路交口"},{"KKBH":"610401004","HPHM":"津RCV222","JGSK":"2021-04-01 07:57:41.057","CDBH":"12","XSFX":"由北向南","XSFXDM":"4","KKMC":"和畅路与和风路交口"},{"KKBH":"7208910030000","HPHM":"冀BX113G","JGSK":"2021-04-01 07:57:41.08","CDBH":"9","XSFX":"由南向北","XSFXDM":"3","KKMC":"海博道与安正路交口正向"},{"KKBH":"720561002000","HPHM":"鲁NQ15V0","JGSK":"2021-04-01 07:57:41.088","CDBH":"1","XSFX":"由东向西","XSFXDM":"1","KKMC":"动漫北路与文三路交口"},{"KKBH":"610266118","HPHM":"津AD20176","JGSK":"2021-04-01 07:57:41.106","CDBH":"8","XSFX":"由南向北","XSFXDM":"3","KKMC":"中生大道与和畅路交口"},{"KKBH":"720881002000","HPHM":"津NST886","JGSK":"2021-04-01 07:57:41.115","CDBH":"6","XSFX":"由西向东","XSFXDM":"2","KKMC":"海旭道与安正路交口"},{"KKBH":"610256115","HPHM":"冀FU909F","JGSK":"2021-04-01 07:57:41.115","CDBH":"4","XSFX":"由西向东","XSFXDM":"2","KKMC":"中天大道与中生大道交口"},{"KKBH":"720891004000","HPHM":"车牌","JGSK":"2021-04-01 07:57:41.122","CDBH":"9","XSFX":"由南向北","XSFXDM":"3","KKMC":"海博道与安平路交口"},{"KKBH":"610256112","HPHM":"津H98322","JGSK":"2021-04-01 07:57:41.124","CDBH":"8","XSFX":"由南向北","XSFXDM":"3","KKMC":"中天大道与中津大道交口"},{"KKBH":"7208610030000","HPHM":"冀F6QB55","JGSK":"2021-04-01 07:57:41.133","CDBH":"4","XSFX":"由西向东","XSFXDM":"2","KKMC":"海晨道与安明路交口正向"},{"KKBH":"720861003000","HPHM":"冀G2873E","JGSK":"2021-04-01 07:57:41.156","CDBH":"11","XSFX":"由北向南","XSFXDM":"4","KKMC":"海晨道与安明路交口"},{"KKBH":"610251002","HPHM":"津AF03878","JGSK":"2021-04-01 07:57:41.201","CDBH":"4","XSFX":"由西向东","XSFXDM":"2","KKMC":"中天大道与和睦路交口"},{"KKBH":"610256115","HPHM":"鲁AX376D","JGSK":"2021-04-01 07:57:41.215","CDBH":"6","XSFX":"由西向东","XSFXDM":"2","KKMC":"中天大道与中生大道交口"},{"KKBH":"711","HPHM":"京Q3YA85","JGSK":"2021-04-01 07:57:41.279","CDBH":"5","XSFX":"由南向北","XSFXDM":"3","KKMC":"不礼让行人中新大道与和旭路交口"},{"KKBH":"610276124","HPHM":"津ADQ0921","JGSK":"2021-04-01 07:57:41.28","CDBH":"11","XSFX":"由北向南","XSFXDM":"4","KKMC":"中新大道与中生大道交口"},{"KKBH":"610256115","HPHM":"津HEE612","JGSK":"2021-04-01 07:57:41.296","CDBH":"5","XSFX":"由西向东","XSFXDM":"2","KKMC":"中天大道与中生大道交口"},{"KKBH":"7208710020000","HPHM":"车牌","JGSK":"2021-04-01 07:57:41.338","CDBH":"8","XSFX":"由北向南","XSFXDM":"4","KKMC":"安正路与芳菲路交口正向"},{"KKBH":"7205410020000","HPHM":"津C31R91","JGSK":"2021-04-01 07:57:41.415","CDBH":"3","XSFX":"由西向东","XSFXDM":"2","KKMC":"动漫环路西与动漫中路交口正向"},{"KKBH":"610276124","HPHM":"津HFP859","JGSK":"2021-04-01 07:57:41.468","CDBH":"10","XSFX":"由北向南","XSFXDM":"4","KKMC":"中新大道与中生大道交口"},{"KKBH":"728031006000","HPHM":"津HXQ345","JGSK":"2021-04-01 07:57:41.476","CDBH":"6","XSFX":"由南向北","XSFXDM":"3","KKMC":"动漫中路与文三路交口"},{"KKBH":"610266117","HPHM":"津B2N972","JGSK":"2021-04-01 07:57:41.572","CDBH":"10","XSFX":"由北向南","XSFXDM":"4","KKMC":"中生大道与和韵路交口"},{"KKBH":"610276124","HPHM":"黑M9C076","JGSK":"2021-04-01 07:57:41.576","CDBH":"7","XSFX":"由南向北","XSFXDM":"3","KKMC":"中新大道与中生大道交口"},{"KKBH":"7208810020000","HPHM":"津K69900","JGSK":"2021-04-01 07:57:41.626","CDBH":"5","XSFX":"由西向东","XSFXDM":"2","KKMC":"海旭道与安正路交口正向"},{"KKBH":"610276125","HPHM":"津DZJ097","JGSK":"2021-04-01 07:57:41.64","CDBH":"5","XSFX":"由南向北","XSFXDM":"3","KKMC":"中新大道与和顺路交口"},{"KKBH":"610256112","HPHM":"津NBY087","JGSK":"2021-04-01 07:57:41.685","CDBH":"9","XSFX":"由南向北","XSFXDM":"3","KKMC":"中天大道与中津大道交口"},{"KKBH":"610256111","HPHM":"津C73R70","JGSK":"2021-04-01 07:57:41.71","CDBH":"2","XSFX":"由西向东","XSFXDM":"2","KKMC":"中天大道与和惠路交口"},{"KKBH":"610256116","HPHM":"鲁HE3L92","JGSK":"2021-04-01 07:57:41.722","CDBH":"11","XSFX":"由北向南","XSFXDM":"4","KKMC":"中天大道与和顺路交口"},{"KKBH":"720881002000","HPHM":"津GDX202","JGSK":"2021-04-01 07:57:41.74","CDBH":"7","XSFX":"由西向东","XSFXDM":"2","KKMC":"海旭道与安正路交口"},{"KKBH":"7280310060000","HPHM":"津ADF8208","JGSK":"2021-04-01 07:57:41.847","CDBH":"5","XSFX":"由南向北","XSFXDM":"3","KKMC":"动漫中路与文三路交口正向"},{"KKBH":"610391008","HPHM":"车牌","JGSK":"2021-04-01 07:57:41.855","CDBH":"5","XSFX":"由西向东","XSFXDM":"2","KKMC":"和韵路与和旭路交口"},{"KKBH":"720891003000","HPHM":"车牌","JGSK":"2021-04-01 07:57:41.919","CDBH":"6","XSFX":"由西向东","XSFXDM":"2","KKMC":"海博道与安正路交口"},{"KKBH":"720891004000","HPHM":"津C3F012","JGSK":"2021-04-01 07:57:41.931","CDBH":"6","XSFX":"由西向东","XSFXDM":"2","KKMC":"海博道与安平路交口"},{"KKBH":"610401004","HPHM":"冀R8S5M6","JGSK":"2021-04-01 07:57:41.938","CDBH":"11","XSFX":"由北向南","XSFXDM":"4","KKMC":"和畅路与和风路交口"},{"KKBH":"610286127","HPHM":"豫PQY235","JGSK":"2021-04-01 07:57:41.938","CDBH":"5","XSFX":"由西向东","XSFXDM":"2","KKMC":"中津大道与和畅路交口"},{"KKBH":"720891003000","HPHM":"车牌","JGSK":"2021-04-01 07:57:41.951","CDBH":"1","XSFX":"由东向西","XSFXDM":"1","KKMC":"海博道与安正路交口"},{"KKBH":"6102661220000","HPHM":"津AZ0535","JGSK":"2021-04-01 07:57:41.964","CDBH":"2","XSFX":"由西向东","XSFXDM":"2","KKMC":"生态城中生大道故道河一桥西向东上桥处正向"},{"KKBH":"610271009","HPHM":"车牌","JGSK":"2021-04-01 07:57:42.055","CDBH":"11","XSFX":"由北向南","XSFXDM":"4","KKMC":"中新大道与泰七路交口"},{"KKBH":"610271008","HPHM":"津RPF910","JGSK":"2021-04-01 07:57:42.073","CDBH":"2","XSFX":"由南向北","XSFXDM":"3","KKMC":"中新大道与航母主题公园支路交口"},{"KKBH":"610271008","HPHM":"车牌","JGSK":"2021-04-01 07:57:42.08","CDBH":"1","XSFX":"由南向北","XSFXDM":"3","KKMC":"中新大道与航母主题公园支路交口"},{"KKBH":"610276124","HPHM":"津ACB971","JGSK":"2021-04-01 07:57:42.113","CDBH":"8","XSFX":"由南向北","XSFXDM":"3","KKMC":"中新大道与中生大道交口"},{"KKBH":"7208910040000","HPHM":"车牌","JGSK":"2021-04-01 07:57:42.191","CDBH":"5","XSFX":"由西向东","XSFXDM":"2","KKMC":"海博道与安平路交口正向"},{"KKBH":"7208610030000","HPHM":"车牌","JGSK":"2021-04-01 07:57:42.279","CDBH":"6","XSFX":"由西向东","XSFXDM":"2","KKMC":"海晨道与安明路交口正向"},{"KKBH":"720861003000","HPHM":"津QT7967","JGSK":"2021-04-01 07:57:42.283","CDBH":"4","XSFX":"由西向东","XSFXDM":"2","KKMC":"海晨道与安明路交口"},{"KKBH":"7208510020000","HPHM":"津FLM826","JGSK":"2021-04-01 07:57:42.285","CDBH":"1","XSFX":"由东向西","XSFXDM":"1","KKMC":"碧水道与安正路交口正向"},{"KKBH":"610266118","HPHM":"冀B8MU63","JGSK":"2021-04-01 07:57:42.306","CDBH":"9","XSFX":"由南向北","XSFXDM":"3","KKMC":"中生大道与和畅路交口"},{"KKBH":"610266117","HPHM":"津CCS816","JGSK":"2021-04-01 07:57:42.347","CDBH":"8","XSFX":"由南向北","XSFXDM":"3","KKMC":"中生大道与和韵路交口"},{"KKBH":"7205610020000","HPHM":"鲁N8N678","JGSK":"2021-04-01 07:57:42.351","CDBH":"2","XSFX":"由东向西","XSFXDM":"1","KKMC":"动漫北路与文三路交口正向"},{"KKBH":"720881002000","HPHM":"津C85S71","JGSK":"2021-04-01 07:57:42.38","CDBH":"10","XSFX":"由南向北","XSFXDM":"3","KKMC":"海旭道与安正路交口"},{"KKBH":"610401004","HPHM":"津A3N166","JGSK":"2021-04-01 07:57:42.385","CDBH":"10","XSFX":"由北向南","XSFXDM":"4","KKMC":"和畅路与和风路交口"},{"KKBH":"610271008","HPHM":"车牌","JGSK":"2021-04-01 07:57:42.423","CDBH":"2","XSFX":"由南向北","XSFXDM":"3","KKMC":"中新大道与航母主题公园支路交口"},{"KKBH":"610391007","HPHM":"津JYZ107","JGSK":"2021-04-01 07:57:42.424","CDBH":"11","XSFX":"由北向南","XSFXDM":"4","KKMC":"和韵路与和风路交口"},{"KKBH":"610271009","HPHM":"津C31K29","JGSK":"2021-04-01 07:57:42.435","CDBH":"11","XSFX":"由北向南","XSFXDM":"4","KKMC":"中新大道与泰七路交口"},{"KKBH":"610271009","HPHM":"津FTW998","JGSK":"2021-04-01 07:57:42.469","CDBH":"7","XSFX":"由南向北","XSFXDM":"3","KKMC":"中新大道与泰七路交口"},{"KKBH":"610256115","HPHM":"津C0C115","JGSK":"2021-04-01 07:57:42.486","CDBH":"4","XSFX":"由西向东","XSFXDM":"2","KKMC":"中天大道与中生大道交口"},{"KKBH":"610276124","HPHM":"冀B8H7M9","JGSK":"2021-04-01 07:57:42.504","CDBH":"6","XSFX":"由西向东","XSFXDM":"2","KKMC":"中新大道与中生大道交口"},{"KKBH":"720891009000","HPHM":"津AS0836","JGSK":"2021-04-01 07:57:42.526","CDBH":"2","XSFX":"由西向东","XSFXDM":"2","KKMC":"海博道与弘通路交口"},{"KKBH":"610276125","HPHM":"辽B988S3","JGSK":"2021-04-01 07:57:42.601","CDBH":"4","XSFX":"由南向北","XSFXDM":"3","KKMC":"中新大道与和顺路交口"},{"KKBH":"610266117","HPHM":"津JLF506","JGSK":"2021-04-01 07:57:42.603","CDBH":"11","XSFX":"由北向南","XSFXDM":"4","KKMC":"中生大道与和韵路交口"},{"KKBH":"610256112","HPHM":"冀B9K58Q","JGSK":"2021-04-01 07:57:42.632","CDBH":"8","XSFX":"由南向北","XSFXDM":"3","KKMC":"中天大道与中津大道交口"},{"KKBH":"7208710020000","HPHM":"津A7A890","JGSK":"2021-04-01 07:57:42.657","CDBH":"3","XSFX":"由西向东","XSFXDM":"2","KKMC":"安正路与芳菲路交口正向"},{"KKBH":"711","HPHM":"津HMC621","JGSK":"2021-04-01 07:57:42.699","CDBH":"7","XSFX":"由北向南","XSFXDM":"4","KKMC":"不礼让行人中新大道与和旭路交口"},{"KKBH":"7208810020000","HPHM":"津C27N67","JGSK":"2021-04-01 07:57:42.702","CDBH":"6","XSFX":"由西向东","XSFXDM":"2","KKMC":"海旭道与安正路交口正向"},{"KKBH":"610271008","HPHM":"津MC9297","JGSK":"2021-04-01 07:57:42.712","CDBH":"1","XSFX":"由南向北","XSFXDM":"3","KKMC":"中新大道与航母主题公园支路交口"},{"KKBH":"610401004","HPHM":"津RKN917","JGSK":"2021-04-01 07:57:42.746","CDBH":"11","XSFX":"由北向南","XSFXDM":"4","KKMC":"和畅路与和风路交口"},{"KKBH":"720871002000","HPHM":"津JNW258","JGSK":"2021-04-01 07:57:42.775","CDBH":"3","XSFX":"由西向东","XSFXDM":"2","KKMC":"安正路与芳菲路交口"},{"KKBH":"7208710020000","HPHM":"车牌","JGSK":"2021-04-01 07:57:42.776","CDBH":"8","XSFX":"由北向南","XSFXDM":"4","KKMC":"安正路与芳菲路交口正向"},{"KKBH":"610271009","HPHM":"津RBY736","JGSK":"2021-04-01 07:57:42.807","CDBH":"10","XSFX":"由北向南","XSFXDM":"4","KKMC":"中新大道与泰七路交口"},{"KKBH":"720891004000","HPHM":"车牌","JGSK":"2021-04-01 07:57:42.808","CDBH":"9","XSFX":"由南向北","XSFXDM":"3","KKMC":"海博道与安平路交口"},{"KKBH":"7209010020000","HPHM":"鲁NR20W2","JGSK":"2021-04-01 07:57:42.878","CDBH":"8","XSFX":"由南向北","XSFXDM":"3","KKMC":"玉林道与安正路交口正向"},{"KKBH":"7205410020000","HPHM":"津A7G212","JGSK":"2021-04-01 07:57:42.971","CDBH":"4","XSFX":"由西向东","XSFXDM":"2","KKMC":"动漫环路西与动漫中路交口正向"},{"KKBH":"610256115","HPHM":"鲁NJ08A3","JGSK":"2021-04-01 07:57:42.975","CDBH":"6","XSFX":"由西向东","XSFXDM":"2","KKMC":"中天大道与中生大道交口"},{"KKBH":"610276125","HPHM":"鄂RA0867","JGSK":"2021-04-01 07:57:43.034","CDBH":"2","XSFX":"由东向西","XSFXDM":"1","KKMC":"中新大道与和顺路交口"},{"KKBH":"610276125","HPHM":"津JTG885","JGSK":"2021-04-01 07:57:43.041","CDBH":"8","XSFX":"由北向南","XSFXDM":"4","KKMC":"中新大道与和顺路交口"},{"KKBH":"610256113","HPHM":"冀B930Z5","JGSK":"2021-04-01 07:57:43.052","CDBH":"2","XSFX":"由西向东","XSFXDM":"2","KKMC":"中天大道与和风路交口"},{"KKBH":"610276126","HPHM":"津C67Z92","JGSK":"2021-04-01 07:57:43.053","CDBH":"2","XSFX":"由东向西","XSFXDM":"1","KKMC":"中新大道与和意路交口"},{"KKBH":"7208810020000","HPHM":"津KHD087","JGSK":"2021-04-01 07:57:43.078","CDBH":"5","XSFX":"由西向东","XSFXDM":"2","KKMC":"海旭道与安正路交口正向"},{"KKBH":"610271010","HPHM":"津C092U2","JGSK":"2021-04-01 07:57:43.105","CDBH":"7","XSFX":"由北向南","XSFXDM":"4","KKMC":"中新大道与华五路交口"},{"KKBH":"7208910030000","HPHM":"津JTJ323","JGSK":"2021-04-01 07:57:43.147","CDBH":"4","XSFX":"由西向东","XSFXDM":"2","KKMC":"海博道与安正路交口正向"},{"KKBH":"610401005","HPHM":"冀B3QC83","JGSK":"2021-04-01 07:57:43.151","CDBH":"10","XSFX":"由北向南","XSFXDM":"4","KKMC":"和畅路与和顺路交口"},{"KKBH":"610256111","HPHM":"津H79125","JGSK":"2021-04-01 07:57:43.176","CDBH":"2","XSFX":"由西向东","XSFXDM":"2","KKMC":"中天大道与和惠路交口"},{"KKBH":"610271010","HPHM":"津GLZ021","JGSK":"2021-04-01 07:57:43.198","CDBH":"8","XSFX":"由北向南","XSFXDM":"4","KKMC":"中新大道与华五路交口"},{"KKBH":"720881002000","HPHM":"津J82609","JGSK":"2021-04-01 07:57:43.199","CDBH":"6","XSFX":"由西向东","XSFXDM":"2","KKMC":"海旭道与安正路交口"},{"KKBH":"610391007","HPHM":"津HKX913","JGSK":"2021-04-01 07:57:43.231","CDBH":"12","XSFX":"由北向南","XSFXDM":"4","KKMC":"和韵路与和风路交口"},{"KKBH":"720561002000","HPHM":"津DYE820","JGSK":"2021-04-01 07:57:43.248","CDBH":"1","XSFX":"由东向西","XSFXDM":"1","KKMC":"动漫北路与文三路交口"},{"KKBH":"610391007","HPHM":"津KPG345","JGSK":"2021-04-01 07:57:43.267","CDBH":"3","XSFX":"由东向西","XSFXDM":"1","KKMC":"和韵路与和风路交口"},{"KKBH":"610276126","HPHM":"冀F166RZ","JGSK":"2021-04-01 07:57:43.374","CDBH":"8","XSFX":"由北向南","XSFXDM":"4","KKMC":"中新大道与和意路交口"},{"KKBH":"7208910030000","HPHM":"车牌","JGSK":"2021-04-01 07:57:43.413","CDBH":"2","XSFX":"由东向西","XSFXDM":"1","KKMC":"海博道与安正路交口正向"},{"KKBH":"610271009","HPHM":"晋BUT318","JGSK":"2021-04-01 07:57:43.435","CDBH":"11","XSFX":"由北向南","XSFXDM":"4","KKMC":"中新大道与泰七路交口"},{"KKBH":"610391007","HPHM":"津AFM082","JGSK":"2021-04-01 07:57:43.442","CDBH":"4","XSFX":"由西向东","XSFXDM":"2","KKMC":"和韵路与和风路交口"},{"KKBH":"610266118","HPHM":"津C866Q1","JGSK":"2021-04-01 07:57:43.48","CDBH":"7","XSFX":"由南向北","XSFXDM":"3","KKMC":"中生大道与和畅路交口"},{"KKBH":"610256112","HPHM":"冀A9A1E5","JGSK":"2021-04-01 07:57:43.567","CDBH":"4","XSFX":"由西向东","XSFXDM":"2","KKMC":"中天大道与中津大道交口"},{"KKBH":"610256111","HPHM":"津JQW181","JGSK":"2021-04-01 07:57:43.655","CDBH":"1","XSFX":"由西向东","XSFXDM":"2","KKMC":"中天大道与和惠路交口"},{"KKBH":"720891003000","HPHM":"车牌","JGSK":"2021-04-01 07:57:43.679","CDBH":"6","XSFX":"由西向东","XSFXDM":"2","KKMC":"海博道与安正路交口"},{"KKBH":"610391007","HPHM":"津ADC9059","JGSK":"2021-04-01 07:57:43.69","CDBH":"10","XSFX":"由北向南","XSFXDM":"4","KKMC":"和韵路与和风路交口"},{"KKBH":"720881002000","HPHM":"辽A19FQ6","JGSK":"2021-04-01 07:57:43.732","CDBH":"7","XSFX":"由西向东","XSFXDM":"2","KKMC":"海旭道与安正路交口"},{"KKBH":"610256115","HPHM":"津GEZ858","JGSK":"2021-04-01 07:57:43.751","CDBH":"5","XSFX":"由西向东","XSFXDM":"2","KKMC":"中天大道与中生大道交口"},{"KKBH":"610276124","HPHM":"津HFP859","JGSK":"2021-04-01 07:57:43.776","CDBH":"10","XSFX":"由北向南","XSFXDM":"4","KKMC":"中新大道与中生大道交口"},{"KKBH":"7205710040000","HPHM":"津C1N380","JGSK":"2021-04-01 07:57:43.794","CDBH":"5","XSFX":"由北向南","XSFXDM":"4","KKMC":"动漫东路与动漫中路交口正向"},{"KKBH":"720561002000","HPHM":"津NP0816","JGSK":"2021-04-01 07:57:43.812","CDBH":"2","XSFX":"由东向西","XSFXDM":"1","KKMC":"动漫北路与文三路交口"},{"KKBH":"610271010","HPHM":"冀B3ST30","JGSK":"2021-04-01 07:57:43.825","CDBH":"8","XSFX":"由北向南","XSFXDM":"4","KKMC":"中新大道与华五路交口"},{"KKBH":"7208710020000","HPHM":"车牌","JGSK":"2021-04-01 07:57:43.827","CDBH":"8","XSFX":"由北向南","XSFXDM":"4","KKMC":"安正路与芳菲路交口正向"},{"KKBH":"610276125","HPHM":"津QE2657","JGSK":"2021-04-01 07:57:43.839","CDBH":"5","XSFX":"由南向北","XSFXDM":"3","KKMC":"中新大道与和顺路交口"},{"KKBH":"728031002000","HPHM":"津GWE987","JGSK":"2021-04-01 07:57:43.864","CDBH":"4","XSFX":"由西向东","XSFXDM":"2","KKMC":"动漫中路与文一路交口"},{"KKBH":"711","HPHM":"津RER092","JGSK":"2021-04-01 07:57:43.9","CDBH":"8","XSFX":"由北向南","XSFXDM":"4","KKMC":"不礼让行人中新大道与和旭路交口"},{"KKBH":"610286127","HPHM":"津AF06469","JGSK":"2021-04-01 07:57:43.905","CDBH":"7","XSFX":"由南向北","XSFXDM":"3","KKMC":"中津大道与和畅路交口"},{"KKBH":"610401004","HPHM":"冀BN178Z","JGSK":"2021-04-01 07:57:43.912","CDBH":"9","XSFX":"由南向北","XSFXDM":"3","KKMC":"和畅路与和风路交口"},{"KKBH":"610276125","HPHM":"津FBS980","JGSK":"2021-04-01 07:57:43.923","CDBH":"7","XSFX":"由北向南","XSFXDM":"4","KKMC":"中新大道与和顺路交口"},{"KKBH":"7208910030000","HPHM":"车牌","JGSK":"2021-04-01 07:57:43.931","CDBH":"3","XSFX":"由东向西","XSFXDM":"1","KKMC":"海博道与安正路交口正向"},{"KKBH":"610256115","HPHM":"津G68448","JGSK":"2021-04-01 07:57:43.941","CDBH":"5","XSFX":"由西向东","XSFXDM":"2","KKMC":"中天大道与中生大道交口"},{"KKBH":"610271008","HPHM":"车牌","JGSK":"2021-04-01 07:57:44.023","CDBH":"2","XSFX":"由南向北","XSFXDM":"3","KKMC":"中新大道与航母主题公园支路交口"},{"KKBH":"610271009","HPHM":"津C31K29","JGSK":"2021-04-01 07:57:44.082","CDBH":"11","XSFX":"由北向南","XSFXDM":"4","KKMC":"中新大道与泰七路交口"},{"KKBH":"720891003000","HPHM":"鲁VH2C23","JGSK":"2021-04-01 07:57:44.124","CDBH":"7","XSFX":"由南向北","XSFXDM":"3","KKMC":"海博道与安正路交口"},{"KKBH":"720861003000","HPHM":"辽JGH712","JGSK":"2021-04-01 07:57:44.205","CDBH":"4","XSFX":"由西向东","XSFXDM":"2","KKMC":"海晨道与安明路交口"},{"KKBH":"610276124","HPHM":"津ADQ0921","JGSK":"2021-04-01 07:57:44.256","CDBH":"11","XSFX":"由北向南","XSFXDM":"4","KKMC":"中新大道与中生大道交口"},{"KKBH":"728031006000","HPHM":"津JZE779","JGSK":"2021-04-01 07:57:44.276","CDBH":"6","XSFX":"由南向北","XSFXDM":"3","KKMC":"动漫中路与文三路交口"},{"KKBH":"610256116","HPHM":"冀DG013J","JGSK":"2021-04-01 07:57:44.283","CDBH":"10","XSFX":"由北向南","XSFXDM":"4","KKMC":"中天大道与和顺路交口"},{"KKBH":"610256111","HPHM":"吉AWX978","JGSK":"2021-04-01 07:57:44.292","CDBH":"1","XSFX":"由西向东","XSFXDM":"2","KKMC":"中天大道与和惠路交口"},{"KKBH":"720891004000","HPHM":"车牌","JGSK":"2021-04-01 07:57:44.324","CDBH":"9","XSFX":"由南向北","XSFXDM":"3","KKMC":"海博道与安平路交口"},{"KKBH":"7208610030000","HPHM":"津MMG917","JGSK":"2021-04-01 07:57:44.371","CDBH":"4","XSFX":"由西向东","XSFXDM":"2","KKMC":"海晨道与安明路交口正向"},{"KKBH":"610401004","HPHM":"津JWQ663","JGSK":"2021-04-01 07:57:44.459","CDBH":"1","XSFX":"由东向西","XSFXDM":"1","KKMC":"和畅路与和风路交口"},{"KKBH":"720571002000","HPHM":"津HQV518","JGSK":"2021-04-01 07:57:44.489","CDBH":"6","XSFX":"由北向南","XSFXDM":"4","KKMC":"动漫东路与文二路交口"},{"KKBH":"610276124","HPHM":"津B12980","JGSK":"2021-04-01 07:57:44.513","CDBH":"7","XSFX":"由南向北","XSFXDM":"3","KKMC":"中新大道与中生大道交口"},{"KKBH":"610271008","HPHM":"车牌","JGSK":"2021-04-01 07:57:44.524","CDBH":"1","XSFX":"由南向北","XSFXDM":"3","KKMC":"中新大道与航母主题公园支路交口"},{"KKBH":"610251002","HPHM":"津RCR357","JGSK":"2021-04-01 07:57:44.561","CDBH":"4","XSFX":"由西向东","XSFXDM":"2","KKMC":"中天大道与和睦路交口"},{"KKBH":"610276125","HPHM":"津KC3639","JGSK":"2021-04-01 07:57:44.563","CDBH":"4","XSFX":"由南向北","XSFXDM":"3","KKMC":"中新大道与和顺路交口"},{"KKBH":"7205610020000","HPHM":"晋L727G9","JGSK":"2021-04-01 07:57:44.607","CDBH":"1","XSFX":"由东向西","XSFXDM":"1","KKMC":"动漫北路与文三路交口正向"},{"KKBH":"610271009","HPHM":"津HYS978","JGSK":"2021-04-01 07:57:44.623","CDBH":"11","XSFX":"由北向南","XSFXDM":"4","KKMC":"中新大道与泰七路交口"},{"KKBH":"610271008","HPHM":"津JDH617","JGSK":"2021-04-01 07:57:44.633","CDBH":"1","XSFX":"由南向北","XSFXDM":"3","KKMC":"中新大道与航母主题公园支路交口"},{"KKBH":"728031006000","HPHM":"津ADF8208","JGSK":"2021-04-01 07:57:44.677","CDBH":"5","XSFX":"由南向北","XSFXDM":"3","KKMC":"动漫中路与文三路交口"},{"KKBH":"610271009","HPHM":"津RBY736","JGSK":"2021-04-01 07:57:44.722","CDBH":"10","XSFX":"由北向南","XSFXDM":"4","KKMC":"中新大道与泰七路交口"},{"KKBH":"610401004","HPHM":"津FMU266","JGSK":"2021-04-01 07:57:44.738","CDBH":"11","XSFX":"由北向南","XSFXDM":"4","KKMC":"和畅路与和风路交口"},{"KKBH":"610256112","HPHM":"津KWY192","JGSK":"2021-04-01 07:57:44.785","CDBH":"5","XSFX":"由西向东","XSFXDM":"2","KKMC":"中天大道与中津大道交口"},{"KKBH":"610271008","HPHM":"冀B7GS61","JGSK":"2021-04-01 07:57:44.792","CDBH":"2","XSFX":"由南向北","XSFXDM":"3","KKMC":"中新大道与航母主题公园支路交口"},{"KKBH":"610256113","HPHM":"津A8Z412","JGSK":"2021-04-01 07:57:44.95","CDBH":"2","XSFX":"由西向东","XSFXDM":"2","KKMC":"中天大道与和风路交口"},{"KKBH":"720891004000","HPHM":"浙E8U431","JGSK":"2021-04-01 07:57:44.974","CDBH":"4","XSFX":"由西向东","XSFXDM":"2","KKMC":"海博道与安平路交口"},{"KKBH":"610266117","HPHM":"津NZK359","JGSK":"2021-04-01 07:57:45.089","CDBH":"11","XSFX":"由北向南","XSFXDM":"4","KKMC":"中生大道与和韵路交口"},{"KKBH":"610256111","HPHM":"津HYV605","JGSK":"2021-04-01 07:57:45.102","CDBH":"2","XSFX":"由西向东","XSFXDM":"2","KKMC":"中天大道与和惠路交口"},{"KKBH":"610276125","HPHM":"津MM0556","JGSK":"2021-04-01 07:57:45.122","CDBH":"8","XSFX":"由北向南","XSFXDM":"4","KKMC":"中新大道与和顺路交口"},{"KKBH":"610271009","HPHM":"晋BUT318","JGSK":"2021-04-01 07:57:45.128","CDBH":"11","XSFX":"由北向南","XSFXDM":"4","KKMC":"中新大道与泰七路交口"},{"KKBH":"7208810020000","HPHM":"津HE3655","JGSK":"2021-04-01 07:57:45.205","CDBH":"4","XSFX":"由东向西","XSFXDM":"1","KKMC":"海旭道与安正路交口正向"},{"KKBH":"720891004000","HPHM":"车牌","JGSK":"2021-04-01 07:57:45.205","CDBH":"9","XSFX":"由南向北","XSFXDM":"3","KKMC":"海博道与安平路交口"},{"KKBH":"610256115","HPHM":"津GYG126","JGSK":"2021-04-01 07:57:45.22","CDBH":"6","XSFX":"由西向东","XSFXDM":"2","KKMC":"中天大道与中生大道交口"},{"KKBH":"7208810020000","HPHM":"津RRR121","JGSK":"2021-04-01 07:57:45.32","CDBH":"5","XSFX":"由西向东","XSFXDM":"2","KKMC":"海旭道与安正路交口正向"},{"KKBH":"711","HPHM":"津NJB918","JGSK":"2021-04-01 07:57:45.338","CDBH":"7","XSFX":"由北向南","XSFXDM":"4","KKMC":"不礼让行人中新大道与和旭路交口"},{"KKBH":"610256114","HPHM":"津AX8751","JGSK":"2021-04-01 07:57:45.366","CDBH":"5","XSFX":"由南向北","XSFXDM":"3","KKMC":"中天大道与和旭路交口"},{"KKBH":"610266118","HPHM":"津AF19245","JGSK":"2021-04-01 07:57:45.388","CDBH":"7","XSFX":"由南向北","XSFXDM":"3","KKMC":"中生大道与和畅路交口"},{"KKBH":"610271009","HPHM":"津FTW998","JGSK":"2021-04-01 07:57:45.389","CDBH":"7","XSFX":"由南向北","XSFXDM":"3","KKMC":"中新大道与泰七路交口"},{"KKBH":"610256116","HPHM":"津MAZ328","JGSK":"2021-04-01 07:57:45.409","CDBH":"11","XSFX":"由北向南","XSFXDM":"4","KKMC":"中天大道与和顺路交口"},{"KKBH":"610286127","HPHM":"鲁A22TH9","JGSK":"2021-04-01 07:57:45.426","CDBH":"5","XSFX":"由西向东","XSFXDM":"2","KKMC":"中津大道与和畅路交口"},{"KKBH":"610266118","HPHM":"津RFC352","JGSK":"2021-04-01 07:57:45.426","CDBH":"9","XSFX":"由南向北","XSFXDM":"3","KKMC":"中生大道与和畅路交口"},{"KKBH":"610266118","HPHM":"冀R7X979","JGSK":"2021-04-01 07:57:45.503","CDBH":"10","XSFX":"由北向南","XSFXDM":"4","KKMC":"中生大道与和畅路交口"},{"KKBH":"610256113","HPHM":"津RNQ071","JGSK":"2021-04-01 07:57:45.52","CDBH":"2","XSFX":"由西向东","XSFXDM":"2","KKMC":"中天大道与和风路交口"},{"KKBH":"610266117","HPHM":"津A5W823","JGSK":"2021-04-01 07:57:45.554","CDBH":"7","XSFX":"由南向北","XSFXDM":"3","KKMC":"中生大道与和韵路交口"},{"KKBH":"610256116","HPHM":"津K17621","JGSK":"2021-04-01 07:57:45.562","CDBH":"12","XSFX":"由北向南","XSFXDM":"4","KKMC":"中天大道与和顺路交口"},{"KKBH":"610256111","HPHM":"黑E77291","JGSK":"2021-04-01 07:57:45.574","CDBH":"2","XSFX":"由西向东","XSFXDM":"2","KKMC":"中天大道与和惠路交口"},{"KKBH":"6071310030000","HPHM":"津CGD166","JGSK":"2021-04-01 07:57:45.588","CDBH":"2","XSFX":"由东向西","XSFXDM":"1","KKMC":"中央大道与海旭道交口正向"},{"KKBH":"610271009","HPHM":"冀EX2055","JGSK":"2021-04-01 07:57:45.608","CDBH":"10","XSFX":"由北向南","XSFXDM":"4","KKMC":"中新大道与泰七路交口"},{"KKBH":"610271008","HPHM":"车牌","JGSK":"2021-04-01 07:57:45.622","CDBH":"2","XSFX":"由南向北","XSFXDM":"3","KKMC":"中新大道与航母主题公园支路交口"},{"KKBH":"610276124","HPHM":"津A22H67","JGSK":"2021-04-01 07:57:45.633","CDBH":"8","XSFX":"由南向北","XSFXDM":"3","KKMC":"中新大道与中生大道交口"},{"KKBH":"610276125","HPHM":"津NFY872","JGSK":"2021-04-01 07:57:45.805","CDBH":"1","XSFX":"由东向西","XSFXDM":"1","KKMC":"中新大道与和顺路交口"},{"KKBH":"720891004000","HPHM":"车牌","JGSK":"2021-04-01 07:57:45.85","CDBH":"8","XSFX":"由南向北","XSFXDM":"3","KKMC":"海博道与安平路交口"},{"KKBH":"720541002000","HPHM":"津A7G212","JGSK":"2021-04-01 07:57:45.86","CDBH":"4","XSFX":"由西向东","XSFXDM":"2","KKMC":"动漫环路西与动漫中路交口"},{"KKBH":"7280310060000","HPHM":"津C81L99","JGSK":"2021-04-01 07:57:45.878","CDBH":"6","XSFX":"由南向北","XSFXDM":"3","KKMC":"动漫中路与文三路交口正向"},{"KKBH":"610256114","HPHM":"津JCB608","JGSK":"2021-04-01 07:57:45.879","CDBH":"5","XSFX":"由南向北","XSFXDM":"3","KKMC":"中天大道与和旭路交口"},{"KKBH":"610401005","HPHM":"冀B3QC83","JGSK":"2021-04-01 07:57:45.881","CDBH":"11","XSFX":"由北向南","XSFXDM":"4","KKMC":"和畅路与和顺路交口"},{"KKBH":"720901002000","HPHM":"津RXH799","JGSK":"2021-04-01 07:57:45.92","CDBH":"8","XSFX":"由南向北","XSFXDM":"3","KKMC":"玉林道与安正路交口"},{"KKBH":"720561002000","HPHM":"鲁N8N678","JGSK":"2021-04-01 07:57:45.974","CDBH":"2","XSFX":"由东向西","XSFXDM":"1","KKMC":"动漫北路与文三路交口"},{"KKBH":"720881002000","HPHM":"津K69900","JGSK":"2021-04-01 07:57:45.998","CDBH":"6","XSFX":"由西向东","XSFXDM":"2","KKMC":"海旭道与安正路交口"},{"KKBH":"7208910030000","HPHM":"津AU5876","JGSK":"2021-04-01 07:57:46.009","CDBH":"4","XSFX":"由西向东","XSFXDM":"2","KKMC":"海博道与安正路交口正向"},{"KKBH":"7208810020000","HPHM":"豫NK590L","JGSK":"2021-04-01 07:57:46.052","CDBH":"6","XSFX":"由西向东","XSFXDM":"2","KKMC":"海旭道与安正路交口正向"},{"KKBH":"610266122000","HPHM":"津AZ0535","JGSK":"2021-04-01 07:57:46.07","CDBH":"2","XSFX":"由西向东","XSFXDM":"2","KKMC":"生态城中生大道故道河一桥西向东上桥处"},{"KKBH":"720891003000","HPHM":"车牌","JGSK":"2021-04-01 07:57:46.078","CDBH":"6","XSFX":"由西向东","XSFXDM":"2","KKMC":"海博道与安正路交口"},{"KKBH":"711","HPHM":"津MJL813","JGSK":"2021-04-01 07:57:46.138","CDBH":"8","XSFX":"由北向南","XSFXDM":"4","KKMC":"不礼让行人中新大道与和旭路交口"},{"KKBH":"610266118","HPHM":"津H09773","JGSK":"2021-04-01 07:57:46.153","CDBH":"11","XSFX":"由北向南","XSFXDM":"4","KKMC":"中生大道与和畅路交口"},{"KKBH":"610276125","HPHM":"津H83402","JGSK":"2021-04-01 07:57:46.17","CDBH":"5","XSFX":"由南向北","XSFXDM":"3","KKMC":"中新大道与和顺路交口"},{"KKBH":"610276126","HPHM":"车牌","JGSK":"2021-04-01 07:57:46.176","CDBH":"8","XSFX":"由北向南","XSFXDM":"4","KKMC":"中新大道与和意路交口"},{"KKBH":"720861003000","HPHM":"津E03694","JGSK":"2021-04-01 07:57:46.2","CDBH":"1","XSFX":"由东向西","XSFXDM":"1","KKMC":"海晨道与安明路交口"},{"KKBH":"7208910060000","HPHM":"津AQ0010","JGSK":"2021-04-01 07:57:46.255","CDBH":"5","XSFX":"由西向东","XSFXDM":"2","KKMC":"海博道与永盛路交口正向"},{"KKBH":"610401004","HPHM":"津ADL2238","JGSK":"2021-04-01 07:57:46.26","CDBH":"10","XSFX":"由北向南","XSFXDM":"4","KKMC":"和畅路与和风路交口"},{"KKBH":"610256112","HPHM":"津HYH066","JGSK":"2021-04-01 07:57:46.279","CDBH":"9","XSFX":"由南向北","XSFXDM":"3","KKMC":"中天大道与中津大道交口"},{"KKBH":"610256112","HPHM":"鲁J7986N","JGSK":"2021-04-01 07:57:46.294","CDBH":"4","XSFX":"由西向东","XSFXDM":"2","KKMC":"中天大道与中津大道交口"},{"KKBH":"610256111","HPHM":"津C73R70","JGSK":"2021-04-01 07:57:46.373","CDBH":"3","XSFX":"由西向东","XSFXDM":"2","KKMC":"中天大道与和惠路交口"},{"KKBH":"610271008","HPHM":"津NME600","JGSK":"2021-04-01 07:57:46.391","CDBH":"2","XSFX":"由南向北","XSFXDM":"3","KKMC":"中新大道与航母主题公园支路交口"},{"KKBH":"610271009","HPHM":"津HYS978","JGSK":"2021-04-01 07:57:46.409","CDBH":"11","XSFX":"由北向南","XSFXDM":"4","KKMC":"中新大道与泰七路交口"},{"KKBH":"610271010","HPHM":"津GLZ021","JGSK":"2021-04-01 07:57:46.545","CDBH":"8","XSFX":"由北向南","XSFXDM":"4","KKMC":"中新大道与华五路交口"},{"KKBH":"610276126","HPHM":"津C599Q2","JGSK":"2021-04-01 07:57:46.56","CDBH":"8","XSFX":"由北向南","XSFXDM":"4","KKMC":"中新大道与和意路交口"},{"KKBH":"720891004000","HPHM":"车牌","JGSK":"2021-04-01 07:57:46.565","CDBH":"9","XSFX":"由南向北","XSFXDM":"3","KKMC":"海博道与安平路交口"},{"KKBH":"610271009","HPHM":"津LAH815","JGSK":"2021-04-01 07:57:46.583","CDBH":"10","XSFX":"由北向南","XSFXDM":"4","KKMC":"中新大道与泰七路交口"},{"KKBH":"610276125","HPHM":"津HWM257","JGSK":"2021-04-01 07:57:46.64","CDBH":"4","XSFX":"由南向北","XSFXDM":"3","KKMC":"中新大道与和顺路交口"},{"KKBH":"610256112","HPHM":"津GGA826","JGSK":"2021-04-01 07:57:46.651","CDBH":"8","XSFX":"由南向北","XSFXDM":"3","KKMC":"中天大道与中津大道交口"},{"KKBH":"610256114","HPHM":"津MGH820","JGSK":"2021-04-01 07:57:46.661","CDBH":"1","XSFX":"由西向东","XSFXDM":"2","KKMC":"中天大道与和旭路交口"},{"KKBH":"610256115","HPHM":"冀FU909F","JGSK":"2021-04-01 07:57:46.662","CDBH":"5","XSFX":"由西向东","XSFXDM":"2","KKMC":"中天大道与中生大道交口"},{"KKBH":"610256115","HPHM":"津ML2107","JGSK":"2021-04-01 07:57:46.663","CDBH":"6","XSFX":"由西向东","XSFXDM":"2","KKMC":"中天大道与中生大道交口"},{"KKBH":"610266118","HPHM":"京AET035","JGSK":"2021-04-01 07:57:46.666","CDBH":"2","XSFX":"由东向西","XSFXDM":"1","KKMC":"中生大道与和畅路交口"},{"KKBH":"610256116","HPHM":"津DYT576","JGSK":"2021-04-01 07:57:46.683","CDBH":"12","XSFX":"由北向南","XSFXDM":"4","KKMC":"中天大道与和顺路交口"},{"KKBH":"610276125","HPHM":"津A6T586","JGSK":"2021-04-01 07:57:46.72","CDBH":"5","XSFX":"由南向北","XSFXDM":"3","KKMC":"中新大道与和顺路交口"},{"KKBH":"610401004","HPHM":"鲁KHQ933","JGSK":"2021-04-01 07:57:46.743","CDBH":"11","XSFX":"由北向南","XSFXDM":"4","KKMC":"和畅路与和风路交口"},{"KKBH":"610261005000","HPHM":"津C37A36","JGSK":"2021-04-01 07:57:46.762","CDBH":"3","XSFX":"由南向北","XSFXDM":"3","KKMC":"中生大道与静湖西路（南侧）"},{"KKBH":"610286127","HPHM":"鲁FJ1287","JGSK":"2021-04-01 07:57:46.774","CDBH":"4","XSFX":"由西向东","XSFXDM":"2","KKMC":"中津大道与和畅路交口"},{"KKBH":"7208810050000","HPHM":"津AQ0009","JGSK":"2021-04-01 07:57:46.781","CDBH":"5","XSFX":"由西向东","XSFXDM":"2","KKMC":"海旭道与明盛路交口正向"},{"KKBH":"610271009","HPHM":"津LA3878","JGSK":"2021-04-01 07:57:46.804","CDBH":"11","XSFX":"由北向南","XSFXDM":"4","KKMC":"中新大道与泰七路交口"},{"KKBH":"610276125","HPHM":"冀B7W8L5","JGSK":"2021-04-01 07:57:46.807","CDBH":"7","XSFX":"由北向南","XSFXDM":"4","KKMC":"中新大道与和顺路交口"},{"KKBH":"720891004000","HPHM":"冀D09Q31","JGSK":"2021-04-01 07:57:46.814","CDBH":"6","XSFX":"由西向东","XSFXDM":"2","KKMC":"海博道与安平路交口"},{"KKBH":"610266117","HPHM":"冀B60CJ1","JGSK":"2021-04-01 07:57:46.822","CDBH":"5","XSFX":"由西向东","XSFXDM":"2","KKMC":"中生大道与和韵路交口"},{"KKBH":"610256115","HPHM":"津NEB299","JGSK":"2021-04-01 07:57:46.853","CDBH":"5","XSFX":"由西向东","XSFXDM":"2","KKMC":"中天大道与中生大道交口"},{"KKBH":"720881002000","HPHM":"津H73516","JGSK":"2021-04-01 07:57:46.856","CDBH":"7","XSFX":"由西向东","XSFXDM":"2","KKMC":"海旭道与安正路交口"},{"KKBH":"7208610030000","HPHM":"津RR3396","JGSK":"2021-04-01 07:57:46.913","CDBH":"5","XSFX":"由西向东","XSFXDM":"2","KKMC":"海晨道与安明路交口正向"},{"KKBH":"610401004","HPHM":"津JGM177","JGSK":"2021-04-01 07:57:47.006","CDBH":"1","XSFX":"由东向西","XSFXDM":"1","KKMC":"和畅路与和风路交口"},{"KKBH":"610271008","HPHM":"津RSY912","JGSK":"2021-04-01 07:57:47.038","CDBH":"1","XSFX":"由南向北","XSFXDM":"3","KKMC":"中新大道与航母主题公园支路交口"},{"KKBH":"610276124","HPHM":"津A07056D","JGSK":"2021-04-01 07:57:47.045","CDBH":"8","XSFX":"由南向北","XSFXDM":"3","KKMC":"中新大道与中生大道交口"},{"KKBH":"610401004","HPHM":"津RKN917","JGSK":"2021-04-01 07:57:47.063","CDBH":"12","XSFX":"由北向南","XSFXDM":"4","KKMC":"和畅路与和风路交口"},{"KKBH":"610276125","HPHM":"津GEH156","JGSK":"2021-04-01 07:57:47.085","CDBH":"8","XSFX":"由北向南","XSFXDM":"4","KKMC":"中新大道与和顺路交口"},{"KKBH":"610401004","HPHM":"津JYJ799","JGSK":"2021-04-01 07:57:47.118","CDBH":"11","XSFX":"由北向南","XSFXDM":"4","KKMC":"和畅路与和风路交口"},{"KKBH":"7208910030000","HPHM":"车牌","JGSK":"2021-04-01 07:57:47.234","CDBH":"2","XSFX":"由东向西","XSFXDM":"1","KKMC":"海博道与安正路交口正向"},{"KKBH":"7208710020000","HPHM":"车牌","JGSK":"2021-04-01 07:57:47.239","CDBH":"10","XSFX":"由北向南","XSFXDM":"4","KKMC":"安正路与芳菲路交口正向"},{"KKBH":"610266117","HPHM":"津C189N3","JGSK":"2021-04-01 07:57:47.249","CDBH":"11","XSFX":"由北向南","XSFXDM":"4","KKMC":"中生大道与和韵路交口"},{"KKBH":"7208810050000","HPHM":"津RG0565","JGSK":"2021-04-01 07:57:47.257","CDBH":"4","XSFX":"由西向东","XSFXDM":"2","KKMC":"海旭道与明盛路交口正向"},{"KKBH":"7208810020000","HPHM":"津RDD527","JGSK":"2021-04-01 07:57:47.272","CDBH":"5","XSFX":"由西向东","XSFXDM":"2","KKMC":"海旭道与安正路交口正向"},{"KKBH":"610391007","HPHM":"津C565K1","JGSK":"2021-04-01 07:57:47.274","CDBH":"7","XSFX":"由南向北","XSFXDM":"3","KKMC":"和韵路与和风路交口"},{"KKBH":"711","HPHM":"津A9C736","JGSK":"2021-04-01 07:57:47.283","CDBH":"5","XSFX":"由南向北","XSFXDM":"3","KKMC":"不礼让行人中新大道与和旭路交口"},{"KKBH":"7208610030000","HPHM":"津GBD308","JGSK":"2021-04-01 07:57:47.423","CDBH":"4","XSFX":"由西向东","XSFXDM":"2","KKMC":"海晨道与安明路交口正向"},{"KKBH":"610256113","HPHM":"津A7F503","JGSK":"2021-04-01 07:57:47.463","CDBH":"2","XSFX":"由西向东","XSFXDM":"2","KKMC":"中天大道与和风路交口"},{"KKBH":"720891003000","HPHM":"冀BX113G","JGSK":"2021-04-01 07:57:47.49","CDBH":"9","XSFX":"由南向北","XSFXDM":"3","KKMC":"海博道与安正路交口"},{"KKBH":"610256113","HPHM":"冀B0J6W9","JGSK":"2021-04-01 07:57:47.59","CDBH":"2","XSFX":"由西向东","XSFXDM":"2","KKMC":"中天大道与和风路交口"},{"KKBH":"610276124","HPHM":"津MTY155","JGSK":"2021-04-01 07:57:47.637","CDBH":"8","XSFX":"由南向北","XSFXDM":"3","KKMC":"中新大道与中生大道交口"},{"KKBH":"610266118","HPHM":"津AD72530","JGSK":"2021-04-01 07:57:47.674","CDBH":"7","XSFX":"由南向北","XSFXDM":"3","KKMC":"中生大道与和畅路交口"},{"KKBH":"610256116","HPHM":"津FBW117","JGSK":"2021-04-01 07:57:47.722","CDBH":"11","XSFX":"由北向南","XSFXDM":"4","KKMC":"中天大道与和顺路交口"},{"KKBH":"610256111","HPHM":"陕K1L273","JGSK":"2021-04-01 07:57:47.736","CDBH":"2","XSFX":"由西向东","XSFXDM":"2","KKMC":"中天大道与和惠路交口"},{"KKBH":"610266118","HPHM":"津C866Q1","JGSK":"2021-04-01 07:57:47.751","CDBH":"8","XSFX":"由南向北","XSFXDM":"3","KKMC":"中生大道与和畅路交口"},{"KKBH":"720891003000","HPHM":"车牌","JGSK":"2021-04-01 07:57:47.757","CDBH":"6","XSFX":"由西向东","XSFXDM":"2","KKMC":"海博道与安正路交口"},{"KKBH":"7205610020000","HPHM":"津C002L5","JGSK":"2021-04-01 07:57:47.81","CDBH":"2","XSFX":"由东向西","XSFXDM":"1","KKMC":"动漫北路与文三路交口正向"},{"KKBH":"711","HPHM":"津FDH169","JGSK":"2021-04-01 07:57:47.82","CDBH":"7","XSFX":"由北向南","XSFXDM":"4","KKMC":"不礼让行人中新大道与和旭路交口"},{"KKBH":"610256116","HPHM":"津BY1908","JGSK":"2021-04-01 07:57:47.827","CDBH":"8","XSFX":"由南向北","XSFXDM":"3","KKMC":"中天大道与和顺路交口"},{"KKBH":"610276126","HPHM":"津MQP999","JGSK":"2021-04-01 07:57:47.828","CDBH":"5","XSFX":"由南向北","XSFXDM":"3","KKMC":"中新大道与和意路交口"},{"KKBH":"610256116","HPHM":"津A7K599","JGSK":"2021-04-01 07:57:47.86","CDBH":"10","XSFX":"由北向南","XSFXDM":"4","KKMC":"中天大道与和顺路交口"},{"KKBH":"7209010020000","HPHM":"津RAV979","JGSK":"2021-04-01 07:57:47.861","CDBH":"8","XSFX":"由南向北","XSFXDM":"3","KKMC":"玉林道与安正路交口正向"},{"KKBH":"610391007","HPHM":"津MPF960","JGSK":"2021-04-01 07:57:47.873","CDBH":"1","XSFX":"由东向西","XSFXDM":"1","KKMC":"和韵路与和风路交口"},{"KKBH":"610256112","HPHM":"津AD98810","JGSK":"2021-04-01 07:57:47.896","CDBH":"12","XSFX":"由北向南","XSFXDM":"4","KKMC":"中天大道与中津大道交口"},{"KKBH":"720901002000","HPHM":"鲁NR20W2","JGSK":"2021-04-01 07:57:47.921","CDBH":"8","XSFX":"由南向北","XSFXDM":"3","KKMC":"玉林道与安正路交口"},{"KKBH":"610266117","HPHM":"津B2N972","JGSK":"2021-04-01 07:57:47.969","CDBH":"10","XSFX":"由北向南","XSFXDM":"4","KKMC":"中生大道与和韵路交口"},{"KKBH":"720871002000","HPHM":"津N23432","JGSK":"2021-04-01 07:57:47.996","CDBH":"6","XSFX":"由南向北","XSFXDM":"3","KKMC":"安正路与芳菲路交口"},{"KKBH":"720891004000","HPHM":"浙JU667Z","JGSK":"2021-04-01 07:57:48.015","CDBH":"4","XSFX":"由西向东","XSFXDM":"2","KKMC":"海博道与安平路交口"},{"KKBH":"6071310030000","HPHM":"津CDH100","JGSK":"2021-04-01 07:57:48.048","CDBH":"1","XSFX":"由东向西","XSFXDM":"1","KKMC":"中央大道与海旭道交口正向"},{"KKBH":"610256115","HPHM":"津MYH430","JGSK":"2021-04-01 07:57:48.05","CDBH":"10","XSFX":"由北向南","XSFXDM":"4","KKMC":"中天大道与中生大道交口"},{"KKBH":"610391008","HPHM":"冀B7F2F7","JGSK":"2021-04-01 07:57:48.065","CDBH":"1","XSFX":"由东向西","XSFXDM":"1","KKMC":"和韵路与和旭路交口"},{"KKBH":"610271008","HPHM":"津NKL911","JGSK":"2021-04-01 07:57:48.078","CDBH":"2","XSFX":"由南向北","XSFXDM":"3","KKMC":"中新大道与航母主题公园支路交口"},{"KKBH":"720891004000","HPHM":"车牌","JGSK":"2021-04-01 07:57:48.09","CDBH":"9","XSFX":"由南向北","XSFXDM":"3","KKMC":"海博道与安平路交口"},{"KKBH":"610266117","HPHM":"津CCS816","JGSK":"2021-04-01 07:57:48.121","CDBH":"7","XSFX":"由南向北","XSFXDM":"3","KKMC":"中生大道与和韵路交口"},{"KKBH":"711","HPHM":"晋JS3848","JGSK":"2021-04-01 07:57:48.143","CDBH":"8","XSFX":"由北向南","XSFXDM":"4","KKMC":"不礼让行人中新大道与和旭路交口"},{"KKBH":"610266118","HPHM":"津H09773","JGSK":"2021-04-01 07:57:48.184","CDBH":"11","XSFX":"由北向南","XSFXDM":"4","KKMC":"中生大道与和畅路交口"},{"KKBH":"720541002000","HPHM":"津C31R91","JGSK":"2021-04-01 07:57:48.258","CDBH":"3","XSFX":"由西向东","XSFXDM":"2","KKMC":"动漫环路西与动漫中路交口"},{"KKBH":"610261005000","HPHM":"津NHJ418","JGSK":"2021-04-01 07:57:48.284","CDBH":"2","XSFX":"由南向北","XSFXDM":"3","KKMC":"中生大道与静湖西路（南侧）"},{"KKBH":"610276126","HPHM":"津GER003","JGSK":"2021-04-01 07:57:48.309","CDBH":"7","XSFX":"由北向南","XSFXDM":"4","KKMC":"中新大道与和意路交口"},{"KKBH":"7208810040000","HPHM":"冀BR673P","JGSK":"2021-04-01 07:57:48.352","CDBH":"1","XSFX":"由东向西","XSFXDM":"1","KKMC":"海旭道与永盛路交口正向"},{"KKBH":"610276124","HPHM":"津A2Q408","JGSK":"2021-04-01 07:57:48.369","CDBH":"7","XSFX":"由南向北","XSFXDM":"3","KKMC":"中新大道与中生大道交口"},{"KKBH":"720891006000","HPHM":"津K59138","JGSK":"2021-04-01 07:57:48.42","CDBH":"3","XSFX":"由东向西","XSFXDM":"1","KKMC":"海博道与永盛路交口"},{"KKBH":"610256115","HPHM":"津C0C115","JGSK":"2021-04-01 07:57:48.421","CDBH":"5","XSFX":"由西向东","XSFXDM":"2","KKMC":"中天大道与中生大道交口"},{"KKBH":"610256115","HPHM":"鲁ATZ052","JGSK":"2021-04-01 07:57:48.422","CDBH":"6","XSFX":"由西向东","XSFXDM":"2","KKMC":"中天大道与中生大道交口"},{"KKBH":"720561002000","HPHM":"车牌","JGSK":"2021-04-01 07:57:48.452","CDBH":"1","XSFX":"由东向西","XSFXDM":"1","KKMC":"动漫北路与文三路交口"},{"KKBH":"610271009","HPHM":"津LA3878","JGSK":"2021-04-01 07:57:48.488","CDBH":"11","XSFX":"由北向南","XSFXDM":"4","KKMC":"中新大道与泰七路交口"},{"KKBH":"610256116","HPHM":"鲁HE3L92","JGSK":"2021-04-01 07:57:48.522","CDBH":"12","XSFX":"由北向南","XSFXDM":"4","KKMC":"中天大道与和顺路交口"},{"KKBH":"720881002000","HPHM":"津C27N67","JGSK":"2021-04-01 07:57:48.541","CDBH":"7","XSFX":"由西向东","XSFXDM":"2","KKMC":"海旭道与安正路交口"},{"KKBH":"610271009","HPHM":"津LAH815","JGSK":"2021-04-01 07:57:48.568","CDBH":"10","XSFX":"由北向南","XSFXDM":"4","KKMC":"中新大道与泰七路交口"},{"KKBH":"6071310030000","HPHM":"津KLL543","JGSK":"2021-04-01 07:57:48.589","CDBH":"3","XSFX":"由东向西","XSFXDM":"1","KKMC":"中央大道与海旭道交口正向"},{"KKBH":"720881002000","HPHM":"津HE3655","JGSK":"2021-04-01 07:57:48.605","CDBH":"4","XSFX":"由东向西","XSFXDM":"1","KKMC":"海旭道与安正路交口"},{"KKBH":"610276125","HPHM":"津C81589","JGSK":"2021-04-01 07:57:48.622","CDBH":"1","XSFX":"由东向西","XSFXDM":"1","KKMC":"中新大道与和顺路交口"},{"KKBH":"7208610030000","HPHM":"津A18B29","JGSK":"2021-04-01 07:57:48.637","CDBH":"7","XSFX":"由南向北","XSFXDM":"3","KKMC":"海晨道与安明路交口正向"},{"KKBH":"610276126","HPHM":"车牌","JGSK":"2021-04-01 07:57:48.708","CDBH":"8","XSFX":"由北向南","XSFXDM":"4","KKMC":"中新大道与和意路交口"},{"KKBH":"610276125","HPHM":"津D09599","JGSK":"2021-04-01 07:57:48.726","CDBH":"5","XSFX":"由南向北","XSFXDM":"3","KKMC":"中新大道与和顺路交口"},{"KKBH":"610401004","HPHM":"津JWQ663","JGSK":"2021-04-01 07:57:48.742","CDBH":"2","XSFX":"由东向西","XSFXDM":"1","KKMC":"和畅路与和风路交口"},{"KKBH":"610256111","HPHM":"吉A83KF4","JGSK":"2021-04-01 07:57:48.75","CDBH":"1","XSFX":"由西向东","XSFXDM":"2","KKMC":"中天大道与和惠路交口"},{"KKBH":"610276124","HPHM":"津D26060","JGSK":"2021-04-01 07:57:48.758","CDBH":"7","XSFX":"由南向北","XSFXDM":"3","KKMC":"中新大道与中生大道交口"},{"KKBH":"610256112","HPHM":"津C283Z0","JGSK":"2021-04-01 07:57:48.785","CDBH":"5","XSFX":"由西向东","XSFXDM":"2","KKMC":"中天大道与中津大道交口"},{"KKBH":"610256115","HPHM":"津NDS269","JGSK":"2021-04-01 07:57:48.836","CDBH":"5","XSFX":"由西向东","XSFXDM":"2","KKMC":"中天大道与中生大道交口"},{"KKBH":"720851002000","HPHM":"津FLM826","JGSK":"2021-04-01 07:57:48.854","CDBH":"2","XSFX":"由东向西","XSFXDM":"1","KKMC":"碧水道与安正路交口"},{"KKBH":"610256114","HPHM":"津B03536","JGSK":"2021-04-01 07:57:48.987","CDBH":"6","XSFX":"由南向北","XSFXDM":"3","KKMC":"中天大道与和旭路交口"},{"KKBH":"610391007","HPHM":"京N9N681","JGSK":"2021-04-01 07:57:49.037","CDBH":"10","XSFX":"由北向南","XSFXDM":"4","KKMC":"和韵路与和风路交口"},{"KKBH":"610401004","HPHM":"津A3N166","JGSK":"2021-04-01 07:57:49.063","CDBH":"11","XSFX":"由北向南","XSFXDM":"4","KKMC":"和畅路与和风路交口"},{"KKBH":"7205710040000","HPHM":"吉B81281","JGSK":"2021-04-01 07:57:49.073","CDBH":"1","XSFX":"由东向西","XSFXDM":"1","KKMC":"动漫东路与动漫中路交口正向"},{"KKBH":"610276124","HPHM":"津MJ0990","JGSK":"2021-04-01 07:57:49.077","CDBH":"2","XSFX":"由东向西","XSFXDM":"1","KKMC":"中新大道与中生大道交口"},{"KKBH":"720861003000","HPHM":"津NGY811","JGSK":"2021-04-01 07:57:49.083","CDBH":"4","XSFX":"由西向东","XSFXDM":"2","KKMC":"海晨道与安明路交口"},{"KKBH":"720881002000","HPHM":"津RRR121","JGSK":"2021-04-01 07:57:49.122","CDBH":"6","XSFX":"由西向东","XSFXDM":"2","KKMC":"海旭道与安正路交口"},{"KKBH":"610271009","HPHM":"津A22Z21","JGSK":"2021-04-01 07:57:49.149","CDBH":"10","XSFX":"由北向南","XSFXDM":"4","KKMC":"中新大道与泰七路交口"},{"KKBH":"610256111","HPHM":"冀B1W03H","JGSK":"2021-04-01 07:57:49.174","CDBH":"1","XSFX":"由西向东","XSFXDM":"2","KKMC":"中天大道与和惠路交口"},{"KKBH":"720891004000","HPHM":"车牌","JGSK":"2021-04-01 07:57:49.208","CDBH":"8","XSFX":"由南向北","XSFXDM":"3","KKMC":"海博道与安平路交口"},{"KKBH":"610276124","HPHM":"黑M9C076","JGSK":"2021-04-01 07:57:49.238","CDBH":"8","XSFX":"由南向北","XSFXDM":"3","KKMC":"中新大道与中生大道交口"},{"KKBH":"7205610020000","HPHM":"津DYT730","JGSK":"2021-04-01 07:57:49.239","CDBH":"1","XSFX":"由东向西","XSFXDM":"1","KKMC":"动漫北路与文三路交口正向"},{"KKBH":"7208810020000","HPHM":"津JNW258","JGSK":"2021-04-01 07:57:49.257","CDBH":"9","XSFX":"由南向北","XSFXDM":"3","KKMC":"海旭道与安正路交口正向"},{"KKBH":"7208810040000","HPHM":"津MW8783","JGSK":"2021-04-01 07:57:49.262","CDBH":"2","XSFX":"由东向西","XSFXDM":"1","KKMC":"海旭道与永盛路交口正向"},{"KKBH":"610276126","HPHM":"津KCV887","JGSK":"2021-04-01 07:57:49.268","CDBH":"4","XSFX":"由南向北","XSFXDM":"3","KKMC":"中新大道与和意路交口"},{"KKBH":"610276126","HPHM":"津DYD216","JGSK":"2021-04-01 07:57:49.268","CDBH":"8","XSFX":"由北向南","XSFXDM":"4","KKMC":"中新大道与和意路交口"},{"KKBH":"610286127","HPHM":"黑A22TH9","JGSK":"2021-04-01 07:57:49.303","CDBH":"6","XSFX":"由西向东","XSFXDM":"2","KKMC":"中津大道与和畅路交口"},{"KKBH":"610266118","HPHM":"津ADA5872","JGSK":"2021-04-01 07:57:49.308","CDBH":"7","XSFX":"由南向北","XSFXDM":"3","KKMC":"中生大道与和畅路交口"},{"KKBH":"610256116","HPHM":"冀BG013J","JGSK":"2021-04-01 07:57:49.322","CDBH":"11","XSFX":"由北向南","XSFXDM":"4","KKMC":"中天大道与和顺路交口"},{"KKBH":"728031006000","HPHM":"津C81L99","JGSK":"2021-04-01 07:57:49.323","CDBH":"6","XSFX":"由南向北","XSFXDM":"3","KKMC":"动漫中路与文三路交口"},{"KKBH":"610266117","HPHM":"津A5W823","JGSK":"2021-04-01 07:57:49.327","CDBH":"9","XSFX":"由南向北","XSFXDM":"3","KKMC":"中生大道与和韵路交口"},{"KKBH":"610391006","HPHM":"辽PT4424","JGSK":"2021-04-01 07:57:49.347","CDBH":"8","XSFX":"由南向北","XSFXDM":"3","KKMC":"和韵路与和意路交口"},{"KKBH":"7205410040000","HPHM":"吉A9T85P","JGSK":"2021-04-01 07:57:49.351","CDBH":"1","XSFX":"由东向西","XSFXDM":"1","KKMC":"动漫环路东与动漫中路交口正向"},{"KKBH":"7208810040000","HPHM":"津A8G863","JGSK":"2021-04-01 07:57:49.369","CDBH":"5","XSFX":"由西向东","XSFXDM":"2","KKMC":"海旭道与永盛路交口正向"},{"KKBH":"610256111","HPHM":"津A13E79","JGSK":"2021-04-01 07:57:49.417","CDBH":"2","XSFX":"由西向东","XSFXDM":"2","KKMC":"中天大道与和惠路交口"},{"KKBH":"7208910030000","HPHM":"津A2B223","JGSK":"2021-04-01 07:57:49.42","CDBH":"4","XSFX":"由西向东","XSFXDM":"2","KKMC":"海博道与安正路交口正向"},{"KKBH":"7208910080000","HPHM":"津GTY339","JGSK":"2021-04-01 07:57:49.435","CDBH":"12","XSFX":"由北向南","XSFXDM":"4","KKMC":"海博道与荣盛路交口正向"},{"KKBH":"610266118","HPHM":"冀R7X979","JGSK":"2021-04-01 07:57:49.464","CDBH":"10","XSFX":"由北向南","XSFXDM":"4","KKMC":"中生大道与和畅路交口"},{"KKBH":"720891004000","HPHM":"冀D09Q31","JGSK":"2021-04-01 07:57:49.532","CDBH":"7","XSFX":"由南向北","XSFXDM":"3","KKMC":"海博道与安平路交口"},{"KKBH":"610256116","HPHM":"晋K8N216","JGSK":"2021-04-01 07:57:49.568","CDBH":"12","XSFX":"由北向南","XSFXDM":"4","KKMC":"中天大道与和顺路交口"},{"KKBH":"610391008","HPHM":"津MAJ109","JGSK":"2021-04-01 07:57:49.579","CDBH":"2","XSFX":"由东向西","XSFXDM":"1","KKMC":"和韵路与和旭路交口"},{"KKBH":"610266118","HPHM":"津AF19245","JGSK":"2021-04-01 07:57:49.593","CDBH":"8","XSFX":"由南向北","XSFXDM":"3","KKMC":"中生大道与和畅路交口"},{"KKBH":"610256116","HPHM":"津AF44301","JGSK":"2021-04-01 07:57:49.642","CDBH":"10","XSFX":"由北向南","XSFXDM":"4","KKMC":"中天大道与和顺路交口"},{"KKBH":"6102610040000","HPHM":"津GPV986","JGSK":"2021-04-01 07:57:49.695","CDBH":"3","XSFX":"由南向北","XSFXDM":"3","KKMC":"中生大道与静湖西路（北侧）正向"},{"KKBH":"7208610030000","HPHM":"车牌","JGSK":"2021-04-01 07:57:49.779","CDBH":"8","XSFX":"由南向北","XSFXDM":"3","KKMC":"海晨道与安明路交口正向"},{"KKBH":"7208810020000","HPHM":"蒙A1709V","JGSK":"2021-04-01 07:57:49.842","CDBH":"5","XSFX":"由西向东","XSFXDM":"2","KKMC":"海旭道与安正路交口正向"},{"KKBH":"610256113","HPHM":"津ADE0755","JGSK":"2021-04-01 07:57:49.909","CDBH":"2","XSFX":"由西向东","XSFXDM":"2","KKMC":"中天大道与和风路交口"},{"KKBH":"610256115","HPHM":"津GEZ858","JGSK":"2021-04-01 07:57:49.941","CDBH":"6","XSFX":"由西向东","XSFXDM":"2","KKMC":"中天大道与中生大道交口"},{"KKBH":"720891003000","HPHM":"黑MHF927","JGSK":"2021-04-01 07:57:49.957","CDBH":"2","XSFX":"由东向西","XSFXDM":"1","KKMC":"海博道与安正路交口"},{"KKBH":"6071310030000","HPHM":"鲁MP592A","JGSK":"2021-04-01 07:57:49.968","CDBH":"2","XSFX":"由东向西","XSFXDM":"1","KKMC":"中央大道与海旭道交口正向"},{"KKBH":"610256113","HPHM":"津NBA651","JGSK":"2021-04-01 07:57:50.008","CDBH":"4","XSFX":"由南向北","XSFXDM":"3","KKMC":"中天大道与和风路交口"},{"KKBH":"610256114","HPHM":"冀B5Y3Y4","JGSK":"2021-04-01 07:57:50.011","CDBH":"5","XSFX":"由南向北","XSFXDM":"3","KKMC":"中天大道与和旭路交口"},{"KKBH":"610401004","HPHM":"津A5W393","JGSK":"2021-04-01 07:57:50.041","CDBH":"1","XSFX":"由东向西","XSFXDM":"1","KKMC":"和畅路与和风路交口"},{"KKBH":"610256112","HPHM":"津C66C51","JGSK":"2021-04-01 07:57:50.184","CDBH":"6","XSFX":"由西向东","XSFXDM":"2","KKMC":"中天大道与中津大道交口"},{"KKBH":"610401004","HPHM":"津KK6909","JGSK":"2021-04-01 07:57:50.228","CDBH":"10","XSFX":"由北向南","XSFXDM":"4","KKMC":"和畅路与和风路交口"},{"KKBH":"610391006","HPHM":"津DZZ077","JGSK":"2021-04-01 07:57:50.229","CDBH":"1","XSFX":"由东向西","XSFXDM":"1","KKMC":"和韵路与和意路交口"},{"KKBH":"720891003000","HPHM":"辽A9D56Z","JGSK":"2021-04-01 07:57:50.277","CDBH":"3","XSFX":"由东向西","XSFXDM":"1","KKMC":"海博道与安正路交口"},{"KKBH":"610256115","HPHM":"津D23454","JGSK":"2021-04-01 07:57:50.283","CDBH":"12","XSFX":"由北向南","XSFXDM":"4","KKMC":"中天大道与中生大道交口"},{"KKBH":"610256111","HPHM":"津HYV605","JGSK":"2021-04-01 07:57:50.294","CDBH":"2","XSFX":"由西向东","XSFXDM":"2","KKMC":"中天大道与和惠路交口"},{"KKBH":"720541004000","HPHM":"津NTQ566","JGSK":"2021-04-01 07:57:50.329","CDBH":"3","XSFX":"由西向东","XSFXDM":"2","KKMC":"动漫环路东与动漫中路交口"},{"KKBH":"610286127","HPHM":"鲁FJ1287","JGSK":"2021-04-01 07:57:50.343","CDBH":"5","XSFX":"由西向东","XSFXDM":"2","KKMC":"中津大道与和畅路交口"},{"KKBH":"7208910030000","HPHM":"车牌","JGSK":"2021-04-01 07:57:50.354","CDBH":"9","XSFX":"由南向北","XSFXDM":"3","KKMC":"海博道与安正路交口正向"},{"KKBH":"610256112","HPHM":"辽B095Q3","JGSK":"2021-04-01 07:57:50.359","CDBH":"9","XSFX":"由南向北","XSFXDM":"3","KKMC":"中天大道与中津大道交口"},{"KKBH":"610266118","HPHM":"津C2P778","JGSK":"2021-04-01 07:57:50.365","CDBH":"10","XSFX":"由北向南","XSFXDM":"4","KKMC":"中生大道与和畅路交口"},{"KKBH":"7208910080000","HPHM":"黑A2FM83","JGSK":"2021-04-01 07:57:50.448","CDBH":"9","XSFX":"由南向北","XSFXDM":"3","KKMC":"海博道与荣盛路交口正向"},{"KKBH":"720891003000","HPHM":"车牌","JGSK":"2021-04-01 07:57:50.485","CDBH":"6","XSFX":"由西向东","XSFXDM":"2","KKMC":"海博道与安正路交口"},{"KKBH":"720891004000","HPHM":"车牌","JGSK":"2021-04-01 07:57:50.492","CDBH":"8","XSFX":"由南向北","XSFXDM":"3","KKMC":"海博道与安平路交口"},{"KKBH":"720891004000","HPHM":"沪HC5210","JGSK":"2021-04-01 07:57:50.496","CDBH":"4","XSFX":"由西向东","XSFXDM":"2","KKMC":"海博道与安平路交口"},{"KKBH":"610401005","HPHM":"津HYN787","JGSK":"2021-04-01 07:57:50.499","CDBH":"11","XSFX":"由北向南","XSFXDM":"4","KKMC":"和畅路与和顺路交口"},{"KKBH":"610391007","HPHM":"津KTY703","JGSK":"2021-04-01 07:57:50.537","CDBH":"7","XSFX":"由南向北","XSFXDM":"3","KKMC":"和韵路与和风路交口"},{"KKBH":"610266118","HPHM":"津DHP896","JGSK":"2021-04-01 07:57:50.542","CDBH":"7","XSFX":"由南向北","XSFXDM":"3","KKMC":"中生大道与和畅路交口"},{"KKBH":"610256113","HPHM":"鲁JAG613","JGSK":"2021-04-01 07:57:50.565","CDBH":"9","XSFX":"由北向南","XSFXDM":"4","KKMC":"中天大道与和风路交口"},{"KKBH":"610276125","HPHM":"津GEH156","JGSK":"2021-04-01 07:57:50.606","CDBH":"8","XSFX":"由北向南","XSFXDM":"4","KKMC":"中新大道与和顺路交口"},{"KKBH":"610276126","HPHM":"津A9H288","JGSK":"2021-04-01 07:57:50.655","CDBH":"8","XSFX":"由北向南","XSFXDM":"4","KKMC":"中新大道与和意路交口"},{"KKBH":"610256113","HPHM":"津RGA391","JGSK":"2021-04-01 07:57:50.664","CDBH":"2","XSFX":"由西向东","XSFXDM":"2","KKMC":"中天大道与和风路交口"},{"KKBH":"720891003000","HPHM":"车牌","JGSK":"2021-04-01 07:57:50.721","CDBH":"5","XSFX":"由西向东","XSFXDM":"2","KKMC":"海博道与安正路交口"},{"KKBH":"610276126","HPHM":"津A8N668","JGSK":"2021-04-01 07:57:50.735","CDBH":"7","XSFX":"由北向南","XSFXDM":"4","KKMC":"中新大道与和意路交口"},{"KKBH":"610391006","HPHM":"津JNN080","JGSK":"2021-04-01 07:57:50.737","CDBH":"7","XSFX":"由南向北","XSFXDM":"3","KKMC":"和韵路与和意路交口"},{"KKBH":"711","HPHM":"鲁DW077K","JGSK":"2021-04-01 07:57:50.747","CDBH":"2","XSFX":"由东向西","XSFXDM":"1","KKMC":"不礼让行人中新大道与和旭路交口"},{"KKBH":"610391007","HPHM":"津ADC9059","JGSK":"2021-04-01 07:57:50.751","CDBH":"11","XSFX":"由北向南","XSFXDM":"4","KKMC":"和韵路与和风路交口"},{"KKBH":"720871002000","HPHM":"津A7A890","JGSK":"2021-04-01 07:57:50.768","CDBH":"3","XSFX":"由西向东","XSFXDM":"2","KKMC":"安正路与芳菲路交口"},{"KKBH":"7208210040000","HPHM":"津DBT816","JGSK":"2021-04-01 07:57:50.833","CDBH":"3","XSFX":"由南向北","XSFXDM":"3","KKMC":"动漫西路与动漫北路交口正向"},{"KKBH":"720571004000","HPHM":"津C1N380","JGSK":"2021-04-01 07:57:50.838","CDBH":"5","XSFX":"由北向南","XSFXDM":"4","KKMC":"动漫东路与动漫中路交口"},{"KKBH":"711","HPHM":"津KJ3979","JGSK":"2021-04-01 07:57:50.865","CDBH":"8","XSFX":"由北向南","XSFXDM":"4","KKMC":"不礼让行人中新大道与和旭路交口"},{"KKBH":"7208810020000","HPHM":"津C75512","JGSK":"2021-04-01 07:57:50.894","CDBH":"6","XSFX":"由西向东","XSFXDM":"2","KKMC":"海旭道与安正路交口正向"},{"KKBH":"6071310030000","HPHM":"津GNH222","JGSK":"2021-04-01 07:57:50.909","CDBH":"1","XSFX":"由东向西","XSFXDM":"1","KKMC":"中央大道与海旭道交口正向"},{"KKBH":"720561002000","HPHM":"津C002L5","JGSK":"2021-04-01 07:57:50.932","CDBH":"2","XSFX":"由东向西","XSFXDM":"1","KKMC":"动漫北路与文三路交口"},{"KKBH":"711","HPHM":"甘A834N5","JGSK":"2021-04-01 07:57:50.942","CDBH":"7","XSFX":"由北向南","XSFXDM":"4","KKMC":"不礼让行人中新大道与和旭路交口"},{"KKBH":"720891003000","HPHM":"粤B8141X","JGSK":"2021-04-01 07:57:50.998","CDBH":"2","XSFX":"由东向西","XSFXDM":"1","KKMC":"海博道与安正路交口"},{"KKBH":"610271009","HPHM":"津A1T232","JGSK":"2021-04-01 07:57:51.017","CDBH":"10","XSFX":"由北向南","XSFXDM":"4","KKMC":"中新大道与泰七路交口"},{"KKBH":"610391008","HPHM":"津K36917","JGSK":"2021-04-01 07:57:51.025","CDBH":"1","XSFX":"由东向西","XSFXDM":"1","KKMC":"和韵路与和旭路交口"},{"KKBH":"610256116","HPHM":"津BY1908","JGSK":"2021-04-01 07:57:51.029","CDBH":"9","XSFX":"由南向北","XSFXDM":"3","KKMC":"中天大道与和顺路交口"},{"KKBH":"7208810040000","HPHM":"车牌","JGSK":"2021-04-01 07:57:51.092","CDBH":"8","XSFX":"由北向南","XSFXDM":"4","KKMC":"海旭道与永盛路交口正向"},{"KKBH":"7208610020000","HPHM":"津RCA792","JGSK":"2021-04-01 07:57:51.098","CDBH":"4","XSFX":"由西向东","XSFXDM":"2","KKMC":"海晨道与安正路交口正向"},{"KKBH":"610401004","HPHM":"津JYJ799","JGSK":"2021-04-01 07:57:51.103","CDBH":"12","XSFX":"由北向南","XSFXDM":"4","KKMC":"和畅路与和风路交口"},{"KKBH":"6071310030000","HPHM":"津HQ8555","JGSK":"2021-04-01 07:57:51.108","CDBH":"3","XSFX":"由东向西","XSFXDM":"1","KKMC":"中央大道与海旭道交口正向"},{"KKBH":"720881002000","HPHM":"津RDD527","JGSK":"2021-04-01 07:57:51.122","CDBH":"6","XSFX":"由西向东","XSFXDM":"2","KKMC":"海旭道与安正路交口"},{"KKBH":"7208610030000","HPHM":"津C12W03","JGSK":"2021-04-01 07:57:51.13","CDBH":"7","XSFX":"由南向北","XSFXDM":"3","KKMC":"海晨道与安明路交口正向"},{"KKBH":"720881005000","HPHM":"津AQ0009","JGSK":"2021-04-01 07:57:51.132","CDBH":"5","XSFX":"由西向东","XSFXDM":"2","KKMC":"海旭道与明盛路交口"},{"KKBH":"720881002000","HPHM":"豫NK590L","JGSK":"2021-04-01 07:57:51.181","CDBH":"7","XSFX":"由西向东","XSFXDM":"2","KKMC":"海旭道与安正路交口"},{"KKBH":"7208910030000","HPHM":"津NLY155","JGSK":"2021-04-01 07:57:51.23","CDBH":"6","XSFX":"由西向东","XSFXDM":"2","KKMC":"海博道与安正路交口正向"},{"KKBH":"7205610020000","HPHM":"冀B5S8U6","JGSK":"2021-04-01 07:57:51.256","CDBH":"1","XSFX":"由东向西","XSFXDM":"1","KKMC":"动漫北路与文三路交口正向"},{"KKBH":"610266118","HPHM":"津A9B271","JGSK":"2021-04-01 07:57:51.302","CDBH":"8","XSFX":"由南向北","XSFXDM":"3","KKMC":"中生大道与和畅路交口"},{"KKBH":"610256112","HPHM":"津A9V779","JGSK":"2021-04-01 07:57:51.31","CDBH":"1","XSFX":"由东向西","XSFXDM":"1","KKMC":"中天大道与中津大道交口"},{"KKBH":"7208710020000","HPHM":"车牌","JGSK":"2021-04-01 07:57:51.365","CDBH":"7","XSFX":"由南向北","XSFXDM":"3","KKMC":"安正路与芳菲路交口正向"},{"KKBH":"711","HPHM":"冀B3Y8Q8","JGSK":"2021-04-01 07:57:51.365","CDBH":"5","XSFX":"由南向北","XSFXDM":"3","KKMC":"不礼让行人中新大道与和旭路交口"},{"KKBH":"7208610030000","HPHM":"冀J5XS28","JGSK":"2021-04-01 07:57:51.366","CDBH":"4","XSFX":"由西向东","XSFXDM":"2","KKMC":"海晨道与安明路交口正向"},{"KKBH":"7205710010000","HPHM":"皖SW4939","JGSK":"2021-04-01 07:57:51.396","CDBH":"3","XSFX":"由南向北","XSFXDM":"3","KKMC":"动漫东路与文一路交口正向"},{"KKBH":"720891003000","HPHM":"车牌","JGSK":"2021-04-01 07:57:51.444","CDBH":"5","XSFX":"由西向东","XSFXDM":"2","KKMC":"海博道与安正路交口"},{"KKBH":"610256114","HPHM":"渝AU5W15","JGSK":"2021-04-01 07:57:51.484","CDBH":"5","XSFX":"由南向北","XSFXDM":"3","KKMC":"中天大道与和旭路交口"},{"KKBH":"610276125","HPHM":"津C20C25","JGSK":"2021-04-01 07:57:51.508","CDBH":"1","XSFX":"由东向西","XSFXDM":"1","KKMC":"中新大道与和顺路交口"},{"KKBH":"610276126","HPHM":"鲁Y28T67","JGSK":"2021-04-01 07:57:51.589","CDBH":"7","XSFX":"由北向南","XSFXDM":"4","KKMC":"中新大道与和意路交口"},{"KKBH":"610401004","HPHM":"冀BE196V","JGSK":"2021-04-01 07:57:51.629","CDBH":"1","XSFX":"由东向西","XSFXDM":"1","KKMC":"和畅路与和风路交口"},{"KKBH":"610256113","HPHM":"鄂SF6D88","JGSK":"2021-04-01 07:57:51.636","CDBH":"5","XSFX":"由南向北","XSFXDM":"3","KKMC":"中天大道与和风路交口"},{"KKBH":"610401004","HPHM":"津ADL2238","JGSK":"2021-04-01 07:57:51.663","CDBH":"11","XSFX":"由北向南","XSFXDM":"4","KKMC":"和畅路与和风路交口"},{"KKBH":"720881004000","HPHM":"冀BR673P","JGSK":"2021-04-01 07:57:51.738","CDBH":"1","XSFX":"由东向西","XSFXDM":"1","KKMC":"海旭道与永盛路交口"},{"KKBH":"610271008","HPHM":"车牌","JGSK":"2021-04-01 07:57:51.76","CDBH":"1","XSFX":"由南向北","XSFXDM":"3","KKMC":"中新大道与航母主题公园支路交口"},{"KKBH":"610271009","HPHM":"津AWG851","JGSK":"2021-04-01 07:57:51.771","CDBH":"11","XSFX":"由北向南","XSFXDM":"4","KKMC":"中新大道与泰七路交口"},{"KKBH":"7209010020000","HPHM":"津RBP396","JGSK":"2021-04-01 07:57:51.803","CDBH":"8","XSFX":"由南向北","XSFXDM":"3","KKMC":"玉林道与安正路交口正向"},{"KKBH":"610256116","HPHM":"津MAZ328","JGSK":"2021-04-01 07:57:51.807","CDBH":"12","XSFX":"由北向南","XSFXDM":"4","KKMC":"中天大道与和顺路交口"},{"KKBH":"7208810040000","HPHM":"津JCM011","JGSK":"2021-04-01 07:57:51.822","CDBH":"4","XSFX":"由西向东","XSFXDM":"2","KKMC":"海旭道与永盛路交口正向"},{"KKBH":"610256115","HPHM":"津JJ0082","JGSK":"2021-04-01 07:57:51.86","CDBH":"6","XSFX":"由西向东","XSFXDM":"2","KKMC":"中天大道与中生大道交口"},{"KKBH":"610276124","HPHM":"津FAW779","JGSK":"2021-04-01 07:57:51.873","CDBH":"7","XSFX":"由南向北","XSFXDM":"3","KKMC":"中新大道与中生大道交口"},{"KKBH":"610391006","HPHM":"津HWL218","JGSK":"2021-04-01 07:57:51.893","CDBH":"1","XSFX":"由东向西","XSFXDM":"1","KKMC":"和韵路与和意路交口"},{"KKBH":"7280310020000","HPHM":"冀F38NM0","JGSK":"2021-04-01 07:57:51.927","CDBH":"7","XSFX":"由北向南","XSFXDM":"4","KKMC":"动漫中路与文一路交口正向"},{"KKBH":"610256116","HPHM":"津FPL566","JGSK":"2021-04-01 07:57:51.974","CDBH":"12","XSFX":"由北向南","XSFXDM":"4","KKMC":"中天大道与和顺路交口"},{"KKBH":"610276126","HPHM":"冀F166RZ","JGSK":"2021-04-01 07:57:51.99","CDBH":"8","XSFX":"由北向南","XSFXDM":"4","KKMC":"中新大道与和意路交口"},{"KKBH":"610266118","HPHM":"津AD72530","JGSK":"2021-04-01 07:57:51.992","CDBH":"8","XSFX":"由南向北","XSFXDM":"3","KKMC":"中生大道与和畅路交口"},{"KKBH":"7208910030000","HPHM":"津A5E083","JGSK":"2021-04-01 07:57:52.015","CDBH":"4","XSFX":"由西向东","XSFXDM":"2","KKMC":"海博道与安正路交口正向"},{"KKBH":"7208810020000","HPHM":"津KLS687","JGSK":"2021-04-01 07:57:52.016","CDBH":"5","XSFX":"由西向东","XSFXDM":"2","KKMC":"海旭道与安正路交口正向"},{"KKBH":"720881004000","HPHM":"津A8G863","JGSK":"2021-04-01 07:57:52.033","CDBH":"10","XSFX":"由西向东","XSFXDM":"2","KKMC":"海旭道与永盛路交口"},{"KKBH":"610391007","HPHM":"津C565K1","JGSK":"2021-04-01 07:57:52.036","CDBH":"7","XSFX":"由南向北","XSFXDM":"3","KKMC":"和韵路与和风路交口"},{"KKBH":"610256111","HPHM":"鲁NY18R0","JGSK":"2021-04-01 07:57:52.151","CDBH":"2","XSFX":"由西向东","XSFXDM":"2","KKMC":"中天大道与和惠路交口"},{"KKBH":"720881005000","HPHM":"津RG0565","JGSK":"2021-04-01 07:57:52.176","CDBH":"4","XSFX":"由西向东","XSFXDM":"2","KKMC":"海旭道与明盛路交口"},{"KKBH":"610266118","HPHM":"京AET035","JGSK":"2021-04-01 07:57:52.268","CDBH":"2","XSFX":"由东向西","XSFXDM":"1","KKMC":"中生大道与和畅路交口"},{"KKBH":"610256114","HPHM":"津AZG912","JGSK":"2021-04-01 07:57:52.281","CDBH":"4","XSFX":"由南向北","XSFXDM":"3","KKMC":"中天大道与和旭路交口"},{"KKBH":"7208910060000","HPHM":"鲁NP59M0","JGSK":"2021-04-01 07:57:52.346","CDBH":"5","XSFX":"由西向东","XSFXDM":"2","KKMC":"海博道与永盛路交口正向"},{"KKBH":"610256111","HPHM":"津N07028","JGSK":"2021-04-01 07:57:52.395","CDBH":"5","XSFX":"由南向北","XSFXDM":"3","KKMC":"中天大道与和惠路交口"},{"KKBH":"7208710020000","HPHM":"津A05S77","JGSK":"2021-04-01 07:57:52.401","CDBH":"5","XSFX":"由南向北","XSFXDM":"3","KKMC":"安正路与芳菲路交口正向"},{"KKBH":"610276124","HPHM":"津A20U36","JGSK":"2021-04-01 07:57:52.43","CDBH":"6","XSFX":"由西向东","XSFXDM":"2","KKMC":"中新大道与中生大道交口"},{"KKBH":"610266117","HPHM":"冀B60CJ1","JGSK":"2021-04-01 07:57:52.48","CDBH":"6","XSFX":"由西向东","XSFXDM":"2","KKMC":"中生大道与和韵路交口"},{"KKBH":"610256113","HPHM":"津AD85218","JGSK":"2021-04-01 07:57:52.488","CDBH":"4","XSFX":"由南向北","XSFXDM":"3","KKMC":"中天大道与和风路交口"},{"KKBH":"7208910030000","HPHM":"车牌","JGSK":"2021-04-01 07:57:52.541","CDBH":"3","XSFX":"由东向西","XSFXDM":"1","KKMC":"海博道与安正路交口正向"},{"KKBH":"610286127","HPHM":"津RCY675","JGSK":"2021-04-01 07:57:52.618","CDBH":"7","XSFX":"由南向北","XSFXDM":"3","KKMC":"中津大道与和畅路交口"},{"KKBH":"610256115","HPHM":"津NEB299","JGSK":"2021-04-01 07:57:52.667","CDBH":"6","XSFX":"由西向东","XSFXDM":"2","KKMC":"中天大道与中生大道交口"},{"KKBH":"610256111","HPHM":"津A8A888","JGSK":"2021-04-01 07:57:52.668","CDBH":"1","XSFX":"由西向东","XSFXDM":"2","KKMC":"中天大道与和惠路交口"},{"KKBH":"610256116","HPHM":"津A7K599","JGSK":"2021-04-01 07:57:52.687","CDBH":"11","XSFX":"由北向南","XSFXDM":"4","KKMC":"中天大道与和顺路交口"},{"KKBH":"610256115","HPHM":"津JLC526","JGSK":"2021-04-01 07:57:52.701","CDBH":"12","XSFX":"由北向南","XSFXDM":"4","KKMC":"中天大道与中生大道交口"},{"KKBH":"610276124","HPHM":"津AY7262","JGSK":"2021-04-01 07:57:52.782","CDBH":"8","XSFX":"由南向北","XSFXDM":"3","KKMC":"中新大道与中生大道交口"},{"KKBH":"610256113","HPHM":"冀B930Z5","JGSK":"2021-04-01 07:57:52.795","CDBH":"2","XSFX":"由西向东","XSFXDM":"2","KKMC":"中天大道与和风路交口"},{"KKBH":"610266118","HPHM":"津KHR657","JGSK":"2021-04-01 07:57:52.802","CDBH":"1","XSFX":"由东向西","XSFXDM":"1","KKMC":"中生大道与和畅路交口"},{"KKBH":"711","HPHM":"津NPP707","JGSK":"2021-04-01 07:57:52.865","CDBH":"8","XSFX":"由北向南","XSFXDM":"4","KKMC":"不礼让行人中新大道与和旭路交口"},{"KKBH":"610276126","HPHM":"津MV5882","JGSK":"2021-04-01 07:57:52.868","CDBH":"5","XSFX":"由南向北","XSFXDM":"3","KKMC":"中新大道与和意路交口"},{"KKBH":"610256115","HPHM":"津HSV681","JGSK":"2021-04-01 07:57:52.888","CDBH":"11","XSFX":"由北向南","XSFXDM":"4","KKMC":"中天大道与中生大道交口"},{"KKBH":"610256115","HPHM":"津NQK115","JGSK":"2021-04-01 07:57:52.889","CDBH":"10","XSFX":"由北向南","XSFXDM":"4","KKMC":"中天大道与中生大道交口"},{"KKBH":"610276126","HPHM":"津JB6882","JGSK":"2021-04-01 07:57:52.919","CDBH":"8","XSFX":"由北向南","XSFXDM":"4","KKMC":"中新大道与和意路交口"},{"KKBH":"610256111","HPHM":"吉AWX978","JGSK":"2021-04-01 07:57:52.935","CDBH":"1","XSFX":"由西向东","XSFXDM":"2","KKMC":"中天大道与和惠路交口"},{"KKBH":"6071310030000","HPHM":"津NFQ899","JGSK":"2021-04-01 07:57:52.96","CDBH":"3","XSFX":"由东向西","XSFXDM":"1","KKMC":"中央大道与海旭道交口正向"},{"KKBH":"610276126","HPHM":"冀D356PK","JGSK":"2021-04-01 07:57:53.027","CDBH":"4","XSFX":"由南向北","XSFXDM":"3","KKMC":"中新大道与和意路交口"},{"KKBH":"720861003000","HPHM":"津RR3396","JGSK":"2021-04-01 07:57:53.091","CDBH":"5","XSFX":"由西向东","XSFXDM":"2","KKMC":"海晨道与安明路交口"},{"KKBH":"720561002000","HPHM":"津DYT730","JGSK":"2021-04-01 07:57:53.097","CDBH":"1","XSFX":"由东向西","XSFXDM":"1","KKMC":"动漫北路与文三路交口"},{"KKBH":"610276125","HPHM":"津H83402","JGSK":"2021-04-01 07:57:53.126","CDBH":"5","XSFX":"由南向北","XSFXDM":"3","KKMC":"中新大道与和顺路交口"},{"KKBH":"7208810020000","HPHM":"吉AM35W8","JGSK":"2021-04-01 07:57:53.166","CDBH":"6","XSFX":"由西向东","XSFXDM":"2","KKMC":"海旭道与安正路交口正向"},{"KKBH":"610266118","HPHM":"津A11Q21","JGSK":"2021-04-01 07:57:53.183","CDBH":"11","XSFX":"由北向南","XSFXDM":"4","KKMC":"中生大道与和畅路交口"},{"KKBH":"610251002","HPHM":"津H55080","JGSK":"2021-04-01 07:57:53.202","CDBH":"4","XSFX":"由西向东","XSFXDM":"2","KKMC":"中天大道与和睦路交口"},{"KKBH":"610271008","HPHM":"津KMK708","JGSK":"2021-04-01 07:57:53.24","CDBH":"4","XSFX":"由北向南","XSFXDM":"4","KKMC":"中新大道与航母主题公园支路交口"},{"KKBH":"711","HPHM":"冀AR292F","JGSK":"2021-04-01 07:57:53.267","CDBH":"7","XSFX":"由北向南","XSFXDM":"4","KKMC":"不礼让行人中新大道与和旭路交口"},{"KKBH":"7208610030000","HPHM":"冀B5G2R3","JGSK":"2021-04-01 07:57:53.273","CDBH":"7","XSFX":"由南向北","XSFXDM":"3","KKMC":"海晨道与安明路交口正向"},{"KKBH":"720881002000","HPHM":"蒙A1709V","JGSK":"2021-04-01 07:57:53.285","CDBH":"6","XSFX":"由西向东","XSFXDM":"2","KKMC":"海旭道与安正路交口"},{"KKBH":"610271009","HPHM":"津A22Z21","JGSK":"2021-04-01 07:57:53.293","CDBH":"10","XSFX":"由北向南","XSFXDM":"4","KKMC":"中新大道与泰七路交口"},{"KKBH":"7205410050000","HPHM":"车牌","JGSK":"2021-04-01 07:57:53.35","CDBH":"7","XSFX":"由北向南","XSFXDM":"4","KKMC":"动漫环路东与动漫西路交口正向"},{"KKBH":"7205410040000","HPHM":"津HXQ345","JGSK":"2021-04-01 07:57:53.354","CDBH":"1","XSFX":"由东向西","XSFXDM":"1","KKMC":"动漫环路东与动漫中路交口正向"},{"KKBH":"610391007","HPHM":"津C96W93","JGSK":"2021-04-01 07:57:53.41","CDBH":"2","XSFX":"由东向西","XSFXDM":"1","KKMC":"和韵路与和风路交口"},{"KKBH":"610391006","HPHM":"津JNN080","JGSK":"2021-04-01 07:57:53.447","CDBH":"7","XSFX":"由南向北","XSFXDM":"3","KKMC":"和韵路与和意路交口"},{"KKBH":"7208910060000","HPHM":"津RYG360","JGSK":"2021-04-01 07:57:53.46","CDBH":"3","XSFX":"由东向西","XSFXDM":"1","KKMC":"海博道与永盛路交口正向"},{"KKBH":"7280310030000","HPHM":"津HQV518","JGSK":"2021-04-01 07:57:53.516","CDBH":"1","XSFX":"由东向西","XSFXDM":"1","KKMC":"动漫中路与文二路交口正向"},{"KKBH":"610266118","HPHM":"津C2P778","JGSK":"2021-04-01 07:57:53.55","CDBH":"11","XSFX":"由北向南","XSFXDM":"4","KKMC":"中生大道与和畅路交口"},{"KKBH":"720541004000","HPHM":"吉A9T85P","JGSK":"2021-04-01 07:57:53.625","CDBH":"1","XSFX":"由东向西","XSFXDM":"1","KKMC":"动漫环路东与动漫中路交口"},{"KKBH":"610391006","HPHM":"津HW5515","JGSK":"2021-04-01 07:57:53.659","CDBH":"7","XSFX":"由南向北","XSFXDM":"3","KKMC":"和韵路与和意路交口"},{"KKBH":"610266118","HPHM":"津ADA5872","JGSK":"2021-04-01 07:57:53.673","CDBH":"7","XSFX":"由南向北","XSFXDM":"3","KKMC":"中生大道与和畅路交口"},{"KKBH":"7208910030000","HPHM":"车牌","JGSK":"2021-04-01 07:57:53.758","CDBH":"1","XSFX":"由东向西","XSFXDM":"1","KKMC":"海博道与安正路交口正向"},{"KKBH":"720891003000","HPHM":"津B2E565","JGSK":"2021-04-01 07:57:53.799","CDBH":"3","XSFX":"由东向西","XSFXDM":"1","KKMC":"海博道与安正路交口"},{"KKBH":"610271010","HPHM":"津C707G3","JGSK":"2021-04-01 07:57:53.832","CDBH":"7","XSFX":"由北向南","XSFXDM":"4","KKMC":"中新大道与华五路交口"},{"KKBH":"7208910030000","HPHM":"京Q27555","JGSK":"2021-04-01 07:57:53.835","CDBH":"4","XSFX":"由西向东","XSFXDM":"2","KKMC":"海博道与安正路交口正向"},{"KKBH":"610276124","HPHM":"津AF52366","JGSK":"2021-04-01 07:57:53.878","CDBH":"7","XSFX":"由南向北","XSFXDM":"3","KKMC":"中新大道与中生大道交口"},{"KKBH":"610256116","HPHM":"津DYT576","JGSK":"2021-04-01 07:57:53.887","CDBH":"12","XSFX":"由北向南","XSFXDM":"4","KKMC":"中天大道与和顺路交口"},{"KKBH":"610256111","HPHM":"津A13E79","JGSK":"2021-04-01 07:57:53.894","CDBH":"2","XSFX":"由西向东","XSFXDM":"2","KKMC":"中天大道与和惠路交口"},{"KKBH":"610391006","HPHM":"辽PT4424","JGSK":"2021-04-01 07:57:53.928","CDBH":"8","XSFX":"由南向北","XSFXDM":"3","KKMC":"和韵路与和意路交口"},{"KKBH":"7208910080000","HPHM":"晋AVY061","JGSK":"2021-04-01 07:57:53.987","CDBH":"13","XSFX":"由北向南","XSFXDM":"4","KKMC":"海博道与荣盛路交口正向"},{"KKBH":"610266118","HPHM":"津DHP896","JGSK":"2021-04-01 07:57:54.074","CDBH":"8","XSFX":"由南向北","XSFXDM":"3","KKMC":"中生大道与和畅路交口"},{"KKBH":"610401005","HPHM":"鲁AHK357","JGSK":"2021-04-01 07:57:54.083","CDBH":"10","XSFX":"由北向南","XSFXDM":"4","KKMC":"和畅路与和顺路交口"},{"KKBH":"610256112","HPHM":"津JMW121","JGSK":"2021-04-01 07:57:54.126","CDBH":"7","XSFX":"由南向北","XSFXDM":"3","KKMC":"中天大道与中津大道交口"},{"KKBH":"610266118","HPHM":"津HNL965","JGSK":"2021-04-01 07:57:54.131","CDBH":"7","XSFX":"由南向北","XSFXDM":"3","KKMC":"中生大道与和畅路交口"},{"KKBH":"711","HPHM":"冀BV2158","JGSK":"2021-04-01 07:57:54.166","CDBH":"5","XSFX":"由南向北","XSFXDM":"3","KKMC":"不礼让行人中新大道与和旭路交口"},{"KKBH":"610391006","HPHM":"黑A3X5D3","JGSK":"2021-04-01 07:57:54.258","CDBH":"8","XSFX":"由南向北","XSFXDM":"3","KKMC":"和韵路与和意路交口"},{"KKBH":"7208710020000","HPHM":"津RPU215","JGSK":"2021-04-01 07:57:54.286","CDBH":"5","XSFX":"由南向北","XSFXDM":"3","KKMC":"安正路与芳菲路交口正向"},{"KKBH":"610401005","HPHM":"津HYN787","JGSK":"2021-04-01 07:57:54.288","CDBH":"12","XSFX":"由北向南","XSFXDM":"4","KKMC":"和畅路与和顺路交口"},{"KKBH":"610261003000","HPHM":"津K88393","JGSK":"2021-04-01 07:57:54.289","CDBH":"10","XSFX":"由东向西","XSFXDM":"1","KKMC":"中生大道与静湖南路交口"},{"KKBH":"610266118","HPHM":"鲁NU1100","JGSK":"2021-04-01 07:57:54.299","CDBH":"1","XSFX":"由东向西","XSFXDM":"1","KKMC":"中生大道与和畅路交口"},{"KKBH":"720881004000","HPHM":"津MW8783","JGSK":"2021-04-01 07:57:54.301","CDBH":"2","XSFX":"由东向西","XSFXDM":"1","KKMC":"海旭道与永盛路交口"},{"KKBH":"7208910030000","HPHM":"冀BK019X","JGSK":"2021-04-01 07:57:54.424","CDBH":"6","XSFX":"由西向东","XSFXDM":"2","KKMC":"海博道与安正路交口正向"},{"KKBH":"720891003000","HPHM":"宁CV2091","JGSK":"2021-04-01 07:57:54.44","CDBH":"2","XSFX":"由东向西","XSFXDM":"1","KKMC":"海博道与安正路交口"},{"KKBH":"720881004000","HPHM":"津JCM011","JGSK":"2021-04-01 07:57:54.441","CDBH":"9","XSFX":"由西向东","XSFXDM":"2","KKMC":"海旭道与永盛路交口"},{"KKBH":"610391006","HPHM":"津AF33605","JGSK":"2021-04-01 07:57:54.441","CDBH":"2","XSFX":"由东向西","XSFXDM":"1","KKMC":"和韵路与和意路交口"},{"KKBH":"610391007","HPHM":"津RK4288","JGSK":"2021-04-01 07:57:54.514","CDBH":"2","XSFX":"由东向西","XSFXDM":"1","KKMC":"和韵路与和风路交口"},{"KKBH":"720891003000","HPHM":"车牌","JGSK":"2021-04-01 07:57:54.568","CDBH":"6","XSFX":"由西向东","XSFXDM":"2","KKMC":"海博道与安正路交口"},{"KKBH":"720891004000","HPHM":"车牌","JGSK":"2021-04-01 07:57:54.575","CDBH":"9","XSFX":"由南向北","XSFXDM":"3","KKMC":"海博道与安平路交口"},{"KKBH":"610401004","HPHM":"津KK6909","JGSK":"2021-04-01 07:57:54.589","CDBH":"11","XSFX":"由北向南","XSFXDM":"4","KKMC":"和畅路与和风路交口"},{"KKBH":"610271008","HPHM":"津GGR126","JGSK":"2021-04-01 07:57:54.638","CDBH":"1","XSFX":"由南向北","XSFXDM":"3","KKMC":"中新大道与航母主题公园支路交口"},{"KKBH":"610256115","HPHM":"津NDS269","JGSK":"2021-04-01 07:57:54.667","CDBH":"6","XSFX":"由西向东","XSFXDM":"2","KKMC":"中天大道与中生大道交口"},{"KKBH":"610256116","HPHM":"津AF44301","JGSK":"2021-04-01 07:57:54.688","CDBH":"11","XSFX":"由北向南","XSFXDM":"4","KKMC":"中天大道与和顺路交口"},{"KKBH":"7280310060000","HPHM":"津MJJ910","JGSK":"2021-04-01 07:57:54.703","CDBH":"6","XSFX":"由南向北","XSFXDM":"3","KKMC":"动漫中路与文三路交口正向"},{"KKBH":"610256113","HPHM":"津AD63206","JGSK":"2021-04-01 07:57:54.732","CDBH":"2","XSFX":"由西向东","XSFXDM":"2","KKMC":"中天大道与和风路交口"},{"KKBH":"720891003000","HPHM":"车牌","JGSK":"2021-04-01 07:57:54.76","CDBH":"2","XSFX":"由东向西","XSFXDM":"1","KKMC":"海博道与安正路交口"},{"KKBH":"610256116","HPHM":"鲁NH19B5","JGSK":"2021-04-01 07:57:54.768","CDBH":"8","XSFX":"由南向北","XSFXDM":"3","KKMC":"中天大道与和顺路交口"},{"KKBH":"6071310030000","HPHM":"鄂FD3H27","JGSK":"2021-04-01 07:57:54.805","CDBH":"1","XSFX":"由东向西","XSFXDM":"1","KKMC":"中央大道与海旭道交口正向"},{"KKBH":"7208910030000","HPHM":"车牌","JGSK":"2021-04-01 07:57:54.819","CDBH":"2","XSFX":"由东向西","XSFXDM":"1","KKMC":"海博道与安正路交口正向"},{"KKBH":"720561002000","HPHM":"津B5S8U6","JGSK":"2021-04-01 07:57:54.857","CDBH":"1","XSFX":"由东向西","XSFXDM":"1","KKMC":"动漫北路与文三路交口"},{"KKBH":"720891008000","HPHM":"黑A2FM83","JGSK":"2021-04-01 07:57:54.861","CDBH":"9","XSFX":"由南向北","XSFXDM":"3","KKMC":"海博道与荣盛路交口"},{"KKBH":"610266118","HPHM":"津LQ7619","JGSK":"2021-04-01 07:57:54.89","CDBH":"8","XSFX":"由南向北","XSFXDM":"3","KKMC":"中生大道与和畅路交口"},{"KKBH":"610276126","HPHM":"津RZM562","JGSK":"2021-04-01 07:57:54.925","CDBH":"8","XSFX":"由北向南","XSFXDM":"4","KKMC":"中新大道与和意路交口"},{"KKBH":"610256113","HPHM":"鲁JAG613","JGSK":"2021-04-01 07:57:55.02","CDBH":"9","XSFX":"由北向南","XSFXDM":"4","KKMC":"中天大道与和风路交口"},{"KKBH":"6102610030000","HPHM":"津BC7535","JGSK":"2021-04-01 07:57:55.043","CDBH":"1","XSFX":"由东向西","XSFXDM":"1","KKMC":"中生大道与静湖南路交口正向"},{"KKBH":"610276124","HPHM":"津KCE179","JGSK":"2021-04-01 07:57:55.067","CDBH":"8","XSFX":"由南向北","XSFXDM":"3","KKMC":"中新大道与中生大道交口"},{"KKBH":"720881002000","HPHM":"津KLS687","JGSK":"2021-04-01 07:57:55.124","CDBH":"6","XSFX":"由西向东","XSFXDM":"2","KKMC":"海旭道与安正路交口"},{"KKBH":"610271008","HPHM":"津D33010","JGSK":"2021-04-01 07:57:55.143","CDBH":"5","XSFX":"由北向南","XSFXDM":"4","KKMC":"中新大道与航母主题公园支路交口"},{"KKBH":"610256113","HPHM":"津NBA651","JGSK":"2021-04-01 07:57:55.182","CDBH":"4","XSFX":"由南向北","XSFXDM":"3","KKMC":"中天大道与和风路交口"},{"KKBH":"6102610040000","HPHM":"冀B596N1","JGSK":"2021-04-01 07:57:55.196","CDBH":"3","XSFX":"由南向北","XSFXDM":"3","KKMC":"中生大道与静湖西路（北侧）正向"},{"KKBH":"711","HPHM":"津MN6177","JGSK":"2021-04-01 07:57:55.268","CDBH":"7","XSFX":"由北向南","XSFXDM":"4","KKMC":"不礼让行人中新大道与和旭路交口"},{"KKBH":"610276125","HPHM":"津NFY872","JGSK":"2021-04-01 07:57:55.274","CDBH":"1","XSFX":"由东向西","XSFXDM":"1","KKMC":"中新大道与和顺路交口"},{"KKBH":"610266118","HPHM":"津JYH706","JGSK":"2021-04-01 07:57:55.285","CDBH":"10","XSFX":"由北向南","XSFXDM":"4","KKMC":"中生大道与和畅路交口"},{"KKBH":"720891004000","HPHM":"车牌","JGSK":"2021-04-01 07:57:55.295","CDBH":"8","XSFX":"由南向北","XSFXDM":"3","KKMC":"海博道与安平路交口"},{"KKBH":"610401004","HPHM":"津A5W393","JGSK":"2021-04-01 07:57:55.302","CDBH":"1","XSFX":"由东向西","XSFXDM":"1","KKMC":"和畅路与和风路交口"},{"KKBH":"720891003000","HPHM":"车牌","JGSK":"2021-04-01 07:57:55.32","CDBH":"1","XSFX":"由东向西","XSFXDM":"1","KKMC":"海博道与安正路交口"},{"KKBH":"720891006000","HPHM":"津AQ0010","JGSK":"2021-04-01 07:57:55.338","CDBH":"5","XSFX":"由西向东","XSFXDM":"2","KKMC":"海博道与永盛路交口"},{"KKBH":"610266118","HPHM":"冀B88DL3","JGSK":"2021-04-01 07:57:55.363","CDBH":"6","XSFX":"由西向东","XSFXDM":"2","KKMC":"中生大道与和畅路交口"},{"KKBH":"610401005","HPHM":"蒙GPF758","JGSK":"2021-04-01 07:57:55.421","CDBH":"4","XSFX":"由西向东","XSFXDM":"2","KKMC":"和畅路与和顺路交口"},{"KKBH":"7205410050000","HPHM":"车牌","JGSK":"2021-04-01 07:57:55.428","CDBH":"7","XSFX":"由北向南","XSFXDM":"4","KKMC":"动漫环路东与动漫西路交口正向"},{"KKBH":"610256115","HPHM":"冀FLK295","JGSK":"2021-04-01 07:57:55.466","CDBH":"11","XSFX":"由北向南","XSFXDM":"4","KKMC":"中天大道与中生大道交口"},{"KKBH":"610256111","HPHM":"吉AHY913","JGSK":"2021-04-01 07:57:55.493","CDBH":"1","XSFX":"由西向东","XSFXDM":"2","KKMC":"中天大道与和惠路交口"},{"KKBH":"610276126","HPHM":"津C599Q2","JGSK":"2021-04-01 07:57:55.515","CDBH":"8","XSFX":"由北向南","XSFXDM":"4","KKMC":"中新大道与和意路交口"},{"KKBH":"610391006","HPHM":"津DZZ077","JGSK":"2021-04-01 07:57:55.584","CDBH":"1","XSFX":"由东向西","XSFXDM":"1","KKMC":"和韵路与和意路交口"},{"KKBH":"7208810020000","HPHM":"津A7A890","JGSK":"2021-04-01 07:57:55.603","CDBH":"9","XSFX":"由南向北","XSFXDM":"3","KKMC":"海旭道与安正路交口正向"},{"KKBH":"6071310030000","HPHM":"津A7D605","JGSK":"2021-04-01 07:57:55.654","CDBH":"3","XSFX":"由东向西","XSFXDM":"1","KKMC":"中央大道与海旭道交口正向"},{"KKBH":"610266118","HPHM":"津A9B271","JGSK":"2021-04-01 07:57:55.673","CDBH":"9","XSFX":"由南向北","XSFXDM":"3","KKMC":"中生大道与和畅路交口"},{"KKBH":"610256112","HPHM":"鲁GB0W87","JGSK":"2021-04-01 07:57:55.674","CDBH":"9","XSFX":"由南向北","XSFXDM":"3","KKMC":"中天大道与中津大道交口"},{"KKBH":"7205410040000","HPHM":"津JZE779","JGSK":"2021-04-01 07:57:55.711","CDBH":"1","XSFX":"由东向西","XSFXDM":"1","KKMC":"动漫环路东与动漫中路交口正向"},{"KKBH":"610261004000","HPHM":"津GPV986","JGSK":"2021-04-01 07:57:55.732","CDBH":"3","XSFX":"由南向北","XSFXDM":"3","KKMC":"中生大道与静湖西路（北侧）"},{"KKBH":"610286127","HPHM":"津RTC820","JGSK":"2021-04-01 07:57:55.739","CDBH":"5","XSFX":"由西向东","XSFXDM":"2","KKMC":"中津大道与和畅路交口"},{"KKBH":"720881002000","HPHM":"津GK5302","JGSK":"2021-04-01 07:57:55.77","CDBH":"1","XSFX":"由东向西","XSFXDM":"1","KKMC":"海旭道与安正路交口"},{"KKBH":"7208810020000","HPHM":"津A0U198","JGSK":"2021-04-01 07:57:55.787","CDBH":"1","XSFX":"由东向西","XSFXDM":"1","KKMC":"海旭道与安正路交口正向"},{"KKBH":"720891003000","HPHM":"车牌","JGSK":"2021-04-01 07:57:55.881","CDBH":"2","XSFX":"由东向西","XSFXDM":"1","KKMC":"海博道与安正路交口"},{"KKBH":"7208610030000","HPHM":"豫EBL234","JGSK":"2021-04-01 07:57:55.903","CDBH":"7","XSFX":"由南向北","XSFXDM":"3","KKMC":"海晨道与安明路交口正向"},{"KKBH":"711","HPHM":"冀B41E96","JGSK":"2021-04-01 07:57:55.904","CDBH":"8","XSFX":"由北向南","XSFXDM":"4","KKMC":"不礼让行人中新大道与和旭路交口"},{"KKBH":"610266118","HPHM":"津A8K367","JGSK":"2021-04-01 07:57:55.906","CDBH":"3","XSFX":"由东向西","XSFXDM":"1","KKMC":"中生大道与和畅路交口"},{"KKBH":"610276125","HPHM":"冀J63U25","JGSK":"2021-04-01 07:57:55.925","CDBH":"5","XSFX":"由南向北","XSFXDM":"3","KKMC":"中新大道与和顺路交口"},{"KKBH":"610266118","HPHM":"津KHR657","JGSK":"2021-04-01 07:57:55.954","CDBH":"1","XSFX":"由东向西","XSFXDM":"1","KKMC":"中生大道与和畅路交口"},{"KKBH":"610256116","HPHM":"晋K8N216","JGSK":"2021-04-01 07:57:55.967","CDBH":"12","XSFX":"由北向南","XSFXDM":"4","KKMC":"中天大道与和顺路交口"},{"KKBH":"610256111","HPHM":"津LAL159","JGSK":"2021-04-01 07:57:55.974","CDBH":"6","XSFX":"由南向北","XSFXDM":"3","KKMC":"中天大道与和惠路交口"},{"KKBH":"610256113","HPHM":"吉B0D2A0","JGSK":"2021-04-01 07:57:56.079","CDBH":"8","XSFX":"由北向南","XSFXDM":"4","KKMC":"中天大道与和风路交口"},{"KKBH":"610276124","HPHM":"津A2Q408","JGSK":"2021-04-01 07:57:56.123","CDBH":"7","XSFX":"由南向北","XSFXDM":"3","KKMC":"中新大道与中生大道交口"},{"KKBH":"7208910030000","HPHM":"车牌","JGSK":"2021-04-01 07:57:56.137","CDBH":"9","XSFX":"由南向北","XSFXDM":"3","KKMC":"海博道与安正路交口正向"},{"KKBH":"7280310030000","HPHM":"津FKF878","JGSK":"2021-04-01 07:57:56.193","CDBH":"6","XSFX":"由北向南","XSFXDM":"4","KKMC":"动漫中路与文二路交口正向"},{"KKBH":"610256113","HPHM":"鄂SF6D88","JGSK":"2021-04-01 07:57:56.302","CDBH":"5","XSFX":"由南向北","XSFXDM":"3","KKMC":"中天大道与和风路交口"},{"KKBH":"610276124","HPHM":"津A1G853","JGSK":"2021-04-01 07:57:56.314","CDBH":"7","XSFX":"由南向北","XSFXDM":"3","KKMC":"中新大道与中生大道交口"},{"KKBH":"610276124","HPHM":"冀B5U5F9","JGSK":"2021-04-01 07:57:56.355","CDBH":"5","XSFX":"由西向东","XSFXDM":"2","KKMC":"中新大道与中生大道交口"},{"KKBH":"711","HPHM":"津DTT019","JGSK":"2021-04-01 07:57:56.47","CDBH":"7","XSFX":"由北向南","XSFXDM":"4","KKMC":"不礼让行人中新大道与和旭路交口"},{"KKBH":"720891003000","HPHM":"黑E22955","JGSK":"2021-04-01 07:57:56.521","CDBH":"2","XSFX":"由东向西","XSFXDM":"1","KKMC":"海博道与安正路交口"},{"KKBH":"610401005","HPHM":"鲁AHK357","JGSK":"2021-04-01 07:57:56.528","CDBH":"11","XSFX":"由北向南","XSFXDM":"4","KKMC":"和畅路与和顺路交口"},{"KKBH":"610391006","HPHM":"津HW5515","JGSK":"2021-04-01 07:57:56.568","CDBH":"7","XSFX":"由南向北","XSFXDM":"3","KKMC":"和韵路与和意路交口"},{"KKBH":"6071310030000","HPHM":"津A9K526","JGSK":"2021-04-01 07:57:56.574","CDBH":"2","XSFX":"由东向西","XSFXDM":"1","KKMC":"中央大道与海旭道交口正向"},{"KKBH":"720571004000","HPHM":"吉B81281","JGSK":"2021-04-01 07:57:56.602","CDBH":"1","XSFX":"由东向西","XSFXDM":"1","KKMC":"动漫东路与动漫中路交口"},{"KKBH":"610256116","HPHM":"冀DMC637","JGSK":"2021-04-01 07:57:56.631","CDBH":"7","XSFX":"由南向北","XSFXDM":"3","KKMC":"中天大道与和顺路交口"},{"KKBH":"610401004","HPHM":"津JRM036","JGSK":"2021-04-01 07:57:56.695","CDBH":"7","XSFX":"由南向北","XSFXDM":"3","KKMC":"和畅路与和风路交口"},{"KKBH":"610251002","HPHM":"津H55080","JGSK":"2021-04-01 07:57:56.773","CDBH":"5","XSFX":"由西向东","XSFXDM":"2","KKMC":"中天大道与和睦路交口"},{"KKBH":"610271008","HPHM":"车牌","JGSK":"2021-04-01 07:57:56.848","CDBH":"4","XSFX":"由北向南","XSFXDM":"4","KKMC":"中新大道与航母主题公园支路交口"},{"KKBH":"610256111","HPHM":"吉A83KF4","JGSK":"2021-04-01 07:57:56.854","CDBH":"1","XSFX":"由西向东","XSFXDM":"2","KKMC":"中天大道与和惠路交口"},{"KKBH":"610276126","HPHM":"津KPA848","JGSK":"2021-04-01 07:57:56.878","CDBH":"7","XSFX":"由北向南","XSFXDM":"4","KKMC":"中新大道与和意路交口"},{"KKBH":"610266118","HPHM":"津A3Q298","JGSK":"2021-04-01 07:57:56.888","CDBH":"5","XSFX":"由西向东","XSFXDM":"2","KKMC":"中生大道与和畅路交口"},{"KKBH":"610271010","HPHM":"津C707G3","JGSK":"2021-04-01 07:57:56.951","CDBH":"7","XSFX":"由北向南","XSFXDM":"4","KKMC":"中新大道与华五路交口"},{"KKBH":"610256113","HPHM":"津RNQ071","JGSK":"2021-04-01 07:57:56.955","CDBH":"2","XSFX":"由西向东","XSFXDM":"2","KKMC":"中天大道与和风路交口"},{"KKBH":"610391006","HPHM":"津J56750","JGSK":"2021-04-01 07:57:56.956","CDBH":"7","XSFX":"由南向北","XSFXDM":"3","KKMC":"和韵路与和意路交口"},{"KKBH":"711","HPHM":"苏GXS585","JGSK":"2021-04-01 07:57:56.967","CDBH":"5","XSFX":"由南向北","XSFXDM":"3","KKMC":"不礼让行人中新大道与和旭路交口"},{"KKBH":"720891003000","HPHM":"车牌","JGSK":"2021-04-01 07:57:56.967","CDBH":"6","XSFX":"由西向东","XSFXDM":"2","KKMC":"海博道与安正路交口"},{"KKBH":"610266118","HPHM":"津A11Q21","JGSK":"2021-04-01 07:57:57.069","CDBH":"11","XSFX":"由北向南","XSFXDM":"4","KKMC":"中生大道与和畅路交口"},{"KKBH":"610256111","HPHM":"鲁NY18R0","JGSK":"2021-04-01 07:57:57.094","CDBH":"2","XSFX":"由西向东","XSFXDM":"2","KKMC":"中天大道与和惠路交口"},{"KKBH":"720881002000","HPHM":"津JNW258","JGSK":"2021-04-01 07:57:57.111","CDBH":"10","XSFX":"由南向北","XSFXDM":"3","KKMC":"海旭道与安正路交口"},{"KKBH":"720901002000","HPHM":"津RAV979","JGSK":"2021-04-01 07:57:57.126","CDBH":"8","XSFX":"由南向北","XSFXDM":"3","KKMC":"玉林道与安正路交口"},{"KKBH":"720891003000","HPHM":"车牌","JGSK":"2021-04-01 07:57:57.126","CDBH":"5","XSFX":"由西向东","XSFXDM":"2","KKMC":"海博道与安正路交口"},{"KKBH":"7208910030000","HPHM":"车牌","JGSK":"2021-04-01 07:57:57.17","CDBH":"3","XSFX":"由东向西","XSFXDM":"1","KKMC":"海博道与安正路交口正向"},{"KKBH":"720891003000","HPHM":"车牌","JGSK":"2021-04-01 07:57:57.242","CDBH":"1","XSFX":"由东向西","XSFXDM":"1","KKMC":"海博道与安正路交口"},{"KKBH":"720881002000","HPHM":"津C75512","JGSK":"2021-04-01 07:57:57.265","CDBH":"7","XSFX":"由西向东","XSFXDM":"2","KKMC":"海旭道与安正路交口"},{"KKBH":"610276124","HPHM":"吉AW9919","JGSK":"2021-04-01 07:57:57.279","CDBH":"8","XSFX":"由南向北","XSFXDM":"3","KKMC":"中新大道与中生大道交口"},{"KKBH":"7208810050000","HPHM":"鲁NF0220","JGSK":"2021-04-01 07:57:57.29","CDBH":"4","XSFX":"由西向东","XSFXDM":"2","KKMC":"海旭道与明盛路交口正向"},{"KKBH":"610391006","HPHM":"津KYR103","JGSK":"2021-04-01 07:57:57.309","CDBH":"1","XSFX":"由东向西","XSFXDM":"1","KKMC":"和韵路与和意路交口"},{"KKBH":"610276125","HPHM":"津GSS800","JGSK":"2021-04-01 07:57:57.319","CDBH":"7","XSFX":"由北向南","XSFXDM":"4","KKMC":"中新大道与和顺路交口"},{"KKBH":"610276124","HPHM":"粤J80017","JGSK":"2021-04-01 07:57:57.403","CDBH":"8","XSFX":"由南向北","XSFXDM":"3","KKMC":"中新大道与中生大道交口"},{"KKBH":"610266118","HPHM":"津E09212","JGSK":"2021-04-01 07:57:57.409","CDBH":"2","XSFX":"由东向西","XSFXDM":"1","KKMC":"中生大道与和畅路交口"},{"KKBH":"7205410040000","HPHM":"津A7G212","JGSK":"2021-04-01 07:57:57.454","CDBH":"3","XSFX":"由西向东","XSFXDM":"2","KKMC":"动漫环路东与动漫中路交口正向"},{"KKBH":"610261003000","HPHM":"津HPD719","JGSK":"2021-04-01 07:57:57.489","CDBH":"10","XSFX":"由东向西","XSFXDM":"1","KKMC":"中生大道与静湖南路交口"},{"KKBH":"6103261420000","HPHM":"车牌","JGSK":"2021-04-01 07:57:57.508","CDBH":"5","XSFX":"由西向东","XSFXDM":"2","KKMC":"中成大道与泰七路交口正向"},{"KKBH":"6103261420000","HPHM":"车牌","JGSK":"2021-04-01 07:57:57.509","CDBH":"5","XSFX":"由西向东","XSFXDM":"2","KKMC":"中成大道与泰七路交口正向"},{"KKBH":"720891008000","HPHM":"津GTY339","JGSK":"2021-04-01 07:57:57.582","CDBH":"13","XSFX":"由北向南","XSFXDM":"4","KKMC":"海博道与荣盛路交口"},{"KKBH":"6071310030000","HPHM":"津RFF388","JGSK":"2021-04-01 07:57:57.587","CDBH":"1","XSFX":"由东向西","XSFXDM":"1","KKMC":"中央大道与海旭道交口正向"},{"KKBH":"7208810020000","HPHM":"津H66531","JGSK":"2021-04-01 07:57:57.587","CDBH":"1","XSFX":"由东向西","XSFXDM":"1","KKMC":"海旭道与安正路交口正向"},{"KKBH":"610251002","HPHM":"冀B3D9V0","JGSK":"2021-04-01 07:57:57.616","CDBH":"1","XSFX":"由东向西","XSFXDM":"1","KKMC":"中天大道与和睦路交口"},{"KKBH":"720541004000","HPHM":"津HXQ345","JGSK":"2021-04-01 07:57:57.664","CDBH":"1","XSFX":"由东向西","XSFXDM":"1","KKMC":"动漫环路东与动漫中路交口"},{"KKBH":"720821004000","HPHM":"津DBT816","JGSK":"2021-04-01 07:57:57.697","CDBH":"3","XSFX":"由南向北","XSFXDM":"3","KKMC":"动漫西路与动漫北路交口"},{"KKBH":"7280310060000","HPHM":"鲁NQ15V0","JGSK":"2021-04-01 07:57:57.698","CDBH":"6","XSFX":"由南向北","XSFXDM":"3","KKMC":"动漫中路与文三路交口正向"},{"KKBH":"7208910030000","HPHM":"黑A6KN39","JGSK":"2021-04-01 07:57:57.712","CDBH":"6","XSFX":"由西向东","XSFXDM":"2","KKMC":"海博道与安正路交口正向"},{"KKBH":"610266117","HPHM":"津N89261","JGSK":"2021-04-01 07:57:57.744","CDBH":"1","XSFX":"由东向西","XSFXDM":"1","KKMC":"中生大道与和韵路交口"},{"KKBH":"610256115","HPHM":"冀BQ533H","JGSK":"2021-04-01 07:57:57.758","CDBH":"10","XSFX":"由北向南","XSFXDM":"4","KKMC":"中天大道与中生大道交口"},{"KKBH":"6102610040000","HPHM":"冀B2R67Q","JGSK":"2021-04-01 07:57:57.792","CDBH":"3","XSFX":"由南向北","XSFXDM":"3","KKMC":"中生大道与静湖西路（北侧）正向"},{"KKBH":"610266117","HPHM":"津GJY314","JGSK":"2021-04-01 07:57:57.816","CDBH":"8","XSFX":"由南向北","XSFXDM":"3","KKMC":"中生大道与和韵路交口"},{"KKBH":"7205610020000","HPHM":"冀B4D619","JGSK":"2021-04-01 07:57:57.836","CDBH":"1","XSFX":"由东向西","XSFXDM":"1","KKMC":"动漫北路与文三路交口正向"},{"KKBH":"7205710040000","HPHM":"津GWE987","JGSK":"2021-04-01 07:57:57.861","CDBH":"4","XSFX":"由西向东","XSFXDM":"2","KKMC":"动漫东路与动漫中路交口正向"},{"KKBH":"610271008","HPHM":"津D33010","JGSK":"2021-04-01 07:57:57.888","CDBH":"5","XSFX":"由北向南","XSFXDM":"4","KKMC":"中新大道与航母主题公园支路交口"},{"KKBH":"610256113","HPHM":"津AD85218","JGSK":"2021-04-01 07:57:57.902","CDBH":"5","XSFX":"由南向北","XSFXDM":"3","KKMC":"中天大道与和风路交口"},{"KKBH":"610401005","HPHM":"吉D29059","JGSK":"2021-04-01 07:57:57.907","CDBH":"4","XSFX":"由西向东","XSFXDM":"2","KKMC":"和畅路与和顺路交口"},{"KKBH":"610276126","HPHM":"津A9H288","JGSK":"2021-04-01 07:57:57.915","CDBH":"8","XSFX":"由北向南","XSFXDM":"4","KKMC":"中新大道与和意路交口"},{"KKBH":"610391007","HPHM":"津NGL810","JGSK":"2021-04-01 07:57:57.959","CDBH":"1","XSFX":"由东向西","XSFXDM":"1","KKMC":"和韵路与和风路交口"},{"KKBH":"610391007","HPHM":"津GKX915","JGSK":"2021-04-01 07:57:57.981","CDBH":"10","XSFX":"由北向南","XSFXDM":"4","KKMC":"和韵路与和风路交口"},{"KKBH":"720571001000","HPHM":"皖SW4939","JGSK":"2021-04-01 07:57:57.994","CDBH":"3","XSFX":"由南向北","XSFXDM":"3","KKMC":"动漫东路与文一路交口"},{"KKBH":"720571004000","HPHM":"津RVV500","JGSK":"2021-04-01 07:57:58.017","CDBH":"3","XSFX":"由西向东","XSFXDM":"2","KKMC":"动漫东路与动漫中路交口"},{"KKBH":"610271008","HPHM":"京Q9PU66","JGSK":"2021-04-01 07:57:58.025","CDBH":"5","XSFX":"由北向南","XSFXDM":"4","KKMC":"中新大道与航母主题公园支路交口"},{"KKBH":"610271009","HPHM":"津DZQ758","JGSK":"2021-04-01 07:57:58.076","CDBH":"11","XSFX":"由北向南","XSFXDM":"4","KKMC":"中新大道与泰七路交口"},{"KKBH":"720911002000","HPHM":"津MRJ806","JGSK":"2021-04-01 07:57:58.089","CDBH":"8","XSFX":"由南向北","XSFXDM":"3","KKMC":"美林道与安正路交口"},{"KKBH":"610256115","HPHM":"车牌","JGSK":"2021-04-01 07:57:58.096","CDBH":"10","XSFX":"由北向南","XSFXDM":"4","KKMC":"中天大道与中生大道交口"},{"KKBH":"7208910030000","HPHM":"津RDD030","JGSK":"2021-04-01 07:57:58.118","CDBH":"4","XSFX":"由西向东","XSFXDM":"2","KKMC":"海博道与安正路交口正向"},{"KKBH":"610401004","HPHM":"鲁AW5N50","JGSK":"2021-04-01 07:57:58.142","CDBH":"8","XSFX":"由南向北","XSFXDM":"3","KKMC":"和畅路与和风路交口"},{"KKBH":"610266118","HPHM":"津HNL965","JGSK":"2021-04-01 07:57:58.237","CDBH":"7","XSFX":"由南向北","XSFXDM":"3","KKMC":"中生大道与和畅路交口"},{"KKBH":"610271009","HPHM":"津AWG851","JGSK":"2021-04-01 07:57:58.254","CDBH":"11","XSFX":"由北向南","XSFXDM":"4","KKMC":"中新大道与泰七路交口"},{"KKBH":"610266118","HPHM":"津JYH706","JGSK":"2021-04-01 07:57:58.269","CDBH":"10","XSFX":"由北向南","XSFXDM":"4","KKMC":"中生大道与和畅路交口"},{"KKBH":"7205410050000","HPHM":"车牌","JGSK":"2021-04-01 07:57:58.305","CDBH":"7","XSFX":"由北向南","XSFXDM":"4","KKMC":"动漫环路东与动漫西路交口正向"},{"KKBH":"610401004","HPHM":"津DXZ729","JGSK":"2021-04-01 07:57:58.409","CDBH":"7","XSFX":"由南向北","XSFXDM":"3","KKMC":"和畅路与和风路交口"},{"KKBH":"610256115","HPHM":"津HLC059","JGSK":"2021-04-01 07:57:58.489","CDBH":"9","XSFX":"由南向北","XSFXDM":"3","KKMC":"中天大道与中生大道交口"},{"KKBH":"6102610040000","HPHM":"津AH1302","JGSK":"2021-04-01 07:57:58.541","CDBH":"2","XSFX":"由南向北","XSFXDM":"3","KKMC":"中生大道与静湖西路（北侧）正向"},{"KKBH":"610391008","HPHM":"津MB0616","JGSK":"2021-04-01 07:57:58.614","CDBH":"1","XSFX":"由东向西","XSFXDM":"1","KKMC":"和韵路与和旭路交口"},{"KKBH":"6071310030000","HPHM":"冀J9Z2B6","JGSK":"2021-04-01 07:57:58.615","CDBH":"3","XSFX":"由东向西","XSFXDM":"1","KKMC":"中央大道与海旭道交口正向"},{"KKBH":"711","HPHM":"津C2E521","JGSK":"2021-04-01 07:57:58.629","CDBH":"7","XSFX":"由北向南","XSFXDM":"4","KKMC":"不礼让行人中新大道与和旭路交口"},{"KKBH":"720891003000","HPHM":"车牌","JGSK":"2021-04-01 07:57:58.649","CDBH":"5","XSFX":"由西向东","XSFXDM":"2","KKMC":"海博道与安正路交口"},{"KKBH":"610276125","HPHM":"津B0B335","JGSK":"2021-04-01 07:57:58.658","CDBH":"2","XSFX":"由东向西","XSFXDM":"1","KKMC":"中新大道与和顺路交口"},{"KKBH":"720861002000","HPHM":"津RCA792","JGSK":"2021-04-01 07:57:58.676","CDBH":"4","XSFX":"由西向东","XSFXDM":"2","KKMC":"海晨道与安正路交口"},{"KKBH":"610276124","HPHM":"冀B6C3A3","JGSK":"2021-04-01 07:57:58.753","CDBH":"10","XSFX":"由北向南","XSFXDM":"4","KKMC":"中新大道与中生大道交口"},{"KKBH":"610391007","HPHM":"津DZY089","JGSK":"2021-04-01 07:57:58.784","CDBH":"7","XSFX":"由南向北","XSFXDM":"3","KKMC":"和韵路与和风路交口"},{"KKBH":"610276126","HPHM":"津A8N668","JGSK":"2021-04-01 07:57:58.796","CDBH":"7","XSFX":"由北向南","XSFXDM":"4","KKMC":"中新大道与和意路交口"},{"KKBH":"728031003000","HPHM":"津HQV518","JGSK":"2021-04-01 07:57:58.812","CDBH":"1","XSFX":"由东向西","XSFXDM":"1","KKMC":"动漫中路与文二路交口"},{"KKBH":"6103261420000","HPHM":"车牌","JGSK":"2021-04-01 07:57:58.871","CDBH":"5","XSFX":"由西向东","XSFXDM":"2","KKMC":"中成大道与泰七路交口正向"},{"KKBH":"6103261420000","HPHM":"车牌","JGSK":"2021-04-01 07:57:58.872","CDBH":"5","XSFX":"由西向东","XSFXDM":"2","KKMC":"中成大道与泰七路交口正向"},{"KKBH":"610256115","HPHM":"津C21E58","JGSK":"2021-04-01 07:57:58.888","CDBH":"8","XSFX":"由南向北","XSFXDM":"3","KKMC":"中天大道与中生大道交口"},{"KKBH":"610276125","HPHM":"冀FS888R","JGSK":"2021-04-01 07:57:58.913","CDBH":"5","XSFX":"由南向北","XSFXDM":"3","KKMC":"中新大道与和顺路交口"},{"KKBH":"610256111","HPHM":"冀F31WB7","JGSK":"2021-04-01 07:57:58.944","CDBH":"1","XSFX":"由西向东","XSFXDM":"2","KKMC":"中天大道与和惠路交口"},{"KKBH":"610256116","HPHM":"津HWX368","JGSK":"2021-04-01 07:57:58.997","CDBH":"10","XSFX":"由北向南","XSFXDM":"4","KKMC":"中天大道与和顺路交口"},{"KKBH":"728031006000","HPHM":"津MJJ910","JGSK":"2021-04-01 07:57:59.006","CDBH":"6","XSFX":"由南向北","XSFXDM":"3","KKMC":"动漫中路与文三路交口"},{"KKBH":"610256116","HPHM":"鲁NH19B5","JGSK":"2021-04-01 07:57:59.035","CDBH":"9","XSFX":"由南向北","XSFXDM":"3","KKMC":"中天大道与和顺路交口"},{"KKBH":"610391006","HPHM":"黑A3X5D3","JGSK":"2021-04-01 07:57:59.047","CDBH":"8","XSFX":"由南向北","XSFXDM":"3","KKMC":"和韵路与和意路交口"},{"KKBH":"610401004","HPHM":"津JRM036","JGSK":"2021-04-01 07:57:59.123","CDBH":"8","XSFX":"由南向北","XSFXDM":"3","KKMC":"和畅路与和风路交口"},{"KKBH":"720891003000","HPHM":"车牌","JGSK":"2021-04-01 07:57:59.126","CDBH":"6","XSFX":"由西向东","XSFXDM":"2","KKMC":"海博道与安正路交口"},{"KKBH":"720891003000","HPHM":"车牌","JGSK":"2021-04-01 07:57:59.127","CDBH":"5","XSFX":"由西向东","XSFXDM":"2","KKMC":"海博道与安正路交口"},{"KKBH":"7208810020000","HPHM":"辽PMN033","JGSK":"2021-04-01 07:57:59.155","CDBH":"4","XSFX":"由东向西","XSFXDM":"1","KKMC":"海旭道与安正路交口正向"},{"KKBH":"6071310030000","HPHM":"冀B2J1T2","JGSK":"2021-04-01 07:57:59.156","CDBH":"2","XSFX":"由东向西","XSFXDM":"1","KKMC":"中央大道与海旭道交口正向"},{"KKBH":"610271009","HPHM":"津NLJ503","JGSK":"2021-04-01 07:57:59.194","CDBH":"10","XSFX":"由北向南","XSFXDM":"4","KKMC":"中新大道与泰七路交口"},{"KKBH":"7205710040000","HPHM":"豫FAB918","JGSK":"2021-04-01 07:57:59.266","CDBH":"3","XSFX":"由西向东","XSFXDM":"2","KKMC":"动漫东路与动漫中路交口正向"},{"KKBH":"7208910030000","HPHM":"车牌","JGSK":"2021-04-01 07:57:59.281","CDBH":"3","XSFX":"由东向西","XSFXDM":"1","KKMC":"海博道与安正路交口正向"},{"KKBH":"610391007","HPHM":"津C96W93","JGSK":"2021-04-01 07:57:59.319","CDBH":"3","XSFX":"由东向西","XSFXDM":"1","KKMC":"和韵路与和风路交口"},{"KKBH":"720891003000","HPHM":"川RPC725","JGSK":"2021-04-01 07:57:59.323","CDBH":"3","XSFX":"由东向西","XSFXDM":"1","KKMC":"海博道与安正路交口"},{"KKBH":"610271008","HPHM":"车牌","JGSK":"2021-04-01 07:57:59.361","CDBH":"5","XSFX":"由北向南","XSFXDM":"4","KKMC":"中新大道与航母主题公园支路交口"},{"KKBH":"610276125","HPHM":"冀J63U25","JGSK":"2021-04-01 07:57:59.372","CDBH":"5","XSFX":"由南向北","XSFXDM":"3","KKMC":"中新大道与和顺路交口"},{"KKBH":"610256112","HPHM":"津ADC0637","JGSK":"2021-04-01 07:57:59.405","CDBH":"9","XSFX":"由南向北","XSFXDM":"3","KKMC":"中天大道与中津大道交口"},{"KKBH":"610256116","HPHM":"冀DMC637","JGSK":"2021-04-01 07:57:59.435","CDBH":"8","XSFX":"由南向北","XSFXDM":"3","KKMC":"中天大道与和顺路交口"},{"KKBH":"610266118","HPHM":"津RXH351","JGSK":"2021-04-01 07:57:59.438","CDBH":"8","XSFX":"由南向北","XSFXDM":"3","KKMC":"中生大道与和畅路交口"},{"KKBH":"610266118","HPHM":"津AF57189","JGSK":"2021-04-01 07:57:59.495","CDBH":"3","XSFX":"由东向西","XSFXDM":"1","KKMC":"中生大道与和畅路交口"},{"KKBH":"7208910030000","HPHM":"津RSS220","JGSK":"2021-04-01 07:57:59.538","CDBH":"5","XSFX":"由西向东","XSFXDM":"2","KKMC":"海博道与安正路交口正向"},{"KKBH":"610266117","HPHM":"津K63909","JGSK":"2021-04-01 07:57:59.574","CDBH":"7","XSFX":"由南向北","XSFXDM":"3","KKMC":"中生大道与和韵路交口"},{"KKBH":"610256116","HPHM":"津HD8968","JGSK":"2021-04-01 07:57:59.591","CDBH":"11","XSFX":"由北向南","XSFXDM":"4","KKMC":"中天大道与和顺路交口"},{"KKBH":"7205710040000","HPHM":"津AR9777","JGSK":"2021-04-01 07:57:59.621","CDBH":"2","XSFX":"由东向西","XSFXDM":"1","KKMC":"动漫东路与动漫中路交口正向"},{"KKBH":"610256116","HPHM":"WJ青09898","JGSK":"2021-04-01 07:57:59.654","CDBH":"4","XSFX":"由西向东","XSFXDM":"2","KKMC":"中天大道与和顺路交口"},{"KKBH":"610271010","HPHM":"冀B6BK57","JGSK":"2021-04-01 07:57:59.729","CDBH":"4","XSFX":"由南向北","XSFXDM":"3","KKMC":"中新大道与华五路交口"},{"KKBH":"711","HPHM":"津ADM1108","JGSK":"2021-04-01 07:57:59.75","CDBH":"8","XSFX":"由北向南","XSFXDM":"4","KKMC":"不礼让行人中新大道与和旭路交口"},{"KKBH":"610256115","HPHM":"津NHS033","JGSK":"2021-04-01 07:57:59.758","CDBH":"2","XSFX":"由东向西","XSFXDM":"1","KKMC":"中天大道与中生大道交口"},{"KKBH":"610256112","HPHM":"津C82D21","JGSK":"2021-04-01 07:57:59.779","CDBH":"5","XSFX":"由西向东","XSFXDM":"2","KKMC":"中天大道与中津大道交口"},{"KKBH":"610266118","HPHM":"津ADL6216","JGSK":"2021-04-01 07:57:59.78","CDBH":"6","XSFX":"由西向东","XSFXDM":"2","KKMC":"中生大道与和畅路交口"},{"KKBH":"6102610040000","HPHM":"津KCW818","JGSK":"2021-04-01 07:57:59.86","CDBH":"3","XSFX":"由南向北","XSFXDM":"3","KKMC":"中生大道与静湖西路（北侧）正向"},{"KKBH":"6102610030000","HPHM":"津CA3816","JGSK":"2021-04-01 07:57:59.903","CDBH":"7","XSFX":"由北向南","XSFXDM":"4","KKMC":"中生大道与静湖南路交口正向"},{"KKBH":"610276126","HPHM":"津JB6882","JGSK":"2021-04-01 07:57:59.915","CDBH":"8","XSFX":"由北向南","XSFXDM":"4","KKMC":"中新大道与和意路交口"},{"KKBH":"610391006","HPHM":"闽AF08955","JGSK":"2021-04-01 07:57:59.938","CDBH":"1","XSFX":"由东向西","XSFXDM":"1","KKMC":"和韵路与和意路交口"},{"KKBH":"7205410030000","HPHM":"车牌","JGSK":"2021-04-01 07:57:59.946","CDBH":"3","XSFX":"由西向东","XSFXDM":"2","KKMC":"动漫环路西与动漫西路交口正向"},{"KKBH":"610276126","HPHM":"津HB7172","JGSK":"2021-04-01 07:57:59.978","CDBH":"4","XSFX":"由南向北","XSFXDM":"3","KKMC":"中新大道与和意路交口"},{"KKBH":"728031002000","HPHM":"冀F38NM0","JGSK":"2021-04-01 07:58:00.018","CDBH":"7","XSFX":"由北向南","XSFXDM":"4","KKMC":"动漫中路与文一路交口"},{"KKBH":"610391008","HPHM":"津JHQ165","JGSK":"2021-04-01 07:58:00.048","CDBH":"2","XSFX":"由东向西","XSFXDM":"1","KKMC":"和韵路与和旭路交口"},{"KKBH":"610266118","HPHM":"津A8K367","JGSK":"2021-04-01 07:58:00.055","CDBH":"3","XSFX":"由东向西","XSFXDM":"1","KKMC":"中生大道与和畅路交口"},{"KKBH":"7280310030000","HPHM":"津A38T09","JGSK":"2021-04-01 07:58:00.062","CDBH":"5","XSFX":"由北向南","XSFXDM":"4","KKMC":"动漫中路与文二路交口正向"},{"KKBH":"720541004000","HPHM":"津JZE779","JGSK":"2021-04-01 07:58:00.066","CDBH":"1","XSFX":"由东向西","XSFXDM":"1","KKMC":"动漫环路东与动漫中路交口"},{"KKBH":"610256115","HPHM":"津NAB019","JGSK":"2021-04-01 07:58:00.101","CDBH":"11","XSFX":"由北向南","XSFXDM":"4","KKMC":"中天大道与中生大道交口"},{"KKBH":"6102610030000","HPHM":"沪B333G9","JGSK":"2021-04-01 07:58:00.104","CDBH":"1","XSFX":"由东向西","XSFXDM":"1","KKMC":"中生大道与静湖南路交口正向"},{"KKBH":"6103261420000","HPHM":"车牌","JGSK":"2021-04-01 07:58:00.127","CDBH":"5","XSFX":"由西向东","XSFXDM":"2","KKMC":"中成大道与泰七路交口正向"},{"KKBH":"720871002000","HPHM":"津A9M727","JGSK":"2021-04-01 07:58:00.128","CDBH":"3","XSFX":"由西向东","XSFXDM":"2","KKMC":"安正路与芳菲路交口"},{"KKBH":"7280310060000","HPHM":"津DYE820","JGSK":"2021-04-01 07:58:00.135","CDBH":"6","XSFX":"由南向北","XSFXDM":"3","KKMC":"动漫中路与文三路交口正向"},{"KKBH":"7208210040000","HPHM":"津NP0816","JGSK":"2021-04-01 07:58:00.148","CDBH":"3","XSFX":"由南向北","XSFXDM":"3","KKMC":"动漫西路与动漫北路交口正向"},{"KKBH":"711","HPHM":"沪CYC083","JGSK":"2021-04-01 07:58:00.168","CDBH":"5","XSFX":"由南向北","XSFXDM":"3","KKMC":"不礼让行人中新大道与和旭路交口"},{"KKBH":"610276124","HPHM":"津GTG889","JGSK":"2021-04-01 07:58:00.172","CDBH":"7","XSFX":"由南向北","XSFXDM":"3","KKMC":"中新大道与中生大道交口"},{"KKBH":"7208910030000","HPHM":"津RXQ731","JGSK":"2021-04-01 07:58:00.247","CDBH":"6","XSFX":"由西向东","XSFXDM":"2","KKMC":"海博道与安正路交口正向"},{"KKBH":"6071310030000","HPHM":"冀J9Z2B6","JGSK":"2021-04-01 07:58:00.256","CDBH":"3","XSFX":"由东向西","XSFXDM":"1","KKMC":"中央大道与海旭道交口正向"},{"KKBH":"610276124","HPHM":"鲁N0971B","JGSK":"2021-04-01 07:58:00.261","CDBH":"8","XSFX":"由南向北","XSFXDM":"3","KKMC":"中新大道与中生大道交口"},{"KKBH":"6103261420000","HPHM":"车牌","JGSK":"2021-04-01 07:58:00.312","CDBH":"5","XSFX":"由西向东","XSFXDM":"2","KKMC":"中成大道与泰七路交口正向"},{"KKBH":"711","HPHM":"津DWT685","JGSK":"2021-04-01 07:58:00.387","CDBH":"7","XSFX":"由北向南","XSFXDM":"4","KKMC":"不礼让行人中新大道与和旭路交口"},{"KKBH":"610256112","HPHM":"津H98322","JGSK":"2021-04-01 07:58:00.403","CDBH":"9","XSFX":"由南向北","XSFXDM":"3","KKMC":"中天大道与中津大道交口"},{"KKBH":"610266118","HPHM":"车牌","JGSK":"2021-04-01 07:58:00.408","CDBH":"5","XSFX":"由西向东","XSFXDM":"2","KKMC":"中生大道与和畅路交口"},{"KKBH":"6071310030000","HPHM":"鲁MA811D","JGSK":"2021-04-01 07:58:00.484","CDBH":"2","XSFX":"由东向西","XSFXDM":"1","KKMC":"中央大道与海旭道交口正向"},{"KKBH":"610266117","HPHM":"鲁APF989","JGSK":"2021-04-01 07:58:00.517","CDBH":"1","XSFX":"由东向西","XSFXDM":"1","KKMC":"中生大道与和韵路交口"},{"KKBH":"610261003000","HPHM":"津C61D69","JGSK":"2021-04-01 07:58:00.53","CDBH":"10","XSFX":"由东向西","XSFXDM":"1","KKMC":"中生大道与静湖南路交口"},{"KKBH":"7209010020000","HPHM":"津RAU039","JGSK":"2021-04-01 07:58:00.659","CDBH":"7","XSFX":"由南向北","XSFXDM":"3","KKMC":"玉林道与安正路交口正向"},{"KKBH":"7209010020000","HPHM":"津AD02535","JGSK":"2021-04-01 07:58:00.689","CDBH":"1","XSFX":"由东向西","XSFXDM":"1","KKMC":"玉林道与安正路交口正向"},{"KKBH":"610401005","HPHM":"蒙GPF758","JGSK":"2021-04-01 07:58:00.695","CDBH":"5","XSFX":"由西向东","XSFXDM":"2","KKMC":"和畅路与和顺路交口"},{"KKBH":"610391006","HPHM":"津AF33605","JGSK":"2021-04-01 07:58:00.71","CDBH":"2","XSFX":"由东向西","XSFXDM":"1","KKMC":"和韵路与和意路交口"},{"KKBH":"610391006","HPHM":"津J56750","JGSK":"2021-04-01 07:58:00.727","CDBH":"7","XSFX":"由南向北","XSFXDM":"3","KKMC":"和韵路与和意路交口"},{"KKBH":"610256112","HPHM":"津A9T396","JGSK":"2021-04-01 07:58:00.743","CDBH":"7","XSFX":"由南向北","XSFXDM":"3","KKMC":"中天大道与中津大道交口"},{"KKBH":"610256112","HPHM":"津A9T396","JGSK":"2021-04-01 07:58:00.744","CDBH":"7","XSFX":"由南向北","XSFXDM":"3","KKMC":"中天大道与中津大道交口"},{"KKBH":"610256116","HPHM":"津JEM022","JGSK":"2021-04-01 07:58:00.772","CDBH":"12","XSFX":"由北向南","XSFXDM":"4","KKMC":"中天大道与和顺路交口"},{"KKBH":"720881002000","HPHM":"津FRV007","JGSK":"2021-04-01 07:58:00.814","CDBH":"13","XSFX":"由北向南","XSFXDM":"4","KKMC":"海旭道与安正路交口"},{"KKBH":"7208910030000","HPHM":"鲁E5230K","JGSK":"2021-04-01 07:58:00.835","CDBH":"9","XSFX":"由南向北","XSFXDM":"3","KKMC":"海博道与安正路交口正向"},{"KKBH":"610276124","HPHM":"津A1G853","JGSK":"2021-04-01 07:58:00.843","CDBH":"7","XSFX":"由南向北","XSFXDM":"3","KKMC":"中新大道与中生大道交口"},{"KKBH":"610276125","HPHM":"津GSS800","JGSK":"2021-04-01 07:58:00.851","CDBH":"7","XSFX":"由北向南","XSFXDM":"4","KKMC":"中新大道与和顺路交口"},{"KKBH":"610271008","HPHM":"津DJC813","JGSK":"2021-04-01 07:58:00.854","CDBH":"4","XSFX":"由北向南","XSFXDM":"4","KKMC":"中新大道与航母主题公园支路交口"},{"KKBH":"610271008","HPHM":"鲁B23JY5","JGSK":"2021-04-01 07:58:00.887","CDBH":"4","XSFX":"由北向南","XSFXDM":"4","KKMC":"中新大道与航母主题公园支路交口"},{"KKBH":"720891003000","HPHM":"车牌","JGSK":"2021-04-01 07:58:00.891","CDBH":"5","XSFX":"由西向东","XSFXDM":"2","KKMC":"海博道与安正路交口"},{"KKBH":"610266118","HPHM":"津A8W915","JGSK":"2021-04-01 07:58:00.913","CDBH":"7","XSFX":"由南向北","XSFXDM":"3","KKMC":"中生大道与和畅路交口"},{"KKBH":"720891003000","HPHM":"车牌","JGSK":"2021-04-01 07:58:00.924","CDBH":"2","XSFX":"由东向西","XSFXDM":"1","KKMC":"海博道与安正路交口"},{"KKBH":"610401004","HPHM":"津RUW090","JGSK":"2021-04-01 07:58:00.934","CDBH":"10","XSFX":"由北向南","XSFXDM":"4","KKMC":"和畅路与和风路交口"},{"KKBH":"610266118","HPHM":"津RBX848","JGSK":"2021-04-01 07:58:00.975","CDBH":"6","XSFX":"由西向东","XSFXDM":"2","KKMC":"中生大道与和畅路交口"},{"KKBH":"720891004000","HPHM":"晋K54F20","JGSK":"2021-04-01 07:58:00.982","CDBH":"4","XSFX":"由西向东","XSFXDM":"2","KKMC":"海博道与安平路交口"},{"KKBH":"610276124","HPHM":"冀B6C3A3","JGSK":"2021-04-01 07:58:00.987","CDBH":"10","XSFX":"由北向南","XSFXDM":"4","KKMC":"中新大道与中生大道交口"},{"KKBH":"6103261420000","HPHM":"车牌","JGSK":"2021-04-01 07:58:00.994","CDBH":"5","XSFX":"由西向东","XSFXDM":"2","KKMC":"中成大道与泰七路交口正向"},{"KKBH":"610271008","HPHM":"京Q9PU66","JGSK":"2021-04-01 07:58:01.014","CDBH":"5","XSFX":"由北向南","XSFXDM":"4","KKMC":"中新大道与航母主题公园支路交口"},{"KKBH":"7208610030000","HPHM":"津AF6693","JGSK":"2021-04-01 07:58:01.027","CDBH":"11","XSFX":"由北向南","XSFXDM":"4","KKMC":"海晨道与安明路交口正向"},{"KKBH":"610401004","HPHM":"鲁AW5N50","JGSK":"2021-04-01 07:58:01.042","CDBH":"8","XSFX":"由南向北","XSFXDM":"3","KKMC":"和畅路与和风路交口"},{"KKBH":"7208810020000","HPHM":"津DBL266","JGSK":"2021-04-01 07:58:01.066","CDBH":"9","XSFX":"由南向北","XSFXDM":"3","KKMC":"海旭道与安正路交口正向"},{"KKBH":"7208910030000","HPHM":"津AL565F","JGSK":"2021-04-01 07:58:01.072","CDBH":"4","XSFX":"由西向东","XSFXDM":"2","KKMC":"海博道与安正路交口正向"},{"KKBH":"610256116","HPHM":"冀DV209T","JGSK":"2021-04-01 07:58:01.26","CDBH":"8","XSFX":"由南向北","XSFXDM":"3","KKMC":"中天大道与和顺路交口"},{"KKBH":"610256113","HPHM":"吉B0D2A0","JGSK":"2021-04-01 07:58:01.266","CDBH":"8","XSFX":"由北向南","XSFXDM":"4","KKMC":"中天大道与和风路交口"},{"KKBH":"720891003000","HPHM":"车牌","JGSK":"2021-04-01 07:58:01.287","CDBH":"6","XSFX":"由西向东","XSFXDM":"2","KKMC":"海博道与安正路交口"},{"KKBH":"610266118","HPHM":"津A3Q298","JGSK":"2021-04-01 07:58:01.287","CDBH":"6","XSFX":"由西向东","XSFXDM":"2","KKMC":"中生大道与和畅路交口"},{"KKBH":"610266117","HPHM":"津RMA928","JGSK":"2021-04-01 07:58:01.288","CDBH":"3","XSFX":"由东向西","XSFXDM":"1","KKMC":"中生大道与和韵路交口"},{"KKBH":"720891003000","HPHM":"车牌","JGSK":"2021-04-01 07:58:01.289","CDBH":"5","XSFX":"由西向东","XSFXDM":"2","KKMC":"海博道与安正路交口"},{"KKBH":"720571004000","HPHM":"津RKC687","JGSK":"2021-04-01 07:58:01.301","CDBH":"3","XSFX":"由西向东","XSFXDM":"2","KKMC":"动漫东路与动漫中路交口"},{"KKBH":"610271008","HPHM":"车牌","JGSK":"2021-04-01 07:58:01.32","CDBH":"5","XSFX":"由北向南","XSFXDM":"4","KKMC":"中新大道与航母主题公园支路交口"},{"KKBH":"610286127","HPHM":"津RLJ819","JGSK":"2021-04-01 07:58:01.323","CDBH":"5","XSFX":"由西向东","XSFXDM":"2","KKMC":"中津大道与和畅路交口"},{"KKBH":"610276124","HPHM":"鲁A70020","JGSK":"2021-04-01 07:58:01.325","CDBH":"8","XSFX":"由南向北","XSFXDM":"3","KKMC":"中新大道与中生大道交口"},{"KKBH":"7205610020000","HPHM":"津HYU217","JGSK":"2021-04-01 07:58:01.336","CDBH":"1","XSFX":"由东向西","XSFXDM":"1","KKMC":"动漫北路与文三路交口正向"},{"KKBH":"6071310030000","HPHM":"津A5K171","JGSK":"2021-04-01 07:58:01.353","CDBH":"1","XSFX":"由东向西","XSFXDM":"1","KKMC":"中央大道与海旭道交口正向"},{"KKBH":"720911002000","HPHM":"冀EP0263","JGSK":"2021-04-01 07:58:01.371","CDBH":"8","XSFX":"由南向北","XSFXDM":"3","KKMC":"美林道与安正路交口"},{"KKBH":"610266118","HPHM":"津AE6789","JGSK":"2021-04-01 07:58:01.422","CDBH":"1","XSFX":"由东向西","XSFXDM":"1","KKMC":"中生大道与和畅路交口"},{"KKBH":"610256115","HPHM":"津RJN321","JGSK":"2021-04-01 07:58:01.438","CDBH":"2","XSFX":"由东向西","XSFXDM":"1","KKMC":"中天大道与中生大道交口"},{"KKBH":"610266118","HPHM":"津LQ7619","JGSK":"2021-04-01 07:58:01.439","CDBH":"9","XSFX":"由南向北","XSFXDM":"3","KKMC":"中生大道与和畅路交口"},{"KKBH":"610266118","HPHM":"津MH9020","JGSK":"2021-04-01 07:58:01.501","CDBH":"11","XSFX":"由北向南","XSFXDM":"4","KKMC":"中生大道与和畅路交口"},{"KKBH":"610271009","HPHM":"津KRL888","JGSK":"2021-04-01 07:58:01.52","CDBH":"10","XSFX":"由北向南","XSFXDM":"4","KKMC":"中新大道与泰七路交口"},{"KKBH":"720871002000","HPHM":"津A05S77","JGSK":"2021-04-01 07:58:01.687","CDBH":"5","XSFX":"由南向北","XSFXDM":"3","KKMC":"安正路与芳菲路交口"},{"KKBH":"610256112","HPHM":"津H00683","JGSK":"2021-04-01 07:58:01.694","CDBH":"4","XSFX":"由西向东","XSFXDM":"2","KKMC":"中天大道与中津大道交口"},{"KKBH":"728031003000","HPHM":"津FKF878","JGSK":"2021-04-01 07:58:01.715","CDBH":"6","XSFX":"由北向南","XSFXDM":"4","KKMC":"动漫中路与文二路交口"},{"KKBH":"7208910050000","HPHM":"鲁CM0Y29","JGSK":"2021-04-01 07:58:01.789","CDBH":"4","XSFX":"由东向西","XSFXDM":"1","KKMC":"海博道与安明路交口正向"},{"KKBH":"610276126","HPHM":"津RZM562","JGSK":"2021-04-01 07:58:01.835","CDBH":"8","XSFX":"由北向南","XSFXDM":"4","KKMC":"中新大道与和意路交口"},{"KKBH":"610391006","HPHM":"津GLS319","JGSK":"2021-04-01 07:58:01.886","CDBH":"2","XSFX":"由东向西","XSFXDM":"1","KKMC":"和韵路与和意路交口"},{"KKBH":"720541004000","HPHM":"津A7G212","JGSK":"2021-04-01 07:58:01.904","CDBH":"3","XSFX":"由西向东","XSFXDM":"2","KKMC":"动漫环路东与动漫中路交口"},{"KKBH":"720881002000","HPHM":"津A7A890","JGSK":"2021-04-01 07:58:01.912","CDBH":"10","XSFX":"由南向北","XSFXDM":"3","KKMC":"海旭道与安正路交口"},{"KKBH":"610276126","HPHM":"津KPA848","JGSK":"2021-04-01 07:58:01.915","CDBH":"7","XSFX":"由北向南","XSFXDM":"4","KKMC":"中新大道与和意路交口"},{"KKBH":"610401004","HPHM":"冀BM15E6","JGSK":"2021-04-01 07:58:01.935","CDBH":"7","XSFX":"由南向北","XSFXDM":"3","KKMC":"和畅路与和风路交口"},{"KKBH":"610401005","HPHM":"津NGL785","JGSK":"2021-04-01 07:58:01.979","CDBH":"5","XSFX":"由西向东","XSFXDM":"2","KKMC":"和畅路与和顺路交口"},{"KKBH":"711","HPHM":"津C11S52","JGSK":"2021-04-01 07:58:01.992","CDBH":"7","XSFX":"由北向南","XSFXDM":"4","KKMC":"不礼让行人中新大道与和旭路交口"},{"KKBH":"610401004","HPHM":"津DXZ729","JGSK":"2021-04-01 07:58:02.004","CDBH":"8","XSFX":"由南向北","XSFXDM":"3","KKMC":"和畅路与和风路交口"},{"KKBH":"720571004000","HPHM":"津GWE987","JGSK":"2021-04-01 07:58:02.024","CDBH":"4","XSFX":"由西向东","XSFXDM":"2","KKMC":"动漫东路与动漫中路交口"},{"KKBH":"610256113","HPHM":"津A7F503","JGSK":"2021-04-01 07:58:02.08","CDBH":"2","XSFX":"由西向东","XSFXDM":"2","KKMC":"中天大道与和风路交口"},{"KKBH":"610271009","HPHM":"冀B90DL5","JGSK":"2021-04-01 07:58:02.114","CDBH":"11","XSFX":"由北向南","XSFXDM":"4","KKMC":"中新大道与泰七路交口"},{"KKBH":"7205710040000","HPHM":"车牌","JGSK":"2021-04-01 07:58:02.121","CDBH":"2","XSFX":"由东向西","XSFXDM":"1","KKMC":"动漫东路与动漫中路交口正向"},{"KKBH":"7205410040000","HPHM":"津C81L99","JGSK":"2021-04-01 07:58:02.142","CDBH":"2","XSFX":"由东向西","XSFXDM":"1","KKMC":"动漫环路东与动漫中路交口正向"},{"KKBH":"610266117","HPHM":"津DD8885","JGSK":"2021-04-01 07:58:02.153","CDBH":"2","XSFX":"由东向西","XSFXDM":"1","KKMC":"中生大道与和韵路交口"},{"KKBH":"610256112","HPHM":"津ADC8619","JGSK":"2021-04-01 07:58:02.179","CDBH":"5","XSFX":"由西向东","XSFXDM":"2","KKMC":"中天大道与中津大道交口"},{"KKBH":"610256115","HPHM":"冀J8AS58","JGSK":"2021-04-01 07:58:02.209","CDBH":"1","XSFX":"由东向西","XSFXDM":"1","KKMC":"中天大道与中生大道交口"},{"KKBH":"610256116","HPHM":"津MHQ279","JGSK":"2021-04-01 07:58:02.213","CDBH":"12","XSFX":"由北向南","XSFXDM":"4","KKMC":"中天大道与和顺路交口"},{"KKBH":"610276125","HPHM":"冀FS888R","JGSK":"2021-04-01 07:58:02.251","CDBH":"5","XSFX":"由南向北","XSFXDM":"3","KKMC":"中新大道与和顺路交口"},{"KKBH":"728031006000","HPHM":"鲁NQ15V0","JGSK":"2021-04-01 07:58:02.289","CDBH":"6","XSFX":"由南向北","XSFXDM":"3","KKMC":"动漫中路与文三路交口"},{"KKBH":"6071310030000","HPHM":"津AD88415","JGSK":"2021-04-01 07:58:02.295","CDBH":"2","XSFX":"由东向西","XSFXDM":"1","KKMC":"中央大道与海旭道交口正向"},{"KKBH":"6103261420000","HPHM":"车牌","JGSK":"2021-04-01 07:58:02.299","CDBH":"5","XSFX":"由西向东","XSFXDM":"2","KKMC":"中成大道与泰七路交口正向"},{"KKBH":"711","HPHM":"津MZW268","JGSK":"2021-04-01 07:58:02.311","CDBH":"8","XSFX":"由北向南","XSFXDM":"4","KKMC":"不礼让行人中新大道与和旭路交口"},{"KKBH":"610271010","HPHM":"冀B6BK57","JGSK":"2021-04-01 07:58:02.353","CDBH":"4","XSFX":"由南向北","XSFXDM":"3","KKMC":"中新大道与华五路交口"},{"KKBH":"610256111","HPHM":"津AS0826","JGSK":"2021-04-01 07:58:02.356","CDBH":"8","XSFX":"由北向南","XSFXDM":"4","KKMC":"中天大道与和惠路交口"},{"KKBH":"720891003000","HPHM":"车牌","JGSK":"2021-04-01 07:58:02.409","CDBH":"4","XSFX":"由西向东","XSFXDM":"2","KKMC":"海博道与安正路交口"},{"KKBH":"711","HPHM":"辽A26RD1","JGSK":"2021-04-01 07:58:02.413","CDBH":"5","XSFX":"由南向北","XSFXDM":"3","KKMC":"不礼让行人中新大道与和旭路交口"},{"KKBH":"720891004000","HPHM":"车牌","JGSK":"2021-04-01 07:58:02.42","CDBH":"8","XSFX":"由南向北","XSFXDM":"3","KKMC":"海博道与安平路交口"},{"KKBH":"610266118","HPHM":"冀BL101Z","JGSK":"2021-04-01 07:58:02.443","CDBH":"10","XSFX":"由北向南","XSFXDM":"4","KKMC":"中生大道与和畅路交口"},{"KKBH":"720891003000","HPHM":"浙B1F3C5","JGSK":"2021-04-01 07:58:02.445","CDBH":"3","XSFX":"由东向西","XSFXDM":"1","KKMC":"海博道与安正路交口"},{"KKBH":"610271008","HPHM":"津C73H79","JGSK":"2021-04-01 07:58:02.454","CDBH":"5","XSFX":"由北向南","XSFXDM":"4","KKMC":"中新大道与航母主题公园支路交口"},{"KKBH":"7208910030000","HPHM":"津A0R917","JGSK":"2021-04-01 07:58:02.472","CDBH":"6","XSFX":"由西向东","XSFXDM":"2","KKMC":"海博道与安正路交口正向"},{"KKBH":"610256115","HPHM":"津C02R17","JGSK":"2021-04-01 07:58:02.507","CDBH":"9","XSFX":"由南向北","XSFXDM":"3","KKMC":"中天大道与中生大道交口"},{"KKBH":"610256112","HPHM":"津B26270","JGSK":"2021-04-01 07:58:02.563","CDBH":"7","XSFX":"由南向北","XSFXDM":"3","KKMC":"中天大道与中津大道交口"},{"KKBH":"610256115","HPHM":"津GVM266","JGSK":"2021-04-01 07:58:02.578","CDBH":"4","XSFX":"由西向东","XSFXDM":"2","KKMC":"中天大道与中生大道交口"},{"KKBH":"610256111","HPHM":"津AD57891","JGSK":"2021-04-01 07:58:02.596","CDBH":"1","XSFX":"由西向东","XSFXDM":"2","KKMC":"中天大道与和惠路交口"},{"KKBH":"610266118","HPHM":"津E15644","JGSK":"2021-04-01 07:58:02.603","CDBH":"2","XSFX":"由东向西","XSFXDM":"1","KKMC":"中生大道与和畅路交口"},{"KKBH":"720891003000","HPHM":"津FH0115","JGSK":"2021-04-01 07:58:02.685","CDBH":"2","XSFX":"由东向西","XSFXDM":"1","KKMC":"海博道与安正路交口"},{"KKBH":"610271008","HPHM":"车牌","JGSK":"2021-04-01 07:58:02.701","CDBH":"1","XSFX":"由南向北","XSFXDM":"3","KKMC":"中新大道与航母主题公园支路交口"},{"KKBH":"7208610030000","HPHM":"津DMX305","JGSK":"2021-04-01 07:58:02.713","CDBH":"4","XSFX":"由西向东","XSFXDM":"2","KKMC":"海晨道与安明路交口正向"},{"KKBH":"610276124","HPHM":"津NTW810","JGSK":"2021-04-01 07:58:02.742","CDBH":"7","XSFX":"由南向北","XSFXDM":"3","KKMC":"中新大道与中生大道交口"},{"KKBH":"610276124","HPHM":"冀B1Z9H7","JGSK":"2021-04-01 07:58:02.75","CDBH":"1","XSFX":"由东向西","XSFXDM":"1","KKMC":"中新大道与中生大道交口"},{"KKBH":"610286127","HPHM":"津RTC820","JGSK":"2021-04-01 07:58:02.754","CDBH":"5","XSFX":"由西向东","XSFXDM":"2","KKMC":"中津大道与和畅路交口"},{"KKBH":"7205410020000","HPHM":"吉A9T85P","JGSK":"2021-04-01 07:58:02.79","CDBH":"1","XSFX":"由东向西","XSFXDM":"1","KKMC":"动漫环路西与动漫中路交口正向"},{"KKBH":"6103261420000","HPHM":"车牌","JGSK":"2021-04-01 07:58:02.792","CDBH":"5","XSFX":"由西向东","XSFXDM":"2","KKMC":"中成大道与泰七路交口正向"},{"KKBH":"610401004","HPHM":"津A1Y933","JGSK":"2021-04-01 07:58:02.837","CDBH":"11","XSFX":"由北向南","XSFXDM":"4","KKMC":"和畅路与和风路交口"},{"KKBH":"610266118","HPHM":"津RAW185","JGSK":"2021-04-01 07:58:02.85","CDBH":"7","XSFX":"由南向北","XSFXDM":"3","KKMC":"中生大道与和畅路交口"},{"KKBH":"610271008","HPHM":"鲁B23JY5","JGSK":"2021-04-01 07:58:02.854","CDBH":"4","XSFX":"由北向南","XSFXDM":"4","KKMC":"中新大道与航母主题公园支路交口"},{"KKBH":"610286127","HPHM":"津CBX808","JGSK":"2021-04-01 07:58:02.87","CDBH":"7","XSFX":"由南向北","XSFXDM":"3","KKMC":"中津大道与和畅路交口"},{"KKBH":"610251002","HPHM":"鲁G271ZH","JGSK":"2021-04-01 07:58:02.896","CDBH":"1","XSFX":"由东向西","XSFXDM":"1","KKMC":"中天大道与和睦路交口"},{"KKBH":"610256115","HPHM":"津NHS033","JGSK":"2021-04-01 07:58:02.916","CDBH":"3","XSFX":"由东向西","XSFXDM":"1","KKMC":"中天大道与中生大道交口"},{"KKBH":"610276126","HPHM":"津AD78962","JGSK":"2021-04-01 07:58:02.943","CDBH":"4","XSFX":"由南向北","XSFXDM":"3","KKMC":"中新大道与和意路交口"},{"KKBH":"7280310060000","HPHM":"津L727G9","JGSK":"2021-04-01 07:58:02.964","CDBH":"6","XSFX":"由南向北","XSFXDM":"3","KKMC":"动漫中路与文三路交口正向"},{"KKBH":"610256112","HPHM":"津AD01025","JGSK":"2021-04-01 07:58:03.006","CDBH":"9","XSFX":"由南向北","XSFXDM":"3","KKMC":"中天大道与中津大道交口"},{"KKBH":"610271010","HPHM":"津FFZ969","JGSK":"2021-04-01 07:58:03.096","CDBH":"4","XSFX":"由南向北","XSFXDM":"3","KKMC":"中新大道与华五路交口"},{"KKBH":"7208810020000","HPHM":"津GSW747","JGSK":"2021-04-01 07:58:03.17","CDBH":"5","XSFX":"由西向东","XSFXDM":"2","KKMC":"海旭道与安正路交口正向"},{"KKBH":"720561002000","HPHM":"冀B4D619","JGSK":"2021-04-01 07:58:03.184","CDBH":"1","XSFX":"由东向西","XSFXDM":"1","KKMC":"动漫北路与文三路交口"},{"KKBH":"610266118","HPHM":"津HKY595","JGSK":"2021-04-01 07:58:03.196","CDBH":"5","XSFX":"由西向东","XSFXDM":"2","KKMC":"中生大道与和畅路交口"},{"KKBH":"610391008","HPHM":"津N79025","JGSK":"2021-04-01 07:58:03.231","CDBH":"1","XSFX":"由东向西","XSFXDM":"1","KKMC":"和韵路与和旭路交口"},{"KKBH":"610286127","HPHM":"津ADL4628","JGSK":"2021-04-01 07:58:03.287","CDBH":"8","XSFX":"由南向北","XSFXDM":"3","KKMC":"中津大道与和畅路交口"},{"KKBH":"610256114","HPHM":"车牌","JGSK":"2021-04-01 07:58:03.33","CDBH":"4","XSFX":"由南向北","XSFXDM":"3","KKMC":"中天大道与和旭路交口"},{"KKBH":"720891008000","HPHM":"晋AVY061","JGSK":"2021-04-01 07:58:03.349","CDBH":"13","XSFX":"由北向南","XSFXDM":"4","KKMC":"海博道与荣盛路交口"},{"KKBH":"720891003000","HPHM":"车牌","JGSK":"2021-04-01 07:58:03.375","CDBH":"5","XSFX":"由西向东","XSFXDM":"2","KKMC":"海博道与安正路交口"},{"KKBH":"6071310030000","HPHM":"冀B636R2","JGSK":"2021-04-01 07:58:03.418","CDBH":"1","XSFX":"由东向西","XSFXDM":"1","KKMC":"中央大道与海旭道交口正向"},{"KKBH":"7208910030000","HPHM":"津A3L971","JGSK":"2021-04-01 07:58:03.464","CDBH":"4","XSFX":"由西向东","XSFXDM":"2","KKMC":"海博道与安正路交口正向"},{"KKBH":"610266117","HPHM":"津DLF111","JGSK":"2021-04-01 07:58:03.475","CDBH":"10","XSFX":"由北向南","XSFXDM":"4","KKMC":"中生大道与和韵路交口"},{"KKBH":"610276124","HPHM":"津AY7262","JGSK":"2021-04-01 07:58:03.485","CDBH":"8","XSFX":"由南向北","XSFXDM":"3","KKMC":"中新大道与中生大道交口"},{"KKBH":"7208910060000","HPHM":"津CA7269","JGSK":"2021-04-01 07:58:03.532","CDBH":"5","XSFX":"由西向东","XSFXDM":"2","KKMC":"海博道与永盛路交口正向"},{"KKBH":"610261003000","HPHM":"津BC7535","JGSK":"2021-04-01 07:58:03.571","CDBH":"10","XSFX":"由东向西","XSFXDM":"1","KKMC":"中生大道与静湖南路交口"},{"KKBH":"610256115","HPHM":"津C21E58","JGSK":"2021-04-01 07:58:03.632","CDBH":"8","XSFX":"由南向北","XSFXDM":"3","KKMC":"中天大道与中生大道交口"},{"KKBH":"711","HPHM":"津RZN007","JGSK":"2021-04-01 07:58:03.673","CDBH":"8","XSFX":"由北向南","XSFXDM":"4","KKMC":"不礼让行人中新大道与和旭路交口"},{"KKBH":"610256112","HPHM":"津A9T396","JGSK":"2021-04-01 07:58:03.683","CDBH":"8","XSFX":"由南向北","XSFXDM":"3","KKMC":"中天大道与中津大道交口"},{"KKBH":"720571004000","HPHM":"冀RJ5Q53","JGSK":"2021-04-01 07:58:03.786","CDBH":"3","XSFX":"由西向东","XSFXDM":"2","KKMC":"动漫东路与动漫中路交口"},{"KKBH":"7208910080000","HPHM":"冀R62X53","JGSK":"2021-04-01 07:58:03.801","CDBH":"12","XSFX":"由北向南","XSFXDM":"4","KKMC":"海博道与荣盛路交口正向"},{"KKBH":"610256116","HPHM":"津HWX368","JGSK":"2021-04-01 07:58:03.853","CDBH":"11","XSFX":"由北向南","XSFXDM":"4","KKMC":"中天大道与和顺路交口"},{"KKBH":"610256116","HPHM":"津HD8968","JGSK":"2021-04-01 07:58:03.854","CDBH":"12","XSFX":"由北向南","XSFXDM":"4","KKMC":"中天大道与和顺路交口"},{"KKBH":"7208610030000","HPHM":"车牌","JGSK":"2021-04-01 07:58:03.857","CDBH":"11","XSFX":"由北向南","XSFXDM":"4","KKMC":"海晨道与安明路交口正向"},{"KKBH":"610256112","HPHM":"津D29839","JGSK":"2021-04-01 07:58:03.875","CDBH":"5","XSFX":"由西向东","XSFXDM":"2","KKMC":"中天大道与中津大道交口"},{"KKBH":"610256116","HPHM":"冀B9L5D5","JGSK":"2021-04-01 07:58:03.894","CDBH":"8","XSFX":"由南向北","XSFXDM":"3","KKMC":"中天大道与和顺路交口"},{"KKBH":"610256112","HPHM":"津GGA826","JGSK":"2021-04-01 07:58:03.923","CDBH":"9","XSFX":"由南向北","XSFXDM":"3","KKMC":"中天大道与中津大道交口"},{"KKBH":"610256112","HPHM":"津A0988学","JGSK":"2021-04-01 07:58:03.936","CDBH":"12","XSFX":"由北向南","XSFXDM":"4","KKMC":"中天大道与中津大道交口"},{"KKBH":"610256112","HPHM":"冀B6GS17","JGSK":"2021-04-01 07:58:03.966","CDBH":"4","XSFX":"由西向东","XSFXDM":"2","KKMC":"中天大道与中津大道交口"},{"KKBH":"720891003000","HPHM":"车牌","JGSK":"2021-04-01 07:58:03.966","CDBH":"2","XSFX":"由东向西","XSFXDM":"1","KKMC":"海博道与安正路交口"},{"KKBH":"610276124","HPHM":"冀J0Y1F3","JGSK":"2021-04-01 07:58:03.975","CDBH":"8","XSFX":"由南向北","XSFXDM":"3","KKMC":"中新大道与中生大道交口"},{"KKBH":"7208710020000","HPHM":"辽AC21S0","JGSK":"2021-04-01 07:58:03.978","CDBH":"5","XSFX":"由南向北","XSFXDM":"3","KKMC":"安正路与芳菲路交口正向"},{"KKBH":"610276126","HPHM":"津HB7172","JGSK":"2021-04-01 07:58:03.994","CDBH":"4","XSFX":"由南向北","XSFXDM":"3","KKMC":"中新大道与和意路交口"},{"KKBH":"6071310030000","HPHM":"津A15N09","JGSK":"2021-04-01 07:58:03.998","CDBH":"3","XSFX":"由东向西","XSFXDM":"1","KKMC":"中央大道与海旭道交口正向"},{"KKBH":"610401004","HPHM":"冀BM15E6","JGSK":"2021-04-01 07:58:04.004","CDBH":"8","XSFX":"由南向北","XSFXDM":"3","KKMC":"和畅路与和风路交口"},{"KKBH":"610401004","HPHM":"津CDX159","JGSK":"2021-04-01 07:58:04.036","CDBH":"10","XSFX":"由北向南","XSFXDM":"4","KKMC":"和畅路与和风路交口"},{"KKBH":"610271008","HPHM":"冀B6UQ83","JGSK":"2021-04-01 07:58:04.055","CDBH":"5","XSFX":"由北向南","XSFXDM":"4","KKMC":"中新大道与航母主题公园支路交口"},{"KKBH":"720881002000","HPHM":"辽PMN033","JGSK":"2021-04-01 07:58:04.057","CDBH":"4","XSFX":"由东向西","XSFXDM":"1","KKMC":"海旭道与安正路交口"},{"KKBH":"6102610040000","HPHM":"鲁D266YN","JGSK":"2021-04-01 07:58:04.06","CDBH":"5","XSFX":"由北向南","XSFXDM":"4","KKMC":"中生大道与静湖西路（北侧）正向"},{"KKBH":"610401005","HPHM":"吉D29059","JGSK":"2021-04-01 07:58:04.22","CDBH":"5","XSFX":"由西向东","XSFXDM":"2","KKMC":"和畅路与和顺路交口"},{"KKBH":"610256116","HPHM":"冀B9DN89","JGSK":"2021-04-01 07:58:04.26","CDBH":"11","XSFX":"由北向南","XSFXDM":"4","KKMC":"中天大道与和顺路交口"},{"KKBH":"610256115","HPHM":"津RJN321","JGSK":"2021-04-01 07:58:04.276","CDBH":"3","XSFX":"由东向西","XSFXDM":"1","KKMC":"中天大道与中生大道交口"},{"KKBH":"720891003000","HPHM":"车牌","JGSK":"2021-04-01 07:58:04.329","CDBH":"5","XSFX":"由西向东","XSFXDM":"2","KKMC":"海博道与安正路交口"},{"KKBH":"610391006","HPHM":"津NSU312","JGSK":"2021-04-01 07:58:04.372","CDBH":"1","XSFX":"由东向西","XSFXDM":"1","KKMC":"和韵路与和意路交口"},{"KKBH":"728031003000","HPHM":"津A38T09","JGSK":"2021-04-01 07:58:04.437","CDBH":"5","XSFX":"由北向南","XSFXDM":"4","KKMC":"动漫中路与文二路交口"},{"KKBH":"720891003000","HPHM":"川KT8225","JGSK":"2021-04-01 07:58:04.446","CDBH":"2","XSFX":"由东向西","XSFXDM":"1","KKMC":"海博道与安正路交口"},{"KKBH":"610276126","HPHM":"津GFY063","JGSK":"2021-04-01 07:58:04.47","CDBH":"4","XSFX":"由南向北","XSFXDM":"3","KKMC":"中新大道与和意路交口"},{"KKBH":"7208610030000","HPHM":"津DLH118","JGSK":"2021-04-01 07:58:04.481","CDBH":"10","XSFX":"由北向南","XSFXDM":"4","KKMC":"海晨道与安明路交口正向"},{"KKBH":"610256115","HPHM":"津A8A018","JGSK":"2021-04-01 07:58:04.492","CDBH":"6","XSFX":"由西向东","XSFXDM":"2","KKMC":"中天大道与中生大道交口"},{"KKBH":"7208910030000","HPHM":"车牌","JGSK":"2021-04-01 07:58:04.563","CDBH":"9","XSFX":"由南向北","XSFXDM":"3","KKMC":"海博道与安正路交口正向"},{"KKBH":"7208910030000","HPHM":"冀CD9008","JGSK":"2021-04-01 07:58:04.566","CDBH":"6","XSFX":"由西向东","XSFXDM":"2","KKMC":"海博道与安正路交口正向"},{"KKBH":"610276125","HPHM":"津RFG528","JGSK":"2021-04-01 07:58:04.582","CDBH":"5","XSFX":"由南向北","XSFXDM":"3","KKMC":"中新大道与和顺路交口"},{"KKBH":"610391007","HPHM":"吉AP3998","JGSK":"2021-04-01 07:58:04.629","CDBH":"4","XSFX":"由西向东","XSFXDM":"2","KKMC":"和韵路与和风路交口"},{"KKBH":"610276126","HPHM":"津MA1380","JGSK":"2021-04-01 07:58:04.634","CDBH":"5","XSFX":"由南向北","XSFXDM":"3","KKMC":"中新大道与和意路交口"},{"KKBH":"610271010","HPHM":"冀DKJ651","JGSK":"2021-04-01 07:58:04.749","CDBH":"5","XSFX":"由南向北","XSFXDM":"3","KKMC":"中新大道与华五路交口"},{"KKBH":"7208610030000","HPHM":"津CBW229","JGSK":"2021-04-01 07:58:04.783","CDBH":"5","XSFX":"由西向东","XSFXDM":"2","KKMC":"海晨道与安明路交口正向"},{"KKBH":"720891003000","HPHM":"车牌","JGSK":"2021-04-01 07:58:04.812","CDBH":"6","XSFX":"由西向东","XSFXDM":"2","KKMC":"海博道与安正路交口"},{"KKBH":"610256115","HPHM":"冀J8AS58","JGSK":"2021-04-01 07:58:04.836","CDBH":"2","XSFX":"由东向西","XSFXDM":"1","KKMC":"中天大道与中生大道交口"},{"KKBH":"610271008","HPHM":"冀AL653M","JGSK":"2021-04-01 07:58:04.889","CDBH":"1","XSFX":"由南向北","XSFXDM":"3","KKMC":"中新大道与航母主题公园支路交口"},{"KKBH":"610401004","HPHM":"津JP0852","JGSK":"2021-04-01 07:58:04.893","CDBH":"1","XSFX":"由东向西","XSFXDM":"1","KKMC":"和畅路与和风路交口"},{"KKBH":"610276125","HPHM":"津B0B335","JGSK":"2021-04-01 07:58:04.906","CDBH":"2","XSFX":"由东向西","XSFXDM":"1","KKMC":"中新大道与和顺路交口"},{"KKBH":"610266117","HPHM":"津FCX060","JGSK":"2021-04-01 07:58:05.028","CDBH":"11","XSFX":"由北向南","XSFXDM":"4","KKMC":"中生大道与和韵路交口"},{"KKBH":"7208810040000","HPHM":"津RXX527","JGSK":"2021-04-01 07:58:05.031","CDBH":"2","XSFX":"由东向西","XSFXDM":"1","KKMC":"海旭道与永盛路交口正向"},{"KKBH":"610256113","HPHM":"吉BSH516","JGSK":"2021-04-01 07:58:05.035","CDBH":"1","XSFX":"由西向东","XSFXDM":"2","KKMC":"中天大道与和风路交口"},{"KKBH":"610266117","HPHM":"津MLY027","JGSK":"2021-04-01 07:58:05.042","CDBH":"3","XSFX":"由东向西","XSFXDM":"1","KKMC":"中生大道与和韵路交口"},{"KKBH":"720901002000","HPHM":"津ADQ2535","JGSK":"2021-04-01 07:58:05.048","CDBH":"1","XSFX":"由东向西","XSFXDM":"1","KKMC":"玉林道与安正路交口"},{"KKBH":"720891003000","HPHM":"车牌","JGSK":"2021-04-01 07:58:05.051","CDBH":"5","XSFX":"由西向东","XSFXDM":"2","KKMC":"海博道与安正路交口"},{"KKBH":"7208210040000","HPHM":"鲁N8N678","JGSK":"2021-04-01 07:58:05.061","CDBH":"3","XSFX":"由南向北","XSFXDM":"3","KKMC":"动漫西路与动漫北路交口正向"},{"KKBH":"7208910030000","HPHM":"津H25638","JGSK":"2021-04-01 07:58:05.076","CDBH":"6","XSFX":"由西向东","XSFXDM":"2","KKMC":"海博道与安正路交口正向"},{"KKBH":"610391007","HPHM":"津HDA525","JGSK":"2021-04-01 07:58:05.08","CDBH":"1","XSFX":"由东向西","XSFXDM":"1","KKMC":"和韵路与和风路交口"},{"KKBH":"720891006000","HPHM":"鲁NP59M0","JGSK":"2021-04-01 07:58:05.102","CDBH":"5","XSFX":"由西向东","XSFXDM":"2","KKMC":"海博道与永盛路交口"},{"KKBH":"6071310030000","HPHM":"津QM9770","JGSK":"2021-04-01 07:58:05.147","CDBH":"2","XSFX":"由东向西","XSFXDM":"1","KKMC":"中央大道与海旭道交口正向"},{"KKBH":"7208910030000","HPHM":"津A07A58","JGSK":"2021-04-01 07:58:05.161","CDBH":"9","XSFX":"由南向北","XSFXDM":"3","KKMC":"海博道与安正路交口正向"},{"KKBH":"720891003000","HPHM":"浙A8M246","JGSK":"2021-04-01 07:58:05.166","CDBH":"3","XSFX":"由东向西","XSFXDM":"1","KKMC":"海博道与安正路交口"},{"KKBH":"728031006000","HPHM":"津DYE820","JGSK":"2021-04-01 07:58:05.171","CDBH":"6","XSFX":"由南向北","XSFXDM":"3","KKMC":"动漫中路与文三路交口"},{"KKBH":"610266118","HPHM":"鲁NU1100","JGSK":"2021-04-01 07:58:05.182","CDBH":"1","XSFX":"由东向西","XSFXDM":"1","KKMC":"中生大道与和畅路交口"},{"KKBH":"610271009","HPHM":"津JM5667","JGSK":"2021-04-01 07:58:05.246","CDBH":"10","XSFX":"由北向南","XSFXDM":"4","KKMC":"中新大道与泰七路交口"},{"KKBH":"610266117","HPHM":"津GJY314","JGSK":"2021-04-01 07:58:05.252","CDBH":"9","XSFX":"由南向北","XSFXDM":"3","KKMC":"中生大道与和韵路交口"},{"KKBH":"610256115","HPHM":"津DZM555","JGSK":"2021-04-01 07:58:05.289","CDBH":"11","XSFX":"由北向南","XSFXDM":"4","KKMC":"中天大道与中生大道交口"},{"KKBH":"610271010","HPHM":"津FFZ969","JGSK":"2021-04-01 07:58:05.318","CDBH":"4","XSFX":"由南向北","XSFXDM":"3","KKMC":"中新大道与华五路交口"},{"KKBH":"610271008","HPHM":"车牌","JGSK":"2021-04-01 07:58:05.335","CDBH":"1","XSFX":"由南向北","XSFXDM":"3","KKMC":"中新大道与航母主题公园支路交口"},{"KKBH":"610271009","HPHM":"津KG9519","JGSK":"2021-04-01 07:58:05.336","CDBH":"7","XSFX":"由南向北","XSFXDM":"3","KKMC":"中新大道与泰七路交口"},{"KKBH":"7208810020000","HPHM":"津GJJ280","JGSK":"2021-04-01 07:58:05.343","CDBH":"1","XSFX":"由东向西","XSFXDM":"1","KKMC":"海旭道与安正路交口正向"},{"KKBH":"610256116","HPHM":"津LN2922","JGSK":"2021-04-01 07:58:05.408","CDBH":"10","XSFX":"由北向南","XSFXDM":"4","KKMC":"中天大道与和顺路交口"},{"KKBH":"610251002","HPHM":"津H77076","JGSK":"2021-04-01 07:58:05.417","CDBH":"1","XSFX":"由东向西","XSFXDM":"1","KKMC":"中天大道与和睦路交口"},{"KKBH":"1250","HPHM":"津KZ6663","JGSK":"2021-04-01 07:58:05.434","CDBH":"2","XSFX":"由东向西","XSFXDM":"1","KKMC":"中滨大道与盛三街交口正向"},{"KKBH":"610256114","HPHM":"津BK1338","JGSK":"2021-04-01 07:58:05.449","CDBH":"9","XSFX":"由北向南","XSFXDM":"4","KKMC":"中天大道与和旭路交口"},{"KKBH":"610266118","HPHM":"车牌","JGSK":"2021-04-01 07:58:05.452","CDBH":"5","XSFX":"由西向东","XSFXDM":"2","KKMC":"中生大道与和畅路交口"},{"KKBH":"720891003000","HPHM":"车牌","JGSK":"2021-04-01 07:58:05.488","CDBH":"2","XSFX":"由东向西","XSFXDM":"1","KKMC":"海博道与安正路交口"},{"KKBH":"610271008","HPHM":"车牌","JGSK":"2021-04-01 07:58:05.534","CDBH":"2","XSFX":"由南向北","XSFXDM":"3","KKMC":"中新大道与航母主题公园支路交口"},{"KKBH":"610251002","HPHM":"冀B3D9V0","JGSK":"2021-04-01 07:58:05.56","CDBH":"3","XSFX":"由东向西","XSFXDM":"1","KKMC":"中天大道与和睦路交口"},{"KKBH":"610276124","HPHM":"津GTG889","JGSK":"2021-04-01 07:58:05.57","CDBH":"7","XSFX":"由南向北","XSFXDM":"3","KKMC":"中新大道与中生大道交口"},{"KKBH":"610266118","HPHM":"津NLV885","JGSK":"2021-04-01 07:58:05.585","CDBH":"4","XSFX":"由西向东","XSFXDM":"2","KKMC":"中生大道与和畅路交口"},{"KKBH":"610276124","HPHM":"津AR9223","JGSK":"2021-04-01 07:58:05.625","CDBH":"2","XSFX":"由东向西","XSFXDM":"1","KKMC":"中新大道与中生大道交口"},{"KKBH":"610256116","HPHM":"津C07N87","JGSK":"2021-04-01 07:58:05.638","CDBH":"8","XSFX":"由南向北","XSFXDM":"3","KKMC":"中天大道与和顺路交口"},{"KKBH":"610266117","HPHM":"津N89261","JGSK":"2021-04-01 07:58:05.706","CDBH":"2","XSFX":"由东向西","XSFXDM":"1","KKMC":"中生大道与和韵路交口"},{"KKBH":"610271010","HPHM":"津B05675","JGSK":"2021-04-01 07:58:05.708","CDBH":"4","XSFX":"由南向北","XSFXDM":"3","KKMC":"中新大道与华五路交口"},{"KKBH":"711","HPHM":"津DYW110","JGSK":"2021-04-01 07:58:05.751","CDBH":"8","XSFX":"由北向南","XSFXDM":"4","KKMC":"不礼让行人中新大道与和旭路交口"},{"KKBH":"610401004","HPHM":"冀B6B5B7","JGSK":"2021-04-01 07:58:05.78","CDBH":"11","XSFX":"由北向南","XSFXDM":"4","KKMC":"和畅路与和风路交口"},{"KKBH":"610256115","HPHM":"鲁NA370W","JGSK":"2021-04-01 07:58:05.784","CDBH":"4","XSFX":"由西向东","XSFXDM":"2","KKMC":"中天大道与中生大道交口"},{"KKBH":"720891006000","HPHM":"津RYG360","JGSK":"2021-04-01 07:58:05.791","CDBH":"3","XSFX":"由东向西","XSFXDM":"1","KKMC":"海博道与永盛路交口"},{"KKBH":"610256112","HPHM":"冀A997X7","JGSK":"2021-04-01 07:58:05.824","CDBH":"9","XSFX":"由南向北","XSFXDM":"3","KKMC":"中天大道与中津大道交口"},{"KKBH":"610286127","HPHM":"冀B032R7","JGSK":"2021-04-01 07:58:05.833","CDBH":"8","XSFX":"由南向北","XSFXDM":"3","KKMC":"中津大道与和畅路交口"},{"KKBH":"7205410050000","HPHM":"车牌","JGSK":"2021-04-01 07:58:05.841","CDBH":"7","XSFX":"由北向南","XSFXDM":"4","KKMC":"动漫环路东与动漫西路交口正向"},{"KKBH":"7208810020000","HPHM":"辽PCB218","JGSK":"2021-04-01 07:58:05.889","CDBH":"9","XSFX":"由南向北","XSFXDM":"3","KKMC":"海旭道与安正路交口正向"},{"KKBH":"610276126","HPHM":"辽B988S3","JGSK":"2021-04-01 07:58:05.893","CDBH":"4","XSFX":"由南向北","XSFXDM":"3","KKMC":"中新大道与和意路交口"},{"KKBH":"720871002000","HPHM":"津RPU215","JGSK":"2021-04-01 07:58:05.924","CDBH":"5","XSFX":"由南向北","XSFXDM":"3","KKMC":"安正路与芳菲路交口"},{"KKBH":"720891006000","HPHM":"津K63576","JGSK":"2021-04-01 07:58:05.947","CDBH":"7","XSFX":"由西向东","XSFXDM":"2","KKMC":"海博道与永盛路交口"},{"KKBH":"720891003000","HPHM":"车牌","JGSK":"2021-04-01 07:58:05.967","CDBH":"1","XSFX":"由东向西","XSFXDM":"1","KKMC":"海博道与安正路交口"},{"KKBH":"610266118","HPHM":"津KDD219","JGSK":"2021-04-01 07:58:05.975","CDBH":"8","XSFX":"由南向北","XSFXDM":"3","KKMC":"中生大道与和畅路交口"},{"KKBH":"7208910030000","HPHM":"辽BS63A6","JGSK":"2021-04-01 07:58:05.985","CDBH":"4","XSFX":"由西向东","XSFXDM":"2","KKMC":"海博道与安正路交口正向"},{"KKBH":"7280310020000","HPHM":"津A7L891","JGSK":"2021-04-01 07:58:06.048","CDBH":"6","XSFX":"由南向北","XSFXDM":"3","KKMC":"动漫中路与文一路交口正向"},{"KKBH":"610261003000","HPHM":"沪B333G9","JGSK":"2021-04-01 07:58:06.055","CDBH":"10","XSFX":"由东向西","XSFXDM":"1","KKMC":"中生大道与静湖南路交口"},{"KKBH":"610266117","HPHM":"冀B9FP16","JGSK":"2021-04-01 07:58:06.076","CDBH":"2","XSFX":"由东向西","XSFXDM":"1","KKMC":"中生大道与和韵路交口"},{"KKBH":"610401004","HPHM":"津RUW090","JGSK":"2021-04-01 07:58:06.114","CDBH":"11","XSFX":"由北向南","XSFXDM":"4","KKMC":"和畅路与和风路交口"},{"KKBH":"720881002000","HPHM":"津A09W10","JGSK":"2021-04-01 07:58:06.177","CDBH":"13","XSFX":"由北向南","XSFXDM":"4","KKMC":"海旭道与安正路交口"},{"KKBH":"610266118","HPHM":"鲁R7N75W","JGSK":"2021-04-01 07:58:06.192","CDBH":"7","XSFX":"由南向北","XSFXDM":"3","KKMC":"中生大道与和畅路交口"},{"KKBH":"7208810020000","HPHM":"津NYZ679","JGSK":"2021-04-01 07:58:06.255","CDBH":"6","XSFX":"由西向东","XSFXDM":"2","KKMC":"海旭道与安正路交口正向"},{"KKBH":"610391008","HPHM":"津ADF1931","JGSK":"2021-04-01 07:58:06.255","CDBH":"1","XSFX":"由东向西","XSFXDM":"1","KKMC":"和韵路与和旭路交口"},{"KKBH":"610256116","HPHM":"冀DV209T","JGSK":"2021-04-01 07:58:06.321","CDBH":"9","XSFX":"由南向北","XSFXDM":"3","KKMC":"中天大道与和顺路交口"},{"KKBH":"720891003000","HPHM":"车牌","JGSK":"2021-04-01 07:58:06.334","CDBH":"6","XSFX":"由西向东","XSFXDM":"2","KKMC":"海博道与安正路交口"},{"KKBH":"610271009","HPHM":"车牌","JGSK":"2021-04-01 07:58:06.357","CDBH":"5","XSFX":"由西向东","XSFXDM":"2","KKMC":"中新大道与泰七路交口"},{"KKBH":"720571004000","HPHM":"津AR9777","JGSK":"2021-04-01 07:58:06.37","CDBH":"1","XSFX":"由东向西","XSFXDM":"1","KKMC":"动漫东路与动漫中路交口"},{"KKBH":"7205710040000","HPHM":"津HY1175","JGSK":"2021-04-01 07:58:06.433","CDBH":"2","XSFX":"由东向西","XSFXDM":"1","KKMC":"动漫东路与动漫中路交口正向"},{"KKBH":"610271009","HPHM":"津AKW268","JGSK":"2021-04-01 07:58:06.515","CDBH":"11","XSFX":"由北向南","XSFXDM":"4","KKMC":"中新大道与泰七路交口"},{"KKBH":"610256113","HPHM":"津RGA391","JGSK":"2021-04-01 07:58:06.56","CDBH":"2","XSFX":"由西向东","XSFXDM":"2","KKMC":"中天大道与和风路交口"},{"KKBH":"6071310030000","HPHM":"津RQN607","JGSK":"2021-04-01 07:58:06.572","CDBH":"3","XSFX":"由东向西","XSFXDM":"1","KKMC":"中央大道与海旭道交口正向"},{"KKBH":"610286127","HPHM":"津A8H700","JGSK":"2021-04-01 07:58:06.586","CDBH":"6","XSFX":"由西向东","XSFXDM":"2","KKMC":"中津大道与和畅路交口"},{"KKBH":"720541002000","HPHM":"吉A9T85P","JGSK":"2021-04-01 07:58:06.621","CDBH":"1","XSFX":"由东向西","XSFXDM":"1","KKMC":"动漫环路西与动漫中路交口"},{"KKBH":"610276126","HPHM":"津AD78962","JGSK":"2021-04-01 07:58:06.639","CDBH":"4","XSFX":"由南向北","XSFXDM":"3","KKMC":"中新大道与和意路交口"},{"KKBH":"610266118","HPHM":"津GLC826","JGSK":"2021-04-01 07:58:06.644","CDBH":"7","XSFX":"由南向北","XSFXDM":"3","KKMC":"中生大道与和畅路交口"},{"KKBH":"720881002000","HPHM":"津RQL011","JGSK":"2021-04-01 07:58:06.658","CDBH":"12","XSFX":"由北向南","XSFXDM":"4","KKMC":"海旭道与安正路交口"},{"KKBH":"610401004","HPHM":"津A1Y933","JGSK":"2021-04-01 07:58:06.754","CDBH":"12","XSFX":"由北向南","XSFXDM":"4","KKMC":"和畅路与和风路交口"},{"KKBH":"610276124","HPHM":"豫J56D18","JGSK":"2021-04-01 07:58:06.805","CDBH":"8","XSFX":"由南向北","XSFXDM":"3","KKMC":"中新大道与中生大道交口"},{"KKBH":"610256112","HPHM":"吉EAK106","JGSK":"2021-04-01 07:58:06.817","CDBH":"11","XSFX":"由北向南","XSFXDM":"4","KKMC":"中天大道与中津大道交口"},{"KKBH":"610266117","HPHM":"鲁APF989","JGSK":"2021-04-01 07:58:06.826","CDBH":"1","XSFX":"由东向西","XSFXDM":"1","KKMC":"中生大道与和韵路交口"},{"KKBH":"610266118","HPHM":"津NZ7580","JGSK":"2021-04-01 07:58:06.836","CDBH":"5","XSFX":"由西向东","XSFXDM":"2","KKMC":"中生大道与和畅路交口"},{"KKBH":"610276124","HPHM":"津KCE179","JGSK":"2021-04-01 07:58:06.85","CDBH":"8","XSFX":"由南向北","XSFXDM":"3","KKMC":"中新大道与中生大道交口"},{"KKBH":"610256112","HPHM":"津A9R339","JGSK":"2021-04-01 07:58:06.875","CDBH":"7","XSFX":"由南向北","XSFXDM":"3","KKMC":"中天大道与中津大道交口"},{"KKBH":"610276126","HPHM":"津QE2657","JGSK":"2021-04-01 07:58:06.898","CDBH":"5","XSFX":"由南向北","XSFXDM":"3","KKMC":"中新大道与和意路交口"},{"KKBH":"720891004000","HPHM":"车牌","JGSK":"2021-04-01 07:58:06.903","CDBH":"8","XSFX":"由南向北","XSFXDM":"3","KKMC":"海博道与安平路交口"},{"KKBH":"720571004000","HPHM":"豫FAB918","JGSK":"2021-04-01 07:58:06.907","CDBH":"3","XSFX":"由西向东","XSFXDM":"2","KKMC":"动漫东路与动漫中路交口"},{"KKBH":"610316142000","HPHM":"津KZ6663","JGSK":"2021-04-01 07:58:06.913","CDBH":"2","XSFX":"由东向西","XSFXDM":"1","KKMC":"中滨大道与盛三街交口"},{"KKBH":"720891003000","HPHM":"车牌","JGSK":"2021-04-01 07:58:06.938","CDBH":"9","XSFX":"由南向北","XSFXDM":"3","KKMC":"海博道与安正路交口"},{"KKBH":"7208810020000","HPHM":"云A01E09","JGSK":"2021-04-01 07:58:06.948","CDBH":"10","XSFX":"由南向北","XSFXDM":"3","KKMC":"海旭道与安正路交口正向"},{"KKBH":"610256112","HPHM":"津A6P919","JGSK":"2021-04-01 07:58:06.977","CDBH":"10","XSFX":"由北向南","XSFXDM":"4","KKMC":"中天大道与中津大道交口"},{"KKBH":"610266117","HPHM":"津DD8885","JGSK":"2021-04-01 07:58:06.986","CDBH":"3","XSFX":"由东向西","XSFXDM":"1","KKMC":"中生大道与和韵路交口"},{"KKBH":"610271008","HPHM":"车牌","JGSK":"2021-04-01 07:58:06.988","CDBH":"5","XSFX":"由北向南","XSFXDM":"4","KKMC":"中新大道与航母主题公园支路交口"},{"KKBH":"610256116","HPHM":"津J22335","JGSK":"2021-04-01 07:58:06.992","CDBH":"11","XSFX":"由北向南","XSFXDM":"4","KKMC":"中天大道与和顺路交口"},{"KKBH":"728031006000","HPHM":"晋L727G9","JGSK":"2021-04-01 07:58:07.016","CDBH":"6","XSFX":"由南向北","XSFXDM":"3","KKMC":"动漫中路与文三路交口"},{"KKBH":"7208810020000","HPHM":"津A18X58","JGSK":"2021-04-01 07:58:07.032","CDBH":"5","XSFX":"由西向东","XSFXDM":"2","KKMC":"海旭道与安正路交口正向"},{"KKBH":"711","HPHM":"津KX7355","JGSK":"2021-04-01 07:58:07.032","CDBH":"8","XSFX":"由北向南","XSFXDM":"4","KKMC":"不礼让行人中新大道与和旭路交口"},{"KKBH":"720891003000","HPHM":"车牌","JGSK":"2021-04-01 07:58:07.054","CDBH":"5","XSFX":"由西向东","XSFXDM":"2","KKMC":"海博道与安正路交口"},{"KKBH":"610401005","HPHM":"津NGL785","JGSK":"2021-04-01 07:58:07.1","CDBH":"6","XSFX":"由西向东","XSFXDM":"2","KKMC":"和畅路与和顺路交口"},{"KKBH":"610256111","HPHM":"津A8A888","JGSK":"2021-04-01 07:58:07.135","CDBH":"1","XSFX":"由西向东","XSFXDM":"2","KKMC":"中天大道与和惠路交口"},{"KKBH":"720891005000","HPHM":"津NAT339","JGSK":"2021-04-01 07:58:07.162","CDBH":"7","XSFX":"由西向东","XSFXDM":"2","KKMC":"海博道与安明路交口"},{"KKBH":"7208910030000","HPHM":"津D79557","JGSK":"2021-04-01 07:58:07.207","CDBH":"9","XSFX":"由南向北","XSFXDM":"3","KKMC":"海博道与安正路交口正向"},{"KKBH":"720891003000","HPHM":"车牌","JGSK":"2021-04-01 07:58:07.213","CDBH":"5","XSFX":"由西向东","XSFXDM":"2","KKMC":"海博道与安正路交口"},{"KKBH":"610391007","HPHM":"鲁P16Y12","JGSK":"2021-04-01 07:58:07.246","CDBH":"1","XSFX":"由东向西","XSFXDM":"1","KKMC":"和韵路与和风路交口"},{"KKBH":"7280310060000","HPHM":"津DYT730","JGSK":"2021-04-01 07:58:07.276","CDBH":"6","XSFX":"由南向北","XSFXDM":"3","KKMC":"动漫中路与文三路交口正向"},{"KKBH":"610256112","HPHM":"津JMW121","JGSK":"2021-04-01 07:58:07.288","CDBH":"7","XSFX":"由南向北","XSFXDM":"3","KKMC":"中天大道与中津大道交口"},{"KKBH":"610256116","HPHM":"津HCL536","JGSK":"2021-04-01 07:58:07.3","CDBH":"7","XSFX":"由南向北","XSFXDM":"3","KKMC":"中天大道与和顺路交口"},{"KKBH":"7208910030000","HPHM":"京KAH587","JGSK":"2021-04-01 07:58:07.375","CDBH":"6","XSFX":"由西向东","XSFXDM":"2","KKMC":"海博道与安正路交口正向"},{"KKBH":"610391006","HPHM":"津HU2729","JGSK":"2021-04-01 07:58:07.396","CDBH":"1","XSFX":"由东向西","XSFXDM":"1","KKMC":"和韵路与和意路交口"},{"KKBH":"6071310030000","HPHM":"津NBB617","JGSK":"2021-04-01 07:58:07.418","CDBH":"2","XSFX":"由东向西","XSFXDM":"1","KKMC":"中央大道与海旭道交口正向"},{"KKBH":"610401004","HPHM":"桂BHB699","JGSK":"2021-04-01 07:58:07.436","CDBH":"1","XSFX":"由东向西","XSFXDM":"1","KKMC":"和畅路与和风路交口"},{"KKBH":"610256113","HPHM":"蒙A9K688","JGSK":"2021-04-01 07:58:07.459","CDBH":"1","XSFX":"由西向东","XSFXDM":"2","KKMC":"中天大道与和风路交口"},{"KKBH":"7208610020000","HPHM":"津DNE808","JGSK":"2021-04-01 07:58:07.478","CDBH":"5","XSFX":"由西向东","XSFXDM":"2","KKMC":"海晨道与安正路交口正向"},{"KKBH":"610271008","HPHM":"车牌","JGSK":"2021-04-01 07:58:07.48","CDBH":"4","XSFX":"由北向南","XSFXDM":"4","KKMC":"中新大道与航母主题公园支路交口"},{"KKBH":"720891003000","HPHM":"车牌","JGSK":"2021-04-01 07:58:07.488","CDBH":"2","XSFX":"由东向西","XSFXDM":"1","KKMC":"海博道与安正路交口"},{"KKBH":"610271008","HPHM":"津KD6091","JGSK":"2021-04-01 07:58:07.529","CDBH":"1","XSFX":"由南向北","XSFXDM":"3","KKMC":"中新大道与航母主题公园支路交口"},{"KKBH":"610266118","HPHM":"津NNE779","JGSK":"2021-04-01 07:58:07.536","CDBH":"8","XSFX":"由南向北","XSFXDM":"3","KKMC":"中生大道与和畅路交口"},{"KKBH":"7208910030000","HPHM":"吉A1652C","JGSK":"2021-04-01 07:58:07.58","CDBH":"6","XSFX":"由西向东","XSFXDM":"2","KKMC":"海博道与安正路交口正向"},{"KKBH":"610266118","HPHM":"津E09212","JGSK":"2021-04-01 07:58:07.58","CDBH":"2","XSFX":"由东向西","XSFXDM":"1","KKMC":"中生大道与和畅路交口"},{"KKBH":"610256112","HPHM":"津CK8900","JGSK":"2021-04-01 07:58:07.585","CDBH":"4","XSFX":"由西向东","XSFXDM":"2","KKMC":"中天大道与中津大道交口"},{"KKBH":"610276125","HPHM":"津RFG528","JGSK":"2021-04-01 07:58:07.617","CDBH":"5","XSFX":"由南向北","XSFXDM":"3","KKMC":"中新大道与和顺路交口"},{"KKBH":"610391007","HPHM":"津FGG918","JGSK":"2021-04-01 07:58:07.65","CDBH":"10","XSFX":"由北向南","XSFXDM":"4","KKMC":"和韵路与和风路交口"},{"KKBH":"610276125","HPHM":"津ME3301","JGSK":"2021-04-01 07:58:07.702","CDBH":"7","XSFX":"由北向南","XSFXDM":"4","KKMC":"中新大道与和顺路交口"},{"KKBH":"7205410020000","HPHM":"津HXQ345","JGSK":"2021-04-01 07:58:07.759","CDBH":"1","XSFX":"由东向西","XSFXDM":"1","KKMC":"动漫环路西与动漫中路交口正向"},{"KKBH":"610256115","HPHM":"津GVM266","JGSK":"2021-04-01 07:58:07.792","CDBH":"5","XSFX":"由西向东","XSFXDM":"2","KKMC":"中天大道与中生大道交口"},{"KKBH":"610276124","HPHM":"津RTG519","JGSK":"2021-04-01 07:58:07.8","CDBH":"11","XSFX":"由北向南","XSFXDM":"4","KKMC":"中新大道与中生大道交口"},{"KKBH":"610276124","HPHM":"津JYX989","JGSK":"2021-04-01 07:58:07.834","CDBH":"7","XSFX":"由南向北","XSFXDM":"3","KKMC":"中新大道与中生大道交口"},{"KKBH":"711","HPHM":"鄂A2E1E1","JGSK":"2021-04-01 07:58:07.853","CDBH":"5","XSFX":"由南向北","XSFXDM":"3","KKMC":"不礼让行人中新大道与和旭路交口"},{"KKBH":"7208210040000","HPHM":"津C002L5","JGSK":"2021-04-01 07:58:07.876","CDBH":"3","XSFX":"由南向北","XSFXDM":"3","KKMC":"动漫西路与动漫北路交口正向"},{"KKBH":"720891003000","HPHM":"车牌","JGSK":"2021-04-01 07:58:07.888","CDBH":"2","XSFX":"由东向西","XSFXDM":"1","KKMC":"海博道与安正路交口"},{"KKBH":"7208910080000","HPHM":"津KDT889","JGSK":"2021-04-01 07:58:07.894","CDBH":"5","XSFX":"由西向东","XSFXDM":"2","KKMC":"海博道与荣盛路交口正向"},{"KKBH":"610266118","HPHM":"津MH9020","JGSK":"2021-04-01 07:58:07.955","CDBH":"12","XSFX":"由北向南","XSFXDM":"4","KKMC":"中生大道与和畅路交口"},{"KKBH":"610271010","HPHM":"冀DKJ651","JGSK":"2021-04-01 07:58:07.958","CDBH":"5","XSFX":"由南向北","XSFXDM":"3","KKMC":"中新大道与华五路交口"},{"KKBH":"610276126","HPHM":"津KC3639","JGSK":"2021-04-01 07:58:07.971","CDBH":"4","XSFX":"由南向北","XSFXDM":"3","KKMC":"中新大道与和意路交口"},{"KKBH":"610276126","HPHM":"京Q5Z995","JGSK":"2021-04-01 07:58:07.989","CDBH":"8","XSFX":"由北向南","XSFXDM":"4","KKMC":"中新大道与和意路交口"},{"KKBH":"610286127","HPHM":"津ADL4628","JGSK":"2021-04-01 07:58:07.993","CDBH":"9","XSFX":"由南向北","XSFXDM":"3","KKMC":"中津大道与和畅路交口"},{"KKBH":"7208910030000","HPHM":"车牌","JGSK":"2021-04-01 07:58:08.046","CDBH":"2","XSFX":"由东向西","XSFXDM":"1","KKMC":"海博道与安正路交口正向"},{"KKBH":"610266118","HPHM":"津E15644","JGSK":"2021-04-01 07:58:08.06","CDBH":"3","XSFX":"由东向西","XSFXDM":"1","KKMC":"中生大道与和畅路交口"},{"KKBH":"7208810020000","HPHM":"津DJK388","JGSK":"2021-04-01 07:58:08.066","CDBH":"7","XSFX":"由西向东","XSFXDM":"2","KKMC":"海旭道与安正路交口正向"},{"KKBH":"720541004000","HPHM":"津C81L99","JGSK":"2021-04-01 07:58:08.15","CDBH":"2","XSFX":"由东向西","XSFXDM":"1","KKMC":"动漫环路东与动漫中路交口"},{"KKBH":"610276126","HPHM":"津GFY063","JGSK":"2021-04-01 07:58:08.159","CDBH":"4","XSFX":"由南向北","XSFXDM":"3","KKMC":"中新大道与和意路交口"},{"KKBH":"7208910030000","HPHM":"津BC2191","JGSK":"2021-04-01 07:58:08.169","CDBH":"4","XSFX":"由西向东","XSFXDM":"2","KKMC":"海博道与安正路交口正向"},{"KKBH":"610266118","HPHM":"冀BL101Z","JGSK":"2021-04-01 07:58:08.195","CDBH":"11","XSFX":"由北向南","XSFXDM":"4","KKMC":"中生大道与和畅路交口"},{"KKBH":"6102610030000","HPHM":"津HCF227","JGSK":"2021-04-01 07:58:08.202","CDBH":"1","XSFX":"由东向西","XSFXDM":"1","KKMC":"中生大道与静湖南路交口正向"},{"KKBH":"6071310030000","HPHM":"冀H22M11","JGSK":"2021-04-01 07:58:08.221","CDBH":"3","XSFX":"由东向西","XSFXDM":"1","KKMC":"中央大道与海旭道交口正向"},{"KKBH":"720891003000","HPHM":"车牌","JGSK":"2021-04-01 07:58:08.222","CDBH":"9","XSFX":"由南向北","XSFXDM":"3","KKMC":"海博道与安正路交口"},{"KKBH":"6103261420000","HPHM":"津B55310","JGSK":"2021-04-01 07:58:08.232","CDBH":"1","XSFX":"由东向西","XSFXDM":"1","KKMC":"中成大道与泰七路交口正向"},{"KKBH":"610266118","HPHM":"津AE6789","JGSK":"2021-04-01 07:58:08.3","CDBH":"1","XSFX":"由东向西","XSFXDM":"1","KKMC":"中生大道与和畅路交口"},{"KKBH":"610276124","HPHM":"津NTW810","JGSK":"2021-04-01 07:58:08.371","CDBH":"7","XSFX":"由南向北","XSFXDM":"3","KKMC":"中新大道与中生大道交口"},{"KKBH":"7208910080000","HPHM":"晋J9A175","JGSK":"2021-04-01 07:58:08.404","CDBH":"7","XSFX":"由西向东","XSFXDM":"2","KKMC":"海博道与荣盛路交口正向"},{"KKBH":"610271008","HPHM":"车牌","JGSK":"2021-04-01 07:58:08.409","CDBH":"2","XSFX":"由南向北","XSFXDM":"3","KKMC":"中新大道与航母主题公园支路交口"},{"KKBH":"720891003000","HPHM":"车牌","JGSK":"2021-04-01 07:58:08.413","CDBH":"6","XSFX":"由西向东","XSFXDM":"2","KKMC":"海博道与安正路交口"},{"KKBH":"610276124","HPHM":"津MWZ921","JGSK":"2021-04-01 07:58:08.422","CDBH":"10","XSFX":"由北向南","XSFXDM":"4","KKMC":"中新大道与中生大道交口"},{"KKBH":"720891006000","HPHM":"津AF70868","JGSK":"2021-04-01 07:58:08.427","CDBH":"7","XSFX":"由西向东","XSFXDM":"2","KKMC":"海博道与永盛路交口"},{"KKBH":"610271010","HPHM":"冀B1468M","JGSK":"2021-04-01 07:58:08.456","CDBH":"4","XSFX":"由南向北","XSFXDM":"3","KKMC":"中新大道与华五路交口"},{"KKBH":"610401005","HPHM":"冀AG66R2","JGSK":"2021-04-01 07:58:08.458","CDBH":"5","XSFX":"由西向东","XSFXDM":"2","KKMC":"和畅路与和顺路交口"},{"KKBH":"610276125","HPHM":"鲁AC1T20","JGSK":"2021-04-01 07:58:08.49","CDBH":"4","XSFX":"由南向北","XSFXDM":"3","KKMC":"中新大道与和顺路交口"},{"KKBH":"610266118","HPHM":"津RBX848","JGSK":"2021-04-01 07:58:08.492","CDBH":"6","XSFX":"由西向东","XSFXDM":"2","KKMC":"中生大道与和畅路交口"},{"KKBH":"610391008","HPHM":"冀BR889Q","JGSK":"2021-04-01 07:58:08.495","CDBH":"5","XSFX":"由西向东","XSFXDM":"2","KKMC":"和韵路与和旭路交口"},{"KKBH":"610256115","HPHM":"津ASD220","JGSK":"2021-04-01 07:58:08.541","CDBH":"1","XSFX":"由东向西","XSFXDM":"1","KKMC":"中天大道与中生大道交口"},{"KKBH":"610256116","HPHM":"冀B9DN89","JGSK":"2021-04-01 07:58:08.574","CDBH":"12","XSFX":"由北向南","XSFXDM":"4","KKMC":"中天大道与和顺路交口"},{"KKBH":"610401004","HPHM":"冀B3J1L8","JGSK":"2021-04-01 07:58:08.583","CDBH":"7","XSFX":"由南向北","XSFXDM":"3","KKMC":"和畅路与和风路交口"},{"KKBH":"610266118","HPHM":"津A9B589","JGSK":"2021-04-01 07:58:08.608","CDBH":"10","XSFX":"由北向南","XSFXDM":"4","KKMC":"中生大道与和畅路交口"},{"KKBH":"7208710020000","HPHM":"津C091C4","JGSK":"2021-04-01 07:58:08.67","CDBH":"5","XSFX":"由南向北","XSFXDM":"3","KKMC":"安正路与芳菲路交口正向"},{"KKBH":"610251002","HPHM":"鲁G271ZH","JGSK":"2021-04-01 07:58:08.68","CDBH":"3","XSFX":"由东向西","XSFXDM":"1","KKMC":"中天大道与和睦路交口"},{"KKBH":"610391008","HPHM":"津RXD751","JGSK":"2021-04-01 07:58:08.706","CDBH":"1","XSFX":"由东向西","XSFXDM":"1","KKMC":"和韵路与和旭路交口"},{"KKBH":"7280310020000","HPHM":"吉B81281","JGSK":"2021-04-01 07:58:08.708","CDBH":"5","XSFX":"由南向北","XSFXDM":"3","KKMC":"动漫中路与文一路交口正向"},{"KKBH":"720891008000","HPHM":"冀RPL116","JGSK":"2021-04-01 07:58:08.709","CDBH":"13","XSFX":"由北向南","XSFXDM":"4","KKMC":"海博道与荣盛路交口"},{"KKBH":"610271010","HPHM":"津B05675","JGSK":"2021-04-01 07:58:08.758","CDBH":"4","XSFX":"由南向北","XSFXDM":"3","KKMC":"中新大道与华五路交口"},{"KKBH":"720861003000","HPHM":"车牌","JGSK":"2021-04-01 07:58:08.78","CDBH":"11","XSFX":"由北向南","XSFXDM":"4","KKMC":"海晨道与安明路交口"},{"KKBH":"711","HPHM":"冀BZ672X","JGSK":"2021-04-01 07:58:08.795","CDBH":"8","XSFX":"由北向南","XSFXDM":"4","KKMC":"不礼让行人中新大道与和旭路交口"},{"KKBH":"7208710020000","HPHM":"津A6D179","JGSK":"2021-04-01 07:58:08.803","CDBH":"9","XSFX":"由北向南","XSFXDM":"4","KKMC":"安正路与芳菲路交口正向"},{"KKBH":"610286127","HPHM":"津RLJ819","JGSK":"2021-04-01 07:58:08.812","CDBH":"6","XSFX":"由西向东","XSFXDM":"2","KKMC":"中津大道与和畅路交口"},{"KKBH":"7208710020000","HPHM":"鲁NNT112","JGSK":"2021-04-01 07:58:08.882","CDBH":"6","XSFX":"由南向北","XSFXDM":"3","KKMC":"安正路与芳菲路交口正向"},{"KKBH":"610266118","HPHM":"津A8W915","JGSK":"2021-04-01 07:58:08.884","CDBH":"8","XSFX":"由南向北","XSFXDM":"3","KKMC":"中生大道与和畅路交口"},{"KKBH":"610271008","HPHM":"津NHL707","JGSK":"2021-04-01 07:58:08.89","CDBH":"2","XSFX":"由南向北","XSFXDM":"3","KKMC":"中新大道与航母主题公园支路交口"},{"KKBH":"720881002000","HPHM":"津GSW747","JGSK":"2021-04-01 07:58:08.895","CDBH":"6","XSFX":"由西向东","XSFXDM":"2","KKMC":"海旭道与安正路交口"},{"KKBH":"7208810020000","HPHM":"津A05S77","JGSK":"2021-04-01 07:58:08.909","CDBH":"9","XSFX":"由南向北","XSFXDM":"3","KKMC":"海旭道与安正路交口正向"},{"KKBH":"610256114","HPHM":"津BK1338","JGSK":"2021-04-01 07:58:08.932","CDBH":"9","XSFX":"由北向南","XSFXDM":"4","KKMC":"中天大道与和旭路交口"},{"KKBH":"610276126","HPHM":"津MA1380","JGSK":"2021-04-01 07:58:08.959","CDBH":"5","XSFX":"由南向北","XSFXDM":"3","KKMC":"中新大道与和意路交口"},{"KKBH":"610256113","HPHM":"津AD63206","JGSK":"2021-04-01 07:58:08.96","CDBH":"2","XSFX":"由西向东","XSFXDM":"2","KKMC":"中天大道与和风路交口"},{"KKBH":"610256116","HPHM":"冀B9L5D5","JGSK":"2021-04-01 07:58:08.961","CDBH":"9","XSFX":"由南向北","XSFXDM":"3","KKMC":"中天大道与和顺路交口"},{"KKBH":"720891003000","HPHM":"车牌","JGSK":"2021-04-01 07:58:09.024","CDBH":"9","XSFX":"由南向北","XSFXDM":"3","KKMC":"海博道与安正路交口"},{"KKBH":"610266117","HPHM":"京PQC386","JGSK":"2021-04-01 07:58:09.025","CDBH":"2","XSFX":"由东向西","XSFXDM":"1","KKMC":"中生大道与和韵路交口"},{"KKBH":"610286127","HPHM":"冀B99DK0","JGSK":"2021-04-01 07:58:09.071","CDBH":"2","XSFX":"由东向西","XSFXDM":"1","KKMC":"中津大道与和畅路交口"},{"KKBH":"610401004","HPHM":"鲁MDR537","JGSK":"2021-04-01 07:58:09.123","CDBH":"10","XSFX":"由北向南","XSFXDM":"4","KKMC":"和畅路与和风路交口"},{"KKBH":"610256116","HPHM":"津LN2922","JGSK":"2021-04-01 07:58:09.134","CDBH":"11","XSFX":"由北向南","XSFXDM":"4","KKMC":"中天大道与和顺路交口"},{"KKBH":"720891003000","HPHM":"车牌","JGSK":"2021-04-01 07:58:09.135","CDBH":"5","XSFX":"由西向东","XSFXDM":"2","KKMC":"海博道与安正路交口"},{"KKBH":"610276126","HPHM":"津HWM257","JGSK":"2021-04-01 07:58:09.166","CDBH":"4","XSFX":"由南向北","XSFXDM":"3","KKMC":"中新大道与和意路交口"},{"KKBH":"610271008","HPHM":"津HVW166","JGSK":"2021-04-01 07:58:09.179","CDBH":"4","XSFX":"由北向南","XSFXDM":"4","KKMC":"中新大道与航母主题公园支路交口"},{"KKBH":"610256114","HPHM":"津AD54344","JGSK":"2021-04-01 07:58:09.214","CDBH":"8","XSFX":"由北向南","XSFXDM":"4","KKMC":"中天大道与和旭路交口"},{"KKBH":"610256112","HPHM":"津ADD9882","JGSK":"2021-04-01 07:58:09.216","CDBH":"11","XSFX":"由北向南","XSFXDM":"4","KKMC":"中天大道与中津大道交口"},{"KKBH":"610256115","HPHM":"津A8A018","JGSK":"2021-04-01 07:58:09.233","CDBH":"6","XSFX":"由西向东","XSFXDM":"2","KKMC":"中天大道与中生大道交口"},{"KKBH":"720881004000","HPHM":"津RXX527","JGSK":"2021-04-01 07:58:09.267","CDBH":"2","XSFX":"由东向西","XSFXDM":"1","KKMC":"海旭道与永盛路交口"},{"KKBH":"720881002000","HPHM":"津A2B579","JGSK":"2021-04-01 07:58:09.295","CDBH":"12","XSFX":"由北向南","XSFXDM":"4","KKMC":"海旭道与安正路交口"},{"KKBH":"720891003000","HPHM":"车牌","JGSK":"2021-04-01 07:58:09.329","CDBH":"1","XSFX":"由东向西","XSFXDM":"1","KKMC":"海博道与安正路交口"},{"KKBH":"610276124","HPHM":"蒙A376AM","JGSK":"2021-04-01 07:58:09.332","CDBH":"8","XSFX":"由南向北","XSFXDM":"3","KKMC":"中新大道与中生大道交口"},{"KKBH":"610266118","HPHM":"津NLV885","JGSK":"2021-04-01 07:58:09.372","CDBH":"4","XSFX":"由西向东","XSFXDM":"2","KKMC":"中生大道与和畅路交口"},{"KKBH":"720891003000","HPHM":"车牌","JGSK":"2021-04-01 07:58:09.373","CDBH":"5","XSFX":"由西向东","XSFXDM":"2","KKMC":"海博道与安正路交口"},{"KKBH":"610391007","HPHM":"津DZY089","JGSK":"2021-04-01 07:58:09.377","CDBH":"8","XSFX":"由南向北","XSFXDM":"3","KKMC":"和韵路与和风路交口"},{"KKBH":"7208910030000","HPHM":"豫NPC157","JGSK":"2021-04-01 07:58:09.459","CDBH":"6","XSFX":"由西向东","XSFXDM":"2","KKMC":"海博道与安正路交口正向"},{"KKBH":"610256112","HPHM":"津A2J989","JGSK":"2021-04-01 07:58:09.502","CDBH":"9","XSFX":"由南向北","XSFXDM":"3","KKMC":"中天大道与中津大道交口"},{"KKBH":"610256112","HPHM":"津A2J989","JGSK":"2021-04-01 07:58:09.503","CDBH":"9","XSFX":"由南向北","XSFXDM":"3","KKMC":"中天大道与中津大道交口"},{"KKBH":"711","HPHM":"鲁AP8C00","JGSK":"2021-04-01 07:58:09.517","CDBH":"7","XSFX":"由北向南","XSFXDM":"4","KKMC":"不礼让行人中新大道与和旭路交口"},{"KKBH":"610271008","HPHM":"车牌","JGSK":"2021-04-01 07:58:09.53","CDBH":"1","XSFX":"由南向北","XSFXDM":"3","KKMC":"中新大道与航母主题公园支路交口"},{"KKBH":"610286127","HPHM":"津RCY675","JGSK":"2021-04-01 07:58:09.593","CDBH":"8","XSFX":"由南向北","XSFXDM":"3","KKMC":"中津大道与和畅路交口"},{"KKBH":"610276126","HPHM":"辽B988S3","JGSK":"2021-04-01 07:58:09.599","CDBH":"4","XSFX":"由南向北","XSFXDM":"3","KKMC":"中新大道与和意路交口"},{"KKBH":"720901002000","HPHM":"津RAU039","JGSK":"2021-04-01 07:58:09.612","CDBH":"7","XSFX":"由南向北","XSFXDM":"3","KKMC":"玉林道与安正路交口"},{"KKBH":"610266118","HPHM":"冀CZ5756","JGSK":"2021-04-01 07:58:09.625","CDBH":"5","XSFX":"由西向东","XSFXDM":"2","KKMC":"中生大道与和畅路交口"},{"KKBH":"610391006","HPHM":"津HU2729","JGSK":"2021-04-01 07:58:09.712","CDBH":"1","XSFX":"由东向西","XSFXDM":"1","KKMC":"和韵路与和意路交口"},{"KKBH":"610401005","HPHM":"津DBS016","JGSK":"2021-04-01 07:58:09.762","CDBH":"10","XSFX":"由北向南","XSFXDM":"4","KKMC":"和畅路与和顺路交口"},{"KKBH":"610401005","HPHM":"津C8K228","JGSK":"2021-04-01 07:58:09.807","CDBH":"7","XSFX":"由南向北","XSFXDM":"3","KKMC":"和畅路与和顺路交口"},{"KKBH":"6071310030000","HPHM":"冀G3360K","JGSK":"2021-04-01 07:58:09.815","CDBH":"2","XSFX":"由东向西","XSFXDM":"1","KKMC":"中央大道与海旭道交口正向"},{"KKBH":"610401004","HPHM":"冀R63L77","JGSK":"2021-04-01 07:58:09.866","CDBH":"5","XSFX":"由西向东","XSFXDM":"2","KKMC":"和畅路与和风路交口"},{"KKBH":"7208610030000","HPHM":"津RR3396","JGSK":"2021-04-01 07:58:09.871","CDBH":"7","XSFX":"由南向北","XSFXDM":"3","KKMC":"海晨道与安明路交口正向"},{"KKBH":"7208910030000","HPHM":"津GLW965","JGSK":"2021-04-01 07:58:09.884","CDBH":"4","XSFX":"由西向东","XSFXDM":"2","KKMC":"海博道与安正路交口正向"},{"KKBH":"720891003000","HPHM":"车牌","JGSK":"2021-04-01 07:58:09.889","CDBH":"2","XSFX":"由东向西","XSFXDM":"1","KKMC":"海博道与安正路交口"},{"KKBH":"7208610020000","HPHM":"津RKH272","JGSK":"2021-04-01 07:58:09.909","CDBH":"5","XSFX":"由西向东","XSFXDM":"2","KKMC":"海晨道与安正路交口正向"},{"KKBH":"610391007","HPHM":"辽LPE051","JGSK":"2021-04-01 07:58:09.971","CDBH":"11","XSFX":"由北向南","XSFXDM":"4","KKMC":"和韵路与和风路交口"},{"KKBH":"610276125","HPHM":"津ME3301","JGSK":"2021-04-01 07:58:09.977","CDBH":"7","XSFX":"由北向南","XSFXDM":"4","KKMC":"中新大道与和顺路交口"},{"KKBH":"610276126","HPHM":"津MKP977","JGSK":"2021-04-01 07:58:09.987","CDBH":"7","XSFX":"由北向南","XSFXDM":"4","KKMC":"中新大道与和意路交口"},{"KKBH":"720891003000","HPHM":"车牌","JGSK":"2021-04-01 07:58:10.016","CDBH":"6","XSFX":"由西向东","XSFXDM":"2","KKMC":"海博道与安正路交口"},{"KKBH":"610266118","HPHM":"津HKY595","JGSK":"2021-04-01 07:58:10.09","CDBH":"5","XSFX":"由西向东","XSFXDM":"2","KKMC":"中生大道与和畅路交口"},{"KKBH":"728031002000","HPHM":"津A7L891","JGSK":"2021-04-01 07:58:10.096","CDBH":"6","XSFX":"由南向北","XSFXDM":"3","KKMC":"动漫中路与文一路交口"},{"KKBH":"610271010","HPHM":"津BN6238","JGSK":"2021-04-01 07:58:10.129","CDBH":"5","XSFX":"由南向北","XSFXDM":"3","KKMC":"中新大道与华五路交口"},{"KKBH":"7280310060000","HPHM":"冀B5S8U6","JGSK":"2021-04-01 07:58:10.14","CDBH":"6","XSFX":"由南向北","XSFXDM":"3","KKMC":"动漫中路与文三路交口正向"},{"KKBH":"610266117","HPHM":"津FCX060","JGSK":"2021-04-01 07:58:10.14","CDBH":"12","XSFX":"由北向南","XSFXDM":"4","KKMC":"中生大道与和韵路交口"},{"KKBH":"7208710020000","HPHM":"津FRV007","JGSK":"2021-04-01 07:58:10.193","CDBH":"8","XSFX":"由北向南","XSFXDM":"4","KKMC":"安正路与芳菲路交口正向"},{"KKBH":"7205610020000","HPHM":"津JAC701","JGSK":"2021-04-01 07:58:10.2","CDBH":"2","XSFX":"由东向西","XSFXDM":"1","KKMC":"动漫北路与文三路交口正向"},{"KKBH":"610266118","HPHM":"津NZY317","JGSK":"2021-04-01 07:58:10.204","CDBH":"3","XSFX":"由东向西","XSFXDM":"1","KKMC":"中生大道与和畅路交口"},{"KKBH":"720861003000","HPHM":"车牌","JGSK":"2021-04-01 07:58:10.216","CDBH":"11","XSFX":"由北向南","XSFXDM":"4","KKMC":"海晨道与安明路交口"},{"KKBH":"610256112","HPHM":"津AF04565","JGSK":"2021-04-01 07:58:10.257","CDBH":"10","XSFX":"由北向南","XSFXDM":"4","KKMC":"中天大道与中津大道交口"},{"KKBH":"7208910030000","HPHM":"津RKV788","JGSK":"2021-04-01 07:58:10.276","CDBH":"9","XSFX":"由南向北","XSFXDM":"3","KKMC":"海博道与安正路交口正向"},{"KKBH":"720891006000","HPHM":"车牌","JGSK":"2021-04-01 07:58:10.303","CDBH":"5","XSFX":"由西向东","XSFXDM":"2","KKMC":"海博道与永盛路交口"},{"KKBH":"610401004","HPHM":"辽C25Y19","JGSK":"2021-04-01 07:58:10.315","CDBH":"1","XSFX":"由东向西","XSFXDM":"1","KKMC":"和畅路与和风路交口"},{"KKBH":"610401004","HPHM":"冀B6B5B7","JGSK":"2021-04-01 07:58:10.355","CDBH":"12","XSFX":"由北向南","XSFXDM":"4","KKMC":"和畅路与和风路交口"},{"KKBH":"720891003000","HPHM":"车牌","JGSK":"2021-04-01 07:58:10.379","CDBH":"9","XSFX":"由南向北","XSFXDM":"3","KKMC":"海博道与安正路交口"},{"KKBH":"610271008","HPHM":"车牌","JGSK":"2021-04-01 07:58:10.398","CDBH":"2","XSFX":"由南向北","XSFXDM":"3","KKMC":"中新大道与航母主题公园支路交口"},{"KKBH":"720881002000","HPHM":"晋BUZ983","JGSK":"2021-04-01 07:58:10.42","CDBH":"13","XSFX":"由北向南","XSFXDM":"4","KKMC":"海旭道与安正路交口"},{"KKBH":"610266117","HPHM":"津MLY027","JGSK":"2021-04-01 07:58:10.432","CDBH":"3","XSFX":"由东向西","XSFXDM":"1","KKMC":"中生大道与和韵路交口"},{"KKBH":"610256115","HPHM":"鲁NA370W","JGSK":"2021-04-01 07:58:10.433","CDBH":"4","XSFX":"由西向东","XSFXDM":"2","KKMC":"中天大道与中生大道交口"},{"KKBH":"610276124","HPHM":"吉AW9919","JGSK":"2021-04-01 07:58:10.45","CDBH":"8","XSFX":"由南向北","XSFXDM":"3","KKMC":"中新大道与中生大道交口"},{"KKBH":"7208810050000","HPHM":"津A8G863","JGSK":"2021-04-01 07:58:10.459","CDBH":"5","XSFX":"由西向东","XSFXDM":"2","KKMC":"海旭道与明盛路交口正向"},{"KKBH":"610391007","HPHM":"吉AP3998","JGSK":"2021-04-01 07:58:10.46","CDBH":"4","XSFX":"由西向东","XSFXDM":"2","KKMC":"和韵路与和风路交口"},{"KKBH":"610251002","HPHM":"冀BQ693B","JGSK":"2021-04-01 07:58:10.464","CDBH":"1","XSFX":"由东向西","XSFXDM":"1","KKMC":"中天大道与和睦路交口"},{"KKBH":"610286127","HPHM":"津AF06469","JGSK":"2021-04-01 07:58:10.477","CDBH":"7","XSFX":"由南向北","XSFXDM":"3","KKMC":"中津大道与和畅路交口"},{"KKBH":"610256116","HPHM":"津C07N87","JGSK":"2021-04-01 07:58:10.569","CDBH":"9","XSFX":"由南向北","XSFXDM":"3","KKMC":"中天大道与和顺路交口"},{"KKBH":"610391008","HPHM":"津MG9189","JGSK":"2021-04-01 07:58:10.658","CDBH":"1","XSFX":"由东向西","XSFXDM":"1","KKMC":"和韵路与和旭路交口"},{"KKBH":"610256112","HPHM":"津A9R339","JGSK":"2021-04-01 07:58:10.729","CDBH":"8","XSFX":"由南向北","XSFXDM":"3","KKMC":"中天大道与中津大道交口"},{"KKBH":"711","HPHM":"冀RTN618","JGSK":"2021-04-01 07:58:10.733","CDBH":"5","XSFX":"由南向北","XSFXDM":"3","KKMC":"不礼让行人中新大道与和旭路交口"},{"KKBH":"7208710020000","HPHM":"津FEX979","JGSK":"2021-04-01 07:58:10.737","CDBH":"9","XSFX":"由北向南","XSFXDM":"4","KKMC":"安正路与芳菲路交口正向"},{"KKBH":"610256115","HPHM":"辽D22D95","JGSK":"2021-04-01 07:58:10.741","CDBH":"9","XSFX":"由南向北","XSFXDM":"3","KKMC":"中天大道与中生大道交口"},{"KKBH":"720891006000","HPHM":"豫AN1C52","JGSK":"2021-04-01 07:58:10.747","CDBH":"7","XSFX":"由西向东","XSFXDM":"2","KKMC":"海博道与永盛路交口"},{"KKBH":"610276124","HPHM":"津MWZ921","JGSK":"2021-04-01 07:58:10.752","CDBH":"10","XSFX":"由北向南","XSFXDM":"4","KKMC":"中新大道与中生大道交口"},{"KKBH":"610276124","HPHM":"津RTG519","JGSK":"2021-04-01 07:58:10.753","CDBH":"11","XSFX":"由北向南","XSFXDM":"4","KKMC":"中新大道与中生大道交口"},{"KKBH":"728031006000","HPHM":"津DYT730","JGSK":"2021-04-01 07:58:10.856","CDBH":"6","XSFX":"由南向北","XSFXDM":"3","KKMC":"动漫中路与文三路交口"},{"KKBH":"6071310030000","HPHM":"冀BZ737F","JGSK":"2021-04-01 07:58:10.88","CDBH":"3","XSFX":"由东向西","XSFXDM":"1","KKMC":"中央大道与海旭道交口正向"},{"KKBH":"610256116","HPHM":"津J22335","JGSK":"2021-04-01 07:58:10.946","CDBH":"12","XSFX":"由北向南","XSFXDM":"4","KKMC":"中天大道与和顺路交口"},{"KKBH":"7208910030000","HPHM":"车牌","JGSK":"2021-04-01 07:58:10.948","CDBH":"2","XSFX":"由东向西","XSFXDM":"1","KKMC":"海博道与安正路交口正向"},{"KKBH":"610276125","HPHM":"冀AM087H","JGSK":"2021-04-01 07:58:10.954","CDBH":"5","XSFX":"由南向北","XSFXDM":"3","KKMC":"中新大道与和顺路交口"},{"KKBH":"720881002000","HPHM":"津DBL266","JGSK":"2021-04-01 07:58:10.955","CDBH":"10","XSFX":"由南向北","XSFXDM":"3","KKMC":"海旭道与安正路交口"},{"KKBH":"610276126","HPHM":"津QE2657","JGSK":"2021-04-01 07:58:10.959","CDBH":"5","XSFX":"由南向北","XSFXDM":"3","KKMC":"中新大道与和意路交口"},{"KKBH":"610401005","HPHM":"津AD20176","JGSK":"2021-04-01 07:58:11.062","CDBH":"8","XSFX":"由南向北","XSFXDM":"3","KKMC":"和畅路与和顺路交口"},{"KKBH":"610276124","HPHM":"津HN3541","JGSK":"2021-04-01 07:58:11.068","CDBH":"11","XSFX":"由北向南","XSFXDM":"4","KKMC":"中新大道与中生大道交口"},{"KKBH":"7208810020000","HPHM":"津RPU215","JGSK":"2021-04-01 07:58:11.11","CDBH":"9","XSFX":"由南向北","XSFXDM":"3","KKMC":"海旭道与安正路交口正向"},{"KKBH":"610276126","HPHM":"津KC3639","JGSK":"2021-04-01 07:58:11.119","CDBH":"4","XSFX":"由南向北","XSFXDM":"3","KKMC":"中新大道与和意路交口"},{"KKBH":"7208810020000","HPHM":"冀BL919T","JGSK":"2021-04-01 07:58:11.144","CDBH":"5","XSFX":"由西向东","XSFXDM":"2","KKMC":"海旭道与安正路交口正向"},{"KKBH":"610401004","HPHM":"津JGM177","JGSK":"2021-04-01 07:58:11.154","CDBH":"2","XSFX":"由东向西","XSFXDM":"1","KKMC":"和畅路与和风路交口"},{"KKBH":"711","HPHM":"津GEG688","JGSK":"2021-04-01 07:58:11.193","CDBH":"7","XSFX":"由北向南","XSFXDM":"4","KKMC":"不礼让行人中新大道与和旭路交口"},{"KKBH":"7208910030000","HPHM":"京NLY631","JGSK":"2021-04-01 07:58:11.202","CDBH":"6","XSFX":"由西向东","XSFXDM":"2","KKMC":"海博道与安正路交口正向"},{"KKBH":"610256111","HPHM":"津B26390","JGSK":"2021-04-01 07:58:11.206","CDBH":"7","XSFX":"由北向南","XSFXDM":"4","KKMC":"中天大道与和惠路交口"},{"KKBH":"610256116","HPHM":"津HCL536","JGSK":"2021-04-01 07:58:11.211","CDBH":"8","XSFX":"由南向北","XSFXDM":"3","KKMC":"中天大道与和顺路交口"},{"KKBH":"711","HPHM":"津C21531","JGSK":"2021-04-01 07:58:11.273","CDBH":"8","XSFX":"由北向南","XSFXDM":"4","KKMC":"不礼让行人中新大道与和旭路交口"},{"KKBH":"610391006","HPHM":"车牌","JGSK":"2021-04-01 07:58:11.295","CDBH":"2","XSFX":"由东向西","XSFXDM":"1","KKMC":"和韵路与和意路交口"},{"KKBH":"610256112","HPHM":"津QD9801","JGSK":"2021-04-01 07:58:11.303","CDBH":"11","XSFX":"由北向南","XSFXDM":"4","KKMC":"中天大道与中津大道交口"},{"KKBH":"7208910060000","HPHM":"冀B2888D","JGSK":"2021-04-01 07:58:11.307","CDBH":"8","XSFX":"由西向东","XSFXDM":"2","KKMC":"海博道与永盛路交口正向"},{"KKBH":"720861003000","HPHM":"津DLH118","JGSK":"2021-04-01 07:58:11.338","CDBH":"10","XSFX":"由北向南","XSFXDM":"4","KKMC":"海晨道与安明路交口"},{"KKBH":"610276124","HPHM":"津RD3452","JGSK":"2021-04-01 07:58:11.405","CDBH":"8","XSFX":"由南向北","XSFXDM":"3","KKMC":"中新大道与中生大道交口"},{"KKBH":"610276125","HPHM":"鲁AC1T20","JGSK":"2021-04-01 07:58:11.457","CDBH":"4","XSFX":"由南向北","XSFXDM":"3","KKMC":"中新大道与和顺路交口"},{"KKBH":"610276125","HPHM":"津GER003","JGSK":"2021-04-01 07:58:11.462","CDBH":"8","XSFX":"由北向南","XSFXDM":"4","KKMC":"中新大道与和顺路交口"},{"KKBH":"610256114","HPHM":"冀B2S2D2","JGSK":"2021-04-01 07:58:11.467","CDBH":"8","XSFX":"由北向南","XSFXDM":"4","KKMC":"中天大道与和旭路交口"},{"KKBH":"610271010","HPHM":"冀B1468M","JGSK":"2021-04-01 07:58:11.478","CDBH":"4","XSFX":"由南向北","XSFXDM":"3","KKMC":"中新大道与华五路交口"},{"KKBH":"610271009","HPHM":"津A9D578","JGSK":"2021-04-01 07:58:11.502","CDBH":"8","XSFX":"由南向北","XSFXDM":"3","KKMC":"中新大道与泰七路交口"},{"KKBH":"610251002","HPHM":"津C73R70","JGSK":"2021-04-01 07:58:11.556","CDBH":"10","XSFX":"由北向南","XSFXDM":"4","KKMC":"中天大道与和睦路交口"},{"KKBH":"7208810020000","HPHM":"吉AKH189","JGSK":"2021-04-01 07:58:11.569","CDBH":"6","XSFX":"由西向东","XSFXDM":"2","KKMC":"海旭道与安正路交口正向"},{"KKBH":"610391008","HPHM":"津M8K889","JGSK":"2021-04-01 07:58:11.573","CDBH":"1","XSFX":"由东向西","XSFXDM":"1","KKMC":"和韵路与和旭路交口"},{"KKBH":"610276126","HPHM":"京Q5Z995","JGSK":"2021-04-01 07:58:11.6","CDBH":"8","XSFX":"由北向南","XSFXDM":"4","KKMC":"中新大道与和意路交口"},{"KKBH":"720891003000","HPHM":"车牌","JGSK":"2021-04-01 07:58:11.614","CDBH":"5","XSFX":"由西向东","XSFXDM":"2","KKMC":"海博道与安正路交口"},{"KKBH":"720891003000","HPHM":"车牌","JGSK":"2021-04-01 07:58:11.664","CDBH":"9","XSFX":"由南向北","XSFXDM":"3","KKMC":"海博道与安正路交口"},{"KKBH":"720891008000","HPHM":"冀R62X53","JGSK":"2021-04-01 07:58:11.67","CDBH":"13","XSFX":"由北向南","XSFXDM":"4","KKMC":"海博道与荣盛路交口"},{"KKBH":"720871002000","HPHM":"辽AC21S0","JGSK":"2021-04-01 07:58:11.691","CDBH":"5","XSFX":"由南向北","XSFXDM":"3","KKMC":"安正路与芳菲路交口"},{"KKBH":"610271009","HPHM":"津JWW038","JGSK":"2021-04-01 07:58:11.718","CDBH":"7","XSFX":"由南向北","XSFXDM":"3","KKMC":"中新大道与泰七路交口"},{"KKBH":"7208810020000","HPHM":"津DMX226","JGSK":"2021-04-01 07:58:11.769","CDBH":"13","XSFX":"由北向南","XSFXDM":"4","KKMC":"海旭道与安正路交口正向"},{"KKBH":"720881002000","HPHM":"津CBS885","JGSK":"2021-04-01 07:58:11.776","CDBH":"12","XSFX":"由北向南","XSFXDM":"4","KKMC":"海旭道与安正路交口"},{"KKBH":"720891003000","HPHM":"车牌","JGSK":"2021-04-01 07:58:11.778","CDBH":"4","XSFX":"由西向东","XSFXDM":"2","KKMC":"海博道与安正路交口"},{"KKBH":"610401004","HPHM":"辽PGY751","JGSK":"2021-04-01 07:58:11.786","CDBH":"4","XSFX":"由西向东","XSFXDM":"2","KKMC":"和畅路与和风路交口"},{"KKBH":"610251002","HPHM":"津H77076","JGSK":"2021-04-01 07:58:11.8","CDBH":"3","XSFX":"由东向西","XSFXDM":"1","KKMC":"中天大道与和睦路交口"},{"KKBH":"610271009","HPHM":"车牌","JGSK":"2021-04-01 07:58:11.863","CDBH":"11","XSFX":"由北向南","XSFXDM":"4","KKMC":"中新大道与泰七路交口"},{"KKBH":"7208810020000","HPHM":"津C688K8","JGSK":"2021-04-01 07:58:11.869","CDBH":"12","XSFX":"由北向南","XSFXDM":"4","KKMC":"海旭道与安正路交口正向"},{"KKBH":"610266118","HPHM":"津KDD219","JGSK":"2021-04-01 07:58:11.925","CDBH":"9","XSFX":"由南向北","XSFXDM":"3","KKMC":"中生大道与和畅路交口"},{"KKBH":"610266117","HPHM":"津AU6611","JGSK":"2021-04-01 07:58:11.939","CDBH":"2","XSFX":"由东向西","XSFXDM":"1","KKMC":"中生大道与和韵路交口"},{"KKBH":"610271009","HPHM":"津C028P8","JGSK":"2021-04-01 07:58:11.943","CDBH":"10","XSFX":"由北向南","XSFXDM":"4","KKMC":"中新大道与泰七路交口"},{"KKBH":"720891003000","HPHM":"车牌","JGSK":"2021-04-01 07:58:11.97","CDBH":"1","XSFX":"由东向西","XSFXDM":"1","KKMC":"海博道与安正路交口"},{"KKBH":"720861003000","HPHM":"津AT598挂","JGSK":"2021-04-01 07:58:11.976","CDBH":"11","XSFX":"由北向南","XSFXDM":"4","KKMC":"海晨道与安明路交口"},{"KKBH":"7208810020000","HPHM":"津AY2505","JGSK":"2021-04-01 07:58:11.987","CDBH":"7","XSFX":"由西向东","XSFXDM":"2","KKMC":"海旭道与安正路交口正向"},{"KKBH":"610256115","HPHM":"津C022Z8","JGSK":"2021-04-01 07:58:12.009","CDBH":"12","XSFX":"由北向南","XSFXDM":"4","KKMC":"中天大道与中生大道交口"},{"KKBH":"610271009","HPHM":"津KG9519","JGSK":"2021-04-01 07:58:12.045","CDBH":"7","XSFX":"由南向北","XSFXDM":"3","KKMC":"中新大道与泰七路交口"},{"KKBH":"610256112","HPHM":"津JWL801","JGSK":"2021-04-01 07:58:12.063","CDBH":"9","XSFX":"由南向北","XSFXDM":"3","KKMC":"中天大道与中津大道交口"},{"KKBH":"7208910030000","HPHM":"冀BQ910Q","JGSK":"2021-04-01 07:58:12.084","CDBH":"4","XSFX":"由西向东","XSFXDM":"2","KKMC":"海博道与安正路交口正向"},{"KKBH":"720881002000","HPHM":"辽PCB218","JGSK":"2021-04-01 07:58:12.085","CDBH":"9","XSFX":"由南向北","XSFXDM":"3","KKMC":"海旭道与安正路交口"},{"KKBH":"610271008","HPHM":"津A9U637","JGSK":"2021-04-01 07:58:12.09","CDBH":"2","XSFX":"由南向北","XSFXDM":"3","KKMC":"中新大道与航母主题公园支路交口"},{"KKBH":"720891003000","HPHM":"车牌","JGSK":"2021-04-01 07:58:12.144","CDBH":"9","XSFX":"由南向北","XSFXDM":"3","KKMC":"海博道与安正路交口"},{"KKBH":"610276124","HPHM":"鲁N0971B","JGSK":"2021-04-01 07:58:12.209","CDBH":"8","XSFX":"由南向北","XSFXDM":"3","KKMC":"中新大道与中生大道交口"},{"KKBH":"610266118","HPHM":"津C36608","JGSK":"2021-04-01 07:58:12.266","CDBH":"2","XSFX":"由东向西","XSFXDM":"1","KKMC":"中生大道与和畅路交口"},{"KKBH":"7208610020000","HPHM":"车牌","JGSK":"2021-04-01 07:58:12.32","CDBH":"5","XSFX":"由西向东","XSFXDM":"2","KKMC":"海晨道与安正路交口正向"},{"KKBH":"610276124","HPHM":"冀R19PN2","JGSK":"2021-04-01 07:58:12.324","CDBH":"7","XSFX":"由南向北","XSFXDM":"3","KKMC":"中新大道与中生大道交口"},{"KKBH":"6102610050000","HPHM":"冀B9G71S","JGSK":"2021-04-01 07:58:12.367","CDBH":"1","XSFX":"由东向西","XSFXDM":"1","KKMC":"中生大道与静湖西路（南侧）正向"},{"KKBH":"720891003000","HPHM":"津AVY466","JGSK":"2021-04-01 07:58:12.37","CDBH":"1","XSFX":"由东向西","XSFXDM":"1","KKMC":"海博道与安正路交口"},{"KKBH":"6102661220000","HPHM":"吉A0322C","JGSK":"2021-04-01 07:58:12.372","CDBH":"2","XSFX":"由西向东","XSFXDM":"2","KKMC":"生态城中生大道故道河一桥西向东上桥处正向"},{"KKBH":"610401005","HPHM":"津DBS016","JGSK":"2021-04-01 07:58:12.379","CDBH":"11","XSFX":"由北向南","XSFXDM":"4","KKMC":"和畅路与和顺路交口"},{"KKBH":"610261004000","HPHM":"鲁D266YN","JGSK":"2021-04-01 07:58:12.388","CDBH":"5","XSFX":"由北向南","XSFXDM":"4","KKMC":"中生大道与静湖西路（北侧）"},{"KKBH":"610266117","HPHM":"津AD72256","JGSK":"2021-04-01 07:58:12.413","CDBH":"11","XSFX":"由北向南","XSFXDM":"4","KKMC":"中生大道与和韵路交口"},{"KKBH":"720571004000","HPHM":"津HY1175","JGSK":"2021-04-01 07:58:12.451","CDBH":"2","XSFX":"由东向西","XSFXDM":"1","KKMC":"动漫东路与动漫中路交口"},{"KKBH":"6071310030000","HPHM":"津DNR578","JGSK":"2021-04-01 07:58:12.523","CDBH":"2","XSFX":"由东向西","XSFXDM":"1","KKMC":"中央大道与海旭道交口正向"},{"KKBH":"610271010","HPHM":"津BN6238","JGSK":"2021-04-01 07:58:12.598","CDBH":"5","XSFX":"由南向北","XSFXDM":"3","KKMC":"中新大道与华五路交口"},{"KKBH":"6102610030000","HPHM":"津JUN639","JGSK":"2021-04-01 07:58:12.605","CDBH":"1","XSFX":"由东向西","XSFXDM":"1","KKMC":"中生大道与静湖南路交口正向"},{"KKBH":"610401005","HPHM":"冀AG66R2","JGSK":"2021-04-01 07:58:12.621","CDBH":"6","XSFX":"由西向东","XSFXDM":"2","KKMC":"和畅路与和顺路交口"},{"KKBH":"720861003000","HPHM":"津CBW229","JGSK":"2021-04-01 07:58:12.658","CDBH":"5","XSFX":"由西向东","XSFXDM":"2","KKMC":"海晨道与安明路交口"},{"KKBH":"720821004000","HPHM":"津NP0816","JGSK":"2021-04-01 07:58:12.665","CDBH":"3","XSFX":"由南向北","XSFXDM":"3","KKMC":"动漫西路与动漫北路交口"},{"KKBH":"610276125","HPHM":"冀B901J0","JGSK":"2021-04-01 07:58:12.713","CDBH":"5","XSFX":"由南向北","XSFXDM":"3","KKMC":"中新大道与和顺路交口"},{"KKBH":"610286127","HPHM":"津CBX808","JGSK":"2021-04-01 07:58:12.719","CDBH":"8","XSFX":"由南向北","XSFXDM":"3","KKMC":"中津大道与和畅路交口"},{"KKBH":"610276126","HPHM":"津MKP977","JGSK":"2021-04-01 07:58:12.721","CDBH":"7","XSFX":"由北向南","XSFXDM":"4","KKMC":"中新大道与和意路交口"},{"KKBH":"720881002000","HPHM":"津DJK388","JGSK":"2021-04-01 07:58:12.793","CDBH":"8","XSFX":"由西向东","XSFXDM":"2","KKMC":"海旭道与安正路交口"},{"KKBH":"610266118","HPHM":"冀B3QC83","JGSK":"2021-04-01 07:58:12.793","CDBH":"10","XSFX":"由北向南","XSFXDM":"4","KKMC":"中生大道与和畅路交口"},{"KKBH":"610256112","HPHM":"津ABG915","JGSK":"2021-04-01 07:58:12.903","CDBH":"10","XSFX":"由北向南","XSFXDM":"4","KKMC":"中天大道与中津大道交口"},{"KKBH":"610266117","HPHM":"津DLF111","JGSK":"2021-04-01 07:58:12.908","CDBH":"10","XSFX":"由北向南","XSFXDM":"4","KKMC":"中生大道与和韵路交口"},{"KKBH":"610401004","HPHM":"津BHB699","JGSK":"2021-04-01 07:58:12.914","CDBH":"1","XSFX":"由东向西","XSFXDM":"1","KKMC":"和畅路与和风路交口"},{"KKBH":"610401005","HPHM":"BA02017","JGSK":"2021-04-01 07:58:12.944","CDBH":"9","XSFX":"由南向北","XSFXDM":"3","KKMC":"和畅路与和顺路交口"},{"KKBH":"610271010","HPHM":"津C738R9","JGSK":"2021-04-01 07:58:12.989","CDBH":"5","XSFX":"由南向北","XSFXDM":"3","KKMC":"中新大道与华五路交口"},{"KKBH":"610266117","HPHM":"冀B9FP16","JGSK":"2021-04-01 07:58:12.992","CDBH":"2","XSFX":"由东向西","XSFXDM":"1","KKMC":"中生大道与和韵路交口"},{"KKBH":"711","HPHM":"津DQQ515","JGSK":"2021-04-01 07:58:13.038","CDBH":"8","XSFX":"由北向南","XSFXDM":"4","KKMC":"不礼让行人中新大道与和旭路交口"},{"KKBH":"610401004","HPHM":"津RTT973","JGSK":"2021-04-01 07:58:13.04","CDBH":"4","XSFX":"由西向东","XSFXDM":"2","KKMC":"和畅路与和风路交口"},{"KKBH":"7208910060000","HPHM":"津A17535","JGSK":"2021-04-01 07:58:13.067","CDBH":"9","XSFX":"由南向北","XSFXDM":"3","KKMC":"海博道与永盛路交口正向"},{"KKBH":"6102610040000","HPHM":"津JXC519","JGSK":"2021-04-01 07:58:13.073","CDBH":"6","XSFX":"由北向南","XSFXDM":"4","KKMC":"中生大道与静湖西路（北侧）正向"},{"KKBH":"6071310030000","HPHM":"蒙EDR939","JGSK":"2021-04-01 07:58:13.108","CDBH":"3","XSFX":"由东向西","XSFXDM":"1","KKMC":"中央大道与海旭道交口正向"},{"KKBH":"610276126","HPHM":"津HWM257","JGSK":"2021-04-01 07:58:13.119","CDBH":"4","XSFX":"由南向北","XSFXDM":"3","KKMC":"中新大道与和意路交口"},{"KKBH":"610266118","HPHM":"车牌","JGSK":"2021-04-01 07:58:13.137","CDBH":"6","XSFX":"由西向东","XSFXDM":"2","KKMC":"中生大道与和畅路交口"},{"KKBH":"6103261420000","HPHM":"津AZ2831","JGSK":"2021-04-01 07:58:13.181","CDBH":"2","XSFX":"由东向西","XSFXDM":"1","KKMC":"中成大道与泰七路交口正向"},{"KKBH":"610401005","HPHM":"津C8K228","JGSK":"2021-04-01 07:58:13.185","CDBH":"7","XSFX":"由南向北","XSFXDM":"3","KKMC":"和畅路与和顺路交口"},{"KKBH":"7208710020000","HPHM":"津A09W10","JGSK":"2021-04-01 07:58:13.206","CDBH":"8","XSFX":"由北向南","XSFXDM":"4","KKMC":"安正路与芳菲路交口正向"},{"KKBH":"610401004","HPHM":"辽C25Y19","JGSK":"2021-04-01 07:58:13.233","CDBH":"3","XSFX":"由东向西","XSFXDM":"1","KKMC":"和畅路与和风路交口"},{"KKBH":"610256111","HPHM":"车牌","JGSK":"2021-04-01 07:58:13.253","CDBH":"6","XSFX":"由南向北","XSFXDM":"3","KKMC":"中天大道与和惠路交口"},{"KKBH":"711","HPHM":"津JAL129","JGSK":"2021-04-01 07:58:13.278","CDBH":"7","XSFX":"由北向南","XSFXDM":"4","KKMC":"不礼让行人中新大道与和旭路交口"},{"KKBH":"610251002","HPHM":"津RXZ885","JGSK":"2021-04-01 07:58:13.297","CDBH":"1","XSFX":"由东向西","XSFXDM":"1","KKMC":"中天大道与和睦路交口"},{"KKBH":"720881002000","HPHM":"豫CKP726","JGSK":"2021-04-01 07:58:13.297","CDBH":"13","XSFX":"由北向南","XSFXDM":"4","KKMC":"海旭道与安正路交口"},{"KKBH":"610276126","HPHM":"津RQE660","JGSK":"2021-04-01 07:58:13.303","CDBH":"2","XSFX":"由东向西","XSFXDM":"1","KKMC":"中新大道与和意路交口"},{"KKBH":"7205710020000","HPHM":"陕A09M7M","JGSK":"2021-04-01 07:58:13.32","CDBH":"1","XSFX":"由西向东","XSFXDM":"2","KKMC":"动漫东路与文二路交口正向"},{"KKBH":"610256112","HPHM":"京P9HA25","JGSK":"2021-04-01 07:58:13.323","CDBH":"5","XSFX":"由西向东","XSFXDM":"2","KKMC":"中天大道与中津大道交口"},{"KKBH":"7208810020000","HPHM":"津NTY589","JGSK":"2021-04-01 07:58:13.36","CDBH":"6","XSFX":"由西向东","XSFXDM":"2","KKMC":"海旭道与安正路交口正向"},{"KKBH":"7280310030000","HPHM":"吉A9T85P","JGSK":"2021-04-01 07:58:13.375","CDBH":"5","XSFX":"由北向南","XSFXDM":"4","KKMC":"动漫中路与文二路交口正向"},{"KKBH":"610391007","HPHM":"津NHR676","JGSK":"2021-04-01 07:58:13.404","CDBH":"1","XSFX":"由东向西","XSFXDM":"1","KKMC":"和韵路与和风路交口"},{"KKBH":"610276124","HPHM":"津JYX989","JGSK":"2021-04-01 07:58:13.411","CDBH":"7","XSFX":"由南向北","XSFXDM":"3","KKMC":"中新大道与中生大道交口"},{"KKBH":"720891003000","HPHM":"车牌","JGSK":"2021-04-01 07:58:13.458","CDBH":"6","XSFX":"由西向东","XSFXDM":"2","KKMC":"海博道与安正路交口"},{"KKBH":"720891003000","HPHM":"车牌","JGSK":"2021-04-01 07:58:13.491","CDBH":"1","XSFX":"由东向西","XSFXDM":"1","KKMC":"海博道与安正路交口"},{"KKBH":"610276124","HPHM":"津MM0556","JGSK":"2021-04-01 07:58:13.53","CDBH":"10","XSFX":"由北向南","XSFXDM":"4","KKMC":"中新大道与中生大道交口"},{"KKBH":"720891003000","HPHM":"车牌","JGSK":"2021-04-01 07:58:13.539","CDBH":"5","XSFX":"由西向东","XSFXDM":"2","KKMC":"海博道与安正路交口"},{"KKBH":"728031006000","HPHM":"冀B5S8U6","JGSK":"2021-04-01 07:58:13.576","CDBH":"6","XSFX":"由南向北","XSFXDM":"3","KKMC":"动漫中路与文三路交口"},{"KKBH":"610391006","HPHM":"津M8R299","JGSK":"2021-04-01 07:58:13.585","CDBH":"4","XSFX":"由西向东","XSFXDM":"2","KKMC":"和韵路与和意路交口"},{"KKBH":"7208910080000","HPHM":"津A3E806","JGSK":"2021-04-01 07:58:13.615","CDBH":"5","XSFX":"由西向东","XSFXDM":"2","KKMC":"海博道与荣盛路交口正向"},{"KKBH":"728031002000","HPHM":"吉B81281","JGSK":"2021-04-01 07:58:13.616","CDBH":"5","XSFX":"由南向北","XSFXDM":"3","KKMC":"动漫中路与文一路交口"},{"KKBH":"720871002000","HPHM":"鲁NNT112","JGSK":"2021-04-01 07:58:13.688","CDBH":"6","XSFX":"由南向北","XSFXDM":"3","KKMC":"安正路与芳菲路交口"},{"KKBH":"720891003000","HPHM":"车牌","JGSK":"2021-04-01 07:58:13.695","CDBH":"5","XSFX":"由西向东","XSFXDM":"2","KKMC":"海博道与安正路交口"},{"KKBH":"610256115","HPHM":"津ASD220","JGSK":"2021-04-01 07:58:13.796","CDBH":"1","XSFX":"由东向西","XSFXDM":"1","KKMC":"中天大道与中生大道交口"},{"KKBH":"610276124","HPHM":"冀B3C62S","JGSK":"2021-04-01 07:58:13.805","CDBH":"8","XSFX":"由南向北","XSFXDM":"3","KKMC":"中新大道与中生大道交口"},{"KKBH":"610256114","HPHM":"津AD54344","JGSK":"2021-04-01 07:58:13.818","CDBH":"8","XSFX":"由北向南","XSFXDM":"4","KKMC":"中天大道与和旭路交口"},{"KKBH":"720881002000","HPHM":"津BW8637","JGSK":"2021-04-01 07:58:13.86","CDBH":"12","XSFX":"由北向南","XSFXDM":"4","KKMC":"海旭道与安正路交口"},{"KKBH":"610256115","HPHM":"津GFS289","JGSK":"2021-04-01 07:58:13.867","CDBH":"11","XSFX":"由北向南","XSFXDM":"4","KKMC":"中天大道与中生大道交口"},{"KKBH":"610391008","HPHM":"冀B8C9T2","JGSK":"2021-04-01 07:58:13.87","CDBH":"1","XSFX":"由东向西","XSFXDM":"1","KKMC":"和韵路与和旭路交口"},{"KKBH":"610256114","HPHM":"津C92S18","JGSK":"2021-04-01 07:58:13.873","CDBH":"8","XSFX":"由北向南","XSFXDM":"4","KKMC":"中天大道与和旭路交口"},{"KKBH":"610401004","HPHM":"津GXL696","JGSK":"2021-04-01 07:58:13.918","CDBH":"5","XSFX":"由西向东","XSFXDM":"2","KKMC":"和畅路与和风路交口"},{"KKBH":"720881002000","HPHM":"云A01E09","JGSK":"2021-04-01 07:58:13.919","CDBH":"10","XSFX":"由南向北","XSFXDM":"3","KKMC":"海旭道与安正路交口"},{"KKBH":"6102610040000","HPHM":"车牌","JGSK":"2021-04-01 07:58:13.929","CDBH":"4","XSFX":"由南向北","XSFXDM":"3","KKMC":"中生大道与静湖西路（北侧）正向"},{"KKBH":"610271009","HPHM":"津A1T232","JGSK":"2021-04-01 07:58:13.945","CDBH":"10","XSFX":"由北向南","XSFXDM":"4","KKMC":"中新大道与泰七路交口"},{"KKBH":"610401004","HPHM":"冀R63L77","JGSK":"2021-04-01 07:58:13.947","CDBH":"6","XSFX":"由西向东","XSFXDM":"2","KKMC":"和畅路与和风路交口"},{"KKBH":"6102610040000","HPHM":"车牌","JGSK":"2021-04-01 07:58:14.036","CDBH":"4","XSFX":"由南向北","XSFXDM":"3","KKMC":"中生大道与静湖西路（北侧）正向"},{"KKBH":"610266117","HPHM":"津CE8433","JGSK":"2021-04-01 07:58:14.049","CDBH":"7","XSFX":"由南向北","XSFXDM":"3","KKMC":"中生大道与和韵路交口"},{"KKBH":"7208910030000","HPHM":"冀JXY508","JGSK":"2021-04-01 07:58:14.077","CDBH":"4","XSFX":"由西向东","XSFXDM":"2","KKMC":"海博道与安正路交口正向"},{"KKBH":"610266118","HPHM":"津NNE779","JGSK":"2021-04-01 07:58:14.084","CDBH":"9","XSFX":"由南向北","XSFXDM":"3","KKMC":"中生大道与和畅路交口"},{"KKBH":"610271008","HPHM":"津RWZ208","JGSK":"2021-04-01 07:58:14.09","CDBH":"1","XSFX":"由南向北","XSFXDM":"3","KKMC":"中新大道与航母主题公园支路交口"},{"KKBH":"610276124","HPHM":"冀J0Y1F3","JGSK":"2021-04-01 07:58:14.13","CDBH":"8","XSFX":"由南向北","XSFXDM":"3","KKMC":"中新大道与中生大道交口"},{"KKBH":"610276125","HPHM":"津GER003","JGSK":"2021-04-01 07:58:14.137","CDBH":"8","XSFX":"由北向南","XSFXDM":"4","KKMC":"中新大道与和顺路交口"},{"KKBH":"610256112","HPHM":"津MJK902","JGSK":"2021-04-01 07:58:14.144","CDBH":"11","XSFX":"由北向南","XSFXDM":"4","KKMC":"中天大道与中津大道交口"},{"KKBH":"720871002000","HPHM":"津FRV007","JGSK":"2021-04-01 07:58:14.175","CDBH":"8","XSFX":"由北向南","XSFXDM":"4","KKMC":"安正路与芳菲路交口"},{"KKBH":"610271010","HPHM":"津K33902","JGSK":"2021-04-01 07:58:14.197","CDBH":"4","XSFX":"由南向北","XSFXDM":"3","KKMC":"中新大道与华五路交口"},{"KKBH":"610401004","HPHM":"冀B3J1L8","JGSK":"2021-04-01 07:58:14.218","CDBH":"8","XSFX":"由南向北","XSFXDM":"3","KKMC":"和畅路与和风路交口"},{"KKBH":"610276126","HPHM":"鄂RA0867","JGSK":"2021-04-01 07:58:14.218","CDBH":"4","XSFX":"由南向北","XSFXDM":"3","KKMC":"中新大道与和意路交口"},{"KKBH":"720891003000","HPHM":"车牌","JGSK":"2021-04-01 07:58:14.226","CDBH":"9","XSFX":"由南向北","XSFXDM":"3","KKMC":"海博道与安正路交口"},{"KKBH":"711","HPHM":"鲁NN86R8","JGSK":"2021-04-01 07:58:14.265","CDBH":"5","XSFX":"由南向北","XSFXDM":"3","KKMC":"不礼让行人中新大道与和旭路交口"},{"KKBH":"610271009","HPHM":"津A9D578","JGSK":"2021-04-01 07:58:14.284","CDBH":"8","XSFX":"由南向北","XSFXDM":"3","KKMC":"中新大道与泰七路交口"},{"KKBH":"610271009","HPHM":"津NQU965","JGSK":"2021-04-01 07:58:14.286","CDBH":"7","XSFX":"由南向北","XSFXDM":"3","KKMC":"中新大道与泰七路交口"},{"KKBH":"610261003000","HPHM":"津CA3816","JGSK":"2021-04-01 07:58:14.309","CDBH":"16","XSFX":"由北向南","XSFXDM":"4","KKMC":"中生大道与静湖南路交口"},{"KKBH":"720891008000","HPHM":"津KDT889","JGSK":"2021-04-01 07:58:14.311","CDBH":"5","XSFX":"由西向东","XSFXDM":"2","KKMC":"海博道与荣盛路交口"},{"KKBH":"610401005","HPHM":"津FFK928","JGSK":"2021-04-01 07:58:14.327","CDBH":"7","XSFX":"由南向北","XSFXDM":"3","KKMC":"和畅路与和顺路交口"},{"KKBH":"610391008","HPHM":"津HY3769","JGSK":"2021-04-01 07:58:14.335","CDBH":"4","XSFX":"由西向东","XSFXDM":"2","KKMC":"和韵路与和旭路交口"},{"KKBH":"610391008","HPHM":"冀BR889Q","JGSK":"2021-04-01 07:58:14.365","CDBH":"6","XSFX":"由西向东","XSFXDM":"2","KKMC":"和韵路与和旭路交口"},{"KKBH":"610271010","HPHM":"津RKZ919","JGSK":"2021-04-01 07:58:14.386","CDBH":"4","XSFX":"由南向北","XSFXDM":"3","KKMC":"中新大道与华五路交口"},{"KKBH":"610276125","HPHM":"黑J5F530","JGSK":"2021-04-01 07:58:14.421","CDBH":"8","XSFX":"由北向南","XSFXDM":"4","KKMC":"中新大道与和顺路交口"},{"KKBH":"610401004","HPHM":"冀BE196V","JGSK":"2021-04-01 07:58:14.433","CDBH":"2","XSFX":"由东向西","XSFXDM":"1","KKMC":"和畅路与和风路交口"},{"KKBH":"7205410040000","HPHM":"津MJJ910","JGSK":"2021-04-01 07:58:14.447","CDBH":"2","XSFX":"由东向西","XSFXDM":"1","KKMC":"动漫环路东与动漫中路交口正向"},{"KKBH":"610256115","HPHM":"津MYH430","JGSK":"2021-04-01 07:58:14.499","CDBH":"11","XSFX":"由北向南","XSFXDM":"4","KKMC":"中天大道与中生大道交口"},{"KKBH":"610271008","HPHM":"津RMU259","JGSK":"2021-04-01 07:58:14.588","CDBH":"4","XSFX":"由北向南","XSFXDM":"4","KKMC":"中新大道与航母主题公园支路交口"},{"KKBH":"720541002000","HPHM":"津HXQ345","JGSK":"2021-04-01 07:58:14.629","CDBH":"1","XSFX":"由东向西","XSFXDM":"1","KKMC":"动漫环路西与动漫中路交口"},{"KKBH":"610266118","HPHM":"津G52120","JGSK":"2021-04-01 07:58:14.632","CDBH":"11","XSFX":"由北向南","XSFXDM":"4","KKMC":"中生大道与和畅路交口"},{"KKBH":"7208810020000","HPHM":"津GFB257","JGSK":"2021-04-01 07:58:14.639","CDBH":"7","XSFX":"由西向东","XSFXDM":"2","KKMC":"海旭道与安正路交口正向"},{"KKBH":"6071310030000","HPHM":"津AW7350","JGSK":"2021-04-01 07:58:14.652","CDBH":"3","XSFX":"由东向西","XSFXDM":"1","KKMC":"中央大道与海旭道交口正向"},{"KKBH":"610256112","HPHM":"津C398B8","JGSK":"2021-04-01 07:58:14.664","CDBH":"1","XSFX":"由东向西","XSFXDM":"1","KKMC":"中天大道与中津大道交口"},{"KKBH":"610266117","HPHM":"津GCF796","JGSK":"2021-04-01 07:58:14.672","CDBH":"2","XSFX":"由东向西","XSFXDM":"1","KKMC":"中生大道与和韵路交口"},{"KKBH":"7208810020000","HPHM":"豫J1R266","JGSK":"2021-04-01 07:58:14.687","CDBH":"5","XSFX":"由西向东","XSFXDM":"2","KKMC":"海旭道与安正路交口正向"},{"KKBH":"610391007","HPHM":"车牌","JGSK":"2021-04-01 07:58:14.696","CDBH":"10","XSFX":"由北向南","XSFXDM":"4","KKMC":"和韵路与和风路交口"},{"KKBH":"610286127","HPHM":"鲁NK78R9","JGSK":"2021-04-01 07:58:14.757","CDBH":"1","XSFX":"由东向西","XSFXDM":"1","KKMC":"中津大道与和畅路交口"},{"KKBH":"610391007","HPHM":"津FGG918","JGSK":"2021-04-01 07:58:14.768","CDBH":"10","XSFX":"由北向南","XSFXDM":"4","KKMC":"和韵路与和风路交口"},{"KKBH":"720891003000","HPHM":"车牌","JGSK":"2021-04-01 07:58:14.787","CDBH":"9","XSFX":"由南向北","XSFXDM":"3","KKMC":"海博道与安正路交口"},{"KKBH":"720881002000","HPHM":"津KSX905","JGSK":"2021-04-01 07:58:14.818","CDBH":"13","XSFX":"由北向南","XSFXDM":"4","KKMC":"海旭道与安正路交口"},{"KKBH":"610276124","HPHM":"津C02130","JGSK":"2021-04-01 07:58:14.873","CDBH":"11","XSFX":"由北向南","XSFXDM":"4","KKMC":"中新大道与中生大道交口"},{"KKBH":"720891008000","HPHM":"晋J9A175","JGSK":"2021-04-01 07:58:14.889","CDBH":"7","XSFX":"由西向东","XSFXDM":"2","KKMC":"海博道与荣盛路交口"},{"KKBH":"720871002000","HPHM":"津A6D179","JGSK":"2021-04-01 07:58:14.894","CDBH":"9","XSFX":"由北向南","XSFXDM":"4","KKMC":"安正路与芳菲路交口"},{"KKBH":"610251002","HPHM":"津C73R70","JGSK":"2021-04-01 07:58:14.909","CDBH":"10","XSFX":"由北向南","XSFXDM":"4","KKMC":"中天大道与和睦路交口"},{"KKBH":"7208810020000","HPHM":"津C153D1","JGSK":"2021-04-01 07:58:14.963","CDBH":"13","XSFX":"由北向南","XSFXDM":"4","KKMC":"海旭道与安正路交口正向"},{"KKBH":"610266117","HPHM":"津GAY529","JGSK":"2021-04-01 07:58:14.968","CDBH":"2","XSFX":"由东向西","XSFXDM":"1","KKMC":"中生大道与和韵路交口"},{"KKBH":"610256111","HPHM":"津B26390","JGSK":"2021-04-01 07:58:14.983","CDBH":"7","XSFX":"由北向南","XSFXDM":"4","KKMC":"中天大道与和惠路交口"},{"KKBH":"720891004000","HPHM":"车牌","JGSK":"2021-04-01 07:58:14.986","CDBH":"9","XSFX":"由南向北","XSFXDM":"3","KKMC":"海博道与安平路交口"},{"KKBH":"720821004000","HPHM":"鲁N8N678","JGSK":"2021-04-01 07:58:14.986","CDBH":"3","XSFX":"由南向北","XSFXDM":"3","KKMC":"动漫西路与动漫北路交口"},{"KKBH":"610276125","HPHM":"鲁G378HP","JGSK":"2021-04-01 07:58:15.004","CDBH":"5","XSFX":"由南向北","XSFXDM":"3","KKMC":"中新大道与和顺路交口"},{"KKBH":"7208910030000","HPHM":"车牌","JGSK":"2021-04-01 07:58:15.05","CDBH":"3","XSFX":"由东向西","XSFXDM":"1","KKMC":"海博道与安正路交口正向"},{"KKBH":"610266118","HPHM":"冀CZ5756","JGSK":"2021-04-01 07:58:15.057","CDBH":"5","XSFX":"由西向东","XSFXDM":"2","KKMC":"中生大道与和畅路交口"},{"KKBH":"711","HPHM":"鄂KE8F70","JGSK":"2021-04-01 07:58:15.065","CDBH":"8","XSFX":"由北向南","XSFXDM":"4","KKMC":"不礼让行人中新大道与和旭路交口"},{"KKBH":"610256115","HPHM":"津C119N8","JGSK":"2021-04-01 07:58:15.078","CDBH":"1","XSFX":"由东向西","XSFXDM":"1","KKMC":"中天大道与中生大道交口"},{"KKBH":"610256115","HPHM":"津AR9758","JGSK":"2021-04-01 07:58:15.078","CDBH":"7","XSFX":"由南向北","XSFXDM":"3","KKMC":"中天大道与中生大道交口"},{"KKBH":"720891003000","HPHM":"车牌","JGSK":"2021-04-01 07:58:15.091","CDBH":"1","XSFX":"由东向西","XSFXDM":"1","KKMC":"海博道与安正路交口"},{"KKBH":"610261003000","HPHM":"津HCF227","JGSK":"2021-04-01 07:58:15.095","CDBH":"10","XSFX":"由东向西","XSFXDM":"1","KKMC":"中生大道与静湖南路交口"},{"KKBH":"610276125","HPHM":"冀AM087H","JGSK":"2021-04-01 07:58:15.143","CDBH":"5","XSFX":"由南向北","XSFXDM":"3","KKMC":"中新大道与和顺路交口"},{"KKBH":"7208810020000","HPHM":"津MUA566","JGSK":"2021-04-01 07:58:15.171","CDBH":"12","XSFX":"由北向南","XSFXDM":"4","KKMC":"海旭道与安正路交口正向"},{"KKBH":"6102661220000","HPHM":"津K88393","JGSK":"2021-04-01 07:58:15.215","CDBH":"1","XSFX":"由西向东","XSFXDM":"2","KKMC":"生态城中生大道故道河一桥西向东上桥处正向"},{"KKBH":"610271009","HPHM":"津JWW038","JGSK":"2021-04-01 07:58:15.251","CDBH":"7","XSFX":"由南向北","XSFXDM":"3","KKMC":"中新大道与泰七路交口"},{"KKBH":"720881002000","HPHM":"津A05S77","JGSK":"2021-04-01 07:58:15.282","CDBH":"9","XSFX":"由南向北","XSFXDM":"3","KKMC":"海旭道与安正路交口"},{"KKBH":"720881002000","HPHM":"津A18X58","JGSK":"2021-04-01 07:58:15.298","CDBH":"6","XSFX":"由西向东","XSFXDM":"2","KKMC":"海旭道与安正路交口"},{"KKBH":"610401004","HPHM":"辽PGY751","JGSK":"2021-04-01 07:58:15.307","CDBH":"5","XSFX":"由西向东","XSFXDM":"2","KKMC":"和畅路与和风路交口"},{"KKBH":"610256114","HPHM":"津FCT216","JGSK":"2021-04-01 07:58:15.329","CDBH":"7","XSFX":"由北向南","XSFXDM":"4","KKMC":"中天大道与和旭路交口"},{"KKBH":"610276126","HPHM":"津FN6283","JGSK":"2021-04-01 07:58:15.332","CDBH":"5","XSFX":"由南向北","XSFXDM":"3","KKMC":"中新大道与和意路交口"},{"KKBH":"720891003000","HPHM":"津RDD030","JGSK":"2021-04-01 07:58:15.344","CDBH":"7","XSFX":"由南向北","XSFXDM":"3","KKMC":"海博道与安正路交口"},{"KKBH":"610256115","HPHM":"津CA9616","JGSK":"2021-04-01 07:58:15.374","CDBH":"9","XSFX":"由南向北","XSFXDM":"3","KKMC":"中天大道与中生大道交口"},{"KKBH":"711","HPHM":"津C0T198","JGSK":"2021-04-01 07:58:15.39","CDBH":"7","XSFX":"由北向南","XSFXDM":"4","KKMC":"不礼让行人中新大道与和旭路交口"},{"KKBH":"610271010","HPHM":"津GLW955","JGSK":"2021-04-01 07:58:15.398","CDBH":"5","XSFX":"由南向北","XSFXDM":"3","KKMC":"中新大道与华五路交口"},{"KKBH":"610276124","HPHM":"津HN3541","JGSK":"2021-04-01 07:58:15.398","CDBH":"11","XSFX":"由北向南","XSFXDM":"4","KKMC":"中新大道与中生大道交口"},{"KKBH":"720891004000","HPHM":"车牌","JGSK":"2021-04-01 07:58:15.466","CDBH":"8","XSFX":"由南向北","XSFXDM":"3","KKMC":"海博道与安平路交口"},{"KKBH":"610266117","HPHM":"黑MHG753","JGSK":"2021-04-01 07:58:15.468","CDBH":"7","XSFX":"由南向北","XSFXDM":"3","KKMC":"中生大道与和韵路交口"},{"KKBH":"720891003000","HPHM":"车牌","JGSK":"2021-04-01 07:58:15.491","CDBH":"2","XSFX":"由东向西","XSFXDM":"1","KKMC":"海博道与安正路交口"},{"KKBH":"720891003000","HPHM":"车牌","JGSK":"2021-04-01 07:58:15.535","CDBH":"5","XSFX":"由西向东","XSFXDM":"2","KKMC":"海博道与安正路交口"},{"KKBH":"610271010","HPHM":"津C738R9","JGSK":"2021-04-01 07:58:15.558","CDBH":"5","XSFX":"由南向北","XSFXDM":"3","KKMC":"中新大道与华五路交口"},{"KKBH":"7205710020000","HPHM":"津ADF8208","JGSK":"2021-04-01 07:58:15.613","CDBH":"5","XSFX":"由北向南","XSFXDM":"4","KKMC":"动漫东路与文二路交口正向"},{"KKBH":"7208810020000","HPHM":"津N23432","JGSK":"2021-04-01 07:58:15.622","CDBH":"10","XSFX":"由南向北","XSFXDM":"3","KKMC":"海旭道与安正路交口正向"},{"KKBH":"7208910060000","HPHM":"津C5T866","JGSK":"2021-04-01 07:58:15.628","CDBH":"11","XSFX":"由北向南","XSFXDM":"4","KKMC":"海博道与永盛路交口正向"},{"KKBH":"610286127","HPHM":"冀B99DK0","JGSK":"2021-04-01 07:58:15.648","CDBH":"3","XSFX":"由东向西","XSFXDM":"1","KKMC":"中津大道与和畅路交口"},{"KKBH":"610271009","HPHM":"津ADN2985","JGSK":"2021-04-01 07:58:15.708","CDBH":"8","XSFX":"由南向北","XSFXDM":"3","KKMC":"中新大道与泰七路交口"},{"KKBH":"720881002000","HPHM":"津RRB032","JGSK":"2021-04-01 07:58:15.781","CDBH":"12","XSFX":"由北向南","XSFXDM":"4","KKMC":"海旭道与安正路交口"},{"KKBH":"7208810020000","HPHM":"津C87W05","JGSK":"2021-04-01 07:58:15.783","CDBH":"6","XSFX":"由西向东","XSFXDM":"2","KKMC":"海旭道与安正路交口正向"},{"KKBH":"610251002","HPHM":"津A09895","JGSK":"2021-04-01 07:58:15.79","CDBH":"1","XSFX":"由东向西","XSFXDM":"1","KKMC":"中天大道与和睦路交口"},{"KKBH":"720881005000","HPHM":"津A8G863","JGSK":"2021-04-01 07:58:15.791","CDBH":"5","XSFX":"由西向东","XSFXDM":"2","KKMC":"海旭道与明盛路交口"},{"KKBH":"7280310020000","HPHM":"津A38T09","JGSK":"2021-04-01 07:58:15.809","CDBH":"8","XSFX":"由北向南","XSFXDM":"4","KKMC":"动漫中路与文一路交口正向"},{"KKBH":"720871002000","HPHM":"津C091C4","JGSK":"2021-04-01 07:58:15.849","CDBH":"5","XSFX":"由南向北","XSFXDM":"3","KKMC":"安正路与芳菲路交口"},{"KKBH":"720891003000","HPHM":"车牌","JGSK":"2021-04-01 07:58:15.858","CDBH":"6","XSFX":"由西向东","XSFXDM":"2","KKMC":"海博道与安正路交口"},{"KKBH":"711","HPHM":"津E05962","JGSK":"2021-04-01 07:58:15.863","CDBH":"5","XSFX":"由南向北","XSFXDM":"3","KKMC":"不礼让行人中新大道与和旭路交口"},{"KKBH":"610401004","HPHM":"津AD62835","JGSK":"2021-04-01 07:58:15.987","CDBH":"4","XSFX":"由西向东","XSFXDM":"2","KKMC":"和畅路与和风路交口"},{"KKBH":"720891003000","HPHM":"车牌","JGSK":"2021-04-01 07:58:16.017","CDBH":"4","XSFX":"由西向东","XSFXDM":"2","KKMC":"海博道与安正路交口"},{"KKBH":"610276124","HPHM":"辽B52HJ7","JGSK":"2021-04-01 07:58:16.051","CDBH":"7","XSFX":"由南向北","XSFXDM":"3","KKMC":"中新大道与中生大道交口"},{"KKBH":"7280310020000","HPHM":"津AR9777","JGSK":"2021-04-01 07:58:16.11","CDBH":"6","XSFX":"由南向北","XSFXDM":"3","KKMC":"动漫中路与文一路交口正向"},{"KKBH":"610276126","HPHM":"津JNN080","JGSK":"2021-04-01 07:58:16.165","CDBH":"2","XSFX":"由东向西","XSFXDM":"1","KKMC":"中新大道与和意路交口"},{"KKBH":"610266117","HPHM":"津KTK921","JGSK":"2021-04-01 07:58:16.193","CDBH":"3","XSFX":"由东向西","XSFXDM":"1","KKMC":"中生大道与和韵路交口"},{"KKBH":"610256114","HPHM":"津H11832","JGSK":"2021-04-01 07:58:16.197","CDBH":"8","XSFX":"由北向南","XSFXDM":"4","KKMC":"中天大道与和旭路交口"},{"KKBH":"610256114","HPHM":"津H11832","JGSK":"2021-04-01 07:58:16.198","CDBH":"8","XSFX":"由北向南","XSFXDM":"4","KKMC":"中天大道与和旭路交口"},{"KKBH":"610271010","HPHM":"津HYJ323","JGSK":"2021-04-01 07:58:16.204","CDBH":"4","XSFX":"由南向北","XSFXDM":"3","KKMC":"中新大道与华五路交口"},{"KKBH":"610391007","HPHM":"辽LPE051","JGSK":"2021-04-01 07:58:16.208","CDBH":"12","XSFX":"由北向南","XSFXDM":"4","KKMC":"和韵路与和风路交口"},{"KKBH":"610271008","HPHM":"冀JYF371","JGSK":"2021-04-01 07:58:16.226","CDBH":"2","XSFX":"由南向北","XSFXDM":"3","KKMC":"中新大道与航母主题公园支路交口"},{"KKBH":"610391007","HPHM":"津A09826D","JGSK":"2021-04-01 07:58:16.249","CDBH":"10","XSFX":"由北向南","XSFXDM":"4","KKMC":"和韵路与和风路交口"},{"KKBH":"610256112","HPHM":"津A6K678","JGSK":"2021-04-01 07:58:16.263","CDBH":"10","XSFX":"由北向南","XSFXDM":"4","KKMC":"中天大道与中津大道交口"},{"KKBH":"610256116","HPHM":"鲁B0W1F6","JGSK":"2021-04-01 07:58:16.274","CDBH":"10","XSFX":"由北向南","XSFXDM":"4","KKMC":"中天大道与和顺路交口"},{"KKBH":"610276125","HPHM":"冀F166RZ","JGSK":"2021-04-01 07:58:16.322","CDBH":"7","XSFX":"由北向南","XSFXDM":"4","KKMC":"中新大道与和顺路交口"},{"KKBH":"610266118","HPHM":"苏C88L60","JGSK":"2021-04-01 07:58:16.399","CDBH":"2","XSFX":"由东向西","XSFXDM":"1","KKMC":"中生大道与和畅路交口"},{"KKBH":"610266122000","HPHM":"吉A0322C","JGSK":"2021-04-01 07:58:16.412","CDBH":"2","XSFX":"由西向东","XSFXDM":"2","KKMC":"生态城中生大道故道河一桥西向东上桥处"},{"KKBH":"7208910030000","HPHM":"津NTW121","JGSK":"2021-04-01 07:58:16.425","CDBH":"4","XSFX":"由西向东","XSFXDM":"2","KKMC":"海博道与安正路交口正向"},{"KKBH":"610401004","HPHM":"津RTT973","JGSK":"2021-04-01 07:58:16.427","CDBH":"4","XSFX":"由西向东","XSFXDM":"2","KKMC":"和畅路与和风路交口"},{"KKBH":"6102610030000","HPHM":"冀AV601A","JGSK":"2021-04-01 07:58:16.516","CDBH":"1","XSFX":"由东向西","XSFXDM":"1","KKMC":"中生大道与静湖南路交口正向"},{"KKBH":"720891003000","HPHM":"车牌","JGSK":"2021-04-01 07:58:16.612","CDBH":"2","XSFX":"由东向西","XSFXDM":"1","KKMC":"海博道与安正路交口"},{"KKBH":"720891003000","HPHM":"津RSS220","JGSK":"2021-04-01 07:58:16.631","CDBH":"7","XSFX":"由南向北","XSFXDM":"3","KKMC":"海博道与安正路交口"},{"KKBH":"6071310030000","HPHM":"冀B256R1","JGSK":"2021-04-01 07:58:16.632","CDBH":"1","XSFX":"由东向西","XSFXDM":"1","KKMC":"中央大道与海旭道交口正向"},{"KKBH":"711","HPHM":"津JJL511","JGSK":"2021-04-01 07:58:16.666","CDBH":"8","XSFX":"由北向南","XSFXDM":"4","KKMC":"不礼让行人中新大道与和旭路交口"},{"KKBH":"610391007","HPHM":"津A3M059","JGSK":"2021-04-01 07:58:16.673","CDBH":"1","XSFX":"由东向西","XSFXDM":"1","KKMC":"和韵路与和风路交口"},{"KKBH":"610276125","HPHM":"津DYD216","JGSK":"2021-04-01 07:58:16.7","CDBH":"8","XSFX":"由北向南","XSFXDM":"4","KKMC":"中新大道与和顺路交口"},{"KKBH":"7208810020000","HPHM":"津DLG036","JGSK":"2021-04-01 07:58:16.743","CDBH":"13","XSFX":"由北向南","XSFXDM":"4","KKMC":"海旭道与安正路交口正向"},{"KKBH":"610266117","HPHM":"京PQC386","JGSK":"2021-04-01 07:58:16.752","CDBH":"2","XSFX":"由东向西","XSFXDM":"1","KKMC":"中生大道与和韵路交口"},{"KKBH":"720861002000","HPHM":"津DNE808","JGSK":"2021-04-01 07:58:16.764","CDBH":"5","XSFX":"由西向东","XSFXDM":"2","KKMC":"海晨道与安正路交口"},{"KKBH":"720871002000","HPHM":"津FEX979","JGSK":"2021-04-01 07:58:16.814","CDBH":"9","XSFX":"由北向南","XSFXDM":"4","KKMC":"安正路与芳菲路交口"},{"KKBH":"610401005","HPHM":"津FFK928","JGSK":"2021-04-01 07:58:16.87","CDBH":"8","XSFX":"由南向北","XSFXDM":"3","KKMC":"和畅路与和顺路交口"},{"KKBH":"7208910080000","HPHM":"津RU6376","JGSK":"2021-04-01 07:58:16.965","CDBH":"13","XSFX":"由北向南","XSFXDM":"4","KKMC":"海博道与荣盛路交口正向"},{"KKBH":"610256115","HPHM":"闽A331C3","JGSK":"2021-04-01 07:58:16.984","CDBH":"12","XSFX":"由北向南","XSFXDM":"4","KKMC":"中天大道与中生大道交口"},{"KKBH":"610256114","HPHM":"冀AJ063K","JGSK":"2021-04-01 07:58:16.986","CDBH":"7","XSFX":"由北向南","XSFXDM":"4","KKMC":"中天大道与和旭路交口"},{"KKBH":"610276124","HPHM":"津MM0556","JGSK":"2021-04-01 07:58:16.998","CDBH":"10","XSFX":"由北向南","XSFXDM":"4","KKMC":"中新大道与中生大道交口"},{"KKBH":"1250","HPHM":"津C1R025","JGSK":"2021-04-01 07:58:17.089","CDBH":"2","XSFX":"由东向西","XSFXDM":"1","KKMC":"中滨大道与盛三街交口正向"},{"KKBH":"610276125","HPHM":"黑J5F530","JGSK":"2021-04-01 07:58:17.102","CDBH":"8","XSFX":"由北向南","XSFXDM":"4","KKMC":"中新大道与和顺路交口"},{"KKBH":"610266118","HPHM":"津C36608","JGSK":"2021-04-01 07:58:17.106","CDBH":"3","XSFX":"由东向西","XSFXDM":"1","KKMC":"中生大道与和畅路交口"},{"KKBH":"610276124","HPHM":"津GEH156","JGSK":"2021-04-01 07:58:17.141","CDBH":"10","XSFX":"由北向南","XSFXDM":"4","KKMC":"中新大道与中生大道交口"},{"KKBH":"720881002000","HPHM":"津NYQ616","JGSK":"2021-04-01 07:58:17.144","CDBH":"12","XSFX":"由北向南","XSFXDM":"4","KKMC":"海旭道与安正路交口"},{"KKBH":"610276124","HPHM":"津FCV233","JGSK":"2021-04-01 07:58:17.189","CDBH":"7","XSFX":"由南向北","XSFXDM":"3","KKMC":"中新大道与中生大道交口"},{"KKBH":"7208810020000","HPHM":"吉DL7579","JGSK":"2021-04-01 07:58:17.215","CDBH":"12","XSFX":"由北向南","XSFXDM":"4","KKMC":"海旭道与安正路交口正向"},{"KKBH":"610271009","HPHM":"津NLJ503","JGSK":"2021-04-01 07:58:17.265","CDBH":"10","XSFX":"由北向南","XSFXDM":"4","KKMC":"中新大道与泰七路交口"},{"KKBH":"610276126","HPHM":"津RQE660","JGSK":"2021-04-01 07:58:17.27","CDBH":"2","XSFX":"由东向西","XSFXDM":"1","KKMC":"中新大道与和意路交口"},{"KKBH":"610256115","HPHM":"辽C326P2","JGSK":"2021-04-01 07:58:17.289","CDBH":"9","XSFX":"由南向北","XSFXDM":"3","KKMC":"中天大道与中生大道交口"},{"KKBH":"610266117","HPHM":"津AD72256","JGSK":"2021-04-01 07:58:17.308","CDBH":"12","XSFX":"由北向南","XSFXDM":"4","KKMC":"中生大道与和韵路交口"},{"KKBH":"610256112","HPHM":"冀BL558A","JGSK":"2021-04-01 07:58:17.343","CDBH":"11","XSFX":"由北向南","XSFXDM":"4","KKMC":"中天大道与中津大道交口"},{"KKBH":"7205410040000","HPHM":"鲁NQ15V0","JGSK":"2021-04-01 07:58:17.347","CDBH":"2","XSFX":"由东向西","XSFXDM":"1","KKMC":"动漫环路东与动漫中路交口正向"},{"KKBH":"610271010","HPHM":"粤B175KF","JGSK":"2021-04-01 07:58:17.353","CDBH":"5","XSFX":"由南向北","XSFXDM":"3","KKMC":"中新大道与华五路交口"},{"KKBH":"7208810020000","HPHM":"辽AC21S0","JGSK":"2021-04-01 07:58:17.376","CDBH":"9","XSFX":"由南向北","XSFXDM":"3","KKMC":"海旭道与安正路交口正向"},{"KKBH":"610276125","HPHM":"冀B901J0","JGSK":"2021-04-01 07:58:17.382","CDBH":"5","XSFX":"由南向北","XSFXDM":"3","KKMC":"中新大道与和顺路交口"},{"KKBH":"610256112","HPHM":"津AD67707","JGSK":"2021-04-01 07:58:17.415","CDBH":"10","XSFX":"由北向南","XSFXDM":"4","KKMC":"中天大道与中津大道交口"},{"KKBH":"610276124","HPHM":"豫J56D18","JGSK":"2021-04-01 07:58:17.416","CDBH":"8","XSFX":"由南向北","XSFXDM":"3","KKMC":"中新大道与中生大道交口"},{"KKBH":"711","HPHM":"津FEC111","JGSK":"2021-04-01 07:58:17.466","CDBH":"7","XSFX":"由北向南","XSFXDM":"4","KKMC":"不礼让行人中新大道与和旭路交口"},{"KKBH":"610271010","HPHM":"津RKZ919","JGSK":"2021-04-01 07:58:17.484","CDBH":"4","XSFX":"由南向北","XSFXDM":"3","KKMC":"中新大道与华五路交口"},{"KKBH":"610271009","HPHM":"津NQU965","JGSK":"2021-04-01 07:58:17.492","CDBH":"7","XSFX":"由南向北","XSFXDM":"3","KKMC":"中新大道与泰七路交口"},{"KKBH":"720891003000","HPHM":"车牌","JGSK":"2021-04-01 07:58:17.573","CDBH":"1","XSFX":"由东向西","XSFXDM":"1","KKMC":"海博道与安正路交口"},{"KKBH":"610271009","HPHM":"津DZQ758","JGSK":"2021-04-01 07:58:17.585","CDBH":"11","XSFX":"由北向南","XSFXDM":"4","KKMC":"中新大道与泰七路交口"},{"KKBH":"610276126","HPHM":"鄂RA0867","JGSK":"2021-04-01 07:58:17.605","CDBH":"4","XSFX":"由南向北","XSFXDM":"3","KKMC":"中新大道与和意路交口"},{"KKBH":"610261005000","HPHM":"冀B9G71S","JGSK":"2021-04-01 07:58:17.624","CDBH":"1","XSFX":"由东向西","XSFXDM":"1","KKMC":"中生大道与静湖西路（南侧）"},{"KKBH":"610401004","HPHM":"津JP0852","JGSK":"2021-04-01 07:58:17.633","CDBH":"2","XSFX":"由东向西","XSFXDM":"1","KKMC":"和畅路与和风路交口"},{"KKBH":"7208710020000","HPHM":"晋BUZ983","JGSK":"2021-04-01 07:58:17.636","CDBH":"8","XSFX":"由北向南","XSFXDM":"4","KKMC":"安正路与芳菲路交口正向"},{"KKBH":"7208910040000","HPHM":"津A9J701","JGSK":"2021-04-01 07:58:17.67","CDBH":"6","XSFX":"由西向东","XSFXDM":"2","KKMC":"海博道与安平路交口正向"},{"KKBH":"610256115","HPHM":"冀J7EX79","JGSK":"2021-04-01 07:58:17.704","CDBH":"10","XSFX":"由北向南","XSFXDM":"4","KKMC":"中天大道与中生大道交口"},{"KKBH":"720561002000","HPHM":"津JAC701","JGSK":"2021-04-01 07:58:17.749","CDBH":"2","XSFX":"由东向西","XSFXDM":"1","KKMC":"动漫北路与文三路交口"},{"KKBH":"610401005","HPHM":"津C866Q1","JGSK":"2021-04-01 07:58:17.757","CDBH":"7","XSFX":"由南向北","XSFXDM":"3","KKMC":"和畅路与和顺路交口"},{"KKBH":"7208910060000","HPHM":"津J12555","JGSK":"2021-04-01 07:58:17.766","CDBH":"11","XSFX":"由北向南","XSFXDM":"4","KKMC":"海博道与永盛路交口正向"},{"KKBH":"610256112","HPHM":"蒙A208BP","JGSK":"2021-04-01 07:58:17.788","CDBH":"10","XSFX":"由北向南","XSFXDM":"4","KKMC":"中天大道与中津大道交口"},{"KKBH":"720891004000","HPHM":"车牌","JGSK":"2021-04-01 07:58:17.793","CDBH":"4","XSFX":"由西向东","XSFXDM":"2","KKMC":"海博道与安平路交口"},{"KKBH":"728031003000","HPHM":"吉A9T85P","JGSK":"2021-04-01 07:58:17.807","CDBH":"5","XSFX":"由北向南","XSFXDM":"4","KKMC":"动漫中路与文二路交口"},{"KKBH":"7205410040000","HPHM":"津DYE820","JGSK":"2021-04-01 07:58:17.879","CDBH":"1","XSFX":"由东向西","XSFXDM":"1","KKMC":"动漫环路东与动漫中路交口正向"},{"KKBH":"7208810040000","HPHM":"冀B1VL85","JGSK":"2021-04-01 07:58:17.888","CDBH":"7","XSFX":"由北向南","XSFXDM":"4","KKMC":"海旭道与永盛路交口正向"},{"KKBH":"7208710020000","HPHM":"津AX8781","JGSK":"2021-04-01 07:58:17.893","CDBH":"6","XSFX":"由南向北","XSFXDM":"3","KKMC":"安正路与芳菲路交口正向"},{"KKBH":"610266118","HPHM":"冀B3QC83","JGSK":"2021-04-01 07:58:17.961","CDBH":"10","XSFX":"由北向南","XSFXDM":"4","KKMC":"中生大道与和畅路交口"},{"KKBH":"7208810020000","HPHM":"津K52635","JGSK":"2021-04-01 07:58:17.979","CDBH":"1","XSFX":"由东向西","XSFXDM":"1","KKMC":"海旭道与安正路交口正向"},{"KKBH":"720881002000","HPHM":"津RPU215","JGSK":"2021-04-01 07:58:18.004","CDBH":"9","XSFX":"由南向北","XSFXDM":"3","KKMC":"海旭道与安正路交口"},{"KKBH":"610256112","HPHM":"鲁FJ1287","JGSK":"2021-04-01 07:58:18.013","CDBH":"6","XSFX":"由西向东","XSFXDM":"2","KKMC":"中天大道与中津大道交口"},{"KKBH":"610256112","HPHM":"车牌","JGSK":"2021-04-01 07:58:18.014","CDBH":"6","XSFX":"由西向东","XSFXDM":"2","KKMC":"中天大道与中津大道交口"},{"KKBH":"7208810020000","HPHM":"鲁NNT112","JGSK":"2021-04-01 07:58:18.084","CDBH":"10","XSFX":"由南向北","XSFXDM":"3","KKMC":"海旭道与安正路交口正向"},{"KKBH":"610391007","HPHM":"津JGU578","JGSK":"2021-04-01 07:58:18.091","CDBH":"4","XSFX":"由西向东","XSFXDM":"2","KKMC":"和韵路与和风路交口"},{"KKBH":"610401004","HPHM":"津GXL696","JGSK":"2021-04-01 07:58:18.108","CDBH":"6","XSFX":"由西向东","XSFXDM":"2","KKMC":"和畅路与和风路交口"},{"KKBH":"610256112","HPHM":"津ADE0755","JGSK":"2021-04-01 07:58:18.119","CDBH":"11","XSFX":"由北向南","XSFXDM":"4","KKMC":"中天大道与中津大道交口"},{"KKBH":"610276124","HPHM":"冀R19PN2","JGSK":"2021-04-01 07:58:18.134","CDBH":"7","XSFX":"由南向北","XSFXDM":"3","KKMC":"中新大道与中生大道交口"},{"KKBH":"610286127","HPHM":"津K01333","JGSK":"2021-04-01 07:58:18.169","CDBH":"5","XSFX":"由西向东","XSFXDM":"2","KKMC":"中津大道与和畅路交口"},{"KKBH":"7208810020000","HPHM":"车牌","JGSK":"2021-04-01 07:58:18.179","CDBH":"1","XSFX":"由东向西","XSFXDM":"1","KKMC":"海旭道与安正路交口正向"},{"KKBH":"720891003000","HPHM":"车牌","JGSK":"2021-04-01 07:58:18.181","CDBH":"6","XSFX":"由西向东","XSFXDM":"2","KKMC":"海博道与安正路交口"},{"KKBH":"610271010","HPHM":"津GLW955","JGSK":"2021-04-01 07:58:18.204","CDBH":"5","XSFX":"由南向北","XSFXDM":"3","KKMC":"中新大道与华五路交口"},{"KKBH":"7208810020000","HPHM":"津AF13080","JGSK":"2021-04-01 07:58:18.208","CDBH":"12","XSFX":"由北向南","XSFXDM":"4","KKMC":"海旭道与安正路交口正向"},{"KKBH":"610391007","HPHM":"津NHR676","JGSK":"2021-04-01 07:58:18.212","CDBH":"2","XSFX":"由东向西","XSFXDM":"1","KKMC":"和韵路与和风路交口"},{"KKBH":"720821004000","HPHM":"津C002L5","JGSK":"2021-04-01 07:58:18.268","CDBH":"3","XSFX":"由南向北","XSFXDM":"3","KKMC":"动漫西路与动漫北路交口"},{"KKBH":"720571002000","HPHM":"津ADF8208","JGSK":"2021-04-01 07:58:18.269","CDBH":"5","XSFX":"由北向南","XSFXDM":"4","KKMC":"动漫东路与文二路交口"},{"KKBH":"720881002000","HPHM":"津DMX226","JGSK":"2021-04-01 07:58:18.338","CDBH":"13","XSFX":"由北向南","XSFXDM":"4","KKMC":"海旭道与安正路交口"},{"KKBH":"720891004000","HPHM":"车牌","JGSK":"2021-04-01 07:58:18.343","CDBH":"8","XSFX":"由南向北","XSFXDM":"3","KKMC":"海博道与安平路交口"},{"KKBH":"610271010","HPHM":"冀B530S2","JGSK":"2021-04-01 07:58:18.357","CDBH":"4","XSFX":"由南向北","XSFXDM":"3","KKMC":"中新大道与华五路交口"},{"KKBH":"7208810050000","HPHM":"津DKK588","JGSK":"2021-04-01 07:58:18.382","CDBH":"9","XSFX":"由北向南","XSFXDM":"4","KKMC":"海旭道与明盛路交口正向"},{"KKBH":"6071310030000","HPHM":"车牌","JGSK":"2021-04-01 07:58:18.4","CDBH":"3","XSFX":"由东向西","XSFXDM":"1","KKMC":"中央大道与海旭道交口正向"},{"KKBH":"7208810020000","HPHM":"冀B3YU63","JGSK":"2021-04-01 07:58:18.409","CDBH":"5","XSFX":"由西向东","XSFXDM":"2","KKMC":"海旭道与安正路交口正向"},{"KKBH":"7208910030000","HPHM":"车牌","JGSK":"2021-04-01 07:58:18.435","CDBH":"3","XSFX":"由东向西","XSFXDM":"1","KKMC":"海博道与安正路交口正向"},{"KKBH":"720891003000","HPHM":"鲁JDG608","JGSK":"2021-04-01 07:58:18.533","CDBH":"3","XSFX":"由东向西","XSFXDM":"1","KKMC":"海博道与安正路交口"},{"KKBH":"610256115","HPHM":"冀AK206G","JGSK":"2021-04-01 07:58:18.535","CDBH":"11","XSFX":"由北向南","XSFXDM":"4","KKMC":"中天大道与中生大道交口"},{"KKBH":"720881002000","HPHM":"津HYS215","JGSK":"2021-04-01 07:58:18.584","CDBH":"12","XSFX":"由北向南","XSFXDM":"4","KKMC":"海旭道与安正路交口"},{"KKBH":"720891006000","HPHM":"冀B2888D","JGSK":"2021-04-01 07:58:18.595","CDBH":"8","XSFX":"由西向东","XSFXDM":"2","KKMC":"海博道与永盛路交口"},{"KKBH":"610271008","HPHM":"津K29660","JGSK":"2021-04-01 07:58:18.697","CDBH":"2","XSFX":"由南向北","XSFXDM":"3","KKMC":"中新大道与航母主题公园支路交口"},{"KKBH":"610256115","HPHM":"津NQK115","JGSK":"2021-04-01 07:58:18.745","CDBH":"11","XSFX":"由北向南","XSFXDM":"4","KKMC":"中天大道与中生大道交口"},{"KKBH":"720881002000","HPHM":"津AY2505","JGSK":"2021-04-01 07:58:18.798","CDBH":"8","XSFX":"由西向东","XSFXDM":"2","KKMC":"海旭道与安正路交口"},{"KKBH":"7208510020000","HPHM":"车牌","JGSK":"2021-04-01 07:58:18.809","CDBH":"9","XSFX":"由北向南","XSFXDM":"4","KKMC":"碧水道与安正路交口正向"},{"KKBH":"7208910030000","HPHM":"津JAZ106","JGSK":"2021-04-01 07:58:18.89","CDBH":"4","XSFX":"由西向东","XSFXDM":"2","KKMC":"海博道与安正路交口正向"},{"KKBH":"7208910040000","HPHM":"津DHN985","JGSK":"2021-04-01 07:58:18.891","CDBH":"6","XSFX":"由西向东","XSFXDM":"2","KKMC":"海博道与安平路交口正向"},{"KKBH":"720871002000","HPHM":"津A09W10","JGSK":"2021-04-01 07:58:18.894","CDBH":"8","XSFX":"由北向南","XSFXDM":"4","KKMC":"安正路与芳菲路交口"},{"KKBH":"610256114","HPHM":"鄂SF6D88","JGSK":"2021-04-01 07:58:18.925","CDBH":"5","XSFX":"由南向北","XSFXDM":"3","KKMC":"中天大道与和旭路交口"},{"KKBH":"720891003000","HPHM":"车牌","JGSK":"2021-04-01 07:58:18.94","CDBH":"9","XSFX":"由南向北","XSFXDM":"3","KKMC":"海博道与安正路交口"},{"KKBH":"610276124","HPHM":"津C02130","JGSK":"2021-04-01 07:58:18.998","CDBH":"11","XSFX":"由北向南","XSFXDM":"4","KKMC":"中新大道与中生大道交口"},{"KKBH":"610256112","HPHM":"津AF11529","JGSK":"2021-04-01 07:58:19.022","CDBH":"10","XSFX":"由北向南","XSFXDM":"4","KKMC":"中天大道与中津大道交口"},{"KKBH":"610271009","HPHM":"津KRL888","JGSK":"2021-04-01 07:58:19.024","CDBH":"10","XSFX":"由北向南","XSFXDM":"4","KKMC":"中新大道与泰七路交口"},{"KKBH":"610276125","HPHM":"津D26060","JGSK":"2021-04-01 07:58:19.074","CDBH":"4","XSFX":"由南向北","XSFXDM":"3","KKMC":"中新大道与和顺路交口"},{"KKBH":"610276125","HPHM":"津C599Q2","JGSK":"2021-04-01 07:58:19.083","CDBH":"8","XSFX":"由北向南","XSFXDM":"4","KKMC":"中新大道与和顺路交口"},{"KKBH":"610251002","HPHM":"冀BQ693B","JGSK":"2021-04-01 07:58:19.086","CDBH":"2","XSFX":"由东向西","XSFXDM":"1","KKMC":"中天大道与和睦路交口"},{"KKBH":"610401004","HPHM":"津RNQ978","JGSK":"2021-04-01 07:58:19.132","CDBH":"8","XSFX":"由南向北","XSFXDM":"3","KKMC":"和畅路与和风路交口"},{"KKBH":"610266117","HPHM":"津AU6611","JGSK":"2021-04-01 07:58:19.151","CDBH":"3","XSFX":"由东向西","XSFXDM":"1","KKMC":"中生大道与和韵路交口"},{"KKBH":"610271009","HPHM":"津ADN2985","JGSK":"2021-04-01 07:58:19.172","CDBH":"8","XSFX":"由南向北","XSFXDM":"3","KKMC":"中新大道与泰七路交口"},{"KKBH":"610276124","HPHM":"津E05245","JGSK":"2021-04-01 07:58:19.215","CDBH":"11","XSFX":"由北向南","XSFXDM":"4","KKMC":"中新大道与中生大道交口"},{"KKBH":"720571002000","HPHM":"陕A09M7M","JGSK":"2021-04-01 07:58:19.304","CDBH":"1","XSFX":"由西向东","XSFXDM":"2","KKMC":"动漫东路与文二路交口"},{"KKBH":"610326142000","HPHM":"津AZ2831","JGSK":"2021-04-01 07:58:19.312","CDBH":"3","XSFX":"由东向西","XSFXDM":"1","KKMC":"中成大道与泰七路交口"},{"KKBH":"610286127","HPHM":"津A9V779","JGSK":"2021-04-01 07:58:19.34","CDBH":"1","XSFX":"由东向西","XSFXDM":"1","KKMC":"中津大道与和畅路交口"},{"KKBH":"610276125","HPHM":"冀F166RZ","JGSK":"2021-04-01 07:58:19.343","CDBH":"7","XSFX":"由北向南","XSFXDM":"4","KKMC":"中新大道与和顺路交口"},{"KKBH":"610256114","HPHM":"津A07C11","JGSK":"2021-04-01 07:58:19.413","CDBH":"2","XSFX":"由西向东","XSFXDM":"2","KKMC":"中天大道与和旭路交口"},{"KKBH":"610276124","HPHM":"蒙A376AM","JGSK":"2021-04-01 07:58:19.416","CDBH":"8","XSFX":"由南向北","XSFXDM":"3","KKMC":"中新大道与中生大道交口"},{"KKBH":"610266122000","HPHM":"津K88393","JGSK":"2021-04-01 07:58:19.416","CDBH":"1","XSFX":"由西向东","XSFXDM":"2","KKMC":"生态城中生大道故道河一桥西向东上桥处"},{"KKBH":"610261003000","HPHM":"津JUN639","JGSK":"2021-04-01 07:58:19.422","CDBH":"10","XSFX":"由东向西","XSFXDM":"1","KKMC":"中生大道与静湖南路交口"},{"KKBH":"610276126","HPHM":"津FN6283","JGSK":"2021-04-01 07:58:19.445","CDBH":"5","XSFX":"由南向北","XSFXDM":"3","KKMC":"中新大道与和意路交口"},{"KKBH":"610256111","HPHM":"津JXS818","JGSK":"2021-04-01 07:58:19.465","CDBH":"4","XSFX":"由南向北","XSFXDM":"3","KKMC":"中天大道与和惠路交口"},{"KKBH":"610271010","HPHM":"津K08758","JGSK":"2021-04-01 07:58:19.484","CDBH":"4","XSFX":"由南向北","XSFXDM":"3","KKMC":"中新大道与华五路交口"},{"KKBH":"610251002","HPHM":"津KZX056","JGSK":"2021-04-01 07:58:19.527","CDBH":"2","XSFX":"由东向西","XSFXDM":"1","KKMC":"中天大道与和睦路交口"},{"KKBH":"610266118","HPHM":"津DGE813","JGSK":"2021-04-01 07:58:19.581","CDBH":"2","XSFX":"由东向西","XSFXDM":"1","KKMC":"中生大道与和畅路交口"},{"KKBH":"610266117","HPHM":"津CE8433","JGSK":"2021-04-01 07:58:19.658","CDBH":"8","XSFX":"由南向北","XSFXDM":"3","KKMC":"中生大道与和韵路交口"},{"KKBH":"610391006","HPHM":"津MQP999","JGSK":"2021-04-01 07:58:19.685","CDBH":"4","XSFX":"由西向东","XSFXDM":"2","KKMC":"和韵路与和意路交口"},{"KKBH":"610271009","HPHM":"津FBN618","JGSK":"2021-04-01 07:58:19.696","CDBH":"7","XSFX":"由南向北","XSFXDM":"3","KKMC":"中新大道与泰七路交口"},{"KKBH":"610276124","HPHM":"津GEH156","JGSK":"2021-04-01 07:58:19.718","CDBH":"10","XSFX":"由北向南","XSFXDM":"4","KKMC":"中新大道与中生大道交口"},{"KKBH":"7208810020000","HPHM":"津DHX881","JGSK":"2021-04-01 07:58:19.731","CDBH":"6","XSFX":"由西向东","XSFXDM":"2","KKMC":"海旭道与安正路交口正向"},{"KKBH":"720891003000","HPHM":"车牌","JGSK":"2021-04-01 07:58:19.733","CDBH":"1","XSFX":"由东向西","XSFXDM":"1","KKMC":"海博道与安正路交口"},{"KKBH":"610276125","HPHM":"鲁G378HP","JGSK":"2021-04-01 07:58:19.863","CDBH":"5","XSFX":"由南向北","XSFXDM":"3","KKMC":"中新大道与和顺路交口"},{"KKBH":"720881002000","HPHM":"津C153D1","JGSK":"2021-04-01 07:58:19.864","CDBH":"13","XSFX":"由北向南","XSFXDM":"4","KKMC":"海旭道与安正路交口"},{"KKBH":"610266117","HPHM":"津GAY529","JGSK":"2021-04-01 07:58:19.872","CDBH":"2","XSFX":"由东向西","XSFXDM":"1","KKMC":"中生大道与和韵路交口"},{"KKBH":"610256112","HPHM":"津DYX129","JGSK":"2021-04-01 07:58:19.903","CDBH":"11","XSFX":"由北向南","XSFXDM":"4","KKMC":"中天大道与中津大道交口"},{"KKBH":"7208710020000","HPHM":"津DJK388","JGSK":"2021-04-01 07:58:20.009","CDBH":"9","XSFX":"由北向南","XSFXDM":"4","KKMC":"安正路与芳菲路交口正向"},{"KKBH":"720891003000","HPHM":"车牌","JGSK":"2021-04-01 07:58:20.02","CDBH":"6","XSFX":"由西向东","XSFXDM":"2","KKMC":"海博道与安正路交口"},{"KKBH":"720891004000","HPHM":"车牌","JGSK":"2021-04-01 07:58:20.027","CDBH":"8","XSFX":"由南向北","XSFXDM":"3","KKMC":"海博道与安平路交口"},{"KKBH":"610266118","HPHM":"津A9Y771","JGSK":"2021-04-01 07:58:20.03","CDBH":"6","XSFX":"由西向东","XSFXDM":"2","KKMC":"中生大道与和畅路交口"},{"KKBH":"610391008","HPHM":"津NDJ630","JGSK":"2021-04-01 07:58:20.031","CDBH":"1","XSFX":"由东向西","XSFXDM":"1","KKMC":"和韵路与和旭路交口"},{"KKBH":"610401005","HPHM":"津C866Q1","JGSK":"2021-04-01 07:58:20.07","CDBH":"8","XSFX":"由南向北","XSFXDM":"3","KKMC":"和畅路与和顺路交口"},{"KKBH":"7208910030000","HPHM":"车牌","JGSK":"2021-04-01 07:58:20.142","CDBH":"2","XSFX":"由东向西","XSFXDM":"1","KKMC":"海博道与安正路交口正向"},{"KKBH":"610276126","HPHM":"津FJD798","JGSK":"2021-04-01 07:58:20.142","CDBH":"7","XSFX":"由北向南","XSFXDM":"4","KKMC":"中新大道与和意路交口"},{"KKBH":"720891003000","HPHM":"车牌","JGSK":"2021-04-01 07:58:20.144","CDBH":"9","XSFX":"由南向北","XSFXDM":"3","KKMC":"海博道与安正路交口"},{"KKBH":"610276126","HPHM":"津JNN080","JGSK":"2021-04-01 07:58:20.15","CDBH":"2","XSFX":"由东向西","XSFXDM":"1","KKMC":"中新大道与和意路交口"},{"KKBH":"7208810020000","HPHM":"津DWU058","JGSK":"2021-04-01 07:58:20.166","CDBH":"13","XSFX":"由北向南","XSFXDM":"4","KKMC":"海旭道与安正路交口正向"},{"KKBH":"7208810020000","HPHM":"冀A343ZC","JGSK":"2021-04-01 07:58:20.167","CDBH":"12","XSFX":"由北向南","XSFXDM":"4","KKMC":"海旭道与安正路交口正向"},{"KKBH":"610276125","HPHM":"津DYD216","JGSK":"2021-04-01 07:58:20.222","CDBH":"8","XSFX":"由北向南","XSFXDM":"4","KKMC":"中新大道与和顺路交口"},{"KKBH":"610261004000","HPHM":"津JXC519","JGSK":"2021-04-01 07:58:20.235","CDBH":"6","XSFX":"由北向南","XSFXDM":"4","KKMC":"中生大道与静湖西路（北侧）"},{"KKBH":"728031002000","HPHM":"津AR9777","JGSK":"2021-04-01 07:58:20.262","CDBH":"6","XSFX":"由南向北","XSFXDM":"3","KKMC":"动漫中路与文一路交口"},{"KKBH":"610271010","HPHM":"粤B175KF","JGSK":"2021-04-01 07:58:20.284","CDBH":"5","XSFX":"由南向北","XSFXDM":"3","KKMC":"中新大道与华五路交口"},{"KKBH":"610256115","HPHM":"津HXN787","JGSK":"2021-04-01 07:58:20.344","CDBH":"12","XSFX":"由北向南","XSFXDM":"4","KKMC":"中天大道与中生大道交口"},{"KKBH":"610256112","HPHM":"津C900A9","JGSK":"2021-04-01 07:58:20.376","CDBH":"11","XSFX":"由北向南","XSFXDM":"4","KKMC":"中天大道与中津大道交口"},{"KKBH":"728031002000","HPHM":"津A38T09","JGSK":"2021-04-01 07:58:20.418","CDBH":"8","XSFX":"由北向南","XSFXDM":"4","KKMC":"动漫中路与文一路交口"},{"KKBH":"610276125","HPHM":"黑M9C076","JGSK":"2021-04-01 07:58:20.423","CDBH":"5","XSFX":"由南向北","XSFXDM":"3","KKMC":"中新大道与和顺路交口"},{"KKBH":"610401004","HPHM":"津AD62835","JGSK":"2021-04-01 07:58:20.427","CDBH":"4","XSFX":"由西向东","XSFXDM":"2","KKMC":"和畅路与和风路交口"},{"KKBH":"610276124","HPHM":"津JTG885","JGSK":"2021-04-01 07:58:20.427","CDBH":"11","XSFX":"由北向南","XSFXDM":"4","KKMC":"中新大道与中生大道交口"},{"KKBH":"610276124","HPHM":"津JTG885","JGSK":"2021-04-01 07:58:20.428","CDBH":"11","XSFX":"由北向南","XSFXDM":"4","KKMC":"中新大道与中生大道交口"},{"KKBH":"610271008","HPHM":"津RMU259","JGSK":"2021-04-01 07:58:20.443","CDBH":"4","XSFX":"由北向南","XSFXDM":"4","KKMC":"中新大道与航母主题公园支路交口"},{"KKBH":"610256114","HPHM":"津FCT216","JGSK":"2021-04-01 07:58:20.459","CDBH":"7","XSFX":"由北向南","XSFXDM":"4","KKMC":"中天大道与和旭路交口"},{"KKBH":"610266118","HPHM":"苏C88L60","JGSK":"2021-04-01 07:58:20.466","CDBH":"2","XSFX":"由东向西","XSFXDM":"1","KKMC":"中生大道与和畅路交口"},{"KKBH":"7205410040000","HPHM":"晋L727G9","JGSK":"2021-04-01 07:58:20.496","CDBH":"1","XSFX":"由东向西","XSFXDM":"1","KKMC":"动漫环路东与动漫中路交口正向"},{"KKBH":"6102661220000","HPHM":"津HPD719","JGSK":"2021-04-01 07:58:20.502","CDBH":"2","XSFX":"由西向东","XSFXDM":"2","KKMC":"生态城中生大道故道河一桥西向东上桥处正向"},{"KKBH":"7400110020000","HPHM":"蒙B227UD","JGSK":"2021-04-01 07:58:20.507","CDBH":"6","XSFX":"由北向南","XSFXDM":"4","KKMC":"静湖南路与华一路交口正向"},{"KKBH":"711","HPHM":"津H01962","JGSK":"2021-04-01 07:58:20.51","CDBH":"8","XSFX":"由北向南","XSFXDM":"4","KKMC":"不礼让行人中新大道与和旭路交口"},{"KKBH":"7208910060000","HPHM":"津A2M095","JGSK":"2021-04-01 07:58:20.629","CDBH":"5","XSFX":"由西向东","XSFXDM":"2","KKMC":"海博道与永盛路交口正向"},{"KKBH":"6071310030000","HPHM":"津FYB567","JGSK":"2021-04-01 07:58:20.656","CDBH":"3","XSFX":"由东向西","XSFXDM":"1","KKMC":"中央大道与海旭道交口正向"},{"KKBH":"720881002000","HPHM":"津C688K8","JGSK":"2021-04-01 07:58:20.662","CDBH":"12","XSFX":"由北向南","XSFXDM":"4","KKMC":"海旭道与安正路交口"},{"KKBH":"610251002","HPHM":"津RXZ885","JGSK":"2021-04-01 07:58:20.686","CDBH":"3","XSFX":"由东向西","XSFXDM":"1","KKMC":"中天大道与和睦路交口"},{"KKBH":"720891004000","HPHM":"津A9J701","JGSK":"2021-04-01 07:58:20.755","CDBH":"5","XSFX":"由西向东","XSFXDM":"2","KKMC":"海博道与安平路交口"},{"KKBH":"610286127","HPHM":"鲁NK78R9","JGSK":"2021-04-01 07:58:20.773","CDBH":"1","XSFX":"由东向西","XSFXDM":"1","KKMC":"中津大道与和畅路交口"},{"KKBH":"610256114","HPHM":"冀B2S2D2","JGSK":"2021-04-01 07:58:20.778","CDBH":"8","XSFX":"由北向南","XSFXDM":"4","KKMC":"中天大道与和旭路交口"},{"KKBH":"7208910030000","HPHM":"津AF58550","JGSK":"2021-04-01 07:58:20.789","CDBH":"12","XSFX":"由北向南","XSFXDM":"4","KKMC":"海博道与安正路交口正向"},{"KKBH":"610286127","HPHM":"津C582D8","JGSK":"2021-04-01 07:58:20.802","CDBH":"5","XSFX":"由西向东","XSFXDM":"2","KKMC":"中津大道与和畅路交口"},{"KKBH":"610276124","HPHM":"津RD3452","JGSK":"2021-04-01 07:58:20.85","CDBH":"8","XSFX":"由南向北","XSFXDM":"3","KKMC":"中新大道与中生大道交口"},{"KKBH":"610391006","HPHM":"津RYK515","JGSK":"2021-04-01 07:58:20.85","CDBH":"5","XSFX":"由西向东","XSFXDM":"2","KKMC":"和韵路与和意路交口"},{"KKBH":"610276125","HPHM":"津A9H288","JGSK":"2021-04-01 07:58:20.854","CDBH":"7","XSFX":"由北向南","XSFXDM":"4","KKMC":"中新大道与和顺路交口"},{"KKBH":"610256115","HPHM":"津RFC352","JGSK":"2021-04-01 07:58:20.922","CDBH":"4","XSFX":"由西向东","XSFXDM":"2","KKMC":"中天大道与中生大道交口"},{"KKBH":"720891003000","HPHM":"车牌","JGSK":"2021-04-01 07:58:20.934","CDBH":"1","XSFX":"由东向西","XSFXDM":"1","KKMC":"海博道与安正路交口"},{"KKBH":"720891004000","HPHM":"津DHN985","JGSK":"2021-04-01 07:58:20.99","CDBH":"5","XSFX":"由西向东","XSFXDM":"2","KKMC":"海博道与安平路交口"},{"KKBH":"720881002000","HPHM":"津NYZ679","JGSK":"2021-04-01 07:58:21.016","CDBH":"6","XSFX":"由西向东","XSFXDM":"2","KKMC":"海旭道与安正路交口"},{"KKBH":"610256112","HPHM":"津A5N239","JGSK":"2021-04-01 07:58:21.091","CDBH":"9","XSFX":"由南向北","XSFXDM":"3","KKMC":"中天大道与中津大道交口"},{"KKBH":"610256114","HPHM":"津AX8751","JGSK":"2021-04-01 07:58:21.101","CDBH":"6","XSFX":"由南向北","XSFXDM":"3","KKMC":"中天大道与和旭路交口"},{"KKBH":"610401004","HPHM":"鲁G373WW","JGSK":"2021-04-01 07:58:21.106","CDBH":"4","XSFX":"由西向东","XSFXDM":"2","KKMC":"和畅路与和风路交口"},{"KKBH":"610266118","HPHM":"津RVM798","JGSK":"2021-04-01 07:58:21.108","CDBH":"4","XSFX":"由西向东","XSFXDM":"2","KKMC":"中生大道与和畅路交口"},{"KKBH":"610266117","HPHM":"黑MHG753","JGSK":"2021-04-01 07:58:21.122","CDBH":"9","XSFX":"由南向北","XSFXDM":"3","KKMC":"中生大道与和韵路交口"},{"KKBH":"610256111","HPHM":"津NQ8957","JGSK":"2021-04-01 07:58:21.218","CDBH":"1","XSFX":"由西向东","XSFXDM":"2","KKMC":"中天大道与和惠路交口"},{"KKBH":"610256116","HPHM":"鲁B0W1F6","JGSK":"2021-04-01 07:58:21.228","CDBH":"11","XSFX":"由北向南","XSFXDM":"4","KKMC":"中天大道与和顺路交口"},{"KKBH":"610271010","HPHM":"冀B530S2","JGSK":"2021-04-01 07:58:21.243","CDBH":"4","XSFX":"由南向北","XSFXDM":"3","KKMC":"中新大道与华五路交口"},{"KKBH":"610276124","HPHM":"豫Q1L863","JGSK":"2021-04-01 07:58:21.251","CDBH":"7","XSFX":"由南向北","XSFXDM":"3","KKMC":"中新大道与中生大道交口"},{"KKBH":"7208810050000","HPHM":"津JCM011","JGSK":"2021-04-01 07:58:21.252","CDBH":"4","XSFX":"由西向东","XSFXDM":"2","KKMC":"海旭道与明盛路交口正向"},{"KKBH":"610271009","HPHM":"冀B90DL5","JGSK":"2021-04-01 07:58:21.266","CDBH":"11","XSFX":"由北向南","XSFXDM":"4","KKMC":"中新大道与泰七路交口"},{"KKBH":"610391007","HPHM":"津A9V355","JGSK":"2021-04-01 07:58:21.333","CDBH":"8","XSFX":"由南向北","XSFXDM":"3","KKMC":"和韵路与和风路交口"},{"KKBH":"7205410050000","HPHM":"车牌","JGSK":"2021-04-01 07:58:21.35","CDBH":"7","XSFX":"由北向南","XSFXDM":"4","KKMC":"动漫环路东与动漫西路交口正向"},{"KKBH":"720881002000","HPHM":"津GFB257","JGSK":"2021-04-01 07:58:21.358","CDBH":"8","XSFX":"由西向东","XSFXDM":"2","KKMC":"海旭道与安正路交口"},{"KKBH":"7208910030000","HPHM":"津J17828","JGSK":"2021-04-01 07:58:21.367","CDBH":"4","XSFX":"由西向东","XSFXDM":"2","KKMC":"海博道与安正路交口正向"},{"KKBH":"610266118","HPHM":"津MQA179","JGSK":"2021-04-01 07:58:21.403","CDBH":"1","XSFX":"由东向西","XSFXDM":"1","KKMC":"中生大道与和畅路交口"},{"KKBH":"6071310030000","HPHM":"辽PP7538","JGSK":"2021-04-01 07:58:21.465","CDBH":"2","XSFX":"由东向西","XSFXDM":"1","KKMC":"中央大道与海旭道交口正向"},{"KKBH":"610266118","HPHM":"津G52120","JGSK":"2021-04-01 07:58:21.481","CDBH":"12","XSFX":"由北向南","XSFXDM":"4","KKMC":"中生大道与和畅路交口"},{"KKBH":"610276125","HPHM":"津D26060","JGSK":"2021-04-01 07:58:21.542","CDBH":"4","XSFX":"由南向北","XSFXDM":"3","KKMC":"中新大道与和顺路交口"},{"KKBH":"711","HPHM":"津HR0950","JGSK":"2021-04-01 07:58:21.557","CDBH":"7","XSFX":"由北向南","XSFXDM":"4","KKMC":"不礼让行人中新大道与和旭路交口"},{"KKBH":"7208810020000","HPHM":"津C091C4","JGSK":"2021-04-01 07:58:21.566","CDBH":"9","XSFX":"由南向北","XSFXDM":"3","KKMC":"海旭道与安正路交口正向"},{"KKBH":"610256115","HPHM":"冀BQ533H","JGSK":"2021-04-01 07:58:21.624","CDBH":"11","XSFX":"由北向南","XSFXDM":"4","KKMC":"中天大道与中生大道交口"},{"KKBH":"610271009","HPHM":"鲁NH075W","JGSK":"2021-04-01 07:58:21.629","CDBH":"10","XSFX":"由北向南","XSFXDM":"4","KKMC":"中新大道与泰七路交口"},{"KKBH":"610256114","HPHM":"冀B5Y3Y4","JGSK":"2021-04-01 07:58:21.662","CDBH":"5","XSFX":"由南向北","XSFXDM":"3","KKMC":"中天大道与和旭路交口"},{"KKBH":"610401005","HPHM":"鲁MF511Q","JGSK":"2021-04-01 07:58:21.723","CDBH":"5","XSFX":"由西向东","XSFXDM":"2","KKMC":"和畅路与和顺路交口"},{"KKBH":"610256111","HPHM":"津RWF849","JGSK":"2021-04-01 07:58:21.755","CDBH":"7","XSFX":"由北向南","XSFXDM":"4","KKMC":"中天大道与和惠路交口"},{"KKBH":"610271008","HPHM":"冀B0GD36","JGSK":"2021-04-01 07:58:21.8","CDBH":"4","XSFX":"由北向南","XSFXDM":"4","KKMC":"中新大道与航母主题公园支路交口"},{"KKBH":"610276126","HPHM":"冀J63U25","JGSK":"2021-04-01 07:58:21.801","CDBH":"5","XSFX":"由南向北","XSFXDM":"3","KKMC":"中新大道与和意路交口"},{"KKBH":"610256115","HPHM":"津A9B271","JGSK":"2021-04-01 07:58:21.825","CDBH":"5","XSFX":"由西向东","XSFXDM":"2","KKMC":"中天大道与中生大道交口"},{"KKBH":"610276125","HPHM":"津JB6882","JGSK":"2021-04-01 07:58:21.832","CDBH":"8","XSFX":"由北向南","XSFXDM":"4","KKMC":"中新大道与和顺路交口"},{"KKBH":"720881005000","HPHM":"津DKK588","JGSK":"2021-04-01 07:58:21.875","CDBH":"9","XSFX":"由北向南","XSFXDM":"4","KKMC":"海旭道与明盛路交口"},{"KKBH":"610266118","HPHM":"津NFF161","JGSK":"2021-04-01 07:58:21.887","CDBH":"6","XSFX":"由西向东","XSFXDM":"2","KKMC":"中生大道与和畅路交口"},{"KKBH":"610266117","HPHM":"津NZ3201","JGSK":"2021-04-01 07:58:21.904","CDBH":"10","XSFX":"由北向南","XSFXDM":"4","KKMC":"中生大道与和韵路交口"},{"KKBH":"610251002","HPHM":"津AR9679","JGSK":"2021-04-01 07:58:21.91","CDBH":"1","XSFX":"由东向西","XSFXDM":"1","KKMC":"中天大道与和睦路交口"},{"KKBH":"610256115","HPHM":"津KCJ708","JGSK":"2021-04-01 07:58:21.945","CDBH":"10","XSFX":"由北向南","XSFXDM":"4","KKMC":"中天大道与中生大道交口"},{"KKBH":"711","HPHM":"津RFM033","JGSK":"2021-04-01 07:58:21.947","CDBH":"5","XSFX":"由南向北","XSFXDM":"3","KKMC":"不礼让行人中新大道与和旭路交口"},{"KKBH":"610276124","HPHM":"津AR9700","JGSK":"2021-04-01 07:58:22.007","CDBH":"8","XSFX":"由南向北","XSFXDM":"3","KKMC":"中新大道与中生大道交口"},{"KKBH":"720881004000","HPHM":"冀B1VL85","JGSK":"2021-04-01 07:58:22.016","CDBH":"8","XSFX":"由北向南","XSFXDM":"4","KKMC":"海旭道与永盛路交口"},{"KKBH":"610256112","HPHM":"黑LKY596","JGSK":"2021-04-01 07:58:22.074","CDBH":"8","XSFX":"由南向北","XSFXDM":"3","KKMC":"中天大道与中津大道交口"},{"KKBH":"610256114","HPHM":"黑EY7033","JGSK":"2021-04-01 07:58:22.196","CDBH":"1","XSFX":"由西向东","XSFXDM":"2","KKMC":"中天大道与和旭路交口"},{"KKBH":"610256114","HPHM":"津HM6563","JGSK":"2021-04-01 07:58:22.336","CDBH":"8","XSFX":"由北向南","XSFXDM":"4","KKMC":"中天大道与和旭路交口"},{"KKBH":"7208810020000","HPHM":"津D61609","JGSK":"2021-04-01 07:58:22.358","CDBH":"12","XSFX":"由北向南","XSFXDM":"4","KKMC":"海旭道与安正路交口正向"},{"KKBH":"720891003000","HPHM":"车牌","JGSK":"2021-04-01 07:58:22.423","CDBH":"6","XSFX":"由西向东","XSFXDM":"2","KKMC":"海博道与安正路交口"},{"KKBH":"720891003000","HPHM":"车牌","JGSK":"2021-04-01 07:58:22.454","CDBH":"1","XSFX":"由东向西","XSFXDM":"1","KKMC":"海博道与安正路交口"},{"KKBH":"610271009","HPHM":"津JM5667","JGSK":"2021-04-01 07:58:22.464","CDBH":"10","XSFX":"由北向南","XSFXDM":"4","KKMC":"中新大道与泰七路交口"},{"KKBH":"720891003000","HPHM":"车牌","JGSK":"2021-04-01 07:58:22.468","CDBH":"9","XSFX":"由南向北","XSFXDM":"3","KKMC":"海博道与安正路交口"},{"KKBH":"720891003000","HPHM":"车牌","JGSK":"2021-04-01 07:58:22.469","CDBH":"9","XSFX":"由南向北","XSFXDM":"3","KKMC":"海博道与安正路交口"},{"KKBH":"610276125","HPHM":"津ACB971","JGSK":"2021-04-01 07:58:22.482","CDBH":"5","XSFX":"由南向北","XSFXDM":"3","KKMC":"中新大道与和顺路交口"},{"KKBH":"610276126","HPHM":"津A06851D","JGSK":"2021-04-01 07:58:22.552","CDBH":"8","XSFX":"由北向南","XSFXDM":"4","KKMC":"中新大道与和意路交口"},{"KKBH":"610401004","HPHM":"津A28C96","JGSK":"2021-04-01 07:58:22.579","CDBH":"8","XSFX":"由南向北","XSFXDM":"3","KKMC":"和畅路与和风路交口"},{"KKBH":"610256112","HPHM":"津A6M811","JGSK":"2021-04-01 07:58:22.583","CDBH":"11","XSFX":"由北向南","XSFXDM":"4","KKMC":"中天大道与中津大道交口"},{"KKBH":"610256114","HPHM":"津AD85218","JGSK":"2021-04-01 07:58:22.599","CDBH":"5","XSFX":"由南向北","XSFXDM":"3","KKMC":"中天大道与和旭路交口"},{"KKBH":"610276125","HPHM":"津C599Q2","JGSK":"2021-04-01 07:58:22.622","CDBH":"8","XSFX":"由北向南","XSFXDM":"4","KKMC":"中新大道与和顺路交口"},{"KKBH":"610271009","HPHM":"津RMD949","JGSK":"2021-04-01 07:58:22.637","CDBH":"11","XSFX":"由北向南","XSFXDM":"4","KKMC":"中新大道与泰七路交口"},{"KKBH":"7208710020000","HPHM":"津E16354","JGSK":"2021-04-01 07:58:22.641","CDBH":"3","XSFX":"由西向东","XSFXDM":"2","KKMC":"安正路与芳菲路交口正向"},{"KKBH":"610256115","HPHM":"津HSV681","JGSK":"2021-04-01 07:58:22.664","CDBH":"12","XSFX":"由北向南","XSFXDM":"4","KKMC":"中天大道与中生大道交口"},{"KKBH":"610276125","HPHM":"津MTY155","JGSK":"2021-04-01 07:58:22.708","CDBH":"4","XSFX":"由南向北","XSFXDM":"3","KKMC":"中新大道与和顺路交口"},{"KKBH":"7208810020000","HPHM":"冀B3J3A9","JGSK":"2021-04-01 07:58:22.717","CDBH":"5","XSFX":"由西向东","XSFXDM":"2","KKMC":"海旭道与安正路交口正向"},{"KKBH":"610256112","HPHM":"辽DT2917","JGSK":"2021-04-01 07:58:22.732","CDBH":"1","XSFX":"由东向西","XSFXDM":"1","KKMC":"中天大道与中津大道交口"},{"KKBH":"720891003000","HPHM":"粤BJEAZ9","JGSK":"2021-04-01 07:58:22.775","CDBH":"2","XSFX":"由东向西","XSFXDM":"1","KKMC":"海博道与安正路交口"},{"KKBH":"610256114","HPHM":"津AJQ636","JGSK":"2021-04-01 07:58:22.778","CDBH":"7","XSFX":"由北向南","XSFXDM":"4","KKMC":"中天大道与和旭路交口"},{"KKBH":"6071310030000","HPHM":"津AHQ788","JGSK":"2021-04-01 07:58:22.787","CDBH":"3","XSFX":"由东向西","XSFXDM":"1","KKMC":"中央大道与海旭道交口正向"},{"KKBH":"7208610030000","HPHM":"车牌","JGSK":"2021-04-01 07:58:22.815","CDBH":"7","XSFX":"由南向北","XSFXDM":"3","KKMC":"海晨道与安明路交口正向"},{"KKBH":"7205710010000","HPHM":"津ADF8208","JGSK":"2021-04-01 07:58:22.843","CDBH":"5","XSFX":"由北向南","XSFXDM":"4","KKMC":"动漫东路与文一路交口正向"},{"KKBH":"610271009","HPHM":"冀B42Y08","JGSK":"2021-04-01 07:58:22.844","CDBH":"4","XSFX":"由西向东","XSFXDM":"2","KKMC":"中新大道与泰七路交口"},{"KKBH":"7209010020000","HPHM":"津RGL481","JGSK":"2021-04-01 07:58:22.879","CDBH":"1","XSFX":"由东向西","XSFXDM":"1","KKMC":"玉林道与安正路交口正向"},{"KKBH":"610256113","HPHM":"冀BN178Z","JGSK":"2021-04-01 07:58:22.883","CDBH":"1","XSFX":"由西向东","XSFXDM":"2","KKMC":"中天大道与和风路交口"},{"KKBH":"720891004000","HPHM":"车牌","JGSK":"2021-04-01 07:58:22.91","CDBH":"8","XSFX":"由南向北","XSFXDM":"3","KKMC":"海博道与安平路交口"},{"KKBH":"610276126","HPHM":"津HW5515","JGSK":"2021-04-01 07:58:22.937","CDBH":"2","XSFX":"由东向西","XSFXDM":"1","KKMC":"中新大道与和意路交口"},{"KKBH":"610401004","HPHM":"津C162H9","JGSK":"2021-04-01 07:58:22.938","CDBH":"2","XSFX":"由东向西","XSFXDM":"1","KKMC":"和畅路与和风路交口"},{"KKBH":"610266118","HPHM":"津DGE813","JGSK":"2021-04-01 07:58:22.946","CDBH":"3","XSFX":"由东向西","XSFXDM":"1","KKMC":"中生大道与和畅路交口"},{"KKBH":"610276124","HPHM":"津FCV233","JGSK":"2021-04-01 07:58:23.01","CDBH":"7","XSFX":"由南向北","XSFXDM":"3","KKMC":"中新大道与中生大道交口"},{"KKBH":"720881002000","HPHM":"津MUA566","JGSK":"2021-04-01 07:58:23.063","CDBH":"12","XSFX":"由北向南","XSFXDM":"4","KKMC":"海旭道与安正路交口"},{"KKBH":"610276124","HPHM":"津E05245","JGSK":"2021-04-01 07:58:23.079","CDBH":"11","XSFX":"由北向南","XSFXDM":"4","KKMC":"中新大道与中生大道交口"},{"KKBH":"720891006000","HPHM":"津A2M095","JGSK":"2021-04-01 07:58:23.111","CDBH":"5","XSFX":"由西向东","XSFXDM":"2","KKMC":"海博道与永盛路交口"},{"KKBH":"610391007","HPHM":"津A3M059","JGSK":"2021-04-01 07:58:23.132","CDBH":"1","XSFX":"由东向西","XSFXDM":"1","KKMC":"和韵路与和风路交口"},{"KKBH":"610271009","HPHM":"津FBN618","JGSK":"2021-04-01 07:58:23.172","CDBH":"7","XSFX":"由南向北","XSFXDM":"3","KKMC":"中新大道与泰七路交口"},{"KKBH":"720891006000","HPHM":"津C5T866","JGSK":"2021-04-01 07:58:23.192","CDBH":"11","XSFX":"由北向南","XSFXDM":"4","KKMC":"海博道与永盛路交口"},{"KKBH":"610256111","HPHM":"津AF03878","JGSK":"2021-04-01 07:58:23.207","CDBH":"4","XSFX":"由南向北","XSFXDM":"3","KKMC":"中天大道与和惠路交口"},{"KKBH":"610276126","HPHM":"冀FS888R","JGSK":"2021-04-01 07:58:23.241","CDBH":"4","XSFX":"由南向北","XSFXDM":"3","KKMC":"中新大道与和意路交口"},{"KKBH":"610276126","HPHM":"冀FS888R","JGSK":"2021-04-01 07:58:23.242","CDBH":"4","XSFX":"由南向北","XSFXDM":"3","KKMC":"中新大道与和意路交口"},{"KKBH":"7208910060000","HPHM":"京ADS6897","JGSK":"2021-04-01 07:58:23.286","CDBH":"3","XSFX":"由东向西","XSFXDM":"1","KKMC":"海博道与永盛路交口正向"},{"KKBH":"610276126","HPHM":"津FJD798","JGSK":"2021-04-01 07:58:23.38","CDBH":"7","XSFX":"由北向南","XSFXDM":"4","KKMC":"中新大道与和意路交口"},{"KKBH":"610256115","HPHM":"津DZM555","JGSK":"2021-04-01 07:58:23.465","CDBH":"11","XSFX":"由北向南","XSFXDM":"4","KKMC":"中天大道与中生大道交口"},{"KKBH":"7208710020000","HPHM":"津KSX905","JGSK":"2021-04-01 07:58:23.55","CDBH":"8","XSFX":"由北向南","XSFXDM":"4","KKMC":"安正路与芳菲路交口正向"},{"KKBH":"7208910030000","HPHM":"车牌","JGSK":"2021-04-01 07:58:23.603","CDBH":"2","XSFX":"由东向西","XSFXDM":"1","KKMC":"海博道与安正路交口正向"},{"KKBH":"720881002000","HPHM":"津N23432","JGSK":"2021-04-01 07:58:23.605","CDBH":"10","XSFX":"由南向北","XSFXDM":"3","KKMC":"海旭道与安正路交口"},{"KKBH":"7205710040000","HPHM":"车牌","JGSK":"2021-04-01 07:58:23.635","CDBH":"2","XSFX":"由东向西","XSFXDM":"1","KKMC":"动漫东路与动漫中路交口正向"},{"KKBH":"610276125","HPHM":"黑M9C076","JGSK":"2021-04-01 07:58:23.663","CDBH":"5","XSFX":"由南向北","XSFXDM":"3","KKMC":"中新大道与和顺路交口"},{"KKBH":"610256115","HPHM":"冀B8MU63","JGSK":"2021-04-01 07:58:23.729","CDBH":"6","XSFX":"由西向东","XSFXDM":"2","KKMC":"中天大道与中生大道交口"},{"KKBH":"610276124","HPHM":"冀B3C62S","JGSK":"2021-04-01 07:58:23.73","CDBH":"8","XSFX":"由南向北","XSFXDM":"3","KKMC":"中新大道与中生大道交口"},{"KKBH":"7208610020000","HPHM":"津A9M727","JGSK":"2021-04-01 07:58:23.74","CDBH":"11","XSFX":"由北向南","XSFXDM":"4","KKMC":"海晨道与安正路交口正向"},{"KKBH":"610271009","HPHM":"津AKW268","JGSK":"2021-04-01 07:58:23.745","CDBH":"11","XSFX":"由北向南","XSFXDM":"4","KKMC":"中新大道与泰七路交口"},{"KKBH":"720891003000","HPHM":"车牌","JGSK":"2021-04-01 07:58:23.752","CDBH":"9","XSFX":"由南向北","XSFXDM":"3","KKMC":"海博道与安正路交口"},{"KKBH":"610256114","HPHM":"津B03536","JGSK":"2021-04-01 07:58:23.823","CDBH":"6","XSFX":"由南向北","XSFXDM":"3","KKMC":"中天大道与和旭路交口"},{"KKBH":"6102610030000","HPHM":"津D38277","JGSK":"2021-04-01 07:58:23.869","CDBH":"8","XSFX":"由北向南","XSFXDM":"4","KKMC":"中生大道与静湖南路交口正向"},{"KKBH":"7208910030000","HPHM":"津KEN322","JGSK":"2021-04-01 07:58:23.869","CDBH":"4","XSFX":"由西向东","XSFXDM":"2","KKMC":"海博道与安正路交口正向"},{"KKBH":"720891004000","HPHM":"车牌","JGSK":"2021-04-01 07:58:23.871","CDBH":"9","XSFX":"由南向北","XSFXDM":"3","KKMC":"海博道与安平路交口"},{"KKBH":"6071310030000","HPHM":"车牌","JGSK":"2021-04-01 07:58:23.899","CDBH":"3","XSFX":"由东向西","XSFXDM":"1","KKMC":"中央大道与海旭道交口正向"},{"KKBH":"610256112","HPHM":"辽A0A6X3","JGSK":"2021-04-01 07:58:23.901","CDBH":"12","XSFX":"由北向南","XSFXDM":"4","KKMC":"中天大道与中津大道交口"},{"KKBH":"7205410040000","HPHM":"津DYT730","JGSK":"2021-04-01 07:58:23.936","CDBH":"2","XSFX":"由东向西","XSFXDM":"1","KKMC":"动漫环路东与动漫中路交口正向"},{"KKBH":"610256111","HPHM":"津RWF849","JGSK":"2021-04-01 07:58:23.943","CDBH":"7","XSFX":"由北向南","XSFXDM":"4","KKMC":"中天大道与和惠路交口"},{"KKBH":"720891004000","HPHM":"车牌","JGSK":"2021-04-01 07:58:23.946","CDBH":"9","XSFX":"由南向北","XSFXDM":"3","KKMC":"海博道与安平路交口"},{"KKBH":"610286127","HPHM":"冀CTA030","JGSK":"2021-04-01 07:58:23.981","CDBH":"5","XSFX":"由西向东","XSFXDM":"2","KKMC":"中津大道与和畅路交口"},{"KKBH":"610401004","HPHM":"冀B1F6X6","JGSK":"2021-04-01 07:58:23.983","CDBH":"1","XSFX":"由东向西","XSFXDM":"1","KKMC":"和畅路与和风路交口"},{"KKBH":"610266117","HPHM":"津D84505","JGSK":"2021-04-01 07:58:23.989","CDBH":"10","XSFX":"由北向南","XSFXDM":"4","KKMC":"中生大道与和韵路交口"},{"KKBH":"610266118","HPHM":"鲁AHK357","JGSK":"2021-04-01 07:58:24.018","CDBH":"10","XSFX":"由北向南","XSFXDM":"4","KKMC":"中生大道与和畅路交口"},{"KKBH":"610266117","HPHM":"津A3C367","JGSK":"2021-04-01 07:58:24.034","CDBH":"6","XSFX":"由西向东","XSFXDM":"2","KKMC":"中生大道与和韵路交口"},{"KKBH":"610276124","HPHM":"津JTG885","JGSK":"2021-04-01 07:58:24.039","CDBH":"11","XSFX":"由北向南","XSFXDM":"4","KKMC":"中新大道与中生大道交口"},{"KKBH":"610391007","HPHM":"津JGU578","JGSK":"2021-04-01 07:58:24.112","CDBH":"4","XSFX":"由西向东","XSFXDM":"2","KKMC":"和韵路与和风路交口"},{"KKBH":"610271008","HPHM":"津A02289F","JGSK":"2021-04-01 07:58:24.128","CDBH":"5","XSFX":"由北向南","XSFXDM":"4","KKMC":"中新大道与航母主题公园支路交口"},{"KKBH":"610401004","HPHM":"津RNQ978","JGSK":"2021-04-01 07:58:24.145","CDBH":"9","XSFX":"由南向北","XSFXDM":"3","KKMC":"和畅路与和风路交口"},{"KKBH":"720871002000","HPHM":"津AX8781","JGSK":"2021-04-01 07:58:24.176","CDBH":"6","XSFX":"由南向北","XSFXDM":"3","KKMC":"安正路与芳菲路交口"},{"KKBH":"610266118","HPHM":"津MQA179","JGSK":"2021-04-01 07:58:24.227","CDBH":"1","XSFX":"由东向西","XSFXDM":"1","KKMC":"中生大道与和畅路交口"},{"KKBH":"610256112","HPHM":"津ADE0755","JGSK":"2021-04-01 07:58:24.263","CDBH":"11","XSFX":"由北向南","XSFXDM":"4","KKMC":"中天大道与中津大道交口"},{"KKBH":"610276125","HPHM":"津A9H288","JGSK":"2021-04-01 07:58:24.303","CDBH":"7","XSFX":"由北向南","XSFXDM":"4","KKMC":"中新大道与和顺路交口"},{"KKBH":"720881002000","HPHM":"辽AC21S0","JGSK":"2021-04-01 07:58:24.326","CDBH":"9","XSFX":"由南向北","XSFXDM":"3","KKMC":"海旭道与安正路交口"},{"KKBH":"610256112","HPHM":"黑LKY596","JGSK":"2021-04-01 07:58:24.333","CDBH":"9","XSFX":"由南向北","XSFXDM":"3","KKMC":"中天大道与中津大道交口"},{"KKBH":"610276126","HPHM":"津KW7090","JGSK":"2021-04-01 07:58:24.382","CDBH":"8","XSFX":"由北向南","XSFXDM":"4","KKMC":"中新大道与和意路交口"},{"KKBH":"6071310030000","HPHM":"鲁R0R30A","JGSK":"2021-04-01 07:58:24.384","CDBH":"2","XSFX":"由东向西","XSFXDM":"1","KKMC":"中央大道与海旭道交口正向"},{"KKBH":"610391008","HPHM":"津KYU882","JGSK":"2021-04-01 07:58:24.403","CDBH":"2","XSFX":"由东向西","XSFXDM":"1","KKMC":"和韵路与和旭路交口"},{"KKBH":"720871002000","HPHM":"晋BUZ983","JGSK":"2021-04-01 07:58:24.418","CDBH":"8","XSFX":"由北向南","XSFXDM":"4","KKMC":"安正路与芳菲路交口"},{"KKBH":"610256115","HPHM":"津A5J836","JGSK":"2021-04-01 07:58:24.424","CDBH":"10","XSFX":"由北向南","XSFXDM":"4","KKMC":"中天大道与中生大道交口"},{"KKBH":"720881002000","HPHM":"津DWU058","JGSK":"2021-04-01 07:58:24.425","CDBH":"13","XSFX":"由北向南","XSFXDM":"4","KKMC":"海旭道与安正路交口"},{"KKBH":"610401004","HPHM":"鲁G373WW","JGSK":"2021-04-01 07:58:24.427","CDBH":"5","XSFX":"由西向东","XSFXDM":"2","KKMC":"和畅路与和风路交口"},{"KKBH":"610271009","HPHM":"车牌","JGSK":"2021-04-01 07:58:24.434","CDBH":"11","XSFX":"由北向南","XSFXDM":"4","KKMC":"中新大道与泰七路交口"},{"KKBH":"610401005","HPHM":"津AD72530","JGSK":"2021-04-01 07:58:24.449","CDBH":"7","XSFX":"由南向北","XSFXDM":"3","KKMC":"和畅路与和顺路交口"},{"KKBH":"610391006","HPHM":"津HWL218","JGSK":"2021-04-01 07:58:24.481","CDBH":"1","XSFX":"由东向西","XSFXDM":"1","KKMC":"和韵路与和意路交口"},{"KKBH":"610256112","HPHM":"津AD67707","JGSK":"2021-04-01 07:58:24.503","CDBH":"10","XSFX":"由北向南","XSFXDM":"4","KKMC":"中天大道与中津大道交口"},{"KKBH":"610256114","HPHM":"渝AU5W15","JGSK":"2021-04-01 07:58:24.622","CDBH":"5","XSFX":"由南向北","XSFXDM":"3","KKMC":"中天大道与和旭路交口"},{"KKBH":"720881002000","HPHM":"津DLG036","JGSK":"2021-04-01 07:58:24.664","CDBH":"12","XSFX":"由北向南","XSFXDM":"4","KKMC":"海旭道与安正路交口"},{"KKBH":"610391006","HPHM":"鲁Y28T67","JGSK":"2021-04-01 07:58:24.701","CDBH":"4","XSFX":"由西向东","XSFXDM":"2","KKMC":"和韵路与和意路交口"},{"KKBH":"610256114","HPHM":"豫EB0D25","JGSK":"2021-04-01 07:58:24.743","CDBH":"1","XSFX":"由西向东","XSFXDM":"2","KKMC":"中天大道与和旭路交口"},{"KKBH":"610286127","HPHM":"津A9V779","JGSK":"2021-04-01 07:58:24.853","CDBH":"2","XSFX":"由东向西","XSFXDM":"1","KKMC":"中津大道与和畅路交口"},{"KKBH":"720541004000","HPHM":"津DYE820","JGSK":"2021-04-01 07:58:24.879","CDBH":"1","XSFX":"由东向西","XSFXDM":"1","KKMC":"动漫环路东与动漫中路交口"},{"KKBH":"610256115","HPHM":"冀FLK295","JGSK":"2021-04-01 07:58:24.904","CDBH":"12","XSFX":"由北向南","XSFXDM":"4","KKMC":"中天大道与中生大道交口"},{"KKBH":"610271010","HPHM":"津NGC622","JGSK":"2021-04-01 07:58:24.906","CDBH":"4","XSFX":"由南向北","XSFXDM":"3","KKMC":"中新大道与华五路交口"},{"KKBH":"7205710010000","HPHM":"津A7L891","JGSK":"2021-04-01 07:58:25.01","CDBH":"1","XSFX":"由西向东","XSFXDM":"2","KKMC":"动漫东路与文一路交口正向"},{"KKBH":"610256114","HPHM":"津C92S18","JGSK":"2021-04-01 07:58:25.018","CDBH":"8","XSFX":"由北向南","XSFXDM":"4","KKMC":"中天大道与和旭路交口"},{"KKBH":"7208810020000","HPHM":"津C9C272","JGSK":"2021-04-01 07:58:25.032","CDBH":"6","XSFX":"由西向东","XSFXDM":"2","KKMC":"海旭道与安正路交口正向"},{"KKBH":"610391006","HPHM":"津GLS319","JGSK":"2021-04-01 07:58:25.041","CDBH":"2","XSFX":"由东向西","XSFXDM":"1","KKMC":"和韵路与和意路交口"},{"KKBH":"610251002","HPHM":"津A09895D","JGSK":"2021-04-01 07:58:25.087","CDBH":"3","XSFX":"由东向西","XSFXDM":"1","KKMC":"中天大道与和睦路交口"},{"KKBH":"610271009","HPHM":"津C69B28","JGSK":"2021-04-01 07:58:25.102","CDBH":"4","XSFX":"由西向东","XSFXDM":"2","KKMC":"中新大道与泰七路交口"},{"KKBH":"610276125","HPHM":"津JB6882","JGSK":"2021-04-01 07:58:25.102","CDBH":"8","XSFX":"由北向南","XSFXDM":"4","KKMC":"中新大道与和顺路交口"},{"KKBH":"610271009","HPHM":"津C028P8","JGSK":"2021-04-01 07:58:25.105","CDBH":"10","XSFX":"由北向南","XSFXDM":"4","KKMC":"中新大道与泰七路交口"},{"KKBH":"610266118","HPHM":"津RVM798","JGSK":"2021-04-01 07:58:25.137","CDBH":"4","XSFX":"由西向东","XSFXDM":"2","KKMC":"中生大道与和畅路交口"},{"KKBH":"720891003000","HPHM":"车牌","JGSK":"2021-04-01 07:58:25.139","CDBH":"6","XSFX":"由西向东","XSFXDM":"2","KKMC":"海博道与安正路交口"},{"KKBH":"720891004000","HPHM":"津R0N963","JGSK":"2021-04-01 07:58:25.153","CDBH":"4","XSFX":"由西向东","XSFXDM":"2","KKMC":"海博道与安平路交口"},{"KKBH":"610266122000","HPHM":"津HPD719","JGSK":"2021-04-01 07:58:25.177","CDBH":"2","XSFX":"由西向东","XSFXDM":"2","KKMC":"生态城中生大道故道河一桥西向东上桥处"},{"KKBH":"7208610030000","HPHM":"车牌","JGSK":"2021-04-01 07:58:25.197","CDBH":"10","XSFX":"由北向南","XSFXDM":"4","KKMC":"海晨道与安明路交口正向"},{"KKBH":"711","HPHM":"冀FF875J","JGSK":"2021-04-01 07:58:25.23","CDBH":"5","XSFX":"由南向北","XSFXDM":"3","KKMC":"不礼让行人中新大道与和旭路交口"},{"KKBH":"610256111","HPHM":"津RCR357","JGSK":"2021-04-01 07:58:25.26","CDBH":"5","XSFX":"由南向北","XSFXDM":"3","KKMC":"中天大道与和惠路交口"},{"KKBH":"610276125","HPHM":"津A22H67","JGSK":"2021-04-01 07:58:25.262","CDBH":"5","XSFX":"由南向北","XSFXDM":"3","KKMC":"中新大道与和顺路交口"},{"KKBH":"610276125","HPHM":"津MTY155","JGSK":"2021-04-01 07:58:25.263","CDBH":"4","XSFX":"由南向北","XSFXDM":"3","KKMC":"中新大道与和顺路交口"},{"KKBH":"7208910080000","HPHM":"鲁P17W87","JGSK":"2021-04-01 07:58:25.271","CDBH":"5","XSFX":"由西向东","XSFXDM":"2","KKMC":"海博道与荣盛路交口正向"},{"KKBH":"7208710020000","HPHM":"津DMX226","JGSK":"2021-04-01 07:58:25.279","CDBH":"9","XSFX":"由北向南","XSFXDM":"4","KKMC":"安正路与芳菲路交口正向"},{"KKBH":"610391007","HPHM":"冀B1N7F6","JGSK":"2021-04-01 07:58:25.307","CDBH":"2","XSFX":"由东向西","XSFXDM":"1","KKMC":"和韵路与和风路交口"},{"KKBH":"7208810020000","HPHM":"津NDY356","JGSK":"2021-04-01 07:58:25.309","CDBH":"10","XSFX":"由南向北","XSFXDM":"3","KKMC":"海旭道与安正路交口正向"},{"KKBH":"7208810020000","HPHM":"津A5F503","JGSK":"2021-04-01 07:58:25.323","CDBH":"12","XSFX":"由北向南","XSFXDM":"4","KKMC":"海旭道与安正路交口正向"},{"KKBH":"610256115","HPHM":"津HFH630","JGSK":"2021-04-01 07:58:25.342","CDBH":"10","XSFX":"由北向南","XSFXDM":"4","KKMC":"中天大道与中生大道交口"},{"KKBH":"720821003000","HPHM":"津GZP288","JGSK":"2021-04-01 07:58:25.494","CDBH":"1","XSFX":"由东向西","XSFXDM":"1","KKMC":"动漫西路与动漫南路交口"},{"KKBH":"610256112","HPHM":"津A6H735","JGSK":"2021-04-01 07:58:25.502","CDBH":"7","XSFX":"由南向北","XSFXDM":"3","KKMC":"中天大道与中津大道交口"},{"KKBH":"610401005","HPHM":"津AD72530","JGSK":"2021-04-01 07:58:25.509","CDBH":"8","XSFX":"由南向北","XSFXDM":"3","KKMC":"和畅路与和顺路交口"},{"KKBH":"610276126","HPHM":"冀J63U25","JGSK":"2021-04-01 07:58:25.524","CDBH":"5","XSFX":"由南向北","XSFXDM":"3","KKMC":"中新大道与和意路交口"},{"KKBH":"610271008","HPHM":"车牌","JGSK":"2021-04-01 07:58:25.53","CDBH":"2","XSFX":"由南向北","XSFXDM":"3","KKMC":"中新大道与航母主题公园支路交口"},{"KKBH":"610251002","HPHM":"冀J7BM57","JGSK":"2021-04-01 07:58:25.59","CDBH":"1","XSFX":"由东向西","XSFXDM":"1","KKMC":"中天大道与和睦路交口"},{"KKBH":"610401005","HPHM":"辽A9H03B","JGSK":"2021-04-01 07:58:25.591","CDBH":"10","XSFX":"由北向南","XSFXDM":"4","KKMC":"和畅路与和顺路交口"},{"KKBH":"610266118","HPHM":"津KC3387","JGSK":"2021-04-01 07:58:25.672","CDBH":"8","XSFX":"由南向北","XSFXDM":"3","KKMC":"中生大道与和畅路交口"},{"KKBH":"7205610020000","HPHM":"津KEH887","JGSK":"2021-04-01 07:58:25.674","CDBH":"1","XSFX":"由东向西","XSFXDM":"1","KKMC":"动漫北路与文三路交口正向"},{"KKBH":"6102610040000","HPHM":"津NHJ418","JGSK":"2021-04-01 07:58:25.682","CDBH":"4","XSFX":"由南向北","XSFXDM":"3","KKMC":"中生大道与静湖西路（北侧）正向"},{"KKBH":"610256115","HPHM":"津HYV680","JGSK":"2021-04-01 07:58:25.742","CDBH":"11","XSFX":"由北向南","XSFXDM":"4","KKMC":"中天大道与中生大道交口"},{"KKBH":"720881005000","HPHM":"鲁NF0220","JGSK":"2021-04-01 07:58:25.874","CDBH":"4","XSFX":"由西向东","XSFXDM":"2","KKMC":"海旭道与明盛路交口"},{"KKBH":"610256111","HPHM":"津NQ8957","JGSK":"2021-04-01 07:58:25.943","CDBH":"2","XSFX":"由西向东","XSFXDM":"2","KKMC":"中天大道与和惠路交口"},{"KKBH":"7208810020000","HPHM":"津HHY505","JGSK":"2021-04-01 07:58:25.968","CDBH":"13","XSFX":"由北向南","XSFXDM":"4","KKMC":"海旭道与安正路交口正向"},{"KKBH":"6071310030000","HPHM":"车牌","JGSK":"2021-04-01 07:58:26.009","CDBH":"3","XSFX":"由东向西","XSFXDM":"1","KKMC":"中央大道与海旭道交口正向"},{"KKBH":"610276125","HPHM":"津RZM562","JGSK":"2021-04-01 07:58:26.06","CDBH":"7","XSFX":"由北向南","XSFXDM":"4","KKMC":"中新大道与和顺路交口"},{"KKBH":"610256112","HPHM":"蒙A208BP","JGSK":"2021-04-01 07:58:26.108","CDBH":"11","XSFX":"由北向南","XSFXDM":"4","KKMC":"中天大道与中津大道交口"},{"KKBH":"7208810020000","HPHM":"津HPK778","JGSK":"2021-04-01 07:58:26.119","CDBH":"5","XSFX":"由西向东","XSFXDM":"2","KKMC":"海旭道与安正路交口正向"},{"KKBH":"610276124","HPHM":"冀BV2158","JGSK":"2021-04-01 07:58:26.13","CDBH":"7","XSFX":"由南向北","XSFXDM":"3","KKMC":"中新大道与中生大道交口"},{"KKBH":"610276125","HPHM":"津ACB971","JGSK":"2021-04-01 07:58:26.143","CDBH":"5","XSFX":"由南向北","XSFXDM":"3","KKMC":"中新大道与和顺路交口"},{"KKBH":"610256116","HPHM":"津JU9293","JGSK":"2021-04-01 07:58:26.145","CDBH":"5","XSFX":"由西向东","XSFXDM":"2","KKMC":"中天大道与和顺路交口"},{"KKBH":"720881002000","HPHM":"鲁NNT112","JGSK":"2021-04-01 07:58:26.165","CDBH":"10","XSFX":"由南向北","XSFXDM":"3","KKMC":"海旭道与安正路交口"},{"KKBH":"7208910030000","HPHM":"车牌","JGSK":"2021-04-01 07:58:26.185","CDBH":"2","XSFX":"由东向西","XSFXDM":"1","KKMC":"海博道与安正路交口正向"},{"KKBH":"610276124","HPHM":"津KH2155","JGSK":"2021-04-01 07:58:26.289","CDBH":"8","XSFX":"由南向北","XSFXDM":"3","KKMC":"中新大道与中生大道交口"},{"KKBH":"720891003000","HPHM":"车牌","JGSK":"2021-04-01 07:58:26.296","CDBH":"2","XSFX":"由东向西","XSFXDM":"1","KKMC":"海博道与安正路交口"},{"KKBH":"720891003000","HPHM":"津RRK625","JGSK":"2021-04-01 07:58:26.31","CDBH":"7","XSFX":"由南向北","XSFXDM":"3","KKMC":"海博道与安正路交口"},{"KKBH":"610391007","HPHM":"津A9V355","JGSK":"2021-04-01 07:58:26.502","CDBH":"9","XSFX":"由南向北","XSFXDM":"3","KKMC":"和韵路与和风路交口"},{"KKBH":"7208610030000","HPHM":"车牌","JGSK":"2021-04-01 07:58:26.516","CDBH":"8","XSFX":"由南向北","XSFXDM":"3","KKMC":"海晨道与安明路交口正向"},{"KKBH":"610276126","HPHM":"津RFG528","JGSK":"2021-04-01 07:58:26.525","CDBH":"4","XSFX":"由南向北","XSFXDM":"3","KKMC":"中新大道与和意路交口"},{"KKBH":"7208910030000","HPHM":"津HEQ117","JGSK":"2021-04-01 07:58:26.533","CDBH":"4","XSFX":"由西向东","XSFXDM":"2","KKMC":"海博道与安正路交口正向"},{"KKBH":"720891003000","HPHM":"津AF58550","JGSK":"2021-04-01 07:58:26.547","CDBH":"2","XSFX":"由东向西","XSFXDM":"1","KKMC":"海博道与安正路交口"},{"KKBH":"610276126","HPHM":"冀FS888R","JGSK":"2021-04-01 07:58:26.565","CDBH":"4","XSFX":"由南向北","XSFXDM":"3","KKMC":"中新大道与和意路交口"},{"KKBH":"610261004000","HPHM":"津AH1302","JGSK":"2021-04-01 07:58:26.568","CDBH":"2","XSFX":"由南向北","XSFXDM":"3","KKMC":"中生大道与静湖西路（北侧）"},{"KKBH":"7208910030000","HPHM":"渝AN5186","JGSK":"2021-04-01 07:58:26.571","CDBH":"11","XSFX":"由北向南","XSFXDM":"4","KKMC":"海博道与安正路交口正向"},{"KKBH":"720891006000","HPHM":"京ADS6897","JGSK":"2021-04-01 07:58:26.599","CDBH":"3","XSFX":"由东向西","XSFXDM":"1","KKMC":"海博道与永盛路交口"},{"KKBH":"7208710020000","HPHM":"津C153D1","JGSK":"2021-04-01 07:58:26.659","CDBH":"8","XSFX":"由北向南","XSFXDM":"4","KKMC":"安正路与芳菲路交口正向"},{"KKBH":"720881002000","HPHM":"吉DL7579","JGSK":"2021-04-01 07:58:26.666","CDBH":"12","XSFX":"由北向南","XSFXDM":"4","KKMC":"海旭道与安正路交口"},{"KKBH":"610256115","HPHM":"津NAB019","JGSK":"2021-04-01 07:58:26.744","CDBH":"12","XSFX":"由北向南","XSFXDM":"4","KKMC":"中天大道与中生大道交口"},{"KKBH":"610391007","HPHM":"津RKN917","JGSK":"2021-04-01 07:58:26.763","CDBH":"2","XSFX":"由东向西","XSFXDM":"1","KKMC":"和韵路与和风路交口"},{"KKBH":"720561002000","HPHM":"豫HYU217","JGSK":"2021-04-01 07:58:26.79","CDBH":"1","XSFX":"由东向西","XSFXDM":"1","KKMC":"动漫北路与文三路交口"},{"KKBH":"610271010","HPHM":"津H53550","JGSK":"2021-04-01 07:58:26.815","CDBH":"4","XSFX":"由南向北","XSFXDM":"3","KKMC":"中新大道与华五路交口"},{"KKBH":"7208610030000","HPHM":"辽C631F2","JGSK":"2021-04-01 07:58:26.9","CDBH":"7","XSFX":"由南向北","XSFXDM":"3","KKMC":"海晨道与安明路交口正向"},{"KKBH":"720881002000","HPHM":"吉AM35W8","JGSK":"2021-04-01 07:58:26.933","CDBH":"7","XSFX":"由西向东","XSFXDM":"2","KKMC":"海旭道与安正路交口"},{"KKBH":"610401005","HPHM":"鲁MF511Q","JGSK":"2021-04-01 07:58:26.947","CDBH":"6","XSFX":"由西向东","XSFXDM":"2","KKMC":"和畅路与和顺路交口"},{"KKBH":"610276126","HPHM":"津HW5515","JGSK":"2021-04-01 07:58:26.956","CDBH":"2","XSFX":"由东向西","XSFXDM":"1","KKMC":"中新大道与和意路交口"},{"KKBH":"7209010020000","HPHM":"冀TL5K70","JGSK":"2021-04-01 07:58:26.99","CDBH":"1","XSFX":"由东向西","XSFXDM":"1","KKMC":"玉林道与安正路交口正向"},{"KKBH":"7208810020000","HPHM":"鲁AY8H06","JGSK":"2021-04-01 07:58:27.017","CDBH":"13","XSFX":"由北向南","XSFXDM":"4","KKMC":"海旭道与安正路交口正向"},{"KKBH":"610256114","HPHM":"津H11832","JGSK":"2021-04-01 07:58:27.104","CDBH":"8","XSFX":"由北向南","XSFXDM":"4","KKMC":"中天大道与和旭路交口"},{"KKBH":"610256115","HPHM":"津D66390","JGSK":"2021-04-01 07:58:27.124","CDBH":"10","XSFX":"由北向南","XSFXDM":"4","KKMC":"中天大道与中生大道交口"},{"KKBH":"7208810020000","HPHM":"津FRV007","JGSK":"2021-04-01 07:58:27.147","CDBH":"10","XSFX":"由南向北","XSFXDM":"3","KKMC":"海旭道与安正路交口正向"},{"KKBH":"720891004000","HPHM":"车牌","JGSK":"2021-04-01 07:58:27.149","CDBH":"8","XSFX":"由南向北","XSFXDM":"3","KKMC":"海博道与安平路交口"},{"KKBH":"610271009","HPHM":"津RMD949","JGSK":"2021-04-01 07:58:27.185","CDBH":"11","XSFX":"由北向南","XSFXDM":"4","KKMC":"中新大道与泰七路交口"},{"KKBH":"610401005","HPHM":"津C7Y898","JGSK":"2021-04-01 07:58:27.259","CDBH":"10","XSFX":"由北向南","XSFXDM":"4","KKMC":"和畅路与和顺路交口"},{"KKBH":"610391006","HPHM":"津KYR103","JGSK":"2021-04-01 07:58:27.281","CDBH":"1","XSFX":"由东向西","XSFXDM":"1","KKMC":"和韵路与和意路交口"},{"KKBH":"740011002000","HPHM":"蒙B227UD","JGSK":"2021-04-01 07:58:27.345","CDBH":"14","XSFX":"由北向南","XSFXDM":"4","KKMC":"静湖南路与华一路交口"},{"KKBH":"610266118","HPHM":"津JLC526","JGSK":"2021-04-01 07:58:27.393","CDBH":"2","XSFX":"由东向西","XSFXDM":"1","KKMC":"中生大道与和畅路交口"},{"KKBH":"610401004","HPHM":"津C162H9","JGSK":"2021-04-01 07:58:27.399","CDBH":"2","XSFX":"由东向西","XSFXDM":"1","KKMC":"和畅路与和风路交口"},{"KKBH":"610256115","HPHM":"津RFC352","JGSK":"2021-04-01 07:58:27.404","CDBH":"4","XSFX":"由西向东","XSFXDM":"2","KKMC":"中天大道与中生大道交口"},{"KKBH":"7205410040000","HPHM":"冀B5S8U6","JGSK":"2021-04-01 07:58:27.405","CDBH":"2","XSFX":"由东向西","XSFXDM":"1","KKMC":"动漫环路东与动漫中路交口正向"},{"KKBH":"720881002000","HPHM":"冀BL919T","JGSK":"2021-04-01 07:58:27.422","CDBH":"6","XSFX":"由西向东","XSFXDM":"2","KKMC":"海旭道与安正路交口"},{"KKBH":"6071310030000","HPHM":"冀CEM291","JGSK":"2021-04-01 07:58:27.449","CDBH":"2","XSFX":"由东向西","XSFXDM":"1","KKMC":"中央大道与海旭道交口正向"},{"KKBH":"720891004000","HPHM":"冀B8B0N1","JGSK":"2021-04-01 07:58:27.472","CDBH":"4","XSFX":"由西向东","XSFXDM":"2","KKMC":"海博道与安平路交口"},{"KKBH":"7208810020000","HPHM":"津JBM378","JGSK":"2021-04-01 07:58:27.494","CDBH":"12","XSFX":"由北向南","XSFXDM":"4","KKMC":"海旭道与安正路交口正向"},{"KKBH":"720891003000","HPHM":"车牌","JGSK":"2021-04-01 07:58:27.622","CDBH":"6","XSFX":"由西向东","XSFXDM":"2","KKMC":"海博道与安正路交口"},{"KKBH":"610256115","HPHM":"津A19M25","JGSK":"2021-04-01 07:58:27.624","CDBH":"10","XSFX":"由北向南","XSFXDM":"4","KKMC":"中天大道与中生大道交口"},{"KKBH":"610256112","HPHM":"津B02962","JGSK":"2021-04-01 07:58:27.627","CDBH":"9","XSFX":"由南向北","XSFXDM":"3","KKMC":"中天大道与中津大道交口"},{"KKBH":"610256114","HPHM":"津JJ0082","JGSK":"2021-04-01 07:58:27.678","CDBH":"9","XSFX":"由北向南","XSFXDM":"4","KKMC":"中天大道与和旭路交口"},{"KKBH":"7208710020000","HPHM":"冀B6X2C2","JGSK":"2021-04-01 07:58:27.697","CDBH":"5","XSFX":"由南向北","XSFXDM":"3","KKMC":"安正路与芳菲路交口正向"},{"KKBH":"610256115","HPHM":"冀BL912K","JGSK":"2021-04-01 07:58:27.711","CDBH":"5","XSFX":"由西向东","XSFXDM":"2","KKMC":"中天大道与中生大道交口"},{"KKBH":"610256115","HPHM":"津NXW168","JGSK":"2021-04-01 07:58:27.725","CDBH":"10","XSFX":"由北向南","XSFXDM":"4","KKMC":"中天大道与中生大道交口"},{"KKBH":"610261003000","HPHM":"津D38277","JGSK":"2021-04-01 07:58:27.756","CDBH":"17","XSFX":"由北向南","XSFXDM":"4","KKMC":"中生大道与静湖南路交口"},{"KKBH":"7208910030000","HPHM":"车牌","JGSK":"2021-04-01 07:58:27.804","CDBH":"2","XSFX":"由东向西","XSFXDM":"1","KKMC":"海博道与安正路交口正向"},{"KKBH":"610276126","HPHM":"津KW7090","JGSK":"2021-04-01 07:58:27.813","CDBH":"8","XSFX":"由北向南","XSFXDM":"4","KKMC":"中新大道与和意路交口"},{"KKBH":"610256114","HPHM":"鄂N6LH29","JGSK":"2021-04-01 07:58:27.846","CDBH":"2","XSFX":"由西向东","XSFXDM":"2","KKMC":"中天大道与和旭路交口"},{"KKBH":"610256112","HPHM":"津A6H735","JGSK":"2021-04-01 07:58:27.855","CDBH":"8","XSFX":"由南向北","XSFXDM":"3","KKMC":"中天大道与中津大道交口"},{"KKBH":"610401005","HPHM":"辽A9H03B","JGSK":"2021-04-01 07:58:27.87","CDBH":"11","XSFX":"由北向南","XSFXDM":"4","KKMC":"和畅路与和顺路交口"},{"KKBH":"610256113","HPHM":"冀BN060H","JGSK":"2021-04-01 07:58:27.986","CDBH":"2","XSFX":"由西向东","XSFXDM":"2","KKMC":"中天大道与和风路交口"},{"KKBH":"720871002000","HPHM":"津DJK388","JGSK":"2021-04-01 07:58:28.018","CDBH":"8","XSFX":"由北向南","XSFXDM":"4","KKMC":"安正路与芳菲路交口"},{"KKBH":"610256112","HPHM":"津A8P087","JGSK":"2021-04-01 07:58:28.029","CDBH":"8","XSFX":"由南向北","XSFXDM":"3","KKMC":"中天大道与中津大道交口"},{"KKBH":"7280310060000","HPHM":"车牌","JGSK":"2021-04-01 07:58:28.033","CDBH":"2","XSFX":"由东向西","XSFXDM":"1","KKMC":"动漫中路与文三路交口正向"},{"KKBH":"610391006","HPHM":"鲁Y28T67","JGSK":"2021-04-01 07:58:28.047","CDBH":"4","XSFX":"由西向东","XSFXDM":"2","KKMC":"和韵路与和意路交口"},{"KKBH":"610271008","HPHM":"车牌","JGSK":"2021-04-01 07:58:28.123","CDBH":"5","XSFX":"由北向南","XSFXDM":"4","KKMC":"中新大道与航母主题公园支路交口"},{"KKBH":"720891004000","HPHM":"车牌","JGSK":"2021-04-01 07:58:28.19","CDBH":"8","XSFX":"由南向北","XSFXDM":"3","KKMC":"海博道与安平路交口"},{"KKBH":"610271009","HPHM":"津FBW620","JGSK":"2021-04-01 07:58:28.195","CDBH":"7","XSFX":"由南向北","XSFXDM":"3","KKMC":"中新大道与泰七路交口"},{"KKBH":"610271010","HPHM":"津NGC622","JGSK":"2021-04-01 07:58:28.204","CDBH":"4","XSFX":"由南向北","XSFXDM":"3","KKMC":"中新大道与华五路交口"},{"KKBH":"720881002000","HPHM":"津AF13080","JGSK":"2021-04-01 07:58:28.343","CDBH":"12","XSFX":"由北向南","XSFXDM":"4","KKMC":"海旭道与安正路交口"},{"KKBH":"610276124","HPHM":"津ME3301","JGSK":"2021-04-01 07:58:28.344","CDBH":"10","XSFX":"由北向南","XSFXDM":"4","KKMC":"中新大道与中生大道交口"},{"KKBH":"610266117","HPHM":"津HG2738","JGSK":"2021-04-01 07:58:28.344","CDBH":"10","XSFX":"由北向南","XSFXDM":"4","KKMC":"中生大道与和韵路交口"},{"KKBH":"7208710020000","HPHM":"津AY2505","JGSK":"2021-04-01 07:58:28.37","CDBH":"9","XSFX":"由北向南","XSFXDM":"4","KKMC":"安正路与芳菲路交口正向"},{"KKBH":"610256115","HPHM":"津GFS289","JGSK":"2021-04-01 07:58:28.504","CDBH":"12","XSFX":"由北向南","XSFXDM":"4","KKMC":"中天大道与中生大道交口"},{"KKBH":"610256112","HPHM":"津C900A9","JGSK":"2021-04-01 07:58:28.508","CDBH":"11","XSFX":"由北向南","XSFXDM":"4","KKMC":"中天大道与中津大道交口"},{"KKBH":"610256112","HPHM":"津NTJ626","JGSK":"2021-04-01 07:58:28.509","CDBH":"10","XSFX":"由北向南","XSFXDM":"4","KKMC":"中天大道与中津大道交口"},{"KKBH":"6071310030000","HPHM":"车牌","JGSK":"2021-04-01 07:58:28.525","CDBH":"3","XSFX":"由东向西","XSFXDM":"1","KKMC":"中央大道与海旭道交口正向"},{"KKBH":"610256114","HPHM":"鄂SF6D88","JGSK":"2021-04-01 07:58:28.541","CDBH":"5","XSFX":"由南向北","XSFXDM":"3","KKMC":"中天大道与和旭路交口"},{"KKBH":"610271009","HPHM":"鲁NH075W","JGSK":"2021-04-01 07:58:28.631","CDBH":"10","XSFX":"由北向南","XSFXDM":"4","KKMC":"中新大道与泰七路交口"},{"KKBH":"7208910030000","HPHM":"津C3F012","JGSK":"2021-04-01 07:58:28.638","CDBH":"4","XSFX":"由西向东","XSFXDM":"2","KKMC":"海博道与安正路交口正向"},{"KKBH":"610251002","HPHM":"津AR9766","JGSK":"2021-04-01 07:58:28.692","CDBH":"1","XSFX":"由东向西","XSFXDM":"1","KKMC":"中天大道与和睦路交口"},{"KKBH":"720891008000","HPHM":"津A3E806","JGSK":"2021-04-01 07:58:28.72","CDBH":"5","XSFX":"由西向东","XSFXDM":"2","KKMC":"海博道与荣盛路交口"},{"KKBH":"610266118","HPHM":"津JLC526","JGSK":"2021-04-01 07:58:28.786","CDBH":"3","XSFX":"由东向西","XSFXDM":"1","KKMC":"中生大道与和畅路交口"},{"KKBH":"720571001000","HPHM":"津ADF8208","JGSK":"2021-04-01 07:58:28.964","CDBH":"5","XSFX":"由北向南","XSFXDM":"4","KKMC":"动漫东路与文一路交口"},{"KKBH":"7208810020000","HPHM":"津A21S96","JGSK":"2021-04-01 07:58:28.978","CDBH":"13","XSFX":"由北向南","XSFXDM":"4","KKMC":"海旭道与安正路交口正向"},{"KKBH":"610401004","HPHM":"冀B1F6X6","JGSK":"2021-04-01 07:58:29.079","CDBH":"2","XSFX":"由东向西","XSFXDM":"1","KKMC":"和畅路与和风路交口"},{"KKBH":"610276125","HPHM":"津A22H67","JGSK":"2021-04-01 07:58:29.108","CDBH":"5","XSFX":"由南向北","XSFXDM":"3","KKMC":"中新大道与和顺路交口"},{"KKBH":"610271010","HPHM":"津AF22317","JGSK":"2021-04-01 07:58:29.119","CDBH":"7","XSFX":"由北向南","XSFXDM":"4","KKMC":"中新大道与华五路交口"},{"KKBH":"610256111","HPHM":"津C157G0","JGSK":"2021-04-01 07:58:29.281","CDBH":"7","XSFX":"由北向南","XSFXDM":"4","KKMC":"中天大道与和惠路交口"},{"KKBH":"610256112","HPHM":"黑E77291","JGSK":"2021-04-01 07:58:29.406","CDBH":"9","XSFX":"由南向北","XSFXDM":"3","KKMC":"中天大道与中津大道交口"},{"KKBH":"610276126","HPHM":"津J56750","JGSK":"2021-04-01 07:58:29.412","CDBH":"2","XSFX":"由东向西","XSFXDM":"1","KKMC":"中新大道与和意路交口"},{"KKBH":"610266118","HPHM":"津C37G21","JGSK":"2021-04-01 07:58:29.427","CDBH":"8","XSFX":"由南向北","XSFXDM":"3","KKMC":"中生大道与和畅路交口"},{"KKBH":"610276125","HPHM":"津A8N668","JGSK":"2021-04-01 07:58:29.488","CDBH":"7","XSFX":"由北向南","XSFXDM":"4","KKMC":"中新大道与和顺路交口"},{"KKBH":"720881002000","HPHM":"津C091C4","JGSK":"2021-04-01 07:58:29.526","CDBH":"9","XSFX":"由南向北","XSFXDM":"3","KKMC":"海旭道与安正路交口"},{"KKBH":"610266117","HPHM":"冀B24D51","JGSK":"2021-04-01 07:58:29.543","CDBH":"10","XSFX":"由北向南","XSFXDM":"4","KKMC":"中生大道与和韵路交口"},{"KKBH":"610401005","HPHM":"津C7Y898","JGSK":"2021-04-01 07:58:29.551","CDBH":"11","XSFX":"由北向南","XSFXDM":"4","KKMC":"和畅路与和顺路交口"},{"KKBH":"720891003000","HPHM":"甘BWV303","JGSK":"2021-04-01 07:58:29.576","CDBH":"3","XSFX":"由东向西","XSFXDM":"1","KKMC":"海博道与安正路交口"},{"KKBH":"610276126","HPHM":"津RFG528","JGSK":"2021-04-01 07:58:29.605","CDBH":"4","XSFX":"由南向北","XSFXDM":"3","KKMC":"中新大道与和意路交口"},{"KKBH":"720871002000","HPHM":"津DMX226","JGSK":"2021-04-01 07:58:29.639","CDBH":"9","XSFX":"由北向南","XSFXDM":"4","KKMC":"安正路与芳菲路交口"},{"KKBH":"7205410050000","HPHM":"车牌","JGSK":"2021-04-01 07:58:29.641","CDBH":"7","XSFX":"由北向南","XSFXDM":"4","KKMC":"动漫环路东与动漫西路交口正向"},{"KKBH":"610276125","HPHM":"津RZM562","JGSK":"2021-04-01 07:58:29.663","CDBH":"7","XSFX":"由北向南","XSFXDM":"4","KKMC":"中新大道与和顺路交口"},{"KKBH":"6102610030000","HPHM":"津C20M28","JGSK":"2021-04-01 07:58:29.668","CDBH":"8","XSFX":"由北向南","XSFXDM":"4","KKMC":"中生大道与静湖南路交口正向"},{"KKBH":"610271009","HPHM":"冀B42Y08","JGSK":"2021-04-01 07:58:29.676","CDBH":"4","XSFX":"由西向东","XSFXDM":"2","KKMC":"中新大道与泰七路交口"},{"KKBH":"610256112","HPHM":"京N8GD10","JGSK":"2021-04-01 07:58:29.721","CDBH":"1","XSFX":"由东向西","XSFXDM":"1","KKMC":"中天大道与中津大道交口"},{"KKBH":"720871002000","HPHM":"津E16354","JGSK":"2021-04-01 07:58:29.746","CDBH":"3","XSFX":"由西向东","XSFXDM":"2","KKMC":"安正路与芳菲路交口"},{"KKBH":"610401004","HPHM":"鲁JAG613","JGSK":"2021-04-01 07:58:29.762","CDBH":"1","XSFX":"由东向西","XSFXDM":"1","KKMC":"和畅路与和风路交口"},{"KKBH":"610401005","HPHM":"津NYP990","JGSK":"2021-04-01 07:58:29.779","CDBH":"1","XSFX":"由东向西","XSFXDM":"1","KKMC":"和畅路与和顺路交口"},{"KKBH":"610256115","HPHM":"鲁SCN505","JGSK":"2021-04-01 07:58:29.787","CDBH":"11","XSFX":"由北向南","XSFXDM":"4","KKMC":"中天大道与中生大道交口"},{"KKBH":"610391006","HPHM":"津K1K515","JGSK":"2021-04-01 07:58:29.808","CDBH":"5","XSFX":"由西向东","XSFXDM":"2","KKMC":"和韵路与和意路交口"},{"KKBH":"720861003000","HPHM":"冀B0B7H9","JGSK":"2021-04-01 07:58:29.86","CDBH":"4","XSFX":"由西向东","XSFXDM":"2","KKMC":"海晨道与安明路交口"},{"KKBH":"720891004000","HPHM":"车牌","JGSK":"2021-04-01 07:58:29.875","CDBH":"4","XSFX":"由西向东","XSFXDM":"2","KKMC":"海博道与安平路交口"},{"KKBH":"610391006","HPHM":"闽AF08955","JGSK":"2021-04-01 07:58:29.921","CDBH":"1","XSFX":"由东向西","XSFXDM":"1","KKMC":"和韵路与和意路交口"},{"KKBH":"720881002000","HPHM":"津HHY505","JGSK":"2021-04-01 07:58:29.942","CDBH":"13","XSFX":"由北向南","XSFXDM":"4","KKMC":"海旭道与安正路交口"},{"KKBH":"610256115","HPHM":"津A9B271","JGSK":"2021-04-01 07:58:29.964","CDBH":"6","XSFX":"由西向东","XSFXDM":"2","KKMC":"中天大道与中生大道交口"},{"KKBH":"720891003000","HPHM":"车牌","JGSK":"2021-04-01 07:58:30.022","CDBH":"6","XSFX":"由西向东","XSFXDM":"2","KKMC":"海博道与安正路交口"},{"KKBH":"610266117","HPHM":"津NZ3201","JGSK":"2021-04-01 07:58:30.034","CDBH":"11","XSFX":"由北向南","XSFXDM":"4","KKMC":"中生大道与和韵路交口"},{"KKBH":"720871002000","HPHM":"津KSX905","JGSK":"2021-04-01 07:58:30.039","CDBH":"8","XSFX":"由北向南","XSFXDM":"4","KKMC":"安正路与芳菲路交口"},{"KKBH":"720881002000","HPHM":"冀A343ZC","JGSK":"2021-04-01 07:58:30.105","CDBH":"12","XSFX":"由北向南","XSFXDM":"4","KKMC":"海旭道与安正路交口"},{"KKBH":"610271010","HPHM":"津H53550","JGSK":"2021-04-01 07:58:30.124","CDBH":"4","XSFX":"由南向北","XSFXDM":"3","KKMC":"中新大道与华五路交口"},{"KKBH":"610256112","HPHM":"津HYV605","JGSK":"2021-04-01 07:58:30.171","CDBH":"8","XSFX":"由南向北","XSFXDM":"3","KKMC":"中天大道与中津大道交口"},{"KKBH":"610256112","HPHM":"津NTR169","JGSK":"2021-04-01 07:58:30.179","CDBH":"2","XSFX":"由东向西","XSFXDM":"1","KKMC":"中天大道与中津大道交口"},{"KKBH":"610276124","HPHM":"津N73155","JGSK":"2021-04-01 07:58:30.214","CDBH":"7","XSFX":"由南向北","XSFXDM":"3","KKMC":"中新大道与中生大道交口"},{"KKBH":"7208810020000","HPHM":"津AX8781","JGSK":"2021-04-01 07:58:30.242","CDBH":"10","XSFX":"由南向北","XSFXDM":"3","KKMC":"海旭道与安正路交口正向"},{"KKBH":"6071310030000","HPHM":"津RMX666","JGSK":"2021-04-01 07:58:30.268","CDBH":"2","XSFX":"由东向西","XSFXDM":"1","KKMC":"中央大道与海旭道交口正向"},{"KKBH":"610256112","HPHM":"津A8P087","JGSK":"2021-04-01 07:58:30.334","CDBH":"9","XSFX":"由南向北","XSFXDM":"3","KKMC":"中天大道与中津大道交口"},{"KKBH":"610256115","HPHM":"冀D935SH","JGSK":"2021-04-01 07:58:30.422","CDBH":"10","XSFX":"由北向南","XSFXDM":"4","KKMC":"中天大道与中生大道交口"},{"KKBH":"711","HPHM":"津JKH525","JGSK":"2021-04-01 07:58:30.433","CDBH":"8","XSFX":"由北向南","XSFXDM":"4","KKMC":"不礼让行人中新大道与和旭路交口"},{"KKBH":"610266118","HPHM":"津RJN321","JGSK":"2021-04-01 07:58:30.535","CDBH":"2","XSFX":"由东向西","XSFXDM":"1","KKMC":"中生大道与和畅路交口"},{"KKBH":"7208910030000","HPHM":"车牌","JGSK":"2021-04-01 07:58:30.544","CDBH":"3","XSFX":"由东向西","XSFXDM":"1","KKMC":"海博道与安正路交口正向"},{"KKBH":"7208810020000","HPHM":"津C089N9","JGSK":"2021-04-01 07:58:30.58","CDBH":"12","XSFX":"由北向南","XSFXDM":"4","KKMC":"海旭道与安正路交口正向"},{"KKBH":"610271008","HPHM":"津ADB1368","JGSK":"2021-04-01 07:58:30.592","CDBH":"4","XSFX":"由北向南","XSFXDM":"4","KKMC":"中新大道与航母主题公园支路交口"},{"KKBH":"610401005","HPHM":"津DHP896","JGSK":"2021-04-01 07:58:30.597","CDBH":"7","XSFX":"由南向北","XSFXDM":"3","KKMC":"和畅路与和顺路交口"},{"KKBH":"720891003000","HPHM":"冀B8141X","JGSK":"2021-04-01 07:58:30.631","CDBH":"7","XSFX":"由南向北","XSFXDM":"3","KKMC":"海博道与安正路交口"},{"KKBH":"720561002000","HPHM":"豫KEH887","JGSK":"2021-04-01 07:58:30.71","CDBH":"1","XSFX":"由东向西","XSFXDM":"1","KKMC":"动漫北路与文三路交口"},{"KKBH":"610261004000","HPHM":"冀B596N1","JGSK":"2021-04-01 07:58:30.726","CDBH":"3","XSFX":"由南向北","XSFXDM":"3","KKMC":"中生大道与静湖西路（北侧）"},{"KKBH":"610256113","HPHM":"吉BSH516","JGSK":"2021-04-01 07:58:30.732","CDBH":"1","XSFX":"由西向东","XSFXDM":"2","KKMC":"中天大道与和风路交口"},{"KKBH":"7208710020000","HPHM":"津DWU058","JGSK":"2021-04-01 07:58:30.834","CDBH":"8","XSFX":"由北向南","XSFXDM":"4","KKMC":"安正路与芳菲路交口正向"},{"KKBH":"7205410030000","HPHM":"车牌","JGSK":"2021-04-01 07:58:30.907","CDBH":"3","XSFX":"由西向东","XSFXDM":"2","KKMC":"动漫环路西与动漫西路交口正向"},{"KKBH":"720861002000","HPHM":"津RKH272","JGSK":"2021-04-01 07:58:30.926","CDBH":"5","XSFX":"由西向东","XSFXDM":"2","KKMC":"海晨道与安正路交口"},{"KKBH":"610276125","HPHM":"津MKP977","JGSK":"2021-04-01 07:58:30.946","CDBH":"7","XSFX":"由北向南","XSFXDM":"4","KKMC":"中新大道与和顺路交口"},{"KKBH":"610256115","HPHM":"冀AK206G","JGSK":"2021-04-01 07:58:30.983","CDBH":"12","XSFX":"由北向南","XSFXDM":"4","KKMC":"中天大道与中生大道交口"},{"KKBH":"7208710020000","HPHM":"车牌","JGSK":"2021-04-01 07:58:31.022","CDBH":"3","XSFX":"由西向东","XSFXDM":"2","KKMC":"安正路与芳菲路交口正向"},{"KKBH":"6103261420000","HPHM":"车牌","JGSK":"2021-04-01 07:58:31.024","CDBH":"4","XSFX":"由西向东","XSFXDM":"2","KKMC":"中成大道与泰七路交口正向"},{"KKBH":"7205710040000","HPHM":"津A38T09","JGSK":"2021-04-01 07:58:31.031","CDBH":"4","XSFX":"由西向东","XSFXDM":"2","KKMC":"动漫东路与动漫中路交口正向"},{"KKBH":"720891008000","HPHM":"鲁P17W87","JGSK":"2021-04-01 07:58:31.037","CDBH":"5","XSFX":"由西向东","XSFXDM":"2","KKMC":"海博道与荣盛路交口"},{"KKBH":"7208810020000","HPHM":"津RMU604","JGSK":"2021-04-01 07:58:31.04","CDBH":"13","XSFX":"由北向南","XSFXDM":"4","KKMC":"海旭道与安正路交口正向"},{"KKBH":"610256115","HPHM":"津JYH706","JGSK":"2021-04-01 07:58:31.054","CDBH":"4","XSFX":"由西向东","XSFXDM":"2","KKMC":"中天大道与中生大道交口"},{"KKBH":"610286127","HPHM":"津JHE615","JGSK":"2021-04-01 07:58:31.063","CDBH":"8","XSFX":"由南向北","XSFXDM":"3","KKMC":"中津大道与和畅路交口"},{"KKBH":"720891004000","HPHM":"车牌","JGSK":"2021-04-01 07:58:31.071","CDBH":"8","XSFX":"由南向北","XSFXDM":"3","KKMC":"海博道与安平路交口"},{"KKBH":"610276124","HPHM":"津ME3301","JGSK":"2021-04-01 07:58:31.08","CDBH":"10","XSFX":"由北向南","XSFXDM":"4","KKMC":"中新大道与中生大道交口"},{"KKBH":"610271009","HPHM":"津FBW620","JGSK":"2021-04-01 07:58:31.092","CDBH":"7","XSFX":"由南向北","XSFXDM":"3","KKMC":"中新大道与泰七路交口"},{"KKBH":"610401005","HPHM":"津C8RY96","JGSK":"2021-04-01 07:58:31.11","CDBH":"7","XSFX":"由南向北","XSFXDM":"3","KKMC":"和畅路与和顺路交口"},{"KKBH":"6102610030000","HPHM":"津A11R22","JGSK":"2021-04-01 07:58:31.163","CDBH":"2","XSFX":"由东向西","XSFXDM":"1","KKMC":"中生大道与静湖南路交口正向"},{"KKBH":"610251002","HPHM":"津AR9679","JGSK":"2021-04-01 07:58:31.172","CDBH":"1","XSFX":"由东向西","XSFXDM":"1","KKMC":"中天大道与和睦路交口"},{"KKBH":"610256114","HPHM":"津RKN370","JGSK":"2021-04-01 07:58:31.264","CDBH":"1","XSFX":"由西向东","XSFXDM":"2","KKMC":"中天大道与和旭路交口"},{"KKBH":"610256112","HPHM":"津GGG690","JGSK":"2021-04-01 07:58:31.281","CDBH":"10","XSFX":"由北向南","XSFXDM":"4","KKMC":"中天大道与中津大道交口"},{"KKBH":"7208910050000","HPHM":"津AUB078","JGSK":"2021-04-01 07:58:31.303","CDBH":"6","XSFX":"由西向东","XSFXDM":"2","KKMC":"海博道与安明路交口正向"},{"KKBH":"610256114","HPHM":"津AD85218","JGSK":"2021-04-01 07:58:31.348","CDBH":"5","XSFX":"由南向北","XSFXDM":"3","KKMC":"中天大道与和旭路交口"},{"KKBH":"720881005000","HPHM":"津JCM011","JGSK":"2021-04-01 07:58:31.474","CDBH":"4","XSFX":"由西向东","XSFXDM":"2","KKMC":"海旭道与明盛路交口"},{"KKBH":"610266118","HPHM":"津NHS033","JGSK":"2021-04-01 07:58:31.489","CDBH":"1","XSFX":"由东向西","XSFXDM":"1","KKMC":"中生大道与和畅路交口"},{"KKBH":"610256114","HPHM":"津JJ0082","JGSK":"2021-04-01 07:58:31.504","CDBH":"9","XSFX":"由北向南","XSFXDM":"4","KKMC":"中天大道与和旭路交口"},{"KKBH":"7208910030000","HPHM":"津ADQ2535","JGSK":"2021-04-01 07:58:31.545","CDBH":"12","XSFX":"由北向南","XSFXDM":"4","KKMC":"海博道与安正路交口正向"},{"KKBH":"610251001","HPHM":"车牌","JGSK":"2021-04-01 07:58:31.574","CDBH":"5","XSFX":"由西向东","XSFXDM":"2","KKMC":"中天大道与和畅路交口"},{"KKBH":"610391007","HPHM":"津A0J682","JGSK":"2021-04-01 07:58:31.585","CDBH":"8","XSFX":"由南向北","XSFXDM":"3","KKMC":"和韵路与和风路交口"},{"KKBH":"720891003000","HPHM":"渝AN5186","JGSK":"2021-04-01 07:58:31.592","CDBH":"2","XSFX":"由东向西","XSFXDM":"1","KKMC":"海博道与安正路交口"},{"KKBH":"7208810070000","HPHM":"豫Q780Q9","JGSK":"2021-04-01 07:58:31.602","CDBH":"3","XSFX":"由西向东","XSFXDM":"2","KKMC":"海旭道与弘通路交口正向"},{"KKBH":"610256112","HPHM":"津JLZ133","JGSK":"2021-04-01 07:58:31.743","CDBH":"9","XSFX":"由南向北","XSFXDM":"3","KKMC":"中天大道与中津大道交口"},{"KKBH":"711","HPHM":"津GBM379","JGSK":"2021-04-01 07:58:31.792","CDBH":"5","XSFX":"由南向北","XSFXDM":"3","KKMC":"不礼让行人中新大道与和旭路交口"},{"KKBH":"610256114","HPHM":"津HM6563","JGSK":"2021-04-01 07:58:31.824","CDBH":"8","XSFX":"由北向南","XSFXDM":"4","KKMC":"中天大道与和旭路交口"},{"KKBH":"610256112","HPHM":"辽A0A6X3","JGSK":"2021-04-01 07:58:31.867","CDBH":"11","XSFX":"由北向南","XSFXDM":"4","KKMC":"中天大道与中津大道交口"},{"KKBH":"610256114","HPHM":"辽B79KG5","JGSK":"2021-04-01 07:58:31.907","CDBH":"7","XSFX":"由北向南","XSFXDM":"4","KKMC":"中天大道与和旭路交口"},{"KKBH":"720881002000","HPHM":"津NDY356","JGSK":"2021-04-01 07:58:31.927","CDBH":"10","XSFX":"由南向北","XSFXDM":"3","KKMC":"海旭道与安正路交口"},{"KKBH":"610261004000","HPHM":"津NHJ418","JGSK":"2021-04-01 07:58:31.928","CDBH":"4","XSFX":"由南向北","XSFXDM":"3","KKMC":"中生大道与静湖西路（北侧）"},{"KKBH":"610271010","HPHM":"津AF22317","JGSK":"2021-04-01 07:58:32.088","CDBH":"7","XSFX":"由北向南","XSFXDM":"4","KKMC":"中新大道与华五路交口"},{"KKBH":"610391007","HPHM":"冀B1N7F6","JGSK":"2021-04-01 07:58:32.092","CDBH":"3","XSFX":"由东向西","XSFXDM":"1","KKMC":"和韵路与和风路交口"},{"KKBH":"7205710040000","HPHM":"冀F38NM0","JGSK":"2021-04-01 07:58:32.176","CDBH":"3","XSFX":"由西向东","XSFXDM":"2","KKMC":"动漫东路与动漫中路交口正向"},{"KKBH":"610271008","HPHM":"车牌","JGSK":"2021-04-01 07:58:32.192","CDBH":"5","XSFX":"由北向南","XSFXDM":"4","KKMC":"中新大道与航母主题公园支路交口"},{"KKBH":"7208910040000","HPHM":"车牌","JGSK":"2021-04-01 07:58:32.265","CDBH":"6","XSFX":"由西向东","XSFXDM":"2","KKMC":"海博道与安平路交口正向"},{"KKBH":"720881002000","HPHM":"津D61609","JGSK":"2021-04-01 07:58:32.267","CDBH":"12","XSFX":"由北向南","XSFXDM":"4","KKMC":"海旭道与安正路交口"},{"KKBH":"610391006","HPHM":"车牌","JGSK":"2021-04-01 07:58:32.288","CDBH":"4","XSFX":"由西向东","XSFXDM":"2","KKMC":"和韵路与和意路交口"},{"KKBH":"610276124","HPHM":"津AR9700","JGSK":"2021-04-01 07:58:32.296","CDBH":"8","XSFX":"由南向北","XSFXDM":"3","KKMC":"中新大道与中生大道交口"},{"KKBH":"610266118","HPHM":"津RJN321","JGSK":"2021-04-01 07:58:32.306","CDBH":"3","XSFX":"由东向西","XSFXDM":"1","KKMC":"中生大道与和畅路交口"},{"KKBH":"610256115","HPHM":"津G28197","JGSK":"2021-04-01 07:58:32.384","CDBH":"10","XSFX":"由北向南","XSFXDM":"4","KKMC":"中天大道与中生大道交口"},{"KKBH":"6102661220000","HPHM":"津C61D69","JGSK":"2021-04-01 07:58:32.397","CDBH":"1","XSFX":"由西向东","XSFXDM":"2","KKMC":"生态城中生大道故道河一桥西向东上桥处正向"},{"KKBH":"610256114","HPHM":"津A8B788","JGSK":"2021-04-01 07:58:32.432","CDBH":"4","XSFX":"由南向北","XSFXDM":"3","KKMC":"中天大道与和旭路交口"},{"KKBH":"7208910080000","HPHM":"车牌","JGSK":"2021-04-01 07:58:32.441","CDBH":"13","XSFX":"由北向南","XSFXDM":"4","KKMC":"海博道与荣盛路交口正向"},{"KKBH":"720891003000","HPHM":"苏CV209T","JGSK":"2021-04-01 07:58:32.471","CDBH":"7","XSFX":"由南向北","XSFXDM":"3","KKMC":"海博道与安正路交口"},{"KKBH":"610261005000","HPHM":"津C6W150","JGSK":"2021-04-01 07:58:32.623","CDBH":"2","XSFX":"由南向北","XSFXDM":"3","KKMC":"中生大道与静湖西路（南侧）"},{"KKBH":"610276125","HPHM":"津KPA848","JGSK":"2021-04-01 07:58:32.627","CDBH":"7","XSFX":"由北向南","XSFXDM":"4","KKMC":"中新大道与和顺路交口"},{"KKBH":"610261003000","HPHM":"津C20M28","JGSK":"2021-04-01 07:58:32.636","CDBH":"17","XSFX":"由北向南","XSFXDM":"4","KKMC":"中生大道与静湖南路交口"},{"KKBH":"610401005","HPHM":"浙A3D903","JGSK":"2021-04-01 07:58:32.658","CDBH":"2","XSFX":"由东向西","XSFXDM":"1","KKMC":"和畅路与和顺路交口"},{"KKBH":"7208610020000","HPHM":"津FLM826","JGSK":"2021-04-01 07:58:32.673","CDBH":"7","XSFX":"由南向北","XSFXDM":"3","KKMC":"海晨道与安正路交口正向"},{"KKBH":"7205410030000","HPHM":"津DBT816","JGSK":"2021-04-01 07:58:32.683","CDBH":"1","XSFX":"由东向西","XSFXDM":"1","KKMC":"动漫环路西与动漫西路交口正向"},{"KKBH":"610276126","HPHM":"鲁AC1T20","JGSK":"2021-04-01 07:58:32.697","CDBH":"4","XSFX":"由南向北","XSFXDM":"3","KKMC":"中新大道与和意路交口"},{"KKBH":"720881002000","HPHM":"鲁AY8H06","JGSK":"2021-04-01 07:58:32.744","CDBH":"13","XSFX":"由北向南","XSFXDM":"4","KKMC":"海旭道与安正路交口"},{"KKBH":"6071310030000","HPHM":"冀BS850S","JGSK":"2021-04-01 07:58:32.758","CDBH":"3","XSFX":"由东向西","XSFXDM":"1","KKMC":"中央大道与海旭道交口正向"},{"KKBH":"720891003000","HPHM":"车牌","JGSK":"2021-04-01 07:58:32.777","CDBH":"6","XSFX":"由西向东","XSFXDM":"2","KKMC":"海博道与安正路交口"},{"KKBH":"610256111","HPHM":"津C157G0","JGSK":"2021-04-01 07:58:32.828","CDBH":"7","XSFX":"由北向南","XSFXDM":"4","KKMC":"中天大道与和惠路交口"},{"KKBH":"720891006000","HPHM":"车牌","JGSK":"2021-04-01 07:58:32.837","CDBH":"9","XSFX":"由南向北","XSFXDM":"3","KKMC":"海博道与永盛路交口"},{"KKBH":"610401005","HPHM":"津A3D903","JGSK":"2021-04-01 07:58:32.857","CDBH":"2","XSFX":"由东向西","XSFXDM":"1","KKMC":"和畅路与和顺路交口"},{"KKBH":"610286127","HPHM":"津A35T16","JGSK":"2021-04-01 07:58:32.875","CDBH":"7","XSFX":"由南向北","XSFXDM":"3","KKMC":"中津大道与和畅路交口"},{"KKBH":"720861003000","HPHM":"冀F6QB55","JGSK":"2021-04-01 07:58:32.905","CDBH":"4","XSFX":"由西向东","XSFXDM":"2","KKMC":"海晨道与安明路交口"},{"KKBH":"7208710020000","HPHM":"津GFB257","JGSK":"2021-04-01 07:58:33.002","CDBH":"9","XSFX":"由北向南","XSFXDM":"4","KKMC":"安正路与芳菲路交口正向"},{"KKBH":"7208810020000","HPHM":"津RKP725","JGSK":"2021-04-01 07:58:33.047","CDBH":"12","XSFX":"由北向南","XSFXDM":"4","KKMC":"海旭道与安正路交口正向"},{"KKBH":"610276126","HPHM":"津GFF997","JGSK":"2021-04-01 07:58:33.081","CDBH":"5","XSFX":"由南向北","XSFXDM":"3","KKMC":"中新大道与和意路交口"},{"KKBH":"610256115","HPHM":"津NXW168","JGSK":"2021-04-01 07:58:33.104","CDBH":"11","XSFX":"由北向南","XSFXDM":"4","KKMC":"中天大道与中生大道交口"},{"KKBH":"610256115","HPHM":"津HYV680","JGSK":"2021-04-01 07:58:33.105","CDBH":"12","XSFX":"由北向南","XSFXDM":"4","KKMC":"中天大道与中生大道交口"},{"KKBH":"720891003000","HPHM":"津C8Q602","JGSK":"2021-04-01 07:58:33.111","CDBH":"7","XSFX":"由南向北","XSFXDM":"3","KKMC":"海博道与安正路交口"},{"KKBH":"610401005","HPHM":"津FCA578","JGSK":"2021-04-01 07:58:33.151","CDBH":"5","XSFX":"由西向东","XSFXDM":"2","KKMC":"和畅路与和顺路交口"},{"KKBH":"610256115","HPHM":"津A3Q298","JGSK":"2021-04-01 07:58:33.212","CDBH":"6","XSFX":"由西向东","XSFXDM":"2","KKMC":"中天大道与中生大道交口"},{"KKBH":"7209010020000","HPHM":"冀B1F3C5","JGSK":"2021-04-01 07:58:33.226","CDBH":"8","XSFX":"由南向北","XSFXDM":"3","KKMC":"玉林道与安正路交口正向"},{"KKBH":"610391006","HPHM":"津NSU312","JGSK":"2021-04-01 07:58:33.231","CDBH":"1","XSFX":"由东向西","XSFXDM":"1","KKMC":"和韵路与和意路交口"},{"KKBH":"610256115","HPHM":"皖EP3031","JGSK":"2021-04-01 07:58:33.267","CDBH":"11","XSFX":"由北向南","XSFXDM":"4","KKMC":"中天大道与中生大道交口"},{"KKBH":"610401005","HPHM":"津NYP990","JGSK":"2021-04-01 07:58:33.275","CDBH":"2","XSFX":"由东向西","XSFXDM":"1","KKMC":"和畅路与和顺路交口"},{"KKBH":"7208910030000","HPHM":"车牌","JGSK":"2021-04-01 07:58:33.283","CDBH":"2","XSFX":"由东向西","XSFXDM":"1","KKMC":"海博道与安正路交口正向"},{"KKBH":"720881002000","HPHM":"津FRV007","JGSK":"2021-04-01 07:58:33.286","CDBH":"10","XSFX":"由南向北","XSFXDM":"3","KKMC":"海旭道与安正路交口"},{"KKBH":"610276124","HPHM":"冀BV2158","JGSK":"2021-04-01 07:58:33.335","CDBH":"7","XSFX":"由南向北","XSFXDM":"3","KKMC":"中新大道与中生大道交口"},{"KKBH":"610271010","HPHM":"津J16456","JGSK":"2021-04-01 07:58:33.343","CDBH":"8","XSFX":"由北向南","XSFXDM":"4","KKMC":"中新大道与华五路交口"},{"KKBH":"610391007","HPHM":"津RKN917","JGSK":"2021-04-01 07:58:33.37","CDBH":"3","XSFX":"由东向西","XSFXDM":"1","KKMC":"和韵路与和风路交口"},{"KKBH":"610256112","HPHM":"津HYV605","JGSK":"2021-04-01 07:58:33.453","CDBH":"9","XSFX":"由南向北","XSFXDM":"3","KKMC":"中天大道与中津大道交口"},{"KKBH":"610401004","HPHM":"鲁JAG613","JGSK":"2021-04-01 07:58:33.478","CDBH":"2","XSFX":"由东向西","XSFXDM":"1","KKMC":"和畅路与和风路交口"},{"KKBH":"610256116","HPHM":"津JU9293","JGSK":"2021-04-01 07:58:33.569","CDBH":"6","XSFX":"由西向东","XSFXDM":"2","KKMC":"中天大道与和顺路交口"},{"KKBH":"720891003000","HPHM":"津A07A58","JGSK":"2021-04-01 07:58:33.588","CDBH":"8","XSFX":"由南向北","XSFXDM":"3","KKMC":"海博道与安正路交口"},{"KKBH":"610276125","HPHM":"津A8N668","JGSK":"2021-04-01 07:58:33.662","CDBH":"7","XSFX":"由北向南","XSFXDM":"4","KKMC":"中新大道与和顺路交口"},{"KKBH":"720901002000","HPHM":"津RGL481","JGSK":"2021-04-01 07:58:33.666","CDBH":"1","XSFX":"由东向西","XSFXDM":"1","KKMC":"玉林道与安正路交口"},{"KKBH":"610256113","HPHM":"冀BN060H","JGSK":"2021-04-01 07:58:33.693","CDBH":"2","XSFX":"由西向东","XSFXDM":"2","KKMC":"中天大道与和风路交口"},{"KKBH":"610256113","HPHM":"蒙A9K688","JGSK":"2021-04-01 07:58:33.694","CDBH":"1","XSFX":"由西向东","XSFXDM":"2","KKMC":"中天大道与和风路交口"},{"KKBH":"610266117","HPHM":"津RPA137","JGSK":"2021-04-01 07:58:33.732","CDBH":"11","XSFX":"由北向南","XSFXDM":"4","KKMC":"中生大道与和韵路交口"},{"KKBH":"610256112","HPHM":"津LCS806","JGSK":"2021-04-01 07:58:33.948","CDBH":"10","XSFX":"由北向南","XSFXDM":"4","KKMC":"中天大道与中津大道交口"},{"KKBH":"7208510020000","HPHM":"津RVX899","JGSK":"2021-04-01 07:58:33.965","CDBH":"4","XSFX":"由西向东","XSFXDM":"2","KKMC":"碧水道与安正路交口正向"},{"KKBH":"720891003000","HPHM":"冀B5GF90","JGSK":"2021-04-01 07:58:33.989","CDBH":"7","XSFX":"由南向北","XSFXDM":"3","KKMC":"海博道与安正路交口"},{"KKBH":"720871002000","HPHM":"津C153D1","JGSK":"2021-04-01 07:58:34.038","CDBH":"8","XSFX":"由北向南","XSFXDM":"4","KKMC":"安正路与芳菲路交口"},{"KKBH":"610391007","HPHM":"车牌","JGSK":"2021-04-01 07:58:34.038","CDBH":"7","XSFX":"由南向北","XSFXDM":"3","KKMC":"和韵路与和风路交口"},{"KKBH":"7208810020000","HPHM":"津AF14818","JGSK":"2021-04-01 07:58:34.042","CDBH":"7","XSFX":"由西向东","XSFXDM":"2","KKMC":"海旭道与安正路交口正向"},{"KKBH":"610266118","HPHM":"津NHS033","JGSK":"2021-04-01 07:58:34.065","CDBH":"1","XSFX":"由东向西","XSFXDM":"1","KKMC":"中生大道与和畅路交口"},{"KKBH":"610391007","HPHM":"津AD88430","JGSK":"2021-04-01 07:58:34.075","CDBH":"5","XSFX":"由西向东","XSFXDM":"2","KKMC":"和韵路与和风路交口"},{"KKBH":"610391007","HPHM":"津ADF6358","JGSK":"2021-04-01 07:58:34.143","CDBH":"8","XSFX":"由南向北","XSFXDM":"3","KKMC":"和韵路与和风路交口"},{"KKBH":"7208810020000","HPHM":"冀B6QU57","JGSK":"2021-04-01 07:58:34.157","CDBH":"13","XSFX":"由北向南","XSFXDM":"4","KKMC":"海旭道与安正路交口正向"},{"KKBH":"610256111","HPHM":"津DMF716","JGSK":"2021-04-01 07:58:34.236","CDBH":"7","XSFX":"由北向南","XSFXDM":"4","KKMC":"中天大道与和惠路交口"},{"KKBH":"720881002000","HPHM":"吉AKH189","JGSK":"2021-04-01 07:58:34.295","CDBH":"7","XSFX":"由西向东","XSFXDM":"2","KKMC":"海旭道与安正路交口"},{"KKBH":"610256115","HPHM":"津HFH630","JGSK":"2021-04-01 07:58:34.305","CDBH":"10","XSFX":"由北向南","XSFXDM":"4","KKMC":"中天大道与中生大道交口"},{"KKBH":"610276126","HPHM":"津J56750","JGSK":"2021-04-01 07:58:34.316","CDBH":"2","XSFX":"由东向西","XSFXDM":"1","KKMC":"中新大道与和意路交口"},{"KKBH":"610266122000","HPHM":"津KKX066","JGSK":"2021-04-01 07:58:34.379","CDBH":"3","XSFX":"由西向东","XSFXDM":"2","KKMC":"生态城中生大道故道河一桥西向东上桥处"},{"KKBH":"610271008","HPHM":"津RHT810","JGSK":"2021-04-01 07:58:34.454","CDBH":"4","XSFX":"由北向南","XSFXDM":"4","KKMC":"中新大道与航母主题公园支路交口"},{"KKBH":"6102661220000","HPHM":"津BC7535","JGSK":"2021-04-01 07:58:34.467","CDBH":"1","XSFX":"由西向东","XSFXDM":"2","KKMC":"生态城中生大道故道河一桥西向东上桥处正向"},{"KKBH":"7208810020000","HPHM":"车牌","JGSK":"2021-04-01 07:58:34.551","CDBH":"7","XSFX":"由西向东","XSFXDM":"2","KKMC":"海旭道与安正路交口正向"},{"KKBH":"6102610040000","HPHM":"津HVH910","JGSK":"2021-04-01 07:58:34.574","CDBH":"5","XSFX":"由北向南","XSFXDM":"4","KKMC":"中生大道与静湖西路（北侧）正向"},{"KKBH":"610401005","HPHM":"津DHP896","JGSK":"2021-04-01 07:58:34.63","CDBH":"7","XSFX":"由南向北","XSFXDM":"3","KKMC":"和畅路与和顺路交口"},{"KKBH":"7205710040000","HPHM":"车牌","JGSK":"2021-04-01 07:58:34.636","CDBH":"2","XSFX":"由东向西","XSFXDM":"1","KKMC":"动漫东路与动漫中路交口正向"},{"KKBH":"610271010","HPHM":"津J16456","JGSK":"2021-04-01 07:58:34.648","CDBH":"8","XSFX":"由北向南","XSFXDM":"4","KKMC":"中新大道与华五路交口"},{"KKBH":"720881002000","HPHM":"津A5F503","JGSK":"2021-04-01 07:58:34.662","CDBH":"12","XSFX":"由北向南","XSFXDM":"4","KKMC":"海旭道与安正路交口"},{"KKBH":"610256111","HPHM":"津C66C51","JGSK":"2021-04-01 07:58:34.743","CDBH":"9","XSFX":"由北向南","XSFXDM":"4","KKMC":"中天大道与和惠路交口"},{"KKBH":"610276126","HPHM":"津B0B335","JGSK":"2021-04-01 07:58:34.755","CDBH":"4","XSFX":"由南向北","XSFXDM":"3","KKMC":"中新大道与和意路交口"},{"KKBH":"610266117","HPHM":"鲁N5115X","JGSK":"2021-04-01 07:58:34.784","CDBH":"10","XSFX":"由北向南","XSFXDM":"4","KKMC":"中生大道与和韵路交口"},{"KKBH":"7205410050000","HPHM":"车牌","JGSK":"2021-04-01 07:58:34.792","CDBH":"7","XSFX":"由北向南","XSFXDM":"4","KKMC":"动漫环路东与动漫西路交口正向"},{"KKBH":"720571004000","HPHM":"津A38T09","JGSK":"2021-04-01 07:58:34.833","CDBH":"4","XSFX":"由西向东","XSFXDM":"2","KKMC":"动漫东路与动漫中路交口"},{"KKBH":"720891004000","HPHM":"冀B7G02T","JGSK":"2021-04-01 07:58:34.835","CDBH":"5","XSFX":"由西向东","XSFXDM":"2","KKMC":"海博道与安平路交口"},{"KKBH":"610276125","HPHM":"津MKP977","JGSK":"2021-04-01 07:58:34.862","CDBH":"7","XSFX":"由北向南","XSFXDM":"4","KKMC":"中新大道与和顺路交口"},{"KKBH":"720871002000","HPHM":"冀B6X2C2","JGSK":"2021-04-01 07:58:34.897","CDBH":"5","XSFX":"由南向北","XSFXDM":"3","KKMC":"安正路与芳菲路交口"},{"KKBH":"7208810020000","HPHM":"津AF17859","JGSK":"2021-04-01 07:58:34.939","CDBH":"12","XSFX":"由北向南","XSFXDM":"4","KKMC":"海旭道与安正路交口正向"},{"KKBH":"610266118","HPHM":"冀J8AS58","JGSK":"2021-04-01 07:58:35.072","CDBH":"3","XSFX":"由东向西","XSFXDM":"1","KKMC":"中生大道与和畅路交口"},{"KKBH":"610276124","HPHM":"冀B9Q2R2","JGSK":"2021-04-01 07:58:35.096","CDBH":"8","XSFX":"由南向北","XSFXDM":"3","KKMC":"中新大道与中生大道交口"},{"KKBH":"720891003000","HPHM":"车牌","JGSK":"2021-04-01 07:58:35.097","CDBH":"6","XSFX":"由西向东","XSFXDM":"2","KKMC":"海博道与安正路交口"},{"KKBH":"610256115","HPHM":"鲁SCN505","JGSK":"2021-04-01 07:58:35.104","CDBH":"12","XSFX":"由北向南","XSFXDM":"4","KKMC":"中天大道与中生大道交口"},{"KKBH":"610256112","HPHM":"津DYE528","JGSK":"2021-04-01 07:58:35.107","CDBH":"11","XSFX":"由北向南","XSFXDM":"4","KKMC":"中天大道与中津大道交口"},{"KKBH":"610276125","HPHM":"京NHJ078","JGSK":"2021-04-01 07:58:35.132","CDBH":"1","XSFX":"由东向西","XSFXDM":"1","KKMC":"中新大道与和顺路交口"},{"KKBH":"720881002000","HPHM":"津A21S96","JGSK":"2021-04-01 07:58:35.144","CDBH":"13","XSFX":"由北向南","XSFXDM":"4","KKMC":"海旭道与安正路交口"},{"KKBH":"610256112","HPHM":"津MWG395","JGSK":"2021-04-01 07:58:35.184","CDBH":"10","XSFX":"由北向南","XSFXDM":"4","KKMC":"中天大道与中津大道交口"},{"KKBH":"6103261420000","HPHM":"津RE7485","JGSK":"2021-04-01 07:58:35.193","CDBH":"4","XSFX":"由西向东","XSFXDM":"2","KKMC":"中成大道与泰七路交口正向"},{"KKBH":"610286127","HPHM":"粤KEW130","JGSK":"2021-04-01 07:58:35.219","CDBH":"6","XSFX":"由西向东","XSFXDM":"2","KKMC":"中津大道与和畅路交口"},{"KKBH":"720891004000","HPHM":"车牌","JGSK":"2021-04-01 07:58:35.23","CDBH":"8","XSFX":"由南向北","XSFXDM":"3","KKMC":"海博道与安平路交口"},{"KKBH":"7205710010000","HPHM":"津HY1175","JGSK":"2021-04-01 07:58:35.243","CDBH":"3","XSFX":"由南向北","XSFXDM":"3","KKMC":"动漫东路与文一路交口正向"},{"KKBH":"610261004000","HPHM":"冀B2R67Q","JGSK":"2021-04-01 07:58:35.29","CDBH":"3","XSFX":"由南向北","XSFXDM":"3","KKMC":"中生大道与静湖西路（北侧）"},{"KKBH":"7208910060000","HPHM":"津MXX852","JGSK":"2021-04-01 07:58:35.292","CDBH":"7","XSFX":"由西向东","XSFXDM":"2","KKMC":"海博道与永盛路交口正向"},{"KKBH":"720541003000","HPHM":"津DBT816","JGSK":"2021-04-01 07:58:35.343","CDBH":"1","XSFX":"由东向西","XSFXDM":"1","KKMC":"动漫环路西与动漫西路交口"},{"KKBH":"610256112","HPHM":"豫PZT727","JGSK":"2021-04-01 07:58:35.401","CDBH":"9","XSFX":"由南向北","XSFXDM":"3","KKMC":"中天大道与中津大道交口"},{"KKBH":"610401005","HPHM":"津MYB661","JGSK":"2021-04-01 07:58:35.435","CDBH":"1","XSFX":"由东向西","XSFXDM":"1","KKMC":"和畅路与和顺路交口"},{"KKBH":"7205710040000","HPHM":"冀JAP552","JGSK":"2021-04-01 07:58:35.455","CDBH":"1","XSFX":"由东向西","XSFXDM":"1","KKMC":"动漫东路与动漫中路交口正向"},{"KKBH":"7208610030000","HPHM":"冀CLM614","JGSK":"2021-04-01 07:58:35.479","CDBH":"11","XSFX":"由北向南","XSFXDM":"4","KKMC":"海晨道与安明路交口正向"},{"KKBH":"610401005","HPHM":"津FPL566","JGSK":"2021-04-01 07:58:35.487","CDBH":"1","XSFX":"由东向西","XSFXDM":"1","KKMC":"和畅路与和顺路交口"},{"KKBH":"610256114","HPHM":"津B79KG5","JGSK":"2021-04-01 07:58:35.504","CDBH":"7","XSFX":"由北向南","XSFXDM":"4","KKMC":"中天大道与和旭路交口"},{"KKBH":"610256115","HPHM":"津HSE611","JGSK":"2021-04-01 07:58:35.518","CDBH":"11","XSFX":"由北向南","XSFXDM":"4","KKMC":"中天大道与中生大道交口"},{"KKBH":"610271008","HPHM":"车牌","JGSK":"2021-04-01 07:58:35.594","CDBH":"1","XSFX":"由南向北","XSFXDM":"3","KKMC":"中新大道与航母主题公园支路交口"},{"KKBH":"610401005","HPHM":"冀B2L6B0","JGSK":"2021-04-01 07:58:35.619","CDBH":"5","XSFX":"由西向东","XSFXDM":"2","KKMC":"和畅路与和顺路交口"},{"KKBH":"7208910060000","HPHM":"豫A66UT9","JGSK":"2021-04-01 07:58:35.656","CDBH":"3","XSFX":"由东向西","XSFXDM":"1","KKMC":"海博道与永盛路交口正向"},{"KKBH":"610271008","HPHM":"津K29660","JGSK":"2021-04-01 07:58:35.68","CDBH":"2","XSFX":"由南向北","XSFXDM":"3","KKMC":"中新大道与航母主题公园支路交口"},{"KKBH":"610256116","HPHM":"冀GMQ457","JGSK":"2021-04-01 07:58:35.683","CDBH":"8","XSFX":"由南向北","XSFXDM":"3","KKMC":"中天大道与和顺路交口"},{"KKBH":"7208810020000","HPHM":"津GSC185","JGSK":"2021-04-01 07:58:35.722","CDBH":"13","XSFX":"由北向南","XSFXDM":"4","KKMC":"海旭道与安正路交口正向"},{"KKBH":"610401005","HPHM":"津A3D903","JGSK":"2021-04-01 07:58:35.755","CDBH":"3","XSFX":"由东向西","XSFXDM":"1","KKMC":"和畅路与和顺路交口"},{"KKBH":"7208810020000","HPHM":"津A09W10","JGSK":"2021-04-01 07:58:35.781","CDBH":"10","XSFX":"由南向北","XSFXDM":"3","KKMC":"海旭道与安正路交口正向"},{"KKBH":"720871002000","HPHM":"津AY2505","JGSK":"2021-04-01 07:58:35.8","CDBH":"9","XSFX":"由北向南","XSFXDM":"4","KKMC":"安正路与芳菲路交口"},{"KKBH":"610256114","HPHM":"京EA5671","JGSK":"2021-04-01 07:58:35.814","CDBH":"7","XSFX":"由北向南","XSFXDM":"4","KKMC":"中天大道与和旭路交口"},{"KKBH":"720891003000","HPHM":"浙ADQ2333","JGSK":"2021-04-01 07:58:35.828","CDBH":"2","XSFX":"由东向西","XSFXDM":"1","KKMC":"海博道与安正路交口"},{"KKBH":"610271009","HPHM":"津ADL7082","JGSK":"2021-04-01 07:58:35.842","CDBH":"8","XSFX":"由南向北","XSFXDM":"3","KKMC":"中新大道与泰七路交口"},{"KKBH":"720861003000","HPHM":"鲁NKQ775","JGSK":"2021-04-01 07:58:36.02","CDBH":"4","XSFX":"由西向东","XSFXDM":"2","KKMC":"海晨道与安明路交口"},{"KKBH":"7208710020000","HPHM":"津HHY505","JGSK":"2021-04-01 07:58:36.05","CDBH":"8","XSFX":"由北向南","XSFXDM":"4","KKMC":"安正路与芳菲路交口正向"},{"KKBH":"610276126","HPHM":"鲁AC1T20","JGSK":"2021-04-01 07:58:36.085","CDBH":"4","XSFX":"由南向北","XSFXDM":"3","KKMC":"中新大道与和意路交口"},{"KKBH":"610266118","HPHM":"津KC3387","JGSK":"2021-04-01 07:58:36.09","CDBH":"9","XSFX":"由南向北","XSFXDM":"3","KKMC":"中生大道与和畅路交口"},{"KKBH":"610256115","HPHM":"津D66390","JGSK":"2021-04-01 07:58:36.144","CDBH":"10","XSFX":"由北向南","XSFXDM":"4","KKMC":"中天大道与中生大道交口"},{"KKBH":"6102661220000","HPHM":"沪B333G9","JGSK":"2021-04-01 07:58:36.155","CDBH":"2","XSFX":"由西向东","XSFXDM":"2","KKMC":"生态城中生大道故道河一桥西向东上桥处正向"},{"KKBH":"610266117","HPHM":"津K63909","JGSK":"2021-04-01 07:58:36.161","CDBH":"8","XSFX":"由南向北","XSFXDM":"3","KKMC":"中生大道与和韵路交口"},{"KKBH":"711","HPHM":"津MJ7675","JGSK":"2021-04-01 07:58:36.19","CDBH":"7","XSFX":"由北向南","XSFXDM":"4","KKMC":"不礼让行人中新大道与和旭路交口"},{"KKBH":"610286127","HPHM":"津JHE615","JGSK":"2021-04-01 07:58:36.244","CDBH":"9","XSFX":"由南向北","XSFXDM":"3","KKMC":"中津大道与和畅路交口"},{"KKBH":"610256112","HPHM":"津A12D11","JGSK":"2021-04-01 07:58:36.253","CDBH":"2","XSFX":"由东向西","XSFXDM":"1","KKMC":"中天大道与中津大道交口"},{"KKBH":"610271008","HPHM":"冀B0GD36","JGSK":"2021-04-01 07:58:36.288","CDBH":"4","XSFX":"由北向南","XSFXDM":"4","KKMC":"中新大道与航母主题公园支路交口"},{"KKBH":"720891004000","HPHM":"车牌","JGSK":"2021-04-01 07:58:36.348","CDBH":"9","XSFX":"由南向北","XSFXDM":"3","KKMC":"海博道与安平路交口"},{"KKBH":"720571004000","HPHM":"冀F38NM0","JGSK":"2021-04-01 07:58:36.435","CDBH":"3","XSFX":"由西向东","XSFXDM":"2","KKMC":"动漫东路与动漫中路交口"},{"KKBH":"610266122000","HPHM":"津C61D69","JGSK":"2021-04-01 07:58:36.539","CDBH":"2","XSFX":"由西向东","XSFXDM":"2","KKMC":"生态城中生大道故道河一桥西向东上桥处"},{"KKBH":"610276126","HPHM":"津D26060","JGSK":"2021-04-01 07:58:36.602","CDBH":"4","XSFX":"由南向北","XSFXDM":"3","KKMC":"中新大道与和意路交口"},{"KKBH":"720891003000","HPHM":"冀AF99H9","JGSK":"2021-04-01 07:58:36.709","CDBH":"8","XSFX":"由南向北","XSFXDM":"3","KKMC":"海博道与安正路交口"},{"KKBH":"7208810020000","HPHM":"鲁AL70R7","JGSK":"2021-04-01 07:58:36.72","CDBH":"12","XSFX":"由北向南","XSFXDM":"4","KKMC":"海旭道与安正路交口正向"},{"KKBH":"720881002000","HPHM":"津RMU604","JGSK":"2021-04-01 07:58:36.742","CDBH":"13","XSFX":"由北向南","XSFXDM":"4","KKMC":"海旭道与安正路交口"},{"KKBH":"7205410030000","HPHM":"津NP0816","JGSK":"2021-04-01 07:58:36.754","CDBH":"1","XSFX":"由东向西","XSFXDM":"1","KKMC":"动漫环路西与动漫西路交口正向"},{"KKBH":"610276124","HPHM":"津C7Y687","JGSK":"2021-04-01 07:58:36.775","CDBH":"7","XSFX":"由南向北","XSFXDM":"3","KKMC":"中新大道与中生大道交口"},{"KKBH":"720891003000","HPHM":"津D79557","JGSK":"2021-04-01 07:58:36.787","CDBH":"8","XSFX":"由南向北","XSFXDM":"3","KKMC":"海博道与安正路交口"},{"KKBH":"7208810020000","HPHM":"津MHM980","JGSK":"2021-04-01 07:58:36.798","CDBH":"5","XSFX":"由西向东","XSFXDM":"2","KKMC":"海旭道与安正路交口正向"},{"KKBH":"610251001","HPHM":"车牌","JGSK":"2021-04-01 07:58:36.849","CDBH":"5","XSFX":"由西向东","XSFXDM":"2","KKMC":"中天大道与和畅路交口"},{"KKBH":"610261005000","HPHM":"津RZM597","JGSK":"2021-04-01 07:58:36.942","CDBH":"2","XSFX":"由南向北","XSFXDM":"3","KKMC":"中生大道与静湖西路（南侧）"},{"KKBH":"610256115","HPHM":"冀BL912K","JGSK":"2021-04-01 07:58:36.96","CDBH":"5","XSFX":"由西向东","XSFXDM":"2","KKMC":"中天大道与中生大道交口"},{"KKBH":"610391006","HPHM":"津MA1380","JGSK":"2021-04-01 07:58:36.998","CDBH":"5","XSFX":"由西向东","XSFXDM":"2","KKMC":"和韵路与和意路交口"},{"KKBH":"720891004000","HPHM":"津JAB112","JGSK":"2021-04-01 07:58:37.073","CDBH":"4","XSFX":"由西向东","XSFXDM":"2","KKMC":"海博道与安平路交口"},{"KKBH":"720881002000","HPHM":"津JBM378","JGSK":"2021-04-01 07:58:37.094","CDBH":"12","XSFX":"由北向南","XSFXDM":"4","KKMC":"海旭道与安正路交口"},{"KKBH":"610286127","HPHM":"津A35T16","JGSK":"2021-04-01 07:58:37.204","CDBH":"8","XSFX":"由南向北","XSFXDM":"3","KKMC":"中津大道与和畅路交口"},{"KKBH":"610256113","HPHM":"冀BN178Z","JGSK":"2021-04-01 07:58:37.212","CDBH":"1","XSFX":"由西向东","XSFXDM":"2","KKMC":"中天大道与和风路交口"},{"KKBH":"610261003000","HPHM":"津A11R22","JGSK":"2021-04-01 07:58:37.263","CDBH":"11","XSFX":"由东向西","XSFXDM":"1","KKMC":"中生大道与静湖南路交口"},{"KKBH":"610256112","HPHM":"津RWR336","JGSK":"2021-04-01 07:58:37.264","CDBH":"11","XSFX":"由北向南","XSFXDM":"4","KKMC":"中天大道与中津大道交口"},{"KKBH":"610271008","HPHM":"辽PHY560","JGSK":"2021-04-01 07:58:37.324","CDBH":"4","XSFX":"由北向南","XSFXDM":"4","KKMC":"中新大道与航母主题公园支路交口"},{"KKBH":"610276125","HPHM":"津KPA848","JGSK":"2021-04-01 07:58:37.342","CDBH":"7","XSFX":"由北向南","XSFXDM":"4","KKMC":"中新大道与和顺路交口"},{"KKBH":"610271009","HPHM":"津ADL7082","JGSK":"2021-04-01 07:58:37.411","CDBH":"8","XSFX":"由南向北","XSFXDM":"3","KKMC":"中新大道与泰七路交口"},{"KKBH":"610266117","HPHM":"津NNG812","JGSK":"2021-04-01 07:58:37.413","CDBH":"10","XSFX":"由北向南","XSFXDM":"4","KKMC":"中生大道与和韵路交口"},{"KKBH":"720891003000","HPHM":"车牌","JGSK":"2021-04-01 07:58:37.416","CDBH":"6","XSFX":"由西向东","XSFXDM":"2","KKMC":"海博道与安正路交口"},{"KKBH":"720891004000","HPHM":"车牌","JGSK":"2021-04-01 07:58:37.467","CDBH":"9","XSFX":"由南向北","XSFXDM":"3","KKMC":"海博道与安平路交口"},{"KKBH":"610271009","HPHM":"津D92291","JGSK":"2021-04-01 07:58:37.471","CDBH":"7","XSFX":"由南向北","XSFXDM":"3","KKMC":"中新大道与泰七路交口"},{"KKBH":"610276124","HPHM":"津GER003","JGSK":"2021-04-01 07:58:37.524","CDBH":"11","XSFX":"由北向南","XSFXDM":"4","KKMC":"中新大道与中生大道交口"},{"KKBH":"720891004000","HPHM":"车牌","JGSK":"2021-04-01 07:58:37.553","CDBH":"8","XSFX":"由南向北","XSFXDM":"3","KKMC":"海博道与安平路交口"},{"KKBH":"720891006000","HPHM":"津J12555","JGSK":"2021-04-01 07:58:37.588","CDBH":"11","XSFX":"由北向南","XSFXDM":"4","KKMC":"海博道与永盛路交口"},{"KKBH":"610391007","HPHM":"津NMK815","JGSK":"2021-04-01 07:58:37.589","CDBH":"4","XSFX":"由西向东","XSFXDM":"2","KKMC":"和韵路与和风路交口"},{"KKBH":"610391006","HPHM":"津HU2729","JGSK":"2021-04-01 07:58:37.63","CDBH":"1","XSFX":"由东向西","XSFXDM":"1","KKMC":"和韵路与和意路交口"},{"KKBH":"610276126","HPHM":"津GFF997","JGSK":"2021-04-01 07:58:37.64","CDBH":"5","XSFX":"由南向北","XSFXDM":"3","KKMC":"中新大道与和意路交口"},{"KKBH":"610276124","HPHM":"津CGR696","JGSK":"2021-04-01 07:58:37.656","CDBH":"8","XSFX":"由南向北","XSFXDM":"3","KKMC":"中新大道与中生大道交口"},{"KKBH":"610401005","HPHM":"津FCA578","JGSK":"2021-04-01 07:58:37.665","CDBH":"6","XSFX":"由西向东","XSFXDM":"2","KKMC":"和畅路与和顺路交口"},{"KKBH":"610256111","HPHM":"津MRR553","JGSK":"2021-04-01 07:58:37.671","CDBH":"2","XSFX":"由西向东","XSFXDM":"2","KKMC":"中天大道与和惠路交口"},{"KKBH":"711","HPHM":"津RT6960","JGSK":"2021-04-01 07:58:37.79","CDBH":"8","XSFX":"由北向南","XSFXDM":"4","KKMC":"不礼让行人中新大道与和旭路交口"},{"KKBH":"610256114","HPHM":"吉JMY062","JGSK":"2021-04-01 07:58:37.802","CDBH":"1","XSFX":"由西向东","XSFXDM":"2","KKMC":"中天大道与和旭路交口"},{"KKBH":"7208910030000","HPHM":"津DHN985","JGSK":"2021-04-01 07:58:37.808","CDBH":"4","XSFX":"由西向东","XSFXDM":"2","KKMC":"海博道与安正路交口正向"},{"KKBH":"610256111","HPHM":"津DMF716","JGSK":"2021-04-01 07:58:37.863","CDBH":"7","XSFX":"由北向南","XSFXDM":"4","KKMC":"中天大道与和惠路交口"},{"KKBH":"7208810020000","HPHM":"津B17511","JGSK":"2021-04-01 07:58:37.917","CDBH":"13","XSFX":"由北向南","XSFXDM":"4","KKMC":"海旭道与安正路交口正向"},{"KKBH":"610256115","HPHM":"车牌","JGSK":"2021-04-01 07:58:37.934","CDBH":"5","XSFX":"由西向东","XSFXDM":"2","KKMC":"中天大道与中生大道交口"},{"KKBH":"7208810020000","HPHM":"鲁H938CL","JGSK":"2021-04-01 07:58:37.937","CDBH":"4","XSFX":"由东向西","XSFXDM":"1","KKMC":"海旭道与安正路交口正向"},{"KKBH":"610256115","HPHM":"皖EP3031","JGSK":"2021-04-01 07:58:38.034","CDBH":"12","XSFX":"由北向南","XSFXDM":"4","KKMC":"中天大道与中生大道交口"},{"KKBH":"610266122000","HPHM":"津BC7535","JGSK":"2021-04-01 07:58:38.053","CDBH":"1","XSFX":"由西向东","XSFXDM":"2","KKMC":"生态城中生大道故道河一桥西向东上桥处"},{"KKBH":"7208610030000","HPHM":"车牌","JGSK":"2021-04-01 07:58:38.067","CDBH":"6","XSFX":"由西向东","XSFXDM":"2","KKMC":"海晨道与安明路交口正向"},{"KKBH":"6071310030000","HPHM":"车牌","JGSK":"2021-04-01 07:58:38.086","CDBH":"3","XSFX":"由东向西","XSFXDM":"1","KKMC":"中央大道与海旭道交口正向"},{"KKBH":"610256112","HPHM":"津A7F503","JGSK":"2021-04-01 07:58:38.089","CDBH":"12","XSFX":"由北向南","XSFXDM":"4","KKMC":"中天大道与中津大道交口"},{"KKBH":"610256112","HPHM":"津JQW181","JGSK":"2021-04-01 07:58:38.114","CDBH":"9","XSFX":"由南向北","XSFXDM":"3","KKMC":"中天大道与中津大道交口"},{"KKBH":"610271008","HPHM":"冀J5U0K0","JGSK":"2021-04-01 07:58:38.128","CDBH":"5","XSFX":"由北向南","XSFXDM":"4","KKMC":"中新大道与航母主题公园支路交口"},{"KKBH":"720901002000","HPHM":"贵B1F3C5","JGSK":"2021-04-01 07:58:38.14","CDBH":"8","XSFX":"由南向北","XSFXDM":"3","KKMC":"玉林道与安正路交口"},{"KKBH":"7208810020000","HPHM":"晋BUZ983","JGSK":"2021-04-01 07:58:38.189","CDBH":"10","XSFX":"由南向北","XSFXDM":"3","KKMC":"海旭道与安正路交口正向"},{"KKBH":"610276124","HPHM":"津HJD019","JGSK":"2021-04-01 07:58:38.216","CDBH":"7","XSFX":"由南向北","XSFXDM":"3","KKMC":"中新大道与中生大道交口"},{"KKBH":"610256115","HPHM":"津C097R7","JGSK":"2021-04-01 07:58:38.315","CDBH":"10","XSFX":"由北向南","XSFXDM":"4","KKMC":"中天大道与中生大道交口"},{"KKBH":"610271010","HPHM":"津N40817","JGSK":"2021-04-01 07:58:38.336","CDBH":"5","XSFX":"由南向北","XSFXDM":"3","KKMC":"中新大道与华五路交口"},{"KKBH":"720871002000","HPHM":"津GFB257","JGSK":"2021-04-01 07:58:38.36","CDBH":"9","XSFX":"由北向南","XSFXDM":"4","KKMC":"安正路与芳菲路交口"},{"KKBH":"610256115","HPHM":"鲁E390BU","JGSK":"2021-04-01 07:58:38.381","CDBH":"11","XSFX":"由北向南","XSFXDM":"4","KKMC":"中天大道与中生大道交口"},{"KKBH":"610266117","HPHM":"津D84505","JGSK":"2021-04-01 07:58:38.434","CDBH":"10","XSFX":"由北向南","XSFXDM":"4","KKMC":"中生大道与和韵路交口"},{"KKBH":"610276126","HPHM":"津B0B335","JGSK":"2021-04-01 07:58:38.44","CDBH":"4","XSFX":"由南向北","XSFXDM":"3","KKMC":"中新大道与和意路交口"},{"KKBH":"610391007","HPHM":"津A0J682","JGSK":"2021-04-01 07:58:38.502","CDBH":"9","XSFX":"由南向北","XSFXDM":"3","KKMC":"和韵路与和风路交口"},{"KKBH":"610261004000","HPHM":"津HVH910","JGSK":"2021-04-01 07:58:38.508","CDBH":"5","XSFX":"由北向南","XSFXDM":"4","KKMC":"中生大道与静湖西路（北侧）"},{"KKBH":"610401004","HPHM":"津AXP015","JGSK":"2021-04-01 07:58:38.545","CDBH":"10","XSFX":"由北向南","XSFXDM":"4","KKMC":"和畅路与和风路交口"},{"KKBH":"720881002000","HPHM":"津AX8781","JGSK":"2021-04-01 07:58:38.566","CDBH":"10","XSFX":"由南向北","XSFXDM":"3","KKMC":"海旭道与安正路交口"},{"KKBH":"7208910030000","HPHM":"车牌","JGSK":"2021-04-01 07:58:38.582","CDBH":"3","XSFX":"由东向西","XSFXDM":"1","KKMC":"海博道与安正路交口正向"},{"KKBH":"720871002000","HPHM":"津DWU058","JGSK":"2021-04-01 07:58:38.597","CDBH":"8","XSFX":"由北向南","XSFXDM":"4","KKMC":"安正路与芳菲路交口"},{"KKBH":"720891003000","HPHM":"津B36909","JGSK":"2021-04-01 07:58:38.628","CDBH":"7","XSFX":"由南向北","XSFXDM":"3","KKMC":"海博道与安正路交口"},{"KKBH":"610276126","HPHM":"津MTY155","JGSK":"2021-04-01 07:58:38.668","CDBH":"5","XSFX":"由南向北","XSFXDM":"3","KKMC":"中新大道与和意路交口"},{"KKBH":"720881002000","HPHM":"津AF14818","JGSK":"2021-04-01 07:58:38.692","CDBH":"8","XSFX":"由西向东","XSFXDM":"2","KKMC":"海旭道与安正路交口"},{"KKBH":"610261004000","HPHM":"津KCW818","JGSK":"2021-04-01 07:58:38.73","CDBH":"3","XSFX":"由南向北","XSFXDM":"3","KKMC":"中生大道与静湖西路（北侧）"},{"KKBH":"610271009","HPHM":"津D92291","JGSK":"2021-04-01 07:58:38.772","CDBH":"7","XSFX":"由南向北","XSFXDM":"3","KKMC":"中新大道与泰七路交口"},{"KKBH":"720891003000","HPHM":"车牌","JGSK":"2021-04-01 07:58:38.775","CDBH":"1","XSFX":"由东向西","XSFXDM":"1","KKMC":"海博道与安正路交口"},{"KKBH":"720891003000","HPHM":"津RKV788","JGSK":"2021-04-01 07:58:38.801","CDBH":"8","XSFX":"由南向北","XSFXDM":"3","KKMC":"海博道与安正路交口"},{"KKBH":"610256111","HPHM":"津B2B090","JGSK":"2021-04-01 07:58:38.808","CDBH":"8","XSFX":"由北向南","XSFXDM":"4","KKMC":"中天大道与和惠路交口"},{"KKBH":"610266117","HPHM":"冀B24D51","JGSK":"2021-04-01 07:58:38.914","CDBH":"11","XSFX":"由北向南","XSFXDM":"4","KKMC":"中生大道与和韵路交口"},{"KKBH":"610251002","HPHM":"津AR9766","JGSK":"2021-04-01 07:58:38.926","CDBH":"3","XSFX":"由东向西","XSFXDM":"1","KKMC":"中天大道与和睦路交口"},{"KKBH":"7208810020000","HPHM":"津KK9905","JGSK":"2021-04-01 07:58:38.971","CDBH":"6","XSFX":"由西向东","XSFXDM":"2","KKMC":"海旭道与安正路交口正向"},{"KKBH":"610391008","HPHM":"津ADL6997","JGSK":"2021-04-01 07:58:38.99","CDBH":"1","XSFX":"由东向西","XSFXDM":"1","KKMC":"和韵路与和旭路交口"},{"KKBH":"7208910030000","HPHM":"津RRR121","JGSK":"2021-04-01 07:58:38.993","CDBH":"9","XSFX":"由南向北","XSFXDM":"3","KKMC":"海博道与安正路交口正向"},{"KKBH":"7208710020000","HPHM":"鲁AY8H06","JGSK":"2021-04-01 07:58:39.058","CDBH":"8","XSFX":"由北向南","XSFXDM":"4","KKMC":"安正路与芳菲路交口正向"},{"KKBH":"610256111","HPHM":"鲁G271ZH","JGSK":"2021-04-01 07:58:39.065","CDBH":"5","XSFX":"由南向北","XSFXDM":"3","KKMC":"中天大道与和惠路交口"},{"KKBH":"7208810020000","HPHM":"津DZX917","JGSK":"2021-04-01 07:58:39.088","CDBH":"12","XSFX":"由北向南","XSFXDM":"4","KKMC":"海旭道与安正路交口正向"},{"KKBH":"1250","HPHM":"车牌","JGSK":"2021-04-01 07:58:39.117","CDBH":"3","XSFX":"由东向西","XSFXDM":"1","KKMC":"中滨大道与盛三街交口正向"},{"KKBH":"610266118","HPHM":"津JQW718","JGSK":"2021-04-01 07:58:39.136","CDBH":"2","XSFX":"由东向西","XSFXDM":"1","KKMC":"中生大道与和畅路交口"},{"KKBH":"711","HPHM":"鲁G701ZU","JGSK":"2021-04-01 07:58:39.153","CDBH":"7","XSFX":"由北向南","XSFXDM":"4","KKMC":"不礼让行人中新大道与和旭路交口"},{"KKBH":"610256115","HPHM":"津AY2335","JGSK":"2021-04-01 07:58:39.154","CDBH":"10","XSFX":"由北向南","XSFXDM":"4","KKMC":"中天大道与中生大道交口"},{"KKBH":"720881002000","HPHM":"冀B6QU57","JGSK":"2021-04-01 07:58:39.168","CDBH":"13","XSFX":"由北向南","XSFXDM":"4","KKMC":"海旭道与安正路交口"},{"KKBH":"610256112","HPHM":"津A8V011","JGSK":"2021-04-01 07:58:39.171","CDBH":"11","XSFX":"由北向南","XSFXDM":"4","KKMC":"中天大道与中津大道交口"},{"KKBH":"610256111","HPHM":"津C66C51","JGSK":"2021-04-01 07:58:39.222","CDBH":"9","XSFX":"由北向南","XSFXDM":"4","KKMC":"中天大道与和惠路交口"},{"KKBH":"720861003000","HPHM":"津MMG917","JGSK":"2021-04-01 07:58:39.222","CDBH":"4","XSFX":"由西向东","XSFXDM":"2","KKMC":"海晨道与安明路交口"},{"KKBH":"1250","HPHM":"车牌","JGSK":"2021-04-01 07:58:39.259","CDBH":"1","XSFX":"由东向西","XSFXDM":"1","KKMC":"中滨大道与盛三街交口正向"},{"KKBH":"610276124","HPHM":"车牌","JGSK":"2021-04-01 07:58:39.267","CDBH":"8","XSFX":"由南向北","XSFXDM":"3","KKMC":"中新大道与中生大道交口"},{"KKBH":"610256111","HPHM":"津RUZ607","JGSK":"2021-04-01 07:58:39.354","CDBH":"7","XSFX":"由北向南","XSFXDM":"4","KKMC":"中天大道与和惠路交口"},{"KKBH":"610271010","HPHM":"鲁GW1T26","JGSK":"2021-04-01 07:58:39.366","CDBH":"7","XSFX":"由北向南","XSFXDM":"4","KKMC":"中新大道与华五路交口"},{"KKBH":"610271008","HPHM":"津ADB1368","JGSK":"2021-04-01 07:58:39.408","CDBH":"4","XSFX":"由北向南","XSFXDM":"4","KKMC":"中新大道与航母主题公园支路交口"},{"KKBH":"720881002000","HPHM":"津C089N9","JGSK":"2021-04-01 07:58:39.492","CDBH":"12","XSFX":"由北向南","XSFXDM":"4","KKMC":"海旭道与安正路交口"},{"KKBH":"610256114","HPHM":"津A8B788","JGSK":"2021-04-01 07:58:39.501","CDBH":"4","XSFX":"由南向北","XSFXDM":"3","KKMC":"中天大道与和旭路交口"},{"KKBH":"610401005","HPHM":"津FPL566","JGSK":"2021-04-01 07:58:39.515","CDBH":"2","XSFX":"由东向西","XSFXDM":"1","KKMC":"和畅路与和顺路交口"},{"KKBH":"610251001","HPHM":"冀GYD856","JGSK":"2021-04-01 07:58:39.639","CDBH":"7","XSFX":"由北向南","XSFXDM":"4","KKMC":"中天大道与和畅路交口"},{"KKBH":"610276126","HPHM":"鲁G378HP","JGSK":"2021-04-01 07:58:39.655","CDBH":"5","XSFX":"由南向北","XSFXDM":"3","KKMC":"中新大道与和意路交口"},{"KKBH":"610276124","HPHM":"鄂C833K3","JGSK":"2021-04-01 07:58:39.656","CDBH":"8","XSFX":"由南向北","XSFXDM":"3","KKMC":"中新大道与中生大道交口"},{"KKBH":"610261005000","HPHM":"鲁NGN521","JGSK":"2021-04-01 07:58:39.661","CDBH":"2","XSFX":"由南向北","XSFXDM":"3","KKMC":"中生大道与静湖西路（南侧）"},{"KKBH":"610256114","HPHM":"蒙JA5671","JGSK":"2021-04-01 07:58:39.664","CDBH":"7","XSFX":"由北向南","XSFXDM":"4","KKMC":"中天大道与和旭路交口"},{"KKBH":"610401004","HPHM":"津NSH215","JGSK":"2021-04-01 07:58:39.692","CDBH":"8","XSFX":"由南向北","XSFXDM":"3","KKMC":"和畅路与和风路交口"},{"KKBH":"7208910030000","HPHM":"车牌","JGSK":"2021-04-01 07:58:39.705","CDBH":"9","XSFX":"由南向北","XSFXDM":"3","KKMC":"海博道与安正路交口正向"},{"KKBH":"7205410020000","HPHM":"津JZE779","JGSK":"2021-04-01 07:58:39.82","CDBH":"2","XSFX":"由东向西","XSFXDM":"1","KKMC":"动漫环路西与动漫中路交口正向"},{"KKBH":"720891003000","HPHM":"津CB2602","JGSK":"2021-04-01 07:58:39.825","CDBH":"7","XSFX":"由南向北","XSFXDM":"3","KKMC":"海博道与安正路交口"},{"KKBH":"7208610030000","HPHM":"津A3H005","JGSK":"2021-04-01 07:58:39.826","CDBH":"4","XSFX":"由西向东","XSFXDM":"2","KKMC":"海晨道与安明路交口正向"},{"KKBH":"720571004000","HPHM":"冀JAP552","JGSK":"2021-04-01 07:58:39.897","CDBH":"1","XSFX":"由东向西","XSFXDM":"1","KKMC":"动漫东路与动漫中路交口"},{"KKBH":"610256112","HPHM":"津A7F503","JGSK":"2021-04-01 07:58:39.902","CDBH":"12","XSFX":"由北向南","XSFXDM":"4","KKMC":"中天大道与中津大道交口"},{"KKBH":"720861002000","HPHM":"津FLM826","JGSK":"2021-04-01 07:58:39.905","CDBH":"7","XSFX":"由南向北","XSFXDM":"3","KKMC":"海晨道与安正路交口"},{"KKBH":"610266118","HPHM":"津DBS016","JGSK":"2021-04-01 07:58:39.971","CDBH":"10","XSFX":"由北向南","XSFXDM":"4","KKMC":"中生大道与和畅路交口"},{"KKBH":"720891003000","HPHM":"车牌","JGSK":"2021-04-01 07:58:39.975","CDBH":"1","XSFX":"由东向西","XSFXDM":"1","KKMC":"海博道与安正路交口"},{"KKBH":"610276125","HPHM":"津DDW629","JGSK":"2021-04-01 07:58:39.993","CDBH":"8","XSFX":"由北向南","XSFXDM":"4","KKMC":"中新大道与和顺路交口"},{"KKBH":"720891004000","HPHM":"津NYK876","JGSK":"2021-04-01 07:58:40.114","CDBH":"4","XSFX":"由西向东","XSFXDM":"2","KKMC":"海博道与安平路交口"},{"KKBH":"720541003000","HPHM":"津NP0816","JGSK":"2021-04-01 07:58:40.145","CDBH":"1","XSFX":"由东向西","XSFXDM":"1","KKMC":"动漫环路西与动漫西路交口"},{"KKBH":"610271010","HPHM":"津GA6116","JGSK":"2021-04-01 07:58:40.159","CDBH":"8","XSFX":"由北向南","XSFXDM":"4","KKMC":"中新大道与华五路交口"},{"KKBH":"7208610020000","HPHM":"冀B7A18R","JGSK":"2021-04-01 07:58:40.183","CDBH":"4","XSFX":"由西向东","XSFXDM":"2","KKMC":"海晨道与安正路交口正向"},{"KKBH":"7208810020000","HPHM":"冀B6X2C2","JGSK":"2021-04-01 07:58:40.197","CDBH":"9","XSFX":"由南向北","XSFXDM":"3","KKMC":"海旭道与安正路交口正向"},{"KKBH":"7208910050000","HPHM":"冀T76H53","JGSK":"2021-04-01 07:58:40.201","CDBH":"1","XSFX":"由东向西","XSFXDM":"1","KKMC":"海博道与安明路交口正向"},{"KKBH":"7208910060000","HPHM":"津MTJ991","JGSK":"2021-04-01 07:58:40.201","CDBH":"6","XSFX":"由西向东","XSFXDM":"2","KKMC":"海博道与永盛路交口正向"},{"KKBH":"7208910030000","HPHM":"车牌","JGSK":"2021-04-01 07:58:40.211","CDBH":"2","XSFX":"由东向西","XSFXDM":"1","KKMC":"海博道与安正路交口正向"},{"KKBH":"610266118","HPHM":"津C37G21","JGSK":"2021-04-01 07:58:40.212","CDBH":"9","XSFX":"由南向北","XSFXDM":"3","KKMC":"中生大道与和畅路交口"},{"KKBH":"610276126","HPHM":"津D26060","JGSK":"2021-04-01 07:58:40.279","CDBH":"4","XSFX":"由南向北","XSFXDM":"3","KKMC":"中新大道与和意路交口"},{"KKBH":"7280310060000","HPHM":"冀B4D619","JGSK":"2021-04-01 07:58:40.313","CDBH":"6","XSFX":"由南向北","XSFXDM":"3","KKMC":"动漫中路与文三路交口正向"},{"KKBH":"7208810020000","HPHM":"津GJX055","JGSK":"2021-04-01 07:58:40.346","CDBH":"13","XSFX":"由北向南","XSFXDM":"4","KKMC":"海旭道与安正路交口正向"},{"KKBH":"610266117","HPHM":"津RPA137","JGSK":"2021-04-01 07:58:40.349","CDBH":"12","XSFX":"由北向南","XSFXDM":"4","KKMC":"中生大道与和韵路交口"},{"KKBH":"610276124","HPHM":"津GER003","JGSK":"2021-04-01 07:58:40.359","CDBH":"11","XSFX":"由北向南","XSFXDM":"4","KKMC":"中新大道与中生大道交口"},{"KKBH":"720881002000","HPHM":"津GSC185","JGSK":"2021-04-01 07:58:40.372","CDBH":"13","XSFX":"由北向南","XSFXDM":"4","KKMC":"海旭道与安正路交口"},{"KKBH":"610391007","HPHM":"津KTY703","JGSK":"2021-04-01 07:58:40.423","CDBH":"7","XSFX":"由南向北","XSFXDM":"3","KKMC":"和韵路与和风路交口"},{"KKBH":"610256115","HPHM":"津HSE611","JGSK":"2021-04-01 07:58:40.434","CDBH":"12","XSFX":"由北向南","XSFXDM":"4","KKMC":"中天大道与中生大道交口"},{"KKBH":"6102661220000","HPHM":"津HCF227","JGSK":"2021-04-01 07:58:40.479","CDBH":"1","XSFX":"由西向东","XSFXDM":"2","KKMC":"生态城中生大道故道河一桥西向东上桥处正向"},{"KKBH":"610271008","HPHM":"冀B2G797","JGSK":"2021-04-01 07:58:40.48","CDBH":"2","XSFX":"由南向北","XSFXDM":"3","KKMC":"中新大道与航母主题公园支路交口"},{"KKBH":"610271010","HPHM":"津N40817","JGSK":"2021-04-01 07:58:40.523","CDBH":"5","XSFX":"由南向北","XSFXDM":"3","KKMC":"中新大道与华五路交口"},{"KKBH":"720891003000","HPHM":"车牌","JGSK":"2021-04-01 07:58:40.535","CDBH":"1","XSFX":"由东向西","XSFXDM":"1","KKMC":"海博道与安正路交口"},{"KKBH":"720861003000","HPHM":"冀CLM614","JGSK":"2021-04-01 07:58:40.542","CDBH":"11","XSFX":"由北向南","XSFXDM":"4","KKMC":"海晨道与安明路交口"},{"KKBH":"610256115","HPHM":"津HH1486","JGSK":"2021-04-01 07:58:40.553","CDBH":"10","XSFX":"由北向南","XSFXDM":"4","KKMC":"中天大道与中生大道交口"},{"KKBH":"610256111","HPHM":"津H77076","JGSK":"2021-04-01 07:58:40.584","CDBH":"5","XSFX":"由南向北","XSFXDM":"3","KKMC":"中天大道与和惠路交口"},{"KKBH":"610391007","HPHM":"车牌","JGSK":"2021-04-01 07:58:40.59","CDBH":"5","XSFX":"由西向东","XSFXDM":"2","KKMC":"和韵路与和风路交口"},{"KKBH":"720881002000","HPHM":"鲁H938CL","JGSK":"2021-04-01 07:58:40.603","CDBH":"4","XSFX":"由东向西","XSFXDM":"1","KKMC":"海旭道与安正路交口"},{"KKBH":"7208810050000","HPHM":"冀BH293D","JGSK":"2021-04-01 07:58:40.672","CDBH":"9","XSFX":"由北向南","XSFXDM":"4","KKMC":"海旭道与明盛路交口正向"},{"KKBH":"7208810020000","HPHM":"津KSX905","JGSK":"2021-04-01 07:58:40.727","CDBH":"9","XSFX":"由南向北","XSFXDM":"3","KKMC":"海旭道与安正路交口正向"},{"KKBH":"610391008","HPHM":"冀B3Y8Q8","JGSK":"2021-04-01 07:58:40.739","CDBH":"4","XSFX":"由西向东","XSFXDM":"2","KKMC":"和韵路与和旭路交口"},{"KKBH":"610256115","HPHM":"津AWC675","JGSK":"2021-04-01 07:58:40.754","CDBH":"11","XSFX":"由北向南","XSFXDM":"4","KKMC":"中天大道与中生大道交口"},{"KKBH":"610266122000","HPHM":"沪B333G9","JGSK":"2021-04-01 07:58:40.776","CDBH":"2","XSFX":"由西向东","XSFXDM":"2","KKMC":"生态城中生大道故道河一桥西向东上桥处"},{"KKBH":"610401005","HPHM":"冀B2L6B0","JGSK":"2021-04-01 07:58:40.787","CDBH":"6","XSFX":"由西向东","XSFXDM":"2","KKMC":"和畅路与和顺路交口"},{"KKBH":"6071310030000","HPHM":"冀B3P9J7","JGSK":"2021-04-01 07:58:40.949","CDBH":"2","XSFX":"由东向西","XSFXDM":"1","KKMC":"中央大道与海旭道交口正向"},{"KKBH":"7205410040000","HPHM":"车牌","JGSK":"2021-04-01 07:58:40.95","CDBH":"2","XSFX":"由东向西","XSFXDM":"1","KKMC":"动漫环路东与动漫中路交口正向"},{"KKBH":"610256114","HPHM":"津AD72009","JGSK":"2021-04-01 07:58:40.989","CDBH":"2","XSFX":"由西向东","XSFXDM":"2","KKMC":"中天大道与和旭路交口"},{"KKBH":"610256111","HPHM":"津MRR553","JGSK":"2021-04-01 07:58:41.063","CDBH":"3","XSFX":"由西向东","XSFXDM":"2","KKMC":"中天大道与和惠路交口"},{"KKBH":"610271008","HPHM":"晋MYG931","JGSK":"2021-04-01 07:58:41.083","CDBH":"5","XSFX":"由北向南","XSFXDM":"4","KKMC":"中新大道与航母主题公园支路交口"},{"KKBH":"610271010","HPHM":"鲁GW1T26","JGSK":"2021-04-01 07:58:41.088","CDBH":"7","XSFX":"由北向南","XSFXDM":"4","KKMC":"中新大道与华五路交口"},{"KKBH":"610316142000","HPHM":"车牌","JGSK":"2021-04-01 07:58:41.113","CDBH":"1","XSFX":"由东向西","XSFXDM":"1","KKMC":"中滨大道与盛三街交口"},{"KKBH":"7208810020000","HPHM":"冀B34S09","JGSK":"2021-04-01 07:58:41.155","CDBH":"12","XSFX":"由北向南","XSFXDM":"4","KKMC":"海旭道与安正路交口正向"},{"KKBH":"720881007000","HPHM":"豫Q780Q9","JGSK":"2021-04-01 07:58:41.196","CDBH":"3","XSFX":"由西向东","XSFXDM":"2","KKMC":"海旭道与弘通路交口"},{"KKBH":"610256115","HPHM":"津RBX848","JGSK":"2021-04-01 07:58:41.367","CDBH":"5","XSFX":"由西向东","XSFXDM":"2","KKMC":"中天大道与中生大道交口"},{"KKBH":"610256111","HPHM":"津B2B090","JGSK":"2021-04-01 07:58:41.382","CDBH":"8","XSFX":"由北向南","XSFXDM":"4","KKMC":"中天大道与和惠路交口"},{"KKBH":"610256111","HPHM":"冀B1B6E5","JGSK":"2021-04-01 07:58:41.383","CDBH":"1","XSFX":"由西向东","XSFXDM":"2","KKMC":"中天大道与和惠路交口"},{"KKBH":"610391007","HPHM":"津ADF6358","JGSK":"2021-04-01 07:58:41.384","CDBH":"9","XSFX":"由南向北","XSFXDM":"3","KKMC":"和韵路与和风路交口"},{"KKBH":"610271008","HPHM":"津RHT810","JGSK":"2021-04-01 07:58:41.402","CDBH":"4","XSFX":"由北向南","XSFXDM":"4","KKMC":"中新大道与航母主题公园支路交口"},{"KKBH":"610271010","HPHM":"津GLA100","JGSK":"2021-04-01 07:58:41.468","CDBH":"7","XSFX":"由北向南","XSFXDM":"4","KKMC":"中新大道与华五路交口"},{"KKBH":"610256112","HPHM":"津NQT001","JGSK":"2021-04-01 07:58:41.622","CDBH":"10","XSFX":"由北向南","XSFXDM":"4","KKMC":"中天大道与中津大道交口"},{"KKBH":"610276126","HPHM":"津MTY155","JGSK":"2021-04-01 07:58:41.639","CDBH":"5","XSFX":"由南向北","XSFXDM":"3","KKMC":"中新大道与和意路交口"},{"KKBH":"610266117","HPHM":"车牌","JGSK":"2021-04-01 07:58:41.639","CDBH":"4","XSFX":"由西向东","XSFXDM":"2","KKMC":"中生大道与和韵路交口"},{"KKBH":"610391006","HPHM":"津MA1380","JGSK":"2021-04-01 07:58:41.648","CDBH":"5","XSFX":"由西向东","XSFXDM":"2","KKMC":"和韵路与和意路交口"},{"KKBH":"720891003000","HPHM":"津A5Q380","JGSK":"2021-04-01 07:58:41.669","CDBH":"7","XSFX":"由南向北","XSFXDM":"3","KKMC":"海博道与安正路交口"},{"KKBH":"7208610020000","HPHM":"津E01064","JGSK":"2021-04-01 07:58:41.722","CDBH":"5","XSFX":"由西向东","XSFXDM":"2","KKMC":"海晨道与安正路交口正向"},{"KKBH":"720881002000","HPHM":"津RKP725","JGSK":"2021-04-01 07:58:41.731","CDBH":"12","XSFX":"由北向南","XSFXDM":"4","KKMC":"海旭道与安正路交口"},{"KKBH":"610271008","HPHM":"冀T7V817","JGSK":"2021-04-01 07:58:41.76","CDBH":"1","XSFX":"由南向北","XSFXDM":"3","KKMC":"中新大道与航母主题公园支路交口"},{"KKBH":"7208910030000","HPHM":"津A9J701","JGSK":"2021-04-01 07:58:41.777","CDBH":"6","XSFX":"由西向东","XSFXDM":"2","KKMC":"海博道与安正路交口正向"},{"KKBH":"7208710020000","HPHM":"津MW0890","JGSK":"2021-04-01 07:58:41.807","CDBH":"6","XSFX":"由南向北","XSFXDM":"3","KKMC":"安正路与芳菲路交口正向"},{"KKBH":"720901002000","HPHM":"冀TL5K70","JGSK":"2021-04-01 07:58:41.819","CDBH":"1","XSFX":"由东向西","XSFXDM":"1","KKMC":"玉林道与安正路交口"},{"KKBH":"610401004","HPHM":"津JMM810","JGSK":"2021-04-01 07:58:41.823","CDBH":"2","XSFX":"由东向西","XSFXDM":"1","KKMC":"和畅路与和风路交口"},{"KKBH":"610391008","HPHM":"津DJA360","JGSK":"2021-04-01 07:58:41.826","CDBH":"2","XSFX":"由东向西","XSFXDM":"1","KKMC":"和韵路与和旭路交口"},{"KKBH":"7208610030000","HPHM":"车牌","JGSK":"2021-04-01 07:58:41.835","CDBH":"10","XSFX":"由北向南","XSFXDM":"4","KKMC":"海晨道与安明路交口正向"},{"KKBH":"610256115","HPHM":"津DWM587","JGSK":"2021-04-01 07:58:41.874","CDBH":"10","XSFX":"由北向南","XSFXDM":"4","KKMC":"中天大道与中生大道交口"},{"KKBH":"7208210030000","HPHM":"津DBT816","JGSK":"2021-04-01 07:58:41.955","CDBH":"1","XSFX":"由东向西","XSFXDM":"1","KKMC":"动漫西路与动漫南路交口正向"},{"KKBH":"610276124","HPHM":"津DMM593","JGSK":"2021-04-01 07:58:41.975","CDBH":"7","XSFX":"由南向北","XSFXDM":"3","KKMC":"中新大道与中生大道交口"},{"KKBH":"610256111","HPHM":"京NQN573","JGSK":"2021-04-01 07:58:42.017","CDBH":"2","XSFX":"由西向东","XSFXDM":"2","KKMC":"中天大道与和惠路交口"},{"KKBH":"610276124","HPHM":"黑J5F530","JGSK":"2021-04-01 07:58:42.102","CDBH":"11","XSFX":"由北向南","XSFXDM":"4","KKMC":"中新大道与中生大道交口"},{"KKBH":"711","HPHM":"津NF7598","JGSK":"2021-04-01 07:58:42.107","CDBH":"7","XSFX":"由北向南","XSFXDM":"4","KKMC":"不礼让行人中新大道与和旭路交口"},{"KKBH":"720891003000","HPHM":"车牌","JGSK":"2021-04-01 07:58:42.136","CDBH":"6","XSFX":"由西向东","XSFXDM":"2","KKMC":"海博道与安正路交口"},{"KKBH":"610391007","HPHM":"京N9N681","JGSK":"2021-04-01 07:58:42.138","CDBH":"11","XSFX":"由北向南","XSFXDM":"4","KKMC":"和韵路与和风路交口"},{"KKBH":"7208910030000","HPHM":"车牌","JGSK":"2021-04-01 07:58:42.164","CDBH":"3","XSFX":"由东向西","XSFXDM":"1","KKMC":"海博道与安正路交口正向"},{"KKBH":"610276125","HPHM":"津KCE179","JGSK":"2021-04-01 07:58:42.177","CDBH":"5","XSFX":"由南向北","XSFXDM":"3","KKMC":"中新大道与和顺路交口"},{"KKBH":"720891006000","HPHM":"豫A66UT9","JGSK":"2021-04-01 07:58:42.193","CDBH":"3","XSFX":"由东向西","XSFXDM":"1","KKMC":"海博道与永盛路交口"},{"KKBH":"7208910030000","HPHM":"车牌","JGSK":"2021-04-01 07:58:42.193","CDBH":"9","XSFX":"由南向北","XSFXDM":"3","KKMC":"海博道与安正路交口正向"},{"KKBH":"610256115","HPHM":"鲁E390BU","JGSK":"2021-04-01 07:58:42.194","CDBH":"12","XSFX":"由北向南","XSFXDM":"4","KKMC":"中天大道与中生大道交口"},{"KKBH":"610271010","HPHM":"津GA6116","JGSK":"2021-04-01 07:58:42.204","CDBH":"8","XSFX":"由北向南","XSFXDM":"4","KKMC":"中新大道与华五路交口"},{"KKBH":"720891003000","HPHM":"车牌","JGSK":"2021-04-01 07:58:42.214","CDBH":"1","XSFX":"由东向西","XSFXDM":"1","KKMC":"海博道与安正路交口"},{"KKBH":"6102610040000","HPHM":"津C80S12","JGSK":"2021-04-01 07:58:42.245","CDBH":"6","XSFX":"由北向南","XSFXDM":"4","KKMC":"中生大道与静湖西路（北侧）正向"},{"KKBH":"610326142000","HPHM":"车牌","JGSK":"2021-04-01 07:58:42.364","CDBH":"4","XSFX":"由西向东","XSFXDM":"2","KKMC":"中成大道与泰七路交口"},{"KKBH":"610256112","HPHM":"陕K1L273","JGSK":"2021-04-01 07:58:42.413","CDBH":"9","XSFX":"由南向北","XSFXDM":"3","KKMC":"中天大道与中津大道交口"},{"KKBH":"7208810050000","HPHM":"津C99X03","JGSK":"2021-04-01 07:58:42.471","CDBH":"9","XSFX":"由北向南","XSFXDM":"4","KKMC":"海旭道与明盛路交口正向"},{"KKBH":"610256113","HPHM":"车牌","JGSK":"2021-04-01 07:58:42.487","CDBH":"6","XSFX":"由南向北","XSFXDM":"3","KKMC":"中天大道与和风路交口"},{"KKBH":"610391008","HPHM":"苏GXS585","JGSK":"2021-04-01 07:58:42.488","CDBH":"4","XSFX":"由西向东","XSFXDM":"2","KKMC":"和韵路与和旭路交口"},{"KKBH":"7208910040000","HPHM":"津RQE762","JGSK":"2021-04-01 07:58:42.523","CDBH":"6","XSFX":"由西向东","XSFXDM":"2","KKMC":"海博道与安平路交口正向"},{"KKBH":"7208710020000","HPHM":"津DMX226","JGSK":"2021-04-01 07:58:42.598","CDBH":"3","XSFX":"由西向东","XSFXDM":"2","KKMC":"安正路与芳菲路交口正向"},{"KKBH":"720861003000","HPHM":"津GBD308","JGSK":"2021-04-01 07:58:42.66","CDBH":"4","XSFX":"由西向东","XSFXDM":"2","KKMC":"海晨道与安明路交口"},{"KKBH":"610271008","HPHM":"车牌","JGSK":"2021-04-01 07:58:42.677","CDBH":"4","XSFX":"由北向南","XSFXDM":"4","KKMC":"中新大道与航母主题公园支路交口"},{"KKBH":"610266118","HPHM":"冀B8T9M6","JGSK":"2021-04-01 07:58:42.709","CDBH":"10","XSFX":"由北向南","XSFXDM":"4","KKMC":"中生大道与和畅路交口"},{"KKBH":"610256111","HPHM":"津RUZ607","JGSK":"2021-04-01 07:58:42.743","CDBH":"7","XSFX":"由北向南","XSFXDM":"4","KKMC":"中天大道与和惠路交口"},{"KKBH":"7208810020000","HPHM":"津J74866","JGSK":"2021-04-01 07:58:42.806","CDBH":"13","XSFX":"由北向南","XSFXDM":"4","KKMC":"海旭道与安正路交口正向"},{"KKBH":"610266117","HPHM":"津HCC198","JGSK":"2021-04-01 07:58:42.822","CDBH":"5","XSFX":"由西向东","XSFXDM":"2","KKMC":"中生大道与和韵路交口"},{"KKBH":"610271010","HPHM":"津GLA100","JGSK":"2021-04-01 07:58:42.845","CDBH":"7","XSFX":"由北向南","XSFXDM":"4","KKMC":"中新大道与华五路交口"},{"KKBH":"610251002","HPHM":"津RDF606","JGSK":"2021-04-01 07:58:42.883","CDBH":"4","XSFX":"由西向东","XSFXDM":"2","KKMC":"中天大道与和睦路交口"},{"KKBH":"610271008","HPHM":"车牌","JGSK":"2021-04-01 07:58:42.883","CDBH":"5","XSFX":"由北向南","XSFXDM":"4","KKMC":"中新大道与航母主题公园支路交口"},{"KKBH":"610256111","HPHM":"津H81056","JGSK":"2021-04-01 07:58:42.938","CDBH":"9","XSFX":"由北向南","XSFXDM":"4","KKMC":"中天大道与和惠路交口"},{"KKBH":"610391007","HPHM":"津A6L699","JGSK":"2021-04-01 07:58:42.951","CDBH":"10","XSFX":"由北向南","XSFXDM":"4","KKMC":"和韵路与和风路交口"},{"KKBH":"7208710020000","HPHM":"津RMU604","JGSK":"2021-04-01 07:58:42.958","CDBH":"9","XSFX":"由北向南","XSFXDM":"4","KKMC":"安正路与芳菲路交口正向"},{"KKBH":"720891006000","HPHM":"津MXX852","JGSK":"2021-04-01 07:58:42.993","CDBH":"7","XSFX":"由西向东","XSFXDM":"2","KKMC":"海博道与永盛路交口"},{"KKBH":"610276124","HPHM":"津A9C736","JGSK":"2021-04-01 07:58:43.016","CDBH":"8","XSFX":"由南向北","XSFXDM":"3","KKMC":"中新大道与中生大道交口"},{"KKBH":"610401004","HPHM":"冀B032R7","JGSK":"2021-04-01 07:58:43.041","CDBH":"8","XSFX":"由南向北","XSFXDM":"3","KKMC":"和畅路与和风路交口"},{"KKBH":"7208910030000","HPHM":"车牌","JGSK":"2021-04-01 07:58:43.049","CDBH":"9","XSFX":"由南向北","XSFXDM":"3","KKMC":"海博道与安正路交口正向"},{"KKBH":"720571001000","HPHM":"津HY1175","JGSK":"2021-04-01 07:58:43.077","CDBH":"3","XSFX":"由南向北","XSFXDM":"3","KKMC":"动漫东路与文一路交口"},{"KKBH":"610276124","HPHM":"冀F166RZ","JGSK":"2021-04-01 07:58:43.086","CDBH":"10","XSFX":"由北向南","XSFXDM":"4","KKMC":"中新大道与中生大道交口"},{"KKBH":"610256116","HPHM":"津MA1502","JGSK":"2021-04-01 07:58:43.1","CDBH":"7","XSFX":"由南向北","XSFXDM":"3","KKMC":"中天大道与和顺路交口"},{"KKBH":"610401004","HPHM":"津NSH215","JGSK":"2021-04-01 07:58:43.134","CDBH":"9","XSFX":"由南向北","XSFXDM":"3","KKMC":"和畅路与和风路交口"},{"KKBH":"610256116","HPHM":"冀GMQ457","JGSK":"2021-04-01 07:58:43.201","CDBH":"9","XSFX":"由南向北","XSFXDM":"3","KKMC":"中天大道与和顺路交口"},{"KKBH":"720881002000","HPHM":"津A09W10","JGSK":"2021-04-01 07:58:43.201","CDBH":"10","XSFX":"由南向北","XSFXDM":"3","KKMC":"海旭道与安正路交口"},{"KKBH":"610256114","HPHM":"津A8Q129","JGSK":"2021-04-01 07:58:43.213","CDBH":"2","XSFX":"由西向东","XSFXDM":"2","KKMC":"中天大道与和旭路交口"},{"KKBH":"610266117","HPHM":"津HG2738","JGSK":"2021-04-01 07:58:43.228","CDBH":"10","XSFX":"由北向南","XSFXDM":"4","KKMC":"中生大道与和韵路交口"},{"KKBH":"720871002000","HPHM":"津HHY505","JGSK":"2021-04-01 07:58:43.237","CDBH":"8","XSFX":"由北向南","XSFXDM":"4","KKMC":"安正路与芳菲路交口"},{"KKBH":"720891003000","HPHM":"津RRR121","JGSK":"2021-04-01 07:58:43.268","CDBH":"8","XSFX":"由南向北","XSFXDM":"3","KKMC":"海博道与安正路交口"},{"KKBH":"6071310030000","HPHM":"冀BR812S","JGSK":"2021-04-01 07:58:43.289","CDBH":"3","XSFX":"由东向西","XSFXDM":"1","KKMC":"中央大道与海旭道交口正向"},{"KKBH":"610266117","HPHM":"车牌","JGSK":"2021-04-01 07:58:43.296","CDBH":"5","XSFX":"由西向东","XSFXDM":"2","KKMC":"中生大道与和韵路交口"},{"KKBH":"610276126","HPHM":"鲁G378HP","JGSK":"2021-04-01 07:58:43.318","CDBH":"5","XSFX":"由南向北","XSFXDM":"3","KKMC":"中新大道与和意路交口"},{"KKBH":"610276125","HPHM":"津DDW629","JGSK":"2021-04-01 07:58:43.342","CDBH":"8","XSFX":"由北向南","XSFXDM":"4","KKMC":"中新大道与和顺路交口"},{"KKBH":"7208810020000","HPHM":"津KGX810","JGSK":"2021-04-01 07:58:43.376","CDBH":"12","XSFX":"由北向南","XSFXDM":"4","KKMC":"海旭道与安正路交口正向"},{"KKBH":"610271008","HPHM":"辽PHY560","JGSK":"2021-04-01 07:58:43.404","CDBH":"4","XSFX":"由北向南","XSFXDM":"4","KKMC":"中新大道与航母主题公园支路交口"},{"KKBH":"610256115","HPHM":"津LQ7619","JGSK":"2021-04-01 07:58:43.425","CDBH":"4","XSFX":"由西向东","XSFXDM":"2","KKMC":"中天大道与中生大道交口"},{"KKBH":"610256111","HPHM":"冀BG998R","JGSK":"2021-04-01 07:58:43.447","CDBH":"1","XSFX":"由西向东","XSFXDM":"2","KKMC":"中天大道与和惠路交口"},{"KKBH":"610276126","HPHM":"冀R5F8D5","JGSK":"2021-04-01 07:58:43.457","CDBH":"8","XSFX":"由北向南","XSFXDM":"4","KKMC":"中新大道与和意路交口"},{"KKBH":"610401005","HPHM":"津AMN435","JGSK":"2021-04-01 07:58:43.581","CDBH":"10","XSFX":"由北向南","XSFXDM":"4","KKMC":"和畅路与和顺路交口"},{"KKBH":"711","HPHM":"津C571N1","JGSK":"2021-04-01 07:58:43.629","CDBH":"8","XSFX":"由北向南","XSFXDM":"4","KKMC":"不礼让行人中新大道与和旭路交口"},{"KKBH":"610276126","HPHM":"津AF33605","JGSK":"2021-04-01 07:58:43.634","CDBH":"1","XSFX":"由东向西","XSFXDM":"1","KKMC":"中新大道与和意路交口"},{"KKBH":"7208610030000","HPHM":"津RFE270","JGSK":"2021-04-01 07:58:43.724","CDBH":"4","XSFX":"由西向东","XSFXDM":"2","KKMC":"海晨道与安明路交口正向"},{"KKBH":"610276126","HPHM":"津JY8716","JGSK":"2021-04-01 07:58:43.747","CDBH":"7","XSFX":"由北向南","XSFXDM":"4","KKMC":"中新大道与和意路交口"},{"KKBH":"720891004000","HPHM":"津A5R113","JGSK":"2021-04-01 07:58:43.788","CDBH":"5","XSFX":"由西向东","XSFXDM":"2","KKMC":"海博道与安平路交口"},{"KKBH":"728031006000","HPHM":"冀B4D619","JGSK":"2021-04-01 07:58:43.789","CDBH":"6","XSFX":"由南向北","XSFXDM":"3","KKMC":"动漫中路与文三路交口"},{"KKBH":"610276124","HPHM":"鄂A2E1E1","JGSK":"2021-04-01 07:58:43.815","CDBH":"7","XSFX":"由南向北","XSFXDM":"3","KKMC":"中新大道与中生大道交口"},{"KKBH":"610276124","HPHM":"津AZ0535","JGSK":"2021-04-01 07:58:43.893","CDBH":"6","XSFX":"由西向东","XSFXDM":"2","KKMC":"中新大道与中生大道交口"},{"KKBH":"720541004000","HPHM":"津MJJ910","JGSK":"2021-04-01 07:58:43.911","CDBH":"2","XSFX":"由东向西","XSFXDM":"1","KKMC":"动漫环路东与动漫中路交口"},{"KKBH":"610391007","HPHM":"车牌","JGSK":"2021-04-01 07:58:44.022","CDBH":"7","XSFX":"由南向北","XSFXDM":"3","KKMC":"和韵路与和风路交口"},{"KKBH":"610266118","HPHM":
[truncated: 903,484 more chars]
