# Supplementary material for: A vehicle license plate data access model based on the jump hash consistency algorithm
Source: PLoS One. 2023 Aug 24;18(8):e0288427. doi: 10.1371/journal.pone.0288427 (PMC10449116; doi:10.1371/journal.pone.0288427)
Supplement: S1 Data — (ZIP) [file pone.0288427.s001.zip › vpld/2021-04-01_33.json]

[{"KKBH":"610276124","HPHM":"冀B7E16E","JGSK":"2021-04-01 09:02:41.808","CDBH":"7","XSFX":"由南向北","XSFXDM":"3","KKMC":"中新大道与中生大道交口"},{"KKBH":"610271008","HPHM":"蒙A286TG","JGSK":"2021-04-01 09:02:41.833","CDBH":"2","XSFX":"由南向北","XSFXDM":"3","KKMC":"中新大道与航母主题公园支路交口"},{"KKBH":"610401004","HPHM":"黑A135BJ","JGSK":"2021-04-01 09:02:41.91","CDBH":"7","XSFX":"由南向北","XSFXDM":"3","KKMC":"和畅路与和风路交口"},{"KKBH":"728031003000","HPHM":"津CAF611","JGSK":"2021-04-01 09:02:41.962","CDBH":"5","XSFX":"由北向南","XSFXDM":"4","KKMC":"动漫中路与文二路交口"},{"KKBH":"610266118","HPHM":"津A6D926","JGSK":"2021-04-01 09:02:41.972","CDBH":"10","XSFX":"由北向南","XSFXDM":"4","KKMC":"中生大道与和畅路交口"},{"KKBH":"610401004","HPHM":"京N009A4","JGSK":"2021-04-01 09:02:41.977","CDBH":"11","XSFX":"由北向南","XSFXDM":"4","KKMC":"和畅路与和风路交口"},{"KKBH":"610276126","HPHM":"津KYC727","JGSK":"2021-04-01 09:02:41.98","CDBH":"4","XSFX":"由南向北","XSFXDM":"3","KKMC":"中新大道与和意路交口"},{"KKBH":"610391008","HPHM":"津E17286","JGSK":"2021-04-01 09:02:41.991","CDBH":"4","XSFX":"由西向东","XSFXDM":"2","KKMC":"和韵路与和旭路交口"},{"KKBH":"610286127","HPHM":"吉D29C00","JGSK":"2021-04-01 09:02:42.078","CDBH":"5","XSFX":"由西向东","XSFXDM":"2","KKMC":"中津大道与和畅路交口"},{"KKBH":"610256112","HPHM":"冀B3D9V0","JGSK":"2021-04-01 09:02:42.08","CDBH":"5","XSFX":"由西向东","XSFXDM":"2","KKMC":"中天大道与中津大道交口"},{"KKBH":"6103261420000","HPHM":"津MLJ597","JGSK":"2021-04-01 09:02:42.082","CDBH":"11","XSFX":"由北向南","XSFXDM":"4","KKMC":"中成大道与泰七路交口正向"},{"KKBH":"610401004","HPHM":"津ADK6060","JGSK":"2021-04-01 09:02:42.16","CDBH":"11","XSFX":"由北向南","XSFXDM":"4","KKMC":"和畅路与和风路交口"},{"KKBH":"720901002000","HPHM":"豫K7J027","JGSK":"2021-04-01 09:02:42.313","CDBH":"2","XSFX":"由东向西","XSFXDM":"1","KKMC":"玉林道与安正路交口"},{"KKBH":"7208910040000","HPHM":"津KUS667","JGSK":"2021-04-01 09:02:42.318","CDBH":"6","XSFX":"由西向东","XSFXDM":"2","KKMC":"海博道与安平路交口正向"},{"KKBH":"610266117","HPHM":"津MS3368","JGSK":"2021-04-01 09:02:42.385","CDBH":"5","XSFX":"由西向东","XSFXDM":"2","KKMC":"中生大道与和韵路交口"},{"KKBH":"610401004","HPHM":"津AY2330","JGSK":"2021-04-01 09:02:42.401","CDBH":"10","XSFX":"由北向南","XSFXDM":"4","KKMC":"和畅路与和风路交口"},{"KKBH":"720891004000","HPHM":"津AY7196","JGSK":"2021-04-01 09:02:42.475","CDBH":"5","XSFX":"由西向东","XSFXDM":"2","KKMC":"海博道与安平路交口"},{"KKBH":"720881002000","HPHM":"冀B8E22Z","JGSK":"2021-04-01 09:02:42.504","CDBH":"12","XSFX":"由北向南","XSFXDM":"4","KKMC":"海旭道与安正路交口"},{"KKBH":"720891004000","HPHM":"车牌","JGSK":"2021-04-01 09:02:42.506","CDBH":"9","XSFX":"由南向北","XSFXDM":"3","KKMC":"海博道与安平路交口"},{"KKBH":"610271008","HPHM":"鲁NP00M8","JGSK":"2021-04-01 09:02:42.538","CDBH":"4","XSFX":"由北向南","XSFXDM":"4","KKMC":"中新大道与航母主题公园支路交口"},{"KKBH":"7208710020000","HPHM":"津KMM502","JGSK":"2021-04-01 09:02:42.549","CDBH":"9","XSFX":"由北向南","XSFXDM":"4","KKMC":"安正路与芳菲路交口正向"},{"KKBH":"7280310030000","HPHM":"津HGL632","JGSK":"2021-04-01 09:02:42.644","CDBH":"1","XSFX":"由东向西","XSFXDM":"1","KKMC":"动漫中路与文二路交口正向"},{"KKBH":"7208910030000","HPHM":"津AU9033","JGSK":"2021-04-01 09:02:42.659","CDBH":"6","XSFX":"由西向东","XSFXDM":"2","KKMC":"海博道与安正路交口正向"},{"KKBH":"610256115","HPHM":"津DFF955","JGSK":"2021-04-01 09:02:42.679","CDBH":"7","XSFX":"由南向北","XSFXDM":"3","KKMC":"中天大道与中生大道交口"},{"KKBH":"610276124","HPHM":"津A9D836","JGSK":"2021-04-01 09:02:42.738","CDBH":"7","XSFX":"由南向北","XSFXDM":"3","KKMC":"中新大道与中生大道交口"},{"KKBH":"610256116","HPHM":"津AY2296","JGSK":"2021-04-01 09:02:42.8","CDBH":"5","XSFX":"由西向东","XSFXDM":"2","KKMC":"中天大道与和顺路交口"},{"KKBH":"720891006000","HPHM":"冀B2A8A5","JGSK":"2021-04-01 09:02:42.825","CDBH":"3","XSFX":"由东向西","XSFXDM":"1","KKMC":"海博道与永盛路交口"},{"KKBH":"711","HPHM":"津HEC082","JGSK":"2021-04-01 09:02:42.837","CDBH":"8","XSFX":"由北向南","XSFXDM":"4","KKMC":"不礼让行人中新大道与和旭路交口"},{"KKBH":"610261003000","HPHM":"豫NZV852","JGSK":"2021-04-01 09:02:42.858","CDBH":"17","XSFX":"由北向南","XSFXDM":"4","KKMC":"中生大道与静湖南路交口"},{"KKBH":"720891008000","HPHM":"吉B9C0D1","JGSK":"2021-04-01 09:02:42.974","CDBH":"2","XSFX":"由东向西","XSFXDM":"1","KKMC":"海博道与荣盛路交口"},{"KKBH":"610401004","HPHM":"津JFB367","JGSK":"2021-04-01 09:02:43.03","CDBH":"8","XSFX":"由南向北","XSFXDM":"3","KKMC":"和畅路与和风路交口"},{"KKBH":"7280310020000","HPHM":"吉A160GM","JGSK":"2021-04-01 09:02:43.041","CDBH":"5","XSFX":"由南向北","XSFXDM":"3","KKMC":"动漫中路与文一路交口正向"},{"KKBH":"610271009","HPHM":"津C82C67","JGSK":"2021-04-01 09:02:43.102","CDBH":"7","XSFX":"由南向北","XSFXDM":"3","KKMC":"中新大道与泰七路交口"},{"KKBH":"610286127","HPHM":"冀B79DV8","JGSK":"2021-04-01 09:02:43.277","CDBH":"9","XSFX":"由南向北","XSFXDM":"3","KKMC":"中津大道与和畅路交口"},{"KKBH":"7208810020000","HPHM":"冀B7KK59","JGSK":"2021-04-01 09:02:43.296","CDBH":"9","XSFX":"由南向北","XSFXDM":"3","KKMC":"海旭道与安正路交口正向"},{"KKBH":"610401004","HPHM":"津A9L418","JGSK":"2021-04-01 09:02:43.441","CDBH":"12","XSFX":"由北向南","XSFXDM":"4","KKMC":"和畅路与和风路交口"},{"KKBH":"728031002000","HPHM":"冀JMK270","JGSK":"2021-04-01 09:02:43.466","CDBH":"5","XSFX":"由南向北","XSFXDM":"3","KKMC":"动漫中路与文一路交口"},{"KKBH":"7208710020000","HPHM":"津JDB889","JGSK":"2021-04-01 09:02:43.708","CDBH":"8","XSFX":"由北向南","XSFXDM":"4","KKMC":"安正路与芳菲路交口正向"},{"KKBH":"610276126","HPHM":"津KYC727","JGSK":"2021-04-01 09:02:43.723","CDBH":"4","XSFX":"由南向北","XSFXDM":"3","KKMC":"中新大道与和意路交口"},{"KKBH":"610276126","HPHM":"津C15A05","JGSK":"2021-04-01 09:02:43.921","CDBH":"5","XSFX":"由南向北","XSFXDM":"3","KKMC":"中新大道与和意路交口"},{"KKBH":"720871002000","HPHM":"津A22G19","JGSK":"2021-04-01 09:02:43.936","CDBH":"5","XSFX":"由南向北","XSFXDM":"3","KKMC":"安正路与芳菲路交口"},{"KKBH":"711","HPHM":"京KFU356","JGSK":"2021-04-01 09:02:43.954","CDBH":"7","XSFX":"由北向南","XSFXDM":"4","KKMC":"不礼让行人中新大道与和旭路交口"},{"KKBH":"610276126","HPHM":"津CA2182","JGSK":"2021-04-01 09:02:43.962","CDBH":"5","XSFX":"由南向北","XSFXDM":"3","KKMC":"中新大道与和意路交口"},{"KKBH":"7208910060000","HPHM":"津ADC0637","JGSK":"2021-04-01 09:02:43.963","CDBH":"2","XSFX":"由东向西","XSFXDM":"1","KKMC":"海博道与永盛路交口正向"},{"KKBH":"610271009","HPHM":"豫C82C67","JGSK":"2021-04-01 09:02:43.979","CDBH":"7","XSFX":"由南向北","XSFXDM":"3","KKMC":"中新大道与泰七路交口"},{"KKBH":"610276124","HPHM":"津HYB129","JGSK":"2021-04-01 09:02:44.018","CDBH":"7","XSFX":"由南向北","XSFXDM":"3","KKMC":"中新大道与中生大道交口"},{"KKBH":"720881002000","HPHM":"津A6A852","JGSK":"2021-04-01 09:02:44.038","CDBH":"10","XSFX":"由南向北","XSFXDM":"3","KKMC":"海旭道与安正路交口"},{"KKBH":"610256113","HPHM":"车牌","JGSK":"2021-04-01 09:02:44.062","CDBH":"9","XSFX":"由北向南","XSFXDM":"4","KKMC":"中天大道与和风路交口"},{"KKBH":"7280310060000","HPHM":"津FX6539","JGSK":"2021-04-01 09:02:44.067","CDBH":"3","XSFX":"由西向东","XSFXDM":"2","KKMC":"动漫中路与文三路交口正向"},{"KKBH":"610256111","HPHM":"津D69269","JGSK":"2021-04-01 09:02:44.13","CDBH":"9","XSFX":"由北向南","XSFXDM":"4","KKMC":"中天大道与和惠路交口"},{"KKBH":"610271008","HPHM":"津E65138","JGSK":"2021-04-01 09:02:44.138","CDBH":"5","XSFX":"由北向南","XSFXDM":"4","KKMC":"中新大道与航母主题公园支路交口"},{"KKBH":"720891004000","HPHM":"津KUS667","JGSK":"2021-04-01 09:02:44.155","CDBH":"6","XSFX":"由西向东","XSFXDM":"2","KKMC":"海博道与安平路交口"},{"KKBH":"610286127","HPHM":"津AF06912","JGSK":"2021-04-01 09:02:44.157","CDBH":"5","XSFX":"由西向东","XSFXDM":"2","KKMC":"中津大道与和畅路交口"},{"KKBH":"7208910030000","HPHM":"津RXQ731","JGSK":"2021-04-01 09:02:44.178","CDBH":"9","XSFX":"由南向北","XSFXDM":"3","KKMC":"海博道与安正路交口正向"},{"KKBH":"740011002000","HPHM":"津MHT165","JGSK":"2021-04-01 09:02:44.236","CDBH":"12","XSFX":"由南向北","XSFXDM":"3","KKMC":"静湖南路与华一路交口"},{"KKBH":"610276124","HPHM":"津ADK6939","JGSK":"2021-04-01 09:02:44.267","CDBH":"8","XSFX":"由南向北","XSFXDM":"3","KKMC":"中新大道与中生大道交口"},{"KKBH":"720881002000","HPHM":"津MX7539","JGSK":"2021-04-01 09:02:44.278","CDBH":"9","XSFX":"由南向北","XSFXDM":"3","KKMC":"海旭道与安正路交口"},{"KKBH":"610266118","HPHM":"津A6D926","JGSK":"2021-04-01 09:02:44.65","CDBH":"11","XSFX":"由北向南","XSFXDM":"4","KKMC":"中生大道与和畅路交口"},{"KKBH":"610256114","HPHM":"津C72M61","JGSK":"2021-04-01 09:02:44.717","CDBH":"5","XSFX":"由南向北","XSFXDM":"3","KKMC":"中天大道与和旭路交口"},{"KKBH":"7208810020000","HPHM":"津NLD771","JGSK":"2021-04-01 09:02:44.81","CDBH":"9","XSFX":"由南向北","XSFXDM":"3","KKMC":"海旭道与安正路交口正向"},{"KKBH":"610401004","HPHM":"豫A72JJ2","JGSK":"2021-04-01 09:02:45.034","CDBH":"12","XSFX":"由北向南","XSFXDM":"4","KKMC":"和畅路与和风路交口"},{"KKBH":"7208910040000","HPHM":"津QC0986","JGSK":"2021-04-01 09:02:45.134","CDBH":"6","XSFX":"由西向东","XSFXDM":"2","KKMC":"海博道与安平路交口正向"},{"KKBH":"720891003000","HPHM":"津CBE862","JGSK":"2021-04-01 09:02:45.217","CDBH":"8","XSFX":"由南向北","XSFXDM":"3","KKMC":"海博道与安正路交口"},{"KKBH":"610276124","HPHM":"津AY7709","JGSK":"2021-04-01 09:02:45.22","CDBH":"8","XSFX":"由南向北","XSFXDM":"3","KKMC":"中新大道与中生大道交口"},{"KKBH":"610276124","HPHM":"津AU6635","JGSK":"2021-04-01 09:02:45.223","CDBH":"11","XSFX":"由北向南","XSFXDM":"4","KKMC":"中新大道与中生大道交口"},{"KKBH":"610276125","HPHM":"车牌","JGSK":"2021-04-01 09:02:45.249","CDBH":"8","XSFX":"由北向南","XSFXDM":"4","KKMC":"中新大道与和顺路交口"},{"KKBH":"610266117","HPHM":"鲁JL6572","JGSK":"2021-04-01 09:02:45.258","CDBH":"5","XSFX":"由西向东","XSFXDM":"2","KKMC":"中生大道与和韵路交口"},{"KKBH":"711","HPHM":"冀B7C89T","JGSK":"2021-04-01 09:02:45.313","CDBH":"8","XSFX":"由北向南","XSFXDM":"4","KKMC":"不礼让行人中新大道与和旭路交口"},{"KKBH":"720891003000","HPHM":"车牌","JGSK":"2021-04-01 09:02:45.317","CDBH":"6","XSFX":"由西向东","XSFXDM":"2","KKMC":"海博道与安正路交口"},{"KKBH":"728031002000","HPHM":"吉A160GM","JGSK":"2021-04-01 09:02:45.381","CDBH":"5","XSFX":"由南向北","XSFXDM":"3","KKMC":"动漫中路与文一路交口"},{"KKBH":"610256115","HPHM":"津DFF955","JGSK":"2021-04-01 09:02:45.471","CDBH":"7","XSFX":"由南向北","XSFXDM":"3","KKMC":"中天大道与中生大道交口"},{"KKBH":"610286127","HPHM":"津F05723","JGSK":"2021-04-01 09:02:45.511","CDBH":"6","XSFX":"由西向东","XSFXDM":"2","KKMC":"中津大道与和畅路交口"},{"KKBH":"610256111","HPHM":"津C785L1","JGSK":"2021-04-01 09:02:45.523","CDBH":"5","XSFX":"由南向北","XSFXDM":"3","KKMC":"中天大道与和惠路交口"},{"KKBH":"610276124","HPHM":"冀B7E16E","JGSK":"2021-04-01 09:02:45.537","CDBH":"7","XSFX":"由南向北","XSFXDM":"3","KKMC":"中新大道与中生大道交口"},{"KKBH":"7208910030000","HPHM":"苏MJ2N96","JGSK":"2021-04-01 09:02:45.627","CDBH":"6","XSFX":"由西向东","XSFXDM":"2","KKMC":"海博道与安正路交口正向"},{"KKBH":"610256112","HPHM":"车牌","JGSK":"2021-04-01 09:02:45.709","CDBH":"8","XSFX":"由南向北","XSFXDM":"3","KKMC":"中天大道与中津大道交口"},{"KKBH":"610326142000","HPHM":"车牌","JGSK":"2021-04-01 09:02:45.744","CDBH":"13","XSFX":"由北向南","XSFXDM":"4","KKMC":"中成大道与泰七路交口"},{"KKBH":"610256114","HPHM":"车牌","JGSK":"2021-04-01 09:02:45.856","CDBH":"6","XSFX":"由南向北","XSFXDM":"3","KKMC":"中天大道与和旭路交口"},{"KKBH":"720851002000","HPHM":"津C162H9","JGSK":"2021-04-01 09:02:45.901","CDBH":"7","XSFX":"由北向南","XSFXDM":"4","KKMC":"碧水道与安正路交口"},{"KKBH":"610256112","HPHM":"津ADL4766","JGSK":"2021-04-01 09:02:45.964","CDBH":"9","XSFX":"由南向北","XSFXDM":"3","KKMC":"中天大道与中津大道交口"},{"KKBH":"610256112","HPHM":"津ADA1223","JGSK":"2021-04-01 09:02:46.109","CDBH":"9","XSFX":"由南向北","XSFXDM":"3","KKMC":"中天大道与中津大道交口"},{"KKBH":"7280310020000","HPHM":"津HQU466","JGSK":"2021-04-01 09:02:46.111","CDBH":"5","XSFX":"由南向北","XSFXDM":"3","KKMC":"动漫中路与文一路交口正向"},{"KKBH":"720891004000","HPHM":"黑A3Q5L0","JGSK":"2021-04-01 09:02:46.155","CDBH":"5","XSFX":"由西向东","XSFXDM":"2","KKMC":"海博道与安平路交口"},{"KKBH":"610256111","HPHM":"鲁J7J578","JGSK":"2021-04-01 09:02:46.203","CDBH":"8","XSFX":"由北向南","XSFXDM":"4","KKMC":"中天大道与和惠路交口"},{"KKBH":"610256115","HPHM":"津KD9559","JGSK":"2021-04-01 09:02:46.416","CDBH":"7","XSFX":"由南向北","XSFXDM":"3","KKMC":"中天大道与中生大道交口"},{"KKBH":"610266117","HPHM":"苏CL0D33","JGSK":"2021-04-01 09:02:46.42","CDBH":"3","XSFX":"由东向西","XSFXDM":"1","KKMC":"中生大道与和韵路交口"},{"KKBH":"7205410040000","HPHM":"冀D68E89","JGSK":"2021-04-01 09:02:46.427","CDBH":"1","XSFX":"由东向西","XSFXDM":"1","KKMC":"动漫环路东与动漫中路交口正向"},{"KKBH":"720891004000","HPHM":"车牌","JGSK":"2021-04-01 09:02:46.428","CDBH":"9","XSFX":"由南向北","XSFXDM":"3","KKMC":"海博道与安平路交口"},{"KKBH":"7205410040000","HPHM":"津RBN729","JGSK":"2021-04-01 09:02:46.435","CDBH":"3","XSFX":"由西向东","XSFXDM":"2","KKMC":"动漫环路东与动漫中路交口正向"},{"KKBH":"610401004","HPHM":"辽MKH815","JGSK":"2021-04-01 09:02:46.475","CDBH":"10","XSFX":"由北向南","XSFXDM":"4","KKMC":"和畅路与和风路交口"},{"KKBH":"610401004","HPHM":"津GTG999","JGSK":"2021-04-01 09:02:46.475","CDBH":"10","XSFX":"由北向南","XSFXDM":"4","KKMC":"和畅路与和风路交口"},{"KKBH":"610256112","HPHM":"车牌","JGSK":"2021-04-01 09:02:46.507","CDBH":"9","XSFX":"由南向北","XSFXDM":"3","KKMC":"中天大道与中津大道交口"},{"KKBH":"7208710020000","HPHM":"津C797V1","JGSK":"2021-04-01 09:02:46.517","CDBH":"8","XSFX":"由北向南","XSFXDM":"4","KKMC":"安正路与芳菲路交口正向"},{"KKBH":"610256115","HPHM":"川B3RH20","JGSK":"2021-04-01 09:02:46.967","CDBH":"1","XSFX":"由东向西","XSFXDM":"1","KKMC":"中天大道与中生大道交口"},{"KKBH":"610276125","HPHM":"津HTS500","JGSK":"2021-04-01 09:02:47.051","CDBH":"5","XSFX":"由南向北","XSFXDM":"3","KKMC":"中新大道与和顺路交口"},{"KKBH":"728031006000","HPHM":"冀B8G0R9","JGSK":"2021-04-01 09:02:47.089","CDBH":"3","XSFX":"由西向东","XSFXDM":"2","KKMC":"动漫中路与文三路交口"},{"KKBH":"610276126","HPHM":"津C15A05","JGSK":"2021-04-01 09:02:47.161","CDBH":"5","XSFX":"由南向北","XSFXDM":"3","KKMC":"中新大道与和意路交口"},{"KKBH":"610271009","HPHM":"豫PE215W","JGSK":"2021-04-01 09:02:47.303","CDBH":"10","XSFX":"由北向南","XSFXDM":"4","KKMC":"中新大道与泰七路交口"},{"KKBH":"6102661220000","HPHM":"冀R9W109","JGSK":"2021-04-01 09:02:47.311","CDBH":"2","XSFX":"由西向东","XSFXDM":"2","KKMC":"生态城中生大道故道河一桥西向东上桥处正向"},{"KKBH":"720881002000","HPHM":"津C2D528","JGSK":"2021-04-01 09:02:47.312","CDBH":"10","XSFX":"由南向北","XSFXDM":"3","KKMC":"海旭道与安正路交口"},{"KKBH":"7205710010000","HPHM":"津RKR571","JGSK":"2021-04-01 09:02:47.38","CDBH":"4","XSFX":"由南向北","XSFXDM":"3","KKMC":"动漫东路与文一路交口正向"},{"KKBH":"720891003000","HPHM":"车牌","JGSK":"2021-04-01 09:02:47.477","CDBH":"6","XSFX":"由西向东","XSFXDM":"2","KKMC":"海博道与安正路交口"},{"KKBH":"610266117","HPHM":"津NZ7580","JGSK":"2021-04-01 09:02:47.491","CDBH":"2","XSFX":"由东向西","XSFXDM":"1","KKMC":"中生大道与和韵路交口"},{"KKBH":"720891004000","HPHM":"津RJV993","JGSK":"2021-04-01 09:02:47.514","CDBH":"6","XSFX":"由西向东","XSFXDM":"2","KKMC":"海博道与安平路交口"},{"KKBH":"728031003000","HPHM":"津KST778","JGSK":"2021-04-01 09:02:47.562","CDBH":"5","XSFX":"由北向南","XSFXDM":"4","KKMC":"动漫中路与文二路交口"},{"KKBH":"610286127","HPHM":"津HEZ359","JGSK":"2021-04-01 09:02:47.567","CDBH":"3","XSFX":"由东向西","XSFXDM":"1","KKMC":"中津大道与和畅路交口"},{"KKBH":"7208710020000","HPHM":"车牌","JGSK":"2021-04-01 09:02:47.59","CDBH":"7","XSFX":"由南向北","XSFXDM":"3","KKMC":"安正路与芳菲路交口正向"},{"KKBH":"720891003000","HPHM":"津RYM963","JGSK":"2021-04-01 09:02:47.602","CDBH":"7","XSFX":"由南向北","XSFXDM":"3","KKMC":"海博道与安正路交口"},{"KKBH":"610391007","HPHM":"津DPP819","JGSK":"2021-04-01 09:02:47.657","CDBH":"10","XSFX":"由北向南","XSFXDM":"4","KKMC":"和韵路与和风路交口"},{"KKBH":"610266118","HPHM":"鲁B13ZL2","JGSK":"2021-04-01 09:02:47.689","CDBH":"10","XSFX":"由北向南","XSFXDM":"4","KKMC":"中生大道与和畅路交口"},{"KKBH":"720871002000","HPHM":"津JDB889","JGSK":"2021-04-01 09:02:47.76","CDBH":"8","XSFX":"由北向南","XSFXDM":"4","KKMC":"安正路与芳菲路交口"},{"KKBH":"610391006","HPHM":"津ADF7922","JGSK":"2021-04-01 09:02:47.82","CDBH":"1","XSFX":"由东向西","XSFXDM":"1","KKMC":"和韵路与和意路交口"},{"KKBH":"7280310020000","HPHM":"津E02467","JGSK":"2021-04-01 09:02:47.836","CDBH":"7","XSFX":"由北向南","XSFXDM":"4","KKMC":"动漫中路与文一路交口正向"},{"KKBH":"610256115","HPHM":"津KT7906","JGSK":"2021-04-01 09:02:47.869","CDBH":"5","XSFX":"由西向东","XSFXDM":"2","KKMC":"中天大道与中生大道交口"},{"KKBH":"610271009","HPHM":"车牌","JGSK":"2021-04-01 09:02:47.953","CDBH":"7","XSFX":"由南向北","XSFXDM":"3","KKMC":"中新大道与泰七路交口"},{"KKBH":"610256115","HPHM":"津MEM096","JGSK":"2021-04-01 09:02:47.954","CDBH":"9","XSFX":"由南向北","XSFXDM":"3","KKMC":"中天大道与中生大道交口"},{"KKBH":"7208610030000","HPHM":"津G88332","JGSK":"2021-04-01 09:02:47.994","CDBH":"7","XSFX":"由南向北","XSFXDM":"3","KKMC":"海晨道与安明路交口正向"},{"KKBH":"610401004","HPHM":"京N009A4","JGSK":"2021-04-01 09:02:47.995","CDBH":"12","XSFX":"由北向南","XSFXDM":"4","KKMC":"和畅路与和风路交口"},{"KKBH":"610276124","HPHM":"津FTX988","JGSK":"2021-04-01 09:02:48.007","CDBH":"10","XSFX":"由北向南","XSFXDM":"4","KKMC":"中新大道与中生大道交口"},{"KKBH":"711","HPHM":"津HEY329","JGSK":"2021-04-01 09:02:48.033","CDBH":"8","XSFX":"由北向南","XSFXDM":"4","KKMC":"不礼让行人中新大道与和旭路交口"},{"KKBH":"610261005000","HPHM":"京N82802","JGSK":"2021-04-01 09:02:48.071","CDBH":"2","XSFX":"由南向北","XSFXDM":"3","KKMC":"中生大道与静湖西路（南侧）"},{"KKBH":"610256115","HPHM":"津NZZ698","JGSK":"2021-04-01 09:02:48.112","CDBH":"6","XSFX":"由西向东","XSFXDM":"2","KKMC":"中天大道与中生大道交口"},{"KKBH":"7208810020000","HPHM":"冀AHL704","JGSK":"2021-04-01 09:02:48.119","CDBH":"9","XSFX":"由南向北","XSFXDM":"3","KKMC":"海旭道与安正路交口正向"},{"KKBH":"610286127","HPHM":"津GY1204","JGSK":"2021-04-01 09:02:48.151","CDBH":"5","XSFX":"由西向东","XSFXDM":"2","KKMC":"中津大道与和畅路交口"},{"KKBH":"610271008","HPHM":"津JZT488","JGSK":"2021-04-01 09:02:48.162","CDBH":"5","XSFX":"由北向南","XSFXDM":"4","KKMC":"中新大道与航母主题公园支路交口"},{"KKBH":"720851002000","HPHM":"冀B6NU35","JGSK":"2021-04-01 09:02:48.301","CDBH":"7","XSFX":"由北向南","XSFXDM":"4","KKMC":"碧水道与安正路交口"},{"KKBH":"610401005","HPHM":"津B1A822","JGSK":"2021-04-01 09:02:48.346","CDBH":"8","XSFX":"由南向北","XSFXDM":"3","KKMC":"和畅路与和顺路交口"},{"KKBH":"7208910030000","HPHM":"冀B8Q1P2","JGSK":"2021-04-01 09:02:48.441","CDBH":"6","XSFX":"由西向东","XSFXDM":"2","KKMC":"海博道与安正路交口正向"},{"KKBH":"610256115","HPHM":"津FRV007","JGSK":"2021-04-01 09:02:48.514","CDBH":"7","XSFX":"由南向北","XSFXDM":"3","KKMC":"中天大道与中生大道交口"},{"KKBH":"720891003000","HPHM":"津RXQ731","JGSK":"2021-04-01 09:02:48.563","CDBH":"8","XSFX":"由南向北","XSFXDM":"3","KKMC":"海博道与安正路交口"},{"KKBH":"728031002000","HPHM":"津HQU466","JGSK":"2021-04-01 09:02:48.582","CDBH":"5","XSFX":"由南向北","XSFXDM":"3","KKMC":"动漫中路与文一路交口"},{"KKBH":"7280310020000","HPHM":"津MCC155","JGSK":"2021-04-01 09:02:48.788","CDBH":"5","XSFX":"由南向北","XSFXDM":"3","KKMC":"动漫中路与文一路交口正向"},{"KKBH":"7208610030000","HPHM":"津NZX927","JGSK":"2021-04-01 09:02:48.791","CDBH":"10","XSFX":"由北向南","XSFXDM":"4","KKMC":"海晨道与安明路交口正向"},{"KKBH":"720891004000","HPHM":"车牌","JGSK":"2021-04-01 09:02:48.831","CDBH":"9","XSFX":"由南向北","XSFXDM":"3","KKMC":"海博道与安平路交口"},{"KKBH":"610256111","HPHM":"津KQF666","JGSK":"2021-04-01 09:02:48.865","CDBH":"5","XSFX":"由南向北","XSFXDM":"3","KKMC":"中天大道与和惠路交口"},{"KKBH":"7208910040000","HPHM":"鲁Q18LH7","JGSK":"2021-04-01 09:02:48.985","CDBH":"6","XSFX":"由西向东","XSFXDM":"2","KKMC":"海博道与安平路交口正向"},{"KKBH":"6071310030000","HPHM":"津C13070","JGSK":"2021-04-01 09:02:49.009","CDBH":"1","XSFX":"由东向西","XSFXDM":"1","KKMC":"中央大道与海旭道交口正向"},{"KKBH":"711","HPHM":"津A05J06","JGSK":"2021-04-01 09:02:49.018","CDBH":"5","XSFX":"由南向北","XSFXDM":"3","KKMC":"不礼让行人中新大道与和旭路交口"},{"KKBH":"610256112","HPHM":"津MYH430","JGSK":"2021-04-01 09:02:49.229","CDBH":"9","XSFX":"由南向北","XSFXDM":"3","KKMC":"中天大道与中津大道交口"},{"KKBH":"610256116","HPHM":"津AY2296","JGSK":"2021-04-01 09:02:49.289","CDBH":"6","XSFX":"由西向东","XSFXDM":"2","KKMC":"中天大道与和顺路交口"},{"KKBH":"720881002000","HPHM":"冀B7KK59","JGSK":"2021-04-01 09:02:49.311","CDBH":"9","XSFX":"由南向北","XSFXDM":"3","KKMC":"海旭道与安正路交口"},{"KKBH":"7205710020000","HPHM":"津A7D990","JGSK":"2021-04-01 09:02:49.314","CDBH":"5","XSFX":"由北向南","XSFXDM":"4","KKMC":"动漫东路与文二路交口正向"},{"KKBH":"720871002000","HPHM":"津KMM502","JGSK":"2021-04-01 09:02:49.36","CDBH":"9","XSFX":"由北向南","XSFXDM":"4","KKMC":"安正路与芳菲路交口"},{"KKBH":"610266117","HPHM":"津NWW010","JGSK":"2021-04-01 09:02:49.448","CDBH":"11","XSFX":"由北向南","XSFXDM":"4","KKMC":"中生大道与和韵路交口"},{"KKBH":"610391008","HPHM":"津HYT095","JGSK":"2021-04-01 09:02:49.552","CDBH":"1","XSFX":"由东向西","XSFXDM":"1","KKMC":"和韵路与和旭路交口"},{"KKBH":"610286127","HPHM":"津RR2676","JGSK":"2021-04-01 09:02:49.582","CDBH":"5","XSFX":"由西向东","XSFXDM":"2","KKMC":"中津大道与和畅路交口"},{"KKBH":"610276125","HPHM":"津NLX519","JGSK":"2021-04-01 09:02:49.595","CDBH":"4","XSFX":"由南向北","XSFXDM":"3","KKMC":"中新大道与和顺路交口"},{"KKBH":"7208710020000","HPHM":"津C10E56","JGSK":"2021-04-01 09:02:49.636","CDBH":"5","XSFX":"由南向北","XSFXDM":"3","KKMC":"安正路与芳菲路交口正向"},{"KKBH":"610256115","HPHM":"津KME612","JGSK":"2021-04-01 09:02:49.639","CDBH":"9","XSFX":"由南向北","XSFXDM":"3","KKMC":"中天大道与中生大道交口"},{"KKBH":"720891004000","HPHM":"津QC0986","JGSK":"2021-04-01 09:02:49.751","CDBH":"5","XSFX":"由西向东","XSFXDM":"2","KKMC":"海博道与安平路交口"},{"KKBH":"610256112","HPHM":"津H29295","JGSK":"2021-04-01 09:02:49.751","CDBH":"11","XSFX":"由北向南","XSFXDM":"4","KKMC":"中天大道与中津大道交口"},{"KKBH":"610266118","HPHM":"鲁B13ZL2","JGSK":"2021-04-01 09:02:49.77","CDBH":"10","XSFX":"由北向南","XSFXDM":"4","KKMC":"中生大道与和畅路交口"},{"KKBH":"610286127","HPHM":"黑L68P36","JGSK":"2021-04-01 09:02:49.786","CDBH":"8","XSFX":"由南向北","XSFXDM":"3","KKMC":"中津大道与和畅路交口"},{"KKBH":"610276125","HPHM":"津HTS500","JGSK":"2021-04-01 09:02:49.823","CDBH":"5","XSFX":"由南向北","XSFXDM":"3","KKMC":"中新大道与和顺路交口"},{"KKBH":"610271009","HPHM":"豫PE215W","JGSK":"2021-04-01 09:02:49.895","CDBH":"10","XSFX":"由北向南","XSFXDM":"4","KKMC":"中新大道与泰七路交口"},{"KKBH":"7208810020000","HPHM":"津A22G19","JGSK":"2021-04-01 09:02:49.898","CDBH":"9","XSFX":"由南向北","XSFXDM":"3","KKMC":"海旭道与安正路交口正向"},{"KKBH":"610266117","HPHM":"津AW7862","JGSK":"2021-04-01 09:02:50.013","CDBH":"5","XSFX":"由西向东","XSFXDM":"2","KKMC":"中生大道与和韵路交口"},{"KKBH":"711","HPHM":"津MLY960","JGSK":"2021-04-01 09:02:50.028","CDBH":"8","XSFX":"由北向南","XSFXDM":"4","KKMC":"不礼让行人中新大道与和旭路交口"},{"KKBH":"610276125","HPHM":"津C86T25","JGSK":"2021-04-01 09:02:50.037","CDBH":"8","XSFX":"由北向南","XSFXDM":"4","KKMC":"中新大道与和顺路交口"},{"KKBH":"720891004000","HPHM":"车牌","JGSK":"2021-04-01 09:02:50.107","CDBH":"9","XSFX":"由南向北","XSFXDM":"3","KKMC":"海博道与安平路交口"},{"KKBH":"7208610020000","HPHM":"津ADD1731","JGSK":"2021-04-01 09:02:50.164","CDBH":"5","XSFX":"由西向东","XSFXDM":"2","KKMC":"海晨道与安正路交口正向"},{"KKBH":"610276124","HPHM":"津ADK6939","JGSK":"2021-04-01 09:02:50.174","CDBH":"8","XSFX":"由南向北","XSFXDM":"3","KKMC":"中新大道与中生大道交口"},{"KKBH":"728031002000","HPHM":"津E02467","JGSK":"2021-04-01 09:02:50.181","CDBH":"7","XSFX":"由北向南","XSFXDM":"4","KKMC":"动漫中路与文一路交口"},{"KKBH":"7208810020000","HPHM":"津JEV398","JGSK":"2021-04-01 09:02:50.328","CDBH":"5","XSFX":"由西向东","XSFXDM":"2","KKMC":"海旭道与安正路交口正向"},{"KKBH":"610256111","HPHM":"津D69269","JGSK":"2021-04-01 09:02:50.433","CDBH":"9","XSFX":"由北向南","XSFXDM":"4","KKMC":"中天大道与和惠路交口"},{"KKBH":"610286127","HPHM":"津MSR887","JGSK":"2021-04-01 09:02:50.628","CDBH":"7","XSFX":"由南向北","XSFXDM":"3","KKMC":"中津大道与和畅路交口"},{"KKBH":"610271009","HPHM":"津C7A680","JGSK":"2021-04-01 09:02:50.655","CDBH":"8","XSFX":"由南向北","XSFXDM":"3","KKMC":"中新大道与泰七路交口"},{"KKBH":"7208610020000","HPHM":"津K09806","JGSK":"2021-04-01 09:02:50.679","CDBH":"11","XSFX":"由北向南","XSFXDM":"4","KKMC":"海晨道与安正路交口正向"},{"KKBH":"610286127","HPHM":"车牌","JGSK":"2021-04-01 09:02:50.711","CDBH":"5","XSFX":"由西向东","XSFXDM":"2","KKMC":"中津大道与和畅路交口"},{"KKBH":"610401004","HPHM":"津A7T581","JGSK":"2021-04-01 09:02:50.714","CDBH":"10","XSFX":"由北向南","XSFXDM":"4","KKMC":"和畅路与和风路交口"},{"KKBH":"610256112","HPHM":"冀B293P3","JGSK":"2021-04-01 09:02:50.838","CDBH":"9","XSFX":"由南向北","XSFXDM":"3","KKMC":"中天大道与中津大道交口"},{"KKBH":"610326142000","HPHM":"车牌","JGSK":"2021-04-01 09:02:50.843","CDBH":"11","XSFX":"由北向南","XSFXDM":"4","KKMC":"中成大道与泰七路交口"},{"KKBH":"610271009","HPHM":"津C7A680","JGSK":"2021-04-01 09:02:50.853","CDBH":"8","XSFX":"由南向北","XSFXDM":"3","KKMC":"中新大道与泰七路交口"},{"KKBH":"720891006000","HPHM":"津ADC0637","JGSK":"2021-04-01 09:02:50.891","CDBH":"2","XSFX":"由东向西","XSFXDM":"1","KKMC":"海博道与永盛路交口"},{"KKBH":"720881002000","HPHM":"津NLD771","JGSK":"2021-04-01 09:02:50.914","CDBH":"9","XSFX":"由南向北","XSFXDM":"3","KKMC":"海旭道与安正路交口"},{"KKBH":"610276124","HPHM":"鲁J626N1","JGSK":"2021-04-01 09:02:51.053","CDBH":"5","XSFX":"由西向东","XSFXDM":"2","KKMC":"中新大道与中生大道交口"},{"KKBH":"7208910030000","HPHM":"鲁NV89D9","JGSK":"2021-04-01 09:02:51.062","CDBH":"12","XSFX":"由北向南","XSFXDM":"4","KKMC":"海博道与安正路交口正向"},{"KKBH":"610256115","HPHM":"川B3RH20","JGSK":"2021-04-01 09:02:51.088","CDBH":"2","XSFX":"由东向西","XSFXDM":"1","KKMC":"中天大道与中生大道交口"},{"KKBH":"610256111","HPHM":"鲁J7J578","JGSK":"2021-04-01 09:02:51.153","CDBH":"8","XSFX":"由北向南","XSFXDM":"4","KKMC":"中天大道与和惠路交口"},{"KKBH":"610256112","HPHM":"津A09818D","JGSK":"2021-04-01 09:02:51.265","CDBH":"12","XSFX":"由北向南","XSFXDM":"4","KKMC":"中天大道与中津大道交口"},{"KKBH":"7208910040000","HPHM":"车牌","JGSK":"2021-04-01 09:02:51.294","CDBH":"6","XSFX":"由西向东","XSFXDM":"2","KKMC":"海博道与安平路交口正向"},{"KKBH":"7205710040000","HPHM":"车牌","JGSK":"2021-04-01 09:02:51.303","CDBH":"6","XSFX":"由北向南","XSFXDM":"4","KKMC":"动漫东路与动漫中路交口正向"},{"KKBH":"7208610020000","HPHM":"冀J345XF","JGSK":"2021-04-01 09:02:51.35","CDBH":"8","XSFX":"由南向北","XSFXDM":"3","KKMC":"海晨道与安正路交口正向"},{"KKBH":"720541004000","HPHM":"冀D68E89","JGSK":"2021-04-01 09:02:51.362","CDBH":"1","XSFX":"由东向西","XSFXDM":"1","KKMC":"动漫环路东与动漫中路交口"},{"KKBH":"610256114","HPHM":"津A3E397","JGSK":"2021-04-01 09:02:51.397","CDBH":"2","XSFX":"由西向东","XSFXDM":"2","KKMC":"中天大道与和旭路交口"},{"KKBH":"720871002000","HPHM":"津C797V1","JGSK":"2021-04-01 09:02:51.515","CDBH":"8","XSFX":"由北向南","XSFXDM":"4","KKMC":"安正路与芳菲路交口"},{"KKBH":"7208610030000","HPHM":"津E16315","JGSK":"2021-04-01 09:02:51.523","CDBH":"5","XSFX":"由西向东","XSFXDM":"2","KKMC":"海晨道与安明路交口正向"},{"KKBH":"610401005","HPHM":"津A09895D","JGSK":"2021-04-01 09:02:51.54","CDBH":"7","XSFX":"由南向北","XSFXDM":"3","KKMC":"和畅路与和顺路交口"},{"KKBH":"7208910030000","HPHM":"车牌","JGSK":"2021-04-01 09:02:51.595","CDBH":"9","XSFX":"由南向北","XSFXDM":"3","KKMC":"海博道与安正路交口正向"},{"KKBH":"610401004","HPHM":"津GTG999","JGSK":"2021-04-01 09:02:51.595","CDBH":"11","XSFX":"由北向南","XSFXDM":"4","KKMC":"和畅路与和风路交口"},{"KKBH":"610276124","HPHM":"津AU6635","JGSK":"2021-04-01 09:02:51.663","CDBH":"11","XSFX":"由北向南","XSFXDM":"4","KKMC":"中新大道与中生大道交口"},{"KKBH":"728031002000","HPHM":"津MCC155","JGSK":"2021-04-01 09:02:51.7","CDBH":"5","XSFX":"由南向北","XSFXDM":"3","KKMC":"动漫中路与文一路交口"},{"KKBH":"6103261420000","HPHM":"津AY7216","JGSK":"2021-04-01 09:02:51.832","CDBH":"12","XSFX":"由北向南","XSFXDM":"4","KKMC":"中成大道与泰七路交口正向"},{"KKBH":"610256111","HPHM":"冀G6329L","JGSK":"2021-04-01 09:02:51.842","CDBH":"1","XSFX":"由西向东","XSFXDM":"2","KKMC":"中天大道与和惠路交口"},{"KKBH":"610256115","HPHM":"冀AN735S","JGSK":"2021-04-01 09:02:51.861","CDBH":"9","XSFX":"由南向北","XSFXDM":"3","KKMC":"中天大道与中生大道交口"},{"KKBH":"6071310030000","HPHM":"津NFG180","JGSK":"2021-04-01 09:02:51.9","CDBH":"3","XSFX":"由东向西","XSFXDM":"1","KKMC":"中央大道与海旭道交口正向"},{"KKBH":"610276125","HPHM":"津NLX519","JGSK":"2021-04-01 09:02:51.904","CDBH":"4","XSFX":"由南向北","XSFXDM":"3","KKMC":"中新大道与和顺路交口"},{"KKBH":"610276124","HPHM":"津FTX988","JGSK":"2021-04-01 09:02:51.983","CDBH":"10","XSFX":"由北向南","XSFXDM":"4","KKMC":"中新大道与中生大道交口"},{"KKBH":"720891003000","HPHM":"车牌","JGSK":"2021-04-01 09:02:52.109","CDBH":"5","XSFX":"由西向东","XSFXDM":"2","KKMC":"海博道与安正路交口"},{"KKBH":"610401005","HPHM":"津B1A822","JGSK":"2021-04-01 09:02:52.325","CDBH":"9","XSFX":"由南向北","XSFXDM":"3","KKMC":"和畅路与和顺路交口"},{"KKBH":"610266117","HPHM":"津RSV788","JGSK":"2021-04-01 09:02:52.363","CDBH":"11","XSFX":"由北向南","XSFXDM":"4","KKMC":"中生大道与和韵路交口"},{"KKBH":"610271009","HPHM":"津RBD058","JGSK":"2021-04-01 09:02:52.369","CDBH":"7","XSFX":"由南向北","XSFXDM":"3","KKMC":"中新大道与泰七路交口"},{"KKBH":"7208610020000","HPHM":"津RLR616","JGSK":"2021-04-01 09:02:52.394","CDBH":"10","XSFX":"由北向南","XSFXDM":"4","KKMC":"海晨道与安正路交口正向"},{"KKBH":"610266117","HPHM":"津NZ7580","JGSK":"2021-04-01 09:02:52.42","CDBH":"3","XSFX":"由东向西","XSFXDM":"1","KKMC":"中生大道与和韵路交口"},{"KKBH":"610256115","HPHM":"津E16354","JGSK":"2021-04-01 09:02:52.44","CDBH":"1","XSFX":"由东向西","XSFXDM":"1","KKMC":"中天大道与中生大道交口"},{"KKBH":"720891004000","HPHM":"京Q18LH7","JGSK":"2021-04-01 09:02:52.47","CDBH":"5","XSFX":"由西向东","XSFXDM":"2","KKMC":"海博道与安平路交口"},{"KKBH":"720891003000","HPHM":"津HG5392","JGSK":"2021-04-01 09:02:52.472","CDBH":"2","XSFX":"由东向西","XSFXDM":"1","KKMC":"海博道与安正路交口"},{"KKBH":"610271008","HPHM":"津JZT488","JGSK":"2021-04-01 09:02:52.532","CDBH":"5","XSFX":"由北向南","XSFXDM":"4","KKMC":"中新大道与航母主题公园支路交口"},{"KKBH":"610391007","HPHM":"津DPP819","JGSK":"2021-04-01 09:02:52.577","CDBH":"10","XSFX":"由北向南","XSFXDM":"4","KKMC":"和韵路与和风路交口"},{"KKBH":"610256115","HPHM":"津KD9559","JGSK":"2021-04-01 09:02:52.585","CDBH":"7","XSFX":"由南向北","XSFXDM":"3","KKMC":"中天大道与中生大道交口"},{"KKBH":"7208910080000","HPHM":"冀FT969S","JGSK":"2021-04-01 09:02:52.606","CDBH":"5","XSFX":"由西向东","XSFXDM":"2","KKMC":"海博道与荣盛路交口正向"},{"KKBH":"711","HPHM":"津A7E669","JGSK":"2021-04-01 09:02:52.672","CDBH":"7","XSFX":"由北向南","XSFXDM":"4","KKMC":"不礼让行人中新大道与和旭路交口"},{"KKBH":"610286127","HPHM":"车牌","JGSK":"2021-04-01 09:02:52.747","CDBH":"8","XSFX":"由南向北","XSFXDM":"3","KKMC":"中津大道与和畅路交口"},{"KKBH":"7208910040000","HPHM":"车牌","JGSK":"2021-04-01 09:02:52.823","CDBH":"6","XSFX":"由西向东","XSFXDM":"2","KKMC":"海博道与安平路交口正向"},{"KKBH":"7208710020000","HPHM":"车牌","JGSK":"2021-04-01 09:02:52.826","CDBH":"4","XSFX":"由西向东","XSFXDM":"2","KKMC":"安正路与芳菲路交口正向"},{"KKBH":"7205710040000","HPHM":"沪C4WJ93","JGSK":"2021-04-01 09:02:52.865","CDBH":"1","XSFX":"由东向西","XSFXDM":"1","KKMC":"动漫东路与动漫中路交口正向"},{"KKBH":"610401004","HPHM":"京Q033L0","JGSK":"2021-04-01 09:02:52.902","CDBH":"7","XSFX":"由南向北","XSFXDM":"3","KKMC":"和畅路与和风路交口"},{"KKBH":"7208610030000","HPHM":"津HLU279","JGSK":"2021-04-01 09:02:52.918","CDBH":"11","XSFX":"由北向南","XSFXDM":"4","KKMC":"海晨道与安明路交口正向"},{"KKBH":"610271009","HPHM":"冀AL719U","JGSK":"2021-04-01 09:02:52.933","CDBH":"8","XSFX":"由南向北","XSFXDM":"3","KKMC":"中新大道与泰七路交口"},{"KKBH":"610271009","HPHM":"津RBD058","JGSK":"2021-04-01 09:02:52.934","CDBH":"7","XSFX":"由南向北","XSFXDM":"3","KKMC":"中新大道与泰七路交口"},{"KKBH":"610276125","HPHM":"津C86T25","JGSK":"2021-04-01 09:02:52.956","CDBH":"8","XSFX":"由北向南","XSFXDM":"4","KKMC":"中新大道与和顺路交口"},{"KKBH":"610271009","HPHM":"冀AL719U","JGSK":"2021-04-01 09:02:53.049","CDBH":"8","XSFX":"由南向北","XSFXDM":"3","KKMC":"中新大道与泰七路交口"},{"KKBH":"711","HPHM":"津AP2651","JGSK":"2021-04-01 09:02:53.256","CDBH":"5","XSFX":"由南向北","XSFXDM":"3","KKMC":"不礼让行人中新大道与和旭路交口"},{"KKBH":"720891004000","HPHM":"车牌","JGSK":"2021-04-01 09:02:53.269","CDBH":"4","XSFX":"由西向东","XSFXDM":"2","KKMC":"海博道与安平路交口"},{"KKBH":"711","HPHM":"鄂F8Y358","JGSK":"2021-04-01 09:02:53.386","CDBH":"8","XSFX":"由北向南","XSFXDM":"4","KKMC":"不礼让行人中新大道与和旭路交口"},{"KKBH":"610256112","HPHM":"车牌","JGSK":"2021-04-01 09:02:53.425","CDBH":"11","XSFX":"由北向南","XSFXDM":"4","KKMC":"中天大道与中津大道交口"},{"KKBH":"720891004000","HPHM":"车牌","JGSK":"2021-04-01 09:02:53.463","CDBH":"9","XSFX":"由南向北","XSFXDM":"3","KKMC":"海博道与安平路交口"},{"KKBH":"610256112","HPHM":"津DKR658","JGSK":"2021-04-01 09:02:53.586","CDBH":"10","XSFX":"由北向南","XSFXDM":"4","KKMC":"中天大道与中津大道交口"},{"KKBH":"610266122000","HPHM":"冀R9W109","JGSK":"2021-04-01 09:02:53.602","CDBH":"2","XSFX":"由西向东","XSFXDM":"2","KKMC":"生态城中生大道故道河一桥西向东上桥处"},{"KKBH":"720891003000","HPHM":"车牌","JGSK":"2021-04-01 09:02:53.632","CDBH":"5","XSFX":"由西向东","XSFXDM":"2","KKMC":"海博道与安正路交口"},{"KKBH":"610256112","HPHM":"津C9V798","JGSK":"2021-04-01 09:02:53.666","CDBH":"11","XSFX":"由北向南","XSFXDM":"4","KKMC":"中天大道与中津大道交口"},{"KKBH":"720871002000","HPHM":"津C10E56","JGSK":"2021-04-01 09:02:53.692","CDBH":"5","XSFX":"由南向北","XSFXDM":"3","KKMC":"安正路与芳菲路交口"},{"KKBH":"720571004000","HPHM":"蒙G1137K","JGSK":"2021-04-01 09:02:53.734","CDBH":"6","XSFX":"由北向南","XSFXDM":"4","KKMC":"动漫东路与动漫中路交口"},{"KKBH":"7205710040000","HPHM":"车牌","JGSK":"2021-04-01 09:02:53.737","CDBH":"2","XSFX":"由东向西","XSFXDM":"1","KKMC":"动漫东路与动漫中路交口正向"},{"KKBH":"610401004","HPHM":"津NWA736","JGSK":"2021-04-01 09:02:53.828","CDBH":"10","XSFX":"由北向南","XSFXDM":"4","KKMC":"和畅路与和风路交口"},{"KKBH":"610276126","HPHM":"津G23599","JGSK":"2021-04-01 09:02:53.906","CDBH":"1","XSFX":"由东向西","XSFXDM":"1","KKMC":"中新大道与和意路交口"},{"KKBH":"7280310030000","HPHM":"冀AD906B","JGSK":"2021-04-01 09:02:53.952","CDBH":"3","XSFX":"由南向北","XSFXDM":"3","KKMC":"动漫中路与文二路交口正向"},{"KKBH":"610401005","HPHM":"津A09895D","JGSK":"2021-04-01 09:02:54.007","CDBH":"8","XSFX":"由南向北","XSFXDM":"3","KKMC":"和畅路与和顺路交口"},{"KKBH":"720861003000","HPHM":"津NZX927","JGSK":"2021-04-01 09:02:54.046","CDBH":"10","XSFX":"由北向南","XSFXDM":"4","KKMC":"海晨道与安明路交口"},{"KKBH":"610256115","HPHM":"津GE0922","JGSK":"2021-04-01 09:02:54.263","CDBH":"2","XSFX":"由东向西","XSFXDM":"1","KKMC":"中天大道与中生大道交口"},{"KKBH":"610271009","HPHM":"冀A1920H","JGSK":"2021-04-01 09:02:54.314","CDBH":"7","XSFX":"由南向北","XSFXDM":"3","KKMC":"中新大道与泰七路交口"},{"KKBH":"720891004000","HPHM":"车牌","JGSK":"2021-04-01 09:02:54.425","CDBH":"8","XSFX":"由南向北","XSFXDM":"3","KKMC":"海博道与安平路交口"},{"KKBH":"6102610040000","HPHM":"津A8B262","JGSK":"2021-04-01 09:02:54.451","CDBH":"2","XSFX":"由南向北","XSFXDM":"3","KKMC":"中生大道与静湖西路（北侧）正向"},{"KKBH":"610286127","HPHM":"津RR2676","JGSK":"2021-04-01 09:02:54.471","CDBH":"6","XSFX":"由西向东","XSFXDM":"2","KKMC":"中津大道与和畅路交口"},{"KKBH":"7208610030000","HPHM":"津HSD017","JGSK":"2021-04-01 09:02:54.505","CDBH":"2","XSFX":"由东向西","XSFXDM":"1","KKMC":"海晨道与安明路交口正向"},{"KKBH":"610276125","HPHM":"津LBG297","JGSK":"2021-04-01 09:02:54.559","CDBH":"4","XSFX":"由南向北","XSFXDM":"3","KKMC":"中新大道与和顺路交口"},{"KKBH":"610391008","HPHM":"京NGT322","JGSK":"2021-04-01 09:02:54.581","CDBH":"1","XSFX":"由东向西","XSFXDM":"1","KKMC":"和韵路与和旭路交口"},{"KKBH":"7280310020000","HPHM":"津CAF611","JGSK":"2021-04-01 09:02:54.591","CDBH":"7","XSFX":"由北向南","XSFXDM":"4","KKMC":"动漫中路与文一路交口正向"},{"KKBH":"7208910040000","HPHM":"车牌","JGSK":"2021-04-01 09:02:54.641","CDBH":"4","XSFX":"由西向东","XSFXDM":"2","KKMC":"海博道与安平路交口正向"},{"KKBH":"720881002000","HPHM":"冀AHL704","JGSK":"2021-04-01 09:02:54.672","CDBH":"9","XSFX":"由南向北","XSFXDM":"3","KKMC":"海旭道与安正路交口"},{"KKBH":"720891004000","HPHM":"津KC8176","JGSK":"2021-04-01 09:02:54.712","CDBH":"5","XSFX":"由西向东","XSFXDM":"2","KKMC":"海博道与安平路交口"},{"KKBH":"610391007","HPHM":"冀B6YG52","JGSK":"2021-04-01 09:02:54.756","CDBH":"5","XSFX":"由西向东","XSFXDM":"2","KKMC":"和韵路与和风路交口"},{"KKBH":"720541004000","HPHM":"津RBN729","JGSK":"2021-04-01 09:02:54.808","CDBH":"3","XSFX":"由西向东","XSFXDM":"2","KKMC":"动漫环路东与动漫中路交口"},{"KKBH":"610266117","HPHM":"津RFV189","JGSK":"2021-04-01 09:02:54.841","CDBH":"2","XSFX":"由东向西","XSFXDM":"1","KKMC":"中生大道与和韵路交口"},{"KKBH":"610266117","HPHM":"津AW7862","JGSK":"2021-04-01 09:02:54.933","CDBH":"6","XSFX":"由西向东","XSFXDM":"2","KKMC":"中生大道与和韵路交口"},{"KKBH":"7208810050000","HPHM":"津ADP3775","JGSK":"2021-04-01 09:02:54.96","CDBH":"4","XSFX":"由西向东","XSFXDM":"2","KKMC":"海旭道与明盛路交口正向"},{"KKBH":"7208610020000","HPHM":"津A7C568","JGSK":"2021-04-01 09:02:54.982","CDBH":"4","XSFX":"由西向东","XSFXDM":"2","KKMC":"海晨道与安正路交口正向"},{"KKBH":"7208910030000","HPHM":"津DMC911","JGSK":"2021-04-01 09:02:55.023","CDBH":"4","XSFX":"由西向东","XSFXDM":"2","KKMC":"海博道与安正路交口正向"},{"KKBH":"610256114","HPHM":"京NDZ855","JGSK":"2021-04-01 09:02:55.025","CDBH":"7","XSFX":"由北向南","XSFXDM":"4","KKMC":"中天大道与和旭路交口"},{"KKBH":"610256115","HPHM":"津NYZ718","JGSK":"2021-04-01 09:02:55.04","CDBH":"8","XSFX":"由南向北","XSFXDM":"3","KKMC":"中天大道与中生大道交口"},{"KKBH":"720881002000","HPHM":"津JEV398","JGSK":"2021-04-01 09:02:55.069","CDBH":"5","XSFX":"由西向东","XSFXDM":"2","KKMC":"海旭道与安正路交口"},{"KKBH":"720861003000","HPHM":"津E16315","JGSK":"2021-04-01 09:02:55.086","CDBH":"5","XSFX":"由西向东","XSFXDM":"2","KKMC":"海晨道与安明路交口"},{"KKBH":"610286127","HPHM":"津H51120","JGSK":"2021-04-01 09:02:55.335","CDBH":"4","XSFX":"由西向东","XSFXDM":"2","KKMC":"中津大道与和畅路交口"},{"KKBH":"610256115","HPHM":"津E16354","JGSK":"2021-04-01 09:02:55.409","CDBH":"2","XSFX":"由东向西","XSFXDM":"1","KKMC":"中天大道与中生大道交口"},{"KKBH":"720541002000","HPHM":"冀B6B7U1","JGSK":"2021-04-01 09:02:55.412","CDBH":"2","XSFX":"由东向西","XSFXDM":"1","KKMC":"动漫环路西与动漫中路交口"},{"KKBH":"610256115","HPHM":"辽MUP307","JGSK":"2021-04-01 09:02:55.489","CDBH":"1","XSFX":"由东向西","XSFXDM":"1","KKMC":"中天大道与中生大道交口"},{"KKBH":"610271009","HPHM":"津A19200","JGSK":"2021-04-01 09:02:55.572","CDBH":"7","XSFX":"由南向北","XSFXDM":"3","KKMC":"中新大道与泰七路交口"},{"KKBH":"610256111","HPHM":"冀G6329L","JGSK":"2021-04-01 09:02:55.596","CDBH":"1","XSFX":"由西向东","XSFXDM":"2","KKMC":"中天大道与和惠路交口"},{"KKBH":"610256115","HPHM":"津KT7906","JGSK":"2021-04-01 09:02:55.627","CDBH":"5","XSFX":"由西向东","XSFXDM":"2","KKMC":"中天大道与中生大道交口"},{"KKBH":"7280310020000","HPHM":"吉JKV722","JGSK":"2021-04-01 09:02:55.631","CDBH":"5","XSFX":"由南向北","XSFXDM":"3","KKMC":"动漫中路与文一路交口正向"},{"KKBH":"610276125","HPHM":"津RXF397","JGSK":"2021-04-01 09:02:55.674","CDBH":"5","XSFX":"由南向北","XSFXDM":"3","KKMC":"中新大道与和顺路交口"},{"KKBH":"610276125","HPHM":"车牌","JGSK":"2021-04-01 09:02:55.675","CDBH":"5","XSFX":"由南向北","XSFXDM":"3","KKMC":"中新大道与和顺路交口"},{"KKBH":"720891004000","HPHM":"车牌","JGSK":"2021-04-01 09:02:55.702","CDBH":"9","XSFX":"由南向北","XSFXDM":"3","KKMC":"海博道与安平路交口"},{"KKBH":"7208710020000","HPHM":"冀B8E22Z","JGSK":"2021-04-01 09:02:55.833","CDBH":"8","XSFX":"由北向南","XSFXDM":"4","KKMC":"安正路与芳菲路交口正向"},{"KKBH":"720571002000","HPHM":"津A7D990","JGSK":"2021-04-01 09:02:55.84","CDBH":"6","XSFX":"由北向南","XSFXDM":"4","KKMC":"动漫东路与文二路交口"},{"KKBH":"728031003000","HPHM":"冀AD906B","JGSK":"2021-04-01 09:02:55.855","CDBH":"3","XSFX":"由南向北","XSFXDM":"3","KKMC":"动漫中路与文二路交口"},{"KKBH":"610401004","HPHM":"京Q033L0","JGSK":"2021-04-01 09:02:55.905","CDBH":"8","XSFX":"由南向北","XSFXDM":"3","KKMC":"和畅路与和风路交口"},{"KKBH":"720571001000","HPHM":"津RKR571","JGSK":"2021-04-01 09:02:55.927","CDBH":"4","XSFX":"由南向北","XSFXDM":"3","KKMC":"动漫东路与文一路交口"},{"KKBH":"711","HPHM":"津MHQ136","JGSK":"2021-04-01 09:02:55.949","CDBH":"7","XSFX":"由北向南","XSFXDM":"4","KKMC":"不礼让行人中新大道与和旭路交口"},{"KKBH":"610391008","HPHM":"鲁QK99F5","JGSK":"2021-04-01 09:02:55.958","CDBH":"5","XSFX":"由西向东","XSFXDM":"2","KKMC":"和韵路与和旭路交口"},{"KKBH":"720891003000","HPHM":"车牌","JGSK":"2021-04-01 09:02:55.991","CDBH":"2","XSFX":"由东向西","XSFXDM":"1","KKMC":"海博道与安正路交口"},{"KKBH":"7280310030000","HPHM":"冀JMK270","JGSK":"2021-04-01 09:02:56.073","CDBH":"3","XSFX":"由南向北","XSFXDM":"3","KKMC":"动漫中路与文二路交口正向"},{"KKBH":"610271009","HPHM":"蒙A056FJ","JGSK":"2021-04-01 09:02:56.086","CDBH":"11","XSFX":"由北向南","XSFXDM":"4","KKMC":"中新大道与泰七路交口"},{"KKBH":"610276125","HPHM":"车牌","JGSK":"2021-04-01 09:02:56.154","CDBH":"5","XSFX":"由南向北","XSFXDM":"3","KKMC":"中新大道与和顺路交口"},{"KKBH":"610286127","HPHM":"津AF62555","JGSK":"2021-04-01 09:02:56.169","CDBH":"7","XSFX":"由南向北","XSFXDM":"3","KKMC":"中津大道与和畅路交口"},{"KKBH":"6102610040000","HPHM":"津DLQ225","JGSK":"2021-04-01 09:02:56.189","CDBH":"3","XSFX":"由南向北","XSFXDM":"3","KKMC":"中生大道与静湖西路（北侧）正向"},{"KKBH":"720891004000","HPHM":"津RXS859","JGSK":"2021-04-01 09:02:56.392","CDBH":"5","XSFX":"由西向东","XSFXDM":"2","KKMC":"海博道与安平路交口"},{"KKBH":"720861002000","HPHM":"冀J345XF","JGSK":"2021-04-01 09:02:56.449","CDBH":"8","XSFX":"由南向北","XSFXDM":"3","KKMC":"海晨道与安正路交口"},{"KKBH":"7208910040000","HPHM":"车牌","JGSK":"2021-04-01 09:02:56.455","CDBH":"7","XSFX":"由南向北","XSFXDM":"3","KKMC":"海博道与安平路交口正向"},{"KKBH":"610326142000","HPHM":"津AY7216","JGSK":"2021-04-01 09:02:56.523","CDBH":"8","XSFX":"由南向北","XSFXDM":"3","KKMC":"中成大道与泰七路交口"},{"KKBH":"720881002000","HPHM":"津A22G19","JGSK":"2021-04-01 09:02:56.591","CDBH":"9","XSFX":"由南向北","XSFXDM":"3","KKMC":"海旭道与安正路交口"},{"KKBH":"610266118","HPHM":"津A5H385","JGSK":"2021-04-01 09:02:56.643","CDBH":"6","XSFX":"由西向东","XSFXDM":"2","KKMC":"中生大道与和畅路交口"},{"KKBH":"610401004","HPHM":"津AD21209","JGSK":"2021-04-01 09:02:56.647","CDBH":"1","XSFX":"由东向西","XSFXDM":"1","KKMC":"和畅路与和风路交口"},{"KKBH":"720891003000","HPHM":"车牌","JGSK":"2021-04-01 09:02:56.671","CDBH":"5","XSFX":"由西向东","XSFXDM":"2","KKMC":"海博道与安正路交口"},{"KKBH":"7208910040000","HPHM":"津AF55517","JGSK":"2021-04-01 09:02:56.923","CDBH":"6","XSFX":"由西向东","XSFXDM":"2","KKMC":"海博道与安平路交口正向"},{"KKBH":"7208910040000","HPHM":"车牌","JGSK":"2021-04-01 09:02:56.924","CDBH":"5","XSFX":"由西向东","XSFXDM":"2","KKMC":"海博道与安平路交口正向"},{"KKBH":"720571004000","HPHM":"沪C4WJ93","JGSK":"2021-04-01 09:02:56.925","CDBH":"1","XSFX":"由东向西","XSFXDM":"1","KKMC":"动漫东路与动漫中路交口"},{"KKBH":"610286127","HPHM":"黑L68P36","JGSK":"2021-04-01 09:02:56.95","CDBH":"9","XSFX":"由南向北","XSFXDM":"3","KKMC":"中津大道与和畅路交口"},{"KKBH":"610256115","HPHM":"津A9H575","JGSK":"2021-04-01 09:02:56.959","CDBH":"8","XSFX":"由南向北","XSFXDM":"3","KKMC":"中天大道与中生大道交口"},{"KKBH":"610256115","HPHM":"鲁RVA536","JGSK":"2021-04-01 09:02:56.973","CDBH":"2","XSFX":"由东向西","XSFXDM":"1","KKMC":"中天大道与中生大道交口"},{"KKBH":"610256114","HPHM":"津K19874","JGSK":"2021-04-01 09:02:57.049","CDBH":"7","XSFX":"由北向南","XSFXDM":"4","KKMC":"中天大道与和旭路交口"},{"KKBH":"610266117","HPHM":"津N77317","JGSK":"2021-04-01 09:02:57.148","CDBH":"7","XSFX":"由南向北","XSFXDM":"3","KKMC":"中生大道与和韵路交口"},{"KKBH":"610276125","HPHM":"津LBG297","JGSK":"2021-04-01 09:02:57.184","CDBH":"4","XSFX":"由南向北","XSFXDM":"3","KKMC":"中新大道与和顺路交口"},{"KKBH":"7209010020000","HPHM":"豫GD935S","JGSK":"2021-04-01 09:02:57.204","CDBH":"10","XSFX":"由北向南","XSFXDM":"4","KKMC":"玉林道与安正路交口正向"},{"KKBH":"610271008","HPHM":"车牌","JGSK":"2021-04-01 09:02:57.237","CDBH":"4","XSFX":"由北向南","XSFXDM":"4","KKMC":"中新大道与航母主题公园支路交口"},{"KKBH":"7208710020000","HPHM":"鲁P31X11","JGSK":"2021-04-01 09:02:57.246","CDBH":"5","XSFX":"由南向北","XSFXDM":"3","KKMC":"安正路与芳菲路交口正向"},{"KKBH":"610401004","HPHM":"津NWA736","JGSK":"2021-04-01 09:02:57.269","CDBH":"10","XSFX":"由北向南","XSFXDM":"4","KKMC":"和畅路与和风路交口"},{"KKBH":"610256112","HPHM":"津DNF333","JGSK":"2021-04-01 09:02:57.272","CDBH":"4","XSFX":"由西向东","XSFXDM":"2","KKMC":"中天大道与中津大道交口"},{"KKBH":"6071310030000","HPHM":"津AY1868","JGSK":"2021-04-01 09:02:57.327","CDBH":"3","XSFX":"由东向西","XSFXDM":"1","KKMC":"中央大道与海旭道交口正向"},{"KKBH":"711","HPHM":"冀GAC968","JGSK":"2021-04-01 09:02:57.337","CDBH":"5","XSFX":"由南向北","XSFXDM":"3","KKMC":"不礼让行人中新大道与和旭路交口"},{"KKBH":"7208810020000","HPHM":"津C10E56","JGSK":"2021-04-01 09:02:57.366","CDBH":"9","XSFX":"由南向北","XSFXDM":"3","KKMC":"海旭道与安正路交口正向"},{"KKBH":"610256111","HPHM":"津AY2306","JGSK":"2021-04-01 09:02:57.385","CDBH":"9","XSFX":"由北向南","XSFXDM":"4","KKMC":"中天大道与和惠路交口"},{"KKBH":"610256112","HPHM":"津DZZ715","JGSK":"2021-04-01 09:02:57.426","CDBH":"10","XSFX":"由北向南","XSFXDM":"4","KKMC":"中天大道与中津大道交口"},{"KKBH":"610256114","HPHM":"津D83325","JGSK":"2021-04-01 09:02:57.438","CDBH":"8","XSFX":"由北向南","XSFXDM":"4","KKMC":"中天大道与和旭路交口"},{"KKBH":"720861002000","HPHM":"津ADD1731","JGSK":"2021-04-01 09:02:57.46","CDBH":"5","XSFX":"由西向东","XSFXDM":"2","KKMC":"海晨道与安正路交口"},{"KKBH":"720861002000","HPHM":"津RLR616","JGSK":"2021-04-01 09:02:57.52","CDBH":"10","XSFX":"由北向南","XSFXDM":"4","KKMC":"海晨道与安正路交口"},{"KKBH":"720891004000","HPHM":"车牌","JGSK":"2021-04-01 09:02:57.541","CDBH":"9","XSFX":"由南向北","XSFXDM":"3","KKMC":"海博道与安平路交口"},{"KKBH":"711","HPHM":"冀E4J893","JGSK":"2021-04-01 09:02:57.629","CDBH":"8","XSFX":"由北向南","XSFXDM":"4","KKMC":"不礼让行人中新大道与和旭路交口"},{"KKBH":"610271009","HPHM":"蒙A056FJ","JGSK":"2021-04-01 09:02:57.649","CDBH":"11","XSFX":"由北向南","XSFXDM":"4","KKMC":"中新大道与泰七路交口"},{"KKBH":"610256114","HPHM":"鲁NH018T","JGSK":"2021-04-01 09:02:57.712","CDBH":"2","XSFX":"由西向东","XSFXDM":"2","KKMC":"中天大道与和旭路交口"},{"KKBH":"6102610030000","HPHM":"冀F706JK","JGSK":"2021-04-01 09:02:57.727","CDBH":"7","XSFX":"由北向南","XSFXDM":"4","KKMC":"中生大道与静湖南路交口正向"},{"KKBH":"720891004000","HPHM":"车牌","JGSK":"2021-04-01 09:02:57.752","CDBH":"6","XSFX":"由西向东","XSFXDM":"2","KKMC":"海博道与安平路交口"},{"KKBH":"610256114","HPHM":"京N0Z855","JGSK":"2021-04-01 09:02:57.754","CDBH":"7","XSFX":"由北向南","XSFXDM":"4","KKMC":"中天大道与和旭路交口"},{"KKBH":"610256115","HPHM":"津GE0922","JGSK":"2021-04-01 09:02:57.803","CDBH":"2","XSFX":"由东向西","XSFXDM":"1","KKMC":"中天大道与中生大道交口"},{"KKBH":"610266117","HPHM":"津RSV788","JGSK":"2021-04-01 09:02:57.923","CDBH":"12","XSFX":"由北向南","XSFXDM":"4","KKMC":"中生大道与和韵路交口"},{"KKBH":"7280310030000","HPHM":"吉A160GM","JGSK":"2021-04-01 09:02:57.952","CDBH":"3","XSFX":"由南向北","XSFXDM":"3","KKMC":"动漫中路与文二路交口正向"},{"KKBH":"7208610020000","HPHM":"津RRG967","JGSK":"2021-04-01 09:02:58.055","CDBH":"10","XSFX":"由北向南","XSFXDM":"4","KKMC":"海晨道与安正路交口正向"},{"KKBH":"610276126","HPHM":"津RP6975","JGSK":"2021-04-01 09:02:58.065","CDBH":"5","XSFX":"由南向北","XSFXDM":"3","KKMC":"中新大道与和意路交口"},{"KKBH":"610266117","HPHM":"津RFV189","JGSK":"2021-04-01 09:02:58.095","CDBH":"2","XSFX":"由东向西","XSFXDM":"1","KKMC":"中生大道与和韵路交口"},{"KKBH":"610276124","HPHM":"津AU8831","JGSK":"2021-04-01 09:02:58.166","CDBH":"7","XSFX":"由南向北","XSFXDM":"3","KKMC":"中新大道与中生大道交口"},{"KKBH":"610276126","HPHM":"津G23599","JGSK":"2021-04-01 09:02:58.276","CDBH":"1","XSFX":"由东向西","XSFXDM":"1","KKMC":"中新大道与和意路交口"},{"KKBH":"7280310020000","HPHM":"车牌","JGSK":"2021-04-01 09:02:58.287","CDBH":"6","XSFX":"由南向北","XSFXDM":"3","KKMC":"动漫中路与文一路交口正向"},{"KKBH":"728031002000","HPHM":"津CAF611","JGSK":"2021-04-01 09:02:58.341","CDBH":"7","XSFX":"由北向南","XSFXDM":"4","KKMC":"动漫中路与文一路交口"},{"KKBH":"610391007","HPHM":"津NXE815","JGSK":"2021-04-01 09:02:58.459","CDBH":"5","XSFX":"由西向东","XSFXDM":"2","KKMC":"和韵路与和风路交口"},{"KKBH":"7205410040000","HPHM":"津A7D526","JGSK":"2021-04-01 09:02:58.466","CDBH":"3","XSFX":"由西向东","XSFXDM":"2","KKMC":"动漫环路东与动漫中路交口正向"},{"KKBH":"6102661220000","HPHM":"豫NZV852","JGSK":"2021-04-01 09:02:58.494","CDBH":"2","XSFX":"由西向东","XSFXDM":"2","KKMC":"生态城中生大道故道河一桥西向东上桥处正向"},{"KKBH":"7205710040000","HPHM":"津E02467","JGSK":"2021-04-01 09:02:58.522","CDBH":"3","XSFX":"由西向东","XSFXDM":"2","KKMC":"动漫东路与动漫中路交口正向"},{"KKBH":"720891003000","HPHM":"车牌","JGSK":"2021-04-01 09:02:58.591","CDBH":"5","XSFX":"由西向东","XSFXDM":"2","KKMC":"海博道与安正路交口"},{"KKBH":"610256112","HPHM":"津AG3666","JGSK":"2021-04-01 09:02:58.746","CDBH":"5","XSFX":"由西向东","XSFXDM":"2","KKMC":"中天大道与中津大道交口"},{"KKBH":"610256114","HPHM":"津J68655","JGSK":"2021-04-01 09:02:58.746","CDBH":"1","XSFX":"由西向东","XSFXDM":"2","KKMC":"中天大道与和旭路交口"},{"KKBH":"610276125","HPHM":"津RXF397","JGSK":"2021-04-01 09:02:58.864","CDBH":"5","XSFX":"由南向北","XSFXDM":"3","KKMC":"中新大道与和顺路交口"},{"KKBH":"610286127","HPHM":"津H51120","JGSK":"2021-04-01 09:02:58.865","CDBH":"5","XSFX":"由西向东","XSFXDM":"2","KKMC":"中津大道与和畅路交口"},{"KKBH":"610256115","HPHM":"津AXB840","JGSK":"2021-04-01 09:02:58.921","CDBH":"3","XSFX":"由东向西","XSFXDM":"1","KKMC":"中天大道与中生大道交口"},{"KKBH":"720891003000","HPHM":"车牌","JGSK":"2021-04-01 09:02:59.029","CDBH":"1","XSFX":"由东向西","XSFXDM":"1","KKMC":"海博道与安正路交口"},{"KKBH":"720891004000","HPHM":"车牌","JGSK":"2021-04-01 09:02:59.036","CDBH":"4","XSFX":"由西向东","XSFXDM":"2","KKMC":"海博道与安平路交口"},{"KKBH":"720891004000","HPHM":"车牌","JGSK":"2021-04-01 09:02:59.061","CDBH":"9","XSFX":"由南向北","XSFXDM":"3","KKMC":"海博道与安平路交口"},{"KKBH":"720891003000","HPHM":"鲁NV8909","JGSK":"2021-04-01 09:02:59.1","CDBH":"2","XSFX":"由东向西","XSFXDM":"1","KKMC":"海博道与安正路交口"},{"KKBH":"720891003000","HPHM":"车牌","JGSK":"2021-04-01 09:02:59.151","CDBH":"6","XSFX":"由西向东","XSFXDM":"2","KKMC":"海博道与安正路交口"},{"KKBH":"7208610020000","HPHM":"津AUP418","JGSK":"2021-04-01 09:02:59.305","CDBH":"10","XSFX":"由北向南","XSFXDM":"4","KKMC":"海晨道与安正路交口正向"},{"KKBH":"720861003000","HPHM":"津HSD017","JGSK":"2021-04-01 09:02:59.314","CDBH":"2","XSFX":"由东向西","XSFXDM":"1","KKMC":"海晨道与安明路交口"},{"KKBH":"7208910040000","HPHM":"冀J0Q859","JGSK":"2021-04-01 09:02:59.36","CDBH":"6","XSFX":"由西向东","XSFXDM":"2","KKMC":"海博道与安平路交口正向"},{"KKBH":"720891003000","HPHM":"车牌","JGSK":"2021-04-01 09:02:59.388","CDBH":"5","XSFX":"由西向东","XSFXDM":"2","KKMC":"海博道与安正路交口"},{"KKBH":"610286127","HPHM":"津MSR887","JGSK":"2021-04-01 09:02:59.505","CDBH":"8","XSFX":"由南向北","XSFXDM":"3","KKMC":"中津大道与和畅路交口"},{"KKBH":"720861003000","HPHM":"津HLU279","JGSK":"2021-04-01 09:02:59.56","CDBH":"11","XSFX":"由北向南","XSFXDM":"4","KKMC":"海晨道与安明路交口"},{"KKBH":"720891004000","HPHM":"车牌","JGSK":"2021-04-01 09:02:59.587","CDBH":"5","XSFX":"由西向东","XSFXDM":"2","KKMC":"海博道与安平路交口"},{"KKBH":"610256114","HPHM":"津K19874","JGSK":"2021-04-01 09:02:59.674","CDBH":"7","XSFX":"由北向南","XSFXDM":"4","KKMC":"中天大道与和旭路交口"},{"KKBH":"7208910030000","HPHM":"津JYZ328","JGSK":"2021-04-01 09:02:59.741","CDBH":"9","XSFX":"由南向北","XSFXDM":"3","KKMC":"海博道与安正路交口正向"},{"KKBH":"720891004000","HPHM":"津AY2326","JGSK":"2021-04-01 09:02:59.825","CDBH":"6","XSFX":"由西向东","XSFXDM":"2","KKMC":"海博道与安平路交口"},{"KKBH":"720871002000","HPHM":"冀B8E22Z","JGSK":"2021-04-01 09:02:59.833","CDBH":"8","XSFX":"由北向南","XSFXDM":"4","KKMC":"安正路与芳菲路交口"},{"KKBH":"7280310030000","HPHM":"鲁AZ5R50","JGSK":"2021-04-01 09:02:59.894","CDBH":"1","XSFX":"由东向西","XSFXDM":"1","KKMC":"动漫中路与文二路交口正向"},{"KKBH":"7208810020000","HPHM":"车牌","JGSK":"2021-04-01 09:02:59.902","CDBH":"11","XSFX":"由南向北","XSFXDM":"3","KKMC":"海旭道与安正路交口正向"},{"KKBH":"610261004000","HPHM":"津A8B262","JGSK":"2021-04-01 09:02:59.922","CDBH":"2","XSFX":"由南向北","XSFXDM":"3","KKMC":"中生大道与静湖西路（北侧）"},{"KKBH":"7208910030000","HPHM":"车牌","JGSK":"2021-04-01 09:02:59.931","CDBH":"9","XSFX":"由南向北","XSFXDM":"3","KKMC":"海博道与安正路交口正向"},{"KKBH":"610401005","HPHM":"津MKT925","JGSK":"2021-04-01 09:03:00.153","CDBH":"5","XSFX":"由西向东","XSFXDM":"2","KKMC":"和畅路与和顺路交口"},{"KKBH":"711","HPHM":"京HCZ887","JGSK":"2021-04-01 09:03:00.213","CDBH":"5","XSFX":"由南向北","XSFXDM":"3","KKMC":"不礼让行人中新大道与和旭路交口"},{"KKBH":"6102610040000","HPHM":"津RZV905","JGSK":"2021-04-01 09:03:00.216","CDBH":"2","XSFX":"由南向北","XSFXDM":"3","KKMC":"中生大道与静湖西路（北侧）正向"},{"KKBH":"728031003000","HPHM":"冀JMK270","JGSK":"2021-04-01 09:03:00.33","CDBH":"3","XSFX":"由南向北","XSFXDM":"3","KKMC":"动漫中路与文二路交口"},{"KKBH":"610256115","HPHM":"冀B3ZM77","JGSK":"2021-04-01 09:03:00.407","CDBH":"7","XSFX":"由南向北","XSFXDM":"3","KKMC":"中天大道与中生大道交口"},{"KKBH":"720891003000","HPHM":"车牌","JGSK":"2021-04-01 09:03:00.558","CDBH":"9","XSFX":"由南向北","XSFXDM":"3","KKMC":"海博道与安正路交口"},{"KKBH":"610256114","HPHM":"津JJY689","JGSK":"2021-04-01 09:03:00.586","CDBH":"2","XSFX":"由西向东","XSFXDM":"2","KKMC":"中天大道与和旭路交口"},{"KKBH":"610256115","HPHM":"鲁RVA536","JGSK":"2021-04-01 09:03:00.603","CDBH":"2","XSFX":"由东向西","XSFXDM":"1","KKMC":"中天大道与中生大道交口"},{"KKBH":"7208910030000","HPHM":"津KUS667","JGSK":"2021-04-01 09:03:00.718","CDBH":"4","XSFX":"由西向东","XSFXDM":"2","KKMC":"海博道与安正路交口正向"},{"KKBH":"610256114","HPHM":"沪C8TD30","JGSK":"2021-04-01 09:03:00.722","CDBH":"7","XSFX":"由北向南","XSFXDM":"4","KKMC":"中天大道与和旭路交口"},{"KKBH":"7208610020000","HPHM":"津AF25859","JGSK":"2021-04-01 09:03:00.919","CDBH":"5","XSFX":"由西向东","XSFXDM":"2","KKMC":"海晨道与安正路交口正向"},{"KKBH":"610256114","HPHM":"粤GUS211","JGSK":"2021-04-01 09:03:00.95","CDBH":"8","XSFX":"由北向南","XSFXDM":"4","KKMC":"中天大道与和旭路交口"},{"KKBH":"720571004000","HPHM":"津E02467","JGSK":"2021-04-01 09:03:00.978","CDBH":"3","XSFX":"由西向东","XSFXDM":"2","KKMC":"动漫东路与动漫中路交口"},{"KKBH":"610266118","HPHM":"豫Q809K8","JGSK":"2021-04-01 09:03:01.04","CDBH":"2","XSFX":"由东向西","XSFXDM":"1","KKMC":"中生大道与和畅路交口"},{"KKBH":"610256115","HPHM":"津RF3668","JGSK":"2021-04-01 09:03:01.051","CDBH":"2","XSFX":"由东向西","XSFXDM":"1","KKMC":"中天大道与中生大道交口"},{"KKBH":"610271008","HPHM":"车牌","JGSK":"2021-04-01 09:03:01.173","CDBH":"4","XSFX":"由北向南","XSFXDM":"4","KKMC":"中新大道与航母主题公园支路交口"},{"KKBH":"728031002000","HPHM":"吉JKV722","JGSK":"2021-04-01 09:03:01.214","CDBH":"5","XSFX":"由南向北","XSFXDM":"3","KKMC":"动漫中路与文一路交口"},{"KKBH":"610286127","HPHM":"津NLM616","JGSK":"2021-04-01 09:03:01.228","CDBH":"4","XSFX":"由西向东","XSFXDM":"2","KKMC":"中津大道与和畅路交口"},{"KKBH":"720891003000","HPHM":"津N05392","JGSK":"2021-04-01 09:03:01.277","CDBH":"8","XSFX":"由南向北","XSFXDM":"3","KKMC":"海博道与安正路交口"},{"KKBH":"610256115","HPHM":"津NYZ718","JGSK":"2021-04-01 09:03:01.298","CDBH":"9","XSFX":"由南向北","XSFXDM":"3","KKMC":"中天大道与中生大道交口"},{"KKBH":"720911002000","HPHM":"鲁RX4822","JGSK":"2021-04-01 09:03:01.383","CDBH":"8","XSFX":"由南向北","XSFXDM":"3","KKMC":"美林道与安正路交口"},{"KKBH":"7208910060000","HPHM":"津AS0800","JGSK":"2021-04-01 09:03:01.407","CDBH":"3","XSFX":"由东向西","XSFXDM":"1","KKMC":"海博道与永盛路交口正向"},{"KKBH":"610256112","HPHM":"津HYN663","JGSK":"2021-04-01 09:03:01.42","CDBH":"10","XSFX":"由北向南","XSFXDM":"4","KKMC":"中天大道与中津大道交口"},{"KKBH":"720891004000","HPHM":"车牌","JGSK":"2021-04-01 09:03:01.46","CDBH":"9","XSFX":"由南向北","XSFXDM":"3","KKMC":"海博道与安平路交口"},{"KKBH":"610391007","HPHM":"冀BN006X","JGSK":"2021-04-01 09:03:01.493","CDBH":"5","XSFX":"由西向东","XSFXDM":"2","KKMC":"和韵路与和风路交口"},{"KKBH":"610401004","HPHM":"冀BR906S","JGSK":"2021-04-01 09:03:01.532","CDBH":"1","XSFX":"由东向西","XSFXDM":"1","KKMC":"和畅路与和风路交口"},{"KKBH":"7208610020000","HPHM":"津E11193","JGSK":"2021-04-01 09:03:01.653","CDBH":"10","XSFX":"由北向南","XSFXDM":"4","KKMC":"海晨道与安正路交口正向"},{"KKBH":"7208910040000","HPHM":"冀F6090B","JGSK":"2021-04-01 09:03:01.683","CDBH":"6","XSFX":"由西向东","XSFXDM":"2","KKMC":"海博道与安平路交口正向"},{"KKBH":"720891008000","HPHM":"冀FT969S","JGSK":"2021-04-01 09:03:01.697","CDBH":"5","XSFX":"由西向东","XSFXDM":"2","KKMC":"海博道与荣盛路交口"},{"KKBH":"7208910030000","HPHM":"黑A3Q5L0","JGSK":"2021-04-01 09:03:01.717","CDBH":"6","XSFX":"由西向东","XSFXDM":"2","KKMC":"海博道与安正路交口正向"},{"KKBH":"720891004000","HPHM":"冀J0Q859","JGSK":"2021-04-01 09:03:01.747","CDBH":"5","XSFX":"由西向东","XSFXDM":"2","KKMC":"海博道与安平路交口"},{"KKBH":"720881005000","HPHM":"津ADP3775","JGSK":"2021-04-01 09:03:01.752","CDBH":"4","XSFX":"由西向东","XSFXDM":"2","KKMC":"海旭道与明盛路交口"},{"KKBH":"7208710020000","HPHM":"车牌","JGSK":"2021-04-01 09:03:01.789","CDBH":"7","XSFX":"由南向北","XSFXDM":"3","KKMC":"安正路与芳菲路交口正向"},{"KKBH":"610401005","HPHM":"鄂AU45Q9","JGSK":"2021-04-01 09:03:01.822","CDBH":"4","XSFX":"由西向东","XSFXDM":"2","KKMC":"和畅路与和顺路交口"},{"KKBH":"7208810050000","HPHM":"津GTX877","JGSK":"2021-04-01 09:03:01.985","CDBH":"7","XSFX":"由北向南","XSFXDM":"4","KKMC":"海旭道与明盛路交口正向"},{"KKBH":"610271008","HPHM":"津HV6081","JGSK":"2021-04-01 09:03:02.086","CDBH":"2","XSFX":"由南向北","XSFXDM":"3","KKMC":"中新大道与航母主题公园支路交口"},{"KKBH":"610261005000","HPHM":"冀GQ8118","JGSK":"2021-04-01 09:03:02.146","CDBH":"2","XSFX":"由南向北","XSFXDM":"3","KKMC":"中生大道与静湖西路（南侧）"},{"KKBH":"610256114","HPHM":"津D83325","JGSK":"2021-04-01 09:03:02.229","CDBH":"8","XSFX":"由北向南","XSFXDM":"4","KKMC":"中天大道与和旭路交口"},{"KKBH":"6102610030000","HPHM":"京LX7779","JGSK":"2021-04-01 09:03:02.264","CDBH":"8","XSFX":"由北向南","XSFXDM":"4","KKMC":"中生大道与静湖南路交口正向"},{"KKBH":"610261004000","HPHM":"津DLQ225","JGSK":"2021-04-01 09:03:02.4","CDBH":"3","XSFX":"由南向北","XSFXDM":"3","KKMC":"中生大道与静湖西路（北侧）"},{"KKBH":"720871002000","HPHM":"鲁P31X11","JGSK":"2021-04-01 09:03:02.407","CDBH":"5","XSFX":"由南向北","XSFXDM":"3","KKMC":"安正路与芳菲路交口"},{"KKBH":"610266117","HPHM":"鲁R2N63F","JGSK":"2021-04-01 09:03:02.496","CDBH":"7","XSFX":"由南向北","XSFXDM":"3","KKMC":"中生大道与和韵路交口"},{"KKBH":"610266117","HPHM":"京NEA007","JGSK":"2021-04-01 09:03:02.497","CDBH":"2","XSFX":"由东向西","XSFXDM":"1","KKMC":"中生大道与和韵路交口"},{"KKBH":"720881002000","HPHM":"津C10E56","JGSK":"2021-04-01 09:03:02.511","CDBH":"9","XSFX":"由南向北","XSFXDM":"3","KKMC":"海旭道与安正路交口"},{"KKBH":"711","HPHM":"津JMN555","JGSK":"2021-04-01 09:03:02.614","CDBH":"5","XSFX":"由南向北","XSFXDM":"3","KKMC":"不礼让行人中新大道与和旭路交口"},{"KKBH":"7205710040000","HPHM":"车牌","JGSK":"2021-04-01 09:03:02.69","CDBH":"2","XSFX":"由东向西","XSFXDM":"1","KKMC":"动漫东路与动漫中路交口正向"},{"KKBH":"610266122000","HPHM":"豫NZV852","JGSK":"2021-04-01 09:03:02.719","CDBH":"2","XSFX":"由西向东","XSFXDM":"2","KKMC":"生态城中生大道故道河一桥西向东上桥处"},{"KKBH":"610286127","HPHM":"津AF62555","JGSK":"2021-04-01 09:03:02.785","CDBH":"7","XSFX":"由南向北","XSFXDM":"3","KKMC":"中津大道与和畅路交口"},{"KKBH":"720901002000","HPHM":"豫GD935S","JGSK":"2021-04-01 09:03:02.87","CDBH":"10","XSFX":"由北向南","XSFXDM":"4","KKMC":"玉林道与安正路交口"},{"KKBH":"610391008","HPHM":"车牌","JGSK":"2021-04-01 09:03:02.905","CDBH":"1","XSFX":"由东向西","XSFXDM":"1","KKMC":"和韵路与和旭路交口"},{"KKBH":"610276126","HPHM":"车牌","JGSK":"2021-04-01 09:03:02.959","CDBH":"8","XSFX":"由北向南","XSFXDM":"4","KKMC":"中新大道与和意路交口"},{"KKBH":"7205410020000","HPHM":"冀AD906B","JGSK":"2021-04-01 09:03:02.979","CDBH":"3","XSFX":"由西向东","XSFXDM":"2","KKMC":"动漫环路西与动漫中路交口正向"},{"KKBH":"610271008","HPHM":"车牌","JGSK":"2021-04-01 09:03:03.07","CDBH":"1","XSFX":"由南向北","XSFXDM":"3","KKMC":"中新大道与航母主题公园支路交口"},{"KKBH":"720861002000","HPHM":"津A7C568","JGSK":"2021-04-01 09:03:03.135","CDBH":"4","XSFX":"由西向东","XSFXDM":"2","KKMC":"海晨道与安正路交口"},{"KKBH":"610256112","HPHM":"车牌","JGSK":"2021-04-01 09:03:03.16","CDBH":"4","XSFX":"由西向东","XSFXDM":"2","KKMC":"中天大道与中津大道交口"},{"KKBH":"610256115","HPHM":"津E02606","JGSK":"2021-04-01 09:03:03.196","CDBH":"7","XSFX":"由南向北","XSFXDM":"3","KKMC":"中天大道与中生大道交口"},{"KKBH":"610256113","HPHM":"京N59757","JGSK":"2021-04-01 09:03:03.304","CDBH":"5","XSFX":"由南向北","XSFXDM":"3","KKMC":"中天大道与和风路交口"},{"KKBH":"720891004000","HPHM":"津C9L353","JGSK":"2021-04-01 09:03:03.378","CDBH":"9","XSFX":"由南向北","XSFXDM":"3","KKMC":"海博道与安平路交口"},{"KKBH":"720891004000","HPHM":"车牌","JGSK":"2021-04-01 09:03:03.379","CDBH":"9","XSFX":"由南向北","XSFXDM":"3","KKMC":"海博道与安平路交口"},{"KKBH":"7205710010000","HPHM":"津HK0161","JGSK":"2021-04-01 09:03:03.405","CDBH":"1","XSFX":"由西向东","XSFXDM":"2","KKMC":"动漫东路与文一路交口正向"},{"KKBH":"610266118","HPHM":"津AF27838","JGSK":"2021-04-01 09:03:03.5","CDBH":"5","XSFX":"由西向东","XSFXDM":"2","KKMC":"中生大道与和畅路交口"},{"KKBH":"610401004","HPHM":"津AD21209","JGSK":"2021-04-01 09:03:03.51","CDBH":"1","XSFX":"由东向西","XSFXDM":"1","KKMC":"和畅路与和风路交口"},{"KKBH":"7208710020000","HPHM":"车牌","JGSK":"2021-04-01 09:03:03.549","CDBH":"7","XSFX":"由南向北","XSFXDM":"3","KKMC":"安正路与芳菲路交口正向"},{"KKBH":"610266117","HPHM":"津N77317","JGSK":"2021-04-01 09:03:03.636","CDBH":"7","XSFX":"由南向北","XSFXDM":"3","KKMC":"中生大道与和韵路交口"},{"KKBH":"7208910030000","HPHM":"津AY7196","JGSK":"2021-04-01 09:03:03.728","CDBH":"4","XSFX":"由西向东","XSFXDM":"2","KKMC":"海博道与安正路交口正向"},{"KKBH":"610391006","HPHM":"冀B6F50N","JGSK":"2021-04-01 09:03:03.806","CDBH":"1","XSFX":"由东向西","XSFXDM":"1","KKMC":"和韵路与和意路交口"},{"KKBH":"610401005","HPHM":"津MKT925","JGSK":"2021-04-01 09:03:03.825","CDBH":"6","XSFX":"由西向东","XSFXDM":"2","KKMC":"和畅路与和顺路交口"},{"KKBH":"720861002000","HPHM":"津RRG967","JGSK":"2021-04-01 09:03:03.836","CDBH":"10","XSFX":"由北向南","XSFXDM":"4","KKMC":"海晨道与安正路交口"},{"KKBH":"7208610020000","HPHM":"津JDB889","JGSK":"2021-04-01 09:03:03.843","CDBH":"10","XSFX":"由北向南","XSFXDM":"4","KKMC":"海晨道与安正路交口正向"},{"KKBH":"7208910040000","HPHM":"车牌","JGSK":"2021-04-01 09:03:03.897","CDBH":"6","XSFX":"由西向东","XSFXDM":"2","KKMC":"海博道与安平路交口正向"},{"KKBH":"610271010","HPHM":"津HCY699","JGSK":"2021-04-01 09:03:03.938","CDBH":"5","XSFX":"由南向北","XSFXDM":"3","KKMC":"中新大道与华五路交口"},{"KKBH":"720891003000","HPHM":"车牌","JGSK":"2021-04-01 09:03:04.024","CDBH":"6","XSFX":"由西向东","XSFXDM":"2","KKMC":"海博道与安正路交口"},{"KKBH":"610256111","HPHM":"津AY2306","JGSK":"2021-04-01 09:03:04.027","CDBH":"9","XSFX":"由北向南","XSFXDM":"4","KKMC":"中天大道与和惠路交口"},{"KKBH":"610276124","HPHM":"津AU8831","JGSK":"2021-04-01 09:03:04.129","CDBH":"7","XSFX":"由南向北","XSFXDM":"3","KKMC":"中新大道与中生大道交口"},{"KKBH":"720891004000","HPHM":"冀F6090B","JGSK":"2021-04-01 09:03:04.147","CDBH":"5","XSFX":"由西向东","XSFXDM":"2","KKMC":"海博道与安平路交口"},{"KKBH":"720891003000","HPHM":"车牌","JGSK":"2021-04-01 09:03:04.189","CDBH":"5","XSFX":"由西向东","XSFXDM":"2","KKMC":"海博道与安正路交口"},{"KKBH":"610256114","HPHM":"津AUC368","JGSK":"2021-04-01 09:03:04.22","CDBH":"2","XSFX":"由西向东","XSFXDM":"2","KKMC":"中天大道与和旭路交口"},{"KKBH":"7208610030000","HPHM":"车牌","JGSK":"2021-04-01 09:03:04.328","CDBH":"6","XSFX":"由西向东","XSFXDM":"2","KKMC":"海晨道与安明路交口正向"},{"KKBH":"7208910030000","HPHM":"津AN3971","JGSK":"2021-04-01 09:03:04.405","CDBH":"11","XSFX":"由北向南","XSFXDM":"4","KKMC":"海博道与安正路交口正向"},{"KKBH":"720891004000","HPHM":"车牌","JGSK":"2021-04-01 09:03:04.574","CDBH":"9","XSFX":"由南向北","XSFXDM":"3","KKMC":"海博道与安平路交口"},{"KKBH":"610266117","HPHM":"津KWZ882","JGSK":"2021-04-01 09:03:04.608","CDBH":"10","XSFX":"由北向南","XSFXDM":"4","KKMC":"中生大道与和韵路交口"},{"KKBH":"7205710040000","HPHM":"车牌","JGSK":"2021-04-01 09:03:04.638","CDBH":"4","XSFX":"由西向东","XSFXDM":"2","KKMC":"动漫东路与动漫中路交口正向"},{"KKBH":"720891003000","HPHM":"津JYZ328","JGSK":"2021-04-01 09:03:04.714","CDBH":"8","XSFX":"由南向北","XSFXDM":"3","KKMC":"海博道与安正路交口"},{"KKBH":"610271009","HPHM":"冀B8MB20","JGSK":"2021-04-01 09:03:04.715","CDBH":"11","XSFX":"由北向南","XSFXDM":"4","KKMC":"中新大道与泰七路交口"},{"KKBH":"720891003000","HPHM":"车牌","JGSK":"2021-04-01 09:03:04.744","CDBH":"5","XSFX":"由西向东","XSFXDM":"2","KKMC":"海博道与安正路交口"},{"KKBH":"7208910030000","HPHM":"车牌","JGSK":"2021-04-01 09:03:04.748","CDBH":"2","XSFX":"由东向西","XSFXDM":"1","KKMC":"海博道与安正路交口正向"},{"KKBH":"7280310030000","HPHM":"津HQU466","JGSK":"2021-04-01 09:03:04.749","CDBH":"4","XSFX":"由南向北","XSFXDM":"3","KKMC":"动漫中路与文二路交口正向"},{"KKBH":"610286127","HPHM":"津C35P77","JGSK":"2021-04-01 09:03:04.753","CDBH":"5","XSFX":"由西向东","XSFXDM":"2","KKMC":"中津大道与和畅路交口"},{"KKBH":"6102610040000","HPHM":"京FV7786","JGSK":"2021-04-01 09:03:04.775","CDBH":"3","XSFX":"由南向北","XSFXDM":"3","KKMC":"中生大道与静湖西路（北侧）正向"},{"KKBH":"6102610030000","HPHM":"冀F091B2","JGSK":"2021-04-01 09:03:04.869","CDBH":"1","XSFX":"由东向西","XSFXDM":"1","KKMC":"中生大道与静湖南路交口正向"},{"KKBH":"610256114","HPHM":"沪C81U3U","JGSK":"2021-04-01 09:03:04.869","CDBH":"7","XSFX":"由北向南","XSFXDM":"4","KKMC":"中天大道与和旭路交口"},{"KKBH":"720861003000","HPHM":"闽HGV330","JGSK":"2021-04-01 09:03:04.91","CDBH":"2","XSFX":"由东向西","XSFXDM":"1","KKMC":"海晨道与安明路交口"},{"KKBH":"610256114","HPHM":"津RGW727","JGSK":"2021-04-01 09:03:04.971","CDBH":"5","XSFX":"由南向北","XSFXDM":"3","KKMC":"中天大道与和旭路交口"},{"KKBH":"711","HPHM":"津GDX150","JGSK":"2021-04-01 09:03:04.982","CDBH":"7","XSFX":"由北向南","XSFXDM":"4","KKMC":"不礼让行人中新大道与和旭路交口"},{"KKBH":"610401005","HPHM":"鄂AU45Q9","JGSK":"2021-04-01 09:03:05.025","CDBH":"5","XSFX":"由西向东","XSFXDM":"2","KKMC":"和畅路与和顺路交口"},{"KKBH":"720861002000","HPHM":"津AUP418","JGSK":"2021-04-01 09:03:05.033","CDBH":"10","XSFX":"由北向南","XSFXDM":"4","KKMC":"海晨道与安正路交口"},{"KKBH":"720891006000","HPHM":"津AS0800","JGSK":"2021-04-01 09:03:05.052","CDBH":"3","XSFX":"由东向西","XSFXDM":"1","KKMC":"海博道与永盛路交口"},{"KKBH":"610256115","HPHM":"津RF3668","JGSK":"2021-04-01 09:03:05.083","CDBH":"3","XSFX":"由东向西","XSFXDM":"1","KKMC":"中天大道与中生大道交口"},{"KKBH":"610276124","HPHM":"鲁DP097H","JGSK":"2021-04-01 09:03:05.087","CDBH":"11","XSFX":"由北向南","XSFXDM":"4","KKMC":"中新大道与中生大道交口"},{"KKBH":"711","HPHM":"津DDD627","JGSK":"2021-04-01 09:03:05.09","CDBH":"5","XSFX":"由南向北","XSFXDM":"3","KKMC":"不礼让行人中新大道与和旭路交口"},{"KKBH":"610256116","HPHM":"鲁A8R3N5","JGSK":"2021-04-01 09:03:05.104","CDBH":"12","XSFX":"由北向南","XSFXDM":"4","KKMC":"中天大道与和顺路交口"},{"KKBH":"7280310020000","HPHM":"津KST778","JGSK":"2021-04-01 09:03:05.11","CDBH":"8","XSFX":"由北向南","XSFXDM":"4","KKMC":"动漫中路与文一路交口正向"},{"KKBH":"610266117","HPHM":"津C85J53","JGSK":"2021-04-01 09:03:05.145","CDBH":"7","XSFX":"由南向北","XSFXDM":"3","KKMC":"中生大道与和韵路交口"},{"KKBH":"720911002000","HPHM":"津ASK921","JGSK":"2021-04-01 09:03:05.302","CDBH":"8","XSFX":"由南向北","XSFXDM":"3","KKMC":"美林道与安正路交口"},{"KKBH":"728031003000","HPHM":"鲁AZ5R50","JGSK":"2021-04-01 09:03:05.306","CDBH":"1","XSFX":"由东向西","XSFXDM":"1","KKMC":"动漫中路与文二路交口"},{"KKBH":"610256112","HPHM":"津AD59262","JGSK":"2021-04-01 09:03:05.312","CDBH":"9","XSFX":"由南向北","XSFXDM":"3","KKMC":"中天大道与中津大道交口"},{"KKBH":"610256114","HPHM":"冀B0Z3Q9","JGSK":"2021-04-01 09:03:05.415","CDBH":"8","XSFX":"由北向南","XSFXDM":"4","KKMC":"中天大道与和旭路交口"},{"KKBH":"7208710020000","HPHM":"津N94299","JGSK":"2021-04-01 09:03:05.469","CDBH":"6","XSFX":"由南向北","XSFXDM":"3","KKMC":"安正路与芳菲路交口正向"},{"KKBH":"610286127","HPHM":"车牌","JGSK":"2021-04-01 09:03:05.504","CDBH":"5","XSFX":"由西向东","XSFXDM":"2","KKMC":"中津大道与和畅路交口"},{"KKBH":"720891006000","HPHM":"车牌","JGSK":"2021-04-01 09:03:05.733","CDBH":"5","XSFX":"由西向东","XSFXDM":"2","KKMC":"海博道与永盛路交口"},{"KKBH":"720571001000","HPHM":"津C798Z2","JGSK":"2021-04-01 09:03:05.755","CDBH":"2","XSFX":"由西向东","XSFXDM":"2","KKMC":"动漫东路与文一路交口"},{"KKBH":"610256113","HPHM":"津A0Z213","JGSK":"2021-04-01 09:03:05.79","CDBH":"8","XSFX":"由北向南","XSFXDM":"4","KKMC":"中天大道与和风路交口"},{"KKBH":"610271008","HPHM":"津HV6081","JGSK":"2021-04-01 09:03:05.815","CDBH":"2","XSFX":"由南向北","XSFXDM":"3","KKMC":"中新大道与航母主题公园支路交口"},{"KKBH":"610276126","HPHM":"津HTS500","JGSK":"2021-04-01 09:03:05.819","CDBH":"4","XSFX":"由南向北","XSFXDM":"3","KKMC":"中新大道与和意路交口"},{"KKBH":"610276124","HPHM":"鲁MYE760","JGSK":"2021-04-01 09:03:05.826","CDBH":"8","XSFX":"由南向北","XSFXDM":"3","KKMC":"中新大道与中生大道交口"},{"KKBH":"610276124","HPHM":"鲁MYE760","JGSK":"2021-04-01 09:03:05.827","CDBH":"8","XSFX":"由南向北","XSFXDM":"3","KKMC":"中新大道与中生大道交口"},{"KKBH":"610256112","HPHM":"津H70508","JGSK":"2021-04-01 09:03:05.832","CDBH":"5","XSFX":"由西向东","XSFXDM":"2","KKMC":"中天大道与中津大道交口"},{"KKBH":"7208610030000","HPHM":"津RT7935","JGSK":"2021-04-01 09:03:05.841","CDBH":"11","XSFX":"由北向南","XSFXDM":"4","KKMC":"海晨道与安明路交口正向"},{"KKBH":"610256115","HPHM":"川S37Z71","JGSK":"2021-04-01 09:03:05.92","CDBH":"2","XSFX":"由东向西","XSFXDM":"1","KKMC":"中天大道与中生大道交口"},{"KKBH":"610276124","HPHM":"冀BK838H","JGSK":"2021-04-01 09:03:05.921","CDBH":"4","XSFX":"由西向东","XSFXDM":"2","KKMC":"中新大道与中生大道交口"},{"KKBH":"7205710010000","HPHM":"津MC2909","JGSK":"2021-04-01 09:03:05.972","CDBH":"3","XSFX":"由南向北","XSFXDM":"3","KKMC":"动漫东路与文一路交口正向"},{"KKBH":"7208910030000","HPHM":"津RJV993","JGSK":"2021-04-01 09:03:06.027","CDBH":"4","XSFX":"由西向东","XSFXDM":"2","KKMC":"海博道与安正路交口正向"},{"KKBH":"7208910030000","HPHM":"车牌","JGSK":"2021-04-01 09:03:06.257","CDBH":"12","XSFX":"由北向南","XSFXDM":"4","KKMC":"海博道与安正路交口正向"},{"KKBH":"720891004000","HPHM":"津DSF911","JGSK":"2021-04-01 09:03:06.302","CDBH":"5","XSFX":"由西向东","XSFXDM":"2","KKMC":"海博道与安平路交口"},{"KKBH":"610271008","HPHM":"津NLC909","JGSK":"2021-04-01 09:03:06.328","CDBH":"2","XSFX":"由南向北","XSFXDM":"3","KKMC":"中新大道与航母主题公园支路交口"},{"KKBH":"610271009","HPHM":"冀B8MB20","JGSK":"2021-04-01 09:03:06.363","CDBH":"11","XSFX":"由北向南","XSFXDM":"4","KKMC":"中新大道与泰七路交口"},{"KKBH":"610271009","HPHM":"津KK1138","JGSK":"2021-04-01 09:03:06.469","CDBH":"11","XSFX":"由北向南","XSFXDM":"4","KKMC":"中新大道与泰七路交口"},{"KKBH":"7208810020000","HPHM":"津E15929","JGSK":"2021-04-01 09:03:06.492","CDBH":"4","XSFX":"由东向西","XSFXDM":"1","KKMC":"海旭道与安正路交口正向"},{"KKBH":"720891003000","HPHM":"车牌","JGSK":"2021-04-01 09:03:06.785","CDBH":"1","XSFX":"由东向西","XSFXDM":"1","KKMC":"海博道与安正路交口"},{"KKBH":"610266118","HPHM":"豫Q809K8","JGSK":"2021-04-01 09:03:06.821","CDBH":"2","XSFX":"由东向西","XSFXDM":"1","KKMC":"中生大道与和畅路交口"},{"KKBH":"610266118","HPHM":"津GDL988","JGSK":"2021-04-01 09:03:06.903","CDBH":"5","XSFX":"由西向东","XSFXDM":"2","KKMC":"中生大道与和畅路交口"},{"KKBH":"610256112","HPHM":"津C5T832","JGSK":"2021-04-01 09:03:06.907","CDBH":"10","XSFX":"由北向南","XSFXDM":"4","KKMC":"中天大道与中津大道交口"},{"KKBH":"610286127","HPHM":"津DBS016","JGSK":"2021-04-01 09:03:07.027","CDBH":"7","XSFX":"由南向北","XSFXDM":"3","KKMC":"中津大道与和畅路交口"},{"KKBH":"7205710040000","HPHM":"津JDS876","JGSK":"2021-04-01 09:03:07.072","CDBH":"2","XSFX":"由东向西","XSFXDM":"1","KKMC":"动漫东路与动漫中路交口正向"},{"KKBH":"610276126","HPHM":"津NLX519","JGSK":"2021-04-01 09:03:07.088","CDBH":"4","XSFX":"由南向北","XSFXDM":"3","KKMC":"中新大道与和意路交口"},{"KKBH":"720891004000","HPHM":"车牌","JGSK":"2021-04-01 09:03:07.115","CDBH":"9","XSFX":"由南向北","XSFXDM":"3","KKMC":"海博道与安平路交口"},{"KKBH":"610266117","HPHM":"京NEA007","JGSK":"2021-04-01 09:03:07.222","CDBH":"2","XSFX":"由东向西","XSFXDM":"1","KKMC":"中生大道与和韵路交口"},{"KKBH":"610266118","HPHM":"津NHW502","JGSK":"2021-04-01 09:03:07.241","CDBH":"5","XSFX":"由西向东","XSFXDM":"2","KKMC":"中生大道与和畅路交口"},{"KKBH":"7208610020000","HPHM":"津AZG912","JGSK":"2021-04-01 09:03:07.443","CDBH":"7","XSFX":"由南向北","XSFXDM":"3","KKMC":"海晨道与安正路交口正向"},{"KKBH":"7205710040000","HPHM":"津RRJ128","JGSK":"2021-04-01 09:03:07.504","CDBH":"1","XSFX":"由东向西","XSFXDM":"1","KKMC":"动漫东路与动漫中路交口正向"},{"KKBH":"610391006","HPHM":"津KT1180","JGSK":"2021-04-01 09:03:07.64","CDBH":"1","XSFX":"由东向西","XSFXDM":"1","KKMC":"和韵路与和意路交口"},{"KKBH":"610286127","HPHM":"津C35P77","JGSK":"2021-04-01 09:03:07.664","CDBH":"6","XSFX":"由西向东","XSFXDM":"2","KKMC":"中津大道与和畅路交口"},{"KKBH":"610276125","HPHM":"车牌","JGSK":"2021-04-01 09:03:07.693","CDBH":"1","XSFX":"由东向西","XSFXDM":"1","KKMC":"中新大道与和顺路交口"},{"KKBH":"610261003000","HPHM":"冀F706JK","JGSK":"2021-04-01 09:03:07.847","CDBH":"16","XSFX":"由北向南","XSFXDM":"4","KKMC":"中生大道与静湖南路交口"},{"KKBH":"720861002000","HPHM":"津E11193","JGSK":"2021-04-01 09:03:07.91","CDBH":"10","XSFX":"由北向南","XSFXDM":"4","KKMC":"海晨道与安正路交口"},{"KKBH":"7208910030000","HPHM":"车牌","JGSK":"2021-04-01 09:03:07.964","CDBH":"3","XSFX":"由东向西","XSFXDM":"1","KKMC":"海博道与安正路交口正向"},{"KKBH":"610256115","HPHM":"津JEM022","JGSK":"2021-04-01 09:03:08.143","CDBH":"2","XSFX":"由东向西","XSFXDM":"1","KKMC":"中天大道与中生大道交口"},{"KKBH":"610276126","HPHM":"津ADF7922","JGSK":"2021-04-01 09:03:08.147","CDBH":"2","XSFX":"由东向西","XSFXDM":"1","KKMC":"中新大道与和意路交口"},{"KKBH":"6103261420000","HPHM":"津C85739","JGSK":"2021-04-01 09:03:08.212","CDBH":"2","XSFX":"由东向西","XSFXDM":"1","KKMC":"中成大道与泰七路交口正向"},{"KKBH":"7208610030000","HPHM":"车牌","JGSK":"2021-04-01 09:03:08.228","CDBH":"2","XSFX":"由东向西","XSFXDM":"1","KKMC":"海晨道与安明路交口正向"},{"KKBH":"720891003000","HPHM":"车牌","JGSK":"2021-04-01 09:03:08.236","CDBH":"9","XSFX":"由南向北","XSFXDM":"3","KKMC":"海博道与安正路交口"},{"KKBH":"7280310020000","HPHM":"沪C4WJ93","JGSK":"2021-04-01 09:03:08.237","CDBH":"5","XSFX":"由南向北","XSFXDM":"3","KKMC":"动漫中路与文一路交口正向"},{"KKBH":"720891004000","HPHM":"车牌","JGSK":"2021-04-01 09:03:08.305","CDBH":"6","XSFX":"由西向东","XSFXDM":"2","KKMC":"海博道与安平路交口"},{"KKBH":"7208810020000","HPHM":"津C619C1","JGSK":"2021-04-01 09:03:08.318","CDBH":"7","XSFX":"由西向东","XSFXDM":"2","KKMC":"海旭道与安正路交口正向"},{"KKBH":"610261003000","HPHM":"京LX7779","JGSK":"2021-04-01 09:03:08.406","CDBH":"17","XSFX":"由北向南","XSFXDM":"4","KKMC":"中生大道与静湖南路交口"},{"KKBH":"720881005000","HPHM":"津GTX877","JGSK":"2021-04-01 09:03:08.44","CDBH":"7","XSFX":"由北向南","XSFXDM":"4","KKMC":"海旭道与明盛路交口"},{"KKBH":"610256112","HPHM":"冀J9E8R2","JGSK":"2021-04-01 09:03:08.468","CDBH":"5","XSFX":"由西向东","XSFXDM":"2","KKMC":"中天大道与中津大道交口"},{"KKBH":"610271010","HPHM":"津HCY699","JGSK":"2021-04-01 09:03:08.491","CDBH":"5","XSFX":"由南向北","XSFXDM":"3","KKMC":"中新大道与华五路交口"},{"KKBH":"711","HPHM":"鲁HD673R","JGSK":"2021-04-01 09:03:08.501","CDBH":"8","XSFX":"由北向南","XSFXDM":"4","KKMC":"不礼让行人中新大道与和旭路交口"},{"KKBH":"720891003000","HPHM":"车牌","JGSK":"2021-04-01 09:03:08.661","CDBH":"6","XSFX":"由西向东","XSFXDM":"2","KKMC":"海博道与安正路交口"},{"KKBH":"610271009","HPHM":"津KK1138","JGSK":"2021-04-01 09:03:08.683","CDBH":"11","XSFX":"由北向南","XSFXDM":"4","KKMC":"中新大道与泰七路交口"},{"KKBH":"610276124","HPHM":"鲁DP097H","JGSK":"2021-04-01 09:03:08.771","CDBH":"11","XSFX":"由北向南","XSFXDM":"4","KKMC":"中新大道与中生大道交口"},{"KKBH":"720891003000","HPHM":"津AN3971","JGSK":"2021-04-01 09:03:08.779","CDBH":"3","XSFX":"由东向西","XSFXDM":"1","KKMC":"海博道与安正路交口"},{"KKBH":"7400110020000","HPHM":"冀B0776K","JGSK":"2021-04-01 09:03:08.842","CDBH":"5","XSFX":"由南向北","XSFXDM":"3","KKMC":"静湖南路与华一路交口正向"},{"KKBH":"720541002000","HPHM":"冀AD906B","JGSK":"2021-04-01 09:03:08.966","CDBH":"3","XSFX":"由西向东","XSFXDM":"2","KKMC":"动漫环路西与动漫中路交口"},{"KKBH":"720571001000","HPHM":"津HK0161","JGSK":"2021-04-01 09:03:09.032","CDBH":"2","XSFX":"由西向东","XSFXDM":"2","KKMC":"动漫东路与文一路交口"},{"KKBH":"610276124","HPHM":"鲁MYE760","JGSK":"2021-04-01 09:03:09.089","CDBH":"8","XSFX":"由南向北","XSFXDM":"3","KKMC":"中新大道与中生大道交口"},{"KKBH":"7280310030000","HPHM":"津MCC155","JGSK":"2021-04-01 09:03:09.102","CDBH":"3","XSFX":"由南向北","XSFXDM":"3","KKMC":"动漫中路与文二路交口正向"},{"KKBH":"610256114","HPHM":"津GU5211","JGSK":"2021-04-01 09:03:09.109","CDBH":"8","XSFX":"由北向南","XSFXDM":"4","KKMC":"中天大道与和旭路交口"},{"KKBH":"610266118","HPHM":"津AF27838","JGSK":"2021-04-01 09:03:09.242","CDBH":"5","XSFX":"由西向东","XSFXDM":"2","KKMC":"中生大道与和畅路交口"},{"KKBH":"720891003000","HPHM":"津AN3971","JGSK":"2021-04-01 09:03:09.335","CDBH":"2","XSFX":"由东向西","XSFXDM":"1","KKMC":"海博道与安正路交口"},{"KKBH":"610256115","HPHM":"津H28163","JGSK":"2021-04-01 09:03:09.381","CDBH":"5","XSFX":"由西向东","XSFXDM":"2","KKMC":"中天大道与中生大道交口"},{"KKBH":"610271010","HPHM":"黑BQP978","JGSK":"2021-04-01 09:03:09.435","CDBH":"4","XSFX":"由南向北","XSFXDM":"3","KKMC":"中新大道与华五路交口"},{"KKBH":"610391007","HPHM":"津AF11358","JGSK":"2021-04-01 09:03:09.469","CDBH":"1","XSFX":"由东向西","XSFXDM":"1","KKMC":"和韵路与和风路交口"},{"KKBH":"610256113","HPHM":"京Q37XD4","JGSK":"2021-04-01 09:03:09.538","CDBH":"4","XSFX":"由南向北","XSFXDM":"3","KKMC":"中天大道与和风路交口"},{"KKBH":"7208610020000","HPHM":"津C797V1","JGSK":"2021-04-01 09:03:09.549","CDBH":"10","XSFX":"由北向南","XSFXDM":"4","KKMC":"海晨道与安正路交口正向"},{"KKBH":"610256115","HPHM":"川S37Z71","JGSK":"2021-04-01 09:03:09.557","CDBH":"2","XSFX":"由东向西","XSFXDM":"1","KKMC":"中天大道与中生大道交口"},{"KKBH":"610266118","HPHM":"津A5H385","JGSK":"2021-04-01 09:03:09.562","CDBH":"6","XSFX":"由西向东","XSFXDM":"2","KKMC":"中生大道与和畅路交口"},{"KKBH":"610391006","HPHM":"冀B6F50N","JGSK":"2021-04-01 09:03:09.568","CDBH":"2","XSFX":"由东向西","XSFXDM":"1","KKMC":"和韵路与和意路交口"},{"KKBH":"7280310030000","HPHM":"津A7D990","JGSK":"2021-04-01 09:03:09.626","CDBH":"1","XSFX":"由东向西","XSFXDM":"1","KKMC":"动漫中路与文二路交口正向"},{"KKBH":"610276126","HPHM":"津HTS500","JGSK":"2021-04-01 09:03:09.631","CDBH":"4","XSFX":"由南向北","XSFXDM":"3","KKMC":"中新大道与和意路交口"},{"KKBH":"610256114","HPHM":"津RBD465","JGSK":"2021-04-01 09:03:09.648","CDBH":"1","XSFX":"由西向东","XSFXDM":"2","KKMC":"中天大道与和旭路交口"},{"KKBH":"720891004000","HPHM":"车牌","JGSK":"2021-04-01 09:03:09.668","CDBH":"9","XSFX":"由南向北","XSFXDM":"3","KKMC":"海博道与安平路交口"},{"KKBH":"720871002000","HPHM":"津N94299","JGSK":"2021-04-01 09:03:09.686","CDBH":"6","XSFX":"由南向北","XSFXDM":"3","KKMC":"安正路与芳菲路交口"},{"KKBH":"7205710040000","HPHM":"津CAF611","JGSK":"2021-04-01 09:03:09.709","CDBH":"3","XSFX":"由西向东","XSFXDM":"2","KKMC":"动漫东路与动漫中路交口正向"},{"KKBH":"610256115","HPHM":"京LK6511","JGSK":"2021-04-01 09:03:09.744","CDBH":"1","XSFX":"由东向西","XSFXDM":"1","KKMC":"中天大道与中生大道交口"},{"KKBH":"7205710040000","HPHM":"晋C8027H","JGSK":"2021-04-01 09:03:09.747","CDBH":"1","XSFX":"由东向西","XSFXDM":"1","KKMC":"动漫东路与动漫中路交口正向"},{"KKBH":"728031003000","HPHM":"津HQU466","JGSK":"2021-04-01 09:03:09.766","CDBH":"4","XSFX":"由南向北","XSFXDM":"3","KKMC":"动漫中路与文二路交口"},{"KKBH":"610256115","HPHM":"津DVT998","JGSK":"2021-04-01 09:03:09.786","CDBH":"11","XSFX":"由北向南","XSFXDM":"4","KKMC":"中天大道与中生大道交口"},{"KKBH":"610256115","HPHM":"冀F2697S","JGSK":"2021-04-01 09:03:09.787","CDBH":"10","XSFX":"由北向南","XSFXDM":"4","KKMC":"中天大道与中生大道交口"},{"KKBH":"720881002000","HPHM":"津E15929","JGSK":"2021-04-01 09:03:09.793","CDBH":"4","XSFX":"由东向西","XSFXDM":"1","KKMC":"海旭道与安正路交口"},{"KKBH":"7208710020000","HPHM":"车牌","JGSK":"2021-04-01 09:03:09.795","CDBH":"8","XSFX":"由北向南","XSFXDM":"4","KKMC":"安正路与芳菲路交口正向"},{"KKBH":"720861002000","HPHM":"津JDB889","JGSK":"2021-04-01 09:03:09.831","CDBH":"10","XSFX":"由北向南","XSFXDM":"4","KKMC":"海晨道与安正路交口"},{"KKBH":"711","HPHM":"京EDE830","JGSK":"2021-04-01 09:03:09.888","CDBH":"5","XSFX":"由南向北","XSFXDM":"3","KKMC":"不礼让行人中新大道与和旭路交口"},{"KKBH":"610256115","HPHM":"鲁A5P6T0","JGSK":"2021-04-01 09:03:09.89","CDBH":"4","XSFX":"由西向东","XSFXDM":"2","KKMC":"中天大道与中生大道交口"},{"KKBH":"610266117","HPHM":"豫BG3153","JGSK":"2021-04-01 09:03:09.891","CDBH":"6","XSFX":"由西向东","XSFXDM":"2","KKMC":"中生大道与和韵路交口"},{"KKBH":"610256115","HPHM":"鲁R9J66Q","JGSK":"2021-04-01 09:03:09.988","CDBH":"2","XSFX":"由东向西","XSFXDM":"1","KKMC":"中天大道与中生大道交口"},{"KKBH":"610271010","HPHM":"津ADK7389","JGSK":"2021-04-01 09:03:10.024","CDBH":"7","XSFX":"由北向南","XSFXDM":"4","KKMC":"中新大道与华五路交口"},{"KKBH":"610256113","HPHM":"京N59757","JGSK":"2021-04-01 09:03:10.054","CDBH":"5","XSFX":"由南向北","XSFXDM":"3","KKMC":"中天大道与和风路交口"},{"KKBH":"610271008","HPHM":"津NLC909","JGSK":"2021-04-01 09:03:10.055","CDBH":"2","XSFX":"由南向北","XSFXDM":"3","KKMC":"中新大道与航母主题公园支路交口"},{"KKBH":"610261003000","HPHM":"冀F091B2","JGSK":"2021-04-01 09:03:10.057","CDBH":"10","XSFX":"由东向西","XSFXDM":"1","KKMC":"中生大道与静湖南路交口"},{"KKBH":"6102661220000","HPHM":"津C16D23","JGSK":"2021-04-01 09:03:10.088","CDBH":"2","XSFX":"由西向东","XSFXDM":"2","KKMC":"生态城中生大道故道河一桥西向东上桥处正向"},{"KKBH":"610256112","HPHM":"津C5T832","JGSK":"2021-04-01 09:03:10.46","CDBH":"11","XSFX":"由北向南","XSFXDM":"4","KKMC":"中天大道与中津大道交口"},{"KKBH":"610266118","HPHM":"津HCM716","JGSK":"2021-04-01 09:03:10.511","CDBH":"11","XSFX":"由北向南","XSFXDM":"4","KKMC":"中生大道与和畅路交口"},{"KKBH":"610256112","HPHM":"鲁B3Z0V2","JGSK":"2021-04-01 09:03:10.635","CDBH":"5","XSFX":"由西向东","XSFXDM":"2","KKMC":"中天大道与中津大道交口"},{"KKBH":"728031002000","HPHM":"津KST778","JGSK":"2021-04-01 09:03:10.734","CDBH":"8","XSFX":"由北向南","XSFXDM":"4","KKMC":"动漫中路与文一路交口"},{"KKBH":"711","HPHM":"辽BN3B52","JGSK":"2021-04-01 09:03:10.739","CDBH":"7","XSFX":"由北向南","XSFXDM":"4","KKMC":"不礼让行人中新大道与和旭路交口"},{"KKBH":"711","HPHM":"津ATT757","JGSK":"2021-04-01 09:03:10.813","CDBH":"2","XSFX":"由东向西","XSFXDM":"1","KKMC":"不礼让行人中新大道与和旭路交口"},{"KKBH":"610256113","HPHM":"鲁G039TX","JGSK":"2021-04-01 09:03:10.817","CDBH":"1","XSFX":"由西向东","XSFXDM":"2","KKMC":"中天大道与和风路交口"},{"KKBH":"720891003000","HPHM":"车牌","JGSK":"2021-04-01 09:03:10.821","CDBH":"6","XSFX":"由西向东","XSFXDM":"2","KKMC":"海博道与安正路交口"},{"KKBH":"720891003000","HPHM":"车牌","JGSK":"2021-04-01 09:03:10.944","CDBH":"2","XSFX":"由东向西","XSFXDM":"1","KKMC":"海博道与安正路交口"},{"KKBH":"7208810020000","HPHM":"津A1E888","JGSK":"2021-04-01 09:03:10.976","CDBH":"7","XSFX":"由西向东","XSFXDM":"2","KKMC":"海旭道与安正路交口正向"},{"KKBH":"610261005000","HPHM":"津RMJ550","JGSK":"2021-04-01 09:03:11.261","CDBH":"2","XSFX":"由南向北","XSFXDM":"3","KKMC":"中生大道与静湖西路（南侧）"},{"KKBH":"610266117","HPHM":"豫BG3153","JGSK":"2021-04-01 09:03:11.328","CDBH":"6","XSFX":"由西向东","XSFXDM":"2","KKMC":"中生大道与和韵路交口"},{"KKBH":"7208610020000","HPHM":"津A2Y412","JGSK":"2021-04-01 09:03:11.343","CDBH":"4","XSFX":"由西向东","XSFXDM":"2","KKMC":"海晨道与安正路交口正向"},{"KKBH":"728031006000","HPHM":"津FX6539","JGSK":"2021-04-01 09:03:11.367","CDBH":"3","XSFX":"由西向东","XSFXDM":"2","KKMC":"动漫中路与文三路交口"},{"KKBH":"610256113","HPHM":"津A0Z213","JGSK":"2021-04-01 09:03:11.446","CDBH":"8","XSFX":"由北向南","XSFXDM":"4","KKMC":"中天大道与和风路交口"},{"KKBH":"610276126","HPHM":"津ADF7922","JGSK":"2021-04-01 09:03:11.471","CDBH":"2","XSFX":"由东向西","XSFXDM":"1","KKMC":"中新大道与和意路交口"},{"KKBH":"610256115","HPHM":"津HZH321","JGSK":"2021-04-01 09:03:11.61","CDBH":"10","XSFX":"由北向南","XSFXDM":"4","KKMC":"中天大道与中生大道交口"},{"KKBH":"610266118","HPHM":"津GDL988","JGSK":"2021-04-01 09:03:11.721","CDBH":"5","XSFX":"由西向东","XSFXDM":"2","KKMC":"中生大道与和畅路交口"},{"KKBH":"610271010","HPHM":"冀B9J7M9","JGSK":"2021-04-01 09:03:11.723","CDBH":"5","XSFX":"由南向北","XSFXDM":"3","KKMC":"中新大道与华五路交口"},{"KKBH":"7208710020000","HPHM":"车牌","JGSK":"2021-04-01 09:03:11.795","CDBH":"7","XSFX":"由南向北","XSFXDM":"3","KKMC":"安正路与芳菲路交口正向"},{"KKBH":"7208810020000","HPHM":"津RXC315","JGSK":"2021-04-01 09:03:11.83","CDBH":"3","XSFX":"由东向西","XSFXDM":"1","KKMC":"海旭道与安正路交口正向"},{"KKBH":"610271010","HPHM":"津ADK7389","JGSK":"2021-04-01 09:03:11.849","CDBH":"7","XSFX":"由北向南","XSFXDM":"4","KKMC":"中新大道与华五路交口"},{"KKBH":"610276125","HPHM":"津HYB129","JGSK":"2021-04-01 09:03:11.91","CDBH":"4","XSFX":"由南向北","XSFXDM":"3","KKMC":"中新大道与和顺路交口"},{"KKBH":"610276126","HPHM":"津LBG297","JGSK":"2021-04-01 09:03:11.923","CDBH":"4","XSFX":"由南向北","XSFXDM":"3","KKMC":"中新大道与和意路交口"},{"KKBH":"610271008","HPHM":"车牌","JGSK":"2021-04-01 09:03:11.996","CDBH":"2","XSFX":"由南向北","XSFXDM":"3","KKMC":"中新大道与航母主题公园支路交口"},{"KKBH":"720571004000","HPHM":"津JDS876","JGSK":"2021-04-01 09:03:12.034","CDBH":"2","XSFX":"由东向西","XSFXDM":"1","KKMC":"动漫东路与动漫中路交口"},{"KKBH":"610256115","HPHM":"京LK6511","JGSK":"2021-04-01 09:03:12.037","CDBH":"2","XSFX":"由东向西","XSFXDM":"1","KKMC":"中天大道与中生大道交口"},{"KKBH":"610256115","HPHM":"津JEM022","JGSK":"2021-04-01 09:03:12.038","CDBH":"3","XSFX":"由东向西","XSFXDM":"1","KKMC":"中天大道与中生大道交口"},{"KKBH":"610271010","HPHM":"黑BQP978","JGSK":"2021-04-01 09:03:12.085","CDBH":"4","XSFX":"由南向北","XSFXDM":"3","KKMC":"中新大道与华五路交口"},{"KKBH":"610286127","HPHM":"冀D150EP","JGSK":"2021-04-01 09:03:12.129","CDBH":"8","XSFX":"由南向北","XSFXDM":"3","KKMC":"中津大道与和畅路交口"},{"KKBH":"610286127","HPHM":"津KNR778","JGSK":"2021-04-01 09:03:12.187","CDBH":"5","XSFX":"由西向东","XSFXDM":"2","KKMC":"中津大道与和畅路交口"},{"KKBH":"610256113","HPHM":"京Q37XD4","JGSK":"2021-04-01 09:03:12.295","CDBH":"4","XSFX":"由南向北","XSFXDM":"3","KKMC":"中天大道与和风路交口"},{"KKBH":"7209010020000","HPHM":"蒙DTA993","JGSK":"2021-04-01 09:03:12.397","CDBH":"7","XSFX":"由南向北","XSFXDM":"3","KKMC":"玉林道与安正路交口正向"},{"KKBH":"720571001000","HPHM":"津MC2909","JGSK":"2021-04-01 09:03:12.479","CDBH":"3","XSFX":"由南向北","XSFXDM":"3","KKMC":"动漫东路与文一路交口"},{"KKBH":"610256115","HPHM":"津H28163","JGSK":"2021-04-01 09:03:12.501","CDBH":"6","XSFX":"由西向东","XSFXDM":"2","KKMC":"中天大道与中生大道交口"},{"KKBH":"610256115","HPHM":"鲁A5P6T0","JGSK":"2021-04-01 09:03:12.581","CDBH":"5","XSFX":"由西向东","XSFXDM":"2","KKMC":"中天大道与中生大道交口"},{"KKBH":"610271010","HPHM":"鲁P917JD","JGSK":"2021-04-01 09:03:12.585","CDBH":"8","XSFX":"由北向南","XSFXDM":"4","KKMC":"中新大道与华五路交口"},{"KKBH":"7208910030000","HPHM":"京Q18LH7","JGSK":"2021-04-01 09:03:12.603","CDBH":"6","XSFX":"由西向东","XSFXDM":"2","KKMC":"海博道与安正路交口正向"},{"KKBH":"720891004000","HPHM":"车牌","JGSK":"2021-04-01 09:03:12.705","CDBH":"4","XSFX":"由西向东","XSFXDM":"2","KKMC":"海博道与安平路交口"},{"KKBH":"610391008","HPHM":"津DRS720","JGSK":"2021-04-01 09:03:12.734","CDBH":"1","XSFX":"由东向西","XSFXDM":"1","KKMC":"和韵路与和旭路交口"},{"KKBH":"610266117","HPHM":"鲁A0P5T9","JGSK":"2021-04-01 09:03:12.758","CDBH":"5","XSFX":"由西向东","XSFXDM":"2","KKMC":"中生大道与和韵路交口"},{"KKBH":"610271009","HPHM":"车牌","JGSK":"2021-04-01 09:03:12.797","CDBH":"5","XSFX":"由西向东","XSFXDM":"2","KKMC":"中新大道与泰七路交口"},{"KKBH":"610266118","HPHM":"津NHW502","JGSK":"2021-04-01 09:03:12.84","CDBH":"6","XSFX":"由西向东","XSFXDM":"2","KKMC":"中生大道与和畅路交口"},{"KKBH":"720861002000","HPHM":"津AZG912","JGSK":"2021-04-01 09:03:12.841","CDBH":"7","XSFX":"由南向北","XSFXDM":"3","KKMC":"海晨道与安正路交口"},{"KKBH":"610256111","HPHM":"津C16L37","JGSK":"2021-04-01 09:03:12.906","CDBH":"8","XSFX":"由北向南","XSFXDM":"4","KKMC":"中天大道与和惠路交口"},{"KKBH":"610276126","HPHM":"津NLX519","JGSK":"2021-04-01 09:03:12.991","CDBH":"4","XSFX":"由南向北","XSFXDM":"3","KKMC":"中新大道与和意路交口"},{"KKBH":"610256116","HPHM":"津A2J985","JGSK":"2021-04-01 09:03:13.127","CDBH":"8","XSFX":"由南向北","XSFXDM":"3","KKMC":"中天大道与和顺路交口"},{"KKBH":"720881002000","HPHM":"津C619C1","JGSK":"2021-04-01 09:03:13.159","CDBH":"8","XSFX":"由西向东","XSFXDM":"2","KKMC":"海旭道与安正路交口"},{"KKBH":"610326142000","HPHM":"车牌","JGSK":"2021-04-01 09:03:13.219","CDBH":"3","XSFX":"由东向西","XSFXDM":"1","KKMC":"中成大道与泰七路交口"},{"KKBH":"728031003000","HPHM":"津A7D990","JGSK":"2021-04-01 09:03:13.304","CDBH":"1","XSFX":"由东向西","XSFXDM":"1","KKMC":"动漫中路与文二路交口"},{"KKBH":"610256115","HPHM":"鲁R9J66Q","JGSK":"2021-04-01 09:03:13.317","CDBH":"3","XSFX":"由东向西","XSFXDM":"1","KKMC":"中天大道与中生大道交口"},{"KKBH":"720891004000","HPHM":"车牌","JGSK":"2021-04-01 09:03:13.427","CDBH":"9","XSFX":"由南向北","XSFXDM":"3","KKMC":"海博道与安平路交口"},{"KKBH":"610391007","HPHM":"津AF11358","JGSK":"2021-04-01 09:03:13.432","CDBH":"2","XSFX":"由东向西","XSFXDM":"1","KKMC":"和韵路与和风路交口"},{"KKBH":"7208810020000","HPHM":"津N94299","JGSK":"2021-04-01 09:03:13.437","CDBH":"10","XSFX":"由南向北","XSFXDM":"3","KKMC":"海旭道与安正路交口正向"},{"KKBH":"610256116","HPHM":"津C82038","JGSK":"2021-04-01 09:03:13.457","CDBH":"7","XSFX":"由南向北","XSFXDM":"3","KKMC":"中天大道与和顺路交口"},{"KKBH":"610401005","HPHM":"津KEN876","JGSK":"2021-04-01 09:03:13.473","CDBH":"5","XSFX":"由西向东","XSFXDM":"2","KKMC":"和畅路与和顺路交口"},{"KKBH":"610391008","HPHM":"津GCS910","JGSK":"2021-04-01 09:03:13.521","CDBH":"5","XSFX":"由西向东","XSFXDM":"2","KKMC":"和韵路与和旭路交口"},{"KKBH":"720571004000","HPHM":"津CAF611","JGSK":"2021-04-01 09:03:13.533","CDBH":"3","XSFX":"由西向东","XSFXDM":"2","KKMC":"动漫东路与动漫中路交口"},{"KKBH":"610276124","HPHM":"津JZS665","JGSK":"2021-04-01 09:03:13.602","CDBH":"6","XSFX":"由西向东","XSFXDM":"2","KKMC":"中新大道与中生大道交口"},{"KKBH":"711","HPHM":"苏EW71X8","JGSK":"2021-04-01 09:03:13.652","CDBH":"5","XSFX":"由南向北","XSFXDM":"3","KKMC":"不礼让行人中新大道与和旭路交口"},{"KKBH":"7208610030000","HPHM":"津DSA336","JGSK":"2021-04-01 09:03:13.723","CDBH":"4","XSFX":"由西向东","XSFXDM":"2","KKMC":"海晨道与安明路交口正向"},{"KKBH":"610266117","HPHM":"鲁A0P5T9","JGSK":"2021-04-01 09:03:13.888","CDBH":"5","XSFX":"由西向东","XSFXDM":"2","KKMC":"中生大道与和韵路交口"},{"KKBH":"7208610020000","HPHM":"冀B8E22Z","JGSK":"2021-04-01 09:03:13.892","CDBH":"10","XSFX":"由北向南","XSFXDM":"4","KKMC":"海晨道与安正路交口正向"},{"KKBH":"610266122000","HPHM":"津C16D23","JGSK":"2021-04-01 09:03:13.914","CDBH":"2","XSFX":"由西向东","XSFXDM":"2","KKMC":"生态城中生大道故道河一桥西向东上桥处"},{"KKBH":"610266118","HPHM":"川B3RH20","JGSK":"2021-04-01 09:03:14.033","CDBH":"2","XSFX":"由东向西","XSFXDM":"1","KKMC":"中生大道与和畅路交口"},{"KKBH":"610401005","HPHM":"津AF09870","JGSK":"2021-04-01 09:03:14.038","CDBH":"4","XSFX":"由西向东","XSFXDM":"2","KKMC":"和畅路与和顺路交口"},{"KKBH":"610391006","HPHM":"津KT1180","JGSK":"2021-04-01 09:03:14.128","CDBH":"1","XSFX":"由东向西","XSFXDM":"1","KKMC":"和韵路与和意路交口"},{"KKBH":"610271010","HPHM":"鲁P917JD","JGSK":"2021-04-01 09:03:14.163","CDBH":"8","XSFX":"由北向南","XSFXDM":"4","KKMC":"中新大道与华五路交口"},{"KKBH":"7208610020000","HPHM":"津GAK088","JGSK":"2021-04-01 09:03:14.334","CDBH":"4","XSFX":"由西向东","XSFXDM":"2","KKMC":"海晨道与安正路交口正向"},{"KKBH":"7208910050000","HPHM":"京N76Y08","JGSK":"2021-04-01 09:03:14.359","CDBH":"3","XSFX":"由东向西","XSFXDM":"1","KKMC":"海博道与安明路交口正向"},{"KKBH":"7208810020000","HPHM":"津RTD123","JGSK":"2021-04-01 09:03:14.435","CDBH":"6","XSFX":"由西向东","XSFXDM":"2","KKMC":"海旭道与安正路交口正向"},{"KKBH":"7208910030000","HPHM":"车牌","JGSK":"2021-04-01 09:03:14.463","CDBH":"3","XSFX":"由东向西","XSFXDM":"1","KKMC":"海博道与安正路交口正向"},{"KKBH":"610271010","HPHM":"冀B9J7M9","JGSK":"2021-04-01 09:03:14.565","CDBH":"5","XSFX":"由南向北","XSFXDM":"3","KKMC":"中新大道与华五路交口"},{"KKBH":"610256115","HPHM":"津DVT998","JGSK":"2021-04-01 09:03:14.715","CDBH":"12","XSFX":"由北向南","XSFXDM":"4","KKMC":"中天大道与中生大道交口"},{"KKBH":"610276125","HPHM":"津A9D836","JGSK":"2021-04-01 09:03:14.738","CDBH":"4","XSFX":"由南向北","XSFXDM":"3","KKMC":"中新大道与和顺路交口"},{"KKBH":"610256116","HPHM":"津RTP792","JGSK":"2021-04-01 09:03:14.785","CDBH":"8","XSFX":"由南向北","XSFXDM":"3","KKMC":"中天大道与和顺路交口"},{"KKBH":"610391006","HPHM":"津BJ8865","JGSK":"2021-04-01 09:03:14.824","CDBH":"1","XSFX":"由东向西","XSFXDM":"1","KKMC":"和韵路与和意路交口"},{"KKBH":"720891003000","HPHM":"津GGT636","JGSK":"2021-04-01 09:03:14.863","CDBH":"2","XSFX":"由东向西","XSFXDM":"1","KKMC":"海博道与安正路交口"},{"KKBH":"7208810020000","HPHM":"车牌","JGSK":"2021-04-01 09:03:14.9","CDBH":"11","XSFX":"由南向北","XSFXDM":"3","KKMC":"海旭道与安正路交口正向"},{"KKBH":"610276126","HPHM":"津RP6975","JGSK":"2021-04-01 09:03:14.912","CDBH":"5","XSFX":"由南向北","XSFXDM":"3","KKMC":"中新大道与和意路交口"},{"KKBH":"720861002000","HPHM":"津C797V1","JGSK":"2021-04-01 09:03:14.948","CDBH":"10","XSFX":"由北向南","XSFXDM":"4","KKMC":"海晨道与安正路交口"},{"KKBH":"720541004000","HPHM":"津A7D526","JGSK":"2021-04-01 09:03:14.96","CDBH":"3","XSFX":"由西向东","XSFXDM":"2","KKMC":"动漫环路东与动漫中路交口"},{"KKBH":"610276125","HPHM":"冀B7E16E","JGSK":"2021-04-01 09:03:14.96","CDBH":"5","XSFX":"由南向北","XSFXDM":"3","KKMC":"中新大道与和顺路交口"},{"KKBH":"7208610020000","HPHM":"车牌","JGSK":"2021-04-01 09:03:15.125","CDBH":"6","XSFX":"由西向东","XSFXDM":"2","KKMC":"海晨道与安正路交口正向"},{"KKBH":"610286127","HPHM":"津DBS016","JGSK":"2021-04-01 09:03:15.18","CDBH":"8","XSFX":"由南向北","XSFXDM":"3","KKMC":"中津大道与和畅路交口"},{"KKBH":"610256113","HPHM":"津JVP558","JGSK":"2021-04-01 09:03:15.212","CDBH":"1","XSFX":"由西向东","XSFXDM":"2","KKMC":"中天大道与和风路交口"},{"KKBH":"610256115","HPHM":"津C72M61","JGSK":"2021-04-01 09:03:15.247","CDBH":"7","XSFX":"由南向北","XSFXDM":"3","KKMC":"中天大道与中生大道交口"},{"KKBH":"610276124","HPHM":"津MWN505","JGSK":"2021-04-01 09:03:15.265","CDBH":"7","XSFX":"由南向北","XSFXDM":"3","KKMC":"中新大道与中生大道交口"},{"KKBH":"7208810060000","HPHM":"津HCG138","JGSK":"2021-04-01 09:03:15.313","CDBH":"1","XSFX":"由西向东","XSFXDM":"2","KKMC":"海旭道与庄盛路交口正向"},{"KKBH":"740011002000","HPHM":"车牌","JGSK":"2021-04-01 09:03:15.34","CDBH":"13","XSFX":"由南向北","XSFXDM":"3","KKMC":"静湖南路与华一路交口"},{"KKBH":"610256113","HPHM":"鲁G039TX","JGSK":"2021-04-01 09:03:15.346","CDBH":"1","XSFX":"由西向东","XSFXDM":"2","KKMC":"中天大道与和风路交口"},{"KKBH":"610271010","HPHM":"琼A826Z6","JGSK":"2021-04-01 09:03:15.385","CDBH":"4","XSFX":"由南向北","XSFXDM":"3","KKMC":"中新大道与华五路交口"},{"KKBH":"610256113","HPHM":"津K19874","JGSK":"2021-04-01 09:03:15.407","CDBH":"7","XSFX":"由北向南","XSFXDM":"4","KKMC":"中天大道与和风路交口"},{"KKBH":"610256116","HPHM":"津A2J985","JGSK":"2021-04-01 09:03:15.544","CDBH":"9","XSFX":"由南向北","XSFXDM":"3","KKMC":"中天大道与和顺路交口"},{"KKBH":"610256115","HPHM":"鲁B13ZL2","JGSK":"2021-04-01 09:03:15.56","CDBH":"6","XSFX":"由西向东","XSFXDM":"2","KKMC":"中天大道与中生大道交口"},{"KKBH":"610391007","HPHM":"津AD18299","JGSK":"2021-04-01 09:03:15.582","CDBH":"4","XSFX":"由西向东","XSFXDM":"2","KKMC":"和韵路与和风路交口"},{"KKBH":"711","HPHM":"津B2B099","JGSK":"2021-04-01 09:03:15.617","CDBH":"2","XSFX":"由东向西","XSFXDM":"1","KKMC":"不礼让行人中新大道与和旭路交口"},{"KKBH":"610256111","HPHM":"津C16L37","JGSK":"2021-04-01 09:03:15.789","CDBH":"8","XSFX":"由北向南","XSFXDM":"4","KKMC":"中天大道与和惠路交口"},{"KKBH":"6102610040000","HPHM":"车牌","JGSK":"2021-04-01 09:03:15.848","CDBH":"7","XSFX":"由北向南","XSFXDM":"4","KKMC":"中生大道与静湖西路（北侧）正向"},{"KKBH":"720881002000","HPHM":"津RXC315","JGSK":"2021-04-01 09:03:15.873","CDBH":"3","XSFX":"由东向西","XSFXDM":"1","KKMC":"海旭道与安正路交口"},{"KKBH":"610276124","HPHM":"津NBT816","JGSK":"2021-04-01 09:03:15.975","CDBH":"2","XSFX":"由东向西","XSFXDM":"1","KKMC":"中新大道与中生大道交口"},{"KKBH":"610276124","HPHM":"津C86T25","JGSK":"2021-04-01 09:03:15.985","CDBH":"11","XSFX":"由北向南","XSFXDM":"4","KKMC":"中新大道与中生大道交口"},{"KKBH":"7208810020000","HPHM":"津RCL488","JGSK":"2021-04-01 09:03:16.016","CDBH":"12","XSFX":"由北向南","XSFXDM":"4","KKMC":"海旭道与安正路交口正向"},{"KKBH":"720891003000","HPHM":"车牌","JGSK":"2021-04-01 09:03:16.018","CDBH":"5","XSFX":"由西向东","XSFXDM":"2","KKMC":"海博道与安正路交口"},{"KKBH":"720881002000","HPHM":"津A1E888","JGSK":"2021-04-01 09:03:16.034","CDBH":"8","XSFX":"由西向东","XSFXDM":"2","KKMC":"海旭道与安正路交口"},{"KKBH":"610266118","HPHM":"津B3RH20","JGSK":"2021-04-01 09:03:16.095","CDBH":"2","XSFX":"由东向西","XSFXDM":"1","KKMC":"中生大道与和畅路交口"},{"KKBH":"7209010020000","HPHM":"湘JC881N","JGSK":"2021-04-01 09:03:16.178","CDBH":"7","XSFX":"由南向北","XSFXDM":"3","KKMC":"玉林道与安正路交口正向"},{"KKBH":"610271008","HPHM":"津RZY988","JGSK":"2021-04-01 09:03:16.295","CDBH":"2","XSFX":"由南向北","XSFXDM":"3","KKMC":"中新大道与航母主题公园支路交口"},{"KKBH":"610256112","HPHM":"冀B79DV8","JGSK":"2021-04-01 09:03:16.366","CDBH":"5","XSFX":"由西向东","XSFXDM":"2","KKMC":"中天大道与中津大道交口"},{"KKBH":"7208910030000","HPHM":"津QC0986","JGSK":"2021-04-01 09:03:16.373","CDBH":"4","XSFX":"由西向东","XSFXDM":"2","KKMC":"海博道与安正路交口正向"},{"KKBH":"610276124","HPHM":"津JN8265","JGSK":"2021-04-01 09:03:16.471","CDBH":"7","XSFX":"由南向北","XSFXDM":"3","KKMC":"中新大道与中生大道交口"},{"KKBH":"7208610020000","HPHM":"冀J7GL99","JGSK":"2021-04-01 09:03:16.5","CDBH":"7","XSFX":"由南向北","XSFXDM":"3","KKMC":"海晨道与安正路交口正向"},{"KKBH":"610401005","HPHM":"津AF09870","JGSK":"2021-04-01 09:03:16.54","CDBH":"4","XSFX":"由西向东","XSFXDM":"2","KKMC":"和畅路与和顺路交口"},{"KKBH":"610401005","HPHM":"津KEN876","JGSK":"2021-04-01 09:03:16.541","CDBH":"6","XSFX":"由西向东","XSFXDM":"2","KKMC":"和畅路与和顺路交口"},{"KKBH":"610256115","HPHM":"冀F2697S","JGSK":"2021-04-01 09:03:16.635","CDBH":"10","XSFX":"由北向南","XSFXDM":"4","KKMC":"中天大道与中生大道交口"},{"KKBH":"7208810020000","HPHM":"车牌","JGSK":"2021-04-01 09:03:16.687","CDBH":"11","XSFX":"由南向北","XSFXDM":"3","KKMC":"海旭道与安正路交口正向"},{"KKBH":"610256112","HPHM":"黑RAP480","JGSK":"2021-04-01 09:03:16.804","CDBH":"1","XSFX":"由东向西","XSFXDM":"1","KKMC":"中天大道与中津大道交口"},{"KKBH":"728031002000","HPHM":"沪C4WJ93","JGSK":"2021-04-01 09:03:16.982","CDBH":"6","XSFX":"由南向北","XSFXDM":"3","KKMC":"动漫中路与文一路交口"},{"KKBH":"610276126","HPHM":"津LBG297","JGSK":"2021-04-01 09:03:16.991","CDBH":"4","XSFX":"由南向北","XSFXDM":"3","KKMC":"中新大道与和意路交口"},{"KKBH":"610276125","HPHM":"津HYB129","JGSK":"2021-04-01 09:03:17.012","CDBH":"4","XSFX":"由南向北","XSFXDM":"3","KKMC":"中新大道与和顺路交口"},{"KKBH":"7208910030000","HPHM":"车牌","JGSK":"2021-04-01 09:03:17.043","CDBH":"1","XSFX":"由东向西","XSFXDM":"1","KKMC":"海博道与安正路交口正向"},{"KKBH":"610286127","HPHM":"冀D150EP","JGSK":"2021-04-01 09:03:17.1","CDBH":"9","XSFX":"由南向北","XSFXDM":"3","KKMC":"中津大道与和畅路交口"},{"KKBH":"7208910050000","HPHM":"贵CK872W","JGSK":"2021-04-01 09:03:17.119","CDBH":"4","XSFX":"由东向西","XSFXDM":"1","KKMC":"海博道与安明路交口正向"},{"KKBH":"610256113","HPHM":"津KLT345","JGSK":"2021-04-01 09:03:17.132","CDBH":"2","XSFX":"由西向东","XSFXDM":"2","KKMC":"中天大道与和风路交口"},{"KKBH":"610266118","HPHM":"鲁JL6572","JGSK":"2021-04-01 09:03:17.138","CDBH":"5","XSFX":"由西向东","XSFXDM":"2","KKMC":"中生大道与和畅路交口"},{"KKBH":"610256113","HPHM":"津K19874","JGSK":"2021-04-01 09:03:17.286","CDBH":"7","XSFX":"由北向南","XSFXDM":"4","KKMC":"中天大道与和风路交口"},{"KKBH":"610256112","HPHM":"津F05723","JGSK":"2021-04-01 09:03:17.349","CDBH":"4","XSFX":"由西向东","XSFXDM":"2","KKMC":"中天大道与中津大道交口"},{"KKBH":"610276126","HPHM":"津RXF397","JGSK":"2021-04-01 09:03:17.352","CDBH":"5","XSFX":"由南向北","XSFXDM":"3","KKMC":"中新大道与和意路交口"},{"KKBH":"610271008","HPHM":"车牌","JGSK":"2021-04-01 09:03:17.414","CDBH":"1","XSFX":"由南向北","XSFXDM":"3","KKMC":"中新大道与航母主题公园支路交口"},{"KKBH":"7208610030000","HPHM":"车牌","JGSK":"2021-04-01 09:03:17.442","CDBH":"6","XSFX":"由西向东","XSFXDM":"2","KKMC":"海晨道与安明路交口正向"},{"KKBH":"610271010","HPHM":"津C85698","JGSK":"2021-04-01 09:03:17.472","CDBH":"8","XSFX":"由北向南","XSFXDM":"4","KKMC":"中新大道与华五路交口"},{"KKBH":"7208810020000","HPHM":"津C57R28","JGSK":"2021-04-01 09:03:17.529","CDBH":"3","XSFX":"由东向西","XSFXDM":"1","KKMC":"海旭道与安正路交口正向"},{"KKBH":"610266118","HPHM":"津E16354","JGSK":"2021-04-01 09:03:17.617","CDBH":"2","XSFX":"由东向西","XSFXDM":"1","KKMC":"中生大道与和畅路交口"},{"KKBH":"610256115","HPHM":"津HZH321","JGSK":"2021-04-01 09:03:17.674","CDBH":"11","XSFX":"由北向南","XSFXDM":"4","KKMC":"中天大道与中生大道交口"},{"KKBH":"610286127","HPHM":"津KNR778","JGSK":"2021-04-01 09:03:17.7","CDBH":"6","XSFX":"由西向东","XSFXDM":"2","KKMC":"中津大道与和畅路交口"},{"KKBH":"610256116","HPHM":"津RTP792","JGSK":"2021-04-01 09:03:17.705","CDBH":"9","XSFX":"由南向北","XSFXDM":"3","KKMC":"中天大道与和顺路交口"},{"KKBH":"610276125","HPHM":"车牌","JGSK":"2021-04-01 09:03:17.839","CDBH":"1","XSFX":"由东向西","XSFXDM":"1","KKMC":"中新大道与和顺路交口"},{"KKBH":"610256116","HPHM":"津CF9938","JGSK":"2021-04-01 09:03:17.865","CDBH":"8","XSFX":"由南向北","XSFXDM":"3","KKMC":"中天大道与和顺路交口"},{"KKBH":"7208910090000","HPHM":"津AU5876","JGSK":"2021-04-01 09:03:17.933","CDBH":"1","XSFX":"由西向东","XSFXDM":"2","KKMC":"海博道与弘通路交口正向"},{"KKBH":"711","HPHM":"津A09800D","JGSK":"2021-04-01 09:03:18.096","CDBH":"2","XSFX":"由东向西","XSFXDM":"1","KKMC":"不礼让行人中新大道与和旭路交口"},{"KKBH":"610401004","HPHM":"冀BR906S","JGSK":"2021-04-01 09:03:18.31","CDBH":"1","XSFX":"由东向西","XSFXDM":"1","KKMC":"和畅路与和风路交口"},{"KKBH":"610256115","HPHM":"鲁B13ZL2","JGSK":"2021-04-01 09:03:18.341","CDBH":"6","XSFX":"由西向东","XSFXDM":"2","KKMC":"中天大道与中生大道交口"},{"KKBH":"7208910030000","HPHM":"冀J0Q859","JGSK":"2021-04-01 09:03:18.362","CDBH":"6","XSFX":"由西向东","XSFXDM":"2","KKMC":"海博道与安正路交口正向"},{"KKBH":"610286127","HPHM":"津C8Z669","JGSK":"2021-04-01 09:03:18.521","CDBH":"4","XSFX":"由西向东","XSFXDM":"2","KKMC":"中津大道与和畅路交口"},{"KKBH":"720881002000","HPHM":"津N94299","JGSK":"2021-04-01 09:03:18.583","CDBH":"10","XSFX":"由南向北","XSFXDM":"3","KKMC":"海旭道与安正路交口"},{"KKBH":"720571004000","HPHM":"晋C8027H","JGSK":"2021-04-01 09:03:18.595","CDBH":"1","XSFX":"由东向西","XSFXDM":"1","KKMC":"动漫东路与动漫中路交口"},{"KKBH":"720881002000","HPHM":"津RTD123","JGSK":"2021-04-01 09:03:18.599","CDBH":"7","XSFX":"由西向东","XSFXDM":"2","KKMC":"海旭道与安正路交口"},{"KKBH":"610266118","HPHM":"津HCM716","JGSK":"2021-04-01 09:03:18.615","CDBH":"12","XSFX":"由北向南","XSFXDM":"4","KKMC":"中生大道与和畅路交口"},{"KKBH":"7208710020000","HPHM":"冀J345XF","JGSK":"2021-04-01 09:03:18.633","CDBH":"5","XSFX":"由南向北","XSFXDM":"3","KKMC":"安正路与芳菲路交口正向"},{"KKBH":"6102610030000","HPHM":"车牌","JGSK":"2021-04-01 09:03:18.636","CDBH":"2","XSFX":"由东向西","XSFXDM":"1","KKMC":"中生大道与静湖南路交口正向"},{"KKBH":"7208710020000","HPHM":"津C619C1","JGSK":"2021-04-01 09:03:18.664","CDBH":"10","XSFX":"由北向南","XSFXDM":"4","KKMC":"安正路与芳菲路交口正向"},{"KKBH":"610276124","HPHM":"辽A90TW9","JGSK":"2021-04-01 09:03:18.775","CDBH":"7","XSFX":"由南向北","XSFXDM":"3","KKMC":"中新大道与中生大道交口"},{"KKBH":"720861002000","HPHM":"冀B8E22Z","JGSK":"2021-04-01 09:03:18.872","CDBH":"10","XSFX":"由北向南","XSFXDM":"4","KKMC":"海晨道与安正路交口"},{"KKBH":"610391007","HPHM":"津RDL128","JGSK":"2021-04-01 09:03:18.875","CDBH":"4","XSFX":"由西向东","XSFXDM":"2","KKMC":"和韵路与和风路交口"},{"KKBH":"610391007","HPHM":"津AD18299","JGSK":"2021-04-01 09:03:18.888","CDBH":"4","XSFX":"由西向东","XSFXDM":"2","KKMC":"和韵路与和风路交口"},{"KKBH":"610271009","HPHM":"车牌","JGSK":"2021-04-01 09:03:18.97","CDBH":"7","XSFX":"由南向北","XSFXDM":"3","KKMC":"中新大道与泰七路交口"},{"KKBH":"711","HPHM":"津H85554","JGSK":"2021-04-01 09:03:18.982","CDBH":"7","XSFX":"由北向南","XSFXDM":"4","KKMC":"不礼让行人中新大道与和旭路交口"},{"KKBH":"7208810020000","HPHM":"津AFA298","JGSK":"2021-04-01 09:03:18.996","CDBH":"13","XSFX":"由北向南","XSFXDM":"4","KKMC":"海旭道与安正路交口正向"},{"KKBH":"720881006000","HPHM":"津HCG138","JGSK":"2021-04-01 09:03:18.997","CDBH":"1","XSFX":"由西向东","XSFXDM":"2","KKMC":"海旭道与庄盛路交口"},{"KKBH":"7280310060000","HPHM":"车牌","JGSK":"2021-04-01 09:03:18.999","CDBH":"1","XSFX":"由东向西","XSFXDM":"1","KKMC":"动漫中路与文三路交口正向"},{"KKBH":"610256113","HPHM":"津JVP558","JGSK":"2021-04-01 09:03:19.026","CDBH":"2","XSFX":"由西向东","XSFXDM":"2","KKMC":"中天大道与和风路交口"},{"KKBH":"610271010","HPHM":"车牌","JGSK":"2021-04-01 09:03:19.045","CDBH":"8","XSFX":"由北向南","XSFXDM":"4","KKMC":"中新大道与华五路交口"},{"KKBH":"610271009","HPHM":"津C85319","JGSK":"2021-04-01 09:03:19.048","CDBH":"5","XSFX":"由西向东","XSFXDM":"2","KKMC":"中新大道与泰七路交口"},{"KKBH":"6102610030000","HPHM":"浙J5X1A2","JGSK":"2021-04-01 09:03:19.081","CDBH":"7","XSFX":"由北向南","XSFXDM":"4","KKMC":"中生大道与静湖南路交口正向"},{"KKBH":"7208910060000","HPHM":"津A8N650","JGSK":"2021-04-01 09:03:19.081","CDBH":"3","XSFX":"由东向西","XSFXDM":"1","KKMC":"海博道与永盛路交口正向"},{"KKBH":"7208910040000","HPHM":"津KME612","JGSK":"2021-04-01 09:03:19.125","CDBH":"6","XSFX":"由西向东","XSFXDM":"2","KKMC":"海博道与安平路交口正向"},{"KKBH":"610256113","HPHM":"津ADA1223","JGSK":"2021-04-01 09:03:19.132","CDBH":"4","XSFX":"由南向北","XSFXDM":"3","KKMC":"中天大道与和风路交口"},{"KKBH":"610391007","HPHM":"津MZG112","JGSK":"2021-04-01 09:03:19.175","CDBH":"11","XSFX":"由北向南","XSFXDM":"4","KKMC":"和韵路与和风路交口"},{"KKBH":"7209010030000","HPHM":"车牌","JGSK":"2021-04-01 09:03:19.208","CDBH":"1","XSFX":"由东向西","XSFXDM":"1","KKMC":"玉林道与安平路交口正向"},{"KKBH":"610256112","HPHM":"津C785L1","JGSK":"2021-04-01 09:03:19.212","CDBH":"9","XSFX":"由南向北","XSFXDM":"3","KKMC":"中天大道与中津大道交口"},{"KKBH":"610266117","HPHM":"津KWZ882","JGSK":"2021-04-01 09:03:19.237","CDBH":"10","XSFX":"由北向南","XSFXDM":"4","KKMC":"中生大道与和韵路交口"},{"KKBH":"610256112","HPHM":"津GYY204","JGSK":"2021-04-01 09:03:19.291","CDBH":"4","XSFX":"由西向东","XSFXDM":"2","KKMC":"中天大道与中津大道交口"},{"KKBH":"7209010020000","HPHM":"黑A7MG08","JGSK":"2021-04-01 09:03:19.353","CDBH":"1","XSFX":"由东向西","XSFXDM":"1","KKMC":"玉林道与安正路交口正向"},{"KKBH":"720571004000","HPHM":"津RRJ128","JGSK":"2021-04-01 09:03:19.392","CDBH":"2","XSFX":"由东向西","XSFXDM":"1","KKMC":"动漫东路与动漫中路交口"},{"KKBH":"7208910030000","HPHM":"津KC8176","JGSK":"2021-04-01 09:03:19.401","CDBH":"4","XSFX":"由西向东","XSFXDM":"2","KKMC":"海博道与安正路交口正向"},{"KKBH":"610271010","HPHM":"琼A826Z6","JGSK":"2021-04-01 09:03:19.519","CDBH":"4","XSFX":"由南向北","XSFXDM":"3","KKMC":"中新大道与华五路交口"},{"KKBH":"720891003000","HPHM":"车牌","JGSK":"2021-04-01 09:03:19.582","CDBH":"1","XSFX":"由东向西","XSFXDM":"1","KKMC":"海博道与安正路交口"},{"KKBH":"7208810020000","HPHM":"鲁NHP032","JGSK":"2021-04-01 09:03:19.787","CDBH":"4","XSFX":"由东向西","XSFXDM":"1","KKMC":"海旭道与安正路交口正向"},{"KKBH":"610266118","HPHM":"津E16354","JGSK":"2021-04-01 09:03:19.855","CDBH":"2","XSFX":"由东向西","XSFXDM":"1","KKMC":"中生大道与和畅路交口"},{"KKBH":"610266117","HPHM":"鲁R2N63F","JGSK":"2021-04-01 09:03:19.871","CDBH":"7","XSFX":"由南向北","XSFXDM":"3","KKMC":"中生大道与和韵路交口"},{"KKBH":"610256114","HPHM":"津AS0819","JGSK":"2021-04-01 09:03:19.883","CDBH":"8","XSFX":"由北向南","XSFXDM":"4","KKMC":"中天大道与和旭路交口"},{"KKBH":"6102610030000","HPHM":"津MWH776","JGSK":"2021-04-01 09:03:19.891","CDBH":"1","XSFX":"由东向西","XSFXDM":"1","KKMC":"中生大道与静湖南路交口正向"},{"KKBH":"610266118","HPHM":"鲁JL6572","JGSK":"2021-04-01 09:03:19.96","CDBH":"5","XSFX":"由西向东","XSFXDM":"2","KKMC":"中生大道与和畅路交口"},{"KKBH":"610276125","HPHM":"冀B7E16E","JGSK":"2021-04-01 09:03:19.971","CDBH":"5","XSFX":"由南向北","XSFXDM":"3","KKMC":"中新大道与和顺路交口"},{"KKBH":"720571004000","HPHM":"车牌","JGSK":"2021-04-01 09:03:20.012","CDBH":"6","XSFX":"由北向南","XSFXDM":"4","KKMC":"动漫东路与动漫中路交口"},{"KKBH":"7208910030000","HPHM":"津AF55517","JGSK":"2021-04-01 09:03:20.309","CDBH":"5","XSFX":"由西向东","XSFXDM":"2","KKMC":"海博道与安正路交口正向"},{"KKBH":"610391008","HPHM":"津GCS910","JGSK":"2021-04-01 09:03:20.346","CDBH":"6","XSFX":"由西向东","XSFXDM":"2","KKMC":"和韵路与和旭路交口"},{"KKBH":"720861003000","HPHM":"津DSA336","JGSK":"2021-04-01 09:03:20.352","CDBH":"4","XSFX":"由西向东","XSFXDM":"2","KKMC":"海晨道与安明路交口"},{"KKBH":"610276124","HPHM":"冀B8QZ77","JGSK":"2021-04-01 09:03:20.368","CDBH":"7","XSFX":"由南向北","XSFXDM":"3","KKMC":"中新大道与中生大道交口"},{"KKBH":"610276124","HPHM":"津MWN505","JGSK":"2021-04-01 09:03:20.524","CDBH":"7","XSFX":"由南向北","XSFXDM":"3","KKMC":"中新大道与中生大道交口"},{"KKBH":"610391006","HPHM":"津BJ8865","JGSK":"2021-04-01 09:03:20.529","CDBH":"2","XSFX":"由东向西","XSFXDM":"1","KKMC":"和韵路与和意路交口"},{"KKBH":"610276124","HPHM":"津C86T25","JGSK":"2021-04-01 09:03:20.531","CDBH":"11","XSFX":"由北向南","XSFXDM":"4","KKMC":"中新大道与中生大道交口"},{"KKBH":"610276124","HPHM":"津KZW993","JGSK":"2021-04-01 09:03:20.649","CDBH":"2","XSFX":"由东向西","XSFXDM":"1","KKMC":"中新大道与中生大道交口"},{"KKBH":"720891005000","HPHM":"京N76Y08","JGSK":"2021-04-01 09:03:20.723","CDBH":"3","XSFX":"由东向西","XSFXDM":"1","KKMC":"海博道与安明路交口"},{"KKBH":"720891004000","HPHM":"津KME612","JGSK":"2021-04-01 09:03:20.784","CDBH":"5","XSFX":"由西向东","XSFXDM":"2","KKMC":"海博道与安平路交口"},{"KKBH":"610256111","HPHM":"津HXW566","JGSK":"2021-04-01 09:03:20.82","CDBH":"7","XSFX":"由北向南","XSFXDM":"4","KKMC":"中天大道与和惠路交口"},{"KKBH":"6071310030000","HPHM":"津MX7539","JGSK":"2021-04-01 09:03:20.848","CDBH":"2","XSFX":"由东向西","XSFXDM":"1","KKMC":"中央大道与海旭道交口正向"},{"KKBH":"610271008","HPHM":"津NLD151","JGSK":"2021-04-01 09:03:20.901","CDBH":"1","XSFX":"由南向北","XSFXDM":"3","KKMC":"中新大道与航母主题公园支路交口"},{"KKBH":"610256116","HPHM":"津ADL2766","JGSK":"2021-04-01 09:03:20.909","CDBH":"10","XSFX":"由北向南","XSFXDM":"4","KKMC":"中天大道与和顺路交口"},{"KKBH":"7208610030000","HPHM":"津DNQ199","JGSK":"2021-04-01 09:03:20.925","CDBH":"5","XSFX":"由西向东","XSFXDM":"2","KKMC":"海晨道与安明路交口正向"},{"KKBH":"720891009000","HPHM":"津AU5876","JGSK":"2021-04-01 09:03:20.975","CDBH":"1","XSFX":"由西向东","XSFXDM":"2","KKMC":"海博道与弘通路交口"},{"KKBH":"720861002000","HPHM":"冀J7GL99","JGSK":"2021-04-01 09:03:20.998","CDBH":"7","XSFX":"由南向北","XSFXDM":"3","KKMC":"海晨道与安正路交口"},{"KKBH":"610256114","HPHM":"津RGW727","JGSK":"2021-04-01 09:03:21.105","CDBH":"5","XSFX":"由南向北","XSFXDM":"3","KKMC":"中天大道与和旭路交口"},{"KKBH":"610256112","HPHM":"冀B79DV8","JGSK":"2021-04-01 09:03:21.154","CDBH":"5","XSFX":"由西向东","XSFXDM":"2","KKMC":"中天大道与中津大道交口"},{"KKBH":"711","HPHM":"冀BS357T","JGSK":"2021-04-01 09:03:21.166","CDBH":"5","XSFX":"由南向北","XSFXDM":"3","KKMC":"不礼让行人中新大道与和旭路交口"},{"KKBH":"7208910060000","HPHM":"津A15W73","JGSK":"2021-04-01 09:03:21.169","CDBH":"5","XSFX":"由西向东","XSFXDM":"2","KKMC":"海博道与永盛路交口正向"},{"KKBH":"720891003000","HPHM":"车牌","JGSK":"2021-04-01 09:03:21.222","CDBH":"5","XSFX":"由西向东","XSFXDM":"2","KKMC":"海博道与安正路交口"},{"KKBH":"7208910060000","HPHM":"车牌","JGSK":"2021-04-01 09:03:21.242","CDBH":"8","XSFX":"由西向东","XSFXDM":"2","KKMC":"海博道与永盛路交口正向"},{"KKBH":"6071310030000","HPHM":"津NLD771","JGSK":"2021-04-01 09:03:21.288","CDBH":"1","XSFX":"由东向西","XSFXDM":"1","KKMC":"中央大道与海旭道交口正向"},{"KKBH":"610256113","HPHM":"津KLT345","JGSK":"2021-04-01 09:03:21.426","CDBH":"2","XSFX":"由西向东","XSFXDM":"2","KKMC":"中天大道与和风路交口"},{"KKBH":"7208710020000","HPHM":"津A1E888","JGSK":"2021-04-01 09:03:21.436","CDBH":"10","XSFX":"由北向南","XSFXDM":"4","KKMC":"安正路与芳菲路交口正向"},{"KKBH":"610256113","HPHM":"津MYH430","JGSK":"2021-04-01 09:03:21.47","CDBH":"5","XSFX":"由南向北","XSFXDM":"3","KKMC":"中天大道与和风路交口"},{"KKBH":"610276126","HPHM":"津RXF397","JGSK":"2021-04-01 09:03:21.471","CDBH":"5","XSFX":"由南向北","XSFXDM":"3","KKMC":"中新大道与和意路交口"},{"KKBH":"7208810020000","HPHM":"津A9X886","JGSK":"2021-04-01 09:03:21.567","CDBH":"4","XSFX":"由东向西","XSFXDM":"1","KKMC":"海旭道与安正路交口正向"},{"KKBH":"610276124","HPHM":"津C07051","JGSK":"2021-04-01 09:03:21.618","CDBH":"2","XSFX":"由东向西","XSFXDM":"1","KKMC":"中新大道与中生大道交口"},{"KKBH":"720881002000","HPHM":"津C57R28","JGSK":"2021-04-01 09:03:21.628","CDBH":"3","XSFX":"由东向西","XSFXDM":"1","KKMC":"海旭道与安正路交口"},{"KKBH":"7208910030000","HPHM":"津RXS859","JGSK":"2021-04-01 09:03:21.667","CDBH":"4","XSFX":"由西向东","XSFXDM":"2","KKMC":"海博道与安正路交口正向"},{"KKBH":"610391007","HPHM":"津RDL128","JGSK":"2021-04-01 09:03:21.688","CDBH":"5","XSFX":"由西向东","XSFXDM":"2","KKMC":"和韵路与和风路交口"},{"KKBH":"7208910030000","HPHM":"车牌","JGSK":"2021-04-01 09:03:21.703","CDBH":"1","XSFX":"由东向西","XSFXDM":"1","KKMC":"海博道与安正路交口正向"},{"KKBH":"7280310020000","HPHM":"津JDS876","JGSK":"2021-04-01 09:03:21.768","CDBH":"6","XSFX":"由南向北","XSFXDM":"3","KKMC":"动漫中路与文一路交口正向"},{"KKBH":"610271009","HPHM":"津HAW003","JGSK":"2021-04-01 09:03:21.77","CDBH":"8","XSFX":"由南向北","XSFXDM":"3","KKMC":"中新大道与泰七路交口"},{"KKBH":"610256112","HPHM":"津KQF666","JGSK":"2021-04-01 09:03:21.869","CDBH":"9","XSFX":"由南向北","XSFXDM":"3","KKMC":"中天大道与中津大道交口"},{"KKBH":"7205610020000","HPHM":"津H86158","JGSK":"2021-04-01 09:03:21.875","CDBH":"3","XSFX":"由西向东","XSFXDM":"2","KKMC":"动漫北路与文三路交口正向"},{"KKBH":"7208910050000","HPHM":"津ADF8216","JGSK":"2021-04-01 09:03:21.949","CDBH":"3","XSFX":"由东向西","XSFXDM":"1","KKMC":"海博道与安明路交口正向"},{"KKBH":"610266118","HPHM":"鲁GE7Z53","JGSK":"2021-04-01 09:03:21.96","CDBH":"2","XSFX":"由东向西","XSFXDM":"1","KKMC":"中生大道与和畅路交口"},{"KKBH":"7208910040000","HPHM":"津NZZ698","JGSK":"2021-04-01 09:03:22.062","CDBH":"6","XSFX":"由西向东","XSFXDM":"2","KKMC":"海博道与安平路交口正向"},{"KKBH":"610266118","HPHM":"津MS3368","JGSK":"2021-04-01 09:03:22.199","CDBH":"5","XSFX":"由西向东","XSFXDM":"2","KKMC":"中生大道与和畅路交口"},{"KKBH":"610401005","HPHM":"冀E4T979","JGSK":"2021-04-01 09:03:22.273","CDBH":"4","XSFX":"由西向东","XSFXDM":"2","KKMC":"和畅路与和顺路交口"},{"KKBH":"1250","HPHM":"津MFD551","JGSK":"2021-04-01 09:03:22.386","CDBH":"2","XSFX":"由东向西","XSFXDM":"1","KKMC":"中滨大道与盛三街交口正向"},{"KKBH":"610256112","HPHM":"津MA0416","JGSK":"2021-04-01 09:03:22.398","CDBH":"1","XSFX":"由东向西","XSFXDM":"1","KKMC":"中天大道与中津大道交口"},{"KKBH":"610256114","HPHM":"津DFF955","JGSK":"2021-04-01 09:03:22.42","CDBH":"7","XSFX":"由北向南","XSFXDM":"4","KKMC":"中天大道与和旭路交口"},{"KKBH":"720901002000","HPHM":"湘JC881N","JGSK":"2021-04-01 09:03:22.463","CDBH":"8","XSFX":"由南向北","XSFXDM":"3","KKMC":"玉林道与安正路交口"},{"KKBH":"720881002000","HPHM":"津RCL488","JGSK":"2021-04-01 09:03:22.569","CDBH":"12","XSFX":"由北向南","XSFXDM":"4","KKMC":"海旭道与安正路交口"},{"KKBH":"7208610020000","HPHM":"冀F3YJ70","JGSK":"2021-04-01 09:03:22.6","CDBH":"8","XSFX":"由南向北","XSFXDM":"3","KKMC":"海晨道与安正路交口正向"},{"KKBH":"610276124","HPHM":"津H98728","JGSK":"2021-04-01 09:03:22.615","CDBH":"1","XSFX":"由东向西","XSFXDM":"1","KKMC":"中新大道与中生大道交口"},{"KKBH":"610271009","HPHM":"车牌","JGSK":"2021-04-01 09:03:22.666","CDBH":"6","XSFX":"由西向东","XSFXDM":"2","KKMC":"中新大道与泰七路交口"},{"KKBH":"610391007","HPHM":"津A9L418","JGSK":"2021-04-01 09:03:22.742","CDBH":"1","XSFX":"由东向西","XSFXDM":"1","KKMC":"和韵路与和风路交口"},{"KKBH":"720891003000","HPHM":"车牌","JGSK":"2021-04-01 09:03:22.742","CDBH":"6","XSFX":"由西向东","XSFXDM":"2","KKMC":"海博道与安正路交口"},{"KKBH":"610276125","HPHM":"津G23599","JGSK":"2021-04-01 09:03:22.758","CDBH":"7","XSFX":"由北向南","XSFXDM":"4","KKMC":"中新大道与和顺路交口"},{"KKBH":"720891006000","HPHM":"津A8N650","JGSK":"2021-04-01 09:03:22.809","CDBH":"3","XSFX":"由东向西","XSFXDM":"1","KKMC":"海博道与永盛路交口"},{"KKBH":"7208910030000","HPHM":"车牌","JGSK":"2021-04-01 09:03:22.843","CDBH":"2","XSFX":"由东向西","XSFXDM":"1","KKMC":"海博道与安正路交口正向"},{"KKBH":"6071310030000","HPHM":"车牌","JGSK":"2021-04-01 09:03:22.926","CDBH":"3","XSFX":"由东向西","XSFXDM":"1","KKMC":"中央大道与海旭道交口正向"},{"KKBH":"7205410020000","HPHM":"冀D68E89","JGSK":"2021-04-01 09:03:22.928","CDBH":"1","XSFX":"由东向西","XSFXDM":"1","KKMC":"动漫环路西与动漫中路交口正向"},{"KKBH":"610256113","HPHM":"津ADA1223","JGSK":"2021-04-01 09:03:22.935","CDBH":"4","XSFX":"由南向北","XSFXDM":"3","KKMC":"中天大道与和风路交口"},{"KKBH":"610276124","HPHM":"津C0K701","JGSK":"2021-04-01 09:03:23.136","CDBH":"1","XSFX":"由东向西","XSFXDM":"1","KKMC":"中新大道与中生大道交口"},{"KKBH":"7208810020000","HPHM":"津HBW138","JGSK":"2021-04-01 09:03:23.239","CDBH":"4","XSFX":"由东向西","XSFXDM":"1","KKMC":"海旭道与安正路交口正向"},{"KKBH":"610256114","HPHM":"津ADB5587","JGSK":"2021-04-01 09:03:23.249","CDBH":"2","XSFX":"由西向东","XSFXDM":"2","KKMC":"中天大道与和旭路交口"},{"KKBH":"610276126","HPHM":"车牌","JGSK":"2021-04-01 09:03:23.256","CDBH":"5","XSFX":"由南向北","XSFXDM":"3","KKMC":"中新大道与和意路交口"},{"KKBH":"610256116","HPHM":"津MD9595","JGSK":"2021-04-01 09:03:23.366","CDBH":"10","XSFX":"由北向南","XSFXDM":"4","KKMC":"中天大道与和顺路交口"},{"KKBH":"7208810020000","HPHM":"车牌","JGSK":"2021-04-01 09:03:23.393","CDBH":"12","XSFX":"由北向南","XSFXDM":"4","KKMC":"海旭道与安正路交口正向"},{"KKBH":"7208910030000","HPHM":"津E21479","JGSK":"2021-04-01 09:03:23.414","CDBH":"9","XSFX":"由南向北","XSFXDM":"3","KKMC":"海博道与安正路交口正向"},{"KKBH":"720891004000","HPHM":"车牌","JGSK":"2021-04-01 09:03:23.422","CDBH":"9","XSFX":"由南向北","XSFXDM":"3","KKMC":"海博道与安平路交口"},{"KKBH":"610256116","HPHM":"津ADL2766","JGSK":"2021-04-01 09:03:23.619","CDBH":"11","XSFX":"由北向南","XSFXDM":"4","KKMC":"中天大道与和顺路交口"},{"KKBH":"7205610020000","HPHM":"津A5Y780","JGSK":"2021-04-01 09:03:23.623","CDBH":"1","XSFX":"由东向西","XSFXDM":"1","KKMC":"动漫北路与文三路交口正向"},{"KKBH":"7208610030000","HPHM":"津HQ0716","JGSK":"2021-04-01 09:03:23.658","CDBH":"11","XSFX":"由北向南","XSFXDM":"4","KKMC":"海晨道与安明路交口正向"},{"KKBH":"610256112","HPHM":"津AF06912","JGSK":"2021-04-01 09:03:23.697","CDBH":"4","XSFX":"由西向东","XSFXDM":"2","KKMC":"中天大道与中津大道交口"},{"KKBH":"610391007","HPHM":"津MZG112","JGSK":"2021-04-01 09:03:23.711","CDBH":"12","XSFX":"由北向南","XSFXDM":"4","KKMC":"和韵路与和风路交口"},{"KKBH":"610266117","HPHM":"津AU6612","JGSK":"2021-04-01 09:03:23.725","CDBH":"6","XSFX":"由西向东","XSFXDM":"2","KKMC":"中生大道与和韵路交口"},{"KKBH":"720871002000","HPHM":"津C619C1","JGSK":"2021-04-01 09:03:23.742","CDBH":"9","XSFX":"由北向南","XSFXDM":"4","KKMC":"安正路与芳菲路交口"},{"KKBH":"610276126","HPHM":"车牌","JGSK":"2021-04-01 09:03:23.748","CDBH":"5","XSFX":"由南向北","XSFXDM":"3","KKMC":"中新大道与和意路交口"},{"KKBH":"6071310030000","HPHM":"冀B7KK59","JGSK":"2021-04-01 09:03:23.827","CDBH":"2","XSFX":"由东向西","XSFXDM":"1","KKMC":"中央大道与海旭道交口正向"},{"KKBH":"720901002000","HPHM":"蒙DTA993","JGSK":"2021-04-01 09:03:23.901","CDBH":"7","XSFX":"由南向北","XSFXDM":"3","KKMC":"玉林道与安正路交口"},{"KKBH":"720881002000","HPHM":"鲁NHP032","JGSK":"2021-04-01 09:03:23.948","CDBH":"4","XSFX":"由东向西","XSFXDM":"1","KKMC":"海旭道与安正路交口"},{"KKBH":"610391007","HPHM":"豫A72JJ2","JGSK":"2021-04-01 09:03:23.96","CDBH":"2","XSFX":"由东向西","XSFXDM":"1","KKMC":"和韵路与和风路交口"},{"KKBH":"610256112","HPHM":"津G66992","JGSK":"2021-04-01 09:03:24.022","CDBH":"10","XSFX":"由北向南","XSFXDM":"4","KKMC":"中天大道与中津大道交口"},{"KKBH":"7208610030000","HPHM":"冀HU0508","JGSK":"2021-04-01 09:03:24.082","CDBH":"10","XSFX":"由北向南","XSFXDM":"4","KKMC":"海晨道与安明路交口正向"},{"KKBH":"6102610030000","HPHM":"津JNL707","JGSK":"2021-04-01 09:03:24.16","CDBH":"1","XSFX":"由东向西","XSFXDM":"1","KKMC":"中生大道与静湖南路交口正向"},{"KKBH":"720891004000","HPHM":"津NZZ698","JGSK":"2021-04-01 09:03:24.223","CDBH":"5","XSFX":"由西向东","XSFXDM":"2","KKMC":"海博道与安平路交口"},{"KKBH":"7208910030000","HPHM":"津AY7751","JGSK":"2021-04-01 09:03:24.281","CDBH":"4","XSFX":"由西向东","XSFXDM":"2","KKMC":"海博道与安正路交口正向"},{"KKBH":"610286127","HPHM":"津C8Z669","JGSK":"2021-04-01 09:03:24.34","CDBH":"5","XSFX":"由西向东","XSFXDM":"2","KKMC":"中津大道与和畅路交口"},{"KKBH":"610266118","HPHM":"津MS3368","JGSK":"2021-04-01 09:03:24.361","CDBH":"5","XSFX":"由西向东","XSFXDM":"2","KKMC":"中生大道与和畅路交口"},{"KKBH":"610256113","HPHM":"津MYH430","JGSK":"2021-04-01 09:03:24.374","CDBH":"5","XSFX":"由南向北","XSFXDM":"3","KKMC":"中天大道与和风路交口"},{"KKBH":"610276124","HPHM":"津E11908","JGSK":"2021-04-01 09:03:24.417","CDBH":"3","XSFX":"由东向西","XSFXDM":"1","KKMC":"中新大道与中生大道交口"},{"KKBH":"7208610020000","HPHM":"津HCE587","JGSK":"2021-04-01 09:03:24.433","CDBH":"4","XSFX":"由西向东","XSFXDM":"2","KKMC":"海晨道与安正路交口正向"},{"KKBH":"610266118","HPHM":"津GE0922","JGSK":"2021-04-01 09:03:24.466","CDBH":"1","XSFX":"由东向西","XSFXDM":"1","KKMC":"中生大道与和畅路交口"},{"KKBH":"7208610020000","HPHM":"吉B69DU7","JGSK":"2021-04-01 09:03:24.532","CDBH":"5","XSFX":"由西向东","XSFXDM":"2","KKMC":"海晨道与安正路交口正向"},{"KKBH":"720891003000","HPHM":"津GWK212","JGSK":"2021-04-01 09:03:24.542","CDBH":"1","XSFX":"由东向西","XSFXDM":"1","KKMC":"海博道与安正路交口"},{"KKBH":"610266118","HPHM":"鲁GE7Z53","JGSK":"2021-04-01 09:03:24.575","CDBH":"2","XSFX":"由东向西","XSFXDM":"1","KKMC":"中生大道与和畅路交口"},{"KKBH":"610276125","HPHM":"津NZW168","JGSK":"2021-04-01 09:03:24.598","CDBH":"1","XSFX":"由东向西","XSFXDM":"1","KKMC":"中新大道与和顺路交口"},{"KKBH":"610271010","HPHM":"车牌","JGSK":"2021-04-01 09:03:24.67","CDBH":"8","XSFX":"由北向南","XSFXDM":"4","KKMC":"中新大道与华五路交口"},{"KKBH":"610266117","HPHM":"津C85J53","JGSK":"2021-04-01 09:03:24.671","CDBH":"7","XSFX":"由南向北","XSFXDM":"3","KKMC":"中生大道与和韵路交口"},{"KKBH":"7205710030000","HPHM":"津C676D8","JGSK":"2021-04-01 09:03:24.714","CDBH":"1","XSFX":"由东向西","XSFXDM":"1","KKMC":"动漫东路与文三路交口正向"},{"KKBH":"6071310030000","HPHM":"津A22G19","JGSK":"2021-04-01 09:03:24.738","CDBH":"3","XSFX":"由东向西","XSFXDM":"1","KKMC":"中央大道与海旭道交口正向"},{"KKBH":"720891006000","HPHM":"津A15W73","JGSK":"2021-04-01 09:03:24.772","CDBH":"5","XSFX":"由西向东","XSFXDM":"2","KKMC":"海博道与永盛路交口"},{"KKBH":"610256111","HPHM":"津HXW566","JGSK":"2021-04-01 09:03:24.787","CDBH":"7","XSFX":"由北向南","XSFXDM":"4","KKMC":"中天大道与和惠路交口"},{"KKBH":"720891003000","HPHM":"车牌","JGSK":"2021-04-01 09:03:24.898","CDBH":"6","XSFX":"由西向东","XSFXDM":"2","KKMC":"海博道与安正路交口"},{"KKBH":"610256112","HPHM":"吉D29C00","JGSK":"2021-04-01 09:03:24.954","CDBH":"5","XSFX":"由西向东","XSFXDM":"2","KKMC":"中天大道与中津大道交口"},{"KKBH":"610401005","HPHM":"冀E4T979","JGSK":"2021-04-01 09:03:25.02","CDBH":"4","XSFX":"由西向东","XSFXDM":"2","KKMC":"和畅路与和顺路交口"},{"KKBH":"610401005","HPHM":"津G98953","JGSK":"2021-04-01 09:03:25.087","CDBH":"4","XSFX":"由西向东","XSFXDM":"2","KKMC":"和畅路与和顺路交口"},{"KKBH":"610276124","HPHM":"津ADP8590","JGSK":"2021-04-01 09:03:25.093","CDBH":"7","XSFX":"由南向北","XSFXDM":"3","KKMC":"中新大道与中生大道交口"},{"KKBH":"610266117","HPHM":"津FTX988","JGSK":"2021-04-01 09:03:25.152","CDBH":"4","XSFX":"由西向东","XSFXDM":"2","KKMC":"中生大道与和韵路交口"},{"KKBH":"7280310020000","HPHM":"津MC2909","JGSK":"2021-04-01 09:03:25.165","CDBH":"1","XSFX":"由东向西","XSFXDM":"1","KKMC":"动漫中路与文一路交口正向"},{"KKBH":"610391008","HPHM":"津E25524","JGSK":"2021-04-01 09:03:25.189","CDBH":"4","XSFX":"由西向东","XSFXDM":"2","KKMC":"和韵路与和旭路交口"},{"KKBH":"7208810020000","HPHM":"车牌","JGSK":"2021-04-01 09:03:25.345","CDBH":"11","XSFX":"由南向北","XSFXDM":"3","KKMC":"海旭道与安正路交口正向"},{"KKBH":"720891005000","HPHM":"贵CK872W","JGSK":"2021-04-01 09:03:25.363","CDBH":"4","XSFX":"由东向西","XSFXDM":"1","KKMC":"海博道与安明路交口"},{"KKBH":"720891003000","HPHM":"津MH6685","JGSK":"2021-04-01 09:03:25.582","CDBH":"3","XSFX":"由东向西","XSFXDM":"1","KKMC":"海博道与安正路交口"},{"KKBH":"720881002000","HPHM":"津A9X886","JGSK":"2021-04-01 09:03:25.616","CDBH":"4","XSFX":"由东向西","XSFXDM":"1","KKMC":"海旭道与安正路交口"},{"KKBH":"610276124","HPHM":"冀D887X2","JGSK":"2021-04-01 09:03:25.68","CDBH":"1","XSFX":"由东向西","XSFXDM":"1","KKMC":"中新大道与中生大道交口"},{"KKBH":"720871002000","HPHM":"冀J345XF","JGSK":"2021-04-01 09:03:25.681","CDBH":"5","XSFX":"由南向北","XSFXDM":"3","KKMC":"安正路与芳菲路交口"},{"KKBH":"610256116","HPHM":"津MD9595","JGSK":"2021-04-01 09:03:25.779","CDBH":"11","XSFX":"由北向南","XSFXDM":"4","KKMC":"中天大道与和顺路交口"},{"KKBH":"7208810020000","HPHM":"津RUA105","JGSK":"2021-04-01 09:03:25.787","CDBH":"3","XSFX":"由东向西","XSFXDM":"1","KKMC":"海旭道与安正路交口正向"},{"KKBH":"610271009","HPHM":"车牌","JGSK":"2021-04-01 09:03:25.994","CDBH":"7","XSFX":"由南向北","XSFXDM":"3","KKMC":"中新大道与泰七路交口"},{"KKBH":"610256112","HPHM":"津H51120","JGSK":"2021-04-01 09:03:26.012","CDBH":"4","XSFX":"由西向东","XSFXDM":"2","KKMC":"中天大道与中津大道交口"},{"KKBH":"7208610020000","HPHM":"黑KX2999","JGSK":"2021-04-01 09:03:26.059","CDBH":"8","XSFX":"由南向北","XSFXDM":"3","KKMC":"海晨道与安正路交口正向"},{"KKBH":"7208910060000","HPHM":"津RBG610","JGSK":"2021-04-01 09:03:26.082","CDBH":"7","XSFX":"由西向东","XSFXDM":"2","KKMC":"海博道与永盛路交口正向"},{"KKBH":"610271010","HPHM":"冀BN823T","JGSK":"2021-04-01 09:03:26.083","CDBH":"8","XSFX":"由北向南","XSFXDM":"4","KKMC":"中新大道与华五路交口"},{"KKBH":"7208810040000","HPHM":"津RU2833","JGSK":"2021-04-01 09:03:26.103","CDBH":"5","XSFX":"由西向东","XSFXDM":"2","KKMC":"海旭道与永盛路交口正向"},{"KKBH":"7208910050000","HPHM":"津ME0077","JGSK":"2021-04-01 09:03:26.216","CDBH":"1","XSFX":"由东向西","XSFXDM":"1","KKMC":"海博道与安明路交口正向"},{"KKBH":"610276124","HPHM":"鲁MA811D","JGSK":"2021-04-01 09:03:26.241","CDBH":"4","XSFX":"由西向东","XSFXDM":"2","KKMC":"中新大道与中生大道交口"},{"KKBH":"720881002000","HPHM":"津AFA298","JGSK":"2021-04-01 09:03:26.244","CDBH":"13","XSFX":"由北向南","XSFXDM":"4","KKMC":"海旭道与安正路交口"},{"KKBH":"610401005","HPHM":"津G98953","JGSK":"2021-04-01 09:03:26.3","CDBH":"5","XSFX":"由西向东","XSFXDM":"2","KKMC":"和畅路与和顺路交口"},{"KKBH":"610266118","HPHM":"津GE0922","JGSK":"2021-04-01 09:03:26.336","CDBH":"2","XSFX":"由东向西","XSFXDM":"1","KKMC":"中生大道与和畅路交口"},{"KKBH":"7208910030000","HPHM":"辽ABQ552","JGSK":"2021-04-01 09:03:26.346","CDBH":"9","XSFX":"由南向北","XSFXDM":"3","KKMC":"海博道与安正路交口正向"},{"KKBH":"720871002000","HPHM":"津A1E888","JGSK":"2021-04-01 09:03:26.384","CDBH":"9","XSFX":"由北向南","XSFXDM":"4","KKMC":"安正路与芳菲路交口"},{"KKBH":"610256112","HPHM":"津C10E99","JGSK":"2021-04-01 09:03:26.396","CDBH":"1","XSFX":"由东向西","XSFXDM":"1","KKMC":"中天大道与中津大道交口"},{"KKBH":"720571004000","HPHM":"津J65936","JGSK":"2021-04-01 09:03:26.408","CDBH":"6","XSFX":"由北向南","XSFXDM":"4","KKMC":"动漫东路与动漫中路交口"},{"KKBH":"7208810020000","HPHM":"津GLQ858","JGSK":"2021-04-01 09:03:26.452","CDBH":"12","XSFX":"由北向南","XSFXDM":"4","KKMC":"海旭道与安正路交口正向"},{"KKBH":"7208910030000","HPHM":"津C376H2","JGSK":"2021-04-01 09:03:26.481","CDBH":"11","XSFX":"由北向南","XSFXDM":"4","KKMC":"海博道与安正路交口正向"},{"KKBH":"7209010020000","HPHM":"津RBS522","JGSK":"2021-04-01 09:03:26.518","CDBH":"7","XSFX":"由南向北","XSFXDM":"3","KKMC":"玉林道与安正路交口正向"},{"KKBH":"610251002","HPHM":"鲁J7J578","JGSK":"2021-04-01 09:03:26.601","CDBH":"12","XSFX":"由北向南","XSFXDM":"4","KKMC":"中天大道与和睦路交口"},{"KKBH":"7205710040000","HPHM":"津HHE797","JGSK":"2021-04-01 09:03:26.625","CDBH":"1","XSFX":"由东向西","XSFXDM":"1","KKMC":"动漫东路与动漫中路交口正向"},{"KKBH":"720561002000","HPHM":"津H86158","JGSK":"2021-04-01 09:03:26.69","CDBH":"3","XSFX":"由西向东","XSFXDM":"2","KKMC":"动漫北路与文三路交口"},{"KKBH":"610276124","HPHM":"津BN0598","JGSK":"2021-04-01 09:03:26.737","CDBH":"2","XSFX":"由东向西","XSFXDM":"1","KKMC":"中新大道与中生大道交口"},{"KKBH":"610261003000","HPHM":"浙J5X1A2","JGSK":"2021-04-01 09:03:26.803","CDBH":"16","XSFX":"由北向南","XSFXDM":"4","KKMC":"中生大道与静湖南路交口"},{"KKBH":"7208610030000","HPHM":"京A5LY78","JGSK":"2021-04-01 09:03:26.827","CDBH":"10","XSFX":"由北向南","XSFXDM":"4","KKMC":"海晨道与安明路交口正向"},{"KKBH":"720891004000","HPHM":"车牌","JGSK":"2021-04-01 09:03:26.865","CDBH":"9","XSFX":"由南向北","XSFXDM":"3","KKMC":"海博道与安平路交口"},{"KKBH":"7208910030000","HPHM":"津AY2326","JGSK":"2021-04-01 09:03:26.881","CDBH":"4","XSFX":"由西向东","XSFXDM":"2","KKMC":"海博道与安正路交口正向"},{"KKBH":"610271010","HPHM":"津AQ0679","JGSK":"2021-04-01 09:03:26.884","CDBH":"7","XSFX":"由北向南","XSFXDM":"4","KKMC":"中新大道与华五路交口"},{"KKBH":"720891003000","HPHM":"车牌","JGSK":"2021-04-01 09:03:26.897","CDBH":"6","XSFX":"由西向东","XSFXDM":"2","KKMC":"海博道与安正路交口"},{"KKBH":"610266118","HPHM":"津A18R77","JGSK":"2021-04-01 09:03:26.904","CDBH":"10","XSFX":"由北向南","XSFXDM":"4","KKMC":"中生大道与和畅路交口"},{"KKBH":"610391008","HPHM":"津MLX220","JGSK":"2021-04-01 09:03:26.938","CDBH":"5","XSFX":"由西向东","XSFXDM":"2","KKMC":"和韵路与和旭路交口"},{"KKBH":"610276124","HPHM":"津C86W33","JGSK":"2021-04-01 09:03:27.056","CDBH":"3","XSFX":"由东向西","XSFXDM":"1","KKMC":"中新大道与中生大道交口"},{"KKBH":"610271010","HPHM":"津RCE433","JGSK":"2021-04-01 09:03:27.22","CDBH":"7","XSFX":"由北向南","XSFXDM":"4","KKMC":"中新大道与华五路交口"},{"KKBH":"7280310020000","HPHM":"鲁AZ5R50","JGSK":"2021-04-01 09:03:27.311","CDBH":"7","XSFX":"由北向南","XSFXDM":"4","KKMC":"动漫中路与文一路交口正向"},{"KKBH":"610261003000","HPHM":"津MWH776","JGSK":"2021-04-01 09:03:27.335","CDBH":"10","XSFX":"由东向西","XSFXDM":"1","KKMC":"中生大道与静湖南路交口"},{"KKBH":"720881002000","HPHM":"津HBW138","JGSK":"2021-04-01 09:03:27.375","CDBH":"4","XSFX":"由东向西","XSFXDM":"1","KKMC":"海旭道与安正路交口"},{"KKBH":"610276125","HPHM":"津G23599","JGSK":"2021-04-01 09:03:27.465","CDBH":"7","XSFX":"由北向南","XSFXDM":"4","KKMC":"中新大道与和顺路交口"},{"KKBH":"610391007","HPHM":"豫A72JJ2","JGSK":"2021-04-01 09:03:27.511","CDBH":"3","XSFX":"由东向西","XSFXDM":"1","KKMC":"和韵路与和风路交口"},{"KKBH":"610266117","HPHM":"津FTX988","JGSK":"2021-04-01 09:03:27.648","CDBH":"5","XSFX":"由西向东","XSFXDM":"2","KKMC":"中生大道与和韵路交口"},{"KKBH":"610286127","HPHM":"津C8Q061","JGSK":"2021-04-01 09:03:27.816","CDBH":"7","XSFX":"由南向北","XSFXDM":"3","KKMC":"中津大道与和畅路交口"},{"KKBH":"7208610030000","HPHM":"车牌","JGSK":"2021-04-01 09:03:27.878","CDBH":"11","XSFX":"由北向南","XSFXDM":"4","KKMC":"海晨道与安明路交口正向"},{"KKBH":"7280310030000","HPHM":"津GSH615","JGSK":"2021-04-01 09:03:27.937","CDBH":"5","XSFX":"由北向南","XSFXDM":"4","KKMC":"动漫中路与文二路交口正向"},{"KKBH":"610276126","HPHM":"车牌","JGSK":"2021-04-01 09:03:27.951","CDBH":"5","XSFX":"由南向北","XSFXDM":"3","KKMC":"中新大道与和意路交口"},{"KKBH":"610271009","HPHM":"津HAW003","JGSK":"2021-04-01 09:03:28.041","CDBH":"8","XSFX":"由南向北","XSFXDM":"3","KKMC":"中新大道与泰七路交口"},{"KKBH":"610256113","HPHM":"车牌","JGSK":"2021-04-01 09:03:28.047","CDBH":"4","XSFX":"由南向北","XSFXDM":"3","KKMC":"中天大道与和风路交口"},{"KKBH":"720561002000","HPHM":"津A5Y780","JGSK":"2021-04-01 09:03:28.094","CDBH":"1","XSFX":"由东向西","XSFXDM":"1","KKMC":"动漫北路与文三路交口"},{"KKBH":"720861003000","HPHM":"津DNQ199","JGSK":"2021-04-01 09:03:28.113","CDBH":"5","XSFX":"由西向东","XSFXDM":"2","KKMC":"海晨道与安明路交口"},{"KKBH":"7208910030000","HPHM":"车牌","JGSK":"2021-04-01 09:03:28.144","CDBH":"1","XSFX":"由东向西","XSFXDM":"1","KKMC":"海博道与安正路交口正向"},{"KKBH":"610256114","HPHM":"冀AM815E","JGSK":"2021-04-01 09:03:28.409","CDBH":"7","XSFX":"由北向南","XSFXDM":"4","KKMC":"中天大道与和旭路交口"},{"KKBH":"610256112","HPHM":"津HJJ662","JGSK":"2021-04-01 09:03:28.423","CDBH":"12","XSFX":"由北向南","XSFXDM":"4","KKMC":"中天大道与中津大道交口"},{"KKBH":"610261004000","HPHM":"京FV7786","JGSK":"2021-04-01 09:03:28.474","CDBH":"3","XSFX":"由南向北","XSFXDM":"3","KKMC":"中生大道与静湖西路（北侧）"},{"KKBH":"720891003000","HPHM":"车牌","JGSK":"2021-04-01 09:03:28.499","CDBH":"6","XSFX":"由西向东","XSFXDM":"2","KKMC":"海博道与安正路交口"},{"KKBH":"610256112","HPHM":"津RR2676","JGSK":"2021-04-01 09:03:28.508","CDBH":"4","XSFX":"由西向东","XSFXDM":"2","KKMC":"中天大道与中津大道交口"},{"KKBH":"7205410030000","HPHM":"车牌","JGSK":"2021-04-01 09:03:28.528","CDBH":"5","XSFX":"由北向南","XSFXDM":"4","KKMC":"动漫环路西与动漫西路交口正向"},{"KKBH":"610256115","HPHM":"车牌","JGSK":"2021-04-01 09:03:28.576","CDBH":"10","XSFX":"由北向南","XSFXDM":"4","KKMC":"中天大道与中生大道交口"},{"KKBH":"7208610030000","HPHM":"津AN5065","JGSK":"2021-04-01 09:03:28.671","CDBH":"5","XSFX":"由西向东","XSFXDM":"2","KKMC":"海晨道与安明路交口正向"},{"KKBH":"720861003000","HPHM":"津HQ0716","JGSK":"2021-04-01 09:03:28.796","CDBH":"11","XSFX":"由北向南","XSFXDM":"4","KKMC":"海晨道与安明路交口"},{"KKBH":"7280310030000","HPHM":"冀B6B7U1","JGSK":"2021-04-01 09:03:28.936","CDBH":"6","XSFX":"由北向南","XSFXDM":"4","KKMC":"动漫中路与文二路交口正向"},{"KKBH":"610256112","HPHM":"车牌","JGSK":"2021-04-01 09:03:28.937","CDBH":"6","XSFX":"由西向东","XSFXDM":"2","KKMC":"中天大道与中津大道交口"},{"KKBH":"7205610020000","HPHM":"津FX6539","JGSK":"2021-04-01 09:03:29.027","CDBH":"6","XSFX":"由北向南","XSFXDM":"4","KKMC":"动漫北路与文三路交口正向"},{"KKBH":"610256111","HPHM":"津NYK330","JGSK":"2021-04-01 09:03:29.085","CDBH":"1","XSFX":"由西向东","XSFXDM":"2","KKMC":"中天大道与和惠路交口"},{"KKBH":"7205710040000","HPHM":"津C798Z2","JGSK":"2021-04-01 09:03:29.114","CDBH":"5","XSFX":"由北向南","XSFXDM":"4","KKMC":"动漫东路与动漫中路交口正向"},{"KKBH":"610391007","HPHM":"津A9L418","JGSK":"2021-04-01 09:03:29.192","CDBH":"2","XSFX":"由东向西","XSFXDM":"1","KKMC":"和韵路与和风路交口"},{"KKBH":"610261004000","HPHM":"津RZV905","JGSK":"2021-04-01 09:03:29.193","CDBH":"2","XSFX":"由南向北","XSFXDM":"3","KKMC":"中生大道与静湖西路（北侧）"},{"KKBH":"610256112","HPHM":"津B2Z958","JGSK":"2021-04-01 09:03:29.229","CDBH":"1","XSFX":"由东向西","XSFXDM":"1","KKMC":"中天大道与中津大道交口"},{"KKBH":"610276124","HPHM":"津MZK819","JGSK":"2021-04-01 09:03:29.237","CDBH":"7","XSFX":"由南向北","XSFXDM":"3","KKMC":"中新大道与中生大道交口"},{"KKBH":"720891003000","HPHM":"津C376H2","JGSK":"2021-04-01 09:03:29.255","CDBH":"2","XSFX":"由东向西","XSFXDM":"1","KKMC":"海博道与安正路交口"},{"KKBH":"7205410040000","HPHM":"冀AD906B","JGSK":"2021-04-01 09:03:29.335","CDBH":"4","XSFX":"由西向东","XSFXDM":"2","KKMC":"动漫环路东与动漫中路交口正向"},{"KKBH":"7208610020000","HPHM":"津A9G369","JGSK":"2021-04-01 09:03:29.335","CDBH":"5","XSFX":"由西向东","XSFXDM":"2","KKMC":"海晨道与安正路交口正向"},{"KKBH":"720881002000","HPHM":"津RUA105","JGSK":"2021-04-01 09:03:29.373","CDBH":"3","XSFX":"由东向西","XSFXDM":"1","KKMC":"海旭道与安正路交口"},{"KKBH":"6071310030000","HPHM":"津C10E56","JGSK":"2021-04-01 09:03:29.398","CDBH":"3","XSFX":"由东向西","XSFXDM":"1","KKMC":"中央大道与海旭道交口正向"},{"KKBH":"610401004","HPHM":"津A7U657","JGSK":"2021-04-01 09:03:29.454","CDBH":"4","XSFX":"由西向东","XSFXDM":"2","KKMC":"和畅路与和风路交口"},{"KKBH":"720861003000","HPHM":"冀HU0508","JGSK":"2021-04-01 09:03:29.518","CDBH":"10","XSFX":"由北向南","XSFXDM":"4","KKMC":"海晨道与安明路交口"},{"KKBH":"610256115","HPHM":"津C053C6","JGSK":"2021-04-01 09:03:29.524","CDBH":"10","XSFX":"由北向南","XSFXDM":"4","KKMC":"中天大道与中生大道交口"},{"KKBH":"610256116","HPHM":"冀B0A8W1","JGSK":"2021-04-01 09:03:29.581","CDBH":"10","XSFX":"由北向南","XSFXDM":"4","KKMC":"中天大道与和顺路交口"},{"KKBH":"610256113","HPHM":"鲁NH018T","JGSK":"2021-04-01 09:03:29.646","CDBH":"8","XSFX":"由北向南","XSFXDM":"4","KKMC":"中天大道与和风路交口"},{"KKBH":"610276124","HPHM":"车牌","JGSK":"2021-04-01 09:03:29.85","CDBH":"2","XSFX":"由东向西","XSFXDM":"1","KKMC":"中新大道与中生大道交口"},{"KKBH":"7208910030000","HPHM":"冀F6090B","JGSK":"2021-04-01 09:03:29.88","CDBH":"4","XSFX":"由西向东","XSFXDM":"2","KKMC":"海博道与安正路交口正向"},{"KKBH":"6071310030000","HPHM":"冀AHL704","JGSK":"2021-04-01 09:03:29.938","CDBH":"1","XSFX":"由东向西","XSFXDM":"1","KKMC":"中央大道与海旭道交口正向"},{"KKBH":"720891003000","HPHM":"津E21479","JGSK":"2021-04-01 09:03:29.991","CDBH":"8","XSFX":"由南向北","XSFXDM":"3","KKMC":"海博道与安正路交口"},{"KKBH":"610271010","HPHM":"津RCE433","JGSK":"2021-04-01 09:03:30.005","CDBH":"7","XSFX":"由北向南","XSFXDM":"4","KKMC":"中新大道与华五路交口"},{"KKBH":"720891004000","HPHM":"津ADL3049","JGSK":"2021-04-01 09:03:30.06","CDBH":"4","XSFX":"由西向东","XSFXDM":"2","KKMC":"海博道与安平路交口"},{"KKBH":"610256116","HPHM":"鄂A367QV","JGSK":"2021-04-01 09:03:30.102","CDBH":"11","XSFX":"由北向南","XSFXDM":"4","KKMC":"中天大道与和顺路交口"},{"KKBH":"610391008","HPHM":"津E25524","JGSK":"2021-04-01 09:03:30.106","CDBH":"5","XSFX":"由西向东","XSFXDM":"2","KKMC":"和韵路与和旭路交口"},{"KKBH":"720861002000","HPHM":"冀F3YJ70","JGSK":"2021-04-01 09:03:30.111","CDBH":"8","XSFX":"由南向北","XSFXDM":"3","KKMC":"海晨道与安正路交口"},{"KKBH":"7205710020000","HPHM":"辽BQ91W5","JGSK":"2021-04-01 09:03:30.129","CDBH":"5","XSFX":"由北向南","XSFXDM":"4","KKMC":"动漫东路与文二路交口正向"},{"KKBH":"7280310020000","HPHM":"车牌","JGSK":"2021-04-01 09:03:30.157","CDBH":"4","XSFX":"由西向东","XSFXDM":"2","KKMC":"动漫中路与文一路交口正向"},{"KKBH":"610276124","HPHM":"津NBT816","JGSK":"2021-04-01 09:03:30.177","CDBH":"3","XSFX":"由东向西","XSFXDM":"1","KKMC":"中新大道与中生大道交口"},{"KKBH":"610276124","HPHM":"津H98728","JGSK":"2021-04-01 09:03:30.178","CDBH":"2","XSFX":"由东向西","XSFXDM":"1","KKMC":"中新大道与中生大道交口"},{"KKBH":"610266117","HPHM":"车牌","JGSK":"2021-04-01 09:03:30.208","CDBH":"6","XSFX":"由西向东","XSFXDM":"2","KKMC":"中生大道与和韵路交口"},{"KKBH":"610276125","HPHM":"津NZW168","JGSK":"2021-04-01 09:03:30.239","CDBH":"1","XSFX":"由东向西","XSFXDM":"1","KKMC":"中新大道与和顺路交口"},{"KKBH":"720891003000","HPHM":"冀J2V9X6","JGSK":"2021-04-01 09:03:30.256","CDBH":"3","XSFX":"由东向西","XSFXDM":"1","KKMC":"海博道与安正路交口"},{"KKBH":"610276124","HPHM":"冀D887X2","JGSK":"2021-04-01 09:03:30.257","CDBH":"1","XSFX":"由东向西","XSFXDM":"1","KKMC":"中新大道与中生大道交口"},{"KKBH":"720881004000","HPHM":"津RU2833","JGSK":"2021-04-01 09:03:30.4","CDBH":"10","XSFX":"由西向东","XSFXDM":"2","KKMC":"海旭道与永盛路交口"},{"KKBH":"610266118","HPHM":"鲁RVA536","JGSK":"2021-04-01 09:03:30.459","CDBH":"2","XSFX":"由东向西","XSFXDM":"1","KKMC":"中生大道与和畅路交口"},{"KKBH":"610256112","HPHM":"津NLM616","JGSK":"2021-04-01 09:03:30.491","CDBH":"4","XSFX":"由西向东","XSFXDM":"2","KKMC":"中天大道与中津大道交口"},{"KKBH":"610256111","HPHM":"津NYK330","JGSK":"2021-04-01 09:03:30.528","CDBH":"2","XSFX":"由西向东","XSFXDM":"2","KKMC":"中天大道与和惠路交口"},{"KKBH":"610256113","HPHM":"津NWA736","JGSK":"2021-04-01 09:03:30.64","CDBH":"1","XSFX":"由西向东","XSFXDM":"2","KKMC":"中天大道与和风路交口"},{"KKBH":"720901002000","HPHM":"津RBS522","JGSK":"2021-04-01 09:03:30.699","CDBH":"7","XSFX":"由南向北","XSFXDM":"3","KKMC":"玉林道与安正路交口"},{"KKBH":"610266118","HPHM":"津AWG851","JGSK":"2021-04-01 09:03:30.701","CDBH":"7","XSFX":"由南向北","XSFXDM":"3","KKMC":"中生大道与和畅路交口"},{"KKBH":"610256113","HPHM":"津A3E397","JGSK":"2021-04-01 09:03:30.712","CDBH":"8","XSFX":"由北向南","XSFXDM":"4","KKMC":"中天大道与和风路交口"},{"KKBH":"7208910030000","HPHM":"津C093D0","JGSK":"2021-04-01 09:03:30.979","CDBH":"11","XSFX":"由北向南","XSFXDM":"4","KKMC":"海博道与安正路交口正向"},{"KKBH":"7205710040000","HPHM":"津HK0161","JGSK":"2021-04-01 09:03:31.052","CDBH":"5","XSFX":"由北向南","XSFXDM":"4","KKMC":"动漫东路与动漫中路交口正向"},{"KKBH":"720891006000","HPHM":"津RBG610","JGSK":"2021-04-01 09:03:31.134","CDBH":"7","XSFX":"由西向东","XSFXDM":"2","KKMC":"海博道与永盛路交口"},{"KKBH":"720901002000","HPHM":"黑A7MG08","JGSK":"2021-04-01 09:03:31.221","CDBH":"1","XSFX":"由东向西","XSFXDM":"1","KKMC":"玉林道与安正路交口"},{"KKBH":"610276124","HPHM":"津AP2651","JGSK":"2021-04-01 09:03:31.494","CDBH":"8","XSFX":"由南向北","XSFXDM":"3","KKMC":"中新大道与中生大道交口"},{"KKBH":"720891003000","HPHM":"车牌","JGSK":"2021-04-01 09:03:31.537","CDBH":"6","XSFX":"由西向东","XSFXDM":"2","KKMC":"海博道与安正路交口"},{"KKBH":"610256116","HPHM":"冀B0A8W1","JGSK":"2021-04-01 09:03:31.538","CDBH":"11","XSFX":"由北向南","XSFXDM":"4","KKMC":"中天大道与和顺路交口"},{"KKBH":"610286127","HPHM":"津C8Q061","JGSK":"2021-04-01 09:03:31.579","CDBH":"8","XSFX":"由南向北","XSFXDM":"3","KKMC":"中津大道与和畅路交口"},{"KKBH":"610256115","HPHM":"津A9G680","JGSK":"2021-04-01 09:03:31.672","CDBH":"10","XSFX":"由北向南","XSFXDM":"4","KKMC":"中天大道与中生大道交口"},{"KKBH":"720891004000","HPHM":"车牌","JGSK":"2021-04-01 09:03:31.983","CDBH":"8","XSFX":"由南向北","XSFXDM":"3","KKMC":"海博道与安平路交口"},{"KKBH":"610256113","HPHM":"鲁NH018T","JGSK":"2021-04-01 09:03:32.086","CDBH":"8","XSFX":"由北向南","XSFXDM":"4","KKMC":"中天大道与和风路交口"},{"KKBH":"610256116","HPHM":"鄂A367QV","JGSK":"2021-04-01 09:03:32.099","CDBH":"12","XSFX":"由北向南","XSFXDM":"4","KKMC":"中天大道与和顺路交口"},{"KKBH":"610256116","HPHM":"津AWA157","JGSK":"2021-04-01 09:03:32.206","CDBH":"10","XSFX":"由北向南","XSFXDM":"4","KKMC":"中天大道与和顺路交口"},{"KKBH":"610256113","HPHM":"车牌","JGSK":"2021-04-01 09:03:32.21","CDBH":"4","XSFX":"由南向北","XSFXDM":"3","KKMC":"中天大道与和风路交口"},{"KKBH":"7208910030000","HPHM":"津DSF911","JGSK":"2021-04-01 09:03:32.22","CDBH":"4","XSFX":"由西向东","XSFXDM":"2","KKMC":"海博道与安正路交口正向"},{"KKBH":"720891003000","HPHM":"冀B9730挂","JGSK":"2021-04-01 09:03:32.23","CDBH":"7","XSFX":"由南向北","XSFXDM":"3","KKMC":"海博道与安正路交口"},{"KKBH":"728031002000","HPHM":"津MC2909","JGSK":"2021-04-01 09:03:32.235","CDBH":"1","XSFX":"由东向西","XSFXDM":"1","KKMC":"动漫中路与文一路交口"},{"KKBH":"720891003000","HPHM":"车牌","JGSK":"2021-04-01 09:03:32.313","CDBH":"8","XSFX":"由南向北","XSFXDM":"3","KKMC":"海博道与安正路交口"},{"KKBH":"610391008","HPHM":"津MLX220","JGSK":"2021-04-01 09:03:32.349","CDBH":"6","XSFX":"由西向东","XSFXDM":"2","KKMC":"和韵路与和旭路交口"},{"KKBH":"6102661220000","HPHM":"冀F091B2","JGSK":"2021-04-01 09:03:32.37","CDBH":"2","XSFX":"由西向东","XSFXDM":"2","KKMC":"生态城中生大道故道河一桥西向东上桥处正向"},{"KKBH":"720571003000","HPHM":"津C676D8","JGSK":"2021-04-01 09:03:32.445","CDBH":"1","XSFX":"由东向西","XSFXDM":"1","KKMC":"动漫东路与文三路交口"},{"KKBH":"720891004000","HPHM":"车牌","JGSK":"2021-04-01 09:03:32.54","CDBH":"8","XSFX":"由南向北","XSFXDM":"3","KKMC":"海博道与安平路交口"},{"KKBH":"610276124","HPHM":"津ADK6176","JGSK":"2021-04-01 09:03:32.546","CDBH":"7","XSFX":"由南向北","XSFXDM":"3","KKMC":"中新大道与中生大道交口"},{"KKBH":"720541004000","HPHM":"冀AD906B","JGSK":"2021-04-01 09:03:32.556","CDBH":"4","XSFX":"由西向东","XSFXDM":"2","KKMC":"动漫环路东与动漫中路交口"},{"KKBH":"610401004","HPHM":"津A7U657","JGSK":"2021-04-01 09:03:32.786","CDBH":"4","XSFX":"由西向东","XSFXDM":"2","KKMC":"和畅路与和风路交口"},{"KKBH":"610276124","HPHM":"津KZW993","JGSK":"2021-04-01 09:03:32.814","CDBH":"3","XSFX":"由东向西","XSFXDM":"1","KKMC":"中新大道与中生大道交口"},{"KKBH":"720561002000","HPHM":"车牌","JGSK":"2021-04-01 09:03:32.83","CDBH":"6","XSFX":"由北向南","XSFXDM":"4","KKMC":"动漫北路与文三路交口"},{"KKBH":"610266118","HPHM":"津A18R77","JGSK":"2021-04-01 09:03:32.848","CDBH":"10","XSFX":"由北向南","XSFXDM":"4","KKMC":"中生大道与和畅路交口"},{"KKBH":"610266118","HPHM":"鲁RVA536","JGSK":"2021-04-01 09:03:32.895","CDBH":"2","XSFX":"由东向西","XSFXDM":"1","KKMC":"中生大道与和畅路交口"},{"KKBH":"610256113","HPHM":"津JJY689","JGSK":"2021-04-01 09:03:32.968","CDBH":"7","XSFX":"由北向南","XSFXDM":"4","KKMC":"中天大道与和风路交口"},{"KKBH":"610276124","HPHM":"津RFV189","JGSK":"2021-04-01 09:03:33.026","CDBH":"1","XSFX":"由东向西","XSFXDM":"1","KKMC":"中新大道与中生大道交口"},{"KKBH":"720861002000","HPHM":"津A2Y412","JGSK":"2021-04-01 09:03:33.207","CDBH":"4","XSFX":"由西向东","XSFXDM":"2","KKMC":"海晨道与安正路交口"},{"KKBH":"610256115","HPHM":"津RYM963","JGSK":"2021-04-01 09:03:33.267","CDBH":"2","XSFX":"由东向西","XSFXDM":"1","KKMC":"中天大道与中生大道交口"},{"KKBH":"610271009","HPHM":"车牌","JGSK":"2021-04-01 09:03:33.322","CDBH":"7","XSFX":"由南向北","XSFXDM":"3","KKMC":"中新大道与泰七路交口"},{"KKBH":"711","HPHM":"津HY6809","JGSK":"2021-04-01 09:03:33.407","CDBH":"5","XSFX":"由南向北","XSFXDM":"3","KKMC":"不礼让行人中新大道与和旭路交口"},{"KKBH":"720891003000","HPHM":"辽ABQ552","JGSK":"2021-04-01 09:03:33.591","CDBH":"8","XSFX":"由南向北","XSFXDM":"3","KKMC":"海博道与安正路交口"},{"KKBH":"610401004","HPHM":"鲁N7628Z","JGSK":"2021-04-01 09:03:33.597","CDBH":"11","XSFX":"由北向南","XSFXDM":"4","KKMC":"和畅路与和风路交口"},{"KKBH":"610276125","HPHM":"津AY1818","JGSK":"2021-04-01 09:03:33.805","CDBH":"5","XSFX":"由南向北","XSFXDM":"3","KKMC":"中新大道与和顺路交口"},{"KKBH":"610256113","HPHM":"津A3E397","JGSK":"2021-04-01 09:03:33.84","CDBH":"8","XSFX":"由北向南","XSFXDM":"4","KKMC":"中天大道与和风路交口"},{"KKBH":"7280310020000","HPHM":"车牌","JGSK":"2021-04-01 09:03:33.936","CDBH":"4","XSFX":"由西向东","XSFXDM":"2","KKMC":"动漫中路与文一路交口正向"},{"KKBH":"711","HPHM":"鲁DP097H","JGSK":"2021-04-01 09:03:33.937","CDBH":"8","XSFX":"由北向南","XSFXDM":"4","KKMC":"不礼让行人中新大道与和旭路交口"},{"KKBH":"610266118","HPHM":"京LK6511","JGSK":"2021-04-01 09:03:33.968","CDBH":"2","XSFX":"由东向西","XSFXDM":"1","KKMC":"中生大道与和畅路交口"},{"KKBH":"720891003000","HPHM":"津C093D0","JGSK":"2021-04-01 09:03:33.974","CDBH":"2","XSFX":"由东向西","XSFXDM":"1","KKMC":"海博道与安正路交口"},{"KKBH":"610256112","HPHM":"津K19874","JGSK":"2021-04-01 09:03:34.2","CDBH":"10","XSFX":"由北向南","XSFXDM":"4","KKMC":"中天大道与中津大道交口"},{"KKBH":"7208810070000","HPHM":"津KWH218","JGSK":"2021-04-01 09:03:34.228","CDBH":"2","XSFX":"由东向西","XSFXDM":"1","KKMC":"海旭道与弘通路交口正向"},{"KKBH":"728031003000","HPHM":"冀B6B7U1","JGSK":"2021-04-01 09:03:34.342","CDBH":"6","XSFX":"由北向南","XSFXDM":"4","KKMC":"动漫中路与文二路交口"},{"KKBH":"720891003000","HPHM":"车牌","JGSK":"2021-04-01 09:03:34.419","CDBH":"6","XSFX":"由西向东","XSFXDM":"2","KKMC":"海博道与安正路交口"},{"KKBH":"7208910030000","HPHM":"车牌","JGSK":"2021-04-01 09:03:34.451","CDBH":"9","XSFX":"由南向北","XSFXDM":"3","KKMC":"海博道与安正路交口正向"},{"KKBH":"7208610030000","HPHM":"津CA9210","JGSK":"2021-04-01 09:03:34.533","CDBH":"3","XSFX":"由东向西","XSFXDM":"1","KKMC":"海晨道与安明路交口正向"},{"KKBH":"728031003000","HPHM":"津GSH615","JGSK":"2021-04-01 09:03:34.584","CDBH":"5","XSFX":"由北向南","XSFXDM":"4","KKMC":"动漫中路与文二路交口"},{"KKBH":"720571004000","HPHM":"津C798Z2","JGSK":"2021-04-01 09:03:34.644","CDBH":"5","XSFX":"由北向南","XSFXDM":"4","KKMC":"动漫东路与动漫中路交口"},{"KKBH":"7205710040000","HPHM":"津B56660","JGSK":"2021-04-01 09:03:34.659","CDBH":"6","XSFX":"由北向南","XSFXDM":"4","KKMC":"动漫东路与动漫中路交口正向"},{"KKBH":"720891003000","HPHM":"津A3G386","JGSK":"2021-04-01 09:03:34.707","CDBH":"8","XSFX":"由南向北","XSFXDM":"3","KKMC":"海博道与安正路交口"},{"KKBH":"720861002000","HPHM":"津AF25859","JGSK":"2021-04-01 09:03:34.726","CDBH":"5","XSFX":"由西向东","XSFXDM":"2","KKMC":"海晨道与安正路交口"},{"KKBH":"610251001","HPHM":"冀J799D8","JGSK":"2021-04-01 09:03:34.762","CDBH":"2","XSFX":"由东向西","XSFXDM":"1","KKMC":"中天大道与和畅路交口"},{"KKBH":"7208810020000","HPHM":"津CA9077","JGSK":"2021-04-01 09:03:34.868","CDBH":"12","XSFX":"由北向南","XSFXDM":"4","KKMC":"海旭道与安正路交口正向"},{"KKBH":"7208810020000","HPHM":"冀HWD890","JGSK":"2021-04-01 09:03:34.894","CDBH":"1","XSFX":"由东向西","XSFXDM":"1","KKMC":"海旭道与安正路交口正向"},{"KKBH":"720891003000","HPHM":"车牌","JGSK":"2021-04-01 09:03:34.894","CDBH":"1","XSFX":"由东向西","XSFXDM":"1","KKMC":"海博道与安正路交口"},{"KKBH":"7208910030000","HPHM":"津C9L353","JGSK":"2021-04-01 09:03:34.991","CDBH":"6","XSFX":"由西向东","XSFXDM":"2","KKMC":"海博道与安正路交口正向"},{"KKBH":"610391007","HPHM":"津RKB530","JGSK":"2021-04-01 09:03:34.998","CDBH":"7","XSFX":"由南向北","XSFXDM":"3","KKMC":"和韵路与和风路交口"},{"KKBH":"610266118","HPHM":"津AW7862","JGSK":"2021-04-01 09:03:35.032","CDBH":"5","XSFX":"由西向东","XSFXDM":"2","KKMC":"中生大道与和畅路交口"},{"KKBH":"610276124","HPHM":"津NZ7580","JGSK":"2021-04-01 09:03:35.039","CDBH":"2","XSFX":"由东向西","XSFXDM":"1","KKMC":"中新大道与中生大道交口"},{"KKBH":"610256116","HPHM":"津AWA157","JGSK":"2021-04-01 09:03:35.059","CDBH":"11","XSFX":"由北向南","XSFXDM":"4","KKMC":"中天大道与和顺路交口"},{"KKBH":"720891005000","HPHM":"津ME0077","JGSK":"2021-04-01 09:03:35.148","CDBH":"1","XSFX":"由东向西","XSFXDM":"1","KKMC":"海博道与安明路交口"},{"KKBH":"610266117","HPHM":"豫Q809K8","JGSK":"2021-04-01 09:03:35.165","CDBH":"2","XSFX":"由东向西","XSFXDM":"1","KKMC":"中生大道与和韵路交口"},{"KKBH":"610266118","HPHM":"京LK6511","JGSK":"2021-04-01 09:03:35.215","CDBH":"3","XSFX":"由东向西","XSFXDM":"1","KKMC":"中生大道与和畅路交口"},{"KKBH":"728031003000","HPHM":"吉A160GM","JGSK":"2021-04-01 09:03:35.237","CDBH":"3","XSFX":"由南向北","XSFXDM":"3","KKMC":"动漫中路与文二路交口"},{"KKBH":"728031002000","HPHM":"鲁AZ5R50","JGSK":"2021-04-01 09:03:35.288","CDBH":"7","XSFX":"由北向南","XSFXDM":"4","KKMC":"动漫中路与文一路交口"},{"KKBH":"610256112","HPHM":"津A0Z213","JGSK":"2021-04-01 09:03:35.388","CDBH":"11","XSFX":"由北向南","XSFXDM":"4","KKMC":"中天大道与中津大道交口"},{"KKBH":"610266117","HPHM":"车牌","JGSK":"2021-04-01 09:03:35.452","CDBH":"6","XSFX":"由西向东","XSFXDM":"2","KKMC":"中生大道与和韵路交口"},{"KKBH":"7205710040000","HPHM":"冀B9HT76","JGSK":"2021-04-01 09:03:35.649","CDBH":"1","XSFX":"由东向西","XSFXDM":"1","KKMC":"动漫东路与动漫中路交口正向"},{"KKBH":"610256113","HPHM":"津JJY689","JGSK":"2021-04-01 09:03:35.681","CDBH":"7","XSFX":"由北向南","XSFXDM":"4","KKMC":"中天大道与和风路交口"},{"KKBH":"610276124","HPHM":"津RFV189","JGSK":"2021-04-01 09:03:35.696","CDBH":"1","XSFX":"由东向西","XSFXDM":"1","KKMC":"中新大道与中生大道交口"},{"KKBH":"720571002000","HPHM":"辽BQ91W5","JGSK":"2021-04-01 09:03:35.748","CDBH":"5","XSFX":"由北向南","XSFXDM":"4","KKMC":"动漫东路与文二路交口"},{"KKBH":"7208810020000","HPHM":"津C0D085","JGSK":"2021-04-01 09:03:35.83","CDBH":"6","XSFX":"由西向东","XSFXDM":"2","KKMC":"海旭道与安正路交口正向"},{"KKBH":"610256115","HPHM":"鲁A8R3N5","JGSK":"2021-04-01 09:03:35.831","CDBH":"11","XSFX":"由北向南","XSFXDM":"4","KKMC":"中天大道与中生大道交口"},{"KKBH":"610276124","HPHM":"冀GAC968","JGSK":"2021-04-01 09:03:35.877","CDBH":"8","XSFX":"由南向北","XSFXDM":"3","KKMC":"中新大道与中生大道交口"},{"KKBH":"7280310030000","HPHM":"津DYU101","JGSK":"2021-04-01 09:03:35.896","CDBH":"5","XSFX":"由北向南","XSFXDM":"4","KKMC":"动漫中路与文二路交口正向"},{"KKBH":"7209010030000","HPHM":"车牌","JGSK":"2021-04-01 09:03:35.928","CDBH":"7","XSFX":"由北向南","XSFXDM":"4","KKMC":"玉林道与安平路交口正向"},{"KKBH":"610256112","HPHM":"津G66992","JGSK":"2021-04-01 09:03:35.934","CDBH":"10","XSFX":"由北向南","XSFXDM":"4","KKMC":"中天大道与中津大道交口"},{"KKBH":"610266118","HPHM":"津AWG851","JGSK":"2021-04-01 09:03:36.228","CDBH":"7","XSFX":"由南向北","XSFXDM":"3","KKMC":"中生大道与和畅路交口"},{"KKBH":"610256114","HPHM":"津DFF955","JGSK":"2021-04-01 09:03:36.304","CDBH":"7","XSFX":"由北向南","XSFXDM":"4","KKMC":"中天大道与和旭路交口"},{"KKBH":"610256115","HPHM":"津MYY071","JGSK":"2021-04-01 09:03:36.34","CDBH":"10","XSFX":"由北向南","XSFXDM":"4","KKMC":"中天大道与中生大道交口"},{"KKBH":"610286127","HPHM":"津C290K8","JGSK":"2021-04-01 09:03:36.361","CDBH":"7","XSFX":"由南向北","XSFXDM":"3","KKMC":"中津大道与和畅路交口"},{"KKBH":"610276125","HPHM":"津A9D836","JGSK":"2021-04-01 09:03:36.373","CDBH":"4","XSFX":"由南向北","XSFXDM":"3","KKMC":"中新大道与和顺路交口"},{"KKBH":"610256115","HPHM":"津HYF736","JGSK":"2021-04-01 09:03:36.503","CDBH":"6","XSFX":"由西向东","XSFXDM":"2","KKMC":"中天大道与中生大道交口"},{"KKBH":"720891003000","HPHM":"车牌","JGSK":"2021-04-01 09:03:36.738","CDBH":"6","XSFX":"由西向东","XSFXDM":"2","KKMC":"海博道与安正路交口"},{"KKBH":"610256114","HPHM":"辽MUP307","JGSK":"2021-04-01 09:03:36.752","CDBH":"7","XSFX":"由北向南","XSFXDM":"4","KKMC":"中天大道与和旭路交口"},{"KKBH":"610271009","HPHM":"车牌","JGSK":"2021-04-01 09:03:36.807","CDBH":"7","XSFX":"由南向北","XSFXDM":"3","KKMC":"中新大道与泰七路交口"},{"KKBH":"720891003000","HPHM":"车牌","JGSK":"2021-04-01 09:03:36.813","CDBH":"3","XSFX":"由东向西","XSFXDM":"1","KKMC":"海博道与安正路交口"},{"KKBH":"728031002000","HPHM":"津JDS876","JGSK":"2021-04-01 09:03:36.818","CDBH":"6","XSFX":"由南向北","XSFXDM":"3","KKMC":"动漫中路与文一路交口"},{"KKBH":"610276126","HPHM":"冀F166RZ","JGSK":"2021-04-01 09:03:36.831","CDBH":"8","XSFX":"由北向南","XSFXDM":"4","KKMC":"中新大道与和意路交口"},{"KKBH":"7280310030000","HPHM":"津RKR571","JGSK":"2021-04-01 09:03:36.846","CDBH":"2","XSFX":"由东向西","XSFXDM":"1","KKMC":"动漫中路与文二路交口正向"},{"KKBH":"720861002000","HPHM":"津GAK088","JGSK":"2021-04-01 09:03:36.965","CDBH":"4","XSFX":"由西向东","XSFXDM":"2","KKMC":"海晨道与安正路交口"},{"KKBH":"720861003000","HPHM":"津AN5065","JGSK":"2021-04-01 09:03:36.99","CDBH":"5","XSFX":"由西向东","XSFXDM":"2","KKMC":"海晨道与安明路交口"},{"KKBH":"7208810020000","HPHM":"津MHE917","JGSK":"2021-04-01 09:03:37.059","CDBH":"5","XSFX":"由西向东","XSFXDM":"2","KKMC":"海旭道与安正路交口正向"},{"KKBH":"610256113","HPHM":"津AUC368","JGSK":"2021-04-01 09:03:37.071","CDBH":"7","XSFX":"由北向南","XSFXDM":"4","KKMC":"中天大道与和风路交口"},{"KKBH":"610266117","HPHM":"津AY7709","JGSK":"2021-04-01 09:03:37.176","CDBH":"5","XSFX":"由西向东","XSFXDM":"2","KKMC":"中生大道与和韵路交口"},{"KKBH":"610256116","HPHM":"冀R8N9E8","JGSK":"2021-04-01 09:03:37.183","CDBH":"11","XSFX":"由北向南","XSFXDM":"4","KKMC":"中天大道与和顺路交口"},{"KKBH":"610266122000","HPHM":"冀F091B2","JGSK":"2021-04-01 09:03:37.269","CDBH":"2","XSFX":"由西向东","XSFXDM":"2","KKMC":"生态城中生大道故道河一桥西向东上桥处"},{"KKBH":"610276124","HPHM":"晋M7759V","JGSK":"2021-04-01 09:03:37.31","CDBH":"7","XSFX":"由南向北","XSFXDM":"3","KKMC":"中新大道与中生大道交口"},{"KKBH":"7205710040000","HPHM":"车牌","JGSK":"2021-04-01 09:03:37.39","CDBH":"2","XSFX":"由东向西","XSFXDM":"1","KKMC":"动漫东路与动漫中路交口正向"},{"KKBH":"610256114","HPHM":"津H0Z3Q9","JGSK":"2021-04-01 09:03:37.502","CDBH":"8","XSFX":"由北向南","XSFXDM":"4","KKMC":"中天大道与和旭路交口"},{"KKBH":"6102610040000","HPHM":"津FWW318","JGSK":"2021-04-01 09:03:37.515","CDBH":"5","XSFX":"由北向南","XSFXDM":"4","KKMC":"中生大道与静湖西路（北侧）正向"},{"KKBH":"610401005","HPHM":"津E31705","JGSK":"2021-04-01 09:03:37.528","CDBH":"7","XSFX":"由南向北","XSFXDM":"3","KKMC":"和畅路与和顺路交口"},{"KKBH":"610256115","HPHM":"津AF27838","JGSK":"2021-04-01 09:03:37.598","CDBH":"4","XSFX":"由西向东","XSFXDM":"2","KKMC":"中天大道与中生大道交口"},{"KKBH":"610256113","HPHM":"冀C81782","JGSK":"2021-04-01 09:03:37.658","CDBH":"4","XSFX":"由南向北","XSFXDM":"3","KKMC":"中天大道与和风路交口"},{"KKBH":"7205410040000","HPHM":"津RVJ070","JGSK":"2021-04-01 09:03:37.698","CDBH":"4","XSFX":"由西向东","XSFXDM":"2","KKMC":"动漫环路东与动漫中路交口正向"},{"KKBH":"7208910030000","HPHM":"津KME612","JGSK":"2021-04-01 09:03:37.817","CDBH":"6","XSFX":"由西向东","XSFXDM":"2","KKMC":"海博道与安正路交口正向"},{"KKBH":"720861002000","HPHM":"吉B69DU7","JGSK":"2021-04-01 09:03:37.844","CDBH":"5","XSFX":"由西向东","XSFXDM":"2","KKMC":"海晨道与安正路交口"},{"KKBH":"610256112","HPHM":"京Q37XD4","JGSK":"2021-04-01 09:03:37.943","CDBH":"10","XSFX":"由北向南","XSFXDM":"4","KKMC":"中天大道与中津大道交口"},{"KKBH":"720891003000","HPHM":"车牌","JGSK":"2021-04-01 09:03:37.986","CDBH":"7","XSFX":"由南向北","XSFXDM":"3","KKMC":"海博道与安正路交口"},{"KKBH":"7208810020000","HPHM":"津HJQ509","JGSK":"2021-04-01 09:03:38.02","CDBH":"7","XSFX":"由西向东","XSFXDM":"2","KKMC":"海旭道与安正路交口正向"},{"KKBH":"610256115","HPHM":"津FRV007","JGSK":"2021-04-01 09:03:38.034","CDBH":"7","XSFX":"由南向北","XSFXDM":"3","KKMC":"中天大道与中生大道交口"},{"KKBH":"610266118","HPHM":"津AW7862","JGSK":"2021-04-01 09:03:38.035","CDBH":"6","XSFX":"由西向东","XSFXDM":"2","KKMC":"中生大道与和畅路交口"},{"KKBH":"610256115","HPHM":"津A9H575","JGSK":"2021-04-01 09:03:38.194","CDBH":"9","XSFX":"由南向北","XSFXDM":"3","KKMC":"中天大道与中生大道交口"},{"KKBH":"610266117","HPHM":"川B3RH20","JGSK":"2021-04-01 09:03:38.347","CDBH":"2","XSFX":"由东向西","XSFXDM":"1","KKMC":"中生大道与和韵路交口"},{"KKBH":"610256115","HPHM":"津RYM963","JGSK":"2021-04-01 09:03:38.352","CDBH":"3","XSFX":"由东向西","XSFXDM":"1","KKMC":"中天大道与中生大道交口"},{"KKBH":"610256114","HPHM":"津AM815E","JGSK":"2021-04-01 09:03:38.376","CDBH":"7","XSFX":"由北向南","XSFXDM":"4","KKMC":"中天大道与和旭路交口"},{"KKBH":"7208610030000","HPHM":"苏A2YE00","JGSK":"2021-04-01 09:03:38.447","CDBH":"7","XSFX":"由南向北","XSFXDM":"3","KKMC":"海晨道与安明路交口正向"},{"KKBH":"610256114","HPHM":"津A21Y31","JGSK":"2021-04-01 09:03:38.461","CDBH":"1","XSFX":"由西向东","XSFXDM":"2","KKMC":"中天大道与和旭路交口"},{"KKBH":"610256113","HPHM":"津HYN663","JGSK":"2021-04-01 09:03:38.531","CDBH":"5","XSFX":"由南向北","XSFXDM":"3","KKMC":"中天大道与和风路交口"},{"KKBH":"728031003000","HPHM":"津MCC155","JGSK":"2021-04-01 09:03:38.676","CDBH":"3","XSFX":"由南向北","XSFXDM":"3","KKMC":"动漫中路与文二路交口"},{"KKBH":"610256116","HPHM":"津AXB840","JGSK":"2021-04-01 09:03:38.823","CDBH":"7","XSFX":"由南向北","XSFXDM":"3","KKMC":"中天大道与和顺路交口"},{"KKBH":"610401005","HPHM":"冀J7CR98","JGSK":"2021-04-01 09:03:38.871","CDBH":"7","XSFX":"由南向北","XSFXDM":"3","KKMC":"和畅路与和顺路交口"},{"KKBH":"720881002000","HPHM":"津C0D085","JGSK":"2021-04-01 09:03:38.912","CDBH":"7","XSFX":"由西向东","XSFXDM":"2","KKMC":"海旭道与安正路交口"},{"KKBH":"720891003000","HPHM":"车牌","JGSK":"2021-04-01 09:03:38.977","CDBH":"6","XSFX":"由西向东","XSFXDM":"2","KKMC":"海博道与安正路交口"},{"KKBH":"720881002000","HPHM":"冀HWD890","JGSK":"2021-04-01 09:03:38.986","CDBH":"1","XSFX":"由东向西","XSFXDM":"1","KKMC":"海旭道与安正路交口"},{"KKBH":"610256113","HPHM":"车牌","JGSK":"2021-04-01 09:03:39.033","CDBH":"2","XSFX":"由西向东","XSFXDM":"2","KKMC":"中天大道与和风路交口"},{"KKBH":"720881002000","HPHM":"津MHE917","JGSK":"2021-04-01 09:03:39.136","CDBH":"6","XSFX":"由西向东","XSFXDM":"2","KKMC":"海旭道与安正路交口"},{"KKBH":"610401005","HPHM":"津E31705","JGSK":"2021-04-01 09:03:39.348","CDBH":"7","XSFX":"由南向北","XSFXDM":"3","KKMC":"和畅路与和顺路交口"},{"KKBH":"610391007","HPHM":"津RKB530","JGSK":"2021-04-01 09:03:39.37","CDBH":"7","XSFX":"由南向北","XSFXDM":"3","KKMC":"和韵路与和风路交口"},{"KKBH":"610276124","HPHM":"京NEA007","JGSK":"2021-04-01 09:03:39.56","CDBH":"3","XSFX":"由东向西","XSFXDM":"1","KKMC":"中新大道与中生大道交口"},{"KKBH":"711","HPHM":"津RNX020","JGSK":"2021-04-01 09:03:39.562","CDBH":"5","XSFX":"由南向北","XSFXDM":"3","KKMC":"不礼让行人中新大道与和旭路交口"},{"KKBH":"7280310060000","HPHM":"冀AD906B","JGSK":"2021-04-01 09:03:39.577","CDBH":"4","XSFX":"由西向东","XSFXDM":"2","KKMC":"动漫中路与文三路交口正向"},{"KKBH":"610266118","HPHM":"豫BG3153","JGSK":"2021-04-01 09:03:39.737","CDBH":"6","XSFX":"由西向东","XSFXDM":"2","KKMC":"中生大道与和畅路交口"},{"KKBH":"610256113","HPHM":"车牌","JGSK":"2021-04-01 09:03:39.748","CDBH":"2","XSFX":"由西向东","XSFXDM":"2","KKMC":"中天大道与和风路交口"},{"KKBH":"610276126","HPHM":"冀F166RZ","JGSK":"2021-04-01 09:03:39.759","CDBH":"8","XSFX":"由北向南","XSFXDM":"4","KKMC":"中新大道与和意路交口"},{"KKBH":"610256116","HPHM":"冀R8N9E8","JGSK":"2021-04-01 09:03:39.773","CDBH":"12","XSFX":"由北向南","XSFXDM":"4","KKMC":"中天大道与和顺路交口"},{"KKBH":"610256113","HPHM":"津AUC368","JGSK":"2021-04-01 09:03:39.841","CDBH":"7","XSFX":"由北向南","XSFXDM":"4","KKMC":"中天大道与和风路交口"},{"KKBH":"6102661220000","HPHM":"京LX7779","JGSK":"2021-04-01 09:03:39.857","CDBH":"2","XSFX":"由西向东","XSFXDM":"2","KKMC":"生态城中生大道故道河一桥西向东上桥处正向"},{"KKBH":"7208810020000","HPHM":"冀CJQ535","JGSK":"2021-04-01 09:03:39.871","CDBH":"3","XSFX":"由东向西","XSFXDM":"1","KKMC":"海旭道与安正路交口正向"},{"KKBH":"610251001","HPHM":"冀J799D8","JGSK":"2021-04-01 09:03:39.941","CDBH":"2","XSFX":"由东向西","XSFXDM":"1","KKMC":"中天大道与和畅路交口"},{"KKBH":"7205710040000","HPHM":"冀AB91H8","JGSK":"2021-04-01 09:03:40.047","CDBH":"1","XSFX":"由东向西","XSFXDM":"1","KKMC":"动漫东路与动漫中路交口正向"},{"KKBH":"610266118","HPHM":"川S37Z71","JGSK":"2021-04-01 09:03:40.061","CDBH":"2","XSFX":"由东向西","XSFXDM":"1","KKMC":"中生大道与和畅路交口"},{"KKBH":"610256115","HPHM":"渝BXM611","JGSK":"2021-04-01 09:03:40.081","CDBH":"5","XSFX":"由西向东","XSFXDM":"2","KKMC":"中天大道与中生大道交口"},{"KKBH":"7208810020000","HPHM":"津C4F392","JGSK":"2021-04-01 09:03:40.108","CDBH":"5","XSFX":"由西向东","XSFXDM":"2","KKMC":"海旭道与安正路交口正向"},{"KKBH":"610276125","HPHM":"津AY1818","JGSK":"2021-04-01 09:03:40.127","CDBH":"5","XSFX":"由南向北","XSFXDM":"3","KKMC":"中新大道与和顺路交口"},{"KKBH":"610271008","HPHM":"津DAY738","JGSK":"2021-04-01 09:03:40.156","CDBH":"2","XSFX":"由南向北","XSFXDM":"3","KKMC":"中新大道与航母主题公园支路交口"},{"KKBH":"720881007000","HPHM":"津KWH218","JGSK":"2021-04-01 09:03:40.423","CDBH":"1","XSFX":"由东向西","XSFXDM":"1","KKMC":"海旭道与弘通路交口"},{"KKBH":"610256113","HPHM":"冀C81782","JGSK":"2021-04-01 09:03:40.603","CDBH":"4","XSFX":"由南向北","XSFXDM":"3","KKMC":"中天大道与和风路交口"},{"KKBH":"720891003000","HPHM":"津C376H2","JGSK":"2021-04-01 09:03:40.627","CDBH":"7","XSFX":"由南向北","XSFXDM":"3","KKMC":"海博道与安正路交口"},{"KKBH":"610276124","HPHM":"津KJT268","JGSK":"2021-04-01 09:03:40.708","CDBH":"1","XSFX":"由东向西","XSFXDM":"1","KKMC":"中新大道与中生大道交口"},{"KKBH":"610256115","HPHM":"鲁A8R3N5","JGSK":"2021-04-01 09:03:40.71","CDBH":"12","XSFX":"由北向南","XSFXDM":"4","KKMC":"中天大道与中生大道交口"},{"KKBH":"610256114","HPHM":"京N59757","JGSK":"2021-04-01 09:03:40.726","CDBH":"5","XSFX":"由南向北","XSFXDM":"3","KKMC":"中天大道与和旭路交口"},{"KKBH":"728031003000","HPHM":"车牌","JGSK":"2021-04-01 09:03:40.814","CDBH":"2","XSFX":"由东向西","XSFXDM":"1","KKMC":"动漫中路与文二路交口"},{"KKBH":"610271010","HPHM":"津RMC085","JGSK":"2021-04-01 09:03:40.968","CDBH":"5","XSFX":"由南向北","XSFXDM":"3","KKMC":"中新大道与华五路交口"},{"KKBH":"720861002000","HPHM":"津A9G369","JGSK":"2021-04-01 09:03:41.124","CDBH":"5","XSFX":"由西向东","XSFXDM":"2","KKMC":"海晨道与安正路交口"},{"KKBH":"610401005","HPHM":"冀J7CR98","JGSK":"2021-04-01 09:03:41.187","CDBH":"7","XSFX":"由南向北","XSFXDM":"3","KKMC":"和畅路与和顺路交口"},{"KKBH":"610256115","HPHM":"津GDL988","JGSK":"2021-04-01 09:03:41.355","CDBH":"4","XSFX":"由西向东","XSFXDM":"2","KKMC":"中天大道与中生大道交口"},{"KKBH":"610276124","HPHM":"津NZ7580","JGSK":"2021-04-01 09:03:41.45","CDBH":"3","XSFX":"由东向西","XSFXDM":"1","KKMC":"中新大道与中生大道交口"},{"KKBH":"7205710040000","HPHM":"津A7E669","JGSK":"2021-04-01 09:03:41.508","CDBH":"2","XSFX":"由东向西","XSFXDM":"1","KKMC":"动漫东路与动漫中路交口正向"},{"KKBH":"720861002000","HPHM":"津HCE587","JGSK":"2021-04-01 09:03:41.523","CDBH":"4","XSFX":"由西向东","XSFXDM":"2","KKMC":"海晨道与安正路交口"},{"KKBH":"610276126","HPHM":"津AT3129","JGSK":"2021-04-01 09:03:41.543","CDBH":"8","XSFX":"由北向南","XSFXDM":"4","KKMC":"中新大道与和意路交口"},{"KKBH":"610401004","HPHM":"津GMR508","JGSK":"2021-04-01 09:03:41.556","CDBH":"11","XSFX":"由北向南","XSFXDM":"4","KKMC":"和畅路与和风路交口"},{"KKBH":"728031003000","HPHM":"津DYU101","JGSK":"2021-04-01 09:03:41.623","CDBH":"5","XSFX":"由北向南","XSFXDM":"4","KKMC":"动漫中路与文二路交口"},{"KKBH":"610401005","HPHM":"津ADN0337","JGSK":"2021-04-01 09:03:41.74","CDBH":"7","XSFX":"由南向北","XSFXDM":"3","KKMC":"和畅路与和顺路交口"},{"KKBH":"610251002","HPHM":"津C16L37","JGSK":"2021-04-01 09:03:41.754","CDBH":"11","XSFX":"由北向南","XSFXDM":"4","KKMC":"中天大道与和睦路交口"},{"KKBH":"720881002000","HPHM":"津C4F392","JGSK":"2021-04-01 09:03:41.774","CDBH":"6","XSFX":"由西向东","XSFXDM":"2","KKMC":"海旭道与安正路交口"},{"KKBH":"7208710020000","HPHM":"冀J7GL99","JGSK":"2021-04-01 09:03:41.784","CDBH":"5","XSFX":"由南向北","XSFXDM":"3","KKMC":"安正路与芳菲路交口正向"},{"KKBH":"610256113","HPHM":"津HYN663","JGSK":"2021-04-01 09:03:41.804","CDBH":"5","XSFX":"由南向北","XSFXDM":"3","KKMC":"中天大道与和风路交口"},{"KKBH":"610401004","HPHM":"津E12704","JGSK":"2021-04-01 09:03:41.81","CDBH":"10","XSFX":"由北向南","XSFXDM":"4","KKMC":"和畅路与和风路交口"},{"KKBH":"610266117","HPHM":"津E16354","JGSK":"2021-04-01 09:03:41.855","CDBH":"2","XSFX":"由东向西","XSFXDM":"1","KKMC":"中生大道与和韵路交口"},{"KKBH":"7280310060000","HPHM":"津A5Y780","JGSK":"2021-04-01 09:03:42.033","CDBH":"6","XSFX":"由南向北","XSFXDM":"3","KKMC":"动漫中路与文三路交口正向"},{"KKBH":"610266117","HPHM":"鲁MYE760","JGSK":"2021-04-01 09:03:42.044","CDBH":"5","XSFX":"由西向东","XSFXDM":"2","KKMC":"中生大道与和韵路交口"},{"KKBH":"610256115","HPHM":"津C053C6","JGSK":"2021-04-01 09:03:42.07","CDBH":"10","XSFX":"由北向南","XSFXDM":"4","KKMC":"中天大道与中生大道交口"},{"KKBH":"610256115","HPHM":"津AF27838","JGSK":"2021-04-01 09:03:42.135","CDBH":"5","XSFX":"由西向东","XSFXDM":"2","KKMC":"中天大道与中生大道交口"},{"KKBH":"610256112","HPHM":"冀D150EP","JGSK":"2021-04-01 09:03:42.141","CDBH":"4","XSFX":"由西向东","XSFXDM":"2","KKMC":"中天大道与中津大道交口"},{"KKBH":"720891003000","HPHM":"车牌","JGSK":"2021-04-01 09:03:42.169","CDBH":"1","XSFX":"由东向西","XSFXDM":"1","KKMC":"海博道与安正路交口"},{"KKBH":"610256112","HPHM":"津A0Z213","JGSK":"2021-04-01 09:03:42.169","CDBH":"12","XSFX":"由北向南","XSFXDM":"4","KKMC":"中天大道与中津大道交口"},{"KKBH":"720541002000","HPHM":"津ADG7363","JGSK":"2021-04-01 09:03:42.237","CDBH":"4","XSFX":"由西向东","XSFXDM":"2","KKMC":"动漫环路西与动漫中路交口"},{"KKBH":"610256114","HPHM":"津AS0819","JGSK":"2021-04-01 09:03:42.298","CDBH":"8","XSFX":"由北向南","XSFXDM":"4","KKMC":"中天大道与和旭路交口"},{"KKBH":"610266117","HPHM":"豫Q809K8","JGSK":"2021-04-01 09:03:42.406","CDBH":"2","XSFX":"由东向西","XSFXDM":"1","KKMC":"中生大道与和韵路交口"},{"KKBH":"610266118","HPHM":"鲁R9J66Q","JGSK":"2021-04-01 09:03:42.493","CDBH":"2","XSFX":"由东向西","XSFXDM":"1","KKMC":"中生大道与和畅路交口"},{"KKBH":"610256114","HPHM":"车牌","JGSK":"2021-04-01 09:03:42.618","CDBH":"7","XSFX":"由北向南","XSFXDM":"4","KKMC":"中天大道与和旭路交口"},{"KKBH":"7205410020000","HPHM":"冀JMK270","JGSK":"2021-04-01 09:03:42.711","CDBH":"3","XSFX":"由西向东","XSFXDM":"2","KKMC":"动漫环路西与动漫中路交口正向"},{"KKBH":"7208810020000","HPHM":"津D58981","JGSK":"2021-04-01 09:03:42.756","CDBH":"6","XSFX":"由西向东","XSFXDM":"2","KKMC":"海旭道与安正路交口正向"},{"KKBH":"7208910050000","HPHM":"冀B2A8A5","JGSK":"2021-04-01 09:03:42.767","CDBH":"2","XSFX":"由东向西","XSFXDM":"1","KKMC":"海博道与安明路交口正向"},{"KKBH":"7208810070000","HPHM":"津HCG138","JGSK":"2021-04-01 09:03:42.797","CDBH":"3","XSFX":"由西向东","XSFXDM":"2","KKMC":"海旭道与弘通路交口正向"},{"KKBH":"610266118","HPHM":"鲁A0P5T9","JGSK":"2021-04-01 09:03:42.908","CDBH":"5","XSFX":"由西向东","XSFXDM":"2","KKMC":"中生大道与和畅路交口"},{"KKBH":"720891003000","HPHM":"黑AU55T5","JGSK":"2021-04-01 09:03:42.952","CDBH":"7","XSFX":"由南向北","XSFXDM":"3","KKMC":"海博道与安正路交口"},{"KKBH":"610256115","HPHM":"冀B3ZM77","JGSK":"2021-04-01 09:03:42.994","CDBH":"7","XSFX":"由南向北","XSFXDM":"3","KKMC":"中天大道与中生大道交口"},{"KKBH":"720891003000","HPHM":"津C093D0","JGSK":"2021-04-01 09:03:43.022","CDBH":"7","XSFX":"由南向北","XSFXDM":"3","KKMC":"海博道与安正路交口"},{"KKBH":"720881002000","HPHM":"津HJQ509","JGSK":"2021-04-01 09:03:43.067","CDBH":"8","XSFX":"由西向东","XSFXDM":"2","KKMC":"海旭道与安正路交口"},{"KKBH":"7280310020000","HPHM":"冀B6B7U1","JGSK":"2021-04-01 09:03:43.247","CDBH":"7","XSFX":"由北向南","XSFXDM":"4","KKMC":"动漫中路与文一路交口正向"},{"KKBH":"7208910030000","HPHM":"津NZZ698","JGSK":"2021-04-01 09:03:43.282","CDBH":"4","XSFX":"由西向东","XSFXDM":"2","KKMC":"海博道与安正路交口正向"},{"KKBH":"720881002000","HPHM":"苏CJQ535","JGSK":"2021-04-01 09:03:43.289","CDBH":"3","XSFX":"由东向西","XSFXDM":"1","KKMC":"海旭道与安正路交口"},{"KKBH":"610256112","HPHM":"黑L68P36","JGSK":"2021-04-01 09:03:43.308","CDBH":"6","XSFX":"由西向东","XSFXDM":"2","KKMC":"中天大道与中津大道交口"},{"KKBH":"610271010","HPHM":"冀JSN395","JGSK":"2021-04-01 09:03:43.309","CDBH":"7","XSFX":"由北向南","XSFXDM":"4","KKMC":"中新大道与华五路交口"},{"KKBH":"6071310030000","HPHM":"津RXC315","JGSK":"2021-04-01 09:03:43.336","CDBH":"3","XSFX":"由东向西","XSFXDM":"1","KKMC":"中央大道与海旭道交口正向"},{"KKBH":"7208910030000","HPHM":"津A7897警","JGSK":"2021-04-01 09:03:43.446","CDBH":"9","XSFX":"由南向北","XSFXDM":"3","KKMC":"海博道与安正路交口正向"},{"KKBH":"610266118","HPHM":"豫GG36Z8","JGSK":"2021-04-01 09:03:43.494","CDBH":"7","XSFX":"由南向北","XSFXDM":"3","KKMC":"中生大道与和畅路交口"},{"KKBH":"720541004000","HPHM":"津RVJ070","JGSK":"2021-04-01 09:03:43.511","CDBH":"4","XSFX":"由西向东","XSFXDM":"2","KKMC":"动漫环路东与动漫中路交口"},{"KKBH":"610286127","HPHM":"浙J1ZY25","JGSK":"2021-04-01 09:03:43.703","CDBH":"8","XSFX":"由南向北","XSFXDM":"3","KKMC":"中津大道与和畅路交口"},{"KKBH":"728031006000","HPHM":"冀AD906B","JGSK":"2021-04-01 09:03:43.794","CDBH":"4","XSFX":"由西向东","XSFXDM":"2","KKMC":"动漫中路与文三路交口"},{"KKBH":"610391007","HPHM":"冀B4J361","JGSK":"2021-04-01 09:03:43.867","CDBH":"7","XSFX":"由南向北","XSFXDM":"3","KKMC":"和韵路与和风路交口"},{"KKBH":"7208610020000","HPHM":"车牌","JGSK":"2021-04-01 09:03:43.867","CDBH":"6","XSFX":"由西向东","XSFXDM":"2","KKMC":"海晨道与安正路交口正向"},{"KKBH":"720891005000","HPHM":"津ADF8216","JGSK":"2021-04-01 09:03:43.938","CDBH":"3","XSFX":"由东向西","XSFXDM":"1","KKMC":"海博道与安明路交口"},{"KKBH":"610266117","HPHM":"津B3RH20","JGSK":"2021-04-01 09:03:44.006","CDBH":"3","XSFX":"由东向西","XSFXDM":"1","KKMC":"中生大道与和韵路交口"},{"KKBH":"610276124","HPHM":"津KJT268","JGSK":"2021-04-01 09:03:44.009","CDBH":"1","XSFX":"由东向西","XSFXDM":"1","KKMC":"中新大道与中生大道交口"},{"KKBH":"610401005","HPHM":"津ME1655","JGSK":"2021-04-01 09:03:44.035","CDBH":"1","XSFX":"由东向西","XSFXDM":"1","KKMC":"和畅路与和顺路交口"},{"KKBH":"610271010","HPHM":"津RMC085","JGSK":"2021-04-01 09:03:44.053","CDBH":"5","XSFX":"由南向北","XSFXDM":"3","KKMC":"中新大道与华五路交口"},{"KKBH":"610276126","HPHM":"津RAJ848","JGSK":"2021-04-01 09:03:44.063","CDBH":"8","XSFX":"由北向南","XSFXDM":"4","KKMC":"中新大道与和意路交口"},{"KKBH":"7208610020000","HPHM":"车牌","JGSK":"2021-04-01 09:03:44.073","CDBH":"6","XSFX":"由西向东","XSFXDM":"2","KKMC":"海晨道与安正路交口正向"},{"KKBH":"610271009","HPHM":"津RR8097","JGSK":"2021-04-01 09:03:44.223","CDBH":"10","XSFX":"由北向南","XSFXDM":"4","KKMC":"中新大道与泰七路交口"},{"KKBH":"610276124","HPHM":"京NEA007","JGSK":"2021-04-01 09:03:44.25","CDBH":"3","XSFX":"由东向西","XSFXDM":"1","KKMC":"中新大道与中生大道交口"},{"KKBH":"610266118","HPHM":"津S37Z71","JGSK":"2021-04-01 09:03:44.329","CDBH":"2","XSFX":"由东向西","XSFXDM":"1","KKMC":"中生大道与和畅路交口"},{"KKBH":"610276124","HPHM":"津JMN555","JGSK":"2021-04-01 09:03:44.345","CDBH":"8","XSFX":"由南向北","XSFXDM":"3","KKMC":"中新大道与中生大道交口"},{"KKBH":"610256116","HPHM":"津AXB840","JGSK":"2021-04-01 09:03:44.413","CDBH":"7","XSFX":"由南向北","XSFXDM":"3","KKMC":"中天大道与和顺路交口"},{"KKBH":"7205410020000","HPHM":"吉A160GM","JGSK":"2021-04-01 09:03:44.435","CDBH":"3","XSFX":"由西向东","XSFXDM":"2","KKMC":"动漫环路西与动漫中路交口正向"},{"KKBH":"610276126","HPHM":"津A7Q428","JGSK":"2021-04-01 09:03:44.487","CDBH":"7","XSFX":"由北向南","XSFXDM":"4","KKMC":"中新大道与和意路交口"},{"KKBH":"7208810020000","HPHM":"津HL9600","JGSK":"2021-04-01 09:03:44.563","CDBH":"12","XSFX":"由北向南","XSFXDM":"4","KKMC":"海旭道与安正路交口正向"},{"KKBH":"610256115","HPHM":"津A9G680","JGSK":"2021-04-01 09:03:44.624","CDBH":"10","XSFX":"由北向南","XSFXDM":"4","KKMC":"中天大道与中生大道交口"},{"KKBH":"7209010020000","HPHM":"豫ADE256","JGSK":"2021-04-01 09:03:44.642","CDBH":"1","XSFX":"由东向西","XSFXDM":"1","KKMC":"玉林道与安正路交口正向"},{"KKBH":"610401005","HPHM":"津ADN0337","JGSK":"2021-04-01 09:03:44.701","CDBH":"7","XSFX":"由南向北","XSFXDM":"3","KKMC":"和畅路与和顺路交口"},{"KKBH":"610271010","HPHM":"津HZ0804","JGSK":"2021-04-01 09:03:44.868","CDBH":"8","XSFX":"由北向南","XSFXDM":"4","KKMC":"中新大道与华五路交口"},{"KKBH":"610256111","HPHM":"津A09818D","JGSK":"2021-04-01 09:03:44.887","CDBH":"8","XSFX":"由北向南","XSFXDM":"4","KKMC":"中天大道与和惠路交口"},{"KKBH":"610256112","HPHM":"津KLT345","JGSK":"2021-04-01 09:03:44.902","CDBH":"11","XSFX":"由北向南","XSFXDM":"4","KKMC":"中天大道与中津大道交口"},{"KKBH":"720891004000","HPHM":"车牌","JGSK":"2021-04-01 09:03:44.931","CDBH":"4","XSFX":"由西向东","XSFXDM":"2","KKMC":"海博道与安平路交口"},{"KKBH":"610271010","HPHM":"冀JSN395","JGSK":"2021-04-01 09:03:45.037","CDBH":"7","XSFX":"由北向南","XSFXDM":"4","KKMC":"中新大道与华五路交口"},{"KKBH":"610266118","HPHM":"豫C530DJ","JGSK":"2021-04-01 09:03:45.094","CDBH":"1","XSFX":"由东向西","XSFXDM":"1","KKMC":"中生大道与和畅路交口"},{"KKBH":"610251002","HPHM":"津C16L37","JGSK":"2021-04-01 09:03:45.128","CDBH":"12","XSFX":"由北向南","XSFXDM":"4","KKMC":"中天大道与和睦路交口"},{"KKBH":"728031006000","HPHM":"津A5Y780","JGSK":"2021-04-01 09:03:45.163","CDBH":"6","XSFX":"由南向北","XSFXDM":"3","KKMC":"动漫中路与文三路交口"},{"KKBH":"610266122000","HPHM":"京LX7779","JGSK":"2021-04-01 09:03:45.184","CDBH":"2","XSFX":"由西向东","XSFXDM":"2","KKMC":"生态城中生大道故道河一桥西向东上桥处"},{"KKBH":"7205410020000","HPHM":"津HLE157","JGSK":"2021-04-01 09:03:45.185","CDBH":"2","XSFX":"由东向西","XSFXDM":"1","KKMC":"动漫环路西与动漫中路交口正向"},{"KKBH":"610266117","HPHM":"津KY6910","JGSK":"2021-04-01 09:03:45.19","CDBH":"10","XSFX":"由北向南","XSFXDM":"4","KKMC":"中生大道与和韵路交口"},{"KKBH":"6102610040000","HPHM":"冀BS160L","JGSK":"2021-04-01 09:03:45.288","CDBH":"6","XSFX":"由北向南","XSFXDM":"4","KKMC":"中生大道与静湖西路（北侧）正向"},{"KKBH":"610276126","HPHM":"津AT3129","JGSK":"2021-04-01 09:03:45.354","CDBH":"8","XSFX":"由北向南","XSFXDM":"4","KKMC":"中新大道与和意路交口"},{"KKBH":"610256115","HPHM":"津E02606","JGSK":"2021-04-01 09:03:45.387","CDBH":"7","XSFX":"由南向北","XSFXDM":"3","KKMC":"中天大道与中生大道交口"},{"KKBH":"720891003000","HPHM":"粤B0MK50","JGSK":"2021-04-01 09:03:45.447","CDBH":"2","XSFX":"由东向西","XSFXDM":"1","KKMC":"海博道与安正路交口"},{"KKBH":"7205710040000","HPHM":"车牌","JGSK":"2021-04-01 09:03:45.447","CDBH":"2","XSFX":"由东向西","XSFXDM":"1","KKMC":"动漫东路与动漫中路交口正向"},{"KKBH":"610286127","HPHM":"津C290K8","JGSK":"2021-04-01 09:03:45.527","CDBH":"8","XSFX":"由南向北","XSFXDM":"3","KKMC":"中津大道与和畅路交口"},{"KKBH":"610276126","HPHM":"车牌","JGSK":"2021-04-01 09:03:45.652","CDBH":"5","XSFX":"由南向北","XSFXDM":"3","KKMC":"中新大道与和意路交口"},{"KKBH":"610271010","HPHM":"津HZ0804","JGSK":"2021-04-01 09:03:45.678","CDBH":"8","XSFX":"由北向南","XSFXDM":"4","KKMC":"中新大道与华五路交口"},{"KKBH":"610256115","HPHM":"津NHW502","JGSK":"2021-04-01 09:03:45.749","CDBH":"4","XSFX":"由西向东","XSFXDM":"2","KKMC":"中天大道与中生大道交口"},{"KKBH":"720891005000","HPHM":"冀B2A8A5","JGSK":"2021-04-01 09:03:45.781","CDBH":"2","XSFX":"由东向西","XSFXDM":"1","KKMC":"海博道与安明路交口"},{"KKBH":"610276124","HPHM":"津RSV788","JGSK":"2021-04-01 09:03:45.936","CDBH":"1","XSFX":"由东向西","XSFXDM":"1","KKMC":"中新大道与中生大道交口"},{"KKBH":"610256116","HPHM":"鄂AU45Q9","JGSK":"2021-04-01 09:03:46.003","CDBH":"5","XSFX":"由西向东","XSFXDM":"2","KKMC":"中天大道与和顺路交口"},{"KKBH":"7209010030000","HPHM":"车牌","JGSK":"2021-04-01 09:03:46.013","CDBH":"9","XSFX":"由北向南","XSFXDM":"4","KKMC":"玉林道与安平路交口正向"},{"KKBH":"720881002000","HPHM":"津D58981","JGSK":"2021-04-01 09:03:46.025","CDBH":"7","XSFX":"由西向东","XSFXDM":"2","KKMC":"海旭道与安正路交口"},{"KKBH":"7208210040000","HPHM":"冀BR310A","JGSK":"2021-04-01 09:03:46.061","CDBH":"6","XSFX":"由北向南","XSFXDM":"4","KKMC":"动漫西路与动漫北路交口正向"},{"KKBH":"720891003000","HPHM":"车牌","JGSK":"2021-04-01 09:03:46.087","CDBH":"1","XSFX":"由东向西","XSFXDM":"1","KKMC":"海博道与安正路交口"},{"KKBH":"610266118","HPHM":"津JEM022","JGSK":"2021-04-01 09:03:46.158","CDBH":"3","XSFX":"由东向西","XSFXDM":"1","KKMC":"中生大道与和畅路交口"},{"KKBH":"728031002000","HPHM":"冀B6B7U1","JGSK":"2021-04-01 09:03:46.238","CDBH":"7","XSFX":"由北向南","XSFXDM":"4","KKMC":"动漫中路与文一路交口"},{"KKBH":"610276126","HPHM":"津AF38296","JGSK":"2021-04-01 09:03:46.321","CDBH":"8","XSFX":"由北向南","XSFXDM":"4","KKMC":"中新大道与和意路交口"},{"KKBH":"610266118","HPHM":"鲁R9J66Q","JGSK":"2021-04-01 09:03:46.323","CDBH":"3","XSFX":"由东向西","XSFXDM":"1","KKMC":"中生大道与和畅路交口"},{"KKBH":"7208910030000","HPHM":"车牌","JGSK":"2021-04-01 09:03:46.414","CDBH":"7","XSFX":"由南向北","XSFXDM":"3","KKMC":"海博道与安正路交口正向"},{"KKBH":"610256115","HPHM":"津AD01581","JGSK":"2021-04-01 09:03:46.48","CDBH":"5","XSFX":"由西向东","XSFXDM":"2","KKMC":"中天大道与中生大道交口"},{"KKBH":"610271008","HPHM":"津DAY738","JGSK":"2021-04-01 09:03:46.57","CDBH":"2","XSFX":"由南向北","XSFXDM":"3","KKMC":"中新大道与航母主题公园支路交口"},{"KKBH":"7208810020000","HPHM":"冀B7T1T3","JGSK":"2021-04-01 09:03:46.633","CDBH":"5","XSFX":"由西向东","XSFXDM":"2","KKMC":"海旭道与安正路交口正向"},{"KKBH":"610271009","HPHM":"津RR8097","JGSK":"2021-04-01 09:03:46.672","CDBH":"10","XSFX":"由北向南","XSFXDM":"4","KKMC":"中新大道与泰七路交口"},{"KKBH":"610256115","HPHM":"津BXM611","JGSK":"2021-04-01 09:03:46.696","CDBH":"6","XSFX":"由西向东","XSFXDM":"2","KKMC":"中天大道与中生大道交口"},{"KKBH":"610256114","HPHM":"京N59757","JGSK":"2021-04-01 09:03:46.774","CDBH":"5","XSFX":"由南向北","XSFXDM":"3","KKMC":"中天大道与和旭路交口"},{"KKBH":"610256115","HPHM":"津ADL2766","JGSK":"2021-04-01 09:03:46.81","CDBH":"10","XSFX":"由北向南","XSFXDM":"4","KKMC":"中天大道与中生大道交口"},{"KKBH":"610401004","HPHM":"津E12704","JGSK":"2021-04-01 09:03:46.826","CDBH":"10","XSFX":"由北向南","XSFXDM":"4","KKMC":"和畅路与和风路交口"},{"KKBH":"610266118","HPHM":"豫GG36Z8","JGSK":"2021-04-01 09:03:46.935","CDBH":"8","XSFX":"由南向北","XSFXDM":"3","KKMC":"中生大道与和畅路交口"},{"KKBH":"711","HPHM":"津RDH080","JGSK":"2021-04-01 09:03:46.952","CDBH":"2","XSFX":"由东向西","XSFXDM":"1","KKMC":"不礼让行人中新大道与和旭路交口"},{"KKBH":"610271009","HPHM":"津C15N09","JGSK":"2021-04-01 09:03:46.972","CDBH":"11","XSFX":"由北向南","XSFXDM":"4","KKMC":"中新大道与泰七路交口"},{"KKBH":"610401004","HPHM":"津MSR887","JGSK":"2021-04-01 09:03:46.979","CDBH":"7","XSFX":"由南向北","XSFXDM":"3","KKMC":"和畅路与和风路交口"},{"KKBH":"720571004000","HPHM":"津A7E669","JGSK":"2021-04-01 09:03:46.985","CDBH":"2","XSFX":"由东向西","XSFXDM":"1","KKMC":"动漫东路与动漫中路交口"},{"KKBH":"610266118","HPHM":"鲁A0P5T9","JGSK":"2021-04-01 09:03:47.15","CDBH":"5","XSFX":"由西向东","XSFXDM":"2","KKMC":"中生大道与和畅路交口"},{"KKBH":"7209010020000","HPHM":"京A3PG93","JGSK":"2021-04-01 09:03:47.356","CDBH":"10","XSFX":"由北向南","XSFXDM":"4","KKMC":"玉林道与安正路交口正向"},{"KKBH":"610256115","HPHM":"津MYY071","JGSK":"2021-04-01 09:03:47.424","CDBH":"10","XSFX":"由北向南","XSFXDM":"4","KKMC":"中天大道与中生大道交口"},{"KKBH":"610286127","HPHM":"津HLB158","JGSK":"2021-04-01 09:03:47.516","CDBH":"8","XSFX":"由南向北","XSFXDM":"3","KKMC":"中津大道与和畅路交口"},{"KKBH":"610276126","HPHM":"津A7Q428","JGSK":"2021-04-01 09:03:47.593","CDBH":"7","XSFX":"由北向南","XSFXDM":"4","KKMC":"中新大道与和意路交口"},{"KKBH":"610271009","HPHM":"浙G9009U","JGSK":"2021-04-01 09:03:47.63","CDBH":"10","XSFX":"由北向南","XSFXDM":"4","KKMC":"中新大道与泰七路交口"},{"KKBH":"610256115","HPHM":"车牌","JGSK":"2021-04-01 09:03:47.634","CDBH":"5","XSFX":"由西向东","XSFXDM":"2","KKMC":"中天大道与中生大道交口"},{"KKBH":"610391007","HPHM":"闽AD3F91","JGSK":"2021-04-01 09:03:47.754","CDBH":"1","XSFX":"由东向西","XSFXDM":"1","KKMC":"和韵路与和风路交口"},{"KKBH":"7208610020000","HPHM":"鲁P31X11","JGSK":"2021-04-01 09:03:47.766","CDBH":"11","XSFX":"由北向南","XSFXDM":"4","KKMC":"海晨道与安正路交口正向"},{"KKBH":"720881007000","HPHM":"津HCG138","JGSK":"2021-04-01 09:03:47.774","CDBH":"3","XSFX":"由西向东","XSFXDM":"2","KKMC":"海旭道与弘通路交口"},{"KKBH":"610266118","HPHM":"津MT6065","JGSK":"2021-04-01 09:03:47.82","CDBH":"2","XSFX":"由东向西","XSFXDM":"1","KKMC":"中生大道与和畅路交口"},{"KKBH":"711","HPHM":"津JZS665","JGSK":"2021-04-01 09:03:47.846","CDBH":"7","XSFX":"由北向南","XSFXDM":"4","KKMC":"不礼让行人中新大道与和旭路交口"},{"KKBH":"610261004000","HPHM":"冀BS160L","JGSK":"2021-04-01 09:03:47.848","CDBH":"6","XSFX":"由北向南","XSFXDM":"4","KKMC":"中生大道与静湖西路（北侧）"},{"KKBH":"7208710020000","HPHM":"津GTZ096","JGSK":"2021-04-01 09:03:47.891","CDBH":"3","XSFX":"由西向东","XSFXDM":"2","KKMC":"安正路与芳菲路交口正向"},{"KKBH":"610271009","HPHM":"车牌","JGSK":"2021-04-01 09:03:48.003","CDBH":"11","XSFX":"由北向南","XSFXDM":"4","KKMC":"中新大道与泰七路交口"},{"KKBH":"720891003000","HPHM":"车牌","JGSK":"2021-04-01 09:03:48.006","CDBH":"6","XSFX":"由西向东","XSFXDM":"2","KKMC":"海博道与安正路交口"},{"KKBH":"720541002000","HPHM":"冀JMK270","JGSK":"2021-04-01 09:03:48.074","CDBH":"3","XSFX":"由西向东","XSFXDM":"2","KKMC":"动漫环路西与动漫中路交口"},{"KKBH":"610391007","HPHM":"冀B4J361","JGSK":"2021-04-01 09:03:48.084","CDBH":"7","XSFX":"由南向北","XSFXDM":"3","KKMC":"和韵路与和风路交口"},{"KKBH":"610286127","HPHM":"浙J1ZY25","JGSK":"2021-04-01 09:03:48.088","CDBH":"9","XSFX":"由南向北","XSFXDM":"3","KKMC":"中津大道与和畅路交口"},{"KKBH":"7280310020000","HPHM":"津GSH615","JGSK":"2021-04-01 09:03:48.111","CDBH":"7","XSFX":"由北向南","XSFXDM":"4","KKMC":"动漫中路与文一路交口正向"},{"KKBH":"7205410040000","HPHM":"冀D68E89","JGSK":"2021-04-01 09:03:48.119","CDBH":"4","XSFX":"由西向东","XSFXDM":"2","KKMC":"动漫环路东与动漫中路交口正向"},{"KKBH":"610286127","HPHM":"津AF21181","JGSK":"2021-04-01 09:03:48.12","CDBH":"5","XSFX":"由西向东","XSFXDM":"2","KKMC":"中津大道与和畅路交口"},{"KKBH":"610276126","HPHM":"冀R79KZ2","JGSK":"2021-04-01 09:03:48.151","CDBH":"7","XSFX":"由北向南","XSFXDM":"4","KKMC":"中新大道与和意路交口"},{"KKBH":"610276126","HPHM":"津RAJ848","JGSK":"2021-04-01 09:03:48.154","CDBH":"8","XSFX":"由北向南","XSFXDM":"4","KKMC":"中新大道与和意路交口"},{"KKBH":"610391007","HPHM":"津MLY960","JGSK":"2021-04-01 09:03:48.206","CDBH":"5","XSFX":"由西向东","XSFXDM":"2","KKMC":"和韵路与和风路交口"},{"KKBH":"7205710040000","HPHM":"车牌","JGSK":"2021-04-01 09:03:48.254","CDBH":"2","XSFX":"由东向西","XSFXDM":"1","KKMC":"动漫东路与动漫中路交口正向"},{"KKBH":"7209010030000","HPHM":"津RBS522","JGSK":"2021-04-01 09:03:48.273","CDBH":"1","XSFX":"由东向西","XSFXDM":"1","KKMC":"玉林道与安平路交口正向"},{"KKBH":"610256115","HPHM":"鲁JL6572","JGSK":"2021-04-01 09:03:48.274","CDBH":"5","XSFX":"由西向东","XSFXDM":"2","KKMC":"中天大道与中生大道交口"},{"KKBH":"7208810020000","HPHM":"津A3V995","JGSK":"2021-04-01 09:03:48.422","CDBH":"5","XSFX":"由西向东","XSFXDM":"2","KKMC":"海旭道与安正路交口正向"},{"KKBH":"610256112","HPHM":"津ADA1223","JGSK":"2021-04-01 09:03:48.523","CDBH":"10","XSFX":"由北向南","XSFXDM":"4","KKMC":"中天大道与中津大道交口"},{"KKBH":"610276124","HPHM":"津DDD627","JGSK":"2021-04-01 09:03:48.664","CDBH":"8","XSFX":"由南向北","XSFXDM":"3","KKMC":"中新大道与中生大道交口"},{"KKBH":"720891003000","HPHM":"津A7897警","JGSK":"2021-04-01 09:03:48.701","CDBH":"9","XSFX":"由南向北","XSFXDM":"3","KKMC":"海博道与安正路交口"},{"KKBH":"610256115","HPHM":"津C72M61","JGSK":"2021-04-01 09:03:48.747","CDBH":"7","XSFX":"由南向北","XSFXDM":"3","KKMC":"中天大道与中生大道交口"},{"KKBH":"7205410020000","HPHM":"津MCC155","JGSK":"2021-04-01 09:03:48.864","CDBH":"3","XSFX":"由西向东","XSFXDM":"2","KKMC":"动漫环路西与动漫中路交口正向"},{"KKBH":"720881002000","HPHM":"冀B7T1T3","JGSK":"2021-04-01 09:03:48.89","CDBH":"6","XSFX":"由西向东","XSFXDM":"2","KKMC":"海旭道与安正路交口"},{"KKBH":"7208710020000","HPHM":"津HJQ509","JGSK":"2021-04-01 09:03:49.052","CDBH":"9","XSFX":"由北向南","XSFXDM":"4","KKMC":"安正路与芳菲路交口正向"},{"KKBH":"610401004","HPHM":"津MYJ925","JGSK":"2021-04-01 09:03:49.157","CDBH":"10","XSFX":"由北向南","XSFXDM":"4","KKMC":"和畅路与和风路交口"},{"KKBH":"610256115","HPHM":"津C8K822","JGSK":"2021-04-01 09:03:49.26","CDBH":"3","XSFX":"由东向西","XSFXDM":"1","KKMC":"中天大道与中生大道交口"},{"KKBH":"7205710040000","HPHM":"津JEC050","JGSK":"2021-04-01 09:03:49.292","CDBH":"1","XSFX":"由东向西","XSFXDM":"1","KKMC":"动漫东路与动漫中路交口正向"},{"KKBH":"6071310030000","HPHM":"车牌","JGSK":"2021-04-01 09:03:49.355","CDBH":"3","XSFX":"由东向西","XSFXDM":"1","KKMC":"中央大道与海旭道交口正向"},{"KKBH":"6071310030000","HPHM":"津C57R28","JGSK":"2021-04-01 09:03:49.356","CDBH":"3","XSFX":"由东向西","XSFXDM":"1","KKMC":"中央大道与海旭道交口正向"},{"KKBH":"7208610020000","HPHM":"津E14721","JGSK":"2021-04-01 09:03:49.367","CDBH":"10","XSFX":"由北向南","XSFXDM":"4","KKMC":"海晨道与安正路交口正向"},{"KKBH":"7209010020000","HPHM":"津RAU039","JGSK":"2021-04-01 09:03:49.398","CDBH":"11","XSFX":"由北向南","XSFXDM":"4","KKMC":"玉林道与安正路交口正向"},{"KKBH":"610256116","HPHM":"津A2U395","JGSK":"2021-04-01 09:03:49.498","CDBH":"11","XSFX":"由北向南","XSFXDM":"4","KKMC":"中天大道与和顺路交口"},{"KKBH":"610256116","HPHM":"津G98953","JGSK":"2021-04-01 09:03:49.668","CDBH":"5","XSFX":"由西向东","XSFXDM":"2","KKMC":"中天大道与和顺路交口"},{"KKBH":"7208610030000","HPHM":"冀BT4635","JGSK":"2021-04-01 09:03:49.75","CDBH":"2","XSFX":"由东向西","XSFXDM":"1","KKMC":"海晨道与安明路交口正向"},{"KKBH":"610271009","HPHM":"津CAF026","JGSK":"2021-04-01 09:03:49.755","CDBH":"10","XSFX":"由北向南","XSFXDM":"4","KKMC":"中新大道与泰七路交口"},{"KKBH":"610266118","HPHM":"津C530DJ","JGSK":"2021-04-01 09:03:49.76","CDBH":"1","XSFX":"由东向西","XSFXDM":"1","KKMC":"中生大道与和畅路交口"},{"KKBH":"610256112","HPHM":"津C375X3","JGSK":"2021-04-01 09:03:49.78","CDBH":"1","XSFX":"由东向西","XSFXDM":"1","KKMC":"中天大道与中津大道交口"},{"KKBH":"610271009","HPHM":"津C15N09","JGSK":"2021-04-01 09:03:49.792","CDBH":"11","XSFX":"由北向南","XSFXDM":"4","KKMC":"中新大道与泰七路交口"},{"KKBH":"610271009","HPHM":"浙G9009U","JGSK":"2021-04-01 09:03:49.872","CDBH":"10","XSFX":"由北向南","XSFXDM":"4","KKMC":"中新大道与泰七路交口"},{"KKBH":"720541002000","HPHM":"吉A160GM","JGSK":"2021-04-01 09:03:49.921","CDBH":"3","XSFX":"由西向东","XSFXDM":"2","KKMC":"动漫环路西与动漫中路交口"},{"KKBH":"711","HPHM":"津C28U36","JGSK":"2021-04-01 09:03:50.073","CDBH":"2","XSFX":"由东向西","XSFXDM":"1","KKMC":"不礼让行人中新大道与和旭路交口"},{"KKBH":"7208810020000","HPHM":"津GSH119","JGSK":"2021-04-01 09:03:50.083","CDBH":"6","XSFX":"由西向东","XSFXDM":"2","KKMC":"海旭道与安正路交口正向"},{"KKBH":"610401004","HPHM":"津DBS016","JGSK":"2021-04-01 09:03:50.201","CDBH":"7","XSFX":"由南向北","XSFXDM":"3","KKMC":"和畅路与和风路交口"},{"KKBH":"610276126","HPHM":"津ADC5609","JGSK":"2021-04-01 09:03:50.22","CDBH":"8","XSFX":"由北向南","XSFXDM":"4","KKMC":"中新大道与和意路交口"},{"KKBH":"610276126","HPHM":"津AF38296","JGSK":"2021-04-01 09:03:50.234","CDBH":"8","XSFX":"由北向南","XSFXDM":"4","KKMC":"中新大道与和意路交口"},{"KKBH":"610256114","HPHM":"津MYH430","JGSK":"2021-04-01 09:03:50.31","CDBH":"5","XSFX":"由南向北","XSFXDM":"3","KKMC":"中天大道与和旭路交口"},{"KKBH":"6071310030000","HPHM":"津RUA105","JGSK":"2021-04-01 09:03:50.314","CDBH":"2","XSFX":"由东向西","XSFXDM":"1","KKMC":"中央大道与海旭道交口正向"},{"KKBH":"610266117","HPHM":"鲁GE7Z53","JGSK":"2021-04-01 09:03:50.484","CDBH":"2","XSFX":"由东向西","XSFXDM":"1","KKMC":"中生大道与和韵路交口"},{"KKBH":"720891003000","HPHM":"车牌","JGSK":"2021-04-01 09:03:50.486","CDBH":"4","XSFX":"由西向东","XSFXDM":"2","KKMC":"海博道与安正路交口"},{"KKBH":"610391007","HPHM":"津MLY960","JGSK":"2021-04-01 09:03:50.557","CDBH":"6","XSFX":"由西向东","XSFXDM":"2","KKMC":"和韵路与和风路交口"},{"KKBH":"610276124","HPHM":"津JN8265","JGSK":"2021-04-01 09:03:50.592","CDBH":"7","XSFX":"由南向北","XSFXDM":"3","KKMC":"中新大道与中生大道交口"},{"KKBH":"610256116","HPHM":"鄂AU45Q9","JGSK":"2021-04-01 09:03:50.717","CDBH":"6","XSFX":"由西向东","XSFXDM":"2","KKMC":"中天大道与和顺路交口"},{"KKBH":"610401005","HPHM":"津ME1655","JGSK":"2021-04-01 09:03:50.74","CDBH":"1","XSFX":"由东向西","XSFXDM":"1","KKMC":"和畅路与和顺路交口"},{"KKBH":"610276124","HPHM":"津AP2651","JGSK":"2021-04-01 09:03:50.912","CDBH":"8","XSFX":"由南向北","XSFXDM":"3","KKMC":"中新大道与中生大道交口"},{"KKBH":"6102610030000","HPHM":"津AY2291","JGSK":"2021-04-01 09:03:50.937","CDBH":"8","XSFX":"由北向南","XSFXDM":"4","KKMC":"中生大道与静湖南路交口正向"},{"KKBH":"610256116","HPHM":"冀BK256D","JGSK":"2021-04-01 09:03:51.004","CDBH":"9","XSFX":"由南向北","XSFXDM":"3","KKMC":"中天大道与和顺路交口"},{"KKBH":"7209010020000","HPHM":"车牌","JGSK":"2021-04-01 09:03:51.02","CDBH":"1","XSFX":"由东向西","XSFXDM":"1","KKMC":"玉林道与安正路交口正向"},{"KKBH":"610256112","HPHM":"京Q37XD4","JGSK":"2021-04-01 09:03:51.044","CDBH":"10","XSFX":"由北向南","XSFXDM":"4","KKMC":"中天大道与中津大道交口"},{"KKBH":"7209010020000","HPHM":"车牌","JGSK":"2021-04-01 09:03:51.113","CDBH":"2","XSFX":"由东向西","XSFXDM":"1","KKMC":"玉林道与安正路交口正向"},{"KKBH":"610271009","HPHM":"津JAV167","JGSK":"2021-04-01 09:03:51.122","CDBH":"11","XSFX":"由北向南","XSFXDM":"4","KKMC":"中新大道与泰七路交口"},{"KKBH":"720881002000","HPHM":"津A3V995","JGSK":"2021-04-01 09:03:51.125","CDBH":"5","XSFX":"由西向东","XSFXDM":"2","KKMC":"海旭道与安正路交口"},{"KKBH":"610276124","HPHM":"津RSV788","JGSK":"2021-04-01 09:03:51.204","CDBH":"1","XSFX":"由东向西","XSFXDM":"1","KKMC":"中新大道与中生大道交口"},{"KKBH":"610286127","HPHM":"津AF21181","JGSK":"2021-04-01 09:03:51.231","CDBH":"6","XSFX":"由西向东","XSFXDM":"2","KKMC":"中津大道与和畅路交口"},{"KKBH":"610256112","HPHM":"鲁NH018T","JGSK":"2021-04-01 09:03:51.278","CDBH":"11","XSFX":"由北向南","XSFXDM":"4","KKMC":"中天大道与中津大道交口"},{"KKBH":"610256115","HPHM":"津A5H385","JGSK":"2021-04-01 09:03:51.293","CDBH":"4","XSFX":"由西向东","XSFXDM":"2","KKMC":"中天大道与中生大道交口"},{"KKBH":"7205710040000","HPHM":"鲁AZ5R50","JGSK":"2021-04-01 09:03:51.306","CDBH":"3","XSFX":"由西向东","XSFXDM":"2","KKMC":"动漫东路与动漫中路交口正向"},{"KKBH":"610271009","HPHM":"津A19K78","JGSK":"2021-04-01 09:03:51.442","CDBH":"10","XSFX":"由北向南","XSFXDM":"4","KKMC":"中新大道与泰七路交口"},{"KKBH":"7208910080000","HPHM":"津RJ9579","JGSK":"2021-04-01 09:03:51.503","CDBH":"13","XSFX":"由北向南","XSFXDM":"4","KKMC":"海博道与荣盛路交口正向"},{"KKBH":"610271009","HPHM":"津A11B67","JGSK":"2021-04-01 09:03:51.577","CDBH":"8","XSFX":"由南向北","XSFXDM":"3","KKMC":"中新大道与泰七路交口"},{"KKBH":"720901003000","HPHM":"津RBS522","JGSK":"2021-04-01 09:03:51.597","CDBH":"1","XSFX":"由东向西","XSFXDM":"1","KKMC":"玉林道与安平路交口"},{"KKBH":"610271009","HPHM":"津A11B67","JGSK":"2021-04-01 09:03:51.63","CDBH":"8","XSFX":"由南向北","XSFXDM":"3","KKMC":"中新大道与泰七路交口"},{"KKBH":"720871002000","HPHM":"津GTZ096","JGSK":"2021-04-01 09:03:51.635","CDBH":"3","XSFX":"由西向东","XSFXDM":"2","KKMC":"安正路与芳菲路交口"},{"KKBH":"610256115","HPHM":"津AY2296","JGSK":"2021-04-01 09:03:51.737","CDBH":"10","XSFX":"由北向南","XSFXDM":"4","KKMC":"中天大道与中生大道交口"},{"KKBH":"610276126","HPHM":"苏E93PT9","JGSK":"2021-04-01 09:03:51.747","CDBH":"8","XSFX":"由北向南","XSFXDM":"4","KKMC":"中新大道与和意路交口"},{"KKBH":"610256115","HPHM":"津NHW502","JGSK":"2021-04-01 09:03:51.81","CDBH":"4","XSFX":"由西向东","XSFXDM":"2","KKMC":"中天大道与中生大道交口"},{"KKBH":"610286127","HPHM":"津MA0416","JGSK":"2021-04-01 09:03:51.844","CDBH":"3","XSFX":"由东向西","XSFXDM":"1","KKMC":"中津大道与和畅路交口"},{"KKBH":"610401004","HPHM":"津MSR887","JGSK":"2021-04-01 09:03:51.853","CDBH":"8","XSFX":"由南向北","XSFXDM":"3","KKMC":"和畅路与和风路交口"},{"KKBH":"7208810020000","HPHM":"津DQL078","JGSK":"2021-04-01 09:03:51.951","CDBH":"6","XSFX":"由西向东","XSFXDM":"2","KKMC":"海旭道与安正路交口正向"},{"KKBH":"610256115","HPHM":"津ADL2766","JGSK":"2021-04-01 09:03:51.984","CDBH":"10","XSFX":"由北向南","XSFXDM":"4","KKMC":"中天大道与中生大道交口"},{"KKBH":"720541004000","HPHM":"冀D68E89","JGSK":"2021-04-01 09:03:51.987","CDBH":"4","XSFX":"由西向东","XSFXDM":"2","KKMC":"动漫环路东与动漫中路交口"},{"KKBH":"6102610040000","HPHM":"津AXY712","JGSK":"2021-04-01 09:03:51.998","CDBH":"6","XSFX":"由北向南","XSFXDM":"4","KKMC":"中生大道与静湖西路（北侧）正向"},{"KKBH":"610276126","HPHM":"冀R79KZ2","JGSK":"2021-04-01 09:03:52.068","CDBH":"7","XSFX":"由北向南","XSFXDM":"4","KKMC":"中新大道与和意路交口"},{"KKBH":"610286127","HPHM":"津HLB158","JGSK":"2021-04-01 09:03:52.247","CDBH":"9","XSFX":"由南向北","XSFXDM":"3","KKMC":"中津大道与和畅路交口"},{"KKBH":"728031002000","HPHM":"津GSH615","JGSK":"2021-04-01 09:03:52.317","CDBH":"7","XSFX":"由北向南","XSFXDM":"4","KKMC":"动漫中路与文一路交口"},{"KKBH":"610276124","HPHM":"津MXM312","JGSK":"2021-04-01 09:03:52.446","CDBH":"10","XSFX":"由北向南","XSFXDM":"4","KKMC":"中新大道与中生大道交口"},{"KKBH":"7205710040000","HPHM":"津D60616","JGSK":"2021-04-01 09:03:52.667","CDBH":"2","XSFX":"由东向西","XSFXDM":"1","KKMC":"动漫东路与动漫中路交口正向"},{"KKBH":"610266118","HPHM":"津DCH955","JGSK":"2021-04-01 09:03:52.741","CDBH":"4","XSFX":"由西向东","XSFXDM":"2","KKMC":"中生大道与和畅路交口"},{"KKBH":"610271009","HPHM":"津CAF026","JGSK":"2021-04-01 09:03:52.746","CDBH":"10","XSFX":"由北向南","XSFXDM":"4","KKMC":"中新大道与泰七路交口"},{"KKBH":"610271009","HPHM":"津A1B257","JGSK":"2021-04-01 09:03:52.795","CDBH":"11","XSFX":"由北向南","XSFXDM":"4","KKMC":"中新大道与泰七路交口"},{"KKBH":"610276126","HPHM":"冀B7E16E","JGSK":"2021-04-01 09:03:52.868","CDBH":"4","XSFX":"由南向北","XSFXDM":"3","KKMC":"中新大道与和意路交口"},{"KKBH":"7208610030000","HPHM":"鄂J4Y031","JGSK":"2021-04-01 09:03:52.969","CDBH":"4","XSFX":"由西向东","XSFXDM":"2","KKMC":"海晨道与安明路交口正向"},{"KKBH":"610286127","HPHM":"津A3Z173","JGSK":"2021-04-01 09:03:53.022","CDBH":"5","XSFX":"由西向东","XSFXDM":"2","KKMC":"中津大道与和畅路交口"},{"KKBH":"610256112","HPHM":"津K19874","JGSK":"2021-04-01 09:03:53.043","CDBH":"11","XSFX":"由北向南","XSFXDM":"4","KKMC":"中天大道与中津大道交口"},{"KKBH":"610256113","HPHM":"津ADB5587","JGSK":"2021-04-01 09:03:53.06","CDBH":"8","XSFX":"由北向南","XSFXDM":"4","KKMC":"中天大道与和风路交口"},{"KKBH":"610286127","HPHM":"津NDK444","JGSK":"2021-04-01 09:03:53.259","CDBH":"8","XSFX":"由南向北","XSFXDM":"3","KKMC":"中津大道与和畅路交口"},{"KKBH":"610271010","HPHM":"津A01798D","JGSK":"2021-04-01 09:03:53.339","CDBH":"5","XSFX":"由南向北","XSFXDM":"3","KKMC":"中新大道与华五路交口"},{"KKBH":"610276126","HPHM":"津ADC5609","JGSK":"2021-04-01 09:03:53.348","CDBH":"8","XSFX":"由北向南","XSFXDM":"4","KKMC":"中新大道与和意路交口"},{"KKBH":"610271010","HPHM":"津A9Z563","JGSK":"2021-04-01 09:03:53.43","CDBH":"4","XSFX":"由南向北","XSFXDM":"3","KKMC":"中新大道与华五路交口"},{"KKBH":"610276126","HPHM":"津AD87372","JGSK":"2021-04-01 09:03:53.461","CDBH":"5","XSFX":"由南向北","XSFXDM":"3","KKMC":"中新大道与和意路交口"},{"KKBH":"610256115","HPHM":"冀B0A8W1","JGSK":"2021-04-01 09:03:53.528","CDBH":"11","XSFX":"由北向南","XSFXDM":"4","KKMC":"中天大道与中生大道交口"},{"KKBH":"610276124","HPHM":"辽A90TW9","JGSK":"2021-04-01 09:03:53.554","CDBH":"7","XSFX":"由南向北","XSFXDM":"3","KKMC":"中新大道与中生大道交口"},{"KKBH":"610276126","HPHM":"冀B3JQ19","JGSK":"2021-04-01 09:03:53.678","CDBH":"7","XSFX":"由北向南","XSFXDM":"4","KKMC":"中新大道与和意路交口"},{"KKBH":"610271009","HPHM":"津JAV167","JGSK":"2021-04-01 09:03:53.706","CDBH":"11","XSFX":"由北向南","XSFXDM":"4","KKMC":"中新大道与泰七路交口"},{"KKBH":"610266117","HPHM":"津GE0922","JGSK":"2021-04-01 09:03:53.753","CDBH":"2","XSFX":"由东向西","XSFXDM":"1","KKMC":"中生大道与和韵路交口"},{"KKBH":"7208610030000","HPHM":"津A7S994","JGSK":"2021-04-01 09:03:53.837","CDBH":"2","XSFX":"由东向西","XSFXDM":"1","KKMC":"海晨道与安明路交口正向"},{"KKBH":"610256116","HPHM":"津G98953","JGSK":"2021-04-01 09:03:53.917","CDBH":"6","XSFX":"由西向东","XSFXDM":"2","KKMC":"中天大道与和顺路交口"},{"KKBH":"6102610040000","HPHM":"冀GQ8118","JGSK":"2021-04-01 09:03:53.951","CDBH":"2","XSFX":"由南向北","XSFXDM":"3","KKMC":"中生大道与静湖西路（北侧）正向"},{"KKBH":"610271009","HPHM":"冀BU393C","JGSK":"2021-04-01 09:03:53.955","CDBH":"10","XSFX":"由北向南","XSFXDM":"4","KKMC":"中新大道与泰七路交口"},{"KKBH":"610256115","HPHM":"津C5A803","JGSK":"2021-04-01 09:03:53.964","CDBH":"1","XSFX":"由东向西","XSFXDM":"1","KKMC":"中天大道与中生大道交口"},{"KKBH":"720821004000","HPHM":"冀BR310A","JGSK":"2021-04-01 09:03:53.973","CDBH":"6","XSFX":"由北向南","XSFXDM":"4","KKMC":"动漫西路与动漫北路交口"},{"KKBH":"610286127","HPHM":"车牌","JGSK":"2021-04-01 09:03:53.977","CDBH":"8","XSFX":"由南向北","XSFXDM":"3","KKMC":"中津大道与和畅路交口"},{"KKBH":"7280310030000","HPHM":"津NGW617","JGSK":"2021-04-01 09:03:54.003","CDBH":"5","XSFX":"由北向南","XSFXDM":"4","KKMC":"动漫中路与文二路交口正向"},{"KKBH":"610276126","HPHM":"车牌","JGSK":"2021-04-01 09:03:54.034","CDBH":"4","XSFX":"由南向北","XSFXDM":"3","KKMC":"中新大道与和意路交口"},{"KKBH":"610266118","HPHM":"津RF3668","JGSK":"2021-04-01 09:03:54.039","CDBH":"3","XSFX":"由东向西","XSFXDM":"1","KKMC":"中生大道与和畅路交口"},{"KKBH":"7208910060000","HPHM":"车牌","JGSK":"2021-04-01 09:03:54.065","CDBH":"8","XSFX":"由西向东","XSFXDM":"2","KKMC":"海博道与永盛路交口正向"},{"KKBH":"720881002000","HPHM":"津GSH119","JGSK":"2021-04-01 09:03:54.094","CDBH":"7","XSFX":"由西向东","XSFXDM":"2","KKMC":"海旭道与安正路交口"},{"KKBH":"610286127","HPHM":"吉AHY913","JGSK":"2021-04-01 09:03:54.13","CDBH":"6","XSFX":"由西向东","XSFXDM":"2","KKMC":"中津大道与和畅路交口"},{"KKBH":"610266118","HPHM":"津MT6065","JGSK":"2021-04-01 09:03:54.159","CDBH":"3","XSFX":"由东向西","XSFXDM":"1","KKMC":"中生大道与和畅路交口"},{"KKBH":"610276124","HPHM":"车牌","JGSK":"2021-04-01 09:03:54.172","CDBH":"11","XSFX":"由北向南","XSFXDM":"4","KKMC":"中新大道与中生大道交口"},{"KKBH":"610256114","HPHM":"津A2A836","JGSK":"2021-04-01 09:03:54.217","CDBH":"4","XSFX":"由南向北","XSFXDM":"3","KKMC":"中天大道与和旭路交口"},{"KKBH":"7205710040000","HPHM":"冀B6B7U1","JGSK":"2021-04-01 09:03:54.251","CDBH":"3","XSFX":"由西向东","XSFXDM":"2","KKMC":"动漫东路与动漫中路交口正向"},{"KKBH":"610271009","HPHM":"津A19K78","JGSK":"2021-04-01 09:03:54.266","CDBH":"10","XSFX":"由北向南","XSFXDM":"4","KKMC":"中新大道与泰七路交口"},{"KKBH":"610276124","HPHM":"津H85554","JGSK":"2021-04-01 09:03:54.293","CDBH":"8","XSFX":"由南向北","XSFXDM":"3","KKMC":"中新大道与中生大道交口"},{"KKBH":"7208810020000","HPHM":"豫JJG090","JGSK":"2021-04-01 09:03:54.369","CDBH":"6","XSFX":"由西向东","XSFXDM":"2","KKMC":"海旭道与安正路交口正向"},{"KKBH":"7209010020000","HPHM":"津E21479","JGSK":"2021-04-01 09:03:54.371","CDBH":"8","XSFX":"由南向北","XSFXDM":"3","KKMC":"玉林道与安正路交口正向"},{"KKBH":"6102610040000","HPHM":"京N82802","JGSK":"2021-04-01 09:03:54.397","CDBH":"3","XSFX":"由南向北","XSFXDM":"3","KKMC":"中生大道与静湖西路（北侧）正向"},{"KKBH":"7208810020000","HPHM":"津C4E744","JGSK":"2021-04-01 09:03:54.436","CDBH":"12","XSFX":"由北向南","XSFXDM":"4","KKMC":"海旭道与安正路交口正向"},{"KKBH":"7205410040000","HPHM":"车牌","JGSK":"2021-04-01 09:03:54.44","CDBH":"2","XSFX":"由东向西","XSFXDM":"1","KKMC":"动漫环路东与动漫中路交口正向"},{"KKBH":"610276124","HPHM":"冀GAC968","JGSK":"2021-04-01 09:03:54.514","CDBH":"8","XSFX":"由南向北","XSFXDM":"3","KKMC":"中新大道与中生大道交口"},{"KKBH":"610256115","HPHM":"津MD9595","JGSK":"2021-04-01 09:03:54.553","CDBH":"10","XSFX":"由北向南","XSFXDM":"4","KKMC":"中天大道与中生大道交口"},{"KKBH":"7280310020000","HPHM":"津DYU101","JGSK":"2021-04-01 09:03:54.623","CDBH":"7","XSFX":"由北向南","XSFXDM":"4","KKMC":"动漫中路与文一路交口正向"},{"KKBH":"720861002000","HPHM":"津E14721","JGSK":"2021-04-01 09:03:54.734","CDBH":"10","XSFX":"由北向南","XSFXDM":"4","KKMC":"海晨道与安正路交口"},{"KKBH":"7280310060000","HPHM":"津RVJ070","JGSK":"2021-04-01 09:03:54.74","CDBH":"4","XSFX":"由西向东","XSFXDM":"2","KKMC":"动漫中路与文三路交口正向"},{"KKBH":"7208810040000","HPHM":"津RQE762","JGSK":"2021-04-01 09:03:54.787","CDBH":"1","XSFX":"由东向西","XSFXDM":"1","KKMC":"海旭道与永盛路交口正向"},{"KKBH":"610266117","HPHM":"津KY6910","JGSK":"2021-04-01 09:03:54.821","CDBH":"10","XSFX":"由北向南","XSFXDM":"4","KKMC":"中生大道与和韵路交口"},{"KKBH":"610256111","HPHM":"车牌","JGSK":"2021-04-01 09:03:54.85","CDBH":"8","XSFX":"由北向南","XSFXDM":"4","KKMC":"中天大道与和惠路交口"},{"KKBH":"610256112","HPHM":"津JJY689","JGSK":"2021-04-01 09:03:54.856","CDBH":"10","XSFX":"由北向南","XSFXDM":"4","KKMC":"中天大道与中津大道交口"},{"KKBH":"711","HPHM":"津DLN797","JGSK":"2021-04-01 09:03:54.867","CDBH":"2","XSFX":"由东向西","XSFXDM":"1","KKMC":"不礼让行人中新大道与和旭路交口"},{"KKBH":"720541002000","HPHM":"津MCC155","JGSK":"2021-04-01 09:03:54.869","CDBH":"3","XSFX":"由西向东","XSFXDM":"2","KKMC":"动漫环路西与动漫中路交口"},{"KKBH":"610256116","HPHM":"津A2U395","JGSK":"2021-04-01 09:03:55.009","CDBH":"12","XSFX":"由北向南","XSFXDM":"4","KKMC":"中天大道与和顺路交口"},{"KKBH":"610271008","HPHM":"车牌","JGSK":"2021-04-01 09:03:55.115","CDBH":"2","XSFX":"由南向北","XSFXDM":"3","KKMC":"中新大道与航母主题公园支路交口"},{"KKBH":"610271010","HPHM":"津A9Z563","JGSK":"2021-04-01 09:03:55.248","CDBH":"4","XSFX":"由南向北","XSFXDM":"3","KKMC":"中新大道与华五路交口"},{"KKBH":"610391008","HPHM":"冀F3N718","JGSK":"2021-04-01 09:03:55.249","CDBH":"1","XSFX":"由东向西","XSFXDM":"1","KKMC":"和韵路与和旭路交口"},{"KKBH":"610256112","HPHM":"津KLT345","JGSK":"2021-04-01 09:03:55.364","CDBH":"11","XSFX":"由北向南","XSFXDM":"4","KKMC":"中天大道与中津大道交口"},{"KKBH":"610256111","HPHM":"车牌","JGSK":"2021-04-01 09:03:55.508","CDBH":"9","XSFX":"由北向南","XSFXDM":"4","KKMC":"中天大道与和惠路交口"},{"KKBH":"7208910030000","HPHM":"津AU8533","JGSK":"2021-04-01 09:03:55.62","CDBH":"9","XSFX":"由南向北","XSFXDM":"3","KKMC":"海博道与安正路交口正向"},{"KKBH":"610256112","HPHM":"鲁NH018T","JGSK":"2021-04-01 09:03:55.683","CDBH":"12","XSFX":"由北向南","XSFXDM":"4","KKMC":"中天大道与中津大道交口"},{"KKBH":"610271009","HPHM":"津A1B257","JGSK":"2021-04-01 09:03:55.706","CDBH":"11","XSFX":"由北向南","XSFXDM":"4","KKMC":"中新大道与泰七路交口"},{"KKBH":"7208910050000","HPHM":"冀B6N29X","JGSK":"2021-04-01 09:03:55.743","CDBH":"6","XSFX":"由西向东","XSFXDM":"2","KKMC":"海博道与安明路交口正向"},{"KKBH":"7208910040000","HPHM":"车牌","JGSK":"2021-04-01 09:03:55.936","CDBH":"6","XSFX":"由西向东","XSFXDM":"2","KKMC":"海博道与安平路交口正向"},{"KKBH":"610276124","HPHM":"冀B8QZ77","JGSK":"2021-04-01 09:03:55.949","CDBH":"7","XSFX":"由南向北","XSFXDM":"3","KKMC":"中新大道与中生大道交口"},{"KKBH":"610256114","HPHM":"津MYH430","JGSK":"2021-04-01 09:03:55.968","CDBH":"5","XSFX":"由南向北","XSFXDM":"3","KKMC":"中天大道与和旭路交口"},{"KKBH":"610256115","HPHM":"鄂A367QV","JGSK":"2021-04-01 09:03:56.007","CDBH":"10","XSFX":"由北向南","XSFXDM":"4","KKMC":"中天大道与中生大道交口"},{"KKBH":"610256112","HPHM":"津ADA1223","JGSK":"2021-04-01 09:03:56.084","CDBH":"10","XSFX":"由北向南","XSFXDM":"4","KKMC":"中天大道与中津大道交口"},{"KKBH":"720881002000","HPHM":"津DQL078","JGSK":"2021-04-01 09:03:56.1","CDBH":"7","XSFX":"由西向东","XSFXDM":"2","KKMC":"海旭道与安正路交口"},{"KKBH":"610256112","HPHM":"津NYK330","JGSK":"2021-04-01 09:03:56.127","CDBH":"9","XSFX":"由南向北","XSFXDM":"3","KKMC":"中天大道与中津大道交口"},{"KKBH":"7205410040000","HPHM":"津A5Y780","JGSK":"2021-04-01 09:03:56.17","CDBH":"2","XSFX":"由东向西","XSFXDM":"1","KKMC":"动漫环路东与动漫中路交口正向"},{"KKBH":"610276126","HPHM":"车牌","JGSK":"2021-04-01 09:03:56.179","CDBH":"8","XSFX":"由北向南","XSFXDM":"4","KKMC":"中新大道与和意路交口"},{"KKBH":"610276125","HPHM":"冀BK838H","JGSK":"2021-04-01 09:03:56.282","CDBH":"5","XSFX":"由南向北","XSFXDM":"3","KKMC":"中新大道与和顺路交口"},{"KKBH":"610276124","HPHM":"津MXM312","JGSK":"2021-04-01 09:03:56.375","CDBH":"10","XSFX":"由北向南","XSFXDM":"4","KKMC":"中新大道与中生大道交口"},{"KKBH":"610256115","HPHM":"津MS3368","JGSK":"2021-04-01 09:03:56.408","CDBH":"5","XSFX":"由西向东","XSFXDM":"2","KKMC":"中天大道与中生大道交口"},{"KKBH":"720571004000","HPHM":"津HHE797","JGSK":"2021-04-01 09:03:56.418","CDBH":"1","XSFX":"由东向西","XSFXDM":"1","KKMC":"动漫东路与动漫中路交口"},{"KKBH":"720571004000","HPHM":"鲁AZ5R50","JGSK":"2021-04-01 09:03:56.443","CDBH":"3","XSFX":"由西向东","XSFXDM":"2","KKMC":"动漫东路与动漫中路交口"},{"KKBH":"7205710040000","HPHM":"津H19396","JGSK":"2021-04-01 09:03:56.466","CDBH":"1","XSFX":"由东向西","XSFXDM":"1","KKMC":"动漫东路与动漫中路交口正向"},{"KKBH":"7208810020000","HPHM":"豫J05G89","JGSK":"2021-04-01 09:03:56.495","CDBH":"6","XSFX":"由西向东","XSFXDM":"2","KKMC":"海旭道与安正路交口正向"},{"KKBH":"6102610030000","HPHM":"津C933F7","JGSK":"2021-04-01 09:03:56.567","CDBH":"2","XSFX":"由东向西","XSFXDM":"1","KKMC":"中生大道与静湖南路交口正向"},{"KKBH":"610276126","HPHM":"冀B7E16E","JGSK":"2021-04-01 09:03:56.605","CDBH":"4","XSFX":"由南向北","XSFXDM":"3","KKMC":"中新大道与和意路交口"},{"KKBH":"720871002000","HPHM":"津HJQ509","JGSK":"2021-04-01 09:03:56.671","CDBH":"9","XSFX":"由北向南","XSFXDM":"4","KKMC":"安正路与芳菲路交口"},{"KKBH":"610401004","HPHM":"鲁N7628Z","JGSK":"2021-04-01 09:03:56.74","CDBH":"12","XSFX":"由北向南","XSFXDM":"4","KKMC":"和畅路与和风路交口"},{"KKBH":"610271010","HPHM":"津A01798D","JGSK":"2021-04-01 09:03:56.922","CDBH":"5","XSFX":"由南向北","XSFXDM":"3","KKMC":"中新大道与华五路交口"},{"KKBH":"7205710020000","HPHM":"津HQU466","JGSK":"2021-04-01 09:03:57.072","CDBH":"1","XSFX":"由西向东","XSFXDM":"2","KKMC":"动漫东路与文二路交口正向"},{"KKBH":"610261003000","HPHM":"津JNL707","JGSK":"2021-04-01 09:03:57.075","CDBH":"10","XSFX":"由东向西","XSFXDM":"1","KKMC":"中生大道与静湖南路交口"},{"KKBH":"720571004000","HPHM":"津D60616","JGSK":"2021-04-01 09:03:57.138","CDBH":"2","XSFX":"由东向西","XSFXDM":"1","KKMC":"动漫东路与动漫中路交口"},{"KKBH":"610286127","HPHM":"津A3Z173","JGSK":"2021-04-01 09:03:57.146","CDBH":"6","XSFX":"由西向东","XSFXDM":"2","KKMC":"中津大道与和畅路交口"},{"KKBH":"610391007","HPHM":"津GCS910","JGSK":"2021-04-01 09:03:57.181","CDBH":"11","XSFX":"由北向南","XSFXDM":"4","KKMC":"和韵路与和风路交口"},{"KKBH":"720901002000","HPHM":"津E21479","JGSK":"2021-04-01 09:03:57.212","CDBH":"8","XSFX":"由南向北","XSFXDM":"3","KKMC":"玉林道与安正路交口"},{"KKBH":"610271009","HPHM":"冀BU393C","JGSK":"2021-04-01 09:03:57.229","CDBH":"10","XSFX":"由北向南","XSFXDM":"4","KKMC":"中新大道与泰七路交口"},{"KKBH":"720861003000","HPHM":"鄂J4Y031","JGSK":"2021-04-01 09:03:57.295","CDBH":"4","XSFX":"由西向东","XSFXDM":"2","KKMC":"海晨道与安明路交口"},{"KKBH":"7280310030000","HPHM":"沪C4WJ93","JGSK":"2021-04-01 09:03:57.335","CDBH":"4","XSFX":"由南向北","XSFXDM":"3","KKMC":"动漫中路与文二路交口正向"},{"KKBH":"610256112","HPHM":"津A3E397","JGSK":"2021-04-01 09:03:57.352","CDBH":"10","XSFX":"由北向南","XSFXDM":"4","KKMC":"中天大道与中津大道交口"},{"KKBH":"720861003000","HPHM":"车牌","JGSK":"2021-04-01 09:03:57.373","CDBH":"2","XSFX":"由东向西","XSFXDM":"1","KKMC":"海晨道与安明路交口"},{"KKBH":"7208610020000","HPHM":"车牌","JGSK":"2021-04-01 09:03:57.393","CDBH":"12","XSFX":"由北向南","XSFXDM":"4","KKMC":"海晨道与安正路交口正向"},{"KKBH":"610256115","HPHM":"冀B0A8W1","JGSK":"2021-04-01 09:03:57.498","CDBH":"12","XSFX":"由北向南","XSFXDM":"4","KKMC":"中天大道与中生大道交口"},{"KKBH":"610256113","HPHM":"津NWA736","JGSK":"2021-04-01 09:03:57.568","CDBH":"1","XSFX":"由西向东","XSFXDM":"2","KKMC":"中天大道与和风路交口"},{"KKBH":"610256111","HPHM":"车牌","JGSK":"2021-04-01 09:03:57.57","CDBH":"8","XSFX":"由北向南","XSFXDM":"4","KKMC":"中天大道与和惠路交口"},{"KKBH":"7208710020000","HPHM":"京N0UN18","JGSK":"2021-04-01 09:03:57.575","CDBH":"5","XSFX":"由南向北","XSFXDM":"3","KKMC":"安正路与芳菲路交口正向"},{"KKBH":"610256115","HPHM":"津AYL581","JGSK":"2021-04-01 09:03:57.648","CDBH":"3","XSFX":"由东向西","XSFXDM":"1","KKMC":"中天大道与中生大道交口"},{"KKBH":"7280310020000","HPHM":"津KST778","JGSK":"2021-04-01 09:03:57.712","CDBH":"4","XSFX":"由西向东","XSFXDM":"2","KKMC":"动漫中路与文一路交口正向"},{"KKBH":"720891003000","HPHM":"津AD19353","JGSK":"2021-04-01 09:03:57.737","CDBH":"7","XSFX":"由南向北","XSFXDM":"3","KKMC":"海博道与安正路交口"},{"KKBH":"610261004000","HPHM":"津AXY712","JGSK":"2021-04-01 09:03:57.845","CDBH":"6","XSFX":"由北向南","XSFXDM":"4","KKMC":"中生大道与静湖西路（北侧）"},{"KKBH":"7208610020000","HPHM":"津C619C1","JGSK":"2021-04-01 09:03:57.856","CDBH":"11","XSFX":"由北向南","XSFXDM":"4","KKMC":"海晨道与安正路交口正向"},{"KKBH":"610266118","HPHM":"津DCH955","JGSK":"2021-04-01 09:03:57.863","CDBH":"4","XSFX":"由西向东","XSFXDM":"2","KKMC":"中生大道与和畅路交口"},{"KKBH":"610256112","HPHM":"津RPC185","JGSK":"2021-04-01 09:03:57.871","CDBH":"2","XSFX":"由东向西","XSFXDM":"1","KKMC":"中天大道与中津大道交口"},{"KKBH":"610276126","HPHM":"津HYB129","JGSK":"2021-04-01 09:03:57.884","CDBH":"4","XSFX":"由南向北","XSFXDM":"3","KKMC":"中新大道与和意路交口"},{"KKBH":"720891004000","HPHM":"车牌","JGSK":"2021-04-01 09:03:57.965","CDBH":"4","XSFX":"由西向东","XSFXDM":"2","KKMC":"海博道与安平路交口"},{"KKBH":"7209010020000","HPHM":"车牌","JGSK":"2021-04-01 09:03:58.068","CDBH":"8","XSFX":"由南向北","XSFXDM":"3","KKMC":"玉林道与安正路交口正向"},{"KKBH":"610261005000","HPHM":"津ABE669","JGSK":"2021-04-01 09:03:58.118","CDBH":"2","XSFX":"由南向北","XSFXDM":"3","KKMC":"中生大道与静湖西路（南侧）"},{"KKBH":"7208710020000","HPHM":"津NJY602","JGSK":"2021-04-01 09:03:58.205","CDBH":"3","XSFX":"由西向东","XSFXDM":"2","KKMC":"安正路与芳菲路交口正向"},{"KKBH":"610401004","HPHM":"津A6D926","JGSK":"2021-04-01 09:03:58.364","CDBH":"11","XSFX":"由北向南","XSFXDM":"4","KKMC":"和畅路与和风路交口"},{"KKBH":"610266117","HPHM":"京LK6511","JGSK":"2021-04-01 09:03:58.462","CDBH":"3","XSFX":"由东向西","XSFXDM":"1","KKMC":"中生大道与和韵路交口"},{"KKBH":"7208810020000","HPHM":"津GTZ096","JGSK":"2021-04-01 09:03:58.487","CDBH":"10","XSFX":"由南向北","XSFXDM":"3","KKMC":"海旭道与安正路交口正向"},{"KKBH":"610256114","HPHM":"车牌","JGSK":"2021-04-01 09:03:58.515","CDBH":"5","XSFX":"由南向北","XSFXDM":"3","KKMC":"中天大道与和旭路交口"},{"KKBH":"610276126","HPHM":"津B3JQ19","JGSK":"2021-04-01 09:03:58.547","CDBH":"7","XSFX":"由北向南","XSFXDM":"4","KKMC":"中新大道与和意路交口"},{"KKBH":"610256113","HPHM":"津D83325","JGSK":"2021-04-01 09:03:58.556","CDBH":"7","XSFX":"由北向南","XSFXDM":"4","KKMC":"中天大道与和风路交口"},{"KKBH":"610276124","HPHM":"津G23599","JGSK":"2021-04-01 09:03:58.561","CDBH":"10","XSFX":"由北向南","XSFXDM":"4","KKMC":"中新大道与中生大道交口"},{"KKBH":"610286127","HPHM":"津NDK444","JGSK":"2021-04-01 09:03:58.562","CDBH":"9","XSFX":"由南向北","XSFXDM":"3","KKMC":"中津大道与和畅路交口"},{"KKBH":"610286127","HPHM":"吉AHY913","JGSK":"2021-04-01 09:03:58.586","CDBH":"6","XSFX":"由西向东","XSFXDM":"2","KKMC":"中津大道与和畅路交口"},{"KKBH":"7280310030000","HPHM":"津JDS876","JGSK":"2021-04-01 09:03:58.594","CDBH":"4","XSFX":"由南向北","XSFXDM":"3","KKMC":"动漫中路与文二路交口正向"},{"KKBH":"711","HPHM":"京NGT322","JGSK":"2021-04-01 09:03:58.627","CDBH":"2","XSFX":"由东向西","XSFXDM":"1","KKMC":"不礼让行人中新大道与和旭路交口"},{"KKBH":"728031003000","HPHM":"津NGW617","JGSK":"2021-04-01 09:03:58.648","CDBH":"5","XSFX":"由北向南","XSFXDM":"4","KKMC":"动漫中路与文二路交口"},{"KKBH":"720571004000","HPHM":"冀B6B7U1","JGSK":"2021-04-01 09:03:58.679","CDBH":"3","XSFX":"由西向东","XSFXDM":"2","KKMC":"动漫东路与动漫中路交口"},{"KKBH":"610271009","HPHM":"津KXN266","JGSK":"2021-04-01 09:03:58.745","CDBH":"8","XSFX":"由南向北","XSFXDM":"3","KKMC":"中新大道与泰七路交口"},{"KKBH":"610276124","HPHM":"车牌","JGSK":"2021-04-01 09:03:58.776","CDBH":"11","XSFX":"由北向南","XSFXDM":"4","KKMC":"中新大道与中生大道交口"},{"KKBH":"610271009","HPHM":"津KXN266","JGSK":"2021-04-01 09:03:58.824","CDBH":"8","XSFX":"由南向北","XSFXDM":"3","KKMC":"中新大道与泰七路交口"},{"KKBH":"610261005000","HPHM":"津ASB108","JGSK":"2021-04-01 09:03:58.841","CDBH":"2","XSFX":"由南向北","XSFXDM":"3","KKMC":"中生大道与静湖西路（南侧）"},{"KKBH":"7205610020000","HPHM":"津AU6635","JGSK":"2021-04-01 09:03:58.873","CDBH":"1","XSFX":"由东向西","XSFXDM":"1","KKMC":"动漫北路与文三路交口正向"},{"KKBH":"7208910030000","HPHM":"车牌","JGSK":"2021-04-01 09:03:58.944","CDBH":"3","XSFX":"由东向西","XSFXDM":"1","KKMC":"海博道与安正路交口正向"},{"KKBH":"610391008","HPHM":"辽K18H02","JGSK":"2021-04-01 09:03:59.003","CDBH":"1","XSFX":"由东向西","XSFXDM":"1","KKMC":"和韵路与和旭路交口"},{"KKBH":"728031002000","HPHM":"津DYU101","JGSK":"2021-04-01 09:03:59.189","CDBH":"7","XSFX":"由北向南","XSFXDM":"4","KKMC":"动漫中路与文一路交口"},{"KKBH":"720901002000","HPHM":"津RAU039","JGSK":"2021-04-01 09:03:59.224","CDBH":"11","XSFX":"由北向南","XSFXDM":"4","KKMC":"玉林道与安正路交口"},{"KKBH":"610276125","HPHM":"津MYF298","JGSK":"2021-04-01 09:03:59.226","CDBH":"8","XSFX":"由北向南","XSFXDM":"4","KKMC":"中新大道与和顺路交口"},{"KKBH":"610256113","HPHM":"津ADB5587","JGSK":"2021-04-01 09:03:59.239","CDBH":"8","XSFX":"由北向南","XSFXDM":"4","KKMC":"中天大道与和风路交口"},{"KKBH":"7280310060000","HPHM":"冀D68E89","JGSK":"2021-04-01 09:03:59.265","CDBH":"3","XSFX":"由西向东","XSFXDM":"2","KKMC":"动漫中路与文三路交口正向"},{"KKBH":"610276125","HPHM":"冀BK838H","JGSK":"2021-04-01 09:03:59.315","CDBH":"5","XSFX":"由南向北","XSFXDM":"3","KKMC":"中新大道与和顺路交口"},{"KKBH":"610276126","HPHM":"津ADH7372","JGSK":"2021-04-01 09:03:59.326","CDBH":"5","XSFX":"由南向北","XSFXDM":"3","KKMC":"中新大道与和意路交口"},{"KKBH":"610256112","HPHM":"津JJY689","JGSK":"2021-04-01 09:03:59.356","CDBH":"11","XSFX":"由北向南","XSFXDM":"4","KKMC":"中天大道与中津大道交口"},{"KKBH":"610276124","HPHM":"津ADP8590","JGSK":"2021-04-01 09:03:59.387","CDBH":"7","XSFX":"由南向北","XSFXDM":"3","KKMC":"中新大道与中生大道交口"},{"KKBH":"720891008000","HPHM":"津RJ9579","JGSK":"2021-04-01 09:03:59.388","CDBH":"13","XSFX":"由北向南","XSFXDM":"4","KKMC":"海博道与荣盛路交口"},{"KKBH":"610256115","HPHM":"津AY2296","JGSK":"2021-04-01 09:03:59.418","CDBH":"10","XSFX":"由北向南","XSFXDM":"4","KKMC":"中天大道与中生大道交口"},{"KKBH":"610256112","HPHM":"津AUC368","JGSK":"2021-04-01 09:03:59.443","CDBH":"10","XSFX":"由北向南","XSFXDM":"4","KKMC":"中天大道与中津大道交口"},{"KKBH":"610261004000","HPHM":"京N82802","JGSK":"2021-04-01 09:03:59.493","CDBH":"3","XSFX":"由南向北","XSFXDM":"3","KKMC":"中生大道与静湖西路（北侧）"},{"KKBH":"7205410040000","HPHM":"津ADG7363","JGSK":"2021-04-01 09:03:59.522","CDBH":"3","XSFX":"由西向东","XSFXDM":"2","KKMC":"动漫环路东与动漫中路交口正向"},{"KKBH":"610271008","HPHM":"津AY1872","JGSK":"2021-04-01 09:03:59.528","CDBH":"5","XSFX":"由北向南","XSFXDM":"4","KKMC":"中新大道与航母主题公园支路交口"},{"KKBH":"720571004000","HPHM":"冀B9HT76","JGSK":"2021-04-01 09:03:59.616","CDBH":"1","XSFX":"由东向西","XSFXDM":"1","KKMC":"动漫东路与动漫中路交口"},{"KKBH":"610276125","HPHM":"冀F166RZ","JGSK":"2021-04-01 09:03:59.691","CDBH":"7","XSFX":"由北向南","XSFXDM":"4","KKMC":"中新大道与和顺路交口"},{"KKBH":"610401004","HPHM":"津GMR508","JGSK":"2021-04-01 09:03:59.94","CDBH":"12","XSFX":"由北向南","XSFXDM":"4","KKMC":"和畅路与和风路交口"},{"KKBH":"7208710020000","HPHM":"津A7C568","JGSK":"2021-04-01 09:04:00.015","CDBH":"6","XSFX":"由南向北","XSFXDM":"3","KKMC":"安正路与芳菲路交口正向"},{"KKBH":"610256115","HPHM":"津C5A8D3","JGSK":"2021-04-01 09:04:00.02","CDBH":"2","XSFX":"由东向西","XSFXDM":"1","KKMC":"中天大道与中生大道交口"},{"KKBH":"610256114","HPHM":"津JFB367","JGSK":"2021-04-01 09:04:00.09","CDBH":"1","XSFX":"由西向东","XSFXDM":"2","KKMC":"中天大道与和旭路交口"},{"KKBH":"720881002000","HPHM":"豫JJG090","JGSK":"2021-04-01 09:04:00.097","CDBH":"7","XSFX":"由西向东","XSFXDM":"2","KKMC":"海旭道与安正路交口"},{"KKBH":"610261003000","HPHM":"津C933F7","JGSK":"2021-04-01 09:04:00.115","CDBH":"11","XSFX":"由东向西","XSFXDM":"1","KKMC":"中生大道与静湖南路交口"},{"KKBH":"610251001","HPHM":"冀B2F93H","JGSK":"2021-04-01 09:04:00.181","CDBH":"2","XSFX":"由东向西","XSFXDM":"1","KKMC":"中天大道与和畅路交口"},{"KKBH":"610256113","HPHM":"津AY2330","JGSK":"2021-04-01 09:04:00.19","CDBH":"1","XSFX":"由西向东","XSFXDM":"2","KKMC":"中天大道与和风路交口"},{"KKBH":"720541004000","HPHM":"津A5Y780","JGSK":"2021-04-01 09:04:00.27","CDBH":"2","XSFX":"由东向西","XSFXDM":"1","KKMC":"动漫环路东与动漫中路交口"},{"KKBH":"610271009","HPHM":"皖NCE589","JGSK":"2021-04-01 09:04:00.333","CDBH":"7","XSFX":"由南向北","XSFXDM":"3","KKMC":"中新大道与泰七路交口"},{"KKBH":"610276124","HPHM":"津JMN555","JGSK":"2021-04-01 09:04:00.346","CDBH":"8","XSFX":"由南向北","XSFXDM":"3","KKMC":"中新大道与中生大道交口"},{"KKBH":"610256113","HPHM":"冀BR906S","JGSK":"2021-04-01 09:04:00.348","CDBH":"2","XSFX":"由西向东","XSFXDM":"2","KKMC":"中天大道与和风路交口"},{"KKBH":"7208610020000","HPHM":"鲁NND913","JGSK":"2021-04-01 09:04:00.441","CDBH":"5","XSFX":"由西向东","XSFXDM":"2","KKMC":"海晨道与安正路交口正向"},{"KKBH":"610391008","HPHM":"津HHS606","JGSK":"2021-04-01 09:04:00.516","CDBH":"1","XSFX":"由东向西","XSFXDM":"1","KKMC":"和韵路与和旭路交口"},{"KKBH":"610276124","HPHM":"津RMC605","JGSK":"2021-04-01 09:04:00.527","CDBH":"8","XSFX":"由南向北","XSFXDM":"3","KKMC":"中新大道与中生大道交口"},{"KKBH":"610256111","HPHM":"津A09818D","JGSK":"2021-04-01 09:04:00.53","CDBH":"8","XSFX":"由北向南","XSFXDM":"4","KKMC":"中天大道与和惠路交口"},{"KKBH":"720861003000","HPHM":"津A7S994","JGSK":"2021-04-01 09:04:00.57","CDBH":"2","XSFX":"由东向西","XSFXDM":"1","KKMC":"海晨道与安明路交口"},{"KKBH":"610266117","HPHM":"鲁J626N1","JGSK":"2021-04-01 09:04:00.623","CDBH":"5","XSFX":"由西向东","XSFXDM":"2","KKMC":"中生大道与和韵路交口"},{"KKBH":"610391007","HPHM":"黑A135BJ","JGSK":"2021-04-01 09:04:00.631","CDBH":"2","XSFX":"由东向西","XSFXDM":"1","KKMC":"和韵路与和风路交口"},{"KKBH":"610271009","HPHM":"津DLS602","JGSK":"2021-04-01 09:04:00.683","CDBH":"8","XSFX":"由南向北","XSFXDM":"3","KKMC":"中新大道与泰七路交口"},{"KKBH":"610276126","HPHM":"津C78W52","JGSK":"2021-04-01 09:04:00.74","CDBH":"8","XSFX":"由北向南","XSFXDM":"4","KKMC":"中新大道与和意路交口"},{"KKBH":"610256114","HPHM":"津A2A836","JGSK":"2021-04-01 09:04:00.767","CDBH":"4","XSFX":"由南向北","XSFXDM":"3","KKMC":"中天大道与和旭路交口"},{"KKBH":"7208910040000","HPHM":"车牌","JGSK":"2021-04-01 09:04:00.772","CDBH":"4","XSFX":"由西向东","XSFXDM":"2","KKMC":"海博道与安平路交口正向"},{"KKBH":"610261004000","HPHM":"冀GQ8118","JGSK":"2021-04-01 09:04:00.856","CDBH":"2","XSFX":"由南向北","XSFXDM":"3","KKMC":"中生大道与静湖西路（北侧）"},{"KKBH":"610266118","HPHM":"津KWZ882","JGSK":"2021-04-01 09:04:00.885","CDBH":"5","XSFX":"由西向东","XSFXDM":"2","KKMC":"中生大道与和畅路交口"},{"KKBH":"610256113","HPHM":"津A5F731","JGSK":"2021-04-01 09:04:00.985","CDBH":"5","XSFX":"由南向北","XSFXDM":"3","KKMC":"中天大道与和风路交口"},{"KKBH":"610271009","HPHM":"津DLS602","JGSK":"2021-04-01 09:04:01.065","CDBH":"8","XSFX":"由南向北","XSFXDM":"3","KKMC":"中新大道与泰七路交口"},{"KKBH":"7208910030000","HPHM":"车牌","JGSK":"2021-04-01 09:04:01.142","CDBH":"1","XSFX":"由东向西","XSFXDM":"1","KKMC":"海博道与安正路交口正向"},{"KKBH":"610271008","HPHM":"津RAE257","JGSK":"2021-04-01 09:04:01.177","CDBH":"2","XSFX":"由南向北","XSFXDM":"3","KKMC":"中新大道与航母主题公园支路交口"},{"KKBH":"6102610030000","HPHM":"豫A5E8F1","JGSK":"2021-04-01 09:04:01.194","CDBH":"7","XSFX":"由北向南","XSFXDM":"4","KKMC":"中生大道与静湖南路交口正向"},{"KKBH":"610276126","HPHM":"冀BD2303","JGSK":"2021-04-01 09:04:01.262","CDBH":"7","XSFX":"由北向南","XSFXDM":"4","KKMC":"中新大道与和意路交口"},{"KKBH":"7208610020000","HPHM":"津RZM840","JGSK":"2021-04-01 09:04:01.343","CDBH":"4","XSFX":"由西向东","XSFXDM":"2","KKMC":"海晨道与安正路交口正向"},{"KKBH":"610271009","HPHM":"皖NCE589","JGSK":"2021-04-01 09:04:01.386","CDBH":"7","XSFX":"由南向北","XSFXDM":"3","KKMC":"中新大道与泰七路交口"},{"KKBH":"610256111","HPHM":"津HK3063","JGSK":"2021-04-01 09:04:01.397","CDBH":"1","XSFX":"由西向东","XSFXDM":"2","KKMC":"中天大道与和惠路交口"},{"KKBH":"728031003000","HPHM":"沪C4WJ93","JGSK":"2021-04-01 09:04:01.465","CDBH":"4","XSFX":"由南向北","XSFXDM":"3","KKMC":"动漫中路与文二路交口"},{"KKBH":"7208810020000","HPHM":"车牌","JGSK":"2021-04-01 09:04:01.555","CDBH":"7","XSFX":"由西向东","XSFXDM":"2","KKMC":"海旭道与安正路交口正向"},{"KKBH":"7208710020000","HPHM":"津AZG912","JGSK":"2021-04-01 09:04:01.742","CDBH":"5","XSFX":"由南向北","XSFXDM":"3","KKMC":"安正路与芳菲路交口正向"},{"KKBH":"610256116","HPHM":"津RWP202","JGSK":"2021-04-01 09:04:01.813","CDBH":"4","XSFX":"由西向东","XSFXDM":"2","KKMC":"中天大道与和顺路交口"},{"KKBH":"610256113","HPHM":"车牌","JGSK":"2021-04-01 09:04:01.837","CDBH":"4","XSFX":"由南向北","XSFXDM":"3","KKMC":"中天大道与和风路交口"},{"KKBH":"7205710020000","HPHM":"车牌","JGSK":"2021-04-01 09:04:01.92","CDBH":"5","XSFX":"由北向南","XSFXDM":"4","KKMC":"动漫东路与文二路交口正向"},{"KKBH":"720901002000","HPHM":"车牌","JGSK":"2021-04-01 09:04:01.924","CDBH":"1","XSFX":"由东向西","XSFXDM":"1","KKMC":"玉林道与安正路交口"},{"KKBH":"610256115","HPHM":"津MD9595","JGSK":"2021-04-01 09:04:01.978","CDBH":"10","XSFX":"由北向南","XSFXDM":"4","KKMC":"中天大道与中生大道交口"},{"KKBH":"610276124","HPHM":"车牌","JGSK":"2021-04-01 09:04:02.02","CDBH":"7","XSFX":"由南向北","XSFXDM":"3","KKMC":"中新大道与中生大道交口"},{"KKBH":"7209010020000","HPHM":"津MHC685","JGSK":"2021-04-01 09:04:02.026","CDBH":"8","XSFX":"由南向北","XSFXDM":"3","KKMC":"玉林道与安正路交口正向"},{"KKBH":"610391007","HPHM":"津GCS910","JGSK":"2021-04-01 09:04:02.035","CDBH":"12","XSFX":"由北向南","XSFXDM":"4","KKMC":"和韵路与和风路交口"},{"KKBH":"720861002000","HPHM":"黑KX2999","JGSK":"2021-04-01 09:04:02.094","CDBH":"8","XSFX":"由南向北","XSFXDM":"3","KKMC":"海晨道与安正路交口"},{"KKBH":"610256113","HPHM":"粤GUS211","JGSK":"2021-04-01 09:04:02.15","CDBH":"8","XSFX":"由北向南","XSFXDM":"4","KKMC":"中天大道与和风路交口"},{"KKBH":"6102610040000","HPHM":"津RMJ550","JGSK":"2021-04-01 09:04:02.162","CDBH":"3","XSFX":"由南向北","XSFXDM":"3","KKMC":"中生大道与静湖西路（北侧）正向"},{"KKBH":"610276124","HPHM":"津MZK819","JGSK":"2021-04-01 09:04:02.187","CDBH":"7","XSFX":"由南向北","XSFXDM":"3","KKMC":"中新大道与中生大道交口"},{"KKBH":"6102610040000","HPHM":"津RGJ966","JGSK":"2021-04-01 09:04:02.214","CDBH":"6","XSFX":"由北向南","XSFXDM":"4","KKMC":"中生大道与静湖西路（北侧）正向"},{"KKBH":"610256112","HPHM":"冀G6329L","JGSK":"2021-04-01 09:04:02.229","CDBH":"9","XSFX":"由南向北","XSFXDM":"3","KKMC":"中天大道与中津大道交口"},{"KKBH":"720891003000","HPHM":"津AU8533","JGSK":"2021-04-01 09:04:02.293","CDBH":"7","XSFX":"由南向北","XSFXDM":"3","KKMC":"海博道与安正路交口"},{"KKBH":"610266118","HPHM":"津MKT925","JGSK":"2021-04-01 09:04:02.334","CDBH":"10","XSFX":"由北向南","XSFXDM":"4","KKMC":"中生大道与和畅路交口"},{"KKBH":"720571004000","HPHM":"津H19396","JGSK":"2021-04-01 09:04:02.336","CDBH":"2","XSFX":"由东向西","XSFXDM":"1","KKMC":"动漫东路与动漫中路交口"},{"KKBH":"728031006000","HPHM":"津RVJ070","JGSK":"2021-04-01 09:04:02.342","CDBH":"3","XSFX":"由西向东","XSFXDM":"2","KKMC":"动漫中路与文三路交口"},{"KKBH":"610256112","HPHM":"津A3E397","JGSK":"2021-04-01 09:04:02.397","CDBH":"10","XSFX":"由北向南","XSFXDM":"4","KKMC":"中天大道与中津大道交口"},{"KKBH":"720881002000","HPHM":"车牌","JGSK":"2021-04-01 09:04:02.467","CDBH":"12","XSFX":"由北向南","XSFXDM":"4","KKMC":"海旭道与安正路交口"},{"KKBH":"610276125","HPHM":"津MYF298","JGSK":"2021-04-01 09:04:02.488","CDBH":"8","XSFX":"由北向南","XSFXDM":"4","KKMC":"中新大道与和顺路交口"},{"KKBH":"610276125","HPHM":"冀F166RZ","JGSK":"2021-04-01 09:04:02.489","CDBH":"7","XSFX":"由北向南","XSFXDM":"4","KKMC":"中新大道与和顺路交口"},{"KKBH":"610276126","HPHM":"津A9D836","JGSK":"2021-04-01 09:04:02.582","CDBH":"4","XSFX":"由南向北","XSFXDM":"3","KKMC":"中新大道与和意路交口"},{"KKBH":"610256115","HPHM":"鲁M868S6","JGSK":"2021-04-01 09:04:02.592","CDBH":"3","XSFX":"由东向西","XSFXDM":"1","KKMC":"中天大道与中生大道交口"},{"KKBH":"610276124","HPHM":"豫R9876S","JGSK":"2021-04-01 09:04:02.665","CDBH":"8","XSFX":"由南向北","XSFXDM":"3","KKMC":"中新大道与中生大道交口"},{"KKBH":"7205710010000","HPHM":"辽BQ91W5","JGSK":"2021-04-01 09:04:02.711","CDBH":"5","XSFX":"由北向南","XSFXDM":"4","KKMC":"动漫东路与文一路交口正向"},{"KKBH":"610271008","HPHM":"津C2E395","JGSK":"2021-04-01 09:04:02.712","CDBH":"4","XSFX":"由北向南","XSFXDM":"4","KKMC":"中新大道与航母主题公园支路交口"},{"KKBH":"720541002000","HPHM":"津HLE157","JGSK":"2021-04-01 09:04:02.822","CDBH":"2","XSFX":"由东向西","XSFXDM":"1","KKMC":"动漫环路西与动漫中路交口"},{"KKBH":"7205410020000","HPHM":"冀B6A0X1","JGSK":"2021-04-01 09:04:02.926","CDBH":"3","XSFX":"由西向东","XSFXDM":"2","KKMC":"动漫环路西与动漫中路交口正向"},{"KKBH":"7280310030000","HPHM":"吉JKV722","JGSK":"2021-04-01 09:04:03.023","CDBH":"3","XSFX":"由南向北","XSFXDM":"3","KKMC":"动漫中路与文二路交口正向"},{"KKBH":"7208910050000","HPHM":"黑A3Q5L0","JGSK":"2021-04-01 09:04:03.064","CDBH":"7","XSFX":"由西向东","XSFXDM":"2","KKMC":"海博道与安明路交口正向"},{"KKBH":"610276124","HPHM":"津G23599","JGSK":"2021-04-01 09:04:03.089","CDBH":"10","XSFX":"由北向南","XSFXDM":"4","KKMC":"中新大道与中生大道交口"},{"KKBH":"610256113","HPHM":"津D83325","JGSK":"2021-04-01 09:04:03.154","CDBH":"7","XSFX":"由北向南","XSFXDM":"4","KKMC":"中天大道与和风路交口"},{"KKBH":"610256112","HPHM":"津ADB3210","JGSK":"2021-04-01 09:04:03.162","CDBH":"1","XSFX":"由东向西","XSFXDM":"1","KKMC":"中天大道与中津大道交口"},{"KKBH":"720861002000","HPHM":"津C619C1","JGSK":"2021-04-01 09:04:03.203","CDBH":"11","XSFX":"由北向南","XSFXDM":"4","KKMC":"海晨道与安正路交口"},{"KKBH":"720891004000","HPHM":"车牌","JGSK":"2021-04-01 09:04:03.239","CDBH":"5","XSFX":"由西向东","XSFXDM":"2","KKMC":"海博道与安平路交口"},{"KKBH":"720571004000","HPHM":"冀AB91H8","JGSK":"2021-04-01 09:04:03.293","CDBH":"1","XSFX":"由东向西","XSFXDM":"1","KKMC":"动漫东路与动漫中路交口"},{"KKBH":"610276126","HPHM":"津C5P565","JGSK":"2021-04-01 09:04:03.294","CDBH":"7","XSFX":"由北向南","XSFXDM":"4","KKMC":"中新大道与和意路交口"},{"KKBH":"720901002000","HPHM":"京A3PG93","JGSK":"2021-04-01 09:04:03.303","CDBH":"10","XSFX":"由北向南","XSFXDM":"4","KKMC":"玉林道与安正路交口"},{"KKBH":"7205710040000","HPHM":"津GSH615","JGSK":"2021-04-01 09:04:03.324","CDBH":"3","XSFX":"由西向东","XSFXDM":"2","KKMC":"动漫东路与动漫中路交口正向"},{"KKBH":"610256113","HPHM":"冀AM815E","JGSK":"2021-04-01 09:04:03.353","CDBH":"8","XSFX":"由北向南","XSFXDM":"4","KKMC":"中天大道与和风路交口"},{"KKBH":"610271008","HPHM":"津RAE257","JGSK":"2021-04-01 09:04:03.359","CDBH":"2","XSFX":"由南向北","XSFXDM":"3","KKMC":"中新大道与航母主题公园支路交口"},{"KKBH":"711","HPHM":"津BN0598","JGSK":"2021-04-01 09:04:03.36","CDBH":"8","XSFX":"由北向南","XSFXDM":"4","KKMC":"不礼让行人中新大道与和旭路交口"},{"KKBH":"720871002000","HPHM":"冀J7GL99","JGSK":"2021-04-01 09:04:03.367","CDBH":"5","XSFX":"由南向北","XSFXDM":"3","KKMC":"安正路与芳菲路交口"},{"KKBH":"728031003000","HPHM":"津JDS876","JGSK":"2021-04-01 09:04:03.463","CDBH":"4","XSFX":"由南向北","XSFXDM":"3","KKMC":"动漫中路与文二路交口"},{"KKBH":"610276124","HPHM":"津DDD627","JGSK":"2021-04-01 09:04:03.467","CDBH":"8","XSFX":"由南向北","XSFXDM":"3","KKMC":"中新大道与中生大道交口"},{"KKBH":"610256113","HPHM":"津NLM616","JGSK":"2021-04-01 09:04:03.591","CDBH":"6","XSFX":"由南向北","XSFXDM":"3","KKMC":"中天大道与和风路交口"},{"KKBH":"7208910050000","HPHM":"津NAB911","JGSK":"2021-04-01 09:04:03.621","CDBH":"6","XSFX":"由西向东","XSFXDM":"2","KKMC":"海博道与安明路交口正向"},{"KKBH":"720871002000","HPHM":"津A7C568","JGSK":"2021-04-01 09:04:03.765","CDBH":"6","XSFX":"由南向北","XSFXDM":"3","KKMC":"安正路与芳菲路交口"},{"KKBH":"610256112","HPHM":"津DMV862","JGSK":"2021-04-01 09:04:03.767","CDBH":"2","XSFX":"由东向西","XSFXDM":"1","KKMC":"中天大道与中津大道交口"},{"KKBH":"720911002000","HPHM":"湘JC881N","JGSK":"2021-04-01 09:04:03.799","CDBH":"8","XSFX":"由南向北","XSFXDM":"3","KKMC":"美林道与安正路交口"},{"KKBH":"610256115","HPHM":"鄂A367QV","JGSK":"2021-04-01 09:04:03.813","CDBH":"10","XSFX":"由北向南","XSFXDM":"4","KKMC":"中天大道与中生大道交口"},{"KKBH":"610256113","HPHM":"冀BR906S","JGSK":"2021-04-01 09:04:03.883","CDBH":"2","XSFX":"由西向东","XSFXDM":"2","KKMC":"中天大道与和风路交口"},{"KKBH":"7205410020000","HPHM":"津A7D526","JGSK":"2021-04-01 09:04:04.083","CDBH":"1","XSFX":"由东向西","XSFXDM":"1","KKMC":"动漫环路西与动漫中路交口正向"},{"KKBH":"610391007","HPHM":"苏E9BJ95","JGSK":"2021-04-01 09:04:04.145","CDBH":"8","XSFX":"由南向北","XSFXDM":"3","KKMC":"和韵路与和风路交口"},{"KKBH":"610271008","HPHM":"津JQQ315","JGSK":"2021-04-01 09:04:04.17","CDBH":"4","XSFX":"由北向南","XSFXDM":"4","KKMC":"中新大道与航母主题公园支路交口"},{"KKBH":"610256114","HPHM":"车牌","JGSK":"2021-04-01 09:04:04.203","CDBH":"5","XSFX":"由南向北","XSFXDM":"3","KKMC":"中天大道与和旭路交口"},{"KKBH":"720881002000","HPHM":"津GTZ096","JGSK":"2021-04-01 09:04:04.238","CDBH":"10","XSFX":"由南向北","XSFXDM":"3","KKMC":"海旭道与安正路交口"},{"KKBH":"610266117","HPHM":"津AU6612","JGSK":"2021-04-01 09:04:04.266","CDBH":"6","XSFX":"由西向东","XSFXDM":"2","KKMC":"中生大道与和韵路交口"},{"KKBH":"610256113","HPHM":"津DFF955","JGSK":"2021-04-01 09:04:04.284","CDBH":"7","XSFX":"由北向南","XSFXDM":"4","KKMC":"中天大道与和风路交口"},{"KKBH":"610256115","HPHM":"津RBD465","JGSK":"2021-04-01 09:04:04.343","CDBH":"9","XSFX":"由南向北","XSFXDM":"3","KKMC":"中天大道与中生大道交口"},{"KKBH":"610276124","HPHM":"津ADK6176","JGSK":"2021-04-01 09:04:04.347","CDBH":"7","XSFX":"由南向北","XSFXDM":"3","KKMC":"中新大道与中生大道交口"},{"KKBH":"720541004000","HPHM":"津ADG7363","JGSK":"2021-04-01 09:04:04.424","CDBH":"3","XSFX":"由西向东","XSFXDM":"2","KKMC":"动漫环路东与动漫中路交口"},{"KKBH":"610256111","HPHM":"津HK3063","JGSK":"2021-04-01 09:04:04.447","CDBH":"1","XSFX":"由西向东","XSFXDM":"2","KKMC":"中天大道与和惠路交口"},{"KKBH":"7208710020000","HPHM":"鲁VE2N55","JGSK":"2021-04-01 09:04:04.592","CDBH":"6","XSFX":"由南向北","XSFXDM":"3","KKMC":"安正路与芳菲路交口正向"},{"KKBH":"610256114","HPHM":"车牌","JGSK":"2021-04-01 09:04:04.603","CDBH":"5","XSFX":"由南向北","XSFXDM":"3","KKMC":"中天大道与和旭路交口"},{"KKBH":"610276126","HPHM":"津C78W52","JGSK":"2021-04-01 09:04:04.622","CDBH":"8","XSFX":"由北向南","XSFXDM":"4","KKMC":"中新大道与和意路交口"},{"KKBH":"610276126","HPHM":"蒙DHZ751","JGSK":"2021-04-01 09:04:04.643","CDBH":"7","XSFX":"由北向南","XSFXDM":"4","KKMC":"中新大道与和意路交口"},{"KKBH":"610391007","HPHM":"黑A135BJ","JGSK":"2021-04-01 09:04:04.789","CDBH":"3","XSFX":"由东向西","XSFXDM":"1","KKMC":"和韵路与和风路交口"},{"KKBH":"610401004","HPHM":"津A6D926","JGSK":"2021-04-01 09:04:04.814","CDBH":"12","XSFX":"由北向南","XSFXDM":"4","KKMC":"和畅路与和风路交口"},{"KKBH":"610276124","HPHM":"津HY6809","JGSK":"2021-04-01 09:04:04.842","CDBH":"8","XSFX":"由南向北","XSFXDM":"3","KKMC":"中新大道与中生大道交口"},{"KKBH":"720881002000","HPHM":"车牌","JGSK":"2021-04-01 09:04:04.871","CDBH":"12","XSFX":"由北向南","XSFXDM":"4","KKMC":"海旭道与安正路交口"},{"KKBH":"610271010","HPHM":"津G90388","JGSK":"2021-04-01 09:04:04.928","CDBH":"5","XSFX":"由南向北","XSFXDM":"3","KKMC":"中新大道与华五路交口"},{"KKBH":"610276124","HPHM":"苏B8EX30","JGSK":"2021-04-01 09:04:05.007","CDBH":"7","XSFX":"由南向北","XSFXDM":"3","KKMC":"中新大道与中生大道交口"},{"KKBH":"7280310020000","HPHM":"津D60616","JGSK":"2021-04-01 09:04:05.086","CDBH":"5","XSFX":"由南向北","XSFXDM":"3","KKMC":"动漫中路与文一路交口正向"},{"KKBH":"610271009","HPHM":"津RMS999","JGSK":"2021-04-01 09:04:05.092","CDBH":"10","XSFX":"由北向南","XSFXDM":"4","KKMC":"中新大道与泰七路交口"},{"KKBH":"7208810020000","HPHM":"津ND5392","JGSK":"2021-04-01 09:04:05.103","CDBH":"13","XSFX":"由北向南","XSFXDM":"4","KKMC":"海旭道与安正路交口正向"},{"KKBH":"7209010020000","HPHM":"冀J2V9X6","JGSK":"2021-04-01 09:04:05.114","CDBH":"8","XSFX":"由南向北","XSFXDM":"3","KKMC":"玉林道与安正路交口正向"},{"KKBH":"610266117","HPHM":"鲁RVA536","JGSK":"2021-04-01 09:04:05.187","CDBH":"1","XSFX":"由东向西","XSFXDM":"1","KKMC":"中生大道与和韵路交口"},{"KKBH":"610256112","HPHM":"津HUP123","JGSK":"2021-04-01 09:04:05.202","CDBH":"1","XSFX":"由东向西","XSFXDM":"1","KKMC":"中天大道与中津大道交口"},{"KKBH":"720871002000","HPHM":"津NJY602","JGSK":"2021-04-01 09:04:05.23","CDBH":"3","XSFX":"由西向东","XSFXDM":"2","KKMC":"安正路与芳菲路交口"},{"KKBH":"610271009","HPHM":"冀B5NA19","JGSK":"2021-04-01 09:04:05.251","CDBH":"11","XSFX":"由北向南","XSFXDM":"4","KKMC":"中新大道与泰七路交口"},{"KKBH":"610276125","HPHM":"津A7Q428","JGSK":"2021-04-01 09:04:05.428","CDBH":"7","XSFX":"由北向南","XSFXDM":"4","KKMC":"中新大道与和顺路交口"},{"KKBH":"7208910060000","HPHM":"吉B9C0D1","JGSK":"2021-04-01 09:04:05.498","CDBH":"3","XSFX":"由东向西","XSFXDM":"1","KKMC":"海博道与永盛路交口正向"},{"KKBH":"610251001","HPHM":"冀B2F93H","JGSK":"2021-04-01 09:04:05.53","CDBH":"2","XSFX":"由东向西","XSFXDM":"1","KKMC":"中天大道与和畅路交口"},{"KKBH":"610271008","HPHM":"津C2E395","JGSK":"2021-04-01 09:04:05.544","CDBH":"4","XSFX":"由北向南","XSFXDM":"4","KKMC":"中新大道与航母主题公园支路交口"},{"KKBH":"720901002000","HPHM":"津QC0295","JGSK":"2021-04-01 09:04:05.563","CDBH":"1","XSFX":"由东向西","XSFXDM":"1","KKMC":"玉林道与安正路交口"},{"KKBH":"610256115","HPHM":"津MH3767","JGSK":"2021-04-01 09:04:05.592","CDBH":"3","XSFX":"由东向西","XSFXDM":"1","KKMC":"中天大道与中生大道交口"},{"KKBH":"610266117","HPHM":"津GE0922","JGSK":"2021-04-01 09:04:05.715","CDBH":"3","XSFX":"由东向西","XSFXDM":"1","KKMC":"中生大道与和韵路交口"},{"KKBH":"720881004000","HPHM":"津RQE762","JGSK":"2021-04-01 09:04:05.716","CDBH":"1","XSFX":"由东向西","XSFXDM":"1","KKMC":"海旭道与永盛路交口"},{"KKBH":"720571004000","HPHM":"津JEC050","JGSK":"2021-04-01 09:04:05.774","CDBH":"1","XSFX":"由东向西","XSFXDM":"1","KKMC":"动漫东路与动漫中路交口"},{"KKBH":"610266118","HPHM":"蒙A071MF","JGSK":"2021-04-01 09:04:05.797","CDBH":"10","XSFX":"由北向南","XSFXDM":"4","KKMC":"中生大道与和畅路交口"},{"KKBH":"610276124","HPHM":"津H85554","JGSK":"2021-04-01 09:04:05.862","CDBH":"8","XSFX":"由南向北","XSFXDM":"3","KKMC":"中新大道与中生大道交口"},{"KKBH":"720891004000","HPHM":"津A3G386","JGSK":"2021-04-01 09:04:05.876","CDBH":"4","XSFX":"由西向东","XSFXDM":"2","KKMC":"海博道与安平路交口"},{"KKBH":"7208810020000","HPHM":"津RC1360","JGSK":"2021-04-01 09:04:05.915","CDBH":"3","XSFX":"由东向西","XSFXDM":"1","KKMC":"海旭道与安正路交口正向"},{"KKBH":"610266118","HPHM":"津KWZ882","JGSK":"2021-04-01 09:04:06.019","CDBH":"6","XSFX":"由西向东","XSFXDM":"2","KKMC":"中生大道与和畅路交口"},{"KKBH":"720861003000","HPHM":"京A5LY78","JGSK":"2021-04-01 09:04:06.057","CDBH":"10","XSFX":"由北向南","XSFXDM":"4","KKMC":"海晨道与安明路交口"},{"KKBH":"610401004","HPHM":"津DBS016","JGSK":"2021-04-01 09:04:06.09","CDBH":"8","XSFX":"由南向北","XSFXDM":"3","KKMC":"和畅路与和风路交口"},{"KKBH":"610256115","HPHM":"津AWA157","JGSK":"2021-04-01 09:04:06.238","CDBH":"10","XSFX":"由北向南","XSFXDM":"4","KKMC":"中天大道与中生大道交口"},{"KKBH":"720871002000","HPHM":"京N0UN18","JGSK":"2021-04-01 09:04:06.24","CDBH":"5","XSFX":"由南向北","XSFXDM":"3","KKMC":"安正路与芳菲路交口"},{"KKBH":"610286127","HPHM":"津AF06912","JGSK":"2021-04-01 09:04:06.25","CDBH":"3","XSFX":"由东向西","XSFXDM":"1","KKMC":"中津大道与和畅路交口"},{"KKBH":"610276126","HPHM":"津C87B53","JGSK":"2021-04-01 09:04:06.26","CDBH":"7","XSFX":"由北向南","XSFXDM":"4","KKMC":"中新大道与和意路交口"},{"KKBH":"610391007","HPHM":"津MLX220","JGSK":"2021-04-01 09:04:06.274","CDBH":"12","XSFX":"由北向南","XSFXDM":"4","KKMC":"和韵路与和风路交口"},{"KKBH":"610256113","HPHM":"津AY2330","JGSK":"2021-04-01 09:04:06.442","CDBH":"1","XSFX":"由西向东","XSFXDM":"2","KKMC":"中天大道与和风路交口"},{"KKBH":"610276126","HPHM":"津C7P811","JGSK":"2021-04-01 09:04:06.488","CDBH":"8","XSFX":"由北向南","XSFXDM":"4","KKMC":"中新大道与和意路交口"},{"KKBH":"610266117","HPHM":"津E16354","JGSK":"2021-04-01 09:04:06.674","CDBH":"2","XSFX":"由东向西","XSFXDM":"1","KKMC":"中生大道与和韵路交口"},{"KKBH":"720911002000","HPHM":"蒙DTA993","JGSK":"2021-04-01 09:04:06.758","CDBH":"8","XSFX":"由南向北","XSFXDM":"3","KKMC":"美林道与安正路交口"},{"KKBH":"7208810020000","HPHM":"冀J345XF","JGSK":"2021-04-01 09:04:06.773","CDBH":"9","XSFX":"由南向北","XSFXDM":"3","KKMC":"海旭道与安正路交口正向"},{"KKBH":"610276126","HPHM":"津C5P565","JGSK":"2021-04-01 09:04:06.807","CDBH":"7","XSFX":"由北向南","XSFXDM":"4","KKMC":"中新大道与和意路交口"},{"KKBH":"610271008","HPHM":"津AY1872","JGSK":"2021-04-01 09:04:06.824","CDBH":"5","XSFX":"由北向南","XSFXDM":"4","KKMC":"中新大道与航母主题公园支路交口"},{"KKBH":"610256112","HPHM":"津MFY667","JGSK":"2021-04-01 09:04:06.87","CDBH":"1","XSFX":"由东向西","XSFXDM":"1","KKMC":"中天大道与中津大道交口"},{"KKBH":"610271008","HPHM":"津JQQ315","JGSK":"2021-04-01 09:04:07.063","CDBH":"4","XSFX":"由北向南","XSFXDM":"4","KKMC":"中新大道与航母主题公园支路交口"},{"KKBH":"610266117","HPHM":"鲁MYE760","JGSK":"2021-04-01 09:04:07.065","CDBH":"5","XSFX":"由西向东","XSFXDM":"2","KKMC":"中生大道与和韵路交口"},{"KKBH":"610266118","HPHM":"津MKT925","JGSK":"2021-04-01 09:04:07.152","CDBH":"10","XSFX":"由北向南","XSFXDM":"4","KKMC":"中生大道与和畅路交口"},{"KKBH":"7280310020000","HPHM":"津C38033","JGSK":"2021-04-01 09:04:07.21","CDBH":"6","XSFX":"由南向北","XSFXDM":"3","KKMC":"动漫中路与文一路交口正向"},{"KKBH":"7208910040000","HPHM":"车牌","JGSK":"2021-04-01 09:04:07.218","CDBH":"5","XSFX":"由西向东","XSFXDM":"2","KKMC":"海博道与安平路交口正向"},{"KKBH":"7208910050000","HPHM":"苏MJ2N96","JGSK":"2021-04-01 09:04:07.237","CDBH":"7","XSFX":"由西向东","XSFXDM":"2","KKMC":"海博道与安明路交口正向"},{"KKBH":"720561002000","HPHM":"津AU6635","JGSK":"2021-04-01 09:04:07.343","CDBH":"1","XSFX":"由东向西","XSFXDM":"1","KKMC":"动漫北路与文三路交口"},{"KKBH":"720571001000","HPHM":"辽BQ91W5","JGSK":"2021-04-01 09:04:07.345","CDBH":"5","XSFX":"由北向南","XSFXDM":"4","KKMC":"动漫东路与文一路交口"},{"KKBH":"610271009","HPHM":"冀B5NA19","JGSK":"2021-04-01 09:04:07.35","CDBH":"11","XSFX":"由北向南","XSFXDM":"4","KKMC":"中新大道与泰七路交口"},{"KKBH":"610276124","HPHM":"津C85J53","JGSK":"2021-04-01 09:04:07.359","CDBH":"1","XSFX":"由东向西","XSFXDM":"1","KKMC":"中新大道与中生大道交口"},{"KKBH":"610256115","HPHM":"津ADQ3011","JGSK":"2021-04-01 09:04:07.426","CDBH":"3","XSFX":"由东向西","XSFXDM":"1","KKMC":"中天大道与中生大道交口"},{"KKBH":"610271009","HPHM":"津RMS999","JGSK":"2021-04-01 09:04:07.43","CDBH":"10","XSFX":"由北向南","XSFXDM":"4","KKMC":"中新大道与泰七路交口"},{"KKBH":"720891004000","HPHM":"车牌","JGSK":"2021-04-01 09:04:07.483","CDBH":"9","XSFX":"由南向北","XSFXDM":"3","KKMC":"海博道与安平路交口"},{"KKBH":"7205710040000","HPHM":"鲁NT10Z0","JGSK":"2021-04-01 09:04:07.486","CDBH":"1","XSFX":"由东向西","XSFXDM":"1","KKMC":"动漫东路与动漫中路交口正向"},{"KKBH":"610256115","HPHM":"津DF1833","JGSK":"2021-04-01 09:04:07.51","CDBH":"6","XSFX":"由西向东","XSFXDM":"2","KKMC":"中天大道与中生大道交口"},{"KKBH":"7208810020000","HPHM":"津A7C568","JGSK":"2021-04-01 09:04:07.566","CDBH":"10","XSFX":"由南向北","XSFXDM":"3","KKMC":"海旭道与安正路交口正向"},{"KKBH":"610276124","HPHM":"晋M7759V","JGSK":"2021-04-01 09:04:07.622","CDBH":"7","XSFX":"由南向北","XSFXDM":"3","KKMC":"中新大道与中生大道交口"},{"KKBH":"610276126","HPHM":"津A9D836","JGSK":"2021-04-01 09:04:07.64","CDBH":"4","XSFX":"由南向北","XSFXDM":"3","KKMC":"中新大道与和意路交口"},{"KKBH":"610251002","HPHM":"冀J799D8","JGSK":"2021-04-01 09:04:07.643","CDBH":"8","XSFX":"由南向北","XSFXDM":"3","KKMC":"中天大道与和睦路交口"},{"KKBH":"610276125","HPHM":"津A7Q428","JGSK":"2021-04-01 09:04:07.682","CDBH":"7","XSFX":"由北向南","XSFXDM":"4","KKMC":"中新大道与和顺路交口"},{"KKBH":"610391007","HPHM":"津ART829","JGSK":"2021-04-01 09:04:07.753","CDBH":"4","XSFX":"由西向东","XSFXDM":"2","KKMC":"和韵路与和风路交口"},{"KKBH":"720571002000","HPHM":"津HQU466","JGSK":"2021-04-01 09:04:07.769","CDBH":"1","XSFX":"由西向东","XSFXDM":"2","KKMC":"动漫东路与文二路交口"},{"KKBH":"610256113","HPHM":"津AD21209","JGSK":"2021-04-01 09:04:07.773","CDBH":"1","XSFX":"由西向东","XSFXDM":"2","KKMC":"中天大道与和风路交口"},{"KKBH":"610391007","HPHM":"津HEZ359","JGSK":"2021-04-01 09:04:07.825","CDBH":"8","XSFX":"由南向北","XSFXDM":"3","KKMC":"和韵路与和风路交口"},{"KKBH":"610256116","HPHM":"津RWP202","JGSK":"2021-04-01 09:04:07.826","CDBH":"4","XSFX":"由西向东","XSFXDM":"2","KKMC":"中天大道与和顺路交口"},{"KKBH":"610256111","HPHM":"车牌","JGSK":"2021-04-01 09:04:07.858","CDBH":"6","XSFX":"由南向北","XSFXDM":"3","KKMC":"中天大道与和惠路交口"},{"KKBH":"720881002000","HPHM":"津CA9077","JGSK":"2021-04-01 09:04:07.902","CDBH":"12","XSFX":"由北向南","XSFXDM":"4","KKMC":"海旭道与安正路交口"},{"KKBH":"610256113","HPHM":"辽MUP307","JGSK":"2021-04-01 09:04:07.91","CDBH":"7","XSFX":"由北向南","XSFXDM":"4","KKMC":"中天大道与和风路交口"},{"KKBH":"610266118","HPHM":"蒙A071MF","JGSK":"2021-04-01 09:04:07.952","CDBH":"11","XSFX":"由北向南","XSFXDM":"4","KKMC":"中生大道与和畅路交口"},{"KKBH":"728031003000","HPHM":"津RKR571","JGSK":"2021-04-01 09:04:08.001","CDBH":"1","XSFX":"由东向西","XSFXDM":"1","KKMC":"动漫中路与文二路交口"},{"KKBH":"720901002000","HPHM":"津MHC685","JGSK":"2021-04-01 09:04:08.004","CDBH":"8","XSFX":"由南向北","XSFXDM":"3","KKMC":"玉林道与安正路交口"},{"KKBH":"610401004","HPHM":"津C8Q061","JGSK":"2021-04-01 09:04:08.075","CDBH":"7","XSFX":"由南向北","XSFXDM":"3","KKMC":"和畅路与和风路交口"},{"KKBH":"720571002000","HPHM":"津C676D8","JGSK":"2021-04-01 09:04:08.081","CDBH":"6","XSFX":"由北向南","XSFXDM":"4","KKMC":"动漫东路与文二路交口"},{"KKBH":"610251001","HPHM":"津B28123","JGSK":"2021-04-01 09:04:08.085","CDBH":"2","XSFX":"由东向西","XSFXDM":"1","KKMC":"中天大道与和畅路交口"},{"KKBH":"720571004000","HPHM":"津GSH615","JGSK":"2021-04-01 09:04:08.113","CDBH":"3","XSFX":"由西向东","XSFXDM":"2","KKMC":"动漫东路与动漫中路交口"},{"KKBH":"720891004000","HPHM":"冀J5633T","JGSK":"2021-04-01 09:04:08.115","CDBH":"6","XSFX":"由西向东","XSFXDM":"2","KKMC":"海博道与安平路交口"},{"KKBH":"610286127","HPHM":"津HJJ662","JGSK":"2021-04-01 09:04:08.169","CDBH":"3","XSFX":"由东向西","XSFXDM":"1","KKMC":"中津大道与和畅路交口"},{"KKBH":"610261003000","HPHM":"豫A5E8F1","JGSK":"2021-04-01 09:04:08.221","CDBH":"16","XSFX":"由北向南","XSFXDM":"4","KKMC":"中生大道与静湖南路交口"},{"KKBH":"610271009","HPHM":"津GVR688","JGSK":"2021-04-01 09:04:08.248","CDBH":"7","XSFX":"由南向北","XSFXDM":"3","KKMC":"中新大道与泰七路交口"},{"KKBH":"7208810020000","HPHM":"津HHS777","JGSK":"2021-04-01 09:04:08.273","CDBH":"12","XSFX":"由北向南","XSFXDM":"4","KKMC":"海旭道与安正路交口正向"},{"KKBH":"610271009","HPHM":"津A07880F","JGSK":"2021-04-01 09:04:08.292","CDBH":"11","XSFX":"由北向南","XSFXDM":"4","KKMC":"中新大道与泰七路交口"},{"KKBH":"7208610030000","HPHM":"陕G5131E","JGSK":"2021-04-01 09:04:08.317","CDBH":"5","XSFX":"由西向东","XSFXDM":"2","KKMC":"海晨道与安明路交口正向"},{"KKBH":"610256113","HPHM":"车牌","JGSK":"2021-04-01 09:04:08.392","CDBH":"4","XSFX":"由南向北","XSFXDM":"3","KKMC":"中天大道与和风路交口"},{"KKBH":"610256113","HPHM":"粤GUS211","JGSK":"2021-04-01 09:04:08.422","CDBH":"8","XSFX":"由北向南","XSFXDM":"4","KKMC":"中天大道与和风路交口"},{"KKBH":"610256115","HPHM":"津A8A715","JGSK":"2021-04-01 09:04:08.434","CDBH":"7","XSFX":"由南向北","XSFXDM":"3","KKMC":"中天大道与中生大道交口"},{"KKBH":"610276126","HPHM":"蒙DHZ751","JGSK":"2021-04-01 09:04:08.487","CDBH":"7","XSFX":"由北向南","XSFXDM":"4","KKMC":"中新大道与和意路交口"},{"KKBH":"610271010","HPHM":"津AY7770","JGSK":"2021-04-01 09:04:08.533","CDBH":"7","XSFX":"由北向南","XSFXDM":"4","KKMC":"中新大道与华五路交口"},{"KKBH":"720891006000","HPHM":"吉B9C0D1","JGSK":"2021-04-01 09:04:08.543","CDBH":"3","XSFX":"由东向西","XSFXDM":"1","KKMC":"海博道与永盛路交口"},{"KKBH":"720871002000","HPHM":"鲁VE2N55","JGSK":"2021-04-01 09:04:08.564","CDBH":"6","XSFX":"由南向北","XSFXDM":"3","KKMC":"安正路与芳菲路交口"},{"KKBH":"610276126","HPHM":"津C7P811","JGSK":"2021-04-01 09:04:08.567","CDBH":"8","XSFX":"由北向南","XSFXDM":"4","KKMC":"中新大道与和意路交口"},{"KKBH":"610271009","HPHM":"津E14200","JGSK":"2021-04-01 09:04:08.613","CDBH":"8","XSFX":"由南向北","XSFXDM":"3","KKMC":"中新大道与泰七路交口"},{"KKBH":"720891003000","HPHM":"车牌","JGSK":"2021-04-01 09:04:08.634","CDBH":"4","XSFX":"由西向东","XSFXDM":"2","KKMC":"海博道与安正路交口"},{"KKBH":"610276124","HPHM":"津RMC605","JGSK":"2021-04-01 09:04:08.661","CDBH":"8","XSFX":"由南向北","XSFXDM":"3","KKMC":"中新大道与中生大道交口"},{"KKBH":"610256113","HPHM":"冀B0Z3Q9","JGSK":"2021-04-01 09:04:08.679","CDBH":"9","XSFX":"由北向南","XSFXDM":"4","KKMC":"中天大道与和风路交口"},{"KKBH":"610256113","HPHM":"冀B0Z3Q9","JGSK":"2021-04-01 09:04:08.68","CDBH":"9","XSFX":"由北向南","XSFXDM":"4","KKMC":"中天大道与和风路交口"},{"KKBH":"610271008","HPHM":"冀BNG233","JGSK":"2021-04-01 09:04:08.764","CDBH":"4","XSFX":"由北向南","XSFXDM":"4","KKMC":"中新大道与航母主题公园支路交口"},{"KKBH":"610391007","HPHM":"苏E9BJ95","JGSK":"2021-04-01 09:04:08.769","CDBH":"9","XSFX":"由南向北","XSFXDM":"3","KKMC":"和韵路与和风路交口"},{"KKBH":"7209010020000","HPHM":"津HJR758","JGSK":"2021-04-01 09:04:08.903","CDBH":"8","XSFX":"由南向北","XSFXDM":"3","KKMC":"玉林道与安正路交口正向"},{"KKBH":"610266117","HPHM":"津HCM716","JGSK":"2021-04-01 09:04:08.958","CDBH":"2","XSFX":"由东向西","XSFXDM":"1","KKMC":"中生大道与和韵路交口"},{"KKBH":"7208610020000","HPHM":"车牌","JGSK":"2021-04-01 09:04:08.962","CDBH":"10","XSFX":"由北向南","XSFXDM":"4","KKMC":"海晨道与安正路交口正向"},{"KKBH":"728031003000","HPHM":"吉JKV722","JGSK":"2021-04-01 09:04:08.979","CDBH":"3","XSFX":"由南向北","XSFXDM":"3","KKMC":"动漫中路与文二路交口"},{"KKBH":"720861002000","HPHM":"鲁NND913","JGSK":"2021-04-01 09:04:09.024","CDBH":"5","XSFX":"由西向东","XSFXDM":"2","KKMC":"海晨道与安正路交口"},{"KKBH":"6071310030000","HPHM":"冀CJQ535","JGSK":"2021-04-01 09:04:09.084","CDBH":"2","XSFX":"由东向西","XSFXDM":"1","KKMC":"中央大道与海旭道交口正向"},{"KKBH":"610401004","HPHM":"津MYJ925","JGSK":"2021-04-01 09:04:09.135","CDBH":"10","XSFX":"由北向南","XSFXDM":"4","KKMC":"和畅路与和风路交口"},{"KKBH":"610256115","HPHM":"车牌","JGSK":"2021-04-01 09:04:09.165","CDBH":"9","XSFX":"由南向北","XSFXDM":"3","KKMC":"中天大道与中生大道交口"},{"KKBH":"7209010020000","HPHM":"车牌","JGSK":"2021-04-01 09:04:09.182","CDBH":"5","XSFX":"由西向东","XSFXDM":"2","KKMC":"玉林道与安正路交口正向"},{"KKBH":"728031002000","HPHM":"津D60616","JGSK":"2021-04-01 09:04:09.201","CDBH":"5","XSFX":"由南向北","XSFXDM":"3","KKMC":"动漫中路与文一路交口"},{"KKBH":"610256112","HPHM":"豫KNR778","JGSK":"2021-04-01 09:04:09.201","CDBH":"5","XSFX":"由西向东","XSFXDM":"2","KKMC":"中天大道与中津大道交口"},{"KKBH":"7208610030000","HPHM":"津N22578","JGSK":"2021-04-01 09:04:09.232","CDBH":"4","XSFX":"由西向东","XSFXDM":"2","KKMC":"海晨道与安明路交口正向"},{"KKBH":"610271010","HPHM":"津G90388","JGSK":"2021-04-01 09:04:09.317","CDBH":"5","XSFX":"由南向北","XSFXDM":"3","KKMC":"中新大道与华五路交口"},{"KKBH":"610271009","HPHM":"津RTT390","JGSK":"2021-04-01 09:04:09.32","CDBH":"10","XSFX":"由北向南","XSFXDM":"4","KKMC":"中新大道与泰七路交口"},{"KKBH":"610256112","HPHM":"晋B1G363","JGSK":"2021-04-01 09:04:09.334","CDBH":"2","XSFX":"由东向西","XSFXDM":"1","KKMC":"中天大道与中津大道交口"},{"KKBH":"720881002000","HPHM":"津ND5392","JGSK":"2021-04-01 09:04:09.346","CDBH":"13","XSFX":"由北向南","XSFXDM":"4","KKMC":"海旭道与安正路交口"},{"KKBH":"720861002000","HPHM":"津RZM840","JGSK":"2021-04-01 09:04:09.346","CDBH":"4","XSFX":"由西向东","XSFXDM":"2","KKMC":"海晨道与安正路交口"},{"KKBH":"610256113","HPHM":"津A5F731","JGSK":"2021-04-01 09:04:09.352","CDBH":"5","XSFX":"由南向北","XSFXDM":"3","KKMC":"中天大道与和风路交口"},{"KKBH":"610266117","HPHM":"津AY7709","JGSK":"2021-04-01 09:04:09.544","CDBH":"6","XSFX":"由西向东","XSFXDM":"2","KKMC":"中生大道与和韵路交口"},{"KKBH":"610256113","HPHM":"津NLM616","JGSK":"2021-04-01 09:04:09.747","CDBH":"6","XSFX":"由南向北","XSFXDM":"3","KKMC":"中天大道与和风路交口"},{"KKBH":"610271009","HPHM":"津GVR688","JGSK":"2021-04-01 09:04:09.765","CDBH":"7","XSFX":"由南向北","XSFXDM":"3","KKMC":"中新大道与泰七路交口"},{"KKBH":"7208810020000","HPHM":"冀J7GL99","JGSK":"2021-04-01 09:04:09.792","CDBH":"9","XSFX":"由南向北","XSFXDM":"3","KKMC":"海旭道与安正路交口正向"},{"KKBH":"610271009","HPHM":"津E14200","JGSK":"2021-04-01 09:04:09.845","CDBH":"8","XSFX":"由南向北","XSFXDM":"3","KKMC":"中新大道与泰七路交口"},{"KKBH":"7280310020000","HPHM":"津NGW617","JGSK":"2021-04-01 09:04:09.941","CDBH":"7","XSFX":"由北向南","XSFXDM":"4","KKMC":"动漫中路与文一路交口正向"},{"KKBH":"7280310020000","HPHM":"晋C8027H","JGSK":"2021-04-01 09:04:09.986","CDBH":"5","XSFX":"由南向北","XSFXDM":"3","KKMC":"动漫中路与文一路交口正向"},{"KKBH":"7205710010000","HPHM":"津RRJ128","JGSK":"2021-04-01 09:04:10.002","CDBH":"3","XSFX":"由南向北","XSFXDM":"3","KKMC":"动漫东路与文一路交口正向"},{"KKBH":"610276126","HPHM":"津C87B53","JGSK":"2021-04-01 09:04:10.007","CDBH":"7","XSFX":"由北向南","XSFXDM":"4","KKMC":"中新大道与和意路交口"},{"KKBH":"720541002000","HPHM":"津A7D526","JGSK":"2021-04-01 09:04:10.014","CDBH":"1","XSFX":"由东向西","XSFXDM":"1","KKMC":"动漫环路西与动漫中路交口"},{"KKBH":"610266117","HPHM":"鲁J626N1","JGSK":"2021-04-01 09:04:10.025","CDBH":"5","XSFX":"由西向东","XSFXDM":"2","KKMC":"中生大道与和韵路交口"},{"KKBH":"610256111","HPHM":"津RAP480","JGSK":"2021-04-01 09:04:10.068","CDBH":"7","XSFX":"由北向南","XSFXDM":"4","KKMC":"中天大道与和惠路交口"},{"KKBH":"7205710040000","HPHM":"津DYU101","JGSK":"2021-04-01 09:04:10.081","CDBH":"3","XSFX":"由西向东","XSFXDM":"2","KKMC":"动漫东路与动漫中路交口正向"},{"KKBH":"7208810020000","HPHM":"津DKR658","JGSK":"2021-04-01 09:04:10.1","CDBH":"5","XSFX":"由西向东","XSFXDM":"2","KKMC":"海旭道与安正路交口正向"},{"KKBH":"610276124","HPHM":"豫NZV852","JGSK":"2021-04-01 09:04:10.139","CDBH":"6","XSFX":"由西向东","XSFXDM":"2","KKMC":"中新大道与中生大道交口"},{"KKBH":"720891005000","HPHM":"苏MJ2N96","JGSK":"2021-04-01 09:04:10.216","CDBH":"7","XSFX":"由西向东","XSFXDM":"2","KKMC":"海博道与安明路交口"},{"KKBH":"610401004","HPHM":"冀B6YG52","JGSK":"2021-04-01 09:04:10.26","CDBH":"4","XSFX":"由西向东","XSFXDM":"2","KKMC":"和畅路与和风路交口"},{"KKBH":"7208810020000","HPHM":"津RJV993","JGSK":"2021-04-01 09:04:10.268","CDBH":"13","XSFX":"由北向南","XSFXDM":"4","KKMC":"海旭道与安正路交口正向"},{"KKBH":"610271008","HPHM":"冀BNG233","JGSK":"2021-04-01 09:04:10.315","CDBH":"4","XSFX":"由北向南","XSFXDM":"4","KKMC":"中新大道与航母主题公园支路交口"},{"KKBH":"720881002000","HPHM":"津HL9600","JGSK":"2021-04-01 09:04:10.463","CDBH":"12","XSFX":"由北向南","XSFXDM":"4","KKMC":"海旭道与安正路交口"},{"KKBH":"7208710020000","HPHM":"津FJ6691","JGSK":"2021-04-01 09:04:10.467","CDBH":"5","XSFX":"由南向北","XSFXDM":"3","KKMC":"安正路与芳菲路交口正向"},{"KKBH":"610276126","HPHM":"冀J0X2N9","JGSK":"2021-04-01 09:04:10.478","CDBH":"8","XSFX":"由北向南","XSFXDM":"4","KKMC":"中新大道与和意路交口"},{"KKBH":"610276124","HPHM":"豫R9876S","JGSK":"2021-04-01 09:04:10.581","CDBH":"8","XSFX":"由南向北","XSFXDM":"3","KKMC":"中新大道与中生大道交口"},{"KKBH":"610256113","HPHM":"冀BE085K","JGSK":"2021-04-01 09:04:10.652","CDBH":"2","XSFX":"由西向东","XSFXDM":"2","KKMC":"中天大道与和风路交口"},{"KKBH":"610256115","HPHM":"津C77B19","JGSK":"2021-04-01 09:04:10.661","CDBH":"9","XSFX":"由南向北","XSFXDM":"3","KKMC":"中天大道与中生大道交口"},{"KKBH":"720871002000","HPHM":"津AZG912","JGSK":"2021-04-01 09:04:10.803","CDBH":"5","XSFX":"由南向北","XSFXDM":"3","KKMC":"安正路与芳菲路交口"},{"KKBH":"610256114","HPHM":"津HYN663","JGSK":"2021-04-01 09:04:10.828","CDBH":"5","XSFX":"由南向北","XSFXDM":"3","KKMC":"中天大道与和旭路交口"},{"KKBH":"610276124","HPHM":"津C85J53","JGSK":"2021-04-01 09:04:10.849","CDBH":"2","XSFX":"由东向西","XSFXDM":"1","KKMC":"中新大道与中生大道交口"},{"KKBH":"610261004000","HPHM":"津RMJ550","JGSK":"2021-04-01 09:04:10.856","CDBH":"3","XSFX":"由南向北","XSFXDM":"3","KKMC":"中生大道与静湖西路（北侧）"},{"KKBH":"610276125","HPHM":"津AF38296","JGSK":"2021-04-01 09:04:10.861","CDBH":"7","XSFX":"由北向南","XSFXDM":"4","KKMC":"中新大道与和顺路交口"},{"KKBH":"610266117","HPHM":"鲁GE7Z53","JGSK":"2021-04-01 09:04:10.916","CDBH":"2","XSFX":"由东向西","XSFXDM":"1","KKMC":"中生大道与和韵路交口"},{"KKBH":"720881002000","HPHM":"津RC1360","JGSK":"2021-04-01 09:04:10.95","CDBH":"3","XSFX":"由东向西","XSFXDM":"1","KKMC":"海旭道与安正路交口"},{"KKBH":"7208710020000","HPHM":"车牌","JGSK":"2021-04-01 09:04:10.982","CDBH":"7","XSFX":"由南向北","XSFXDM":"3","KKMC":"安正路与芳菲路交口正向"},{"KKBH":"610251002","HPHM":"冀J799D8","JGSK":"2021-04-01 09:04:11.141","CDBH":"8","XSFX":"由南向北","XSFXDM":"3","KKMC":"中天大道与和睦路交口"},{"KKBH":"610271009","HPHM":"津H69328","JGSK":"2021-04-01 09:04:11.266","CDBH":"7","XSFX":"由南向北","XSFXDM":"3","KKMC":"中新大道与泰七路交口"},{"KKBH":"720901002000","HPHM":"冀J2V9X6","JGSK":"2021-04-01 09:04:11.286","CDBH":"8","XSFX":"由南向北","XSFXDM":"3","KKMC":"玉林道与安正路交口"},{"KKBH":"610256113","HPHM":"车牌","JGSK":"2021-04-01 09:04:11.318","CDBH":"2","XSFX":"由西向东","XSFXDM":"2","KKMC":"中天大道与和风路交口"},{"KKBH":"610271009","HPHM":"津RTT390","JGSK":"2021-04-01 09:04:11.43","CDBH":"10","XSFX":"由北向南","XSFXDM":"4","KKMC":"中新大道与泰七路交口"},{"KKBH":"610271009","HPHM":"津A07880F","JGSK":"2021-04-01 09:04:11.51","CDBH":"11","XSFX":"由北向南","XSFXDM":"4","KKMC":"中新大道与泰七路交口"},{"KKBH":"7205410020000","HPHM":"沪C4WJ93","JGSK":"2021-04-01 09:04:11.514","CDBH":"4","XSFX":"由西向东","XSFXDM":"2","KKMC":"动漫环路西与动漫中路交口正向"},{"KKBH":"7208810020000","HPHM":"冀J2P8E7","JGSK":"2021-04-01 09:04:11.572","CDBH":"12","XSFX":"由北向南","XSFXDM":"4","KKMC":"海旭道与安正路交口正向"},{"KKBH":"720881002000","HPHM":"津A7C568","JGSK":"2021-04-01 09:04:11.603","CDBH":"10","XSFX":"由南向北","XSFXDM":"3","KKMC":"海旭道与安正路交口"},{"KKBH":"610256113","HPHM":"津AD21209","JGSK":"2021-04-01 09:04:11.638","CDBH":"1","XSFX":"由西向东","XSFXDM":"2","KKMC":"中天大道与和风路交口"},{"KKBH":"610271008","HPHM":"车牌","JGSK":"2021-04-01 09:04:11.647","CDBH":"2","XSFX":"由南向北","XSFXDM":"3","KKMC":"中新大道与航母主题公园支路交口"},{"KKBH":"7280310020000","HPHM":"津HHE797","JGSK":"2021-04-01 09:04:11.727","CDBH":"5","XSFX":"由南向北","XSFXDM":"3","KKMC":"动漫中路与文一路交口正向"},{"KKBH":"7208710020000","HPHM":"津AFA298","JGSK":"2021-04-01 09:04:11.857","CDBH":"9","XSFX":"由北向南","XSFXDM":"4","KKMC":"安正路与芳菲路交口正向"},{"KKBH":"7208810020000","HPHM":"津J29900","JGSK":"2021-04-01 09:04:11.889","CDBH":"7","XSFX":"由西向东","XSFXDM":"2","KKMC":"海旭道与安正路交口正向"},{"KKBH":"610256114","HPHM":"津HYF736","JGSK":"2021-04-01 09:04:11.94","CDBH":"7","XSFX":"由北向南","XSFXDM":"4","KKMC":"中天大道与和旭路交口"},{"KKBH":"711","HPHM":"津DL0175","JGSK":"2021-04-01 09:04:11.944","CDBH":"5","XSFX":"由南向北","XSFXDM":"3","KKMC":"不礼让行人中新大道与和旭路交口"},{"KKBH":"7208810020000","HPHM":"京N0UN18","JGSK":"2021-04-01 09:04:11.961","CDBH":"9","XSFX":"由南向北","XSFXDM":"3","KKMC":"海旭道与安正路交口正向"},{"KKBH":"610256115","HPHM":"津AWA157","JGSK":"2021-04-01 09:04:11.972","CDBH":"10","XSFX":"由北向南","XSFXDM":"4","KKMC":"中天大道与中生大道交口"},{"KKBH":"720861003000","HPHM":"陕G5131E","JGSK":"2021-04-01 09:04:11.986","CDBH":"5","XSFX":"由西向东","XSFXDM":"2","KKMC":"海晨道与安明路交口"},{"KKBH":"610276125","HPHM":"苏E93PT9","JGSK":"2021-04-01 09:04:12.055","CDBH":"8","XSFX":"由北向南","XSFXDM":"4","KKMC":"中新大道与和顺路交口"},{"KKBH":"610276126","HPHM":"冀J0X2N9","JGSK":"2021-04-01 09:04:12.16","CDBH":"8","XSFX":"由北向南","XSFXDM":"4","KKMC":"中新大道与和意路交口"},{"KKBH":"7208610030000","HPHM":"津A12Z80","JGSK":"2021-04-01 09:04:12.174","CDBH":"4","XSFX":"由西向东","XSFXDM":"2","KKMC":"海晨道与安明路交口正向"},{"KKBH":"720891004000","HPHM":"冀J5633T","JGSK":"2021-04-01 09:04:12.196","CDBH":"8","XSFX":"由南向北","XSFXDM":"3","KKMC":"海博道与安平路交口"},{"KKBH":"610391007","HPHM":"津HEZ359","JGSK":"2021-04-01 09:04:12.21","CDBH":"9","XSFX":"由南向北","XSFXDM":"3","KKMC":"和韵路与和风路交口"},{"KKBH":"711","HPHM":"津NZP817","JGSK":"2021-04-01 09:04:12.245","CDBH":"7","XSFX":"由北向南","XSFXDM":"4","KKMC":"不礼让行人中新大道与和旭路交口"},{"KKBH":"7208810020000","HPHM":"津AJP684","JGSK":"2021-04-01 09:04:12.33","CDBH":"6","XSFX":"由西向东","XSFXDM":"2","KKMC":"海旭道与安正路交口正向"},{"KKBH":"610256112","HPHM":"津C8Z669","JGSK":"2021-04-01 09:04:12.338","CDBH":"5","XSFX":"由西向东","XSFXDM":"2","KKMC":"中天大道与中津大道交口"},{"KKBH":"610271009","HPHM":"津H69328","JGSK":"2021-04-01 09:04:12.485","CDBH":"7","XSFX":"由南向北","XSFXDM":"3","KKMC":"中新大道与泰七路交口"},{"KKBH":"610276124","HPHM":"津HY6809","JGSK":"2021-04-01 09:04:12.742","CDBH":"8","XSFX":"由南向北","XSFXDM":"3","KKMC":"中新大道与中生大道交口"},{"KKBH":"720881002000","HPHM":"津C4E744","JGSK":"2021-04-01 09:04:12.782","CDBH":"12","XSFX":"由北向南","XSFXDM":"4","KKMC":"海旭道与安正路交口"},{"KKBH":"610256115","HPHM":"津A8A715","JGSK":"2021-04-01 09:04:12.816","CDBH":"7","XSFX":"由南向北","XSFXDM":"3","KKMC":"中天大道与中生大道交口"},{"KKBH":"610256112","HPHM":"津NFG180","JGSK":"2021-04-01 09:04:12.927","CDBH":"2","XSFX":"由东向西","XSFXDM":"1","KKMC":"中天大道与中津大道交口"},{"KKBH":"720811002000","HPHM":"津C2P108","JGSK":"2021-04-01 09:04:12.934","CDBH":"4","XSFX":"由南向北","XSFXDM":"3","KKMC":"动漫南路与文一路交口"},{"KKBH":"7208610020000","HPHM":"津C4J385","JGSK":"2021-04-01 09:04:12.935","CDBH":"5","XSFX":"由西向东","XSFXDM":"2","KKMC":"海晨道与安正路交口正向"},{"KKBH":"720541002000","HPHM":"冀B6A0X1","JGSK":"2021-04-01 09:04:12.936","CDBH":"3","XSFX":"由西向东","XSFXDM":"2","KKMC":"动漫环路西与动漫中路交口"},{"KKBH":"610251001","HPHM":"津B28123","JGSK":"2021-04-01 09:04:12.95","CDBH":"2","XSFX":"由东向西","XSFXDM":"1","KKMC":"中天大道与和畅路交口"},{"KKBH":"610256113","HPHM":"冀B0Z3Q9","JGSK":"2021-04-01 09:04:12.976","CDBH":"9","XSFX":"由北向南","XSFXDM":"4","KKMC":"中天大道与和风路交口"},{"KKBH":"7280310020000","HPHM":"津H19396","JGSK":"2021-04-01 09:04:13.001","CDBH":"5","XSFX":"由南向北","XSFXDM":"3","KKMC":"动漫中路与文一路交口正向"},{"KKBH":"7208810020000","HPHM":"鲁VE2N55","JGSK":"2021-04-01 09:04:13.03","CDBH":"10","XSFX":"由南向北","XSFXDM":"3","KKMC":"海旭道与安正路交口正向"},{"KKBH":"720891004000","HPHM":"车牌","JGSK":"2021-04-01 09:04:13.076","CDBH":"5","XSFX":"由西向东","XSFXDM":"2","KKMC":"海博道与安平路交口"},{"KKBH":"610256115","HPHM":"津E24349","JGSK":"2021-04-01 09:04:13.228","CDBH":"9","XSFX":"由南向北","XSFXDM":"3","KKMC":"中天大道与中生大道交口"},{"KKBH":"7208910040000","HPHM":"车牌","JGSK":"2021-04-01 09:04:13.266","CDBH":"5","XSFX":"由西向东","XSFXDM":"2","KKMC":"海博道与安平路交口正向"},{"KKBH":"711","HPHM":"津C0K701","JGSK":"2021-04-01 09:04:13.361","CDBH":"8","XSFX":"由北向南","XSFXDM":"4","KKMC":"不礼让行人中新大道与和旭路交口"},{"KKBH":"610256114","HPHM":"津DVT998","JGSK":"2021-04-01 09:04:13.385","CDBH":"8","XSFX":"由北向南","XSFXDM":"4","KKMC":"中天大道与和旭路交口"},{"KKBH":"720881002000","HPHM":"冀J345XF","JGSK":"2021-04-01 09:04:13.441","CDBH":"9","XSFX":"由南向北","XSFXDM":"3","KKMC":"海旭道与安正路交口"},{"KKBH":"7208810020000","HPHM":"津KUS667","JGSK":"2021-04-01 09:04:13.506","CDBH":"12","XSFX":"由北向南","XSFXDM":"4","KKMC":"海旭道与安正路交口正向"},{"KKBH":"610266117","HPHM":"鲁RVA536","JGSK":"2021-04-01 09:04:13.634","CDBH":"2","XSFX":"由东向西","XSFXDM":"1","KKMC":"中生大道与和韵路交口"},{"KKBH":"7208710020000","HPHM":"车牌","JGSK":"2021-04-01 09:04:13.638","CDBH":"10","XSFX":"由北向南","XSFXDM":"4","KKMC":"安正路与芳菲路交口正向"},{"KKBH":"610276124","HPHM":"津C16D23","JGSK":"2021-04-01 09:04:13.653","CDBH":"6","XSFX":"由西向东","XSFXDM":"2","KKMC":"中新大道与中生大道交口"},{"KKBH":"720881002000","HPHM":"津RJV993","JGSK":"2021-04-01 09:04:13.669","CDBH":"13","XSFX":"由北向南","XSFXDM":"4","KKMC":"海旭道与安正路交口"},{"KKBH":"720571004000","HPHM":"鲁NT10Z0","JGSK":"2021-04-01 09:04:13.72","CDBH":"1","XSFX":"由东向西","XSFXDM":"1","KKMC":"动漫东路与动漫中路交口"},{"KKBH":"610276125","HPHM":"津AF38296","JGSK":"2021-04-01 09:04:13.797","CDBH":"7","XSFX":"由北向南","XSFXDM":"4","KKMC":"中新大道与和顺路交口"},{"KKBH":"7280310020000","HPHM":"车牌","JGSK":"2021-04-01 09:04:13.81","CDBH":"4","XSFX":"由西向东","XSFXDM":"2","KKMC":"动漫中路与文一路交口正向"},{"KKBH":"7208710020000","HPHM":"津HCE587","JGSK":"2021-04-01 09:04:13.896","CDBH":"6","XSFX":"由南向北","XSFXDM":"3","KKMC":"安正路与芳菲路交口正向"},{"KKBH":"720861003000","HPHM":"津N22578","JGSK":"2021-04-01 09:04:13.909","CDBH":"4","XSFX":"由西向东","XSFXDM":"2","KKMC":"海晨道与安明路交口"},{"KKBH":"610276125","HPHM":"津RAJ848","JGSK":"2021-04-01 09:04:14.006","CDBH":"8","XSFX":"由北向南","XSFXDM":"4","KKMC":"中新大道与和顺路交口"},{"KKBH":"7205710020000","HPHM":"车牌","JGSK":"2021-04-01 09:04:14.046","CDBH":"2","XSFX":"由西向东","XSFXDM":"2","KKMC":"动漫东路与文二路交口正向"},{"KKBH":"610401004","HPHM":"津C8Q061","JGSK":"2021-04-01 09:04:14.084","CDBH":"8","XSFX":"由南向北","XSFXDM":"3","KKMC":"和畅路与和风路交口"},{"KKBH":"610256113","HPHM":"车牌","JGSK":"2021-04-01 09:04:14.085","CDBH":"2","XSFX":"由西向东","XSFXDM":"2","KKMC":"中天大道与和风路交口"},{"KKBH":"610276124","HPHM":"苏B8EX30","JGSK":"2021-04-01 09:04:14.101","CDBH":"7","XSFX":"由南向北","XSFXDM":"3","KKMC":"中新大道与中生大道交口"},{"KKBH":"610276126","HPHM":"津KMG127","JGSK":"2021-04-01 09:04:14.14","CDBH":"7","XSFX":"由北向南","XSFXDM":"4","KKMC":"中新大道与和意路交口"},{"KKBH":"610401004","HPHM":"津C78A06","JGSK":"2021-04-01 09:04:14.157","CDBH":"2","XSFX":"由东向西","XSFXDM":"1","KKMC":"和畅路与和风路交口"},{"KKBH":"610266117","HPHM":"豫Q88F16","JGSK":"2021-04-01 09:04:14.166","CDBH":"7","XSFX":"由南向北","XSFXDM":"3","KKMC":"中生大道与和韵路交口"},{"KKBH":"610256114","HPHM":"津HZH321","JGSK":"2021-04-01 09:04:14.192","CDBH":"7","XSFX":"由北向南","XSFXDM":"4","KKMC":"中天大道与和旭路交口"},{"KKBH":"720901002000","HPHM":"津HJR758","JGSK":"2021-04-01 09:04:14.244","CDBH":"8","XSFX":"由南向北","XSFXDM":"3","KKMC":"玉林道与安正路交口"},{"KKBH":"610401004","HPHM":"冀B6YG52","JGSK":"2021-04-01 09:04:14.283","CDBH":"5","XSFX":"由西向东","XSFXDM":"2","KKMC":"和畅路与和风路交口"},{"KKBH":"610271009","HPHM":"津CA7958","JGSK":"2021-04-01 09:04:14.375","CDBH":"7","XSFX":"由南向北","XSFXDM":"3","KKMC":"中新大道与泰七路交口"},{"KKBH":"610391007","HPHM":"津ART829","JGSK":"2021-04-01 09:04:14.489","CDBH":"5","XSFX":"由西向东","XSFXDM":"2","KKMC":"和韵路与和风路交口"},{"KKBH":"720891003000","HPHM":"津E15929","JGSK":"2021-04-01 09:04:14.606","CDBH":"7","XSFX":"由南向北","XSFXDM":"3","KKMC":"海博道与安正路交口"},{"KKBH":"610271008","HPHM":"津HR0010","JGSK":"2021-04-01 09:04:14.633","CDBH":"2","XSFX":"由南向北","XSFXDM":"3","KKMC":"中新大道与航母主题公园支路交口"},{"KKBH":"610276125","HPHM":"津ADC5609","JGSK":"2021-04-01 09:04:14.672","CDBH":"7","XSFX":"由北向南","XSFXDM":"4","KKMC":"中新大道与和顺路交口"},{"KKBH":"728031002000","HPHM":"晋C8027H","JGSK":"2021-04-01 09:04:14.715","CDBH":"5","XSFX":"由南向北","XSFXDM":"3","KKMC":"动漫中路与文一路交口"},{"KKBH":"7205410020000","HPHM":"津JDS876","JGSK":"2021-04-01 09:04:14.752","CDBH":"4","XSFX":"由西向东","XSFXDM":"2","KKMC":"动漫环路西与动漫中路交口正向"},{"KKBH":"610276125","HPHM":"苏E93PT9","JGSK":"2021-04-01 09:04:14.832","CDBH":"8","XSFX":"由北向南","XSFXDM":"4","KKMC":"中新大道与和顺路交口"},{"KKBH":"610256111","HPHM":"津C10E99","JGSK":"2021-04-01 09:04:14.858","CDBH":"7","XSFX":"由北向南","XSFXDM":"4","KKMC":"中天大道与和惠路交口"},{"KKBH":"728031002000","HPHM":"津NGW617","JGSK":"2021-04-01 09:04:14.954","CDBH":"7","XSFX":"由北向南","XSFXDM":"4","KKMC":"动漫中路与文一路交口"},{"KKBH":"610401004","HPHM":"津A2Z511","JGSK":"2021-04-01 09:04:15.01","CDBH":"10","XSFX":"由北向南","XSFXDM":"4","KKMC":"和畅路与和风路交口"},{"KKBH":"7280310020000","HPHM":"冀B9HT76","JGSK":"2021-04-01 09:04:15.144","CDBH":"5","XSFX":"由南向北","XSFXDM":"3","KKMC":"动漫中路与文一路交口正向"},{"KKBH":"610256114","HPHM":"津HYF736","JGSK":"2021-04-01 09:04:15.241","CDBH":"7","XSFX":"由北向南","XSFXDM":"4","KKMC":"中天大道与和旭路交口"},{"KKBH":"7205710040000","HPHM":"津ME4216","JGSK":"2021-04-01 09:04:15.259","CDBH":"1","XSFX":"由东向西","XSFXDM":"1","KKMC":"动漫东路与动漫中路交口正向"},{"KKBH":"610391006","HPHM":"津ADL6997","JGSK":"2021-04-01 09:04:15.313","CDBH":"5","XSFX":"由西向东","XSFXDM":"2","KKMC":"和韵路与和意路交口"},{"KKBH":"720871002000","HPHM":"津FJ6691","JGSK":"2021-04-01 09:04:15.44","CDBH":"5","XSFX":"由南向北","XSFXDM":"3","KKMC":"安正路与芳菲路交口"},{"KKBH":"7205710040000","HPHM":"津NS9913","JGSK":"2021-04-01 09:04:15.466","CDBH":"2","XSFX":"由东向西","XSFXDM":"1","KKMC":"动漫东路与动漫中路交口正向"},{"KKBH":"610391008","HPHM":"京HCZ887","JGSK":"2021-04-01 09:04:15.467","CDBH":"5","XSFX":"由西向东","XSFXDM":"2","KKMC":"和韵路与和旭路交口"},{"KKBH":"610256114","HPHM":"鲁A8R3N5","JGSK":"2021-04-01 09:04:15.535","CDBH":"8","XSFX":"由北向南","XSFXDM":"4","KKMC":"中天大道与和旭路交口"},{"KKBH":"7208810050000","HPHM":"津RU2833","JGSK":"2021-04-01 09:04:15.59","CDBH":"4","XSFX":"由西向东","XSFXDM":"2","KKMC":"海旭道与明盛路交口正向"},{"KKBH":"711","HPHM":"津RRH530","JGSK":"2021-04-01 09:04:15.603","CDBH":"7","XSFX":"由北向南","XSFXDM":"4","KKMC":"不礼让行人中新大道与和旭路交口"},{"KKBH":"720571004000","HPHM":"津DYU101","JGSK":"2021-04-01 09:04:15.631","CDBH":"3","XSFX":"由西向东","XSFXDM":"2","KKMC":"动漫东路与动漫中路交口"},{"KKBH":"720881002000","HPHM":"津HHS777","JGSK":"2021-04-01 09:04:15.658","CDBH":"12","XSFX":"由北向南","XSFXDM":"4","KKMC":"海旭道与安正路交口"},{"KKBH":"610251001","HPHM":"津C16L37","JGSK":"2021-04-01 09:04:15.666","CDBH":"7","XSFX":"由北向南","XSFXDM":"4","KKMC":"中天大道与和畅路交口"},{"KKBH":"610271009","HPHM":"津CA7958","JGSK":"2021-04-01 09:04:15.685","CDBH":"7","XSFX":"由南向北","XSFXDM":"3","KKMC":"中新大道与泰七路交口"},{"KKBH":"720891004000","HPHM":"车牌","JGSK":"2021-04-01 09:04:15.795","CDBH":"9","XSFX":"由南向北","XSFXDM":"3","KKMC":"海博道与安平路交口"},{"KKBH":"720881002000","HPHM":"冀J7GL99","JGSK":"2021-04-01 09:04:15.84","CDBH":"9","XSFX":"由南向北","XSFXDM":"3","KKMC":"海旭道与安正路交口"},{"KKBH":"610256115","HPHM":"津J68655","JGSK":"2021-04-01 09:04:15.936","CDBH":"9","XSFX":"由南向北","XSFXDM":"3","KKMC":"中天大道与中生大道交口"},{"KKBH":"711","HPHM":"津H98728","JGSK":"2021-04-01 09:04:16.003","CDBH":"8","XSFX":"由北向南","XSFXDM":"4","KKMC":"不礼让行人中新大道与和旭路交口"},{"KKBH":"610256116","HPHM":"津A9H575","JGSK":"2021-04-01 09:04:16.024","CDBH":"7","XSFX":"由南向北","XSFXDM":"3","KKMC":"中天大道与和顺路交口"},{"KKBH":"610256116","HPHM":"津A9H575","JGSK":"2021-04-01 09:04:16.025","CDBH":"7","XSFX":"由南向北","XSFXDM":"3","KKMC":"中天大道与和顺路交口"},{"KKBH":"7208610030000","HPHM":"津RYY187","JGSK":"2021-04-01 09:04:16.032","CDBH":"10","XSFX":"由北向南","XSFXDM":"4","KKMC":"海晨道与安明路交口正向"},{"KKBH":"610391007","HPHM":"津RKE724","JGSK":"2021-04-01 09:04:16.153","CDBH":"4","XSFX":"由西向东","XSFXDM":"2","KKMC":"和韵路与和风路交口"},{"KKBH":"610256114","HPHM":"津DV1998","JGSK":"2021-04-01 09:04:16.2","CDBH":"8","XSFX":"由北向南","XSFXDM":"4","KKMC":"中天大道与和旭路交口"},{"KKBH":"720881002000","HPHM":"津DKR658","JGSK":"2021-04-01 09:04:16.233","CDBH":"6","XSFX":"由西向东","XSFXDM":"2","KKMC":"海旭道与安正路交口"},{"KKBH":"610266117","HPHM":"津RWM831","JGSK":"2021-04-01 09:04:16.238","CDBH":"7","XSFX":"由南向北","XSFXDM":"3","KKMC":"中生大道与和韵路交口"},{"KKBH":"6102661220000","HPHM":"津MWH776","JGSK":"2021-04-01 09:04:16.381","CDBH":"1","XSFX":"由西向东","XSFXDM":"2","KKMC":"生态城中生大道故道河一桥西向东上桥处正向"},{"KKBH":"728031002000","HPHM":"津HHE797","JGSK":"2021-04-01 09:04:16.396","CDBH":"5","XSFX":"由南向北","XSFXDM":"3","KKMC":"动漫中路与文一路交口"},{"KKBH":"7208910050000","HPHM":"津JYZ328","JGSK":"2021-04-01 09:04:16.472","CDBH":"6","XSFX":"由西向东","XSFXDM":"2","KKMC":"海博道与安明路交口正向"},{"KKBH":"7205610020000","HPHM":"津HV9065","JGSK":"2021-04-01 09:04:16.483","CDBH":"1","XSFX":"由东向西","XSFXDM":"1","KKMC":"动漫北路与文三路交口正向"},{"KKBH":"711","HPHM":"津LBA576","JGSK":"2021-04-01 09:04:16.501","CDBH":"5","XSFX":"由南向北","XSFXDM":"3","KKMC":"不礼让行人中新大道与和旭路交口"},{"KKBH":"720891004000","HPHM":"车牌","JGSK":"2021-04-01 09:04:16.597","CDBH":"9","XSFX":"由南向北","XSFXDM":"3","KKMC":"海博道与安平路交口"},{"KKBH":"610391008","HPHM":"车牌","JGSK":"2021-04-01 09:04:16.6","CDBH":"5","XSFX":"由西向东","XSFXDM":"2","KKMC":"和韵路与和旭路交口"},{"KKBH":"610256114","HPHM":"津HYN663","JGSK":"2021-04-01 09:04:16.677","CDBH":"5","XSFX":"由南向北","XSFXDM":"3","KKMC":"中天大道与和旭路交口"},{"KKBH":"610276125","HPHM":"津RAJ848","JGSK":"2021-04-01 09:04:16.832","CDBH":"8","XSFX":"由北向南","XSFXDM":"4","KKMC":"中新大道与和顺路交口"},{"KKBH":"7208810020000","HPHM":"津DNF333","JGSK":"2021-04-01 09:04:16.855","CDBH":"5","XSFX":"由西向东","XSFXDM":"2","KKMC":"海旭道与安正路交口正向"},{"KKBH":"7280310020000","HPHM":"车牌","JGSK":"2021-04-01 09:04:17.017","CDBH":"6","XSFX":"由南向北","XSFXDM":"3","KKMC":"动漫中路与文一路交口正向"},{"KKBH":"720871002000","HPHM":"津AFA298","JGSK":"2021-04-01 09:04:17.06","CDBH":"9","XSFX":"由北向南","XSFXDM":"4","KKMC":"安正路与芳菲路交口"},{"KKBH":"610256115","HPHM":"津DQK198","JGSK":"2021-04-01 09:04:17.1","CDBH":"3","XSFX":"由东向西","XSFXDM":"1","KKMC":"中天大道与中生大道交口"},{"KKBH":"610266117","HPHM":"津HCM716","JGSK":"2021-04-01 09:04:17.149","CDBH":"2","XSFX":"由东向西","XSFXDM":"1","KKMC":"中生大道与和韵路交口"},{"KKBH":"610276125","HPHM":"津ADC5609","JGSK":"2021-04-01 09:04:17.153","CDBH":"7","XSFX":"由北向南","XSFXDM":"4","KKMC":"中新大道与和顺路交口"},{"KKBH":"610271009","HPHM":"津C19373","JGSK":"2021-04-01 09:04:17.162","CDBH":"8","XSFX":"由南向北","XSFXDM":"3","KKMC":"中新大道与泰七路交口"},{"KKBH":"610401004","HPHM":"津NXE815","JGSK":"2021-04-01 09:04:17.208","CDBH":"5","XSFX":"由西向东","XSFXDM":"2","KKMC":"和畅路与和风路交口"},{"KKBH":"7208610020000","HPHM":"津A1E888","JGSK":"2021-04-01 09:04:17.219","CDBH":"10","XSFX":"由北向南","XSFXDM":"4","KKMC":"海晨道与安正路交口正向"},{"KKBH":"720891004000","HPHM":"鲁R609F3","JGSK":"2021-04-01 09:04:17.474","CDBH":"5","XSFX":"由西向东","XSFXDM":"2","KKMC":"海博道与安平路交口"},{"KKBH":"711","HPHM":"津KJT268","JGSK":"2021-04-01 09:04:17.684","CDBH":"8","XSFX":"由北向南","XSFXDM":"4","KKMC":"不礼让行人中新大道与和旭路交口"},{"KKBH":"610256111","HPHM":"津C10E99","JGSK":"2021-04-01 09:04:17.69","CDBH":"7","XSFX":"由北向南","XSFXDM":"4","KKMC":"中天大道与和惠路交口"},{"KKBH":"610286127","HPHM":"津FNF636","JGSK":"2021-04-01 09:04:17.791","CDBH":"5","XSFX":"由西向东","XSFXDM":"2","KKMC":"中津大道与和畅路交口"},{"KKBH":"610256114","HPHM":"津HZH321","JGSK":"2021-04-01 09:04:17.794","CDBH":"7","XSFX":"由北向南","XSFXDM":"4","KKMC":"中天大道与和旭路交口"},{"KKBH":"7208710020000","HPHM":"津RJV993","JGSK":"2021-04-01 09:04:17.816","CDBH":"9","XSFX":"由北向南","XSFXDM":"4","KKMC":"安正路与芳菲路交口正向"},{"KKBH":"7208610030000","HPHM":"冀D630C2","JGSK":"2021-04-01 09:04:17.832","CDBH":"5","XSFX":"由西向东","XSFXDM":"2","KKMC":"海晨道与安明路交口正向"},{"KKBH":"720881002000","HPHM":"鲁VE2N55","JGSK":"2021-04-01 09:04:17.84","CDBH":"10","XSFX":"由南向北","XSFXDM":"3","KKMC":"海旭道与安正路交口"},{"KKBH":"7208810020000","HPHM":"津AZG912","JGSK":"2021-04-01 09:04:17.886","CDBH":"9","XSFX":"由南向北","XSFXDM":"3","KKMC":"海旭道与安正路交口正向"},{"KKBH":"7209010030000","HPHM":"津RBS522","JGSK":"2021-04-01 09:04:17.893","CDBH":"7","XSFX":"由北向南","XSFXDM":"4","KKMC":"玉林道与安平路交口正向"},{"KKBH":"610276126","HPHM":"津BJ8865","JGSK":"2021-04-01 09:04:17.911","CDBH":"2","XSFX":"由东向西","XSFXDM":"1","KKMC":"中新大道与和意路交口"},{"KKBH":"610256116","HPHM":"蒙LFY137","JGSK":"2021-04-01 09:04:17.95","CDBH":"10","XSFX":"由北向南","XSFXDM":"4","KKMC":"中天大道与和顺路交口"},{"KKBH":"610256111","HPHM":"津B2Z958","JGSK":"2021-04-01 09:04:17.978","CDBH":"7","XSFX":"由北向南","XSFXDM":"4","KKMC":"中天大道与和惠路交口"},{"KKBH":"7208710020000","HPHM":"车牌","JGSK":"2021-04-01 09:04:18.093","CDBH":"7","XSFX":"由南向北","XSFXDM":"3","KKMC":"安正路与芳菲路交口正向"},{"KKBH":"7208910030000","HPHM":"车牌","JGSK":"2021-04-01 09:04:18.123","CDBH":"2","XSFX":"由东向西","XSFXDM":"1","KKMC":"海博道与安正路交口正向"},{"KKBH":"720811002000","HPHM":"鄂KC4B79","JGSK":"2021-04-01 09:04:18.13","CDBH":"4","XSFX":"由南向北","XSFXDM":"3","KKMC":"动漫南路与文一路交口"},{"KKBH":"610256113","HPHM":"津A7T581","JGSK":"2021-04-01 09:04:18.165","CDBH":"1","XSFX":"由西向东","XSFXDM":"2","KKMC":"中天大道与和风路交口"},{"KKBH":"610276125","HPHM":"冀R79KZ2","JGSK":"2021-04-01 09:04:18.218","CDBH":"7","XSFX":"由北向南","XSFXDM":"4","KKMC":"中新大道与和顺路交口"},{"KKBH":"720571001000","HPHM":"津RRJ128","JGSK":"2021-04-01 09:04:18.258","CDBH":"3","XSFX":"由南向北","XSFXDM":"3","KKMC":"动漫东路与文一路交口"},{"KKBH":"610256113","HPHM":"冀BL085K","JGSK":"2021-04-01 09:04:18.278","CDBH":"2","XSFX":"由西向东","XSFXDM":"2","KKMC":"中天大道与和风路交口"},{"KKBH":"720881002000","HPHM":"冀J2P8E7","JGSK":"2021-04-01 09:04:18.298","CDBH":"12","XSFX":"由北向南","XSFXDM":"4","KKMC":"海旭道与安正路交口"},{"KKBH":"728031002000","HPHM":"津C38033","JGSK":"2021-04-01 09:04:18.314","CDBH":"6","XSFX":"由南向北","XSFXDM":"3","KKMC":"动漫中路与文一路交口"},{"KKBH":"711","HPHM":"津RFV189","JGSK":"2021-04-01 09:04:18.32","CDBH":"7","XSFX":"由北向南","XSFXDM":"4","KKMC":"不礼让行人中新大道与和旭路交口"},{"KKBH":"610256115","HPHM":"津RGW727","JGSK":"2021-04-01 09:04:18.393","CDBH":"9","XSFX":"由南向北","XSFXDM":"3","KKMC":"中天大道与中生大道交口"},{"KKBH":"610256114","HPHM":"鲁A8R3N5","JGSK":"2021-04-01 09:04:18.514","CDBH":"8","XSFX":"由北向南","XSFXDM":"4","KKMC":"中天大道与和旭路交口"},{"KKBH":"610401004","HPHM":"津C2D207","JGSK":"2021-04-01 09:04:18.516","CDBH":"5","XSFX":"由西向东","XSFXDM":"2","KKMC":"和畅路与和风路交口"},{"KKBH":"720881002000","HPHM":"京N0UN18","JGSK":"2021-04-01 09:04:18.558","CDBH":"9","XSFX":"由南向北","XSFXDM":"3","KKMC":"海旭道与安正路交口"},{"KKBH":"7208910090000","HPHM":"津KH1337","JGSK":"2021-04-01 09:04:18.586","CDBH":"5","XSFX":"由南向北","XSFXDM":"3","KKMC":"海博道与弘通路交口正向"},{"KKBH":"7280310020000","HPHM":"冀AB91H8","JGSK":"2021-04-01 09:04:18.724","CDBH":"5","XSFX":"由南向北","XSFXDM":"3","KKMC":"动漫中路与文一路交口正向"},{"KKBH":"610256112","HPHM":"津AF21181","JGSK":"2021-04-01 09:04:19.172","CDBH":"6","XSFX":"由西向东","XSFXDM":"2","KKMC":"中天大道与中津大道交口"},{"KKBH":"711","HPHM":"冀AJ177B","JGSK":"2021-04-01 09:04:19.216","CDBH":"5","XSFX":"由南向北","XSFXDM":"3","KKMC":"不礼让行人中新大道与和旭路交口"},{"KKBH":"610271009","HPHM":"津REW189","JGSK":"2021-04-01 09:04:19.323","CDBH":"7","XSFX":"由南向北","XSFXDM":"3","KKMC":"中新大道与泰七路交口"},{"KKBH":"720571004000","HPHM":"津B56660","JGSK":"2021-04-01 09:04:19.497","CDBH":"6","XSFX":"由北向南","XSFXDM":"4","KKMC":"动漫东路与动漫中路交口"},{"KKBH":"7208910050000","HPHM":"津AS0800","JGSK":"2021-04-01 09:04:19.578","CDBH":"3","XSFX":"由东向西","XSFXDM":"1","KKMC":"海博道与安明路交口正向"},{"KKBH":"728031002000","HPHM":"津H19396","JGSK":"2021-04-01 09:04:19.594","CDBH":"5","XSFX":"由南向北","XSFXDM":"3","KKMC":"动漫中路与文一路交口"},{"KKBH":"610271009","HPHM":"车牌","JGSK":"2021-04-01 09:04:19.6","CDBH":"8","XSFX":"由南向北","XSFXDM":"3","KKMC":"中新大道与泰七路交口"},{"KKBH":"610286127","HPHM":"京NQT316","JGSK":"2021-04-01 09:04:19.646","CDBH":"7","XSFX":"由南向北","XSFXDM":"3","KKMC":"中津大道与和畅路交口"},{"KKBH":"720871002000","HPHM":"津HCE587","JGSK":"2021-04-01 09:04:19.673","CDBH":"6","XSFX":"由南向北","XSFXDM":"3","KKMC":"安正路与芳菲路交口"},{"KKBH":"610286127","HPHM":"津NJT111","JGSK":"2021-04-01 09:04:19.729","CDBH":"5","XSFX":"由西向东","XSFXDM":"2","KKMC":"中津大道与和畅路交口"},{"KKBH":"720571004000","HPHM":"津NS9913","JGSK":"2021-04-01 09:04:19.795","CDBH":"2","XSFX":"由东向西","XSFXDM":"1","KKMC":"动漫东路与动漫中路交口"},{"KKBH":"610271009","HPHM":"车牌","JGSK":"2021-04-01 09:04:19.84","CDBH":"8","XSFX":"由南向北","XSFXDM":"3","KKMC":"中新大道与泰七路交口"},{"KKBH":"610256116","HPHM":"津NYZ718","JGSK":"2021-04-01 09:04:19.859","CDBH":"8","XSFX":"由南向北","XSFXDM":"3","KKMC":"中天大道与和顺路交口"},{"KKBH":"610256114","HPHM":"冀B3ZM77","JGSK":"2021-04-01 09:04:19.918","CDBH":"8","XSFX":"由北向南","XSFXDM":"4","KKMC":"中天大道与和旭路交口"},{"KKBH":"610276126","HPHM":"津KMG127","JGSK":"2021-04-01 09:04:19.921","CDBH":"7","XSFX":"由北向南","XSFXDM":"4","KKMC":"中新大道与和意路交口"},{"KKBH":"610391007","HPHM":"津RKE724","JGSK":"2021-04-01 09:04:20.083","CDBH":"4","XSFX":"由西向东","XSFXDM":"2","KKMC":"和韵路与和风路交口"},{"KKBH":"610401004","HPHM":"津A2Z511","JGSK":"2021-04-01 09:04:20.088","CDBH":"11","XSFX":"由北向南","XSFXDM":"4","KKMC":"和畅路与和风路交口"},{"KKBH":"720891003000","HPHM":"车牌","JGSK":"2021-04-01 09:04:20.152","CDBH":"5","XSFX":"由西向东","XSFXDM":"2","KKMC":"海博道与安正路交口"},{"KKBH":"7208910040000","HPHM":"车牌","JGSK":"2021-04-01 09:04:20.176","CDBH":"10","XSFX":"由北向南","XSFXDM":"4","KKMC":"海博道与安平路交口正向"},{"KKBH":"720891004000","HPHM":"车牌","JGSK":"2021-04-01 09:04:20.197","CDBH":"9","XSFX":"由南向北","XSFXDM":"3","KKMC":"海博道与安平路交口"},{"KKBH":"720881002000","HPHM":"津KUS667","JGSK":"2021-04-01 09:04:20.218","CDBH":"12","XSFX":"由北向南","XSFXDM":"4","KKMC":"海旭道与安正路交口"},{"KKBH":"610286127","HPHM":"津GYA660","JGSK":"2021-04-01 09:04:20.236","CDBH":"4","XSFX":"由西向东","XSFXDM":"2","KKMC":"中津大道与和畅路交口"},{"KKBH":"720871002000","HPHM":"津RJV993","JGSK":"2021-04-01 09:04:20.258","CDBH":"9","XSFX":"由北向南","XSFXDM":"4","KKMC":"安正路与芳菲路交口"},{"KKBH":"7280310030000","HPHM":"津D60616","JGSK":"2021-04-01 09:04:20.264","CDBH":"4","XSFX":"由南向北","XSFXDM":"3","KKMC":"动漫中路与文二路交口正向"},{"KKBH":"610276126","HPHM":"冀BK838H","JGSK":"2021-04-01 09:04:20.269","CDBH":"4","XSFX":"由南向北","XSFXDM":"3","KKMC":"中新大道与和意路交口"},{"KKBH":"610401004","HPHM":"津DPP819","JGSK":"2021-04-01 09:04:20.3","CDBH":"5","XSFX":"由西向东","XSFXDM":"2","KKMC":"和畅路与和风路交口"},{"KKBH":"610401004","HPHM":"津C78A06","JGSK":"2021-04-01 09:04:20.315","CDBH":"3","XSFX":"由东向西","XSFXDM":"1","KKMC":"和畅路与和风路交口"},{"KKBH":"7208610030000","HPHM":"冀RD9024","JGSK":"2021-04-01 09:04:20.392","CDBH":"4","XSFX":"由西向东","XSFXDM":"2","KKMC":"海晨道与安明路交口正向"},{"KKBH":"728031002000","HPHM":"车牌","JGSK":"2021-04-01 09:04:20.44","CDBH":"4","XSFX":"由西向东","XSFXDM":"2","KKMC":"动漫中路与文一路交口"},{"KKBH":"610276125","HPHM":"津AT3129","JGSK":"2021-04-01 09:04:20.529","CDBH":"8","XSFX":"由北向南","XSFXDM":"4","KKMC":"中新大道与和顺路交口"},{"KKBH":"7280310020000","HPHM":"津JEC050","JGSK":"2021-04-01 09:04:20.537","CDBH":"5","XSFX":"由南向北","XSFXDM":"3","KKMC":"动漫中路与文一路交口正向"},{"KKBH":"610391007","HPHM":"闽AD3F91","JGSK":"2021-04-01 09:04:20.543","CDBH":"2","XSFX":"由东向西","XSFXDM":"1","KKMC":"和韵路与和风路交口"},{"KKBH":"610271009","HPHM":"津REW189","JGSK":"2021-04-01 09:04:20.639","CDBH":"7","XSFX":"由南向北","XSFXDM":"3","KKMC":"中新大道与泰七路交口"},{"KKBH":"7208610030000","HPHM":"浙GMZ913","JGSK":"2021-04-01 09:04:20.649","CDBH":"2","XSFX":"由东向西","XSFXDM":"1","KKMC":"海晨道与安明路交口正向"},{"KKBH":"720571004000","HPHM":"津ME4216","JGSK":"2021-04-01 09:04:20.676","CDBH":"1","XSFX":"由东向西","XSFXDM":"1","KKMC":"动漫东路与动漫中路交口"},{"KKBH":"7208810020000","HPHM":"津RM8628","JGSK":"2021-04-01 09:04:20.794","CDBH":"5","XSFX":"由西向东","XSFXDM":"2","KKMC":"海旭道与安正路交口正向"},{"KKBH":"610261003000","HPHM":"津AY2291","JGSK":"2021-04-01 09:04:20.852","CDBH":"17","XSFX":"由北向南","XSFXDM":"4","KKMC":"中生大道与静湖南路交口"},{"KKBH":"610401004","HPHM":"冀BN006X","JGSK":"2021-04-01 09:04:20.87","CDBH":"4","XSFX":"由西向东","XSFXDM":"2","KKMC":"和畅路与和风路交口"},{"KKBH":"610256115","HPHM":"鄂AU45Q9","JGSK":"2021-04-01 09:04:20.905","CDBH":"10","XSFX":"由北向南","XSFXDM":"4","KKMC":"中天大道与中生大道交口"},{"KKBH":"610256116","HPHM":"津C8K822","JGSK":"2021-04-01 09:04:20.928","CDBH":"7","XSFX":"由南向北","XSFXDM":"3","KKMC":"中天大道与和顺路交口"},{"KKBH":"720891009000","HPHM":"津KH1337","JGSK":"2021-04-01 09:04:20.961","CDBH":"5","XSFX":"由南向北","XSFXDM":"3","KKMC":"海博道与弘通路交口"},{"KKBH":"610276126","HPHM":"津BJ8865","JGSK":"2021-04-01 09:04:20.988","CDBH":"2","XSFX":"由东向西","XSFXDM":"1","KKMC":"中新大道与和意路交口"},{"KKBH":"7209010020000","HPHM":"车牌","JGSK":"2021-04-01 09:04:21.005","CDBH":"10","XSFX":"由北向南","XSFXDM":"4","KKMC":"玉林道与安正路交口正向"},{"KKBH":"720861003000","HPHM":"津RYY187","JGSK":"2021-04-01 09:04:21.022","CDBH":"10","XSFX":"由北向南","XSFXDM":"4","KKMC":"海晨道与安明路交口"},{"KKBH":"610266122000","HPHM":"津MWH776","JGSK":"2021-04-01 09:04:21.048","CDBH":"2","XSFX":"由西向东","XSFXDM":"2","KKMC":"生态城中生大道故道河一桥西向东上桥处"},{"KKBH":"720891005000","HPHM":"津JYZ328","JGSK":"2021-04-01 09:04:21.09","CDBH":"6","XSFX":"由西向东","XSFXDM":"2","KKMC":"海博道与安明路交口"},{"KKBH":"610256115","HPHM":"京N59757","JGSK":"2021-04-01 09:04:21.126","CDBH":"9","XSFX":"由南向北","XSFXDM":"3","KKMC":"中天大道与中生大道交口"},{"KKBH":"610256115","HPHM":"津MYH430","JGSK":"2021-04-01 09:04:21.127","CDBH":"7","XSFX":"由南向北","XSFXDM":"3","KKMC":"中天大道与中生大道交口"},{"KKBH":"610256111","HPHM":"津B2Z958","JGSK":"2021-04-01 09:04:21.13","CDBH":"7","XSFX":"由北向南","XSFXDM":"4","KKMC":"中天大道与和惠路交口"},{"KKBH":"7208810020000","HPHM":"津FJ6691","JGSK":"2021-04-01 09:04:21.195","CDBH":"9","XSFX":"由南向北","XSFXDM":"3","KKMC":"海旭道与安正路交口正向"},{"KKBH":"610266117","HPHM":"豫Q88F16","JGSK":"2021-04-01 09:04:21.202","CDBH":"8","XSFX":"由南向北","XSFXDM":"3","KKMC":"中生大道与和韵路交口"},{"KKBH":"610391006","HPHM":"津ADL6997","JGSK":"2021-04-01 09:04:21.207","CDBH":"5","XSFX":"由西向东","XSFXDM":"2","KKMC":"和韵路与和意路交口"},{"KKBH":"7208510020000","HPHM":"津RFY126","JGSK":"2021-04-01 09:04:21.313","CDBH":"7","XSFX":"由北向南","XSFXDM":"4","KKMC":"碧水道与安正路交口正向"},{"KKBH":"610256112","HPHM":"浙J1ZY25","JGSK":"2021-04-01 09:04:21.35","CDBH":"5","XSFX":"由西向东","XSFXDM":"2","KKMC":"中天大道与中津大道交口"},{"KKBH":"7208810020000","HPHM":"津DMC911","JGSK":"2021-04-01 09:04:21.352","CDBH":"13","XSFX":"由北向南","XSFXDM":"4","KKMC":"海旭道与安正路交口正向"},{"KKBH":"720861002000","HPHM":"津A1E888","JGSK":"2021-04-01 09:04:21.434","CDBH":"10","XSFX":"由北向南","XSFXDM":"4","KKMC":"海晨道与安正路交口"},{"KKBH":"711","HPHM":"冀B030E5","JGSK":"2021-04-01 09:04:21.535","CDBH":"5","XSFX":"由南向北","XSFXDM":"3","KKMC":"不礼让行人中新大道与和旭路交口"},{"KKBH":"720891004000","HPHM":"车牌","JGSK":"2021-04-01 09:04:21.547","CDBH":"4","XSFX":"由西向东","XSFXDM":"2","KKMC":"海博道与安平路交口"},{"KKBH":"610276125","HPHM":"冀R79KZ2","JGSK":"2021-04-01 09:04:21.553","CDBH":"7","XSFX":"由北向南","XSFXDM":"4","KKMC":"中新大道与和顺路交口"},{"KKBH":"610276126","HPHM":"津AY1818","JGSK":"2021-04-01 09:04:21.572","CDBH":"5","XSFX":"由南向北","XSFXDM":"3","KKMC":"中新大道与和意路交口"},{"KKBH":"610276126","HPHM":"津AY1818","JGSK":"2021-04-01 09:04:21.573","CDBH":"5","XSFX":"由南向北","XSFXDM":"3","KKMC":"中新大道与和意路交口"},{"KKBH":"720541002000","HPHM":"沪C4WJ93","JGSK":"2021-04-01 09:04:21.576","CDBH":"4","XSFX":"由西向东","XSFXDM":"2","KKMC":"动漫环路西与动漫中路交口"},{"KKBH":"711","HPHM":"冀D887X2","JGSK":"2021-04-01 09:04:21.598","CDBH":"7","XSFX":"由北向南","XSFXDM":"4","KKMC":"不礼让行人中新大道与和旭路交口"},{"KKBH":"720861003000","HPHM":"冀D630C2","JGSK":"2021-04-01 09:04:21.824","CDBH":"5","XSFX":"由西向东","XSFXDM":"2","KKMC":"海晨道与安明路交口"},{"KKBH":"610271010","HPHM":"津AY7770","JGSK":"2021-04-01 09:04:21.841","CDBH":"7","XSFX":"由北向南","XSFXDM":"4","KKMC":"中新大道与华五路交口"},{"KKBH":"720901003000","HPHM":"津RBS522","JGSK":"2021-04-01 09:04:21.866","CDBH":"7","XSFX":"由北向南","XSFXDM":"4","KKMC":"玉林道与安平路交口"},{"KKBH":"7205410030000","HPHM":"冀BR310A","JGSK":"2021-04-01 09:04:21.877","CDBH":"1","XSFX":"由东向西","XSFXDM":"1","KKMC":"动漫环路西与动漫西路交口正向"},{"KKBH":"610391008","HPHM":"津C381C2","JGSK":"2021-04-01 09:04:22.025","CDBH":"1","XSFX":"由东向西","XSFXDM":"1","KKMC":"和韵路与和旭路交口"},{"KKBH":"720881005000","HPHM":"津RU2833","JGSK":"2021-04-01 09:04:22.029","CDBH":"4","XSFX":"由西向东","XSFXDM":"2","KKMC":"海旭道与明盛路交口"},{"KKBH":"728031002000","HPHM":"冀B9HT76","JGSK":"2021-04-01 09:04:22.155","CDBH":"5","XSFX":"由南向北","XSFXDM":"3","KKMC":"动漫中路与文一路交口"},{"KKBH":"711","HPHM":"津C86T25","JGSK":"2021-04-01 09:04:22.157","CDBH":"8","XSFX":"由北向南","XSFXDM":"4","KKMC":"不礼让行人中新大道与和旭路交口"},{"KKBH":"6102661220000","HPHM":"津JNL707","JGSK":"2021-04-01 09:04:22.166","CDBH":"2","XSFX":"由西向东","XSFXDM":"2","KKMC":"生态城中生大道故道河一桥西向东上桥处正向"},{"KKBH":"610276126","HPHM":"津A09819D","JGSK":"2021-04-01 09:04:22.613","CDBH":"8","XSFX":"由北向南","XSFXDM":"4","KKMC":"中新大道与和意路交口"},{"KKBH":"610401005","HPHM":"津NJM058","JGSK":"2021-04-01 09:04:22.657","CDBH":"10","XSFX":"由北向南","XSFXDM":"4","KKMC":"和畅路与和顺路交口"},{"KKBH":"720881002000","HPHM":"津DNF333","JGSK":"2021-04-01 09:04:22.679","CDBH":"5","XSFX":"由西向东","XSFXDM":"2","KKMC":"海旭道与安正路交口"},{"KKBH":"610276126","HPHM":"津KT1180","JGSK":"2021-04-01 09:04:22.699","CDBH":"1","XSFX":"由东向西","XSFXDM":"1","KKMC":"中新大道与和意路交口"},{"KKBH":"720891004000","HPHM":"车牌","JGSK":"2021-04-01 09:04:22.908","CDBH":"8","XSFX":"由南向北","XSFXDM":"3","KKMC":"海博道与安平路交口"},{"KKBH":"610256113","HPHM":"津A7T581","JGSK":"2021-04-01 09:04:22.911","CDBH":"1","XSFX":"由西向东","XSFXDM":"2","KKMC":"中天大道与和风路交口"},{"KKBH":"610256115","HPHM":"津GDL988","JGSK":"2021-04-01 09:04:22.993","CDBH":"5","XSFX":"由西向东","XSFXDM":"2","KKMC":"中天大道与中生大道交口"},{"KKBH":"610401004","HPHM":"津RDL128","JGSK":"2021-04-01 09:04:23.13","CDBH":"4","XSFX":"由西向东","XSFXDM":"2","KKMC":"和畅路与和风路交口"},{"KKBH":"610256113","HPHM":"津MMR355","JGSK":"2021-04-01 09:04:23.136","CDBH":"9","XSFX":"由北向南","XSFXDM":"4","KKMC":"中天大道与和风路交口"},{"KKBH":"610271008","HPHM":"津BZ6868","JGSK":"2021-04-01 09:04:23.187","CDBH":"4","XSFX":"由北向南","XSFXDM":"4","KKMC":"中新大道与航母主题公园支路交口"},{"KKBH":"610256116","HPHM":"津NNJ512","JGSK":"2021-04-01 09:04:23.293","CDBH":"11","XSFX":"由北向南","XSFXDM":"4","KKMC":"中天大道与和顺路交口"},{"KKBH":"728031003000","HPHM":"津D60616","JGSK":"2021-04-01 09:04:23.37","CDBH":"4","XSFX":"由南向北","XSFXDM":"3","KKMC":"动漫中路与文二路交口"},{"KKBH":"610256112","HPHM":"冀BR906S","JGSK":"2021-04-01 09:04:23.436","CDBH":"10","XSFX":"由北向南","XSFXDM":"4","KKMC":"中天大道与中津大道交口"},{"KKBH":"7280310030000","HPHM":"津C676D8","JGSK":"2021-04-01 09:04:23.521","CDBH":"1","XSFX":"由东向西","XSFXDM":"1","KKMC":"动漫中路与文二路交口正向"},{"KKBH":"610256112","HPHM":"京NY3356","JGSK":"2021-04-01 09:04:23.631","CDBH":"1","XSFX":"由东向西","XSFXDM":"1","KKMC":"中天大道与中津大道交口"},{"KKBH":"610401004","HPHM":"津C2D207","JGSK":"2021-04-01 09:04:23.638","CDBH":"6","XSFX":"由西向东","XSFXDM":"2","KKMC":"和畅路与和风路交口"},{"KKBH":"610271008","HPHM":"津BZ6868","JGSK":"2021-04-01 09:04:23.64","CDBH":"4","XSFX":"由北向南","XSFXDM":"4","KKMC":"中新大道与航母主题公园支路交口"},{"KKBH":"7208810020000","HPHM":"津GGT636","JGSK":"2021-04-01 09:04:23.661","CDBH":"12","XSFX":"由北向南","XSFXDM":"4","KKMC":"海旭道与安正路交口正向"},{"KKBH":"610256115","HPHM":"津G98953","JGSK":"2021-04-01 09:04:23.797","CDBH":"10","XSFX":"由北向南","XSFXDM":"4","KKMC":"中天大道与中生大道交口"},{"KKBH":"7208910050000","HPHM":"津ADC0637","JGSK":"2021-04-01 09:04:23.834","CDBH":"1","XSFX":"由东向西","XSFXDM":"1","KKMC":"海博道与安明路交口正向"},{"KKBH":"610256115","HPHM":"津AD01581","JGSK":"2021-04-01 09:04:23.873","CDBH":"6","XSFX":"由西向东","XSFXDM":"2","KKMC":"中天大道与中生大道交口"},{"KKBH":"610286127","HPHM":"京NQT316","JGSK":"2021-04-01 09:04:23.911","CDBH":"7","XSFX":"由南向北","XSFXDM":"3","KKMC":"中津大道与和畅路交口"},{"KKBH":"610256114","HPHM":"车牌","JGSK":"2021-04-01 09:04:23.954","CDBH":"8","XSFX":"由北向南","XSFXDM":"4","KKMC":"中天大道与和旭路交口"},{"KKBH":"610251001","HPHM":"津C16L37","JGSK":"2021-04-01 09:04:24.016","CDBH":"8","XSFX":"由北向南","XSFXDM":"4","KKMC":"中天大道与和畅路交口"},{"KKBH":"610271009","HPHM":"冀B9CH72","JGSK":"2021-04-01 09:04:24.049","CDBH":"7","XSFX":"由南向北","XSFXDM":"3","KKMC":"中新大道与泰七路交口"},{"KKBH":"6102610030000","HPHM":"津MLF797","JGSK":"2021-04-01 09:04:24.103","CDBH":"1","XSFX":"由东向西","XSFXDM":"1","KKMC":"中生大道与静湖南路交口正向"},{"KKBH":"7208810020000","HPHM":"津AY1851","JGSK":"2021-04-01 09:04:24.124","CDBH":"13","XSFX":"由北向南","XSFXDM":"4","KKMC":"海旭道与安正路交口正向"},{"KKBH":"7205410020000","HPHM":"吉JKV722","JGSK":"2021-04-01 09:04:24.139","CDBH":"4","XSFX":"由西向东","XSFXDM":"2","KKMC":"动漫环路西与动漫中路交口正向"},{"KKBH":"711","HPHM":"津HNB566","JGSK":"2021-04-01 09:04:24.174","CDBH":"5","XSFX":"由南向北","XSFXDM":"3","KKMC":"不礼让行人中新大道与和旭路交口"},{"KKBH":"610256116","HPHM":"津C053C6","JGSK":"2021-04-01 09:04:24.226","CDBH":"9","XSFX":"由南向北","XSFXDM":"3","KKMC":"中天大道与和顺路交口"},{"KKBH":"7208810040000","HPHM":"鲁NQT669","JGSK":"2021-04-01 09:04:24.25","CDBH":"4","XSFX":"由西向东","XSFXDM":"2","KKMC":"海旭道与永盛路交口正向"},{"KKBH":"610256115","HPHM":"津A5H385","JGSK":"2021-04-01 09:04:24.273","CDBH":"4","XSFX":"由西向东","XSFXDM":"2","KKMC":"中天大道与中生大道交口"},{"KKBH":"610276124","HPHM":"津MYF298","JGSK":"2021-04-01 09:04:24.424","CDBH":"11","XSFX":"由北向南","XSFXDM":"4","KKMC":"中新大道与中生大道交口"},{"KKBH":"7208710020000","HPHM":"冀F3YJ70","JGSK":"2021-04-01 09:04:24.44","CDBH":"5","XSFX":"由南向北","XSFXDM":"3","KKMC":"安正路与芳菲路交口正向"},{"KKBH":"7208610030000","HPHM":"津HEL806","JGSK":"2021-04-01 09:04:24.478","CDBH":"7","XSFX":"由南向北","XSFXDM":"3","KKMC":"海晨道与安明路交口正向"},{"KKBH":"610256116","HPHM":"蒙LFY137","JGSK":"2021-04-01 09:04:24.677","CDBH":"11","XSFX":"由北向南","XSFXDM":"4","KKMC":"中天大道与和顺路交口"},{"KKBH":"610256114","HPHM":"冀B0A8W1","JGSK":"2021-04-01 09:04:24.707","CDBH":"7","XSFX":"由北向南","XSFXDM":"4","KKMC":"中天大道与和旭路交口"},{"KKBH":"610271008","HPHM":"车牌","JGSK":"2021-04-01 09:04:24.745","CDBH":"1","XSFX":"由南向北","XSFXDM":"3","KKMC":"中新大道与航母主题公园支路交口"},{"KKBH":"7208810020000","HPHM":"津HCE587","JGSK":"2021-04-01 09:04:24.753","CDBH":"10","XSFX":"由南向北","XSFXDM":"3","KKMC":"海旭道与安正路交口正向"},{"KKBH":"720851002000","HPHM":"津RFY126","JGSK":"2021-04-01 09:04:24.769","CDBH":"7","XSFX":"由北向南","XSFXDM":"4","KKMC":"碧水道与安正路交口"},{"KKBH":"610271009","HPHM":"冀B9CH72","JGSK":"2021-04-01 09:04:24.807","CDBH":"7","XSFX":"由南向北","XSFXDM":"3","KKMC":"中新大道与泰七路交口"},{"KKBH":"7205710040000","HPHM":"津NGW617","JGSK":"2021-04-01 09:04:24.917","CDBH":"3","XSFX":"由西向东","XSFXDM":"2","KKMC":"动漫东路与动漫中路交口正向"},{"KKBH":"7208610020000","HPHM":"津HJQ509","JGSK":"2021-04-01 09:04:24.917","CDBH":"11","XSFX":"由北向南","XSFXDM":"4","KKMC":"海晨道与安正路交口正向"},{"KKBH":"610276124","HPHM":"冀F166RZ","JGSK":"2021-04-01 09:04:24.938","CDBH":"10","XSFX":"由北向南","XSFXDM":"4","KKMC":"中新大道与中生大道交口"},{"KKBH":"7280310020000","HPHM":"津C2P108","JGSK":"2021-04-01 09:04:24.945","CDBH":"4","XSFX":"由西向东","XSFXDM":"2","KKMC":"动漫中路与文一路交口正向"},{"KKBH":"7208810040000","HPHM":"津FV8833","JGSK":"2021-04-01 09:04:25.07","CDBH":"5","XSFX":"由西向东","XSFXDM":"2","KKMC":"海旭道与永盛路交口正向"},{"KKBH":"7205710040000","HPHM":"辽BQ91W5","JGSK":"2021-04-01 09:04:25.108","CDBH":"6","XSFX":"由北向南","XSFXDM":"4","KKMC":"动漫东路与动漫中路交口正向"},{"KKBH":"610276125","HPHM":"津AT3129","JGSK":"2021-04-01 09:04:25.227","CDBH":"8","XSFX":"由北向南","XSFXDM":"4","KKMC":"中新大道与和顺路交口"},{"KKBH":"610256112","HPHM":"津HLB158","JGSK":"2021-04-01 09:04:25.241","CDBH":"4","XSFX":"由西向东","XSFXDM":"2","KKMC":"中天大道与中津大道交口"},{"KKBH":"610256116","HPHM":"津JYU320","JGSK":"2021-04-01 09:04:25.253","CDBH":"5","XSFX":"由西向东","XSFXDM":"2","KKMC":"中天大道与和顺路交口"},{"KKBH":"610256111","HPHM":"津A0Z213","JGSK":"2021-04-01 09:04:25.257","CDBH":"8","XSFX":"由北向南","XSFXDM":"4","KKMC":"中天大道与和惠路交口"},{"KKBH":"610256112","HPHM":"冀BR906S","JGSK":"2021-04-01 09:04:25.267","CDBH":"10","XSFX":"由北向南","XSFXDM":"4","KKMC":"中天大道与中津大道交口"},{"KKBH":"610256112","HPHM":"吉AHY913","JGSK":"2021-04-01 09:04:25.319","CDBH":"6","XSFX":"由西向东","XSFXDM":"2","KKMC":"中天大道与中津大道交口"},{"KKBH":"610271008","HPHM":"津BZ6868","JGSK":"2021-04-01 09:04:25.349","CDBH":"4","XSFX":"由北向南","XSFXDM":"4","KKMC":"中新大道与航母主题公园支路交口"},{"KKBH":"610276125","HPHM":"冀B3JQ19","JGSK":"2021-04-01 09:04:25.422","CDBH":"7","XSFX":"由北向南","XSFXDM":"4","KKMC":"中新大道与和顺路交口"},{"KKBH":"7205610020000","HPHM":"津E11908","JGSK":"2021-04-01 09:04:25.432","CDBH":"1","XSFX":"由东向西","XSFXDM":"1","KKMC":"动漫北路与文三路交口正向"},{"KKBH":"610271008","HPHM":"车牌","JGSK":"2021-04-01 09:04:25.571","CDBH":"5","XSFX":"由北向南","XSFXDM":"4","KKMC":"中新大道与航母主题公园支路交口"},{"KKBH":"7208810020000","HPHM":"津REJ223","JGSK":"2021-04-01 09:04:25.616","CDBH":"12","XSFX":"由北向南","XSFXDM":"4","KKMC":"海旭道与安正路交口正向"},{"KKBH":"610266122000","HPHM":"津JNL707","JGSK":"2021-04-01 09:04:25.66","CDBH":"2","XSFX":"由西向东","XSFXDM":"2","KKMC":"生态城中生大道故道河一桥西向东上桥处"},{"KKBH":"610271009","HPHM":"冀B2C907","JGSK":"2021-04-01 09:04:25.715","CDBH":"11","XSFX":"由北向南","XSFXDM":"4","KKMC":"中新大道与泰七路交口"},{"KKBH":"610286127","HPHM":"津FNF636","JGSK":"2021-04-01 09:04:25.773","CDBH":"6","XSFX":"由西向东","XSFXDM":"2","KKMC":"中津大道与和畅路交口"},{"KKBH":"610401005","HPHM":"津NJM058","JGSK":"2021-04-01 09:04:25.9","CDBH":"10","XSFX":"由北向南","XSFXDM":"4","KKMC":"和畅路与和顺路交口"},{"KKBH":"610401004","HPHM":"津DPP819","JGSK":"2021-04-01 09:04:25.957","CDBH":"6","XSFX":"由西向东","XSFXDM":"2","KKMC":"和畅路与和风路交口"},{"KKBH":"7208910050000","HPHM":"津KTY059","JGSK":"2021-04-01 09:04:26.025","CDBH":"6","XSFX":"由西向东","XSFXDM":"2","KKMC":"海博道与安明路交口正向"},{"KKBH":"720881002000","HPHM":"津AZG912","JGSK":"2021-04-01 09:04:26.153","CDBH":"9","XSFX":"由南向北","XSFXDM":"3","KKMC":"海旭道与安正路交口"},{"KKBH":"7205710040000","HPHM":"津AF11358","JGSK":"2021-04-01 09:04:26.188","CDBH":"1","XSFX":"由东向西","XSFXDM":"1","KKMC":"动漫东路与动漫中路交口正向"},{"KKBH":"610256115","HPHM":"鄂AU45Q9","JGSK":"2021-04-01 09:04:26.201","CDBH":"10","XSFX":"由北向南","XSFXDM":"4","KKMC":"中天大道与中生大道交口"},{"KKBH":"610401005","HPHM":"津JEM022","JGSK":"2021-04-01 09:04:26.457","CDBH":"7","XSFX":"由南向北","XSFXDM":"3","KKMC":"和畅路与和顺路交口"},{"KKBH":"610256116","HPHM":"京PP1385","JGSK":"2021-04-01 09:04:26.486","CDBH":"10","XSFX":"由北向南","XSFXDM":"4","KKMC":"中天大道与和顺路交口"},{"KKBH":"7208910040000","HPHM":"津RED282","JGSK":"2021-04-01 09:04:26.56","CDBH":"6","XSFX":"由西向东","XSFXDM":"2","KKMC":"海博道与安平路交口正向"},{"KKBH":"610276126","HPHM":"冀BK838H","JGSK":"2021-04-01 09:04:26.668","CDBH":"4","XSFX":"由南向北","XSFXDM":"3","KKMC":"中新大道与和意路交口"},{"KKBH":"720881004000","HPHM":"鲁NQT669","JGSK":"2021-04-01 09:04:26.684","CDBH":"9","XSFX":"由西向东","XSFXDM":"2","KKMC":"海旭道与永盛路交口"},{"KKBH":"720861003000","HPHM":"浙GMZ913","JGSK":"2021-04-01 09:04:26.82","CDBH":"2","XSFX":"由东向西","XSFXDM":"1","KKMC":"海晨道与安明路交口"},{"KKBH":"610276126","HPHM":"津KT1180","JGSK":"2021-04-01 09:04:26.822","CDBH":"1","XSFX":"由东向西","XSFXDM":"1","KKMC":"中新大道与和意路交口"},{"KKBH":"610256116","HPHM":"津C8K822","JGSK":"2021-04-01 09:04:26.838","CDBH":"8","XSFX":"由南向北","XSFXDM":"3","KKMC":"中天大道与和顺路交口"},{"KKBH":"610256114","HPHM":"津K17879","JGSK":"2021-04-01 09:04:26.862","CDBH":"2","XSFX":"由西向东","XSFXDM":"2","KKMC":"中天大道与和旭路交口"},{"KKBH":"7280310020000","HPHM":"鲁NT10Z0","JGSK":"2021-04-01 09:04:26.881","CDBH":"6","XSFX":"由南向北","XSFXDM":"3","KKMC":"动漫中路与文一路交口正向"},{"KKBH":"610286127","HPHM":"津GYA660","JGSK":"2021-04-01 09:04:26.888","CDBH":"5","XSFX":"由西向东","XSFXDM":"2","KKMC":"中津大道与和畅路交口"},{"KKBH":"7208810020000","HPHM":"车牌","JGSK":"2021-04-01 09:04:26.933","CDBH":"11","XSFX":"由南向北","XSFXDM":"3","KKMC":"海旭道与安正路交口正向"},{"KKBH":"720541004000","HPHM":"津AD51464","JGSK":"2021-04-01 09:04:26.947","CDBH":"4","XSFX":"由西向东","XSFXDM":"2","KKMC":"动漫环路东与动漫中路交口"},{"KKBH":"720881002000","HPHM":"津DMC911","JGSK":"2021-04-01 09:04:27.015","CDBH":"13","XSFX":"由北向南","XSFXDM":"4","KKMC":"海旭道与安正路交口"},{"KKBH":"610271008","HPHM":"冀B9J7M9","JGSK":"2021-04-01 09:04:27.159","CDBH":"1","XSFX":"由南向北","XSFXDM":"3","KKMC":"中新大道与航母主题公园支路交口"},{"KKBH":"720881002000","HPHM":"津GGT636","JGSK":"2021-04-01 09:04:27.175","CDBH":"12","XSFX":"由北向南","XSFXDM":"4","KKMC":"海旭道与安正路交口"},{"KKBH":"610256115","HPHM":"津MYH430","JGSK":"2021-04-01 09:04:27.205","CDBH":"8","XSFX":"由南向北","XSFXDM":"3","KKMC":"中天大道与中生大道交口"},{"KKBH":"610276125","HPHM":"津C78W52","JGSK":"2021-04-01 09:04:27.268","CDBH":"8","XSFX":"由北向南","XSFXDM":"4","KKMC":"中新大道与和顺路交口"},{"KKBH":"610266117","HPHM":"津DHS917","JGSK":"2021-04-01 09:04:27.296","CDBH":"7","XSFX":"由南向北","XSFXDM":"3","KKMC":"中生大道与和韵路交口"},{"KKBH":"720541003000","HPHM":"冀BR310A","JGSK":"2021-04-01 09:04:27.344","CDBH":"1","XSFX":"由东向西","XSFXDM":"1","KKMC":"动漫环路西与动漫西路交口"},{"KKBH":"610276125","HPHM":"津AP2651","JGSK":"2021-04-01 09:04:27.414","CDBH":"5","XSFX":"由南向北","XSFXDM":"3","KKMC":"中新大道与和顺路交口"},{"KKBH":"711","HPHM":"冀G26F38","JGSK":"2021-04-01 09:04:27.455","CDBH":"5","XSFX":"由南向北","XSFXDM":"3","KKMC":"不礼让行人中新大道与和旭路交口"},{"KKBH":"610256116","HPHM":"津NYZ718","JGSK":"2021-04-01 09:04:27.478","CDBH":"9","XSFX":"由南向北","XSFXDM":"3","KKMC":"中天大道与和顺路交口"},{"KKBH":"7208710020000","HPHM":"车牌","JGSK":"2021-04-01 09:04:27.58","CDBH":"10","XSFX":"由北向南","XSFXDM":"4","KKMC":"安正路与芳菲路交口正向"},{"KKBH":"610276124","HPHM":"冀F166RZ","JGSK":"2021-04-01 09:04:27.798","CDBH":"10","XSFX":"由北向南","XSFXDM":"4","KKMC":"中新大道与中生大道交口"},{"KKBH":"720881004000","HPHM":"津FV8833","JGSK":"2021-04-01 09:04:27.807","CDBH":"10","XSFX":"由西向东","XSFXDM":"2","KKMC":"海旭道与永盛路交口"},{"KKBH":"610401004","HPHM":"津MA0416","JGSK":"2021-04-01 09:04:27.852","CDBH":"8","XSFX":"由南向北","XSFXDM":"3","KKMC":"和畅路与和风路交口"},{"KKBH":"610256115","HPHM":"津MS3368","JGSK":"2021-04-01 09:04:27.872","CDBH":"6","XSFX":"由西向东","XSFXDM":"2","KKMC":"中天大道与中生大道交口"},{"KKBH":"610276124","HPHM":"津A7Q428","JGSK":"2021-04-01 09:04:27.892","CDBH":"11","XSFX":"由北向南","XSFXDM":"4","KKMC":"中新大道与中生大道交口"},{"KKBH":"7209010030000","HPHM":"津QC0295","JGSK":"2021-04-01 09:04:27.935","CDBH":"1","XSFX":"由东向西","XSFXDM":"1","KKMC":"玉林道与安平路交口正向"},{"KKBH":"610256114","HPHM":"津B0A8W1","JGSK":"2021-04-01 09:04:27.954","CDBH":"7","XSFX":"由北向南","XSFXDM":"4","KKMC":"中天大道与和旭路交口"},{"KKBH":"610261004000","HPHM":"津RGJ966","JGSK":"2021-04-01 09:04:27.99","CDBH":"6","XSFX":"由北向南","XSFXDM":"4","KKMC":"中生大道与静湖西路（北侧）"},{"KKBH":"610276124","HPHM":"津H86158","JGSK":"2021-04-01 09:04:28.093","CDBH":"4","XSFX":"由西向东","XSFXDM":"2","KKMC":"中新大道与中生大道交口"},{"KKBH":"610276124","HPHM":"津MYF298","JGSK":"2021-04-01 09:04:28.119","CDBH":"11","XSFX":"由北向南","XSFXDM":"4","KKMC":"中新大道与中生大道交口"},{"KKBH":"610276126","HPHM":"车牌","JGSK":"2021-04-01 09:04:28.157","CDBH":"8","XSFX":"由北向南","XSFXDM":"4","KKMC":"中新大道与和意路交口"},{"KKBH":"610256115","HPHM":"鲁JL6572","JGSK":"2021-04-01 09:04:28.193","CDBH":"5","XSFX":"由西向东","XSFXDM":"2","KKMC":"中天大道与中生大道交口"},{"KKBH":"720871002000","HPHM":"冀F3YJ70","JGSK":"2021-04-01 09:04:28.232","CDBH":"5","XSFX":"由南向北","XSFXDM":"3","KKMC":"安正路与芳菲路交口"},{"KKBH":"7208910040000","HPHM":"津A13Y45","JGSK":"2021-04-01 09:04:28.33","CDBH":"6","XSFX":"由西向东","XSFXDM":"2","KKMC":"海博道与安平路交口正向"},{"KKBH":"610256113","HPHM":"津MMR355","JGSK":"2021-04-01 09:04:28.33","CDBH":"9","XSFX":"由北向南","XSFXDM":"4","KKMC":"中天大道与和风路交口"},{"KKBH":"610266117","HPHM":"津RWM831","JGSK":"2021-04-01 09:04:28.397","CDBH":"8","XSFX":"由南向北","XSFXDM":"3","KKMC":"中生大道与和韵路交口"},{"KKBH":"720891004000","HPHM":"津RED282","JGSK":"2021-04-01 09:04:28.588","CDBH":"5","XSFX":"由西向东","XSFXDM":"2","KKMC":"海博道与安平路交口"},{"KKBH":"610256114","HPHM":"鲁G039TX","JGSK":"2021-04-01 09:04:28.695","CDBH":"5","XSFX":"由南向北","XSFXDM":"3","KKMC":"中天大道与和旭路交口"},{"KKBH":"720881002000","HPHM":"津FJ6691","JGSK":"2021-04-01 09:04:28.714","CDBH":"9","XSFX":"由南向北","XSFXDM":"3","KKMC":"海旭道与安正路交口"},{"KKBH":"610256111","HPHM":"津A0Z213","JGSK":"2021-04-01 09:04:28.803","CDBH":"8","XSFX":"由北向南","XSFXDM":"4","KKMC":"中天大道与和惠路交口"},{"KKBH":"610261005000","HPHM":"晋BNG769","JGSK":"2021-04-01 09:04:28.901","CDBH":"3","XSFX":"由南向北","XSFXDM":"3","KKMC":"中生大道与静湖西路（南侧）"},{"KKBH":"610256112","HPHM":"津A3Z173","JGSK":"2021-04-01 09:04:28.995","CDBH":"5","XSFX":"由西向东","XSFXDM":"2","KKMC":"中天大道与中津大道交口"},{"KKBH":"720881002000","HPHM":"津REJ223","JGSK":"2021-04-01 09:04:29.01","CDBH":"12","XSFX":"由北向南","XSFXDM":"4","KKMC":"海旭道与安正路交口"},{"KKBH":"610271008","HPHM":"津A8J597","JGSK":"2021-04-01 09:04:29.061","CDBH":"4","XSFX":"由北向南","XSFXDM":"4","KKMC":"中新大道与航母主题公园支路交口"},{"KKBH":"610256115","HPHM":"津C68160","JGSK":"2021-04-01 09:04:29.192","CDBH":"7","XSFX":"由南向北","XSFXDM":"3","KKMC":"中天大道与中生大道交口"},{"KKBH":"728031002000","HPHM":"津C2P108","JGSK":"2021-04-01 09:04:29.24","CDBH":"4","XSFX":"由西向东","XSFXDM":"2","KKMC":"动漫中路与文一路交口"},{"KKBH":"7208910050000","HPHM":"津A8N650","JGSK":"2021-04-01 09:04:29.251","CDBH":"2","XSFX":"由东向西","XSFXDM":"1","KKMC":"海博道与安明路交口正向"},{"KKBH":"7280310030000","HPHM":"鲁NT13M6","JGSK":"2021-04-01 09:04:29.274","CDBH":"4","XSFX":"由南向北","XSFXDM":"3","KKMC":"动漫中路与文二路交口正向"},{"KKBH":"720571004000","HPHM":"辽BQ91W5","JGSK":"2021-04-01 09:04:29.334","CDBH":"5","XSFX":"由北向南","XSFXDM":"4","KKMC":"动漫东路与动漫中路交口"},{"KKBH":"610271009","HPHM":"津BQ9223","JGSK":"2021-04-01 09:04:29.477","CDBH":"7","XSFX":"由南向北","XSFXDM":"3","KKMC":"中新大道与泰七路交口"},{"KKBH":"720571004000","HPHM":"津AF11358","JGSK":"2021-04-01 09:04:29.708","CDBH":"1","XSFX":"由东向西","XSFXDM":"1","KKMC":"动漫东路与动漫中路交口"},{"KKBH":"610276125","HPHM":"车牌","JGSK":"2021-04-01 09:04:29.777","CDBH":"5","XSFX":"由南向北","XSFXDM":"3","KKMC":"中新大道与和顺路交口"},{"KKBH":"610256111","HPHM":"鲁NH018T","JGSK":"2021-04-01 09:04:29.805","CDBH":"7","XSFX":"由北向南","XSFXDM":"4","KKMC":"中天大道与和惠路交口"},{"KKBH":"7280310030000","HPHM":"晋C8027H","JGSK":"2021-04-01 09:04:29.82","CDBH":"3","XSFX":"由南向北","XSFXDM":"3","KKMC":"动漫中路与文二路交口正向"},{"KKBH":"720571004000","HPHM":"津NGW617","JGSK":"2021-04-01 09:04:29.94","CDBH":"3","XSFX":"由西向东","XSFXDM":"2","KKMC":"动漫东路与动漫中路交口"},{"KKBH":"610401005","HPHM":"津JEM022","JGSK":"2021-04-01 09:04:29.959","CDBH":"8","XSFX":"由南向北","XSFXDM":"3","KKMC":"和畅路与和顺路交口"},{"KKBH":"610256112","HPHM":"冀BZ377K","JGSK":"2021-04-01 09:04:29.978","CDBH":"9","XSFX":"由南向北","XSFXDM":"3","KKMC":"中天大道与中津大道交口"},{"KKBH":"7208910030000","HPHM":"津JEV398","JGSK":"2021-04-01 09:04:30.029","CDBH":"9","XSFX":"由南向北","XSFXDM":"3","KKMC":"海博道与安正路交口正向"},{"KKBH":"7280310020000","HPHM":"鄂KC4B79","JGSK":"2021-04-01 09:04:30.263","CDBH":"3","XSFX":"由西向东","XSFXDM":"2","KKMC":"动漫中路与文一路交口正向"},{"KKBH":"610256116","HPHM":"津JYU320","JGSK":"2021-04-01 09:04:30.294","CDBH":"6","XSFX":"由西向东","XSFXDM":"2","KKMC":"中天大道与和顺路交口"},{"KKBH":"728031002000","HPHM":"津JEC050","JGSK":"2021-04-01 09:04:30.306","CDBH":"6","XSFX":"由南向北","XSFXDM":"3","KKMC":"动漫中路与文一路交口"},{"KKBH":"610271008","HPHM":"津A8J597","JGSK":"2021-04-01 09:04:30.309","CDBH":"4","XSFX":"由北向南","XSFXDM":"4","KKMC":"中新大道与航母主题公园支路交口"},{"KKBH":"610276125","HPHM":"津C5P565","JGSK":"2021-04-01 09:04:30.393","CDBH":"7","XSFX":"由北向南","XSFXDM":"4","KKMC":"中新大道与和顺路交口"},{"KKBH":"720881002000","HPHM":"津AY1851","JGSK":"2021-04-01 09:04:30.486","CDBH":"13","XSFX":"由北向南","XSFXDM":"4","KKMC":"海旭道与安正路交口"},{"KKBH":"6103261420000","HPHM":"冀A1920H","JGSK":"2021-04-01 09:04:30.5","CDBH":"4","XSFX":"由西向东","XSFXDM":"2","KKMC":"中成大道与泰七路交口正向"},{"KKBH":"720891004000","HPHM":"车牌","JGSK":"2021-04-01 09:04:30.507","CDBH":"4","XSFX":"由西向东","XSFXDM":"2","KKMC":"海博道与安平路交口"},{"KKBH":"610271009","HPHM":"冀B028Q挂","JGSK":"2021-04-01 09:04:30.618","CDBH":"11","XSFX":"由北向南","XSFXDM":"4","KKMC":"中新大道与泰七路交口"},{"KKBH":"720891004000","HPHM":"车牌","JGSK":"2021-04-01 09:04:30.666","CDBH":"9","XSFX":"由南向北","XSFXDM":"3","KKMC":"海博道与安平路交口"},{"KKBH":"711","HPHM":"津MXM312","JGSK":"2021-04-01 09:04:30.714","CDBH":"7","XSFX":"由北向南","XSFXDM":"4","KKMC":"不礼让行人中新大道与和旭路交口"},{"KKBH":"7205410020000","HPHM":"津D60616","JGSK":"2021-04-01 09:04:30.739","CDBH":"4","XSFX":"由西向东","XSFXDM":"2","KKMC":"动漫环路西与动漫中路交口正向"},{"KKBH":"610276125","HPHM":"冀GAC968","JGSK":"2021-04-01 09:04:30.762","CDBH":"5","XSFX":"由南向北","XSFXDM":"3","KKMC":"中新大道与和顺路交口"},{"KKBH":"610261003000","HPHM":"津MLF797","JGSK":"2021-04-01 09:04:30.792","CDBH":"10","XSFX":"由东向西","XSFXDM":"1","KKMC":"中生大道与静湖南路交口"},{"KKBH":"610256116","HPHM":"车牌","JGSK":"2021-04-01 09:04:30.814","CDBH":"9","XSFX":"由南向北","XSFXDM":"3","KKMC":"中天大道与和顺路交口"},{"KKBH":"610276125","HPHM":"津AP2651","JGSK":"2021-04-01 09:04:30.818","CDBH":"5","XSFX":"由南向北","XSFXDM":"3","KKMC":"中新大道与和顺路交口"},{"KKBH":"720881002000","HPHM":"津HCE587","JGSK":"2021-04-01 09:04:30.872","CDBH":"10","XSFX":"由南向北","XSFXDM":"3","KKMC":"海旭道与安正路交口"},{"KKBH":"720891004000","HPHM":"津A13Y45","JGSK":"2021-04-01 09:04:30.985","CDBH":"5","XSFX":"由西向东","XSFXDM":"2","KKMC":"海博道与安平路交口"},{"KKBH":"7208910040000","HPHM":"津MBG596","JGSK":"2021-04-01 09:04:30.987","CDBH":"6","XSFX":"由西向东","XSFXDM":"2","KKMC":"海博道与安平路交口正向"},{"KKBH":"720891003000","HPHM":"黑KXQ731","JGSK":"2021-04-01 09:04:31.023","CDBH":"2","XSFX":"由东向西","XSFXDM":"1","KKMC":"海博道与安正路交口"},{"KKBH":"711","HPHM":"豫G7L652","JGSK":"2021-04-01 09:04:31.063","CDBH":"5","XSFX":"由南向北","XSFXDM":"3","KKMC":"不礼让行人中新大道与和旭路交口"},{"KKBH":"720891003000","HPHM":"津DYQ799","JGSK":"2021-04-01 09:04:31.104","CDBH":"2","XSFX":"由东向西","XSFXDM":"1","KKMC":"海博道与安正路交口"},{"KKBH":"610276126","HPHM":"津BA9876","JGSK":"2021-04-01 09:04:31.168","CDBH":"8","XSFX":"由北向南","XSFXDM":"4","KKMC":"中新大道与和意路交口"},{"KKBH":"610256113","HPHM":"津DFF955","JGSK":"2021-04-01 09:04:31.29","CDBH":"7","XSFX":"由北向南","XSFXDM":"4","KKMC":"中天大道与和风路交口"},{"KKBH":"7205610020000","HPHM":"津C86W33","JGSK":"2021-04-01 09:04:31.342","CDBH":"1","XSFX":"由东向西","XSFXDM":"1","KKMC":"动漫北路与文三路交口正向"},{"KKBH":"610271008","HPHM":"津HRQ835","JGSK":"2021-04-01 09:04:31.43","CDBH":"5","XSFX":"由北向南","XSFXDM":"4","KKMC":"中新大道与航母主题公园支路交口"},{"KKBH":"610401004","HPHM":"津MA0416","JGSK":"2021-04-01 09:04:31.486","CDBH":"9","XSFX":"由南向北","XSFXDM":"3","KKMC":"和畅路与和风路交口"},{"KKBH":"610286127","HPHM":"津NJT111","JGSK":"2021-04-01 09:04:31.607","CDBH":"6","XSFX":"由西向东","XSFXDM":"2","KKMC":"中津大道与和畅路交口"},{"KKBH":"610276124","HPHM":"津A7Q428","JGSK":"2021-04-01 09:04:31.638","CDBH":"11","XSFX":"由北向南","XSFXDM":"4","KKMC":"中新大道与中生大道交口"},{"KKBH":"7205410040000","HPHM":"冀TD9G79","JGSK":"2021-04-01 09:04:31.8","CDBH":"3","XSFX":"由西向东","XSFXDM":"2","KKMC":"动漫环路东与动漫中路交口正向"},{"KKBH":"610276125","HPHM":"津C7P811","JGSK":"2021-04-01 09:04:31.885","CDBH":"8","XSFX":"由北向南","XSFXDM":"4","KKMC":"中新大道与和顺路交口"},{"KKBH":"7208610020000","HPHM":"津RJV993","JGSK":"2021-04-01 09:04:32.025","CDBH":"10","XSFX":"由北向南","XSFXDM":"4","KKMC":"海晨道与安正路交口正向"},{"KKBH":"610271009","HPHM":"津BQ9223","JGSK":"2021-04-01 09:04:32.08","CDBH":"7","XSFX":"由南向北","XSFXDM":"3","KKMC":"中新大道与泰七路交口"},{"KKBH":"7208910030000","HPHM":"车牌","JGSK":"2021-04-01 09:04:32.13","CDBH":"9","XSFX":"由南向北","XSFXDM":"3","KKMC":"海博道与安正路交口正向"},{"KKBH":"7280310030000","HPHM":"津HHE797","JGSK":"2021-04-01 09:04:32.131","CDBH":"4","XSFX":"由南向北","XSFXDM":"3","KKMC":"动漫中路与文二路交口正向"},{"KKBH":"7208810020000","HPHM":"冀F3YJ70","JGSK":"2021-04-01 09:04:32.171","CDBH":"9","XSFX":"由南向北","XSFXDM":"3","KKMC":"海旭道与安正路交口正向"},{"KKBH":"7208910060000","HPHM":"冀B6N29X","JGSK":"2021-04-01 09:04:32.195","CDBH":"7","XSFX":"由西向东","XSFXDM":"2","KKMC":"海博道与永盛路交口正向"},{"KKBH":"610256115","HPHM":"津AD62835","JGSK":"2021-04-01 09:04:32.222","CDBH":"7","XSFX":"由南向北","XSFXDM":"3","KKMC":"中天大道与中生大道交口"},{"KKBH":"7208910030000","HPHM":"京ADE267","JGSK":"2021-04-01 09:04:32.242","CDBH":"6","XSFX":"由西向东","XSFXDM":"2","KKMC":"海博道与安正路交口正向"},{"KKBH":"7208810050000","HPHM":"津KWH218","JGSK":"2021-04-01 09:04:32.255","CDBH":"1","XSFX":"由东向西","XSFXDM":"1","KKMC":"海旭道与明盛路交口正向"},{"KKBH":"720891003000","HPHM":"津N32681","JGSK":"2021-04-01 09:04:32.383","CDBH":"2","XSFX":"由东向西","XSFXDM":"1","KKMC":"海博道与安正路交口"},{"KKBH":"610276125","HPHM":"蒙DHZ751","JGSK":"2021-04-01 09:04:32.507","CDBH":"7","XSFX":"由北向南","XSFXDM":"4","KKMC":"中新大道与和顺路交口"},{"KKBH":"728031003000","HPHM":"津C676D8","JGSK":"2021-04-01 09:04:32.507","CDBH":"1","XSFX":"由东向西","XSFXDM":"1","KKMC":"动漫中路与文二路交口"},{"KKBH":"610256112","HPHM":"津HQ1239","JGSK":"2021-04-01 09:04:32.547","CDBH":"12","XSFX":"由北向南","XSFXDM":"4","KKMC":"中天大道与中津大道交口"},{"KKBH":"610286127","HPHM":"津A3R398","JGSK":"2021-04-01 09:04:32.574","CDBH":"5","XSFX":"由西向东","XSFXDM":"2","KKMC":"中津大道与和畅路交口"},{"KKBH":"720541003000","HPHM":"车牌","JGSK":"2021-04-01 09:04:32.601","CDBH":"7","XSFX":"由北向南","XSFXDM":"4","KKMC":"动漫环路西与动漫西路交口"},{"KKBH":"610256116","HPHM":"京PP1385","JGSK":"2021-04-01 09:04:32.67","CDBH":"11","XSFX":"由北向南","XSFXDM":"4","KKMC":"中天大道与和顺路交口"},{"KKBH":"610256116","HPHM":"津NNJ512","JGSK":"2021-04-01 09:04:32.752","CDBH":"12","XSFX":"由北向南","XSFXDM":"4","KKMC":"中天大道与和顺路交口"},{"KKBH":"7280310020000","HPHM":"津ME4216","JGSK":"2021-04-01 09:04:32.756","CDBH":"5","XSFX":"由南向北","XSFXDM":"3","KKMC":"动漫中路与文一路交口正向"},{"KKBH":"610326142000","HPHM":"冀A1920H","JGSK":"2021-04-01 09:04:32.766","CDBH":"4","XSFX":"由西向东","XSFXDM":"2","KKMC":"中成大道与泰七路交口"},{"KKBH":"7208610020000","HPHM":"津MEE623","JGSK":"2021-04-01 09:04:32.866","CDBH":"5","XSFX":"由西向东","XSFXDM":"2","KKMC":"海晨道与安正路交口正向"},{"KKBH":"6071310030000","HPHM":"津ND5392","JGSK":"2021-04-01 09:04:32.902","CDBH":"1","XSFX":"由东向西","XSFXDM":"1","KKMC":"中央大道与海旭道交口正向"},{"KKBH":"7208910040000","HPHM":"车牌","JGSK":"2021-04-01 09:04:32.96","CDBH":"5","XSFX":"由西向东","XSFXDM":"2","KKMC":"海博道与安平路交口正向"},{"KKBH":"610276125","HPHM":"津C76Z91","JGSK":"2021-04-01 09:04:32.991","CDBH":"1","XSFX":"由东向西","XSFXDM":"1","KKMC":"中新大道与和顺路交口"},{"KKBH":"7208610030000","HPHM":"冀B1S86V","JGSK":"2021-04-01 09:04:33.004","CDBH":"7","XSFX":"由南向北","XSFXDM":"3","KKMC":"海晨道与安明路交口正向"},{"KKBH":"610276125","HPHM":"冀B3JQ19","JGSK":"2021-04-01 09:04:33.146","CDBH":"7","XSFX":"由北向南","XSFXDM":"4","KKMC":"中新大道与和顺路交口"},{"KKBH":"610256114","HPHM":"津JZF326","JGSK":"2021-04-01 09:04:33.171","CDBH":"2","XSFX":"由西向东","XSFXDM":"2","KKMC":"中天大道与和旭路交口"},{"KKBH":"7205710040000","HPHM":"冀A232T1","JGSK":"2021-04-01 09:04:33.205","CDBH":"2","XSFX":"由东向西","XSFXDM":"1","KKMC":"动漫东路与动漫中路交口正向"},{"KKBH":"720891004000","HPHM":"车牌","JGSK":"2021-04-01 09:04:33.225","CDBH":"9","XSFX":"由南向北","XSFXDM":"3","KKMC":"海博道与安平路交口"},{"KKBH":"610271009","HPHM":"辽GRX916","JGSK":"2021-04-01 09:04:33.29","CDBH":"8","XSFX":"由南向北","XSFXDM":"3","KKMC":"中新大道与泰七路交口"},{"KKBH":"720891003000","HPHM":"车牌","JGSK":"2021-04-01 09:04:33.309","CDBH":"5","XSFX":"由西向东","XSFXDM":"2","KKMC":"海博道与安正路交口"},{"KKBH":"7209010020000","HPHM":"津D01622","JGSK":"2021-04-01 09:04:33.315","CDBH":"1","XSFX":"由东向西","XSFXDM":"1","KKMC":"玉林道与安正路交口正向"},{"KKBH":"610256116","HPHM":"津A9H575","JGSK":"2021-04-01 09:04:33.398","CDBH":"7","XSFX":"由南向北","XSFXDM":"3","KKMC":"中天大道与和顺路交口"},{"KKBH":"720901003000","HPHM":"津QC0295","JGSK":"2021-04-01 09:04:33.435","CDBH":"1","XSFX":"由东向西","XSFXDM":"1","KKMC":"玉林道与安平路交口"},{"KKBH":"7205610020000","HPHM":"津NBT816","JGSK":"2021-04-01 09:04:33.645","CDBH":"1","XSFX":"由东向西","XSFXDM":"1","KKMC":"动漫北路与文三路交口正向"},{"KKBH":"720561002000","HPHM":"津HV9065","JGSK":"2021-04-01 09:04:33.654","CDBH":"1","XSFX":"由东向西","XSFXDM":"1","KKMC":"动漫北路与文三路交口"},{"KKBH":"7208910060000","HPHM":"津RWJ069","JGSK":"2021-04-01 09:04:33.684","CDBH":"3","XSFX":"由东向西","XSFXDM":"1","KKMC":"海博道与永盛路交口正向"},{"KKBH":"720891004000","HPHM":"津MBG596","JGSK":"2021-04-01 09:04:33.707","CDBH":"5","XSFX":"由西向东","XSFXDM":"2","KKMC":"海博道与安平路交口"},{"KKBH":"7208910050000","HPHM":"车牌","JGSK":"2021-04-01 09:04:33.922","CDBH":"7","XSFX":"由西向东","XSFXDM":"2","KKMC":"海博道与安明路交口正向"},{"KKBH":"610276125","HPHM":"冀J0X2N9","JGSK":"2021-04-01 09:04:33.986","CDBH":"8","XSFX":"由北向南","XSFXDM":"4","KKMC":"中新大道与和顺路交口"},{"KKBH":"610271008","HPHM":"车牌","JGSK":"2021-04-01 09:04:33.988","CDBH":"5","XSFX":"由北向南","XSFXDM":"4","KKMC":"中新大道与航母主题公园支路交口"},{"KKBH":"711","HPHM":"津AD18293","JGSK":"2021-04-01 09:04:34.023","CDBH":"5","XSFX":"由南向北","XSFXDM":"3","KKMC":"不礼让行人中新大道与和旭路交口"},{"KKBH":"610276125","HPHM":"津C78W52","JGSK":"2021-04-01 09:04:34.026","CDBH":"8","XSFX":"由北向南","XSFXDM":"4","KKMC":"中新大道与和顺路交口"},{"KKBH":"7208810020000","HPHM":"冀B3G7L7","JGSK":"2021-04-01 09:04:34.08","CDBH":"5","XSFX":"由西向东","XSFXDM":"2","KKMC":"海旭道与安正路交口正向"},{"KKBH":"610256111","HPHM":"鲁NH018T","JGSK":"2021-04-01 09:04:34.084","CDBH":"7","XSFX":"由北向南","XSFXDM":"4","KKMC":"中天大道与和惠路交口"},{"KKBH":"610271008","HPHM":"车牌","JGSK":"2021-04-01 09:04:34.267","CDBH":"1","XSFX":"由南向北","XSFXDM":"3","KKMC":"中新大道与航母主题公园支路交口"},{"KKBH":"610256113","HPHM":"冀AM815E","JGSK":"2021-04-01 09:04:34.49","CDBH":"8","XSFX":"由北向南","XSFXDM":"4","KKMC":"中天大道与和风路交口"},{"KKBH":"7208610030000","HPHM":"鲁A9X71P","JGSK":"2021-04-01 09:04:34.645","CDBH":"10","XSFX":"由北向南","XSFXDM":"4","KKMC":"海晨道与安明路交口正向"},{"KKBH":"610251002","HPHM":"冀B2F93H","JGSK":"2021-04-01 09:04:34.718","CDBH":"8","XSFX":"由南向北","XSFXDM":"3","KKMC":"中天大道与和睦路交口"},{"KKBH":"610276125","HPHM":"津C87B53","JGSK":"2021-04-01 09:04:34.727","CDBH":"7","XSFX":"由北向南","XSFXDM":"4","KKMC":"中新大道与和顺路交口"},{"KKBH":"7208610030000","HPHM":"津AY7712","JGSK":"2021-04-01 09:04:34.757","CDBH":"4","XSFX":"由西向东","XSFXDM":"2","KKMC":"海晨道与安明路交口正向"},{"KKBH":"610276125","HPHM":"冀GAC968","JGSK":"2021-04-01 09:04:34.818","CDBH":"5","XSFX":"由南向北","XSFXDM":"3","KKMC":"中新大道与和顺路交口"},{"KKBH":"7208710020000","HPHM":"津GGT636","JGSK":"2021-04-01 09:04:34.897","CDBH":"8","XSFX":"由北向南","XSFXDM":"4","KKMC":"安正路与芳菲路交口正向"},{"KKBH":"610256116","HPHM":"津AYL581","JGSK":"2021-04-01 09:04:35.048","CDBH":"8","XSFX":"由南向北","XSFXDM":"3","KKMC":"中天大道与和顺路交口"},{"KKBH":"610256112","HPHM":"津RUA105","JGSK":"2021-04-01 09:04:35.138","CDBH":"1","XSFX":"由东向西","XSFXDM":"1","KKMC":"中天大道与中津大道交口"},{"KKBH":"7208910050000","HPHM":"津MXL616","JGSK":"2021-04-01 09:04:35.189","CDBH":"2","XSFX":"由东向西","XSFXDM":"1","KKMC":"海博道与安明路交口正向"},{"KKBH":"711","HPHM":"津ADP8590","JGSK":"2021-04-01 09:04:35.196","CDBH":"8","XSFX":"由北向南","XSFXDM":"4","KKMC":"不礼让行人中新大道与和旭路交口"},{"KKBH":"728031002000","HPHM":"鄂KC4B79","JGSK":"2021-04-01 09:04:35.235","CDBH":"3","XSFX":"由西向东","XSFXDM":"2","KKMC":"动漫中路与文一路交口"},{"KKBH":"720861002000","HPHM":"车牌","JGSK":"2021-04-01 09:04:35.406","CDBH":"5","XSFX":"由西向东","XSFXDM":"2","KKMC":"海晨道与安正路交口"},{"KKBH":"728031003000","HPHM":"鲁NT13M6","JGSK":"2021-04-01 09:04:35.443","CDBH":"4","XSFX":"由南向北","XSFXDM":"3","KKMC":"动漫中路与文二路交口"},{"KKBH":"610256113","HPHM":"津AS0819","JGSK":"2021-04-01 09:04:35.468","CDBH":"8","XSFX":"由北向南","XSFXDM":"4","KKMC":"中天大道与和风路交口"},{"KKBH":"7208710020000","HPHM":"津REJ223","JGSK":"2021-04-01 09:04:35.548","CDBH":"9","XSFX":"由北向南","XSFXDM":"4","KKMC":"安正路与芳菲路交口正向"},{"KKBH":"610256113","HPHM":"辽MUP307","JGSK":"2021-04-01 09:04:35.61","CDBH":"7","XSFX":"由北向南","XSFXDM":"4","KKMC":"中天大道与和风路交口"},{"KKBH":"720891004000","HPHM":"津MKR286","JGSK":"2021-04-01 09:04:35.625","CDBH":"6","XSFX":"由西向东","XSFXDM":"2","KKMC":"海博道与安平路交口"},{"KKBH":"720891003000","HPHM":"车牌","JGSK":"2021-04-01 09:04:35.662","CDBH":"1","XSFX":"由东向西","XSFXDM":"1","KKMC":"海博道与安正路交口"},{"KKBH":"7205710040000","HPHM":"车牌","JGSK":"2021-04-01 09:04:35.666","CDBH":"3","XSFX":"由西向东","XSFXDM":"2","KKMC":"动漫东路与动漫中路交口正向"},{"KKBH":"7208810020000","HPHM":"车牌","JGSK":"2021-04-01 09:04:35.8","CDBH":"11","XSFX":"由南向北","XSFXDM":"3","KKMC":"海旭道与安正路交口正向"},{"KKBH":"720561002000","HPHM":"津E11908","JGSK":"2021-04-01 09:04:35.809","CDBH":"1","XSFX":"由东向西","XSFXDM":"1","KKMC":"动漫北路与文三路交口"},{"KKBH":"720881005000","HPHM":"津KWH218","JGSK":"2021-04-01 09:04:35.831","CDBH":"1","XSFX":"由东向西","XSFXDM":"1","KKMC":"海旭道与明盛路交口"},{"KKBH":"610261005000","HPHM":"津CP7726","JGSK":"2021-04-01 09:04:36.097","CDBH":"2","XSFX":"由南向北","XSFXDM":"3","KKMC":"中生大道与静湖西路（南侧）"},{"KKBH":"610256115","HPHM":"车牌","JGSK":"2021-04-01 09:04:36.124","CDBH":"8","XSFX":"由南向北","XSFXDM":"3","KKMC":"中天大道与中生大道交口"},{"KKBH":"610271008","HPHM":"黑BQP978","JGSK":"2021-04-01 09:04:36.142","CDBH":"1","XSFX":"由南向北","XSFXDM":"3","KKMC":"中新大道与航母主题公园支路交口"},{"KKBH":"720891004000","HPHM":"车牌","JGSK":"2021-04-01 09:04:36.268","CDBH":"9","XSFX":"由南向北","XSFXDM":"3","KKMC":"海博道与安平路交口"},{"KKBH":"610256112","HPHM":"车牌","JGSK":"2021-04-01 09:04:36.309","CDBH":"5","XSFX":"由西向东","XSFXDM":"2","KKMC":"中天大道与中津大道交口"},{"KKBH":"7208210040000","HPHM":"鲁JKD211","JGSK":"2021-04-01 09:04:36.357","CDBH":"5","XSFX":"由北向南","XSFXDM":"4","KKMC":"动漫西路与动漫北路交口正向"},{"KKBH":"7208610030000","HPHM":"晋L75W53","JGSK":"2021-04-01 09:04:36.424","CDBH":"7","XSFX":"由南向北","XSFXDM":"3","KKMC":"海晨道与安明路交口正向"},{"KKBH":"7208910040000","HPHM":"冀BK620X","JGSK":"2021-04-01 09:04:36.455","CDBH":"6","XSFX":"由西向东","XSFXDM":"2","KKMC":"海博道与安平路交口正向"},{"KKBH":"720881002000","HPHM":"冀F3YJ70","JGSK":"2021-04-01 09:04:36.552","CDBH":"9","XSFX":"由南向北","XSFXDM":"3","KKMC":"海旭道与安正路交口"},{"KKBH":"610256111","HPHM":"冀J799D8","JGSK":"2021-04-01 09:04:36.562","CDBH":"4","XSFX":"由南向北","XSFXDM":"3","KKMC":"中天大道与和惠路交口"},{"KKBH":"711","HPHM":"津MLJ967","JGSK":"2021-04-01 09:04:36.584","CDBH":"5","XSFX":"由南向北","XSFXDM":"3","KKMC":"不礼让行人中新大道与和旭路交口"},{"KKBH":"7205610020000","HPHM":"津KZW993","JGSK":"2021-04-01 09:04:36.703","CDBH":"1","XSFX":"由东向西","XSFXDM":"1","KKMC":"动漫北路与文三路交口正向"},{"KKBH":"610276124","HPHM":"津A09800D","JGSK":"2021-04-01 09:04:36.727","CDBH":"8","XSFX":"由南向北","XSFXDM":"3","KKMC":"中新大道与中生大道交口"},{"KKBH":"720861003000","HPHM":"鲁A9X71P","JGSK":"2021-04-01 09:04:36.779","CDBH":"10","XSFX":"由北向南","XSFXDM":"4","KKMC":"海晨道与安明路交口"},{"KKBH":"610271009","HPHM":"辽GRX916","JGSK":"2021-04-01 09:04:36.881","CDBH":"8","XSFX":"由南向北","XSFXDM":"3","KKMC":"中新大道与泰七路交口"},{"KKBH":"7205710010000","HPHM":"津A7E669","JGSK":"2021-04-01 09:04:36.886","CDBH":"3","XSFX":"由南向北","XSFXDM":"3","KKMC":"动漫东路与文一路交口正向"},{"KKBH":"610276124","HPHM":"津AF38296","JGSK":"2021-04-01 09:04:36.977","CDBH":"10","XSFX":"由北向南","XSFXDM":"4","KKMC":"中新大道与中生大道交口"},{"KKBH":"610276126","HPHM":"冀B97DJ3","JGSK":"2021-04-01 09:04:37.014","CDBH":"7","XSFX":"由北向南","XSFXDM":"4","KKMC":"中新大道与和意路交口"},{"KKBH":"720891006000","HPHM":"冀B6N29X","JGSK":"2021-04-01 09:04:37.023","CDBH":"7","XSFX":"由西向东","XSFXDM":"2","KKMC":"海博道与永盛路交口"},{"KKBH":"610286127","HPHM":"津A3R398","JGSK":"2021-04-01 09:04:37.047","CDBH":"5","XSFX":"由西向东","XSFXDM":"2","KKMC":"中津大道与和畅路交口"},{"KKBH":"720861002000","HPHM":"津RJV993","JGSK":"2021-04-01 09:04:37.111","CDBH":"10","XSFX":"由北向南","XSFXDM":"4","KKMC":"海晨道与安正路交口"},{"KKBH":"610256114","HPHM":"鲁G039TX","JGSK":"2021-04-01 09:04:37.226","CDBH":"5","XSFX":"由南向北","XSFXDM":"3","KKMC":"中天大道与和旭路交口"},{"KKBH":"610271009","HPHM":"津C87891","JGSK":"2021-04-01 09:04:37.265","CDBH":"4","XSFX":"由西向东","XSFXDM":"2","KKMC":"中新大道与泰七路交口"},{"KKBH":"720861002000","HPHM":"津C4J385","JGSK":"2021-04-01 09:04:37.325","CDBH":"5","XSFX":"由西向东","XSFXDM":"2","KKMC":"海晨道与安正路交口"},{"KKBH":"610391007","HPHM":"津E02467","JGSK":"2021-04-01 09:04:37.331","CDBH":"5","XSFX":"由西向东","XSFXDM":"2","KKMC":"和韵路与和风路交口"},{"KKBH":"610276125","HPHM":"津NLH109","JGSK":"2021-04-01 09:04:37.382","CDBH":"7","XSFX":"由北向南","XSFXDM":"4","KKMC":"中新大道与和顺路交口"},{"KKBH":"610256113","HPHM":"津DVT998","JGSK":"2021-04-01 09:04:37.546","CDBH":"7","XSFX":"由北向南","XSFXDM":"4","KKMC":"中天大道与和风路交口"},{"KKBH":"7208910030000","HPHM":"鲁R609F3","JGSK":"2021-04-01 09:04:37.62","CDBH":"6","XSFX":"由西向东","XSFXDM":"2","KKMC":"海博道与安正路交口正向"},{"KKBH":"610261005000","HPHM":"津DHQ003","JGSK":"2021-04-01 09:04:37.621","CDBH":"2","XSFX":"由南向北","XSFXDM":"3","KKMC":"中生大道与静湖西路（南侧）"},{"KKBH":"720571004000","HPHM":"冀A232T1","JGSK":"2021-04-01 09:04:37.628","CDBH":"2","XSFX":"由东向西","XSFXDM":"1","KKMC":"动漫东路与动漫中路交口"},{"KKBH":"720891004000","HPHM":"车牌","JGSK":"2021-04-01 09:04:37.865","CDBH":"9","XSFX":"由南向北","XSFXDM":"3","KKMC":"海博道与安平路交口"},{"KKBH":"720891004000","HPHM":"宁E15929","JGSK":"2021-04-01 09:04:37.866","CDBH":"4","XSFX":"由西向东","XSFXDM":"2","KKMC":"海博道与安平路交口"},{"KKBH":"610391007","HPHM":"冀B316F2","JGSK":"2021-04-01 09:04:38.077","CDBH":"1","XSFX":"由东向西","XSFXDM":"1","KKMC":"和韵路与和风路交口"},{"KKBH":"610276124","HPHM":"苏E93PT9","JGSK":"2021-04-01 09:04:38.167","CDBH":"11","XSFX":"由北向南","XSFXDM":"4","KKMC":"中新大道与中生大道交口"},{"KKBH":"7208810060000","HPHM":"车牌","JGSK":"2021-04-01 09:04:38.195","CDBH":"3","XSFX":"由西向东","XSFXDM":"2","KKMC":"海旭道与庄盛路交口正向"},{"KKBH":"728031006000","HPHM":"冀D68E89","JGSK":"2021-04-01 09:04:38.246","CDBH":"3","XSFX":"由西向东","XSFXDM":"2","KKMC":"动漫中路与文三路交口"},{"KKBH":"720561002000","HPHM":"津C86W33","JGSK":"2021-04-01 09:04:38.375","CDBH":"1","XSFX":"由东向西","XSFXDM":"1","KKMC":"动漫北路与文三路交口"},{"KKBH":"7205710020000","HPHM":"车牌","JGSK":"2021-04-01 09:04:38.377","CDBH":"2","XSFX":"由西向东","XSFXDM":"2","KKMC":"动漫东路与文二路交口正向"},{"KKBH":"711","HPHM":"津C07051","JGSK":"2021-04-01 09:04:38.632","CDBH":"8","XSFX":"由北向南","XSFXDM":"4","KKMC":"不礼让行人中新大道与和旭路交口"},{"KKBH":"6102610040000","HPHM":"津ABE669","JGSK":"2021-04-01 09:04:38.639","CDBH":"3","XSFX":"由南向北","XSFXDM":"3","KKMC":"中生大道与静湖西路（北侧）正向"},{"KKBH":"7208610020000","HPHM":"津AFA298","JGSK":"2021-04-01 09:04:38.641","CDBH":"11","XSFX":"由北向南","XSFXDM":"4","KKMC":"海晨道与安正路交口正向"},{"KKBH":"610256113","HPHM":"津D85M97","JGSK":"2021-04-01 09:04:38.643","CDBH":"4","XSFX":"由南向北","XSFXDM":"3","KKMC":"中天大道与和风路交口"},{"KKBH":"610256115","HPHM":"津C68160","JGSK":"2021-04-01 09:04:38.644","CDBH":"7","XSFX":"由南向北","XSFXDM":"3","KKMC":"中天大道与中生大道交口"},{"KKBH":"720891004000","HPHM":"车牌","JGSK":"2021-04-01 09:04:38.668","CDBH":"8","XSFX":"由南向北","XSFXDM":"3","KKMC":"海博道与安平路交口"},{"KKBH":"610276124","HPHM":"津ADC5609","JGSK":"2021-04-01 09:04:38.716","CDBH":"10","XSFX":"由北向南","XSFXDM":"4","KKMC":"中新大道与中生大道交口"},{"KKBH":"720871002000","HPHM":"津GGT636","JGSK":"2021-04-01 09:04:38.73","CDBH":"8","XSFX":"由北向南","XSFXDM":"4","KKMC":"安正路与芳菲路交口"},{"KKBH":"6103261420000","HPHM":"车牌","JGSK":"2021-04-01 09:04:38.946","CDBH":"4","XSFX":"由西向东","XSFXDM":"2","KKMC":"中成大道与泰七路交口正向"},{"KKBH":"7209010020000","HPHM":"津RBS522","JGSK":"2021-04-01 09:04:39.03","CDBH":"4","XSFX":"由西向东","XSFXDM":"2","KKMC":"玉林道与安正路交口正向"},{"KKBH":"610276124","HPHM":"豫Q809K8","JGSK":"2021-04-01 09:04:39.034","CDBH":"1","XSFX":"由东向西","XSFXDM":"1","KKMC":"中新大道与中生大道交口"},{"KKBH":"7205710010000","HPHM":"津C38033","JGSK":"2021-04-01 09:04:39.045","CDBH":"1","XSFX":"由西向东","XSFXDM":"2","KKMC":"动漫东路与文一路交口正向"},{"KKBH":"610276124","HPHM":"豫RLM290","JGSK":"2021-04-01 09:04:39.065","CDBH":"7","XSFX":"由南向北","XSFXDM":"3","KKMC":"中新大道与中生大道交口"},{"KKBH":"711","HPHM":"津G23599","JGSK":"2021-04-01 09:04:39.112","CDBH":"7","XSFX":"由北向南","XSFXDM":"4","KKMC":"不礼让行人中新大道与和旭路交口"},{"KKBH":"610391007","HPHM":"津E02467","JGSK":"2021-04-01 09:04:39.117","CDBH":"5","XSFX":"由西向东","XSFXDM":"2","KKMC":"和韵路与和风路交口"},{"KKBH":"610256113","HPHM":"冀F98M56","JGSK":"2021-04-01 09:04:39.226","CDBH":"9","XSFX":"由北向南","XSFXDM":"4","KKMC":"中天大道与和风路交口"},{"KKBH":"720891005000","HPHM":"津A8N650","JGSK":"2021-04-01 09:04:39.356","CDBH":"2","XSFX":"由东向西","XSFXDM":"1","KKMC":"海博道与安明路交口"},{"KKBH":"7208810020000","HPHM":"津AF55517","JGSK":"2021-04-01 09:04:39.369","CDBH":"12","XSFX":"由北向南","XSFXDM":"4","KKMC":"海旭道与安正路交口正向"},{"KKBH":"720891004000","HPHM":"冀BK620X","JGSK":"2021-04-01 09:04:39.382","CDBH":"5","XSFX":"由西向东","XSFXDM":"2","KKMC":"海博道与安平路交口"},{"KKBH":"7205710010000","HPHM":"津NS9913","JGSK":"2021-04-01 09:04:39.41","CDBH":"4","XSFX":"由南向北","XSFXDM":"3","KKMC":"动漫东路与文一路交口正向"},{"KKBH":"7205410040000","HPHM":"车牌","JGSK":"2021-04-01 09:04:39.433","CDBH":"4","XSFX":"由西向东","XSFXDM":"2","KKMC":"动漫环路东与动漫中路交口正向"},{"KKBH":"7280310020000","HPHM":"津AF11358","JGSK":"2021-04-01 09:04:39.434","CDBH":"6","XSFX":"由南向北","XSFXDM":"3","KKMC":"动漫中路与文一路交口正向"},{"KKBH":"610256116","HPHM":"津A1L581","JGSK":"2021-04-01 09:04:39.473","CDBH":"9","XSFX":"由南向北","XSFXDM":"3","KKMC":"中天大道与和顺路交口"},{"KKBH":"610276125","HPHM":"津JMN555","JGSK":"2021-04-01 09:04:39.475","CDBH":"4","XSFX":"由南向北","XSFXDM":"3","KKMC":"中新大道与和顺路交口"},{"KKBH":"610256114","HPHM":"鲁QK99F5","JGSK":"2021-04-01 09:04:39.479","CDBH":"1","XSFX":"由西向东","XSFXDM":"2","KKMC":"中天大道与和旭路交口"},{"KKBH":"720891003000","HPHM":"车牌","JGSK":"2021-04-01 09:04:39.627","CDBH":"5","XSFX":"由西向东","XSFXDM":"2","KKMC":"海博道与安正路交口"},{"KKBH":"720891005000","HPHM":"车牌","JGSK":"2021-04-01 09:04:39.646","CDBH":"7","XSFX":"由西向东","XSFXDM":"2","KKMC":"海博道与安明路交口"},{"KKBH":"610256113","HPHM":"鲁A8R3N5","JGSK":"2021-04-01 09:04:39.752","CDBH":"7","XSFX":"由北向南","XSFXDM":"4","KKMC":"中天大道与和风路交口"},{"KKBH":"610251002","HPHM":"冀B2F93H","JGSK":"2021-04-01 09:04:39.77","CDBH":"9","XSFX":"由南向北","XSFXDM":"3","KKMC":"中天大道与和睦路交口"},{"KKBH":"720871002000","HPHM":"津REJ223","JGSK":"2021-04-01 09:04:39.851","CDBH":"9","XSFX":"由北向南","XSFXDM":"4","KKMC":"安正路与芳菲路交口"},{"KKBH":"720891006000","HPHM":"津RWJ069","JGSK":"2021-04-01 09:04:39.968","CDBH":"3","XSFX":"由东向西","XSFXDM":"1","KKMC":"海博道与永盛路交口"},{"KKBH":"610276124","HPHM":"津A09800D","JGSK":"2021-04-01 09:04:40.01","CDBH":"8","XSFX":"由南向北","XSFXDM":"3","KKMC":"中新大道与中生大道交口"},{"KKBH":"610276124","HPHM":"津RAJ848","JGSK":"2021-04-01 09:04:40.075","CDBH":"11","XSFX":"由北向南","XSFXDM":"4","KKMC":"中新大道与中生大道交口"},{"KKBH":"610276124","HPHM":"津AF38296","JGSK":"2021-04-01 09:04:40.198","CDBH":"10","XSFX":"由北向南","XSFXDM":"4","KKMC":"中新大道与中生大道交口"},{"KKBH":"7208610030000","HPHM":"车牌","JGSK":"2021-04-01 09:04:40.272","CDBH":"5","XSFX":"由西向东","XSFXDM":"2","KKMC":"海晨道与安明路交口正向"},{"KKBH":"7208910030000","HPHM":"津ADT372","JGSK":"2021-04-01 09:04:40.275","CDBH":"6","XSFX":"由西向东","XSFXDM":"2","KKMC":"海博道与安正路交口正向"},{"KKBH":"610271010","HPHM":"津KQY320","JGSK":"2021-04-01 09:04:40.363","CDBH":"8","XSFX":"由北向南","XSFXDM":"4","KKMC":"中新大道与华五路交口"},{"KKBH":"7205710040000","HPHM":"津B26270","JGSK":"2021-04-01 09:04:40.384","CDBH":"1","XSFX":"由东向西","XSFXDM":"1","KKMC":"动漫东路与动漫中路交口正向"},{"KKBH":"610276125","HPHM":"津C76Z91","JGSK":"2021-04-01 09:04:40.397","CDBH":"1","XSFX":"由东向西","XSFXDM":"1","KKMC":"中新大道与和顺路交口"},{"KKBH":"610391008","HPHM":"车牌","JGSK":"2021-04-01 09:04:40.404","CDBH":"4","XSFX":"由西向东","XSFXDM":"2","KKMC":"和韵路与和旭路交口"},{"KKBH":"610261005000","HPHM":"津MH3397","JGSK":"2021-04-01 09:04:40.418","CDBH":"2","XSFX":"由南向北","XSFXDM":"3","KKMC":"中生大道与静湖西路（南侧）"},{"KKBH":"610251002","HPHM":"津A09818D","JGSK":"2021-04-01 09:04:40.424","CDBH":"10","XSFX":"由北向南","XSFXDM":"4","KKMC":"中天大道与和睦路交口"},{"KKBH":"7208610020000","HPHM":"津H22032","JGSK":"2021-04-01 09:04:40.477","CDBH":"5","XSFX":"由西向东","XSFXDM":"2","KKMC":"海晨道与安正路交口正向"},{"KKBH":"720901002000","HPHM":"津D01622","JGSK":"2021-04-01 09:04:40.662","CDBH":"1","XSFX":"由东向西","XSFXDM":"1","KKMC":"玉林道与安正路交口"},{"KKBH":"720561002000","HPHM":"津NBT816","JGSK":"2021-04-01 09:04:40.689","CDBH":"1","XSFX":"由东向西","XSFXDM":"1","KKMC":"动漫北路与文三路交口"},{"KKBH":"610276124","HPHM":"冀D885SP","JGSK":"2021-04-01 09:04:40.744","CDBH":"7","XSFX":"由南向北","XSFXDM":"3","KKMC":"中新大道与中生大道交口"},{"KKBH":"720891003000","HPHM":"车牌","JGSK":"2021-04-01 09:04:40.908","CDBH":"5","XSFX":"由西向东","XSFXDM":"2","KKMC":"海博道与安正路交口"},{"KKBH":"610276126","HPHM":"冀F32H81","JGSK":"2021-04-01 09:04:40.927","CDBH":"8","XSFX":"由北向南","XSFXDM":"4","KKMC":"中新大道与和意路交口"},{"KKBH":"610271009","HPHM":"皖JX08T挂","JGSK":"2021-04-01 09:04:41.116","CDBH":"4","XSFX":"由西向东","XSFXDM":"2","KKMC":"中新大道与泰七路交口"},{"KKBH":"720571004000","HPHM":"车牌","JGSK":"2021-04-01 09:04:41.138","CDBH":"3","XSFX":"由西向东","XSFXDM":"2","KKMC":"动漫东路与动漫中路交口"},{"KKBH":"610391007","HPHM":"车牌","JGSK":"2021-04-01 09:04:41.179","CDBH":"5","XSFX":"由西向东","XSFXDM":"2","KKMC":"和韵路与和风路交口"},{"KKBH":"7208810040000","HPHM":"津G88332","JGSK":"2021-04-01 09:04:41.236","CDBH":"4","XSFX":"由西向东","XSFXDM":"2","KKMC":"海旭道与永盛路交口正向"},{"KKBH":"610276124","HPHM":"苏E93PT9","JGSK":"2021-04-01 09:04:41.238","CDBH":"11","XSFX":"由北向南","XSFXDM":"4","KKMC":"中新大道与中生大道交口"},{"KKBH":"610401005","HPHM":"津RWP202","JGSK":"2021-04-01 09:04:41.387","CDBH":"2","XSFX":"由东向西","XSFXDM":"1","KKMC":"和畅路与和顺路交口"},{"KKBH":"7205710040000","HPHM":"津C2P108","JGSK":"2021-04-01 09:04:41.453","CDBH":"3","XSFX":"由西向东","XSFXDM":"2","KKMC":"动漫东路与动漫中路交口正向"},{"KKBH":"610256113","HPHM":"津AS0819","JGSK":"2021-04-01 09:04:41.61","CDBH":"8","XSFX":"由北向南","XSFXDM":"4","KKMC":"中天大道与和风路交口"},{"KKBH":"610276124","HPHM":"豫RLM290","JGSK":"2021-04-01 09:04:41.691","CDBH":"7","XSFX":"由南向北","XSFXDM":"3","KKMC":"中新大道与中生大道交口"},{"KKBH":"610256112","HPHM":"车牌","JGSK":"2021-04-01 09:04:41.697","CDBH":"7","XSFX":"由南向北","XSFXDM":"3","KKMC":"中天大道与中津大道交口"},{"KKBH":"610276124","HPHM":"津ADC5609","JGSK":"2021-04-01 09:04:41.719","CDBH":"10","XSFX":"由北向南","XSFXDM":"4","KKMC":"中新大道与中生大道交口"},{"KKBH":"610256116","HPHM":"鲁M868S6","JGSK":"2021-04-01 09:04:41.767","CDBH":"8","XSFX":"由南向北","XSFXDM":"3","KKMC":"中天大道与和顺路交口"},{"KKBH":"7208810020000","HPHM":"津RXS859","JGSK":"2021-04-01 09:04:41.774","CDBH":"12","XSFX":"由北向南","XSFXDM":"4","KKMC":"海旭道与安正路交口正向"},{"KKBH":"720891004000","HPHM":"车牌","JGSK":"2021-04-01 09:04:41.788","CDBH":"9","XSFX":"由南向北","XSFXDM":"3","KKMC":"海博道与安平路交口"},{"KKBH":"7205410030000","HPHM":"冀B6CS99","JGSK":"2021-04-01 09:04:41.869","CDBH":"4","XSFX":"由南向北","XSFXDM":"3","KKMC":"动漫环路西与动漫西路交口正向"},{"KKBH":"610261004000","HPHM":"津ABE669","JGSK":"2021-04-01 09:04:41.896","CDBH":"3","XSFX":"由南向北","XSFXDM":"3","KKMC":"中生大道与静湖西路（北侧）"},{"KKBH":"610271009","HPHM":"津CD1299","JGSK":"2021-04-01 09:04:41.957","CDBH":"4","XSFX":"由西向东","XSFXDM":"2","KKMC":"中新大道与泰七路交口"},{"KKBH":"610276125","HPHM":"津DDD627","JGSK":"2021-04-01 09:04:42.065","CDBH":"4","XSFX":"由南向北","XSFXDM":"3","KKMC":"中新大道与和顺路交口"},{"KKBH":"610256113","HPHM":"津DVT998","JGSK":"2021-04-01 09:04:42.17","CDBH":"7","XSFX":"由北向南","XSFXDM":"4","KKMC":"中天大道与和风路交口"},{"KKBH":"7208910040000","HPHM":"沪E695Q6","JGSK":"2021-04-01 09:04:42.184","CDBH":"6","XSFX":"由西向东","XSFXDM":"2","KKMC":"海博道与安平路交口正向"},{"KKBH":"7208910030000","HPHM":"津HH9726","JGSK":"2021-04-01 09:04:42.24","CDBH":"9","XSFX":"由南向北","XSFXDM":"3","KKMC":"海博道与安正路交口正向"},{"KKBH":"610266118","HPHM":"津A9T303","JGSK":"2021-04-01 09:04:42.276","CDBH":"10","XSFX":"由北向南","XSFXDM":"4","KKMC":"中生大道与和畅路交口"},{"KKBH":"610276125","HPHM":"冀B8X981","JGSK":"2021-04-01 09:04:42.328","CDBH":"5","XSFX":"由南向北","XSFXDM":"3","KKMC":"中新大道与和顺路交口"},{"KKBH":"610256113","HPHM":"津RKZ842","JGSK":"2021-04-01 09:04:42.552","CDBH":"4","XSFX":"由南向北","XSFXDM":"3","KKMC":"中天大道与和风路交口"},{"KKBH":"711","HPHM":"豫NZV852","JGSK":"2021-04-01 09:04:42.553","CDBH":"7","XSFX":"由北向南","XSFXDM":"4","KKMC":"不礼让行人中新大道与和旭路交口"},{"KKBH":"720571001000","HPHM":"津NS9913","JGSK":"2021-04-01 09:04:42.728","CDBH":"4","XSFX":"由南向北","XSFXDM":"3","KKMC":"动漫东路与文一路交口"},{"KKBH":"720881002000","HPHM":"津AF55517","JGSK":"2021-04-01 09:04:42.74","CDBH":"12","XSFX":"由北向南","XSFXDM":"4","KKMC":"海旭道与安正路交口"},{"KKBH":"6102661220000","HPHM":"津AY2291","JGSK":"2021-04-01 09:04:42.754","CDBH":"2","XSFX":"由西向东","XSFXDM":"2","KKMC":"生态城中生大道故道河一桥西向东上桥处正向"},{"KKBH":"720561002000","HPHM":"津KZW993","JGSK":"2021-04-01 09:04:42.773","CDBH":"1","XSFX":"由东向西","XSFXDM":"1","KKMC":"动漫北路与文三路交口"},{"KKBH":"610391006","HPHM":"车牌","JGSK":"2021-04-01 09:04:42.776","CDBH":"1","XSFX":"由东向西","XSFXDM":"1","KKMC":"和韵路与和意路交口"},{"KKBH":"610276126","HPHM":"津A09819D","JGSK":"2021-04-01 09:04:42.805","CDBH":"8","XSFX":"由北向南","XSFXDM":"4","KKMC":"中新大道与和意路交口"},{"KKBH":"610391007","HPHM":"冀B316F2","JGSK":"2021-04-01 09:04:42.817","CDBH":"1","XSFX":"由东向西","XSFXDM":"1","KKMC":"和韵路与和风路交口"},{"KKBH":"610276124","HPHM":"津RAJ848","JGSK":"2021-04-01 09:04:42.998","CDBH":"11","XSFX":"由北向南","XSFXDM":"4","KKMC":"中新大道与中生大道交口"},{"KKBH":"610391008","HPHM":"车牌","JGSK":"2021-04-01 09:04:43.078","CDBH":"4","XSFX":"由西向东","XSFXDM":"2","KKMC":"和韵路与和旭路交口"},{"KKBH":"610271010","HPHM":"津KQY320","JGSK":"2021-04-01 09:04:43.115","CDBH":"8","XSFX":"由北向南","XSFXDM":"4","KKMC":"中新大道与华五路交口"},{"KKBH":"720571001000","HPHM":"津A7E669","JGSK":"2021-04-01 09:04:43.126","CDBH":"3","XSFX":"由南向北","XSFXDM":"3","KKMC":"动漫东路与文一路交口"},{"KKBH":"6071310030000","HPHM":"冀J345XF","JGSK":"2021-04-01 09:04:43.199","CDBH":"1","XSFX":"由东向西","XSFXDM":"1","KKMC":"中央大道与海旭道交口正向"},{"KKBH":"610256113","HPHM":"津DHA297","JGSK":"2021-04-01 09:04:43.254","CDBH":"4","XSFX":"由南向北","XSFXDM":"3","KKMC":"中天大道与和风路交口"},{"KKBH":"720861002000","HPHM":"津MEE623","JGSK":"2021-04-01 09:04:43.293","CDBH":"5","XSFX":"由西向东","XSFXDM":"2","KKMC":"海晨道与安正路交口"},{"KKBH":"610256114","HPHM":"冀R63EV8","JGSK":"2021-04-01 09:04:43.308","CDBH":"2","XSFX":"由西向东","XSFXDM":"2","KKMC":"中天大道与和旭路交口"},{"KKBH":"610276124","HPHM":"冀D885SP","JGSK":"2021-04-01 09:04:43.53","CDBH":"7","XSFX":"由南向北","XSFXDM":"3","KKMC":"中新大道与中生大道交口"},{"KKBH":"7205410020000","HPHM":"车牌","JGSK":"2021-04-01 09:04:43.535","CDBH":"1","XSFX":"由东向西","XSFXDM":"1","KKMC":"动漫环路西与动漫中路交口正向"},{"KKBH":"610276124","HPHM":"津FX6539","JGSK":"2021-04-01 09:04:43.688","CDBH":"5","XSFX":"由西向东","XSFXDM":"2","KKMC":"中新大道与中生大道交口"},{"KKBH":"720821004000","HPHM":"鲁JKD211","JGSK":"2021-04-01 09:04:43.718","CDBH":"5","XSFX":"由北向南","XSFXDM":"4","KKMC":"动漫西路与动漫北路交口"},{"KKBH":"7208910040000","HPHM":"车牌","JGSK":"2021-04-01 09:04:43.903","CDBH":"5","XSFX":"由西向东","XSFXDM":"2","KKMC":"海博道与安平路交口正向"},{"KKBH":"7205410030000","HPHM":"冀JMK270","JGSK":"2021-04-01 09:04:44.004","CDBH":"8","XSFX":"由南向北","XSFXDM":"3","KKMC":"动漫环路西与动漫西路交口正向"},{"KKBH":"610276124","HPHM":"津D83369","JGSK":"2021-04-01 09:04:44.012","CDBH":"1","XSFX":"由东向西","XSFXDM":"1","KKMC":"中新大道与中生大道交口"},{"KKBH":"610401004","HPHM":"津C290K8","JGSK":"2021-04-01 09:04:44.012","CDBH":"7","XSFX":"由南向北","XSFXDM":"3","KKMC":"和畅路与和风路交口"},{"KKBH":"610276125","HPHM":"津HX0390","JGSK":"2021-04-01 09:04:44.165","CDBH":"8","XSFX":"由北向南","XSFXDM":"4","KKMC":"中新大道与和顺路交口"},{"KKBH":"7208910030000","HPHM":"津RED282","JGSK":"2021-04-01 09:04:44.262","CDBH":"4","XSFX":"由西向东","XSFXDM":"2","KKMC":"海博道与安正路交口正向"},{"KKBH":"610271010","HPHM":"津DXU998","JGSK":"2021-04-01 09:04:44.273","CDBH":"7","XSFX":"由北向南","XSFXDM":"4","KKMC":"中新大道与华五路交口"},{"KKBH":"720881004000","HPHM":"津G88332","JGSK":"2021-04-01 09:04:44.363","CDBH":"9","XSFX":"由西向东","XSFXDM":"2","KKMC":"海旭道与永盛路交口"},{"KKBH":"610256116","HPHM":"鲁M868S6","JGSK":"2021-04-01 09:04:44.418","CDBH":"9","XSFX":"由南向北","XSFXDM":"3","KKMC":"中天大道与和顺路交口"},{"KKBH":"610256113","HPHM":"冀B3ZM77","JGSK":"2021-04-01 09:04:44.456","CDBH":"8","XSFX":"由北向南","XSFXDM":"4","KKMC":"中天大道与和风路交口"},{"KKBH":"711","HPHM":"津C16D23","JGSK":"2021-04-01 09:04:44.475","CDBH":"7","XSFX":"由北向南","XSFXDM":"4","KKMC":"不礼让行人中新大道与和旭路交口"},{"KKBH":"7208910030000","HPHM":"津ADE256","JGSK":"2021-04-01 09:04:44.481","CDBH":"12","XSFX":"由北向南","XSFXDM":"4","KKMC":"海博道与安正路交口正向"},{"KKBH":"610276124","HPHM":"豫Q809K8","JGSK":"2021-04-01 09:04:44.518","CDBH":"1","XSFX":"由东向西","XSFXDM":"1","KKMC":"中新大道与中生大道交口"},{"KKBH":"610276124","HPHM":"津GE0922","JGSK":"2021-04-01 09:04:44.536","CDBH":"2","XSFX":"由东向西","XSFXDM":"1","KKMC":"中新大道与中生大道交口"},{"KKBH":"610276124","HPHM":"津GE0922","JGSK":"2021-04-01 09:04:44.537","CDBH":"2","XSFX":"由东向西","XSFXDM":"1","KKMC":"中新大道与中生大道交口"},{"KKBH":"7208910030000","HPHM":"车牌","JGSK":"2021-04-01 09:04:44.542","CDBH":"2","XSFX":"由东向西","XSFXDM":"1","KKMC":"海博道与安正路交口正向"},{"KKBH":"610256113","HPHM":"鲁A8R3N5","JGSK":"2021-04-01 09:04:44.569","CDBH":"7","XSFX":"由北向南","XSFXDM":"4","KKMC":"中天大道与和风路交口"},{"KKBH":"610276125","HPHM":"津H85554","JGSK":"2021-04-01 09:04:44.654","CDBH":"5","XSFX":"由南向北","XSFXDM":"3","KKMC":"中新大道与和顺路交口"},{"KKBH":"610266117","HPHM":"豫R9876S","JGSK":"2021-04-01 09:04:44.92","CDBH":"5","XSFX":"由西向东","XSFXDM":"2","KKMC":"中生大道与和韵路交口"},{"KKBH":"610256113","HPHM":"津MYJ925","JGSK":"2021-04-01 09:04:44.925","CDBH":"2","XSFX":"由西向东","XSFXDM":"2","KKMC":"中天大道与和风路交口"},{"KKBH":"610256113","HPHM":"津RSH861","JGSK":"2021-04-01 09:04:44.94","CDBH":"4","XSFX":"由南向北","XSFXDM":"3","KKMC":"中天大道与和风路交口"},{"KKBH":"7208610020000","HPHM":"车牌","JGSK":"2021-04-01 09:04:45.019","CDBH":"12","XSFX":"由北向南","XSFXDM":"4","KKMC":"海晨道与安正路交口正向"},{"KKBH":"720901002000","HPHM":"津RBS522","JGSK":"2021-04-01 09:04:45.092","CDBH":"4","XSFX":"由西向东","XSFXDM":"2","KKMC":"玉林道与安正路交口"},{"KKBH":"6071310030000","HPHM":"冀J7GL99","JGSK":"2021-04-01 09:04:45.099","CDBH":"1","XSFX":"由东向西","XSFXDM":"1","KKMC":"中央大道与海旭道交口正向"},{"KKBH":"610401004","HPHM":"津HJJ662","JGSK":"2021-04-01 09:04:45.132","CDBH":"7","XSFX":"由南向北","XSFXDM":"3","KKMC":"和畅路与和风路交口"},{"KKBH":"7205710040000","HPHM":"津MC2909","JGSK":"2021-04-01 09:04:45.165","CDBH":"3","XSFX":"由西向东","XSFXDM":"2","KKMC":"动漫东路与动漫中路交口正向"},{"KKBH":"7209010020000","HPHM":"津E21479","JGSK":"2021-04-01 09:04:45.202","CDBH":"1","XSFX":"由东向西","XSFXDM":"1","KKMC":"玉林道与安正路交口正向"},{"KKBH":"610256113","HPHM":"冀F98M56","JGSK":"2021-04-01 09:04:45.21","CDBH":"9","XSFX":"由北向南","XSFXDM":"4","KKMC":"中天大道与和风路交口"},{"KKBH":"610266118","HPHM":"津A9T303","JGSK":"2021-04-01 09:04:45.255","CDBH":"10","XSFX":"由北向南","XSFXDM":"4","KKMC":"中生大道与和畅路交口"},{"KKBH":"610256115","HPHM":"津A18R77","JGSK":"2021-04-01 09:04:45.274","CDBH":"4","XSFX":"由西向东","XSFXDM":"2","KKMC":"中天大道与中生大道交口"},{"KKBH":"711","HPHM":"津DRS720","JGSK":"2021-04-01 09:04:45.313","CDBH":"2","XSFX":"由东向西","XSFXDM":"1","KKMC":"不礼让行人中新大道与和旭路交口"},{"KKBH":"610256112","HPHM":"车牌","JGSK":"2021-04-01 09:04:45.423","CDBH":"7","XSFX":"由南向北","XSFXDM":"3","KKMC":"中天大道与中津大道交口"},{"KKBH":"610391007","HPHM":"冀B6B7U1","JGSK":"2021-04-01 09:04:45.429","CDBH":"4","XSFX":"由西向东","XSFXDM":"2","KKMC":"和韵路与和风路交口"},{"KKBH":"610271010","HPHM":"鲁NP00M8","JGSK":"2021-04-01 09:04:45.513","CDBH":"8","XSFX":"由北向南","XSFXDM":"4","KKMC":"中新大道与华五路交口"},{"KKBH":"610276126","HPHM":"津AY1818","JGSK":"2021-04-01 09:04:45.672","CDBH":"5","XSFX":"由南向北","XSFXDM":"3","KKMC":"中新大道与和意路交口"},{"KKBH":"610276126","HPHM":"冀B97DJ3","JGSK":"2021-04-01 09:04:45.685","CDBH":"7","XSFX":"由北向南","XSFXDM":"4","KKMC":"中新大道与和意路交口"},{"KKBH":"610276125","HPHM":"津RMC605","JGSK":"2021-04-01 09:04:45.712","CDBH":"4","XSFX":"由南向北","XSFXDM":"3","KKMC":"中新大道与和顺路交口"},{"KKBH":"720881002000","HPHM":"豫J05G89","JGSK":"2021-04-01 09:04:45.718","CDBH":"7","XSFX":"由西向东","XSFXDM":"2","KKMC":"海旭道与安正路交口"},{"KKBH":"720541002000","HPHM":"津JDS876","JGSK":"2021-04-01 09:04:45.727","CDBH":"4","XSFX":"由西向东","XSFXDM":"2","KKMC":"动漫环路西与动漫中路交口"},{"KKBH":"610266117","HPHM":"车牌","JGSK":"2021-04-01 09:04:45.8","CDBH":"11","XSFX":"由北向南","XSFXDM":"4","KKMC":"中生大道与和韵路交口"},{"KKBH":"7208910030000","HPHM":"车牌","JGSK":"2021-04-01 09:04:45.847","CDBH":"9","XSFX":"由南向北","XSFXDM":"3","KKMC":"海博道与安正路交口正向"},{"KKBH":"610276124","HPHM":"京LX7779","JGSK":"2021-04-01 09:04:45.848","CDBH":"6","XSFX":"由西向东","XSFXDM":"2","KKMC":"中新大道与中生大道交口"},{"KKBH":"610276124","HPHM":"冀R4AE88","JGSK":"2021-04-01 09:04:45.854","CDBH":"7","XSFX":"由南向北","XSFXDM":"3","KKMC":"中新大道与中生大道交口"},{"KKBH":"720891003000","HPHM":"车牌","JGSK":"2021-04-01 09:04:45.868","CDBH":"5","XSFX":"由西向东","XSFXDM":"2","KKMC":"海博道与安正路交口"},{"KKBH":"7208910080000","HPHM":"车牌","JGSK":"2021-04-01 09:04:45.93","CDBH":"13","XSFX":"由北向南","XSFXDM":"4","KKMC":"海博道与荣盛路交口正向"},{"KKBH":"711","HPHM":"津MZG112","JGSK":"2021-04-01 09:04:45.942","CDBH":"5","XSFX":"由南向北","XSFXDM":"3","KKMC":"不礼让行人中新大道与和旭路交口"},{"KKBH":"610266118","HPHM":"车牌","JGSK":"2021-04-01 09:04:45.952","CDBH":"4","XSFX":"由西向东","XSFXDM":"2","KKMC":"中生大道与和畅路交口"},{"KKBH":"610401005","HPHM":"津RWP202","JGSK":"2021-04-01 09:04:45.997","CDBH":"3","XSFX":"由东向西","XSFXDM":"1","KKMC":"和畅路与和顺路交口"},{"KKBH":"610271008","HPHM":"津DLV927","JGSK":"2021-04-01 09:04:46.023","CDBH":"4","XSFX":"由北向南","XSFXDM":"4","KKMC":"中新大道与航母主题公园支路交口"},{"KKBH":"610271010","HPHM":"津C89050","JGSK":"2021-04-01 09:04:46.055","CDBH":"8","XSFX":"由北向南","XSFXDM":"4","KKMC":"中新大道与华五路交口"},{"KKBH":"610256113","HPHM":"津A22G19","JGSK":"2021-04-01 09:04:46.077","CDBH":"4","XSFX":"由南向北","XSFXDM":"3","KKMC":"中天大道与和风路交口"},{"KKBH":"610256113","HPHM":"津RKZ842","JGSK":"2021-04-01 09:04:46.134","CDBH":"4","XSFX":"由南向北","XSFXDM":"3","KKMC":"中天大道与和风路交口"},{"KKBH":"610276124","HPHM":"川B3RH20","JGSK":"2021-04-01 09:04:46.175","CDBH":"1","XSFX":"由东向西","XSFXDM":"1","KKMC":"中新大道与中生大道交口"},{"KKBH":"720861003000","HPHM":"津A12Z80","JGSK":"2021-04-01 09:04:46.209","CDBH":"4","XSFX":"由西向东","XSFXDM":"2","KKMC":"海晨道与安明路交口"},{"KKBH":"720891005000","HPHM":"津AS0800","JGSK":"2021-04-01 09:04:46.232","CDBH":"3","XSFX":"由东向西","XSFXDM":"1","KKMC":"海博道与安明路交口"},{"KKBH":"720891004000","HPHM":"津C695Q6","JGSK":"2021-04-01 09:04:46.264","CDBH":"5","XSFX":"由西向东","XSFXDM":"2","KKMC":"海博道与安平路交口"},{"KKBH":"610276124","HPHM":"津DL0175","JGSK":"2021-04-01 09:04:46.317","CDBH":"8","XSFX":"由南向北","XSFXDM":"3","KKMC":"中新大道与中生大道交口"},{"KKBH":"7208910030000","HPHM":"黑A7MG08","JGSK":"2021-04-01 09:04:46.402","CDBH":"11","XSFX":"由北向南","XSFXDM":"4","KKMC":"海博道与安正路交口正向"},{"KKBH":"610271009","HPHM":"津AT3132","JGSK":"2021-04-01 09:04:46.508","CDBH":"11","XSFX":"由北向南","XSFXDM":"4","KKMC":"中新大道与泰七路交口"},{"KKBH":"610276124","HPHM":"津E16354","JGSK":"2021-04-01 09:04:46.549","CDBH":"2","XSFX":"由东向西","XSFXDM":"1","KKMC":"中新大道与中生大道交口"},{"KKBH":"7209010020000","HPHM":"津RLZ598","JGSK":"2021-04-01 09:04:46.616","CDBH":"1","XSFX":"由东向西","XSFXDM":"1","KKMC":"玉林道与安正路交口正向"},{"KKBH":"610271010","HPHM":"津RVU935","JGSK":"2021-04-01 09:04:46.661","CDBH":"7","XSFX":"由北向南","XSFXDM":"4","KKMC":"中新大道与华五路交口"},{"KKBH":"720571004000","HPHM":"津HCD363","JGSK":"2021-04-01 09:04:46.773","CDBH":"6","XSFX":"由北向南","XSFXDM":"4","KKMC":"动漫东路与动漫中路交口"},{"KKBH":"610256116","HPHM":"津MH3767","JGSK":"2021-04-01 09:04:46.956","CDBH":"8","XSFX":"由南向北","XSFXDM":"3","KKMC":"中天大道与和顺路交口"},{"KKBH":"720571004000","HPHM":"津C2P108","JGSK":"2021-04-01 09:04:46.983","CDBH":"3","XSFX":"由西向东","XSFXDM":"2","KKMC":"动漫东路与动漫中路交口"},{"KKBH":"610276125","HPHM":"津HY6809","JGSK":"2021-04-01 09:04:47.025","CDBH":"5","XSFX":"由南向北","XSFXDM":"3","KKMC":"中新大道与和顺路交口"},{"KKBH":"610271008","HPHM":"津DLV927","JGSK":"2021-04-01 09:04:47.03","CDBH":"4","XSFX":"由北向南","XSFXDM":"4","KKMC":"中新大道与航母主题公园支路交口"},{"KKBH":"610276126","HPHM":"津BA9876","JGSK":"2021-04-01 09:04:47.13","CDBH":"8","XSFX":"由北向南","XSFXDM":"4","KKMC":"中新大道与和意路交口"},{"KKBH":"720541003000","HPHM":"冀B6CS99","JGSK":"2021-04-01 09:04:47.148","CDBH":"6","XSFX":"由南向北","XSFXDM":"3","KKMC":"动漫环路西与动漫西路交口"},{"KKBH":"720571004000","HPHM":"津B26270","JGSK":"2021-04-01 09:04:47.152","CDBH":"1","XSFX":"由东向西","XSFXDM":"1","KKMC":"动漫东路与动漫中路交口"},{"KKBH":"610401005","HPHM":"津ADB1882","JGSK":"2021-04-01 09:04:47.179","CDBH":"4","XSFX":"由西向东","XSFXDM":"2","KKMC":"和畅路与和顺路交口"},{"KKBH":"720881002000","HPHM":"津RM8628","JGSK":"2021-04-01 09:04:47.233","CDBH":"6","XSFX":"由西向东","XSFXDM":"2","KKMC":"海旭道与安正路交口"},{"KKBH":"7208910030000","HPHM":"津A13Y45","JGSK":"2021-04-01 09:04:47.251","CDBH":"4","XSFX":"由西向东","XSFXDM":"2","KKMC":"海博道与安正路交口正向"},{"KKBH":"610266117","HPHM":"津AWG851","JGSK":"2021-04-01 09:04:47.28","CDBH":"2","XSFX":"由东向西","XSFXDM":"1","KKMC":"中生大道与和韵路交口"},{"KKBH":"7208710020000","HPHM":"津AF55517","JGSK":"2021-04-01 09:04:47.318","CDBH":"9","XSFX":"由北向南","XSFXDM":"4","KKMC":"安正路与芳菲路交口正向"},{"KKBH":"720541002000","HPHM":"津D60616","JGSK":"2021-04-01 09:04:47.327","CDBH":"3","XSFX":"由西向东","XSFXDM":"2","KKMC":"动漫环路西与动漫中路交口"},{"KKBH":"7208610030000","HPHM":"辽G73J60","JGSK":"2021-04-01 09:04:47.405","CDBH":"4","XSFX":"由西向东","XSFXDM":"2","KKMC":"海晨道与安明路交口正向"},{"KKBH":"610256114","HPHM":"津A15B98","JGSK":"2021-04-01 09:04:47.484","CDBH":"4","XSFX":"由南向北","XSFXDM":"3","KKMC":"中天大道与和旭路交口"},{"KKBH":"7208810040000","HPHM":"津AD70743","JGSK":"2021-04-01 09:04:47.615","CDBH":"4","XSFX":"由西向东","XSFXDM":"2","KKMC":"海旭道与永盛路交口正向"},{"KKBH":"720881002000","HPHM":"津RXS859","JGSK":"2021-04-01 09:04:47.616","CDBH":"12","XSFX":"由北向南","XSFXDM":"4","KKMC":"海旭道与安正路交口"},{"KKBH":"610266118","HPHM":"津KD9559","JGSK":"2021-04-01 09:04:47.631","CDBH":"2","XSFX":"由东向西","XSFXDM":"1","KKMC":"中生大道与和畅路交口"},{"KKBH":"720891004000","HPHM":"津APG942","JGSK":"2021-04-01 09:04:47.707","CDBH":"6","XSFX":"由西向东","XSFXDM":"2","KKMC":"海博道与安平路交口"},{"KKBH":"7208910060000","HPHM":"车牌","JGSK":"2021-04-01 09:04:47.714","CDBH":"8","XSFX":"由西向东","XSFXDM":"2","KKMC":"海博道与永盛路交口正向"},{"KKBH":"610271010","HPHM":"鲁NP00M8","JGSK":"2021-04-01 09:04:47.724","CDBH":"8","XSFX":"由北向南","XSFXDM":"4","KKMC":"中新大道与华五路交口"},{"KKBH":"720861002000","HPHM":"津H22032","JGSK":"2021-04-01 09:04:47.774","CDBH":"5","XSFX":"由西向东","XSFXDM":"2","KKMC":"海晨道与安正路交口"},{"KKBH":"720891003000","HPHM":"车牌","JGSK":"2021-04-01 09:04:47.789","CDBH":"6","XSFX":"由西向东","XSFXDM":"2","KKMC":"海博道与安正路交口"},{"KKBH":"6071310030000","HPHM":"京N0UN18","JGSK":"2021-04-01 09:04:47.839","CDBH":"2","XSFX":"由东向西","XSFXDM":"1","KKMC":"中央大道与海旭道交口正向"},{"KKBH":"610256113","HPHM":"车牌","JGSK":"2021-04-01 09:04:47.911","CDBH":"5","XSFX":"由南向北","XSFXDM":"3","KKMC":"中天大道与和风路交口"},{"KKBH":"720541004000","HPHM":"冀TD9G79","JGSK":"2021-04-01 09:04:47.987","CDBH":"3","XSFX":"由西向东","XSFXDM":"2","KKMC":"动漫环路东与动漫中路交口"},{"KKBH":"610401004","HPHM":"冀F9WS33","JGSK":"2021-04-01 09:04:48.027","CDBH":"1","XSFX":"由东向西","XSFXDM":"1","KKMC":"和畅路与和风路交口"},{"KKBH":"610266118","HPHM":"津FTX988","JGSK":"2021-04-01 09:04:48.106","CDBH":"4","XSFX":"由西向东","XSFXDM":"2","KKMC":"中生大道与和畅路交口"},{"KKBH":"610276124","HPHM":"津GE0922","JGSK":"2021-04-01 09:04:48.118","CDBH":"3","XSFX":"由东向西","XSFXDM":"1","KKMC":"中新大道与中生大道交口"},{"KKBH":"610271010","HPHM":"津DXU998","JGSK":"2021-04-01 09:04:48.124","CDBH":"7","XSFX":"由北向南","XSFXDM":"4","KKMC":"中新大道与华五路交口"},{"KKBH":"610391007","HPHM":"冀B6B7U1","JGSK":"2021-04-01 09:04:48.237","CDBH":"5","XSFX":"由西向东","XSFXDM":"2","KKMC":"和韵路与和风路交口"},{"KKBH":"7208810020000","HPHM":"津K10710","JGSK":"2021-04-01 09:04:48.319","CDBH":"6","XSFX":"由西向东","XSFXDM":"2","KKMC":"海旭道与安正路交口正向"},{"KKBH":"720861003000","HPHM":"冀RD9024","JGSK":"2021-04-01 09:04:48.372","CDBH":"4","XSFX":"由西向东","XSFXDM":"2","KKMC":"海晨道与安明路交口"},{"KKBH":"7400110020000","HPHM":"冀F706JK","JGSK":"2021-04-01 09:04:48.378","CDBH":"4","XSFX":"由南向北","XSFXDM":"3","KKMC":"静湖南路与华一路交口正向"},{"KKBH":"7280310020000","HPHM":"冀A232T1","JGSK":"2021-04-01 09:04:48.43","CDBH":"6","XSFX":"由南向北","XSFXDM":"3","KKMC":"动漫中路与文一路交口正向"},{"KKBH":"7208810020000","HPHM":"津DSF911","JGSK":"2021-04-01 09:04:48.436","CDBH":"12","XSFX":"由北向南","XSFXDM":"4","KKMC":"海旭道与安正路交口正向"},{"KKBH":"610401005","HPHM":"津ADB1882","JGSK":"2021-04-01 09:04:48.505","CDBH":"5","XSFX":"由西向东","XSFXDM":"2","KKMC":"和畅路与和顺路交口"},{"KKBH":"7208910030000","HPHM":"车牌","JGSK":"2021-04-01 09:04:48.51","CDBH":"9","XSFX":"由南向北","XSFXDM":"3","KKMC":"海博道与安正路交口正向"},{"KKBH":"7208910040000","HPHM":"津MF3933","JGSK":"2021-04-01 09:04:48.565","CDBH":"6","XSFX":"由西向东","XSFXDM":"2","KKMC":"海博道与安平路交口正向"},{"KKBH":"610256113","HPHM":"冀B3ZM77","JGSK":"2021-04-01 09:04:48.569","CDBH":"8","XSFX":"由北向南","XSFXDM":"4","KKMC":"中天大道与和风路交口"},{"KKBH":"610266117","HPHM":"豫R9876S","JGSK":"2021-04-01 09:04:48.573","CDBH":"5","XSFX":"由西向东","XSFXDM":"2","KKMC":"中生大道与和韵路交口"},{"KKBH":"7205710020000","HPHM":"津HQU466","JGSK":"2021-04-01 09:04:48.586","CDBH":"6","XSFX":"由北向南","XSFXDM":"4","KKMC":"动漫东路与文二路交口正向"},{"KKBH":"7208610030000","HPHM":"车牌","JGSK":"2021-04-01 09:04:48.613","CDBH":"3","XSFX":"由东向西","XSFXDM":"1","KKMC":"海晨道与安明路交口正向"},{"KKBH":"610256116","HPHM":"津ADQ3011","JGSK":"2021-04-01 09:04:48.63","CDBH":"8","XSFX":"由南向北","XSFXDM":"3","KKMC":"中天大道与和顺路交口"},{"KKBH":"7208910030000","HPHM":"车牌","JGSK":"2021-04-01 09:04:48.64","CDBH":"3","XSFX":"由东向西","XSFXDM":"1","KKMC":"海博道与安正路交口正向"},{"KKBH":"7208910080000","HPHM":"车牌","JGSK":"2021-04-01 09:04:48.704","CDBH":"10","XSFX":"由南向北","XSFXDM":"3","KKMC":"海博道与荣盛路交口正向"},{"KKBH":"610266118","HPHM":"鲁MYE760","JGSK":"2021-04-01 09:04:48.843","CDBH":"5","XSFX":"由西向东","XSFXDM":"2","KKMC":"中生大道与和畅路交口"},{"KKBH":"610266122000","HPHM":"津AY2291","JGSK":"2021-04-01 09:04:48.854","CDBH":"2","XSFX":"由西向东","XSFXDM":"2","KKMC":"生态城中生大道故道河一桥西向东上桥处"},{"KKBH":"711","HPHM":"冀F166RZ","JGSK":"2021-04-01 09:04:48.872","CDBH":"7","XSFX":"由北向南","XSFXDM":"4","KKMC":"不礼让行人中新大道与和旭路交口"},{"KKBH":"610271010","HPHM":"津JZT488","JGSK":"2021-04-01 09:04:48.935","CDBH":"7","XSFX":"由北向南","XSFXDM":"4","KKMC":"中新大道与华五路交口"},{"KKBH":"610266118","HPHM":"津FRV007","JGSK":"2021-04-01 09:04:49.06","CDBH":"1","XSFX":"由东向西","XSFXDM":"1","KKMC":"中生大道与和畅路交口"},{"KKBH":"610256114","HPHM":"京Q033L0","JGSK":"2021-04-01 09:04:49.062","CDBH":"2","XSFX":"由西向东","XSFXDM":"2","KKMC":"中天大道与和旭路交口"},{"KKBH":"610401004","HPHM":"津NXE815","JGSK":"2021-04-01 09:04:49.077","CDBH":"5","XSFX":"由西向东","XSFXDM":"2","KKMC":"和畅路与和风路交口"},{"KKBH":"610276124","HPHM":"冀R79KZ2","JGSK":"2021-04-01 09:04:49.13","CDBH":"10","XSFX":"由北向南","XSFXDM":"4","KKMC":"中新大道与中生大道交口"},{"KKBH":"610256113","HPHM":"津RSH861","JGSK":"2021-04-01 09:04:49.175","CDBH":"4","XSFX":"由南向北","XSFXDM":"3","KKMC":"中天大道与和风路交口"},{"KKBH":"610271010","HPHM":"车牌","JGSK":"2021-04-01 09:04:49.325","CDBH":"8","XSFX":"由北向南","XSFXDM":"4","KKMC":"中新大道与华五路交口"},{"KKBH":"7208710020000","HPHM":"鲁A8C31T","JGSK":"2021-04-01 09:04:49.326","CDBH":"3","XSFX":"由西向东","XSFXDM":"2","KKMC":"安正路与芳菲路交口正向"},{"KKBH":"610256115","HPHM":"车牌","JGSK":"2021-04-01 09:04:49.423","CDBH":"5","XSFX":"由西向东","XSFXDM":"2","KKMC":"中天大道与中生大道交口"},{"KKBH":"610271009","HPHM":"津AN3078","JGSK":"2021-04-01 09:04:49.441","CDBH":"4","XSFX":"由西向东","XSFXDM":"2","KKMC":"中新大道与泰七路交口"},{"KKBH":"7280310060000","HPHM":"津HV9065","JGSK":"2021-04-01 09:04:49.455","CDBH":"5","XSFX":"由南向北","XSFXDM":"3","KKMC":"动漫中路与文三路交口正向"},{"KKBH":"720891004000","HPHM":"车牌","JGSK":"2021-04-01 09:04:49.465","CDBH":"9","XSFX":"由南向北","XSFXDM":"3","KKMC":"海博道与安平路交口"},{"KKBH":"720891004000","HPHM":"车牌","JGSK":"2021-04-01 09:04:49.548","CDBH":"9","XSFX":"由南向北","XSFXDM":"3","KKMC":"海博道与安平路交口"},{"KKBH":"7208910030000","HPHM":"津AD86996","JGSK":"2021-04-01 09:04:49.569","CDBH":"9","XSFX":"由南向北","XSFXDM":"3","KKMC":"海博道与安正路交口正向"},{"KKBH":"610276124","HPHM":"津DL0175","JGSK":"2021-04-01 09:04:49.611","CDBH":"8","XSFX":"由南向北","XSFXDM":"3","KKMC":"中新大道与中生大道交口"},{"KKBH":"610256116","HPHM":"津MH3767","JGSK":"2021-04-01 09:04:49.624","CDBH":"9","XSFX":"由南向北","XSFXDM":"3","KKMC":"中天大道与和顺路交口"},{"KKBH":"610256113","HPHM":"津MYJ925","JGSK":"2021-04-01 09:04:49.626","CDBH":"2","XSFX":"由西向东","XSFXDM":"2","KKMC":"中天大道与和风路交口"},{"KKBH":"7205710020000","HPHM":"车牌","JGSK":"2021-04-01 09:04:49.712","CDBH":"2","XSFX":"由西向东","XSFXDM":"2","KKMC":"动漫东路与文二路交口正向"},{"KKBH":"610256115","HPHM":"津AW7862","JGSK":"2021-04-01 09:04:49.737","CDBH":"5","XSFX":"由西向东","XSFXDM":"2","KKMC":"中天大道与中生大道交口"},{"KKBH":"610276126","HPHM":"冀F32H81","JGSK":"2021-04-01 09:04:49.771","CDBH":"8","XSFX":"由北向南","XSFXDM":"4","KKMC":"中新大道与和意路交口"},{"KKBH":"7280310030000","HPHM":"鄂KC4B79","JGSK":"2021-04-01 09:04:49.841","CDBH":"3","XSFX":"由南向北","XSFXDM":"3","KKMC":"动漫中路与文二路交口正向"},{"KKBH":"610256116","HPHM":"津NFF600","JGSK":"2021-04-01 09:04:49.858","CDBH":"7","XSFX":"由南向北","XSFXDM":"3","KKMC":"中天大道与和顺路交口"},{"KKBH":"7208610030000","HPHM":"津JDB889","JGSK":"2021-04-01 09:04:49.868","CDBH":"5","XSFX":"由西向东","XSFXDM":"2","KKMC":"海晨道与安明路交口正向"},{"KKBH":"720881002000","HPHM":"冀B3G7L7","JGSK":"2021-04-01 09:04:49.871","CDBH":"5","XSFX":"由西向东","XSFXDM":"2","KKMC":"海旭道与安正路交口"},{"KKBH":"7280310060000","HPHM":"津AU6635","JGSK":"2021-04-01 09:04:49.873","CDBH":"6","XSFX":"由南向北","XSFXDM":"3","KKMC":"动漫中路与文三路交口正向"},{"KKBH":"610256113","HPHM":"津C5E956","JGSK":"2021-04-01 09:04:49.993","CDBH":"4","XSFX":"由南向北","XSFXDM":"3","KKMC":"中天大道与和风路交口"},{"KKBH":"720881002000","HPHM":"津AJP684","JGSK":"2021-04-01 09:04:50.036","CDBH":"7","XSFX":"由西向东","XSFXDM":"2","KKMC":"海旭道与安正路交口"},{"KKBH":"720881004000","HPHM":"津AD70743","JGSK":"2021-04-01 09:04:50.04","CDBH":"9","XSFX":"由西向东","XSFXDM":"2","KKMC":"海旭道与永盛路交口"},{"KKBH":"720891003000","HPHM":"车牌","JGSK":"2021-04-01 09:04:50.064","CDBH":"1","XSFX":"由东向西","XSFXDM":"1","KKMC":"海博道与安正路交口"},{"KKBH":"610271010","HPHM":"津C65138","JGSK":"2021-04-01 09:04:50.089","CDBH":"8","XSFX":"由北向南","XSFXDM":"4","KKMC":"中新大道与华五路交口"},{"KKBH":"610276124","HPHM":"鲁GE7Z53","JGSK":"2021-04-01 09:04:50.126","CDBH":"1","XSFX":"由东向西","XSFXDM":"1","KKMC":"中新大道与中生大道交口"},{"KKBH":"7208510020000","HPHM":"津C162H9","JGSK":"2021-04-01 09:04:50.182","CDBH":"2","XSFX":"由东向西","XSFXDM":"1","KKMC":"碧水道与安正路交口正向"},{"KKBH":"610401004","HPHM":"津C290K8","JGSK":"2021-04-01 09:04:50.207","CDBH":"8","XSFX":"由南向北","XSFXDM":"3","KKMC":"和畅路与和风路交口"},{"KKBH":"610266118","HPHM":"津KD9559","JGSK":"2021-04-01 09:04:50.217","CDBH":"2","XSFX":"由东向西","XSFXDM":"1","KKMC":"中生大道与和畅路交口"},{"KKBH":"7208910030000","HPHM":"津MBG596","JGSK":"2021-04-01 09:04:50.4","CDBH":"4","XSFX":"由西向东","XSFXDM":"2","KKMC":"海博道与安正路交口正向"},{"KKBH":"7205710020000","HPHM":"车牌","JGSK":"2021-04-01 09:04:50.416","CDBH":"2","XSFX":"由西向东","XSFXDM":"2","KKMC":"动漫东路与文二路交口正向"},{"KKBH":"610391008","HPHM":"津AR9758","JGSK":"2021-04-01 09:04:50.473","CDBH":"5","XSFX":"由西向东","XSFXDM":"2","KKMC":"和韵路与和旭路交口"},{"KKBH":"610326142000","HPHM":"车牌","JGSK":"2021-04-01 09:04:50.526","CDBH":"5","XSFX":"由西向东","XSFXDM":"2","KKMC":"中成大道与泰七路交口"},{"KKBH":"610401004","HPHM":"津HJJ662","JGSK":"2021-04-01 09:04:50.528","CDBH":"7","XSFX":"由南向北","XSFXDM":"3","KKMC":"和畅路与和风路交口"},{"KKBH":"720891003000","HPHM":"车牌","JGSK":"2021-04-01 09:04:50.538","CDBH":"9","XSFX":"由南向北","XSFXDM":"3","KKMC":"海博道与安正路交口"},{"KKBH":"720571001000","HPHM":"津C38033","JGSK":"2021-04-01 09:04:50.553","CDBH":"2","XSFX":"由西向东","XSFXDM":"2","KKMC":"动漫东路与文一路交口"},{"KKBH":"610266118","HPHM":"鲁MYE760","JGSK":"2021-04-01 09:04:50.692","CDBH":"5","XSFX":"由西向东","XSFXDM":"2","KKMC":"中生大道与和畅路交口"},{"KKBH":"7208810040000","HPHM":"津CAY001","JGSK":"2021-04-01 09:04:50.737","CDBH":"5","XSFX":"由西向东","XSFXDM":"2","KKMC":"海旭道与永盛路交口正向"},{"KKBH":"610266118","HPHM":"津A8A715","JGSK":"2021-04-01 09:04:50.752","CDBH":"3","XSFX":"由东向西","XSFXDM":"1","KKMC":"中生大道与和畅路交口"},{"KKBH":"610271009","HPHM":"津MCA687","JGSK":"2021-04-01 09:04:50.858","CDBH":"10","XSFX":"由北向南","XSFXDM":"4","KKMC":"中新大道与泰七路交口"},{"KKBH":"610276124","HPHM":"冀R4AE88","JGSK":"2021-04-01 09:04:50.891","CDBH":"7","XSFX":"由南向北","XSFXDM":"3","KKMC":"中新大道与中生大道交口"},{"KKBH":"720891003000","HPHM":"车牌","JGSK":"2021-04-01 09:04:50.907","CDBH":"6","XSFX":"由西向东","XSFXDM":"2","KKMC":"海博道与安正路交口"},{"KKBH":"720891003000","HPHM":"黑A7MG08","JGSK":"2021-04-01 09:04:50.909","CDBH":"2","XSFX":"由东向西","XSFXDM":"1","KKMC":"海博道与安正路交口"},{"KKBH":"711","HPHM":"津NWW010","JGSK":"2021-04-01 09:04:50.913","CDBH":"2","XSFX":"由东向西","XSFXDM":"1","KKMC":"不礼让行人中新大道与和旭路交口"},{"KKBH":"720901002000","HPHM":"津E21479","JGSK":"2021-04-01 09:04:51.059","CDBH":"1","XSFX":"由东向西","XSFXDM":"1","KKMC":"玉林道与安正路交口"},{"KKBH":"610256116","HPHM":"津ADQ3011","JGSK":"2021-04-01 09:04:51.064","CDBH":"9","XSFX":"由南向北","XSFXDM":"3","KKMC":"中天大道与和顺路交口"},{"KKBH":"720871002000","HPHM":"津AF55517","JGSK":"2021-04-01 09:04:51.129","CDBH":"9","XSFX":"由北向南","XSFXDM":"4","KKMC":"安正路与芳菲路交口"},{"KKBH":"610261005000","HPHM":"津ARK179","JGSK":"2021-04-01 09:04:51.141","CDBH":"2","XSFX":"由南向北","XSFXDM":"3","KKMC":"中生大道与静湖西路（南侧）"},{"KKBH":"610276124","HPHM":"津E16354","JGSK":"2021-04-01 09:04:51.158","CDBH":"2","XSFX":"由东向西","XSFXDM":"1","KKMC":"中新大道与中生大道交口"},{"KKBH":"610271010","HPHM":"津C8R075","JGSK":"2021-04-01 09:04:51.186","CDBH":"7","XSFX":"由北向南","XSFXDM":"4","KKMC":"中新大道与华五路交口"},{"KKBH":"610276124","HPHM":"津H54129","JGSK":"2021-04-01 09:04:51.269","CDBH":"7","XSFX":"由南向北","XSFXDM":"3","KKMC":"中新大道与中生大道交口"},{"KKBH":"610276125","HPHM":"车牌","JGSK":"2021-04-01 09:04:51.27","CDBH":"4","XSFX":"由南向北","XSFXDM":"3","KKMC":"中新大道与和顺路交口"},{"KKBH":"7208610030000","HPHM":"鄂RA4817","JGSK":"2021-04-01 09:04:51.304","CDBH":"10","XSFX":"由北向南","XSFXDM":"4","KKMC":"海晨道与安明路交口正向"},{"KKBH":"610271010","HPHM":"津RVU935","JGSK":"2021-04-01 09:04:51.325","CDBH":"7","XSFX":"由北向南","XSFXDM":"4","KKMC":"中新大道与华五路交口"},{"KKBH":"728031006000","HPHM":"津HV9065","JGSK":"2021-04-01 09:04:51.341","CDBH":"6","XSFX":"由南向北","XSFXDM":"3","KKMC":"动漫中路与文三路交口"},{"KKBH":"610256113","HPHM":"津A22G19","JGSK":"2021-04-01 09:04:51.342","CDBH":"4","XSFX":"由南向北","XSFXDM":"3","KKMC":"中天大道与和风路交口"},{"KKBH":"720541002000","HPHM":"吉JKV722","JGSK":"2021-04-01 09:04:51.41","CDBH":"4","XSFX":"由西向东","XSFXDM":"2","KKMC":"动漫环路西与动漫中路交口"},{"KKBH":"610391007","HPHM":"津MTA559","JGSK":"2021-04-01 09:04:51.42","CDBH":"10","XSFX":"由北向南","XSFXDM":"4","KKMC":"和韵路与和风路交口"},{"KKBH":"7208810020000","HPHM":"冀F6090B","JGSK":"2021-04-01 09:04:51.446","CDBH":"12","XSFX":"由北向南","XSFXDM":"4","KKMC":"海旭道与安正路交口正向"},{"KKBH":"7208910060000","HPHM":"津NAB911","JGSK":"2021-04-01 09:04:51.464","CDBH":"7","XSFX":"由西向东","XSFXDM":"2","KKMC":"海博道与永盛路交口正向"},{"KKBH":"610276125","HPHM":"津JMN555","JGSK":"2021-04-01 09:04:51.618","CDBH":"4","XSFX":"由南向北","XSFXDM":"3","KKMC":"中新大道与和顺路交口"},{"KKBH":"720891004000","HPHM":"津MF3933","JGSK":"2021-04-01 09:04:51.626","CDBH":"5","XSFX":"由西向东","XSFXDM":"2","KKMC":"海博道与安平路交口"},{"KKBH":"7208610030000","HPHM":"冀D250P2","JGSK":"2021-04-01 09:04:51.893","CDBH":"7","XSFX":"由南向北","XSFXDM":"3","KKMC":"海晨道与安明路交口正向"},{"KKBH":"7208910030000","HPHM":"津MKR286","JGSK":"2021-04-01 09:04:52.031","CDBH":"4","XSFX":"由西向东","XSFXDM":"2","KKMC":"海博道与安正路交口正向"},{"KKBH":"7208610030000","HPHM":"晋AW271N","JGSK":"2021-04-01 09:04:52.036","CDBH":"4","XSFX":"由西向东","XSFXDM":"2","KKMC":"海晨道与安明路交口正向"},{"KKBH":"610266118","HPHM":"津FRV007","JGSK":"2021-04-01 09:04:52.057","CDBH":"2","XSFX":"由东向西","XSFXDM":"1","KKMC":"中生大道与和畅路交口"},{"KKBH":"610256113","HPHM":"津MX7539","JGSK":"2021-04-01 09:04:52.071","CDBH":"4","XSFX":"由南向北","XSFXDM":"3","KKMC":"中天大道与和风路交口"},{"KKBH":"610276126","HPHM":"车牌","JGSK":"2021-04-01 09:04:52.078","CDBH":"5","XSFX":"由南向北","XSFXDM":"3","KKMC":"中新大道与和意路交口"},{"KKBH":"6071310030000","HPHM":"车牌","JGSK":"2021-04-01 09:04:52.1","CDBH":"3","XSFX":"由东向西","XSFXDM":"1","KKMC":"中央大道与海旭道交口正向"},{"KKBH":"610256111","HPHM":"津A9V630","JGSK":"2021-04-01 09:04:52.101","CDBH":"2","XSFX":"由西向东","XSFXDM":"2","KKMC":"中天大道与和惠路交口"},{"KKBH":"7280310060000","HPHM":"车牌","JGSK":"2021-04-01 09:04:52.121","CDBH":"3","XSFX":"由西向东","XSFXDM":"2","KKMC":"动漫中路与文三路交口正向"},{"KKBH":"7208810040000","HPHM":"冀HZ0903","JGSK":"2021-04-01 09:04:52.157","CDBH":"4","XSFX":"由西向东","XSFXDM":"2","KKMC":"海旭道与永盛路交口正向"},{"KKBH":"610276124","HPHM":"鲁RVA536","JGSK":"2021-04-01 09:04:52.234","CDBH":"2","XSFX":"由东向西","XSFXDM":"1","KKMC":"中新大道与中生大道交口"},{"KKBH":"610276126","HPHM":"车牌","JGSK":"2021-04-01 09:04:52.27","CDBH":"5","XSFX":"由南向北","XSFXDM":"3","KKMC":"中新大道与和意路交口"},{"KKBH":"7208610020000","HPHM":"津ADD8618","JGSK":"2021-04-01 09:04:52.285","CDBH":"5","XSFX":"由西向东","XSFXDM":"2","KKMC":"海晨道与安正路交口正向"},{"KKBH":"610256115","HPHM":"车牌","JGSK":"2021-04-01 09:04:52.325","CDBH":"9","XSFX":"由南向北","XSFXDM":"3","KKMC":"中天大道与中生大道交口"},{"KKBH":"610391008","HPHM":"京HCZ887","JGSK":"2021-04-01 09:04:52.412","CDBH":"6","XSFX":"由西向东","XSFXDM":"2","KKMC":"和韵路与和旭路交口"},{"KKBH":"610261005000","HPHM":"鲁M603K7","JGSK":"2021-04-01 09:04:52.502","CDBH":"2","XSFX":"由南向北","XSFXDM":"3","KKMC":"中生大道与静湖西路（南侧）"},{"KKBH":"610266118","HPHM":"津FTX988","JGSK":"2021-04-01 09:04:52.532","CDBH":"4","XSFX":"由西向东","XSFXDM":"2","KKMC":"中生大道与和畅路交口"},{"KKBH":"610266117","HPHM":"津DHS917","JGSK":"2021-04-01 09:04:52.556","CDBH":"8","XSFX":"由南向北","XSFXDM":"3","KKMC":"中生大道与和韵路交口"},{"KKBH":"610251002","HPHM":"津RXH531","JGSK":"2021-04-01 09:04:52.627","CDBH":"7","XSFX":"由南向北","XSFXDM":"3","KKMC":"中天大道与和睦路交口"},{"KKBH":"610276124","HPHM":"津RNX020","JGSK":"2021-04-01 09:04:52.699","CDBH":"8","XSFX":"由南向北","XSFXDM":"3","KKMC":"中新大道与中生大道交口"},{"KKBH":"720861003000","HPHM":"津AY7712","JGSK":"2021-04-01 09:04:52.775","CDBH":"4","XSFX":"由西向东","XSFXDM":"2","KKMC":"海晨道与安明路交口"},{"KKBH":"610256112","HPHM":"津ADN5587","JGSK":"2021-04-01 09:04:52.789","CDBH":"10","XSFX":"由北向南","XSFXDM":"4","KKMC":"中天大道与中津大道交口"},{"KKBH":"610266117","HPHM":"津REX891","JGSK":"2021-04-01 09:04:52.8","CDBH":"7","XSFX":"由南向北","XSFXDM":"3","KKMC":"中生大道与和韵路交口"},{"KKBH":"610266118","HPHM":"津E02606","JGSK":"2021-04-01 09:04:52.825","CDBH":"3","XSFX":"由东向西","XSFXDM":"1","KKMC":"中生大道与和畅路交口"},{"KKBH":"610256116","HPHM":"京NSN161","JGSK":"2021-04-01 09:04:52.836","CDBH":"5","XSFX":"由西向东","XSFXDM":"2","KKMC":"中天大道与和顺路交口"},{"KKBH":"720881004000","HPHM":"津CAY001","JGSK":"2021-04-01 09:04:52.844","CDBH":"10","XSFX":"由西向东","XSFXDM":"2","KKMC":"海旭道与永盛路交口"},{"KKBH":"720861003000","HPHM":"津JDB889","JGSK":"2021-04-01 09:04:52.86","CDBH":"5","XSFX":"由西向东","XSFXDM":"2","KKMC":"海晨道与安明路交口"},{"KKBH":"6071310030000","HPHM":"津DMC911","JGSK":"2021-04-01 09:04:52.902","CDBH":"3","XSFX":"由东向西","XSFXDM":"1","KKMC":"中央大道与海旭道交口正向"},{"KKBH":"6103261420000","HPHM":"鲁A2G1P5","JGSK":"2021-04-01 09:04:52.921","CDBH":"13","XSFX":"由北向南","XSFXDM":"4","KKMC":"中成大道与泰七路交口正向"},{"KKBH":"610271010","HPHM":"浙C65138","JGSK":"2021-04-01 09:04:52.923","CDBH":"8","XSFX":"由北向南","XSFXDM":"4","KKMC":"中新大道与华五路交口"},{"KKBH":"7280310020000","HPHM":"车牌","JGSK":"2021-04-01 09:04:52.976","CDBH":"2","XSFX":"由东向西","XSFXDM":"1","KKMC":"动漫中路与文一路交口正向"},{"KKBH":"720571002000","HPHM":"津HQU466","JGSK":"2021-04-01 09:04:53.025","CDBH":"6","XSFX":"由北向南","XSFXDM":"4","KKMC":"动漫东路与文二路交口"},{"KKBH":"720861003000","HPHM":"车牌","JGSK":"2021-04-01 09:04:53.063","CDBH":"1","XSFX":"由东向西","XSFXDM":"1","KKMC":"海晨道与安明路交口"},{"KKBH":"7280310060000","HPHM":"津E11908","JGSK":"2021-04-01 09:04:53.139","CDBH":"6","XSFX":"由南向北","XSFXDM":"3","KKMC":"动漫中路与文三路交口正向"},{"KKBH":"610271009","HPHM":"车牌","JGSK":"2021-04-01 09:04:53.178","CDBH":"11","XSFX":"由北向南","XSFXDM":"4","KKMC":"中新大道与泰七路交口"},{"KKBH":"610266117","HPHM":"车牌","JGSK":"2021-04-01 09:04:53.246","CDBH":"12","XSFX":"由北向南","XSFXDM":"4","KKMC":"中生大道与和韵路交口"},{"KKBH":"610271009","HPHM":"津G09583","JGSK":"2021-04-01 09:04:53.251","CDBH":"8","XSFX":"由南向北","XSFXDM":"3","KKMC":"中新大道与泰七路交口"},{"KKBH":"610256113","HPHM":"辽H45383","JGSK":"2021-04-01 09:04:53.26","CDBH":"5","XSFX":"由南向北","XSFXDM":"3","KKMC":"中天大道与和风路交口"},{"KKBH":"610271010","HPHM":"黑A7KW39","JGSK":"2021-04-01 09:04:53.31","CDBH":"4","XSFX":"由南向北","XSFXDM":"3","KKMC":"中新大道与华五路交口"},{"KKBH":"610401004","HPHM":"冀BN006X","JGSK":"2021-04-01 09:04:53.317","CDBH":"5","XSFX":"由西向东","XSFXDM":"2","KKMC":"和畅路与和风路交口"},{"KKBH":"610276124","HPHM":"津D83369","JGSK":"2021-04-01 09:04:53.318","CDBH":"1","XSFX":"由东向西","XSFXDM":"1","KKMC":"中新大道与中生大道交口"},{"KKBH":"720881002000","HPHM":"津K10710","JGSK":"2021-04-01 09:04:53.319","CDBH":"7","XSFX":"由西向东","XSFXDM":"2","KKMC":"海旭道与安正路交口"},{"KKBH":"610266117","HPHM":"津E31705","JGSK":"2021-04-01 09:04:53.333","CDBH":"11","XSFX":"由北向南","XSFXDM":"4","KKMC":"中生大道与和韵路交口"},{"KKBH":"610256112","HPHM":"冀BL085K","JGSK":"2021-04-01 09:04:53.543","CDBH":"11","XSFX":"由北向南","XSFXDM":"4","KKMC":"中天大道与中津大道交口"},{"KKBH":"610271010","HPHM":"津JZT488","JGSK":"2021-04-01 09:04:53.565","CDBH":"7","XSFX":"由北向南","XSFXDM":"4","KKMC":"中新大道与华五路交口"},{"KKBH":"610266117","HPHM":"津C85091","JGSK":"2021-04-01 09:04:53.673","CDBH":"7","XSFX":"由南向北","XSFXDM":"3","KKMC":"中生大道与和韵路交口"},{"KKBH":"7208810050000","HPHM":"鲁NQT669","JGSK":"2021-04-01 09:04:53.692","CDBH":"4","XSFX":"由西向东","XSFXDM":"2","KKMC":"海旭道与明盛路交口正向"},{"KKBH":"610276125","HPHM":"冀B8X981","JGSK":"2021-04-01 09:04:53.778","CDBH":"5","XSFX":"由南向北","XSFXDM":"3","KKMC":"中新大道与和顺路交口"},{"KKBH":"610271009","HPHM":"津JXL389","JGSK":"2021-04-01 09:04:53.841","CDBH":"10","XSFX":"由北向南","XSFXDM":"4","KKMC":"中新大道与泰七路交口"},{"KKBH":"610256116","HPHM":"津A5U079","JGSK":"2021-04-01 09:04:53.894","CDBH":"10","XSFX":"由北向南","XSFXDM":"4","KKMC":"中天大道与和顺路交口"},{"KKBH":"720891003000","HPHM":"车牌","JGSK":"2021-04-01 09:04:53.947","CDBH":"6","XSFX":"由西向东","XSFXDM":"2","KKMC":"海博道与安正路交口"},{"KKBH":"720571004000","HPHM":"津MC2909","JGSK":"2021-04-01 09:04:54.019","CDBH":"3","XSFX":"由西向东","XSFXDM":"2","KKMC":"动漫东路与动漫中路交口"},{"KKBH":"610271009","HPHM":"津AT3132","JGSK":"2021-04-01 09:04:54.058","CDBH":"11","XSFX":"由北向南","XSFXDM":"4","KKMC":"中新大道与泰七路交口"},{"KKBH":"720891004000","HPHM":"车牌","JGSK":"2021-04-01 09:04:54.105","CDBH":"9","XSFX":"由南向北","XSFXDM":"3","KKMC":"海博道与安平路交口"},{"KKBH":"610256116","HPHM":"津NFF600","JGSK":"2021-04-01 09:04:54.184","CDBH":"7","XSFX":"由南向北","XSFXDM":"3","KKMC":"中天大道与和顺路交口"},{"KKBH":"7209010020000","HPHM":"津ASK921","JGSK":"2021-04-01 09:04:54.208","CDBH":"11","XSFX":"由北向南","XSFXDM":"4","KKMC":"玉林道与安正路交口正向"},{"KKBH":"7208810020000","HPHM":"津C093D0","JGSK":"2021-04-01 09:04:54.242","CDBH":"13","XSFX":"由北向南","XSFXDM":"4","KKMC":"海旭道与安正路交口正向"},{"KKBH":"610391007","HPHM":"鲁NZX652","JGSK":"2021-04-01 09:04:54.293","CDBH":"11","XSFX":"由北向南","XSFXDM":"4","KKMC":"和韵路与和风路交口"},{"KKBH":"610266118","HPHM":"津FS0003","JGSK":"2021-04-01 09:04:54.309","CDBH":"7","XSFX":"由南向北","XSFXDM":"3","KKMC":"中生大道与和畅路交口"},{"KKBH":"720901002000","HPHM":"津RLZ598","JGSK":"2021-04-01 09:04:54.421","CDBH":"1","XSFX":"由东向西","XSFXDM":"1","KKMC":"玉林道与安正路交口"},{"KKBH":"610276124","HPHM":"津AT3129","JGSK":"2021-04-01 09:04:54.478","CDBH":"11","XSFX":"由北向南","XSFXDM":"4","KKMC":"中新大道与中生大道交口"},{"KKBH":"7208910030000","HPHM":"车牌","JGSK":"2021-04-01 09:04:54.5","CDBH":"2","XSFX":"由东向西","XSFXDM":"1","KKMC":"海博道与安正路交口正向"},{"KKBH":"610401004","HPHM":"津F9WS33","JGSK":"2021-04-01 09:04:54.55","CDBH":"1","XSFX":"由东向西","XSFXDM":"1","KKMC":"和畅路与和风路交口"},{"KKBH":"610276126","HPHM":"津AP2651","JGSK":"2021-04-01 09:04:54.573","CDBH":"5","XSFX":"由南向北","XSFXDM":"3","KKMC":"中新大道与和意路交口"},{"KKBH":"610256115","HPHM":"津AW7862","JGSK":"2021-04-01 09:04:54.629","CDBH":"6","XSFX":"由西向东","XSFXDM":"2","KKMC":"中天大道与中生大道交口"},{"KKBH":"610271010","HPHM":"津CAU826","JGSK":"2021-04-01 09:04:54.638","CDBH":"8","XSFX":"由北向南","XSFXDM":"4","KKMC":"中新大道与华五路交口"},{"KKBH":"720881002000","HPHM":"津K10710","JGSK":"2021-04-01 09:04:54.75","CDBH":"6","XSFX":"由西向东","XSFXDM":"2","KKMC":"海旭道与安正路交口"},{"KKBH":"7208610020000","HPHM":"津GGT636","JGSK":"2021-04-01 09:04:54.772","CDBH":"10","XSFX":"由北向南","XSFXDM":"4","KKMC":"海晨道与安正路交口正向"},{"KKBH":"610266118","HPHM":"津KY6910","JGSK":"2021-04-01 09:04:54.816","CDBH":"5","XSFX":"由西向东","XSFXDM":"2","KKMC":"中生大道与和畅路交口"},{"KKBH":"7208610030000","HPHM":"津G53278","JGSK":"2021-04-01 09:04:54.845","CDBH":"10","XSFX":"由北向南","XSFXDM":"4","KKMC":"海晨道与安明路交口正向"},{"KKBH":"610256113","HPHM":"冀B7KK59","JGSK":"2021-04-01 09:04:54.871","CDBH":"4","XSFX":"由南向北","XSFXDM":"3","KKMC":"中天大道与和风路交口"},{"KKBH":"610271010","HPHM":"黑A7KW39","JGSK":"2021-04-01 09:04:54.905","CDBH":"4","XSFX":"由南向北","XSFXDM":"3","KKMC":"中新大道与华五路交口"},{"KKBH":"7205710040000","HPHM":"冀J07X00","JGSK":"2021-04-01 09:04:54.913","CDBH":"2","XSFX":"由东向西","XSFXDM":"1","KKMC":"动漫东路与动漫中路交口正向"},{"KKBH":"610256116","HPHM":"津K07515","JGSK":"2021-04-01 09:04:54.917","CDBH":"11","XSFX":"由北向南","XSFXDM":"4","KKMC":"中天大道与和顺路交口"},{"KKBH":"610266117","HPHM":"津AWG851","JGSK":"2021-04-01 09:04:55.063","CDBH":"3","XSFX":"由东向西","XSFXDM":"1","KKMC":"中生大道与和韵路交口"},{"KKBH":"610276124","HPHM":"鲁RVA536","JGSK":"2021-04-01 09:04:55.078","CDBH":"3","XSFX":"由东向西","XSFXDM":"1","KKMC":"中新大道与中生大道交口"},{"KKBH":"720851002000","HPHM":"津C162H9","JGSK":"2021-04-01 09:04:55.086","CDBH":"2","XSFX":"由东向西","XSFXDM":"1","KKMC":"碧水道与安正路交口"},{"KKBH":"610256113","HPHM":"津C5E956","JGSK":"2021-04-01 09:04:55.102","CDBH":"4","XSFX":"由南向北","XSFXDM":"3","KKMC":"中天大道与和风路交口"},{"KKBH":"610251002","HPHM":"津A09818D","JGSK":"2021-04-01 09:04:55.106","CDBH":"10","XSFX":"由北向南","XSFXDM":"4","KKMC":"中天大道与和睦路交口"},{"KKBH":"7208610030000","HPHM":"冀BV512T","JGSK":"2021-04-01 09:04:55.123","CDBH":"7","XSFX":"由南向北","XSFXDM":"3","KKMC":"海晨道与安明路交口正向"},{"KKBH":"720891006000","HPHM":"津NAB911","JGSK":"2021-04-01 09:04:55.186","CDBH":"8","XSFX":"由西向东","XSFXDM":"2","KKMC":"海博道与永盛路交口"},{"KKBH":"7208610030000","HPHM":"津A2Y412","JGSK":"2021-04-01 09:04:55.25","CDBH":"5","XSFX":"由西向东","XSFXDM":"2","KKMC":"海晨道与安明路交口正向"},{"KKBH":"728031006000","HPHM":"津AU6635","JGSK":"2021-04-01 09:04:55.257","CDBH":"6","XSFX":"由南向北","XSFXDM":"3","KKMC":"动漫中路与文三路交口"},{"KKBH":"610276124","HPHM":"川B3RH20","JGSK":"2021-04-01 09:04:55.399","CDBH":"1","XSFX":"由东向西","XSFXDM":"1","KKMC":"中新大道与中生大道交口"},{"KKBH":"7280310060000","HPHM":"津C86W33","JGSK":"2021-04-01 09:04:55.413","CDBH":"5","XSFX":"由南向北","XSFXDM":"3","KKMC":"动漫中路与文三路交口正向"},{"KKBH":"711","HPHM":"津A7Q428","JGSK":"2021-04-01 09:04:55.436","CDBH":"8","XSFX":"由北向南","XSFXDM":"4","KKMC":"不礼让行人中新大道与和旭路交口"},{"KKBH":"610391006","HPHM":"冀E4T979","JGSK":"2021-04-01 09:04:55.502","CDBH":"1","XSFX":"由东向西","XSFXDM":"1","KKMC":"和韵路与和意路交口"},{"KKBH":"610401004","HPHM":"津RDL128","JGSK":"2021-04-01 09:04:55.557","CDBH":"5","XSFX":"由西向东","XSFXDM":"2","KKMC":"和畅路与和风路交口"},{"KKBH":"610276124","HPHM":"冀R79KZ2","JGSK":"2021-04-01 09:04:55.558","CDBH":"10","XSFX":"由北向南","XSFXDM":"4","KKMC":"中新大道与中生大道交口"},{"KKBH":"7280310020000","HPHM":"津A7E669","JGSK":"2021-04-01 09:04:55.57","CDBH":"1","XSFX":"由东向西","XSFXDM":"1","KKMC":"动漫中路与文一路交口正向"},{"KKBH":"720891003000","HPHM":"车牌","JGSK":"2021-04-01 09:04:55.587","CDBH":"2","XSFX":"由东向西","XSFXDM":"1","KKMC":"海博道与安正路交口"},{"KKBH":"610256116","HPHM":"津A5U079","JGSK":"2021-04-01 09:04:55.596","CDBH":"11","XSFX":"由北向南","XSFXDM":"4","KKMC":"中天大道与和顺路交口"},{"KKBH":"720891003000","HPHM":"车牌","JGSK":"2021-04-01 09:04:55.629","CDBH":"6","XSFX":"由西向东","XSFXDM":"2","KKMC":"海博道与安正路交口"},{"KKBH":"610256112","HPHM":"津D83325","JGSK":"2021-04-01 09:04:55.663","CDBH":"10","XSFX":"由北向南","XSFXDM":"4","KKMC":"中天大道与中津大道交口"},{"KKBH":"610391008","HPHM":"津A3F161","JGSK":"2021-04-01 09:04:55.69","CDBH":"4","XSFX":"由西向东","XSFXDM":"2","KKMC":"和韵路与和旭路交口"},{"KKBH":"7208610030000","HPHM":"京N3NN75","JGSK":"2021-04-01 09:04:55.767","CDBH":"4","XSFX":"由西向东","XSFXDM":"2","KKMC":"海晨道与安明路交口正向"},{"KKBH":"610271010","HPHM":"津C8R075","JGSK":"2021-04-01 09:04:55.805","CDBH":"7","XSFX":"由北向南","XSFXDM":"4","KKMC":"中新大道与华五路交口"},{"KKBH":"610276124","HPHM":"津HNB566","JGSK":"2021-04-01 09:04:55.837","CDBH":"7","XSFX":"由南向北","XSFXDM":"3","KKMC":"中新大道与中生大道交口"},{"KKBH":"720881002000","HPHM":"津DSF911","JGSK":"2021-04-01 09:04:55.859","CDBH":"12","XSFX":"由北向南","XSFXDM":"4","KKMC":"海旭道与安正路交口"},{"KKBH":"7280310030000","HPHM":"车牌","JGSK":"2021-04-01 09:04:55.867","CDBH":"4","XSFX":"由南向北","XSFXDM":"3","KKMC":"动漫中路与文二路交口正向"},{"KKBH":"610266117","HPHM":"鲁R9J66Q","JGSK":"2021-04-01 09:04:55.909","CDBH":"2","XSFX":"由东向西","XSFXDM":"1","KKMC":"中生大道与和韵路交口"},{"KKBH":"610391007","HPHM":"津HXC901","JGSK":"2021-04-01 09:04:55.928","CDBH":"11","XSFX":"由北向南","XSFXDM":"4","KKMC":"和韵路与和风路交口"},{"KKBH":"7208810020000","HPHM":"津NJY602","JGSK":"2021-04-01 09:04:55.946","CDBH":"9","XSFX":"由南向北","XSFXDM":"3","KKMC":"海旭道与安正路交口正向"},{"KKBH":"610276124","HPHM":"冀R9W109","JGSK":"2021-04-01 09:04:56.094","CDBH":"6","XSFX":"由西向东","XSFXDM":"2","KKMC":"中新大道与中生大道交口"},{"KKBH":"7208910030000","HPHM":"车牌","JGSK":"2021-04-01 09:04:56.209","CDBH":"9","XSFX":"由南向北","XSFXDM":"3","KKMC":"海博道与安正路交口正向"},{"KKBH":"720891003000","HPHM":"车牌","JGSK":"2021-04-01 09:04:56.227","CDBH":"1","XSFX":"由东向西","XSFXDM":"1","KKMC":"海博道与安正路交口"},{"KKBH":"610256114","HPHM":"津A7U657","JGSK":"2021-04-01 09:04:56.246","CDBH":"2","XSFX":"由西向东","XSFXDM":"2","KKMC":"中天大道与和旭路交口"},{"KKBH":"610391007","HPHM":"辽PPB097","JGSK":"2021-04-01 09:04:56.375","CDBH":"10","XSFX":"由北向南","XSFXDM":"4","KKMC":"和韵路与和风路交口"},{"KKBH":"610266118","HPHM":"津C72M61","JGSK":"2021-04-01 09:04:56.409","CDBH":"3","XSFX":"由东向西","XSFXDM":"1","KKMC":"中生大道与和畅路交口"},{"KKBH":"610271009","HPHM":"津G09583","JGSK":"2021-04-01 09:04:56.487","CDBH":"8","XSFX":"由南向北","XSFXDM":"3","KKMC":"中新大道与泰七路交口"},{"KKBH":"6103261420000","HPHM":"车牌","JGSK":"2021-04-01 09:04:56.537","CDBH":"4","XSFX":"由西向东","XSFXDM":"2","KKMC":"中成大道与泰七路交口正向"},{"KKBH":"7208810020000","HPHM":"津E18369","JGSK":"2021-04-01 09:04:56.555","CDBH":"2","XSFX":"由东向西","XSFXDM":"1","KKMC":"海旭道与安正路交口正向"},{"KKBH":"610276126","HPHM":"车牌","JGSK":"2021-04-01 09:04:56.558","CDBH":"5","XSFX":"由南向北","XSFXDM":"3","KKMC":"中新大道与和意路交口"},{"KKBH":"7208910030000","HPHM":"冀BK620X","JGSK":"2021-04-01 09:04:56.603","CDBH":"4","XSFX":"由西向东","XSFXDM":"2","KKMC":"海博道与安正路交口正向"},{"KKBH":"610256112","HPHM":"冀AM815E","JGSK":"2021-04-01 09:04:56.617","CDBH":"12","XSFX":"由北向南","XSFXDM":"4","KKMC":"中天大道与中津大道交口"},{"KKBH":"610256116","HPHM":"津DQK198","JGSK":"2021-04-01 09:04:56.717","CDBH":"8","XSFX":"由南向北","XSFXDM":"3","KKMC":"中天大道与和顺路交口"},{"KKBH":"610256116","HPHM":"鲁NK022H","JGSK":"2021-04-01 09:04:56.733","CDBH":"5","XSFX":"由西向东","XSFXDM":"2","KKMC":"中天大道与和顺路交口"},{"KKBH":"720891003000","HPHM":"车牌","JGSK":"2021-04-01 09:04:56.748","CDBH":"2","XSFX":"由东向西","XSFXDM":"1","KKMC":"海博道与安正路交口"},{"KKBH":"610256116","HPHM":"津K07515","JGSK":"2021-04-01 09:04:56.795","CDBH":"12","XSFX":"由北向南","XSFXDM":"4","KKMC":"中天大道与和顺路交口"},{"KKBH":"720861002000","HPHM":"津ADD8618","JGSK":"2021-04-01 09:04:56.814","CDBH":"5","XSFX":"由西向东","XSFXDM":"2","KKMC":"海晨道与安正路交口"},{"KKBH":"7208810020000","HPHM":"津NZZ698","JGSK":"2021-04-01 09:04:56.877","CDBH":"12","XSFX":"由北向南","XSFXDM":"4","KKMC":"海旭道与安正路交口正向"},{"KKBH":"610256115","HPHM":"津KWZ882","JGSK":"2021-04-01 09:04:56.884","CDBH":"5","XSFX":"由西向东","XSFXDM":"2","KKMC":"中天大道与中生大道交口"},{"KKBH":"720881004000","HPHM":"冀HZ0903","JGSK":"2021-04-01 09:04:56.926","CDBH":"9","XSFX":"由西向东","XSFXDM":"2","KKMC":"海旭道与永盛路交口"},{"KKBH":"610271009","HPHM":"津MTT770","JGSK":"2021-04-01 09:04:56.985","CDBH":"7","XSFX":"由南向北","XSFXDM":"3","KKMC":"中新大道与泰七路交口"},{"KKBH":"610326142000","HPHM":"鲁A2G1P5","JGSK":"2021-04-01 09:04:57.014","CDBH":"14","XSFX":"由北向南","XSFXDM":"4","KKMC":"中成大道与泰七路交口"},{"KKBH":"610256112","HPHM":"津ADB5587","JGSK":"2021-04-01 09:04:57.022","CDBH":"10","XSFX":"由北向南","XSFXDM":"4","KKMC":"中天大道与中津大道交口"},{"KKBH":"610271009","HPHM":"津JXL389","JGSK":"2021-04-01 09:04:57.098","CDBH":"10","XSFX":"由北向南","XSFXDM":"4","KKMC":"中新大道与泰七路交口"},{"KKBH":"720861003000","HPHM":"津A2Y412","JGSK":"2021-04-01 09:04:57.166","CDBH":"5","XSFX":"由西向东","XSFXDM":"2","KKMC":"海晨道与安明路交口"},{"KKBH":"610251002","HPHM":"津A0Z213","JGSK":"2021-04-01 09:04:57.363","CDBH":"11","XSFX":"由北向南","XSFXDM":"4","KKMC":"中天大道与和睦路交口"},{"KKBH":"7280310060000","HPHM":"津NBT816","JGSK":"2021-04-01 09:04:57.364","CDBH":"6","XSFX":"由南向北","XSFXDM":"3","KKMC":"动漫中路与文三路交口正向"},{"KKBH":"610276124","HPHM":"津LBA576","JGSK":"2021-04-01 09:04:57.374","CDBH":"7","XSFX":"由南向北","XSFXDM":"3","KKMC":"中新大道与中生大道交口"},{"KKBH":"610256111","HPHM":"津A9V630","JGSK":"2021-04-01 09:04:57.38","CDBH":"3","XSFX":"由西向东","XSFXDM":"2","KKMC":"中天大道与和惠路交口"},{"KKBH":"610256115","HPHM":"津JYU320","JGSK":"2021-04-01 09:04:57.385","CDBH":"12","XSFX":"由北向南","XSFXDM":"4","KKMC":"中天大道与中生大道交口"},{"KKBH":"610256116","HPHM":"京NSN161","JGSK":"2021-04-01 09:04:57.41","CDBH":"6","XSFX":"由西向东","XSFXDM":"2","KKMC":"中天大道与和顺路交口"},{"KKBH":"610266118","HPHM":"津KY6910","JGSK":"2021-04-01 09:04:57.412","CDBH":"6","XSFX":"由西向东","XSFXDM":"2","KKMC":"中生大道与和畅路交口"},{"KKBH":"610266118","HPHM":"鲁J626N1","JGSK":"2021-04-01 09:04:57.433","CDBH":"5","XSFX":"由西向东","XSFXDM":"2","KKMC":"中生大道与和畅路交口"},{"KKBH":"7205410050000","HPHM":"冀B6CS99","JGSK":"2021-04-01 09:04:57.529","CDBH":"3","XSFX":"由西向东","XSFXDM":"2","KKMC":"动漫环路东与动漫西路交口正向"},{"KKBH":"6071310030000","HPHM":"车牌","JGSK":"2021-04-01 09:04:57.601","CDBH":"3","XSFX":"由东向西","XSFXDM":"1","KKMC":"中央大道与海旭道交口正向"},{"KKBH":"610391008","HPHM":"津AR9758","JGSK":"2021-04-01 09:04:57.619","CDBH":"6","XSFX":"由西向东","XSFXDM":"2","KKMC":"和韵路与和旭路交口"},{"KKBH":"720891005000","HPHM":"吉B9C0D1","JGSK":"2021-04-01 09:04:57.669","CDBH":"3","XSFX":"由东向西","XSFXDM":"1","KKMC":"海博道与安明路交口"},{"KKBH":"7205610020000","HPHM":"冀D68E89","JGSK":"2021-04-01 09:04:57.685","CDBH":"6","XSFX":"由北向南","XSFXDM":"4","KKMC":"动漫北路与文三路交口正向"},{"KKBH":"720861003000","HPHM":"辽G73J60","JGSK":"2021-04-01 09:04:57.724","CDBH":"4","XSFX":"由西向东","XSFXDM":"2","KKMC":"海晨道与安明路交口"},{"KKBH":"610266117","HPHM":"津E31705","JGSK":"2021-04-01 09:04:57.806","CDBH":"12","XSFX":"由北向南","XSFXDM":"4","KKMC":"中生大道与和韵路交口"},{"KKBH":"720861003000","HPHM":"鄂RA4817","JGSK":"2021-04-01 09:04:57.819","CDBH":"10","XSFX":"由北向南","XSFXDM":"4","KKMC":"海晨道与安明路交口"},{"KKBH":"610251002","HPHM":"津RXH531","JGSK":"2021-04-01 09:04:57.85","CDBH":"7","XSFX":"由南向北","XSFXDM":"3","KKMC":"中天大道与和睦路交口"},{"KKBH":"610276126","HPHM":"鲁U5G321","JGSK":"2021-04-01 09:04:57.911","CDBH":"8","XSFX":"由北向南","XSFXDM":"4","KKMC":"中新大道与和意路交口"},{"KKBH":"610266117","HPHM":"津MT6065","JGSK":"2021-04-01 09:04:57.92","CDBH":"2","XSFX":"由东向西","XSFXDM":"1","KKMC":"中生大道与和韵路交口"},{"KKBH":"610256115","HPHM":"鲁A0P5T9","JGSK":"2021-04-01 09:04:57.953","CDBH":"4","XSFX":"由西向东","XSFXDM":"2","KKMC":"中天大道与中生大道交口"},{"KKBH":"610271010","HPHM":"津A23A01","JGSK":"2021-04-01 09:04:58.012","CDBH":"5","XSFX":"由南向北","XSFXDM":"3","KKMC":"中新大道与华五路交口"},{"KKBH":"610256113","HPHM":"津MX7539","JGSK":"2021-04-01 09:04:58.141","CDBH":"4","XSFX":"由南向北","XSFXDM":"3","KKMC":"中天大道与和风路交口"},{"KKBH":"610276124","HPHM":"冀F091B2","JGSK":"2021-04-01 09:04:58.254","CDBH":"6","XSFX":"由西向东","XSFXDM":"2","KKMC":"中新大道与中生大道交口"},{"KKBH":"728031006000","HPHM":"津AD51464","JGSK":"2021-04-01 09:04:58.33","CDBH":"3","XSFX":"由西向东","XSFXDM":"2","KKMC":"动漫中路与文三路交口"},{"KKBH":"720881002000","HPHM":"吉A1180警","JGSK":"2021-04-01 09:04:58.476","CDBH":"2","XSFX":"由东向西","XSFXDM":"1","KKMC":"海旭道与安正路交口"},{"KKBH":"610271010","HPHM":"津CAU826","JGSK":"2021-04-01 09:04:58.53","CDBH":"8","XSFX":"由北向南","XSFXDM":"4","KKMC":"中新大道与华五路交口"},{"KKBH":"740011002000","HPHM":"冀F706JK","JGSK":"2021-04-01 09:04:58.554","CDBH":"12","XSFX":"由南向北","XSFXDM":"3","KKMC":"静湖南路与华一路交口"},{"KKBH":"610276124","HPHM":"津RNX020","JGSK":"2021-04-01 09:04:58.571","CDBH":"8","XSFX":"由南向北","XSFXDM":"3","KKMC":"中新大道与中生大道交口"},{"KKBH":"610276124","HPHM":"鲁GE7Z53","JGSK":"2021-04-01 09:04:58.605","CDBH":"1","XSFX":"由东向西","XSFXDM":"1","KKMC":"中新大道与中生大道交口"},{"KKBH":"610266118","HPHM":"津C5A803","JGSK":"2021-04-01 09:04:58.632","CDBH":"2","XSFX":"由东向西","XSFXDM":"1","KKMC":"中生大道与和畅路交口"},{"KKBH":"7205410040000","HPHM":"沪C4WJ93","JGSK":"2021-04-01 09:04:58.815","CDBH":"3","XSFX":"由西向东","XSFXDM":"2","KKMC":"动漫环路东与动漫中路交口正向"},{"KKBH":"7205610020000","HPHM":"津RVJ070","JGSK":"2021-04-01 09:04:58.827","CDBH":"5","XSFX":"由北向南","XSFXDM":"4","KKMC":"动漫北路与文三路交口正向"},{"KKBH":"7208610030000","HPHM":"津E11193","JGSK":"2021-04-01 09:04:58.84","CDBH":"5","XSFX":"由西向东","XSFXDM":"2","KKMC":"海晨道与安明路交口正向"},{"KKBH":"610256114","HPHM":"津NLM616","JGSK":"2021-04-01 09:04:58.913","CDBH":"6","XSFX":"由南向北","XSFXDM":"3","KKMC":"中天大道与和旭路交口"},{"KKBH":"610276124","HPHM":"冀B030E5","JGSK":"2021-04-01 09:04:58.934","CDBH":"8","XSFX":"由南向北","XSFXDM":"3","KKMC":"中新大道与中生大道交口"},{"KKBH":"7205710040000","HPHM":"津A2Z808","JGSK":"2021-04-01 09:04:58.96","CDBH":"1","XSFX":"由东向西","XSFXDM":"1","KKMC":"动漫东路与动漫中路交口正向"},{"KKBH":"720881002000","HPHM":"津C093D0","JGSK":"2021-04-01 09:04:58.981","CDBH":"13","XSFX":"由北向南","XSFXDM":"4","KKMC":"海旭道与安正路交口"},{"KKBH":"610271010","HPHM":"津C8S308","JGSK":"2021-04-01 09:04:59.155","CDBH":"4","XSFX":"由南向北","XSFXDM":"3","KKMC":"中新大道与华五路交口"},{"KKBH":"610256116","HPHM":"津DQK198","JGSK":"2021-04-01 09:04:59.224","CDBH":"9","XSFX":"由南向北","XSFXDM":"3","KKMC":"中天大道与和顺路交口"},{"KKBH":"7208910080000","HPHM":"津RBG610","JGSK":"2021-04-01 09:04:59.244","CDBH":"8","XSFX":"由西向东","XSFXDM":"2","KKMC":"海博道与荣盛路交口正向"},{"KKBH":"6071310030000","HPHM":"车牌","JGSK":"2021-04-01 09:04:59.264","CDBH":"3","XSFX":"由东向西","XSFXDM":"1","KKMC":"中央大道与海旭道交口正向"},{"KKBH":"610391008","HPHM":"津A3F161","JGSK":"2021-04-01 09:04:59.298","CDBH":"5","XSFX":"由西向东","XSFXDM":"2","KKMC":"和韵路与和旭路交口"},{"KKBH":"610391006","HPHM":"津A09895D","JGSK":"2021-04-01 09:04:59.37","CDBH":"1","XSFX":"由东向西","XSFXDM":"1","KKMC":"和韵路与和意路交口"},{"KKBH":"7280310060000","HPHM":"津KZW993","JGSK":"2021-04-01 09:04:59.454","CDBH":"6","XSFX":"由南向北","XSFXDM":"3","KKMC":"动漫中路与文三路交口正向"},{"KKBH":"728031002000","HPHM":"鲁NT10Z0","JGSK":"2021-04-01 09:04:59.59","CDBH":"6","XSFX":"由南向北","XSFXDM":"3","KKMC":"动漫中路与文一路交口"},{"KKBH":"610276126","HPHM":"津AP2651","JGSK":"2021-04-01 09:04:59.678","CDBH":"5","XSFX":"由南向北","XSFXDM":"3","KKMC":"中新大道与和意路交口"},{"KKBH":"610391007","HPHM":"鲁NZX652","JGSK":"2021-04-01 09:04:59.717","CDBH":"12","XSFX":"由北向南","XSFXDM":"4","KKMC":"和韵路与和风路交口"},{"KKBH":"7208810050000","HPHM":"津FV8833","JGSK":"2021-04-01 09:04:59.744","CDBH":"5","XSFX":"由西向东","XSFXDM":"2","KKMC":"海旭道与明盛路交口正向"},{"KKBH":"610256116","HPHM":"津NJM058","JGSK":"2021-04-01 09:04:59.756","CDBH":"5","XSFX":"由西向东","XSFXDM":"2","KKMC":"中天大道与和顺路交口"},{"KKBH":"720891003000","HPHM":"车牌","JGSK":"2021-04-01 09:04:59.795","CDBH":"6","XSFX":"由西向东","XSFXDM":"2","KKMC":"海博道与安正路交口"},{"KKBH":"7208610030000","HPHM":"鲁AU07P1","JGSK":"2021-04-01 09:04:59.841","CDBH":"4","XSFX":"由西向东","XSFXDM":"2","KKMC":"海晨道与安明路交口正向"},{"KKBH":"610271010","HPHM":"津A23A01","JGSK":"2021-04-01 09:04:59.87","CDBH":"5","XSFX":"由南向北","XSFXDM":"3","KKMC":"中新大道与华五路交口"},{"KKBH":"610391008","HPHM":"冀BS357T","JGSK":"2021-04-01 09:04:59.93","CDBH":"4","XSFX":"由西向东","XSFXDM":"2","KKMC":"和韵路与和旭路交口"},{"KKBH":"711","HPHM":"鲁R6G273","JGSK":"2021-04-01 09:04:59.946","CDBH":"5","XSFX":"由南向北","XSFXDM":"3","KKMC":"不礼让行人中新大道与和旭路交口"},{"KKBH":"720881005000","HPHM":"鲁NQT669","JGSK":"2021-04-01 09:04:59.95","CDBH":"4","XSFX":"由西向东","XSFXDM":"2","KKMC":"海旭道与明盛路交口"},{"KKBH":"610391007","HPHM":"津DLQ228","JGSK":"2021-04-01 09:05:00.006","CDBH":"11","XSFX":"由北向南","XSFXDM":"4","KKMC":"和韵路与和风路交口"},{"KKBH":"610256113","HPHM":"津K17879","JGSK":"2021-04-01 09:05:00.03","CDBH":"7","XSFX":"由北向南","XSFXDM":"4","KKMC":"中天大道与和风路交口"},{"KKBH":"711","HPHM":"鲁R2N63F","JGSK":"2021-04-01 09:05:00.034","CDBH":"2","XSFX":"由东向西","XSFXDM":"1","KKMC":"不礼让行人中新大道与和旭路交口"},{"KKBH":"728031006000","HPHM":"津C86W33","JGSK":"2021-04-01 09:05:00.061","CDBH":"5","XSFX":"由南向北","XSFXDM":"3","KKMC":"动漫中路与文三路交口"},{"KKBH":"610271009","HPHM":"蒙B3B096","JGSK":"2021-04-01 09:05:00.078","CDBH":"8","XSFX":"由南向北","XSFXDM":"3","KKMC":"中新大道与泰七路交口"},{"KKBH":"610271008","HPHM":"车牌","JGSK":"2021-04-01 09:05:00.08","CDBH":"1","XSFX":"由南向北","XSFXDM":"3","KKMC":"中新大道与航母主题公园支路交口"},{"KKBH":"610266118","HPHM":"津FS0003","JGSK":"2021-04-01 09:05:00.24","CDBH":"8","XSFX":"由南向北","XSFXDM":"3","KKMC":"中生大道与和畅路交口"},{"KKBH":"610256112","HPHM":"津RPV586","JGSK":"2021-04-01 09:05:00.252","CDBH":"12","XSFX":"由北向南","XSFXDM":"4","KKMC":"中天大道与中津大道交口"},{"KKBH":"7208810040000","HPHM":"津NLV335","JGSK":"2021-04-01 09:05:00.259","CDBH":"5","XSFX":"由西向东","XSFXDM":"2","KKMC":"海旭道与永盛路交口正向"},{"KKBH":"720541005000","HPHM":"冀B6CS99","JGSK":"2021-04-01 09:05:00.261","CDBH":"3","XSFX":"由西向东","XSFXDM":"2","KKMC":"动漫环路东与动漫西路交口"},{"KKBH":"728031006000","HPHM":"津E11908","JGSK":"2021-04-01 09:05:00.3","CDBH":"6","XSFX":"由南向北","XSFXDM":"3","KKMC":"动漫中路与文三路交口"},{"KKBH":"610256115","HPHM":"津KWZ882","JGSK":"2021-04-01 09:05:00.309","CDBH":"6","XSFX":"由西向东","XSFXDM":"2","KKMC":"中天大道与中生大道交口"},{"KKBH":"610391008","HPHM":"苏EW71X8","JGSK":"2021-04-01 09:05:00.364","CDBH":"5","XSFX":"由西向东","XSFXDM":"2","KKMC":"和韵路与和旭路交口"},{"KKBH":"7208610030000","HPHM":"津HKJ330","JGSK":"2021-04-01 09:05:00.426","CDBH":"2","XSFX":"由东向西","XSFXDM":"1","KKMC":"海晨道与安明路交口正向"},{"KKBH":"7208910030000","HPHM":"京A3PG93","JGSK":"2021-04-01 09:05:00.524","CDBH":"11","XSFX":"由北向南","XSFXDM":"4","KKMC":"海博道与安正路交口正向"},{"KKBH":"610266118","HPHM":"鲁J626N1","JGSK":"2021-04-01 09:05:00.532","CDBH":"5","XSFX":"由西向东","XSFXDM":"2","KKMC":"中生大道与和畅路交口"},{"KKBH":"610266118","HPHM":"津RYM963","JGSK":"2021-04-01 09:05:00.563","CDBH":"2","XSFX":"由东向西","XSFXDM":"1","KKMC":"中生大道与和畅路交口"},{"KKBH":"610256115","HPHM":"蒙LFY137","JGSK":"2021-04-01 09:05:00.579","CDBH":"10","XSFX":"由北向南","XSFXDM":"4","KKMC":"中天大道与中生大道交口"},{"KKBH":"610256113","HPHM":"车牌","JGSK":"2021-04-01 09:05:00.617","CDBH":"2","XSFX":"由西向东","XSFXDM":"2","KKMC":"中天大道与和风路交口"},{"KKBH":"610256112","HPHM":"冀BL085K","JGSK":"2021-04-01 09:05:00.629","CDBH":"12","XSFX":"由北向南","XSFXDM":"4","KKMC":"中天大道与中津大道交口"},{"KKBH":"7208110020000","HPHM":"车牌","JGSK":"2021-04-01 09:05:00.634","CDBH":"2","XSFX":"由东向西","XSFXDM":"1","KKMC":"动漫南路与文一路交口正向"},{"KKBH":"610271008","HPHM":"津K97959","JGSK":"2021-04-01 09:05:00.658","CDBH":"4","XSFX":"由北向南","XSFXDM":"4","KKMC":"中新大道与航母主题公园支路交口"},{"KKBH":"610256113","HPHM":"冀B7KK59","JGSK":"2021-04-01 09:05:00.701","CDBH":"4","XSFX":"由南向北","XSFXDM":"3","KKMC":"中天大道与和风路交口"},{"KKBH":"610256112","HPHM":"津D83325","JGSK":"2021-04-01 09:05:00.708","CDBH":"10","XSFX":"由北向南","XSFXDM":"4","KKMC":"中天大道与中津大道交口"},{"KKBH":"711","HPHM":"津AF38296","JGSK":"2021-04-01 09:05:00.719","CDBH":"7","XSFX":"由北向南","XSFXDM":"4","KKMC":"不礼让行人中新大道与和旭路交口"},{"KKBH":"610256112","HPHM":"粤GUS211","JGSK":"2021-04-01 09:05:00.785","CDBH":"10","XSFX":"由北向南","XSFXDM":"4","KKMC":"中天大道与中津大道交口"},{"KKBH":"610401004","HPHM":"津A7T581","JGSK":"2021-04-01 09:05:00.804","CDBH":"2","XSFX":"由东向西","XSFXDM":"1","KKMC":"和畅路与和风路交口"},{"KKBH":"720561002000","HPHM":"冀D68E89","JGSK":"2021-04-01 09:05:00.844","CDBH":"6","XSFX":"由北向南","XSFXDM":"4","KKMC":"动漫北路与文三路交口"},{"KKBH":"610271008","HPHM":"津KF4488","JGSK":"2021-04-01 09:05:00.869","CDBH":"5","XSFX":"由北向南","XSFXDM":"4","KKMC":"中新大道与航母主题公园支路交口"},{"KKBH":"610271009","HPHM":"津MTT770","JGSK":"2021-04-01 09:05:00.887","CDBH":"7","XSFX":"由南向北","XSFXDM":"3","KKMC":"中新大道与泰七路交口"},{"KKBH":"728031003000","HPHM":"鄂KC4B79","JGSK":"2021-04-01 09:05:00.889","CDBH":"3","XSFX":"由南向北","XSFXDM":"3","KKMC":"动漫中路与文二路交口"},{"KKBH":"610256116","HPHM":"津NK022H","JGSK":"2021-04-01 09:05:00.936","CDBH":"6","XSFX":"由西向东","XSFXDM":"2","KKMC":"中天大道与和顺路交口"},{"KKBH":"7205410040000","HPHM":"津HV9065","JGSK":"2021-04-01 09:05:00.985","CDBH":"1","XSFX":"由东向西","XSFXDM":"1","KKMC":"动漫环路东与动漫中路交口正向"},{"KKBH":"610271010","HPHM":"津C8S308","JGSK":"2021-04-01 09:05:00.99","CDBH":"4","XSFX":"由南向北","XSFXDM":"3","KKMC":"中新大道与华五路交口"},{"KKBH":"610391007","HPHM":"冀EC221M","JGSK":"2021-04-01 09:05:01.066","CDBH":"10","XSFX":"由北向南","XSFXDM":"4","KKMC":"和韵路与和风路交口"},{"KKBH":"7208910030000","HPHM":"车牌","JGSK":"2021-04-01 09:05:01.081","CDBH":"3","XSFX":"由东向西","XSFXDM":"1","KKMC":"海博道与安正路交口正向"},{"KKBH":"610391006","HPHM":"冀E4T979","JGSK":"2021-04-01 09:05:01.101","CDBH":"2","XSFX":"由东向西","XSFXDM":"1","KKMC":"和韵路与和意路交口"},{"KKBH":"610266117","HPHM":"鲁R9J66Q","JGSK":"2021-04-01 09:05:01.103","CDBH":"2","XSFX":"由东向西","XSFXDM":"1","KKMC":"中生大道与和韵路交口"},{"KKBH":"610391007","HPHM":"辽NC3838","JGSK":"2021-04-01 09:05:01.122","CDBH":"8","XSFX":"由南向北","XSFXDM":"3","KKMC":"和韵路与和风路交口"},{"KKBH":"610266117","HPHM":"津REX891","JGSK":"2021-04-01 09:05:01.202","CDBH":"9","XSFX":"由南向北","XSFXDM":"3","KKMC":"中生大道与和韵路交口"},{"KKBH":"7280310060000","HPHM":"冀TD9G79","JGSK":"2021-04-01 09:05:01.209","CDBH":"3","XSFX":"由西向东","XSFXDM":"2","KKMC":"动漫中路与文三路交口正向"},{"KKBH":"720861003000","HPHM":"晋AW271N","JGSK":"2021-04-01 09:05:01.245","CDBH":"4","XSFX":"由西向东","XSFXDM":"2","KKMC":"海晨道与安明路交口"},{"KKBH":"610256116","HPHM":"津A5H595","JGSK":"2021-04-01 09:05:01.253","CDBH":"5","XSFX":"由西向东","XSFXDM":"2","KKMC":"中天大道与和顺路交口"},{"KKBH":"7205710030000","HPHM":"津NS9913","JGSK":"2021-04-01 09:05:01.265","CDBH":"3","XSFX":"由西向东","XSFXDM":"2","KKMC":"动漫东路与文三路交口正向"},{"KKBH":"610256115","HPHM":"鲁A0P5T9","JGSK":"2021-04-01 09:05:01.429","CDBH":"5","XSFX":"由西向东","XSFXDM":"2","KKMC":"中天大道与中生大道交口"},{"KKBH":"610251002","HPHM":"津B28123","JGSK":"2021-04-01 09:05:01.443","CDBH":"9","XSFX":"由南向北","XSFXDM":"3","KKMC":"中天大道与和睦路交口"},{"KKBH":"610276125","HPHM":"津C7P811","JGSK":"2021-04-01 09:05:01.467","CDBH":"8","XSFX":"由北向南","XSFXDM":"4","KKMC":"中新大道与和顺路交口"},{"KKBH":"728031002000","HPHM":"冀AB91H8","JGSK":"2021-04-01 09:05:01.507","CDBH":"5","XSFX":"由南向北","XSFXDM":"3","KKMC":"动漫中路与文一路交口"},{"KKBH":"610256115","HPHM":"津KMH666","JGSK":"2021-04-01 09:05:01.611","CDBH":"6","XSFX":"由西向东","XSFXDM":"2","KKMC":"中天大道与中生大道交口"},{"KKBH":"610391007","HPHM":"津MTA559","JGSK":"2021-04-01 09:05:01.636","CDBH":"10","XSFX":"由北向南","XSFXDM":"4","KKMC":"和韵路与和风路交口"},{"KKBH":"610276125","HPHM":"苏GJR829","JGSK":"2021-04-01 09:05:01.672","CDBH":"8","XSFX":"由北向南","XSFXDM":"4","KKMC":"中新大道与和顺路交口"},{"KKBH":"610391007","HPHM":"津HXC901","JGSK":"2021-04-01 09:05:01.717","CDBH":"12","XSFX":"由北向南","XSFXDM":"4","KKMC":"和韵路与和风路交口"},{"KKBH":"720891003000","HPHM":"辽NS6275","JGSK":"2021-04-01 09:05:01.745","CDBH":"7","XSFX":"由南向北","XSFXDM":"3","KKMC":"海博道与安正路交口"},{"KKBH":"7208810040000","HPHM":"津KWH218","JGSK":"2021-04-01 09:05:01.78","CDBH":"1","XSFX":"由东向西","XSFXDM":"1","KKMC":"海旭道与永盛路交口正向"},{"KKBH":"720861003000","HPHM":"津E11193","JGSK":"2021-04-01 09:05:01.893","CDBH":"5","XSFX":"由西向东","XSFXDM":"2","KKMC":"海晨道与安明路交口"},{"KKBH":"610256111","HPHM":"吉AHY913","JGSK":"2021-04-01 09:05:01.908","CDBH":"9","XSFX":"由北向南","XSFXDM":"4","KKMC":"中天大道与和惠路交口"},{"KKBH":"720901002000","HPHM":"津ASK921","JGSK":"2021-04-01 09:05:01.914","CDBH":"11","XSFX":"由北向南","XSFXDM":"4","KKMC":"玉林道与安正路交口"},{"KKBH":"7208610030000","HPHM":"津AF25859","JGSK":"2021-04-01 09:05:02.009","CDBH":"4","XSFX":"由西向东","XSFXDM":"2","KKMC":"海晨道与安明路交口正向"},{"KKBH":"720911002000","HPHM":"豫K7J027","JGSK":"2021-04-01 09:05:02.028","CDBH":"8","XSFX":"由南向北","XSFXDM":"3","KKMC":"美林道与安正路交口"},{"KKBH":"610266118","HPHM":"晋EPR355","JGSK":"2021-04-01 09:05:02.081","CDBH":"10","XSFX":"由北向南","XSFXDM":"4","KKMC":"中生大道与和畅路交口"},{"KKBH":"610276124","HPHM":"津BM5535","JGSK":"2021-04-01 09:05:02.124","CDBH":"7","XSFX":"由南向北","XSFXDM":"3","KKMC":"中新大道与中生大道交口"},{"KKBH":"711","HPHM":"苏E93PT9","JGSK":"2021-04-01 09:05:02.16","CDBH":"7","XSFX":"由北向南","XSFXDM":"4","KKMC":"不礼让行人中新大道与和旭路交口"},{"KKBH":"7208810020000","HPHM":"津GZT666","JGSK":"2021-04-01 09:05:02.31","CDBH":"3","XSFX":"由东向西","XSFXDM":"1","KKMC":"海旭道与安正路交口正向"},{"KKBH":"711","HPHM":"津GV1699","JGSK":"2021-04-01 09:05:02.429","CDBH":"5","XSFX":"由南向北","XSFXDM":"3","KKMC":"不礼让行人中新大道与和旭路交口"},{"KKBH":"7205710040000","HPHM":"津C971H8","JGSK":"2021-04-01 09:05:02.453","CDBH":"1","XSFX":"由东向西","XSFXDM":"1","KKMC":"动漫东路与动漫中路交口正向"},{"KKBH":"720891003000","HPHM":"宁C95790","JGSK":"2021-04-01 09:05:02.55","CDBH":"2","XSFX":"由东向西","XSFXDM":"1","KKMC":"海博道与安正路交口"},{"KKBH":"610251002","HPHM":"津A0Z213","JGSK":"2021-04-01 09:05:02.551","CDBH":"12","XSFX":"由北向南","XSFXDM":"4","KKMC":"中天大道与和睦路交口"},{"KKBH":"610256112","HPHM":"津FNF636","JGSK":"2021-04-01 09:05:02.636","CDBH":"4","XSFX":"由西向东","XSFXDM":"2","KKMC":"中天大道与中津大道交口"},{"KKBH":"610391007","HPHM":"津N77317","JGSK":"2021-04-01 09:05:02.694","CDBH":"11","XSFX":"由北向南","XSFXDM":"4","KKMC":"和韵路与和风路交口"},{"KKBH":"720891008000","HPHM":"津KH1337","JGSK":"2021-04-01 09:05:02.725","CDBH":"3","XSFX":"由东向西","XSFXDM":"1","KKMC":"海博道与荣盛路交口"},{"KKBH":"610276125","HPHM":"云CD2303","JGSK":"2021-04-01 09:05:02.752","CDBH":"7","XSFX":"由北向南","XSFXDM":"4","KKMC":"中新大道与和顺路交口"},{"KKBH":"610256112","HPHM":"津NJT111","JGSK":"2021-04-01 09:05:02.754","CDBH":"6","XSFX":"由西向东","XSFXDM":"2","KKMC":"中天大道与中津大道交口"},{"KKBH":"610256112","HPHM":"辽MUP307","JGSK":"2021-04-01 09:05:02.777","CDBH":"10","XSFX":"由北向南","XSFXDM":"4","KKMC":"中天大道与中津大道交口"},{"KKBH":"610271009","HPHM":"鲁NM615F","JGSK":"2021-04-01 09:05:02.899","CDBH":"7","XSFX":"由南向北","XSFXDM":"3","KKMC":"中新大道与泰七路交口"},{"KKBH":"610326142000","HPHM":"车牌","JGSK":"2021-04-01 09:05:02.925","CDBH":"5","XSFX":"由西向东","XSFXDM":"2","KKMC":"中成大道与泰七路交口"},{"KKBH":"720891008000","HPHM":"津RBG610","JGSK":"2021-04-01 09:05:02.949","CDBH":"8","XSFX":"由西向东","XSFXDM":"2","KKMC":"海博道与荣盛路交口"},{"KKBH":"610256114","HPHM":"津A5F731","JGSK":"2021-04-01 09:05:03.067","CDBH":"4","XSFX":"由南向北","XSFXDM":"3","KKMC":"中天大道与和旭路交口"},{"KKBH":"720541004000","HPHM":"沪C4WJ93","JGSK":"2021-04-01 09:05:03.111","CDBH":"3","XSFX":"由西向东","XSFXDM":"2","KKMC":"动漫环路东与动漫中路交口"},{"KKBH":"610256113","HPHM":"津K17879","JGSK":"2021-04-01 09:05:03.135","CDBH":"7","XSFX":"由北向南","XSFXDM":"4","KKMC":"中天大道与和风路交口"},{"KKBH":"720881004000","HPHM":"津NLV335","JGSK":"2021-04-01 09:05:03.249","CDBH":"10","XSFX":"由西向东","XSFXDM":"2","KKMC":"海旭道与永盛路交口"},{"KKBH":"6102610040000","HPHM":"冀B0XU97","JGSK":"2021-04-01 09:05:03.261","CDBH":"6","XSFX":"由北向南","XSFXDM":"4","KKMC":"中生大道与静湖西路（北侧）正向"},{"KKBH":"7280310020000","HPHM":"津RRJ128","JGSK":"2021-04-01 09:05:03.301","CDBH":"2","XSFX":"由东向西","XSFXDM":"1","KKMC":"动漫中路与文一路交口正向"},{"KKBH":"610256114","HPHM":"津A15B98","JGSK":"2021-04-01 09:05:03.312","CDBH":"4","XSFX":"由南向北","XSFXDM":"3","KKMC":"中天大道与和旭路交口"},{"KKBH":"610276125","HPHM":"冀BD2303","JGSK":"2021-04-01 09:05:03.313","CDBH":"7","XSFX":"由北向南","XSFXDM":"4","KKMC":"中新大道与和顺路交口"},{"KKBH":"610391008","HPHM":"津AD60879","JGSK":"2021-04-01 09:05:03.364","CDBH":"5","XSFX":"由西向东","XSFXDM":"2","KKMC":"和韵路与和旭路交口"},{"KKBH":"610276126","HPHM":"鲁U5G321","JGSK":"2021-04-01 09:05:03.37","CDBH":"8","XSFX":"由北向南","XSFXDM":"4","KKMC":"中新大道与和意路交口"},{"KKBH":"7280310030000","HPHM":"津HQU466","JGSK":"2021-04-01 09:05:03.418","CDBH":"2","XSFX":"由东向西","XSFXDM":"1","KKMC":"动漫中路与文二路交口正向"},{"KKBH":"7208810020000","HPHM":"津C6Q385","JGSK":"2021-04-01 09:05:03.448","CDBH":"4","XSFX":"由东向西","XSFXDM":"1","KKMC":"海旭道与安正路交口正向"},{"KKBH":"610256115","HPHM":"车牌","JGSK":"2021-04-01 09:05:03.531","CDBH":"9","XSFX":"由南向北","XSFXDM":"3","KKMC":"中天大道与中生大道交口"},{"KKBH":"610271009","HPHM":"津GAF706","JGSK":"2021-04-01 09:05:03.557","CDBH":"8","XSFX":"由南向北","XSFXDM":"3","KKMC":"中新大道与泰七路交口"},{"KKBH":"610276124","HPHM":"车牌","JGSK":"2021-04-01 09:05:03.564","CDBH":"11","XSFX":"由北向南","XSFXDM":"4","KKMC":"中新大道与中生大道交口"},{"KKBH":"610391008","HPHM":"津NZP817","JGSK":"2021-04-01 09:05:03.569","CDBH":"4","XSFX":"由西向东","XSFXDM":"2","KKMC":"和韵路与和旭路交口"},{"KKBH":"610271008","HPHM":"津JEC019","JGSK":"2021-04-01 09:05:03.582","CDBH":"1","XSFX":"由南向北","XSFXDM":"3","KKMC":"中新大道与航母主题公园支路交口"},{"KKBH":"7208610030000","HPHM":"车牌","JGSK":"2021-04-01 09:05:03.697","CDBH":"8","XSFX":"由南向北","XSFXDM":"3","KKMC":"海晨道与安明路交口正向"},{"KKBH":"720561002000","HPHM":"津RVJ070","JGSK":"2021-04-01 09:05:03.725","CDBH":"6","XSFX":"由北向南","XSFXDM":"4","KKMC":"动漫北路与文三路交口"},{"KKBH":"610401004","HPHM":"津MMR355","JGSK":"2021-04-01 09:05:03.741","CDBH":"1","XSFX":"由东向西","XSFXDM":"1","KKMC":"和畅路与和风路交口"},{"KKBH":"610266118","HPHM":"津C5A803","JGSK":"2021-04-01 09:05:03.743","CDBH":"2","XSFX":"由东向西","XSFXDM":"1","KKMC":"中生大道与和畅路交口"},{"KKBH":"610271008","HPHM":"车牌","JGSK":"2021-04-01 09:05:03.777","CDBH":"5","XSFX":"由北向南","XSFXDM":"4","KKMC":"中新大道与航母主题公园支路交口"},{"KKBH":"711","HPHM":"津ADC5609","JGSK":"2021-04-01 09:05:03.841","CDBH":"8","XSFX":"由北向南","XSFXDM":"4","KKMC":"不礼让行人中新大道与和旭路交口"},{"KKBH":"720861002000","HPHM":"津GGT636","JGSK":"2021-04-01 09:05:03.844","CDBH":"10","XSFX":"由北向南","XSFXDM":"4","KKMC":"海晨道与安正路交口"},{"KKBH":"610271009","HPHM":"蒙B3B096","JGSK":"2021-04-01 09:05:03.847","CDBH":"8","XSFX":"由南向北","XSFXDM":"3","KKMC":"中新大道与泰七路交口"},{"KKBH":"720861003000","HPHM":"京N3NN75","JGSK":"2021-04-01 09:05:03.892","CDBH":"4","XSFX":"由西向东","XSFXDM":"2","KKMC":"海晨道与安明路交口"},{"KKBH":"7205610020000","HPHM":"鲁JKD211","JGSK":"2021-04-01 09:05:03.96","CDBH":"3","XSFX":"由西向东","XSFXDM":"2","KKMC":"动漫北路与文三路交口正向"},{"KKBH":"7208910060000","HPHM":"车牌","JGSK":"2021-04-01 09:05:04.028","CDBH":"8","XSFX":"由西向东","XSFXDM":"2","KKMC":"海博道与永盛路交口正向"},{"KKBH":"610276125","HPHM":"冀J0X2N9","JGSK":"2021-04-01 09:05:04.034","CDBH":"8","XSFX":"由北向南","XSFXDM":"4","KKMC":"中新大道与和顺路交口"},{"KKBH":"610391008","HPHM":"冀BS357T","JGSK":"2021-04-01 09:05:04.098","CDBH":"5","XSFX":"由西向东","XSFXDM":"2","KKMC":"和韵路与和旭路交口"},{"KKBH":"610256116","HPHM":"车牌","JGSK":"2021-04-01 09:05:04.108","CDBH":"9","XSFX":"由南向北","XSFXDM":"3","KKMC":"中天大道与和顺路交口"},{"KKBH":"728031002000","HPHM":"津A7E669","JGSK":"2021-04-01 09:05:04.342","CDBH":"1","XSFX":"由东向西","XSFXDM":"1","KKMC":"动漫中路与文一路交口"},{"KKBH":"610391007","HPHM":"津CEJ369","JGSK":"2021-04-01 09:05:04.391","CDBH":"10","XSFX":"由北向南","XSFXDM":"4","KKMC":"和韵路与和风路交口"},{"KKBH":"7208810040000","HPHM":"沪C4WS11","JGSK":"2021-04-01 09:05:04.447","CDBH":"8","XSFX":"由北向南","XSFXDM":"4","KKMC":"海旭道与永盛路交口正向"},{"KKBH":"610271009","HPHM":"津C32C69","JGSK":"2021-04-01 09:05:04.492","CDBH":"11","XSFX":"由北向南","XSFXDM":"4","KKMC":"中新大道与泰七路交口"},{"KKBH":"610256116","HPHM":"津NJM058","JGSK":"2021-04-01 09:05:04.536","CDBH":"6","XSFX":"由西向东","XSFXDM":"2","KKMC":"中天大道与和顺路交口"},{"KKBH":"728031002000","HPHM":"津AF11358","JGSK":"2021-04-01 09:05:04.551","CDBH":"6","XSFX":"由南向北","XSFXDM":"3","KKMC":"动漫中路与文一路交口"},{"KKBH":"728031002000","HPHM":"津ME4216","JGSK":"2021-04-01 09:05:04.552","CDBH":"5","XSFX":"由南向北","XSFXDM":"3","KKMC":"动漫中路与文一路交口"},{"KKBH":"610271008","HPHM":"津K97959","JGSK":"2021-04-01 09:05:04.555","CDBH":"4","XSFX":"由北向南","XSFXDM":"4","KKMC":"中新大道与航母主题公园支路交口"},{"KKBH":"6102610040000","HPHM":"津CP7726","JGSK":"2021-04-01 09:05:04.601","CDBH":"3","XSFX":"由南向北","XSFXDM":"3","KKMC":"中生大道与静湖西路（北侧）正向"},{"KKBH":"610256112","HPHM":"津GYA660","JGSK":"2021-04-01 09:05:04.613","CDBH":"4","XSFX":"由西向东","XSFXDM":"2","KKMC":"中天大道与中津大道交口"},{"KKBH":"610256115","HPHM":"京PP1385","JGSK":"2021-04-01 09:05:04.642","CDBH":"10","XSFX":"由北向南","XSFXDM":"4","KKMC":"中天大道与中生大道交口"},{"KKBH":"610271010","HPHM":"津KZX118","JGSK":"2021-04-01 09:05:04.812","CDBH":"5","XSFX":"由南向北","XSFXDM":"3","KKMC":"中新大道与华五路交口"},{"KKBH":"610286127","HPHM":"津A5X240","JGSK":"2021-04-01 09:05:05.008","CDBH":"8","XSFX":"由南向北","XSFXDM":"3","KKMC":"中津大道与和畅路交口"},{"KKBH":"610266118","HPHM":"晋EPR355","JGSK":"2021-04-01 09:05:05.026","CDBH":"11","XSFX":"由北向南","XSFXDM":"4","KKMC":"中生大道与和畅路交口"},{"KKBH":"720891003000","HPHM":"京A3PG93","JGSK":"2021-04-01 09:05:05.072","CDBH":"2","XSFX":"由东向西","XSFXDM":"1","KKMC":"海博道与安正路交口"},{"KKBH":"610391007","HPHM":"辽PPB097","JGSK":"2021-04-01 09:05:05.083","CDBH":"12","XSFX":"由北向南","XSFXDM":"4","KKMC":"和韵路与和风路交口"},{"KKBH":"610256116","HPHM":"津A0W038","JGSK":"2021-04-01 09:05:05.108","CDBH":"5","XSFX":"由西向东","XSFXDM":"2","KKMC":"中天大道与和顺路交口"},{"KKBH":"720571003000","HPHM":"车牌","JGSK":"2021-04-01 09:05:05.14","CDBH":"3","XSFX":"由西向东","XSFXDM":"2","KKMC":"动漫东路与文三路交口"},{"KKBH":"610401005","HPHM":"津AXB840","JGSK":"2021-04-01 09:05:05.142","CDBH":"1","XSFX":"由东向西","XSFXDM":"1","KKMC":"和畅路与和顺路交口"},{"KKBH":"610256114","HPHM":"津NLM616","JGSK":"2021-04-01 09:05:05.152","CDBH":"6","XSFX":"由南向北","XSFXDM":"3","KKMC":"中天大道与和旭路交口"},{"KKBH":"7208610030000","HPHM":"津GSN616","JGSK":"2021-04-01 09:05:05.182","CDBH":"4","XSFX":"由西向东","XSFXDM":"2","KKMC":"海晨道与安明路交口正向"},{"KKBH":"7208810020000","HPHM":"津AUR900","JGSK":"2021-04-01 09:05:05.193","CDBH":"2","XSFX":"由东向西","XSFXDM":"1","KKMC":"海旭道与安正路交口正向"},{"KKBH":"610256111","HPHM":"吉AHY913","JGSK":"2021-04-01 09:05:05.29","CDBH":"9","XSFX":"由北向南","XSFXDM":"4","KKMC":"中天大道与和惠路交口"},{"KKBH":"6071310030000","HPHM":"津FJ6691","JGSK":"2021-04-01 09:05:05.365","CDBH":"1","XSFX":"由东向西","XSFXDM":"1","KKMC":"中央大道与海旭道交口正向"},{"KKBH":"610256112","HPHM":"豫A3R398","JGSK":"2021-04-01 09:05:05.371","CDBH":"5","XSFX":"由西向东","XSFXDM":"2","KKMC":"中天大道与中津大道交口"},{"KKBH":"720881002000","HPHM":"津GZT666","JGSK":"2021-04-01 09:05:05.426","CDBH":"3","XSFX":"由东向西","XSFXDM":"1","KKMC":"海旭道与安正路交口"},{"KKBH":"7208910030000","HPHM":"津APG942","JGSK":"2021-04-01 09:05:05.468","CDBH":"4","XSFX":"由西向东","XSFXDM":"2","KKMC":"海博道与安正路交口正向"},{"KKBH":"6102610040000","HPHM":"冀HKU631","JGSK":"2021-04-01 09:05:05.506","CDBH":"6","XSFX":"由北向南","XSFXDM":"4","KKMC":"中生大道与静湖西路（北侧）正向"},{"KKBH":"610391008","HPHM":"苏EW71X8","JGSK":"2021-04-01 09:05:05.538","CDBH":"6","XSFX":"由西向东","XSFXDM":"2","KKMC":"和韵路与和旭路交口"},{"KKBH":"610391007","HPHM":"辽K18H02","JGSK":"2021-04-01 09:05:05.585","CDBH":"11","XSFX":"由北向南","XSFXDM":"4","KKMC":"和韵路与和风路交口"},{"KKBH":"720881005000","HPHM":"津FV8833","JGSK":"2021-04-01 09:05:05.63","CDBH":"5","XSFX":"由西向东","XSFXDM":"2","KKMC":"海旭道与明盛路交口"},{"KKBH":"610256112","HPHM":"粤GUS211","JGSK":"2021-04-01 09:05:05.668","CDBH":"11","XSFX":"由北向南","XSFXDM":"4","KKMC":"中天大道与中津大道交口"},{"KKBH":"720861003000","HPHM":"津HKJ330","JGSK":"2021-04-01 09:05:05.701","CDBH":"2","XSFX":"由东向西","XSFXDM":"1","KKMC":"海晨道与安明路交口"},{"KKBH":"610391007","HPHM":"车牌","JGSK":"2021-04-01 09:05:05.76","CDBH":"5","XSFX":"由西向东","XSFXDM":"2","KKMC":"和韵路与和风路交口"},{"KKBH":"610271010","HPHM":"津QL1321","JGSK":"2021-04-01 09:05:05.807","CDBH":"4","XSFX":"由南向北","XSFXDM":"3","KKMC":"中新大道与华五路交口"},{"KKBH":"610266118","HPHM":"津RYM963","JGSK":"2021-04-01 09:05:05.822","CDBH":"3","XSFX":"由东向西","XSFXDM":"1","KKMC":"中生大道与和畅路交口"},{"KKBH":"610271009","HPHM":"鲁NM615F","JGSK":"2021-04-01 09:05:05.847","CDBH":"7","XSFX":"由南向北","XSFXDM":"3","KKMC":"中新大道与泰七路交口"},{"KKBH":"610251001","HPHM":"津RHD029","JGSK":"2021-04-01 09:05:05.858","CDBH":"1","XSFX":"由东向西","XSFXDM":"1","KKMC":"中天大道与和畅路交口"},{"KKBH":"610276125","HPHM":"津C5P565","JGSK":"2021-04-01 09:05:05.872","CDBH":"7","XSFX":"由北向南","XSFXDM":"4","KKMC":"中新大道与和顺路交口"},{"KKBH":"7208810020000","HPHM":"津AY2326","JGSK":"2021-04-01 09:05:05.88","CDBH":"13","XSFX":"由北向南","XSFXDM":"4","KKMC":"海旭道与安正路交口正向"},{"KKBH":"610391007","HPHM":"辽NC3838","JGSK":"2021-04-01 09:05:05.933","CDBH":"9","XSFX":"由南向北","XSFXDM":"3","KKMC":"和韵路与和风路交口"},{"KKBH":"7280310030000","HPHM":"车牌","JGSK":"2021-04-01 09:05:05.944","CDBH":"1","XSFX":"由东向西","XSFXDM":"1","KKMC":"动漫中路与文二路交口正向"},{"KKBH":"610401004","HPHM":"津A7T581","JGSK":"2021-04-01 09:05:05.963","CDBH":"3","XSFX":"由东向西","XSFXDM":"1","KKMC":"和畅路与和风路交口"},{"KKBH":"610256112","HPHM":"鲁A8R3N5","JGSK":"2021-04-01 09:05:05.966","CDBH":"10","XSFX":"由北向南","XSFXDM":"4","KKMC":"中天大道与中津大道交口"},{"KKBH":"610276124","HPHM":"津HCM716","JGSK":"2021-04-01 09:05:05.977","CDBH":"1","XSFX":"由东向西","XSFXDM":"1","KKMC":"中新大道与中生大道交口"},{"KKBH":"7208610020000","HPHM":"车牌","JGSK":"2021-04-01 09:05:05.977","CDBH":"11","XSFX":"由北向南","XSFXDM":"4","KKMC":"海晨道与安正路交口正向"},{"KKBH":"610256116","HPHM":"鲁NR30Q6","JGSK":"2021-04-01 09:05:06.059","CDBH":"11","XSFX":"由北向南","XSFXDM":"4","KKMC":"中天大道与和顺路交口"},{"KKBH":"720881002000","HPHM":"津C6Q385","JGSK":"2021-04-01 09:05:06.062","CDBH":"4","XSFX":"由东向西","XSFXDM":"1","KKMC":"海旭道与安正路交口"},{"KKBH":"610271009","HPHM":"津C32C69","JGSK":"2021-04-01 09:05:06.104","CDBH":"11","XSFX":"由北向南","XSFXDM":"4","KKMC":"中新大道与泰七路交口"},{"KKBH":"720541004000","HPHM":"津HV9065","JGSK":"2021-04-01 09:05:06.175","CDBH":"1","XSFX":"由东向西","XSFXDM":"1","KKMC":"动漫环路东与动漫中路交口"},{"KKBH":"610256116","HPHM":"鲁NR30Q6","JGSK":"2021-04-01 09:05:06.176","CDBH":"12","XSFX":"由北向南","XSFXDM":"4","KKMC":"中天大道与和顺路交口"},{"KKBH":"610271008","HPHM":"车牌","JGSK":"2021-04-01 09:05:06.326","CDBH":"5","XSFX":"由北向南","XSFXDM":"4","KKMC":"中新大道与航母主题公园支路交口"},{"KKBH":"610256116","HPHM":"津A5H595","JGSK":"2021-04-01 09:05:06.375","CDBH":"6","XSFX":"由西向东","XSFXDM":"2","KKMC":"中天大道与和顺路交口"},{"KKBH":"610271009","HPHM":"津GAF706","JGSK":"2021-04-01 09:05:06.487","CDBH":"8","XSFX":"由南向北","XSFXDM":"3","KKMC":"中新大道与泰七路交口"},{"KKBH":"610401004","HPHM":"津AF06912","JGSK":"2021-04-01 09:05:06.526","CDBH":"7","XSFX":"由南向北","XSFXDM":"3","KKMC":"和畅路与和风路交口"},{"KKBH":"7205410040000","HPHM":"车牌","JGSK":"2021-04-01 09:05:06.529","CDBH":"2","XSFX":"由东向西","XSFXDM":"1","KKMC":"动漫环路东与动漫中路交口正向"},{"KKBH":"610391008","HPHM":"津N2P8T7","JGSK":"2021-04-01 09:05:06.578","CDBH":"5","XSFX":"由西向东","XSFXDM":"2","KKMC":"和韵路与和旭路交口"},{"KKBH":"7208910040000","HPHM":"津QC0295","JGSK":"2021-04-01 09:05:06.634","CDBH":"10","XSFX":"由北向南","XSFXDM":"4","KKMC":"海博道与安平路交口正向"},{"KKBH":"610276125","HPHM":"津HX0390","JGSK":"2021-04-01 09:05:06.672","CDBH":"8","XSFX":"由北向南","XSFXDM":"4","KKMC":"中新大道与和顺路交口"},{"KKBH":"610271010","HPHM":"津RUQ887","JGSK":"2021-04-01 09:05:06.693","CDBH":"5","XSFX":"由南向北","XSFXDM":"3","KKMC":"中新大道与华五路交口"},{"KKBH":"610271010","HPHM":"津KZX118","JGSK":"2021-04-01 09:05:06.75","CDBH":"5","XSFX":"由南向北","XSFXDM":"3","KKMC":"中新大道与华五路交口"},{"KKBH":"720861003000","HPHM":"鲁AU07P1","JGSK":"2021-04-01 09:05:06.852","CDBH":"4","XSFX":"由西向东","XSFXDM":"2","KKMC":"海晨道与安明路交口"},{"KKBH":"610271009","HPHM":"津A07881F","JGSK":"2021-04-01 09:05:06.859","CDBH":"8","XSFX":"由南向北","XSFXDM":"3","KKMC":"中新大道与泰七路交口"},{"KKBH":"720881002000","HPHM":"津NJY602","JGSK":"2021-04-01 09:05:06.9","CDBH":"9","XSFX":"由南向北","XSFXDM":"3","KKMC":"海旭道与安正路交口"},{"KKBH":"728031006000","HPHM":"津NBT816","JGSK":"2021-04-01 09:05:06.941","CDBH":"6","XSFX":"由南向北","XSFXDM":"3","KKMC":"动漫中路与文三路交口"},{"KKBH":"720561002000","HPHM":"鲁JKD211","JGSK":"2021-04-01 09:05:06.943","CDBH":"3","XSFX":"由西向东","XSFXDM":"2","KKMC":"动漫北路与文三路交口"},{"KKBH":"610256113","HPHM":"津JZF326","JGSK":"2021-04-01 09:05:06.968","CDBH":"9","XSFX":"由北向南","XSFXDM":"4","KKMC":"中天大道与和风路交口"},{"KKBH":"610271010","HPHM":"津QL1321","JGSK":"2021-04-01 09:05:07.071","CDBH":"4","XSFX":"由南向北","XSFXDM":"3","KKMC":"中新大道与华五路交口"},{"KKBH":"610391006","HPHM":"津JQZ028","JGSK":"2021-04-01 09:05:07.124","CDBH":"1","XSFX":"由东向西","XSFXDM":"1","KKMC":"和韵路与和意路交口"},{"KKBH":"720881004000","HPHM":"津KWH218","JGSK":"2021-04-01 09:05:07.146","CDBH":"1","XSFX":"由东向西","XSFXDM":"1","KKMC":"海旭道与永盛路交口"},{"KKBH":"7208610020000","HPHM":"津MHF455","JGSK":"2021-04-01 09:05:07.197","CDBH":"5","XSFX":"由西向东","XSFXDM":"2","KKMC":"海晨道与安正路交口正向"},{"KKBH":"610391007","HPHM":"车牌","JGSK":"2021-04-01 09:05:07.543","CDBH":"5","XSFX":"由西向东","XSFXDM":"2","KKMC":"和韵路与和风路交口"},{"KKBH":"610391007","HPHM":"津DLQ228","JGSK":"2021-04-01 09:05:07.562","CDBH":"11","XSFX":"由北向南","XSFXDM":"4","KKMC":"和韵路与和风路交口"},{"KKBH":"610276125","HPHM":"津KMG127","JGSK":"2021-04-01 09:05:07.655","CDBH":"8","XSFX":"由北向南","XSFXDM":"4","KKMC":"中新大道与和顺路交口"},{"KKBH":"728031002000","HPHM":"冀A232T1","JGSK":"2021-04-01 09:05:07.671","CDBH":"6","XSFX":"由南向北","XSFXDM":"3","KKMC":"动漫中路与文一路交口"},{"KKBH":"7208110020000","HPHM":"津H19396","JGSK":"2021-04-01 09:05:07.72","CDBH":"1","XSFX":"由东向西","XSFXDM":"1","KKMC":"动漫南路与文一路交口正向"},{"KKBH":"7208910060000","HPHM":"津ADP3775","JGSK":"2021-04-01 09:05:07.747","CDBH":"2","XSFX":"由东向西","XSFXDM":"1","KKMC":"海博道与永盛路交口正向"},{"KKBH":"610256114","HPHM":"津E25524","JGSK":"2021-04-01 09:05:07.949","CDBH":"2","XSFX":"由西向东","XSFXDM":"2","KKMC":"中天大道与和旭路交口"},{"KKBH":"610391007","HPHM":"津LR2222","JGSK":"2021-04-01 09:05:07.998","CDBH":"10","XSFX":"由北向南","XSFXDM":"4","KKMC":"和韵路与和风路交口"},{"KKBH":"610271008","HPHM":"车牌","JGSK":"2021-04-01 09:05:08.08","CDBH":"4","XSFX":"由北向南","XSFXDM":"4","KKMC":"中新大道与航母主题公园支路交口"},{"KKBH":"610401005","HPHM":"津A9H575","JGSK":"2021-04-01 09:05:08.09","CDBH":"1","XSFX":"由东向西","XSFXDM":"1","KKMC":"和畅路与和顺路交口"},{"KKBH":"610276125","HPHM":"津DDD627","JGSK":"2021-04-01 09:05:08.098","CDBH":"4","XSFX":"由南向北","XSFXDM":"3","KKMC":"中新大道与和顺路交口"},{"KKBH":"7208810020000","HPHM":"黑AK261A","JGSK":"2021-04-01 09:05:08.128","CDBH":"3","XSFX":"由东向西","XSFXDM":"1","KKMC":"海旭道与安正路交口正向"},{"KKBH":"7280310020000","HPHM":"津B56660","JGSK":"2021-04-01 09:05:08.151","CDBH":"5","XSFX":"由南向北","XSFXDM":"3","KKMC":"动漫中路与文一路交口正向"},{"KKBH":"610286127","HPHM":"津A5X240","JGSK":"2021-04-01 09:05:08.17","CDBH":"9","XSFX":"由南向北","XSFXDM":"3","KKMC":"中津大道与和畅路交口"},{"KKBH":"610266118","HPHM":"冀DQ101B","JGSK":"2021-04-01 09:05:08.311","CDBH":"8","XSFX":"由南向北","XSFXDM":"3","KKMC":"中生大道与和畅路交口"},{"KKBH":"711","HPHM":"津RAJ848","JGSK":"2021-04-01 09:05:08.321","CDBH":"8","XSFX":"由北向南","XSFXDM":"4","KKMC":"不礼让行人中新大道与和旭路交口"},{"KKBH":"720881002000","HPHM":"津AUR900","JGSK":"2021-04-01 09:05:08.42","CDBH":"2","XSFX":"由东向西","XSFXDM":"1","KKMC":"海旭道与安正路交口"},{"KKBH":"610276125","HPHM":"蒙DHZ751","JGSK":"2021-04-01 09:05:08.433","CDBH":"7","XSFX":"由北向南","XSFXDM":"4","KKMC":"中新大道与和顺路交口"},{"KKBH":"610256116","HPHM":"津KJA119","JGSK":"2021-04-01 09:05:08.503","CDBH":"11","XSFX":"由北向南","XSFXDM":"4","KKMC":"中天大道与和顺路交口"},{"KKBH":"610271010","HPHM":"车牌","JGSK":"2021-04-01 09:05:08.569","CDBH":"7","XSFX":"由北向南","XSFXDM":"4","KKMC":"中新大道与华五路交口"},{"KKBH":"7208610030000","HPHM":"津C0G055","JGSK":"2021-04-01 09:05:08.629","CDBH":"3","XSFX":"由东向西","XSFXDM":"1","KKMC":"海晨道与安明路交口正向"},{"KKBH":"610271010","HPHM":"津RUQ887","JGSK":"2021-04-01 09:05:08.671","CDBH":"5","XSFX":"由南向北","XSFXDM":"3","KKMC":"中新大道与华五路交口"},{"KKBH":"610276125","HPHM":"冀B97DJ3","JGSK":"2021-04-01 09:05:08.775","CDBH":"8","XSFX":"由北向南","XSFXDM":"4","KKMC":"中新大道与和顺路交口"},{"KKBH":"7208910030000","HPHM":"津MF3933","JGSK":"2021-04-01 09:05:08.776","CDBH":"4","XSFX":"由西向东","XSFXDM":"2","KKMC":"海博道与安正路交口正向"},{"KKBH":"610256115","HPHM":"津A2U395","JGSK":"2021-04-01 09:05:08.861","CDBH":"10","XSFX":"由北向南","XSFXDM":"4","KKMC":"中天大道与中生大道交口"},{"KKBH":"610276124","HPHM":"津C798Z2","JGSK":"2021-04-01 09:05:08.87","CDBH":"8","XSFX":"由南向北","XSFXDM":"3","KKMC":"中新大道与中生大道交口"},{"KKBH":"610391008","HPHM":"津AD60879","JGSK":"2021-04-01 09:05:08.898","CDBH":"6","XSFX":"由西向东","XSFXDM":"2","KKMC":"和韵路与和旭路交口"},{"KKBH":"720891003000","HPHM":"津JEV398","JGSK":"2021-04-01 09:05:08.947","CDBH":"8","XSFX":"由南向北","XSFXDM":"3","KKMC":"海博道与安正路交口"},{"KKBH":"610401004","HPHM":"津MMR355","JGSK":"2021-04-01 09:05:09.009","CDBH":"2","XSFX":"由东向西","XSFXDM":"1","KKMC":"和畅路与和风路交口"},{"KKBH":"720861003000","HPHM":"津AF25859","JGSK":"2021-04-01 09:05:09.011","CDBH":"4","XSFX":"由西向东","XSFXDM":"2","KKMC":"海晨道与安明路交口"},{"KKBH":"720891003000","HPHM":"车牌","JGSK":"2021-04-01 09:05:09.073","CDBH":"6","XSFX":"由西向东","XSFXDM":"2","KKMC":"海博道与安正路交口"},{"KKBH":"610256116","HPHM":"津A0W038","JGSK":"2021-04-01 09:05:09.085","CDBH":"6","XSFX":"由西向东","XSFXDM":"2","KKMC":"中天大道与和顺路交口"},{"KKBH":"7208910030000","HPHM":"车牌","JGSK":"2021-04-01 09:05:09.104","CDBH":"3","XSFX":"由东向西","XSFXDM":"1","KKMC":"海博道与安正路交口正向"},{"KKBH":"610391007","HPHM":"津HD9711","JGSK":"2021-04-01 09:05:09.149","CDBH":"4","XSFX":"由西向东","XSFXDM":"2","KKMC":"和韵路与和风路交口"},{"KKBH":"728031006000","HPHM":"津KZW993","JGSK":"2021-04-01 09:05:09.184","CDBH":"6","XSFX":"由南向北","XSFXDM":"3","KKMC":"动漫中路与文三路交口"},{"KKBH":"720891004000","HPHM":"津QC0295","JGSK":"2021-04-01 09:05:09.316","CDBH":"11","XSFX":"由北向南","XSFXDM":"4","KKMC":"海博道与安平路交口"},{"KKBH":"610271010","HPHM":"冀A1V8S3","JGSK":"2021-04-01 09:05:09.316","CDBH":"5","XSFX":"由南向北","XSFXDM":"3","KKMC":"中新大道与华五路交口"},{"KKBH":"610256116","HPHM":"津KL2585","JGSK":"2021-04-01 09:05:09.341","CDBH":"5","XSFX":"由西向东","XSFXDM":"2","KKMC":"中天大道与和顺路交口"},{"KKBH":"610261004000","HPHM":"冀B0XU97","JGSK":"2021-04-01 09:05:09.398","CDBH":"6","XSFX":"由北向南","XSFXDM":"4","KKMC":"中生大道与静湖西路（北侧）"},{"KKBH":"610391007","HPHM":"津N77317","JGSK":"2021-04-01 09:05:09.403","CDBH":"12","XSFX":"由北向南","XSFXDM":"4","KKMC":"和韵路与和风路交口"},{"KKBH":"610261004000","HPHM":"津CP7726","JGSK":"2021-04-01 09:05:09.418","CDBH":"3","XSFX":"由南向北","XSFXDM":"3","KKMC":"中生大道与静湖西路（北侧）"},{"KKBH":"610276125","HPHM":"津H85554","JGSK":"2021-04-01 09:05:09.459","CDBH":"5","XSFX":"由南向北","XSFXDM":"3","KKMC":"中新大道与和顺路交口"},{"KKBH":"610276125","HPHM":"苏GJR829","JGSK":"2021-04-01 09:05:09.633","CDBH":"8","XSFX":"由北向南","XSFXDM":"4","KKMC":"中新大道与和顺路交口"},{"KKBH":"7280310030000","HPHM":"津JEC050","JGSK":"2021-04-01 09:05:09.663","CDBH":"4","XSFX":"由南向北","XSFXDM":"3","KKMC":"动漫中路与文二路交口正向"},{"KKBH":"610256115","HPHM":"津NNJ512","JGSK":"2021-04-01 09:05:09.744","CDBH":"11","XSFX":"由北向南","XSFXDM":"4","KKMC":"中天大道与中生大道交口"},{"KKBH":"610256115","HPHM":"津AD62835","JGSK":"2021-04-01 09:05:09.851","CDBH":"7","XSFX":"由南向北","XSFXDM":"3","KKMC":"中天大道与中生大道交口"},{"KKBH":"7205710040000","HPHM":"津RLR664","JGSK":"2021-04-01 09:05:09.866","CDBH":"2","XSFX":"由东向西","XSFXDM":"1","KKMC":"动漫东路与动漫中路交口正向"},{"KKBH":"728031003000","HPHM":"津HQU466","JGSK":"2021-04-01 09:05:09.876","CDBH":"2","XSFX":"由东向西","XSFXDM":"1","KKMC":"动漫中路与文二路交口"},{"KKBH":"610271008","HPHM":"蒙A056FJ","JGSK":"2021-04-01 09:05:09.915","CDBH":"5","XSFX":"由北向南","XSFXDM":"4","KKMC":"中新大道与航母主题公园支路交口"},{"KKBH":"7205410040000","HPHM":"津AU6635","JGSK":"2021-04-01 09:05:10.005","CDBH":"2","XSFX":"由东向西","XSFXDM":"1","KKMC":"动漫环路东与动漫中路交口正向"},{"KKBH":"728031003000","HPHM":"津HHE797","JGSK":"2021-04-01 09:05:10.094","CDBH":"4","XSFX":"由南向北","XSFXDM":"3","KKMC":"动漫中路与文二路交口"},{"KKBH":"6071310030000","HPHM":"津AY1851","JGSK":"2021-04-01 09:05:10.127","CDBH":"1","XSFX":"由东向西","XSFXDM":"1","KKMC":"中央大道与海旭道交口正向"},{"KKBH":"720881004000","HPHM":"沪C4WS11","JGSK":"2021-04-01 09:05:10.13","CDBH":"8","XSFX":"由北向南","XSFXDM":"4","KKMC":"海旭道与永盛路交口"},{"KKBH":"610276124","HPHM":"津HCM716","JGSK":"2021-04-01 09:05:10.289","CDBH":"1","XSFX":"由东向西","XSFXDM":"1","KKMC":"中新大道与中生大道交口"},{"KKBH":"610256116","HPHM":"津ADB1882","JGSK":"2021-04-01 09:05:10.314","CDBH":"5","XSFX":"由西向东","XSFXDM":"2","KKMC":"中天大道与和顺路交口"},{"KKBH":"610276125","HPHM":"津C87B53","JGSK":"2021-04-01 09:05:10.321","CDBH":"7","XSFX":"由北向南","XSFXDM":"4","KKMC":"中新大道与和顺路交口"},{"KKBH":"610256114","HPHM":"津A5F731","JGSK":"2021-04-01 09:05:10.357","CDBH":"4","XSFX":"由南向北","XSFXDM":"3","KKMC":"中天大道与和旭路交口"},{"KKBH":"7208910030000","HPHM":"津C695Q6","JGSK":"2021-04-01 09:05:10.407","CDBH":"6","XSFX":"由西向东","XSFXDM":"2","KKMC":"海博道与安正路交口正向"},{"KKBH":"610256113","HPHM":"津JZF326","JGSK":"2021-04-01 09:05:10.459","CDBH":"9","XSFX":"由北向南","XSFXDM":"4","KKMC":"中天大道与和风路交口"},{"KKBH":"610401005","HPHM":"津AXB840","JGSK":"2021-04-01 09:05:10.562","CDBH":"1","XSFX":"由东向西","XSFXDM":"1","KKMC":"和畅路与和顺路交口"},{"KKBH":"610391007","HPHM":"津A8Q992","JGSK":"2021-04-01 09:05:10.63","CDBH":"7","XSFX":"由南向北","XSFXDM":"3","KKMC":"和韵路与和风路交口"},{"KKBH":"7208910080000","HPHM":"津C979Z6","JGSK":"2021-04-01 09:05:10.681","CDBH":"9","XSFX":"由南向北","XSFXDM":"3","KKMC":"海博道与荣盛路交口正向"},{"KKBH":"610256116","HPHM":"津RHS118","JGSK":"2021-04-01 09:05:10.737","CDBH":"2","XSFX":"由东向西","XSFXDM":"1","KKMC":"中天大道与和顺路交口"},{"KKBH":"610256115","HPHM":"苏A6C7D9","JGSK":"2021-04-01 09:05:10.926","CDBH":"1","XSFX":"由东向西","XSFXDM":"1","KKMC":"中天大道与中生大道交口"},{"KKBH":"610271009","HPHM":"豫JSJ806","JGSK":"2021-04-01 09:05:11.012","CDBH":"7","XSFX":"由南向北","XSFXDM":"3","KKMC":"中新大道与泰七路交口"},{"KKBH":"7208910080000","HPHM":"豫A01H6Q","JGSK":"2021-04-01 09:05:11.028","CDBH":"12","XSFX":"由北向南","XSFXDM":"4","KKMC":"海博道与荣盛路交口正向"},{"KKBH":"610286127","HPHM":"冀J635NS","JGSK":"2021-04-01 09:05:11.071","CDBH":"7","XSFX":"由南向北","XSFXDM":"3","KKMC":"中津大道与和畅路交口"},{"KKBH":"711","HPHM":"冀B4J361","JGSK":"2021-04-01 09:05:11.071","CDBH":"5","XSFX":"由南向北","XSFXDM":"3","KKMC":"不礼让行人中新大道与和旭路交口"},{"KKBH":"610256115","HPHM":"津G98953","JGSK":"2021-04-01 09:05:11.096","CDBH":"10","XSFX":"由北向南","XSFXDM":"4","KKMC":"中天大道与中生大道交口"},{"KKBH":"610276125","HPHM":"津RMC605","JGSK":"2021-04-01 09:05:11.138","CDBH":"4","XSFX":"由南向北","XSFXDM":"3","KKMC":"中新大道与和顺路交口"},{"KKBH":"610271008","HPHM":"车牌","JGSK":"2021-04-01 09:05:11.184","CDBH":"4","XSFX":"由北向南","XSFXDM":"4","KKMC":"中新大道与航母主题公园支路交口"},{"KKBH":"610271009","HPHM":"津A07881F","JGSK":"2021-04-01 09:05:11.213","CDBH":"8","XSFX":"由南向北","XSFXDM":"3","KKMC":"中新大道与泰七路交口"},{"KKBH":"610286127","HPHM":"津HQ1239","JGSK":"2021-04-01 09:05:11.227","CDBH":"2","XSFX":"由东向西","XSFXDM":"1","KKMC":"中津大道与和畅路交口"},{"KKBH":"610391006","HPHM":"津D05500","JGSK":"2021-04-01 09:05:11.266","CDBH":"2","XSFX":"由东向西","XSFXDM":"1","KKMC":"和韵路与和意路交口"},{"KKBH":"610256113","HPHM":"冀R63EV8","JGSK":"2021-04-01 09:05:11.27","CDBH":"8","XSFX":"由北向南","XSFXDM":"4","KKMC":"中天大道与和风路交口"},{"KKBH":"720881002000","HPHM":"黑AK261A","JGSK":"2021-04-01 09:05:11.346","CDBH":"3","XSFX":"由东向西","XSFXDM":"1","KKMC":"海旭道与安正路交口"},{"KKBH":"610391007","HPHM":"冀EC221M","JGSK":"2021-04-01 09:05:11.403","CDBH":"10","XSFX":"由北向南","XSFXDM":"4","KKMC":"和韵路与和风路交口"},{"KKBH":"610256115","HPHM":"津HYN663","JGSK":"2021-04-01 09:05:11.404","CDBH":"7","XSFX":"由南向北","XSFXDM":"3","KKMC":"中天大道与中生大道交口"},{"KKBH":"610391007","HPHM":"冀F3N718","JGSK":"2021-04-01 09:05:11.425","CDBH":"10","XSFX":"由北向南","XSFXDM":"4","KKMC":"和韵路与和风路交口"},{"KKBH":"610266118","HPHM":"津MSR887","JGSK":"2021-04-01 09:05:11.539","CDBH":"7","XSFX":"由南向北","XSFXDM":"3","KKMC":"中生大道与和畅路交口"},{"KKBH":"720891003000","HPHM":"津AD86996","JGSK":"2021-04-01 09:05:11.667","CDBH":"8","XSFX":"由南向北","XSFXDM":"3","KKMC":"海博道与安正路交口"},{"KKBH":"7208810020000","HPHM":"苏H1319C","JGSK":"2021-04-01 09:05:11.67","CDBH":"3","XSFX":"由东向西","XSFXDM":"1","KKMC":"海旭道与安正路交口正向"},{"KKBH":"610271010","HPHM":"冀A1V8S3","JGSK":"2021-04-01 09:05:11.716","CDBH":"5","XSFX":"由南向北","XSFXDM":"3","KKMC":"中新大道与华五路交口"},{"KKBH":"7208810020000","HPHM":"津QC0986","JGSK":"2021-04-01 09:05:11.761","CDBH":"13","XSFX":"由北向南","XSFXDM":"4","KKMC":"海旭道与安正路交口正向"},{"KKBH":"720861003000","HPHM":"津GSN616","JGSK":"2021-04-01 09:05:11.812","CDBH":"4","XSFX":"由西向东","XSFXDM":"2","KKMC":"海晨道与安明路交口"},{"KKBH":"610266118","HPHM":"冀DQ101B","JGSK":"2021-04-01 09:05:11.846","CDBH":"9","XSFX":"由南向北","XSFXDM":"3","KKMC":"中生大道与和畅路交口"},{"KKBH":"610261005000","HPHM":"津C933F7","JGSK":"2021-04-01 09:05:11.991","CDBH":"2","XSFX":"由南向北","XSFXDM":"3","KKMC":"中生大道与静湖西路（南侧）"},{"KKBH":"720891003000","HPHM":"津A9X886","JGSK":"2021-04-01 09:05:12.063","CDBH":"7","XSFX":"由南向北","XSFXDM":"3","KKMC":"海博道与安正路交口"},{"KKBH":"610276125","HPHM":"津HY6809","JGSK":"2021-04-01 09:05:12.097","CDBH":"5","XSFX":"由南向北","XSFXDM":"3","KKMC":"中新大道与和顺路交口"},{"KKBH":"610256115","HPHM":"津NNJ512","JGSK":"2021-04-01 09:05:12.136","CDBH":"12","XSFX":"由北向南","XSFXDM":"4","KKMC":"中天大道与中生大道交口"},{"KKBH":"610271010","HPHM":"苏A928KL","JGSK":"2021-04-01 09:05:12.162","CDBH":"5","XSFX":"由南向北","XSFXDM":"3","KKMC":"中新大道与华五路交口"},{"KKBH":"720891006000","HPHM":"津ADP3775","JGSK":"2021-04-01 09:05:12.182","CDBH":"2","XSFX":"由东向西","XSFXDM":"1","KKMC":"海博道与永盛路交口"},{"KKBH":"720541004000","HPHM":"沪ADG7363","JGSK":"2021-04-01 09:05:12.257","CDBH":"2","XSFX":"由东向西","XSFXDM":"1","KKMC":"动漫环路东与动漫中路交口"},{"KKBH":"6071310030000","HPHM":"冀F3YJ70","JGSK":"2021-04-01 09:05:12.277","CDBH":"2","XSFX":"由东向西","XSFXDM":"1","KKMC":"中央大道与海旭道交口正向"},{"KKBH":"720891003000","HPHM":"车牌","JGSK":"2021-04-01 09:05:12.278","CDBH":"6","XSFX":"由西向东","XSFXDM":"2","KKMC":"海博道与安正路交口"},{"KKBH":"720811002000","HPHM":"津H19396","JGSK":"2021-04-01 09:05:12.323","CDBH":"2","XSFX":"由东向西","XSFXDM":"1","KKMC":"动漫南路与文一路交口"},{"KKBH":"610391007","HPHM":"辽K18H02","JGSK":"2021-04-01 09:05:12.442","CDBH":"12","XSFX":"由北向南","XSFXDM":"4","KKMC":"和韵路与和风路交口"},{"KKBH":"7208910030000","HPHM":"车牌","JGSK":"2021-04-01 09:05:12.485","CDBH":"2","XSFX":"由东向西","XSFXDM":"1","KKMC":"海博道与安正路交口正向"},{"KKBH":"610401004","HPHM":"辽P78G67","JGSK":"2021-04-01 09:05:12.537","CDBH":"10","XSFX":"由北向南","XSFXDM":"4","KKMC":"和畅路与和风路交口"},{"KKBH":"7205410020000","HPHM":"鄂KC4B79","JGSK":"2021-04-01 09:05:12.683","CDBH":"3","XSFX":"由西向东","XSFXDM":"2","KKMC":"动漫环路西与动漫中路交口正向"},{"KKBH":"610271010","HPHM":"车牌","JGSK":"2021-04-01 09:05:12.696","CDBH":"7","XSFX":"由北向南","XSFXDM":"4","KKMC":"中新大道与华五路交口"},{"KKBH":"610256112","HPHM":"津MYJ925","JGSK":"2021-04-01 09:05:12.714","CDBH":"10","XSFX":"由北向南","XSFXDM":"4","KKMC":"中天大道与中津大道交口"},{"KKBH":"610391006","HPHM":"津AF09870","JGSK":"2021-04-01 09:05:12.724","CDBH":"1","XSFX":"由东向西","XSFXDM":"1","KKMC":"和韵路与和意路交口"},{"KKBH":"610276125","HPHM":"津KMG127","JGSK":"2021-04-01 09:05:12.88","CDBH":"8","XSFX":"由北向南","XSFXDM":"4","KKMC":"中新大道与和顺路交口"},{"KKBH":"610391006","HPHM":"车牌","JGSK":"2021-04-01 09:05:12.983","CDBH":"5","XSFX":"由西向东","XSFXDM":"2","KKMC":"和韵路与和意路交口"},{"KKBH":"610276125","HPHM":"津NLH109","JGSK":"2021-04-01 09:05:13.2","CDBH":"7","XSFX":"由北向南","XSFXDM":"4","KKMC":"中新大道与和顺路交口"},{"KKBH":"720861003000","HPHM":"津C0G055","JGSK":"2021-04-01 09:05:13.227","CDBH":"1","XSFX":"由东向西","XSFXDM":"1","KKMC":"海晨道与安明路交口"},{"KKBH":"610276125","HPHM":"津BA9876","JGSK":"2021-04-01 09:05:13.244","CDBH":"8","XSFX":"由北向南","XSFXDM":"4","KKMC":"中新大道与和顺路交口"},{"KKBH":"7400110020000","HPHM":"津KKH295","JGSK":"2021-04-01 09:05:13.256","CDBH":"7","XSFX":"由北向南","XSFXDM":"4","KKMC":"静湖南路与华一路交口正向"},{"KKBH":"610401005","HPHM":"津A9H575","JGSK":"2021-04-01 09:05:13.283","CDBH":"2","XSFX":"由东向西","XSFXDM":"1","KKMC":"和畅路与和顺路交口"},{"KKBH":"610256116","HPHM":"津KL2585","JGSK":"2021-04-01 09:05:13.33","CDBH":"6","XSFX":"由西向东","XSFXDM":"2","KKMC":"中天大道与和顺路交口"},{"KKBH":"610271008","HPHM":"津A8F585","JGSK":"2021-04-01 09:05:13.355","CDBH":"4","XSFX":"由北向南","XSFXDM":"4","KKMC":"中新大道与航母主题公园支路交口"},{"KKBH":"7208910050000","HPHM":"辽ABQ552","JGSK":"2021-04-01 09:05:13.551","CDBH":"6","XSFX":"由西向东","XSFXDM":"2","KKMC":"海博道与安明路交口正向"},{"KKBH":"610256113","HPHM":"冀R63EV8","JGSK":"2021-04-01 09:05:13.579","CDBH":"8","XSFX":"由北向南","XSFXDM":"4","KKMC":"中天大道与和风路交口"},{"KKBH":"610391007","HPHM":"津HD9711","JGSK":"2021-04-01 09:05:13.664","CDBH":"4","XSFX":"由西向东","XSFXDM":"2","KKMC":"和韵路与和风路交口"},{"KKBH":"7280310020000","HPHM":"车牌","JGSK":"2021-04-01 09:05:13.693","CDBH":"1","XSFX":"由东向西","XSFXDM":"1","KKMC":"动漫中路与文一路交口正向"},{"KKBH":"728031003000","HPHM":"津JEC050","JGSK":"2021-04-01 09:05:13.774","CDBH":"4","XSFX":"由南向北","XSFXDM":"3","KKMC":"动漫中路与文二路交口"},{"KKBH":"610401004","HPHM":"津E02467","JGSK":"2021-04-01 09:05:13.842","CDBH":"4","XSFX":"由西向东","XSFXDM":"2","KKMC":"和畅路与和风路交口"},{"KKBH":"610271009","HPHM":"津AY1793","JGSK":"2021-04-01 09:05:13.854","CDBH":"8","XSFX":"由南向北","XSFXDM":"3","KKMC":"中新大道与泰七路交口"},{"KKBH":"610286127","HPHM":"冀J635NS","JGSK":"2021-04-01 09:05:13.857","CDBH":"8","XSFX":"由南向北","XSFXDM":"3","KKMC":"中津大道与和畅路交口"},{"KKBH":"610271008","HPHM":"冀B8MB20","JGSK":"2021-04-01 09:05:13.983","CDBH":"4","XSFX":"由北向南","XSFXDM":"4","KKMC":"中新大道与航母主题公园支路交口"},{"KKBH":"610401004","HPHM":"津CC5920","JGSK":"2021-04-01 09:05:14.268","CDBH":"10","XSFX":"由北向南","XSFXDM":"4","KKMC":"和畅路与和风路交口"},{"KKBH":"610276125","HPHM":"冀B97DJ3","JGSK":"2021-04-01 09:05:14.279","CDBH":"8","XSFX":"由北向南","XSFXDM":"4","KKMC":"中新大道与和顺路交口"},{"KKBH":"610271009","HPHM":"豫JSJ806","JGSK":"2021-04-01 09:05:14.334","CDBH":"7","XSFX":"由南向北","XSFXDM":"3","KKMC":"中新大道与泰七路交口"},{"KKBH":"610276125","HPHM":"车牌","JGSK":"2021-04-01 09:05:14.417","CDBH":"4","XSFX":"由南向北","XSFXDM":"3","KKMC":"中新大道与和顺路交口"},{"KKBH":"610256115","HPHM":"鲁MYE760","JGSK":"2021-04-01 09:05:14.502","CDBH":"5","XSFX":"由西向东","XSFXDM":"2","KKMC":"中天大道与中生大道交口"},{"KKBH":"610391008","HPHM":"京KFU356","JGSK":"2021-04-01 09:05:14.513","CDBH":"4","XSFX":"由西向东","XSFXDM":"2","KKMC":"和韵路与和旭路交口"},{"KKBH":"610271009","HPHM":"蒙A286TG","JGSK":"2021-04-01 09:05:14.586","CDBH":"7","XSFX":"由南向北","XSFXDM":"3","KKMC":"中新大道与泰七路交口"},{"KKBH":"610271010","HPHM":"苏A928KL","JGSK":"2021-04-01 09:05:14.676","CDBH":"5","XSFX":"由南向北","XSFXDM":"3","KKMC":"中新大道与华五路交口"},{"KKBH":"610276125","HPHM":"冀F32H81","JGSK":"2021-04-01 09:05:14.776","CDBH":"8","XSFX":"由北向南","XSFXDM":"4","KKMC":"中新大道与和顺路交口"},{"KKBH":"7208210030000","HPHM":"冀BR310A","JGSK":"2021-04-01 09:05:14.853","CDBH":"1","XSFX":"由东向西","XSFXDM":"1","KKMC":"动漫西路与动漫南路交口正向"},{"KKBH":"610286127","HPHM":"车牌","JGSK":"2021-04-01 09:05:14.854","CDBH":"4","XSFX":"由西向东","XSFXDM":"2","KKMC":"中津大道与和畅路交口"},{"KKBH":"610391007","HPHM":"津A8Q992","JGSK":"2021-04-01 09:05:14.9","CDBH":"7","XSFX":"由南向北","XSFXDM":"3","KKMC":"和韵路与和风路交口"},{"KKBH":"610391007","HPHM":"鲁N7628Z","JGSK":"2021-04-01 09:05:14.957","CDBH":"1","XSFX":"由东向西","XSFXDM":"1","KKMC":"和韵路与和风路交口"},{"KKBH":"610256115","HPHM":"津E27255","JGSK":"2021-04-01 09:05:14.986","CDBH":"7","XSFX":"由南向北","XSFXDM":"3","KKMC":"中天大道与中生大道交口"},{"KKBH":"610391007","HPHM":"津CEJ369","JGSK":"2021-04-01 09:05:15.004","CDBH":"10","XSFX":"由北向南","XSFXDM":"4","KKMC":"和韵路与和风路交口"},{"KKBH":"610256116","HPHM":"车牌","JGSK":"2021-04-01 09:05:15.09","CDBH":"6","XSFX":"由西向东","XSFXDM":"2","KKMC":"中天大道与和顺路交口"},{"KKBH":"720891003000","HPHM":"津HH9726","JGSK":"2021-04-01 09:05:15.183","CDBH":"8","XSFX":"由南向北","XSFXDM":"3","KKMC":"海博道与安正路交口"},{"KKBH":"610256115","HPHM":"蒙LFY137","JGSK":"2021-04-01 09:05:15.417","CDBH":"10","XSFX":"由北向南","XSFXDM":"4","KKMC":"中天大道与中生大道交口"},{"KKBH":"720881002000","HPHM":"苏H1319C","JGSK":"2021-04-01 09:05:15.429","CDBH":"4","XSFX":"由东向西","XSFXDM":"1","KKMC":"海旭道与安正路交口"},{"KKBH":"711","HPHM":"津RSV788","JGSK":"2021-04-01 09:05:15.445","CDBH":"7","XSFX":"由北向南","XSFXDM":"4","KKMC":"不礼让行人中新大道与和旭路交口"},{"KKBH":"720861003000","HPHM":"津G53278","JGSK":"2021-04-01 09:05:15.506","CDBH":"10","XSFX":"由北向南","XSFXDM":"4","KKMC":"海晨道与安明路交口"},{"KKBH":"610266118","HPHM":"津DBS016","JGSK":"2021-04-01 09:05:15.528","CDBH":"7","XSFX":"由南向北","XSFXDM":"3","KKMC":"中生大道与和畅路交口"},{"KKBH":"610266118","HPHM":"津DBS016","JGSK":"2021-04-01 09:05:15.529","CDBH":"7","XSFX":"由南向北","XSFXDM":"3","KKMC":"中生大道与和畅路交口"},{"KKBH":"7208810050000","HPHM":"津CAY001","JGSK":"2021-04-01 09:05:15.559","CDBH":"4","XSFX":"由西向东","XSFXDM":"2","KKMC":"海旭道与明盛路交口正向"},{"KKBH":"720571004000","HPHM":"津RLR664","JGSK":"2021-04-01 09:05:15.561","CDBH":"2","XSFX":"由东向西","XSFXDM":"1","KKMC":"动漫东路与动漫中路交口"},{"KKBH":"7208610030000","HPHM":"陕A11DH2","JGSK":"2021-04-01 09:05:15.601","CDBH":"7","XSFX":"由南向北","XSFXDM":"3","KKMC":"海晨道与安明路交口正向"},{"KKBH":"720891004000","HPHM":"车牌","JGSK":"2021-04-01 09:05:15.714","CDBH":"8","XSFX":"由南向北","XSFXDM":"3","KKMC":"海博道与安平路交口"},{"KKBH":"720891004000","HPHM":"津C9L353","JGSK":"2021-04-01 09:05:15.791","CDBH":"4","XSFX":"由西向东","XSFXDM":"2","KKMC":"海博道与安平路交口"},{"KKBH":"7205410020000","HPHM":"津HV9065","JGSK":"2021-04-01 09:05:15.914","CDBH":"2","XSFX":"由东向西","XSFXDM":"1","KKMC":"动漫环路西与动漫中路交口正向"},{"KKBH":"610391006","HPHM":"津A09895D","JGSK":"2021-04-01 09:05:15.947","CDBH":"1","XSFX":"由东向西","XSFXDM":"1","KKMC":"和韵路与和意路交口"},{"KKBH":"610266117","HPHM":"川S37Z71","JGSK":"2021-04-01 09:05:16.017","CDBH":"2","XSFX":"由东向西","XSFXDM":"1","KKMC":"中生大道与和韵路交口"},{"KKBH":"610271010","HPHM":"津C56386","JGSK":"2021-04-01 09:05:16.049","CDBH":"4","XSFX":"由南向北","XSFXDM":"3","KKMC":"中新大道与华五路交口"},{"KKBH":"7205710040000","HPHM":"津HB3506","JGSK":"2021-04-01 09:05:16.149","CDBH":"2","XSFX":"由东向西","XSFXDM":"1","KKMC":"动漫东路与动漫中路交口正向"},{"KKBH":"7205410020000","HPHM":"鲁NT13M6","JGSK":"2021-04-01 09:05:16.17","CDBH":"4","XSFX":"由西向东","XSFXDM":"2","KKMC":"动漫环路西与动漫中路交口正向"},{"KKBH":"720861002000","HPHM":"津MHF455","JGSK":"2021-04-01 09:05:16.189","CDBH":"5","XSFX":"由西向东","XSFXDM":"2","KKMC":"海晨道与安正路交口"},{"KKBH":"7208510020000","HPHM":"车牌","JGSK":"2021-04-01 09:05:16.194","CDBH":"9","XSFX":"由北向南","XSFXDM":"4","KKMC":"碧水道与安正路交口正向"},{"KKBH":"610276124","HPHM":"津MZG112","JGSK":"2021-04-01 09:05:16.213","CDBH":"8","XSFX":"由南向北","XSFXDM":"3","KKMC":"中新大道与中生大道交口"},{"KKBH":"720891003000","HPHM":"车牌","JGSK":"2021-04-01 09:05:16.314","CDBH":"1","XSFX":"由东向西","XSFXDM":"1","KKMC":"海博道与安正路交口"},{"KKBH":"728031002000","HPHM":"津B5666D","JGSK":"2021-04-01 09:05:16.391","CDBH":"5","XSFX":"由南向北","XSFXDM":"3","KKMC":"动漫中路与文一路交口"},{"KKBH":"610256113","HPHM":"冀B6YG52","JGSK":"2021-04-01 09:05:16.446","CDBH":"1","XSFX":"由西向东","XSFXDM":"2","KKMC":"中天大道与和风路交口"},{"KKBH":"720881002000","HPHM":"津AY2326","JGSK":"2021-04-01 09:05:16.502","CDBH":"13","XSFX":"由北向南","XSFXDM":"4","KKMC":"海旭道与安正路交口"},{"KKBH":"740011002000","HPHM":"津KKH295","JGSK":"2021-04-01 09:05:16.639","CDBH":"16","XSFX":"由北向南","XSFXDM":"4","KKMC":"静湖南路与华一路交口"},{"KKBH":"610266118","HPHM":"津MSR887","JGSK":"2021-04-01 09:05:16.646","CDBH":"8","XSFX":"由南向北","XSFXDM":"3","KKMC":"中生大道与和畅路交口"},{"KKBH":"6102661220000","HPHM":"津MLF797","JGSK":"2021-04-01 09:05:16.666","CDBH":"2","XSFX":"由西向东","XSFXDM":"2","KKMC":"生态城中生大道故道河一桥西向东上桥处正向"},{"KKBH":"720541002000","HPHM":"鄂KC4B79","JGSK":"2021-04-01 09:05:16.743","CDBH":"3","XSFX":"由西向东","XSFXDM":"2","KKMC":"动漫环路西与动漫中路交口"},{"KKBH":"610401004","HPHM":"津E02467","JGSK":"2021-04-01 09:05:16.763","CDBH":"4","XSFX":"由西向东","XSFXDM":"2","KKMC":"和畅路与和风路交口"},{"KKBH":"610256115","HPHM":"津HYN663","JGSK":"2021-04-01 09:05:16.816","CDBH":"8","XSFX":"由南向北","XSFXDM":"3","KKMC":"中天大道与中生大道交口"},{"KKBH":"610401004","HPHM":"豫BG3153","JGSK":"2021-04-01 09:05:16.829","CDBH":"10","XSFX":"由北向南","XSFXDM":"4","KKMC":"和畅路与和风路交口"},{"KKBH":"720541004000","HPHM":"鄂AU6635","JGSK":"2021-04-01 09:05:16.9","CDBH":"2","XSFX":"由东向西","XSFXDM":"1","KKMC":"动漫环路东与动漫中路交口"},{"KKBH":"610276124","HPHM":"津MWH776","JGSK":"2021-04-01 09:05:16.98","CDBH":"6","XSFX":"由西向东","XSFXDM":"2","KKMC":"中新大道与中生大道交口"},{"KKBH":"7208610030000","HPHM":"津A02V79","JGSK":"2021-04-01 09:05:17.071","CDBH":"3","XSFX":"由东向西","XSFXDM":"1","KKMC":"海晨道与安明路交口正向"},{"KKBH":"610271008","HPHM":"津A07E75","JGSK":"2021-04-01 09:05:17.423","CDBH":"5","XSFX":"由北向南","XSFXDM":"4","KKMC":"中新大道与航母主题公园支路交口"},{"KKBH":"6102610040000","HPHM":"津DHQ003","JGSK":"2021-04-01 09:05:17.444","CDBH":"2","XSFX":"由南向北","XSFXDM":"3","KKMC":"中生大道与静湖西路（北侧）正向"},{"KKBH":"7280310030000","HPHM":"冀B9HT76","JGSK":"2021-04-01 09:05:17.532","CDBH":"3","XSFX":"由南向北","XSFXDM":"3","KKMC":"动漫中路与文二路交口正向"},{"KKBH":"610271009","HPHM":"蒙A286TG","JGSK":"2021-04-01 09:05:17.533","CDBH":"7","XSFX":"由南向北","XSFXDM":"3","KKMC":"中新大道与泰七路交口"},{"KKBH":"610256115","HPHM":"苏A6C7D9","JGSK":"2021-04-01 09:05:17.607","CDBH":"1","XSFX":"由东向西","XSFXDM":"1","KKMC":"中天大道与中生大道交口"},{"KKBH":"610391007","HPHM":"津LR2222","JGSK":"2021-04-01 09:05:17.643","CDBH":"10","XSFX":"由北向南","XSFXDM":"4","KKMC":"和韵路与和风路交口"},{"KKBH":"720891008000","HPHM":"豫A01H6Q","JGSK":"2021-04-01 09:05:17.699","CDBH":"12","XSFX":"由北向南","XSFXDM":"4","KKMC":"海博道与荣盛路交口"},{"KKBH":"610256114","HPHM":"津DF1833","JGSK":"2021-04-01 09:05:17.815","CDBH":"8","XSFX":"由北向南","XSFXDM":"4","KKMC":"中天大道与和旭路交口"},{"KKBH":"720891003000","HPHM":"津HBW138","JGSK":"2021-04-01 09:05:17.905","CDBH":"8","XSFX":"由南向北","XSFXDM":"3","KKMC":"海博道与安正路交口"},{"KKBH":"7208910060000","HPHM":"车牌","JGSK":"2021-04-01 09:05:17.948","CDBH":"12","XSFX":"由北向南","XSFXDM":"4","KKMC":"海博道与永盛路交口正向"},{"KKBH":"610271010","HPHM":"车牌","JGSK":"2021-04-01 09:05:17.957","CDBH":"4","XSFX":"由南向北","XSFXDM":"3","KKMC":"中新大道与华五路交口"},{"KKBH":"7208810050000","HPHM":"津G88332","JGSK":"2021-04-01 09:05:18.009","CDBH":"4","XSFX":"由西向东","XSFXDM":"2","KKMC":"海旭道与明盛路交口正向"},{"KKBH":"610271010","HPHM":"津JQQ315","JGSK":"2021-04-01 09:05:18.015","CDBH":"7","XSFX":"由北向南","XSFXDM":"4","KKMC":"中新大道与华五路交口"},{"KKBH":"6102610040000","HPHM":"津C09F70","JGSK":"2021-04-01 09:05:18.034","CDBH":"6","XSFX":"由北向南","XSFXDM":"4","KKMC":"中生大道与静湖西路（北侧）正向"},{"KKBH":"610256115","HPHM":"津A5U079","JGSK":"2021-04-01 09:05:18.068","CDBH":"10","XSFX":"由北向南","XSFXDM":"4","KKMC":"中天大道与中生大道交口"},{"KKBH":"610256116","HPHM":"津RHS118","JGSK":"2021-04-01 09:05:18.094","CDBH":"3","XSFX":"由东向西","XSFXDM":"1","KKMC":"中天大道与和顺路交口"},{"KKBH":"610276125","HPHM":"津BA9876","JGSK":"2021-04-01 09:05:18.12","CDBH":"8","XSFX":"由北向南","XSFXDM":"4","KKMC":"中新大道与和顺路交口"},{"KKBH":"610256115","HPHM":"京PP1385","JGSK":"2021-04-01 09:05:18.143","CDBH":"10","XSFX":"由北向南","XSFXDM":"4","KKMC":"中天大道与中生大道交口"},{"KKBH":"610401004","HPHM":"津CE2799","JGSK":"2021-04-01 09:05:18.195","CDBH":"8","XSFX":"由南向北","XSFXDM":"3","KKMC":"和畅路与和风路交口"},{"KKBH":"711","HPHM":"津HHS606","JGSK":"2021-04-01 09:05:18.199","CDBH":"2","XSFX":"由东向西","XSFXDM":"1","KKMC":"不礼让行人中新大道与和旭路交口"},{"KKBH":"610271008","HPHM":"冀B1P5U6","JGSK":"2021-04-01 09:05:18.315","CDBH":"5","XSFX":"由北向南","XSFXDM":"4","KKMC":"中新大道与航母主题公园支路交口"},{"KKBH":"7205710010000","HPHM":"津RRJ128","JGSK":"2021-04-01 09:05:18.408","CDBH":"2","XSFX":"由西向东","XSFXDM":"2","KKMC":"动漫东路与文一路交口正向"},{"KKBH":"610401005","HPHM":"冀EA0260","JGSK":"2021-04-01 09:05:18.592","CDBH":"10","XSFX":"由北向南","XSFXDM":"4","KKMC":"和畅路与和顺路交口"},{"KKBH":"720891008000","HPHM":"津C979Z6","JGSK":"2021-04-01 09:05:18.718","CDBH":"9","XSFX":"由南向北","XSFXDM":"3","KKMC":"海博道与荣盛路交口"},{"KKBH":"7205610020000","HPHM":"津MYF298","JGSK":"2021-04-01 09:05:18.791","CDBH":"1","XSFX":"由东向西","XSFXDM":"1","KKMC":"动漫北路与文三路交口正向"},{"KKBH":"610391008","HPHM":"车牌","JGSK":"2021-04-01 09:05:18.884","CDBH":"2","XSFX":"由东向西","XSFXDM":"1","KKMC":"和韵路与和旭路交口"},{"KKBH":"610276124","HPHM":"津AT3129","JGSK":"2021-04-01 09:05:18.924","CDBH":"11","XSFX":"由北向南","XSFXDM":"4","KKMC":"中新大道与中生大道交口"},{"KKBH":"610256114","HPHM":"车牌","JGSK":"2021-04-01 09:05:18.96","CDBH":"6","XSFX":"由南向北","XSFXDM":"3","KKMC":"中天大道与和旭路交口"},{"KKBH":"7208910030000","HPHM":"车牌","JGSK":"2021-04-01 09:05:18.986","CDBH":"2","XSFX":"由东向西","XSFXDM":"1","KKMC":"海博道与安正路交口正向"},{"KKBH":"7205710040000","HPHM":"津DLD112","JGSK":"2021-04-01 09:05:19.073","CDBH":"2","XSFX":"由东向西","XSFXDM":"1","KKMC":"动漫东路与动漫中路交口正向"},{"KKBH":"720891003000","HPHM":"车牌","JGSK":"2021-04-01 09:05:19.159","CDBH":"5","XSFX":"由西向东","XSFXDM":"2","KKMC":"海博道与安正路交口"},{"KKBH":"720821003000","HPHM":"冀BR310A","JGSK":"2021-04-01 09:05:19.202","CDBH":"1","XSFX":"由东向西","XSFXDM":"1","KKMC":"动漫西路与动漫南路交口"},{"KKBH":"610256115","HPHM":"鲁MYE760","JGSK":"2021-04-01 09:05:19.274","CDBH":"5","XSFX":"由西向东","XSFXDM":"2","KKMC":"中天大道与中生大道交口"},{"KKBH":"6071310030000","HPHM":"津AZG912","JGSK":"2021-04-01 09:05:19.341","CDBH":"2","XSFX":"由东向西","XSFXDM":"1","KKMC":"中央大道与海旭道交口正向"},{"KKBH":"610256115","HPHM":"津E27255","JGSK":"2021-04-01 09:05:19.616","CDBH":"7","XSFX":"由南向北","XSFXDM":"3","KKMC":"中天大道与中生大道交口"},{"KKBH":"610266118","HPHM":"津DBS016","JGSK":"2021-04-01 09:
[truncated: 904,186 more chars]
