# Supplementary material for: A vehicle license plate data access model based on the jump hash consistency algorithm
Source: PLoS One. 2023 Aug 24;18(8):e0288427. doi: 10.1371/journal.pone.0288427 (PMC10449116; doi:10.1371/journal.pone.0288427)
Supplement: S1 Data — (ZIP) [file pone.0288427.s001.zip › vpld/2021-04-01_34.json]

[{"KKBH":"720541002000","HPHM":"辽NDA061","JGSK":"2021-04-01 09:11:30.607","CDBH":"4","XSFX":"由西向东","XSFXDM":"2","KKMC":"动漫环路西与动漫中路交口"},{"KKBH":"610391006","HPHM":"津D70516","JGSK":"2021-04-01 09:11:30.612","CDBH":"2","XSFX":"由东向西","XSFXDM":"1","KKMC":"和韵路与和意路交口"},{"KKBH":"610256115","HPHM":"津H56518","JGSK":"2021-04-01 09:11:30.613","CDBH":"1","XSFX":"由东向西","XSFXDM":"1","KKMC":"中天大道与中生大道交口"},{"KKBH":"610276126","HPHM":"鲁NU16Y0","JGSK":"2021-04-01 09:11:30.693","CDBH":"4","XSFX":"由南向北","XSFXDM":"3","KKMC":"中新大道与和意路交口"},{"KKBH":"610286127","HPHM":"津QM3258","JGSK":"2021-04-01 09:11:30.729","CDBH":"2","XSFX":"由东向西","XSFXDM":"1","KKMC":"中津大道与和畅路交口"},{"KKBH":"610271009","HPHM":"津CA2182","JGSK":"2021-04-01 09:11:30.865","CDBH":"8","XSFX":"由南向北","XSFXDM":"3","KKMC":"中新大道与泰七路交口"},{"KKBH":"7400110020000","HPHM":"津KKX066","JGSK":"2021-04-01 09:11:30.918","CDBH":"1","XSFX":"由东向西","XSFXDM":"1","KKMC":"静湖南路与华一路交口正向"},{"KKBH":"610271010","HPHM":"陕N0TR08","JGSK":"2021-04-01 09:11:30.963","CDBH":"5","XSFX":"由南向北","XSFXDM":"3","KKMC":"中新大道与华五路交口"},{"KKBH":"720881005000","HPHM":"津MPY009","JGSK":"2021-04-01 09:11:31.003","CDBH":"5","XSFX":"由西向东","XSFXDM":"2","KKMC":"海旭道与明盛路交口"},{"KKBH":"610276126","HPHM":"津CN5666","JGSK":"2021-04-01 09:11:31.14","CDBH":"5","XSFX":"由南向北","XSFXDM":"3","KKMC":"中新大道与和意路交口"},{"KKBH":"7205710020000","HPHM":"津GLN109","JGSK":"2021-04-01 09:11:31.143","CDBH":"2","XSFX":"由西向东","XSFXDM":"2","KKMC":"动漫东路与文二路交口正向"},{"KKBH":"7208910040000","HPHM":"车牌","JGSK":"2021-04-01 09:11:31.144","CDBH":"6","XSFX":"由西向东","XSFXDM":"2","KKMC":"海博道与安平路交口正向"},{"KKBH":"610276124","HPHM":"津ATF961","JGSK":"2021-04-01 09:11:31.155","CDBH":"10","XSFX":"由北向南","XSFXDM":"4","KKMC":"中新大道与中生大道交口"},{"KKBH":"610276124","HPHM":"津E14447","JGSK":"2021-04-01 09:11:31.179","CDBH":"2","XSFX":"由东向西","XSFXDM":"1","KKMC":"中新大道与中生大道交口"},{"KKBH":"7280310020000","HPHM":"豫ES6113","JGSK":"2021-04-01 09:11:31.192","CDBH":"7","XSFX":"由北向南","XSFXDM":"4","KKMC":"动漫中路与文一路交口正向"},{"KKBH":"610276125","HPHM":"冀B4679S","JGSK":"2021-04-01 09:11:31.203","CDBH":"8","XSFX":"由北向南","XSFXDM":"4","KKMC":"中新大道与和顺路交口"},{"KKBH":"610256112","HPHM":"蒙A071MF","JGSK":"2021-04-01 09:11:31.29","CDBH":"9","XSFX":"由南向北","XSFXDM":"3","KKMC":"中天大道与中津大道交口"},{"KKBH":"720811002000","HPHM":"津AD89488","JGSK":"2021-04-01 09:11:31.305","CDBH":"1","XSFX":"由东向西","XSFXDM":"1","KKMC":"动漫南路与文一路交口"},{"KKBH":"610276124","HPHM":"津AVZ039","JGSK":"2021-04-01 09:11:31.389","CDBH":"8","XSFX":"由南向北","XSFXDM":"3","KKMC":"中新大道与中生大道交口"},{"KKBH":"720891003000","HPHM":"车牌","JGSK":"2021-04-01 09:11:31.416","CDBH":"1","XSFX":"由东向西","XSFXDM":"1","KKMC":"海博道与安正路交口"},{"KKBH":"610286127","HPHM":"鲁A7V8D2","JGSK":"2021-04-01 09:11:31.421","CDBH":"5","XSFX":"由西向东","XSFXDM":"2","KKMC":"中津大道与和畅路交口"},{"KKBH":"610276124","HPHM":"京Q6XF71","JGSK":"2021-04-01 09:11:31.468","CDBH":"7","XSFX":"由南向北","XSFXDM":"3","KKMC":"中新大道与中生大道交口"},{"KKBH":"610256115","HPHM":"津HQC661","JGSK":"2021-04-01 09:11:31.666","CDBH":"6","XSFX":"由西向东","XSFXDM":"2","KKMC":"中天大道与中生大道交口"},{"KKBH":"610256116","HPHM":"冀B955D2","JGSK":"2021-04-01 09:11:31.725","CDBH":"6","XSFX":"由西向东","XSFXDM":"2","KKMC":"中天大道与和顺路交口"},{"KKBH":"610256111","HPHM":"冀J3K4V6","JGSK":"2021-04-01 09:11:31.727","CDBH":"8","XSFX":"由北向南","XSFXDM":"4","KKMC":"中天大道与和惠路交口"},{"KKBH":"610256113","HPHM":"津QC0236","JGSK":"2021-04-01 09:11:31.823","CDBH":"1","XSFX":"由西向东","XSFXDM":"2","KKMC":"中天大道与和风路交口"},{"KKBH":"7208810060000","HPHM":"津C1K771","JGSK":"2021-04-01 09:11:31.837","CDBH":"1","XSFX":"由西向东","XSFXDM":"2","KKMC":"海旭道与庄盛路交口正向"},{"KKBH":"610276124","HPHM":"冀B8MB20","JGSK":"2021-04-01 09:11:31.856","CDBH":"11","XSFX":"由北向南","XSFXDM":"4","KKMC":"中新大道与中生大道交口"},{"KKBH":"610276124","HPHM":"津QJ5056","JGSK":"2021-04-01 09:11:31.901","CDBH":"10","XSFX":"由北向南","XSFXDM":"4","KKMC":"中新大道与中生大道交口"},{"KKBH":"610256114","HPHM":"津RC1360","JGSK":"2021-04-01 09:11:31.902","CDBH":"5","XSFX":"由南向北","XSFXDM":"3","KKMC":"中天大道与和旭路交口"},{"KKBH":"610256112","HPHM":"鲁N8907X","JGSK":"2021-04-01 09:11:32.007","CDBH":"5","XSFX":"由西向东","XSFXDM":"2","KKMC":"中天大道与中津大道交口"},{"KKBH":"610276125","HPHM":"辽C862J5","JGSK":"2021-04-01 09:11:32.061","CDBH":"5","XSFX":"由南向北","XSFXDM":"3","KKMC":"中新大道与和顺路交口"},{"KKBH":"610276125","HPHM":"辽C862J5","JGSK":"2021-04-01 09:11:32.062","CDBH":"5","XSFX":"由南向北","XSFXDM":"3","KKMC":"中新大道与和顺路交口"},{"KKBH":"610256115","HPHM":"津RUU397","JGSK":"2021-04-01 09:11:32.066","CDBH":"5","XSFX":"由西向东","XSFXDM":"2","KKMC":"中天大道与中生大道交口"},{"KKBH":"610276124","HPHM":"津CAH327","JGSK":"2021-04-01 09:11:32.11","CDBH":"1","XSFX":"由东向西","XSFXDM":"1","KKMC":"中新大道与中生大道交口"},{"KKBH":"720881002000","HPHM":"津AHH203","JGSK":"2021-04-01 09:11:32.194","CDBH":"12","XSFX":"由北向南","XSFXDM":"4","KKMC":"海旭道与安正路交口"},{"KKBH":"610391007","HPHM":"车牌","JGSK":"2021-04-01 09:11:32.261","CDBH":"11","XSFX":"由北向南","XSFXDM":"4","KKMC":"和韵路与和风路交口"},{"KKBH":"720891003000","HPHM":"车牌","JGSK":"2021-04-01 09:11:32.281","CDBH":"2","XSFX":"由东向西","XSFXDM":"1","KKMC":"海博道与安正路交口"},{"KKBH":"720891004000","HPHM":"冀B7G2D5","JGSK":"2021-04-01 09:11:32.465","CDBH":"5","XSFX":"由西向东","XSFXDM":"2","KKMC":"海博道与安平路交口"},{"KKBH":"610391007","HPHM":"津GZR821","JGSK":"2021-04-01 09:11:32.471","CDBH":"2","XSFX":"由东向西","XSFXDM":"1","KKMC":"和韵路与和风路交口"},{"KKBH":"610256113","HPHM":"津C96W57","JGSK":"2021-04-01 09:11:32.676","CDBH":"1","XSFX":"由西向东","XSFXDM":"2","KKMC":"中天大道与和风路交口"},{"KKBH":"610401005","HPHM":"辽PHA739","JGSK":"2021-04-01 09:11:32.744","CDBH":"6","XSFX":"由西向东","XSFXDM":"2","KKMC":"和畅路与和顺路交口"},{"KKBH":"610276124","HPHM":"辽ECM667","JGSK":"2021-04-01 09:11:32.776","CDBH":"7","XSFX":"由南向北","XSFXDM":"3","KKMC":"中新大道与中生大道交口"},{"KKBH":"610256114","HPHM":"津F01758","JGSK":"2021-04-01 09:11:32.782","CDBH":"6","XSFX":"由南向北","XSFXDM":"3","KKMC":"中天大道与和旭路交口"},{"KKBH":"7205410040000","HPHM":"津A5038警","JGSK":"2021-04-01 09:11:32.811","CDBH":"1","XSFX":"由东向西","XSFXDM":"1","KKMC":"动漫环路东与动漫中路交口正向"},{"KKBH":"720891003000","HPHM":"车牌","JGSK":"2021-04-01 09:11:32.935","CDBH":"6","XSFX":"由西向东","XSFXDM":"2","KKMC":"海博道与安正路交口"},{"KKBH":"610276124","HPHM":"冀B0Y9C9","JGSK":"2021-04-01 09:11:32.94","CDBH":"11","XSFX":"由北向南","XSFXDM":"4","KKMC":"中新大道与中生大道交口"},{"KKBH":"610276126","HPHM":"冀BR310A","JGSK":"2021-04-01 09:11:33.013","CDBH":"4","XSFX":"由南向北","XSFXDM":"3","KKMC":"中新大道与和意路交口"},{"KKBH":"6071310030000","HPHM":"津C9E030","JGSK":"2021-04-01 09:11:33.068","CDBH":"1","XSFX":"由东向西","XSFXDM":"1","KKMC":"中央大道与海旭道交口正向"},{"KKBH":"610276124","HPHM":"津ADJ9605","JGSK":"2021-04-01 09:11:33.211","CDBH":"11","XSFX":"由北向南","XSFXDM":"4","KKMC":"中新大道与中生大道交口"},{"KKBH":"610266118","HPHM":"津DUK996","JGSK":"2021-04-01 09:11:33.291","CDBH":"3","XSFX":"由东向西","XSFXDM":"1","KKMC":"中生大道与和畅路交口"},{"KKBH":"7400110020000","HPHM":"鲁N976UB","JGSK":"2021-04-01 09:11:33.318","CDBH":"1","XSFX":"由东向西","XSFXDM":"1","KKMC":"静湖南路与华一路交口正向"},{"KKBH":"610391007","HPHM":"车牌","JGSK":"2021-04-01 09:11:33.551","CDBH":"11","XSFX":"由北向南","XSFXDM":"4","KKMC":"和韵路与和风路交口"},{"KKBH":"610276126","HPHM":"冀B5H5D0","JGSK":"2021-04-01 09:11:33.62","CDBH":"4","XSFX":"由南向北","XSFXDM":"3","KKMC":"中新大道与和意路交口"},{"KKBH":"610391007","HPHM":"津J13143","JGSK":"2021-04-01 09:11:33.644","CDBH":"8","XSFX":"由南向北","XSFXDM":"3","KKMC":"和韵路与和风路交口"},{"KKBH":"610391008","HPHM":"车牌","JGSK":"2021-04-01 09:11:33.644","CDBH":"1","XSFX":"由东向西","XSFXDM":"1","KKMC":"和韵路与和旭路交口"},{"KKBH":"610276126","HPHM":"津CN5666","JGSK":"2021-04-01 09:11:33.653","CDBH":"5","XSFX":"由南向北","XSFXDM":"3","KKMC":"中新大道与和意路交口"},{"KKBH":"720891005000","HPHM":"鲁HL1K33","JGSK":"2021-04-01 09:11:33.665","CDBH":"3","XSFX":"由东向西","XSFXDM":"1","KKMC":"海博道与安明路交口"},{"KKBH":"610276125","HPHM":"晋EHN738","JGSK":"2021-04-01 09:11:33.666","CDBH":"7","XSFX":"由北向南","XSFXDM":"4","KKMC":"中新大道与和顺路交口"},{"KKBH":"610266117","HPHM":"津MJB108","JGSK":"2021-04-01 09:11:33.695","CDBH":"5","XSFX":"由西向东","XSFXDM":"2","KKMC":"中生大道与和韵路交口"},{"KKBH":"7209010020000","HPHM":"鲁VE2T89","JGSK":"2021-04-01 09:11:33.707","CDBH":"1","XSFX":"由东向西","XSFXDM":"1","KKMC":"玉林道与安正路交口正向"},{"KKBH":"711","HPHM":"津ASK921","JGSK":"2021-04-01 09:11:33.717","CDBH":"7","XSFX":"由北向南","XSFXDM":"4","KKMC":"不礼让行人中新大道与和旭路交口"},{"KKBH":"610286127","HPHM":"津HL5693","JGSK":"2021-04-01 09:11:33.799","CDBH":"4","XSFX":"由西向东","XSFXDM":"2","KKMC":"中津大道与和畅路交口"},{"KKBH":"610276124","HPHM":"津RFM163","JGSK":"2021-04-01 09:11:33.87","CDBH":"8","XSFX":"由南向北","XSFXDM":"3","KKMC":"中新大道与中生大道交口"},{"KKBH":"7208910040000","HPHM":"津JQT469","JGSK":"2021-04-01 09:11:33.912","CDBH":"6","XSFX":"由西向东","XSFXDM":"2","KKMC":"海博道与安平路交口正向"},{"KKBH":"7208910040000","HPHM":"车牌","JGSK":"2021-04-01 09:11:33.913","CDBH":"5","XSFX":"由西向东","XSFXDM":"2","KKMC":"海博道与安平路交口正向"},{"KKBH":"7208810040000","HPHM":"津E07214","JGSK":"2021-04-01 09:11:34.201","CDBH":"4","XSFX":"由西向东","XSFXDM":"2","KKMC":"海旭道与永盛路交口正向"},{"KKBH":"610256115","HPHM":"津CCE199","JGSK":"2021-04-01 09:11:34.209","CDBH":"4","XSFX":"由西向东","XSFXDM":"2","KKMC":"中天大道与中生大道交口"},{"KKBH":"610256115","HPHM":"鲁A8C31T","JGSK":"2021-04-01 09:11:34.23","CDBH":"2","XSFX":"由东向西","XSFXDM":"1","KKMC":"中天大道与中生大道交口"},{"KKBH":"610326142000","HPHM":"车牌","JGSK":"2021-04-01 09:11:34.288","CDBH":"13","XSFX":"由北向南","XSFXDM":"4","KKMC":"中成大道与泰七路交口"},{"KKBH":"7208710020000","HPHM":"津E11193","JGSK":"2021-04-01 09:11:34.305","CDBH":"5","XSFX":"由南向北","XSFXDM":"3","KKMC":"安正路与芳菲路交口正向"},{"KKBH":"7208510020000","HPHM":"鲁NR30Q6","JGSK":"2021-04-01 09:11:34.331","CDBH":"7","XSFX":"由北向南","XSFXDM":"4","KKMC":"碧水道与安正路交口正向"},{"KKBH":"610271010","HPHM":"车牌","JGSK":"2021-04-01 09:11:34.472","CDBH":"5","XSFX":"由南向北","XSFXDM":"3","KKMC":"中新大道与华五路交口"},{"KKBH":"7208910030000","HPHM":"车牌","JGSK":"2021-04-01 09:11:34.625","CDBH":"1","XSFX":"由东向西","XSFXDM":"1","KKMC":"海博道与安正路交口正向"},{"KKBH":"610256116","HPHM":"豫P35D97","JGSK":"2021-04-01 09:11:34.686","CDBH":"4","XSFX":"由西向东","XSFXDM":"2","KKMC":"中天大道与和顺路交口"},{"KKBH":"610286127","HPHM":"津B2M826","JGSK":"2021-04-01 09:11:34.729","CDBH":"7","XSFX":"由南向北","XSFXDM":"3","KKMC":"中津大道与和畅路交口"},{"KKBH":"610256111","HPHM":"津A1X965","JGSK":"2021-04-01 09:11:34.777","CDBH":"7","XSFX":"由北向南","XSFXDM":"4","KKMC":"中天大道与和惠路交口"},{"KKBH":"610391006","HPHM":"津E24506","JGSK":"2021-04-01 09:11:34.813","CDBH":"1","XSFX":"由东向西","XSFXDM":"1","KKMC":"和韵路与和意路交口"},{"KKBH":"720881006000","HPHM":"津C1K771","JGSK":"2021-04-01 09:11:34.841","CDBH":"1","XSFX":"由西向东","XSFXDM":"2","KKMC":"海旭道与庄盛路交口"},{"KKBH":"610256111","HPHM":"冀J1W3L5","JGSK":"2021-04-01 09:11:34.848","CDBH":"8","XSFX":"由北向南","XSFXDM":"4","KKMC":"中天大道与和惠路交口"},{"KKBH":"610391008","HPHM":"津E27255","JGSK":"2021-04-01 09:11:34.85","CDBH":"4","XSFX":"由西向东","XSFXDM":"2","KKMC":"和韵路与和旭路交口"},{"KKBH":"720891004000","HPHM":"津A5H385","JGSK":"2021-04-01 09:11:34.864","CDBH":"5","XSFX":"由西向东","XSFXDM":"2","KKMC":"海博道与安平路交口"},{"KKBH":"610271009","HPHM":"津MEM096","JGSK":"2021-04-01 09:11:34.865","CDBH":"8","XSFX":"由南向北","XSFXDM":"3","KKMC":"中新大道与泰七路交口"},{"KKBH":"610286127","HPHM":"津QM3258","JGSK":"2021-04-01 09:11:34.866","CDBH":"2","XSFX":"由东向西","XSFXDM":"1","KKMC":"中津大道与和畅路交口"},{"KKBH":"610401004","HPHM":"车牌","JGSK":"2021-04-01 09:11:34.876","CDBH":"10","XSFX":"由北向南","XSFXDM":"4","KKMC":"和畅路与和风路交口"},{"KKBH":"610401005","HPHM":"津A01798D","JGSK":"2021-04-01 09:11:34.937","CDBH":"1","XSFX":"由东向西","XSFXDM":"1","KKMC":"和畅路与和顺路交口"},{"KKBH":"610286127","HPHM":"鲁A7V8D2","JGSK":"2021-04-01 09:11:34.998","CDBH":"6","XSFX":"由西向东","XSFXDM":"2","KKMC":"中津大道与和畅路交口"},{"KKBH":"610286127","HPHM":"津HYC265","JGSK":"2021-04-01 09:11:35.182","CDBH":"5","XSFX":"由西向东","XSFXDM":"2","KKMC":"中津大道与和畅路交口"},{"KKBH":"610286127","HPHM":"晋L75W53","JGSK":"2021-04-01 09:11:35.265","CDBH":"3","XSFX":"由东向西","XSFXDM":"1","KKMC":"中津大道与和畅路交口"},{"KKBH":"610271008","HPHM":"津F88003","JGSK":"2021-04-01 09:11:35.272","CDBH":"2","XSFX":"由南向北","XSFXDM":"3","KKMC":"中新大道与航母主题公园支路交口"},{"KKBH":"7280310020000","HPHM":"晋A616PY","JGSK":"2021-04-01 09:11:35.277","CDBH":"5","XSFX":"由南向北","XSFXDM":"3","KKMC":"动漫中路与文一路交口正向"},{"KKBH":"610266118","HPHM":"津RG2067","JGSK":"2021-04-01 09:11:35.327","CDBH":"6","XSFX":"由西向东","XSFXDM":"2","KKMC":"中生大道与和畅路交口"},{"KKBH":"610271008","HPHM":"津QC0295","JGSK":"2021-04-01 09:11:35.352","CDBH":"1","XSFX":"由南向北","XSFXDM":"3","KKMC":"中新大道与航母主题公园支路交口"},{"KKBH":"610276124","HPHM":"津NMF696","JGSK":"2021-04-01 09:11:35.365","CDBH":"10","XSFX":"由北向南","XSFXDM":"4","KKMC":"中新大道与中生大道交口"},{"KKBH":"7208910040000","HPHM":"车牌","JGSK":"2021-04-01 09:11:35.382","CDBH":"6","XSFX":"由西向东","XSFXDM":"2","KKMC":"海博道与安平路交口正向"},{"KKBH":"7205410040000","HPHM":"津AD58506","JGSK":"2021-04-01 09:11:35.392","CDBH":"2","XSFX":"由东向西","XSFXDM":"1","KKMC":"动漫环路东与动漫中路交口正向"},{"KKBH":"610276124","HPHM":"津C13W73","JGSK":"2021-04-01 09:11:35.419","CDBH":"1","XSFX":"由东向西","XSFXDM":"1","KKMC":"中新大道与中生大道交口"},{"KKBH":"610256115","HPHM":"蒙DFD096","JGSK":"2021-04-01 09:11:35.455","CDBH":"7","XSFX":"由南向北","XSFXDM":"3","KKMC":"中天大道与中生大道交口"},{"KKBH":"720891004000","HPHM":"车牌","JGSK":"2021-04-01 09:11:35.507","CDBH":"9","XSFX":"由南向北","XSFXDM":"3","KKMC":"海博道与安平路交口"},{"KKBH":"610256112","HPHM":"津N73598","JGSK":"2021-04-01 09:11:35.789","CDBH":"1","XSFX":"由东向西","XSFXDM":"1","KKMC":"中天大道与中津大道交口"},{"KKBH":"610256111","HPHM":"冀RG0C61","JGSK":"2021-04-01 09:11:35.812","CDBH":"5","XSFX":"由南向北","XSFXDM":"3","KKMC":"中天大道与和惠路交口"},{"KKBH":"610256116","HPHM":"辽G8L633","JGSK":"2021-04-01 09:11:35.827","CDBH":"8","XSFX":"由南向北","XSFXDM":"3","KKMC":"中天大道与和顺路交口"},{"KKBH":"610276124","HPHM":"冀B8MB20","JGSK":"2021-04-01 09:11:35.901","CDBH":"11","XSFX":"由北向南","XSFXDM":"4","KKMC":"中新大道与中生大道交口"},{"KKBH":"720881004000","HPHM":"津E07214","JGSK":"2021-04-01 09:11:35.945","CDBH":"9","XSFX":"由西向东","XSFXDM":"2","KKMC":"海旭道与永盛路交口"},{"KKBH":"610256113","HPHM":"津C96W57","JGSK":"2021-04-01 09:11:35.985","CDBH":"1","XSFX":"由西向东","XSFXDM":"2","KKMC":"中天大道与和风路交口"},{"KKBH":"720891004000","HPHM":"车牌","JGSK":"2021-04-01 09:11:36.062","CDBH":"8","XSFX":"由南向北","XSFXDM":"3","KKMC":"海博道与安平路交口"},{"KKBH":"610271008","HPHM":"车牌","JGSK":"2021-04-01 09:11:36.205","CDBH":"1","XSFX":"由南向北","XSFXDM":"3","KKMC":"中新大道与航母主题公园支路交口"},{"KKBH":"7208610030000","HPHM":"京Q8M080","JGSK":"2021-04-01 09:11:36.276","CDBH":"7","XSFX":"由南向北","XSFXDM":"3","KKMC":"海晨道与安明路交口正向"},{"KKBH":"610276125","HPHM":"辽C862J5","JGSK":"2021-04-01 09:11:36.338","CDBH":"5","XSFX":"由南向北","XSFXDM":"3","KKMC":"中新大道与和顺路交口"},{"KKBH":"610276126","HPHM":"津GS0359","JGSK":"2021-04-01 09:11:36.343","CDBH":"5","XSFX":"由南向北","XSFXDM":"3","KKMC":"中新大道与和意路交口"},{"KKBH":"610276125","HPHM":"津HH9726","JGSK":"2021-04-01 09:11:36.364","CDBH":"5","XSFX":"由南向北","XSFXDM":"3","KKMC":"中新大道与和顺路交口"},{"KKBH":"610276124","HPHM":"津ATF961","JGSK":"2021-04-01 09:11:36.46","CDBH":"10","XSFX":"由北向南","XSFXDM":"4","KKMC":"中新大道与中生大道交口"},{"KKBH":"610276125","HPHM":"晋EHN738","JGSK":"2021-04-01 09:11:36.643","CDBH":"7","XSFX":"由北向南","XSFXDM":"4","KKMC":"中新大道与和顺路交口"},{"KKBH":"7208610020000","HPHM":"车牌","JGSK":"2021-04-01 09:11:36.669","CDBH":"11","XSFX":"由北向南","XSFXDM":"4","KKMC":"海晨道与安正路交口正向"},{"KKBH":"720541004000","HPHM":"津A5038警","JGSK":"2021-04-01 09:11:36.677","CDBH":"1","XSFX":"由东向西","XSFXDM":"1","KKMC":"动漫环路东与动漫中路交口"},{"KKBH":"610256112","HPHM":"津RFS882","JGSK":"2021-04-01 09:11:36.68","CDBH":"1","XSFX":"由东向西","XSFXDM":"1","KKMC":"中天大道与中津大道交口"},{"KKBH":"610391006","HPHM":"津KDR758","JGSK":"2021-04-01 09:11:36.694","CDBH":"8","XSFX":"由南向北","XSFXDM":"3","KKMC":"和韵路与和意路交口"},{"KKBH":"610286127","HPHM":"津KFK718","JGSK":"2021-04-01 09:11:36.696","CDBH":"4","XSFX":"由西向东","XSFXDM":"2","KKMC":"中津大道与和畅路交口"},{"KKBH":"7209010030000","HPHM":"车牌","JGSK":"2021-04-01 09:11:36.739","CDBH":"9","XSFX":"由北向南","XSFXDM":"4","KKMC":"玉林道与安平路交口正向"},{"KKBH":"610276126","HPHM":"冀B5H5D0","JGSK":"2021-04-01 09:11:36.772","CDBH":"4","XSFX":"由南向北","XSFXDM":"3","KKMC":"中新大道与和意路交口"},{"KKBH":"610391007","HPHM":"车牌","JGSK":"2021-04-01 09:11:36.801","CDBH":"2","XSFX":"由东向西","XSFXDM":"1","KKMC":"和韵路与和风路交口"},{"KKBH":"7208910040000","HPHM":"车牌","JGSK":"2021-04-01 09:11:36.98","CDBH":"6","XSFX":"由西向东","XSFXDM":"2","KKMC":"海博道与安平路交口正向"},{"KKBH":"610276124","HPHM":"津A1B257","JGSK":"2021-04-01 09:11:36.999","CDBH":"10","XSFX":"由北向南","XSFXDM":"4","KKMC":"中新大道与中生大道交口"},{"KKBH":"7205710040000","HPHM":"津NKR787","JGSK":"2021-04-01 09:11:36.999","CDBH":"1","XSFX":"由东向西","XSFXDM":"1","KKMC":"动漫东路与动漫中路交口正向"},{"KKBH":"7208810040000","HPHM":"津HL3991","JGSK":"2021-04-01 09:11:37.029","CDBH":"4","XSFX":"由西向东","XSFXDM":"2","KKMC":"海旭道与永盛路交口正向"},{"KKBH":"7280310020000","HPHM":"津AY2306","JGSK":"2021-04-01 09:11:37.04","CDBH":"6","XSFX":"由南向北","XSFXDM":"3","KKMC":"动漫中路与文一路交口正向"},{"KKBH":"7208910030000","HPHM":"冀JSN395","JGSK":"2021-04-01 09:11:37.058","CDBH":"6","XSFX":"由西向东","XSFXDM":"2","KKMC":"海博道与安正路交口正向"},{"KKBH":"610391007","HPHM":"津AU6635","JGSK":"2021-04-01 09:11:37.15","CDBH":"4","XSFX":"由西向东","XSFXDM":"2","KKMC":"和韵路与和风路交口"},{"KKBH":"610391006","HPHM":"津E24506","JGSK":"2021-04-01 09:11:37.251","CDBH":"1","XSFX":"由东向西","XSFXDM":"1","KKMC":"和韵路与和意路交口"},{"KKBH":"7208710020000","HPHM":"鲁N175LG","JGSK":"2021-04-01 09:11:37.335","CDBH":"6","XSFX":"由南向北","XSFXDM":"3","KKMC":"安正路与芳菲路交口正向"},{"KKBH":"610276126","HPHM":"津KTZ600","JGSK":"2021-04-01 09:11:37.364","CDBH":"4","XSFX":"由南向北","XSFXDM":"3","KKMC":"中新大道与和意路交口"},{"KKBH":"610276124","HPHM":"津D32237","JGSK":"2021-04-01 09:11:37.498","CDBH":"6","XSFX":"由西向东","XSFXDM":"2","KKMC":"中新大道与中生大道交口"},{"KKBH":"7208810020000","HPHM":"津AH9399","JGSK":"2021-04-01 09:11:37.54","CDBH":"12","XSFX":"由北向南","XSFXDM":"4","KKMC":"海旭道与安正路交口正向"},{"KKBH":"720891004000","HPHM":"车牌","JGSK":"2021-04-01 09:11:37.579","CDBH":"4","XSFX":"由西向东","XSFXDM":"2","KKMC":"海博道与安平路交口"},{"KKBH":"7205610020000","HPHM":"车牌","JGSK":"2021-04-01 09:11:37.678","CDBH":"6","XSFX":"由北向南","XSFXDM":"4","KKMC":"动漫北路与文三路交口正向"},{"KKBH":"720871002000","HPHM":"津E11193","JGSK":"2021-04-01 09:11:37.711","CDBH":"5","XSFX":"由南向北","XSFXDM":"3","KKMC":"安正路与芳菲路交口"},{"KKBH":"7208710020000","HPHM":"辽B6R81F","JGSK":"2021-04-01 09:11:37.735","CDBH":"9","XSFX":"由北向南","XSFXDM":"4","KKMC":"安正路与芳菲路交口正向"},{"KKBH":"728031002000","HPHM":"豫ES6113","JGSK":"2021-04-01 09:11:37.744","CDBH":"7","XSFX":"由北向南","XSFXDM":"4","KKMC":"动漫中路与文一路交口"},{"KKBH":"7280310020000","HPHM":"津AD18299","JGSK":"2021-04-01 09:11:37.814","CDBH":"5","XSFX":"由南向北","XSFXDM":"3","KKMC":"动漫中路与文一路交口正向"},{"KKBH":"610276124","HPHM":"浙AG7T97","JGSK":"2021-04-01 09:11:37.843","CDBH":"8","XSFX":"由南向北","XSFXDM":"3","KKMC":"中新大道与中生大道交口"},{"KKBH":"610391007","HPHM":"晋C38829","JGSK":"2021-04-01 09:11:37.865","CDBH":"11","XSFX":"由北向南","XSFXDM":"4","KKMC":"和韵路与和风路交口"},{"KKBH":"610401004","HPHM":"津ADB9631","JGSK":"2021-04-01 09:11:37.865","CDBH":"7","XSFX":"由南向北","XSFXDM":"3","KKMC":"和畅路与和风路交口"},{"KKBH":"720891004000","HPHM":"津NGA366","JGSK":"2021-04-01 09:11:37.903","CDBH":"6","XSFX":"由西向东","XSFXDM":"2","KKMC":"海博道与安平路交口"},{"KKBH":"720891004000","HPHM":"车牌","JGSK":"2021-04-01 09:11:37.906","CDBH":"9","XSFX":"由南向北","XSFXDM":"3","KKMC":"海博道与安平路交口"},{"KKBH":"610286127","HPHM":"津HY0265","JGSK":"2021-04-01 09:11:37.959","CDBH":"5","XSFX":"由西向东","XSFXDM":"2","KKMC":"中津大道与和畅路交口"},{"KKBH":"610266117","HPHM":"车牌","JGSK":"2021-04-01 09:11:37.985","CDBH":"8","XSFX":"由南向北","XSFXDM":"3","KKMC":"中生大道与和韵路交口"},{"KKBH":"610276124","HPHM":"辽ECM667","JGSK":"2021-04-01 09:11:38.029","CDBH":"7","XSFX":"由南向北","XSFXDM":"3","KKMC":"中新大道与中生大道交口"},{"KKBH":"610276124","HPHM":"津ADJ9605","JGSK":"2021-04-01 09:11:38.06","CDBH":"11","XSFX":"由北向南","XSFXDM":"4","KKMC":"中新大道与中生大道交口"},{"KKBH":"740011002000","HPHM":"津KKX066","JGSK":"2021-04-01 09:11:38.085","CDBH":"9","XSFX":"由东向西","XSFXDM":"1","KKMC":"静湖南路与华一路交口"},{"KKBH":"7208810020000","HPHM":"鲁NG60D1","JGSK":"2021-04-01 09:11:38.13","CDBH":"13","XSFX":"由北向南","XSFXDM":"4","KKMC":"海旭道与安正路交口正向"},{"KKBH":"610256114","HPHM":"冀B8W0H0","JGSK":"2021-04-01 09:11:38.171","CDBH":"5","XSFX":"由南向北","XSFXDM":"3","KKMC":"中天大道与和旭路交口"},{"KKBH":"7208810020000","HPHM":"津HL5516","JGSK":"2021-04-01 09:11:38.295","CDBH":"10","XSFX":"由南向北","XSFXDM":"3","KKMC":"海旭道与安正路交口正向"},{"KKBH":"610271009","HPHM":"津HTS500","JGSK":"2021-04-01 09:11:38.345","CDBH":"8","XSFX":"由南向北","XSFXDM":"3","KKMC":"中新大道与泰七路交口"},{"KKBH":"610256115","HPHM":"蒙DFD096","JGSK":"2021-04-01 09:11:38.383","CDBH":"8","XSFX":"由南向北","XSFXDM":"3","KKMC":"中天大道与中生大道交口"},{"KKBH":"610401004","HPHM":"津ADN0337","JGSK":"2021-04-01 09:11:38.482","CDBH":"8","XSFX":"由南向北","XSFXDM":"3","KKMC":"和畅路与和风路交口"},{"KKBH":"6071310030000","HPHM":"苏J3815P","JGSK":"2021-04-01 09:11:38.577","CDBH":"1","XSFX":"由东向西","XSFXDM":"1","KKMC":"中央大道与海旭道交口正向"},{"KKBH":"610266118","HPHM":"津C65D88","JGSK":"2021-04-01 09:11:38.61","CDBH":"10","XSFX":"由北向南","XSFXDM":"4","KKMC":"中生大道与和畅路交口"},{"KKBH":"610391006","HPHM":"冀R7B5P7","JGSK":"2021-04-01 09:11:38.79","CDBH":"1","XSFX":"由东向西","XSFXDM":"1","KKMC":"和韵路与和意路交口"},{"KKBH":"7208910050000","HPHM":"辽A56KV1","JGSK":"2021-04-01 09:11:38.844","CDBH":"3","XSFX":"由东向西","XSFXDM":"1","KKMC":"海博道与安明路交口正向"},{"KKBH":"720891004000","HPHM":"车牌","JGSK":"2021-04-01 09:11:38.862","CDBH":"8","XSFX":"由南向北","XSFXDM":"3","KKMC":"海博道与安平路交口"},{"KKBH":"610401004","HPHM":"车牌","JGSK":"2021-04-01 09:11:38.893","CDBH":"12","XSFX":"由北向南","XSFXDM":"4","KKMC":"和畅路与和风路交口"},{"KKBH":"610256115","HPHM":"津C09U70","JGSK":"2021-04-01 09:11:38.992","CDBH":"7","XSFX":"由南向北","XSFXDM":"3","KKMC":"中天大道与中生大道交口"},{"KKBH":"610256114","HPHM":"车牌","JGSK":"2021-04-01 09:11:38.998","CDBH":"4","XSFX":"由南向北","XSFXDM":"3","KKMC":"中天大道与和旭路交口"},{"KKBH":"720881004000","HPHM":"津HL3991","JGSK":"2021-04-01 09:11:39.066","CDBH":"9","XSFX":"由西向东","XSFXDM":"2","KKMC":"海旭道与永盛路交口"},{"KKBH":"610401004","HPHM":"津A38S29","JGSK":"2021-04-01 09:11:39.086","CDBH":"2","XSFX":"由东向西","XSFXDM":"1","KKMC":"和畅路与和风路交口"},{"KKBH":"610256113","HPHM":"津C65N59","JGSK":"2021-04-01 09:11:39.103","CDBH":"2","XSFX":"由西向东","XSFXDM":"2","KKMC":"中天大道与和风路交口"},{"KKBH":"610286127","HPHM":"津KFK718","JGSK":"2021-04-01 09:11:39.159","CDBH":"5","XSFX":"由西向东","XSFXDM":"2","KKMC":"中津大道与和畅路交口"},{"KKBH":"610256111","HPHM":"津A1X965","JGSK":"2021-04-01 09:11:39.168","CDBH":"7","XSFX":"由北向南","XSFXDM":"4","KKMC":"中天大道与和惠路交口"},{"KKBH":"610286127","HPHM":"津APG981","JGSK":"2021-04-01 09:11:39.187","CDBH":"5","XSFX":"由西向东","XSFXDM":"2","KKMC":"中津大道与和畅路交口"},{"KKBH":"728031002000","HPHM":"晋A616PY","JGSK":"2021-04-01 09:11:39.195","CDBH":"5","XSFX":"由南向北","XSFXDM":"3","KKMC":"动漫中路与文一路交口"},{"KKBH":"610276126","HPHM":"津GS0359","JGSK":"2021-04-01 09:11:39.253","CDBH":"5","XSFX":"由南向北","XSFXDM":"3","KKMC":"中新大道与和意路交口"},{"KKBH":"7208710020000","HPHM":"津AHH203","JGSK":"2021-04-01 09:11:39.315","CDBH":"8","XSFX":"由北向南","XSFXDM":"4","KKMC":"安正路与芳菲路交口正向"},{"KKBH":"610256112","HPHM":"津HGA336","JGSK":"2021-04-01 09:11:39.321","CDBH":"1","XSFX":"由东向西","XSFXDM":"1","KKMC":"中天大道与中津大道交口"},{"KKBH":"610276124","HPHM":"津NN2685","JGSK":"2021-04-01 09:11:39.406","CDBH":"11","XSFX":"由北向南","XSFXDM":"4","KKMC":"中新大道与中生大道交口"},{"KKBH":"610276125","HPHM":"津AD51464","JGSK":"2021-04-01 09:11:39.443","CDBH":"4","XSFX":"由南向北","XSFXDM":"3","KKMC":"中新大道与和顺路交口"},{"KKBH":"610266117","HPHM":"车牌","JGSK":"2021-04-01 09:11:39.457","CDBH":"5","XSFX":"由西向东","XSFXDM":"2","KKMC":"中生大道与和韵路交口"},{"KKBH":"610266117","HPHM":"车牌","JGSK":"2021-04-01 09:11:39.458","CDBH":"6","XSFX":"由西向东","XSFXDM":"2","KKMC":"中生大道与和韵路交口"},{"KKBH":"610276125","HPHM":"津HH9726","JGSK":"2021-04-01 09:11:39.539","CDBH":"5","XSFX":"由南向北","XSFXDM":"3","KKMC":"中新大道与和顺路交口"},{"KKBH":"610261005000","HPHM":"冀AK2L55","JGSK":"2021-04-01 09:11:39.551","CDBH":"2","XSFX":"由南向北","XSFXDM":"3","KKMC":"中生大道与静湖西路（南侧）"},{"KKBH":"720541004000","HPHM":"津AD58506","JGSK":"2021-04-01 09:11:39.554","CDBH":"2","XSFX":"由东向西","XSFXDM":"1","KKMC":"动漫环路东与动漫中路交口"},{"KKBH":"7205710040000","HPHM":"津JP9108","JGSK":"2021-04-01 09:11:39.644","CDBH":"4","XSFX":"由西向东","XSFXDM":"2","KKMC":"动漫东路与动漫中路交口正向"},{"KKBH":"610401005","HPHM":"车牌","JGSK":"2021-04-01 09:11:39.664","CDBH":"1","XSFX":"由东向西","XSFXDM":"1","KKMC":"和畅路与和顺路交口"},{"KKBH":"610256111","HPHM":"车牌","JGSK":"2021-04-01 09:11:39.732","CDBH":"6","XSFX":"由南向北","XSFXDM":"3","KKMC":"中天大道与和惠路交口"},{"KKBH":"610276126","HPHM":"津KTZ600","JGSK":"2021-04-01 09:11:39.733","CDBH":"4","XSFX":"由南向北","XSFXDM":"3","KKMC":"中新大道与和意路交口"},{"KKBH":"720571002000","HPHM":"津GLN109","JGSK":"2021-04-01 09:11:39.752","CDBH":"2","XSFX":"由西向东","XSFXDM":"2","KKMC":"动漫东路与文二路交口"},{"KKBH":"7400110020000","HPHM":"津CA3816","JGSK":"2021-04-01 09:11:39.856","CDBH":"3","XSFX":"由东向西","XSFXDM":"1","KKMC":"静湖南路与华一路交口正向"},{"KKBH":"610256114","HPHM":"津AU5995","JGSK":"2021-04-01 09:11:39.947","CDBH":"6","XSFX":"由南向北","XSFXDM":"3","KKMC":"中天大道与和旭路交口"},{"KKBH":"610391006","HPHM":"津KDR758","JGSK":"2021-04-01 09:11:39.971","CDBH":"8","XSFX":"由南向北","XSFXDM":"3","KKMC":"和韵路与和意路交口"},{"KKBH":"720891004000","HPHM":"津MTQ399","JGSK":"2021-04-01 09:11:39.983","CDBH":"6","XSFX":"由西向东","XSFXDM":"2","KKMC":"海博道与安平路交口"},{"KKBH":"720891004000","HPHM":"车牌","JGSK":"2021-04-01 09:11:39.984","CDBH":"4","XSFX":"由西向东","XSFXDM":"2","KKMC":"海博道与安平路交口"},{"KKBH":"720881002000","HPHM":"鲁B0R5K0","JGSK":"2021-04-01 09:11:40.034","CDBH":"12","XSFX":"由北向南","XSFXDM":"4","KKMC":"海旭道与安正路交口"},{"KKBH":"610276124","HPHM":"津NMF696","JGSK":"2021-04-01 09:11:40.06","CDBH":"10","XSFX":"由北向南","XSFXDM":"4","KKMC":"中新大道与中生大道交口"},{"KKBH":"6103261420000","HPHM":"车牌","JGSK":"2021-04-01 09:11:40.192","CDBH":"13","XSFX":"由北向南","XSFXDM":"4","KKMC":"中成大道与泰七路交口正向"},{"KKBH":"610286127","HPHM":"津B2M826","JGSK":"2021-04-01 09:11:40.258","CDBH":"8","XSFX":"由南向北","XSFXDM":"3","KKMC":"中津大道与和畅路交口"},{"KKBH":"610256114","HPHM":"冀A056QZ","JGSK":"2021-04-01 09:11:40.288","CDBH":"8","XSFX":"由北向南","XSFXDM":"4","KKMC":"中天大道与和旭路交口"},{"KKBH":"610391007","HPHM":"津J13143","JGSK":"2021-04-01 09:11:40.315","CDBH":"9","XSFX":"由南向北","XSFXDM":"3","KKMC":"和韵路与和风路交口"},{"KKBH":"610391007","HPHM":"陕A3G9F5","JGSK":"2021-04-01 09:11:40.389","CDBH":"1","XSFX":"由东向西","XSFXDM":"1","KKMC":"和韵路与和风路交口"},{"KKBH":"610256116","HPHM":"津RR9511","JGSK":"2021-04-01 09:11:40.429","CDBH":"12","XSFX":"由北向南","XSFXDM":"4","KKMC":"中天大道与和顺路交口"},{"KKBH":"610276124","HPHM":"津RZD746","JGSK":"2021-04-01 09:11:40.435","CDBH":"10","XSFX":"由北向南","XSFXDM":"4","KKMC":"中新大道与中生大道交口"},{"KKBH":"610276125","HPHM":"鲁P578XC","JGSK":"2021-04-01 09:11:40.448","CDBH":"7","XSFX":"由北向南","XSFXDM":"4","KKMC":"中新大道与和顺路交口"},{"KKBH":"7208610030000","HPHM":"冀B8S50F","JGSK":"2021-04-01 09:11:40.465","CDBH":"4","XSFX":"由西向东","XSFXDM":"2","KKMC":"海晨道与安明路交口正向"},{"KKBH":"7208910090000","HPHM":"车牌","JGSK":"2021-04-01 09:11:40.466","CDBH":"6","XSFX":"由南向北","XSFXDM":"3","KKMC":"海博道与弘通路交口正向"},{"KKBH":"610401005","HPHM":"津A01798D","JGSK":"2021-04-01 09:11:40.505","CDBH":"1","XSFX":"由东向西","XSFXDM":"1","KKMC":"和畅路与和顺路交口"},{"KKBH":"7280310060000","HPHM":"车牌","JGSK":"2021-04-01 09:11:40.508","CDBH":"6","XSFX":"由南向北","XSFXDM":"3","KKMC":"动漫中路与文三路交口正向"},{"KKBH":"720891004000","HPHM":"津JQT469","JGSK":"2021-04-01 09:11:40.62","CDBH":"5","XSFX":"由西向东","XSFXDM":"2","KKMC":"海博道与安平路交口"},{"KKBH":"610256115","HPHM":"津C979Z6","JGSK":"2021-04-01 09:11:40.709","CDBH":"2","XSFX":"由东向西","XSFXDM":"1","KKMC":"中天大道与中生大道交口"},{"KKBH":"7280310020000","HPHM":"吉JZM928","JGSK":"2021-04-01 09:11:40.722","CDBH":"5","XSFX":"由南向北","XSFXDM":"3","KKMC":"动漫中路与文一路交口正向"},{"KKBH":"720891004000","HPHM":"车牌","JGSK":"2021-04-01 09:11:40.783","CDBH":"9","XSFX":"由南向北","XSFXDM":"3","KKMC":"海博道与安平路交口"},{"KKBH":"7208910030000","HPHM":"津RBP396","JGSK":"2021-04-01 09:11:40.808","CDBH":"6","XSFX":"由西向东","XSFXDM":"2","KKMC":"海博道与安正路交口正向"},{"KKBH":"720871002000","HPHM":"鲁N175LG","JGSK":"2021-04-01 09:11:40.827","CDBH":"6","XSFX":"由南向北","XSFXDM":"3","KKMC":"安正路与芳菲路交口"},{"KKBH":"720901002000","HPHM":"鲁VE2T89","JGSK":"2021-04-01 09:11:40.851","CDBH":"1","XSFX":"由东向西","XSFXDM":"1","KKMC":"玉林道与安正路交口"},{"KKBH":"720571004000","HPHM":"津NKR787","JGSK":"2021-04-01 09:11:40.952","CDBH":"1","XSFX":"由东向西","XSFXDM":"1","KKMC":"动漫东路与动漫中路交口"},{"KKBH":"720891004000","HPHM":"冀BQ613S","JGSK":"2021-04-01 09:11:41.098","CDBH":"5","XSFX":"由西向东","XSFXDM":"2","KKMC":"海博道与安平路交口"},{"KKBH":"610256113","HPHM":"津KVG209","JGSK":"2021-04-01 09:11:41.198","CDBH":"7","XSFX":"由北向南","XSFXDM":"4","KKMC":"中天大道与和风路交口"},{"KKBH":"610266117","HPHM":"津C17853","JGSK":"2021-04-01 09:11:41.297","CDBH":"5","XSFX":"由西向东","XSFXDM":"2","KKMC":"中生大道与和韵路交口"},{"KKBH":"610276124","HPHM":"津HFQ026","JGSK":"2021-04-01 09:11:41.419","CDBH":"1","XSFX":"由东向西","XSFXDM":"1","KKMC":"中新大道与中生大道交口"},{"KKBH":"7208910030000","HPHM":"车牌","JGSK":"2021-04-01 09:11:41.444","CDBH":"3","XSFX":"由东向西","XSFXDM":"1","KKMC":"海博道与安正路交口正向"},{"KKBH":"610276125","HPHM":"津AD51464","JGSK":"2021-04-01 09:11:41.458","CDBH":"4","XSFX":"由南向北","XSFXDM":"3","KKMC":"中新大道与和顺路交口"},{"KKBH":"610276124","HPHM":"津A1B257","JGSK":"2021-04-01 09:11:41.5","CDBH":"10","XSFX":"由北向南","XSFXDM":"4","KKMC":"中新大道与中生大道交口"},{"KKBH":"7208810020000","HPHM":"津E11193","JGSK":"2021-04-01 09:11:41.525","CDBH":"9","XSFX":"由南向北","XSFXDM":"3","KKMC":"海旭道与安正路交口正向"},{"KKBH":"740011002000","HPHM":"鲁N976UB","JGSK":"2021-04-01 09:11:41.684","CDBH":"9","XSFX":"由东向西","XSFXDM":"1","KKMC":"静湖南路与华一路交口"},{"KKBH":"720891004000","HPHM":"车牌","JGSK":"2021-04-01 09:11:41.743","CDBH":"4","XSFX":"由西向东","XSFXDM":"2","KKMC":"海博道与安平路交口"},{"KKBH":"610256115","HPHM":"津AF29135","JGSK":"2021-04-01 09:11:41.756","CDBH":"1","XSFX":"由东向西","XSFXDM":"1","KKMC":"中天大道与中生大道交口"},{"KKBH":"720891005000","HPHM":"辽A56KV1","JGSK":"2021-04-01 09:11:41.823","CDBH":"3","XSFX":"由东向西","XSFXDM":"1","KKMC":"海博道与安明路交口"},{"KKBH":"711","HPHM":"黑A6MT52","JGSK":"2021-04-01 09:11:41.878","CDBH":"7","XSFX":"由北向南","XSFXDM":"4","KKMC":"不礼让行人中新大道与和旭路交口"},{"KKBH":"610286127","HPHM":"津APG981","JGSK":"2021-04-01 09:11:41.879","CDBH":"6","XSFX":"由西向东","XSFXDM":"2","KKMC":"中津大道与和畅路交口"},{"KKBH":"610286127","HPHM":"津HB1081","JGSK":"2021-04-01 09:11:41.916","CDBH":"7","XSFX":"由南向北","XSFXDM":"3","KKMC":"中津大道与和畅路交口"},{"KKBH":"728031002000","HPHM":"津AY2306","JGSK":"2021-04-01 09:11:41.916","CDBH":"6","XSFX":"由南向北","XSFXDM":"3","KKMC":"动漫中路与文一路交口"},{"KKBH":"610391006","HPHM":"冀R7B5P7","JGSK":"2021-04-01 09:11:42.052","CDBH":"1","XSFX":"由东向西","XSFXDM":"1","KKMC":"和韵路与和意路交口"},{"KKBH":"610401004","HPHM":"津ADN0337","JGSK":"2021-04-01 09:11:42.099","CDBH":"9","XSFX":"由南向北","XSFXDM":"3","KKMC":"和畅路与和风路交口"},{"KKBH":"610276124","HPHM":"浙AG7T97","JGSK":"2021-04-01 09:11:42.103","CDBH":"8","XSFX":"由南向北","XSFXDM":"3","KKMC":"中新大道与中生大道交口"},{"KKBH":"720881002000","HPHM":"鲁NG60D1","JGSK":"2021-04-01 09:11:42.112","CDBH":"13","XSFX":"由北向南","XSFXDM":"4","KKMC":"海旭道与安正路交口"},{"KKBH":"720891004000","HPHM":"车牌","JGSK":"2021-04-01 09:11:42.225","CDBH":"7","XSFX":"由南向北","XSFXDM":"3","KKMC":"海博道与安平路交口"},{"KKBH":"7208910030000","HPHM":"京NKW959","JGSK":"2021-04-01 09:11:42.277","CDBH":"4","XSFX":"由西向东","XSFXDM":"2","KKMC":"海博道与安正路交口正向"},{"KKBH":"720851002000","HPHM":"鲁NR30Q6","JGSK":"2021-04-01 09:11:42.284","CDBH":"7","XSFX":"由北向南","XSFXDM":"4","KKMC":"碧水道与安正路交口"},{"KKBH":"720891004000","HPHM":"津ADD7638","JGSK":"2021-04-01 09:11:42.302","CDBH":"5","XSFX":"由西向东","XSFXDM":"2","KKMC":"海博道与安平路交口"},{"KKBH":"728031002000","HPHM":"津AD18299","JGSK":"2021-04-01 09:11:42.313","CDBH":"5","XSFX":"由南向北","XSFXDM":"3","KKMC":"动漫中路与文一路交口"},{"KKBH":"610256115","HPHM":"津CCE199","JGSK":"2021-04-01 09:11:42.336","CDBH":"4","XSFX":"由西向东","XSFXDM":"2","KKMC":"中天大道与中生大道交口"},{"KKBH":"610251001","HPHM":"津AF07086","JGSK":"2021-04-01 09:11:42.446","CDBH":"4","XSFX":"由西向东","XSFXDM":"2","KKMC":"中天大道与和畅路交口"},{"KKBH":"720891004000","HPHM":"车牌","JGSK":"2021-04-01 09:11:42.463","CDBH":"9","XSFX":"由南向北","XSFXDM":"3","KKMC":"海博道与安平路交口"},{"KKBH":"610256111","HPHM":"吉B787K7","JGSK":"2021-04-01 09:11:42.465","CDBH":"1","XSFX":"由西向东","XSFXDM":"2","KKMC":"中天大道与和惠路交口"},{"KKBH":"610391007","HPHM":"津C920C0","JGSK":"2021-04-01 09:11:42.489","CDBH":"10","XSFX":"由北向南","XSFXDM":"4","KKMC":"和韵路与和风路交口"},{"KKBH":"711","HPHM":"津C386Z5","JGSK":"2021-04-01 09:11:42.549","CDBH":"5","XSFX":"由南向北","XSFXDM":"3","KKMC":"不礼让行人中新大道与和旭路交口"},{"KKBH":"610256115","HPHM":"津C09U70","JGSK":"2021-04-01 09:11:42.703","CDBH":"8","XSFX":"由南向北","XSFXDM":"3","KKMC":"中天大道与中生大道交口"},{"KKBH":"720871002000","HPHM":"津AHH203","JGSK":"2021-04-01 09:11:42.819","CDBH":"8","XSFX":"由北向南","XSFXDM":"4","KKMC":"安正路与芳菲路交口"},{"KKBH":"7280310020000","HPHM":"车牌","JGSK":"2021-04-01 09:11:42.849","CDBH":"1","XSFX":"由东向西","XSFXDM":"1","KKMC":"动漫中路与文一路交口正向"},{"KKBH":"6102610030000","HPHM":"津J42200","JGSK":"2021-04-01 09:11:42.864","CDBH":"1","XSFX":"由东向西","XSFXDM":"1","KKMC":"中生大道与静湖南路交口正向"},{"KKBH":"610256114","HPHM":"津A056Q7","JGSK":"2021-04-01 09:11:42.872","CDBH":"8","XSFX":"由北向南","XSFXDM":"4","KKMC":"中天大道与和旭路交口"},{"KKBH":"610276125","HPHM":"津GZD101","JGSK":"2021-04-01 09:11:42.872","CDBH":"5","XSFX":"由南向北","XSFXDM":"3","KKMC":"中新大道与和顺路交口"},{"KKBH":"610391007","HPHM":"津C1S008","JGSK":"2021-04-01 09:11:43.013","CDBH":"2","XSFX":"由东向西","XSFXDM":"1","KKMC":"和韵路与和风路交口"},{"KKBH":"720871002000","HPHM":"辽B6R81F","JGSK":"2021-04-01 09:11:43.14","CDBH":"9","XSFX":"由北向南","XSFXDM":"4","KKMC":"安正路与芳菲路交口"},{"KKBH":"610326142000","HPHM":"车牌","JGSK":"2021-04-01 09:11:43.142","CDBH":"11","XSFX":"由北向南","XSFXDM":"4","KKMC":"中成大道与泰七路交口"},{"KKBH":"7280310060000","HPHM":"车牌","JGSK":"2021-04-01 09:11:43.171","CDBH":"6","XSFX":"由南向北","XSFXDM":"3","KKMC":"动漫中路与文三路交口正向"},{"KKBH":"610401005","HPHM":"车牌","JGSK":"2021-04-01 09:11:43.225","CDBH":"2","XSFX":"由东向西","XSFXDM":"1","KKMC":"和畅路与和顺路交口"},{"KKBH":"720891004000","HPHM":"车牌","JGSK":"2021-04-01 09:11:43.262","CDBH":"8","XSFX":"由南向北","XSFXDM":"3","KKMC":"海博道与安平路交口"},{"KKBH":"720891004000","HPHM":"津MTQ399","JGSK":"2021-04-01 09:11:43.263","CDBH":"7","XSFX":"由南向北","XSFXDM":"3","KKMC":"海博道与安平路交口"},{"KKBH":"610256115","HPHM":"津H07223","JGSK":"2021-04-01 09:11:43.35","CDBH":"1","XSFX":"由东向西","XSFXDM":"1","KKMC":"中天大道与中生大道交口"},{"KKBH":"610256115","HPHM":"津AY7712","JGSK":"2021-04-01 09:11:43.351","CDBH":"2","XSFX":"由东向西","XSFXDM":"1","KKMC":"中天大道与中生大道交口"},{"KKBH":"610276124","HPHM":"津NN2685","JGSK":"2021-04-01 09:11:43.502","CDBH":"11","XSFX":"由北向南","XSFXDM":"4","KKMC":"中新大道与中生大道交口"},{"KKBH":"720891004000","HPHM":"车牌","JGSK":"2021-04-01 09:11:43.504","CDBH":"4","XSFX":"由西向东","XSFXDM":"2","KKMC":"海博道与安平路交口"},{"KKBH":"610266118","HPHM":"津C65D88","JGSK":"2021-04-01 09:11:43.565","CDBH":"11","XSFX":"由北向南","XSFXDM":"4","KKMC":"中生大道与和畅路交口"},{"KKBH":"610401005","HPHM":"津C7P106","JGSK":"2021-04-01 09:11:43.623","CDBH":"5","XSFX":"由西向东","XSFXDM":"2","KKMC":"和畅路与和顺路交口"},{"KKBH":"7208910040000","HPHM":"车牌","JGSK":"2021-04-01 09:11:43.829","CDBH":"6","XSFX":"由西向东","XSFXDM":"2","KKMC":"海博道与安平路交口正向"},{"KKBH":"7208910050000","HPHM":"京NA7V28","JGSK":"2021-04-01 09:11:43.907","CDBH":"3","XSFX":"由东向西","XSFXDM":"1","KKMC":"海博道与安明路交口正向"},{"KKBH":"610256112","HPHM":"鲁M366K7","JGSK":"2021-04-01 09:11:43.961","CDBH":"1","XSFX":"由东向西","XSFXDM":"1","KKMC":"中天大道与中津大道交口"},{"KKBH":"610256112","HPHM":"津A09818D","JGSK":"2021-04-01 09:11:43.97","CDBH":"8","XSFX":"由南向北","XSFXDM":"3","KKMC":"中天大道与中津大道交口"},{"KKBH":"7208710020000","HPHM":"车牌","JGSK":"2021-04-01 09:11:44.159","CDBH":"3","XSFX":"由西向东","XSFXDM":"2","KKMC":"安正路与芳菲路交口正向"},{"KKBH":"610266117","HPHM":"津RSD148","JGSK":"2021-04-01 09:11:44.177","CDBH":"5","XSFX":"由西向东","XSFXDM":"2","KKMC":"中生大道与和韵路交口"},{"KKBH":"610256114","HPHM":"冀B8W0H0","JGSK":"2021-04-01 09:11:44.215","CDBH":"5","XSFX":"由南向北","XSFXDM":"3","KKMC":"中天大道与和旭路交口"},{"KKBH":"610276124","HPHM":"津RZD746","JGSK":"2021-04-01 09:11:44.22","CDBH":"10","XSFX":"由北向南","XSFXDM":"4","KKMC":"中新大道与中生大道交口"},{"KKBH":"7208810050000","HPHM":"津JDX896","JGSK":"2021-04-01 09:11:44.24","CDBH":"4","XSFX":"由西向东","XSFXDM":"2","KKMC":"海旭道与明盛路交口正向"},{"KKBH":"711","HPHM":"津GNG106","JGSK":"2021-04-01 09:11:44.277","CDBH":"8","XSFX":"由北向南","XSFXDM":"4","KKMC":"不礼让行人中新大道与和旭路交口"},{"KKBH":"7209010020000","HPHM":"津A5M586","JGSK":"2021-04-01 09:11:44.302","CDBH":"7","XSFX":"由南向北","XSFXDM":"3","KKMC":"玉林道与安正路交口正向"},{"KKBH":"720881002000","HPHM":"津HL5516","JGSK":"2021-04-01 09:11:44.309","CDBH":"10","XSFX":"由南向北","XSFXDM":"3","KKMC":"海旭道与安正路交口"},{"KKBH":"610276125","HPHM":"鲁P578XC","JGSK":"2021-04-01 09:11:44.397","CDBH":"7","XSFX":"由北向南","XSFXDM":"4","KKMC":"中新大道与和顺路交口"},{"KKBH":"7208610020000","HPHM":"京NEK885","JGSK":"2021-04-01 09:11:44.462","CDBH":"7","XSFX":"由南向北","XSFXDM":"3","KKMC":"海晨道与安正路交口正向"},{"KKBH":"610401004","HPHM":"津C017N8","JGSK":"2021-04-01 09:11:44.482","CDBH":"8","XSFX":"由南向北","XSFXDM":"3","KKMC":"和畅路与和风路交口"},{"KKBH":"7208810040000","HPHM":"车牌","JGSK":"2021-04-01 09:11:44.547","CDBH":"3","XSFX":"由东向西","XSFXDM":"1","KKMC":"海旭道与永盛路交口正向"},{"KKBH":"7208810020000","HPHM":"津A7E669","JGSK":"2021-04-01 09:11:44.558","CDBH":"7","XSFX":"由西向东","XSFXDM":"2","KKMC":"海旭道与安正路交口正向"},{"KKBH":"610391008","HPHM":"车牌","JGSK":"2021-04-01 09:11:44.624","CDBH":"5","XSFX":"由西向东","XSFXDM":"2","KKMC":"和韵路与和旭路交口"},{"KKBH":"720891004000","HPHM":"车牌","JGSK":"2021-04-01 09:11:44.625","CDBH":"9","XSFX":"由南向北","XSFXDM":"3","KKMC":"海博道与安平路交口"},{"KKBH":"7208810020000","HPHM":"鲁N175LG","JGSK":"2021-04-01 09:11:44.684","CDBH":"10","XSFX":"由南向北","XSFXDM":"3","KKMC":"海旭道与安正路交口正向"},{"KKBH":"610266118","HPHM":"津DHH927","JGSK":"2021-04-01 09:11:44.684","CDBH":"11","XSFX":"由北向南","XSFXDM":"4","KKMC":"中生大道与和畅路交口"},{"KKBH":"610326142000","HPHM":"车牌","JGSK":"2021-04-01 09:11:44.685","CDBH":"13","XSFX":"由北向南","XSFXDM":"4","KKMC":"中成大道与泰七路交口"},{"KKBH":"6103261420000","HPHM":"冀B8TU16","JGSK":"2021-04-01 09:11:44.896","CDBH":"2","XSFX":"由东向西","XSFXDM":"1","KKMC":"中成大道与泰七路交口正向"},{"KKBH":"7280310060000","HPHM":"津JEC019","JGSK":"2021-04-01 09:11:44.966","CDBH":"6","XSFX":"由南向北","XSFXDM":"3","KKMC":"动漫中路与文三路交口正向"},{"KKBH":"720891004000","HPHM":"车牌","JGSK":"2021-04-01 09:11:45.025","CDBH":"8","XSFX":"由南向北","XSFXDM":"3","KKMC":"海博道与安平路交口"},{"KKBH":"610251001","HPHM":"津AF07086","JGSK":"2021-04-01 09:11:45.104","CDBH":"4","XSFX":"由西向东","XSFXDM":"2","KKMC":"中天大道与和畅路交口"},{"KKBH":"610286127","HPHM":"津JBF900","JGSK":"2021-04-01 09:11:45.124","CDBH":"4","XSFX":"由西向东","XSFXDM":"2","KKMC":"中津大道与和畅路交口"},{"KKBH":"720881002000","HPHM":"吉A0E78E","JGSK":"2021-04-01 09:11:45.151","CDBH":"12","XSFX":"由北向南","XSFXDM":"4","KKMC":"海旭道与安正路交口"},{"KKBH":"610391007","HPHM":"晋C38829","JGSK":"2021-04-01 09:11:45.157","CDBH":"12","XSFX":"由北向南","XSFXDM":"4","KKMC":"和韵路与和风路交口"},{"KKBH":"610391007","HPHM":"车牌","JGSK":"2021-04-01 09:11:45.404","CDBH":"3","XSFX":"由东向西","XSFXDM":"1","KKMC":"和韵路与和风路交口"},{"KKBH":"728031002000","HPHM":"吉JZM928","JGSK":"2021-04-01 09:11:45.514","CDBH":"5","XSFX":"由南向北","XSFXDM":"3","KKMC":"动漫中路与文一路交口"},{"KKBH":"7208610020000","HPHM":"车牌","JGSK":"2021-04-01 09:11:45.808","CDBH":"12","XSFX":"由北向南","XSFXDM":"4","KKMC":"海晨道与安正路交口正向"},{"KKBH":"610286127","HPHM":"津HB1081","JGSK":"2021-04-01 09:11:45.858","CDBH":"9","XSFX":"由南向北","XSFXDM":"3","KKMC":"中津大道与和畅路交口"},{"KKBH":"6103261420000","HPHM":"蒙DB386D","JGSK":"2021-04-01 09:11:45.929","CDBH":"4","XSFX":"由西向东","XSFXDM":"2","KKMC":"中成大道与泰七路交口正向"},{"KKBH":"610276124","HPHM":"津A8F585","JGSK":"2021-04-01 09:11:45.948","CDBH":"10","XSFX":"由北向南","XSFXDM":"4","KKMC":"中新大道与中生大道交口"},{"KKBH":"7208810020000","HPHM":"蒙BC3508","JGSK":"2021-04-01 09:11:45.952","CDBH":"5","XSFX":"由西向东","XSFXDM":"2","KKMC":"海旭道与安正路交口正向"},{"KKBH":"720891004000","HPHM":"车牌","JGSK":"2021-04-01 09:11:45.983","CDBH":"9","XSFX":"由南向北","XSFXDM":"3","KKMC":"海博道与安平路交口"},{"KKBH":"6102610030000","HPHM":"京FV7786","JGSK":"2021-04-01 09:11:46.082","CDBH":"8","XSFX":"由北向南","XSFXDM":"4","KKMC":"中生大道与静湖南路交口正向"},{"KKBH":"610276125","HPHM":"津GZD101","JGSK":"2021-04-01 09:11:46.098","CDBH":"5","XSFX":"由南向北","XSFXDM":"3","KKMC":"中新大道与和顺路交口"},{"KKBH":"7205610020000","HPHM":"津KF4488","JGSK":"2021-04-01 09:11:46.14","CDBH":"1","XSFX":"由东向西","XSFXDM":"1","KKMC":"动漫北路与文三路交口正向"},{"KKBH":"720881002000","HPHM":"津E11193","JGSK":"2021-04-01 09:11:46.156","CDBH":"9","XSFX":"由南向北","XSFXDM":"3","KKMC":"海旭道与安正路交口"},{"KKBH":"720891003000","HPHM":"车牌","JGSK":"2021-04-01 09:11:46.211","CDBH":"6","XSFX":"由西向东","XSFXDM":"2","KKMC":"海博道与安正路交口"},{"KKBH":"610256116","HPHM":"津CAU826","JGSK":"2021-04-01 09:11:46.252","CDBH":"10","XSFX":"由北向南","XSFXDM":"4","KKMC":"中天大道与和顺路交口"},{"KKBH":"610256112","HPHM":"津C15M81","JGSK":"2021-04-01 09:11:46.264","CDBH":"1","XSFX":"由东向西","XSFXDM":"1","KKMC":"中天大道与中津大道交口"},{"KKBH":"711","HPHM":"津KXN896","JGSK":"2021-04-01 09:11:46.275","CDBH":"7","XSFX":"由北向南","XSFXDM":"4","KKMC":"不礼让行人中新大道与和旭路交口"},{"KKBH":"7208810020000","HPHM":"津K68701","JGSK":"2021-04-01 09:11:46.297","CDBH":"6","XSFX":"由西向东","XSFXDM":"2","KKMC":"海旭道与安正路交口正向"},{"KKBH":"7208910030000","HPHM":"津AD86996","JGSK":"2021-04-01 09:11:46.323","CDBH":"11","XSFX":"由北向南","XSFXDM":"4","KKMC":"海博道与安正路交口正向"},{"KKBH":"720571004000","HPHM":"津JP9108","JGSK":"2021-04-01 09:11:46.392","CDBH":"4","XSFX":"由西向东","XSFXDM":"2","KKMC":"动漫东路与动漫中路交口"},{"KKBH":"7208810040000","HPHM":"津ADE5909","JGSK":"2021-04-01 09:11:46.447","CDBH":"4","XSFX":"由西向东","XSFXDM":"2","KKMC":"海旭道与永盛路交口正向"},{"KKBH":"610256115","HPHM":"冀B736Z7","JGSK":"2021-04-01 09:11:46.455","CDBH":"10","XSFX":"由北向南","XSFXDM":"4","KKMC":"中天大道与中生大道交口"},{"KKBH":"720901002000","HPHM":"津A5M586","JGSK":"2021-04-01 09:11:46.531","CDBH":"8","XSFX":"由南向北","XSFXDM":"3","KKMC":"玉林道与安正路交口"},{"KKBH":"7205710010000","HPHM":"津GLN109","JGSK":"2021-04-01 09:11:46.58","CDBH":"6","XSFX":"由北向南","XSFXDM":"4","KKMC":"动漫东路与文一路交口正向"},{"KKBH":"610401005","HPHM":"津C7P106","JGSK":"2021-04-01 09:11:46.584","CDBH":"6","XSFX":"由西向东","XSFXDM":"2","KKMC":"和畅路与和顺路交口"},{"KKBH":"7205410020000","HPHM":"津A5038警","JGSK":"2021-04-01 09:11:46.653","CDBH":"2","XSFX":"由东向西","XSFXDM":"1","KKMC":"动漫环路西与动漫中路交口正向"},{"KKBH":"7208910040000","HPHM":"车牌","JGSK":"2021-04-01 09:11:46.759","CDBH":"5","XSFX":"由西向东","XSFXDM":"2","KKMC":"海博道与安平路交口正向"},{"KKBH":"720891004000","HPHM":"津A9H575","JGSK":"2021-04-01 09:11:46.859","CDBH":"5","XSFX":"由西向东","XSFXDM":"2","KKMC":"海博道与安平路交口"},{"KKBH":"7208610020000","HPHM":"京L78363","JGSK":"2021-04-01 09:11:46.886","CDBH":"11","XSFX":"由北向南","XSFXDM":"4","KKMC":"海晨道与安正路交口正向"},{"KKBH":"6102661220000","HPHM":"鲁NF12R6","JGSK":"2021-04-01 09:11:46.965","CDBH":"2","XSFX":"由西向东","XSFXDM":"2","KKMC":"生态城中生大道故道河一桥西向东上桥处正向"},{"KKBH":"610256111","HPHM":"津C85698","JGSK":"2021-04-01 09:11:47.034","CDBH":"7","XSFX":"由北向南","XSFXDM":"4","KKMC":"中天大道与和惠路交口"},{"KKBH":"610286127","HPHM":"车牌","JGSK":"2021-04-01 09:11:47.068","CDBH":"8","XSFX":"由南向北","XSFXDM":"3","KKMC":"中津大道与和畅路交口"},{"KKBH":"610286127","HPHM":"津JBF900","JGSK":"2021-04-01 09:11:47.166","CDBH":"5","XSFX":"由西向东","XSFXDM":"2","KKMC":"中津大道与和畅路交口"},{"KKBH":"711","HPHM":"津A1T214","JGSK":"2021-04-01 09:11:47.241","CDBH":"8","XSFX":"由北向南","XSFXDM":"4","KKMC":"不礼让行人中新大道与和旭路交口"},{"KKBH":"610391008","HPHM":"津AE9253","JGSK":"2021-04-01 09:11:47.33","CDBH":"2","XSFX":"由东向西","XSFXDM":"1","KKMC":"和韵路与和旭路交口"},{"KKBH":"610251001","HPHM":"鲁M87B17","JGSK":"2021-04-01 09:11:47.395","CDBH":"4","XSFX":"由西向东","XSFXDM":"2","KKMC":"中天大道与和畅路交口"},{"KKBH":"7208910030000","HPHM":"冀B256R1","JGSK":"2021-04-01 09:11:47.467","CDBH":"9","XSFX":"由南向北","XSFXDM":"3","KKMC":"海博道与安正路交口正向"},{"KKBH":"610256111","HPHM":"吉B787K7","JGSK":"2021-04-01 09:11:47.614","CDBH":"1","XSFX":"由西向东","XSFXDM":"2","KKMC":"中天大道与和惠路交口"},{"KKBH":"720891005000","HPHM":"京NA7V28","JGSK":"2021-04-01 09:11:47.741","CDBH":"3","XSFX":"由东向西","XSFXDM":"1","KKMC":"海博道与安明路交口"},{"KKBH":"610266117","HPHM":"津MJB108","JGSK":"2021-04-01 09:11:47.771","CDBH":"5","XSFX":"由西向东","XSFXDM":"2","KKMC":"中生大道与和韵路交口"},{"KKBH":"720891004000","HPHM":"车牌","JGSK":"2021-04-01 09:11:47.899","CDBH":"4","XSFX":"由西向东","XSFXDM":"2","KKMC":"海博道与安平路交口"},{"KKBH":"610276126","HPHM":"津AY7203","JGSK":"2021-04-01 09:11:48.163","CDBH":"5","XSFX":"由南向北","XSFXDM":"3","KKMC":"中新大道与和意路交口"},{"KKBH":"610276124","HPHM":"津A19K78","JGSK":"2021-04-01 09:11:48.177","CDBH":"10","XSFX":"由北向南","XSFXDM":"4","KKMC":"中新大道与中生大道交口"},{"KKBH":"610256115","HPHM":"津RPS315","JGSK":"2021-04-01 09:11:48.213","CDBH":"5","XSFX":"由西向东","XSFXDM":"2","KKMC":"中天大道与中生大道交口"},{"KKBH":"610256113","HPHM":"津KVG209","JGSK":"2021-04-01 09:11:48.216","CDBH":"7","XSFX":"由北向南","XSFXDM":"4","KKMC":"中天大道与和风路交口"},{"KKBH":"610271008","HPHM":"津AP2651","JGSK":"2021-04-01 09:11:48.263","CDBH":"2","XSFX":"由南向北","XSFXDM":"3","KKMC":"中新大道与航母主题公园支路交口"},{"KKBH":"7208710020000","HPHM":"鲁NG60D1","JGSK":"2021-04-01 09:11:48.301","CDBH":"9","XSFX":"由北向南","XSFXDM":"4","KKMC":"安正路与芳菲路交口正向"},{"KKBH":"7208810020000","HPHM":"晋L5125C","JGSK":"2021-04-01 09:11:48.326","CDBH":"6","XSFX":"由西向东","XSFXDM":"2","KKMC":"海旭道与安正路交口正向"},{"KKBH":"610256113","HPHM":"冀BJ0953","JGSK":"2021-04-01 09:11:48.345","CDBH":"2","XSFX":"由西向东","XSFXDM":"2","KKMC":"中天大道与和风路交口"},{"KKBH":"610391007","HPHM":"津C920C0","JGSK":"2021-04-01 09:11:48.357","CDBH":"11","XSFX":"由北向南","XSFXDM":"4","KKMC":"和韵路与和风路交口"},{"KKBH":"6103261420000","HPHM":"津C2V511","JGSK":"2021-04-01 09:11:48.381","CDBH":"4","XSFX":"由西向东","XSFXDM":"2","KKMC":"中成大道与泰七路交口正向"},{"KKBH":"610391007","HPHM":"车牌","JGSK":"2021-04-01 09:11:48.408","CDBH":"11","XSFX":"由北向南","XSFXDM":"4","KKMC":"和韵路与和风路交口"},{"KKBH":"610266117","HPHM":"车牌","JGSK":"2021-04-01 09:11:48.472","CDBH":"9","XSFX":"由南向北","XSFXDM":"3","KKMC":"中生大道与和韵路交口"},{"KKBH":"610401004","HPHM":"津C017N8","JGSK":"2021-04-01 09:11:48.498","CDBH":"9","XSFX":"由南向北","XSFXDM":"3","KKMC":"和畅路与和风路交口"},{"KKBH":"610256115","HPHM":"津HH1671","JGSK":"2021-04-01 09:11:48.573","CDBH":"2","XSFX":"由东向西","XSFXDM":"1","KKMC":"中天大道与中生大道交口"},{"KKBH":"610271009","HPHM":"冀B5SW03","JGSK":"2021-04-01 09:11:48.679","CDBH":"11","XSFX":"由北向南","XSFXDM":"4","KKMC":"中新大道与泰七路交口"},{"KKBH":"610256114","HPHM":"津AU5995","JGSK":"2021-04-01 09:11:48.776","CDBH":"6","XSFX":"由南向北","XSFXDM":"3","KKMC":"中天大道与和旭路交口"},{"KKBH":"7208910040000","HPHM":"津H31698","JGSK":"2021-04-01 09:11:48.828","CDBH":"6","XSFX":"由西向东","XSFXDM":"2","KKMC":"海博道与安平路交口正向"},{"KKBH":"7209010020000","HPHM":"鄂M89H00","JGSK":"2021-04-01 09:11:48.943","CDBH":"1","XSFX":"由东向西","XSFXDM":"1","KKMC":"玉林道与安正路交口正向"},{"KKBH":"7208810020000","HPHM":"津E02467","JGSK":"2021-04-01 09:11:49.094","CDBH":"5","XSFX":"由西向东","XSFXDM":"2","KKMC":"海旭道与安正路交口正向"},{"KKBH":"720891004000","HPHM":"车牌","JGSK":"2021-04-01 09:11:49.181","CDBH":"8","XSFX":"由南向北","XSFXDM":"3","KKMC":"海博道与安平路交口"},{"KKBH":"7208810070000","HPHM":"津C1K771","JGSK":"2021-04-01 09:11:49.211","CDBH":"3","XSFX":"由西向东","XSFXDM":"2","KKMC":"海旭道与弘通路交口正向"},{"KKBH":"610256114","HPHM":"津AVG950","JGSK":"2021-04-01 09:11:49.22","CDBH":"1","XSFX":"由西向东","XSFXDM":"2","KKMC":"中天大道与和旭路交口"},{"KKBH":"610271008","HPHM":"津AP2651","JGSK":"2021-04-01 09:11:49.26","CDBH":"2","XSFX":"由南向北","XSFXDM":"3","KKMC":"中新大道与航母主题公园支路交口"},{"KKBH":"720891004000","HPHM":"津C785J7","JGSK":"2021-04-01 09:11:49.261","CDBH":"5","XSFX":"由西向东","XSFXDM":"2","KKMC":"海博道与安平路交口"},{"KKBH":"720881004000","HPHM":"津ADE5909","JGSK":"2021-04-01 09:11:49.303","CDBH":"9","XSFX":"由西向东","XSFXDM":"2","KKMC":"海旭道与永盛路交口"},{"KKBH":"7208810040000","HPHM":"冀JZL889","JGSK":"2021-04-01 09:11:49.346","CDBH":"5","XSFX":"由西向东","XSFXDM":"2","KKMC":"海旭道与永盛路交口正向"},{"KKBH":"720881002000","HPHM":"鲁N175LG","JGSK":"2021-04-01 09:11:49.349","CDBH":"10","XSFX":"由南向北","XSFXDM":"3","KKMC":"海旭道与安正路交口"},{"KKBH":"610266118","HPHM":"津DHH927","JGSK":"2021-04-01 09:11:49.485","CDBH":"12","XSFX":"由北向南","XSFXDM":"4","KKMC":"中生大道与和畅路交口"},{"KKBH":"610391008","HPHM":"津E31705","JGSK":"2021-04-01 09:11:49.489","CDBH":"4","XSFX":"由西向东","XSFXDM":"2","KKMC":"和韵路与和旭路交口"},{"KKBH":"610286127","HPHM":"车牌","JGSK":"2021-04-01 09:11:49.546","CDBH":"8","XSFX":"由南向北","XSFXDM":"3","KKMC":"中津大道与和畅路交口"},{"KKBH":"610256115","HPHM":"冀DQ101B","JGSK":"2021-04-01 09:11:49.569","CDBH":"10","XSFX":"由北向南","XSFXDM":"4","KKMC":"中天大道与中生大道交口"},{"KKBH":"610256113","HPHM":"车牌","JGSK":"2021-04-01 09:11:49.609","CDBH":"2","XSFX":"由西向东","XSFXDM":"2","KKMC":"中天大道与和风路交口"},{"KKBH":"720891003000","HPHM":"津AD86996","JGSK":"2021-04-01 09:11:49.651","CDBH":"2","XSFX":"由东向西","XSFXDM":"1","KKMC":"海博道与安正路交口"},{"KKBH":"610326142000","HPHM":"冀B8TU16","JGSK":"2021-04-01 09:11:49.697","CDBH":"3","XSFX":"由东向西","XSFXDM":"1","KKMC":"中成大道与泰七路交口"},{"KKBH":"7208710020000","HPHM":"冀DM431K","JGSK":"2021-04-01 09:11:49.701","CDBH":"5","XSFX":"由南向北","XSFXDM":"3","KKMC":"安正路与芳菲路交口正向"},{"KKBH":"7208910050000","HPHM":"津RBG610","JGSK":"2021-04-01 09:11:49.721","CDBH":"2","XSFX":"由东向西","XSFXDM":"1","KKMC":"海博道与安明路交口正向"},{"KKBH":"7205710040000","HPHM":"豫ES6113","JGSK":"2021-04-01 09:11:49.764","CDBH":"3","XSFX":"由西向东","XSFXDM":"2","KKMC":"动漫东路与动漫中路交口正向"},{"KKBH":"720891004000","HPHM":"车牌","JGSK":"2021-04-01 09:11:49.821","CDBH":"9","XSFX":"由南向北","XSFXDM":"3","KKMC":"海博道与安平路交口"},{"KKBH":"720861002000","HPHM":"京NEK885","JGSK":"2021-04-01 09:11:49.896","CDBH":"7","XSFX":"由南向北","XSFXDM":"3","KKMC":"海晨道与安正路交口"},{"KKBH":"720881002000","HPHM":"津A7E669","JGSK":"2021-04-01 09:11:49.899","CDBH":"8","XSFX":"由西向东","XSFXDM":"2","KKMC":"海旭道与安正路交口"},{"KKBH":"610276124","HPHM":"津C680P3","JGSK":"2021-04-01 09:11:49.936","CDBH":"11","XSFX":"由北向南","XSFXDM":"4","KKMC":"中新大道与中生大道交口"},{"KKBH":"610256115","HPHM":"冀B736Z7","JGSK":"2021-04-01 09:11:49.957","CDBH":"10","XSFX":"由北向南","XSFXDM":"4","KKMC":"中天大道与中生大道交口"},{"KKBH":"7208910050000","HPHM":"冀B8D0V0","JGSK":"2021-04-01 09:11:50.112","CDBH":"3","XSFX":"由东向西","XSFXDM":"1","KKMC":"海博道与安明路交口正向"},{"KKBH":"610256115","HPHM":"冀JWZ413","JGSK":"2021-04-01 09:11:50.151","CDBH":"5","XSFX":"由西向东","XSFXDM":"2","KKMC":"中天大道与中生大道交口"},{"KKBH":"7400110020000","HPHM":"津MAA673","JGSK":"2021-04-01 09:11:50.251","CDBH":"6","XSFX":"由北向南","XSFXDM":"4","KKMC":"静湖南路与华一路交口正向"},{"KKBH":"610276124","HPHM":"津A8F585","JGSK":"2021-04-01 09:11:50.294","CDBH":"10","XSFX":"由北向南","XSFXDM":"4","KKMC":"中新大道与中生大道交口"},{"KKBH":"7208810060000","HPHM":"车牌","JGSK":"2021-04-01 09:11:50.315","CDBH":"5","XSFX":"由南向北","XSFXDM":"3","KKMC":"海旭道与庄盛路交口正向"},{"KKBH":"610391007","HPHM":"津MS1182","JGSK":"2021-04-01 09:11:50.365","CDBH":"3","XSFX":"由东向西","XSFXDM":"1","KKMC":"和韵路与和风路交口"},{"KKBH":"610261003000","HPHM":"津J42200","JGSK":"2021-04-01 09:11:50.473","CDBH":"10","XSFX":"由东向西","XSFXDM":"1","KKMC":"中生大道与静湖南路交口"},{"KKBH":"610256112","HPHM":"京AEE152","JGSK":"2021-04-01 09:11:50.578","CDBH":"1","XSFX":"由东向西","XSFXDM":"1","KKMC":"中天大道与中津大道交口"},{"KKBH":"610391007","HPHM":"陕A3G9F5","JGSK":"2021-04-01 09:11:50.685","CDBH":"2","XSFX":"由东向西","XSFXDM":"1","KKMC":"和韵路与和风路交口"},{"KKBH":"7209010020000","HPHM":"津LU8702","JGSK":"2021-04-01 09:11:50.767","CDBH":"8","XSFX":"由南向北","XSFXDM":"3","KKMC":"玉林道与安正路交口正向"},{"KKBH":"720891004000","HPHM":"津H31698","JGSK":"2021-04-01 09:11:50.778","CDBH":"5","XSFX":"由西向东","XSFXDM":"2","KKMC":"海博道与安平路交口"},{"KKBH":"610271009","HPHM":"冀B5SW03","JGSK":"2021-04-01 09:11:50.788","CDBH":"11","XSFX":"由北向南","XSFXDM":"4","KKMC":"中新大道与泰七路交口"},{"KKBH":"7208810020000","HPHM":"津A3U267","JGSK":"2021-04-01 09:11:50.814","CDBH":"6","XSFX":"由西向东","XSFXDM":"2","KKMC":"海旭道与安正路交口正向"},{"KKBH":"610251001","HPHM":"沪CYC083","JGSK":"2021-04-01 09:11:50.873","CDBH":"2","XSFX":"由东向西","XSFXDM":"1","KKMC":"中天大道与和畅路交口"},{"KKBH":"610286127","HPHM":"车牌","JGSK":"2021-04-01 09:11:51.054","CDBH":"7","XSFX":"由南向北","XSFXDM":"3","KKMC":"中津大道与和畅路交口"},{"KKBH":"7205410040000","HPHM":"津G38861","JGSK":"2021-04-01 09:11:51.128","CDBH":"4","XSFX":"由西向东","XSFXDM":"2","KKMC":"动漫环路东与动漫中路交口正向"},{"KKBH":"610256113","HPHM":"辽CWC758","JGSK":"2021-04-01 09:11:51.348","CDBH":"8","XSFX":"由北向南","XSFXDM":"4","KKMC":"中天大道与和风路交口"},{"KKBH":"720881002000","HPHM":"蒙BC3508","JGSK":"2021-04-01 09:11:51.377","CDBH":"6","XSFX":"由西向东","XSFXDM":"2","KKMC":"海旭道与安正路交口"},{"KKBH":"7208810020000","HPHM":"津AY7709","JGSK":"2021-04-01 09:11:51.378","CDBH":"12","XSFX":"由北向南","XSFXDM":"4","KKMC":"海旭道与安正路交口正向"},{"KKBH":"7208910060000","HPHM":"车牌","JGSK":"2021-04-01 09:11:51.389","CDBH":"3","XSFX":"由东向西","XSFXDM":"1","KKMC":"海博道与永盛路交口正向"},{"KKBH":"610256113","HPHM":"冀BJ0953","JGSK":"2021-04-01 09:11:51.423","CDBH":"2","XSFX":"由西向东","XSFXDM":"2","KKMC":"中天大道与和风路交口"},{"KKBH":"720891003000","HPHM":"津A8N098","JGSK":"2021-04-01 09:11:51.436","CDBH":"8","XSFX":"由南向北","XSFXDM":"3","KKMC":"海博道与安正路交口"},{"KKBH":"610266122000","HPHM":"鲁NF12R6","JGSK":"2021-04-01 09:11:51.459","CDBH":"2","XSFX":"由西向东","XSFXDM":"2","KKMC":"生态城中生大道故道河一桥西向东上桥处"},{"KKBH":"610326142000","HPHM":"蒙DB386D","JGSK":"2021-04-01 09:11:51.479","CDBH":"4","XSFX":"由西向东","XSFXDM":"2","KKMC":"中成大道与泰七路交口"},{"KKBH":"610271008","HPHM":"车牌","JGSK":"2021-04-01 09:11:51.57","CDBH":"1","XSFX":"由南向北","XSFXDM":"3","KKMC":"中新大道与航母主题公园支路交口"},{"KKBH":"610286127","HPHM":"车牌","JGSK":"2021-04-01 09:11:51.627","CDBH":"7","XSFX":"由南向北","XSFXDM":"3","KKMC":"中津大道与和畅路交口"},{"KKBH":"610256114","HPHM":"津FRV007","JGSK":"2021-04-01 09:11:51.694","CDBH":"1","XSFX":"由西向东","XSFXDM":"2","KKMC":"中天大道与和旭路交口"},{"KKBH":"610251001","HPHM":"鲁M87B17","JGSK":"2021-04-01 09:11:51.743","CDBH":"4","XSFX":"由西向东","XSFXDM":"2","KKMC":"中天大道与和畅路交口"},{"KKBH":"720541002000","HPHM":"津A5038警","JGSK":"2021-04-01 09:11:51.763","CDBH":"2","XSFX":"由东向西","XSFXDM":"1","KKMC":"动漫环路西与动漫中路交口"},{"KKBH":"728031006000","HPHM":"津JEC019","JGSK":"2021-04-01 09:11:51.776","CDBH":"6","XSFX":"由南向北","XSFXDM":"3","KKMC":"动漫中路与文三路交口"},{"KKBH":"610401004","HPHM":"津A38S29","JGSK":"2021-04-01 09:11:51.784","CDBH":"2","XSFX":"由东向西","XSFXDM":"1","KKMC":"和畅路与和风路交口"},{"KKBH":"720861003000","HPHM":"津JMQ718","JGSK":"2021-04-01 09:11:51.792","CDBH":"4","XSFX":"由西向东","XSFXDM":"2","KKMC":"海晨道与安明路交口"},{"KKBH":"610391007","HPHM":"津AU6635","JGSK":"2021-04-01 09:11:51.81","CDBH":"5","XSFX":"由西向东","XSFXDM":"2","KKMC":"和韵路与和风路交口"},{"KKBH":"7205710040000","HPHM":"辽K18H02","JGSK":"2021-04-01 09:11:51.884","CDBH":"3","XSFX":"由西向东","XSFXDM":"2","KKMC":"动漫东路与动漫中路交口正向"},{"KKBH":"720881004000","HPHM":"冀JZL889","JGSK":"2021-04-01 09:11:51.94","CDBH":"10","XSFX":"由西向东","XSFXDM":"2","KKMC":"海旭道与永盛路交口"},{"KKBH":"7208810020000","HPHM":"鲁NE939G","JGSK":"2021-04-01 09:11:52.014","CDBH":"3","XSFX":"由东向西","XSFXDM":"1","KKMC":"海旭道与安正路交口正向"},{"KKBH":"610276124","HPHM":"津A19K78","JGSK":"2021-04-01 09:11:52.054","CDBH":"10","XSFX":"由北向南","XSFXDM":"4","KKMC":"中新大道与中生大道交口"},{"KKBH":"720891004000","HPHM":"车牌","JGSK":"2021-04-01 09:11:52.059","CDBH":"9","XSFX":"由南向北","XSFXDM":"3","KKMC":"海博道与安平路交口"},{"KKBH":"7208910030000","HPHM":"冀B7G2D5","JGSK":"2021-04-01 09:11:52.133","CDBH":"4","XSFX":"由西向东","XSFXDM":"2","KKMC":"海博道与安正路交口正向"},{"KKBH":"610256116","HPHM":"鲁B01Z5C","JGSK":"2021-04-01 09:11:52.133","CDBH":"10","XSFX":"由北向南","XSFXDM":"4","KKMC":"中天大道与和顺路交口"},{"KKBH":"610256112","HPHM":"津AD67363","JGSK":"2021-04-01 09:11:52.277","CDBH":"10","XSFX":"由北向南","XSFXDM":"4","KKMC":"中天大道与中津大道交口"},{"KKBH":"711","HPHM":"津AU8533","JGSK":"2021-04-01 09:11:52.301","CDBH":"5","XSFX":"由南向北","XSFXDM":"3","KKMC":"不礼让行人中新大道与和旭路交口"},{"KKBH":"610391008","HPHM":"冀CW6873","JGSK":"2021-04-01 09:11:52.393","CDBH":"1","XSFX":"由东向西","XSFXDM":"1","KKMC":"和韵路与和旭路交口"},{"KKBH":"610271008","HPHM":"车牌","JGSK":"2021-04-01 09:11:52.438","CDBH":"2","XSFX":"由南向北","XSFXDM":"3","KKMC":"中新大道与航母主题公园支路交口"},{"KKBH":"7280310030000","HPHM":"晋A616PY","JGSK":"2021-04-01 09:11:52.453","CDBH":"3","XSFX":"由南向北","XSFXDM":"3","KKMC":"动漫中路与文二路交口正向"},{"KKBH":"720561002000","HPHM":"津KF4488","JGSK":"2021-04-01 09:11:52.548","CDBH":"1","XSFX":"由东向西","XSFXDM":"1","KKMC":"动漫北路与文三路交口"},{"KKBH":"720871002000","HPHM":"冀DM431K","JGSK":"2021-04-01 09:11:52.585","CDBH":"5","XSFX":"由南向北","XSFXDM":"3","KKMC":"安正路与芳菲路交口"},{"KKBH":"610256115","HPHM":"津F01758","JGSK":"2021-04-01 09:11:52.586","CDBH":"8","XSFX":"由南向北","XSFXDM":"3","KKMC":"中天大道与中生大道交口"},{"KKBH":"610256115","HPHM":"津A7S062","JGSK":"2021-04-01 09:11:52.654","CDBH":"3","XSFX":"由东向西","XSFXDM":"1","KKMC":"中天大道与中生大道交口"},{"KKBH":"720891003000","HPHM":"京ANH273","JGSK":"2021-04-01 09:11:52.794","CDBH":"8","XSFX":"由南向北","XSFXDM":"3","KKMC":"海博道与安正路交口"},{"KKBH":"610251001","HPHM":"津AR9758","JGSK":"2021-04-01 09:11:52.841","CDBH":"4","XSFX":"由西向东","XSFXDM":"2","KKMC":"中天大道与和畅路交口"},{"KKBH":"740011002000","HPHM":"津CA3816","JGSK":"2021-04-01 09:11:53.037","CDBH":"11","XSFX":"由东向西","XSFXDM":"1","KKMC":"静湖南路与华一路交口"},{"KKBH":"610256112","HPHM":"津ADN3329","JGSK":"2021-04-01 09:11:53.084","CDBH":"9","XSFX":"由南向北","XSFXDM":"3","KKMC":"中天大道与中津大道交口"},{"KKBH":"610391008","HPHM":"津A09819D","JGSK":"2021-04-01 09:11:53.14","CDBH":"4","XSFX":"由西向东","XSFXDM":"2","KKMC":"和韵路与和旭路交口"},{"KKBH":"610271008","HPHM":"车牌","JGSK":"2021-04-01 09:11:53.148","CDBH":"1","XSFX":"由南向北","XSFXDM":"3","KKMC":"中新大道与航母主题公园支路交口"},{"KKBH":"720881002000","HPHM":"津K68701","JGSK":"2021-04-01 09:11:53.182","CDBH":"7","XSFX":"由西向东","XSFXDM":"2","KKMC":"海旭道与安正路交口"},{"KKBH":"610276124","HPHM":"津C680P3","JGSK":"2021-04-01 09:11:53.255","CDBH":"11","XSFX":"由北向南","XSFXDM":"4","KKMC":"中新大道与中生大道交口"},{"KKBH":"7280310020000","HPHM":"津NKR787","JGSK":"2021-04-01 09:11:53.271","CDBH":"5","XSFX":"由南向北","XSFXDM":"3","KKMC":"动漫中路与文一路交口正向"},{"KKBH":"610261003000","HPHM":"京FV7786","JGSK":"2021-04-01 09:11:53.29","CDBH":"17","XSFX":"由北向南","XSFXDM":"4","KKMC":"中生大道与静湖南路交口"},{"KKBH":"720881005000","HPHM":"津JDX896","JGSK":"2021-04-01 09:11:53.309","CDBH":"4","XSFX":"由西向东","XSFXDM":"2","KKMC":"海旭道与明盛路交口"},{"KKBH":"7208810020000","HPHM":"辽BQ91W5","JGSK":"2021-04-01 09:11:53.371","CDBH":"7","XSFX":"由西向东","XSFXDM":"2","KKMC":"海旭道与安正路交口正向"},{"KKBH":"7208610020000","HPHM":"辽A62F0U","JGSK":"2021-04-01 09:11:53.464","CDBH":"11","XSFX":"由北向南","XSFXDM":"4","KKMC":"海晨道与安正路交口正向"},{"KKBH":"720891004000","HPHM":"车牌","JGSK":"2021-04-01 09:11:53.499","CDBH":"9","XSFX":"由南向北","XSFXDM":"3","KKMC":"海博道与安平路交口"},{"KKBH":"610256111","HPHM":"津MAW525","JGSK":"2021-04-01 09:11:53.633","CDBH":"7","XSFX":"由北向南","XSFXDM":"4","KKMC":"中天大道与和惠路交口"},{"KKBH":"610256111","HPHM":"车牌","JGSK":"2021-04-01 09:11:53.747","CDBH":"7","XSFX":"由北向南","XSFXDM":"4","KKMC":"中天大道与和惠路交口"},{"KKBH":"7208610020000","HPHM":"津C921B7","JGSK":"2021-04-01 09:11:53.763","CDBH":"5","XSFX":"由西向东","XSFXDM":"2","KKMC":"海晨道与安正路交口正向"},{"KKBH":"720871002000","HPHM":"鲁NG60D1","JGSK":"2021-04-01 09:11:53.776","CDBH":"9","XSFX":"由北向南","XSFXDM":"4","KKMC":"安正路与芳菲路交口"},{"KKBH":"610271008","HPHM":"黑BPQ040","JGSK":"2021-04-01 09:11:53.901","CDBH":"1","XSFX":"由南向北","XSFXDM":"3","KKMC":"中新大道与航母主题公园支路交口"},{"KKBH":"7205410020000","HPHM":"津E30431","JGSK":"2021-04-01 09:11:53.91","CDBH":"2","XSFX":"由东向西","XSFXDM":"1","KKMC":"动漫环路西与动漫中路交口正向"},{"KKBH":"720881007000","HPHM":"津C1K771","JGSK":"2021-04-01 09:11:53.995","CDBH":"3","XSFX":"由西向东","XSFXDM":"2","KKMC":"海旭道与弘通路交口"},{"KKBH":"720891003000","HPHM":"津G15842","JGSK":"2021-04-01 09:11:53.995","CDBH":"8","XSFX":"由南向北","XSFXDM":"3","KKMC":"海博道与安正路交口"},{"KKBH":"610326142000","HPHM":"津C2V511","JGSK":"2021-04-01 09:11:54.04","CDBH":"4","XSFX":"由西向东","XSFXDM":"2","KKMC":"中成大道与泰七路交口"},{"KKBH":"7208910030000","HPHM":"车牌","JGSK":"2021-04-01 09:11:54.06","CDBH":"12","XSFX":"由北向南","XSFXDM":"4","KKMC":"海博道与安正路交口正向"},{"KKBH":"7208910060000","HPHM":"津A8K510","JGSK":"2021-04-01 09:11:54.127","CDBH":"1","XSFX":"由东向西","XSFXDM":"1","KKMC":"海博道与永盛路交口正向"},{"KKBH":"610256115","HPHM":"津H56518","JGSK":"2021-04-01 09:11:54.176","CDBH":"2","XSFX":"由东向西","XSFXDM":"1","KKMC":"中天大道与中生大道交口"},{"KKBH":"720901002000","HPHM":"津LU8702","JGSK":"2021-04-01 09:11:54.21","CDBH":"8","XSFX":"由南向北","XSFXDM":"3","KKMC":"玉林道与安正路交口"},{"KKBH":"7208710020000","HPHM":"津A7E669","JGSK":"2021-04-01 09:11:54.35","CDBH":"9","XSFX":"由北向南","XSFXDM":"4","KKMC":"安正路与芳菲路交口正向"},{"KKBH":"728031003000","HPHM":"晋A616PY","JGSK":"2021-04-01 09:11:54.357","CDBH":"3","XSFX":"由南向北","XSFXDM":"3","KKMC":"动漫中路与文二路交口"},{"KKBH":"6102610030000","HPHM":"津MFD551","JGSK":"2021-04-01 09:11:54.411","CDBH":"7","XSFX":"由北向南","XSFXDM":"4","KKMC":"中生大道与静湖南路交口正向"},{"KKBH":"610256115","HPHM":"鲁A8C31T","JGSK":"2021-04-01 09:11:54.417","CDBH":"3","XSFX":"由东向西","XSFXDM":"1","KKMC":"中天大道与中生大道交口"},{"KKBH":"720861003000","HPHM":"冀B8S50F","JGSK":"2021-04-01 09:11:54.429","CDBH":"4","XSFX":"由西向东","XSFXDM":"2","KKMC":"海晨道与安明路交口"},{"KKBH":"610256115","HPHM":"津C15J66","JGSK":"2021-04-01 09:11:54.437","CDBH":"12","XSFX":"由北向南","XSFXDM":"4","KKMC":"中天大道与中生大道交口"},{"KKBH":"610256114","HPHM":"津AWG851","JGSK":"2021-04-01 09:11:54.441","CDBH":"8","XSFX":"由北向南","XSFXDM":"4","KKMC":"中天大道与和旭路交口"},{"KKBH":"720891004000","HPHM":"津MUS879","JGSK":"2021-04-01 09:11:54.532","CDBH":"4","XSFX":"由西向东","XSFXDM":"2","KKMC":"海博道与安平路交口"},{"KKBH":"7208910030000","HPHM":"津A5H385","JGSK":"2021-04-01 09:11:54.651","CDBH":"6","XSFX":"由西向东","XSFXDM":"2","KKMC":"海博道与安正路交口正向"},{"KKBH":"7208110020000","HPHM":"津AD18299","JGSK":"2021-04-01 09:11:54.713","CDBH":"1","XSFX":"由东向西","XSFXDM":"1","KKMC":"动漫南路与文一路交口正向"},{"KKBH":"7208910080000","HPHM":"津A0W038","JGSK":"2021-04-01 09:11:54.723","CDBH":"7","XSFX":"由西向东","XSFXDM":"2","KKMC":"海博道与荣盛路交口正向"},{"KKBH":"7208810020000","HPHM":"冀DM431K","JGSK":"2021-04-01 09:11:54.736","CDBH":"9","XSFX":"由南向北","XSFXDM":"3","KKMC":"海旭道与安正路交口正向"},{"KKBH":"7208710020000","HPHM":"津E31119","JGSK":"2021-04-01 09:11:54.788","CDBH":"6","XSFX":"由南向北","XSFXDM":"3","KKMC":"安正路与芳菲路交口正向"},{"KKBH":"610256116","HPHM":"津RKM808","JGSK":"2021-04-01 09:11:54.858","CDBH":"11","XSFX":"由北向南","XSFXDM":"4","KKMC":"中天大道与和顺路交口"},{"KKBH":"720891005000","HPHM":"津RBG610","JGSK":"2021-04-01 09:11:54.959","CDBH":"2","XSFX":"由东向西","XSFXDM":"1","KKMC":"海博道与安明路交口"},{"KKBH":"720571004000","HPHM":"豫ES6113","JGSK":"2021-04-01 09:11:55.024","CDBH":"3","XSFX":"由西向东","XSFXDM":"2","KKMC":"动漫东路与动漫中路交口"},{"KKBH":"7208910030000","HPHM":"津RBD009","JGSK":"2021-04-01 09:11:55.091","CDBH":"6","XSFX":"由西向东","XSFXDM":"2","KKMC":"海博道与安正路交口正向"},{"KKBH":"610286127","HPHM":"津MQ5096","JGSK":"2021-04-01 09:11:55.205","CDBH":"8","XSFX":"由南向北","XSFXDM":"3","KKMC":"中津大道与和畅路交口"},{"KKBH":"7205410030000","HPHM":"车牌","JGSK":"2021-04-01 09:11:55.277","CDBH":"8","XSFX":"由南向北","XSFXDM":"3","KKMC":"动漫环路西与动漫西路交口正向"},{"KKBH":"7208810020000","HPHM":"辽C8936R","JGSK":"2021-04-01 09:11:55.286","CDBH":"5","XSFX":"由西向东","XSFXDM":"2","KKMC":"海旭道与安正路交口正向"},{"KKBH":"610391008","HPHM":"津GFQ521","JGSK":"2021-04-01 09:11:55.337","CDBH":"5","XSFX":"由西向东","XSFXDM":"2","KKMC":"和韵路与和旭路交口"},{"KKBH":"610286127","HPHM":"车牌","JGSK":"2021-04-01 09:11:55.453","CDBH":"9","XSFX":"由南向北","XSFXDM":"3","KKMC":"中津大道与和畅路交口"},{"KKBH":"7208810020000","HPHM":"晋AU653V","JGSK":"2021-04-01 09:11:55.493","CDBH":"12","XSFX":"由北向南","XSFXDM":"4","KKMC":"海旭道与安正路交口正向"},{"KKBH":"610391007","HPHM":"津C1S008","JGSK":"2021-04-01 09:11:55.559","CDBH":"3","XSFX":"由东向西","XSFXDM":"1","KKMC":"和韵路与和风路交口"},{"KKBH":"610256113","HPHM":"车牌","JGSK":"2021-04-01 09:11:55.657","CDBH":"2","XSFX":"由西向东","XSFXDM":"2","KKMC":"中天大道与和风路交口"},{"KKBH":"610256116","HPHM":"津RGH873","JGSK":"2021-04-01 09:11:55.692","CDBH":"7","XSFX":"由南向北","XSFXDM":"3","KKMC":"中天大道与和顺路交口"},{"KKBH":"720571001000","HPHM":"津GLN109","JGSK":"2021-04-01 09:11:55.739","CDBH":"6","XSFX":"由北向南","XSFXDM":"4","KKMC":"动漫东路与文一路交口"},{"KKBH":"610256114","HPHM":"车牌","JGSK":"2021-04-01 09:11:55.746","CDBH":"8","XSFX":"由北向南","XSFXDM":"4","KKMC":"中天大道与和旭路交口"},{"KKBH":"720891006000","HPHM":"车牌","JGSK":"2021-04-01 09:11:55.752","CDBH":"3","XSFX":"由东向西","XSFXDM":"1","KKMC":"海博道与永盛路交口"},{"KKBH":"610256114","HPHM":"津CGS589","JGSK":"2021-04-01 09:11:55.786","CDBH":"6","XSFX":"由南向北","XSFXDM":"3","KKMC":"中天大道与和旭路交口"},{"KKBH":"610276126","HPHM":"津H10417","JGSK":"2021-04-01 09:11:55.811","CDBH":"2","XSFX":"由东向西","XSFXDM":"1","KKMC":"中新大道与和意路交口"},{"KKBH":"7208210030000","HPHM":"津NLD155","JGSK":"2021-04-01 09:11:55.863","CDBH":"4","XSFX":"由南向北","XSFXDM":"3","KKMC":"动漫西路与动漫南路交口正向"},{"KKBH":"610391007","HPHM":"车牌","JGSK":"2021-04-01 09:11:55.951","CDBH":"12","XSFX":"由北向南","XSFXDM":"4","KKMC":"和韵路与和风路交口"},{"KKBH":"610256115","HPHM":"冀JWZ413","JGSK":"2021-04-01 09:11:56.091","CDBH":"6","XSFX":"由西向东","XSFXDM":"2","KKMC":"中天大道与中生大道交口"},{"KKBH":"720891004000","HPHM":"车牌","JGSK":"2021-04-01 09:11:56.137","CDBH":"8","XSFX":"由南向北","XSFXDM":"3","KKMC":"海博道与安平路交口"},{"KKBH":"610256114","HPHM":"津DGH117","JGSK":"2021-04-01 09:11:56.186","CDBH":"7","XSFX":"由北向南","XSFXDM":"4","KKMC":"中天大道与和旭路交口"},{"KKBH":"7208810040000","HPHM":"冀B2187K","JGSK":"2021-04-01 09:11:56.312","CDBH":"5","XSFX":"由西向东","XSFXDM":"2","KKMC":"海旭道与永盛路交口正向"},{"KKBH":"7208910040000","HPHM":"津RVM722","JGSK":"2021-04-01 09:11:56.443","CDBH":"6","XSFX":"由西向东","XSFXDM":"2","KKMC":"海博道与安平路交口正向"},{"KKBH":"610251001","HPHM":"沪CYC083","JGSK":"2021-04-01 09:11:56.602","CDBH":"2","XSFX":"由东向西","XSFXDM":"1","KKMC":"中天大道与和畅路交口"},{"KKBH":"7208810020000","HPHM":"津A9U583","JGSK":"2021-04-01 09:11:56.61","CDBH":"7","XSFX":"由西向东","XSFXDM":"2","KKMC":"海旭道与安正路交口正向"},{"KKBH":"610276126","HPHM":"津AD51464","JGSK":"2021-04-01 09:11:56.643","CDBH":"5","XSFX":"由南向北","XSFXDM":"3","KKMC":"中新大道与和意路交口"},{"KKBH":"610391008","HPHM":"津DLV927","JGSK":"2021-04-01 09:11:56.653","CDBH":"5","XSFX":"由西向东","XSFXDM":"2","KKMC":"和韵路与和旭路交口"},{"KKBH":"610256115","HPHM":"津AF29135","JGSK":"2021-04-01 09:11:56.656","CDBH":"2","XSFX":"由东向西","XSFXDM":"1","KKMC":"中天大道与中生大道交口"},{"KKBH":"610276125","HPHM":"津RPV586","JGSK":"2021-04-01 09:11:56.86","CDBH":"5","XSFX":"由南向北","XSFXDM":"3","KKMC":"中新大道与和顺路交口"},{"KKBH":"610256115","HPHM":"津RPS315","JGSK":"2021-04-01 09:11:57.05","CDBH":"5","XSFX":"由西向东","XSFXDM":"2","KKMC":"中天大道与中生大道交口"},{"KKBH":"728031002000","HPHM":"津NKR787","JGSK":"2021-04-01 09:11:57.104","CDBH":"5","XSFX":"由南向北","XSFXDM":"3","KKMC":"动漫中路与文一路交口"},{"KKBH":"610256115","HPHM":"车牌","JGSK":"2021-04-01 09:11:57.13","CDBH":"5","XSFX":"由西向东","XSFXDM":"2","KKMC":"中天大道与中生大道交口"},{"KKBH":"7208810050000","HPHM":"津E07214","JGSK":"2021-04-01 09:11:57.154","CDBH":"4","XSFX":"由西向东","XSFXDM":"2","KKMC":"海旭道与明盛路交口正向"},{"KKBH":"720891005000","HPHM":"冀B8D0V0","JGSK":"2021-04-01 09:11:57.172","CDBH":"3","XSFX":"由东向西","XSFXDM":"1","KKMC":"海博道与安明路交口"},{"KKBH":"7208910040000","HPHM":"车牌","JGSK":"2021-04-01 09:11:57.204","CDBH":"6","XSFX":"由西向东","XSFXDM":"2","KKMC":"海博道与安平路交口正向"},{"KKBH":"610286127","HPHM":"车牌","JGSK":"2021-04-01 09:11:57.214","CDBH":"8","XSFX":"由南向北","XSFXDM":"3","KKMC":"中津大道与和畅路交口"},{"KKBH":"7208810020000","HPHM":"津JXD966","JGSK":"2021-04-01 09:11:57.226","CDBH":"5","XSFX":"由西向东","XSFXDM":"2","KKMC":"海旭道与安正路交口正向"},{"KKBH":"7205610020000","HPHM":"津JWV825","JGSK":"2021-04-01 09:11:57.26","CDBH":"3","XSFX":"由西向东","XSFXDM":"2","KKMC":"动漫北路与文三路交口正向"},{"KKBH":"720881002000","HPHM":"车牌","JGSK":"2021-04-01 09:11:57.302","CDBH":"12","XSFX":"由北向南","XSFXDM":"4","KKMC":"海旭道与安正路交口"},{"KKBH":"720871002000","HPHM":"津E31119","JGSK":"2021-04-01 09:11:57.302","CDBH":"6","XSFX":"由南向北","XSFXDM":"3","KKMC":"安正路与芳菲路交口"},{"KKBH":"720891003000","HPHM":"车牌","JGSK":"2021-04-01 09:11:57.326","CDBH":"6","XSFX":"由西向东","XSFXDM":"2","KKMC":"海博道与安正路交口"},{"KKBH":"7208810020000","HPHM":"冀B0HM85","JGSK":"2021-04-01 09:11:57.469","CDBH":"4","XSFX":"由东向西","XSFXDM":"1","KKMC":"海旭道与安正路交口正向"},{"KKBH":"610271009","HPHM":"津FAV865","JGSK":"2021-04-01 09:11:57.472","CDBH":"11","XSFX":"由北向南","XSFXDM":"4","KKMC":"中新大道与泰七路交口"},{"KKBH":"7208910030000","HPHM":"津NGA366","JGSK":"2021-04-01 09:11:57.671","CDBH":"4","XSFX":"由西向东","XSFXDM":"2","KKMC":"海博道与安正路交口正向"},{"KKBH":"7208610020000","HPHM":"津H56778","JGSK":"2021-04-01 09:11:57.674","CDBH":"8","XSFX":"由南向北","XSFXDM":"3","KKMC":"海晨道与安正路交口正向"},{"KKBH":"610256112","HPHM":"津AD67363","JGSK":"2021-04-01 09:11:57.718","CDBH":"10","XSFX":"由北向南","XSFXDM":"4","KKMC":"中天大道与中津大道交口"},{"KKBH":"610256111","HPHM":"津MAW525","JGSK":"2021-04-01 09:11:57.746","CDBH":"7","XSFX":"由北向南","XSFXDM":"4","KKMC":"中天大道与和惠路交口"},{"KKBH":"610251002","HPHM":"津C157G0","JGSK":"2021-04-01 09:11:57.762","CDBH":"10","XSFX":"由北向南","XSFXDM":"4","KKMC":"中天大道与和睦路交口"},{"KKBH":"610256115","HPHM":"津F01758","JGSK":"2021-04-01 09:11:57.811","CDBH":"9","XSFX":"由南向北","XSFXDM":"3","KKMC":"中天大道与中生大道交口"},{"KKBH":"720811002000","HPHM":"津AD18299","JGSK":"2021-04-01 09:11:57.856","CDBH":"2","XSFX":"由东向西","XSFXDM":"1","KKMC":"动漫南路与文一路交口"},{"KKBH":"720891003000","HPHM":"津ADP1569","JGSK":"2021-04-01 09:11:57.915","CDBH":"8","XSFX":"由南向北","XSFXDM":"3","KKMC":"海博道与安正路交口"},{"KKBH":"610256115","HPHM":"津C979Z6","JGSK":"2021-04-01 09:11:57.936","CDBH":"3","XSFX":"由东向西","XSFXDM":"1","KKMC":"中天大道与中生大道交口"},{"KKBH":"610266117","HPHM":"车牌","JGSK":"2021-04-01 09:11:57.963","CDBH":"6","XSFX":"由西向东","XSFXDM":"2","KKMC":"中生大道与和韵路交口"},{"KKBH":"610276126","HPHM":"津E24506","JGSK":"2021-04-01 09:11:57.97","CDBH":"1","XSFX":"由东向西","XSFXDM":"1","KKMC":"中新大道与和意路交口"},{"KKBH":"610256115","HPHM":"冀EJA156","JGSK":"2021-04-01 09:11:58.02","CDBH":"10","XSFX":"由北向南","XSFXDM":"4","KKMC":"中天大道与中生大道交口"},{"KKBH":"720861002000","HPHM":"京L78363","JGSK":"2021-04-01 09:11:58.099","CDBH":"11","XSFX":"由北向南","XSFXDM":"4","KKMC":"海晨道与安正路交口"},{"KKBH":"610266117","HPHM":"津C21A92","JGSK":"2021-04-01 09:11:58.203","CDBH":"5","XSFX":"由西向东","XSFXDM":"2","KKMC":"中生大道与和韵路交口"},{"KKBH":"720881002000","HPHM":"鲁NE939G","JGSK":"2021-04-01 09:11:58.205","CDBH":"3","XSFX":"由东向西","XSFXDM":"1","KKMC":"海旭道与安正路交口"},{"KKBH":"610256115","HPHM":"鲁A130NP","JGSK":"2021-04-01 09:11:58.241","CDBH":"3","XSFX":"由东向西","XSFXDM":"1","KKMC":"中天大道与中生大道交口"},{"KKBH":"720891004000","HPHM":"津RVM798","JGSK":"2021-04-01 09:11:58.293","CDBH":"5","XSFX":"由西向东","XSFXDM":"2","KKMC":"海博道与安平路交口"},{"KKBH":"610391008","HPHM":"津RCZ706","JGSK":"2021-04-01 09:11:58.316","CDBH":"4","XSFX":"由西向东","XSFXDM":"2","KKMC":"和韵路与和旭路交口"},{"KKBH":"610276124","HPHM":"黑CC1513","JGSK":"2021-04-01 09:11:58.372","CDBH":"11","XSFX":"由北向南","XSFXDM":"4","KKMC":"中新大道与中生大道交口"},{"KKBH":"740011002000","HPHM":"津MAA673","JGSK":"2021-04-01 09:11:58.52","CDBH":"14","XSFX":"由北向南","XSFXDM":"4","KKMC":"静湖南路与华一路交口"},{"KKBH":"610256112","HPHM":"津ADJ9863","JGSK":"2021-04-01 09:11:58.572","CDBH":"2","XSFX":"由东向西","XSFXDM":"1","KKMC":"中天大道与中津大道交口"},{"KKBH":"610256113","HPHM":"津RAX486","JGSK":"2021-04-01 09:11:58.631","CDBH":"1","XSFX":"由西向东","XSFXDM":"2","KKMC":"中天大道与和风路交口"},{"KKBH":"610391008","HPHM":"津E31705","JGSK":"2021-04-01 09:11:58.772","CDBH":"5","XSFX":"由西向东","XSFXDM":"2","KKMC":"和韵路与和旭路交口"},{"KKBH":"7208610020000","HPHM":"津AHH203","JGSK":"2021-04-01 09:11:58.931","CDBH":"10","XSFX":"由北向南","XSFXDM":"4","KKMC":"海晨道与安正路交口正向"},{"KKBH":"720891004000","HPHM":"津MG2512","JGSK":"2021-04-01 09:11:59.009","CDBH":"5","XSFX":"由西向东","XSFXDM":"2","KKMC":"海博道与安平路交口"},{"KKBH":"610256112","HPHM":"鲁A7V8D2","JGSK":"2021-04-01 09:11:59.037","CDBH":"5","XSFX":"由西向东","XSFXDM":"2","KKMC":"中天大道与中津大道交口"},{"KKBH":"7205410040000","HPHM":"津MCC155","JGSK":"2021-04-01 09:11:59.077","CDBH":"3","XSFX":"由西向东","XSFXDM":"2","KKMC":"动漫环路东与动漫中路交口正向"},{"KKBH":"720891006000","HPHM":"津A8K510","JGSK":"2021-04-01 09:11:59.147","CDBH":"1","XSFX":"由东向西","XSFXDM":"1","KKMC":"海博道与永盛路交口"},{"KKBH":"610286127","HPHM":"津MQ5096","JGSK":"2021-04-01 09:11:59.207","CDBH":"9","XSFX":"由南向北","XSFXDM":"3","KKMC":"中津大道与和畅路交口"},{"KKBH":"720871002000","HPHM":"津A7E669","JGSK":"2021-04-01 09:11:59.21","CDBH":"8","XSFX":"由北向南","XSFXDM":"4","KKMC":"安正路与芳菲路交口"},{"KKBH":"610256115","HPHM":"津H07223","JGSK":"2021-04-01 09:11:59.296","CDBH":"2","XSFX":"由东向西","XSFXDM":"1","KKMC":"中天大道与中生大道交口"},{"KKBH":"7208810020000","HPHM":"津A2Q072","JGSK":"2021-04-01 09:11:59.309","CDBH":"6","XSFX":"由西向东","XSFXDM":"2","KKMC":"海旭道与安正路交口正向"},{"KKBH":"720881002000","HPHM":"辽BQ91W5","JGSK":"2021-04-01 09:11:59.331","CDBH":"8","XSFX":"由西向东","XSFXDM":"2","KKMC":"海旭道与安正路交口"},{"KKBH":"720821003000","HPHM":"津NLD155","JGSK":"2021-04-01 09:11:59.36","CDBH":"4","XSFX":"由南向北","XSFXDM":"3","KKMC":"动漫西路与动漫南路交口"},{"KKBH":"7208910030000","HPHM":"冀BQ613S","JGSK":"2021-04-01 09:11:59.369","CDBH":"4","XSFX":"由西向东","XSFXDM":"2","KKMC":"海博道与安正路交口正向"},{"KKBH":"720901002000","HPHM":"鄂M89H00","JGSK":"2021-04-01 09:11:59.399","CDBH":"2","XSFX":"由东向西","XSFXDM":"1","KKMC":"玉林道与安正路交口"},{"KKBH":"610276125","HPHM":"津RPV586","JGSK":"2021-04-01 09:11:59.4","CDBH":"5","XSFX":"由南向北","XSFXDM":"3","KKMC":"中新大道与和顺路交口"},{"KKBH":"7208810020000","HPHM":"津E31119","JGSK":"2021-04-01 09:11:59.425","CDBH":"9","XSFX":"由南向北","XSFXDM":"3","KKMC":"海旭道与安正路交口正向"},{"KKBH":"610271008","HPHM":"辽A13JB5","JGSK":"2021-04-01 09:11:59.541","CDBH":"5","XSFX":"由北向南","XSFXDM":"4","KKMC":"中新大道与航母主题公园支路交口"},{"KKBH":"610266117","HPHM":"津C3C696","JGSK":"2021-04-01 09:11:59.548","CDBH":"2","XSFX":"由东向西","XSFXDM":"1","KKMC":"中生大道与和韵路交口"},{"KKBH":"720891003000","HPHM":"车牌","JGSK":"2021-04-01 09:11:59.55","CDBH":"2","XSFX":"由东向西","XSFXDM":"1","KKMC":"海博道与安正路交口"},{"KKBH":"720891003000","HPHM":"津ADE5087","JGSK":"2021-04-01 09:11:59.593","CDBH":"9","XSFX":"由南向北","XSFXDM":"3","KKMC":"海博道与安正路交口"},{"KKBH":"720571004000","HPHM":"辽K18H02","JGSK":"2021-04-01 09:11:59.741","CDBH":"3","XSFX":"由西向东","XSFXDM":"2","KKMC":"动漫东路与动漫中路交口"},{"KKBH":"610276124","HPHM":"晋EHN738","JGSK":"2021-04-01 09:11:59.744","CDBH":"11","XSFX":"由北向南","XSFXDM":"4","KKMC":"中新大道与中生大道交口"},{"KKBH":"7208810020000","HPHM":"津A9V355","JGSK":"2021-04-01 09:11:59.754","CDBH":"5","XSFX":"由西向东","XSFXDM":"2","KKMC":"海旭道与安正路交口正向"},{"KKBH":"610266117","HPHM":"津H83558","JGSK":"2021-04-01 09:11:59.76","CDBH":"10","XSFX":"由北向南","XSFXDM":"4","KKMC":"中生大道与和韵路交口"},{"KKBH":"720881002000","HPHM":"冀DM431K","JGSK":"2021-04-01 09:11:59.822","CDBH":"9","XSFX":"由南向北","XSFXDM":"3","KKMC":"海旭道与安正路交口"},{"KKBH":"610271009","HPHM":"津FAV865","JGSK":"2021-04-01 09:11:59.822","CDBH":"11","XSFX":"由北向南","XSFXDM":"4","KKMC":"中新大道与泰七路交口"},{"KKBH":"720541004000","HPHM":"津G38861","JGSK":"2021-04-01 09:11:59.87","CDBH":"4","XSFX":"由西向东","XSFXDM":"2","KKMC":"动漫环路东与动漫中路交口"},{"KKBH":"610256114","HPHM":"津U0H117","JGSK":"2021-04-01 09:11:59.906","CDBH":"7","XSFX":"由北向南","XSFXDM":"4","KKMC":"中天大道与和旭路交口"},{"KKBH":"610256116","HPHM":"津KZM115","JGSK":"2021-04-01 09:11:59.916","CDBH":"11","XSFX":"由北向南","XSFXDM":"4","KKMC":"中天大道与和顺路交口"},{"KKBH":"7208910030000","HPHM":"津MHC685","JGSK":"2021-04-01 09:11:59.923","CDBH":"12","XSFX":"由北向南","XSFXDM":"4","KKMC":"海博道与安正路交口正向"},{"KKBH":"6102610030000","HPHM":"鲁M500X5","JGSK":"2021-04-01 09:12:00.026","CDBH":"8","XSFX":"由北向南","XSFXDM":"4","KKMC":"中生大道与静湖南路交口正向"},{"KKBH":"610256115","HPHM":"冀B609D0","JGSK":"2021-04-01 09:12:00.087","CDBH":"1","XSFX":"由东向西","XSFXDM":"1","KKMC":"中天大道与中生大道交口"},{"KKBH":"711","HPHM":"冀B8MB20","JGSK":"2021-04-01 09:12:00.11","CDBH":"8","XSFX":"由北向南","XSFXDM":"4","KKMC":"不礼让行人中新大道与和旭路交口"},{"KKBH":"610276126","HPHM":"津H10417","JGSK":"2021-04-01 09:12:00.195","CDBH":"2","XSFX":"由东向西","XSFXDM":"1","KKMC":"中新大道与和意路交口"},{"KKBH":"720881004000","HPHM":"冀B368E挂","JGSK":"2021-04-01 09:12:00.207","CDBH":"10","XSFX":"由西向东","XSFXDM":"2","KKMC":"海旭道与永盛路交口"},{"KKBH":"720861002000","HPHM":"辽A62F0U","JGSK":"2021-04-01 09:12:00.261","CDBH":"11","XSFX":"由北向南","XSFXDM":"4","KKMC":"海晨道与安正路交口"},{"KKBH":"610266117","HPHM":"津HCH859","JGSK":"2021-04-01 09:12:00.261","CDBH":"3","XSFX":"由东向西","XSFXDM":"1","KKMC":"中生大道与和韵路交口"},{"KKBH":"720881005000","HPHM":"津E07214","JGSK":"2021-04-01 09:12:00.315","CDBH":"4","XSFX":"由西向东","XSFXDM":"2","KKMC":"海旭道与明盛路交口"},{"KKBH":"610251002","HPHM":"津AXB832","JGSK":"2021-04-01 09:12:00.356","CDBH":"2","XSFX":"由东向西","XSFXDM":"1","KKMC":"中天大道与和睦路交口"},{"KKBH":"610256112","HPHM":"蒙A933UD","JGSK":"2021-04-01 09:12:00.442","CDBH":"1","XSFX":"由东向西","XSFXDM":"1","KKMC":"中天大道与中津大道交口"},{"KKBH":"610276126","HPHM":"辽C862J5","JGSK":"2021-04-01 09:12:00.553","CDBH":"4","XSFX":"由南向北","XSFXDM":"3","KKMC":"中新大道与和意路交口"},{"KKBH":"711","HPHM":"蒙DRH771","JGSK":"2021-04-01 09:12:00.61","CDBH":"2","XSFX":"由东向西","XSFXDM":"1","KKMC":"不礼让行人中新大道与和旭路交口"},{"KKBH":"610391008","HPHM":"津DLV927","JGSK":"2021-04-01 09:12:00.692","CDBH":"6","XSFX":"由西向东","XSFXDM":"2","KKMC":"和韵路与和旭路交口"},{"KKBH":"720891004000","HPHM":"车牌","JGSK":"2021-04-01 09:12:00.695","CDBH":"9","XSFX":"由南向北","XSFXDM":"3","KKMC":"海博道与安平路交口"},{"KKBH":"711","HPHM":"冀HNB268","JGSK":"2021-04-01 09:12:00.696","CDBH":"2","XSFX":"由东向西","XSFXDM":"1","KKMC":"不礼让行人中新大道与和旭路交口"},{"KKBH":"610276124","HPHM":"冀B4679S","JGSK":"2021-04-01 09:12:00.796","CDBH":"11","XSFX":"由北向南","XSFXDM":"4","KKMC":"中新大道与中生大道交口"},{"KKBH":"720891008000","HPHM":"津A0W038","JGSK":"2021-04-01 09:12:00.911","CDBH":"7","XSFX":"由西向东","XSFXDM":"2","KKMC":"海博道与荣盛路交口"},{"KKBH":"7280310030000","HPHM":"吉JZM928","JGSK":"2021-04-01 09:12:00.919","CDBH":"3","XSFX":"由南向北","XSFXDM":"3","KKMC":"动漫中路与文二路交口正向"},{"KKBH":"610266117","HPHM":"津C21A92","JGSK":"2021-04-01 09:12:00.965","CDBH":"5","XSFX":"由西向东","XSFXDM":"2","KKMC":"中生大道与和韵路交口"},{"KKBH":"610256115","HPHM":"津HH1671","JGSK":"2021-04-01 09:12:00.976","CDBH":"2","XSFX":"由东向西","XSFXDM":"1","KKMC":"中天大道与中生大道交口"},{"KKBH":"7208910030000","HPHM":"津ADD7638","JGSK":"2021-04-01 09:12:01.149","CDBH":"4","XSFX":"由西向东","XSFXDM":"2","KKMC":"海博道与安正路交口正向"},{"KKBH":"720891003000","HPHM":"车牌","JGSK":"2021-04-01 09:12:01.23","CDBH":"1","XSFX":"由东向西","XSFXDM":"1","KKMC":"海博道与安正路交口"},{"KKBH":"610266117","HPHM":"冀AU86E2","JGSK":"2021-04-01 09:12:01.244","CDBH":"1","XSFX":"由东向西","XSFXDM":"1","KKMC":"中生大道与和韵路交口"},{"KKBH":"610256115","HPHM":"津AY7712","JGSK":"2021-04-01 09:12:01.296","CDBH":"3","XSFX":"由东向西","XSFXDM":"1","KKMC":"中天大道与中生大道交口"},{"KKBH":"720881002000","HPHM":"津AY7709","JGSK":"2021-04-01 09:12:01.301","CDBH":"12","XSFX":"由北向南","XSFXDM":"4","KKMC":"海旭道与安正路交口"},{"KKBH":"720861002000","HPHM":"津C921B7","JGSK":"2021-04-01 09:12:01.404","CDBH":"5","XSFX":"由西向东","XSFXDM":"2","KKMC":"海晨道与安正路交口"},{"KKBH":"7208610030000","HPHM":"车牌","JGSK":"2021-04-01 09:12:01.415","CDBH":"8","XSFX":"由南向北","XSFXDM":"3","KKMC":"海晨道与安明路交口正向"},{"KKBH":"711","HPHM":"冀B1G7M0","JGSK":"2021-04-01 09:12:01.415","CDBH":"5","XSFX":"由南向北","XSFXDM":"3","KKMC":"不礼让行人中新大道与和旭路交口"},{"KKBH":"720881002000","HPHM":"冀B0HM85","JGSK":"2021-04-01 09:12:01.485","CDBH":"4","XSFX":"由东向西","XSFXDM":"1","KKMC":"海旭道与安正路交口"},{"KKBH":"610256112","HPHM":"津KFK718","JGSK":"2021-04-01 09:12:01.522","CDBH":"4","XSFX":"由西向东","XSFXDM":"2","KKMC":"中天大道与中津大道交口"},{"KKBH":"610256115","HPHM":"津RC1360","JGSK":"2021-04-01 09:12:01.601","CDBH":"8","XSFX":"由南向北","XSFXDM":"3","KKMC":"中天大道与中生大道交口"},{"KKBH":"610266117","HPHM":"京NG0R68","JGSK":"2021-04-01 09:12:01.605","CDBH":"2","XSFX":"由东向西","XSFXDM":"1","KKMC":"中生大道与和韵路交口"},{"KKBH":"7205410020000","HPHM":"津RKZ667","JGSK":"2021-04-01 09:12:01.606","CDBH":"1","XSFX":"由东向西","XSFXDM":"1","KKMC":"动漫环路西与动漫中路交口正向"},{"KKBH":"7208710020000","HPHM":"津B0Q168","JGSK":"2021-04-01 09:12:01.693","CDBH":"5","XSFX":"由南向北","XSFXDM":"3","KKMC":"安正路与芳菲路交口正向"},{"KKBH":"610276124","HPHM":"黑CC1513","JGSK":"2021-04-01 09:12:01.729","CDBH":"11","XSFX":"由北向南","XSFXDM":"4","KKMC":"中新大道与中生大道交口"},{"KKBH":"720861002000","HPHM":"津H56778","JGSK":"2021-04-01 09:12:01.809","CDBH":"8","XSFX":"由南向北","XSFXDM":"3","KKMC":"海晨道与安正路交口"},{"KKBH":"720891003000","HPHM":"冀B256R1","JGSK":"2021-04-01 09:12:01.831","CDBH":"8","XSFX":"由南向北","XSFXDM":"3","KKMC":"海博道与安正路交口"},{"KKBH":"610261003000","HPHM":"津MFD551","JGSK":"2021-04-01 09:12:01.843","CDBH":"16","XSFX":"由北向南","XSFXDM":"4","KKMC":"中生大道与静湖南路交口"},{"KKBH":"7208910060000","HPHM":"津RRJ219","JGSK":"2021-04-01 09:12:01.856","CDBH":"7","XSFX":"由西向东","XSFXDM":"2","KKMC":"海博道与永盛路交口正向"},{"KKBH":"610256113","HPHM":"辽CWC758","JGSK":"2021-04-01 09:12:01.892","CDBH":"8","XSFX":"由北向南","XSFXDM":"4","KKMC":"中天大道与和风路交口"},{"KKBH":"720891004000","HPHM":"车牌","JGSK":"2021-04-01 09:12:01.894","CDBH":"9","XSFX":"由南向北","XSFXDM":"3","KKMC":"海博道与安平路交口"},{"KKBH":"610401005","HPHM":"津AY0886","JGSK":"2021-04-01 09:12:01.895","CDBH":"10","XSFX":"由北向南","XSFXDM":"4","KKMC":"和畅路与和顺路交口"},{"KKBH":"610276126","HPHM":"津E24506","JGSK":"2021-04-01 09:12:01.955","CDBH":"1","XSFX":"由东向西","XSFXDM":"1","KKMC":"中新大道与和意路交口"},{"KKBH":"7208810040000","HPHM":"津RXW669","JGSK":"2021-04-01 09:12:01.958","CDBH":"5","XSFX":"由西向东","XSFXDM":"2","KKMC":"海旭道与永盛路交口正向"},{"KKBH":"610266117","HPHM":"京N7P717","JGSK":"2021-04-01 09:12:01.973","CDBH":"7","XSFX":"由南向北","XSFXDM":"3","KKMC":"中生大道与和韵路交口"},{"KKBH":"610391008","HPHM":"津A09819D","JGSK":"2021-04-01 09:12:01.973","CDBH":"5","XSFX":"由西向东","XSFXDM":"2","KKMC":"和韵路与和旭路交口"},{"KKBH":"7208910030000","HPHM":"津JQT469","JGSK":"2021-04-01 09:12:01.988","CDBH":"6","XSFX":"由西向东","XSFXDM":"2","KKMC":"海博道与安正路交口正向"},{"KKBH":"610256116","HPHM":"津E11908","JGSK":"2021-04-01 09:12:02.031","CDBH":"5","XSFX":"由西向东","XSFXDM":"2","KKMC":"中天大道与和顺路交口"},{"KKBH":"7209010020000","HPHM":"京MU9089","JGSK":"2021-04-01 09:12:02.084","CDBH":"1","XSFX":"由东向西","XSFXDM":"1","KKMC":"玉林道与安正路交口正向"},{"KKBH":"711","HPHM":"津DBH018","JGSK":"2021-04-01 09:12:02.189","CDBH":"7","XSFX":"由北向南","XSFXDM":"4","KKMC":"不礼让行人中新大道与和旭路交口"},{"KKBH":"6102610040000","HPHM":"津MAZ959","JGSK":"2021-04-01 09:12:02.197","CDBH":"1","XSFX":"由东向西","XSFXDM":"1","KKMC":"中生大道与静湖西路（北侧）正向"},{"KKBH":"720861002000","HPHM":"津AHH203","JGSK":"2021-04-01 09:12:02.258","CDBH":"10","XSFX":"由北向南","XSFXDM":"4","KKMC":"海晨道与安正路交口"},{"KKBH":"610391007","HPHM":"津MM3128","JGSK":"2021-04-01 09:12:02.297","CDBH":"7","XSFX":"由南向北","XSFXDM":"3","KKMC":"和韵路与和风路交口"},{"KKBH":"610256112","HPHM":"津C7018F","JGSK":"2021-04-01 09:12:02.432","CDBH":"9","XSFX":"由南向北","XSFXDM":"3","KKMC":"中天大道与中津大道交口"},{"KKBH":"610276124","HPHM":"鲁R6C19T","JGSK":"2021-04-01 09:12:02.447","CDBH":"6","XSFX":"由西向东","XSFXDM":"2","KKMC":"中新大道与中生大道交口"},{"KKBH":"610266117","HPHM":"津C3C696","JGSK":"2021-04-01 09:12:02.483","CDBH":"2","XSFX":"由东向西","XSFXDM":"1","KKMC":"中生大道与和韵路交口"},{"KKBH":"610401005","HPHM":"津AF55517","JGSK":"2021-04-01 09:12:02.523","CDBH":"1","XSFX":"由东向西","XSFXDM":"1","KKMC":"和畅路与和顺路交口"},{"KKBH":"610256112","HPHM":"津KY6910","JGSK":"2021-04-01 09:12:02.545","CDBH":"1","XSFX":"由东向西","XSFXDM":"1","KKMC":"中天大道与中津大道交口"},{"KKBH":"610276126","HPHM":"津NKC517","JGSK":"2021-04-01 09:12:02.547","CDBH":"8","XSFX":"由北向南","XSFXDM":"4","KKMC":"中新大道与和意路交口"},{"KKBH":"610266117","HPHM":"津HCH859","JGSK":"2021-04-01 09:12:02.563","CDBH":"3","XSFX":"由东向西","XSFXDM":"1","KKMC":"中生大道与和韵路交口"},{"KKBH":"610256112","HPHM":"津A6Z650","JGSK":"2021-04-01 09:12:02.632","CDBH":"5","XSFX":"由西向东","XSFXDM":"2","KKMC":"中天大道与中津大道交口"},{"KKBH":"7208810020000","HPHM":"津AMA306","JGSK":"2021-04-01 09:12:02.884","CDBH":"1","XSFX":"由东向西","XSFXDM":"1","KKMC":"海旭道与安正路交口正向"},{"KKBH":"7205410040000","HPHM":"津JEC019","JGSK":"2021-04-01 09:12:02.908","CDBH":"1","XSFX":"由东向西","XSFXDM":"1","KKMC":"动漫环路东与动漫中路交口正向"},{"KKBH":"7205410020000","HPHM":"晋A616PY","JGSK":"2021-04-01 09:12:02.917","CDBH":"3","XSFX":"由西向东","XSFXDM":"2","KKMC":"动漫环路西与动漫中路交口正向"},{"KKBH":"610276124","HPHM":"晋EHN738","JGSK":"2021-04-01 09:12:02.929","CDBH":"11","XSFX":"由北向南","XSFXDM":"4","KKMC":"中新大道与中生大道交口"},{"KKBH":"720881002000","HPHM":"津A9U583","JGSK":"2021-04-01 09:12:02.933","CDBH":"8","XSFX":"由西向东","XSFXDM":"2","KKMC":"海旭道与安正路交口"},{"KKBH":"7400110020000","HPHM":"津KKH295","JGSK":"2021-04-01 09:12:02.981","CDBH":"1","XSFX":"由东向西","XSFXDM":"1","KKMC":"静湖南路与华一路交口正向"},{"KKBH":"610256115","HPHM":"冀B8W0H0","JGSK":"2021-04-01 09:12:02.989","CDBH":"7","XSFX":"由南向北","XSFXDM":"3","KKMC":"中天大道与中生大道交口"},{"KKBH":"7205410040000","HPHM":"车牌","JGSK":"2021-04-01 09:12:03.013","CDBH":"2","XSFX":"由东向西","XSFXDM":"1","KKMC":"动漫环路东与动漫中路交口正向"},{"KKBH":"7208210040000","HPHM":"车牌","JGSK":"2021-04-01 09:12:03.101","CDBH":"6","XSFX":"由北向南","XSFXDM":"4","KKMC":"动漫西路与动漫北路交口正向"},{"KKBH":"610276126","HPHM":"津HH9726","JGSK":"2021-04-01 09:12:03.192","CDBH":"4","XSFX":"由南向北","XSFXDM":"3","KKMC":"中新大道与和意路交口"},{"KKBH":"610256116","HPHM":"津CAU826","JGSK":"2021-04-01 09:12:03.196","CDBH":"11","XSFX":"由北向南","XSFXDM":"4","KKMC":"中天大道与和顺路交口"},{"KKBH":"610256116","HPHM":"车牌","JGSK":"2021-04-01 09:12:03.197","CDBH":"12","XSFX":"由北向南","XSFXDM":"4","KKMC":"中天大道与和顺路交口"},{"KKBH":"610256115","HPHM":"津B609D0","JGSK":"2021-04-01 09:12:03.291","CDBH":"1","XSFX":"由东向西","XSFXDM":"1","KKMC":"中天大道与中生大道交口"},{"KKBH":"610256116","HPHM":"蒙DFD096","JGSK":"2021-04-01 09:12:03.429","CDBH":"7","XSFX":"由南向北","XSFXDM":"3","KKMC":"中天大道与和顺路交口"},{"KKBH":"610251002","HPHM":"车牌","JGSK":"2021-04-01 09:12:03.43","CDBH":"12","XSFX":"由北向南","XSFXDM":"4","KKMC":"中天大道与和睦路交口"},{"KKBH":"720881002000","HPHM":"晋AU653V","JGSK":"2021-04-01 09:12:03.461","CDBH":"12","XSFX":"由北向南","XSFXDM":"4","KKMC":"海旭道与安正路交口"},{"KKBH":"610251002","HPHM":"津C157G0","JGSK":"2021-04-01 09:12:03.516","CDBH":"10","XSFX":"由北向南","XSFXDM":"4","KKMC":"中天大道与和睦路交口"},{"KKBH":"610276125","HPHM":"津AVZ039","JGSK":"2021-04-01 09:12:03.559","CDBH":"5","XSFX":"由南向北","XSFXDM":"3","KKMC":"中新大道与和顺路交口"},{"KKBH":"610271008","HPHM":"津AP2651","JGSK":"2021-04-01 09:12:03.576","CDBH":"2","XSFX":"由南向北","XSFXDM":"3","KKMC":"中新大道与航母主题公园支路交口"},{"KKBH":"720891003000","HPHM":"车牌","JGSK":"2021-04-01 09:12:03.638","CDBH":"6","XSFX":"由西向东","XSFXDM":"2","KKMC":"海博道与安正路交口"},{"KKBH":"720561002000","HPHM":"津JWV825","JGSK":"2021-04-01 09:12:03.664","CDBH":"3","XSFX":"由西向东","XSFXDM":"2","KKMC":"动漫北路与文三路交口"},{"KKBH":"610266117","HPHM":"津K77527","JGSK":"2021-04-01 09:12:03.746","CDBH":"7","XSFX":"由南向北","XSFXDM":"3","KKMC":"中生大道与和韵路交口"},{"KKBH":"610251002","HPHM":"冀J3K4V6","JGSK":"2021-04-01 09:12:03.841","CDBH":"12","XSFX":"由北向南","XSFXDM":"4","KKMC":"中天大道与和睦路交口"},{"KKBH":"7208910030000","HPHM":"津MZ9366","JGSK":"2021-04-01 09:12:03.938","CDBH":"9","XSFX":"由南向北","XSFXDM":"3","KKMC":"海博道与安正路交口正向"},{"KKBH":"7208610030000","HPHM":"津GLQ858","JGSK":"2021-04-01 09:12:04.058","CDBH":"10","XSFX":"由北向南","XSFXDM":"4","KKMC":"海晨道与安明路交口正向"},{"KKBH":"7208610030000","HPHM":"辽A30ZC5","JGSK":"2021-04-01 09:12:04.102","CDBH":"4","XSFX":"由西向东","XSFXDM":"2","KKMC":"海晨道与安明路交口正向"},{"KKBH":"7208710020000","HPHM":"辽BQ91W5","JGSK":"2021-04-01 09:12:04.131","CDBH":"9","XSFX":"由北向南","XSFXDM":"4","KKMC":"安正路与芳菲路交口正向"},{"KKBH":"7208210040000","HPHM":"车牌","JGSK":"2021-04-01 09:12:04.156","CDBH":"6","XSFX":"由北向南","XSFXDM":"4","KKMC":"动漫西路与动漫北路交口正向"},{"KKBH":"610271008","HPHM":"车牌","JGSK":"2021-04-01 09:12:04.165","CDBH":"1","XSFX":"由南向北","XSFXDM":"3","KKMC":"中新大道与航母主题公园支路交口"},{"KKBH":"610276124","HPHM":"冀B4679S","JGSK":"2021-04-01 09:12:04.368","CDBH":"11","XSFX":"由北向南","XSFXDM":"4","KKMC":"中新大道与中生大道交口"},{"KKBH":"610391008","HPHM":"津RCZ706","JGSK":"2021-04-01 09:12:04.372","CDBH":"5","XSFX":"由西向东","XSFXDM":"2","KKMC":"和韵路与和旭路交口"},{"KKBH":"610266117","HPHM":"京NG0R68","JGSK":"2021-04-01 09:12:04.402","CDBH":"3","XSFX":"由东向西","XSFXDM":"1","KKMC":"中生大道与和韵路交口"},{"KKBH":"7208910030000","HPHM":"津A9H575","JGSK":"2021-04-01 09:12:04.406","CDBH":"4","XSFX":"由西向东","XSFXDM":"2","KKMC":"海博道与安正路交口正向"},{"KKBH":"610266117","HPHM":"津C787E7","JGSK":"2021-04-01 09:12:04.428","CDBH":"2","XSFX":"由东向西","XSFXDM":"1","KKMC":"中生大道与和韵路交口"},{"KKBH":"610271010","HPHM":"津DTT675","JGSK":"2021-04-01 09:12:04.509","CDBH":"7","XSFX":"由北向南","XSFXDM":"4","KKMC":"中新大道与华五路交口"},{"KKBH":"610256113","HPHM":"津RAX486","JGSK":"2021-04-01 09:12:04.519","CDBH":"1","XSFX":"由西向东","XSFXDM":"2","KKMC":"中天大道与和风路交口"},{"KKBH":"711","HPHM":"津KST778","JGSK":"2021-04-01 09:12:04.533","CDBH":"5","XSFX":"由南向北","XSFXDM":"3","KKMC":"不礼让行人中新大道与和旭路交口"},{"KKBH":"7208810050000","HPHM":"津HL3991","JGSK":"2021-04-01 09:12:04.63","CDBH":"4","XSFX":"由西向东","XSFXDM":"2","KKMC":"海旭道与明盛路交口正向"},{"KKBH":"610271008","HPHM":"津C52V62","JGSK":"2021-04-01 09:12:04.647","CDBH":"4","XSFX":"由北向南","XSFXDM":"4","KKMC":"中新大道与航母主题公园支路交口"},{"KKBH":"610256114","HPHM":"津CGS589","JGSK":"2021-04-01 09:12:04.684","CDBH":"6","XSFX":"由南向北","XSFXDM":"3","KKMC":"中天大道与和旭路交口"},{"KKBH":"720881004000","HPHM":"津RXW669","JGSK":"2021-04-01 09:12:04.769","CDBH":"10","XSFX":"由西向东","XSFXDM":"2","KKMC":"海旭道与永盛路交口"},{"KKBH":"610251002","HPHM":"鲁NV59B0","JGSK":"2021-04-01 09:12:04.836","CDBH":"2","XSFX":"由东向西","XSFXDM":"1","KKMC":"中天大道与和睦路交口"},{"KKBH":"7208810020000","HPHM":"津RBM299","JGSK":"2021-04-01 09:12:04.845","CDBH":"4","XSFX":"由东向西","XSFXDM":"1","KKMC":"海旭道与安正路交口正向"},{"KKBH":"610256112","HPHM":"津DHB234","JGSK":"2021-04-01 09:12:04.917","CDBH":"2","XSFX":"由东向西","XSFXDM":"1","KKMC":"中天大道与中津大道交口"},{"KKBH":"610256112","HPHM":"津JKM369","JGSK":"2021-04-01 09:12:04.918","CDBH":"1","XSFX":"由东向西","XSFXDM":"1","KKMC":"中天大道与中津大道交口"},{"KKBH":"610276124","HPHM":"鲁P578XC","JGSK":"2021-04-01 09:12:04.949","CDBH":"10","XSFX":"由北向南","XSFXDM":"4","KKMC":"中新大道与中生大道交口"},{"KKBH":"610266117","HPHM":"津AU86E2","JGSK":"2021-04-01 09:12:04.963","CDBH":"2","XSFX":"由东向西","XSFXDM":"1","KKMC":"中生大道与和韵路交口"},{"KKBH":"720881002000","HPHM":"津E31119","JGSK":"2021-04-01 09:12:05.018","CDBH":"9","XSFX":"由南向北","XSFXDM":"3","KKMC":"海旭道与安正路交口"},{"KKBH":"711","HPHM":"津QJ5056","JGSK":"2021-04-01 09:12:05.066","CDBH":"8","XSFX":"由北向南","XSFXDM":"4","KKMC":"不礼让行人中新大道与和旭路交口"},{"KKBH":"7208810020000","HPHM":"琼BA6276","JGSK":"2021-04-01 09:12:05.074","CDBH":"7","XSFX":"由西向东","XSFXDM":"2","KKMC":"海旭道与安正路交口正向"},{"KKBH":"720871002000","HPHM":"津B0Q168","JGSK":"2021-04-01 09:12:05.136","CDBH":"5","XSFX":"由南向北","XSFXDM":"3","KKMC":"安正路与芳菲路交口"},{"KKBH":"610256113","HPHM":"冀C81782","JGSK":"2021-04-01 09:12:05.185","CDBH":"1","XSFX":"由西向东","XSFXDM":"2","KKMC":"中天大道与和风路交口"},{"KKBH":"610256115","HPHM":"津MKN936","JGSK":"2021-04-01 09:12:05.276","CDBH":"3","XSFX":"由东向西","XSFXDM":"1","KKMC":"中天大道与中生大道交口"},{"KKBH":"610391007","HPHM":"津MWB177","JGSK":"2021-04-01 09:12:05.381","CDBH":"11","XSFX":"由北向南","XSFXDM":"4","KKMC":"和韵路与和风路交口"},{"KKBH":"728031003000","HPHM":"吉JZM928","JGSK":"2021-04-01 09:12:05.388","CDBH":"3","XSFX":"由南向北","XSFXDM":"3","KKMC":"动漫中路与文二路交口"},{"KKBH":"720891003000","HPHM":"车牌","JGSK":"2021-04-01 09:12:05.397","CDBH":"6","XSFX":"由西向东","XSFXDM":"2","KKMC":"海博道与安正路交口"},{"KKBH":"720891003000","HPHM":"津DHC685","JGSK":"2021-04-01 09:12:05.546","CDBH":"2","XSFX":"由东向西","XSFXDM":"1","KKMC":"海博道与安正路交口"},{"KKBH":"7205410040000","HPHM":"车牌","JGSK":"2021-04-01 09:12:05.568","CDBH":"2","XSFX":"由东向西","XSFXDM":"1","KKMC":"动漫环路东与动漫中路交口正向"},{"KKBH":"720891006000","HPHM":"津RRJ219","JGSK":"2021-04-01 09:12:05.64","CDBH":"8","XSFX":"由西向东","XSFXDM":"2","KKMC":"海博道与永盛路交口"},{"KKBH":"6103261400000","HPHM":"津MPA585","JGSK":"2021-04-01 09:12:05.646","CDBH":"6","XSFX":"由西向东","XSFXDM":"2","KKMC":"中成大道与中海大道交口正向"},{"KKBH":"610256116","HPHM":"鲁B01Z5C","JGSK":"2021-04-01 09:12:05.756","CDBH":"11","XSFX":"由北向南","XSFXDM":"4","KKMC":"中天大道与和顺路交口"},{"KKBH":"610266118","HPHM":"津ADJ154","JGSK":"2021-04-01 09:12:05.789","CDBH":"8","XSFX":"由南向北","XSFXDM":"3","KKMC":"中生大道与和畅路交口"},{"KKBH":"610256116","HPHM":"津HNQ329","JGSK":"2021-04-01 09:12:05.801","CDBH":"5","XSFX":"由西向东","XSFXDM":"2","KKMC":"中天大道与和顺路交口"},{"KKBH":"610251002","HPHM":"冀J1W3L5","JGSK":"2021-04-01 09:12:05.814","CDBH":"12","XSFX":"由北向南","XSFXDM":"4","KKMC":"中天大道与和睦路交口"},{"KKBH":"610266117","HPHM":"津ADF8112","JGSK":"2021-04-01 09:12:05.889","CDBH":"6","XSFX":"由西向东","XSFXDM":"2","KKMC":"中生大道与和韵路交口"},{"KKBH":"7208610030000","HPHM":"黑A0W7R9","JGSK":"2021-04-01 09:12:05.901","CDBH":"4","XSFX":"由西向东","XSFXDM":"2","KKMC":"海晨道与安明路交口正向"},{"KKBH":"610266117","HPHM":"津H83558","JGSK":"2021-04-01 09:12:05.945","CDBH":"10","XSFX":"由北向南","XSFXDM":"4","KKMC":"中生大道与和韵路交口"},{"KKBH":"610256116","HPHM":"津RGH873","JGSK":"2021-04-01 09:12:05.97","CDBH":"7","XSFX":"由南向北","XSFXDM":"3","KKMC":"中天大道与和顺路交口"},{"KKBH":"610256112","HPHM":"津NTZ624","JGSK":"2021-04-01 09:12:06.02","CDBH":"1","XSFX":"由东向西","XSFXDM":"1","KKMC":"中天大道与中津大道交口"},{"KKBH":"610271008","HPHM":"冀F73C35","JGSK":"2021-04-01 09:12:06.136","CDBH":"2","XSFX":"由南向北","XSFXDM":"3","KKMC":"中新大道与航母主题公园支路交口"},{"KKBH":"610256112","HPHM":"豫HYC265","JGSK":"2021-04-01 09:12:06.162","CDBH":"5","XSFX":"由西向东","XSFXDM":"2","KKMC":"中天大道与中津大道交口"},{"KKBH":"6102610030000","HPHM":"津H63899","JGSK":"2021-04-01 09:12:06.303","CDBH":"8","XSFX":"由北向南","XSFXDM":"4","KKMC":"中生大道与静湖南路交口正向"},{"KKBH":"610271008","HPHM":"津C52V62","JGSK":"2021-04-01 09:12:06.341","CDBH":"4","XSFX":"由北向南","XSFXDM":"4","KKMC":"中新大道与航母主题公园支路交口"},{"KKBH":"610401005","HPHM":"蒙A665AV","JGSK":"2021-04-01 09:12:06.493","CDBH":"5","XSFX":"由西向东","XSFXDM":"2","KKMC":"和畅路与和顺路交口"},{"KKBH":"7208910030000","HPHM":"津C785J7","JGSK":"2021-04-01 09:12:06.505","CDBH":"4","XSFX":"由西向东","XSFXDM":"2","KKMC":"海博道与安正路交口正向"},{"KKBH":"610256114","HPHM":"冀GK1613","JGSK":"2021-04-01 09:12:06.568","CDBH":"8","XSFX":"由北向南","XSFXDM":"4","KKMC":"中天大道与和旭路交口"},{"KKBH":"711","HPHM":"冀FP095V","JGSK":"2021-04-01 09:12:06.773","CDBH":"2","XSFX":"由东向西","XSFXDM":"1","KKMC":"不礼让行人中新大道与和旭路交口"},{"KKBH":"610256113","HPHM":"冀A056QZ","JGSK":"2021-04-01 09:12:06.881","CDBH":"8","XSFX":"由北向南","XSFXDM":"4","KKMC":"中天大道与和风路交口"},{"KKBH":"610276125","HPHM":"晋BW3795","JGSK":"2021-04-01 09:12:06.918","CDBH":"5","XSFX":"由南向北","XSFXDM":"3","KKMC":"中新大道与和顺路交口"},{"KKBH":"610256116","HPHM":"津RAM808","JGSK":"2021-04-01 09:12:07.037","CDBH":"12","XSFX":"由北向南","XSFXDM":"4","KKMC":"中天大道与和顺路交口"},{"KKBH":"610256116","HPHM":"津E11908","JGSK":"2021-04-01 09:12:07.047","CDBH":"6","XSFX":"由西向东","XSFXDM":"2","KKMC":"中天大道与和顺路交口"},{"KKBH":"610276124","HPHM":"鲁P578XC","JGSK":"2021-04-01 09:12:07.083","CDBH":"10","XSFX":"由北向南","XSFXDM":"4","KKMC":"中新大道与中生大道交口"},{"KKBH":"6102610040000","HPHM":"冀B00EP0","JGSK":"2021-04-01 09:12:07.1","CDBH":"1","XSFX":"由东向西","XSFXDM":"1","KKMC":"中生大道与静湖西路（北侧）正向"},{"KKBH":"610276126","HPHM":"津NKC517","JGSK":"2021-04-01 09:12:07.113","CDBH":"8","XSFX":"由北向南","XSFXDM":"4","KKMC":"中新大道与和意路交口"},{"KKBH":"7208810020000","HPHM":"鲁J6605R","JGSK":"2021-04-01 09:12:07.183","CDBH":"6","XSFX":"由西向东","XSFXDM":"2","KKMC":"海旭道与安正路交口正向"},{"KKBH":"610256115","HPHM":"津C3W989","JGSK":"2021-04-01 09:12:07.185","CDBH":"3","XSFX":"由东向西","XSFXDM":"1","KKMC":"中天大道与中生大道交口"},{"KKBH":"711","HPHM":"津ATF961","JGSK":"2021-04-01 09:12:07.223","CDBH":"7","XSFX":"由北向南","XSFXDM":"4","KKMC":"不礼让行人中新大道与和旭路交口"},{"KKBH":"7209010020000","HPHM":"车牌","JGSK":"2021-04-01 09:12:07.231","CDBH":"2","XSFX":"由东向西","XSFXDM":"1","KKMC":"玉林道与安正路交口正向"},{"KKBH":"720891003000","HPHM":"津A9L235","JGSK":"2021-04-01 09:12:07.266","CDBH":"7","XSFX":"由南向北","XSFXDM":"3","KKMC":"海博道与安正路交口"},{"KKBH":"610401005","HPHM":"津A02838","JGSK":"2021-04-01 09:12:07.293","CDBH":"3","XSFX":"由东向西","XSFXDM":"1","KKMC":"和畅路与和顺路交口"},{"KKBH":"610266118","HPHM":"鲁E180C2","JGSK":"2021-04-01 09:12:07.307","CDBH":"5","XSFX":"由西向东","XSFXDM":"2","KKMC":"中生大道与和畅路交口"},{"KKBH":"610401005","HPHM":"津AF55517","JGSK":"2021-04-01 09:12:07.379","CDBH":"2","XSFX":"由东向西","XSFXDM":"1","KKMC":"和畅路与和顺路交口"},{"KKBH":"720541002000","HPHM":"晋A616PY","JGSK":"2021-04-01 09:12:07.395","CDBH":"3","XSFX":"由西向东","XSFXDM":"2","KKMC":"动漫环路西与动漫中路交口"},{"KKBH":"7208810050000","HPHM":"冀DF798Z","JGSK":"2021-04-01 09:12:07.437","CDBH":"1","XSFX":"由东向西","XSFXDM":"1","KKMC":"海旭道与明盛路交口正向"},{"KKBH":"610266117","HPHM":"津C787E7","JGSK":"2021-04-01 09:12:07.438","CDBH":"3","XSFX":"由东向西","XSFXDM":"1","KKMC":"中生大道与和韵路交口"},{"KKBH":"610286127","HPHM":"津AD83167","JGSK":"2021-04-01 09:12:07.446","CDBH":"5","XSFX":"由西向东","XSFXDM":"2","KKMC":"中津大道与和畅路交口"},{"KKBH":"610256113","HPHM":"津AWG851","JGSK":"2021-04-01 09:12:07.457","CDBH":"9","XSFX":"由北向南","XSFXDM":"4","KKMC":"中天大道与和风路交口"},{"KKBH":"720881005000","HPHM":"津HL3991","JGSK":"2021-04-01 09:12:07.506","CDBH":"4","XSFX":"由西向东","XSFXDM":"2","KKMC":"海旭道与明盛路交口"},{"KKBH":"740011002000","HPHM":"津KKH295","JGSK":"2021-04-01 09:12:07.511","CDBH":"9","XSFX":"由东向西","XSFXDM":"1","KKMC":"静湖南路与华一路交口"},{"KKBH":"720541004000","HPHM":"津JEC019","JGSK":"2021-04-01 09:12:07.539","CDBH":"2","XSFX":"由东向西","XSFXDM":"1","KKMC":"动漫环路东与动漫中路交口"},{"KKBH":"720891003000","HPHM":"车牌","JGSK":"2021-04-01 09:12:07.559","CDBH":"6","XSFX":"由西向东","XSFXDM":"2","KKMC":"海博道与安正路交口"},{"KKBH":"610276126","HPHM":"冀R7B5P7","JGSK":"2021-04-01 09:12:07.573","CDBH":"2","XSFX":"由东向西","XSFXDM":"1","KKMC":"中新大道与和意路交口"},{"KKBH":"7208810020000","HPHM":"津B0Q168","JGSK":"2021-04-01 09:12:07.588","CDBH":"9","XSFX":"由南向北","XSFXDM":"3","KKMC":"海旭道与安正路交口正向"},{"KKBH":"610276124","HPHM":"津DK8182","JGSK":"2021-04-01 09:12:07.619","CDBH":"1","XSFX":"由东向西","XSFXDM":"1","KKMC":"中新大道与中生大道交口"},{"KKBH":"6102610030000","HPHM":"津ADQ1067","JGSK":"2021-04-01 09:12:07.675","CDBH":"7","XSFX":"由北向南","XSFXDM":"4","KKMC":"中生大道与静湖南路交口正向"},{"KKBH":"610271010","HPHM":"津DTT675","JGSK":"2021-04-01 09:12:07.68","CDBH":"7","XSFX":"由北向南","XSFXDM":"4","KKMC":"中新大道与华五路交口"},{"KKBH":"610256112","HPHM":"津E07163","JGSK":"2021-04-01 09:12:07.703","CDBH":"2","XSFX":"由东向西","XSFXDM":"1","KKMC":"中天大道与中津大道交口"},{"KKBH":"610401004","HPHM":"津HL5693","JGSK":"2021-04-01 09:12:07.802","CDBH":"7","XSFX":"由南向北","XSFXDM":"3","KKMC":"和畅路与和风路交口"},{"KKBH":"7208710020000","HPHM":"津AH9399","JGSK":"2021-04-01 09:12:07.99","CDBH":"8","XSFX":"由北向南","XSFXDM":"4","KKMC":"安正路与芳菲路交口正向"},{"KKBH":"610256115","HPHM":"冀B955D2","JGSK":"2021-04-01 09:12:08.069","CDBH":"10","XSFX":"由北向南","XSFXDM":"4","KKMC":"中天大道与中生大道交口"},{"KKBH":"720541002000","HPHM":"津RKZ667","JGSK":"2021-04-01 09:12:08.073","CDBH":"1","XSFX":"由东向西","XSFXDM":"1","KKMC":"动漫环路西与动漫中路交口"},{"KKBH":"610261004000","HPHM":"津MAZ959","JGSK":"2021-04-01 09:12:08.128","CDBH":"1","XSFX":"由东向西","XSFXDM":"1","KKMC":"中生大道与静湖西路（北侧）"},{"KKBH":"7205410030000","HPHM":"津NLD155","JGSK":"2021-04-01 09:12:08.176","CDBH":"2","XSFX":"由西向东","XSFXDM":"2","KKMC":"动漫环路西与动漫西路交口正向"},{"KKBH":"7208510020000","HPHM":"车牌","JGSK":"2021-04-01 09:12:08.204","CDBH":"6","XSFX":"由西向东","XSFXDM":"2","KKMC":"碧水道与安正路交口正向"},{"KKBH":"610401004","HPHM":"津C96W57","JGSK":"2021-04-01 09:12:08.477","CDBH":"2","XSFX":"由东向西","XSFXDM":"1","KKMC":"和畅路与和风路交口"},{"KKBH":"720861003000","HPHM":"津GLQ858","JGSK":"2021-04-01 09:12:08.531","CDBH":"10","XSFX":"由北向南","XSFXDM":"4","KKMC":"海晨道与安明路交口"},{"KKBH":"7208910030000","HPHM":"津H31698","JGSK":"2021-04-01 09:12:08.534","CDBH":"4","XSFX":"由西向东","XSFXDM":"2","KKMC":"海博道与安正路交口正向"},{"KKBH":"720871002000","HPHM":"辽BQ91W5","JGSK":"2021-04-01 09:12:08.565","CDBH":"9","XSFX":"由北向南","XSFXDM":"4","KKMC":"安正路与芳菲路交口"},{"KKBH":"610276125","HPHM":"津AVZ039","JGSK":"2021-04-01 09:12:08.595","CDBH":"5","XSFX":"由南向北","XSFXDM":"3","KKMC":"中新大道与和顺路交口"},{"KKBH":"720541004000","HPHM":"津MCC155","JGSK":"2021-04-01 09:12:08.745","CDBH":"3","XSFX":"由西向东","XSFXDM":"2","KKMC":"动漫环路东与动漫中路交口"},{"KKBH":"610256115","HPHM":"冀B8W0H0","JGSK":"2021-04-01 09:12:08.846","CDBH":"7","XSFX":"由南向北","XSFXDM":"3","KKMC":"中天大道与中生大道交口"},{"KKBH":"720871002000","HPHM":"冀B0RZ12","JGSK":"2021-04-01 09:12:08.992","CDBH":"3","XSFX":"由西向东","XSFXDM":"2","KKMC":"安正路与芳菲路交口"},{"KKBH":"7208710020000","HPHM":"津RVE751","JGSK":"2021-04-01 09:12:08.998","CDBH":"6","XSFX":"由南向北","XSFXDM":"3","KKMC":"安正路与芳菲路交口正向"},{"KKBH":"720911002000","HPHM":"津A5M586","JGSK":"2021-04-01 09:12:09.013","CDBH":"8","XSFX":"由南向北","XSFXDM":"3","KKMC":"美林道与安正路交口"},{"KKBH":"610271008","HPHM":"津CF9938","JGSK":"2021-04-01 09:12:09.014","CDBH":"1","XSFX":"由南向北","XSFXDM":"3","KKMC":"中新大道与航母主题公园支路交口"},{"KKBH":"711","HPHM":"津NMF696","JGSK":"2021-04-01 09:12:09.062","CDBH":"7","XSFX":"由北向南","XSFXDM":"4","KKMC":"不礼让行人中新大道与和旭路交口"},{"KKBH":"610391007","HPHM":"津KG7357","JGSK":"2021-04-01 09:12:09.066","CDBH":"4","XSFX":"由西向东","XSFXDM":"2","KKMC":"和韵路与和风路交口"},{"KKBH":"610266117","HPHM":"津K77527","JGSK":"2021-04-01 09:12:09.102","CDBH":"9","XSFX":"由南向北","XSFXDM":"3","KKMC":"中生大道与和韵路交口"},{"KKBH":"720541002000","HPHM":"津E30431","JGSK":"2021-04-01 09:12:09.115","CDBH":"2","XSFX":"由东向西","XSFXDM":"1","KKMC":"动漫环路西与动漫中路交口"},{"KKBH":"610266117","HPHM":"车牌","JGSK":"2021-04-01 09:12:09.134","CDBH":"7","XSFX":"由南向北","XSFXDM":"3","KKMC":"中生大道与和韵路交口"},{"KKBH":"610251002","HPHM":"津AXB832","JGSK":"2021-04-01 09:12:09.153","CDBH":"3","XSFX":"由东向西","XSFXDM":"1","KKMC":"中天大道与和睦路交口"},{"KKBH":"720891003000","HPHM":"津MZ9366","JGSK":"2021-04-01 09:12:09.188","CDBH":"9","XSFX":"由南向北","XSFXDM":"3","KKMC":"海博道与安正路交口"},{"KKBH":"7208810020000","HPHM":"津AD16844","JGSK":"2021-04-01 09:12:09.237","CDBH":"7","XSFX":"由西向东","XSFXDM":"2","KKMC":"海旭道与安正路交口正向"},{"KKBH":"610256116","HPHM":"蒙DFD096","JGSK":"2021-04-01 09:12:09.33","CDBH":"7","XSFX":"由南向北","XSFXDM":"3","KKMC":"中天大道与和顺路交口"},{"KKBH":"720861003000","HPHM":"辽A30ZC5","JGSK":"2021-04-01 09:12:09.381","CDBH":"4","XSFX":"由西向东","XSFXDM":"2","KKMC":"海晨道与安明路交口"},{"KKBH":"610256113","HPHM":"津AWG851","JGSK":"2021-04-01 09:12:09.497","CDBH":"9","XSFX":"由北向南","XSFXDM":"4","KKMC":"中天大道与和风路交口"},{"KKBH":"610391007","HPHM":"津MM3128","JGSK":"2021-04-01 09:12:09.558","CDBH":"8","XSFX":"由南向北","XSFXDM":"3","KKMC":"和韵路与和风路交口"},{"KKBH":"610266117","HPHM":"津MTS168","JGSK":"2021-04-01 09:12:09.627","CDBH":"6","XSFX":"由西向东","XSFXDM":"2","KKMC":"中生大道与和韵路交口"},{"KKBH":"7280310030000","HPHM":"津NKR787","JGSK":"2021-04-01 09:12:09.675","CDBH":"4","XSFX":"由南向北","XSFXDM":"3","KKMC":"动漫中路与文二路交口正向"},{"KKBH":"610276126","HPHM":"津AY1872","JGSK":"2021-04-01 09:12:09.848","CDBH":"8","XSFX":"由北向南","XSFXDM":"4","KKMC":"中新大道与和意路交口"},{"KKBH":"610256116","HPHM":"津C95Z03","JGSK":"2021-04-01 09:12:09.857","CDBH":"7","XSFX":"由南向北","XSFXDM":"3","KKMC":"中天大道与和顺路交口"},{"KKBH":"610256112","HPHM":"冀TS5U30","JGSK":"2021-04-01 09:12:09.862","CDBH":"1","XSFX":"由东向西","XSFXDM":"1","KKMC":"中天大道与中津大道交口"},{"KKBH":"6103261420000","HPHM":"车牌","JGSK":"2021-04-01 09:12:09.891","CDBH":"4","XSFX":"由西向东","XSFXDM":"2","KKMC":"中成大道与泰七路交口正向"},{"KKBH":"610266117","HPHM":"京N7P717","JGSK":"2021-04-01 09:12:09.895","CDBH":"7","XSFX":"由南向北","XSFXDM":"3","KKMC":"中生大道与和韵路交口"},{"KKBH":"720881002000","HPHM":"津RBM299","JGSK":"2021-04-01 09:12:09.964","CDBH":"4","XSFX":"由东向西","XSFXDM":"1","KKMC":"海旭道与安正路交口"},{"KKBH":"720881002000","HPHM":"津AMA306","JGSK":"2021-04-01 09:12:09.968","CDBH":"1","XSFX":"由东向西","XSFXDM":"1","KKMC":"海旭道与安正路交口"},{"KKBH":"7208710020000","HPHM":"津RK2320","JGSK":"2021-04-01 09:12:09.968","CDBH":"5","XSFX":"由南向北","XSFXDM":"3","KKMC":"安正路与芳菲路交口正向"},{"KKBH":"720891003000","HPHM":"车牌","JGSK":"2021-04-01 09:12:10.117","CDBH":"6","XSFX":"由西向东","XSFXDM":"2","KKMC":"海博道与安正路交口"},{"KKBH":"610256112","HPHM":"津RNP672","JGSK":"2021-04-01 09:12:10.203","CDBH":"2","XSFX":"由东向西","XSFXDM":"1","KKMC":"中天大道与中津大道交口"},{"KKBH":"720881005000","HPHM":"冀DF798Z","JGSK":"2021-04-01 09:12:10.226","CDBH":"1","XSFX":"由东向西","XSFXDM":"1","KKMC":"海旭道与明盛路交口"},{"KKBH":"7208710020000","HPHM":"津A9U583","JGSK":"2021-04-01 09:12:10.253","CDBH":"10","XSFX":"由北向南","XSFXDM":"4","KKMC":"安正路与芳菲路交口正向"},{"KKBH":"610256116","HPHM":"津KLQ606","JGSK":"2021-04-01 09:12:10.368","CDBH":"10","XSFX":"由北向南","XSFXDM":"4","KKMC":"中天大道与和顺路交口"},{"KKBH":"610401005","HPHM":"津RR9511","JGSK":"2021-04-01 09:12:10.464","CDBH":"1","XSFX":"由东向西","XSFXDM":"1","KKMC":"和畅路与和顺路交口"},{"KKBH":"610276125","HPHM":"津RZL667","JGSK":"2021-04-01 09:12:10.464","CDBH":"1","XSFX":"由东向西","XSFXDM":"1","KKMC":"中新大道与和顺路交口"},{"KKBH":"610401004","HPHM":"津HL5693","JGSK":"2021-04-01 09:12:10.488","CDBH":"7","XSFX":"由南向北","XSFXDM":"3","KKMC":"和畅路与和风路交口"},{"KKBH":"610271008","HPHM":"车牌","JGSK":"2021-04-01 09:12:10.543","CDBH":"1","XSFX":"由南向北","XSFXDM":"3","KKMC":"中新大道与航母主题公园支路交口"},{"KKBH":"610266117","HPHM":"津C933M7","JGSK":"2021-04-01 09:12:10.588","CDBH":"2","XSFX":"由东向西","XSFXDM":"1","KKMC":"中生大道与和韵路交口"},{"KKBH":"610266117","HPHM":"津RPZ918","JGSK":"2021-04-01 09:12:10.589","CDBH":"1","XSFX":"由东向西","XSFXDM":"1","KKMC":"中生大道与和韵路交口"},{"KKBH":"610256112","HPHM":"津APG981","JGSK":"2021-04-01 09:12:10.602","CDBH":"5","XSFX":"由西向东","XSFXDM":"2","KKMC":"中天大道与中津大道交口"},{"KKBH":"610256113","HPHM":"冀A056QZ","JGSK":"2021-04-01 09:12:10.616","CDBH":"8","XSFX":"由北向南","XSFXDM":"4","KKMC":"中天大道与和风路交口"},{"KKBH":"711","HPHM":"津A1B257","JGSK":"2021-04-01 09:12:10.662","CDBH":"7","XSFX":"由北向南","XSFXDM":"4","KKMC":"不礼让行人中新大道与和旭路交口"},{"KKBH":"610391007","HPHM":"津MWB177","JGSK":"2021-04-01 09:12:10.665","CDBH":"12","XSFX":"由北向南","XSFXDM":"4","KKMC":"和韵路与和风路交口"},{"KKBH":"7208910080000","HPHM":"津AU5595","JGSK":"2021-04-01 09:12:10.847","CDBH":"12","XSFX":"由北向南","XSFXDM":"4","KKMC":"海博道与荣盛路交口正向"},{"KKBH":"720861003000","HPHM":"黑A0W7R9","JGSK":"2021-04-01 09:12:10.901","CDBH":"4","XSFX":"由西向东","XSFXDM":"2","KKMC":"海晨道与安明路交口"},{"KKBH":"610276125","HPHM":"浙AG7T97","JGSK":"2021-04-01 09:12:10.907","CDBH":"4","XSFX":"由南向北","XSFXDM":"3","KKMC":"中新大道与和顺路交口"},{"KKBH":"610276124","HPHM":"津AW6170","JGSK":"2021-04-01 09:12:10.964","CDBH":"7","XSFX":"由南向北","XSFXDM":"3","KKMC":"中新大道与中生大道交口"},{"KKBH":"610256112","HPHM":"豫JBF900","JGSK":"2021-04-01 09:12:10.979","CDBH":"4","XSFX":"由西向东","XSFXDM":"2","KKMC":"中天大道与中津大道交口"},{"KKBH":"610266117","HPHM":"鲁AC00A1","JGSK":"2021-04-01 09:12:11.194","CDBH":"10","XSFX":"由北向南","XSFXDM":"4","KKMC":"中生大道与和韵路交口"},{"KKBH":"610286127","HPHM":"津C3C198","JGSK":"2021-04-01 09:12:11.284","CDBH":"6","XSFX":"由西向东","XSFXDM":"2","KKMC":"中津大道与和畅路交口"},{"KKBH":"610266118","HPHM":"津KZ5812","JGSK":"2021-04-01 09:12:11.364","CDBH":"5","XSFX":"由西向东","XSFXDM":"2","KKMC":"中生大道与和畅路交口"},{"KKBH":"7208910030000","HPHM":"车牌","JGSK":"2021-04-01 09:12:11.447","CDBH":"2","XSFX":"由东向西","XSFXDM":"1","KKMC":"海博道与安正路交口正向"},{"KKBH":"7208810020000","HPHM":"津KAN916","JGSK":"2021-04-01 09:12:11.663","CDBH":"6","XSFX":"由西向东","XSFXDM":"2","KKMC":"海旭道与安正路交口正向"},{"KKBH":"7208610020000","HPHM":"车牌","JGSK":"2021-04-01 09:12:11.705","CDBH":"11","XSFX":"由北向南","XSFXDM":"4","KKMC":"海晨道与安正路交口正向"},{"KKBH":"720541003000","HPHM":"津NLD155","JGSK":"2021-04-01 09:12:11.848","CDBH":"3","XSFX":"由西向东","XSFXDM":"2","KKMC":"动漫环路西与动漫西路交口"},{"KKBH":"7208810020000","HPHM":"津JVC819","JGSK":"2021-04-01 09:12:11.877","CDBH":"2","XSFX":"由东向西","XSFXDM":"1","KKMC":"海旭道与安正路交口正向"},{"KKBH":"610401004","HPHM":"冀F98M56","JGSK":"2021-04-01 09:12:11.906","CDBH":"1","XSFX":"由东向西","XSFXDM":"1","KKMC":"和畅路与和风路交口"},{"KKBH":"720871002000","HPHM":"津RVE751","JGSK":"2021-04-01 09:12:11.934","CDBH":"6","XSFX":"由南向北","XSFXDM":"3","KKMC":"安正路与芳菲路交口"},{"KKBH":"610401004","HPHM":"津C96W57","JGSK":"2021-04-01 09:12:12.093","CDBH":"3","XSFX":"由东向西","XSFXDM":"1","KKMC":"和畅路与和风路交口"},{"KKBH":"728031003000","HPHM":"津NKR787","JGSK":"2021-04-01 09:12:12.101","CDBH":"4","XSFX":"由南向北","XSFXDM":"3","KKMC":"动漫中路与文二路交口"},{"KKBH":"610286127","HPHM":"津C369L9","JGSK":"2021-04-01 09:12:12.228","CDBH":"7","XSFX":"由南向北","XSFXDM":"3","KKMC":"中津大道与和畅路交口"},{"KKBH":"610276126","HPHM":"冀R7B5P7","JGSK":"2021-04-01 09:12:12.262","CDBH":"2","XSFX":"由东向西","XSFXDM":"1","KKMC":"中新大道与和意路交口"},{"KKBH":"610276126","HPHM":"辽C862J5","JGSK":"2021-04-01 09:12:12.264","CDBH":"4","XSFX":"由南向北","XSFXDM":"3","KKMC":"中新大道与和意路交口"},{"KKBH":"7208610020000","HPHM":"浙A509769","JGSK":"2021-04-01 09:12:12.313","CDBH":"6","XSFX":"由西向东","XSFXDM":"2","KKMC":"海晨道与安正路交口正向"},{"KKBH":"711","HPHM":"津D32237","JGSK":"2021-04-01 09:12:12.34","CDBH":"8","XSFX":"由北向南","XSFXDM":"4","KKMC":"不礼让行人中新大道与和旭路交口"},{"KKBH":"610271009","HPHM":"津RYP055","JGSK":"2021-04-01 09:12:12.352","CDBH":"10","XSFX":"由北向南","XSFXDM":"4","KKMC":"中新大道与泰七路交口"},{"KKBH":"720891003000","HPHM":"车牌","JGSK":"2021-04-01 09:12:12.356","CDBH":"6","XSFX":"由西向东","XSFXDM":"2","KKMC":"海博道与安正路交口"},{"KKBH":"610276124","HPHM":"津CAL768","JGSK":"2021-04-01 09:12:12.369","CDBH":"8","XSFX":"由南向北","XSFXDM":"3","KKMC":"中新大道与中生大道交口"},{"KKBH":"610256116","HPHM":"津HNQ329","JGSK":"2021-04-01 09:12:12.401","CDBH":"6","XSFX":"由西向东","XSFXDM":"2","KKMC":"中天大道与和顺路交口"},{"KKBH":"7280310020000","HPHM":"津GLN109","JGSK":"2021-04-01 09:12:12.443","CDBH":"1","XSFX":"由东向西","XSFXDM":"1","KKMC":"动漫中路与文一路交口正向"},{"KKBH":"610401005","HPHM":"津RR9511","JGSK":"2021-04-01 09:12:12.488","CDBH":"2","XSFX":"由东向西","XSFXDM":"1","KKMC":"和畅路与和顺路交口"},{"KKBH":"610401005","HPHM":"鲁AJ7C30","JGSK":"2021-04-01 09:12:12.537","CDBH":"10","XSFX":"由北向南","XSFXDM":"4","KKMC":"和畅路与和顺路交口"},{"KKBH":"610401005","HPHM":"津AY0886","JGSK":"2021-04-01 09:12:12.68","CDBH":"11","XSFX":"由北向南","XSFXDM":"4","KKMC":"和畅路与和顺路交口"},{"KKBH":"728031002000","HPHM":"冀GMV475","JGSK":"2021-04-01 09:12:12.693","CDBH":"2","XSFX":"由东向西","XSFXDM":"1","KKMC":"动漫中路与文一路交口"},{"KKBH":"711","HPHM":"津RZD746","JGSK":"2021-04-01 09:12:12.741","CDBH":"7","XSFX":"由北向南","XSFXDM":"4","KKMC":"不礼让行人中新大道与和旭路交口"},{"KKBH":"7205710010000","HPHM":"津C19Z77","JGSK":"2021-04-01 09:12:12.766","CDBH":"4","XSFX":"由南向北","XSFXDM":"3","KKMC":"动漫东路与文一路交口正向"},{"KKBH":"610391007","HPHM":"津KG7357","JGSK":"2021-04-01 09:12:12.807","CDBH":"4","XSFX":"由西向东","XSFXDM":"2","KKMC":"和韵路与和风路交口"},{"KKBH":"720881002000","HPHM":"琼BA6276","JGSK":"2021-04-01 09:12:12.927","CDBH":"8","XSFX":"由西向东","XSFXDM":"2","KKMC":"海旭道与安正路交口"},{"KKBH":"610256112","HPHM":"冀BP210F","JGSK":"2021-04-01 09:12:12.927","CDBH":"1","XSFX":"由东向西","XSFXDM":"1","KKMC":"中天大道与中津大道交口"},{"KKBH":"610271008","HPHM":"津HYN663","JGSK":"2021-04-01 09:12:13.25","CDBH":"1","XSFX":"由南向北","XSFXDM":"3","KKMC":"中新大道与航母主题公园支路交口"},{"KKBH":"610266118","HPHM":"鲁E180C2","JGSK":"2021-04-01 09:12:13.261","CDBH":"5","XSFX":"由西向东","XSFXDM":"2","KKMC":"中生大道与和畅路交口"},{"KKBH":"6102661220000","HPHM":"津J42200","JGSK":"2021-04-01 09:12:13.333","CDBH":"2","XSFX":"由西向东","XSFXDM":"2","KKMC":"生态城中生大道故道河一桥西向东上桥处正向"},{"KKBH":"610266117","HPHM":"津NSG566","JGSK":"2021-04-01 09:12:13.357","CDBH":"7","XSFX":"由南向北","XSFXDM":"3","KKMC":"中生大道与和韵路交口"},{"KKBH":"610256114","HPHM":"津GK1613","JGSK":"2021-04-01 09:12:13.415","CDBH":"8","XSFX":"由北向南","XSFXDM":"4","KKMC":"中天大道与和旭路交口"},{"KKBH":"610266117","HPHM":"津DKD866","JGSK":"2021-04-01 09:12:13.451","CDBH":"2","XSFX":"由东向西","XSFXDM":"1","KKMC":"中生大道与和韵路交口"},{"KKBH":"610276124","HPHM":"冀F6YY85","JGSK":"2021-04-01 09:12:13.703","CDBH":"7","XSFX":"由南向北","XSFXDM":"3","KKMC":"中新大道与中生大道交口"},{"KKBH":"610256114","HPHM":"津ADL6997","JGSK":"2021-04-01 09:12:13.711","CDBH":"1","XSFX":"由西向东","XSFXDM":"2","KKMC":"中天大道与和旭路交口"},{"KKBH":"610261004000","HPHM":"冀B00EP0","JGSK":"2021-04-01 09:12:13.728","CDBH":"1","XSFX":"由东向西","XSFXDM":"1","KKMC":"中生大道与静湖西路（北侧）"},{"KKBH":"7400110020000","HPHM":"津CB2333","JGSK":"2021-04-01 09:12:13.814","CDBH":"7","XSFX":"由北向南","XSFXDM":"4","KKMC":"静湖南路与华一路交口正向"},{"KKBH":"610251002","HPHM":"鲁NV59B0","JGSK":"2021-04-01 09:12:13.867","CDBH":"3","XSFX":"由东向西","XSFXDM":"1","KKMC":"中天大道与和睦路交口"},{"KKBH":"720891003000","HPHM":"车牌","JGSK":"2021-04-01 09:12:13.876","CDBH":"6","XSFX":"由西向东","XSFXDM":"2","KKMC":"海博道与安正路交口"},{"KKBH":"610276126","HPHM":"津AY7203","JGSK":"2021-04-01 09:12:13.945","CDBH":"5","XSFX":"由南向北","XSFXDM":"3","KKMC":"中新大道与和意路交口"},{"KKBH":"7209010020000","HPHM":"冀B3W61H","JGSK":"2021-04-01 09:12:13.987","CDBH":"2","XSFX":"由东向西","XSFXDM":"1","KKMC":"玉林道与安正路交口正向"},{"KKBH":"610286127","HPHM":"津AD83167","JGSK":"2021-04-01 09:12:13.998","CDBH":"6","XSFX":"由西向东","XSFXDM":"2","KKMC":"中津大道与和畅路交口"},{"KKBH":"610266118","HPHM":"津ADJ154","JGSK":"2021-04-01 09:12:14.068","CDBH":"9","XSFX":"由南向北","XSFXDM":"3","KKMC":"中生大道与和畅路交口"},{"KKBH":"711","HPHM":"津ADJ9605","JGSK":"2021-04-01 09:12:14.102","CDBH":"8","XSFX":"由北向南","XSFXDM":"4","KKMC":"不礼让行人中新大道与和旭路交口"},{"KKBH":"610276124","HPHM":"津RRF281","JGSK":"2021-04-01 09:12:14.195","CDBH":"5","XSFX":"由西向东","XSFXDM":"2","KKMC":"中新大道与中生大道交口"},{"KKBH":"610276124","HPHM":"津ADP7728","JGSK":"2021-04-01 09:12:14.209","CDBH":"8","XSFX":"由南向北","XSFXDM":"3","KKMC":"中新大道与中生大道交口"},{"KKBH":"7208810020000","HPHM":"鲁A19H02","JGSK":"2021-04-01 09:12:14.24","CDBH":"4","XSFX":"由东向西","XSFXDM":"1","KKMC":"海旭道与安正路交口正向"},{"KKBH":"7208810020000","HPHM":"津NJX333","JGSK":"2021-04-01 09:12:14.241","CDBH":"3","XSFX":"由东向西","XSFXDM":"1","KKMC":"海旭道与安正路交口正向"},{"KKBH":"610276126","HPHM":"冀BU393C","JGSK":"2021-04-01 09:12:14.248","CDBH":"7","XSFX":"由北向南","XSFXDM":"4","KKMC":"中新大道与和意路交口"},{"KKBH":"610276126","HPHM":"鲁GY5613","JGSK":"2021-04-01 09:12:14.249","CDBH":"7","XSFX":"由北向南","XSFXDM":"4","KKMC":"中新大道与和意路交口"},{"KKBH":"7208810020000","HPHM":"津RVE751","JGSK":"2021-04-01 09:12:14.314","CDBH":"9","XSFX":"由南向北","XSFXDM":"3","KKMC":"海旭道与安正路交口正向"},{"KKBH":"7208910080000","HPHM":"津AY2505","JGSK":"2021-04-01 09:12:14.326","CDBH":"13","XSFX":"由北向南","XSFXDM":"4","KKMC":"海博道与荣盛路交口正向"},{"KKBH":"610256116","HPHM":"津KLQ606","JGSK":"2021-04-01 09:12:14.389","CDBH":"11","XSFX":"由北向南","XSFXDM":"4","KKMC":"中天大道与和顺路交口"},{"KKBH":"610266117","HPHM":"津C93307","JGSK":"2021-04-01 09:12:14.397","CDBH":"3","XSFX":"由东向西","XSFXDM":"1","KKMC":"中生大道与和韵路交口"},{"KKBH":"7208910060000","HPHM":"鄂FD2W02","JGSK":"2021-04-01 09:12:14.449","CDBH":"12","XSFX":"由北向南","XSFXDM":"4","KKMC":"海博道与永盛路交口正向"},{"KKBH":"720881002000","HPHM":"津B0Q168","JGSK":"2021-04-01 09:12:14.612","CDBH":"9","XSFX":"由南向北","XSFXDM":"3","KKMC":"海旭道与安正路交口"},{"KKBH":"720871002000","HPHM":"津RK2320","JGSK":"2021-04-01 09:12:14.648","CDBH":"5","XSFX":"由南向北","XSFXDM":"3","KKMC":"安正路与芳菲路交口"},{"KKBH":"6103261400000","HPHM":"辽GXA389","JGSK":"2021-04-01 09:12:14.73","CDBH":"6","XSFX":"由西向东","XSFXDM":"2","KKMC":"中成大道与中海大道交口正向"},{"KKBH":"610401005","HPHM":"津AY7262","JGSK":"2021-04-01 09:12:14.733","CDBH":"2","XSFX":"由东向西","XSFXDM":"1","KKMC":"和畅路与和顺路交口"},{"KKBH":"7208610020000","HPHM":"津JW9577","JGSK":"2021-04-01 09:12:14.77","CDBH":"4","XSFX":"由西向东","XSFXDM":"2","KKMC":"海晨道与安正路交口正向"},{"KKBH":"610266117","HPHM":"津A1Y271","JGSK":"2021-04-01 09:12:14.778","CDBH":"10","XSFX":"由北向南","XSFXDM":"4","KKMC":"中生大道与和韵路交口"},{"KKBH":"7208910030000","HPHM":"津RVM798","JGSK":"2021-04-01 09:12:14.789","CDBH":"4","XSFX":"由西向东","XSFXDM":"2","KKMC":"海博道与安正路交口正向"},{"KKBH":"610256112","HPHM":"津A8L747","JGSK":"2021-04-01 09:12:14.841","CDBH":"1","XSFX":"由东向西","XSFXDM":"1","KKMC":"中天大道与中津大道交口"},{"KKBH":"7208710020000","HPHM":"鲁P31X11","JGSK":"2021-04-01 09:12:15.015","CDBH":"6","XSFX":"由南向北","XSFXDM":"3","KKMC":"安正路与芳菲路交口正向"},{"KKBH":"610271009","HPHM":"津RGR709","JGSK":"2021-04-01 09:12:15.031","CDBH":"7","XSFX":"由南向北","XSFXDM":"3","KKMC":"中新大道与泰七路交口"},{"KKBH":"610276126","HPHM":"津HH9726","JGSK":"2021-04-01 09:12:15.144","CDBH":"4","XSFX":"由南向北","XSFXDM":"3","KKMC":"中新大道与和意路交口"},{"KKBH":"7208610020000","HPHM":"津A7E669","JGSK":"2021-04-01 09:12:15.165","CDBH":"10","XSFX":"由北向南","XSFXDM":"4","KKMC":"海晨道与安正路交口正向"},{"KKBH":"610271009","HPHM":"津RYP055","JGSK":"2021-04-01 09:12:15.336","CDBH":"10","XSFX":"由北向南","XSFXDM":"4","KKMC":"中新大道与泰七路交口"},{"KKBH":"7208910030000","HPHM":"津MG2512","JGSK":"2021-04-01 09:12:15.554","CDBH":"6","XSFX":"由西向东","XSFXDM":"2","KKMC":"海博道与安正路交口正向"},{"KKBH":"610391007","HPHM":"津MMY552","JGSK":"2021-04-01 09:12:15.578","CDBH":"1","XSFX":"由东向西","XSFXDM":"1","KKMC":"和韵路与和风路交口"},{"KKBH":"7208610030000","HPHM":"京MDZ298","JGSK":"2021-04-01 09:12:15.611","CDBH":"10","XSFX":"由北向南","XSFXDM":"4","KKMC":"海晨道与安明路交口正向"},{"KKBH":"610276125","HPHM":"浙AG7T97","JGSK":"2021-04-01 09:12:15.635","CDBH":"4","XSFX":"由南向北","XSFXDM":"3","KKMC":"中新大道与和顺路交口"},{"KKBH":"610276124","HPHM":"津AW6170","JGSK":"2021-04-01 09:12:15.725","CDBH":"7","XSFX":"由南向北","XSFXDM":"3","KKMC":"中新大道与中生大道交口"},{"KKBH":"610276124","HPHM":"津CAL768","JGSK":"2021-04-01 09:12:15.805","CDBH":"8","XSFX":"由南向北","XSFXDM":"3","KKMC":"中新大道与中生大道交口"},{"KKBH":"610276125","HPHM":"津AF18488","JGSK":"2021-04-01 09:12:15.824","CDBH":"1","XSFX":"由东向西","XSFXDM":"1","KKMC":"中新大道与和顺路交口"},{"KKBH":"610256116","HPHM":"津C95Z03","JGSK":"2021-04-01 09:12:15.854","CDBH":"7","XSFX":"由南向北","XSFXDM":"3","KKMC":"中天大道与和顺路交口"},{"KKBH":"610276124","HPHM":"津RRC907","JGSK":"2021-04-01 09:12:16.026","CDBH":"7","XSFX":"由南向北","XSFXDM":"3","KKMC":"中新大道与中生大道交口"},{"KKBH":"610266117","HPHM":"津DKD866","JGSK":"2021-04-01 09:12:16.034","CDBH":"2","XSFX":"由东向西","XSFXDM":"1","KKMC":"中生大道与和韵路交口"},{"KKBH":"7208610020000","HPHM":"津KCH812","JGSK":"2021-04-01 09:12:16.058","CDBH":"5","XSFX":"由西向东","XSFXDM":"2","KKMC":"海晨道与安正路交口正向"},{"KKBH":"7208610020000","HPHM":"车牌","JGSK":"2021-04-01 09:12:16.059","CDBH":"6","XSFX":"由西向东","XSFXDM":"2","KKMC":"海晨道与安正路交口正向"},{"KKBH":"7208910060000","HPHM":"津QF5333","JGSK":"2021-04-01 09:12:16.093","CDBH":"5","XSFX":"由西向东","XSFXDM":"2","KKMC":"海博道与永盛路交口正向"},{"KKBH":"610276126","HPHM":"津AD51464","JGSK":"2021-04-01 09:12:16.105","CDBH":"5","XSFX":"由南向北","XSFXDM":"3","KKMC":"中新大道与和意路交口"},{"KKBH":"610266117","HPHM":"津RPZ918","JGSK":"2021-04-01 09:12:16.116","CDBH":"1","XSFX":"由东向西","XSFXDM":"1","KKMC":"中生大道与和韵路交口"},{"KKBH":"711","HPHM":"津NN2685","JGSK":"2021-04-01 09:12:16.179","CDBH":"8","XSFX":"由北向南","XSFXDM":"4","KKMC":"不礼让行人中新大道与和旭路交口"},{"KKBH":"610326142000","HPHM":"车牌","JGSK":"2021-04-01 09:12:16.183","CDBH":"4","XSFX":"由西向东","XSFXDM":"2","KKMC":"中成大道与泰七路交口"},{"KKBH":"720881002000","HPHM":"津JVC819","JGSK":"2021-04-01 09:12:16.366","CDBH":"2","XSFX":"由东向西","XSFXDM":"1","KKMC":"海旭道与安正路交口"},{"KKBH":"7205710040000","HPHM":"车牌","JGSK":"2021-04-01 09:12:16.42","CDBH":"2","XSFX":"由东向西","XSFXDM":"1","KKMC":"动漫东路与动漫中路交口正向"},{"KKBH":"720891003000","HPHM":"车牌","JGSK":"2021-04-01 09:12:16.501","CDBH":"1","XSFX":"由东向西","XSFXDM":"1","KKMC":"海博道与安正路交口"},{"KKBH":"610266118","HPHM":"津RSD148","JGSK":"2021-04-01 09:12:16.511","CDBH":"4","XSFX":"由西向东","XSFXDM":"2","KKMC":"中生大道与和畅路交口"},{"KKBH":"610391006","HPHM":"津A26K22","JGSK":"2021-04-01 09:12:16.573","CDBH":"8","XSFX":"由南向北","XSFXDM":"3","KKMC":"和韵路与和意路交口"},{"KKBH":"610401004","HPHM":"冀F98M56","JGSK":"2021-04-01 09:12:16.573","CDBH":"1","XSFX":"由东向西","XSFXDM":"1","KKMC":"和畅路与和风路交口"},{"KKBH":"610256116","HPHM":"津C09U70","JGSK":"2021-04-01 09:12:16.63","CDBH":"7","XSFX":"由南向北","XSFXDM":"3","KKMC":"中天大道与和顺路交口"},{"KKBH":"7400110020000","HPHM":"车牌","JGSK":"2021-04-01 09:12:16.63","CDBH":"4","XSFX":"由南向北","XSFXDM":"3","KKMC":"静湖南路与华一路交口正向"},{"KKBH":"610266118","HPHM":"津KZ5812","JGSK":"2021-04-01 09:12:16.7","CDBH":"6","XSFX":"由西向东","XSFXDM":"2","KKMC":"中生大道与和畅路交口"},{"KKBH":"720901002000","HPHM":"京MU9089","JGSK":"2021-04-01 09:12:16.753","CDBH":"1","XSFX":"由东向西","XSFXDM":"1","KKMC":"玉林道与安正路交口"},{"KKBH":"7208910050000","HPHM":"津LX5056","JGSK":"2021-04-01 09:12:16.764","CDBH":"7","XSFX":"由西向东","XSFXDM":"2","KKMC":"海博道与安明路交口正向"},{"KKBH":"610276126","HPHM":"津AY1872","JGSK":"2021-04-01 09:12:17.043","CDBH":"8","XSFX":"由北向南","XSFXDM":"4","KKMC":"中新大道与和意路交口"},{"KKBH":"610266122000","HPHM":"津J42200","JGSK":"2021-04-01 09:12:17.048","CDBH":"2","XSFX":"由西向东","XSFXDM":"2","KKMC":"生态城中生大道故道河一桥西向东上桥处"},{"KKBH":"7208810020000","HPHM":"津NKZ808","JGSK":"2021-04-01 09:12:17.067","CDBH":"6","XSFX":"由西向东","XSFXDM":"2","KKMC":"海旭道与安正路交口正向"},{"KKBH":"610391008","HPHM":"津CAQ268","JGSK":"2021-04-01 09:12:17.177","CDBH":"2","XSFX":"由东向西","XSFXDM":"1","KKMC":"和韵路与和旭路交口"},{"KKBH":"610266117","HPHM":"鲁AC00A1","JGSK":"2021-04-01 09:12:17.182","CDBH":"11","XSFX":"由北向南","XSFXDM":"4","KKMC":"中生大道与和韵路交口"},{"KKBH":"610271009","HPHM":"津RGR709","JGSK":"2021-04-01 09:12:17.362","CDBH":"7","XSFX":"由南向北","XSFXDM":"3","KKMC":"中新大道与泰七路交口"},{"KKBH":"610271009","HPHM":"冀JMM233","JGSK":"2021-04-01 09:12:17.366","CDBH":"4","XSFX":"由西向东","XSFXDM":"2","KKMC":"中新大道与泰七路交口"},{"KKBH":"720891006000","HPHM":"鄂FD2W02","JGSK":"2021-04-01 09:12:17.406","CDBH":"12","XSFX":"由北向南","XSFXDM":"4","KKMC":"海博道与永盛路交口"},{"KKBH":"610276126","HPHM":"冀BU393C","JGSK":"2021-04-01 09:12:17.443","CDBH":"7","XSFX":"由北向南","XSFXDM":"4","KKMC":"中新大道与和意路交口"},{"KKBH":"610276126","HPHM":"津RDN803","JGSK":"2021-04-01 09:12:17.453","CDBH":"7","XSFX":"由北向南","XSFXDM":"4","KKMC":"中新大道与和意路交口"},{"KKBH":"7208610020000","HPHM":"京PC7G50","JGSK":"2021-04-01 09:12:17.53","CDBH":"5","XSFX":"由西向东","XSFXDM":"2","KKMC":"海晨道与安正路交口正向"},{"KKBH":"610266118","HPHM":"津NWC689","JGSK":"2021-04-01 09:12:17.58","CDBH":"5","XSFX":"由西向东","XSFXDM":"2","KKMC":"中生大道与和畅路交口"},{"KKBH":"7208810020000","HPHM":"津HL9652","JGSK":"2021-04-01 09:12:17.607","CDBH":"3","XSFX":"由东向西","XSFXDM":"1","KKMC":"海旭道与安正路交口正向"},{"KKBH":"610271010","HPHM":"津MZG112","JGSK":"2021-04-01 09:12:17.613","CDBH":"7","XSFX":"由北向南","XSFXDM":"4","KKMC":"中新大道与华五路交口"},{"KKBH":"711","HPHM":"津A8F585","JGSK":"2021-04-01 09:12:17.617","CDBH":"7","XSFX":"由北向南","XSFXDM":"4","KKMC":"不礼让行人中新大道与和旭路交口"},{"KKBH":"720881002000","HPHM":"津AD16844","JGSK":"2021-04-01 09:12:17.64","CDBH":"8","XSFX":"由西向东","XSFXDM":"2","KKMC":"海旭道与安正路交口"},{"KKBH":"610256112","HPHM":"津HB1081","JGSK":"2021-04-01 09:12:17.674","CDBH":"4","XSFX":"由西向东","XSFXDM":"2","KKMC":"中天大道与中津大道交口"},{"KKBH":"1250","HPHM":"津C11B06","JGSK":"2021-04-01 09:12:17.718","CDBH":"2","XSFX":"由东向西","XSFXDM":"1","KKMC":"中滨大道与盛三街交口正向"},{"KKBH":"610391007","HPHM":"冀FD97Z8","JGSK":"2021-04-01 09:12:17.752","CDBH":"11","XSFX":"由北向南","XSFXDM":"4","KKMC":"和韵路与和风路交口"},{"KKBH":"720881002000","HPHM":"津E02467","JGSK":"2021-04-01 09:12:17.761","CDBH":"6","XSFX":"由西向东","XSFXDM":"2","KKMC":"海旭道与安正路交口"},{"KKBH":"610266117","HPHM":"车牌","JGSK":"2021-04-01 09:12:17.816","CDBH":"8","XSFX":"由南向北","XSFXDM":"3","KKMC":"中生大道与和韵路交口"},{"KKBH":"610391007","HPHM":"津ADB9631","JGSK":"2021-04-01 09:12:17.83","CDBH":"1","XSFX":"由东向西","XSFXDM":"1","KKMC":"和韵路与和风路交口"},{"KKBH":"7208710020000","HPHM":"津E12695","JGSK":"2021-04-01 09:12:18.014","CDBH":"6","XSFX":"由南向北","XSFXDM":"3","KKMC":"安正路与芳菲路交口正向"},{"KKBH":"7208810050000","HPHM":"津MX6233","JGSK":"2021-04-01 09:12:18.022","CDBH":"2","XSFX":"由东向西","XSFXDM":"1","KKMC":"海旭道与明盛路交口正向"},{"KKBH":"7208610020000","HPHM":"津AF36755","JGSK":"2021-04-01 09:12:18.026","CDBH":"4","XSFX":"由西向东","XSFXDM":"2","KKMC":"海晨道与安正路交口正向"},{"KKBH":"7208910060000","HPHM":"津DHL101","JGSK":"2021-04-01 09:12:18.044","CDBH":"7","XSFX":"由西向东","XSFXDM":"2","KKMC":"海博道与永盛路交口正向"},{"KKBH":"6102610040000","HPHM":"京NEA007","JGSK":"2021-04-01 09:12:18.173","CDBH":"1","XSFX":"由东向西","XSFXDM":"1","KKMC":"中生大道与静湖西路（北侧）正向"},{"KKBH":"610276126","HPHM":"车牌","JGSK":"2021-04-01 09:12:18.346","CDBH":"7","XSFX":"由北向南","XSFXDM":"4","KKMC":"中新大道与和意路交口"},{"KKBH":"610276126","HPHM":"津JXL389","JGSK":"2021-04-01 09:12:18.51","CDBH":"7","XSFX":"由北向南","XSFXDM":"4","KKMC":"中新大道与和意路交口"},{"KKBH":"720871002000","HPHM":"津A9U583","JGSK":"2021-04-01 09:12:18.559","CDBH":"9","XSFX":"由北向南","XSFXDM":"4","KKMC":"安正路与芳菲路交口"},{"KKBH":"610276126","HPHM":"津CAF026","JGSK":"2021-04-01 09:12:18.608","CDBH":"8","XSFX":"由北向南","XSFXDM":"4","KKMC":"中新大道与和意路交口"},{"KKBH":"720881002000","HPHM":"晋L5125C","JGSK":"2021-04-01 09:12:18.682","CDBH":"7","XSFX":"由西向东","XSFXDM":"2","KKMC":"海旭道与安正路交口"},{"KKBH":"610271008","HPHM":"车牌","JGSK":"2021-04-01 09:12:18.775","CDBH":"1","XSFX":"由南向北","XSFXDM":"3","KKMC":"中新大道与航母主题公园支路交口"},{"KKBH":"610256112","HPHM":"津ALS719","JGSK":"2021-04-01 09:12:18.778","CDBH":"1","XSFX":"由东向西","XSFXDM":"1","KKMC":"中天大道与中津大道交口"},{"KKBH":"610271009","HPHM":"津AY2325","JGSK":"2021-04-01 09:12:18.804","CDBH":"7","XSFX":"由南向北","XSFXDM":"3","KKMC":"中新大道与泰七路交口"},{"KKBH":"610266118","HPHM":"津C17853","JGSK":"2021-04-01 09:12:18.865","CDBH":"6","XSFX":"由西向东","XSFXDM":"2","KKMC":"中生大道与和畅路交口"},{"KKBH":"711","HPHM":"津A19K78","JGSK":"2021-04-01 09:12:18.898","CDBH":"8","XSFX":"由北向南","XSFXDM":"4","KKMC":"不礼让行人中新大道与和旭路交口"},{"KKBH":"7208810050000","HPHM":"冀JZL889","JGSK":"2021-04-01 09:12:18.91","CDBH":"5","XSFX":"由西向东","XSFXDM":"2","KKMC":"海旭道与明盛路交口正向"},{"KKBH":"610256112","HPHM":"车牌","JGSK":"2021-04-01 09:12:19.147","CDBH":"2","XSFX":"由东向西","XSFXDM":"1","KKMC":"中天大道与中津大道交口"},{"KKBH":"610266118","HPHM":"津RSD148","JGSK":"2021-04-01 09:12:19.26","CDBH":"4","XSFX":"由西向东","XSFXDM":"2","KKMC":"中生大道与和畅路交口"},{"KKBH":"7208810020000","HPHM":"津A7F187","JGSK":"2021-04-01 09:12:19.284","CDBH":"2","XSFX":"由东向西","XSFXDM":"1","KKMC":"海旭道与安正路交口正向"},{"KKBH":"720891008000","HPHM":"津AU5595","JGSK":"2021-04-01 09:12:19.311","CDBH":"12","XSFX":"由北向南","XSFXDM":"4","KKMC":"海博道与荣盛路交口"},{"KKBH":"610401005","HPHM":"津AY7262","JGSK":"2021-04-01 09:12:19.363","CDBH":"3","XSFX":"由东向西","XSFXDM":"1","KKMC":"和畅路与和顺路交口"},{"KKBH":"7208910050000","HPHM":"津HHH173","JGSK":"2021-04-01 09:12:19.373","CDBH":"6","XSFX":"由西向东","XSFXDM":"2","KKMC":"海博道与安明路交口正向"},{"KKBH":"740011002000","HPHM":"车牌","JGSK":"2021-04-01 09:12:19.385","CDBH":"15","XSFX":"由北向南","XSFXDM":"4","KKMC":"静湖南路与华一路交口"},{"KKBH":"610391007","HPHM":"津MMY552","JGSK":"2021-04-01 09:12:19.468","CDBH":"2","XSFX":"由东向西","XSFXDM":"1","KKMC":"和韵路与和风路交口"},{"KKBH":"720881002000","HPHM":"津NJX333","JGSK":"2021-04-01 09:12:19.555","CDBH":"3","XSFX":"由东向西","XSFXDM":"1","KKMC":"海旭道与安正路交口"},{"KKBH":"720891004000","HPHM":"车牌","JGSK":"2021-04-01 09:12:19.558","CDBH":"4","XSFX":"由西向东","XSFXDM":"2","KKMC":"海博道与安平路交口"},{"KKBH":"7205610020000","HPHM":"冀BH395R","JGSK":"2021-04-01 09:12:19.722","CDBH":"1","XSFX":"由东向西","XSFXDM":"1","KKMC":"动漫北路与文三路交口正向"},{"KKBH":"610276124","HPHM":"津ADP7728","JGSK":"2021-04-01 09:12:19.725","CDBH":"8","XSFX":"由南向北","XSFXDM":"3","KKMC":"中新大道与中生大道交口"},{"KKBH":"7208810020000","HPHM":"冀B0RZ12","JGSK":"2021-04-01 09:12:19.752","CDBH":"9","XSFX":"由南向北","XSFXDM":"3","KKMC":"海旭道与安正路交口正向"},{"KKBH":"720891005000","HPHM":"津LX5056","JGSK":"2021-04-01 09:12:19.78","CDBH":"7","XSFX":"由西向东","XSFXDM":"2","KKMC":"海博道与安明路交口"},{"KKBH":"720891003000","HPHM":"车牌","JGSK":"2021-04-01 09:12:19.789","CDBH":"6","XSFX":"由西向东","XSFXDM":"2","KKMC":"海博道与安正路交口"},{"KKBH":"610286127","HPHM":"津C369L9","JGSK":"2021-04-01 09:12:19.835","CDBH":"7","XSFX":"由南向北","XSFXDM":"3","KKMC":"中津大道与和畅路交口"},{"KKBH":"610256112","HPHM":"车牌","JGSK":"2021-04-01 09:12:19.876","CDBH":"2","XSFX":"由东向西","XSFXDM":"1","KKMC":"中天大道与中津大道交口"},{"KKBH":"7208610030000","HPHM":"津HMR789","JGSK":"2021-04-01 09:12:19.889","CDBH":"10","XSFX":"由北向南","XSFXDM":"4","KKMC":"海晨道与安明路交口正向"},{"KKBH":"7208610020000","HPHM":"津BN3678","JGSK":"2021-04-01 09:12:20.006","CDBH":"4","XSFX":"由西向东","XSFXDM":"2","KKMC":"海晨道与安正路交口正向"},{"KKBH":"7208710020000","HPHM":"琼BA6276","JGSK":"2021-04-01 09:12:20.012","CDBH":"9","XSFX":"由北向南","XSFXDM":"4","KKMC":"安正路与芳菲路交口正向"},{"KKBH":"6102610030000","HPHM":"津A13K71","JGSK":"2021-04-01 09:12:20.063","CDBH":"1","XSFX":"由东向西","XSFXDM":"1","KKMC":"中生大道与静湖南路交口正向"},{"KKBH":"610276126","HPHM":"津RPV586","JGSK":"2021-04-01 09:12:20.15","CDBH":"4","XSFX":"由南向北","XSFXDM":"3","KKMC":"中新大道与和意路交口"},{"KKBH":"610316142000","HPHM":"津C11B06","JGSK":"2021-04-01 09:12:20.153","CDBH":"2","XSFX":"由东向西","XSFXDM":"1","KKMC":"中滨大道与盛三街交口"},{"KKBH":"720861002000","HPHM":"津KCH812","JGSK":"2021-04-01 09:12:20.191","CDBH":"5","XSFX":"由西向东","XSFXDM":"2","KKMC":"海晨道与安正路交口"},{"KKBH":"720881002000","HPHM":"鲁A19H02","JGSK":"2021-04-01 09:12:20.192","CDBH":"4","XSFX":"由东向西","XSFXDM":"1","KKMC":"海旭道与安正路交口"},{"KKBH":"720891004000","HPHM":"车牌","JGSK":"2021-04-01 09:12:20.249","CDBH":"8","XSFX":"由南向北","XSFXDM":"3","KKMC":"海博道与安平路交口"},{"KKBH":"7208910050000","HPHM":"津RKR911","JGSK":"2021-04-01 09:12:20.265","CDBH":"1","XSFX":"由东向西","XSFXDM":"1","KKMC":"海博道与安明路交口正向"},{"KKBH":"610271010","HPHM":"津MZG112","JGSK":"2021-04-01 09:12:20.389","CDBH":"7","XSFX":"由北向南","XSFXDM":"4","KKMC":"中新大道与华五路交口"},{"KKBH":"7208610020000","HPHM":"冀BF12R7","JGSK":"2021-04-01 09:12:20.417","CDBH":"5","XSFX":"由西向东","XSFXDM":"2","KKMC":"海晨道与安正路交口正向"},{"KKBH":"720861002000","HPHM":"津JW9577","JGSK":"2021-04-01 09:12:20.587","CDBH":"4","XSFX":"由西向东","XSFXDM":"2","KKMC":"海晨道与安正路交口"},{"KKBH":"711","HPHM":"津C680P3","JGSK":"2021-04-01 09:12:20.738","CDBH":"8","XSFX":"由北向南","XSFXDM":"4","KKMC":"不礼让行人中新大道与和旭路交口"},{"KKBH":"7208810050000","HPHM":"津ADE5909","JGSK":"2021-04-01 09:12:20.81","CDBH":"4","XSFX":"由西向东","XSFXDM":"2","KKMC":"海旭道与明盛路交口正向"},{"KKBH":"720881002000","HPHM":"津A3U267","JGSK":"2021-04-01 09:12:20.841","CDBH":"7","XSFX":"由西向东","XSFXDM":"2","KKMC":"海旭道与安正路交口"},{"KKBH":"610276124","HPHM":"津DK8182","JGSK":"2021-04-01 09:12:20.842","CDBH":"2","XSFX":"由东向西","XSFXDM":"1","KKMC":"中新大道与中生大道交口"},{"KKBH":"610271009","HPHM":"冀JMM233","JGSK":"2021-04-01 09:12:20.937","CDBH":"4","XSFX":"由西向东","XSFXDM":"2","KKMC":"中新大道与泰七路交口"},{"KKBH":"7208910050000","HPHM":"津KHJ596","JGSK":"2021-04-01 09:12:20.944","CDBH":"5","XSFX":"由西向东","XSFXDM":"2","KKMC":"海博道与安明路交口正向"},{"KKBH":"610276124","HPHM":"冀FP63N5","JGSK":"2021-04-01 09:12:20.995","CDBH":"5","XSFX":"由西向东","XSFXDM":"2","KKMC":"中新大道与中生大道交口"},{"KKBH":"610276126","HPHM":"津RDN803","JGSK":"2021-04-01 09:12:21.042","CDBH":"7","XSFX":"由北向南","XSFXDM":"4","KKMC":"中新大道与和意路交口"},{"KKBH":"7208810060000","HPHM":"车牌","JGSK":"2021-04-01 09:12:21.086","CDBH":"5","XSFX":"由南向北","XSFXDM":"3","KKMC":"海旭道与庄盛路交口正向"},{"KKBH":"720881002000","HPHM":"辽C8936R","JGSK":"2021-04-01 09:12:21.121","CDBH":"6","XSFX":"由西向东","XSFXDM":"2","KKMC":"海旭道与安正路交口"},{"KKBH":"610391006","HPHM":"津DH2103","JGSK":"2021-04-01 09:12:21.282","CDBH":"7","XSFX":"由南向北","XSFXDM":"3","KKMC":"和韵路与和意路交口"},{"KKBH":"610391007","HPHM":"津ADB9631","JGSK":"2021-04-01 09:12:21.303","CDBH":"2","XSFX":"由东向西","XSFXDM":"1","KKMC":"和韵路与和风路交口"},{"KKBH":"610276126","HPHM":"津C32C69","JGSK":"2021-04-01 09:12:21.312","CDBH":"8","XSFX":"由北向南","XSFXDM":"4","KKMC":"中新大道与和意路交口"},{"KKBH":"610391006","HPHM":"津A26K22","JGSK":"2021-04-01 09:12:21.474","CDBH":"8","XSFX":"由南向北","XSFXDM":"3","KKMC":"和韵路与和意路交口"},{"KKBH":"7205410050000","HPHM":"津NLD155","JGSK":"2021-04-01 09:12:21.475","CDBH":"3","XSFX":"由西向东","XSFXDM":"2","KKMC":"动漫环路东与动漫西路交口正向"},{"KKBH":"720571001000","HPHM":"津C19Z77","JGSK":"2021-04-01 09:12:21.525","CDBH":"4","XSFX":"由南向北","XSFXDM":"3","KKMC":"动漫东路与文一路交口"},{"KKBH":"740011002000","HPHM":"车牌","JGSK":"2021-04-01 09:12:21.547","CDBH":"12","XSFX":"由南向北","XSFXDM":"3","KKMC":"静湖南路与华一路交口"},{"KKBH":"7280310060000","HPHM":"津KF4488","JGSK":"2021-04-01 09:12:21.563","CDBH":"6","XSFX":"由南向北","XSFXDM":"3","KKMC":"动漫中路与文三路交口正向"},{"KKBH":"720881005000","HPHM":"冀JZL889","JGSK":"2021-04-01 09:12:21.58","CDBH":"5","XSFX":"由西向东","XSFXDM":"2","KKMC":"海旭道与明盛路交口"},{"KKBH":"7208810020000","HPHM":"津AY2223","JGSK":"2021-04-01 09:12:21.591","CDBH":"2","XSFX":"由东向西","XSFXDM":"1","KKMC":"海旭道与安正路交口正向"},{"KKBH":"610256115","HPHM":"津KUS688","JGSK":"2021-04-01 09:12:21.591","CDBH":"3","XSFX":"由东向西","XSFXDM":"1","KKMC":"中天大道与中生大道交口"},{"KKBH":"7208210040000","HPHM":"车牌","JGSK":"2021-04-01 09:12:21.598","CDBH":"6","XSFX":"由北向南","XSFXDM":"4","KKMC":"动漫西路与动漫北路交口正向"},{"KKBH":"7208610030000","HPHM":"鲁NY3A68","JGSK":"2021-04-01 09:12:21.612","CDBH":"5","XSFX":"由西向东","XSFXDM":"2","KKMC":"海晨道与安明路交口正向"},{"KKBH":"7208810020000","HPHM":"津HEZ359","JGSK":"2021-04-01 09:12:21.622","CDBH":"5","XSFX":"由西向东","XSFXDM":"2","KKMC":"海旭道与安正路交口正向"},{"KKBH":"720871002000","HPHM":"鲁P31X11","JGSK":"2021-04-01 09:12:21.684","CDBH":"6","XSFX":"由南向北","XSFXDM":"3","KKMC":"安正路与芳菲路交口"},{"KKBH":"720891008000","HPHM":"津AY2505","JGSK":"2021-04-01 09:12:21.715","CDBH":"13","XSFX":"由北向南","XSFXDM":"4","KKMC":"海博道与荣盛路交口"},{"KKBH":"610391007","HPHM":"冀FD97Z8","JGSK":"2021-04-01 09:12:21.78","CDBH":"12","XSFX":"由北向南","XSFXDM":"4","KKMC":"和韵路与和风路交口"},{"KKBH":"610266118","HPHM":"津NWC689","JGSK":"2021-04-01 09:12:21.814","CDBH":"5","XSFX":"由西向东","XSFXDM":"2","KKMC":"中生大道与和畅路交口"},{"KKBH":"610391007","HPHM":"津GCG282","JGSK":"2021-04-01 09:12:21.815","CDBH":"11","XSFX":"由北向南","XSFXDM":"4","KKMC":"和韵路与和风路交口"},{"KKBH":"610271009","HPHM":"津AY2325","JGSK":"2021-04-01 09:12:21.842","CDBH":"7","XSFX":"由南向北","XSFXDM":"3","KKMC":"中新大道与泰七路交口"},{"KKBH":"7280310030000","HPHM":"津RKZ667","JGSK":"2021-04-01 09:12:21.862","CDBH":"5","XSFX":"由北向南","XSFXDM":"4","KKMC":"动漫中路与文二路交口正向"},{"KKBH":"610256116","HPHM":"津C09U70","JGSK":"2021-04-01 09:12:21.934","CDBH":"7","XSFX":"由南向北","XSFXDM":"3","KKMC":"中天大道与和顺路交口"},{"KKBH":"720861002000","HPHM":"京PC7G50","JGSK":"2021-04-01 09:12:22.111","CDBH":"5","XSFX":"由西向东","XSFXDM":"2","KKMC":"海晨道与安正路交口"},{"KKBH":"7205410030000","HPHM":"车牌","JGSK":"2021-04-01 09:12:22.119","CDBH":"2","XSFX":"由西向东","XSFXDM":"2","KKMC":"动漫环路西与动漫西路交口正向"},{"KKBH":"720891006000","HPHM":"津QF5333","JGSK":"2021-04-01 09:12:22.237","CDBH":"5","XSFX":"由西向东","XSFXDM":"2","KKMC":"海博道与永盛路交口"},{"KKBH":"610276126","HPHM":"津CAF026","JGSK":"2021-04-01 09:12:22.242","CDBH":"8","XSFX":"由北向南","XSFXDM":"4","KKMC":"中新大道与和意路交口"},{"KKBH":"7280310060000","HPHM":"津G38861","JGSK":"2021-04-01 09:12:22.341","CDBH":"3","XSFX":"由西向东","XSFXDM":"2","KKMC":"动漫中路与文三路交口正向"},{"KKBH":"6102610030000","HPHM":"津K97959","JGSK":"2021-04-01 09:12:22.347","CDBH":"2","XSFX":"由东向西","XSFXDM":"1","KKMC":"中生大道与静湖南路交口正向"},{"KKBH":"610401004","HPHM":"津B2M826","JGSK":"2021-04-01 09:12:22.362","CDBH":"7","XSFX":"由南向北","XSFXDM":"3","KKMC":"和畅路与和风路交口"},{"KKBH":"610256112","HPHM":"冀D9U332","JGSK":"2021-04-01 09:12:22.42","CDBH":"2","XSFX":"由东向西","XSFXDM":"1","KKMC":"中天大道与中津大道交口"},{"KKBH":"610276124","HPHM":"津HLZ290","JGSK":"2021-04-01 09:12:22.515","CDBH":"4","XSFX":"由西向东","XSFXDM":"2","KKMC":"中新大道与中生大道交口"},{"KKBH":"610266117","HPHM":"津NSG566","JGSK":"2021-04-01 09:12:22.529","CDBH":"9","XSFX":"由南向北","XSFXDM":"3","KKMC":"中生大道与和韵路交口"},{"KKBH":"7208810020000","HPHM":"津RJJ056","JGSK":"2021-04-01 09:12:22.556","CDBH":"12","XSFX":"由北向南","XSFXDM":"4","KKMC":"海旭道与安正路交口正向"},{"KKBH":"610261004000","HPHM":"京NEA007","JGSK":"2021-04-01 09:12:22.603","CDBH":"1","XSFX":"由东向西","XSFXDM":"1","KKMC":"中生大道与静湖西路（北侧）"},{"KKBH":"610266118","HPHM":"津C17853","JGSK":"2021-04-01 09:12:22.614","CDBH":"6","XSFX":"由西向东","XSFXDM":"2","KKMC":"中生大道与和畅路交口"},{"KKBH":"610271009","HPHM":"冀B6956S","JGSK":"2021-04-01 09:12:22.632","CDBH":"7","XSFX":"由南向北","XSFXDM":"3","KKMC":"中新大道与泰七路交口"},{"KKBH":"610271009","HPHM":"冀BU6317","JGSK":"2021-04-01 09:12:22.635","CDBH":"4","XSFX":"由西向东","XSFXDM":"2","KKMC":"中新大道与泰七路交口"},{"KKBH":"7208610030000","HPHM":"冀J0V9Z5","JGSK":"2021-04-01 09:12:22.647","CDBH":"10","XSFX":"由北向南","XSFXDM":"4","KKMC":"海晨道与安明路交口正向"},{"KKBH":"720861003000","HPHM":"京MDZ298","JGSK":"2021-04-01 09:12:22.721","CDBH":"10","XSFX":"由北向南","XSFXDM":"4","KKMC":"海晨道与安明路交口"},{"KKBH":"610276126","HPHM":"津JXL389","JGSK":"2021-04-01 09:12:22.722","CDBH":"7","XSFX":"由北向南","XSFXDM":"4","KKMC":"中新大道与和意路交口"},{"KKBH":"610266117","HPHM":"鲁AU12J2","JGSK":"2021-04-01 09:12:22.791","CDBH":"5","XSFX":"由西向东","XSFXDM":"2","KKMC":"中生大道与和韵路交口"},{"KKBH":"610276124","HPHM":"津ADK6939","JGSK":"2021-04-01 09:12:22.852","CDBH":"11","XSFX":"由北向南","XSFXDM":"4","KKMC":"中新大道与中生大道交口"},{"KKBH":"7400110020000","HPHM":"津QX2287","JGSK":"2021-04-01 09:12:22.878","CDBH":"4","XSFX":"由南向北","XSFXDM":"3","KKMC":"静湖南路与华一路交口正向"},{"KKBH":"720881002000","HPHM":"津A7F187","JGSK":"2021-04-01 09:12:22.922","CDBH":"2","XSFX":"由东向西","XSFXDM":"1","KKMC":"海旭道与安正路交口"},{"KKBH":"7208610030000","HPHM":"车牌","JGSK":"2021-04-01 09:12:22.932","CDBH":"4","XSFX":"由西向东","XSFXDM":"2","KKMC":"海晨道与安明路交口正向"},{"KKBH":"610266118","HPHM":"津H56518","JGSK":"2021-04-01 09:12:22.954","CDBH":"2","XSFX":"由东向西","XSFXDM":"1","KKMC":"中生大道与和畅路交口"},{"KKBH":"610401004","HPHM":"津GLQ802","JGSK":"2021-04-01 09:12:23.03","CDBH":"4","XSFX":"由西向东","XSFXDM":"2","KKMC":"和畅路与和风路交口"},{"KKBH":"720881002000","HPHM":"津JXD966","JGSK":"2021-04-01 09:12:23.037","CDBH":"6","XSFX":"由西向东","XSFXDM":"2","KKMC":"海旭道与安正路交口"},{"KKBH":"720881005000","HPHM":"津MX6233","JGSK":"2021-04-01 09:12:23.176","CDBH":"2","XSFX":"由东向西","XSFXDM":"1","KKMC":"海旭道与明盛路交口"},{"KKBH":"728031002000","HPHM":"津GLN109","JGSK":"2021-04-01 09:12:23.325","CDBH":"1","XSFX":"由东向西","XSFXDM":"1","KKMC":"动漫中路与文一路交口"},{"KKBH":"610256116","HPHM":"津KGB758","JGSK":"2021-04-01 09:12:23.454","CDBH":"11","XSFX":"由北向南","XSFXDM":"4","KKMC":"中天大道与和顺路交口"},{"KKBH":"720881002000","HPHM":"津HL9652","JGSK":"2021-04-01 09:12:23.551","CDBH":"3","XSFX":"由东向西","XSFXDM":"1","KKMC":"海旭道与安正路交口"},{"KKBH":"720881002000","HPHM":"津A2Q072","JGSK":"2021-04-01 09:12:23.559","CDBH":"7","XSFX":"由西向东","XSFXDM":"2","KKMC":"海旭道与安正路交口"},{"KKBH":"610276126","HPHM":"津RPV586","JGSK":"2021-04-01 09:12:23.619","CDBH":"4","XSFX":"由南向北","XSFXDM":"3","KKMC":"中新大道与和意路交口"},{"KKBH":"610256112","HPHM":"津A09818D","JGSK":"2021-04-01 09:12:23.673","CDBH":"9","XSFX":"由南向北","XSFXDM":"3","KKMC":"中天大道与中津大道交口"},{"KKBH":"720861002000","HPHM":"津AF36755","JGSK":"2021-04-01 09:12:23.71","CDBH":"4","XSFX":"由西向东","XSFXDM":"2","KKMC":"海晨道与安正路交口"},{"KKBH":"7280310030000","HPHM":"津AY2306","JGSK":"2021-04-01 09:12:23.725","CDBH":"4","XSFX":"由南向北","XSFXDM":"3","KKMC":"动漫中路与文二路交口正向"},{"KKBH":"720861002000","HPHM":"津A7E669","JGSK":"2021-04-01 09:12:23.763","CDBH":"10","XSFX":"由北向南","XSFXDM":"4","KKMC":"海晨道与安正路交口"},{"KKBH":"711","HPHM":"吉JKV722","JGSK":"2021-04-01 09:12:23.8","CDBH":"5","XSFX":"由南向北","XSFXDM":"3","KKMC":"不礼让行人中新大道与和旭路交口"},{"KKBH":"610261003000","HPHM":"津ADQ1067","JGSK":"2021-04-01 09:12:23.913","CDBH":"16","XSFX":"由北向南","XSFXDM":"4","KKMC":"中生大道与静湖南路交口"},{"KKBH":"7280310020000","HPHM":"车牌","JGSK":"2021-04-01 09:12:23.942","CDBH":"4","XSFX":"由西向东","XSFXDM":"2","KKMC":"动漫中路与文一路交口正向"},{"KKBH":"7205710040000","HPHM":"津RT6243","JGSK":"2021-04-01 09:12:24.096","CDBH":"1","XSFX":"由东向西","XSFXDM":"1","KKMC":"动漫东路与动漫中路交口正向"},{"KKBH":"7280310060000","HPHM":"津MCC155","JGSK":"2021-04-01 09:12:24.238","CDBH":"3","XSFX":"由西向东","XSFXDM":"2","KKMC":"动漫中路与文三路交口正向"},{"KKBH":"7208810020000","HPHM":"津ADL7562","JGSK":"2021-04-01 09:12:24.372","CDBH":"6","XSFX":"由西向东","XSFXDM":"2","KKMC":"海旭道与安正路交口正向"},{"KKBH":"7208710020000","HPHM":"津H56778","JGSK":"2021-04-01 09:12:24.439","CDBH":"6","XSFX":"由南向北","XSFXDM":"3","KKMC":"安正路与芳菲路交口正向"},{"KKBH":"610271008","HPHM":"车牌","JGSK":"2021-04-01 09:12:24.525","CDBH":"1","XSFX":"由南向北","XSFXDM":"3","KKMC":"中新大道与航母主题公园支路交口"},{"KKBH":"7208910090000","HPHM":"津AY2206","JGSK":"2021-04-01 09:12:24.547","CDBH":"9","XSFX":"由北向南","XSFXDM":"4","KKMC":"海博道与弘通路交口正向"},{"KKBH":"610256111","HPHM":"津N73598","JGSK":"2021-04-01 09:12:24.558","CDBH":"8","XSFX":"由北向南","XSFXDM":"4","KKMC":"中天大道与和惠路交口"},{"KKBH":"610266118","HPHM":"津MJB108","JGSK":"2021-04-01 09:12:24.573","CDBH":"4","XSFX":"由西向东","XSFXDM":"2","KKMC":"中生大道与和畅路交口"},{"KKBH":"720881005000","HPHM":"津ADE5909","JGSK":"2021-04-01 09:12:24.618","CDBH":"4","XSFX":"由西向东","XSFXDM":"2","KKMC":"海旭道与明盛路交口"},{"KKBH":"7208710020000","HPHM":"津AD16844","JGSK":"2021-04-01 09:12:24.694","CDBH":"9","XSFX":"由北向南","XSFXDM":"4","KKMC":"安正路与芳菲路交口正向"},{"KKBH":"610276126","HPHM":"津C32C69","JGSK":"2021-04-01 09:12:24.722","CDBH":"8","XSFX":"由北向南","XSFXDM":"4","KKMC":"中新大道与和意路交口"},{"KKBH":"720861002000","HPHM":"冀BF12R7","JGSK":"2021-04-01 09:12:24.745","CDBH":"5","XSFX":"由西向东","XSFXDM":"2","KKMC":"海晨道与安正路交口"},{"KKBH":"610256111","HPHM":"津N73598","JGSK":"2021-04-01 09:12:24.789","CDBH":"8","XSFX":"由北向南","XSFXDM":"4","KKMC":"中天大道与和惠路交口"},{"KKBH":"610271008","HPHM":"津C06175","JGSK":"2021-04-01 09:12:24.801","CDBH":"5","XSFX":"由北向南","XSFXDM":"4","KKMC":"中新大道与航母主题公园支路交口"},{"KKBH":"610276126","HPHM":"鲁QF1Y69","JGSK":"2021-04-01 09:12:24.906","CDBH":"8","XSFX":"由北向南","XSFXDM":"4","KKMC":"中新大道与和意路交口"},{"KKBH":"610391006","HPHM":"津DH2103","JGSK":"2021-04-01 09:12:24.96","CDBH":"7","XSFX":"由南向北","XSFXDM":"3","KKMC":"和韵路与和意路交口"},{"KKBH":"720891006000","HPHM":"津DHL101","JGSK":"2021-04-01 09:12:24.984","CDBH":"7","XSFX":"由西向东","XSFXDM":"2","KKMC":"海博道与永盛路交口"},{"KKBH":"610401004","HPHM":"津GLQ802","JGSK":"2021-04-01 09:12:25.028","CDBH":"5","XSFX":"由西向东","XSFXDM":"2","KKMC":"和畅路与和风路交口"},{"KKBH":"711","HPHM":"津A09868D","JGSK":"2021-04-01 09:12:25.051","CDBH":"7","XSFX":"由北向南","XSFXDM":"4","KKMC":"不礼让行人中新大道与和旭路交口"},{"KKBH":"720561002000","HPHM":"冀BH395R","JGSK":"2021-04-01 09:12:25.125","CDBH":"1","XSFX":"由东向西","XSFXDM":"1","KKMC":"动漫北路与文三路交口"},{"KKBH":"610266117","HPHM":"津DHH927","JGSK":"2021-04-01 09:12:25.205","CDBH":"2","XSFX":"由东向西","XSFXDM":"1","KKMC":"中生大道与和韵路交口"},{"KKBH":"610266118","HPHM":"津H56518","JGSK":"2021-04-01 09:12:25.232","CDBH":"2","XSFX":"由东向西","XSFXDM":"1","KKMC":"中生大道与和畅路交口"},{"KKBH":"7208810020000","HPHM":"鄂S700M2","JGSK":"2021-04-01 09:12:25.27","CDBH":"7","XSFX":"由西向东","XSFXDM":"2","KKMC":"海旭道与安正路交口正向"},{"KKBH":"610271009","HPHM":"津G86505","JGSK":"2021-04-01 09:12:25.306","CDBH":"11","XSFX":"由北向南","XSFXDM":"4","KKMC":"中新大道与泰七路交口"},{"KKBH":"7208810020000","HPHM":"津B2K767","JGSK":"2021-04-01 09:12:25.329","CDBH":"5","XSFX":"由西向东","XSFXDM":"2","KKMC":"海旭道与安正路交口正向"},{"KKBH":"610256115","HPHM":"津AU2662","JGSK":"2021-04-01 09:12:25.419","CDBH":"1","XSFX":"由东向西","XSFXDM":"1","KKMC":"中天大道与中生大道交口"},{"KKBH":"720861003000","HPHM":"津HMR789","JGSK":"2021-04-01 09:12:25.599","CDBH":"10","XSFX":"由北向南","XSFXDM":"4","KKMC":"海晨道与安明路交口"},{"KKBH":"610391007","HPHM":"津RJZ177","JGSK":"2021-04-01 09:12:25.643","CDBH":"11","XSFX":"由北向南","XSFXDM":"4","KKMC":"和韵路与和风路交口"},{"KKBH":"7208810020000","HPHM":"津RMC085","JGSK":"2021-04-01 09:12:25.715","CDBH":"12","XSFX":"由北向南","XSFXDM":"4","KKMC":"海旭道与安正路交口正向"},{"KKBH":"720881002000","HPHM":"冀B0RZ12","JGSK":"2021-04-01 09:12:25.726","CDBH":"10","XSFX":"由南向北","XSFXDM":"3","KKMC":"海旭道与安正路交口"},{"KKBH":"610276125","HPHM":"津NHH203","JGSK":"2021-04-01 09:12:25.735","CDBH":"1","XSFX":"由东向西","XSFXDM":"1","KKMC":"中新大道与和顺路交口"},{"KKBH":"610256114","HPHM":"冀A6H2H7","JGSK":"2021-04-01 09:12:25.754","CDBH":"2","XSFX":"由西向东","XSFXDM":"2","KKMC":"中天大道与和旭路交口"},{"KKBH":"720881002000","HPHM":"津AY2223","JGSK":"2021-04-01 09:12:25.801","CDBH":"2","XSFX":"由东向西","XSFXDM":"1","KKMC":"海旭道与安正路交口"},{"KKBH":"720881002000","HPHM":"津A9V355","JGSK":"2021-04-01 09:12:25.836","CDBH":"6","XSFX":"由西向东","XSFXDM":"2","KKMC":"海旭道与安正路交口"},{"KKBH":"7205410040000","HPHM":"晋A616PY","JGSK":"2021-04-01 09:12:25.908","CDBH":"3","XSFX":"由西向东","XSFXDM":"2","KKMC":"动漫环路东与动漫中路交口正向"},{"KKBH":"610271009","HPHM":"蒙BYW20挂","JGSK":"2021-04-01 09:12:25.916","CDBH":"7","XSFX":"由南向北","XSFXDM":"3","KKMC":"中新大道与泰七路交口"},{"KKBH":"720861002000","HPHM":"津BN3678","JGSK":"2021-04-01 09:12:25.946","CDBH":"4","XSFX":"由西向东","XSFXDM":"2","KKMC":"海晨道与安正路交口"},{"KKBH":"610266117","HPHM":"津RZF683","JGSK":"2021-04-01 09:12:25.988","CDBH":"7","XSFX":"由南向北","XSFXDM":"3","KKMC":"中生大道与和韵路交口"},{"KKBH":"728031006000","HPHM":"津KF4488","JGSK":"2021-04-01 09:12:26.154","CDBH":"6","XSFX":"由南向北","XSFXDM":"3","KKMC":"动漫中路与文三路交口"},{"KKBH":"610276124","HPHM":"津GHQ200","JGSK":"2021-04-01 09:12:26.19","CDBH":"4","XSFX":"由西向东","XSFXDM":"2","KKMC":"中新大道与中生大道交口"},{"KKBH":"720881002000","HPHM":"鲁J6605R","JGSK":"2021-04-01 09:12:26.2","CDBH":"7","XSFX":"由西向东","XSFXDM":"2","KKMC":"海旭道与安正路交口"},{"KKBH":"610256116","HPHM":"津KGB758","JGSK":"2021-04-01 09:12:26.224","CDBH":"12","XSFX":"由北向南","XSFXDM":"4","KKMC":"中天大道与和顺路交口"},{"KKBH":"610391007","HPHM":"津GCG282","JGSK":"2021-04-01 09:12:26.254","CDBH":"12","XSFX":"由北向南","XSFXDM":"4","KKMC":"和韵路与和风路交口"},{"KKBH":"7208810020000","HPHM":"津DXU998","JGSK":"2021-04-01 09:12:26.274","CDBH":"13","XSFX":"由北向南","XSFXDM":"4","KKMC":"海旭道与安正路交口正向"},{"KKBH":"610276124","HPHM":"津CAH327","JGSK":"2021-04-01 09:12:26.276","CDBH":"1","XSFX":"由东向西","XSFXDM":"1","KKMC":"中新大道与中生大道交口"},{"KKBH":"720541005000","HPHM":"津NLD155","JGSK":"2021-04-01 09:12:26.301","CDBH":"3","XSFX":"由西向东","XSFXDM":"2","KKMC":"动漫环路东与动漫西路交口"},{"KKBH":"610266118","HPHM":"津AF29135","JGSK":"2021-04-01 09:12:26.349","CDBH":"3","XSFX":"由东向西","XSFXDM":"1","KKMC":"中生大道与和畅路交口"},{"KKBH":"610271009","HPHM":"津G86505","JGSK":"2021-04-01 09:12:26.524","CDBH":"11","XSFX":"由北向南","XSFXDM":"4","KKMC":"中新大道与泰七路交口"},{"KKBH":"610261003000","HPHM":"津K97959","JGSK":"2021-04-01 09:12:26.532","CDBH":"11","XSFX":"由东向西","XSFXDM":"1","KKMC":"中生大道与静湖南路交口"},{"KKBH":"7208810020000","HPHM":"津JVM686","JGSK":"2021-04-01 09:12:26.533","CDBH":"4","XSFX":"由东向西","XSFXDM":"1","KKMC":"海旭道与安正路交口正向"},{"KKBH":"720891003000","HPHM":"粤W3A677","JGSK":"2021-04-01 09:12:26.534","CDBH":"7","XSFX":"由南向北","XSFXDM":"3","KKMC":"海博道与安正路交口"},{"KKBH":"610266118","HPHM":"津NSH997","JGSK":"2021-04-01 09:12:26.548","CDBH":"11","XSFX":"由北向南","XSFXDM":"4","KKMC":"中生大道与和畅路交口"},{"KKBH":"610401005","HPHM":"津A3Y665","JGSK":"2021-04-01 09:12:26.759","CDBH":"10","XSFX":"由北向南","XSFXDM":"4","KKMC":"和畅路与和顺路交口"},{"KKBH":"610266117","HPHM":"鲁AU12J2","JGSK":"2021-04-01 09:12:26.789","CDBH":"5","XSFX":"由西向东","XSFXDM":"2","KKMC":"中生大道与和韵路交口"},{"KKBH":"610401004","HPHM":"津B2M826","JGSK":"2021-04-01 09:12:26.796","CDBH":"8","XSFX":"由南向北","XSFXDM":"3","KKMC":"和畅路与和风路交口"},{"KKBH":"720901002000","HPHM":"冀B3W61H","JGSK":"2021-04-01 09:12:26.825","CDBH":"1","XSFX":"由东向西","XSFXDM":"1","KKMC":"玉林道与安正路交口"},{"KKBH":"711","HPHM":"冀A6W8N7","JGSK":"2021-04-01 09:12:26.919","CDBH":"5","XSFX":"由南向北","XSFXDM":"3","KKMC":"不礼让行人中新大道与和旭路交口"},{"KKBH":"610261003000","HPHM":"鲁M500X5","JGSK":"2021-04-01 09:12:26.95","CDBH":"17","XSFX":"由北向南","XSFXDM":"4","KKMC":"中生大道与静湖南路交口"},{"KKBH":"7208910090000","HPHM":"车牌","JGSK":"2021-04-01 09:12:26.96","CDBH":"6","XSFX":"由南向北","XSFXDM":"3","KKMC":"海博道与弘通路交口正向"},{"KKBH":"7208110020000","HPHM":"津B56660","JGSK":"2021-04-01 09:12:26.971","CDBH":"5","XSFX":"由北向南","XSFXDM":"4","KKMC":"动漫南路与文一路交口正向"},{"KKBH":"610271008","HPHM":"津HNB566","JGSK":"2021-04-01 09:12:26.975","CDBH":"1","XSFX":"由南向北","XSFXDM":"3","KKMC":"中新大道与航母主题公园支路交口"},{"KKBH":"610256112","HPHM":"津MQ5096","JGSK":"2021-04-01 09:12:27.143","CDBH":"5","XSFX":"由西向东","XSFXDM":"2","KKMC":"中天大道与中津大道交口"},{"KKBH":"610276125","HPHM":"津H66700","JGSK":"2021-04-01 09:12:27.24","CDBH":"1","XSFX":"由东向西","XSFXDM":"1","KKMC":"中新大道与和顺路交口"},{"KKBH":"720571004000","HPHM":"辽K18H02","JGSK":"2021-04-01 09:12:27.326","CDBH":"2","XSFX":"由东向西","XSFXDM":"1","KKMC":"动漫东路与动漫中路交口"},{"KKBH":"7208510020000","HPHM":"京PR6N18","JGSK":"2021-04-01 09:12:27.37","CDBH":"2","XSFX":"由东向西","XSFXDM":"1","KKMC":"碧水道与安正路交口正向"},{"KKBH":"6071310030000","HPHM":"冀B6B5F6","JGSK":"2021-04-01 09:12:27.401","CDBH":"2","XSFX":"由东向西","XSFXDM":"1","KKMC":"中央大道与海旭道交口正向"},{"KKBH":"7208610030000","HPHM":"津ADC0637","JGSK":"2021-04-01 09:12:27.415","CDBH":"11","XSFX":"由北向南","XSFXDM":"4","KKMC":"海晨道与安明路交口正向"},{"KKBH":"7208810020000","HPHM":"鲁D320XK","JGSK":"2021-04-01 09:12:27.447","CDBH":"5","XSFX":"由西向东","XSFXDM":"2","KKMC":"海旭道与安正路交口正向"},{"KKBH":"7208610030000","HPHM":"鲁D739PV","JGSK":"2021-04-01 09:12:27.608","CDBH":"4","XSFX":"由西向东","XSFXDM":"2","KKMC":"海晨道与安明路交口正向"},{"KKBH":"610271009","HPHM":"车牌","JGSK":"2021-04-01 09:12:27.614","CDBH":"7","XSFX":"由南向北","XSFXDM":"3","KKMC":"中新大道与泰七路交口"},{"KKBH":"610286127","HPHM":"津RFS882","JGSK":"2021-04-01 09:12:27.617","CDBH":"1","XSFX":"由东向西","XSFXDM":"1","KKMC":"中津大道与和畅路交口"},{"KKBH":"610271009","HPHM":"津AVR833","JGSK":"2021-04-01 09:12:27.637","CDBH":"5","XSFX":"由西向东","XSFXDM":"2","KKMC":"中新大道与泰七路交口"},{"KKBH":"720861003000","HPHM":"冀J0V9Z5","JGSK":"2021-04-01 09:12:27.763","CDBH":"10","XSFX":"由北向南","XSFXDM":"4","KKMC":"海晨道与安明路交口"},{"KKBH":"610266118","HPHM":"津H07223","JGSK":"2021-04-01 09:12:27.779","CDBH":"2","XSFX":"由东向西","XSFXDM":"1","KKMC":"中生大道与和畅路交口"},{"KKBH":"610266118","HPHM":"津MJB108","JGSK":"2021-04-01 09:12:27.894","CDBH":"4","XSFX":"由西向东","XSFXDM":"2","KKMC":"中生大道与和畅路交口"},{"KKBH":"610391008","HPHM":"津A09895D","JGSK":"2021-04-01 09:12:27.985","CDBH":"5","XSFX":"由西向东","XSFXDM":"2","KKMC":"和韵路与和旭路交口"},{"KKBH":"720881002000","HPHM":"津HEZ359","JGSK":"2021-04-01 09:12:28.075","CDBH":"6","XSFX":"由西向东","XSFXDM":"2","KKMC":"海旭道与安正路交口"},{"KKBH":"610391006","HPHM":"津DHA297","JGSK":"2021-04-01 09:12:28.084","CDBH":"1","XSFX":"由东向西","XSFXDM":"1","KKMC":"和韵路与和意路交口"},{"KKBH":"720881002000","HPHM":"津KAN916","JGSK":"2021-04-01 09:12:28.114","CDBH":"7","XSFX":"由西向东","XSFXDM":"2","KKMC":"海旭道与安正路交口"},{"KKBH":"728031003000","HPHM":"津RKZ667","JGSK":"2021-04-01 09:12:28.477","CDBH":"5","XSFX":"由北向南","XSFXDM":"4","KKMC":"动漫中路与文二路交口"},{"KKBH":"720891005000","HPHM":"津RKR911","JGSK":"2021-04-01 09:12:28.539","CDBH":"1","XSFX":"由东向西","XSFXDM":"1","KKMC":"海博道与安明路交口"},{"KKBH":"720861003000","HPHM":"鲁NY3A68","JGSK":"2021-04-01 09:12:28.571","CDBH":"5","XSFX":"由西向东","XSFXDM":"2","KKMC":"海晨道与安明路交口"},{"KKBH":"610276126","HPHM":"鲁QF1Y69","JGSK":"2021-04-01 09:12:28.637","CDBH":"8","XSFX":"由北向南","XSFXDM":"4","KKMC":"中新大道与和意路交口"},{"KKBH":"610256115","HPHM":"津AU2662","JGSK":"2021-04-01 09:12:28.799","CDBH":"1","XSFX":"由东向西","XSFXDM":"1","KKMC":"中天大道与中生大道交口"},{"KKBH":"610276124","HPHM":"津HCH859","JGSK":"2021-04-01 09:12:28.837","CDBH":"2","XSFX":"由东向西","XSFXDM":"1","KKMC":"中新大道与中生大道交口"},{"KKBH":"610256115","HPHM":"津NCH823","JGSK":"2021-04-01 09:12:29.004","CDBH":"3","XSFX":"由东向西","XSFXDM":"1","KKMC":"中天大道与中生大道交口"},{"KKBH":"610271008","HPHM":"津C06175","JGSK":"2021-04-01 09:12:29.203","CDBH":"5","XSFX":"由北向南","XSFXDM":"4","KKMC":"中新大道与航母主题公园支路交口"},{"KKBH":"610271010","HPHM":"津C13W39","JGSK":"2021-04-01 09:12:29.258","CDBH":"8","XSFX":"由北向南","XSFXDM":"4","KKMC":"中新大道与华五路交口"},{"KKBH":"610276126","HPHM":"津HDG369","JGSK":"2021-04-01 09:12:29.334","CDBH":"8","XSFX":"由北向南","XSFXDM":"4","KKMC":"中新大道与和意路交口"},{"KKBH":"7208810020000","HPHM":"冀AH9U29","JGSK":"2021-04-01 09:12:29.404","CDBH":"6","XSFX":"由西向东","XSFXDM":"2","KKMC":"海旭道与安正路交口正向"},{"KKBH":"728031006000","HPHM":"津G38861","JGSK":"2021-04-01 09:12:29.417","CDBH":"3","XSFX":"由西向东","XSFXDM":"2","KKMC":"动漫中路与文三路交口"},{"KKBH":"711","HPHM":"鲁P578XC","JGSK":"2021-04-01 09:12:29.449","CDBH":"8","XSFX":"由北向南","XSFXDM":"4","KKMC":"不礼让行人中新大道与和旭路交口"},{"KKBH":"610276124","HPHM":"车牌","JGSK":"2021-04-01 09:12:29.55","CDBH":"4","XSFX":"由西向东","XSFXDM":"2","KKMC":"中新大道与中生大道交口"},{"KKBH":"610271008","HPHM":"津GKF268","JGSK":"2021-04-01 09:12:29.588","CDBH":"5","XSFX":"由北向南","XSFXDM":"4","KKMC":"中新大道与航母主题公园支路交口"},{"KKBH":"7208810020000","HPHM":"津H05390","JGSK":"2021-04-01 09:12:29.707","CDBH":"5","XSFX":"由西向东","XSFXDM":"2","KKMC":"海旭道与安正路交口正向"},{"KKBH":"711","HPHM":"津C2Q077","JGSK":"2021-04-01 09:12:29.719","CDBH":"5","XSFX":"由南向北","XSFXDM":"3","KKMC":"不礼让行人中新大道与和旭路交口"},{"KKBH":"610266118","HPHM":"津C21A92","JGSK":"2021-04-01 09:12:29.745","CDBH":"5","XSFX":"由西向东","XSFXDM":"2","KKMC":"中生大道与和畅路交口"},{"KKBH":"7208810020000","HPHM":"京Q7YF55","JGSK":"2021-04-01 09:12:29.791","CDBH":"4","XSFX":"由东向西","XSFXDM":"1","KKMC":"海旭道与安正路交口正向"},{"KKBH":"7208810020000","HPHM":"津BJ3223","JGSK":"2021-04-01 09:12:29.86","CDBH":"13","XSFX":"由北向南","XSFXDM":"4","KKMC":"海旭道与安正路交口正向"},{"KKBH":"610271009","HPHM":"车牌","JGSK":"2021-04-01 09:12:29.916","CDBH":"7","XSFX":"由南向北","XSFXDM":"3","KKMC":"中新大道与泰七路交口"},{"KKBH":"610276126","HPHM":"浙G9009U","JGSK":"2021-04-01 09:12:29.985","CDBH":"7","XSFX":"由北向南","XSFXDM":"4","KKMC":"中新大道与和意路交口"},{"KKBH":"720881002000","HPHM":"津NKZ808","JGSK":"2021-04-01 09:12:30.037","CDBH":"7","XSFX":"由西向东","XSFXDM":"2","KKMC":"海旭道与安正路交口"},{"KKBH":"610286127","HPHM":"津HGA336","JGSK":"2021-04-01 09:12:30.041","CDBH":"1","XSFX":"由东向西","XSFXDM":"1","KKMC":"中津大道与和畅路交口"},{"KKBH":"610256115","HPHM":"津AVG950","JGSK":"2021-04-01 09:12:30.252","CDBH":"8","XSFX":"由南向北","XSFXDM":"3","KKMC":"中天大道与中生大道交口"},{"KKBH":"610271008","HPHM":"津GKF268","JGSK":"2021-04-01 09:12:30.327","CDBH":"5","XSFX":"由北向南","XSFXDM":"4","KKMC":"中新大道与航母主题公园支路交口"},{"KKBH":"720881002000","HPHM":"鄂S700M2","JGSK":"2021-04-01 09:12:30.436","CDBH":"8","XSFX":"由西向东","XSFXDM":"2","KKMC":"海旭道与安正路交口"},{"KKBH":"720881002000","HPHM":"津DXU998","JGSK":"2021-04-01 09:12:30.443","CDBH":"13","XSFX":"由北向南","XSFXDM":"4","KKMC":"海旭道与安正路交口"},{"KKBH":"610391008","HPHM":"津E02414","JGSK":"2021-04-01 09:12:30.488","CDBH":"4","XSFX":"由西向东","XSFXDM":"2","KKMC":"和韵路与和旭路交口"},{"KKBH":"720571004000","HPHM":"津RT6243","JGSK":"2021-04-01 09:12:30.523","CDBH":"1","XSFX":"由东向西","XSFXDM":"1","KKMC":"动漫东路与动漫中路交口"},{"KKBH":"610261003000","HPHM":"津H63899","JGSK":"2021-04-01 09:12:30.549","CDBH":"17","XSFX":"由北向南","XSFXDM":"4","KKMC":"中生大道与静湖南路交口"},{"KKBH":"610256111","HPHM":"鲁J7J578","JGSK":"2021-04-01 09:12:30.7","CDBH":"1","XSFX":"由西向东","XSFXDM":"2","KKMC":"中天大道与和惠路交口"},{"KKBH":"610256116","HPHM":"鲁NT58M9","JGSK":"2021-04-01 09:12:30.711","CDBH":"12","XSFX":"由北向南","XSFXDM":"4","KKMC":"中天大道与和顺路交口"},{"KKBH":"6103261420000","HPHM":"车牌","JGSK":"2021-04-01 09:12:30.773","CDBH":"1","XSFX":"由东向西","XSFXDM":"1","KKMC":"中成大道与泰七路交口正向"},{"KKBH":"610271010","HPHM":"津C13W39","JGSK":"2021-04-01 09:12:30.783","CDBH":"8","XSFX":"由北向南","XSFXDM":"4","KKMC":"中新大道与华五路交口"},{"KKBH":"610266118","HPHM":"冀B3513T","JGSK":"2021-04-01 09:12:30.792","CDBH":"1","XSFX":"由东向西","XSFXDM":"1","KKMC":"中生大道与和畅路交口"},{"KKBH":"610266118","HPHM":"津H07223","JGSK":"2021-04-01 09:12:30.826","CDBH":"2","XSFX":"由东向西","XSFXDM":"1","KKMC":"中生大道与和畅路交口"},{"KKBH":"610271010","HPHM":"津C9L353","JGSK":"2021-04-01 09:12:30.938","CDBH":"4","XSFX":"由南向北","XSFXDM":"3","KKMC":"中新大道与华五路交口"},{"KKBH":"6103261420000","HPHM":"冀B1C815","JGSK":"2021-04-01 09:12:30.951","CDBH":"4","XSFX":"由西向东","XSFXDM":"2","KKMC":"中成大道与泰七路交口正向"},{"KKBH":"610286127","HPHM":"津RFS882","JGSK":"2021-04-01 09:12:30.969","CDBH":"1","XSFX":"由东向西","XSFXDM":"1","KKMC":"中津大道与和畅路交口"},{"KKBH":"720541004000","HPHM":"晋A616PY","JGSK":"2021-04-01 09:12:30.969","CDBH":"3","XSFX":"由西向东","XSFXDM":"2","KKMC":"动漫环路东与动漫中路交口"},{"KKBH":"610256115","HPHM":"津RXY272","JGSK":"2021-04-01 09:12:31.161","CDBH":"10","XSFX":"由北向南","XSFXDM":"4","KKMC":"中天大道与中生大道交口"},{"KKBH":"610391006","HPHM":"津AD87372","JGSK":"2021-04-01 09:12:31.176","CDBH":"5","XSFX":"由西向东","XSFXDM":"2","KKMC":"和韵路与和意路交口"},{"KKBH":"7205410020000","HPHM":"车牌","JGSK":"2021-04-01 09:12:31.227","CDBH":"2","XSFX":"由东向西","XSFXDM":"1","KKMC":"动漫环路西与动漫中路交口正向"},{"KKBH":"711","HPHM":"津ADD6835","JGSK":"2021-04-01 09:12:31.236","CDBH":"5","XSFX":"由南向北","XSFXDM":"3","KKMC":"不礼让行人中新大道与和旭路交口"},{"KKBH":"610276125","HPHM":"津HJM521","JGSK":"2021-04-01 09:12:31.387","CDBH":"1","XSFX":"由东向西","XSFXDM":"1","KKMC":"中新大道与和顺路交口"},{"KKBH":"610251002","HPHM":"沪CYC083","JGSK":"2021-04-01 09:12:31.441","CDBH":"8","XSFX":"由南向北","XSFXDM":"3","KKMC":"中天大道与和睦路交口"},{"KKBH":"610276124","HPHM":"津ADK6939","JGSK":"2021-04-01 09:12:31.513","CDBH":"11","XSFX":"由北向南","XSFXDM":"4","KKMC":"中新大道与中生大道交口"},{"KKBH":"610391007","HPHM":"津RJZ177","JGSK":"2021-04-01 09:12:31.534","CDBH":"12","XSFX":"由北向南","XSFXDM":"4","KKMC":"和韵路与和风路交口"},{"KKBH":"720881002000","HPHM":"津B2K767","JGSK":"2021-04-01 09:12:31.674","CDBH":"6","XSFX":"由西向东","XSFXDM":"2","KKMC":"海旭道与安正路交口"},{"KKBH":"720881002000","HPHM":"津JVM686","JGSK":"2021-04-01 09:12:31.706","CDBH":"4","XSFX":"由东向西","XSFXDM":"1","KKMC":"海旭道与安正路交口"},{"KKBH":"610276125","HPHM":"津NHH203","JGSK":"2021-04-01 09:12:31.847","CDBH":"1","XSFX":"由东向西","XSFXDM":"1","KKMC":"中新大道与和顺路交口"},{"KKBH":"610266117","HPHM":"津DHH927","JGSK":"2021-04-01 09:12:31.85","CDBH":"2","XSFX":"由东向西","XSFXDM":"1","KKMC":"中生大道与和韵路交口"},{"KKBH":"720811002000","HPHM":"津B56660","JGSK":"2021-04-01 09:12:31.925","CDBH":"5","XSFX":"由北向南","XSFXDM":"4","KKMC":"动漫南路与文一路交口"},{"KKBH":"610271009","HPHM":"津E27711","JGSK":"2021-04-01 09:12:31.931","CDBH":"11","XSFX":"由北向南","XSFXDM":"4","KKMC":"中新大道与泰七路交口"},{"KKBH":"610266117","HPHM":"津RZF683","JGSK":"2021-04-01 09:12:31.958","CDBH":"9","XSFX":"由南向北","XSFXDM":"3","KKMC":"中生大道与和韵路交口"},{"KKBH":"610266118","HPHM":"津C21A92","JGSK":"2021-04-01 09:12:31.969","CDBH":"5","XSFX":"由西向东","XSFXDM":"2","KKMC":"中生大道与和畅路交口"},{"KKBH":"610266118","HPHM":"冀ER1035","JGSK":"2021-04-01 09:12:32.042","CDBH":"6","XSFX":"由西向东","XSFXDM":"2","KKMC":"中生大道与和畅路交口"},{"KKBH":"610271009","HPHM":"津AVR833","JGSK":"2021-04-01 09:12:32.13","CDBH":"6","XSFX":"由西向东","XSFXDM":"2","KKMC":"中新大道与泰七路交口"},{"KKBH":"610266118","HPHM":"鲁A8C31T","JGSK":"2021-04-01 09:12:32.155","CDBH":"1","XSFX":"由东向西","XSFXDM":"1","KKMC":"中生大道与和畅路交口"},{"KKBH":"610276126","HPHM":"津HDG369","JGSK":"2021-04-01 09:12:32.178","CDBH":"8","XSFX":"由北向南","XSFXDM":"4","KKMC":"中新大道与和意路交口"},{"KKBH":"720881002000","HPHM":"津ADL7562","JGSK":"2021-04-01 09:12:32.196","CDBH":"7","XSFX":"由西向东","XSFXDM":"2","KKMC":"海旭道与安正路交口"},{"KKBH":"610391007","HPHM":"津N88588","JGSK":"2021-04-01 09:12:32.229","CDBH":"7","XSFX":"由南向北","XSFXDM":"3","KKMC":"和韵路与和风路交口"},{"KKBH":"610256114","HPHM":"津H53185","JGSK":"2021-04-01 09:12:32.233","CDBH":"2","XSFX":"由西向东","XSFXDM":"2","KKMC":"中天大道与和旭路交口"},{"KKBH":"610271010","HPHM":"津HUK080","JGSK":"2021-04-01 09:12:32.294","CDBH":"7","XSFX":"由北向南","XSFXDM":"4","KKMC":"中新大道与华五路交口"},{"KKBH":"720861003000","HPHM":"津ADC0637","JGSK":"2021-04-01 09:12:32.319","CDBH":"11","XSFX":"由北向南","XSFXDM":"4","KKMC":"海晨道与安明路交口"},{"KKBH":"610256113","HPHM":"津KFK718","JGSK":"2021-04-01 09:12:32.4","CDBH":"6","XSFX":"由南向北","XSFXDM":"3","KKMC":"中天大道与和风路交口"},{"KKBH":"610256115","HPHM":"津K13014","JGSK":"2021-04-01 09:12:32.539","CDBH":"11","XSFX":"由北向南","XSFXDM":"4","KKMC":"中天大道与中生大道交口"},{"KKBH":"610391008","HPHM":"车牌","JGSK":"2021-04-01 09:12:32.635","CDBH":"2","XSFX":"由东向西","XSFXDM":"1","KKMC":"和韵路与和旭路交口"},{"KKBH":"610266118","HPHM":"津HH1671","JGSK":"2021-04-01 09:12:32.739","CDBH":"3","XSFX":"由东向西","XSFXDM":"1","KKMC":"中生大道与和畅路交口"},{"KKBH":"610276124","HPHM":"津HCH859","JGSK":"2021-04-01 09:12:32.813","CDBH":"3","XSFX":"由东向西","XSFXDM":"1","KKMC":"中新大道与中生大道交口"},{"KKBH":"610391008","HPHM":"车牌","JGSK":"2021-04-01 09:12:32.845","CDBH":"2","XSFX":"由东向西","XSFXDM":"1","KKMC":"和韵路与和旭路交口"},{"KKBH":"7205410020000","HPHM":"车牌","JGSK":"2021-04-01 09:12:32.865","CDBH":"2","XSFX":"由东向西","XSFXDM":"1","KKMC":"动漫环路西与动漫中路交口正向"},{"KKBH":"610326142000","HPHM":"车牌","JGSK":"2021-04-01 09:12:32.866","CDBH":"2","XSFX":"由东向西","XSFXDM":"1","KKMC":"中成大道与泰七路交口"},{"KKBH":"720881006000","HPHM":"苏FR179Z","JGSK":"2021-04-01 09:12:32.881","CDBH":"4","XSFX":"由南向北","XSFXDM":"3","KKMC":"海旭道与庄盛路交口"},{"KKBH":"728031003000","HPHM":"津AY2306","JGSK":"2021-04-01 09:12:32.96","CDBH":"4","XSFX":"由南向北","XSFXDM":"3","KKMC":"动漫中路与文二路交口"},{"KKBH":"610276126","HPHM":"浙G9009U","JGSK":"2021-04-01 09:12:32.978","CDBH":"7","XSFX":"由北向南","XSFXDM":"4","KKMC":"中新大道与和意路交口"},{"KKBH":"720881002000","HPHM":"津RJJ056","JGSK":"2021-04-01 09:12:32.999","CDBH":"12","XSFX":"由北向南","XSFXDM":"4","KKMC":"海旭道与安正路交口"},{"KKBH":"610256113","HPHM":"津H77906","JGSK":"2021-04-01 09:12:33.085","CDBH":"5","XSFX":"由南向北","XSFXDM":"3","KKMC":"中天大道与和风路交口"},{"KKBH":"610261005000","HPHM":"津A5N292","JGSK":"2021-04-01 09:12:33.119","CDBH":"2","XSFX":"由南向北","XSFXDM":"3","KKMC":"中生大道与静湖西路（南侧）"},{"KKBH":"720881002000","HPHM":"鲁D320XK","JGSK":"2021-04-01 09:12:33.198","CDBH":"5","XSFX":"由西向东","XSFXDM":"2","KKMC":"海旭道与安正路交口"},{"KKBH":"610271010","HPHM":"津HUK080","JGSK":"2021-04-01 09:12:33.343","CDBH":"7","XSFX":"由北向南","XSFXDM":"4","KKMC":"中新大道与华五路交口"},{"KKBH":"610286127","HPHM":"津HGA336","JGSK":"2021-04-01 09:12:33.369","CDBH":"1","XSFX":"由东向西","XSFXDM":"1","KKMC":"中津大道与和畅路交口"},{"KKBH":"7208910050000","HPHM":"津K07388","JGSK":"2021-04-01 09:12:33.432","CDBH":"8","XSFX":"由南向北","XSFXDM":"3","KKMC":"海博道与安明路交口正向"},{"KKBH":"610271010","HPHM":"津KD9559","JGSK":"2021-04-01 09:12:33.558","CDBH":"5","XSFX":"由南向北","XSFXDM":"3","KKMC":"中新大道与华五路交口"},{"KKBH":"610271008","HPHM":"津GKF268","JGSK":"2021-04-01 09:12:33.683","CDBH":"5","XSFX":"由北向南","XSFXDM":"4","KKMC":"中新大道与航母主题公园支路交口"},{"KKBH":"610256112","HPHM":"辽CWC758","JGSK":"2021-04-01 09:12:33.75","CDBH":"11","XSFX":"由北向南","XSFXDM":"4","KKMC":"中天大道与中津大道交口"},{"KKBH":"7208910060000","HPHM":"车牌","JGSK":"2021-04-01 09:12:33.751","CDBH":"12","XSFX":"由北向南","XSFXDM":"4","KKMC":"海博道与永盛路交口正向"},{"KKBH":"728031006000","HPHM":"津MCC155","JGSK":"2021-04-01 09:12:33.816","CDBH":"3","XSFX":"由西向东","XSFXDM":"2","KKMC":"动漫中路与文三路交口"},{"KKBH":"610251001","HPHM":"京Q033L0","JGSK":"2021-04-01 09:12:33.823","CDBH":"2","XSFX":"由东向西","XSFXDM":"1","KKMC":"中天大道与和畅路交口"},{"KKBH":"610251002","HPHM":"沪CYC083","JGSK":"2021-04-01 09:12:33.851","CDBH":"9","XSFX":"由南向北","XSFXDM":"3","KKMC":"中天大道与和睦路交口"},{"KKBH":"7209010020000","HPHM":"津AF59857","JGSK":"2021-04-01 09:12:33.994","CDBH":"1","XSFX":"由东向西","XSFXDM":"1","KKMC":"玉林道与安正路交口正向"},{"KKBH":"610391008","HPHM":"津A0989学","JGSK":"2021-04-01 09:12:34.035","CDBH":"6","XSFX":"由西向东","XSFXDM":"2","KKMC":"和韵路与和旭路交口"},{"KKBH":"610266118","HPHM":"津CCE199","JGSK":"2021-04-01 09:12:34.099","CDBH":"2","XSFX":"由东向西","XSFXDM":"1","KKMC":"中生大道与和畅路交口"},{"KKBH":"610271010","HPHM":"津C9L353","JGSK":"2021-04-01 09:12:34.122","CDBH":"4","XSFX":"由南向北","XSFXDM":"3","KKMC":"中新大道与华五路交口"},{"KKBH":"610256114","HPHM":"冀B609D0","JGSK":"2021-04-01 09:12:34.175","CDBH":"7","XSFX":"由北向南","XSFXDM":"4","KKMC":"中天大道与和旭路交口"},{"KKBH":"610276124","HPHM":"冀HNB268","JGSK":"2021-04-01 09:12:34.235","CDBH":"8","XSFX":"由南向北","XSFXDM":"3","KKMC":"中新大道与中生大道交口"},{"KKBH":"610256111","HPHM":"鲁M366K7","JGSK":"2021-04-01 09:12:34.32","CDBH":"8","XSFX":"由北向南","XSFXDM":"4","KKMC":"中天大道与和惠路交口"},{"KKBH":"7208710020000","HPHM":"车牌","JGSK":"2021-04-01 09:12:34.363","CDBH":"7","XSFX":"由南向北","XSFXDM":"3","KKMC":"安正路与芳菲路交口正向"},{"KKBH":"610256113","HPHM":"津MA0416","JGSK":"2021-04-01 09:12:34.476","CDBH":"1","XSFX":"由西向东","XSFXDM":"2","KKMC":"中天大道与和风路交口"},{"KKBH":"610391006","HPHM":"津DHA297","JGSK":"2021-04-01 09:12:34.566","CDBH":"1","XSFX":"由东向西","XSFXDM":"1","KKMC":"和韵路与和意路交口"},{"KKBH":"610266117","HPHM":"津A1Y271","JGSK":"2021-04-01 09:12:34.617","CDBH":"10","XSFX":"由北向南","XSFXDM":"4","KKMC":"中生大道与和韵路交口"},{"KKBH":"7208610030000","HPHM":"冀RW3W33","JGSK":"2021-04-01 09:12:34.622","CDBH":"2","XSFX":"由东向西","XSFXDM":"1","KKMC":"海晨道与安明路交口正向"},{"KKBH":"610256113","HPHM":"冀J334K4","JGSK":"2021-04-01 09:12:34.633","CDBH":"4","XSFX":"由南向北","XSFXDM":"3","KKMC":"中天大道与和风路交口"},{"KKBH":"720881002000","HPHM":"冀AH9U29","JGSK":"2021-04-01 09:12:34.751","CDBH":"7","XSFX":"由西向东","XSFXDM":"2","KKMC":"海旭道与安正路交口"},{"KKBH":"6071310030000","HPHM":"津E31119","JGSK":"2021-04-01 09:12:34.765","CDBH":"2","XSFX":"由东向西","XSFXDM":"1","KKMC":"中央大道与海旭道交口正向"},{"KKBH":"610256113","HPHM":"津KFK718","JGSK":"2021-04-01 09:12:34.796","CDBH":"6","XSFX":"由南向北","XSFXDM":"3","KKMC":"中天大道与和风路交口"},{"KKBH":"720881002000","HPHM":"津H05390","JGSK":"2021-04-01 09:12:34.876","CDBH":"6","XSFX":"由西向东","XSFXDM":"2","KKMC":"海旭道与安正路交口"},{"KKBH":"610391007","HPHM":"冀R5M8J2","JGSK":"2021-04-01 09:12:35.07","CDBH":"5","XSFX":"由西向东","XSFXDM":"2","KKMC":"和韵路与和风路交口"},{"KKBH":"720881002000","HPHM":"京Q7YF55","JGSK":"2021-04-01 09:12:35.143","CDBH":"4","XSFX":"由东向西","XSFXDM":"1","KKMC":"海旭道与安正路交口"},{"KKBH":"610256113","HPHM":"津H77906","JGSK":"2021-04-01 09:12:35.196","CDBH":"5","XSFX":"由南向北","XSFXDM":"3","KKMC":"中天大道与和风路交口"},{"KKBH":"610266118","HPHM":"蒙A949PS","JGSK":"2021-04-01 09:12:35.276","CDBH":"3","XSFX":"由东向西","XSFXDM":"1","KKMC":"中生大道与和畅路交口"},{"KKBH":"720861003000","HPHM":"鲁D739PV","JGSK":"2021-04-01 09:12:35.284","CDBH":"4","XSFX":"由西向东","XSFXDM":"2","KKMC":"海晨道与安明路交口"},{"KKBH":"610276125","HPHM":"鲁GY5613","JGSK":"2021-04-01 09:12:35.319","CDBH":"7","XSFX":"由北向南","XSFXDM":"4","KKMC":"中新大道与和顺路交口"},{"KKBH":"610256111","HPHM":"津C15M81","JGSK":"2021-04-01 09:12:35.333","CDBH":"7","XSFX":"由北向南","XSFXDM":"4","KKMC":"中天大道与和惠路交口"},{"KKBH":"610256116","HPHM":"冀A237P7","JGSK":"2021-04-01 09:12:35.344","CDBH":"5","XSFX":"由西向东","XSFXDM":"2","KKMC":"中天大道与和顺路交口"},{"KKBH":"610266118","HPHM":"津B3513T","JGSK":"2021-04-01 09:12:35.387","CDBH":"1","XSFX":"由东向西","XSFXDM":"1","KKMC":"中生大道与和畅路交口"},{"KKBH":"610256116","HPHM":"鲁A130NP","JGSK":"2021-04-01 09:12:35.417","CDBH":"8","XSFX":"由南向北","XSFXDM":"3","KKMC":"中天大道与和顺路交口"},{"KKBH":"720851002000","HPHM":"京PR6N18","JGSK":"2021-04-01 09:12:35.439","CDBH":"2","XSFX":"由东向西","XSFXDM":"1","KKMC":"碧水道与安正路交口"},{"KKBH":"7208710020000","HPHM":"鄂S700M2","JGSK":"2021-04-01 09:12:35.513","CDBH":"9","XSFX":"由北向南","XSFXDM":"4","KKMC":"安正路与芳菲路交口正向"},{"KKBH":"7208810020000","HPHM":"津DQK666","JGSK":"2021-04-01 09:12:35.578","CDBH":"12","XSFX":"由北向南","XSFXDM":"4","KKMC":"海旭道与安正路交口正向"},{"KKBH":"610256112","HPHM":"辽CWC758","JGSK":"2021-04-01 09:12:35.775","CDBH":"12","XSFX":"由北向南","XSFXDM":"4","KKMC":"中天大道与中津大道交口"},{"KKBH":"610326142000","HPHM":"车牌","JGSK":"2021-04-01 09:12:35.823","CDBH":"4","XSFX":"由西向东","XSFXDM":"2","KKMC":"中成大道与泰七路交口"},{"KKBH":"610266118","HPHM":"冀EYS95挂","JGSK":"2021-04-01 09:12:35.969","CDBH":"6","XSFX":"由西向东","XSFXDM":"2","KKMC":"中生大道与和畅路交口"},{"KKBH":"610266118","HPHM":"鲁A8C31T","JGSK":"2021-04-01 09:12:36.107","CDBH":"2","XSFX":"由东向西","XSFXDM":"1","KKMC":"中生大道与和畅路交口"},{"KKBH":"610256111","HPHM":"鲁J7J578","JGSK":"2021-04-01 09:12:36.154","CDBH":"1","XSFX":"由西向东","XSFXDM":"2","KKMC":"中天大道与和惠路交口"},{"KKBH":"610256111","HPHM":"车牌","JGSK":"2021-04-01 09:12:36.167","CDBH":"5","XSFX":"由南向北","XSFXDM":"3","KKMC":"中天大道与和惠路交口"},{"KKBH":"610276124","HPHM":"京NG0R68","JGSK":"2021-04-01 09:12:36.229","CDBH":"2","XSFX":"由东向西","XSFXDM":"1","KKMC":"中新大道与中生大道交口"},{"KKBH":"610256116","HPHM":"津NXP820","JGSK":"2021-04-01 09:12:36.288","CDBH":"11","XSFX":"由北向南","XSFXDM":"4","KKMC":"中天大道与和顺路交口"},{"KKBH":"610286127","HPHM":"津NTZ624","JGSK":"2021-04-01 09:12:36.343","CDBH":"1","XSFX":"由东向西","XSFXDM":"1","KKMC":"中津大道与和畅路交口"},{"KKBH":"610271009","HPHM":"冀BU6317","JGSK":"2021-04-01 09:12:36.37","CDBH":"4","XSFX":"由西向东","XSFXDM":"2","KKMC":"中新大道与泰七路交口"},{"KKBH":"7208810050000","HPHM":"冀B2187K","JGSK":"2021-04-01 09:12:36.419","CDBH":"5","XSFX":"由西向东","XSFXDM":"2","KKMC":"海旭道与明盛路交口正向"},{"KKBH":"7209010020000","HPHM":"津GKK212","JGSK":"2021-04-01 09:12:36.486","CDBH":"1","XSFX":"由东向西","XSFXDM":"1","KKMC":"玉林道与安正路交口正向"},{"KKBH":"610391007","HPHM":"津GJP169","JGSK":"2021-04-01 09:12:36.551","CDBH":"10","XSFX":"由北向南","XSFXDM":"4","KKMC":"和韵路与和风路交口"},{"KKBH":"720881002000","HPHM":"津BJ3223","JGSK":"2021-04-01 09:12:36.602","CDBH":"13","XSFX":"由北向南","XSFXDM":"4","KKMC":"海旭道与安正路交口"},{"KKBH":"610271010","HPHM":"津KD9559","JGSK":"2021-04-01 09:12:36.603","CDBH":"5","XSFX":"由南向北","XSFXDM":"3","KKMC":"中新大道与华五路交口"},{"KKBH":"610276126","HPHM":"津RMS999","JGSK":"2021-04-01 09:12:36.62","CDBH":"7","XSFX":"由北向南","XSFXDM":"4","KKMC":"中新大道与和意路交口"},{"KKBH":"610266118","HPHM":"津NSH997","JGSK":"2021-04-01 09:12:36.696","CDBH":"11","XSFX":"由北向南","XSFXDM":"4","KKMC":"中生大道与和畅路交口"},{"KKBH":"610271009","HPHM":"津E27711","JGSK":"2021-04-01 09:12:36.758","CDBH":"11","XSFX":"由北向南","XSFXDM":"4","KKMC":"中新大道与泰七路交口"},{"KKBH":"720861003000","HPHM":"冀RW3W33","JGSK":"2021-04-01 09:12:36.991","CDBH":"2","XSFX":"由东向西","XSFXDM":"1","KKMC":"海晨道与安明路交口"},{"KKBH":"610276125","HPHM":"津NKC517","JGSK":"2021-04-01 09:12:37.016","CDBH":"8","XSFX":"由北向南","XSFXDM":"4","KKMC":"中新大道与和顺路交口"},{"KKBH":"610256115","HPHM":"车牌","JGSK":"2021-04-01 09:12:37.047","CDBH":"11","XSFX":"由北向南","XSFXDM":"4","KKMC":"中天大道与中生大道交口"},{"KKBH":"610276124","HPHM":"津A22T38","JGSK":"2021-04-01 09:12:37.155","CDBH":"1","XSFX":"由东向西","XSFXDM":"1","KKMC":"中新大道与中生大道交口"},{"KKBH":"7208810040000","HPHM":"冀DF798Z","JGSK":"2021-04-01 09:12:37.257","CDBH":"1","XSFX":"由东向西","XSFXDM":"1","KKMC":"海旭道与永盛路交口正向"},{"KKBH":"7208810020000","HPHM":"车牌","JGSK":"2021-04-01 09:12:37.27","CDBH":"11","XSFX":"由南向北","XSFXDM":"3","KKMC":"海旭道与安正路交口正向"},{"KKBH":"720891004000","HPHM":"津A9L235","JGSK":"2021-04-01 09:12:37.306","CDBH":"4","XSFX":"由西向东","XSFXDM":"2","KKMC":"海博道与安平路交口"},{"KKBH":"711","HPHM":"冀B4679S","JGSK":"2021-04-01 09:12:37.364","CDBH":"7","XSFX":"由北向南","XSFXDM":"4","KKMC":"不礼让行人中新大道与和旭路交口"},{"KKBH":"610266118","HPHM":"津K77527","JGSK":"2021-04-01 09:12:37.373","CDBH":"5","XSFX":"由西向东","XSFXDM":"2","KKMC":"中生大道与和畅路交口"},{"KKBH":"610251001","HPHM":"京Q033L0","JGSK":"2021-04-01 09:12:37.392","CDBH":"2","XSFX":"由东向西","XSFXDM":"1","KKMC":"中天大道与和畅路交口"},{"KKBH":"610256112","HPHM":"冀BJ0953","JGSK":"2021-04-01 09:12:37.5","CDBH":"10","XSFX":"由北向南","XSFXDM":"4","KKMC":"中天大道与中津大道交口"},{"KKBH":"711","HPHM":"黑CC1513","JGSK":"2021-04-01 09:12:37.606","CDBH":"8","XSFX":"由北向南","XSFXDM":"4","KKMC":"不礼让行人中新大道与和旭路交口"},{"KKBH":"610256115","HPHM":"津K13014","JGSK":"2021-04-01 09:12:37.609","CDBH":"12","XSFX":"由北向南","XSFXDM":"4","KKMC":"中天大道与中生大道交口"},{"KKBH":"7205710040000","HPHM":"津RVP281","JGSK":"2021-04-01 09:12:37.66","CDBH":"2","XSFX":"由东向西","XSFXDM":"1","KKMC":"动漫东路与动漫中路交口正向"},{"KKBH":"610276125","HPHM":"鲁GY5613","JGSK":"2021-04-01 09:12:37.683","CDBH":"7","XSFX":"由北向南","XSFXDM":"4","KKMC":"中新大道与和顺路交口"},{"KKBH":"7208810050000","HPHM":"津RXW669","JGSK":"2021-04-01 09:12:37.816","CDBH":"4","XSFX":"由西向东","XSFXDM":"2","KKMC":"海旭道与明盛路交口正向"},{"KKBH":"610391007","HPHM":"车牌","JGSK":"2021-04-01 09:12:37.831","CDBH":"11","XSFX":"由北向南","XSFXDM":"4","KKMC":"和韵路与和风路交口"},{"KKBH":"610286127","HPHM":"津AS0798","JGSK":"2021-04-01 09:12:37.86","CDBH":"7","XSFX":"由南向北","XSFXDM":"3","KKMC":"中津大道与和畅路交口"},{"KKBH":"7208910060000","HPHM":"沪ET2868","JGSK":"2021-04-01 09:12:37.868","CDBH":"12","XSFX":"由北向南","XSFXDM":"4","KKMC":"海博道与永盛路交口正向"},{"KKBH":"7205410040000","HPHM":"津KF4488","JGSK":"2021-04-01 09:12:37.952","CDBH":"1","XSFX":"由东向西","XSFXDM":"1","KKMC":"动漫环路东与动漫中路交口正向"},{"KKBH":"610256111","HPHM":"鲁J7J578","JGSK":"2021-04-01 09:12:38.154","CDBH":"1","XSFX":"由西向东","XSFXDM":"2","KKMC":"中天大道与和惠路交口"},{"KKBH":"610266118","HPHM":"辽A3C6E3","JGSK":"2021-04-01 09:12:38.18","CDBH":"10","XSFX":"由北向南","XSFXDM":"4","KKMC":"中生大道与和畅路交口"},{"KKBH":"610256113","HPHM":"冀J334K4","JGSK":"2021-04-01 09:12:38.237","CDBH":"4","XSFX":"由南向北","XSFXDM":"3","KKMC":"中天大道与和风路交口"},{"KKBH":"610276124","HPHM":"津C3C696","JGSK":"2021-04-01 09:12:38.252","CDBH":"1","XSFX":"由东向西","XSFXDM":"1","KKMC":"中新大道与中生大道交口"},{"KKBH":"610256115","HPHM":"津RC1360","JGSK":"2021-04-01 09:12:38.268","CDBH":"9","XSFX":"由南向北","XSFXDM":"3","KKMC":"中天大道与中生大道交口"},{"KKBH":"610266118","HPHM":"津C979Z6","JGSK":"2021-04-01 09:12:38.299","CDBH":"3","XSFX":"由东向西","XSFXDM":"1","KKMC":"中生大道与和畅路交口"},{"KKBH":"610256111","HPHM":"京AEE152","JGSK":"2021-04-01 09:12:38.388","CDBH":"8","XSFX":"由北向南","XSFXDM":"4","KKMC":"中天大道与和惠路交口"},{"KKBH":"610276124","HPHM":"津C787E7","JGSK":"2021-04-01 09:12:38.485","CDBH":"2","XSFX":"由东向西","XSFXDM":"1","KKMC":"中新大道与中生大道交口"},{"KKBH":"7208710020000","HPHM":"津NPL881","JGSK":"2021-04-01 09:12:38.5","CDBH":"5","XSFX":"由南向北","XSFXDM":"3","KKMC":"安正路与芳菲路交口正向"},{"KKBH":"610391006","HPHM":"津AD51464","JGSK":"2021-04-01 09:12:38.528","CDBH":"4","XSFX":"由西向东","XSFXDM":"2","KKMC":"和韵路与和意路交口"},{"KKBH":"610256114","HPHM":"津M609U0","JGSK":"2021-04-01 09:12:38.541","CDBH":"7","XSFX":"由北向南","XSFXDM":"4","KKMC":"中天大道与和旭路交口"},{"KKBH":"7208810020000","HPHM":"津ADL8282","JGSK":"2021-04-01 09:12:38.568","CDBH":"5","XSFX":"由西向东","XSFXDM":"2","KKMC":"海旭道与安正路交口正向"},{"KKBH":"610256116","HPHM":"津NXP820","JGSK":"2021-04-01 09:12:38.692","CDBH":"12","XSFX":"由北向南","XSFXDM":"4","KKMC":"中天大道与和顺路交口"},{"KKBH":"610266118","HPHM":"津CCE199","JGSK":"2021-04-01 09:12:38.741","CDBH":"3","XSFX":"由东向西","XSFXDM":"1","KKMC":"中生大道与和畅路交口"},{"KKBH":"610276125","HPHM":"冀BU393C","JGSK":"2021-04-01 09:12:38.748","CDBH":"7","XSFX":"由北向南","XSFXDM":"4","KKMC":"中新大道与和顺路交口"},{"KKBH":"610256116","HPHM":"鲁A130NP","JGSK":"2021-04-01 09:12:38.803","CDBH":"9","XSFX":"由南向北","XSFXDM":"3","KKMC":"中天大道与和顺路交口"},{"KKBH":"610391007","HPHM":"津N88588","JGSK":"2021-04-01 09:12:38.901","CDBH":"7","XSFX":"由南向北","XSFXDM":"3","KKMC":"和韵路与和风路交口"},{"KKBH":"610276124","HPHM":"津NTY609","JGSK":"2021-04-01 09:12:38.976","CDBH":"10","XSFX":"由北向南","XSFXDM":"4","KKMC":"中新大道与中生大道交口"},{"KKBH":"610266118","HPHM":"车牌","JGSK":"2021-04-01 09:12:39.026","CDBH":"8","XSFX":"由南向北","XSFXDM":"3","KKMC":"中生大道与和畅路交口"},{"KKBH":"720891004000","HPHM":"车牌","JGSK":"2021-04-01 09:12:39.035","CDBH":"8","XSFX":"由南向北","XSFXDM":"3","KKMC":"海博道与安平路交口"},{"KKBH":"610276125","HPHM":"津NKC517","JGSK":"2021-04-01 09:12:39.043","CDBH":"8","XSFX":"由北向南","XSFXDM":"4","KKMC":"中新大道与和顺路交口"},{"KKBH":"720881004000","HPHM":"冀DF798Z","JGSK":"2021-04-01 09:12:39.077","CDBH":"1","XSFX":"由东向西","XSFXDM":"1","KKMC":"海旭道与永盛路交口"},{"KKBH":"610286127","HPHM":"津NTZ624","JGSK":"2021-04-01 09:12:39.123","CDBH":"2","XSFX":"由东向西","XSFXDM":"1","KKMC":"中津大道与和畅路交口"},{"KKBH":"610276124","HPHM":"京NG0R68","JGSK":"2021-04-01 09:12:39.133","CDBH":"3","XSFX":"由东向西","XSFXDM":"1","KKMC":"中新大道与中生大道交口"},{"KKBH":"610401004","HPHM":"车牌","JGSK":"2021-04-01 09:12:39.218","CDBH":"11","XSFX":"由北向南","XSFXDM":"4","KKMC":"和畅路与和风路交口"},{"KKBH":"610276126","HPHM":"津RMS999","JGSK":"2021-04-01 09:12:39.373","CDBH":"7","XSFX":"由北向南","XSFXDM":"4","KKMC":"中新大道与和意路交口"},{"KKBH":"610256116","HPHM":"津K79526","JGSK":"2021-04-01 09:12:39.407","CDBH":"5","XSFX":"由西向东","XSFXDM":"2","KKMC":"中天大道与和顺路交口"},{"KKBH":"610391008","HPHM":"津E02414","JGSK":"2021-04-01 09:12:39.47","CDBH":"6","XSFX":"由西向东","XSFXDM":"2","KKMC":"和韵路与和旭路交口"},{"KKBH":"610391007","HPHM":"冀CW6873","JGSK":"2021-04-01 09:12:39.51","CDBH":"10","XSFX":"由北向南","XSFXDM":"4","KKMC":"和韵路与和风路交口"},{"KKBH":"740011002000","HPHM":"津QX2287","JGSK":"2021-04-01 09:12:39.534","CDBH":"12","XSFX":"由南向北","XSFXDM":"3","KKMC":"静湖南路与华一路交口"},{"KKBH":"7208810020000","HPHM":"京NKW959","JGSK":"2021-04-01 09:12:39.62","CDBH":"12","XSFX":"由北向南","XSFXDM":"4","KKMC":"海旭道与安正路交口正向"},{"KKBH":"610266118","HPHM":"津K77527","JGSK":"2021-04-01 09:12:39.729","CDBH":"5","XSFX":"由西向东","XSFXDM":"2","KKMC":"中生大道与和畅路交口"},{"KKBH":"610256115","HPHM":"辽PUT063","JGSK":"2021-04-01 09:12:39.791","CDBH":"3","XSFX":"由东向西","XSFXDM":"1","KKMC":"中天大道与中生大道交口"},{"KKBH":"610256115","HPHM":"津KZM115","JGSK":"2021-04-01 09:12:39.881","CDBH":"10","XSFX":"由北向南","XSFXDM":"4","KKMC":"中天大道与中生大道交口"},{"KKBH":"610256115","HPHM":"冀DQ101B","JGSK":"2021-04-01 09:12:40.009","CDBH":"10","XSFX":"由北向南","XSFXDM":"4","KKMC":"中天大道与中生大道交口"},{"KKBH":"610286127","HPHM":"鲁C61M38","JGSK":"2021-04-01 09:12:40.101","CDBH":"8","XSFX":"由南向北","XSFXDM":"3","KKMC":"中津大道与和畅路交口"},{"KKBH":"610276124","HPHM":"冀FP095V","JGSK":"2021-04-01 09:12:40.228","CDBH":"7","XSFX":"由南向北","XSFXDM":"3","KKMC":"中新大道与中生大道交口"},{"KKBH":"610256112","HPHM":"冀BJ0953","JGSK":"2021-04-01 09:12:40.248","CDBH":"10","XSFX":"由北向南","XSFXDM":"4","KKMC":"中天大道与中津大道交口"},{"KKBH":"610276124","HPHM":"津RZL667","JGSK":"2021-04-01 09:12:40.26","CDBH":"10","XSFX":"由北向南","XSFXDM":"4","KKMC":"中新大道与中生大道交口"},{"KKBH":"610256113","HPHM":"津AD78167","JGSK":"2021-04-01 09:12:40.364","CDBH":"5","XSFX":"由南向北","XSFXDM":"3","KKMC":"中天大道与和风路交口"},{"KKBH":"610266117","HPHM":"津AE9253","JGSK":"2021-04-01 09:12:40.382","CDBH":"7","XSFX":"由南向北","XSFXDM":"3","KKMC":"中生大道与和韵路交口"},{"KKBH":"7280310030000","HPHM":"冀GMV475","JGSK":"2021-04-01 09:12:40.488","CDBH":"4","XSFX":"由南向北","XSFXDM":"3","KKMC":"动漫中路与文二路交口正向"},{"KKBH":"610391007","HPHM":"冀R5M8J2","JGSK":"2021-04-01 09:12:40.55","CDBH":"6","XSFX":"由西向东","XSFXDM":"2","KKMC":"和韵路与和风路交口"},{"KKBH":"610276125","HPHM":"晋BW3795","JGSK":"2021-04-01 09:12:40.578","CDBH":"5","XSFX":"由南向北","XSFXDM":"3","KKMC":"中新大道与和顺路交口"},{"KKBH":"610256113","HPHM":"鲁H069L8","JGSK":"2021-04-01 09:12:40.597","CDBH":"6","XSFX":"由南向北","XSFXDM":"3","KKMC":"中天大道与和风路交口"},{"KKBH":"610276124","HPHM":"冀AU86E2","JGSK":"2021-04-01 09:12:40.739","CDBH":"1","XSFX":"由东向西","XSFXDM":"1","KKMC":"中新大道与中生大道交口"},{"KKBH":"610266117","HPHM":"津HVF356","JGSK":"2021-04-01 09:12:40.757","CDBH":"2","XSFX":"由东向西","XSFXDM":"1","KKMC":"中生大道与和韵路交口"},{"KKBH":"610256116","HPHM":"冀A237P7","JGSK":"2021-04-01 09:12:40.863","CDBH":"6","XSFX":"由西向东","XSFXDM":"2","KKMC":"中天大道与和顺路交口"},{"KKBH":"7280310060000","HPHM":"冀BH395R","JGSK":"2021-04-01 09:12:41.02","CDBH":"6","XSFX":"由南向北","XSFXDM":"3","KKMC":"动漫中路与文三路交口正向"},{"KKBH":"610391007","HPHM":"津GJP169","JGSK":"2021-04-01 09:12:41.023","CDBH":"10","XSFX":"由北向南","XSFXDM":"4","KKMC":"和韵路与和风路交口"},{"KKBH":"610401005","HPHM":"津A3Y665","JGSK":"2021-04-01 09:12:41.048","CDBH":"11","XSFX":"由北向南","XSFXDM":"4","KKMC":"和畅路与和顺路交口"},{"KKBH":"610276124","HPHM":"津A22T38","JGSK":"2021-04-01 09:12:41.052","CDBH":"1","XSFX":"由东向西","XSFXDM":"1","KKMC":"中新大道与中生大道交口"},{"KKBH":"610256112","HPHM":"津C65N59","JGSK":"2021-04-01 09:12:41.106","CDBH":"10","XSFX":"由北向南","XSFXDM":"4","KKMC":"中天大道与中津大道交口"},{"KKBH":"610276124","HPHM":"津C787E7","JGSK":"2021-04-01 09:12:41.133","CDBH":"3","XSFX":"由东向西","XSFXDM":"1","KKMC":"中新大道与中生大道交口"},{"KKBH":"610261005000","HPHM":"津HFA099","JGSK":"2021-04-01 09:12:41.191","CDBH":"2","XSFX":"由南向北","XSFXDM":"3","KKMC":"中生大道与静湖西路（南侧）"},{"KKBH":"7208810020000","HPHM":"豫QSY223","JGSK":"2021-04-01 09:12:41.253","CDBH":"3","XSFX":"由东向西","XSFXDM":"1","KKMC":"海旭道与安正路交口正向"},{"KKBH":"610276125","HPHM":"冀BU393C","JGSK":"2021-04-01 09:12:41.364","CDBH":"7","XSFX":"由北向南","XSFXDM":"4","KKMC":"中新大道与和顺路交口"},{"KKBH":"7208610020000","HPHM":"车牌","JGSK":"2021-04-01 09:12:41.372","CDBH":"6","XSFX":"由西向东","XSFXDM":"2","KKMC":"海晨道与安正路交口正向"},{"KKBH":"610401004","HPHM":"鲁G603ZD","JGSK":"2021-04-01 09:12:41.446","CDBH":"10","XSFX":"由北向南","XSFXDM":"4","KKMC":"和畅路与和风路交口"},{"KKBH":"7208910030000","HPHM":"车牌","JGSK":"2021-04-01 09:12:41.529","CDBH":"3","XSFX":"由东向西","XSFXDM":"1","KKMC":"海博道与安正路交口正向"},{"KKBH":"610286127","HPHM":"津E07163","JGSK":"2021-04-01 09:12:41.615","CDBH":"3","XSFX":"由东向西","XSFXDM":"1","KKMC":"中津大道与和畅路交口"},{"KKBH":"720891006000","HPHM":"车牌","JGSK":"2021-04-01 09:12:42.05","CDBH":"12","XSFX":"由北向南","XSFXDM":"4","KKMC":"海博道与永盛路交口"},{"KKBH":"7205710040000","HPHM":"津GLN109","JGSK":"2021-04-01 09:12:42.085","CDBH":"3","XSFX":"由西向东","XSFXDM":"2","KKMC":"动漫东路与动漫中路交口正向"},{"KKBH":"610401005","HPHM":"鲁AJ7C30","JGSK":"2021-04-01 09:12:42.088","CDBH":"10","XSFX":"由北向南","XSFXDM":"4","KKMC":"和畅路与和顺路交口"},{"KKBH":"720891005000","HPHM":"津K07388","JGSK":"2021-04-01 09:12:42.302","CDBH":"8","XSFX":"由南向北","XSFXDM":"3","KKMC":"海博道与安明路交口"},{"KKBH":"7205710040000","HPHM":"鲁N6755V","JGSK":"2021-04-01 09:12:42.517","CDBH":"1","XSFX":"由东向西","XSFXDM":"1","KKMC":"动漫东路与动漫中路交口正向"},{"KKBH":"610256111","HPHM":"鲁NV59B0","JGSK":"2021-04-01 09:12:42.574","CDBH":"4","XSFX":"由南向北","XSFXDM":"3","KKMC":"中天大道与和惠路交口"},{"KKBH":"610401005","HPHM":"蒙DFD096","JGSK":"2021-04-01 09:12:42.604","CDBH":"2","XSFX":"由东向西","XSFXDM":"1","KKMC":"和畅路与和顺路交口"},{"KKBH":"720541004000","HPHM":"津KF4488","JGSK":"2021-04-01 09:12:42.638","CDBH":"1","XSFX":"由东向西","XSFXDM":"1","KKMC":"动漫环路东与动漫中路交口"},{"KKBH":"610276124","HPHM":"津C3C696","JGSK":"2021-04-01 09:12:42.648","CDBH":"1","XSFX":"由东向西","XSFXDM":"1","KKMC":"中新大道与中生大道交口"},{"KKBH":"720881002000","HPHM":"津ADL8282","JGSK":"2021-04-01 09:12:42.695","CDBH":"5","XSFX":"由西向东","XSFXDM":"2","KKMC":"海旭道与安正路交口"},{"KKBH":"610401004","HPHM":"车牌","JGSK":"2021-04-01 09:12:42.765","CDBH":"12","XSFX":"由北向南","XSFXDM":"4","KKMC":"和畅路与和风路交口"},{"KKBH":"610256112","HPHM":"冀A056QZ","JGSK":"2021-04-01 09:12:42.803","CDBH":"11","XSFX":"由北向南","XSFXDM":"4","KKMC":"中天大道与中津大道交口"},{"KKBH":"610266117","HPHM":"津E27255","JGSK":"2021-04-01 09:12:42.948","CDBH":"8","XSFX":"由南向北","XSFXDM":"3","KKMC":"中生大道与和韵路交口"},{"KKBH":"720901002000","HPHM":"津AF59857","JGSK":"2021-04-01 09:12:42.978","CDBH":"1","XSFX":"由东向西","XSFXDM":"1","KKMC":"玉林道与安正路交口"},{"KKBH":"610261005000","HPHM":"车牌","JGSK":"2021-04-01 09:12:43.034","CDBH":"2","XSFX":"由南向北","XSFXDM":"3","KKMC":"中生大道与静湖西路（南侧）"},{"KKBH":"720911002000","HPHM":"鄂M89H00","JGSK":"2021-04-01 09:12:43.07","CDBH":"8","XSFX":"由南向北","XSFXDM":"3","KKMC":"美林道与安正路交口"},{"KKBH":"7208810020000","HPHM":"豫QSY223","JGSK":"2021-04-01 09:12:43.099","CDBH":"2","XSFX":"由东向西","XSFXDM":"1","KKMC":"海旭道与安正路交口正向"},{"KKBH":"610256115","HPHM":"津CAU826","JGSK":"2021-04-01 09:12:43.179","CDBH":"11","XSFX":"由北向南","XSFXDM":"4","KKMC":"中天大道与中生大道交口"},{"KKBH":"610256113","HPHM":"鲁H069L8","JGSK":"2021-04-01 09:12:43.182","CDBH":"6","XSFX":"由南向北","XSFXDM":"3","KKMC":"中天大道与和风路交口"},{"KKBH":"7208910040000","HPHM":"津RQM383","JGSK":"2021-04-01 09:12:43.304","CDBH":"6","XSFX":"由西向东","XSFXDM":"2","KKMC":"海博道与安平路交口正向"},{"KKBH":"610256113","HPHM":"津AD78167","JGSK":"2021-04-01 09:12:43.351","CDBH":"5","XSFX":"由南向北","XSFXDM":"3","KKMC":"中天大道与和风路交口"},{"KKBH":"610256116","HPHM":"冀B6Y0E6","JGSK":"2021-04-01 09:12:43.413","CDBH":"12","XSFX":"由北向南","XSFXDM":"4","KKMC":"中天大道与和顺路交口"},{"KKBH":"610256114","HPHM":"津AF17949","JGSK":"2021-04-01 09:12:43.422","CDBH":"2","XSFX":"由西向东","XSFXDM":"2","KKMC":"中天大道与和旭路交口"},{"KKBH":"610286127","HPHM":"鲁C61M38","JGSK":"2021-04-01 09:12:43.424","CDBH":"9","XSFX":"由南向北","XSFXDM":"3","KKMC":"中津大道与和畅路交口"},{"KKBH":"610256111","HPHM":"鲁M366K7","JGSK":"2021-04-01 09:12:43.426","CDBH":"8","XSFX":"由北向南","XSFXDM":"4","KKMC":"中天大道与和惠路交口"},{"KKBH":"610276125","HPHM":"津CAF026","JGSK":"2021-04-01 09:12:43.519","CDBH":"7","XSFX":"由北向南","XSFXDM":"4","KKMC":"中新大道与和顺路交口"},{"KKBH":"610256115","HPHM":"冀EJA156","JGSK":"2021-04-01 09:12:43.523","CDBH":"10","XSFX":"由北向南","XSFXDM":"4","KKMC":"中天大道与中生大道交口"},{"KKBH":"610256113","HPHM":"粤H069L8","JGSK":"2021-04-01 09:12:43.633","CDBH":"6","XSFX":"由南向北","XSFXDM":"3","KKMC":"中天大道与和风路交口"},{"KKBH":"610266118","HPHM":"津ADC9159","JGSK":"2021-04-01 09:12:43.659","CDBH":"7","XSFX":"由南向北","XSFXDM":"3","KKMC":"中生大道与和畅路交口"},{"KKBH":"610276124","HPHM":"车牌","JGSK":"2021-04-01 09:12:43.686","CDBH":"3","XSFX":"由东向西","XSFXDM":"1","KKMC":"中新大道与中生大道交口"},{"KKBH":"7208810020000","HPHM":"黑M0AM38","JGSK":"2021-04-01 09:12:43.752","CDBH":"6","XSFX":"由西向东","XSFXDM":"2","KKMC":"海旭道与安正路交口正向"},{"KKBH":"711","HPHM":"津KXK119","JGSK":"2021-04-01 09:12:43.791","CDBH":"5","XSFX":"由南向北","XSFXDM":"3","KKMC":"不礼让行人中新大道与和旭路交口"},{"KKBH":"7205410020000","HPHM":"津AY2306","JGSK":"2021-04-01 09:12:43.841","CDBH":"4","XSFX":"由西向东","XSFXDM":"2","KKMC":"动漫环路西与动漫中路交口正向"},{"KKBH":"610286127","HPHM":"津ADJ9863","JGSK":"2021-04-01 09:12:44.021","CDBH":"3","XSFX":"由东向西","XSFXDM":"1","KKMC":"中津大道与和畅路交口"},{"KKBH":"7208710020000","HPHM":"鄂BCR900","JGSK":"2021-04-01 09:12:44.268","CDBH":"9","XSFX":"由北向南","XSFXDM":"4","KKMC":"安正路与芳菲路交口正向"},{"KKBH":"6071310030000","HPHM":"津JVC819","JGSK":"2021-04-01 09:12:44.27","CDBH":"2","XSFX":"由东向西","XSFXDM":"1","KKMC":"中央大道与海旭道交口正向"},{"KKBH":"610286127","HPHM":"豫GH2H71","JGSK":"2021-04-01 09:12:44.403","CDBH":"8","XSFX":"由南向北","XSFXDM":"3","KKMC":"中津大道与和畅路交口"},{"KKBH":"610271009","HPHM":"津A8U682","JGSK":"2021-04-01 09:12:44.421","CDBH":"10","XSFX":"由北向南","XSFXDM":"4","KKMC":"中新大道与泰七路交口"},{"KKBH":"7208710020000","HPHM":"津JW9577","JGSK":"2021-04-01 09:12:44.429","CDBH":"5","XSFX":"由南向北","XSFXDM":"3","KKMC":"安正路与芳菲路交口正向"},{"KKBH":"610266118","HPHM":"辽A3C6E3","JGSK":"2021-04-01 09:12:44.451","CDBH":"10","XSFX":"由北向南","XSFXDM":"4","KKMC":"中生大道与和畅路交口"},{"KKBH":"6102661220000","HPHM":"京FV7786","JGSK":"2021-04-01 09:12:44.489","CDBH":"2","XSFX":"由西向东","XSFXDM":"2","KKMC":"生态城中生大道故道河一桥西向东上桥处正向"},{"KKBH":"610391007","HPHM":"冀CW6873","JGSK":"2021-04-01 09:12:44.611","CDBH":"11","XSFX":"由北向南","XSFXDM":"4","KKMC":"和韵路与和风路交口"},{"KKBH":"610391006","HPHM":"津UHA297","JGSK":"2021-04-01 09:12:44.801","CDBH":"1","XSFX":"由东向西","XSFXDM":"1","KKMC":"和韵路与和意路交口"},{"KKBH":"610256115","HPHM":"津KX8898","JGSK":"2021-04-01 09:12:44.814","CDBH":"2","XSFX":"由东向西","XSFXDM":"1","KKMC":"中天大道与中生大道交口"},{"KKBH":"610276125","HPHM":"津JXL389","JGSK":"2021-04-01 09:12:44.931","CDBH":"7","XSFX":"由北向南","XSFXDM":"4","KKMC":"中新大道与和顺路交口"},{"KKBH":"720881005000","HPHM":"津RXW669","JGSK":"2021-04-01 09:12:45.006","CDBH":"4","XSFX":"由西向东","XSFXDM":"2","KKMC":"海旭道与明盛路交口"},{"KKBH":"610256116","HPHM":"津MKN936","JGSK":"2021-04-01 09:12:45.015","CDBH":"7","XSFX":"由南向北","XSFXDM":"3","KKMC":"中天大道与和顺路交口"},{"KKBH":"610286127","HPHM":"津DX5881","JGSK":"2021-04-01 09:12:45.05","CDBH":"4","XSFX":"由西向东","XSFXDM":"2","KKMC":"中津大道与和畅路交口"},{"KKBH":"711","HPHM":"鄂H2L516","JGSK":"2021-04-01 09:12:45.067","CDBH":"2","XSFX":"由东向西","XSFXDM":"1","KKMC":"不礼让行人中新大道与和旭路交口"},{"KKBH":"610256114","HPHM":"津RG2067","JGSK":"2021-04-01 09:12:45.096","CDBH":"2","XSFX":"由西向东","XSFXDM":"2","KKMC":"中天大道与和旭路交口"},{"KKBH":"610256116","HPHM":"津K79526","JGSK":"2021-04-01 09:12:45.159","CDBH":"6","XSFX":"由西向东","XSFXDM":"2","KKMC":"中天大道与和顺路交口"},{"KKBH":"610256115","HPHM":"津E11908","JGSK":"2021-04-01 09:12:45.172","CDBH":"12","XSFX":"由北向南","XSFXDM":"4","KKMC":"中天大道与中生大道交口"},{"KKBH":"7208910040000","HPHM":"津HJK657","JGSK":"2021-04-01 09:12:45.245","CDBH":"6","XSFX":"由西向东","XSFXDM":"2","KKMC":"海博道与安平路交口正向"},{"KKBH":"728031003000","HPHM":"冀GMV475","JGSK":"2021-04-01 09:12:45.271","CDBH":"4","XSFX":"由南向北","XSFXDM":"3","KKMC":"动漫中路与文二路交口"},{"KKBH":"610256111","HPHM":"蒙A933UD","JGSK":"2021-04-01 09:12:45.359","CDBH":"9","XSFX":"由北向南","XSFXDM":"4","KKMC":"中天大道与和惠路交口"},{"KKBH":"720571004000","HPHM":"津RVP281","JGSK":"2021-04-01 09:12:45.389","CDBH":"2","XSFX":"由东向西","XSFXDM":"1","KKMC":"动漫东路与动漫中路交口"},{"KKBH":"610276124","HPHM":"冀AU86E2","JGSK":"2021-04-01 09:12:45.448","CDBH":"1","XSFX":"由东向西","XSFXDM":"1","KKMC":"中新大道与中生大道交口"},{"KKBH":"610256112","HPHM":"津C65N59","JGSK":"2021-04-01 09:12:45.609","CDBH":"11","XSFX":"由北向南","XSFXDM":"4","KKMC":"中天大道与中津大道交口"},{"KKBH":"7205710020000","HPHM":"京AE8825","JGSK":"2021-04-01 09:12:45.674","CDBH":"5","XSFX":"由北向南","XSFXDM":"4","KKMC":"动漫东路与文二路交口正向"},{"KKBH":"610276124","HPHM":"津NTY609","JGSK":"2021-04-01 09:12:45.906","CDBH":"10","XSFX":"由北向南","XSFXDM":"4","KKMC":"中新大道与中生大道交口"},{"KKBH":"7280310030000","HPHM":"津HB3506","JGSK":"2021-04-01 09:12:45.953","CDBH":"5","XSFX":"由北向南","XSFXDM":"4","KKMC":"动漫中路与文二路交口正向"},{"KKBH":"610266118","HPHM":"冀AD510Z","JGSK":"2021-04-01 09:12:45.958","CDBH":"8","XSFX":"由南向北","XSFXDM":"3","KKMC":"中生大道与和畅路交口"},{"KKBH":"6071310030000","HPHM":"车牌","JGSK":"2021-04-01 09:12:45.958","CDBH":"3","XSFX":"由东向西","XSFXDM":"1","KKMC":"中央大道与海旭道交口正向"},{"KKBH":"610276125","HPHM":"津CAF026","JGSK":"2021-04-01 09:12:45.998","CDBH":"7","XSFX":"由北向南","XSFXDM":"4","KKMC":"中新大道与和顺路交口"},{"KKBH":"610256116","HPHM":"津C3W989","JGSK":"2021-04-01 09:12:46.226","CDBH":"8","XSFX":"由南向北","XSFXDM":"3","KKMC":"中天大道与和顺路交口"},{"KKBH":"7280310020000","HPHM":"车牌","JGSK":"2021-04-01 09:12:46.337","CDBH":"1","XSFX":"由东向西","XSFXDM":"1","KKMC":"动漫中路与文一路交口正向"},{"KKBH":"610256115","HPHM":"津CAU826","JGSK":"2021-04-01 09:12:46.403","CDBH":"12","XSFX":"由北向南","XSFXDM":"4","KKMC":"中天大道与中生大道交口"},{"KKBH":"610401004","HPHM":"鲁G603ZD","JGSK":"2021-04-01 09:12:46.44","CDBH":"12","XSFX":"由北向南","XSFXDM":"4","KKMC":"和畅路与和风路交口"},{"KKBH":"610276125","HPHM":"津C32C69","JGSK":"2021-04-01 09:12:46.449","CDBH":"8","XSFX":"由北向南","XSFXDM":"4","KKMC":"中新大道与和顺路交口"},{"KKBH":"610256115","HPHM":"鲁B01Z5C","JGSK":"2021-04-01 09:12:46.557","CDBH":"10","XSFX":"由北向南","XSFXDM":"4","KKMC":"中天大道与中生大道交口"},{"KKBH":"610256115","HPHM":"冀B955D2","JGSK":"2021-04-01 09:12:46.562","CDBH":"10","XSFX":"由北向南","XSFXDM":"4","KKMC":"中天大道与中生大道交口"},{"KKBH":"720891004000","HPHM":"津RQM383","JGSK":"2021-04-01 09:12:46.663","CDBH":"5","XSFX":"由西向东","XSFXDM":"2","KKMC":"海博道与安平路交口"},{"KKBH":"7280310020000","HPHM":"津RKZ667","JGSK":"2021-04-01 09:12:46.663","CDBH":"7","XSFX":"由北向南","XSFXDM":"4","KKMC":"动漫中路与文一路交口正向"},{"KKBH":"7208810020000","HPHM":"车牌","JGSK":"2021-04-01 09:12:46.73","CDBH":"7","XSFX":"由西向东","XSFXDM":"2","KKMC":"海旭道与安正路交口正向"},{"KKBH":"610256116","HPHM":"津A7S062","JGSK":"2021-04-01 09:12:46.758","CDBH":"7","XSFX":"由南向北","XSFXDM":"3","KKMC":"中天大道与和顺路交口"},{"KKBH":"720541002000","HPHM":"津AY2306","JGSK":"2021-04-01 09:12:46.809","CDBH":"4","XSFX":"由西向东","XSFXDM":"2","KKMC":"动漫环路西与动漫中路交口"},{"KKBH":"6102661220000","HPHM":"鲁M500X5","JGSK":"2021-04-01 09:12:46.938","CDBH":"2","XSFX":"由西向东","XSFXDM":"2","KKMC":"生态城中生大道故道河一桥西向东上桥处正向"},{"KKBH":"610286127","HPHM":"辽C3902X","JGSK":"2021-04-01 09:12:47.016","CDBH":"7","XSFX":"由南向北","XSFXDM":"3","KKMC":"中津大道与和畅路交口"},{"KKBH":"610256111","HPHM":"蒙A933UD","JGSK":"2021-04-01 09:12:47.021","CDBH":"9","XSFX":"由北向南","XSFXDM":"4","KKMC":"中天大道与和惠路交口"},{"KKBH":"610256115","HPHM":"津A2G608","JGSK":"2021-04-01 09:12:47.048","CDBH":"3","XSFX":"由东向西","XSFXDM":"1","KKMC":"中天大道与中生大道交口"},{"KKBH":"610286127","HPHM":"津DHB234","JGSK":"2021-04-01 09:12:47.079","CDBH":"3","XSFX":"由东向西","XSFXDM":"1","KKMC":"中津大道与和畅路交口"},{"KKBH":"610256116","HPHM":"津RDN296","JGSK":"2021-04-01 09:12:47.231","CDBH":"11","XSFX":"由北向南","XSFXDM":"4","KKMC":"中天大道与和顺路交口"},{"KKBH":"7208810020000","HPHM":"津C3K591","JGSK":"2021-04-01 09:12:47.279","CDBH":"6","XSFX":"由西向东","XSFXDM":"2","KKMC":"海旭道与安正路交口正向"},{"KKBH":"610256111","HPHM":"冀TS5U30","JGSK":"2021-04-01 09:12:47.281","CDBH":"9","XSFX":"由北向南","XSFXDM":"4","KKMC":"中天大道与和惠路交口"},{"KKBH":"610286127","HPHM":"冀BP210F","JGSK":"2021-04-01 09:12:47.433","CDBH":"1","XSFX":"由东向西","XSFXDM":"1","KKMC":"中津大道与和畅路交口"},{"KKBH":"7208710020000","HPHM":"津AMA306","JGSK":"2021-04-01 09:12:47.476","CDBH":"9","XSFX":"由北向南","XSFXDM":"4","KKMC":"安正路与芳菲路交口正向"},{"KKBH":"7209010020000","HPHM":"京ANH273","JGSK":"2021-04-01 09:12:47.505","CDBH":"8","XSFX":"由南向北","XSFXDM":"3","KKMC":"玉林道与安正路交口正向"},{"KKBH":"610401005","HPHM":"京ADL6261","JGSK":"2021-04-01 09:12:47.535","CDBH":"5","XSFX":"由西向东","XSFXDM":"2","KKMC":"和畅路与和顺路交口"},{"KKBH":"610266117","HPHM":"津E27255","JGSK":"2021-04-01 09:12:47.553","CDBH":"9","XSFX":"由南向北","XSFXDM":"3","KKMC":"中生大道与和韵路交口"},{"KKBH":"610266117","HPHM":"冀F38UE2","JGSK":"2021-04-01 09:12:47.582","CDBH":"7","XSFX":"由南向北","XSFXDM":"3","KKMC":"中生大道与和韵路交口"},{"KKBH":"720901002000","HPHM":"津GKK212","JGSK":"2021-04-01 09:12:47.694","CDBH":"1","XSFX":"由东向西","XSFXDM":"1","KKMC":"玉林道与安正路交口"},{"KKBH":"610256112","HPHM":"冀A056QZ","JGSK":"2021-04-01 09:12:47.768","CDBH":"11","XSFX":"由北向南","XSFXDM":"4","KKMC":"中天大道与中津大道交口"},{"KKBH":"610256114","HPHM":"冀B2ZR10","JGSK":"2021-04-01 09:12:47.876","CDBH":"5","XSFX":"由南向北","XSFXDM":"3","KKMC":"中天大道与和旭路交口"},{"KKBH":"610276125","HPHM":"津JXL389","JGSK":"2021-04-01 09:12:47.918","CDBH":"7","XSFX":"由北向南","XSFXDM":"4","KKMC":"中新大道与和顺路交口"},{"KKBH":"610391006","HPHM":"津AD51464","JGSK":"2021-04-01 09:12:48.096","CDBH":"4","XSFX":"由西向东","XSFXDM":"2","KKMC":"和韵路与和意路交口"},{"KKBH":"610391007","HPHM":"车牌","JGSK":"2021-04-01 09:12:48.133","CDBH":"2","XSFX":"由东向西","XSFXDM":"1","KKMC":"和韵路与和风路交口"},{"KKBH":"610256111","HPHM":"津C15M81","JGSK":"2021-04-01 09:12:48.141","CDBH":"7","XSFX":"由北向南","XSFXDM":"4","KKMC":"中天大道与和惠路交口"},{"KKBH":"728031006000","HPHM":"冀BH395R","JGSK":"2021-04-01 09:12:48.226","CDBH":"6","XSFX":"由南向北","XSFXDM":"3","KKMC":"动漫中路与文三路交口"},{"KKBH":"720891004000","HPHM":"津HJK657","JGSK":"2021-04-01 09:12:48.264","CDBH":"5","XSFX":"由西向东","XSFXDM":"2","KKMC":"海博道与安平路交口"},{"KKBH":"610256114","HPHM":"津RVV950","JGSK":"2021-04-01 09:12:48.355","CDBH":"4","XSFX":"由南向北","XSFXDM":"3","KKMC":"中天大道与和旭路交口"},{"KKBH":"7205410020000","HPHM":"津AD58506","JGSK":"2021-04-01 09:12:48.468","CDBH":"1","XSFX":"由东向西","XSFXDM":"1","KKMC":"动漫环路西与动漫中路交口正向"},{"KKBH":"610401004","HPHM":"津C65D88","JGSK":"2021-04-01 09:12:48.475","CDBH":"11","XSFX":"由北向南","XSFXDM":"4","KKMC":"和畅路与和风路交口"},{"KKBH":"7208910050000","HPHM":"鲁A8Y1H8","JGSK":"2021-04-01 09:12:48.505","CDBH":"3","XSFX":"由东向西","XSFXDM":"1","KKMC":"海博道与安明路交口正向"},{"KKBH":"720881002000","HPHM":"黑M0AM38","JGSK":"2021-04-01 09:12:48.584","CDBH":"7","XSFX":"由西向东","XSFXDM":"2","KKMC":"海旭道与安正路交口"},{"KKBH":"7208910030000","HPHM":"鲁VE2T89","JGSK":"2021-04-01 09:12:48.585","CDBH":"12","XSFX":"由北向南","XSFXDM":"4","KKMC":"海博道与安正路交口正向"},{"KKBH":"610276125","HPHM":"津C32C69","JGSK":"2021-04-01 09:12:48.638","CDBH":"8","XSFX":"由北向南","XSFXDM":"4","KKMC":"中新大道与和顺路交口"},{"KKBH":"610391007","HPHM":"车牌","JGSK":"2021-04-01 09:12:48.695","CDBH":"11","XSFX":"由北向南","XSFXDM":"4","KKMC":"和韵路与和风路交口"},{"KKBH":"610286127","HPHM":"津AS0798","JGSK":"2021-04-01 09:12:48.699","CDBH":"7","XSFX":"由南向北","XSFXDM":"3","KKMC":"中津大道与和畅路交口"},{"KKBH":"720881002000","HPHM":"豫QSY223","JGSK":"2021-04-01 09:12:48.795","CDBH":"2","XSFX":"由东向西","XSFXDM":"1","KKMC":"海旭道与安正路交口"},{"KKBH":"7208810020000","HPHM":"车牌","JGSK":"2021-04-01 09:12:48.859","CDBH":"7","XSFX":"由西向东","XSFXDM":"2","KKMC":"海旭道与安正路交口正向"},{"KKBH":"610266122000","HPHM":"京FV7786","JGSK":"2021-04-01 09:12:48.867","CDBH":"2","XSFX":"由西向东","XSFXDM":"2","KKMC":"生态城中生大道故道河一桥西向东上桥处"},{"KKBH":"6071310030000","HPHM":"鲁NE939G","JGSK":"2021-04-01 09:12:48.987","CDBH":"2","XSFX":"由东向西","XSFXDM":"1","KKMC":"中央大道与海旭道交口正向"},{"KKBH":"610256115","HPHM":"津RXY272","JGSK":"2021-04-01 09:12:49.043","CDBH":"10","XSFX":"由北向南","XSFXDM":"4","KKMC":"中天大道与中生大道交口"},{"KKBH":"720891003000","HPHM":"车牌","JGSK":"2021-04-01 09:12:49.13","CDBH":"5","XSFX":"由西向东","XSFXDM":"2","KKMC":"海博道与安正路交口"},{"KKBH":"610391007","HPHM":"津H41086","JGSK":"2021-04-01 09:12:49.177","CDBH":"7","XSFX":"由南向北","XSFXDM":"3","KKMC":"和韵路与和风路交口"},{"KKBH":"610286127","HPHM":"豫GH2H71","JGSK":"2021-04-01 09:12:49.258","CDBH":"9","XSFX":"由南向北","XSFXDM":"3","KKMC":"中津大道与和畅路交口"},{"KKBH":"610276124","HPHM":"津RZL667","JGSK":"2021-04-01 09:12:49.26","CDBH":"10","XSFX":"由北向南","XSFXDM":"4","KKMC":"中新大道与中生大道交口"},{"KKBH":"610271009","HPHM":"津RR9818","JGSK":"2021-04-01 09:12:49.357","CDBH":"8","XSFX":"由南向北","XSFXDM":"3","KKMC":"中新大道与泰七路交口"},{"KKBH":"720891003000","HPHM":"车牌","JGSK":"2021-04-01 09:12:49.37","CDBH":"5","XSFX":"由西向东","XSFXDM":"2","KKMC":"海博道与安正路交口"},{"KKBH":"7280310020000","HPHM":"津B56660","JGSK":"2021-04-01 09:12:49.4","CDBH":"3","XSFX":"由西向东","XSFXDM":"2","KKMC":"动漫中路与文一路交口正向"},{"KKBH":"720891004000","HPHM":"车牌","JGSK":"2021-04-01 09:12:49.431","CDBH":"9","XSFX":"由南向北","XSFXDM":"3","KKMC":"海博道与安平路交口"},{"KKBH":"6071310030000","HPHM":"津NJX333","JGSK":"2021-04-01 09:12:49.569","CDBH":"3","XSFX":"由东向西","XSFXDM":"1","KKMC":"中央大道与海旭道交口正向"},{"KKBH":"7208710020000","HPHM":"津BN3678","JGSK":"2021-04-01 09:12:49.634","CDBH":"5","XSFX":"由南向北","XSFXDM":"3","KKMC":"安正路与芳菲路交口正向"},{"KKBH":"610276124","HPHM":"津AF18488","JGSK":"2021-04-01 09:12:49.849","CDBH":"11","XSFX":"由北向南","XSFXDM":"4","KKMC":"中新大道与中生大道交口"},{"KKBH":"610256115","HPHM":"津RGH873","JGSK":"2021-04-01 09:12:49.995","CDBH":"10","XSFX":"由北向南","XSFXDM":"4","KKMC":"中天大道与中生大道交口"},{"KKBH":"610271009","HPHM":"津A8U682","JGSK":"2021-04-01 09:12:50.033","CDBH":"10","XSFX":"由北向南","XSFXDM":"4","KKMC":"中新大道与泰七路交口"},{"KKBH":"610256115","HPHM":"津ADJ154","JGSK":"2021-04-01 09:12:50.059","CDBH":"5","XSFX":"由西向东","XSFXDM":"2","KKMC":"中天大道与中生大道交口"},{"KKBH":"7208910030000","HPHM":"渝B19H75","JGSK":"2021-04-01 09:12:50.148","CDBH":"9","XSFX":"由南向北","XSFXDM":"3","KKMC":"海博道与安正路交口正向"},{"KKBH":"7208610030000","HPHM":"冀F5W192","JGSK":"2021-04-01 09:12:50.376","CDBH":"5","XSFX":"由西向东","XSFXDM":"2","KKMC":"海晨道与安明路交口正向"},{"KKBH":"610286127","HPHM":"津RNP672","JGSK":"2021-04-01 09:12:50.461","CDBH":"3","XSFX":"由东向西","XSFXDM":"1","KKMC":"中津大道与和畅路交口"},{"KKBH":"610286127","HPHM":"津DX5881","JGSK":"2021-04-01 09:12:50.695","CDBH":"5","XSFX":"由西向东","XSFXDM":"2","KKMC":"中津大道与和畅路交口"},{"KKBH":"610256111","HPHM":"冀TS5U30","JGSK":"2021-04-01 09:12:50.701","CDBH":"9","XSFX":"由北向南","XSFXDM":"4","KKMC":"中天大道与和惠路交口"},{"KKBH":"610266118","HPHM":"津ADC9159","JGSK":"2021-04-01 09:12:50.718","CDBH":"8","XSFX":"由南向北","XSFXDM":"3","KKMC":"中生大道与和畅路交口"},{"KKBH":"7208810020000","HPHM":"车牌","JGSK":"2021-04-01 09:12:50.793","CDBH":"10","XSFX":"由南向北","XSFXDM":"3","KKMC":"海旭道与安正路交口正向"},{"KKBH":"720891003000","HPHM":"黑A0B9P3","JGSK":"2021-04-01 09:12:50.847","CDBH":"2","XSFX":"由东向西","XSFXDM":"1","KKMC":"海博道与安正路交口"},{"KKBH":"720891004000","HPHM":"车牌","JGSK":"2021-04-01 09:12:50.873","CDBH":"9","XSFX":"由南向北","XSFXDM":"3","KKMC":"海博道与安平路交口"},{"KKBH":"610256112","HPHM":"津AD83167","JGSK":"2021-04-01 09:12:50.966","CDBH":"5","XSFX":"由西向东","XSFXDM":"2","KKMC":"中天大道与中津大道交口"},{"KKBH":"6102661220000","HPHM":"津H63899","JGSK":"2021-04-01 09:12:50.984","CDBH":"2","XSFX":"由西向东","XSFXDM":"2","KKMC":"生态城中生大道故道河一桥西向东上桥处正向"},{"KKBH":"728031003000","HPHM":"津HB3506","JGSK":"2021-04-01 09:12:51.023","CDBH":"5","XSFX":"由北向南","XSFXDM":"4","KKMC":"动漫中路与文二路交口"},{"KKBH":"610256115","HPHM":"津RKM808","JGSK":"2021-04-01 09:12:51.042","CDBH":"12","XSFX":"由北向南","XSFXDM":"4","KKMC":"中天大道与中生大道交口"},{"KKBH":"711","HPHM":"车牌","JGSK":"2021-04-01 09:12:51.066","CDBH":"2","XSFX":"由东向西","XSFXDM":"1","KKMC":"不礼让行人中新大道与和旭路交口"},{"KKBH":"720891003000","HPHM":"鄂AH3903","JGSK":"2021-04-01 09:12:51.167","CDBH":"2","XSFX":"由东向西","XSFXDM":"1","KKMC":"海博道与安正路交口"},{"KKBH":"610266122000","HPHM":"鲁M500X5","JGSK":"2021-04-01 09:12:51.264","CDBH":"2","XSFX":"由西向东","XSFXDM":"2","KKMC":"生态城中生大道故道河一桥西向东上桥处"},{"KKBH":"720891003000","HPHM":"车牌","JGSK":"2021-04-01 09:12:51.293","CDBH":"5","XSFX":"由西向东","XSFXDM":"2","KKMC":"海博道与安正路交口"},{"KKBH":"610401005","HPHM":"京ADL6261","JGSK":"2021-04-01 09:12:51.344","CDBH":"6","XSFX":"由西向东","XSFXDM":"2","KKMC":"和畅路与和顺路交口"},{"KKBH":"610271009","HPHM":"津CA007学","JGSK":"2021-04-01 09:12:51.41","CDBH":"10","XSFX":"由北向南","XSFXDM":"4","KKMC":"中新大道与泰七路交口"},{"KKBH":"610256114","HPHM":"冀B2ZR10","JGSK":"2021-04-01 09:12:51.508","CDBH":"5","XSFX":"由南向北","XSFXDM":"3","KKMC":"中天大道与和旭路交口"},{"KKBH":"7208910040000","HPHM":"津B0X917","JGSK":"2021-04-01 09:12:51.509","CDBH":"6","XSFX":"由西向东","XSFXDM":"2","KKMC":"海博道与安平路交口正向"},{"KKBH":"720881002000","HPHM":"津C3K591","JGSK":"2021-04-01 09:12:51.544","CDBH":"7","XSFX":"由西向东","XSFXDM":"2","KKMC":"海旭道与安正路交口"},{"KKBH":"610256115","HPHM":"津KX8898","JGSK":"2021-04-01 09:12:51.582","CDBH":"3","XSFX":"由东向西","XSFXDM":"1","KKMC":"中天大道与中生大道交口"},{"KKBH":"610391006","HPHM":"津RDN803","JGSK":"2021-04-01 09:12:51.604","CDBH":"4","XSFX":"由西向东","XSFXDM":"2","KKMC":"和韵路与和意路交口"},{"KKBH":"610391008","HPHM":"豫Q809K8","JGSK":"2021-04-01 09:12:51.609","CDBH":"5","XSFX":"由西向东","XSFXDM":"2","KKMC":"和韵路与和旭路交口"},{"KKBH":"610276125","HPHM":"车牌","JGSK":"2021-04-01 09:12:51.611","CDBH":"5","XSFX":"由南向北","XSFXDM":"3","KKMC":"中新大道与和顺路交口"},{"KKBH":"610251001","HPHM":"车牌","JGSK":"2021-04-01 09:12:51.783","CDBH":"9","XSFX":"由北向南","XSFXDM":"4","KKMC":"中天大道与和畅路交口"},{"KKBH":"610256115","HPHM":"津KZM115","JGSK":"2021-04-01 09:12:51.844","CDBH":"10","XSFX":"由北向南","XSFXDM":"4","KKMC":"中天大道与中生大道交口"},{"KKBH":"610261003000","HPHM":"津A13K71","JGSK":"2021-04-01 09:12:51.955","CDBH":"10","XSFX":"由东向西","XSFXDM":"1","KKMC":"中生大道与静湖南路交口"},{"KKBH":"610256116","HPHM":"津MKN936","JGSK":"2021-04-01 09:12:51.997","CDBH":"7","XSFX":"由南向北","XSFXDM":"3","KKMC":"中天大道与和顺路交口"},{"KKBH":"720891003000","HPHM":"车牌","JGSK":"2021-04-01 09:12:52.013","CDBH":"5","XSFX":"由西向东","XSFXDM":"2","KKMC":"海博道与安正路交口"},{"KKBH":"610276124","HPHM":"津C933M7","JGSK":"2021-04-01 09:12:52.075","CDBH":"2","XSFX":"由东向西","XSFXDM":"1","KKMC":"中新大道与中生大道交口"},{"KKBH":"610256115","HPHM":"津AU5995","JGSK":"2021-04-01 09:12:52.103","CDBH":"7","XSFX":"由南向北","XSFXDM":"3","KKMC":"中天大道与中生大道交口"},{"KKBH":"610266118","HPHM":"车牌","JGSK":"2021-04-01 09:12:52.172","CDBH":"6","XSFX":"由西向东","XSFXDM":"2","KKMC":"中生大道与和畅路交口"},{"KKBH":"610266117","HPHM":"津CAL768","JGSK":"2021-04-01 09:12:52.199","CDBH":"4","XSFX":"由西向东","XSFXDM":"2","KKMC":"中生大道与和韵路交口"},{"KKBH":"610276124","HPHM":"冀HNB268","JGSK":"2021-04-01 09:12:52.256","CDBH":"8","XSFX":"由南向北","XSFXDM":"3","KKMC":"中新大道与中生大道交口"},{"KKBH":"6071310030000","HPHM":"津A7F187","JGSK":"2021-04-01 09:12:52.28","CDBH":"2","XSFX":"由东向西","XSFXDM":"1","KKMC":"中央大道与海旭道交口正向"},{"KKBH":"610271009","HPHM":"津RPK319","JGSK":"2021-04-01 09:12:52.369","CDBH":"11","XSFX":"由北向南","XSFXDM":"4","KKMC":"中新大道与泰七路交口"},{"KKBH":"7205610020000","HPHM":"晋EHN738","JGSK":"2021-04-01 09:12:52.455","CDBH":"1","XSFX":"由东向西","XSFXDM":"1","KKMC":"动漫北路与文三路交口正向"},{"KKBH":"610256111","HPHM":"车牌","JGSK":"2021-04-01 09:12:52.476","CDBH":"5","XSFX":"由南向北","XSFXDM":"3","KKMC":"中天大道与和惠路交口"},{"KKBH":"610256115","HPHM":"津C95Z03","JGSK":"2021-04-01 09:12:52.476","CDBH":"10","XSFX":"由北向南","XSFXDM":"4","KKMC":"中天大道与中生大道交口"},{"KKBH":"7208710020000","HPHM":"车牌","JGSK":"2021-04-01 09:12:52.479","CDBH":"4","XSFX":"由西向东","XSFXDM":"2","KKMC":"安正路与芳菲路交口正向"},{"KKBH":"610266117","HPHM":"津HVF356","JGSK":"2021-04-01 09:12:52.559","CDBH":"3","XSFX":"由东向西","XSFXDM":"1","KKMC":"中生大道与和韵路交口"},{"KKBH":"610276124","HPHM":"鲁NF12R6","JGSK":"2021-04-01 09:12:52.604","CDBH":"6","XSFX":"由西向东","XSFXDM":"2","KKMC":"中新大道与中生大道交口"},{"KKBH":"610391007","HPHM":"豫NZV852","JGSK":"2021-04-01 09:12:52.616","CDBH":"5","XSFX":"由西向东","XSFXDM":"2","KKMC":"和韵路与和风路交口"},{"KKBH":"610256113","HPHM":"津GLQ802","JGSK":"2021-04-01 09:12:52.715","CDBH":"2","XSFX":"由西向东","XSFXDM":"2","KKMC":"中天大道与和风路交口"},{"KKBH":"610256115","HPHM":"鲁E180C2","JGSK":"2021-04-01 09:12:52.786","CDBH":"5","XSFX":"由西向东","XSFXDM":"2","KKMC":"中天大道与中生大道交口"},{"KKBH":"7205610020000","HPHM":"津MCC155","JGSK":"2021-04-01 09:12:52.841","CDBH":"6","XSFX":"由北向南","XSFXDM":"4","KKMC":"动漫北路与文三路交口正向"},{"KKBH":"610251002","HPHM":"京A3PG93","JGSK":"2021-04-01 09:12:52.864","CDBH":"9","XSFX":"由南向北","XSFXDM":"3","KKMC":"中天大道与和睦路交口"},{"KKBH":"7205710040000","HPHM":"津A1T214","JGSK":"2021-04-01 09:12:52.871","CDBH":"1","XSFX":"由东向西","XSFXDM":"1","KKMC":"动漫东路与动漫中路交口正向"},{"KKBH":"610391007","HPHM":"津H41086","JGSK":"2021-04-01 09:12:52.895","CDBH":"7","XSFX":"由南向北","XSFXDM":"3","KKMC":"和韵路与和风路交口"},{"KKBH":"610271009","HPHM":"津RR9818","JGSK":"2021-04-01 09:12:52.945","CDBH":"8","XSFX":"由南向北","XSFXDM":"3","KKMC":"中新大道与泰七路交口"},{"KKBH":"610256115","HPHM":"津RGH873","JGSK":"2021-04-01 09:12:52.963","CDBH":"11","XSFX":"由北向南","XSFXDM":"4","KKMC":"中天大道与中生大道交口"},{"KKBH":"610256115","HPHM":"津E11908","JGSK":"2021-04-01 09:12:52.964","CDBH":"12","XSFX":"由北向南","XSFXDM":"4","KKMC":"中天大道与中生大道交口"},{"KKBH":"610276124","HPHM":"冀F6YY85","JGSK":"2021-04-01 09:12:53.01","CDBH":"7","XSFX":"由南向北","XSFXDM":"3","KKMC":"中新大道与中生大道交口"},{"KKBH":"610391007","HPHM":"辽A9877S","JGSK":"2021-04-01 09:12:53.096","CDBH":"4","XSFX":"由西向东","XSFXDM":"2","KKMC":"和韵路与和风路交口"},{"KKBH":"7208710020000","HPHM":"车牌","JGSK":"2021-04-01 09:12:53.129","CDBH":"4","XSFX":"由西向东","XSFXDM":"2","KKMC":"安正路与芳菲路交口正向"},{"KKBH":"728031002000","HPHM":"津RKZ667","JGSK":"2021-04-01 09:12:53.264","CDBH":"7","XSFX":"由北向南","XSFXDM":"4","KKMC":"动漫中路与文一路交口"},{"KKBH":"720901002000","HPHM":"京ANH273","JGSK":"2021-04-01 09:12:53.293","CDBH":"8","XSFX":"由南向北","XSFXDM":"3","KKMC":"玉林道与安正路交口"},{"KKBH":"6102610040000","HPHM":"冀AK2L55","JGSK":"2021-04-01 09:12:53.332","CDBH":"2","XSFX":"由南向北","XSFXDM":"3","KKMC":"中生大道与静湖西路（北侧）正向"},{"KKBH":"610276125","HPHM":"鲁QF1Y69","JGSK":"2021-04-01 09:12:53.336","CDBH":"8","XSFX":"由北向南","XSFXDM":"4","KKMC":"中新大道与和顺路交口"},{"KKBH":"610401004","HPHM":"津C65D88","JGSK":"2021-04-01 09:12:53.4","CDBH":"12","XSFX":"由北向南","XSFXDM":"4","KKMC":"和畅路与和风路交口"},{"KKBH":"711","HPHM":"津JLB869","JGSK":"2021-04-01 09:12:53.461","CDBH":"2","XSFX":"由东向西","XSFXDM":"1","KKMC":"不礼让行人中新大道与和旭路交口"},{"KKBH":"610266117","HPHM":"冀F38UE2","JGSK":"2021-04-01 09:12:53.467","CDBH":"7","XSFX":"由南向北","XSFXDM":"3","KKMC":"中生大道与和韵路交口"},{"KKBH":"720571002000","HPHM":"京AE8825","JGSK":"2021-04-01 09:12:53.507","CDBH":"5","XSFX":"由北向南","XSFXDM":"4","KKMC":"动漫东路与文二路交口"},{"KKBH":"720571004000","HPHM":"津GLN109","JGSK":"2021-04-01 09:12:53.55","CDBH":"3","XSFX":"由西向东","XSFXDM":"2","KKMC":"动漫东路与动漫中路交口"},{"KKBH":"610271009","HPHM":"津NYS906","JGSK":"2021-04-01 09:12:53.582","CDBH":"10","XSFX":"由北向南","XSFXDM":"4","KKMC":"中新大道与泰七路交口"},{"KKBH":"610276124","HPHM":"津DKD866","JGSK":"2021-04-01 09:12:53.619","CDBH":"3","XSFX":"由东向西","XSFXDM":"1","KKMC":"中新大道与中生大道交口"},{"KKBH":"720571004000","HPHM":"鲁N6755V","JGSK":"2021-04-01 09:12:53.786","CDBH":"1","XSFX":"由东向西","XSFXDM":"1","KKMC":"动漫东路与动漫中路交口"},{"KKBH":"7205410020000","HPHM":"津KF4488","JGSK":"2021-04-01 09:12:53.798","CDBH":"1","XSFX":"由东向西","XSFXDM":"1","KKMC":"动漫环路西与动漫中路交口正向"},{"KKBH":"7208910030000","HPHM":"京MU9089","JGSK":"2021-04-01 09:12:53.826","CDBH":"11","XSFX":"由北向南","XSFXDM":"4","KKMC":"海博道与安正路交口正向"},{"KKBH":"610266118","HPHM":"津C15J66","JGSK":"2021-04-01 09:12:53.957","CDBH":"2","XSFX":"由东向西","XSFXDM":"1","KKMC":"中生大道与和畅路交口"},{"KKBH":"610286127","HPHM":"冀BP210F","JGSK":"2021-04-01 09:12:53.997","CDBH":"1","XSFX":"由东向西","XSFXDM":"1","KKMC":"中津大道与和畅路交口"},{"KKBH":"720891003000","HPHM":"鲁VE2T89","JGSK":"2021-04-01 09:12:53.998","CDBH":"2","XSFX":"由东向西","XSFXDM":"1","KKMC":"海博道与安正路交口"},{"KKBH":"720541002000","HPHM":"津AD58506","JGSK":"2021-04-01 09:12:54.047","CDBH":"1","XSFX":"由东向西","XSFXDM":"1","KKMC":"动漫环路西与动漫中路交口"},{"KKBH":"610391007","HPHM":"车牌","JGSK":"2021-04-01 09:12:54.05","CDBH":"3","XSFX":"由东向西","XSFXDM":"1","KKMC":"和韵路与和风路交口"},{"KKBH":"610256116","HPHM":"津RDN296","JGSK":"2021-04-01 09:12:54.177","CDBH":"12","XSFX":"由北向南","XSFXDM":"4","KKMC":"中天大道与和顺路交口"},{"KKBH":"7208910040000","HPHM":"津C66290","JGSK":"2021-04-01 09:12:54.318","CDBH":"6","XSFX":"由西向东","XSFXDM":"2","KKMC":"海博道与安平路交口正向"},{"KKBH":"7208810050000","HPHM":"津A17E56","JGSK":"2021-04-01 09:12:54.369","CDBH":"9","XSFX":"由北向南","XSFXDM":"4","KKMC":"海旭道与明盛路交口正向"},{"KKBH":"610286127","HPHM":"辽C3902X","JGSK":"2021-04-01 09:12:54.378","CDBH":"8","XSFX":"由南向北","XSFXDM":"3","KKMC":"中津大道与和畅路交口"},{"KKBH":"610256114","HPHM":"津RVV950","JGSK":"2021-04-01 09:12:54.382","CDBH":"4","XSFX":"由南向北","XSFXDM":"3","KKMC":"中天大道与和旭路交口"},{"KKBH":"720891003000","HPHM":"车牌","JGSK":"2021-04-01 09:12:54.41","CDBH":"5","XSFX":"由西向东","XSFXDM":"2","KKMC":"海博道与安正路交口"},{"KKBH":"610256115","HPHM":"车牌","JGSK":"2021-04-01 09:12:54.498","CDBH":"6","XSFX":"由西向东","XSFXDM":"2","KKMC":"中天大道与中生大道交口"},{"KKBH":"610256116","HPHM":"津C3W989","JGSK":"2021-04-01 09:12:54.631","CDBH":"9","XSFX":"由南向北","XSFXDM":"3","KKMC":"中天大道与和顺路交口"},{"KKBH":"610276124","HPHM":"津GGZ318","JGSK":"2021-04-01 09:12:54.64","CDBH":"8","XSFX":"由南向北","XSFXDM":"3","KKMC":"中新大道与中生大道交口"},{"KKBH":"610256115","HPHM":"鲁B01Z5C","JGSK":"2021-04-01 09:12:54.883","CDBH":"10","XSFX":"由北向南","XSFXDM":"4","KKMC":"中天大道与中生大道交口"},{"KKBH":"7208610030000","HPHM":"津AF37111","JGSK":"2021-04-01 09:12:54.964","CDBH":"4","XSFX":"由西向东","XSFXDM":"2","KKMC":"海晨道与安明路交口正向"},{"KKBH":"610256113","HPHM":"冀A6H2H7","JGSK":"2021-04-01 09:12:54.985","CDBH":"8","XSFX":"由北向南","XSFXDM":"4","KKMC":"中天大道与和风路交口"},{"KKBH":"610256116","HPHM":"车牌","JGSK":"2021-04-01 09:12:55.021","CDBH":"10","XSFX":"由北向南","XSFXDM":"4","KKMC":"中天大道与和顺路交口"},{"KKBH":"610276125","HPHM":"浙G9009U","JGSK":"2021-04-01 09:12:55.027","CDBH":"7","XSFX":"由北向南","XSFXDM":"4","KKMC":"中新大道与和顺路交口"},{"KKBH":"610266122000","HPHM":"津H63899","JGSK":"2021-04-01 09:12:55.182","CDBH":"2","XSFX":"由西向东","XSFXDM":"2","KKMC":"生态城中生大道故道河一桥西向东上桥处"},{"KKBH":"610256115","HPHM":"津KGB758","JGSK":"2021-04-01 09:12:55.19","CDBH":"11","XSFX":"由北向南","XSFXDM":"4","KKMC":"中天大道与中生大道交口"},{"KKBH":"610271009","HPHM":"津CA007学","JGSK":"2021-04-01 09:12:55.313","CDBH":"10","XSFX":"由北向南","XSFXDM":"4","KKMC":"中新大道与泰七路交口"},{"KKBH":"610271008","HPHM":"车牌","JGSK":"2021-04-01 09:12:55.404","CDBH":"1","XSFX":"由南向北","XSFXDM":"3","KKMC":"中新大道与航母主题公园支路交口"},{"KKBH":"610271009","HPHM":"冀BY8176","JGSK":"2021-04-01 09:12:55.431","CDBH":"8","XSFX":"由南向北","XSFXDM":"3","KKMC":"中新大道与泰七路交口"},{"KKBH":"610256115","HPHM":"津KLQ606","JGSK":"2021-04-01 09:12:55.65","CDBH":"10","XSFX":"由北向南","XSFXDM":"4","KKMC":"中天大道与中生大道交口"},{"KKBH":"610256113","HPHM":"津GLQ802","JGSK":"2021-04-01 09:12:55.758","CDBH":"2","XSFX":"由西向东","XSFXDM":"2","KKMC":"中天大道与和风路交口"},{"KKBH":"610276124","HPHM":"冀FP095V","JGSK":"2021-04-01 09:12:55.804","CDBH":"8","XSFX":"由南向北","XSFXDM":"3","KKMC":"中新大道与中生大道交口"},{"KKBH":"1250","HPHM":"冀B7E821","JGSK":"2021-04-01 09:12:55.877","CDBH":"2","XSFX":"由东向西","XSFXDM":"1","KKMC":"中滨大道与盛三街交口正向"},{"KKBH":"610276125","HPHM":"鲁QF1Y69","JGSK":"2021-04-01 09:12:55.992","CDBH":"8","XSFX":"由北向南","XSFXDM":"4","KKMC":"中新大道与和顺路交口"},{"KKBH":"7208910040000","HPHM":"津RM7903","JGSK":"2021-04-01 09:12:56.061","CDBH":"6","XSFX":"由西向东","XSFXDM":"2","KKMC":"海博道与安平路交口正向"},{"KKBH":"720891004000","HPHM":"津B0X917","JGSK":"2021-04-01 09:12:56.179","CDBH":"5","XSFX":"由西向东","XSFXDM":"2","KKMC":"海博道与安平路交口"},{"KKBH":"610276124","HPHM":"津AF18488","JGSK":"2021-04-01 09:12:56.219","CDBH":"11","XSFX":"由北向南","XSFXDM":"4","KKMC":"中新大道与中生大道交口"},{"KKBH":"6102610040000","HPHM":"鲁G681LG","JGSK":"2021-04-01 09:12:56.379","CDBH":"6","XSFX":"由北向南","XSFXDM":"4","KKMC":"中生大道与静湖西路（北侧）正向"},{"KKBH":"728031002000","HPHM":"津B56666","JGSK":"2021-04-01 09:12:56.433","CDBH":"3","XSFX":"由西向东","XSFXDM":"2","KKMC":"动漫中路与文一路交口"},{"KKBH":"610266117","HPHM":"津RRF281","JGSK":"2021-04-01 09:12:56.5","CDBH":"5","XSFX":"由西向东","XSFXDM":"2","KKMC":"中生大道与和韵路交口"},{"KKBH":"610271009","HPHM":"津RPK319","JGSK":"2021-04-01 09:12:56.513","CDBH":"11","XSFX":"由北向南","XSFXDM":"4","KKMC":"中新大道与泰七路交口"},{"KKBH":"720891003000","HPHM":"车牌","JGSK":"2021-04-01 09:12:56.605","CDBH":"1","XSFX":"由东向西","XSFXDM":"1","KKMC":"海博道与安正路交口"},{"KKBH":"610271009","HPHM":"津N29299","JGSK":"2021-04-01 09:12:56.695","CDBH":"7","XSFX":"由南向北","XSFXDM":"3","KKMC":"中新大道与泰七路交口"},{"KKBH":"610276124","HPHM":"津RRC907","JGSK":"2021-04-01 09:12:56.844","CDBH":"7","XSFX":"由南向北","XSFXDM":"3","KKMC":"中新大道与中生大道交口"},{"KKBH":"610276125","HPHM":"津HDG369","JGSK":"2021-04-01 09:12:56.851","CDBH":"8","XSFX":"由北向南","XSFXDM":"4","KKMC":"中新大道与和顺路交口"},{"KKBH":"610256113","HPHM":"津DXG865","JGSK":"2021-04-01 09:12:56.865","CDBH":"1","XSFX":"由西向东","XSFXDM":"2","KKMC":"中天大道与和风路交口"},{"KKBH":"610286127","HPHM":"津KF6329","JGSK":"2021-04-01 09:12:56.908","CDBH":"4","XSFX":"由西向东","XSFXDM":"2","KKMC":"中津大道与和畅路交口"},{"KKBH":"610256115","HPHM":"津KZ5812","JGSK":"2021-04-01 09:12:56.968","CDBH":"5","XSFX":"由西向东","XSFXDM":"2","KKMC":"中天大道与中生大道交口"},{"KKBH":"720561002000","HPHM":"津MCC155","JGSK":"2021-04-01 09:12:56.985","CDBH":"6","XSFX":"由北向南","XSFXDM":"4","KKMC":"动漫北路与文三路交口"},{"KKBH":"610256115","HPHM":"津ADJ154","JGSK":"2021-04-01 09:12:57.224","CDBH":"6","XSFX":"由西向东","XSFXDM":"2","KKMC":"中天大道与中生大道交口"},{"KKBH":"610271009","HPHM":"津NYS906","JGSK":"2021-04-01 09:12:57.234","CDBH":"10","XSFX":"由北向南","XSFXDM":"4","KKMC":"中新大道与泰七路交口"},{"KKBH":"610266117","HPHM":"津CAL768","JGSK":"2021-04-01 09:12:57.252","CDBH":"4","XSFX":"由西向东","XSFXDM":"2","KKMC":"中生大道与和韵路交口"},{"KKBH":"610391006","HPHM":"津RDN803","JGSK":"2021-04-01 09:12:57.29","CDBH":"5","XSFX":"由西向东","XSFXDM":"2","KKMC":"和韵路与和意路交口"},{"KKBH":"7208810020000","HPHM":"津AU6612","JGSK":"2021-04-01 09:12:57.338","CDBH":"13","XSFX":"由北向南","XSFXDM":"4","KKMC":"海旭道与安正路交口正向"},{"KKBH":"7208910030000","HPHM":"车牌","JGSK":"2021-04-01 09:12:57.444","CDBH":"9","XSFX":"由南向北","XSFXDM":"3","KKMC":"海博道与安正路交口正向"},{"KKBH":"610391008","HPHM":"津RRH530","JGSK":"2021-04-01 09:12:57.48","CDBH":"2","XSFX":"由东向西","XSFXDM":"1","KKMC":"和韵路与和旭路交口"},{"KKBH":"610391008","HPHM":"豫Q809K8","JGSK":"2021-04-01 09:12:57.513","CDBH":"6","XSFX":"由西向东","XSFXDM":"2","KKMC":"和韵路与和旭路交口"},{"KKBH":"610256115","HPHM":"津KGB758","JGSK":"2021-04-01 09:12:57.597","CDBH":"12","XSFX":"由北向南","XSFXDM":"4","KKMC":"中天大道与中生大道交口"},{"KKBH":"610391007","HPHM":"津RK2790","JGSK":"2021-04-01 09:12:57.651","CDBH":"5","XSFX":"由西向东","XSFXDM":"2","KKMC":"和韵路与和风路交口"},{"KKBH":"720561002000","HPHM":"晋EHN738","JGSK":"2021-04-01 09:12:57.668","CDBH":"1","XSFX":"由东向西","XSFXDM":"1","KKMC":"动漫北路与文三路交口"},{"KKBH":"610266118","HPHM":"冀AD510Z","JGSK":"2021-04-01 09:12:57.672","CDBH":"9","XSFX":"由南向北","XSFXDM":"3","KKMC":"中生大道与和畅路交口"},{"KKBH":"610256115","HPHM":"津C95Z03","JGSK":"2021-04-01 09:12:57.677","CDBH":"10","XSFX":"由北向南","XSFXDM":"4","KKMC":"中天大道与中生大道交口"},{"KKBH":"720891003000","HPHM":"津MU9089","JGSK":"2021-04-01 09:12:57.836","CDBH":"2","XSFX":"由东向西","XSFXDM":"1","KKMC":"海博道与安正路交口"},{"KKBH":"610276125","HPHM":"浙G9009U","JGSK":"2021-04-01 09:12:57.912","CDBH":"7","XSFX":"由北向南","XSFXDM":"4","KKMC":"中新大道与和顺路交口"},{"KKBH":"7208710020000","HPHM":"津A08159D","JGSK":"2021-04-01 09:12:58.011","CDBH":"7","XSFX":"由南向北","XSFXDM":"3","KKMC":"安正路与芳菲路交口正向"},{"KKBH":"610271009","HPHM":"冀BY8176","JGSK":"2021-04-01 09:12:58.14","CDBH":"8","XSFX":"由南向北","XSFXDM":"3","KKMC":"中新大道与泰七路交口"},{"KKBH":"610251002","HPHM":"津C236D9","JGSK":"2021-04-01 09:12:58.364","CDBH":"10","XSFX":"由北向南","XSFXDM":"4","KKMC":"中天大道与和睦路交口"},{"KKBH":"7205410040000","HPHM":"津AY2306","JGSK":"2021-04-01 09:12:58.368","CDBH":"4","XSFX":"由西向东","XSFXDM":"2","KKMC":"动漫环路东与动漫中路交口正向"},{"KKBH":"720571004000","HPHM":"津A1T214","JGSK":"2021-04-01 09:12:58.428","CDBH":"1","XSFX":"由东向西","XSFXDM":"1","KKMC":"动漫东路与动漫中路交口"},{"KKBH":"610256113","HPHM":"冀C81782","JGSK":"2021-04-01 09:12:58.478","CDBH":"1","XSFX":"由西向东","XSFXDM":"2","KKMC":"中天大道与和风路交口"},{"KKBH":"720891004000","HPHM":"津CG6290","JGSK":"2021-04-01 09:12:58.496","CDBH":"5","XSFX":"由西向东","XSFXDM":"2","KKMC":"海博道与安平路交口"},{"KKBH":"610271009","HPHM":"津N29299","JGSK":"2021-04-01 09:12:58.539","CDBH":"7","XSFX":"由南向北","XSFXDM":"3","KKMC":"中新大道与泰七路交口"},{"KKBH":"610276124","HPHM":"津HLP111","JGSK":"2021-04-01 09:12:58.539","CDBH":"8","XSFX":"由南向北","XSFXDM":"3","KKMC":"中新大道与中生大道交口"},{"KKBH":"610276124","HPHM":"津NKC517","JGSK":"2021-04-01 09:12:58.545","CDBH":"11","XSFX":"由北向南","XSFXDM":"4","KKMC":"中新大道与中生大道交口"},{"KKBH":"610391008","HPHM":"冀B1G7M0","JGSK":"2021-04-01 09:12:58.55","CDBH":"4","XSFX":"由西向东","XSFXDM":"2","KKMC":"和韵路与和旭路交口"},{"KKBH":"720541002000","HPHM":"津KF4488","JGSK":"2021-04-01 09:12:58.604","CDBH":"1","XSFX":"由东向西","XSFXDM":"1","KKMC":"动漫环路西与动漫中路交口"},{"KKBH":"6071310030000","HPHM":"津HL9652","JGSK":"2021-04-01 09:12:58.627","CDBH":"2","XSFX":"由东向西","XSFXDM":"1","KKMC":"中央大道与海旭道交口正向"},{"KKBH":"7208610030000","HPHM":"车牌","JGSK":"2021-04-01 09:12:58.673","CDBH":"5","XSFX":"由西向东","XSFXDM":"2","KKMC":"海晨道与安明路交口正向"},{"KKBH":"610276124","HPHM":"鲁GY5613","JGSK":"2021-04-01 09:12:58.699","CDBH":"10","XSFX":"由北向南","XSFXDM":"4","KKMC":"中新大道与中生大道交口"},{"KKBH":"610286127","HPHM":"津KH9933","JGSK":"2021-04-01 09:12:58.765","CDBH":"5","XSFX":"由西向东","XSFXDM":"2","KKMC":"中津大道与和畅路交口"},{"KKBH":"610276124","HPHM":"津C933M7","JGSK":"2021-04-01 09:12:58.882","CDBH":"3","XSFX":"由东向西","XSFXDM":"1","KKMC":"中新大道与中生大道交口"},{"KKBH":"610266118","HPHM":"车牌","JGSK":"2021-04-01 09:12:58.984","CDBH":"6","XSFX":"由西向东","XSFXDM":"2","KKMC":"中生大道与和畅路交口"},{"KKBH":"610256115","HPHM":"鲁E180C2","JGSK":"2021-04-01 09:12:59.145","CDBH":"5","XSFX":"由西向东","XSFXDM":"2","KKMC":"中天大道与中生大道交口"},{"KKBH":"610391007","HPHM":"津A9877S","JGSK":"2021-04-01 09:12:59.149","CDBH":"4","XSFX":"由西向东","XSFXDM":"2","KKMC":"和韵路与和风路交口"},{"KKBH":"610256114","HPHM":"津H77906","JGSK":"2021-04-01 09:12:59.23","CDBH":"5","XSFX":"由南向北","XSFXDM":"3","KKMC":"中天大道与和旭路交口"},{"KKBH":"6071310030000","HPHM":"津AY2223","JGSK":"2021-04-01 09:12:59.244","CDBH":"3","XSFX":"由东向西","XSFXDM":"1","KKMC":"中央大道与海旭道交口正向"},{"KKBH":"610266118","HPHM":"车牌","JGSK":"2021-04-01 09:12:59.321","CDBH":"8","XSFX":"由南向北","XSFXDM":"3","KKMC":"中生大道与和畅路交口"},{"KKBH":"720811002000","HPHM":"车牌","JGSK":"2021-04-01 09:12:59.372","CDBH":"4","XSFX":"由南向北","XSFXDM":"3","KKMC":"动漫南路与文一路交口"},{"KKBH":"610276125","HPHM":"津RMS999","JGSK":"2021-04-01 09:12:59.411","CDBH":"7","XSFX":"由北向南","XSFXDM":"4","KKMC":"中新大道与和顺路交口"},{"KKBH":"610276126","HPHM":"浙AG7T97","JGSK":"2021-04-01 09:12:59.413","CDBH":"4","XSFX":"由南向北","XSFXDM":"3","KKMC":"中新大道与和意路交口"},{"KKBH":"720891004000","HPHM":"车牌","JGSK":"2021-04-01 09:12:59.508","CDBH":"9","XSFX":"由南向北","XSFXDM":"3","KKMC":"海博道与安平路交口"},{"KKBH":"610276125","HPHM":"津HDG369","JGSK":"2021-04-01 09:12:59.512","CDBH":"8","XSFX":"由北向南","XSFXDM":"4","KKMC":"中新大道与和顺路交口"},{"KKBH":"610391007","HPHM":"豫NZV852","JGSK":"2021-04-01 09:12:59.549","CDBH":"6","XSFX":"由西向东","XSFXDM":"2","KKMC":"和韵路与和风路交口"},{"KKBH":"610261004000","HPHM":"冀AK2L55","JGSK":"2021-04-01 09:12:59.557","CDBH":"2","XSFX":"由南向北","XSFXDM":"3","KKMC":"中生大道与静湖西路（北侧）"},{"KKBH":"610256113","HPHM":"冀A6H2H7","JGSK":"2021-04-01 09:12:59.63","CDBH":"8","XSFX":"由北向南","XSFXDM":"4","KKMC":"中天大道与和风路交口"},{"KKBH":"610256115","HPHM":"津HNQ329","JGSK":"2021-04-01 09:12:59.647","CDBH":"12","XSFX":"由北向南","XSFXDM":"4","KKMC":"中天大道与中生大道交口"},{"KKBH":"610271008","HPHM":"津AF02850","JGSK":"2021-04-01 09:12:59.758","CDBH":"1","XSFX":"由南向北","XSFXDM":"3","KKMC":"中新大道与航母主题公园支路交口"},{"KKBH":"610256112","HPHM":"津A05J33","JGSK":"2021-04-01 09:12:59.911","CDBH":"10","XSFX":"由北向南","XSFXDM":"4","KKMC":"中天大道与中津大道交口"},{"KKBH":"610271008","HPHM":"车牌","JGSK":"2021-04-01 09:12:59.93","CDBH":"5","XSFX":"由北向南","XSFXDM":"4","KKMC":"中新大道与航母主题公园支路交口"},{"KKBH":"7208810020000","HPHM":"津N65160","JGSK":"2021-04-01 09:13:00.005","CDBH":"3","XSFX":"由东向西","XSFXDM":"1","KKMC":"海旭道与安正路交口正向"},{"KKBH":"7208810070000","HPHM":"苏FR179Z","JGSK":"2021-04-01 09:13:00.009","CDBH":"3","XSFX":"由西向东","XSFXDM":"2","KKMC":"海旭道与弘通路交口正向"},{"KKBH":"720891004000","HPHM":"津RM7903","JGSK":"2021-04-01 09:13:00.094","CDBH":"5","XSFX":"由西向东","XSFXDM":"2","KKMC":"海博道与安平路交口"},{"KKBH":"610276124","HPHM":"津AU8533","JGSK":"2021-04-01 09:13:00.284","CDBH":"7","XSFX":"由南向北","XSFXDM":"3","KKMC":"中新大道与中生大道交口"},{"KKBH":"720891003000","HPHM":"鄂AH39D3","JGSK":"2021-04-01 09:13:00.284","CDBH":"7","XSFX":"由南向北","XSFXDM":"3","KKMC":"海博道与安正路交口"},{"KKBH":"7208810020000","HPHM":"车牌","JGSK":"2021-04-01 09:13:00.314","CDBH":"7","XSFX":"由西向东","XSFXDM":"2","KKMC":"海旭道与安正路交口正向"},{"KKBH":"720881005000","HPHM":"津A17E56","JGSK":"2021-04-01 09:13:00.374","CDBH":"9","XSFX":"由北向南","XSFXDM":"4","KKMC":"海旭道与明盛路交口"},{"KKBH":"720891004000","HPHM":"冀HWM313","JGSK":"2021-04-01 09:13:00.418","CDBH":"6","XSFX":"由西向东","XSFXDM":"2","KKMC":"海博道与安平路交口"},{"KKBH":"610271009","HPHM":"车牌","JGSK":"2021-04-01 09:13:00.46","CDBH":"7","XSFX":"由南向北","XSFXDM":"3","KKMC":"中新大道与泰七路交口"},{"KKBH":"610256111","HPHM":"津AXB832","JGSK":"2021-04-01 09:13:00.471","CDBH":"4","XSFX":"由南向北","XSFXDM":"3","KKMC":"中天大道与和惠路交口"},{"KKBH":"7205410020000","HPHM":"车牌","JGSK":"2021-04-01 09:13:00.532","CDBH":"2","XSFX":"由东向西","XSFXDM":"1","KKMC":"动漫环路西与动漫中路交口正向"},{"KKBH":"720891003000","HPHM":"车牌","JGSK":"2021-04-01 09:13:00.633","CDBH":"1","XSFX":"由东向西","XSFXDM":"1","KKMC":"海博道与安正路交口"},{"KKBH":"610256115","HPHM":"津KLQ606","JGSK":"2021-04-01 09:13:00.637","CDBH":"10","XSFX":"由北向南","XSFXDM":"4","KKMC":"中天大道与中生大道交口"},{"KKBH":"610256115","HPHM":"津C21A92","JGSK":"2021-04-01 09:13:00.676","CDBH":"4","XSFX":"由西向东","XSFXDM":"2","KKMC":"中天大道与中生大道交口"},{"KKBH":"610286127","HPHM":"黑EVV772","JGSK":"2021-04-01 09:13:00.759","CDBH":"5","XSFX":"由西向东","XSFXDM":"2","KKMC":"中津大道与和畅路交口"},{"KKBH":"7208610020000","HPHM":"车牌","JGSK":"2021-04-01 09:13:01.008","CDBH":"12","XSFX":"由北向南","XSFXDM":"4","KKMC":"海晨道与安正路交口正向"},{"KKBH":"610276126","HPHM":"津AVZ039","JGSK":"2021-04-01 09:13:01.025","CDBH":"5","XSFX":"由南向北","XSFXDM":"3","KKMC":"中新大道与和意路交口"},{"KKBH":"610276124","HPHM":"鲁VV0U58","JGSK":"2021-04-01 09:13:01.076","CDBH":"8","XSFX":"由南向北","XSFXDM":"3","KKMC":"中新大道与中生大道交口"},{"KKBH":"610286127","HPHM":"津A9D670","JGSK":"2021-04-01 09:13:01.083","CDBH":"7","XSFX":"由南向北","XSFXDM":"3","KKMC":"中津大道与和畅路交口"},{"KKBH":"610256115","HPHM":"津CGS589","JGSK":"2021-04-01 09:13:01.182","CDBH":"9","XSFX":"由南向北","XSFXDM":"3","KKMC":"中天大道与中生大道交口"},{"KKBH":"720891004000","HPHM":"车牌","JGSK":"2021-04-01 09:13:01.189","CDBH":"9","XSFX":"由南向北","XSFXDM":"3","KKMC":"海博道与安平路交口"},{"KKBH":"610256115","HPHM":"津NWC689","JGSK":"2021-04-01 09:13:01.19","CDBH":"5","XSFX":"由西向东","XSFXDM":"2","KKMC":"中天大道与中生大道交口"},{"KKBH":"610256116","HPHM":"津KUS688","JGSK":"2021-04-01 09:13:01.225","CDBH":"7","XSFX":"由南向北","XSFXDM":"3","KKMC":"中天大道与和顺路交口"},{"KKBH":"610401005","HPHM":"津A7D526","JGSK":"2021-04-01 09:13:01.272","CDBH":"7","XSFX":"由南向北","XSFXDM":"3","KKMC":"和畅路与和顺路交口"},{"KKBH":"720871002000","HPHM":"津NPL881","JGSK":"2021-04-01 09:13:01.343","CDBH":"5","XSFX":"由南向北","XSFXDM":"3","KKMC":"安正路与芳菲路交口"},{"KKBH":"610276124","HPHM":"津GGZ318","JGSK":"2021-04-01 09:13:01.484","CDBH":"8","XSFX":"由南向北","XSFXDM":"3","KKMC":"中新大道与中生大道交口"},{"KKBH":"610266118","HPHM":"津C15J66","JGSK":"2021-04-01 09:13:01.61","CDBH":"2","XSFX":"由东向西","XSFXDM":"1","KKMC":"中生大道与和畅路交口"},{"KKBH":"610256116","HPHM":"车牌","JGSK":"2021-04-01 09:13:01.617","CDBH":"11","XSFX":"由北向南","XSFXDM":"4","KKMC":"中天大道与和顺路交口"},{"KKBH":"7205410020000","HPHM":"车牌","JGSK":"2021-04-01 09:13:01.713","CDBH":"2","XSFX":"由东向西","XSFXDM":"1","KKMC":"动漫环路西与动漫中路交口正向"},{"KKBH":"610276126","HPHM":"浙AG7T97","JGSK":"2021-04-01 09:13:01.814","CDBH":"4","XSFX":"由南向北","XSFXDM":"3","KKMC":"中新大道与和意路交口"},{"KKBH":"610261004000","HPHM":"鲁G681LG","JGSK":"2021-04-01 09:13:01.836","CDBH":"6","XSFX":"由北向南","XSFXDM":"4","KKMC":"中生大道与静湖西路（北侧）"},{"KKBH":"610276124","HPHM":"津NKC517","JGSK":"2021-04-01 09:13:01.895","CDBH":"11","XSFX":"由北向南","XSFXDM":"4","KKMC":"中新大道与中生大道交口"},{"KKBH":"610276125","HPHM":"津RMS999","JGSK":"2021-04-01 09:13:01.992","CDBH":"7","XSFX":"由北向南","XSFXDM":"4","KKMC":"中新大道与和顺路交口"},{"KKBH":"610251002","HPHM":"津C236D9","JGSK":"2021-04-01 09:13:02.122","CDBH":"10","XSFX":"由北向南","XSFXDM":"4","KKMC":"中天大道与和睦路交口"},{"KKBH":"610256114","HPHM":"津H77906","JGSK":"2021-04-01 09:13:02.142","CDBH":"5","XSFX":"由南向北","XSFXDM":"3","KKMC":"中天大道与和旭路交口"},{"KKBH":"720861003000","HPHM":"津AF37111","JGSK":"2021-04-01 09:13:02.154","CDBH":"4","XSFX":"由西向东","XSFXDM":"2","KKMC":"海晨道与安明路交口"},{"KKBH":"610391007","HPHM":"冀F15LD7","JGSK":"2021-04-01 09:13:02.213","CDBH":"7","XSFX":"由南向北","XSFXDM":"3","KKMC":"和韵路与和风路交口"},{"KKBH":"610276124","HPHM":"鲁GY5613","JGSK":"2021-04-01 09:13:02.214","CDBH":"10","XSFX":"由北向南","XSFXDM":"4","KKMC":"中新大道与中生大道交口"},{"KKBH":"610256113","HPHM":"津N79557","JGSK":"2021-04-01 09:13:02.244","CDBH":"5","XSFX":"由南向北","XSFXDM":"3","KKMC":"中天大道与和风路交口"},{"KKBH":"610286127","HPHM":"津KF6329","JGSK":"2021-04-01 09:13:02.29","CDBH":"4","XSFX":"由西向东","XSFXDM":"2","KKMC":"中津大道与和畅路交口"},{"KKBH":"720871002000","HPHM":"津E12695","JGSK":"2021-04-01 09:13:02.305","CDBH":"6","XSFX":"由南向北","XSFXDM":"3","KKMC":"安正路与芳菲路交口"},{"KKBH":"610256113","HPHM":"津MA0416","JGSK":"2021-04-01 09:13:02.318","CDBH":"1","XSFX":"由西向东","XSFXDM":"2","KKMC":"中天大道与和风路交口"},{"KKBH":"7208710020000","HPHM":"车牌","JGSK":"2021-04-01 09:13:02.319","CDBH":"9","XSFX":"由北向南","XSFXDM":"4","KKMC":"安正路与芳菲路交口正向"},{"KKBH":"720891004000","HPHM":"车牌","JGSK":"2021-04-01 09:13:02.384","CDBH":"8","XSFX":"由南向北","XSFXDM":"3","KKMC":"海博道与安平路交口"},{"KKBH":"610251001","HPHM":"津AR9758","JGSK":"2021-04-01 09:13:02.395","CDBH":"4","XSFX":"由西向东","XSFXDM":"2","KKMC":"中天大道与和畅路交口"},{"KKBH":"610266118","HPHM":"车牌","JGSK":"2021-04-01 09:13:02.397","CDBH":"6","XSFX":"由西向东","XSFXDM":"2","KKMC":"中生大道与和畅路交口"},{"KKBH":"7208910050000","HPHM":"车牌","JGSK":"2021-04-01 09:13:02.5","CDBH":"3","XSFX":"由东向西","XSFXDM":"1","KKMC":"海博道与安明路交口正向"},{"KKBH":"610256112","HPHM":"津A05J33","JGSK":"2021-04-01 09:13:02.563","CDBH":"11","XSFX":"由北向南","XSFXDM":"4","KKMC":"中天大道与中津大道交口"},{"KKBH":"610256112","HPHM":"鲁N18C15","JGSK":"2021-04-01 09:13:02.587","CDBH":"8","XSFX":"由南向北","XSFXDM":"3","KKMC":"中天大道与中津大道交口"},{"KKBH":"7205710010000","HPHM":"辽K18H02","JGSK":"2021-04-01 09:13:02.717","CDBH":"3","XSFX":"由南向北","XSFXDM":"3","KKMC":"动漫东路与文一路交口正向"},{"KKBH":"610401005","HPHM":"津AR9679","JGSK":"2021-04-01 09:13:02.767","CDBH":"11","XSFX":"由北向南","XSFXDM":"4","KKMC":"和畅路与和顺路交口"},{"KKBH":"7208710020000","HPHM":"车牌","JGSK":"2021-04-01 09:13:02.895","CDBH":"10","XSFX":"由北向南","XSFXDM":"4","KKMC":"安正路与芳菲路交口正向"},{"KKBH":"7209010020000","HPHM":"车牌","JGSK":"2021-04-01 09:13:02.963","CDBH":"1","XSFX":"由东向西","XSFXDM":"1","KKMC":"玉林道与安正路交口正向"},{"KKBH":"610271010","HPHM":"津G80770","JGSK":"2021-04-01 09:13:02.983","CDBH":"5","XSFX":"由南向北","XSFXDM":"3","KKMC":"中新大道与华五路交口"},{"KKBH":"7208910050000","HPHM":"鄂FD2W02","JGSK":"2021-04-01 09:13:03.023","CDBH":"2","XSFX":"由东向西","XSFXDM":"1","KKMC":"海博道与安明路交口正向"},{"KKBH":"610276125","HPHM":"津E24506","JGSK":"2021-04-01 09:13:03.078","CDBH":"7","XSFX":"由北向南","XSFXDM":"4","KKMC":"中新大道与和顺路交口"},{"KKBH":"720881002000","HPHM":"津RMC085","JGSK":"2021-04-01 09:13:03.148","CDBH":"12","XSFX":"由北向南","XSFXDM":"4","KKMC":"海旭道与安正路交口"},{"KKBH":"7205410040000","HPHM":"冀BH395R","JGSK":"2021-04-01 09:13:03.152","CDBH":"1","XSFX":"由东向西","XSFXDM":"1","KKMC":"动漫环路东与动漫中路交口正向"},{"KKBH":"720871002000","HPHM":"车牌","JGSK":"2021-04-01 09:13:03.179","CDBH":"8","XSFX":"由北向南","XSFXDM":"4","KKMC":"安正路与芳菲路交口"},{"KKBH":"7205410030000","HPHM":"冀RC9Q62","JGSK":"2021-04-01 09:13:03.217","CDBH":"4","XSFX":"由南向北","XSFXDM":"3","KKMC":"动漫环路西与动漫西路交口正向"},{"KKBH":"720891004000","HPHM":"车牌","JGSK":"2021-04-01 09:13:03.265","CDBH":"9","XSFX":"由南向北","XSFXDM":"3","KKMC":"海博道与安平路交口"},{"KKBH":"610271008","HPHM":"车牌","JGSK":"2021-04-01 09:13:03.471","CDBH":"1","XSFX":"由南向北","XSFXDM":"3","KKMC":"中新大道与航母主题公园支路交口"},{"KKBH":"720891004000","HPHM":"车牌","JGSK":"2021-04-01 09:13:03.508","CDBH":"9","XSFX":"由南向北","XSFXDM":"3","KKMC":"海博道与安平路交口"},{"KKBH":"7205710010000","HPHM":"京AE8825","JGSK":"2021-04-01 09:13:03.561","CDBH":"5","XSFX":"由北向南","XSFXDM":"4","KKMC":"动漫东路与文一路交口正向"},{"KKBH":"720871002000","HPHM":"琼BA6276","JGSK":"2021-04-01 09:13:03.655","CDBH":"9","XSFX":"由北向南","XSFXDM":"4","KKMC":"安正路与芳菲路交口"},{"KKBH":"610276124","HPHM":"津C2Q077","JGSK":"2021-04-01 09:13:03.726","CDBH":"8","XSFX":"由南向北","XSFXDM":"3","KKMC":"中新大道与中生大道交口"},{"KKBH":"610256113","HPHM":"津C9P813","JGSK":"2021-04-01 09:13:03.823","CDBH":"1","XSFX":"由西向东","XSFXDM":"2","KKMC":"中天大道与和风路交口"},{"KKBH":"7205410040000","HPHM":"津LK5500","JGSK":"2021-04-01 09:13:03.886","CDBH":"4","XSFX":"由西向东","XSFXDM":"2","KKMC":"动漫环路东与动漫中路交口正向"},{"KKBH":"610271009","HPHM":"津GCC779","JGSK":"2021-04-01 09:13:03.965","CDBH":"10","XSFX":"由北向南","XSFXDM":"4","KKMC":"中新大道与泰七路交口"},{"KKBH":"610276126","HPHM":"津AVZ039","JGSK":"2021-04-01 09:13:03.969","CDBH":"5","XSFX":"由南向北","XSFXDM":"3","KKMC":"中新大道与和意路交口"},{"KKBH":"610401005","HPHM":"津A7D526","JGSK":"2021-04-01 09:13:03.99","CDBH":"7","XSFX":"由南向北","XSFXDM":"3","KKMC":"和畅路与和顺路交口"},{"KKBH":"610276124","HPHM":"津CCW358","JGSK":"2021-04-01 09:13:03.996","CDBH":"7","XSFX":"由南向北","XSFXDM":"3","KKMC":"中新大道与中生大道交口"},{"KKBH":"610391007","HPHM":"津KJU002","JGSK":"2021-04-01 09:13:04.052","CDBH":"7","XSFX":"由南向北","XSFXDM":"3","KKMC":"和韵路与和风路交口"},{"KKBH":"7208910030000","HPHM":"津RQM383","JGSK":"2021-04-01 09:13:04.069","CDBH":"4","XSFX":"由西向东","XSFXDM":"2","KKMC":"海博道与安正路交口正向"},{"KKBH":"7208910050000","HPHM":"车牌","JGSK":"2021-04-01 09:13:04.107","CDBH":"8","XSFX":"由南向北","XSFXDM":"3","KKMC":"海博道与安明路交口正向"},{"KKBH":"720861003000","HPHM":"冀F5W192","JGSK":"2021-04-01 09:13:04.153","CDBH":"5","XSFX":"由西向东","XSFXDM":"2","KKMC":"海晨道与安明路交口"},{"KKBH":"610276124","HPHM":"冀BU393C","JGSK":"2021-04-01 09:13:04.208","CDBH":"10","XSFX":"由北向南","XSFXDM":"4","KKMC":"中新大道与中生大道交口"},{"KKBH":"610286127","HPHM":"津A9D670","JGSK":"2021-04-01 09:13:04.212","CDBH":"8","XSFX":"由南向北","XSFXDM":"3","KKMC":"中津大道与和畅路交口"},{"KKBH":"720881002000","HPHM":"津RVE751","JGSK":"2021-04-01 09:13:04.264","CDBH":"9","XSFX":"由南向北","XSFXDM":"3","KKMC":"海旭道与安正路交口"},{"KKBH":"610391008","HPHM":"冀B1G7M0","JGSK":"2021-04-01 09:13:04.308","CDBH":"5","XSFX":"由西向东","XSFXDM":"2","KKMC":"和韵路与和旭路交口"},{"KKBH":"7280310030000","HPHM":"津AD58506","JGSK":"2021-04-01 09:13:04.409","CDBH":"5","XSFX":"由北向南","XSFXDM":"4","KKMC":"动漫中路与文二路交口正向"},{"KKBH":"610256112","HPHM":"鲁N18C15","JGSK":"2021-04-01 09:13:04.456","CDBH":"9","XSFX":"由南向北","XSFXDM":"3","KKMC":"中天大道与中津大道交口"},{"KKBH":"610256113","HPHM":"津DGH117","JGSK":"2021-04-01 09:13:04.59","CDBH":"7","XSFX":"由北向南","XSFXDM":"4","KKMC":"中天大道与和风路交口"},{"KKBH":"610256116","HPHM":"津NCH823","JGSK":"2021-04-01 09:13:04.62","CDBH":"8","XSFX":"由南向北","XSFXDM":"3","KKMC":"中天大道与和顺路交口"},{"KKBH":"610286127","HPHM":"津KH9933","JGSK":"2021-04-01 09:13:04.689","CDBH":"6","XSFX":"由西向东","XSFXDM":"2","KKMC":"中津大道与和畅路交口"},{"KKBH":"610256111","HPHM":"京AEE152","JGSK":"2021-04-01 09:13:04.695","CDBH":"7","XSFX":"由北向南","XSFXDM":"4","KKMC":"中天大道与和惠路交口"},{"KKBH":"610391007","HPHM":"津HEA526","JGSK":"2021-04-01 09:13:04.702","CDBH":"4","XSFX":"由西向东","XSFXDM":"2","KKMC":"和韵路与和风路交口"},{"KKBH":"610251002","HPHM":"京Q033L0","JGSK":"2021-04-01 09:13:04.858","CDBH":"7","XSFX":"由南向北","XSFXDM":"3","KKMC":"中天大道与和睦路交口"},{"KKBH":"7208810060000","HPHM":"冀JZL889","JGSK":"2021-04-01 09:13:04.881","CDBH":"2","XSFX":"由西向东","XSFXDM":"2","KKMC":"海旭道与庄盛路交口正向"},{"KKBH":"7208910030000","HPHM":"津HJK657","JGSK":"2021-04-01 09:13:04.93","CDBH":"5","XSFX":"由西向东","XSFXDM":"2","KKMC":"海博道与安正路交口正向"},{"KKBH":"610276124","HPHM":"津HLP111","JGSK":"2021-04-01 09:13:05.005","CDBH":"8","XSFX":"由南向北","XSFXDM":"3","KKMC":"中新大道与中生大道交口"},{"KKBH":"610271008","HPHM":"津D60180","JGSK":"2021-04-01 09:13:05.027","CDBH":"5","XSFX":"由北向南","XSFXDM":"4","KKMC":"中新大道与航母主题公园支路交口"},{"KKBH":"610286127","HPHM":"津A7X069","JGSK":"2021-04-01 09:13:05.056","CDBH":"7","XSFX":"由南向北","XSFXDM":"3","KKMC":"中津大道与和畅路交口"},{"KKBH":"610391007","HPHM":"津RK2790","JGSK":"2021-04-01 09:13:05.12","CDBH":"5","XSFX":"由西向东","XSFXDM":"2","KKMC":"和韵路与和风路交口"},{"KKBH":"610271009","HPHM":"津CA6058","JGSK":"2021-04-01 09:13:05.339","CDBH":"7","XSFX":"由南向北","XSFXDM":"3","KKMC":"中新大道与泰七路交口"},{"KKBH":"610256116","HPHM":"津RUB855","JGSK":"2021-04-01 09:13:05.372","CDBH":"5","XSFX":"由西向东","XSFXDM":"2","KKMC":"中天大道与和顺路交口"},{"KKBH":"7205710020000","HPHM":"冀GMV475","JGSK":"2021-04-01 09:13:05.392","CDBH":"2","XSFX":"由西向东","XSFXDM":"2","KKMC":"动漫东路与文二路交口正向"},{"KKBH":"610256115","HPHM":"津NXP820","JGSK":"2021-04-01 09:13:05.396","CDBH":"11","XSFX":"由北向南","XSFXDM":"4","KKMC":"中天大道与中生大道交口"},{"KKBH":"610391007","HPHM":"冀F15LD7","JGSK":"2021-04-01 09:13:05.488","CDBH":"7","XSFX":"由南向北","XSFXDM":"3","KKMC":"和韵路与和风路交口"},{"KKBH":"610251002","HPHM":"京Q033L0","JGSK":"2021-04-01 09:13:05.52","CDBH":"7","XSFX":"由南向北","XSFXDM":"3","KKMC":"中天大道与和睦路交口"},{"KKBH":"610256111","HPHM":"沪CYC083","JGSK":"2021-04-01 09:13:05.574","CDBH":"5","XSFX":"由南向北","XSFXDM":"3","KKMC":"中天大道与和惠路交口"},{"KKBH":"610401005","HPHM":"津DEM319","JGSK":"2021-04-01 09:13:05.677","CDBH":"10","XSFX":"由北向南","XSFXDM":"4","KKMC":"和畅路与和顺路交口"},{"KKBH":"610256116","HPHM":"津CBQ900","JGSK":"2021-04-01 09:13:05.729","CDBH":"7","XSFX":"由南向北","XSFXDM":"3","KKMC":"中天大道与和顺路交口"},{"KKBH":"610276124","HPHM":"京NA9023","JGSK":"2021-04-01 09:13:05.798","CDBH":"4","XSFX":"由西向东","XSFXDM":"2","KKMC":"中新大道与中生大道交口"},{"KKBH":"7208610030000","HPHM":"津ADL9091","JGSK":"2021-04-01 09:13:06.026","CDBH":"7","XSFX":"由南向北","XSFXDM":"3","KKMC":"海晨道与安明路交口正向"},{"KKBH":"720871002000","HPHM":"津H56778","JGSK":"2021-04-01 09:13:06.062","CDBH":"6","XSFX":"由南向北","XSFXDM":"3","KKMC":"安正路与芳菲路交口"},{"KKBH":"720881002000","HPHM":"津N65160","JGSK":"2021-04-01 09:13:06.09","CDBH":"3","XSFX":"由东向西","XSFXDM":"1","KKMC":"海旭道与安正路交口"},{"KKBH":"720881002000","HPHM":"津DQK666","JGSK":"2021-04-01 09:13:06.186","CDBH":"12","XSFX":"由北向南","XSFXDM":"4","KKMC":"海旭道与安正路交口"},{"KKBH":"7208910030000","HPHM":"车牌","JGSK":"2021-04-01 09:13:06.211","CDBH":"9","XSFX":"由南向北","XSFXDM":"3","KKMC":"海博道与安正路交口正向"},{"KKBH":"610266117","HPHM":"冀FH63N5","JGSK":"2021-04-01 09:13:06.225","CDBH":"5","XSFX":"由西向东","XSFXDM":"2","KKMC":"中生大道与和韵路交口"},{"KKBH":"610266118","HPHM":"津AY7712","JGSK":"2021-04-01 09:13:06.259","CDBH":"3","XSFX":"由东向西","XSFXDM":"1","KKMC":"中生大道与和畅路交口"},{"KKBH":"610256115","HPHM":"津C21A92","JGSK":"2021-04-01 09:13:06.345","CDBH":"4","XSFX":"由西向东","XSFXDM":"2","KKMC":"中天大道与中生大道交口"},{"KKBH":"7208910050000","HPHM":"冀EHN735","JGSK":"2021-04-01 09:13:06.428","CDBH":"8","XSFX":"由南向北","XSFXDM":"3","KKMC":"海博道与安明路交口正向"},{"KKBH":"720881007000","HPHM":"苏FR179Z","JGSK":"2021-04-01 09:13:06.434","CDBH":"3","XSFX":"由西向东","XSFXDM":"2","KKMC":"海旭道与弘通路交口"},{"KKBH":"610256113","HPHM":"冀B609D0","JGSK":"2021-04-01 09:13:06.494","CDBH":"7","XSFX":"由北向南","XSFXDM":"4","KKMC":"中天大道与和风路交口"},{"KKBH":"7280310020000","HPHM":"津RT6243","JGSK":"2021-04-01 09:13:06.521","CDBH":"6","XSFX":"由南向北","XSFXDM":"3","KKMC":"动漫中路与文一路交口正向"},{"KKBH":"610276124","HPHM":"鲁VV0U58","JGSK":"2021-04-01 09:13:06.684","CDBH":"8","XSFX":"由南向北","XSFXDM":"3","KKMC":"中新大道与中生大道交口"},{"KKBH":"610271010","HPHM":"津AF21113","JGSK":"2021-04-01 09:13:06.828","CDBH":"4","XSFX":"由南向北","XSFXDM":"3","KKMC":"中新大道与华五路交口"},{"KKBH":"720871002000","HPHM":"津JW9577","JGSK":"2021-04-01 09:13:06.944","CDBH":"5","XSFX":"由南向北","XSFXDM":"3","KKMC":"安正路与芳菲路交口"},{"KKBH":"610276125","HPHM":"津E24506","JGSK":"2021-04-01 09:13:06.952","CDBH":"7","XSFX":"由北向南","XSFXDM":"4","KKMC":"中新大道与和顺路交口"},{"KKBH":"610266118","HPHM":"车牌","JGSK":"2021-04-01 09:13:07.039","CDBH":"6","XSFX":"由西向东","XSFXDM":"2","KKMC":"中生大道与和畅路交口"},{"KKBH":"720871002000","HPHM":"津AD16844","JGSK":"2021-04-01 09:13:07.094","CDBH":"9","XSFX":"由北向南","XSFXDM":"4","KKMC":"安正路与芳菲路交口"},{"KKBH":"7208810020000","HPHM":"鲁P31X11","JGSK":"2021-04-01 09:13:07.118","CDBH":"10","XSFX":"由南向北","XSFXDM":"3","KKMC":"海旭道与安正路交口正向"},{"KKBH":"610276124","HPHM":"津ADD6835","JGSK":"2021-04-01 09:13:07.148","CDBH":"7","XSFX":"由南向北","XSFXDM":"3","KKMC":"中新大道与中生大道交口"},{"KKBH":"610271009","HPHM":"津GCC779","JGSK":"2021-04-01 09:13:07.308","CDBH":"10","XSFX":"由北向南","XSFXDM":"4","KKMC":"中新大道与泰七路交口"},{"KKBH":"610256114","HPHM":"津RXK150","JGSK":"2021-04-01 09:13:07.331","CDBH":"1","XSFX":"由西向东","XSFXDM":"2","KKMC":"中天大道与和旭路交口"},{"KKBH":"610256115","HPHM":"津RDH303","JGSK":"2021-04-01 09:13:07.351","CDBH":"1","XSFX":"由东向西","XSFXDM":"1","KKMC":"中天大道与中生大道交口"},{"KKBH":"610391007","HPHM":"津KJU002","JGSK":"2021-04-01 09:13:07.408","CDBH":"7","XSFX":"由南向北","XSFXDM":"3","KKMC":"和韵路与和风路交口"},{"KKBH":"7208810060000","HPHM":"津MPY009","JGSK":"2021-04-01 09:13:07.56","CDBH":"2","XSFX":"由西向东","XSFXDM":"2","KKMC":"海旭道与庄盛路交口正向"},{"KKBH":"610256114","HPHM":"津K13014","JGSK":"2021-04-01 09:13:07.678","CDBH":"8","XSFX":"由北向南","XSFXDM":"4","KKMC":"中天大道与和旭路交口"},{"KKBH":"720891003000","HPHM":"车牌","JGSK":"2021-04-01 09:13:07.684","CDBH":"6","XSFX":"由西向东","XSFXDM":"2","KKMC":"海博道与安正路交口"},{"KKBH":"610256115","HPHM":"津K77527","JGSK":"2021-04-01 09:13:07.739","CDBH":"5","XSFX":"由西向东","XSFXDM":"2","KKMC":"中天大道与中生大道交口"},{"KKBH":"610256113","HPHM":"津DXG865","JGSK":"2021-04-01 09:13:07.833","CDBH":"1","XSFX":"由西向东","XSFXDM":"2","KKMC":"中天大道与和风路交口"},{"KKBH":"7208610030000","HPHM":"辽PY6672","JGSK":"2021-04-01 09:13:07.98","CDBH":"4","XSFX":"由西向东","XSFXDM":"2","KKMC":"海晨道与安明路交口正向"},{"KKBH":"7280310030000","HPHM":"津KF4488","JGSK":"2021-04-01 09:13:07.993","CDBH":"5","XSFX":"由北向南","XSFXDM":"4","KKMC":"动漫中路与文二路交口正向"},{"KKBH":"610256112","HPHM":"吉B787K7","JGSK":"2021-04-01 09:13:08.01","CDBH":"7","XSFX":"由南向北","XSFXDM":"3","KKMC":"中天大道与中津大道交口"},{"KKBH":"720881002000","HPHM":"津AU6612","JGSK":"2021-04-01 09:13:08.024","CDBH":"13","XSFX":"由北向南","XSFXDM":"4","KKMC":"海旭道与安正路交口"},{"KKBH":"720891005000","HPHM":"车牌","JGSK":"2021-04-01 09:13:08.13","CDBH":"8","XSFX":"由南向北","XSFXDM":"3","KKMC":"海博道与安明路交口"},{"KKBH":"7208810020000","HPHM":"津RK2320","JGSK":"2021-04-01 09:13:08.138","CDBH":"9","XSFX":"由南向北","XSFXDM":"3","KKMC":"海旭道与安正路交口正向"},{"KKBH":"610276124","HPHM":"津C2Q077","JGSK":"2021-04-01 09:13:08.204","CDBH":"8","XSFX":"由南向北","XSFXDM":"3","KKMC":"中新大道与中生大道交口"},{"KKBH":"610401004","HPHM":"车牌","JGSK":"2021-04-01 09:13:08.288","CDBH":"8","XSFX":"由南向北","XSFXDM":"3","KKMC":"和畅路与和风路交口"},{"KKBH":"610276124","HPHM":"冀BU393C","JGSK":"2021-04-01 09:13:08.295","CDBH":"10","XSFX":"由北向南","XSFXDM":"4","KKMC":"中新大道与中生大道交口"},{"KKBH":"610256115","HPHM":"津NXP820","JGSK":"2021-04-01 09:13:08.316","CDBH":"12","XSFX":"由北向南","XSFXDM":"4","KKMC":"中天大道与中生大道交口"},{"KKBH":"610271010","HPHM":"津H98107","JGSK":"2021-04-01 09:13:08.332","CDBH":"4","XSFX":"由南向北","XSFXDM":"3","KKMC":"中新大道与华五路交口"},{"KKBH":"610271009","HPHM":"津AGZ425","JGSK":"2021-04-01 09:13:08.358","CDBH":"11","XSFX":"由北向南","XSFXDM":"4","KKMC":"中新大道与泰七路交口"},{"KKBH":"7208910030000","HPHM":"车牌","JGSK":"2021-04-01 09:13:08.419","CDBH":"3","XSFX":"由东向西","XSFXDM":"1","KKMC":"海博道与安正路交口正向"},{"KKBH":"720881002000","HPHM":"京NKW959","JGSK":"2021-04-01 09:13:08.422","CDBH":"12","XSFX":"由北向南","XSFXDM":"4","KKMC":"海旭道与安正路交口"},{"KKBH":"610401005","HPHM":"津AR9679","JGSK":"2021-04-01 09:13:08.476","CDBH":"12","XSFX":"由北向南","XSFXDM":"4","KKMC":"和畅路与和顺路交口"},{"KKBH":"610276124","HPHM":"津C32C69","JGSK":"2021-04-01 09:13:08.527","CDBH":"11","XSFX":"由北向南","XSFXDM":"4","KKMC":"中新大道与中生大道交口"},{"KKBH":"720571001000","HPHM":"京AE8825","JGSK":"2021-04-01 09:13:08.661","CDBH":"5","XSFX":"由北向南","XSFXDM":"4","KKMC":"动漫东路与文一路交口"},{"KKBH":"728031003000","HPHM":"津AD58506","JGSK":"2021-04-01 09:13:08.86","CDBH":"5","XSFX":"由北向南","XSFXDM":"4","KKMC":"动漫中路与文二路交口"},{"KKBH":"7205410020000","HPHM":"津LK5500","JGSK":"2021-04-01 09:13:08.891","CDBH":"1","XSFX":"由东向西","XSFXDM":"1","KKMC":"动漫环路西与动漫中路交口正向"},{"KKBH":"720571001000","HPHM":"辽K18H02","JGSK":"2021-04-01 09:13:08.94","CDBH":"3","XSFX":"由南向北","XSFXDM":"3","KKMC":"动漫东路与文一路交口"},{"KKBH":"720541003000","HPHM":"冀RC9Q62","JGSK":"2021-04-01 09:13:08.991","CDBH":"5","XSFX":"由南向北","XSFXDM":"3","KKMC":"动漫环路西与动漫西路交口"},{"KKBH":"7208810020000","HPHM":"津E12695","JGSK":"2021-04-01 09:13:09.027","CDBH":"10","XSFX":"由南向北","XSFXDM":"3","KKMC":"海旭道与安正路交口正向"},{"KKBH":"610266118","HPHM":"车牌","JGSK":"2021-04-01 09:13:09.122","CDBH":"8","XSFX":"由南向北","XSFXDM":"3","KKMC":"中生大道与和畅路交口"},{"KKBH":"7208910040000","HPHM":"车牌","JGSK":"2021-04-01 09:13:09.262","CDBH":"5","XSFX":"由西向东","XSFXDM":"2","KKMC":"海博道与安平路交口正向"},{"KKBH":"610276124","HPHM":"吉JKV722","JGSK":"2021-04-01 09:13:09.298","CDBH":"8","XSFX":"由南向北","XSFXDM":"3","KKMC":"中新大道与中生大道交口"},{"KKBH":"720881006000","HPHM":"冀JZL889","JGSK":"2021-04-01 09:13:09.302","CDBH":"3","XSFX":"由西向东","XSFXDM":"2","KKMC":"海旭道与庄盛路交口"},{"KKBH":"7208910050000","HPHM":"晋BPE190","JGSK":"2021-04-01 09:13:09.345","CDBH":"8","XSFX":"由南向北","XSFXDM":"3","KKMC":"海博道与安明路交口正向"},{"KKBH":"728031002000","HPHM":"津RT6243","JGSK":"2021-04-01 09:13:09.423","CDBH":"6","XSFX":"由南向北","XSFXDM":"3","KKMC":"动漫中路与文一路交口"},{"KKBH":"7208810020000","HPHM":"津C83895","JGSK":"2021-04-01 09:13:09.426","CDBH":"12","XSFX":"由北向南","XSFXDM":"4","KKMC":"海旭道与安正路交口正向"},{"KKBH":"610401005","HPHM":"津DEM319","JGSK":"2021-04-01 09:13:09.436","CDBH":"11","XSFX":"由北向南","XSFXDM":"4","KKMC":"和畅路与和顺路交口"},{"KKBH":"7208710020000","HPHM":"津DXU998","JGSK":"2021-04-01 09:13:09.477","CDBH":"8","XSFX":"由北向南","XSFXDM":"4","KKMC":"安正路与芳菲路交口正向"},{"KKBH":"720871002000","HPHM":"津BN3678","JGSK":"2021-04-01 09:13:09.498","CDBH":"5","XSFX":"由南向北","XSFXDM":"3","KKMC":"安正路与芳菲路交口"},{"KKBH":"610391007","HPHM":"晋L75W53","JGSK":"2021-04-01 09:13:09.512","CDBH":"7","XSFX":"由南向北","XSFXDM":"3","KKMC":"和韵路与和风路交口"},{"KKBH":"720891003000","HPHM":"车牌","JGSK":"2021-04-01 09:13:09.524","CDBH":"6","XSFX":"由西向东","XSFXDM":"2","KKMC":"海博道与安正路交口"},{"KKBH":"7205710040000","HPHM":"津RKZ667","JGSK":"2021-04-01 09:13:09.556","CDBH":"3","XSFX":"由西向东","XSFXDM":"2","KKMC":"动漫东路与动漫中路交口正向"},{"KKBH":"610256116","HPHM":"津F01758","JGSK":"2021-04-01 09:13:09.704","CDBH":"8","XSFX":"由南向北","XSFXDM":"3","KKMC":"中天大道与和顺路交口"},{"KKBH":"7208910030000","HPHM":"车牌","JGSK":"2021-04-01 09:13:09.721","CDBH":"2","XSFX":"由东向西","XSFXDM":"1","KKMC":"海博道与安正路交口正向"},{"KKBH":"610276124","HPHM":"津CAF026","JGSK":"2021-04-01 09:13:09.728","CDBH":"10","XSFX":"由北向南","XSFXDM":"4","KKMC":"中新大道与中生大道交口"},{"KKBH":"720891003000","HPHM":"京NRS519","JGSK":"2021-04-01 09:13:09.875","CDBH":"7","XSFX":"由南向北","XSFXDM":"3","KKMC":"海博道与安正路交口"},{"KKBH":"610401004","HPHM":"冀J334K4","JGSK":"2021-04-01 09:13:09.895","CDBH":"2","XSFX":"由东向西","XSFXDM":"1","KKMC":"和畅路与和风路交口"},{"KKBH":"720871002000","HPHM":"鄂S700M2","JGSK":"2021-04-01 09:13:09.974","CDBH":"9","XSFX":"由北向南","XSFXDM":"4","KKMC":"安正路与芳菲路交口"},{"KKBH":"7208810020000","HPHM":"津NPL881","JGSK":"2021-04-01 09:13:10.031","CDBH":"9","XSFX":"由南向北","XSFXDM":"3","KKMC":"海旭道与安正路交口正向"},{"KKBH":"610256113","HPHM":"津C9P813","JGSK":"2021-04-01 09:13:10.073","CDBH":"1","XSFX":"由西向东","XSFXDM":"2","KKMC":"中天大道与和风路交口"},{"KKBH":"610271010","HPHM":"津RVJ070","JGSK":"2021-04-01 09:13:10.159","CDBH":"5","XSFX":"由南向北","XSFXDM":"3","KKMC":"中新大道与华五路交口"},{"KKBH":"610256114","HPHM":"津K13014","JGSK":"2021-04-01 09:13:10.204","CDBH":"8","XSFX":"由北向南","XSFXDM":"4","KKMC":"中天大道与和旭路交口"},{"KKBH":"7208910060000","HPHM":"津KHJ596","JGSK":"2021-04-01 09:13:10.276","CDBH":"5","XSFX":"由西向东","XSFXDM":"2","KKMC":"海博道与永盛路交口正向"},{"KKBH":"7208910030000","HPHM":"鲁N175LG","JGSK":"2021-04-01 09:13:10.427","CDBH":"9","XSFX":"由南向北","XSFXDM":"3","KKMC":"海博道与安正路交口正向"},{"KKBH":"610266117","HPHM":"津RRF281","JGSK":"2021-04-01 09:13:10.452","CDBH":"5","XSFX":"由西向东","XSFXDM":"2","KKMC":"中生大道与和韵路交口"},{"KKBH":"720541004000","HPHM":"冀BH395R","JGSK":"2021-04-01 09:13:10.506","CDBH":"1","XSFX":"由东向西","XSFXDM":"1","KKMC":"动漫环路东与动漫中路交口"},{"KKBH":"610266117","HPHM":"津FH63N5","JGSK":"2021-04-01 09:13:10.692","CDBH":"6","XSFX":"由西向东","XSFXDM":"2","KKMC":"中生大道与和韵路交口"},{"KKBH":"610256113","HPHM":"津H53185","JGSK":"2021-04-01 09:13:10.791","CDBH":"8","XSFX":"由北向南","XSFXDM":"4","KKMC":"中天大道与和风路交口"},{"KKBH":"610271009","HPHM":"津A2J985","JGSK":"2021-04-01 09:13:10.792","CDBH":"8","XSFX":"由南向北","XSFXDM":"3","KKMC":"中新大道与泰七路交口"},{"KKBH":"610256113","HPHM":"津DGH117","JGSK":"2021-04-01 09:13:10.8","CDBH":"7","XSFX":"由北向南","XSFXDM":"4","KKMC":"中天大道与和风路交口"},{"KKBH":"610286127","HPHM":"津A7X069","JGSK":"2021-04-01 09:13:10.852","CDBH":"7","XSFX":"由南向北","XSFXDM":"3","KKMC":"中津大道与和畅路交口"},{"KKBH":"610256114","HPHM":"车牌","JGSK":"2021-04-01 09:13:10.923","CDBH":"8","XSFX":"由北向南","XSFXDM":"4","KKMC":"中天大道与和旭路交口"},{"KKBH":"610276124","HPHM":"津ADD6835","JGSK":"2021-04-01 09:13:11.005","CDBH":"7","XSFX":"由南向北","XSFXDM":"3","KKMC":"中新大道与中生大道交口"},{"KKBH":"610276124","HPHM":"京N7P717","JGSK":"2021-04-01 09:13:11.028","CDBH":"3","XSFX":"由东向西","XSFXDM":"1","KKMC":"中新大道与中生大道交口"},{"KKBH":"610271009","HPHM":"津AGZ425","JGSK":"2021-04-01 09:13:11.068","CDBH":"11","XSFX":"由北向南","XSFXDM":"4","KKMC":"中新大道与泰七路交口"},{"KKBH":"7205710020000","HPHM":"津HB3506","JGSK":"2021-04-01 09:13:11.112","CDBH":"2","XSFX":"由西向东","XSFXDM":"2","KKMC":"动漫东路与文二路交口正向"},{"KKBH":"720891005000","HPHM":"冀EHN735","JGSK":"2021-04-01 09:13:11.253","CDBH":"8","XSFX":"由南向北","XSFXDM":"3","KKMC":"海博道与安明路交口"},{"KKBH":"7208810020000","HPHM":"津H56778","JGSK":"2021-04-01 09:13:11.298","CDBH":"10","XSFX":"由南向北","XSFXDM":"3","KKMC":"海旭道与安正路交口正向"},{"KKBH":"720881005000","HPHM":"冀B368E挂","JGSK":"2021-04-01 09:13:11.398","CDBH":"5","XSFX":"由西向东","XSFXDM":"2","KKMC":"海旭道与明盛路交口"},{"KKBH":"720861003000","HPHM":"辽PY6672","JGSK":"2021-04-01 09:13:11.399","CDBH":"4","XSFX":"由西向东","XSFXDM":"2","KKMC":"海晨道与安明路交口"},{"KKBH":"610256115","HPHM":"冀ER1035","JGSK":"2021-04-01 09:13:11.425","CDBH":"5","XSFX":"由西向东","XSFXDM":"2","KKMC":"中天大道与中生大道交口"},{"KKBH":"610266117","HPHM":"津JQZ028","JGSK":"2021-04-01 09:13:11.442","CDBH":"10","XSFX":"由北向南","XSFXDM":"4","KKMC":"中生大道与和韵路交口"},{"KKBH":"610256116","HPHM":"津NCH823","JGSK":"2021-04-01 09:13:11.585","CDBH":"8","XSFX":"由南向北","XSFXDM":"3","KKMC":"中天大道与和顺路交口"},{"KKBH":"6103261420000","HPHM":"车牌","JGSK":"2021-04-01 09:13:11.69","CDBH":"1","XSFX":"由东向西","XSFXDM":"1","KKMC":"中成大道与泰七路交口正向"},{"KKBH":"720871002000","HPHM":"鄂BCR900","JGSK":"2021-04-01 09:13:11.812","CDBH":"9","XSFX":"由北向南","XSFXDM":"4","KKMC":"安正路与芳菲路交口"},{"KKBH":"610276124","HPHM":"津C32C69","JGSK":"2021-04-01 09:13:11.815","CDBH":"11","XSFX":"由北向南","XSFXDM":"4","KKMC":"中新大道与中生大道交口"},{"KKBH":"7280310020000","HPHM":"津RVP281","JGSK":"2021-04-01 09:13:11.825","CDBH":"6","XSFX":"由南向北","XSFXDM":"3","KKMC":"动漫中路与文一路交口正向"},{"KKBH":"610271008","HPHM":"车牌","JGSK":"2021-04-01 09:13:11.833","CDBH":"4","XSFX":"由北向南","XSFXDM":"4","KKMC":"中新大道与航母主题公园支路交口"},{"KKBH":"610256116","HPHM":"津RUB855","JGSK":"2021-04-01 09:13:11.867","CDBH":"6","XSFX":"由西向东","XSFXDM":"2","KKMC":"中天大道与和顺路交口"},{"KKBH":"7208710020000","HPHM":"津BJ3223","JGSK":"2021-04-01 09:13:11.986","CDBH":"9","XSFX":"由北向南","XSFXDM":"4","KKMC":"安正路与芳菲路交口正向"},{"KKBH":"720891005000","HPHM":"鄂FD2W02","JGSK":"2021-04-01 09:13:12.017","CDBH":"2","XSFX":"由东向西","XSFXDM":"1","KKMC":"海博道与安明路交口"},{"KKBH":"610401004","HPHM":"车牌","JGSK":"2021-04-01 09:13:12.22","CDBH":"7","XSFX":"由南向北","XSFXDM":"3","KKMC":"和畅路与和风路交口"},{"KKBH":"610256112","HPHM":"吉B787K7","JGSK":"2021-04-01 09:13:12.291","CDBH":"8","XSFX":"由南向北","XSFXDM":"3","KKMC":"中天大道与中津大道交口"},{"KKBH":"7208810020000","HPHM":"冀BQ613S","JGSK":"2021-04-01 09:13:12.414","CDBH":"12","XSFX":"由北向南","XSFXDM":"4","KKMC":"海旭道与安正路交口正向"},{"KKBH":"610286127","HPHM":"黑EVV772","JGSK":"2021-04-01 09:13:12.419","CDBH":"6","XSFX":"由西向东","XSFXDM":"2","KKMC":"中津大道与和畅路交口"},{"KKBH":"7208710020000","HPHM":"津RJJ056","JGSK":"2021-04-01 09:13:12.436","CDBH":"8","XSFX":"由北向南","XSFXDM":"4","KKMC":"安正路与芳菲路交口正向"},{"KKBH":"720871002000","HPHM":"津A08159D","JGSK":"2021-04-01 09:13:12.459","CDBH":"5","XSFX":"由南向北","XSFXDM":"3","KKMC":"安正路与芳菲路交口"},{"KKBH":"610276124","HPHM":"津JWV825","JGSK":"2021-04-01 09:13:12.512","CDBH":"5","XSFX":"由西向东","XSFXDM":"2","KKMC":"中新大道与中生大道交口"},{"KKBH":"7208910050000","HPHM":"津B2E759","JGSK":"2021-04-01 09:13:12.755","CDBH":"8","XSFX":"由南向北","XSFXDM":"3","KKMC":"海博道与安明路交口正向"},{"KKBH":"728031003000","HPHM":"津KF4488","JGSK":"2021-04-01 09:13:12.777","CDBH":"5","XSFX":"由北向南","XSFXDM":"4","KKMC":"动漫中路与文二路交口"},{"KKBH":"610256116","HPHM":"辽PUT063","JGSK":"2021-04-01 09:13:12.798","CDBH":"8","XSFX":"由南向北","XSFXDM":"3","KKMC":"中天大道与和顺路交口"},{"KKBH":"720881006000","HPHM":"津MPY009","JGSK":"2021-04-01 09:13:12.82","CDBH":"2","XSFX":"由西向东","XSFXDM":"2","KKMC":"海旭道与庄盛路交口"},{"KKBH":"610256115","HPHM":"冀A237P7","JGSK":"2021-04-01 09:13:12.979","CDBH":"10","XSFX":"由北向南","XSFXDM":"4","KKMC":"中天大道与中生大道交口"},{"KKBH":"7208810020000","HPHM":"津JW9577","JGSK":"2021-04-01 09:13:13.065","CDBH":"9","XSFX":"由南向北","XSFXDM":"3","KKMC":"海旭道与安正路交口正向"},{"KKBH":"610276125","HPHM":"津AY1872","JGSK":"2021-04-01 09:13:13.071","CDBH":"8","XSFX":"由北向南","XSFXDM":"4","KKMC":"中新大道与和顺路交口"},{"KKBH":"610271010","HPHM":"车牌","JGSK":"2021-04-01 09:13:13.146","CDBH":"7","XSFX":"由北向南","XSFXDM":"4","KKMC":"中新大道与华五路交口"},{"KKBH":"711","HPHM":"津K38609","JGSK":"2021-04-01 09:13:13.185","CDBH":"5","XSFX":"由南向北","XSFXDM":"3","KKMC":"不礼让行人中新大道与和旭路交口"},{"KKBH":"610401005","HPHM":"津GXL360","JGSK":"2021-04-01 09:13:13.206","CDBH":"5","XSFX":"由西向东","XSFXDM":"2","KKMC":"和畅路与和顺路交口"},{"KKBH":"610271010","HPHM":"津AF21113","JGSK":"2021-04-01 09:13:13.226","CDBH":"4","XSFX":"由南向北","XSFXDM":"3","KKMC":"中新大道与华五路交口"},{"KKBH":"610271009","HPHM":"津A2J985","JGSK":"2021-04-01 09:13:13.253","CDBH":"8","XSFX":"由南向北","XSFXDM":"3","KKMC":"中新大道与泰七路交口"},{"KKBH":"610256113","HPHM":"津A09818D","JGSK":"2021-04-01 09:13:13.409","CDBH":"4","XSFX":"由南向北","XSFXDM":"3","KKMC":"中天大道与和风路交口"},{"KKBH":"610271010","HPHM":"津G80770","JGSK":"2021-04-01 09:13:13.466","CDBH":"5","XSFX":"由南向北","XSFXDM":"3","KKMC":"中新大道与华五路交口"},{"KKBH":"6102661220000","HPHM":"津A13K71","JGSK":"2021-04-01 09:13:13.469","CDBH":"2","XSFX":"由西向东","XSFXDM":"2","KKMC":"生态城中生大道故道河一桥西向东上桥处正向"},{"KKBH":"7280310020000","HPHM":"鲁N6755V","JGSK":"2021-04-01 09:13:13.483","CDBH":"5","XSFX":"由南向北","XSFXDM":"3","KKMC":"动漫中路与文一路交口正向"},{"KKBH":"610276124","HPHM":"津CAF026","JGSK":"2021-04-01 09:13:13.575","CDBH":"10","XSFX":"由北向南","XSFXDM":"4","KKMC":"中新大道与中生大道交口"},{"KKBH":"610256113","HPHM":"冀GK1613","JGSK":"2021-04-01 09:13:13.654","CDBH":"8","XSFX":"由北向南","XSFXDM":"4","KKMC":"中天大道与和风路交口"},{"KKBH":"7205710040000","HPHM":"车牌","JGSK":"2021-04-01 09:13:13.659","CDBH":"6","XSFX":"由北向南","XSFXDM":"4","KKMC":"动漫东路与动漫中路交口正向"},{"KKBH":"610401004","HPHM":"津J334K4","JGSK":"2021-04-01 09:13:13.663","CDBH":"3","XSFX":"由东向西","XSFXDM":"1","KKMC":"和畅路与和风路交口"},{"KKBH":"610276125","HPHM":"车牌","JGSK":"2021-04-01 09:13:13.752","CDBH":"5","XSFX":"由南向北","XSFXDM":"3","KKMC":"中新大道与和顺路交口"},{"KKBH":"6102610040000","HPHM":"车牌","JGSK":"2021-04-01 09:13:13.77","CDBH":"3","XSFX":"由南向北","XSFXDM":"3","KKMC":"中生大道与静湖西路（北侧）正向"},{"KKBH":"720571004000","HPHM":"津RKZ667","JGSK":"2021-04-01 09:13:13.783","CDBH":"3","XSFX":"由西向东","XSFXDM":"2","KKMC":"动漫东路与动漫中路交口"},{"KKBH":"7208810020000","HPHM":"冀B7G2D5","JGSK":"2021-04-01 09:13:13.845","CDBH":"13","XSFX":"由北向南","XSFXDM":"4","KKMC":"海旭道与安正路交口正向"},{"KKBH":"720881002000","HPHM":"鲁P31X11","JGSK":"2021-04-01 09:13:13.863","CDBH":"10","XSFX":"由南向北","XSFXDM":"3","KKMC":"海旭道与安正路交口"},{"KKBH":"7280310020000","HPHM":"津A1T214","JGSK":"2021-04-01 09:13:13.897","CDBH":"6","XSFX":"由南向北","XSFXDM":"3","KKMC":"动漫中路与文一路交口正向"},{"KKBH":"720871002000","HPHM":"津AMA306","JGSK":"2021-04-01 09:13:14.129","CDBH":"9","XSFX":"由北向南","XSFXDM":"4","KKMC":"安正路与芳菲路交口"},{"KKBH":"610266117","HPHM":"津CAQ268","JGSK":"2021-04-01 09:13:14.148","CDBH":"7","XSFX":"由南向北","XSFXDM":"3","KKMC":"中生大道与和韵路交口"},{"KKBH":"610256112","HPHM":"鲁C61M38","JGSK":"2021-04-01 09:13:14.251","CDBH":"5","XSFX":"由西向东","XSFXDM":"2","KKMC":"中天大道与中津大道交口"},{"KKBH":"720891006000","HPHM":"津KHJ596","JGSK":"2021-04-01 09:13:14.302","CDBH":"5","XSFX":"由西向东","XSFXDM":"2","KKMC":"海博道与永盛路交口"},{"KKBH":"720891004000","HPHM":"冀BL33W1","JGSK":"2021-04-01 09:13:14.332","CDBH":"6","XSFX":"由西向东","XSFXDM":"2","KKMC":"海博道与安平路交口"},{"KKBH":"720891003000","HPHM":"云A56KV1","JGSK":"2021-04-01 09:13:14.359","CDBH":"2","XSFX":"由东向西","XSFXDM":"1","KKMC":"海博道与安正路交口"},{"KKBH":"7208610020000","HPHM":"津NHB069","JGSK":"2021-04-01 09:13:14.375","CDBH":"8","XSFX":"由南向北","XSFXDM":"3","KKMC":"海晨道与安正路交口正向"},{"KKBH":"610276124","HPHM":"津J42200","JGSK":"2021-04-01 09:13:14.433","CDBH":"6","XSFX":"由西向东","XSFXDM":"2","KKMC":"中新大道与中生大道交口"},{"KKBH":"610276124","HPHM":"吉JKV722","JGSK":"2021-04-01 09:13:14.439","CDBH":"8","XSFX":"由南向北","XSFXDM":"3","KKMC":"中新大道与中生大道交口"},{"KKBH":"610276126","HPHM":"晋BW3795","JGSK":"2021-04-01 09:13:14.464","CDBH":"5","XSFX":"由南向北","XSFXDM":"3","KKMC":"中新大道与和意路交口"},{"KKBH":"7208710020000","HPHM":"车牌","JGSK":"2021-04-01 09:13:14.481","CDBH":"3","XSFX":"由西向东","XSFXDM":"2","KKMC":"安正路与芳菲路交口正向"},{"KKBH":"610276125","HPHM":"津N99916","JGSK":"2021-04-01 09:13:14.565","CDBH":"1","XSFX":"由东向西","XSFXDM":"1","KKMC":"中新大道与和顺路交口"},{"KKBH":"7208810020000","HPHM":"津ADD7638","JGSK":"2021-04-01 09:13:14.639","CDBH":"12","XSFX":"由北向南","XSFXDM":"4","KKMC":"海旭道与安正路交口正向"},{"KKBH":"610256115","HPHM":"津K79526","JGSK":"2021-04-01 09:13:14.802","CDBH":"11","XSFX":"由北向南","XSFXDM":"4","KKMC":"中天大道与中生大道交口"},{"KKBH":"711","HPHM":"津AF43987","JGSK":"2021-04-01 09:13:14.832","CDBH":"7","XSFX":"由北向南","XSFXDM":"4","KKMC":"不礼让行人中新大道与和旭路交口"},{"KKBH":"720881006000","HPHM":"冀JZL889","JGSK":"2021-04-01 09:13:14.938","CDBH":"4","XSFX":"由南向北","XSFXDM":"3","KKMC":"海旭道与庄盛路交口"},{"KKBH":"7208710020000","HPHM":"车牌","JGSK":"2021-04-01 09:13:15.003","CDBH":"4","XSFX":"由西向东","XSFXDM":"2","KKMC":"安正路与芳菲路交口正向"},{"KKBH":"7208810050000","HPHM":"津KH1337","JGSK":"2021-04-01 09:13:15.053","CDBH":"7","XSFX":"由北向南","XSFXDM":"4","KKMC":"海旭道与明盛路交口正向"},{"KKBH":"1250","HPHM":"蒙DB386D","JGSK":"2021-04-01 09:13:15.087","CDBH":"2","XSFX":"由东向西","XSFXDM":"1","KKMC":"中滨大道与盛三街交口正向"},{"KKBH":"610276125","HPHM":"车牌","JGSK":"2021-04-01 09:13:15.112","CDBH":"4","XSFX":"由南向北","XSFXDM":"3","KKMC":"中新大道与和顺路交口"},{"KKBH":"610401004","HPHM":"津AU6635","JGSK":"2021-04-01 09:13:15.116","CDBH":"5","XSFX":"由西向东","XSFXDM":"2","KKMC":"和畅路与和风路交口"},{"KKBH":"610391007","HPHM":"晋L75W53","JGSK":"2021-04-01 09:13:15.163","CDBH":"7","XSFX":"由南向北","XSFXDM":"3","KKMC":"和韵路与和风路交口"},{"KKBH":"7208810020000","HPHM":"津BN3678","JGSK":"2021-04-01 09:13:15.208","CDBH":"9","XSFX":"由南向北","XSFXDM":"3","KKMC":"海旭道与安正路交口正向"},{"KKBH":"720871002000","HPHM":"津DXU998","JGSK":"2021-04-01 09:13:15.328","CDBH":"8","XSFX":"由北向南","XSFXDM":"4","KKMC":"安正路与芳菲路交口"},{"KKBH":"728031002000","HPHM":"津RVP281","JGSK":"2021-04-01 09:13:15.341","CDBH":"6","XSFX":"由南向北","XSFXDM":"3","KKMC":"动漫中路与文一路交口"},{"KKBH":"610256115","HPHM":"冀A237P7","JGSK":"2021-04-01 09:13:15.352","CDBH":"10","XSFX":"由北向南","XSFXDM":"4","KKMC":"中天大道与中生大道交口"},{"KKBH":"610256115","HPHM":"冀B2ZR10","JGSK":"2021-04-01 09:13:15.406","CDBH":"8","XSFX":"由南向北","XSFXDM":"3","KKMC":"中天大道与中生大道交口"},{"KKBH":"610271008","HPHM":"津RJ5972","JGSK":"2021-04-01 09:13:15.508","CDBH":"4","XSFX":"由北向南","XSFXDM":"4","KKMC":"中新大道与航母主题公园支路交口"},{"KKBH":"7208910030000","HPHM":"车牌","JGSK":"2021-04-01 09:13:15.575","CDBH":"2","XSFX":"由东向西","XSFXDM":"1","KKMC":"海博道与安正路交口正向"},{"KKBH":"720881002000","HPHM":"津E12695","JGSK":"2021-04-01 09:13:15.62","CDBH":"10","XSFX":"由南向北","XSFXDM":"3","KKMC":"海旭道与安正路交口"},{"KKBH":"610256114","HPHM":"津FW5512","JGSK":"2021-04-01 09:13:15.678","CDBH":"4","XSFX":"由南向北","XSFXDM":"3","KKMC":"中天大道与和旭路交口"},{"KKBH":"720541002000","HPHM":"津LK5500","JGSK":"2021-04-01 09:13:15.716","CDBH":"1","XSFX":"由东向西","XSFXDM":"1","KKMC":"动漫环路西与动漫中路交口"},{"KKBH":"7209010020000","HPHM":"车牌","JGSK":"2021-04-01 09:13:15.746","CDBH":"1","XSFX":"由东向西","XSFXDM":"1","KKMC":"玉林道与安正路交口正向"},{"KKBH":"610391007","HPHM":"津HL5693","JGSK":"2021-04-01 09:13:15.76","CDBH":"1","XSFX":"由东向西","XSFXDM":"1","KKMC":"和韵路与和风路交口"},{"KKBH":"7280310020000","HPHM":"津E30431","JGSK":"2021-04-01 09:13:15.814","CDBH":"7","XSFX":"由北向南","XSFXDM":"4","KKMC":"动漫中路与文一路交口正向"},{"KKBH":"7208710020000","HPHM":"津AU6612","JGSK":"2021-04-01 09:13:15.834","CDBH":"9","XSFX":"由北向南","XSFXDM":"4","KKMC":"安正路与芳菲路交口正向"},{"KKBH":"610256113","HPHM":"津RG2067","JGSK":"2021-04-01 09:13:15.876","CDBH":"7","XSFX":"由北向南","XSFXDM":"4","KKMC":"中天大道与和风路交口"},{"KKBH":"711","HPHM":"津C18H90","JGSK":"2021-04-01 09:13:15.981","CDBH":"5","XSFX":"由南向北","XSFXDM":"3","KKMC":"不礼让行人中新大道与和旭路交口"},{"KKBH":"610271010","HPHM":"冀TD9G79","JGSK":"2021-04-01 09:13:15.985","CDBH":"4","XSFX":"由南向北","XSFXDM":"3","KKMC":"中新大道与华五路交口"},{"KKBH":"7208610030000","HPHM":"车牌","JGSK":"2021-04-01 09:13:16.003","CDBH":"1","XSFX":"由东向西","XSFXDM":"1","KKMC":"海晨道与安明路交口正向"},{"KKBH":"610271008","HPHM":"车牌","JGSK":"2021-04-01 09:13:16.024","CDBH":"2","XSFX":"由南向北","XSFXDM":"3","KKMC":"中新大道与航母主题公园支路交口"},{"KKBH":"7208910060000","HPHM":"津HSC198","JGSK":"2021-04-01 09:13:16.037","CDBH":"3","XSFX":"由东向西","XSFXDM":"1","KKMC":"海博道与永盛路交口正向"},{"KKBH":"7208910030000","HPHM":"冀B3W61H","JGSK":"2021-04-01 09:13:16.188","CDBH":"11","XSFX":"由北向南","XSFXDM":"4","KKMC":"海博道与安正路交口正向"},{"KKBH":"6103261420000","HPHM":"车牌","JGSK":"2021-04-01 09:13:16.253","CDBH":"11","XSFX":"由北向南","XSFXDM":"4","KKMC":"中成大道与泰七路交口正向"},{"KKBH":"6102610030000","HPHM":"津C37A36","JGSK":"2021-04-01 09:13:16.26","CDBH":"7","XSFX":"由北向南","XSFXDM":"4","KKMC":"中生大道与静湖南路交口正向"},{"KKBH":"720881002000","HPHM":"津C83895","JGSK":"2021-04-01 09:13:16.264","CDBH":"12","XSFX":"由北向南","XSFXDM":"4","KKMC":"海旭道与安正路交口"},{"KKBH":"7208910050000","HPHM":"津REX891","JGSK":"2021-04-01 09:13:16.265","CDBH":"6","XSFX":"由西向东","XSFXDM":"2","KKMC":"海博道与安明路交口正向"},{"KKBH":"711","HPHM":"鲁R6C19T","JGSK":"2021-04-01 09:13:16.274","CDBH":"8","XSFX":"由北向南","XSFXDM":"4","KKMC":"不礼让行人中新大道与和旭路交口"},{"KKBH":"7208910030000","HPHM":"津B0X917","JGSK":"2021-04-01 09:13:16.355","CDBH":"6","XSFX":"由西向东","XSFXDM":"2","KKMC":"海博道与安正路交口正向"},{"KKBH":"7208910040000","HPHM":"车牌","JGSK":"2021-04-01 09:13:16.391","CDBH":"5","XSFX":"由西向东","XSFXDM":"2","KKMC":"海博道与安平路交口正向"},{"KKBH":"610256112","HPHM":"津GLQ802","JGSK":"2021-04-01 09:13:16.403","CDBH":"10","XSFX":"由北向南","XSFXDM":"4","KKMC":"中天大道与中津大道交口"},{"KKBH":"720881002000","HPHM":"津RK2320","JGSK":"2021-04-01 09:13:16.421","CDBH":"9","XSFX":"由南向北","XSFXDM":"3","KKMC":"海旭道与安正路交口"},{"KKBH":"7208910030000","HPHM":"车牌","JGSK":"2021-04-01 09:13:16.424","CDBH":"9","XSFX":"由南向北","XSFXDM":"3","KKMC":"海博道与安正路交口正向"},{"KKBH":"610256115","HPHM":"津RDH303","JGSK":"2021-04-01 09:13:16.456","CDBH":"1","XSFX":"由东向西","XSFXDM":"1","KKMC":"中天大道与中生大道交口"},{"KKBH":"610391007","HPHM":"津C96W57","JGSK":"2021-04-01 09:13:16.52","CDBH":"2","XSFX":"由东向西","XSFXDM":"1","KKMC":"和韵路与和风路交口"},{"KKBH":"7208810020000","HPHM":"津NGA366","JGSK":"2021-04-01 09:13:16.562","CDBH":"13","XSFX":"由北向南","XSFXDM":"4","KKMC":"海旭道与安正路交口正向"},{"KKBH":"720891003000","HPHM":"车牌","JGSK":"2021-04-01 09:13:16.598","CDBH":"2","XSFX":"由东向西","XSFXDM":"1","KKMC":"海博道与安正路交口"},{"KKBH":"7205610020000","HPHM":"津NLD155","JGSK":"2021-04-01 09:13:16.697","CDBH":"3","XSFX":"由西向东","XSFXDM":"2","KKMC":"动漫北路与文三路交口正向"},{"KKBH":"610276125","HPHM":"车牌","JGSK":"2021-04-01 09:13:16.72","CDBH":"5","XSFX":"由南向北","XSFXDM":"3","KKMC":"中新大道与和顺路交口"},{"KKBH":"610256115","HPHM":"津K79526","JGSK":"2021-04-01 09:13:16.792","CDBH":"12","XSFX":"由北向南","XSFXDM":"4","KKMC":"中天大道与中生大道交口"},{"KKBH":"610271008","HPHM":"津HNF709","JGSK":"2021-04-01 09:13:16.873","CDBH":"1","XSFX":"由南向北","XSFXDM":"3","KKMC":"中新大道与航母主题公园支路交口"},{"KKBH":"720871002000","HPHM":"津BJ3223","JGSK":"2021-04-01 09:13:16.928","CDBH":"9","XSFX":"由北向南","XSFXDM":"4","KKMC":"安正路与芳菲路交口"},{"KKBH":"720881002000","HPHM":"冀B7G2D5","JGSK":"2021-04-01 09:13:16.98","CDBH":"13","XSFX":"由北向南","XSFXDM":"4","KKMC":"海旭道与安正路交口"},{"KKBH":"7205710040000","HPHM":"津JAZ609","JGSK":"2021-04-01 09:13:16.992","CDBH":"1","XSFX":"由东向西","XSFXDM":"1","KKMC":"动漫东路与动漫中路交口正向"},{"KKBH":"610271010","HPHM":"冀BL109A","JGSK":"2021-04-01 09:13:17.042","CDBH":"5","XSFX":"由南向北","XSFXDM":"3","KKMC":"中新大道与华五路交口"},{"KKBH":"610401005","HPHM":"津GXL360","JGSK":"2021-04-01 09:13:17.098","CDBH":"6","XSFX":"由西向东","XSFXDM":"2","KKMC":"和畅路与和顺路交口"},{"KKBH":"7208810020000","HPHM":"津A9H575","JGSK":"2021-04-01 09:13:17.145","CDBH":"12","XSFX":"由北向南","XSFXDM":"4","KKMC":"海旭道与安正路交口正向"},{"KKBH":"610266122000","HPHM":"津A13K71","JGSK":"2021-04-01 09:13:17.176","CDBH":"2","XSFX":"由西向东","XSFXDM":"2","KKMC":"生态城中生大道故道河一桥西向东上桥处"},{"KKBH":"610326142000","HPHM":"车牌","JGSK":"2021-04-01 09:13:17.291","CDBH":"2","XSFX":"由东向西","XSFXDM":"1","KKMC":"中成大道与泰七路交口"},{"KKBH":"728031002000","HPHM":"津A1T214","JGSK":"2021-04-01 09:13:17.338","CDBH":"6","XSFX":"由南向北","XSFXDM":"3","KKMC":"动漫中路与文一路交口"},{"KKBH":"720891008000","HPHM":"津AY2206","JGSK":"2021-04-01 09:13:17.436","CDBH":"4","XSFX":"由东向西","XSFXDM":"1","KKMC":"海博道与荣盛路交口"},{"KKBH":"610271008","HPHM":"津A8B262","JGSK":"2021-04-01 09:13:17.438","CDBH":"5","XSFX":"由北向南","XSFXDM":"4","KKMC":"中新大道与航母主题公园支路交口"},{"KKBH":"7208910030000","HPHM":"津CG6290","JGSK":"2021-04-01 09:13:17.465","CDBH":"4","XSFX":"由西向东","XSFXDM":"2","KKMC":"海博道与安正路交口正向"},{"KKBH":"711","HPHM":"陕A3G9F5","JGSK":"2021-04-01 09:13:17.663","CDBH":"5","XSFX":"由南向北","XSFXDM":"3","KKMC":"不礼让行人中新大道与和旭路交口"},{"KKBH":"728031002000","HPHM":"鲁N6755V","JGSK":"2021-04-01 09:13:17.815","CDBH":"5","XSFX":"由南向北","XSFXDM":"3","KKMC":"动漫中路与文一路交口"},{"KKBH":"720891004000","HPHM":"车牌","JGSK":"2021-04-01 09:13:17.822","CDBH":"9","XSFX":"由南向北","XSFXDM":"3","KKMC":"海博道与安平路交口"},{"KKBH":"610276125","HPHM":"津AY1872","JGSK":"2021-04-01 09:13:17.827","CDBH":"8","XSFX":"由北向南","XSFXDM":"4","KKMC":"中新大道与和顺路交口"},{"KKBH":"720891006000","HPHM":"津HSC198","JGSK":"2021-04-01 09:13:17.92","CDBH":"3","XSFX":"由东向西","XSFXDM":"1","KKMC":"海博道与永盛路交口"},{"KKBH":"610256113","HPHM":"津AF17949","JGSK":"2021-04-01 09:13:18.048","CDBH":"8","XSFX":"由北向南","XSFXDM":"4","KKMC":"中天大道与和风路交口"},{"KKBH":"610261004000","HPHM":"车牌","JGSK":"2021-04-01 09:13:18.108","CDBH":"3","XSFX":"由南向北","XSFXDM":"3","KKMC":"中生大道与静湖西路（北侧）"},{"KKBH":"610271010","HPHM":"车牌","JGSK":"2021-04-01 09:13:18.118","CDBH":"7","XSFX":"由北向南","XSFXDM":"4","KKMC":"中新大道与华五路交口"},{"KKBH":"7208810020000","HPHM":"津A08159D","JGSK":"2021-04-01 09:13:18.204","CDBH":"9","XSFX":"由南向北","XSFXDM":"3","KKMC":"海旭道与安正路交口正向"},{"KKBH":"610276125","HPHM":"津ADP7728","JGSK":"2021-04-01 09:13:18.314","CDBH":"5","XSFX":"由南向北","XSFXDM":"3","KKMC":"中新大道与和顺路交口"},{"KKBH":"610401005","HPHM":"津ABX966","JGSK":"2021-04-01 09:13:18.315","CDBH":"4","XSFX":"由西向东","XSFXDM":"2","KKMC":"和畅路与和顺路交口"},{"KKBH":"720881002000","HPHM":"津NPL881","JGSK":"2021-04-01 09:13:18.419","CDBH":"9","XSFX":"由南向北","XSFXDM":"3","KKMC":"海旭道与安正路交口"},{"KKBH":"720891003000","HPHM":"鲁N175LG","JGSK":"2021-04-01 09:13:18.43","CDBH":"8","XSFX":"由南向北","XSFXDM":"3","KKMC":"海博道与安正路交口"},{"KKBH":"7280310020000","HPHM":"车牌","JGSK":"2021-04-01 09:13:18.521","CDBH":"2","XSFX":"由东向西","XSFXDM":"1","KKMC":"动漫中路与文一路交口正向"},{"KKBH":"610276126","HPHM":"晋BW3795","JGSK":"2021-04-01 09:13:18.523","CDBH":"5","XSFX":"由南向北","XSFXDM":"3","KKMC":"中新大道与和意路交口"},{"KKBH":"610316142000","HPHM":"蒙DB386D","JGSK":"2021-04-01 09:13:18.526","CDBH":"2","XSFX":"由东向西","XSFXDM":"1","KKMC":"中滨大道与盛三街交口"},{"KKBH":"720881002000","HPHM":"冀BQ613S","JGSK":"2021-04-01 09:13:18.578","CDBH":"12","XSFX":"由北向南","XSFXDM":"4","KKMC":"海旭道与安正路交口"},{"KKBH":"610401004","HPHM":"津HQJ555","JGSK":"2021-04-01 09:13:18.625","CDBH":"8","XSFX":"由南向北","XSFXDM":"3","KKMC":"和畅路与和风路交口"},{"KKBH":"610271008","HPHM":"鲁NHX311","JGSK":"2021-04-01 09:13:18.713","CDBH":"2","XSFX":"由南向北","XSFXDM":"3","KKMC":"中新大道与航母主题公园支路交口"},{"KKBH":"7208810020000","HPHM":"津RXP799","JGSK":"2021-04-01 09:13:18.818","CDBH":"4","XSFX":"由东向西","XSFXDM":"1","KKMC":"海旭道与安正路交口正向"},{"KKBH":"720881002000","HPHM":"津H56778","JGSK":"2021-04-01 09:13:18.819","CDBH":"10","XSFX":"由南向北","XSFXDM":"3","KKMC":"海旭道与安正路交口"},{"KKBH":"720871002000","HPHM":"津RJJ056","JGSK":"2021-04-01 09:13:18.931","CDBH":"8","XSFX":"由北向南","XSFXDM":"4","KKMC":"安正路与芳菲路交口"},{"KKBH":"610391007","HPHM":"冀B618D7","JGSK":"2021-04-01 09:13:18.994","CDBH":"1","XSFX":"由东向西","XSFXDM":"1","KKMC":"和韵路与和风路交口"},{"KKBH":"610276124","HPHM":"鲁QF1Y69","JGSK":"2021-04-01 09:13:19.004","CDBH":"11","XSFX":"由北向南","XSFXDM":"4","KKMC":"中新大道与中生大道交口"},{"KKBH":"7208810020000","HPHM":"车牌","JGSK":"2021-04-01 09:13:19.047","CDBH":"7","XSFX":"由西向东","XSFXDM":"2","KKMC":"海旭道与安正路交口正向"},{"KKBH":"711","HPHM":"贵CK872W","JGSK":"2021-04-01 09:13:19.072","CDBH":"7","XSFX":"由北向南","XSFXDM":"4","KKMC":"不礼让行人中新大道与和旭路交口"},{"KKBH":"7208810020000","HPHM":"津H31698","JGSK":"2021-04-01 09:13:19.119","CDBH":"12","XSFX":"由北向南","XSFXDM":"4","KKMC":"海旭道与安正路交口正向"},{"KKBH":"7208810060000","HPHM":"冀JZL889","JGSK":"2021-04-01 09:13:19.159","CDBH":"4","XSFX":"由南向北","XSFXDM":"3","KKMC":"海旭道与庄盛路交口正向"},{"KKBH":"7205710030000","HPHM":"津A7S225","JGSK":"2021-04-01 09:13:19.2","CDBH":"1","XSFX":"由东向西","XSFXDM":"1","KKMC":"动漫东路与文三路交口正向"},{"KKBH":"610391007","HPHM":"津E02414","JGSK":"2021-04-01 09:13:19.233","CDBH":"10","XSFX":"由北向南","XSFXDM":"4","KKMC":"和韵路与和风路交口"},{"KKBH":"720891004000","HPHM":"津A7Q259","JGSK":"2021-04-01 09:13:19.29","CDBH":"6","XSFX":"由西向东","XSFXDM":"2","KKMC":"海博道与安平路交口"},{"KKBH":"610271008","HPHM":"津A8B262","JGSK":"2021-04-01 09:13:19.348","CDBH":"5","XSFX":"由北向南","XSFXDM":"4","KKMC":"中新大道与航母主题公园支路交口"},{"KKBH":"610266117","HPHM":"津H56518","JGSK":"2021-04-01 09:13:19.386","CDBH":"2","XSFX":"由东向西","XSFXDM":"1","KKMC":"中生大道与和韵路交口"},{"KKBH":"610256114","HPHM":"津CAU826","JGSK":"2021-04-01 09:13:19.387","CDBH":"8","XSFX":"由北向南","XSFXDM":"4","KKMC":"中天大道与和旭路交口"},{"KKBH":"7208910030000","HPHM":"冀HWM313","JGSK":"2021-04-01 09:13:19.407","CDBH":"4","XSFX":"由西向东","XSFXDM":"2","KKMC":"海博道与安正路交口正向"},{"KKBH":"6102610040000","HPHM":"津HFA099","JGSK":"2021-04-01 09:13:19.422","CDBH":"3","XSFX":"由南向北","XSFXDM":"3","KKMC":"中生大道与静湖西路（北侧）正向"},{"KKBH":"610401005","HPHM":"津AZ9060","JGSK":"2021-04-01 09:13:19.774","CDBH":"10","XSFX":"由北向南","XSFXDM":"4","KKMC":"和畅路与和顺路交口"},{"KKBH":"610391007","HPHM":"津C96W57","JGSK":"2021-04-01 09:13:19.838","CDBH":"3","XSFX":"由东向西","XSFXDM":"1","KKMC":"和韵路与和风路交口"},{"KKBH":"720891003000","HPHM":"车牌","JGSK":"2021-04-01 09:13:19.918","CDBH":"5","XSFX":"由西向东","XSFXDM":"2","KKMC":"海博道与安正路交口"},{"KKBH":"720881002000","HPHM":"津NGA366","JGSK":"2021-04-01 09:13:20.02","CDBH":"13","XSFX":"由北向南","XSFXDM":"4","KKMC":"海旭道与安正路交口"},{"KKBH":"728031002000","HPHM":"津E30431","JGSK":"2021-04-01 09:13:20.138","CDBH":"7","XSFX":"由北向南","XSFXDM":"4","KKMC":"动漫中路与文一路交口"},{"KKBH":"610256112","HPHM":"津GLQ802","JGSK":"2021-04-01 09:13:20.238","CDBH":"10","XSFX":"由北向南","XSFXDM":"4","KKMC":"中天大道与中津大道交口"},{"KKBH":"711","HPHM":"津DK8182","JGSK":"2021-04-01 09:13:20.269","CDBH":"8","XSFX":"由北向南","XSFXDM":"4","KKMC":"不礼让行人中新大道与和旭路交口"},{"KKBH":"610256115","HPHM":"冀B2ZR10","JGSK":"2021-04-01 09:13:20.271","CDBH":"9","XSFX":"由南向北","XSFXDM":"3","KKMC":"中天大道与中生大道交口"},{"KKBH":"720571004000","HPHM":"津JAZ609","JGSK":"2021-04-01 09:13:20.418","CDBH":"1","XSFX":"由东向西","XSFXDM":"1","KKMC":"动漫东路与动漫中路交口"},{"KKBH":"610266117","HPHM":"津JQZ028","JGSK":"2021-04-01 09:13:20.434","CDBH":"11","XSFX":"由北向南","XSFXDM":"4","KKMC":"中生大道与和韵路交口"},{"KKBH":"7400110020000","HPHM":"黑A133S9","JGSK":"2021-04-01 09:13:20.456","CDBH":"4","XSFX":"由南向北","XSFXDM":"3","KKMC":"静湖南路与华一路交口正向"},{"KKBH":"720881002000","HPHM":"津ADD7638","JGSK":"2021-04-01 09:13:20.577","CDBH":"12","XSFX":"由北向南","XSFXDM":"4","KKMC":"海旭道与安正路交口"},{"KKBH":"720561002000","HPHM":"津NLD155","JGSK":"2021-04-01 09:13:20.746","CDBH":"3","XSFX":"由西向东","XSFXDM":"2","KKMC":"动漫北路与文三路交口"},{"KKBH":"610276125","HPHM":"津ADP7728","JGSK":"2021-04-01 09:13:20.799","CDBH":"5","XSFX":"由南向北","XSFXDM":"3","KKMC":"中新大道与和顺路交口"},{"KKBH":"610401005","HPHM":"冀B6Y0E6","JGSK":"2021-04-01 09:13:20.841","CDBH":"1","XSFX":"由东向西","XSFXDM":"1","KKMC":"和畅路与和顺路交口"},{"KKBH":"720891003000","HPHM":"车牌","JGSK":"2021-04-01 09:13:20.883","CDBH":"6","XSFX":"由西向东","XSFXDM":"2","KKMC":"海博道与安正路交口"},{"KKBH":"610391008","HPHM":"津KST778","JGSK":"2021-04-01 09:13:20.928","CDBH":"4","XSFX":"由西向东","XSFXDM":"2","KKMC":"和韵路与和旭路交口"},{"KKBH":"610266117","HPHM":"津H07223","JGSK":"2021-04-01 09:13:21.076","CDBH":"2","XSFX":"由东向西","XSFXDM":"1","KKMC":"中生大道与和韵路交口"},{"KKBH":"610271008","HPHM":"车牌","JGSK":"2021-04-01 09:13:21.14","CDBH":"1","XSFX":"由南向北","XSFXDM":"3","KKMC":"中新大道与航母主题公园支路交口"},{"KKBH":"610286127","HPHM":"辽G65P96","JGSK":"2021-04-01 09:13:21.203","CDBH":"8","XSFX":"由南向北","XSFXDM":"3","KKMC":"中津大道与和畅路交口"},{"KKBH":"7208210030000","HPHM":"冀RC9Q62","JGSK":"2021-04-01 09:13:21.209","CDBH":"1","XSFX":"由东向西","XSFXDM":"1","KKMC":"动漫西路与动漫南路交口正向"},{"KKBH":"610266117","HPHM":"津H56518","JGSK":"2021-04-01 09:13:21.333","CDBH":"2","XSFX":"由东向西","XSFXDM":"1","KKMC":"中生大道与和韵路交口"},{"KKBH":"711","HPHM":"津HN6258","JGSK":"2021-04-01 09:13:21.341","CDBH":"5","XSFX":"由南向北","XSFXDM":"3","KKMC":"不礼让行人中新大道与和旭路交口"},{"KKBH":"610266118","HPHM":"津H83558","JGSK":"2021-04-01 09:13:21.353","CDBH":"5","XSFX":"由西向东","XSFXDM":"2","KKMC":"中生大道与和畅路交口"},{"KKBH":"610391007","HPHM":"津HL5693","JGSK":"2021-04-01 09:13:21.357","CDBH":"2","XSFX":"由东向西","XSFXDM":"1","KKMC":"和韵路与和风路交口"},{"KKBH":"711","HPHM":"津E14447","JGSK":"2021-04-01 09:13:21.39","CDBH":"7","XSFX":"由北向南","XSFXDM":"4","KKMC":"不礼让行人中新大道与和旭路交口"},{"KKBH":"7205710010000","HPHM":"津RT6243","JGSK":"2021-04-01 09:13:21.399","CDBH":"1","XSFX":"由西向东","XSFXDM":"2","KKMC":"动漫东路与文一路交口正向"},{"KKBH":"7208710020000","HPHM":"津AY2330","JGSK":"2021-04-01 09:13:21.418","CDBH":"5","XSFX":"由南向北","XSFXDM":"3","KKMC":"安正路与芳菲路交口正向"},{"KKBH":"7208910030000","HPHM":"津RM7903","JGSK":"2021-04-01 09:13:21.424","CDBH":"4","XSFX":"由西向东","XSFXDM":"2","KKMC":"海博道与安正路交口正向"},{"KKBH":"610261003000","HPHM":"津C37A36","JGSK":"2021-04-01 09:13:21.485","CDBH":"16","XSFX":"由北向南","XSFXDM":"4","KKMC":"中生大道与静湖南路交口"},{"KKBH":"610256114","HPHM":"津FW5512","JGSK":"2021-04-01 09:13:21.576","CDBH":"4","XSFX":"由南向北","XSFXDM":"3","KKMC":"中天大道与和旭路交口"},{"KKBH":"720891003000","HPHM":"冀B3W61H","JGSK":"2021-04-01 09:13:21.667","CDBH":"2","XSFX":"由东向西","XSFXDM":"1","KKMC":"海博道与安正路交口"},{"KKBH":"610256114","HPHM":"津RGH873","JGSK":"2021-04-01 09:13:21.678","CDBH":"7","XSFX":"由北向南","XSFXDM":"4","KKMC":"中天大道与和旭路交口"},{"KKBH":"720891004000","HPHM":"车牌","JGSK":"2021-04-01 09:13:21.741","CDBH":"9","XSFX":"由南向北","XSFXDM":"3","KKMC":"海博道与安平路交口"},{"KKBH":"610401005","HPHM":"津HH1671","JGSK":"2021-04-01 09:13:21.763","CDBH":"8","XSFX":"由南向北","XSFXDM":"3","KKMC":"和畅路与和顺路交口"},{"KKBH":"7208910030000","HPHM":"车牌","JGSK":"2021-04-01 09:13:21.842","CDBH":"9","XSFX":"由南向北","XSFXDM":"3","KKMC":"海博道与安正路交口正向"},{"KKBH":"720881002000","HPHM":"津JW9577","JGSK":"2021-04-01 09:13:21.939","CDBH":"9","XSFX":"由南向北","XSFXDM":"3","KKMC":"海旭道与安正路交口"},{"KKBH":"610266117","HPHM":"鲁A8C31T","JGSK":"2021-04-01 09:13:21.968","CDBH":"3","XSFX":"由东向西","XSFXDM":"1","KKMC":"中生大道与和韵路交口"},{"KKBH":"610251001","HPHM":"车牌","JGSK":"2021-04-01 09:13:21.989","CDBH":"5","XSFX":"由西向东","XSFXDM":"2","KKMC":"中天大道与和畅路交口"},{"KKBH":"7208810020000","HPHM":"津JUD299","JGSK":"2021-04-01 09:13:22.017","CDBH":"6","XSFX":"由西向东","XSFXDM":"2","KKMC":"海旭道与安正路交口正向"},{"KKBH":"610256115","HPHM":"苏BP77B7","JGSK":"2021-04-01 09:13:22.12","CDBH":"7","XSFX":"由南向北","XSFXDM":"3","KKMC":"中天大道与中生大道交口"},{"KKBH":"720871002000","HPHM":"津AU6612","JGSK":"2021-04-01 09:13:22.289","CDBH":"9","XSFX":"由北向南","XSFXDM":"4","KKMC":"安正路与芳菲路交口"},{"KKBH":"610391007","HPHM":"津QT7876","JGSK":"2021-04-01 09:13:22.376","CDBH":"5","XSFX":"由西向东","XSFXDM":"2","KKMC":"和韵路与和风路交口"},{"KKBH":"7208810020000","HPHM":"津C785J7","JGSK":"2021-04-01 09:13:22.459","CDBH":"12","XSFX":"由北向南","XSFXDM":"4","KKMC":"海旭道与安正路交口正向"},{"KKBH":"610401004","HPHM":"津AU6635","JGSK":"2021-04-01 09:13:22.552","CDBH":"6","XSFX":"由西向东","XSFXDM":"2","KKMC":"和畅路与和风路交口"},{"KKBH":"610256114","HPHM":"津CAU826","JGSK":"2021-04-01 09:13:22.604","CDBH":"8","XSFX":"由北向南","XSFXDM":"4","KKMC":"中天大道与和旭路交口"},{"KKBH":"610256116","HPHM":"津RC1360","JGSK":"2021-04-01 09:13:22.665","CDBH":"7","XSFX":"由南向北","XSFXDM":"3","KKMC":"中天大道与和顺路交口"},{"KKBH":"610276124","HPHM":"津HDG369","JGSK":"2021-04-01 09:13:22.745","CDBH":"11","XSFX":"由北向南","XSFXDM":"4","KKMC":"中新大道与中生大道交口"},{"KKBH":"610256114","HPHM":"津GFQ521","JGSK":"2021-04-01 09:13:22.761","CDBH":"1","XSFX":"由西向东","XSFXDM":"2","KKMC":"中天大道与和旭路交口"},{"KKBH":"610276124","HPHM":"鲁QF1Y69","JGSK":"2021-04-01 09:13:22.768","CDBH":"11","XSFX":"由北向南","XSFXDM":"4","KKMC":"中新大道与中生大道交口"},{"KKBH":"610271008","HPHM":"车牌","JGSK":"2021-04-01 09:13:22.964","CDBH":"2","XSFX":"由南向北","XSFXDM":"3","KKMC":"中新大道与航母主题公园支路交口"},{"KKBH":"720571002000","HPHM":"津HB3506","JGSK":"2021-04-01 09:13:22.974","CDBH":"2","XSFX":"由西向东","XSFXDM":"2","KKMC":"动漫东路与文二路交口"},{"KKBH":"720881002000","HPHM":"津A9H575","JGSK":"2021-04-01 09:13:22.982","CDBH":"12","XSFX":"由北向南","XSFXDM":"4","KKMC":"海旭道与安正路交口"},{"KKBH":"711","HPHM":"津CAH327","JGSK":"2021-04-01 09:13:23.071","CDBH":"8","XSFX":"由北向南","XSFXDM":"4","KKMC":"不礼让行人中新大道与和旭路交口"},{"KKBH":"610401004","HPHM":"津HQJ555","JGSK":"2021-04-01 09:13:23.1","CDBH":"9","XSFX":"由南向北","XSFXDM":"3","KKMC":"和畅路与和风路交口"},{"KKBH":"720891003000","HPHM":"车牌","JGSK":"2021-04-01 09:13:23.117","CDBH":"6","XSFX":"由西向东","XSFXDM":"2","KKMC":"海博道与安正路交口"},{"KKBH":"610256116","HPHM":"津A2G608","JGSK":"2021-04-01 09:13:23.135","CDBH":"9","XSFX":"由南向北","XSFXDM":"3","KKMC":"中天大道与和顺路交口"},{"KKBH":"610256115","HPHM":"津JXB369","JGSK":"2021-04-01 09:13:23.178","CDBH":"5","XSFX":"由西向东","XSFXDM":"2","KKMC":"中天大道与中生大道交口"},{"KKBH":"7280310060000","HPHM":"晋EHN738","JGSK":"2021-04-01 09:13:23.245","CDBH":"6","XSFX":"由南向北","XSFXDM":"3","KKMC":"动漫中路与文三路交口正向"},{"KKBH":"610276125","HPHM":"津AW6170","JGSK":"2021-04-01 09:13:23.261","CDBH":"4","XSFX":"由南向北","XSFXDM":"3","KKMC":"中新大道与和顺路交口"},{"KKBH":"7208810020000","HPHM":"津GAA993","JGSK":"2021-04-01 09:13:23.321","CDBH":"5","XSFX":"由西向东","XSFXDM":"2","KKMC":"海旭道与安正路交口正向"},{"KKBH":"6102610030000","HPHM":"鲁NW10C3","JGSK":"2021-04-01 09:13:23.386","CDBH":"8","XSFX":"由北向南","XSFXDM":"4","KKMC":"中生大道与静湖南路交口正向"},{"KKBH":"7208710020000","HPHM":"冀B7G2D5","JGSK":"2021-04-01 09:13:23.412","CDBH":"9","XSFX":"由北向南","XSFXDM":"4","KKMC":"安正路与芳菲路交口正向"},{"KKBH":"7208610020000","HPHM":"津A9U583","JGSK":"2021-04-01 09:13:23.46","CDBH":"10","XSFX":"由北向南","XSFXDM":"4","KKMC":"海晨道与安正路交口正向"},{"KKBH":"610401005","HPHM":"津ABX966","JGSK":"2021-04-01 09:13:23.493","CDBH":"5","XSFX":"由西向东","XSFXDM":"2","KKMC":"和畅路与和顺路交口"},{"KKBH":"720571003000","HPHM":"津A7S225","JGSK":"2021-04-01 09:13:23.506","CDBH":"1","XSFX":"由东向西","XSFXDM":"1","KKMC":"动漫东路与文三路交口"},{"KKBH":"610391007","HPHM":"车牌","JGSK":"2021-04-01 09:13:23.574","CDBH":"7","XSFX":"由南向北","XSFXDM":"3","KKMC":"和韵路与和风路交口"},{"KKBH":"610266117","HPHM":"津H07223","JGSK":"2021-04-01 09:13:23.653","CDBH":"2","XSFX":"由东向西","XSFXDM":"1","KKMC":"中生大道与和韵路交口"},{"KKBH":"7208910030000","HPHM":"车牌","JGSK":"2021-04-01 09:13:23.674","CDBH":"2","XSFX":"由东向西","XSFXDM":"1","KKMC":"海博道与安正路交口正向"},{"KKBH":"610391007","HPHM":"冀B618D7","JGSK":"2021-04-01 09:13:23.678","CDBH":"1","XSFX":"由东向西","XSFXDM":"1","KKMC":"和韵路与和风路交口"},{"KKBH":"610271008","HPHM":"津B0C885","JGSK":"2021-04-01 09:13:23.723","CDBH":"1","XSFX":"由南向北","XSFXDM":"3","KKMC":"中新大道与航母主题公园支路交口"},{"KKBH":"610266118","HPHM":"津AY0886","JGSK":"2021-04-01 09:13:23.743","CDBH":"10","XSFX":"由北向南","XSFXDM":"4","KKMC":"中生大道与和畅路交口"},{"KKBH":"720811002000","HPHM":"津KWV088","JGSK":"2021-04-01 09:13:23.77","CDBH":"4","XSFX":"由南向北","XSFXDM":"3","KKMC":"动漫南路与文一路交口"},{"KKBH":"7280310020000","HPHM":"津AD58506","JGSK":"2021-04-01 09:13:23.779","CDBH":"7","XSFX":"由北向南","XSFXDM":"4","KKMC":"动漫中路与文一路交口正向"},{"KKBH":"720891003000","HPHM":"云NA7V28","JGSK":"2021-04-01 09:13:23.796","CDBH":"3","XSFX":"由东向西","XSFXDM":"1","KKMC":"海博道与安正路交口"},{"KKBH":"610401004","HPHM":"车牌","JGSK":"2021-04-01 09:13:23.847","CDBH":"5","XSFX":"由西向东","XSFXDM":"2","KKMC":"和畅路与和风路交口"},{"KKBH":"610391007","HPHM":"津A09895D","JGSK":"2021-04-01 09:13:23.86","CDBH":"10","XSFX":"由北向南","XSFXDM":"4","KKMC":"和韵路与和风路交口"},{"KKBH":"7208910060000","HPHM":"津HHH173","JGSK":"2021-04-01 09:13:23.891","CDBH":"7","XSFX":"由西向东","XSFXDM":"2","KKMC":"海博道与永盛路交口正向"},{"KKBH":"7208910060000","HPHM":"京N9Z2X5","JGSK":"2021-04-01 09:13:23.915","CDBH":"3","XSFX":"由东向西","XSFXDM":"1","KKMC":"海博道与永盛路交口正向"},{"KKBH":"720881002000","HPHM":"津BN3678","JGSK":"2021-04-01 09:13:23.935","CDBH":"9","XSFX":"由南向北","XSFXDM":"3","KKMC":"海旭道与安正路交口"},{"KKBH":"610266117","HPHM":"鲁A8C31T","JGSK":"2021-04-01 09:13:23.974","CDBH":"3","XSFX":"由东向西","XSFXDM":"1","KKMC":"中生大道与和韵路交口"},{"KKBH":"610256114","HPHM":"津KGB758","JGSK":"2021-04-01 09:13:23.987","CDBH":"8","XSFX":"由北向南","XSFXDM":"4","KKMC":"中天大道与和旭路交口"},{"KKBH":"720881002000","HPHM":"津RXP799","JGSK":"2021-04-01 09:13:24.079","CDBH":"4","XSFX":"由东向西","XSFXDM":"1","KKMC":"海旭道与安正路交口"},{"KKBH":"610256116","HPHM":"津RRN773","JGSK":"2021-04-01 09:13:24.19","CDBH":"5","XSFX":"由西向东","XSFXDM":"2","KKMC":"中天大道与和顺路交口"},{"KKBH":"610401005","HPHM":"津AZ9060","JGSK":"2021-04-01 09:13:24.277","CDBH":"11","XSFX":"由北向南","XSFXDM":"4","KKMC":"和畅路与和顺路交口"},{"KKBH":"610401005","HPHM":"津HH1671","JGSK":"2021-04-01 09:13:24.379","CDBH":"9","XSFX":"由南向北","XSFXDM":"3","KKMC":"和畅路与和顺路交口"},{"KKBH":"711","HPHM":"津MZD828","JGSK":"2021-04-01 09:13:24.461","CDBH":"5","XSFX":"由南向北","XSFXDM":"3","KKMC":"不礼让行人中新大道与和旭路交口"},{"KKBH":"7208810020000","HPHM":"津RVM798","JGSK":"2021-04-01 09:13:24.5","CDBH":"12","XSFX":"由北向南","XSFXDM":"4","KKMC":"海旭道与安正路交口正向"},{"KKBH":"720861002000","HPHM":"津NHB069","JGSK":"2021-04-01 09:13:24.673","CDBH":"8","XSFX":"由南向北","XSFXDM":"3","KKMC":"海晨道与安正路交口"},{"KKBH":"720891003000","HPHM":"车牌","JGSK":"2021-04-01 09:13:24.676","CDBH":"1","XSFX":"由东向西","XSFXDM":"1","KKMC":"海博道与安正路交口"},{"KKBH":"610391007","HPHM":"津HEA526","JGSK":"2021-04-01 09:13:24.714","CDBH":"4","XSFX":"由西向东","XSFXDM":"2","KKMC":"和韵路与和风路交口"},{"KKBH":"610401005","HPHM":"津MJB108","JGSK":"2021-04-01 09:13:24.728","CDBH":"7","XSFX":"由南向北","XSFXDM":"3","KKMC":"和畅路与和顺路交口"},{"KKBH":"711","HPHM":"津C13W73","JGSK":"2021-04-01 09:13:24.752","CDBH":"7","XSFX":"由北向南","XSFXDM":"4","KKMC":"不礼让行人中新大道与和旭路交口"},{"KKBH":"610266118","HPHM":"车牌","JGSK":"2021-04-01 09:13:24.852","CDBH":"10","XSFX":"由北向南","XSFXDM":"4","KKMC":"中生大道与和畅路交口"},{"KKBH":"720881002000","HPHM":"津H31698","JGSK":"2021-04-01 09:13:24.979","CDBH":"12","XSFX":"由北向南","XSFXDM":"4","KKMC":"海旭道与安正路交口"},{"KKBH":"720901002000","HPHM":"车牌","JGSK":"2021-04-01 09:13:24.995","CDBH":"1","XSFX":"由东向西","XSFXDM":"1","KKMC":"玉林道与安正路交口"},{"KKBH":"610266118","HPHM":"津NSG566","JGSK":"2021-04-01 09:13:25.029","CDBH":"5","XSFX":"由西向东","XSFXDM":"2","KKMC":"中生大道与和畅路交口"},{"KKBH":"610256114","HPHM":"津RGH873","JGSK":"2021-04-01 09:13:25.079","CDBH":"7","XSFX":"由北向南","XSFXDM":"4","KKMC":"中天大道与和旭路交口"},{"KKBH":"711","HPHM":"津HFQ026","JGSK":"2021-04-01 09:13:25.227","CDBH":"8","XSFX":"由北向南","XSFXDM":"4","KKMC":"不礼让行人中新大道与和旭路交口"},{"KKBH":"610266117","HPHM":"津CCE199","JGSK":"2021-04-01 09:13:25.242","CDBH":"2","XSFX":"由东向西","XSFXDM":"1","KKMC":"中生大道与和韵路交口"},{"KKBH":"610256114","HPHM":"津E31705","JGSK":"2021-04-01 09:13:25.391","CDBH":"2","XSFX":"由西向东","XSFXDM":"2","KKMC":"中天大道与和旭路交口"},{"KKBH":"720881005000","HPHM":"津KH1337","JGSK":"2021-04-01 09:13:25.401","CDBH":"7","XSFX":"由北向南","XSFXDM":"4","KKMC":"海旭道与明盛路交口"},{"KKBH":"740011002000","HPHM":"黑A133S9","JGSK":"2021-04-01 09:13:25.436","CDBH":"12","XSFX":"由南向北","XSFXDM":"3","KKMC":"静湖南路与华一路交口"},{"KKBH":"610286127","HPHM":"辽G65P96","JGSK":"2021-04-01 09:13:25.566","CDBH":"9","XSFX":"由南向北","XSFXDM":"3","KKMC":"中津大道与和畅路交口"},{"KKBH":"720891003000","HPHM":"车牌","JGSK":"2021-04-01 09:13:25.6","CDBH":"6","XSFX":"由西向东","XSFXDM":"2","KKMC":"海博道与安正路交口"},{"KKBH":"610256114","HPHM":"津E11908","JGSK":"2021-04-01 09:13:25.649","CDBH":"7","XSFX":"由北向南","XSFXDM":"4","KKMC":"中天大道与和旭路交口"},{"KKBH":"610276125","HPHM":"冀HNB268","JGSK":"2021-04-01 09:13:25.726","CDBH":"5","XSFX":"由南向北","XSFXDM":"3","KKMC":"中新大道与和顺路交口"},{"KKBH":"610266117","HPHM":"津CAQ268","JGSK":"2021-04-01 09:13:25.776","CDBH":"9","XSFX":"由南向北","XSFXDM":"3","KKMC":"中生大道与和韵路交口"},{"KKBH":"610271008","HPHM":"冀B0MK50","JGSK":"2021-04-01 09:13:25.803","CDBH":"2","XSFX":"由南向北","XSFXDM":"3","KKMC":"中新大道与航母主题公园支路交口"},{"KKBH":"7209010030000","HPHM":"津D01622","JGSK":"2021-04-01 09:13:25.816","CDBH":"5","XSFX":"由南向北","XSFXDM":"3","KKMC":"玉林道与安平路交口正向"},{"KKBH":"7208710020000","HPHM":"津NGA366","JGSK":"2021-04-01 09:13:25.833","CDBH":"9","XSFX":"由北向南","XSFXDM":"4","KKMC":"安正路与芳菲路交口正向"},{"KKBH":"610401005","HPHM":"津E14229","JGSK":"2021-04-01 09:13:26.006","CDBH":"4","XSFX":"由西向东","XSFXDM":"2","KKMC":"和畅路与和顺路交口"},{"KKBH":"610256114","HPHM":"津C0R306","JGSK":"2021-04-01 09:13:26.156","CDBH":"4","XSFX":"由南向北","XSFXDM":"3","KKMC":"中天大道与和旭路交口"},{"KKBH":"610276124","HPHM":"津RMS999","JGSK":"2021-04-01 09:13:26.196","CDBH":"10","XSFX":"由北向南","XSFXDM":"4","KKMC":"中新大道与中生大道交口"},{"KKBH":"610266118","HPHM":"京ADL6261","JGSK":"2021-04-01 09:13:26.205","CDBH":"10","XSFX":"由北向南","XSFXDM":"4","KKMC":"中生大道与和畅路交口"},{"KKBH":"711","HPHM":"津K69565","JGSK":"2021-04-01 09:13:26.219","CDBH":"5","XSFX":"由南向北","XSFXDM":"3","KKMC":"不礼让行人中新大道与和旭路交口"},{"KKBH":"610271009","HPHM":"津HY6809","JGSK":"2021-04-01 09:13:26.22","CDBH":"7","XSFX":"由南向北","XSFXDM":"3","KKMC":"中新大道与泰七路交口"},{"KKBH":"610391007","HPHM":"津A38S29","JGSK":"2021-04-01 09:13:26.263","CDBH":"2","XSFX":"由东向西","XSFXDM":"1","KKMC":"和韵路与和风路交口"},{"KKBH":"610276124","HPHM":"津HDG369","JGSK":"2021-04-01 09:13:26.289","CDBH":"11","XSFX":"由北向南","XSFXDM":"4","KKMC":"中新大道与中生大道交口"},{"KKBH":"610401005","HPHM":"冀B6Y0E6","JGSK":"2021-04-01 09:13:26.373","CDBH":"1","XSFX":"由东向西","XSFXDM":"1","KKMC":"和畅路与和顺路交口"},{"KKBH":"610391007","HPHM":"津E02414","JGSK":"2021-04-01 09:13:26.377","CDBH":"11","XSFX":"由北向南","XSFXDM":"4","KKMC":"和韵路与和风路交口"},{"KKBH":"610266118","HPHM":"津H83558","JGSK":"2021-04-01 09:13:26.382","CDBH":"5","XSFX":"由西向东","XSFXDM":"2","KKMC":"中生大道与和畅路交口"},{"KKBH":"610276125","HPHM":"津AW6170","JGSK":"2021-04-01 09:13:26.4","CDBH":"4","XSFX":"由南向北","XSFXDM":"3","KKMC":"中新大道与和顺路交口"},{"KKBH":"720891004000","HPHM":"津A089P3","JGSK":"2021-04-01 09:13:26.413","CDBH":"4","XSFX":"由西向东","XSFXDM":"2","KKMC":"海博道与安平路交口"},{"KKBH":"610256115","HPHM":"津C17853","JGSK":"2021-04-01 09:13:26.419","CDBH":"6","XSFX":"由西向东","XSFXDM":"2","KKMC":"中天大道与中生大道交口"},{"KKBH":"610256114","HPHM":"津KGB758","JGSK":"2021-04-01 09:13:26.518","CDBH":"8","XSFX":"由北向南","XSFXDM":"4","KKMC":"中天大道与和旭路交口"},{"KKBH":"728031006000","HPHM":"晋EHN738","JGSK":"2021-04-01 09:13:26.528","CDBH":"6","XSFX":"由南向北","XSFXDM":"3","KKMC":"动漫中路与文三路交口"},{"KKBH":"610256113","HPHM":"鲁N18C15","JGSK":"2021-04-01 09:13:26.547","CDBH":"5","XSFX":"由南向北","XSFXDM":"3","KKMC":"中天大道与和风路交口"},{"KKBH":"610286127","HPHM":"津J01723","JGSK":"2021-04-01 09:13:26.62","CDBH":"7","XSFX":"由南向北","XSFXDM":"3","KKMC":"中津大道与和畅路交口"},{"KKBH":"610391008","HPHM":"津KST778","JGSK":"2021-04-01 09:13:26.622","CDBH":"4","XSFX":"由西向东","XSFXDM":"2","KKMC":"和韵路与和旭路交口"},{"KKBH":"610391007","HPHM":"津QT7876","JGSK":"2021-04-01 09:13:26.634","CDBH":"6","XSFX":"由西向东","XSFXDM":"2","KKMC":"和韵路与和风路交口"},{"KKBH":"610266118","HPHM":"津A1Y271","JGSK":"2021-04-01 09:13:26.697","CDBH":"5","XSFX":"由西向东","XSFXDM":"2","KKMC":"中生大道与和畅路交口"},{"KKBH":"720571001000","HPHM":"津RT6243","JGSK":"2021-04-01 09:13:26.753","CDBH":"1","XSFX":"由西向东","XSFXDM":"2","KKMC":"动漫东路与文一路交口"},{"KKBH":"610256115","HPHM":"津C5C878","JGSK":"2021-04-01 09:13:26.788","CDBH":"8","XSFX":"由南向北","XSFXDM":"3","KKMC":"中天大道与中生大道交口"},{"KKBH":"610261004000","HPHM":"津HFA099","JGSK":"2021-04-01 09:13:26.939","CDBH":"3","XSFX":"由南向北","XSFXDM":"3","KKMC":"中生大道与静湖西路（北侧）"},{"KKBH":"7208710020000","HPHM":"鲁A8C28D","JGSK":"2021-04-01 09:13:27.109","CDBH":"5","XSFX":"由南向北","XSFXDM":"3","KKMC":"安正路与芳菲路交口正向"},{"KKBH":"610256115","HPHM":"津KZ5812","JGSK":"2021-04-01 09:13:27.378","CDBH":"5","XSFX":"由西向东","XSFXDM":"2","KKMC":"中天大道与中生大道交口"},{"KKBH":"711","HPHM":"津A22T38","JGSK":"2021-04-01 09:13:27.469","CDBH":"7","XSFX":"由北向南","XSFXDM":"4","KKMC":"不礼让行人中新大道与和旭路交口"},{"KKBH":"610271008","HPHM":"津FNQ886","JGSK":"2021-04-01 09:13:27.524","CDBH":"4","XSFX":"由北向南","XSFXDM":"4","KKMC":"中新大道与航母主题公园支路交口"},{"KKBH":"720881002000","HPHM":"津F80056","JGSK":"2021-04-01 09:13:27.535","CDBH":"9","XSFX":"由南向北","XSFXDM":"3","KKMC":"海旭道与安正路交口"},{"KKBH":"720871002000","HPHM":"冀B7G2D5","JGSK":"2021-04-01 09:13:27.565","CDBH":"9","XSFX":"由北向南","XSFXDM":"4","KKMC":"安正路与芳菲路交口"},{"KKBH":"610276124","HPHM":"津JCB209","JGSK":"2021-04-01 09:13:27.607","CDBH":"8","XSFX":"由南向北","XSFXDM":"3","KKMC":"中新大道与中生大道交口"},{"KKBH":"610256115","HPHM":"津H77906","JGSK":"2021-04-01 09:13:27.636","CDBH":"7","XSFX":"由南向北","XSFXDM":"3","KKMC":"中天大道与中生大道交口"},{"KKBH":"7208610020000","HPHM":"鄂S700M2","JGSK":"2021-04-01 09:13:27.638","CDBH":"11","XSFX":"由北向南","XSFXDM":"4","KKMC":"海晨道与安正路交口正向"},{"KKBH":"7205710010000","HPHM":"车牌","JGSK":"2021-04-01 09:13:27.665","CDBH":"1","XSFX":"由西向东","XSFXDM":"2","KKMC":"动漫东路与文一路交口正向"},{"KKBH":"7208910040000","HPHM":"津A2M396","JGSK":"2021-04-01 09:13:27.706","CDBH":"6","XSFX":"由西向东","XSFXDM":"2","KKMC":"海博道与安平路交口正向"},{"KKBH":"720821003000","HPHM":"冀RC9Q62","JGSK":"2021-04-01 09:13:27.738","CDBH":"1","XSFX":"由东向西","XSFXDM":"1","KKMC":"动漫西路与动漫南路交口"},{"KKBH":"610401005","HPHM":"鲁NT58M9","JGSK":"2021-04-01 09:13:27.749","CDBH":"1","XSFX":"由东向西","XSFXDM":"1","KKMC":"和畅路与和顺路交口"},{"KKBH":"610266118","HPHM":"津E27255","JGSK":"2021-04-01 09:13:27.821","CDBH":"4","XSFX":"由西向东","XSFXDM":"2","KKMC":"中生大道与和畅路交口"},{"KKBH":"711","HPHM":"津NTY609","JGSK":"2021-04-01 09:13:27.872","CDBH":"8","XSFX":"由北向南","XSFXDM":"4","KKMC":"不礼让行人中新大道与和旭路交口"},{"KKBH":"610266117","HPHM":"津CCE199","JGSK":"2021-04-01 09:13:27.894","CDBH":"2","XSFX":"由东向西","XSFXDM":"1","KKMC":"中生大道与和韵路交口"},{"KKBH":"711","HPHM":"吉CUL069","JGSK":"2021-04-01 09:13:27.9","CDBH":"5","XSFX":"由南向北","XSFXDM":"3","KKMC":"不礼让行人中新大道与和旭路交口"},{"KKBH":"7205710040000","HPHM":"京AE8825","JGSK":"2021-04-01 09:13:27.936","CDBH":"5","XSFX":"由北向南","XSFXDM":"4","KKMC":"动漫东路与动漫中路交口正向"},{"KKBH":"720881002000","HPHM":"津C785J7","JGSK":"2021-04-01 09:13:28.016","CDBH":"12","XSFX":"由北向南","XSFXDM":"4","KKMC":"海旭道与安正路交口"},{"KKBH":"610261003000","HPHM":"鲁NW10C3","JGSK":"2021-04-01 09:13:28.043","CDBH":"17","XSFX":"由北向南","XSFXDM":"4","KKMC":"中生大道与静湖南路交口"},{"KKBH":"610256112","HPHM":"车牌","JGSK":"2021-04-01 09:13:28.074","CDBH":"9","XSFX":"由南向北","XSFXDM":"3","KKMC":"中天大道与中津大道交口"},{"KKBH":"610276125","HPHM":"冀HNB268","JGSK":"2021-04-01 09:13:28.161","CDBH":"5","XSFX":"由南向北","XSFXDM":"3","KKMC":"中新大道与和顺路交口"},{"KKBH":"610276125","HPHM":"冀FP095V","JGSK":"2021-04-01 09:13:28.199","CDBH":"4","XSFX":"由南向北","XSFXDM":"3","KKMC":"中新大道与和顺路交口"},{"KKBH":"610271009","HPHM":"车牌","JGSK":"2021-04-01 09:13:28.231","CDBH":"4","XSFX":"由西向东","XSFXDM":"2","KKMC":"中新大道与泰七路交口"},{"KKBH":"610391008","HPHM":"辽PPB097","JGSK":"2021-04-01 09:13:28.286","CDBH":"4","XSFX":"由西向东","XSFXDM":"2","KKMC":"和韵路与和旭路交口"},{"KKBH":"610256113","HPHM":"津N79557","JGSK":"2021-04-01 09:13:28.466","CDBH":"5","XSFX":"由南向北","XSFXDM":"3","KKMC":"中天大道与和风路交口"},{"KKBH":"720891004000","HPHM":"车牌","JGSK":"2021-04-01 09:13:28.54","CDBH":"7","XSFX":"由南向北","XSFXDM":"3","KKMC":"海博道与安平路交口"},{"KKBH":"610256114","HPHM":"津RCZ706","JGSK":"2021-04-01 09:13:28.585","CDBH":"1","XSFX":"由西向东","XSFXDM":"2","KKMC":"中天大道与和旭路交口"},{"KKBH":"7208610020000","HPHM":"琼BA6276","JGSK":"2021-04-01 09:13:28.741","CDBH":"10","XSFX":"由北向南","XSFXDM":"4","KKMC":"海晨道与安正路交口正向"},{"KKBH":"610256116","HPHM":"津RRN773","JGSK":"2021-04-01 09:13:28.742","CDBH":"6","XSFX":"由西向东","XSFXDM":"2","KKMC":"中天大道与和顺路交口"},{"KKBH":"610251002","HPHM":"鲁M366K7","JGSK":"2021-04-01 09:13:28.792","CDBH":"10","XSFX":"由北向南","XSFXDM":"4","KKMC":"中天大道与和睦路交口"},{"KKBH":"610256114","HPHM":"津E119U8","JGSK":"2021-04-01 09:13:28.838","CDBH":"7","XSFX":"由北向南","XSFXDM":"4","KKMC":"中天大道与和旭路交口"},{"KKBH":"728031002000","HPHM":"津AD58506","JGSK":"2021-04-01 09:13:28.853","CDBH":"7","XSFX":"由北向南","XSFXDM":"4","KKMC":"动漫中路与文一路交口"},{"KKBH":"610271009","HPHM":"津HY6809","JGSK":"2021-04-01 09:13:28.854","CDBH":"7","XSFX":"由南向北","XSFXDM":"3","KKMC":"中新大道与泰七路交口"},{"KKBH":"720861002000","HPHM":"津A9U583","JGSK":"2021-04-01 09:13:28.935","CDBH":"10","XSFX":"由北向南","XSFXDM":"4","KKMC":"海晨道与安正路交口"},{"KKBH":"610271009","HPHM":"车牌","JGSK":"2021-04-01 09:13:29.148","CDBH":"6","XSFX":"由西向东","XSFXDM":"2","KKMC":"中新大道与泰七路交口"},{"KKBH":"610256113","HPHM":"津A09818D","JGSK":"2021-04-01 09:13:29.266","CDBH":"4","XSFX":"由南向北","XSFXDM":"3","KKMC":"中天大道与和风路交口"},{"KKBH":"610271009","HPHM":"车牌","JGSK":"2021-04-01 09:13:29.323","CDBH":"5","XSFX":"由西向东","XSFXDM":"2","KKMC":"中新大道与泰七路交口"},{"KKBH":"610391007","HPHM":"津C65D88","JGSK":"2021-04-01 09:13:29.377","CDBH":"1","XSFX":"由东向西","XSFXDM":"1","KKMC":"和韵路与和风路交口"},{"KKBH":"7280310030000","HPHM":"冀GMV475","JGSK":"2021-04-01 09:13:29.408","CDBH":"1","XSFX":"由东向西","XSFXDM":"1","KKMC":"动漫中路与文二路交口正向"},{"KKBH":"720871002000","HPHM":"津AY2330","JGSK":"2021-04-01 09:13:29.412","CDBH":"5","XSFX":"由南向北","XSFXDM":"3","KKMC":"安正路与芳菲路交口"},{"KKBH":"7280310020000","HPHM":"津JAZ609","JGSK":"2021-04-01 09:13:29.59","CDBH":"5","XSFX":"由南向北","XSFXDM":"3","KKMC":"动漫中路与文一路交口正向"},{"KKBH":"610256115","HPHM":"苏BP77B7","JGSK":"2021-04-01 09:13:29.711","CDBH":"8","XSFX":"由南向北","XSFXDM":"3","KKMC":"中天大道与中生大道交口"},{"KKBH":"711","HPHM":"津C3C696","JGSK":"2021-04-01 09:13:29.79","CDBH":"7","XSFX":"由北向南","XSFXDM":"4","KKMC":"不礼让行人中新大道与和旭路交口"},{"KKBH":"610271008","HPHM":"津FNQ886","JGSK":"2021-04-01 09:13:29.827","CDBH":"4","XSFX":"由北向南","XSFXDM":"4","KKMC":"中新大道与航母主题公园支路交口"},{"KKBH":"610256113","HPHM":"津K13014","JGSK":"2021-04-01 09:13:29.872","CDBH":"8","XSFX":"由北向南","XSFXDM":"4","KKMC":"中天大道与和风路交口"},{"KKBH":"720871002000","HPHM":"津NGA366","JGSK":"2021-04-01 09:13:29.882","CDBH":"9","XSFX":"由北向南","XSFXDM":"4","KKMC":"安正路与芳菲路交口"},{"KKBH":"610391007","HPHM":"冀J37130","JGSK":"2021-04-01 09:13:29.97","CDBH":"5","XSFX":"由西向东","XSFXDM":"2","KKMC":"和韵路与和风路交口"},{"KKBH":"7280310030000","HPHM":"津RVP281","JGSK":"2021-04-01 09:13:30.031","CDBH":"4","XSFX":"由南向北","XSFXDM":"3","KKMC":"动漫中路与文二路交口正向"},{"KKBH":"610276124","HPHM":"津RMS999","JGSK":"2021-04-01 09:13:30.049","CDBH":"10","XSFX":"由北向南","XSFXDM":"4","KKMC":"中新大道与中生大道交口"},{"KKBH":"711","HPHM":"冀BFN007","JGSK":"2021-04-01 09:13:30.056","CDBH":"5","XSFX":"由南向北","XSFXDM":"3","KKMC":"不礼让行人中新大道与和旭路交口"},{"KKBH":"720881002000","HPHM":"津GAA993","JGSK":"2021-04-01 09:13:30.057","CDBH":"6","XSFX":"由西向东","XSFXDM":"2","KKMC":"海旭道与安正路交口"},{"KKBH":"610401005","HPHM":"津MJB108","JGSK":"2021-04-01 09:13:30.059","CDBH":"7","XSFX":"由南向北","XSFXDM":"3","KKMC":"和畅路与和顺路交口"},{"KKBH":"610256112","HPHM":"豫GH2H71","JGSK":"2021-04-01 09:13:30.101","CDBH":"5","XSFX":"由西向东","XSFXDM":"2","KKMC":"中天大道与中津大道交口"},{"KKBH":"610391007","HPHM":"鲁G603ZD","JGSK":"2021-04-01 09:13:30.104","CDBH":"2","XSFX":"由东向西","XSFXDM":"1","KKMC":"和韵路与和风路交口"},{"KKBH":"720881002000","HPHM":"津JUD299","JGSK":"2021-04-01 09:13:30.145","CDBH":"7","XSFX":"由西向东","XSFXDM":"2","KKMC":"海旭道与安正路交口"},{"KKBH":"7208910040000","HPHM":"津AVG950","JGSK":"2021-04-01 09:13:30.158","CDBH":"6","XSFX":"由西向东","XSFXDM":"2","KKMC":"海博道与安平路交口正向"},{"KKBH":"720881002000","HPHM":"津RVM798","JGSK":"2021-04-01 09:13:30.176","CDBH":"12","XSFX":"由北向南","XSFXDM":"4","KKMC":"海旭道与安正路交口"},{"KKBH":"720891004000","HPHM":"津A2M396","JGSK":"2021-04-01 09:13:30.336","CDBH":"5","XSFX":"由西向东","XSFXDM":"2","KKMC":"海博道与安平路交口"},{"KKBH":"610276125","HPHM":"津DKD866","JGSK":"2021-04-01 09:13:30.342","CDBH":"5","XSFX":"由南向北","XSFXDM":"3","KKMC":"中新大道与和顺路交口"},{"KKBH":"610276126","HPHM":"津KC3639","JGSK":"2021-04-01 09:13:30.608","CDBH":"8","XSFX":"由北向南","XSFXDM":"4","KKMC":"中新大道与和意路交口"},{"KKBH":"7205710040000","HPHM":"津E30431","JGSK":"2021-04-01 09:13:30.641","CDBH":"3","XSFX":"由西向东","XSFXDM":"2","KKMC":"动漫东路与动漫中路交口正向"},{"KKBH":"610276125","HPHM":"冀FP095V","JGSK":"2021-04-01 09:13:30.72","CDBH":"4","XSFX":"由南向北","XSFXDM":"3","KKMC":"中新大道与和顺路交口"},{"KKBH":"7208610020000","HPHM":"津AD16844","JGSK":"2021-04-01 09:13:30.729","CDBH":"10","XSFX":"由北向南","XSFXDM":"4","KKMC":"海晨道与安正路交口正向"},{"KKBH":"610256115","HPHM":"津NWC689","JGSK":"2021-04-01 09:13:30.733","CDBH":"5","XSFX":"由西向东","XSFXDM":"2","KKMC":"中天大道与中生大道交口"},{"KKBH":"7208710020000","HPHM":"津A9H575","JGSK":"2021-04-01 09:13:30.77","CDBH":"9","XSFX":"由北向南","XSFXDM":"4","KKMC":"安正路与芳菲路交口正向"},{"KKBH":"610276124","HPHM":"津JCB209","JGSK":"2021-04-01 09:13:30.918","CDBH":"8","XSFX":"由南向北","XSFXDM":"3","KKMC":"中新大道与中生大道交口"},{"KKBH":"711","HPHM":"鲁NF12R6","JGSK":"2021-04-01 09:13:30.989","CDBH":"8","XSFX":"由北向南","XSFXDM":"4","KKMC":"不礼让行人中新大道与和旭路交口"},{"KKBH":"610256114","HPHM":"鲁R1D55Y","JGSK":"2021-04-01 09:13:31.059","CDBH":"2","XSFX":"由西向东","XSFXDM":"2","KKMC":"中天大道与和旭路交口"},{"KKBH":"610256116","HPHM":"津F01758","JGSK":"2021-04-01 09:13:31.061","CDBH":"9","XSFX":"由南向北","XSFXDM":"3","KKMC":"中天大道与和顺路交口"},{"KKBH":"720901003000","HPHM":"津D01622","JGSK":"2021-04-01 09:13:31.144","CDBH":"5","XSFX":"由南向北","XSFXDM":"3","KKMC":"玉林道与安平路交口"},{"KKBH":"610256112","HPHM":"津RGM939","JGSK":"2021-04-01 09:13:31.187","CDBH":"4","XSFX":"由西向东","XSFXDM":"2","KKMC":"中天大道与中津大道交口"},{"KKBH":"720891004000","HPHM":"津C05G23","JGSK":"2021-04-01 09:13:31.207","CDBH":"5","XSFX":"由西向东","XSFXDM":"2","KKMC":"海博道与安平路交口"},{"KKBH":"610266118","HPHM":"津A01798D","JGSK":"2021-04-01 09:13:31.29","CDBH":"10","XSFX":"由北向南","XSFXDM":"4","KKMC":"中生大道与和畅路交口"},{"KKBH":"720891006000","HPHM":"京N9Z2X5","JGSK":"2021-04-01 09:13:31.356","CDBH":"3","XSFX":"由东向西","XSFXDM":"1","KKMC":"海博道与永盛路交口"},{"KKBH":"7208910030000","HPHM":"车牌","JGSK":"2021-04-01 09:13:31.375","CDBH":"3","XSFX":"由东向西","XSFXDM":"1","KKMC":"海博道与安正路交口正向"},{"KKBH":"711","HPHM":"津RZL667","JGSK":"2021-04-01 09:13:31.389","CDBH":"7","XSFX":"由北向南","XSFXDM":"4","KKMC":"不礼让行人中新大道与和旭路交口"},{"KKBH":"610266118","HPHM":"津AY7712","JGSK":"2021-04-01 09:13:31.445","CDBH":"3","XSFX":"由东向西","XSFXDM":"1","KKMC":"中生大道与和畅路交口"},{"KKBH":"610266118","HPHM":"津AY0886","JGSK":"2021-04-01 09:13:31.653","CDBH":"11","XSFX":"由北向南","XSFXDM":"4","KKMC":"中生大道与和畅路交口"},{"KKBH":"610256114","HPHM":"津RAX486","JGSK":"2021-04-01 09:13:31.746","CDBH":"5","XSFX":"由南向北","XSFXDM":"3","KKMC":"中天大道与和旭路交口"},{"KKBH":"610256116","HPHM":"辽PUT063","JGSK":"2021-04-01 09:13:31.781","CDBH":"8","XSFX":"由南向北","XSFXDM":"3","KKMC":"中天大道与和顺路交口"},{"KKBH":"720861002000","HPHM":"鄂S700M2","JGSK":"2021-04-01 09:13:31.892","CDBH":"11","XSFX":"由北向南","XSFXDM":"4","KKMC":"海晨道与安正路交口"},{"KKBH":"610266118","HPHM":"津NSG566","JGSK":"2021-04-01 09:13:31.896","CDBH":"5","XSFX":"由西向东","XSFXDM":"2","KKMC":"中生大道与和畅路交口"},{"KKBH":"610256115","HPHM":"辽A3C6E3","JGSK":"2021-04-01 09:13:31.922","CDBH":"5","XSFX":"由西向东","XSFXDM":"2","KKMC":"中天大道与中生大道交口"},{"KKBH":"610266118","HPHM":"津A1Y271","JGSK":"2021-04-01 09:13:31.976","CDBH":"6","XSFX":"由西向东","XSFXDM":"2","KKMC":"中生大道与和畅路交口"},{"KKBH":"610276124","HPHM":"津E24506","JGSK":"2021-04-01 09:13:32.048","CDBH":"10","XSFX":"由北向南","XSFXDM":"4","KKMC":"中新大道与中生大道交口"},{"KKBH":"720871002000","HPHM":"鲁A8C28D","JGSK":"2021-04-01 09:13:32.136","CDBH":"5","XSFX":"由南向北","XSFXDM":"3","KKMC":"安正路与芳菲路交口"},{"KKBH":"7208810020000","HPHM":"津AY2330","JGSK":"2021-04-01 09:13:32.163","CDBH":"9","XSFX":"由南向北","XSFXDM":"3","KKMC":"海旭道与安正路交口正向"},{"KKBH":"6102610030000","HPHM":"津A5N292","JGSK":"2021-04-01 09:13:32.245","CDBH":"7","XSFX":"由北向南","XSFXDM":"4","KKMC":"中生大道与静湖南路交口正向"},{"KKBH":"7208610020000","HPHM":"鄂BCR900","JGSK":"2021-04-01 09:13:32.297","CDBH":"11","XSFX":"由北向南","XSFXDM":"4","KKMC":"海晨道与安正路交口正向"},{"KKBH":"720891003000","HPHM":"津B19H75","JGSK":"2021-04-01 09:13:32.35","CDBH":"7","XSFX":"由南向北","XSFXDM":"3","KKMC":"海博道与安正路交口"},{"KKBH":"711","HPHM":"京HCZ887","JGSK":"2021-04-01 09:13:32.375","CDBH":"5","XSFX":"由南向北","XSFXDM":"3","KKMC":"不礼让行人中新大道与和旭路交口"},{"KKBH":"6102610040000","HPHM":"苏B8EX30","JGSK":"2021-04-01 09:13:32.441","CDBH":"6","XSFX":"由北向南","XSFXDM":"4","KKMC":"中生大道与静湖西路（北侧）正向"},{"KKBH":"610401004","HPHM":"津E07163","JGSK":"2021-04-01 09:13:32.491","CDBH":"7","XSFX":"由南向北","XSFXDM":"3","KKMC":"和畅路与和风路交口"},{"KKBH":"728031002000","HPHM":"津JAZ609","JGSK":"2021-04-01 09:13:32.611","CDBH":"5","XSFX":"由南向北","XSFXDM":"3","KKMC":"动漫中路与文一路交口"},{"KKBH":"610256113","HPHM":"鲁N18C15","JGSK":"2021-04-01 09:13:32.62","CDBH":"5","XSFX":"由南向北","XSFXDM":"3","KKMC":"中天大道与和风路交口"},{"KKBH":"610256113","HPHM":"津H53185","JGSK":"2021-04-01 09:13:32.63","CDBH":"8","XSFX":"由北向南","XSFXDM":"4","KKMC":"中天大道与和风路交口"},{"KKBH":"7209010020000","HPHM":"津RBP396","JGSK":"2021-04-01 09:13:32.683","CDBH":"7","XSFX":"由南向北","XSFXDM":"3","KKMC":"玉林道与安正路交口正向"},{"KKBH":"7280310030000","HPHM":"津A1T214","JGSK":"2021-04-01 09:13:32.713","CDBH":"4","XSFX":"由南向北","XSFXDM":"3","KKMC":"动漫中路与文二路交口正向"},{"KKBH":"610276125","HPHM":"津DKD866","JGSK":"2021-04-01 09:13:32.72","CDBH":"5","XSFX":"由南向北","XSFXDM":"3","KKMC":"中新大道与和顺路交口"},{"KKBH":"720891004000","HPHM":"津AVG950","JGSK":"2021-04-01 09:13:32.728","CDBH":"5","XSFX":"由西向东","XSFXDM":"2","KKMC":"海博道与安平路交口"},{"KKBH":"610266118","HPHM":"京ADL6261","JGSK":"2021-04-01 09:13:32.773","CDBH":"10","XSFX":"由北向南","XSFXDM":"4","KKMC":"中生大道与和畅路交口"},{"KKBH":"610391008","HPHM":"辽PPB097","JGSK":"2021-04-01 09:13:32.782","CDBH":"5","XSFX":"由西向东","XSFXDM":"2","KKMC":"和韵路与和旭路交口"},{"KKBH":"720891006000","HPHM":"津HHH173","JGSK":"2021-04-01 09:13:32.804","CDBH":"7","XSFX":"由西向东","XSFXDM":"2","KKMC":"海博道与永盛路交口"},{"KKBH":"610256116","HPHM":"津J35880","JGSK":"2021-04-01 09:13:32.862","CDBH":"4","XSFX":"由西向东","XSFXDM":"2","KKMC":"中天大道与和顺路交口"},{"KKBH":"720891004000","HPHM":"车牌","JGSK":"2021-04-01 09:13:33.016","CDBH":"9","XSFX":"由南向北","XSFXDM":"3","KKMC":"海博道与安平路交口"},{"KKBH":"610391007","HPHM":"津C65D88","JGSK":"2021-04-01 09:13:33.112","CDBH":"2","XSFX":"由东向西","XSFXDM":"1","KKMC":"和韵路与和风路交口"},{"KKBH":"610391007","HPHM":"津A38S29","JGSK":"2021-04-01 09:13:33.113","CDBH":"3","XSFX":"由东向西","XSFXDM":"1","KKMC":"和韵路与和风路交口"},{"KKBH":"720891004000","HPHM":"车牌","JGSK":"2021-04-01 09:13:33.447","CDBH":"4","XSFX":"由西向东","XSFXDM":"2","KKMC":"海博道与安平路交口"},{"KKBH":"7208910040000","HPHM":"车牌","JGSK":"2021-04-01 09:13:33.455","CDBH":"5","XSFX":"由西向东","XSFXDM":"2","KKMC":"海博道与安平路交口正向"},{"KKBH":"7208910060000","HPHM":"津AY2505","JGSK":"2021-04-01 09:13:33.652","CDBH":"3","XSFX":"由东向西","XSFXDM":"1","KKMC":"海博道与永盛路交口正向"},{"KKBH":"610256116","HPHM":"津A7S062","JGSK":"2021-04-01 09:13:33.701","CDBH":"7","XSFX":"由南向北","XSFXDM":"3","KKMC":"中天大道与和顺路交口"},{"KKBH":"711","HPHM":"津AF18488","JGSK":"2021-04-01 09:13:33.785","CDBH":"7","XSFX":"由北向南","XSFXDM":"4","KKMC":"不礼让行人中新大道与和旭路交口"},{"KKBH":"610276126","HPHM":"车牌","JGSK":"2021-04-01 09:13:33.797","CDBH":"5","XSFX":"由南向北","XSFXDM":"3","KKMC":"中新大道与和意路交口"},{"KKBH":"610256115","HPHM":"津K77527","JGSK":"2021-04-01 09:13:33.853","CDBH":"5","XSFX":"由西向东","XSFXDM":"2","KKMC":"中天大道与中生大道交口"},{"KKBH":"610266118","HPHM":"津E27255","JGSK":"2021-04-01 09:13:33.896","CDBH":"4","XSFX":"由西向东","XSFXDM":"2","KKMC":"中生大道与和畅路交口"},{"KKBH":"610391007","HPHM":"冀J37130","JGSK":"2021-04-01 09:13:33.908","CDBH":"6","XSFX":"由西向东","XSFXDM":"2","KKMC":"和韵路与和风路交口"},{"KKBH":"720871002000","HPHM":"津A9H575","JGSK":"2021-04-01 09:13:33.924","CDBH":"9","XSFX":"由北向南","XSFXDM":"4","KKMC":"安正路与芳菲路交口"},{"KKBH":"610391008","HPHM":"车牌","JGSK":"2021-04-01 09:13:34.015","CDBH":"2","XSFX":"由东向西","XSFXDM":"1","KKMC":"和韵路与和旭路交口"},{"KKBH":"720891004000","HPHM":"车牌","JGSK":"2021-04-01 09:13:34.057","CDBH":"9","XSFX":"由南向北","XSFXDM":"3","KKMC":"海博道与安平路交口"},{"KKBH":"610256111","HPHM":"辽CWC758","JGSK":"2021-04-01 09:13:34.063","CDBH":"8","XSFX":"由北向南","XSFXDM":"4","KKMC":"中天大道与和惠路交口"},{"KKBH":"610256116","HPHM":"鲁AJ7C30","JGSK":"2021-04-01 09:13:34.172","CDBH":"5","XSFX":"由西向东","XSFXDM":"2","KKMC":"中天大道与和顺路交口"},{"KKBH":"610401005","HPHM":"鲁NT58M9","JGSK":"2021-04-01 09:13:34.214","CDBH":"2","XSFX":"由东向西","XSFXDM":"1","KKMC":"和畅路与和顺路交口"},{"KKBH":"711","HPHM":"津ADK6939","JGSK":"2021-04-01 09:13:34.266","CDBH":"8","XSFX":"由北向南","XSFXDM":"4","KKMC":"不礼让行人中新大道与和旭路交口"},{"KKBH":"610256113","HPHM":"冀B609D0","JGSK":"2021-04-01 09:13:34.387","CDBH":"7","XSFX":"由北向南","XSFXDM":"4","KKMC":"中天大道与和风路交口"},{"KKBH":"610256116","HPHM":"津A2G608","JGSK":"2021-04-01 09:13:34.422","CDBH":"9","XSFX":"由南向北","XSFXDM":"3","KKMC":"中天大道与和顺路交口"},{"KKBH":"7205710030000","HPHM":"津C19Z77","JGSK":"2021-04-01 09:13:34.602","CDBH":"3","XSFX":"由西向东","XSFXDM":"2","KKMC":"动漫东路与文三路交口正向"},{"KKBH":"610256115","HPHM":"冀AD510Z","JGSK":"2021-04-01 09:13:34.683","CDBH":"5","XSFX":"由西向东","XSFXDM":"2","KKMC":"中天大道与中生大道交口"},{"KKBH":"7208710020000","HPHM":"车牌","JGSK":"2021-04-01 09:13:34.688","CDBH":"10","XSFX":"由北向南","XSFXDM":"4","KKMC":"安正路与芳菲路交口正向"},{"KKBH":"720891004000","HPHM":"车牌","JGSK":"2021-04-01 09:13:34.698","CDBH":"8","XSFX":"由南向北","XSFXDM":"3","KKMC":"海博道与安平路交口"},{"KKBH":"7280310020000","HPHM":"辽K18H02","JGSK":"2021-04-01 09:13:34.702","CDBH":"2","XSFX":"由东向西","XSFXDM":"1","KKMC":"动漫中路与文一路交口正向"},{"KKBH":"610256114","HPHM":"冀BD08097","JGSK":"2021-04-01 09:13:34.853","CDBH":"1","XSFX":"由西向东","XSFXDM":"2","KKMC":"中天大道与和旭路交口"},{"KKBH":"610261004000","HPHM":"苏B8EX30","JGSK":"2021-04-01 09:13:34.867","CDBH":"6","XSFX":"由北向南","XSFXDM":"4","KKMC":"中生大道与静湖西路（北侧）"},{"KKBH":"7208910040000","HPHM":"津RUU397","JGSK":"2021-04-01 09:13:34.944","CDBH":"6","XSFX":"由西向东","XSFXDM":"2","KKMC":"海博道与安平路交口正向"},{"KKBH":"720571004000","HPHM":"京AE8825","JGSK":"2021-04-01 09:13:35.02","CDBH":"5","XSFX":"由北向南","XSFXDM":"4","KKMC":"动漫东路与动漫中路交口"},{"KKBH":"7280310030000","HPHM":"鲁N6755V","JGSK":"2021-04-01 09:13:35.059","CDBH":"3","XSFX":"由南向北","XSFXDM":"3","KKMC":"动漫中路与文二路交口正向"},{"KKBH":"711","HPHM":"豫ES6113","JGSK":"2021-04-01 09:13:35.094","CDBH":"5","XSFX":"由南向北","XSFXDM":"3","KKMC":"不礼让行人中新大道与和旭路交口"},{"KKBH":"610276126","HPHM":"津DVA099","JGSK":"2021-04-01 09:13:35.106","CDBH":"8","XSFX":"由北向南","XSFXDM":"4","KKMC":"中新大道与和意路交口"},{"KKBH":"610276126","HPHM":"车牌","JGSK":"2021-04-01 09:13:35.201","CDBH":"4","XSFX":"由南向北","XSFXDM":"3","KKMC":"中新大道与和意路交口"},{"KKBH":"720891004000","HPHM":"车牌","JGSK":"2021-04-01 09:13:35.254","CDBH":"9","XSFX":"由南向北","XSFXDM":"3","KKMC":"海博道与安平路交口"},{"KKBH":"7208810020000","HPHM":"鲁A8C28D","JGSK":"2021-04-01 09:13:35.27","CDBH":"9","XSFX":"由南向北","XSFXDM":"3","KKMC":"海旭道与安正路交口正向"},{"KKBH":"610256114","HPHM":"津MA0416","JGSK":"2021-04-01 09:13:35.341","CDBH":"6","XSFX":"由南向北","XSFXDM":"3","KKMC":"中天大道与和旭路交口"},{"KKBH":"610256111","HPHM":"京A3PG93","JGSK":"2021-04-01 09:13:35.357","CDBH":"5","XSFX":"由南向北","XSFXDM":"3","KKMC":"中天大道与和惠路交口"},{"KKBH":"7208710020000","HPHM":"车牌","JGSK":"2021-04-01 09:13:35.459","CDBH":"10","XSFX":"由北向南","XSFXDM":"4","KKMC":"安正路与芳菲路交口正向"},{"KKBH":"610276126","HPHM":"津KC3639","JGSK":"2021-04-01 09:13:35.48","CDBH":"8","XSFX":"由北向南","XSFXDM":"4","KKMC":"中新大道与和意路交口"},{"KKBH":"728031003000","HPHM":"津RVP281","JGSK":"2021-04-01 09:13:35.493","CDBH":"4","XSFX":"由南向北","XSFXDM":"3","KKMC":"动漫中路与文二路交口"},{"KKBH":"7208510020000","HPHM":"津DJS215","JGSK":"2021-04-01 09:13:35.547","CDBH":"2","XSFX":"由东向西","XSFXDM":"1","KKMC":"碧水道与安正路交口正向"},{"KKBH":"720891003000","HPHM":"冀B0HM85","JGSK":"2021-04-01 09:13:35.626","CDBH":"7","XSFX":"由南向北","XSFXDM":"3","KKMC":"海博道与安正路交口"},{"KKBH":"610276124","HPHM":"津E24506","JGSK":"2021-04-01 09:13:35.729","CDBH":"10","XSFX":"由北向南","XSFXDM":"4","KKMC":"中新大道与中生大道交口"},{"KKBH":"610401004","HPHM":"津E07163","JGSK":"2021-04-01 09:13:35.742","CDBH":"7","XSFX":"由南向北","XSFXDM":"3","KKMC":"和畅路与和风路交口"},{"KKBH":"610266118","HPHM":"津DEM319","JGSK":"2021-04-01 09:13:35.755","CDBH":"11","XSFX":"由北向南","XSFXDM":"4","KKMC":"中生大道与和畅路交口"},{"KKBH":"610256114","HPHM":"津NXP820","JGSK":"2021-04-01 09:13:35.787","CDBH":"9","XSFX":"由北向南","XSFXDM":"4","KKMC":"中天大道与和旭路交口"},{"KKBH":"7208910080000","HPHM":"津E07214","JGSK":"2021-04-01 09:13:35.821","CDBH":"7","XSFX":"由西向东","XSFXDM":"2","KKMC":"海博道与荣盛路交口正向"},{"KKBH":"720571004000","HPHM":"津E30431","JGSK":"2021-04-01 09:13:35.856","CDBH":"3","XSFX":"由西向东","XSFXDM":"2","KKMC":"动漫东路与动漫中路交口"},{"KKBH":"7208610030000","HPHM":"冀B8Q1P2","JGSK":"2021-04-01 09:13:35.881","CDBH":"11","XSFX":"由北向南","XSFXDM":"4","KKMC":"海晨道与安明路交口正向"},{"KKBH":"610391007","HPHM":"鲁G603ZD","JGSK":"2021-04-01 09:13:35.912","CDBH":"3","XSFX":"由东向西","XSFXDM":"1","KKMC":"和韵路与和风路交口"},{"KKBH":"7208910030000","HPHM":"津A7Q259","JGSK":"2021-04-01 09:13:35.928","CDBH":"4","XSFX":"由西向东","XSFXDM":"2","KKMC":"海博道与安正路交口正向"},{"KKBH":"711","HPHM":"鲁GY5613","JGSK":"2021-04-01 09:13:35.944","CDBH":"7","XSFX":"由北向南","XSFXDM":"4","KKMC":"不礼让行人中新大道与和旭路交口"},{"KKBH":"610256113","HPHM":"车牌","JGSK":"2021-04-01 09:13:36.121","CDBH":"8","XSFX":"由北向南","XSFXDM":"4","KKMC":"中天大道与和风路交口"},{"KKBH":"610276125","HPHM":"津H66700","JGSK":"2021-04-01 09:13:36.129","CDBH":"1","XSFX":"由东向西","XSFXDM":"1","KKMC":"中新大道与和顺路交口"},{"KKBH":"7208810020000","HPHM":"冀B2A8A5","JGSK":"2021-04-01 09:13:36.218","CDBH":"13","XSFX":"由北向南","XSFXDM":"4","KKMC":"海旭道与安正路交口正向"},{"KKBH":"610251002","HPHM":"鲁M366K7","JGSK":"2021-04-01 09:13:36.288","CDBH":"10","XSFX":"由北向南","XSFXDM":"4","KKMC":"中天大道与和睦路交口"},{"KKBH":"7205710020000","HPHM":"津A7S225","JGSK":"2021-04-01 09:13:36.303","CDBH":"5","XSFX":"由北向南","XSFXDM":"4","KKMC":"动漫东路与文二路交口正向"},{"KKBH":"7208910030000","HPHM":"车牌","JGSK":"2021-04-01 09:13:36.318","CDBH":"9","XSFX":"由南向北","XSFXDM":"3","KKMC":"海博道与安正路交口正向"},{"KKBH":"610256115","HPHM":"津JXB369","JGSK":"2021-04-01 09:13:36.333","CDBH":"5","XSFX":"由西向东","XSFXDM":"2","KKMC":"中天大道与中生大道交口"},{"KKBH":"610401005","HPHM":"津ADC9159","JGSK":"2021-04-01 09:13:36.403","CDBH":"7","XSFX":"由南向北","XSFXDM":"3","KKMC":"和畅路与和顺路交口"},{"KKBH":"7205610020000","HPHM":"晋A616PY","JGSK":"2021-04-01 09:13:36.437","CDBH":"3","XSFX":"由西向东","XSFXDM":"2","KKMC":"动漫北路与文三路交口正向"},{"KKBH":"610256113","HPHM":"冀GK1613","JGSK":"2021-04-01 09:13:36.469","CDBH":"8","XSFX":"由北向南","XSFXDM":"4","KKMC":"中天大道与和风路交口"},{"KKBH":"610256116","HPHM":"津KUS688","JGSK":"2021-04-01 09:13:36.501","CDBH":"7","XSFX":"由南向北","XSFXDM":"3","KKMC":"中天大道与和顺路交口"},{"KKBH":"7280310020000","HPHM":"冀B0776K","JGSK":"2021-04-01 09:13:36.551","CDBH":"3","XSFX":"由西向东","XSFXDM":"2","KKMC":"动漫中路与文一路交口正向"},{"KKBH":"610256116","HPHM":"津CD3337","JGSK":"2021-04-01 09:13:36.56","CDBH":"10","XSFX":"由北向南","XSFXDM":"4","KKMC":"中天大道与和顺路交口"},{"KKBH":"711","HPHM":"津NKC517","JGSK":"2021-04-01 09:13:36.586","CDBH":"8","XSFX":"由北向南","XSFXDM":"4","KKMC":"不礼让行人中新大道与和旭路交口"},{"KKBH":"7205410040000","HPHM":"晋EHN738","JGSK":"2021-04-01 09:13:36.624","CDBH":"2","XSFX":"由东向西","XSFXDM":"1","KKMC":"动漫环路东与动漫中路交口正向"},{"KKBH":"720891004000","HPHM":"冀J1GB33","JGSK":"2021-04-01 09:13:36.646","CDBH":"6","XSFX":"由西向东","XSFXDM":"2","KKMC":"海博道与安平路交口"},{"KKBH":"610286127","HPHM":"津A3F103","JGSK":"2021-04-01 09:13:36.816","CDBH":"4","XSFX":"由西向东","XSFXDM":"2","KKMC":"中津大道与和畅路交口"},{"KKBH":"610401004","HPHM":"津ADU9863","JGSK":"2021-04-01 09:13:36.883","CDBH":"7","XSFX":"由南向北","XSFXDM":"3","KKMC":"和畅路与和风路交口"},{"KKBH":"610261003000","HPHM":"津A5N292","JGSK":"2021-04-01 09:13:36.92","CDBH":"16","XSFX":"由北向南","XSFXDM":"4","KKMC":"中生大道与静湖南路交口"},{"KKBH":"610256113","HPHM":"津RG2067","JGSK":"2021-04-01 09:13:36.95","CDBH":"7","XSFX":"由北向南","XSFXDM":"4","KKMC":"中天大道与和风路交口"},{"KKBH":"7208610020000","HPHM":"津AMA306","JGSK":"2021-04-01 09:13:36.967","CDBH":"10","XSFX":"由北向南","XSFXDM":"4","KKMC":"海晨道与安正路交口正向"},{"KKBH":"610266118","HPHM":"车牌","JGSK":"2021-04-01 09:13:37.055","CDBH":"8","XSFX":"由南向北","XSFXDM":"3","KKMC":"中生大道与和畅路交口"},{"KKBH":"610276126","HPHM":"津ADP7728","JGSK":"2021-04-01 09:13:37.094","CDBH":"4","XSFX":"由南向北","XSFXDM":"3","KKMC":"中新大道与和意路交口"},{"KKBH":"610401005","HPHM":"津E14229","JGSK":"2021-04-01 09:13:37.173","CDBH":"5","XSFX":"由西向东","XSFXDM":"2","KKMC":"和畅路与和顺路交口"},{"KKBH":"6103261420000","HPHM":"车牌","JGSK":"2021-04-01 09:13:37.264","CDBH":"11","XSFX":"由北向南","XSFXDM":"4","KKMC":"中成大道与泰七路交口正向"},{"KKBH":"7208810050000","HPHM":"车牌","JGSK":"2021-04-01 09:13:37.329","CDBH":"6","XSFX":"由西向东","XSFXDM":"2","KKMC":"海旭道与明盛路交口正向"},{"KKBH":"6103261420000","HPHM":"鲁A073E0","JGSK":"2021-04-01 09:13:37.33","CDBH":"5","XSFX":"由西向东","XSFXDM":"2","KKMC":"中成大道与泰七路交口正向"},{"KKBH":"711","HPHM":"车牌","JGSK":"2021-04-01 09:13:37.334","CDBH":"5","XSFX":"由南向北","XSFXDM":"3","KKMC":"不礼让行人中新大道与和旭路交口"},{"KKBH":"610256115","HPHM":"冀EYS95挂","JGSK":"2021-04-01 09:13:37.347","CDBH":"6","XSFX":"由西向东","XSFXDM":"2","KKMC":"中天大道与中生大道交口"},{"KKBH":"7208810020000","HPHM":"津FAN016","JGSK":"2021-04-01 09:13:37.411","CDBH":"6","XSFX":"由西向东","XSFXDM":"2","KKMC":"海旭道与安正路交口正向"},{"KKBH":"610271009","HPHM":"津B21303","JGSK":"2021-04-01 09:13:37.478","CDBH":"7","XSFX":"由南向北","XSFXDM":"3","KKMC":"中新大道与泰七路交口"},{"KKBH":"610256114","HPHM":"津C0R306","JGSK":"2021-04-01 09:13:37.49","CDBH":"4","XSFX":"由南向北","XSFXDM":"3","KKMC":"中天大道与和旭路交口"},{"KKBH":"610256116","HPHM":"车牌","JGSK":"2021-04-01 09:13:37.543","CDBH":"11","XSFX":"由北向南","XSFXDM":"4","KKMC":"中天大道与和顺路交口"},{"KKBH":"610401005","HPHM":"津GL3080","JGSK":"2021-04-01 09:13:37.581","CDBH":"4","XSFX":"由西向东","XSFXDM":"2","KKMC":"和畅路与和顺路交口"},{"KKBH":"7208810070000","HPHM":"津MPY009","JGSK":"2021-04-01 09:13:37.888","CDBH":"4","XSFX":"由西向东","XSFXDM":"2","KKMC":"海旭道与弘通路交口正向"},{"KKBH":"610266118","HPHM":"鲁AU12J2","JGSK":"2021-04-01 09:13:37.955","CDBH":"5","XSFX":"由西向东","XSFXDM":"2","KKMC":"中生大道与和畅路交口"},{"KKBH":"720861002000","HPHM":"琼BA6276","JGSK":"2021-04-01 09:13:37.973","CDBH":"10","XSFX":"由北向南","XSFXDM":"4","KKMC":"海晨道与安正路交口"},{"KKBH":"610256113","HPHM":"津ADN0337","JGSK":"2021-04-01 09:13:38.006","CDBH":"1","XSFX":"由西向东","XSFXDM":"2","KKMC":"中天大道与和风路交口"},{"KKBH":"720891008000","HPHM":"津E07214","JGSK":"2021-04-01 09:13:38.07","CDBH":"7","XSFX":"由西向东","XSFXDM":"2","KKMC":"海博道与荣盛路交口"},{"KKBH":"610271010","HPHM":"津C52V62","JGSK":"2021-04-01 09:13:38.126","CDBH":"8","XSFX":"由北向南","XSFXDM":"4","KKMC":"中新大道与华五路交口"},{"KKBH":"720891004000","HPHM":"津RUU397","JGSK":"2021-04-01 09:13:38.167","CDBH":"5","XSFX":"由西向东","XSFXDM":"2","KKMC":"海博道与安平路交口"},{"KKBH":"610256115","HPHM":"津C5C878","JGSK":"2021-04-01 09:13:38.186","CDBH":"7","XSFX":"由南向北","XSFXDM":"3","KKMC":"中天大道与中生大道交口"},{"KKBH":"610286127","HPHM":"津J01723","JGSK":"2021-04-01 09:13:38.367","CDBH":"7","XSFX":"由南向北","XSFXDM":"3","KKMC":"中津大道与和畅路交口"},{"KKBH":"7208610020000","HPHM":"津C55M32","JGSK":"2021-04-01 09:13:38.542","CDBH":"4","XSFX":"由西向东","XSFXDM":"2","KKMC":"海晨道与安正路交口正向"},{"KKBH":"610256115","HPHM":"辽A3C6E3","JGSK":"2021-04-01 09:13:38.624","CDBH":"5","XSFX":"由西向东","XSFXDM":"2","KKMC":"中天大道与中生大道交口"},{"KKBH":"711","HPHM":"津C32C69","JGSK":"2021-04-01 09:13:38.668","CDBH":"8","XSFX":"由北向南","XSFXDM":"4","KKMC":"不礼让行人中新大道与和旭路交口"},{"KKBH":"7208610020000","HPHM":"京PR6N18","JGSK":"2021-04-01 09:13:38.696","CDBH":"8","XSFX":"由南向北","XSFXDM":"3","KKMC":"海晨道与安正路交口正向"},{"KKBH":"610276126","HPHM":"车牌","JGSK":"2021-04-01 09:13:38.704","CDBH":"4","XSFX":"由南向北","XSFXDM":"3","KKMC":"中新大道与和意路交口"},{"KKBH":"711","HPHM":"冀BU393C","JGSK":"2021-04-01 09:13:38.747","CDBH":"7","XSFX":"由北向南","XSFXDM":"4","KKMC":"不礼让行人中新大道与和旭路交口"},{"KKBH":"7208610020000","HPHM":"津BJ3223","JGSK":"2021-04-01 09:13:38.766","CDBH":"10","XSFX":"由北向南","XSFXDM":"4","KKMC":"海晨道与安正路交口正向"},{"KKBH":"7208810040000","HPHM":"津A17E56","JGSK":"2021-04-01 09:13:38.792","CDBH":"2","XSFX":"由东向西","XSFXDM":"1","KKMC":"海旭道与永盛路交口正向"},{"KKBH":"610276126","HPHM":"津RTT390","JGSK":"2021-04-01 09:13:39.066","CDBH":"7","XSFX":"由北向南","XSFXDM":"4","KKMC":"中新大道与和意路交口"},{"KKBH":"7400110020000","HPHM":"津HYL370","JGSK":"2021-04-01 09:13:39.082","CDBH":"6","XSFX":"由北向南","XSFXDM":"4","KKMC":"静湖南路与华一路交口正向"},{"KKBH":"720891003000","HPHM":"车牌","JGSK":"2021-04-01 09:13:39.173","CDBH":"6","XSFX":"由西向东","XSFXDM":"2","KKMC":"海博道与安正路交口"},{"KKBH":"610276126","HPHM":"津C5C618","JGSK":"2021-04-01 09:13:39.281","CDBH":"8","XSFX":"由北向南","XSFXDM":"4","KKMC":"中新大道与和意路交口"},{"KKBH":"610401004","HPHM":"津RNP672","JGSK":"2021-04-01 09:13:39.291","CDBH":"7","XSFX":"由南向北","XSFXDM":"3","KKMC":"和畅路与和风路交口"},{"KKBH":"6102610030000","HPHM":"津MAA673","JGSK":"2021-04-01 09:13:39.299","CDBH":"2","XSFX":"由东向西","XSFXDM":"1","KKMC":"中生大道与静湖南路交口正向"},{"KKBH":"610256116","HPHM":"津J35880","JGSK":"2021-04-01 09:13:39.302","CDBH":"4","XSFX":"由西向东","XSFXDM":"2","KKMC":"中天大道与和顺路交口"},{"KKBH":"720891004000","HPHM":"车牌","JGSK":"2021-04-01 09:13:39.338","CDBH":"9","XSFX":"由南向北","XSFXDM":"3","KKMC":"海博道与安平路交口"},{"KKBH":"610256114","HPHM":"津NXP820","JGSK":"2021-04-01 09:13:39.478","CDBH":"9","XSFX":"由北向南","XSFXDM":"4","KKMC":"中天大道与和旭路交口"},{"KKBH":"610256113","HPHM":"津AF17949","JGSK":"2021-04-01 09:13:39.589","CDBH":"8","XSFX":"由北向南","XSFXDM":"4","KKMC":"中天大道与和风路交口"},{"KKBH":"720561002000","HPHM":"晋A616PY","JGSK":"2021-04-01 09:13:39.656","CDBH":"3","XSFX":"由西向东","XSFXDM":"2","KKMC":"动漫北路与文三路交口"},{"KKBH":"610256116","HPHM":"鲁AJ7C30","JGSK":"2021-04-01 09:13:39.702","CDBH":"6","XSFX":"由西向东","XSFXDM":"2","KKMC":"中天大道与和顺路交口"},{"KKBH":"7208610030000","HPHM":"京PC7G50","JGSK":"2021-04-01 09:13:39.726","CDBH":"4","XSFX":"由西向东","XSFXDM":"2","KKMC":"海晨道与安明路交口正向"},{"KKBH":"7208610020000","HPHM":"津DXU998","JGSK":"2021-04-01 09:13:39.738","CDBH":"11","XSFX":"由北向南","XSFXDM":"4","KKMC":"海晨道与安正路交口正向"},{"KKBH":"610256111","HPHM":"辽CWC758","JGSK":"2021-04-01 09:13:39.74","CDBH":"9","XSFX":"由北向南","XSFXDM":"4","KKMC":"中天大道与和惠路交口"},{"KKBH":"7208910080000","HPHM":"津HL3991","JGSK":"2021-04-01 09:13:39.772","CDBH":"5","XSFX":"由西向东","XSFXDM":"2","KKMC":"海博道与荣盛路交口正向"},{"KKBH":"610256116","HPHM":"津CBQ900","JGSK":"2021-04-01 09:13:39.781","CDBH":"7","XSFX":"由南向北","XSFXDM":"3","KKMC":"中天大道与和顺路交口"},{"KKBH":"610256113","HPHM":"鲁H069L8","JGSK":"2021-04-01 09:13:39.82","CDBH":"5","XSFX":"由南向北","XSFXDM":"3","KKMC":"中天大道与和风路交口"},{"KKBH":"6071310030000","HPHM":"津B0Q168","JGSK":"2021-04-01 09:13:39.838","CDBH":"1","XSFX":"由东向西","XSFXDM":"1","KKMC":"中央大道与海旭道交口正向"},{"KKBH":"720571002000","HPHM":"津A7S225","JGSK":"2021-04-01 09:13:39.892","CDBH":"6","XSFX":"由北向南","XSFXDM":"4","KKMC":"动漫东路与文二路交口"},{"KKBH":"610266118","HPHM":"津DEM319","JGSK":"2021-04-01 09:13:39.893","CDBH":"12","XSFX":"由北向南","XSFXDM":"4","KKMC":"中生大道与和畅路交口"},{"KKBH":"720891004000","HPHM":"车牌","JGSK":"2021-04-01 09:13:39.975","CDBH":"8","XSFX":"由南向北","XSFXDM":"3","KKMC":"海博道与安平路交口"},{"KKBH":"720881002000","HPHM":"冀B2A8A5","JGSK":"2021-04-01 09:13:39.991","CDBH":"13","XSFX":"由北向南","XSFXDM":"4","KKMC":"海旭道与安正路交口"},{"KKBH":"720881002000","HPHM":"津AY2330","JGSK":"2021-04-01 09:13:40.093","CDBH":"9","XSFX":"由南向北","XSFXDM":"3","KKMC":"海旭道与安正路交口"},{"KKBH":"610276124","HPHM":"京FV7786","JGSK":"2021-04-01 09:13:40.107","CDBH":"6","XSFX":"由西向东","XSFXDM":"2","KKMC":"中新大道与中生大道交口"},{"KKBH":"720891003000","HPHM":"津E11193","JGSK":"2021-04-01 09:13:40.108","CDBH":"7","XSFX":"由南向北","XSFXDM":"3","KKMC":"海博道与安正路交口"},{"KKBH":"610401004","HPHM":"津DHB234","JGSK":"2021-04-01 09:13:40.164","CDBH":"8","XSFX":"由南向北","XSFXDM":"3","KKMC":"和畅路与和风路交口"},{"KKBH":"610276124","HPHM":"津KXK119","JGSK":"2021-04-01 09:13:40.191","CDBH":"8","XSFX":"由南向北","XSFXDM":"3","KKMC":"中新大道与中生大道交口"},{"KKBH":"610401005","HPHM":"津GZD101","JGSK":"2021-04-01 09:13:40.38","CDBH":"5","XSFX":"由西向东","XSFXDM":"2","KKMC":"和畅路与和顺路交口"},{"KKBH":"7208910030000","HPHM":"车牌","JGSK":"2021-04-01 09:13:40.398","CDBH":"9","XSFX":"由南向北","XSFXDM":"3","KKMC":"海博道与安正路交口正向"},{"KKBH":"610271010","HPHM":"津C52V62","JGSK":"2021-04-01 09:13:40.432","CDBH":"8","XSFX":"由北向南","XSFXDM":"4","KKMC":"中新大道与华五路交口"},{"KKBH":"720861003000","HPHM":"冀B8Q1P2","JGSK":"2021-04-01 09:13:40.45","CDBH":"11","XSFX":"由北向南","XSFXDM":"4","KKMC":"海晨道与安明路交口"},{"KKBH":"7208910040000","HPHM":"津KZM115","JGSK":"2021-04-01 09:13:40.524","CDBH":"6","XSFX":"由西向东","XSFXDM":"2","KKMC":"海博道与安平路交口正向"},{"KKBH":"610401004","HPHM":"津ADJ9863","JGSK":"2021-04-01 09:13:40.542","CDBH":"8","XSFX":"由南向北","XSFXDM":"3","KKMC":"和畅路与和风路交口"},{"KKBH":"610256116","HPHM":"车牌","JGSK":"2021-04-01 09:13:40.565","CDBH":"11","XSFX":"由北向南","XSFXDM":"4","KKMC":"中天大道与和顺路交口"},{"KKBH":"610276126","HPHM":"车牌","JGSK":"2021-04-01 09:13:40.597","CDBH":"5","XSFX":"由南向北","XSFXDM":"3","KKMC":"中新大道与和意路交口"},{"KKBH":"610276125","HPHM":"津HJM521","JGSK":"2021-04-01 09:13:40.609","CDBH":"1","XSFX":"由东向西","XSFXDM":"1","KKMC":"中新大道与和顺路交口"},{"KKBH":"728031003000","HPHM":"鲁N6755V","JGSK":"2021-04-01 09:13:40.613","CDBH":"3","XSFX":"由南向北","XSFXDM":"3","KKMC":"动漫中路与文二路交口"},{"KKBH":"610266118","HPHM":"鲁AU12J2","JGSK":"2021-04-01 09:13:40.616","CDBH":"6","XSFX":"由西向东","XSFXDM":"2","KKMC":"中生大道与和畅路交口"},{"KKBH":"6102661220000","HPHM":"鲁NW10C3","JGSK":"2021-04-01 09:13:40.617","CDBH":"2","XSFX":"由西向东","XSFXDM":"2","KKMC":"生态城中生大道故道河一桥西向东上桥处正向"},{"KKBH":"720851002000","HPHM":"津DJS215","JGSK":"2021-04-01 09:13:40.739","CDBH":"2","XSFX":"由东向西","XSFXDM":"1","KKMC":"碧水道与安正路交口"},{"KKBH":"610271010","HPHM":"津RVJ070","JGSK":"2021-04-01 09:13:40.74","CDBH":"5","XSFX":"由南向北","XSFXDM":"3","KKMC":"中新大道与华五路交口"},{"KKBH":"711","HPHM":"津CAF026","JGSK":"2021-04-01 09:13:40.748","CDBH":"7","XSFX":"由北向南","XSFXDM":"4","KKMC":"不礼让行人中新大道与和旭路交口"},{"KKBH":"610256112","HPHM":"津KH9933","JGSK":"2021-04-01 09:13:40.765","CDBH":"5","XSFX":"由西向东","XSFXDM":"2","KKMC":"中天大道与中津大道交口"},{"KKBH":"610271009","HPHM":"津B21303","JGSK":"2021-04-01 09:13:40.928","CDBH":"7","XSFX":"由南向北","XSFXDM":"3","KKMC":"中新大道与泰七路交口"},{"KKBH":"610256112","HPHM":"津DX5881","JGSK":"2021-04-01 09:13:40.929","CDBH":"4","XSFX":"由西向东","XSFXDM":"2","KKMC":"中天大道与中津大道交口"},{"KKBH":"610271008","HPHM":"车牌","JGSK":"2021-04-01 09:13:40.974","CDBH":"1","XSFX":"由南向北","XSFXDM":"3","KKMC":"中新大道与航母主题公园支路交口"},{"KKBH":"720891004000","HPHM":"车牌","JGSK":"2021-04-01 09:13:41.016","CDBH":"9","XSFX":"由南向北","XSFXDM":"3","KKMC":"海博道与安平路交口"},{"KKBH":"610401004","HPHM":"冀C81782","JGSK":"2021-04-01 09:13:41.084","CDBH":"1","XSFX":"由东向西","XSFXDM":"1","KKMC":"和畅路与和风路交口"},{"KKBH":"610256115","HPHM":"冀AD510Z","JGSK":"2021-04-01 09:13:41.104","CDBH":"5","XSFX":"由西向东","XSFXDM":"2","KKMC":"中天大道与中生大道交口"},{"KKBH":"7205710040000","HPHM":"津AD58506","JGSK":"2021-04-01 09:13:41.138","CDBH":"3","XSFX":"由西向东","XSFXDM":"2","KKMC":"动漫东路与动漫中路交口正向"},{"KKBH":"610256116","HPHM":"津C58180","JGSK":"2021-04-01 09:13:41.205","CDBH":"10","XSFX":"由北向南","XSFXDM":"4","KKMC":"中天大道与和顺路交口"},{"KKBH":"610256116","HPHM":"冀B5Y3Y4","JGSK":"2021-04-01 09:13:41.433","CDBH":"11","XSFX":"由北向南","XSFXDM":"4","KKMC":"中天大道与和顺路交口"},{"KKBH":"6071310030000","HPHM":"津RVE751","JGSK":"2021-04-01 09:13:41.506","CDBH":"1","XSFX":"由东向西","XSFXDM":"1","KKMC":"中央大道与海旭道交口正向"},{"KKBH":"610256114","HPHM":"津RAX486","JGSK":"2021-04-01 09:13:41.571","CDBH":"5","XSFX":"由南向北","XSFXDM":"3","KKMC":"中天大道与和旭路交口"},{"KKBH":"610256116","HPHM":"津RC1360","JGSK":"2021-04-01 09:13:41.781","CDBH":"7","XSFX":"由南向北","XSFXDM":"3","KKMC":"中天大道与和顺路交口"},{"KKBH":"1250","HPHM":"冀D830XS","JGSK":"2021-04-01 09:13:41.887","CDBH":"2","XSFX":"由东向西","XSFXDM":"1","KKMC":"中滨大道与盛三街交口正向"},{"KKBH":"7280310020000","HPHM":"津KWV088","JGSK":"2021-04-01 09:13:41.918","CDBH":"4","XSFX":"由西向东","XSFXDM":"2","KKMC":"动漫中路与文一路交口正向"},{"KKBH":"720881004000","HPHM":"津A17E56","JGSK":"2021-04-01 09:13:41.936","CDBH":"2","XSFX":"由东向西","XSFXDM":"1","KKMC":"海旭道与永盛路交口"},{"KKBH":"720901002000","HPHM":"津BBP396","JGSK":"2021-04-01 09:13:41.936","CDBH":"7","XSFX":"由南向北","XSFXDM":"3","KKMC":"玉林道与安正路交口"},{"KKBH":"610401004","HPHM":"津A9D670","JGSK":"2021-04-01 09:13:41.948","CDBH":"7","XSFX":"由南向北","XSFXDM":"3","KKMC":"和畅路与和风路交口"},{"KKBH":"610256113","HPHM":"津K13014","JGSK":"2021-04-01 09:13:41.949","CDBH":"8","XSFX":"由北向南","XSFXDM":"4","KKMC":"中天大道与和风路交口"},{"KKBH":"610276125","HPHM":"津GGZ318","JGSK":"2021-04-01 09:13:42.063","CDBH":"5","XSFX":"由南向北","XSFXDM":"3","KKMC":"中新大道与和顺路交口"},{"KKBH":"610276124","HPHM":"津KXK119","JGSK":"2021-04-01 09:13:42.113","CDBH":"8","XSFX":"由南向北","XSFXDM":"3","KKMC":"中新大道与中生大道交口"},{"KKBH":"610326142000","HPHM":"鲁A073E0","JGSK":"2021-04-01 09:13:42.124","CDBH":"6","XSFX":"由西向东","XSFXDM":"2","KKMC":"中成大道与泰七路交口"},{"KKBH":"610256113","HPHM":"津HB1081","JGSK":"2021-04-01 09:13:42.146","CDBH":"5","XSFX":"由南向北","XSFXDM":"3","KKMC":"中天大道与和风路交口"},{"KKBH":"720891003000","HPHM":"冀DM431K","JGSK":"2021-04-01 09:13:42.187","CDBH":"7","XSFX":"由南向北","XSFXDM":"3","KKMC":"海博道与安正路交口"},{"KKBH":"610286127","HPHM":"车牌","JGSK":"2021-04-01 09:13:42.197","CDBH":"2","XSFX":"由东向西","XSFXDM":"1","KKMC":"中津大道与和畅路交口"},{"KKBH":"610276126","HPHM":"津ADP7728","JGSK":"2021-04-01 09:13:42.251","CDBH":"4","XSFX":"由南向北","XSFXDM":"3","KKMC":"中新大道与和意路交口"},{"KKBH":"720881002000","HPHM":"鲁A8C28D","JGSK":"2021-04-01 09:13:42.336","CDBH":"9","XSFX":"由南向北","XSFXDM":"3","KKMC":"海旭道与安正路交口"},{"KKBH":"720891008000","HPHM":"津HL3991","JGSK":"2021-04-01 09:13:42.397","CDBH":"5","XSFX":"由西向东","XSFXDM":"2","KKMC":"海博道与荣盛路交口"},{"KKBH":"720541004000","HPHM":"晋EHN738","JGSK":"2021-04-01 09:13:42.419","CDBH":"2","XSFX":"由东向西","XSFXDM":"1","KKMC":"动漫环路东与动漫中路交口"},{"KKBH":"610286127","HPHM":"车牌","JGSK":"2021-04-01 09:13:42.428","CDBH":"4","XSFX":"由西向东","XSFXDM":"2","KKMC":"中津大道与和畅路交口"},{"KKBH":"610256115","HPHM":"车牌","JGSK":"2021-04-01 09:13:42.454","CDBH":"3","XSFX":"由东向西","XSFXDM":"1","KKMC":"中天大道与中生大道交口"},{"KKBH":"610401004","HPHM":"辽C3902X","JGSK":"2021-04-01 09:13:42.493","CDBH":"8","XSFX":"由南向北","XSFXDM":"3","KKMC":"和畅路与和风路交口"},{"KKBH":"610401004","HPHM":"津RNP672","JGSK":"2021-04-01 09:13:42.62","CDBH":"7","XSFX":"由南向北","XSFXDM":"3","KKMC":"和畅路与和风路交口"},{"KKBH":"610256113","HPHM":"津ADN0337","JGSK":"2021-04-01 09:13:43.027","CDBH":"1","XSFX":"由西向东","XSFXDM":"2","KKMC":"中天大道与和风路交口"},{"KKBH":"610276126","HPHM":"冀HNB268","JGSK":"2021-04-01 09:13:43.046","CDBH":"5","XSFX":"由南向北","XSFXDM":"3","KKMC":"中新大道与和意路交口"},{"KKBH":"720891003000","HPHM":"鲁VE2T89","JGSK":"2021-04-01 09:13:43.068","CDBH":"7","XSFX":"由南向北","XSFXDM":"3","KKMC":"海博道与安正路交口"},{"KKBH":"610276126","HPHM":"津RTT390","JGSK":"2021-04-01 09:13:43.074","CDBH":"7","XSFX":"由北向南","XSFXDM":"4","KKMC":"中新大道与和意路交口"},{"KKBH":"7208910040000","HPHM":"津CGS589","JGSK":"2021-04-01 09:13:43.084","CDBH":"6","XSFX":"由西向东","XSFXDM":"2","KKMC":"海博道与安平路交口正向"},{"KKBH":"720861002000","HPHM":"津AD16844","JGSK":"2021-04-01 09:13:43.139","CDBH":"10","XSFX":"由北向南","XSFXDM":"4","KKMC":"海晨道与安正路交口"},{"KKBH":"610276125","HPHM":"鲁VV0U58","JGSK":"2021-04-01 09:13:43.245","CDBH":"4","XSFX":"由南向北","XSFXDM":"3","KKMC":"中新大道与和顺路交口"},{"KKBH":"610286127","HPHM":"津A3F103","JGSK":"2021-04-01 09:13:43.288","CDBH":"5","XSFX":"由西向东","XSFXDM":"2","KKMC":"中津大道与和畅路交口"},{"KKBH":"720891004000","HPHM":"津KZM115","JGSK":"2021-04-01 09:13:43.362","CDBH":"5","XSFX":"由西向东","XSFXDM":"2","KKMC":"海博道与安平路交口"},{"KKBH":"7208910030000","HPHM":"鲁A19H02","JGSK":"2021-04-01 09:13:43.397","CDBH":"9","XSFX":"由南向北","XSFXDM":"3","KKMC":"海博道与安正路交口正向"},{"KKBH":"610261003000","HPHM":"津MAA673","JGSK":"2021-04-01 09:13:43.456","CDBH":"11","XSFX":"由东向西","XSFXDM":"1","KKMC":"中生大道与静湖南路交口"},{"KKBH":"610256114","HPHM":"津MA0416","JGSK":"2021-04-01 09:13:43.57","CDBH":"6","XSFX":"由南向北","XSFXDM":"3","KKMC":"中天大道与和旭路交口"},{"KKBH":"610256112","HPHM":"黑EVV772","JGSK":"2021-04-01 09:13:43.575","CDBH":"6","XSFX":"由西向东","XSFXDM":"2","KKMC":"中天大道与中津大道交口"},{"KKBH":"7205710010000","HPHM":"津HB3506","JGSK":"2021-04-01 09:13:43.633","CDBH":"6","XSFX":"由北向南","XSFXDM":"4","KKMC":"动漫东路与文一路交口正向"},{"KKBH":"610271010","HPHM":"津H98107","JGSK":"2021-04-01 09:13:43.7","CDBH":"4","XSFX":"由南向北","XSFXDM":"3","KKMC":"中新大道与华五路交口"},{"KKBH":"610401005","HPHM":"津GL3080","JGSK":"2021-04-01 09:13:43.733","CDBH":"5","XSFX":"由西向东","XSFXDM":"2","KKMC":"和畅路与和顺路交口"},{"KKBH":"610271008","HPHM":"车牌","JGSK":"2021-04-01 09:13:43.957","CDBH":"1","XSFX":"由南向北","XSFXDM":"3","KKMC":"中新大道与航母主题公园支路交口"},{"KKBH":"610266122000","HPHM":"鲁NW10C3","JGSK":"2021-04-01 09:13:44.174","CDBH":"2","XSFX":"由西向东","XSFXDM":"2","KKMC":"生态城中生大道故道河一桥西向东上桥处"},{"KKBH":"1250","HPHM":"车牌","JGSK":"2021-04-01 09:13:44.194","CDBH":"1","XSFX":"由东向西","XSFXDM":"1","KKMC":"中滨大道与盛三街交口正向"},{"KKBH":"7208710020000","HPHM":"车牌","JGSK":"2021-04-01 09:13:44.195","CDBH":"7","XSFX":"由南向北","XSFXDM":"3","KKMC":"安正路与芳菲路交口正向"},{"KKBH":"720861002000","HPHM":"津C55M32","JGSK":"2021-04-01 09:13:44.2","CDBH":"4","XSFX":"由西向东","XSFXDM":"2","KKMC":"海晨道与安正路交口"},{"KKBH":"610256115","HPHM":"冀BM08Y8","JGSK":"2021-04-01 09:13:44.208","CDBH":"1","XSFX":"由东向西","XSFXDM":"1","KKMC":"中天大道与中生大道交口"},{"KKBH":"610276125","HPHM":"津N99916","JGSK":"2021-04-01 09:13:44.209","CDBH":"1","XSFX":"由东向西","XSFXDM":"1","KKMC":"中新大道与和顺路交口"},{"KKBH":"610276124","HPHM":"津K38609","JGSK":"2021-04-01 09:13:44.224","CDBH":"8","XSFX":"由南向北","XSFXDM":"3","KKMC":"中新大道与中生大道交口"},{"KKBH":"610276125","HPHM":"津C2Q077","JGSK":"2021-04-01 09:13:44.234","CDBH":"5","XSFX":"由南向北","XSFXDM":"3","KKMC":"中新大道与和顺路交口"},{"KKBH":"720881007000","HPHM":"津MPY009","JGSK":"2021-04-01 09:13:44.262","CDBH":"4","XSFX":"由西向东","XSFXDM":"2","KKMC":"海旭道与弘通路交口"},{"KKBH":"6103261420000","HPHM":"车牌","JGSK":"2021-04-01 09:13:44.32","CDBH":"11","XSFX":"由北向南","XSFXDM":"4","KKMC":"中成大道与泰七路交口正向"},{"KKBH":"720861002000","HPHM":"津DXU998","JGSK":"2021-04-01 09:13:44.336","CDBH":"11","XSFX":"由北向南","XSFXDM":"4","KKMC":"海晨道与安正路交口"},{"KKBH":"610401005","HPHM":"津GZD101","JGSK":"2021-04-01 09:13:44.373","CDBH":"6","XSFX":"由西向东","XSFXDM":"2","KKMC":"和畅路与和顺路交口"},{"KKBH":"720891003000","HPHM":"津R8M299","JGSK":"2021-04-01 09:13:44.425","CDBH":"7","XSFX":"由南向北","XSFXDM":"3","KKMC":"海博道与安正路交口"},{"KKBH":"720541004000","HPHM":"津AY2306","JGSK":"2021-04-01 09:13:44.429","CDBH":"4","XSFX":"由西向东","XSFXDM":"2","KKMC":"动漫环路东与动漫中路交口"},{"KKBH":"610256113","HPHM":"车牌","JGSK":"2021-04-01 09:13:44.43","CDBH":"8","XSFX":"由北向南","XSFXDM":"4","KKMC":"中天大道与和风路交口"},{"KKBH":"610286127","HPHM":"辽G2C666","JGSK":"2021-04-01 09:13:44.496","CDBH":"5","XSFX":"由西向东","XSFXDM":"2","KKMC":"中津大道与和畅路交口"},{"KKBH":"711","HPHM":"津J42200","JGSK":"2021-04-01 09:13:44.503","CDBH":"8","XSFX":"由北向南","XSFXDM":"4","KKMC":"不礼让行人中新大道与和旭路交口"},{"KKBH":"610256113","HPHM":"津HB1081","JGSK":"2021-04-01 09:13:44.539","CDBH":"5","XSFX":"由南向北","XSFXDM":"3","KKMC":"中天大道与和风路交口"},{"KKBH":"610276124","HPHM":"津HVF356","JGSK":"2021-04-01 09:13:44.56","CDBH":"1","XSFX":"由东向西","XSFXDM":"1","KKMC":"中新大道与中生大道交口"},{"KKBH":"6103261420000","HPHM":"冀B6956S","JGSK":"2021-04-01 09:13:44.591","CDBH":"4","XSFX":"由西向东","XSFXDM":"2","KKMC":"中成大道与泰七路交口正向"},{"KKBH":"610271010","HPHM":"冀BL109A","JGSK":"2021-04-01 09:13:44.66","CDBH":"5","XSFX":"由南向北","XSFXDM":"3","KKMC":"中新大道与华五路交口"},{"KKBH":"610256113","HPHM":"津KGB758","JGSK":"2021-04-01 09:13:44.694","CDBH":"9","XSFX":"由北向南","XSFXDM":"4","KKMC":"中天大道与和风路交口"},{"KKBH":"7208910030000","HPHM":"冀BL33W1","JGSK":"2021-04-01 09:13:44.727","CDBH":"4","XSFX":"由西向东","XSFXDM":"2","KKMC":"海博道与安正路交口正向"},{"KKBH":"7208710020000","HPHM":"冀B2A8A5","JGSK":"2021-04-01 09:13:44.777","CDBH":"9","XSFX":"由北向南","XSFXDM":"4","KKMC":"安正路与芳菲路交口正向"},{"KKBH":"7208610020000","HPHM":"津AH9399","JGSK":"2021-04-01 09:13:44.805","CDBH":"10","XSFX":"由北向南","XSFXDM":"4","KKMC":"海晨道与安正路交口正向"},{"KKBH":"610256116","HPHM":"津FQ1555","JGSK":"2021-04-01 09:13:44.874","CDBH":"11","XSFX":"由北向南","XSFXDM":"4","KKMC":"中天大道与和顺路交口"},{"KKBH":"7208810020000","HPHM":"鲁AC6B59","JGSK":"2021-04-01 09:13:45.027","CDBH":"1","XSFX":"由东向西","XSFXDM":"1","KKMC":"海旭道与安正路交口正向"},{"KKBH":"720891003000","HPHM":"车牌","JGSK":"2021-04-01 09:13:45.062","CDBH":"7","XSFX":"由南向北","XSFXDM":"3","KKMC":"海博道与安正路交口"},{"KKBH":"610286127","HPHM":"冀D9U332","JGSK":"2021-04-01 09:13:45.072","CDBH":"3","XSFX":"由东向西","XSFXDM":"1","KKMC":"中津大道与和畅路交口"},{"KKBH":"610256115","HPHM":"津MUS879","JGSK":"2021-04-01 09:13:45.076","CDBH":"3","XSFX":"由东向西","XSFXDM":"1","KKMC":"中天大道与中生大道交口"},{"KKBH":"610266117","HPHM":"津HLP111","JGSK":"2021-04-01 09:13:45.111","CDBH":"4","XSFX":"由西向东","XSFXDM":"2","KKMC":"中生大道与和韵路交口"},{"KKBH":"720891004000","HPHM":"冀JWZ413","JGSK":"2021-04-01 09:13:45.123","CDBH":"5","XSFX":"由西向东","XSFXDM":"2","KKMC":"海博道与安平路交口"},{"KKBH":"711","HPHM":"鲁QF1Y69","JGSK":"2021-04-01 09:13:45.148","CDBH":"7","XSFX":"由北向南","XSFXDM":"4","KKMC":"不礼让行人中新大道与和旭路交口"},{"KKBH":"610276126","HPHM":"津DVA099","JGSK":"2021-04-01 09:13:45.154","CDBH":"8","XSFX":"由北向南","XSFXDM":"4","KKMC":"中新大道与和意路交口"},{"KKBH":"720861003000","HPHM":"京PC7G50","JGSK":"2021-04-01 09:13:45.307","CDBH":"4","XSFX":"由西向东","XSFXDM":"2","KKMC":"海晨道与安明路交口"},{"KKBH":"610401004","HPHM":"津DHB234","JGSK":"2021-04-01 09:13:45.701","CDBH":"9","XSFX":"由南向北","XSFXDM":"3","KKMC":"和畅路与和风路交口"},{"KKBH":"610276126","HPHM":"冀HNB268","JGSK":"2021-04-01 09:13:45.77","CDBH":"5","XSFX":"由南向北","XSFXDM":"3","KKMC":"中新大道与和意路交口"},{"KKBH":"610256115","HPHM":"津QC0236","JGSK":"2021-04-01 09:13:45.783","CDBH":"7","XSFX":"由南向北","XSFXDM":"3","KKMC":"中天大道与中生大道交口"},{"KKBH":"610276124","HPHM":"津K38609","JGSK":"2021-04-01 09:13:45.793","CDBH":"8","XSFX":"由南向北","XSFXDM":"3","KKMC":"中新大道与中生大道交口"},{"KKBH":"720571003000","HPHM":"津C19Z77","JGSK":"2021-04-01 09:13:45.906","CDBH":"3","XSFX":"由西向东","XSFXDM":"2","KKMC":"动漫东路与文三路交口"},{"KKBH":"610266118","HPHM":"冀FH63N5","JGSK":"2021-04-01 09:13:46.079","CDBH":"5","XSFX":"由西向东","XSFXDM":"2","KKMC":"中生大道与和畅路交口"},{"KKBH":"610276126","HPHM":"津E04401","JGSK":"2021-04-01 09:13:46.146","CDBH":"7","XSFX":"由北向南","XSFXDM":"4","KKMC":"中新大道与和意路交口"},{"KKBH":"610256112","HPHM":"鲁NV59B0","JGSK":"2021-04-01 09:13:46.227","CDBH":"7","XSFX":"由南向北","XSFXDM":"3","KKMC":"中天大道与中津大道交口"},{"KKBH":"610276125","HPHM":"津RAT697","JGSK":"2021-04-01 09:13:46.29","CDBH":"8","XSFX":"由北向南","XSFXDM":"4","KKMC":"中新大道与和顺路交口"},{"KKBH":"720891004000","HPHM":"车牌","JGSK":"2021-04-01 09:13:46.369","CDBH":"9","XSFX":"由南向北","XSFXDM":"3","KKMC":"海博道与安平路交口"},{"KKBH":"610256116","HPHM":"车牌","JGSK":"2021-04-01 09:13:46.379","CDBH":"11","XSFX":"由北向南","XSFXDM":"4","KKMC":"中天大道与和顺路交口"},{"KKBH":"610256115","HPHM":"津RUB855","JGSK":"2021-04-01 09:13:46.432","CDBH":"10","XSFX":"由北向南","XSFXDM":"4","KKMC":"中天大道与中生大道交口"},{"KKBH":"610256114","HPHM":"津K79526","JGSK":"2021-04-01 09:13:46.484","CDBH":"8","XSFX":"由北向南","XSFXDM":"4","KKMC":"中天大道与和旭路交口"},{"KKBH":"610276126","HPHM":"车牌","JGSK":"2021-04-01 09:13:46.494","CDBH":"5","XSFX":"由南向北","XSFXDM":"3","KKMC":"中新大道与和意路交口"},{"KKBH":"7208610020000","HPHM":"车牌","JGSK":"2021-04-01 09:13:46.548","CDBH":"12","XSFX":"由北向南","XSFXDM":"4","KKMC":"海晨道与安正路交口正向"},{"KKBH":"610256115","HPHM":"冀BM08Y8","JGSK":"2021-04-01 09:13:46.61","CDBH":"2","XSFX":"由东向西","XSFXDM":"1","KKMC":"中天大道与中生大道交口"},{"KKBH":"720891004000","HPHM":"津CGS589","JGSK":"2021-04-01 09:13:46.646","CDBH":"5","XSFX":"由西向东","XSFXDM":"2","KKMC":"海博道与安平路交口"},{"KKBH":"610401004","HPHM":"津C81782","JGSK":"2021-04-01 09:13:46.778","CDBH":"2","XSFX":"由东向西","XSFXDM":"1","KKMC":"和畅路与和风路交口"},{"KKBH":"610276126","HPHM":"津AW6170","JGSK":"2021-04-01 09:13:46.881","CDBH":"5","XSFX":"由南向北","XSFXDM":"3","KKMC":"中新大道与和意路交口"},{"KKBH":"720891003000","HPHM":"津DUT128","JGSK":"2021-04-01 09:13:46.908","CDBH":"7","XSFX":"由南向北","XSFXDM":"3","KKMC":"海博道与安正路交口"},{"KKBH":"610256113","HPHM":"津CAU826","JGSK":"2021-04-01 09:13:46.916","CDBH":"7","XSFX":"由北向南","XSFXDM":"4","KKMC":"中天大道与和风路交口"},{"KKBH":"610276124","HPHM":"津DHH927","JGSK":"2021-04-01 09:13:46.976","CDBH":"1","XSFX":"由东向西","XSFXDM":"1","KKMC":"中新大道与中生大道交口"},{"KKBH":"7208810040000","HPHM":"车牌","JGSK":"2021-04-01 09:13:47.002","CDBH":"6","XSFX":"由西向东","XSFXDM":"2","KKMC":"海旭道与永盛路交口正向"},{"KKBH":"7280310030000","HPHM":"津JAZ609","JGSK":"2021-04-01 09:13:47.02","CDBH":"3","XSFX":"由南向北","XSFXDM":"3","KKMC":"动漫中路与文二路交口正向"},{"KKBH":"7208710020000","HPHM":"津A6A802","JGSK":"2021-04-01 09:13:47.026","CDBH":"5","XSFX":"由南向北","XSFXDM":"3","KKMC":"安正路与芳菲路交口正向"},{"KKBH":"610266117","HPHM":"津HLP111","JGSK":"2021-04-01 09:13:47.081","CDBH":"4","XSFX":"由西向东","XSFXDM":"2","KKMC":"中生大道与和韵路交口"},{"KKBH":"6103261420000","HPHM":"津C56386","JGSK":"2021-04-01 09:13:47.171","CDBH":"5","XSFX":"由西向东","XSFXDM":"2","KKMC":"中成大道与泰七路交口正向"},{"KKBH":"610276124","HPHM":"津C18H90","JGSK":"2021-04-01 09:13:47.264","CDBH":"8","XSFX":"由南向北","XSFXDM":"3","KKMC":"中新大道与中生大道交口"},{"KKBH":"6102610040000","HPHM":"津A3V713","JGSK":"2021-04-01 09:13:47.265","CDBH":"1","XSFX":"由东向西","XSFXDM":"1","KKMC":"中生大道与静湖西路（北侧）正向"},{"KKBH":"610271010","HPHM":"冀TD9G79","JGSK":"2021-04-01 09:13:47.382","CDBH":"4","XSFX":"由南向北","XSFXDM":"3","KKMC":"中新大道与华五路交口"},{"KKBH":"6071310030000","HPHM":"津MTQ399","JGSK":"2021-04-01 09:13:47.385","CDBH":"3","XSFX":"由东向西","XSFXDM":"1","KKMC":"中央大道与海旭道交口正向"},{"KKBH":"610256113","HPHM":"津KGB758","JGSK":"2021-04-01 09:13:47.388","CDBH":"9","XSFX":"由北向南","XSFXDM":"4","KKMC":"中天大道与和风路交口"},{"KKBH":"720541004000","HPHM":"鲁NT13M6","JGSK":"2021-04-01 09:13:47.388","CDBH":"4","XSFX":"由西向东","XSFXDM":"2","KKMC":"动漫环路东与动漫中路交口"},{"KKBH":"610276126","HPHM":"冀FP095V","JGSK":"2021-04-01 09:13:47.435","CDBH":"4","XSFX":"由南向北","XSFXDM":"3","KKMC":"中新大道与和意路交口"},{"KKBH":"720881002000","HPHM":"津FAN016","JGSK":"2021-04-01 09:13:47.576","CDBH":"7","XSFX":"由西向东","XSFXDM":"2","KKMC":"海旭道与安正路交口"},{"KKBH":"720881002000","HPHM":"鲁AC6B59","JGSK":"2021-04-01 09:13:47.576","CDBH":"1","XSFX":"由东向西","XSFXDM":"1","KKMC":"海旭道与安正路交口"},{"KKBH":"720891004000","HPHM":"车牌","JGSK":"2021-04-01 09:13:47.656","CDBH":"9","XSFX":"由南向北","XSFXDM":"3","KKMC":"海博道与安平路交口"},{"KKBH":"610276124","HPHM":"津AE9253","JGSK":"2021-04-01 09:13:47.662","CDBH":"3","XSFX":"由东向西","XSFXDM":"1","KKMC":"中新大道与中生大道交口"},{"KKBH":"610256116","HPHM":"冀B5Y3Y4","JGSK":"2021-04-01 09:13:47.74","CDBH":"12","XSFX":"由北向南","XSFXDM":"4","KKMC":"中天大道与和顺路交口"},{"KKBH":"610271009","HPHM":"湘A5T05F","JGSK":"2021-04-01 09:13:47.885","CDBH":"11","XSFX":"由北向南","XSFXDM":"4","KKMC":"中新大道与泰七路交口"},{"KKBH":"610276125","HPHM":"津GGZ318","JGSK":"2021-04-01 09:13:47.915","CDBH":"5","XSFX":"由南向北","XSFXDM":"3","KKMC":"中新大道与和顺路交口"},{"KKBH":"610286127","HPHM":"车牌","JGSK":"2021-04-01 09:13:47.95","CDBH":"3","XSFX":"由东向西","XSFXDM":"1","KKMC":"中津大道与和畅路交口"},{"KKBH":"610256115","HPHM":"津AD86996","JGSK":"2021-04-01 09:13:47.963","CDBH":"1","XSFX":"由东向西","XSFXDM":"1","KKMC":"中天大道与中生大道交口"},{"KKBH":"720871002000","HPHM":"冀B2A8A5","JGSK":"2021-04-01 09:13:48.161","CDBH":"9","XSFX":"由北向南","XSFXDM":"4","KKMC":"安正路与芳菲路交口"},{"KKBH":"7208810020000","HPHM":"鄂AH39D3","JGSK":"2021-04-01 09:13:48.166","CDBH":"13","XSFX":"由北向南","XSFXDM":"4","KKMC":"海旭道与安正路交口正向"},{"KKBH":"7208910030000","HPHM":"鲁D320XK","JGSK":"2021-04-01 09:13:48.187","CDBH":"9","XSFX":"由南向北","XSFXDM":"3","KKMC":"海博道与安正路交口正向"},{"KKBH":"610256112","HPHM":"沪CYC083","JGSK":"2021-04-01 09:13:48.188","CDBH":"9","XSFX":"由南向北","XSFXDM":"3","KKMC":"中天大道与中津大道交口"},{"KKBH":"7209010020000","HPHM":"津D01622","JGSK":"2021-04-01 09:13:48.263","CDBH":"4","XSFX":"由西向东","XSFXDM":"2","KKMC":"玉林道与安正路交口正向"},{"KKBH":"728031002000","HPHM":"辽K18H02","JGSK":"2021-04-01 09:13:48.363","CDBH":"2","XSFX":"由东向西","XSFXDM":"1","KKMC":"动漫中路与文一路交口"},{"KKBH":"610271009","HPHM":"冀B8GR08","JGSK":"2021-04-01 09:13:48.41","CDBH":"10","XSFX":"由北向南","XSFXDM":"4","KKMC":"中新大道与泰七路交口"},{"KKBH":"7208810020000","HPHM":"冀BY8341","JGSK":"2021-04-01 09:13:48.523","CDBH":"3","XSFX":"由东向西","XSFXDM":"1","KKMC":"海旭道与安正路交口正向"},{"KKBH":"610256112","HPHM":"鲁NV59B0","JGSK":"2021-04-01 09:13:48.525","CDBH":"7","XSFX":"由南向北","XSFXDM":"3","KKMC":"中天大道与中津大道交口"},{"KKBH":"711","HPHM":"津HDG369","JGSK":"2021-04-01 09:13:48.586","CDBH":"8","XSFX":"由北向南","XSFXDM":"4","KKMC":"不礼让行人中新大道与和旭路交口"},{"KKBH":"610276126","HPHM":"苏A37RT7","JGSK":"2021-04-01 09:13:48.614","CDBH":"8","XSFX":"由北向南","XSFXDM":"4","KKMC":"中新大道与和意路交口"},{"KKBH":"7208810020000","HPHM":"冀AK766Y","JGSK":"2021-04-01 09:13:48.686","CDBH":"5","XSFX":"由西向东","XSFXDM":"2","KKMC":"海旭道与安正路交口正向"},{"KKBH":"7208910080000","HPHM":"津JDX896","JGSK":"2021-04-01 09:13:48.69","CDBH":"5","XSFX":"由西向东","XSFXDM":"2","KKMC":"海博道与荣盛路交口正向"},{"KKBH":"6103261420000","HPHM":"津LH5503","JGSK":"2021-04-01 09:13:48.718","CDBH":"13","XSFX":"由北向南","XSFXDM":"4","KKMC":"中成大道与泰七路交口正向"},{"KKBH":"720571004000","HPHM":"津AD58506","JGSK":"2021-04-01 09:13:48.737","CDBH":"3","XSFX":"由西向东","XSFXDM":"2","KKMC":"动漫东路与动漫中路交口"},{"KKBH":"728031002000","HPHM":"津KWV088","JGSK":"2021-04-01 09:13:48.742","CDBH":"4","XSFX":"由西向东","XSFXDM":"2","KKMC":"动漫中路与文一路交口"},{"KKBH":"7208910030000","HPHM":"津AF59857","JGSK":"2021-04-01 09:13:48.791","CDBH":"12","XSFX":"由北向南","XSFXDM":"4","KKMC":"海博道与安正路交口正向"},{"KKBH":"610276126","HPHM":"津C5C618","JGSK":"2021-04-01 09:13:48.915","CDBH":"8","XSFX":"由北向南","XSFXDM":"4","KKMC":"中新大道与和意路交口"},{"KKBH":"610401004","HPHM":"津A9D670","JGSK":"2021-04-01 09:13:48.982","CDBH":"8","XSFX":"由南向北","XSFXDM":"3","KKMC":"和畅路与和风路交口"},{"KKBH":"720861002000","HPHM":"京PR6N18","JGSK":"2021-04-01 09:13:48.998","CDBH":"8","XSFX":"由南向北","XSFXDM":"3","KKMC":"海晨道与安正路交口"},{"KKBH":"6103261420000","HPHM":"车牌","JGSK":"2021-04-01 09:13:49.128","CDBH":"4","XSFX":"由西向东","XSFXDM":"2","KKMC":"中成大道与泰七路交口正向"},{"KKBH":"610286127","HPHM":"辽G2C666","JGSK":"2021-04-01 09:13:49.173","CDBH":"6","XSFX":"由西向东","XSFXDM":"2","KKMC":"中津大道与和畅路交口"},{"KKBH":"610276126","HPHM":"津E04401","JGSK":"2021-04-01 09:13:49.234","CDBH":"7","XSFX":"由北向南","XSFXDM":"4","KKMC":"中新大道与和意路交口"},{"KKBH":"610266118","HPHM":"冀FF63N5","JGSK":"2021-04-01 09:13:49.256","CDBH":"5","XSFX":"由西向东","XSFXDM":"2","KKMC":"中生大道与和畅路交口"},{"KKBH":"610391008","HPHM":"津AL9868","JGSK":"2021-04-01 09:13:49.384","CDBH":"6","XSFX":"由西向东","XSFXDM":"2","KKMC":"和韵路与和旭路交口"},{"KKBH":"610326142000","HPHM":"车牌","JGSK":"2021-04-01 09:13:49.397","CDBH":"4","XSFX":"由西向东","XSFXDM":"2","KKMC":"中成大道与泰七路交口"},{"KKBH":"610256115","HPHM":"京MU9089","JGSK":"2021-04-01 09:13:49.47","CDBH":"2","XSFX":"由东向西","XSFXDM":"1","KKMC":"中天大道与中生大道交口"},{"KKBH":"7208810020000","HPHM":"冀A349JW","JGSK":"2021-04-01 09:13:49.481","CDBH":"6","XSFX":"由西向东","XSFXDM":"2","KKMC":"海旭道与安正路交口正向"},{"KKBH":"7209010020000","HPHM":"冀D003TX","JGSK":"2021-04-01 09:13:49.492","CDBH":"1","XSFX":"由东向西","XSFXDM":"1","KKMC":"玉林道与安正路交口正向"},{"KKBH":"610271009","HPHM":"鲁AU3H92","JGSK":"2021-04-01 09:13:49.519","CDBH":"10","XSFX":"由北向南","XSFXDM":"4","KKMC":"中新大道与泰七路交口"},{"KKBH":"610271008","HPHM":"津K77622","JGSK":"2021-04-01 09:13:49.596","CDBH":"4","XSFX":"由北向南","XSFXDM":"4","KKMC":"中新大道与航母主题公园支路交口"},{"KKBH":"610271010","HPHM":"冀B2C907","JGSK":"2021-04-01 09:13:49.654","CDBH":"8","XSFX":"由北向南","XSFXDM":"4","KKMC":"中新大道与华五路交口"},{"KKBH":"7400110020000","HPHM":"津MFD551","JGSK":"2021-04-01 09:13:49.656","CDBH":"5","XSFX":"由南向北","XSFXDM":"3","KKMC":"静湖南路与华一路交口正向"},{"KKBH":"7208910030000","HPHM":"津C05G23","JGSK":"2021-04-01 09:13:49.666","CDBH":"6","XSFX":"由西向东","XSFXDM":"2","KKMC":"海博道与安正路交口正向"},{"KKBH":"6102661220000","HPHM":"冀B739G3","JGSK":"2021-04-01 09:13:49.71","CDBH":"3","XSFX":"由西向东","XSFXDM":"2","KKMC":"生态城中生大道故道河一桥西向东上桥处正向"},{"KKBH":"610401004","HPHM":"津DXG865","JGSK":"2021-04-01 09:13:49.786","CDBH":"1","XSFX":"由东向西","XSFXDM":"1","KKMC":"和畅路与和风路交口"},{"KKBH":"610271010","HPHM":"津FFA688","JGSK":"2021-04-01 09:13:49.826","CDBH":"5","XSFX":"由南向北","XSFXDM":"3","KKMC":"中新大道与华五路交口"},{"KKBH":"720891004000","HPHM":"车牌","JGSK":"2021-04-01 09:13:49.893","CDBH":"9","XSFX":"由南向北","XSFXDM":"3","KKMC":"海博道与安平路交口"},{"KKBH":"610276126","HPHM":"津DKD866","JGSK":"2021-04-01 09:13:49.899","CDBH":"5","XSFX":"由南向北","XSFXDM":"3","KKMC":"中新大道与和意路交口"},{"KKBH":"610256112","HPHM":"津QT0595","JGSK":"2021-04-01 09:13:49.933","CDBH":"1","XSFX":"由东向西","XSFXDM":"1","KKMC":"中天大道与中津大道交口"},{"KKBH":"7208610030000","HPHM":"车牌","JGSK":"2021-04-01 09:13:49.991","CDBH":"11","XSFX":"由北向南","XSFXDM":"4","KKMC":"海晨道与安明路交口正向"},{"KKBH":"610401005","HPHM":"津HHN376","JGSK":"2021-04-01 09:13:49.997","CDBH":"2","XSFX":"由东向西","XSFXDM":"1","KKMC":"和畅路与和顺路交口"},{"KKBH":"610391006","HPHM":"晋BW3795","JGSK":"2021-04-01 09:13:50.099","CDBH":"4","XSFX":"由西向东","XSFXDM":"2","KKMC":"和韵路与和意路交口"},{"KKBH":"610276126","HPHM":"津AW6170","JGSK":"2021-04-01 09:13:50.171","CDBH":"5","XSFX":"由南向北","XSFXDM":"3","KKMC":"中新大道与和意路交口"},{"KKBH":"610276126","HPHM":"津FP095V","JGSK":"2021-04-01 09:13:50.251","CDBH":"4","XSFX":"由南向北","XSFXDM":"3","KKMC":"中新大道与和意路交口"},{"KKBH":"610256116","HPHM":"京MJG650","JGSK":"2021-04-01 09:13:50.258","CDBH":"10","XSFX":"由北向南","XSFXDM":"4","KKMC":"中天大道与和顺路交口"},{"KKBH":"610256113","HPHM":"津CAU826","JGSK":"2021-04-01 09:13:50.269","CDBH":"7","XSFX":"由北向南","XSFXDM":"4","KKMC":"中天大道与和风路交口"},{"KKBH":"610276124","HPHM":"津H56518","JGSK":"2021-04-01 09:13:50.309","CDBH":"1","XSFX":"由东向西","XSFXDM":"1","KKMC":"中新大道与中生大道交口"},{"KKBH":"720891003000","HPHM":"鲁A19H02","JGSK":"2021-04-01 09:13:50.346","CDBH":"8","XSFX":"由南向北","XSFXDM":"3","KKMC":"海博道与安正路交口"},{"KKBH":"7208910030000","HPHM":"车牌","JGSK":"2021-04-01 09:13:50.433","CDBH":"1","XSFX":"由东向西","XSFXDM":"1","KKMC":"海博道与安正路交口正向"},{"KKBH":"610256116","HPHM":"京MJG650","JGSK":"2021-04-01 09:13:50.456","CDBH":"10","XSFX":"由北向南","XSFXDM":"4","KKMC":"中天大道与和顺路交口"},{"KKBH":"610276124","HPHM":"鲁A8C31T","JGSK":"2021-04-01 09:13:50.567","CDBH":"2","XSFX":"由东向西","XSFXDM":"1","KKMC":"中新大道与中生大道交口"},{"KKBH":"610271009","HPHM":"津AD60773","JGSK":"2021-04-01 09:13:50.662","CDBH":"10","XSFX":"由北向南","XSFXDM":"4","KKMC":"中新大道与泰七路交口"},{"KKBH":"6071310030000","HPHM":"津RK2320","JGSK":"2021-04-01 09:13:50.684","CDBH":"1","XSFX":"由东向西","XSFXDM":"1","KKMC":"中央大道与海旭道交口正向"},{"KKBH":"610256115","HPHM":"津A9L235","JGSK":"2021-04-01 09:13:50.733","CDBH":"3","XSFX":"由东向西","XSFXDM":"1","KKMC":"中天大道与中生大道交口"},{"KKBH":"610271009","HPHM":"湘A5T05F","JGSK":"2021-04-01 09:13:50.736","CDBH":"11","XSFX":"由北向南","XSFXDM":"4","KKMC":"中新大道与泰七路交口"},{"KKBH":"7208910030000","HPHM":"津A2M396","JGSK":"2021-04-01 09:13:50.737","CDBH":"6","XSFX":"由西向东","XSFXDM":"2","KKMC":"海博道与安正路交口正向"},{"KKBH":"610251002","HPHM":"津AR9758","JGSK":"2021-04-01 09:13:50.814","CDBH":"9","XSFX":"由南向北","XSFXDM":"3","KKMC":"中天大道与和睦路交口"},{"KKBH":"7280310030000","HPHM":"津LK5500","JGSK":"2021-04-01 09:13:50.857","CDBH":"5","XSFX":"由北向南","XSFXDM":"4","KKMC":"动漫中路与文二路交口正向"},{"KKBH":"610256116","HPHM":"津FQ1555","JGSK":"2021-04-01 09:13:50.939","CDBH":"12","XSFX":"由北向南","XSFXDM":"4","KKMC":"中天大道与和顺路交口"},{"KKBH":"610326142000","HPHM":"车牌","JGSK":"2021-04-01 09:13:51","CDBH":"6","XSFX":"由西向东","XSFXDM":"2","KKMC":"中成大道与泰七路交口"},{"KKBH":"610256115","HPHM":"京MU9089","JGSK":"2021-04-01 09:13:51.006","CDBH":"3","XSFX":"由东向西","XSFXDM":"1","KKMC":"中天大道与中生大道交口"},{"KKBH":"610271010","HPHM":"车牌","JGSK":"2021-04-01 09:13:51.105","CDBH":"8","XSFX":"由北向南","XSFXDM":"4","KKMC":"中新大道与华五路交口"},{"KKBH":"6102610030000","HPHM":"津CB2333","JGSK":"2021-04-01 09:13:51.135","CDBH":"2","XSFX":"由东向西","XSFXDM":"1","KKMC":"中生大道与静湖南路交口正向"},{"KKBH":"610286127","HPHM":"津C920C0","JGSK":"2021-04-01 09:13:51.145","CDBH":"4","XSFX":"由西向东","XSFXDM":"2","KKMC":"中津大道与和畅路交口"},{"KKBH":"610266118","HPHM":"津RRF281","JGSK":"2021-04-01 09:13:51.177","CDBH":"5","XSFX":"由西向东","XSFXDM":"2","KKMC":"中生大道与和畅路交口"},{"KKBH":"610256115","HPHM":"津RUB855","JGSK":"2021-04-01 09:13:51.187","CDBH":"10","XSFX":"由北向南","XSFXDM":"4","KKMC":"中天大道与中生大道交口"},{"KKBH":"7208910030000","HPHM":"车牌","JGSK":"2021-04-01 09:13:51.438","CDBH":"11","XSFX":"由北向南","XSFXDM":"4","KKMC":"海博道与安正路交口正向"},{"KKBH":"720891003000","HPHM":"车牌","JGSK":"2021-04-01 09:13:51.491","CDBH":"6","XSFX":"由西向东","XSFXDM":"2","KKMC":"海博道与安正路交口"},{"KKBH":"720881002000","HPHM":"鄂AH39D3","JGSK":"2021-04-01 09:13:51.506","CDBH":"13","XSFX":"由北向南","XSFXDM":"4","KKMC":"海旭道与安正路交口"},{"KKBH":"610401004","HPHM":"津KF6329","JGSK":"2021-04-01 09:13:51.598","CDBH":"8","XSFX":"由南向北","XSFXDM":"3","KKMC":"和畅路与和风路交口"},{"KKBH":"610256115","HPHM":"津AD86996","JGSK":"2021-04-01 09:13:51.65","CDBH":"1","XSFX":"由东向西","XSFXDM":"1","KKMC":"中天大道与中生大道交口"},{"KKBH":"610256114","HPHM":"津K79526","JGSK":"2021-04-01 09:13:51.718","CDBH":"8","XSFX":"由北向南","XSFXDM":"4","KKMC":"中天大道与和旭路交口"},{"KKBH":"610271010","HPHM":"津AD63229","JGSK":"2021-04-01 09:13:51.807","CDBH":"5","XSFX":"由南向北","XSFXDM":"3","KKMC":"中新大道与华五路交口"},{"KKBH":"610326142000","HPHM":"津LH5503","JGSK":"2021-04-01 09:13:51.843","CDBH":"14","XSFX":"由北向南","XSFXDM":"4","KKMC":"中成大道与泰七路交口"},{"KKBH":"720861002000","HPHM":"津AMA306","JGSK":"2021-04-01 09:13:51.853","CDBH":"10","XSFX":"由北向南","XSFXDM":"4","KKMC":"海晨道与安正路交口"},{"KKBH":"610271008","HPHM":"津K77622","JGSK":"2021-04-01 09:13:51.901","CDBH":"4","XSFX":"由北向南","XSFXDM":"4","KKMC":"中新大道与航母主题公园支路交口"},{"KKBH":"610276125","HPHM":"鲁VV0U58","JGSK":"2021-04-01 09:13:51.995","CDBH":"4","XSFX":"由南向北","XSFXDM":"3","KKMC":"中新大道与和顺路交口"},{"KKBH":"720891003000","HPHM":"津AF59857","JGSK":"2021-04-01 09:13:51.997","CDBH":"2","XSFX":"由东向西","XSFXDM":"1","KKMC":"海博道与安正路交口"},{"KKBH":"610401004","HPHM":"津C9P813","JGSK":"2021-04-01 09:13:52.17","CDBH":"1","XSFX":"由东向西","XSFXDM":"1","KKMC":"和畅路与和风路交口"},{"KKBH":"610401005","HPHM":"津HHN376","JGSK":"2021-04-01 09:13:52.213","CDBH":"3","XSFX":"由东向西","XSFXDM":"1","KKMC":"和畅路与和顺路交口"},{"KKBH":"610256112","HPHM":"蒙A821FR","JGSK":"2021-04-01 09:13:52.237","CDBH":"1","XSFX":"由东向西","XSFXDM":"1","KKMC":"中天大道与中津大道交口"},{"KKBH":"610266118","HPHM":"津GXL360","JGSK":"2021-04-01 09:13:52.254","CDBH":"10","XSFX":"由北向南","XSFXDM":"4","KKMC":"中生大道与和畅路交口"},{"KKBH":"7208210040000","HPHM":"车牌","JGSK":"2021-04-01 09:13:52.264","CDBH":"4","XSFX":"由南向北","XSFXDM":"3","KKMC":"动漫西路与动漫北路交口正向"},{"KKBH":"610256111","HPHM":"津ALS719","JGSK":"2021-04-01 09:13:52.352","CDBH":"9","XSFX":"由北向南","XSFXDM":"4","KKMC":"中天大道与和惠路交口"},{"KKBH":"610256112","HPHM":"鲁J7J578","JGSK":"2021-04-01 09:13:52.37","CDBH":"9","XSFX":"由南向北","XSFXDM":"3","KKMC":"中天大道与中津大道交口"},{"KKBH":"610276124","HPHM":"津HVF356","JGSK":"2021-04-01 09:13:52.39","CDBH":"1","XSFX":"由东向西","XSFXDM":"1","KKMC":"中新大道与中生大道交口"},{"KKBH":"610276124","HPHM":"津C18H90","JGSK":"2021-04-01 09:13:52.512","CDBH":"8","XSFX":"由南向北","XSFXDM":"3","KKMC":"中新大道与中生大道交口"},{"KKBH":"610271010","HPHM":"冀B028Q挂","JGSK":"2021-04-01 09:13:52.539","CDBH":"8","XSFX":"由北向南","XSFXDM":"4","KKMC":"中新大道与华五路交口"},{"KKBH":"7280310060000","HPHM":"津AY2306","JGSK":"2021-04-01 09:13:52.603","CDBH":"3","XSFX":"由西向东","XSFXDM":"2","KKMC":"动漫中路与文三路交口正向"},{"KKBH":"610276124","HPHM":"津AF21181","JGSK":"2021-04-01 09:13:52.618","CDBH":"7","XSFX":"由南向北","XSFXDM":"3","KKMC":"中新大道与中生大道交口"},{"KKBH":"720881002000","HPHM":"冀BY8341","JGSK":"2021-04-01 09:13:52.651","CDBH":"3","XSFX":"由东向西","XSFXDM":"1","KKMC":"海旭道与安正路交口"},{"KKBH":"610276126","HPHM":"车牌","JGSK":"2021-04-01 09:13:52.731","CDBH":"5","XSFX":"由南向北","XSFXDM":"3","KKMC":"中新大道与和意路交口"},{"KKBH":"610271009","HPHM":"冀B8GR08","JGSK":"2021-04-01 09:13:52.816","CDBH":"10","XSFX":"由北向南","XSFXDM":"4","KKMC":"中新大道与泰七路交口"},{"KKBH":"610271010","HPHM":"津FFA688","JGSK":"2021-04-01 09:13:52.82","CDBH":"5","XSFX":"由南向北","XSFXDM":"3","KKMC":"中新大道与华五路交口"},{"KKBH":"711","HPHM":"津RMS999","JGSK":"2021-04-01 09:13:52.826","CDBH":"7","XSFX":"由北向南","XSFXDM":"4","KKMC":"不礼让行人中新大道与和旭路交口"},{"KKBH":"610276126","HPHM":"苏A37RT7","JGSK":"2021-04-01 09:13:52.835","CDBH":"8","XSFX":"由北向南","XSFXDM":"4","KKMC":"中新大道与和意路交口"},{"KKBH":"7208610020000","HPHM":"津RJJ056","JGSK":"2021-04-01 09:13:52.874","CDBH":"10","XSFX":"由北向南","XSFXDM":"4","KKMC":"海晨道与安正路交口正向"},{"KKBH":"610276126","HPHM":"津DKD866","JGSK":"2021-04-01 09:13:52.89","CDBH":"5","XSFX":"由南向北","XSFXDM":"3","KKMC":"中新大道与和意路交口"},{"KKBH":"610391007","HPHM":"冀B0XU97","JGSK":"2021-04-01 09:13:52.915","CDBH":"4","XSFX":"由西向东","XSFXDM":"2","KKMC":"和韵路与和风路交口"},{"KKBH":"610326142000","HPHM":"车牌","JGSK":"2021-04-01 09:13:52.918","CDBH":"5","XSFX":"由西向东","XSFXDM":"2","KKMC":"中成大道与泰七路交口"},{"KKBH":"610391008","HPHM":"津A8F585","JGSK":"2021-04-01 09:13:52.945","CDBH":"4","XSFX":"由西向东","XSFXDM":"2","KKMC":"和韵路与和旭路交口"},{"KKBH":"720901002000","HPHM":"津D01622","JGSK":"2021-04-01 09:13:53.016","CDBH":"4","XSFX":"由西向东","XSFXDM":"2","KKMC":"玉林道与安正路交口"},{"KKBH":"610276124","HPHM":"鲁M500X5","JGSK":"2021-04-01 09:13:53.147","CDBH":"6","XSFX":"由西向东","XSFXDM":"2","KKMC":"中新大道与中生大道交口"},{"KKBH":"720891003000","HPHM":"车牌","JGSK":"2021-04-01 09:13:53.231","CDBH":"1","XSFX":"由东向西","XSFXDM":"1","KKMC":"海博道与安正路交口"},{"KKBH":"7208810020000","HPHM":"津A3N656","JGSK":"2021-04-01 09:13:53.237","CDBH":"2","XSFX":"由东向西","XSFXDM":"1","KKMC":"海旭道与安正路交口正向"},{"KKBH":"610256116","HPHM":"车牌","JGSK":"2021-04-01 09:13:53.267","CDBH":"1","XSFX":"由东向西","XSFXDM":"1","KKMC":"中天大道与和顺路交口"},{"KKBH":"7208910030000","HPHM":"津AVG950","JGSK":"2021-04-01 09:13:53.318","CDBH":"6","XSFX":"由西向东","XSFXDM":"2","KKMC":"海博道与安正路交口正向"},{"KKBH":"720881002000","HPHM":"冀AK766Y","JGSK":"2021-04-01 09:13:53.332","CDBH":"6","XSFX":"由西向东","XSFXDM":"2","KKMC":"海旭道与安正路交口"},{"KKBH":"720871002000","HPHM":"津A6A802","JGSK":"2021-04-01 09:13:53.366","CDBH":"5","XSFX":"由南向北","XSFXDM":"3","KKMC":"安正路与芳菲路交口"},{"KKBH":"610271009","HPHM":"冀FMD32挂","JGSK":"2021-04-01 09:13:53.383","CDBH":"4","XSFX":"由西向东","XSFXDM":"2","KKMC":"中新大道与泰七路交口"},{"KKBH":"7208910090000","HPHM":"津JFC389","JGSK":"2021-04-01 09:13:53.404","CDBH":"1","XSFX":"由西向东","XSFXDM":"2","KKMC":"海博道与弘通路交口正向"},{"KKBH":"610401004","HPHM":"津DXG865","JGSK":"2021-04-01 09:13:53.418","CDBH":"2","XSFX":"由东向西","XSFXDM":"1","KKMC":"和畅路与和风路交口"},{"KKBH":"610271008","HPHM":"车牌","JGSK":"2021-04-01 09:13:53.501","CDBH":"1","XSFX":"由南向北","XSFXDM":"3","KKMC":"中新大道与航母主题公园支路交口"},{"KKBH":"610266117","HPHM":"冀BH09P1","JGSK":"2021-04-01 09:13:53.574","CDBH":"10","XSFX":"由北向南","XSFXDM":"4","KKMC":"中生大道与和韵路交口"},{"KKBH":"610261004000","HPHM":"津A3V713","JGSK":"2021-04-01 09:13:53.651","CDBH":"1","XSFX":"由东向西","XSFXDM":"1","KKMC":"中生大道与静湖西路（北侧）"},{"KKBH":"610276124","HPHM":"鲁A8C31T","JGSK":"2021-04-01 09:13:53.751","CDBH":"2","XSFX":"由东向西","XSFXDM":"1","KKMC":"中新大道与中生大道交口"},{"KKBH":"610256112","HPHM":"冀A6H2H7","JGSK":"2021-04-01 09:13:53.779","CDBH":"10","XSFX":"由北向南","XSFXDM":"4","KKMC":"中天大道与中津大道交口"},{"KKBH":"6103261420000","HPHM":"津MPA585","JGSK":"2021-04-01 09:13:53.803","CDBH":"13","XSFX":"由北向南","XSFXDM":"4","KKMC":"中成大道与泰七路交口正向"},{"KKBH":"720881002000","HPHM":"冀A349JW","JGSK":"2021-04-01 09:13:53.819","CDBH":"7","XSFX":"由西向东","XSFXDM":"2","KKMC":"海旭道与安正路交口"},{"KKBH":"7208610020000","HPHM":"车牌","JGSK":"2021-04-01 09:13:53.84","CDBH":"6","XSFX":"由西向东","XSFXDM":"2","KKMC":"海晨道与安正路交口正向"},{"KKBH":"7208810020000","HPHM":"蒙A037DD","JGSK":"2021-04-01 09:13:53.857","CDBH":"3","XSFX":"由东向西","XSFXDM":"1","KKMC":"海旭道与安正路交口正向"},{"KKBH":"610266118","HPHM":"津KX8898","JGSK":"2021-04-01 09:13:53.893","CDBH":"2","XSFX":"由东向西","XSFXDM":"1","KKMC":"中生大道与和畅路交口"},{"KKBH":"610276125","HPHM":"津RAT697","JGSK":"2021-04-01 09:13:53.938","CDBH":"8","XSFX":"由北向南","XSFXDM":"4","KKMC":"中新大道与和顺路交口"},{"KKBH":"740011002000","HPHM":"津MFD551","JGSK":"2021-04-01 09:13:53.945","CDBH":"13","XSFX":"由南向北","XSFXDM":"3","KKMC":"静湖南路与华一路交口"},{"KKBH":"7208610030000","HPHM":"车牌","JGSK":"2021-04-01 09:13:53.97","CDBH":"1","XSFX":"由东向西","XSFXDM":"1","KKMC":"海晨道与安明路交口正向"},{"KKBH":"610271008","HPHM":"车牌","JGSK":"2021-04-01 09:13:53.991","CDBH":"2","XSFX":"由南向北","XSFXDM":"3","KKMC":"中新大道与航母主题公园支路交口"},{"KKBH":"720891003000","HPHM":"车牌","JGSK":"2021-04-01 09:13:54.049","CDBH":"5","XSFX":"由西向东","XSFXDM":"2","KKMC":"海博道与安正路交口"},{"KKBH":"6071310030000","HPHM":"津A08159D","JGSK":"2021-04-01 09:13:54.255","CDBH":"2","XSFX":"由东向西","XSFXDM":"1","KKMC":"中央大道与海旭道交口正向"},{"KKBH":"720861002000","HPHM":"津BJ3223","JGSK":"2021-04-01 09:13:54.256","CDBH":"10","XSFX":"由北向南","XSFXDM":"4","KKMC":"海晨道与安正路交口"},{"KKBH":"610256116","HPHM":"京MJG650","JGSK":"2021-04-01 09:13:54.299","CDBH":"11","XSFX":"由北向南","XSFXDM":"4","KKMC":"中天大道与和顺路交口"},{"KKBH":"7208810020000","HPHM":"津HLW057","JGSK":"2021-04-01 09:13:54.424","CDBH":"5","XSFX":"由西向东","XSFXDM":"2","KKMC":"海旭道与安正路交口正向"},{"KKBH":"720891004000","HPHM":"车牌","JGSK":"2021-04-01 09:13:54.481","CDBH":"4","XSFX":"由西向东","XSFXDM":"2","KKMC":"海博道与安平路交口"},{"KKBH":"610256116","HPHM":"津GGL220","JGSK":"2021-04-01 09:13:54.531","CDBH":"11","XSFX":"由北向南","XSFXDM":"4","KKMC":"中天大道与和顺路交口"},{"KKBH":"610261005000","HPHM":"津RAT296","JGSK":"2021-04-01 09:13:54.611","CDBH":"2","XSFX":"由南向北","XSFXDM":"3","KKMC":"中生大道与静湖西路（南侧）"},{"KKBH":"720891003000","HPHM":"鲁D320XK","JGSK":"2021-04-01 09:13:54.668","CDBH":"8","XSFX":"由南向北","XSFXDM":"3","KKMC":"海博道与安正路交口"},{"KKBH":"610286127","HPHM":"冀R5M8J2","JGSK":"2021-04-01 09:13:54.739","CDBH":"4","XSFX":"由西向东","XSFXDM":"2","KKMC":"中津大道与和畅路交口"},{"KKBH":"7208810020000","HPHM":"津A8L747","JGSK":"2021-04-01 09:13:54.773","CDBH":"7","XSFX":"由西向东","XSFXDM":"2","KKMC":"海旭道与安正路交口正向"},{"KKBH":"7208710020000","HPHM":"冀D237HR","JGSK":"2021-04-01 09:13:54.985","CDBH":"6","XSFX":"由南向北","XSFXDM":"3","KKMC":"安正路与芳菲路交口正向"},{"KKBH":"7208610030000","HPHM":"津KCH812","JGSK":"2021-04-01 09:13:55.047","CDBH":"5","XSFX":"由西向东","XSFXDM":"2","KKMC":"海晨道与安明路交口正向"},{"KKBH":"610276124","HPHM":"津DHH927","JGSK":"2021-04-01 09:13:55.111","CDBH":"1","XSFX":"由东向西","XSFXDM":"1","KKMC":"中新大道与中生大道交口"},{"KKBH":"610266118","HPHM":"津RRF281","JGSK":"2021-04-01 09:13:55.256","CDBH":"5","XSFX":"由西向东","XSFXDM":"2","KKMC":"中生大道与和畅路交口"},{"KKBH":"7205410020000","HPHM":"晋EHN738","JGSK":"2021-04-01 09:13:55.329","CDBH":"2","XSFX":"由东向西","XSFXDM":"1","KKMC":"动漫环路西与动漫中路交口正向"},{"KKBH":"610256113","HPHM":"津HQJ555","JGSK":"2021-04-01 09:13:55.36","CDBH":"2","XSFX":"由西向东","XSFXDM":"2","KKMC":"中天大道与和风路交口"},{"KKBH":"610266118","HPHM":"津KX8898","JGSK":"2021-04-01 09:13:55.367","CDBH":"2","XSFX":"由东向西","XSFXDM":"1","KKMC":"中生大道与和畅路交口"},{"KKBH":"610256113","HPHM":"津E31705","JGSK":"2021-04-01 09:13:55.395","CDBH":"8","XSFX":"由北向南","XSFXDM":"4","KKMC":"中天大道与和风路交口"},{"KKBH":"720881002000","HPHM":"津A3N656","JGSK":"2021-04-01 09:13:55.415","CDBH":"2","XSFX":"由东向西","XSFXDM":"1","KKMC":"海旭道与安正路交口"},{"KKBH":"610266122000","HPHM":"冀B739G3","JGSK":"2021-04-01 09:13:55.45","CDBH":"3","XSFX":"由西向东","XSFXDM":"2","KKMC":"生态城中生大道故道河一桥西向东上桥处"},{"KKBH":"610261003000","HPHM":"车牌","JGSK":"2021-04-01 09:13:55.506","CDBH":"11","XSFX":"由东向西","XSFXDM":"1","KKMC":"中生大道与静湖南路交口"},{"KKBH":"610256115","HPHM":"津KVG209","JGSK":"2021-04-01 09:13:55.543","CDBH":"9","XSFX":"由南向北","XSFXDM":"3","KKMC":"中天大道与中生大道交口"},{"KKBH":"6103261420000","HPHM":"车牌","JGSK":"2021-04-01 09:13:55.543","CDBH":"11","XSFX":"由北向南","XSFXDM":"4","KKMC":"中成大道与泰七路交口正向"},{"KKBH":"610256115","HPHM":"黑A0B9P3","JGSK":"2021-04-01 09:13:55.693","CDBH":"2","XSFX":"由东向西","XSFXDM":"1","KKMC":"中天大道与中生大道交口"},{"KKBH":"610271010","HPHM":"津AD63229","JGSK":"2021-04-01 09:13:55.7","CDBH":"5","XSFX":"由南向北","XSFXDM":"3","KKMC":"中新大道与华五路交口"},{"KKBH":"610401004","HPHM":"津C9P813","JGSK":"2021-04-01 09:13:55.738","CDBH":"2","XSFX":"由东向西","XSFXDM":"1","KKMC":"和畅路与和风路交口"},{"KKBH":"610256112","HPHM":"冀A6H2H7","JGSK":"2021-04-01 09:13:55.832","CDBH":"11","XSFX":"由北向南","XSFXDM":"4","KKMC":"中天大道与中津大道交口"},{"KKBH":"610276124","HPHM":"津H07223","JGSK":"2021-04-01 09:13:55.857","CDBH":"2","XSFX":"由东向西","XSFXDM":"1","KKMC":"中新大道与中生大道交口"},{"KKBH":"610276124","HPHM":"津GBH811","JGSK":"2021-04-01 09:13:55.968","CDBH":"8","XSFX":"由南向北","XSFXDM":"3","KKMC":"中新大道与中生大道交口"},{"KKBH":"610391006","HPHM":"晋BW3795","JGSK":"2021-04-01 09:13:55.969","CDBH":"4","XSFX":"由西向东","XSFXDM":"2","KKMC":"和韵路与和意路交口"},{"KKBH":"7208810020000","HPHM":"津DMQ908","JGSK":"2021-04-01 09:13:56.151","CDBH":"6","XSFX":"由西向东","XSFXDM":"2","KKMC":"海旭道与安正路交口正向"},{"KKBH":"7208810020000","HPHM":"鲁NT18G6","JGSK":"2021-04-01 09:13:56.303","CDBH":"4","XSFX":"由东向西","XSFXDM":"1","KKMC":"海旭道与安正路交口正向"},{"KKBH":"610391006","HPHM":"车牌","JGSK":"2021-04-01 09:13:56.433","CDBH":"7","XSFX":"由南向北","XSFXDM":"3","KKMC":"和韵路与和意路交口"},{"KKBH":"7208610020000","HPHM":"冀B7G2D5","JGSK":"2021-04-01 09:13:56.436","CDBH":"10","XSFX":"由北向南","XSFXDM":"4","KKMC":"海晨道与安正路交口正向"},{"KKBH":"610271009","HPHM":"冀C8XF53","JGSK":"2021-04-01 09:13:56.474","CDBH":"11","XSFX":"由北向南","XSFXDM":"4","KKMC":"中新大道与泰七路交口"},{"KKBH":"610271009","HPHM":"津RU1148","JGSK":"2021-04-01 09:13:56.552","CDBH":"10","XSFX":"由北向南","XSFXDM":"4","KKMC":"中新大道与泰七路交口"},{"KKBH":"720891004000","HPHM":"车牌","JGSK":"2021-04-01 09:13:56.615","CDBH":"8","XSFX":"由南向北","XSFXDM":"3","KKMC":"海博道与安平路交口"},{"KKBH":"7208910030000","HPHM":"冀J1GB33","JGSK":"2021-04-01 09:13:56.786","CDBH":"4","XSFX":"由西向东","XSFXDM":"2","KKMC":"海博道与安正路交口正向"},{"KKBH":"610271008","HPHM":"津AD89177","JGSK":"2021-04-01 09:13:56.838","CDBH":"1","XSFX":"由南向北","XSFXDM":"3","KKMC":"中新大道与航母主题公园支路交口"},{"KKBH":"711","HPHM":"津RJZ177","JGSK":"2021-04-01 09:13:56.931","CDBH":"5","XSFX":"由南向北","XSFXDM":"3","KKMC":"不礼让行人中新大道与和旭路交口"},{"KKBH":"610256111","HPHM":"津ALS719","JGSK":"2021-04-01 09:13:56.934","CDBH":"9","XSFX":"由北向南","XSFXDM":"4","KKMC":"中天大道与和惠路交口"},{"KKBH":"610401004","HPHM":"津RK2790","JGSK":"2021-04-01 09:13:56.967","CDBH":"5","XSFX":"由西向东","XSFXDM":"2","KKMC":"和畅路与和风路交口"},{"KKBH":"7208910030000","HPHM":"津RUU397","JGSK":"2021-04-01 09:13:56.988","CDBH":"6","XSFX":"由西向东","XSFXDM":"2","KKMC":"海博道与安正路交口正向"},{"KKBH":"610326142000","HPHM":"津MPA585","JGSK":"2021-04-01 09:13:57.044","CDBH":"14","XSFX":"由北向南","XSFXDM":"4","KKMC":"中成大道与泰七路交口"},{"KKBH":"610256112","HPHM":"京Q0BY88","JGSK":"2021-04-01 09:13:57.11","CDBH":"2","XSFX":"由东向西","XSFXDM":"1","KKMC":"中天大道与中津大道交口"},{"KKBH":"610266118","HPHM":"津AZ9060","JGSK":"2021-04-01 09:13:57.135","CDBH":"10","XSFX":"由北向南","XSFXDM":"4","KKMC":"中生大道与和畅路交口"},{"KKBH":"6071310030000","HPHM":"车牌","JGSK":"2021-04-01 09:13:57.135","CDBH":"3","XSFX":"由东向西","XSFXDM":"1","KKMC":"中央大道与海旭道交口正向"},{"KKBH":"720881002000","HPHM":"蒙A037DD","JGSK":"2021-04-01 09:13:57.136","CDBH":"3","XSFX":"由东向西","XSFXDM":"1","KKMC":"海旭道与安正路交口"},{"KKBH":"610276124","HPHM":"津AF21181","JGSK":"2021-04-01 09:13:57.233","CDBH":"7","XSFX":"由南向北","XSFXDM":"3","KKMC":"中新大道与中生大道交口"},{"KKBH":"7280310060000","HPHM":"鲁NT13M6","JGSK":"2021-04-01 09:13:57.262","CDBH":"3","XSFX":"由西向东","XSFXDM":"2","KKMC":"动漫中路与文三路交口正向"},{"KKBH":"610391007","HPHM":"冀B0XU97","JGSK":"2021-04-01 09:13:57.386","CDBH":"4","XSFX":"由西向东","XSFXDM":"2","KKMC":"和韵路与和风路交口"},{"KKBH":"711","HPHM":"津E24506","JGSK":"2021-04-01 09:13:57.387","CDBH":"7","XSFX":"由北向南","XSFXDM":"4","KKMC":"不礼让行人中新大道与和旭路交口"},{"KKBH":"610256112","HPHM":"津DGH117","JGSK":"2021-04-01 09:13:57.397","CDBH":"10","XSFX":"由北向南","XSFXDM":"4","KKMC":"中天大道与中津大道交口"},{"KKBH":"610256116","HPHM":"津AXX092","JGSK":"2021-04-01 09:13:57.423","CDBH":"10","XSFX":"由北向南","XSFXDM":"4","KKMC":"中天大道与和顺路交口"},{"KKBH":"720901002000","HPHM":"冀D003TX","JGSK":"2021-04-01 09:13:57.465","CDBH":"1","XSFX":"由东向西","XSFXDM":"1","KKMC":"玉林道与安正路交口"},{"KKBH":"610256115","HPHM":"津E11908","JGSK":"2021-04-01 09:13:57.532","CDBH":"9","XSFX":"由南向北","XSFXDM":"3","KKMC":"中天大道与中生大道交口"},{"KKBH":"610256112","HPHM":"津HXU720","JGSK":"2021-04-01 09:13:57.569","CDBH":"5","XSFX":"由西向东","XSFXDM":"2","KKMC":"中天大道与中津大道交口"},{"KKBH":"610276124","HPHM":"津H56518","JGSK":"2021-04-01 09:13:57.59","CDBH":"1","XSFX":"由东向西","XSFXDM":"1","KKMC":"中新大道与中生大道交口"},{"KKBH":"7208610030000","HPHM":"津QM3251","JGSK":"2021-04-01 09:13:57.614","CDBH":"7","XSFX":"由南向北","XSFXDM":"3","KKMC":"海晨道与安明路交口正向"},{"KKBH":"610256113","HPHM":"津E31705","JGSK":"2021-04-01 09:13:57.629","CDBH":"8","XSFX":"由北向南","XSFXDM":"4","KKMC":"中天大道与和风路交口"},{"KKBH":"610256115","HPHM":"车牌","JGSK":"2021-04-01 09:13:57.671","CDBH":"3","XSFX":"由东向西","XSFXDM":"1","KKMC":"中天大道与中生大道交口"},{"KKBH":"720891006000","HPHM":"津AY2505","JGSK":"2021-04-01 09:13:57.673","CDBH":"3","XSFX":"由东向西","XSFXDM":"1","KKMC":"海博道与永盛路交口"},{"KKBH":"610256115","HPHM":"津RRN773","JGSK":"2021-04-01 09:13:57.774","CDBH":"12","XSFX":"由北向南","XSFXDM":"4","KKMC":"中天大道与中生大道交口"},{"KKBH":"610271010","HPHM":"辽A13JB5","JGSK":"2021-04-01 09:13:57.818","CDBH":"8","XSFX":"由北向南","XSFXDM":"4","KKMC":"中新大道与华五路交口"},{"KKBH":"711","HPHM":"津J13143","JGSK":"2021-04-01 09:13:57.949","CDBH":"2","XSFX":"由东向西","XSFXDM":"1","KKMC":"不礼让行人中新大道与和旭路交口"},{"KKBH":"610256116","HPHM":"津GGL220","JGSK":"2021-04-01 09:13:57.979","CDBH":"12","XSFX":"由北向南","XSFXDM":"4","KKMC":"中天大道与和顺路交口"},{"KKBH":"610256115","HPHM":"辽A56KV1","JGSK":"2021-04-01 09:13:58.014","CDBH":"1","XSFX":"由东向西","XSFXDM":"1","KKMC":"中天大道与中生大道交口"},{"KKBH":"7400110020000","HPHM":"津ADP1095","JGSK":"2021-04-01 09:13:58.025","CDBH":"5","XSFX":"由南向北","XSFXDM":"3","KKMC":"静湖南路与华一路交口正向"},{"KKBH":"610266117","HPHM":"津C3Z171","JGSK":"2021-04-01 09:13:58.042","CDBH":"11","XSFX":"由北向南","XSFXDM":"4","KKMC":"中生大道与和韵路交口"},{"KKBH":"728031003000","HPHM":"津LK5500","JGSK":"2021-04-01 09:13:58.208","CDBH":"5","XSFX":"由北向南","XSFXDM":"4","KKMC":"动漫中路与文二路交口"},{"KKBH":"610271009","HPHM":"车牌","JGSK":"2021-04-01 09:13:58.262","CDBH":"4","XSFX":"由西向东","XSFXDM":"2","KKMC":"中新大道与泰七路交口"},{"KKBH":"610256115","HPHM":"黑A0B9P3","JGSK":"2021-04-01 09:13:58.29","CDBH":"3","XSFX":"由东向西","XSFXDM":"1","KKMC":"中天大道与中生大道交口"},{"KKBH":"720881002000","HPHM":"津HLW057","JGSK":"2021-04-01 09:13:58.291","CDBH":"6","XSFX":"由西向东","XSFXDM":"2","KKMC":"海旭道与安正路交口"},{"KKBH":"610276125","HPHM":"津CDS639","JGSK":"2021-04-01 09:13:58.346","CDBH":"2","XSFX":"由东向西","XSFXDM":"1","KKMC":"中新大道与和顺路交口"},{"KKBH":"610256112","HPHM":"津H53185","JGSK":"2021-04-01 09:13:58.35","CDBH":"10","XSFX":"由北向南","XSFXDM":"4","KKMC":"中天大道与中津大道交口"},{"KKBH":"610391008","HPHM":"津A8F585","JGSK":"2021-04-01 09:13:58.424","CDBH":"4","XSFX":"由西向东","XSFXDM":"2","KKMC":"和韵路与和旭路交口"},{"KKBH":"6102610040000","HPHM":"津N02496","JGSK":"2021-04-01 09:13:58.651","CDBH":"6","XSFX":"由北向南","XSFXDM":"4","KKMC":"中生大道与静湖西路（北侧）正向"},{"KKBH":"610256112","HPHM":"津AXB832","JGSK":"2021-04-01 09:13:58.757","CDBH":"8","XSFX":"由南向北","XSFXDM":"3","KKMC":"中天大道与中津大道交口"},{"KKBH":"610256113","HPHM":"津HQJ555","JGSK":"2021-04-01 09:13:58.786","CDBH":"2","XSFX":"由西向东","XSFXDM":"2","KKMC":"中天大道与和风路交口"},{"KKBH":"728031006000","HPHM":"津AY2306","JGSK":"2021-04-01 09:13:58.92","CDBH":"3","XSFX":"由西向东","XSFXDM":"2","KKMC":"动漫中路与文三路交口"},{"KKBH":"610271010","HPHM":"津MLM399","JGSK":"2021-04-01 09:13:58.922","CDBH":"4","XSFX":"由南向北","XSFXDM":"3","KKMC":"中新大道与华五路交口"},{"KKBH":"711","HPHM":"津N88588","JGSK":"2021-04-01 09:13:58.937","CDBH":"5","XSFX":"由南向北","XSFXDM":"3","KKMC":"不礼让行人中新大道与和旭路交口"},{"KKBH":"610256112","HPHM":"车牌","JGSK":"2021-04-01 09:13:59.032","CDBH":"7","XSFX":"由南向北","XSFXDM":"3","KKMC":"中天大道与中津大道交口"},{"KKBH":"720891008000","HPHM":"津JDX896","JGSK":"2021-04-01 09:13:59.113","CDBH":"5","XSFX":"由西向东","XSFXDM":"2","KKMC":"海博道与荣盛路交口"},{"KKBH":"720881002000","HPHM":"鲁NT18G6","JGSK":"2021-04-01 09:13:59.136","CDBH":"4","XSFX":"由东向西","XSFXDM":"1","KKMC":"海旭道与安正路交口"},{"KKBH":"610256116","HPHM":"车牌","JGSK":"2021-04-01 09:13:59.154","CDBH":"2","XSFX":"由东向西","XSFXDM":"1","KKMC":"中天大道与和顺路交口"},{"KKBH":"610271009","HPHM":"车牌","JGSK":"2021-04-01 09:13:59.228","CDBH":"4","XSFX":"由西向东","XSFXDM":"2","KKMC":"中新大道与泰七路交口"},{"KKBH":"711","HPHM":"冀BN792A","JGSK":"2021-04-01 09:13:59.311","CDBH":"2","XSFX":"由东向西","XSFXDM":"1","KKMC":"不礼让行人中新大道与和旭路交口"},{"KKBH":"610256115","HPHM":"辽A56KV1","JGSK":"2021-04-01 09:13:59.33","CDBH":"2","XSFX":"由东向西","XSFXDM":"1","KKMC":"中天大道与中生大道交口"},{"KKBH":"720881002000","HPHM":"津A8L747","JGSK":"2021-04-01 09:13:59.336","CDBH":"8","XSFX":"由西向东","XSFXDM":"2","KKMC":"海旭道与安正路交口"},{"KKBH":"610401004","HPHM":"冀AC037M","JGSK":"2021-04-01 09:13:59.376","CDBH":"1","XSFX":"由东向西","XSFXDM":"1","KKMC":"和畅路与和风路交口"},{"KKBH":"610276124","HPHM":"津H07223","JGSK":"2021-04-01 09:13:59.431","CDBH":"2","XSFX":"由东向西","XSFXDM":"1","KKMC":"中新大道与中生大道交口"},{"KKBH":"610256112","HPHM":"津FNF636","JGSK":"2021-04-01 09:13:59.494","CDBH":"1","XSFX":"由东向西","XSFXDM":"1","KKMC":"中天大道与中津大道交口"},{"KKBH":"610256112","HPHM":"车牌","JGSK":"2021-04-01 09:13:59.518","CDBH":"7","XSFX":"由南向北","XSFXDM":"3","KKMC":"中天大道与中津大道交口"},{"KKBH":"720891003000","HPHM":"京Q7YF55","JGSK":"2021-04-01 09:13:59.546","CDBH":"7","XSFX":"由南向北","XSFXDM":"3","KKMC":"海博道与安正路交口"},{"KKBH":"610391006","HPHM":"车牌","JGSK":"2021-04-01 09:13:59.613","CDBH":"7","XSFX":"由南向北","XSFXDM":"3","KKMC":"和韵路与和意路交口"},{"KKBH":"610271008","HPHM":"津AY1818","JGSK":"2021-04-01 09:13:59.717","CDBH":"2","XSFX":"由南向北","XSFXDM":"3","KKMC":"中新大道与航母主题公园支路交口"},{"KKBH":"610256112","HPHM":"冀B609D0","JGSK":"2021-04-01 09:13:59.791","CDBH":"10","XSFX":"由北向南","XSFXDM":"4","KKMC":"中天大道与中津大道交口"},{"KKBH":"7209010020000","HPHM":"京NA7V28","JGSK":"2021-04-01 09:13:59.901","CDBH":"8","XSFX":"由南向北","XSFXDM":"3","KKMC":"玉林道与安正路交口正向"},{"KKBH":"610256112","HPHM":"津DGH117","JGSK":"2021-04-01 09:13:59.912","CDBH":"10","XSFX":"由北向南","XSFXDM":"4","KKMC":"中天大道与中津大道交口"},{"KKBH":"7208810020000","HPHM":"津ADN3329","JGSK":"2021-04-01 09:13:59.981","CDBH":"7","XSFX":"由西向东","XSFXDM":"2","KKMC":"海旭道与安正路交口正向"},{"KKBH":"610271010","HPHM":"辽A13JB5","JGSK":"2021-04-01 09:14:00.139","CDBH":"8","XSFX":"由北向南","XSFXDM":"4","KKMC":"中新大道与华五路交口"},{"KKBH":"610256115","HPHM":"津H83558","JGSK":"2021-04-01 09:14:00.277","CDBH":"5","XSFX":"由西向东","XSFXDM":"2","KKMC":"中天大道与中生大道交口"},{"KKBH":"610266117","HPHM":"津RR9511","JGSK":"2021-04-01 09:14:00.391","CDBH":"11","XSFX":"由北向南","XSFXDM":"4","KKMC":"中生大道与和韵路交口"},{"KKBH":"7208610020000","HPHM":"津NGA366","JGSK":"2021-04-01 09:14:00.425","CDBH":"10","XSFX":"由北向南","XSFXDM":"4","KKMC":"海晨道与安正路交口正向"},{"KKBH":"720891003000","HPHM":"车牌","JGSK":"2021-04-01 09:14:00.451","CDBH":"5","XSFX":"由西向东","XSFXDM":"2","KKMC":"海博道与安正路交口"},{"KKBH":"720881002000","HPHM":"津DMQ908","JGSK":"2021-04-01 09:14:00.541","CDBH":"7","XSFX":"由西向东","XSFXDM":"2","KKMC":"海旭道与安正路交口"},{"KKBH":"610276124","HPHM":"津H63899","JGSK":"2021-04-01 09:14:00.587","CDBH":"6","XSFX":"由西向东","XSFXDM":"2","KKMC":"中新大道与中生大道交口"},{"KKBH":"610276124","HPHM":"津K69565","JGSK":"2021-04-01 09:14:00.601","CDBH":"8","XSFX":"由南向北","XSFXDM":"3","KKMC":"中新大道与中生大道交口"},{"KKBH":"7208710020000","HPHM":"车牌","JGSK":"2021-04-01 09:14:00.698","CDBH":"10","XSFX":"由北向南","XSFXDM":"4","KKMC":"安正路与芳菲路交口正向"},{"KKBH":"7205710030000","HPHM":"津RT6243","JGSK":"2021-04-01 09:14:00.818","CDBH":"3","XSFX":"由西向东","XSFXDM":"2","KKMC":"动漫东路与文三路交口正向"},{"KKBH":"610286127","HPHM":"津FNP001","JGSK":"2021-04-01 09:14:00.83","CDBH":"4","XSFX":"由西向东","XSFXDM":"2","KKMC":"中津大道与和畅路交口"},{"KKBH":"7280310060000","HPHM":"津C19Z77","JGSK":"2021-04-01 09:14:00.842","CDBH":"8","XSFX":"由北向南","XSFXDM":"4","KKMC":"动漫中路与文三路交口正向"},{"KKBH":"7208910060000","HPHM":"津A00U23","JGSK":"2021-04-01 09:14:00.872","CDBH":"2","XSFX":"由东向西","XSFXDM":"1","KKMC":"海博道与永盛路交口正向"},{"KKBH":"610391007","HPHM":"津JHH317","JGSK":"2021-04-01 09:14:01.045","CDBH":"4","XSFX":"由西向东","XSFXDM":"2","KKMC":"和韵路与和风路交口"},{"KKBH":"720541002000","HPHM":"晋EHN738","JGSK":"2021-04-01 09:14:01.07","CDBH":"2","XSFX":"由东向西","XSFXDM":"1","KKMC":"动漫环路西与动漫中路交口"},{"KKBH":"7208910030000","HPHM":"车牌","JGSK":"2021-04-01 09:14:01.09","CDBH":"2","XSFX":"由东向西","XSFXDM":"1","KKMC":"海博道与安正路交口正向"},{"KKBH":"610256112","HPHM":"津H53185","JGSK":"2021-04-01 09:14:01.112","CDBH":"11","XSFX":"由北向南","XSFXDM":"4","KKMC":"中天大道与中津大道交口"},{"KKBH":"7208810020000","HPHM":"车牌","JGSK":"2021-04-01 09:14:01.215","CDBH":"11","XSFX":"由南向北","XSFXDM":"3","KKMC":"海旭道与安正路交口正向"},{"KKBH":"610401004","HPHM":"津RK2790","JGSK":"2021-04-01 09:14:01.224","CDBH":"6","XSFX":"由西向东","XSFXDM":"2","KKMC":"和畅路与和风路交口"},{"KKBH":"7208710020000","HPHM":"鲁AC6B59","JGSK":"2021-04-01 09:14:01.289","CDBH":"8","XSFX":"由北向南","XSFXDM":"4","KKMC":"安正路与芳菲路交口正向"},{"KKBH":"720891003000","HPHM":"津AF59857","JGSK":"2021-04-01 09:14:01.303","CDBH":"7","XSFX":"由南向北","XSFXDM":"3","KKMC":"海博道与安正路交口"},{"KKBH":"610266118","HPHM":"津AU5995","JGSK":"2021-04-01 09:14:01.314","CDBH":"3","XSFX":"由东向西","XSFXDM":"1","KKMC":"中生大道与和畅路交口"},{"KKBH":"610256116","HPHM":"津AXX092","JGSK":"2021-04-01 09:14:01.339","CDBH":"11","XSFX":"由北向南","XSFXDM":"4","KKMC":"中天大道与和顺路交口"},{"KKBH":"7208710020000","HPHM":"苏CD8E81","JGSK":"2021-04-01 09:14:01.526","CDBH":"5","XSFX":"由南向北","XSFXDM":"3","KKMC":"安正路与芳菲路交口正向"},{"KKBH":"610391006","HPHM":"津CB0891","JGSK":"2021-04-01 09:14:01.533","CDBH":"1","XSFX":"由东向西","XSFXDM":"1","KKMC":"和韵路与和意路交口"},{"KKBH":"720891003000","HPHM":"车牌","JGSK":"2021-04-01 09:14:01.569","CDBH":"6","XSFX":"由西向东","XSFXDM":"2","KKMC":"海博道与安正路交口"},{"KKBH":"6071310030000","HPHM":"车牌","JGSK":"2021-04-01 09:14:01.585","CDBH":"3","XSFX":"由东向西","XSFXDM":"1","KKMC":"中央大道与海旭道交口正向"},{"KKBH":"720891003000","HPHM":"津ADL8282","JGSK":"2021-04-01 09:14:01.627","CDBH":"8","XSFX":"由南向北","XSFXDM":"3","KKMC":"海博道与安正路交口"},{"KKBH":"610266117","HPHM":"津JXL389","JGSK":"2021-04-01 09:14:01.659","CDBH":"10","XSFX":"由北向南","XSFXDM":"4","KKMC":"中生大道与和韵路交口"},{"KKBH":"610266117","HPHM":"冀BH09P1","JGSK":"2021-04-01 09:14:01.708","CDBH":"10","XSFX":"由北向南","XSFXDM":"4","KKMC":"中生大道与和韵路交口"},{"KKBH":"610256112","HPHM":"津RG2067","JGSK":"2021-04-01 09:14:01.887","CDBH":"10","XSFX":"由北向南","XSFXDM":"4","KKMC":"中天大道与中津大道交口"},{"KKBH":"610271010","HPHM":"津MLM399","JGSK":"2021-04-01 09:14:02.1","CDBH":"4","XSFX":"由南向北","XSFXDM":"3","KKMC":"中新大道与华五路交口"},{"KKBH":"7208610020000","HPHM":"津MN2566","JGSK":"2021-04-01 09:14:02.105","CDBH":"4","XSFX":"由西向东","XSFXDM":"2","KKMC":"海晨道与安正路交口正向"},{"KKBH":"610256115","HPHM":"津A1Y271","JGSK":"2021-04-01 09:14:02.209","CDBH":"5","XSFX":"由西向东","XSFXDM":"2","KKMC":"中天大道与中生大道交口"},{"KKBH":"610271008","HPHM":"津A09885F","JGSK":"2021-04-01 09:14:02.235","CDBH":"5","XSFX":"由北向南","XSFXDM":"4","KKMC":"中新大道与航母主题公园支路交口"},{"KKBH":"720861002000","HPHM":"车牌","JGSK":"2021-04-01 09:14:02.257","CDBH":"10","XSFX":"由北向南","XSFXDM":"4","KKMC":"海晨道与安正路交口"},{"KKBH":"610256112","HPHM":"冀B609D0","JGSK":"2021-04-01 09:14:02.312","CDBH":"10","XSFX":"由北向南","XSFXDM":"4","KKMC":"中天大道与中津大道交口"},{"KKBH":"610256112","HPHM":"津AF17949","JGSK":"2021-04-01 09:14:02.376","CDBH":"11","XSFX":"由北向南","XSFXDM":"4","KKMC":"中天大道与中津大道交口"},{"KKBH":"610401005","HPHM":"津MKN936","JGSK":"2021-04-01 09:14:02.39","CDBH":"1","XSFX":"由东向西","XSFXDM":"1","KKMC":"和畅路与和顺路交口"},{"KKBH":"720871002000","HPHM":"冀D237HR","JGSK":"2021-04-01 09:14:02.484","CDBH":"6","XSFX":"由南向北","XSFXDM":"3","KKMC":"安正路与芳菲路交口"},{"KKBH":"610256115","HPHM":"津RDN296","JGSK":"2021-04-01 09:14:02.595","CDBH":"12","XSFX":"由北向南","XSFXDM":"4","KKMC":"中天大道与中生大道交口"},{"KKBH":"610276124","HPHM":"津MZD828","JGSK":"2021-04-01 09:14:02.727","CDBH":"8","XSFX":"由南向北","XSFXDM":"3","KKMC":"中新大道与中生大道交口"},{"KKBH":"7208910030000","HPHM":"津KZM115","JGSK":"2021-04-01 09:14:02.777","CDBH":"4","XSFX":"由西向东","XSFXDM":"2","KKMC":"海博道与安正路交口正向"},{"KKBH":"610271010","HPHM":"津RFB098","JGSK":"2021-04-01 09:14:02.826","CDBH":"5","XSFX":"由南向北","XSFXDM":"3","KKMC":"中新大道与华五路交口"},{"KKBH":"610256112","HPHM":"津AXB832","JGSK":"2021-04-01 09:14:02.925","CDBH":"9","XSFX":"由南向北","XSFXDM":"3","KKMC":"中天大道与中津大道交口"},{"KKBH":"728031006000","HPHM":"鲁NT13M6","JGSK":"2021-04-01 09:14:03.001","CDBH":"3","XSFX":"由西向东","XSFXDM":"2","KKMC":"动漫中路与文三路交口"},{"KKBH":"7208810060000","HPHM":"冀B2187K","JGSK":"2021-04-01 09:14:03.042","CDBH":"2","XSFX":"由西向东","XSFXDM":"2","KKMC":"海旭道与庄盛路交口正向"},{"KKBH":"740011002000","HPHM":"津ADP1095","JGSK":"2021-04-01 09:14:03.066","CDBH":"13","XSFX":"由南向北","XSFXDM":"3","KKMC":"静湖南路与华一路交口"},{"KKBH":"7205710040000","HPHM":"津RGF391","JGSK":"2021-04-01 09:14:03.079","CDBH":"1","XSFX":"由东向西","XSFXDM":"1","KKMC":"动漫东路与动漫中路交口正向"},{"KKBH":"610256114","HPHM":"津N79557","JGSK":"2021-04-01 09:14:03.187","CDBH":"4","XSFX":"由南向北","XSFXDM":"3","KKMC":"中天大道与和旭路交口"},{"KKBH":"610276126","HPHM":"津NEL508","JGSK":"2021-04-01 09:14:03.326","CDBH":"4","XSFX":"由南向北","XSFXDM":"3","KKMC":"中新大道与和意路交口"},{"KKBH":"610256116","HPHM":"津ABX966","JGSK":"2021-04-01 09:14:03.755","CDBH":"4","XSFX":"由西向东","XSFXDM":"2","KKMC":"中天大道与和顺路交口"},{"KKBH":"720891006000","HPHM":"津A00U23","JGSK":"2021-04-01 09:14:03.923","CDBH":"2","XSFX":"由东向西","XSFXDM":"1","KKMC":"海博道与永盛路交口"},{"KKBH":"610256112","HPHM":"津RG2067","JGSK":"2021-04-01 09:14:03.992","CDBH":"10","XSFX":"由北向南","XSFXDM":"4","KKMC":"中天大道与中津大道交口"},{"KKBH":"610276125","HPHM":"津CDS639","JGSK":"2021-04-01 09:14:04.209","CDBH":"2","XSFX":"由东向西","XSFXDM":"1","KKMC":"中新大道与和顺路交口"},{"KKBH":"7205410020000","HPHM":"冀BH395R","JGSK":"2021-04-01 09:14:04.227","CDBH":"1","XSFX":"由东向西","XSFXDM":"1","KKMC":"动漫环路西与动漫中路交口正向"},{"KKBH":"610266118","HPHM":"津B2M826","JGSK":"2021-04-01 09:14:04.257","CDBH":"7","XSFX":"由南向北","XSFXDM":"3","KKMC":"中生大道与和畅路交口"},{"KKBH":"610256114","HPHM":"京NL6455","JGSK":"2021-04-01 09:14:04.285","CDBH":"2","XSFX":"由西向东","XSFXDM":"2","KKMC":"中天大道与和旭路交口"},{"KKBH":"7208610030000","HPHM":"津GJ8022","JGSK":"2021-04-01 09:14:04.333","CDBH":"7","XSFX":"由南向北","XSFXDM":"3","KKMC":"海晨道与安明路交口正向"},{"KKBH":"7208710020000","HPHM":"津A8L747","JGSK":"2021-04-01 09:14:04.388","CDBH":"8","XSFX":"由北向南","XSFXDM":"4","KKMC":"安正路与芳菲路交口正向"},{"KKBH":"610276124","HPHM":"津CCE199","JGSK":"2021-04-01 09:14:04.405","CDBH":"2","XSFX":"由东向西","XSFXDM":"1","KKMC":"中新大道与中生大道交口"},{"KKBH":"610256116","HPHM":"津NHW778","JGSK":"2021-04-01 09:14:04.446","CDBH":"11","XSFX":"由北向南","XSFXDM":"4","KKMC":"中天大道与和顺路交口"},{"KKBH":"610256112","HPHM":"津AF17949","JGSK":"2021-04-01 09:14:04.47","CDBH":"11","XSFX":"由北向南","XSFXDM":"4","KKMC":"中天大道与中津大道交口"},{"KKBH":"711","HPHM":"京FV7786","JGSK":"2021-04-01 09:14:04.506","CDBH":"8","XSFX":"由北向南","XSFXDM":"4","KKMC":"不礼让行人中新大道与和旭路交口"},{"KKBH":"720891003000","HPHM":"车牌","JGSK":"2021-04-01 09:14:04.592","CDBH":"1","XSFX":"由东向西","XSFXDM":"1","KKMC":"海博道与安正路交口"},{"KKBH":"610401004","HPHM":"津AC037M","JGSK":"2021-04-01 09:14:04.66","CDBH":"1","XSFX":"由东向西","XSFXDM":"1","KKMC":"和畅路与和风路交口"},{"KKBH":"7205710010000","HPHM":"车牌","JGSK":"2021-04-01 09:14:04.67","CDBH":"6","XSFX":"由北向南","XSFXDM":"4","KKMC":"动漫东路与文一路交口正向"},{"KKBH":"610256112","HPHM":"津K13014","JGSK":"2021-04-01 09:14:04.771","CDBH":"10","XSFX":"由北向南","XSFXDM":"4","KKMC":"中天大道与中津大道交口"},{"KKBH":"610256114","HPHM":"鲁N18C15","JGSK":"2021-04-01 09:14:04.781","CDBH":"5","XSFX":"由南向北","XSFXDM":"3","KKMC":"中天大道与和旭路交口"},{"KKBH":"610256115","HPHM":"津H83558","JGSK":"2021-04-01 09:14:04.864","CDBH":"6","XSFX":"由西向东","XSFXDM":"2","KKMC":"中天大道与中生大道交口"},{"KKBH":"720891003000","HPHM":"津JVM686","JGSK":"2021-04-01 09:14:04.906","CDBH":"8","XSFX":"由南向北","XSFXDM":"3","KKMC":"海博道与安正路交口"},{"KKBH":"610391006","HPHM":"津GDN217","JGSK":"2021-04-01 09:14:04.958","CDBH":"1","XSFX":"由东向西","XSFXDM":"1","KKMC":"和韵路与和意路交口"},{"KKBH":"7208910030000","HPHM":"冀JWZ413","JGSK":"2021-04-01 09:14:04.96","CDBH":"4","XSFX":"由西向东","XSFXDM":"2","KKMC":"海博道与安正路交口正向"},{"KKBH":"7208810020000","HPHM":"冀J951EG","JGSK":"2021-04-01 09:14:04.967","CDBH":"4","XSFX":"由东向西","XSFXDM":"1","KKMC":"海旭道与安正路交口正向"},{"KKBH":"610256116","HPHM":"津HTQ005","JGSK":"2021-04-01 09:14:05.013","CDBH":"10","XSFX":"由北向南","XSFXDM":"4","KKMC":"中天大道与和顺路交口"},{"KKBH":"610276124","HPHM":"吉CUL069","JGSK":"2021-04-01 09:14:05.031","CDBH":"8","XSFX":"由南向北","XSFXDM":"3","KKMC":"中新大道与中生大道交口"},{"KKBH":"610266117","HPHM":"津C3Z171","JGSK":"2021-04-01 09:14:05.068","CDBH":"12","XSFX":"由北向南","XSFXDM":"4","KKMC":"中生大道与和韵路交口"},{"KKBH":"728031003000","HPHM":"津JAZ609","JGSK":"2021-04-01 09:14:05.093","CDBH":"3","XSFX":"由南向北","XSFXDM":"3","KKMC":"动漫中路与文二路交口"},{"KKBH":"610276125","HPHM":"车牌","JGSK":"2021-04-01 09:14:05.112","CDBH":"8","XSFX":"由北向南","XSFXDM":"4","KKMC":"中新大道与和顺路交口"},{"KKBH":"610286127","HPHM":"津FNP001","JGSK":"2021-04-01 09:14:05.171","CDBH":"4","XSFX":"由西向东","XSFXDM":"2","KKMC":"中津大道与和畅路交口"},{"KKBH":"720901002000","HPHM":"京NA7V28","JGSK":"2021-04-01 09:14:05.233","CDBH":"8","XSFX":"由南向北","XSFXDM":"3","KKMC":"玉林道与安正路交口"},{"KKBH":"610256112","HPHM":"津E31119","JGSK":"2021-04-01 09:14:05.247","CDBH":"2","XSFX":"由东向西","XSFXDM":"1","KKMC":"中天大道与中津大道交口"},{"KKBH":"610256116","HPHM":"津ADQ3011","JGSK":"2021-04-01 09:14:05.28","CDBH":"12","XSFX":"由北向南","XSFXDM":"4","KKMC":"中天大道与和顺路交口"},{"KKBH":"720861002000","HPHM":"津RJJ056","JGSK":"2021-04-01 09:14:05.298","CDBH":"10","XSFX":"由北向南","XSFXDM":"4","KKMC":"海晨道与安正路交口"},{"KKBH":"610276124","HPHM":"津MCC155","JGSK":"2021-04-01 09:14:05.307","CDBH":"4","XSFX":"由西向东","XSFXDM":"2","KKMC":"中新大道与中生大道交口"},{"KKBH":"720891009000","HPHM":"津JFC389","JGSK":"2021-04-01 09:14:05.407","CDBH":"1","XSFX":"由西向东","XSFXDM":"2","KKMC":"海博道与弘通路交口"},{"KKBH":"610276125","HPHM":"津C2Q077","JGSK":"2021-04-01 09:14:05.515","CDBH":"5","XSFX":"由南向北","XSFXDM":"3","KKMC":"中新大道与和顺路交口"},{"KKBH":"720881002000","HPHM":"津ADN3329","JGSK":"2021-04-01 09:14:05.582","CDBH":"8","XSFX":"由西向东","XSFXDM":"2","KKMC":"海旭道与安正路交口"},{"KKBH":"610256115","HPHM":"津RCZ706","JGSK":"2021-04-01 09:14:05.651","CDBH":"9","XSFX":"由南向北","XSFXDM":"3","KKMC":"中天大道与中生大道交口"},{"KKBH":"610256112","HPHM":"车牌","JGSK":"2021-04-01 09:14:05.796","CDBH":"12","XSFX":"由北向南","XSFXDM":"4","KKMC":"中天大道与中津大道交口"},{"KKBH":"610266117","HPHM":"津DHA297","JGSK":"2021-04-01 09:14:05.804","CDBH":"10","XSFX":"由北向南","XSFXDM":"4","KKMC":"中生大道与和韵路交口"},{"KKBH":"610276124","HPHM":"津MMY552","JGSK":"2021-04-01 09:14:05.894","CDBH":"7","XSFX":"由南向北","XSFXDM":"3","KKMC":"中新大道与中生大道交口"},{"KKBH":"610256112","HPHM":"京A3PG93","JGSK":"2021-04-01 09:14:05.907","CDBH":"9","XSFX":"由南向北","XSFXDM":"3","KKMC":"中天大道与中津大道交口"},{"KKBH":"610401005","HPHM":"津ADC9159","JGSK":"2021-04-01 09:14:06.059","CDBH":"7","XSFX":"由南向北","XSFXDM":"3","KKMC":"和畅路与和顺路交口"},{"KKBH":"610261004000","HPHM":"津N02496","JGSK":"2021-04-01 09:14:06.104","CDBH":"6","XSFX":"由北向南","XSFXDM":"4","KKMC":"中生大道与静湖西路（北侧）"},{"KKBH":"610401005","HPHM":"津A7S062","JGSK":"2021-04-01 09:14:06.133","CDBH":"1","XSFX":"由东向西","XSFXDM":"1","KKMC":"和畅路与和顺路交口"},{"KKBH":"610261005000","HPHM":"津N68505","JGSK":"2021-04-01 09:14:06.187","CDBH":"2","XSFX":"由南向北","XSFXDM":"3","KKMC":"中生大道与静湖西路（南侧）"},{"KKBH":"610276125","HPHM":"津RTT390","JGSK":"2021-04-01 09:14:06.244","CDBH":"7","XSFX":"由北向南","XSFXDM":"4","KKMC":"中新大道与和顺路交口"},{"KKBH":"610271010","HPHM":"津RFB098","JGSK":"2021-04-01 09:14:06.34","CDBH":"5","XSFX":"由南向北","XSFXDM":"3","KKMC":"中新大道与华五路交口"},{"KKBH":"7208810020000","HPHM":"津ADG7363","JGSK":"2021-04-01 09:14:06.427","CDBH":"5","XSFX":"由西向东","XSFXDM":"2","KKMC":"海旭道与安正路交口正向"},{"KKBH":"610271010","HPHM":"津QR8116","JGSK":"2021-04-01 09:14:06.442","CDBH":"4","XSFX":"由南向北","XSFXDM":"3","KKMC":"中新大道与华五路交口"},{"KKBH":"610256116","HPHM":"津GSG888","JGSK":"2021-04-01 09:14:06.594","CDBH":"10","XSFX":"由北向南","XSFXDM":"4","KKMC":"中天大道与和顺路交口"},{"KKBH":"610256111","HPHM":"津E22031","JGSK":"2021-04-01 09:14:06.601","CDBH":"2","XSFX":"由西向东","XSFXDM":"2","KKMC":"中天大道与和惠路交口"},{"KKBH":"7208610030000","HPHM":"车牌","JGSK":"2021-04-01 09:14:06.762","CDBH":"10","XSFX":"由北向南","XSFXDM":"4","KKMC":"海晨道与安明路交口正向"},{"KKBH":"610256116","HPHM":"津E14229","JGSK":"2021-04-01 09:14:06.809","CDBH":"5","XSFX":"由西向东","XSFXDM":"2","KKMC":"中天大道与和顺路交口"},{"KKBH":"6103261420000","HPHM":"津AR9766","JGSK":"2021-04-01 09:14:06.837","CDBH":"13","XSFX":"由北向南","XSFXDM":"4","KKMC":"中成大道与泰七路交口正向"},{"KKBH":"610256112","HPHM":"津K13014","JGSK":"2021-04-01 09:14:06.911","CDBH":"10","XSFX":"由北向南","XSFXDM":"4","KKMC":"中天大道与中津大道交口"},{"KKBH":"610286127","HPHM":"津C920C0","JGSK":"2021-04-01 09:14:06.931","CDBH":"5","XSFX":"由西向东","XSFXDM":"2","KKMC":"中津大道与和畅路交口"},{"KKBH":"610401004","HPHM":"津DT1950","JGSK":"2021-04-01 09:14:07.081","CDBH":"10","XSFX":"由北向南","XSFXDM":"4","KKMC":"和畅路与和风路交口"},{"KKBH":"610266118","HPHM":"津RKM808","JGSK":"2021-04-01 09:14:07.116","CDBH":"3","XSFX":"由东向西","XSFXDM":"1","KKMC":"中生大道与和畅路交口"},{"KKBH":"610256111","HPHM":"津E22031","JGSK":"2021-04-01 09:14:07.157","CDBH":"3","XSFX":"由西向东","XSFXDM":"2","KKMC":"中天大道与和惠路交口"},{"KKBH":"711","HPHM":"津A09M24","JGSK":"2021-04-01 09:14:07.173","CDBH":"5","XSFX":"由南向北","XSFXDM":"3","KKMC":"不礼让行人中新大道与和旭路交口"},{"KKBH":"728031003000","HPHM":"津A1T214","JGSK":"2021-04-01 09:14:07.173","CDBH":"4","XSFX":"由南向北","XSFXDM":"3","KKMC":"动漫中路与文二路交口"},{"KKBH":"610276125","HPHM":"豫PB331B","JGSK":"2021-04-01 09:14:07.208","CDBH":"1","XSFX":"由东向西","XSFXDM":"1","KKMC":"中新大道与和顺路交口"},{"KKBH":"720891003000","HPHM":"车牌","JGSK":"2021-04-01 09:14:07.247","CDBH":"6","XSFX":"由西向东","XSFXDM":"2","KKMC":"海博道与安正路交口"},{"KKBH":"610401005","HPHM":"津MKN936","JGSK":"2021-04-01 09:14:07.253","CDBH":"2","XSFX":"由东向西","XSFXDM":"1","KKMC":"和畅路与和顺路交口"},{"KKBH":"610271010","HPHM":"津HQ1239","JGSK":"2021-04-01 09:14:07.335","CDBH":"5","XSFX":"由南向北","XSFXDM":"3","KKMC":"中新大道与华五路交口"},{"KKBH":"610256112","HPHM":"冀GK1613","JGSK":"2021-04-01 09:14:07.356","CDBH":"10","XSFX":"由北向南","XSFXDM":"4","KKMC":"中天大道与中津大道交口"},{"KKBH":"7208810020000","HPHM":"津KY6910","JGSK":"2021-04-01 09:14:07.52","CDBH":"6","XSFX":"由西向东","XSFXDM":"2","KKMC":"海旭道与安正路交口正向"},{"KKBH":"7208910030000","HPHM":"津CGS589","JGSK":"2021-04-01 09:14:07.528","CDBH":"4","XSFX":"由西向东","XSFXDM":"2","KKMC":"海博道与安正路交口正向"},{"KKBH":"610266117","HPHM":"津RR9511","JGSK":"2021-04-01 09:14:07.548","CDBH":"12","XSFX":"由北向南","XSFXDM":"4","KKMC":"中生大道与和韵路交口"},{"KKBH":"720891004000","HPHM":"渝B19H75","JGSK":"2021-04-01 09:14:07.685","CDBH":"4","XSFX":"由西向东","XSFXDM":"2","KKMC":"海博道与安平路交口"},{"KKBH":"720571003000","HPHM":"津RT6243","JGSK":"2021-04-01 09:14:07.745","CDBH":"3","XSFX":"由西向东","XSFXDM":"2","KKMC":"动漫东路与文三路交口"},{"KKBH":"610286127","HPHM":"冀F3QL96","JGSK":"2021-04-01 09:14:07.763","CDBH":"8","XSFX":"由南向北","XSFXDM":"3","KKMC":"中津大道与和畅路交口"},{"KKBH":"610391007","HPHM":"津JHH317","JGSK":"2021-04-01 09:14:07.786","CDBH":"4","XSFX":"由西向东","XSFXDM":"2","KKMC":"和韵路与和风路交口"},{"KKBH":"720891004000","HPHM":"车牌","JGSK":"2021-04-01 09:14:07.806","CDBH":"8","XSFX":"由南向北","XSFXDM":"3","KKMC":"海博道与安平路交口"},{"KKBH":"720861002000","HPHM":"冀B7G2D5","JGSK":"2021-04-01 09:14:07.854","CDBH":"10","XSFX":"由北向南","XSFXDM":"4","KKMC":"海晨道与安正路交口"},{"KKBH":"610276125","HPHM":"车牌","JGSK":"2021-04-01 09:14:07.858","CDBH":"8","XSFX":"由北向南","XSFXDM":"4","KKMC":"中新大道与和顺路交口"},{"KKBH":"711","HPHM":"津RRH530","JGSK":"2021-04-01 09:14:07.874","CDBH":"2","XSFX":"由东向西","XSFXDM":"1","KKMC":"不礼让行人中新大道与和旭路交口"},{"KKBH":"610391007","HPHM":"车牌","JGSK":"2021-04-01 09:14:07.927","CDBH":"9","XSFX":"由南向北","XSFXDM":"3","KKMC":"和韵路与和风路交口"},{"KKBH":"610256116","HPHM":"津NHW778","JGSK":"2021-04-01 09:14:08.06","CDBH":"12","XSFX":"由北向南","XSFXDM":"4","KKMC":"中天大道与和顺路交口"},{"KKBH":"610391007","HPHM":"吉A0TD07","JGSK":"2021-04-01 09:14:08.096","CDBH":"10","XSFX":"由北向南","XSFXDM":"4","KKMC":"和韵路与和风路交口"},{"KKBH":"610256115","HPHM":"津H77906","JGSK":"2021-04-01 09:14:08.105","CDBH":"8","XSFX":"由南向北","XSFXDM":"3","KKMC":"中天大道与中生大道交口"},{"KKBH":"7209010030000","HPHM":"津RBD009","JGSK":"2021-04-01 09:14:08.117","CDBH":"4","XSFX":"由南向北","XSFXDM":"3","KKMC":"玉林道与安平路交口正向"},{"KKBH":"610256113","HPHM":"车牌","JGSK":"2021-04-01 09:14:08.172","CDBH":"6","XSFX":"由南向北","XSFXDM":"3","KKMC":"中天大道与和风路交口"},{"KKBH":"610261004000","HPHM":"津B1C509","JGSK":"2021-04-01 09:14:08.185","CDBH":"5","XSFX":"由北向南","XSFXDM":"4","KKMC":"中生大道与静湖西路（北侧）"},{"KKBH":"610256114","HPHM":"津HB1081","JGSK":"2021-04-01 09:14:08.238","CDBH":"6","XSFX":"由南向北","XSFXDM":"3","KKMC":"中天大道与和旭路交口"},{"KKBH":"7208610020000","HPHM":"津AU6612","JGSK":"2021-04-01 09:14:08.296","CDBH":"10","XSFX":"由北向南","XSFXDM":"4","KKMC":"海晨道与安正路交口正向"},{"KKBH":"610276124","HPHM":"津GCG282","JGSK":"2021-04-01 09:14:08.31","CDBH":"7","XSFX":"由南向北","XSFXDM":"3","KKMC":"中新大道与中生大道交口"},{"KKBH":"7208810020000","HPHM":"津HYC265","JGSK":"2021-04-01 09:14:08.355","CDBH":"5","XSFX":"由西向东","XSFXDM":"2","KKMC":"海旭道与安正路交口正向"},{"KKBH":"610256115","HPHM":"津CD3337","JGSK":"2021-04-01 09:14:08.355","CDBH":"10","XSFX":"由北向南","XSFXDM":"4","KKMC":"中天大道与中生大道交口"},{"KKBH":"7208810020000","HPHM":"津A0M611","JGSK":"2021-04-01 09:14:08.368","CDBH":"4","XSFX":"由东向西","XSFXDM":"1","KKMC":"海旭道与安正路交口正向"},{"KKBH":"610266117","HPHM":"津JXL389","JGSK":"2021-04-01 09:14:08.428","CDBH":"11","XSFX":"由北向南","XSFXDM":"4","KKMC":"中生大道与和韵路交口"},{"KKBH":"610271008","HPHM":"车牌","JGSK":"2021-04-01 09:14:08.466","CDBH":"5","XSFX":"由北向南","XSFXDM":"4","KKMC":"中新大道与航母主题公园支路交口"},{"KKBH":"610276124","HPHM":"津CCE199","JGSK":"2021-04-01 09:14:08.47","CDBH":"2","XSFX":"由东向西","XSFXDM":"1","KKMC":"中新大道与中生大道交口"},{"KKBH":"610256116","HPHM":"津HTQ005","JGSK":"2021-04-01 09:14:08.779","CDBH":"11","XSFX":"由北向南","XSFXDM":"4","KKMC":"中天大道与和顺路交口"},{"KKBH":"610286127","HPHM":"津AF29773","JGSK":"2021-04-01 09:14:08.814","CDBH":"5","XSFX":"由西向东","XSFXDM":"2","KKMC":"中津大道与和畅路交口"},{"KKBH":"610286127","HPHM":"津AF29773","JGSK":"2021-04-01 09:14:08.815","CDBH":"5","XSFX":"由西向东","XSFXDM":"2","KKMC":"中津大道与和畅路交口"},{"KKBH":"610256113","HPHM":"鲁NQ06Y0","JGSK":"2021-04-01 09:14:08.834","CDBH":"5","XSFX":"由南向北","XSFXDM":"3","KKMC":"中天大道与和风路交口"},{"KKBH":"610276125","HPHM":"津DVA099","JGSK":"2021-04-01 09:14:08.856","CDBH":"8","XSFX":"由北向南","XSFXDM":"4","KKMC":"中新大道与和顺路交口"},{"KKBH":"610276125","HPHM":"津RTT390","JGSK":"2021-04-01 09:14:09.058","CDBH":"7","XSFX":"由北向南","XSFXDM":"4","KKMC":"中新大道与和顺路交口"},{"KKBH":"610256112","HPHM":"辽G65P96","JGSK":"2021-04-01 09:14:09.111","CDBH":"6","XSFX":"由西向东","XSFXDM":"2","KKMC":"中天大道与中津大道交口"},{"KKBH":"610266118","HPHM":"津B2M826","JGSK":"2021-04-01 09:14:09.22","CDBH":"7","XSFX":"由南向北","XSFXDM":"3","KKMC":"中生大道与和畅路交口"},{"KKBH":"610256115","HPHM":"津NSG566","JGSK":"2021-04-01 09:14:09.243","CDBH":"5","XSFX":"由西向东","XSFXDM":"2","KKMC":"中天大道与中生大道交口"},{"KKBH":"728031006000","HPHM":"车牌","JGSK":"2021-04-01 09:14:09.307","CDBH":"8","XSFX":"由北向南","XSFXDM":"4","KKMC":"动漫中路与文三路交口"},{"KKBH":"720881002000","HPHM":"冀J951EG","JGSK":"2021-04-01 09:14:09.373","CDBH":"4","XSFX":"由东向西","XSFXDM":"1","KKMC":"海旭道与安正路交口"},{"KKBH":"610271010","HPHM":"津QR8116","JGSK":"2021-04-01 09:14:09.38","CDBH":"4","XSFX":"由南向北","XSFXDM":"3","KKMC":"中新大道与华五路交口"},{"KKBH":"720861003000","HPHM":"津KCH812","JGSK":"2021-04-01 09:14:09.389","CDBH":"5","XSFX":"由西向东","XSFXDM":"2","KKMC":"海晨道与安明路交口"},{"KKBH":"610266118","HPHM":"津HNQ329","JGSK":"2021-04-01 09:14:09.483","CDBH":"3","XSFX":"由东向西","XSFXDM":"1","KKMC":"中生大道与和畅路交口"},{"KKBH":"720891003000","HPHM":"车牌","JGSK":"2021-04-01 09:14:09.492","CDBH":"6","XSFX":"由西向东","XSFXDM":"2","KKMC":"海博道与安正路交口"},{"KKBH":"720571004000","HPHM":"津RGF391","JGSK":"2021-04-01 09:14:09.611","CDBH":"1","XSFX":"由东向西","XSFXDM":"1","KKMC":"动漫东路与动漫中路交口"},{"KKBH":"610276125","HPHM":"津KC3639","JGSK":"2021-04-01 09:14:09.717","CDBH":"8","XSFX":"由北向南","XSFXDM":"4","KKMC":"中新大道与和顺路交口"},{"KKBH":"720871002000","HPHM":"鲁AC6B59","JGSK":"2021-04-01 09:14:09.762","CDBH":"8","XSFX":"由北向南","XSFXDM":"4","KKMC":"安正路与芳菲路交口"},{"KKBH":"711","HPHM":"冀BV512T","JGSK":"2021-04-01 09:14:09.811","CDBH":"5","XSFX":"由南向北","XSFXDM":"3","KKMC":"不礼让行人中新大道与和旭路交口"},{"KKBH":"610286127","HPHM":"冀R5M8J2","JGSK":"2021-04-01 09:14:09.812","CDBH":"5","XSFX":"由西向东","XSFXDM":"2","KKMC":"中津大道与和畅路交口"},{"KKBH":"7208810020000","HPHM":"津APG981","JGSK":"2021-04-01 09:14:09.945","CDBH":"5","XSFX":"由西向东","XSFXDM":"2","KKMC":"海旭道与安正路交口正向"},{"KKBH":"610256116","HPHM":"津GSG888","JGSK":"2021-04-01 09:14:10.139","CDBH":"11","XSFX":"由北向南","XSFXDM":"4","KKMC":"中天大道与和顺路交口"},{"KKBH":"610276125","HPHM":"吉JKV722","JGSK":"2021-04-01 09:14:10.143","CDBH":"5","XSFX":"由南向北","XSFXDM":"3","KKMC":"中新大道与和顺路交口"},{"KKBH":"610266117","HPHM":"津JCB209","JGSK":"2021-04-01 09:14:10.258","CDBH":"5","XSFX":"由西向东","XSFXDM":"2","KKMC":"中生大道与和韵路交口"},{"KKBH":"610276124","HPHM":"津A13K71","JGSK":"2021-04-01 09:14:10.267","CDBH":"6","XSFX":"由西向东","XSFXDM":"2","KKMC":"中新大道与中生大道交口"},{"KKBH":"610271010","HPHM":"津HQ1239","JGSK":"2021-04-01 09:14:10.34","CDBH":"5","XSFX":"由南向北","XSFXDM":"3","KKMC":"中新大道与华五路交口"},{"KKBH":"6102610030000","HPHM":"车牌","JGSK":"2021-04-01 09:14:10.355","CDBH":"1","XSFX":"由东向西","XSFXDM":"1","KKMC":"中生大道与静湖南路交口正向"},{"KKBH":"7208810020000","HPHM":"津AKX258","JGSK":"2021-04-01 09:14:10.628","CDBH":"4","XSFX":"由东向西","XSFXDM":"1","KKMC":"海旭道与安正路交口正向"},{"KKBH":"610256116","HPHM":"津E14229","JGSK":"2021-04-01 09:14:10.638","CDBH":"6","XSFX":"由西向东","XSFXDM":"2","KKMC":"中天大道与和顺路交口"},{"KKBH":"720861002000","HPHM":"津NGA366","JGSK":"2021-04-01 09:14:10.655","CDBH":"10","XSFX":"由北向南","XSFXDM":"4","KKMC":"海晨道与安正路交口"},{"KKBH":"610276126","HPHM":"鲁NH531T","JGSK":"2021-04-01 09:14:10.704","CDBH":"7","XSFX":"由北向南","XSFXDM":"4","KKMC":"中新大道与和意路交口"},{"KKBH":"610276124","HPHM":"冀BFN007","JGSK":"2021-04-01 09:14:10.704","CDBH":"8","XSFX":"由南向北","XSFXDM":"3","KKMC":"中新大道与中生大道交口"},{"KKBH":"610256115","HPHM":"津QC0236","JGSK":"2021-04-01 09:14:10.746","CDBH":"7","XSFX":"由南向北","XSFXDM":"3","KKMC":"中天大道与中生大道交口"},{"KKBH":"610391007","HPHM":"津JDS327","JGSK":"2021-04-01 09:14:10.755","CDBH":"10","XSFX":"由北向南","XSFXDM":"4","KKMC":"和韵路与和风路交口"},{"KKBH":"610256112","HPHM":"鲁NE939G","JGSK":"2021-04-01 09:14:10.84","CDBH":"1","XSFX":"由东向西","XSFXDM":"1","KKMC":"中天大道与中津大道交口"},{"KKBH":"7205710040000","HPHM":"车牌","JGSK":"2021-04-01 09:14:10.886","CDBH":"2","XSFX":"由东向西","XSFXDM":"1","KKMC":"动漫东路与动漫中路交口正向"},{"KKBH":"610266118","HPHM":"津GXL360","JGSK":"2021-04-01 09:14:10.933","CDBH":"10","XSFX":"由北向南","XSFXDM":"4","KKMC":"中生大道与和畅路交口"},{"KKBH":"610256112","HPHM":"冀GK1613","JGSK":"2021-04-01 09:14:10.991","CDBH":"10","XSFX":"由北向南","XSFXDM":"4","KKMC":"中天大道与中津大道交口"},{"KKBH":"610256113","HPHM":"车牌","JGSK":"2021-04-01 09:14:11.02","CDBH":"6","XSFX":"由南向北","XSFXDM":"3","KKMC":"中天大道与和风路交口"},{"KKBH":"610256113","HPHM":"鲁NQ06Y0","JGSK":"2021-04-01 09:14:11.021","CDBH":"5","XSFX":"由南向北","XSFXDM":"3","KKMC":"中天大道与和风路交口"},{"KKBH":"6071310030000","HPHM":"冀B7F2Q5","JGSK":"2021-04-01 09:14:11.03","CDBH":"1","XSFX":"由东向西","XSFXDM":"1","KKMC":"中央大道与海旭道交口正向"},{"KKBH":"610266118","HPHM":"冀B6Y0E6","JGSK":"2021-04-01 09:14:11.048","CDBH":"10","XSFX":"由北向南","XSFXDM":"4","KKMC":"中生大道与和畅路交口"},{"KKBH":"610256114","HPHM":"鲁N18C15","JGSK":"2021-04-01 09:14:11.091","CDBH":"5","XSFX":"由南向北","XSFXDM":"3","KKMC":"中天大道与和旭路交口"},{"KKBH":"610256114","HPHM":"津RDH303","JGSK":"2021-04-01 09:14:11.203","CDBH":"8","XSFX":"由北向南","XSFXDM":"4","KKMC":"中天大道与和旭路交口"},{"KKBH":"7280310030000","HPHM":"津B56660","JGSK":"2021-04-01 09:14:11.299","CDBH":"4","XSFX":"由南向北","XSFXDM":"3","KKMC":"动漫中路与文二路交口正向"},{"KKBH":"610266117","HPHM":"浙G9009U","JGSK":"2021-04-01 09:14:11.311","CDBH":"10","XSFX":"由北向南","XSFXDM":"4","KKMC":"中生大道与和韵路交口"},{"KKBH":"610256114","HPHM":"津N79557","JGSK":"2021-04-01 09:14:11.33","CDBH":"4","XSFX":"由南向北","XSFXDM":"3","KKMC":"中天大道与和旭路交口"},{"KKBH":"7208710020000","HPHM":"津A9H575","JGSK":"2021-04-01 09:14:11.345","CDBH":"6","XSFX":"由南向北","XSFXDM":"3","KKMC":"安正路与芳菲路交口正向"},{"KKBH":"610276125","HPHM":"津DVA099","JGSK":"2021-04-01 09:14:11.381","CDBH":"8","XSFX":"由北向南","XSFXDM":"4","KKMC":"中新大道与和顺路交口"},{"KKBH":"610256116","HPHM":"津ADQ3011","JGSK":"2021-04-01 09:14:11.419","CDBH":"12","XSFX":"由北向南","XSFXDM":"4","KKMC":"中天大道与和顺路交口"},{"KKBH":"610266117","HPHM":"津DHA297","JGSK":"2021-04-01 09:14:11.468","CDBH":"11","XSFX":"由北向南","XSFXDM":"4","KKMC":"中生大道与和韵路交口"},{"KKBH":"610286127","HPHM":"沪CUS957","JGSK":"2021-04-01 09:14:11.529","CDBH":"5","XSFX":"由西向东","XSFXDM":"2","KKMC":"中津大道与和畅路交口"},{"KKBH":"711","HPHM":"豫QU9856","JGSK":"2021-04-01 09:14:11.575","CDBH":"5","XSFX":"由南向北","XSFXDM":"3","KKMC":"不礼让行人中新大道与和旭路交口"},{"KKBH":"6071310030000","HPHM":"津N65160","JGSK":"2021-04-01 09:14:11.577","CDBH":"2","XSFX":"由东向西","XSFXDM":"1","KKMC":"中央大道与海旭道交口正向"},{"KKBH":"1250","HPHM":"冀B1C815","JGSK":"2021-04-01 09:14:11.593","CDBH":"2","XSFX":"由东向西","XSFXDM":"1","KKMC":"中滨大道与盛三街交口正向"},{"KKBH":"7208610020000","HPHM":"车牌","JGSK":"2021-04-01 09:14:11.595","CDBH":"12","XSFX":"由北向南","XSFXDM":"4","KKMC":"海晨道与安正路交口正向"},{"KKBH":"610326142000","HPHM":"津AR9766","JGSK":"2021-04-01 09:14:11.607","CDBH":"14","XSFX":"由北向南","XSFXDM":"4","KKMC":"中成大道与泰七路交口"},{"KKBH":"720881002000","HPHM":"津ADG7363","JGSK":"2021-04-01 09:14:11.648","CDBH":"5","XSFX":"由西向东","XSFXDM":"2","KKMC":"海旭道与安正路交口"},{"KKBH":"610256115","HPHM":"津CD3337","JGSK":"2021-04-01 09:14:11.667","CDBH":"11","XSFX":"由北向南","XSFXDM":"4","KKMC":"中天大道与中生大道交口"},{"KKBH":"610391007","HPHM":"津DWP363","JGSK":"2021-04-01 09:14:11.892","CDBH":"11","XSFX":"由北向南","XSFXDM":"4","KKMC":"和韵路与和风路交口"},{"KKBH":"7208710020000","HPHM":"津ADN3329","JGSK":"2021-04-01 09:14:11.915","CDBH":"9","XSFX":"由北向南","XSFXDM":"4","KKMC":"安正路与芳菲路交口正向"},{"KKBH":"7208810050000","HPHM":"苏FR179Z","JGSK":"2021-04-01 09:14:11.955","CDBH":"2","XSFX":"由东向西","XSFXDM":"1","KKMC":"海旭道与明盛路交口正向"},{"KKBH":"720891003000","HPHM":"车牌","JGSK":"2021-04-01 09:14:11.969","CDBH":"6","XSFX":"由西向东","XSFXDM":"2","KKMC":"海博道与安正路交口"},{"KKBH":"7208810020000","HPHM":"津GXL836","JGSK":"2021-04-01 09:14:12.078","CDBH":"4","XSFX":"由东向西","XSFXDM":"1","KKMC":"海旭道与安正路交口正向"},{"KKBH":"720881006000","HPHM":"津B368E挂","JGSK":"2021-04-01 09:14:12.093","CDBH":"3","XSFX":"由西向东","XSFXDM":"2","KKMC":"海旭道与庄盛路交口"},{"KKBH":"610391006","HPHM":"津CB0891","JGSK":"2021-04-01 09:14:12.106","CDBH":"1","XSFX":"由东向西","XSFXDM":"1","KKMC":"和韵路与和意路交口"},{"KKBH":"610276124","HPHM":"津A9T191","JGSK":"2021-04-01 09:14:12.107","CDBH":"6","XSFX":"由西向东","XSFXDM":"2","KKMC":"中新大道与中生大道交口"},{"KKBH":"610276125","HPHM":"豫PB331B","JGSK":"2021-04-01 09:14:12.209","CDBH":"1","XSFX":"由东向西","XSFXDM":"1","KKMC":"中新大道与和顺路交口"},{"KKBH":"610256113","HPHM":"吉B787K7","JGSK":"2021-04-01 09:14:12.292","CDBH":"5","XSFX":"由南向北","XSFXDM":"3","KKMC":"中天大道与和风路交口"},{"KKBH":"720881002000","HPHM":"津KY6910","JGSK":"2021-04-01 09:14:12.3","CDBH":"7","XSFX":"由西向东","XSFXDM":"2","KKMC":"海旭道与安正路交口"},{"KKBH":"610276126","HPHM":"鲁NH531T","JGSK":"2021-04-01 09:14:12.338","CDBH":"7","XSFX":"由北向南","XSFXDM":"4","KKMC":"中新大道与和意路交口"},{"KKBH":"7208710020000","HPHM":"车牌","JGSK":"2021-04-01 09:14:12.348","CDBH":"10","XSFX":"由北向南","XSFXDM":"4","KKMC":"安正路与芳菲路交口正向"},{"KKBH":"7208810020000","HPHM":"津ADN2510","JGSK":"2021-04-01 09:14:12.349","CDBH":"2","XSFX":"由东向西","XSFXDM":"1","KKMC":"海旭道与安正路交口正向"},{"KKBH":"610256115","HPHM":"车牌","JGSK":"2021-04-01 09:14:12.38","CDBH":"11","XSFX":"由北向南","XSFXDM":"4","KKMC":"中天大道与中生大道交口"},{"KKBH":"610391006","HPHM":"津GDN217","JGSK":"2021-04-01 09:14:12.425","CDBH":"2","XSFX":"由东向西","XSFXDM":"1","KKMC":"和韵路与和意路交口"},{"KKBH":"7208810020000","HPHM":"津HJK657","JGSK":"2021-04-01 09:14:12.464","CDBH":"12","XSFX":"由北向南","XSFXDM":"4","KKMC":"海旭道与安正路交口正向"},{"KKBH":"610391007","HPHM":"津A09895D","JGSK":"2021-04-01 09:14:12.489","CDBH":"11","XSFX":"由北向南","XSFXDM":"4","KKMC":"和韵路与和风路交口"},{"KKBH":"610276125","HPHM":"津KC3639","JGSK":"2021-04-01 09:14:12.658","CDBH":"8","XSFX":"由北向南","XSFXDM":"4","KKMC":"中新大道与和顺路交口"},{"KKBH":"7208810020000","HPHM":"冀BJ0953","JGSK":"2021-04-01 09:14:12.675","CDBH":"5","XSFX":"由西向东","XSFXDM":"2","KKMC":"海旭道与安正路交口正向"},{"KKBH":"7208710020000","HPHM":"津N80812","JGSK":"2021-04-01 09:14:12.704","CDBH":"5","XSFX":"由南向北","XSFXDM":"3","KKMC":"安正路与芳菲路交口正向"},{"KKBH":"720881002000","HPHM":"津A0M611","JGSK":"2021-04-01 09:14:12.73","CDBH":"4","XSFX":"由东向西","XSFXDM":"1","KKMC":"海旭道与安正路交口"},{"KKBH":"610391007","HPHM":"津MD9091","JGSK":"2021-04-01 09:14:12.754","CDBH":"5","XSFX":"由西向东","XSFXDM":"2","KKMC":"和韵路与和风路交口"},{"KKBH":"610256112","HPHM":"京JM7379","JGSK":"2021-04-01 09:14:12.77","CDBH":"9","XSFX":"由南向北","XSFXDM":"3","KKMC":"中天大道与中津大道交口"},{"KKBH":"7205710040000","HPHM":"津C351Y6","JGSK":"2021-04-01 09:14:12.78","CDBH":"2","XSFX":"由东向西","XSFXDM":"1","KKMC":"动漫东路与动漫中路交口正向"},{"KKBH":"610266117","HPHM":"津KL2585","JGSK":"2021-04-01 09:14:12.793","CDBH":"8","XSFX":"由南向北","XSFXDM":"3","KKMC":"中生大道与和韵路交口"},{"KKBH":"7208910060000","HPHM":"辽MVN970","JGSK":"2021-04-01 09:14:12.855","CDBH":"11","XSFX":"由北向南","XSFXDM":"4","KKMC":"海博道与永盛路交口正向"},{"KKBH":"7400110020000","HPHM":"津C56820","JGSK":"2021-04-01 09:14:12.968","CDBH":"6","XSFX":"由北向南","XSFXDM":"4","KKMC":"静湖南路与华一路交口正向"},{"KKBH":"610286127","HPHM":"津AF29773","JGSK":"2021-04-01 09:14:13.059","CDBH":"6","XSFX":"由西向东","XSFXDM":"2","KKMC":"中津大道与和畅路交口"},{"KKBH":"610401005","HPHM":"津A7S062","JGSK":"2021-04-01 09:14:13.253","CDBH":"3","XSFX":"由东向西","XSFXDM":"1","KKMC":"和畅路与和顺路交口"},{"KKBH":"610391006","HPHM":"黑E00692","JGSK":"2021-04-01 09:14:13.296","CDBH":"1","XSFX":"由东向西","XSFXDM":"1","KKMC":"和韵路与和意路交口"},{"KKBH":"610276125","HPHM":"津C5C618","JGSK":"2021-04-01 09:14:13.312","CDBH":"8","XSFX":"由北向南","XSFXDM":"4","KKMC":"中新大道与和顺路交口"},{"KKBH":"610391007","HPHM":"津RNP672","JGSK":"2021-04-01 09:14:13.361","CDBH":"1","XSFX":"由东向西","XSFXDM":"1","KKMC":"和韵路与和风路交口"},{"KKBH":"6071310030000","HPHM":"鲁A8C28D","JGSK":"2021-04-01 09:14:13.486","CDBH":"1","XSFX":"由东向西","XSFXDM":"1","KKMC":"中央大道与海旭道交口正向"},{"KKBH":"720891004000","HPHM":"车牌","JGSK":"2021-04-01 09:14:13.56","CDBH":"8","XSFX":"由南向北","XSFXDM":"3","KKMC":"海博道与安平路交口"},{"KKBH":"610276124","HPHM":"津NHH203","JGSK":"2021-04-01 09:14:13.583","CDBH":"10","XSFX":"由北向南","XSFXDM":"4","KKMC":"中新大道与中生大道交口"},{"KKBH":"720541002000","HPHM":"冀BH395R","JGSK":"2021-04-01 09:14:13.604","CDBH":"2","XSFX":"由东向西","XSFXDM":"1","KKMC":"动漫环路西与动漫中路交口"},{"KKBH":"610256114","HPHM":"津HB1081","JGSK":"2021-04-01 09:14:13.651","CDBH":"6","XSFX":"由南向北","XSFXDM":"3","KKMC":"中天大道与和旭路交口"},{"KKBH":"720871002000","HPHM":"津A8L747","JGSK":"2021-04-01 09:14:13.762","CDBH":"8","XSFX":"由北向南","XSFXDM":"4","KKMC":"安正路与芳菲路交口"},{"KKBH":"610271009","HPHM":"车牌","JGSK":"2021-04-01 09:14:13.776","CDBH":"11","XSFX":"由北向南","XSFXDM":"4","KKMC":"中新大道与泰七路交口"},{"KKBH":"720881002000","HPHM":"津HYC265","JGSK":"2021-04-01 09:14:13.81","CDBH":"6","XSFX":"由西向东","XSFXDM":"2","KKMC":"海旭道与安正路交口"},{"KKBH":"610276124","HPHM":"津HJM521","JGSK":"2021-04-01 09:14:13.826","CDBH":"11","XSFX":"由北向南","XSFXDM":"4","KKMC":"中新大道与中生大道交口"},{"KKBH":"7208910030000","HPHM":"津E12695","JGSK":"2021-04-01 09:14:13.836","CDBH":"9","XSFX":"由南向北","XSFXDM":"3","KKMC":"海博道与安正路交口正向"},{"KKBH":"720891004000","HPHM":"车牌","JGSK":"2021-04-01 09:14:13.846","CDBH":"4","XSFX":"由西向东","XSFXDM":"2","KKMC":"海博道与安平路交口"},{"KKBH":"7208810020000","HPHM":"津MQ5096","JGSK":"2021-04-01 09:14:13.86","CDBH":"6","XSFX":"由西向东","XSFXDM":"2","KKMC":"海旭道与安正路交口正向"},{"KKBH":"610391007","HPHM":"鲁M45Y61","JGSK":"2021-04-01 09:14:13.877","CDBH":"7","XSFX":"由南向北","XSFXDM":"3","KKMC":"和韵路与和风路交口"},{"KKBH":"610266118","HPHM":"车牌","JGSK":"2021-04-01 09:14:13.972","CDBH":"11","XSFX":"由北向南","XSFXDM":"4","KKMC":"中生大道与和畅路交口"},{"KKBH":"610256112","HPHM":"津CAU826","JGSK":"2021-04-01 09:14:13.991","CDBH":"10","XSFX":"由北向南","XSFXDM":"4","KKMC":"中天大道与中津大道交口"},{"KKBH":"610271009","HPHM":"津AU3H92","JGSK":"2021-04-01 09:14:14.096","CDBH":"10","XSFX":"由北向南","XSFXDM":"4","KKMC":"中新大道与泰七路交口"},{"KKBH":"7208610020000","HPHM":"车牌","JGSK":"2021-04-01 09:14:14.206","CDBH":"12","XSFX":"由北向南","XSFXDM":"4","KKMC":"海晨道与安正路交口正向"},{"KKBH":"610391007","HPHM":"豫Q809K8","JGSK":"2021-04-01 09:14:14.239","CDBH":"11","XSFX":"由北向南","XSFXDM":"4","KKMC":"和韵路与和风路交口"},{"KKBH":"7208610030000","HPHM":"豫PC070V","JGSK":"2021-04-01 09:14:14.26","CDBH":"2","XSFX":"由东向西","XSFXDM":"1","KKMC":"海晨道与安明路交口正向"},{"KKBH":"610271010","HPHM":"津GKF268","JGSK":"2021-04-01 09:14:14.287","CDBH":"7","XSFX":"由北向南","XSFXDM":"4","KKMC":"中新大道与华五路交口"},{"KKBH":"610391007","HPHM":"晋BRV705","JGSK":"2021-04-01 09:14:14.351","CDBH":"8","XSFX":"由南向北","XSFXDM":"3","KKMC":"和韵路与和风路交口"},{"KKBH":"610256116","HPHM":"津LD8568","JGSK":"2021-04-01 09:14:14.401","CDBH":"10","XSFX":"由北向南","XSFXDM":"4","KKMC":"中天大道与和顺路交口"},{"KKBH":"610286127","HPHM":"冀F3QL96","JGSK":"2021-04-01 09:14:14.412","CDBH":"9","XSFX":"由南向北","XSFXDM":"3","KKMC":"中津大道与和畅路交口"},{"KKBH":"610256115","HPHM":"津C58180","JGSK":"2021-04-01 09:14:14.533","CDBH":"11","XSFX":"由北向南","XSFXDM":"4","KKMC":"中天大道与中生大道交口"},{"KKBH":"7205610020000","HPHM":"津AY2306","JGSK":"2021-04-01 09:14:14.569","CDBH":"6","XSFX":"由北向南","XSFXDM":"4","KKMC":"动漫北路与文三路交口正向"},{"KKBH":"610266118","HPHM":"津A09819D","JGSK":"2021-04-01 09:14:14.59","CDBH":"7","XSFX":"由南向北","XSFXDM":"3","KKMC":"中生大道与和畅路交口"},{"KKBH":"610256113","HPHM":"吉B787K7","JGSK":"2021-04-01 09:14:14.62","CDBH":"5","XSFX":"由南向北","XSFXDM":"3","KKMC":"中天大道与和风路交口"},{"KKBH":"610391007","HPHM":"津RPZ918","JGSK":"2021-04-01 09:14:14.662","CDBH":"10","XSFX":"由北向南","XSFXDM":"4","KKMC":"和韵路与和风路交口"},{"KKBH":"610401004","HPHM":"津DT1950","JGSK":"2021-04-01 09:14:14.697","CDBH":"11","XSFX":"由北向南","XSFXDM":"4","KKMC":"和畅路与和风路交口"},{"KKBH":"720881002000","HPHM":"津AKX258","JGSK":"2021-04-01 09:14:14.733","CDBH":"4","XSFX":"由东向西","XSFXDM":"1","KKMC":"海旭道与安正路交口"},{"KKBH":"7205710040000","HPHM":"津NNH991","JGSK":"2021-04-01 09:14:14.801","CDBH":"1","XSFX":"由东向西","XSFXDM":"1","KKMC":"动漫东路与动漫中路交口正向"},{"KKBH":"610276125","HPHM":"津E04401","JGSK":"2021-04-01 09:14:14.81","CDBH":"7","XSFX":"由北向南","XSFXDM":"4","KKMC":"中新大道与和顺路交口"},{"KKBH":"610256113","HPHM":"津C3B868","JGSK":"2021-04-01 09:14:14.84","CDBH":"4","XSFX":"由南向北","XSFXDM":"3","KKMC":"中天大道与和风路交口"},{"KKBH":"7208910030000","HPHM":"车牌","JGSK":"2021-04-01 09:14:14.951","CDBH":"1","XSFX":"由东向西","XSFXDM":"1","KKMC":"海博道与安正路交口正向"},{"KKBH":"610266117","HPHM":"津JCB209","JGSK":"2021-04-01 09:14:15.003","CDBH":"5","XSFX":"由西向东","XSFXDM":"2","KKMC":"中生大道与和韵路交口"},{"KKBH":"610276126","HPHM":"津AF29067","JGSK":"2021-04-01 09:14:15.127","CDBH":"7","XSFX":"由北向南","XSFXDM":"4","KKMC":"中新大道与和意路交口"},{"KKBH":"610391007","HPHM":"津JDS327","JGSK":"2021-04-01 09:14:15.129","CDBH":"10","XSFX":"由北向南","XSFXDM":"4","KKMC":"和韵路与和风路交口"},{"KKBH":"610261005000","HPHM":"车牌","JGSK":"2021-04-01 09:14:15.139","CDBH":"2","XSFX":"由南向北","XSFXDM":"3","KKMC":"中生大道与静湖西路（南侧）"},{"KKBH":"720881002000","HPHM":"津ADN2510","JGSK":"2021-04-01 09:14:15.26","CDBH":"2","XSFX":"由东向西","XSFXDM":"1","KKMC":"海旭道与安正路交口"},{"KKBH":"6102610040000","HPHM":"津AU6616","JGSK":"2021-04-01 09:14:15.397","CDBH":"6","XSFX":"由北向南","XSFXDM":"4","KKMC":"中生大道与静湖西路（北侧）正向"},{"KKBH":"610266118","HPHM":"津A01798D","JGSK":"2021-04-01 09:14:15.413","CDBH":"11","XSFX":"由北向南","XSFXDM":"4","KKMC":"中生大道与和畅路交口"},{"KKBH":"7208910040000","HPHM":"车牌","JGSK":"2021-04-01 09:14:15.422","CDBH":"5","XSFX":"由西向东","XSFXDM":"2","KKMC":"海博道与安平路交口正向"},{"KKBH":"720901003000","HPHM":"津RBD009","JGSK":"2021-04-01 09:14:15.481","CDBH":"4","XSFX":"由南向北","XSFXDM":"3","KKMC":"玉林道与安平路交口"},{"KKBH":"720881002000","HPHM":"津APG981","JGSK":"2021-04-01 09:14:15.492","CDBH":"6","XSFX":"由西向东","XSFXDM":"2","KKMC":"海旭道与安正路交口"},{"KKBH":"610256114","HPHM":"车牌","JGSK":"2021-04-01 09:14:15.558","CDBH":"8","XSFX":"由北向南","XSFXDM":"4","KKMC":"中天大道与和旭路交口"},{"KKBH":"610391007","HPHM":"津KH0917","JGSK":"2021-04-01 09:14:15.717","CDBH":"8","XSFX":"由南向北","XSFXDM":"3","KKMC":"和韵路与和风路交口"},{"KKBH":"610276125","HPHM":"津K38609","JGSK":"2021-04-01 09:14:15.731","CDBH":"5","XSFX":"由南向北","XSFXDM":"3","KKMC":"中新大道与和顺路交口"},{"KKBH":"610266118","HPHM":"冀B6Y0E6","JGSK":"2021-04-01 09:14:15.733","CDBH":"10","XSFX":"由北向南","XSFXDM":"4","KKMC":"中生大道与和畅路交口"},{"KKBH":"6071310030000","HPHM":"鄂AH39D3","JGSK":"2021-04-01 09:14:15.754","CDBH":"1","XSFX":"由东向西","XSFXDM":"1","KKMC":"中央大道与海旭道交口正向"},{"KKBH":"610266117","HPHM":"浙G9009U","JGSK":"2021-04-01 09:14:15.788","CDBH":"11","XSFX":"由北向南","XSFXDM":"4","KKMC":"中生大道与和韵路交口"},{"KKBH":"610266118","HPHM":"冀B8W0H0","JGSK":"2021-04-01 09:14:15.79","CDBH":"3","XSFX":"由东向西","XSFXDM":"1","KKMC":"中生大道与和畅路交口"},{"KKBH":"610261003000","HPHM":"车牌","JGSK":"2021-04-01 09:14:15.828","CDBH":"10","XSFX":"由东向西","XSFXDM":"1","KKMC":"中生大道与静湖南路交口"},{"KKBH":"610286127","HPHM":"沪CUS957","JGSK":"2021-04-01 09:14:15.859","CDBH":"6","XSFX":"由西向东","XSFXDM":"2","KKMC":"中津大道与和畅路交口"},{"KKBH":"610286127","HPHM":"苏MKZ322","JGSK":"2021-04-01 09:14:15.877","CDBH":"4","XSFX":"由西向东","XSFXDM":"2","KKMC":"中津大道与和畅路交口"},{"KKBH":"7280310030000","HPHM":"辽K18H02","JGSK":"2021-04-01 09:14:15.889","CDBH":"3","XSFX":"由南向北","XSFXDM":"3","KKMC":"动漫中路与文二路交口正向"},{"KKBH":"7208710020000","HPHM":"车牌","JGSK":"2021-04-01 09:14:15.893","CDBH":"10","XSFX":"由北向南","XSFXDM":"4","KKMC":"安正路与芳菲路交口正向"},{"KKBH":"610271009","HPHM":"津A06016D","JGSK":"2021-04-01 09:14:15.936","CDBH":"11","XSFX":"由北向南","XSFXDM":"4","KKMC":"中新大道与泰七路交口"},{"KKBH":"610276125","HPHM":"津C5C618","JGSK":"2021-04-01 09:14:15.939","CDBH":"8","XSFX":"由北向南","XSFXDM":"4","KKMC":"中新大道与和顺路交口"},{"KKBH":"720881005000","HPHM":"苏FR179Z","JGSK":"2021-04-01 09:14:15.943","CDBH":"2","XSFX":"由东向西","XSFXDM":"1","KKMC":"海旭道与明盛路交口"},{"KKBH":"610256112","HPHM":"津E31705","JGSK":"2021-04-01 09:14:16.066","CDBH":"10","XSFX":"由北向南","XSFXDM":"4","KKMC":"中天大道与中津大道交口"},{"KKBH":"7205410020000","HPHM":"鲁N6755V","JGSK":"2021-04-01 09:14:16.127","CDBH":"3","XSFX":"由西向东","XSFXDM":"2","KKMC":"动漫环路西与动漫中路交口正向"},{"KKBH":"610391007","HPHM":"吉A0TD07","JGSK":"2021-04-01 09:14:16.169","CDBH":"11","XSFX":"由北向南","XSFXDM":"4","KKMC":"和韵路与和风路交口"},{"KKBH":"711","HPHM":"津KST778","JGSK":"2021-04-01 09:14:16.193","CDBH":"2","XSFX":"由东向西","XSFXDM":"1","KKMC":"不礼让行人中新大道与和旭路交口"},{"KKBH":"711","HPHM":"津C20005","JGSK":"2021-04-01 09:14:16.294","CDBH":"5","XSFX":"由南向北","XSFXDM":"3","KKMC":"不礼让行人中新大道与和旭路交口"},{"KKBH":"7208910030000","HPHM":"车牌","JGSK":"2021-04-01 09:14:16.329","CDBH":"3","XSFX":"由东向西","XSFXDM":"1","KKMC":"海博道与安正路交口正向"},{"KKBH":"720881002000","HPHM":"津GXL836","JGSK":"2021-04-01 09:14:16.33","CDBH":"4","XSFX":"由东向西","XSFXDM":"1","KKMC":"海旭道与安正路交口"},{"KKBH":"610256112","HPHM":"津CAU826","JGSK":"2021-04-01 09:14:16.352","CDBH":"10","XSFX":"由北向南","XSFXDM":"4","KKMC":"中天大道与中津大道交口"},{"KKBH":"610271010","HPHM":"津GKF268","JGSK":"2021-04-01 09:14:16.379","CDBH":"7","XSFX":"由北向南","XSFXDM":"4","KKMC":"中新大道与华五路交口"},{"KKBH":"610276125","HPHM":"吉JKV722","JGSK":"2021-04-01 09:14:16.394","CDBH":"5","XSFX":"由南向北","XSFXDM":"3","KKMC":"中新大道与和顺路交口"},{"KKBH":"720891004000","HPHM":"车牌","JGSK":"2021-04-01 09:14:16.522","CDBH":"8","XSFX":"由南向北","XSFXDM":"3","KKMC":"海博道与安平路交口"},{"KKBH":"610276126","HPHM":"桂A333W3","JGSK":"2021-04-01 09:14:16.556","CDBH":"8","XSFX":"由北向南","XSFXDM":"4","KKMC":"中新大道与和意路交口"},{"KKBH":"7208710020000","HPHM":"冀B7WR13","JGSK":"2021-04-01 09:14:16.575","CDBH":"3","XSFX":"由西向东","XSFXDM":"2","KKMC":"安正路与芳菲路交口正向"},{"KKBH":"7280310030000","HPHM":"京N5K661","JGSK":"2021-04-01 09:14:16.648","CDBH":"5","XSFX":"由北向南","XSFXDM":"4","KKMC":"动漫中路与文二路交口正向"},{"KKBH":"610391007","HPHM":"鲁M45Y61","JGSK":"2021-04-01 09:14:16.726","CDBH":"8","XSFX":"由南向北","XSFXDM":"3","KKMC":"和韵路与和风路交口"},{"KKBH":"7208810020000","HPHM":"车牌","JGSK":"2021-04-01 09:14:16.99","CDBH":"7","XSFX":"由西向东","XSFXDM":"2","KKMC":"海旭道与安正路交口正向"},{"KKBH":"610391007","HPHM":"鲁N9811Z","JGSK":"2021-04-01 09:14:17.071","CDBH":"7","XSFX":"由南向北","XSFXDM":"3","KKMC":"和韵路与和风路交口"},{"KKBH":"610286127","HPHM":"鲁NV59B0","JGSK":"2021-04-01 09:14:17.088","CDBH":"3","XSFX":"由东向西","XSFXDM":"1","KKMC":"中津大道与和畅路交口"},{"KKBH":"610256113","HPHM":"津C3B868","JGSK":"2021-04-01 09:14:17.099","CDBH":"4","XSFX":"由南向北","XSFXDM":"3","KKMC":"中天大道与和风路交口"},{"KKBH":"610391006","HPHM":"津FS0003","JGSK":"2021-04-01 09:14:17.119","CDBH":"1","XSFX":"由东向西","XSFXDM":"1","KKMC":"和韵路与和意路交口"},{"KKBH":"610391007","HPHM":"津DWP363","JGSK":"2021-04-01 09:14:17.129","CDBH":"12","XSFX":"由北向南","XSFXDM":"4","KKMC":"和韵路与和风路交口"},{"KKBH":"728031003000","HPHM":"津B56660","JGSK":"2021-04-01 09:14:17.172","CDBH":"4","XSFX":"由南向北","XSFXDM":"3","KKMC":"动漫中路与文二路交口"},{"KKBH":"610271009","HPHM":"津AD60773","JGSK":"2021-04-01 09:14:17.216","CDBH":"10","XSFX":"由北向南","XSFXDM":"4","KKMC":"中新大道与泰七路交口"},{"KKBH":"610276126","HPHM":"津AF29067","JGSK":"2021-04-01 09:14:17.219","CDBH":"7","XSFX":"由北向南","XSFXDM":"4","KKMC":"中新大道与和意路交口"},{"KKBH":"711","HPHM":"冀AU86E2","JGSK":"2021-04-01 09:14:17.303","CDBH":"8","XSFX":"由北向南","XSFXDM":"4","KKMC":"不礼让行人中新大道与和旭路交口"},{"KKBH":"610401004","HPHM":"冀B3513T","JGSK":"2021-04-01 09:14:17.307","CDBH":"10","XSFX":"由北向南","XSFXDM":"4","KKMC":"和畅路与和风路交口"},{"KKBH":"610256112","HPHM":"鲁H069L8","JGSK":"2021-04-01 09:14:17.345","CDBH":"11","XSFX":"由北向南","XSFXDM":"4","KKMC":"中天大道与中津大道交口"},{"KKBH":"7209010020000","HPHM":"津NJX955","JGSK":"2021-04-01 09:14:17.35","CDBH":"1","XSFX":"由东向西","XSFXDM":"1","KKMC":"玉林道与安正路交口正向"},{"KKBH":"610266118","HPHM":"冀BM08Y8","JGSK":"2021-04-01 09:14:17.454","CDBH":"2","XSFX":"由东向西","XSFXDM":"1","KKMC":"中生大道与和畅路交口"},{"KKBH":"720861002000","HPHM":"津AU6612","JGSK":"2021-04-01 09:14:17.456","CDBH":"10","XSFX":"由北向南","XSFXDM":"4","KKMC":"海晨道与安正路交口"},{"KKBH":"7205710040000","HPHM":"津D31659","JGSK":"2021-04-01 09:14:17.555","CDBH":"1","XSFX":"由东向西","XSFXDM":"1","KKMC":"动漫东路与动漫中路交口正向"},{"KKBH":"7205710010000","HPHM":"车牌","JGSK":"2021-04-01 09:14:17.567","CDBH":"4","XSFX":"由南向北","XSFXDM":"3","KKMC":"动漫东路与文一路交口正向"},{"KKBH":"610256115","HPHM":"鲁AJ7C30","JGSK":"2021-04-01 09:14:17.602","CDBH":"12","XSFX":"由北向南","XSFXDM":"4","KKMC":"中天大道与中生大道交口"},{"KKBH":"720861003000","HPHM":"豫PC070V","JGSK":"2021-04-01 09:14:17.66","CDBH":"2","XSFX":"由东向西","XSFXDM":"1","KKMC":"海晨道与安明路交口"},{"KKBH":"610391007","HPHM":"津JZK709","JGSK":"2021-04-01 09:14:17.69","CDBH":"11","XSFX":"由北向南","XSFXDM":"4","KKMC":"和韵路与和风路交口"},{"KKBH":"720881002000","HPHM":"津MQ5096","JGSK":"2021-04-01 09:14:17.819","CDBH":"7","XSFX":"由西向东","XSFXDM":"2","KKMC":"海旭道与安正路交口"},{"KKBH":"610276124","HPHM":"津N99916","JGSK":"2021-04-01 09:14:17.966","CDBH":"11","XSFX":"由北向南","XSFXDM":"4","KKMC":"中新大道与中生大道交口"},{"KKBH":"610276125","HPHM":"苏A37RT7","JGSK":"2021-04-01 09:14:18.02","CDBH":"8","XSFX":"由北向南","XSFXDM":"4","KKMC":"中新大道与和顺路交口"},{"KKBH":"610391007","HPHM":"津E07163","JGSK":"2021-04-01 09:14:18.031","CDBH":"1","XSFX":"由东向西","XSFXDM":"1","KKMC":"和韵路与和风路交口"},{"KKBH":"610276126","HPHM":"津KKH295","JGSK":"2021-04-01 09:14:18.094","CDBH":"7","XSFX":"由北向南","XSFXDM":"4","KKMC":"中新大道与和意路交口"},{"KKBH":"720881002000","HPHM":"津HJK657","JGSK":"2021-04-01 09:14:18.146","CDBH":"12","XSFX":"由北向南","XSFXDM":"4","KKMC":"海旭道与安正路交口"},{"KKBH":"610276125","HPHM":"津E04401","JGSK":"2021-04-01 09:14:18.259","CDBH":"7","XSFX":"由北向南","XSFXDM":"4","KKMC":"中新大道与和顺路交口"},{"KKBH":"610271009","HPHM":"津AT3959","JGSK":"2021-04-01 09:14:18.281","CDBH":"10","XSFX":"由北向南","XSFXDM":"4","KKMC":"中新大道与泰七路交口"},{"KKBH":"7205710040000","HPHM":"津C6T571","JGSK":"2021-04-01 09:14:18.385","CDBH":"2","XSFX":"由东向西","XSFXDM":"1","KKMC":"动漫东路与动漫中路交口正向"},{"KKBH":"610266117","HPHM":"津A1U599","JGSK":"2021-04-01 09:14:18.411","CDBH":"8","XSFX":"由南向北","XSFXDM":"3","KKMC":"中生大道与和韵路交口"},{"KKBH":"7208610020000","HPHM":"津A5M171","JGSK":"2021-04-01 09:14:18.414","CDBH":"4","XSFX":"由西向东","XSFXDM":"2","KKMC":"海晨道与安正路交口正向"},{"KKBH":"720881002000","HPHM":"冀BJ0953","JGSK":"2021-04-01 09:14:18.453","CDBH":"5","XSFX":"由西向东","XSFXDM":"2","KKMC":"海旭道与安正路交口"},{"KKBH":"610266118","HPHM":"津A09819D","JGSK":"2021-04-01 09:14:18.5","CDBH":"8","XSFX":"由南向北","XSFXDM":"3","KKMC":"中生大道与和畅路交口"},{"KKBH":"610286127","HPHM":"津MAS928","JGSK":"2021-04-01 09:14:18.555","CDBH":"7","XSFX":"由南向北","XSFXDM":"3","KKMC":"中津大道与和畅路交口"},{"KKBH":"610256112","HPHM":"津E31705","JGSK":"2021-04-01 09:14:18.593","CDBH":"10","XSFX":"由北向南","XSFXDM":"4","KKMC":"中天大道与中津大道交口"},{"KKBH":"6071310030000","HPHM":"车牌","JGSK":"2021-04-01 09:14:18.663","CDBH":"3","XSFX":"由东向西","XSFXDM":"1","KKMC":"中央大道与海旭道交口正向"},{"KKBH":"610391007","HPHM":"晋BRV705","JGSK":"2021-04-01 09:14:18.727","CDBH":"9","XSFX":"由南向北","XSFXDM":"3","KKMC":"和韵路与和风路交口"},{"KKBH":"610271010","HPHM":"津C06175","JGSK":"2021-04-01 09:14:18.737","CDBH":"8","XSFX":"由北向南","XSFXDM":"4","KKMC":"中新大道与华五路交口"},{"KKBH":"610256112","HPHM":"津A7F187","JGSK":"2021-04-01 09:14:18.749","CDBH":"1","XSFX":"由东向西","XSFXDM":"1","KKMC":"中天大道与中津大道交口"},{"KKBH":"7205610020000","HPHM":"鲁NT13M6","JGSK":"2021-04-01 09:14:18.757","CDBH":"6","XSFX":"由北向南","XSFXDM":"4","KKMC":"动漫北路与文三路交口正向"},{"KKBH":"610271009","HPHM":"冀B5WP53","JGSK":"2021-04-01 09:14:18.896","CDBH":"11","XSFX":"由北向南","XSFXDM":"4","KKMC":"中新大道与泰七路交口"},{"KKBH":"610401004","HPHM":"冀J37130","JGSK":"2021-04-01 09:14:18.949","CDBH":"4","XSFX":"由西向东","XSFXDM":"2","KKMC":"和畅路与和风路交口"},{"KKBH":"610276124","HPHM":"津NHH203","JGSK":"2021-04-01 09:14:19.026","CDBH":"10","XSFX":"由北向南","XSFXDM":"4","KKMC":"中新大道与中生大道交口"},{"KKBH":"7208910040000","HPHM":"车牌","JGSK":"2021-04-01 09:14:19.082","CDBH":"5","XSFX":"由西向东","XSFXDM":"2","KKMC":"海博道与安平路交口正向"},{"KKBH":"6071310030000","HPHM":"津A3N656","JGSK":"2021-04-01 09:14:19.086","CDBH":"3","XSFX":"由东向西","XSFXDM":"1","KKMC":"中央大道与海旭道交口正向"},{"KKBH":"610391007","HPHM":"豫Q809K8","JGSK":"2021-04-01 09:14:19.289","CDBH":"12","XSFX":"由北向南","XSFXDM":"4","KKMC":"和韵路与和风路交口"},{"KKBH":"610286127","HPHM":"苏MKZ322","JGSK":"2021-04-01 09:14:19.299","CDBH":"5","XSFX":"由西向东","XSFXDM":"2","KKMC":"中津大道与和畅路交口"},{"KKBH":"7208710020000","HPHM":"津NNH131","JGSK":"2021-04-01 09:14:19.315","CDBH":"3","XSFX":"由西向东","XSFXDM":"2","KKMC":
[truncated: 903,279 more chars]
