# Supplementary material for: A vehicle license plate data access model based on the jump hash consistency algorithm
Source: PLoS One. 2023 Aug 24;18(8):e0288427. doi: 10.1371/journal.pone.0288427 (PMC10449116; doi:10.1371/journal.pone.0288427)
Supplement: S1 Data — (ZIP) [file pone.0288427.s001.zip › vpld/2021-04-01_36.json]

[{"KKBH":"610276124","HPHM":"鲁Q1Z55H","JGSK":"2021-04-01 09:30:18.308","CDBH":"4","XSFX":"由西向东","XSFXDM":"2","KKMC":"中新大道与中生大道交口"},{"KKBH":"610271009","HPHM":"车牌","JGSK":"2021-04-01 09:30:18.334","CDBH":"10","XSFX":"由北向南","XSFXDM":"4","KKMC":"中新大道与泰七路交口"},{"KKBH":"711","HPHM":"津HQY525","JGSK":"2021-04-01 09:30:18.368","CDBH":"7","XSFX":"由北向南","XSFXDM":"4","KKMC":"不礼让行人中新大道与和旭路交口"},{"KKBH":"7208710020000","HPHM":"津E12638","JGSK":"2021-04-01 09:30:18.465","CDBH":"3","XSFX":"由西向东","XSFXDM":"2","KKMC":"安正路与芳菲路交口正向"},{"KKBH":"610266118","HPHM":"津HSH707","JGSK":"2021-04-01 09:30:18.6","CDBH":"4","XSFX":"由西向东","XSFXDM":"2","KKMC":"中生大道与和畅路交口"},{"KKBH":"720891003000","HPHM":"车牌","JGSK":"2021-04-01 09:30:18.656","CDBH":"1","XSFX":"由东向西","XSFXDM":"1","KKMC":"海博道与安正路交口"},{"KKBH":"610276126","HPHM":"冀B0HC42","JGSK":"2021-04-01 09:30:18.657","CDBH":"4","XSFX":"由南向北","XSFXDM":"3","KKMC":"中新大道与和意路交口"},{"KKBH":"610401004","HPHM":"津PG0225","JGSK":"2021-04-01 09:30:18.67","CDBH":"2","XSFX":"由东向西","XSFXDM":"1","KKMC":"和畅路与和风路交口"},{"KKBH":"610286127","HPHM":"车牌","JGSK":"2021-04-01 09:30:18.68","CDBH":"4","XSFX":"由西向东","XSFXDM":"2","KKMC":"中津大道与和畅路交口"},{"KKBH":"610256115","HPHM":"皖KDD387","JGSK":"2021-04-01 09:30:18.723","CDBH":"2","XSFX":"由东向西","XSFXDM":"1","KKMC":"中天大道与中生大道交口"},{"KKBH":"610256115","HPHM":"津F10088","JGSK":"2021-04-01 09:30:18.803","CDBH":"3","XSFX":"由东向西","XSFXDM":"1","KKMC":"中天大道与中生大道交口"},{"KKBH":"610256112","HPHM":"车牌","JGSK":"2021-04-01 09:30:18.86","CDBH":"10","XSFX":"由北向南","XSFXDM":"4","KKMC":"中天大道与中津大道交口"},{"KKBH":"610276126","HPHM":"车牌","JGSK":"2021-04-01 09:30:18.889","CDBH":"5","XSFX":"由南向北","XSFXDM":"3","KKMC":"中新大道与和意路交口"},{"KKBH":"610271008","HPHM":"车牌","JGSK":"2021-04-01 09:30:18.967","CDBH":"2","XSFX":"由南向北","XSFXDM":"3","KKMC":"中新大道与航母主题公园支路交口"},{"KKBH":"610256113","HPHM":"浙DJ821J","JGSK":"2021-04-01 09:30:19.009","CDBH":"7","XSFX":"由北向南","XSFXDM":"4","KKMC":"中天大道与和风路交口"},{"KKBH":"610271009","HPHM":"津B1Y515","JGSK":"2021-04-01 09:30:19.013","CDBH":"7","XSFX":"由南向北","XSFXDM":"3","KKMC":"中新大道与泰七路交口"},{"KKBH":"720861003000","HPHM":"津AWA157","JGSK":"2021-04-01 09:30:19.015","CDBH":"2","XSFX":"由东向西","XSFXDM":"1","KKMC":"海晨道与安明路交口"},{"KKBH":"610256115","HPHM":"津AY1850","JGSK":"2021-04-01 09:30:19.283","CDBH":"3","XSFX":"由东向西","XSFXDM":"1","KKMC":"中天大道与中生大道交口"},{"KKBH":"711","HPHM":"鲁ND686S","JGSK":"2021-04-01 09:30:19.326","CDBH":"8","XSFX":"由北向南","XSFXDM":"4","KKMC":"不礼让行人中新大道与和旭路交口"},{"KKBH":"610276126","HPHM":"津C3G585","JGSK":"2021-04-01 09:30:19.406","CDBH":"8","XSFX":"由北向南","XSFXDM":"4","KKMC":"中新大道与和意路交口"},{"KKBH":"6102610030000","HPHM":"豫Q6K233","JGSK":"2021-04-01 09:30:19.422","CDBH":"2","XSFX":"由东向西","XSFXDM":"1","KKMC":"中生大道与静湖南路交口正向"},{"KKBH":"720891003000","HPHM":"车牌","JGSK":"2021-04-01 09:30:19.503","CDBH":"6","XSFX":"由西向东","XSFXDM":"2","KKMC":"海博道与安正路交口"},{"KKBH":"728031002000","HPHM":"冀R61D75","JGSK":"2021-04-01 09:30:19.545","CDBH":"5","XSFX":"由南向北","XSFXDM":"3","KKMC":"动漫中路与文一路交口"},{"KKBH":"720871002000","HPHM":"津A8U353","JGSK":"2021-04-01 09:30:19.576","CDBH":"8","XSFX":"由北向南","XSFXDM":"4","KKMC":"安正路与芳菲路交口"},{"KKBH":"610256115","HPHM":"鲁NMH369","JGSK":"2021-04-01 09:30:19.62","CDBH":"1","XSFX":"由东向西","XSFXDM":"1","KKMC":"中天大道与中生大道交口"},{"KKBH":"720891005000","HPHM":"晋LK8697","JGSK":"2021-04-01 09:30:19.642","CDBH":"6","XSFX":"由西向东","XSFXDM":"2","KKMC":"海博道与安明路交口"},{"KKBH":"610256116","HPHM":"川AJ4Z29","JGSK":"2021-04-01 09:30:19.664","CDBH":"5","XSFX":"由西向东","XSFXDM":"2","KKMC":"中天大道与和顺路交口"},{"KKBH":"7208910060000","HPHM":"津AVR716","JGSK":"2021-04-01 09:30:19.676","CDBH":"8","XSFX":"由西向东","XSFXDM":"2","KKMC":"海博道与永盛路交口正向"},{"KKBH":"711","HPHM":"津ADC9159","JGSK":"2021-04-01 09:30:19.698","CDBH":"2","XSFX":"由东向西","XSFXDM":"1","KKMC":"不礼让行人中新大道与和旭路交口"},{"KKBH":"610256112","HPHM":"津RHR817","JGSK":"2021-04-01 09:30:19.7","CDBH":"2","XSFX":"由东向西","XSFXDM":"1","KKMC":"中天大道与中津大道交口"},{"KKBH":"610271010","HPHM":"津MQM535","JGSK":"2021-04-01 09:30:19.815","CDBH":"7","XSFX":"由北向南","XSFXDM":"4","KKMC":"中新大道与华五路交口"},{"KKBH":"610401004","HPHM":"津C8S287","JGSK":"2021-04-01 09:30:19.828","CDBH":"11","XSFX":"由北向南","XSFXDM":"4","KKMC":"和畅路与和风路交口"},{"KKBH":"720881002000","HPHM":"黑A2E7F1","JGSK":"2021-04-01 09:30:19.841","CDBH":"7","XSFX":"由西向东","XSFXDM":"2","KKMC":"海旭道与安正路交口"},{"KKBH":"720881002000","HPHM":"湘A23BV8","JGSK":"2021-04-01 09:30:19.912","CDBH":"6","XSFX":"由西向东","XSFXDM":"2","KKMC":"海旭道与安正路交口"},{"KKBH":"7208610020000","HPHM":"车牌","JGSK":"2021-04-01 09:30:20.029","CDBH":"11","XSFX":"由北向南","XSFXDM":"4","KKMC":"海晨道与安正路交口正向"},{"KKBH":"610276125","HPHM":"蒙A702WF","JGSK":"2021-04-01 09:30:20.05","CDBH":"4","XSFX":"由南向北","XSFXDM":"3","KKMC":"中新大道与和顺路交口"},{"KKBH":"720881005000","HPHM":"津QW3201","JGSK":"2021-04-01 09:30:20.213","CDBH":"5","XSFX":"由西向东","XSFXDM":"2","KKMC":"海旭道与明盛路交口"},{"KKBH":"610261005000","HPHM":"冀CP8966","JGSK":"2021-04-01 09:30:20.232","CDBH":"2","XSFX":"由南向北","XSFXDM":"3","KKMC":"中生大道与静湖西路（南侧）"},{"KKBH":"610256113","HPHM":"津A5C740","JGSK":"2021-04-01 09:30:20.344","CDBH":"5","XSFX":"由南向北","XSFXDM":"3","KKMC":"中天大道与和风路交口"},{"KKBH":"711","HPHM":"津C586R1","JGSK":"2021-04-01 09:30:20.363","CDBH":"7","XSFX":"由北向南","XSFXDM":"4","KKMC":"不礼让行人中新大道与和旭路交口"},{"KKBH":"7208710020000","HPHM":"车牌","JGSK":"2021-04-01 09:30:20.553","CDBH":"7","XSFX":"由南向北","XSFXDM":"3","KKMC":"安正路与芳菲路交口正向"},{"KKBH":"728031002000","HPHM":"鲁NFZ086","JGSK":"2021-04-01 09:30:20.715","CDBH":"7","XSFX":"由北向南","XSFXDM":"4","KKMC":"动漫中路与文一路交口"},{"KKBH":"610266117","HPHM":"京N1V225","JGSK":"2021-04-01 09:30:20.733","CDBH":"2","XSFX":"由东向西","XSFXDM":"1","KKMC":"中生大道与和韵路交口"},{"KKBH":"7208610030000","HPHM":"津RQ9603","JGSK":"2021-04-01 09:30:20.759","CDBH":"10","XSFX":"由北向南","XSFXDM":"4","KKMC":"海晨道与安明路交口正向"},{"KKBH":"7208810020000","HPHM":"津C07Z56","JGSK":"2021-04-01 09:30:20.85","CDBH":"6","XSFX":"由西向东","XSFXDM":"2","KKMC":"海旭道与安正路交口正向"},{"KKBH":"7208710020000","HPHM":"津HJQ509","JGSK":"2021-04-01 09:30:20.853","CDBH":"3","XSFX":"由西向东","XSFXDM":"2","KKMC":"安正路与芳菲路交口正向"},{"KKBH":"610391007","HPHM":"冀A5M9N5","JGSK":"2021-04-01 09:30:20.856","CDBH":"10","XSFX":"由北向南","XSFXDM":"4","KKMC":"和韵路与和风路交口"},{"KKBH":"7208810050000","HPHM":"津AYP096","JGSK":"2021-04-01 09:30:20.894","CDBH":"5","XSFX":"由西向东","XSFXDM":"2","KKMC":"海旭道与明盛路交口正向"},{"KKBH":"610276126","HPHM":"津KVF038","JGSK":"2021-04-01 09:30:21.131","CDBH":"5","XSFX":"由南向北","XSFXDM":"3","KKMC":"中新大道与和意路交口"},{"KKBH":"7208910050000","HPHM":"津D36516","JGSK":"2021-04-01 09:30:21.153","CDBH":"8","XSFX":"由南向北","XSFXDM":"3","KKMC":"海博道与安明路交口正向"},{"KKBH":"720891003000","HPHM":"车牌","JGSK":"2021-04-01 09:30:21.185","CDBH":"5","XSFX":"由西向东","XSFXDM":"2","KKMC":"海博道与安正路交口"},{"KKBH":"610256115","HPHM":"鲁NMH369","JGSK":"2021-04-01 09:30:21.202","CDBH":"2","XSFX":"由东向西","XSFXDM":"1","KKMC":"中天大道与中生大道交口"},{"KKBH":"7208810070000","HPHM":"冀HZ0903","JGSK":"2021-04-01 09:30:21.254","CDBH":"2","XSFX":"由东向西","XSFXDM":"1","KKMC":"海旭道与弘通路交口正向"},{"KKBH":"610276124","HPHM":"津C3C198","JGSK":"2021-04-01 09:30:21.267","CDBH":"4","XSFX":"由西向东","XSFXDM":"2","KKMC":"中新大道与中生大道交口"},{"KKBH":"610276126","HPHM":"车牌","JGSK":"2021-04-01 09:30:21.291","CDBH":"4","XSFX":"由南向北","XSFXDM":"3","KKMC":"中新大道与和意路交口"},{"KKBH":"610276124","HPHM":"津LL6568","JGSK":"2021-04-01 09:30:21.331","CDBH":"8","XSFX":"由南向北","XSFXDM":"3","KKMC":"中新大道与中生大道交口"},{"KKBH":"610276125","HPHM":"津AYK832","JGSK":"2021-04-01 09:30:21.38","CDBH":"5","XSFX":"由南向北","XSFXDM":"3","KKMC":"中新大道与和顺路交口"},{"KKBH":"610276125","HPHM":"津J76876","JGSK":"2021-04-01 09:30:21.401","CDBH":"1","XSFX":"由东向西","XSFXDM":"1","KKMC":"中新大道与和顺路交口"},{"KKBH":"7208910050000","HPHM":"津KH5596","JGSK":"2021-04-01 09:30:21.417","CDBH":"2","XSFX":"由东向西","XSFXDM":"1","KKMC":"海博道与安明路交口正向"},{"KKBH":"610251002","HPHM":"冀GYD856","JGSK":"2021-04-01 09:30:21.449","CDBH":"8","XSFX":"由南向北","XSFXDM":"3","KKMC":"中天大道与和睦路交口"},{"KKBH":"720891008000","HPHM":"冀AWU067","JGSK":"2021-04-01 09:30:21.556","CDBH":"5","XSFX":"由西向东","XSFXDM":"2","KKMC":"海博道与荣盛路交口"},{"KKBH":"610266118","HPHM":"津G04004","JGSK":"2021-04-01 09:30:21.583","CDBH":"6","XSFX":"由西向东","XSFXDM":"2","KKMC":"中生大道与和畅路交口"},{"KKBH":"610391007","HPHM":"津GZW997","JGSK":"2021-04-01 09:30:21.598","CDBH":"6","XSFX":"由西向东","XSFXDM":"2","KKMC":"和韵路与和风路交口"},{"KKBH":"7209010020000","HPHM":"吉A5MB30","JGSK":"2021-04-01 09:30:21.608","CDBH":"8","XSFX":"由南向北","XSFXDM":"3","KKMC":"玉林道与安正路交口正向"},{"KKBH":"610271010","HPHM":"津A09818D","JGSK":"2021-04-01 09:30:21.617","CDBH":"5","XSFX":"由南向北","XSFXDM":"3","KKMC":"中新大道与华五路交口"},{"KKBH":"610256112","HPHM":"津KW0699","JGSK":"2021-04-01 09:30:21.695","CDBH":"1","XSFX":"由东向西","XSFXDM":"1","KKMC":"中天大道与中津大道交口"},{"KKBH":"728031002000","HPHM":"津A00D97","JGSK":"2021-04-01 09:30:21.699","CDBH":"6","XSFX":"由南向北","XSFXDM":"3","KKMC":"动漫中路与文一路交口"},{"KKBH":"720881002000","HPHM":"津KA5173","JGSK":"2021-04-01 09:30:21.76","CDBH":"7","XSFX":"由西向东","XSFXDM":"2","KKMC":"海旭道与安正路交口"},{"KKBH":"610401005","HPHM":"鲁GP002H","JGSK":"2021-04-01 09:30:21.903","CDBH":"7","XSFX":"由南向北","XSFXDM":"3","KKMC":"和畅路与和顺路交口"},{"KKBH":"610271009","HPHM":"津D08207","JGSK":"2021-04-01 09:30:21.933","CDBH":"11","XSFX":"由北向南","XSFXDM":"4","KKMC":"中新大道与泰七路交口"},{"KKBH":"728031002000","HPHM":"津E06240","JGSK":"2021-04-01 09:30:21.94","CDBH":"5","XSFX":"由南向北","XSFXDM":"3","KKMC":"动漫中路与文一路交口"},{"KKBH":"610401005","HPHM":"津RFY157","JGSK":"2021-04-01 09:30:21.962","CDBH":"5","XSFX":"由西向东","XSFXDM":"2","KKMC":"和畅路与和顺路交口"},{"KKBH":"610256111","HPHM":"津E18925","JGSK":"2021-04-01 09:30:21.995","CDBH":"8","XSFX":"由北向南","XSFXDM":"4","KKMC":"中天大道与和惠路交口"},{"KKBH":"610256116","HPHM":"津A7R828","JGSK":"2021-04-01 09:30:22.047","CDBH":"11","XSFX":"由北向南","XSFXDM":"4","KKMC":"中天大道与和顺路交口"},{"KKBH":"610251002","HPHM":"津MDB128","JGSK":"2021-04-01 09:30:22.099","CDBH":"5","XSFX":"由西向东","XSFXDM":"2","KKMC":"中天大道与和睦路交口"},{"KKBH":"7208610020000","HPHM":"津AU6616","JGSK":"2021-04-01 09:30:22.128","CDBH":"10","XSFX":"由北向南","XSFXDM":"4","KKMC":"海晨道与安正路交口正向"},{"KKBH":"610256113","HPHM":"浙DJ821J","JGSK":"2021-04-01 09:30:22.186","CDBH":"7","XSFX":"由北向南","XSFXDM":"4","KKMC":"中天大道与和风路交口"},{"KKBH":"610256115","HPHM":"津E11908","JGSK":"2021-04-01 09:30:22.203","CDBH":"2","XSFX":"由东向西","XSFXDM":"1","KKMC":"中天大道与中生大道交口"},{"KKBH":"610261003000","HPHM":"津MTS168","JGSK":"2021-04-01 09:30:22.317","CDBH":"17","XSFX":"由北向南","XSFXDM":"4","KKMC":"中生大道与静湖南路交口"},{"KKBH":"7208910030000","HPHM":"豫J7037K","JGSK":"2021-04-01 09:30:22.38","CDBH":"4","XSFX":"由西向东","XSFXDM":"2","KKMC":"海博道与安正路交口正向"},{"KKBH":"610286127","HPHM":"车牌","JGSK":"2021-04-01 09:30:22.41","CDBH":"4","XSFX":"由西向东","XSFXDM":"2","KKMC":"中津大道与和畅路交口"},{"KKBH":"610271009","HPHM":"津GR0353","JGSK":"2021-04-01 09:30:22.414","CDBH":"10","XSFX":"由北向南","XSFXDM":"4","KKMC":"中新大道与泰七路交口"},{"KKBH":"720571003000","HPHM":"京EZ5429","JGSK":"2021-04-01 09:30:22.459","CDBH":"1","XSFX":"由东向西","XSFXDM":"1","KKMC":"动漫东路与文三路交口"},{"KKBH":"610266117","HPHM":"津RDQ782","JGSK":"2021-04-01 09:30:22.503","CDBH":"10","XSFX":"由北向南","XSFXDM":"4","KKMC":"中生大道与和韵路交口"},{"KKBH":"610256114","HPHM":"津MYG567","JGSK":"2021-04-01 09:30:22.542","CDBH":"8","XSFX":"由北向南","XSFXDM":"4","KKMC":"中天大道与和旭路交口"},{"KKBH":"610271009","HPHM":"冀B025W8","JGSK":"2021-04-01 09:30:22.611","CDBH":"4","XSFX":"由西向东","XSFXDM":"2","KKMC":"中新大道与泰七路交口"},{"KKBH":"610266118","HPHM":"津HSH707","JGSK":"2021-04-01 09:30:22.665","CDBH":"4","XSFX":"由西向东","XSFXDM":"2","KKMC":"中生大道与和畅路交口"},{"KKBH":"711","HPHM":"津ANS146","JGSK":"2021-04-01 09:30:22.684","CDBH":"7","XSFX":"由北向南","XSFXDM":"4","KKMC":"不礼让行人中新大道与和旭路交口"},{"KKBH":"6102610030000","HPHM":"津GYL396","JGSK":"2021-04-01 09:30:22.738","CDBH":"1","XSFX":"由东向西","XSFXDM":"1","KKMC":"中生大道与静湖南路交口正向"},{"KKBH":"610266118","HPHM":"津MRR448","JGSK":"2021-04-01 09:30:22.797","CDBH":"2","XSFX":"由东向西","XSFXDM":"1","KKMC":"中生大道与和畅路交口"},{"KKBH":"720911002000","HPHM":"鲁G015LP","JGSK":"2021-04-01 09:30:22.879","CDBH":"8","XSFX":"由南向北","XSFXDM":"3","KKMC":"美林道与安正路交口"},{"KKBH":"610266118","HPHM":"津NH6668","JGSK":"2021-04-01 09:30:22.937","CDBH":"5","XSFX":"由西向东","XSFXDM":"2","KKMC":"中生大道与和畅路交口"},{"KKBH":"610256112","HPHM":"冀DB2X20","JGSK":"2021-04-01 09:30:22.94","CDBH":"10","XSFX":"由北向南","XSFXDM":"4","KKMC":"中天大道与中津大道交口"},{"KKBH":"7280310030000","HPHM":"津AY2505","JGSK":"2021-04-01 09:30:22.944","CDBH":"6","XSFX":"由北向南","XSFXDM":"4","KKMC":"动漫中路与文二路交口正向"},{"KKBH":"610271010","HPHM":"京A3GW60","JGSK":"2021-04-01 09:30:22.959","CDBH":"5","XSFX":"由南向北","XSFXDM":"3","KKMC":"中新大道与华五路交口"},{"KKBH":"7208910030000","HPHM":"冀R1M3J2","JGSK":"2021-04-01 09:30:23.034","CDBH":"6","XSFX":"由西向东","XSFXDM":"2","KKMC":"海博道与安正路交口正向"},{"KKBH":"7208610030000","HPHM":"津DXH126","JGSK":"2021-04-01 09:30:23.273","CDBH":"10","XSFX":"由北向南","XSFXDM":"4","KKMC":"海晨道与安明路交口正向"},{"KKBH":"720541002000","HPHM":"津C15M81","JGSK":"2021-04-01 09:30:23.276","CDBH":"2","XSFX":"由东向西","XSFXDM":"1","KKMC":"动漫环路西与动漫中路交口"},{"KKBH":"711","HPHM":"冀FY7821","JGSK":"2021-04-01 09:30:23.321","CDBH":"8","XSFX":"由北向南","XSFXDM":"4","KKMC":"不礼让行人中新大道与和旭路交口"},{"KKBH":"7208710020000","HPHM":"津AUP418","JGSK":"2021-04-01 09:30:23.46","CDBH":"5","XSFX":"由南向北","XSFXDM":"3","KKMC":"安正路与芳菲路交口正向"},{"KKBH":"720881002000","HPHM":"津ADC7798","JGSK":"2021-04-01 09:30:23.512","CDBH":"6","XSFX":"由西向东","XSFXDM":"2","KKMC":"海旭道与安正路交口"},{"KKBH":"610261003000","HPHM":"豫Q6K233","JGSK":"2021-04-01 09:30:23.514","CDBH":"11","XSFX":"由东向西","XSFXDM":"1","KKMC":"中生大道与静湖南路交口"},{"KKBH":"7208910030000","HPHM":"冀AY11U1","JGSK":"2021-04-01 09:30:23.526","CDBH":"6","XSFX":"由西向东","XSFXDM":"2","KKMC":"海博道与安正路交口正向"},{"KKBH":"7208810070000","HPHM":"蒙A504LU","JGSK":"2021-04-01 09:30:23.584","CDBH":"4","XSFX":"由西向东","XSFXDM":"2","KKMC":"海旭道与弘通路交口正向"},{"KKBH":"610401005","HPHM":"津C3H823","JGSK":"2021-04-01 09:30:23.651","CDBH":"7","XSFX":"由南向北","XSFXDM":"3","KKMC":"和畅路与和顺路交口"},{"KKBH":"610256116","HPHM":"津A7R828","JGSK":"2021-04-01 09:30:23.724","CDBH":"12","XSFX":"由北向南","XSFXDM":"4","KKMC":"中天大道与和顺路交口"},{"KKBH":"7208810020000","HPHM":"豫PN8891","JGSK":"2021-04-01 09:30:23.801","CDBH":"3","XSFX":"由东向西","XSFXDM":"1","KKMC":"海旭道与安正路交口正向"},{"KKBH":"610276125","HPHM":"津NKU866","JGSK":"2021-04-01 09:30:23.877","CDBH":"7","XSFX":"由北向南","XSFXDM":"4","KKMC":"中新大道与和顺路交口"},{"KKBH":"610256112","HPHM":"津KG6699","JGSK":"2021-04-01 09:30:23.916","CDBH":"9","XSFX":"由南向北","XSFXDM":"3","KKMC":"中天大道与中津大道交口"},{"KKBH":"720891006000","HPHM":"苏F8L73E","JGSK":"2021-04-01 09:30:23.966","CDBH":"3","XSFX":"由东向西","XSFXDM":"1","KKMC":"海博道与永盛路交口"},{"KKBH":"7208910050000","HPHM":"冀D280S7","JGSK":"2021-04-01 09:30:23.966","CDBH":"6","XSFX":"由西向东","XSFXDM":"2","KKMC":"海博道与安明路交口正向"},{"KKBH":"610261005000","HPHM":"津N02496","JGSK":"2021-04-01 09:30:24.069","CDBH":"2","XSFX":"由南向北","XSFXDM":"3","KKMC":"中生大道与静湖西路（南侧）"},{"KKBH":"720871002000","HPHM":"冀B813G0","JGSK":"2021-04-01 09:30:24.141","CDBH":"9","XSFX":"由北向南","XSFXDM":"4","KKMC":"安正路与芳菲路交口"},{"KKBH":"7208910030000","HPHM":"津MM0148","JGSK":"2021-04-01 09:30:24.153","CDBH":"4","XSFX":"由西向东","XSFXDM":"2","KKMC":"海博道与安正路交口正向"},{"KKBH":"7208910050000","HPHM":"车牌","JGSK":"2021-04-01 09:30:24.292","CDBH":"9","XSFX":"由南向北","XSFXDM":"3","KKMC":"海博道与安明路交口正向"},{"KKBH":"610256113","HPHM":"冀JAJ307","JGSK":"2021-04-01 09:30:24.352","CDBH":"1","XSFX":"由西向东","XSFXDM":"2","KKMC":"中天大道与和风路交口"},{"KKBH":"610261003000","HPHM":"津DRB815","JGSK":"2021-04-01 09:30:24.393","CDBH":"10","XSFX":"由东向西","XSFXDM":"1","KKMC":"中生大道与静湖南路交口"},{"KKBH":"610256112","HPHM":"冀BG998R","JGSK":"2021-04-01 09:30:24.438","CDBH":"1","XSFX":"由东向西","XSFXDM":"1","KKMC":"中天大道与中津大道交口"},{"KKBH":"610256116","HPHM":"津AJ4Z29","JGSK":"2021-04-01 09:30:24.629","CDBH":"6","XSFX":"由西向东","XSFXDM":"2","KKMC":"中天大道与和顺路交口"},{"KKBH":"610266117","HPHM":"津C09U70","JGSK":"2021-04-01 09:30:24.635","CDBH":"1","XSFX":"由东向西","XSFXDM":"1","KKMC":"中生大道与和韵路交口"},{"KKBH":"7208910050000","HPHM":"车牌","JGSK":"2021-04-01 09:30:24.662","CDBH":"9","XSFX":"由南向北","XSFXDM":"3","KKMC":"海博道与安明路交口正向"},{"KKBH":"720871002000","HPHM":"津E12638","JGSK":"2021-04-01 09:30:24.728","CDBH":"3","XSFX":"由西向东","XSFXDM":"2","KKMC":"安正路与芳菲路交口"},{"KKBH":"610266118","HPHM":"津AY7695","JGSK":"2021-04-01 09:30:24.746","CDBH":"6","XSFX":"由西向东","XSFXDM":"2","KKMC":"中生大道与和畅路交口"},{"KKBH":"610266118","HPHM":"蒙BLB708","JGSK":"2021-04-01 09:30:24.841","CDBH":"5","XSFX":"由西向东","XSFXDM":"2","KKMC":"中生大道与和畅路交口"},{"KKBH":"7209010020000","HPHM":"津NGA815","JGSK":"2021-04-01 09:30:24.925","CDBH":"8","XSFX":"由南向北","XSFXDM":"3","KKMC":"玉林道与安正路交口正向"},{"KKBH":"720891005000","HPHM":"津KH5596","JGSK":"2021-04-01 09:30:24.935","CDBH":"2","XSFX":"由东向西","XSFXDM":"1","KKMC":"海博道与安明路交口"},{"KKBH":"7280310060000","HPHM":"津C7S332","JGSK":"2021-04-01 09:30:24.962","CDBH":"4","XSFX":"由西向东","XSFXDM":"2","KKMC":"动漫中路与文三路交口正向"},{"KKBH":"610271009","HPHM":"津GJG728","JGSK":"2021-04-01 09:30:24.973","CDBH":"10","XSFX":"由北向南","XSFXDM":"4","KKMC":"中新大道与泰七路交口"},{"KKBH":"610256114","HPHM":"车牌","JGSK":"2021-04-01 09:30:25.04","CDBH":"8","XSFX":"由北向南","XSFXDM":"4","KKMC":"中天大道与和旭路交口"},{"KKBH":"610276124","HPHM":"津ADC2732","JGSK":"2021-04-01 09:30:25.058","CDBH":"8","XSFX":"由南向北","XSFXDM":"3","KKMC":"中新大道与中生大道交口"},{"KKBH":"728031002000","HPHM":"津NHM655","JGSK":"2021-04-01 09:30:25.218","CDBH":"6","XSFX":"由南向北","XSFXDM":"3","KKMC":"动漫中路与文一路交口"},{"KKBH":"610256115","HPHM":"津E11908","JGSK":"2021-04-01 09:30:25.281","CDBH":"3","XSFX":"由东向西","XSFXDM":"1","KKMC":"中天大道与中生大道交口"},{"KKBH":"6103261420000","HPHM":"京NG0R68","JGSK":"2021-04-01 09:30:25.342","CDBH":"4","XSFX":"由西向东","XSFXDM":"2","KKMC":"中成大道与泰七路交口正向"},{"KKBH":"7208810020000","HPHM":"车牌","JGSK":"2021-04-01 09:30:25.371","CDBH":"11","XSFX":"由南向北","XSFXDM":"3","KKMC":"海旭道与安正路交口正向"},{"KKBH":"610256112","HPHM":"车牌","JGSK":"2021-04-01 09:30:25.377","CDBH":"12","XSFX":"由北向南","XSFXDM":"4","KKMC":"中天大道与中津大道交口"},{"KKBH":"720571004000","HPHM":"冀FNN838","JGSK":"2021-04-01 09:30:25.416","CDBH":"5","XSFX":"由北向南","XSFXDM":"4","KKMC":"动漫东路与动漫中路交口"},{"KKBH":"610276124","HPHM":"津JQZ028","JGSK":"2021-04-01 09:30:25.583","CDBH":"8","XSFX":"由南向北","XSFXDM":"3","KKMC":"中新大道与中生大道交口"},{"KKBH":"610276124","HPHM":"京K21738","JGSK":"2021-04-01 09:30:25.662","CDBH":"6","XSFX":"由西向东","XSFXDM":"2","KKMC":"中新大道与中生大道交口"},{"KKBH":"610276125","HPHM":"津AD60879","JGSK":"2021-04-01 09:30:25.683","CDBH":"5","XSFX":"由南向北","XSFXDM":"3","KKMC":"中新大道与和顺路交口"},{"KKBH":"610276126","HPHM":"车牌","JGSK":"2021-04-01 09:30:25.691","CDBH":"5","XSFX":"由南向北","XSFXDM":"3","KKMC":"中新大道与和意路交口"},{"KKBH":"610276124","HPHM":"川HAP829","JGSK":"2021-04-01 09:30:25.75","CDBH":"3","XSFX":"由东向西","XSFXDM":"1","KKMC":"中新大道与中生大道交口"},{"KKBH":"610401005","HPHM":"津RFY157","JGSK":"2021-04-01 09:30:26.01","CDBH":"6","XSFX":"由西向东","XSFXDM":"2","KKMC":"和畅路与和顺路交口"},{"KKBH":"610266118","HPHM":"津MRR448","JGSK":"2021-04-01 09:30:26.033","CDBH":"2","XSFX":"由东向西","XSFXDM":"1","KKMC":"中生大道与和畅路交口"},{"KKBH":"7208710020000","HPHM":"津KL8638","JGSK":"2021-04-01 09:30:26.045","CDBH":"8","XSFX":"由北向南","XSFXDM":"4","KKMC":"安正路与芳菲路交口正向"},{"KKBH":"7208610020000","HPHM":"津MFD551","JGSK":"2021-04-01 09:30:26.125","CDBH":"10","XSFX":"由北向南","XSFXDM":"4","KKMC":"海晨道与安正路交口正向"},{"KKBH":"610266118","HPHM":"津GP6609","JGSK":"2021-04-01 09:30:26.134","CDBH":"2","XSFX":"由东向西","XSFXDM":"1","KKMC":"中生大道与和畅路交口"},{"KKBH":"720881002000","HPHM":"粤L971J7","JGSK":"2021-04-01 09:30:26.151","CDBH":"6","XSFX":"由西向东","XSFXDM":"2","KKMC":"海旭道与安正路交口"},{"KKBH":"7208710020000","HPHM":"津C162H9","JGSK":"2021-04-01 09:30:26.189","CDBH":"6","XSFX":"由南向北","XSFXDM":"3","KKMC":"安正路与芳菲路交口正向"},{"KKBH":"610271009","HPHM":"车牌","JGSK":"2021-04-01 09:30:26.199","CDBH":"11","XSFX":"由北向南","XSFXDM":"4","KKMC":"中新大道与泰七路交口"},{"KKBH":"720861002000","HPHM":"津AU6616","JGSK":"2021-04-01 09:30:26.276","CDBH":"10","XSFX":"由北向南","XSFXDM":"4","KKMC":"海晨道与安正路交口"},{"KKBH":"7208610030000","HPHM":"冀D1S378","JGSK":"2021-04-01 09:30:26.312","CDBH":"10","XSFX":"由北向南","XSFXDM":"4","KKMC":"海晨道与安明路交口正向"},{"KKBH":"720881002000","HPHM":"豫PN8891","JGSK":"2021-04-01 09:30:26.356","CDBH":"3","XSFX":"由东向西","XSFXDM":"1","KKMC":"海旭道与安正路交口"},{"KKBH":"7208910030000","HPHM":"冀JM553P","JGSK":"2021-04-01 09:30:26.403","CDBH":"6","XSFX":"由西向东","XSFXDM":"2","KKMC":"海博道与安正路交口正向"},{"KKBH":"610271010","HPHM":"京A3GW60","JGSK":"2021-04-01 09:30:26.417","CDBH":"5","XSFX":"由南向北","XSFXDM":"3","KKMC":"中新大道与华五路交口"},{"KKBH":"610256115","HPHM":"冀AXF222","JGSK":"2021-04-01 09:30:26.446","CDBH":"2","XSFX":"由东向西","XSFXDM":"1","KKMC":"中天大道与中生大道交口"},{"KKBH":"610251002","HPHM":"冀GYD856","JGSK":"2021-04-01 09:30:26.476","CDBH":"8","XSFX":"由南向北","XSFXDM":"3","KKMC":"中天大道与和睦路交口"},{"KKBH":"7208610030000","HPHM":"鲁NU09U7","JGSK":"2021-04-01 09:30:26.502","CDBH":"5","XSFX":"由西向东","XSFXDM":"2","KKMC":"海晨道与安明路交口正向"},{"KKBH":"720861003000","HPHM":"车牌","JGSK":"2021-04-01 09:30:26.54","CDBH":"10","XSFX":"由北向南","XSFXDM":"4","KKMC":"海晨道与安明路交口"},{"KKBH":"610276125","HPHM":"津J76876","JGSK":"2021-04-01 09:30:26.61","CDBH":"1","XSFX":"由东向西","XSFXDM":"1","KKMC":"中新大道与和顺路交口"},{"KKBH":"610266117","HPHM":"津RDQ782","JGSK":"2021-04-01 09:30:26.619","CDBH":"11","XSFX":"由北向南","XSFXDM":"4","KKMC":"中生大道与和韵路交口"},{"KKBH":"610266118","HPHM":"津APL913","JGSK":"2021-04-01 09:30:26.623","CDBH":"5","XSFX":"由西向东","XSFXDM":"2","KKMC":"中生大道与和畅路交口"},{"KKBH":"7208910030000","HPHM":"车牌","JGSK":"2021-04-01 09:30:26.841","CDBH":"2","XSFX":"由东向西","XSFXDM":"1","KKMC":"海博道与安正路交口正向"},{"KKBH":"711","HPHM":"冀BJ0953","JGSK":"2021-04-01 09:30:26.843","CDBH":"8","XSFX":"由北向南","XSFXDM":"4","KKMC":"不礼让行人中新大道与和旭路交口"},{"KKBH":"610271010","HPHM":"津AY1895","JGSK":"2021-04-01 09:30:26.849","CDBH":"8","XSFX":"由北向南","XSFXDM":"4","KKMC":"中新大道与华五路交口"},{"KKBH":"610256112","HPHM":"津AF59857","JGSK":"2021-04-01 09:30:26.976","CDBH":"10","XSFX":"由北向南","XSFXDM":"4","KKMC":"中天大道与中津大道交口"},{"KKBH":"610266117","HPHM":"京N1V225","JGSK":"2021-04-01 09:30:27.046","CDBH":"3","XSFX":"由东向西","XSFXDM":"1","KKMC":"中生大道与和韵路交口"},{"KKBH":"610261004000","HPHM":"车牌","JGSK":"2021-04-01 09:30:27.066","CDBH":"3","XSFX":"由南向北","XSFXDM":"3","KKMC":"中生大道与静湖西路（北侧）"},{"KKBH":"720891005000","HPHM":"冀D280S7","JGSK":"2021-04-01 09:30:27.077","CDBH":"6","XSFX":"由西向东","XSFXDM":"2","KKMC":"海博道与安明路交口"},{"KKBH":"720881007000","HPHM":"蒙A504LU","JGSK":"2021-04-01 09:30:27.09","CDBH":"4","XSFX":"由西向东","XSFXDM":"2","KKMC":"海旭道与弘通路交口"},{"KKBH":"720881002000","HPHM":"津C07Z56","JGSK":"2021-04-01 09:30:27.121","CDBH":"7","XSFX":"由西向东","XSFXDM":"2","KKMC":"海旭道与安正路交口"},{"KKBH":"610256112","HPHM":"津D54601","JGSK":"2021-04-01 09:30:27.185","CDBH":"9","XSFX":"由南向北","XSFXDM":"3","KKMC":"中天大道与中津大道交口"},{"KKBH":"720871002000","HPHM":"津HJQ509","JGSK":"2021-04-01 09:30:27.294","CDBH":"3","XSFX":"由西向东","XSFXDM":"2","KKMC":"安正路与芳菲路交口"},{"KKBH":"610276126","HPHM":"鄂A17F5T","JGSK":"2021-04-01 09:30:27.309","CDBH":"7","XSFX":"由北向南","XSFXDM":"4","KKMC":"中新大道与和意路交口"},{"KKBH":"720891003000","HPHM":"车牌","JGSK":"2021-04-01 09:30:27.342","CDBH":"6","XSFX":"由西向东","XSFXDM":"2","KKMC":"海博道与安正路交口"},{"KKBH":"7208810020000","HPHM":"津AF30921","JGSK":"2021-04-01 09:30:27.353","CDBH":"5","XSFX":"由西向东","XSFXDM":"2","KKMC":"海旭道与安正路交口正向"},{"KKBH":"610266117","HPHM":"津C7P106","JGSK":"2021-04-01 09:30:27.658","CDBH":"2","XSFX":"由东向西","XSFXDM":"1","KKMC":"中生大道与和韵路交口"},{"KKBH":"720901002000","HPHM":"吉A5MB30","JGSK":"2021-04-01 09:30:27.716","CDBH":"8","XSFX":"由南向北","XSFXDM":"3","KKMC":"玉林道与安正路交口"},{"KKBH":"610256116","HPHM":"冀D237HR","JGSK":"2021-04-01 09:30:27.72","CDBH":"11","XSFX":"由北向南","XSFXDM":"4","KKMC":"中天大道与和顺路交口"},{"KKBH":"720891006000","HPHM":"津AVR716","JGSK":"2021-04-01 09:30:27.729","CDBH":"8","XSFX":"由西向东","XSFXDM":"2","KKMC":"海博道与永盛路交口"},{"KKBH":"610266118","HPHM":"津NH6668","JGSK":"2021-04-01 09:30:28.02","CDBH":"5","XSFX":"由西向东","XSFXDM":"2","KKMC":"中生大道与和畅路交口"},{"KKBH":"610251002","HPHM":"车牌","JGSK":"2021-04-01 09:30:28.075","CDBH":"9","XSFX":"由南向北","XSFXDM":"3","KKMC":"中天大道与和睦路交口"},{"KKBH":"610266118","HPHM":"津GP6609","JGSK":"2021-04-01 09:30:28.113","CDBH":"3","XSFX":"由东向西","XSFXDM":"1","KKMC":"中生大道与和畅路交口"},{"KKBH":"7208910060000","HPHM":"津DDW812","JGSK":"2021-04-01 09:30:28.218","CDBH":"11","XSFX":"由北向南","XSFXDM":"4","KKMC":"海博道与永盛路交口正向"},{"KKBH":"7205710040000","HPHM":"黑M9C076","JGSK":"2021-04-01 09:30:28.311","CDBH":"6","XSFX":"由北向南","XSFXDM":"4","KKMC":"动漫东路与动漫中路交口正向"},{"KKBH":"610401005","HPHM":"鲁GP002H","JGSK":"2021-04-01 09:30:28.488","CDBH":"8","XSFX":"由南向北","XSFXDM":"3","KKMC":"和畅路与和顺路交口"},{"KKBH":"720571004000","HPHM":"津GUU022","JGSK":"2021-04-01 09:30:28.532","CDBH":"5","XSFX":"由北向南","XSFXDM":"4","KKMC":"动漫东路与动漫中路交口"},{"KKBH":"7208610030000","HPHM":"津C61W75","JGSK":"2021-04-01 09:30:28.59","CDBH":"10","XSFX":"由北向南","XSFXDM":"4","KKMC":"海晨道与安明路交口正向"},{"KKBH":"720891006000","HPHM":"冀DCF247","JGSK":"2021-04-01 09:30:28.767","CDBH":"5","XSFX":"由西向东","XSFXDM":"2","KKMC":"海博道与永盛路交口"},{"KKBH":"610266118","HPHM":"津G04004","JGSK":"2021-04-01 09:30:28.82","CDBH":"6","XSFX":"由西向东","XSFXDM":"2","KKMC":"中生大道与和畅路交口"},{"KKBH":"610261004000","HPHM":"津A6L444","JGSK":"2021-04-01 09:30:29.08","CDBH":"6","XSFX":"由北向南","XSFXDM":"4","KKMC":"中生大道与静湖西路（北侧）"},{"KKBH":"610391008","HPHM":"车牌","JGSK":"2021-04-01 09:30:29.157","CDBH":"2","XSFX":"由东向西","XSFXDM":"1","KKMC":"和韵路与和旭路交口"},{"KKBH":"720861003000","HPHM":"津DXH126","JGSK":"2021-04-01 09:30:29.258","CDBH":"10","XSFX":"由北向南","XSFXDM":"4","KKMC":"海晨道与安明路交口"},{"KKBH":"720891003000","HPHM":"车牌","JGSK":"2021-04-01 09:30:29.263","CDBH":"6","XSFX":"由西向东","XSFXDM":"2","KKMC":"海博道与安正路交口"},{"KKBH":"610276124","HPHM":"津A19E78","JGSK":"2021-04-01 09:30:29.349","CDBH":"7","XSFX":"由南向北","XSFXDM":"3","KKMC":"中新大道与中生大道交口"},{"KKBH":"6071310030000","HPHM":"车牌","JGSK":"2021-04-01 09:30:29.371","CDBH":"3","XSFX":"由东向西","XSFXDM":"1","KKMC":"中央大道与海旭道交口正向"},{"KKBH":"610266117","HPHM":"津RRV986","JGSK":"2021-04-01 09:30:29.373","CDBH":"10","XSFX":"由北向南","XSFXDM":"4","KKMC":"中生大道与和韵路交口"},{"KKBH":"711","HPHM":"鲁NK325P","JGSK":"2021-04-01 09:30:29.459","CDBH":"5","XSFX":"由南向北","XSFXDM":"3","KKMC":"不礼让行人中新大道与和旭路交口"},{"KKBH":"610271008","HPHM":"车牌","JGSK":"2021-04-01 09:30:29.508","CDBH":"4","XSFX":"由北向南","XSFXDM":"4","KKMC":"中新大道与航母主题公园支路交口"},{"KKBH":"610256115","HPHM":"冀AXF222","JGSK":"2021-04-01 09:30:29.515","CDBH":"3","XSFX":"由东向西","XSFXDM":"1","KKMC":"中天大道与中生大道交口"},{"KKBH":"610391007","HPHM":"津E01512","JGSK":"2021-04-01 09:30:29.604","CDBH":"11","XSFX":"由北向南","XSFXDM":"4","KKMC":"和韵路与和风路交口"},{"KKBH":"610256112","HPHM":"津AF59857","JGSK":"2021-04-01 09:30:29.735","CDBH":"10","XSFX":"由北向南","XSFXDM":"4","KKMC":"中天大道与中津大道交口"},{"KKBH":"610276126","HPHM":"津KK3318","JGSK":"2021-04-01 09:30:29.748","CDBH":"7","XSFX":"由北向南","XSFXDM":"4","KKMC":"中新大道与和意路交口"},{"KKBH":"7280310030000","HPHM":"津C7R231","JGSK":"2021-04-01 09:30:29.76","CDBH":"2","XSFX":"由东向西","XSFXDM":"1","KKMC":"动漫中路与文二路交口正向"},{"KKBH":"610276126","HPHM":"鄂A17F5T","JGSK":"2021-04-01 09:30:29.8","CDBH":"7","XSFX":"由北向南","XSFXDM":"4","KKMC":"中新大道与和意路交口"},{"KKBH":"610256116","HPHM":"津FML177","JGSK":"2021-04-01 09:30:29.823","CDBH":"10","XSFX":"由北向南","XSFXDM":"4","KKMC":"中天大道与和顺路交口"},{"KKBH":"610256112","HPHM":"津K98458","JGSK":"2021-04-01 09:30:29.832","CDBH":"9","XSFX":"由南向北","XSFXDM":"3","KKMC":"中天大道与中津大道交口"},{"KKBH":"610256116","HPHM":"津DRE919","JGSK":"2021-04-01 09:30:30.004","CDBH":"5","XSFX":"由西向东","XSFXDM":"2","KKMC":"中天大道与和顺路交口"},{"KKBH":"610276126","HPHM":"津K16068","JGSK":"2021-04-01 09:30:30.155","CDBH":"8","XSFX":"由北向南","XSFXDM":"4","KKMC":"中新大道与和意路交口"},{"KKBH":"610276125","HPHM":"津NKU866","JGSK":"2021-04-01 09:30:30.162","CDBH":"7","XSFX":"由北向南","XSFXDM":"4","KKMC":"中新大道与和顺路交口"},{"KKBH":"610266118","HPHM":"蒙BLB708","JGSK":"2021-04-01 09:30:30.26","CDBH":"5","XSFX":"由西向东","XSFXDM":"2","KKMC":"中生大道与和畅路交口"},{"KKBH":"610256116","HPHM":"冀D237HR","JGSK":"2021-04-01 09:30:30.279","CDBH":"12","XSFX":"由北向南","XSFXDM":"4","KKMC":"中天大道与和顺路交口"},{"KKBH":"6071310030000","HPHM":"冀B6LQ63","JGSK":"2021-04-01 09:30:30.285","CDBH":"1","XSFX":"由东向西","XSFXDM":"1","KKMC":"中央大道与海旭道交口正向"},{"KKBH":"610271010","HPHM":"蒙A590ZG","JGSK":"2021-04-01 09:30:30.305","CDBH":"7","XSFX":"由北向南","XSFXDM":"4","KKMC":"中新大道与华五路交口"},{"KKBH":"610256112","HPHM":"津E24349","JGSK":"2021-04-01 09:30:30.352","CDBH":"2","XSFX":"由东向西","XSFXDM":"1","KKMC":"中天大道与中津大道交口"},{"KKBH":"610256115","HPHM":"鲁PKA317","JGSK":"2021-04-01 09:30:30.403","CDBH":"5","XSFX":"由西向东","XSFXDM":"2","KKMC":"中天大道与中生大道交口"},{"KKBH":"610391007","HPHM":"津HHH563","JGSK":"2021-04-01 09:30:30.503","CDBH":"10","XSFX":"由北向南","XSFXDM":"4","KKMC":"和韵路与和风路交口"},{"KKBH":"720861002000","HPHM":"津MFD551","JGSK":"2021-04-01 09:30:30.515","CDBH":"10","XSFX":"由北向南","XSFXDM":"4","KKMC":"海晨道与安正路交口"},{"KKBH":"610271010","HPHM":"津MEC588","JGSK":"2021-04-01 09:30:30.548","CDBH":"5","XSFX":"由南向北","XSFXDM":"3","KKMC":"中新大道与华五路交口"},{"KKBH":"610256112","HPHM":"津C068D0","JGSK":"2021-04-01 09:30:30.67","CDBH":"7","XSFX":"由南向北","XSFXDM":"3","KKMC":"中天大道与中津大道交口"},{"KKBH":"7280310020000","HPHM":"车牌","JGSK":"2021-04-01 09:30:30.696","CDBH":"6","XSFX":"由南向北","XSFXDM":"3","KKMC":"动漫中路与文一路交口正向"},{"KKBH":"610326142000","HPHM":"京NG0R68","JGSK":"2021-04-01 09:30:30.765","CDBH":"4","XSFX":"由西向东","XSFXDM":"2","KKMC":"中成大道与泰七路交口"},{"KKBH":"610261003000","HPHM":"津GYL396","JGSK":"2021-04-01 09:30:30.87","CDBH":"11","XSFX":"由东向西","XSFXDM":"1","KKMC":"中生大道与静湖南路交口"},{"KKBH":"720901002000","HPHM":"津NGA815","JGSK":"2021-04-01 09:30:30.997","CDBH":"8","XSFX":"由南向北","XSFXDM":"3","KKMC":"玉林道与安正路交口"},{"KKBH":"720881002000","HPHM":"津AF30921","JGSK":"2021-04-01 09:30:31.026","CDBH":"6","XSFX":"由西向东","XSFXDM":"2","KKMC":"海旭道与安正路交口"},{"KKBH":"610256111","HPHM":"津F02903","JGSK":"2021-04-01 09:30:31.098","CDBH":"7","XSFX":"由北向南","XSFXDM":"4","KKMC":"中天大道与和惠路交口"},{"KKBH":"610256116","HPHM":"津NMP618","JGSK":"2021-04-01 09:30:31.11","CDBH":"4","XSFX":"由西向东","XSFXDM":"2","KKMC":"中天大道与和顺路交口"},{"KKBH":"610256113","HPHM":"苏FF06F5","JGSK":"2021-04-01 09:30:31.152","CDBH":"2","XSFX":"由西向东","XSFXDM":"2","KKMC":"中天大道与和风路交口"},{"KKBH":"7280310030000","HPHM":"津A9J530","JGSK":"2021-04-01 09:30:31.182","CDBH":"4","XSFX":"由南向北","XSFXDM":"3","KKMC":"动漫中路与文二路交口正向"},{"KKBH":"610256112","HPHM":"桂PQZ777","JGSK":"2021-04-01 09:30:31.4","CDBH":"11","XSFX":"由北向南","XSFXDM":"4","KKMC":"中天大道与中津大道交口"},{"KKBH":"610256112","HPHM":"鲁NN825R","JGSK":"2021-04-01 09:30:31.425","CDBH":"8","XSFX":"由南向北","XSFXDM":"3","KKMC":"中天大道与中津大道交口"},{"KKBH":"610261005000","HPHM":"津DCL608","JGSK":"2021-04-01 09:30:31.474","CDBH":"2","XSFX":"由南向北","XSFXDM":"3","KKMC":"中生大道与静湖西路（南侧）"},{"KKBH":"720871002000","HPHM":"津AUP418","JGSK":"2021-04-01 09:30:31.667","CDBH":"5","XSFX":"由南向北","XSFXDM":"3","KKMC":"安正路与芳菲路交口"},{"KKBH":"610256116","HPHM":"津FML177","JGSK":"2021-04-01 09:30:31.719","CDBH":"11","XSFX":"由北向南","XSFXDM":"4","KKMC":"中天大道与和顺路交口"},{"KKBH":"610401005","HPHM":"津C3H823","JGSK":"2021-04-01 09:30:31.769","CDBH":"8","XSFX":"由南向北","XSFXDM":"3","KKMC":"和畅路与和顺路交口"},{"KKBH":"610256112","HPHM":"津N79012","JGSK":"2021-04-01 09:30:31.789","CDBH":"10","XSFX":"由北向南","XSFXDM":"4","KKMC":"中天大道与中津大道交口"},{"KKBH":"720861003000","HPHM":"冀D1S378","JGSK":"2021-04-01 09:30:31.897","CDBH":"10","XSFX":"由北向南","XSFXDM":"4","KKMC":"海晨道与安明路交口"},{"KKBH":"610256113","HPHM":"车牌","JGSK":"2021-04-01 09:30:31.959","CDBH":"5","XSFX":"由南向北","XSFXDM":"3","KKMC":"中天大道与和风路交口"},{"KKBH":"610401005","HPHM":"津N66167","JGSK":"2021-04-01 09:30:32.046","CDBH":"7","XSFX":"由南向北","XSFXDM":"3","KKMC":"和畅路与和顺路交口"},{"KKBH":"7208910030000","HPHM":"津MDM656","JGSK":"2021-04-01 09:30:32.204","CDBH":"11","XSFX":"由北向南","XSFXDM":"4","KKMC":"海博道与安正路交口正向"},{"KKBH":"728031003000","HPHM":"津AY2505","JGSK":"2021-04-01 09:30:32.272","CDBH":"6","XSFX":"由北向南","XSFXDM":"4","KKMC":"动漫中路与文二路交口"},{"KKBH":"610276125","HPHM":"冀CWV718","JGSK":"2021-04-01 09:30:32.349","CDBH":"2","XSFX":"由东向西","XSFXDM":"1","KKMC":"中新大道与和顺路交口"},{"KKBH":"7208810020000","HPHM":"津RRJ219","JGSK":"2021-04-01 09:30:32.378","CDBH":"3","XSFX":"由东向西","XSFXDM":"1","KKMC":"海旭道与安正路交口正向"},{"KKBH":"610256115","HPHM":"津HRQ835","JGSK":"2021-04-01 09:30:32.397","CDBH":"4","XSFX":"由西向东","XSFXDM":"2","KKMC":"中天大道与中生大道交口"},{"KKBH":"610401005","HPHM":"鲁A7J7Z2","JGSK":"2021-04-01 09:30:32.538","CDBH":"7","XSFX":"由南向北","XSFXDM":"3","KKMC":"和畅路与和顺路交口"},{"KKBH":"610276126","HPHM":"津KK3318","JGSK":"2021-04-01 09:30:32.728","CDBH":"7","XSFX":"由北向南","XSFXDM":"4","KKMC":"中新大道与和意路交口"},{"KKBH":"610271008","HPHM":"车牌","JGSK":"2021-04-01 09:30:32.776","CDBH":"2","XSFX":"由南向北","XSFXDM":"3","KKMC":"中新大道与航母主题公园支路交口"},{"KKBH":"610256116","HPHM":"津DRE919","JGSK":"2021-04-01 09:30:32.783","CDBH":"6","XSFX":"由西向东","XSFXDM":"2","KKMC":"中天大道与和顺路交口"},{"KKBH":"610271009","HPHM":"津GV3130","JGSK":"2021-04-01 09:30:32.834","CDBH":"10","XSFX":"由北向南","XSFXDM":"4","KKMC":"中新大道与泰七路交口"},{"KKBH":"610271010","HPHM":"蒙A590ZG","JGSK":"2021-04-01 09:30:32.849","CDBH":"7","XSFX":"由北向南","XSFXDM":"4","KKMC":"中新大道与华五路交口"},{"KKBH":"610266117","HPHM":"鲁A53M21","JGSK":"2021-04-01 09:30:32.929","CDBH":"8","XSFX":"由南向北","XSFXDM":"3","KKMC":"中生大道与和韵路交口"},{"KKBH":"610276124","HPHM":"津RAU468","JGSK":"2021-04-01 09:30:32.942","CDBH":"4","XSFX":"由西向东","XSFXDM":"2","KKMC":"中新大道与中生大道交口"},{"KKBH":"610266118","HPHM":"津APL913","JGSK":"2021-04-01 09:30:32.98","CDBH":"5","XSFX":"由西向东","XSFXDM":"2","KKMC":"中生大道与和畅路交口"},{"KKBH":"7280310030000","HPHM":"冀D273HG","JGSK":"2021-04-01 09:30:33.001","CDBH":"4","XSFX":"由南向北","XSFXDM":"3","KKMC":"动漫中路与文二路交口正向"},{"KKBH":"610271010","HPHM":"冀B5A11N","JGSK":"2021-04-01 09:30:33.025","CDBH":"8","XSFX":"由北向南","XSFXDM":"4","KKMC":"中新大道与华五路交口"},{"KKBH":"6071310030000","HPHM":"车牌","JGSK":"2021-04-01 09:30:33.07","CDBH":"3","XSFX":"由东向西","XSFXDM":"1","KKMC":"中央大道与海旭道交口正向"},{"KKBH":"720891006000","HPHM":"赣F68298","JGSK":"2021-04-01 09:30:33.161","CDBH":"5","XSFX":"由西向东","XSFXDM":"2","KKMC":"海博道与永盛路交口"},{"KKBH":"6071310030000","HPHM":"车牌","JGSK":"2021-04-01 09:30:33.175","CDBH":"3","XSFX":"由东向西","XSFXDM":"1","KKMC":"中央大道与海旭道交口正向"},{"KKBH":"610256112","HPHM":"辽A1UA33","JGSK":"2021-04-01 09:30:33.228","CDBH":"10","XSFX":"由北向南","XSFXDM":"4","KKMC":"中天大道与中津大道交口"},{"KKBH":"728031003000","HPHM":"津A9J530","JGSK":"2021-04-01 09:30:33.282","CDBH":"4","XSFX":"由南向北","XSFXDM":"3","KKMC":"动漫中路与文二路交口"},{"KKBH":"610276125","HPHM":"津AF45600","JGSK":"2021-04-01 09:30:33.295","CDBH":"8","XSFX":"由北向南","XSFXDM":"4","KKMC":"中新大道与和顺路交口"},{"KKBH":"610276125","HPHM":"津AF45600","JGSK":"2021-04-01 09:30:33.297","CDBH":"8","XSFX":"由北向南","XSFXDM":"4","KKMC":"中新大道与和顺路交口"},{"KKBH":"7280310030000","HPHM":"津GXD299","JGSK":"2021-04-01 09:30:33.415","CDBH":"3","XSFX":"由南向北","XSFXDM":"3","KKMC":"动漫中路与文二路交口正向"},{"KKBH":"728031006000","HPHM":"津C7S332","JGSK":"2021-04-01 09:30:33.425","CDBH":"3","XSFX":"由西向东","XSFXDM":"2","KKMC":"动漫中路与文三路交口"},{"KKBH":"610266118","HPHM":"津DNZ886","JGSK":"2021-04-01 09:30:33.485","CDBH":"5","XSFX":"由西向东","XSFXDM":"2","KKMC":"中生大道与和畅路交口"},{"KKBH":"610266117","HPHM":"津C09U70","JGSK":"2021-04-01 09:30:33.526","CDBH":"1","XSFX":"由东向西","XSFXDM":"1","KKMC":"中生大道与和韵路交口"},{"KKBH":"610256112","HPHM":"鲁NN825R","JGSK":"2021-04-01 09:30:33.585","CDBH":"9","XSFX":"由南向北","XSFXDM":"3","KKMC":"中天大道与中津大道交口"},{"KKBH":"610271010","HPHM":"津MEC588","JGSK":"2021-04-01 09:30:33.611","CDBH":"5","XSFX":"由南向北","XSFXDM":"3","KKMC":"中新大道与华五路交口"},{"KKBH":"610401004","HPHM":"津E31119","JGSK":"2021-04-01 09:30:33.611","CDBH":"5","XSFX":"由西向东","XSFXDM":"2","KKMC":"和畅路与和风路交口"},{"KKBH":"610256113","HPHM":"冀JAJ307","JGSK":"2021-04-01 09:30:33.612","CDBH":"1","XSFX":"由西向东","XSFXDM":"2","KKMC":"中天大道与和风路交口"},{"KKBH":"610276126","HPHM":"津RRN850","JGSK":"2021-04-01 09:30:33.657","CDBH":"8","XSFX":"由北向南","XSFXDM":"4","KKMC":"中新大道与和意路交口"},{"KKBH":"610391007","HPHM":"津E01512","JGSK":"2021-04-01 09:30:33.702","CDBH":"12","XSFX":"由北向南","XSFXDM":"4","KKMC":"和韵路与和风路交口"},{"KKBH":"7208810020000","HPHM":"津E12638","JGSK":"2021-04-01 09:30:33.947","CDBH":"9","XSFX":"由南向北","XSFXDM":"3","KKMC":"海旭道与安正路交口正向"},{"KKBH":"610266117","HPHM":"冀J968M5","JGSK":"2021-04-01 09:30:34.007","CDBH":"10","XSFX":"由北向南","XSFXDM":"4","KKMC":"中生大道与和韵路交口"},{"KKBH":"610276126","HPHM":"津K16068","JGSK":"2021-04-01 09:30:34.009","CDBH":"8","XSFX":"由北向南","XSFXDM":"4","KKMC":"中新大道与和意路交口"},{"KKBH":"610256112","HPHM":"津AD86996","JGSK":"2021-04-01 09:30:34.1","CDBH":"1","XSFX":"由东向西","XSFXDM":"1","KKMC":"中天大道与中津大道交口"},{"KKBH":"610271009","HPHM":"车牌","JGSK":"2021-04-01 09:30:34.178","CDBH":"8","XSFX":"由南向北","XSFXDM":"3","KKMC":"中新大道与泰七路交口"},{"KKBH":"610266118","HPHM":"津ND7753","JGSK":"2021-04-01 09:30:34.204","CDBH":"2","XSFX":"由东向西","XSFXDM":"1","KKMC":"中生大道与和畅路交口"},{"KKBH":"610256112","HPHM":"津C068D0","JGSK":"2021-04-01 09:30:34.225","CDBH":"7","XSFX":"由南向北","XSFXDM":"3","KKMC":"中天大道与中津大道交口"},{"KKBH":"610271010","HPHM":"冀F73C35","JGSK":"2021-04-01 09:30:34.248","CDBH":"7","XSFX":"由北向南","XSFXDM":"4","KKMC":"中新大道与华五路交口"},{"KKBH":"610256112","HPHM":"桂PQZ777","JGSK":"2021-04-01 09:30:34.295","CDBH":"12","XSFX":"由北向南","XSFXDM":"4","KKMC":"中天大道与中津大道交口"},{"KKBH":"720891003000","HPHM":"津MDM656","JGSK":"2021-04-01 09:30:34.415","CDBH":"2","XSFX":"由东向西","XSFXDM":"1","KKMC":"海博道与安正路交口"},{"KKBH":"7208110020000","HPHM":"车牌","JGSK":"2021-04-01 09:30:34.442","CDBH":"2","XSFX":"由东向西","XSFXDM":"1","KKMC":"动漫南路与文一路交口正向"},{"KKBH":"720861003000","HPHM":"津C61W75","JGSK":"2021-04-01 09:30:34.458","CDBH":"10","XSFX":"由北向南","XSFXDM":"4","KKMC":"海晨道与安明路交口"},{"KKBH":"7208610030000","HPHM":"车牌","JGSK":"2021-04-01 09:30:34.469","CDBH":"6","XSFX":"由西向东","XSFXDM":"2","KKMC":"海晨道与安明路交口正向"},{"KKBH":"7209010030000","HPHM":"津RBP396","JGSK":"2021-04-01 09:30:34.489","CDBH":"1","XSFX":"由东向西","XSFXDM":"1","KKMC":"玉林道与安平路交口正向"},{"KKBH":"610256111","HPHM":"鲁M7513U","JGSK":"2021-04-01 09:30:34.536","CDBH":"7","XSFX":"由北向南","XSFXDM":"4","KKMC":"中天大道与和惠路交口"},{"KKBH":"7208810020000","HPHM":"津RET785","JGSK":"2021-04-01 09:30:34.544","CDBH":"6","XSFX":"由西向东","XSFXDM":"2","KKMC":"海旭道与安正路交口正向"},{"KKBH":"610256111","HPHM":"津RCE831","JGSK":"2021-04-01 09:30:34.555","CDBH":"1","XSFX":"由西向东","XSFXDM":"2","KKMC":"中天大道与和惠路交口"},{"KKBH":"7208610030000","HPHM":"津A8L747","JGSK":"2021-04-01 09:30:34.57","CDBH":"4","XSFX":"由西向东","XSFXDM":"2","KKMC":"海晨道与安明路交口正向"},{"KKBH":"720871002000","HPHM":"津C162H9","JGSK":"2021-04-01 09:30:34.628","CDBH":"6","XSFX":"由南向北","XSFXDM":"3","KKMC":"安正路与芳菲路交口"},{"KKBH":"610256112","HPHM":"津NHN126","JGSK":"2021-04-01 09:30:34.644","CDBH":"5","XSFX":"由西向东","XSFXDM":"2","KKMC":"中天大道与中津大道交口"},{"KKBH":"7209010020000","HPHM":"京KHA750","JGSK":"2021-04-01 09:30:34.685","CDBH":"7","XSFX":"由南向北","XSFXDM":"3","KKMC":"玉林道与安正路交口正向"},{"KKBH":"7205710040000","HPHM":"冀BK838H","JGSK":"2021-04-01 09:30:34.813","CDBH":"3","XSFX":"由西向东","XSFXDM":"2","KKMC":"动漫东路与动漫中路交口正向"},{"KKBH":"610256115","HPHM":"津RAE905","JGSK":"2021-04-01 09:30:34.867","CDBH":"5","XSFX":"由西向东","XSFXDM":"2","KKMC":"中天大道与中生大道交口"},{"KKBH":"610276125","HPHM":"津A6K216","JGSK":"2021-04-01 09:30:34.901","CDBH":"5","XSFX":"由南向北","XSFXDM":"3","KKMC":"中新大道与和顺路交口"},{"KKBH":"720881002000","HPHM":"津RRJ219","JGSK":"2021-04-01 09:30:34.908","CDBH":"3","XSFX":"由东向西","XSFXDM":"1","KKMC":"海旭道与安正路交口"},{"KKBH":"610266118","HPHM":"津HWH717","JGSK":"2021-04-01 09:30:34.946","CDBH":"3","XSFX":"由东向西","XSFXDM":"1","KKMC":"中生大道与和畅路交口"},{"KKBH":"610271010","HPHM":"渝D1X156","JGSK":"2021-04-01 09:30:34.968","CDBH":"8","XSFX":"由北向南","XSFXDM":"4","KKMC":"中新大道与华五路交口"},{"KKBH":"610271009","HPHM":"津GV3130","JGSK":"2021-04-01 09:30:35.208","CDBH":"10","XSFX":"由北向南","XSFXDM":"4","KKMC":"中新大道与泰七路交口"},{"KKBH":"610266117","HPHM":"津RRV986","JGSK":"2021-04-01 09:30:35.215","CDBH":"11","XSFX":"由北向南","XSFXDM":"4","KKMC":"中生大道与和韵路交口"},{"KKBH":"720571004000","HPHM":"黑M9C076","JGSK":"2021-04-01 09:30:35.248","CDBH":"6","XSFX":"由北向南","XSFXDM":"4","KKMC":"动漫东路与动漫中路交口"},{"KKBH":"610271008","HPHM":"津A05059F","JGSK":"2021-04-01 09:30:35.26","CDBH":"2","XSFX":"由南向北","XSFXDM":"3","KKMC":"中新大道与航母主题公园支路交口"},{"KKBH":"610256112","HPHM":"津N79012","JGSK":"2021-04-01 09:30:35.336","CDBH":"10","XSFX":"由北向南","XSFXDM":"4","KKMC":"中天大道与中津大道交口"},{"KKBH":"610256111","HPHM":"津BQ5378","JGSK":"2021-04-01 09:30:35.413","CDBH":"5","XSFX":"由南向北","XSFXDM":"3","KKMC":"中天大道与和惠路交口"},{"KKBH":"610256112","HPHM":"辽A1UA33","JGSK":"2021-04-01 09:30:35.415","CDBH":"11","XSFX":"由北向南","XSFXDM":"4","KKMC":"中天大道与中津大道交口"},{"KKBH":"610276124","HPHM":"津ADD6835","JGSK":"2021-04-01 09:30:35.415","CDBH":"6","XSFX":"由西向东","XSFXDM":"2","KKMC":"中新大道与中生大道交口"},{"KKBH":"610256114","HPHM":"津C0K307","JGSK":"2021-04-01 09:30:35.489","CDBH":"5","XSFX":"由南向北","XSFXDM":"3","KKMC":"中天大道与和旭路交口"},{"KKBH":"6102610030000","HPHM":"冀DM431K","JGSK":"2021-04-01 09:30:35.516","CDBH":"1","XSFX":"由东向西","XSFXDM":"1","KKMC":"中生大道与静湖南路交口正向"},{"KKBH":"728031003000","HPHM":"冀D273HG","JGSK":"2021-04-01 09:30:35.523","CDBH":"4","XSFX":"由南向北","XSFXDM":"3","KKMC":"动漫中路与文二路交口"},{"KKBH":"610401004","HPHM":"津H04418","JGSK":"2021-04-01 09:30:35.572","CDBH":"8","XSFX":"由南向北","XSFXDM":"3","KKMC":"和畅路与和风路交口"},{"KKBH":"7208910040000","HPHM":"车牌","JGSK":"2021-04-01 09:30:35.596","CDBH":"4","XSFX":"由西向东","XSFXDM":"2","KKMC":"海博道与安平路交口正向"},{"KKBH":"610286127","HPHM":"津JXY351","JGSK":"2021-04-01 09:30:35.646","CDBH":"7","XSFX":"由南向北","XSFXDM":"3","KKMC":"中津大道与和畅路交口"},{"KKBH":"610266117","HPHM":"鲁NY02V0","JGSK":"2021-04-01 09:30:35.652","CDBH":"4","XSFX":"由西向东","XSFXDM":"2","KKMC":"中生大道与和韵路交口"},{"KKBH":"6102661220000","HPHM":"津A7D526","JGSK":"2021-04-01 09:30:35.808","CDBH":"2","XSFX":"由西向东","XSFXDM":"2","KKMC":"生态城中生大道故道河一桥西向东上桥处正向"},{"KKBH":"610256115","HPHM":"鲁PKA317","JGSK":"2021-04-01 09:30:35.933","CDBH":"6","XSFX":"由西向东","XSFXDM":"2","KKMC":"中天大道与中生大道交口"},{"KKBH":"610256114","HPHM":"冀R506Y8","JGSK":"2021-04-01 09:30:36.096","CDBH":"5","XSFX":"由南向北","XSFXDM":"3","KKMC":"中天大道与和旭路交口"},{"KKBH":"610276125","HPHM":"津AF45600","JGSK":"2021-04-01 09:30:36.162","CDBH":"8","XSFX":"由北向南","XSFXDM":"4","KKMC":"中新大道与和顺路交口"},{"KKBH":"7209010020000","HPHM":"车牌","JGSK":"2021-04-01 09:30:36.167","CDBH":"12","XSFX":"由北向南","XSFXDM":"4","KKMC":"玉林道与安正路交口正向"},{"KKBH":"610256113","HPHM":"苏FF06F5","JGSK":"2021-04-01 09:30:36.167","CDBH":"2","XSFX":"由西向东","XSFXDM":"2","KKMC":"中天大道与和风路交口"},{"KKBH":"610401005","HPHM":"津N66167","JGSK":"2021-04-01 09:30:36.169","CDBH":"7","XSFX":"由南向北","XSFXDM":"3","KKMC":"和畅路与和顺路交口"},{"KKBH":"610271010","HPHM":"冀B5A11N","JGSK":"2021-04-01 09:30:36.288","CDBH":"8","XSFX":"由北向南","XSFXDM":"4","KKMC":"中新大道与华五路交口"},{"KKBH":"7208810020000","HPHM":"津HJQ509","JGSK":"2021-04-01 09:30:36.308","CDBH":"9","XSFX":"由南向北","XSFXDM":"3","KKMC":"海旭道与安正路交口正向"},{"KKBH":"610391007","HPHM":"津DLF928","JGSK":"2021-04-01 09:30:36.338","CDBH":"2","XSFX":"由东向西","XSFXDM":"1","KKMC":"和韵路与和风路交口"},{"KKBH":"720891006000","HPHM":"津DDW812","JGSK":"2021-04-01 09:30:36.464","CDBH":"11","XSFX":"由北向南","XSFXDM":"4","KKMC":"海博道与永盛路交口"},{"KKBH":"610256112","HPHM":"冀AG8Z67","JGSK":"2021-04-01 09:30:36.505","CDBH":"4","XSFX":"由西向东","XSFXDM":"2","KKMC":"中天大道与中津大道交口"},{"KKBH":"610276125","HPHM":"冀CWV718","JGSK":"2021-04-01 09:30:36.517","CDBH":"2","XSFX":"由东向西","XSFXDM":"1","KKMC":"中新大道与和顺路交口"},{"KKBH":"610271010","HPHM":"冀F73C35","JGSK":"2021-04-01 09:30:36.528","CDBH":"7","XSFX":"由北向南","XSFXDM":"4","KKMC":"中新大道与华五路交口"},{"KKBH":"728031003000","HPHM":"津GXD299","JGSK":"2021-04-01 09:30:36.565","CDBH":"3","XSFX":"由南向北","XSFXDM":"3","KKMC":"动漫中路与文二路交口"},{"KKBH":"610271009","HPHM":"车牌","JGSK":"2021-04-01 09:30:36.601","CDBH":"8","XSFX":"由南向北","XSFXDM":"3","KKMC":"中新大道与泰七路交口"},{"KKBH":"7205710040000","HPHM":"鲁NFZ086","JGSK":"2021-04-01 09:30:36.606","CDBH":"4","XSFX":"由西向东","XSFXDM":"2","KKMC":"动漫东路与动漫中路交口正向"},{"KKBH":"610271008","HPHM":"津MLC833","JGSK":"2021-04-01 09:30:36.609","CDBH":"2","XSFX":"由南向北","XSFXDM":"3","KKMC":"中新大道与航母主题公园支路交口"},{"KKBH":"610256116","HPHM":"津NMP618","JGSK":"2021-04-01 09:30:36.622","CDBH":"4","XSFX":"由西向东","XSFXDM":"2","KKMC":"中天大道与和顺路交口"},{"KKBH":"720901002000","HPHM":"京KHA750","JGSK":"2021-04-01 09:30:36.909","CDBH":"7","XSFX":"由南向北","XSFXDM":"3","KKMC":"玉林道与安正路交口"},{"KKBH":"720881002000","HPHM":"津RET785","JGSK":"2021-04-01 09:30:37.111","CDBH":"7","XSFX":"由西向东","XSFXDM":"2","KKMC":"海旭道与安正路交口"},{"KKBH":"610401005","HPHM":"鲁A7J7Z2","JGSK":"2021-04-01 09:30:37.128","CDBH":"8","XSFX":"由南向北","XSFXDM":"3","KKMC":"和畅路与和顺路交口"},{"KKBH":"610276125","HPHM":"津MP7077","JGSK":"2021-04-01 09:30:37.14","CDBH":"4","XSFX":"由南向北","XSFXDM":"3","KKMC":"中新大道与和顺路交口"},{"KKBH":"610276126","HPHM":"津REE557","JGSK":"2021-04-01 09:30:37.214","CDBH":"5","XSFX":"由南向北","XSFXDM":"3","KKMC":"中新大道与和意路交口"},{"KKBH":"7208810020000","HPHM":"津RET386","JGSK":"2021-04-01 09:30:37.22","CDBH":"3","XSFX":"由东向西","XSFXDM":"1","KKMC":"海旭道与安正路交口正向"},{"KKBH":"7209010030000","HPHM":"车牌","JGSK":"2021-04-01 09:30:37.29","CDBH":"2","XSFX":"由东向西","XSFXDM":"1","KKMC":"玉林道与安平路交口正向"},{"KKBH":"610271008","HPHM":"津RQG397","JGSK":"2021-04-01 09:30:37.292","CDBH":"5","XSFX":"由北向南","XSFXDM":"4","KKMC":"中新大道与航母主题公园支路交口"},{"KKBH":"610401004","HPHM":"津E31119","JGSK":"2021-04-01 09:30:37.453","CDBH":"5","XSFX":"由西向东","XSFXDM":"2","KKMC":"和畅路与和风路交口"},{"KKBH":"610266118","HPHM":"津ND7753","JGSK":"2021-04-01 09:30:37.467","CDBH":"3","XSFX":"由东向西","XSFXDM":"1","KKMC":"中生大道与和畅路交口"},{"KKBH":"7280310030000","HPHM":"津A00D97","JGSK":"2021-04-01 09:30:37.507","CDBH":"4","XSFX":"由南向北","XSFXDM":"3","KKMC":"动漫中路与文二路交口正向"},{"KKBH":"610276125","HPHM":"鲁G066MT","JGSK":"2021-04-01 09:30:37.573","CDBH":"2","XSFX":"由东向西","XSFXDM":"1","KKMC":"中新大道与和顺路交口"},{"KKBH":"610276126","HPHM":"津RRN850","JGSK":"2021-04-01 09:30:37.609","CDBH":"8","XSFX":"由北向南","XSFXDM":"4","KKMC":"中新大道与和意路交口"},{"KKBH":"610256112","HPHM":"浙DJ821J","JGSK":"2021-04-01 09:30:37.657","CDBH":"10","XSFX":"由北向南","XSFXDM":"4","KKMC":"中天大道与中津大道交口"},{"KKBH":"610271010","HPHM":"渝D1X156","JGSK":"2021-04-01 09:30:37.808","CDBH":"7","XSFX":"由北向南","XSFXDM":"4","KKMC":"中新大道与华五路交口"},{"KKBH":"610266118","HPHM":"津DNZ886","JGSK":"2021-04-01 09:30:37.86","CDBH":"5","XSFX":"由西向东","XSFXDM":"2","KKMC":"中生大道与和畅路交口"},{"KKBH":"610276125","HPHM":"津RTC633","JGSK":"2021-04-01 09:30:37.922","CDBH":"7","XSFX":"由北向南","XSFXDM":"4","KKMC":"中新大道与和顺路交口"},{"KKBH":"6102661220000","HPHM":"津MTS168","JGSK":"2021-04-01 09:30:38.09","CDBH":"2","XSFX":"由西向东","XSFXDM":"2","KKMC":"生态城中生大道故道河一桥西向东上桥处正向"},{"KKBH":"610266118","HPHM":"津C90Y51","JGSK":"2021-04-01 09:30:38.101","CDBH":"7","XSFX":"由南向北","XSFXDM":"3","KKMC":"中生大道与和畅路交口"},{"KKBH":"610256115","HPHM":"津HRQ835","JGSK":"2021-04-01 09:30:38.303","CDBH":"5","XSFX":"由西向东","XSFXDM":"2","KKMC":"中天大道与中生大道交口"},{"KKBH":"7205610020000","HPHM":"冀AM815E","JGSK":"2021-04-01 09:30:38.304","CDBH":"3","XSFX":"由西向东","XSFXDM":"2","KKMC":"动漫北路与文三路交口正向"},{"KKBH":"7208810020000","HPHM":"豫QEM936","JGSK":"2021-04-01 09:30:38.328","CDBH":"13","XSFX":"由北向南","XSFXDM":"4","KKMC":"海旭道与安正路交口正向"},{"KKBH":"711","HPHM":"津AS0826","JGSK":"2021-04-01 09:30:38.329","CDBH":"2","XSFX":"由东向西","XSFXDM":"1","KKMC":"不礼让行人中新大道与和旭路交口"},{"KKBH":"610256114","HPHM":"津MY0567","JGSK":"2021-04-01 09:30:38.475","CDBH":"8","XSFX":"由北向南","XSFXDM":"4","KKMC":"中天大道与和旭路交口"},{"KKBH":"610266117","HPHM":"冀J968M5","JGSK":"2021-04-01 09:30:38.496","CDBH":"11","XSFX":"由北向南","XSFXDM":"4","KKMC":"中生大道与和韵路交口"},{"KKBH":"610266117","HPHM":"津MGZ036","JGSK":"2021-04-01 09:30:38.538","CDBH":"5","XSFX":"由西向东","XSFXDM":"2","KKMC":"中生大道与和韵路交口"},{"KKBH":"610256116","HPHM":"津AJH591","JGSK":"2021-04-01 09:30:38.618","CDBH":"4","XSFX":"由西向东","XSFXDM":"2","KKMC":"中天大道与和顺路交口"},{"KKBH":"610276125","HPHM":"津A6D781","JGSK":"2021-04-01 09:30:38.723","CDBH":"4","XSFX":"由南向北","XSFXDM":"3","KKMC":"中新大道与和顺路交口"},{"KKBH":"610276125","HPHM":"湘J066CN","JGSK":"2021-04-01 09:30:38.822","CDBH":"5","XSFX":"由南向北","XSFXDM":"3","KKMC":"中新大道与和顺路交口"},{"KKBH":"7280310030000","HPHM":"冀R61D75","JGSK":"2021-04-01 09:30:38.88","CDBH":"4","XSFX":"由南向北","XSFXDM":"3","KKMC":"动漫中路与文二路交口正向"},{"KKBH":"7208610030000","HPHM":"蒙A949PS","JGSK":"2021-04-01 09:30:38.936","CDBH":"5","XSFX":"由西向东","XSFXDM":"2","KKMC":"海晨道与安明路交口正向"},{"KKBH":"610401004","HPHM":"津K73233","JGSK":"2021-04-01 09:30:38.95","CDBH":"4","XSFX":"由西向东","XSFXDM":"2","KKMC":"和畅路与和风路交口"},{"KKBH":"7205410020000","HPHM":"津A9J530","JGSK":"2021-04-01 09:30:38.971","CDBH":"4","XSFX":"由西向东","XSFXDM":"2","KKMC":"动漫环路西与动漫中路交口正向"},{"KKBH":"610271008","HPHM":"津RQG397","JGSK":"2021-04-01 09:30:39.169","CDBH":"5","XSFX":"由北向南","XSFXDM":"4","KKMC":"中新大道与航母主题公园支路交口"},{"KKBH":"610276124","HPHM":"冀J6G7F8","JGSK":"2021-04-01 09:30:39.17","CDBH":"2","XSFX":"由东向西","XSFXDM":"1","KKMC":"中新大道与中生大道交口"},{"KKBH":"610401004","HPHM":"津H04418","JGSK":"2021-04-01 09:30:39.28","CDBH":"9","XSFX":"由南向北","XSFXDM":"3","KKMC":"和畅路与和风路交口"},{"KKBH":"7208810020000","HPHM":"津J98003","JGSK":"2021-04-01 09:30:39.302","CDBH":"7","XSFX":"由西向东","XSFXDM":"2","KKMC":"海旭道与安正路交口正向"},{"KKBH":"728031003000","HPHM":"津C7R231","JGSK":"2021-04-01 09:30:39.307","CDBH":"2","XSFX":"由东向西","XSFXDM":"1","KKMC":"动漫中路与文二路交口"},{"KKBH":"610256112","HPHM":"浙DJ821J","JGSK":"2021-04-01 09:30:39.33","CDBH":"10","XSFX":"由北向南","XSFXDM":"4","KKMC":"中天大道与中津大道交口"},{"KKBH":"610256115","HPHM":"车牌","JGSK":"2021-04-01 09:30:39.337","CDBH":"9","XSFX":"由南向北","XSFXDM":"3","KKMC":"中天大道与中生大道交口"},{"KKBH":"720891003000","HPHM":"津HWL135","JGSK":"2021-04-01 09:30:39.485","CDBH":"7","XSFX":"由南向北","XSFXDM":"3","KKMC":"海博道与安正路交口"},{"KKBH":"7208610030000","HPHM":"车牌","JGSK":"2021-04-01 09:30:39.527","CDBH":"8","XSFX":"由南向北","XSFXDM":"3","KKMC":"海晨道与安明路交口正向"},{"KKBH":"720891004000","HPHM":"津DMT426","JGSK":"2021-04-01 09:30:39.608","CDBH":"6","XSFX":"由西向东","XSFXDM":"2","KKMC":"海博道与安平路交口"},{"KKBH":"610271010","HPHM":"车牌","JGSK":"2021-04-01 09:30:39.649","CDBH":"8","XSFX":"由北向南","XSFXDM":"4","KKMC":"中新大道与华五路交口"},{"KKBH":"610256112","HPHM":"冀B1C3F1","JGSK":"2021-04-01 09:30:39.694","CDBH":"1","XSFX":"由东向西","XSFXDM":"1","KKMC":"中天大道与中津大道交口"},{"KKBH":"610271008","HPHM":"津DNP677","JGSK":"2021-04-01 09:30:39.74","CDBH":"2","XSFX":"由南向北","XSFXDM":"3","KKMC":"中新大道与航母主题公园支路交口"},{"KKBH":"7208710020000","HPHM":"晋B8569R","JGSK":"2021-04-01 09:30:39.768","CDBH":"8","XSFX":"由北向南","XSFXDM":"4","KKMC":"安正路与芳菲路交口正向"},{"KKBH":"720881002000","HPHM":"津RET386","JGSK":"2021-04-01 09:30:39.791","CDBH":"3","XSFX":"由东向西","XSFXDM":"1","KKMC":"海旭道与安正路交口"},{"KKBH":"7208810020000","HPHM":"冀R63EV8","JGSK":"2021-04-01 09:30:39.808","CDBH":"4","XSFX":"由东向西","XSFXDM":"1","KKMC":"海旭道与安正路交口正向"},{"KKBH":"7208810020000","HPHM":"冀B8QW32","JGSK":"2021-04-01 09:30:39.927","CDBH":"12","XSFX":"由北向南","XSFXDM":"4","KKMC":"海旭道与安正路交口正向"},{"KKBH":"720561002000","HPHM":"冀AM815E","JGSK":"2021-04-01 09:30:40.02","CDBH":"3","XSFX":"由西向东","XSFXDM":"2","KKMC":"动漫北路与文三路交口"},{"KKBH":"610256111","HPHM":"津F02903","JGSK":"2021-04-01 09:30:40.07","CDBH":"7","XSFX":"由北向南","XSFXDM":"4","KKMC":"中天大道与和惠路交口"},{"KKBH":"610391007","HPHM":"津KA2259","JGSK":"2021-04-01 09:30:40.103","CDBH":"10","XSFX":"由北向南","XSFXDM":"4","KKMC":"和韵路与和风路交口"},{"KKBH":"610266118","HPHM":"鲁NK25U8","JGSK":"2021-04-01 09:30:40.169","CDBH":"1","XSFX":"由东向西","XSFXDM":"1","KKMC":"中生大道与和畅路交口"},{"KKBH":"610276126","HPHM":"津REE557","JGSK":"2021-04-01 09:30:40.245","CDBH":"5","XSFX":"由南向北","XSFXDM":"3","KKMC":"中新大道与和意路交口"},{"KKBH":"7205410020000","HPHM":"车牌","JGSK":"2021-04-01 09:30:40.292","CDBH":"2","XSFX":"由东向西","XSFXDM":"1","KKMC":"动漫环路西与动漫中路交口正向"},{"KKBH":"7205710020000","HPHM":"京EZ5429","JGSK":"2021-04-01 09:30:40.327","CDBH":"5","XSFX":"由北向南","XSFXDM":"4","KKMC":"动漫东路与文二路交口正向"},{"KKBH":"610276125","HPHM":"津AF21113","JGSK":"2021-04-01 09:30:40.335","CDBH":"7","XSFX":"由北向南","XSFXDM":"4","KKMC":"中新大道与和顺路交口"},{"KKBH":"610276125","HPHM":"津C3G585","JGSK":"2021-04-01 09:30:40.442","CDBH":"8","XSFX":"由北向南","XSFXDM":"4","KKMC":"中新大道与和顺路交口"},{"KKBH":"610266122000","HPHM":"津A7D526","JGSK":"2021-04-01 09:30:40.516","CDBH":"2","XSFX":"由西向东","XSFXDM":"2","KKMC":"生态城中生大道故道河一桥西向东上桥处"},{"KKBH":"610391007","HPHM":"津DLF928","JGSK":"2021-04-01 09:30:40.533","CDBH":"3","XSFX":"由东向西","XSFXDM":"1","KKMC":"和韵路与和风路交口"},{"KKBH":"7208810020000","HPHM":"车牌","JGSK":"2021-04-01 09:30:40.574","CDBH":"11","XSFX":"由南向北","XSFXDM":"3","KKMC":"海旭道与安正路交口正向"},{"KKBH":"610256113","HPHM":"津NYK876","JGSK":"2021-04-01 09:30:40.609","CDBH":"8","XSFX":"由北向南","XSFXDM":"4","KKMC":"中天大道与和风路交口"},{"KKBH":"610266118","HPHM":"津ABL869","JGSK":"2021-04-01 09:30:40.626","CDBH":"2","XSFX":"由东向西","XSFXDM":"1","KKMC":"中生大道与和畅路交口"},{"KKBH":"610266117","HPHM":"鲁NUL186","JGSK":"2021-04-01 09:30:40.704","CDBH":"3","XSFX":"由东向西","XSFXDM":"1","KKMC":"中生大道与和韵路交口"},{"KKBH":"6102610050000","HPHM":"津AU3315","JGSK":"2021-04-01 09:30:40.713","CDBH":"1","XSFX":"由东向西","XSFXDM":"1","KKMC":"中生大道与静湖西路（南侧）正向"},{"KKBH":"610271008","HPHM":"津HWX607","JGSK":"2021-04-01 09:30:40.791","CDBH":"5","XSFX":"由北向南","XSFXDM":"4","KKMC":"中新大道与航母主题公园支路交口"},{"KKBH":"610401005","HPHM":"鲁B18Z3H","JGSK":"2021-04-01 09:30:40.942","CDBH":"4","XSFX":"由西向东","XSFXDM":"2","KKMC":"和畅路与和顺路交口"},{"KKBH":"728031003000","HPHM":"津A00D97","JGSK":"2021-04-01 09:30:41.04","CDBH":"4","XSFX":"由南向北","XSFXDM":"3","KKMC":"动漫中路与文二路交口"},{"KKBH":"610256111","HPHM":"晋M2L015","JGSK":"2021-04-01 09:30:41.104","CDBH":"1","XSFX":"由西向东","XSFXDM":"2","KKMC":"中天大道与和惠路交口"},{"KKBH":"610276125","HPHM":"津RTC633","JGSK":"2021-04-01 09:30:41.164","CDBH":"7","XSFX":"由北向南","XSFXDM":"4","KKMC":"中新大道与和顺路交口"},{"KKBH":"720891005000","HPHM":"津D36516","JGSK":"2021-04-01 09:30:41.17","CDBH":"8","XSFX":"由南向北","XSFXDM":"3","KKMC":"海博道与安明路交口"},{"KKBH":"720881007000","HPHM":"蒙A504LU","JGSK":"2021-04-01 09:30:41.203","CDBH":"1","XSFX":"由东向西","XSFXDM":"1","KKMC":"海旭道与弘通路交口"},{"KKBH":"7280310030000","HPHM":"津E06240","JGSK":"2021-04-01 09:30:41.259","CDBH":"3","XSFX":"由南向北","XSFXDM":"3","KKMC":"动漫中路与文二路交口正向"},{"KKBH":"7280310030000","HPHM":"津NHM655","JGSK":"2021-04-01 09:30:41.26","CDBH":"4","XSFX":"由南向北","XSFXDM":"3","KKMC":"动漫中路与文二路交口正向"},{"KKBH":"610266117","HPHM":"津NW3110","JGSK":"2021-04-01 09:30:41.32","CDBH":"5","XSFX":"由西向东","XSFXDM":"2","KKMC":"中生大道与和韵路交口"},{"KKBH":"610276125","HPHM":"津A6D781","JGSK":"2021-04-01 09:30:41.381","CDBH":"4","XSFX":"由南向北","XSFXDM":"3","KKMC":"中新大道与和顺路交口"},{"KKBH":"610391007","HPHM":"辽LZC316","JGSK":"2021-04-01 09:30:41.388","CDBH":"11","XSFX":"由北向南","XSFXDM":"4","KKMC":"和韵路与和风路交口"},{"KKBH":"7280310030000","HPHM":"津N35260","JGSK":"2021-04-01 09:30:41.425","CDBH":"6","XSFX":"由北向南","XSFXDM":"4","KKMC":"动漫中路与文二路交口正向"},{"KKBH":"610276124","HPHM":"冀J6G7F8","JGSK":"2021-04-01 09:30:41.425","CDBH":"3","XSFX":"由东向西","XSFXDM":"1","KKMC":"中新大道与中生大道交口"},{"KKBH":"610276125","HPHM":"津AYK832","JGSK":"2021-04-01 09:30:41.461","CDBH":"5","XSFX":"由南向北","XSFXDM":"3","KKMC":"中新大道与和顺路交口"},{"KKBH":"720571004000","HPHM":"冀BK838H","JGSK":"2021-04-01 09:30:41.495","CDBH":"3","XSFX":"由西向东","XSFXDM":"2","KKMC":"动漫东路与动漫中路交口"},{"KKBH":"610391007","HPHM":"车牌","JGSK":"2021-04-01 09:30:41.545","CDBH":"7","XSFX":"由南向北","XSFXDM":"3","KKMC":"和韵路与和风路交口"},{"KKBH":"7205710040000","HPHM":"津E07949","JGSK":"2021-04-01 09:30:41.65","CDBH":"2","XSFX":"由东向西","XSFXDM":"1","KKMC":"动漫东路与动漫中路交口正向"},{"KKBH":"7208810020000","HPHM":"津DBS666","JGSK":"2021-04-01 09:30:41.741","CDBH":"7","XSFX":"由西向东","XSFXDM":"2","KKMC":"海旭道与安正路交口正向"},{"KKBH":"7208710020000","HPHM":"津GAQ528","JGSK":"2021-04-01 09:30:41.922","CDBH":"5","XSFX":"由南向北","XSFXDM":"3","KKMC":"安正路与芳菲路交口正向"},{"KKBH":"720541002000","HPHM":"津A9J530","JGSK":"2021-04-01 09:30:41.961","CDBH":"4","XSFX":"由西向东","XSFXDM":"2","KKMC":"动漫环路西与动漫中路交口"},{"KKBH":"7205410020000","HPHM":"冀D273HG","JGSK":"2021-04-01 09:30:42.043","CDBH":"4","XSFX":"由西向东","XSFXDM":"2","KKMC":"动漫环路西与动漫中路交口正向"},{"KKBH":"720881002000","HPHM":"津E12638","JGSK":"2021-04-01 09:30:42.056","CDBH":"9","XSFX":"由南向北","XSFXDM":"3","KKMC":"海旭道与安正路交口"},{"KKBH":"7208810020000","HPHM":"津GXS300","JGSK":"2021-04-01 09:30:42.116","CDBH":"12","XSFX":"由北向南","XSFXDM":"4","KKMC":"海旭道与安正路交口正向"},{"KKBH":"610276125","HPHM":"鲁G066MT","JGSK":"2021-04-01 09:30:42.196","CDBH":"2","XSFX":"由东向西","XSFXDM":"1","KKMC":"中新大道与和顺路交口"},{"KKBH":"610271008","HPHM":"车牌","JGSK":"2021-04-01 09:30:42.202","CDBH":"5","XSFX":"由北向南","XSFXDM":"4","KKMC":"中新大道与航母主题公园支路交口"},{"KKBH":"610251002","HPHM":"鲁PB3G18","JGSK":"2021-04-01 09:30:42.223","CDBH":"4","XSFX":"由西向东","XSFXDM":"2","KKMC":"中天大道与和睦路交口"},{"KKBH":"610266118","HPHM":"皖KDD387","JGSK":"2021-04-01 09:30:42.29","CDBH":"1","XSFX":"由东向西","XSFXDM":"1","KKMC":"中生大道与和畅路交口"},{"KKBH":"610276124","HPHM":"津ADE0901","JGSK":"2021-04-01 09:30:42.383","CDBH":"7","XSFX":"由南向北","XSFXDM":"3","KKMC":"中新大道与中生大道交口"},{"KKBH":"610266117","HPHM":"津NY02V0","JGSK":"2021-04-01 09:30:42.548","CDBH":"4","XSFX":"由西向东","XSFXDM":"2","KKMC":"中生大道与和韵路交口"},{"KKBH":"728031003000","HPHM":"冀R61D75","JGSK":"2021-04-01 09:30:42.555","CDBH":"4","XSFX":"由南向北","XSFXDM":"3","KKMC":"动漫中路与文二路交口"},{"KKBH":"720891004000","HPHM":"车牌","JGSK":"2021-04-01 09:30:42.556","CDBH":"9","XSFX":"由南向北","XSFXDM":"3","KKMC":"海博道与安平路交口"},{"KKBH":"610276124","HPHM":"津D45660","JGSK":"2021-04-01 09:30:42.567","CDBH":"10","XSFX":"由北向南","XSFXDM":"4","KKMC":"中新大道与中生大道交口"},{"KKBH":"610266118","HPHM":"津ABL869","JGSK":"2021-04-01 09:30:42.587","CDBH":"3","XSFX":"由东向西","XSFXDM":"1","KKMC":"中生大道与和畅路交口"},{"KKBH":"610266122000","HPHM":"津MTS168","JGSK":"2021-04-01 09:30:42.593","CDBH":"2","XSFX":"由西向东","XSFXDM":"2","KKMC":"生态城中生大道故道河一桥西向东上桥处"},{"KKBH":"720881002000","HPHM":"津J98003","JGSK":"2021-04-01 09:30:42.793","CDBH":"8","XSFX":"由西向东","XSFXDM":"2","KKMC":"海旭道与安正路交口"},{"KKBH":"610266118","HPHM":"鲁NK25U8","JGSK":"2021-04-01 09:30:42.828","CDBH":"1","XSFX":"由东向西","XSFXDM":"1","KKMC":"中生大道与和畅路交口"},{"KKBH":"6103261420000","HPHM":"车牌","JGSK":"2021-04-01 09:30:42.829","CDBH":"1","XSFX":"由东向西","XSFXDM":"1","KKMC":"中成大道与泰七路交口正向"},{"KKBH":"610391007","HPHM":"津J19731","JGSK":"2021-04-01 09:30:42.883","CDBH":"7","XSFX":"由南向北","XSFXDM":"3","KKMC":"和韵路与和风路交口"},{"KKBH":"6071310030000","HPHM":"冀BQ307F","JGSK":"2021-04-01 09:30:42.886","CDBH":"3","XSFX":"由东向西","XSFXDM":"1","KKMC":"中央大道与海旭道交口正向"},{"KKBH":"610286127","HPHM":"豫NBG935","JGSK":"2021-04-01 09:30:42.909","CDBH":"7","XSFX":"由南向北","XSFXDM":"3","KKMC":"中津大道与和畅路交口"},{"KKBH":"610256115","HPHM":"津RXK150","JGSK":"2021-04-01 09:30:42.916","CDBH":"7","XSFX":"由南向北","XSFXDM":"3","KKMC":"中天大道与中生大道交口"},{"KKBH":"610251002","HPHM":"津E27196","JGSK":"2021-04-01 09:30:42.943","CDBH":"5","XSFX":"由西向东","XSFXDM":"2","KKMC":"中天大道与和睦路交口"},{"KKBH":"610276125","HPHM":"津C3G585","JGSK":"2021-04-01 09:30:43.158","CDBH":"8","XSFX":"由北向南","XSFXDM":"4","KKMC":"中新大道与和顺路交口"},{"KKBH":"610266118","HPHM":"津C90Y51","JGSK":"2021-04-01 09:30:43.158","CDBH":"8","XSFX":"由南向北","XSFXDM":"3","KKMC":"中生大道与和畅路交口"},{"KKBH":"610271008","HPHM":"津HWX607","JGSK":"2021-04-01 09:30:43.163","CDBH":"5","XSFX":"由北向南","XSFXDM":"4","KKMC":"中新大道与航母主题公园支路交口"},{"KKBH":"610276124","HPHM":"津B0N262","JGSK":"2021-04-01 09:30:43.201","CDBH":"8","XSFX":"由南向北","XSFXDM":"3","KKMC":"中新大道与中生大道交口"},{"KKBH":"610391007","HPHM":"冀A5M9N5","JGSK":"2021-04-01 09:30:43.202","CDBH":"10","XSFX":"由北向南","XSFXDM":"4","KKMC":"和韵路与和风路交口"},{"KKBH":"7208810020000","HPHM":"冀D03F39","JGSK":"2021-04-01 09:30:43.442","CDBH":"7","XSFX":"由西向东","XSFXDM":"2","KKMC":"海旭道与安正路交口正向"},{"KKBH":"610391006","HPHM":"津RCK816","JGSK":"2021-04-01 09:30:43.553","CDBH":"1","XSFX":"由东向西","XSFXDM":"1","KKMC":"和韵路与和意路交口"},{"KKBH":"610286127","HPHM":"津JXY351","JGSK":"2021-04-01 09:30:43.569","CDBH":"7","XSFX":"由南向北","XSFXDM":"3","KKMC":"中津大道与和畅路交口"},{"KKBH":"610271008","HPHM":"津MLC833","JGSK":"2021-04-01 09:30:43.574","CDBH":"2","XSFX":"由南向北","XSFXDM":"3","KKMC":"中新大道与航母主题公园支路交口"},{"KKBH":"610276124","HPHM":"冀A29W99","JGSK":"2021-04-01 09:30:43.611","CDBH":"11","XSFX":"由北向南","XSFXDM":"4","KKMC":"中新大道与中生大道交口"},{"KKBH":"610401004","HPHM":"津C835C5","JGSK":"2021-04-01 09:30:43.617","CDBH":"4","XSFX":"由西向东","XSFXDM":"2","KKMC":"和畅路与和风路交口"},{"KKBH":"610276125","HPHM":"津AF21113","JGSK":"2021-04-01 09:30:43.639","CDBH":"7","XSFX":"由北向南","XSFXDM":"4","KKMC":"中新大道与和顺路交口"},{"KKBH":"610256114","HPHM":"冀R506Y8","JGSK":"2021-04-01 09:30:43.644","CDBH":"5","XSFX":"由南向北","XSFXDM":"3","KKMC":"中天大道与和旭路交口"},{"KKBH":"610401004","HPHM":"津K73233","JGSK":"2021-04-01 09:30:43.693","CDBH":"5","XSFX":"由西向东","XSFXDM":"2","KKMC":"和畅路与和风路交口"},{"KKBH":"610266118","HPHM":"皖KDD387","JGSK":"2021-04-01 09:30:43.788","CDBH":"2","XSFX":"由东向西","XSFXDM":"1","KKMC":"中生大道与和畅路交口"},{"KKBH":"720881002000","HPHM":"冀R63EV8","JGSK":"2021-04-01 09:30:43.868","CDBH":"4","XSFX":"由东向西","XSFXDM":"1","KKMC":"海旭道与安正路交口"},{"KKBH":"610276125","HPHM":"津AD60879","JGSK":"2021-04-01 09:30:44.101","CDBH":"5","XSFX":"由南向北","XSFXDM":"3","KKMC":"中新大道与和顺路交口"},{"KKBH":"6102610040000","HPHM":"车牌","JGSK":"2021-04-01 09:30:44.153","CDBH":"2","XSFX":"由南向北","XSFXDM":"3","KKMC":"中生大道与静湖西路（北侧）正向"},{"KKBH":"720881002000","HPHM":"豫QEM936","JGSK":"2021-04-01 09:30:44.201","CDBH":"13","XSFX":"由北向南","XSFXDM":"4","KKMC":"海旭道与安正路交口"},{"KKBH":"610401004","HPHM":"津A0W990","JGSK":"2021-04-01 09:30:44.325","CDBH":"5","XSFX":"由西向东","XSFXDM":"2","KKMC":"和畅路与和风路交口"},{"KKBH":"720571004000","HPHM":"鲁NFZ086","JGSK":"2021-04-01 09:30:44.37","CDBH":"4","XSFX":"由西向东","XSFXDM":"2","KKMC":"动漫东路与动漫中路交口"},{"KKBH":"610256113","HPHM":"津AX8795","JGSK":"2021-04-01 09:30:44.376","CDBH":"5","XSFX":"由南向北","XSFXDM":"3","KKMC":"中天大道与和风路交口"},{"KKBH":"728031003000","HPHM":"津E06240","JGSK":"2021-04-01 09:30:44.554","CDBH":"3","XSFX":"由南向北","XSFXDM":"3","KKMC":"动漫中路与文二路交口"},{"KKBH":"610251001","HPHM":"津CD3227","JGSK":"2021-04-01 09:30:44.726","CDBH":"7","XSFX":"由北向南","XSFXDM":"4","KKMC":"中天大道与和畅路交口"},{"KKBH":"610391007","HPHM":"津B02259","JGSK":"2021-04-01 09:30:44.747","CDBH":"10","XSFX":"由北向南","XSFXDM":"4","KKMC":"和韵路与和风路交口"},{"KKBH":"720881002000","HPHM":"冀B8QW32","JGSK":"2021-04-01 09:30:44.761","CDBH":"12","XSFX":"由北向南","XSFXDM":"4","KKMC":"海旭道与安正路交口"},{"KKBH":"720891004000","HPHM":"车牌","JGSK":"2021-04-01 09:30:44.798","CDBH":"9","XSFX":"由南向北","XSFXDM":"3","KKMC":"海博道与安平路交口"},{"KKBH":"7205410020000","HPHM":"津GXD299","JGSK":"2021-04-01 09:30:44.8","CDBH":"3","XSFX":"由西向东","XSFXDM":"2","KKMC":"动漫环路西与动漫中路交口正向"},{"KKBH":"7208810050000","HPHM":"冀FH63N5","JGSK":"2021-04-01 09:30:44.803","CDBH":"4","XSFX":"由西向东","XSFXDM":"2","KKMC":"海旭道与明盛路交口正向"},{"KKBH":"610266118","HPHM":"津AVG950","JGSK":"2021-04-01 09:30:44.832","CDBH":"2","XSFX":"由东向西","XSFXDM":"1","KKMC":"中生大道与和畅路交口"},{"KKBH":"610401004","HPHM":"冀D065ML","JGSK":"2021-04-01 09:30:44.914","CDBH":"8","XSFX":"由南向北","XSFXDM":"3","KKMC":"和畅路与和风路交口"},{"KKBH":"720901003000","HPHM":"津RBP396","JGSK":"2021-04-01 09:30:44.929","CDBH":"1","XSFX":"由东向西","XSFXDM":"1","KKMC":"玉林道与安平路交口"},{"KKBH":"7208610030000","HPHM":"津C0N730","JGSK":"2021-04-01 09:30:44.961","CDBH":"2","XSFX":"由东向西","XSFXDM":"1","KKMC":"海晨道与安明路交口正向"},{"KKBH":"610276124","HPHM":"津KU9301","JGSK":"2021-04-01 09:30:45.072","CDBH":"1","XSFX":"由东向西","XSFXDM":"1","KKMC":"中新大道与中生大道交口"},{"KKBH":"610256111","HPHM":"津AU5595","JGSK":"2021-04-01 09:30:45.102","CDBH":"9","XSFX":"由北向南","XSFXDM":"4","KKMC":"中天大道与和惠路交口"},{"KKBH":"728031003000","HPHM":"津NHM655","JGSK":"2021-04-01 09:30:45.118","CDBH":"4","XSFX":"由南向北","XSFXDM":"3","KKMC":"动漫中路与文二路交口"},{"KKBH":"610256113","HPHM":"津NYK876","JGSK":"2021-04-01 09:30:45.14","CDBH":"8","XSFX":"由北向南","XSFXDM":"4","KKMC":"中天大道与和风路交口"},{"KKBH":"610256111","HPHM":"津AZ6310","JGSK":"2021-04-01 09:30:45.205","CDBH":"5","XSFX":"由南向北","XSFXDM":"3","KKMC":"中天大道与和惠路交口"},{"KKBH":"610256115","HPHM":"津C3Z616","JGSK":"2021-04-01 09:30:45.217","CDBH":"6","XSFX":"由西向东","XSFXDM":"2","KKMC":"中天大道与中生大道交口"},{"KKBH":"610256116","HPHM":"津AY7770","JGSK":"2021-04-01 09:30:45.343","CDBH":"11","XSFX":"由北向南","XSFXDM":"4","KKMC":"中天大道与和顺路交口"},{"KKBH":"720881002000","HPHM":"津DBS666","JGSK":"2021-04-01 09:30:45.353","CDBH":"8","XSFX":"由西向东","XSFXDM":"2","KKMC":"海旭道与安正路交口"},{"KKBH":"610391007","HPHM":"辽LZC316","JGSK":"2021-04-01 09:30:45.362","CDBH":"12","XSFX":"由北向南","XSFXDM":"4","KKMC":"和韵路与和风路交口"},{"KKBH":"610401005","HPHM":"鲁B18Z3H","JGSK":"2021-04-01 09:30:45.365","CDBH":"4","XSFX":"由西向东","XSFXDM":"2","KKMC":"和畅路与和顺路交口"},{"KKBH":"711","HPHM":"津E25894","JGSK":"2021-04-01 09:30:45.376","CDBH":"5","XSFX":"由南向北","XSFXDM":"3","KKMC":"不礼让行人中新大道与和旭路交口"},{"KKBH":"610401005","HPHM":"辽C7M592","JGSK":"2021-04-01 09:30:45.585","CDBH":"7","XSFX":"由南向北","XSFXDM":"3","KKMC":"和畅路与和顺路交口"},{"KKBH":"610256111","HPHM":"浙GMZ913","JGSK":"2021-04-01 09:30:45.607","CDBH":"1","XSFX":"由西向东","XSFXDM":"2","KKMC":"中天大道与和惠路交口"},{"KKBH":"610266118","HPHM":"津GBF920","JGSK":"2021-04-01 09:30:45.649","CDBH":"7","XSFX":"由南向北","XSFXDM":"3","KKMC":"中生大道与和畅路交口"},{"KKBH":"610251002","HPHM":"津E18925","JGSK":"2021-04-01 09:30:45.669","CDBH":"11","XSFX":"由北向南","XSFXDM":"4","KKMC":"中天大道与和睦路交口"},{"KKBH":"610256113","HPHM":"苏BP77B7","JGSK":"2021-04-01 09:30:45.712","CDBH":"2","XSFX":"由西向东","XSFXDM":"2","KKMC":"中天大道与和风路交口"},{"KKBH":"720571002000","HPHM":"京EZ5429","JGSK":"2021-04-01 09:30:45.765","CDBH":"5","XSFX":"由北向南","XSFXDM":"4","KKMC":"动漫东路与文二路交口"},{"KKBH":"610391006","HPHM":"冀HQF167","JGSK":"2021-04-01 09:30:45.773","CDBH":"4","XSFX":"由西向东","XSFXDM":"2","KKMC":"和韵路与和意路交口"},{"KKBH":"610391007","HPHM":"津HHH563","JGSK":"2021-04-01 09:30:45.842","CDBH":"10","XSFX":"由北向南","XSFXDM":"4","KKMC":"和韵路与和风路交口"},{"KKBH":"610251002","HPHM":"津AQ0679","JGSK":"2021-04-01 09:30:45.888","CDBH":"10","XSFX":"由北向南","XSFXDM":"4","KKMC":"中天大道与和睦路交口"},{"KKBH":"610391007","HPHM":"津ANC632","JGSK":"2021-04-01 09:30:46.007","CDBH":"4","XSFX":"由西向东","XSFXDM":"2","KKMC":"和韵路与和风路交口"},{"KKBH":"7208910030000","HPHM":"车牌","JGSK":"2021-04-01 09:30:46.053","CDBH":"2","XSFX":"由东向西","XSFXDM":"1","KKMC":"海博道与安正路交口正向"},{"KKBH":"7208610030000","HPHM":"津JJN368","JGSK":"2021-04-01 09:30:46.254","CDBH":"10","XSFX":"由北向南","XSFXDM":"4","KKMC":"海晨道与安明路交口正向"},{"KKBH":"610261004000","HPHM":"车牌","JGSK":"2021-04-01 09:30:46.331","CDBH":"2","XSFX":"由南向北","XSFXDM":"3","KKMC":"中生大道与静湖西路（北侧）"},{"KKBH":"720541002000","HPHM":"冀D273HG","JGSK":"2021-04-01 09:30:46.357","CDBH":"3","XSFX":"由西向东","XSFXDM":"2","KKMC":"动漫环路西与动漫中路交口"},{"KKBH":"7208810070000","HPHM":"蒙A504LU","JGSK":"2021-04-01 09:30:46.423","CDBH":"2","XSFX":"由东向西","XSFXDM":"1","KKMC":"海旭道与弘通路交口正向"},{"KKBH":"610261005000","HPHM":"津AU3315","JGSK":"2021-04-01 09:30:46.485","CDBH":"1","XSFX":"由东向西","XSFXDM":"1","KKMC":"中生大道与静湖西路（南侧）"},{"KKBH":"610256111","HPHM":"车牌","JGSK":"2021-04-01 09:30:46.485","CDBH":"9","XSFX":"由北向南","XSFXDM":"4","KKMC":"中天大道与和惠路交口"},{"KKBH":"7208710020000","HPHM":"津J98003","JGSK":"2021-04-01 09:30:46.597","CDBH":"9","XSFX":"由北向南","XSFXDM":"4","KKMC":"安正路与芳菲路交口正向"},{"KKBH":"610256114","HPHM":"津JKL800","JGSK":"2021-04-01 09:30:46.724","CDBH":"5","XSFX":"由南向北","XSFXDM":"3","KKMC":"中天大道与和旭路交口"},{"KKBH":"610401004","HPHM":"津JYQ687","JGSK":"2021-04-01 09:30:46.784","CDBH":"10","XSFX":"由北向南","XSFXDM":"4","KKMC":"和畅路与和风路交口"},{"KKBH":"610266118","HPHM":"津AVG950","JGSK":"2021-04-01 09:30:46.827","CDBH":"2","XSFX":"由东向西","XSFXDM":"1","KKMC":"中生大道与和畅路交口"},{"KKBH":"610326142000","HPHM":"车牌","JGSK":"2021-04-01 09:30:46.874","CDBH":"2","XSFX":"由东向西","XSFXDM":"1","KKMC":"中成大道与泰七路交口"},{"KKBH":"720861003000","HPHM":"津C55883","JGSK":"2021-04-01 09:30:46.959","CDBH":"4","XSFX":"由西向东","XSFXDM":"2","KKMC":"海晨道与安明路交口"},{"KKBH":"7208810020000","HPHM":"津E14721","JGSK":"2021-04-01 09:30:47.009","CDBH":"6","XSFX":"由西向东","XSFXDM":"2","KKMC":"海旭道与安正路交口正向"},{"KKBH":"610391007","HPHM":"冀BX523D","JGSK":"2021-04-01 09:30:47.043","CDBH":"7","XSFX":"由南向北","XSFXDM":"3","KKMC":"和韵路与和风路交口"},{"KKBH":"7280310020000","HPHM":"黑M9C076","JGSK":"2021-04-01 09:30:47.049","CDBH":"6","XSFX":"由南向北","XSFXDM":"3","KKMC":"动漫中路与文一路交口正向"},{"KKBH":"610256111","HPHM":"津AD52716","JGSK":"2021-04-01 09:30:47.126","CDBH":"1","XSFX":"由西向东","XSFXDM":"2","KKMC":"中天大道与和惠路交口"},{"KKBH":"610256115","HPHM":"津CDT826","JGSK":"2021-04-01 09:30:47.205","CDBH":"2","XSFX":"由东向西","XSFXDM":"1","KKMC":"中天大道与中生大道交口"},{"KKBH":"720571004000","HPHM":"津E07949","JGSK":"2021-04-01 09:30:47.302","CDBH":"2","XSFX":"由东向西","XSFXDM":"1","KKMC":"动漫东路与动漫中路交口"},{"KKBH":"720881002000","HPHM":"冀D03F39","JGSK":"2021-04-01 09:30:47.348","CDBH":"8","XSFX":"由西向东","XSFXDM":"2","KKMC":"海旭道与安正路交口"},{"KKBH":"610251002","HPHM":"津E18925","JGSK":"2021-04-01 09:30:47.409","CDBH":"12","XSFX":"由北向南","XSFXDM":"4","KKMC":"中天大道与和睦路交口"},{"KKBH":"728031003000","HPHM":"津N35260","JGSK":"2021-04-01 09:30:47.465","CDBH":"6","XSFX":"由北向南","XSFXDM":"4","KKMC":"动漫中路与文二路交口"},{"KKBH":"610266118","HPHM":"津KME612","JGSK":"2021-04-01 09:30:47.494","CDBH":"2","XSFX":"由东向西","XSFXDM":"1","KKMC":"中生大道与和畅路交口"},{"KKBH":"610271008","HPHM":"车牌","JGSK":"2021-04-01 09:30:47.562","CDBH":"1","XSFX":"由南向北","XSFXDM":"3","KKMC":"中新大道与航母主题公园支路交口"},{"KKBH":"7208910060000","HPHM":"川HJX086","JGSK":"2021-04-01 09:30:47.65","CDBH":"3","XSFX":"由东向西","XSFXDM":"1","KKMC":"海博道与永盛路交口正向"},{"KKBH":"7208810020000","HPHM":"津A6F663","JGSK":"2021-04-01 09:30:47.664","CDBH":"12","XSFX":"由北向南","XSFXDM":"4","KKMC":"海旭道与安正路交口正向"},{"KKBH":"610266117","HPHM":"津MGZ036","JGSK":"2021-04-01 09:30:47.668","CDBH":"5","XSFX":"由西向东","XSFXDM":"2","KKMC":"中生大道与和韵路交口"},{"KKBH":"610271009","HPHM":"津A9W123","JGSK":"2021-04-01 09:30:47.692","CDBH":"8","XSFX":"由南向北","XSFXDM":"3","KKMC":"中新大道与泰七路交口"},{"KKBH":"720861003000","HPHM":"冀TZ0G82","JGSK":"2021-04-01 09:30:47.756","CDBH":"5","XSFX":"由西向东","XSFXDM":"2","KKMC":"海晨道与安明路交口"},{"KKBH":"610266118","HPHM":"津HYC265","JGSK":"2021-04-01 09:30:47.759","CDBH":"3","XSFX":"由东向西","XSFXDM":"1","KKMC":"中生大道与和畅路交口"},{"KKBH":"6102610050000","HPHM":"津C12356","JGSK":"2021-04-01 09:30:47.808","CDBH":"1","XSFX":"由东向西","XSFXDM":"1","KKMC":"中生大道与静湖西路（南侧）正向"},{"KKBH":"610391006","HPHM":"津RCK816","JGSK":"2021-04-01 09:30:47.837","CDBH":"2","XSFX":"由东向西","XSFXDM":"1","KKMC":"和韵路与和意路交口"},{"KKBH":"6102610040000","HPHM":"冀BJ28F9","JGSK":"2021-04-01 09:30:47.914","CDBH":"6","XSFX":"由北向南","XSFXDM":"4","KKMC":"中生大道与静湖西路（北侧）正向"},{"KKBH":"610391007","HPHM":"津HWH060","JGSK":"2021-04-01 09:30:47.921","CDBH":"4","XSFX":"由西向东","XSFXDM":"2","KKMC":"和韵路与和风路交口"},{"KKBH":"610251002","HPHM":"鲁PB3G18","JGSK":"2021-04-01 09:30:47.927","CDBH":"4","XSFX":"由西向东","XSFXDM":"2","KKMC":"中天大道与和睦路交口"},{"KKBH":"7280310060000","HPHM":"津B56660","JGSK":"2021-04-01 09:30:48.206","CDBH":"1","XSFX":"由东向西","XSFXDM":"1","KKMC":"动漫中路与文三路交口正向"},{"KKBH":"6071310030000","HPHM":"豫PN8891","JGSK":"2021-04-01 09:30:48.325","CDBH":"3","XSFX":"由东向西","XSFXDM":"1","KKMC":"中央大道与海旭道交口正向"},{"KKBH":"7208710020000","HPHM":"津E12695","JGSK":"2021-04-01 09:30:48.332","CDBH":"6","XSFX":"由南向北","XSFXDM":"3","KKMC":"安正路与芳菲路交口正向"},{"KKBH":"610251001","HPHM":"车牌","JGSK":"2021-04-01 09:30:48.383","CDBH":"8","XSFX":"由北向南","XSFXDM":"4","KKMC":"中天大道与和畅路交口"},{"KKBH":"610276124","HPHM":"津D45660","JGSK":"2021-04-01 09:30:48.445","CDBH":"10","XSFX":"由北向南","XSFXDM":"4","KKMC":"中新大道与中生大道交口"},{"KKBH":"711","HPHM":"津HYF736","JGSK":"2021-04-01 09:30:48.487","CDBH":"2","XSFX":"由东向西","XSFXDM":"1","KKMC":"不礼让行人中新大道与和旭路交口"},{"KKBH":"720861003000","HPHM":"津C0N730","JGSK":"2021-04-01 09:30:48.527","CDBH":"2","XSFX":"由东向西","XSFXDM":"1","KKMC":"海晨道与安明路交口"},{"KKBH":"610256116","HPHM":"津C0Y832","JGSK":"2021-04-01 09:30:48.528","CDBH":"10","XSFX":"由北向南","XSFXDM":"4","KKMC":"中天大道与和顺路交口"},{"KKBH":"610286127","HPHM":"豫NBG935","JGSK":"2021-04-01 09:30:48.529","CDBH":"8","XSFX":"由南向北","XSFXDM":"3","KKMC":"中津大道与和畅路交口"},{"KKBH":"610271009","HPHM":"辽GJU738","JGSK":"2021-04-01 09:30:48.543","CDBH":"11","XSFX":"由北向南","XSFXDM":"4","KKMC":"中新大道与泰七路交口"},{"KKBH":"610401004","HPHM":"津A0W990","JGSK":"2021-04-01 09:30:48.573","CDBH":"6","XSFX":"由西向东","XSFXDM":"2","KKMC":"和畅路与和风路交口"},{"KKBH":"610401004","HPHM":"冀D065ML","JGSK":"2021-04-01 09:30:48.601","CDBH":"9","XSFX":"由南向北","XSFXDM":"3","KKMC":"和畅路与和风路交口"},{"KKBH":"610256116","HPHM":"津AJH591","JGSK":"2021-04-01 09:30:48.636","CDBH":"4","XSFX":"由西向东","XSFXDM":"2","KKMC":"中天大道与和顺路交口"},{"KKBH":"6102610040000","HPHM":"辽PU3111","JGSK":"2021-04-01 09:30:48.643","CDBH":"3","XSFX":"由南向北","XSFXDM":"3","KKMC":"中生大道与静湖西路（北侧）正向"},{"KKBH":"1250","HPHM":"津AZ6390","JGSK":"2021-04-01 09:30:48.688","CDBH":"1","XSFX":"由东向西","XSFXDM":"1","KKMC":"中滨大道与盛三街交口正向"},{"KKBH":"610256115","HPHM":"津DLK827","JGSK":"2021-04-01 09:30:48.721","CDBH":"6","XSFX":"由西向东","XSFXDM":"2","KKMC":"中天大道与中生大道交口"},{"KKBH":"610256113","HPHM":"津AX8795","JGSK":"2021-04-01 09:30:48.732","CDBH":"5","XSFX":"由南向北","XSFXDM":"3","KKMC":"中天大道与和风路交口"},{"KKBH":"610276124","HPHM":"WJ津34030","JGSK":"2021-04-01 09:30:48.746","CDBH":"1","XSFX":"由东向西","XSFXDM":"1","KKMC":"中新大道与中生大道交口"},{"KKBH":"610276124","HPHM":"冀A29W99","JGSK":"2021-04-01 09:30:48.765","CDBH":"11","XSFX":"由北向南","XSFXDM":"4","KKMC":"中新大道与中生大道交口"},{"KKBH":"610266118","HPHM":"鲁NMH369","JGSK":"2021-04-01 09:30:48.78","CDBH":"2","XSFX":"由东向西","XSFXDM":"1","KKMC":"中生大道与和畅路交口"},{"KKBH":"610401004","HPHM":"津C835C5","JGSK":"2021-04-01 09:30:48.813","CDBH":"4","XSFX":"由西向东","XSFXDM":"2","KKMC":"和畅路与和风路交口"},{"KKBH":"7208810020000","HPHM":"冀BFN007","JGSK":"2021-04-01 09:30:48.871","CDBH":"3","XSFX":"由东向西","XSFXDM":"1","KKMC":"海旭道与安正路交口正向"},{"KKBH":"720541002000","HPHM":"津GXD299","JGSK":"2021-04-01 09:30:48.915","CDBH":"3","XSFX":"由西向东","XSFXDM":"2","KKMC":"动漫环路西与动漫中路交口"},{"KKBH":"720891004000","HPHM":"冀D63J2Z","JGSK":"2021-04-01 09:30:48.964","CDBH":"4","XSFX":"由西向东","XSFXDM":"2","KKMC":"海博道与安平路交口"},{"KKBH":"610266118","HPHM":"津KME612","JGSK":"2021-04-01 09:30:48.982","CDBH":"2","XSFX":"由东向西","XSFXDM":"1","KKMC":"中生大道与和畅路交口"},{"KKBH":"720881002000","HPHM":"津GXS300","JGSK":"2021-04-01 09:30:48.998","CDBH":"12","XSFX":"由北向南","XSFXDM":"4","KKMC":"海旭道与安正路交口"},{"KKBH":"7205710040000","HPHM":"津ADD9161","JGSK":"2021-04-01 09:30:49.062","CDBH":"1","XSFX":"由东向西","XSFXDM":"1","KKMC":"动漫东路与动漫中路交口正向"},{"KKBH":"7208810020000","HPHM":"津C5Y272","JGSK":"2021-04-01 09:30:49.272","CDBH":"6","XSFX":"由西向东","XSFXDM":"2","KKMC":"海旭道与安正路交口正向"},{"KKBH":"7205410040000","HPHM":"津A9J530","JGSK":"2021-04-01 09:30:49.363","CDBH":"4","XSFX":"由西向东","XSFXDM":"2","KKMC":"动漫环路东与动漫中路交口正向"},{"KKBH":"7208810040000","HPHM":"津NDH890","JGSK":"2021-04-01 09:30:49.487","CDBH":"5","XSFX":"由西向东","XSFXDM":"2","KKMC":"海旭道与永盛路交口正向"},{"KKBH":"7208710020000","HPHM":"津DBS666","JGSK":"2021-04-01 09:30:49.695","CDBH":"10","XSFX":"由北向南","XSFXDM":"4","KKMC":"安正路与芳菲路交口正向"},{"KKBH":"610391007","HPHM":"京PG0225","JGSK":"2021-04-01 09:30:49.766","CDBH":"1","XSFX":"由东向西","XSFXDM":"1","KKMC":"和韵路与和风路交口"},{"KKBH":"610401005","HPHM":"辽C7M592","JGSK":"2021-04-01 09:30:49.803","CDBH":"7","XSFX":"由南向北","XSFXDM":"3","KKMC":"和畅路与和顺路交口"},{"KKBH":"610391008","HPHM":"车牌","JGSK":"2021-04-01 09:30:49.893","CDBH":"5","XSFX":"由西向东","XSFXDM":"2","KKMC":"和韵路与和旭路交口"},{"KKBH":"610276124","HPHM":"津AF36755","JGSK":"2021-04-01 09:30:49.986","CDBH":"3","XSFX":"由东向西","XSFXDM":"1","KKMC":"中新大道与中生大道交口"},{"KKBH":"610276124","HPHM":"津AF36755","JGSK":"2021-04-01 09:30:49.987","CDBH":"3","XSFX":"由东向西","XSFXDM":"1","KKMC":"中新大道与中生大道交口"},{"KKBH":"610391006","HPHM":"冀HQF167","JGSK":"2021-04-01 09:30:50.048","CDBH":"4","XSFX":"由西向东","XSFXDM":"2","KKMC":"和韵路与和意路交口"},{"KKBH":"720881002000","HPHM":"津E14721","JGSK":"2021-04-01 09:30:50.071","CDBH":"7","XSFX":"由西向东","XSFXDM":"2","KKMC":"海旭道与安正路交口"},{"KKBH":"610391007","HPHM":"车牌","JGSK":"2021-04-01 09:30:50.092","CDBH":"5","XSFX":"由西向东","XSFXDM":"2","KKMC":"和韵路与和风路交口"},{"KKBH":"720881005000","HPHM":"冀FH63N5","JGSK":"2021-04-01 09:30:50.119","CDBH":"4","XSFX":"由西向东","XSFXDM":"2","KKMC":"海旭道与明盛路交口"},{"KKBH":"6103261420000","HPHM":"京QK59M9","JGSK":"2021-04-01 09:30:50.164","CDBH":"12","XSFX":"由北向南","XSFXDM":"4","KKMC":"中成大道与泰七路交口正向"},{"KKBH":"610271009","HPHM":"津KY6180","JGSK":"2021-04-01 09:30:50.206","CDBH":"10","XSFX":"由北向南","XSFXDM":"4","KKMC":"中新大道与泰七路交口"},{"KKBH":"7280310060000","HPHM":"津C10D60","JGSK":"2021-04-01 09:30:50.245","CDBH":"6","XSFX":"由南向北","XSFXDM":"3","KKMC":"动漫中路与文三路交口正向"},{"KKBH":"610391006","HPHM":"津RLE991","JGSK":"2021-04-01 09:30:50.26","CDBH":"7","XSFX":"由南向北","XSFXDM":"3","KKMC":"和韵路与和意路交口"},{"KKBH":"610261004000","HPHM":"冀BJ28F9","JGSK":"2021-04-01 09:30:50.272","CDBH":"6","XSFX":"由北向南","XSFXDM":"4","KKMC":"中生大道与静湖西路（北侧）"},{"KKBH":"610276124","HPHM":"冀B5Y92C","JGSK":"2021-04-01 09:30:50.352","CDBH":"1","XSFX":"由东向西","XSFXDM":"1","KKMC":"中新大道与中生大道交口"},{"KKBH":"610256116","HPHM":"津GLD629","JGSK":"2021-04-01 09:30:50.47","CDBH":"10","XSFX":"由北向南","XSFXDM":"4","KKMC":"中天大道与和顺路交口"},{"KKBH":"720891006000","HPHM":"川HJX086","JGSK":"2021-04-01 09:30:50.51","CDBH":"3","XSFX":"由东向西","XSFXDM":"1","KKMC":"海博道与永盛路交口"},{"KKBH":"610276124","HPHM":"车牌","JGSK":"2021-04-01 09:30:50.544","CDBH":"11","XSFX":"由北向南","XSFXDM":"4","KKMC":"中新大道与中生大道交口"},{"KKBH":"610256115","HPHM":"津RSU239","JGSK":"2021-04-01 09:30:50.561","CDBH":"2","XSFX":"由东向西","XSFXDM":"1","KKMC":"中天大道与中生大道交口"},{"KKBH":"610401004","HPHM":"冀B4056E","JGSK":"2021-04-01 09:30:50.572","CDBH":"4","XSFX":"由西向东","XSFXDM":"2","KKMC":"和畅路与和风路交口"},{"KKBH":"610271009","HPHM":"津A9W123","JGSK":"2021-04-01 09:30:50.601","CDBH":"8","XSFX":"由南向北","XSFXDM":"3","KKMC":"中新大道与泰七路交口"},{"KKBH":"610256111","HPHM":"津RCE831","JGSK":"2021-04-01 09:30:50.617","CDBH":"1","XSFX":"由西向东","XSFXDM":"2","KKMC":"中天大道与和惠路交口"},{"KKBH":"610276124","HPHM":"津KU9301","JGSK":"2021-04-01 09:30:50.619","CDBH":"1","XSFX":"由东向西","XSFXDM":"1","KKMC":"中新大道与中生大道交口"},{"KKBH":"610271009","HPHM":"津GJU738","JGSK":"2021-04-01 09:30:50.643","CDBH":"11","XSFX":"由北向南","XSFXDM":"4","KKMC":"中新大道与泰七路交口"},{"KKBH":"610271008","HPHM":"车牌","JGSK":"2021-04-01 09:30:50.688","CDBH":"1","XSFX":"由南向北","XSFXDM":"3","KKMC":"中新大道与航母主题公园支路交口"},{"KKBH":"610391007","HPHM":"津B02259","JGSK":"2021-04-01 09:30:50.717","CDBH":"10","XSFX":"由北向南","XSFXDM":"4","KKMC":"和韵路与和风路交口"},{"KKBH":"1250","HPHM":"冀B829JQ","JGSK":"2021-04-01 09:30:50.824","CDBH":"3","XSFX":"由东向西","XSFXDM":"1","KKMC":"中滨大道与盛三街交口正向"},{"KKBH":"610266118","HPHM":"鲁NMH369","JGSK":"2021-04-01 09:30:50.9","CDBH":"2","XSFX":"由东向西","XSFXDM":"1","KKMC":"中生大道与和畅路交口"},{"KKBH":"720861003000","HPHM":"津A8L747","JGSK":"2021-04-01 09:30:51.037","CDBH":"4","XSFX":"由西向东","XSFXDM":"2","KKMC":"海晨道与安明路交口"},{"KKBH":"610276125","HPHM":"津NET288","JGSK":"2021-04-01 09:30:51.123","CDBH":"4","XSFX":"由南向北","XSFXDM":"3","KKMC":"中新大道与和顺路交口"},{"KKBH":"7208710020000","HPHM":"冀D03F39","JGSK":"2021-04-01 09:30:51.165","CDBH":"10","XSFX":"由北向南","XSFXDM":"4","KKMC":"安正路与芳菲路交口正向"},{"KKBH":"610266118","HPHM":"辽LJR822","JGSK":"2021-04-01 09:30:51.18","CDBH":"10","XSFX":"由北向南","XSFXDM":"4","KKMC":"中生大道与和畅路交口"},{"KKBH":"720861003000","HPHM":"鲁NU09U7","JGSK":"2021-04-01 09:30:51.201","CDBH":"5","XSFX":"由西向东","XSFXDM":"2","KKMC":"海晨道与安明路交口"},{"KKBH":"610261004000","HPHM":"车牌","JGSK":"2021-04-01 09:30:51.213","CDBH":"3","XSFX":"由南向北","XSFXDM":"3","KKMC":"中生大道与静湖西路（北侧）"},{"KKBH":"610276124","HPHM":"津A08370F","JGSK":"2021-04-01 09:30:51.269","CDBH":"8","XSFX":"由南向北","XSFXDM":"3","KKMC":"中新大道与中生大道交口"},{"KKBH":"610256113","HPHM":"津MGW797","JGSK":"2021-04-01 09:30:51.271","CDBH":"9","XSFX":"由北向南","XSFXDM":"4","KKMC":"中天大道与和风路交口"},{"KKBH":"7205710010000","HPHM":"京EZ5429","JGSK":"2021-04-01 09:30:51.283","CDBH":"5","XSFX":"由北向南","XSFXDM":"4","KKMC":"动漫东路与文一路交口正向"},{"KKBH":"728031002000","HPHM":"黑M9C076","JGSK":"2021-04-01 09:30:51.29","CDBH":"6","XSFX":"由南向北","XSFXDM":"3","KKMC":"动漫中路与文一路交口"},{"KKBH":"610256116","HPHM":"津N92930","JGSK":"2021-04-01 09:30:51.31","CDBH":"11","XSFX":"由北向南","XSFXDM":"4","KKMC":"中天大道与和顺路交口"},{"KKBH":"720881004000","HPHM":"津NDH890","JGSK":"2021-04-01 09:30:51.354","CDBH":"10","XSFX":"由西向东","XSFXDM":"2","KKMC":"海旭道与永盛路交口"},{"KKBH":"610256113","HPHM":"苏BP77B7","JGSK":"2021-04-01 09:30:51.367","CDBH":"2","XSFX":"由西向东","XSFXDM":"2","KKMC":"中天大道与和风路交口"},{"KKBH":"610276124","HPHM":"津H05920","JGSK":"2021-04-01 09:30:51.495","CDBH":"5","XSFX":"由西向东","XSFXDM":"2","KKMC":"中新大道与中生大道交口"},{"KKBH":"7205710040000","HPHM":"津NNL802","JGSK":"2021-04-01 09:30:51.523","CDBH":"2","XSFX":"由东向西","XSFXDM":"1","KKMC":"动漫东路与动漫中路交口正向"},{"KKBH":"711","HPHM":"津YF1012","JGSK":"2021-04-01 09:30:51.535","CDBH":"5","XSFX":"由南向北","XSFXDM":"3","KKMC":"不礼让行人中新大道与和旭路交口"},{"KKBH":"7208610020000","HPHM":"津RXQ553","JGSK":"2021-04-01 09:30:51.605","CDBH":"5","XSFX":"由西向东","XSFXDM":"2","KKMC":"海晨道与安正路交口正向"},{"KKBH":"610276125","HPHM":"鄂A17F5T","JGSK":"2021-04-01 09:30:51.919","CDBH":"7","XSFX":"由北向南","XSFXDM":"4","KKMC":"中新大道与和顺路交口"},{"KKBH":"610256115","HPHM":"津RXK150","JGSK":"2021-04-01 09:30:51.976","CDBH":"7","XSFX":"由南向北","XSFXDM":"3","KKMC":"中天大道与中生大道交口"},{"KKBH":"720881002000","HPHM":"冀BFN007","JGSK":"2021-04-01 09:30:52.109","CDBH":"3","XSFX":"由东向西","XSFXDM":"1","KKMC":"海旭道与安正路交口"},{"KKBH":"720541004000","HPHM":"津A9J530","JGSK":"2021-04-01 09:30:52.113","CDBH":"4","XSFX":"由西向东","XSFXDM":"2","KKMC":"动漫环路东与动漫中路交口"},{"KKBH":"7208610030000","HPHM":"鲁N8R802","JGSK":"2021-04-01 09:30:52.124","CDBH":"7","XSFX":"由南向北","XSFXDM":"3","KKMC":"海晨道与安明路交口正向"},{"KKBH":"7208910030000","HPHM":"车牌","JGSK":"2021-04-01 09:30:52.237","CDBH":"1","XSFX":"由东向西","XSFXDM":"1","KKMC":"海博道与安正路交口正向"},{"KKBH":"610391007","HPHM":"津C61S19","JGSK":"2021-04-01 09:30:52.262","CDBH":"10","XSFX":"由北向南","XSFXDM":"4","KKMC":"和韵路与和风路交口"},{"KKBH":"610401004","HPHM":"津GWT408","JGSK":"2021-04-01 09:30:52.315","CDBH":"5","XSFX":"由西向东","XSFXDM":"2","KKMC":"和畅路与和风路交口"},{"KKBH":"610271009","HPHM":"津KY6180","JGSK":"2021-04-01 09:30:52.322","CDBH":"10","XSFX":"由北向南","XSFXDM":"4","KKMC":"中新大道与泰七路交口"},{"KKBH":"610256111","HPHM":"津AD52716","JGSK":"2021-04-01 09:30:52.377","CDBH":"3","XSFX":"由西向东","XSFXDM":"2","KKMC":"中天大道与和惠路交口"},{"KKBH":"711","HPHM":"津A02U39","JGSK":"2021-04-01 09:30:52.405","CDBH":"2","XSFX":"由东向西","XSFXDM":"1","KKMC":"不礼让行人中新大道与和旭路交口"},{"KKBH":"7280310020000","HPHM":"车牌","JGSK":"2021-04-01 09:30:52.433","CDBH":"6","XSFX":"由南向北","XSFXDM":"3","KKMC":"动漫中路与文一路交口正向"},{"KKBH":"720881002000","HPHM":"津C5Y272","JGSK":"2021-04-01 09:30:52.632","CDBH":"7","XSFX":"由西向东","XSFXDM":"2","KKMC":"海旭道与安正路交口"},{"KKBH":"610391008","HPHM":"车牌","JGSK":"2021-04-01 09:30:52.654","CDBH":"2","XSFX":"由东向西","XSFXDM":"1","KKMC":"和韵路与和旭路交口"},{"KKBH":"6071310030000","HPHM":"甘E0F325","JGSK":"2021-04-01 09:30:52.894","CDBH":"2","XSFX":"由东向西","XSFXDM":"1","KKMC":"中央大道与海旭道交口正向"},{"KKBH":"610401004","HPHM":"津JYQ687","JGSK":"2021-04-01 09:30:52.986","CDBH":"12","XSFX":"由北向南","XSFXDM":"4","KKMC":"和畅路与和风路交口"},{"KKBH":"610256111","HPHM":"津AU5595","JGSK":"2021-04-01 09:30:53.024","CDBH":"9","XSFX":"由北向南","XSFXDM":"4","KKMC":"中天大道与和惠路交口"},{"KKBH":"610391008","HPHM":"津NSH997","JGSK":"2021-04-01 09:30:53.076","CDBH":"5","XSFX":"由西向东","XSFXDM":"2","KKMC":"和韵路与和旭路交口"},{"KKBH":"610266117","HPHM":"津GP6609","JGSK":"2021-04-01 09:30:53.167","CDBH":"2","XSFX":"由东向西","XSFXDM":"1","KKMC":"中生大道与和韵路交口"},{"KKBH":"610266118","HPHM":"津E11908","JGSK":"2021-04-01 09:30:53.431","CDBH":"1","XSFX":"由东向西","XSFXDM":"1","KKMC":"中生大道与和畅路交口"},{"KKBH":"610286127","HPHM":"津RWK581","JGSK":"2021-04-01 09:30:53.451","CDBH":"8","XSFX":"由南向北","XSFXDM":"3","KKMC":"中津大道与和畅路交口"},{"KKBH":"610256114","HPHM":"津JKL800","JGSK":"2021-04-01 09:30:53.485","CDBH":"5","XSFX":"由南向北","XSFXDM":"3","KKMC":"中天大道与和旭路交口"},{"KKBH":"610261005000","HPHM":"津C12356","JGSK":"2021-04-01 09:30:53.519","CDBH":"1","XSFX":"由东向西","XSFXDM":"1","KKMC":"中生大道与静湖西路（南侧）"},{"KKBH":"610256114","HPHM":"津C779Y3","JGSK":"2021-04-01 09:30:53.536","CDBH":"1","XSFX":"由西向东","XSFXDM":"2","KKMC":"中天大道与和旭路交口"},{"KKBH":"610401005","HPHM":"津GLK345","JGSK":"2021-04-01 09:30:53.577","CDBH":"10","XSFX":"由北向南","XSFXDM":"4","KKMC":"和畅路与和顺路交口"},{"KKBH":"610276124","HPHM":"津LL6568","JGSK":"2021-04-01 09:30:53.607","CDBH":"8","XSFX":"由南向北","XSFXDM":"3","KKMC":"中新大道与中生大道交口"},{"KKBH":"610391007","HPHM":"津ANC632","JGSK":"2021-04-01 09:30:53.746","CDBH":"5","XSFX":"由西向东","XSFXDM":"2","KKMC":"和韵路与和风路交口"},{"KKBH":"720881005000","HPHM":"津AYP096","JGSK":"2021-04-01 09:30:53.801","CDBH":"5","XSFX":"由西向东","XSFXDM":"2","KKMC":"海旭道与明盛路交口"},{"KKBH":"610276124","HPHM":"津NBT098","JGSK":"2021-04-01 09:30:54.007","CDBH":"7","XSFX":"由南向北","XSFXDM":"3","KKMC":"中新大道与中生大道交口"},{"KKBH":"7208910030000","HPHM":"津AF43987","JGSK":"2021-04-01 09:30:54.021","CDBH":"9","XSFX":"由南向北","XSFXDM":"3","KKMC":"海博道与安正路交口正向"},{"KKBH":"610391007","HPHM":"津HWH060","JGSK":"2021-04-01 09:30:54.022","CDBH":"6","XSFX":"由西向东","XSFXDM":"2","KKMC":"和韵路与和风路交口"},{"KKBH":"720861003000","HPHM":"津JJN368","JGSK":"2021-04-01 09:30:54.051","CDBH":"10","XSFX":"由北向南","XSFXDM":"4","KKMC":"海晨道与安明路交口"},{"KKBH":"610256113","HPHM":"冀RX0K50","JGSK":"2021-04-01 09:30:54.128","CDBH":"2","XSFX":"由西向东","XSFXDM":"2","KKMC":"中天大道与和风路交口"},{"KKBH":"720861003000","HPHM":"蒙A949PS","JGSK":"2021-04-01 09:30:54.159","CDBH":"5","XSFX":"由西向东","XSFXDM":"2","KKMC":"海晨道与安明路交口"},{"KKBH":"610401004","HPHM":"冀B4056E","JGSK":"2021-04-01 09:30:54.173","CDBH":"5","XSFX":"由西向东","XSFXDM":"2","KKMC":"和畅路与和风路交口"},{"KKBH":"610271008","HPHM":"车牌","JGSK":"2021-04-01 09:30:54.214","CDBH":"1","XSFX":"由南向北","XSFXDM":"3","KKMC":"中新大道与航母主题公园支路交口"},{"KKBH":"610256115","HPHM":"津NH6668","JGSK":"2021-04-01 09:30:54.388","CDBH":"4","XSFX":"由西向东","XSFXDM":"2","KKMC":"中天大道与中生大道交口"},{"KKBH":"7205410020000","HPHM":"津E06240","JGSK":"2021-04-01 09:30:54.391","CDBH":"3","XSFX":"由西向东","XSFXDM":"2","KKMC":"动漫环路西与动漫中路交口正向"},{"KKBH":"610271010","HPHM":"津A8W939","JGSK":"2021-04-01 09:30:54.474","CDBH":"5","XSFX":"由南向北","XSFXDM":"3","KKMC":"中新大道与华五路交口"},{"KKBH":"610256111","HPHM":"浙GMZ913","JGSK":"2021-04-01 09:30:54.537","CDBH":"2","XSFX":"由西向东","XSFXDM":"2","KKMC":"中天大道与和惠路交口"},{"KKBH":"610326142000","HPHM":"京QK59M9","JGSK":"2021-04-01 09:30:54.621","CDBH":"8","XSFX":"由南向北","XSFXDM":"3","KKMC":"中成大道与泰七路交口"},{"KKBH":"610276125","HPHM":"津KK3318","JGSK":"2021-04-01 09:30:54.639","CDBH":"7","XSFX":"由北向南","XSFXDM":"4","KKMC":"中新大道与和顺路交口"},{"KKBH":"610391007","HPHM":"津C61S19","JGSK":"2021-04-01 09:30:54.797","CDBH":"11","XSFX":"由北向南","XSFXDM":"4","KKMC":"和韵路与和风路交口"},{"KKBH":"720861002000","HPHM":"津RXQ553","JGSK":"2021-04-01 09:30:54.806","CDBH":"5","XSFX":"由西向东","XSFXDM":"2","KKMC":"海晨道与安正路交口"},{"KKBH":"610401005","HPHM":"津MAS928","JGSK":"2021-04-01 09:30:54.851","CDBH":"5","XSFX":"由西向东","XSFXDM":"2","KKMC":"和畅路与和顺路交口"},{"KKBH":"7208910060000","HPHM":"津HFA601","JGSK":"2021-04-01 09:30:54.89","CDBH":"3","XSFX":"由东向西","XSFXDM":"1","KKMC":"海博道与永盛路交口正向"},{"KKBH":"610401005","HPHM":"车牌","JGSK":"2021-04-01 09:30:55.004","CDBH":"8","XSFX":"由南向北","XSFXDM":"3","KKMC":"和畅路与和顺路交口"},{"KKBH":"610256111","HPHM":"晋M2L015","JGSK":"2021-04-01 09:30:55.016","CDBH":"1","XSFX":"由西向东","XSFXDM":"2","KKMC":"中天大道与和惠路交口"},{"KKBH":"610276125","HPHM":"津FEH798","JGSK":"2021-04-01 09:30:55.043","CDBH":"5","XSFX":"由南向北","XSFXDM":"3","KKMC":"中新大道与和顺路交口"},{"KKBH":"610276125","HPHM":"津NET288","JGSK":"2021-04-01 09:30:55.136","CDBH":"4","XSFX":"由南向北","XSFXDM":"3","KKMC":"中新大道与和顺路交口"},{"KKBH":"610271009","HPHM":"津KH3150","JGSK":"2021-04-01 09:30:55.196","CDBH":"8","XSFX":"由南向北","XSFXDM":"3","KKMC":"中新大道与泰七路交口"},{"KKBH":"610276124","HPHM":"津A2S578","JGSK":"2021-04-01 09:30:55.281","CDBH":"7","XSFX":"由南向北","XSFXDM":"3","KKMC":"中新大道与中生大道交口"},{"KKBH":"7280310020000","HPHM":"车牌","JGSK":"2021-04-01 09:30:55.339","CDBH":"1","XSFX":"由东向西","XSFXDM":"1","KKMC":"动漫中路与文一路交口正向"},{"KKBH":"610391006","HPHM":"津RLE991","JGSK":"2021-04-01 09:30:55.453","CDBH":"7","XSFX":"由南向北","XSFXDM":"3","KKMC":"和韵路与和意路交口"},{"KKBH":"610276126","HPHM":"津AUE983","JGSK":"2021-04-01 09:30:55.471","CDBH":"4","XSFX":"由南向北","XSFXDM":"3","KKMC":"中新大道与和意路交口"},{"KKBH":"720571001000","HPHM":"京EZ5429","JGSK":"2021-04-01 09:30:55.517","CDBH":"5","XSFX":"由北向南","XSFXDM":"4","KKMC":"动漫东路与文一路交口"},{"KKBH":"610276126","HPHM":"蒙A702WF","JGSK":"2021-04-01 09:30:55.549","CDBH":"5","XSFX":"由南向北","XSFXDM":"3","KKMC":"中新大道与和意路交口"},{"KKBH":"610391007","HPHM":"京PG0225","JGSK":"2021-04-01 09:30:55.654","CDBH":"2","XSFX":"由东向西","XSFXDM":"1","KKMC":"和韵路与和风路交口"},{"KKBH":"610391007","HPHM":"津AU5995","JGSK":"2021-04-01 09:30:55.685","CDBH":"10","XSFX":"由北向南","XSFXDM":"4","KKMC":"和韵路与和风路交口"},{"KKBH":"728031006000","HPHM":"津C10D60","JGSK":"2021-04-01 09:30:55.706","CDBH":"6","XSFX":"由南向北","XSFXDM":"3","KKMC":"动漫中路与文三路交口"},{"KKBH":"7208610030000","HPHM":"鲁RN7212","JGSK":"2021-04-01 09:30:55.731","CDBH":"2","XSFX":"由东向西","XSFXDM":"1","KKMC":"海晨道与安明路交口正向"},{"KKBH":"7205410040000","HPHM":"津C6S725","JGSK":"2021-04-01 09:30:55.748","CDBH":"4","XSFX":"由西向东","XSFXDM":"2","KKMC":"动漫环路东与动漫中路交口正向"},{"KKBH":"610266118","HPHM":"津E11908","JGSK":"2021-04-01 09:30:55.787","CDBH":"1","XSFX":"由东向西","XSFXDM":"1","KKMC":"中生大道与和畅路交口"},{"KKBH":"610256113","HPHM":"鲁NN825R","JGSK":"2021-04-01 09:30:55.906","CDBH":"4","XSFX":"由南向北","XSFXDM":"3","KKMC":"中天大道与和风路交口"},{"KKBH":"7205410030000","HPHM":"津C69T27","JGSK":"2021-04-01 09:30:55.934","CDBH":"8","XSFX":"由南向北","XSFXDM":"3","KKMC":"动漫环路西与动漫西路交口正向"},{"KKBH":"610266117","HPHM":"津MRR448","JGSK":"2021-04-01 09:30:55.949","CDBH":"2","XSFX":"由东向西","XSFXDM":"1","KKMC":"中生大道与和韵路交口"},{"KKBH":"610286127","HPHM":"津RWK581","JGSK":"2021-04-01 09:30:55.97","CDBH":"9","XSFX":"由南向北","XSFXDM":"3","KKMC":"中津大道与和畅路交口"},{"KKBH":"6071310030000","HPHM":"津RRJ219","JGSK":"2021-04-01 09:30:56.005","CDBH":"1","XSFX":"由东向西","XSFXDM":"1","KKMC":"中央大道与海旭道交口正向"},{"KKBH":"610316142000","HPHM":"车牌","JGSK":"2021-04-01 09:30:56.279","CDBH":"3","XSFX":"由东向西","XSFXDM":"1","KKMC":"中滨大道与盛三街交口"},{"KKBH":"610276124","HPHM":"津AF45600","JGSK":"2021-04-01 09:30:56.384","CDBH":"11","XSFX":"由北向南","XSFXDM":"4","KKMC":"中新大道与中生大道交口"},{"KKBH":"610401004","HPHM":"辽PHA739","JGSK":"2021-04-01 09:30:56.412","CDBH":"10","XSFX":"由北向南","XSFXDM":"4","KKMC":"和畅路与和风路交口"},{"KKBH":"720871002000","HPHM":"津E12695","JGSK":"2021-04-01 09:30:56.542","CDBH":"6","XSFX":"由南向北","XSFXDM":"3","KKMC":"安正路与芳菲路交口"},{"KKBH":"610256113","HPHM":"冀DB2X20","JGSK":"2021-04-01 09:30:56.586","CDBH":"6","XSFX":"由南向北","XSFXDM":"3","KKMC":"中天大道与和风路交口"},{"KKBH":"610276125","HPHM":"鄂A17F5T","JGSK":"2021-04-01 09:30:56.598","CDBH":"7","XSFX":"由北向南","XSFXDM":"4","KKMC":"中新大道与和顺路交口"},{"KKBH":"610276126","HPHM":"津MP7077","JGSK":"2021-04-01 09:30:56.642","CDBH":"4","XSFX":"由南向北","XSFXDM":"3","KKMC":"中新大道与和意路交口"},{"KKBH":"720871002000","HPHM":"津J98003","JGSK":"2021-04-01 09:30:56.688","CDBH":"9","XSFX":"由北向南","XSFXDM":"4","KKMC":"安正路与芳菲路交口"},{"KKBH":"610271010","HPHM":"津GTW333","JGSK":"2021-04-01 09:30:56.777","CDBH":"7","XSFX":"由北向南","XSFXDM":"4","KKMC":"中新大道与华五路交口"},{"KKBH":"610401004","HPHM":"津GWT408","JGSK":"2021-04-01 09:30:56.813","CDBH":"6","XSFX":"由西向东","XSFXDM":"2","KKMC":"和畅路与和风路交口"},{"KKBH":"610261003000","HPHM":"冀DM431K","JGSK":"2021-04-01 09:30:56.862","CDBH":"10","XSFX":"由东向西","XSFXDM":"1","KKMC":"中生大道与静湖南路交口"},{"KKBH":"610276124","HPHM":"津CAQ268","JGSK":"2021-04-01 09:30:56.901","CDBH":"1","XSFX":"由东向西","XSFXDM":"1","KKMC":"中新大道与中生大道交口"},{"KKBH":"610401005","HPHM":"津GLK345","JGSK":"2021-04-01 09:30:56.926","CDBH":"11","XSFX":"由北向南","XSFXDM":"4","KKMC":"和畅路与和顺路交口"},{"KKBH":"610266118","HPHM":"冀AXF222","JGSK":"2021-04-01 09:30:56.952","CDBH":"2","XSFX":"由东向西","XSFXDM":"1","KKMC":"中生大道与和畅路交口"},{"KKBH":"6102610040000","HPHM":"津NNE277","JGSK":"2021-04-01 09:30:57.235","CDBH":"3","XSFX":"由南向北","XSFXDM":"3","KKMC":"中生大道与静湖西路（北侧）正向"},{"KKBH":"610256113","HPHM":"津MGW797","JGSK":"2021-04-01 09:30:57.254","CDBH":"9","XSFX":"由北向南","XSFXDM":"4","KKMC":"中天大道与和风路交口"},{"KKBH":"610276124","HPHM":"津JQZ028","JGSK":"2021-04-01 09:30:57.528","CDBH":"8","XSFX":"由南向北","XSFXDM":"3","KKMC":"中新大道与中生大道交口"},{"KKBH":"7208910080000","HPHM":"车牌","JGSK":"2021-04-01 09:30:57.561","CDBH":"9","XSFX":"由南向北","XSFXDM":"3","KKMC":"海博道与荣盛路交口正向"},{"KKBH":"610276126","HPHM":"津RYH976","JGSK":"2021-04-01 09:30:57.562","CDBH":"5","XSFX":"由南向北","XSFXDM":"3","KKMC":"中新大道与和意路交口"},{"KKBH":"610256112","HPHM":"津KTW787","JGSK":"2021-04-01 09:30:57.569","CDBH":"9","XSFX":"由南向北","XSFXDM":"3","KKMC":"中天大道与中津大道交口"},{"KKBH":"610276125","HPHM":"津AD45565","JGSK":"2021-04-01 09:30:57.726","CDBH":"1","XSFX":"由东向西","XSFXDM":"1","KKMC":"中新大道与和顺路交口"},{"KKBH":"610256116","HPHM":"津C0Y832","JGSK":"2021-04-01 09:30:57.739","CDBH":"11","XSFX":"由北向南","XSFXDM":"4","KKMC":"中天大道与和顺路交口"},{"KKBH":"610256114","HPHM":"车牌","JGSK":"2021-04-01 09:30:57.775","CDBH":"5","XSFX":"由南向北","XSFXDM":"3","KKMC":"中天大道与和旭路交口"},{"KKBH":"7280310060000","HPHM":"津A9J530","JGSK":"2021-04-01 09:30:57.808","CDBH":"4","XSFX":"由西向东","XSFXDM":"2","KKMC":"动漫中路与文三路交口正向"},{"KKBH":"610271010","HPHM":"晋LZL525","JGSK":"2021-04-01 09:30:57.844","CDBH":"8","XSFX":"由北向南","XSFXDM":"4","KKMC":"中新大道与华五路交口"},{"KKBH":"610256116","HPHM":"津K33568","JGSK":"2021-04-01 09:30:57.871","CDBH":"11","XSFX":"由北向南","XSFXDM":"4","KKMC":"中天大道与和顺路交口"},{"KKBH":"720891006000","HPHM":"津HFA601","JGSK":"2021-04-01 09:30:58.033","CDBH":"3","XSFX":"由东向西","XSFXDM":"1","KKMC":"海博道与永盛路交口"},{"KKBH":"610271009","HPHM":"津KH3150","JGSK":"2021-04-01 09:30:58.04","CDBH":"8","XSFX":"由南向北","XSFXDM":"3","KKMC":"中新大道与泰七路交口"},{"KKBH":"610271010","HPHM":"津A8W939","JGSK":"2021-04-01 09:30:58.09","CDBH":"5","XSFX":"由南向北","XSFXDM":"3","KKMC":"中新大道与华五路交口"},{"KKBH":"7208810020000","HPHM":"津E01572","JGSK":"2021-04-01 09:30:58.174","CDBH":"5","XSFX":"由西向东","XSFXDM":"2","KKMC":"海旭道与安正路交口正向"},{"KKBH":"720571004000","HPHM":"津ADD9161","JGSK":"2021-04-01 09:30:58.18","CDBH":"1","XSFX":"由东向西","XSFXDM":"1","KKMC":"动漫东路与动漫中路交口"},{"KKBH":"7205410040000","HPHM":"车牌","JGSK":"2021-04-01 09:30:58.252","CDBH":"4","XSFX":"由西向东","XSFXDM":"2","KKMC":"动漫环路东与动漫中路交口正向"},{"KKBH":"610266118","HPHM":"冀AXF222","JGSK":"2021-04-01 09:30:58.267","CDBH":"3","XSFX":"由东向西","XSFXDM":"1","KKMC":"中生大道与和畅路交口"},{"KKBH":"610276124","HPHM":"津A19E78","JGSK":"2021-04-01 09:30:58.328","CDBH":"7","XSFX":"由南向北","XSFXDM":"3","KKMC":"中新大道与中生大道交口"},{"KKBH":"610391008","HPHM":"津NSH997","JGSK":"2021-04-01 09:30:58.425","CDBH":"6","XSFX":"由西向东","XSFXDM":"2","KKMC":"和韵路与和旭路交口"},{"KKBH":"610256115","HPHM":"津G04004","JGSK":"2021-04-01 09:30:58.532","CDBH":"6","XSFX":"由西向东","XSFXDM":"2","KKMC":"中天大道与中生大道交口"},{"KKBH":"610276125","HPHM":"津C12U35","JGSK":"2021-04-01 09:30:58.548","CDBH":"8","XSFX":"由北向南","XSFXDM":"4","KKMC":"中新大道与和顺路交口"},{"KKBH":"610271010","HPHM":"冀B7F050","JGSK":"2021-04-01 09:30:58.571","CDBH":"7","XSFX":"由北向南","XSFXDM":"4","KKMC":"中新大道与华五路交口"},{"KKBH":"610256115","HPHM":"津DLL873","JGSK":"2021-04-01 09:30:58.636","CDBH":"3","XSFX":"由东向西","XSFXDM":"1","KKMC":"中天大道与中生大道交口"},{"KKBH":"610276124","HPHM":"津AF45600","JGSK":"2021-04-01 09:30:58.685","CDBH":"11","XSFX":"由北向南","XSFXDM":"4","KKMC":"中新大道与中生大道交口"},{"KKBH":"610276126","HPHM":"蒙A702WF","JGSK":"2021-04-01 09:30:58.694","CDBH":"5","XSFX":"由南向北","XSFXDM":"3","KKMC":"中新大道与和意路交口"},{"KKBH":"610276126","HPHM":"津A6K216","JGSK":"2021-04-01 09:30:58.71","CDBH":"5","XSFX":"由南向北","XSFXDM":"3","KKMC":"中新大道与和意路交口"},{"KKBH":"610401005","HPHM":"津HSH707","JGSK":"2021-04-01 09:30:58.713","CDBH":"8","XSFX":"由南向北","XSFXDM":"3","KKMC":"和畅路与和顺路交口"},{"KKBH":"728031006000","HPHM":"津B56660","JGSK":"2021-04-01 09:30:58.757","CDBH":"1","XSFX":"由东向西","XSFXDM":"1","KKMC":"动漫中路与文三路交口"},{"KKBH":"720541002000","HPHM":"车牌","JGSK":"2021-04-01 09:30:58.76","CDBH":"3","XSFX":"由西向东","XSFXDM":"2","KKMC":"动漫环路西与动漫中路交口"},{"KKBH":"610256114","HPHM":"豫Q88F16","JGSK":"2021-04-01 09:30:58.766","CDBH":"8","XSFX":"由北向南","XSFXDM":"4","KKMC":"中天大道与和旭路交口"},{"KKBH":"610256115","HPHM":"黑AT07G0","JGSK":"2021-04-01 09:30:58.98","CDBH":"10","XSFX":"由北向南","XSFXDM":"4","KKMC":"中天大道与中生大道交口"},{"KKBH":"720861003000","HPHM":"鲁RN7212","JGSK":"2021-04-01 09:30:59.082","CDBH":"2","XSFX":"由东向西","XSFXDM":"1","KKMC":"海晨道与安明路交口"},{"KKBH":"610256112","HPHM":"苏FF06F5","JGSK":"2021-04-01 09:30:59.097","CDBH":"10","XSFX":"由北向南","XSFXDM":"4","KKMC":"中天大道与中津大道交口"},{"KKBH":"7208910030000","HPHM":"车牌","JGSK":"2021-04-01 09:30:59.144","CDBH":"3","XSFX":"由东向西","XSFXDM":"1","KKMC":"海博道与安正路交口正向"},{"KKBH":"610276126","HPHM":"津AUE983","JGSK":"2021-04-01 09:30:59.174","CDBH":"4","XSFX":"由南向北","XSFXDM":"3","KKMC":"中新大道与和意路交口"},{"KKBH":"7209010020000","HPHM":"津RXU378","JGSK":"2021-04-01 09:30:59.25","CDBH":"1","XSFX":"由东向西","XSFXDM":"1","KKMC":"玉林道与安正路交口正向"},{"KKBH":"720911002000","HPHM":"京KHA750","JGSK":"2021-04-01 09:30:59.256","CDBH":"8","XSFX":"由南向北","XSFXDM":"3","KKMC":"美林道与安正路交口"},{"KKBH":"610401004","HPHM":"津KCE329","JGSK":"2021-04-01 09:30:59.367","CDBH":"11","XSFX":"由北向南","XSFXDM":"4","KKMC":"和畅路与和风路交口"},{"KKBH":"610276125","HPHM":"津KK3318","JGSK":"2021-04-01 09:30:59.478","CDBH":"7","XSFX":"由北向南","XSFXDM":"4","KKMC":"中新大道与和顺路交口"},{"KKBH":"610256113","HPHM":"冀RX0K50","JGSK":"2021-04-01 09:30:59.607","CDBH":"2","XSFX":"由西向东","XSFXDM":"2","KKMC":"中天大道与和风路交口"},{"KKBH":"7205710020000","HPHM":"冀R61D75","JGSK":"2021-04-01 09:30:59.657","CDBH":"1","XSFX":"由西向东","XSFXDM":"2","KKMC":"动漫东路与文二路交口正向"},{"KKBH":"610271010","HPHM":"津GTW333","JGSK":"2021-04-01 09:30:59.696","CDBH":"7","XSFX":"由北向南","XSFXDM":"4","KKMC":"中新大道与华五路交口"},{"KKBH":"610256113","HPHM":"鲁NN825R","JGSK":"2021-04-01 09:30:59.699","CDBH":"4","XSFX":"由南向北","XSFXDM":"3","KKMC":"中天大道与和风路交口"},{"KKBH":"610276124","HPHM":"津B0N262","JGSK":"2021-04-01 09:30:59.769","CDBH":"8","XSFX":"由南向北","XSFXDM":"3","KKMC":"中新大道与中生大道交口"},{"KKBH":"7208910080000","HPHM":"车牌","JGSK":"2021-04-01 09:30:59.772","CDBH":"10","XSFX":"由南向北","XSFXDM":"3","KKMC":"海博道与荣盛路交口正向"},{"KKBH":"610266118","HPHM":"津RFY157","JGSK":"2021-04-01 09:30:59.799","CDBH":"10","XSFX":"由北向南","XSFXDM":"4","KKMC":"中生大道与和畅路交口"},{"KKBH":"720891003000","HPHM":"津AF43987","JGSK":"2021-04-01 09:30:59.885","CDBH":"8","XSFX":"由南向北","XSFXDM":"3","KKMC":"海博道与安正路交口"},{"KKBH":"610256115","HPHM":"冀J16G52","JGSK":"2021-04-01 09:30:59.89","CDBH":"9","XSFX":"由南向北","XSFXDM":"3","KKMC":"中天大道与中生大道交口"},{"KKBH":"610276126","HPHM":"湘J066CN","JGSK":"2021-04-01 09:30:59.912","CDBH":"4","XSFX":"由南向北","XSFXDM":"3","KKMC":"中新大道与和意路交口"},{"KKBH":"6071310030000","HPHM":"津RET386","JGSK":"2021-04-01 09:31:00.026","CDBH":"1","XSFX":"由东向西","XSFXDM":"1","KKMC":"中央大道与海旭道交口正向"},{"KKBH":"610276126","HPHM":"津MP7077","JGSK":"2021-04-01 09:31:00.214","CDBH":"4","XSFX":"由南向北","XSFXDM":"3","KKMC":"中新大道与和意路交口"},{"KKBH":"610286127","HPHM":"津E08426","JGSK":"2021-04-01 09:31:00.31","CDBH":"7","XSFX":"由南向北","XSFXDM":"3","KKMC":"中津大道与和畅路交口"},{"KKBH":"6102610040000","HPHM":"津N02496","JGSK":"2021-04-01 09:31:00.399","CDBH":"2","XSFX":"由南向北","XSFXDM":"3","KKMC":"中生大道与静湖西路（北侧）正向"},{"KKBH":"610276124","HPHM":"津NKU866","JGSK":"2021-04-01 09:31:00.442","CDBH":"10","XSFX":"由北向南","XSFXDM":"4","KKMC":"中新大道与中生大道交口"},{"KKBH":"610401005","HPHM":"车牌","JGSK":"2021-04-01 09:31:00.443","CDBH":"7","XSFX":"由南向北","XSFXDM":"3","KKMC":"和畅路与和顺路交口"},{"KKBH":"610256115","HPHM":"苏E139QQ","JGSK":"2021-04-01 09:31:00.644","CDBH":"11","XSFX":"由北向南","XSFXDM":"4","KKMC":"中天大道与中生大道交口"},{"KKBH":"610401005","HPHM":"津MAS928","JGSK":"2021-04-01 09:31:00.644","CDBH":"6","XSFX":"由西向东","XSFXDM":"2","KKMC":"和畅路与和顺路交口"},{"KKBH":"610276125","HPHM":"津FEH798","JGSK":"2021-04-01 09:31:00.656","CDBH":"5","XSFX":"由南向北","XSFXDM":"3","KKMC":"中新大道与和顺路交口"},{"KKBH":"610266118","HPHM":"辽LJR822","JGSK":"2021-04-01 09:31:00.759","CDBH":"10","XSFX":"由北向南","XSFXDM":"4","KKMC":"中生大道与和畅路交口"},{"KKBH":"610271010","HPHM":"冀B2ZR10","JGSK":"2021-04-01 09:31:00.772","CDBH":"7","XSFX":"由北向南","XSFXDM":"4","KKMC":"中新大道与华五路交口"},{"KKBH":"610401004","HPHM":"车牌","JGSK":"2021-04-01 09:31:00.794","CDBH":"8","XSFX":"由南向北","XSFXDM":"3","KKMC":"和畅路与和风路交口"},{"KKBH":"610391008","HPHM":"津RRW183","JGSK":"2021-04-01 09:31:00.804","CDBH":"1","XSFX":"由东向西","XSFXDM":"1","KKMC":"和韵路与和旭路交口"},{"KKBH":"610276124","HPHM":"津ADE0901","JGSK":"2021-04-01 09:31:00.808","CDBH":"7","XSFX":"由南向北","XSFXDM":"3","KKMC":"中新大道与中生大道交口"},{"KKBH":"610276126","HPHM":"津RYH976","JGSK":"2021-04-01 09:31:00.933","CDBH":"5","XSFX":"由南向北","XSFXDM":"3","KKMC":"中新大道与和意路交口"},{"KKBH":"610276124","HPHM":"津A02909F","JGSK":"2021-04-01 09:31:00.937","CDBH":"8","XSFX":"由南向北","XSFXDM":"3","KKMC":"中新大道与中生大道交口"},{"KKBH":"610276125","HPHM":"津C3C198","JGSK":"2021-04-01 09:31:00.952","CDBH":"5","XSFX":"由南向北","XSFXDM":"3","KKMC":"中新大道与和顺路交口"},{"KKBH":"610256115","HPHM":"蒙BLB708","JGSK":"2021-04-01 09:31:01.029","CDBH":"5","XSFX":"由西向东","XSFXDM":"2","KKMC":"中天大道与中生大道交口"},{"KKBH":"7280310020000","HPHM":"津AY2505","JGSK":"2021-04-01 09:31:01.083","CDBH":"8","XSFX":"由北向南","XSFXDM":"4","KKMC":"动漫中路与文一路交口正向"},{"KKBH":"7205410040000","HPHM":"津GXD299","JGSK":"2021-04-01 09:31:01.118","CDBH":"3","XSFX":"由西向东","XSFXDM":"2","KKMC":"动漫环路东与动漫中路交口正向"},{"KKBH":"720891003000","HPHM":"津E16454","JGSK":"2021-04-01 09:31:01.167","CDBH":"7","XSFX":"由南向北","XSFXDM":"3","KKMC":"海博道与安正路交口"},{"KKBH":"610271010","HPHM":"津MWC588","JGSK":"2021-04-01 09:31:01.185","CDBH":"8","XSFX":"由北向南","XSFXDM":"4","KKMC":"中新大道与华五路交口"},{"KKBH":"610391007","HPHM":"津AU5995","JGSK":"2021-04-01 09:31:01.202","CDBH":"11","XSFX":"由北向南","XSFXDM":"4","KKMC":"和韵路与和风路交口"},{"KKBH":"610276124","HPHM":"津ATU155","JGSK":"2021-04-01 09:31:01.256","CDBH":"6","XSFX":"由西向东","XSFXDM":"2","KKMC":"中新大道与中生大道交口"},{"KKBH":"610271010","HPHM":"津FG3180","JGSK":"2021-04-01 09:31:01.256","CDBH":"4","XSFX":"由南向北","XSFXDM":"3","KKMC":"中新大道与华五路交口"},{"KKBH":"610271010","HPHM":"晋LZL525","JGSK":"2021-04-01 09:31:01.298","CDBH":"8","XSFX":"由北向南","XSFXDM":"4","KKMC":"中新大道与华五路交口"},{"KKBH":"610256116","HPHM":"津GLD629","JGSK":"2021-04-01 09:31:01.34","CDBH":"11","XSFX":"由北向南","XSFXDM":"4","KKMC":"中天大道与和顺路交口"},{"KKBH":"610256116","HPHM":"津NWX996","JGSK":"2021-04-01 09:31:01.438","CDBH":"7","XSFX":"由南向北","XSFXDM":"3","KKMC":"中天大道与和顺路交口"},{"KKBH":"7208810040000","HPHM":"闽CH821F","JGSK":"2021-04-01 09:31:01.458","CDBH":"5","XSFX":"由西向东","XSFXDM":"2","KKMC":"海旭道与永盛路交口正向"},{"KKBH":"720571004000","HPHM":"津NNL802","JGSK":"2021-04-01 09:31:01.459","CDBH":"2","XSFX":"由东向西","XSFXDM":"1","KKMC":"动漫东路与动漫中路交口"},{"KKBH":"610401005","HPHM":"甘A487U8","JGSK":"2021-04-01 09:31:01.555","CDBH":"5","XSFX":"由西向东","XSFXDM":"2","KKMC":"和畅路与和顺路交口"},{"KKBH":"720881002000","HPHM":"津HJQ509","JGSK":"2021-04-01 09:31:01.66","CDBH":"9","XSFX":"由南向北","XSFXDM":"3","KKMC":"海旭道与安正路交口"},{"KKBH":"610256116","HPHM":"津RC1360","JGSK":"2021-04-01 09:31:01.695","CDBH":"5","XSFX":"由西向东","XSFXDM":"2","KKMC":"中天大道与和顺路交口"},{"KKBH":"610256115","HPHM":"黑AT07G0","JGSK":"2021-04-01 09:31:01.82","CDBH":"10","XSFX":"由北向南","XSFXDM":"4","KKMC":"中天大道与中生大道交口"},{"KKBH":"728031006000","HPHM":"津A9J530","JGSK":"2021-04-01 09:31:01.823","CDBH":"4","XSFX":"由西向东","XSFXDM":"2","KKMC":"动漫中路与文三路交口"},{"KKBH":"610256115","HPHM":"津C37G21","JGSK":"2021-04-01 09:31:01.904","CDBH":"1","XSFX":"由东向西","XSFXDM":"1","KKMC":"中天大道与中生大道交口"},{"KKBH":"6102610040000","HPHM":"冀JH9854","JGSK":"2021-04-01 09:31:01.972","CDBH":"3","XSFX":"由南向北","XSFXDM":"3","KKMC":"中生大道与静湖西路（北侧）正向"},{"KKBH":"711","HPHM":"京K21738","JGSK":"2021-04-01 09:31:02.034","CDBH":"7","XSFX":"由北向南","XSFXDM":"4","KKMC":"不礼让行人中新大道与和旭路交口"},{"KKBH":"610401005","HPHM":"津HSH707","JGSK":"2021-04-01 09:31:02.043","CDBH":"8","XSFX":"由南向北","XSFXDM":"3","KKMC":"和畅路与和顺路交口"},{"KKBH":"610256116","HPHM":"津AY7770","JGSK":"2021-04-01 09:31:02.062","CDBH":"12","XSFX":"由北向南","XSFXDM":"4","KKMC":"中天大道与和顺路交口"},{"KKBH":"7208910090000","HPHM":"鲁B822YH","JGSK":"2021-04-01 09:31:02.163","CDBH":"6","XSFX":"由南向北","XSFXDM":"3","KKMC":"海博道与弘通路交口正向"},{"KKBH":"610271010","HPHM":"冀B7F050","JGSK":"2021-04-01 09:31:02.256","CDBH":"7","XSFX":"由北向南","XSFXDM":"4","KKMC":"中新大道与华五路交口"},{"KKBH":"720881002000","HPHM":"津A6F663","JGSK":"2021-04-01 09:31:02.277","CDBH":"12","XSFX":"由北向南","XSFXDM":"4","KKMC":"海旭道与安正路交口"},{"KKBH":"7208810020000","HPHM":"车牌","JGSK":"2021-04-01 09:31:02.28","CDBH":"7","XSFX":"由西向东","XSFXDM":"2","KKMC":"海旭道与安正路交口正向"},{"KKBH":"610266117","HPHM":"冀J162HJ","JGSK":"2021-04-01 09:31:02.343","CDBH":"10","XSFX":"由北向南","XSFXDM":"4","KKMC":"中生大道与和韵路交口"},{"KKBH":"610276126","HPHM":"津A6K216","JGSK":"2021-04-01 09:31:02.454","CDBH":"5","XSFX":"由南向北","XSFXDM":"3","KKMC":"中新大道与和意路交口"},{"KKBH":"610256115","HPHM":"苏E139QQ","JGSK":"2021-04-01 09:31:02.459","CDBH":"12","XSFX":"由北向南","XSFXDM":"4","KKMC":"中天大道与中生大道交口"},{"KKBH":"7208810020000","HPHM":"津AF51285","JGSK":"2021-04-01 09:31:02.459","CDBH":"5","XSFX":"由西向东","XSFXDM":"2","KKMC":"海旭道与安正路交口正向"},{"KKBH":"610276124","HPHM":"甘H8403警","JGSK":"2021-04-01 09:31:02.785","CDBH":"1","XSFX":"由东向西","XSFXDM":"1","KKMC":"中新大道与中生大道交口"},{"KKBH":"610271008","HPHM":"津GZL896","JGSK":"2021-04-01 09:31:02.791","CDBH":"2","XSFX":"由南向北","XSFXDM":"3","KKMC":"中新大道与航母主题公园支路交口"},{"KKBH":"728031002000","HPHM":"津AZ8826","JGSK":"2021-04-01 09:31:02.796","CDBH":"3","XSFX":"由西向东","XSFXDM":"2","KKMC":"动漫中路与文一路交口"},{"KKBH":"7208610030000","HPHM":"车牌","JGSK":"2021-04-01 09:31:02.796","CDBH":"7","XSFX":"由南向北","XSFXDM":"3","KKMC":"海晨道与安明路交口正向"},{"KKBH":"610276124","HPHM":"津NKU866","JGSK":"2021-04-01 09:31:02.85","CDBH":"10","XSFX":"由北向南","XSFXDM":"4","KKMC":"中新大道与中生大道交口"},{"KKBH":"7208910030000","HPHM":"车牌","JGSK":"2021-04-01 09:31:03.012","CDBH":"1","XSFX":"由东向西","XSFXDM":"1","KKMC":"海博道与安正路交口正向"},{"KKBH":"7208910030000","HPHM":"津DMT426","JGSK":"2021-04-01 09:31:03.032","CDBH":"6","XSFX":"由西向东","XSFXDM":"2","KKMC":"海博道与安正路交口正向"},{"KKBH":"720541003000","HPHM":"津C69T27","JGSK":"2021-04-01 09:31:03.048","CDBH":"6","XSFX":"由南向北","XSFXDM":"3","KKMC":"动漫环路西与动漫西路交口"},{"KKBH":"610276124","HPHM":"津A2S578","JGSK":"2021-04-01 09:31:03.053","CDBH":"7","XSFX":"由南向北","XSFXDM":"3","KKMC":"中新大道与中生大道交口"},{"KKBH":"7208910060000","HPHM":"津NQA517","JGSK":"2021-04-01 09:31:03.146","CDBH":"2","XSFX":"由东向西","XSFXDM":"1","KKMC":"海博道与永盛路交口正向"},{"KKBH":"7280310030000","HPHM":"黑M9C076","JGSK":"2021-04-01 09:31:03.262","CDBH":"3","XSFX":"由南向北","XSFXDM":"3","KKMC":"动漫中路与文二路交口正向"},{"KKBH":"7208610030000","HPHM":"冀C18A58","JGSK":"2021-04-01 09:31:03.393","CDBH":"2","XSFX":"由东向西","XSFXDM":"1","KKMC":"海晨道与安明路交口正向"},{"KKBH":"1250","HPHM":"冀C79N78","JGSK":"2021-04-01 09:31:03.412","CDBH":"2","XSFX":"由东向西","XSFXDM":"1","KKMC":"中滨大道与盛三街交口正向"},{"KKBH":"610261004000","HPHM":"津NNE277","JGSK":"2021-04-01 09:31:03.452","CDBH":"3","XSFX":"由南向北","XSFXDM":"3","KKMC":"中生大道与静湖西路（北侧）"},{"KKBH":"610256113","HPHM":"冀DB2X20","JGSK":"2021-04-01 09:31:03.458","CDBH":"6","XSFX":"由南向北","XSFXDM":"3","KKMC":"中天大道与和风路交口"},{"KKBH":"610401004","HPHM":"津KCE329","JGSK":"2021-04-01 09:31:03.472","CDBH":"12","XSFX":"由北向南","XSFXDM":"4","KKMC":"和畅路与和风路交口"},{"KKBH":"720871002000","HPHM":"津KL8638","JGSK":"2021-04-01 09:31:03.49","CDBH":"8","XSFX":"由北向南","XSFXDM":"4","KKMC":"安正路与芳菲路交口"},{"KKBH":"610256114","HPHM":"豫Q88F16","JGSK":"2021-04-01 09:31:03.59","CDBH":"8","XSFX":"由北向南","XSFXDM":"4","KKMC":"中天大道与和旭路交口"},{"KKBH":"610276124","HPHM":"鲁FJ663M","JGSK":"2021-04-01 09:31:03.595","CDBH":"8","XSFX":"由南向北","XSFXDM":"3","KKMC":"中新大道与中生大道交口"},{"KKBH":"610276124","HPHM":"津C3G585","JGSK":"2021-04-01 09:31:03.636","CDBH":"11","XSFX":"由北向南","XSFXDM":"4","KKMC":"中新大道与中生大道交口"},{"KKBH":"610256112","HPHM":"苏FF06F5","JGSK":"2021-04-01 09:31:03.65","CDBH":"10","XSFX":"由北向南","XSFXDM":"4","KKMC":"中天大道与中津大道交口"},{"KKBH":"7400110020000","HPHM":"黑M5D253","JGSK":"2021-04-01 09:31:03.658","CDBH":"4","XSFX":"由南向北","XSFXDM":"3","KKMC":"静湖南路与华一路交口正向"},{"KKBH":"610266118","HPHM":"津ADK1151","JGSK":"2021-04-01 09:31:03.719","CDBH":"5","XSFX":"由西向东","XSFXDM":"2","KKMC":"中生大道与和畅路交口"},{"KKBH":"610276125","HPHM":"津DXX655","JGSK":"2021-04-01 09:31:03.733","CDBH":"2","XSFX":"由东向西","XSFXDM":"1","KKMC":"中新大道与和顺路交口"},{"KKBH":"610276126","HPHM":"湘J066CN","JGSK":"2021-04-01 09:31:03.814","CDBH":"4","XSFX":"由南向北","XSFXDM":"3","KKMC":"中新大道与和意路交口"},{"KKBH":"720881004000","HPHM":"闽CH821F","JGSK":"2021-04-01 09:31:03.839","CDBH":"10","XSFX":"由西向东","XSFXDM":"2","KKMC":"海旭道与永盛路交口"},{"KKBH":"720901002000","HPHM":"津RXU378","JGSK":"2021-04-01 09:31:03.858","CDBH":"1","XSFX":"由东向西","XSFXDM":"1","KKMC":"玉林道与安正路交口"},{"KKBH":"610256115","HPHM":"津E18063","JGSK":"2021-04-01 09:31:03.941","CDBH":"10","XSFX":"由北向南","XSFXDM":"4","KKMC":"中天大道与中生大道交口"},{"KKBH":"610256111","HPHM":"鲁M7513U","JGSK":"2021-04-01 09:31:03.99","CDBH":"7","XSFX":"由北向南","XSFXDM":"4","KKMC":"中天大道与和惠路交口"},{"KKBH":"7280310030000","HPHM":"车牌","JGSK":"2021-04-01 09:31:04.091","CDBH":"4","XSFX":"由南向北","XSFXDM":"3","KKMC":"动漫中路与文二路交口正向"},{"KKBH":"610276125","HPHM":"津C3C198","JGSK":"2021-04-01 09:31:04.175","CDBH":"5","XSFX":"由南向北","XSFXDM":"3","KKMC":"中新大道与和顺路交口"},{"KKBH":"610251001","HPHM":"津A09881D","JGSK":"2021-04-01 09:31:04.182","CDBH":"9","XSFX":"由北向南","XSFXDM":"4","KKMC":"中天大道与和畅路交口"},{"KKBH":"6102610040000","HPHM":"冀B8ED68","JGSK":"2021-04-01 09:31:04.2","CDBH":"6","XSFX":"由北向南","XSFXDM":"4","KKMC":"中生大道与静湖西路（北侧）正向"},{"KKBH":"610276126","HPHM":"津A6D781","JGSK":"2021-04-01 09:31:04.214","CDBH":"5","XSFX":"由南向北","XSFXDM":"3","KKMC":"中新大道与和意路交口"},{"KKBH":"610276124","HPHM":"津A5B110","JGSK":"2021-04-01 09:31:04.249","CDBH":"2","XSFX":"由东向西","XSFXDM":"1","KKMC":"中新大道与中生大道交口"},{"KKBH":"6102610040000","HPHM":"津DCL608","JGSK":"2021-04-01 09:31:04.262","CDBH":"2","XSFX":"由南向北","XSFXDM":"3","KKMC":"中生大道与静湖西路（北侧）正向"},{"KKBH":"610276124","HPHM":"津A08370F","JGSK":"2021-04-01 09:31:04.334","CDBH":"8","XSFX":"由南向北","XSFXDM":"3","KKMC":"中新大道与中生大道交口"},{"KKBH":"7208510020000","HPHM":"津GZL960","JGSK":"2021-04-01 09:31:04.361","CDBH":"7","XSFX":"由北向南","XSFXDM":"4","KKMC":"碧水道与安正路交口正向"},{"KKBH":"610401004","HPHM":"车牌","JGSK":"2021-04-01 09:31:04.44","CDBH":"9","XSFX":"由南向北","XSFXDM":"3","KKMC":"和畅路与和风路交口"},{"KKBH":"720871002000","HPHM":"津GAQ528","JGSK":"2021-04-01 09:31:04.54","CDBH":"5","XSFX":"由南向北","XSFXDM":"3","KKMC":"安正路与芳菲路交口"},{"KKBH":"610276125","HPHM":"津AD88467","JGSK":"2021-04-01 09:31:04.642","CDBH":"1","XSFX":"由东向西","XSFXDM":"1","KKMC":"中新大道与和顺路交口"},{"KKBH":"7205410030000","HPHM":"津C15M81","JGSK":"2021-04-01 09:31:04.654","CDBH":"8","XSFX":"由南向北","XSFXDM":"3","KKMC":"动漫环路西与动漫西路交口正向"},{"KKBH":"610256116","HPHM":"津RJZ177","JGSK":"2021-04-01 09:31:04.664","CDBH":"10","XSFX":"由北向南","XSFXDM":"4","KKMC":"中天大道与和顺路交口"},{"KKBH":"610256113","HPHM":"津CE2799","JGSK":"2021-04-01 09:31:04.682","CDBH":"9","XSFX":"由北向南","XSFXDM":"4","KKMC":"中天大道与和风路交口"},{"KKBH":"720881002000","HPHM":"津E01572","JGSK":"2021-04-01 09:31:04.702","CDBH":"5","XSFX":"由西向东","XSFXDM":"2","KKMC":"海旭道与安正路交口"},{"KKBH":"610256111","HPHM":"冀GYD856","JGSK":"2021-04-01 09:31:04.708","CDBH":"5","XSFX":"由南向北","XSFXDM":"3","KKMC":"中天大道与和惠路交口"},{"KKBH":"610256115","HPHM":"津APL913","JGSK":"2021-04-01 09:31:04.782","CDBH":"5","XSFX":"由西向东","XSFXDM":"2","KKMC":"中天大道与中生大道交口"},{"KKBH":"610316142000","HPHM":"冀C79N78","JGSK":"2021-04-01 09:31:04.804","CDBH":"2","XSFX":"由东向西","XSFXDM":"1","KKMC":"中滨大道与盛三街交口"},{"KKBH":"610276125","HPHM":"津K16068","JGSK":"2021-04-01 09:31:04.85","CDBH":"8","XSFX":"由北向南","XSFXDM":"4","KKMC":"中新大道与和顺路交口"},{"KKBH":"610251001","HPHM":"津MDB128","JGSK":"2021-04-01 09:31:04.88","CDBH":"7","XSFX":"由北向南","XSFXDM":"4","KKMC":"中天大道与和畅路交口"},{"KKBH":"610276124","HPHM":"车牌","JGSK":"2021-04-01 09:31:04.988","CDBH":"8","XSFX":"由南向北","XSFXDM":"3","KKMC":"中新大道与中生大道交口"},{"KKBH":"610276124","HPHM":"津RTC633","JGSK":"2021-04-01 09:31:05.076","CDBH":"10","XSFX":"由北向南","XSFXDM":"4","KKMC":"中新大道与中生大道交口"},{"KKBH":"7400110020000","HPHM":"苏CL0D33","JGSK":"2021-04-01 09:31:05.101","CDBH":"5","XSFX":"由南向北","XSFXDM":"3","KKMC":"静湖南路与华一路交口正向"},{"KKBH":"610271008","HPHM":"津GZL896","JGSK":"2021-04-01 09:31:05.18","CDBH":"2","XSFX":"由南向北","XSFXDM":"3","KKMC":"中新大道与航母主题公园支路交口"},{"KKBH":"610256115","HPHM":"辽BA99S3","JGSK":"2021-04-01 09:31:05.206","CDBH":"1","XSFX":"由东向西","XSFXDM":"1","KKMC":"中天大道与中生大道交口"},{"KKBH":"7208910030000","HPHM":"车牌","JGSK":"2021-04-01 09:31:05.263","CDBH":"9","XSFX":"由南向北","XSFXDM":"3","KKMC":"海博道与安正路交口正向"},{"KKBH":"610276126","HPHM":"津NXS318","JGSK":"2021-04-01 09:31:05.397","CDBH":"5","XSFX":"由南向北","XSFXDM":"3","KKMC":"中新大道与和意路交口"},{"KKBH":"740011002000","HPHM":"黑M5D253","JGSK":"2021-04-01 09:31:05.432","CDBH":"12","XSFX":"由南向北","XSFXDM":"3","KKMC":"静湖南路与华一路交口"},{"KKBH":"7205410020000","HPHM":"车牌","JGSK":"2021-04-01 09:31:05.463","CDBH":"1","XSFX":"由东向西","XSFXDM":"1","KKMC":"动漫环路西与动漫中路交口正向"},{"KKBH":"720571002000","HPHM":"冀R61D75","JGSK":"2021-04-01 09:31:05.48","CDBH":"2","XSFX":"由西向东","XSFXDM":"2","KKMC":"动漫东路与文二路交口"},{"KKBH":"610251002","HPHM":"津AR6639","JGSK":"2021-04-01 09:31:05.49","CDBH":"4","XSFX":"由西向东","XSFXDM":"2","KKMC":"中天大道与和睦路交口"},{"KKBH":"610276124","HPHM":"津C3G585","JGSK":"2021-04-01 09:31:05.49","CDBH":"11","XSFX":"由北向南","XSFXDM":"4","KKMC":"中新大道与中生大道交口"},{"KKBH":"610286127","HPHM":"津E08426","JGSK":"2021-04-01 09:31:05.575","CDBH":"7","XSFX":"由南向北","XSFXDM":"3","KKMC":"中津大道与和畅路交口"},{"KKBH":"720891003000","HPHM":"车牌","JGSK":"2021-04-01 09:31:05.816","CDBH":"5","XSFX":"由西向东","XSFXDM":"2","KKMC":"海博道与安正路交口"},{"KKBH":"728031003000","HPHM":"黑M9C076","JGSK":"2021-04-01 09:31:05.839","CDBH":"3","XSFX":"由南向北","XSFXDM":"3","KKMC":"动漫中路与文二路交口"},{"KKBH":"610271010","HPHM":"津B2ZR10","JGSK":"2021-04-01 09:31:05.862","CDBH":"7","XSFX":"由北向南","XSFXDM":"4","KKMC":"中新大道与华五路交口"},{"KKBH":"610256115","HPHM":"津E18063","JGSK":"2021-04-01 09:31:05.905","CDBH":"10","XSFX":"由北向南","XSFXDM":"4","KKMC":"中天大道与中生大道交口"},{"KKBH":"7208610030000","HPHM":"冀JWZ413","JGSK":"2021-04-01 09:31:06.044","CDBH":"3","XSFX":"由东向西","XSFXDM":"1","KKMC":"海晨道与安明路交口正向"},{"KKBH":"610266118","HPHM":"津RFY157","JGSK":"2021-04-01 09:31:06.045","CDBH":"10","XSFX":"由北向南","XSFXDM":"4","KKMC":"中生大道与和畅路交口"},{"KKBH":"720871002000","HPHM":"津DBS666","JGSK":"2021-04-01 09:31:06.05","CDBH":"9","XSFX":"由北向南","XSFXDM":"4","KKMC":"安正路与芳菲路交口"},{"KKBH":"610266117","HPHM":"津GP6609","JGSK":"2021-04-01 09:31:06.08","CDBH":"2","XSFX":"由东向西","XSFXDM":"1","KKMC":"中生大道与和韵路交口"},{"KKBH":"610401005","HPHM":"甘A487U8","JGSK":"2021-04-01 09:31:06.09","CDBH":"6","XSFX":"由西向东","XSFXDM":"2","KKMC":"和畅路与和顺路交口"},{"KKBH":"7280310020000","HPHM":"津N35260","JGSK":"2021-04-01 09:31:06.164","CDBH":"7","XSFX":"由北向南","XSFXDM":"4","KKMC":"动漫中路与文一路交口正向"},{"KKBH":"7205610020000","HPHM":"津MNL007","JGSK":"2021-04-01 09:31:06.164","CDBH":"3","XSFX":"由西向东","XSFXDM":"2","KKMC":"动漫北路与文三路交口正向"},{"KKBH":"7208810020000","HPHM":"津A8N735","JGSK":"2021-04-01 09:31:06.211","CDBH":"12","XSFX":"由北向南","XSFXDM":"4","KKMC":"海旭道与安正路交口正向"},{"KKBH":"610391008","HPHM":"津RNY113","JGSK":"2021-04-01 09:31:06.242","CDBH":"1","XSFX":"由东向西","XSFXDM":"1","KKMC":"和韵路与和旭路交口"},{"KKBH":"610271010","HPHM":"津MWC588","JGSK":"2021-04-01 09:31:06.342","CDBH":"8","XSFX":"由北向南","XSFXDM":"4","KKMC":"中新大道与华五路交口"},{"KKBH":"610271009","HPHM":"陕A1G57G","JGSK":"2021-04-01 09:31:06.41","CDBH":"7","XSFX":"由南向北","XSFXDM":"3","KKMC":"中新大道与泰七路交口"},{"KKBH":"610266118","HPHM":"津GBF920","JGSK":"2021-04-01 09:31:06.598","CDBH":"8","XSFX":"由南向北","XSFXDM":"3","KKMC":"中生大道与和畅路交口"},{"KKBH":"610286127","HPHM":"津C068D0","JGSK":"2021-04-01 09:31:06.615","CDBH":"1","XSFX":"由东向西","XSFXDM":"1","KKMC":"中津大道与和畅路交口"},{"KKBH":"7208910060000","HPHM":"津CD2729","JGSK":"2021-04-01 09:31:06.623","CDBH":"12","XSFX":"由北向南","XSFXDM":"4","KKMC":"海博道与永盛路交口正向"},{"KKBH":"610271010","HPHM":"津FG3180","JGSK":"2021-04-01 09:31:06.65","CDBH":"4","XSFX":"由南向北","XSFXDM":"3","KKMC":"中新大道与华五路交口"},{"KKBH":"610261004000","HPHM":"津N02496","JGSK":"2021-04-01 09:31:07.055","CDBH":"2","XSFX":"由南向北","XSFXDM":"3","KKMC":"中生大道与静湖西路（北侧）"},{"KKBH":"610256115","HPHM":"津GCE526","JGSK":"2021-04-01 09:31:07.067","CDBH":"10","XSFX":"由北向南","XSFXDM":"4","KKMC":"中天大道与中生大道交口"},{"KKBH":"6102610030000","HPHM":"冀B5G95L","JGSK":"2021-04-01 09:31:07.076","CDBH":"1","XSFX":"由东向西","XSFXDM":"1","KKMC":"中生大道与静湖南路交口正向"},{"KKBH":"720861003000","HPHM":"冀C18A58","JGSK":"2021-04-01 09:31:07.092","CDBH":"2","XSFX":"由东向西","XSFXDM":"1","KKMC":"海晨道与安明路交口"},{"KKBH":"610266117","HPHM":"津LBD969","JGSK":"2021-04-01 09:31:07.127","CDBH":"5","XSFX":"由西向东","XSFXDM":"2","KKMC":"中生大道与和韵路交口"},{"KKBH":"610276124","HPHM":"津GZR821","JGSK":"2021-04-01 09:31:07.213","CDBH":"8","XSFX":"由南向北","XSFXDM":"3","KKMC":"中新大道与中生大道交口"},{"KKBH":"7280310030000","HPHM":"车牌","JGSK":"2021-04-01 09:31:07.296","CDBH":"2","XSFX":"由东向西","XSFXDM":"1","KKMC":"动漫中路与文二路交口正向"},{"KKBH":"610276124","HPHM":"津RTC633","JGSK":"2021-04-01 09:31:07.331","CDBH":"10","XSFX":"由北向南","XSFXDM":"4","KKMC":"中新大道与中生大道交口"},{"KKBH":"610276124","HPHM":"津AF21113","JGSK":"2021-04-01 09:31:07.35","CDBH":"10","XSFX":"由北向南","XSFXDM":"4","KKMC":"中新大道与中生大道交口"},{"KKBH":"740011002000","HPHM":"苏CL0D33","JGSK":"2021-04-01 09:31:07.353","CDBH":"13","XSFX":"由南向北","XSFXDM":"3","KKMC":"静湖南路与华一路交口"},{"KKBH":"610256115","HPHM":"津C37G21","JGSK":"2021-04-01 09:31:07.355","CDBH":"2","XSFX":"由东向西","XSFXDM":"1","KKMC":"中天大道与中生大道交口"},{"KKBH":"610256113","HPHM":"津E31119","JGSK":"2021-04-01 09:31:07.568","CDBH":"2","XSFX":"由西向东","XSFXDM":"2","KKMC":"中天大道与和风路交口"},{"KKBH":"610256112","HPHM":"津NYK876","JGSK":"2021-04-01 09:31:07.57","CDBH":"11","XSFX":"由北向南","XSFXDM":"4","KKMC":"中天大道与中津大道交口"},{"KKBH":"610276124","HPHM":"津DHQ067","JGSK":"2021-04-01 09:31:07.576","CDBH":"6","XSFX":"由西向东","XSFXDM":"2","KKMC":"中新大道与中生大道交口"},{"KKBH":"7208810020000","HPHM":"津C162H9","JGSK":"2021-04-01 09:31:07.591","CDBH":"10","XSFX":"由南向北","XSFXDM":"3","KKMC":"海旭道与安正路交口正向"},{"KKBH":"7208810020000","HPHM":"津AUP418","JGSK":"2021-04-01 09:31:07.592","CDBH":"9","XSFX":"由南向北","XSFXDM":"3","KKMC":"海旭道与安正路交口正向"},{"KKBH":"610276124","HPHM":"津CAQ268","JGSK":"2021-04-01 09:31:07.745","CDBH":"2","XSFX":"由东向西","XSFXDM":"1","KKMC":"中新大道与中生大道交口"},{"KKBH":"610391008","HPHM":"车牌","JGSK":"2021-04-01 09:31:07.749","CDBH":"5","XSFX":"由西向东","XSFXDM":"2","KKMC":"和韵路与和旭路交口"},{"KKBH":"610256115","HPHM":"津H54129","JGSK":"2021-04-01 09:31:07.754","CDBH":"12","XSFX":"由北向南","XSFXDM":"4","KKMC":"中天大道与中生大道交口"},{"KKBH":"720871002000","HPHM":"晋B8569R","JGSK":"2021-04-01 09:31:07.807","CDBH":"8","XSFX":"由北向南","XSFXDM":"4","KKMC":"安正路与芳菲路交口"},{"KKBH":"610276126","HPHM":"冀CWV718","JGSK":"2021-04-01 09:31:07.852","CDBH":"5","XSFX":"由南向北","XSFXDM":"3","KKMC":"中新大道与和意路交口"},{"KKBH":"610276124","HPHM":"津A02909F","JGSK":"2021-04-01 09:31:07.853","CDBH":"8","XSFX":"由南向北","XSFXDM":"3","KKMC":"中新大道与中生大道交口"},{"KKBH":"610266117","HPHM":"冀J162HJ","JGSK":"2021-04-01 09:31:07.855","CDBH":"12","XSFX":"由北向南","XSFXDM":"4","KKMC":"中生大道与和韵路交口"},{"KKBH":"610276125","HPHM":"津C12L35","JGSK":"2021-04-01 09:31:07.884","CDBH":"8","XSFX":"由北向南","XSFXDM":"4","KKMC":"中新大道与和顺路交口"},{"KKBH":"610276126","HPHM":"津AD60879","JGSK":"2021-04-01 09:31:07.892","CDBH":"4","XSFX":"由南向北","XSFXDM":"3","KKMC":"中新大道与和意路交口"},{"KKBH":"7205710020000","HPHM":"车牌","JGSK":"2021-04-01 09:31:07.958","CDBH":"2","XSFX":"由西向东","XSFXDM":"2","KKMC":"动漫东路与文二路交口正向"},{"KKBH":"610276125","HPHM":"津DXX655","JGSK":"2021-04-01 09:31:08.036","CDBH":"2","XSFX":"由东向西","XSFXDM":"1","KKMC":"中新大道与和顺路交口"},{"KKBH":"720891006000","HPHM":"津NQA517","JGSK":"2021-04-01 09:31:08.237","CDBH":"2","XSFX":"由东向西","XSFXDM":"1","KKMC":"海博道与永盛路交口"},{"KKBH":"720541004000","HPHM":"津GXD299","JGSK":"2021-04-01 09:31:08.272","CDBH":"3","XSFX":"由西向东","XSFXDM":"2","KKMC":"动漫环路东与动漫中路交口"},{"KKBH":"7208810040000","HPHM":"津AQ8132","JGSK":"2021-04-01 09:31:08.424","CDBH":"5","XSFX":"由西向东","XSFXDM":"2","KKMC":"海旭道与永盛路交口正向"},{"KKBH":"610271009","HPHM":"陕A1G57G","JGSK":"2021-04-01 09:31:08.446","CDBH":"7","XSFX":"由南向北","XSFXDM":"3","KKMC":"中新大道与泰七路交口"},{"KKBH":"7208910030000","HPHM":"车牌","JGSK":"2021-04-01 09:31:08.469","CDBH":"1","XSFX":"由东向西","XSFXDM":"1","KKMC":"海博道与安正路交口正向"},{"KKBH":"720881002000","HPHM":"津A8N735","JGSK":"2021-04-01 09:31:08.598","CDBH":"12","XSFX":"由北向南","XSFXDM":"4","KKMC":"海旭道与安正路交口"},{"KKBH":"6102610030000","HPHM":"津AD02667","JGSK":"2021-04-01 09:31:08.622","CDBH":"8","XSFX":"由北向南","XSFXDM":"4","KKMC":"中生大道与静湖南路交口正向"},{"KKBH":"720561002000","HPHM":"津MNL007","JGSK":"2021-04-01 09:31:08.665","CDBH":"3","XSFX":"由西向东","XSFXDM":"2","KKMC":"动漫北路与文三路交口"},{"KKBH":"7205410040000","HPHM":"津C10D60","JGSK":"2021-04-01 09:31:08.753","CDBH":"1","XSFX":"由东向西","XSFXDM":"1","KKMC":"动漫环路东与动漫中路交口正向"},{"KKBH":"7208810020000","HPHM":"鲁H938CL","JGSK":"2021-04-01 09:31:08.758","CDBH":"13","XSFX":"由北向南","XSFXDM":"4","KKMC":"海旭道与安正路交口正向"},{"KKBH":"7208910080000","HPHM":"津A06719D","JGSK":"2021-04-01 09:31:08.787","CDBH":"13","XSFX":"由北向南","XSFXDM":"4","KKMC":"海博道与荣盛路交口正向"},{"KKBH":"610276125","HPHM":"津RRN850","JGSK":"2021-04-01 09:31:08.839","CDBH":"8","XSFX":"由北向南","XSFXDM":"4","KKMC":"中新大道与和顺路交口"},{"KKBH":"728031002000","HPHM":"冀B9HT76","JGSK":"2021-04-01 09:31:09.04","CDBH":"3","XSFX":"由西向东","XSFXDM":"2","KKMC":"动漫中路与文一路交口"},{"KKBH":"7208810020000","HPHM":"津MRN977","JGSK":"2021-04-01 09:31:09.107","CDBH":"1","XSFX":"由东向西","XSFXDM":"1","KKMC":"海旭道与安正路交口正向"},{"KKBH":"720871002000","HPHM":"冀D03F39","JGSK":"2021-04-01 09:31:09.172","CDBH":"9","XSFX":"由北向南","XSFXDM":"4","KKMC":"安正路与芳菲路交口"},{"KKBH":"610276126","HPHM":"津NXS318","JGSK":"2021-04-01 09:31:09.174","CDBH":"5","XSFX":"由南向北","XSFXDM":"3","KKMC":"中新大道与和意路交口"},{"KKBH":"720881002000","HPHM":"津AF51285","JGSK":"2021-04-01 09:31:09.186","CDBH":"6","XSFX":"由西向东","XSFXDM":"2","KKMC":"海旭道与安正路交口"},{"KKBH":"720891009000","HPHM":"鲁B822YH","JGSK":"2021-04-01 09:31:09.189","CDBH":"6","XSFX":"由南向北","XSFXDM":"3","KKMC":"海博道与弘通路交口"},{"KKBH":"7208810020000","HPHM":"津E12695","JGSK":"2021-04-01 09:31:09.209","CDBH":"10","XSFX":"由南向北","XSFXDM":"3","KKMC":"海旭道与安正路交口正向"},{"KKBH":"610256115","HPHM":"津C0K307","JGSK":"2021-04-01 09:31:09.275","CDBH":"9","XSFX":"由南向北","XSFXDM":"3","KKMC":"中天大道与中生大道交口"},{"KKBH":"6102610040000","HPHM":"津HV1896","JGSK":"2021-04-01 09:31:09.289","CDBH":"6","XSFX":"由北向南","XSFXDM":"4","KKMC":"中生大道与静湖西路（北侧）正向"},{"KKBH":"711","HPHM":"津AY1881","JGSK":"2021-04-01 09:31:09.321","CDBH":"8","XSFX":"由北向南","XSFXDM":"4","KKMC":"不礼让行人中新大道与和旭路交口"},{"KKBH":"720891003000","HPHM":"黑C61H86","JGSK":"2021-04-01 09:31:09.354","CDBH":"2","XSFX":"由东向西","XSFXDM":"1","KKMC":"海博道与安正路交口"},{"KKBH":"610251001","HPHM":"津MDB128","JGSK":"2021-04-01 09:31:09.528","CDBH":"7","XSFX":"由北向南","XSFXDM":"4","KKMC":"中天大道与和畅路交口"},{"KKBH":"720861003000","HPHM":"冀JWZ413","JGSK":"2021-04-01 09:31:09.566","CDBH":"1","XSFX":"由东向西","XSFXDM":"1","KKMC":"海晨道与安明路交口"},{"KKBH":"610256115","HPHM":"津GCE526","JGSK":"2021-04-01 09:31:09.666","CDBH":"10","XSFX":"由北向南","XSFXDM":"4","KKMC":"中天大道与中生大道交口"},{"KKBH":"7208810020000","HPHM":"津GAQ528","JGSK":"2021-04-01 09:31:09.71","CDBH":"9","XSFX":"由南向北","XSFXDM":"3","KKMC":"海旭道与安正路交口正向"},{"KKBH":"720851002000","HPHM":"津GZL960","JGSK":"2021-04-01 09:31:09.739","CDBH":"7","XSFX":"由北向南","XSFXDM":"4","KKMC":"碧水道与安正路交口"},{"KKBH":"610276126","HPHM":"津AYK832","JGSK":"2021-04-01 09:31:09.739","CDBH":"5","XSFX":"由南向北","XSFXDM":"3","KKMC":"中新大道与和意路交口"},{"KKBH":"610266117","HPHM":"津C7P106","JGSK":"2021-04-01 09:31:09.766","CDBH":"3","XSFX":"由东向西","XSFXDM":"1","KKMC":"中生大道与和韵路交口"},{"KKBH":"610276124","HPHM":"津AF21113","JGSK":"2021-04-01 09:31:09.891","CDBH":"10","XSFX":"由北向南","XSFXDM":"4","KKMC":"中新大道与中生大道交口"},{"KKBH":"720541003000","HPHM":"津C15M81","JGSK":"2021-04-01 09:31:09.931","CDBH":"6","XSFX":"由南向北","XSFXDM":"3","KKMC":"动漫环路西与动漫西路交口"},{"KKBH":"7208810040000","HPHM":"车牌","JGSK":"2021-04-01 09:31:09.942","CDBH":"3","XSFX":"由东向西","XSFXDM":"1","KKMC":"海旭道与永盛路交口正向"},{"KKBH":"610401004","HPHM":"辽PHA739","JGSK":"2021-04-01 09:31:09.952","CDBH":"11","XSFX":"由北向南","XSFXDM":"4","KKMC":"和畅路与和风路交口"},{"KKBH":"610256115","HPHM":"津C29V78","JGSK":"2021-04-01 09:31:10.132","CDBH":"10","XSFX":"由北向南","XSFXDM":"4","KKMC":"中天大道与中生大道交口"},{"KKBH":"610256116","HPHM":"津RC1360","JGSK":"2021-04-01 09:31:10.162","CDBH":"6","XSFX":"由西向东","XSFXDM":"2","KKMC":"中天大道与和顺路交口"},{"KKBH":"720891003000","HPHM":"粤B5131E","JGSK":"2021-04-01 09:31:10.235","CDBH":"3","XSFX":"由东向西","XSFXDM":"1","KKMC":"海博道与安正路交口"},{"KKBH":"610266117","HPHM":"冀DV696M","JGSK":"2021-04-01 09:31:10.315","CDBH":"5","XSFX":"由西向东","XSFXDM":"2","KKMC":"中生大道与和韵路交口"},{"KKBH":"610276124","HPHM":"鲁FJ663M","JGSK":"2021-04-01 09:31:10.333","CDBH":"8","XSFX":"由南向北","XSFXDM":"3","KKMC":"中新大道与中生大道交口"},{"KKBH":"610256113","HPHM":"车牌","JGSK":"2021-04-01 09:31:10.346","CDBH":"9","XSFX":"由北向南","XSFXDM":"4","KKMC":"中天大道与和风路交口"},{"KKBH":"610256113","HPHM":"津MYG567","JGSK":"2021-04-01 09:31:10.505","CDBH":"8","XSFX":"由北向南","XSFXDM":"4","KKMC":"中天大道与和风路交口"},{"KKBH":"610266117","HPHM":"津MRR448","JGSK":"2021-04-01 09:31:10.566","CDBH":"2","XSFX":"由东向西","XSFXDM":"1","KKMC":"中生大道与和韵路交口"},{"KKBH":"610256115","HPHM":"津A7R828","JGSK":"2021-04-01 09:31:10.576","CDBH":"11","XSFX":"由北向南","XSFXDM":"4","KKMC":"中天大道与中生大道交口"},{"KKBH":"610256115","HPHM":"津C266Q6","JGSK":"2021-04-01 09:31:10.579","CDBH":"3","XSFX":"由东向西","XSFXDM":"1","KKMC":"中天大道与中生大道交口"},{"KKBH":"610256115","HPHM":"津H54129","JGSK":"2021-04-01 09:31:10.625","CDBH":"12","XSFX":"由北向南","XSFXDM":"4","KKMC":"中天大道与中生大道交口"},{"KKBH":"610276124","HPHM":"津A5B110","JGSK":"2021-04-01 09:31:10.712","CDBH":"3","XSFX":"由东向西","XSFXDM":"1","KKMC":"中新大道与中生大道交口"},{"KKBH":"610266118","HPHM":"津AY1850","JGSK":"2021-04-01 09:31:10.774","CDBH":"1","XSFX":"由东向西","XSFXDM":"1","KKMC":"中生大道与和畅路交口"},{"KKBH":"610276126","HPHM":"津AD60879","JGSK":"2021-04-01 09:31:10.78","CDBH":"4","XSFX":"由南向北","XSFXDM":"3","KKMC":"中新大道与和意路交口"},{"KKBH":"7280310020000","HPHM":"车牌","JGSK":"2021-04-01 09:31:10.81","CDBH":"1","XSFX":"由东向西","XSFXDM":"1","KKMC":"动漫中路与文一路交口正向"},{"KKBH":"720881002000","HPHM":"鲁H938CL","JGSK":"2021-04-01 09:31:11.001","CDBH":"13","XSFX":"由北向南","XSFXDM":"4","KKMC":"海旭道与安正路交口"},{"KKBH":"7208810050000","HPHM":"津NDH890","JGSK":"2021-04-01 09:31:11.007","CDBH":"4","XSFX":"由西向东","XSFXDM":"2","KKMC":"海旭道与明盛路交口正向"},{"KKBH":"610256113","HPHM":"津E31119","JGSK":"2021-04-01 09:31:11.133","CDBH":"2","XSFX":"由西向东","XSFXDM":"2","KKMC":"中天大道与和风路交口"},{"KKBH":"610261003000","HPHM":"冀B5G95L","JGSK":"2021-04-01 09:31:11.187","CDBH":"10","XSFX":"由东向西","XSFXDM":"1","KKMC":"中生大道与静湖南路交口"},{"KKBH":"720891003000","HPHM":"车牌","JGSK":"2021-04-01 09:31:11.261","CDBH":"5","XSFX":"由西向东","XSFXDM":"2","KKMC":"海博道与安正路交口"},{"KKBH":"7208810040000","HPHM":"车牌","JGSK":"2021-04-01 09:31:11.404","CDBH":"3","XSFX":"由东向西","XSFXDM":"1","KKMC":"海旭道与永盛路交口正向"},{"KKBH":"610276126","HPHM":"冀CWV718","JGSK":"2021-04-01 09:31:11.499","CDBH":"5","XSFX":"由南向北","XSFXDM":"3","KKMC":"中新大道与和意路交口"},{"KKBH":"610266117","HPHM":"皖KDD387","JGSK":"2021-04-01 09:31:11.533","CDBH":"2","XSFX":"由东向西","XSFXDM":"1","KKMC":"中生大道与和韵路交口"},{"KKBH":"610391007","HPHM":"冀B40DA8","JGSK":"2021-04-01 09:31:11.702","CDBH":"2","XSFX":"由东向西","XSFXDM":"1","KKMC":"和韵路与和风路交口"},{"KKBH":"7208810020000","HPHM":"津K00903","JGSK":"2021-04-01 09:31:11.751","CDBH":"12","XSFX":"由北向南","XSFXDM":"4","KKMC":"海旭道与安正路交口正向"},{"KKBH":"610276125","HPHM":"津K16068","JGSK":"2021-04-01 09:31:11.804","CDBH":"8","XSFX":"由北向南","XSFXDM":"4","KKMC":"中新大道与和顺路交口"},{"KKBH":"7208710020000","HPHM":"津RAG710","JGSK":"2021-04-01 09:31:11.907","CDBH":"3","XSFX":"由西向东","XSFXDM":"2","KKMC":"安正路与芳菲路交口正向"},{"KKBH":"720881004000","HPHM":"津AQ8132","JGSK":"2021-04-01 09:31:11.921","CDBH":"10","XSFX":"由西向东","XSFXDM":"2","KKMC":"海旭道与永盛路交口"},{"KKBH":"610271008","HPHM":"津CDW288","JGSK":"2021-04-01 09:31:11.99","CDBH":"2","XSFX":"由南向北","XSFXDM":"3","KKMC":"中新大道与航母主题公园支路交口"},{"KKBH":"610256115","HPHM":"冀R506Y8","JGSK":"2021-04-01 09:31:11.994","CDBH":"7","XSFX":"由南向北","XSFXDM":"3","KKMC":"中天大道与中生大道交口"},{"KKBH":"720891003000","HPHM":"津N32663","JGSK":"2021-04-01 09:31:11.996","CDBH":"2","XSFX":"由东向西","XSFXDM":"1","KKMC":"海博道与安正路交口"},{"KKBH":"7208910040000","HPHM":"津AUT988","JGSK":"2021-04-01 09:31:12.209","CDBH":"6","XSFX":"由西向东","XSFXDM":"2","KKMC":"海博道与安平路交口正向"},{"KKBH":"610271010","HPHM":"津ADC1119","JGSK":"2021-04-01 09:31:12.291","CDBH":"5","XSFX":"由南向北","XSFXDM":"3","KKMC":"中新大道与华五路交口"},{"KKBH":"610256115","HPHM":"津DNZ886","JGSK":"2021-04-01 09:31:12.349","CDBH":"4","XSFX":"由西向东","XSFXDM":"2","KKMC":"中天大道与中生大道交口"},{"KKBH":"7205410020000","HPHM":"车牌","JGSK":"2021-04-01 09:31:12.371","CDBH":"2","XSFX":"由东向西","XSFXDM":"1","KKMC":"动漫环路西与动漫中路交口正向"},{"KKBH":"720881002000","HPHM":"津AUP418","JGSK":"2021-04-01 09:31:12.383","CDBH":"9","XSFX":"由南向北","XSFXDM":"3","KKMC":"海旭道与安正路交口"},{"KKBH":"610271009","HPHM":"津JS0259","JGSK":"2021-04-01 09:31:12.394","CDBH":"10","XSFX":"由北向南","XSFXDM":"4","KKMC":"中新大道与泰七路交口"},{"KKBH":"7208910050000","HPHM":"津E11743","JGSK":"2021-04-01 09:31:12.461","CDBH":"4","XSFX":"由东向西","XSFXDM":"1","KKMC":"海博道与安明路交口正向"},{"KKBH":"720891003000","HPHM":"车牌","JGSK":"2021-04-01 09:31:12.461","CDBH":"5","XSFX":"由西向东","XSFXDM":"2","KKMC":"海博道与安正路交口"},{"KKBH":"7208810040000","HPHM":"车牌","JGSK":"2021-04-01 09:31:12.637","CDBH":"3","XSFX":"由东向西","XSFXDM":"1","KKMC":"海旭道与永盛路交口正向"},{"KKBH":"610266118","HPHM":"津ADK1151","JGSK":"2021-04-01 09:31:12.665","CDBH":"6","XSFX":"由西向东","XSFXDM":"2","KKMC":"中生大道与和畅路交口"},{"KKBH":"7280310020000","HPHM":"津ADD9161","JGSK":"2021-04-01 09:31:12.706","CDBH":"5","XSFX":"由南向北","XSFXDM":"3","KKMC":"动漫中路与文一路交口正向"},{"KKBH":"610271009","HPHM":"车牌","JGSK":"2021-04-01 09:31:12.779","CDBH":"4","XSFX":"由西向东","XSFXDM":"2","KKMC":"中新大道与泰七路交口"},{"KKBH":"610276126","HPHM":"鲁G066MT","JGSK":"2021-04-01 09:31:12.832","CDBH":"4","XSFX":"由南向北","XSFXDM":"3","KKMC":"中新大道与和意路交口"},{"KKBH":"720881002000","HPHM":"津C162H9","JGSK":"2021-04-01 09:31:12.863","CDBH":"10","XSFX":"由南向北","XSFXDM":"3","KKMC":"海旭道与安正路交口"},{"KKBH":"6071310030000","HPHM":"津KU1900","JGSK":"2021-04-01 09:31:12.891","CDBH":"2","XSFX":"由东向西","XSFXDM":"1","KKMC":"中央大道与海旭道交口正向"},{"KKBH":"7205710010000","HPHM":"冀R61D75","JGSK":"2021-04-01 09:31:12.893","CDBH":"6","XSFX":"由北向南","XSFXDM":"4","KKMC":"动漫东路与文一路交口正向"},{"KKBH":"610256114","HPHM":"鲁MZ681D","JGSK":"2021-04-01 09:31:12.902","CDBH":"2","XSFX":"由西向东","XSFXDM":"2","KKMC":"中天大道与和旭路交口"},{"KKBH":"7208710020000","HPHM":"津C286K0","JGSK":"2021-04-01 09:31:12.936","CDBH":"5","XSFX":"由南向北","XSFXDM":"3","KKMC":"安正路与芳菲路交口正向"},{"KKBH":"610271009","HPHM":"津C36Z69","JGSK":"2021-04-01 09:31:13.011","CDBH":"11","XSFX":"由北向南","XSFXDM":"4","KKMC":"中新大道与泰七路交口"},{"KKBH":"610256115","HPHM":"津A7R828","JGSK":"2021-04-01 09:31:13.031","CDBH":"12","XSFX":"由北向南","XSFXDM":"4","KKMC":"中天大道与中生大道交口"},{"KKBH":"610256116","HPHM":"津RDX692","JGSK":"2021-04-01 09:31:13.045","CDBH":"5","XSFX":"由西向东","XSFXDM":"2","KKMC":"中天大道与和顺路交口"},{"KKBH":"720881002000","HPHM":"津K00903","JGSK":"2021-04-01 09:31:13.083","CDBH":"12","XSFX":"由北向南","XSFXDM":"4","KKMC":"海旭道与安正路交口"},{"KKBH":"610271008","HPHM":"车牌","JGSK":"2021-04-01 09:31:13.089","CDBH":"1","XSFX":"由南向北","XSFXDM":"3","KKMC":"中新大道与航母主题公园支路交口"},{"KKBH":"610256111","HPHM":"车牌","JGSK":"2021-04-01 09:31:13.187","CDBH":"9","XSFX":"由北向南","XSFXDM":"4","KKMC":"中天大道与和惠路交口"},{"KKBH":"6102610040000","HPHM":"津DWS866","JGSK":"2021-04-01 09:31:13.191","CDBH":"6","XSFX":"由北向南","XSFXDM":"4","KKMC":"中生大道与静湖西路（北侧）正向"},{"KKBH":"610266117","HPHM":"津NSZ920","JGSK":"2021-04-01 09:31:13.218","CDBH":"10","XSFX":"由北向南","XSFXDM":"4","KKMC":"中生大道与和韵路交口"},{"KKBH":"610256114","HPHM":"津AS0798","JGSK":"2021-04-01 09:31:13.245","CDBH":"8","XSFX":"由北向南","XSFXDM":"4","KKMC":"中天大道与和旭路交口"},{"KKBH":"610276124","HPHM":"津GZR821","JGSK":"2021-04-01 09:31:13.298","CDBH":"8","XSFX":"由南向北","XSFXDM":"3","KKMC":"中新大道与中生大道交口"},{"KKBH":"610256112","HPHM":"津NYK876","JGSK":"2021-04-01 09:31:13.495","CDBH":"12","XSFX":"由北向南","XSFXDM":"4","KKMC":"中天大道与中津大道交口"},{"KKBH":"610266117","HPHM":"津NW3110","JGSK":"2021-04-01 09:31:13.513","CDBH":"5","XSFX":"由西向东","XSFXDM":"2","KKMC":"中生大道与和韵路交口"},{"KKBH":"610261004000","HPHM":"冀B8ED68","JGSK":"2021-04-01 09:31:13.559","CDBH":"6","XSFX":"由北向南","XSFXDM":"4","KKMC":"中生大道与静湖西路（北侧）"},{"KKBH":"7208810040000","HPHM":"车牌","JGSK":"2021-04-01 09:31:13.706","CDBH":"3","XSFX":"由东向西","XSFXDM":"1","KKMC":"海旭道与永盛路交口正向"},{"KKBH":"610266117","HPHM":"津ND7753","JGSK":"2021-04-01 09:31:13.761","CDBH":"2","XSFX":"由东向西","XSFXDM":"1","KKMC":"中生大道与和韵路交口"},{"KKBH":"610286127","HPHM":"京Q0BY88","JGSK":"2021-04-01 09:31:13.762","CDBH":"5","XSFX":"由西向东","XSFXDM":"2","KKMC":"中津大道与和畅路交口"},{"KKBH":"610256116","HPHM":"车牌","JGSK":"2021-04-01 09:31:13.809","CDBH":"2","XSFX":"由东向西","XSFXDM":"1","KKMC":"中天大道与和顺路交口"},{"KKBH":"6102610030000","HPHM":"津B0L521","JGSK":"2021-04-01 09:31:13.819","CDBH":"7","XSFX":"由北向南","XSFXDM":"4","KKMC":"中生大道与静湖南路交口正向"},{"KKBH":"610256111","HPHM":"沪FC1367","JGSK":"2021-04-01 09:31:13.895","CDBH":"5","XSFX":"由南向北","XSFXDM":"3","KKMC":"中天大道与和惠路交口"},{"KKBH":"610276126","HPHM":"津AYK832","JGSK":"2021-04-01 09:31:13.899","CDBH":"5","XSFX":"由南向北","XSFXDM":"3","KKMC":"中新大道与和意路交口"},{"KKBH":"7208610030000","HPHM":"津GGT636","JGSK":"2021-04-01 09:31:13.938","CDBH":"10","XSFX":"由北向南","XSFXDM":"4","KKMC":"海晨道与安明路交口正向"},{"KKBH":"720881005000","HPHM":"津NDH890","JGSK":"2021-04-01 09:31:13.97","CDBH":"4","XSFX":"由西向东","XSFXDM":"2","KKMC":"海旭道与明盛路交口"},{"KKBH":"610256116","HPHM":"津NWX996","JGSK":"2021-04-01 09:31:14.012","CDBH":"7","XSFX":"由南向北","XSFXDM":"3","KKMC":"中天大道与和顺路交口"},{"KKBH":"610286127","HPHM":"津C068D0","JGSK":"2021-04-01 09:31:14.03","CDBH":"2","XSFX":"由东向西","XSFXDM":"1","KKMC":"中津大道与和畅路交口"},{"KKBH":"610256116","HPHM":"冀R2L0R1","JGSK":"2021-04-01 09:31:14.036","CDBH":"11","XSFX":"由北向南","XSFXDM":"4","KKMC":"中天大道与和顺路交口"},{"KKBH":"610271008","HPHM":"津CDW288","JGSK":"2021-04-01 09:31:14.048","CDBH":"2","XSFX":"由南向北","XSFXDM":"3","KKMC":"中新大道与航母主题公园支路交口"},{"KKBH":"610256114","HPHM":"津AX8795","JGSK":"2021-04-01 09:31:14.096","CDBH":"5","XSFX":"由南向北","XSFXDM":"3","KKMC":"中天大道与和旭路交口"},{"KKBH":"7208810020000","HPHM":"津A12V56","JGSK":"2021-04-01 09:31:14.103","CDBH":"12","XSFX":"由北向南","XSFXDM":"4","KKMC":"海旭道与安正路交口正向"},{"KKBH":"720891003000","HPHM":"车牌","JGSK":"2021-04-01 09:31:14.222","CDBH":"5","XSFX":"由西向东","XSFXDM":"2","KKMC":"海博道与安正路交口"},{"KKBH":"610256115","HPHM":"冀R506Y8","JGSK":"2021-04-01 09:31:14.228","CDBH":"8","XSFX":"由南向北","XSFXDM":"3","KKMC":"中天大道与中生大道交口"},{"KKBH":"720881002000","HPHM":"津MRN977","JGSK":"2021-04-01 09:31:14.238","CDBH":"1","XSFX":"由东向西","XSFXDM":"1","KKMC":"海旭道与安正路交口"},{"KKBH":"7208910040000","HPHM":"车牌","JGSK":"2021-04-01 09:31:14.268","CDBH":"5","XSFX":"由西向东","XSFXDM":"2","KKMC":"海博道与安平路交口正向"},{"KKBH":"610256116","HPHM":"鲁GP002H","JGSK":"2021-04-01 09:31:14.383","CDBH":"5","XSFX":"由西向东","XSFXDM":"2","KKMC":"中天大道与和顺路交口"},{"KKBH":"610256116","HPHM":"鲁GP002H","JGSK":"2021-04-01 09:31:14.384","CDBH":"5","XSFX":"由西向东","XSFXDM":"2","KKMC":"中天大道与和顺路交口"},{"KKBH":"720881002000","HPHM":"津E12695","JGSK":"2021-04-01 09:31:14.468","CDBH":"10","XSFX":"由南向北","XSFXDM":"3","KKMC":"海旭道与安正路交口"},{"KKBH":"728031002000","HPHM":"津N35260","JGSK":"2021-04-01 09:31:14.511","CDBH":"7","XSFX":"由北向南","XSFXDM":"4","KKMC":"动漫中路与文一路交口"},{"KKBH":"610391008","HPHM":"车牌","JGSK":"2021-04-01 09:31:14.516","CDBH":"6","XSFX":"由西向东","XSFXDM":"2","KKMC":"和韵路与和旭路交口"},{"KKBH":"6102610030000","HPHM":"津MAL926","JGSK":"2021-04-01 09:31:14.56","CDBH":"9","XSFX":"由北向南","XSFXDM":"4","KKMC":"中生大道与静湖南路交口正向"},{"KKBH":"610256115","HPHM":"津JKL800","JGSK":"2021-04-01 09:31:14.64","CDBH":"7","XSFX":"由南向北","XSFXDM":"3","KKMC":"中天大道与中生大道交口"},{"KKBH":"610256115","HPHM":"津C29V78","JGSK":"2021-04-01 09:31:14.712","CDBH":"10","XSFX":"由北向南","XSFXDM":"4","KKMC":"中天大道与中生大道交口"},{"KKBH":"7208910030000","HPHM":"冀F92NY1","JGSK":"2021-04-01 09:31:14.73","CDBH":"9","XSFX":"由南向北","XSFXDM":"3","KKMC":"海博道与安正路交口正向"},{"KKBH":"7400110020000","HPHM":"鲁NHT323","JGSK":"2021-04-01 09:31:14.795","CDBH":"5","XSFX":"由南向北","XSFXDM":"3","KKMC":"静湖南路与华一路交口正向"},{"KKBH":"610286127","HPHM":"津D11326","JGSK":"2021-04-01 09:31:14.807","CDBH":"6","XSFX":"由西向东","XSFXDM":"2","KKMC":"中津大道与和畅路交口"},{"KKBH":"720891004000","HPHM":"津AUT988","JGSK":"2021-04-01 09:31:14.841","CDBH":"5","XSFX":"由西向东","XSFXDM":"2","KKMC":"海博道与安平路交口"},{"KKBH":"610256115","HPHM":"津C20M28","JGSK":"2021-04-01 09:31:14.877","CDBH":"2","XSFX":"由东向西","XSFXDM":"1","KKMC":"中天大道与中生大道交口"},{"KKBH":"610251001","HPHM":"津E18925","JGSK":"2021-04-01 09:31:14.891","CDBH":"7","XSFX":"由北向南","XSFXDM":"4","KKMC":"中天大道与和畅路交口"},{"KKBH":"720891003000","HPHM":"车牌","JGSK":"2021-04-01 09:31:15.199","CDBH":"2","XSFX":"由东向西","XSFXDM":"1","KKMC":"海博道与安正路交口"},{"KKBH":"610266117","HPHM":"皖KDD387","JGSK":"2021-04-01 09:31:15.205","CDBH":"2","XSFX":"由东向西","XSFXDM":"1","KKMC":"中生大道与和韵路交口"},{"KKBH":"711","HPHM":"冀A29W99","JGSK":"2021-04-01 09:31:15.256","CDBH":"7","XSFX":"由北向南","XSFXDM":"4","KKMC":"不礼让行人中新大道与和旭路交口"},{"KKBH":"720891006000","HPHM":"津CD2729","JGSK":"2021-04-01 09:31:15.268","CDBH":"12","XSFX":"由北向南","XSFXDM":"4","KKMC":"海博道与永盛路交口"},{"KKBH":"610266117","HPHM":"津LBD969","JGSK":"2021-04-01 09:31:15.434","CDBH":"5","XSFX":"由西向东","XSFXDM":"2","KKMC":"中生大道与和韵路交口"},{"KKBH":"720881002000","HPHM":"津GAQ528","JGSK":"2021-04-01 09:31:15.508","CDBH":"9","XSFX":"由南向北","XSFXDM":"3","KKMC":"海旭道与安正路交口"},{"KKBH":"610276125","HPHM":"津RRN850","JGSK":"2021-04-01 09:31:15.649","CDBH":"8","XSFX":"由北向南","XSFXDM":"4","KKMC":"中新大道与和顺路交口"},{"KKBH":"720891008000","HPHM":"津A06719D","JGSK":"2021-04-01 09:31:15.667","CDBH":"13","XSFX":"由北向南","XSFXDM":"4","KKMC":"海博道与荣盛路交口"},{"KKBH":"720891004000","HPHM":"津AF51590","JGSK":"2021-04-01 09:31:15.721","CDBH":"6","XSFX":"由西向东","XSFXDM":"2","KKMC":"海博道与安平路交口"},{"KKBH":"720881002000","HPHM":"津A12V56","JGSK":"2021-04-01 09:31:15.728","CDBH":"12","XSFX":"由北向南","XSFXDM":"4","KKMC":"海旭道与安正路交口"},{"KKBH":"610266117","HPHM":"津ABL869","JGSK":"2021-04-01 09:31:15.772","CDBH":"2","XSFX":"由东向西","XSFXDM":"1","KKMC":"中生大道与和韵路交口"},{"KKBH":"610256116","HPHM":"车牌","JGSK":"2021-04-01 09:31:15.865","CDBH":"12","XSFX":"由北向南","XSFXDM":"4","KKMC":"中天大道与和顺路交口"},{"KKBH":"610266117","HPHM":"津AVG950","JGSK":"2021-04-01 09:31:16.184","CDBH":"1","XSFX":"由东向西","XSFXDM":"1","KKMC":"中生大道与和韵路交口"},{"KKBH":"610271008","HPHM":"津RZW198","JGSK":"2021-04-01 09:31:16.192","CDBH":"4","XSFX":"由北向南","XSFXDM":"4","KKMC":"中新大道与航母主题公园支路交口"},{"KKBH":"610256115","HPHM":"津JKL800","JGSK":"2021-04-01 09:31:16.228","CDBH":"8","XSFX":"由南向北","XSFXDM":"3","KKMC":"中天大道与中生大道交口"},{"KKBH":"610256115","HPHM":"津RK0926","JGSK":"2021-04-01 09:31:16.232","CDBH":"10","XSFX":"由北向南","XSFXDM":"4","KKMC":"中天大道与中生大道交口"},{"KKBH":"6102610030000","HPHM":"津RGL966","JGSK":"2021-04-01 09:31:16.32","CDBH":"8","XSFX":"由北向南","XSFXDM":"4","KKMC":"中生大道与静湖南路交口正向"},{"KKBH":"610256115","HPHM":"津FML177","JGSK":"2021-04-01 09:31:16.343","CDBH":"10","XSFX":"由北向南","XSFXDM":"4","KKMC":"中天大道与中生大道交口"},{"KKBH":"7208910060000","HPHM":"津RFT961","JGSK":"2021-04-01 09:31:16.415","CDBH":"9","XSFX":"由南向北","XSFXDM":"3","KKMC":"海博道与永盛路交口正向"},{"KKBH":"7208710020000","HPHM":"鲁H938CL","JGSK":"2021-04-01 09:31:16.456","CDBH":"9","XSFX":"由北向南","XSFXDM":"4","KKMC":"安正路与芳菲路交口正向"},{"KKBH":"610256112","HPHM":"车牌","JGSK":"2021-04-01 09:31:16.53","CDBH":"10","XSFX":"由北向南","XSFXDM":"4","KKMC":"中天大道与中津大道交口"},{"KKBH":"720891005000","HPHM":"津E11743","JGSK":"2021-04-01 09:31:16.56","CDBH":"4","XSFX":"由东向西","XSFXDM":"1","KKMC":"海博道与安明路交口"},{"KKBH":"7208910050000","HPHM":"苏F8L73E","JGSK":"2021-04-01 09:31:16.664","CDBH":"3","XSFX":"由东向西","XSFXDM":"1","KKMC":"海博道与安明路交口正向"},{"KKBH":"7208910030000","HPHM":"车牌","JGSK":"2021-04-01 09:31:16.73","CDBH":"9","XSFX":"由南向北","XSFXDM":"3","KKMC":"海博道与安正路交口正向"},{"KKBH":"7205410020000","HPHM":"黑M9C076","JGSK":"2021-04-01 09:31:16.763","CDBH":"4","XSFX":"由西向东","XSFXDM":"2","KKMC":"动漫环路西与动漫中路交口正向"},{"KKBH":"7208910050000","HPHM":"津JYF396","JGSK":"2021-04-01 09:31:16.896","CDBH":"2","XSFX":"由东向西","XSFXDM":"1","KKMC":"海博道与安明路交口正向"},{"KKBH":"720891003000","HPHM":"津KE6319","JGSK":"2021-04-01 09:31:16.959","CDBH":"2","XSFX":"由东向西","XSFXDM":"1","KKMC":"海博道与安正路交口"},{"KKBH":"720891003000","HPHM":"车牌","JGSK":"2021-04-01 09:31:16.96","CDBH":"2","XSFX":"由东向西","XSFXDM":"1","KKMC":"海博道与安正路交口"},{"KKBH":"7208910050000","HPHM":"津FDB185","JGSK":"2021-04-01 09:31:17.095","CDBH":"6","XSFX":"由西向东","XSFXDM":"2","KKMC":"海博道与安明路交口正向"},{"KKBH":"720891003000","HPHM":"车牌","JGSK":"2021-04-01 09:31:17.121","CDBH":"1","XSFX":"由东向西","XSFXDM":"1","KKMC":"海博道与安正路交口"},{"KKBH":"610256114","HPHM":"津AS0798","JGSK":"2021-04-01 09:31:17.202","CDBH":"8","XSFX":"由北向南","XSFXDM":"4","KKMC":"中天大道与和旭路交口"},{"KKBH":"6103261420000","HPHM":"津A00755D","JGSK":"2021-04-01 09:31:17.21","CDBH":"13","XSFX":"由北向南","XSFXDM":"4","KKMC":"中成大道与泰七路交口正向"},{"KKBH":"720871002000","HPHM":"津C286K0","JGSK":"2021-04-01 09:31:17.273","CDBH":"5","XSFX":"由南向北","XSFXDM":"3","KKMC":"安正路与芳菲路交口"},{"KKBH":"740011002000","HPHM":"鲁NHT323","JGSK":"2021-04-01 09:31:17.283","CDBH":"13","XSFX":"由南向北","XSFXDM":"3","KKMC":"静湖南路与华一路交口"},{"KKBH":"6071310030000","HPHM":"冀BFN007","JGSK":"2021-04-01 09:31:17.304","CDBH":"2","XSFX":"由东向西","XSFXDM":"1","KKMC":"中央大道与海旭道交口正向"},{"KKBH":"610271008","HPHM":"车牌","JGSK":"2021-04-01 09:31:17.347","CDBH":"1","XSFX":"由南向北","XSFXDM":"3","KKMC":"中新大道与航母主题公园支路交口"},{"KKBH":"720541004000","HPHM":"津C10D60","JGSK":"2021-04-01 09:31:17.364","CDBH":"1","XSFX":"由东向西","XSFXDM":"1","KKMC":"动漫环路东与动漫中路交口"},{"KKBH":"711","HPHM":"津D45660","JGSK":"2021-04-01 09:31:17.375","CDBH":"7","XSFX":"由北向南","XSFXDM":"4","KKMC":"不礼让行人中新大道与和旭路交口"},{"KKBH":"610256113","HPHM":"津MYG567","JGSK":"2021-04-01 09:31:17.392","CDBH":"8","XSFX":"由北向南","XSFXDM":"4","KKMC":"中天大道与和风路交口"},{"KKBH":"7208910060000","HPHM":"晋LK8697","JGSK":"2021-04-01 09:31:17.475","CDBH":"7","XSFX":"由西向东","XSFXDM":"2","KKMC":"海博道与永盛路交口正向"},{"KKBH":"7208910060000","HPHM":"津N58725","JGSK":"2021-04-01 09:31:17.501","CDBH":"3","XSFX":"由东向西","XSFXDM":"1","KKMC":"海博道与永盛路交口正向"},{"KKBH":"720891003000","HPHM":"车牌","JGSK":"2021-04-01 09:31:17.501","CDBH":"5","XSFX":"由西向东","XSFXDM":"2","KKMC":"海博道与安正路交口"},{"KKBH":"720891004000","HPHM":"车牌","JGSK":"2021-04-01 09:31:17.683","CDBH":"9","XSFX":"由南向北","XSFXDM":"3","KKMC":"海博道与安平路交口"},{"KKBH":"610256116","HPHM":"津RDX692","JGSK":"2021-04-01 09:31:17.688","CDBH":"6","XSFX":"由西向东","XSFXDM":"2","KKMC":"中天大道与和顺路交口"},{"KKBH":"610256115","HPHM":"冀D237HR","JGSK":"2021-04-01 09:31:17.781","CDBH":"10","XSFX":"由北向南","XSFXDM":"4","KKMC":"中天大道与中生大道交口"},{"KKBH":"711","HPHM":"津NXT688","JGSK":"2021-04-01 09:31:17.828","CDBH":"5","XSFX":"由南向北","XSFXDM":"3","KKMC":"不礼让行人中新大道与和旭路交口"},{"KKBH":"610286127","HPHM":"津C36608","JGSK":"2021-04-01 09:31:17.841","CDBH":"4","XSFX":"由西向东","XSFXDM":"2","KKMC":"中津大道与和畅路交口"},{"KKBH":"610391007","HPHM":"冀B40DA8","JGSK":"2021-04-01 09:31:17.984","CDBH":"3","XSFX":"由东向西","XSFXDM":"1","KKMC":"和韵路与和风路交口"},{"KKBH":"610266117","HPHM":"津ND7753","JGSK":"2021-04-01 09:31:18.002","CDBH":"3","XSFX":"由东向西","XSFXDM":"1","KKMC":"中生大道与和韵路交口"},{"KKBH":"711","HPHM":"津AF45600","JGSK":"2021-04-01 09:31:18.013","CDBH":"8","XSFX":"由北向南","XSFXDM":"4","KKMC":"不礼让行人中新大道与和旭路交口"},{"KKBH":"610266117","HPHM":"津KME612","JGSK":"2021-04-01 09:31:18.036","CDBH":"1","XSFX":"由东向西","XSFXDM":"1","KKMC":"中生大道与和韵路交口"},{"KKBH":"610286127","HPHM":"津JLH301","JGSK":"2021-04-01 09:31:18.053","CDBH":"6","XSFX":"由西向东","XSFXDM":"2","KKMC":"中津大道与和畅路交口"},{"KKBH":"610286127","HPHM":"京Q0BY88","JGSK":"2021-04-01 09:31:18.142","CDBH":"5","XSFX":"由西向东","XSFXDM":"2","KKMC":"中津大道与和畅路交口"},{"KKBH":"7208910030000","HPHM":"车牌","JGSK":"2021-04-01 09:31:18.175","CDBH":"2","XSFX":"由东向西","XSFXDM":"1","KKMC":"海博道与安正路交口正向"},{"KKBH":"610261003000","HPHM":"津ADQ2667","JGSK":"2021-04-01 09:31:18.238","CDBH":"17","XSFX":"由北向南","XSFXDM":"4","KKMC":"中生大道与静湖南路交口"},{"KKBH":"610271008","HPHM":"津RZW198","JGSK":"2021-04-01 09:31:18.238","CDBH":"4","XSFX":"由北向南","XSFXDM":"4","KKMC":"中新大道与航母主题公园支路交口"},{"KKBH":"7208110020000","HPHM":"车牌","JGSK":"2021-04-01 09:31:18.363","CDBH":"6","XSFX":"由北向南","XSFXDM":"4","KKMC":"动漫南路与文一路交口正向"},{"KKBH":"7205410050000","HPHM":"津C69T27","JGSK":"2021-04-01 09:31:18.388","CDBH":"3","XSFX":"由西向东","XSFXDM":"2","KKMC":"动漫环路东与动漫西路交口正向"},{"KKBH":"720891004000","HPHM":"车牌","JGSK":"2021-04-01 09:31:18.405","CDBH":"9","XSFX":"由南向北","XSFXDM":"3","KKMC":"海博道与安平路交口"},{"KKBH":"610266117","HPHM":"冀DV696M","JGSK":"2021-04-01 09:31:18.561","CDBH":"5","XSFX":"由西向东","XSFXDM":"2","KKMC":"中生大道与和韵路交口"},{"KKBH":"610256112","HPHM":"车牌","JGSK":"2021-04-01 09:31:18.78","CDBH":"11","XSFX":"由北向南","XSFXDM":"4","KKMC":"中天大道与中津大道交口"},{"KKBH":"610286127","HPHM":"津E24349","JGSK":"2021-04-01 09:31:18.952","CDBH":"2","XSFX":"由东向西","XSFXDM":"1","KKMC":"中津大道与和畅路交口"},{"KKBH":"610271009","HPHM":"津JS0259","JGSK":"2021-04-01 09:31:18.973","CDBH":"10","XSFX":"由北向南","XSFXDM":"4","KKMC":"中新大道与泰七路交口"},{"KKBH":"610276126","HPHM":"鲁G066MT","JGSK":"2021-04-01 09:31:19.019","CDBH":"4","XSFX":"由南向北","XSFXDM":"3","KKMC":"中新大道与和意路交口"},{"KKBH":"610266117","HPHM":"津HN8928","JGSK":"2021-04-01 09:31:19.046","CDBH":"11","XSFX":"由北向南","XSFXDM":"4","KKMC":"中生大道与和韵路交口"},{"KKBH":"610256115","HPHM":"川AJ4Z29","JGSK":"2021-04-01 09:31:19.113","CDBH":"10","XSFX":"由北向南","XSFXDM":"4","KKMC":"中天大道与中生大道交口"},{"KKBH":"7208810050000","HPHM":"车牌","JGSK":"2021-04-01 09:31:19.133","CDBH":"6","XSFX":"由西向东","XSFXDM":"2","KKMC":"海旭道与明盛路交口正向"},{"KKBH":"610266118","HPHM":"津C1K575","JGSK":"2021-04-01 09:31:19.141","CDBH":"2","XSFX":"由东向西","XSFXDM":"1","KKMC":"中生大道与和畅路交口"},{"KKBH":"610256115","HPHM":"津DRE919","JGSK":"2021-04-01 09:31:19.169","CDBH":"10","XSFX":"由北向南","XSFXDM":"4","KKMC":"中天大道与中生大道交口"},{"KKBH":"720891003000","HPHM":"车牌","JGSK":"2021-04-01 09:31:19.201","CDBH":"2","XSFX":"由东向西","XSFXDM":"1","KKMC":"海博道与安正路交口"},{"KKBH":"610256116","HPHM":"鲁GP002H","JGSK":"2021-04-01 09:31:19.207","CDBH":"6","XSFX":"由西向东","XSFXDM":"2","KKMC":"中天大道与和顺路交口"},{"KKBH":"610266117","HPHM":"鲁NMH369","JGSK":"2021-04-01 09:31:19.24","CDBH":"2","XSFX":"由东向西","XSFXDM":"1","KKMC":"中生大道与和韵路交口"},{"KKBH":"610391006","HPHM":"蒙A702WF","JGSK":"2021-04-01 09:31:19.299","CDBH":"5","XSFX":"由西向东","XSFXDM":"2","KKMC":"和韵路与和意路交口"},{"KKBH":"610276126","HPHM":"津FCZ665","JGSK":"2021-04-01 09:31:19.318","CDBH":"2","XSFX":"由东向西","XSFXDM":"1","KKMC":"中新大道与和意路交口"},{"KKBH":"610256113","HPHM":"津C3L869","JGSK":"2021-04-01 09:31:19.358","CDBH":"4","XSFX":"由南向北","XSFXDM":"3","KKMC":"中天大道与和风路交口"},{"KKBH":"7208810020000","HPHM":"津C286K0","JGSK":"2021-04-01 09:31:19.384","CDBH":"9","XSFX":"由南向北","XSFXDM":"3","KKMC":"海旭道与安正路交口正向"},{"KKBH":"7280310030000","HPHM":"车牌","JGSK":"2021-04-01 09:31:19.472","CDBH":"5","XSFX":"由北向南","XSFXDM":"4","KKMC":"动漫中路与文二路交口正向"},{"KKBH":"720891005000","HPHM":"津JYF396","JGSK":"2021-04-01 09:31:19.497","CDBH":"2","XSFX":"由东向西","XSFXDM":"1","KKMC":"海博道与安明路交口"},{"KKBH":"7208910050000","HPHM":"冀GJY783","JGSK":"2021-04-01 09:31:19.537","CDBH":"6","XSFX":"由西向东","XSFXDM":"2","KKMC":"海博道与安明路交口正向"},{"KKBH":"610266117","HPHM":"津C78N25","JGSK":"2021-04-01 09:31:19.573","CDBH":"7","XSFX":"由南向北","XSFXDM":"3","KKMC":"中生大道与和韵路交口"},{"KKBH":"711","HPHM":"鲁A818G3","JGSK":"2021-04-01 09:31:19.591","CDBH":"5","XSFX":"由南向北","XSFXDM":"3","KKMC":"不礼让行人中新大道与和旭路交口"},{"KKBH":"610261003000","HPHM":"津MAL926","JGSK":"2021-04-01 09:31:19.597","CDBH":"18","XSFX":"由北向南","XSFXDM":"4","KKMC":"中生大道与静湖南路交口"},{"KKBH":"610266118","HPHM":"津AY1850","JGSK":"2021-04-01 09:31:19.719","CDBH":"1","XSFX":"由东向西","XSFXDM":"1","KKMC":"中生大道与和畅路交口"},{"KKBH":"610256115","HPHM":"津E14172","JGSK":"2021-04-01 09:31:19.749","CDBH":"1","XSFX":"由东向西","XSFXDM":"1","KKMC":"中天大道与中生大道交口"},{"KKBH":"610286127","HPHM":"车牌","JGSK":"2021-04-01 09:31:19.761","CDBH":"4","XSFX":"由西向东","XSFXDM":"2","KKMC":"中津大道与和畅路交口"},{"KKBH":"7208910050000","HPHM":"辽PJU220","JGSK":"2021-04-01 09:31:19.799","CDBH":"8","XSFX":"由南向北","XSFXDM":"3","KKMC":"海博道与安明路交口正向"},{"KKBH":"610266117","HPHM":"津ABL869","JGSK":"2021-04-01 09:31:19.838","CDBH":"2","XSFX":"由东向西","XSFXDM":"1","KKMC":"中生大道与和韵路交口"},{"KKBH":"610266117","HPHM":"津AVG950","JGSK":"2021-04-01 09:31:19.839","CDBH":"1","XSFX":"由东向西","XSFXDM":"1","KKMC":"中生大道与和韵路交口"},{"KKBH":"6102610030000","HPHM":"津HH9736","JGSK":"2021-04-01 09:31:19.995","CDBH":"2","XSFX":"由东向西","XSFXDM":"1","KKMC":"中生大道与静湖南路交口正向"},{"KKBH":"610391007","HPHM":"冀T5R797","JGSK":"2021-04-01 09:31:19.999","CDBH":"10","XSFX":"由北向南","XSFXDM":"4","KKMC":"和韵路与和风路交口"},{"KKBH":"610266117","HPHM":"津NSZ920","JGSK":"2021-04-01 09:31:20.107","CDBH":"10","XSFX":"由北向南","XSFXDM":"4","KKMC":"中生大道与和韵路交口"},{"KKBH":"720571001000","HPHM":"冀R61D75","JGSK":"2021-04-01 09:31:20.126","CDBH":"6","XSFX":"由北向南","XSFXDM":"4","KKMC":"动漫东路与文一路交口"},{"KKBH":"720891005000","HPHM":"苏F8L73E","JGSK":"2021-04-01 09:31:20.163","CDBH":"3","XSFX":"由东向西","XSFXDM":"1","KKMC":"海博道与安明路交口"},{"KKBH":"720891006000","HPHM":"津RFT961","JGSK":"2021-04-01 09:31:20.164","CDBH":"9","XSFX":"由南向北","XSFXDM":"3","KKMC":"海博道与永盛路交口"},{"KKBH":"7208610030000","HPHM":"津HU3011","JGSK":"2021-04-01 09:31:20.171","CDBH":"4","XSFX":"由西向东","XSFXDM":"2","KKMC":"海晨道与安明路交口正向"},{"KKBH":"610256114","HPHM":"津AX8795","JGSK":"2021-04-01 09:31:20.216","CDBH":"5","XSFX":"由南向北","XSFXDM":"3","KKMC":"中天大道与和旭路交口"},{"KKBH":"610271009","HPHM":"车牌","JGSK":"2021-04-01 09:31:20.333","CDBH":"11","XSFX":"由北向南","XSFXDM":"4","KKMC":"中新大道与泰七路交口"},{"KKBH":"7208910030000","HPHM":"车牌","JGSK":"2021-04-01 09:31:20.362","CDBH":"2","XSFX":"由东向西","XSFXDM":"1","KKMC":"海博道与安正路交口正向"},{"KKBH":"610326142000","HPHM":"津A00755D","JGSK":"2021-04-01 09:31:20.379","CDBH":"14","XSFX":"由北向南","XSFXDM":"4","KKMC":"中成大道与泰七路交口"},{"KKBH":"7205610020000","HPHM":"鲁Q1Z55H","JGSK":"2021-04-01 09:31:20.445","CDBH":"1","XSFX":"由东向西","XSFXDM":"1","KKMC":"动漫北路与文三路交口正向"},{"KKBH":"610271008","HPHM":"津HLU616","JGSK":"2021-04-01 09:31:20.68","CDBH":"1","XSFX":"由南向北","XSFXDM":"3","KKMC":"中新大道与航母主题公园支路交口"},{"KKBH":"610391006","HPHM":"津A6K216","JGSK":"2021-04-01 09:31:20.74","CDBH":"5","XSFX":"由西向东","XSFXDM":"2","KKMC":"和韵路与和意路交口"},{"KKBH":"720871002000","HPHM":"鲁H938CL","JGSK":"2021-04-01 09:31:20.94","CDBH":"9","XSFX":"由北向南","XSFXDM":"4","KKMC":"安正路与芳菲路交口"},{"KKBH":"610276125","HPHM":"津A3Y303","JGSK":"2021-04-01 09:31:20.947","CDBH":"1","XSFX":"由东向西","XSFXDM":"1","KKMC":"中新大道与和顺路交口"},{"KKBH":"720861003000","HPHM":"津GGT636","JGSK":"2021-04-01 09:31:21.022","CDBH":"10","XSFX":"由北向南","XSFXDM":"4","KKMC":"海晨道与安明路交口"},{"KKBH":"720891005000","HPHM":"津FDB185","JGSK":"2021-04-01 09:31:21.08","CDBH":"6","XSFX":"由西向东","XSFXDM":"2","KKMC":"海博道与安明路交口"},{"KKBH":"610391007","HPHM":"津RE9641","JGSK":"2021-04-01 09:31:21.116","CDBH":"4","XSFX":"由西向东","XSFXDM":"2","KKMC":"和韵路与和风路交口"},{"KKBH":"610286127","HPHM":"津E19644","JGSK":"2021-04-01 09:31:21.117","CDBH":"3","XSFX":"由东向西","XSFXDM":"1","KKMC":"中津大道与和畅路交口"},{"KKBH":"610261003000","HPHM":"津B0L521","JGSK":"2021-04-01 09:31:21.198","CDBH":"16","XSFX":"由北向南","XSFXDM":"4","KKMC":"中生大道与静湖南路交口"},{"KKBH":"610271008","HPHM":"津HS8675","JGSK":"2021-04-01 09:31:21.227","CDBH":"5","XSFX":"由北向南","XSFXDM":"4","KKMC":"中新大道与航母主题公园支路交口"},{"KKBH":"610256113","HPHM":"津K73233","JGSK":"2021-04-01 09:31:21.273","CDBH":"1","XSFX":"由西向东","XSFXDM":"2","KKMC":"中天大道与和风路交口"},{"KKBH":"711","HPHM":"津AD17769","JGSK":"2021-04-01 09:31:21.353","CDBH":"5","XSFX":"由南向北","XSFXDM":"3","KKMC":"不礼让行人中新大道与和旭路交口"},{"KKBH":"720891003000","HPHM":"车牌","JGSK":"2021-04-01 09:31:21.362","CDBH":"1","XSFX":"由东向西","XSFXDM":"1","KKMC":"海博道与安正路交口"},{"KKBH":"610266117","HPHM":"津HN8928","JGSK":"2021-04-01 09:31:21.497","CDBH":"10","XSFX":"由北向南","XSFXDM":"4","KKMC":"中生大道与和韵路交口"},{"KKBH":"720871002000","HPHM":"津RAG710","JGSK":"2021-04-01 09:31:21.614","CDBH":"3","XSFX":"由西向东","XSFXDM":"2","KKMC":"安正路与芳菲路交口"},{"KKBH":"610286127","HPHM":"津JLH301","JGSK":"2021-04-01 09:31:21.662","CDBH":"6","XSFX":"由西向东","XSFXDM":"2","KKMC":"中津大道与和畅路交口"},{"KKBH":"610276124","HPHM":"津HYF736","JGSK":"2021-04-01 09:31:21.758","CDBH":"8","XSFX":"由南向北","XSFXDM":"3","KKMC":"中新大道与中生大道交口"},{"KKBH":"610271009","HPHM":"车牌","JGSK":"2021-04-01 09:31:21.774","CDBH":"11","XSFX":"由北向南","XSFXDM":"4","KKMC":"中新大道与泰七路交口"},{"KKBH":"7208910050000","HPHM":"津ANR178","JGSK":"2021-04-01 09:31:21.827","CDBH":"6","XSFX":"由西向东","XSFXDM":"2","KKMC":"海博道与安明路交口正向"},{"KKBH":"610256116","HPHM":"车牌","JGSK":"2021-04-01 09:31:21.9","CDBH":"8","XSFX":"由南向北","XSFXDM":"3","KKMC":"中天大道与和顺路交口"},{"KKBH":"720891003000","HPHM":"车牌","JGSK":"2021-04-01 09:31:21.945","CDBH":"1","XSFX":"由东向西","XSFXDM":"1","KKMC":"海博道与安正路交口"},{"KKBH":"610391006","HPHM":"蒙A702WF","JGSK":"2021-04-01 09:31:22.065","CDBH":"5","XSFX":"由西向东","XSFXDM":"2","KKMC":"和韵路与和意路交口"},{"KKBH":"6102610030000","HPHM":"京NFK656","JGSK":"2021-04-01 09:31:22.075","CDBH":"8","XSFX":"由北向南","XSFXDM":"4","KKMC":"中生大道与静湖南路交口正向"},{"KKBH":"610266117","HPHM":"津KME612","JGSK":"2021-04-01 09:31:22.079","CDBH":"1","XSFX":"由东向西","XSFXDM":"1","KKMC":"中生大道与和韵路交口"},{"KKBH":"610256112","HPHM":"津RWK581","JGSK":"2021-04-01 09:31:22.09","CDBH":"5","XSFX":"由西向东","XSFXDM":"2","KKMC":"中天大道与中津大道交口"},{"KKBH":"6102610040000","HPHM":"冀CP8966","JGSK":"2021-04-01 09:31:22.148","CDBH":"3","XSFX":"由南向北","XSFXDM":"3","KKMC":"中生大道与静湖西路（北侧）正向"},{"KKBH":"610266117","HPHM":"鲁NMH369","JGSK":"2021-04-01 09:31:22.157","CDBH":"3","XSFX":"由东向西","XSFXDM":"1","KKMC":"中生大道与和韵路交口"},{"KKBH":"6102661220000","HPHM":"津DRB815","JGSK":"2021-04-01 09:31:22.223","CDBH":"2","XSFX":"由西向东","XSFXDM":"2","KKMC":"生态城中生大道故道河一桥西向东上桥处正向"},{"KKBH":"7280310030000","HPHM":"津AZ8826","JGSK":"2021-04-01 09:31:22.253","CDBH":"3","XSFX":"由南向北","XSFXDM":"3","KKMC":"动漫中路与文二路交口正向"},{"KKBH":"610286127","HPHM":"车牌","JGSK":"2021-04-01 09:31:22.296","CDBH":"7","XSFX":"由南向北","XSFXDM":"3","KKMC":"中津大道与和畅路交口"},{"KKBH":"7208710020000","HPHM":"津A12V56","JGSK":"2021-04-01 09:31:22.37","CDBH":"8","XSFX":"由北向南","XSFXDM":"4","KKMC":"安正路与芳菲路交口正向"},{"KKBH":"610286127","HPHM":"津KW0699","JGSK":"2021-04-01 09:31:22.385","CDBH":"2","XSFX":"由东向西","XSFXDM":"1","KKMC":"中津大道与和畅路交口"},{"KKBH":"720891006000","HPHM":"津N58725","JGSK":"2021-04-01 09:31:22.448","CDBH":"3","XSFX":"由东向西","XSFXDM":"1","KKMC":"海博道与永盛路交口"},{"KKBH":"610256114","HPHM":"津C3Z616","JGSK":"2021-04-01 09:31:22.463","CDBH":"8","XSFX":"由北向南","XSFXDM":"4","KKMC":"中天大道与和旭路交口"},{"KKBH":"7208810020000","HPHM":"津GK5302","JGSK":"2021-04-01 09:31:22.47","CDBH":"4","XSFX":"由东向西","XSFXDM":"1","KKMC":"海旭道与安正路交口正向"},{"KKBH":"7208910080000","HPHM":"津C9J727","JGSK":"2021-04-01 09:31:22.506","CDBH":"5","XSFX":"由西向东","XSFXDM":"2","KKMC":"海博道与荣盛路交口正向"},{"KKBH":"610286127","HPHM":"津E24349","JGSK":"2021-04-01 09:31:22.515","CDBH":"3","XSFX":"由东向西","XSFXDM":"1","KKMC":"中津大道与和畅路交口"},{"KKBH":"7208610020000","HPHM":"鲁V013U1","JGSK":"2021-04-01 09:31:22.53","CDBH":"4","XSFX":"由西向东","XSFXDM":"2","KKMC":"海晨道与安正路交口正向"},{"KKBH":"610391007","HPHM":"冀BP395T","JGSK":"2021-04-01 09:31:22.562","CDBH":"4","XSFX":"由西向东","XSFXDM":"2","KKMC":"和韵路与和风路交口"},{"KKBH":"7208910050000","HPHM":"豫AQ9033","JGSK":"2021-04-01 09:31:22.64","CDBH":"8","XSFX":"由南向北","XSFXDM":"3","KKMC":"海博道与安明路交口正向"},{"KKBH":"728031002000","HPHM":"津ADD9161","JGSK":"2021-04-01 09:31:22.659","CDBH":"5","XSFX":"由南向北","XSFXDM":"3","KKMC":"动漫中路与文一路交口"},{"KKBH":"610271008","HPHM":"津HS8675","JGSK":"2021-04-01 09:31:22.804","CDBH":"5","XSFX":"由北向南","XSFXDM":"4","KKMC":"中新大道与航母主题公园支路交口"},{"KKBH":"711","HPHM":"冀BK88P6","JGSK":"2021-04-01 09:31:22.874","CDBH":"5","XSFX":"由南向北","XSFXDM":"3","KKMC":"不礼让行人中新大道与和旭路交口"},{"KKBH":"610276124","HPHM":"鄂A17F5T","JGSK":"2021-04-01 09:31:22.984","CDBH":"10","XSFX":"由北向南","XSFXDM":"4","KKMC":"中新大道与中生大道交口"},{"KKBH":"610276126","HPHM":"津FCZ665","JGSK":"2021-04-01 09:31:22.985","CDBH":"2","XSFX":"由东向西","XSFXDM":"1","KKMC":"中新大道与和意路交口"},{"KKBH":"7208910030000","HPHM":"车牌","JGSK":"2021-04-01 09:31:23.015","CDBH":"9","XSFX":"由南向北","XSFXDM":"3","KKMC":"海博道与安正路交口正向"},{"KKBH":"720891003000","HPHM":"浙EHY217","JGSK":"2021-04-01 09:31:23.043","CDBH":"1","XSFX":"由东向西","XSFXDM":"1","KKMC":"海博道与安正路交口"},{"KKBH":"720881002000","HPHM":"津C286K0","JGSK":"2021-04-01 09:31:23.11","CDBH":"9","XSFX":"由南向北","XSFXDM":"3","KKMC":"海旭道与安正路交口"},{"KKBH":"7208610030000","HPHM":"车牌","JGSK":"2021-04-01 09:31:23.241","CDBH":"1","XSFX":"由东向西","XSFXDM":"1","KKMC":"海晨道与安明路交口正向"},{"KKBH":"610391006","HPHM":"津A6K216","JGSK":"2021-04-01 09:31:23.504","CDBH":"5","XSFX":"由西向东","XSFXDM":"2","KKMC":"和韵路与和意路交口"},{"KKBH":"610256113","HPHM":"津MY3229","JGSK":"2021-04-01 09:31:23.666","CDBH":"1","XSFX":"由西向东","XSFXDM":"2","KKMC":"中天大道与和风路交口"},{"KKBH":"610261003000","HPHM":"津RGL966","JGSK":"2021-04-01 09:31:23.679","CDBH":"17","XSFX":"由北向南","XSFXDM":"4","KKMC":"中生大道与静湖南路交口"},{"KKBH":"610256115","HPHM":"津NH6668","JGSK":"2021-04-01 09:31:23.821","CDBH":"5","XSFX":"由西向东","XSFXDM":"2","KKMC":"中天大道与中生大道交口"},{"KKBH":"720891006000","HPHM":"晋LK8697","JGSK":"2021-04-01 09:31:23.892","CDBH":"7","XSFX":"由西向东","XSFXDM":"2","KKMC":"海博道与永盛路交口"},{"KKBH":"610261003000","HPHM":"津HH9736","JGSK":"2021-04-01 09:31:23.917","CDBH":"11","XSFX":"由东向西","XSFXDM":"1","KKMC":"中生大道与静湖南路交口"},{"KKBH":"7208610020000","HPHM":"津A8U353","JGSK":"2021-04-01 09:31:23.933","CDBH":"10","XSFX":"由北向南","XSFXDM":"4","KKMC":"海晨道与安正路交口正向"},{"KKBH":"720891005000","HPHM":"冀GJY783","JGSK":"2021-04-01 09:31:23.96","CDBH":"6","XSFX":"由西向东","XSFXDM":"2","KKMC":"海博道与安明路交口"},{"KKBH":"6102661220000","HPHM":"冀DM431K","JGSK":"2021-04-01 09:31:24.025","CDBH":"1","XSFX":"由西向东","XSFXDM":"2","KKMC":"生态城中生大道故道河一桥西向东上桥处正向"},{"KKBH":"610276125","HPHM":"冀B7E16E","JGSK":"2021-04-01 09:31:24.101","CDBH":"1","XSFX":"由东向西","XSFXDM":"1","KKMC":"中新大道与和顺路交口"},{"KKBH":"610256115","HPHM":"车牌","JGSK":"2021-04-01 09:31:24.138","CDBH":"8","XSFX":"由南向北","XSFXDM":"3","KKMC":"中天大道与中生大道交口"},{"KKBH":"610256114","HPHM":"津C3Z616","JGSK":"2021-04-01 09:31:24.226","CDBH":"8","XSFX":"由北向南","XSFXDM":"4","KKMC":"中天大道与和旭路交口"},{"KKBH":"610261004000","HPHM":"车牌","JGSK":"2021-04-01 09:31:24.281","CDBH":"3","XSFX":"由南向北","XSFXDM":"3","KKMC":"中生大道与静湖西路（北侧）"},{"KKBH":"7208910040000","HPHM":"津RBP396","JGSK":"2021-04-01 09:31:24.293","CDBH":"11","XSFX":"由北向南","XSFXDM":"4","KKMC":"海博道与安平路交口正向"},{"KKBH":"610256114","HPHM":"津DLK827","JGSK":"2021-04-01 09:31:24.303","CDBH":"7","XSFX":"由北向南","XSFXDM":"4","KKMC":"中天大道与和旭路交口"},{"KKBH":"610271008","HPHM":"津GMS618","JGSK":"2021-04-01 09:31:24.331","CDBH":"5","XSFX":"由北向南","XSFXDM":"4","KKMC":"中新大道与航母主题公园支路交口"},{"KKBH":"610271009","HPHM":"津C36Z69","JGSK":"2021-04-01 09:31:24.339","CDBH":"11","XSFX":"由北向南","XSFXDM":"4","KKMC":"中新大道与泰七路交口"},{"KKBH":"7208610020000","HPHM":"津REK782","JGSK":"2021-04-01 09:31:24.34","CDBH":"4","XSFX":"由西向东","XSFXDM":"2","KKMC":"海晨道与安正路交口正向"},{"KKBH":"610256116","HPHM":"车牌","JGSK":"2021-04-01 09:31:24.355","CDBH":"3","XSFX":"由东向西","XSFXDM":"1","KKMC":"中天大道与和顺路交口"},{"KKBH":"7208610020000","HPHM":"津FGQ822","JGSK":"2021-04-01 09:31:24.551","CDBH":"5","XSFX":"由西向东","XSFXDM":"2","KKMC":"海晨道与安正路交口正向"},{"KKBH":"6102610030000","HPHM":"豫J9H237","JGSK":"2021-04-01 09:31:24.595","CDBH":"2","XSFX":"由东向西","XSFXDM":"1","KKMC":"中生大道与静湖南路交口正向"},{"KKBH":"610271008","HPHM":"车牌","JGSK":"2021-04-01 09:31:24.614","CDBH":"1","XSFX":"由南向北","XSFXDM":"3","KKMC":"中新大道与航母主题公园支路交口"},{"KKBH":"610256115","HPHM":"津RAE905","JGSK":"2021-04-01 09:31:24.62","CDBH":"6","XSFX":"由西向东","XSFXDM":"2","KKMC":"中天大道与中生大道交口"},{"KKBH":"610391007","HPHM":"津K81369","JGSK":"2021-04-01 09:31:24.658","CDBH":"11","XSFX":"由北向南","XSFXDM":"4","KKMC":"和韵路与和风路交口"},{"KKBH":"610256115","HPHM":"辽BA99S3","JGSK":"2021-04-01 09:31:24.806","CDBH":"2","XSFX":"由东向西","XSFXDM":"1","KKMC":"中天大道与中生大道交口"},{"KKBH":"610256113","HPHM":"津A0W990","JGSK":"2021-04-01 09:31:24.806","CDBH":"2","XSFX":"由西向东","XSFXDM":"2","KKMC":"中天大道与和风路交口"},{"KKBH":"610256113","HPHM":"津K73233","JGSK":"2021-04-01 09:31:24.819","CDBH":"1","XSFX":"由西向东","XSFXDM":"2","KKMC":"中天大道与和风路交口"},{"KKBH":"7205710010000","HPHM":"车牌","JGSK":"2021-04-01 09:31:24.825","CDBH":"6","XSFX":"由北向南","XSFXDM":"4","KKMC":"动漫东路与文一路交口正向"},{"KKBH":"610266117","HPHM":"津C18691","JGSK":"2021-04-01 09:31:24.863","CDBH":"10","XSFX":"由北向南","XSFXDM":"4","KKMC":"中生大道与和韵路交口"},{"KKBH":"610271009","HPHM":"津ADD5887","JGSK":"2021-04-01 09:31:24.878","CDBH":"7","XSFX":"由南向北","XSFXDM":"3","KKMC":"中新大道与泰七路交口"},{"KKBH":"720891003000","HPHM":"车牌","JGSK":"2021-04-01 09:31:24.964","CDBH":"2","XSFX":"由东向西","XSFXDM":"1","KKMC":"海博道与安正路交口"},{"KKBH":"610256115","HPHM":"津RSU239","JGSK":"2021-04-01 09:31:24.966","CDBH":"3","XSFX":"由东向西","XSFXDM":"1","KKMC":"中天大道与中生大道交口"},{"KKBH":"7205410040000","HPHM":"津E06240","JGSK":"2021-04-01 09:31:24.974","CDBH":"4","XSFX":"由西向东","XSFXDM":"2","KKMC":"动漫环路东与动漫中路交口正向"},{"KKBH":"7208610030000","HPHM":"鲁R2H27D","JGSK":"2021-04-01 09:31:25.083","CDBH":"4","XSFX":"由西向东","XSFXDM":"2","KKMC":"海晨道与安明路交口正向"},{"KKBH":"610256116","HPHM":"冀FH5V22","JGSK":"2021-04-01 09:31:25.246","CDBH":"5","XSFX":"由西向东","XSFXDM":"2","KKMC":"中天大道与和顺路交口"},{"KKBH":"610276124","HPHM":"鄂A17F5T","JGSK":"2021-04-01 09:31:25.262","CDBH":"10","XSFX":"由北向南","XSFXDM":"4","KKMC":"中新大道与中生大道交口"},{"KKBH":"610276124","HPHM":"津NET288","JGSK":"2021-04-01 09:31:25.351","CDBH":"11","XSFX":"由北向南","XSFXDM":"4","KKMC":"中新大道与中生大道交口"},{"KKBH":"610276125","HPHM":"津RSK845","JGSK":"2021-04-01 09:31:25.421","CDBH":"5","XSFX":"由南向北","XSFXDM":"3","KKMC":"中新大道与和顺路交口"},{"KKBH":"720561002000","HPHM":"鲁Q1Z55H","JGSK":"2021-04-01 09:31:25.471","CDBH":"1","XSFX":"由东向西","XSFXDM":"1","KKMC":"动漫北路与文三路交口"},{"KKBH":"711","HPHM":"津RFZ103","JGSK":"2021-04-01 09:31:25.516","CDBH":"5","XSFX":"由南向北","XSFXDM":"3","KKMC":"不礼让行人中新大道与和旭路交口"},{"KKBH":"610391007","HPHM":"津RE9641","JGSK":"2021-04-01 09:31:25.651","CDBH":"4","XSFX":"由西向东","XSFXDM":"2","KKMC":"和韵路与和风路交口"},{"KKBH":"610286127","HPHM":"津C36608","JGSK":"2021-04-01 09:31:25.662","CDBH":"5","XSFX":"由西向东","XSFXDM":"2","KKMC":"中津大道与和畅路交口"},{"KKBH":"728031003000","HPHM":"津AZ8826","JGSK":"2021-04-01 09:31:25.688","CDBH":"3","XSFX":"由南向北","XSFXDM":"3","KKMC":"动漫中路与文二路交口"},{"KKBH":"610391007","HPHM":"冀T5R797","JGSK":"2021-04-01 09:31:25.693","CDBH":"11","XSFX":"由北向南","XSFXDM":"4","KKMC":"和韵路与和风路交口"},{"KKBH":"610276124","HPHM":"津HYF736","JGSK":"2021-04-01 09:31:25.705","CDBH":"8","XSFX":"由南向北","XSFXDM":"3","KKMC":"中新大道与中生大道交口"},{"KKBH":"7208910030000","HPHM":"津DLC123","JGSK":"2021-04-01 09:31:25.725","CDBH":"12","XSFX":"由北向南","XSFXDM":"4","KKMC":"海博道与安正路交口正向"},{"KKBH":"720541005000","HPHM":"津C69T27","JGSK":"2021-04-01 09:31:25.787","CDBH":"3","XSFX":"由西向东","XSFXDM":"2","KKMC":"动漫环路东与动漫西路交口"},{"KKBH":"7208610020000","HPHM":"冀B813G0","JGSK":"2021-04-01 09:31:25.793","CDBH":"10","XSFX":"由北向南","XSFXDM":"4","KKMC":"海晨道与安正路交口正向"},{"KKBH":"720891008000","HPHM":"津C9J727","JGSK":"2021-04-01 09:31:25.878","CDBH":"5","XSFX":"由西向东","XSFXDM":"2","KKMC":"海博道与荣盛路交口"},{"KKBH":"610251001","HPHM":"津E18925","JGSK":"2021-04-01 09:31:25.94","CDBH":"7","XSFX":"由北向南","XSFXDM":"4","KKMC":"中天大道与和畅路交口"},{"KKBH":"610266117","HPHM":"津C78N25","JGSK":"2021-04-01 09:31:25.981","CDBH":"9","XSFX":"由南向北","XSFXDM":"3","KKMC":"中生大道与和韵路交口"},{"KKBH":"720891005000","HPHM":"津ANR178","JGSK":"2021-04-01 09:31:26.202","CDBH":"6","XSFX":"由西向东","XSFXDM":"2","KKMC":"海博道与安明路交口"},{"KKBH":"720881002000","HPHM":"津GK5302","JGSK":"2021-04-01 09:31:26.202","CDBH":"4","XSFX":"由东向西","XSFXDM":"1","KKMC":"海旭道与安正路交口"},{"KKBH":"610276124","HPHM":"津KK3318","JGSK":"2021-04-01 09:31:26.214","CDBH":"10","XSFX":"由北向南","XSFXDM":"4","KKMC":"中新大道与中生大道交口"},{"KKBH":"7208610020000","HPHM":"津J98003","JGSK":"2021-04-01 09:31:26.221","CDBH":"11","XSFX":"由北向南","XSFXDM":"4","KKMC":"海晨道与安正路交口正向"},{"KKBH":"610256116","HPHM":"津G2RY56","JGSK":"2021-04-01 09:31:26.254","CDBH":"11","XSFX":"由北向南","XSFXDM":"4","KKMC":"中天大道与和顺路交口"},{"KKBH":"610286127","HPHM":"车牌","JGSK":"2021-04-01 09:31:26.269","CDBH":"6","XSFX":"由西向东","XSFXDM":"2","KKMC":"中津大道与和畅路交口"},{"KKBH":"610261004000","HPHM":"冀JH9854","JGSK":"2021-04-01 09:31:26.284","CDBH":"3","XSFX":"由南向北","XSFXDM":"3","KKMC":"中生大道与静湖西路（北侧）"},{"KKBH":"7208810020000","HPHM":"冀ELP052","JGSK":"2021-04-01 09:31:26.314","CDBH":"6","XSFX":"由西向东","XSFXDM":"2","KKMC":"海旭道与安正路交口正向"},{"KKBH":"7208810020000","HPHM":"冀ELP052","JGSK":"2021-04-01 09:31:26.33","CDBH":"5","XSFX":"由西向东","XSFXDM":"2","KKMC":"海旭道与安正路交口正向"},{"KKBH":"720891003000","HPHM":"车牌","JGSK":"2021-04-01 09:31:26.381","CDBH":"9","XSFX":"由南向北","XSFXDM":"3","KKMC":"海博道与安正路交口"},{"KKBH":"610256114","HPHM":"津DLKK47","JGSK":"2021-04-01 09:31:26.386","CDBH":"7","XSFX":"由北向南","XSFXDM":"4","KKMC":"中天大道与和旭路交口"},{"KKBH":"610271008","HPHM":"津GMS618","JGSK":"2021-04-01 09:31:26.404","CDBH":"5","XSFX":"由北向南","XSFXDM":"4","KKMC":"中新大道与航母主题公园支路交口"},{"KKBH":"610256116","HPHM":"津GEF256","JGSK":"2021-04-01 09:31:26.592","CDBH":"11","XSFX":"由北向南","XSFXDM":"4","KKMC":"中天大道与和顺路交口"},{"KKBH":"610256115","HPHM":"津APL913","JGSK":"2021-04-01 09:31:26.62","CDBH":"5","XSFX":"由西向东","XSFXDM":"2","KKMC":"中天大道与中生大道交口"},{"KKBH":"610401005","HPHM":"车牌","JGSK":"2021-04-01 09:31:26.62","CDBH":"8","XSFX":"由南向北","XSFXDM":"3","KKMC":"和畅路与和顺路交口"},{"KKBH":"610271008","HPHM":"车牌","JGSK":"2021-04-01 09:31:26.688","CDBH":"1","XSFX":"由南向北","XSFXDM":"3","KKMC":"中新大道与航母主题公园支路交口"},{"KKBH":"720861003000","HPHM":"津HU3011","JGSK":"2021-04-01 09:31:26.794","CDBH":"4","XSFX":"由西向东","XSFXDM":"2","KKMC":"海晨道与安明路交口"},{"KKBH":"720871002000","HPHM":"津A12V56","JGSK":"2021-04-01 09:31:26.862","CDBH":"8","XSFX":"由北向南","XSFXDM":"4","KKMC":"安正路与芳菲路交口"},{"KKBH":"610266118","HPHM":"津C1K575","JGSK":"2021-04-01 09:31:27.007","CDBH":"3","XSFX":"由东向西","XSFXDM":"1","KKMC":"中生大道与和畅路交口"},{"KKBH":"610391008","HPHM":"鲁QK99F5","JGSK":"2021-04-01 09:31:27.135","CDBH":"1","XSFX":"由东向西","XSFXDM":"1","KKMC":"和韵路与和旭路交口"},{"KKBH":"7208910040000","HPHM":"津N68444","JGSK":"2021-04-01 09:31:27.137","CDBH":"6","XSFX":"由西向东","XSFXDM":"2","KKMC":"海博道与安平路交口正向"},{"KKBH":"610286127","HPHM":"津KW0699","JGSK":"2021-04-01 09:31:27.155","CDBH":"3","XSFX":"由东向西","XSFXDM":"1","KKMC":"中津大道与和畅路交口"},{"KKBH":"610391007","HPHM":"冀BP395T","JGSK":"2021-04-01 09:31:27.17","CDBH":"4","XSFX":"由西向东","XSFXDM":"2","KKMC":"和韵路与和风路交口"},{"KKBH":"610256112","HPHM":"冀B0G2M7","JGSK":"2021-04-01 09:31:27.187","CDBH":"4","XSFX":"由西向东","XSFXDM":"2","KKMC":"中天大道与中津大道交口"},{"KKBH":"610286127","HPHM":"津RHR817","JGSK":"2021-04-01 09:31:27.334","CDBH":"3","XSFX":"由东向西","XSFXDM":"1","KKMC":"中津大道与和畅路交口"},{"KKBH":"610276125","HPHM":"津RSK845","JGSK":"2021-04-01 09:31:27.393","CDBH":"5","XSFX":"由南向北","XSFXDM":"3","KKMC":"中新大道与和顺路交口"},{"KKBH":"610286127","HPHM":"车牌","JGSK":"2021-04-01 09:31:27.433","CDBH":"7","XSFX":"由南向北","XSFXDM":"3","KKMC":"中津大道与和畅路交口"},{"KKBH":"610261003000","HPHM":"京NFK656","JGSK":"2021-04-01 09:31:27.52","CDBH":"17","XSFX":"由北向南","XSFXDM":"4","KKMC":"中生大道与静湖南路交口"},{"KKBH":"7208610030000","HPHM":"津HCM538","JGSK":"2021-04-01 09:31:27.524","CDBH":"4","XSFX":"由西向东","XSFXDM":"2","KKMC":"海晨道与安明路交口正向"},{"KKBH":"610271008","HPHM":"津G83272","JGSK":"2021-04-01 09:31:27.566","CDBH":"1","XSFX":"由南向北","XSFXDM":"3","KKMC":"中新大道与航母主题公园支路交口"},{"KKBH":"610271008","HPHM":"津AY7152","JGSK":"2021-04-01 09:31:27.62","CDBH":"2","XSFX":"由南向北","XSFXDM":"3","KKMC":"中新大道与航母主题公园支路交口"},{"KKBH":"610256115","HPHM":"津DJH228","JGSK":"2021-04-01 09:31:27.623","CDBH":"1","XSFX":"由东向西","XSFXDM":"1","KKMC":"中天大道与中生大道交口"},{"KKBH":"7208810020000","HPHM":"津DM9219","JGSK":"2021-04-01 09:31:27.645","CDBH":"3","XSFX":"由东向西","XSFXDM":"1","KKMC":"海旭道与安正路交口正向"},{"KKBH":"720891004000","HPHM":"车牌","JGSK":"2021-04-01 09:31:27.66","CDBH":"11","XSFX":"由北向南","XSFXDM":"4","KKMC":"海博道与安平路交口"},{"KKBH":"7400110020000","HPHM":"津RCP901","JGSK":"2021-04-01 09:31:27.667","CDBH":"6","XSFX":"由北向南","XSFXDM":"4","KKMC":"静湖南路与华一路交口正向"},{"KKBH":"720891003000","HPHM":"车牌","JGSK":"2021-04-01 09:31:27.766","CDBH":"2","XSFX":"由东向西","XSFXDM":"1","KKMC":"海博道与安正路交口"},{"KKBH":"610266117","HPHM":"冀B23BV9","JGSK":"2021-04-01 09:31:27.811","CDBH":"10","XSFX":"由北向南","XSFXDM":"4","KKMC":"中生大道与和韵路交口"},{"KKBH":"610276124","HPHM":"津NET288","JGSK":"2021-04-01 09:31:27.822","CDBH":"11","XSFX":"由北向南","XSFXDM":"4","KKMC":"中新大道与中生大道交口"},{"KKBH":"610276125","HPHM":"津NBT098","JGSK":"2021-04-01 09:31:27.884","CDBH":"4","XSFX":"由南向北","XSFXDM":"3","KKMC":"中新大道与和顺路交口"},{"KKBH":"7208810060000","HPHM":"津QW3201","JGSK":"2021-04-01 09:31:27.975","CDBH":"2","XSFX":"由西向东","XSFXDM":"2","KKMC":"海旭道与庄盛路交口正向"},{"KKBH":"610266122000","HPHM":"津DRB815","JGSK":"2021-04-01 09:31:28.105","CDBH":"2","XSFX":"由西向东","XSFXDM":"2","KKMC":"生态城中生大道故道河一桥西向东上桥处"},{"KKBH":"610391007","HPHM":"冀B4M667","JGSK":"2021-04-01 09:31:28.2","CDBH":"1","XSFX":"由东向西","XSFXDM":"1","KKMC":"和韵路与和风路交口"},{"KKBH":"610261004000","HPHM":"津DCL608","JGSK":"2021-04-01 09:31:28.206","CDBH":"2","XSFX":"由南向北","XSFXDM":"3","KKMC":"中生大道与静湖西路（北侧）"},{"KKBH":"610276124","HPHM":"津NQK858","JGSK":"2021-04-01 09:31:28.37","CDBH":"3","XSFX":"由东向西","XSFXDM":"1","KKMC":"中新大道与中生大道交口"},{"KKBH":"610276124","HPHM":"津KK3318","JGSK":"2021-04-01 09:31:28.382","CDBH":"10","XSFX":"由北向南","XSFXDM":"4","KKMC":"中新大道与中生大道交口"},{"KKBH":"610266117","HPHM":"津HN8928","JGSK":"2021-04-01 09:31:28.433","CDBH":"11","XSFX":"由北向南","XSFXDM":"4","KKMC":"中生大道与和韵路交口"},{"KKBH":"720861002000","HPHM":"津A8U353","JGSK":"2021-04-01 09:31:28.445","CDBH":"10","XSFX":"由北向南","XSFXDM":"4","KKMC":"海晨道与安正路交口"},{"KKBH":"7208610020000","HPHM":"津KL8638","JGSK":"2021-04-01 09:31:28.484","CDBH":"10","XSFX":"由北向南","XSFXDM":"4","KKMC":"海晨道与安正路交口正向"},{"KKBH":"610401004","HPHM":"冀A5M9N5","JGSK":"2021-04-01 09:31:28.577","CDBH":"5","XSFX":"由西向东","XSFXDM":"2","KKMC":"和畅路与和风路交口"},{"KKBH":"610256115","HPHM":"津E14172","JGSK":"2021-04-01 09:31:28.647","CDBH":"2","XSFX":"由东向西","XSFXDM":"1","KKMC":"中天大道与中生大道交口"},{"KKBH":"610266118","HPHM":"津RZF683","JGSK":"2021-04-01 09:31:28.667","CDBH":"11","XSFX":"由北向南","XSFXDM":"4","KKMC":"中生大道与和畅路交口"},{"KKBH":"711","HPHM":"黑GK0806","JGSK":"2021-04-01 09:31:28.717","CDBH":"5","XSFX":"由南向北","XSFXDM":"3","KKMC":"不礼让行人中新大道与和旭路交口"},{"KKBH":"711","HPHM":"津ADE0901","JGSK":"2021-04-01 09:31:28.746","CDBH":"8","XSFX":"由北向南","XSFXDM":"4","KKMC":"不礼让行人中新大道与和旭路交口"},{"KKBH":"7208810050000","HPHM":"闽CH821F","JGSK":"2021-04-01 09:31:28.769","CDBH":"4","XSFX":"由西向东","XSFXDM":"2","KKMC":"海旭道与明盛路交口正向"},{"KKBH":"711","HPHM":"津E17286","JGSK":"2021-04-01 09:31:28.822","CDBH":"7","XSFX":"由北向南","XSFXDM":"4","KKMC":"不礼让行人中新大道与和旭路交口"},{"KKBH":"610261004000","HPHM":"津HV1896","JGSK":"2021-04-01 09:31:28.848","CDBH":"6","XSFX":"由北向南","XSFXDM":"4","KKMC":"中生大道与静湖西路（北侧）"},{"KKBH":"610256113","HPHM":"津MY3229","JGSK":"2021-04-01 09:31:28.985","CDBH":"1","XSFX":"由西向东","XSFXDM":"2","KKMC":"中天大道与和风路交口"},{"KKBH":"720891004000","HPHM":"津N68444","JGSK":"2021-04-01 09:31:29.085","CDBH":"5","XSFX":"由西向东","XSFXDM":"2","KKMC":"海博道与安平路交口"},{"KKBH":"610266122000","HPHM":"冀DM431K","JGSK":"2021-04-01 09:31:29.222","CDBH":"1","XSFX":"由西向东","XSFXDM":"2","KKMC":"生态城中生大道故道河一桥西向东上桥处"},{"KKBH":"7205710040000","HPHM":"冀B9HT76","JGSK":"2021-04-01 09:31:29.265","CDBH":"3","XSFX":"由西向东","XSFXDM":"2","KKMC":"动漫东路与动漫中路交口正向"},{"KKBH":"610276124","HPHM":"津A7D526","JGSK":"2021-04-01 09:31:29.273","CDBH":"4","XSFX":"由西向东","XSFXDM":"2","KKMC":"中新大道与中生大道交口"},{"KKBH":"610261003000","HPHM":"豫J9H237","JGSK":"2021-04-01 09:31:29.28","CDBH":"11","XSFX":"由东向西","XSFXDM":"1","KKMC":"中生大道与静湖南路交口"},{"KKBH":"720891004000","HPHM":"车牌","JGSK":"2021-04-01 09:31:29.293","CDBH":"9","XSFX":"由南向北","XSFXDM":"3","KKMC":"海博道与安平路交口"},{"KKBH":"610261005000","HPHM":"冀B0XU97","JGSK":"2021-04-01 09:31:29.321","CDBH":"2","XSFX":"由南向北","XSFXDM":"3","KKMC":"中生大道与静湖西路（南侧）"},{"KKBH":"610391007","HPHM":"冀B6P33T","JGSK":"2021-04-01 09:31:29.327","CDBH":"10","XSFX":"由北向南","XSFXDM":"4","KKMC":"和韵路与和风路交口"},{"KKBH":"610271009","HPHM":"津ADD5887","JGSK":"2021-04-01 09:31:29.338","CDBH":"7","XSFX":"由南向北","XSFXDM":"3","KKMC":"中新大道与泰七路交口"},{"KKBH":"610256116","HPHM":"津FH5V22","JGSK":"2021-04-01 09:31:29.413","CDBH":"6","XSFX":"由西向东","XSFXDM":"2","KKMC":"中天大道与和顺路交口"},{"KKBH":"720541002000","HPHM":"津C6S725","JGSK":"2021-04-01 09:31:29.54","CDBH":"2","XSFX":"由东向西","XSFXDM":"1","KKMC":"动漫环路西与动漫中路交口"},{"KKBH":"610256113","HPHM":"津A0W990","JGSK":"2021-04-01 09:31:29.544","CDBH":"2","XSFX":"由西向东","XSFXDM":"2","KKMC":"中天大道与和风路交口"},{"KKBH":"610271008","HPHM":"津ADJ9863","JGSK":"2021-04-01 09:31:29.567","CDBH":"1","XSFX":"由南向北","XSFXDM":"3","KKMC":"中新大道与航母主题公园支路交口"},{"KKBH":"610256115","HPHM":"津DNZ886","JGSK":"2021-04-01 09:31:29.581","CDBH":"5","XSFX":"由西向东","XSFXDM":"2","KKMC":"中天大道与中生大道交口"},{"KKBH":"7208810040000","HPHM":"津RD7056","JGSK":"2021-04-01 09:31:29.712","CDBH":"8","XSFX":"由北向南","XSFXDM":"4","KKMC":"海旭道与永盛路交口正向"},{"KKBH":"610256115","HPHM":"津C20M28","JGSK":"2021-04-01 09:31:29.846","CDBH":"3","XSFX":"由东向西","XSFXDM":"1","KKMC":"中天大道与中生大道交口"},{"KKBH":"610276125","HPHM":"津NBT098","JGSK":"2021-04-01 09:31:29.872","CDBH":"4","XSFX":"由南向北","XSFXDM":"3","KKMC":"中新大道与和顺路交口"},{"KKBH":"7208910030000","HPHM":"车牌","JGSK":"2021-04-01 09:31:29.878","CDBH":"9","XSFX":"由南向北","XSFXDM":"3","KKMC":"海博道与安正路交口正向"},{"KKBH":"610256115","HPHM":"京ABX301","JGSK":"2021-04-01 09:31:30.102","CDBH":"1","XSFX":"由东向西","XSFXDM":"1","KKMC":"中天大道与中生大道交口"},{"KKBH":"610256115","HPHM":"津AY7695","JGSK":"2021-04-01 09:31:30.148","CDBH":"6","XSFX":"由西向东","XSFXDM":"2","KKMC":"中天大道与中生大道交口"},{"KKBH":"7208810020000","HPHM":"津AF38180","JGSK":"2021-04-01 09:31:30.153","CDBH":"3","XSFX":"由东向西","XSFXDM":"1","KKMC":"海旭道与安正路交口正向"},{"KKBH":"610271009","HPHM":"津A03211F","JGSK":"2021-04-01 09:31:30.286","CDBH":"8","XSFX":"由南向北","XSFXDM":"3","KKMC":"中新大道与泰七路交口"},{"KKBH":"610401004","HPHM":"车牌","JGSK":"2021-04-01 09:31:30.347","CDBH":"11","XSFX":"由北向南","XSFXDM":"4","KKMC":"和畅路与和风路交口"},{"KKBH":"7280310020000","HPHM":"津NNL802","JGSK":"2021-04-01 09:31:30.42","CDBH":"6","XSFX":"由南向北","XSFXDM":"3","KKMC":"动漫中路与文一路交口正向"},{"KKBH":"610256116","HPHM":"津HWM830","JGSK":"2021-04-01 09:31:30.488","CDBH":"12","XSFX":"由北向南","XSFXDM":"4","KKMC":"中天大道与和顺路交口"},{"KKBH":"720861002000","HPHM":"冀B813G0","JGSK":"2021-04-01 09:31:30.524","CDBH":"10","XSFX":"由北向南","XSFXDM":"4","KKMC":"海晨道与安正路交口"},{"KKBH":"610256116","HPHM":"车牌","JGSK":"2021-04-01 09:31:30.578","CDBH":"9","XSFX":"由南向北","XSFXDM":"3","KKMC":"中天大道与和顺路交口"},{"KKBH":"6071310030000","HPHM":"豫QEM936","JGSK":"2021-04-01 09:31:30.692","CDBH":"1","XSFX":"由东向西","XSFXDM":"1","KKMC":"中央大道与海旭道交口正向"},{"KKBH":"6102610030000","HPHM":"津E01064","JGSK":"2021-04-01 09:31:30.712","CDBH":"9","XSFX":"由北向南","XSFXDM":"4","KKMC":"中生大道与静湖南路交口正向"},{"KKBH":"610391007","HPHM":"津K81369","JGSK":"2021-04-01 09:31:30.739","CDBH":"12","XSFX":"由北向南","XSFXDM":"4","KKMC":"和韵路与和风路交口"},{"KKBH":"610256111","HPHM":"冀BG998R","JGSK":"2021-04-01 09:31:30.799","CDBH":"9","XSFX":"由北向南","XSFXDM":"4","KKMC":"中天大道与和惠路交口"},{"KKBH":"7208910030000","HPHM":"津AF51590","JGSK":"2021-04-01 09:31:30.969","CDBH":"4","XSFX":"由西向东","XSFXDM":"2","KKMC":"海博道与安正路交口正向"},{"KKBH":"740011002000","HPHM":"津RCP901","JGSK":"2021-04-01 09:31:31","CDBH":"14","XSFX":"由北向南","XSFXDM":"4","KKMC":"静湖南路与华一路交口"},{"KKBH":"610266117","HPHM":"津AU9813","JGSK":"2021-04-01 09:31:31.005","CDBH":"7","XSFX":"由南向北","XSFXDM":"3","KKMC":"中生大道与和韵路交口"},{"KKBH":"720891003000","HPHM":"津DLC123","JGSK":"2021-04-01 09:31:31.071","CDBH":"2","XSFX":"由东向西","XSFXDM":"1","KKMC":"海博道与安正路交口"},{"KKBH":"610391007","HPHM":"津RDQ782","JGSK":"2021-04-01 09:31:31.081","CDBH":"10","XSFX":"由北向南","XSFXDM":"4","KKMC":"和韵路与和风路交口"},{"KKBH":"720891003000","HPHM":"冀F92NY1","JGSK":"2021-04-01 09:31:31.105","CDBH":"8","XSFX":"由南向北","XSFXDM":"3","KKMC":"海博道与安正路交口"},{"KKBH":"610261004000","HPHM":"津DWS866","JGSK":"2021-04-01 09:31:31.165","CDBH":"6","XSFX":"由北向南","XSFXDM":"4","KKMC":"中生大道与静湖西路（北侧）"},{"KKBH":"7208610030000","HPHM":"冀DT803D","JGSK":"2021-04-01 09:31:31.182","CDBH":"7","XSFX":"由南向北","XSFXDM":"3","KKMC":"海晨道与安明路交口正向"},{"KKBH":"7208810020000","HPHM":"津NS6275","JGSK":"2021-04-01 09:31:31.185","CDBH":"4","XSFX":"由东向西","XSFXDM":"1","KKMC":"海旭道与安正路交口正向"},{"KKBH":"711","HPHM":"津AF60350","JGSK":"2021-04-01 09:31:31.278","CDBH":"5","XSFX":"由南向北","XSFXDM":"3","KKMC":"不礼让行人中新大道与和旭路交口"},{"KKBH":"610256116","HPHM":"津C85698","JGSK":"2021-04-01 09:31:31.335","CDBH":"8","XSFX":"由南向北","XSFXDM":"3","KKMC":"中天大道与和顺路交口"},{"KKBH":"7208610030000","HPHM":"津K81710","JGSK":"2021-04-01 09:31:31.337","CDBH":"4","XSFX":"由西向东","XSFXDM":"2","KKMC":"海晨道与安明路交口正向"},{"KKBH":"610271008","HPHM":"车牌","JGSK":"2021-04-01 09:31:31.353","CDBH":"2","XSFX":"由南向北","XSFXDM":"3","KKMC":"中新大道与航母主题公园支路交口"},{"KKBH":"720891003000","HPHM":"闽KE6319","JGSK":"2021-04-01 09:31:31.586","CDBH":"7","XSFX":"由南向北","XSFXDM":"3","KKMC":"海博道与安正路交口"},{"KKBH":"6102661220000","HPHM":"冀B5G95L","JGSK":"2021-04-01 09:31:31.59","CDBH":"2","XSFX":"由西向东","XSFXDM":"2","KKMC":"生态城中生大道故道河一桥西向东上桥处正向"},{"KKBH":"7208810020000","HPHM":"津AF38180","JGSK":"2021-04-01 09:31:31.612","CDBH":"2","XSFX":"由东向西","XSFXDM":"1","KKMC":"海旭道与安正路交口正向"},{"KKBH":"720891004000","HPHM":"车牌","JGSK":"2021-04-01 09:31:31.613","CDBH":"9","XSFX":"由南向北","XSFXDM":"3","KKMC":"海博道与安平路交口"},{"KKBH":"610266117","HPHM":"车牌","JGSK":"2021-04-01 09:31:31.68","CDBH":"6","XSFX":"由西向东","XSFXDM":"2","KKMC":"中生大道与和韵路交口"},{"KKBH":"7208610030000","HPHM":"车牌","JGSK":"2021-04-01 09:31:31.718","CDBH":"6","XSFX":"由西向东","XSFXDM":"2","KKMC":"海晨道与安明路交口正向"},{"KKBH":"610256113","HPHM":"车牌","JGSK":"2021-04-01 09:31:31.751","CDBH":"6","XSFX":"由南向北","XSFXDM":"3","KKMC":"中天大道与和风路交口"},{"KKBH":"7208110020000","HPHM":"车牌","JGSK":"2021-04-01 09:31:31.754","CDBH":"1","XSFX":"由东向西","XSFXDM":"1","KKMC":"动漫南路与文一路交口正向"},{"KKBH":"6103261420000","HPHM":"津C2V511","JGSK":"2021-04-01 09:31:31.887","CDBH":"12","XSFX":"由北向南","XSFXDM":"4","KKMC":"中成大道与泰七路交口正向"},{"KKBH":"720881006000","HPHM":"津QW3201","JGSK":"2021-04-01 09:31:31.911","CDBH":"2","XSFX":"由西向东","XSFXDM":"2","KKMC":"海旭道与庄盛路交口"},{"KKBH":"720861002000","HPHM":"鲁V013U1","JGSK":"2021-04-01 09:31:31.941","CDBH":"4","XSFX":"由西向东","XSFXDM":"2","KKMC":"海晨道与安正路交口"},{"KKBH":"610276126","HPHM":"冀J0FL58","JGSK":"2021-04-01 09:31:32.055","CDBH":"7","XSFX":"由北向南","XSFXDM":"4","KKMC":"中新大道与和意路交口"},{"KKBH":"610261004000","HPHM":"冀CP8966","JGSK":"2021-04-01 09:31:32.128","CDBH":"3","XSFX":"由南向北","XSFXDM":"3","KKMC":"中生大道与静湖西路（北侧）"},{"KKBH":"610391007","HPHM":"鲁N7307V","JGSK":"2021-04-01 09:31:32.156","CDBH":"11","XSFX":"由北向南","XSFXDM":"4","KKMC":"和韵路与和风路交口"},{"KKBH":"610256112","HPHM":"津E31119","JGSK":"2021-04-01 09:31:32.174","CDBH":"10","XSFX":"由北向南","XSFXDM":"4","KKMC":"中天大道与中津大道交口"},{"KKBH":"610256114","HPHM":"津G04004","JGSK":"2021-04-01 09:31:32.291","CDBH":"7","XSFX":"由北向南","XSFXDM":"4","KKMC":"中天大道与和旭路交口"},{"KKBH":"610276124","HPHM":"冀AM815E","JGSK":"2021-04-01 09:31:32.313","CDBH":"4","XSFX":"由西向东","XSFXDM":"2","KKMC":"中新大道与中生大道交口"},{"KKBH":"7208610020000","HPHM":"晋B8569R","JGSK":"2021-04-01 09:31:32.345","CDBH":"10","XSFX":"由北向南","XSFXDM":"4","KKMC":"海晨道与安正路交口正向"},{"KKBH":"610266117","HPHM":"津LL6568","JGSK":"2021-04-01 09:31:32.413","CDBH":"5","XSFX":"由西向东","XSFXDM":"2","KKMC":"中生大道与和韵路交口"},{"KKBH":"711","HPHM":"津ATU155","JGSK":"2021-04-01 09:31:32.424","CDBH":"8","XSFX":"由北向南","XSFXDM":"4","KKMC":"不礼让行人中新大道与和旭路交口"},{"KKBH":"610276125","HPHM":"津JQZ028","JGSK":"2021-04-01 09:31:32.432","CDBH":"4","XSFX":"由南向北","XSFXDM":"3","KKMC":"中新大道与和顺路交口"},{"KKBH":"711","HPHM":"车牌","JGSK":"2021-04-01 09:31:32.467","CDBH":"1","XSFX":"由东向西","XSFXDM":"1","KKMC":"不礼让行人中新大道与和旭路交口"},{"KKBH":"7208910050000","HPHM":"川HJX086","JGSK":"2021-04-01 09:31:32.484","CDBH":"3","XSFX":"由东向西","XSFXDM":"1","KKMC":"海博道与安明路交口正向"},{"KKBH":"610401004","HPHM":"冀A5M9N5","JGSK":"2021-04-01 09:31:32.511","CDBH":"6","XSFX":"由西向东","XSFXDM":"2","KKMC":"和畅路与和风路交口"},{"KKBH":"610256115","HPHM":"津DJH228","JGSK":"2021-04-01 09:31:32.573","CDBH":"1","XSFX":"由东向西","XSFXDM":"1","KKMC":"中天大道与中生大道交口"},{"KKBH":"720881002000","HPHM":"津DM9219","JGSK":"2021-04-01 09:31:32.606","CDBH":"3","XSFX":"由东向西","XSFXDM":"1","KKMC":"海旭道与安正路交口"},{"KKBH":"720881005000","HPHM":"闽CH821F","JGSK":"2021-04-01 09:31:32.621","CDBH":"4","XSFX":"由西向东","XSFXDM":"2","KKMC":"海旭道与明盛路交口"},{"KKBH":"610391007","HPHM":"冀B4M667","JGSK":"2021-04-01 09:31:32.79","CDBH":"1","XSFX":"由东向西","XSFXDM":"1","KKMC":"和韵路与和风路交口"},{"KKBH":"610276124","HPHM":"津MTS168","JGSK":"2021-04-01 09:31:32.874","CDBH":"6","XSFX":"由西向东","XSFXDM":"2","KKMC":"中新大道与中生大道交口"},{"KKBH":"610256111","HPHM":"桂PQZ777","JGSK":"2021-04-01 09:31:32.885","CDBH":"7","XSFX":"由北向南","XSFXDM":"4","KKMC":"中天大道与和惠路交口"},{"KKBH":"720891004000","HPHM":"津ADB3513","JGSK":"2021-04-01 09:31:32.929","CDBH":"5","XSFX":"由西向东","XSFXDM":"2","KKMC":"海博道与安平路交口"},{"KKBH":"7208810060000","HPHM":"津AYP096","JGSK":"2021-04-01 09:31:32.978","CDBH":"2","XSFX":"由西向东","XSFXDM":"2","KKMC":"海旭道与庄盛路交口正向"},{"KKBH":"610401004","HPHM":"津KKH295","JGSK":"2021-04-01 09:31:33.04","CDBH":"5","XSFX":"由西向东","XSFXDM":"2","KKMC":"和畅路与和风路交口"},{"KKBH":"610266118","HPHM":"津RZF683","JGSK":"2021-04-01 09:31:33.183","CDBH":"12","XSFX":"由北向南","XSFXDM":"4","KKMC":"中生大道与和畅路交口"},{"KKBH":"610256113","HPHM":"津C3L869","JGSK":"2021-04-01 09:31:33.217","CDBH":"4","XSFX":"由南向北","XSFXDM":"3","KKMC":"中天大道与和风路交口"},{"KKBH":"7208910030000","HPHM":"津AUT988","JGSK":"2021-04-01 09:31:33.249","CDBH":"4","XSFX":"由西向东","XSFXDM":"2","KKMC":"海博道与安正路交口正向"},{"KKBH":"7208710020000","HPHM":"冀B2U61Q","JGSK":"2021-04-01 09:31:33.273","CDBH":"6","XSFX":"由南向北","XSFXDM":"3","KKMC":"安正路与芳菲路交口正向"},{"KKBH":"610256111","HPHM":"车牌","JGSK":"2021-04-01 09:31:33.331","CDBH":"9","XSFX":"由北向南","XSFXDM":"4","KKMC":"中天大道与和惠路交口"},{"KKBH":"610251002","HPHM":"津E27196","JGSK":"2021-04-01 09:31:33.355","CDBH":"4","XSFX":"由西向东","XSFXDM":"2","KKMC":"中天大道与和睦路交口"},{"KKBH":"610256114","HPHM":"冀JAJ307","JGSK":"2021-04-01 09:31:33.417","CDBH":"5","XSFX":"由南向北","XSFXDM":"3","KKMC":"中天大道与和旭路交口"},{"KKBH":"6102610030000","HPHM":"津E30741","JGSK":"2021-04-01 09:31:33.488","CDBH":"8","XSFX":"由北向南","XSFXDM":"4","KKMC":"中生大道与静湖南路交口正向"},{"KKBH":"610286127","HPHM":"甘FN4469","JGSK":"2021-04-01 09:31:33.627","CDBH":"6","XSFX":"由西向东","XSFXDM":"2","KKMC":"中津大道与和畅路交口"},{"KKBH":"720571004000","HPHM":"冀B9HT76","JGSK":"2021-04-01 09:31:33.671","CDBH":"3","XSFX":"由西向东","XSFXDM":"2","KKMC":"动漫东路与动漫中路交口"},{"KKBH":"7205610020000","HPHM":"津C7S332","JGSK":"2021-04-01 09:31:33.689","CDBH":"6","XSFX":"由北向南","XSFXDM":"4","KKMC":"动漫北路与文三路交口正向"},{"KKBH":"610276126","HPHM":"津DXX655","JGSK":"2021-04-01 09:31:33.719","CDBH":"4","XSFX":"由南向北","XSFXDM":"3","KKMC":"中新大道与和意路交口"},{"KKBH":"610261003000","HPHM":"津E01064","JGSK":"2021-04-01 09:31:33.765","CDBH":"18","XSFX":"由北向南","XSFXDM":"4","KKMC":"中生大道与静湖南路交口"},{"KKBH":"610401005","HPHM":"津AJH591","JGSK":"2021-04-01 09:31:33.783","CDBH":"1","XSFX":"由东向西","XSFXDM":"1","KKMC":"和畅路与和顺路交口"},{"KKBH":"7208710020000","HPHM":"津RWZ868","JGSK":"2021-04-01 09:31:33.792","CDBH":"5","XSFX":"由南向北","XSFXDM":"3","KKMC":"安正路与芳菲路交口正向"},{"KKBH":"7205410020000","HPHM":"津AZ8826","JGSK":"2021-04-01 09:31:33.85","CDBH":"3","XSFX":"由西向东","XSFXDM":"2","KKMC":"动漫环路西与动漫中路交口正向"},{"KKBH":"711","HPHM":"津NKU866","JGSK":"2021-04-01 09:31:33.862","CDBH":"7","XSFX":"由北向南","XSFXDM":"4","KKMC":"不礼让行人中新大道与和旭路交口"},{"KKBH":"610256112","HPHM":"津E31119","JGSK":"2021-04-01 09:31:33.943","CDBH":"10","XSFX":"由北向南","XSFXDM":"4","KKMC":"中天大道与中津大道交口"},{"KKBH":"610401004","HPHM":"津HHH563","JGSK":"2021-04-01 09:31:34.04","CDBH":"4","XSFX":"由西向东","XSFXDM":"2","KKMC":"和畅路与和风路交口"},{"KKBH":"720861002000","HPHM":"津KL8638","JGSK":"2021-04-01 09:31:34.046","CDBH":"10","XSFX":"由北向南","XSFXDM":"4","KKMC":"海晨道与安正路交口"},{"KKBH":"7208610020000","HPHM":"冀D03F39","JGSK":"2021-04-01 09:31:34.123","CDBH":"10","XSFX":"由北向南","XSFXDM":"4","KKMC":"海晨道与安正路交口正向"},{"KKBH":"610266118","HPHM":"车牌","JGSK":"2021-04-01 09:31:34.127","CDBH":"6","XSFX":"由西向东","XSFXDM":"2","KKMC":"中生大道与和畅路交口"},{"KKBH":"720881004000","HPHM":"津RD7056","JGSK":"2021-04-01 09:31:34.259","CDBH":"8","XSFX":"由北向南","XSFXDM":"4","KKMC":"海旭道与永盛路交口"},{"KKBH":"7208610030000","HPHM":"苏G96X53","JGSK":"2021-04-01 09:31:34.309","CDBH":"4","XSFX":"由西向东","XSFXDM":"2","KKMC":"海晨道与安明路交口正向"},{"KKBH":"711","HPHM":"津C3G585","JGSK":"2021-04-01 09:31:34.341","CDBH":"8","XSFX":"由北向南","XSFXDM":"4","KKMC":"不礼让行人中新大道与和旭路交口"},{"KKBH":"610256113","HPHM":"冀B4056E","JGSK":"2021-04-01 09:31:34.375","CDBH":"2","XSFX":"由西向东","XSFXDM":"2","KKMC":"中天大道与和风路交口"},{"KKBH":"720861002000","HPHM":"津FGQ822","JGSK":"2021-04-01 09:31:34.426","CDBH":"5","XSFX":"由西向东","XSFXDM":"2","KKMC":"海晨道与安正路交口"},{"KKBH":"720891003000","HPHM":"车牌","JGSK":"2021-04-01 09:31:34.458","CDBH":"6","XSFX":"由西向东","XSFXDM":"2","KKMC":"海博道与安正路交口"},{"KKBH":"610256116","HPHM":"津RJZ177","JGSK":"2021-04-01 09:31:34.483","CDBH":"11","XSFX":"由北向南","XSFXDM":"4","KKMC":"中天大道与和顺路交口"},{"KKBH":"610256114","HPHM":"苏E139QQ","JGSK":"2021-04-01 09:31:34.52","CDBH":"8","XSFX":"由北向南","XSFXDM":"4","KKMC":"中天大道与和旭路交口"},{"KKBH":"610256116","HPHM":"津A08768D","JGSK":"2021-04-01 09:31:34.636","CDBH":"12","XSFX":"由北向南","XSFXDM":"4","KKMC":"中天大道与和顺路交口"},{"KKBH":"610251002","HPHM":"津QY6079","JGSK":"2021-04-01 09:31:34.845","CDBH":"7","XSFX":"由南向北","XSFXDM":"3","KKMC":"中天大道与和睦路交口"},{"KKBH":"610256111","HPHM":"冀BG998R","JGSK":"2021-04-01 09:31:34.939","CDBH":"9","XSFX":"由北向南","XSFXDM":"4","KKMC":"中天大道与和惠路交口"},{"KKBH":"7208810020000","HPHM":"津E26543","JGSK":"2021-04-01 09:31:34.974","CDBH":"1","XSFX":"由东向西","XSFXDM":"1","KKMC":"海旭道与安正路交口正向"},{"KKBH":"720891004000","HPHM":"车牌","JGSK":"2021-04-01 09:31:34.975","CDBH":"9","XSFX":"由南向北","XSFXDM":"3","KKMC":"海博道与安平路交口"},{"KKBH":"720881002000","HPHM":"津NS6275","JGSK":"2021-04-01 09:31:35.003","CDBH":"4","XSFX":"由东向西","XSFXDM":"1","KKMC":"海旭道与安正路交口"},{"KKBH":"728031002000","HPHM":"津AY2505","JGSK":"2021-04-01 09:31:35.086","CDBH":"8","XSFX":"由北向南","XSFXDM":"4","KKMC":"动漫中路与文一路交口"},{"KKBH":"610266118","HPHM":"津ADD1601","JGSK":"2021-04-01 09:31:35.135","CDBH":"10","XSFX":"由北向南","XSFXDM":"4","KKMC":"中生大道与和畅路交口"},{"KKBH":"610286127","HPHM":"冀B1C3F1","JGSK":"2021-04-01 09:31:35.159","CDBH":"1","XSFX":"由东向西","XSFXDM":"1","KKMC":"中津大道与和畅路交口"},{"KKBH":"720891004000","HPHM":"蒙G5131E","JGSK":"2021-04-01 09:31:35.167","CDBH":"4","XSFX":"由西向东","XSFXDM":"2","KKMC":"海博道与安平路交口"},{"KKBH":"720891005000","HPHM":"川HJX086","JGSK":"2021-04-01 09:31:35.209","CDBH":"3","XSFX":"由东向西","XSFXDM":"1","KKMC":"海博道与安明路交口"},{"KKBH":"610256115","HPHM":"京ABX301","JGSK":"2021-04-01 09:31:35.292","CDBH":"1","XSFX":"由东向西","XSFXDM":"1","KKMC":"中天大道与中生大道交口"},{"KKBH":"610266117","HPHM":"津B0N262","JGSK":"2021-04-01 09:31:35.36","CDBH":"5","XSFX":"由西向东","XSFXDM":"2","KKMC":"中生大道与和韵路交口"},{"KKBH":"610256115","HPHM":"津E02071","JGSK":"2021-04-01 09:31:35.407","CDBH":"7","XSFX":"由南向北","XSFXDM":"3","KKMC":"中天大道与中生大道交口"},{"KKBH":"610271009","HPHM":"津A03211F","JGSK":"2021-04-01 09:31:35.418","CDBH":"8","XSFX":"由南向北","XSFXDM":"3","KKMC":"中新大道与泰七路交口"},{"KKBH":"610391007","HPHM":"冀B6P33T","JGSK":"2021-04-01 09:31:35.46","CDBH":"10","XSFX":"由北向南","XSFXDM":"4","KKMC":"和韵路与和风路交口"},{"KKBH":"711","HPHM":"津A05055F","JGSK":"2021-04-01 09:31:35.521","CDBH":"5","XSFX":"由南向北","XSFXDM":"3","KKMC":"不礼让行人中新大道与和旭路交口"},{"KKBH":"610391007","HPHM":"津NSH997","JGSK":"2021-04-01 09:31:35.544","CDBH":"11","XSFX":"由北向南","XSFXDM":"4","KKMC":"和韵路与和风路交口"},{"KKBH":"7205710040000","HPHM":"津E14229","JGSK":"2021-04-01 09:31:35.583","CDBH":"1","XSFX":"由东向西","XSFXDM":"1","KKMC":"动漫东路与动漫中路交口正向"},{"KKBH":"610256116","HPHM":"津N92930","JGSK":"2021-04-01 09:31:35.603","CDBH":"12","XSFX":"由北向南","XSFXDM":"4","KKMC":"中天大道与和顺路交口"},{"KKBH":"610256113","HPHM":"车牌","JGSK":"2021-04-01 09:31:35.615","CDBH":"5","XSFX":"由南向北","XSFXDM":"3","KKMC":"中天大道与和风路交口"},{"KKBH":"610266117","HPHM":"津MX9237","JGSK":"2021-04-01 09:31:35.64","CDBH":"7","XSFX":"由南向北","XSFXDM":"3","KKMC":"中生大道与和韵路交口"},{"KKBH":"610276126","HPHM":"冀J0FL58","JGSK":"2021-04-01 09:31:35.673","CDBH":"7","XSFX":"由北向南","XSFXDM":"4","KKMC":"中新大道与和意路交口"},{"KKBH":"610326142000","HPHM":"津C2V511","JGSK":"2021-04-01 09:31:35.678","CDBH":"8","XSFX":"由南向北","XSFXDM":"3","KKMC":"中成大道与泰七路交口"},{"KKBH":"610391006","HPHM":"车牌","JGSK":"2021-04-01 09:31:35.688","CDBH":"8","XSFX":"由南向北","XSFXDM":"3","KKMC":"和韵路与和意路交口"},{"KKBH":"610266117","HPHM":"津LL6568","JGSK":"2021-04-01 09:31:35.766","CDBH":"5","XSFX":"由西向东","XSFXDM":"2","KKMC":"中生大道与和韵路交口"},{"KKBH":"610256111","HPHM":"津AD86996","JGSK":"2021-04-01 09:31:35.779","CDBH":"7","XSFX":"由北向南","XSFXDM":"4","KKMC":"中天大道与和惠路交口"},{"KKBH":"6071310030000","HPHM":"津E12638","JGSK":"2021-04-01 09:31:35.914","CDBH":"1","XSFX":"由东向西","XSFXDM":"1","KKMC":"中央大道与海旭道交口正向"},{"KKBH":"610391006","HPHM":"冀CWV718","JGSK":"2021-04-01 09:31:35.928","CDBH":"4","XSFX":"由西向东","XSFXDM":"2","KKMC":"和韵路与和意路交口"},{"KKBH":"610276125","HPHM":"津A2S578","JGSK":"2021-04-01 09:31:35.941","CDBH":"5","XSFX":"由南向北","XSFXDM":"3","KKMC":"中新大道与和顺路交口"},{"KKBH":"7208910030000","HPHM":"津RXU378","JGSK":"2021-04-01 09:31:36","CDBH":"11","XSFX":"由北向南","XSFXDM":"4","KKMC":"海博道与安正路交口正向"},{"KKBH":"711","HPHM":"津RTC633","JGSK":"2021-04-01 09:31:36.184","CDBH":"7","XSFX":"由北向南","XSFXDM":"4","KKMC":"不礼让行人中新大道与和旭路交口"},{"KKBH":"610261003000","HPHM":"津E30741","JGSK":"2021-04-01 09:31:36.245","CDBH":"17","XSFX":"由北向南","XSFXDM":"4","KKMC":"中生大道与静湖南路交口"},{"KKBH":"720881002000","HPHM":"津AF38180","JGSK":"2021-04-01 09:31:36.332","CDBH":"2","XSFX":"由东向西","XSFXDM":"1","KKMC":"海旭道与安正路交口"},{"KKBH":"610266122000","HPHM":"冀B5G95L","JGSK":"2021-04-01 09:31:36.344","CDBH":"2","XSFX":"由西向东","XSFXDM":"2","KKMC":"生态城中生大道故道河一桥西向东上桥处"},{"KKBH":"7208810040000","HPHM":"冀FH63N5","JGSK":"2021-04-01 09:31:36.365","CDBH":"2","XSFX":"由东向西","XSFXDM":"1","KKMC":"海旭道与永盛路交口正向"},{"KKBH":"7208810020000","HPHM":"津MDM656","JGSK":"2021-04-01 09:31:36.396","CDBH":"13","XSFX":"由北向南","XSFXDM":"4","KKMC":"海旭道与安正路交口正向"},{"KKBH":"6102661220000","HPHM":"津MAL926","JGSK":"2021-04-01 09:31:36.431","CDBH":"2","XSFX":"由西向东","XSFXDM":"2","KKMC":"生态城中生大道故道河一桥西向东上桥处正向"},{"KKBH":"610256114","HPHM":"津GQ4004","JGSK":"2021-04-01 09:31:36.472","CDBH":"7","XSFX":"由北向南","XSFXDM":"4","KKMC":"中天大道与和旭路交口"},{"KKBH":"610276125","HPHM":"津AD45565","JGSK":"2021-04-01 09:31:36.569","CDBH":"1","XSFX":"由东向西","XSFXDM":"1","KKMC":"中新大道与和顺路交口"},{"KKBH":"610401005","HPHM":"鲁A53M21","JGSK":"2021-04-01 09:31:36.754","CDBH":"4","XSFX":"由西向东","XSFXDM":"2","KKMC":"和畅路与和顺路交口"},{"KKBH":"610256116","HPHM":"津DLL873","JGSK":"2021-04-01 09:31:36.758","CDBH":"8","XSFX":"由南向北","XSFXDM":"3","KKMC":"中天大道与和顺路交口"},{"KKBH":"6102610030000","HPHM":"津MEQ888","JGSK":"2021-04-01 09:31:37.051","CDBH":"1","XSFX":"由东向西","XSFXDM":"1","KKMC":"中生大道与静湖南路交口正向"},{"KKBH":"610391007","HPHM":"鲁N7307V","JGSK":"2021-04-01 09:31:37.06","CDBH":"12","XSFX":"由北向南","XSFXDM":"4","KKMC":"和韵路与和风路交口"},{"KKBH":"610276125","HPHM":"津JQZ028","JGSK":"2021-04-01 09:31:37.078","CDBH":"4","XSFX":"由南向北","XSFXDM":"3","KKMC":"中新大道与和顺路交口"},{"KKBH":"610391007","HPHM":"车牌","JGSK":"2021-04-01 09:31:37.093","CDBH":"4","XSFX":"由西向东","XSFXDM":"2","KKMC":"和韵路与和风路交口"},{"KKBH":"7208910030000","HPHM":"车牌","JGSK":"2021-04-01 09:31:37.101","CDBH":"2","XSFX":"由东向西","XSFXDM":"1","KKMC":"海博道与安正路交口正向"},{"KKBH":"720881006000","HPHM":"津AYP096","JGSK":"2021-04-01 09:31:37.114","CDBH":"2","XSFX":"由西向东","XSFXDM":"2","KKMC":"海旭道与庄盛路交口"},{"KKBH":"720891003000","HPHM":"车牌","JGSK":"2021-04-01 09:31:37.179","CDBH":"6","XSFX":"由西向东","XSFXDM":"2","KKMC":"海博道与安正路交口"},{"KKBH":"720891004000","HPHM":"车牌","JGSK":"2021-04-01 09:31:37.296","CDBH":"8","XSFX":"由南向北","XSFXDM":"3","KKMC":"海博道与安平路交口"},{"KKBH":"720871002000","HPHM":"冀B2U61Q","JGSK":"2021-04-01 09:31:37.361","CDBH":"6","XSFX":"由南向北","XSFXDM":"3","KKMC":"安正路与芳菲路交口"},{"KKBH":"610251002","HPHM":"津AR6639","JGSK":"2021-04-01 09:31:37.44","CDBH":"4","XSFX":"由西向东","XSFXDM":"2","KKMC":"中天大道与和睦路交口"},{"KKBH":"7208610020000","HPHM":"鲁H938CL","JGSK":"2021-04-01 09:31:37.599","CDBH":"10","XSFX":"由北向南","XSFXDM":"4","KKMC":"海晨道与安正路交口正向"},{"KKBH":"720891004000","HPHM":"车牌","JGSK":"2021-04-01 09:31:37.613","CDBH":"4","XSFX":"由西向东","XSFXDM":"2","KKMC":"海博道与安平路交口"},{"KKBH":"610401004","HPHM":"津HNW008","JGSK":"2021-04-01 09:31:37.823","CDBH":"7","XSFX":"由南向北","XSFXDM":"3","KKMC":"和畅路与和风路交口"},{"KKBH":"610256111","HPHM":"皖K527F9","JGSK":"2021-04-01 09:31:37.857","CDBH":"7","XSFX":"由北向南","XSFXDM":"4","KKMC":"中天大道与和惠路交口"},{"KKBH":"610256111","HPHM":"桂PQZ777","JGSK":"2021-04-01 09:31:37.899","CDBH":"7","XSFX":"由北向南","XSFXDM":"4","KKMC":"中天大道与和惠路交口"},{"KKBH":"610261005000","HPHM":"津GEZ858","JGSK":"2021-04-01 09:31:37.968","CDBH":"2","XSFX":"由南向北","XSFXDM":"3","KKMC":"中生大道与静湖西路（南侧）"},{"KKBH":"610256116","HPHM":"车牌","JGSK":"2021-04-01 09:31:38.024","CDBH":"9","XSFX":"由南向北","XSFXDM":"3","KKMC":"中天大道与和顺路交口"},{"KKBH":"7205710040000","HPHM":"冀B0T2Y8","JGSK":"2021-04-01 09:31:38.036","CDBH":"1","XSFX":"由东向西","XSFXDM":"1","KKMC":"动漫东路与动漫中路交口正向"},{"KKBH":"720861002000","HPHM":"晋B8569R","JGSK":"2021-04-01 09:31:38.208","CDBH":"10","XSFX":"由北向南","XSFXDM":"4","KKMC":"海晨道与安正路交口"},{"KKBH":"7208610030000","HPHM":"津CD3050","JGSK":"2021-04-01 09:31:38.291","CDBH":"3","XSFX":"由东向西","XSFXDM":"1","KKMC":"海晨道与安明路交口正向"},{"KKBH":"610276126","HPHM":"冀B0H1G9","JGSK":"2021-04-01 09:31:38.358","CDBH":"8","XSFX":"由北向南","XSFXDM":"4","KKMC":"中新大道与和意路交口"},{"KKBH":"610256112","HPHM":"津AD52716","JGSK":"2021-04-01 09:31:38.363","CDBH":"9","XSFX":"由南向北","XSFXDM":"3","KKMC":"中天大道与中津大道交口"},{"KKBH":"610256116","HPHM":"津K33568","JGSK":"2021-04-01 09:31:38.643","CDBH":"12","XSFX":"由北向南","XSFXDM":"4","KKMC":"中天大道与和顺路交口"},{"KKBH":"720871002000","HPHM":"津RWZ868","JGSK":"2021-04-01 09:31:38.644","CDBH":"5","XSFX":"由南向北","XSFXDM":"3","KKMC":"安正路与芳菲路交口"},{"KKBH":"610401005","HPHM":"鲁A53M21","JGSK":"2021-04-01 09:31:38.735","CDBH":"5","XSFX":"由西向东","XSFXDM":"2","KKMC":"和畅路与和顺路交口"},{"KKBH":"610276125","HPHM":"津AF36755","JGSK":"2021-04-01 09:31:38.759","CDBH":"5","XSFX":"由南向北","XSFXDM":"3","KKMC":"中新大道与和顺路交口"},{"KKBH":"720561002000","HPHM":"津C7S332","JGSK":"2021-04-01 09:31:38.771","CDBH":"6","XSFX":"由北向南","XSFXDM":"4","KKMC":"动漫北路与文三路交口"},{"KKBH":"610266117","HPHM":"津B0N262","JGSK":"2021-04-01 09:31:38.805","CDBH":"5","XSFX":"由西向东","XSFXDM":"2","KKMC":"中生大道与和韵路交口"},{"KKBH":"720891004000","HPHM":"车牌","JGSK":"2021-04-01 09:31:38.814","CDBH":"9","XSFX":"由南向北","XSFXDM":"3","KKMC":"海博道与安平路交口"},{"KKBH":"720881002000","HPHM":"津MDM656","JGSK":"2021-04-01 09:31:38.872","CDBH":"13","XSFX":"由北向南","XSFXDM":"4","KKMC":"海旭道与安正路交口"},{"KKBH":"610276125","HPHM":"津A2S578","JGSK":"2021-04-01 09:31:38.918","CDBH":"5","XSFX":"由南向北","XSFXDM":"3","KKMC":"中新大道与和顺路交口"},{"KKBH":"610391007","HPHM":"津C61830","JGSK":"2021-04-01 09:31:38.921","CDBH":"4","XSFX":"由西向东","XSFXDM":"2","KKMC":"和韵路与和风路交口"},{"KKBH":"610286127","HPHM":"津C252S2","JGSK":"2021-04-01 09:31:38.937","CDBH":"7","XSFX":"由南向北","XSFXDM":"3","KKMC":"中津大道与和畅路交口"},{"KKBH":"610266117","HPHM":"津AU9813","JGSK":"2021-04-01 09:31:38.947","CDBH":"9","XSFX":"由南向北","XSFXDM":"3","KKMC":"中生大道与和韵路交口"},{"KKBH":"610256114","HPHM":"津E139QQ","JGSK":"2021-04-01 09:31:38.952","CDBH":"8","XSFX":"由北向南","XSFXDM":"4","KKMC":"中天大道与和旭路交口"},{"KKBH":"610271009","HPHM":"冀B5N3S0","JGSK":"2021-04-01 09:31:39.075","CDBH":"11","XSFX":"由北向南","XSFXDM":"4","KKMC":"中新大道与泰七路交口"},{"KKBH":"610286127","HPHM":"车牌","JGSK":"2021-04-01 09:31:39.159","CDBH":"8","XSFX":"由南向北","XSFXDM":"3","KKMC":"中津大道与和畅路交口"},{"KKBH":"610256113","HPHM":"豫Q88F16","JGSK":"2021-04-01 09:31:39.168","CDBH":"8","XSFX":"由北向南","XSFXDM":"4","KKMC":"中天大道与和风路交口"},{"KKBH":"7400110020000","HPHM":"津C10V65","JGSK":"2021-04-01 09:31:39.311","CDBH":"3","XSFX":"由东向西","XSFXDM":"1","KKMC":"静湖南路与华一路交口正向"},{"KKBH":"7208810020000","HPHM":"冀B2U61Q","JGSK":"2021-04-01 09:31:39.344","CDBH":"9","XSFX":"由南向北","XSFXDM":"3","KKMC":"海旭道与安正路交口正向"},{"KKBH":"7208910040000","HPHM":"津RWA036","JGSK":"2021-04-01 09:31:39.346","CDBH":"6","XSFX":"由西向东","XSFXDM":"2","KKMC":"海博道与安平路交口正向"},{"KKBH":"610391007","HPHM":"津JYQ687","JGSK":"2021-04-01 09:31:39.543","CDBH":"1","XSFX":"由东向西","XSFXDM":"1","KKMC":"和韵路与和风路交口"},{"KKBH":"7208810050000","HPHM":"津AQ8132","JGSK":"2021-04-01 09:31:39.616","CDBH":"4","XSFX":"由西向东","XSFXDM":"2","KKMC":"海旭道与明盛路交口正向"},{"KKBH":"610401005","HPHM":"津AJH591","JGSK":"2021-04-01 09:31:39.666","CDBH":"1","XSFX":"由东向西","XSFXDM":"1","KKMC":"和畅路与和顺路交口"},{"KKBH":"610256113","HPHM":"冀B4056E","JGSK":"2021-04-01 09:31:39.669","CDBH":"2","XSFX":"由西向东","XSFXDM":"2","KKMC":"中天大道与和风路交口"},{"KKBH":"610276125","HPHM":"津LD884警","JGSK":"2021-04-01 09:31:39.689","CDBH":"1","XSFX":"由东向西","XSFXDM":"1","KKMC":"中新大道与和顺路交口"},{"KKBH":"610391007","HPHM":"车牌","JGSK":"2021-04-01 09:31:39.736","CDBH":"4","XSFX":"由西向东","XSFXDM":"2","KKMC":"和韵路与和风路交口"},{"KKBH":"720571004000","HPHM":"津E14229","JGSK":"2021-04-01 09:31:39.741","CDBH":"1","XSFX":"由东向西","XSFXDM":"1","KKMC":"动漫东路与动漫中路交口"},{"KKBH":"610266117","HPHM":"津A16A30","JGSK":"2021-04-01 09:31:40.189","CDBH":"7","XSFX":"由南向北","XSFXDM":"3","KKMC":"中生大道与和韵路交口"},{"KKBH":"610266122000","HPHM":"津MAL926","JGSK":"2021-04-01 09:31:40.189","CDBH":"2","XSFX":"由西向东","XSFXDM":"2","KKMC":"生态城中生大道故道河一桥西向东上桥处"},{"KKBH":"610256115","HPHM":"津AX8795","JGSK":"2021-04-01 09:31:40.229","CDBH":"9","XSFX":"由南向北","XSFXDM":"3","KKMC":"中天大道与中生大道交口"},{"KKBH":"7208910080000","HPHM":"津H99516","JGSK":"2021-04-01 09:31:40.343","CDBH":"12","XSFX":"由北向南","XSFXDM":"4","KKMC":"海博道与荣盛路交口正向"},{"KKBH":"7208610030000","HPHM":"津AD01581","JGSK":"2021-04-01 09:31:40.347","CDBH":"7","XSFX":"由南向北","XSFXDM":"3","KKMC":"海晨道与安明路交口正向"},{"KKBH":"610266118","HPHM":"津ADD1601","JGSK":"2021-04-01 09:31:40.383","CDBH":"10","XSFX":"由北向南","XSFXDM":"4","KKMC":"中生大道与和畅路交口"},{"KKBH":"610286127","HPHM":"冀B1C3F1","JGSK":"2021-04-01 09:31:40.521","CDBH":"1","XSFX":"由东向西","XSFXDM":"1","KKMC":"中津大道与和畅路交口"},{"KKBH":"610391007","HPHM":"津NSH997","JGSK":"2021-04-01 09:31:40.745","CDBH":"12","XSFX":"由北向南","XSFXDM":"4","KKMC":"和韵路与和风路交口"},{"KKBH":"711","HPHM":"冀B41E96","JGSK":"2021-04-01 09:31:40.799","CDBH":"5","XSFX":"由南向北","XSFXDM":"3","KKMC":"不礼让行人中新大道与和旭路交口"},{"KKBH":"7208710020000","HPHM":"津ADD1731","JGSK":"2021-04-01 09:31:40.821","CDBH":"6","XSFX":"由南向北","XSFXDM":"3","KKMC":"安正路与芳菲路交口正向"},{"KKBH":"610276126","HPHM":"冀B888YG","JGSK":"2021-04-01 09:31:40.935","CDBH":"7","XSFX":"由北向南","XSFXDM":"4","KKMC":"中新大道与和意路交口"},{"KKBH":"720891004000","HPHM":"津RWA036","JGSK":"2021-04-01 09:31:40.973","CDBH":"5","XSFX":"由西向东","XSFXDM":"2","KKMC":"海博道与安平路交口"},{"KKBH":"720861002000","HPHM":"冀D03F39","JGSK":"2021-04-01 09:31:41.007","CDBH":"10","XSFX":"由北向南","XSFXDM":"4","KKMC":"海晨道与安正路交口"},{"KKBH":"610256113","HPHM":"鲁MZ681D","JGSK":"2021-04-01 09:31:41.02","CDBH":"7","XSFX":"由北向南","XSFXDM":"4","KKMC":"中天大道与和风路交口"},{"KKBH":"610391007","HPHM":"津RRV986","JGSK":"2021-04-01 09:31:41.053","CDBH":"10","XSFX":"由北向南","XSFXDM":"4","KKMC":"和韵路与和风路交口"},{"KKBH":"610401004","HPHM":"津HHH563","JGSK":"2021-04-01 09:31:41.156","CDBH":"5","XSFX":"由西向东","XSFXDM":"2","KKMC":"和畅路与和风路交口"},{"KKBH":"610256115","HPHM":"津E02071","JGSK":"2021-04-01 09:31:41.199","CDBH":"7","XSFX":"由南向北","XSFXDM":"3","KKMC":"中天大道与中生大道交口"},{"KKBH":"610401004","HPHM":"津HNW008","JGSK":"2021-04-01 09:31:41.234","CDBH":"7","XSFX":"由南向北","XSFXDM":"3","KKMC":"和畅路与和风路交口"},{"KKBH":"610266118","HPHM":"鲁N503YC","JGSK":"2021-04-01 09:31:41.239","CDBH":"8","XSFX":"由南向北","XSFXDM":"3","KKMC":"中生大道与和畅路交口"},{"KKBH":"610256111","HPHM":"津AD86996","JGSK":"2021-04-01 09:31:41.264","CDBH":"7","XSFX":"由北向南","XSFXDM":"4","KKMC":"中天大道与和惠路交口"},{"KKBH":"610251002","HPHM":"津QY6079","JGSK":"2021-04-01 09:31:41.327","CDBH":"8","XSFX":"由南向北","XSFXDM":"3","KKMC":"中天大道与和睦路交口"},{"KKBH":"610401004","HPHM":"豫NBG935","JGSK":"2021-04-01 09:31:41.335","CDBH":"7","XSFX":"由南向北","XSFXDM":"3","KKMC":"和畅路与和风路交口"},{"KKBH":"610276126","HPHM":"津DH2103","JGSK":"2021-04-01 09:31:41.387","CDBH":"8","XSFX":"由北向南","XSFXDM":"4","KKMC":"中新大道与和意路交口"},{"KKBH":"7208810020000","HPHM":"津DZE328","JGSK":"2021-04-01 09:31:41.429","CDBH":"6","XSFX":"由西向东","XSFXDM":"2","KKMC":"海旭道与安正路交口正向"},{"KKBH":"610276124","HPHM":"车牌","JGSK":"2021-04-01 09:31:41.446","CDBH":"7","XSFX":"由南向北","XSFXDM":"3","KKMC":"中新大道与中生大道交口"},{"KKBH":"610271008","HPHM":"车牌","JGSK":"2021-04-01 09:31:41.528","CDBH":"4","XSFX":"由北向南","XSFXDM":"4","KKMC":"中新大道与航母主题公园支路交口"},{"KKBH":"720881002000","HPHM":"津E26543","JGSK":"2021-04-01 09:31:41.531","CDBH":"1","XSFX":"由东向西","XSFXDM":"1","KKMC":"海旭道与安正路交口"},{"KKBH":"610256112","HPHM":"津BQ5378","JGSK":"2021-04-01 09:31:41.597","CDBH":"9","XSFX":"由南向北","XSFXDM":"3","KKMC":"中天大道与中津大道交口"},{"KKBH":"720891004000","HPHM":"车牌","JGSK":"2021-04-01 09:31:41.618","CDBH":"9","XSFX":"由南向北","XSFXDM":"3","KKMC":"海博道与安平路交口"},{"KKBH":"7205710040000","HPHM":"津E01512","JGSK":"2021-04-01 09:31:41.654","CDBH":"2","XSFX":"由东向西","XSFXDM":"1","KKMC":"动漫东路与动漫中路交口正向"},{"KKBH":"610256112","HPHM":"京Q0BY88","JGSK":"2021-04-01 09:31:41.682","CDBH":"4","XSFX":"由西向东","XSFXDM":"2","KKMC":"中天大道与中津大道交口"},{"KKBH":"7208810020000","HPHM":"津RWZ868","JGSK":"2021-04-01 09:31:41.766","CDBH":"9","XSFX":"由南向北","XSFXDM":"3","KKMC":"海旭道与安正路交口正向"},{"KKBH":"7208810020000","HPHM":"津DJR826","JGSK":"2021-04-01 09:31:41.778","CDBH":"13","XSFX":"由北向南","XSFXDM":"4","KKMC":"海旭道与安正路交口正向"},{"KKBH":"610391006","HPHM":"津MLX502","JGSK":"2021-04-01 09:31:41.786","CDBH":"1","XSFX":"由东向西","XSFXDM":"1","KKMC":"和韵路与和意路交口"},{"KKBH":"610266118","HPHM":"津HM5897","JGSK":"2021-04-01 09:31:41.792","CDBH":"10","XSFX":"由北向南","XSFXDM":"4","KKMC":"中生大道与和畅路交口"},{"KKBH":"7208210040000","HPHM":"车牌","JGSK":"2021-04-01 09:31:41.852","CDBH":"6","XSFX":"由北向南","XSFXDM":"4","KKMC":"动漫西路与动漫北路交口正向"},{"KKBH":"7209010020000","HPHM":"津A2T377","JGSK":"2021-04-01 09:31:41.879","CDBH":"8","XSFX":"由南向北","XSFXDM":"3","KKMC":"玉林道与安正路交口正向"},{"KKBH":"720571004000","HPHM":"冀B0T2Y8","JGSK":"2021-04-01 09:31:41.904","CDBH":"1","XSFX":"由东向西","XSFXDM":"1","KKMC":"动漫东路与动漫中路交口"},{"KKBH":"720881004000","HPHM":"冀FH63N5","JGSK":"2021-04-01 09:31:41.945","CDBH":"2","XSFX":"由东向西","XSFXDM":"1","KKMC":"海旭道与永盛路交口"},{"KKBH":"610271008","HPHM":"车牌","JGSK":"2021-04-01 09:31:41.958","CDBH":"5","XSFX":"由北向南","XSFXDM":"4","KKMC":"中新大道与航母主题公园支路交口"},{"KKBH":"7208910090000","HPHM":"津AU6612","JGSK":"2021-04-01 09:31:41.966","CDBH":"9","XSFX":"由北向南","XSFXDM":"4","KKMC":"海博道与弘通路交口正向"},{"KKBH":"720891004000","HPHM":"车牌","JGSK":"2021-04-01 09:31:42.017","CDBH":"7","XSFX":"由南向北","XSFXDM":"3","KKMC":"海博道与安平路交口"},{"KKBH":"610391006","HPHM":"冀CWV718","JGSK":"2021-04-01 09:31:42.076","CDBH":"4","XSFX":"由西向东","XSFXDM":"2","KKMC":"和韵路与和意路交口"},{"KKBH":"610271010","HPHM":"津CE477学","JGSK":"2021-04-01 09:31:42.139","CDBH":"7","XSFX":"由北向南","XSFXDM":"4","KKMC":"中新大道与华五路交口"},{"KKBH":"610276125","HPHM":"津REV919","JGSK":"2021-04-01 09:31:42.193","CDBH":"5","XSFX":"由南向北","XSFXDM":"3","KKMC":"中新大道与和顺路交口"},{"KKBH":"7208710020000","HPHM":"津RYL896","JGSK":"2021-04-01 09:31:42.276","CDBH":"5","XSFX":"由南向北","XSFXDM":"3","KKMC":"安正路与芳菲路交口正向"},{"KKBH":"610276125","HPHM":"津AF36755","JGSK":"2021-04-01 09:31:42.279","CDBH":"5","XSFX":"由南向北","XSFXDM":"3","KKMC":"中新大道与和顺路交口"},{"KKBH":"610256113","HPHM":"津C3Z616","JGSK":"2021-04-01 09:31:42.287","CDBH":"7","XSFX":"由北向南","XSFXDM":"4","KKMC":"中天大道与和风路交口"},{"KKBH":"720881002000","HPHM":"冀B2U61Q","JGSK":"2021-04-01 09:31:42.318","CDBH":"9","XSFX":"由南向北","XSFXDM":"3","KKMC":"海旭道与安正路交口"},{"KKBH":"610256112","HPHM":"津RXQ731","JGSK":"2021-04-01 09:31:42.338","CDBH":"2","XSFX":"由东向西","XSFXDM":"1","KKMC":"中天大道与中津大道交口"},{"KKBH":"610271009","HPHM":"冀B5N3S0","JGSK":"2021-04-01 09:31:42.346","CDBH":"11","XSFX":"由北向南","XSFXDM":"4","KKMC":"中新大道与泰七路交口"},{"KKBH":"6102661220000","HPHM":"津RGL966","JGSK":"2021-04-01 09:31:42.491","CDBH":"2","XSFX":"由西向东","XSFXDM":"2","KKMC":"生态城中生大道故道河一桥西向东上桥处正向"},{"KKBH":"610276126","HPHM":"津RAK029","JGSK":"2021-04-01 09:31:42.507","CDBH":"8","XSFX":"由北向南","XSFXDM":"4","KKMC":"中新大道与和意路交口"},{"KKBH":"720861002000","HPHM":"津REK782","JGSK":"2021-04-01 09:31:42.74","CDBH":"4","XSFX":"由西向东","XSFXDM":"2","KKMC":"海晨道与安正路交口"},{"KKBH":"610271010","HPHM":"津ADC1119","JGSK":"2021-04-01 09:31:42.744","CDBH":"5","XSFX":"由南向北","XSFXDM":"3","KKMC":"中新大道与华五路交口"},{"KKBH":"720541002000","HPHM":"津AZ8826","JGSK":"2021-04-01 09:31:42.824","CDBH":"3","XSFX":"由西向东","XSFXDM":"2","KKMC":"动漫环路西与动漫中路交口"},{"KKBH":"7208610030000","HPHM":"津AU6635","JGSK":"2021-04-01 09:31:42.95","CDBH":"4","XSFX":"由西向东","XSFXDM":"2","KKMC":"海晨道与安明路交口正向"},{"KKBH":"610256116","HPHM":"津DLL873","JGSK":"2021-04-01 09:31:42.983","CDBH":"9","XSFX":"由南向北","XSFXDM":"3","KKMC":"中天大道与和顺路交口"},{"KKBH":"610256116","HPHM":"津JKL800","JGSK":"2021-04-01 09:31:42.994","CDBH":"7","XSFX":"由南向北","XSFXDM":"3","KKMC":"中天大道与和顺路交口"},{"KKBH":"610256116","HPHM":"冀R2L0R1","JGSK":"2021-04-01 09:31:43.043","CDBH":"12","XSFX":"由北向南","XSFXDM":"4","KKMC":"中天大道与和顺路交口"},{"KKBH":"720891004000","HPHM":"车牌","JGSK":"2021-04-01 09:31:43.058","CDBH":"9","XSFX":"由南向北","XSFXDM":"3","KKMC":"海博道与安平路交口"},{"KKBH":"610276126","HPHM":"冀B0H1G9","JGSK":"2021-04-01 09:31:43.113","CDBH":"8","XSFX":"由北向南","XSFXDM":"4","KKMC":"中新大道与和意路交口"},{"KKBH":"610391007","HPHM":"津C936C3","JGSK":"2021-04-01 09:31:43.137","CDBH":"2","XSFX":"由东向西","XSFXDM":"1","KKMC":"和韵路与和风路交口"},{"KKBH":"610391007","HPHM":"津C61830","JGSK":"2021-04-01 09:31:43.176","CDBH":"5","XSFX":"由西向东","XSFXDM":"2","KKMC":"和韵路与和风路交口"},{"KKBH":"610276125","HPHM":"津A3Y303","JGSK":"2021-04-01 09:31:43.369","CDBH":"1","XSFX":"由东向西","XSFXDM":"1","KKMC":"中新大道与和顺路交口"},{"KKBH":"720891003000","HPHM":"津RXU378","JGSK":"2021-04-01 09:31:43.397","CDBH":"2","XSFX":"由东向西","XSFXDM":"1","KKMC":"海博道与安正路交口"},{"KKBH":"610276124","HPHM":"鲁NM030U","JGSK":"2021-04-01 09:31:43.503","CDBH":"7","XSFX":"由南向北","XSFXDM":"3","KKMC":"中新大道与中生大道交口"},{"KKBH":"610256112","HPHM":"津RCE831","JGSK":"2021-04-01 09:31:43.574","CDBH":"9","XSFX":"由南向北","XSFXDM":"3","KKMC":"中天大道与中津大道交口"},{"KKBH":"610256114","HPHM":"冀JAJ307","JGSK":"2021-04-01 09:31:43.623","CDBH":"5","XSFX":"由南向北","XSFXDM":"3","KKMC":"中天大道与和旭路交口"},{"KKBH":"7208610020000","HPHM":"津A12V56","JGSK":"2021-04-01 09:31:43.69","CDBH":"10","XSFX":"由北向南","XSFXDM":"4","KKMC":"海晨道与安正路交口正向"},{"KKBH":"610276126","HPHM":"津RSK845","JGSK":"2021-04-01 09:31:43.781","CDBH":"5","XSFX":"由南向北","XSFXDM":"3","KKMC":"中新大道与和意路交口"},{"KKBH":"6071310030000","HPHM":"津AUP418","JGSK":"2021-04-01 09:31:43.821","CDBH":"2","XSFX":"由东向西","XSFXDM":"1","KKMC":"中央大道与海旭道交口正向"},{"KKBH":"6102661220000","HPHM":"京NFK656","JGSK":"2021-04-01 09:31:43.887","CDBH":"1","XSFX":"由西向东","XSFXDM":"2","KKMC":"生态城中生大道故道河一桥西向东上桥处正向"},{"KKBH":"720891005000","HPHM":"辽PJU220","JGSK":"2021-04-01 09:31:43.914","CDBH":"8","XSFX":"由南向北","XSFXDM":"3","KKMC":"海博道与安明路交口"},{"KKBH":"610391008","HPHM":"鲁NM82Y0","JGSK":"2021-04-01 09:31:43.933","CDBH":"4","XSFX":"由西向东","XSFXDM":"2","KKMC":"和韵路与和旭路交口"},{"KKBH":"7208910080000","HPHM":"车牌","JGSK":"2021-04-01 09:31:43.945","CDBH":"13","XSFX":"由北向南","XSFXDM":"4","KKMC":"海博道与荣盛路交口正向"},{"KKBH":"610391007","HPHM":"津JYQ687","JGSK":"2021-04-01 09:31:43.964","CDBH":"1","XSFX":"由东向西","XSFXDM":"1","KKMC":"和韵路与和风路交口"},{"KKBH":"610256111","HPHM":"皖K527F9","JGSK":"2021-04-01 09:31:43.986","CDBH":"7","XSFX":"由北向南","XSFXDM":"4","KKMC":"中天大道与和惠路交口"},{"KKBH":"610286127","HPHM":"津C252S2","JGSK":"2021-04-01 09:31:43.998","CDBH":"9","XSFX":"由南向北","XSFXDM":"3","KKMC":"中津大道与和畅路交口"},{"KKBH":"728031002000","HPHM":"津NNL802","JGSK":"2021-04-01 09:31:44.109","CDBH":"6","XSFX":"由南向北","XSFXDM":"3","KKMC":"动漫中路与文一路交口"},{"KKBH":"6103261420000","HPHM":"津NQ1531","JGSK":"2021-04-01 09:31:44.184","CDBH":"12","XSFX":"由北向南","XSFXDM":"4","KKMC":"中成大道与泰七路交口正向"},{"KKBH":"610261003000","HPHM":"津MEQ888","JGSK":"2021-04-01 09:31:44.246","CDBH":"10","XSFX":"由东向西","XSFXDM":"1","KKMC":"中生大道与静湖南路交口"},{"KKBH":"610276124","HPHM":"津GP6609","JGSK":"2021-04-01 09:31:44.274","CDBH":"1","XSFX":"由东向西","XSFXDM":"1","KKMC":"中新大道与中生大道交口"},{"KKBH":"7208810070000","HPHM":"津AF37379","JGSK":"2021-04-01 09:31:44.341","CDBH":"2","XSFX":"由东向西","XSFXDM":"1","KKMC":"海旭道与弘通路交口正向"},{"KKBH":"610256111","HPHM":"车牌","JGSK":"2021-04-01 09:31:44.407","CDBH":"9","XSFX":"由北向南","XSFXDM":"4","KKMC":"中天大道与和惠路交口"},{"KKBH":"610256113","HPHM":"鲁MZ681D","JGSK":"2021-04-01 09:31:44.61","CDBH":"7","XSFX":"由北向南","XSFXDM":"4","KKMC":"中天大道与和风路交口"},{"KKBH":"610276124","HPHM":"津E25894","JGSK":"2021-04-01 09:31:44.646","CDBH":"8","XSFX":"由南向北","XSFXDM":"3","KKMC":"中新大道与中生大道交口"},{"KKBH":"6102661220000","HPHM":"津ADQ2667","JGSK":"2021-04-01 09:31:44.744","CDBH":"2","XSFX":"由西向东","XSFXDM":"2","KKMC":"生态城中生大道故道河一桥西向东上桥处正向"},{"KKBH":"740011002000","HPHM":"津C10V65","JGSK":"2021-04-01 09:31:44.762","CDBH":"11","XSFX":"由东向西","XSFXDM":"1","KKMC":"静湖南路与华一路交口"},{"KKBH":"610276125","HPHM":"冀B7E16E","JGSK":"2021-04-01 09:31:44.808","CDBH":"1","XSFX":"由东向西","XSFXDM":"1","KKMC":"中新大道与和顺路交口"},{"KKBH":"610266118","HPHM":"津HM5897","JGSK":"2021-04-01 09:31:44.863","CDBH":"11","XSFX":"由北向南","XSFXDM":"4","KKMC":"中生大道与和畅路交口"},{"KKBH":"720891008000","HPHM":"津H99516","JGSK":"2021-04-01 09:31:44.883","CDBH":"13","XSFX":"由北向南","XSFXDM":"4","KKMC":"海博道与荣盛路交口"},{"KKBH":"720891004000","HPHM":"车牌","JGSK":"2021-04-01 09:31:44.891","CDBH":"4","XSFX":"由西向东","XSFXDM":"2","KKMC":"海博道与安平路交口"},{"KKBH":"7205410020000","HPHM":"津C7R231","JGSK":"2021-04-01 09:31:45.01","CDBH":"4","XSFX":"由西向东","XSFXDM":"2","KKMC":"动漫环路西与动漫中路交口正向"},{"KKBH":"610266117","HPHM":"津MX9237","JGSK":"2021-04-01 09:31:45.026","CDBH":"7","XSFX":"由南向北","XSFXDM":"3","KKMC":"中生大道与和韵路交口"},{"KKBH":"610276126","HPHM":"黑E8H675","JGSK":"2021-04-01 09:31:45.039","CDBH":"7","XSFX":"由北向南","XSFXDM":"4","KKMC":"中新大道与和意路交口"},{"KKBH":"720891003000","HPHM":"浙BGX917","JGSK":"2021-04-01 09:31:45.053","CDBH":"2","XSFX":"由东向西","XSFXDM":"1","KKMC":"海博道与安正路交口"},{"KKBH":"1250","HPHM":"皖MJ7199","JGSK":"2021-04-01 09:31:45.09","CDBH":"2","XSFX":"由东向西","XSFXDM":"1","KKMC":"中滨大道与盛三街交口正向"},{"KKBH":"610391006","HPHM":"鲁NUL186","JGSK":"2021-04-01 09:31:45.129","CDBH":"7","XSFX":"由南向北","XSFXDM":"3","KKMC":"和韵路与和意路交口"},{"KKBH":"610266118","HPHM":"车牌","JGSK":"2021-04-01 09:31:45.157","CDBH":"6","XSFX":"由西向东","XSFXDM":"2","KKMC":"中生大道与和畅路交口"},{"KKBH":"6102610040000","HPHM":"车牌","JGSK":"2021-04-01 09:31:45.199","CDBH":"6","XSFX":"由北向南","XSFXDM":"4","KKMC":"中生大道与静湖西路（北侧）正向"},{"KKBH":"610266117","HPHM":"鲁FJ663M","JGSK":"2021-04-01 09:31:45.218","CDBH":"5","XSFX":"由西向东","XSFXDM":"2","KKMC":"中生大道与和韵路交口"},{"KKBH":"610256116","HPHM":"津H96665","JGSK":"2021-04-01 09:31:45.219","CDBH":"10","XSFX":"由北向南","XSFXDM":"4","KKMC":"中天大道与和顺路交口"},{"KKBH":"610391007","HPHM":"晋B3093N","JGSK":"2021-04-01 09:31:45.291","CDBH":"1","XSFX":"由东向西","XSFXDM":"1","KKMC":"和韵路与和风路交口"},{"KKBH":"610271010","HPHM":"津NSC558","JGSK":"2021-04-01 09:31:45.431","CDBH":"8","XSFX":"由北向南","XSFXDM":"4","KKMC":"中新大道与华五路交口"},{"KKBH":"610256114","HPHM":"津A7R828","JGSK":"2021-04-01 09:31:45.474","CDBH":"8","XSFX":"由北向南","XSFXDM":"4","KKMC":"中天大道与和旭路交口"},{"KKBH":"720881002000","HPHM":"津DJR826","JGSK":"2021-04-01 09:31:45.592","CDBH":"13","XSFX":"由北向南","XSFXDM":"4","KKMC":"海旭道与安正路交口"},{"KKBH":"610401004","HPHM":"豫NBG935","JGSK":"2021-04-01 09:31:45.634","CDBH":"7","XSFX":"由南向北","XSFXDM":"3","KKMC":"和畅路与和风路交口"},{"KKBH":"610266122000","HPHM":"津RGL966","JGSK":"2021-04-01 09:31:45.71","CDBH":"2","XSFX":"由西向东","XSFXDM":"2","KKMC":"生态城中生大道故道河一桥西向东上桥处"},{"KKBH":"610276126","HPHM":"津DH2103","JGSK":"2021-04-01 09:31:45.752","CDBH":"8","XSFX":"由北向南","XSFXDM":"4","KKMC":"中新大道与和意路交口"},{"KKBH":"610271010","HPHM":"津E14200","JGSK":"2021-04-01 09:31:45.797","CDBH":"7","XSFX":"由北向南","XSFXDM":"4","KKMC":"中新大道与华五路交口"},{"KKBH":"610276125","HPHM":"津NPG139","JGSK":"2021-04-01 09:31:45.861","CDBH":"7","XSFX":"由北向南","XSFXDM":"4","KKMC":"中新大道与和顺路交口"},{"KKBH":"7208810070000","HPHM":"津QW3201","JGSK":"2021-04-01 09:31:45.922","CDBH":"4","XSFX":"由西向东","XSFXDM":"2","KKMC":"海旭道与弘通路交口正向"},{"KKBH":"610391006","HPHM":"车牌","JGSK":"2021-04-01 09:31:45.929","CDBH":"8","XSFX":"由南向北","XSFXDM":"3","KKMC":"和韵路与和意路交口"},{"KKBH":"7208610030000","HPHM":"车牌","JGSK":"2021-04-01 09:31:46.092","CDBH":"11","XSFX":"由北向南","XSFXDM":"4","KKMC":"海晨道与安明路交口正向"},{"KKBH":"7208910030000","HPHM":"津N68444","JGSK":"2021-04-01 09:31:46.153","CDBH":"4","XSFX":"由西向东","XSFXDM":"2","KKMC":"海博道与安正路交口正向"},{"KKBH":"610256113","HPHM":"津DLK827","JGSK":"2021-04-01 09:31:46.207","CDBH":"7","XSFX":"由北向南","XSFXDM":"4","KKMC":"中天大道与和风路交口"},{"KKBH":"610256116","HPHM":"津GEF256","JGSK":"2021-04-01 09:31:46.217","CDBH":"12","XSFX":"由北向南","XSFXDM":"4","KKMC":"中天大道与和顺路交口"},{"KKBH":"7205610020000","HPHM":"川HAP829","JGSK":"2021-04-01 09:31:46.234","CDBH":"1","XSFX":"由东向西","XSFXDM":"1","KKMC":"动漫北路与文三路交口正向"},{"KKBH":"610266117","HPHM":"津ADD6835","JGSK":"2021-04-01 09:31:46.27","CDBH":"6","XSFX":"由西向东","XSFXDM":"2","KKMC":"中生大道与和韵路交口"},{"KKBH":"720571004000","HPHM":"津E01512","JGSK":"2021-04-01 09:31:46.302","CDBH":"2","XSFX":"由东向西","XSFXDM":"1","KKMC":"动漫东路与动漫中路交口"},{"KKBH":"6102610040000","HPHM":"冀B2WX53","JGSK":"2021-04-01 09:31:46.303","CDBH":"1","XSFX":"由东向西","XSFXDM":"1","KKMC":"中生大道与静湖西路（北侧）正向"},{"KKBH":"610256116","HPHM":"冀R506Y8","JGSK":"2021-04-01 09:31:46.327","CDBH":"8","XSFX":"由南向北","XSFXDM":"3","KKMC":"中天大道与和顺路交口"},{"KKBH":"610401004","HPHM":"津KKH295","JGSK":"2021-04-01 09:31:46.333","CDBH":"6","XSFX":"由西向东","XSFXDM":"2","KKMC":"和畅路与和风路交口"},{"KKBH":"610276126","HPHM":"车牌","JGSK":"2021-04-01 09:31:46.356","CDBH":"2","XSFX":"由东向西","XSFXDM":"1","KKMC":"中新大道与和意路交口"},{"KKBH":"610391007","HPHM":"津C936C3","JGSK":"2021-04-01 09:31:46.364","CDBH":"3","XSFX":"由东向西","XSFXDM":"1","KKMC":"和韵路与和风路交口"},{"KKBH":"720901002000","HPHM":"津A2T377","JGSK":"2021-04-01 09:31:46.373","CDBH":"8","XSFX":"由南向北","XSFXDM":"3","KKMC":"玉林道与安正路交口"},{"KKBH":"7208910040000","HPHM":"津D75229","JGSK":"2021-04-01 09:31:46.384","CDBH":"6","XSFX":"由西向东","XSFXDM":"2","KKMC":"海博道与安平路交口正向"},{"KKBH":"7208910090000","HPHM":"津AY2306","JGSK":"2021-04-01 09:31:46.387","CDBH":"9","XSFX":"由北向南","XSFXDM":"4","KKMC":"海博道与弘通路交口正向"},{"KKBH":"610276126","HPHM":"冀B888YG","JGSK":"2021-04-01 09:31:46.473","CDBH":"7","XSFX":"由北向南","XSFXDM":"4","KKMC":"中新大道与和意路交口"},{"KKBH":"610266118","HPHM":"鲁N503YC","JGSK":"2021-04-01 09:31:46.505","CDBH":"9","XSFX":"由南向北","XSFXDM":"3","KKMC":"中生大道与和畅路交口"},{"KKBH":"7205410020000","HPHM":"冀B8R3U2","JGSK":"2021-04-01 09:31:46.556","CDBH":"4","XSFX":"由西向东","XSFXDM":"2","KKMC":"动漫环路西与动漫中路交口正向"},{"KKBH":"720571001000","HPHM":"津C88F12","JGSK":"2021-04-01 09:31:46.617","CDBH":"6","XSFX":"由北向南","XSFXDM":"4","KKMC":"动漫东路与文一路交口"},{"KKBH":"610251002","HPHM":"津DCH517","JGSK":"2021-04-01 09:31:46.678","CDBH":"8","XSFX":"由南向北","XSFXDM":"3","KKMC":"中天大道与和睦路交口"},{"KKBH":"6071310030000","HPHM":"津GAQ528","JGSK":"2021-04-01 09:31:46.721","CDBH":"3","XSFX":"由东向西","XSFXDM":"1","KKMC":"中央大道与海旭道交口正向"},{"KKBH":"7208710020000","HPHM":"冀A3DF78","JGSK":"2021-04-01 09:31:46.735","CDBH":"3","XSFX":"由西向东","XSFXDM":"2","KKMC":"安正路与芳菲路交口正向"},{"KKBH":"7208810020000","HPHM":"津C5M930","JGSK":"2021-04-01 09:31:46.748","CDBH":"5","XSFX":"由西向东","XSFXDM":"2","KKMC":"海旭道与安正路交口正向"},{"KKBH":"610256113","HPHM":"豫Q88F16","JGSK":"2021-04-01 09:31:46.77","CDBH":"8","XSFX":"由北向南","XSFXDM":"4","KKMC":"中天大道与和风路交口"},{"KKBH":"7208810020000","HPHM":"冀J338T3","JGSK":"2021-04-01 09:31:46.777","CDBH":"6","XSFX":"由西向东","XSFXDM":"2","KKMC":"海旭道与安正路交口正向"},{"KKBH":"610256113","HPHM":"津C3Z616","JGSK":"2021-04-01 09:31:46.85","CDBH":"7","XSFX":"由北向南","XSFXDM":"4","KKMC":"中天大道与和风路交口"},{"KKBH":"610276126","HPHM":"津NBT098","JGSK":"2021-04-01 09:31:46.88","CDBH":"4","XSFX":"由南向北","XSFXDM":"3","KKMC":"中新大道与和意路交口"},{"KKBH":"610256115","HPHM":"津RC1360","JGSK":"2021-04-01 09:31:46.924","CDBH":"12","XSFX":"由北向南","XSFXDM":"4","KKMC":"中天大道与中生大道交口"},{"KKBH":"610276126","HPHM":"津RCK816","JGSK":"2021-04-01 09:31:46.957","CDBH":"1","XSFX":"由东向西","XSFXDM":"1","KKMC":"中新大道与和意路交口"},{"KKBH":"7205710040000","HPHM":"京EZ5429","JGSK":"2021-04-01 09:31:46.976","CDBH":"5","XSFX":"由北向南","XSFXDM":"4","KKMC":"动漫东路与动漫中路交口正向"},{"KKBH":"610256116","HPHM":"津JKL800","JGSK":"2021-04-01 09:31:46.989","CDBH":"7","XSFX":"由南向北","XSFXDM":"3","KKMC":"中天大道与和顺路交口"},{"KKBH":"711","HPHM":"鄂A17F5T","JGSK":"2021-04-01 09:31:46.99","CDBH":"7","XSFX":"由北向南","XSFXDM":"4","KKMC":"不礼让行人中新大道与和旭路交口"},{"KKBH":"610391008","HPHM":"鲁NM82Y0","JGSK":"2021-04-01 09:31:47.221","CDBH":"5","XSFX":"由西向东","XSFXDM":"2","KKMC":"和韵路与和旭路交口"},{"KKBH":"610256112","HPHM":"车牌","JGSK":"2021-04-01 09:31:47.291","CDBH":"8","XSFX":"由南向北","XSFXDM":"3","KKMC":"中天大道与中津大道交口"},{"KKBH":"720891004000","HPHM":"车牌","JGSK":"2021-04-01 09:31:47.299","CDBH":"7","XSFX":"由南向北","XSFXDM":"3","KKMC":"海博道与安平路交口"},{"KKBH":"610276125","HPHM":"津REV919","JGSK":"2021-04-01 09:31:47.318","CDBH":"5","XSFX":"由南向北","XSFXDM":"3","KKMC":"中新大道与和顺路交口"},{"KKBH":"610276124","HPHM":"津K16068","JGSK":"2021-04-01 09:31:47.352","CDBH":"11","XSFX":"由北向南","XSFXDM":"4","KKMC":"中新大道与中生大道交口"},{"KKBH":"610261004000","HPHM":"车牌","JGSK":"2021-04-01 09:31:47.363","CDBH":"6","XSFX":"由北向南","XSFXDM":"4","KKMC":"中生大道与静湖西路（北侧）"},{"KKBH":"610266122000","HPHM":"京NFK656","JGSK":"2021-04-01 09:31:47.39","CDBH":"2","XSFX":"由西向东","XSFXDM":"2","KKMC":"生态城中生大道故道河一桥西向东上桥处"},{"KKBH":"610276126","HPHM":"津RAK029","JGSK":"2021-04-01 09:31:47.433","CDBH":"8","XSFX":"由北向南","XSFXDM":"4","KKMC":"中新大道与和意路交口"},{"KKBH":"720871002000","HPHM":"津ADD1731","JGSK":"2021-04-01 09:31:47.441","CDBH":"6","XSFX":"由南向北","XSFXDM":"3","KKMC":"安正路与芳菲路交口"},{"KKBH":"610276126","HPHM":"津RSK845","JGSK":"2021-04-01 09:31:47.566","CDBH":"5","XSFX":"由南向北","XSFXDM":"3","KKMC":"中新大道与和意路交口"},{"KKBH":"720571004000","HPHM":"津E07949","JGSK":"2021-04-01 09:31:47.587","CDBH":"5","XSFX":"由北向南","XSFXDM":"4","KKMC":"动漫东路与动漫中路交口"},{"KKBH":"610271010","HPHM":"津CE477学","JGSK":"2021-04-01 09:31:47.589","CDBH":"7","XSFX":"由北向南","XSFXDM":"4","KKMC":"中新大道与华五路交口"},{"KKBH":"7280310020000","HPHM":"车牌","JGSK":"2021-04-01 09:31:47.62","CDBH":"8","XSFX":"由北向南","XSFXDM":"4","KKMC":"动漫中路与文一路交口正向"},{"KKBH":"610391006","HPHM":"津MLX502","JGSK":"2021-04-01 09:31:47.626","CDBH":"2","XSFX":"由东向西","XSFXDM":"1","KKMC":"和韵路与和意路交口"},{"KKBH":"610256116","HPHM":"津H96665","JGSK":"2021-04-01 09:31:47.897","CDBH":"11","XSFX":"由北向南","XSFXDM":"4","KKMC":"中天大道与和顺路交口"},{"KKBH":"720881002000","HPHM":"津DZE328","JGSK":"2021-04-01 09:31:48.066","CDBH":"7","XSFX":"由西向东","XSFXDM":"2","KKMC":"海旭道与安正路交口"},{"KKBH":"720891004000","HPHM":"津D75229","JGSK":"2021-04-01 09:31:48.25","CDBH":"5","XSFX":"由西向东","XSFXDM":"2","KKMC":"海博道与安平路交口"},{"KKBH":"610256115","HPHM":"辽LJR822","JGSK":"2021-04-01 09:31:48.305","CDBH":"5","XSFX":"由西向东","XSFXDM":"2","KKMC":"中天大道与中生大道交口"},{"KKBH":"610256112","HPHM":"豫JLH301","JGSK":"2021-04-01 09:31:48.305","CDBH":"4","XSFX":"由西向东","XSFXDM":"2","KKMC":"中天大道与中津大道交口"},{"KKBH":"720881002000","HPHM":"冀ELP052","JGSK":"2021-04-01 09:31:48.362","CDBH":"6","XSFX":"由西向东","XSFXDM":"2","KKMC":"海旭道与安正路交口"},{"KKBH":"610256111","HPHM":"津AQ0679","JGSK":"2021-04-01 09:31:48.374","CDBH":"4","XSFX":"由南向北","XSFXDM":"3","KKMC":"中天大道与和惠路交口"},{"KKBH":"610271010","HPHM":"津NSC558","JGSK":"2021-04-01 09:31:48.41","CDBH":"8","XSFX":"由北向南","XSFXDM":"4","KKMC":"中新大道与华五路交口"},{"KKBH":"610391007","HPHM":"晋B3093N","JGSK":"2021-04-01 09:31:48.444","CDBH":"1","XSFX":"由东向西","XSFXDM":"1","KKMC":"和韵路与和风路交口"},{"KKBH":"711","HPHM":"鲁H059H9","JGSK":"2021-04-01 09:31:48.48","CDBH":"5","XSFX":"由南向北","XSFXDM":"3","KKMC":"不礼让行人中新大道与和旭路交口"},{"KKBH":"610271008","HPHM":"津KST778","JGSK":"2021-04-01 09:31:48.49","CDBH":"5","XSFX":"由北向南","XSFXDM":"4","KKMC":"中新大道与航母主题公园支路交口"},{"KKBH":"610271009","HPHM":"津C526Y7","JGSK":"2021-04-01 09:31:48.537","CDBH":"10","XSFX":"由北向南","XSFXDM":"4","KKMC":"中新大道与泰七路交口"},{"KKBH":"610266117","HPHM":"鲁FJ663M","JGSK":"2021-04-01 09:31:48.571","CDBH":"5","XSFX":"由西向东","XSFXDM":"2","KKMC":"中生大道与和韵路交口"},{"KKBH":"610286127","HPHM":"车牌","JGSK":"2021-04-01 09:31:48.638","CDBH":"9","XSFX":"由南向北","XSFXDM":"3","KKMC":"中津大道与和畅路交口"},{"KKBH":"7208910040000","HPHM":"辽DJC825","JGSK":"2021-04-01 09:31:48.845","CDBH":"6","XSFX":"由西向东","XSFXDM":"2","KKMC":"海博道与安平路交口正向"},{"KKBH":"7208910080000","HPHM":"津AU5956","JGSK":"2021-04-01 09:31:48.846","CDBH":"12","XSFX":"由北向南","XSFXDM":"4","KKMC":"海博道与荣盛路交口正向"},{"KKBH":"610271008","HPHM":"车牌","JGSK":"2021-04-01 09:31:48.986","CDBH":"1","XSFX":"由南向北","XSFXDM":"3","KKMC":"中新大道与航母主题公园支路交口"},{"KKBH":"610276124","HPHM":"津E25894","JGSK":"2021-04-01 09:31:48.995","CDBH":"8","XSFX":"由南向北","XSFXDM":"3","KKMC":"中新大道与中生大道交口"},{"KKBH":"610266122000","HPHM":"津ADQ2667","JGSK":"2021-04-01 09:31:49.07","CDBH":"2","XSFX":"由西向东","XSFXDM":"2","KKMC":"生态城中生大道故道河一桥西向东上桥处"},{"KKBH":"7208910030000","HPHM":"津ADB3513","JGSK":"2021-04-01 09:31:49.165","CDBH":"6","XSFX":"由西向东","XSFXDM":"2","KKMC":"海博道与安正路交口正向"},{"KKBH":"720881002000","HPHM":"津RWZ868","JGSK":"2021-04-01 09:31:49.201","CDBH":"9","XSFX":"由南向北","XSFXDM":"3","KKMC":"海旭道与安正路交口"},{"KKBH":"610266117","HPHM":"津AF21113","JGSK":"2021-04-01 09:31:49.292","CDBH":"5","XSFX":"由西向东","XSFXDM":"2","KKMC":"中生大道与和韵路交口"},{"KKBH":"610276124","HPHM":"津MRR448","JGSK":"2021-04-01 09:31:49.303","CDBH":"1","XSFX":"由东向西","XSFXDM":"1","KKMC":"中新大道与中生大道交口"},{"KKBH":"610391006","HPHM":"津RYR273","JGSK":"2021-04-01 09:31:49.304","CDBH":"1","XSFX":"由东向西","XSFXDM":"1","KKMC":"和韵路与和意路交口"},{"KKBH":"610276126","HPHM":"黑E8H675","JGSK":"2021-04-01 09:31:49.358","CDBH":"7","XSFX":"由北向南","XSFXDM":"4","KKMC":"中新大道与和意路交口"},{"KKBH":"7208710020000","HPHM":"津AP9236","JGSK":"2021-04-01 09:31:49.445","CDBH":"5","XSFX":"由南向北","XSFXDM":"3","KKMC":"安正路与芳菲路交口正向"},{"KKBH":"720891005000","HPHM":"车牌","JGSK":"2021-04-01 09:31:49.588","CDBH":"8","XSFX":"由南向北","XSFXDM":"3","KKMC":"海博道与安明路交口"},{"KKBH":"7205710040000","HPHM":"津N35260","JGSK":"2021-04-01 09:31:49.621","CDBH":"3","XSFX":"由西向东","XSFXDM":"2","KKMC":"动漫东路与动漫中路交口正向"},{"KKBH":"610276126","HPHM":"津DXX655","JGSK":"2021-04-01 09:31:49.726","CDBH":"4","XSFX":"由南向北","XSFXDM":"3","KKMC":"中新大道与和意路交口"},{"KKBH":"610276124","HPHM":"鲁NM030U","JGSK":"2021-04-01 09:31:49.795","CDBH":"7","XSFX":"由南向北","XSFXDM":"3","KKMC":"中新大道与中生大道交口"},{"KKBH":"610256115","HPHM":"鲁GP002H","JGSK":"2021-04-01 09:31:49.902","CDBH":"10","XSFX":"由北向南","XSFXDM":"4","KKMC":"中天大道与中生大道交口"},{"KKBH":"720881007000","HPHM":"津QW3201","JGSK":"2021-04-01 09:31:49.939","CDBH":"4","XSFX":"由西向东","XSFXDM":"2","KKMC":"海旭道与弘通路交口"},{"KKBH":"720891003000","HPHM":"车牌","JGSK":"2021-04-01 09:31:49.983","CDBH":"6","XSFX":"由西向东","XSFXDM":"2","KKMC":"海博道与安正路交口"},{"KKBH":"6102661220000","HPHM":"津E01064","JGSK":"2021-04-01 09:31:49.984","CDBH":"2","XSFX":"由西向东","XSFXDM":"2","KKMC":"生态城中生大道故道河一桥西向东上桥处正向"},{"KKBH":"7208610030000","HPHM":"冀D978R7","JGSK":"2021-04-01 09:31:49.991","CDBH":"2","XSFX":"由东向西","XSFXDM":"1","KKMC":"海晨道与安明路交口正向"},{"KKBH":"7208810020000","HPHM":"苏H1319C","JGSK":"2021-04-01 09:31:49.998","CDBH":"6","XSFX":"由西向东","XSFXDM":"2","KKMC":"海旭道与安正路交口正向"},{"KKBH":"720541002000","HPHM":"津C7R231","JGSK":"2021-04-01 09:31:50.027","CDBH":"4","XSFX":"由西向东","XSFXDM":"2","KKMC":"动漫环路西与动漫中路交口"},{"KKBH":"711","HPHM":"津KK3318","JGSK":"2021-04-01 09:31:50.029","CDBH":"8","XSFX":"由北向南","XSFXDM":"4","KKMC":"不礼让行人中新大道与和旭路交口"},{"KKBH":"610271009","HPHM":"津RQE762","JGSK":"2021-04-01 09:31:50.032","CDBH":"7","XSFX":"由南向北","XSFXDM":"3","KKMC":"中新大道与泰七路交口"},{"KKBH":"610276124","HPHM":"津RRN850","JGSK":"2021-04-01 09:31:50.088","CDBH":"10","XSFX":"由北向南","XSFXDM":"4","KKMC":"中新大道与中生大道交口"},{"KKBH":"610391006","HPHM":"鲁NUL186","JGSK":"2021-04-01 09:31:50.089","CDBH":"7","XSFX":"由南向北","XSFXDM":"3","KKMC":"和韵路与和意路交口"},{"KKBH":"610271010","HPHM":"津E14200","JGSK":"2021-04-01 09:31:50.09","CDBH":"7","XSFX":"由北向南","XSFXDM":"4","KKMC":"中新大道与华五路交口"},{"KKBH":"6071310030000","HPHM":"津AY2203","JGSK":"2021-04-01 09:31:50.112","CDBH":"3","XSFX":"由东向西","XSFXDM":"1","KKMC":"中央大道与海旭道交口正向"},{"KKBH":"610276124","HPHM":"津AQW783","JGSK":"2021-04-01 09:31:50.2","CDBH":"7","XSFX":"由南向北","XSFXDM":"3","KKMC":"中新大道与中生大道交口"},{"KKBH":"610256113","HPHM":"津DLK827","JGSK":"2021-04-01 09:31:50.205","CDBH":"7","XSFX":"由北向南","XSFXDM":"4","KKMC":"中天大道与和风路交口"},{"KKBH":"7208610020000","HPHM":"津MMN338","JGSK":"2021-04-01 09:31:50.316","CDBH":"7","XSFX":"由南向北","XSFXDM":"3","KKMC":"海晨道与安正路交口正向"},{"KKBH":"7208910030000","HPHM":"津KMU229","JGSK":"2021-04-01 09:31:50.354","CDBH":"9","XSFX":"由南向北","XSFXDM":"3","KKMC":"海博道与安正路交口正向"},{"KKBH":"7280310020000","HPHM":"冀B0T2Y8","JGSK":"2021-04-01 09:31:50.374","CDBH":"6","XSFX":"由南向北","XSFXDM":"3","KKMC":"动漫中路与文一路交口正向"},{"KKBH":"610256115","HPHM":"津HVY185","JGSK":"2021-04-01 09:31:50.622","CDBH":"1","XSFX":"由东向西","XSFXDM":"1","KKMC":"中天大道与中生大道交口"},{"KKBH":"610256115","HPHM":"辽LJR822","JGSK":"2021-04-01 09:31:50.694","CDBH":"5","XSFX":"由西向东","XSFXDM":"2","KKMC":"中天大道与中生大道交口"},{"KKBH":"711","HPHM":"津RAC000","JGSK":"2021-04-01 09:31:50.724","CDBH":"5","XSFX":"由南向北","XSFXDM":"3","KKMC":"不礼让行人中新大道与和旭路交口"},{"KKBH":"720561002000","HPHM":"川HAP829","JGSK":"2021-04-01 09:31:50.761","CDBH":"1","XSFX":"由东向西","XSFXDM":"1","KKMC":"动漫北路与文三路交口"},{"KKBH":"610256112","HPHM":"津A09826D","JGSK":"2021-04-01 09:31:50.802","CDBH":"9","XSFX":"由南向北","XSFXDM":"3","KKMC":"中天大道与中津大道交口"},{"KKBH":"610271009","HPHM":"津C526Y7","JGSK":"2021-04-01 09:31:50.826","CDBH":"10","XSFX":"由北向南","XSFXDM":"4","KKMC":"中新大道与泰七路交口"},{"KKBH":"610256116","HPHM":"冀R506Y8","JGSK":"2021-04-01 09:31:50.829","CDBH":"9","XSFX":"由南向北","XSFXDM":"3","KKMC":"中天大道与和顺路交口"},{"KKBH":"610326142000","HPHM":"津NQ1531","JGSK":"2021-04-01 09:31:50.882","CDBH":"8","XSFX":"由南向北","XSFXDM":"3","KKMC":"中成大道与泰七路交口"},{"KKBH":"610256114","HPHM":"车牌","JGSK":"2021-04-01 09:31:50.994","CDBH":"9","XSFX":"由北向南","XSFXDM":"4","KKMC":"中天大道与和旭路交口"},{"KKBH":"610276124","HPHM":"皖KDD387","JGSK":"2021-04-01 09:31:51.052","CDBH":"1","XSFX":"由东向西","XSFXDM":"1","KKMC":"中新大道与中生大道交口"},{"KKBH":"610261005000","HPHM":"津A6L444","JGSK":"2021-04-01 09:31:51.087","CDBH":"1","XSFX":"由东向西","XSFXDM":"1","KKMC":"中生大道与静湖西路（南侧）"},{"KKBH":"720891004000","HPHM":"辽DJC825","JGSK":"2021-04-01 09:31:51.132","CDBH":"5","XSFX":"由西向东","XSFXDM":"2","KKMC":"海博道与安平路交口"},{"KKBH":"610276124","HPHM":"津K16068","JGSK":"2021-04-01 09:31:51.193","CDBH":"11","XSFX":"由北向南","XSFXDM":"4","KKMC":"中新大道与中生大道交口"},{"KKBH":"720891004000","HPHM":"车牌","JGSK":"2021-04-01 09:31:51.22","CDBH":"9","XSFX":"由南向北","XSFXDM":"3","KKMC":"海博道与安平路交口"},{"KKBH":"720871002000","HPHM":"冀A3DF78","JGSK":"2021-04-01 09:31:51.386","CDBH":"3","XSFX":"由西向东","XSFXDM":"2","KKMC":"安正路与芳菲路交口"},{"KKBH":"720881002000","HPHM":"冀J338T3","JGSK":"2021-04-01 09:31:51.509","CDBH":"7","XSFX":"由西向东","XSFXDM":"2","KKMC":"海旭道与安正路交口"},{"KKBH":"610271010","HPHM":"冀B00EW0","JGSK":"2021-04-01 09:31:51.509","CDBH":"5","XSFX":"由南向北","XSFXDM":"3","KKMC":"中新大道与华五路交口"},{"KKBH":"610271010","HPHM":"津NBC206","JGSK":"2021-04-01 09:31:51.51","CDBH":"4","XSFX":"由南向北","XSFXDM":"3","KKMC":"中新大道与华五路交口"},{"KKBH":"610276126","HPHM":"津RCK816","JGSK":"2021-04-01 09:31:51.56","CDBH":"1","XSFX":"由东向西","XSFXDM":"1","KKMC":"中新大道与和意路交口"},{"KKBH":"610276126","HPHM":"津HP1168","JGSK":"2021-04-01 09:31:51.626","CDBH":"8","XSFX":"由北向南","XSFXDM":"4","KKMC":"中新大道与和意路交口"},{"KKBH":"7208910040000","HPHM":"冀J16G52","JGSK":"2021-04-01 09:31:51.654","CDBH":"6","XSFX":"由西向东","XSFXDM":"2","KKMC":"海博道与安平路交口正向"},{"KKBH":"610391006","HPHM":"津AF06098","JGSK":"2021-04-01 09:31:51.74","CDBH":"1","XSFX":"由东向西","XSFXDM":"1","KKMC":"和韵路与和意路交口"},{"KKBH":"720871002000","HPHM":"津RYL896","JGSK":"2021-04-01 09:31:51.761","CDBH":"5","XSFX":"由南向北","XSFXDM":"3","KKMC":"安正路与芳菲路交口"},{"KKBH":"610276124","HPHM":"津C7P106","JGSK":"2021-04-01 09:31:51.829","CDBH":"3","XSFX":"由东向西","XSFXDM":"1","KKMC":"中新大道与中生大道交口"},{"KKBH":"610391007","HPHM":"车牌","JGSK":"2021-04-01 09:31:51.978","CDBH":"11","XSFX":"由北向南","XSFXDM":"4","KKMC":"和韵路与和风路交口"},{"KKBH":"7205710040000","HPHM":"津AY2505","JGSK":"2021-04-01 09:31:51.994","CDBH":"4","XSFX":"由西向东","XSFXDM":"2","KKMC":"动漫东路与动漫中路交口正向"},{"KKBH":"610391007","HPHM":"鲁MPD231","JGSK":"2021-04-01 09:31:51.994","CDBH":"2","XSFX":"由东向西","XSFXDM":"1","KKMC":"和韵路与和风路交口"},{"KKBH":"610256112","HPHM":"浙GMZ913","JGSK":"2021-04-01 09:31:52.035","CDBH":"8","XSFX":"由南向北","XSFXDM":"3","KKMC":"中天大道与中津大道交口"},{"KKBH":"7280310060000","HPHM":"鲁Q1Z55H","JGSK":"2021-04-01 09:31:52.388","CDBH":"5","XSFX":"由南向北","XSFXDM":"3","KKMC":"动漫中路与文三路交口正向"},{"KKBH":"610276124","HPHM":"鲁A818G3","JGSK":"2021-04-01 09:31:52.406","CDBH":"8","XSFX":"由南向北","XSFXDM":"3","KKMC":"中新大道与中生大道交口"},{"KKBH":"610266117","HPHM":"津AF21113","JGSK":"2021-04-01 09:31:52.411","CDBH":"5","XSFX":"由西向东","XSFXDM":"2","KKMC":"中生大道与和韵路交口"},{"KKBH":"610276124","HPHM":"津GP6609","JGSK":"2021-04-01 09:31:52.488","CDBH":"2","XSFX":"由东向西","XSFXDM":"1","KKMC":"中新大道与中生大道交口"},{"KKBH":"7280310020000","HPHM":"津E14229","JGSK":"2021-04-01 09:31:52.58","CDBH":"5","XSFX":"由南向北","XSFXDM":"3","KKMC":"动漫中路与文一路交口正向"},{"KKBH":"610276124","HPHM":"津AD17769","JGSK":"2021-04-01 09:31:52.588","CDBH":"7","XSFX":"由南向北","XSFXDM":"3","KKMC":"中新大道与中生大道交口"},{"KKBH":"610276126","HPHM":"津NBT098","JGSK":"2021-04-01 09:31:52.606","CDBH":"4","XSFX":"由南向北","XSFXDM":"3","KKMC":"中新大道与和意路交口"},{"KKBH":"720861003000","HPHM":"车牌","JGSK":"2021-04-01 09:31:52.629","CDBH":"1","XSFX":"由东向西","XSFXDM":"1","KKMC":"海晨道与安明路交口"},{"KKBH":"720541002000","HPHM":"冀B8R3U2","JGSK":"2021-04-01 09:31:52.668","CDBH":"4","XSFX":"由西向东","XSFXDM":"2","KKMC":"动漫环路西与动漫中路交口"},{"KKBH":"610261005000","HPHM":"津ADF8112","JGSK":"2021-04-01 09:31:52.687","CDBH":"2","XSFX":"由南向北","XSFXDM":"3","KKMC":"中生大道与静湖西路（南侧）"},{"KKBH":"6102610050000","HPHM":"津AW3053","JGSK":"2021-04-01 09:31:52.692","CDBH":"1","XSFX":"由东向西","XSFXDM":"1","KKMC":"中生大道与静湖西路（南侧）正向"},{"KKBH":"610401005","HPHM":"津LJ0256","JGSK":"2021-04-01 09:31:52.824","CDBH":"11","XSFX":"由北向南","XSFXDM":"4","KKMC":"和畅路与和顺路交口"},{"KKBH":"6102661220000","HPHM":"津E30741","JGSK":"2021-04-01 09:31:52.833","CDBH":"2","XSFX":"由西向东","XSFXDM":"2","KKMC":"生态城中生大道故道河一桥西向东上桥处正向"},{"KKBH":"720891003000","HPHM":"津AY7189","JGSK":"2021-04-01 09:31:52.949","CDBH":"7","XSFX":"由南向北","XSFXDM":"3","KKMC":"海博道与安正路交口"},{"KKBH":"610271008","HPHM":"车牌","JGSK":"2021-04-01 09:31:53.049","CDBH":"1","XSFX":"由南向北","XSFXDM":"3","KKMC":"中新大道与航母主题公园支路交口"},{"KKBH":"610276125","HPHM":"津C02132","JGSK":"2021-04-01 09:31:53.059","CDBH":"8","XSFX":"由北向南","XSFXDM":"4","KKMC":"中新大道与和顺路交口"},{"KKBH":"610256115","HPHM":"津RDX692","JGSK":"2021-04-01 09:31:53.142","CDBH":"11","XSFX":"由北向南","XSFXDM":"4","KKMC":"中天大道与中生大道交口"},{"KKBH":"7208710020000","HPHM":"津MRN977","JGSK":"2021-04-01 09:31:53.24","CDBH":"9","XSFX":"由北向南","XSFXDM":"4","KKMC":"安正路与芳菲路交口正向"},{"KKBH":"610401004","HPHM":"津B02259","JGSK":"2021-04-01 09:31:53.312","CDBH":"5","XSFX":"由西向东","XSFXDM":"2","KKMC":"和畅路与和风路交口"},{"KKBH":"610401004","HPHM":"津E19644","JGSK":"2021-04-01 09:31:53.341","CDBH":"7","XSFX":"由南向北","XSFXDM":"3","KKMC":"和畅路与和风路交口"},{"KKBH":"711","HPHM":"冀BK838H","JGSK":"2021-04-01 09:31:53.36","CDBH":"5","XSFX":"由南向北","XSFXDM":"3","KKMC":"不礼让行人中新大道与和旭路交口"},{"KKBH":"720881007000","HPHM":"津AF37379","JGSK":"2021-04-01 09:31:53.368","CDBH":"1","XSFX":"由东向西","XSFXDM":"1","KKMC":"海旭道与弘通路交口"},{"KKBH":"711","HPHM":"津NET288","JGSK":"2021-04-01 09:31:53.389","CDBH":"8","XSFX":"由北向南","XSFXDM":"4","KKMC":"不礼让行人中新大道与和旭路交口"},{"KKBH":"610251002","HPHM":"津NNH131","JGSK":"2021-04-01 09:31:53.44","CDBH":"2","XSFX":"由东向西","XSFXDM":"1","KKMC":"中天大道与和睦路交口"},{"KKBH":"610256116","HPHM":"晋BSG107","JGSK":"2021-04-01 09:31:53.603","CDBH":"11","XSFX":"由北向南","XSFXDM":"4","KKMC":"中天大道与和顺路交口"},{"KKBH":"610276126","HPHM":"车牌","JGSK":"2021-04-01 09:31:53.633","CDBH":"8","XSFX":"由北向南","XSFXDM":"4","KKMC":"中新大道与和意路交口"},{"KKBH":"7208810020000","HPHM":"津RAG710","JGSK":"2021-04-01 09:31:53.647","CDBH":"9","XSFX":"由南向北","XSFXDM":"3","KKMC":"海旭道与安正路交口正向"},{"KKBH":"720891004000","HPHM":"冀J16G52","JGSK":"2021-04-01 09:31:53.691","CDBH":"5","XSFX":"由西向东","XSFXDM":"2","KKMC":"海博道与安平路交口"},{"KKBH":"7280310060000","HPHM":"津GXD299","JGSK":"2021-04-01 09:31:53.693","CDBH":"3","XSFX":"由西向东","XSFXDM":"2","KKMC":"动漫中路与文三路交口正向"},{"KKBH":"610276126","HPHM":"津C276U0","JGSK":"2021-04-01 09:31:53.745","CDBH":"7","XSFX":"由北向南","XSFXDM":"4","KKMC":"中新大道与和意路交口"},{"KKBH":"610276126","HPHM":"津HP1168","JGSK":"2021-04-01 09:31:53.918","CDBH":"8","XSFX":"由北向南","XSFXDM":"4","KKMC":"中新大道与和意路交口"},{"KKBH":"7208810020000","HPHM":"豫J7037K","JGSK":"2021-04-01 09:31:53.929","CDBH":"13","XSFX":"由北向南","XSFXDM":"4","KKMC":"海旭道与安正路交口正向"},{"KKBH":"720891004000","HPHM":"车牌","JGSK":"2021-04-01 09:31:53.94","CDBH":"9","XSFX":"由南向北","XSFXDM":"3","KKMC":"海博道与安平路交口"},{"KKBH":"610276124","HPHM":"京N1V225","JGSK":"2021-04-01 09:31:53.983","CDBH":"1","XSFX":"由东向西","XSFXDM":"1","KKMC":"中新大道与中生大道交口"},{"KKBH":"7205710040000","HPHM":"津HQY525","JGSK":"2021-04-01 09:31:54.092","CDBH":"1","XSFX":"由东向西","XSFXDM":"1","KKMC":"动漫东路与动漫中路交口正向"},{"KKBH":"610271010","HPHM":"冀B00EW0","JGSK":"2021-04-01 09:31:54.104","CDBH":"5","XSFX":"由南向北","XSFXDM":"3","KKMC":"中新大道与华五路交口"},{"KKBH":"6071310030000","HPHM":"津C286K0","JGSK":"2021-04-01 09:31:54.113","CDBH":"2","XSFX":"由东向西","XSFXDM":"1","KKMC":"中央大道与海旭道交口正向"},{"KKBH":"720881002000","HPHM":"津C5M930","JGSK":"2021-04-01 09:31:54.122","CDBH":"6","XSFX":"由西向东","XSFXDM":"2","KKMC":"海旭道与安正路交口"},{"KKBH":"7208810070000","HPHM":"津AYP096","JGSK":"2021-04-01 09:31:54.123","CDBH":"4","XSFX":"由西向东","XSFXDM":"2","KKMC":"海旭道与弘通路交口正向"},{"KKBH":"610276124","HPHM":"冀B5Y92C","JGSK":"2021-04-01 09:31:54.168","CDBH":"1","XSFX":"由东向西","XSFXDM":"1","KKMC":"中新大道与中生大道交口"},{"KKBH":"610271008","HPHM":"津AY7152","JGSK":"2021-04-01 09:31:54.217","CDBH":"2","XSFX":"由南向北","XSFXDM":"3","KKMC":"中新大道与航母主题公园支路交口"},{"KKBH":"610276126","HPHM":"车牌","JGSK":"2021-04-01 09:31:54.243","CDBH":"8","XSFX":"由北向南","XSFXDM":"4","KKMC":"中新大道与和意路交口"},{"KKBH":"610256115","HPHM":"车牌","JGSK":"2021-04-01 09:31:54.302","CDBH":"3","XSFX":"由东向西","XSFXDM":"1","KKMC":"中天大道与中生大道交口"},{"KKBH":"610271009","HPHM":"津RQE762","JGSK":"2021-04-01 09:31:54.383","CDBH":"7","XSFX":"由南向北","XSFXDM":"3","KKMC":"中新大道与泰七路交口"},{"KKBH":"720861003000","HPHM":"冀D978R7","JGSK":"2021-04-01 09:31:54.383","CDBH":"2","XSFX":"由东向西","XSFXDM":"1","KKMC":"海晨道与安明路交口"},{"KKBH":"720571004000","HPHM":"津N35260","JGSK":"2021-04-01 09:31:54.395","CDBH":"4","XSFX":"由西向东","XSFXDM":"2","KKMC":"动漫东路与动漫中路交口"},{"KKBH":"610271010","HPHM":"津NBC206","JGSK":"2021-04-01 09:31:54.504","CDBH":"4","XSFX":"由南向北","XSFXDM":"3","KKMC":"中新大道与华五路交口"},{"KKBH":"610401004","HPHM":"津HWH060","JGSK":"2021-04-01 09:31:54.507","CDBH":"4","XSFX":"由西向东","XSFXDM":"2","KKMC":"和畅路与和风路交口"},{"KKBH":"610266122000","HPHM":"津E01064","JGSK":"2021-04-01 09:31:54.51","CDBH":"2","XSFX":"由西向东","XSFXDM":"2","KKMC":"生态城中生大道故道河一桥西向东上桥处"},{"KKBH":"610391007","HPHM":"鲁MPD231","JGSK":"2021-04-01 09:31:54.524","CDBH":"3","XSFX":"由东向西","XSFXDM":"1","KKMC":"和韵路与和风路交口"},{"KKBH":"610271010","HPHM":"津AY0065","JGSK":"2021-04-01 09:31:54.549","CDBH":"5","XSFX":"由南向北","XSFXDM":"3","KKMC":"中新大道与华五路交口"},{"KKBH":"720881002000","HPHM":"苏H1319C","JGSK":"2021-04-01 09:31:54.554","CDBH":"7","XSFX":"由西向东","XSFXDM":"2","KKMC":"海旭道与安正路交口"},{"KKBH":"610271008","HPHM":"津AWQ243","JGSK":"2021-04-01 09:31:54.617","CDBH":"1","XSFX":"由南向北","XSFXDM":"3","KKMC":"中新大道与航母主题公园支路交口"},{"KKBH":"610271010","HPHM":"津FCU978","JGSK":"2021-04-01 09:31:54.67","CDBH":"4","XSFX":"由南向北","XSFXDM":"3","KKMC":"中新大道与华五路交口"},{"KKBH":"610256112","HPHM":"鲁M7513U","JGSK":"2021-04-01 09:31:54.688","CDBH":"8","XSFX":"由南向北","XSFXDM":"3","KKMC":"中天大道与中津大道交口"},{"KKBH":"610251002","HPHM":"车牌","JGSK":"2021-04-01 09:31:54.801","CDBH":"2","XSFX":"由东向西","XSFXDM":"1","KKMC":"中天大道与和睦路交口"},{"KKBH":"728031002000","HPHM":"冀B0T2Y8","JGSK":"2021-04-01 09:31:54.833","CDBH":"6","XSFX":"由南向北","XSFXDM":"3","KKMC":"动漫中路与文一路交口"},{"KKBH":"610256114","HPHM":"津K73233","JGSK":"2021-04-01 09:31:54.856","CDBH":"5","XSFX":"由南向北","XSFXDM":"3","KKMC":"中天大道与和旭路交口"},{"KKBH":"7208910030000","HPHM":"冀R63EV8","JGSK":"2021-04-01 09:31:54.935","CDBH":"9","XSFX":"由南向北","XSFXDM":"3","KKMC":"海博道与安正路交口正向"},{"KKBH":"610391008","HPHM":"鲁NK25U8","JGSK":"2021-04-01 09:31:54.956","CDBH":"1","XSFX":"由东向西","XSFXDM":"1","KKMC":"和韵路与和旭路交口"},{"KKBH":"7208610030000","HPHM":"鲁B7Y8K0","JGSK":"2021-04-01 09:31:54.996","CDBH":"7","XSFX":"由南向北","XSFXDM":"3","KKMC":"海晨道与安明路交口正向"},{"KKBH":"610256114","HPHM":"津RXK150","JGSK":"2021-04-01 09:31:55.078","CDBH":"9","XSFX":"由北向南","XSFXDM":"4","KKMC":"中天大道与和旭路交口"},{"KKBH":"7280310020000","HPHM":"津A9H575","JGSK":"2021-04-01 09:31:55.089","CDBH":"7","XSFX":"由北向南","XSFXDM":"4","KKMC":"动漫中路与文一路交口正向"},{"KKBH":"7205710040000","HPHM":"津C755B8","JGSK":"2021-04-01 09:31:55.146","CDBH":"4","XSFX":"由西向东","XSFXDM":"2","KKMC":"动漫东路与动漫中路交口正向"},{"KKBH":"7208610030000","HPHM":"津A1M056","JGSK":"2021-04-01 09:31:55.16","CDBH":"2","XSFX":"由东向西","XSFXDM":"1","KKMC":"海晨道与安明路交口正向"},{"KKBH":"720891003000","HPHM":"车牌","JGSK":"2021-04-01 09:31:55.181","CDBH":"5","XSFX":"由西向东","XSFXDM":"2","KKMC":"海博道与安正路交口"},{"KKBH":"610256116","HPHM":"津C266Q6","JGSK":"2021-04-01 09:31:55.372","CDBH":"8","XSFX":"由南向北","XSFXDM":"3","KKMC":"中天大道与和顺路交口"},{"KKBH":"610256113","HPHM":"津AS0798","JGSK":"2021-04-01 09:31:55.454","CDBH":"8","XSFX":"由北向南","XSFXDM":"4","KKMC":"中天大道与和风路交口"},{"KKBH":"610276125","HPHM":"津NPG139","JGSK":"2021-04-01 09:31:55.467","CDBH":"7","XSFX":"由北向南","XSFXDM":"4","KKMC":"中新大道与和顺路交口"},{"KKBH":"7208810020000","HPHM":"津ADC7798","JGSK":"2021-04-01 09:31:55.545","CDBH":"3","XSFX":"由东向西","XSFXDM":"1","KKMC":"海旭道与安正路交口正向"},{"KKBH":"610391006","HPHM":"津RYR273","JGSK":"2021-04-01 09:31:55.626","CDBH":"1","XSFX":"由东向西","XSFXDM":"1","KKMC":"和韵路与和意路交口"},{"KKBH":"720891003000","HPHM":"车牌","JGSK":"2021-04-01 09:31:55.694","CDBH":"1","XSFX":"由东向西","XSFXDM":"1","KKMC":"海博道与安正路交口"},{"KKBH":"610391006","HPHM":"京N91565","JGSK":"2021-04-01 09:31:55.753","CDBH":"1","XSFX":"由东向西","XSFXDM":"1","KKMC":"和韵路与和意路交口"},{"KKBH":"610276124","HPHM":"津ABL869","JGSK":"2021-04-01 09:31:55.776","CDBH":"1","XSFX":"由东向西","XSFXDM":"1","KKMC":"中新大道与中生大道交口"},{"KKBH":"7208710020000","HPHM":"津E26543","JGSK":"2021-04-01 09:31:55.82","CDBH":"9","XSFX":"由北向南","XSFXDM":"4","KKMC":"安正路与芳菲路交口正向"},{"KKBH":"610256115","HPHM":"津HVY185","JGSK":"2021-04-01 09:31:55.823","CDBH":"1","XSFX":"由东向西","XSFXDM":"1","KKMC":"中天大道与中生大道交口"},{"KKBH":"610256112","HPHM":"浙GMZ913","JGSK":"2021-04-01 09:31:55.842","CDBH":"9","XSFX":"由南向北","XSFXDM":"3","KKMC":"中天大道与中津大道交口"},{"KKBH":"610266118","HPHM":"津C37G21","JGSK":"2021-04-01 09:31:55.868","CDBH":"1","XSFX":"由东向西","XSFXDM":"1","KKMC":"中生大道与和畅路交口"},{"KKBH":"720891004000","HPHM":"鲁Q609F3","JGSK":"2021-04-01 09:31:55.936","CDBH":"4","XSFX":"由西向东","XSFXDM":"2","KKMC":"海博道与安平路交口"},{"KKBH":"7205710040000","HPHM":"车牌","JGSK":"2021-04-01 09:31:55.986","CDBH":"2","XSFX":"由东向西","XSFXDM":"1","KKMC":"动漫东路与动漫中路交口正向"},{"KKBH":"720891009000","HPHM":"车牌","JGSK":"2021-04-01 09:31:56.007","CDBH":"6","XSFX":"由南向北","XSFXDM":"3","KKMC":"海博道与弘通路交口"},{"KKBH":"720571004000","HPHM":"京EZ5429","JGSK":"2021-04-01 09:31:56.015","CDBH":"5","XSFX":"由北向南","XSFXDM":"4","KKMC":"动漫东路与动漫中路交口"},{"KKBH":"610276124","HPHM":"津C565H7","JGSK":"2021-04-01 09:31:56.017","CDBH":"7","XSFX":"由南向北","XSFXDM":"3","KKMC":"中新大道与中生大道交口"},{"KKBH":"610271010","HPHM":"津AEJ543","JGSK":"2021-04-01 09:31:56.092","CDBH":"5","XSFX":"由南向北","XSFXDM":"3","KKMC":"中新大道与华五路交口"},{"KKBH":"720891004000","HPHM":"车牌","JGSK":"2021-04-01 09:31:56.1","CDBH":"9","XSFX":"由南向北","XSFXDM":"3","KKMC":"海博道与安平路交口"},{"KKBH":"610276124","HPHM":"津RRN850","JGSK":"2021-04-01 09:31:56.153","CDBH":"10","XSFX":"由北向南","XSFXDM":"4","KKMC":"中新大道与中生大道交口"},{"KKBH":"7208910030000","HPHM":"津RWA036","JGSK":"2021-04-01 09:31:56.155","CDBH":"4","XSFX":"由西向东","XSFXDM":"2","KKMC":"海博道与安正路交口正向"},{"KKBH":"728031006000","HPHM":"津GXD299","JGSK":"2021-04-01 09:31:56.24","CDBH":"4","XSFX":"由西向东","XSFXDM":"2","KKMC":"动漫中路与文三路交口"},{"KKBH":"720891003000","HPHM":"辽B28SC1","JGSK":"2021-04-01 09:31:56.308","CDBH":"7","XSFX":"由南向北","XSFXDM":"3","KKMC":"海博道与安正路交口"},{"KKBH":"7208910040000","HPHM":"苏C0K307","JGSK":"2021-04-01 09:31:56.384","CDBH":"6","XSFX":"由西向东","XSFXDM":"2","KKMC":"海博道与安平路交口正向"},{"KKBH":"610276124","HPHM":"皖KDD387","JGSK":"2021-04-01 09:31:56.408","CDBH":"2","XSFX":"由东向西","XSFXDM":"1","KKMC":"中新大道与中生大道交口"},{"KKBH":"610286127","HPHM":"津C61S19","JGSK":"2021-04-01 09:31:56.41","CDBH":"5","XSFX":"由西向东","XSFXDM":"2","KKMC":"中津大道与和畅路交口"},{"KKBH":"610261005000","HPHM":"津ASB108","JGSK":"2021-04-01 09:31:56.53","CDBH":"2","XSFX":"由南向北","XSFXDM":"3","KKMC":"中生大道与静湖西路（南侧）"},{"KKBH":"610276126","HPHM":"津C276U0","JGSK":"2021-04-01 09:31:56.639","CDBH":"7","XSFX":"由北向南","XSFXDM":"4","KKMC":"中新大道与和意路交口"},{"KKBH":"7208810020000","HPHM":"冀A3DF78","JGSK":"2021-04-01 09:31:56.686","CDBH":"9","XSFX":"由南向北","XSFXDM":"3","KKMC":"海旭道与安正路交口正向"},{"KKBH":"720891008000","HPHM":"津AU5956","JGSK":"2021-04-01 09:31:56.718","CDBH":"12","XSFX":"由北向南","XSFXDM":"4","KKMC":"海博道与荣盛路交口"},{"KKBH":"720891004000","HPHM":"车牌","JGSK":"2021-04-01 09:31:56.735","CDBH":"8","XSFX":"由南向北","XSFXDM":"3","KKMC":"海博道与安平路交口"},{"KKBH":"610256116","HPHM":"晋BSG107","JGSK":"2021-04-01 09:31:56.857","CDBH":"12","XSFX":"由北向南","XSFXDM":"4","KKMC":"中天大道与和顺路交口"},{"KKBH":"7205710040000","HPHM":"鲁G039TX","JGSK":"2021-04-01 09:31:56.931","CDBH":"6","XSFX":"由北向南","XSFXDM":"4","KKMC":"动漫东路与动漫中路交口正向"},{"KKBH":"610271010","HPHM":"津AY0065","JGSK":"2021-04-01 09:31:56.984","CDBH":"5","XSFX":"由南向北","XSFXDM":"3","KKMC":"中新大道与华五路交口"},{"KKBH":"728031006000","HPHM":"鲁Q1Z55H","JGSK":"2021-04-01 09:31:56.99","CDBH":"5","XSFX":"由南向北","XSFXDM":"3","KKMC":"动漫中路与文三路交口"},{"KKBH":"7208810040000","HPHM":"车牌","JGSK":"2021-04-01 09:31:57.065","CDBH":"3","XSFX":"由东向西","XSFXDM":"1","KKMC":"海旭道与永盛路交口正向"},{"KKBH":"610276124","HPHM":"鲁A818G3","JGSK":"2021-04-01 09:31:57.075","CDBH":"8","XSFX":"由南向北","XSFXDM":"3","KKMC":"中新大道与中生大道交口"},{"KKBH":"610401005","HPHM":"津LJ0256","JGSK":"2021-04-01 09:31:57.124","CDBH":"12","XSFX":"由北向南","XSFXDM":"4","KKMC":"和畅路与和顺路交口"},{"KKBH":"610271010","HPHM":"津FCU978","JGSK":"2021-04-01 09:31:57.143","CDBH":"4","XSFX":"由南向北","XSFXDM":"3","KKMC":"中新大道与华五路交口"},{"KKBH":"610256115","HPHM":"津HWL135","JGSK":"2021-04-01 09:31:57.255","CDBH":"3","XSFX":"由东向西","XSFXDM":"1","KKMC":"中天大道与中生大道交口"},{"KKBH":"610271008","HPHM":"津C951V9","JGSK":"2021-04-01 09:31:57.339","CDBH":"1","XSFX":"由南向北","XSFXDM":"3","KKMC":"中新大道与航母主题公园支路交口"},{"KKBH":"6102610050000","HPHM":"津C52231","JGSK":"2021-04-01 09:31:57.42","CDBH":"1","XSFX":"由东向西","XSFXDM":"1","KKMC":"中生大道与静湖西路（南侧）正向"},{"KKBH":"610256115","HPHM":"车牌","JGSK":"2021-04-01 09:31:57.552","CDBH":"9","XSFX":"由南向北","XSFXDM":"3","KKMC":"中天大道与中生大道交口"},{"KKBH":"610266122000","HPHM":"津E30741","JGSK":"2021-04-01 09:31:57.629","CDBH":"2","XSFX":"由西向东","XSFXDM":"2","KKMC":"生态城中生大道故道河一桥西向东上桥处"},{"KKBH":"720891003000","HPHM":"津KMU229","JGSK":"2021-04-01 09:31:57.832","CDBH":"8","XSFX":"由南向北","XSFXDM":"3","KKMC":"海博道与安正路交口"},{"KKBH":"610266118","HPHM":"辽BA99S3","JGSK":"2021-04-01 09:31:57.879","CDBH":"1","XSFX":"由东向西","XSFXDM":"1","KKMC":"中生大道与和畅路交口"},{"KKBH":"7209010020000","HPHM":"冀AN61X9","JGSK":"2021-04-01 09:31:57.883","CDBH":"1","XSFX":"由东向西","XSFXDM":"1","KKMC":"玉林道与安正路交口正向"},{"KKBH":"610271008","HPHM":"津HHS975","JGSK":"2021-04-01 09:31:57.898","CDBH":"2","XSFX":"由南向北","XSFXDM":"3","KKMC":"中新大道与航母主题公园支路交口"},{"KKBH":"720861003000","HPHM":"津A1M056","JGSK":"2021-04-01 09:31:57.911","CDBH":"2","XSFX":"由东向西","XSFXDM":"1","KKMC":"海晨道与安明路交口"},{"KKBH":"610276124","HPHM":"津MRR448","JGSK":"2021-04-01 09:31:57.928","CDBH":"1","XSFX":"由东向西","XSFXDM":"1","KKMC":"中新大道与中生大道交口"},{"KKBH":"610401004","HPHM":"津HWH060","JGSK":"2021-04-01 09:31:57.933","CDBH":"5","XSFX":"由西向东","XSFXDM":"2","KKMC":"和畅路与和风路交口"},{"KKBH":"610401004","HPHM":"津B02259","JGSK":"2021-04-01 09:31:57.934","CDBH":"6","XSFX":"由西向东","XSFXDM":"2","KKMC":"和畅路与和风路交口"},{"KKBH":"728031002000","HPHM":"车牌","JGSK":"2021-04-01 09:31:57.955","CDBH":"5","XSFX":"由南向北","XSFXDM":"3","KKMC":"动漫中路与文一路交口"},{"KKBH":"610391008","HPHM":"冀J1H0A5","JGSK":"2021-04-01 09:31:57.979","CDBH":"5","XSFX":"由西向东","XSFXDM":"2","KKMC":"和韵路与和旭路交口"},{"KKBH":"7208610030000","HPHM":"津DET916","JGSK":"2021-04-01 09:31:58.007","CDBH":"5","XSFX":"由西向东","XSFXDM":"2","KKMC":"海晨道与安明路交口正向"},{"KKBH":"610261004000","HPHM":"车牌","JGSK":"2021-04-01 09:31:58.021","CDBH":"1","XSFX":"由东向西","XSFXDM":"1","KKMC":"中生大道与静湖西路（北侧）"},{"KKBH":"720881007000","HPHM":"津AYP096","JGSK":"2021-04-01 09:31:58.022","CDBH":"4","XSFX":"由西向东","XSFXDM":"2","KKMC":"海旭道与弘通路交口"},{"KKBH":"610391006","HPHM":"冀J8WH76","JGSK":"2021-04-01 09:31:58.078","CDBH":"1","XSFX":"由东向西","XSFXDM":"1","KKMC":"和韵路与和意路交口"},{"KKBH":"610276124","HPHM":"鲁NMH369","JGSK":"2021-04-01 09:31:58.097","CDBH":"2","XSFX":"由东向西","XSFXDM":"1","KKMC":"中新大道与中生大道交口"},{"KKBH":"610271009","HPHM":"津A9N916","JGSK":"2021-04-01 09:31:58.118","CDBH":"7","XSFX":"由南向北","XSFXDM":"3","KKMC":"中新大道与泰七路交口"},{"KKBH":"610266118","HPHM":"津C37G21","JGSK":"2021-04-01 09:31:58.13","CDBH":"1","XSFX":"由东向西","XSFXDM":"1","KKMC":"中生大道与和畅路交口"},{"KKBH":"720891004000","HPHM":"车牌","JGSK":"2021-04-01 09:31:58.179","CDBH":"8","XSFX":"由南向北","XSFXDM":"3","KKMC":"海博道与安平路交口"},{"KKBH":"610266118","HPHM":"津LBD969","JGSK":"2021-04-01 09:31:58.215","CDBH":"4","XSFX":"由西向东","XSFXDM":"2","KKMC":"中生大道与和畅路交口"},{"KKBH":"610256114","HPHM":"冀JPG703","JGSK":"2021-04-01 09:31:58.591","CDBH":"1","XSFX":"由西向东","XSFXDM":"2","KKMC":"中天大道与和旭路交口"},{"KKBH":"610256112","HPHM":"鲁M7513U","JGSK":"2021-04-01 09:31:58.644","CDBH":"9","XSFX":"由南向北","XSFXDM":"3","KKMC":"中天大道与中津大道交口"},{"KKBH":"610271009","HPHM":"津AVM191","JGSK":"2021-04-01 09:31:58.717","CDBH":"8","XSFX":"由南向北","XSFXDM":"3","KKMC":"中新大道与泰七路交口"},{"KKBH":"720881002000","HPHM":"津ADC7798","JGSK":"2021-04-01 09:31:58.767","CDBH":"3","XSFX":"由东向西","XSFXDM":"1","KKMC":"海旭道与安正路交口"},{"KKBH":"610266118","HPHM":"津H54129","JGSK":"2021-04-01 09:31:58.816","CDBH":"2","XSFX":"由东向西","XSFXDM":"1","KKMC":"中生大道与和畅路交口"},{"KKBH":"610271010","HPHM":"津AEJ543","JGSK":"2021-04-01 09:31:58.903","CDBH":"5","XSFX":"由南向北","XSFXDM":"3","KKMC":"中新大道与华五路交口"},{"KKBH":"7208710020000","HPHM":"车牌","JGSK":"2021-04-01 09:31:58.94","CDBH":"8","XSFX":"由北向南","XSFXDM":"4","KKMC":"安正路与芳菲路交口正向"},{"KKBH":"610256113","HPHM":"津AS0798","JGSK":"2021-04-01 09:31:59.249","CDBH":"8","XSFX":"由北向南","XSFXDM":"4","KKMC":"中天大道与和风路交口"},{"KKBH":"728031002000","HPHM":"津A9H575","JGSK":"2021-04-01 09:31:59.251","CDBH":"7","XSFX":"由北向南","XSFXDM":"4","KKMC":"动漫中路与文一路交口"},{"KKBH":"711","HPHM":"津GUU022","JGSK":"2021-04-01 09:31:59.283","CDBH":"5","XSFX":"由南向北","XSFXDM":"3","KKMC":"不礼让行人中新大道与和旭路交口"},{"KKBH":"720891003000","HPHM":"车牌","JGSK":"2021-04-01 09:31:59.342","CDBH":"4","XSFX":"由西向东","XSFXDM":"2","KKMC":"海博道与安正路交口"},{"KKBH":"7280310030000","HPHM":"津ADD9161","JGSK":"2021-04-01 09:31:59.381","CDBH":"3","XSFX":"由南向北","XSFXDM":"3","KKMC":"动漫中路与文二路交口正向"},{"KKBH":"720891004000","HPHM":"津C0K307","JGSK":"2021-04-01 09:31:59.455","CDBH":"5","XSFX":"由西向东","XSFXDM":"2","KKMC":"海博道与安平路交口"},{"KKBH":"610256115","HPHM":"冀FH5V22","JGSK":"2021-04-01 09:31:59.615","CDBH":"12","XSFX":"由北向南","XSFXDM":"4","KKMC":"中天大道与中生大道交口"},{"KKBH":"610401004","HPHM":"津E19644","JGSK":"2021-04-01 09:31:59.667","CDBH":"7","XSFX":"由南向北","XSFXDM":"3","KKMC":"和畅路与和风路交口"},{"KKBH":"610276124","HPHM":"津ND7753","JGSK":"2021-04-01 09:31:59.749","CDBH":"2","XSFX":"由东向西","XSFXDM":"1","KKMC":"中新大道与中生大道交口"},{"KKBH":"610276124","HPHM":"京N1V225","JGSK":"2021-04-01 09:31:59.768","CDBH":"2","XSFX":"由东向西","XSFXDM":"1","KKMC":"中新大道与中生大道交口"},{"KKBH":"7205710040000","HPHM":"津ADH7177","JGSK":"2021-04-01 09:31:59.793","CDBH":"2","XSFX":"由东向西","XSFXDM":"1","KKMC":"动漫东路与动漫中路交口正向"},{"KKBH":"610266118","HPHM":"辽BA99S3","JGSK":"2021-04-01 09:31:59.81","CDBH":"2","XSFX":"由东向西","XSFXDM":"1","KKMC":"中生大道与和畅路交口"},{"KKBH":"720861003000","HPHM":"鲁R2H27D","JGSK":"2021-04-01 09:31:59.844","CDBH":"4","XSFX":"由西向东","XSFXDM":"2","KKMC":"海晨道与安明路交口"},{"KKBH":"610276124","HPHM":"津CD8018","JGSK":"2021-04-01 09:31:59.85","CDBH":"8","XSFX":"由南向北","XSFXDM":"3","KKMC":"中新大道与中生大道交口"},{"KKBH":"610401005","HPHM":"津HWH717","JGSK":"2021-04-01 09:31:59.863","CDBH":"7","XSFX":"由南向北","XSFXDM":"3","KKMC":"和畅路与和顺路交口"},{"KKBH":"610261005000","HPHM":"津AW3053","JGSK":"2021-04-01 09:31:59.986","CDBH":"1","XSFX":"由东向西","XSFXDM":"1","KKMC":"中生大道与静湖西路（南侧）"},{"KKBH":"610256116","HPHM":"津C266Q6","JGSK":"2021-04-01 09:32:00.029","CDBH":"9","XSFX":"由南向北","XSFXDM":"3","KKMC":"中天大道与和顺路交口"},{"KKBH":"610271009","HPHM":"津A9N916","JGSK":"2021-04-01 09:32:00.063","CDBH":"7","XSFX":"由南向北","XSFXDM":"3","KKMC":"中新大道与泰七路交口"},{"KKBH":"6071310030000","HPHM":"津MDM656","JGSK":"2021-04-01 09:32:00.092","CDBH":"2","XSFX":"由东向西","XSFXDM":"1","KKMC":"中央大道与海旭道交口正向"},{"KKBH":"720891003000","HPHM":"车牌","JGSK":"2021-04-01 09:32:00.223","CDBH":"6","XSFX":"由西向东","XSFXDM":"2","KKMC":"海博道与安正路交口"},{"KKBH":"720891003000","HPHM":"津RXK293","JGSK":"2021-04-01 09:32:00.231","CDBH":"7","XSFX":"由南向北","XSFXDM":"3","KKMC":"海博道与安正路交口"},{"KKBH":"610266118","HPHM":"津MGZ036","JGSK":"2021-04-01 09:32:00.293","CDBH":"5","XSFX":"由西向东","XSFXDM":"2","KKMC":"中生大道与和畅路交口"},{"KKBH":"610391006","HPHM":"津RJW399","JGSK":"2021-04-01 09:32:00.425","CDBH":"1","XSFX":"由东向西","XSFXDM":"1","KKMC":"和韵路与和意路交口"},{"KKBH":"610266118","HPHM":"津LBD969","JGSK":"2021-04-01 09:32:00.443","CDBH":"4","XSFX":"由西向东","XSFXDM":"2","KKMC":"中生大道与和畅路交口"},{"KKBH":"7208910030000","HPHM":"车牌","JGSK":"2021-04-01 09:32:00.564","CDBH":"1","XSFX":"由东向西","XSFXDM":"1","KKMC":"海博道与安正路交口正向"},{"KKBH":"610271009","HPHM":"津AVM191","JGSK":"2021-04-01 09:32:00.624","CDBH":"8","XSFX":"由南向北","XSFXDM":"3","KKMC":"中新大道与泰七路交口"},{"KKBH":"610276124","HPHM":"津JJX721","JGSK":"2021-04-01 09:32:00.651","CDBH":"7","XSFX":"由南向北","XSFXDM":"3","KKMC":"中新大道与中生大道交口"},{"KKBH":"720891003000","HPHM":"冀R63EV8","JGSK":"2021-04-01 09:32:00.71","CDBH":"9","XSFX":"由南向北","XSFXDM":"3","KKMC":"海博道与安正路交口"},{"KKBH":"610401005","HPHM":"津CAZ337","JGSK":"2021-04-01 09:32:00.726","CDBH":"11","XSFX":"由北向南","XSFXDM":"4","KKMC":"和畅路与和顺路交口"},{"KKBH":"610276124","HPHM":"冀J162HJ","JGSK":"2021-04-01 09:32:00.812","CDBH":"3","XSFX":"由东向西","XSFXDM":"1","KKMC":"中新大道与中生大道交口"},{"KKBH":"720861002000","HPHM":"津MMN338","JGSK":"2021-04-01 09:32:00.813","CDBH":"7","XSFX":"由南向北","XSFXDM":"3","KKMC":"海晨道与安正路交口"},{"KKBH":"6071310030000","HPHM":"车牌","JGSK":"2021-04-01 09:32:00.852","CDBH":"3","XSFX":"由东向西","XSFXDM":"1","KKMC":"中央大道与海旭道交口正向"},{"KKBH":"610271010","HPHM":"津HH9726","JGSK":"2021-04-01 09:32:00.886","CDBH":"5","XSFX":"由南向北","XSFXDM":"3","KKMC":"中新大道与华五路交口"},{"KKBH":"7209010020000","HPHM":"津KXY813","JGSK":"2021-04-01 09:32:00.911","CDBH":"11","XSFX":"由北向南","XSFXDM":"4","KKMC":"玉林道与安正路交口正向"},{"KKBH":"610266118","HPHM":"津E14172","JGSK":"2021-04-01 09:32:00.929","CDBH":"1","XSFX":"由东向西","XSFXDM":"1","KKMC":"中生大道与和畅路交口"},{"KKBH":"610251002","HPHM":"津NNH331","JGSK":"2021-04-01 09:32:00.946","CDBH":"3","XSFX":"由东向西","XSFXDM":"1","KKMC":"中天大道与和睦路交口"},{"KKBH":"720881002000","HPHM":"豫J7037K","JGSK":"2021-04-01 09:32:00.956","CDBH":"13","XSFX":"由北向南","XSFXDM":"4","KKMC":"海旭道与安正路交口"},{"KKBH":"610256115","HPHM":"津RDX692","JGSK":"2021-04-01 09:32:00.964","CDBH":"12","XSFX":"由北向南","XSFXDM":"4","KKMC":"中天大道与中生大道交口"},{"KKBH":"610266117","HPHM":"冀AXF222","JGSK":"2021-04-01 09:32:00.988","CDBH":"3","XSFX":"由东向西","XSFXDM":"1","KKMC":"中生大道与和韵路交口"},{"KKBH":"610256116","HPHM":"车牌","JGSK":"2021-04-01 09:32:01.023","CDBH":"4","XSFX":"由西向东","XSFXDM":"2","KKMC":"中天大道与和顺路交口"},{"KKBH":"720871002000","HPHM":"津MRN977","JGSK":"2021-04-01 09:32:01.112","CDBH":"9","XSFX":"由北向南","XSFXDM":"4","KKMC":"安正路与芳菲路交口"},{"KKBH":"7205710040000","HPHM":"津A03C10","JGSK":"2021-04-01 09:32:01.158","CDBH":"1","XSFX":"由东向西","XSFXDM":"1","KKMC":"动漫东路与动漫中路交口正向"},{"KKBH":"610266118","HPHM":"津CDT826","JGSK":"2021-04-01 09:32:01.166","CDBH":"2","XSFX":"由东向西","XSFXDM":"1","KKMC":"中生大道与和畅路交口"},{"KKBH":"711","HPHM":"津CBN060","JGSK":"2021-04-01 09:32:01.281","CDBH":"5","XSFX":"由南向北","XSFXDM":"3","KKMC":"不礼让行人中新大道与和旭路交口"},{"KKBH":"720891004000","HPHM":"车牌","JGSK":"2021-04-01 09:32:01.298","CDBH":"9","XSFX":"由南向北","XSFXDM":"3","KKMC":"海博道与安平路交口"},{"KKBH":"7205410030000","HPHM":"车牌","JGSK":"2021-04-01 09:32:01.333","CDBH":"8","XSFX":"由南向北","XSFXDM":"3","KKMC":"动漫环路西与动漫西路交口正向"},{"KKBH":"610256112","HPHM":"沪FC1367","JGSK":"2021-04-01 09:32:01.396","CDBH":"9","XSFX":"由南向北","XSFXDM":"3","KKMC":"中天大道与中津大道交口"},{"KKBH":"610256112","HPHM":"车牌","JGSK":"2021-04-01 09:32:01.397","CDBH":"8","XSFX":"由南向北","XSFXDM":"3","KKMC":"中天大道与中津大道交口"},{"KKBH":"610286127","HPHM":"津C61S19","JGSK":"2021-04-01 09:32:01.404","CDBH":"6","XSFX":"由西向东","XSFXDM":"2","KKMC":"中津大道与和畅路交口"},{"KKBH":"720571004000","HPHM":"津HQY525","JGSK":"2021-04-01 09:32:01.581","CDBH":"1","XSFX":"由东向西","XSFXDM":"1","KKMC":"动漫东路与动漫中路交口"},{"KKBH":"720571004000","HPHM":"津C755B8","JGSK":"2021-04-01 09:32:01.592","CDBH":"3","XSFX":"由西向东","XSFXDM":"2","KKMC":"动漫东路与动漫中路交口"},{"KKBH":"7208210040000","HPHM":"车牌","JGSK":"2021-04-01 09:32:01.659","CDBH":"3","XSFX":"由南向北","XSFXDM":"3","KKMC":"动漫西路与动漫北路交口正向"},{"KKBH":"610256114","HPHM":"津RXK150","JGSK":"2021-04-01 09:32:01.68","CDBH":"9","XSFX":"由北向南","XSFXDM":"4","KKMC":"中天大道与和旭路交口"},{"KKBH":"610251002","HPHM":"津DCH517","JGSK":"2021-04-01 09:32:01.726","CDBH":"9","XSFX":"由南向北","XSFXDM":"3","KKMC":"中天大道与和睦路交口"},{"KKBH":"610266117","HPHM":"冀B23BV9","JGSK":"2021-04-01 09:32:01.764","CDBH":"11","XSFX":"由北向南","XSFXDM":"4","KKMC":"中生大道与和韵路交口"},{"KKBH":"610266118","HPHM":"津H54129","JGSK":"2021-04-01 09:32:01.89","CDBH":"3","XSFX":"由东向西","XSFXDM":"1","KKMC":"中生大道与和畅路交口"},{"KKBH":"7208610020000","HPHM":"津H99172","JGSK":"2021-04-01 09:32:01.918","CDBH":"5","XSFX":"由西向东","XSFXDM":"2","KKMC":"海晨道与安正路交口正向"},{"KKBH":"720881002000","HPHM":"津RAG710","JGSK":"2021-04-01 09:32:01.919","CDBH":"10","XSFX":"由南向北","XSFXDM":"3","KKMC":"海旭道与安正路交口"},{"KKBH":"610276125","HPHM":"冀J0FL58","JGSK":"2021-04-01 09:32:01.939","CDBH":"7","XSFX":"由北向南","XSFXDM":"4","KKMC":"中新大道与和顺路交口"},{"KKBH":"720861003000","HPHM":"津DET916","JGSK":"2021-04-01 09:32:01.999","CDBH":"5","XSFX":"由西向东","XSFXDM":"2","KKMC":"海晨道与安明路交口"},{"KKBH":"610256115","HPHM":"津E16454","JGSK":"2021-04-01 09:32:02.088","CDBH":"3","XSFX":"由东向西","XSFXDM":"1","KKMC":"中天大道与中生大道交口"},{"KKBH":"610276125","HPHM":"津C02132","JGSK":"2021-04-01 09:32:02.109","CDBH":"8","XSFX":"由北向南","XSFXDM":"4","KKMC":"中新大道与和顺路交口"},{"KKBH":"610401005","HPHM":"车牌","JGSK":"2021-04-01 09:32:02.125","CDBH":"2","XSFX":"由东向西","XSFXDM":"1","KKMC":"和畅路与和顺路交口"},{"KKBH":"610256116","HPHM":"鲁A53M21","JGSK":"2021-04-01 09:32:02.132","CDBH":"4","XSFX":"由西向东","XSFXDM":"2","KKMC":"中天大道与和顺路交口"},{"KKBH":"610266117","HPHM":"津A16A30","JGSK":"2021-04-01 09:32:02.147","CDBH":"7","XSFX":"由南向北","XSFXDM":"3","KKMC":"中生大道与和韵路交口"},{"KKBH":"7205410040000","HPHM":"津AZ8826","JGSK":"2021-04-01 09:32:02.238","CDBH":"3","XSFX":"由西向东","XSFXDM":"2","KKMC":"动漫环路东与动漫中路交口正向"},{"KKBH":"610276124","HPHM":"津ABL869","JGSK":"2021-04-01 09:32:02.328","CDBH":"1","XSFX":"由东向西","XSFXDM":"1","KKMC":"中新大道与中生大道交口"},{"KKBH":"610286127","HPHM":"津GZW997","JGSK":"2021-04-01 09:32:02.33","CDBH":"4","XSFX":"由西向东","XSFXDM":"2","KKMC":"中津大道与和畅路交口"},{"KKBH":"610251002","HPHM":"车牌","JGSK":"2021-04-01 09:32:02.5","CDBH":"12","XSFX":"由北向南","XSFXDM":"4","KKMC":"中天大道与和睦路交口"},{"KKBH":"711","HPHM":"津MTS168","JGSK":"2021-04-01 09:32:02.504","CDBH":"7","XSFX":"由北向南","XSFXDM":"4","KKMC":"不礼让行人中新大道与和旭路交口"},{"KKBH":"610271009","HPHM":"津MCT680","JGSK":"2021-04-01 09:32:02.7","CDBH":"7","XSFX":"由南向北","XSFXDM":"3","KKMC":"中新大道与泰七路交口"},{"KKBH":"720891003000","HPHM":"津MM0148","JGSK":"2021-04-01 09:32:02.709","CDBH":"8","XSFX":"由南向北","XSFXDM":"3","KKMC":"海博道与安正路交口"},{"KKBH":"610271010","HPHM":"津HWX607","JGSK":"2021-04-01 09:32:02.79","CDBH":"8","XSFX":"由北向南","XSFXDM":"4","KKMC":"中新大道与华五路交口"},{"KKBH":"7205410020000","HPHM":"津C10D60","JGSK":"2021-04-01 09:32:02.79","CDBH":"1","XSFX":"由东向西","XSFXDM":"1","KKMC":"动漫环路西与动漫中路交口正向"},{"KKBH":"610256115","HPHM":"津HL5516","JGSK":"2021-04-01 09:32:02.82","CDBH":"2","XSFX":"由东向西","XSFXDM":"1","KKMC":"中天大道与中生大道交口"},{"KKBH":"610256115","HPHM":"津HL5516","JGSK":"2021-04-01 09:32:02.821","CDBH":"2","XSFX":"由东向西","XSFXDM":"1","KKMC":"中天大道与中生大道交口"},{"KKBH":"610266118","HPHM":"津MGZ036","JGSK":"2021-04-01 09:32:02.917","CDBH":"5","XSFX":"由西向东","XSFXDM":"2","KKMC":"中生大道与和畅路交口"},{"KKBH":"610266118","HPHM":"津E14172","JGSK":"2021-04-01 09:32:02.93","CDBH":"2","XSFX":"由东向西","XSFXDM":"1","KKMC":"中生大道与和畅路交口"},{"KKBH":"610401005","HPHM":"津GBF920","JGSK":"2021-04-01 09:32:02.966","CDBH":"7","XSFX":"由南向北","XSFXDM":"3","KKMC":"和畅路与和顺路交口"},{"KKBH":"7205710040000","HPHM":"津RLH627","JGSK":"2021-04-01 09:32:03.014","CDBH":"1","XSFX":"由东向西","XSFXDM":"1","KKMC":"动漫东路与动漫中路交口正向"},{"KKBH":"7208610020000","HPHM":"津AW0071","JGSK":"2021-04-01 09:32:03.091","CDBH":"8","XSFX":"由南向北","XSFXDM":"3","KKMC":"海晨道与安正路交口正向"},{"KKBH":"610286127","HPHM":"津RZQ170","JGSK":"2021-04-01 09:32:03.158","CDBH":"5","XSFX":"由西向东","XSFXDM":"2","KKMC":"中津大道与和畅路交口"},{"KKBH":"7208710020000","HPHM":"车牌","JGSK":"2021-04-01 09:32:03.17","CDBH":"10","XSFX":"由北向南","XSFXDM":"4","KKMC":"安正路与芳菲路交口正向"},{"KKBH":"610271008","HPHM":"津C203U5","JGSK":"2021-04-01 09:32:03.196","CDBH":"5","XSFX":"由北向南","XSFXDM":"4","KKMC":"中新大道与航母主题公园支路交口"},{"KKBH":"610276124","HPHM":"鲁NMH369","JGSK":"2021-04-01 09:32:03.208","CDBH":"2","XSFX":"由东向西","XSFXDM":"1","KKMC":"中新大道与中生大道交口"},{"KKBH":"610401005","HPHM":"津HWM830","JGSK":"2021-04-01 09:32:03.224","CDBH":"1","XSFX":"由东向西","XSFXDM":"1","KKMC":"和畅路与和顺路交口"},{"KKBH":"7208910050000","HPHM":"冀B1UC38","JGSK":"2021-04-01 09:32:03.271","CDBH":"8","XSFX":"由南向北","XSFXDM":"3","KKMC":"海博道与安明路交口正向"},{"KKBH":"610276124","HPHM":"津AF60350","JGSK":"2021-04-01 09:32:03.291","CDBH":"8","XSFX":"由南向北","XSFXDM":"3","KKMC":"中新大道与中生大道交口"},{"KKBH":"728031003000","HPHM":"浙ADD9161","JGSK":"2021-04-01 09:32:03.328","CDBH":"3","XSFX":"由南向北","XSFXDM":"3","KKMC":"动漫中路与文二路交口"},{"KKBH":"610401005","HPHM":"津HWH717","JGSK":"2021-04-01 09:32:03.597","CDBH":"7","XSFX":"由南向北","XSFXDM":"3","KKMC":"和畅路与和顺路交口"},{"KKBH":"610276125","HPHM":"津A08370F","JGSK":"2021-04-01 09:32:03.611","CDBH":"5","XSFX":"由南向北","XSFXDM":"3","KKMC":"中新大道与和顺路交口"},{"KKBH":"6102610040000","HPHM":"津JLJ602","JGSK":"2021-04-01 09:32:03.679","CDBH":"1","XSFX":"由东向西","XSFXDM":"1","KKMC":"中生大道与静湖西路（北侧）正向"},{"KKBH":"610256115","HPHM":"津N32663","JGSK":"2021-04-01 09:32:03.798","CDBH":"1","XSFX":"由东向西","XSFXDM":"1","KKMC":"中天大道与中生大道交口"},{"KKBH":"610266117","HPHM":"车牌","JGSK":"2021-04-01 09:32:03.923","CDBH":"10","XSFX":"由北向南","XSFXDM":"4","KKMC":"中生大道与和韵路交口"},{"KKBH":"610271010","HPHM":"津HH9726","JGSK":"2021-04-01 09:32:03.944","CDBH":"5","XSFX":"由南向北","XSFXDM":"3","KKMC":"中新大道与华五路交口"},{"KKBH":"610256116","HPHM":"车牌","JGSK":"2021-04-01 09:32:04.027","CDBH":"4","XSFX":"由西向东","XSFXDM":"2","KKMC":"中天大道与和顺路交口"},{"KKBH":"720861003000","HPHM":"津HCM538","JGSK":"2021-04-01 09:32:04.241","CDBH":"4","XSFX":"由西向东","XSFXDM":"2","KKMC":"海晨道与安明路交口"},{"KKBH":"7205710040000","HPHM":"津DLL292","JGSK":"2021-04-01 09:32:04.244","CDBH":"2","XSFX":"由东向西","XSFXDM":"1","KKMC":"动漫东路与动漫中路交口正向"},{"KKBH":"610276124","HPHM":"津ND7753","JGSK":"2021-04-01 09:32:04.248","CDBH":"3","XSFX":"由东向西","XSFXDM":"1","KKMC":"中新大道与中生大道交口"},{"KKBH":"610256111","HPHM":"鲁PB3G18","JGSK":"2021-04-01 09:32:04.268","CDBH":"5","XSFX":"由南向北","XSFXDM":"3","KKMC":"中天大道与和惠路交口"},{"KKBH":"610256112","HPHM":"晋AC7C89","JGSK":"2021-04-01 09:32:04.287","CDBH":"8","XSFX":"由南向北","XSFXDM":"3","KKMC":"中天大道与中津大道交口"},{"KKBH":"610261005000","HPHM":"津C52231","JGSK":"2021-04-01 09:32:04.382","CDBH":"1","XSFX":"由东向西","XSFXDM":"1","KKMC":"中生大道与静湖西路（南侧）"},{"KKBH":"610271010","HPHM":"津GCL880","JGSK":"2021-04-01 09:32:04.395","CDBH":"4","XSFX":"由南向北","XSFXDM":"3","KKMC":"中新大道与华五路交口"},{"KKBH":"610271010","HPHM":"津HWX607","JGSK":"2021-04-01 09:32:04.41","CDBH":"8","XSFX":"由北向南","XSFXDM":"4","KKMC":"中新大道与华五路交口"},{"KKBH":"720861002000","HPHM":"津H99172","JGSK":"2021-04-01 09:32:04.419","CDBH":"5","XSFX":"由西向东","XSFXDM":"2","KKMC":"海晨道与安正路交口"},{"KKBH":"7208610020000","HPHM":"京ABK025","JGSK":"2021-04-01 09:32:04.419","CDBH":"4","XSFX":"由西向东","XSFXDM":"2","KKMC":"海晨道与安正路交口正向"},{"KKBH":"610276125","HPHM":"冀J0FL58","JGSK":"2021-04-01 09:32:04.502","CDBH":"7","XSFX":"由北向南","XSFXDM":"4","KKMC":"中新大道与和顺路交口"},{"KKBH":"610401005","HPHM":"津CAZ337","JGSK":"2021-04-01 09:32:04.644","CDBH":"12","XSFX":"由北向南","XSFXDM":"4","KKMC":"和畅路与和顺路交口"},{"KKBH":"610256112","HPHM":"津NSW890","JGSK":"2021-04-01 09:32:04.68","CDBH":"1","XSFX":"由东向西","XSFXDM":"1","KKMC":"中天大道与中津大道交口"},{"KKBH":"711","HPHM":"津AF10356","JGSK":"2021-04-01 09:32:04.723","CDBH":"5","XSFX":"由南向北","XSFXDM":"3","KKMC":"不礼让行人中新大道与和旭路交口"},{"KKBH":"7208910030000","HPHM":"车牌","JGSK":"2021-04-01 09:32:04.745","CDBH":"1","XSFX":"由东向西","XSFXDM":"1","KKMC":"海博道与安正路交口正向"},{"KKBH":"610286127","HPHM":"津NZJ102","JGSK":"2021-04-01 09:32:04.844","CDBH":"6","XSFX":"由西向东","XSFXDM":"2","KKMC":"中津大道与和畅路交口"},{"KKBH":"7208910040000","HPHM":"津NH6668","JGSK":"2021-04-01 09:32:04.845","CDBH":"6","XSFX":"由西向东","XSFXDM":"2","KKMC":"海博道与安平路交口正向"},{"KKBH":"7208810020000","HPHM":"津AY7719","JGSK":"2021-04-01 09:32:04.871","CDBH":"12","XSFX":"由北向南","XSFXDM":"4","KKMC":"海旭道与安正路交口正向"},{"KKBH":"610401005","HPHM":"车牌","JGSK":"2021-04-01 09:32:04.907","CDBH":"3","XSFX":"由东向西","XSFXDM":"1","KKMC":"和畅路与和顺路交口"},{"KKBH":"610286127","HPHM":"津NZJ102","JGSK":"2021-04-01 09:32:05.092","CDBH":"6","XSFX":"由西向东","XSFXDM":"2","KKMC":"中津大道与和畅路交口"},{"KKBH":"610266118","HPHM":"津B0N262","JGSK":"2021-04-01 09:32:05.166","CDBH":"6","XSFX":"由西向东","XSFXDM":"2","KKMC":"中生大道与和畅路交口"},{"KKBH":"610391007","HPHM":"鲁B25YZ1","JGSK":"2021-04-01 09:32:05.18","CDBH":"8","XSFX":"由南向北","XSFXDM":"3","KKMC":"和韵路与和风路交口"},{"KKBH":"720901002000","HPHM":"冀AN61X9","JGSK":"2021-04-01 09:32:05.208","CDBH":"1","XSFX":"由东向西","XSFXDM":"1","KKMC":"玉林道与安正路交口"},{"KKBH":"7208910030000","HPHM":"津D75229","JGSK":"2021-04-01 09:32:05.234","CDBH":"4","XSFX":"由西向东","XSFXDM":"2","KKMC":"海博道与安正路交口正向"},{"KKBH":"610256114","HPHM":"冀DB2X20","JGSK":"2021-04-01 09:32:05.331","CDBH":"6","XSFX":"由南向北","XSFXDM":"3","KKMC":"中天大道与和旭路交口"},{"KKBH":"610256116","HPHM":"冀FA99U5","JGSK":"2021-04-01 09:32:05.338","CDBH":"11","XSFX":"由北向南","XSFXDM":"4","KKMC":"中天大道与和顺路交口"},{"KKBH":"610256115","HPHM":"津C788Q0","JGSK":"2021-04-01 09:32:05.397","CDBH":"2","XSFX":"由东向西","XSFXDM":"1","KKMC":"中天大道与中生大道交口"},{"KKBH":"610256115","HPHM":"车牌","JGSK":"2021-04-01 09:32:05.421","CDBH":"9","XSFX":"由南向北","XSFXDM":"3","KKMC":"中天大道与中生大道交口"},{"KKBH":"720901002000","HPHM":"津KXY813","JGSK":"2021-04-01 09:32:05.423","CDBH":"11","XSFX":"由北向南","XSFXDM":"4","KKMC":"玉林道与安正路交口"},{"KKBH":"610276126","HPHM":"车牌","JGSK":"2021-04-01 09:32:05.486","CDBH":"5","XSFX":"由南向北","XSFXDM":"3","KKMC":"中新大道与和意路交口"},{"KKBH":"610256114","HPHM":"津A7R828","JGSK":"2021-04-01 09:32:05.518","CDBH":"8","XSFX":"由北向南","XSFXDM":"4","KKMC":"中天大道与和旭路交口"},{"KKBH":"610271008","HPHM":"津C203U5","JGSK":"2021-04-01 09:32:05.535","CDBH":"5","XSFX":"由北向南","XSFXDM":"4","KKMC":"中新大道与航母主题公园支路交口"},{"KKBH":"610256115","HPHM":"车牌","JGSK":"2021-04-01 09:32:05.613","CDBH":"9","XSFX":"由南向北","XSFXDM":"3","KKMC":"中天大道与中生大道交口"},{"KKBH":"720871002000","HPHM":"津E26543","JGSK":"2021-04-01 09:32:05.832","CDBH":"9","XSFX":"由北向南","XSFXDM":"4","KKMC":"安正路与芳菲路交口"},{"KKBH":"610271010","HPHM":"津DHH468","JGSK":"2021-04-01 09:32:05.853","CDBH":"4","XSFX":"由南向北","XSFXDM":"3","KKMC":"中新大道与华五路交口"},{"KKBH":"610256115","HPHM":"津C0Y832","JGSK":"2021-04-01 09:32:05.88","CDBH":"11","XSFX":"由北向南","XSFXDM":"4","KKMC":"中天大道与中生大道交口"},{"KKBH":"610266118","HPHM":"冀DV696M","JGSK":"2021-04-01 09:32:05.985","CDBH":"4","XSFX":"由西向东","XSFXDM":"2","KKMC":"中生大道与和畅路交口"},{"KKBH":"610391008","HPHM":"冀J1H0A5","JGSK":"2021-04-01 09:32:06.021","CDBH":"4","XSFX":"由西向东","XSFXDM":"2","KKMC":"和韵路与和旭路交口"},{"KKBH":"610256115","HPHM":"车牌","JGSK":"2021-04-01 09:32:06.041","CDBH":"9","XSFX":"由南向北","XSFXDM":"3","KKMC":"中天大道与中生大道交口"},{"KKBH":"720891004000","HPHM":"津NH6668","JGSK":"2021-04-01 09:32:06.173","CDBH":"5","XSFX":"由西向东","XSFXDM":"2","KKMC":"海博道与安平路交口"},{"KKBH":"610276124","HPHM":"津C1A388","JGSK":"2021-04-01 09:32:06.198","CDBH":"7","XSFX":"由南向北","XSFXDM":"3","KKMC":"中新大道与中生大道交口"},{"KKBH":"610271009","HPHM":"津MCT680","JGSK":"2021-04-01 09:32:06.223","CDBH":"7","XSFX":"由南向北","XSFXDM":"3","KKMC":"中新大道与泰七路交口"},{"KKBH":"610276124","HPHM":"津J76876","JGSK":"2021-04-01 09:32:06.322","CDBH":"11","XSFX":"由北向南","XSFXDM":"4","KKMC":"中新大道与中生大道交口"},{"KKBH":"720571004000","HPHM":"鲁G039TX","JGSK":"2021-04-01 09:32:06.333","CDBH":"5","XSFX":"由北向南","XSFXDM":"4","KKMC":"动漫东路与动漫中路交口"},{"KKBH":"7208910040000","HPHM":"津AY7695","JGSK":"2021-04-01 09:32:06.395","CDBH":"6","XSFX":"由西向东","XSFXDM":"2","KKMC":"海博道与安平路交口正向"},{"KKBH":"720861003000","HPHM":"津K81710","JGSK":"2021-04-01 09:32:06.56","CDBH":"4","XSFX":"由西向东","XSFXDM":"2","KKMC":"海晨道与安明路交口"},{"KKBH":"720891005000","HPHM":"冀B1UC38","JGSK":"2021-04-01 09:32:06.709","CDBH":"8","XSFX":"由南向北","XSFXDM":"3","KKMC":"海博道与安明路交口"},{"KKBH":"7208810040000","HPHM":"冀R2X9R9","JGSK":"2021-04-01 09:32:06.766","CDBH":"4","XSFX":"由西向东","XSFXDM":"2","KKMC":"海旭道与永盛路交口正向"},{"KKBH":"610276125","HPHM":"津A02909F","JGSK":"2021-04-01 09:32:06.863","CDBH":"5","XSFX":"由南向北","XSFXDM":"3","KKMC":"中新大道与和顺路交口"},{"KKBH":"720891003000","HPHM":"车牌","JGSK":"2021-04-01 09:32:06.894","CDBH":"1","XSFX":"由东向西","XSFXDM":"1","KKMC":"海博道与安正路交口"},{"KKBH":"610401005","HPHM":"津HWM830","JGSK":"2021-04-01 09:32:06.906","CDBH":"2","XSFX":"由东向西","XSFXDM":"1","KKMC":"和畅路与和顺路交口"},{"KKBH":"720541004000","HPHM":"津AZ8826","JGSK":"2021-04-01 09:32:07.01","CDBH":"3","XSFX":"由西向东","XSFXDM":"2","KKMC":"动漫环路东与动漫中路交口"},{"KKBH":"610256116","HPHM":"鲁A53M21","JGSK":"2021-04-01 09:32:07.067","CDBH":"4","XSFX":"由西向东","XSFXDM":"2","KKMC":"中天大道与和顺路交口"},{"KKBH":"7208610020000","HPHM":"冀AN2G16","JGSK":"2021-04-01 09:32:07.078","CDBH":"5","XSFX":"由西向东","XSFXDM":"2","KKMC":"海晨道与安正路交口正向"},{"KKBH":"720891003000","HPHM":"车牌","JGSK":"2021-04-01 09:32:07.19","CDBH":"7","XSFX":"由南向北","XSFXDM":"3","KKMC":"海博道与安正路交口"},{"KKBH":"610266118","HPHM":"津B0N262","JGSK":"2021-04-01 09:32:07.237","CDBH":"6","XSFX":"由西向东","XSFXDM":"2","KKMC":"中生大道与和畅路交口"},{"KKBH":"7208710020000","HPHM":"津REK782","JGSK":"2021-04-01 09:32:07.322","CDBH":"6","XSFX":"由南向北","XSFXDM":"3","KKMC":"安正路与芳菲路交口正向"},{"KKBH":"610401005","HPHM":"津GBF920","JGSK":"2021-04-01 09:32:07.357","CDBH":"8","XSFX":"由南向北","XSFXDM":"3","KKMC":"和畅路与和顺路交口"},{"KKBH":"610256114","HPHM":"冀BV830G","JGSK":"2021-04-01 09:32:07.374","CDBH":"2","XSFX":"由西向东","XSFXDM":"2","KKMC":"中天大道与和旭路交口"},{"KKBH":"610266118","HPHM":"津N66167","JGSK":"2021-04-01 09:32:07.399","CDBH":"11","XSFX":"由北向南","XSFXDM":"4","KKMC":"中生大道与和畅路交口"},{"KKBH":"610271010","HPHM":"津GCL880","JGSK":"2021-04-01 09:32:07.504","CDBH":"4","XSFX":"由南向北","XSFXDM":"3","KKMC":"中新大道与华五路交口"},{"KKBH":"7205410040000","HPHM":"冀B8R3U2","JGSK":"2021-04-01 09:32:07.507","CDBH":"3","XSFX":"由西向东","XSFXDM":"2","KKMC":"动漫环路东与动漫中路交口正向"},{"KKBH":"610256114","HPHM":"津K73233","JGSK":"2021-04-01 09:32:07.543","CDBH":"5","XSFX":"由南向北","XSFXDM":"3","KKMC":"中天大道与和旭路交口"},{"KKBH":"610256112","HPHM":"津C36608","JGSK":"2021-04-01 09:32:07.767","CDBH":"5","XSFX":"由西向东","XSFXDM":"2","KKMC":"中天大道与中津大道交口"},{"KKBH":"610286127","HPHM":"车牌","JGSK":"2021-04-01 09:32:07.771","CDBH":"5","XSFX":"由西向东","XSFXDM":"2","KKMC":"中津大道与和畅路交口"},{"KKBH":"610286127","HPHM":"津GZW997","JGSK":"2021-04-01 09:32:07.805","CDBH":"5","XSFX":"由西向东","XSFXDM":"2","KKMC":"中津大道与和畅路交口"},{"KKBH":"7208610030000","HPHM":"津QC0236","JGSK":"2021-04-01 09:32:07.912","CDBH":"4","XSFX":"由西向东","XSFXDM":"2","KKMC":"海晨道与安明路交口正向"},{"KKBH":"610276124","HPHM":"津AD88467","JGSK":"2021-04-01 09:32:07.928","CDBH":"10","XSFX":"由北向南","XSFXDM":"4","KKMC":"中新大道与中生大道交口"},{"KKBH":"610256111","HPHM":"津G59878","JGSK":"2021-04-01 09:32:08.057","CDBH":"1","XSFX":"由西向东","XSFXDM":"2","KKMC":"中天大道与和惠路交口"},{"KKBH":"610276124","HPHM":"津MNL007","JGSK":"2021-04-01 09:32:08.09","CDBH":"5","XSFX":"由西向东","XSFXDM":"2","KKMC":"中新大道与中生大道交口"},{"KKBH":"7208910040000","HPHM":"车牌","JGSK":"2021-04-01 09:32:08.217","CDBH":"6","XSFX":"由西向东","XSFXDM":"2","KKMC":"海博道与安平路交口正向"},{"KKBH":"610401004","HPHM":"津RHR817","JGSK":"2021-04-01 09:32:08.284","CDBH":"7","XSFX":"由南向北","XSFXDM":"3","KKMC":"和畅路与和风路交口"},{"KKBH":"720891003000","HPHM":"津C59295","JGSK":"2021-04-01 09:32:08.39","CDBH":"7","XSFX":"由南向北","XSFXDM":"3","KKMC":"海博道与安正路交口"},{"KKBH":"610266118","HPHM":"津C78N25","JGSK":"2021-04-01 09:32:08.408","CDBH":"4","XSFX":"由西向东","XSFXDM":"2","KKMC":"中生大道与和畅路交口"},{"KKBH":"7280310030000","HPHM":"车牌","JGSK":"2021-04-01 09:32:08.449","CDBH":"6","XSFX":"由北向南","XSFXDM":"4","KKMC":"动漫中路与文二路交口正向"},{"KKBH":"610256116","HPHM":"冀FA99U5","JGSK":"2021-04-01 09:32:08.538","CDBH":"12","XSFX":"由北向南","XSFXDM":"4","KKMC":"中天大道与和顺路交口"},{"KKBH":"610391006","HPHM":"车牌","JGSK":"2021-04-01 09:32:08.683","CDBH":"5","XSFX":"由西向东","XSFXDM":"2","KKMC":"和韵路与和意路交口"},{"KKBH":"610276125","HPHM":"津RAK029","JGSK":"2021-04-01 09:32:08.699","CDBH":"7","XSFX":"由北向南","XSFXDM":"4","KKMC":"中新大道与和顺路交口"},{"KKBH":"610271010","HPHM":"津DHH468","JGSK":"2021-04-01 09:32:08.704","CDBH":"4","XSFX":"由南向北","XSFXDM":"3","KKMC":"中新大道与华五路交口"},{"KKBH":"7205710010000","HPHM":"津E01512","JGSK":"2021-04-01 09:32:08.721","CDBH":"3","XSFX":"由南向北","XSFXDM":"3","KKMC":"动漫东路与文一路交口正向"},{"KKBH":"720891004000","HPHM":"津AY7695","JGSK":"2021-04-01 09:32:08.73","CDBH":"5","XSFX":"由西向东","XSFXDM":"2","KKMC":"海博道与安平路交口"},{"KKBH":"711","HPHM":"津JFU338","JGSK":"2021-04-01 09:32:08.799","CDBH":"5","XSFX":"由南向北","XSFXDM":"3","KKMC":"不礼让行人中新大道与和旭路交口"},{"KKBH":"720891004000","HPHM":"车牌","JGSK":"2021-04-01 09:32:08.82","CDBH":"9","XSFX":"由南向北","XSFXDM":"3","KKMC":"海博道与安平路交口"},{"KKBH":"610261004000","HPHM":"津JLJ602","JGSK":"2021-04-01 09:32:08.821","CDBH":"1","XSFX":"由东向西","XSFXDM":"1","KKMC":"中生大道与静湖西路（北侧）"},{"KKBH":"7208910080000","HPHM":"津AR9777","JGSK":"2021-04-01 09:32:08.824","CDBH":"12","XSFX":"由北向南","XSFXDM":"4","KKMC":"海博道与荣盛路交口正向"},{"KKBH":"7208810040000","HPHM":"津AF29773","JGSK":"2021-04-01 09:32:08.886","CDBH":"5","XSFX":"由西向东","XSFXDM":"2","KKMC":"海旭道与永盛路交口正向"},{"KKBH":"610266117","HPHM":"津HYF736","JGSK":"2021-04-01 09:32:08.966","CDBH":"6","XSFX":"由西向东","XSFXDM":"2","KKMC":"中生大道与和韵路交口"},{"KKBH":"610286127","HPHM":"津JU9199","JGSK":"2021-04-01 09:32:08.985","CDBH":"7","XSFX":"由南向北","XSFXDM":"3","KKMC":"中津大道与和畅路交口"},{"KKBH":"610256115","HPHM":"津N92930","JGSK":"2021-04-01 09:32:09.01","CDBH":"10","XSFX":"由北向南","XSFXDM":"4","KKMC":"中天大道与中生大道交口"},{"KKBH":"610391007","HPHM":"津RDQ782","JGSK":"2021-04-01 09:32:09.034","CDBH":"10","XSFX":"由北向南","XSFXDM":"4","KKMC":"和韵路与和风路交口"},{"KKBH":"7205710010000","HPHM":"津NNL802","JGSK":"2021-04-01 09:32:09.036","CDBH":"2","XSFX":"由西向东","XSFXDM":"2","KKMC":"动漫东路与文一路交口正向"},{"KKBH":"720891003000","HPHM":"车牌","JGSK":"2021-04-01 09:32:09.102","CDBH":"6","XSFX":"由西向东","XSFXDM":"2","KKMC":"海博道与安正路交口"},{"KKBH":"720861003000","HPHM":"苏G96X53","JGSK":"2021-04-01 09:32:09.124","CDBH":"4","XSFX":"由西向东","XSFXDM":"2","KKMC":"海晨道与安明路交口"},{"KKBH":"610276125","HPHM":"冀B0H1G9","JGSK":"2021-04-01 09:32:09.218","CDBH":"8","XSFX":"由北向南","XSFXDM":"4","KKMC":"中新大道与和顺路交口"},{"KKBH":"610391007","HPHM":"津RUY000","JGSK":"2021-04-01 09:32:09.229","CDBH":"4","XSFX":"由西向东","XSFXDM":"2","KKMC":"和韵路与和风路交口"},{"KKBH":"610256112","HPHM":"津GYG968","JGSK":"2021-04-01 09:32:09.309","CDBH":"1","XSFX":"由东向西","XSFXDM":"1","KKMC":"中天大道与中津大道交口"},{"KKBH":"720881004000","HPHM":"冀R2X9R9","JGSK":"2021-04-01 09:32:09.309","CDBH":"9","XSFX":"由西向东","XSFXDM":"2","KKMC":"海旭道与永盛路交口"},{"KKBH":"7208910030000","HPHM":"辽DJC825","JGSK":"2021-04-01 09:32:09.336","CDBH":"4","XSFX":"由西向东","XSFXDM":"2","KKMC":"海博道与安正路交口正向"},{"KKBH":"610276125","HPHM":"津A08370F","JGSK":"2021-04-01 09:32:09.564","CDBH":"5","XSFX":"由南向北","XSFXDM":"3","KKMC":"中新大道与和顺路交口"},{"KKBH":"610266118","HPHM":"津NW3110","JGSK":"2021-04-01 09:32:09.642","CDBH":"5","XSFX":"由西向东","XSFXDM":"2","KKMC":"中生大道与和畅路交口"},{"KKBH":"610271008","HPHM":"车牌","JGSK":"2021-04-01 09:32:09.664","CDBH":"4","XSFX":"由北向南","XSFXDM":"4","KKMC":"中新大道与航母主题公园支路交口"},{"KKBH":"610276126","HPHM":"津NTT429","JGSK":"2021-04-01 09:32:09.694","CDBH":"8","XSFX":"由北向南","XSFXDM":"4","KKMC":"中新大道与和意路交口"},{"KKBH":"7208910040000","HPHM":"津DNZ886","JGSK":"2021-04-01 09:32:09.724","CDBH":"6","XSFX":"由西向东","XSFXDM":"2","KKMC":"海博道与安平路交口正向"},{"KKBH":"610256115","HPHM":"陕G5131E","JGSK":"2021-04-01 09:32:09.815","CDBH":"3","XSFX":"由东向西","XSFXDM":"1","KKMC":"中天大道与中生大道交口"},{"KKBH":"610256115","HPHM":"津C0Y832","JGSK":"2021-04-01 09:32:10.005","CDBH":"11","XSFX":"由北向南","XSFXDM":"4","KKMC":"中天大道与中生大道交口"},{"KKBH":"610266118","HPHM":"冀DV696M","JGSK":"2021-04-01 09:32:10.042","CDBH":"4","XSFX":"由西向东","XSFXDM":"2","KKMC":"中生大道与和畅路交口"},{"KKBH":"610391007","HPHM":"鲁B25YZ1","JGSK":"2021-04-01 09:32:10.044","CDBH":"9","XSFX":"由南向北","XSFXDM":"3","KKMC":"和韵路与和风路交口"},{"KKBH":"720571004000","HPHM":"津ADH7177","JGSK":"2021-04-01 09:32:10.142","CDBH":"2","XSFX":"由东向西","XSFXDM":"1","KKMC":"动漫东路与动漫中路交口"},{"KKBH":"610391008","HPHM":"津A09892D","JGSK":"2021-04-01 09:32:10.166","CDBH":"4","XSFX":"由西向东","XSFXDM":"2","KKMC":"和韵路与和旭路交口"},{"KKBH":"7208810020000","HPHM":"冀BPJ101","JGSK":"2021-04-01 09:32:10.219","CDBH":"13","XSFX":"由北向南","XSFXDM":"4","KKMC":"海旭道与安正路交口正向"},{"KKBH":"610266118","HPHM":"津LL6568","JGSK":"2021-04-01 09:32:10.312","CDBH":"4","XSFX":"由西向东","XSFXDM":"2","KKMC":"中生大道与和畅路交口"},{"KKBH":"610276124","HPHM":"津J76876","JGSK":"2021-04-01 09:32:10.314","CDBH":"11","XSFX":"由北向南","XSFXDM":"4","KKMC":"中新大道与中生大道交口"},{"KKBH":"7208910030000","HPHM":"车牌","JGSK":"2021-04-01 09:32:10.364","CDBH":"3","XSFX":"由东向西","XSFXDM":"1","KKMC":"海博道与安正路交口正向"},{"KKBH":"7205710040000","HPHM":"车牌","JGSK":"2021-04-01 09:32:10.433","CDBH":"2","XSFX":"由东向西","XSFXDM":"1","KKMC":"动漫东路与动漫中路交口正向"},{"KKBH":"720891004000","HPHM":"蒙BLB708","JGSK":"2021-04-01 09:32:10.494","CDBH":"5","XSFX":"由西向东","XSFXDM":"2","KKMC":"海博道与安平路交口"},{"KKBH":"610256114","HPHM":"京ABX301","JGSK":"2021-04-01 09:32:10.518","CDBH":"8","XSFX":"由北向南","XSFXDM":"4","KKMC":"中天大道与和旭路交口"},{"KKBH":"7205410040000","HPHM":"津HUK080","JGSK":"2021-04-01 09:32:10.744","CDBH":"3","XSFX":"由西向东","XSFXDM":"2","KKMC":"动漫环路东与动漫中路交口正向"},{"KKBH":"610256115","HPHM":"津FML177","JGSK":"2021-04-01 09:32:10.804","CDBH":"10","XSFX":"由北向南","XSFXDM":"4","KKMC":"中天大道与中生大道交口"},{"KKBH":"610391006","HPHM":"津RJW399","JGSK":"2021-04-01 09:32:10.867","CDBH":"2","XSFX":"由东向西","XSFXDM":"1","KKMC":"和韵路与和意路交口"},{"KKBH":"610256115","HPHM":"冀D63J22","JGSK":"2021-04-01 09:32:10.9","CDBH":"2","XSFX":"由东向西","XSFXDM":"1","KKMC":"中天大道与中生大道交口"},{"KKBH":"6071310030000","HPHM":"津DJR826","JGSK":"2021-04-01 09:32:10.932","CDBH":"2","XSFX":"由东向西","XSFXDM":"1","KKMC":"中央大道与海旭道交口正向"},{"KKBH":"610276125","HPHM":"津DH2103","JGSK":"2021-04-01 09:32:10.962","CDBH":"8","XSFX":"由北向南","XSFXDM":"4","KKMC":"中新大道与和顺路交口"},{"KKBH":"720881005000","HPHM":"津AQ8132","JGSK":"2021-04-01 09:32:11.039","CDBH":"4","XSFX":"由西向东","XSFXDM":"2","KKMC":"海旭道与明盛路交口"},{"KKBH":"610256114","HPHM":"车牌","JGSK":"2021-04-01 09:32:11.317","CDBH":"4","XSFX":"由南向北","XSFXDM":"3","KKMC":"中天大道与和旭路交口"},{"KKBH":"610256115","HPHM":"津HL5516","JGSK":"2021-04-01 09:32:11.343","CDBH":"3","XSFX":"由东向西","XSFXDM":"1","KKMC":"中天大道与中生大道交口"},{"KKBH":"610266118","HPHM":"车牌","JGSK":"2021-04-01 09:32:11.406","CDBH":"8","XSFX":"由南向北","XSFXDM":"3","KKMC":"中生大道与和畅路交口"},{"KKBH":"610256115","HPHM":"津ADK1151","JGSK":"2021-04-01 09:32:11.407","CDBH":"5","XSFX":"由西向东","XSFXDM":"2","KKMC":"中天大道与中生大道交口"},{"KKBH":"610276124","HPHM":"津C12U35","JGSK":"2021-04-01 09:32:11.438","CDBH":"11","XSFX":"由北向南","XSFXDM":"4","KKMC":"中新大道与中生大道交口"},{"KKBH":"610276124","HPHM":"津ADL3707","JGSK":"2021-04-01 09:32:11.469","CDBH":"7","XSFX":"由南向北","XSFXDM":"3","KKMC":"中新大道与中生大道交口"},{"KKBH":"610286127","HPHM":"车牌","JGSK":"2021-04-01 09:32:11.485","CDBH":"4","XSFX":"由西向东","XSFXDM":"2","KKMC":"中津大道与和畅路交口"},{"KKBH":"7208910030000","HPHM":"车牌","JGSK":"2021-04-01 09:32:11.504","CDBH":"2","XSFX":"由东向西","XSFXDM":"1","KKMC":"海博道与安正路交口正向"},{"KKBH":"7208810020000","HPHM":"津D54601","JGSK":"2021-04-01 09:32:11.538","CDBH":"5","XSFX":"由西向东","XSFXDM":"2","KKMC":"海旭道与安正路交口正向"},{"KKBH":"610256116","HPHM":"津C959Y9","JGSK":"2021-04-01 09:32:11.655","CDBH":"4","XSFX":"由西向东","XSFXDM":"2","KKMC":"中天大道与和顺路交口"},{"KKBH":"610271008","HPHM":"车牌","JGSK":"2021-04-01 09:32:11.663","CDBH":"5","XSFX":"由北向南","XSFXDM":"4","KKMC":"中新大道与航母主题公园支路交口"},{"KKBH":"720881004000","HPHM":"津AF29773","JGSK":"2021-04-01 09:32:11.713","CDBH":"10","XSFX":"由西向东","XSFXDM":"2","KKMC":"海旭道与永盛路交口"},{"KKBH":"610256115","HPHM":"津RJZ177","JGSK":"2021-04-01 09:32:11.822","CDBH":"10","XSFX":"由北向南","XSFXDM":"4","KKMC":"中天大道与中生大道交口"},{"KKBH":"610266117","HPHM":"津A09889D","JGSK":"2021-04-01 09:32:11.838","CDBH":"11","XSFX":"由北向南","XSFXDM":"4","KKMC":"中生大道与和韵路交口"},{"KKBH":"610266118","HPHM":"车牌","JGSK":"2021-04-01 09:32:11.857","CDBH":"8","XSFX":"由南向北","XSFXDM":"3","KKMC":"中生大道与和畅路交口"},{"KKBH":"720891004000","HPHM":"车牌","JGSK":"2021-04-01 09:32:11.86","CDBH":"9","XSFX":"由南向北","XSFXDM":"3","KKMC":"海博道与安平路交口"},{"KKBH":"610391007","HPHM":"津AU8583","JGSK":"2021-04-01 09:32:11.864","CDBH":"4","XSFX":"由西向东","XSFXDM":"2","KKMC":"和韵路与和风路交口"},{"KKBH":"720891004000","HPHM":"津DNZ886","JGSK":"2021-04-01 09:32:11.93","CDBH":"5","XSFX":"由西向东","XSFXDM":"2","KKMC":"海博道与安平路交口"},{"KKBH":"720861002000","HPHM":"京ABK025","JGSK":"2021-04-01 09:32:11.936","CDBH":"4","XSFX":"由西向东","XSFXDM":"2","KKMC":"海晨道与安正路交口"},{"KKBH":"610256111","HPHM":"津AR6639","JGSK":"2021-04-01 09:32:12.026","CDBH":"4","XSFX":"由南向北","XSFXDM":"3","KKMC":"中天大道与和惠路交口"},{"KKBH":"610256115","HPHM":"津N32663","JGSK":"2021-04-01 09:32:12.143","CDBH":"2","XSFX":"由东向西","XSFXDM":"1","KKMC":"中天大道与中生大道交口"},{"KKBH":"610276125","HPHM":"津NQK858","JGSK":"2021-04-01 09:32:12.294","CDBH":"5","XSFX":"由南向北","XSFXDM":"3","KKMC":"中新大道与和顺路交口"},{"KKBH":"7208910050000","HPHM":"津RFT961","JGSK":"2021-04-01 09:32:12.299","CDBH":"3","XSFX":"由东向西","XSFXDM":"1","KKMC":"海博道与安明路交口正向"},{"KKBH":"7208210040000","HPHM":"川HAP829","JGSK":"2021-04-01 09:32:12.414","CDBH":"3","XSFX":"由南向北","XSFXDM":"3","KKMC":"动漫西路与动漫北路交口正向"},{"KKBH":"610256112","HPHM":"京NLK656","JGSK":"2021-04-01 09:32:12.418","CDBH":"2","XSFX":"由东向西","XSFXDM":"1","KKMC":"中天大道与中津大道交口"},{"KKBH":"610266118","HPHM":"津NW3110","JGSK":"2021-04-01 09:32:12.444","CDBH":"5","XSFX":"由西向东","XSFXDM":"2","KKMC":"中生大道与和畅路交口"},{"KKBH":"610266118","HPHM":"津C78N25","JGSK":"2021-04-01 09:32:12.445","CDBH":"4","XSFX":"由西向东","XSFXDM":"2","KKMC":"中生大道与和畅路交口"},{"KKBH":"610276126","HPHM":"津JMY558","JGSK":"2021-04-01 09:32:12.547","CDBH":"4","XSFX":"由南向北","XSFXDM":"3","KKMC":"中新大道与和意路交口"},{"KKBH":"610256112","HPHM":"晋AC7C89","JGSK":"2021-04-01 09:32:12.563","CDBH":"9","XSFX":"由南向北","XSFXDM":"3","KKMC":"中天大道与中津大道交口"},{"KKBH":"610276126","HPHM":"津NTT429","JGSK":"2021-04-01 09:32:12.639","CDBH":"8","XSFX":"由北向南","XSFXDM":"4","KKMC":"中新大道与和意路交口"},{"KKBH":"720881002000","HPHM":"津AY7719","JGSK":"2021-04-01 09:32:12.715","CDBH":"12","XSFX":"由北向南","XSFXDM":"4","KKMC":"海旭道与安正路交口"},{"KKBH":"610276125","HPHM":"车牌","JGSK":"2021-04-01 09:32:12.718","CDBH":"5","XSFX":"由南向北","XSFXDM":"3","KKMC":"中新大道与和顺路交口"},{"KKBH":"610271008","HPHM":"津RNX365","JGSK":"2021-04-01 09:32:12.735","CDBH":"4","XSFX":"由北向南","XSFXDM":"4","KKMC":"中新大道与航母主题公园支路交口"},{"KKBH":"610256114","HPHM":"津C9R828","JGSK":"2021-04-01 09:32:12.754","CDBH":"7","XSFX":"由北向南","XSFXDM":"4","KKMC":"中天大道与和旭路交口"},{"KKBH":"720541004000","HPHM":"冀B8R3U2","JGSK":"2021-04-01 09:32:12.772","CDBH":"3","XSFX":"由西向东","XSFXDM":"2","KKMC":"动漫环路东与动漫中路交口"},{"KKBH":"720571001000","HPHM":"津E01512","JGSK":"2021-04-01 09:32:12.878","CDBH":"4","XSFX":"由南向北","XSFXDM":"3","KKMC":"动漫东路与文一路交口"},{"KKBH":"610256114","HPHM":"津AHX301","JGSK":"2021-04-01 09:32:12.878","CDBH":"8","XSFX":"由北向南","XSFXDM":"4","KKMC":"中天大道与和旭路交口"},{"KKBH":"720891003000","HPHM":"车牌","JGSK":"2021-04-01 09:32:12.94","CDBH":"6","XSFX":"由西向东","XSFXDM":"2","KKMC":"海博道与安正路交口"},{"KKBH":"7208910030000","HPHM":"冀J16G52","JGSK":"2021-04-01 09:32:13.025","CDBH":"6","XSFX":"由西向东","XSFXDM":"2","KKMC":"海博道与安正路交口正向"},{"KKBH":"6071310030000","HPHM":"冀B2U61Q","JGSK":"2021-04-01 09:32:13.213","CDBH":"2","XSFX":"由东向西","XSFXDM":"1","KKMC":"中央大道与海旭道交口正向"},{"KKBH":"720861003000","HPHM":"津AU6635","JGSK":"2021-04-01 09:32:13.283","CDBH":"4","XSFX":"由西向东","XSFXDM":"2","KKMC":"海晨道与安明路交口"},{"KKBH":"720891004000","HPHM":"车牌","JGSK":"2021-04-01 09:32:13.301","CDBH":"9","XSFX":"由南向北","XSFXDM":"3","KKMC":"海博道与安平路交口"},{"KKBH":"610276125","HPHM":"津A02909F","JGSK":"2021-04-01 09:32:13.404","CDBH":"5","XSFX":"由南向北","XSFXDM":"3","KKMC":"中新大道与和顺路交口"},{"KKBH":"610276124","HPHM":"冀B7E16E","JGSK":"2021-04-01 09:32:13.419","CDBH":"10","XSFX":"由北向南","XSFXDM":"4","KKMC":"中新大道与中生大道交口"},{"KKBH":"610286127","HPHM":"津FMG696","JGSK":"2021-04-01 09:32:13.612","CDBH":"6","XSFX":"由西向东","XSFXDM":"2","KKMC":"中津大道与和畅路交口"},{"KKBH":"7205710040000","HPHM":"津RDM659","JGSK":"2021-04-01 09:32:13.699","CDBH":"1","XSFX":"由东向西","XSFXDM":"1","KKMC":"动漫东路与动漫中路交口正向"},{"KKBH":"720881002000","HPHM":"津D54601","JGSK":"2021-04-01 09:32:14.04","CDBH":"6","XSFX":"由西向东","XSFXDM":"2","KKMC":"海旭道与安正路交口"},{"KKBH":"610271008","HPHM":"津HTL807","JGSK":"2021-04-01 09:32:14.095","CDBH":"5","XSFX":"由北向南","XSFXDM":"4","KKMC":"中新大道与航母主题公园支路交口"},{"KKBH":"610266118","HPHM":"车牌","JGSK":"2021-04-01 09:32:14.13","CDBH":"3","XSFX":"由东向西","XSFXDM":"1","KKMC":"中生大道与和畅路交口"},{"KKBH":"610276126","HPHM":"津AR9766","JGSK":"2021-04-01 09:32:14.241","CDBH":"8","XSFX":"由北向南","XSFXDM":"4","KKMC":"中新大道与和意路交口"},{"KKBH":"610401004","HPHM":"津E11908","JGSK":"2021-04-01 09:32:14.353","CDBH":"10","XSFX":"由北向南","XSFXDM":"4","KKMC":"和畅路与和风路交口"},{"KKBH":"610266118","HPHM":"津RSU239","JGSK":"2021-04-01 09:32:14.428","CDBH":"2","XSFX":"由东向西","XSFXDM":"1","KKMC":"中生大道与和畅路交口"},{"KKBH":"7280310060000","HPHM":"津AZ8826","JGSK":"2021-04-01 09:32:14.485","CDBH":"3","XSFX":"由西向东","XSFXDM":"2","KKMC":"动漫中路与文三路交口正向"},{"KKBH":"610256111","HPHM":"蒙AK720D","JGSK":"2021-04-01 09:32:14.564","CDBH":"1","XSFX":"由西向东","XSFXDM":"2","KKMC":"中天大道与和惠路交口"},{"KKBH":"7208910030000","HPHM":"车牌","JGSK":"2021-04-01 09:32:14.565","CDBH":"3","XSFX":"由东向西","XSFXDM":"1","KKMC":"海博道与安正路交口正向"},{"KKBH":"610271008","HPHM":"车牌","JGSK":"2021-04-01 09:32:14.618","CDBH":"5","XSFX":"由北向南","XSFXDM":"4","KKMC":"中新大道与航母主题公园支路交口"},{"KKBH":"7208810020000","HPHM":"津C605T3","JGSK":"2021-04-01 09:32:14.657","CDBH":"6","XSFX":"由西向东","XSFXDM":"2","KKMC":"海旭道与安正路交口正向"},{"KKBH":"720891004000","HPHM":"车牌","JGSK":"2021-04-01 09:32:14.739","CDBH":"9","XSFX":"由南向北","XSFXDM":"3","KKMC":"海博道与安平路交口"},{"KKBH":"610266118","HPHM":"津LL6568","JGSK":"2021-04-01 09:32:14.763","CDBH":"4","XSFX":"由西向东","XSFXDM":"2","KKMC":"中生大道与和畅路交口"},{"KKBH":"7208810020000","HPHM":"浙DJ821J","JGSK":"2021-04-01 09:32:14.839","CDBH":"5","XSFX":"由西向东","XSFXDM":"2","KKMC":"海旭道与安正路交口正向"},{"KKBH":"7208810040000","HPHM":"津DDW812","JGSK":"2021-04-01 09:32:14.858","CDBH":"8","XSFX":"由北向南","XSFXDM":"4","KKMC":"海旭道与永盛路交口正向"},{"KKBH":"610266118","HPHM":"鲁FJ663M","JGSK":"2021-04-01 09:32:14.877","CDBH":"4","XSFX":"由西向东","XSFXDM":"2","KKMC":"中生大道与和畅路交口"},{"KKBH":"610276126","HPHM":"车牌","JGSK":"2021-04-01 09:32:14.92","CDBH":"5","XSFX":"由南向北","XSFXDM":"3","KKMC":"中新大道与和意路交口"},{"KKBH":"7280310030000","HPHM":"津E14229","JGSK":"2021-04-01 09:32:15.012","CDBH":"3","XSFX":"由南向北","XSFXDM":"3","KKMC":"动漫中路与文二路交口正向"},{"KKBH":"610286127","HPHM":"津A0S615","JGSK":"2021-04-01 09:32:15.045","CDBH":"4","XSFX":"由西向东","XSFXDM":"2","KKMC":"中津大道与和畅路交口"},{"KKBH":"610256112","HPHM":"津A1H226","JGSK":"2021-04-01 09:32:15.051","CDBH":"1","XSFX":"由东向西","XSFXDM":"1","KKMC":"中天大道与中津大道交口"},{"KKBH":"610266118","HPHM":"车牌","JGSK":"2021-04-01 09:32:15.065","CDBH":"8","XSFX":"由南向北","XSFXDM":"3","KKMC":"中生大道与和畅路交口"},{"KKBH":"610391007","HPHM":"津RRV986","JGSK":"2021-04-01 09:32:15.114","CDBH":"10","XSFX":"由北向南","XSFXDM":"4","KKMC":"和韵路与和风路交口"},{"KKBH":"610276125","HPHM":"津RAK029","JGSK":"2021-04-01 09:32:15.175","CDBH":"7","XSFX":"由北向南","XSFXDM":"4","KKMC":"中新大道与和顺路交口"},{"KKBH":"610256115","HPHM":"冀D237HR","JGSK":"2021-04-01 09:32:15.25","CDBH":"10","XSFX":"由北向南","XSFXDM":"4","KKMC":"中天大道与中生大道交口"},{"KKBH":"7208910030000","HPHM":"车牌","JGSK":"2021-04-01 09:32:15.305","CDBH":"2","XSFX":"由东向西","XSFXDM":"1","KKMC":"海博道与安正路交口正向"},{"KKBH":"610391008","HPHM":"津A09892D","JGSK":"2021-04-01 09:32:15.306","CDBH":"5","XSFX":"由西向东","XSFXDM":"2","KKMC":"和韵路与和旭路交口"},{"KKBH":"720871002000","HPHM":"津REK782","JGSK":"2021-04-01 09:32:15.365","CDBH":"6","XSFX":"由南向北","XSFXDM":"3","KKMC":"安正路与芳菲路交口"},{"KKBH":"7208810020000","HPHM":"冀BD13V0","JGSK":"2021-04-01 09:32:15.417","CDBH":"7","XSFX":"由西向东","XSFXDM":"2","KKMC":"海旭道与安正路交口正向"},{"KKBH":"720891003000","HPHM":"黑FHN735","JGSK":"2021-04-01 09:32:15.534","CDBH":"3","XSFX":"由东向西","XSFXDM":"1","KKMC":"海博道与安正路交口"},{"KKBH":"610266118","HPHM":"津N66167","JGSK":"2021-04-01 09:32:15.588","CDBH":"12","XSFX":"由北向南","XSFXDM":"4","KKMC":"中生大道与和畅路交口"},{"KKBH":"720891008000","HPHM":"津AR9777","JGSK":"2021-04-01 09:32:15.6","CDBH":"12","XSFX":"由北向南","XSFXDM":"4","KKMC":"海博道与荣盛路交口"},{"KKBH":"610256111","HPHM":"津G59878","JGSK":"2021-04-01 09:32:15.64","CDBH":"1","XSFX":"由西向东","XSFXDM":"2","KKMC":"中天大道与和惠路交口"},{"KKBH":"6103261420000","HPHM":"冀B3XB69","JGSK":"2021-04-01 09:32:15.704","CDBH":"11","XSFX":"由北向南","XSFXDM":"4","KKMC":"中成大道与泰七路交口正向"},{"KKBH":"7205410020000","HPHM":"津ADD9161","JGSK":"2021-04-01 09:32:15.718","CDBH":"3","XSFX":"由西向东","XSFXDM":"2","KKMC":"动漫环路西与动漫中路交口正向"},{"KKBH":"720861002000","HPHM":"冀AN2G16","JGSK":"2021-04-01 09:32:15.779","CDBH":"5","XSFX":"由西向东","XSFXDM":"2","KKMC":"海晨道与安正路交口"},{"KKBH":"7205710010000","HPHM":"车牌","JGSK":"2021-04-01 09:32:15.829","CDBH":"5","XSFX":"由北向南","XSFXDM":"4","KKMC":"动漫东路与文一路交口正向"},{"KKBH":"7208910050000","HPHM":"津E00273","JGSK":"2021-04-01 09:32:15.884","CDBH":"8","XSFX":"由南向北","XSFXDM":"3","KKMC":"海博道与安明路交口正向"},{"KKBH":"610271009","HPHM":"津NRH008","JGSK":"2021-04-01 09:32:15.968","CDBH":"7","XSFX":"由南向北","XSFXDM":"3","KKMC":"中新大道与泰七路交口"},{"KKBH":"610256113","HPHM":"津HHH563","JGSK":"2021-04-01 09:32:15.975","CDBH":"1","XSFX":"由西向东","XSFXDM":"2","KKMC":"中天大道与和风路交口"},{"KKBH":"610276124","HPHM":"津GGL220","JGSK":"2021-04-01 09:32:16.108","CDBH":"8","XSFX":"由南向北","XSFXDM":"3","KKMC":"中新大道与中生大道交口"},{"KKBH":"610256112","HPHM":"豫PN8891","JGSK":"2021-04-01 09:32:16.171","CDBH":"2","XSFX":"由东向西","XSFXDM":"1","KKMC":"中天大道与中津大道交口"},{"KKBH":"610276126","HPHM":"津GDP881","JGSK":"2021-04-01 09:32:16.173","CDBH":"7","XSFX":"由北向南","XSFXDM":"4","KKMC":"中新大道与和意路交口"},{"KKBH":"610276125","HPHM":"冀B0H1G9","JGSK":"2021-04-01 09:32:16.215","CDBH":"8","XSFX":"由北向南","XSFXDM":"4","KKMC":"中新大道与和顺路交口"},{"KKBH":"720891003000","HPHM":"车牌","JGSK":"2021-04-01 09:32:16.222","CDBH":"4","XSFX":"由西向东","XSFXDM":"2","KKMC":"海博道与安正路交口"},{"KKBH":"610271008","HPHM":"车牌","JGSK":"2021-04-01 09:32:16.248","CDBH":"1","XSFX":"由南向北","XSFXDM":"3","KKMC":"中新大道与航母主题公园支路交口"},{"KKBH":"7205410040000","HPHM":"津B56660","JGSK":"2021-04-01 09:32:16.311","CDBH":"2","XSFX":"由东向西","XSFXDM":"1","KKMC":"动漫环路东与动漫中路交口正向"},{"KKBH":"610266118","HPHM":"津MAS928","JGSK":"2021-04-01 09:32:16.336","CDBH":"10","XSFX":"由北向南","XSFXDM":"4","KKMC":"中生大道与和畅路交口"},{"KKBH":"610256113","HPHM":"津C28Q99","JGSK":"2021-04-01 09:32:16.337","CDBH":"4","XSFX":"由南向北","XSFXDM":"3","KKMC":"中天大道与和风路交口"},{"KKBH":"7208910050000","HPHM":"津HFA601","JGSK":"2021-04-01 09:32:16.369","CDBH":"2","XSFX":"由东向西","XSFXDM":"1","KKMC":"海博道与安明路交口正向"},{"KKBH":"7208810020000","HPHM":"津JE9569","JGSK":"2021-04-01 09:32:16.514","CDBH":"3","XSFX":"由东向西","XSFXDM":"1","KKMC":"海旭道与安正路交口正向"},{"KKBH":"610276124","HPHM":"津AD45565","JGSK":"2021-04-01 09:32:16.528","CDBH":"10","XSFX":"由北向南","XSFXDM":"4","KKMC":"中新大道与中生大道交口"},{"KKBH":"610256116","HPHM":"津AJH591","JGSK":"2021-04-01 09:32:16.587","CDBH":"4","XSFX":"由西向东","XSFXDM":"2","KKMC":"中天大道与和顺路交口"},{"KKBH":"720891003000","HPHM":"津E12695","JGSK":"2021-04-01 09:32:16.63","CDBH":"7","XSFX":"由南向北","XSFXDM":"3","KKMC":"海博道与安正路交口"},{"KKBH":"7208610030000","HPHM":"津HJL417","JGSK":"2021-04-01 09:32:16.633","CDBH":"4","XSFX":"由西向东","XSFXDM":"2","KKMC":"海晨道与安明路交口正向"},{"KKBH":"720861003000","HPHM":"津QC0236","JGSK":"2021-04-01 09:32:16.641","CDBH":"4","XSFX":"由西向东","XSFXDM":"2","KKMC":"海晨道与安明路交口"},{"KKBH":"610256115","HPHM":"车牌","JGSK":"2021-04-01 09:32:16.765","CDBH":"12","XSFX":"由北向南","XSFXDM":"4","KKMC":"中天大道与中生大道交口"},{"KKBH":"6071310030000","HPHM":"津DM9219","JGSK":"2021-04-01 09:32:16.842","CDBH":"3","XSFX":"由东向西","XSFXDM":"1","KKMC":"中央大道与海旭道交口正向"},{"KKBH":"720541004000","HPHM":"津HUK080","JGSK":"2021-04-01 09:32:16.85","CDBH":"3","XSFX":"由西向东","XSFXDM":"2","KKMC":"动漫环路东与动漫中路交口"},{"KKBH":"610286127","HPHM":"津C75W33","JGSK":"2021-04-01 09:32:16.878","CDBH":"6","XSFX":"由西向东","XSFXDM":"2","KKMC":"中津大道与和畅路交口"},{"KKBH":"7280310020000","HPHM":"车牌","JGSK":"2021-04-01 09:32:16.886","CDBH":"2","XSFX":"由东向西","XSFXDM":"1","KKMC":"动漫中路与文一路交口正向"},{"KKBH":"610271008","HPHM":"津ADJ2216","JGSK":"2021-04-01 09:32:16.895","CDBH":"5","XSFX":"由北向南","XSFXDM":"4","KKMC":"中新大道与航母主题公园支路交口"},{"KKBH":"720891005000","HPHM":"津RFT961","JGSK":"2021-04-01 09:32:16.895","CDBH":"3","XSFX":"由东向西","XSFXDM":"1","KKMC":"海博道与安明路交口"},{"KKBH":"610256114","HPHM":"津DJH228","JGSK":"2021-04-01 09:32:16.958","CDBH":"7","XSFX":"由北向南","XSFXDM":"4","KKMC":"中天大道与和旭路交口"},{"KKBH":"610391007","HPHM":"津RUY000","JGSK":"2021-04-01 09:32:16.969","CDBH":"4","XSFX":"由西向东","XSFXDM":"2","KKMC":"和韵路与和风路交口"},{"KKBH":"610271010","HPHM":"津QA6058","JGSK":"2021-04-01 09:32:17.136","CDBH":"7","XSFX":"由北向南","XSFXDM":"4","KKMC":"中新大道与华五路交口"},{"KKBH":"610286127","HPHM":"津JJF930","JGSK":"2021-04-01 09:32:17.166","CDBH":"6","XSFX":"由西向东","XSFXDM":"2","KKMC":"中津大道与和畅路交口"},{"KKBH":"610286127","HPHM":"津JU9199","JGSK":"2021-04-01 09:32:17.198","CDBH":"7","XSFX":"由南向北","XSFXDM":"3","KKMC":"中津大道与和畅路交口"},{"KKBH":"610271010","HPHM":"津CD6672","JGSK":"2021-04-01 09:32:17.226","CDBH":"5","XSFX":"由南向北","XSFXDM":"3","KKMC":"中新大道与华五路交口"},{"KKBH":"610391007","HPHM":"津GLY611","JGSK":"2021-04-01 09:32:17.369","CDBH":"2","XSFX":"由东向西","XSFXDM":"1","KKMC":"和韵路与和风路交口"},{"KKBH":"7280310020000","HPHM":"车牌","JGSK":"2021-04-01 09:32:17.408","CDBH":"6","XSFX":"由南向北","XSFXDM":"3","KKMC":"动漫中路与文一路交口正向"},{"KKBH":"610266117","HPHM":"津A09889D","JGSK":"2021-04-01 09:32:17.443","CDBH":"12","XSFX":"由北向南","XSFXDM":"4","KKMC":"中生大道与和韵路交口"},{"KKBH":"711","HPHM":"津DHQ067","JGSK":"2021-04-01 09:32:17.467","CDBH":"8","XSFX":"由北向南","XSFXDM":"4","KKMC":"不礼让行人中新大道与和旭路交口"},{"KKBH":"720881002000","HPHM":"浙DJ821J","JGSK":"2021-04-01 09:32:17.485","CDBH":"6","XSFX":"由西向东","XSFXDM":"2","KKMC":"海旭道与安正路交口"},{"KKBH":"7208810040000","HPHM":"津AVR716","JGSK":"2021-04-01 09:32:17.588","CDBH":"8","XSFX":"由北向南","XSFXDM":"4","KKMC":"海旭道与永盛路交口正向"},{"KKBH":"610256115","HPHM":"津DRE919","JGSK":"2021-04-01 09:32:17.81","CDBH":"10","XSFX":"由北向南","XSFXDM":"4","KKMC":"中天大道与中生大道交口"},{"KKBH":"610256115","HPHM":"津H96665","JGSK":"2021-04-01 09:32:17.844","CDBH":"11","XSFX":"由北向南","XSFXDM":"4","KKMC":"中天大道与中生大道交口"},{"KKBH":"610256112","HPHM":"鲁MZ681D","JGSK":"2021-04-01 09:32:17.845","CDBH":"10","XSFX":"由北向南","XSFXDM":"4","KKMC":"中天大道与中津大道交口"},{"KKBH":"7208910030000","HPHM":"车牌","JGSK":"2021-04-01 09:32:17.891","CDBH":"2","XSFX":"由东向西","XSFXDM":"1","KKMC":"海博道与安正路交口正向"},{"KKBH":"720861002000","HPHM":"津AW0071","JGSK":"2021-04-01 09:32:17.929","CDBH":"8","XSFX":"由南向北","XSFXDM":"3","KKMC":"海晨道与安正路交口"},{"KKBH":"7208610030000","HPHM":"津RR2676","JGSK":"2021-04-01 09:32:17.934","CDBH":"10","XSFX":"由北向南","XSFXDM":"4","KKMC":"海晨道与安明路交口正向"},{"KKBH":"610266118","HPHM":"车牌","JGSK":"2021-04-01 09:32:17.951","CDBH":"6","XSFX":"由西向东","XSFXDM":"2","KKMC":"中生大道与和畅路交口"},{"KKBH":"610276126","HPHM":"津AR9766","JGSK":"2021-04-01 09:32:17.998","CDBH":"8","XSFX":"由北向南","XSFXDM":"4","KKMC":"中新大道与和意路交口"},{"KKBH":"610256112","HPHM":"津GLQ858","JGSK":"2021-04-01 09:32:18.08","CDBH":"1","XSFX":"由东向西","XSFXDM":"1","KKMC":"中天大道与中津大道交口"},{"KKBH":"610276125","HPHM":"津DH2103","JGSK":"2021-04-01 09:32:18.136","CDBH":"8","XSFX":"由北向南","XSFXDM":"4","KKMC":"中新大道与和顺路交口"},{"KKBH":"610276125","HPHM":"津NQK858","JGSK":"2021-04-01 09:32:18.165","CDBH":"5","XSFX":"由南向北","XSFXDM":"3","KKMC":"中新大道与和顺路交口"},{"KKBH":"610256116","HPHM":"津C959Y9","JGSK":"2021-04-01 09:32:18.193","CDBH":"6","XSFX":"由西向东","XSFXDM":"2","KKMC":"中天大道与和顺路交口"},{"KKBH":"610271009","HPHM":"津NRH008","JGSK":"2021-04-01 09:32:18.223","CDBH":"7","XSFX":"由南向北","XSFXDM":"3","KKMC":"中新大道与泰七路交口"},{"KKBH":"7208910030000","HPHM":"车牌","JGSK":"2021-04-01 09:32:18.236","CDBH":"3","XSFX":"由东向西","XSFXDM":"1","KKMC":"海博道与安正路交口正向"},{"KKBH":"610256113","HPHM":"津C28Q99","JGSK":"2021-04-01 09:32:18.26","CDBH":"4","XSFX":"由南向北","XSFXDM":"3","KKMC":"中天大道与和风路交口"},{"KKBH":"610391007","HPHM":"津A0N760","JGSK":"2021-04-01 09:32:18.367","CDBH":"10","XSFX":"由北向南","XSFXDM":"4","KKMC":"和韵路与和风路交口"},{"KKBH":"720571001000","HPHM":"津NNL802","JGSK":"2021-04-01 09:32:18.425","CDBH":"2","XSFX":"由西向东","XSFXDM":"2","KKMC":"动漫东路与文一路交口"},{"KKBH":"728031003000","HPHM":"津E14229","JGSK":"2021-04-01 09:32:18.446","CDBH":"3","XSFX":"由南向北","XSFXDM":"3","KKMC":"动漫中路与文二路交口"},{"KKBH":"610266118","HPHM":"冀J7CR98","JGSK":"2021-04-01 09:32:18.496","CDBH":"10","XSFX":"由北向南","XSFXDM":"4","KKMC":"中生大道与和畅路交口"},{"KKBH":"610276124","HPHM":"鲁H059H9","JGSK":"2021-04-01 09:32:18.6","CDBH":"8","XSFX":"由南向北","XSFXDM":"3","KKMC":"中新大道与中生大道交口"},{"KKBH":"610286127","HPHM":"津MNN779","JGSK":"2021-04-01 09:32:18.6","CDBH":"4","XSFX":"由西向东","XSFXDM":"2","KKMC":"中津大道与和畅路交口"},{"KKBH":"610251002","HPHM":"津AU0034","JGSK":"2021-04-01 09:32:18.701","CDBH":"10","XSFX":"由北向南","XSFXDM":"4","KKMC":"中天大道与和睦路交口"},{"KKBH":"720881002000","HPHM":"津C605T3","JGSK":"2021-04-01 09:32:18.704","CDBH":"7","XSFX":"由西向东","XSFXDM":"2","KKMC":"海旭道与安正路交口"},{"KKBH":"610256115","HPHM":"津C779Y3","JGSK":"2021-04-01 09:32:18.778","CDBH":"9","XSFX":"由南向北","XSFXDM":"3","KKMC":"中天大道与中生大道交口"},{"KKBH":"610266118","HPHM":"鲁FJ663M","JGSK":"2021-04-01 09:32:18.842","CDBH":"4","XSFX":"由西向东","XSFXDM":"2","KKMC":"中生大道与和畅路交口"},{"KKBH":"7208610020000","HPHM":"车牌","JGSK":"2021-04-01 09:32:18.872","CDBH":"9","XSFX":"由南向北","XSFXDM":"3","KKMC":"海晨道与安正路交口正向"},{"KKBH":"720881004000","HPHM":"津DDW812","JGSK":"2021-04-01 09:32:18.955","CDBH":"8","XSFX":"由北向南","XSFXDM":"4","KKMC":"海旭道与永盛路交口"},{"KKBH":"610401004","HPHM":"津E11908","JGSK":"2021-04-01 09:32:19.024","CDBH":"11","XSFX":"由北向南","XSFXDM":"4","KKMC":"和畅路与和风路交口"},{"KKBH":"610401005","HPHM":"津NWX996","JGSK":"2021-04-01 09:32:19.041","CDBH":"1","XSFX":"由东向西","XSFXDM":"1","KKMC":"和畅路与和顺路交口"},{"KKBH":"610286127","HPHM":"津RZQ170","JGSK":"2021-04-01 09:32:19.245","CDBH":"6","XSFX":"由西向东","XSFXDM":"2","KKMC":"中津大道与和畅路交口"},{"KKBH":"7208810020000","HPHM":"津K98458","JGSK":"2021-04-01 09:32:19.288","CDBH":"7","XSFX":"由西向东","XSFXDM":"2","KKMC":"海旭道与安正路交口正向"},{"KKBH":"7208610030000","HPHM":"津ADN3329","JGSK":"2021-04-01 09:32:19.404","CDBH":"4","XSFX":"由西向东","XSFXDM":"2","KKMC":"海晨道与安明路交口正向"},{"KKBH":"720881002000","HPHM":"津JE9569","JGSK":"2021-04-01 09:32:19.411","CDBH":"3","XSFX":"由东向西","XSFXDM":"1","KKMC":"海旭道与安正路交口"},{"KKBH":"720881002000","HPHM":"冀BD13V0","JGSK":"2021-04-01 09:32:19.426","CDBH":"8","XSFX":"由西向东","XSFXDM":"2","KKMC":"海旭道与安正路交口"},{"KKBH":"610261005000","HPHM":"津GYL396","JGSK":"2021-04-01 09:32:19.558","CDBH":"2","XSFX":"由南向北","XSFXDM":"3","KKMC":"中生大道与静湖西路（南侧）"},{"KKBH":"6102610030000","HPHM":"津AWP449","JGSK":"2021-04-01 09:32:19.558","CDBH":"1","XSFX":"由东向西","XSFXDM":"1","KKMC":"中生大道与静湖南路交口正向"},{"KKBH":"610276126","HPHM":"津GDP881","JGSK":"2021-04-01 09:32:19.599","CDBH":"7","XSFX":"由北向南","XSFXDM":"4","KKMC":"中新大道与和意路交口"},{"KKBH":"610266118","HPHM":"津RSU239","JGSK":"2021-04-01 09:32:19.65","CDBH":"2","XSFX":"由东向西","XSFXDM":"1","KKMC":"中生大道与和畅路交口"},{"KKBH":"720541002000","HPHM":"津ADD9161","JGSK":"2021-04-01 09:32:19.79","CDBH":"3","XSFX":"由西向东","XSFXDM":"2","KKMC":"动漫环路西与动漫中路交口"},{"KKBH":"7208810020000","HPHM":"津JJC993","JGSK":"2021-04-01 09:32:19.855","CDBH":"2","XSFX":"由东向西","XSFXDM":"1","KKMC":"海旭道与安正路交口正向"},{"KKBH":"610391007","HPHM":"冀J025H5","JGSK":"2021-04-01 09:32:19.899","CDBH":"10","XSFX":"由北向南","XSFXDM":"4","KKMC":"和韵路与和风路交口"},{"KKBH":"610266118","HPHM":"津AU9813","JGSK":"2021-04-01 09:32:19.904","CDBH":"5","XSFX":"由西向东","XSFXDM":"2","KKMC":"中生大道与和畅路交口"},{"KKBH":"7205710040000","HPHM":"津A9H575","JGSK":"2021-04-01 09:32:19.966","CDBH":"3","XSFX":"由西向东","XSFXDM":"2","KKMC":"动漫东路与动漫中路交口正向"},{"KKBH":"610271010","HPHM":"车牌","JGSK":"2021-04-01 09:32:19.984","CDBH":"5","XSFX":"由南向北","XSFXDM":"3","KKMC":"中新大道与华五路交口"},{"KKBH":"610256112","HPHM":"津A0W990","JGSK":"2021-04-01 09:32:20.017","CDBH":"11","XSFX":"由北向南","XSFXDM":"4","KKMC":"中天大道与中津大道交口"},{"KKBH":"610286127","HPHM":"津A0S615","JGSK":"2021-04-01 09:32:20.125","CDBH":"5","XSFX":"由西向东","XSFXDM":"2","KKMC":"中津大道与和畅路交口"},{"KKBH":"610256112","HPHM":"津C3Z616","JGSK":"2021-04-01 09:32:20.137","CDBH":"10","XSFX":"由北向南","XSFXDM":"4","KKMC":"中天大道与中津大道交口"},{"KKBH":"610276124","HPHM":"津C12L35","JGSK":"2021-04-01 09:32:20.153","CDBH":"11","XSFX":"由北向南","XSFXDM":"4","KKMC":"中新大道与中生大道交口"},{"KKBH":"610401005","HPHM":"津K05716","JGSK":"2021-04-01 09:32:20.177","CDBH":"11","XSFX":"由北向南","XSFXDM":"4","KKMC":"和畅路与和顺路交口"},{"KKBH":"610271008","HPHM":"津C8W365","JGSK":"2021-04-01 09:32:20.187","CDBH":"1","XSFX":"由南向北","XSFXDM":"3","KKMC":"中新大道与航母主题公园支路交口"},{"KKBH":"610261005000","HPHM":"车牌","JGSK":"2021-04-01 09:32:20.193","CDBH":"1","XSFX":"由东向西","XSFXDM":"1","KKMC":"中生大道与静湖西路（南侧）"},{"KKBH":"610256115","HPHM":"鲁GP002H","JGSK":"2021-04-01 09:32:20.29","CDBH":"10","XSFX":"由北向南","XSFXDM":"4","KKMC":"中天大道与中生大道交口"},{"KKBH":"610271010","HPHM":"浙QD6672","JGSK":"2021-04-01 09:32:20.304","CDBH":"5","XSFX":"由南向北","XSFXDM":"3","KKMC":"中新大道与华五路交口"},{"KKBH":"610326142000","HPHM":"冀B3XB69","JGSK":"2021-04-01 09:32:20.327","CDBH":"11","XSFX":"由北向南","XSFXDM":"4","KKMC":"中成大道与泰七路交口"},{"KKBH":"610266117","HPHM":"津C1K575","JGSK":"2021-04-01 09:32:20.656","CDBH":"3","XSFX":"由东向西","XSFXDM":"1","KKMC":"中生大道与和韵路交口"},{"KKBH":"610256115","HPHM":"津K33568","JGSK":"2021-04-01 09:32:20.689","CDBH":"10","XSFX":"由北向南","XSFXDM":"4","KKMC":"中天大道与中生大道交口"},{"KKBH":"7209010020000","HPHM":"冀F92NY1","JGSK":"2021-04-01 09:32:20.7","CDBH":"8","XSFX":"由南向北","XSFXDM":"3","KKMC":"玉林道与安正路交口正向"},{"KKBH":"720821004000","HPHM":"川HAP829","JGSK":"2021-04-01 09:32:20.758","CDBH":"3","XSFX":"由南向北","XSFXDM":"3","KKMC":"动漫西路与动漫北路交口"},{"KKBH":"610276125","HPHM":"津HP1168","JGSK":"2021-04-01 09:32:20.761","CDBH":"8","XSFX":"由北向南","XSFXDM":"4","KKMC":"中新大道与和顺路交口"},{"KKBH":"720891005000","HPHM":"津HFA601","JGSK":"2021-04-01 09:32:20.766","CDBH":"2","XSFX":"由东向西","XSFXDM":"1","KKMC":"海博道与安明路交口"},{"KKBH":"7208910030000","HPHM":"车牌","JGSK":"2021-04-01 09:32:20.826","CDBH":"7","XSFX":"由南向北","XSFXDM":"3","KKMC":"海博道与安正路交口正向"},{"KKBH":"7208910050000","HPHM":"津NQA517","JGSK":"2021-04-01 09:32:20.838","CDBH":"1","XSFX":"由东向西","XSFXDM":"1","KKMC":"海博道与安明路交口正向"},{"KKBH":"7208910030000","HPHM":"车牌","JGSK":"2021-04-01 09:32:20.844","CDBH":"4","XSFX":"由西向东","XSFXDM":"2","KKMC":"海博道与安正路交口正向"},{"KKBH":"720891004000","HPHM":"浙AY7189","JGSK":"2021-04-01 09:32:20.893","CDBH":"4","XSFX":"由西向东","XSFXDM":"2","KKMC":"海博道与安平路交口"},{"KKBH":"610256115","HPHM":"津H96665","JGSK":"2021-04-01 09:32:20.93","CDBH":"11","XSFX":"由北向南","XSFXDM":"4","KKMC":"中天大道与中生大道交口"},{"KKBH":"7208810020000","HPHM":"津KF8511","JGSK":"2021-04-01 09:32:20.938","CDBH":"5","XSFX":"由西向东","XSFXDM":"2","KKMC":"海旭道与安正路交口正向"},{"KKBH":"610256111","HPHM":"蒙AK720D","JGSK":"2021-04-01 09:32:21.16","CDBH":"1","XSFX":"由西向东","XSFXDM":"2","KKMC":"中天大道与和惠路交口"},{"KKBH":"720861002000","HPHM":"鲁H938CL","JGSK":"2021-04-01 09:32:21.226","CDBH":"10","XSFX":"由北向南","XSFXDM":"4","KKMC":"海晨道与安正路交口"},{"KKBH":"7208910050000","HPHM":"冀AY11U1","JGSK":"2021-04-01 09:32:21.34","CDBH":"6","XSFX":"由西向东","XSFXDM":"2","KKMC":"海博道与安明路交口正向"},{"KKBH":"610401005","HPHM":"津A08768D","JGSK":"2021-04-01 09:32:21.354","CDBH":"1","XSFX":"由东向西","XSFXDM":"1","KKMC":"和畅路与和顺路交口"},{"KKBH":"7208910050000","HPHM":"津AF43987","JGSK":"2021-04-01 09:32:21.439","CDBH":"7","XSFX":"由西向东","XSFXDM":"2","KKMC":"海博道与安明路交口正向"},{"KKBH":"610276125","HPHM":"冀B888YG","JGSK":"2021-04-01 09:32:21.458","CDBH":"7","XSFX":"由北向南","XSFXDM":"4","KKMC":"中新大道与和顺路交口"},{"KKBH":"6102610030000","HPHM":"冀D50U80","JGSK":"2021-04-01 09:32:21.581","CDBH":"1","XSFX":"由东向西","XSFXDM":"1","KKMC":"中生大道与静湖南路交口正向"},{"KKBH":"610256112","HPHM":"津DLK827","JGSK":"2021-04-01 09:32:21.583","CDBH":"10","XSFX":"由北向南","XSFXDM":"4","KKMC":"中天大道与中津大道交口"},{"KKBH":"610256112","HPHM":"津C252S2","JGSK":"2021-04-01 09:32:21.617","CDBH":"5","XSFX":"由西向东","XSFXDM":"2","KKMC":"中天大道与中津大道交口"},{"KKBH":"610256115","HPHM":"津AY7770","JGSK":"2021-04-01 09:32:21.643","CDBH":"11","XSFX":"由北向南","XSFXDM":"4","KKMC":"中天大道与中生大道交口"},{"KKBH":"610256116","HPHM":"津C29V78","JGSK":"2021-04-01 09:32:21.909","CDBH":"7","XSFX":"由南向北","XSFXDM":"3","KKMC":"中天大道与和顺路交口"},{"KKBH":"720861003000","HPHM":"津HJL417","JGSK":"2021-04-01 09:32:22","CDBH":"4","XSFX":"由西向东","XSFXDM":"2","KKMC":"海晨道与安明路交口"},{"KKBH":"7208610030000","HPHM":"冀JWZ413","JGSK":"2021-04-01 09:32:22.088","CDBH":"7","XSFX":"由南向北","XSFXDM":"3","KKMC":"海晨道与安明路交口正向"},{"KKBH":"6102610040000","HPHM":"津GEZ858","JGSK":"2021-04-01 09:32:22.093","CDBH":"2","XSFX":"由南向北","XSFXDM":"3","KKMC":"中生大道与静湖西路（北侧）正向"},{"KKBH":"610276126","HPHM":"车牌","JGSK":"2021-04-01 09:32:22.126","CDBH":"5","XSFX":"由南向北","XSFXDM":"3","KKMC":"中新大道与和意路交口"},{"KKBH":"610266118","HPHM":"津AF21113","JGSK":"2021-04-01 09:32:22.139","CDBH":"5","XSFX":"由西向东","XSFXDM":"2","KKMC":"中生大道与和畅路交口"},{"KKBH":"610391007","HPHM":"津AU8583","JGSK":"2021-04-01 09:32:22.175","CDBH":"5","XSFX":"由西向东","XSFXDM":"2","KKMC":"和韵路与和风路交口"},{"KKBH":"610256113","HPHM":"浙GMZ913","JGSK":"2021-04-01 09:32:22.246","CDBH":"5","XSFX":"由南向北","XSFXDM":"3","KKMC":"中天大道与和风路交口"},{"KKBH":"610266118","HPHM":"车牌","JGSK":"2021-04-01 09:32:22.282","CDBH":"6","XSFX":"由西向东","XSFXDM":"2","KKMC":"中生大道与和畅路交口"},{"KKBH":"610256116","HPHM":"津AJH591","JGSK":"2021-04-01 09:32:22.353","CDBH":"4","XSFX":"由西向东","XSFXDM":"2","KKMC":"中天大道与和顺路交口"},{"KKBH":"610286127","HPHM":"津C75W33","JGSK":"2021-04-01 09:32:22.365","CDBH":"6","XSFX":"由西向东","XSFXDM":"2","KKMC":"中津大道与和畅路交口"},{"KKBH":"610256115","HPHM":"津GLD629","JGSK":"2021-04-01 09:32:22.371","CDBH":"10","XSFX":"由北向南","XSFXDM":"4","KKMC":"中天大道与中生大道交口"},{"KKBH":"720881002000","HPHM":"津JJC993","JGSK":"2021-04-01 09:32:22.376","CDBH":"2","XSFX":"由东向西","XSFXDM":"1","KKMC":"海旭道与安正路交口"},{"KKBH":"7208910030000","HPHM":"车牌","JGSK":"2021-04-01 09:32:22.635","CDBH":"7","XSFX":"由南向北","XSFXDM":"3","KKMC":"海博道与安正路交口正向"},{"KKBH":"610286127","HPHM":"津MNN779","JGSK":"2021-04-01 09:32:22.764","CDBH":"5","XSFX":"由西向东","XSFXDM":"2","KKMC":"中津大道与和畅路交口"},{"KKBH":"610256112","HPHM":"津MZ681D","JGSK":"2021-04-01 09:32:22.888","CDBH":"10","XSFX":"由北向南","XSFXDM":"4","KKMC":"中天大道与中津大道交口"},{"KKBH":"610256115","HPHM":"鲁R609F3","JGSK":"2021-04-01 09:32:22.89","CDBH":"2","XSFX":"由东向西","XSFXDM":"1","KKMC":"中天大道与中生大道交口"},{"KKBH":"610276125","HPHM":"黑E8H675","JGSK":"2021-04-01 09:32:22.892","CDBH":"8","XSFX":"由北向南","XSFXDM":"4","KKMC":"中新大道与和顺路交口"},{"KKBH":"610271008","HPHM":"车牌","JGSK":"2021-04-01 09:32:22.927","CDBH":"5","XSFX":"由北向南","XSFXDM":"4","KKMC":"中新大道与航母主题公园支路交口"},{"KKBH":"610276124","HPHM":"津A3Y303","JGSK":"2021-04-01 09:32:22.991","CDBH":"11","XSFX":"由北向南","XSFXDM":"4","KKMC":"中新大道与中生大道交口"},{"KKBH":"6102610040000","HPHM":"冀B0XU97","JGSK":"2021-04-01 09:32:23.114","CDBH":"3","XSFX":"由南向北","XSFXDM":"3","KKMC":"中生大道与静湖西路（北侧）正向"},{"KKBH":"7208910060000","HPHM":"冀GJY783","JGSK":"2021-04-01 09:32:23.165","CDBH":"7","XSFX":"由西向东","XSFXDM":"2","KKMC":"海博道与永盛路交口正向"},{"KKBH":"610391007","HPHM":"津A0N760","JGSK":"2021-04-01 09:32:23.194","CDBH":"10","XSFX":"由北向南","XSFXDM":"4","KKMC":"和韵路与和风路交口"},{"KKBH":"720881004000","HPHM":"津AVR716","JGSK":"2021-04-01 09:32:23.226","CDBH":"8","XSFX":"由北向南","XSFXDM":"4","KKMC":"海旭道与永盛路交口"},{"KKBH":"610276124","HPHM":"津AS0826","JGSK":"2021-04-01 09:32:23.237","CDBH":"8","XSFX":"由南向北","XSFXDM":"3","KKMC":"中新大道与中生大道交口"},{"KKBH":"610276124","HPHM":"津AD88467","JGSK":"2021-04-01 09:32:23.273","CDBH":"10","XSFX":"由北向南","XSFXDM":"4","KKMC":"中新大道与中生大道交口"},{"KKBH":"7208910050000","HPHM":"冀JM553P","JGSK":"2021-04-01 09:32:23.276","CDBH":"7","XSFX":"由西向东","XSFXDM":"2","KKMC":"海博道与安明路交口正向"},{"KKBH":"720571004000","HPHM":"津DLL292","JGSK":"2021-04-01 09:32:23.427","CDBH":"2","XSFX":"由东向西","XSFXDM":"1","KKMC":"动漫东路与动漫中路交口"},{"KKBH":"720891005000","HPHM":"津E00273","JGSK":"2021-04-01 09:32:23.43","CDBH":"8","XSFX":"由南向北","XSFXDM":"3","KKMC":"海博道与安明路交口"},{"KKBH":"7208810020000","HPHM":"津A7897警","JGSK":"2021-04-01 09:32:23.438","CDBH":"1","XSFX":"由东向西","XSFXDM":"1","KKMC":"海旭道与安正路交口正向"},{"KKBH":"7208910030000","HPHM":"津C0K307","JGSK":"2021-04-01 09:32:23.465","CDBH":"6","XSFX":"由西向东","XSFXDM":"2","KKMC":"海博道与安正路交口正向"},{"KKBH":"610286127","HPHM":"津C30V37","JGSK":"2021-04-01 09:32:23.503","CDBH":"5","XSFX":"由西向东","XSFXDM":"2","KKMC":"中津大道与和畅路交口"},{"KKBH":"720881002000","HPHM":"津K98458","JGSK":"2021-04-01 09:32:23.589","CDBH":"8","XSFX":"由西向东","XSFXDM":"2","KKMC":"海旭道与安正路交口"},{"KKBH":"7205710040000","HPHM":"津RPD525","JGSK":"2021-04-01 09:32:23.625","CDBH":"2","XSFX":"由东向西","XSFXDM":"1","KKMC":"动漫东路与动漫中路交口正向"},{"KKBH":"7208610020000","HPHM":"冀BF12R7","JGSK":"2021-04-01 09:32:23.69","CDBH":"8","XSFX":"由南向北","XSFXDM":"3","KKMC":"海晨道与安正路交口正向"},{"KKBH":"7208910030000","HPHM":"车牌","JGSK":"2021-04-01 09:32:23.696","CDBH":"3","XSFX":"由东向西","XSFXDM":"1","KKMC":"海博道与安正路交口正向"},{"KKBH":"610276125","HPHM":"津HP1168","JGSK":"2021-04-01 09:32:23.815","CDBH":"8","XSFX":"由北向南","XSFXDM":"4","KKMC":"中新大道与和顺路交口"},{"KKBH":"610276126","HPHM":"车牌","JGSK":"2021-04-01 09:32:23.824","CDBH":"8","XSFX":"由北向南","XSFXDM":"4","KKMC":"中新大道与和意路交口"},{"KKBH":"610256112","HPHM":"津C3L869","JGSK":"2021-04-01 09:32:23.852","CDBH":"12","XSFX":"由北向南","XSFXDM":"4","KKMC":"中天大道与中津大道交口"},{"KKBH":"711","HPHM":"津MZJ125","JGSK":"2021-04-01 09:32:23.867","CDBH":"7","XSFX":"由北向南","XSFXDM":"4","KKMC":"不礼让行人中新大道与和旭路交口"},{"KKBH":"610256115","HPHM":"津ADK1151","JGSK":"2021-04-01 09:32:23.888","CDBH":"6","XSFX":"由西向东","XSFXDM":"2","KKMC":"中天大道与中生大道交口"},{"KKBH":"610266118","HPHM":"津AU9813","JGSK":"2021-04-01 09:32:24.043","CDBH":"6","XSFX":"由西向东","XSFXDM":"2","KKMC":"中生大道与和畅路交口"},{"KKBH":"610256113","HPHM":"鲁M7513U","JGSK":"2021-04-01 09:32:24.086","CDBH":"4","XSFX":"由南向北","XSFXDM":"3","KKMC":"中天大道与和风路交口"},{"KKBH":"610271009","HPHM":"津JLR659","JGSK":"2021-04-01 09:32:24.138","CDBH":"11","XSFX":"由北向南","XSFXDM":"4","KKMC":"中新大道与泰七路交口"},{"KKBH":"610266118","HPHM":"津MAS928","JGSK":"2021-04-01 09:32:24.148","CDBH":"10","XSFX":"由北向南","XSFXDM":"4","KKMC":"中生大道与和畅路交口"},{"KKBH":"6103261400000","HPHM":"津B0C885","JGSK":"2021-04-01 09:32:24.154","CDBH":"6","XSFX":"由西向东","XSFXDM":"2","KKMC":"中成大道与中海大道交口正向"},{"KKBH":"720891005000","HPHM":"冀AY11U1","JGSK":"2021-04-01 09:32:24.188","CDBH":"6","XSFX":"由西向东","XSFXDM":"2","KKMC":"海博道与安明路交口"},{"KKBH":"7208710020000","HPHM":"冀BD13V0","JGSK":"2021-04-01 09:32:24.208","CDBH":"9","XSFX":"由北向南","XSFXDM":"4","KKMC":"安正路与芳菲路交口正向"},{"KKBH":"720881002000","HPHM":"津KF8511","JGSK":"2021-04-01 09:32:24.286","CDBH":"6","XSFX":"由西向东","XSFXDM":"2","KKMC":"海旭道与安正路交口"},{"KKBH":"610391007","HPHM":"津GLY611","JGSK":"2021-04-01 09:32:24.289","CDBH":"2","XSFX":"由东向西","XSFXDM":"1","KKMC":"和韵路与和风路交口"},{"KKBH":"610271009","HPHM":"津MV0180","JGSK":"2021-04-01 09:32:24.353","CDBH":"10","XSFX":"由北向南","XSFXDM":"4","KKMC":"中新大道与泰七路交口"},{"KKBH":"610256115","HPHM":"津GEF256","JGSK":"2021-04-01 09:32:24.478","CDBH":"12","XSFX":"由北向南","XSFXDM":"4","KKMC":"中天大道与中生大道交口"},{"KKBH":"610401005","HPHM":"津K05716","JGSK":"2021-04-01 09:32:24.491","CDBH":"12","XSFX":"由北向南","XSFXDM":"4","KKMC":"和畅路与和顺路交口"},{"KKBH":"610256115","HPHM":"津N92930","JGSK":"2021-04-01 09:32:24.69","CDBH":"10","XSFX":"由北向南","XSFXDM":"4","KKMC":"中天大道与中生大道交口"},{"KKBH":"6071310030000","HPHM":"车牌","JGSK":"2021-04-01 09:32:24.693","CDBH":"3","XSFX":"由东向西","XSFXDM":"1","KKMC":"中央大道与海旭道交口正向"},{"KKBH":"610276125","HPHM":"冀AM815E","JGSK":"2021-04-01 09:32:24.742","CDBH":"4","XSFX":"由南向北","XSFXDM":"3","KKMC":"中新大道与和顺路交口"},{"KKBH":"610286127","HPHM":"津DXZ209","JGSK":"2021-04-01 09:32:24.755","CDBH":"6","XSFX":"由西向东","XSFXDM":"2","KKMC":"中津大道与和畅路交口"},{"KKBH":"610391007","HPHM":"冀J025H5","JGSK":"2021-04-01 09:32:24.954","CDBH":"10","XSFX":"由北向南","XSFXDM":"4","KKMC":"和韵路与和风路交口"},{"KKBH":"7208910030000","HPHM":"津NH6668","JGSK":"2021-04-01 09:32:25.166","CDBH":"4","XSFX":"由西向东","XSFXDM":"2","KKMC":"海博道与安正路交口正向"},{"KKBH":"720571004000","HPHM":"津A03C10","JGSK":"2021-04-01 09:32:25.185","CDBH":"1","XSFX":"由东向西","XSFXDM":"1","KKMC":"动漫东路与动漫中路交口"},{"KKBH":"720571004000","HPHM":"津AY2505","JGSK":"2021-04-01 09:32:25.281","CDBH":"4","XSFX":"由西向东","XSFXDM":"2","KKMC":"动漫东路与动漫中路交口"},{"KKBH":"720891005000","HPHM":"津NQA517","JGSK":"2021-04-01 09:32:25.331","CDBH":"1","XSFX":"由东向西","XSFXDM":"1","KKMC":"海博道与安明路交口"},{"KKBH":"610276124","HPHM":"津RAC000","JGSK":"2021-04-01 09:32:25.341","CDBH":"8","XSFX":"由南向北","XSFXDM":"3","KKMC":"中新大道与中生大道交口"},{"KKBH":"720901002000","HPHM":"冀F92NY1","JGSK":"2021-04-01 09:32:25.536","CDBH":"8","XSFX":"由南向北","XSFXDM":"3","KKMC":"玉林道与安正路交口"},{"KKBH":"720891005000","HPHM":"津AF43987","JGSK":"2021-04-01 09:32:25.541","CDBH":"7","XSFX":"由西向东","XSFXDM":"2","KKMC":"海博道与安明路交口"},{"KKBH":"7208810020000","HPHM":"津CA5883","JGSK":"2021-04-01 09:32:25.551","CDBH":"5","XSFX":"由西向东","XSFXDM":"2","KKMC":"海旭道与安正路交口正向"},{"KKBH":"610271010","HPHM":"津RZW198","JGSK":"2021-04-01 09:32:25.704","CDBH":"8","XSFX":"由北向南","XSFXDM":"4","KKMC":"中新大道与华五路交口"},{"KKBH":"720891004000","HPHM":"辽B28SC1","JGSK":"2021-04-01 09:32:25.776","CDBH":"4","XSFX":"由西向东","XSFXDM":"2","KKMC":"海博道与安平路交口"},{"KKBH":"610271009","HPHM":"津MV0180","JGSK":"2021-04-01 09:32:25.791","CDBH":"10","XSFX":"由北向南","XSFXDM":"4","KKMC":"中新大道与泰七路交口"},{"KKBH":"610256112","HPHM":"冀B4056E","JGSK":"2021-04-01 09:32:25.823","CDBH":"10","XSFX":"由北向南","XSFXDM":"4","KKMC":"中天大道与中津大道交口"},{"KKBH":"610256112","HPHM":"甘E0F325","JGSK":"2021-04-01 09:32:25.829","CDBH":"2","XSFX":"由东向西","XSFXDM":"1","KKMC":"中天大道与中津大道交口"},{"KKBH":"610251002","HPHM":"津AU0034","JGSK":"2021-04-01 09:32:25.877","CDBH":"10","XSFX":"由北向南","XSFXDM":"4","KKMC":"中天大道与和睦路交口"},{"KKBH":"610261004000","HPHM":"津GEZ858","JGSK":"2021-04-01 09:32:25.892","CDBH":"2","XSFX":"由南向北","XSFXDM":"3","KKMC":"中生大道与静湖西路（北侧）"},{"KKBH":"610276125","HPHM":"津C276U0","JGSK":"2021-04-01 09:32:25.92","CDBH":"7","XSFX":"由北向南","XSFXDM":"4","KKMC":"中新大道与和顺路交口"},{"KKBH":"7208910050000","HPHM":"津CD2729","JGSK":"2021-04-01 09:32:25.968","CDBH":"3","XSFX":"由东向西","XSFXDM":"1","KKMC":"海博道与安明路交口正向"},{"KKBH":"720861002000","HPHM":"津A12V56","JGSK":"2021-04-01 09:32:26.026","CDBH":"10","XSFX":"由北向南","XSFXDM":"4","KKMC":"海晨道与安正路交口"},{"KKBH":"610276124","HPHM":"津AQW783","JGSK":"2021-04-01 09:32:26.036","CDBH":"7","XSFX":"由南向北","XSFXDM":"3","KKMC":"中新大道与中生大道交口"},{"KKBH":"610271008","HPHM":"津B55310","JGSK":"2021-04-01 09:32:26.095","CDBH":"5","XSFX":"由北向南","XSFXDM":"4","KKMC":"中新大道与航母主题公园支路交口"},{"KKBH":"610256112","HPHM":"津MYG567","JGSK":"2021-04-01 09:32:26.28","CDBH":"12","XSFX":"由北向南","XSFXDM":"4","KKMC":"中天大道与中津大道交口"},{"KKBH":"610276125","HPHM":"冀B888YG","JGSK":"2021-04-01 09:32:26.287","CDBH":"7","XSFX":"由北向南","XSFXDM":"4","KKMC":"中新大道与和顺路交口"},{"KKBH":"610256115","HPHM":"津AY7770","JGSK":"2021-04-01 09:32:26.29","CDBH":"12","XSFX":"由北向南","XSFXDM":"4","KKMC":"中天大道与中生大道交口"},{"KKBH":"610276124","HPHM":"冀B7E16E","JGSK":"2021-04-01 09:32:26.313","CDBH":"10","XSFX":"由北向南","XSFXDM":"4","KKMC":"中新大道与中生大道交口"},{"KKBH":"6102661220000","HPHM":"津MEQ888","JGSK":"2021-04-01 09:32:26.323","CDBH":"2","XSFX":"由西向东","XSFXDM":"2","KKMC":"生态城中生大道故道河一桥西向东上桥处正向"},{"KKBH":"610286127","HPHM":"津C2N186","JGSK":"2021-04-01 09:32:26.37","CDBH":"4","XSFX":"由西向东","XSFXDM":"2","KKMC":"中津大道与和畅路交口"},{"KKBH":"7208610030000","HPHM":"车牌","JGSK":"2021-04-01 09:32:26.475","CDBH":"10","XSFX":"由北向南","XSFXDM":"4","KKMC":"海晨道与安明路交口正向"},{"KKBH":"610271009","HPHM":"津JLR659","JGSK":"2021-04-01 09:32:26.511","CDBH":"11","XSFX":"由北向南","XSFXDM":"4","KKMC":"中新大道与泰七路交口"},{"KKBH":"7280310060000","HPHM":"津HUK080","JGSK":"2021-04-01 09:32:26.636","CDBH":"4","XSFX":"由西向东","XSFXDM":"2","KKMC":"动漫中路与文三路交口正向"},{"KKBH":"720881002000","HPHM":"津A7897警","JGSK":"2021-04-01 09:32:26.776","CDBH":"1","XSFX":"由东向西","XSFXDM":"1","KKMC":"海旭道与安正路交口"},{"KKBH":"610266117","HPHM":"辽BA99S3","JGSK":"2021-04-01 09:32:26.811","CDBH":"2","XSFX":"由东向西","XSFXDM":"1","KKMC":"中生大道与和韵路交口"},{"KKBH":"610276125","HPHM":"黑E8H675","JGSK":"2021-04-01 09:32:26.846","CDBH":"8","XSFX":"由北向南","XSFXDM":"4","KKMC":"中新大道与和顺路交口"},{"KKBH":"610391007","HPHM":"津E08426","JGSK":"2021-04-01 09:32:26.849","CDBH":"7","XSFX":"由南向北","XSFXDM":"3","KKMC":"和韵路与和风路交口"},{"KKBH":"610401005","HPHM":"津JKL800","JGSK":"2021-04-01 09:32:26.862","CDBH":"1","XSFX":"由东向西","XSFXDM":"1","KKMC":"和畅路与和顺路交口"},{"KKBH":"610276124","HPHM":"冀J0FL58","JGSK":"2021-04-01 09:32:26.91","CDBH":"10","XSFX":"由北向南","XSFXDM":"4","KKMC":"中新大道与中生大道交口"},{"KKBH":"610261004000","HPHM":"冀B0XU97","JGSK":"2021-04-01 09:32:26.933","CDBH":"3","XSFX":"由南向北","XSFXDM":"3","KKMC":"中生大道与静湖西路（北侧）"},{"KKBH":"610271010","HPHM":"津RZW198","JGSK":"2021-04-01 09:32:26.976","CDBH":"8","XSFX":"由北向南","XSFXDM":"4","KKMC":"中新大道与华五路交口"},{"KKBH":"610271008","HPHM":"车牌","JGSK":"2021-04-01 09:32:26.995","CDBH":"5","XSFX":"由北向南","XSFXDM":"4","KKMC":"中新大道与航母主题公园支路交口"},{"KKBH":"610276124","HPHM":"津CD8018","JGSK":"2021-04-01 09:32:27.075","CDBH":"8","XSFX":"由南向北","XSFXDM":"3","KKMC":"中新大道与中生大道交口"},{"KKBH":"610276125","HPHM":"冀AM815E","JGSK":"2021-04-01 09:32:27.125","CDBH":"4","XSFX":"由南向北","XSFXDM":"3","KKMC":"中新大道与和顺路交口"},{"KKBH":"610256115","HPHM":"晋BSG107","JGSK":"2021-04-01 09:32:27.128","CDBH":"10","XSFX":"由北向南","XSFXDM":"4","KKMC":"中天大道与中生大道交口"},{"KKBH":"7208610030000","HPHM":"车牌","JGSK":"2021-04-01 09:32:27.286","CDBH":"10","XSFX":"由北向南","XSFXDM":"4","KKMC":"海晨道与安明路交口正向"},{"KKBH":"720571004000","HPHM":"津RLH627","JGSK":"2021-04-01 09:32:27.347","CDBH":"1","XSFX":"由东向西","XSFXDM":"1","KKMC":"动漫东路与动漫中路交口"},{"KKBH":"610256113","HPHM":"浙GMZ913","JGSK":"2021-04-01 09:32:27.382","CDBH":"5","XSFX":"由南向北","XSFXDM":"3","KKMC":"中天大道与和风路交口"},{"KKBH":"610391006","HPHM":"津AF06098","JGSK":"2021-04-01 09:32:27.429","CDBH":"1","XSFX":"由东向西","XSFXDM":"1","KKMC":"和韵路与和意路交口"},{"KKBH":"610256115","HPHM":"津RJZ177","JGSK":"2021-04-01 09:32:27.491","CDBH":"10","XSFX":"由北向南","XSFXDM":"4","KKMC":"中天大道与中生大道交口"},{"KKBH":"711","HPHM":"津RRW183","JGSK":"2021-04-01 09:32:27.511","CDBH":"2","XSFX":"由东向西","XSFXDM":"1","KKMC":"不礼让行人中新大道与和旭路交口"},{"KKBH":"610276124","HPHM":"津A3Y303","JGSK":"2021-04-01 09:32:27.513","CDBH":"11","XSFX":"由北向南","XSFXDM":"4","KKMC":"中新大道与中生大道交口"},{"KKBH":"610271010","HPHM":"津HS8675","JGSK":"2021-04-01 09:32:27.585","CDBH":"8","XSFX":"由北向南","XSFXDM":"4","KKMC":"中新大道与华五路交口"},{"KKBH":"610266118","HPHM":"冀J7CR98","JGSK":"2021-04-01 09:32:27.588","CDBH":"10","XSFX":"由北向南","XSFXDM":"4","KKMC":"中生大道与和畅路交口"},{"KKBH":"720891003000","HPHM":"津GK5302","JGSK":"2021-04-01 09:32:27.668","CDBH":"7","XSFX":"由南向北","XSFXDM":"3","KKMC":"海博道与安正路交口"},{"KKBH":"7208210040000","HPHM":"车牌","JGSK":"2021-04-01 09:32:27.714","CDBH":"4","XSFX":"由南向北","XSFXDM":"3","KKMC":"动漫西路与动漫北路交口正向"},{"KKBH":"610286127","HPHM":"津C30V37","JGSK":"2021-04-01 09:32:27.884","CDBH":"6","XSFX":"由西向东","XSFXDM":"2","KKMC":"中津大道与和畅路交口"},{"KKBH":"610256116","HPHM":"津FWW557","JGSK":"2021-04-01 09:32:27.935","CDBH":"5","XSFX":"由西向东","XSFXDM":"2","KKMC":"中天大道与和顺路交口"},{"KKBH":"610256113","HPHM":"鲁M7513U","JGSK":"2021-04-01 09:32:28.023","CDBH":"4","XSFX":"由南向北","XSFXDM":"3","KKMC":"中天大道与和风路交口"},{"KKBH":"7208710020000","HPHM":"津K98458","JGSK":"2021-04-01 09:32:28.055","CDBH":"9","XSFX":"由北向南","XSFXDM":"4","KKMC":"安正路与芳菲路交口正向"},{"KKBH":"610256112","HPHM":"津KU1900","JGSK":"2021-04-01 09:32:28.142","CDBH":"2","XSFX":"由东向西","XSFXDM":"1","KKMC":"中天大道与中津大道交口"},{"KKBH":"720571004000","HPHM":"津A9H575","JGSK":"2021-04-01 09:32:28.161","CDBH":"3","XSFX":"由西向东","XSFXDM":"2","KKMC":"动漫东路与动漫中路交口"},{"KKBH":"610401005","HPHM":"津A33Q96","JGSK":"2021-04-01 09:32:28.162","CDBH":"10","XSFX":"由北向南","XSFXDM":"4","KKMC":"和畅路与和顺路交口"},{"KKBH":"720891004000","HPHM":"车牌","JGSK":"2021-04-01 09:32:28.184","CDBH":"7","XSFX":"由南向北","XSFXDM":"3","KKMC":"海博道与安平路交口"},{"KKBH":"610276124","HPHM":"津AD17769","JGSK":"2021-04-01 09:32:28.195","CDBH":"7","XSFX":"由南向北","XSFXDM":"3","KKMC":"中新大道与中生大道交口"},{"KKBH":"7208910030000","HPHM":"津AY7695","JGSK":"2021-04-01 09:32:28.28","CDBH":"4","XSFX":"由西向东","XSFXDM":"2","KKMC":"海博道与安正路交口正向"},{"KKBH":"610266118","HPHM":"津C20M28","JGSK":"2021-04-01 09:32:28.346","CDBH":"2","XSFX":"由东向西","XSFXDM":"1","KKMC":"中生大道与和畅路交口"},{"KKBH":"7208810020000","HPHM":"津A00V35","JGSK":"2021-04-01 09:32:28.368","CDBH":"3","XSFX":"由东向西","XSFXDM":"1","KKMC":"海旭道与安正路交口正向"},{"KKBH":"610276125","HPHM":"车牌","JGSK":"2021-04-01 09:32:28.383","CDBH":"8","XSFX":"由北向南","XSFXDM":"4","KKMC":"中新大道与和顺路交口"},{"KKBH":"610256115","HPHM":"津MGZ036","JGSK":"2021-04-01 09:32:28.595","CDBH":"5","XSFX":"由西向东","XSFXDM":"2","KKMC":"中天大道与中生大道交口"},{"KKBH":"610256112","HPHM":"津A0W990","JGSK":"2021-04-01 09:32:28.654","CDBH":"12","XSFX":"由北向南","XSFXDM":"4","KKMC":"中天大道与中津大道交口"},{"KKBH":"610271010","HPHM":"津HS8675","JGSK":"2021-04-01 09:32:28.657","CDBH":"8","XSFX":"由北向南","XSFXDM":"4","KKMC":"中新大道与华五路交口"},{"KKBH":"720891005000","HPHM":"冀JM553P","JGSK":"2021-04-01 09:32:28.666","CDBH":"7","XSFX":"由西向东","XSFXDM":"2","KKMC":"海博道与安明路交口"},{"KKBH":"610276125","HPHM":"车牌","JGSK":"2021-04-01 09:32:28.801","CDBH":"8","XSFX":"由北向南","XSFXDM":"4","KKMC":"中新大道与和顺路交口"},{"KKBH":"720541004000","HPHM":"津E06240","JGSK":"2021-04-01 09:32:28.852","CDBH":"4","XSFX":"由西向东","XSFXDM":"2","KKMC":"动漫环路东与动漫中路交口"},{"KKBH":"720861003000","HPHM":"津RR2676","JGSK":"2021-04-01 09:32:28.955","CDBH":"10","XSFX":"由北向南","XSFXDM":"4","KKMC":"海晨道与安明路交口"},{"KKBH":"720861002000","HPHM":"冀BF12R7","JGSK":"2021-04-01 09:32:29.294","CDBH":"8","XSFX":"由南向北","XSFXDM":"3","KKMC":"海晨道与安正路交口"},{"KKBH":"7208910060000","HPHM":"津FDB185","JGSK":"2021-04-01 09:32:29.358","CDBH":"6","XSFX":"由西向东","XSFXDM":"2","KKMC":"海博道与永盛路交口正向"},{"KKBH":"6102610050000","HPHM":"津C20701","JGSK":"2021-04-01 09:32:29.369","CDBH":"1","XSFX":"由东向西","XSFXDM":"1","KKMC":"中生大道与静湖西路（南侧）正向"},{"KKBH":"720871002000","HPHM":"冀BD13V0","JGSK":"2021-04-01 09:32:29.474","CDBH":"8","XSFX":"由北向南","XSFXDM":"4","KKMC":"安正路与芳菲路交口"},{"KKBH":"610256113","HPHM":"苏E139QQ","JGSK":"2021-04-01 09:32:29.529","CDBH":"8","XSFX":"由北向南","XSFXDM":"4","KKMC":"中天大道与和风路交口"},{"KKBH":"6102610040000","HPHM":"津ADF8112","JGSK":"2021-04-01 09:32:29.606","CDBH":"3","XSFX":"由南向北","XSFXDM":"3","KKMC":"中生大道与静湖西路（北侧）正向"},{"KKBH":"610266122000","HPHM":"津MEQ888","JGSK":"2021-04-01 09:32:29.631","CDBH":"2","XSFX":"由西向东","XSFXDM":"2","KKMC":"生态城中生大道故道河一桥西向东上桥处"},{"KKBH":"610271009","HPHM":"津C7Y898","JGSK":"2021-04-01 09:32:29.637","CDBH":"7","XSFX":"由南向北","XSFXDM":"3","KKMC":"中新大道与泰七路交口"},{"KKBH":"610256115","HPHM":"津K33568","JGSK":"2021-04-01 09:32:29.651","CDBH":"10","XSFX":"由北向南","XSFXDM":"4","KKMC":"中天大道与中生大道交口"},{"KKBH":"610261003000","HPHM":"津AWP449","JGSK":"2021-04-01 09:32:29.655","CDBH":"10","XSFX":"由东向西","XSFXDM":"1","KKMC":"中生大道与静湖南路交口"},{"KKBH":"610276125","HPHM":"津C7P106","JGSK":"2021-04-01 09:32:29.701","CDBH":"5","XSFX":"由南向北","XSFXDM":"3","KKMC":"中新大道与和顺路交口"},{"KKBH":"610276124","HPHM":"津AD45565","JGSK":"2021-04-01 09:32:29.912","CDBH":"10","XSFX":"由北向南","XSFXDM":"4","KKMC":"中新大道与中生大道交口"},{"KKBH":"610276124","HPHM":"津AF60350","JGSK":"2021-04-01 09:32:29.956","CDBH":"8","XSFX":"由南向北","XSFXDM":"3","KKMC":"中新大道与中生大道交口"},{"KKBH":"720571004000","HPHM":"津RDM659","JGSK":"2021-04-01 09:32:29.986","CDBH":"1","XSFX":"由东向西","XSFXDM":"1","KKMC":"动漫东路与动漫中路交口"},{"KKBH":"610256113","HPHM":"津DUE658","JGSK":"2021-04-01 09:32:29.989","CDBH":"6","XSFX":"由南向北","XSFXDM":"3","KKMC":"中天大道与和风路交口"},{"KKBH":"610276125","HPHM":"津C276U0","JGSK":"2021-04-01 09:32:30.047","CDBH":"7","XSFX":"由北向南","XSFXDM":"4","KKMC":"中新大道与和顺路交口"},{"KKBH":"720871002000","HPHM":"车牌","JGSK":"2021-04-01 09:32:30.291","CDBH":"5","XSFX":"由南向北","XSFXDM":"3","KKMC":"安正路与芳菲路交口"},{"KKBH":"720891003000","HPHM":"车牌","JGSK":"2021-04-01 09:32:30.386","CDBH":"6","XSFX":"由西向东","XSFXDM":"2","KKMC":"海博道与安正路交口"},{"KKBH":"610391006","HPHM":"京N91565","JGSK":"2021-04-01 09:32:30.389","CDBH":"1","XSFX":"由东向西","XSFXDM":"1","KKMC":"和韵路与和意路交口"},{"KKBH":"7208710020000","HPHM":"车牌","JGSK":"2021-04-01 09:32:30.422","CDBH":"7","XSFX":"由南向北","XSFXDM":"3","KKMC":"安正路与芳菲路交口正向"},{"KKBH":"610256115","HPHM":"车牌","JGSK":"2021-04-01 09:32:30.531","CDBH":"12","XSFX":"由北向南","XSFXDM":"4","KKMC":"中天大道与中生大道交口"},{"KKBH":"610256113","HPHM":"津HHH563","JGSK":"2021-04-01 09:32:30.534","CDBH":"1","XSFX":"由西向东","XSFXDM":"2","KKMC":"中天大道与和风路交口"},{"KKBH":"610256112","HPHM":"津AUP418","JGSK":"2021-04-01 09:32:30.536","CDBH":"1","XSFX":"由东向西","XSFXDM":"1","KKMC":"中天大道与中津大道交口"},{"KKBH":"7208910030000","HPHM":"蒙BLB708","JGSK":"2021-04-01 09:32:30.704","CDBH":"4","XSFX":"由西向东","XSFXDM":"2","KKMC":"海博道与安正路交口正向"},{"KKBH":"7208910030000","HPHM":"津DNZ886","JGSK":"2021-04-01 09:32:30.705","CDBH":"6","XSFX":"由西向东","XSFXDM":"2","KKMC":"海博道与安正路交口正向"},{"KKBH":"7205710040000","HPHM":"津C0R306","JGSK":"2021-04-01 09:32:30.806","CDBH":"1","XSFX":"由东向西","XSFXDM":"1","KKMC":"动漫东路与动漫中路交口正向"},{"KKBH":"610276124","HPHM":"津C565H7","JGSK":"2021-04-01 09:32:30.836","CDBH":"7","XSFX":"由南向北","XSFXDM":"3","KKMC":"中新大道与中生大道交口"},{"KKBH":"610256113","HPHM":"京ABX301","JGSK":"2021-04-01 09:32:30.883","CDBH":"7","XSFX":"由北向南","XSFXDM":"4","KKMC":"中天大道与和风路交口"},{"KKBH":"610286127","HPHM":"津C2N186","JGSK":"2021-04-01 09:32:30.931","CDBH":"5","XSFX":"由西向东","XSFXDM":"2","KKMC":"中津大道与和畅路交口"},{"KKBH":"610266117","HPHM":"津E14172","JGSK":"2021-04-01 09:32:30.943","CDBH":"1","XSFX":"由东向西","XSFXDM":"1","KKMC":"中生大道与和韵路交口"},{"KKBH":"610276126","HPHM":"津JQZ028","JGSK":"2021-04-01 09:32:30.978","CDBH":"4","XSFX":"由南向北","XSFXDM":"3","KKMC":"中新大道与和意路交口"},{"KKBH":"610401005","HPHM":"津A08768D","JGSK":"2021-04-01 09:32:30.993","CDBH":"1","XSFX":"由东向西","XSFXDM":"1","KKMC":"和畅路与和顺路交口"},{"KKBH":"610271008","HPHM":"津A01885F","JGSK":"2021-04-01 09:32:31.055","CDBH":"5","XSFX":"由北向南","XSFXDM":"4","KKMC":"中新大道与航母主题公园支路交口"},{"KKBH":"610256115","HPHM":"冀R2L0R1","JGSK":"2021-04-01 09:32:31.076","CDBH":"10","XSFX":"由北向南","XSFXDM":"4","KKMC":"中天大道与中生大道交口"},{"KKBH":"610391007","HPHM":"津E08426","JGSK":"2021-04-01 09:32:31.09","CDBH":"7","XSFX":"由南向北","XSFXDM":"3","KKMC":"和韵路与和风路交口"},{"KKBH":"610256115","HPHM":"津B0N262","JGSK":"2021-04-01 09:32:31.167","CDBH":"4","XSFX":"由西向东","XSFXDM":"2","KKMC":"中天大道与中生大道交口"},{"KKBH":"720891005000","HPHM":"津CD2729","JGSK":"2021-04-01 09:32:31.217","CDBH":"3","XSFX":"由东向西","XSFXDM":"1","KKMC":"海博道与安明路交口"},{"KKBH":"7205710040000","HPHM":"辽DDB192","JGSK":"2021-04-01 09:32:31.237","CDBH":"2","XSFX":"由东向西","XSFXDM":"1","KKMC":"动漫东路与动漫中路交口正向"},{"KKBH":"610266117","HPHM":"津MXV789","JGSK":"2021-04-01 09:32:31.265","CDBH":"10","XSFX":"由北向南","XSFXDM":"4","KKMC":"中生大道与和韵路交口"},{"KKBH":"711","HPHM":"津RNY113","JGSK":"2021-04-01 09:32:31.354","CDBH":"2","XSFX":"由东向西","XSFXDM":"1","KKMC":"不礼让行人中新大道与和旭路交口"},{"KKBH":"610256112","HPHM":"豫Q88F16","JGSK":"2021-04-01 09:32:31.394","CDBH":"11","XSFX":"由北向南","XSFXDM":"4","KKMC":"中天大道与中津大道交口"},{"KKBH":"728031006000","HPHM":"津HUK080","JGSK":"2021-04-01 09:32:31.448","CDBH":"4","XSFX":"由西向东","XSFXDM":"2","KKMC":"动漫中路与文三路交口"},{"KKBH":"610256113","HPHM":"京N0D6H8","JGSK":"2021-04-01 09:32:31.538","CDBH":"4","XSFX":"由南向北","XSFXDM":"3","KKMC":"中天大道与和风路交口"},{"KKBH":"720881002000","HPHM":"冀BPJ101","JGSK":"2021-04-01 09:32:31.595","CDBH":"13","XSFX":"由北向南","XSFXDM":"4","KKMC":"海旭道与安正路交口"},{"KKBH":"610401004","HPHM":"车牌","JGSK":"2021-04-01 09:32:31.601","CDBH":"1","XSFX":"由东向西","XSFXDM":"1","KKMC":"和畅路与和风路交口"},{"KKBH":"610256112","HPHM":"冀BFN007","JGSK":"2021-04-01 09:32:31.624","CDBH":"2","XSFX":"由东向西","XSFXDM":"1","KKMC":"中天大道与中津大道交口"},{"KKBH":"610276124","HPHM":"津GNG106","JGSK":"2021-04-01 09:32:31.66","CDBH":"8","XSFX":"由南向北","XSFXDM":"3","KKMC":"中新大道与中生大道交口"},{"KKBH":"610276124","HPHM":"冀J0FL58","JGSK":"2021-04-01 09:32:31.753","CDBH":"10","XSFX":"由北向南","XSFXDM":"4","KKMC":"中新大道与中生大道交口"},{"KKBH":"610256116","HPHM":"津HWL135","JGSK":"2021-04-01 09:32:31.835","CDBH":"8","XSFX":"由南向北","XSFXDM":"3","KKMC":"中天大道与和顺路交口"},{"KKBH":"728031006000","HPHM":"津AZ8826","JGSK":"2021-04-01 09:32:31.849","CDBH":"3","XSFX":"由西向东","XSFXDM":"2","KKMC":"动漫中路与文三路交口"},{"KKBH":"720861003000","HPHM":"车牌","JGSK":"2021-04-01 09:32:31.995","CDBH":"10","XSFX":"由北向南","XSFXDM":"4","KKMC":"海晨道与安明路交口"},{"KKBH":"720891006000","HPHM":"冀GJY783","JGSK":"2021-04-01 09:32:32.026","CDBH":"7","XSFX":"由西向东","XSFXDM":"2","KKMC":"海博道与永盛路交口"},{"KKBH":"610401005","HPHM":"津A33Q96","JGSK":"2021-04-01 09:32:32.416","CDBH":"10","XSFX":"由北向南","XSFXDM":"4","KKMC":"和畅路与和顺路交口"},{"KKBH":"720881002000","HPHM":"津CA5883","JGSK":"2021-04-01 09:32:32.445","CDBH":"6","XSFX":"由西向东","XSFXDM":"2","KKMC":"海旭道与安正路交口"},{"KKBH":"7280310030000","HPHM":"津E01512","JGSK":"2021-04-01 09:32:32.585","CDBH":"2","XSFX":"由东向西","XSFXDM":"1","KKMC":"动漫中路与文二路交口正向"},{"KKBH":"7208710020000","HPHM":"津MMN338","JGSK":"2021-04-01 09:32:32.722","CDBH":"5","XSFX":"由南向北","XSFXDM":"3","KKMC":"安正路与芳菲路交口正向"},{"KKBH":"610256114","HPHM":"津HVY185","JGSK":"2021-04-01 09:32:32.749","CDBH":"8","XSFX":"由北向南","XSFXDM":"4","KKMC":"中天大道与和旭路交口"},{"KKBH":"720571004000","HPHM":"津RPD525","JGSK":"2021-04-01 09:32:32.789","CDBH":"2","XSFX":"由东向西","XSFXDM":"1","KKMC":"动漫东路与动漫中路交口"},{"KKBH":"610266117","HPHM":"辽BA99S3","JGSK":"2021-04-01 09:32:32.81","CDBH":"2","XSFX":"由东向西","XSFXDM":"1","KKMC":"中生大道与和韵路交口"},{"KKBH":"610276124","HPHM":"津GGL220","JGSK":"2021-04-01 09:32:32.836","CDBH":"8","XSFX":"由南向北","XSFXDM":"3","KKMC":"中新大道与中生大道交口"},{"KKBH":"610256115","HPHM":"晋BSG107","JGSK":"2021-04-01 09:32:32.85","CDBH":"10","XSFX":"由北向南","XSFXDM":"4","KKMC":"中天大道与中生大道交口"},{"KKBH":"7205410040000","HPHM":"津ADD9161","JGSK":"2021-04-01 09:32:32.877","CDBH":"3","XSFX":"由西向东","XSFXDM":"2","KKMC":"动漫环路东与动漫中路交口正向"},{"KKBH":"7208110020000","HPHM":"车牌","JGSK":"2021-04-01 09:32:32.965","CDBH":"2","XSFX":"由东向西","XSFXDM":"1","KKMC":"动漫南路与文一路交口正向"},{"KKBH":"610256112","HPHM":"冀B4056E","JGSK":"2021-04-01 09:32:33.053","CDBH":"11","XSFX":"由北向南","XSFXDM":"4","KKMC":"中天大道与中津大道交口"},{"KKBH":"610266118","HPHM":"津RC1360","JGSK":"2021-04-01 09:32:33.058","CDBH":"2","XSFX":"由东向西","XSFXDM":"1","KKMC":"中生大道与和畅路交口"},{"KKBH":"711","HPHM":"鲁QK99F5","JGSK":"2021-04-01 09:32:33.111","CDBH":"2","XSFX":"由东向西","XSFXDM":"1","KKMC":"不礼让行人中新大道与和旭路交口"},{"KKBH":"720891003000","HPHM":"车牌","JGSK":"2021-04-01 09:32:33.185","CDBH":"5","XSFX":"由西向东","XSFXDM":"2","KKMC":"海博道与安正路交口"},{"KKBH":"610256113","HPHM":"津RDQ188","JGSK":"2021-04-01 09:32:33.222","CDBH":"1","XSFX":"由西向东","XSFXDM":"2","KKMC":"中天大道与和风路交口"},{"KKBH":"7208910030000","HPHM":"车牌","JGSK":"2021-04-01 09:32:33.268","CDBH":"9","XSFX":"由南向北","XSFXDM":"3","KKMC":"海博道与安正路交口正向"},{"KKBH":"720891004000","HPHM":"津MM0148","JGSK":"2021-04-01 09:32:33.378","CDBH":"4","XSFX":"由西向东","XSFXDM":"2","KKMC":"海博道与安平路交口"},{"KKBH":"7205410020000","HPHM":"津E14229","JGSK":"2021-04-01 09:32:33.435","CDBH":"3","XSFX":"由西向东","XSFXDM":"2","KKMC":"动漫环路西与动漫中路交口正向"},{"KKBH":"610391008","HPHM":"车牌","JGSK":"2021-04-01 09:32:33.476","CDBH":"2","XSFX":"由东向西","XSFXDM":"1","KKMC":"和韵路与和旭路交口"},{"KKBH":"610261004000","HPHM":"津ADF8112","JGSK":"2021-04-01 09:32:33.495","CDBH":"3","XSFX":"由南向北","XSFXDM":"3","KKMC":"中生大道与静湖西路（北侧）"},{"KKBH":"7208610020000","HPHM":"津G75556","JGSK":"2021-04-01 09:32:33.512","CDBH":"7","XSFX":"由南向北","XSFXDM":"3","KKMC":"海晨道与安正路交口正向"},{"KKBH":"610276125","HPHM":"津C7P106","JGSK":"2021-04-01 09:32:33.525","CDBH":"5","XSFX":"由南向北","XSFXDM":"3","KKMC":"中新大道与和顺路交口"},{"KKBH":"7208710020000","HPHM":"津A7897警","JGSK":"2021-04-01 09:32:33.565","CDBH":"9","XSFX":"由北向南","XSFXDM":"4","KKMC":"安正路与芳菲路交口正向"},{"KKBH":"610256115","HPHM":"车牌","JGSK":"2021-04-01 09:32:33.583","CDBH":"7","XSFX":"由南向北","XSFXDM":"3","KKMC":"中天大道与中生大道交口"},{"KKBH":"610276126","HPHM":"津JQZ028","JGSK":"2021-04-01 09:32:33.657","CDBH":"4","XSFX":"由南向北","XSFXDM":"3","KKMC":"中新大道与和意路交口"},{"KKBH":"610256116","HPHM":"津FWW557","JGSK":"2021-04-01 09:32:33.753","CDBH":"6","XSFX":"由西向东","XSFXDM":"2","KKMC":"中天大道与和顺路交口"},{"KKBH":"610276124","HPHM":"津MAL926","JGSK":"2021-04-01 09:32:33.856","CDBH":"6","XSFX":"由西向东","XSFXDM":"2","KKMC":"中新大道与中生大道交口"},{"KKBH":"720881002000","HPHM":"渝A00V35","JGSK":"2021-04-01 09:32:33.892","CDBH":"3","XSFX":"由东向西","XSFXDM":"1","KKMC":"海旭道与安正路交口"},{"KKBH":"720891003000","HPHM":"车牌","JGSK":"2021-04-01 09:32:33.907","CDBH":"6","XSFX":"由西向东","XSFXDM":"2","KKMC":"海博道与安正路交口"},{"KKBH":"7280310020000","HPHM":"津ADH7177","JGSK":"2021-04-01 09:32:33.928","CDBH":"5","XSFX":"由南向北","XSFXDM":"3","KKMC":"动漫中路与文一路交口正向"},{"KKBH":"720881002000","HPHM":"冀A3DF78","JGSK":"2021-04-01 09:32:34.081","CDBH":"10","XSFX":"由南向北","XSFXDM":"3","KKMC":"海旭道与安正路交口"},{"KKBH":"610256113","HPHM":"津A7R828","JGSK":"2021-04-01 09:32:34.083","CDBH":"9","XSFX":"由北向南","XSFXDM":"4","KKMC":"中天大道与和风路交口"},{"KKBH":"7208810020000","HPHM":"津CA5187","JGSK":"2021-04-01 09:32:34.173","CDBH":"12","XSFX":"由北向南","XSFXDM":"4","KKMC":"海旭道与安正路交口正向"},{"KKBH":"610256113","HPHM":"苏E139QQ","JGSK":"2021-04-01 09:32:34.182","CDBH":"8","XSFX":"由北向南","XSFXDM":"4","KKMC":"中天大道与和风路交口"},{"KKBH":"610256115","HPHM":"津MGZ036","JGSK":"2021-04-01 09:32:34.215","CDBH":"5","XSFX":"由西向东","XSFXDM":"2","KKMC":"中天大道与中生大道交口"},{"KKBH":"610391006","HPHM":"冀J8WH76","JGSK":"2021-04-01 09:32:34.389","CDBH":"1","XSFX":"由东向西","XSFXDM":"1","KKMC":"和韵路与和意路交口"},{"KKBH":"6102610030000","HPHM":"津C13V59","JGSK":"2021-04-01 09:32:34.422","CDBH":"8","XSFX":"由北向南","XSFXDM":"4","KKMC":"中生大道与静湖南路交口正向"},{"KKBH":"720871002000","HPHM":"津AP9236","JGSK":"2021-04-01 09:32:34.53","CDBH":"5","XSFX":"由南向北","XSFXDM":"3","KKMC":"安正路与芳菲路交口"},{"KKBH":"7209010020000","HPHM":"津KMU229","JGSK":"2021-04-01 09:32:34.553","CDBH":"8","XSFX":"由南向北","XSFXDM":"3","KKMC":"玉林道与安正路交口正向"},{"KKBH":"610256116","HPHM":"津C29V78","JGSK":"2021-04-01 09:32:34.64","CDBH":"7","XSFX":"由南向北","XSFXDM":"3","KKMC":"中天大道与和顺路交口"},{"KKBH":"610266117","HPHM":"冀B3A3W5","JGSK":"2021-04-01 09:32:34.705","CDBH":"11","XSFX":"由北向南","XSFXDM":"4","KKMC":"中生大道与和韵路交口"},{"KKBH":"610271009","HPHM":"津C7Y898","JGSK":"2021-04-01 09:32:34.709","CDBH":"7","XSFX":"由南向北","XSFXDM":"3","KKMC":"中新大道与泰七路交口"},{"KKBH":"610256113","HPHM":"津HWH060","JGSK":"2021-04-01 09:32:34.76","CDBH":"1","XSFX":"由西向东","XSFXDM":"2","KKMC":"中天大道与和风路交口"},{"KKBH":"610276124","HPHM":"冀BK838H","JGSK":"2021-04-01 09:32:34.845","CDBH":"8","XSFX":"由南向北","XSFXDM":"3","KKMC":"中新大道与中生大道交口"},{"KKBH":"610276124","HPHM":"津RFN776","JGSK":"2021-04-01 09:32:34.846","CDBH":"7","XSFX":"由南向北","XSFXDM":"3","KKMC":"中新大道与中生大道交口"},{"KKBH":"610276124","HPHM":"冀BK838H","JGSK":"2021-04-01 09:32:34.847","CDBH":"8","XSFX":"由南向北","XSFXDM":"3","KKMC":"中新大道与中生大道交口"},{"KKBH":"720871002000","HPHM":"津NEB527","JGSK":"2021-04-01 09:32:34.854","CDBH":"3","XSFX":"由西向东","XSFXDM":"2","KKMC":"安正路与芳菲路交口"},{"KKBH":"610391007","HPHM":"津KW0699","JGSK":"2021-04-01 09:32:35.078","CDBH":"7","XSFX":"由南向北","XSFXDM":"3","KKMC":"和韵路与和风路交口"},{"KKBH":"610261005000","HPHM":"黑A133S9","JGSK":"2021-04-01 09:32:35.08","CDBH":"2","XSFX":"由南向北","XSFXDM":"3","KKMC":"中生大道与静湖西路（南侧）"},{"KKBH":"610276124","HPHM":"鲁H059H9","JGSK":"2021-04-01 09:32:35.082","CDBH":"8","XSFX":"由南向北","XSFXDM":"3","KKMC":"中新大道与中生大道交口"},{"KKBH":"720891004000","HPHM":"车牌","JGSK":"2021-04-01 09:32:35.301","CDBH":"8","XSFX":"由南向北","XSFXDM":"3","KKMC":"海博道与安平路交口"},{"KKBH":"7205710040000","HPHM":"津GJS015","JGSK":"2021-04-01 09:32:35.329","CDBH":"1","XSFX":"由东向西","XSFXDM":"1","KKMC":"动漫东路与动漫中路交口正向"},{"KKBH":"7208810020000","HPHM":"津RYL896","JGSK":"2021-04-01 09:32:35.43","CDBH":"9","XSFX":"由南向北","XSFXDM":"3","KKMC":"海旭道与安正路交口正向"},{"KKBH":"7208910030000","HPHM":"津NS6275","JGSK":"2021-04-01 09:32:35.468","CDBH":"9","XSFX":"由南向北","XSFXDM":"3","KKMC":"海博道与安正路交口正向"},{"KKBH":"720871002000","HPHM":"津K98458","JGSK":"2021-04-01 09:32:35.475","CDBH":"9","XSFX":"由北向南","XSFXDM":"4","KKMC":"安正路与芳菲路交口"},{"KKBH":"7208810020000","HPHM":"津E31119","JGSK":"2021-04-01 09:32:35.5","CDBH":"7","XSFX":"由西向东","XSFXDM":"2","KKMC":"海旭道与安正路交口正向"},{"KKBH":"610276124","HPHM":"津JJX721","JGSK":"2021-04-01 09:32:35.561","CDBH":"7","XSFX":"由南向北","XSFXDM":"3","KKMC":"中新大道与中生大道交口"},{"KKBH":"610266117","HPHM":"车牌","JGSK":"2021-04-01 09:32:35.616","CDBH":"2","XSFX":"由东向西","XSFXDM":"1","KKMC":"中生大道与和韵路交口"},{"KKBH":"7208810050000","HPHM":"冀R2X9R9","JGSK":"2021-04-01 09:32:35.782","CDBH":"5","XSFX":"由西向东","XSFXDM":"2","KKMC":"海旭道与明盛路交口正向"},{"KKBH":"610256114","HPHM":"津HV1145","JGSK":"2021-04-01 09:32:35.838","CDBH":"8","XSFX":"由北向南","XSFXDM":"4","KKMC":"中天大道与和旭路交口"},{"KKBH":"610276124","HPHM":"津NPG139","JGSK":"2021-04-01 09:32:35.904","CDBH":"10","XSFX":"由北向南","XSFXDM":"4","KKMC":"中新大道与中生大道交口"},{"KKBH":"610261005000","HPHM":"津C20701","JGSK":"2021-04-01 09:32:35.986","CDBH":"1","XSFX":"由东向西","XSFXDM":"1","KKMC":"中生大道与静湖西路（南侧）"},{"KKBH":"610256115","HPHM":"冀R2L0R1","JGSK":"2021-04-01 09:32:36.05","CDBH":"10","XSFX":"由北向南","XSFXDM":"4","KKMC":"中天大道与中生大道交口"},{"KKBH":"7205710040000","HPHM":"津C88F12","JGSK":"2021-04-01 09:32:36.083","CDBH":"5","XSFX":"由北向南","XSFXDM":"4","KKMC":"动漫东路与动漫中路交口正向"},{"KKBH":"728031003000","HPHM":"津E01512","JGSK":"2021-04-01 09:32:36.318","CDBH":"1","XSFX":"由东向西","XSFXDM":"1","KKMC":"动漫中路与文二路交口"},{"KKBH":"610276125","HPHM":"津JMY558","JGSK":"2021-04-01 09:32:36.418","CDBH":"8","XSFX":"由北向南","XSFXDM":"4","KKMC":"中新大道与和顺路交口"},{"KKBH":"610256116","HPHM":"津E16454","JGSK":"2021-04-01 09:32:36.457","CDBH":"7","XSFX":"由南向北","XSFXDM":"3","KKMC":"中天大道与和顺路交口"},{"KKBH":"720891003000","HPHM":"车牌","JGSK":"2021-04-01 09:32:36.467","CDBH":"6","XSFX":"由西向东","XSFXDM":"2","KKMC":"海博道与安正路交口"},{"KKBH":"720571004000","HPHM":"辽DDB192","JGSK":"2021-04-01 09:32:36.469","CDBH":"2","XSFX":"由东向西","XSFXDM":"1","KKMC":"动漫东路与动漫中路交口"},{"KKBH":"720571004000","HPHM":"津C0R306","JGSK":"2021-04-01 09:32:36.623","CDBH":"1","XSFX":"由东向西","XSFXDM":"1","KKMC":"动漫东路与动漫中路交口"},{"KKBH":"610256113","HPHM":"津A09826D","JGSK":"2021-04-01 09:32:36.646","CDBH":"6","XSFX":"由南向北","XSFXDM":"3","KKMC":"中天大道与和风路交口"},{"KKBH":"720891006000","HPHM":"津FDB185","JGSK":"2021-04-01 09:32:36.681","CDBH":"6","XSFX":"由西向东","XSFXDM":"2","KKMC":"海博道与永盛路交口"},{"KKBH":"610401004","HPHM":"津C61830","JGSK":"2021-04-01 09:32:36.778","CDBH":"5","XSFX":"由西向东","XSFXDM":"2","KKMC":"和畅路与和风路交口"},{"KKBH":"610276124","HPHM":"津C02132","JGSK":"2021-04-01 09:32:36.877","CDBH":"11","XSFX":"由北向南","XSFXDM":"4","KKMC":"中新大道与中生大道交口"},{"KKBH":"7208610030000","HPHM":"鲁J659K5","JGSK":"2021-04-01 09:32:36.887","CDBH":"5","XSFX":"由西向东","XSFXDM":"2","KKMC":"海晨道与安明路交口正向"},{"KKBH":"610276124","HPHM":"津FFF006","JGSK":"2021-04-01 09:32:36.907","CDBH":"8","XSFX":"由南向北","XSFXDM":"3","KKMC":"中新大道与中生大道交口"},{"KKBH":"7208810020000","HPHM":"津ADD1731","JGSK":"2021-04-01 09:32:36.96","CDBH":"10","XSFX":"由南向北","XSFXDM":"3","KKMC":"海旭道与安正路交口正向"},{"KKBH":"610401005","HPHM":"津C3C198","JGSK":"2021-04-01 09:32:37.064","CDBH":"4","XSFX":"由西向东","XSFXDM":"2","KKMC":"和畅路与和顺路交口"},{"KKBH":"610256115","HPHM":"冀JAJ307","JGSK":"2021-04-01 09:32:37.092","CDBH":"8","XSFX":"由南向北","XSFXDM":"3","KKMC":"中天大道与中生大道交口"},{"KKBH":"7280310020000","HPHM":"津HQY525","JGSK":"2021-04-01 09:32:37.152","CDBH":"6","XSFX":"由南向北","XSFXDM":"3","KKMC":"动漫中路与文一路交口正向"},{"KKBH":"610256111","HPHM":"津DCH517","JGSK":"2021-04-01 09:32:37.216","CDBH":"4","XSFX":"由南向北","XSFXDM":"3","KKMC":"中天大道与和惠路交口"},{"KKBH":"610276124","HPHM":"津RAC000","JGSK":"2021-04-01 09:32:37.321","CDBH":"8","XSFX":"由南向北","XSFXDM":"3","KKMC":"中新大道与中生大道交口"},{"KKBH":"610401004","HPHM":"车牌","JGSK":"2021-04-01 09:32:37.46","CDBH":"2","XSFX":"由东向西","XSFXDM":"1","KKMC":"和畅路与和风路交口"},{"KKBH":"610256113","HPHM":"津A7R828","JGSK":"2021-04-01 09:32:37.622","CDBH":"9","XSFX":"由北向南","XSFXDM":"4","KKMC":"中天大道与和风路交口"},{"KKBH":"610256113","HPHM":"京ABX301","JGSK":"2021-04-01 09:32:37.782","CDBH":"7","XSFX":"由北向南","XSFXDM":"4","KKMC":"中天大道与和风路交口"},{"KKBH":"7208910030000","HPHM":"车牌","JGSK":"2021-04-01 09:32:37.806","CDBH":"1","XSFX":"由东向西","XSFXDM":"1","KKMC":"海博道与安正路交口正向"},{"KKBH":"720891003000","HPHM":"津C162H9","JGSK":"2021-04-01 09:32:37.835","CDBH":"8","XSFX":"由南向北","XSFXDM":"3","KKMC":"海博道与安正路交口"},{"KKBH":"728031002000","HPHM":"冀B0T2Y8","JGSK":"2021-04-01 09:32:37.901","CDBH":"1","XSFX":"由东向西","XSFXDM":"1","KKMC":"动漫中路与文一路交口"},{"KKBH":"610256116","HPHM":"津HWL135","JGSK":"2021-04-01 09:32:37.925","CDBH":"9","XSFX":"由南向北","XSFXDM":"3","KKMC":"中天大道与和顺路交口"},{"KKBH":"720891008000","HPHM":"津AU6612","JGSK":"2021-04-01 09:32:38.006","CDBH":"4","XSFX":"由东向西","XSFXDM":"1","KKMC":"海博道与荣盛路交口"},{"KKBH":"720881005000","HPHM":"冀R2X9R9","JGSK":"2021-04-01 09:32:38.083","CDBH":"5","XSFX":"由西向东","XSFXDM":"2","KKMC":"海旭道与明盛路交口"},{"KKBH":"610276124","HPHM":"津RAK029","JGSK":"2021-04-01 09:32:38.099","CDBH":"10","XSFX":"由北向南","XSFXDM":"4","KKMC":"中新大道与中生大道交口"},{"KKBH":"610276124","HPHM":"津C1A388","JGSK":"2021-04-01 09:32:38.121","CDBH":"7","XSFX":"由南向北","XSFXDM":"3","KKMC":"中新大道与中生大道交口"},{"KKBH":"610266118","HPHM":"津NSZ920","JGSK":"2021-04-01 09:32:38.138","CDBH":"6","XSFX":"由西向东","XSFXDM":"2","KKMC":"中生大道与和畅路交口"},{"KKBH":"610271008","HPHM":"冀B0SW77","JGSK":"2021-04-01 09:32:38.143","CDBH":"4","XSFX":"由北向南","XSFXDM":"4","KKMC":"中新大道与航母主题公园支路交口"},{"KKBH":"610256113","HPHM":"津RDQ188","JGSK":"2021-04-01 09:32:38.294","CDBH":"1","XSFX":"由西向东","XSFXDM":"2","KKMC":"中天大道与和风路交口"},{"KKBH":"610261003000","HPHM":"津C13V59","JGSK":"2021-04-01 09:32:38.334","CDBH":"17","XSFX":"由北向南","XSFXDM":"4","KKMC":"中生大道与静湖南路交口"},{"KKBH":"7208610030000","HPHM":"车牌","JGSK":"2021-04-01 09:32:38.355","CDBH":"3","XSFX":"由东向西","XSFXDM":"1","KKMC":"海晨道与安明路交口正向"},{"KKBH":"711","HPHM":"鲁NK25U8","JGSK":"2021-04-01 09:32:38.397","CDBH":"2","XSFX":"由东向西","XSFXDM":"1","KKMC":"不礼让行人中新大道与和旭路交口"},{"KKBH":"610266117","HPHM":"津CDT826","JGSK":"2021-04-01 09:32:38.482","CDBH":"2","XSFX":"由东向西","XSFXDM":"1","KKMC":"中生大道与和韵路交口"},{"KKBH":"720901002000","HPHM":"津KMU229","JGSK":"2021-04-01 09:32:38.499","CDBH":"8","XSFX":"由南向北","XSFXDM":"3","KKMC":"玉林道与安正路交口"},{"KKBH":"7208810020000","HPHM":"津AP9236","JGSK":"2021-04-01 09:32:38.53","CDBH":"9","XSFX":"由南向北","XSFXDM":"3","KKMC":"海旭道与安正路交口正向"},{"KKBH":"720861002000","HPHM":"津G75556","JGSK":"2021-04-01 09:32:38.573","CDBH":"7","XSFX":"由南向北","XSFXDM":"3","KKMC":"海晨道与安正路交口"},{"KKBH":"610256112","HPHM":"津MDM656","JGSK":"2021-04-01 09:32:38.577","CDBH":"1","XSFX":"由东向西","XSFXDM":"1","KKMC":"中天大道与中津大道交口"},{"KKBH":"610266117","HPHM":"津MXV789","JGSK":"2021-04-01 09:32:38.768","CDBH":"11","XSFX":"由北向南","XSFXDM":"4","KKMC":"中生大道与和韵路交口"},{"KKBH":"720871002000","HPHM":"津A7897警","JGSK":"2021-04-01 09:32:38.836","CDBH":"9","XSFX":"由北向南","XSFXDM":"4","KKMC":"安正路与芳菲路交口"},{"KKBH":"610256112","HPHM":"津C3Z616","JGSK":"2021-04-01 09:32:38.893","CDBH":"10","XSFX":"由北向南","XSFXDM":"4","KKMC":"中天大道与中津大道交口"},{"KKBH":"610266117","HPHM":"车牌","JGSK":"2021-04-01 09:32:38.97","CDBH":"3","XSFX":"由东向西","XSFXDM":"1","KKMC":"中生大道与和韵路交口"},{"KKBH":"610266117","HPHM":"冀B3A3W5","JGSK":"2021-04-01 09:32:39.008","CDBH":"12","XSFX":"由北向南","XSFXDM":"4","KKMC":"中生大道与和韵路交口"},{"KKBH":"720891003000","HPHM":"津NS6275","JGSK":"2021-04-01 09:32:39.113","CDBH":"8","XSFX":"由南向北","XSFXDM":"3","KKMC":"海博道与安正路交口"},{"KKBH":"610401004","HPHM":"津ANC632","JGSK":"2021-04-01 09:32:39.156","CDBH":"4","XSFX":"由西向东","XSFXDM":"2","KKMC":"和畅路与和风路交口"},{"KKBH":"7208810020000","HPHM":"津REK782","JGSK":"2021-04-01 09:32:39.213","CDBH":"10","XSFX":"由南向北","XSFXDM":"3","KKMC":"海旭道与安正路交口正向"},{"KKBH":"610276125","HPHM":"津JMY558","JGSK":"2021-04-01 09:32:39.406","CDBH":"8","XSFX":"由北向南","XSFXDM":"4","KKMC":"中新大道与和顺路交口"},{"KKBH":"610391007","HPHM":"津KW0699","JGSK":"2021-04-01 09:32:39.41","CDBH":"7","XSFX":"由南向北","XSFXDM":"3","KKMC":"和韵路与和风路交口"},{"KKBH":"610276124","HPHM":"津DH2103","JGSK":"2021-04-01 09:32:39.42","CDBH":"11","XSFX":"由北向南","XSFXDM":"4","KKMC":"中新大道与中生大道交口"},{"KKBH":"7280310020000","HPHM":"津RLH627","JGSK":"2021-04-01 09:32:39.521","CDBH":"6","XSFX":"由南向北","XSFXDM":"3","KKMC":"动漫中路与文一路交口正向"},{"KKBH":"720871002000","HPHM":"津MMN338","JGSK":"2021-04-01 09:32:39.532","CDBH":"5","XSFX":"由南向北","XSFXDM":"3","KKMC":"安正路与芳菲路交口"},{"KKBH":"610391006","HPHM":"鲁B18Z3H","JGSK":"2021-04-01 09:32:39.542","CDBH":"1","XSFX":"由东向西","XSFXDM":"1","KKMC":"和韵路与和意路交口"},{"KKBH":"610276124","HPHM":"津C586Z8","JGSK":"2021-04-01 09:32:39.542","CDBH":"8","XSFX":"由南向北","XSFXDM":"3","KKMC":"中新大道与中生大道交口"},{"KKBH":"610256115","HPHM":"冀JAJ307","JGSK":"2021-04-01 09:32:39.587","CDBH":"9","XSFX":"由南向北","XSFXDM":"3","KKMC":"中天大道与中生大道交口"},{"KKBH":"720881002000","HPHM":"津E31119","JGSK":"2021-04-01 09:32:39.591","CDBH":"8","XSFX":"由西向东","XSFXDM":"2","KKMC":"海旭道与安正路交口"},{"KKBH":"610391008","HPHM":"冀BK88P6","JGSK":"2021-04-01 09:32:39.602","CDBH":"5","XSFX":"由西向东","XSFXDM":"2","KKMC":"和韵路与和旭路交口"},{"KKBH":"610276125","HPHM":"冀J162HJ","JGSK":"2021-04-01 09:32:39.606","CDBH":"5","XSFX":"由南向北","XSFXDM":"3","KKMC":"中新大道与和顺路交口"},{"KKBH":"610256115","HPHM":"津K73233","JGSK":"2021-04-01 09:32:39.647","CDBH":"8","XSFX":"由南向北","XSFXDM":"3","KKMC":"中天大道与中生大道交口"},{"KKBH":"610271008","HPHM":"车牌","JGSK":"2021-04-01 09:32:39.691","CDBH":"1","XSFX":"由南向北","XSFXDM":"3","KKMC":"中新大道与航母主题公园支路交口"},{"KKBH":"7205710010000","HPHM":"津DLL292","JGSK":"2021-04-01 09:32:39.714","CDBH":"3","XSFX":"由南向北","XSFXDM":"3","KKMC":"动漫东路与文一路交口正向"},{"KKBH":"610276124","HPHM":"冀B0H1G9","JGSK":"2021-04-01 09:32:39.786","CDBH":"10","XSFX":"由北向南","XSFXDM":"4","KKMC":"中新大道与中生大道交口"},{"KKBH":"610276124","HPHM":"津GNG106","JGSK":"2021-04-01 09:32:39.802","CDBH":"8","XSFX":"由南向北","XSFXDM":"3","KKMC":"中新大道与中生大道交口"},{"KKBH":"7280310020000","HPHM":"津A03C10","JGSK":"2021-04-01 09:32:39.907","CDBH":"5","XSFX":"由南向北","XSFXDM":"3","KKMC":"动漫中路与文一路交口正向"},{"KKBH":"610271008","HPHM":"津B0SW77","JGSK":"2021-04-01 09:32:39.941","CDBH":"4","XSFX":"由北向南","XSFXDM":"4","KKMC":"中新大道与航母主题公园支路交口"},{"KKBH":"610276124","HPHM":"津RGL966","JGSK":"2021-04-01 09:32:40.016","CDBH":"5","XSFX":"由西向东","XSFXDM":"2","KKMC":"中新大道与中生大道交口"},{"KKBH":"610261005000","HPHM":"津H82612","JGSK":"2021-04-01 09:32:40.118","CDBH":"2","XSFX":"由南向北","XSFXDM":"3","KKMC":"中生大道与静湖西路（南侧）"},{"KKBH":"610266118","HPHM":"津C20M28","JGSK":"2021-04-01 09:32:40.215","CDBH":"3","XSFX":"由东向西","XSFXDM":"1","KKMC":"中生大道与和畅路交口"},{"KKBH":"610256113","HPHM":"津HWH060","JGSK":"2021-04-01 09:32:40.293","CDBH":"1","XSFX":"由西向东","XSFXDM":"2","KKMC":"中天大道与和风路交口"},{"KKBH":"720881002000","HPHM":"车牌","JGSK":"2021-04-01 09:32:40.315","CDBH":"12","XSFX":"由北向南","XSFXDM":"4","KKMC":"海旭道与安正路交口"},{"KKBH":"6102610030000","HPHM":"黑M5D253","JGSK":"2021-04-01 09:32:40.349","CDBH":"2","XSFX":"由东向西","XSFXDM":"1","KKMC":"中生大道与静湖南路交口正向"},{"KKBH":"610276124","HPHM":"津ADL3707","JGSK":"2021-04-01 09:32:40.362","CDBH":"7","XSFX":"由南向北","XSFXDM":"3","KKMC":"中新大道与中生大道交口"},{"KKBH":"720881002000","HPHM":"津RYL896","JGSK":"2021-04-01 09:32:40.482","CDBH":"9","XSFX":"由南向北","XSFXDM":"3","KKMC":"海旭道与安正路交口"},{"KKBH":"720891004000","HPHM":"车牌","JGSK":"2021-04-01 09:32:40.499","CDBH":"4","XSFX":"由西向东","XSFXDM":"2","KKMC":"海博道与安平路交口"},{"KKBH":"610256112","HPHM":"津A09868D","JGSK":"2021-04-01 09:32:40.539","CDBH":"8","XSFX":"由南向北","XSFXDM":"3","KKMC":"中天大道与中津大道交口"},{"KKBH":"610266118","HPHM":"冀J635NS","JGSK":"2021-04-01 09:32:40.559","CDBH":"10","XSFX":"由北向南","XSFXDM":"4","KKMC":"中生大道与和畅路交口"},{"KKBH":"610266117","HPHM":"津FEH798","JGSK":"2021-04-01 09:32:40.643","CDBH":"10","XSFX":"由北向南","XSFXDM":"4","KKMC":"中生大道与和韵路交口"},{"KKBH":"7208910030000","HPHM":"冀AN61X9","JGSK":"2021-04-01 09:32:40.69","CDBH":"11","XSFX":"由北向南","XSFXDM":"4","KKMC":"海博道与安正路交口正向"},{"KKBH":"720891004000","HPHM":"车牌","JGSK":"2021-04-01 09:32:40.744","CDBH":"8","XSFX":"由南向北","XSFXDM":"3","KKMC":"海博道与安平路交口"},{"KKBH":"610391007","HPHM":"吉AML013","JGSK":"2021-04-01 09:32:40.821","CDBH":"7","XSFX":"由南向北","XSFXDM":"3","KKMC":"和韵路与和风路交口"},{"KKBH":"7208710020000","HPHM":"豫J7037K","JGSK":"2021-04-01 09:32:40.876","CDBH":"9","XSFX":"由北向南","XSFXDM":"4","KKMC":"安正路与芳菲路交口正向"},{"KKBH":"610276124","HPHM":"津NPG139","JGSK":"2021-04-01 09:32:40.958","CDBH":"10","XSFX":"由北向南","XSFXDM":"4","KKMC":"中新大道与中生大道交口"},{"KKBH":"610266118","HPHM":"冀FH5V22","JGSK":"2021-04-01 09:32:41.046","CDBH":"2","XSFX":"由东向西","XSFXDM":"1","KKMC":"中生大道与和畅路交口"},{"KKBH":"610401005","HPHM":"津C3C198","JGSK":"2021-04-01 09:32:41.06","CDBH":"4","XSFX":"由西向东","XSFXDM":"2","KKMC":"和畅路与和顺路交口"},{"KKBH":"720891004000","HPHM":"车牌","JGSK":"2021-04-01 09:32:41.064","CDBH":"8","XSFX":"由南向北","XSFXDM":"3","KKMC":"海博道与安平路交口"},{"KKBH":"610391007","HPHM":"津ADP1095","JGSK":"2021-04-01 09:32:41.066","CDBH":"4","XSFX":"由西向东","XSFXDM":"2","KKMC":"和韵路与和风路交口"},{"KKBH":"610276126","HPHM":"冀AM815E","JGSK":"2021-04-01 09:32:41.086","CDBH":"4","XSFX":"由南向北","XSFXDM":"3","KKMC":"中新大道与和意路交口"},{"KKBH":"720571004000","HPHM":"津GJS015","JGSK":"2021-04-01 09:32:41.105","CDBH":"1","XSFX":"由东向西","XSFXDM":"1","KKMC":"动漫东路与动漫中路交口"},{"KKBH":"610276124","HPHM":"津C02132","JGSK":"2021-04-01 09:32:41.118","CDBH":"11","XSFX":"由北向南","XSFXDM":"4","KKMC":"中新大道与中生大道交口"},{"KKBH":"610266117","HPHM":"津E14172","JGSK":"2021-04-01 09:32:41.21","CDBH":"2","XSFX":"由东向西","XSFXDM":"1","KKMC":"中生大道与和韵路交口"},{"KKBH":"720541004000","HPHM":"津ADD9161","JGSK":"2021-04-01 09:32:41.257","CDBH":"3","XSFX":"由西向东","XSFXDM":"2","KKMC":"动漫环路东与动漫中路交口"},{"KKBH":"610276125","HPHM":"津NTT429","JGSK":"2021-04-01 09:32:41.264","CDBH":"8","XSFX":"由北向南","XSFXDM":"4","KKMC":"中新大道与和顺路交口"},{"KKBH":"720891008000","HPHM":"津AY2306","JGSK":"2021-04-01 09:32:41.273","CDBH":"4","XSFX":"由东向西","XSFXDM":"1","KKMC":"海博道与荣盛路交口"},{"KKBH":"610401004","HPHM":"津C61830","JGSK":"2021-04-01 09:32:41.38","CDBH":"6","XSFX":"由西向东","XSFXDM":"2","KKMC":"和畅路与和风路交口"},{"KKBH":"610276124","HPHM":"津MN6177","JGSK":"2021-04-01 09:32:41.405","CDBH":"7","XSFX":"由南向北","XSFXDM":"3","KKMC":"中新大道与中生大道交口"},{"KKBH":"728031002000","HPHM":"津ADH7177","JGSK":"2021-04-01 09:32:41.424","CDBH":"5","XSFX":"由南向北","XSFXDM":"3","KKMC":"动漫中路与文一路交口"},{"KKBH":"6071310030000","HPHM":"津JJC993","JGSK":"2021-04-01 09:32:41.495","CDBH":"1","XSFX":"由东向西","XSFXDM":"1","KKMC":"中央大道与海旭道交口正向"},{"KKBH":"610256115","HPHM":"冀FA99U5","JGSK":"2021-04-01 09:32:41.519","CDBH":"10","XSFX":"由北向南","XSFXDM":"4","KKMC":"中天大道与中生大道交口"},{"KKBH":"610401004","HPHM":"津RHR817","JGSK":"2021-04-01 09:32:41.535","CDBH":"7","XSFX":"由南向北","XSFXDM":"3","KKMC":"和畅路与和风路交口"},{"KKBH":"610256112","HPHM":"豫Q88F16","JGSK":"2021-04-01 09:32:41.613","CDBH":"12","XSFX":"由北向南","XSFXDM":"4","KKMC":"中天大道与中津大道交口"},{"KKBH":"6071310030000","HPHM":"津JE9569","JGSK":"2021-04-01 09:32:41.69","CDBH":"3","XSFX":"由东向西","XSFXDM":"1","KKMC":"中央大道与海旭道交口正向"},{"KKBH":"610401004","HPHM":"冀B4M667","JGSK":"2021-04-01 09:32:41.693","CDBH":"4","XSFX":"由西向东","XSFXDM":"2","KKMC":"和畅路与和风路交口"},{"KKBH":"610276124","HPHM":"冀BK838H","JGSK":"2021-04-01 09:32:41.721","CDBH":"8","XSFX":"由南向北","XSFXDM":"3","KKMC":"中新大道与中生大道交口"},{"KKBH":"610256114","HPHM":"津C0Y832","JGSK":"2021-04-01 09:32:41.753","CDBH":"8","XSFX":"由北向南","XSFXDM":"4","KKMC":"中天大道与和旭路交口"},{"KKBH":"610276125","HPHM":"津NTT429","JGSK":"2021-04-01 09:32:41.852","CDBH":"8","XSFX":"由北向南","XSFXDM":"4","KKMC":"中新大道与和顺路交口"},{"KKBH":"610256115","HPHM":"津GAA012","JGSK":"2021-04-01 09:32:41.911","CDBH":"3","XSFX":"由东向西","XSFXDM":"1","KKMC":"中天大道与中生大道交口"},{"KKBH":"711","HPHM":"津KFK685","JGSK":"2021-04-01 09:32:41.926","CDBH":"5","XSFX":"由南向北","XSFXDM":"3","KKMC":"不礼让行人中新大道与和旭路交口"},{"KKBH":"610276124","HPHM":"冀DM431K","JGSK":"2021-04-01 09:32:42.016","CDBH":"4","XSFX":"由西向东","XSFXDM":"2","KKMC":"中新大道与中生大道交口"},{"KKBH":"610266117","HPHM":"车牌","JGSK":"2021-04-01 09:32:42.161","CDBH":"3","XSFX":"由东向西","XSFXDM":"1","KKMC":"中生大道与和韵路交口"},{"KKBH":"610391008","HPHM":"津RFZ103","JGSK":"2021-04-01 09:32:42.163","CDBH":"5","XSFX":"由西向东","XSFXDM":"2","KKMC":"和韵路与和旭路交口"},{"KKBH":"7208810020000","HPHM":"闽KE6319","JGSK":"2021-04-01 09:32:42.194","CDBH":"12","XSFX":"由北向南","XSFXDM":"4","KKMC":"海旭道与安正路交口正向"},{"KKBH":"7280310060000","HPHM":"津E06240","JGSK":"2021-04-01 09:32:42.216","CDBH":"4","XSFX":"由西向东","XSFXDM":"2","KKMC":"动漫中路与文三路交口正向"},{"KKBH":"7280310020000","HPHM":"津RDM659","JGSK":"2021-04-01 09:32:42.295","CDBH":"5","XSFX":"由南向北","XSFXDM":"3","KKMC":"动漫中路与文一路交口正向"},{"KKBH":"610266118","HPHM":"冀J635NS","JGSK":"2021-04-01 09:32:42.313","CDBH":"11","XSFX":"由北向南","XSFXDM":"4","KKMC":"中生大道与和畅路交口"},{"KKBH":"7209010020000","HPHM":"津AXB840","JGSK":"2021-04-01 09:32:42.397","CDBH":"1","XSFX":"由东向西","XSFXDM":"1","KKMC":"玉林道与安正路交口正向"},{"KKBH":"610256112","HPHM":"津C61S19","JGSK":"2021-04-01 09:32:42.406","CDBH":"5","XSFX":"由西向东","XSFXDM":"2","KKMC":"中天大道与中津大道交口"},{"KKBH":"711","HPHM":"津A8K510","JGSK":"2021-04-01 09:32:42.476","CDBH":"2","XSFX":"由东向西","XSFXDM":"1","KKMC":"不礼让行人中新大道与和旭路交口"},{"KKBH":"610256113","HPHM":"冀BV830G","JGSK":"2021-04-01 09:32:42.546","CDBH":"8","XSFX":"由北向南","XSFXDM":"4","KKMC":"中天大道与和风路交口"},{"KKBH":"610266117","HPHM":"津H54129","JGSK":"2021-04-01 09:32:42.646","CDBH":"3","XSFX":"由东向西","XSFXDM":"1","KKMC":"中生大道与和韵路交口"},{"KKBH":"610256112","HPHM":"津DLK827","JGSK":"2021-04-01 09:32:42.654","CDBH":"10","XSFX":"由北向南","XSFXDM":"4","KKMC":"中天大道与中津大道交口"},{"KKBH":"610276124","HPHM":"冀B5G95L","JGSK":"2021-04-01 09:32:42.656","CDBH":"6","XSFX":"由西向东","XSFXDM":"2","KKMC":"中新大道与中生大道交口"},{"KKBH":"7205710040000","HPHM":"津NNL802","JGSK":"2021-04-01 09:32:42.689","CDBH":"6","XSFX":"由北向南","XSFXDM":"4","KKMC":"动漫东路与动漫中路交口正向"},{"KKBH":"728031002000","HPHM":"津HQY525","JGSK":"2021-04-01 09:32:42.702","CDBH":"6","XSFX":"由南向北","XSFXDM":"3","KKMC":"动漫中路与文一路交口"},{"KKBH":"610256115","HPHM":"津NW3110","JGSK":"2021-04-01 09:32:42.702","CDBH":"5","XSFX":"由西向东","XSFXDM":"2","KKMC":"中天大道与中生大道交口"},{"KKBH":"610276124","HPHM":"津DH2103","JGSK":"2021-04-01 09:32:42.719","CDBH":"11","XSFX":"由北向南","XSFXDM":"4","KKMC":"中新大道与中生大道交口"},{"KKBH":"610391006","HPHM":"鲁B18Z3H","JGSK":"2021-04-01 09:32:42.795","CDBH":"1","XSFX":"由东向西","XSFXDM":"1","KKMC":"和韵路与和意路交口"},{"KKBH":"610276124","HPHM":"津RFN776","JGSK":"2021-04-01 09:32:42.921","CDBH":"7","XSFX":"由南向北","XSFXDM":"3","KKMC":"中新大道与中生大道交口"},{"KKBH":"610276125","HPHM":"冀J162HJ","JGSK":"2021-04-01 09:32:42.965","CDBH":"5","XSFX":"由南向北","XSFXDM":"3","KKMC":"中新大道与和顺路交口"},{"KKBH":"610276124","HPHM":"津RAK029","JGSK":"2021-04-01 09:32:43.118","CDBH":"10","XSFX":"由北向南","XSFXDM":"4","KKMC":"中新大道与中生大道交口"},{"KKBH":"610256111","HPHM":"津QY6079","JGSK":"2021-04-01 09:32:43.122","CDBH":"4","XSFX":"由南向北","XSFXDM":"3","KKMC":"中天大道与和惠路交口"},{"KKBH":"720571004000","HPHM":"津C88F12","JGSK":"2021-04-01 09:32:43.138","CDBH":"5","XSFX":"由北向南","XSFXDM":"4","KKMC":"动漫东路与动漫中路交口"},{"KKBH":"720881002000","HPHM":"津ADD1731","JGSK":"2021-04-01 09:32:43.199","CDBH":"10","XSFX":"由南向北","XSFXDM":"3","KKMC":"海旭道与安正路交口"},{"KKBH":"610271008","HPHM":"津KPY099","JGSK":"2021-04-01 09:32:43.233","CDBH":"1","XSFX":"由南向北","XSFXDM":"3","KKMC":"中新大道与航母主题公园支路交口"},{"KKBH":"610276124","HPHM":"津FFF006","JGSK":"2021-04-01 09:32:43.242","CDBH":"8","XSFX":"由南向北","XSFXDM":"3","KKMC":"中新大道与中生大道交口"},{"KKBH":"7208810020000","HPHM":"津MMN338","JGSK":"2021-04-01 09:32:43.26","CDBH":"9","XSFX":"由南向北","XSFXDM":"3","KKMC":"海旭道与安正路交口正向"},{"KKBH":"7208810050000","HPHM":"津HLW075","JGSK":"2021-04-01 09:32:43.262","CDBH":"8","XSFX":"由北向南","XSFXDM":"4","KKMC":"海旭道与明盛路交口正向"},{"KKBH":"610271008","HPHM":"津MEC588","JGSK":"2021-04-01 09:32:43.309","CDBH":"2","XSFX":"由南向北","XSFXDM":"3","KKMC":"中新大道与航母主题公园支路交口"},{"KKBH":"610391008","HPHM":"冀BK88P6","JGSK":"2021-04-01 09:32:43.312","CDBH":"6","XSFX":"由西向东","XSFXDM":"2","KKMC":"和韵路与和旭路交口"},{"KKBH":"610266117","HPHM":"津HN1062","JGSK":"2021-04-01 09:32:43.507","CDBH":"8","XSFX":"由南向北","XSFXDM":"3","KKMC":"中生大道与和韵路交口"},{"KKBH":"610286127","HPHM":"豫PN8891","JGSK":"2021-04-01 09:32:43.525","CDBH":"1","XSFX":"由东向西","XSFXDM":"1","KKMC":"中津大道与和畅路交口"},{"KKBH":"610276126","HPHM":"津AM815E","JGSK":"2021-04-01 09:32:43.545","CDBH":"4","XSFX":"由南向北","XSFXDM":"3","KKMC":"中新大道与和意路交口"},{"KKBH":"7205410040000","HPHM":"车牌","JGSK":"2021-04-01 09:32:43.618","CDBH":"1","XSFX":"由东向西","XSFXDM":"1","KKMC":"动漫环路东与动漫中路交口正向"},{"KKBH":"610256113","HPHM":"京Q0BY88","JGSK":"2021-04-01 09:32:43.686","CDBH":"4","XSFX":"由南向北","XSFXDM":"3","KKMC":"中天大道与和风路交口"},{"KKBH":"7208810020000","HPHM":"车牌","JGSK":"2021-04-01 09:32:43.911","CDBH":"7","XSFX":"由西向东","XSFXDM":"2","KKMC":"海旭道与安正路交口正向"},{"KKBH":"610276126","HPHM":"津A08370F","JGSK":"2021-04-01 09:32:43.919","CDBH":"5","XSFX":"由南向北","XSFXDM":"3","KKMC":"中新大道与和意路交口"},{"KKBH":"610276124","HPHM":"津MUX977","JGSK":"2021-04-01 09:32:43.997","CDBH":"7","XSFX":"由南向北","XSFXDM":"3","KKMC":"中新大道与中生大道交口"},{"KKBH":"7208910090000","HPHM":"津AU5956","JGSK":"2021-04-01 09:32:44.015","CDBH":"1","XSFX":"由西向东","XSFXDM":"2","KKMC":"海博道与弘通路交口正向"},{"KKBH":"711","HPHM":"津GP6609","JGSK":"2021-04-01 09:32:44.033","CDBH":"8","XSFX":"由北向南","XSFXDM":"4","KKMC":"不礼让行人中新大道与和旭路交口"},{"KKBH":"720891003000","HPHM":"冀AN61X9","JGSK":"2021-04-01 09:32:44.043","CDBH":"2","XSFX":"由东向西","XSFXDM":"1","KKMC":"海博道与安正路交口"},{"KKBH":"6102610040000","HPHM":"冀D965KH","JGSK":"2021-04-01 09:32:44.073","CDBH":"6","XSFX":"由北向南","XSFXDM":"4","KKMC":"中生大道与静湖西路（北侧）正向"},{"KKBH":"7208710020000","HPHM":"津E31119","JGSK":"2021-04-01 09:32:44.097","CDBH":"10","XSFX":"由北向南","XSFXDM":"4","KKMC":"安正路与芳菲路交口正向"},{"KKBH":"610286127","HPHM":"津RXQ731","JGSK":"2021-04-01 09:32:44.125","CDBH":"2","XSFX":"由东向西","XSFXDM":"1","KKMC":"中津大道与和畅路交口"},{"KKBH":"610271009","HPHM":"冀B2X6Y3","JGSK":"2021-04-01 09:32:44.189","CDBH":"10","XSFX":"由北向南","XSFXDM":"4","KKMC":"中新大道与泰七路交口"},{"KKBH":"610256112","HPHM":"鲁G878RJ","JGSK":"2021-04-01 09:32:44.349","CDBH":"1","XSFX":"由东向西","XSFXDM":"1","KKMC":"中天大道与中津大道交口"},{"KKBH":"711","HPHM":"津KU9301","JGSK":"2021-04-01 09:32:44.43","CDBH":"7","XSFX":"由北向南","XSFXDM":"4","KKMC":"不礼让行人中新大道与和旭路交口"},{"KKBH":"610256112","HPHM":"冀B2U61Q","JGSK":"2021-04-01 09:32:44.446","CDBH":"2","XSFX":"由东向西","XSFXDM":"1","KKMC":"中天大道与中津大道交口"},{"KKBH":"610401005","HPHM":"津A2S578","JGSK":"2021-04-01 09:32:44.486","CDBH":"4","XSFX":"由西向东","XSFXDM":"2","KKMC":"和畅路与和顺路交口"},{"KKBH":"610276126","HPHM":"津NQK858","JGSK":"2021-04-01 09:32:44.491","CDBH":"4","XSFX":"由南向北","XSFXDM":"3","KKMC":"中新大道与和意路交口"},{"KKBH":"720571001000","HPHM":"津DLL292","JGSK":"2021-04-01 09:32:44.564","CDBH":"3","XSFX":"由南向北","XSFXDM":"3","KKMC":"动漫东路与文一路交口"},{"KKBH":"6102610040000","HPHM":"津ASB108","JGSK":"2021-04-01 09:32:44.686","CDBH":"3","XSFX":"由南向北","XSFXDM":"3","KKMC":"中生大道与静湖西路（北侧）正向"},{"KKBH":"720881002000","HPHM":"津AP9236","JGSK":"2021-04-01 09:32:44.801","CDBH":"9","XSFX":"由南向北","XSFXDM":"3","KKMC":"海旭道与安正路交口"},{"KKBH":"610256115","HPHM":"津A03U00","JGSK":"2021-04-01 09:32:44.859","CDBH":"3","XSFX":"由东向西","XSFXDM":"1","KKMC":"中天大道与中生大道交口"},{"KKBH":"610276124","HPHM":"津HP1168","JGSK":"2021-04-01 09:32:45.008","CDBH":"11","XSFX":"由北向南","XSFXDM":"4","KKMC":"中新大道与中生大道交口"},{"KKBH":"610276126","HPHM":"车牌","JGSK":"2021-04-01 09:32:45.037","CDBH":"2","XSFX":"由东向西","XSFXDM":"1","KKMC":"中新大道与和意路交口"},{"KKBH":"720881002000","HPHM":"津REK782","JGSK":"2021-04-01 09:32:45.041","CDBH":"10","XSFX":"由南向北","XSFXDM":"3","KKMC":"海旭道与安正路交口"},{"KKBH":"728031002000","HPHM":"津RLH627","JGSK":"2021-04-01 09:32:45.104","CDBH":"6","XSFX":"由南向北","XSFXDM":"3","KKMC":"动漫中路与文一路交口"},{"KKBH":"610391007","HPHM":"鲁NV25A2","JGSK":"2021-04-01 09:32:45.163","CDBH":"11","XSFX":"由北向南","XSFXDM":"4","KKMC":"和韵路与和风路交口"},{"KKBH":"610276124","HPHM":"冀B0H1G9","JGSK":"2021-04-01 09:32:45.198","CDBH":"10","XSFX":"由北向南","XSFXDM":"4","KKMC":"中新大道与中生大道交口"},{"KKBH":"610256114","HPHM":"津H96665","JGSK":"2021-04-01 09:32:45.218","CDBH":"7","XSFX":"由北向南","XSFXDM":"4","KKMC":"中天大道与和旭路交口"},{"KKBH":"7208610030000","HPHM":"津E14721","JGSK":"2021-04-01 09:32:45.268","CDBH":"11","XSFX":"由北向南","XSFXDM":"4","KKMC":"海晨道与安明路交口正向"},{"KKBH":"7208810020000","HPHM":"津AUT988","JGSK":"2021-04-01 09:32:45.413","CDBH":"12","XSFX":"由北向南","XSFXDM":"4","KKMC":"海旭道与安正路交口正向"},{"KKBH":"610256114","HPHM":"津C0Y832","JGSK":"2021-04-01 09:32:45.439","CDBH":"8","XSFX":"由北向南","XSFXDM":"4","KKMC":"中天大道与和旭路交口"},{"KKBH":"610276124","HPHM":"津C586Z8","JGSK":"2021-04-01 09:32:45.48","CDBH":"8","XSFX":"由南向北","XSFXDM":"3","KKMC":"中新大道与中生大道交口"},{"KKBH":"7208810050000","HPHM":"津AF29773","JGSK":"2021-04-01 09:32:45.582","CDBH":"4","XSFX":"由西向东","XSFXDM":"2","KKMC":"海旭道与明盛路交口正向"},{"KKBH":"720891008000","HPHM":"车牌","JGSK":"2021-04-01 09:32:45.672","CDBH":"3","XSFX":"由东向西","XSFXDM":"1","KKMC":"海博道与荣盛路交口"},{"KKBH":"7208810020000","HPHM":"车牌","JGSK":"2021-04-01 09:32:45.68","CDBH":"11","XSFX":"由南向北","XSFXDM":"3","KKMC":"海旭道与安正路交口正向"},{"KKBH":"720891004000","HPHM":"车牌","JGSK":"2021-04-01 09:32:45.697","CDBH":"4","XSFX":"由西向东","XSFXDM":"2","KKMC":"海博道与安平路交口"},{"KKBH":"610256115","HPHM":"冀DB2X20","JGSK":"2021-04-01 09:32:45.722","CDBH":"8","XSFX":"由南向北","XSFXDM":"3","KKMC":"中天大道与中生大道交口"},{"KKBH":"610391007","HPHM":"吉AML013","JGSK":"2021-04-01 09:32:45.73","CDBH":"8","XSFX":"由南向北","XSFXDM":"3","KKMC":"和韵路与和风路交口"},{"KKBH":"720871002000","HPHM":"豫J7037K","JGSK":"2021-04-01 09:32:46.034","CDBH":"9","XSFX":"由北向南","XSFXDM":"4","KKMC":"安正路与芳菲路交口"},{"KKBH":"7208610020000","HPHM":"冀BD13V0","JGSK":"2021-04-01 09:32:46.13","CDBH":"10","XSFX":"由北向南","XSFXDM":"4","KKMC":"海晨道与安正路交口正向"},{"KKBH":"610276124","HPHM":"津DRB815","JGSK":"2021-04-01 09:32:46.176","CDBH":"6","XSFX":"由西向东","XSFXDM":"2","KKMC":"中新大道与中生大道交口"},{"KKBH":"720881002000","HPHM":"闽KE6319","JGSK":"2021-04-01 09:32:46.245","CDBH":"12","XSFX":"由北向南","XSFXDM":"4","KKMC":"海旭道与安正路交口"},{"KKBH":"610271008","HPHM":"车牌","JGSK":"2021-04-01 09:32:46.411","CDBH":"1","XSFX":"由南向北","XSFXDM":"3","KKMC":"中新大道与航母主题公园支路交口"},{"KKBH":"610391008","HPHM":"津RFZ103","JGSK":"2021-04-01 09:32:46.481","CDBH":"6","XSFX":"由西向东","XSFXDM":"2","KKMC":"和韵路与和旭路交口"},{"KKBH":"610266118","HPHM":"津FBT716","JGSK":"2021-04-01 09:32:46.592","CDBH":"7","XSFX":"由南向北","XSFXDM":"3","KKMC":"中生大道与和畅路交口"},{"KKBH":"7280310020000","HPHM":"车牌","JGSK":"2021-04-01 09:32:46.633","CDBH":"8","XSFX":"由北向南","XSFXDM":"4","KKMC":"动漫中路与文一路交口正向"},{"KKBH":"610256113","HPHM":"津KKH295","JGSK":"2021-04-01 09:32:46.708","CDBH":"1","XSFX":"由西向东","XSFXDM":"2","KKMC":"中天大道与和风路交口"},{"KKBH":"610256112","HPHM":"津A09868D","JGSK":"2021-04-01 09:32:46.729","CDBH":"9","XSFX":"由南向北","XSFXDM":"3","KKMC":"中天大道与中津大道交口"},{"KKBH":"720881005000","HPHM":"津HLW075","JGSK":"2021-04-01 09:32:46.749","CDBH":"9","XSFX":"由北向南","XSFXDM":"4","KKMC":"海旭道与明盛路交口"},{"KKBH":"610256111","HPHM":"津NNH131","JGSK":"2021-04-01 09:32:46.791","CDBH":"5","XSFX":"由南向北","XSFXDM":"3","KKMC":"中天大道与和惠路交口"},{"KKBH":"7208110020000","HPHM":"车牌","JGSK":"2021-04-01 09:32:46.873","CDBH":"1","XSFX":"由东向西","XSFXDM":"1","KKMC":"动漫南路与文一路交口正向"},{"KKBH":"610276124","HPHM":"津AX9726","JGSK":"2021-04-01 09:32:47.08","CDBH":"7","XSFX":"由南向北","XSFXDM":"3","KKMC":"中新大道与中生大道交口"},{"KKBH":"711","HPHM":"津MYJ623","JGSK":"2021-04-01 09:32:47.207","CDBH":"5","XSFX":"由南向北","XSFXDM":"3","KKMC":"不礼让行人中新大道与和旭路交口"},{"KKBH":"610261004000","HPHM":"冀D965KH","JGSK":"2021-04-01 09:32:47.21","CDBH":"6","XSFX":"由北向南","XSFXDM":"4","KKMC":"中生大道与静湖西路（北侧）"},{"KKBH":"610401004","HPHM":"津ANC632","JGSK":"2021-04-01 09:32:47.219","CDBH":"5","XSFX":"由西向东","XSFXDM":"2","KKMC":"和畅路与和风路交口"},{"KKBH":"711","HPHM":"津MRR448","JGSK":"2021-04-01 09:32:47.314","CDBH":"8","XSFX":"由北向南","XSFXDM":"4","KKMC":"不礼让行人中新大道与和旭路交口"},{"KKBH":"610276124","HPHM":"黑E8H675","JGSK":"2021-04-01 09:32:47.334","CDBH":"11","XSFX":"由北向南","XSFXDM":"4","KKMC":"中新大道与中生大道交口"},{"KKBH":"610256114","HPHM":"津H96665","JGSK":"2021-04-01 09:32:47.439","CDBH":"7","XSFX":"由北向南","XSFXDM":"4","KKMC":"中天大道与和旭路交口"},{"KKBH":"610256114","HPHM":"津RDX692","JGSK":"2021-04-01 09:32:47.475","CDBH":"8","XSFX":"由北向南","XSFXDM":"4","KKMC":"中天大道与和旭路交口"},{"KKBH":"610286127","HPHM":"津GLQ858","JGSK":"2021-04-01 09:32:47.479","CDBH":"3","XSFX":"由东向西","XSFXDM":"1","KKMC":"中津大道与和畅路交口"},{"KKBH":"610286127","HPHM":"京NLK656","JGSK":"2021-04-01 09:32:47.586","CDBH":"1","XSFX":"由东向西","XSFXDM":"1","KKMC":"中津大道与和畅路交口"},{"KKBH":"610266117","HPHM":"津H54129","JGSK":"2021-04-01 09:32:47.761","CDBH":"3","XSFX":"由东向西","XSFXDM":"1","KKMC":"中生大道与和韵路交口"},{"KKBH":"610276124","HPHM":"津HP1168","JGSK":"2021-04-01 09:32:47.918","CDBH":"11","XSFX":"由北向南","XSFXDM":"4","KKMC":"中新大道与中生大道交口"},{"KKBH":"610266118","HPHM":"津C18691","JGSK":"2021-04-01 09:32:47.931","CDBH":"6","XSFX":"由西向东","XSFXDM":"2","KKMC":"中生大道与和畅路交口"},{"KKBH":"610401004","HPHM":"冀B6P33T","JGSK":"2021-04-01 09:32:47.95","CDBH":"4","XSFX":"由西向东","XSFXDM":"2","KKMC":"和畅路与和风路交口"},{"KKBH":"610276125","HPHM":"津GDP881","JGSK":"2021-04-01 09:32:48.026","CDBH":"8","XSFX":"由北向南","XSFXDM":"4","KKMC":"中新大道与和顺路交口"},{"KKBH":"610266118","HPHM":"津E02071","JGSK":"2021-04-01 09:32:48.138","CDBH":"2","XSFX":"由东向西","XSFXDM":"1","KKMC":"中生大道与和畅路交口"},{"KKBH":"610276125","HPHM":"鲁A818G3","JGSK":"2021-04-01 09:32:48.166","CDBH":"5","XSFX":"由南向北","XSFXDM":"3","KKMC":"中新大道与和顺路交口"},{"KKBH":"7208610030000","HPHM":"津NDG185","JGSK":"2021-04-01 09:32:48.332","CDBH":"7","XSFX":"由南向北","XSFXDM":"3","KKMC":"海晨道与安明路交口正向"},{"KKBH":"7208610030000","HPHM":"津FNF636","JGSK":"2021-04-01 09:32:48.488","CDBH":"11","XSFX":"由北向南","XSFXDM":"4","KKMC":"海晨道与安明路交口正向"},{"KKBH":"720901002000","HPHM":"津AXB840","JGSK":"2021-04-01 09:32:48.489","CDBH":"1","XSFX":"由东向西","XSFXDM":"1","KKMC":"玉林道与安正路交口"},{"KKBH":"610256115","HPHM":"津C959Y9","JGSK":"2021-04-01 09:32:48.548","CDBH":"12","XSFX":"由北向南","XSFXDM":"4","KKMC":"中天大道与中生大道交口"},{"KKBH":"610401005","HPHM":"津A2S578","JGSK":"2021-04-01 09:32:48.58","CDBH":"4","XSFX":"由西向东","XSFXDM":"2","KKMC":"和畅路与和顺路交口"},{"KKBH":"610256112","HPHM":"津DJR826","JGSK":"2021-04-01 09:32:48.63","CDBH":"1","XSFX":"由东向西","XSFXDM":"1","KKMC":"中天大道与中津大道交口"},{"KKBH":"610256113","HPHM":"冀BV830G","JGSK":"2021-04-01 09:32:48.656","CDBH":"8","XSFX":"由北向南","XSFXDM":"4","KKMC":"中天大道与和风路交口"},{"KKBH":"6102610050000","HPHM":"津AY0588","JGSK":"2021-04-01 09:32:48.68","CDBH":"1","XSFX":"由东向西","XSFXDM":"1","KKMC":"中生大道与静湖西路（南侧）正向"},{"KKBH":"610256116","HPHM":"车牌","JGSK":"2021-04-01 09:32:48.715","CDBH":"8","XSFX":"由南向北","XSFXDM":"3","KKMC":"中天大道与和顺路交口"},{"KKBH":"7208610020000","HPHM":"津MRN977","JGSK":"2021-04-01 09:32:48.72","CDBH":"11","XSFX":"由北向南","XSFXDM":"4","KKMC":"海晨道与安正路交口正向"},{"KKBH":"610271009","HPHM":"津AQ0712","JGSK":"2021-04-01 09:32:48.742","CDBH":"11","XSFX":"由北向南","XSFXDM":"4","KKMC":"中新大道与泰七路交口"},{"KKBH":"711","HPHM":"津CAQ268","JGSK":"2021-04-01 09:32:48.753","CDBH":"7","XSFX":"由北向南","XSFXDM":"4","KKMC":"不礼让行人中新大道与和旭路交口"},{"KKBH":"728031002000","HPHM":"津RDM659","JGSK":"2021-04-01 09:32:48.781","CDBH":"6","XSFX":"由南向北","XSFXDM":"3","KKMC":"动漫中路与文一路交口"},{"KKBH":"720881002000","HPHM":"津MMN338","JGSK":"2021-04-01 09:32:48.799","CDBH":"9","XSFX":"由南向北","XSFXDM":"3","KKMC":"海旭道与安正路交口"},{"KKBH":"610271008","HPHM":"津KC6655","JGSK":"2021-04-01 09:32:48.811","CDBH":"4","XSFX":"由北向南","XSFXDM":"4","KKMC":"中新大道与航母主题公园支路交口"},{"KKBH":"610276124","HPHM":"津MN6177","JGSK":"2021-04-01 09:32:48.83","CDBH":"7","XSFX":"由南向北","XSFXDM":"3","KKMC":"中新大道与中生大道交口"},{"KKBH":"610261004000","HPHM":"津ASB108","JGSK":"2021-04-01 09:32:48.858","CDBH":"3","XSFX":"由南向北","XSFXDM":"3","KKMC":"中生大道与静湖西路（北侧）"},{"KKBH":"610401004","HPHM":"津A6A257","JGSK":"2021-04-01 09:32:48.875","CDBH":"10","XSFX":"由北向南","XSFXDM":"4","KKMC":"和畅路与和风路交口"},{"KKBH":"720871002000","HPHM":"津E31119","JGSK":"2021-04-01 09:32:48.918","CDBH":"9","XSFX":"由北向南","XSFXDM":"4","KKMC":"安正路与芳菲路交口"},{"KKBH":"610276126","HPHM":"吉AF06719","JGSK":"2021-04-01 09:32:48.937","CDBH":"5","XSFX":"由南向北","XSFXDM":"3","KKMC":"中新大道与和意路交口"},{"KKBH":"720861003000","HPHM":"津E14721","JGSK":"2021-04-01 09:32:48.957","CDBH":"11","XSFX":"由北向南","XSFXDM":"4","KKMC":"海晨道与安明路交口"},{"KKBH":"720891009000","HPHM":"津AU5956","JGSK":"2021-04-01 09:32:49.132","CDBH":"1","XSFX":"由西向东","XSFXDM":"2","KKMC":"海博道与弘通路交口"},{"KKBH":"610391007","HPHM":"津NV25A2","JGSK":"2021-04-01 09:32:49.172","CDBH":"12","XSFX":"由北向南","XSFXDM":"4","KKMC":"和韵路与和风路交口"},{"KKBH":"610256115","HPHM":"冀FA99U5","JGSK":"2021-04-01 09:32:49.33","CDBH":"10","XSFX":"由北向南","XSFXDM":"4","KKMC":"中天大道与中生大道交口"},{"KKBH":"7280310020000","HPHM":"津RPD525","JGSK":"2021-04-01 09:32:49.362","CDBH":"6","XSFX":"由南向北","XSFXDM":"3","KKMC":"动漫中路与文一路交口正向"},{"KKBH":"720861003000","HPHM":"津C25F05","JGSK":"2021-04-01 09:32:49.43","CDBH":"2","XSFX":"由东向西","XSFXDM":"1","KKMC":"海晨道与安明路交口"},{"KKBH":"610286127","HPHM":"豫PN8891","JGSK":"2021-04-01 09:32:49.464","CDBH":"2","XSFX":"由东向西","XSFXDM":"1","KKMC":"中津大道与和畅路交口"},{"KKBH":"7208510020000","HPHM":"车牌","JGSK":"2021-04-01 09:32:49.608","CDBH":"5","XSFX":"由西向东","XSFXDM":"2","KKMC":"碧水道与安正路交口正向"},{"KKBH":"720861003000","HPHM":"鲁J659K5","JGSK":"2021-04-01 09:32:49.767","CDBH":"5","XSFX":"由西向东","XSFXDM":"2","KKMC":"海晨道与安明路交口"},{"KKBH":"720891003000","HPHM":"云A55566","JGSK":"2021-04-01 09:32:49.779","CDBH":"2","XSFX":"由东向西","XSFXDM":"1","KKMC":"海博道与安正路交口"},{"KKBH":"720881002000","HPHM":"津AUT988","JGSK":"2021-04-01 09:32:49.838","CDBH":"12","XSFX":"由北向南","XSFXDM":"4","KKMC":"海旭道与安正路交口"},{"KKBH":"7208610030000","HPHM":"车牌","JGSK":"2021-04-01 09:32:49.901","CDBH":"7","XSFX":"由南向北","XSFXDM":"3","KKMC":"海晨道与安明路交口正向"},{"KKBH":"711","HPHM":"鲁NMH369","JGSK":"2021-04-01 09:32:49.954","CDBH":"8","XSFX":"由北向南","XSFXDM":"4","KKMC":"不礼让行人中新大道与和旭路交口"},{"KKBH":"610256114","HPHM":"津C393R2","JGSK":"2021-04-01 09:32:49.966","CDBH":"1","XSFX":"由西向东","XSFXDM":"2","KKMC":"中天大道与和旭路交口"},{"KKBH":"610286127","HPHM":"津RXQ731","JGSK":"2021-04-01 09:32:50.104","CDBH":"3","XSFX":"由东向西","XSFXDM":"1","KKMC":"中津大道与和畅路交口"},{"KKBH":"711","HPHM":"吉U804080","JGSK":"2021-04-01 09:32:50.194","CDBH":"7","XSFX":"由北向南","XSFXDM":"4","KKMC":"不礼让行人中新大道与和旭路交口"},{"KKBH":"610256115","HPHM":"冀DB2X20","JGSK":"2021-04-01 09:32:50.227","CDBH":"9","XSFX":"由南向北","XSFXDM":"3","KKMC":"中天大道与中生大道交口"},{"KKBH":"610271009","HPHM":"冀B2X6Y3","JGSK":"2021-04-01 09:32:50.271","CDBH":"10","XSFX":"由北向南","XSFXDM":"4","KKMC":"中新大道与泰七路交口"},{"KKBH":"7208810020000","HPHM":"津C3K591","JGSK":"2021-04-01 09:32:50.398","CDBH":"3","XSFX":"由东向西","XSFXDM":"1","KKMC":"海旭道与安正路交口正向"},{"KKBH":"610271008","HPHM":"津HYB928","JGSK":"2021-04-01 09:32:50.428","CDBH":"1","XSFX":"由南向北","XSFXDM":"3","KKMC":"中新大道与航母主题公园支路交口"},{"KKBH":"610256112","HPHM":"晋M2L015","JGSK":"2021-04-01 09:32:50.437","CDBH":"7","XSFX":"由南向北","XSFXDM":"3","KKMC":"中天大道与中津大道交口"},{"KKBH":"610256113","HPHM":"津KKH295","JGSK":"2021-04-01 09:32:50.454","CDBH":"1","XSFX":"由西向东","XSFXDM":"2","KKMC":"中天大道与和风路交口"},{"KKBH":"610276126","HPHM":"津RYR273","JGSK":"2021-04-01 09:32:50.459","CDBH":"1","XSFX":"由东向西","XSFXDM":"1","KKMC":"中新大道与和意路交口"},{"KKBH":"610276125","HPHM":"鲁A818G3","JGSK":"2021-04-01 09:32:50.49","CDBH":"5","XSFX":"由南向北","XSFXDM":"3","KKMC":"中新大道与和顺路交口"},{"KKBH":"610276124","HPHM":"黑E8H675","JGSK":"2021-04-01 09:32:50.664","CDBH":"11","XSFX":"由北向南","XSFXDM":"4","KKMC":"中新大道与中生大道交口"},{"KKBH":"610266118","HPHM":"车牌","JGSK":"2021-04-01 09:32:50.667","CDBH":"11","XSFX":"由北向南","XSFXDM":"4","KKMC":"中生大道与和畅路交口"},{"KKBH":"610271008","HPHM":"车牌","JGSK":"2021-04-01 09:32:50.72","CDBH":"2","XSFX":"由南向北","XSFXDM":"3","KKMC":"中新大道与航母主题公园支路交口"},{"KKBH":"610276126","HPHM":"津NQK858","JGSK":"2021-04-01 09:32:50.745","CDBH":"4","XSFX":"由南向北","XSFXDM":"3","KKMC":"中新大道与和意路交口"},{"KKBH":"610256114","HPHM":"津R0X692","JGSK":"2021-04-01 09:32:50.799","CDBH":"8","XSFX":"由北向南","XSFXDM":"4","KKMC":"中天大道与和旭路交口"},{"KKBH":"7208910090000","HPHM":"鲁B822YH","JGSK":"2021-04-01 09:32:50.848","CDBH":"9","XSFX":"由北向南","XSFXDM":"4","KKMC":"海博道与弘通路交口正向"},{"KKBH":"720891003000","HPHM":"黑A90S77","JGSK":"2021-04-01 09:32:50.899","CDBH":"2","XSFX":"由东向西","XSFXDM":"1","KKMC":"海博道与安正路交口"},{"KKBH":"7208910030000","HPHM":"津E0157L","JGSK":"2021-04-01 09:32:50.958","CDBH":"9","XSFX":"由南向北","XSFXDM":"3","KKMC":"海博道与安正路交口正向"},{"KKBH":"720881005000","HPHM":"津AF29773","JGSK":"2021-04-01 09:32:51.125","CDBH":"4","XSFX":"由西向东","XSFXDM":"2","KKMC":"海旭道与明盛路交口"},{"KKBH":"7208910030000","HPHM":"津KXY813","JGSK":"2021-04-01 09:32:51.145","CDBH":"11","XSFX":"由北向南","XSFXDM":"4","KKMC":"海博道与安正路交口正向"},{"KKBH":"610256115","HPHM":"冀AS1H85","JGSK":"2021-04-01 09:32:51.213","CDBH":"3","XSFX":"由东向西","XSFXDM":"1","KKMC":"中天大道与中生大道交口"},{"KKBH":"7208210040000","HPHM":"川S37Z71","JGSK":"2021-04-01 09:32:51.316","CDBH":"5","XSFX":"由北向南","XSFXDM":"4","KKMC":"动漫西路与动漫北路交口正向"},{"KKBH":"610266118","HPHM":"津FBT716","JGSK":"2021-04-01 09:32:51.362","CDBH":"7","XSFX":"由南向北","XSFXDM":"3","KKMC":"中生大道与和畅路交口"},{"KKBH":"711","HPHM":"津C02127","JGSK":"2021-04-01 09:32:51.365","CDBH":"5","XSFX":"由南向北","XSFXDM":"3","KKMC":"不礼让行人中新大道与和旭路交口"},{"KKBH":"610276126","HPHM":"津A02909F","JGSK":"2021-04-01 09:32:51.384","CDBH":"5","XSFX":"由南向北","XSFXDM":"3","KKMC":"中新大道与和意路交口"},{"KKBH":"610276124","HPHM":"津MUX977","JGSK":"2021-04-01 09:32:51.389","CDBH":"7","XSFX":"由南向北","XSFXDM":"3","KKMC":"中新大道与中生大道交口"},{"KKBH":"610266117","HPHM":"津HN1062","JGSK":"2021-04-01 09:32:51.582","CDBH":"7","XSFX":"由南向北","XSFXDM":"3","KKMC":"中生大道与和韵路交口"},{"KKBH":"610276126","HPHM":"津RJW399","JGSK":"2021-04-01 09:32:51.607","CDBH":"2","XSFX":"由东向西","XSFXDM":"1","KKMC":"中新大道与和意路交口"},{"KKBH":"7205610020000","HPHM":"津A5B110","JGSK":"2021-04-01 09:32:51.653","CDBH":"1","XSFX":"由东向西","XSFXDM":"1","KKMC":"动漫北路与文三路交口正向"},{"KKBH":"610276125","HPHM":"津GDP881","JGSK":"2021-04-01 09:32:51.824","CDBH":"8","XSFX":"由北向南","XSFXDM":"4","KKMC":"中新大道与和顺路交口"},{"KKBH":"7208810020000","HPHM":"津C3K591","JGSK":"2021-04-01 09:32:51.918","CDBH":"2","XSFX":"由东向西","XSFXDM":"1","KKMC":"海旭道与安正路交口正向"},{"KKBH":"610256116","HPHM":"冀D63J22","JGSK":"2021-04-01 09:32:52.15","CDBH":"7","XSFX":"由南向北","XSFXDM":"3","KKMC":"中天大道与和顺路交口"},{"KKBH":"610256115","HPHM":"津AX7799","JGSK":"2021-04-01 09:32:52.169","CDBH":"1","XSFX":"由东向西","XSFXDM":"1","KKMC":"中天大道与中生大道交口"},{"KKBH":"7208810020000","HPHM":"津N68444","JGSK":"2021-04-01 09:32:52.276","CDBH":"12","XSFX":"由北向南","XSFXDM":"4","KKMC":"海旭道与安正路交口正向"},{"KKBH":"610256116","HPHM":"车牌","JGSK":"2021-04-01 09:32:52.48","CDBH":"8","XSFX":"由南向北","XSFXDM":"3","KKMC":"中天大道与和顺路交口"},{"KKBH":"7280310030000","HPHM":"津GFQ521","JGSK":"2021-04-01 09:32:52.483","CDBH":"6","XSFX":"由北向南","XSFXDM":"4","KKMC":"动漫中路与文二路交口正向"},{"KKBH":"720891003000","HPHM":"车牌","JGSK":"2021-04-01 09:32:52.625","CDBH":"5","XSFX":"由西向东","XSFXDM":"2","KKMC":"海博道与安正路交口"},{"KKBH":"610256112","HPHM":"津GZW997","JGSK":"2021-04-01 09:32:52.647","CDBH":"4","XSFX":"由西向东","XSFXDM":"2","KKMC":"中天大道与中津大道交口"},{"KKBH":"7208810020000","HPHM":"津RUY315","JGSK":"2021-04-01 09:32:52.67","CDBH":"2","XSFX":"由东向西","XSFXDM":"1","KKMC":"海旭道与安正路交口正向"},{"KKBH":"711","HPHM":"津J76876","JGSK":"2021-04-01 09:32:52.673","CDBH":"8","XSFX":"由北向南","XSFXDM":"4","KKMC":"不礼让行人中新大道与和旭路交口"},{"KKBH":"7208710020000","HPHM":"津AW0071","JGSK":"2021-04-01 09:32:52.714","CDBH":"5","XSFX":"由南向北","XSFXDM":"3","KKMC":"安正路与芳菲路交口正向"},{"KKBH":"720891003000","HPHM":"车牌","JGSK":"2021-04-01 09:32:52.787","CDBH":"5","XSFX":"由西向东","XSFXDM":"2","KKMC":"海博道与安正路交口"},{"KKBH":"610271009","HPHM":"津GCS086","JGSK":"2021-04-01 09:32:52.886","CDBH":"11","XSFX":"由北向南","XSFXDM":"4","KKMC":"中新大道与泰七路交口"},{"KKBH":"7208710020000","HPHM":"车牌","JGSK":"2021-04-01 09:32:52.895","CDBH":"10","XSFX":"由北向南","XSFXDM":"4","KKMC":"安正路与芳菲路交口正向"},{"KKBH":"610256111","HPHM":"津A1H226","JGSK":"2021-04-01 09:32:52.916","CDBH":"8","XSFX":"由北向南","XSFXDM":"4","KKMC":"中天大道与和惠路交口"},{"KKBH":"610266118","HPHM":"车牌","JGSK":"2021-04-01 09:32:53.028","CDBH":"12","XSFX":"由北向南","XSFXDM":"4","KKMC":"中生大道与和畅路交口"},{"KKBH":"7400110020000","HPHM":"津HCH859","JGSK":"2021-04-01 09:32:53.053","CDBH":"1","XSFX":"由东向西","XSFXDM":"1","KKMC":"静湖南路与华一路交口正向"},{"KKBH":"7208710020000","HPHM":"津A7897警","JGSK":"2021-04-01 09:32:53.068","CDBH":"3","XSFX":"由西向东","XSFXDM":"2","KKMC":"安正路与芳菲路交口正向"},{"KKBH":"610256115","HPHM":"冀BQ307F","JGSK":"2021-04-01 09:32:53.156","CDBH":"3","XSFX":"由东向西","XSFXDM":"1","KKMC":"中天大道与中生大道交口"},{"KKBH":"610401004","HPHM":"津A6A257","JGSK":"2021-04-01 09:32:53.211","CDBH":"10","XSFX":"由北向南","XSFXDM":"4","KKMC":"和畅路与和风路交口"},{"KKBH":"610391008","HPHM":"京A7JK30","JGSK":"2021-04-01 09:32:53.345","CDBH":"4","XSFX":"由西向东","XSFXDM":"2","KKMC":"和韵路与和旭路交口"},{"KKBH":"610256111","HPHM":"津GHY937","JGSK":"2021-04-01 09:32:53.352","CDBH":"1","XSFX":"由西向东","XSFXDM":"2","KKMC":"中天大道与和惠路交口"},{"KKBH":"7280310020000","HPHM":"津C0R306","JGSK":"2021-04-01 09:32:53.407","CDBH":"5","XSFX":"由南向北","XSFXDM":"3","KKMC":"动漫中路与文一路交口正向"},{"KKBH":"610276124","HPHM":"津C276U0","JGSK":"2021-04-01 09:32:53.506","CDBH":"10","XSFX":"由北向南","XSFXDM":"4","KKMC":"中新大道与中生大道交口"},{"KKBH":"720861002000","HPHM":"冀BD13V0","JGSK":"2021-04-01 09:32:53.627","CDBH":"10","XSFX":"由北向南","XSFXDM":"4","KKMC":"海晨道与安正路交口"},{"KKBH":"720861003000","HPHM":"津FNF636","JGSK":"2021-04-01 09:32:53.759","CDBH":"11","XSFX":"由北向南","XSFXDM":"4","KKMC":"海晨道与安明路交口"},{"KKBH":"610271008","HPHM":"津KC6655","JGSK":"2021-04-01 09:32:53.775","CDBH":"4","XSFX":"由北向南","XSFXDM":"4","KKMC":"中新大道与航母主题公园支路交口"},{"KKBH":"610391007","HPHM":"津ADP1095","JGSK":"2021-04-01 09:32:53.775","CDBH":"5","XSFX":"由西向东","XSFXDM":"2","KKMC":"和韵路与和风路交口"},{"KKBH":"610271009","HPHM":"车牌","JGSK":"2021-04-01 09:32:53.791","CDBH":"11","XSFX":"由北向南","XSFXDM":"4","KKMC":"中新大道与泰七路交口"},{"KKBH":"720891003000","HPHM":"车牌","JGSK":"2021-04-01 09:32:53.858","CDBH":"3","XSFX":"由东向西","XSFXDM":"1","KKMC":"海博道与安正路交口"},{"KKBH":"610256114","HPHM":"津E02779","JGSK":"2021-04-01 09:32:53.919","CDBH":"2","XSFX":"由西向东","XSFXDM":"2","KKMC":"中天大道与和旭路交口"},{"KKBH":"711","HPHM":"津QN1707","JGSK":"2021-04-01 09:32:53.927","CDBH":"5","XSFX":"由南向北","XSFXDM":"3","KKMC":"不礼让行人中新大道与和旭路交口"},{"KKBH":"610256112","HPHM":"津AD86996","JGSK":"2021-04-01 09:32:53.934","CDBH":"9","XSFX":"由南向北","XSFXDM":"3","KKMC":"中天大道与中津大道交口"},{"KKBH":"610256114","HPHM":"津KA2259","JGSK":"2021-04-01 09:32:53.975","CDBH":"1","XSFX":"由西向东","XSFXDM":"2","KKMC":"中天大道与和旭路交口"},{"KKBH":"610261003000","HPHM":"黑M5D253","JGSK":"2021-04-01 09:32:54.137","CDBH":"11","XSFX":"由东向西","XSFXDM":"1","KKMC":"中生大道与静湖南路交口"},{"KKBH":"610266117","HPHM":"津ATR345","JGSK":"2021-04-01 09:32:54.164","CDBH":"7","XSFX":"由南向北","XSFXDM":"3","KKMC":"中生大道与和韵路交口"},{"KKBH":"610271009","HPHM":"津AQ0712","JGSK":"2021-04-01 09:32:54.191","CDBH":"11","XSFX":"由北向南","XSFXDM":"4","KKMC":"中新大道与泰七路交口"},{"KKBH":"610256112","HPHM":"津AS0798","JGSK":"2021-04-01 09:32:54.2","CDBH":"11","XSFX":"由北向南","XSFXDM":"4","KKMC":"中天大道与中津大道交口"},{"KKBH":"610256115","HPHM":"津C788Q0","JGSK":"2021-04-01 09:32:54.543","CDBH":"3","XSFX":"由东向西","XSFXDM":"1","KKMC":"中天大道与中生大道交口"},{"KKBH":"7208910050000","HPHM":"津RVS252","JGSK":"2021-04-01 09:32:54.797","CDBH":"5","XSFX":"由西向东","XSFXDM":"2","KKMC":"海博道与安明路交口正向"},{"KKBH":"720891003000","HPHM":"津KXY813","JGSK":"2021-04-01 09:32:54.801","CDBH":"2","XSFX":"由东向西","XSFXDM":"1","KKMC":"海博道与安正路交口"},{"KKBH":"610276126","HPHM":"车牌","JGSK":"2021-04-01 09:32:54.814","CDBH":"2","XSFX":"由东向西","XSFXDM":"1","KKMC":"中新大道与和意路交口"},{"KKBH":"610286127","HPHM":"津KU1900","JGSK":"2021-04-01 09:32:55.086","CDBH":"2","XSFX":"由东向西","XSFXDM":"1","KKMC":"中津大道与和畅路交口"},{"KKBH":"610276126","HPHM":"津RYR273","JGSK":"2021-04-01 09:32:55.294","CDBH":"1","XSFX":"由东向西","XSFXDM":"1","KKMC":"中新大道与和意路交口"},{"KKBH":"711","HPHM":"冀B5Y92C","JGSK":"2021-04-01 09:32:55.309","CDBH":"7","XSFX":"由北向南","XSFXDM":"4","KKMC":"不礼让行人中新大道与和旭路交口"},{"KKBH":"7208910090000","HPHM":"津AR9777","JGSK":"2021-04-01 09:32:55.313","CDBH":"1","XSFX":"由西向东","XSFXDM":"2","KKMC":"海博道与弘通路交口正向"},{"KKBH":"740011002000","HPHM":"津HCH859","JGSK":"2021-04-01 09:32:55.321","CDBH":"10","XSFX":"由东向西","XSFXDM":"1","KKMC":"静湖南路与华一路交口"},{"KKBH":"7280310030000","HPHM":"津AMK977","JGSK":"2021-04-01 09:32:55.324","CDBH":"6","XSFX":"由北向南","XSFXDM":"4","KKMC":"动漫中路与文二路交口正向"},{"KKBH":"610256115","HPHM":"津ADD1601","JGSK":"2021-04-01 09:32:55.33","CDBH":"5","XSFX":"由西向东","XSFXDM":"2","KKMC":"中天大道与中生大道交口"},{"KKBH":"720881002000","HPHM":"津C3K591","JGSK":"2021-04-01 09:32:55.345","CDBH":"2","XSFX":"由东向西","XSFXDM":"1","KKMC":"海旭道与安正路交口"},{"KKBH":"610261005000","HPHM":"津AY0588","JGSK":"2021-04-01 09:32:55.428","CDBH":"1","XSFX":"由东向西","XSFXDM":"1","KKMC":"中生大道与静湖西路（南侧）"},{"KKBH":"711","HPHM":"津RTE777","JGSK":"2021-04-01 09:32:55.442","CDBH":"5","XSFX":"由南向北","XSFXDM":"3","KKMC":"不礼让行人中新大道与和旭路交口"},{"KKBH":"7208810020000","HPHM":"津RWA036","JGSK":"2021-04-01 09:32:55.462","CDBH":"12","XSFX":"由北向南","XSFXDM":"4","KKMC":"海旭道与安正路交口正向"},{"KKBH":"720891003000","HPHM":"车牌","JGSK":"2021-04-01 09:32:55.538","CDBH":"2","XSFX":"由东向西","XSFXDM":"1","KKMC":"海博道与安正路交口"},{"KKBH":"610401004","HPHM":"车牌","JGSK":"2021-04-01 09:32:55.609","CDBH":"2","XSFX":"由东向西","XSFXDM":"1","KKMC":"和畅路与和风路交口"},{"KKBH":"720881002000","HPHM":"津N68444","JGSK":"2021-04-01 09:32:55.678","CDBH":"12","XSFX":"由北向南","XSFXDM":"4","KKMC":"海旭道与安正路交口"},{"KKBH":"610256112","HPHM":"晋M2L015","JGSK":"2021-04-01 09:32:55.763","CDBH":"7","XSFX":"由南向北","XSFXDM":"3","KKMC":"中天大道与中津大道交口"},{"KKBH":"610256115","HPHM":"津B0N262","JGSK":"2021-04-01 09:32:55.772","CDBH":"5","XSFX":"由西向东","XSFXDM":"2","KKMC":"中天大道与中生大道交口"},{"KKBH":"610256111","HPHM":"津A1H226","JGSK":"2021-04-01 09:32:55.795","CDBH":"8","XSFX":"由北向南","XSFXDM":"4","KKMC":"中天大道与和惠路交口"},{"KKBH":"720561002000","HPHM":"津A5B110","JGSK":"2021-04-01 09:32:55.804","CDBH":"1","XSFX":"由东向西","XSFXDM":"1","KKMC":"动漫北路与文三路交口"},{"KKBH":"610391008","HPHM":"津ADD9975","JGSK":"2021-04-01 09:32:55.893","CDBH":"4","XSFX":"由西向东","XSFXDM":"2","KKMC":"和韵路与和旭路交口"},{"KKBH":"7208910040000","HPHM":"车牌","JGSK":"2021-04-01 09:32:55.896","CDBH":"4","XSFX":"由西向东","XSFXDM":"2","KKMC":"海博道与安平路交口正向"},{"KKBH":"720571004000","HPHM":"津NNL802","JGSK":"2021-04-01 09:32:55.94","CDBH":"5","XSFX":"由北向南","XSFXDM":"4","KKMC":"动漫东路与动漫中路交口"},{"KKBH":"610276126","HPHM":"京N91565","JGSK":"2021-04-01 09:32:55.974","CDBH":"1","XSFX":"由东向西","XSFXDM":"1","KKMC":"中新大道与和意路交口"},{"KKBH":"610256112","HPHM":"津RZQ170","JGSK":"2021-04-01 09:32:55.994","CDBH":"5","XSFX":"由西向东","XSFXDM":"2","KKMC":"中天大道与中津大道交口"},{"KKBH":"7280310020000","HPHM":"津GJS015","JGSK":"2021-04-01 09:32:56.159","CDBH":"6","XSFX":"由南向北","XSFXDM":"3","KKMC":"动漫中路与文一路交口正向"},{"KKBH":"610276124","HPHM":"冀B888YG","JGSK":"2021-04-01 09:32:56.16","CDBH":"11","XSFX":"由北向南","XSFXDM":"4","KKMC":"中新大道与中生大道交口"},{"KKBH":"610256115","HPHM":"津LS0020","JGSK":"2021-04-01 09:32:56.304","CDBH":"1","XSFX":"由东向西","XSFXDM":"1","KKMC":"中天大道与中生大道交口"},{"KKBH":"711","HPHM":"津RRN850","JGSK":"2021-04-01 09:32:56.353","CDBH":"8","XSFX":"由北向南","XSFXDM":"4","KKMC":"不礼让行人中新大道与和旭路交口"},{"KKBH":"7205710040000","HPHM":"冀B0T2Y8","JGSK":"2021-04-01 09:32:56.376","CDBH":"3","XSFX":"由西向东","XSFXDM":"2","KKMC":"动漫东路与动漫中路交口正向"},{"KKBH":"720891003000","HPHM":"车牌","JGSK":"2021-04-01 09:32:56.497","CDBH":"1","XSFX":"由东向西","XSFXDM":"1","KKMC":"海博道与安正路交口"},{"KKBH":"610271009","HPHM":"车牌","JGSK":"2021-04-01 09:32:56.501","CDBH":"8","XSFX":"由南向北","XSFXDM":"3","KKMC":"中新大道与泰七路交口"},{"KKBH":"7208810050000","HPHM":"津AVV088","JGSK":"2021-04-01 09:32:56.589","CDBH":"9","XSFX":"由北向南","XSFXDM":"4","KKMC":"海旭道与明盛路交口正向"},{"KKBH":"610256112","HPHM":"津MNN779","JGSK":"2021-04-01 09:32:56.72","CDBH":"6","XSFX":"由西向东","XSFXDM":"2","KKMC":"中天大道与中津大道交口"},{"KKBH":"610256111","HPHM":"津GHY937","JGSK":"2021-04-01 09:32:56.841","CDBH":"1","XSFX":"由西向东","XSFXDM":"2","KKMC":"中天大道与和惠路交口"},{"KKBH":"728031003000","HPHM":"津GFQ521","JGSK":"2021-04-01 09:32:56.977","CDBH":"5","XSFX":"由北向南","XSFXDM":"4","KKMC":"动漫中路与文二路交口"},{"KKBH":"610266117","HPHM":"津AD18293","JGSK":"2021-04-01 09:32:57.014","CDBH":"7","XSFX":"由南向北","XSFXDM":"3","KKMC":"中生大道与和韵路交口"},{"KKBH":"610256115","HPHM":"津AX7799","JGSK":"2021-04-01 09:32:57.023","CDBH":"1","XSFX":"由东向西","XSFXDM":"1","KKMC":"中天大道与中生大道交口"},{"KKBH":"610256115","HPHM":"鲁R609F3","JGSK":"2021-04-01 09:32:57.024","CDBH":"3","XSFX":"由东向西","XSFXDM":"1","KKMC":"中天大道与中生大道交口"},{"KKBH":"610276126","HPHM":"津RJW399","JGSK":"2021-04-01 09:32:57.054","CDBH":"2","XSFX":"由东向西","XSFXDM":"1","KKMC":"中新大道与和意路交口"},{"KKBH":"7208610030000","HPHM":"津NUL826","JGSK":"2021-04-01 09:32:57.066","CDBH":"10","XSFX":"由北向南","XSFXDM":"4","KKMC":"海晨道与安明路交口正向"},{"KKBH":"610256113","HPHM":"车牌","JGSK":"2021-04-01 09:32:57.107","CDBH":"2","XSFX":"由西向东","XSFXDM":"2","KKMC":"中天大道与和风路交口"},{"KKBH":"7205710010000","HPHM":"辽DDB192","JGSK":"2021-04-01 09:32:57.113","CDBH":"4","XSFX":"由南向北","XSFXDM":"3","KKMC":"动漫东路与文一路交口正向"},{"KKBH":"610276125","HPHM":"津MS1607","JGSK":"2021-04-01 09:32:57.115","CDBH":"5","XSFX":"由南向北","XSFXDM":"3","KKMC":"中新大道与和顺路交口"},{"KKBH":"610256112","HPHM":"津A0S615","JGSK":"2021-04-01 09:32:57.155","CDBH":"4","XSFX":"由西向东","XSFXDM":"2","KKMC":"中天大道与中津大道交口"},{"KKBH":"610261003000","HPHM":"冀D50U80","JGSK":"2021-04-01 09:32:57.176","CDBH":"10","XSFX":"由东向西","XSFXDM":"1","KKMC":"中生大道与静湖南路交口"},{"KKBH":"610256116","HPHM":"车牌","JGSK":"2021-04-01 09:32:57.253","CDBH":"8","XSFX":"由南向北","XSFXDM":"3","KKMC":"中天大道与和顺路交口"},{"KKBH":"7208910030000","HPHM":"津AF51285","JGSK":"2021-04-01 09:32:57.257","CDBH":"9","XSFX":"由南向北","XSFXDM":"3","KKMC":"海博道与安正路交口正向"},{"KKBH":"610256116","HPHM":"冀D63J22","JGSK":"2021-04-01 09:32:57.279","CDBH":"8","XSFX":"由南向北","XSFXDM":"3","KKMC":"中天大道与和顺路交口"},{"KKBH":"711","HPHM":"辽MLH736","JGSK":"2021-04-01 09:32:57.365","CDBH":"5","XSFX":"由南向北","XSFXDM":"3","KKMC":"不礼让行人中新大道与和旭路交口"},{"KKBH":"7205710040000","HPHM":"车牌","JGSK":"2021-04-01 09:32:57.374","CDBH":"2","XSFX":"由东向西","XSFXDM":"1","KKMC":"动漫东路与动漫中路交口正向"},{"KKBH":"610271009","HPHM":"津GCS086","JGSK":"2021-04-01 09:32:57.391","CDBH":"11","XSFX":"由北向南","XSFXDM":"4","KKMC":"中新大道与泰七路交口"},{"KKBH":"610256112","HPHM":"津AY2203","JGSK":"2021-04-01 09:32:57.394","CDBH":"1","XSFX":"由东向西","XSFXDM":"1","KKMC":"中天大道与中津大道交口"},{"KKBH":"610256112","HPHM":"津AR6639","JGSK":"2021-04-01 09:32:57.396","CDBH":"8","XSFX":"由南向北","XSFXDM":"3","KKMC":"中天大道与中津大道交口"},{"KKBH":"711","HPHM":"冀B7E16E","JGSK":"2021-04-01 09:32:57.715","CDBH":"8","XSFX":"由北向南","XSFXDM":"4","KKMC":"不礼让行人中新大道与和旭路交口"},{"KKBH":"720891003000","HPHM":"车牌","JGSK":"2021-04-01 09:32:57.777","CDBH":"2","XSFX":"由东向西","XSFXDM":"1","KKMC":"海博道与安正路交口"},{"KKBH":"610256116","HPHM":"冀JK578V","JGSK":"2021-04-01 09:32:57.845","CDBH":"11","XSFX":"由北向南","XSFXDM":"4","KKMC":"中天大道与和顺路交口"},{"KKBH":"610276124","HPHM":"津C276U0","JGSK":"2021-04-01 09:32:58.018","CDBH":"10","XSFX":"由北向南","XSFXDM":"4","KKMC":"中新大道与中生大道交口"},{"KKBH":"610276126","HPHM":"车牌","JGSK":"2021-04-01 09:32:58.091","CDBH":"5","XSFX":"由南向北","XSFXDM":"3","KKMC":"中新大道与和意路交口"},{"KKBH":"711","HPHM":"京N1V225","JGSK":"2021-04-01 09:32:58.111","CDBH":"7","XSFX":"由北向南","XSFXDM":"4","KKMC":"不礼让行人中新大道与和旭路交口"},{"KKBH":"610271009","HPHM":"津E30263","JGSK":"2021-04-01 09:32:58.155","CDBH":"10","XSFX":"由北向南","XSFXDM":"4","KKMC":"中新大道与泰七路交口"},{"KKBH":"610391007","HPHM":"晋A9790S","JGSK":"2021-04-01 09:32:58.328","CDBH":"4","XSFX":"由西向东","XSFXDM":"2","KKMC":"和韵路与和风路交口"},{"KKBH":"720891003000","HPHM":"鲁JFF396","JGSK":"2021-04-01 09:32:58.337","CDBH":"2","XSFX":"由东向西","XSFXDM":"1","KKMC":"海博道与安正路交口"},{"KKBH":"610256115","HPHM":"津ADD1606","JGSK":"2021-04-01 09:32:58.411","CDBH":"6","XSFX":"由西向东","XSFXDM":"2","KKMC":"中天大道与中生大道交口"},{"KKBH":"7208910030000","HPHM":"车牌","JGSK":"2021-04-01 09:32:58.456","CDBH":"1","XSFX":"由东向西","XSFXDM":"1","KKMC":"海博道与安正路交口正向"},{"KKBH":"610276124","HPHM":"津C7S332","JGSK":"2021-04-01 09:32:58.57","CDBH":"6","XSFX":"由西向东","XSFXDM":"2","KKMC":"中新大道与中生大道交口"},{"KKBH":"720871002000","HPHM":"车牌","JGSK":"2021-04-01 09:32:58.61","CDBH":"5","XSFX":"由南向北","XSFXDM":"3","KKMC":"安正路与芳菲路交口"},{"KKBH":"728031002000","HPHM":"津RPD525","JGSK":"2021-04-01 09:32:58.616","CDBH":"6","XSFX":"由南向北","XSFXDM":"3","KKMC":"动漫中路与文一路交口"},{"KKBH":"728031002000","HPHM":"津A03C10","JGSK":"2021-04-01 09:32:58.701","CDBH":"5","XSFX":"由南向北","XSFXDM":"3","KKMC":"动漫中路与文一路交口"},{"KKBH":"610266117","HPHM":"津ATR345","JGSK":"2021-04-01 09:32:58.861","CDBH":"8","XSFX":"由南向北","XSFXDM":"3","KKMC":"中生大道与和韵路交口"},{"KKBH":"720891003000","HPHM":"津A90S77","JGSK":"2021-04-01 09:32:58.922","CDBH":"7","XSFX":"由南向北","XSFXDM":"3","KKMC":"海博道与安正路交口"},{"KKBH":"610391008","HPHM":"京A7JK30","JGSK":"2021-04-01 09:32:58.956","CDBH":"4","XSFX":"由西向东","XSFXDM":"2","KKMC":"和韵路与和旭路交口"},{"KKBH":"720881002000","HPHM":"津RWA036","JGSK":"2021-04-01 09:32:59.038","CDBH":"12","XSFX":"由北向南","XSFXDM":"4","KKMC":"海旭道与安正路交口"},{"KKBH":"610266117","HPHM":"津E25894","JGSK":"2021-04-01 09:32:59.117","CDBH":"5","XSFX":"由西向东","XSFXDM":"2","KKMC":"中生大道与和韵路交口"},{"KKBH":"610256112","HPHM":"津C75W33","JGSK":"2021-04-01 09:32:59.148","CDBH":"5","XSFX":"由西向东","XSFXDM":"2","KKMC":"中天大道与中津大道交口"},{"KKBH":"711","HPHM":"冀AK390V","JGSK":"2021-04-01 09:32:59.202","CDBH":"5","XSFX":"由南向北","XSFXDM":"3","KKMC":"不礼让行人中新大道与和旭路交口"},{"KKBH":"610391007","HPHM":"津AZG912","JGSK":"2021-04-01 09:32:59.215","CDBH":"7","XSFX":"由南向北","XSFXDM":"3","KKMC":"和韵路与和风路交口"},{"KKBH":"720571004000","HPHM":"冀B0T2Y8","JGSK":"2021-04-01 09:32:59.279","CDBH":"3","XSFX":"由西向东","XSFXDM":"2","KKMC":"动漫东路与动漫中路交口"},{"KKBH":"610276125","HPHM":"津LA2859","JGSK":"2021-04-01 09:32:59.285","CDBH":"1","XSFX":"由东向西","XSFXDM":"1","KKMC":"中新大道与和顺路交口"},{"KKBH":"6102661220000","HPHM":"津C13V59","JGSK":"2021-04-01 09:32:59.332","CDBH":"2","XSFX":"由西向东","XSFXDM":"2","KKMC":"生态城中生大道故道河一桥西向东上桥处正向"},{"KKBH":"7208910080000","HPHM":"津JJL511","JGSK":"2021-04-01 09:32:59.334","CDBH":"13","XSFX":"由北向南","XSFXDM":"4","KKMC":"海博道与荣盛路交口正向"},{"KKBH":"720871002000","HPHM":"车牌","JGSK":"2021-04-01 09:32:59.353","CDBH":"3","XSFX":"由西向东","XSFXDM":"2","KKMC":"安正路与芳菲路交口"},{"KKBH":"720891003000","HPHM":"车牌","JGSK":"2021-04-01 09:32:59.377","CDBH":"1","XSFX":"由东向西","XSFXDM":"1","KKMC":"海博道与安正路交口"},{"KKBH":"610276124","HPHM":"津A05055F","JGSK":"2021-04-01 09:32:59.43","CDBH":"8","XSFX":"由南向北","XSFXDM":"3","KKMC":"中新大道与中生大道交口"},{"KKBH":"720821004000","HPHM":"川S37Z71","JGSK":"2021-04-01 09:32:59.459","CDBH":"5","XSFX":"由北向南","XSFXDM":"4","KKMC":"动漫西路与动漫北路交口"},{"KKBH":"720891009000","HPHM":"津AR9777","JGSK":"2021-04-01 09:32:59.531","CDBH":"1","XSFX":"由西向东","XSFXDM":"2","KKMC":"海博道与弘通路交口"},{"KKBH":"610256112","HPHM":"津AR6639","JGSK":"2021-04-01 09:32:59.603","CDBH":"9","XSFX":"由南向北","XSFXDM":"3","KKMC":"中天大道与中津大道交口"},{"KKBH":"610256112","HPHM":"津AS0798","JGSK":"2021-04-01 09:32:59.693","CDBH":"12","XSFX":"由北向南","XSFXDM":"4","KKMC":"中天大道与中津大道交口"},{"KKBH":"610276126","HPHM":"津MWD109","JGSK":"2021-04-01 09:32:59.74","CDBH":"8","XSFX":"由北向南","XSFXDM":"4","KKMC":"中新大道与和意路交口"},{"KKBH":"610401004","HPHM":"车牌","JGSK":"2021-04-01 09:32:59.762","CDBH":"5","XSFX":"由西向东","XSFXDM":"2","KKMC":"和畅路与和风路交口"},{"KKBH":"7208810020000","HPHM":"津RXU378","JGSK":"2021-04-01 09:32:59.799","CDBH":"13","XSFX":"由北向南","XSFXDM":"4","KKMC":"海旭道与安正路交口正向"},{"KKBH":"610256112","HPHM":"鲁PB3G18","JGSK":"2021-04-01 09:32:59.859","CDBH":"9","XSFX":"由南向北","XSFXDM":"3","KKMC":"中天大道与中津大道交口"},{"KKBH":"711","HPHM":"津AD88467","JGSK":"2021-04-01 09:32:59.95","CDBH":"8","XSFX":"由北向南","XSFXDM":"4","KKMC":"不礼让行人中新大道与和旭路交口"},{"KKBH":"610276124","HPHM":"津JMY558","JGSK":"2021-04-01 09:32:59.997","CDBH":"10","XSFX":"由北向南","XSFXDM":"4","KKMC":"中新大道与中生大道交口"},{"KKBH":"610256113","HPHM":"津HVY185","JGSK":"2021-04-01 09:33:00.089","CDBH":"9","XSFX":"由北向南","XSFXDM":"4","KKMC":"中天大道与和风路交口"},{"KKBH":"720911002000","HPHM":"津A2T377","JGSK":"2021-04-01 09:33:00.162","CDBH":"8","XSFX":"由南向北","XSFXDM":"3","KKMC":"美林道与安正路交口"},{"KKBH":"610276126","HPHM":"京N91565","JGSK":"2021-04-01 09:33:00.254","CDBH":"1","XSFX":"由东向西","XSFXDM":"1","KKMC":"中新大道与和意路交口"},{"KKBH":"720881005000","HPHM":"津AVV088","JGSK":"2021-04-01 09:33:00.264","CDBH":"9","XSFX":"由北向南","XSFXDM":"4","KKMC":"海旭道与明盛路交口"},{"KKBH":"610286127","HPHM":"津C3L869","JGSK":"2021-04-01 09:33:00.275","CDBH":"3","XSFX":"由东向西","XSFXDM":"1","KKMC":"中津大道与和畅路交口"},{"KKBH":"610276124","HPHM":"车牌","JGSK":"2021-04-01 09:33:00.346","CDBH":"11","XSFX":"由北向南","XSFXDM":"4","KKMC":"中新大道与中生大道交口"},{"KKBH":"6071310030000","HPHM":"津RWZ868","JGSK":"2021-04-01 09:33:00.353","CDBH":"2","XSFX":"由东向西","XSFXDM":"1","KKMC":"中央大道与海旭道交口正向"},{"KKBH":"720861003000","HPHM":"津NUL826","JGSK":"2021-04-01 09:33:00.394","CDBH":"10","XSFX":"由北向南","XSFXDM":"4","KKMC":"海晨道与安明路交口"},{"KKBH":"610276124","HPHM":"冀B888YG","JGSK":"2021-04-01 09:33:00.418","CDBH":"11","XSFX":"由北向南","XSFXDM":"4","KKMC":"中新大道与中生大道交口"},{"KKBH":"610256116","HPHM":"津A33Q96","JGSK":"2021-04-01 09:33:00.467","CDBH":"5","XSFX":"由西向东","XSFXDM":"2","KKMC":"中天大道与和顺路交口"},{"KKBH":"610276125","HPHM":"津X5121警","JGSK":"2021-04-01 09:33:00.485","CDBH":"5","XSFX":"由南向北","XSFXDM":"3","KKMC":"中新大道与和顺路交口"},{"KKBH":"610276125","HPHM":"津AR9766","JGSK":"2021-04-01 09:33:00.53","CDBH":"8","XSFX":"由北向南","XSFXDM":"4","KKMC":"中新大道与和顺路交口"},{"KKBH":"610271009","HPHM":"津E30263","JGSK":"2021-04-01 09:33:00.591","CDBH":"10","XSFX":"由北向南","XSFXDM":"4","KKMC":"中新大道与泰七路交口"},{"KKBH":"7205410050000","HPHM":"车牌","JGSK":"2021-04-01 09:33:00.593","CDBH":"4","XSFX":"由西向东","XSFXDM":"2","KKMC":"动漫环路东与动漫西路交口正向"},{"KKBH":"720891003000","HPHM":"苏E8173E","JGSK":"2021-04-01 09:33:00.656","CDBH":"2","XSFX":"由东向西","XSFXDM":"1","KKMC":"海博道与安正路交口"},{"KKBH":"610286127","HPHM":"京NLK656","JGSK":"2021-04-01 09:33:00.658","CDBH":"2","XSFX":"由东向西","XSFXDM":"1","KKMC":"中津大道与和畅路交口"},{"KKBH":"7208910050000","HPHM":"津ADF4346","JGSK":"2021-04-01 09:33:00.687","CDBH":"8","XSFX":"由南向北","XSFXDM":"3","KKMC":"海博道与安明路交口正向"},{"KKBH":"610256116","HPHM":"陕G5131E","JGSK":"2021-04-01 09:33:00.755","CDBH":"7","XSFX":"由南向北","XSFXDM":"3","KKMC":"中天大道与和顺路交口"},{"KKBH":"610276124","HPHM":"车牌","JGSK":"2021-04-01 09:33:00.773","CDBH":"8","XSFX":"由南向北","XSFXDM":"3","KKMC":"中新大道与中生大道交口"},{"KKBH":"711","HPHM":"津ABL869","JGSK":"2021-04-01 09:33:00.826","CDBH":"7","XSFX":"由北向南","XSFXDM":"4","KKMC":"不礼让行人中新大道与和旭路交口"},{"KKBH":"610276125","HPHM":"津AQW783","JGSK":"2021-04-01 09:33:00.949","CDBH":"4","XSFX":"由南向北","XSFXDM":"3","KKMC":"中新大道与和顺路交口"},{"KKBH":"610256112","HPHM":"津C2N186","JGSK":"2021-04-01 09:33:00.971","CDBH":"4","XSFX":"由西向东","XSFXDM":"2","KKMC":"中天大道与中津大道交口"},{"KKBH":"610266117","HPHM":"津H05920","JGSK":"2021-04-01 09:33:01.031","CDBH":"4","XSFX":"由西向东","XSFXDM":"2","KKMC":"中生大道与和韵路交口"},{"KKBH":"7208810020000","HPHM":"津AW0071","JGSK":"2021-04-01 09:33:01.183","CDBH":"9","XSFX":"由南向北","XSFXDM":"3","KKMC":"海旭道与安正路交口正向"},{"KKBH":"610391008","HPHM":"津ADH9975","JGSK":"2021-04-01 09:33:01.355","CDBH":"4","XSFX":"由西向东","XSFXDM":"2","KKMC":"和韵路与和旭路交口"},{"KKBH":"7208710020000","HPHM":"津G75556","JGSK":"2021-04-01 09:33:01.463","CDBH":"5","XSFX":"由南向北","XSFXDM":"3","KKMC":"安正路与芳菲路交口正向"},{"KKBH":"610276126","HPHM":"津GBN826","JGSK":"2021-04-01 09:33:01.568","CDBH":"7","XSFX":"由北向南","XSFXDM":"4","KKMC":"中新大道与和意路交口"},{"KKBH":"610266118","HPHM":"津RC1360","JGSK":"2021-04-01 09:33:01.57","CDBH":"2","XSFX":"由东向西","XSFXDM":"1","KKMC":"中生大道与和畅路交口"},{"KKBH":"610286127","HPHM":"津KU1900","JGSK":"2021-04-01 09:33:01.617","CDBH":"3","XSFX":"由东向西","XSFXDM":"1","KKMC":"中津大道与和畅路交口"},{"KKBH":"610276124","HPHM":"津E01064","JGSK":"2021-04-01 09:33:01.69","CDBH":"6","XSFX":"由西向东","XSFXDM":"2","KKMC":"中新大道与中生大道交口"},{"KKBH":"610256115","HPHM":"津NW3110","JGSK":"2021-04-01 09:33:01.691","CDBH":"5","XSFX":"由西向东","XSFXDM":"2","KKMC":"中天大道与中生大道交口"},{"KKBH":"610391006","HPHM":"津C13Z89","JGSK":"2021-04-01 09:33:01.824","CDBH":"1","XSFX":"由东向西","XSFXDM":"1","KKMC":"和韵路与和意路交口"},{"KKBH":"610266117","HPHM":"津E25894","JGSK":"2021-04-01 09:33:01.893","CDBH":"6","XSFX":"由西向东","XSFXDM":"2","KKMC":"中生大道与和韵路交口"},{"KKBH":"720571001000","HPHM":"辽DDB192","JGSK":"2021-04-01 09:33:01.92","CDBH":"4","XSFX":"由南向北","XSFXDM":"3","KKMC":"动漫东路与文一路交口"},{"KKBH":"720891005000","HPHM":"津RVS252","JGSK":"2021-04-01 09:33:01.926","CDBH":"5","XSFX":"由西向东","XSFXDM":"2","KKMC":"海博道与安明路交口"},{"KKBH":"711","HPHM":"津A3D121","JGSK":"2021-04-01 09:33:01.926","CDBH":"5","XSFX":"由南向北","XSFXDM":"3","KKMC":"不礼让行人中新大道与和旭路交口"},{"KKBH":"610276126","HPHM":"冀J8WH76","JGSK":"2021-04-01 09:33:01.973","CDBH":"2","XSFX":"由东向西","XSFXDM":"1","KKMC":"中新大道与和意路交口"},{"KKBH":"711","HPHM":"津A3Y303","JGSK":"2021-04-01 09:33:02.028","CDBH":"8","XSFX":"由北向南","XSFXDM":"4","KKMC":"不礼让行人中新大道与和旭路交口"},{"KKBH":"720891003000","HPHM":"津AF51285","JGSK":"2021-04-01 09:33:02.037","CDBH":"8","XSFX":"由南向北","XSFXDM":"3","KKMC":"海博道与安正路交口"},{"KKBH":"610256114","HPHM":"鲁NM82Y0","JGSK":"2021-04-01 09:33:02.131","CDBH":"2","XSFX":"由西向东","XSFXDM":"2","KKMC":"中天大道与和旭路交口"},{"KKBH":"610266117","HPHM":"津MNL007","JGSK":"2021-04-01 09:33:02.163","CDBH":"5","XSFX":"由西向东","XSFXDM":"2","KKMC":"中生大道与和韵路交口"},{"KKBH":"610391008","HPHM":"津GUU022","JGSK":"2021-04-01 09:33:02.362","CDBH":"4","XSFX":"由西向东","XSFXDM":"2","KKMC":"和韵路与和旭路交口"},{"KKBH":"720881002000","HPHM":"津RXU378","JGSK":"2021-04-01 09:33:02.634","CDBH":"13","XSFX":"由北向南","XSFXDM":"4","KKMC":"海旭道与安正路交口"},{"KKBH":"610276125","HPHM":"津CD8018","JGSK":"2021-04-01 09:33:02.698","CDBH":"4","XSFX":"由南向北","XSFXDM":"3","KKMC":"中新大道与和顺路交口"},{"KKBH":"610256113","HPHM":"津H96665","JGSK":"2021-04-01 09:33:02.817","CDBH":"8","XSFX":"由北向南","XSFXDM":"4","KKMC":"中天大道与和风路交口"},{"KKBH":"610256113","HPHM":"京N0D6H8","JGSK":"2021-04-01 09:33:02.838","CDBH":"4","XSFX":"由南向北","XSFXDM":"3","KKMC":"中天大道与和风路交口"},{"KKBH":"610256111","HPHM":"津AU0034","JGSK":"2021-04-01 09:33:02.86","CDBH":"5","XSFX":"由南向北","XSFXDM":"3","KKMC":"中天大道与和惠路交口"},{"KKBH":"610256116","HPHM":"冀JK578V","JGSK":"2021-04-01 09:33:02.901","CDBH":"12","XSFX":"由北向南","XSFXDM":"4","KKMC":"中天大道与和顺路交口"},{"KKBH":"610276126","HPHM":"冀JP938F","JGSK":"2021-04-01 09:33:02.919","CDBH":"7","XSFX":"由北向南","XSFXDM":"4","KKMC":"中新大道与和意路交口"},{"KKBH":"7280310030000","HPHM":"津C6S725","JGSK":"2021-04-01 09:33:02.952","CDBH":"5","XSFX":"由北向南","XSFXDM":"4","KKMC":"动漫中路与文二路交口正向"},{"KKBH":"610276126","HPHM":"冀J162HJ","JGSK":"2021-04-01 09:33:03.006","CDBH":"5","XSFX":"由南向北","XSFXDM":"3","KKMC":"中新大道与和意路交口"},{"KKBH":"610276126","HPHM":"鲁A818G3","JGSK":"2021-04-01 09:33:03.007","CDBH":"4","XSFX":"由南向北","XSFXDM":"3","KKMC":"中新大道与和意路交口"},{"KKBH":"610256115","HPHM":"黑LL0553","JGSK":"2021-04-01 09:33:03.097","CDBH":"2","XSFX":"由东向西","XSFXDM":"1","KKMC":"中天大道与中生大道交口"},{"KKBH":"610271008","HPHM":"津C127J5","JGSK":"2021-04-01 09:33:03.114","CDBH":"4","XSFX":"由北向南","XSFXDM":"4","KKMC":"中新大道与航母主题公园支路交口"},{"KKBH":"610256112","HPHM":"津C30V37","JGSK":"2021-04-01 09:33:03.205","CDBH":"5","XSFX":"由西向东","XSFXDM":"2","KKMC":"中天大道与中津大道交口"},{"KKBH":"610391007","HPHM":"津A9790S","JGSK":"2021-04-01 09:33:03.341","CDBH":"4","XSFX":"由西向东","XSFXDM":"2","KKMC":"和韵路与和风路交口"},{"KKBH":"711","HPHM":"冀J0FL58","JGSK":"2021-04-01 09:33:03.47","CDBH":"8","XSFX":"由北向南","XSFXDM":"4","KKMC":"不礼让行人中新大道与和旭路交口"},{"KKBH":"610271009","HPHM":"津GXX931","JGSK":"2021-04-01 09:33:03.508","CDBH":"11","XSFX":"由北向南","XSFXDM":"4","KKMC":"中新大道与泰七路交口"},{"KKBH":"610276124","HPHM":"车牌","JGSK":"2021-04-01 09:33:03.519","CDBH":"1","XSFX":"由东向西","XSFXDM":"1","KKMC":"中新大道与中生大道交口"},{"KKBH":"711","HPHM":"豫N8V190","JGSK":"2021-04-01 09:33:03.524","CDBH":"5","XSFX":"由南向北","XSFXDM":"3","KKMC":"不礼让行人中新大道与和旭路交口"},{"KKBH":"610266118","HPHM":"津GEF256","JGSK":"2021-04-01 09:33:03.549","CDBH":"1","XSFX":"由东向西","XSFXDM":"1","KKMC":"中生大道与和畅路交口"},{"KKBH":"610266117","HPHM":"鲁H059H9","JGSK":"2021-04-01 09:33:03.553","CDBH":"5","XSFX":"由西向东","XSFXDM":"2","KKMC":"中生大道与和韵路交口"},{"KKBH":"610276124","HPHM":"津A05055F","JGSK":"2021-04-01 09:33:03.602","CDBH":"8","XSFX":"由南向北","XSFXDM":"3","KKMC":"中新大道与中生大道交口"},{"KKBH":"610276126","HPHM":"津MWD109","JGSK":"2021-04-01 09:33:03.808","CDBH":"8","XSFX":"由北向南","XSFXDM":"4","KKMC":"中新大道与和意路交口"},{"KKBH":"720881002000","HPHM":"津RUY315","JGSK":"2021-04-01 09:33:03.823","CDBH":"2","XSFX":"由东向西","XSFXDM":"1","KKMC":"海旭道与安正路交口"},{"KKBH":"610401004","HPHM":"车牌","JGSK":"2021-04-01 09:33:03.854","CDBH":"3","XSFX":"由东向西","XSFXDM":"1","KKMC":"和畅路与和风路交口"},{"KKBH":"728031002000","HPHM":"津GJS015","JGSK":"2021-04-01 09:33:03.883","CDBH":"6","XSFX":"由南向北","XSFXDM":"3","KKMC":"动漫中路与文一路交口"},{"KKBH":"720861003000","HPHM":"车牌","JGSK":"2021-04-01 09:33:03.98","CDBH":"1","XSFX":"由东向西","XSFXDM":"1","KKMC":"海晨道与安明路交口"},{"KKBH":"711","HPHM":"津MAL926","JGSK":"2021-04-01 09:33:04.189","CDBH":"7","XSFX":"由北向南","XSFXDM":"4","KKMC":"不礼让行人中新大道与和旭路交口"},{"KKBH":"610256116","HPHM":"车牌","JGSK":"2021-04-01 09:33:04.239","CDBH":"9","XSFX":"由南向北","XSFXDM":"3","KKMC":"中天大道与和顺路交口"},{"KKBH":"728031003000","HPHM":"津AMK977","JGSK":"2021-04-01 09:33:04.257","CDBH":"5","XSFX":"由北向南","XSFXDM":"4","KKMC":"动漫中路与文二路交口"},{"KKBH":"610276124","HPHM":"津JMY558","JGSK":"2021-04-01 09:33:04.259","CDBH":"10","XSFX":"由北向南","XSFXDM":"4","KKMC":"中新大道与中生大道交口"},{"KKBH":"720891005000","HPHM":"津ADF4346","JGSK":"2021-04-01 09:33:04.348","CDBH":"8","XSFX":"由南向北","XSFXDM":"3","KKMC":"海博道与安明路交口"},{"KKBH":"610276125","HPHM":"津AF60350","JGSK":"2021-04-01 09:33:04.371","CDBH":"4","XSFX":"由南向北","XSFXDM":"3","KKMC":"中新大道与和顺路交口"},{"KKBH":"610256113","HPHM":"津HVY185","JGSK":"2021-04-01 09:33:04.417","CDBH":"9","XSFX":"由北向南","XSFXDM":"4","KKMC":"中天大道与和风路交口"},{"KKBH":"720891008000","HPHM":"津JJL511","JGSK":"2021-04-01 09:33:04.492","CDBH":"13","XSFX":"由北向南","XSFXDM":"4","KKMC":"海博道与荣盛路交口"},{"KKBH":"7208710020000","HPHM":"浙JG09744","JGSK":"2021-04-01 09:33:04.703","CDBH":"7","XSFX":"由南向北","XSFXDM":"3","KKMC":"安正路与芳菲路交口正向"},{"KKBH":"610256114","HPHM":"津AY7770","JGSK":"2021-04-01 09:33:04.708","CDBH":"8","XSFX":"由北向南","XSFXDM":"4","KKMC":"中天大道与和旭路交口"},{"KKBH":"610276125","HPHM":"津MS1607","JGSK":"2021-04-01 09:33:04.725","CDBH":"5","XSFX":"由南向北","XSFXDM":"3","KKMC":"中新大道与和顺路交口"},{"KKBH":"610271009","HPHM":"津C185E1","JGSK":"2021-04-01 09:33:04.783","CDBH":"10","XSFX":"由北向南","XSFXDM":"4","KKMC":"中新大道与泰七路交口"},{"KKBH":"7208610020000","HPHM":"津E31119","JGSK":"2021-04-01 09:33:04.815","CDBH":"10","XSFX":"由北向南","XSFXDM":"4","KKMC":"海晨道与安正路交口正向"},{"KKBH":"728031002000","HPHM":"津C0R306","JGSK":"2021-04-01 09:33:04.842","CDBH":"5","XSFX":"由南向北","XSFXDM":"3","KKMC":"动漫中路与文一路交口"},{"KKBH":"610251002","HPHM":"津CD3227","JGSK":"2021-04-01 09:33:04.854","CDBH":"9","XSFX":"由南向北","XSFXDM":"3","KKMC":"中天大道与和睦路交口"},{"KKBH":"610266122000","HPHM":"津C13V59","JGSK":"2021-04-01 09:33:04.991","CDBH":"2","XSFX":"由西向东","XSFXDM":"2","KKMC":"生态城中生大道故道河一桥西向东上桥处"},{"KKBH":"610286127","HPHM":"甘E0F325","JGSK":"2021-04-01 09:33:05.241","CDBH":"3","XSFX":"由东向西","XSFXDM":"1","KKMC":"中津大道与和畅路交口"},{"KKBH":"711","HPHM":"津AD45565","JGSK":"2021-04-01 09:33:05.31","CDBH":"8","XSFX":"由北向南","XSFXDM":"4","KKMC":"不礼让行人中新大道与和旭路交口"},{"KKBH":"610256116","HPHM":"津E16454","JGSK":"2021-04-01 09:33:05.36","CDBH":"7","XSFX":"由南向北","XSFXDM":"3","KKMC":"中天大道与和顺路交口"},{"KKBH":"610266117","HPHM":"鲁H059H9","JGSK":"2021-04-01 09:33:05.413","CDBH":"5","XSFX":"由西向东","XSFXDM":"2","KKMC":"中生大道与和韵路交口"},{"KKBH":"610266117","HPHM":"津MNL007","JGSK":"2021-04-01 09:33:05.414","CDBH":"6","XSFX":"由西向东","XSFXDM":"2","KKMC":"中生大道与和韵路交口"},{"KKBH":"610256116","HPHM":"津A33Q96","JGSK":"2021-04-01 09:33:05.478","CDBH":"6","XSFX":"由西向东","XSFXDM":"2","KKMC":"中天大道与和顺路交口"},{"KKBH":"610276126","HPHM":"津GBN826","JGSK":"2021-04-01 09:33:05.568","CDBH":"7","XSFX":"由北向南","XSFXDM":"4","KKMC":"中新大道与和意路交口"},{"KKBH":"610276125","HPHM":"津LA2859","JGSK":"2021-04-01 09:33:05.569","CDBH":"1","XSFX":"由东向西","XSFXDM":"1","KKMC":"中新大道与和顺路交口"},{"KKBH":"610391008","HPHM":"车牌","JGSK":"2021-04-01 09:33:05.737","CDBH":"1","XSFX":"由东向西","XSFXDM":"1","KKMC":"和韵路与和旭路交口"},{"KKBH":"610256116","HPHM":"陕G5131E","JGSK":"2021-04-01 09:33:05.76","CDBH":"8","XSFX":"由南向北","XSFXDM":"3","KKMC":"中天大道与和顺路交口"},{"KKBH":"610271009","HPHM":"津GXX931","JGSK":"2021-04-01 09:33:05.791","CDBH":"11","XSFX":"由北向南","XSFXDM":"4","KKMC":"中新大道与泰七路交口"},{"KKBH":"610276125","HPHM":"津RAC000","JGSK":"2021-04-01 09:33:05.973","CDBH":"5","XSFX":"由南向北","XSFXDM":"3","KKMC":"中新大道与和顺路交口"},{"KKBH":"610266117","HPHM":"津H05920","JGSK":"2021-04-01 09:33:06.053","CDBH":"4","XSFX":"由西向东","XSFXDM":"2","KKMC":"中生大道与和韵路交口"},{"KKBH":"610391008","HPHM":"津GUU022","JGSK":"2021-04-01 09:33:06.075","CDBH":"5","XSFX":"由西向东","XSFXDM":"2","KKMC":"和韵路与和旭路交口"},{"KKBH":"6102610030000","HPHM":"津C91H77","JGSK":"2021-04-01 09:33:06.169","CDBH":"8","XSFX":"由北向南","XSFXDM":"4","KKMC":"中生大道与静湖南路交口正向"},{"KKBH":"610266118","HPHM":"津AF21113","JGSK":"2021-04-01 09:33:06.202","CDBH":"6","XSFX":"由西向东","XSFXDM":"2","KKMC":"中生大道与和畅路交口"},{"KKBH":"610391008","HPHM":"车牌","JGSK":"2021-04-01 09:33:06.304","CDBH":"1","XSFX":"由东向西","XSFXDM":"1","KKMC":"和韵路与和旭路交口"},{"KKBH":"610266118","HPHM":"津FH5V22","JGSK":"2021-04-01 09:33:06.37","CDBH":"2","XSFX":"由东向西","XSFXDM":"1","KKMC":"中生大道与和畅路交口"},{"KKBH":"610276125","HPHM":"津AQW783","JGSK":"2021-04-01 09:33:06.405","CDBH":"4","XSFX":"由南向北","XSFXDM":"3","KKMC":"中新大道与和顺路交口"},{"KKBH":"6071310030000","HPHM":"冀BPJ101","JGSK":"2021-04-01 09:33:06.452","CDBH":"2","XSFX":"由东向西","XSFXDM":"1","KKMC":"中央大道与海旭道交口正向"},{"KKBH":"610256115","HPHM":"津MAS928","JGSK":"2021-04-01 09:33:06.514","CDBH":"5","XSFX":"由西向东","XSFXDM":"2","KKMC":"中天大道与中生大道交口"},{"KKBH":"610271009","HPHM":"津A06098F","JGSK":"2021-04-01 09:33:06.555","CDBH":"8","XSFX":"由南向北","XSFXDM":"3","KKMC":"中新大道与泰七路交口"},{"KKBH":"610256113","HPHM":"津DUE658","JGSK":"2021-04-01 09:33:06.599","CDBH":"6","XSFX":"由南向北","XSFXDM":"3","KKMC":"中天大道与和风路交口"},{"KKBH":"610256113","HPHM":"津H96665","JGSK":"2021-04-01 09:33:06.643","CDBH":"8","XSFX":"由北向南","XSFXDM":"4","KKMC":"中天大道与和风路交口"},{"KKBH":"610276126","HPHM":"冀J8WH76","JGSK":"2021-04-01 09:33:06.654","CDBH":"2","XSFX":"由东向西","XSFXDM":"1","KKMC":"中新大道与和意路交口"},{"KKBH":"7205710040000","HPHM":"车牌","JGSK":"2021-04-01 09:33:06.683","CDBH":"2","XSFX":"由东向西","XSFXDM":"1","KKMC":"动漫东路与动漫中路交口正向"},{"KKBH":"720881002000","HPHM":"津AW0071","JGSK":"2021-04-01 09:33:06.879","CDBH":"9","XSFX":"由南向北","XSFXDM":"3","KKMC":"海旭道与安正路交口"},{"KKBH":"711","HPHM":"冀B9HT76","JGSK":"2021-04-01 09:33:06.883","CDBH":"5","XSFX":"由南向北","XSFXDM":"3","KKMC":"不礼让行人中新大道与和旭路交口"},{"KKBH":"720871002000","HPHM":"津G75556","JGSK":"2021-04-01 09:33:06.928","CDBH":"5","XSFX":"由南向北","XSFXDM":"3","KKMC":"安正路与芳菲路交口"},{"KKBH":"610401004","HPHM":"津RRV986","JGSK":"2021-04-01 09:33:06.939","CDBH":"4","XSFX":"由西向东","XSFXDM":"2","KKMC":"和畅路与和风路交口"},{"KKBH":"610276124","HPHM":"津NTT429","JGSK":"2021-04-01 09:33:06.974","CDBH":"11","XSFX":"由北向南","XSFXDM":"4","KKMC":"中新大道与中生大道交口"},{"KKBH":"610391006","HPHM":"津C13Z89","JGSK":"2021-04-01 09:33:07.029","CDBH":"1","XSFX":"由东向西","XSFXDM":"1","KKMC":"和韵路与和意路交口"},{"KKBH":"610256113","HPHM":"津C0Y832","JGSK":"2021-04-01 09:33:07.051","CDBH":"8","XSFX":"由北向南","XSFXDM":"4","KKMC":"中天大道与和风路交口"},{"KKBH":"7208710020000","HPHM":"津RXU378","JGSK":"2021-04-01 09:33:07.051","CDBH":"9","XSFX":"由北向南","XSFXDM":"4","KKMC":"安正路与芳菲路交口正向"},{"KKBH":"610256115","HPHM":"津AL0553","JGSK":"2021-04-01 09:33:07.183","CDBH":"3","XSFX":"由东向西","XSFXDM":"1","KKMC":"中天大道与中生大道交口"},{"KKBH":"610271009","HPHM":"津C185E1","JGSK":"2021-04-01 09:33:07.231","CDBH":"10","XSFX":"由北向南","XSFXDM":"4","KKMC":"中新大道与泰七路交口"},{"KKBH":"610256111","HPHM":"津A0W990","JGSK":"2021-04-01 09:33:07.295","CDBH":"8","XSFX":"由北向南","XSFXDM":"4","KKMC":"中天大道与和惠路交口"},{"KKBH":"720891003000","HPHM":"车牌","JGSK":"2021-04-01 09:33:07.295","CDBH":"2","XSFX":"由东向西","XSFXDM":"1","KKMC":"海博道与安正路交口"},{"KKBH":"610276126","HPHM":"津NK9650","JGSK":"2021-04-01 09:33:07.346","CDBH":"8","XSFX":"由北向南","XSFXDM":"4","KKMC":"中新大道与和意路交口"},{"KKBH":"610271009","HPHM":"车牌","JGSK":"2021-04-01 09:33:07.388","CDBH":"11","XSFX":"由北向南","XSFXDM":"4","KKMC":"中新大道与泰七路交口"},{"KKBH":"7208910030000","HPHM":"车牌","JGSK":"2021-04-01 09:33:07.434","CDBH":"2","XSFX":"由东向西","XSFXDM":"1","KKMC":"海博道与安正路交口正向"},{"KKBH":"6102610040000","HPHM":"津GYL396","JGSK":"2021-04-01 09:33:07.529","CDBH":"3","XSFX":"由南向北","XSFXDM":"3","KKMC":"中生大道与静湖西路（北侧）正向"},{"KKBH":"610256113","HPHM":"京Q0BY88","JGSK":"2021-04-01 09:33:07.558","CDBH":"4","XSFX":"由南向北","XSFXDM":"3","KKMC":"中天大道与和风路交口"},{"KKBH":"610401005","HPHM":"津NWX996","JGSK":"2021-04-01 09:33:07.586","CDBH":"2","XSFX":"由东向西","XSFXDM":"1","KKMC":"和畅路与和顺路交口"},{"KKBH":"610276125","HPHM":"车牌","JGSK":"2021-04-01 09:33:07.685","CDBH":"5","XSFX":"由南向北","XSFXDM":"3","KKMC":"中新大道与和顺路交口"},{"KKBH":"7208610020000","HPHM":"豫J7037K","JGSK":"2021-04-01 09:33:07.723","CDBH":"11","XSFX":"由北向南","XSFXDM":"4","KKMC":"海晨道与安正路交口正向"},{"KKBH":"610276125","HPHM":"津C565H7","JGSK":"2021-04-01 09:33:07.738","CDBH":"4","XSFX":"由南向北","XSFXDM":"3","KKMC":"中新大道与和顺路交口"},{"KKBH":"7208610020000","HPHM":"冀B0M79D","JGSK":"2021-04-01 09:33:07.749","CDBH":"4","XSFX":"由西向东","XSFXDM":"2","KKMC":"海晨道与安正路交口正向"},{"KKBH":"7208910040000","HPHM":"渝C523L1","JGSK":"2021-04-01 09:33:07.853","CDBH":"6","XSFX":"由西向东","XSFXDM":"2","KKMC":"海博道与安平路交口正向"},{"KKBH":"610266117","HPHM":"冀B40DA8","JGSK":"2021-04-01 09:33:07.988","CDBH":"7","XSFX":"由南向北","XSFXDM":"3","KKMC":"中生大道与和韵路交口"},{"KKBH":"7205610020000","HPHM":"津K16068","JGSK":"2021-04-01 09:33:08.111","CDBH":"1","XSFX":"由东向西","XSFXDM":"1","KKMC":"动漫北路与文三路交口正向"},{"KKBH":"720871002000","HPHM":"车牌","JGSK":"2021-04-01 09:33:08.157","CDBH":"3","XSFX":"由西向东","XSFXDM":"2","KKMC":"安正路与芳菲路交口"},{"KKBH":"720861003000","HPHM":"津ADN3329","JGSK":"2021-04-01 09:33:08.158","CDBH":"4","XSFX":"由西向东","XSFXDM":"2","KKMC":"海晨道与安明路交口"},{"KKBH":"610276124","HPHM":"津E30741","JGSK":"2021-04-01 09:33:08.244","CDBH":"6","XSFX":"由西向东","XSFXDM":"2","KKMC":"中新大道与中生大道交口"},{"KKBH":"610401005","HPHM":"冀DV696M","JGSK":"2021-04-01 09:33:08.277","CDBH":"7","XSFX":"由南向北","XSFXDM":"3","KKMC":"和畅路与和顺路交口"},{"KKBH":"610266117","HPHM":"津GGL220","JGSK":"2021-04-01 09:33:08.306","CDBH":"5","XSFX":"由西向东","XSFXDM":"2","KKMC":"中生大道与和韵路交口"},{"KKBH":"610401005","HPHM":"津JKL800","JGSK":"2021-04-01 09:33:08.308","CDBH":"1","XSFX":"由东向西","XSFXDM":"1","KKMC":"和畅路与和顺路交口"},{"KKBH":"7208810020000","HPHM":"津NWY993","JGSK":"2021-04-01 09:33:08.441","CDBH":"4","XSFX":"由东向西","XSFXDM":"1","KKMC":"海旭道与安正路交口正向"},{"KKBH":"610276125","HPHM":"津JJX721","JGSK":"2021-04-01 09:33:08.595","CDBH":"5","XSFX":"由南向北","XSFXDM":"3","KKMC":"中新大道与和顺路交口"},{"KKBH":"7280310060000","HPHM":"津HUK080","JGSK":"2021-04-01 09:33:08.745","CDBH":"1","XSFX":"由东向西","XSFXDM":"1","KKMC":"动漫中路与文三路交口正向"},{"KKBH":"6071310030000","HPHM":"津RYL896","JGSK":"2021-04-01 09:33:08.8","CDBH":"2","XSFX":"由东向西","XSFXDM":"1","KKMC":"中央大道与海旭道交口正向"},{"KKBH":"610256115","HPHM":"津FWW557","JGSK":"2021-04-01 09:33:08.856","CDBH":"11","XSFX":"由北向南","XSFXDM":"4","KKMC":"中天大道与中生大道交口"},{"KKBH":"610276124","HPHM":"津GJY695","JGSK":"2021-04-
[truncated: 903,210 more chars]
