# Supplementary material for: A vehicle license plate data access model based on the jump hash consistency algorithm
Source: PLoS One. 2023 Aug 24;18(8):e0288427. doi: 10.1371/journal.pone.0288427 (PMC10449116; doi:10.1371/journal.pone.0288427)
Supplement: S1 Data — (ZIP) [file pone.0288427.s001.zip › vpld/2021-04-01_4.json]

[{"KKBH":"610271009","HPHM":"津C87385","JGSK":"2021-04-01 06:19:04.411","CDBH":"11","XSFX":"由北向南","XSFXDM":"4","KKMC":"中新大道与泰七路交口"},{"KKBH":"610266118","HPHM":"津GH1686","JGSK":"2021-04-01 06:19:04.544","CDBH":"10","XSFX":"由北向南","XSFXDM":"4","KKMC":"中生大道与和畅路交口"},{"KKBH":"6102610040000","HPHM":"冀FH387K","JGSK":"2021-04-01 06:19:04.733","CDBH":"3","XSFX":"由南向北","XSFXDM":"3","KKMC":"中生大道与静湖西路（北侧）正向"},{"KKBH":"610391008","HPHM":"津AR9758","JGSK":"2021-04-01 06:19:04.768","CDBH":"6","XSFX":"由西向东","XSFXDM":"2","KKMC":"和韵路与和旭路交口"},{"KKBH":"720881006000","HPHM":"津LBG283","JGSK":"2021-04-01 06:19:04.902","CDBH":"2","XSFX":"由西向东","XSFXDM":"2","KKMC":"海旭道与庄盛路交口"},{"KKBH":"610266117","HPHM":"豫J925M8","JGSK":"2021-04-01 06:19:05.318","CDBH":"5","XSFX":"由西向东","XSFXDM":"2","KKMC":"中生大道与和韵路交口"},{"KKBH":"610266118","HPHM":"车牌","JGSK":"2021-04-01 06:19:05.319","CDBH":"9","XSFX":"由南向北","XSFXDM":"3","KKMC":"中生大道与和畅路交口"},{"KKBH":"610266117","HPHM":"鲁NX96R3","JGSK":"2021-04-01 06:19:05.336","CDBH":"5","XSFX":"由西向东","XSFXDM":"2","KKMC":"中生大道与和韵路交口"},{"KKBH":"610271010","HPHM":"津A8Q585","JGSK":"2021-04-01 06:19:05.387","CDBH":"7","XSFX":"由北向南","XSFXDM":"4","KKMC":"中新大道与华五路交口"},{"KKBH":"7208910040000","HPHM":"津AZ6160","JGSK":"2021-04-01 06:19:05.657","CDBH":"6","XSFX":"由西向东","XSFXDM":"2","KKMC":"海博道与安平路交口正向"},{"KKBH":"610271008","HPHM":"车牌","JGSK":"2021-04-01 06:19:05.666","CDBH":"5","XSFX":"由北向南","XSFXDM":"4","KKMC":"中新大道与航母主题公园支路交口"},{"KKBH":"610391006","HPHM":"沪C9A7E6","JGSK":"2021-04-01 06:19:05.698","CDBH":"8","XSFX":"由南向北","XSFXDM":"3","KKMC":"和韵路与和意路交口"},{"KKBH":"610401005","HPHM":"冀B3C7K5","JGSK":"2021-04-01 06:19:05.741","CDBH":"9","XSFX":"由南向北","XSFXDM":"3","KKMC":"和畅路与和顺路交口"},{"KKBH":"610276124","HPHM":"冀B2U9V0","JGSK":"2021-04-01 06:19:05.965","CDBH":"10","XSFX":"由北向南","XSFXDM":"4","KKMC":"中新大道与中生大道交口"},{"KKBH":"720891004000","HPHM":"车牌","JGSK":"2021-04-01 06:19:06.048","CDBH":"9","XSFX":"由南向北","XSFXDM":"3","KKMC":"海博道与安平路交口"},{"KKBH":"610271008","HPHM":"车牌","JGSK":"2021-04-01 06:19:06.078","CDBH":"5","XSFX":"由北向南","XSFXDM":"4","KKMC":"中新大道与航母主题公园支路交口"},{"KKBH":"610271009","HPHM":"津ARP586","JGSK":"2021-04-01 06:19:06.078","CDBH":"11","XSFX":"由北向南","XSFXDM":"4","KKMC":"中新大道与泰七路交口"},{"KKBH":"7400110020000","HPHM":"津AP5198","JGSK":"2021-04-01 06:19:06.306","CDBH":"5","XSFX":"由南向北","XSFXDM":"3","KKMC":"静湖南路与华一路交口正向"},{"KKBH":"7208910060000","HPHM":"浙APV687","JGSK":"2021-04-01 06:19:06.314","CDBH":"12","XSFX":"由北向南","XSFXDM":"4","KKMC":"海博道与永盛路交口正向"},{"KKBH":"7280310030000","HPHM":"津AR9777","JGSK":"2021-04-01 06:19:06.802","CDBH":"4","XSFX":"由南向北","XSFXDM":"3","KKMC":"动漫中路与文二路交口正向"},{"KKBH":"610276124","HPHM":"津C02153","JGSK":"2021-04-01 06:19:06.85","CDBH":"11","XSFX":"由北向南","XSFXDM":"4","KKMC":"中新大道与中生大道交口"},{"KKBH":"7208810050000","HPHM":"津C81N33","JGSK":"2021-04-01 06:19:06.863","CDBH":"5","XSFX":"由西向东","XSFXDM":"2","KKMC":"海旭道与明盛路交口正向"},{"KKBH":"610256111","HPHM":"津GHG191","JGSK":"2021-04-01 06:19:06.892","CDBH":"7","XSFX":"由北向南","XSFXDM":"4","KKMC":"中天大道与和惠路交口"},{"KKBH":"7208910030000","HPHM":"津MP0119","JGSK":"2021-04-01 06:19:06.958","CDBH":"4","XSFX":"由西向东","XSFXDM":"2","KKMC":"海博道与安正路交口正向"},{"KKBH":"720881002000","HPHM":"津DGL338","JGSK":"2021-04-01 06:19:07.204","CDBH":"12","XSFX":"由北向南","XSFXDM":"4","KKMC":"海旭道与安正路交口"},{"KKBH":"610271009","HPHM":"津C87385","JGSK":"2021-04-01 06:19:07.282","CDBH":"11","XSFX":"由北向南","XSFXDM":"4","KKMC":"中新大道与泰七路交口"},{"KKBH":"610256116","HPHM":"津H71297","JGSK":"2021-04-01 06:19:07.542","CDBH":"4","XSFX":"由西向东","XSFXDM":"2","KKMC":"中天大道与和顺路交口"},{"KKBH":"610256111","HPHM":"冀B2F8J7","JGSK":"2021-04-01 06:19:07.544","CDBH":"7","XSFX":"由北向南","XSFXDM":"4","KKMC":"中天大道与和惠路交口"},{"KKBH":"610401004","HPHM":"车牌","JGSK":"2021-04-01 06:19:07.624","CDBH":"2","XSFX":"由东向西","XSFXDM":"1","KKMC":"和畅路与和风路交口"},{"KKBH":"610391008","HPHM":"京A7JK30","JGSK":"2021-04-01 06:19:07.654","CDBH":"5","XSFX":"由西向东","XSFXDM":"2","KKMC":"和韵路与和旭路交口"},{"KKBH":"610271008","HPHM":"车牌","JGSK":"2021-04-01 06:19:07.665","CDBH":"1","XSFX":"由南向北","XSFXDM":"3","KKMC":"中新大道与航母主题公园支路交口"},{"KKBH":"1250","HPHM":"辽PFP533","JGSK":"2021-04-01 06:19:07.69","CDBH":"2","XSFX":"由东向西","XSFXDM":"1","KKMC":"中滨大道与盛三街交口正向"},{"KKBH":"7208910030000","HPHM":"车牌","JGSK":"2021-04-01 06:19:07.983","CDBH":"3","XSFX":"由东向西","XSFXDM":"1","KKMC":"海博道与安正路交口正向"},{"KKBH":"720861003000","HPHM":"津C33A11","JGSK":"2021-04-01 06:19:08.049","CDBH":"5","XSFX":"由西向东","XSFXDM":"2","KKMC":"海晨道与安明路交口"},{"KKBH":"720891006000","HPHM":"津AY1770","JGSK":"2021-04-01 06:19:08.184","CDBH":"3","XSFX":"由东向西","XSFXDM":"1","KKMC":"海博道与永盛路交口"},{"KKBH":"610266117","HPHM":"豫J925M8","JGSK":"2021-04-01 06:19:08.216","CDBH":"5","XSFX":"由西向东","XSFXDM":"2","KKMC":"中生大道与和韵路交口"},{"KKBH":"610266118","HPHM":"津GH1686","JGSK":"2021-04-01 06:19:08.482","CDBH":"10","XSFX":"由北向南","XSFXDM":"4","KKMC":"中生大道与和畅路交口"},{"KKBH":"7208610030000","HPHM":"豫Q6F010","JGSK":"2021-04-01 06:19:08.503","CDBH":"4","XSFX":"由西向东","XSFXDM":"2","KKMC":"海晨道与安明路交口正向"},{"KKBH":"610286127","HPHM":"辽PEY251","JGSK":"2021-04-01 06:19:08.623","CDBH":"1","XSFX":"由东向西","XSFXDM":"1","KKMC":"中津大道与和畅路交口"},{"KKBH":"610276124","HPHM":"冀B2U9V0","JGSK":"2021-04-01 06:19:08.838","CDBH":"10","XSFX":"由北向南","XSFXDM":"4","KKMC":"中新大道与中生大道交口"},{"KKBH":"7208710020000","HPHM":"豫L667K6","JGSK":"2021-04-01 06:19:08.91","CDBH":"8","XSFX":"由北向南","XSFXDM":"4","KKMC":"安正路与芳菲路交口正向"},{"KKBH":"1250","HPHM":"车牌","JGSK":"2021-04-01 06:19:08.917","CDBH":"3","XSFX":"由东向西","XSFXDM":"1","KKMC":"中滨大道与盛三街交口正向"},{"KKBH":"610271009","HPHM":"津ARP586","JGSK":"2021-04-01 06:19:09.123","CDBH":"11","XSFX":"由北向南","XSFXDM":"4","KKMC":"中新大道与泰七路交口"},{"KKBH":"720891008000","HPHM":"津RTF231","JGSK":"2021-04-01 06:19:09.355","CDBH":"9","XSFX":"由南向北","XSFXDM":"3","KKMC":"海博道与荣盛路交口"},{"KKBH":"720891004000","HPHM":"车牌","JGSK":"2021-04-01 06:19:09.394","CDBH":"4","XSFX":"由西向东","XSFXDM":"2","KKMC":"海博道与安平路交口"},{"KKBH":"720891006000","HPHM":"浙APV687","JGSK":"2021-04-01 06:19:09.483","CDBH":"12","XSFX":"由北向南","XSFXDM":"4","KKMC":"海博道与永盛路交口"},{"KKBH":"610261004000","HPHM":"冀FH387K","JGSK":"2021-04-01 06:19:09.619","CDBH":"3","XSFX":"由南向北","XSFXDM":"3","KKMC":"中生大道与静湖西路（北侧）"},{"KKBH":"610276124","HPHM":"冀FP63N5","JGSK":"2021-04-01 06:19:09.654","CDBH":"7","XSFX":"由南向北","XSFXDM":"3","KKMC":"中新大道与中生大道交口"},{"KKBH":"610256114","HPHM":"津RE9733","JGSK":"2021-04-01 06:19:09.913","CDBH":"1","XSFX":"由西向东","XSFXDM":"2","KKMC":"中天大道与和旭路交口"},{"KKBH":"610271008","HPHM":"津AW7350","JGSK":"2021-04-01 06:19:09.936","CDBH":"1","XSFX":"由南向北","XSFXDM":"3","KKMC":"中新大道与航母主题公园支路交口"},{"KKBH":"610316142000","HPHM":"辽PFP533","JGSK":"2021-04-01 06:19:10.266","CDBH":"2","XSFX":"由东向西","XSFXDM":"1","KKMC":"中滨大道与盛三街交口"},{"KKBH":"610256115","HPHM":"鲁AF7K22","JGSK":"2021-04-01 06:19:10.278","CDBH":"8","XSFX":"由南向北","XSFXDM":"3","KKMC":"中天大道与中生大道交口"},{"KKBH":"720901002000","HPHM":"冀BC790E","JGSK":"2021-04-01 06:19:10.363","CDBH":"1","XSFX":"由东向西","XSFXDM":"1","KKMC":"玉林道与安正路交口"},{"KKBH":"610276126","HPHM":"津AZ8599","JGSK":"2021-04-01 06:19:10.458","CDBH":"5","XSFX":"由南向北","XSFXDM":"3","KKMC":"中新大道与和意路交口"},{"KKBH":"7208710020000","HPHM":"津E12352","JGSK":"2021-04-01 06:19:10.571","CDBH":"8","XSFX":"由北向南","XSFXDM":"4","KKMC":"安正路与芳菲路交口正向"},{"KKBH":"7208910030000","HPHM":"鲁NQ1X68","JGSK":"2021-04-01 06:19:10.582","CDBH":"6","XSFX":"由西向东","XSFXDM":"2","KKMC":"海博道与安正路交口正向"},{"KKBH":"610256116","HPHM":"津H71297","JGSK":"2021-04-01 06:19:10.588","CDBH":"4","XSFX":"由西向东","XSFXDM":"2","KKMC":"中天大道与和顺路交口"},{"KKBH":"1250","HPHM":"苏DRN531","JGSK":"2021-04-01 06:19:10.619","CDBH":"2","XSFX":"由东向西","XSFXDM":"1","KKMC":"中滨大道与盛三街交口正向"},{"KKBH":"610276124","HPHM":"津C02153","JGSK":"2021-04-01 06:19:10.679","CDBH":"11","XSFX":"由北向南","XSFXDM":"4","KKMC":"中新大道与中生大道交口"},{"KKBH":"7208710020000","HPHM":"赣F57T86","JGSK":"2021-04-01 06:19:10.77","CDBH":"9","XSFX":"由北向南","XSFXDM":"4","KKMC":"安正路与芳菲路交口正向"},{"KKBH":"610256115","HPHM":"鲁AF7K22","JGSK":"2021-04-01 06:19:11.016","CDBH":"9","XSFX":"由南向北","XSFXDM":"3","KKMC":"中天大道与中生大道交口"},{"KKBH":"720891003000","HPHM":"车牌","JGSK":"2021-04-01 06:19:11.023","CDBH":"6","XSFX":"由西向东","XSFXDM":"2","KKMC":"海博道与安正路交口"},{"KKBH":"711","HPHM":"津AY7712","JGSK":"2021-04-01 06:19:11.121","CDBH":"8","XSFX":"由北向南","XSFXDM":"4","KKMC":"不礼让行人中新大道与和旭路交口"},{"KKBH":"610256112","HPHM":"津RTL527","JGSK":"2021-04-01 06:19:11.302","CDBH":"9","XSFX":"由南向北","XSFXDM":"3","KKMC":"中天大道与中津大道交口"},{"KKBH":"610276126","HPHM":"冀B0E5H6","JGSK":"2021-04-01 06:19:11.328","CDBH":"4","XSFX":"由南向北","XSFXDM":"3","KKMC":"中新大道与和意路交口"},{"KKBH":"7205410020000","HPHM":"豫JPL835","JGSK":"2021-04-01 06:19:11.437","CDBH":"4","XSFX":"由西向东","XSFXDM":"2","KKMC":"动漫环路西与动漫中路交口正向"},{"KKBH":"610286127","HPHM":"辽PEY251","JGSK":"2021-04-01 06:19:11.612","CDBH":"2","XSFX":"由东向西","XSFXDM":"1","KKMC":"中津大道与和畅路交口"},{"KKBH":"720871002000","HPHM":"豫L667K6","JGSK":"2021-04-01 06:19:11.702","CDBH":"8","XSFX":"由北向南","XSFXDM":"4","KKMC":"安正路与芳菲路交口"},{"KKBH":"610266117","HPHM":"津AU6612","JGSK":"2021-04-01 06:19:11.731","CDBH":"2","XSFX":"由东向西","XSFXDM":"1","KKMC":"中生大道与和韵路交口"},{"KKBH":"7208910030000","HPHM":"车牌","JGSK":"2021-04-01 06:19:11.848","CDBH":"3","XSFX":"由东向西","XSFXDM":"1","KKMC":"海博道与安正路交口正向"},{"KKBH":"610266118","HPHM":"沪C2KR57","JGSK":"2021-04-01 06:19:12.094","CDBH":"1","XSFX":"由东向西","XSFXDM":"1","KKMC":"中生大道与和畅路交口"},{"KKBH":"610401004","HPHM":"车牌","JGSK":"2021-04-01 06:19:12.175","CDBH":"3","XSFX":"由东向西","XSFXDM":"1","KKMC":"和畅路与和风路交口"},{"KKBH":"720891004000","HPHM":"津AZ6160","JGSK":"2021-04-01 06:19:12.356","CDBH":"5","XSFX":"由西向东","XSFXDM":"2","KKMC":"海博道与安平路交口"},{"KKBH":"7208810020000","HPHM":"津RNW065","JGSK":"2021-04-01 06:19:12.371","CDBH":"6","XSFX":"由西向东","XSFXDM":"2","KKMC":"海旭道与安正路交口正向"},{"KKBH":"610256115","HPHM":"津CCL090","JGSK":"2021-04-01 06:19:12.523","CDBH":"3","XSFX":"由东向西","XSFXDM":"1","KKMC":"中天大道与中生大道交口"},{"KKBH":"7208810020000","HPHM":"津JGP213","JGSK":"2021-04-01 06:19:12.57","CDBH":"7","XSFX":"由西向东","XSFXDM":"2","KKMC":"海旭道与安正路交口正向"},{"KKBH":"740011002000","HPHM":"津AP5198","JGSK":"2021-04-01 06:19:12.618","CDBH":"13","XSFX":"由南向北","XSFXDM":"3","KKMC":"静湖南路与华一路交口"},{"KKBH":"610256112","HPHM":"津DNB996","JGSK":"2021-04-01 06:19:12.736","CDBH":"9","XSFX":"由南向北","XSFXDM":"3","KKMC":"中天大道与中津大道交口"},{"KKBH":"720891004000","HPHM":"车牌","JGSK":"2021-04-01 06:19:12.838","CDBH":"4","XSFX":"由西向东","XSFXDM":"2","KKMC":"海博道与安平路交口"},{"KKBH":"7208910040000","HPHM":"车牌","JGSK":"2021-04-01 06:19:12.841","CDBH":"5","XSFX":"由西向东","XSFXDM":"2","KKMC":"海博道与安平路交口正向"},{"KKBH":"610256111","HPHM":"车牌","JGSK":"2021-04-01 06:19:13.021","CDBH":"5","XSFX":"由南向北","XSFXDM":"3","KKMC":"中天大道与和惠路交口"},{"KKBH":"610256112","HPHM":"津JKJ818","JGSK":"2021-04-01 06:19:13.057","CDBH":"1","XSFX":"由东向西","XSFXDM":"1","KKMC":"中天大道与中津大道交口"},{"KKBH":"720861003000","HPHM":"豫Q6F010","JGSK":"2021-04-01 06:19:13.09","CDBH":"4","XSFX":"由西向东","XSFXDM":"2","KKMC":"海晨道与安明路交口"},{"KKBH":"610276124","HPHM":"津C6P062","JGSK":"2021-04-01 06:19:13.213","CDBH":"6","XSFX":"由西向东","XSFXDM":"2","KKMC":"中新大道与中生大道交口"},{"KKBH":"610256113","HPHM":"津AY8683","JGSK":"2021-04-01 06:19:13.29","CDBH":"8","XSFX":"由北向南","XSFXDM":"4","KKMC":"中天大道与和风路交口"},{"KKBH":"720871002000","HPHM":"津E12352","JGSK":"2021-04-01 06:19:13.384","CDBH":"8","XSFX":"由北向南","XSFXDM":"4","KKMC":"安正路与芳菲路交口"},{"KKBH":"728031003000","HPHM":"津AR9777","JGSK":"2021-04-01 06:19:13.444","CDBH":"4","XSFX":"由南向北","XSFXDM":"3","KKMC":"动漫中路与文二路交口"},{"KKBH":"610271008","HPHM":"津NC3205","JGSK":"2021-04-01 06:19:13.573","CDBH":"4","XSFX":"由北向南","XSFXDM":"4","KKMC":"中新大道与航母主题公园支路交口"},{"KKBH":"610271009","HPHM":"津RSE609","JGSK":"2021-04-01 06:19:13.748","CDBH":"10","XSFX":"由北向南","XSFXDM":"4","KKMC":"中新大道与泰七路交口"},{"KKBH":"7208910030000","HPHM":"鲁B8S5Z6","JGSK":"2021-04-01 06:19:13.812","CDBH":"4","XSFX":"由西向东","XSFXDM":"2","KKMC":"海博道与安正路交口正向"},{"KKBH":"610271008","HPHM":"车牌","JGSK":"2021-04-01 06:19:13.816","CDBH":"5","XSFX":"由北向南","XSFXDM":"4","KKMC":"中新大道与航母主题公园支路交口"},{"KKBH":"610256111","HPHM":"津GHG191","JGSK":"2021-04-01 06:19:13.843","CDBH":"7","XSFX":"由北向南","XSFXDM":"4","KKMC":"中天大道与和惠路交口"},{"KKBH":"610391007","HPHM":"津N99945","JGSK":"2021-04-01 06:19:13.902","CDBH":"10","XSFX":"由北向南","XSFXDM":"4","KKMC":"和韵路与和风路交口"},{"KKBH":"610271008","HPHM":"车牌","JGSK":"2021-04-01 06:19:13.965","CDBH":"2","XSFX":"由南向北","XSFXDM":"3","KKMC":"中新大道与航母主题公园支路交口"},{"KKBH":"610276126","HPHM":"豫PFS793","JGSK":"2021-04-01 06:19:14.175","CDBH":"5","XSFX":"由南向北","XSFXDM":"3","KKMC":"中新大道与和意路交口"},{"KKBH":"720871002000","HPHM":"赣F57T86","JGSK":"2021-04-01 06:19:14.182","CDBH":"9","XSFX":"由北向南","XSFXDM":"4","KKMC":"安正路与芳菲路交口"},{"KKBH":"610276124","HPHM":"津DGC129","JGSK":"2021-04-01 06:19:14.186","CDBH":"11","XSFX":"由北向南","XSFXDM":"4","KKMC":"中新大道与中生大道交口"},{"KKBH":"610316142000","HPHM":"苏DRN531","JGSK":"2021-04-01 06:19:14.667","CDBH":"2","XSFX":"由东向西","XSFXDM":"1","KKMC":"中滨大道与盛三街交口"},{"KKBH":"7208810020000","HPHM":"鲁MY0727","JGSK":"2021-04-01 06:19:15.073","CDBH":"7","XSFX":"由西向东","XSFXDM":"2","KKMC":"海旭道与安正路交口正向"},{"KKBH":"610271008","HPHM":"车牌","JGSK":"2021-04-01 06:19:15.206","CDBH":"1","XSFX":"由南向北","XSFXDM":"3","KKMC":"中新大道与航母主题公园支路交口"},{"KKBH":"720891004000","HPHM":"车牌","JGSK":"2021-04-01 06:19:15.333","CDBH":"9","XSFX":"由南向北","XSFXDM":"3","KKMC":"海博道与安平路交口"},{"KKBH":"7208810060000","HPHM":"车牌","JGSK":"2021-04-01 06:19:15.453","CDBH":"4","XSFX":"由南向北","XSFXDM":"3","KKMC":"海旭道与庄盛路交口正向"},{"KKBH":"610276124","HPHM":"津HMG677","JGSK":"2021-04-01 06:19:15.459","CDBH":"6","XSFX":"由西向东","XSFXDM":"2","KKMC":"中新大道与中生大道交口"},{"KKBH":"610256114","HPHM":"津RTG192","JGSK":"2021-04-01 06:19:15.529","CDBH":"8","XSFX":"由北向南","XSFXDM":"4","KKMC":"中天大道与和旭路交口"},{"KKBH":"720541002000","HPHM":"豫JPL835","JGSK":"2021-04-01 06:19:15.549","CDBH":"4","XSFX":"由西向东","XSFXDM":"2","KKMC":"动漫环路西与动漫中路交口"},{"KKBH":"610256111","HPHM":"车牌","JGSK":"2021-04-01 06:19:15.58","CDBH":"5","XSFX":"由南向北","XSFXDM":"3","KKMC":"中天大道与和惠路交口"},{"KKBH":"610271008","HPHM":"冀J160YY","JGSK":"2021-04-01 06:19:15.617","CDBH":"2","XSFX":"由南向北","XSFXDM":"3","KKMC":"中新大道与航母主题公园支路交口"},{"KKBH":"610271008","HPHM":"津NC3205","JGSK":"2021-04-01 06:19:15.618","CDBH":"4","XSFX":"由北向南","XSFXDM":"4","KKMC":"中新大道与航母主题公园支路交口"},{"KKBH":"711","HPHM":"冀E8J736","JGSK":"2021-04-01 06:19:15.673","CDBH":"5","XSFX":"由南向北","XSFXDM":"3","KKMC":"不礼让行人中新大道与和旭路交口"},{"KKBH":"610266117","HPHM":"津AU6612","JGSK":"2021-04-01 06:19:16.252","CDBH":"3","XSFX":"由东向西","XSFXDM":"1","KKMC":"中生大道与和韵路交口"},{"KKBH":"610391007","HPHM":"车牌","JGSK":"2021-04-01 06:19:16.672","CDBH":"8","XSFX":"由南向北","XSFXDM":"3","KKMC":"和韵路与和风路交口"},{"KKBH":"610391007","HPHM":"津N99945","JGSK":"2021-04-01 06:19:16.685","CDBH":"10","XSFX":"由北向南","XSFXDM":"4","KKMC":"和韵路与和风路交口"},{"KKBH":"7208910030000","HPHM":"车牌","JGSK":"2021-04-01 06:19:16.831","CDBH":"1","XSFX":"由东向西","XSFXDM":"1","KKMC":"海博道与安正路交口正向"},{"KKBH":"610401004","HPHM":"冀GRD666","JGSK":"2021-04-01 06:19:17.058","CDBH":"1","XSFX":"由东向西","XSFXDM":"1","KKMC":"和畅路与和风路交口"},{"KKBH":"610271008","HPHM":"冀J33H51","JGSK":"2021-04-01 06:19:17.062","CDBH":"1","XSFX":"由南向北","XSFXDM":"3","KKMC":"中新大道与航母主题公园支路交口"},{"KKBH":"7208810020000","HPHM":"豫P1H599","JGSK":"2021-04-01 06:19:17.232","CDBH":"5","XSFX":"由西向东","XSFXDM":"2","KKMC":"海旭道与安正路交口正向"},{"KKBH":"610266118","HPHM":"沪C2KR57","JGSK":"2021-04-01 06:19:17.383","CDBH":"1","XSFX":"由东向西","XSFXDM":"1","KKMC":"中生大道与和畅路交口"},{"KKBH":"610261003000","HPHM":"津B55310","JGSK":"2021-04-01 06:19:17.392","CDBH":"18","XSFX":"由北向南","XSFXDM":"4","KKMC":"中生大道与静湖南路交口"},{"KKBH":"7208810040000","HPHM":"辽G27211","JGSK":"2021-04-01 06:19:17.451","CDBH":"4","XSFX":"由西向东","XSFXDM":"2","KKMC":"海旭道与永盛路交口正向"},{"KKBH":"610276124","HPHM":"津DGC129","JGSK":"2021-04-01 06:19:17.563","CDBH":"11","XSFX":"由北向南","XSFXDM":"4","KKMC":"中新大道与中生大道交口"},{"KKBH":"610256111","HPHM":"车牌","JGSK":"2021-04-01 06:19:17.815","CDBH":"5","XSFX":"由南向北","XSFXDM":"3","KKMC":"中天大道与和惠路交口"},{"KKBH":"720891003000","HPHM":"车牌","JGSK":"2021-04-01 06:19:17.888","CDBH":"6","XSFX":"由西向东","XSFXDM":"2","KKMC":"海博道与安正路交口"},{"KKBH":"720891003000","HPHM":"辽G65019","JGSK":"2021-04-01 06:19:17.889","CDBH":"5","XSFX":"由西向东","XSFXDM":"2","KKMC":"海博道与安正路交口"},{"KKBH":"610276124","HPHM":"津ADL6333","JGSK":"2021-04-01 06:19:17.936","CDBH":"10","XSFX":"由北向南","XSFXDM":"4","KKMC":"中新大道与中生大道交口"},{"KKBH":"720881002000","HPHM":"津JGP213","JGSK":"2021-04-01 06:19:18.071","CDBH":"8","XSFX":"由西向东","XSFXDM":"2","KKMC":"海旭道与安正路交口"},{"KKBH":"7280310030000","HPHM":"车牌","JGSK":"2021-04-01 06:19:18.27","CDBH":"3","XSFX":"由南向北","XSFXDM":"3","KKMC":"动漫中路与文二路交口正向"},{"KKBH":"720891004000","HPHM":"津AJ2506","JGSK":"2021-04-01 06:19:18.842","CDBH":"5","XSFX":"由西向东","XSFXDM":"2","KKMC":"海博道与安平路交口"},{"KKBH":"610256114","HPHM":"津RTG192","JGSK":"2021-04-01 06:19:18.862","CDBH":"8","XSFX":"由北向南","XSFXDM":"4","KKMC":"中天大道与和旭路交口"},{"KKBH":"610276125","HPHM":"冀FP0423","JGSK":"2021-04-01 06:19:19.017","CDBH":"5","XSFX":"由南向北","XSFXDM":"3","KKMC":"中新大道与和顺路交口"},{"KKBH":"610256115","HPHM":"鲁G050QD","JGSK":"2021-04-01 06:19:19.021","CDBH":"5","XSFX":"由西向东","XSFXDM":"2","KKMC":"中天大道与中生大道交口"},{"KKBH":"610256113","HPHM":"津E16140","JGSK":"2021-04-01 06:19:19.142","CDBH":"2","XSFX":"由西向东","XSFXDM":"2","KKMC":"中天大道与和风路交口"},{"KKBH":"610391007","HPHM":"津CBE166","JGSK":"2021-04-01 06:19:19.472","CDBH":"2","XSFX":"由东向西","XSFXDM":"1","KKMC":"和韵路与和风路交口"},{"KKBH":"610256114","HPHM":"津MP8855","JGSK":"2021-04-01 06:19:19.524","CDBH":"7","XSFX":"由北向南","XSFXDM":"4","KKMC":"中天大道与和旭路交口"},{"KKBH":"1250","HPHM":"津JLW938","JGSK":"2021-04-01 06:19:19.618","CDBH":"2","XSFX":"由东向西","XSFXDM":"1","KKMC":"中滨大道与盛三街交口正向"},{"KKBH":"720891004000","HPHM":"车牌","JGSK":"2021-04-01 06:19:19.812","CDBH":"8","XSFX":"由南向北","XSFXDM":"3","KKMC":"海博道与安平路交口"},{"KKBH":"610256112","HPHM":"津AR9036","JGSK":"2021-04-01 06:19:19.941","CDBH":"4","XSFX":"由西向东","XSFXDM":"2","KKMC":"中天大道与中津大道交口"},{"KKBH":"610256115","HPHM":"豫S16R72","JGSK":"2021-04-01 06:19:19.992","CDBH":"4","XSFX":"由西向东","XSFXDM":"2","KKMC":"中天大道与中生大道交口"},{"KKBH":"720881004000","HPHM":"辽G27211","JGSK":"2021-04-01 06:19:20.006","CDBH":"9","XSFX":"由西向东","XSFXDM":"2","KKMC":"海旭道与永盛路交口"},{"KKBH":"7208910030000","HPHM":"津G63789","JGSK":"2021-04-01 06:19:20.075","CDBH":"4","XSFX":"由西向东","XSFXDM":"2","KKMC":"海博道与安正路交口正向"},{"KKBH":"610256112","HPHM":"津CE2156","JGSK":"2021-04-01 06:19:20.331","CDBH":"1","XSFX":"由东向西","XSFXDM":"1","KKMC":"中天大道与中津大道交口"},{"KKBH":"610266117","HPHM":"津C5J118","JGSK":"2021-04-01 06:19:20.376","CDBH":"2","XSFX":"由东向西","XSFXDM":"1","KKMC":"中生大道与和韵路交口"},{"KKBH":"7208610030000","HPHM":"津E31119","JGSK":"2021-04-01 06:19:20.414","CDBH":"7","XSFX":"由南向北","XSFXDM":"3","KKMC":"海晨道与安明路交口正向"},{"KKBH":"610271009","HPHM":"津RSE609","JGSK":"2021-04-01 06:19:20.728","CDBH":"10","XSFX":"由北向南","XSFXDM":"4","KKMC":"中新大道与泰七路交口"},{"KKBH":"610276124","HPHM":"车牌","JGSK":"2021-04-01 06:19:20.965","CDBH":"11","XSFX":"由北向南","XSFXDM":"4","KKMC":"中新大道与中生大道交口"},{"KKBH":"610391007","HPHM":"豫EGF893","JGSK":"2021-04-01 06:19:21.152","CDBH":"3","XSFX":"由东向西","XSFXDM":"1","KKMC":"和韵路与和风路交口"},{"KKBH":"7208810020000","HPHM":"津JXY686","JGSK":"2021-04-01 06:19:21.322","CDBH":"5","XSFX":"由西向东","XSFXDM":"2","KKMC":"海旭道与安正路交口正向"},{"KKBH":"720881002000","HPHM":"鲁MY0727","JGSK":"2021-04-01 06:19:21.517","CDBH":"8","XSFX":"由西向东","XSFXDM":"2","KKMC":"海旭道与安正路交口"},{"KKBH":"7208610020000","HPHM":"车牌","JGSK":"2021-04-01 06:19:21.725","CDBH":"4","XSFX":"由西向东","XSFXDM":"2","KKMC":"海晨道与安正路交口正向"},{"KKBH":"7208810050000","HPHM":"冀DF798Z","JGSK":"2021-04-01 06:19:21.827","CDBH":"2","XSFX":"由东向西","XSFXDM":"1","KKMC":"海旭道与明盛路交口正向"},{"KKBH":"711","HPHM":"津NAY729","JGSK":"2021-04-01 06:19:21.933","CDBH":"7","XSFX":"由北向南","XSFXDM":"4","KKMC":"不礼让行人中新大道与和旭路交口"},{"KKBH":"7208810070000","HPHM":"津LBG283","JGSK":"2021-04-01 06:19:21.979","CDBH":"4","XSFX":"由西向东","XSFXDM":"2","KKMC":"海旭道与弘通路交口正向"},{"KKBH":"610256114","HPHM":"车牌","JGSK":"2021-04-01 06:19:21.988","CDBH":"7","XSFX":"由北向南","XSFXDM":"4","KKMC":"中天大道与和旭路交口"},{"KKBH":"610276126","HPHM":"车牌","JGSK":"2021-04-01 06:19:22.129","CDBH":"5","XSFX":"由南向北","XSFXDM":"3","KKMC":"中新大道与和意路交口"},{"KKBH":"610256113","HPHM":"津E16140","JGSK":"2021-04-01 06:19:22.337","CDBH":"2","XSFX":"由西向东","XSFXDM":"2","KKMC":"中天大道与和风路交口"},{"KKBH":"610271008","HPHM":"蒙AH221Q","JGSK":"2021-04-01 06:19:22.345","CDBH":"4","XSFX":"由北向南","XSFXDM":"4","KKMC":"中新大道与航母主题公园支路交口"},{"KKBH":"610256111","HPHM":"津A09808D","JGSK":"2021-04-01 06:19:22.352","CDBH":"8","XSFX":"由北向南","XSFXDM":"4","KKMC":"中天大道与和惠路交口"},{"KKBH":"610276124","HPHM":"津ADL6333","JGSK":"2021-04-01 06:19:22.444","CDBH":"10","XSFX":"由北向南","XSFXDM":"4","KKMC":"中新大道与中生大道交口"},{"KKBH":"7208810060000","HPHM":"车牌","JGSK":"2021-04-01 06:19:22.598","CDBH":"4","XSFX":"由南向北","XSFXDM":"3","KKMC":"海旭道与庄盛路交口正向"},{"KKBH":"610256114","HPHM":"津MG1129","JGSK":"2021-04-01 06:19:23.032","CDBH":"8","XSFX":"由北向南","XSFXDM":"4","KKMC":"中天大道与和旭路交口"},{"KKBH":"720881002000","HPHM":"豫P1H599","JGSK":"2021-04-01 06:19:23.143","CDBH":"6","XSFX":"由西向东","XSFXDM":"2","KKMC":"海旭道与安正路交口"},{"KKBH":"610391007","HPHM":"冀BN197S","JGSK":"2021-04-01 06:19:23.232","CDBH":"2","XSFX":"由东向西","XSFXDM":"1","KKMC":"和韵路与和风路交口"},{"KKBH":"7208710020000","HPHM":"津JGP213","JGSK":"2021-04-01 06:19:23.429","CDBH":"9","XSFX":"由北向南","XSFXDM":"4","KKMC":"安正路与芳菲路交口正向"},{"KKBH":"610276125","HPHM":"冀FP0423","JGSK":"2021-04-01 06:19:23.444","CDBH":"5","XSFX":"由南向北","XSFXDM":"3","KKMC":"中新大道与和顺路交口"},{"KKBH":"610256116","HPHM":"津MZZ802","JGSK":"2021-04-01 06:19:23.452","CDBH":"11","XSFX":"由北向南","XSFXDM":"4","KKMC":"中天大道与和顺路交口"},{"KKBH":"7208810020000","HPHM":"辽BE05B1","JGSK":"2021-04-01 06:19:23.513","CDBH":"5","XSFX":"由西向东","XSFXDM":"2","KKMC":"海旭道与安正路交口正向"},{"KKBH":"7205610020000","HPHM":"鲁A3X03P","JGSK":"2021-04-01 06:19:23.687","CDBH":"2","XSFX":"由东向西","XSFXDM":"1","KKMC":"动漫北路与文三路交口正向"},{"KKBH":"720881002000","HPHM":"津RNW065","JGSK":"2021-04-01 06:19:23.699","CDBH":"7","XSFX":"由西向东","XSFXDM":"2","KKMC":"海旭道与安正路交口"},{"KKBH":"7208810040000","HPHM":"车牌","JGSK":"2021-04-01 06:19:23.805","CDBH":"6","XSFX":"由西向东","XSFXDM":"2","KKMC":"海旭道与永盛路交口正向"},{"KKBH":"7208910060000","HPHM":"津FAB777","JGSK":"2021-04-01 06:19:23.815","CDBH":"12","XSFX":"由北向南","XSFXDM":"4","KKMC":"海博道与永盛路交口正向"},{"KKBH":"720891003000","HPHM":"车牌","JGSK":"2021-04-01 06:19:23.889","CDBH":"6","XSFX":"由西向东","XSFXDM":"2","KKMC":"海博道与安正路交口"},{"KKBH":"610271008","HPHM":"车牌","JGSK":"2021-04-01 06:19:24.162","CDBH":"5","XSFX":"由北向南","XSFXDM":"4","KKMC":"中新大道与航母主题公园支路交口"},{"KKBH":"711","HPHM":"津A06Z56","JGSK":"2021-04-01 06:19:24.252","CDBH":"7","XSFX":"由北向南","XSFXDM":"4","KKMC":"不礼让行人中新大道与和旭路交口"},{"KKBH":"7208810040000","HPHM":"津ADN506","JGSK":"2021-04-01 06:19:24.269","CDBH":"4","XSFX":"由西向东","XSFXDM":"2","KKMC":"海旭道与永盛路交口正向"},{"KKBH":"610316142000","HPHM":"津JLW938","JGSK":"2021-04-01 06:19:24.314","CDBH":"2","XSFX":"由东向西","XSFXDM":"1","KKMC":"中滨大道与盛三街交口"},{"KKBH":"610391008","HPHM":"津DFG678","JGSK":"2021-04-01 06:19:24.406","CDBH":"4","XSFX":"由西向东","XSFXDM":"2","KKMC":"和韵路与和旭路交口"},{"KKBH":"610271008","HPHM":"蒙AH221Q","JGSK":"2021-04-01 06:19:24.503","CDBH":"4","XSFX":"由北向南","XSFXDM":"4","KKMC":"中新大道与航母主题公园支路交口"},{"KKBH":"610256113","HPHM":"车牌","JGSK":"2021-04-01 06:19:24.723","CDBH":"8","XSFX":"由北向南","XSFXDM":"4","KKMC":"中天大道与和风路交口"},{"KKBH":"610266117","HPHM":"津C5J118","JGSK":"2021-04-01 06:19:24.739","CDBH":"2","XSFX":"由东向西","XSFXDM":"1","KKMC":"中生大道与和韵路交口"},{"KKBH":"7208810020000","HPHM":"津C18918","JGSK":"2021-04-01 06:19:24.777","CDBH":"13","XSFX":"由北向南","XSFXDM":"4","KKMC":"海旭道与安正路交口正向"},{"KKBH":"610256116","HPHM":"津AT3739","JGSK":"2021-04-01 06:19:24.885","CDBH":"10","XSFX":"由北向南","XSFXDM":"4","KKMC":"中天大道与和顺路交口"},{"KKBH":"610256115","HPHM":"津A0989学","JGSK":"2021-04-01 06:19:24.948","CDBH":"7","XSFX":"由南向北","XSFXDM":"3","KKMC":"中天大道与中生大道交口"},{"KKBH":"7208610030000","HPHM":"津GNF186","JGSK":"2021-04-01 06:19:25.059","CDBH":"4","XSFX":"由西向东","XSFXDM":"2","KKMC":"海晨道与安明路交口正向"},{"KKBH":"7208610020000","HPHM":"豫L667K6","JGSK":"2021-04-01 06:19:25.124","CDBH":"10","XSFX":"由北向南","XSFXDM":"4","KKMC":"海晨道与安正路交口正向"},{"KKBH":"1250","HPHM":"车牌","JGSK":"2021-04-01 06:19:25.503","CDBH":"3","XSFX":"由东向西","XSFXDM":"1","KKMC":"中滨大道与盛三街交口正向"},{"KKBH":"7208810020000","HPHM":"鲁A658NA","JGSK":"2021-04-01 06:19:25.509","CDBH":"7","XSFX":"由西向东","XSFXDM":"2","KKMC":"海旭道与安正路交口正向"},{"KKBH":"610276126","HPHM":"津AZ8599","JGSK":"2021-04-01 06:19:25.622","CDBH":"5","XSFX":"由南向北","XSFXDM":"3","KKMC":"中新大道与和意路交口"},{"KKBH":"610256114","HPHM":"津MG1129","JGSK":"2021-04-01 06:19:25.747","CDBH":"8","XSFX":"由北向南","XSFXDM":"4","KKMC":"中天大道与和旭路交口"},{"KKBH":"610256112","HPHM":"鲁D188FL","JGSK":"2021-04-01 06:19:25.914","CDBH":"1","XSFX":"由东向西","XSFXDM":"1","KKMC":"中天大道与中津大道交口"},{"KKBH":"610256116","HPHM":"津NE1031","JGSK":"2021-04-01 06:19:25.975","CDBH":"8","XSFX":"由南向北","XSFXDM":"3","KKMC":"中天大道与和顺路交口"},{"KKBH":"7208910030000","HPHM":"津MLH578","JGSK":"2021-04-01 06:19:26","CDBH":"12","XSFX":"由北向南","XSFXDM":"4","KKMC":"海博道与安正路交口正向"},{"KKBH":"610401004","HPHM":"津CD6276","JGSK":"2021-04-01 06:19:26.026","CDBH":"2","XSFX":"由东向西","XSFXDM":"1","KKMC":"和畅路与和风路交口"},{"KKBH":"610271008","HPHM":"津C25F05","JGSK":"2021-04-01 06:19:26.105","CDBH":"5","XSFX":"由北向南","XSFXDM":"4","KKMC":"中新大道与航母主题公园支路交口"},{"KKBH":"610256113","HPHM":"津CED868","JGSK":"2021-04-01 06:19:26.264","CDBH":"1","XSFX":"由西向东","XSFXDM":"2","KKMC":"中天大道与和风路交口"},{"KKBH":"610256116","HPHM":"津HDQ178","JGSK":"2021-04-01 06:19:26.621","CDBH":"7","XSFX":"由南向北","XSFXDM":"3","KKMC":"中天大道与和顺路交口"},{"KKBH":"610256116","HPHM":"津HDQ178","JGSK":"2021-04-01 06:19:26.622","CDBH":"7","XSFX":"由南向北","XSFXDM":"3","KKMC":"中天大道与和顺路交口"},{"KKBH":"610256116","HPHM":"津N01111","JGSK":"2021-04-01 06:19:26.647","CDBH":"11","XSFX":"由北向南","XSFXDM":"4","KKMC":"中天大道与和顺路交口"},{"KKBH":"610276127000","HPHM":"蒙D23S81","JGSK":"2021-04-01 06:19:26.744","CDBH":"1","XSFX":"由西向东","XSFXDM":"2","KKMC":"中新大道与中泰大道交口"},{"KKBH":"610256115","HPHM":"京N1H252","JGSK":"2021-04-01 06:19:26.77","CDBH":"5","XSFX":"由西向东","XSFXDM":"2","KKMC":"中天大道与中生大道交口"},{"KKBH":"610256114","HPHM":"津AT1126","JGSK":"2021-04-01 06:19:26.792","CDBH":"7","XSFX":"由北向南","XSFXDM":"4","KKMC":"中天大道与和旭路交口"},{"KKBH":"720881004000","HPHM":"津ADN506","JGSK":"2021-04-01 06:19:26.891","CDBH":"9","XSFX":"由西向东","XSFXDM":"2","KKMC":"海旭道与永盛路交口"},{"KKBH":"610256115","HPHM":"豫S16R72","JGSK":"2021-04-01 06:19:27.106","CDBH":"5","XSFX":"由西向东","XSFXDM":"2","KKMC":"中天大道与中生大道交口"},{"KKBH":"610271008","HPHM":"车牌","JGSK":"2021-04-01 06:19:27.325","CDBH":"2","XSFX":"由南向北","XSFXDM":"3","KKMC":"中新大道与航母主题公园支路交口"},{"KKBH":"720891006000","HPHM":"津FAB777","JGSK":"2021-04-01 06:19:27.334","CDBH":"12","XSFX":"由北向南","XSFXDM":"4","KKMC":"海博道与永盛路交口"},{"KKBH":"720881005000","HPHM":"冀DF798Z","JGSK":"2021-04-01 06:19:27.407","CDBH":"2","XSFX":"由东向西","XSFXDM":"1","KKMC":"海旭道与明盛路交口"},{"KKBH":"7208610020000","HPHM":"津E12352","JGSK":"2021-04-01 06:19:27.477","CDBH":"10","XSFX":"由北向南","XSFXDM":"4","KKMC":"海晨道与安正路交口正向"},{"KKBH":"7208710020000","HPHM":"津MY0727","JGSK":"2021-04-01 06:19:27.5","CDBH":"9","XSFX":"由北向南","XSFXDM":"4","KKMC":"安正路与芳菲路交口正向"},{"KKBH":"610256112","HPHM":"津C23V78","JGSK":"2021-04-01 06:19:27.521","CDBH":"9","XSFX":"由南向北","XSFXDM":"3","KKMC":"中天大道与中津大道交口"},{"KKBH":"7208810020000","HPHM":"津C053X5","JGSK":"2021-04-01 06:19:27.651","CDBH":"6","XSFX":"由西向东","XSFXDM":"2","KKMC":"海旭道与安正路交口正向"},{"KKBH":"610276125","HPHM":"豫F59C36","JGSK":"2021-04-01 06:19:27.726","CDBH":"5","XSFX":"由南向北","XSFXDM":"3","KKMC":"中新大道与和顺路交口"},{"KKBH":"720881007000","HPHM":"津LBG283","JGSK":"2021-04-01 06:19:27.831","CDBH":"4","XSFX":"由西向东","XSFXDM":"2","KKMC":"海旭道与弘通路交口"},{"KKBH":"720871002000","HPHM":"津JGP213","JGSK":"2021-04-01 06:19:27.868","CDBH":"8","XSFX":"由北向南","XSFXDM":"4","KKMC":"安正路与芳菲路交口"},{"KKBH":"7205410040000","HPHM":"豫JPL835","JGSK":"2021-04-01 06:19:27.916","CDBH":"3","XSFX":"由西向东","XSFXDM":"2","KKMC":"动漫环路东与动漫中路交口正向"},{"KKBH":"7208210040000","HPHM":"车牌","JGSK":"2021-04-01 06:19:28.235","CDBH":"6","XSFX":"由北向南","XSFXDM":"4","KKMC":"动漫西路与动漫北路交口正向"},{"KKBH":"720861002000","HPHM":"豫L667K6","JGSK":"2021-04-01 06:19:28.421","CDBH":"10","XSFX":"由北向南","XSFXDM":"4","KKMC":"海晨道与安正路交口"},{"KKBH":"7208810040000","HPHM":"津HXE609","JGSK":"2021-04-01 06:19:28.448","CDBH":"5","XSFX":"由西向东","XSFXDM":"2","KKMC":"海旭道与永盛路交口正向"},{"KKBH":"720861003000","HPHM":"津GNF186","JGSK":"2021-04-01 06:19:28.701","CDBH":"4","XSFX":"由西向东","XSFXDM":"2","KKMC":"海晨道与安明路交口"},{"KKBH":"720891003000","HPHM":"车牌","JGSK":"2021-04-01 06:19:28.77","CDBH":"5","XSFX":"由西向东","XSFXDM":"2","KKMC":"海博道与安正路交口"},{"KKBH":"610256111","HPHM":"津A09808D","JGSK":"2021-04-01 06:19:28.868","CDBH":"8","XSFX":"由北向南","XSFXDM":"4","KKMC":"中天大道与和惠路交口"},{"KKBH":"720561002000","HPHM":"鲁A3X03P","JGSK":"2021-04-01 06:19:29.177","CDBH":"2","XSFX":"由东向西","XSFXDM":"1","KKMC":"动漫北路与文三路交口"},{"KKBH":"610256115","HPHM":"鲁G050QD","JGSK":"2021-04-01 06:19:29.353","CDBH":"6","XSFX":"由西向东","XSFXDM":"2","KKMC":"中天大道与中生大道交口"},{"KKBH":"610256114","HPHM":"车牌","JGSK":"2021-04-01 06:19:29.433","CDBH":"7","XSFX":"由北向南","XSFXDM":"4","KKMC":"中天大道与和旭路交口"},{"KKBH":"610401004","HPHM":"冀GRD666","JGSK":"2021-04-01 06:19:29.545","CDBH":"1","XSFX":"由东向西","XSFXDM":"1","KKMC":"和畅路与和风路交口"},{"KKBH":"720891003000","HPHM":"车牌","JGSK":"2021-04-01 06:19:29.979","CDBH":"2","XSFX":"由东向西","XSFXDM":"1","KKMC":"海博道与安正路交口"},{"KKBH":"6102610040000","HPHM":"津DER799","JGSK":"2021-04-01 06:19:30.068","CDBH":"6","XSFX":"由北向南","XSFXDM":"4","KKMC":"中生大道与静湖西路（北侧）正向"},{"KKBH":"610256113","HPHM":"津CED868","JGSK":"2021-04-01 06:19:30.264","CDBH":"1","XSFX":"由西向东","XSFXDM":"2","KKMC":"中天大道与和风路交口"},{"KKBH":"720891003000","HPHM":"车牌","JGSK":"2021-04-01 06:19:30.444","CDBH":"4","XSFX":"由西向东","XSFXDM":"2","KKMC":"海博道与安正路交口"},{"KKBH":"720881004000","HPHM":"津HXE609","JGSK":"2021-04-01 06:19:30.493","CDBH":"10","XSFX":"由西向东","XSFXDM":"2","KKMC":"海旭道与永盛路交口"},{"KKBH":"7208810060000","HPHM":"车牌","JGSK":"2021-04-01 06:19:30.523","CDBH":"4","XSFX":"由南向北","XSFXDM":"3","KKMC":"海旭道与庄盛路交口正向"},{"KKBH":"610256114","HPHM":"津JDQ929","JGSK":"2021-04-01 06:19:30.665","CDBH":"2","XSFX":"由西向东","XSFXDM":"2","KKMC":"中天大道与和旭路交口"},{"KKBH":"7208810050000","HPHM":"车牌","JGSK":"2021-04-01 06:19:30.668","CDBH":"4","XSFX":"由西向东","XSFXDM":"2","KKMC":"海旭道与明盛路交口正向"},{"KKBH":"610276125","HPHM":"豫F59C36","JGSK":"2021-04-01 06:19:30.689","CDBH":"5","XSFX":"由南向北","XSFXDM":"3","KKMC":"中新大道与和顺路交口"},{"KKBH":"6071310030000","HPHM":"津C889P0","JGSK":"2021-04-01 06:19:30.692","CDBH":"1","XSFX":"由东向西","XSFXDM":"1","KKMC":"中央大道与海旭道交口正向"},{"KKBH":"7208610020000","HPHM":"赣F57T86","JGSK":"2021-04-01 06:19:30.928","CDBH":"10","XSFX":"由北向南","XSFXDM":"4","KKMC":"海晨道与安正路交口正向"},{"KKBH":"720881002000","HPHM":"鲁A658NA","JGSK":"2021-04-01 06:19:31.065","CDBH":"8","XSFX":"由西向东","XSFXDM":"2","KKMC":"海旭道与安正路交口"},{"KKBH":"610256115","HPHM":"津AS0819","JGSK":"2021-04-01 06:19:31.073","CDBH":"6","XSFX":"由西向东","XSFXDM":"2","KKMC":"中天大道与中生大道交口"},{"KKBH":"720891003000","HPHM":"车牌","JGSK":"2021-04-01 06:19:31.101","CDBH":"2","XSFX":"由东向西","XSFXDM":"1","KKMC":"海博道与安正路交口"},{"KKBH":"720861002000","HPHM":"津E12352","JGSK":"2021-04-01 06:19:31.144","CDBH":"10","XSFX":"由北向南","XSFXDM":"4","KKMC":"海晨道与安正路交口"},{"KKBH":"610391007","HPHM":"津QF3368","JGSK":"2021-04-01 06:19:31.341","CDBH":"5","XSFX":"由西向东","XSFXDM":"2","KKMC":"和韵路与和风路交口"},{"KKBH":"7208610020000","HPHM":"津A13V22","JGSK":"2021-04-01 06:19:31.556","CDBH":"5","XSFX":"由西向东","XSFXDM":"2","KKMC":"海晨道与安正路交口正向"},{"KKBH":"720891003000","HPHM":"津MLH578","JGSK":"2021-04-01 06:19:31.577","CDBH":"2","XSFX":"由东向西","XSFXDM":"1","KKMC":"海博道与安正路交口"},{"KKBH":"6071310030000","HPHM":"津RSY581","JGSK":"2021-04-01 06:19:31.613","CDBH":"2","XSFX":"由东向西","XSFXDM":"1","KKMC":"中央大道与海旭道交口正向"},{"KKBH":"720881002000","HPHM":"津C18918","JGSK":"2021-04-01 06:19:31.732","CDBH":"13","XSFX":"由北向南","XSFXDM":"4","KKMC":"海旭道与安正路交口"},{"KKBH":"610256116","HPHM":"津HBX189","JGSK":"2021-04-01 06:19:31.756","CDBH":"11","XSFX":"由北向南","XSFXDM":"4","KKMC":"中天大道与和顺路交口"},{"KKBH":"7208910030000","HPHM":"车牌","JGSK":"2021-04-01 06:19:31.758","CDBH":"3","XSFX":"由东向西","XSFXDM":"1","KKMC":"海博道与安正路交口正向"},{"KKBH":"6102610040000","HPHM":"冀B5F33W","JGSK":"2021-04-01 06:19:31.877","CDBH":"3","XSFX":"由南向北","XSFXDM":"3","KKMC":"中生大道与静湖西路（北侧）正向"},{"KKBH":"610271008","HPHM":"冀R17T20","JGSK":"2021-04-01 06:19:31.984","CDBH":"4","XSFX":"由北向南","XSFXDM":"4","KKMC":"中新大道与航母主题公园支路交口"},{"KKBH":"610261004000","HPHM":"津DER799","JGSK":"2021-04-01 06:19:32.101","CDBH":"6","XSFX":"由北向南","XSFXDM":"4","KKMC":"中生大道与静湖西路（北侧）"},{"KKBH":"610401004","HPHM":"津AU5956","JGSK":"2021-04-01 06:19:32.129","CDBH":"5","XSFX":"由西向东","XSFXDM":"2","KKMC":"和畅路与和风路交口"},{"KKBH":"720861002000","HPHM":"津CB7626","JGSK":"2021-04-01 06:19:32.213","CDBH":"4","XSFX":"由西向东","XSFXDM":"2","KKMC":"海晨道与安正路交口"},{"KKBH":"7208610020000","HPHM":"车牌","JGSK":"2021-04-01 06:19:32.323","CDBH":"12","XSFX":"由北向南","XSFXDM":"4","KKMC":"海晨道与安正路交口正向"},{"KKBH":"7209010020000","HPHM":"车牌","JGSK":"2021-04-01 06:19:32.329","CDBH":"2","XSFX":"由东向西","XSFXDM":"1","KKMC":"玉林道与安正路交口正向"},{"KKBH":"720891003000","HPHM":"车牌","JGSK":"2021-04-01 06:19:32.541","CDBH":"2","XSFX":"由东向西","XSFXDM":"1","KKMC":"海博道与安正路交口"},{"KKBH":"610256116","HPHM":"津NE1031","JGSK":"2021-04-01 06:19:32.562","CDBH":"9","XSFX":"由南向北","XSFXDM":"3","KKMC":"中天大道与和顺路交口"},{"KKBH":"720891003000","HPHM":"车牌","JGSK":"2021-04-01 06:19:32.621","CDBH":"3","XSFX":"由东向西","XSFXDM":"1","KKMC":"海博道与安正路交口"},{"KKBH":"6103261420000","HPHM":"津A09800D","JGSK":"2021-04-01 06:19:32.643","CDBH":"8","XSFX":"由南向北","XSFXDM":"3","KKMC":"中成大道与泰七路交口正向"},{"KKBH":"720871002000","HPHM":"鲁MY0727","JGSK":"2021-04-01 06:19:32.757","CDBH":"8","XSFX":"由北向南","XSFXDM":"4","KKMC":"安正路与芳菲路交口"},{"KKBH":"720541004000","HPHM":"豫JPL835","JGSK":"2021-04-01 06:19:32.901","CDBH":"3","XSFX":"由西向东","XSFXDM":"2","KKMC":"动漫环路东与动漫中路交口"},{"KKBH":"610256116","HPHM":"津MZZ802","JGSK":"2021-04-01 06:19:33.186","CDBH":"12","XSFX":"由北向南","XSFXDM":"4","KKMC":"中天大道与和顺路交口"},{"KKBH":"610256116","HPHM":"津HDQ178","JGSK":"2021-04-01 06:19:33.282","CDBH":"7","XSFX":"由南向北","XSFXDM":"3","KKMC":"中天大道与和顺路交口"},{"KKBH":"610276126","HPHM":"冀B0E5H6","JGSK":"2021-04-01 06:19:33.298","CDBH":"4","XSFX":"由南向北","XSFXDM":"3","KKMC":"中新大道与和意路交口"},{"KKBH":"610256112","HPHM":"津MEU219","JGSK":"2021-04-01 06:19:33.585","CDBH":"9","XSFX":"由南向北","XSFXDM":"3","KKMC":"中天大道与中津大道交口"},{"KKBH":"610391008","HPHM":"津DFG678","JGSK":"2021-04-01 06:19:33.725","CDBH":"5","XSFX":"由西向东","XSFXDM":"2","KKMC":"和韵路与和旭路交口"},{"KKBH":"610271008","HPHM":"车牌","JGSK":"2021-04-01 06:19:33.734","CDBH":"5","XSFX":"由北向南","XSFXDM":"4","KKMC":"中新大道与航母主题公园支路交口"},{"KKBH":"610256116","HPHM":"车牌","JGSK":"2021-04-01 06:19:33.827","CDBH":"11","XSFX":"由北向南","XSFXDM":"4","KKMC":"中天大道与和顺路交口"},{"KKBH":"610256115","HPHM":"津E27895","JGSK":"2021-04-01 06:19:33.921","CDBH":"3","XSFX":"由东向西","XSFXDM":"1","KKMC":"中天大道与中生大道交口"},{"KKBH":"610276125","HPHM":"车牌","JGSK":"2021-04-01 06:19:33.994","CDBH":"8","XSFX":"由北向南","XSFXDM":"4","KKMC":"中新大道与和顺路交口"},{"KKBH":"6102610040000","HPHM":"冀B5Z7S9","JGSK":"2021-04-01 06:19:34.087","CDBH":"3","XSFX":"由南向北","XSFXDM":"3","KKMC":"中生大道与静湖西路（北侧）正向"},{"KKBH":"6103261420000","HPHM":"蒙D585S2","JGSK":"2021-04-01 06:19:34.457","CDBH":"4","XSFX":"由西向东","XSFXDM":"2","KKMC":"中成大道与泰七路交口正向"},{"KKBH":"610256112","HPHM":"京NFN639","JGSK":"2021-04-01 06:19:34.503","CDBH":"4","XSFX":"由西向东","XSFXDM":"2","KKMC":"中天大道与中津大道交口"},{"KKBH":"610256116","HPHM":"鲁AF7K22","JGSK":"2021-04-01 06:19:34.657","CDBH":"7","XSFX":"由南向北","XSFXDM":"3","KKMC":"中天大道与和顺路交口"},{"KKBH":"610261004000","HPHM":"冀B5F33W","JGSK":"2021-04-01 06:19:34.971","CDBH":"3","XSFX":"由南向北","XSFXDM":"3","KKMC":"中生大道与静湖西路（北侧）"},{"KKBH":"7208910030000","HPHM":"车牌","JGSK":"2021-04-01 06:19:35.304","CDBH":"1","XSFX":"由东向西","XSFXDM":"1","KKMC":"海博道与安正路交口正向"},{"KKBH":"610391007","HPHM":"津QF3368","JGSK":"2021-04-01 06:19:35.375","CDBH":"6","XSFX":"由西向东","XSFXDM":"2","KKMC":"和韵路与和风路交口"},{"KKBH":"610271008","HPHM":"冀R17T20","JGSK":"2021-04-01 06:19:35.39","CDBH":"4","XSFX":"由北向南","XSFXDM":"4","KKMC":"中新大道与航母主题公园支路交口"},{"KKBH":"720861002000","HPHM":"赣F57T86","JGSK":"2021-04-01 06:19:35.467","CDBH":"10","XSFX":"由北向南","XSFXDM":"4","KKMC":"海晨道与安正路交口"},{"KKBH":"720861002000","HPHM":"津A13V22","JGSK":"2021-04-01 06:19:35.816","CDBH":"5","XSFX":"由西向东","XSFXDM":"2","KKMC":"海晨道与安正路交口"},{"KKBH":"720891003000","HPHM":"车牌","JGSK":"2021-04-01 06:19:36.063","CDBH":"2","XSFX":"由东向西","XSFXDM":"1","KKMC":"海博道与安正路交口"},{"KKBH":"610266117","HPHM":"车牌","JGSK":"2021-04-01 06:19:36.282","CDBH":"3","XSFX":"由东向西","XSFXDM":"1","KKMC":"中生大道与和韵路交口"},{"KKBH":"7205410040000","HPHM":"津AR9777","JGSK":"2021-04-01 06:19:36.303","CDBH":"4","XSFX":"由西向东","XSFXDM":"2","KKMC":"动漫环路东与动漫中路交口正向"},{"KKBH":"610256116","HPHM":"津HLV559","JGSK":"2021-04-01 06:19:36.323","CDBH":"8","XSFX":"由南向北","XSFXDM":"3","KKMC":"中天大道与和顺路交口"},{"KKBH":"711","HPHM":"冀B2U9V0","JGSK":"2021-04-01 06:19:36.496","CDBH":"8","XSFX":"由北向南","XSFXDM":"4","KKMC":"不礼让行人中新大道与和旭路交口"},{"KKBH":"610271010","HPHM":"冀B9DT35","JGSK":"2021-04-01 06:19:36.544","CDBH":"8","XSFX":"由北向南","XSFXDM":"4","KKMC":"中新大道与华五路交口"},{"KKBH":"610256115","HPHM":"冀J717U3","JGSK":"2021-04-01 06:19:36.553","CDBH":"3","XSFX":"由东向西","XSFXDM":"1","KKMC":"中天大道与中生大道交口"},{"KKBH":"610256116","HPHM":"津N01111","JGSK":"2021-04-01 06:19:36.626","CDBH":"12","XSFX":"由北向南","XSFXDM":"4","KKMC":"中天大道与和顺路交口"},{"KKBH":"7208710020000","HPHM":"鲁A658NA","JGSK":"2021-04-01 06:19:36.806","CDBH":"9","XSFX":"由北向南","XSFXDM":"4","KKMC":"安正路与芳菲路交口正向"},{"KKBH":"610401004","HPHM":"津AU5956","JGSK":"2021-04-01 06:19:37.025","CDBH":"6","XSFX":"由西向东","XSFXDM":"2","KKMC":"和畅路与和风路交口"},{"KKBH":"610286127","HPHM":"津AF42211","JGSK":"2021-04-01 06:19:37.087","CDBH":"4","XSFX":"由西向东","XSFXDM":"2","KKMC":"中津大道与和畅路交口"},{"KKBH":"720891003000","HPHM":"冀BBQ126","JGSK":"2021-04-01 06:19:37.344","CDBH":"3","XSFX":"由东向西","XSFXDM":"1","KKMC":"海博道与安正路交口"},{"KKBH":"610261004000","HPHM":"冀B5Z7S9","JGSK":"2021-04-01 06:19:37.372","CDBH":"3","XSFX":"由南向北","XSFXDM":"3","KKMC":"中生大道与静湖西路（北侧）"},{"KKBH":"7208910030000","HPHM":"车牌","JGSK":"2021-04-01 06:19:37.402","CDBH":"1","XSFX":"由东向西","XSFXDM":"1","KKMC":"海博道与安正路交口正向"},{"KKBH":"610266118","HPHM":"鲁NX96R3","JGSK":"2021-04-01 06:19:37.49","CDBH":"5","XSFX":"由西向东","XSFXDM":"2","KKMC":"中生大道与和畅路交口"},{"KKBH":"7208910030000","HPHM":"津AZ6160","JGSK":"2021-04-01 06:19:37.668","CDBH":"6","XSFX":"由西向东","XSFXDM":"2","KKMC":"海博道与安正路交口正向"},{"KKBH":"6103261420000","HPHM":"冀B9X1K5","JGSK":"2021-04-01 06:19:37.932","CDBH":"4","XSFX":"由西向东","XSFXDM":"2","KKMC":"中成大道与泰七路交口正向"},{"KKBH":"610256116","HPHM":"鲁AF7K22","JGSK":"2021-04-01 06:19:38.402","CDBH":"8","XSFX":"由南向北","XSFXDM":"3","KKMC":"中天大道与和顺路交口"},{"KKBH":"610251002","HPHM":"津AVR741","JGSK":"2021-04-01 06:19:38.464","CDBH":"11","XSFX":"由北向南","XSFXDM":"4","KKMC":"中天大道与和睦路交口"},{"KKBH":"7208910030000","HPHM":"车牌","JGSK":"2021-04-01 06:19:38.647","CDBH":"6","XSFX":"由西向东","XSFXDM":"2","KKMC":"海博道与安正路交口正向"},{"KKBH":"610256116","HPHM":"津HBX189","JGSK":"2021-04-01 06:19:38.707","CDBH":"11","XSFX":"由北向南","XSFXDM":"4","KKMC":"中天大道与和顺路交口"},{"KKBH":"720891003000","HPHM":"车牌","JGSK":"2021-04-01 06:19:38.865","CDBH":"2","XSFX":"由东向西","XSFXDM":"1","KKMC":"海博道与安正路交口"},{"KKBH":"610271010","HPHM":"冀B9DT35","JGSK":"2021-04-01 06:19:38.88","CDBH":"8","XSFX":"由北向南","XSFXDM":"4","KKMC":"中新大道与华五路交口"},{"KKBH":"720911002000","HPHM":"湘FFJ170","JGSK":"2021-04-01 06:19:38.883","CDBH":"8","XSFX":"由南向北","XSFXDM":"3","KKMC":"美林道与安正路交口"},{"KKBH":"610271008","HPHM":"冀B285D3","JGSK":"2021-04-01 06:19:38.995","CDBH":"5","XSFX":"由北向南","XSFXDM":"4","KKMC":"中新大道与航母主题公园支路交口"},{"KKBH":"610391007","HPHM":"鲁ND8Q57","JGSK":"2021-04-01 06:19:39.184","CDBH":"2","XSFX":"由东向西","XSFXDM":"1","KKMC":"和韵路与和风路交口"},{"KKBH":"610256115","HPHM":"鲁HF5910","JGSK":"2021-04-01 06:19:39.267","CDBH":"10","XSFX":"由北向南","XSFXDM":"4","KKMC":"中天大道与中生大道交口"},{"KKBH":"610256113","HPHM":"津MP8855","JGSK":"2021-04-01 06:19:39.297","CDBH":"7","XSFX":"由北向南","XSFXDM":"4","KKMC":"中天大道与和风路交口"},{"KKBH":"610326142000","HPHM":"蒙D585S2","JGSK":"2021-04-01 06:19:39.3","CDBH":"4","XSFX":"由西向东","XSFXDM":"2","KKMC":"中成大道与泰七路交口"},{"KKBH":"610276124","HPHM":"津MEF511","JGSK":"2021-04-01 06:19:39.423","CDBH":"2","XSFX":"由东向西","XSFXDM":"1","KKMC":"中新大道与中生大道交口"},{"KKBH":"610256115","HPHM":"京N1H252","JGSK":"2021-04-01 06:19:39.439","CDBH":"6","XSFX":"由西向东","XSFXDM":"2","KKMC":"中天大道与中生大道交口"},{"KKBH":"7208810060000","HPHM":"皖B62U79","JGSK":"2021-04-01 06:19:39.619","CDBH":"4","XSFX":"由南向北","XSFXDM":"3","KKMC":"海旭道与庄盛路交口正向"},{"KKBH":"711","HPHM":"津C6P062","JGSK":"2021-04-01 06:19:39.86","CDBH":"7","XSFX":"由北向南","XSFXDM":"4","KKMC":"不礼让行人中新大道与和旭路交口"},{"KKBH":"610266118","HPHM":"豫J925M8","JGSK":"2021-04-01 06:19:39.948","CDBH":"5","XSFX":"由西向东","XSFXDM":"2","KKMC":"中生大道与和畅路交口"},{"KKBH":"610391007","HPHM":"吉AGC793","JGSK":"2021-04-01 06:19:40.128","CDBH":"4","XSFX":"由西向东","XSFXDM":"2","KKMC":"和韵路与和风路交口"},{"KKBH":"610266118","HPHM":"鲁NX96R3","JGSK":"2021-04-01 06:19:40.396","CDBH":"5","XSFX":"由西向东","XSFXDM":"2","KKMC":"中生大道与和畅路交口"},{"KKBH":"720881005000","HPHM":"津C81N33","JGSK":"2021-04-01 06:19:40.52","CDBH":"5","XSFX":"由西向东","XSFXDM":"2","KKMC":"海旭道与明盛路交口"},{"KKBH":"720891003000","HPHM":"车牌","JGSK":"2021-04-01 06:19:40.554","CDBH":"2","XSFX":"由东向西","XSFXDM":"1","KKMC":"海博道与安正路交口"},{"KKBH":"610391007","HPHM":"车牌","JGSK":"2021-04-01 06:19:40.878","CDBH":"8","XSFX":"由南向北","XSFXDM":"3","KKMC":"和韵路与和风路交口"},{"KKBH":"610256116","HPHM":"津HLV559","JGSK":"2021-04-01 06:19:40.883","CDBH":"9","XSFX":"由南向北","XSFXDM":"3","KKMC":"中天大道与和顺路交口"},{"KKBH":"7208810020000","HPHM":"津H66819","JGSK":"2021-04-01 06:19:40.903","CDBH":"5","XSFX":"由西向东","XSFXDM":"2","KKMC":"海旭道与安正路交口正向"},{"KKBH":"610271009","HPHM":"津C90J21","JGSK":"2021-04-01 06:19:41.059","CDBH":"7","XSFX":"由南向北","XSFXDM":"3","KKMC":"中新大道与泰七路交口"},{"KKBH":"610271009","HPHM":"车牌","JGSK":"2021-04-01 06:19:41.171","CDBH":"11","XSFX":"由北向南","XSFXDM":"4","KKMC":"中新大道与泰七路交口"},{"KKBH":"610276124","HPHM":"浙H87427","JGSK":"2021-04-01 06:19:41.73","CDBH":"7","XSFX":"由南向北","XSFXDM":"3","KKMC":"中新大道与中生大道交口"},{"KKBH":"610256113","HPHM":"津A7H989","JGSK":"2021-04-01 06:19:41.897","CDBH":"2","XSFX":"由西向东","XSFXDM":"2","KKMC":"中天大道与和风路交口"},{"KKBH":"6103261420000","HPHM":"津HDL698","JGSK":"2021-04-01 06:19:42.298","CDBH":"4","XSFX":"由西向东","XSFXDM":"2","KKMC":"中成大道与泰七路交口正向"},{"KKBH":"610276126","HPHM":"津AQ6733","JGSK":"2021-04-01 06:19:42.52","CDBH":"7","XSFX":"由北向南","XSFXDM":"4","KKMC":"中新大道与和意路交口"},{"KKBH":"610266118","HPHM":"豫J925M8","JGSK":"2021-04-01 06:19:42.636","CDBH":"5","XSFX":"由西向东","XSFXDM":"2","KKMC":"中生大道与和畅路交口"},{"KKBH":"610266118","HPHM":"津C8H657","JGSK":"2021-04-01 06:19:42.753","CDBH":"6","XSFX":"由西向东","XSFXDM":"2","KKMC":"中生大道与和畅路交口"},{"KKBH":"610271009","HPHM":"津C90J21","JGSK":"2021-04-01 06:19:42.766","CDBH":"7","XSFX":"由南向北","XSFXDM":"3","KKMC":"中新大道与泰七路交口"},{"KKBH":"610271010","HPHM":"冀JCH292","JGSK":"2021-04-01 06:19:42.791","CDBH":"7","XSFX":"由北向南","XSFXDM":"4","KKMC":"中新大道与华五路交口"},{"KKBH":"610286127","HPHM":"津AF42211","JGSK":"2021-04-01 06:19:42.793","CDBH":"4","XSFX":"由西向东","XSFXDM":"2","KKMC":"中津大道与和畅路交口"},{"KKBH":"720891003000","HPHM":"津C79609","JGSK":"2021-04-01 06:19:42.876","CDBH":"2","XSFX":"由东向西","XSFXDM":"1","KKMC":"海博道与安正路交口"},{"KKBH":"610326142000","HPHM":"冀B9X1K5","JGSK":"2021-04-01 06:19:42.98","CDBH":"4","XSFX":"由西向东","XSFXDM":"2","KKMC":"中成大道与泰七路交口"},{"KKBH":"7208810020000","HPHM":"津DQG399","JGSK":"2021-04-01 06:19:43.089","CDBH":"12","XSFX":"由北向南","XSFXDM":"4","KKMC":"海旭道与安正路交口正向"},{"KKBH":"711","HPHM":"津HMG677","JGSK":"2021-04-01 06:19:43.22","CDBH":"8","XSFX":"由北向南","XSFXDM":"4","KKMC":"不礼让行人中新大道与和旭路交口"},{"KKBH":"610276124","HPHM":"冀E8J736","JGSK":"2021-04-01 06:19:43.239","CDBH":"7","XSFX":"由南向北","XSFXDM":"3","KKMC":"中新大道与中生大道交口"},{"KKBH":"7208810040000","HPHM":"车牌","JGSK":"2021-04-01 06:19:43.286","CDBH":"6","XSFX":"由西向东","XSFXDM":"2","KKMC":"海旭道与永盛路交口正向"},{"KKBH":"7208810050000","HPHM":"车牌","JGSK":"2021-04-01 06:19:43.446","CDBH":"4","XSFX":"由西向东","XSFXDM":"2","KKMC":"海旭道与明盛路交口正向"},{"KKBH":"610401005","HPHM":"津C52229","JGSK":"2021-04-01 06:19:43.585","CDBH":"10","XSFX":"由北向南","XSFXDM":"4","KKMC":"和畅路与和顺路交口"},{"KKBH":"610276126","HPHM":"蒙D8DL58","JGSK":"2021-04-01 06:19:43.618","CDBH":"8","XSFX":"由北向南","XSFXDM":"4","KKMC":"中新大道与和意路交口"},{"KKBH":"610256113","HPHM":"津MP8855","JGSK":"2021-04-01 06:19:43.689","CDBH":"7","XSFX":"由北向南","XSFXDM":"4","KKMC":"中天大道与和风路交口"},{"KKBH":"720891003000","HPHM":"车牌","JGSK":"2021-04-01 06:19:43.756","CDBH":"2","XSFX":"由东向西","XSFXDM":"1","KKMC":"海博道与安正路交口"},{"KKBH":"7208910030000","HPHM":"车牌","JGSK":"2021-04-01 06:19:43.8","CDBH":"6","XSFX":"由西向东","XSFXDM":"2","KKMC":"海博道与安正路交口正向"},{"KKBH":"610391007","HPHM":"津AGC793","JGSK":"2021-04-01 06:19:44.155","CDBH":"4","XSFX":"由西向东","XSFXDM":"2","KKMC":"和韵路与和风路交口"},{"KKBH":"7208810050000","HPHM":"车牌","JGSK":"2021-04-01 06:19:44.447","CDBH":"4","XSFX":"由西向东","XSFXDM":"2","KKMC":"海旭道与明盛路交口正向"},{"KKBH":"610391007","HPHM":"津ND8Q57","JGSK":"2021-04-01 06:19:44.472","CDBH":"3","XSFX":"由东向西","XSFXDM":"1","KKMC":"和韵路与和风路交口"},{"KKBH":"7205610020000","HPHM":"津NCF003","JGSK":"2021-04-01 06:19:44.704","CDBH":"2","XSFX":"由东向西","XSFXDM":"1","KKMC":"动漫北路与文三路交口正向"},{"KKBH":"720871002000","HPHM":"鲁A658NA","JGSK":"2021-04-01 06:19:44.762","CDBH":"8","XSFX":"由北向南","XSFXDM":"4","KKMC":"安正路与芳菲路交口"},{"KKBH":"610271009","HPHM":"津HFE519","JGSK":"2021-04-01 06:19:44.782","CDBH":"10","XSFX":"由北向南","XSFXDM":"4","KKMC":"中新大道与泰七路交口"},{"KKBH":"610256113","HPHM":"津RTG192","JGSK":"2021-04-01 06:19:44.889","CDBH":"7","XSFX":"由北向南","XSFXDM":"4","KKMC":"中天大道与和风路交口"},{"KKBH":"610276124","HPHM":"鲁M43M29","JGSK":"2021-04-01 06:19:44.998","CDBH":"7","XSFX":"由南向北","XSFXDM":"3","KKMC":"中新大道与中生大道交口"},{"KKBH":"610276124","HPHM":"津H87427","JGSK":"2021-04-01 06:19:45.117","CDBH":"7","XSFX":"由南向北","XSFXDM":"3","KKMC":"中新大道与中生大道交口"},{"KKBH":"7208810050000","HPHM":"车牌","JGSK":"2021-04-01 06:19:45.23","CDBH":"6","XSFX":"由西向东","XSFXDM":"2","KKMC":"海旭道与明盛路交口正向"},{"KKBH":"610271008","HPHM":"车牌","JGSK":"2021-04-01 06:19:45.242","CDBH":"5","XSFX":"由北向南","XSFXDM":"4","KKMC":"中新大道与航母主题公园支路交口"},{"KKBH":"610276125","HPHM":"津DLS401","JGSK":"2021-04-01 06:19:45.299","CDBH":"1","XSFX":"由东向西","XSFXDM":"1","KKMC":"中新大道与和顺路交口"},{"KKBH":"610391007","HPHM":"车牌","JGSK":"2021-04-01 06:19:45.307","CDBH":"2","XSFX":"由东向西","XSFXDM":"1","KKMC":"和韵路与和风路交口"},{"KKBH":"610271008","HPHM":"车牌","JGSK":"2021-04-01 06:19:45.332","CDBH":"5","XSFX":"由北向南","XSFXDM":"4","KKMC":"中新大道与航母主题公园支路交口"},{"KKBH":"610271010","HPHM":"冀JCH292","JGSK":"2021-04-01 06:19:45.366","CDBH":"7","XSFX":"由北向南","XSFXDM":"4","KKMC":"中新大道与华五路交口"},{"KKBH":"610256115","HPHM":"鲁HF5910","JGSK":"2021-04-01 06:19:45.42","CDBH":"10","XSFX":"由北向南","XSFXDM":"4","KKMC":"中天大道与中生大道交口"},{"KKBH":"7208910030000","HPHM":"车牌","JGSK":"2021-04-01 06:19:45.538","CDBH":"6","XSFX":"由西向东","XSFXDM":"2","KKMC":"海博道与安正路交口正向"},{"KKBH":"610276124","HPHM":"辽A0K766","JGSK":"2021-04-01 06:19:45.556","CDBH":"5","XSFX":"由西向东","XSFXDM":"2","KKMC":"中新大道与中生大道交口"},{"KKBH":"610276126","HPHM":"津AQ6733","JGSK":"2021-04-01 06:19:45.573","CDBH":"7","XSFX":"由北向南","XSFXDM":"4","KKMC":"中新大道与和意路交口"},{"KKBH":"610256112","HPHM":"冀B2F8J7","JGSK":"2021-04-01 06:19:45.602","CDBH":"9","XSFX":"由南向北","XSFXDM":"3","KKMC":"中天大道与中津大道交口"},{"KKBH":"610256112","HPHM":"津E16140","JGSK":"2021-04-01 06:19:45.692","CDBH":"12","XSFX":"由北向南","XSFXDM":"4","KKMC":"中天大道与中津大道交口"},{"KKBH":"7208710020000","HPHM":"津HVN336","JGSK":"2021-04-01 06:19:45.948","CDBH":"5","XSFX":"由南向北","XSFXDM":"3","KKMC":"安正路与芳菲路交口正向"},{"KKBH":"720891003000","HPHM":"车牌","JGSK":"2021-04-01 06:19:46.078","CDBH":"1","XSFX":"由东向西","XSFXDM":"1","KKMC":"海博道与安正路交口"},{"KKBH":"720881002000","HPHM":"津C053X5","JGSK":"2021-04-01 06:19:46.115","CDBH":"7","XSFX":"由西向东","XSFXDM":"2","KKMC":"海旭道与安正路交口"},{"KKBH":"720891003000","HPHM":"豫GD8509","JGSK":"2021-04-01 06:19:46.158","CDBH":"3","XSFX":"由东向西","XSFXDM":"1","KKMC":"海博道与安正路交口"},{"KKBH":"7208610020000","HPHM":"津JGP213","JGSK":"2021-04-01 06:19:46.318","CDBH":"10","XSFX":"由北向南","XSFXDM":"4","KKMC":"海晨道与安正路交口正向"},{"KKBH":"720881002000","HPHM":"津JXY686","JGSK":"2021-04-01 06:19:46.598","CDBH":"6","XSFX":"由西向东","XSFXDM":"2","KKMC":"海旭道与安正路交口"},{"KKBH":"7208710020000","HPHM":"吉E4C809","JGSK":"2021-04-01 06:19:46.632","CDBH":"6","XSFX":"由南向北","XSFXDM":"3","KKMC":"安正路与芳菲路交口正向"},{"KKBH":"610271009","HPHM":"津HFE519","JGSK":"2021-04-01 06:19:46.665","CDBH":"10","XSFX":"由北向南","XSFXDM":"4","KKMC":"中新大道与泰七路交口"},{"KKBH":"711","HPHM":"津DGC129","JGSK":"2021-04-01 06:19:46.666","CDBH":"8","XSFX":"由北向南","XSFXDM":"4","KKMC":"不礼让行人中新大道与和旭路交口"},{"KKBH":"610256115","HPHM":"鲁GZ9U06","JGSK":"2021-04-01 06:19:46.692","CDBH":"2","XSFX":"由东向西","XSFXDM":"1","KKMC":"中天大道与中生大道交口"},{"KKBH":"610276126","HPHM":"蒙D8DL58","JGSK":"2021-04-01 06:19:46.693","CDBH":"8","XSFX":"由北向南","XSFXDM":"4","KKMC":"中新大道与和意路交口"},{"KKBH":"7400110020000","HPHM":"车牌","JGSK":"2021-04-01 06:19:46.724","CDBH":"5","XSFX":"由南向北","XSFXDM":"3","KKMC":"静湖南路与华一路交口正向"},{"KKBH":"610271009","HPHM":"津H82565","JGSK":"2021-04-01 06:19:46.765","CDBH":"11","XSFX":"由北向南","XSFXDM":"4","KKMC":"中新大道与泰七路交口"},{"KKBH":"720891003000","HPHM":"车牌","JGSK":"2021-04-01 06:19:46.92","CDBH":"9","XSFX":"由南向北","XSFXDM":"3","KKMC":"海博道与安正路交口"},{"KKBH":"720881006000","HPHM":"皖B62U79","JGSK":"2021-04-01 06:19:46.929","CDBH":"4","XSFX":"由南向北","XSFXDM":"3","KKMC":"海旭道与庄盛路交口"},{"KKBH":"610256113","HPHM":"津A7H989","JGSK":"2021-04-01 06:19:46.966","CDBH":"2","XSFX":"由西向东","XSFXDM":"2","KKMC":"中天大道与和风路交口"},{"KKBH":"610256112","HPHM":"车牌","JGSK":"2021-04-01 06:19:47.125","CDBH":"6","XSFX":"由西向东","XSFXDM":"2","KKMC":"中天大道与中津大道交口"},{"KKBH":"610256116","HPHM":"津E15551","JGSK":"2021-04-01 06:19:47.228","CDBH":"8","XSFX":"由南向北","XSFXDM":"3","KKMC":"中天大道与和顺路交口"},{"KKBH":"7208810050000","HPHM":"车牌","JGSK":"2021-04-01 06:19:47.338","CDBH":"6","XSFX":"由西向东","XSFXDM":"2","KKMC":"海旭道与明盛路交口正向"},{"KKBH":"610256113","HPHM":"津MG1129","JGSK":"2021-04-01 06:19:47.514","CDBH":"9","XSFX":"由北向南","XSFXDM":"4","KKMC":"中天大道与和风路交口"},{"KKBH":"6103261420000","HPHM":"车牌","JGSK":"2021-04-01 06:19:47.589","CDBH":"13","XSFX":"由北向南","XSFXDM":"4","KKMC":"中成大道与泰七路交口正向"},{"KKBH":"610256115","HPHM":"津E23682","JGSK":"2021-04-01 06:19:47.824","CDBH":"3","XSFX":"由东向西","XSFXDM":"1","KKMC":"中天大道与中生大道交口"},{"KKBH":"610276124","HPHM":"津MEF511","JGSK":"2021-04-01 06:19:47.954","CDBH":"3","XSFX":"由东向西","XSFXDM":"1","KKMC":"中新大道与中生大道交口"},{"KKBH":"610271008","HPHM":"车牌","JGSK":"2021-04-01 06:19:48.02","CDBH":"4","XSFX":"由北向南","XSFXDM":"4","KKMC":"中新大道与航母主题公园支路交口"},{"KKBH":"720891003000","HPHM":"车牌","JGSK":"2021-04-01 06:19:48.054","CDBH":"5","XSFX":"由西向东","XSFXDM":"2","KKMC":"海博道与安正路交口"},{"KKBH":"720881002000","HPHM":"津DQG399","JGSK":"2021-04-01 06:19:48.09","CDBH":"12","XSFX":"由北向南","XSFXDM":"4","KKMC":"海旭道与安正路交口"},{"KKBH":"610391007","HPHM":"津AR9758","JGSK":"2021-04-01 06:19:48.112","CDBH":"10","XSFX":"由北向南","XSFXDM":"4","KKMC":"和韵路与和风路交口"},{"KKBH":"720891003000","HPHM":"车牌","JGSK":"2021-04-01 06:19:48.204","CDBH":"9","XSFX":"由南向北","XSFXDM":"3","KKMC":"海博道与安正路交口"},{"KKBH":"610256113","HPHM":"津B53991","JGSK":"2021-04-01 06:19:48.255","CDBH":"8","XSFX":"由北向南","XSFXDM":"4","KKMC":"中天大道与和风路交口"},{"KKBH":"720561002000","HPHM":"津NCF003","JGSK":"2021-04-01 06:19:48.391","CDBH":"1","XSFX":"由东向西","XSFXDM":"1","KKMC":"动漫北路与文三路交口"},{"KKBH":"610276126","HPHM":"豫PFS793","JGSK":"2021-04-01 06:19:48.43","CDBH":"5","XSFX":"由南向北","XSFXDM":"3","KKMC":"中新大道与和意路交口"},{"KKBH":"610256115","HPHM":"津GH1686","JGSK":"2021-04-01 06:19:48.57","CDBH":"5","XSFX":"由西向东","XSFXDM":"2","KKMC":"中天大道与中生大道交口"},{"KKBH":"7280310060000","HPHM":"车牌","JGSK":"2021-04-01 06:19:48.623","CDBH":"2","XSFX":"由东向西","XSFXDM":"1","KKMC":"动漫中路与文三路交口正向"},{"KKBH":"610256116","HPHM":"津DHE515","JGSK":"2021-04-01 06:19:48.709","CDBH":"11","XSFX":"由北向南","XSFXDM":"4","KKMC":"中天大道与和顺路交口"},{"KKBH":"610271010","HPHM":"鄂C3U790","JGSK":"2021-04-01 06:19:48.779","CDBH":"7","XSFX":"由北向南","XSFXDM":"4","KKMC":"中新大道与华五路交口"},{"KKBH":"610391007","HPHM":"车牌","JGSK":"2021-04-01 06:19:48.876","CDBH":"3","XSFX":"由东向西","XSFXDM":"1","KKMC":"和韵路与和风路交口"},{"KKBH":"720891003000","HPHM":"粤CE0894","JGSK":"2021-04-01 06:19:48.96","CDBH":"3","XSFX":"由东向西","XSFXDM":"1","KKMC":"海博道与安正路交口"},{"KKBH":"610276124","HPHM":"冀E8J736","JGSK":"2021-04-01 06:19:48.962","CDBH":"7","XSFX":"由南向北","XSFXDM":"3","KKMC":"中新大道与中生大道交口"},{"KKBH":"7205610020000","HPHM":"冀DU538U","JGSK":"2021-04-01 06:19:49.03","CDBH":"1","XSFX":"由东向西","XSFXDM":"1","KKMC":"动漫北路与文三路交口正向"},{"KKBH":"610276126","HPHM":"冀FP0423","JGSK":"2021-04-01 06:19:49.259","CDBH":"5","XSFX":"由南向北","XSFXDM":"3","KKMC":"中新大道与和意路交口"},{"KKBH":"610271009","HPHM":"津H82565","JGSK":"2021-04-01 06:19:49.305","CDBH":"11","XSFX":"由北向南","XSFXDM":"4","KKMC":"中新大道与泰七路交口"},{"KKBH":"610256115","HPHM":"鲁GZ9U06","JGSK":"2021-04-01 06:19:49.386","CDBH":"3","XSFX":"由东向西","XSFXDM":"1","KKMC":"中天大道与中生大道交口"},{"KKBH":"610256113","HPHM":"津RTG192","JGSK":"2021-04-01 06:19:49.455","CDBH":"7","XSFX":"由北向南","XSFXDM":"4","KKMC":"中天大道与和风路交口"},{"KKBH":"610251002","HPHM":"津AVR741","JGSK":"2021-04-01 06:19:49.623","CDBH":"12","XSFX":"由北向南","XSFXDM":"4","KKMC":"中天大道与和睦路交口"},{"KKBH":"610271009","HPHM":"津LAH818","JGSK":"2021-04-01 06:19:49.719","CDBH":"10","XSFX":"由北向南","XSFXDM":"4","KKMC":"中新大道与泰七路交口"},{"KKBH":"7208810020000","HPHM":"津C73W62","JGSK":"2021-04-01 06:19:49.951","CDBH":"2","XSFX":"由东向西","XSFXDM":"1","KKMC":"海旭道与安正路交口正向"},{"KKBH":"610266118","HPHM":"津ARU270","JGSK":"2021-04-01 06:19:50.035","CDBH":"2","XSFX":"由东向西","XSFXDM":"1","KKMC":"中生大道与和畅路交口"},{"KKBH":"720881002000","HPHM":"辽BE05B1","JGSK":"2021-04-01 06:19:50.12","CDBH":"6","XSFX":"由西向东","XSFXDM":"2","KKMC":"海旭道与安正路交口"},{"KKBH":"610276126","HPHM":"豫F59C36","JGSK":"2021-04-01 06:19:50.398","CDBH":"4","XSFX":"由南向北","XSFXDM":"3","KKMC":"中新大道与和意路交口"},{"KKBH":"610261005000","HPHM":"冀HGX538","JGSK":"2021-04-01 06:19:50.565","CDBH":"2","XSFX":"由南向北","XSFXDM":"3","KKMC":"中生大道与静湖西路（南侧）"},{"KKBH":"610256113","HPHM":"津AT1126","JGSK":"2021-04-01 06:19:50.587","CDBH":"7","XSFX":"由北向南","XSFXDM":"4","KKMC":"中天大道与和风路交口"},{"KKBH":"7208810020000","HPHM":"津DCZ886","JGSK":"2021-04-01 06:19:50.971","CDBH":"12","XSFX":"由北向南","XSFXDM":"4","KKMC":"海旭道与安正路交口正向"},{"KKBH":"7208610020000","HPHM":"鲁MY0727","JGSK":"2021-04-01 06:19:51.22","CDBH":"10","XSFX":"由北向南","XSFXDM":"4","KKMC":"海晨道与安正路交口正向"},{"KKBH":"711","HPHM":"津A2Q788","JGSK":"2021-04-01 06:19:51.227","CDBH":"7","XSFX":"由北向南","XSFXDM":"4","KKMC":"不礼让行人中新大道与和旭路交口"},{"KKBH":"610271010","HPHM":"车牌","JGSK":"2021-04-01 06:19:51.339","CDBH":"8","XSFX":"由北向南","XSFXDM":"4","KKMC":"中新大道与华五路交口"},{"KKBH":"610256113","HPHM":"津MG1129","JGSK":"2021-04-01 06:19:51.376","CDBH":"9","XSFX":"由北向南","XSFXDM":"4","KKMC":"中天大道与和风路交口"},{"KKBH":"610326142000","HPHM":"车牌","JGSK":"2021-04-01 06:19:51.537","CDBH":"13","XSFX":"由北向南","XSFXDM":"4","KKMC":"中成大道与泰七路交口"},{"KKBH":"610391007","HPHM":"车牌","JGSK":"2021-04-01 06:19:51.547","CDBH":"8","XSFX":"由南向北","XSFXDM":"3","KKMC":"和韵路与和风路交口"},{"KKBH":"7205610020000","HPHM":"车牌","JGSK":"2021-04-01 06:19:51.567","CDBH":"2","XSFX":"由东向西","XSFXDM":"1","KKMC":"动漫北路与文三路交口正向"},{"KKBH":"720891003000","HPHM":"车牌","JGSK":"2021-04-01 06:19:51.601","CDBH":"1","XSFX":"由东向西","XSFXDM":"1","KKMC":"海博道与安正路交口"},{"KKBH":"610271010","HPHM":"鄂C3U790","JGSK":"2021-04-01 06:19:51.612","CDBH":"7","XSFX":"由北向南","XSFXDM":"4","KKMC":"中新大道与华五路交口"},{"KKBH":"610271010","HPHM":"津B36652","JGSK":"2021-04-01 06:19:51.745","CDBH":"7","XSFX":"由北向南","XSFXDM":"4","KKMC":"中新大道与华五路交口"},{"KKBH":"7208810060000","HPHM":"冀DJ773B","JGSK":"2021-04-01 06:19:51.823","CDBH":"1","XSFX":"由西向东","XSFXDM":"2","KKMC":"海旭道与庄盛路交口正向"},{"KKBH":"1250","HPHM":"冀CN8091","JGSK":"2021-04-01 06:19:52.071","CDBH":"2","XSFX":"由东向西","XSFXDM":"1","KKMC":"中滨大道与盛三街交口正向"},{"KKBH":"720861002000","HPHM":"津JGP213","JGSK":"2021-04-01 06:19:52.249","CDBH":"10","XSFX":"由北向南","XSFXDM":"4","KKMC":"海晨道与安正路交口"},{"KKBH":"610256116","HPHM":"津E15551","JGSK":"2021-04-01 06:19:52.255","CDBH":"9","XSFX":"由南向北","XSFXDM":"3","KKMC":"中天大道与和顺路交口"},{"KKBH":"610271009","HPHM":"津LAH818","JGSK":"2021-04-01 06:19:52.27","CDBH":"10","XSFX":"由北向南","XSFXDM":"4","KKMC":"中新大道与泰七路交口"},{"KKBH":"610256116","HPHM":"津DHE515","JGSK":"2021-04-01 06:19:52.478","CDBH":"12","XSFX":"由北向南","XSFXDM":"4","KKMC":"中天大道与和顺路交口"},{"KKBH":"610276125","HPHM":"津DLS401","JGSK":"2021-04-01 06:19:52.537","CDBH":"1","XSFX":"由东向西","XSFXDM":"1","KKMC":"中新大道与和顺路交口"},{"KKBH":"610401005","HPHM":"车牌","JGSK":"2021-04-01 06:19:52.706","CDBH":"5","XSFX":"由西向东","XSFXDM":"2","KKMC":"和畅路与和顺路交口"},{"KKBH":"610256115","HPHM":"冀FD98U7","JGSK":"2021-04-01 06:19:52.782","CDBH":"2","XSFX":"由东向西","XSFXDM":"1","KKMC":"中天大道与中生大道交口"},{"KKBH":"7208810060000","HPHM":"车牌","JGSK":"2021-04-01 06:19:52.956","CDBH":"5","XSFX":"由南向北","XSFXDM":"3","KKMC":"海旭道与庄盛路交口正向"},{"KKBH":"720871002000","HPHM":"吉E4C809","JGSK":"2021-04-01 06:19:53.051","CDBH":"6","XSFX":"由南向北","XSFXDM":"3","KKMC":"安正路与芳菲路交口"},{"KKBH":"610391007","HPHM":"津AR9758","JGSK":"2021-04-01 06:19:53.057","CDBH":"11","XSFX":"由北向南","XSFXDM":"4","KKMC":"和韵路与和风路交口"},{"KKBH":"6103261420000","HPHM":"津C239S5","JGSK":"2021-04-01 06:19:53.065","CDBH":"5","XSFX":"由西向东","XSFXDM":"2","KKMC":"中成大道与泰七路交口正向"},{"KKBH":"720881002000","HPHM":"津H66819","JGSK":"2021-04-01 06:19:53.081","CDBH":"6","XSFX":"由西向东","XSFXDM":"2","KKMC":"海旭道与安正路交口"},{"KKBH":"720881002000","HPHM":"津C73W62","JGSK":"2021-04-01 06:19:53.112","CDBH":"2","XSFX":"由东向西","XSFXDM":"1","KKMC":"海旭道与安正路交口"},{"KKBH":"610266117","HPHM":"津C7Q450","JGSK":"2021-04-01 06:19:53.225","CDBH":"8","XSFX":"由南向北","XSFXDM":"3","KKMC":"中生大道与和韵路交口"},{"KKBH":"610256115","HPHM":"津GH1686","JGSK":"2021-04-01 06:19:53.38","CDBH":"5","XSFX":"由西向东","XSFXDM":"2","KKMC":"中天大道与中生大道交口"},{"KKBH":"7208810020000","HPHM":"冀B8V79R","JGSK":"2021-04-01 06:19:53.433","CDBH":"12","XSFX":"由北向南","XSFXDM":"4","KKMC":"海旭道与安正路交口正向"},{"KKBH":"610401005","HPHM":"津C52229","JGSK":"2021-04-01 06:19:53.531","CDBH":"11","XSFX":"由北向南","XSFXDM":"4","KKMC":"和畅路与和顺路交口"},{"KKBH":"7208910060000","HPHM":"川SYU693","JGSK":"2021-04-01 06:19:53.6","CDBH":"5","XSFX":"由西向东","XSFXDM":"2","KKMC":"海博道与永盛路交口正向"},{"KKBH":"711","HPHM":"津AS0828","JGSK":"2021-04-01 06:19:53.708","CDBH":"7","XSFX":"由北向南","XSFXDM":"4","KKMC":"不礼让行人中新大道与和旭路交口"},{"KKBH":"720871002000","HPHM":"津HVN336","JGSK":"2021-04-01 06:19:53.773","CDBH":"5","XSFX":"由南向北","XSFXDM":"3","KKMC":"安正路与芳菲路交口"},{"KKBH":"720561002000","HPHM":"冀DU538U","JGSK":"2021-04-01 06:19:53.838","CDBH":"1","XSFX":"由东向西","XSFXDM":"1","KKMC":"动漫北路与文三路交口"},{"KKBH":"720891003000","HPHM":"车牌","JGSK":"2021-04-01 06:19:53.885","CDBH":"9","XSFX":"由南向北","XSFXDM":"3","KKMC":"海博道与安正路交口"},{"KKBH":"7208610020000","HPHM":"豫BSN138","JGSK":"2021-04-01 06:19:53.895","CDBH":"5","XSFX":"由西向东","XSFXDM":"2","KKMC":"海晨道与安正路交口正向"},{"KKBH":"7208810050000","HPHM":"辽G27211","JGSK":"2021-04-01 06:19:54.066","CDBH":"4","XSFX":"由西向东","XSFXDM":"2","KKMC":"海旭道与明盛路交口正向"},{"KKBH":"610266118","HPHM":"津ARU270","JGSK":"2021-04-01 06:19:54.315","CDBH":"3","XSFX":"由东向西","XSFXDM":"1","KKMC":"中生大道与和畅路交口"},{"KKBH":"610276126","HPHM":"辽NUJ762","JGSK":"2021-04-01 06:19:54.423","CDBH":"8","XSFX":"由北向南","XSFXDM":"4","KKMC":"中新大道与和意路交口"},{"KKBH":"610276126","HPHM":"豫F59C36","JGSK":"2021-04-01 06:19:54.435","CDBH":"4","XSFX":"由南向北","XSFXDM":"3","KKMC":"中新大道与和意路交口"},{"KKBH":"610256115","HPHM":"津A15U56","JGSK":"2021-04-01 06:19:54.473","CDBH":"5","XSFX":"由西向东","XSFXDM":"2","KKMC":"中天大道与中生大道交口"},{"KKBH":"610271008","HPHM":"津KP3668","JGSK":"2021-04-01 06:19:54.761","CDBH":"5","XSFX":"由北向南","XSFXDM":"4","KKMC":"中新大道与航母主题公园支路交口"},{"KKBH":"610271010","HPHM":"苏H318F8","JGSK":"2021-04-01 06:19:54.871","CDBH":"7","XSFX":"由北向南","XSFXDM":"4","KKMC":"中新大道与华五路交口"},{"KKBH":"610271010","HPHM":"津B36652","JGSK":"2021-04-01 06:19:54.892","CDBH":"7","XSFX":"由北向南","XSFXDM":"4","KKMC":"中新大道与华五路交口"},{"KKBH":"610276126","HPHM":"冀FP0423","JGSK":"2021-04-01 06:19:55.076","CDBH":"5","XSFX":"由南向北","XSFXDM":"3","KKMC":"中新大道与和意路交口"},{"KKBH":"610316142000","HPHM":"冀CN8091","JGSK":"2021-04-01 06:19:55.216","CDBH":"2","XSFX":"由东向西","XSFXDM":"1","KKMC":"中滨大道与盛三街交口"},{"KKBH":"720881006000","HPHM":"冀DJ773B","JGSK":"2021-04-01 06:19:55.331","CDBH":"1","XSFX":"由西向东","XSFXDM":"2","KKMC":"海旭道与庄盛路交口"},{"KKBH":"7208610030000","HPHM":"冀J2YU83","JGSK":"2021-04-01 06:19:55.371","CDBH":"3","XSFX":"由东向西","XSFXDM":"1","KKMC":"海晨道与安明路交口正向"},{"KKBH":"7208810020000","HPHM":"冀BP565F","JGSK":"2021-04-01 06:19:55.394","CDBH":"12","XSFX":"由北向南","XSFXDM":"4","KKMC":"海旭道与安正路交口正向"},{"KKBH":"7208110020000","HPHM":"车牌","JGSK":"2021-04-01 06:19:55.407","CDBH":"2","XSFX":"由东向西","XSFXDM":"1","KKMC":"动漫南路与文一路交口正向"},{"KKBH":"7208610030000","HPHM":"津H81444","JGSK":"2021-04-01 06:19:55.528","CDBH":"4","XSFX":"由西向东","XSFXDM":"2","KKMC":"海晨道与安明路交口正向"},{"KKBH":"610256115","HPHM":"冀FD98U7","JGSK":"2021-04-01 06:19:55.632","CDBH":"3","XSFX":"由东向西","XSFXDM":"1","KKMC":"中天大道与中生大道交口"},{"KKBH":"7208810020000","HPHM":"津RWV763","JGSK":"2021-04-01 06:19:55.7","CDBH":"2","XSFX":"由东向西","XSFXDM":"1","KKMC":"海旭道与安正路交口正向"},{"KKBH":"7208610030000","HPHM":"豫APX843","JGSK":"2021-04-01 06:19:55.827","CDBH":"2","XSFX":"由东向西","XSFXDM":"1","KKMC":"海晨道与安明路交口正向"},{"KKBH":"711","HPHM":"车牌","JGSK":"2021-04-01 06:19:56.083","CDBH":"5","XSFX":"由南向北","XSFXDM":"3","KKMC":"不礼让行人中新大道与和旭路交口"},{"KKBH":"610391007","HPHM":"冀B02EF1","JGSK":"2021-04-01 06:19:56.175","CDBH":"10","XSFX":"由北向南","XSFXDM":"4","KKMC":"和韵路与和风路交口"},{"KKBH":"610271010","HPHM":"津AP5182","JGSK":"2021-04-01 06:19:56.429","CDBH":"7","XSFX":"由北向南","XSFXDM":"4","KKMC":"中新大道与华五路交口"},{"KKBH":"711","HPHM":"津ADL6333","JGSK":"2021-04-01 06:19:56.434","CDBH":"7","XSFX":"由北向南","XSFXDM":"4","KKMC":"不礼让行人中新大道与和旭路交口"},{"KKBH":"7208610030000","HPHM":"鲁NL551H","JGSK":"2021-04-01 06:19:56.677","CDBH":"7","XSFX":"由南向北","XSFXDM":"3","KKMC":"海晨道与安明路交口正向"},{"KKBH":"6102610030000","HPHM":"蒙D82Z28","JGSK":"2021-04-01 06:19:56.883","CDBH":"8","XSFX":"由北向南","XSFXDM":"4","KKMC":"中生大道与静湖南路交口正向"},{"KKBH":"7208810050000","HPHM":"津HXE609","JGSK":"2021-04-01 06:19:57.074","CDBH":"4","XSFX":"由西向东","XSFXDM":"2","KKMC":"海旭道与明盛路交口正向"},{"KKBH":"610271010","HPHM":"苏H318F8","JGSK":"2021-04-01 06:19:57.212","CDBH":"7","XSFX":"由北向南","XSFXDM":"4","KKMC":"中新大道与华五路交口"},{"KKBH":"610276126","HPHM":"辽NUJ762","JGSK":"2021-04-01 06:19:57.338","CDBH":"8","XSFX":"由北向南","XSFXDM":"4","KKMC":"中新大道与和意路交口"},{"KKBH":"610391008","HPHM":"津RG2101","JGSK":"2021-04-01 06:19:57.655","CDBH":"1","XSFX":"由东向西","XSFXDM":"1","KKMC":"和韵路与和旭路交口"},{"KKBH":"610266117","HPHM":"津C7Q450","JGSK":"2021-04-01 06:19:57.857","CDBH":"7","XSFX":"由南向北","XSFXDM":"3","KKMC":"中生大道与和韵路交口"},{"KKBH":"610391007","HPHM":"冀B593E0","JGSK":"2021-04-01 06:19:57.861","CDBH":"7","XSFX":"由南向北","XSFXDM":"3","KKMC":"和韵路与和风路交口"},{"KKBH":"711","HPHM":"津A7M122","JGSK":"2021-04-01 06:19:58.159","CDBH":"5","XSFX":"由南向北","XSFXDM":"3","KKMC":"不礼让行人中新大道与和旭路交口"},{"KKBH":"610256115","HPHM":"津CB9953","JGSK":"2021-04-01 06:19:58.214","CDBH":"5","XSFX":"由西向东","XSFXDM":"2","KKMC":"中天大道与中生大道交口"},{"KKBH":"7208610030000","HPHM":"冀B982W0","JGSK":"2021-04-01 06:19:58.344","CDBH":"10","XSFX":"由北向南","XSFXDM":"4","KKMC":"海晨道与安明路交口正向"},{"KKBH":"720861002000","HPHM":"豫BSN138","JGSK":"2021-04-01 06:19:58.381","CDBH":"5","XSFX":"由西向东","XSFXDM":"2","KKMC":"海晨道与安正路交口"},{"KKBH":"610271010","HPHM":"津KLG865","JGSK":"2021-04-01 06:19:58.49","CDBH":"4","XSFX":"由南向北","XSFXDM":"3","KKMC":"中新大道与华五路交口"},{"KKBH":"720861002000","HPHM":"鲁MY0727","JGSK":"2021-04-01 06:19:58.493","CDBH":"10","XSFX":"由北向南","XSFXDM":"4","KKMC":"海晨道与安正路交口"},{"KKBH":"610256115","HPHM":"津A15U56","JGSK":"2021-04-01 06:19:58.506","CDBH":"6","XSFX":"由西向东","XSFXDM":"2","KKMC":"中天大道与中生大道交口"},{"KKBH":"7205610020000","HPHM":"鲁AV1687","JGSK":"2021-04-01 06:19:58.541","CDBH":"2","XSFX":"由东向西","XSFXDM":"1","KKMC":"动漫北路与文三路交口正向"},{"KKBH":"720881005000","HPHM":"辽G27211","JGSK":"2021-04-01 06:19:58.772","CDBH":"4","XSFX":"由西向东","XSFXDM":"2","KKMC":"海旭道与明盛路交口"},{"KKBH":"7208810050000","HPHM":"津ADN506","JGSK":"2021-04-01 06:19:59.034","CDBH":"4","XSFX":"由西向东","XSFXDM":"2","KKMC":"海旭道与明盛路交口正向"},{"KKBH":"610271009","HPHM":"津FLY411","JGSK":"2021-04-01 06:19:59.226","CDBH":"11","XSFX":"由北向南","XSFXDM":"4","KKMC":"中新大道与泰七路交口"},{"KKBH":"610326142000","HPHM":"津C239S5","JGSK":"2021-04-01 06:19:59.232","CDBH":"5","XSFX":"由西向东","XSFXDM":"2","KKMC":"中成大道与泰七路交口"},{"KKBH":"610286127","HPHM":"津JDA988","JGSK":"2021-04-01 06:19:59.465","CDBH":"7","XSFX":"由南向北","XSFXDM":"3","KKMC":"中津大道与和畅路交口"},{"KKBH":"720891004000","HPHM":"辽G2D796","JGSK":"2021-04-01 06:19:59.503","CDBH":"5","XSFX":"由西向东","XSFXDM":"2","KKMC":"海博道与安平路交口"},{"KKBH":"7208910040000","HPHM":"津MDK228","JGSK":"2021-04-01 06:19:59.751","CDBH":"6","XSFX":"由西向东","XSFXDM":"2","KKMC":"海博道与安平路交口正向"},{"KKBH":"7208610030000","HPHM":"豫G15N99","JGSK":"2021-04-01 06:19:59.907","CDBH":"10","XSFX":"由北向南","XSFXDM":"4","KKMC":"海晨道与安明路交口正向"},{"KKBH":"610391007","HPHM":"冀B02EF1","JGSK":"2021-04-01 06:19:59.942","CDBH":"11","XSFX":"由北向南","XSFXDM":"4","KKMC":"和韵路与和风路交口"},{"KKBH":"610256113","HPHM":"津DDS386","JGSK":"2021-04-01 06:20:00.047","CDBH":"2","XSFX":"由西向东","XSFXDM":"2","KKMC":"中天大道与和风路交口"},{"KKBH":"720891006000","HPHM":"川SYU693","JGSK":"2021-04-01 06:20:00.135","CDBH":"5","XSFX":"由西向东","XSFXDM":"2","KKMC":"海博道与永盛路交口"},{"KKBH":"720881002000","HPHM":"车牌","JGSK":"2021-04-01 06:20:00.16","CDBH":"2","XSFX":"由东向西","XSFXDM":"1","KKMC":"海旭道与安正路交口"},{"KKBH":"610271010","HPHM":"津KLG865","JGSK":"2021-04-01 06:20:00.242","CDBH":"4","XSFX":"由南向北","XSFXDM":"3","KKMC":"中新大道与华五路交口"},{"KKBH":"610271008","HPHM":"车牌","JGSK":"2021-04-01 06:20:00.317","CDBH":"5","XSFX":"由北向南","XSFXDM":"4","KKMC":"中新大道与航母主题公园支路交口"},{"KKBH":"720861003000","HPHM":"冀J2YU83","JGSK":"2021-04-01 06:20:00.33","CDBH":"1","XSFX":"由东向西","XSFXDM":"1","KKMC":"海晨道与安明路交口"},{"KKBH":"610271010","HPHM":"津AP5182","JGSK":"2021-04-01 06:20:00.491","CDBH":"7","XSFX":"由北向南","XSFXDM":"4","KKMC":"中新大道与华五路交口"},{"KKBH":"720861003000","HPHM":"津H81444","JGSK":"2021-04-01 06:20:00.747","CDBH":"4","XSFX":"由西向东","XSFXDM":"2","KKMC":"海晨道与安明路交口"},{"KKBH":"610271009","HPHM":"冀BU912B","JGSK":"2021-04-01 06:20:00.751","CDBH":"11","XSFX":"由北向南","XSFXDM":"4","KKMC":"中新大道与泰七路交口"},{"KKBH":"610256111","HPHM":"车牌","JGSK":"2021-04-01 06:20:00.826","CDBH":"2","XSFX":"由西向东","XSFXDM":"2","KKMC":"中天大道与和惠路交口"},{"KKBH":"720881002000","HPHM":"津DCZ886","JGSK":"2021-04-01 06:20:01.133","CDBH":"12","XSFX":"由北向南","XSFXDM":"4","KKMC":"海旭道与安正路交口"},{"KKBH":"610391007","HPHM":"冀B593E0","JGSK":"2021-04-01 06:20:01.154","CDBH":"8","XSFX":"由南向北","XSFXDM":"3","KKMC":"和韵路与和风路交口"},{"KKBH":"720881005000","HPHM":"津HXE609","JGSK":"2021-04-01 06:20:01.331","CDBH":"4","XSFX":"由西向东","XSFXDM":"2","KKMC":"海旭道与明盛路交口"},{"KKBH":"720891004000","HPHM":"冀B3N98J","JGSK":"2021-04-01 06:20:01.346","CDBH":"5","XSFX":"由西向东","XSFXDM":"2","KKMC":"海博道与安平路交口"},{"KKBH":"7208810020000","HPHM":"冀B1N3R2","JGSK":"2021-04-01 06:20:01.407","CDBH":"12","XSFX":"由北向南","XSFXDM":"4","KKMC":"海旭道与安正路交口正向"},{"KKBH":"610271009","HPHM":"车牌","JGSK":"2021-04-01 06:20:01.472","CDBH":"11","XSFX":"由北向南","XSFXDM":"4","KKMC":"中新大道与泰七路交口"},{"KKBH":"720561002000","HPHM":"鲁AV1687","JGSK":"2021-04-01 06:20:01.517","CDBH":"2","XSFX":"由东向西","XSFXDM":"1","KKMC":"动漫北路与文三路交口"},{"KKBH":"7205710010000","HPHM":"车牌","JGSK":"2021-04-01 06:20:01.52","CDBH":"5","XSFX":"由北向南","XSFXDM":"4","KKMC":"动漫东路与文一路交口正向"},{"KKBH":"720891004000","HPHM":"津MNM135","JGSK":"2021-04-01 06:20:01.588","CDBH":"4","XSFX":"由西向东","XSFXDM":"2","KKMC":"海博道与安平路交口"},{"KKBH":"6102610040000","HPHM":"津HS3580","JGSK":"2021-04-01 06:20:02.029","CDBH":"5","XSFX":"由北向南","XSFXDM":"4","KKMC":"中生大道与静湖西路（北侧）正向"},{"KKBH":"610271010","HPHM":"津AP5219","JGSK":"2021-04-01 06:20:02.074","CDBH":"5","XSFX":"由南向北","XSFXDM":"3","KKMC":"中新大道与华五路交口"},{"KKBH":"720861003000","HPHM":"冀B982W0","JGSK":"2021-04-01 06:20:02.228","CDBH":"10","XSFX":"由北向南","XSFXDM":"4","KKMC":"海晨道与安明路交口"},{"KKBH":"610276124","HPHM":"津C5J118","JGSK":"2021-04-01 06:20:02.29","CDBH":"2","XSFX":"由东向西","XSFXDM":"1","KKMC":"中新大道与中生大道交口"},{"KKBH":"610256115","HPHM":"津CB9953","JGSK":"2021-04-01 06:20:02.426","CDBH":"6","XSFX":"由西向东","XSFXDM":"2","KKMC":"中天大道与中生大道交口"},{"KKBH":"7208710020000","HPHM":"鲁P621LN","JGSK":"2021-04-01 06:20:02.527","CDBH":"5","XSFX":"由南向北","XSFXDM":"3","KKMC":"安正路与芳菲路交口正向"},{"KKBH":"7208810060000","HPHM":"豫EDU532","JGSK":"2021-04-01 06:20:02.612","CDBH":"4","XSFX":"由南向北","XSFXDM":"3","KKMC":"海旭道与庄盛路交口正向"},{"KKBH":"610401005","HPHM":"津HDQ178","JGSK":"2021-04-01 06:20:02.624","CDBH":"1","XSFX":"由东向西","XSFXDM":"1","KKMC":"和畅路与和顺路交口"},{"KKBH":"720891004000","HPHM":"车牌","JGSK":"2021-04-01 06:20:02.64","CDBH":"9","XSFX":"由南向北","XSFXDM":"3","KKMC":"海博道与安平路交口"},{"KKBH":"720891004000","HPHM":"冀B9Z61U","JGSK":"2021-04-01 06:20:02.789","CDBH":"6","XSFX":"由西向东","XSFXDM":"2","KKMC":"海博道与安平路交口"},{"KKBH":"720891004000","HPHM":"车牌","JGSK":"2021-04-01 06:20:02.882","CDBH":"8","XSFX":"由南向北","XSFXDM":"3","KKMC":"海博道与安平路交口"},{"KKBH":"610276124","HPHM":"津CA398学","JGSK":"2021-04-01 06:20:02.897","CDBH":"7","XSFX":"由南向北","XSFXDM":"3","KKMC":"中新大道与中生大道交口"},{"KKBH":"7208810020000","HPHM":"津MP6922","JGSK":"2021-04-01 06:20:02.929","CDBH":"13","XSFX":"由北向南","XSFXDM":"4","KKMC":"海旭道与安正路交口正向"},{"KKBH":"610256116","HPHM":"冀AS108F","JGSK":"2021-04-01 06:20:03.024","CDBH":"10","XSFX":"由北向南","XSFXDM":"4","KKMC":"中天大道与和顺路交口"},{"KKBH":"610271009","HPHM":"津LU2376","JGSK":"2021-04-01 06:20:03.062","CDBH":"11","XSFX":"由北向南","XSFXDM":"4","KKMC":"中新大道与泰七路交口"},{"KKBH":"720881005000","HPHM":"津ADN506","JGSK":"2021-04-01 06:20:03.174","CDBH":"4","XSFX":"由西向东","XSFXDM":"2","KKMC":"海旭道与明盛路交口"},{"KKBH":"610271009","HPHM":"津FLY411","JGSK":"2021-04-01 06:20:03.252","CDBH":"11","XSFX":"由北向南","XSFXDM":"4","KKMC":"中新大道与泰七路交口"},{"KKBH":"610256111","HPHM":"津JKJ818","JGSK":"2021-04-01 06:20:03.549","CDBH":"8","XSFX":"由北向南","XSFXDM":"4","KKMC":"中天大道与和惠路交口"},{"KKBH":"720891004000","HPHM":"津MDK228","JGSK":"2021-04-01 06:20:03.665","CDBH":"5","XSFX":"由西向东","XSFXDM":"2","KKMC":"海博道与安平路交口"},{"KKBH":"720861003000","HPHM":"豫G15N99","JGSK":"2021-04-01 06:20:03.67","CDBH":"10","XSFX":"由北向南","XSFXDM":"4","KKMC":"海晨道与安明路交口"},{"KKBH":"610271008","HPHM":"津RXR905","JGSK":"2021-04-01 06:20:03.727","CDBH":"5","XSFX":"由北向南","XSFXDM":"4","KKMC":"中新大道与航母主题公园支路交口"},{"KKBH":"7209010020000","HPHM":"辽G65D19","JGSK":"2021-04-01 06:20:03.834","CDBH":"8","XSFX":"由南向北","XSFXDM":"3","KKMC":"玉林道与安正路交口正向"},{"KKBH":"610256111","HPHM":"冀B1X8D9","JGSK":"2021-04-01 06:20:03.94","CDBH":"1","XSFX":"由西向东","XSFXDM":"2","KKMC":"中天大道与和惠路交口"},{"KKBH":"610256112","HPHM":"津MP8855","JGSK":"2021-04-01 06:20:04.007","CDBH":"10","XSFX":"由北向南","XSFXDM":"4","KKMC":"中天大道与中津大道交口"},{"KKBH":"610256116","HPHM":"津AWC747","JGSK":"2021-04-01 06:20:04.064","CDBH":"11","XSFX":"由北向南","XSFXDM":"4","KKMC":"中天大道与和顺路交口"},{"KKBH":"720891004000","HPHM":"车牌","JGSK":"2021-04-01 06:20:04.241","CDBH":"9","XSFX":"由南向北","XSFXDM":"3","KKMC":"海博道与安平路交口"},{"KKBH":"720891004000","HPHM":"车牌","JGSK":"2021-04-01 06:20:04.242","CDBH":"8","XSFX":"由南向北","XSFXDM":"3","KKMC":"海博道与安平路交口"},{"KKBH":"610256113","HPHM":"津DDS386","JGSK":"2021-04-01 06:20:04.417","CDBH":"2","XSFX":"由西向东","XSFXDM":"2","KKMC":"中天大道与和风路交口"},{"KKBH":"610276125","HPHM":"津AQ6733","JGSK":"2021-04-01 06:20:04.493","CDBH":"8","XSFX":"由北向南","XSFXDM":"4","KKMC":"中新大道与和顺路交口"},{"KKBH":"610256115","HPHM":"鲁NX96R3","JGSK":"2021-04-01 06:20:04.667","CDBH":"5","XSFX":"由西向东","XSFXDM":"2","KKMC":"中天大道与中生大道交口"},{"KKBH":"610326142000","HPHM":"津HDL698","JGSK":"2021-04-01 06:20:04.835","CDBH":"4","XSFX":"由西向东","XSFXDM":"2","KKMC":"中成大道与泰七路交口"},{"KKBH":"610256115","HPHM":"津N01111","JGSK":"2021-04-01 06:20:04.854","CDBH":"10","XSFX":"由北向南","XSFXDM":"4","KKMC":"中天大道与中生大道交口"},{"KKBH":"7208210040000","HPHM":"车牌","JGSK":"2021-04-01 06:20:04.904","CDBH":"6","XSFX":"由北向南","XSFXDM":"4","KKMC":"动漫西路与动漫北路交口正向"},{"KKBH":"610271009","HPHM":"冀BU912B","JGSK":"2021-04-01 06:20:05.011","CDBH":"11","XSFX":"由北向南","XSFXDM":"4","KKMC":"中新大道与泰七路交口"},{"KKBH":"720541004000","HPHM":"津AR9777","JGSK":"2021-04-01 06:20:05.084","CDBH":"4","XSFX":"由西向东","XSFXDM":"2","KKMC":"动漫环路东与动漫中路交口"},{"KKBH":"610256116","HPHM":"车牌","JGSK":"2021-04-01 06:20:05.305","CDBH":"4","XSFX":"由西向东","XSFXDM":"2","KKMC":"中天大道与和顺路交口"},{"KKBH":"610251002","HPHM":"冀TE9V76","JGSK":"2021-04-01 06:20:05.505","CDBH":"4","XSFX":"由西向东","XSFXDM":"2","KKMC":"中天大道与和睦路交口"},{"KKBH":"720891004000","HPHM":"车牌","JGSK":"2021-04-01 06:20:05.522","CDBH":"9","XSFX":"由南向北","XSFXDM":"3","KKMC":"海博道与安平路交口"},{"KKBH":"7208810040000","HPHM":"鲁NQT669","JGSK":"2021-04-01 06:20:05.59","CDBH":"4","XSFX":"由西向东","XSFXDM":"2","KKMC":"海旭道与永盛路交口正向"},{"KKBH":"610271010","HPHM":"津AP5219","JGSK":"2021-04-01 06:20:05.842","CDBH":"5","XSFX":"由南向北","XSFXDM":"3","KKMC":"中新大道与华五路交口"},{"KKBH":"7208910040000","HPHM":"车牌","JGSK":"2021-04-01 06:20:06.123","CDBH":"6","XSFX":"由西向东","XSFXDM":"2","KKMC":"海博道与安平路交口正向"},{"KKBH":"610261004000","HPHM":"津HS3580","JGSK":"2021-04-01 06:20:06.207","CDBH":"5","XSFX":"由北向南","XSFXDM":"4","KKMC":"中生大道与静湖西路（北侧）"},{"KKBH":"610271010","HPHM":"津AU2919","JGSK":"2021-04-01 06:20:06.279","CDBH":"4","XSFX":"由南向北","XSFXDM":"3","KKMC":"中新大道与华五路交口"},{"KKBH":"720891004000","HPHM":"车牌","JGSK":"2021-04-01 06:20:06.483","CDBH":"9","XSFX":"由南向北","XSFXDM":"3","KKMC":"海博道与安平路交口"},{"KKBH":"610276124","HPHM":"津C5J118","JGSK":"2021-04-01 06:20:06.526","CDBH":"3","XSFX":"由东向西","XSFXDM":"1","KKMC":"中新大道与中生大道交口"},{"KKBH":"7208910040000","HPHM":"车牌","JGSK":"2021-04-01 06:20:06.626","CDBH":"5","XSFX":"由西向东","XSFXDM":"2","KKMC":"海博道与安平路交口正向"},{"KKBH":"7208810020000","HPHM":"津DF1691","JGSK":"2021-04-01 06:20:06.71","CDBH":"12","XSFX":"由北向南","XSFXDM":"4","KKMC":"海旭道与安正路交口正向"},{"KKBH":"610266117","HPHM":"豫A19E3B","JGSK":"2021-04-01 06:20:06.75","CDBH":"2","XSFX":"由东向西","XSFXDM":"1","KKMC":"中生大道与和韵路交口"},{"KKBH":"610276125","HPHM":"津AQ6733","JGSK":"2021-04-01 06:20:06.755","CDBH":"8","XSFX":"由北向南","XSFXDM":"4","KKMC":"中新大道与和顺路交口"},{"KKBH":"610276125","HPHM":"浙H80267","JGSK":"2021-04-01 06:20:06.832","CDBH":"5","XSFX":"由南向北","XSFXDM":"3","KKMC":"中新大道与和顺路交口"},{"KKBH":"610271009","HPHM":"津C82V85","JGSK":"2021-04-01 06:20:06.875","CDBH":"7","XSFX":"由南向北","XSFXDM":"3","KKMC":"中新大道与泰七路交口"},{"KKBH":"610271009","HPHM":"津LU2376","JGSK":"2021-04-01 06:20:06.932","CDBH":"11","XSFX":"由北向南","XSFXDM":"4","KKMC":"中新大道与泰七路交口"},{"KKBH":"610256112","HPHM":"津MP8855","JGSK":"2021-04-01 06:20:07.093","CDBH":"10","XSFX":"由北向南","XSFXDM":"4","KKMC":"中天大道与中津大道交口"},{"KKBH":"610256116","HPHM":"冀AS108F","JGSK":"2021-04-01 06:20:07.134","CDBH":"11","XSFX":"由北向南","XSFXDM":"4","KKMC":"中天大道与和顺路交口"},{"KKBH":"610261003000","HPHM":"蒙D82Z28","JGSK":"2021-04-01 06:20:07.313","CDBH":"17","XSFX":"由北向南","XSFXDM":"4","KKMC":"中生大道与静湖南路交口"},{"KKBH":"610256115","HPHM":"豫J925M8","JGSK":"2021-04-01 06:20:07.38","CDBH":"5","XSFX":"由西向东","XSFXDM":"2","KKMC":"中天大道与中生大道交口"},{"KKBH":"610276125","HPHM":"津NJC366","JGSK":"2021-04-01 06:20:07.395","CDBH":"1","XSFX":"由东向西","XSFXDM":"1","KKMC":"中新大道与和顺路交口"},{"KKBH":"610401005","HPHM":"车牌","JGSK":"2021-04-01 06:20:07.447","CDBH":"6","XSFX":"由西向东","XSFXDM":"2","KKMC":"和畅路与和顺路交口"},{"KKBH":"610276125","HPHM":"蒙D8DL58","JGSK":"2021-04-01 06:20:07.716","CDBH":"8","XSFX":"由北向南","XSFXDM":"4","KKMC":"中新大道与和顺路交口"},{"KKBH":"720881004000","HPHM":"鲁NQT669","JGSK":"2021-04-01 06:20:07.796","CDBH":"9","XSFX":"由西向东","XSFXDM":"2","KKMC":"海旭道与永盛路交口"},{"KKBH":"610251001","HPHM":"冀B5HY51","JGSK":"2021-04-01 06:20:07.899","CDBH":"4","XSFX":"由西向东","XSFXDM":"2","KKMC":"中天大道与和畅路交口"},{"KKBH":"7208610020000","HPHM":"车牌","JGSK":"2021-04-01 06:20:07.912","CDBH":"6","XSFX":"由西向东","XSFXDM":"2","KKMC":"海晨道与安正路交口正向"},{"KKBH":"610256111","HPHM":"冀B1X8D9","JGSK":"2021-04-01 06:20:07.934","CDBH":"1","XSFX":"由西向东","XSFXDM":"2","KKMC":"中天大道与和惠路交口"},{"KKBH":"610286127","HPHM":"津JDA988","JGSK":"2021-04-01 06:20:07.942","CDBH":"8","XSFX":"由南向北","XSFXDM":"3","KKMC":"中津大道与和畅路交口"},{"KKBH":"610271009","HPHM":"津C82V85","JGSK":"2021-04-01 06:20:08.032","CDBH":"7","XSFX":"由南向北","XSFXDM":"3","KKMC":"中新大道与泰七路交口"},{"KKBH":"7209010020000","HPHM":"鲁NQ1X68","JGSK":"2021-04-01 06:20:08.052","CDBH":"8","XSFX":"由南向北","XSFXDM":"3","KKMC":"玉林道与安正路交口正向"},{"KKBH":"610256115","HPHM":"鲁NX96R3","JGSK":"2021-04-01 06:20:08.192","CDBH":"5","XSFX":"由西向东","XSFXDM":"2","KKMC":"中天大道与中生大道交口"},{"KKBH":"610256116","HPHM":"津E27895","JGSK":"2021-04-01 06:20:08.331","CDBH":"8","XSFX":"由南向北","XSFXDM":"3","KKMC":"中天大道与和顺路交口"},{"KKBH":"610256116","HPHM":"津AWC747","JGSK":"2021-04-01 06:20:08.334","CDBH":"12","XSFX":"由北向南","XSFXDM":"4","KKMC":"中天大道与和顺路交口"},{"KKBH":"610286127","HPHM":"津FYA808","JGSK":"2021-04-01 06:20:08.343","CDBH":"4","XSFX":"由西向东","XSFXDM":"2","KKMC":"中津大道与和畅路交口"},{"KKBH":"610276125","HPHM":"津CFF628","JGSK":"2021-04-01 06:20:08.497","CDBH":"4","XSFX":"由南向北","XSFXDM":"3","KKMC":"中新大道与和顺路交口"},{"KKBH":"610256111","HPHM":"车牌","JGSK":"2021-04-01 06:20:08.815","CDBH":"3","XSFX":"由西向东","XSFXDM":"2","KKMC":"中天大道与和惠路交口"},{"KKBH":"610286127","HPHM":"津C388G5","JGSK":"2021-04-01 06:20:08.846","CDBH":"5","XSFX":"由西向东","XSFXDM":"2","KKMC":"中津大道与和畅路交口"},{"KKBH":"720901002000","HPHM":"辽G65D19","JGSK":"2021-04-01 06:20:08.966","CDBH":"8","XSFX":"由南向北","XSFXDM":"3","KKMC":"玉林道与安正路交口"},{"KKBH":"610271010","HPHM":"津AU2919","JGSK":"2021-04-01 06:20:09.041","CDBH":"4","XSFX":"由南向北","XSFXDM":"3","KKMC":"中新大道与华五路交口"},{"KKBH":"720891004000","HPHM":"津HLG303","JGSK":"2021-04-01 06:20:09.111","CDBH":"4","XSFX":"由西向东","XSFXDM":"2","KKMC":"海博道与安平路交口"},{"KKBH":"720891004000","HPHM":"津MWG955","JGSK":"2021-04-01 06:20:09.112","CDBH":"5","XSFX":"由西向东","XSFXDM":"2","KKMC":"海博道与安平路交口"},{"KKBH":"7208910040000","HPHM":"冀B21ET2","JGSK":"2021-04-01 06:20:09.232","CDBH":"6","XSFX":"由西向东","XSFXDM":"2","KKMC":"海博道与安平路交口正向"},{"KKBH":"7208810020000","HPHM":"冀B8R53U","JGSK":"2021-04-01 06:20:09.63","CDBH":"12","XSFX":"由北向南","XSFXDM":"4","KKMC":"海旭道与安正路交口正向"},{"KKBH":"610256113","HPHM":"津JDQ929","JGSK":"2021-04-01 06:20:09.787","CDBH":"7","XSFX":"由北向南","XSFXDM":"4","KKMC":"中天大道与和风路交口"},{"KKBH":"610251002","HPHM":"津A09808","JGSK":"2021-04-01 06:20:09.888","CDBH":"10","XSFX":"由北向南","XSFXDM":"4","KKMC":"中天大道与和睦路交口"},{"KKBH":"610256115","HPHM":"京N75166","JGSK":"2021-04-01 06:20:10.099","CDBH":"4","XSFX":"由西向东","XSFXDM":"2","KKMC":"中天大道与中生大道交口"},{"KKBH":"610276125","HPHM":"蒙D8DL58","JGSK":"2021-04-01 06:20:10.194","CDBH":"8","XSFX":"由北向南","XSFXDM":"4","KKMC":"中新大道与和顺路交口"},{"KKBH":"610256115","HPHM":"豫J925M8","JGSK":"2021-04-01 06:20:10.352","CDBH":"6","XSFX":"由西向东","XSFXDM":"2","KKMC":"中天大道与中生大道交口"},{"KKBH":"7205710040000","HPHM":"车牌","JGSK":"2021-04-01 06:20:10.509","CDBH":"2","XSFX":"由东向西","XSFXDM":"1","KKMC":"动漫东路与动漫中路交口正向"},{"KKBH":"720891004000","HPHM":"冀B8A860","JGSK":"2021-04-01 06:20:10.792","CDBH":"6","XSFX":"由西向东","XSFXDM":"2","KKMC":"海博道与安平路交口"},{"KKBH":"610276125","HPHM":"津H80267","JGSK":"2021-04-01 06:20:10.882","CDBH":"5","XSFX":"由南向北","XSFXDM":"3","KKMC":"中新大道与和顺路交口"},{"KKBH":"720891004000","HPHM":"车牌","JGSK":"2021-04-01 06:20:10.885","CDBH":"8","XSFX":"由南向北","XSFXDM":"3","KKMC":"海博道与安平路交口"},{"KKBH":"610401004","HPHM":"津C093Y8","JGSK":"2021-04-01 06:20:10.967","CDBH":"10","XSFX":"由北向南","XSFXDM":"4","KKMC":"和畅路与和风路交口"},{"KKBH":"610271010","HPHM":"津C81B25","JGSK":"2021-04-01 06:20:10.99","CDBH":"7","XSFX":"由北向南","XSFXDM":"4","KKMC":"中新大道与华五路交口"},{"KKBH":"720891004000","HPHM":"车牌","JGSK":"2021-04-01 06:20:11.047","CDBH":"9","XSFX":"由南向北","XSFXDM":"3","KKMC":"海博道与安平路交口"},{"KKBH":"610256116","HPHM":"冀J9S5S8","JGSK":"2021-04-01 06:20:11.059","CDBH":"5","XSFX":"由西向东","XSFXDM":"2","KKMC":"中天大道与和顺路交口"},{"KKBH":"720891003000","HPHM":"津DNN057","JGSK":"2021-04-01 06:20:11.094","CDBH":"8","XSFX":"由南向北","XSFXDM":"3","KKMC":"海博道与安正路交口"},{"KKBH":"7208910030000","HPHM":"车牌","JGSK":"2021-04-01 06:20:11.282","CDBH":"1","XSFX":"由东向西","XSFXDM":"1","KKMC":"海博道与安正路交口正向"},{"KKBH":"610401005","HPHM":"津HDQ178","JGSK":"2021-04-01 06:20:11.367","CDBH":"1","XSFX":"由东向西","XSFXDM":"1","KKMC":"和畅路与和顺路交口"},{"KKBH":"610286127","HPHM":"津E16140","JGSK":"2021-04-01 06:20:11.418","CDBH":"2","XSFX":"由东向西","XSFXDM":"1","KKMC":"中津大道与和畅路交口"},{"KKBH":"610266117","HPHM":"豫A19E3B","JGSK":"2021-04-01 06:20:11.437","CDBH":"2","XSFX":"由东向西","XSFXDM":"1","KKMC":"中生大道与和韵路交口"},{"KKBH":"610256116","HPHM":"车牌","JGSK":"2021-04-01 06:20:11.478","CDBH":"4","XSFX":"由西向东","XSFXDM":"2","KKMC":"中天大道与和顺路交口"},{"KKBH":"610276125","HPHM":"津CFF628","JGSK":"2021-04-01 06:20:11.688","CDBH":"4","XSFX":"由南向北","XSFXDM":"3","KKMC":"中新大道与和顺路交口"},{"KKBH":"610256116","HPHM":"冀J717U3","JGSK":"2021-04-01 06:20:11.754","CDBH":"8","XSFX":"由南向北","XSFXDM":"3","KKMC":"中天大道与和顺路交口"},{"KKBH":"720881002000","HPHM":"津MP6922","JGSK":"2021-04-01 06:20:11.783","CDBH":"13","XSFX":"由北向南","XSFXDM":"4","KKMC":"海旭道与安正路交口"},{"KKBH":"610256115","HPHM":"津MZZ802","JGSK":"2021-04-01 06:20:11.888","CDBH":"10","XSFX":"由北向南","XSFXDM":"4","KKMC":"中天大道与中生大道交口"},{"KKBH":"7208710020000","HPHM":"冀B2R7T3","JGSK":"2021-04-01 06:20:12.052","CDBH":"5","XSFX":"由南向北","XSFXDM":"3","KKMC":"安正路与芳菲路交口正向"},{"KKBH":"7208610030000","HPHM":"津NZZ217","JGSK":"2021-04-01 06:20:12.067","CDBH":"4","XSFX":"由西向东","XSFXDM":"2","KKMC":"海晨道与安明路交口正向"},{"KKBH":"610266118","HPHM":"津C86F90","JGSK":"2021-04-01 06:20:12.107","CDBH":"2","XSFX":"由东向西","XSFXDM":"1","KKMC":"中生大道与和畅路交口"},{"KKBH":"610276125","HPHM":"津H87427","JGSK":"2021-04-01 06:20:12.245","CDBH":"4","XSFX":"由南向北","XSFXDM":"3","KKMC":"中新大道与和顺路交口"},{"KKBH":"610251001","HPHM":"冀B5HY51","JGSK":"2021-04-01 06:20:12.351","CDBH":"4","XSFX":"由西向东","XSFXDM":"2","KKMC":"中天大道与和畅路交口"},{"KKBH":"610286127","HPHM":"津FYA808","JGSK":"2021-04-01 06:20:12.386","CDBH":"5","XSFX":"由西向东","XSFXDM":"2","KKMC":"中津大道与和畅路交口"},{"KKBH":"7209010020000","HPHM":"车牌","JGSK":"2021-04-01 06:20:12.405","CDBH":"7","XSFX":"由南向北","XSFXDM":"3","KKMC":"玉林道与安正路交口正向"},{"KKBH":"7208610030000","HPHM":"车牌","JGSK":"2021-04-01 06:20:12.467","CDBH":"5","XSFX":"由西向东","XSFXDM":"2","KKMC":"海晨道与安明路交口正向"},{"KKBH":"720891004000","HPHM":"冀B21ET2","JGSK":"2021-04-01 06:20:12.472","CDBH":"5","XSFX":"由西向东","XSFXDM":"2","KKMC":"海博道与安平路交口"},{"KKBH":"720901002000","HPHM":"鲁NQ1X68","JGSK":"2021-04-01 06:20:12.562","CDBH":"8","XSFX":"由南向北","XSFXDM":"3","KKMC":"玉林道与安正路交口"},{"KKBH":"610276125","HPHM":"津NJC366","JGSK":"2021-04-01 06:20:12.64","CDBH":"1","XSFX":"由东向西","XSFXDM":"1","KKMC":"中新大道与和顺路交口"},{"KKBH":"610266118","HPHM":"津CCL090","JGSK":"2021-04-01 06:20:12.651","CDBH":"2","XSFX":"由东向西","XSFXDM":"1","KKMC":"中生大道与和畅路交口"},{"KKBH":"610251002","HPHM":"冀TE9V76","JGSK":"2021-04-01 06:20:12.7","CDBH":"4","XSFX":"由西向东","XSFXDM":"2","KKMC":"中天大道与和睦路交口"},{"KKBH":"610256116","HPHM":"津E27895","JGSK":"2021-04-01 06:20:12.792","CDBH":"9","XSFX":"由南向北","XSFXDM":"3","KKMC":"中天大道与和顺路交口"},{"KKBH":"720891004000","HPHM":"车牌","JGSK":"2021-04-01 06:20:12.952","CDBH":"4","XSFX":"由西向东","XSFXDM":"2","KKMC":"海博道与安平路交口"},{"KKBH":"610271010","HPHM":"车牌","JGSK":"2021-04-01 06:20:13.139","CDBH":"8","XSFX":"由北向南","XSFXDM":"4","KKMC":"中新大道与华五路交口"},{"KKBH":"610286127","HPHM":"津C388G5","JGSK":"2021-04-01 06:20:13.186","CDBH":"6","XSFX":"由西向东","XSFXDM":"2","KKMC":"中津大道与和畅路交口"},{"KKBH":"7208910030000","HPHM":"车牌","JGSK":"2021-04-01 06:20:13.382","CDBH":"1","XSFX":"由东向西","XSFXDM":"1","KKMC":"海博道与安正路交口正向"},{"KKBH":"610271010","HPHM":"津C81B25","JGSK":"2021-04-01 06:20:13.383","CDBH":"7","XSFX":"由北向南","XSFXDM":"4","KKMC":"中新大道与华五路交口"},{"KKBH":"610256111","HPHM":"津JKJ818","JGSK":"2021-04-01 06:20:13.412","CDBH":"8","XSFX":"由北向南","XSFXDM":"4","KKMC":"中天大道与和惠路交口"},{"KKBH":"610391007","HPHM":"津C5V966","JGSK":"2021-04-01 06:20:13.529","CDBH":"10","XSFX":"由北向南","XSFXDM":"4","KKMC":"和韵路与和风路交口"},{"KKBH":"720881006000","HPHM":"豫EDU532","JGSK":"2021-04-01 06:20:13.582","CDBH":"4","XSFX":"由南向北","XSFXDM":"3","KKMC":"海旭道与庄盛路交口"},{"KKBH":"610256112","HPHM":"津RTG192","JGSK":"2021-04-01 06:20:13.675","CDBH":"10","XSFX":"由北向南","XSFXDM":"4","KKMC":"中天大道与中津大道交口"},{"KKBH":"720891004000","HPHM":"车牌","JGSK":"2021-04-01 06:20:13.687","CDBH":"9","XSFX":"由南向北","XSFXDM":"3","KKMC":"海博道与安平路交口"},{"KKBH":"610256115","HPHM":"京N75166","JGSK":"2021-04-01 06:20:13.711","CDBH":"4","XSFX":"由西向东","XSFXDM":"2","KKMC":"中天大道与中生大道交口"},{"KKBH":"610266118","HPHM":"津A09895D","JGSK":"2021-04-01 06:20:13.743","CDBH":"3","XSFX":"由东向西","XSFXDM":"1","KKMC":"中生大道与和畅路交口"},{"KKBH":"610251002","HPHM":"津A09808","JGSK":"2021-04-01 06:20:14.034","CDBH":"10","XSFX":"由北向南","XSFXDM":"4","KKMC":"中天大道与和睦路交口"},{"KKBH":"610271008","HPHM":"车牌","JGSK":"2021-04-01 06:20:14.04","CDBH":"4","XSFX":"由北向南","XSFXDM":"4","KKMC":"中新大道与航母主题公园支路交口"},{"KKBH":"610256115","HPHM":"津AT3739","JGSK":"2021-04-01 06:20:14.136","CDBH":"10","XSFX":"由北向南","XSFXDM":"4","KKMC":"中天大道与中生大道交口"},{"KKBH":"610256113","HPHM":"津JDQ929","JGSK":"2021-04-01 06:20:14.323","CDBH":"7","XSFX":"由北向南","XSFXDM":"4","KKMC":"中天大道与和风路交口"},{"KKBH":"7208810070000","HPHM":"皖B62U79","JGSK":"2021-04-01 06:20:14.416","CDBH":"3","XSFX":"由西向东","XSFXDM":"2","KKMC":"海旭道与弘通路交口正向"},{"KKBH":"610286127","HPHM":"津E16140","JGSK":"2021-04-01 06:20:14.504","CDBH":"3","XSFX":"由东向西","XSFXDM":"1","KKMC":"中津大道与和畅路交口"},{"KKBH":"7208910040000","HPHM":"车牌","JGSK":"2021-04-01 06:20:14.628","CDBH":"5","XSFX":"由西向东","XSFXDM":"2","KKMC":"海博道与安平路交口正向"},{"KKBH":"720891004000","HPHM":"车牌","JGSK":"2021-04-01 06:20:14.885","CDBH":"9","XSFX":"由南向北","XSFXDM":"3","KKMC":"海博道与安平路交口"},{"KKBH":"610261005000","HPHM":"鲁R1U26H","JGSK":"2021-04-01 06:20:14.936","CDBH":"2","XSFX":"由南向北","XSFXDM":"3","KKMC":"中生大道与静湖西路（南侧）"},{"KKBH":"610276125","HPHM":"津H87427","JGSK":"2021-04-01 06:20:15.127","CDBH":"4","XSFX":"由南向北","XSFXDM":"3","KKMC":"中新大道与和顺路交口"},{"KKBH":"7208910030000","HPHM":"车牌","JGSK":"2021-04-01 06:20:15.403","CDBH":"1","XSFX":"由东向西","XSFXDM":"1","KKMC":"海博道与安正路交口正向"},{"KKBH":"7208910030000","HPHM":"冀BC790E","JGSK":"2021-04-01 06:20:15.486","CDBH":"11","XSFX":"由北向南","XSFXDM":"4","KKMC":"海博道与安正路交口正向"},{"KKBH":"7280310060000","HPHM":"津AR9777","JGSK":"2021-04-01 06:20:15.607","CDBH":"3","XSFX":"由西向东","XSFXDM":"2","KKMC":"动漫中路与文三路交口正向"},{"KKBH":"610401004","HPHM":"津C093Y8","JGSK":"2021-04-01 06:20:15.779","CDBH":"11","XSFX":"由北向南","XSFXDM":"4","KKMC":"和畅路与和风路交口"},{"KKBH":"610256116","HPHM":"冀J717U3","JGSK":"2021-04-01 06:20:15.913","CDBH":"9","XSFX":"由南向北","XSFXDM":"3","KKMC":"中天大道与和顺路交口"},{"KKBH":"610271008","HPHM":"车牌","JGSK":"2021-04-01 06:20:16.113","CDBH":"2","XSFX":"由南向北","XSFXDM":"3","KKMC":"中新大道与航母主题公园支路交口"},{"KKBH":"7208610030000","HPHM":"车牌","JGSK":"2021-04-01 06:20:16.128","CDBH":"7","XSFX":"由南向北","XSFXDM":"3","KKMC":"海晨道与安明路交口正向"},{"KKBH":"720861003000","HPHM":"津NZZ217","JGSK":"2021-04-01 06:20:16.196","CDBH":"4","XSFX":"由西向东","XSFXDM":"2","KKMC":"海晨道与安明路交口"},{"KKBH":"7208910040000","HPHM":"车牌","JGSK":"2021-04-01 06:20:16.758","CDBH":"6","XSFX":"由西向东","XSFXDM":"2","KKMC":"海博道与安平路交口正向"},{"KKBH":"610256112","HPHM":"津RTG192","JGSK":"2021-04-01 06:20:16.779","CDBH":"10","XSFX":"由北向南","XSFXDM":"4","KKMC":"中天大道与中津大道交口"},{"KKBH":"6103261420000","HPHM":"津HWE198","JGSK":"2021-04-01 06:20:16.914","CDBH":"13","XSFX":"由北向南","XSFXDM":"4","KKMC":"中成大道与泰七路交口正向"},{"KKBH":"610256116","HPHM":"冀J9S5S8","JGSK":"2021-04-01 06:20:17.478","CDBH":"6","XSFX":"由西向东","XSFXDM":"2","KKMC":"中天大道与和顺路交口"},{"KKBH":"610271009","HPHM":"津RUU799","JGSK":"2021-04-01 06:20:17.66","CDBH":"7","XSFX":"由南向北","XSFXDM":"3","KKMC":"中新大道与泰七路交口"},{"KKBH":"610256115","HPHM":"津RE9733","JGSK":"2021-04-01 06:20:17.828","CDBH":"7","XSFX":"由南向北","XSFXDM":"3","KKMC":"中天大道与中生大道交口"},{"KKBH":"610256115","HPHM":"津DHE515","JGSK":"2021-04-01 06:20:17.928","CDBH":"11","XSFX":"由北向南","XSFXDM":"4","KKMC":"中天大道与中生大道交口"},{"KKBH":"610276124","HPHM":"车牌","JGSK":"2021-04-01 06:20:18.175","CDBH":"11","XSFX":"由北向南","XSFXDM":"4","KKMC":"中新大道与中生大道交口"},{"KKBH":"7208910060000","HPHM":"津NW3652","JGSK":"2021-04-01 06:20:18.294","CDBH":"5","XSFX":"由西向东","XSFXDM":"2","KKMC":"海博道与永盛路交口正向"},{"KKBH":"7208910030000","HPHM":"冀B9Z61U","JGSK":"2021-04-01 06:20:18.348","CDBH":"4","XSFX":"由西向东","XSFXDM":"2","KKMC":"海博道与安正路交口正向"},{"KKBH":"610271009","HPHM":"皖L8N138","JGSK":"2021-04-01 06:20:18.608","CDBH":"8","XSFX":"由南向北","XSFXDM":"3","KKMC":"中新大道与泰七路交口"},{"KKBH":"7208810070000","HPHM":"冀DJ773B","JGSK":"2021-04-01 06:20:18.618","CDBH":"3","XSFX":"由西向东","XSFXDM":"2","KKMC":"海旭道与弘通路交口正向"},{"KKBH":"7208210040000","HPHM":"冀DU538U","JGSK":"2021-04-01 06:20:18.677","CDBH":"3","XSFX":"由南向北","XSFXDM":"3","KKMC":"动漫西路与动漫北路交口正向"},{"KKBH":"610401004","HPHM":"沪C2KR57","JGSK":"2021-04-01 06:20:18.8","CDBH":"11","XSFX":"由北向南","XSFXDM":"4","KKMC":"和畅路与和风路交口"},{"KKBH":"6071310030000","HPHM":"津C73W62","JGSK":"2021-04-01 06:20:18.869","CDBH":"2","XSFX":"由东向西","XSFXDM":"1","KKMC":"中央大道与海旭道交口正向"},{"KKBH":"610271009","HPHM":"津RUU799","JGSK":"2021-04-01 06:20:18.998","CDBH":"7","XSFX":"由南向北","XSFXDM":"3","KKMC":"中新大道与泰七路交口"},{"KKBH":"720891004000","HPHM":"豫F13735","JGSK":"2021-04-01 06:20:19.032","CDBH":"6","XSFX":"由西向东","XSFXDM":"2","KKMC":"海博道与安平路交口"},{"KKBH":"610256116","HPHM":"津E23682","JGSK":"2021-04-01 06:20:19.331","CDBH":"8","XSFX":"由南向北","XSFXDM":"3","KKMC":"中天大道与和顺路交口"},{"KKBH":"720891003000","HPHM":"冀BC790E","JGSK":"2021-04-01 06:20:19.524","CDBH":"2","XSFX":"由东向西","XSFXDM":"1","KKMC":"海博道与安正路交口"},{"KKBH":"7208910030000","HPHM":"车牌","JGSK":"2021-04-01 06:20:19.586","CDBH":"1","XSFX":"由东向西","XSFXDM":"1","KKMC":"海博道与安正路交口正向"},{"KKBH":"720891003000","HPHM":"车牌","JGSK":"2021-04-01 06:20:19.696","CDBH":"3","XSFX":"由东向西","XSFXDM":"1","KKMC":"海博道与安正路交口"},{"KKBH":"610276124","HPHM":"津C19N49","JGSK":"2021-04-01 06:20:19.699","CDBH":"7","XSFX":"由南向北","XSFXDM":"3","KKMC":"中新大道与中生大道交口"},{"KKBH":"7208910040000","HPHM":"车牌","JGSK":"2021-04-01 06:20:19.77","CDBH":"5","XSFX":"由西向东","XSFXDM":"2","KKMC":"海博道与安平路交口正向"},{"KKBH":"7208910030000","HPHM":"冀B3N98J","JGSK":"2021-04-01 06:20:19.808","CDBH":"4","XSFX":"由西向东","XSFXDM":"2","KKMC":"海博道与安正路交口正向"},{"KKBH":"720881007000","HPHM":"皖B62U79","JGSK":"2021-04-01 06:20:19.831","CDBH":"3","XSFX":"由西向东","XSFXDM":"2","KKMC":"海旭道与弘通路交口"},{"KKBH":"720891004000","HPHM":"车牌","JGSK":"2021-04-01 06:20:19.929","CDBH":"7","XSFX":"由南向北","XSFXDM":"3","KKMC":"海博道与安平路交口"},{"KKBH":"610391007","HPHM":"津C5V966","JGSK":"2021-04-01 06:20:19.948","CDBH":"11","XSFX":"由北向南","XSFXDM":"4","KKMC":"和韵路与和风路交口"},{"KKBH":"7209010020000","HPHM":"冀CE0894","JGSK":"2021-04-01 06:20:20.027","CDBH":"7","XSFX":"由南向北","XSFXDM":"3","KKMC":"玉林道与安正路交口正向"},{"KKBH":"720891003000","HPHM":"津MLH578","JGSK":"2021-04-01 06:20:20.059","CDBH":"7","XSFX":"由南向北","XSFXDM":"3","KKMC":"海博道与安正路交口"},{"KKBH":"610271008","HPHM":"车牌","JGSK":"2021-04-01 06:20:20.297","CDBH":"5","XSFX":"由北向南","XSFXDM":"4","KKMC":"中新大道与航母主题公园支路交口"},{"KKBH":"7208910030000","HPHM":"辽G2D796","JGSK":"2021-04-01 06:20:20.341","CDBH":"6","XSFX":"由西向东","XSFXDM":"2","KKMC":"海博道与安正路交口正向"},{"KKBH":"610326142000","HPHM":"津HWE198","JGSK":"2021-04-01 06:20:20.347","CDBH":"14","XSFX":"由北向南","XSFXDM":"4","KKMC":"中成大道与泰七路交口"},{"KKBH":"610271009","HPHM":"皖L8N138","JGSK":"2021-04-01 06:20:20.359","CDBH":"8","XSFX":"由南向北","XSFXDM":"3","KKMC":"中新大道与泰七路交口"},{"KKBH":"610271010","HPHM":"车牌","JGSK":"2021-04-01 06:20:20.517","CDBH":"8","XSFX":"由北向南","XSFXDM":"4","KKMC":"中新大道与华五路交口"},{"KKBH":"610256116","HPHM":"津E23682","JGSK":"2021-04-01 06:20:20.534","CDBH":"9","XSFX":"由南向北","XSFXDM":"3","KKMC":"中天大道与和顺路交口"},{"KKBH":"720891004000","HPHM":"冀B6R68P","JGSK":"2021-04-01 06:20:20.637","CDBH":"5","XSFX":"由西向东","XSFXDM":"2","KKMC":"海博道与安平路交口"},{"KKBH":"610256115","HPHM":"津AD80308","JGSK":"2021-04-01 06:20:20.863","CDBH":"1","XSFX":"由东向西","XSFXDM":"1","KKMC":"中天大道与中生大道交口"},{"KKBH":"610256113","HPHM":"车牌","JGSK":"2021-04-01 06:20:20.923","CDBH":"4","XSFX":"由南向北","XSFXDM":"3","KKMC":"中天大道与和风路交口"},{"KKBH":"610286127","HPHM":"冀B5AM15","JGSK":"2021-04-01 06:20:21.171","CDBH":"8","XSFX":"由南向北","XSFXDM":"3","KKMC":"中津大道与和畅路交口"},{"KKBH":"720891004000","HPHM":"豫F13735","JGSK":"2021-04-01 06:20:21.292","CDBH":"8","XSFX":"由南向北","XSFXDM":"3","KKMC":"海博道与安平路交口"},{"KKBH":"610401004","HPHM":"沪C2KR57","JGSK":"2021-04-01 06:20:21.379","CDBH":"12","XSFX":"由北向南","XSFXDM":"4","KKMC":"和畅路与和风路交口"},{"KKBH":"720891003000","HPHM":"津C7D825","JGSK":"2021-04-01 06:20:21.537","CDBH":"3","XSFX":"由东向西","XSFXDM":"1","KKMC":"海博道与安正路交口"},{"KKBH":"610391007","HPHM":"津N32663","JGSK":"2021-04-01 06:20:21.805","CDBH":"4","XSFX":"由西向东","XSFXDM":"2","KKMC":"和韵路与和风路交口"},{"KKBH":"610256115","HPHM":"津DHE515","JGSK":"2021-04-01 06:20:21.837","CDBH":"12","XSFX":"由北向南","XSFXDM":"4","KKMC":"中天大道与中生大道交口"},{"KKBH":"7209010020000","HPHM":"豫GD8G09","JGSK":"2021-04-01 06:20:21.899","CDBH":"8","XSFX":"由南向北","XSFXDM":"3","KKMC":"玉林道与安正路交口正向"},{"KKBH":"7208910030000","HPHM":"津MDK228","JGSK":"2021-04-01 06:20:21.929","CDBH":"4","XSFX":"由西向东","XSFXDM":"2","KKMC":"海博道与安正路交口正向"},{"KKBH":"610271010","HPHM":"冀B0PW48","JGSK":"2021-04-01 06:20:21.955","CDBH":"7","XSFX":"由北向南","XSFXDM":"4","KKMC":"中新大道与华五路交口"},{"KKBH":"610266118","HPHM":"津CCL090","JGSK":"2021-04-01 06:20:22.251","CDBH":"3","XSFX":"由东向西","XSFXDM":"1","KKMC":"中生大道与和畅路交口"},{"KKBH":"720891003000","HPHM":"车牌","JGSK":"2021-04-01 06:20:22.388","CDBH":"6","XSFX":"由西向东","XSFXDM":"2","KKMC":"海博道与安正路交口"},{"KKBH":"610276124","HPHM":"鲁M43M29","JGSK":"2021-04-01 06:20:22.501","CDBH":"7","XSFX":"由南向北","XSFXDM":"3","KKMC":"中新大道与中生大道交口"},{"KKBH":"7208910040000","HPHM":"冀DE7Z78","JGSK":"2021-04-01 06:20:22.551","CDBH":"6","XSFX":"由西向东","XSFXDM":"2","KKMC":"海博道与安平路交口正向"},{"KKBH":"610276124","HPHM":"豫A7M122","JGSK":"2021-04-01 06:20:22.675","CDBH":"8","XSFX":"由南向北","XSFXDM":"3","KKMC":"中新大道与中生大道交口"},{"KKBH":"610276124","HPHM":"鲁NN96C3","JGSK":"2021-04-01 06:20:22.782","CDBH":"7","XSFX":"由南向北","XSFXDM":"3","KKMC":"中新大道与中生大道交口"},{"KKBH":"7208810050000","HPHM":"车牌","JGSK":"2021-04-01 06:20:22.855","CDBH":"6","XSFX":"由西向东","XSFXDM":"2","KKMC":"海旭道与明盛路交口正向"},{"KKBH":"720901002000","HPHM":"冀CE0894","JGSK":"2021-04-01 06:20:22.972","CDBH":"7","XSFX":"由南向北","XSFXDM":"3","KKMC":"玉林道与安正路交口"},{"KKBH":"610261005000","HPHM":"津AK5955","JGSK":"2021-04-01 06:20:23.055","CDBH":"2","XSFX":"由南向北","XSFXDM":"3","KKMC":"中生大道与静湖西路（南侧）"},{"KKBH":"720891006000","HPHM":"津NW3652","JGSK":"2021-04-01 06:20:23.185","CDBH":"5","XSFX":"由西向东","XSFXDM":"2","KKMC":"海博道与永盛路交口"},{"KKBH":"610271008","HPHM":"津A08768D","JGSK":"2021-04-01 06:20:23.258","CDBH":"5","XSFX":"由北向南","XSFXDM":"4","KKMC":"中新大道与航母主题公园支路交口"},{"KKBH":"610286127","HPHM":"车牌","JGSK":"2021-04-01 06:20:23.309","CDBH":"8","XSFX":"由南向北","XSFXDM":"3","KKMC":"中津大道与和畅路交口"},{"KKBH":"7208210040000","HPHM":"鲁AV1687","JGSK":"2021-04-01 06:20:23.367","CDBH":"4","XSFX":"由南向北","XSFXDM":"3","KKMC":"动漫西路与动漫北路交口正向"},{"KKBH":"720891004000","HPHM":"车牌","JGSK":"2021-04-01 06:20:23.529","CDBH":"9","XSFX":"由南向北","XSFXDM":"3","KKMC":"海博道与安平路交口"},{"KKBH":"610256115","HPHM":"津RE9733","JGSK":"2021-04-01 06:20:23.782","CDBH":"8","XSFX":"由南向北","XSFXDM":"3","KKMC":"中天大道与中生大道交口"},{"KKBH":"720891004000","HPHM":"冀B7R3L1","JGSK":"2021-04-01 06:20:23.838","CDBH":"6","XSFX":"由西向东","XSFXDM":"2","KKMC":"海博道与安平路交口"},{"KKBH":"7280310030000","HPHM":"津FS2002","JGSK":"2021-04-01 06:20:23.873","CDBH":"5","XSFX":"由北向南","XSFXDM":"4","KKMC":"动漫中路与文二路交口正向"},{"KKBH":"7208910040000","HPHM":"车牌","JGSK":"2021-04-01 06:20:23.921","CDBH":"4","XSFX":"由西向东","XSFXDM":"2","KKMC":"海博道与安平路交口正向"},{"KKBH":"610286127","HPHM":"冀B5AM15","JGSK":"2021-04-01 06:20:24.107","CDBH":"9","XSFX":"由南向北","XSFXDM":"3","KKMC":"中津大道与和畅路交口"},{"KKBH":"720891003000","HPHM":"豫ED935S","JGSK":"2021-04-01 06:20:24.257","CDBH":"3","XSFX":"由东向西","XSFXDM":"1","KKMC":"海博道与安正路交口"},{"KKBH":"610256112","HPHM":"津AY8683","JGSK":"2021-04-01 06:20:24.269","CDBH":"11","XSFX":"由北向南","XSFXDM":"4","KKMC":"中天大道与中津大道交口"},{"KKBH":"610271010","HPHM":"冀B0PW48","JGSK":"2021-04-01 06:20:24.343","CDBH":"7","XSFX":"由北向南","XSFXDM":"4","KKMC":"中新大道与华五路交口"},{"KKBH":"720891003000","HPHM":"车牌","JGSK":"2021-04-01 06:20:24.389","CDBH":"6","XSFX":"由西向东","XSFXDM":"2","KKMC":"海博道与安正路交口"},{"KKBH":"7208810060000","HPHM":"车牌","JGSK":"2021-04-01 06:20:24.662","CDBH":"5","XSFX":"由南向北","XSFXDM":"3","KKMC":"海旭道与庄盛路交口正向"},{"KKBH":"610256115","HPHM":"津N01111","JGSK":"2021-04-01 06:20:24.797","CDBH":"10","XSFX":"由北向南","XSFXDM":"4","KKMC":"中天大道与中生大道交口"},{"KKBH":"610266118","HPHM":"鲁GZ9U06","JGSK":"2021-04-01 06:20:25.003","CDBH":"2","XSFX":"由东向西","XSFXDM":"1","KKMC":"中生大道与和畅路交口"},{"KKBH":"610276124","HPHM":"津CA398学","JGSK":"2021-04-01 06:20:25.303","CDBH":"7","XSFX":"由南向北","XSFXDM":"3","KKMC":"中新大道与中生大道交口"},{"KKBH":"6102610040000","HPHM":"冀HGX538","JGSK":"2021-04-01 06:20:25.324","CDBH":"3","XSFX":"由南向北","XSFXDM":"3","KKMC":"中生大道与静湖西路（北侧）正向"},{"KKBH":"720881007000","HPHM":"冀DJ773B","JGSK":"2021-04-01 06:20:25.352","CDBH":"3","XSFX":"由西向东","XSFXDM":"2","KKMC":"海旭道与弘通路交口"},{"KKBH":"720891004000","HPHM":"冀DE7Z78","JGSK":"2021-04-01 06:20:25.354","CDBH":"5","XSFX":"由西向东","XSFXDM":"2","KKMC":"海博道与安平路交口"},{"KKBH":"610276124","HPHM":"津A7M122","JGSK":"2021-04-01 06:20:25.863","CDBH":"8","XSFX":"由南向北","XSFXDM":"3","KKMC":"中新大道与中生大道交口"},{"KKBH":"720821004000","HPHM":"冀DU538U","JGSK":"2021-04-01 06:20:25.866","CDBH":"3","XSFX":"由南向北","XSFXDM":"3","KKMC":"动漫西路与动漫北路交口"},{"KKBH":"610256112","HPHM":"津C8T230","JGSK":"2021-04-01 06:20:25.993","CDBH":"1","XSFX":"由东向西","XSFXDM":"1","KKMC":"中天大道与中津大道交口"},{"KKBH":"720891004000","HPHM":"车牌","JGSK":"2021-04-01 06:20:26.315","CDBH":"4","XSFX":"由西向东","XSFXDM":"2","KKMC":"海博道与安平路交口"},{"KKBH":"610266117","HPHM":"辽A0K766","JGSK":"2021-04-01 06:20:26.535","CDBH":"5","XSFX":"由西向东","XSFXDM":"2","KKMC":"中生大道与和韵路交口"},{"KKBH":"610391007","HPHM":"津N32663","JGSK":"2021-04-01 06:20:26.57","CDBH":"4","XSFX":"由西向东","XSFXDM":"2","KKMC":"和韵路与和风路交口"},{"KKBH":"720891004000","HPHM":"车牌","JGSK":"2021-04-01 06:20:26.573","CDBH":"9","XSFX":"由南向北","XSFXDM":"3","KKMC":"海博道与安平路交口"},{"KKBH":"720891003000","HPHM":"晋D8C811","JGSK":"2021-04-01 06:20:26.578","CDBH":"3","XSFX":"由东向西","XSFXDM":"1","KKMC":"海博道与安正路交口"},{"KKBH":"610266117","HPHM":"车牌","JGSK":"2021-04-01 06:20:26.583","CDBH":"11","XSFX":"由北向南","XSFXDM":"4","KKMC":"中生大道与和韵路交口"},{"KKBH":"7208910080000","HPHM":"车牌","JGSK":"2021-04-01 06:20:26.687","CDBH":"8","XSFX":"由西向东","XSFXDM":"2","KKMC":"海博道与荣盛路交口正向"},{"KKBH":"6102661220000","HPHM":"津B55310","JGSK":"2021-04-01 06:20:26.698","CDBH":"3","XSFX":"由西向东","XSFXDM":"2","KKMC":"生态城中生大道故道河一桥西向东上桥处正向"},{"KKBH":"7208910030000","HPHM":"冀B21ET2","JGSK":"2021-04-01 06:20:26.83","CDBH":"4","XSFX":"由西向东","XSFXDM":"2","KKMC":"海博道与安正路交口正向"},{"KKBH":"720891003000","HPHM":"车牌","JGSK":"2021-04-01 06:20:26.874","CDBH":"6","XSFX":"由西向东","XSFXDM":"2","KKMC":"海博道与安正路交口"},{"KKBH":"720891004000","HPHM":"车牌","JGSK":"2021-04-01 06:20:26.969","CDBH":"9","XSFX":"由南向北","XSFXDM":"3","KKMC":"海博道与安平路交口"},{"KKBH":"610276126","HPHM":"浙CFF628","JGSK":"2021-04-01 06:20:27.306","CDBH":"4","XSFX":"由南向北","XSFXDM":"3","KKMC":"中新大道与和意路交口"},{"KKBH":"6103261420000","HPHM":"津C3B282","JGSK":"2021-04-01 06:20:27.429","CDBH":"4","XSFX":"由西向东","XSFXDM":"2","KKMC":"中成大道与泰七路交口正向"},{"KKBH":"7208910090000","HPHM":"津AY2505","JGSK":"2021-04-01 06:20:27.749","CDBH":"9","XSFX":"由北向南","XSFXDM":"4","KKMC":"海博道与弘通路交口正向"},{"KKBH":"610256114","HPHM":"津AS0819","JGSK":"2021-04-01 06:20:27.778","CDBH":"8","XSFX":"由北向南","XSFXDM":"4","KKMC":"中天大道与和旭路交口"},{"KKBH":"7208910030000","HPHM":"津MWG955","JGSK":"2021-04-01 06:20:27.781","CDBH":"6","XSFX":"由西向东","XSFXDM":"2","KKMC":"海博道与安正路交口正向"},{"KKBH":"610256111","HPHM":"车牌","JGSK":"2021-04-01 06:20:27.969","CDBH":"2","XSFX":"由西向东","XSFXDM":"2","KKMC":"中天大道与和惠路交口"},{"KKBH":"610276124","HPHM":"津C19N49","JGSK":"2021-04-01 06:20:28.103","CDBH":"7","XSFX":"由南向北","XSFXDM":"3","KKMC":"中新大道与中生大道交口"},{"KKBH":"610286127","HPHM":"车牌","JGSK":"2021-04-01 06:20:28.273","CDBH":"9","XSFX":"由南向北","XSFXDM":"3","KKMC":"中津大道与和畅路交口"},{"KKBH":"1250","HPHM":"车牌","JGSK":"2021-04-01 06:20:28.304","CDBH":"3","XSFX":"由东向西","XSFXDM":"1","KKMC":"中滨大道与盛三街交口正向"},{"KKBH":"1250","HPHM":"车牌","JGSK":"2021-04-01 06:20:28.407","CDBH":"3","XSFX":"由东向西","XSFXDM":"1","KKMC":"中滨大道与盛三街交口正向"},{"KKBH":"7208610030000","HPHM":"车牌","JGSK":"2021-04-01 06:20:28.734","CDBH":"7","XSFX":"由南向北","XSFXDM":"3","KKMC":"海晨道与安明路交口正向"},{"KKBH":"7280310060000","HPHM":"车牌","JGSK":"2021-04-01 06:20:28.748","CDBH":"2","XSFX":"由东向西","XSFXDM":"1","KKMC":"动漫中路与文三路交口正向"},{"KKBH":"610261004000","HPHM":"车牌","JGSK":"2021-04-01 06:20:28.757","CDBH":"3","XSFX":"由南向北","XSFXDM":"3","KKMC":"中生大道与静湖西路（北侧）"},{"KKBH":"610261005000","HPHM":"津RK2540","JGSK":"2021-04-01 06:20:28.981","CDBH":"2","XSFX":"由南向北","XSFXDM":"3","KKMC":"中生大道与静湖西路（南侧）"},{"KKBH":"7208810050000","HPHM":"车牌","JGSK":"2021-04-01 06:20:28.988","CDBH":"4","XSFX":"由西向东","XSFXDM":"2","KKMC":"海旭道与明盛路交口正向"},{"KKBH":"610286127","HPHM":"津DSQ067","JGSK":"2021-04-01 06:20:29.046","CDBH":"8","XSFX":"由南向北","XSFXDM":"3","KKMC":"中津大道与和畅路交口"},{"KKBH":"720901002000","HPHM":"豫GD8G09","JGSK":"2021-04-01 06:20:29.049","CDBH":"8","XSFX":"由南向北","XSFXDM":"3","KKMC":"玉林道与安正路交口"},{"KKBH":"720891004000","HPHM":"津RKB530","JGSK":"2021-04-01 06:20:29.12","CDBH":"5","XSFX":"由西向东","XSFXDM":"2","KKMC":"海博道与安平路交口"},{"KKBH":"610266117","HPHM":"津A0K766","JGSK":"2021-04-01 06:20:29.277","CDBH":"6","XSFX":"由西向东","XSFXDM":"2","KKMC":"中生大道与和韵路交口"},{"KKBH":"610276126","HPHM":"津CFF628","JGSK":"2021-04-01 06:20:29.653","CDBH":"4","XSFX":"由南向北","XSFXDM":"3","KKMC":"中新大道与和意路交口"},{"KKBH":"7208510020000","HPHM":"津A13V22","JGSK":"2021-04-01 06:20:29.679","CDBH":"7","XSFX":"由北向南","XSFXDM":"4","KKMC":"碧水道与安正路交口正向"},{"KKBH":"610256111","HPHM":"鲁D188FL","JGSK":"2021-04-01 06:20:29.704","CDBH":"8","XSFX":"由北向南","XSFXDM":"4","KKMC":"中天大道与和惠路交口"},{"KKBH":"610276124","HPHM":"津AQ6733","JGSK":"2021-04-01 06:20:29.805","CDBH":"11","XSFX":"由北向南","XSFXDM":"4","KKMC":"中新大道与中生大道交口"},{"KKBH":"610256115","HPHM":"津AD80308","JGSK":"2021-04-01 06:20:30.073","CDBH":"1","XSFX":"由东向西","XSFXDM":"1","KKMC":"中天大道与中生大道交口"},{"KKBH":"7208810020000","HPHM":"冀B2U00F","JGSK":"2021-04-01 06:20:30.274","CDBH":"6","XSFX":"由西向东","XSFXDM":"2","KKMC":"海旭道与安正路交口正向"},{"KKBH":"610256112","HPHM":"津A7H989","JGSK":"2021-04-01 06:20:30.491","CDBH":"10","XSFX":"由北向南","XSFXDM":"4","KKMC":"中天大道与中津大道交口"},{"KKBH":"720821004000","HPHM":"鲁AV1687","JGSK":"2021-04-01 06:20:30.589","CDBH":"4","XSFX":"由南向北","XSFXDM":"3","KKMC":"动漫西路与动漫北路交口"},{"KKBH":"610266118","HPHM":"冀FD98U7","JGSK":"2021-04-01 06:20:30.603","CDBH":"2","XSFX":"由东向西","XSFXDM":"1","KKMC":"中生大道与和畅路交口"},{"KKBH":"720891003000","HPHM":"车牌","JGSK":"2021-04-01 06:20:30.644","CDBH":"1","XSFX":"由东向西","XSFXDM":"1","KKMC":"海博道与安正路交口"},{"KKBH":"7208910030000","HPHM":"冀B8A860","JGSK":"2021-04-01 06:20:30.663","CDBH":"4","XSFX":"由西向东","XSFXDM":"2","KKMC":"海博道与安正路交口正向"},{"KKBH":"6103261420000","HPHM":"津C813J9","JGSK":"2021-04-01 06:20:30.67","CDBH":"4","XSFX":"由西向东","XSFXDM":"2","KKMC":"中成大道与泰七路交口正向"},{"KKBH":"610256115","HPHM":"车牌","JGSK":"2021-04-01 06:20:30.725","CDBH":"10","XSFX":"由北向南","XSFXDM":"4","KKMC":"中天大道与中生大道交口"},{"KKBH":"7400110020000","HPHM":"津ND5600","JGSK":"2021-04-01 06:20:30.751","CDBH":"7","XSFX":"由北向南","XSFXDM":"4","KKMC":"静湖南路与华一路交口正向"},{"KKBH":"610276124","HPHM":"车牌","JGSK":"2021-04-01 06:20:30.823","CDBH":"7","XSFX":"由南向北","XSFXDM":"3","KKMC":"中新大道与中生大道交口"},{"KKBH":"6071310030000","HPHM":"津RWV763","JGSK":"2021-04-01 06:20:30.893","CDBH":"1","XSFX":"由东向西","XSFXDM":"1","KKMC":"中央大道与海旭道交口正向"},{"KKBH":"720891003000","HPHM":"车牌","JGSK":"2021-04-01 06:20:31.036","CDBH":"6","XSFX":"由西向东","XSFXDM":"2","KKMC":"海博道与安正路交口"},{"KKBH":"7208710020000","HPHM":"津CB7626","JGSK":"2021-04-01 06:20:31.08","CDBH":"5","XSFX":"由南向北","XSFXDM":"3","KKMC":"安正路与芳菲路交口正向"},{"KKBH":"720891004000","HPHM":"车牌","JGSK":"2021-04-01 06:20:31.359","CDBH":"4","XSFX":"由西向东","XSFXDM":"2","KKMC":"海博道与安平路交口"},{"KKBH":"728031006000","HPHM":"津AR9777","JGSK":"2021-04-01 06:20:31.468","CDBH":"3","XSFX":"由西向东","XSFXDM":"2","KKMC":"动漫中路与文三路交口"},{"KKBH":"610266118","HPHM":"鲁GZ9U06","JGSK":"2021-04-01 06:20:31.531","CDBH":"2","XSFX":"由东向西","XSFXDM":"1","KKMC":"中生大道与和畅路交口"},{"KKBH":"610256115","HPHM":"冀AS108F","JGSK":"2021-04-01 06:20:31.601","CDBH":"10","XSFX":"由北向南","XSFXDM":"4","KKMC":"中天大道与中生大道交口"},{"KKBH":"720891004000","HPHM":"车牌","JGSK":"2021-04-01 06:20:31.614","CDBH":"9","XSFX":"由南向北","XSFXDM":"3","KKMC":"海博道与安平路交口"},{"KKBH":"610276126","HPHM":"津H87427","JGSK":"2021-04-01 06:20:31.765","CDBH":"4","XSFX":"由南向北","XSFXDM":"3","KKMC":"中新大道与和意路交口"},{"KKBH":"610271009","HPHM":"冀B6VQ81","JGSK":"2021-04-01 06:20:32.119","CDBH":"11","XSFX":"由北向南","XSFXDM":"4","KKMC":"中新大道与泰七路交口"},{"KKBH":"610256114","HPHM":"津AS0819","JGSK":"2021-04-01 06:20:32.367","CDBH":"8","XSFX":"由北向南","XSFXDM":"4","KKMC":"中天大道与和旭路交口"},{"KKBH":"610266118","HPHM":"蒙A732YV","JGSK":"2021-04-01 06:20:32.437","CDBH":"4","XSFX":"由西向东","XSFXDM":"2","KKMC":"中生大道与和畅路交口"},{"KKBH":"610391007","HPHM":"津RUS158","JGSK":"2021-04-01 06:20:32.439","CDBH":"4","XSFX":"由西向东","XSFXDM":"2","KKMC":"和韵路与和风路交口"},{"KKBH":"610271010","HPHM":"车牌","JGSK":"2021-04-01 06:20:32.689","CDBH":"8","XSFX":"由北向南","XSFXDM":"4","KKMC":"中新大道与华五路交口"},{"KKBH":"610286127","HPHM":"津DSQ067","JGSK":"2021-04-01 06:20:33.073","CDBH":"9","XSFX":"由南向北","XSFXDM":"3","KKMC":"中津大道与和畅路交口"},{"KKBH":"610326142000","HPHM":"津C3B282","JGSK":"2021-04-01 06:20:33.166","CDBH":"4","XSFX":"由西向东","XSFXDM":"2","KKMC":"中成大道与泰七路交口"},{"KKBH":"7208810020000","HPHM":"冀BF32S5","JGSK":"2021-04-01 06:20:33.298","CDBH":"5","XSFX":"由西向东","XSFXDM":"2","KKMC":"海旭道与安正路交口正向"},{"KKBH":"610276124","HPHM":"津AQ6733","JGSK":"2021-04-01 06:20:33.327","CDBH":"11","XSFX":"由北向南","XSFXDM":"4","KKMC":"中新大道与中生大道交口"},{"KKBH":"720871002000","HPHM":"鲁P621LN","JGSK":"2021-04-01 06:20:33.376","CDBH":"5","XSFX":"由南向北","XSFXDM":"3","KKMC":"安正路与芳菲路交口"},{"KKBH":"610271009","HPHM":"车牌","JGSK":"2021-04-01 06:20:33.457","CDBH":"11","XSFX":"由北向南","XSFXDM":"4","KKMC":"中新大道与泰七路交口"},{"KKBH":"610276124","HPHM":"津G83900","JGSK":"2021-04-01 06:20:33.63","CDBH":"7","XSFX":"由南向北","XSFXDM":"3","KKMC":"中新大道与中生大道交口"},{"KKBH":"610256112","HPHM":"津A7H989","JGSK":"2021-04-01 06:20:33.665","CDBH":"10","XSFX":"由北向南","XSFXDM":"4","KKMC":"中天大道与中津大道交口"},{"KKBH":"610256114","HPHM":"津JYH187","JGSK":"2021-04-01 06:20:33.712","CDBH":"1","XSFX":"由西向东","XSFXDM":"2","KKMC":"中天大道与和旭路交口"},{"KKBH":"720881002000","HPHM":"冀B8V79R","JGSK":"2021-04-01 06:20:33.712","CDBH":"12","XSFX":"由北向南","XSFXDM":"4","KKMC":"海旭道与安正路交口"},{"KKBH":"610271008","HPHM":"津MTM797","JGSK":"2021-04-01 06:20:33.916","CDBH":"2","XSFX":"由南向北","XSFXDM":"3","KKMC":"中新大道与航母主题公园支路交口"},{"KKBH":"7208810020000","HPHM":"津HLL981","JGSK":"2021-04-01 06:20:33.963","CDBH":"12","XSFX":"由北向南","XSFXDM":"4","KKMC":"海旭道与安正路交口正向"},{"KKBH":"610266117","HPHM":"车牌","JGSK":"2021-04-01 06:20:34.49","CDBH":"12","XSFX":"由北向南","XSFXDM":"4","KKMC":"中生大道与和韵路交口"},{"KKBH":"610276126","HPHM":"津H87427","JGSK":"2021-04-01 06:20:34.583","CDBH":"4","XSFX":"由南向北","XSFXDM":"3","KKMC":"中新大道与和意路交口"},{"KKBH":"610286127","HPHM":"津QF3368","JGSK":"2021-04-01 06:20:34.67","CDBH":"5","XSFX":"由西向东","XSFXDM":"2","KKMC":"中津大道与和畅路交口"},{"KKBH":"610256115","HPHM":"津AWC747","JGSK":"2021-04-01 06:20:34.874","CDBH":"10","XSFX":"由北向南","XSFXDM":"4","KKMC":"中天大道与中生大道交口"},{"KKBH":"7400110020000","HPHM":"津AM5732","JGSK":"2021-04-01 06:20:34.875","CDBH":"4","XSFX":"由南向北","XSFXDM":"3","KKMC":"静湖南路与华一路交口正向"},{"KKBH":"610271009","HPHM":"冀B6VQ81","JGSK":"2021-04-01 06:20:34.943","CDBH":"11","XSFX":"由北向南","XSFXDM":"4","KKMC":"中新大道与泰七路交口"},{"KKBH":"610276124","HPHM":"蒙D8DL58","JGSK":"2021-04-01 06:20:34.988","CDBH":"11","XSFX":"由北向南","XSFXDM":"4","KKMC":"中新大道与中生大道交口"},{"KKBH":"7208910040000","HPHM":"津E13238","JGSK":"2021-04-01 06:20:34.998","CDBH":"6","XSFX":"由西向东","XSFXDM":"2","KKMC":"海博道与安平路交口正向"},{"KKBH":"7208810050000","HPHM":"鲁NQT669","JGSK":"2021-04-01 06:20:35.031","CDBH":"4","XSFX":"由西向东","XSFXDM":"2","KKMC":"海旭道与明盛路交口正向"},{"KKBH":"7208210040000","HPHM":"津AM3119","JGSK":"2021-04-01 06:20:35.06","CDBH":"5","XSFX":"由北向南","XSFXDM":"4","KKMC":"动漫西路与动漫北路交口正向"},{"KKBH":"610401004","HPHM":"津C8H657","JGSK":"2021-04-01 06:20:35.273","CDBH":"10","XSFX":"由北向南","XSFXDM":"4","KKMC":"和畅路与和风路交口"},{"KKBH":"7208810020000","HPHM":"冀B6WR33","JGSK":"2021-04-01 06:20:35.294","CDBH":"6","XSFX":"由西向东","XSFXDM":"2","KKMC":"海旭道与安正路交口正向"},{"KKBH":"610266117","HPHM":"津ARU270","JGSK":"2021-04-01 06:20:35.397","CDBH":"3","XSFX":"由东向西","XSFXDM":"1","KKMC":"中生大道与和韵路交口"},{"KKBH":"7208810060000","HPHM":"津RYL698","JGSK":"2021-04-01 06:20:35.552","CDBH":"2","XSFX":"由西向东","XSFXDM":"2","KKMC":"海旭道与庄盛路交口正向"},{"KKBH":"610271008","HPHM":"车牌","JGSK":"2021-04-01 06:20:35.642","CDBH":"5","XSFX":"由北向南","XSFXDM":"4","KKMC":"中新大道与航母主题公园支路交口"},{"KKBH":"610256112","HPHM":"冀B1X8D9","JGSK":"2021-04-01 06:20:35.675","CDBH":"9","XSFX":"由南向北","XSFXDM":"3","KKMC":"中天大道与中津大道交口"},{"KKBH":"7208810020000","HPHM":"津HVN336","JGSK":"2021-04-01 06:20:35.702","CDBH":"9","XSFX":"由南向北","XSFXDM":"3","KKMC":"海旭道与安正路交口正向"},{"KKBH":"7208810020000","HPHM":"津MXS321","JGSK":"2021-04-01 06:20:35.738","CDBH":"4","XSFX":"由东向西","XSFXDM":"1","KKMC":"海旭道与安正路交口正向"},{"KKBH":"720891003000","HPHM":"渝BA1850","JGSK":"2021-04-01 06:20:35.755","CDBH":"6","XSFX":"由西向东","XSFXDM":"2","KKMC":"海博道与安正路交口"},{"KKBH":"7208810020000","HPHM":"津CA0999","JGSK":"2021-04-01 06:20:35.773","CDBH":"14","XSFX":"由北向南","XSFXDM":"4","KKMC":"海旭道与安正路交口正向"},{"KKBH":"7208810050000","HPHM":"车牌","JGSK":"2021-04-01 06:20:35.903","CDBH":"6","XSFX":"由西向东","XSFXDM":"2","KKMC":"海旭道与明盛路交口正向"},{"KKBH":"728031003000","HPHM":"津FS2002","JGSK":"2021-04-01 06:20:35.933","CDBH":"5","XSFX":"由北向南","XSFXDM":"4","KKMC":"动漫中路与文二路交口"},{"KKBH":"610256112","HPHM":"豫FYA808","JGSK":"2021-04-01 06:20:35.958","CDBH":"4","XSFX":"由西向东","XSFXDM":"2","KKMC":"中天大道与中津大道交口"},{"KKBH":"610271008","HPHM":"津MTM797","JGSK":"2021-04-01 06:20:36.194","CDBH":"2","XSFX":"由南向北","XSFXDM":"3","KKMC":"中新大道与航母主题公园支路交口"},{"KKBH":"740011002000","HPHM":"津ND5600","JGSK":"2021-04-01 06:20:36.203","CDBH":"16","XSFX":"由北向南","XSFXDM":"4","KKMC":"静湖南路与华一路交口"},{"KKBH":"610256111","HPHM":"津CE2156","JGSK":"2021-04-01 06:20:36.218","CDBH":"8","XSFX":"由北向南","XSFXDM":"4","KKMC":"中天大道与和惠路交口"},{"KKBH":"720881002000","HPHM":"冀BP565F","JGSK":"2021-04-01 06:20:36.354","CDBH":"12","XSFX":"由北向南","XSFXDM":"4","KKMC":"海旭道与安正路交口"},{"KKBH":"610256112","HPHM":"津JDQ929","JGSK":"2021-04-01 06:20:36.354","CDBH":"10","XSFX":"由北向南","XSFXDM":"4","KKMC":"中天大道与中津大道交口"},{"KKBH":"720871002000","HPHM":"冀B2R7T3","JGSK":"2021-04-01 06:20:36.415","CDBH":"5","XSFX":"由南向北","XSFXDM":"3","KKMC":"安正路与芳菲路交口"},{"KKBH":"610271010","HPHM":"津KFC632","JGSK":"2021-04-01 06:20:36.465","CDBH":"4","XSFX":"由南向北","XSFXDM":"3","KKMC":"中新大道与华五路交口"},{"KKBH":"610256115","HPHM":"津HBX189","JGSK":"2021-04-01 06:20:36.535","CDBH":"10","XSFX":"由北向南","XSFXDM":"4","KKMC":"中天大道与中生大道交口"},{"KKBH":"720881002000","HPHM":"冀B2U00F","JGSK":"2021-04-01 06:20:36.535","CDBH":"7","XSFX":"由西向东","XSFXDM":"2","KKMC":"海旭道与安正路交口"},{"KKBH":"7208810020000","HPHM":"冀G2368H","JGSK":"2021-04-01 06:20:36.559","CDBH":"5","XSFX":"由西向东","XSFXDM":"2","KKMC":"海旭道与安正路交口正向"},{"KKBH":"7280310060000","HPHM":"车牌","JGSK":"2021-04-01 06:20:36.709","CDBH":"2","XSFX":"由东向西","XSFXDM":"1","KKMC":"动漫中路与文三路交口正向"},{"KKBH":"610391007","HPHM":"津RUS158","JGSK":"2021-04-01 06:20:37.376","CDBH":"5","XSFX":"由西向东","XSFXDM":"2","KKMC":"和韵路与和风路交口"},{"KKBH":"7208810020000","HPHM":"津MP0119","JGSK":"2021-04-01 06:20:37.386","CDBH":"12","XSFX":"由北向南","XSFXDM":"4","KKMC":"海旭道与安正路交口正向"},{"KKBH":"720881002000","HPHM":"冀BF32S5","JGSK":"2021-04-01 06:20:37.663","CDBH":"6","XSFX":"由西向东","XSFXDM":"2","KKMC":"海旭道与安正路交口"},{"KKBH":"610266118","HPHM":"蒙A732YV","JGSK":"2021-04-01 06:20:37.704","CDBH":"4","XSFX":"由西向东","XSFXDM":"2","KKMC":"中生大道与和畅路交口"},{"KKBH":"740011002000","HPHM":"津AM5732","JGSK":"2021-04-01 06:20:37.772","CDBH":"12","XSFX":"由南向北","XSFXDM":"3","KKMC":"静湖南路与华一路交口"},{"KKBH":"720851002000","HPHM":"津A13V22","JGSK":"2021-04-01 06:20:37.881","CDBH":"7","XSFX":"由北向南","XSFXDM":"4","KKMC":"碧水道与安正路交口"},{"KKBH":"7208910030000","HPHM":"冀B6R68P","JGSK":"2021-04-01 06:20:37.945","CDBH":"4","XSFX":"由西向东","XSFXDM":"2","KKMC":"海博道与安正路交口正向"},{"KKBH":"610401005","HPHM":"津C6A183","JGSK":"2021-04-01 06:20:38.16","CDBH":"10","XSFX":"由北向南","XSFXDM":"4","KKMC":"和畅路与和顺路交口"},{"KKBH":"610256112","HPHM":"津C388G5","JGSK":"2021-04-01 06:20:38.191","CDBH":"5","XSFX":"由西向东","XSFXDM":"2","KKMC":"中天大道与中津大道交口"},{"KKBH":"7208910040000","HPHM":"津A15U56","JGSK":"2021-04-01 06:20:38.207","CDBH":"6","XSFX":"由西向东","XSFXDM":"2","KKMC":"海博道与安平路交口正向"},{"KKBH":"610256111","HPHM":"鲁D188FL","JGSK":"2021-04-01 06:20:38.263","CDBH":"7","XSFX":"由北向南","XSFXDM":"4","KKMC":"中天大道与和惠路交口"},{"KKBH":"720891004000","HPHM":"津E13238","JGSK":"2021-04-01 06:20:38.277","CDBH":"5","XSFX":"由西向东","XSFXDM":"2","KKMC":"海博道与安平路交口"},{"KKBH":"610256115","HPHM":"冀AS108F","JGSK":"2021-04-01 06:20:38.382","CDBH":"10","XSFX":"由北向南","XSFXDM":"4","KKMC":"中天大道与中生大道交口"},{"KKBH":"720891004000","HPHM":"车牌","JGSK":"2021-04-01 06:20:38.437","CDBH":"4","XSFX":"由西向东","XSFXDM":"2","KKMC":"海博道与安平路交口"},{"KKBH":"720881002000","HPHM":"冀B1M3R2","JGSK":"2021-04-01 06:20:38.514","CDBH":"12","XSFX":"由北向南","XSFXDM":"4","KKMC":"海旭道与安正路交口"},{"KKBH":"610276124","HPHM":"蒙D8DL58","JGSK":"2021-04-01 06:20:38.52","CDBH":"11","XSFX":"由北向南","XSFXDM":"4","KKMC":"中新大道与中生大道交口"},{"KKBH":"610256116","HPHM":"京N75166","JGSK":"2021-04-01 06:20:38.584","CDBH":"7","XSFX":"由南向北","XSFXDM":"3","KKMC":"中天大道与和顺路交口"},{"KKBH":"7208810060000","HPHM":"津C81N33","JGSK":"2021-04-01 06:20:38.633","CDBH":"2","XSFX":"由西向东","XSFXDM":"2","KKMC":"海旭道与庄盛路交口正向"},{"KKBH":"610271008","HPHM":"车牌","JGSK":"2021-04-01 06:20:38.652","CDBH":"4","XSFX":"由北向南","XSFXDM":"4","KKMC":"中新大道与航母主题公园支路交口"},{"KKBH":"6103261420000","HPHM":"津ARP586","JGSK":"2021-04-01 06:20:38.722","CDBH":"4","XSFX":"由西向东","XSFXDM":"2","KKMC":"中成大道与泰七路交口正向"},{"KKBH":"7208810020000","HPHM":"鲁A3L88J","JGSK":"2021-04-01 06:20:38.77","CDBH":"4","XSFX":"由东向西","XSFXDM":"1","KKMC":"海旭道与安正路交口正向"},{"KKBH":"610256112","HPHM":"津JDQ929","JGSK":"2021-04-01 06:20:38.785","CDBH":"11","XSFX":"由北向南","XSFXDM":"4","KKMC":"中天大道与中津大道交口"},{"KKBH":"7208810020000","HPHM":"吉E4C809","JGSK":"2021-04-01 06:20:39.083","CDBH":"10","XSFX":"由南向北","XSFXDM":"3","KKMC":"海旭道与安正路交口正向"},{"KKBH":"610271008","HPHM":"津AY7203","JGSK":"2021-04-01 06:20:39.104","CDBH":"5","XSFX":"由北向南","XSFXDM":"4","KKMC":"中新大道与航母主题公园支路交口"},{"KKBH":"720881002000","HPHM":"津MXS321","JGSK":"2021-04-01 06:20:39.231","CDBH":"4","XSFX":"由东向西","XSFXDM":"1","KKMC":"海旭道与安正路交口"},{"KKBH":"7208910040000","HPHM":"车牌","JGSK":"2021-04-01 06:20:39.348","CDBH":"6","XSFX":"由西向东","XSFXDM":"2","KKMC":"海博道与安平路交口正向"},{"KKBH":"720881002000","HPHM":"津HVN336","JGSK":"2021-04-01 06:20:39.539","CDBH":"9","XSFX":"由南向北","XSFXDM":"3","KKMC":"海旭道与安正路交口"},{"KKBH":"610326142000","HPHM":"津C813J9","JGSK":"2021-04-01 06:20:39.889","CDBH":"4","XSFX":"由西向东","XSFXDM":"2","KKMC":"中成大道与泰七路交口"},{"KKBH":"720881005000","HPHM":"鲁NQT669","JGSK":"2021-04-01 06:20:39.914","CDBH":"4","XSFX":"由西向东","XSFXDM":"2","KKMC":"海旭道与明盛路交口"},{"KKBH":"720881006000","HPHM":"津RYL698","JGSK":"2021-04-01 06:20:39.922","CDBH":"2","XSFX":"由西向东","XSFXDM":"2","KKMC":"海旭道与庄盛路交口"},{"KKBH":"720891004000","HPHM":"车牌","JGSK":"2021-04-01 06:20:40.015","CDBH":"8","XSFX":"由南向北","XSFXDM":"3","KKMC":"海博道与安平路交口"},{"KKBH":"610276124","HPHM":"津NBH276","JGSK":"2021-04-01 06:20:40.028","CDBH":"1","XSFX":"由东向西","XSFXDM":"1","KKMC":"中新大道与中生大道交口"},{"KKBH":"7208910060000","HPHM":"津LBM890","JGSK":"2021-04-01 06:20:40.078","CDBH":"7","XSFX":"由西向东","XSFXDM":"2","KKMC":"海博道与永盛路交口正向"},{"KKBH":"720891004000","HPHM":"车牌","JGSK":"2021-04-01 06:20:40.102","CDBH":"9","XSFX":"由南向北","XSFXDM":"3","KKMC":"海博道与安平路交口"},{"KKBH":"610271008","HPHM":"鄂A1V5G5","JGSK":"2021-04-01 06:20:40.143","CDBH":"4","XSFX":"由北向南","XSFXDM":"4","KKMC":"中新大道与航母主题公园支路交口"},{"KKBH":"610251001","HPHM":"津AVR741","JGSK":"2021-04-01 06:20:40.293","CDBH":"7","XSFX":"由北向南","XSFXDM":"4","KKMC":"中天大道与和畅路交口"},{"KKBH":"610276124","HPHM":"津G83900","JGSK":"2021-04-01 06:20:40.352","CDBH":"7","XSFX":"由南向北","XSFXDM":"3","KKMC":"中新大道与中生大道交口"},{"KKBH":"610256116","HPHM":"京N75166","JGSK":"2021-04-01 06:20:40.62","CDBH":"8","XSFX":"由南向北","XSFXDM":"3","KKMC":"中天大道与和顺路交口"},{"KKBH":"610401005","HPHM":"津C6A183","JGSK":"2021-04-01 06:20:40.669","CDBH":"11","XSFX":"由北向南","XSFXDM":"4","KKMC":"和畅路与和顺路交口"},{"KKBH":"610276124","HPHM":"津C7Q450","JGSK":"2021-04-01 06:20:40.686","CDBH":"2","XSFX":"由东向西","XSFXDM":"1","KKMC":"中新大道与中生大道交口"},{"KKBH":"7208810020000","HPHM":"冀J703L6","JGSK":"2021-04-01 06:20:40.728","CDBH":"6","XSFX":"由西向东","XSFXDM":"2","KKMC":"海旭道与安正路交口正向"},{"KKBH":"720881002000","HPHM":"津DF1691","JGSK":"2021-04-01 06:20:40.756","CDBH":"12","XSFX":"由北向南","XSFXDM":"4","KKMC":"海旭道与安正路交口"},{"KKBH":"7208610020000","HPHM":"豫PYR581","JGSK":"2021-04-01 06:20:40.776","CDBH":"4","XSFX":"由西向东","XSFXDM":"2","KKMC":"海晨道与安正路交口正向"},{"KKBH":"7208810020000","HPHM":"车牌","JGSK":"2021-04-01 06:20:40.854","CDBH":"13","XSFX":"由北向南","XSFXDM":"4","KKMC":"海旭道与安正路交口正向"},{"KKBH":"7208910030000","HPHM":"冀DE7Z78","JGSK":"2021-04-01 06:20:40.933","CDBH":"6","XSFX":"由西向东","XSFXDM":"2","KKMC":"海博道与安正路交口正向"},{"KKBH":"7208810020000","HPHM":"鲁P621LN","JGSK":"2021-04-01 06:20:41.029","CDBH":"9","XSFX":"由南向北","XSFXDM":"3","KKMC":"海旭道与安正路交口正向"},{"KKBH":"610401004","HPHM":"津C8H657","JGSK":"2021-04-01 06:20:41.04","CDBH":"11","XSFX":"由北向南","XSFXDM":"4","KKMC":"和畅路与和风路交口"},{"KKBH":"610271008","HPHM":"车牌","JGSK":"2021-04-01 06:20:41.171","CDBH":"5","XSFX":"由北向南","XSFXDM":"4","KKMC":"中新大道与航母主题公园支路交口"},{"KKBH":"610256115","HPHM":"津AWC747","JGSK":"2021-04-01 06:20:41.262","CDBH":"10","XSFX":"由北向南","XSFXDM":"4","KKMC":"中天大道与中生大道交口"},{"KKBH":"610286127","HPHM":"津QF3368","JGSK":"2021-04-01 06:20:41.283","CDBH":"6","XSFX":"由西向东","XSFXDM":"2","KKMC":"中津大道与和畅路交口"},{"KKBH":"7208710020000","HPHM":"津JHD626","JGSK":"2021-04-01 06:20:41.365","CDBH":"5","XSFX":"由南向北","XSFXDM":"3","KKMC":"安正路与芳菲路交口正向"},{"KKBH":"7208910030000","HPHM":"冀B7R3L1","JGSK":"2021-04-01 06:20:41.553","CDBH":"4","XSFX":"由西向东","XSFXDM":"2","KKMC":"海博道与安正路交口正向"},{"KKBH":"720891004000","HPHM":"津A15U56","JGSK":"2021-04-01 06:20:41.64","CDBH":"5","XSFX":"由西向东","XSFXDM":"2","KKMC":"海博道与安平路交口"},{"KKBH":"720871002000","HPHM":"津CB7626","JGSK":"2021-04-01 06:20:41.701","CDBH":"5","XSFX":"由南向北","XSFXDM":"3","KKMC":"安正路与芳菲路交口"},{"KKBH":"7208810020000","HPHM":"车牌","JGSK":"2021-04-01 06:20:41.805","CDBH":"11","XSFX":"由南向北","XSFXDM":"3","KKMC":"海旭道与安正路交口正向"},{"KKBH":"610271009","HPHM":"车牌","JGSK":"2021-04-01 06:20:41.855","CDBH":"11","XSFX":"由北向南","XSFXDM":"4","KKMC":"中新大道与泰七路交口"},{"KKBH":"610271010","HPHM":"京HGG983","JGSK":"2021-04-01 06:20:41.937","CDBH":"8","XSFX":"由北向南","XSFXDM":"4","KKMC":"中新大道与华五路交口"},{"KKBH":"7208710020000","HPHM":"津MP6922","JGSK":"2021-04-01 06:20:42.012","CDBH":"9","XSFX":"由北向南","XSFXDM":"4","KKMC":"安正路与芳菲路交口正向"},{"KKBH":"711","HPHM":"辽G0C668","JGSK":"2021-04-01 06:20:42.013","CDBH":"2","XSFX":"由东向西","XSFXDM":"1","KKMC":"不礼让行人中新大道与和旭路交口"},{"KKBH":"7208910040000","HPHM":"津GH1686","JGSK":"2021-04-01 06:20:42.125","CDBH":"6","XSFX":"由西向东","XSFXDM":"2","KKMC":"海博道与安平路交口正向"},{"KKBH":"7208810020000","HPHM":"冀B2R7T3","JGSK":"2021-04-01 06:20:42.442","CDBH":"9","XSFX":"由南向北","XSFXDM":"3","KKMC":"海旭道与安正路交口正向"},{"KKBH":"720881002000","HPHM":"冀B8R53U","JGSK":"2021-04-01 06:20:42.513","CDBH":"12","XSFX":"由北向南","XSFXDM":"4","KKMC":"海旭道与安正路交口"},{"KKBH":"610271008","HPHM":"冀B761N1","JGSK":"2021-04-01 06:20:42.55","CDBH":"4","XSFX":"由北向南","XSFXDM":"4","KKMC":"中新大道与航母主题公园支路交口"},{"KKBH":"720891003000","HPHM":"车牌","JGSK":"2021-04-01 06:20:42.557","CDBH":"6","XSFX":"由西向东","XSFXDM":"2","KKMC":"海博道与安正路交口"},{"KKBH":"720881002000","HPHM":"鲁A3L88J","JGSK":"2021-04-01 06:20:42.675","CDBH":"4","XSFX":"由东向西","XSFXDM":"1","KKMC":"海旭道与安正路交口"},{"KKBH":"7208810020000","HPHM":"津CA2879","JGSK":"2021-04-01 06:20:42.748","CDBH":"12","XSFX":"由北向南","XSFXDM":"4","KKMC":"海旭道与安正路交口正向"},{"KKBH":"720881006000","HPHM":"津C81N33","JGSK":"2021-04-01 06:20:42.808","CDBH":"2","XSFX":"由西向东","XSFXDM":"2","KKMC":"海旭道与庄盛路交口"},{"KKBH":"610256111","HPHM":"津CE2156","JGSK":"2021-04-01 06:20:42.903","CDBH":"8","XSFX":"由北向南","XSFXDM":"4","KKMC":"中天大道与和惠路交口"},{"KKBH":"7208210040000","HPHM":"车牌","JGSK":"2021-04-01 06:20:42.905","CDBH":"6","XSFX":"由北向南","XSFXDM":"4","KKMC":"动漫西路与动漫北路交口正向"},{"KKBH":"610256115","HPHM":"车牌","JGSK":"2021-04-01 06:20:43.035","CDBH":"3","XSFX":"由东向西","XSFXDM":"1","KKMC":"中天大道与中生大道交口"},{"KKBH":"610326142000","HPHM":"津ARP586","JGSK":"2021-04-01 06:20:43.654","CDBH":"4","XSFX":"由西向东","XSFXDM":"2","KKMC":"中成大道与泰七路交口"},{"KKBH":"610266118","HPHM":"冀FD98U7","JGSK":"2021-04-01 06:20:43.702","CDBH":"2","XSFX":"由东向西","XSFXDM":"1","KKMC":"中生大道与和畅路交口"},{"KKBH":"720891004000","HPHM":"津AF31108","JGSK":"2021-04-01 06:20:43.8","CDBH":"5","XSFX":"由西向东","XSFXDM":"2","KKMC":"海博道与安平路交口"},{"KKBH":"610276124","HPHM":"津B0G318","JGSK":"2021-04-01 06:20:43.869","CDBH":"2","XSFX":"由东向西","XSFXDM":"1","KKMC":"中新大道与中生大道交口"},{"KKBH":"610276125","HPHM":"津JMT518","JGSK":"2021-04-01 06:20:44.09","CDBH":"5","XSFX":"由南向北","XSFXDM":"3","KKMC":"中新大道与和顺路交口"},{"KKBH":"720891004000","HPHM":"车牌","JGSK":"2021-04-01 06:20:44.101","CDBH":"9","XSFX":"由南向北","XSFXDM":"3","KKMC":"海博道与安平路交口"},{"KKBH":"720881002000","HPHM":"津HLL981","JGSK":"2021-04-01 06:20:44.195","CDBH":"12","XSFX":"由北向南","XSFXDM":"4","KKMC":"海旭道与安正路交口"},{"KKBH":"1250","HPHM":"津FAG125","JGSK":"2021-04-01 06:20:44.196","CDBH":"3","XSFX":"由东向西","XSFXDM":"1","KKMC":"中滨大道与盛三街交口正向"},{"KKBH":"7208910040000","HPHM":"车牌","JGSK":"2021-04-01 06:20:44.216","CDBH":"6","XSFX":"由西向东","XSFXDM":"2","KKMC":"海博道与安平路交口正向"},{"KKBH":"1250","HPHM":"蒙GYM170","JGSK":"2021-04-01 06:20:44.351","CDBH":"2","XSFX":"由东向西","XSFXDM":"1","KKMC":"中滨大道与盛三街交口正向"},{"KKBH":"720881002000","HPHM":"吉E4C809","JGSK":"2021-04-01 06:20:44.422","CDBH":"10","XSFX":"由南向北","XSFXDM":"3","KKMC":"海旭道与安正路交口"},{"KKBH":"610266122000","HPHM":"津B55310","JGSK":"2021-04-01 06:20:44.427","CDBH":"3","XSFX":"由西向东","XSFXDM":"2","KKMC":"生态城中生大道故道河一桥西向东上桥处"},{"KKBH":"610271008","HPHM":"车牌","JGSK":"2021-04-01 06:20:44.61","CDBH":"1","XSFX":"由南向北","XSFXDM":"3","KKMC":"中新大道与航母主题公园支路交口"},{"KKBH":"720821004000","HPHM":"津AM3119","JGSK":"2021-04-01 06:20:44.633","CDBH":"5","XSFX":"由北向南","XSFXDM":"4","KKMC":"动漫西路与动漫北路交口"},{"KKBH":"610271010","HPHM":"津KFC632","JGSK":"2021-04-01 06:20:44.665","CDBH":"4","XSFX":"由南向北","XSFXDM":"3","KKMC":"中新大道与华五路交口"},{"KKBH":"7208910030000","HPHM":"鲁NK50N7","JGSK":"2021-04-01 06:20:44.88","CDBH":"11","XSFX":"由北向南","XSFXDM":"4","KKMC":"海博道与安正路交口正向"},{"KKBH":"7208210040000","HPHM":"川B458SX","JGSK":"2021-04-01 06:20:45.358","CDBH":"6","XSFX":"由北向南","XSFXDM":"4","KKMC":"动漫西路与动漫北路交口正向"},{"KKBH":"610276124","HPHM":"津NBH276","JGSK":"2021-04-01 06:20:45.423","CDBH":"1","XSFX":"由东向西","XSFXDM":"1","KKMC":"中新大道与中生大道交口"},{"KKBH":"610401005","HPHM":"车牌","JGSK":"2021-04-01 06:20:45.752","CDBH":"8","XSFX":"由南向北","XSFXDM":"3","KKMC":"和畅路与和顺路交口"},{"KKBH":"711","HPHM":"津C02153","JGSK":"2021-04-01 06:20:45.796","CDBH":"8","XSFX":"由北向南","XSFXDM":"4","KKMC":"不礼让行人中新大道与和旭路交口"},{"KKBH":"720871002000","HPHM":"津MP6922","JGSK":"2021-04-01 06:20:45.884","CDBH":"9","XSFX":"由北向南","XSFXDM":"4","KKMC":"安正路与芳菲路交口"},{"KKBH":"720891006000","HPHM":"津LBM890","JGSK":"2021-04-01 06:20:45.953","CDBH":"7","XSFX":"由西向东","XSFXDM":"2","KKMC":"海博道与永盛路交口"},{"KKBH":"720881002000","HPHM":"津MP0119","JGSK":"2021-04-01 06:20:46.036","CDBH":"12","XSFX":"由北向南","XSFXDM":"4","KKMC":"海旭道与安正路交口"},{"KKBH":"720891003000","HPHM":"车牌","JGSK":"2021-04-01 06:20:46.24","CDBH":"6","XSFX":"由西向东","XSFXDM":"2","KKMC":"海博道与安正路交口"},{"KKBH":"610271010","HPHM":"京HGG983","JGSK":"2021-04-01 06:20:46.329","CDBH":"8","XSFX":"由北向南","XSFXDM":"4","KKMC":"中新大道与华五路交口"},{"KKBH":"720881002000","HPHM":"鲁P621LN","JGSK":"2021-04-01 06:20:46.341","CDBH":"9","XSFX":"由南向北","XSFXDM":"3","KKMC":"海旭道与安正路交口"},{"KKBH":"720891004000","HPHM":"津GH1686","JGSK":"2021-04-01 06:20:46.444","CDBH":"5","XSFX":"由西向东","XSFXDM":"2","KKMC":"海博道与安平路交口"},{"KKBH":"610256115","HPHM":"津MNM135","JGSK":"2021-04-01 06:20:46.463","CDBH":"3","XSFX":"由东向西","XSFXDM":"1","KKMC":"中天大道与中生大道交口"},{"KKBH":"610256112","HPHM":"津N39911","JGSK":"2021-04-01 06:20:46.616","CDBH":"1","XSFX":"由东向西","XSFXDM":"1","KKMC":"中天大道与中津大道交口"},{"KKBH":"720871002000","HPHM":"津JHD626","JGSK":"2021-04-01 06:20:46.663","CDBH":"5","XSFX":"由南向北","XSFXDM":"3","KKMC":"安正路与芳菲路交口"},{"KKBH":"610271008","HPHM":"津RVP833","JGSK":"2021-04-01 06:20:46.84","CDBH":"1","XSFX":"由南向北","XSFXDM":"3","KKMC":"中新大道与航母主题公园支路交口"},{"KKBH":"610316142000","HPHM":"津FAG125","JGSK":"2021-04-01 06:20:46.901","CDBH":"3","XSFX":"由东向西","XSFXDM":"1","KKMC":"中滨大道与盛三街交口"},{"KKBH":"6102661220000","HPHM":"蒙D82Z28","JGSK":"2021-04-01 06:20:46.947","CDBH":"2","XSFX":"由西向东","XSFXDM":"2","KKMC":"生态城中生大道故道河一桥西向东上桥处正向"},{"KKBH":"7208810020000","HPHM":"津CB7626","JGSK":"2021-04-01 06:20:47.098","CDBH":"9","XSFX":"由南向北","XSFXDM":"3","KKMC":"海旭道与安正路交口正向"},{"KKBH":"720891004000","HPHM":"车牌","JGSK":"2021-04-01 06:20:47.224","CDBH":"9","XSFX":"由南向北","XSFXDM":"3","KKMC":"海博道与安平路交口"},{"KKBH":"7208910040000","HPHM":"车牌","JGSK":"2021-04-01 06:20:47.543","CDBH":"6","XSFX":"由西向东","XSFXDM":"2","KKMC":"海博道与安平路交口正向"},{"KKBH":"720881002000","HPHM":"冀B2R7T3","JGSK":"2021-04-01 06:20:47.544","CDBH":"9","XSFX":"由南向北","XSFXDM":"3","KKMC":"海旭道与安正路交口"},{"KKBH":"610286127","HPHM":"津ADB1781","JGSK":"2021-04-01 06:20:47.782","CDBH":"5","XSFX":"由西向东","XSFXDM":"2","KKMC":"中津大道与和畅路交口"},{"KKBH":"610276124","HPHM":"津C7Q450","JGSK":"2021-04-01 06:20:47.822","CDBH":"2","XSFX":"由东向西","XSFXDM":"1","KKMC":"中新大道与中生大道交口"},{"KKBH":"711","HPHM":"鲁GX9B02","JGSK":"2021-04-01 06:20:47.946","CDBH":"5","XSFX":"由南向北","XSFXDM":"3","KKMC":"不礼让行人中新大道与和旭路交口"},{"KKBH":"720891004000","HPHM":"鲁NX96R3","JGSK":"2021-04-01 06:20:48.206","CDBH":"5","XSFX":"由西向东","XSFXDM":"2","KKMC":"海博道与安平路交口"},{"KKBH":"1250","HPHM":"津KRA399","JGSK":"2021-04-01 06:20:48.244","CDBH":"2","XSFX":"由东向西","XSFXDM":"1","KKMC":"中滨大道与盛三街交口正向"},{"KKBH":"7208810020000","HPHM":"鲁B8S5Z6","JGSK":"2021-04-01 06:20:48.458","CDBH":"12","XSFX":"由北向南","XSFXDM":"4","KKMC":"海旭道与安正路交口正向"},{"KKBH":"610316142000","HPHM":"蒙GYM170","JGSK":"2021-04-01 06:20:48.464","CDBH":"2","XSFX":"由东向西","XSFXDM":"1","KKMC":"中滨大道与盛三街交口"},{"KKBH":"610401004","HPHM":"津JDA988","JGSK":"2021-04-01 06:20:48.473","CDBH":"8","XSFX":"由南向北","XSFXDM":"3","KKMC":"和畅路与和风路交口"},{"KKBH":"720861002000","HPHM":"豫PYR581","JGSK":"2021-04-01 06:20:48.564","CDBH":"4","XSFX":"由西向东","XSFXDM":"2","KKMC":"海晨道与安正路交口"},{"KKBH":"610286127","HPHM":"黑B216M3","JGSK":"2021-04-01 06:20:48.932","CDBH":"8","XSFX":"由南向北","XSFXDM":"3","KKMC":"中津大道与和畅路交口"},{"KKBH":"7208810020000","HPHM":"津RZK500","JGSK":"2021-04-01 06:20:48.963","CDBH":"1","XSFX":"由东向西","XSFXDM":"1","KKMC":"海旭道与安正路交口正向"},{"KKBH":"7208810040000","HPHM":"津CC9353","JGSK":"2021-04-01 06:20:49.315","CDBH":"5","XSFX":"由西向东","XSFXDM":"2","KKMC":"海旭道与永盛路交口正向"},{"KKBH":"610391007","HPHM":"津RMM791","JGSK":"2021-04-01 06:20:49.43","CDBH":"7","XSFX":"由南向北","XSFXDM":"3","KKMC":"和韵路与和风路交口"},{"KKBH":"610271009","HPHM":"冀BH862K","JGSK":"2021-04-01 06:20:49.449","CDBH":"10","XSFX":"由北向南","XSFXDM":"4","KKMC":"中新大道与泰七路交口"},{"KKBH":"7208810060000","HPHM":"车牌","JGSK":"2021-04-01 06:20:49.454","CDBH":"4","XSFX":"由南向北","XSFXDM":"3","KKMC":"海旭道与庄盛路交口正向"},{"KKBH":"720891003000","HPHM":"鲁NK50N7","JGSK":"2021-04-01 06:20:49.458","CDBH":"2","XSFX":"由东向西","XSFXDM":"1","KKMC":"海博道与安正路交口"},{"KKBH":"610276124","HPHM":"津AU6612","JGSK":"2021-04-01 06:20:49.658","CDBH":"2","XSFX":"由东向西","XSFXDM":"1","KKMC":"中新大道与中生大道交口"},{"KKBH":"7205610020000","HPHM":"津AR9777","JGSK":"2021-04-01 06:20:49.756","CDBH":"6","XSFX":"由北向南","XSFXDM":"4","KKMC":"动漫北路与文三路交口正向"},{"KKBH":"610251001","HPHM":"津AVR741","JGSK":"2021-04-01 06:20:49.866","CDBH":"7","XSFX":"由北向南","XSFXDM":"4","KKMC":"中天大道与和畅路交口"},{"KKBH":"610276125","HPHM":"津JMT518","JGSK":"2021-04-01 06:20:49.945","CDBH":"5","XSFX":"由南向北","XSFXDM":"3","KKMC":"中新大道与和顺路交口"},{"KKBH":"720891004000","HPHM":"车牌","JGSK":"2021-04-01 06:20:50.186","CDBH":"9","XSFX":"由南向北","XSFXDM":"3","KKMC":"海博道与安平路交口"},{"KKBH":"610401005","HPHM":"津C86X55","JGSK":"2021-04-01 06:20:50.247","CDBH":"10","XSFX":"由北向南","XSFXDM":"4","KKMC":"和畅路与和顺路交口"},{"KKBH":"7209010020000","HPHM":"津C7D825","JGSK":"2021-04-01 06:20:50.323","CDBH":"8","XSFX":"由南向北","XSFXDM":"3","KKMC":"玉林道与安正路交口正向"},{"KKBH":"610256115","HPHM":"津HLG303","JGSK":"2021-04-01 06:20:50.456","CDBH":"3","XSFX":"由东向西","XSFXDM":"1","KKMC":"中天大道与中生大道交口"},{"KKBH":"720881002000","HPHM":"津CA0999","JGSK":"2021-04-01 06:20:50.841","CDBH":"14","XSFX":"由北向南","XSFXDM":"4","KKMC":"海旭道与安正路交口"},{"KKBH":"720891004000","HPHM":"冀BC790E","JGSK":"2021-04-01 06:20:51.006","CDBH":"4","XSFX":"由西向东","XSFXDM":"2","KKMC":"海博道与安平路交口"},{"KKBH":"720891004000","HPHM":"豫J925M8","JGSK":"2021-04-01 06:20:51.007","CDBH":"5","XSFX":"由西向东","XSFXDM":"2","KKMC":"海博道与安平路交口"},{"KKBH":"7208810020000","HPHM":"津JHD626","JGSK":"2021-04-01 06:20:51.031","CDBH":"9","XSFX":"由南向北","XSFXDM":"3","KKMC":"海旭道与安正路交口正向"},{"KKBH":"610316142000","HPHM":"津KRA399","JGSK":"2021-04-01 06:20:51.104","CDBH":"2","XSFX":"由东向西","XSFXDM":"1","KKMC":"中滨大道与盛三街交口"},{"KKBH":"610271009","HPHM":"冀FW217D","JGSK":"2021-04-01 06:20:51.142","CDBH":"7","XSFX":"由南向北","XSFXDM":"3","KKMC":"中新大道与泰七路交口"},{"KKBH":"610261005000","HPHM":"冀F739YG","JGSK":"2021-04-01 06:20:51.15","CDBH":"2","XSFX":"由南向北","XSFXDM":"3","KKMC":"中生大道与静湖西路（南侧）"},{"KKBH":"610256115","HPHM":"冀H9806E","JGSK":"2021-04-01 06:20:51.498","CDBH":"1","XSFX":"由东向西","XSFXDM":"1","KKMC":"中天大道与中生大道交口"},{"KKBH":"7208910030000","HPHM":"津RKB530","JGSK":"2021-04-01 06:20:51.543","CDBH":"6","XSFX":"由西向东","XSFXDM":"2","KKMC":"海博道与安正路交口正向"},{"KKBH":"610401004","HPHM":"津JDA988","JGSK":"2021-04-01 06:20:51.69","CDBH":"9","XSFX":"由南向北","XSFXDM":"3","KKMC":"和畅路与和风路交口"},{"KKBH":"7208810020000","HPHM":"津G63789","JGSK":"2021-04-01 06:20:51.7","CDBH":"12","XSFX":"由北向南","XSFXDM":"4","KKMC":"海旭道与安正路交口正向"},{"KKBH":"610286127","HPHM":"津ADH1781","JGSK":"2021-04-01 06:20:51.769","CDBH":"5","XSFX":"由西向东","XSFXDM":"2","KKMC":"中津大道与和畅路交口"},{"KKBH":"720891004000","HPHM":"车牌","JGSK":"2021-04-01 06:20:51.867","CDBH":"9","XSFX":"由南向北","XSFXDM":"3","KKMC":"海博道与安平路交口"},{"KKBH":"610266122000","HPHM":"蒙D82Z28","JGSK":"2021-04-01 06:20:51.87","CDBH":"2","XSFX":"由西向东","XSFXDM":"2","KKMC":"生态城中生大道故道河一桥西向东上桥处"},{"KKBH":"720881004000","HPHM":"车牌","JGSK":"2021-04-01 06:20:52.029","CDBH":"10","XSFX":"由西向东","XSFXDM":"2","KKMC":"海旭道与永盛路交口"},{"KKBH":"610266117","HPHM":"津DLS401","JGSK":"2021-04-01 06:20:52.16","CDBH":"10","XSFX":"由北向南","XSFXDM":"4","KKMC":"中生大道与和韵路交口"},{"KKBH":"610266117","HPHM":"车牌","JGSK":"2021-04-01 06:20:52.519","CDBH":"6","XSFX":"由西向东","XSFXDM":"2","KKMC":"中生大道与和韵路交口"},{"KKBH":"720881002000","HPHM":"津CB7626","JGSK":"2021-04-01 06:20:52.906","CDBH":"9","XSFX":"由南向北","XSFXDM":"3","KKMC":"海旭道与安正路交口"},{"KKBH":"720911002000","HPHM":"冀CE0894","JGSK":"2021-04-01 06:20:53.001","CDBH":"8","XSFX":"由南向北","XSFXDM":"3","KKMC":"美林道与安正路交口"},{"KKBH":"610276125","HPHM":"津A7M122","JGSK":"2021-04-01 06:20:53.034","CDBH":"5","XSFX":"由南向北","XSFXDM":"3","KKMC":"中新大道与和顺路交口"},{"KKBH":"720891004000","HPHM":"车牌","JGSK":"2021-04-01 06:20:53.302","CDBH":"9","XSFX":"由南向北","XSFXDM":"3","KKMC":"海博道与安平路交口"},{"KKBH":"610401005","HPHM":"津C86X55","JGSK":"2021-04-01 06:20:53.314","CDBH":"11","XSFX":"由北向南","XSFXDM":"4","KKMC":"和畅路与和顺路交口"},{"KKBH":"7208810060000","HPHM":"津RYL698","JGSK":"2021-04-01 06:20:53.329","CDBH":"4","XSFX":"由南向北","XSFXDM":"3","KKMC":"海旭道与庄盛路交口正向"},{"KKBH":"610286127","HPHM":"黑B216M3","JGSK":"2021-04-01 06:20:53.404","CDBH":"9","XSFX":"由南向北","XSFXDM":"3","KKMC":"中津大道与和畅路交口"},{"KKBH":"610271009","HPHM":"冀FW217D","JGSK":"2021-04-01 06:20:53.655","CDBH":"7","XSFX":"由南向北","XSFXDM":"3","KKMC":"中新大道与泰七路交口"},{"KKBH":"610391007","HPHM":"沪C2KR57","JGSK":"2021-04-01 06:20:53.698","CDBH":"1","XSFX":"由东向西","XSFXDM":"1","KKMC":"和韵路与和风路交口"},{"KKBH":"720901002000","HPHM":"津C7D825","JGSK":"2021-04-01 06:20:53.867","CDBH":"8","XSFX":"由南向北","XSFXDM":"3","KKMC":"玉林道与安正路交口"},{"KKBH":"610271009","HPHM":"车牌","JGSK":"2021-04-01 06:20:53.953","CDBH":"11","XSFX":"由北向南","XSFXDM":"4","KKMC":"中新大道与泰七路交口"},{"KKBH":"7208610030000","HPHM":"车牌","JGSK":"2021-04-01 06:20:54.003","CDBH":"8","XSFX":"由南向北","XSFXDM":"3","KKMC":"海晨道与安明路交口正向"},{"KKBH":"7208610020000","HPHM":"鲁A658NA","JGSK":"2021-04-01 06:20:54.041","CDBH":"11","XSFX":"由北向南","XSFXDM":"4","KKMC":"海晨道与安正路交口正向"},{"KKBH":"720881002000","HPHM":"津RZK500","JGSK":"2021-04-01 06:20:54.29","CDBH":"1","XSFX":"由东向西","XSFXDM":"1","KKMC":"海旭道与安正路交口"},{"KKBH":"610391007","HPHM":"津RMM791","JGSK":"2021-04-01 06:20:54.33","CDBH":"7","XSFX":"由南向北","XSFXDM":"3","KKMC":"和韵路与和风路交口"},{"KKBH":"7208610030000","HPHM":"车牌","JGSK":"2021-04-01 06:20:54.396","CDBH":"6","XSFX":"由西向东","XSFXDM":"2","KKMC":"海晨道与安明路交口正向"},{"KKBH":"610271009","HPHM":"冀BH862K","JGSK":"2021-04-01 06:20:54.555","CDBH":"10","XSFX":"由北向南","XSFXDM":"4","KKMC":"中新大道与泰七路交口"},{"KKBH":"7208610020000","HPHM":"津RRE803","JGSK":"2021-04-01 06:20:54.604","CDBH":"5","XSFX":"由西向东","XSFXDM":"2","KKMC":"海晨道与安正路交口正向"},{"KKBH":"610271008","HPHM":"津N87350","JGSK":"2021-04-01 06:20:54.697","CDBH":"5","XSFX":"由北向南","XSFXDM":"4","KKMC":"中新大道与航母主题公园支路交口"},{"KKBH":"610286127","HPHM":"津E20854","JGSK":"2021-04-01 06:20:54.701","CDBH":"6","XSFX":"由西向东","XSFXDM":"2","KKMC":"中津大道与和畅路交口"},{"KKBH":"610256114","HPHM":"津RAE066","JGSK":"2021-04-01 06:20:54.839","CDBH":"2","XSFX":"由西向东","XSFXDM":"2","KKMC":"中天大道与和旭路交口"},{"KKBH":"610271008","HPHM":"冀BE16G8","JGSK":"2021-04-01 06:20:55.468","CDBH":"4","XSFX":"由北向南","XSFXDM":"4","KKMC":"中新大道与航母主题公园支路交口"},{"KKBH":"7208910030000","HPHM":"津E13238","JGSK":"2021-04-01 06:20:55.486","CDBH":"4","XSFX":"由西向东","XSFXDM":"2","KKMC":"海博道与安正路交口正向"},{"KKBH":"720561002000","HPHM":"津AR9777","JGSK":"2021-04-01 06:20:55.639","CDBH":"6","XSFX":"由北向南","XSFXDM":"4","KKMC":"动漫北路与文三路交口"},{"KKBH":"610256113","HPHM":"津AR9036","JGSK":"2021-04-01 06:20:55.711","CDBH":"4","XSFX":"由南向北","XSFXDM":"3","KKMC":"中天大道与和风路交口"},{"KKBH":"7208810020000","HPHM":"鲁M7533Z","JGSK":"2021-04-01 06:20:55.858","CDBH":"5","XSFX":"由西向东","XSFXDM":"2","KKMC":"海旭道与安正路交口正向"},{"KKBH":"610266118","HPHM":"辽A0K766","JGSK":"2021-04-01 06:20:55.86","CDBH":"5","XSFX":"由西向东","XSFXDM":"2","KKMC":"中生大道与和畅路交口"},{"KKBH":"720881002000","HPHM":"津JHD626","JGSK":"2021-04-01 06:20:55.865","CDBH":"9","XSFX":"由南向北","XSFXDM":"3","KKMC":"海旭道与安正路交口"},{"KKBH":"610266117","HPHM":"津DLS401","JGSK":"2021-04-01 06:20:55.995","CDBH":"10","XSFX":"由北向南","XSFXDM":"4","KKMC":"中生大道与和韵路交口"},{"KKBH":"7209010020000","HPHM":"闽CR689H","JGSK":"2021-04-01 06:20:56.064","CDBH":"8","XSFX":"由南向北","XSFXDM":"3","KKMC":"玉林道与安正路交口正向"},{"KKBH":"610276125","HPHM":"津A7M122","JGSK":"2021-04-01 06:20:56.105","CDBH":"5","XSFX":"由南向北","XSFXDM":"3","KKMC":"中新大道与和顺路交口"},{"KKBH":"1250","HPHM":"车牌","JGSK":"2021-04-01 06:20:56.226","CDBH":"10","XSFX":"由北向南","XSFXDM":"4","KKMC":"中滨大道与盛三街交口正向"},{"KKBH":"610276124","HPHM":"车牌","JGSK":"2021-04-01 06:20:56.276","CDBH":"7","XSFX":"由南向北","XSFXDM":"3","KKMC":"中新大道与中生大道交口"},{"KKBH":"610266117","HPHM":"冀JFM821","JGSK":"2021-04-01 06:20:56.383","CDBH":"10","XSFX":"由北向南","XSFXDM":"4","KKMC":"中生大道与和韵路交口"},{"KKBH":"7208610020000","HPHM":"津NXH919","JGSK":"2021-04-01 06:20:56.705","CDBH":"5","XSFX":"由西向东","XSFXDM":"2","KKMC":"海晨道与安正路交口正向"},{"KKBH":"610256112","HPHM":"冀B5AM15","JGSK":"2021-04-01 06:20:56.919","CDBH":"4","XSFX":"由西向东","XSFXDM":"2","KKMC":"中天大道与中津大道交口"},{"KKBH":"610271009","HPHM":"津C13H99","JGSK":"2021-04-01 06:20:57.692","CDBH":"11","XSFX":"由北向南","XSFXDM":"4","KKMC":"中新大道与泰七路交口"},{"KKBH":"610256112","HPHM":"辽PSH851","JGSK":"2021-04-01 06:20:57.876","CDBH":"2","XSFX":"由东向西","XSFXDM":"1","KKMC":"中天大道与中津大道交口"},{"KKBH":"610391007","HPHM":"津CD6276","JGSK":"2021-04-01 06:20:58.16","CDBH":"2","XSFX":"由东向西","XSFXDM":"1","KKMC":"和韵路与和风路交口"},{"KKBH":"7208610030000","HPHM":"车牌","JGSK":"2021-04-01 06:20:58.245","CDBH":"7","XSFX":"由南向北","XSFXDM":"3","KKMC":"海晨道与安明路交口正向"},{"KKBH":"610266118","HPHM":"车牌","JGSK":"2021-04-01 06:20:58.46","CDBH":"8","XSFX":"由南向北","XSFXDM":"3","KKMC":"中生大道与和畅路交口"},{"KKBH":"610271008","HPHM":"津N87350","JGSK":"2021-04-01 06:20:58.475","CDBH":"5","XSFX":"由北向南","XSFXDM":"4","KKMC":"中新大道与航母主题公园支路交口"},{"KKBH":"610256112","HPHM":"津C750D3","JGSK":"2021-04-01 06:20:58.503","CDBH":"4","XSFX":"由西向东","XSFXDM":"2","KKMC":"中天大道与中津大道交口"},{"KKBH":"610276124","HPHM":"津AU6612","JGSK":"2021-04-01 06:20:58.629","CDBH":"3","XSFX":"由东向西","XSFXDM":"1","KKMC":"中新大道与中生大道交口"},{"KKBH":"7208610030000","HPHM":"车牌","JGSK":"2021-04-01 06:20:58.666","CDBH":"7","XSFX":"由南向北","XSFXDM":"3","KKMC":"海晨道与安明路交口正向"},{"KKBH":"610266118","HPHM":"辽A0K766","JGSK":"2021-04-01 06:20:58.756","CDBH":"6","XSFX":"由西向东","XSFXDM":"2","KKMC":"中生大道与和畅路交口"},{"KKBH":"7208610030000","HPHM":"津E12352","JGSK":"2021-04-01 06:20:59.248","CDBH":"4","XSFX":"由西向东","XSFXDM":"2","KKMC":"海晨道与安明路交口正向"},{"KKBH":"7208810070000","HPHM":"豫EDU532","JGSK":"2021-04-01 06:20:59.318","CDBH":"3","XSFX":"由西向东","XSFXDM":"2","KKMC":"海旭道与弘通路交口正向"},{"KKBH":"720881002000","HPHM":"津CA2879","JGSK":"2021-04-01 06:20:59.326","CDBH":"12","XSFX":"由北向南","XSFXDM":"4","KKMC":"海旭道与安正路交口"},{"KKBH":"610256115","HPHM":"冀H9806E","JGSK":"2021-04-01 06:20:59.474","CDBH":"2","XSFX":"由东向西","XSFXDM":"1","KKMC":"中天大道与中生大道交口"},{"KKBH":"7208810020000","HPHM":"津DNB996","JGSK":"2021-04-01 06:20:59.612","CDBH":"5","XSFX":"由西向东","XSFXDM":"2","KKMC":"海旭道与安正路交口正向"},{"KKBH":"7208910040000","HPHM":"津N01111","JGSK":"2021-04-01 06:20:59.699","CDBH":"6","XSFX":"由西向东","XSFXDM":"2","KKMC":"海博道与安平路交口正向"},{"KKBH":"720861002000","HPHM":"鲁A658NA","JGSK":"2021-04-01 06:20:59.723","CDBH":"11","XSFX":"由北向南","XSFXDM":"4","KKMC":"海晨道与安正路交口"},{"KKBH":"610256114","HPHM":"津DHE515","JGSK":"2021-04-01 06:20:59.767","CDBH":"8","XSFX":"由北向南","XSFXDM":"4","KKMC":"中天大道与和旭路交口"},{"KKBH":"6102610040000","HPHM":"鲁R1U26H","JGSK":"2021-04-01 06:20:59.773","CDBH":"3","XSFX":"由南向北","XSFXDM":"3","KKMC":"中生大道与静湖西路（北侧）正向"},{"KKBH":"610271008","HPHM":"冀BE16G8","JGSK":"2021-04-01 06:20:59.835","CDBH":"4","XSFX":"由北向南","XSFXDM":"4","KKMC":"中新大道与航母主题公园支路交口"},{"KKBH":"610266117","HPHM":"津JFM821","JGSK":"2021-04-01 06:20:59.841","CDBH":"10","XSFX":"由北向南","XSFXDM":"4","KKMC":"中生大道与和韵路交口"},{"KKBH":"7208810020000","HPHM":"津JZE268","JGSK":"2021-04-01 06:20:59.959","CDBH":"7","XSFX":"由西向东","XSFXDM":"2","KKMC":"海旭道与安正路交口正向"},{"KKBH":"720891003000","HPHM":"车牌","JGSK":"2021-04-01 06:21:00.011","CDBH":"6","XSFX":"由西向东","XSFXDM":"2","KKMC":"海博道与安正路交口"},{"KKBH":"720861002000","HPHM":"津RRE803","JGSK":"2021-04-01 06:21:00.65","CDBH":"5","XSFX":"由西向东","XSFXDM":"2","KKMC":"海晨道与安正路交口"},{"KKBH":"7208910030000","HPHM":"津A15U56","JGSK":"2021-04-01 06:21:01.03","CDBH":"5","XSFX":"由西向东","XSFXDM":"2","KKMC":"海博道与安正路交口正向"},{"KKBH":"610391007","HPHM":"沪C2KR57","JGSK":"2021-04-01 06:21:01.039","CDBH":"2","XSFX":"由东向西","XSFXDM":"1","KKMC":"和韵路与和风路交口"},{"KKBH":"7209010020000","HPHM":"豫GD935S","JGSK":"2021-04-01 06:21:01.188","CDBH":"7","XSFX":"由南向北","XSFXDM":"3","KKMC":"玉林道与安正路交口正向"},{"KKBH":"720891003000","HPHM":"津NK50N7","JGSK":"2021-04-01 06:21:01.222","CDBH":"7","XSFX":"由南向北","XSFXDM":"3","KKMC":"海博道与安正路交口"},{"KKBH":"610271009","HPHM":"津C13H99","JGSK":"2021-04-01 06:21:01.36","CDBH":"11","XSFX":"由北向南","XSFXDM":"4","KKMC":"中新大道与泰七路交口"},{"KKBH":"720891004000","HPHM":"津N01111","JGSK":"2021-04-01 06:21:01.572","CDBH":"5","XSFX":"由西向东","XSFXDM":"2","KKMC":"海博道与安平路交口"},{"KKBH":"7208610030000","HPHM":"津RP8320","JGSK":"2021-04-01 06:21:01.577","CDBH":"10","XSFX":"由北向南","XSFXDM":"4","KKMC":"海晨道与安明路交口正向"},{"KKBH":"7208910030000","HPHM":"车牌","JGSK":"2021-04-01 06:21:01.947","CDBH":"2","XSFX":"由东向西","XSFXDM":"1","KKMC":"海博道与安正路交口正向"},{"KKBH":"7208510020000","HPHM":"津DT9839","JGSK":"2021-04-01 06:21:02.308","CDBH":"8","XSFX":"由北向南","XSFXDM":"4","KKMC":"碧水道与安正路交口正向"},{"KKBH":"610276125","HPHM":"津RVY296","JGSK":"2021-04-01 06:21:02.441","CDBH":"1","XSFX":"由东向西","XSFXDM":"1","KKMC":"中新大道与和顺路交口"},{"KKBH":"610256114","HPHM":"津DHE515","JGSK":"2021-04-01 06:21:02.623","CDBH":"8","XSFX":"由北向南","XSFXDM":"4","KKMC":"中天大道与和旭路交口"},{"KKBH":"720881002000","HPHM":"津CB7626","JGSK":"2021-04-01 06:21:02.638","CDBH":"5","XSFX":"由西向东","XSFXDM":"2","KKMC":"海旭道与安正路交口"},{"KKBH":"610266117","HPHM":"车牌","JGSK":"2021-04-01 06:21:02.654","CDBH":"6","XSFX":"由西向东","XSFXDM":"2","KKMC":"中生大道与和韵路交口"},{"KKBH":"7208810020000","HPHM":"津RTL527","JGSK":"2021-04-01 06:21:02.72","CDBH":"6","XSFX":"由西向东","XSFXDM":"2","KKMC":"海旭道与安正路交口正向"},{"KKBH":"720861002000","HPHM":"津NXH919","JGSK":"2021-04-01 06:21:02.889","CDBH":"5","XSFX":"由西向东","XSFXDM":"2","KKMC":"海晨道与安正路交口"},{"KKBH":"720901002000","HPHM":"闽CR689H","JGSK":"2021-04-01 06:21:02.911","CDBH":"8","XSFX":"由南向北","XSFXDM":"3","KKMC":"玉林道与安正路交口"},{"KKBH":"610256112","HPHM":"津DDS386","JGSK":"2021-04-01 06:21:03.036","CDBH":"12","XSFX":"由北向南","XSFXDM":"4","KKMC":"中天大道与中津大道交口"},{"KKBH":"7208810020000","HPHM":"鲁B18Z3H","JGSK":"2021-04-01 06:21:03.151","CDBH":"7","XSFX":"由西向东","XSFXDM":"2","KKMC":"海旭道与安正路交口正向"},{"KKBH":"720881002000","HPHM":"鲁B8S5Z6","JGSK":"2021-04-01 06:21:03.329","CDBH":"12","XSFX":"由北向南","XSFXDM":"4","KKMC":"海旭道与安正路交口"},{"KKBH":"610391007","HPHM":"津E16140","JGSK":"2021-04-01 06:21:03.618","CDBH":"7","XSFX":"由南向北","XSFXDM":"3","KKMC":"和韵路与和风路交口"},{"KKBH":"720891004000","HPHM":"车牌","JGSK":"2021-04-01 06:21:03.628","CDBH":"9","XSFX":"由南向北","XSFXDM":"3","KKMC":"海博道与安平路交口"},{"KKBH":"7208610020000","HPHM":"津MP6922","JGSK":"2021-04-01 06:21:03.736","CDBH":"10","XSFX":"由北向南","XSFXDM":"4","KKMC":"海晨道与安正路交口正向"},{"KKBH":"7208910030000","HPHM":"车牌","JGSK":"2021-04-01 06:21:04.217","CDBH":"7","XSFX":"由南向北","XSFXDM":"3","KKMC":"海博道与安正路交口正向"},{"KKBH":"720881002000","HPHM":"津JZE268","JGSK":"2021-04-01 06:21:04.231","CDBH":"8","XSFX":"由西向东","XSFXDM":"2","KKMC":"海旭道与安正路交口"},{"KKBH":"610286127","HPHM":"黑M333A1","JGSK":"2021-04-01 06:21:04.269","CDBH":"7","XSFX":"由南向北","XSFXDM":"3","KKMC":"中津大道与和畅路交口"},{"KKBH":"610271009","HPHM":"津MAQ332","JGSK":"2021-04-01 06:21:04.33","CDBH":"11","XSFX":"由北向南","XSFXDM":"4","KKMC":"中新大道与泰七路交口"},{"KKBH":"610266118","HPHM":"津C6A183","JGSK":"2021-04-01 06:21:04.443","CDBH":"11","XSFX":"由北向南","XSFXDM":"4","KKMC":"中生大道与和畅路交口"},{"KKBH":"610276126","HPHM":"冀DM7L88","JGSK":"2021-04-01 06:21:04.762","CDBH":"8","XSFX":"由北向南","XSFXDM":"4","KKMC":"中新大道与和意路交口"},{"KKBH":"7208810020000","HPHM":"津GWZ868","JGSK":"2021-04-01 06:21:04.905","CDBH":"5","XSFX":"由西向东","XSFXDM":"2","KKMC":"海旭道与安正路交口正向"},{"KKBH":"720861003000","HPHM":"津RP8320","JGSK":"2021-04-01 06:21:05.02","CDBH":"10","XSFX":"由北向南","XSFXDM":"4","KKMC":"海晨道与安明路交口"},{"KKBH":"7208810070000","HPHM":"津C81N33","JGSK":"2021-04-01 06:21:05.052","CDBH":"3","XSFX":"由西向东","XSFXDM":"2","KKMC":"海旭道与弘通路交口正向"},{"KKBH":"610256112","HPHM":"津RSY581","JGSK":"2021-04-01 06:21:05.064","CDBH":"1","XSFX":"由东向西","XSFXDM":"1","KKMC":"中天大道与中津大道交口"},{"KKBH":"610391007","HPHM":"津CD6276","JGSK":"2021-04-01 06:21:05.199","CDBH":"3","XSFX":"由东向西","XSFXDM":"1","KKMC":"和韵路与和风路交口"},{"KKBH":"7208810060000","HPHM":"车牌","JGSK":"2021-04-01 06:21:05.419","CDBH":"4","XSFX":"由南向北","XSFXDM":"3","KKMC":"海旭道与庄盛路交口正向"},{"KKBH":"610256112","HPHM":"津DSQ067","JGSK":"2021-04-01 06:21:05.616","CDBH":"4","XSFX":"由西向东","XSFXDM":"2","KKMC":"中天大道与中津大道交口"},{"KKBH":"720861003000","HPHM":"津E12352","JGSK":"2021-04-01 06:21:05.817","CDBH":"4","XSFX":"由西向东","XSFXDM":"2","KKMC":"海晨道与安明路交口"},{"KKBH":"610391007","HPHM":"津E16140","JGSK":"2021-04-01 06:21:06.255","CDBH":"7","XSFX":"由南向北","XSFXDM":"3","KKMC":"和韵路与和风路交口"},{"KKBH":"6102610030000","HPHM":"津DER799","JGSK":"2021-04-01 06:21:06.271","CDBH":"8","XSFX":"由北向南","XSFXDM":"4","KKMC":"中生大道与静湖南路交口正向"},{"KKBH":"720881002000","HPHM":"津G63789","JGSK":"2021-04-01 06:21:06.367","CDBH":"12","XSFX":"由北向南","XSFXDM":"4","KKMC":"海旭道与安正路交口"},{"KKBH":"7209010020000","HPHM":"晋D8C812","JGSK":"2021-04-01 06:21:06.761","CDBH":"7","XSFX":"由南向北","XSFXDM":"3","KKMC":"玉林道与安正路交口正向"},{"KKBH":"7208910030000","HPHM":"车牌","JGSK":"2021-04-01 06:21:06.769","CDBH":"1","XSFX":"由东向西","XSFXDM":"1","KKMC":"海博道与安正路交口正向"},{"KKBH":"610271009","HPHM":"津MAQ332","JGSK":"2021-04-01 06:21:06.806","CDBH":"11","XSFX":"由北向南","XSFXDM":"4","KKMC":"中新大道与泰七路交口"},{"KKBH":"720891003000","HPHM":"车牌","JGSK":"2021-04-01 06:21:06.972","CDBH":"5","XSFX":"由西向东","XSFXDM":"2","KKMC":"海博道与安正路交口"},{"KKBH":"610271008","HPHM":"车牌","JGSK":"2021-04-01 06:21:07.021","CDBH":"5","XSFX":"由北向南","XSFXDM":"4","KKMC":"中新大道与航母主题公园支路交口"},{"KKBH":"720891003000","HPHM":"车牌","JGSK":"2021-04-01 06:21:07.134","CDBH":"6","XSFX":"由西向东","XSFXDM":"2","KKMC":"海博道与安正路交口"},{"KKBH":"720881002000","HPHM":"鲁B18Z3H","JGSK":"2021-04-01 06:21:07.193","CDBH":"8","XSFX":"由西向东","XSFXDM":"2","KKMC":"海旭道与安正路交口"},{"KKBH":"610276124","HPHM":"豫EGF893","JGSK":"2021-04-01 06:21:07.201","CDBH":"7","XSFX":"由南向北","XSFXDM":"3","KKMC":"中新大道与中生大道交口"},{"KKBH":"720851002000","HPHM":"津DT9839","JGSK":"2021-04-01 06:21:07.333","CDBH":"8","XSFX":"由北向南","XSFXDM":"4","KKMC":"碧水道与安正路交口"},{"KKBH":"610271008","HPHM":"车牌","JGSK":"2021-04-01 06:21:07.495","CDBH":"5","XSFX":"由北向南","XSFXDM":"4","KKMC":"中新大道与航母主题公园支路交口"},{"KKBH":"610266118","HPHM":"车牌","JGSK":"2021-04-01 06:21:07.733","CDBH":"9","XSFX":"由南向北","XSFXDM":"3","KKMC":"中生大道与和畅路交口"},{"KKBH":"7208910030000","HPHM":"车牌","JGSK":"2021-04-01 06:21:07.75","CDBH":"2","XSFX":"由东向西","XSFXDM":"1","KKMC":"海博道与安正路交口正向"},{"KKBH":"610266118","HPHM":"津C6A183","JGSK":"2021-04-01 06:21:07.834","CDBH":"12","XSFX":"由北向南","XSFXDM":"4","KKMC":"中生大道与和畅路交口"},{"KKBH":"720881007000","HPHM":"豫EDU532","JGSK":"2021-04-01 06:21:07.938","CDBH":"3","XSFX":"由西向东","XSFXDM":"2","KKMC":"海旭道与弘通路交口"},{"KKBH":"7208910030000","HPHM":"津GH1686","JGSK":"2021-04-01 06:21:08.083","CDBH":"4","XSFX":"由西向东","XSFXDM":"2","KKMC":"海博道与安正路交口正向"},{"KKBH":"610271009","HPHM":"车牌","JGSK":"2021-04-01 06:21:08.174","CDBH":"4","XSFX":"由西向东","XSFXDM":"2","KKMC":"中新大道与泰七路交口"},{"KKBH":"610271008","HPHM":"车牌","JGSK":"2021-04-01 06:21:08.203","CDBH":"5","XSFX":"由北向南","XSFXDM":"4","KKMC":"中新大道与航母主题公园支路交口"},{"KKBH":"7208810020000","HPHM":"津KRT168","JGSK":"2021-04-01 06:21:08.454","CDBH":"6","XSFX":"由西向东","XSFXDM":"2","KKMC":"海旭道与安正路交口正向"},{"KKBH":"610256113","HPHM":"津AR9036","JGSK":"2021-04-01 06:21:08.815","CDBH":"4","XSFX":"由南向北","XSFXDM":"3","KKMC":"中天大道与和风路交口"},{"KKBH":"720911002000","HPHM":"豫GD8G09","JGSK":"2021-04-01 06:21:08.934","CDBH":"8","XSFX":"由南向北","XSFXDM":"3","KKMC":"美林道与安正路交口"},{"KKBH":"610276126","HPHM":"豫J82V83","JGSK":"2021-04-01 06:21:08.982","CDBH":"2","XSFX":"由东向西","XSFXDM":"1","KKMC":"中新大道与和意路交口"},{"KKBH":"610276125","HPHM":"津RVY296","JGSK":"2021-04-01 06:21:09.1","CDBH":"1","XSFX":"由东向西","XSFXDM":"1","KKMC":"中新大道与和顺路交口"},{"KKBH":"610276126","HPHM":"津A1B114","JGSK":"2021-04-01 06:21:09.167","CDBH":"7","XSFX":"由北向南","XSFXDM":"4","KKMC":"中新大道与和意路交口"},{"KKBH":"6102610040000","HPHM":"津RK2540","JGSK":"2021-04-01 06:21:09.262","CDBH":"3","XSFX":"由南向北","XSFXDM":"3","KKMC":"中生大道与静湖西路（北侧）正向"},{"KKBH":"720901002000","HPHM":"豫GD935S","JGSK":"2021-04-01 06:21:09.315","CDBH":"7","XSFX":"由南向北","XSFXDM":"3","KKMC":"玉林道与安正路交口"},{"KKBH":"610276126","HPHM":"冀DM7L88","JGSK":"2021-04-01 06:21:09.369","CDBH":"8","XSFX":"由北向南","XSFXDM":"4","KKMC":"中新大道与和意路交口"},{"KKBH":"7208710020000","HPHM":"津JZE268","JGSK":"2021-04-01 06:21:09.536","CDBH":"9","XSFX":"由北向南","XSFXDM":"4","KKMC":"安正路与芳菲路交口正向"},{"KKBH":"720891003000","HPHM":"车牌","JGSK":"2021-04-01 06:21:09.694","CDBH":"5","XSFX":"由西向东","XSFXDM":"2","KKMC":"海博道与安正路交口"},{"KKBH":"610271009","HPHM":"车牌","JGSK":"2021-04-01 06:21:09.7","CDBH":"8","XSFX":"由南向北","XSFXDM":"3","KKMC":"中新大道与泰七路交口"},{"KKBH":"610286127","HPHM":"黑M333A1","JGSK":"2021-04-01 06:21:09.736","CDBH":"7","XSFX":"由南向北","XSFXDM":"3","KKMC":"中津大道与和畅路交口"},{"KKBH":"720861002000","HPHM":"津MP6922","JGSK":"2021-04-01 06:21:09.886","CDBH":"10","XSFX":"由北向南","XSFXDM":"4","KKMC":"海晨道与安正路交口"},{"KKBH":"7208910030000","HPHM":"津AF31108","JGSK":"2021-04-01 06:21:10.084","CDBH":"5","XSFX":"由西向东","XSFXDM":"2","KKMC":"海博道与安正路交口正向"},{"KKBH":"610271009","HPHM":"车牌","JGSK":"2021-04-01 06:21:10.156","CDBH":"8","XSFX":"由南向北","XSFXDM":"3","KKMC":"中新大道与泰七路交口"},{"KKBH":"610266117","HPHM":"津CCL090","JGSK":"2021-04-01 06:21:10.207","CDBH":"2","XSFX":"由东向西","XSFXDM":"1","KKMC":"中生大道与和韵路交口"},{"KKBH":"610401005","HPHM":"津A732YV","JGSK":"2021-04-01 06:21:10.615","CDBH":"7","XSFX":"由南向北","XSFXDM":"3","KKMC":"和畅路与和顺路交口"},{"KKBH":"610256114","HPHM":"津ADD6551","JGSK":"2021-04-01 06:21:10.673","CDBH":"2","XSFX":"由西向东","XSFXDM":"2","KKMC":"中天大道与和旭路交口"},{"KKBH":"7205610020000","HPHM":"津AM3119","JGSK":"2021-04-01 06:21:10.895","CDBH":"3","XSFX":"由西向东","XSFXDM":"2","KKMC":"动漫北路与文三路交口正向"},{"KKBH":"7208910030000","HPHM":"鲁NX96R3","JGSK":"2021-04-01 06:21:11.123","CDBH":"6","XSFX":"由西向东","XSFXDM":"2","KKMC":"海博道与安正路交口正向"},{"KKBH":"610286127","HPHM":"津H05390","JGSK":"2021-04-01 06:21:11.366","CDBH":"7","XSFX":"由南向北","XSFXDM":"3","KKMC":"中津大道与和畅路交口"},{"KKBH":"720891003000","HPHM":"津AS1636","JGSK":"2021-04-01 06:21:11.482","CDBH":"2","XSFX":"由东向西","XSFXDM":"1","KKMC":"海博道与安正路交口"},{"KKBH":"610271010","HPHM":"津B3L110","JGSK":"2021-04-01 06:21:11.484","CDBH":"5","XSFX":"由南向北","XSFXDM":"3","KKMC":"中新大道与华五路交口"},{"KKBH":"610401004","HPHM":"津RUS158","JGSK":"2021-04-01 06:21:11.527","CDBH":"4","XSFX":"由西向东","XSFXDM":"2","KKMC":"和畅路与和风路交口"},{"KKBH":"610401005","HPHM":"豫H80267","JGSK":"2021-04-01 06:21:11.635","CDBH":"4","XSFX":"由西向东","XSFXDM":"2","KKMC":"和畅路与和顺路交口"},{"KKBH":"720891003000","HPHM":"车牌","JGSK":"2021-04-01 06:21:11.693","CDBH":"5","XSFX":"由西向东","XSFXDM":"2","KKMC":"海博道与安正路交口"},{"KKBH":"610276124","HPHM":"豫EGF893","JGSK":"2021-04-01 06:21:11.85","CDBH":"7","XSFX":"由南向北","XSFXDM":"3","KKMC":"中新大道与中生大道交口"},{"KKBH":"610271010","HPHM":"津NC3205","JGSK":"2021-04-01 06:21:12.094","CDBH":"7","XSFX":"由北向南","XSFXDM":"4","KKMC":"中新大道与华五路交口"},{"KKBH":"610276126","HPHM":"豫A7M122","JGSK":"2021-04-01 06:21:12.345","CDBH":"5","XSFX":"由南向北","XSFXDM":"3","KKMC":"中新大道与和意路交口"},{"KKBH":"1250","HPHM":"皖KTZ226","JGSK":"2021-04-01 06:21:12.368","CDBH":"2","XSFX":"由东向西","XSFXDM":"1","KKMC":"中滨大道与盛三街交口正向"},{"KKBH":"7208710020000","HPHM":"津B18Z3H","JGSK":"2021-04-01 06:21:12.427","CDBH":"9","XSFX":"由北向南","XSFXDM":"4","KKMC":"安正路与芳菲路交口正向"},{"KKBH":"720891003000","HPHM":"冀FV92Z0","JGSK":"2021-04-01 06:21:12.443","CDBH":"3","XSFX":"由东向西","XSFXDM":"1","KKMC":"海博道与安正路交口"},{"KKBH":"7208810020000","HPHM":"京NFN639","JGSK":"2021-04-01 06:21:12.459","CDBH":"5","XSFX":"由西向东","XSFXDM":"2","KKMC":"海旭道与安正路交口正向"},{"KKBH":"7208910030000","HPHM":"豫J925M8","JGSK":"2021-04-01 06:21:12.556","CDBH":"6","XSFX":"由西向东","XSFXDM":"2","KKMC":"海博道与安正路交口正向"},{"KKBH":"720881007000","HPHM":"津C81N33","JGSK":"2021-04-01 06:21:12.66","CDBH":"3","XSFX":"由西向东","XSFXDM":"2","KKMC":"海旭道与弘通路交口"},{"KKBH":"610261004000","HPHM":"鲁R1U26H","JGSK":"2021-04-01 06:21:12.859","CDBH":"3","XSFX":"由南向北","XSFXDM":"3","KKMC":"中生大道与静湖西路（北侧）"},{"KKBH":"610401005","HPHM":"蒙A732YV","JGSK":"2021-04-01 06:21:12.991","CDBH":"9","XSFX":"由南向北","XSFXDM":"3","KKMC":"和畅路与和顺路交口"},{"KKBH":"6071310030000","HPHM":"冀B2R7T3","JGSK":"2021-04-01 06:21:13.015","CDBH":"1","XSFX":"由东向西","XSFXDM":"1","KKMC":"中央大道与海旭道交口正向"},{"KKBH":"610276126","HPHM":"津A1B114","JGSK":"2021-04-01 06:21:13.049","CDBH":"7","XSFX":"由北向南","XSFXDM":"4","KKMC":"中新大道与和意路交口"},{"KKBH":"610276124","HPHM":"鲁GX9B02","JGSK":"2021-04-01 06:21:13.185","CDBH":"8","XSFX":"由南向北","XSFXDM":"3","KKMC":"中新大道与中生大道交口"},{"KKBH":"610401005","HPHM":"津A09895D","JGSK":"2021-04-01 06:21:13.234","CDBH":"8","XSFX":"由南向北","XSFXDM":"3","KKMC":"和畅路与和顺路交口"},{"KKBH":"610271010","HPHM":"冀R17T20","JGSK":"2021-04-01 06:21:13.295","CDBH":"8","XSFX":"由北向南","XSFXDM":"4","KKMC":"中新大道与华五路交口"},{"KKBH":"610276126","HPHM":"豫J82V83","JGSK":"2021-04-01 06:21:13.345","CDBH":"2","XSFX":"由东向西","XSFXDM":"1","KKMC":"中新大道与和意路交口"},{"KKBH":"610401005","HPHM":"津H80267","JGSK":"2021-04-01 06:21:13.441","CDBH":"5","XSFX":"由西向东","XSFXDM":"2","KKMC":"和畅路与和顺路交口"},{"KKBH":"720891003000","HPHM":"车牌","JGSK":"2021-04-01 06:21:13.535","CDBH":"5","XSFX":"由西向东","XSFXDM":"2","KKMC":"海博道与安正路交口"},{"KKBH":"610266117","HPHM":"津CCL090","JGSK":"2021-04-01 06:21:13.58","CDBH":"3","XSFX":"由东向西","XSFXDM":"1","KKMC":"中生大道与和韵路交口"},{"KKBH":"610256113","HPHM":"津AS0819","JGSK":"2021-04-01 06:21:13.697","CDBH":"8","XSFX":"由北向南","XSFXDM":"4","KKMC":"中天大道与和风路交口"},{"KKBH":"720891003000","HPHM":"车牌","JGSK":"2021-04-01 06:21:13.698","CDBH":"6","XSFX":"由西向东","XSFXDM":"2","KKMC":"海博道与安正路交口"},{"KKBH":"610261003000","HPHM":"津DER799","JGSK":"2021-04-01 06:21:13.994","CDBH":"17","XSFX":"由北向南","XSFXDM":"4","KKMC":"中生大道与静湖南路交口"},{"KKBH":"610251002","HPHM":"津CE2156","JGSK":"2021-04-01 06:21:14.141","CDBH":"10","XSFX":"由北向南","XSFXDM":"4","KKMC":"中天大道与和睦路交口"},{"KKBH":"610256112","HPHM":"黑QF3368","JGSK":"2021-04-01 06:21:14.188","CDBH":"6","XSFX":"由西向东","XSFXDM":"2","KKMC":"中天大道与中津大道交口"},{"KKBH":"610271010","HPHM":"津B3L110","JGSK":"2021-04-01 06:21:14.276","CDBH":"5","XSFX":"由南向北","XSFXDM":"3","KKMC":"中新大道与华五路交口"},{"KKBH":"610256115","HPHM":"津N33065","JGSK":"2021-04-01 06:21:14.356","CDBH":"2","XSFX":"由东向西","XSFXDM":"1","KKMC":"中天大道与中生大道交口"},{"KKBH":"7208810070000","HPHM":"津B56766","JGSK":"2021-04-01 06:21:14.483","CDBH":"2","XSFX":"由东向西","XSFXDM":"1","KKMC":"海旭道与弘通路交口正向"},{"KKBH":"720901002000","HPHM":"鲁D8C812","JGSK":"2021-04-01 06:21:14.755","CDBH":"7","XSFX":"由南向北","XSFXDM":"3","KKMC":"玉林道与安正路交口"},{"KKBH":"610316142000","HPHM":"皖KTZ226","JGSK":"2021-04-01 06:21:14.881","CDBH":"2","XSFX":"由东向西","XSFXDM":"1","KKMC":"中滨大道与盛三街交口"},{"KKBH":"610271010","HPHM":"津NC3205","JGSK":"2021-04-01 06:21:14.972","CDBH":"7","XSFX":"由北向南","XSFXDM":"4","KKMC":"中新大道与华五路交口"},{"KKBH":"610276124","HPHM":"豫EG8A66","JGSK":"2021-04-01 06:21:15.172","CDBH":"7","XSFX":"由南向北","XSFXDM":"3","KKMC":"中新大道与中生大道交口"},{"KKBH":"7208610030000","HPHM":"鲁NM810U","JGSK":"2021-04-01 06:21:15.283","CDBH":"7","XSFX":"由南向北","XSFXDM":"3","KKMC":"海晨道与安明路交口正向"},{"KKBH":"7208610030000","HPHM":"津RNU886","JGSK":"2021-04-01 06:21:15.36","CDBH":"2","XSFX":"由东向西","XSFXDM":"1","KKMC":"海晨道与安明路交口正向"},{"KKBH":"7208710020000","HPHM":"鲁B8S5Z6","JGSK":"2021-04-01 06:21:15.364","CDBH":"8","XSFX":"由北向南","XSFXDM":"4","KKMC":"安正路与芳菲路交口正向"},{"KKBH":"610256112","HPHM":"津C73W62","JGSK":"2021-04-01 06:21:15.378","CDBH":"1","XSFX":"由东向西","XSFXDM":"1","KKMC":"中天大道与中津大道交口"},{"KKBH":"720891003000","HPHM":"车牌","JGSK":"2021-04-01 06:21:15.404","CDBH":"2","XSFX":"由东向西","XSFXDM":"1","KKMC":"海博道与安正路交口"},{"KKBH":"610276126","HPHM":"津A7M122","JGSK":"2021-04-01 06:21:15.485","CDBH":"5","XSFX":"由南向北","XSFXDM":"3","KKMC":"中新大道与和意路交口"},{"KKBH":"7208810040000","HPHM":"津GNF186","JGSK":"2021-04-01 06:21:15.676","CDBH":"5","XSFX":"由西向东","XSFXDM":"2","KKMC":"海旭道与永盛路交口正向"},{"KKBH":"610271010","HPHM":"冀R17T20","JGSK":"2021-04-01 06:21:15.692","CDBH":"8","XSFX":"由北向南","XSFXDM":"4","KKMC":"中新大道与华五路交口"},{"KKBH":"7209010020000","HPHM":"车牌","JGSK":"2021-04-01 06:21:15.735","CDBH":"9","XSFX":"由南向北","XSFXDM":"3","KKMC":"玉林道与安正路交口正向"},{"KKBH":"610391008","HPHM":"津AS0828","JGSK":"2021-04-01 06:21:15.964","CDBH":"4","XSFX":"由西向东","XSFXDM":"2","KKMC":"和韵路与和旭路交口"},{"KKBH":"720561002000","HPHM":"津AM3119","JGSK":"2021-04-01 06:21:16.04","CDBH":"3","XSFX":"由西向东","XSFXDM":"2","KKMC":"动漫北路与文三路交口"},{"KKBH":"720891003000","HPHM":"车牌","JGSK":"2021-04-01 06:21:16.108","CDBH":"9","XSFX":"由南向北","XSFXDM":"3","KKMC":"海博道与安正路交口"},{"KKBH":"610256112","HPHM":"车牌","JGSK":"2021-04-01 06:21:16.161","CDBH":"10","XSFX":"由北向南","XSFXDM":"4","KKMC":"中天大道与中津大道交口"},{"KKBH":"720891003000","HPHM":"车牌","JGSK":"2021-04-01 06:21:16.178","CDBH":"5","XSFX":"由西向东","XSFXDM":"2","KKMC":"海博道与安正路交口"},{"KKBH":"610286127","HPHM":"津H05390","JGSK":"2021-04-01 06:21:16.296","CDBH":"7","XSFX":"由南向北","XSFXDM":"3","KKMC":"中津大道与和畅路交口"},{"KKBH":"720871002000","HPHM":"津JZE268","JGSK":"2021-04-01 06:21:16.38","CDBH":"8","XSFX":"由北向南","XSFXDM":"4","KKMC":"安正路与芳菲路交口"},{"KKBH":"610271010","HPHM":"津C25F05","JGSK":"2021-04-01 06:21:16.754","CDBH":"7","XSFX":"由北向南","XSFXDM":"4","KKMC":"中新大道与华五路交口"},{"KKBH":"610276124","HPHM":"津B0G318","JGSK":"2021-04-01 06:21:16.881","CDBH":"2","XSFX":"由东向西","XSFXDM":"1","KKMC":"中新大道与中生大道交口"},{"KKBH":"610271008","HPHM":"辽GJM892","JGSK":"2021-04-01 06:21:16.902","CDBH":"4","XSFX":"由北向南","XSFXDM":"4","KKMC":"中新大道与航母主题公园支路交口"},{"KKBH":"610286127","HPHM":"津AR9679","JGSK":"2021-04-01 06:21:17.039","CDBH":"7","XSFX":"由南向北","XSFXDM":"3","KKMC":"中津大道与和畅路交口"},{"KKBH":"610276126","HPHM":"辽F99Y13","JGSK":"2021-04-01 06:21:17.259","CDBH":"7","XSFX":"由北向南","XSFXDM":"4","KKMC":"中新大道与和意路交口"},{"KKBH":"7208810050000","HPHM":"津CC9353","JGSK":"2021-04-01 06:21:17.408","CDBH":"5","XSFX":"由西向东","XSFXDM":"2","KKMC":"海旭道与明盛路交口正向"},{"KKBH":"720891003000","HPHM":"车牌","JGSK":"2021-04-01 06:21:17.463","CDBH":"6","XSFX":"由西向东","XSFXDM":"2","KKMC":"海博道与安正路交口"},{"KKBH":"610391008","HPHM":"车牌","JGSK":"2021-04-01 06:21:17.503","CDBH":"4","XSFX":"由西向东","XSFXDM":"2","KKMC":"和韵路与和旭路交口"},{"KKBH":"720891003000","HPHM":"车牌","JGSK":"2021-04-01 06:21:17.54","CDBH":"5","XSFX":"由西向东","XSFXDM":"2","KKMC":"海博道与安正路交口"},{"KKBH":"610401004","HPHM":"车牌","JGSK":"2021-04-01 06:21:17.593","CDBH":"8","XSFX":"由南向北","XSFXDM":"3","KKMC":"和畅路与和风路交口"},{"KKBH":"610256112","HPHM":"津ADH1781","JGSK":"2021-04-01 06:21:17.604","CDBH":"5","XSFX":"由西向东","XSFXDM":"2","KKMC":"中天大道与中津大道交口"},{"KKBH":"720881004000","HPHM":"津GNF186","JGSK":"2021-04-01 06:21:17.727","CDBH":"10","XSFX":"由西向东","XSFXDM":"2","KKMC":"海旭道与永盛路交口"},{"KKBH":"720871002000","HPHM":"鲁B18Z3H","JGSK":"2021-04-01 06:21:17.822","CDBH":"9","XSFX":"由北向南","XSFXDM":"4","KKMC":"安正路与芳菲路交口"},{"KKBH":"7280310020000","HPHM":"津FS2002","JGSK":"2021-04-01 06:21:17.853","CDBH":"7","XSFX":"由北向南","XSFXDM":"4","KKMC":"动漫中路与文一路交口正向"},{"KKBH":"720881002000","HPHM":"冀G2368H","JGSK":"2021-04-01 06:21:17.923","CDBH":"6","XSFX":"由西向东","XSFXDM":"2","KKMC":"海旭道与安正路交口"},{"KKBH":"610256111","HPHM":"津AY8683","JGSK":"2021-04-01 06:21:17.99","CDBH":"8","XSFX":"由北向南","XSFXDM":"4","KKMC":"中天大道与和惠路交口"},{"KKBH":"610266117","HPHM":"鲁GZ9U06","JGSK":"2021-04-01 06:21:18.134","CDBH":"2","XSFX":"由东向西","XSFXDM":"1","KKMC":"中生大道与和韵路交口"},{"KKBH":"610266117","HPHM":"津N99945","JGSK":"2021-04-01 06:21:18.219","CDBH":"7","XSFX":"由南向北","XSFXDM":"3","KKMC":"中生大道与和韵路交口"},{"KKBH":"7208910030000","HPHM":"津N01111","JGSK":"2021-04-01 06:21:18.507","CDBH":"4","XSFX":"由西向东","XSFXDM":"2","KKMC":"海博道与安正路交口正向"},{"KKBH":"610256113","HPHM":"津AP9672","JGSK":"2021-04-01 06:21:18.621","CDBH":"4","XSFX":"由南向北","XSFXDM":"3","KKMC":"中天大道与和风路交口"},{"KKBH":"6071310030000","HPHM":"鲁P621LN","JGSK":"2021-04-01 06:21:18.628","CDBH":"3","XSFX":"由东向西","XSFXDM":"1","KKMC":"中央大道与海旭道交口正向"},{"KKBH":"7208810060000","HPHM":"车牌","JGSK":"2021-04-01 06:21:18.705","CDBH":"5","XSFX":"由南向北","XSFXDM":"3","KKMC":"海旭道与庄盛路交口正向"},{"KKBH":"610391007","HPHM":"京QD07X5","JGSK":"2021-04-01 06:21:18.709","CDBH":"7","XSFX":"由南向北","XSFXDM":"3","KKMC":"和韵路与和风路交口"},{"KKBH":"610271008","HPHM":"车牌","JGSK":"2021-04-01 06:21:18.924","CDBH":"1","XSFX":"由南向北","XSFXDM":"3","KKMC":"中新大道与航母主题公园支路交口"},{"KKBH":"720891008000","HPHM":"津AY2505","JGSK":"2021-04-01 06:21:18.966","CDBH":"4","XSFX":"由东向西","XSFXDM":"1","KKMC":"海博道与荣盛路交口"},{"KKBH":"1250","HPHM":"蒙D585S2","JGSK":"2021-04-01 06:21:19.375","CDBH":"1","XSFX":"由东向西","XSFXDM":"1","KKMC":"中滨大道与盛三街交口正向"},{"KKBH":"610401005","HPHM":"车牌","JGSK":"2021-04-01 06:21:19.391","CDBH":"8","XSFX":"由南向北","XSFXDM":"3","KKMC":"和畅路与和顺路交口"},{"KKBH":"720881002000","HPHM":"冀B6WR33","JGSK":"2021-04-01 06:21:19.441","CDBH":"7","XSFX":"由西向东","XSFXDM":"2","KKMC":"海旭道与安正路交口"},{"KKBH":"610276126","HPHM":"辽F99Y13","JGSK":"2021-04-01 06:21:19.535","CDBH":"7","XSFX":"由北向南","XSFXDM":"4","KKMC":"中新大道与和意路交口"},{"KKBH":"610271010","HPHM":"冀B185D3","JGSK":"2021-04-01 06:21:19.645","CDBH":"8","XSFX":"由北向南","XSFXDM":"4","KKMC":"中新大道与华五路交口"},{"KKBH":"720881005000","HPHM":"车牌","JGSK":"2021-04-01 06:21:19.665","CDBH":"5","XSFX":"由西向东","XSFXDM":"2","KKMC":"海旭道与明盛路交口"},{"KKBH":"720861003000","HPHM":"津RNU886","JGSK":"2021-04-01 06:21:19.729","CDBH":"2","XSFX":"由东向西","XSFXDM":"1","KKMC":"海晨道与安明路交口"},{"KKBH":"720891003000","HPHM":"车牌","JGSK":"2021-04-01 06:21:19.886","CDBH":"1","XSFX":"由东向西","XSFXDM":"1","KKMC":"海博道与安正路交口"},{"KKBH":"610271010","HPHM":"津C25F05","JGSK":"2021-04-01 06:21:19.938","CDBH":"7","XSFX":"由北向南","XSFXDM":"4","KKMC":"中新大道与华五路交口"},{"KKBH":"610391007","HPHM":"津JLT627","JGSK":"2021-04-01 06:21:20.159","CDBH":"10","XSFX":"由北向南","XSFXDM":"4","KKMC":"和韵路与和风路交口"},{"KKBH":"610256116","HPHM":"津NM1127","JGSK":"2021-04-01 06:21:20.202","CDBH":"11","XSFX":"由北向南","XSFXDM":"4","KKMC":"中天大道与和顺路交口"},{"KKBH":"610271008","HPHM":"辽GJM892","JGSK":"2021-04-01 06:21:20.247","CDBH":"4","XSFX":"由北向南","XSFXDM":"4","KKMC":"中新大道与航母主题公园支路交口"},{"KKBH":"610401004","HPHM":"津RUS158","JGSK":"2021-04-01 06:21:20.282","CDBH":"4","XSFX":"由西向东","XSFXDM":"2","KKMC":"和畅路与和风路交口"},{"KKBH":"610256113","HPHM":"津JDA988","JGSK":"2021-04-01 06:21:20.302","CDBH":"2","XSFX":"由西向东","XSFXDM":"2","KKMC":"中天大道与和风路交口"},{"KKBH":"7208810020000","HPHM":"津CC1120","JGSK":"2021-04-01 06:21:20.42","CDBH":"7","XSFX":"由西向东","XSFXDM":"2","KKMC":"海旭道与安正路交口正向"},{"KKBH":"610271008","HPHM":"津KLG865","JGSK":"2021-04-01 06:21:20.508","CDBH":"1","XSFX":"由南向北","XSFXDM":"3","KKMC":"中新大道与航母主题公园支路交口"},{"KKBH":"610276126","HPHM":"车牌","JGSK":"2021-04-01 06:21:20.598","CDBH":"8","XSFX":"由北向南","XSFXDM":"4","KKMC":"中新大道与和意路交口"},{"KKBH":"7208810020000","HPHM":"津MLH578","JGSK":"2021-04-01 06:21:20.876","CDBH":"12","XSFX":"由北向南","XSFXDM":"4","KKMC":"海旭道与安正路交口正向"},{"KKBH":"711","HPHM":"津AQ6733","JGSK":"2021-04-01 06:21:21.014","CDBH":"8","XSFX":"由北向南","XSFXDM":"4","KKMC":"不礼让行人中新大道与和旭路交口"},{"KKBH":"610271010","HPHM":"冀B285D3","JGSK":"2021-04-01 06:21:21.057","CDBH":"8","XSFX":"由北向南","XSFXDM":"4","KKMC":"中新大道与华五路交口"},{"KKBH":"610271010","HPHM":"津AP5279","JGSK":"2021-04-01 06:21:21.09","CDBH":"5","XSFX":"由南向北","XSFXDM":"3","KKMC":"中新大道与华五路交口"},{"KKBH":"610276124","HPHM":"鲁GX9B02","JGSK":"2021-04-01 06:21:21.135","CDBH":"8","XSFX":"由南向北","XSFXDM":"3","KKMC":"中新大道与中生大道交口"},{"KKBH":"720881002000","HPHM":"鲁M7533Z","JGSK":"2021-04-01 06:21:21.209","CDBH":"6","XSFX":"由西向东","XSFXDM":"2","KKMC":"海旭道与安正路交口"},{"KKBH":"610391008","HPHM":"车牌","JGSK":"2021-04-01 06:21:21.436","CDBH":"4","XSFX":"由西向东","XSFXDM":"2","KKMC":"和韵路与和旭路交口"},{"KKBH":"610256115","HPHM":"津N33065","JGSK":"2021-04-01 06:21:21.479","CDBH":"3","XSFX":"由东向西","XSFXDM":"1","KKMC":"中天大道与中生大道交口"},{"KKBH":"610266117","HPHM":"冀FD98U7","JGSK":"2021-04-01 06:21:21.482","CDBH":"2","XSFX":"由东向西","XSFXDM":"1","KKMC":"中生大道与和韵路交口"},{"KKBH":"610271009","HPHM":"车牌","JGSK":"2021-04-01 06:21:21.604","CDBH":"11","XSFX":"由北向南","XSFXDM":"4","KKMC":"中新大道与泰七路交口"},{"KKBH":"728031002000","HPHM":"津FS2002","JGSK":"2021-04-01 06:21:21.629","CDBH":"7","XSFX":"由北向南","XSFXDM":"4","KKMC":"动漫中路与文一路交口"},{"KKBH":"6102610030000","HPHM":"津AWL051","JGSK":"2021-04-01 06:21:21.689","CDBH":"8","XSFX":"由北向南","XSFXDM":"4","KKMC":"中生大道与静湖南路交口正向"},{"KKBH":"720881002000","HPHM":"冀J703L6","JGSK":"2021-04-01 06:21:21.923","CDBH":"7","XSFX":"由西向东","XSFXDM":"2","KKMC":"海旭道与安正路交口"},{"KKBH":"711","HPHM":"津G83900","JGSK":"2021-04-01 06:21:21.975","CDBH":"7","XSFX":"由北向南","XSFXDM":"4","KKMC":"不礼让行人中新大道与和旭路交口"},{"KKBH":"7205710040000","HPHM":"津A2Q788","JGSK":"2021-04-01 06:21:22.316","CDBH":"1","XSFX":"由东向西","XSFXDM":"1","KKMC":"动漫东路与动漫中路交口正向"},{"KKBH":"610401004","HPHM":"车牌","JGSK":"2021-04-01 06:21:22.317","CDBH":"8","XSFX":"由南向北","XSFXDM":"3","KKMC":"和畅路与和风路交口"},{"KKBH":"610271010","HPHM":"蒙AH221Q","JGSK":"2021-04-01 06:21:22.359","CDBH":"7","XSFX":"由北向南","XSFXDM":"4","KKMC":"中新大道与华五路交口"},{"KKBH":"610256113","HPHM":"津JDA988","JGSK":"2021-04-01 06:21:22.388","CDBH":"2","XSFX":"由西向东","XSFXDM":"2","KKMC":"中天大道与和风路交口"},{"KKBH":"610316142000","HPHM":"蒙D585S2","JGSK":"2021-04-01 06:21:22.399","CDBH":"1","XSFX":"由东向西","XSFXDM":"1","KKMC":"中滨大道与盛三街交口"},{"KKBH":"610251002","HPHM":"津CE2156","JGSK":"2021-04-01 06:21:22.449","CDBH":"10","XSFX":"由北向南","XSFXDM":"4","KKMC":"中天大道与和睦路交口"},{"KKBH":"1250","HPHM":"津B16513","JGSK":"2021-04-01 06:21:22.482","CDBH":"2","XSFX":"由东向西","XSFXDM":"1","KKMC":"中滨大道与盛三街交口正向"},{"KKBH":"610266118","HPHM":"津C86X55","JGSK":"2021-04-01 06:21:22.698","CDBH":"10","XSFX":"由北向南","XSFXDM":"4","KKMC":"中生大道与和畅路交口"},{"KKBH":"610271010","HPHM":"津AP5279","JGSK":"2021-04-01 06:21:22.762","CDBH":"5","XSFX":"由南向北","XSFXDM":"3","KKMC":"中新大道与华五路交口"},{"KKBH":"610256113","HPHM":"津AS0819","JGSK":"2021-04-01 06:21:22.806","CDBH":"8","XSFX":"由北向南","XSFXDM":"4","KKMC":"中天大道与和风路交口"},{"KKBH":"720881002000","HPHM":"津DNB996","JGSK":"2021-04-01 06:21:23.046","CDBH":"6","XSFX":"由西向东","XSFXDM":"2","KKMC":"海旭道与安正路交口"},{"KKBH":"610266117","HPHM":"鲁GZ9U06","JGSK":"2021-04-01 06:21:23.057","CDBH":"3","XSFX":"由东向西","XSFXDM":"1","KKMC":"中生大道与和韵路交口"},{"KKBH":"610286127","HPHM":"冀B02EF1","JGSK":"2021-04-01 06:21:23.102","CDBH":"6","XSFX":"由西向东","XSFXDM":"2","KKMC":"中津大道与和畅路交口"},{"KKBH":"7208810020000","HPHM":"冀B2F8J7","JGSK":"2021-04-01 06:21:23.303","CDBH":"5","XSFX":"由西向东","XSFXDM":"2","KKMC":"海旭道与安正路交口正向"},{"KKBH":"610286127","HPHM":"津AR9679","JGSK":"2021-04-01 06:21:23.342","CDBH":"7","XSFX":"由南向北","XSFXDM":"3","KKMC":"中津大道与和畅路交口"},{"KKBH":"610276124","HPHM":"豫EG8A66","JGSK":"2021-04-01 06:21:23.455","CDBH":"7","XSFX":"由南向北","XSFXDM":"3","KKMC":"中新大道与中生大道交口"},{"KKBH":"720871002000","HPHM":"鲁B8S5Z6","JGSK":"2021-04-01 06:21:23.583","CDBH":"8","XSFX":"由北向南","XSFXDM":"4","KKMC":"安正路与芳菲路交口"},{"KKBH":"610256113","HPHM":"津RAE066","JGSK":"2021-04-01 06:21:23.682","CDBH":"8","XSFX":"由北向南","XSFXDM":"4","KKMC":"中天大道与和风路交口"},{"KKBH":"720891003000","HPHM":"车牌","JGSK":"2021-04-01 06:21:23.702","CDBH":"6","XSFX":"由西向东","XSFXDM":"2","KKMC":"海博道与安正路交口"},{"KKBH":"610266117","HPHM":"津N99945","JGSK":"2021-04-01 06:21:23.866","CDBH":"9","XSFX":"由南向北","XSFXDM":"3","KKMC":"中生大道与和韵路交口"},{"KKBH":"7208810060000","HPHM":"车牌","JGSK":"2021-04-01 06:21:23.957","CDBH":"5","XSFX":"由南向北","XSFXDM":"3","KKMC":"海旭道与庄盛路交口正向"},{"KKBH":"7208710020000","HPHM":"津RZK500","JGSK":"2021-04-01 06:21:24.026","CDBH":"8","XSFX":"由北向南","XSFXDM":"4","KKMC":"安正路与芳菲路交口正向"},{"KKBH":"610256115","HPHM":"津AM7098","JGSK":"2021-04-01 06:21:24.226","CDBH":"3","XSFX":"由东向西","XSFXDM":"1","KKMC":"中天大道与中生大道交口"},{"KKBH":"610256116","HPHM":"津NM1127","JGSK":"2021-04-01 06:21:24.266","CDBH":"12","XSFX":"由北向南","XSFXDM":"4","KKMC":"中天大道与和顺路交口"},{"KKBH":"610256111","HPHM":"车牌","JGSK":"2021-04-01 06:21:24.297","CDBH":"8","XSFX":"由北向南","XSFXDM":"4","KKMC":"中天大道与和惠路交口"},{"KKBH":"610266118","HPHM":"津DLS401","JGSK":"2021-04-01 06:21:24.345","CDBH":"5","XSFX":"由西向东","XSFXDM":"2","KKMC":"中生大道与和畅路交口"},{"KKBH":"610391007","HPHM":"京QD07X5","JGSK":"2021-04-01 06:21:24.345","CDBH":"8","XSFX":"由南向北","XSFXDM":"3","KKMC":"和韵路与和风路交口"},{"KKBH":"6071310030000","HPHM":"津JHD626","JGSK":"2021-04-01 06:21:24.381","CDBH":"1","XSFX":"由东向西","XSFXDM":"1","KKMC":"中央大道与海旭道交口正向"},{"KKBH":"610256111","HPHM":"车牌","JGSK":"2021-04-01 06:21:24.667","CDBH":"5","XSFX":"由南向北","XSFXDM":"3","KKMC":"中天大道与和惠路交口"},{"KKBH":"610256112","HPHM":"车牌","JGSK":"2021-04-01 06:21:24.743","CDBH":"10","XSFX":"由北向南","XSFXDM":"4","KKMC":"中天大道与中津大道交口"},{"KKBH":"610256116","HPHM":"津AU6015","JGSK":"2021-04-01 06:21:24.852","CDBH":"11","XSFX":"由北向南","XSFXDM":"4","KKMC":"中天大道与和顺路交口"},{"KKBH":"720881002000","HPHM":"津RTL527","JGSK":"2021-04-01 06:21:24.886","CDBH":"7","XSFX":"由西向东","XSFXDM":"2","KKMC":"海旭道与安正路交口"},{"KKBH":"720881007000","HPHM":"津B56766","JGSK":"2021-04-01 06:21:24.984","CDBH":"1","XSFX":"由东向西","XSFXDM":"1","KKMC":"海旭道与弘通路交口"},{"KKBH":"610401005","HPHM":"津A09895D","JGSK":"2021-04-01 06:21:24.998","CDBH":"8","XSFX":"由南向北","XSFXDM":"3","KKMC":"和畅路与和顺路交口"},{"KKBH":"711","HPHM":"津MNH220","JGSK":"2021-04-01 06:21:25.163","CDBH":"5","XSFX":"由南向北","XSFXDM":"3","KKMC":"不礼让行人中新大道与和旭路交口"},{"KKBH":"610256112","HPHM":"津B216M3","JGSK":"2021-04-01 06:21:25.353","CDBH":"5","XSFX":"由西向东","XSFXDM":"2","KKMC":"中天大道与中津大道交口"},{"KKBH":"720881002000","HPHM":"津GWZ868","JGSK":"2021-04-01 06:21:25.448","CDBH":"6","XSFX":"由西向东","XSFXDM":"2","KKMC":"海旭道与安正路交口"},{"KKBH":"7208810060000","HPHM":"车牌","JGSK":"2021-04-01 06:21:25.535","CDBH":"4","XSFX":"由南向北","XSFXDM":"3","KKMC":"海旭道与庄盛路交口正向"},{"KKBH":"610256113","HPHM":"津DHE515","JGSK":"2021-04-01 06:21:25.689","CDBH":"7","XSFX":"由北向南","XSFXDM":"4","KKMC":"中天大道与和风路交口"},{"KKBH":"610271010","HPHM":"蒙D23S81","JGSK":"2021-04-01 06:21:25.867","CDBH":"4","XSFX":"由南向北","XSFXDM":"3","KKMC":"中新大道与华五路交口"},{"KKBH":"610271010","HPHM":"蒙AH221Q","JGSK":"2021-04-01 06:21:25.938","CDBH":"7","XSFX":"由北向南","XSFXDM":"4","KKMC":"中新大道与华五路交口"},{"KKBH":"610271009","HPHM":"津HWE198","JGSK":"2021-04-01 06:21:26.007","CDBH":"4","XSFX":"由西向东","XSFXDM":"2","KKMC":"中新大道与泰七路交口"},{"KKBH":"610266117","HPHM":"冀FD98U7","JGSK":"2021-04-01 06:21:26.097","CDBH":"2","XSFX":"由东向西","XSFXDM":"1","KKMC":"中生大道与和韵路交口"},{"KKBH":"610271008","HPHM":"鲁N138FB","JGSK":"2021-04-01 06:21:26.197","CDBH":"4","XSFX":"由北向南","XSFXDM":"4","KKMC":"中新大道与航母主题公园支路交口"},{"KKBH":"610256115","HPHM":"津FX1085","JGSK":"2021-04-01 06:21:26.203","CDBH":"5","XSFX":"由西向东","XSFXDM":"2","KKMC":"中天大道与中生大道交口"},{"KKBH":"610391008","HPHM":"津AS0828","JGSK":"2021-04-01 06:21:26.365","CDBH":"5","XSFX":"由西向东","XSFXDM":"2","KKMC":"和韵路与和旭路交口"},{"KKBH":"610271010","HPHM":"津KP3668","JGSK":"2021-04-01 06:21:26.433","CDBH":"8","XSFX":"由北向南","XSFXDM":"4","KKMC":"中新大道与华五路交口"},{"KKBH":"610316142000","HPHM":"津B16513","JGSK":"2021-04-01 06:21:26.478","CDBH":"2","XSFX":"由东向西","XSFXDM":"1","KKMC":"中滨大道与盛三街交口"},{"KKBH":"7208810020000","HPHM":"津E27735","JGSK":"2021-04-01 06:21:26.505","CDBH":"5","XSFX":"由西向东","XSFXDM":"2","KKMC":"海旭道与安正路交口正向"},{"KKBH":"610391007","HPHM":"津JLT627","JGSK":"2021-04-01 06:21:26.603","CDBH":"11","XSFX":"由北向南","XSFXDM":"4","KKMC":"和韵路与和风路交口"},{"KKBH":"610251002","HPHM":"津NCN126","JGSK":"2021-04-01 06:21:26.64","CDBH":"8","XSFX":"由南向北","XSFXDM":"3","KKMC":"中天大道与和睦路交口"},{"KKBH":"720881002000","HPHM":"津CC1120","JGSK":"2021-04-01 06:21:26.801","CDBH":"8","XSFX":"由西向东","XSFXDM":"2","KKMC":"海旭道与安正路交口"},{"KKBH":"7208810020000","HPHM":"津AZV656","JGSK":"2021-04-01 06:21:26.841","CDBH":"2","XSFX":"由东向西","XSFXDM":"1","KKMC":"海旭道与安正路交口正向"},{"KKBH":"610256115","HPHM":"豫EUV685","JGSK":"2021-04-01 06:21:26.901","CDBH":"3","XSFX":"由东向西","XSFXDM":"1","KKMC":"中天大道与中生大道交口"},{"KKBH":"7208810050000","HPHM":"车牌","JGSK":"2021-04-01 06:21:26.986","CDBH":"3","XSFX":"由东向西","XSFXDM":"1","KKMC":"海旭道与明盛路交口正向"},{"KKBH":"720881002000","HPHM":"津MLH578","JGSK":"2021-04-01 06:21:27.179","CDBH":"12","XSFX":"由北向南","XSFXDM":"4","KKMC":"海旭道与安正路交口"},{"KKBH":"720881002000","HPHM":"津KRT168","JGSK":"2021-04-01 06:21:27.283","CDBH":"7","XSFX":"由西向东","XSFXDM":"2","KKMC":"海旭道与安正路交口"},{"KKBH":"610256111","HPHM":"车牌","JGSK":"2021-04-01 06:21:27.314","CDBH":"5","XSFX":"由南向北","XSFXDM":"3","KKMC":"中天大道与和惠路交口"},{"KKBH":"610271008","HPHM":"鲁N138FB","JGSK":"2021-04-01 06:21:27.612","CDBH":"4","XSFX":"由北向南","XSFXDM":"4","KKMC":"中新大道与航母主题公园支路交口"},{"KKBH":"610261003000","HPHM":"车牌","JGSK":"2021-04-01 06:21:27.84","CDBH":"17","XSFX":"由北向南","XSFXDM":"4","KKMC":"中生大道与静湖南路交口"},{"KKBH":"610271008","HPHM":"车牌","JGSK":"2021-04-01 06:21:28.095","CDBH":"5","XSFX":"由北向南","XSFXDM":"4","KKMC":"中新大道与航母主题公园支路交口"},{"KKBH":"610271010","HPHM":"津KP3668","JGSK":"2021-04-01 06:21:28.097","CDBH":"8","XSFX":"由北向南","XSFXDM":"4","KKMC":"中新大道与华五路交口"},{"KKBH":"610266118","HPHM":"津C86X55","JGSK":"2021-04-01 06:21:28.245","CDBH":"11","XSFX":"由北向南","XSFXDM":"4","KKMC":"中生大道与和畅路交口"},{"KKBH":"610256116","HPHM":"津RE9733","JGSK":"2021-04-01 06:21:28.477","CDBH":"8","XSFX":"由南向北","XSFXDM":"3","KKMC":"中天大道与和顺路交口"},{"KKBH":"711","HPHM":"豫EUL685","JGSK":"2021-04-01 06:21:28.525","CDBH":"5","XSFX":"由南向北","XSFXDM":"3","KKMC":"不礼让行人中新大道与和旭路交口"},{"KKBH":"610271010","HPHM":"蒙D23S81","JGSK":"2021-04-01 06:21:28.602","CDBH":"4","XSFX":"由南向北","XSFXDM":"3","KKMC":"中新大道与华五路交口"},{"KKBH":"610271008","HPHM":"车牌","JGSK":"2021-04-01 06:21:28.609","CDBH":"5","XSFX":"由北向南","XSFXDM":"4","KKMC":"中新大道与航母主题公园支路交口"},{"KKBH":"720881002000","HPHM":"津KRT168","JGSK":"2021-04-01 06:21:28.807","CDBH":"6","XSFX":"由西向东","XSFXDM":"2","KKMC":"海旭道与安正路交口"},{"KKBH":"610256113","HPHM":"津RAE066","JGSK":"2021-04-01 06:21:28.813","CDBH":"8","XSFX":"由北向南","XSFXDM":"4","KKMC":"中天大道与和风路交口"},{"KKBH":"720881002000","HPHM":"京NFN639","JGSK":"2021-04-01 06:21:28.969","CDBH":"6","XSFX":"由西向东","XSFXDM":"2","KKMC":"海旭道与安正路交口"},{"KKBH":"610266118","HPHM":"冀JFM821","JGSK":"2021-04-01 06:21:29.524","CDBH":"5","XSFX":"由西向东","XSFXDM":"2","KKMC":"中生大道与和畅路交口"},{"KKBH":"610256115","HPHM":"辽A0K766","JGSK":"2021-04-01 06:21:29.545","CDBH":"5","XSFX":"由西向东","XSFXDM":"2","KKMC":"中天大道与中生大道交口"},{"KKBH":"610271010","HPHM":"车牌","JGSK":"2021-04-01 06:21:29.8","CDBH":"8","XSFX":"由北向南","XSFXDM":"4","KKMC":"中新大道与华五路交口"},{"KKBH":"720871002000","HPHM":"津RZK500","JGSK":"2021-04-01 06:21:29.827","CDBH":"9","XSFX":"由北向南","XSFXDM":"4","KKMC":"安正路与芳菲路交口"},{"KKBH":"720881002000","HPHM":"津AZV656","JGSK":"2021-04-01 06:21:29.827","CDBH":"2","XSFX":"由东向西","XSFXDM":"1","KKMC":"海旭道与安正路交口"},{"KKBH":"610256113","HPHM":"津DHE515","JGSK":"2021-04-01 06:21:30.013","CDBH":"7","XSFX":"由北向南","XSFXDM":"4","KKMC":"中天大道与和风路交口"},{"KKBH":"610251002","HPHM":"津NCN126","JGSK":"2021-04-01 06:21:30.12","CDBH":"9","XSFX":"由南向北","XSFXDM":"3","KKMC":"中天大道与和睦路交口"},{"KKBH":"720571004000","HPHM":"津A2Q788","JGSK":"2021-04-01 06:21:30.141","CDBH":"1","XSFX":"由东向西","XSFXDM":"1","KKMC":"动漫东路与动漫中路交口"},{"KKBH":"6102610030000","HPHM":"冀R1M5G6","JGSK":"2021-04-01 06:21:30.287","CDBH":"1","XSFX":"由东向西","XSFXDM":"1","KKMC":"中生大道与静湖南路交口正向"},{"KKBH":"610271010","HPHM":"车牌","JGSK":"2021-04-01 06:21:30.399","CDBH":"8","XSFX":"由北向南","XSFXDM":"4","KKMC":"中新大道与华五路交口"},{"KKBH":"610256116","HPHM":"津MNM135","JGSK":"2021-04-01 06:21:30.448","CDBH":"8","XSFX":"由南向北","XSFXDM":"3","KKMC":"中天大道与和顺路交口"},{"KKBH":"610256115","HPHM":"津FX1085","JGSK":"2021-04-01 06:21:30.459","CDBH":"6","XSFX":"由西向东","XSFXDM":"2","KKMC":"中天大道与中生大道交口"},{"KKBH":"610266118","HPHM":"津DLS401","JGSK":"2021-04-01 06:21:30.533","CDBH":"5","XSFX":"由西向东","XSFXDM":"2","KKMC":"中生大道与和畅路交口"},{"KKBH":"610271010","HPHM":"津AL6809","JGSK":"2021-04-01 06:21:30.627","CDBH":"8","XSFX":"由北向南","XSFXDM":"4","KKMC":"中新大道与华五路交口"},{"KKBH":"610271008","HPHM":"车牌","JGSK":"2021-04-01 06:21:30.672","CDBH":"5","XSFX":"由北向南","XSFXDM":"4","KKMC":"中新大道与航母主题公园支路交口"},{"KKBH":"720881002000","HPHM":"冀B2F8J7","JGSK":"2021-04-01 06:21:31.45","CDBH":"6","XSFX":"由西向东","XSFXDM":"2","KKMC":"海旭道与安正路交口"},{"KKBH":"6071310030000","HPHM":"津CB7626","JGSK":"2021-04-01 06:21:31.534","CDBH":"2","XSFX":"由东向西","XSFXDM":"1","KKMC":"中央大道与海旭道交口正向"},{"KKBH":"7208810020000","HPHM":"车牌","JGSK":"2021-04-01 06:21:31.711","CDBH":"13","XSFX":"由北向南","XSFXDM":"4","KKMC":"海旭道与安正路交口正向"},{"KKBH":"610261004000","HPHM":"津RK2540","JGSK":"2021-04-01 06:21:31.746","CDBH":"3","XSFX":"由南向北","XSFXDM":"3","KKMC":"中生大道与静湖西路（北侧）"},{"KKBH":"610271009","HPHM":"车牌","JGSK":"2021-04-01 06:21:31.827","CDBH":"11","XSFX":"由北向南","XSFXDM":"4","KKMC":"中新大道与泰七路交口"},{"KKBH":"7205710040000","HPHM":"津FS2002","JGSK":"2021-04-01 06:21:31.967","CDBH":"3","XSFX":"由西向东","XSFXDM":"2","KKMC":"动漫东路与动漫中路交口正向"},{"KKBH":"610271010","HPHM":"车牌","JGSK":"2021-04-01 06:21:32.423","CDBH":"8","XSFX":"由北向南","XSFXDM":"4","KKMC":"中新大道与华五路交口"},{"KKBH":"7208710020000","HPHM":"津CC1120","JGSK":"2021-04-01 06:21:32.796","CDBH":"10","XSFX":"由北向南","XSFXDM":"4","KKMC":"安正路与芳菲路交口正向"},{"KKBH":"610256116","HPHM":"津RE9733","JGSK":"2021-04-01 06:21:32.798","CDBH":"8","XSFX":"由南向北","XSFXDM":"3","KKMC":"中天大道与和顺路交口"},{"KKBH":"610256116","HPHM":"津HLG303","JGSK":"2021-04-01 06:21:32.82","CDBH":"8","XSFX":"由南向北","XSFXDM":"3","KKMC":"中天大道与和顺路交口"},{"KKBH":"610271008","HPHM":"津AQA666","JGSK":"2021-04-01 06:21:33.052","CDBH":"5","XSFX":"由北向南","XSFXDM":"4","KKMC":"中新大道与航母主题公园支路交口"},{"KKBH":"610271010","HPHM":"津RXR905","JGSK":"2021-04-01 06:21:33.159","CDBH":"7","XSFX":"由北向南","XSFXDM":"4","KKMC":"中新大道与华五路交口"},{"KKBH":"720881002000","HPHM":"津E27735","JGSK":"2021-04-01 06:21:33.527","CDBH":"5","XSFX":"由西向东","XSFXDM":"2","KKMC":"海旭道与安正路交口"},{"KKBH":"610256116","HPHM":"津MNM135","JGSK":"2021-04-01 06:21:33.598","CDBH":"9","XSFX":"由南向北","XSFXDM":"3","KKMC":"中天大道与和顺路交口"},{"KKBH":"7209010020000","HPHM":"津C7D825","JGSK":"2021-04-01 06:21:33.799","CDBH":"1","XSFX":"由东向西","XSFXDM":"1","KKMC":"玉林道与安正路交口正向"},{"KKBH":"610256115","HPHM":"辽A0K766","JGSK":"2021-04-01 06:21:33.819","CDBH":"6","XSFX":"由西向东","XSFXDM":"2","KKMC":"中天大道与中生大道交口"},{"KKBH":"610256113","HPHM":"津AP9672","JGSK":"2021-04-01 06:21:34.586","CDBH":"4","XSFX":"由南向北","XSFXDM":"3","KKMC":"中天大道与和风路交口"},{"KKBH":"610286127","HPHM":"津MW8591","JGSK":"2021-04-01 06:21:34.769","CDBH":"7","XSFX":"由南向北","XSFXDM":"3","KKMC":"中津大道与和畅路交口"},{"KKBH":"610271010","HPHM":"津AL6809","JGSK":"2021-04-01 06:21:34.824","CDBH":"8","XSFX":"由北向南","XSFXDM":"4","KKMC":"中新大道与华五路交口"},{"KKBH":"720571004000","HPHM":"津FS2002","JGSK":"2021-04-01 06:21:34.827","CDBH":"3","XSFX":"由西向东","XSFXDM":"2","KKMC":"动漫东路与动漫中路交口"},{"KKBH":"610266117","HPHM":"津C6A183","JGSK":"2021-04-01 06:21:34.835","CDBH":"2","XSFX":"由东向西","XSFXDM":"1","KKMC":"中生大道与和韵路交口"},{"KKBH":"610276124","HPHM":"豫A19E3B","JGSK":"2021-04-01 06:21:35.064","CDBH":"3","XSFX":"由东向西","XSFXDM":"1","KKMC":"中新大道与中生大道交口"},{"KKBH":"610256111","HPHM":"冀TE9V76","JGSK":"2021-04-01 06:21:35.233","CDBH":"5","XSFX":"由南向北","XSFXDM":"3","KKMC":"中天大道与和惠路交口"},{"KKBH":"7208910030000","HPHM":"津MX5321","JGSK":"2021-04-01 06:21:35.314","CDBH":"9","XSFX":"由南向北","XSFXDM":"3","KKMC":"海博道与安正路交口正向"},{"KKBH":"610256116","HPHM":"冀ES806U","JGSK":"2021-04-01 06:21:35.36","CDBH":"8","XSFX":"由南向北","XSFXDM":"3","KKMC":"中天大道与和顺路交口"},{"KKBH":"7208610030000","HPHM":"豫BSN138","JGSK":"2021-04-01 06:21:35.406","CDBH":"4","XSFX":"由西向东","XSFXDM":"2","KKMC":"海晨道与安明路交口正向"},{"KKBH":"7208810020000","HPHM":"冀B9Z61U","JGSK":"2021-04-01 06:21:35.58","CDBH":"12","XSFX":"由北向南","XSFXDM":"4","KKMC":"海旭道与安正路交口正向"},{"KKBH":"610256116","HPHM":"蒙A732YV","JGSK":"2021-04-01 06:21:35.647","CDBH":"4","XSFX":"由西向东","XSFXDM":"2","KKMC":"中天大道与和顺路交口"},{"KKBH":"610261003000","HPHM":"冀R1M5G6","JGSK":"2021-04-01 06:21:36.058","CDBH":"10","XSFX":"由东向西","XSFXDM":"1","KKMC":"中生大道与静湖南路交口"},{"KKBH":"6103261420000","HPHM":"津FLY411","JGSK":"2021-04-01 06:21:36.444","CDBH":"4","XSFX":"由西向东","XSFXDM":"2","KKMC":"中成大道与泰七路交口正向"},{"KKBH":"610266118","HPHM":"冀JFM821","JGSK":"2021-04-01 06:21:36.459","CDBH":"6","XSFX":"由西向东","XSFXDM":"2","KKMC":"中生大道与和畅路交口"},{"KKBH":"610256116","HPHM":"津HLG303","JGSK":"2021-04-01 06:21:36.478","CDBH":"9","XSFX":"由南向北","XSFXDM":"3","KKMC":"中天大道与和顺路交口"},{"KKBH":"610256115","HPHM":"冀J9S5S8","JGSK":"2021-04-01 06:21:36.938","CDBH":"12","XSFX":"由北向南","XSFXDM":"4","KKMC":"中天大道与中生大道交口"},{"KKBH":"610256116","HPHM":"津H80267","JGSK":"2021-04-01 06:21:37.161","CDBH":"5","XSFX":"由西向东","XSFXDM":"2","KKMC":"中天大道与和顺路交口"},{"KKBH":"610271010","HPHM":"津RXR905","JGSK":"2021-04-01 06:21:37.37","CDBH":"7","XSFX":"由北向南","XSFXDM":"4","KKMC":"中新大道与华五路交口"},{"KKBH":"6103261420000","HPHM":"车牌","JGSK":"2021-04-01 06:21:37.423","CDBH":"4","XSFX":"由西向东","XSFXDM":"2","KKMC":"中成大道与泰七路交口正向"},{"KKBH":"720891004000","HPHM":"车牌","JGSK":"2021-04-01 06:21:37.667","CDBH":"4","XSFX":"由西向东","XSFXDM":"2","KKMC":"海博道与安平路交口"},{"KKBH":"610266117","HPHM":"津DHG955","JGSK":"2021-04-01 06:21:37.719","CDBH":"7","XSFX":"由南向北","XSFXDM":"3","KKMC":"中生大道与和韵路交口"},{"KKBH":"610286127","HPHM":"津C166N6","JGSK":"2021-04-01 06:21:37.781","CDBH":"7","XSFX":"由南向北","XSFXDM":"3","KKMC":"中津大道与和畅路交口"},{"KKBH":"610276126","HPHM":"车牌","JGSK":"2021-04-01 06:21:37.796","CDBH":"8","XSFX":"由北向南","XSFXDM":"4","KKMC":"中新大道与和意路交口"},{"KKBH":"7208810020000","HPHM":"冀B3N98J","JGSK":"2021-04-01 06:21:37.867","CDBH":"12","XSFX":"由北向南","XSFXDM":"4","KKMC":"海旭道与安正路交口正向"},{"KKBH":"7208610030000","HPHM":"鲁MYX292","JGSK":"2021-04-01 06:21:37.936","CDBH":"4","XSFX":"由西向东","XSFXDM":"2","KKMC":"海晨道与安明路交口正向"},{"KKBH":"610256113","HPHM":"津AYG965","JGSK":"2021-04-01 06:21:37.965","CDBH":"4","XSFX":"由南向北","XSFXDM":"3","KKMC":"中天大道与和风路交口"},{"KKBH":"7208910030000","HPHM":"车牌","JGSK":"2021-04-01 06:21:38.531","CDBH":"9","XSFX":"由南向北","XSFXDM":"3","KKMC":"海博道与安正路交口正向"},{"KKBH":"720891004000","HPHM":"车牌","JGSK":"2021-04-01 06:21:38.555","CDBH":"9","XSFX":"由南向北","XSFXDM":"3","KKMC":"海博道与安平路交口"},{"KKBH":"7208610030000","HPHM":"车牌","JGSK":"2021-04-01 06:21:38.558","CDBH":"6","XSFX":"由西向东","XSFXDM":"2","KKMC":"海晨道与安明路交口正向"},{"KKBH":"610261005000","HPHM":"津CA3816","JGSK":"2021-04-01 06:21:38.693","CDBH":"2","XSFX":"由南向北","XSFXDM":"3","KKMC":"中生大道与静湖西路（南侧）"},{"KKBH":"720881002000","HPHM":"津C79609","JGSK":"2021-04-01 06:21:38.699","CDBH":"13","XSFX":"由北向南","XSFXDM":"4","KKMC":"海旭道与安正路交口"},{"KKBH":"720861003000","HPHM":"豫BSN138","JGSK":"2021-04-01 06:21:38.794","CDBH":"4","XSFX":"由西向东","XSFXDM":"2","KKMC":"海晨道与安明路交口"},{"KKBH":"610266117","HPHM":"津MH9777","JGSK":"2021-04-01 06:21:38.998","CDBH":"6","XSFX":"由西向东","XSFXDM":"2","KKMC":"中生大道与和韵路交口"},{"KKBH":"610286127","HPHM":"津DDS386","JGSK":"2021-04-01 06:21:39.509","CDBH":"2","XSFX":"由东向西","XSFXDM":"1","KKMC":"中津大道与和畅路交口"},{"KKBH":"610276126","HPHM":"津KL7870","JGSK":"2021-04-01 06:21:39.629","CDBH":"8","XSFX":"由北向南","XSFXDM":"4","KKMC":"中新大道与和意路交口"},{"KKBH":"610286127","HPHM":"津MW8591","JGSK":"2021-04-01 06:21:39.668","CDBH":"7","XSFX":"由南向北","XSFXDM":"3","KKMC":"中津大道与和畅路交口"},{"KKBH":"610256116","HPHM":"冀ES806U","JGSK":"2021-04-01 06:21:39.758","CDBH":"9","XSFX":"由南向北","XSFXDM":"3","KKMC":"中天大道与和顺路交口"},{"KKBH":"6102610030000","HPHM":"车牌","JGSK":"2021-04-01 06:21:39.834","CDBH":"9","XSFX":"由北向南","XSFXDM":"4","KKMC":"中生大道与静湖南路交口正向"},{"KKBH":"610271009","HPHM":"车牌","JGSK":"2021-04-01 06:21:39.857","CDBH":"11","XSFX":"由北向南","XSFXDM":"4","KKMC":"中新大道与泰七路交口"},{"KKBH":"720871002000","HPHM":"鲁B18Z3H","JGSK":"2021-04-01 06:21:40.321","CDBH":"3","XSFX":"由西向东","XSFXDM":"2","KKMC":"安正路与芳菲路交口"},{"KKBH":"6102610030000","HPHM":"车牌","JGSK":"2021-04-01 06:21:40.551","CDBH":"9","XSFX":"由北向南","XSFXDM":"4","KKMC":"中生大道与静湖南路交口正向"},{"KKBH":"610391007","HPHM":"津ADL6333","JGSK":"2021-04-01 06:21:40.78","CDBH":"5","XSFX":"由西向东","XSFXDM":"2","KKMC":"和韵路与和风路交口"},{"KKBH":"610256116","HPHM":"蒙A732YV","JGSK":"2021-04-01 06:21:40.821","CDBH":"5","XSFX":"由西向东","XSFXDM":"2","KKMC":"中天大道与和顺路交口"},{"KKBH":"711","HPHM":"津B26102","JGSK":"2021-04-01 06:21:40.928","CDBH":"5","XSFX":"由南向北","XSFXDM":"3","KKMC":"不礼让行人中新大道与和旭路交口"},{"KKBH":"7208810020000","HPHM":"津MDK228","JGSK":"2021-04-01 06:21:41.113","CDBH":"12","XSFX":"由北向南","XSFXDM":"4","KKMC":"海旭道与安正路交口正向"},{"KKBH":"610276126","HPHM":"津KL7870","JGSK":"2021-04-01 06:21:41.353","CDBH":"8","XSFX":"由北向南","XSFXDM":"4","KKMC":"中新大道与和意路交口"},{"KKBH":"610276125","HPHM":"津A1B114","JGSK":"2021-04-01 06:21:41.499","CDBH":"7","XSFX":"由北向南","XSFXDM":"4","KKMC":"中新大道与和顺路交口"},{"KKBH":"610256116","HPHM":"津H80267","JGSK":"2021-04-01 06:21:41.54","CDBH":"6","XSFX":"由西向东","XSFXDM":"2","KKMC":"中天大道与和顺路交口"},{"KKBH":"720861003000","HPHM":"鲁MYX292","JGSK":"2021-04-01 06:21:41.998","CDBH":"4","XSFX":"由西向东","XSFXDM":"2","KKMC":"海晨道与安明路交口"},{"KKBH":"610261005000","HPHM":"冀BE60K1","JGSK":"2021-04-01 06:21:42.057","CDBH":"3","XSFX":"由南向北","XSFXDM":"3","KKMC":"中生大道与静湖西路（南侧）"},{"KKBH":"610266117","HPHM":"津C6A183","JGSK":"2021-04-01 06:21:42.423","CDBH":"2","XSFX":"由东向西","XSFXDM":"1","KKMC":"中生大道与和韵路交口"},{"KKBH":"610256113","HPHM":"津ADD6551","JGSK":"2021-04-01 06:21:42.511","CDBH":"8","XSFX":"由北向南","XSFXDM":"4","KKMC":"中天大道与和风路交口"},{"KKBH":"6102661220000","HPHM":"津DER799","JGSK":"2021-04-01 06:21:42.518","CDBH":"2","XSFX":"由西向东","XSFXDM":"2","KKMC":"生态城中生大道故道河一桥西向东上桥处正向"},{"KKBH":"610276125","HPHM":"冀DM7L88","JGSK":"2021-04-01 06:21:42.539","CDBH":"8","XSFX":"由北向南","XSFXDM":"4","KKMC":"中新大道与和顺路交口"},{"KKBH":"7208810050000","HPHM":"津GNF186","JGSK":"2021-04-01 06:21:42.595","CDBH":"5","XSFX":"由西向东","XSFXDM":"2","KKMC":"海旭道与明盛路交口正向"},{"KKBH":"720901002000","HPHM":"津C7D825","JGSK":"2021-04-01 06:21:42.659","CDBH":"1","XSFX":"由东向西","XSFXDM":"1","KKMC":"玉林道与安正路交口"},{"KKBH":"610271008","HPHM":"车牌","JGSK":"2021-04-01 06:21:42.822","CDBH":"5","XSFX":"由北向南","XSFXDM":"4","KKMC":"中新大道与航母主题公园支路交口"},{"KKBH":"7208510020000","HPHM":"车牌","JGSK":"2021-04-01 06:21:42.895","CDBH":"9","XSFX":"由北向南","XSFXDM":"4","KKMC":"碧水道与安正路交口正向"},{"KKBH":"7208910030000","HPHM":"车牌","JGSK":"2021-04-01 06:21:42.993","CDBH":"3","XSFX":"由东向西","XSFXDM":"1","KKMC":"海博道与安正路交口正向"},{"KKBH":"610391007","HPHM":"津A8S669","JGSK":"2021-04-01 06:21:43.006","CDBH":"4","XSFX":"由西向东","XSFXDM":"2","KKMC":"和韵路与和风路交口"},{"KKBH":"610256113","HPHM":"津AYG965","JGSK":"2021-04-01 06:21:43.232","CDBH":"4","XSFX":"由南向北","XSFXDM":"3","KKMC":"中天大道与和风路交口"},{"KKBH":"7208910080000","HPHM":"津AU6616","JGSK":"2021-04-01 06:21:43.359","CDBH":"12","XSFX":"由北向南","XSFXDM":"4","KKMC":"海博道与荣盛路交口正向"},{"KKBH":"610286127","HPHM":"津DDS386","JGSK":"2021-04-01 06:21:43.394","CDBH":"3","XSFX":"由东向西","XSFXDM":"1","KKMC":"中津大道与和畅路交口"},{"KKBH":"610276125","HPHM":"辽F99Y13","JGSK":"2021-04-01 06:21:43.499","CDBH":"7","XSFX":"由北向南","XSFXDM":"4","KKMC":"中新大道与和顺路交口"},{"KKBH":"610276126","HPHM":"津A07881F","JGSK":"2021-04-01 06:21:43.543","CDBH":"8","XSFX":"由北向南","XSFXDM":"4","KKMC":"中新大道与和意路交口"},{"KKBH":"7209010020000","HPHM":"冀FV92Z0","JGSK":"2021-04-01 06:21:43.557","CDBH":"7","XSFX":"由南向北","XSFXDM":"3","KKMC":"玉林道与安正路交口正向"},{"KKBH":"720891004000","HPHM":"浙APV687","JGSK":"2021-04-01 06:21:43.595","CDBH":"4","XSFX":"由西向东","XSFXDM":"2","KKMC":"海博道与安平路交口"},{"KKBH":"7208610030000","HPHM":"冀FWH750","JGSK":"2021-04-01 06:21:43.599","CDBH":"4","XSFX":"由西向东","XSFXDM":"2","KKMC":"海晨道与安明路交口正向"},{"KKBH":"610271009","HPHM":"津AW7350","JGSK":"2021-04-01 06:21:43.768","CDBH":"7","XSFX":"由南向北","XSFXDM":"3","KKMC":"中新大道与泰七路交口"},{"KKBH":"610276125","HPHM":"津A1B114","JGSK":"2021-04-01 06:21:44.98","CDBH":"7","XSFX":"由北向南","XSFXDM":"4","KKMC":"中新大道与和顺路交口"},{"KKBH":"720871002000","HPHM":"津CC1120","JGSK":"2021-04-01 06:21:45.032","CDBH":"9","XSFX":"由北向南","XSFXDM":"4","KKMC":"安正路与芳菲路交口"},{"KKBH":"610271008","HPHM":"津NXL891","JGSK":"2021-04-01 06:21:45.052","CDBH":"5","XSFX":"由北向南","XSFXDM":"4","KKMC":"中新大道与航母主题公园支路交口"},{"KKBH":"610276125","HPHM":"冀DM7L88","JGSK":"2021-04-01 06:21:45.14","CDBH":"8","XSFX":"由北向南","XSFXDM":"4","KKMC":"中新大道与和顺路交口"},{"KKBH":"610266117","HPHM":"津DHG955","JGSK":"2021-04-01 06:21:45.397","CDBH":"7","XSFX":"由南向北","XSFXDM":"3","KKMC":"中生大道与和韵路交口"},{"KKBH":"720911002000","HPHM":"豫G0935S","JGSK":"2021-04-01 06:21:45.448","CDBH":"8","XSFX":"由南向北","XSFXDM":"3","KKMC":"美林道与安正路交口"},{"KKBH":"7208910060000","HPHM":"冀DF798Z","JGSK":"2021-04-01 06:21:45.732","CDBH":"4","XSFX":"由东向西","XSFXDM":"1","KKMC":"海博道与永盛路交口正向"},{"KKBH":"610266117","HPHM":"京HW3321","JGSK":"2021-04-01 06:21:45.835","CDBH":"10","XSFX":"由北向南","XSFXDM":"4","KKMC":"中生大道与和韵路交口"},{"KKBH":"610276126","HPHM":"车牌","JGSK":"2021-04-01 06:21:46.079","CDBH":"8","XSFX":"由北向南","XSFXDM":"4","KKMC":"中新大道与和意路交口"},{"KKBH":"610276124","HPHM":"车牌","JGSK":"2021-04-01 06:21:46.121","CDBH":"8","XSFX":"由南向北","XSFXDM":"3","KKMC":"中新大道与中生大道交口"},{"KKBH":"610271009","HPHM":"津AW7350","JGSK":"2021-04-01 06:21:46.164","CDBH":"7","XSFX":"由南向北","XSFXDM":"3","KKMC":"中新大道与泰七路交口"},{"KKBH":"610271010","HPHM":"津AU3879","JGSK":"2021-04-01 06:21:46.415","CDBH":"5","XSFX":"由南向北","XSFXDM":"3","KKMC":"中新大道与华五路交口"},{"KKBH":"610391007","HPHM":"津ADL6333","JGSK":"2021-04-01 06:21:46.5","CDBH":"6","XSFX":"由西向东","XSFXDM":"2","KKMC":"和韵路与和风路交口"},{"KKBH":"610256113","HPHM":"津ADD6551","JGSK":"2021-04-01 06:21:46.579","CDBH":"8","XSFX":"由北向南","XSFXDM":"4","KKMC":"中天大道与和风路交口"},{"KKBH":"610266122000","HPHM":"津DER799","JGSK":"2021-04-01 06:21:46.616","CDBH":"2","XSFX":"由西向东","XSFXDM":"2","KKMC":"生态城中生大道故道河一桥西向东上桥处"},{"KKBH":"720861003000","HPHM":"冀FWH750","JGSK":"2021-04-01 06:21:46.795","CDBH":"4","XSFX":"由西向东","XSFXDM":"2","KKMC":"海晨道与安明路交口"},{"KKBH":"7208810020000","HPHM":"冀B21ET2","JGSK":"2021-04-01 06:21:46.888","CDBH":"12","XSFX":"由北向南","XSFXDM":"4","KKMC":"海旭道与安正路交口正向"},{"KKBH":"610276124","HPHM":"津NJC366","JGSK":"2021-04-01 06:21:46.916","CDBH":"11","XSFX":"由北向南","XSFXDM":"4","KKMC":"中新大道与中生大道交口"},{"KKBH":"711","HPHM":"津RG2101","JGSK":"2021-04-01 06:21:46.925","CDBH":"2","XSFX":"由东向西","XSFXDM":"1","KKMC":"不礼让行人中新大道与和旭路交口"},{"KKBH":"610276124","HPHM":"豫JZC165","JGSK":"2021-04-01 06:21:47.029","CDBH":"7","XSFX":"由南向北","XSFXDM":"3","KKMC":"中新大道与中生大道交口"},{"KKBH":"610276125","HPHM":"辽F99Y13","JGSK":"2021-04-01 06:21:47.065","CDBH":"8","XSFX":"由北向南","XSFXDM":"4","KKMC":"中新大道与和顺路交口"},{"KKBH":"610391006","HPHM":"冀B3CR95","JGSK":"2021-04-01 06:21:47.08","CDBH":"7","XSFX":"由南向北","XSFXDM":"3","KKMC":"和韵路与和意路交口"},{"KKBH":"610271008","HPHM":"车牌","JGSK":"2021-04-01 06:21:47.124","CDBH":"5","XSFX":"由北向南","XSFXDM":"4","KKMC":"中新大道与航母主题公园支路交口"},{"KKBH":"7208610030000","HPHM":"津AD3726","JGSK":"2021-04-01 06:21:47.286","CDBH":"2","XSFX":"由东向西","XSFXDM":"1","KKMC":"海晨道与安明路交口正向"},{"KKBH":"7208910030000","HPHM":"车牌","JGSK":"2021-04-01 06:21:47.305","CDBH":"9","XSFX":"由南向北","XSFXDM":"3","KKMC":"海博道与安正路交口正向"},{"KKBH":"610276126","HPHM":"津A0788学","JGSK":"2021-04-01 06:21:47.44","CDBH":"8","XSFX":"由北向南","XSFXDM":"4","KKMC":"中新大道与和意路交口"},{"KKBH":"610271008","HPHM":"车牌","JGSK":"2021-04-01 06:21:47.685","CDBH":"5","XSFX":"由北向南","XSFXDM":"4","KKMC":"中新大道与航母主题公园支路交口"},{"KKBH":"6102661220000","HPHM":"津AWL051","JGSK":"2021-04-01 06:21:47.917","CDBH":"2","XSFX":"由西向东","XSFXDM":"2","KKMC":"生态城中生大道故道河一桥西向东上桥处正向"},{"KKBH":"610256112","HPHM":"津DHE515","JGSK":"2021-04-01 06:21:47.958","CDBH":"10","XSFX":"由北向南","XSFXDM":"4","KKMC":"中天大道与中津大道交口"},{"KKBH":"7208910040000","HPHM":"车牌","JGSK":"2021-04-01 06:21:47.972","CDBH":"6","XSFX":"由西向东","XSFXDM":"2","KKMC":"海博道与安平路交口正向"},{"KKBH":"720881005000","HPHM":"津GNF186","JGSK":"2021-04-01 06:21:48.166","CDBH":"5","XSFX":"由西向东","XSFXDM":"2","KKMC":"海旭道与明盛路交口"},{"KKBH":"711","HPHM":"津C7Q450","JGSK":"2021-04-01 06:21:48.225","CDBH":"8","XSFX":"由北向南","XSFXDM":"4","KKMC":"不礼让行人中新大道与和旭路交口"},{"KKBH":"7208610030000","HPHM":"冀J781Y2","JGSK":"2021-04-01 06:21:48.303","CDBH":"4","XSFX":"由西向东","XSFXDM":"2","KKMC":"海晨道与安明路交口正向"},{"KKBH":"610276124","HPHM":"津MNH220","JGSK":"2021-04-01 06:21:48.338","CDBH":"8","XSFX":"由南向北","XSFXDM":"3","KKMC":"中新大道与中生大道交口"},{"KKBH":"610326142000","HPHM":"津FLY411","JGSK":"2021-04-01 06:21:48.373","CDBH":"4","XSFX":"由西向东","XSFXDM":"2","KKMC":"中成大道与泰七路交口"},{"KKBH":"610256115","HPHM":"车牌","JGSK":"2021-04-01 06:21:48.558","CDBH":"2","XSFX":"由东向西","XSFXDM":"1","KKMC":"中天大道与中生大道交口"},{"KKBH":"610266118","HPHM":"晋BPZ150","JGSK":"2021-04-01 06:21:48.693","CDBH":"10","XSFX":"由北向南","XSFXDM":"4","KKMC":"中生大道与和畅路交口"},{"KKBH":"610271010","HPHM":"车牌","JGSK":"2021-04-01 06:21:48.699","CDBH":"5","XSFX":"由南向北","XSFXDM":"3","KKMC":"中新大道与华五路交口"},{"KKBH":"610271008","HPHM":"车牌","JGSK":"2021-04-01 06:21:48.711","CDBH":"4","XSFX":"由北向南","XSFXDM":"4","KKMC":"中新大道与航母主题公园支路交口"},{"KKBH":"720911002000","HPHM":"闽CR689H","JGSK":"2021-04-01 06:21:48.729","CDBH":"8","XSFX":"由南向北","XSFXDM":"3","KKMC":"美林道与安正路交口"},{"KKBH":"610256115","HPHM":"津JYH187","JGSK":"2021-04-01 06:21:48.794","CDBH":"9","XSFX":"由南向北","XSFXDM":"3","KKMC":"中天大道与中生大道交口"},{"KKBH":"720901002000","HPHM":"冀FV92Z0","JGSK":"2021-04-01 06:21:49.008","CDBH":"7","XSFX":"由南向北","XSFXDM":"3","KKMC":"玉林道与安正路交口"},{"KKBH":"610266118","HPHM":"津N99945","JGSK":"2021-04-01 06:21:49.107","CDBH":"4","XSFX":"由西向东","XSFXDM":"2","KKMC":"中生大道与和畅路交口"},{"KKBH":"610271008","HPHM":"车牌","JGSK":"2021-04-01 06:21:49.141","CDBH":"5","XSFX":"由北向南","XSFXDM":"4","KKMC":"中新大道与航母主题公园支路交口"},{"KKBH":"610271009","HPHM":"津RWJ902","JGSK":"2021-04-01 06:21:49.281","CDBH":"11","XSFX":"由北向南","XSFXDM":"4","KKMC":"中新大道与泰七路交口"},{"KKBH":"720891003000","HPHM":"津MXS321","JGSK":"2021-04-01 06:21:49.403","CDBH":"8","XSFX":"由南向北","XSFXDM":"3","KKMC":"海博道与安正路交口"},{"KKBH":"610271010","HPHM":"津AU3879","JGSK":"2021-04-01 06:21:49.419","CDBH":"5","XSFX":"由南向北","XSFXDM":"3","KKMC":"中新大道与华五路交口"},{"KKBH":"720891008000","HPHM":"津AU6616","JGSK":"2021-04-01 06:21:49.428","CDBH":"12","XSFX":"由北向南","XSFXDM":"4","KKMC":"海博道与荣盛路交口"},{"KKBH":"610276124","HPHM":"豫EUL685","JGSK":"2021-04-01 06:21:49.527","CDBH":"7","XSFX":"由南向北","XSFXDM":"3","KKMC":"中新大道与中生大道交口"},{"KKBH":"6071310030000","HPHM":"津AZV656","JGSK":"2021-04-01 06:21:49.891","CDBH":"1","XSFX":"由东向西","XSFXDM":"1","KKMC":"中央大道与海旭道交口正向"},{"KKBH":"610401004","HPHM":"吉AXG591","JGSK":"2021-04-01 06:21:49.915","CDBH":"5","XSFX":"由西向东","XSFXDM":"2","KKMC":"和畅路与和风路交口"},{"KKBH":"610286127","HPHM":"津F03375","JGSK":"2021-04-01 06:21:50.123","CDBH":"4","XSFX":"由西向东","XSFXDM":"2","KKMC":"中津大道与和畅路交口"},{"KKBH":"7208910030000","HPHM":"车牌","JGSK":"2021-04-01 06:21:50.217","CDBH":"2","XSFX":"由东向西","XSFXDM":"1","KKMC":"海博道与安正路交口正向"},{"KKBH":"7208610030000","HPHM":"豫P1H599","JGSK":"2021-04-01 06:21:50.368","CDBH":"10","XSFX":"由北向南","XSFXDM":"4","KKMC":"海晨道与安明路交口正向"},{"KKBH":"7208910040000","HPHM":"津C15X09","JGSK":"2021-04-01 06:21:50.512","CDBH":"6","XSFX":"由西向东","XSFXDM":"2","KKMC":"海博道与安平路交口正向"},{"KKBH":"610256113","HPHM":"冀B5AM15","JGSK":"2021-04-01 06:21:50.577","CDBH":"5","XSFX":"由南向北","XSFXDM":"3","KKMC":"中天大道与和风路交口"},{"KKBH":"610266117","HPHM":"京HW3321","JGSK":"2021-04-01 06:21:50.636","CDBH":"10","XSFX":"由北向南","XSFXDM":"4","KKMC":"中生大道与和韵路交口"},{"KKBH":"610256115","HPHM":"津AU6015","JGSK":"2021-04-01 06:21:50.76","CDBH":"10","XSFX":"由北向南","XSFXDM":"4","KKMC":"中天大道与中生大道交口"},{"KKBH":"7208910080000","HPHM":"车牌","JGSK":"2021-04-01 06:21:50.864","CDBH":"5","XSFX":"由西向东","XSFXDM":"2","KKMC":"海博道与荣盛路交口正向"},{"KKBH":"610256112","HPHM":"津C093Y8","JGSK":"2021-04-01 06:21:50.929","CDBH":"5","XSFX":"由西向东","XSFXDM":"2","KKMC":"中天大道与中津大道交口"},{"KKBH":"610271008","HPHM":"冀B5B3C1","JGSK":"2021-04-01 06:21:51.138","CDBH":"5","XSFX":"由北向南","XSFXDM":"4","KKMC":"中新大道与航母主题公园支路交口"},{"KKBH":"720891006000","HPHM":"冀DF798Z","JGSK":"2021-04-01 06:21:51.196","CDBH":"4","XSFX":"由东向西","XSFXDM":"1","KKMC":"海博道与永盛路交口"},{"KKBH":"720891004000","HPHM":"冀B6G6L5","JGSK":"2021-04-01 06:21:51.276","CDBH":"6","XSFX":"由西向东","XSFXDM":"2","KKMC":"海博道与安平路交口"},{"KKBH":"610271008","HPHM":"津MCF028","JGSK":"2021-04-01 06:21:51.297","CDBH":"4","XSFX":"由北向南","XSFXDM":"4","KKMC":"中新大道与航母主题公园支路交口"},{"KKBH":"7280310020000","HPHM":"津A2Q788","JGSK":"2021-04-01 06:21:51.377","CDBH":"5","XSFX":"由南向北","XSFXDM":"3","KKMC":"动漫中路与文一路交口正向"},{"KKBH":"610276124","HPHM":"津NJC366","JGSK":"2021-04-01 06:21:51.528","CDBH":"11","XSFX":"由北向南","XSFXDM":"4","KKMC":"中新大道与中生大道交口"},{"KKBH":"610256115","HPHM":"津CA3609","JGSK":"2021-04-01 06:21:51.657","CDBH":"3","XSFX":"由东向西","XSFXDM":"1","KKMC":"中天大道与中生大道交口"},{"KKBH":"6071310030000","HPHM":"津C18918","JGSK":"2021-04-01 06:21:51.743","CDBH":"2","XSFX":"由东向西","XSFXDM":"1","KKMC":"中央大道与海旭道交口正向"},{"KKBH":"610251002","HPHM":"津AY8683","JGSK":"2021-04-01 06:21:51.749","CDBH":"11","XSFX":"由北向南","XSFXDM":"4","KKMC":"中天大道与和睦路交口"},{"KKBH":"610391007","HPHM":"津A8S669","JGSK":"2021-04-01 06:21:52.1","CDBH":"6","XSFX":"由西向东","XSFXDM":"2","KKMC":"和韵路与和风路交口"},{"KKBH":"610256113","HPHM":"冀B5AM15","JGSK":"2021-04-01 06:21:52.118","CDBH":"5","XSFX":"由南向北","XSFXDM":"3","KKMC":"中天大道与和风路交口"},{"KKBH":"610286127","HPHM":"辽PSH851","JGSK":"2021-04-01 06:21:52.213","CDBH":"2","XSFX":"由东向西","XSFXDM":"1","KKMC":"中津大道与和畅路交口"},{"KKBH":"610256112","HPHM":"津DHE515","JGSK":"2021-04-01 06:21:52.359","CDBH":"10","XSFX":"由北向南","XSFXDM":"4","KKMC":"中天大道与中津大道交口"},{"KKBH":"610266118","HPHM":"津N99945","JGSK":"2021-04-01 06:21:52.546","CDBH":"4","XSFX":"由西向东","XSFXDM":"2","KKMC":"中生大道与和畅路交口"},{"KKBH":"720861003000","HPHM":"冀J781Y2","JGSK":"2021-04-01 06:21:52.561","CDBH":"4","XSFX":"由西向东","XSFXDM":"2","KKMC":"海晨道与安明路交口"},{"KKBH":"610271009","HPHM":"鲁NM55V8","JGSK":"2021-04-01 06:21:52.629","CDBH":"10","XSFX":"由北向南","XSFXDM":"4","KKMC":"中新大道与泰七路交口"},{"KKBH":"7208910040000","HPHM":"车牌","JGSK":"2021-04-01 06:21:52.734","CDBH":"4","XSFX":"由西向东","XSFXDM":"2","KKMC":"海博道与安平路交口正向"},{"KKBH":"6102661220000","HPHM":"车牌","JGSK":"2021-04-01 06:21:52.833","CDBH":"3","XSFX":"由西向东","XSFXDM":"2","KKMC":"生态城中生大道故道河一桥西向东上桥处正向"},{"KKBH":"7208910040000","HPHM":"冀B6V32V","JGSK":"2021-04-01 06:21:52.836","CDBH":"6","XSFX":"由西向东","XSFXDM":"2","KKMC":"海博道与安平路交口正向"},{"KKBH":"610326142000","HPHM":"冀B6VQ81","JGSK":"2021-04-01 06:21:52.856","CDBH":"4","XSFX":"由西向东","XSFXDM":"2","KKMC":"中成大道与泰七路交口"},{"KKBH":"610271009","HPHM":"津RWJ902","JGSK":"2021-04-01 06:21:52.909","CDBH":"11","XSFX":"由北向南","XSFXDM":"4","KKMC":"中新大道与泰七路交口"},{"KKBH":"7208610020000","HPHM":"津NQH168","JGSK":"2021-04-01 06:21:52.999","CDBH":"5","XSFX":"由西向东","XSFXDM":"2","KKMC":"海晨道与安正路交口正向"},{"KKBH":"610276125","HPHM":"黑A5L0D7","JGSK":"2021-04-01 06:21:53.087","CDBH":"1","XSFX":"由东向西","XSFXDM":"1","KKMC":"中新大道与和顺路交口"},{"KKBH":"610266122000","HPHM":"津AW1051","JGSK":"2021-04-01 06:21:53.261","CDBH":"2","XSFX":"由西向东","XSFXDM":"2","KKMC":"生态城中生大道故道河一桥西向东上桥处"},{"KKBH":"720891003000","HPHM":"鲁A3L88J","JGSK":"2021-04-01 06:21:53.327","CDBH":"7","XSFX":"由南向北","XSFXDM":"3","KKMC":"海博道与安正路交口"},{"KKBH":"610256112","HPHM":"津RAE066","JGSK":"2021-04-01 06:21:53.546","CDBH":"11","XSFX":"由北向南","XSFXDM":"4","KKMC":"中天大道与中津大道交口"},{"KKBH":"610256113","HPHM":"津C750D3","JGSK":"2021-04-01 06:21:53.628","CDBH":"5","XSFX":"由南向北","XSFXDM":"3","KKMC":"中天大道与和风路交口"},{"KKBH":"610391006","HPHM":"冀B3CR95","JGSK":"2021-04-01 06:21:53.677","CDBH":"7","XSFX":"由南向北","XSFXDM":"3","KKMC":"和韵路与和意路交口"},{"KKBH":"610391007","HPHM":"津K85039","JGSK":"2021-04-01 06:21:53.871","CDBH":"4","XSFX":"由西向东","XSFXDM":"2","KKMC":"和韵路与和风路交口"},{"KKBH":"7208210040000","HPHM":"车牌","JGSK":"2021-04-01 06:21:54.028","CDBH":"6","XSFX":"由北向南","XSFXDM":"4","KKMC":"动漫西路与动漫北路交口正向"},{"KKBH":"720891004000","HPHM":"津C15X09","JGSK":"2021-04-01 06:21:54.159","CDBH":"5","XSFX":"由西向东","XSFXDM":"2","KKMC":"海博道与安平路交口"},{"KKBH":"7205410040000","HPHM":"车牌","JGSK":"2021-04-01 06:21:54.216","CDBH":"2","XSFX":"由东向西","XSFXDM":"1","KKMC":"动漫环路东与动漫中路交口正向"},{"KKBH":"720891004000","HPHM":"车牌","JGSK":"2021-04-01 06:21:54.637","CDBH":"9","XSFX":"由南向北","XSFXDM":"3","KKMC":"海博道与安平路交口"},{"KKBH":"610286127","HPHM":"津F03375","JGSK":"2021-04-01 06:21:54.644","CDBH":"4","XSFX":"由西向东","XSFXDM":"2","KKMC":"中津大道与和畅路交口"},{"KKBH":"610391006","HPHM":"津AH6001","JGSK":"2021-04-01 06:21:54.669","CDBH":"1","XSFX":"由东向西","XSFXDM":"1","KKMC":"和韵路与和意路交口"},{"KKBH":"610276124","HPHM":"豫JZC165","JGSK":"2021-04-01 06:21:54.753","CDBH":"7","XSFX":"由南向北","XSFXDM":"3","KKMC":"中新大道与中生大道交口"},{"KKBH":"7209010020000","HPHM":"辽G65D19","JGSK":"2021-04-01 06:21:54.901","CDBH":"1","XSFX":"由东向西","XSFXDM":"1","KKMC":"玉林道与安正路交口正向"},{"KKBH":"610276124","HPHM":"津MNH220","JGSK":"2021-04-01 06:21:54.993","CDBH":"8","XSFX":"由南向北","XSFXDM":"3","KKMC":"中新大道与中生大道交口"},{"KKBH":"720861003000","HPHM":"豫P1H599","JGSK":"2021-04-01 06:21:55.126","CDBH":"10","XSFX":"由北向南","XSFXDM":"4","KKMC":"海晨道与安明路交口"},{"KKBH":"610256115","HPHM":"津NM1127","JGSK":"2021-04-01 06:21:55.154","CDBH":"10","XSFX":"由北向南","XSFXDM":"4","KKMC":"中天大道与中生大道交口"},{"KKBH":"610271009","HPHM":"津RXP606","JGSK":"2021-04-01 06:21:55.269","CDBH":"11","XSFX":"由北向南","XSFXDM":"4","KKMC":"中新大道与泰七路交口"},{"KKBH":"720891004000","HPHM":"冀B5SX88","JGSK":"2021-04-01 06:21:55.357","CDBH":"6","XSFX":"由西向东","XSFXDM":"2","KKMC":"海博道与安平路交口"},{"KKBH":"610256113","HPHM":"津C750D3","JGSK":"2021-04-01 06:21:55.398","CDBH":"5","XSFX":"由南向北","XSFXDM":"3","KKMC":"中天大道与和风路交口"},{"KKBH":"720861003000","HPHM":"津AD3726","JGSK":"2021-04-01 06:21:55.425","CDBH":"2","XSFX":"由东向西","XSFXDM":"1","KKMC":"海晨道与安明路交口"},{"KKBH":"610401004","HPHM":"吉AXG591","JGSK":"2021-04-01 06:21:55.44","CDBH":"6","XSFX":"由西向东","XSFXDM":"2","KKMC":"和畅路与和风路交口"},{"KKBH":"610271008","HPHM":"车牌","JGSK":"2021-04-01 06:21:55.533","CDBH":"5","XSFX":"由北向南","XSFXDM":"4","KKMC":"中新大道与航母主题公园支路交口"},{"KKBH":"610286127","HPHM":"辽PSH851","JGSK":"2021-04-01 06:21:55.645","CDBH":"3","XSFX":"由东向西","XSFXDM":"1","KKMC":"中津大道与和畅路交口"},{"KKBH":"720891003000","HPHM":"津HVN336","JGSK":"2021-04-01 06:21:55.73","CDBH":"7","XSFX":"由南向北","XSFXDM":"3","KKMC":"海博道与安正路交口"},{"KKBH":"7208810040000","HPHM":"车牌","JGSK":"2021-04-01 06:21:55.805","CDBH":"6","XSFX":"由西向东","XSFXDM":"2","KKMC":"海旭道与永盛路交口正向"},{"KKBH":"610256112","HPHM":"津RAE066","JGSK":"2021-04-01 06:21:55.96","CDBH":"12","XSFX":"由北向南","XSFXDM":"4","KKMC":"中天大道与中津大道交口"},{"KKBH":"610266118","HPHM":"冀H9806E","JGSK":"2021-04-01 06:21:55.996","CDBH":"2","XSFX":"由东向西","XSFXDM":"1","KKMC":"中生大道与和畅路交口"},{"KKBH":"720891004000","HPHM":"冀B6V32V","JGSK":"2021-04-01 06:21:56.316","CDBH":"5","XSFX":"由西向东","XSFXDM":"2","KKMC":"海博道与安平路交口"},{"KKBH":"7208910040000","HPHM":"冀DG5U83","JGSK":"2021-04-01 06:21:56.397","CDBH":"6","XSFX":"由西向东","XSFXDM":"2","KKMC":"海博道与安平路交口正向"},{"KKBH":"7208610020000","HPHM":"鲁B18Z3H","JGSK":"2021-04-01 06:21:56.406","CDBH":"10","XSFX":"由北向南","XSFXDM":"4","KKMC":"海晨道与安正路交口正向"},{"KKBH":"610266118","HPHM":"晋BPZ150","JGSK":"2021-04-01 06:21:56.582","CDBH":"10","XSFX":"由北向南","XSFXDM":"4","KKMC":"中生大道与和畅路交口"},{"KKBH":"7208710020000","HPHM":"津JQE928","JGSK":"2021-04-01 06:21:56.642","CDBH":"5","XSFX":"由南向北","XSFXDM":"3","KKMC":"安正路与芳菲路交口正向"},{"KKBH":"610256111","HPHM":"津NCN126","JGSK":"2021-04-01 06:21:56.646","CDBH":"4","XSFX":"由南向北","XSFXDM":"3","KKMC":"中天大道与和惠路交口"},{"KKBH":"720911002000","HPHM":"津D8C812","JGSK":"2021-04-01 06:21:56.651","CDBH":"8","XSFX":"由南向北","XSFXDM":"3","KKMC":"美林道与安正路交口"},{"KKBH":"610276124","HPHM":"冀B789S1","JGSK":"2021-04-01 06:21:56.715","CDBH":"7","XSFX":"由南向北","XSFXDM":"3","KKMC":"中新大道与中生大道交口"},{"KKBH":"610271009","HPHM":"津HWE198","JGSK":"2021-04-01 06:21:56.801","CDBH":"4","XSFX":"由西向东","XSFXDM":"2","KKMC":"中新大道与泰七路交口"},{"KKBH":"720891004000","HPHM":"车牌","JGSK":"2021-04-01 06:21:56.878","CDBH":"9","XSFX":"由南向北","XSFXDM":"3","KKMC":"海博道与安平路交口"},{"KKBH":"610286127","HPHM":"津C166N6","JGSK":"2021-04-01 06:21:56.879","CDBH":"7","XSFX":"由南向北","XSFXDM":"3","KKMC":"中津大道与和畅路交口"},{"KKBH":"7208910040000","HPHM":"车牌","JGSK":"2021-04-01 06:21:56.914","CDBH":"5","XSFX":"由西向东","XSFXDM":"2","KKMC":"海博道与安平路交口正向"},{"KKBH":"610256116","HPHM":"豫EUV685","JGSK":"2021-04-01 06:21:56.939","CDBH":"8","XSFX":"由南向北","XSFXDM":"3","KKMC":"中天大道与和顺路交口"},{"KKBH":"610391007","HPHM":"津FAH468","JGSK":"2021-04-01 06:21:56.965","CDBH":"2","XSFX":"由东向西","XSFXDM":"1","KKMC":"和韵路与和风路交口"},{"KKBH":"610256111","HPHM":"津RSY581","JGSK":"2021-04-01 06:21:57.049","CDBH":"9","XSFX":"由北向南","XSFXDM":"4","KKMC":"中天大道与和惠路交口"},{"KKBH":"610276124","HPHM":"豫EUL685","JGSK":"2021-04-01 06:21:57.073","CDBH":"7","XSFX":"由南向北","XSFXDM":"3","KKMC":"中新大道与中生大道交口"},{"KKBH":"610276124","HPHM":"蒙D82Z28","JGSK":"2021-04-01 06:21:57.345","CDBH":"5","XSFX":"由西向东","XSFXDM":"2","KKMC":"中新大道与中生大道交口"},{"KKBH":"610276125","HPHM":"津KL7870","JGSK":"2021-04-01 06:21:57.351","CDBH":"8","XSFX":"由北向南","XSFXDM":"4","KKMC":"中新大道与和顺路交口"},{"KKBH":"610401005","HPHM":"京HB5611","JGSK":"2021-04-01 06:21:57.373","CDBH":"10","XSFX":"由北向南","XSFXDM":"4","KKMC":"和畅路与和顺路交口"},{"KKBH":"7208810020000","HPHM":"冀FC5W77","JGSK":"2021-04-01 06:21:57.586","CDBH":"3","XSFX":"由东向西","XSFXDM":"1","KKMC":"海旭道与安正路交口正向"},{"KKBH":"610276124","HPHM":"车牌","JGSK":"2021-04-01 06:21:57.682","CDBH":"3","XSFX":"由东向西","XSFXDM":"1","KKMC":"中新大道与中生大道交口"},{"KKBH":"610271009","HPHM":"津C83A99","JGSK":"2021-04-01 06:21:57.926","CDBH":"10","XSFX":"由北向南","XSFXDM":"4","KKMC":"中新大道与泰七路交口"},{"KKBH":"720891004000","HPHM":"车牌","JGSK":"2021-04-01 06:21:58.004","CDBH":"9","XSFX":"由南向北","XSFXDM":"3","KKMC":"海博道与安平路交口"},{"KKBH":"610256112","HPHM":"鲁C8H657","JGSK":"2021-04-01 06:21:58.147","CDBH":"4","XSFX":"由西向东","XSFXDM":"2","KKMC":"中天大道与中津大道交口"},{"KKBH":"610276125","HPHM":"黑A5L0D7","JGSK":"2021-04-01 06:21:58.267","CDBH":"1","XSFX":"由东向西","XSFXDM":"1","KKMC":"中新大道与和顺路交口"},{"KKBH":"610266122000","HPHM":"车牌","JGSK":"2021-04-01 06:21:58.461","CDBH":"3","XSFX":"由西向东","XSFXDM":"2","KKMC":"生态城中生大道故道河一桥西向东上桥处"},{"KKBH":"7208810040000","HPHM":"车牌","JGSK":"2021-04-01 06:21:58.475","CDBH":"6","XSFX":"由西向东","XSFXDM":"2","KKMC":"海旭道与永盛路交口正向"},{"KKBH":"7208610020000","HPHM":"津C78N65","JGSK":"2021-04-01 06:21:58.522","CDBH":"4","XSFX":"由西向东","XSFXDM":"2","KKMC":"海晨道与安正路交口正向"},{"KKBH":"7208610020000","HPHM":"津AAK876","JGSK":"2021-04-01 06:21:58.622","CDBH":"5","XSFX":"由西向东","XSFXDM":"2","KKMC":"海晨道与安正路交口正向"},{"KKBH":"7209010020000","HPHM":"辽G2D796","JGSK":"2021-04-01 06:21:58.854","CDBH":"8","XSFX":"由南向北","XSFXDM":"3","KKMC":"玉林道与安正路交口正向"},{"KKBH":"610271009","HPHM":"津C538F1","JGSK":"2021-04-01 06:21:58.854","CDBH":"11","XSFX":"由北向南","XSFXDM":"4","KKMC":"中新大道与泰七路交口"},{"KKBH":"7280310060000","HPHM":"车牌","JGSK":"2021-04-01 06:21:58.948","CDBH":"2","XSFX":"由东向西","XSFXDM":"1","KKMC":"动漫中路与文三路交口正向"},{"KKBH":"720891004000","HPHM":"车牌","JGSK":"2021-04-01 06:21:59.2","CDBH":"9","XSFX":"由南向北","XSFXDM":"3","KKMC":"海博道与安平路交口"},{"KKBH":"610266118","HPHM":"冀H9806E","JGSK":"2021-04-01 06:21:59.253","CDBH":"2","XSFX":"由东向西","XSFXDM":"1","KKMC":"中生大道与和畅路交口"},{"KKBH":"720891004000","HPHM":"冀DG5U83","JGSK":"2021-04-01 06:21:59.278","CDBH":"5","XSFX":"由西向东","XSFXDM":"2","KKMC":"海博道与安平路交口"},{"KKBH":"610256116","HPHM":"豫EUV685","JGSK":"2021-04-01 06:21:59.37","CDBH":"8","XSFX":"由南向北","XSFXDM":"3","KKMC":"中天大道与和顺路交口"},{"KKBH":"610256112","HPHM":"津AS0819","JGSK":"2021-04-01 06:21:59.449","CDBH":"12","XSFX":"由北向南","XSFXDM":"4","KKMC":"中天大道与中津大道交口"},{"KKBH":"610286127","HPHM":"津AR9758","JGSK":"2021-04-01 06:21:59.561","CDBH":"6","XSFX":"由西向东","XSFXDM":"2","KKMC":"中津大道与和畅路交口"},{"KKBH":"610271009","HPHM":"鲁NM55V8","JGSK":"2021-04-01 06:21:59.71","CDBH":"10","XSFX":"由北向南","XSFXDM":"4","KKMC":"中新大道与泰七路交口"},{"KKBH":"7208610030000","HPHM":"津GYG606","JGSK":"2021-04-01 06:21:59.788","CDBH":"4","XSFX":"由西向东","XSFXDM":"2","KKMC":"海晨道与安明路交口正向"},{"KKBH":"7280310060000","HPHM":"车牌","JGSK":"2021-04-01 06:21:59.897","CDBH":"2","XSFX":"由东向西","XSFXDM":"1","KKMC":"动漫中路与文三路交口正向"},{"KKBH":"610271009","HPHM":"冀BX292M","JGSK":"2021-04-01 06:22:00.297","CDBH":"11","XSFX":"由北向南","XSFXDM":"4","KKMC":"中新大道与泰七路交口"},{"KKBH":"610256111","HPHM":"津C8T230","JGSK":"2021-04-01 06:22:00.317","CDBH":"8","XSFX":"由北向南","XSFXDM":"4","KKMC":"中天大道与和惠路交口"},{"KKBH":"610266118","HPHM":"津N33065","JGSK":"2021-04-01 06:22:00.464","CDBH":"2","XSFX":"由东向西","XSFXDM":"1","KKMC":"中生大道与和畅路交口"},{"KKBH":"610256113","HPHM":"津DSQ067","JGSK":"2021-04-01 06:22:00.524","CDBH":"5","XSFX":"由南向北","XSFXDM":"3","KKMC":"中天大道与和风路交口"},{"KKBH":"7208810020000","HPHM":"津AD58805","JGSK":"2021-04-01 06:22:00.589","CDBH":"2","XSFX":"由东向西","XSFXDM":"1","KKMC":"海旭道与安正路交口正向"},{"KKBH":"7205610020000","HPHM":"冀B9UN73","JGSK":"2021-04-01 06:22:00.634","CDBH":"1","XSFX":"由东向西","XSFXDM":"1","KKMC":"动漫北路与文三路交口正向"},{"KKBH":"720891004000","HPHM":"冀BE01P5","JGSK":"2021-04-01 06:22:00.718","CDBH":"6","XSFX":"由西向东","XSFXDM":"2","KKMC":"海博道与安平路交口"},{"KKBH":"720861002000","HPHM":"鲁B18Z3H","JGSK":"2021-04-01 06:22:00.788","CDBH":"10","XSFX":"由北向南","XSFXDM":"4","KKMC":"海晨道与安正路交口"},{"KKBH":"610401005","HPHM":"京HB5611","JGSK":"2021-04-01 06:22:00.798","CDBH":"11","XSFX":"由北向南","XSFXDM":"4","KKMC":"和畅路与和顺路交口"},{"KKBH":"610276125","HPHM":"津KL7870","JGSK":"2021-04-01 06:22:00.992","CDBH":"8","XSFX":"由北向南","XSFXDM":"4","KKMC":"中新大道与和顺路交口"},{"KKBH":"720871002000","HPHM":"津JQE928","JGSK":"2021-04-01 06:22:01.017","CDBH":"5","XSFX":"由南向北","XSFXDM":"3","KKMC":"安正路与芳菲路交口"},{"KKBH":"1250","HPHM":"皖A283XR","JGSK":"2021-04-01 06:22:01.21","CDBH":"2","XSFX":"由东向西","XSFXDM":"1","KKMC":"中滨大道与盛三街交口正向"},{"KKBH":"711","HPHM":"冀B593E0","JGSK":"2021-04-01 06:22:01.333","CDBH":"2","XSFX":"由东向西","XSFXDM":"1","KKMC":"不礼让行人中新大道与和旭路交口"},{"KKBH":"610256111","HPHM":"津RSY581","JGSK":"2021-04-01 06:22:01.354","CDBH":"9","XSFX":"由北向南","XSFXDM":"4","KKMC":"中天大道与和惠路交口"},{"KKBH":"7208910040000","HPHM":"车牌","JGSK":"2021-04-01 06:22:01.491","CDBH":"6","XSFX":"由西向东","XSFXDM":"2","KKMC":"海博道与安平路交口正向"},{"KKBH":"7208810020000","HPHM":"车牌","JGSK":"2021-04-01 06:22:01.507","CDBH":"14","XSFX":"由北向南","XSFXDM":"4","KKMC":"海旭道与安正路交口正向"},{"KKBH":"610391007","HPHM":"津K85039","JGSK":"2021-04-01 06:22:01.546","CDBH":"4","XSFX":"由西向东","XSFXDM":"2","KKMC":"和韵路与和风路交口"},{"KKBH":"720881002000","HPHM":"冀B9Z61U","JGSK":"2021-04-01 06:22:02.076","CDBH":"12","XSFX":"由北向南","XSFXDM":"4","KKMC":"海旭道与安正路交口"},{"KKBH":"720891004000","HPHM":"车牌","JGSK":"2021-04-01 06:22:02.404","CDBH":"9","XSFX":"由南向北","XSFXDM":"3","KKMC":"海博道与安平路交口"},{"KKBH":"720901002000","HPHM":"辽G65D19","JGSK":"2021-04-01 06:22:02.435","CDBH":"1","XSFX":"由东向西","XSFXDM":"1","KKMC":"玉林道与安正路交口"},{"KKBH":"610276124","HPHM":"冀B789S1","JGSK":"2021-04-01 06:22:02.439","CDBH":"7","XSFX":"由南向北","XSFXDM":"3","KKMC":"中新大道与中生大道交口"},{"KKBH":"610391007","HPHM":"津FAH468","JGSK":"2021-04-01 06:22:02.478","CDBH":"3","XSFX":"由东向西","XSFXDM":"1","KKMC":"和韵路与和风路交口"},{"KKBH":"610271010","HPHM":"黑DAM281","JGSK":"2021-04-01 06:22:02.501","CDBH":"7","XSFX":"由北向南","XSFXDM":"4","KKMC":"中新大道与华五路交口"},{"KKBH":"720861002000","HPHM":"津NQH168","JGSK":"2021-04-01 06:22:02.601","CDBH":"5","XSFX":"由西向东","XSFXDM":"2","KKMC":"海晨道与安正路交口"},{"KKBH":"7208610030000","HPHM":"车牌","JGSK":"2021-04-01 06:22:02.751","CDBH":"7","XSFX":"由南向北","XSFXDM":"3","KKMC":"海晨道与安明路交口正向"},{"KKBH":"610266117","HPHM":"津DHF378","JGSK":"2021-04-01 06:22:02.918","CDBH":"8","XSFX":"由南向北","XSFXDM":"3","KKMC":"中生大道与和韵路交口"},{"KKBH":"610256113","HPHM":"津DSQ067","JGSK":"2021-04-01 06:22:02.923","CDBH":"5","XSFX":"由南向北","XSFXDM":"3","KKMC":"中天大道与和风路交口"},{"KKBH":"728031002000","HPHM":"津A2Q788","JGSK":"2021-04-01 06:22:03.122","CDBH":"5","XSFX":"由南向北","XSFXDM":"3","KKMC":"动漫中路与文一路交口"},{"KKBH":"610286127","HPHM":"津E02139","JGSK":"2021-04-01 06:22:03.138","CDBH":"6","XSFX":"由西向东","XSFXDM":"2","KKMC":"中津大道与和畅路交口"},{"KKBH":"610316142000","HPHM":"皖A283XR","JGSK":"2021-04-01 06:22:03.46","CDBH":"2","XSFX":"由东向西","XSFXDM":"1","KKMC":"中滨大道与盛三街交口"},{"KKBH":"610266118","HPHM":"津N33065","JGSK":"2021-04-01 06:22:03.578","CDBH":"2","XSFX":"由东向西","XSFXDM":"1","KKMC":"中生大道与和畅路交口"},{"KKBH":"7208910060000","HPHM":"津AZ6160","JGSK":"2021-04-01 06:22:03.663","CDBH":"5","XSFX":"由西向东","XSFXDM":"2","KKMC":"海博道与永盛路交口正向"},{"KKBH":"610256111","HPHM":"津C8T230","JGSK":"2021-04-01 06:22:03.68","CDBH":"8","XSFX":"由北向南","XSFXDM":"4","KKMC":"中天大道与和惠路交口"},{"KKBH":"7208810020000","HPHM":"津JQE928","JGSK":"2021-04-01 06:22:03.696","CDBH":"9","XSFX":"由南向北","XSFXDM":"3","KKMC":"海旭道与安正路交口正向"},{"KKBH":"610276124","HPHM":"车牌","JGSK":"2021-04-01 06:22:03.908","CDBH":"3","XSFX":"由东向西","XSFXDM":"1","KKMC":"中新大道与中生大道交口"},{"KKBH":"610271009","HPHM":"津H96050","JGSK":"2021-04-01 06:22:04.041","CDBH":"11","XSFX":"由北向南","XSFXDM":"4","KKMC":"中新大道与泰七路交口"},{"KKBH":"720901002000","HPHM":"辽G2D796","JGSK":"2021-04-01 06:22:04.055","CDBH":"8","XSFX":"由南向北","XSFXDM":"3","KKMC":"玉林道与安正路交口"},{"KKBH":"7208610030000","HPHM":"津RP8320","JGSK":"2021-04-01 06:22:04.112","CDBH":"7","XSFX":"由南向北","XSFXDM":"3","KKMC":"海晨道与安明路交口正向"},{"KKBH":"720891004000","HPHM":"车牌","JGSK":"2021-04-01 06:22:04.247","CDBH":"9","XSFX":"由南向北","XSFXDM":"3","KKMC":"海博道与安平路交口"},{"KKBH":"610401004","HPHM":"津NXY656","JGSK":"2021-04-01 06:22:04.323","CDBH":"2","XSFX":"由东向西","XSFXDM":"1","KKMC":"和畅路与和风路交口"},{"KKBH":"7208910040000","HPHM":"津B8V19A","JGSK":"2021-04-01 06:22:04.474","CDBH":"6","XSFX":"由西向东","XSFXDM":"2","KKMC":"海博道与安平路交口正向"},{"KKBH":"610256112","HPHM":"津AS0819","JGSK":"2021-04-01 06:22:04.526","CDBH":"12","XSFX":"由北向南","XSFXDM":"4","KKMC":"中天大道与中津大道交口"},{"KKBH":"610271009","HPHM":"津RVF007","JGSK":"2021-04-01 06:22:04.618","CDBH":"10","XSFX":"由北向南","XSFXDM":"4","KKMC":"中新大道与泰七路交口"},{"KKBH":"610271009","HPHM":"冀J33H51","JGSK":"2021-04-01 06:22:04.888","CDBH":"7","XSFX":"由南向北","XSFXDM":"3","KKMC":"中新大道与泰七路交口"},{"KKBH":"610271008","HPHM":"车牌","JGSK":"2021-04-01 06:22:05.027","CDBH":"5","XSFX":"由北向南","XSFXDM":"4","KKMC":"中新大道与航母主题公园支路交口"},{"KKBH":"610276124","HPHM":"津JTT860","JGSK":"2021-04-01 06:22:05.189","CDBH":"1","XSFX":"由东向西","XSFXDM":"1","KKMC":"中新大道与中生大道交口"},{"KKBH":"610286127","HPHM":"鲁NJ728U","JGSK":"2021-04-01 06:22:05.292","CDBH":"6","XSFX":"由西向东","XSFXDM":"2","KKMC":"中津大道与和畅路交口"},{"KKBH":"720881002000","HPHM":"冀FC5W77","JGSK":"2021-04-01 06:22:05.517","CDBH":"3","XSFX":"由东向西","XSFXDM":"1","KKMC":"海旭道与安正路交口"},{"KKBH":"7208810020000","HPHM":"冀B6R68P","JGSK":"2021-04-01 06:22:05.536","CDBH":"12","XSFX":"由北向南","XSFXDM":"4","KKMC":"海旭道与安正路交口正向"},{"KKBH":"610286127","HPHM":"津NYJ928","JGSK":"2021-04-01 06:22:05.657","CDBH":"4","XSFX":"由西向东","XSFXDM":"2","KKMC":"中津大道与和畅路交口"},{"KKBH":"1250","HPHM":"冀DG876F","JGSK":"2021-04-01 06:22:05.7","CDBH":"2","XSFX":"由东向西","XSFXDM":"1","KKMC":"中滨大道与盛三街交口正向"},{"KKBH":"7208810060000","HPHM":"车牌","JGSK":"2021-04-01 06:22:05.724","CDBH":"4","XSFX":"由南向北","XSFXDM":"3","KKMC":"海旭道与庄盛路交口正向"},{"KKBH":"7208610030000","HPHM":"津RVE751","JGSK":"2021-04-01 06:22:05.816","CDBH":"7","XSFX":"由南向北","XSFXDM":"3","KKMC":"海晨道与安明路交口正向"},{"KKBH":"720881002000","HPHM":"冀B3N98J","JGSK":"2021-04-01 06:22:05.913","CDBH":"12","XSFX":"由北向南","XSFXDM":"4","KKMC":"海旭道与安正路交口"},{"KKBH":"6102610040000","HPHM":"冀F739YG","JGSK":"2021-04-01 06:22:05.936","CDBH":"3","XSFX":"由南向北","XSFXDM":"3","KKMC":"中生大道与静湖西路（北侧）正向"},{"KKBH":"720891004000","HPHM":"车牌","JGSK":"2021-04-01 06:22:06.083","CDBH":"5","XSFX":"由西向东","XSFXDM":"2","KKMC":"海博道与安平路交口"},{"KKBH":"7205610020000","HPHM":"鲁A3X03P","JGSK":"2021-04-01 06:22:06.289","CDBH":"3","XSFX":"由西向东","XSFXDM":"2","KKMC":"动漫北路与文三路交口正向"},{"KKBH":"610256111","HPHM":"津N39911","JGSK":"2021-04-01 06:22:06.3","CDBH":"7","XSFX":"由北向南","XSFXDM":"4","KKMC":"中天大道与和惠路交口"},{"KKBH":"7208910040000","HPHM":"车牌","JGSK":"2021-04-01 06:22:06.383","CDBH":"6","XSFX":"由西向东","XSFXDM":"2","KKMC":"海博道与安平路交口正向"},{"KKBH":"720861002000","HPHM":"津C78N65","JGSK":"2021-04-01 06:22:06.683","CDBH":"4","XSFX":"由西向东","XSFXDM":"2","KKMC":"海晨道与安正路交口"},{"KKBH":"720881002000","HPHM":"津AD58805","JGSK":"2021-04-01 06:22:06.724","CDBH":"2","XSFX":"由东向西","XSFXDM":"1","KKMC":"海旭道与安正路交口"},{"KKBH":"610256116","HPHM":"津AM7098","JGSK":"2021-04-01 06:22:06.926","CDBH":"7","XSFX":"由南向北","XSFXDM":"3","KKMC":"中天大道与和顺路交口"},{"KKBH":"610271008","HPHM":"津C87385","JGSK":"2021-04-01 06:22:07.063","CDBH":"5","XSFX":"由北向南","XSFXDM":"4","KKMC":"中新大道与航母主题公园支路交口"},{"KKBH":"720861002000","HPHM":"津AAK876","JGSK":"2021-04-01 06:22:07.324","CDBH":"5","XSFX":"由西向东","XSFXDM":"2","KKMC":"海晨道与安正路交口"},{"KKBH":"7208810060000","HPHM":"车牌","JGSK":"2021-04-01 06:22:07.465","CDBH":"4","XSFX":"由南向北","XSFXDM":"3","KKMC":"海旭道与庄盛路交口正向"},{"KKBH":"610271008","HPHM":"车牌","JGSK":"2021-04-01 06:22:07.571","CDBH":"1","XSFX":"由南向北","XSFXDM":"3","KKMC":"中新大道与航母主题公园支路交口"},{"KKBH":"720881002000","HPHM":"津JQE928","JGSK":"2021-04-01 06:22:07.738","CDBH":"9","XSFX":"由南向北","XSFXDM":"3","KKMC":"海旭道与安正路交口"},{"KKBH":"7208910030000","HPHM":"冀B6G6L5","JGSK":"2021-04-01 06:22:07.815","CDBH":"4","XSFX":"由西向东","XSFXDM":"2","KKMC":"海博道与安正路交口正向"},{"KKBH":"7208610030000","HPHM":"冀J9DA89","JGSK":"2021-04-01 06:22:07.832","CDBH":"4","XSFX":"由西向东","XSFXDM":"2","KKMC":"海晨道与安明路交口正向"},{"KKBH":"720861003000","HPHM":"津GYG606","JGSK":"2021-04-01 06:22:07.849","CDBH":"4","XSFX":"由西向东","XSFXDM":"2","KKMC":"海晨道与安明路交口"},{"KKBH":"610271009","HPHM":"冀B1A5C1","JGSK":"2021-04-01 06:22:07.851","CDBH":"10","XSFX":"由北向南","XSFXDM":"4","KKMC":"中新大道与泰七路交口"},{"KKBH":"720881002000","HPHM":"津MDK228","JGSK":"2021-04-01 06:22:07.997","CDBH":"12","XSFX":"由北向南","XSFXDM":"4","KKMC":"海旭道与安正路交口"},{"KKBH":"7208210040000","HPHM":"津AN3920","JGSK":"2021-04-01 06:22:08.014","CDBH":"6","XSFX":"由北向南","XSFXDM":"4","KKMC":"动漫西路与动漫北路交口正向"},{"KKBH":"610286127","HPHM":"津C26M77","JGSK":"2021-04-01 06:22:08.059","CDBH":"6","XSFX":"由西向东","XSFXDM":"2","KKMC":"中津大道与和畅路交口"},{"KKBH":"610271009","HPHM":"冀J160YY","JGSK":"2021-04-01 06:22:08.355","CDBH":"8","XSFX":"由南向北","XSFXDM":"3","KKMC":"中新大道与泰七路交口"},{"KKBH":"720891004000","HPHM":"冀B8V19A","JGSK":"2021-04-01 06:22:08.402","CDBH":"5","XSFX":"由西向东","XSFXDM":"2","KKMC":"海博道与安平路交口"},{"KKBH":"7208910040000","HPHM":"车牌","JGSK":"2021-04-01 06:22:08.57","CDBH":"6","XSFX":"由西向东","XSFXDM":"2","KKMC":"海博道与安平路交口正向"},{"KKBH":"610316142000","HPHM":"冀DG876F","JGSK":"2021-04-01 06:22:08.742","CDBH":"2","XSFX":"由东向西","XSFXDM":"1","KKMC":"中滨大道与盛三街交口"},{"KKBH":"610271010","HPHM":"津DAM281","JGSK":"2021-04-01 06:22:08.747","CDBH":"7","XSFX":"由北向南","XSFXDM":"4","KKMC":"中新大道与华五路交口"},{"KKBH":"610256112","HPHM":"津RNQ158","JGSK":"2021-04-01 06:22:09.087","CDBH":"7","XSFX":"由南向北","XSFXDM":"3","KKMC":"中天大道与中津大道交口"},{"KKBH":"7280310030000","HPHM":"津K63937","JGSK":"2021-04-01 06:22:09.146","CDBH":"5","XSFX":"由北向南","XSFXDM":"4","KKMC":"动漫中路与文二路交口正向"},{"KKBH":"7208910030000","HPHM":"车牌","JGSK":"2021-04-01 06:22:09.218","CDBH":"2","XSFX":"由东向西","XSFXDM":"1","KKMC":"海博道与安正路交口正向"},{"KKBH":"610256113","HPHM":"车牌","JGSK":"2021-04-01 06:22:09.267","CDBH":"6","XSFX":"由南向北","XSFXDM":"3","KKMC":"中天大道与和风路交口"},{"KKBH":"610271009","HPHM":"津RXP606","JGSK":"2021-04-01 06:22:09.315","CDBH":"11","XSFX":"由北向南","XSFXDM":"4","KKMC":"中新大道与泰七路交口"},{"KKBH":"6071310030000","HPHM":"车牌","JGSK":"2021-04-01 06:22:09.482","CDBH":"3","XSFX":"由东向西","XSFXDM":"1","KKMC":"中央大道与海旭道交口正向"},{"KKBH":"610271008","HPHM":"车牌","JGSK":"2021-04-01 06:22:09.515","CDBH":"2","XSFX":"由南向北","XSFXDM":"3","KKMC":"中新大道与航母主题公园支路交口"},{"KKBH":"610266117","HPHM":"津NBH276","JGSK":"2021-04-01 06:22:09.568","CDBH":"5","XSFX":"由西向东","XSFXDM":"2","KKMC":"中生大道与和韵路交口"},{"KKBH":"610276124","HPHM":"冀DM7L88","JGSK":"2021-04-01 06:22:09.79","CDBH":"11","XSFX":"由北向南","XSFXDM":"4","KKMC":"中新大道与中生大道交口"},{"KKBH":"720891004000","HPHM":"车牌","JGSK":"2021-04-01 06:22:10.01","CDBH":"9","XSFX":"由南向北","XSFXDM":"3","KKMC":"海博道与安平路交口"},{"KKBH":"7208910040000","HPHM":"车牌","JGSK":"2021-04-01 06:22:10.034","CDBH":"5","XSFX":"由西向东","XSFXDM":"2","KKMC":"海博道与安平路交口正向"},{"KKBH":"720891004000","HPHM":"车牌","JGSK":"2021-04-01 06:22:10.084","CDBH":"5","XSFX":"由西向东","XSFXDM":"2","KKMC":"海博道与安平路交口"},{"KKBH":"610256115","HPHM":"津NM1127","JGSK":"2021-04-01 06:22:10.124","CDBH":"10","XSFX":"由北向南","XSFXDM":"4","KKMC":"中天大道与中生大道交口"},{"KKBH":"610256111","HPHM":"津N39911","JGSK":"2021-04-01 06:22:10.199","CDBH":"7","XSFX":"由北向南","XSFXDM":"4","KKMC":"中天大道与和惠路交口"},{"KKBH":"610256114","HPHM":"冀B5AM15","JGSK":"2021-04-01 06:22:10.216","CDBH":"5","XSFX":"由南向北","XSFXDM":"3","KKMC":"中天大道与和旭路交口"},{"KKBH":"7208810020000","HPHM":"冀B8A860","JGSK":"2021-04-01 06:22:10.349","CDBH":"12","XSFX":"由北向南","XSFXDM":"4","KKMC":"海旭道与安正路交口正向"},{"KKBH":"610401004","HPHM":"津NXY656","JGSK":"2021-04-01 06:22:10.519","CDBH":"3","XSFX":"由东向西","XSFXDM":"1","KKMC":"和畅路与和风路交口"},{"KKBH":"7208910030000","HPHM":"津C15X09","JGSK":"2021-04-01 06:22:10.528","CDBH":"4","XSFX":"由西向东","XSFXDM":"2","KKMC":"海博道与安正路交口正向"},{"KKBH":"7208810020000","HPHM":"鲁B32N0P","JGSK":"2021-04-01 06:22:10.75","CDBH":"6","XSFX":"由西向东","XSFXDM":"2","KKMC":"海旭道与安正路交口正向"},{"KKBH":"7208210040000","HPHM":"车牌","JGSK":"2021-04-01 06:22:10.771","CDBH":"6","XSFX":"由北向南","XSFXDM":"4","KKMC":"动漫西路与动漫北路交口正向"},{"KKBH":"711","HPHM":"辽PDG092","JGSK":"2021-04-01 06:22:10.786","CDBH":"5","XSFX":"由南向北","XSFXDM":"3","KKMC":"不礼让行人中新大道与和旭路交口"},{"KKBH":"7208910040000","HPHM":"车牌","JGSK":"2021-04-01 06:22:10.844","CDBH":"5","XSFX":"由西向东","XSFXDM":"2","KKMC":"海博道与安平路交口正向"},{"KKBH":"720561002000","HPHM":"鲁A3X03P","JGSK":"2021-04-01 06:22:10.867","CDBH":"3","XSFX":"由西向东","XSFXDM":"2","KKMC":"动漫北路与文三路交口"},{"KKBH":"720881002000","HPHM":"冀B21ET2","JGSK":"2021-04-01 06:22:10.961","CDBH":"12","XSFX":"由北向南","XSFXDM":"4","KKMC":"海旭道与安正路交口"},{"KKBH":"610276124","HPHM":"津JTT860","JGSK":"2021-04-01 06:22:11.033","CDBH":"1","XSFX":"由东向西","XSFXDM":"1","KKMC":"中新大道与中生大道交口"},{"KKBH":"610256112","HPHM":"冀B1S155","JGSK":"2021-04-01 06:22:11.053","CDBH":"1","XSFX":"由东向西","XSFXDM":"1","KKMC":"中天大道与中津大道交口"},{"KKBH":"711","HPHM":"津KGZ787","JGSK":"2021-04-01 06:22:11.177","CDBH":"2","XSFX":"由东向西","XSFXDM":"1","KKMC":"不礼让行人中新大道与和旭路交口"},{"KKBH":"7208810020000","HPHM":"津RL8428","JGSK":"2021-04-01 06:22:11.388","CDBH":"5","XSFX":"由西向东","XSFXDM":"2","KKMC":"海旭道与安正路交口正向"},{"KKBH":"610271008","HPHM":"车牌","JGSK":"2021-04-01 06:22:11.511","CDBH":"5","XSFX":"由北向南","XSFXDM":"4","KKMC":"中新大道与航母主题公园支路交口"},{"KKBH":"610271009","HPHM":"冀J33H51","JGSK":"2021-04-01 06:22:11.775","CDBH":"7","XSFX":"由南向北","XSFXDM":"3","KKMC":"中新大道与泰七路交口"},{"KKBH":"720891004000","HPHM":"车牌","JGSK":"2021-04-01 06:22:11.844","CDBH":"5","XSFX":"由西向东","XSFXDM":"2","KKMC":"海博道与安平路交口"},{"KKBH":"720891003000","HPHM":"车牌","JGSK":"2021-04-01 06:22:11.883","CDBH":"6","XSFX":"由西向东","XSFXDM":"2","KKMC":"海博道与安正路交口"},{"KKBH":"7280310060000","HPHM":"车牌","JGSK":"2021-04-01 06:22:11.888","CDBH":"2","XSFX":"由东向西","XSFXDM":"1","KKMC":"动漫中路与文三路交口正向"},{"KKBH":"720891004000","HPHM":"车牌","JGSK":"2021-04-01 06:22:11.927","CDBH":"9","XSFX":"由南向北","XSFXDM":"3","KKMC":"海博道与安平路交口"},{"KKBH":"7208910030000","HPHM":"冀B5SX88","JGSK":"2021-04-01 06:22:11.997","CDBH":"4","XSFX":"由西向东","XSFXDM":"2","KKMC":"海博道与安正路交口正向"},{"KKBH":"610276125","HPHM":"津RGP526","JGSK":"2021-04-01 06:22:12.073","CDBH":"5","XSFX":"由南向北","XSFXDM":"3","KKMC":"中新大道与和顺路交口"},{"KKBH":"610276124","HPHM":"冀DM7L88","JGSK":"2021-04-01 06:22:12.099","CDBH":"11","XSFX":"由北向南","XSFXDM":"4","KKMC":"中新大道与中生大道交口"},{"KKBH":"610266117","HPHM":"津JRL526","JGSK":"2021-04-01 06:22:12.218","CDBH":"10","XSFX":"由北向南","XSFXDM":"4","KKMC":"中生大道与和韵路交口"},{"KKBH":"610266117","HPHM":"津NBH276","JGSK":"2021-04-01 06:22:12.454","CDBH":"5","XSFX":"由西向东","XSFXDM":"2","KKMC":"中生大道与和韵路交口"},{"KKBH":"610256112","HPHM":"津RNQ158","JGSK":"2021-04-01 06:22:12.474","CDBH":"7","XSFX":"由南向北","XSFXDM":"3","KKMC":"中天大道与中津大道交口"},{"KKBH":"720891004000","HPHM":"冀B3051T","JGSK":"2021-04-01 06:22:12.567","CDBH":"5","XSFX":"由西向东","XSFXDM":"2","KKMC":"海博道与安平路交口"},{"KKBH":"610271008","HPHM":"津AU2919","JGSK":"2021-04-01 06:22:12.824","CDBH":"1","XSFX":"由南向北","XSFXDM":"3","KKMC":"中新大道与航母主题公园支路交口"},{"KKBH":"728031003000","HPHM":"津K63937","JGSK":"2021-04-01 06:22:12.866","CDBH":"5","XSFX":"由北向南","XSFXDM":"4","KKMC":"动漫中路与文二路交口"},{"KKBH":"610286127","HPHM":"津NYJ928","JGSK":"2021-04-01 06:22:13.025","CDBH":"5","XSFX":"由西向东","XSFXDM":"2","KKMC":"中津大道与和畅路交口"},{"KKBH":"610261004000","HPHM":"冀F739YG","JGSK":"2021-04-01 06:22:13.047","CDBH":"3","XSFX":"由南向北","XSFXDM":"3","KKMC":"中生大道与静湖西路（北侧）"},{"KKBH":"610266117","HPHM":"津DHF378","JGSK":"2021-04-01 06:22:13.094","CDBH":"9","XSFX":"由南向北","XSFXDM":"3","KKMC":"中生大道与和韵路交口"},{"KKBH":"7208910080000","HPHM":"津AWA251","JGSK":"2021-04-01 06:22:13.276","CDBH":"13","XSFX":"由北向南","XSFXDM":"4","KKMC":"海博道与荣盛路交口正向"},{"KKBH":"720881002000","HPHM":"冀B6R68P","JGSK":"2021-04-01 06:22:13.282","CDBH":"12","XSFX":"由北向南","XSFXDM":"4","KKMC":"海旭道与安正路交口"},{"KKBH":"720891004000","HPHM":"冀B3L9C8","JGSK":"2021-04-01 06:22:13.283","CDBH":"6","XSFX":"由西向东","XSFXDM":"2","KKMC":"海博道与安平路交口"},{"KKBH":"7208810060000","HPHM":"津CC9353","JGSK":"2021-04-01 06:22:13.301","CDBH":"2","XSFX":"由西向东","XSFXDM":"2","KKMC":"海旭道与庄盛路交口正向"},{"KKBH":"610256114","HPHM":"津C750D3","JGSK":"2021-04-01 06:22:13.313","CDBH":"5","XSFX":"由南向北","XSFXDM":"3","KKMC":"中天大道与和旭路交口"},{"KKBH":"7208810020000","HPHM":"冀B7R3L1","JGSK":"2021-04-01 06:22:13.372","CDBH":"12","XSFX":"由北向南","XSFXDM":"4","KKMC":"海旭道与安正路交口正向"},{"KKBH":"7208610030000","HPHM":"豫Q7S886","JGSK":"2021-04-01 06:22:13.372","CDBH":"10","XSFX":"由北向南","XSFXDM":"4","KKMC":"海晨道与安明路交口正向"},{"KKBH":"610276124","HPHM":"辽F99Y13","JGSK":"2021-04-01 06:22:13.374","CDBH":"11","XSFX":"由北向南","XSFXDM":"4","KKMC":"中新大道与中生大道交口"},{"KKBH":"7208610030000","HPHM":"冀J5N2X0","JGSK":"2021-04-01 06:22:13.378","CDBH":"7","XSFX":"由南向北","XSFXDM":"3","KKMC":"海晨道与安明路交口正向"},{"KKBH":"720891004000","HPHM":"车牌","JGSK":"2021-04-01 06:22:13.531","CDBH":"9","XSFX":"由南向北","XSFXDM":"3","KKMC":"海博道与安平路交口"},{"KKBH":"7208910040000","HPHM":"津MHC685","JGSK":"2021-04-01 06:22:13.707","CDBH":"6","XSFX":"由西向东","XSFXDM":"2","KKMC":"海博道与安平路交口正向"},{"KKBH":"610271009","HPHM":"车牌","JGSK":"2021-04-01 06:22:13.785","CDBH":"11","XSFX":"由北向南","XSFXDM":"4","KKMC":"中新大道与泰七路交口"},{"KKBH":"711","HPHM":"津B0G318","JGSK":"2021-04-01 06:22:13.851","CDBH":"7","XSFX":"由北向南","XSFXDM":"4","KKMC":"不礼让行人中新大道与和旭路交口"},{"KKBH":"7208610020000","HPHM":"辽G9W008","JGSK":"2021-04-01 06:22:13.99","CDBH":"5","XSFX":"由西向东","XSFXDM":"2","KKMC":"海晨道与安正路交口正向"},{"KKBH":"7208810020000","HPHM":"冀J852L9","JGSK":"2021-04-01 06:22:14.307","CDBH":"1","XSFX":"由东向西","XSFXDM":"1","KKMC":"海旭道与安正路交口正向"},{"KKBH":"7208910030000","HPHM":"冀DG5U83","JGSK":"2021-04-01 06:22:14.498","CDBH":"6","XSFX":"由西向东","XSFXDM":"2","KKMC":"海博道与安正路交口正向"},{"KKBH":"610256115","HPHM":"津H80267","JGSK":"2021-04-01 06:22:14.663","CDBH":"10","XSFX":"由北向南","XSFXDM":"4","KKMC":"中天大道与中生大道交口"},{"KKBH":"720891003000","HPHM":"车牌","JGSK":"2021-04-01 06:22:14.768","CDBH":"6","XSFX":"由西向东","XSFXDM":"2","KKMC":"海博道与安正路交口"},{"KKBH":"610401004","HPHM":"津AP9672","JGSK":"2021-04-01 06:22:14.942","CDBH":"1","XSFX":"由东向西","XSFXDM":"1","KKMC":"和畅路与和风路交口"},{"KKBH":"720891004000","HPHM":"车牌","JGSK":"2021-04-01 06:22:14.972","CDBH":"9","XSFX":"由南向北","XSFXDM":"3","KKMC":"海博道与安平路交口"},{"KKBH":"7280310060000","HPHM":"车牌","JGSK":"2021-04-01 06:22:15.051","CDBH":"2","XSFX":"由东向西","XSFXDM":"1","KKMC":"动漫中路与文三路交口正向"},{"KKBH":"610256113","HPHM":"车牌","JGSK":"2021-04-01 06:22:15.137","CDBH":"6","XSFX":"由南向北","XSFXDM":"3","KKMC":"中天大道与和风路交口"},{"KKBH":"610256114","HPHM":"冀B5AM15","JGSK":"2021-04-01 06:22:15.201","CDBH":"5","XSFX":"由南向北","XSFXDM":"3","KKMC":"中天大道与和旭路交口"},{"KKBH":"7208910040000","HPHM":"车牌","JGSK":"2021-04-01 06:22:15.258","CDBH":"5","XSFX":"由西向东","XSFXDM":"2","KKMC":"海博道与安平路交口正向"},{"KKBH":"720891004000","HPHM":"车牌","JGSK":"2021-04-01 06:22:15.452","CDBH":"9","XSFX":"由南向北","XSFXDM":"3","KKMC":"海博道与安平路交口"},{"KKBH":"7208610020000","HPHM":"津RZK500","JGSK":"2021-04-01 06:22:15.638","CDBH":"10","XSFX":"由北向南","XSFXDM":"4","KKMC":"海晨道与安正路交口正向"},{"KKBH":"7280310020000","HPHM":"津HU3989","JGSK":"2021-04-01 06:22:15.726","CDBH":"7","XSFX":"由北向南","XSFXDM":"4","KKMC":"动漫中路与文一路交口正向"},{"KKBH":"610271009","HPHM":"冀J160YY","JGSK":"2021-04-01 06:22:15.781","CDBH":"8","XSFX":"由南向北","XSFXDM":"3","KKMC":"中新大道与泰七路交口"},{"KKBH":"720891004000","HPHM":"车牌","JGSK":"2021-04-01 06:22:15.852","CDBH":"9","XSFX":"由南向北","XSFXDM":"3","KKMC":"海博道与安平路交口"},{"KKBH":"720891003000","HPHM":"车牌","JGSK":"2021-04-01 06:22:15.967","CDBH":"6","XSFX":"由西向东","XSFXDM":"2","KKMC":"海博道与安正路交口"},{"KKBH":"711","HPHM":"津A21M55","JGSK":"2021-04-01 06:22:15.994","CDBH":"5","XSFX":"由南向北","XSFXDM":"3","KKMC":"不礼让行人中新大道与和旭路交口"},{"KKBH":"610401004","HPHM":"车牌","JGSK":"2021-04-01 06:22:16.059","CDBH":"2","XSFX":"由东向西","XSFXDM":"1","KKMC":"和畅路与和风路交口"},{"KKBH":"610256112","HPHM":"津DWW819","JGSK":"2021-04-01 06:22:16.223","CDBH":"7","XSFX":"由南向北","XSFXDM":"3","KKMC":"中天大道与中津大道交口"},{"KKBH":"610286127","HPHM":"黑A266F6","JGSK":"2021-04-01 06:22:16.282","CDBH":"4","XSFX":"由西向东","XSFXDM":"2","KKMC":"中津大道与和畅路交口"},{"KKBH":"7208710020000","HPHM":"车牌","JGSK":"2021-04-01 06:22:16.339","CDBH":"10","XSFX":"由北向南","XSFXDM":"4","KKMC":"安正路与芳菲路交口正向"},{"KKBH":"7280310020000","HPHM":"车牌","JGSK":"2021-04-01 06:22:16.383","CDBH":"6","XSFX":"由南向北","XSFXDM":"3","KKMC":"动漫中路与文一路交口正向"},{"KKBH":"610276124","HPHM":"辽F99Y13","JGSK":"2021-04-01 06:22:16.425","CDBH":"11","XSFX":"由北向南","XSFXDM":"4","KKMC":"中新大道与中生大道交口"},{"KKBH":"7208610030000","HPHM":"冀AV331C","JGSK":"2021-04-01 06:22:16.499","CDBH":"7","XSFX":"由南向北","XSFXDM":"3","KKMC":"海晨道与安明路交口正向"},{"KKBH":"610276124","HPHM":"津A1B114","JGSK":"2021-04-01 06:22:16.558","CDBH":"10","XSFX":"由北向南","XSFXDM":"4","KKMC":"中新大道与中生大道交口"},{"KKBH":"720891004000","HPHM":"津MHC685","JGSK":"2021-04-01 06:22:16.648","CDBH":"5","XSFX":"由西向东","XSFXDM":"2","KKMC":"海博道与安平路交口"},{"KKBH":"7208910030000","HPHM":"冀B6V32V","JGSK":"2021-04-01 06:22:16.681","CDBH":"6","XSFX":"由西向东","XSFXDM":"2","KKMC":"海博道与安正路交口正向"},{"KKBH":"6071310030000","HPHM":"津C796D9","JGSK":"2021-04-01 06:22:16.766","CDBH":"1","XSFX":"由东向西","XSFXDM":"1","KKMC":"中央大道与海旭道交口正向"},{"KKBH":"720891004000","HPHM":"车牌","JGSK":"2021-04-01 06:22:16.975","CDBH":"9","XSFX":"由南向北","XSFXDM":"3","KKMC":"海博道与安平路交口"},{"KKBH":"7208810020000","HPHM":"皖K3130U","JGSK":"2021-04-01 06:22:17.015","CDBH":"7","XSFX":"由西向东","XSFXDM":"2","KKMC":"海旭道与安正路交口正向"},{"KKBH":"7208810020000","HPHM":"津E13238","JGSK":"2021-04-01 06:22:17.074","CDBH":"12","XSFX":"由北向南","XSFXDM":"4","KKMC":"海旭道与安正路交口正向"},{"KKBH":"610266118","HPHM":"津D03537","JGSK":"2021-04-01 06:22:17.179","CDBH":"2","XSFX":"由东向西","XSFXDM":"1","KKMC":"中生大道与和畅路交口"},{"KKBH":"720881002000","HPHM":"津RL8428","JGSK":"2021-04-01 06:22:17.203","CDBH":"6","XSFX":"由西向东","XSFXDM":"2","KKMC":"海旭道与安正路交口"},{"KKBH":"610256115","HPHM":"津H80267","JGSK":"2021-04-01 06:22:17.489","CDBH":"10","XSFX":"由北向南","XSFXDM":"4","KKMC":"中天大道与中生大道交口"},{"KKBH":"720891004000","HPHM":"津H29359","JGSK":"2021-04-01 06:22:17.693","CDBH":"6","XSFX":"由西向东","XSFXDM":"2","KKMC":"海博道与安平路交口"},{"KKBH":"610256114","HPHM":"津C750D3","JGSK":"2021-04-01 06:22:17.84","CDBH":"5","XSFX":"由南向北","XSFXDM":"3","KKMC":"中天大道与和旭路交口"},{"KKBH":"720861003000","HPHM":"豫Q7S886","JGSK":"2021-04-01 06:22:18.015","CDBH":"10","XSFX":"由北向南","XSFXDM":"4","KKMC":"海晨道与安明路交口"},{"KKBH":"610271008","HPHM":"车牌","JGSK":"2021-04-01 06:22:18.203","CDBH":"5","XSFX":"由北向南","XSFXDM":"4","KKMC":"中新大道与航母主题公园支路交口"},{"KKBH":"720881006000","HPHM":"车牌","JGSK":"2021-04-01 06:22:18.281","CDBH":"2","XSFX":"由西向东","XSFXDM":"2","KKMC":"海旭道与庄盛路交口"},{"KKBH":"720881002000","HPHM":"冀B8A860","JGSK":"2021-04-01 06:22:18.643","CDBH":"12","XSFX":"由北向南","XSFXDM":"4","KKMC":"海旭道与安正路交口"},{"KKBH":"7208910030000","HPHM":"冀BE01P5","JGSK":"2021-04-01 06:22:18.711","CDBH":"4","XSFX":"由西向东","XSFXDM":"2","KKMC":"海博道与安正路交口正向"},{"KKBH":"610271009","HPHM":"津C83A99","JGSK":"2021-04-01 06:22:18.92","CDBH":"10","XSFX":"由北向南","XSFXDM":"4","KKMC":"中新大道与泰七路交口"},{"KKBH":"610256112","HPHM":"津DWW819","JGSK":"2021-04-01 06:22:19.274","CDBH":"7","XSFX":"由南向北","XSFXDM":"3","KKMC":"中天大道与中津大道交口"},{"KKBH":"720891004000","HPHM":"车牌","JGSK":"2021-04-01 06:22:19.296","CDBH":"9","XSFX":"由南向北","XSFXDM":"3","KKMC":"海博道与安平路交口"},{"KKBH":"610266118","HPHM":"津D03537","JGSK":"2021-04-01 06:22:19.345","CDBH":"2","XSFX":"由东向西","XSFXDM":"1","KKMC":"中生大道与和畅路交口"},{"KKBH":"610266117","HPHM":"津JRL526","JGSK":"2021-04-01 06:22:19.453","CDBH":"10","XSFX":"由北向南","XSFXDM":"4","KKMC":"中生大道与和韵路交口"},{"KKBH":"7205710040000","HPHM":"津E16140","JGSK":"2021-04-01 06:22:19.68","CDBH":"1","XSFX":"由东向西","XSFXDM":"1","KKMC":"动漫东路与动漫中路交口正向"},{"KKBH":"610276124","HPHM":"津A1B114","JGSK":"2021-04-01 06:22:19.785","CDBH":"10","XSFX":"由北向南","XSFXDM":"4","KKMC":"中新大道与中生大道交口"},{"KKBH":"6102661220000","HPHM":"冀R1M5G6","JGSK":"2021-04-01 06:22:19.894","CDBH":"1","XSFX":"由西向东","XSFXDM":"2","KKMC":"生态城中生大道故道河一桥西向东上桥处正向"},{"KKBH":"720891004000","HPHM":"车牌","JGSK":"2021-04-01 06:22:19.937","CDBH":"9","XSFX":"由南向北","XSFXDM":"3","KKMC":"海博道与安平路交口"},{"KKBH":"720821004000","HPHM":"车牌","JGSK":"2021-04-01 06:22:19.962","CDBH":"6","XSFX":"由北向南","XSFXDM":"4","KKMC":"动漫西路与动漫北路交口"},{"KKBH":"610276126","HPHM":"冀B3CR95","JGSK":"2021-04-01 06:22:20.05","CDBH":"2","XSFX":"由东向西","XSFXDM":"1","KKMC":"中新大道与和意路交口"},{"KKBH":"720861002000","HPHM":"辽G9W008","JGSK":"2021-04-01 06:22:20.127","CDBH":"5","XSFX":"由西向东","XSFXDM":"2","KKMC":"海晨道与安正路交口"},{"KKBH":"720891003000","HPHM":"车牌","JGSK":"2021-04-01 06:22:20.291","CDBH":"5","XSFX":"由西向东","XSFXDM":"2","KKMC":"海博道与安正路交口"},{"KKBH":"1250","HPHM":"车牌","JGSK":"2021-04-01 06:22:20.469","CDBH":"1","XSFX":"由东向西","XSFXDM":"1","KKMC":"中滨大道与盛三街交口正向"},{"KKBH":"610286127","HPHM":"黑A266F6","JGSK":"2021-04-01 06:22:20.711","CDBH":"4","XSFX":"由西向东","XSFXDM":"2","KKMC":"中津大道与和畅路交口"},{"KKBH":"720881002000","HPHM":"冀B7R3L1","JGSK":"2021-04-01 06:22:20.802","CDBH":"12","XSFX":"由北向南","XSFXDM":"4","KKMC":"海旭道与安正路交口"},{"KKBH":"610271009","HPHM":"津C538F1","JGSK":"2021-04-01 06:22:20.92","CDBH":"11","XSFX":"由北向南","XSFXDM":"4","KKMC":"中新大道与泰七路交口"},{"KKBH":"7208610020000","HPHM":"津JZE268","JGSK":"2021-04-01 06:22:20.941","CDBH":"10","XSFX":"由北向南","XSFXDM":"4","KKMC":"海晨道与安正路交口正向"},{"KKBH":"720861002000","HPHM":"津RZK500","JGSK":"2021-04-01 06:22:21.042","CDBH":"10","XSFX":"由北向南","XSFXDM":"4","KKMC":"海晨道与安正路交口"},{"KKBH":"720891008000","HPHM":"津AWA251","JGSK":"2021-04-01 06:22:21.294","CDBH":"13","XSFX":"由北向南","XSFXDM":"4","KKMC":"海博道与荣盛路交口"},{"KKBH":"610271008","HPHM":"车牌","JGSK":"2021-04-01 06:22:21.415","CDBH":"2","XSFX":"由南向北","XSFXDM":"3","KKMC":"中新大道与航母主题公园支路交口"},{"KKBH":"610271008","HPHM":"冀B6G095","JGSK":"2021-04-01 06:22:21.487","CDBH":"4","XSFX":"由北向南","XSFXDM":"4","KKMC":"中新大道与航母主题公园支路交口"},{"KKBH":"610266118","HPHM":"车牌","JGSK":"2021-04-01 06:22:21.493","CDBH":"3","XSFX":"由东向西","XSFXDM":"1","KKMC":"中生大道与和畅路交口"},{"KKBH":"610271008","HPHM":"冀B6G095","JGSK":"2021-04-01 06:22:21.744","CDBH":"4","XSFX":"由北向南","XSFXDM":"4","KKMC":"中新大道与航母主题公园支路交口"},{"KKBH":"610276125","HPHM":"车牌","JGSK":"2021-04-01 06:22:21.963","CDBH":"8","XSFX":"由北向南","XSFXDM":"4","KKMC":"中新大道与和顺路交口"},{"KKBH":"610256111","HPHM":"豫BAE066","JGSK":"2021-04-01 06:22:21.969","CDBH":"8","XSFX":"由北向南","XSFXDM":"4","KKMC":"中天大道与和惠路交口"},{"KKBH":"610256115","HPHM":"津DLS401","JGSK":"2021-04-01 06:22:22.018","CDBH":"4","XSFX":"由西向东","XSFXDM":"2","KKMC":"中天大道与中生大道交口"},{"KKBH":"610271009","HPHM":"津RVF007","JGSK":"2021-04-01 06:22:22.04","CDBH":"10","XSFX":"由北向南","XSFXDM":"4","KKMC":"中新大道与泰七路交口"},{"KKBH":"7208910030000","HPHM":"车牌","JGSK":"2021-04-01 06:22:22.366","CDBH":"3","XSFX":"由东向西","XSFXDM":"1","KKMC":"海博道与安正路交口正向"},{"KKBH":"6102610030000","HPHM":"津AK5955","JGSK":"2021-04-01 06:22:22.58","CDBH":"8","XSFX":"由北向南","XSFXDM":"4","KKMC":"中生大道与静湖南路交口正向"},{"KKBH":"610276124","HPHM":"津KL7870","JGSK":"2021-04-01 06:22:22.649","CDBH":"11","XSFX":"由北向南","XSFXDM":"4","KKMC":"中新大道与中生大道交口"},{"KKBH":"6102610040000","HPHM":"津CA3816","JGSK":"2021-04-01 06:22:22.651","CDBH":"2","XSFX":"由南向北","XSFXDM":"3","KKMC":"中生大道与静湖西路（北侧）正向"},{"KKBH":"720891006000","HPHM":"津AZ6160","JGSK":"2021-04-01 06:22:22.735","CDBH":"5","XSFX":"由西向东","XSFXDM":"2","KKMC":"海博道与永盛路交口"},{"KKBH":"720891003000","HPHM":"车牌","JGSK":"2021-04-01 06:22:22.771","CDBH":"6","XSFX":"由西向东","XSFXDM":"2","KKMC":"海博道与安正路交口"},{"KKBH":"610271009","HPHM":"冀BX292M","JGSK":"2021-04-01 06:22:22.846","CDBH":"11","XSFX":"由北向南","XSFXDM":"4","KKMC":"中新大道与泰七路交口"},{"KKBH":"720881002000","HPHM":"皖K3130U","JGSK":"2021-04-01 06:22:22.962","CDBH":"8","XSFX":"由西向东","XSFXDM":"2","KKMC":"海旭道与安正路交口"},{"KKBH":"720571004000","HPHM":"津E16140","JGSK":"2021-04-01 06:22:23.001","CDBH":"1","XSFX":"由东向西","XSFXDM":"1","KKMC":"动漫东路与动漫中路交口"},{"KKBH":"720881002000","HPHM":"津E13238","JGSK":"2021-04-01 06:22:23.209","CDBH":"12","XSFX":"由北向南","XSFXDM":"4","KKMC":"海旭道与安正路交口"},{"KKBH":"728031002000","HPHM":"津HU3989","JGSK":"2021-04-01 06:22:23.224","CDBH":"7","XSFX":"由北向南","XSFXDM":"4","KKMC":"动漫中路与文一路交口"},{"KKBH":"610276124","HPHM":"津CCL090","JGSK":"2021-04-01 06:22:23.308","CDBH":"2","XSFX":"由东向西","XSFXDM":"1","KKMC":"中新大道与中生大道交口"},{"KKBH":"610276126","HPHM":"冀B3CR95","JGSK":"2021-04-01 06:22:23.435","CDBH":"2","XSFX":"由东向西","XSFXDM":"1","KKMC":"中新大道与和意路交口"},{"KKBH":"720881002000","HPHM":"冀J852L9","JGSK":"2021-04-01 06:22:23.455","CDBH":"1","XSFX":"由东向西","XSFXDM":"1","KKMC":"海旭道与安正路交口"},{"KKBH":"610391007","HPHM":"鲁VG6S26","JGSK":"2021-04-01 06:22:23.528","CDBH":"5","XSFX":"由西向东","XSFXDM":"2","KKMC":"和韵路与和风路交口"},{"KKBH":"610256114","HPHM":"津ACG857","JGSK":"2021-04-01 06:22:23.643","CDBH":"2","XSFX":"由西向东","XSFXDM":"2","KKMC":"中天大道与和旭路交口"},{"KKBH":"610251002","HPHM":"津C8T230","JGSK":"2021-04-01 06:22:23.728","CDBH":"10","XSFX":"由北向南","XSFXDM":"4","KKMC":"中天大道与和睦路交口"},{"KKBH":"7208810020000","HPHM":"鲁NK50N7","JGSK":"2021-04-01 06:22:23.907","CDBH":"12","XSFX":"由北向南","XSFXDM":"4","KKMC":"海旭道与安正路交口正向"},{"KKBH":"7208610020000","HPHM":"鲁B8S5Z6","JGSK":"2021-04-01 06:22:23.912","CDBH":"10","XSFX":"由北向南","XSFXDM":"4","KKMC":"海晨道与安正路交口正向"},{"KKBH":"610256111","HPHM":"津RAE066","JGSK":"2021-04-01 06:22:23.97","CDBH":"8","XSFX":"由北向南","XSFXDM":"4","KKMC":"中天大道与和惠路交口"},{"KKBH":"610276124","HPHM":"津CA398学","JGSK":"2021-04-01 06:22:24.082","CDBH":"6","XSFX":"由西向东","XSFXDM":"2","KKMC":"中新大道与中生大道交口"},{"KKBH":"7208910040000","HPHM":"车牌","JGSK":"2021-04-01 06:22:24.253","CDBH":"4","XSFX":"由西向东","XSFXDM":"2","KKMC":"海博道与安平路交口正向"},{"KKBH":"610266122000","HPHM":"冀R1M5G6","JGSK":"2021-04-01 06:22:24.28","CDBH":"1","XSFX":"由西向东","XSFXDM":"2","KKMC":"生态城中生大道故道河一桥西向东上桥处"},{"KKBH":"610271009","HPHM":"冀B1A5C1","JGSK":"2021-04-01 06:22:24.447","CDBH":"10","XSFX":"由北向南","XSFXDM":"4","KKMC":"中新大道与泰七路交口"},{"KKBH":"610391006","HPHM":"津AH6001","JGSK":"2021-04-01 06:22:24.457","CDBH":"1","XSFX":"由东向西","XSFXDM":"1","KKMC":"和韵路与和意路交口"},{"KKBH":"7208610030000","HPHM":"冀DJ8J27","JGSK":"2021-04-01 06:22:24.564","CDBH":"7","XSFX":"由南向北","XSFXDM":"3","KKMC":"海晨道与安明路交口正向"},{"KKBH":"610276124","HPHM":"津KL7870","JGSK":"2021-04-01 06:22:24.59","CDBH":"11","XSFX":"由北向南","XSFXDM":"4","KKMC":"中新大道与中生大道交口"},{"KKBH":"7208810050000","HPHM":"津C81N33","JGSK":"2021-04-01 06:22:24.668","CDBH":"2","XSFX":"由东向西","XSFXDM":"1","KKMC":"海旭道与明盛路交口正向"},{"KKBH":"7208810020000","HPHM":"车牌","JGSK":"2021-04-01 06:22:24.782","CDBH":"4","XSFX":"由东向西","XSFXDM":"1","KKMC":"海旭道与安正路交口正向"},{"KKBH":"610271008","HPHM":"津HFE519","JGSK":"2021-04-01 06:22:24.973","CDBH":"4","XSFX":"由北向南","XSFXDM":"4","KKMC":"中新大道与航母主题公园支路交口"},{"KKBH":"610256114","HPHM":"津DSQ067","JGSK":"2021-04-01 06:22:25.371","CDBH":"5","XSFX":"由南向北","XSFXDM":"3","KKMC":"中天大道与和旭路交口"},{"KKBH":"610401004","HPHM":"车牌","JGSK":"2021-04-01 06:22:25.41","CDBH":"2","XSFX":"由东向西","XSFXDM":"1","KKMC":"和畅路与和风路交口"},{"KKBH":"610401004","HPHM":"津AR9036","JGSK":"2021-04-01 06:22:25.578","CDBH":"1","XSFX":"由东向西","XSFXDM":"1","KKMC":"和畅路与和风路交口"},{"KKBH":"610266118","HPHM":"京HW3321","JGSK":"2021-04-01 06:22:25.582","CDBH":"5","XSFX":"由西向东","XSFXDM":"2","KKMC":"中生大道与和畅路交口"},{"KKBH":"610271009","HPHM":"津H96050","JGSK":"2021-04-01 06:22:25.646","CDBH":"11","XSFX":"由北向南","XSFXDM":"4","KKMC":"中新大道与泰七路交口"},{"KKBH":"7208810020000","HPHM":"津GH1686","JGSK":"2021-04-01 06:22:25.772","CDBH":"12","XSFX":"由北向南","XSFXDM":"4","KKMC":"海旭道与安正路交口正向"},{"KKBH":"610256115","HPHM":"津C5W180","JGSK":"2021-04-01 06:22:25.921","CDBH":"1","XSFX":"由东向西","XSFXDM":"1","KKMC":"中天大道与中生大道交口"},{"KKBH":"610256115","HPHM":"冀JFM821","JGSK":"2021-04-01 06:22:26.08","CDBH":"5","XSFX":"由西向东","XSFXDM":"2","KKMC":"中天大道与中生大道交口"},{"KKBH":"610276124","HPHM":"津AR9777","JGSK":"2021-04-01 06:22:26.162","CDBH":"4","XSFX":"由西向东","XSFXDM":"2","KKMC":"中新大道与中生大道交口"},{"KKBH":"720881002000","HPHM":"鲁B32N0P","JGSK":"2021-04-01 06:22:26.326","CDBH":"7","XSFX":"由西向东","XSFXDM":"2","KKMC":"海旭道与安正路交口"},{"KKBH":"610276126","HPHM":"车牌","JGSK":"2021-04-01 06:22:26.453","CDBH":"8","XSFX":"由北向南","XSFXDM":"4","KKMC":"中新大道与和意路交口"},{"KKBH":"610276125","HPHM":"津MNH220","JGSK":"2021-04-01 06:22:26.487","CDBH":"4","XSFX":"由南向北","XSFXDM":"3","KKMC":"中新大道与和顺路交口"},{"KKBH":"610261004000","HPHM":"津CA3816","JGSK":"2021-04-01 06:22:26.536","CDBH":"2","XSFX":"由南向北","XSFXDM":"3","KKMC":"中生大道与静湖西路（北侧）"},{"KKBH":"610271008","HPHM":"皖K268C3","JGSK":"2021-04-01 06:22:26.675","CDBH":"5","XSFX":"由北向南","XSFXDM":"4","KKMC":"中新大道与航母主题公园支路交口"},{"KKBH":"610276125","HPHM":"豫A19E3B","JGSK":"2021-04-01 06:22:26.713","CDBH":"5","XSFX":"由南向北","XSFXDM":"3","KKMC":"中新大道与和顺路交口"},{"KKBH":"610271008","HPHM":"津B6G095","JGSK":"2021-04-01 06:22:26.915","CDBH":"4","XSFX":"由北向南","XSFXDM":"4","KKMC":"中新大道与航母主题公园支路交口"},{"KKBH":"610261003000","HPHM":"津AK5955","JGSK":"2021-04-01 06:22:26.991","CDBH":"17","XSFX":"由北向南","XSFXDM":"4","KKMC":"中生大道与静湖南路交口"},{"KKBH":"6103261420000","HPHM":"津C13H99","JGSK":"2021-04-01 06:22:27.106","CDBH":"5","XSFX":"由西向东","XSFXDM":"2","KKMC":"中成大道与泰七路交口正向"},{"KKBH":"610271008","HPHM":"津LAH818","JGSK":"2021-04-01 06:22:27.133","CDBH":"5","XSFX":"由北向南","XSFXDM":"4","KKMC":"中新大道与航母主题公园支路交口"},{"KKBH":"7280310020000","HPHM":"津K63937","JGSK":"2021-04-01 06:22:27.222","CDBH":"7","XSFX":"由北向南","XSFXDM":"4","KKMC":"动漫中路与文一路交口正向"},{"KKBH":"610276124","HPHM":"鲁GZ9U06","JGSK":"2021-04-01 06:22:27.297","CDBH":"3","XSFX":"由东向西","XSFXDM":"1","KKMC":"中新大道与中生大道交口"},{"KKBH":"7208910060000","HPHM":"津CA9771","JGSK":"2021-04-01 06:22:27.386","CDBH":"8","XSFX":"由西向东","XSFXDM":"2","KKMC":"海博道与永盛路交口正向"},{"KKBH":"7205410040000","HPHM":"车牌","JGSK":"2021-04-01 06:22:27.433","CDBH":"2","XSFX":"由东向西","XSFXDM":"1","KKMC":"动漫环路东与动漫中路交口正向"},{"KKBH":"7208810060000","HPHM":"车牌","JGSK":"2021-04-01 06:22:27.519","CDBH":"4","XSFX":"由南向北","XSFXDM":"3","KKMC":"海旭道与庄盛路交口正向"},{"KKBH":"610251002","HPHM":"津C8T230","JGSK":"2021-04-01 06:22:27.702","CDBH":"10","XSFX":"由北向南","XSFXDM":"4","KKMC":"中天大道与和睦路交口"},{"KKBH":"610271008","HPHM":"车牌","JGSK":"2021-04-01 06:22:27.841","CDBH":"5","XSFX":"由北向南","XSFXDM":"4","KKMC":"中新大道与航母主题公园支路交口"},{"KKBH":"610266118","HPHM":"京HW3321","JGSK":"2021-04-01 06:22:27.885","CDBH":"5","XSFX":"由西向东","XSFXDM":"2","KKMC":"中生大道与和畅路交口"},{"KKBH":"610266118","HPHM":"车牌","JGSK":"2021-04-01 06:22:27.893","CDBH":"2","XSFX":"由东向西","XSFXDM":"1","KKMC":"中生大道与和畅路交口"},{"KKBH":"720861002000","HPHM":"津JZE268","JGSK":"2021-04-01 06:22:28.165","CDBH":"10","XSFX":"由北向南","XSFXDM":"4","KKMC":"海晨道与安正路交口"},{"KKBH":"610271008","HPHM":"津LAH818","JGSK":"2021-04-01 06:22:28.22","CDBH":"5","XSFX":"由北向南","XSFXDM":"4","KKMC":"中新大道与航母主题公园支路交口"},{"KKBH":"610271009","HPHM":"车牌","JGSK":"2021-04-01 06:22:28.303","CDBH":"11","XSFX":"由北向南","XSFXDM":"4","KKMC":"中新大道与泰七路交口"},{"KKBH":"7208910030000","HPHM":"车牌","JGSK":"2021-04-01 06:22:28.31","CDBH":"1","XSFX":"由东向西","XSFXDM":"1","KKMC":"海博道与安正路交口正向"},{"KKBH":"610286127","HPHM":"津C5V966","JGSK":"2021-04-01 06:22:28.424","CDBH":"5","XSFX":"由西向东","XSFXDM":"2","KKMC":"中津大道与和畅路交口"},{"KKBH":"7208910030000","HPHM":"冀B3L9C8","JGSK":"2021-04-01 06:22:28.428","CDBH":"4","XSFX":"由西向东","XSFXDM":"2","KKMC":"海博道与安正路交口正向"},{"KKBH":"7208910040000","HPHM":"湘AS108F","JGSK":"2021-04-01 06:22:28.429","CDBH":"6","XSFX":"由西向东","XSFXDM":"2","KKMC":"海博道与安平路交口正向"},{"KKBH":"610256116","HPHM":"津AM7098","JGSK":"2021-04-01 06:22:28.796","CDBH":"7","XSFX":"由南向北","XSFXDM":"3","KKMC":"中天大道与和顺路交口"},{"KKBH":"610276125","HPHM":"车牌","JGSK":"2021-04-01 06:22:28.889","CDBH":"8","XSFX":"由北向南","XSFXDM":"4","KKMC":"中新大道与和顺路交口"},{"KKBH":"7208710020000","HPHM":"皖K3130U","JGSK":"2021-04-01 06:22:28.968","CDBH":"9","XSFX":"由北向南","XSFXDM":"4","KKMC":"安正路与芳菲路交口正向"},{"KKBH":"720881002000","HPHM":"鲁NK50N7","JGSK":"2021-04-01 06:22:28.969","CDBH":"12","XSFX":"由北向南","XSFXDM":"4","KKMC":"海旭道与安正路交口"},{"KKBH":"610276125","HPHM":"鲁GX9B02","JGSK":"2021-04-01 06:22:29.034","CDBH":"4","XSFX":"由南向北","XSFXDM":"3","KKMC":"中新大道与和顺路交口"},{"KKBH":"720881005000","HPHM":"津C81N33","JGSK":"2021-04-01 06:22:29.051","CDBH":"2","XSFX":"由东向西","XSFXDM":"1","KKMC":"海旭道与明盛路交口"},{"KKBH":"711","HPHM":"津NJC366","JGSK":"2021-04-01 06:22:29.058","CDBH":"8","XSFX":"由北向南","XSFXDM":"4","KKMC":"不礼让行人中新大道与和旭路交口"},{"KKBH":"610256115","HPHM":"津DLS401","JGSK":"2021-04-01 06:22:29.181","CDBH":"5","XSFX":"由西向东","XSFXDM":"2","KKMC":"中天大道与中生大道交口"},{"KKBH":"7208810020000","HPHM":"津NQV118","JGSK":"2021-04-01 06:22:29.185","CDBH":"5","XSFX":"由西向东","XSFXDM":"2","KKMC":"海旭道与安正路交口正向"},{"KKBH":"610276125","HPHM":"车牌","JGSK":"2021-04-01 06:22:29.427","CDBH":"8","XSFX":"由北向南","XSFXDM":"4","KKMC":"中新大道与和顺路交口"},{"KKBH":"610401004","HPHM":"津AP9672","JGSK":"2021-04-01 06:22:29.489","CDBH":"2","XSFX":"由东向西","XSFXDM":"1","KKMC":"和畅路与和风路交口"},{"KKBH":"610266117","HPHM":"冀H9806E","JGSK":"2021-04-01 06:22:29.495","CDBH":"2","XSFX":"由东向西","XSFXDM":"1","KKMC":"中生大道与和韵路交口"},{"KKBH":"720881002000","HPHM":"车牌","JGSK":"2021-04-01 06:22:29.531","CDBH":"4","XSFX":"由东向西","XSFXDM":"1","KKMC":"海旭道与安正路交口"},{"KKBH":"6102610030000","HPHM":"冀BR865D","JGSK":"2021-04-01 06:22:29.869","CDBH":"1","XSFX":"由东向西","XSFXDM":"1","KKMC":"中生大道与静湖南路交口正向"},{"KKBH":"7208910030000","HPHM":"车牌","JGSK":"2021-04-01 06:22:30.069","CDBH":"5","XSFX":"由西向东","XSFXDM":"2","KKMC":"海博道与安正路交口正向"},{"KKBH":"610276125","HPHM":"津MNH220","JGSK":"2021-04-01 06:22:30.157","CDBH":"4","XSFX":"由南向北","XSFXDM":"3","KKMC":"中新大道与和顺路交口"},{"KKBH":"7208810020000","HPHM":"浙JS72625","JGSK":"2021-04-01 06:22:30.196","CDBH":"4","XSFX":"由东向西","XSFXDM":"1","KKMC":"海旭道与安正路交口正向"},{"KKBH":"610271008","HPHM":"车牌","JGSK":"2021-04-01 06:22:30.368","CDBH":"4","XSFX":"由北向南","XSFXDM":"4","KKMC":"中新大道与航母主题公园支路交口"},{"KKBH":"610256114","HPHM":"津DSQ067","JGSK":"2021-04-01 06:22:30.646","CDBH":"5","XSFX":"由南向北","XSFXDM":"3","KKMC":"中天大道与和旭路交口"},{"KKBH":"610391007","HPHM":"鲁VG6S26","JGSK":"2021-04-01 06:22:30.655","CDBH":"6","XSFX":"由西向东","XSFXDM":"2","KKMC":"和韵路与和风路交口"},{"KKBH":"7208910030000","HPHM":"津C7D825","JGSK":"2021-04-01 06:22:30.687","CDBH":"12","XSFX":"由北向南","XSFXDM":"4","KKMC":"海博道与安正路交口正向"},{"KKBH":"610256115","HPHM":"冀B5AM15","JGSK":"2021-04-01 06:22:30.806","CDBH":"8","XSFX":"由南向北","XSFXDM":"3","KKMC":"中天大道与中生大道交口"},{"KKBH":"728031002000","HPHM":"津K63937","JGSK":"2021-04-01 06:22:30.907","CDBH":"7","XSFX":"由北向南","XSFXDM":"4","KKMC":"动漫中路与文一路交口"},{"KKBH":"7208910040000","HPHM":"车牌","JGSK":"2021-04-01 06:22:30.957","CDBH":"6","XSFX":"由西向东","XSFXDM":"2","KKMC":"海博道与安平路交口正向"},{"KKBH":"610276124","HPHM":"津CCL090","JGSK":"2021-04-01 06:22:30.965","CDBH":"2","XSFX":"由东向西","XSFXDM":"1","KKMC":"中新大道与中生大道交口"},{"KKBH":"7280310020000","HPHM":"津E16140","JGSK":"2021-04-01 06:22:31.127","CDBH":"5","XSFX":"由南向北","XSFXDM":"3","KKMC":"动漫中路与文一路交口正向"},{"KKBH":"610401005","HPHM":"津HC1702","JGSK":"2021-04-01 06:22:31.279","CDBH":"10","XSFX":"由北向南","XSFXDM":"4","KKMC":"和畅路与和顺路交口"},{"KKBH":"720891004000","HPHM":"冀AS108F","JGSK":"2021-04-01 06:22:31.298","CDBH":"5","XSFX":"由西向东","XSFXDM":"2","KKMC":"海博道与安平路交口"},{"KKBH":"610271009","HPHM":"津HQ1852","JGSK":"2021-04-01 06:22:31.327","CDBH":"10","XSFX":"由北向南","XSFXDM":"4","KKMC":"中新大道与泰七路交口"},{"KKBH":"6071310030000","HPHM":"津CA2879","JGSK":"2021-04-01 06:22:31.348","CDBH":"1","XSFX":"由东向西","XSFXDM":"1","KKMC":"中央大道与海旭道交口正向"},{"KKBH":"610256115","HPHM":"冀B5AM15","JGSK":"2021-04-01 06:22:31.36","CDBH":"9","XSFX":"由南向北","XSFXDM":"3","KKMC":"中天大道与中生大道交口"},{"KKBH":"610326142000","HPHM":"津C13H99","JGSK":"2021-04-01 06:22:31.361","CDBH":"6","XSFX":"由西向东","XSFXDM":"2","KKMC":"中成大道与泰七路交口"},{"KKBH":"610261005000","HPHM":"冀FH63N5","JGSK":"2021-04-01 06:22:31.369","CDBH":"2","XSFX":"由南向北","XSFXDM":"3","KKMC":"中生大道与静湖西路（南侧）"},{"KKBH":"720881002000","HPHM":"津GH1686","JGSK":"2021-04-01 06:22:31.371","CDBH":"12","XSFX":"由北向南","XSFXDM":"4","KKMC":"海旭道与安正路交口"},{"KKBH":"610271009","HPHM":"津NLY106","JGSK":"2021-04-01 06:22:31.721","CDBH":"11","XSFX":"由北向南","XSFXDM":"4","KKMC":"中新大道与泰七路交口"},{"KKBH":"610251002","HPHM":"津JHV500","JGSK":"2021-04-01 06:22:32.027","CDBH":"4","XSFX":"由西向东","XSFXDM":"2","KKMC":"中天大道与和睦路交口"},{"KKBH":"610286127","HPHM":"车牌","JGSK":"2021-04-01 06:22:32.088","CDBH":"6","XSFX":"由西向东","XSFXDM":"2","KKMC":"中津大道与和畅路交口"},{"KKBH":"720891003000","HPHM":"车牌","JGSK":"2021-04-01 06:22:32.263","CDBH":"6","XSFX":"由西向东","XSFXDM":"2","KKMC":"海博道与安正路交口"},{"KKBH":"7209010020000","HPHM":"车牌","JGSK":"2021-04-01 06:22:32.339","CDBH":"2","XSFX":"由东向西","XSFXDM":"1","KKMC":"玉林道与安正路交口正向"},{"KKBH":"610276124","HPHM":"冀FD98U7","JGSK":"2021-04-01 06:22:32.405","CDBH":"2","XSFX":"由东向西","XSFXDM":"1","KKMC":"中新大道与中生大道交口"},{"KKBH":"6103261420000","HPHM":"车牌","JGSK":"2021-04-01 06:22:32.501","CDBH":"5","XSFX":"由西向东","XSFXDM":"2","KKMC":"中成大道与泰七路交口正向"},{"KKBH":"720891004000","HPHM":"冀BC790E","JGSK":"2021-04-01 06:22:32.577","CDBH":"6","XSFX":"由西向东","XSFXDM":"2","KKMC":"海博道与安平路交口"},{"KKBH":"7208810020000","HPHM":"津H88798","JGSK":"2021-04-01 06:22:32.757","CDBH":"2","XSFX":"由东向西","XSFXDM":"1","KKMC":"海旭道与安正路交口正向"},{"KKBH":"610276125","HPHM":"鲁GX9B02","JGSK":"2021-04-01 06:22:33.036","CDBH":"4","XSFX":"由南向北","XSFXDM":"3","KKMC":"中新大道与和顺路交口"},{"KKBH":"610266118","HPHM":"京HB5611","JGSK":"2021-04-01 06:22:33.213","CDBH":"10","XSFX":"由北向南","XSFXDM":"4","KKMC":"中生大道与和畅路交口"},{"KKBH":"7208610020000","HPHM":"津CC1120","JGSK":"2021-04-01 06:22:33.269","CDBH":"11","XSFX":"由北向南","XSFXDM":"4","KKMC":"海晨道与安正路交口正向"},{"KKBH":"720861002000","HPHM":"鲁B8S5Z6","JGSK":"2021-04-01 06:22:33.288","CDBH":"10","XSFX":"由北向南","XSFXDM":"4","KKMC":"海晨道与安正路交口"},{"KKBH":"7208610030000","HPHM":"车牌","JGSK":"2021-04-01 06:22:33.38","CDBH":"8","XSFX":"由南向北","XSFXDM":"3","KKMC":"海晨道与安明路交口正向"},{"KKBH":"610271009","HPHM":"津C32B38","JGSK":"2021-04-01 06:22:33.395","CDBH":"10","XSFX":"由北向南","XSFXDM":"4","KKMC":"中新大道与泰七路交口"},{"KKBH":"720871002000","HPHM":"皖K3130U","JGSK":"2021-04-01 06:22:33.621","CDBH":"9","XSFX":"由北向南","XSFXDM":"4","KKMC":"安正路与芳菲路交口"},{"KKBH":"610401005","HPHM":"车牌","JGSK":"2021-04-01 06:22:33.655","CDBH":"8","XSFX":"由南向北","XSFXDM":"3","KKMC":"和畅路与和顺路交口"},{"KKBH":"7208910030000","HPHM":"冀B8V19A","JGSK":"2021-04-01 06:22:33.951","CDBH":"6","XSFX":"由西向东","XSFXDM":"2","KKMC":"海博道与安正路交口正向"},{"KKBH":"7205410040000","HPHM":"车牌","JGSK":"2021-04-01 06:22:34.01","CDBH":"2","XSFX":"由东向西","XSFXDM":"1","KKMC":"动漫环路东与动漫中路交口正向"},{"KKBH":"610271009","HPHM":"津HQ1852","JGSK":"2021-04-01 06:22:34.05","CDBH":"10","XSFX":"由北向南","XSFXDM":"4","KKMC":"中新大道与泰七路交口"},{"KKBH":"7208910030000","HPHM":"车牌","JGSK":"2021-04-01 06:22:34.052","CDBH":"6","XSFX":"由西向东","XSFXDM":"2","KKMC":"海博道与安正路交口正向"},{"KKBH":"610256115","HPHM":"津C5W180","JGSK":"2021-04-01 06:22:34.08","CDBH":"1","XSFX":"由东向西","XSFXDM":"1","KKMC":"中天大道与中生大道交口"},{"KKBH":"720891004000","HPHM":"津AD80308","JGSK":"2021-04-01 06:22:34.259","CDBH":"5","XSFX":"由西向东","XSFXDM":"2","KKMC":"海博道与安平路交口"},{"KKBH":"610256115","HPHM":"津C750D3","JGSK":"2021-04-01 06:22:34.269","CDBH":"7","XSFX":"由南向北","XSFXDM":"3","KKMC":"中天大道与中生大道交口"},{"KKBH":"720891006000","HPHM":"车牌","JGSK":"2021-04-01 06:22:34.325","CDBH":"8","XSFX":"由西向东","XSFXDM":"2","KKMC":"海博道与永盛路交口"},{"KKBH":"610256112","HPHM":"津NCN126","JGSK":"2021-04-01 06:22:34.388","CDBH":"9","XSFX":"由南向北","XSFXDM":"3","KKMC":"中天大道与中津大道交口"},{"KKBH":"720891004000","HPHM":"车牌","JGSK":"2021-04-01 06:22:34.42","CDBH":"9","XSFX":"由南向北","XSFXDM":"3","KKMC":"海博道与安平路交口"},{"KKBH":"610266118","HPHM":"津RUS158","JGSK":"2021-04-01 06:22:34.56","CDBH":"7","XSFX":"由南向北","XSFXDM":"3","KKMC":"中生大道与和畅路交口"},{"KKBH":"610256115","HPHM":"津NYF121","JGSK":"2021-04-01 06:22:34.623","CDBH":"4","XSFX":"由西向东","XSFXDM":"2","KKMC":"中天大道与中生大道交口"},{"KKBH":"728031002000","HPHM":"津E16140","JGSK":"2021-04-01 06:22:34.661","CDBH":"5","XSFX":"由南向北","XSFXDM":"3","KKMC":"动漫中路与文一路交口"},{"KKBH":"610401004","HPHM":"津AR9036","JGSK":"2021-04-01 06:22:34.696","CDBH":"2","XSFX":"由东向西","XSFXDM":"1","KKMC":"和畅路与和风路交口"},{"KKBH":"7208910030000","HPHM":"车牌","JGSK":"2021-04-01 06:22:34.741","CDBH":"4","XSFX":"由西向东","XSFXDM":"2","KKMC":"海博道与安正路交口正向"},{"KKBH":"610256112","HPHM":"冀TE9V76","JGSK":"2021-04-01 06:22:34.749","CDBH":"8","XSFX":"由南向北","XSFXDM":"3","KKMC":"中天大道与中津大道交口"},{"KKBH":"610271008","HPHM":"津HFE519","JGSK":"2021-04-01 06:22:34.785","CDBH":"4","XSFX":"由北向南","XSFXDM":"4","KKMC":"中新大道与航母主题公园支路交口"},{"KKBH":"610256115","HPHM":"津C750D3","JGSK":"2021-04-01 06:22:34.881","CDBH":"8","XSFX":"由南向北","XSFXDM":"3","KKMC":"中天大道与中生大道交口"},{"KKBH":"610276125","HPHM":"冀B789S1","JGSK":"2021-04-01 06:22:34.938","CDBH":"4","XSFX":"由南向北","XSFXDM":"3","KKMC":"中新大道与和顺路交口"},{"KKBH":"610276126","HPHM":"津DLQ210","JGSK":"2021-04-01 06:22:35.154","CDBH":"7","XSFX":"由北向南","XSFXDM":"4","KKMC":"中新大道与和意路交口"},{"KKBH":"7208710020000","HPHM":"鲁NK50N7","JGSK":"2021-04-01 06:22:35.242","CDBH":"8","XSFX":"由北向南","XSFXDM":"4","KKMC":"安正路与芳菲路交口正向"},{"KKBH":"610276125","HPHM":"豫A19E3B","JGSK":"2021-04-01 06:22:35.281","CDBH":"5","XSFX":"由南向北","XSFXDM":"3","KKMC":"中新大道与和顺路交口"},{"KKBH":"7208910030000","HPHM":"辽G65D19","JGSK":"2021-04-01 06:22:35.35","CDBH":"11","XSFX":"由北向南","XSFXDM":"4","KKMC":"海博道与安正路交口正向"},{"KKBH":"610286127","HPHM":"津C5V966","JGSK":"2021-04-01 06:22:35.437","CDBH":"6","XSFX":"由西向东","XSFXDM":"2","KKMC":"中津大道与和畅路交口"},{"KKBH":"6103261420000","HPHM":"津C6Z882","JGSK":"2021-04-01 06:22:35.494","CDBH":"13","XSFX":"由北向南","XSFXDM":"4","KKMC":"中成大道与泰七路交口正向"},{"KKBH":"6071310030000","HPHM":"津CA0999","JGSK":"2021-04-01 06:22:35.523","CDBH":"3","XSFX":"由东向西","XSFXDM":"1","KKMC":"中央大道与海旭道交口正向"},{"KKBH":"7208810020000","HPHM":"津RQM228","JGSK":"2021-04-01 06:22:35.76","CDBH":"1","XSFX":"由东向西","XSFXDM":"1","KKMC":"海旭道与安正路交口正向"},{"KKBH":"610266117","HPHM":"冀H9806E","JGSK":"2021-04-01 06:22:35.776","CDBH":"2","XSFX":"由东向西","XSFXDM":"1","KKMC":"中生大道与和韵路交口"},{"KKBH":"610251002","HPHM":"津JHV500","JGSK":"2021-04-01 06:22:35.833","CDBH":"4","XSFX":"由西向东","XSFXDM":"2","KKMC":"中天大道与和睦路交口"},{"KKBH":"610256111","HPHM":"津QF3368","JGSK":"2021-04-01 06:22:35.974","CDBH":"7","XSFX":"由北向南","XSFXDM":"4","KKMC":"中天大道与和惠路交口"},{"KKBH":"610256112","HPHM":"冀TE9V76","JGSK":"2021-04-01 06:22:36.006","CDBH":"9","XSFX":"由南向北","XSFXDM":"3","KKMC":"中天大道与中津大道交口"},{"KKBH":"610276125","HPHM":"津A07881F","JGSK":"2021-04-01 06:22:36.048","CDBH":"8","XSFX":"由北向南","XSFXDM":"4","KKMC":"中新大道与和顺路交口"},{"KKBH":"720891003000","HPHM":"津C7D825","JGSK":"2021-04-01 06:22:36.114","CDBH":"2","XSFX":"由东向西","XSFXDM":"1","KKMC":"海博道与安正路交口"},{"KKBH":"610261003000","HPHM":"冀BR865D","JGSK":"2021-04-01 06:22:36.17","CDBH":"10","XSFX":"由东向西","XSFXDM":"1","KKMC":"中生大道与静湖南路交口"},{"KKBH":"7208810020000","HPHM":"冀R39C23","JGSK":"2021-04-01 06:22:36.314","CDBH":"6","XSFX":"由西向东","XSFXDM":"2","KKMC":"海旭道与安正路交口正向"},{"KKBH":"610401004","HPHM":"津C86X55","JGSK":"2021-04-01 06:22:36.576","CDBH":"10","XSFX":"由北向南","XSFXDM":"4","KKMC":"和畅路与和风路交口"},{"KKBH":"610271009","HPHM":"津C32B38","JGSK":"2021-04-01 06:22:36.613","CDBH":"10","XSFX":"由北向南","XSFXDM":"4","KKMC":"中新大道与泰七路交口"},{"KKBH":"7208910030000","HPHM":"冀B3051T","JGSK":"2021-04-01 06:22:36.682","CDBH":"6","XSFX":"由西向东","XSFXDM":"2","KKMC":"海博道与安正路交口正向"},{"KKBH":"711","HPHM":"冀DM7L88","JGSK":"2021-04-01 06:22:37.062","CDBH":"8","XSFX":"由北向南","XSFXDM":"4","KKMC":"不礼让行人中新大道与和旭路交口"},{"KKBH":"610271009","HPHM":"陕A300F2","JGSK":"2021-04-01 06:22:37.173","CDBH":"11","XSFX":"由北向南","XSFXDM":"4","KKMC":"中新大道与泰七路交口"},{"KKBH":"610271009","HPHM":"津NLY106","JGSK":"2021-04-01 06:22:37.332","CDBH":"11","XSFX":"由北向南","XSFXDM":"4","KKMC":"中新大道与泰七路交口"},{"KKBH":"7208910030000","HPHM":"津H29359","JGSK":"2021-04-01 06:22:37.452","CDBH":"4","XSFX":"由西向东","XSFXDM":"2","KKMC":"海博道与安正路交口正向"},{"KKBH":"610276126","HPHM":"津JZS526","JGSK":"2021-04-01 06:22:37.538","CDBH":"8","XSFX":"由北向南","XSFXDM":"4","KKMC":"中新大道与和意路交口"},{"KKBH":"610266118","HPHM":"津RUS158","JGSK":"2021-04-01 06:22:37.563","CDBH":"8","XSFX":"由南向北","XSFXDM":"3","KKMC":"中生大道与和畅路交口"},{"KKBH":"610266117","HPHM":"津N33065","JGSK":"2021-04-01 06:22:37.564","CDBH":"2","XSFX":"由东向西","XSFXDM":"1","KKMC":"中生大道与和韵路交口"},{"KKBH":"720891004000","HPHM":"冀BC790E","JGSK":"2021-04-01 06:22:37.705","CDBH":"8","XSFX":"由南向北","XSFXDM":"3","KKMC":"海博道与安平路交口"},{"KKBH":"720891004000","HPHM":"车牌","JGSK":"2021-04-01 06:22:37.706","CDBH":"9","XSFX":"由南向北","XSFXDM":"3","KKMC":"海博道与安平路交口"},{"KKBH":"610271009","HPHM":"津GKN528","JGSK":"2021-04-01 06:22:37.765","CDBH":"10","XSFX":"由北向南","XSFXDM":"4","KKMC":"中新大道与泰七路交口"},{"KKBH":"610256115","HPHM":"冀JFM821","JGSK":"2021-04-01 06:22:37.827","CDBH":"6","XSFX":"由西向东","XSFXDM":"2","KKMC":"中天大道与中生大道交口"},{"KKBH":"610401005","HPHM":"津HC1702","JGSK":"2021-04-01 06:22:37.911","CDBH":"10","XSFX":"由北向南","XSFXDM":"4","KKMC":"和畅路与和顺路交口"},{"KKBH":"610276124","HPHM":"冀FD98U7","JGSK":"2021-04-01 06:22:37.93","CDBH":"3","XSFX":"由东向西","XSFXDM":"1","KKMC":"中新大道与中生大道交口"},{"KKBH":"7208810020000","HPHM":"津C621Q8","JGSK":"2021-04-01 06:22:38.35","CDBH":"3","XSFX":"由东向西","XSFXDM":"1","KKMC":"海旭道与安正路交口正向"},{"KKBH":"610276124","HPHM":"鲁M43M29","JGSK":"2021-04-01 06:22:38.408","CDBH":"6","XSFX":"由西向东","XSFXDM":"2","KKMC":"中新大道与中生大道交口"},{"KKBH":"720891003000","HPHM":"车牌","JGSK":"2021-04-01 06:22:38.425","CDBH":"6","XSFX":"由西向东","XSFXDM":"2","KKMC":"海博道与安正路交口"},{"KKBH":"610276124","HPHM":"津DHG955","JGSK":"2021-04-01 06:22:38.628","CDBH":"1","XSFX":"由东向西","XSFXDM":"1","KKMC":"中新大道与中生大道交口"},{"KKBH":"610266118","HPHM":"京HB5611","JGSK":"2021-04-01 06:22:38.765","CDBH":"10","XSFX":"由北向南","XSFXDM":"4","KKMC":"中生大道与和畅路交口"},{"KKBH":"610326142000","HPHM":"津C6Z882","JGSK":"2021-04-01 06:22:38.865","CDBH":"14","XSFX":"由北向南","XSFXDM":"4","KKMC":"中成大道与泰七路交口"},{"KKBH":"720871002000","HPHM":"鲁NK50N7","JGSK":"2021-04-01 06:22:38.905","CDBH":"8","XSFX":"由北向南","XSFXDM":"4","KKMC":"安正路与芳菲路交口"},{"KKBH":"7208810020000","HPHM":"车牌","JGSK":"2021-04-01 06:22:39.048","CDBH":"4","XSFX":"由东向西","XSFXDM":"1","KKMC":"海旭道与安正路交口正向"},{"KKBH":"610401005","HPHM":"冀B63AA6","JGSK":"2021-04-01 06:22:39.163","CDBH":"5","XSFX":"由西向东","XSFXDM":"2","KKMC":"和畅路与和顺路交口"},{"KKBH":"610256111","HPHM":"津QF3368","JGSK":"2021-04-01 06:22:39.182","CDBH":"7","XSFX":"由北向南","XSFXDM":"4","KKMC":"中天大道与和惠路交口"},{"KKBH":"7208910060000","HPHM":"津RQQ228","JGSK":"2021-04-01 06:22:39.225","CDBH":"5","XSFX":"由西向东","XSFXDM":"2","KKMC":"海博道与永盛路交口正向"},{"KKBH":"610276124","HPHM":"浙C3U189","JGSK":"2021-04-01 06:22:39.248","CDBH":"7","XSFX":"由南向北","XSFXDM":"3","KKMC":"中新大道与中生大道交口"},{"KKBH":"7208610020000","HPHM":"津AY7238","JGSK":"2021-04-01 06:22:39.264","CDBH":"5","XSFX":"由西向东","XSFXDM":"2","KKMC":"海晨道与安正路交口正向"},{"KKBH":"610271010","HPHM":"津A08768D","JGSK":"2021-04-01 06:22:39.354","CDBH":"8","XSFX":"由北向南","XSFXDM":"4","KKMC":"中新大道与华五路交口"},{"KKBH":"610261005000","HPHM":"津C5J118","JGSK":"2021-04-01 06:22:39.366","CDBH":"2","XSFX":"由南向北","XSFXDM":"3","KKMC":"中生大道与静湖西路（南侧）"},{"KKBH":"720891003000","HPHM":"辽G65D19","JGSK":"2021-04-01 06:22:39.475","CDBH":"2","XSFX":"由东向西","XSFXDM":"1","KKMC":"海博道与安正路交口"},{"KKBH":"610271008","HPHM":"津LAH818","JGSK":"2021-04-01 06:22:39.592","CDBH":"5","XSFX":"由北向南","XSFXDM":"4","KKMC":"中新大道与航母主题公园支路交口"},{"KKBH":"7208910030000","HPHM":"津MHC685","JGSK":"2021-04-01 06:22:39.634","CDBH":"6","XSFX":"由西向东","XSFXDM":"2","KKMC":"海博道与安正路交口正向"},{"KKBH":"720881002000","HPHM":"津H88798","JGSK":"2021-04-01 06:22:39.701","CDBH":"2","XSFX":"由东向西","XSFXDM":"1","KKMC":"海旭道与安正路交口"},{"KKBH":"7280310030000","HPHM":"津KQ9882","JGSK":"2021-04-01 06:22:39.743","CDBH":"5","XSFX":"由北向南","XSFXDM":"4","KKMC":"动漫中路与文二路交口正向"},{"KKBH":"610271008","HPHM":"津RSE609","JGSK":"2021-04-01 06:22:39.751","CDBH":"4","XSFX":"由北向南","XSFXDM":"4","KKMC":"中新大道与航母主题公园支路交口"},{"KKBH":"610271009","HPHM":"津GKN528","JGSK":"2021-04-01 06:22:39.857","CDBH":"10","XSFX":"由北向南","XSFXDM":"4","KKMC":"中新大道与泰七路交口"},{"KKBH":"610256112","HPHM":"津ADD6551","JGSK":"2021-04-01 06:22:40.242","CDBH":"10","XSFX":"由北向南","XSFXDM":"4","KKMC":"中天大道与中津大道交口"},{"KKBH":"610271009","HPHM":"陕A300F2","JGSK":"2021-04-01 06:22:40.897","CDBH":"11","XSFX":"由北向南","XSFXDM":"4","KKMC":"中新大道与泰七路交口"},{"KKBH":"610276124","HPHM":"辽PDG092","JGSK":"2021-04-01 06:22:40.996","CDBH":"7","XSFX":"由南向北","XSFXDM":"3","KKMC":"中新大道与中生大道交口"},{"KKBH":"720861003000","HPHM":"冀J9DA89","JGSK":"2021-04-01 06:22:41.311","CDBH":"4","XSFX":"由西向东","XSFXDM":"2","KKMC":"海晨道与安明路交口"},{"KKBH":"720891003000","HPHM":"车牌","JGSK":"2021-04-01 06:22:41.383","CDBH":"6","XSFX":"由西向东","XSFXDM":"2","KKMC":"海博道与安正路交口"},{"KKBH":"610256114","HPHM":"津HMD976","JGSK":"2021-04-01 06:22:41.499","CDBH":"2","XSFX":"由西向东","XSFXDM":"2","KKMC":"中天大道与和旭路交口"},{"KKBH":"610401005","HPHM":"冀B63AA6","JGSK":"2021-04-01 06:22:41.573","CDBH":"6","XSFX":"由西向东","XSFXDM":"2","KKMC":"和畅路与和顺路交口"},{"KKBH":"610256111","HPHM":"冀B02EF1","JGSK":"2021-04-01 06:22:41.695","CDBH":"1","XSFX":"由西向东","XSFXDM":"2","KKMC":"中天大道与和惠路交口"},{"KKBH":"610256115","HPHM":"津HVN336","JGSK":"2021-04-01 06:22:41.847","CDBH":"1","XSFX":"由东向西","XSFXDM":"1","KKMC":"中天大道与中生大道交口"},{"KKBH":"7205710040000","HPHM":"津HU3989","JGSK":"2021-04-01 06:22:41.994","CDBH":"3","XSFX":"由西向东","XSFXDM":"2","KKMC":"动漫东路与动漫中路交口正向"},{"KKBH":"610401005","HPHM":"车牌","JGSK":"2021-04-01 06:22:42.004","CDBH":"9","XSFX":"由南向北","XSFXDM":"3","KKMC":"和畅路与和顺路交口"},{"KKBH":"610276126","HPHM":"津B26270","JGSK":"2021-04-01 06:22:42.035","CDBH":"8","XSFX":"由北向南","XSFXDM":"4","KKMC":"中新大道与和意路交口"},{"KKBH":"610276124","HPHM":"津KGZ787","JGSK":"2021-04-01 06:22:42.367","CDBH":"8","XSFX":"由南向北","XSFXDM":"3","KKMC":"中新大道与中生大道交口"},{"KKBH":"610276126","HPHM":"津DLQ210","JGSK":"2021-04-01 06:22:42.395","CDBH":"7","XSFX":"由北向南","XSFXDM":"4","KKMC":"中新大道与和意路交口"},{"KKBH":"610271010","HPHM":"津A08768D","JGSK":"2021-04-01 06:22:42.422","CDBH":"8","XSFX":"由北向南","XSFXDM":"4","KKMC":"中新大道与华五路交口"},{"KKBH":"7205710040000","HPHM":"津K63937","JGSK":"2021-04-01 06:22:42.436","CDBH":"4","XSFX":"由西向东","XSFXDM":"2","KKMC":"动漫东路与动漫中路交口正向"},{"KKBH":"610256115","HPHM":"津NYF121","JGSK":"2021-04-01 06:22:42.467","CDBH":"4","XSFX":"由西向东","XSFXDM":"2","KKMC":"中天大道与中生大道交口"},{"KKBH":"610256112","HPHM":"津ADD6551","JGSK":"2021-04-01 06:22:42.663","CDBH":"10","XSFX":"由北向南","XSFXDM":"4","KKMC":"中天大道与中津大道交口"},{"KKBH":"610276126","HPHM":"津RGP526","JGSK":"2021-04-01 06:22:42.83","CDBH":"5","XSFX":"由南向北","XSFXDM":"3","KKMC":"中新大道与和意路交口"},{"KKBH":"711","HPHM":"津MH9777","JGSK":"2021-04-01 06:22:42.934","CDBH":"2","XSFX":"由东向西","XSFXDM":"1","KKMC":"不礼让行人中新大道与和旭路交口"},{"KKBH":"610271008","HPHM":"车牌","JGSK":"2021-04-01 06:22:42.991","CDBH":"5","XSFX":"由北向南","XSFXDM":"4","KKMC":"中新大道与航母主题公园支路交口"},{"KKBH":"610401004","HPHM":"津C86X55","JGSK":"2021-04-01 06:22:43.049","CDBH":"11","XSFX":"由北向南","XSFXDM":"4","KKMC":"和畅路与和风路交口"},{"KKBH":"711","HPHM":"辽F99Y13","JGSK":"2021-04-01 06:22:43.066","CDBH":"8","XSFX":"由北向南","XSFXDM":"4","KKMC":"不礼让行人中新大道与和旭路交口"},{"KKBH":"610256116","HPHM":"晋BUU196","JGSK":"2021-04-01 06:22:43.108","CDBH":"10","XSFX":"由北向南","XSFXDM":"4","KKMC":"中天大道与和顺路交口"},{"KKBH":"610276126","HPHM":"津JZS526","JGSK":"2021-04-01 06:22:43.115","CDBH":"8","XSFX":"由北向南","XSFXDM":"4","KKMC":"中新大道与和意路交口"},{"KKBH":"610271010","HPHM":"鲁N138FB","JGSK":"2021-04-01 06:22:43.342","CDBH":"7","XSFX":"由北向南","XSFXDM":"4","KKMC":"中新大道与华五路交口"},{"KKBH":"720881002000","HPHM":"津RQM228","JGSK":"2021-04-01 06:22:43.347","CDBH":"1","XSFX":"由东向西","XSFXDM":"1","KKMC":"海旭道与安正路交口"},{"KKBH":"720881002000","HPHM":"冀FMD32挂","JGSK":"2021-04-01 06:22:43.377","CDBH":"4","XSFX":"由东向西","XSFXDM":"1","KKMC":"海旭道与安正路交口"},{"KKBH":"610276124","HPHM":"津C6A183","JGSK":"2021-04-01 06:22:43.49","CDBH":"1","XSFX":"由东向西","XSFXDM":"1","KKMC":"中新大道与中生大道交口"},{"KKBH":"7208810060000","HPHM":"津GNF186","JGSK":"2021-04-01 06:22:43.731","CDBH":"2","XSFX":"由西向东","XSFXDM":"2","KKMC":"海旭道与庄盛路交口正向"},{"KKBH":"610256115","HPHM":"鲁USP167","JGSK":"2021-04-01 06:22:43.75","CDBH":"2","XSFX":"由东向西","XSFXDM":"1","KKMC":"中天大道与中生大道交口"},{"KKBH":"610261005000","HPHM":"津C19N49","JGSK":"2021-04-01 06:22:43.771","CDBH":"2","XSFX":"由南向北","XSFXDM":"3","KKMC":"中生大道与静湖西路（南侧）"},{"KKBH":"610251002","HPHM":"津RAE066","JGSK":"2021-04-01 06:22:43.831","CDBH":"10","XSFX":"由北向南","XSFXDM":"4","KKMC":"中天大道与和睦路交口"},{"KKBH":"6102610040000","HPHM":"津FFG299","JGSK":"2021-04-01 06:22:43.861","CDBH":"5","XSFX":"由北向南","XSFXDM":"4","KKMC":"中生大道与静湖西路（北侧）正向"},{"KKBH":"6102661220000","HPHM":"津AK5955","JGSK":"2021-04-01 06:22:43.868","CDBH":"2","XSFX":"由西向东","XSFXDM":"2","KKMC":"生态城中生大道故道河一桥西向东上桥处正向"},{"KKBH":"610256116","HPHM":"冀BU093V","JGSK":"2021-04-01 06:22:43.88","CDBH":"11","XSFX":"由北向南","XSFXDM":"4","KKMC":"中天大道与和顺路交口"},{"KKBH":"720891006000","HPHM":"津RQQ228","JGSK":"2021-04-01 06:22:43.933","CDBH":"5","XSFX":"由西向东","XSFXDM":"2","KKMC":"海博道与永盛路交口"},{"KKBH":"610271009","HPHM":"津C12F85","JGSK":"2021-04-01 06:22:44.058","CDBH":"10","XSFX":"由北向南","XSFXDM":"4","KKMC":"中新大道与泰七路交口"},{"KKBH":"610276125","HPHM":"冀B789S1","JGSK":"2021-04-01 06:22:44.35","CDBH":"4","XSFX":"由南向北","XSFXDM":"3","KKMC":"中新大道与和顺路交口"},{"KKBH":"711","HPHM":"津KL7870","JGSK":"2021-04-01 06:22:44.51","CDBH":"7","XSFX":"由北向南","XSFXDM":"4","KKMC":"不礼让行人中新大道与和旭路交口"},{"KKBH":"610271009","HPHM":"津C8S306","JGSK":"2021-04-01 06:22:44.602","CDBH":"11","XSFX":"由北向南","XSFXDM":"4","KKMC":"中新大道与泰七路交口"},{"KKBH":"610271010","HPHM":"津AY7203","JGSK":"2021-04-01 06:22:44.695","CDBH":"8","XSFX":"由北向南","XSFXDM":"4","KKMC":"中新大道与华五路交口"},{"KKBH":"610256115","HPHM":"津HVN336","JGSK":"2021-04-01 06:22:44.812","CDBH":"2","XSFX":"由东向西","XSFXDM":"1","KKMC":"中天大道与中生大道交口"},{"KKBH":"7208810020000","HPHM":"津C18909","JGSK":"2021-04-01 06:22:45.021","CDBH":"13","XSFX":"由北向南","XSFXDM":"4","KKMC":"海旭道与安正路交口正向"},{"KKBH":"1250","HPHM":"津RH5408","JGSK":"2021-04-01 06:22:45.125","CDBH":"2","XSFX":"由东向西","XSFXDM":"1","KKMC":"中滨大道与盛三街交口正向"},{"KKBH":"610266118","HPHM":"津HAX728","JGSK":"2021-04-01 06:22:45.146","CDBH":"7","XSFX":"由南向北","XSFXDM":"3","KKMC":"中生大道与和畅路交口"},{"KKBH":"610266118","HPHM":"津NBH276","JGSK":"2021-04-01 06:22:45.165","CDBH":"5","XSFX":"由西向东","XSFXDM":"2","KKMC":"中生大道与和畅路交口"},{"KKBH":"720891003000","HPHM":"车牌","JGSK":"2021-04-01 06:22:45.23","CDBH":"4","XSFX":"由西向东","XSFXDM":"2","KKMC":"海博道与安正路交口"},{"KKBH":"610271010","HPHM":"鲁N138FB","JGSK":"2021-04-01 06:22:45.302","CDBH":"7","XSFX":"由北向南","XSFXDM":"4","KKMC":"中新大道与华五路交口"},{"KKBH":"7280310030000","HPHM":"津E16140","JGSK":"2021-04-01 06:22:45.428","CDBH":"3","XSFX":"由南向北","XSFXDM":"3","KKMC":"动漫中路与文二路交口正向"},{"KKBH":"610271008","HPHM":"津H82565","JGSK":"2021-04-01 06:22:45.757","CDBH":"5","XSFX":"由北向南","XSFXDM":"4","KKMC":"中新大道与航母主题公园支路交口"},{"KKBH":"720571004000","HPHM":"津K63937","JGSK":"2021-04-01 06:22:45.861","CDBH":"4","XSFX":"由西向东","XSFXDM":"2","KKMC":"动漫东路与动漫中路交口"},{"KKBH":"610256112","HPHM":"津AWA791","JGSK":"2021-04-01 06:22:46.007","CDBH":"2","XSFX":"由东向西","XSFXDM":"1","KKMC":"中天大道与中津大道交口"},{"KKBH":"610276124","HPHM":"津C3U189","JGSK":"2021-04-01 06:22:46.062","CDBH":"7","XSFX":"由南向北","XSFXDM":"3","KKMC":"中新大道与中生大道交口"},{"KKBH":"610276126","HPHM":"津K72086","JGSK":"2021-04-01 06:22:46.207","CDBH":"7","XSFX":"由北向南","XSFXDM":"4","KKMC":"中新大道与和意路交口"},{"KKBH":"720881002000","HPHM":"津NQV118","JGSK":"2021-04-01 06:22:46.212","CDBH":"6","XSFX":"由西向东","XSFXDM":"2","KKMC":"海旭道与安正路交口"},{"KKBH":"610276126","HPHM":"津B26270","JGSK":"2021-04-01 06:22:46.235","CDBH":"8","XSFX":"由北向南","XSFXDM":"4","KKMC":"中新大道与和意路交口"},{"KKBH":"720911002000","HPHM":"冀FV92Z0","JGSK":"2021-04-01 06:22:46.362","CDBH":"8","XSFX":"由南向北","XSFXDM":"3","KKMC":"美林道与安正路交口"},{"KKBH":"610266117","HPHM":"津N33065","JGSK":"2021-04-01 06:22:46.422","CDBH":"3","XSFX":"由东向西","XSFXDM":"1","KKMC":"中生大道与和韵路交口"},{"KKBH":"610276126","HPHM":"车牌","JGSK":"2021-04-01 06:22:46.423","CDBH":"8","XSFX":"由北向南","XSFXDM":"4","KKMC":"中新大道与和意路交口"},{"KKBH":"720881006000","HPHM":"津GNF186","JGSK":"2021-04-01 06:22:46.456","CDBH":"2","XSFX":"由西向东","XSFXDM":"2","KKMC":"海旭道与庄盛路交口"},{"KKBH":"610256112","HPHM":"京HDB428","JGSK":"2021-04-01 06:22:46.479","CDBH":"4","XSFX":"由西向东","XSFXDM":"2","KKMC":"中天大道与中津大道交口"},{"KKBH":"720891003000","HPHM":"津C7D825","JGSK":"2021-04-01 06:22:46.639","CDBH":"7","XSFX":"由南向北","XSFXDM":"3","KKMC":"海博道与安正路交口"},{"KKBH":"610276125","HPHM":"津A07881F","JGSK":"2021-04-01 06:22:46.748","CDBH":"8","XSFX":"由北向南","XSFXDM":"4","KKMC":"中新大道与和顺路交口"},{"KKBH":"610256111","HPHM":"津AS0819","JGSK":"2021-04-01 06:22:46.756","CDBH":"8","XSFX":"由北向南","XSFXDM":"4","KKMC":"中天大道与和惠路交口"},{"KKBH":"610276124","HPHM":"车牌","JGSK":"2021-04-01 06:22:46.83","CDBH":"8","XSFX":"由南向北","XSFXDM":"3","KKMC":"中新大道与中生大道交口"},{"KKBH":"7208810020000","HPHM":"晋CS1182","JGSK":"2021-04-01 06:22:46.871","CDBH":"6","XSFX":"由西向东","XSFXDM":"2","KKMC":"海旭道与安正路交口正向"},{"KKBH":"610271009","HPHM":"津C12F85","JGSK":"2021-04-01 06:22:47.057","CDBH":"10","XSFX":"由北向南","XSFXDM":"4","KKMC":"中新大道与泰七路交口"},{"KKBH":"6102661220000","HPHM":"车牌","JGSK":"2021-04-01 06:22:47.065","CDBH":"3","XSFX":"由西向东","XSFXDM":"2","KKMC":"生态城中生大道故道河一桥西向东上桥处正向"},{"KKBH":"7208910030000","HPHM":"冀AS108F","JGSK":"2021-04-01 06:22:47.089","CDBH":"4","XSFX":"由西向东","XSFXDM":"2","KKMC":"海博道与安正路交口正向"},{"KKBH":"610256116","HPHM":"津JEN668","JGSK":"2021-04-01 06:22:47.239","CDBH":"11","XSFX":"由北向南","XSFXDM":"4","KKMC":"中天大道与和顺路交口"},{"KKBH":"610271010","HPHM":"津AY7203","JGSK":"2021-04-01 06:22:47.462","CDBH":"8","XSFX":"由北向南","XSFXDM":"4","KKMC":"中新大道与华五路交口"},{"KKBH":"610256111","HPHM":"津CE2156","JGSK":"2021-04-01 06:22:47.462","CDBH":"5","XSFX":"由南向北","XSFXDM":"3","KKMC":"中天大道与和惠路交口"},{"KKBH":"610276126","HPHM":"豫MNH220","JGSK":"2021-04-01 06:22:47.487","CDBH":"4","XSFX":"由南向北","XSFXDM":"3","KKMC":"中新大道与和意路交口"},{"KKBH":"610276126","HPHM":"津AW7659","JGSK":"2021-04-01 06:22:47.539","CDBH":"8","XSFX":"由北向南","XSFXDM":"4","KKMC":"中新大道与和意路交口"},{"KKBH":"7205610020000","HPHM":"津H89720","JGSK":"2021-04-01 06:22:47.771","CDBH":"1","XSFX":"由东向西","XSFXDM":"1","KKMC":"动漫北路与文三路交口正向"},{"KKBH":"610266117","HPHM":"津D03537","JGSK":"2021-04-01 06:22:47.861","CDBH":"2","XSFX":"由东向西","XSFXDM":"1","KKMC":"中生大道与和韵路交口"},{"KKBH":"610261004000","HPHM":"津FFG299","JGSK":"2021-04-01 06:22:47.928","CDBH":"5","XSFX":"由北向南","XSFXDM":"4","KKMC":"中生大道与静湖西路（北侧）"},{"KKBH":"720881002000","HPHM":"津C621Q8","JGSK":"2021-04-01 06:22:47.944","CDBH":"3","XSFX":"由东向西","XSFXDM":"1","KKMC":"海旭道与安正路交口"},{"KKBH":"610256116","HPHM":"冀BU093V","JGSK":"2021-04-01 06:22:47.963","CDBH":"12","XSFX":"由北向南","XSFXDM":"4","KKMC":"中天大道与和顺路交口"},{"KKBH":"720861002000","HPHM":"津AY7238","JGSK":"2021-04-01 06:22:47.964","CDBH":"5","XSFX":"由西向东","XSFXDM":"2","KKMC":"海晨道与安正路交口"},{"KKBH":"610286127","HPHM":"辽GZC326","JGSK":"2021-04-01 06:22:48.076","CDBH":"5","XSFX":"由西向东","XSFXDM":"2","KKMC":"中津大道与和畅路交口"},{"KKBH":"7208810020000","HPHM":"津A7H989","JGSK":"2021-04-01 06:22:48.186","CDBH":"5","XSFX":"由西向东","XSFXDM":"2","KKMC":"海旭道与安正路交口正向"},{"KKBH":"720891003000","HPHM":"津FUN646","JGSK":"2021-04-01 06:22:48.216","CDBH":"2","XSFX":"由东向西","XSFXDM":"1","KKMC":"海博道与安正路交口"},{"KKBH":"610271009","HPHM":"津C8S306","JGSK":"2021-04-01 06:22:48.257","CDBH":"11","XSFX":"由北向南","XSFXDM":"4","KKMC":"中新大道与泰七路交口"},{"KKBH":"610256115","HPHM":"鲁USP167","JGSK":"2021-04-01 06:22:48.491","CDBH":"3","XSFX":"由东向西","XSFXDM":"1","KKMC":"中天大道与中生大道交口"},{"KKBH":"610276126","HPHM":"津K72086","JGSK":"2021-04-01 06:22:48.555","CDBH":"7","XSFX":"由北向南","XSFXDM":"4","KKMC":"中新大道与和意路交口"},{"KKBH":"728031003000","HPHM":"津KQ9882","JGSK":"2021-04-01 06:22:48.569","CDBH":"5","XSFX":"由北向南","XSFXDM":"4","KKMC":"动漫中路与文二路交口"},{"KKBH":"610266122000","HPHM":"津AK5955","JGSK":"2021-04-01 06:22:48.776","CDBH":"2","XSFX":"由西向东","XSFXDM":"2","KKMC":"生态城中生大道故道河一桥西向东上桥处"},{"KKBH":"711","HPHM":"津A1B114","JGSK":"2021-04-01 06:22:48.913","CDBH":"7","XSFX":"由北向南","XSFXDM":"4","KKMC":"不礼让行人中新大道与和旭路交口"},{"KKBH":"610256116","HPHM":"津GLS756","JGSK":"2021-04-01 06:22:48.937","CDBH":"10","XSFX":"由北向南","XSFXDM":"4","KKMC":"中天大道与和顺路交口"},{"KKBH":"610256111","HPHM":"津RNQ158","JGSK":"2021-04-01 06:22:48.968","CDBH":"8","XSFX":"由北向南","XSFXDM":"4","KKMC":"中天大道与和惠路交口"},{"KKBH":"720881002000","HPHM":"冀R39C23","JGSK":"2021-04-01 06:22:49.139","CDBH":"7","XSFX":"由西向东","XSFXDM":"2","KKMC":"海旭道与安正路交口"},{"KKBH":"610271010","HPHM":"冀B761N1","JGSK":"2021-04-01 06:22:49.17","CDBH":"8","XSFX":"由北向南","XSFXDM":"4","KKMC":"中新大道与华五路交口"},{"KKBH":"7208610020000","HPHM":"皖K3130U","JGSK":"2021-04-01 06:22:49.22","CDBH":"10","XSFX":"由北向南","XSFXDM":"4","KKMC":"海晨道与安正路交口正向"},{"KKBH":"610251002","HPHM":"津RAE066","JGSK":"2021-04-01 06:22:49.232","CDBH":"10","XSFX":"由北向南","XSFXDM":"4","KKMC":"中天大道与和睦路交口"},{"KKBH":"610256111","HPHM":"冀B02EF1","JGSK":"2021-04-01 06:22:49.345","CDBH":"1","XSFX":"由西向东","XSFXDM":"2","KKMC":"中天大道与和惠路交口"},{"KKBH":"610391006","HPHM":"车牌","JGSK":"2021-04-01 06:22:49.397","CDBH":"8","XSFX":"由南向北","XSFXDM":"3","KKMC":"和韵路与和意路交口"},{"KKBH":"610256115","HPHM":"津AS1636","JGSK":"2021-04-01 06:22:49.442","CDBH":"2","XSFX":"由东向西","XSFXDM":"1","KKMC":"中天大道与中生大道交口"},{"KKBH":"610266118","HPHM":"津NBH276","JGSK":"2021-04-01 06:22:49.576","CDBH":"6","XSFX":"由西向东","XSFXDM":"2","KKMC":"中生大道与和畅路交口"},{"KKBH":"7208610030000","HPHM":"豫R269RR","JGSK":"2021-04-01 06:22:49.711","CDBH":"4","XSFX":"由西向东","XSFXDM":"2","KKMC":"海晨道与安明路交口正向"},{"KKBH":"610276124","HPHM":"津KGZ787","JGSK":"2021-04-01 06:22:49.827","CDBH":"8","XSFX":"由南向北","XSFXDM":"3","KKMC":"中新大道与中生大道交口"},{"KKBH":"6071310030000","HPHM":"车牌","JGSK":"2021-04-01 06:22:50.02","CDBH":"3","XSFX":"由东向西","XSFXDM":"1","KKMC":"中央大道与海旭道交口正向"},{"KKBH":"720891003000","HPHM":"车牌","JGSK":"2021-04-01 06:22:50.113","CDBH":"4","XSFX":"由西向东","XSFXDM":"2","KKMC":"海博道与安正路交口"},{"KKBH":"610276124","HPHM":"津A21M55","JGSK":"2021-04-01 06:22:50.316","CDBH":"8","XSFX":"由南向北","XSFXDM":"3","KKMC":"中新大道与中生大道交口"},{"KKBH":"610256115","HPHM":"浙APV687","JGSK":"2021-04-01 06:22:50.32","CDBH":"1","XSFX":"由东向西","XSFXDM":"1","KKMC":"中天大道与中生大道交口"},{"KKBH":"610276126","HPHM":"津MNH220","JGSK":"2021-04-01 06:22:50.432","CDBH":"4","XSFX":"由南向北","XSFXDM":"3","KKMC":"中新大道与和意路交口"},{"KKBH":"720891003000","HPHM":"津CF3668","JGSK":"2021-04-01 06:22:50.457","CDBH":"2","XSFX":"由东向西","XSFXDM":"1","KKMC":"海博道与安正路交口"},{"KKBH":"610286127","HPHM":"车牌","JGSK":"2021-04-01 06:22:50.484","CDBH":"8","XSFX":"由南向北","XSFXDM":"3","KKMC":"中津大道与和畅路交口"},{"KKBH":"720571004000","HPHM":"津HU3989","JGSK":"2021-04-01 06:22:50.749","CDBH":"3","XSFX":"由西向东","XSFXDM":"2","KKMC":"动漫东路与动漫中路交口"},{"KKBH":"610276124","HPHM":"津DHG955","JGSK":"2021-04-01 06:22:50.816","CDBH":"1","XSFX":"由东向西","XSFXDM":"1","KKMC":"中新大道与中生大道交口"},{"KKBH":"720891003000","HPHM":"津AY1770","JGSK":"2021-04-01 06:22:51.02","CDBH":"3","XSFX":"由东向西","XSFXDM":"1","KKMC":"海博道与安正路交口"},{"KKBH":"610266118","HPHM":"津DHF378","JGSK":"2021-04-01 06:22:51.056","CDBH":"6","XSFX":"由西向东","XSFXDM":"2","KKMC":"中生大道与和畅路交口"},{"KKBH":"610271010","HPHM":"冀B761N1","JGSK":"2021-04-01 06:22:51.067","CDBH":"8","XSFX":"由北向南","XSFXDM":"4","KKMC":"中新大道与华五路交口"},{"KKBH":"610271010","HPHM":"冀B0E5H6","JGSK":"2021-04-01 06:22:51.108","CDBH":"4","XSFX":"由南向北","XSFXDM":"3","KKMC":"中新大道与华五路交口"},{"KKBH":"7208610030000","HPHM":"津C70Q38","JGSK":"2021-04-01 06:22:51.121","CDBH":"4","XSFX":"由西向东","XSFXDM":"2","KKMC":"海晨道与安明路交口正向"},{"KKBH":"610256115","HPHM":"津DSQ067","JGSK":"2021-04-01 06:22:51.138","CDBH":"8","XSFX":"由南向北","XSFXDM":"3","KKMC":"中天大道与中生大道交口"},{"KKBH":"7208610020000","HPHM":"车牌","JGSK":"2021-04-01 06:22:51.143","CDBH":"12","XSFX":"由北向南","XSFXDM":"4","KKMC":"海晨道与安正路交口正向"},{"KKBH":"610266118","HPHM":"津HAX728","JGSK":"2021-04-01 06:22:51.249","CDBH":"7","XSFX":"由南向北","XSFXDM":"3","KKMC":"中生大道与和畅路交口"},{"KKBH":"610286127","HPHM":"津DWW819","JGSK":"2021-04-01 06:22:51.345","CDBH":"2","XSFX":"由东向西","XSFXDM":"1","KKMC":"中津大道与和畅路交口"},{"KKBH":"720891003000","HPHM":"车牌","JGSK":"2021-04-01 06:22:51.393","CDBH":"6","XSFX":"由西向东","XSFXDM":"2","KKMC":"海博道与安正路交口"},{"KKBH":"610286127","HPHM":"辽GZC326","JGSK":"2021-04-01 06:22:51.615","CDBH":"6","XSFX":"由西向东","XSFXDM":"2","KKMC":"中津大道与和畅路交口"},{"KKBH":"610271010","HPHM":"冀BE16G8","JGSK":"2021-04-01 06:22:51.643","CDBH":"8","XSFX":"由北向南","XSFXDM":"4","KKMC":"中新大道与华五路交口"},{"KKBH":"610276126","HPHM":"津AW7659","JGSK":"2021-04-01 06:22:51.92","CDBH":"8","XSFX":"由北向南","XSFXDM":"4","KKMC":"中新大道与和意路交口"},{"KKBH":"610256111","HPHM":"车牌","JGSK":"2021-04-01 06:22:51.921","CDBH":"9","XSFX":"由北向南","XSFXDM":"4","KKMC":"中天大道与和惠路交口"},{"KKBH":"610256116","HPHM":"津NYZ188","JGSK":"2021-04-01 06:22:51.949","CDBH":"11","XSFX":"由北向南","XSFXDM":"4","KKMC":"中天大道与和顺路交口"},{"KKBH":"610256115","HPHM":"津DSQ067","JGSK":"2021-04-01 06:22:52.013","CDBH":"9","XSFX":"由南向北","XSFXDM":"3","KKMC":"中天大道与中生大道交口"},{"KKBH":"610256111","HPHM":"津AS0819","JGSK":"2021-04-01 06:22:52.147","CDBH":"8","XSFX":"由北向南","XSFXDM":"4","KKMC":"中天大道与和惠路交口"},{"KKBH":"610256116","HPHM":"晋BUU196","JGSK":"2021-04-01 06:22:52.203","CDBH":"11","XSFX":"由北向南","XSFXDM":"4","KKMC":"中天大道与和顺路交口"},{"KKBH":"720881002000","HPHM":"津A7H989","JGSK":"2021-04-01 06:22:52.218","CDBH":"6","XSFX":"由西向东","XSFXDM":"2","KKMC":"海旭道与安正路交口"},{"KKBH":"7205410030000","HPHM":"津DRW005","JGSK":"2021-04-01 06:22:52.356","CDBH":"4","XSFX":"由南向北","XSFXDM":"3","KKMC":"动漫环路西与动漫西路交口正向"},{"KKBH":"610391006","HPHM":"车牌","JGSK":"2021-04-01 06:22:52.422","CDBH":"2","XSFX":"由东向西","XSFXDM":"1","KKMC":"和韵路与和意路交口"},{"KKBH":"728031003000","HPHM":"津E16140","JGSK":"2021-04-01 06:22:52.463","CDBH":"3","XSFX":"由南向北","XSFXDM":"3","KKMC":"动漫中路与文二路交口"},{"KKBH":"720891003000","HPHM":"车牌","JGSK":"2021-04-01 06:22:52.539","CDBH":"2","XSFX":"由东向西","XSFXDM":"1","KKMC":"海博道与安正路交口"},{"KKBH":"7208810020000","HPHM":"津FYA808","JGSK":"2021-04-01 06:22:52.576","CDBH":"6","XSFX":"由西向东","XSFXDM":"2","KKMC":"海旭道与安正路交口正向"},{"KKBH":"610276124","HPHM":"津DER799","JGSK":"2021-04-01 06:22:52.739","CDBH":"6","XSFX":"由西向东","XSFXDM":"2","KKMC":"中新大道与中生大道交口"},{"KKBH":"711","HPHM":"浙CA398学","JGSK":"2021-04-01 06:22:52.911","CDBH":"7","XSFX":"由北向南","XSFXDM":"4","KKMC":"不礼让行人中新大道与和旭路交口"},{"KKBH":"720891003000","HPHM":"车牌","JGSK":"2021-04-01 06:22:52.992","CDBH":"5","XSFX":"由西向东","XSFXDM":"2","KKMC":"海博道与安正路交口"},{"KKBH":"610271010","HPHM":"鄂A1V5G5","JGSK":"2021-04-01 06:22:53.052","CDBH":"8","XSFX":"由北向南","XSFXDM":"4","KKMC":"中新大道与华五路交口"},{"KKBH":"610271010","HPHM":"冀B0E5H6","JGSK":"2021-04-01 06:22:53.059","CDBH":"4","XSFX":"由南向北","XSFXDM":"3","KKMC":"中新大道与华五路交口"},{"KKBH":"610276126","HPHM":"鲁GX9B02","JGSK":"2021-04-01 06:22:53.22","CDBH":"5","XSFX":"由南向北","XSFXDM":"3","KKMC":"中新大道与和意路交口"},{"KKBH":"7208910030000","HPHM":"津AD80308","JGSK":"2021-04-01 06:22:53.323","CDBH":"4","XSFX":"由西向东","XSFXDM":"2","KKMC":"海博道与安正路交口正向"},{"KKBH":"610256115","HPHM":"京HW3321","JGSK":"2021-04-01 06:22:53.555","CDBH":"5","XSFX":"由西向东","XSFXDM":"2","KKMC":"中天大道与中生大道交口"},{"KKBH":"610266118","HPHM":"冀A78ZC7","JGSK":"2021-04-01 06:22:53.6","CDBH":"3","XSFX":"由东向西","XSFXDM":"1","KKMC":"中生大道与和畅路交口"},{"KKBH":"610271010","HPHM":"冀BE16G8","JGSK":"2021-04-01 06:22:53.628","CDBH":"8","XSFX":"由北向南","XSFXDM":"4","KKMC":"中新大道与华五路交口"},{"KKBH":"610256111","HPHM":"车牌","JGSK":"2021-04-01 06:22:53.829","CDBH":"5","XSFX":"由南向北","XSFXDM":"3","KKMC":"中天大道与和惠路交口"},{"KKBH":"610276124","HPHM":"津C6A183","JGSK":"2021-04-01 06:22:53.941","CDBH":"1","XSFX":"由东向西","XSFXDM":"1","KKMC":"中新大道与中生大道交口"},{"KKBH":"610256113","HPHM":"冀TE9V76","JGSK":"2021-04-01 06:22:54.23","CDBH":"5","XSFX":"由南向北","XSFXDM":"3","KKMC":"中天大道与和风路交口"},{"KKBH":"720861003000","HPHM":"豫R269RR","JGSK":"2021-04-01 06:22:54.439","CDBH":"4","XSFX":"由西向东","XSFXDM":"2","KKMC":"海晨道与安明路交口"},{"KKBH":"610271010","HPHM":"冀B8H67S","JGSK":"2021-04-01 06:22:54.639","CDBH":"7","XSFX":"由北向南","XSFXDM":"4","KKMC":"中新大道与华五路交口"},{"KKBH":"610286127","HPHM":"津DWW819","JGSK":"2021-04-01 06:22:54.691","CDBH":"2","XSFX":"由东向西","XSFXDM":"1","KKMC":"中津大道与和畅路交口"},{"KKBH":"720861002000","HPHM":"皖K3130U","JGSK":"2021-04-01 06:22:54.707","CDBH":"10","XSFX":"由北向南","XSFXDM":"4","KKMC":"海晨道与安正路交口"},{"KKBH":"610256111","HPHM":"津RNQ158","JGSK":"2021-04-01 06:22:54.788","CDBH":"9","XSFX":"由北向南","XSFXDM":"4","KKMC":"中天大道与和惠路交口"},{"KKBH":"610256116","HPHM":"冀B5AM15","JGSK":"2021-04-01 06:22:54.911","CDBH":"8","XSFX":"由南向北","XSFXDM":"3","KKMC":"中天大道与和顺路交口"},{"KKBH":"7208810020000","HPHM":"津JDQ929","JGSK":"2021-04-01 06:22:54.931","CDBH":"5","XSFX":"由西向东","XSFXDM":"2","KKMC":"海旭道与安正路交口正向"},{"KKBH":"720891003000","HPHM":"车牌","JGSK":"2021-04-01 06:22:54.997","CDBH":"5","XSFX":"由西向东","XSFXDM":"2","KKMC":"海博道与安正路交口"},{"KKBH":"7208910060000","HPHM":"津MWG955","JGSK":"2021-04-01 06:22:55.072","CDBH":"7","XSFX":"由西向东","XSFXDM":"2","KKMC":"海博道与永盛路交口正向"},{"KKBH":"610271010","HPHM":"鄂A1V5G5","JGSK":"2021-04-01 06:22:55.147","CDBH":"8","XSFX":"由北向南","XSFXDM":"4","KKMC":"中新大道与华五路交口"},{"KKBH":"610271009","HPHM":"车牌","JGSK":"2021-04-01 06:22:55.207","CDBH":"10","XSFX":"由北向南","XSFXDM":"4","KKMC":"中新大道与泰七路交口"},{"KKBH":"720891003000","HPHM":"车牌","JGSK":"2021-04-01 06:22:55.343","CDBH":"1","XSFX":"由东向西","XSFXDM":"1","KKMC":"海博道与安正路交口"},{"KKBH":"610266122000","HPHM":"车牌","JGSK":"2021-04-01 06:22:55.419","CDBH":"3","XSFX":"由西向东","XSFXDM":"2","KKMC":"生态城中生大道故道河一桥西向东上桥处"},{"KKBH":"610256116","HPHM":"津C966T8","JGSK":"2021-04-01 06:22:55.48","CDBH":"11","XSFX":"由北向南","XSFXDM":"4","KKMC":"中天大道与和顺路交口"},{"KKBH":"610256116","HPHM":"津AK0105","JGSK":"2021-04-01 06:22:55.581","CDBH":"10","XSFX":"由北向南","XSFXDM":"4","KKMC":"中天大道与和顺路交口"},{"KKBH":"7208910060000","HPHM":"冀DE7Z78","JGSK":"2021-04-01 06:22:55.965","CDBH":"5","XSFX":"由西向东","XSFXDM":"2","KKMC":"海博道与永盛路交口正向"},{"KKBH":"720861003000","HPHM":"津C70Q38","JGSK":"2021-04-01 06:22:56.118","CDBH":"4","XSFX":"由西向东","XSFXDM":"2","KKMC":"海晨道与安明路交口"},{"KKBH":"610271009","HPHM":"车牌","JGSK":"2021-04-01 06:22:56.212","CDBH":"11","XSFX":"由北向南","XSFXDM":"4","KKMC":"中新大道与泰七路交口"},{"KKBH":"720891003000","HPHM":"津C4H623","JGSK":"2021-04-01 06:22:56.541","CDBH":"2","XSFX":"由东向西","XSFXDM":"1","KKMC":"海博道与安正路交口"},{"KKBH":"6103261420000","HPHM":"车牌","JGSK":"2021-04-01 06:22:56.546","CDBH":"5","XSFX":"由西向东","XSFXDM":"2","KKMC":"中成大道与泰七路交口正向"},{"KKBH":"610256113","HPHM":"津ACG857","JGSK":"2021-04-01 06:22:56.584","CDBH":"7","XSFX":"由北向南","XSFXDM":"4","KKMC":"中天大道与和风路交口"},{"KKBH":"720541003000","HPHM":"津DRW005","JGSK":"2021-04-01 06:22:56.617","CDBH":"5","XSFX":"由南向北","XSFXDM":"3","KKMC":"动漫环路西与动漫西路交口"},{"KKBH":"720891003000","HPHM":"车牌","JGSK":"2021-04-01 06:22:56.703","CDBH":"1","XSFX":"由东向西","XSFXDM":"1","KKMC":"海博道与安正路交口"},{"KKBH":"610256111","HPHM":"津A7E669","JGSK":"2021-04-01 06:22:56.81","CDBH":"1","XSFX":"由西向东","XSFXDM":"2","KKMC":"中天大道与和惠路交口"},{"KKBH":"610276126","HPHM":"鲁GX9B02","JGSK":"2021-04-01 06:22:56.837","CDBH":"5","XSFX":"由南向北","XSFXDM":"3","KKMC":"中新大道与和意路交口"},{"KKBH":"610256116","HPHM":"津GLS756","JGSK":"2021-04-01 06:22:56.85","CDBH":"11","XSFX":"由北向南","XSFXDM":"4","KKMC":"中天大道与和顺路交口"},{"KKBH":"610256114","HPHM":"津N32663","JGSK":"2021-04-01 06:22:56.929","CDBH":"1","XSFX":"由西向东","XSFXDM":"2","KKMC":"中天大道与和旭路交口"},{"KKBH":"610391007","HPHM":"鲁DR896T","JGSK":"2021-04-01 06:22:56.982","CDBH":"2","XSFX":"由东向西","XSFXDM":"1","KKMC":"和韵路与和风路交口"},{"KKBH":"7208610030000","HPHM":"豫PYR581","JGSK":"2021-04-01 06:22:57.006","CDBH":"4","XSFX":"由西向东","XSFXDM":"2","KKMC":"海晨道与安明路交口正向"},{"KKBH":"7208610020000","HPHM":"鲁NK50N7","JGSK":"2021-04-01 06:22:57.203","CDBH":"10","XSFX":"由北向南","XSFXDM":"4","KKMC":"海晨道与安正路交口正向"},{"KKBH":"610256116","HPHM":"津JEN668","JGSK":"2021-04-01 06:22:57.33","CDBH":"12","XSFX":"由北向南","XSFXDM":"4","KKMC":"中天大道与和顺路交口"},{"KKBH":"610271010","HPHM":"津N87350","JGSK":"2021-04-01 06:22:57.512","CDBH":"7","XSFX":"由北向南","XSFXDM":"4","KKMC":"中新大道与华五路交口"},{"KKBH":"610276124","HPHM":"津AM3119","JGSK":"2021-04-01 06:22:57.545","CDBH":"4","XSFX":"由西向东","XSFXDM":"2","KKMC":"中新大道与中生大道交口"},{"KKBH":"720891003000","HPHM":"车牌","JGSK":"2021-04-01 06:22:57.559","CDBH":"6","XSFX":"由西向东","XSFXDM":"2","KKMC":"海博道与安正路交口"},{"KKBH":"610256116","HPHM":"津C750D3","JGSK":"2021-04-01 06:22:57.694","CDBH":"8","XSFX":"由南向北","XSFXDM":"3","KKMC":"中天大道与和顺路交口"},{"KKBH":"610276126","HPHM":"鲁AR5Y01","JGSK":"2021-04-01 06:22:57.751","CDBH":"4","XSFX":"由南向北","XSFXDM":"3","KKMC":"中新大道与和意路交口"},{"KKBH":"7208610030000","HPHM":"津NXH919","JGSK":"2021-04-01 06:22:58.015","CDBH":"5","XSFX":"由西向东","XSFXDM":"2","KKMC":"海晨道与安明路交口正向"},{"KKBH":"610256116","HPHM":"冀B5AM15","JGSK":"2021-04-01 06:22:58.028","CDBH":"9","XSFX":"由南向北","XSFXDM":"3","KKMC":"中天大道与和顺路交口"},{"KKBH":"610271010","HPHM":"冀BC832Q","JGSK":"2021-04-01 06:22:58.239","CDBH":"5","XSFX":"由南向北","XSFXDM":"3","KKMC":"中新大道与华五路交口"},{"KKBH":"610256116","HPHM":"车牌","JGSK":"2021-04-01 06:22:58.474","CDBH":"10","XSFX":"由北向南","XSFXDM":"4","KKMC":"中天大道与和顺路交口"},{"KKBH":"610256115","HPHM":"浙APV687","JGSK":"2021-04-01 06:22:58.817","CDBH":"2","XSFX":"由东向西","XSFXDM":"1","KKMC":"中天大道与中生大道交口"},{"KKBH":"7208810040000","HPHM":"津C81N33","JGSK":"2021-04-01 06:22:58.841","CDBH":"2","XSFX":"由东向西","XSFXDM":"1","KKMC":"海旭道与永盛路交口正向"},{"KKBH":"610276126","HPHM":"冀B9DT35","JGSK":"2021-04-01 06:22:59.042","CDBH":"7","XSFX":"由北向南","XSFXDM":"4","KKMC":"中新大道与和意路交口"},{"KKBH":"610266118","HPHM":"冀A78ZC7","JGSK":"2021-04-01 06:22:59.135","CDBH":"3","XSFX":"由东向西","XSFXDM":"1","KKMC":"中生大道与和畅路交口"},{"KKBH":"720881002000","HPHM":"津JDQ929","JGSK":"2021-04-01 06:22:59.185","CDBH":"6","XSFX":"由西向东","XSFXDM":"2","KKMC":"海旭道与安正路交口"},{"KKBH":"720891003000","HPHM":"车牌","JGSK":"2021-04-01 06:22:59.239","CDBH":"5","XSFX":"由西向东","XSFXDM":"2","KKMC":"海博道与安正路交口"},{"KKBH":"711","HPHM":"冀B7E21G","JGSK":"2021-04-01 06:22:59.459","CDBH":"5","XSFX":"由南向北","XSFXDM":"3","KKMC":"不礼让行人中新大道与和旭路交口"},{"KKBH":"610256115","HPHM":"冀J1Q549","JGSK":"2021-04-01 06:22:59.683","CDBH":"10","XSFX":"由北向南","XSFXDM":"4","KKMC":"中天大道与中生大道交口"},{"KKBH":"7280310020000","HPHM":"津A2Q788","JGSK":"2021-04-01 06:22:59.88","CDBH":"4","XSFX":"由西向东","XSFXDM":"2","KKMC":"动漫中路与文一路交口正向"},{"KKBH":"610271010","HPHM":"冀BC832Q","JGSK":"2021-04-01 06:23:00.025","CDBH":"5","XSFX":"由南向北","XSFXDM":"3","KKMC":"中新大道与华五路交口"},{"KKBH":"610256116","HPHM":"津NYZ188","JGSK":"2021-04-01 06:23:00.37","CDBH":"12","XSFX":"由北向南","XSFXDM":"4","KKMC":"中天大道与和顺路交口"},{"KKBH":"610256116","HPHM":"津C750D3","JGSK":"2021-04-01 06:23:00.669","CDBH":"9","XSFX":"由南向北","XSFXDM":"3","KKMC":"中天大道与和顺路交口"},{"KKBH":"610276126","HPHM":"鲁AR5Y01","JGSK":"2021-04-01 06:23:00.677","CDBH":"4","XSFX":"由南向北","XSFXDM":"3","KKMC":"中新大道与和意路交口"},{"KKBH":"610271010","HPHM":"辽GJM892","JGSK":"2021-04-01 06:23:00.884","CDBH":"7","XSFX":"由北向南","XSFXDM":"4","KKMC":"中新大道与华五路交口"},{"KKBH":"720891006000","HPHM":"津MWG955","JGSK":"2021-04-01 06:23:00.899","CDBH":"7","XSFX":"由西向东","XSFXDM":"2","KKMC":"海博道与永盛路交口"},{"KKBH":"7208810040000","HPHM":"皖KKU136","JGSK":"2021-04-01 06:23:00.964","CDBH":"5","XSFX":"由西向东","XSFXDM":"2","KKMC":"海旭道与永盛路交口正向"},{"KKBH":"610271010","HPHM":"津N87350","JGSK":"2021-04-01 06:23:01.074","CDBH":"7","XSFX":"由北向南","XSFXDM":"4","KKMC":"中新大道与华五路交口"},{"KKBH":"610256115","HPHM":"津QU2631","JGSK":"2021-04-01 06:23:01.264","CDBH":"1","XSFX":"由东向西","XSFXDM":"1","KKMC":"中天大道与中生大道交口"},{"KKBH":"610256115","HPHM":"京HW3321","JGSK":"2021-04-01 06:23:01.359","CDBH":"5","XSFX":"由西向东","XSFXDM":"2","KKMC":"中天大道与中生大道交口"},{"KKBH":"720861003000","HPHM":"豫PYR581","JGSK":"2021-04-01 06:23:01.479","CDBH":"4","XSFX":"由西向东","XSFXDM":"2","KKMC":"海晨道与安明路交口"},{"KKBH":"610256112","HPHM":"吉AXG591","JGSK":"2021-04-01 06:23:01.575","CDBH":"4","XSFX":"由西向东","XSFXDM":"2","KKMC":"中天大道与中津大道交口"},{"KKBH":"610276125","HPHM":"车牌","JGSK":"2021-04-01 06:23:01.644","CDBH":"8","XSFX":"由北向南","XSFXDM":"4","KKMC":"中新大道与和顺路交口"},{"KKBH":"610256116","HPHM":"津AK0105","JGSK":"2021-04-01 06:23:01.649","CDBH":"11","XSFX":"由北向南","XSFXDM":"4","KKMC":"中天大道与和顺路交口"},{"KKBH":"610271009","HPHM":"津A22G19","JGSK":"2021-04-01 06:23:01.801","CDBH":"10","XSFX":"由北向南","XSFXDM":"4","KKMC":"中新大道与泰七路交口"},{"KKBH":"610256113","HPHM":"冀TE9V76","JGSK":"2021-04-01 06:23:01.806","CDBH":"5","XSFX":"由南向北","XSFXDM":"3","KKMC":"中天大道与和风路交口"},{"KKBH":"610256115","HPHM":"BD89105","JGSK":"2021-04-01 06:23:02.017","CDBH":"3","XSFX":"由东向西","XSFXDM":"1","KKMC":"中天大道与中生大道交口"},{"KKBH":"720891006000","HPHM":"冀DE7Z78","JGSK":"2021-04-01 06:23:02.179","CDBH":"5","XSFX":"由西向东","XSFXDM":"2","KKMC":"海博道与永盛路交口"},{"KKBH":"720891003000","HPHM":"车牌","JGSK":"2021-04-01 06:23:02.225","CDBH":"1","XSFX":"由东向西","XSFXDM":"1","KKMC":"海博道与安正路交口"},{"KKBH":"610276126","HPHM":"冀B9DT35","JGSK":"2021-04-01 06:23:02.326","CDBH":"7","XSFX":"由北向南","XSFXDM":"4","KKMC":"中新大道与和意路交口"},{"KKBH":"610391007","HPHM":"津DDS386","JGSK":"2021-04-01 06:23:02.483","CDBH":"7","XSFX":"由南向北","XSFXDM":"3","KKMC":"和韵路与和风路交口"},{"KKBH":"720861003000","HPHM":"津NXH919","JGSK":"2021-04-01 06:23:02.526","CDBH":"5","XSFX":"由西向东","XSFXDM":"2","KKMC":"海晨道与安明路交口"},{"KKBH":"720861002000","HPHM":"鲁NK50N7","JGSK":"2021-04-01 06:23:02.554","CDBH":"10","XSFX":"由北向南","XSFXDM":"4","KKMC":"海晨道与安正路交口"},{"KKBH":"610391007","HPHM":"鲁DR896T","JGSK":"2021-04-01 06:23:02.647","CDBH":"2","XSFX":"由东向西","XSFXDM":"1","KKMC":"和韵路与和风路交口"},{"KKBH":"7208810070000","HPHM":"津GNF186","JGSK":"2021-04-01 06:23:02.683","CDBH":"4","XSFX":"由西向东","XSFXDM":"2","KKMC":"海旭道与弘通路交口正向"},{"KKBH":"610256116","HPHM":"津C966T8","JGSK":"2021-04-01 06:23:02.93","CDBH":"12","XSFX":"由北向南","XSFXDM":"4","KKMC":"中天大道与和顺路交口"},{"KKBH":"610256115","HPHM":"津AS1636","JGSK":"2021-04-01 06:23:02.982","CDBH":"3","XSFX":"由东向西","XSFXDM":"1","KKMC":"中天大道与中生大道交口"},{"KKBH":"7208610030000","HPHM":"津RJT592","JGSK":"2021-04-01 06:23:03.069","CDBH":"3","XSFX":"由东向西","XSFXDM":"1","KKMC":"海晨道与安明路交口正向"},{"KKBH":"7208610030000","HPHM":"浙B36GA2","JGSK":"2021-04-01 06:23:03.098","CDBH":"4","XSFX":"由西向东","XSFXDM":"2","KKMC":"海晨道与安明路交口正向"},{"KKBH":"610256111","HPHM":"津A7E669","JGSK":"2021-04-01 06:23:03.185","CDBH":"2","XSFX":"由西向东","XSFXDM":"2","KKMC":"中天大道与和惠路交口"},{"KKBH":"7208910030000","HPHM":"车牌","JGSK":"2021-04-01 06:23:03.391","CDBH":"1","XSFX":"由东向西","XSFXDM":"1","KKMC":"海博道与安正路交口正向"},{"KKBH":"720881004000","HPHM":"皖KKU136","JGSK":"2021-04-01 06:23:03.402","CDBH":"10","XSFX":"由西向东","XSFXDM":"2","KKMC":"海旭道与永盛路交口"},{"KKBH":"610256113","HPHM":"津ACG857","JGSK":"2021-04-01 06:23:03.555","CDBH":"7","XSFX":"由北向南","XSFXDM":"4","KKMC":"中天大道与和风路交口"},{"KKBH":"610256115","HPHM":"津QU2631","JGSK":"2021-04-01 06:23:03.623","CDBH":"1","XSFX":"由东向西","XSFXDM":"1","KKMC":"中天大道与中生大道交口"},{"KKBH":"610276124","HPHM":"黑A5L0D7","JGSK":"2021-04-01 06:23:03.677","CDBH":"10","XSFX":"由北向南","XSFXDM":"4","KKMC":"中新大道与中生大道交口"},{"KKBH":"1250","HPHM":"津LU2376","JGSK":"2021-04-01 06:23:03.724","CDBH":"2","XSFX":"由东向西","XSFXDM":"1","KKMC":"中滨大道与盛三街交口正向"},{"KKBH":"610271009","HPHM":"津A22G19","JGSK":"2021-04-01 06:23:03.788","CDBH":"10","XSFX":"由北向南","XSFXDM":"4","KKMC":"中新大道与泰七路交口"},{"KKBH":"720881004000","HPHM":"津C81N33","JGSK":"2021-04-01 06:23:03.92","CDBH":"2","XSFX":"由东向西","XSFXDM":"1","KKMC":"海旭道与永盛路交口"},{"KKBH":"7208910030000","HPHM":"津E27735","JGSK":"2021-04-01 06:23:03.956","CDBH":"9","XSFX":"由南向北","XSFXDM":"3","KKMC":"海博道与安正路交口正向"},{"KKBH":"720891003000","HPHM":"车牌","JGSK":"2021-04-01 06:23:04.089","CDBH":"9","XSFX":"由南向北","XSFXDM":"3","KKMC":"海博道与安正路交口"},{"KKBH":"610391007","HPHM":"津F03375","JGSK":"2021-04-01 06:23:04.225","CDBH":"7","XSFX":"由南向北","XSFXDM":"3","KKMC":"和韵路与和风路交口"},{"KKBH":"610271010","HPHM":"辽GJM892","JGSK":"2021-04-01 06:23:04.353","CDBH":"7","XSFX":"由北向南","XSFXDM":"4","KKMC":"中新大道与华五路交口"},{"KKBH":"720881002000","HPHM":"津C18909","JGSK":"2021-04-01 06:23:04.401","CDBH":"13","XSFX":"由北向南","XSFXDM":"4","KKMC":"海旭道与安正路交口"},{"KKBH":"7208210040000","HPHM":"车牌","JGSK":"2021-04-01 06:23:04.524","CDBH":"6","XSFX":"由北向南","XSFXDM":"4","KKMC":"动漫西路与动漫北路交口正向"},{"KKBH":"610271010","HPHM":"津NXL891","JGSK":"2021-04-01 06:23:04.57","CDBH":"7","XSFX":"由北向南","XSFXDM":"4","KKMC":"中新大道与华五路交口"},{"KKBH":"610256116","HPHM":"津ADQ1278","JGSK":"2021-04-01 06:23:04.587","CDBH":"10","XSFX":"由北向南","XSFXDM":"4","KKMC":"中天大道与和顺路交口"},{"KKBH":"7209010020000","HPHM":"车牌","JGSK":"2021-04-01 06:23:04.635","CDBH":"1","XSFX":"由东向西","XSFXDM":"1","KKMC":"玉林道与安正路交口正向"},{"KKBH":"610391007","HPHM":"津DDS386","JGSK":"2021-04-01 06:23:05.416","CDBH":"7","XSFX":"由南向北","XSFXDM":"3","KKMC":"和韵路与和风路交口"},{"KKBH":"610256114","HPHM":"车牌","JGSK":"2021-04-01 06:23:05.471","CDBH":"9","XSFX":"由北向南","XSFXDM":"4","KKMC":"中天大道与和旭路交口"},{"KKBH":"610276124","HPHM":"津A21M55","JGSK":"2021-04-01 06:23:05.513","CDBH":"8","XSFX":"由南向北","XSFXDM":"3","KKMC":"中新大道与中生大道交口"},{"KKBH":"610271010","HPHM":"津AQA666","JGSK":"2021-04-01 06:23:05.519","CDBH":"8","XSFX":"由北向南","XSFXDM":"4","KKMC":"中新大道与华五路交口"},{"KKBH":"7208810050000","HPHM":"车牌","JGSK":"2021-04-01 06:23:05.573","CDBH":"6","XSFX":"由西向东","XSFXDM":"2","KKMC":"海旭道与明盛路交口正向"},{"KKBH":"7208810050000","HPHM":"津B56766","JGSK":"2021-04-01 06:23:05.622","CDBH":"2","XSFX":"由东向西","XSFXDM":"1","KKMC":"海旭道与明盛路交口正向"},{"KKBH":"610256116","HPHM":"冀DL390G","JGSK":"2021-04-01 06:23:05.622","CDBH":"11","XSFX":"由北向南","XSFXDM":"4","KKMC":"中天大道与和顺路交口"},{"KKBH":"7208610020000","HPHM":"津HUJ256","JGSK":"2021-04-01 06:23:05.637","CDBH":"4","XSFX":"由西向东","XSFXDM":"2","KKMC":"海晨道与安正路交口正向"},{"KKBH":"711","HPHM":"津C366E1","JGSK":"2021-04-01 06:23:05.7","CDBH":"5","XSFX":"由南向北","XSFXDM":"3","KKMC":"不礼让行人中新大道与和旭路交口"},{"KKBH":"610266118","HPHM":"冀B63AA6","JGSK":"2021-04-01 06:23:05.863","CDBH":"10","XSFX":"由北向南","XSFXDM":"4","KKMC":"中生大道与和畅路交口"},{"KKBH":"610286127","HPHM":"车牌","JGSK":"2021-04-01 06:23:05.88","CDBH":"9","XSFX":"由南向北","XSFXDM":"3","KKMC":"中津大道与和畅路交口"},{"KKBH":"610256114","HPHM":"车牌","JGSK":"2021-04-01 06:23:06.293","CDBH":"6","XSFX":"由南向北","XSFXDM":"3","KKMC":"中天大道与和旭路交口"},{"KKBH":"7208810050000","HPHM":"车牌","JGSK":"2021-04-01 06:23:06.384","CDBH":"6","XSFX":"由西向东","XSFXDM":"2","KKMC":"海旭道与明盛路交口正向"},{"KKBH":"720881007000","HPHM":"津GNF186","JGSK":"2021-04-01 06:23:06.613","CDBH":"4","XSFX":"由西向东","XSFXDM":"2","KKMC":"海旭道与弘通路交口"},{"KKBH":"610401005","HPHM":"津MDJ456","JGSK":"2021-04-01 06:23:06.775","CDBH":"5","XSFX":"由西向东","XSFXDM":"2","KKMC":"和畅路与和顺路交口"},{"KKBH":"610316142000","HPHM":"津C12376","JGSK":"2021-04-01 06:23:06.834","CDBH":"2","XSFX":"由东向西","XSFXDM":"1","KKMC":"中滨大道与盛三街交口"},{"KKBH":"610256115","HPHM":"冀J1Q549","JGSK":"2021-04-01 06:23:06.878","CDBH":"10","XSFX":"由北向南","XSFXDM":"4","KKMC":"中天大道与中生大道交口"},{"KKBH":"610256112","HPHM":"车牌","JGSK":"2021-04-01 06:23:06.917","CDBH":"6","XSFX":"由西向东","XSFXDM":"2","KKMC":"中天大道与中津大道交口"},{"KKBH":"610401005","HPHM":"津RUS158","JGSK":"2021-04-01 06:23:07.163","CDBH":"7","XSFX":"由南向北","XSFXDM":"3","KKMC":"和畅路与和顺路交口"},{"KKBH":"610256116","HPHM":"津ADQ1278","JGSK":"2021-04-01 06:23:07.186","CDBH":"11","XSFX":"由北向南","XSFXDM":"4","KKMC":"中天大道与和顺路交口"},{"KKBH":"610391007","HPHM":"津F03375","JGSK":"2021-04-01 06:23:07.417","CDBH":"7","XSFX":"由南向北","XSFXDM":"3","KKMC":"和韵路与和风路交口"},{"KKBH":"610271010","HPHM":"津NXL891","JGSK":"2021-04-01 06:23:07.633","CDBH":"7","XSFX":"由北向南","XSFXDM":"4","KKMC":"中新大道与华五路交口"},{"KKBH":"7208810020000","HPHM":"津NH5085","JGSK":"2021-04-01 06:23:07.818","CDBH":"5","XSFX":"由西向东","XSFXDM":"2","KKMC":"海旭道与安正路交口正向"},{"KKBH":"610256112","HPHM":"津QF3368","JGSK":"2021-04-01 06:23:07.862","CDBH":"9","XSFX":"由南向北","XSFXDM":"3","KKMC":"中天大道与中津大道交口"},{"KKBH":"610271010","HPHM":"津AQA666","JGSK":"2021-04-01 06:23:07.873","CDBH":"8","XSFX":"由北向南","XSFXDM":"4","KKMC":"中新大道与华五路交口"},{"KKBH":"610276125","HPHM":"津DLQ210","JGSK":"2021-04-01 06:23:07.968","CDBH":"7","XSFX":"由北向南","XSFXDM":"4","KKMC":"中新大道与和顺路交口"},{"KKBH":"720861003000","HPHM":"浙B36GA2","JGSK":"2021-04-01 06:23:08.284","CDBH":"4","XSFX":"由西向东","XSFXDM":"2","KKMC":"海晨道与安明路交口"},{"KKBH":"610266118","HPHM":"冀B63AA6","JGSK":"2021-04-01 06:23:08.302","CDBH":"10","XSFX":"由北向南","XSFXDM":"4","KKMC":"中生大道与和畅路交口"},{"KKBH":"610276125","HPHM":"鲁GZ9U06","JGSK":"2021-04-01 06:23:08.452","CDBH":"5","XSFX":"由南向北","XSFXDM":"3","KKMC":"中新大道与和顺路交口"},{"KKBH":"610271009","HPHM":"冀J1M3D3","JGSK":"2021-04-01 06:23:08.515","CDBH":"10","XSFX":"由北向南","XSFXDM":"4","KKMC":"中新大道与泰七路交口"},{"KKBH":"610276124","HPHM":"黑A5L0D7","JGSK":"2021-04-01 06:23:08.533","CDBH":"10","XSFX":"由北向南","XSFXDM":"4","KKMC":"中新大道与中生大道交口"},{"KKBH":"7208210030000","HPHM":"津DRW005","JGSK":"2021-04-01 06:23:08.759","CDBH":"1","XSFX":"由东向西","XSFXDM":"1","KKMC":"动漫西路与动漫南路交口正向"},{"KKBH":"610276125","HPHM":"津JZS526","JGSK":"2021-04-01 06:23:08.814","CDBH":"8","XSFX":"由北向南","XSFXDM":"4","KKMC":"中新大道与和顺路交口"},{"KKBH":"610401004","HPHM":"津AYG965","JGSK":"2021-04-01 06:23:08.957","CDBH":"1","XSFX":"由东向西","XSFXDM":"1","KKMC":"和畅路与和风路交口"},{"KKBH":"7208710020000","HPHM":"津RQM228","JGSK":"2021-04-01 06:23:09.098","CDBH":"8","XSFX":"由北向南","XSFXDM":"4","KKMC":"安正路与芳菲路交口正向"},{"KKBH":"610276125","HPHM":"津K72086","JGSK":"2021-04-01 06:23:09.339","CDBH":"7","XSFX":"由北向南","XSFXDM":"4","KKMC":"中新大道与和顺路交口"},{"KKBH":"610266117","HPHM":"津D03537","JGSK":"2021-04-01 06:23:09.393","CDBH":"2","XSFX":"由东向西","XSFXDM":"1","KKMC":"中生大道与和韵路交口"},{"KKBH":"720891004000","HPHM":"辽G65D19","JGSK":"2021-04-01 06:23:09.478","CDBH":"4","XSFX":"由西向东","XSFXDM":"2","KKMC":"海博道与安平路交口"},{"KKBH":"720881002000","HPHM":"冀R39C23","JGSK":"2021-04-01 06:23:09.503","CDBH":"6","XSFX":"由西向东","XSFXDM":"2","KKMC":"海旭道与安正路交口"},{"KKBH":"720881002000","HPHM":"晋CS1182","JGSK":"2021-04-01 06:23:09.556","CDBH":"7","XSFX":"由西向东","XSFXDM":"2","KKMC":"海旭道与安正路交口"},{"KKBH":"610256113","HPHM":"津CA5898","JGSK":"2021-04-01 06:23:09.617","CDBH":"5","XSFX":"由南向北","XSFXDM":"3","KKMC":"中天大道与和风路交口"},{"KKBH":"610256113","HPHM":"津HMD976","JGSK":"2021-04-01 06:23:09.681","CDBH":"8","XSFX":"由北向南","XSFXDM":"4","KKMC":"中天大道与和风路交口"},{"KKBH":"610256111","HPHM":"津AU5956","JGSK":"2021-04-01 06:23:09.838","CDBH":"1","XSFX":"由西向东","XSFXDM":"2","KKMC":"中天大道与和惠路交口"},{"KKBH":"610276125","HPHM":"津DLQ210","JGSK":"2021-04-01 06:23:10.359","CDBH":"7","XSFX":"由北向南","XSFXDM":"4","KKMC":"中新大道与和顺路交口"},{"KKBH":"720861003000","HPHM":"津RJT592","JGSK":"2021-04-01 06:23:10.486","CDBH":"1","XSFX":"由东向西","XSFXDM":"1","KKMC":"海晨道与安明路交口"},{"KKBH":"711","HPHM":"津B3V666","JGSK":"2021-04-01 06:23:10.5","CDBH":"5","XSFX":"由南向北","XSFXDM":"3","KKMC":"不礼让行人中新大道与和旭路交口"},{"KKBH":"610271008","HPHM":"车牌","JGSK":"2021-04-01 06:23:10.502","CDBH":"4","XSFX":"由北向南","XSFXDM":"4","KKMC":"中新大道与航母主题公园支路交口"},{"KKBH":"610271009","HPHM":"津RAT509","JGSK":"2021-04-01 06:23:10.504","CDBH":"11","XSFX":"由北向南","XSFXDM":"4","KKMC":"中新大道与泰七路交口"},{"KKBH":"610401005","HPHM":"津RUS158","JGSK":"2021-04-01 06:23:10.655","CDBH":"7","XSFX":"由南向北","XSFXDM":"3","KKMC":"和畅路与和顺路交口"},{"KKBH":"720891003000","HPHM":"贵G0520U","JGSK":"2021-04-01 06:23:10.709","CDBH":"3","XSFX":"由东向西","XSFXDM":"1","KKMC":"海博道与安正路交口"},{"KKBH":"610256112","HPHM":"津C5V966","JGSK":"2021-04-01 06:23:10.75","CDBH":"5","XSFX":"由西向东","XSFXDM":"2","KKMC":"中天大道与中津大道交口"},{"KKBH":"610256116","HPHM":"车牌","JGSK":"2021-04-01 06:23:10.8","CDBH":"11","XSFX":"由北向南","XSFXDM":"4","KKMC":"中天大道与和顺路交口"},{"KKBH":"610276125","HPHM":"津B26270","JGSK":"2021-04-01 06:23:10.808","CDBH":"8","XSFX":"由北向南","XSFXDM":"4","KKMC":"中新大道与和顺路交口"},{"KKBH":"720891003000","HPHM":"津E27735","JGSK":"2021-04-01 06:23:10.814","CDBH":"8","XSFX":"由南向北","XSFXDM":"3","KKMC":"海博道与安正路交口"},{"KKBH":"7208810020000","HPHM":"冀B6G6L5","JGSK":"2021-04-01 06:23:10.881","CDBH":"12","XSFX":"由北向南","XSFXDM":"4","KKMC":"海旭道与安正路交口正向"},{"KKBH":"610276126","HPHM":"津ADD3190","JGSK":"2021-04-01 06:23:10.887","CDBH":"7","XSFX":"由北向南","XSFXDM":"4","KKMC":"中新大道与和意路交口"},{"KKBH":"610276125","HPHM":"津JZS526","JGSK":"2021-04-01 06:23:11.159","CDBH":"8","XSFX":"由北向南","XSFXDM":"4","KKMC":"中新大道与和顺路交口"},{"KKBH":"610401005","HPHM":"津MDJ456","JGSK":"2021-04-01 06:23:11.189","CDBH":"6","XSFX":"由西向东","XSFXDM":"2","KKMC":"和畅路与和顺路交口"},{"KKBH":"720891003000","HPHM":"津CF3668","JGSK":"2021-04-01 06:23:11.214","CDBH":"7","XSFX":"由南向北","XSFXDM":"3","KKMC":"海博道与安正路交口"},{"KKBH":"728031002000","HPHM":"津A2Q788","JGSK":"2021-04-01 06:23:11.533","CDBH":"4","XSFX":"由西向东","XSFXDM":"2","KKMC":"动漫中路与文一路交口"},{"KKBH":"610276125","HPHM":"津K72086","JGSK":"2021-04-01 06:23:11.56","CDBH":"7","XSFX":"由北向南","XSFXDM":"4","KKMC":"中新大道与和顺路交口"},{"KKBH":"720861002000","HPHM":"津HUJ256","JGSK":"2021-04-01 06:23:11.571","CDBH":"4","XSFX":"由西向东","XSFXDM":"2","KKMC":"海晨道与安正路交口"},{"KKBH":"610256116","HPHM":"冀DL390G","JGSK":"2021-04-01 06:23:11.591","CDBH":"12","XSFX":"由北向南","XSFXDM":"4","KKMC":"中天大道与和顺路交口"},{"KKBH":"7205410020000","HPHM":"津E16140","JGSK":"2021-04-01 06:23:11.726","CDBH":"3","XSFX":"由西向东","XSFXDM":"2","KKMC":"动漫环路西与动漫中路交口正向"},{"KKBH":"610256111","HPHM":"津JHV500","JGSK":"2021-04-01 06:23:12.046","CDBH":"5","XSFX":"由南向北","XSFXDM":"3","KKMC":"中天大道与和惠路交口"},{"KKBH":"610271008","HPHM":"冀BH862K","JGSK":"2021-04-01 06:23:12.168","CDBH":"4","XSFX":"由北向南","XSFXDM":"4","KKMC":"中新大道与航母主题公园支路交口"},{"KKBH":"610276125","HPHM":"鲁GZ9U06","JGSK":"2021-04-01 06:23:12.208","CDBH":"5","XSFX":"由南向北","XSFXDM":"3","KKMC":"中新大道与和顺路交口"},{"KKBH":"610271009","HPHM":"冀J1M3D3","JGSK":"2021-04-01 06:23:12.348","CDBH":"10","XSFX":"由北向南","XSFXDM":"4","KKMC":"中新大道与泰七路交口"},{"KKBH":"720881002000","HPHM":"津FYA808","JGSK":"2021-04-01 06:23:12.515","CDBH":"7","XSFX":"由西向东","XSFXDM":"2","KKMC":"海旭道与安正路交口"},{"KKBH":"7208810020000","HPHM":"冀B5SX88","JGSK":"2021-04-01 06:23:12.591","CDBH":"12","XSFX":"由北向南","XSFXDM":"4","KKMC":"海旭道与安正路交口正向"},{"KKBH":"610256115","HPHM":"豫BC2R93","JGSK":"2021-04-01 06:23:12.607","CDBH":"1","XSFX":"由东向西","XSFXDM":"1","KKMC":"中天大道与中生大道交口"},{"KKBH":"720881002000","HPHM":"车牌","JGSK":"2021-04-01 06:23:12.627","CDBH":"6","XSFX":"由西向东","XSFXDM":"2","KKMC":"海旭道与安正路交口"},{"KKBH":"7208910060000","HPHM":"津A15U56","JGSK":"2021-04-01 06:23:12.811","CDBH":"6","XSFX":"由西向东","XSFXDM":"2","KKMC":"海博道与永盛路交口正向"},{"KKBH":"610256113","HPHM":"津HMD976","JGSK":"2021-04-01 06:23:12.84","CDBH":"8","XSFX":"由北向南","XSFXDM":"4","KKMC":"中天大道与和风路交口"},{"KKBH":"610256115","HPHM":"京HB5611","JGSK":"2021-04-01 06:23:12.988","CDBH":"5","XSFX":"由西向东","XSFXDM":"2","KKMC":"中天大道与中生大道交口"},{"KKBH":"610256113","HPHM":"津CA5898","JGSK":"2021-04-01 06:23:13.251","CDBH":"5","XSFX":"由南向北","XSFXDM":"3","KKMC":"中天大道与和风路交口"},{"KKBH":"1250","HPHM":"豫F5V871","JGSK":"2021-04-01 06:23:13.295","CDBH":"2","XSFX":"由东向西","XSFXDM":"1","KKMC":"中滨大道与盛三街交口正向"},{"KKBH":"610276125","HPHM":"津B26270","JGSK":"2021-04-01 06:23:13.4","CDBH":"8","XSFX":"由北向南","XSFXDM":"4","KKMC":"中新大道与和顺路交口"},{"KKBH":"610276126","HPHM":"津ADD3190","JGSK":"2021-04-01 06:23:14.007","CDBH":"7","XSFX":"由北向南","XSFXDM":"4","KKMC":"中新大道与和意路交口"},{"KKBH":"610391007","HPHM":"津HQY525","JGSK":"2021-04-01 06:23:14.043","CDBH":"6","XSFX":"由西向东","XSFXDM":"2","KKMC":"和韵路与和风路交口"},{"KKBH":"610271009","HPHM":"津C02173","JGSK":"2021-04-01 06:23:14.052","CDBH":"11","XSFX":"由北向南","XSFXDM":"4","KKMC":"中新大道与泰七路交口"},{"KKBH":"610256114","HPHM":"车牌","JGSK":"2021-04-01 06:23:14.339","CDBH":"9","XSFX":"由北向南","XSFXDM":"4","KKMC":"中天大道与和旭路交口"},{"KKBH":"720821003000","HPHM":"津DRW005","JGSK":"2021-04-01 06:23:14.647","CDBH":"1","XSFX":"由东向西","XSFXDM":"1","KKMC":"动漫西路与动漫南路交口"},{"KKBH":"610256115","HPHM":"豫BC2R93","JGSK":"2021-04-01 06:23:14.662","CDBH":"2","XSFX":"由东向西","XSFXDM":"1","KKMC":"中天大道与中生大道交口"},{"KKBH":"610256116","HPHM":"车牌","JGSK":"2021-04-01 06:23:14.792","CDBH":"12","XSFX":"由北向南","XSFXDM":"4","KKMC":"中天大道与和顺路交口"},{"KKBH":"6071310030000","HPHM":"津H88798","JGSK":"2021-04-01 06:23:14.891","CDBH":"2","XSFX":"由东向西","XSFXDM":"1","KKMC":"中央大道与海旭道交口正向"},{"KKBH":"610256113","HPHM":"津FNP588","JGSK":"2021-04-01 06:23:14.983","CDBH":"6","XSFX":"由南向北","XSFXDM":"3","KKMC":"中天大道与和风路交口"},{"KKBH":"720811002000","HPHM":"津DDR980","JGSK":"2021-04-01 06:23:15.132","CDBH":"4","XSFX":"由南向北","XSFXDM":"3","KKMC":"动漫南路与文一路交口"},{"KKBH":"6102610030000","HPHM":"冀BH151J","JGSK":"2021-04-01 06:23:15.269","CDBH":"1","XSFX":"由东向西","XSFXDM":"1","KKMC":"中生大道与静湖南路交口正向"},{"KKBH":"610316142000","HPHM":"豫F5V871","JGSK":"2021-04-01 06:23:15.316","CDBH":"2","XSFX":"由东向西","XSFXDM":"1","KKMC":"中滨大道与盛三街交口"},{"KKBH":"610286127","HPHM":"津JLT627","JGSK":"2021-04-01 06:23:15.331","CDBH":"4","XSFX":"由西向东","XSFXDM":"2","KKMC":"中津大道与和畅路交口"},{"KKBH":"610256111","HPHM":"津AU5956","JGSK":"2021-04-01 06:23:15.345","CDBH":"1","XSFX":"由西向东","XSFXDM":"2","KKMC":"中天大道与和惠路交口"},{"KKBH":"610256111","HPHM":"津A21F85","JGSK":"2021-04-01 06:23:15.352","CDBH":"1","XSFX":"由西向东","XSFXDM":"2","KKMC":"中天大道与和惠路交口"},{"KKBH":"610256114","HPHM":"车牌","JGSK":"2021-04-01 06:23:15.395","CDBH":"6","XSFX":"由南向北","XSFXDM":"3","KKMC":"中天大道与和旭路交口"},{"KKBH":"610276125","HPHM":"津AW7659","JGSK":"2021-04-01 06:23:15.448","CDBH":"8","XSFX":"由北向南","XSFXDM":"4","KKMC":"中新大道与和顺路交口"},{"KKBH":"7208810060000","HPHM":"车牌","JGSK":"2021-04-01 06:23:15.702","CDBH":"5","XSFX":"由南向北","XSFXDM":"3","KKMC":"海旭道与庄盛路交口正向"},{"KKBH":"610271009","HPHM":"津RAT509","JGSK":"2021-04-01 06:23:15.796","CDBH":"11","XSFX":"由北向南","XSFXDM":"4","KKMC":"中新大道与泰七路交口"},{"KKBH":"720541002000","HPHM":"津E16140","JGSK":"2021-04-01 06:23:15.861","CDBH":"3","XSFX":"由西向东","XSFXDM":"2","KKMC":"动漫环路西与动漫中路交口"},{"KKBH":"7208810040000","HPHM":"津C18152","JGSK":"2021-04-01 06:23:16.128","CDBH":"5","XSFX":"由西向东","XSFXDM":"2","KKMC":"海旭道与永盛路交口正向"},{"KKBH":"7208810020000","HPHM":"津C15X09","JGSK":"2021-04-01 06:23:16.142","CDBH":"12","XSFX":"由北向南","XSFXDM":"4","KKMC":"海旭道与安正路交口正向"},{"KKBH":"610256115","HPHM":"京HB5611","JGSK":"2021-04-01 06:23:16.377","CDBH":"5","XSFX":"由西向东","XSFXDM":"2","KKMC":"中天大道与中生大道交口"},{"KKBH":"610256112","HPHM":"豫NYJ928","JGSK":"2021-04-01 06:23:16.815","CDBH":"5","XSFX":"由西向东","XSFXDM":"2","KKMC":"中天大道与中津大道交口"},{"KKBH":"610261005000","HPHM":"豫EGF893","JGSK":"2021-04-01 06:23:17.163","CDBH":"2","XSFX":"由南向北","XSFXDM":"3","KKMC":"中生大道与静湖西路（南侧）"},{"KKBH":"610266118","HPHM":"津JRL526","JGSK":"2021-04-01 06:23:17.507","CDBH":"5","XSFX":"由西向东","XSFXDM":"2","KKMC":"中生大道与和畅路交口"},{"KKBH":"610276124","HPHM":"车牌","JGSK":"2021-04-01 06:23:17.656","CDBH":"11","XSFX":"由北向南","XSFXDM":"4","KKMC":"中新大道与中生大道交口"},{"KKBH":"7208810020000","HPHM":"鲁D312GF","JGSK":"2021-04-01 06:23:17.812","CDBH":"3","XSFX":"由东向西","XSFXDM":"1","KKMC":"海旭道与安正路交口正向"},{"KKBH":"7280310020000","HPHM":"津KQ9882","JGSK":"2021-04-01 06:23:17.851","CDBH":"7","XSFX":"由北向南","XSFXDM":"4","KKMC":"动漫中路与文一路交口正向"},{"KKBH":"610276125","HPHM":"津AW7659","JGSK":"2021-04-01 06:23:17.879","CDBH":"8","XSFX":"由北向南","XSFXDM":"4","KKMC":"中新大道与和顺路交口"},{"KKBH":"720881005000","HPHM":"津B56766","JGSK":"2021-04-01 06:23:18.108","CDBH":"2","XSFX":"由东向西","XSFXDM":"1","KKMC":"海旭道与明盛路交口"},{"KKBH":"610256112","HPHM":"辽GZC326","JGSK":"2021-04-01 06:23:18.243","CDBH":"5","XSFX":"由西向东","XSFXDM":"2","KKMC":"中天大道与中津大道交口"},{"KKBH":"720881002000","HPHM":"冀B6G6L5","JGSK":"2021-04-01 06:23:18.727","CDBH":"12","XSFX":"由北向南","XSFXDM":"4","KKMC":"海旭道与安正路交口"},{"KKBH":"610276124","HPHM":"车牌","JGSK":"2021-04-01 06:23:18.75","CDBH":"5","XSFX":"由西向东","XSFXDM":"2","KKMC":"中新大道与中生大道交口"},{"KKBH":"610256116","HPHM":"津DSQ067","JGSK":"2021-04-01 06:23:18.85","CDBH":"8","XSFX":"由南向北","XSFXDM":"3","KKMC":"中天大道与和顺路交口"},{"KKBH":"720871002000","HPHM":"津RQM228","JGSK":"2021-04-01 06:23:19.094","CDBH":"8","XSFX":"由北向南","XSFXDM":"4","KKMC":"安正路与芳菲路交口"},{"KKBH":"6071310030000","HPHM":"津AD58805","JGSK":"2021-04-01 06:23:19.341","CDBH":"1","XSFX":"由东向西","XSFXDM":"1","KKMC":"中央大道与海旭道交口正向"},{"KKBH":"610271010","HPHM":"冀B5B3C1","JGSK":"2021-04-01 06:23:19.347","CDBH":"8","XSFX":"由北向南","XSFXDM":"4","KKMC":"中新大道与华五路交口"},{"KKBH":"6102610040000","HPHM":"津C19N49","JGSK":"2021-04-01 06:23:19.375","CDBH":"3","XSFX":"由南向北","XSFXDM":"3","KKMC":"中生大道与静湖西路（北侧）正向"},{"KKBH":"720891006000","HPHM":"津A15U56","JGSK":"2021-04-01 06:23:19.384","CDBH":"6","XSFX":"由西向东","XSFXDM":"2","KKMC":"海博道与永盛路交口"},{"KKBH":"610256115","HPHM":"津HHN993","JGSK":"2021-04-01 06:23:19.475","CDBH":"3","XSFX":"由东向西","XSFXDM":"1","KKMC":"中天大道与中生大道交口"},{"KKBH":"610256113","HPHM":"津FNP588","JGSK":"2021-04-01 06:23:19.491","CDBH":"6","XSFX":"由南向北","XSFXDM":"3","KKMC":"中天大道与和风路交口"},{"KKBH":"7205610020000","HPHM":"车牌","JGSK":"2021-04-01 06:23:19.69","CDBH":"4","XSFX":"由西向东","XSFXDM":"2","KKMC":"动漫北路与文三路交口正向"},{"KKBH":"6102610040000","HPHM":"津C5J118","JGSK":"2021-04-01 06:23:19.753","CDBH":"2","XSFX":"由南向北","XSFXDM":"3","KKMC":"中生大道与静湖西路（北侧）正向"},{"KKBH":"610256115","HPHM":"晋BPZ150","JGSK":"2021-04-01 06:23:19.761","CDBH":"5","XSFX":"由西向东","XSFXDM":"2","KKMC":"中天大道与中生大道交口"},{"KKBH":"610401004","HPHM":"津AYG965","JGSK":"2021-04-01 06:23:19.861","CDBH":"2","XSFX":"由东向西","XSFXDM":"1","KKMC":"和畅路与和风路交口"},{"KKBH":"610266118","HPHM":"津AD17319","JGSK":"2021-04-01 06:23:20.201","CDBH":"10","XSFX":"由北向南","XSFXDM":"4","KKMC":"中生大道与和畅路交口"},{"KKBH":"7205710040000","HPHM":"车牌","JGSK":"2021-04-01 06:23:20.303","CDBH":"1","XSFX":"由东向西","XSFXDM":"1","KKMC":"动漫东路与动漫中路交口正向"},{"KKBH":"610266118","HPHM":"津JRL526","JGSK":"2021-04-01 06:23:20.308","CDBH":"5","XSFX":"由西向东","XSFXDM":"2","KKMC":"中生大道与和畅路交口"},{"KKBH":"610391007","HPHM":"津AR9679","JGSK":"2021-04-01 06:23:20.474","CDBH":"7","XSFX":"由南向北","XSFXDM":"3","KKMC":"和韵路与和风路交口"},{"KKBH":"610286127","HPHM":"津JLT627","JGSK":"2021-04-01 06:23:20.555","CDBH":"5","XSFX":"由西向东","XSFXDM":"2","KKMC":"中津大道与和畅路交口"},{"KKBH":"610261003000","HPHM":"冀BH151J","JGSK":"2021-04-01 06:23:20.627","CDBH":"10","XSFX":"由东向西","XSFXDM":"1","KKMC":"中生大道与静湖南路交口"},{"KKBH":"610266118","HPHM":"津CA3609","JGSK":"2021-04-01 06:23:20.739","CDBH":"2","XSFX":"由东向西","XSFXDM":"1","KKMC":"中生大道与和畅路交口"},{"KKBH":"720881002000","HPHM":"鲁D312GF","JGSK":"2021-04-01 06:23:20.789","CDBH":"3","XSFX":"由东向西","XSFXDM":"1","KKMC":"海旭道与安正路交口"},{"KKBH":"610256111","HPHM":"车牌","JGSK":"2021-04-01 06:23:20.855","CDBH":"2","XSFX":"由西向东","XSFXDM":"2","KKMC":"中天大道与和惠路交口"},{"KKBH":"610256111","HPHM":"津A21F85","JGSK":"2021-04-01 06:23:20.918","CDBH":"1","XSFX":"由西向东","XSFXDM":"2","KKMC":"中天大道与和惠路交口"},{"KKBH":"610271009","HPHM":"津MTM797","JGSK":"2021-04-01 06:23:21.263","CDBH":"8","XSFX":"由南向北","XSFXDM":"3","KKMC":"中新大道与泰七路交口"},{"KKBH":"720891004000","HPHM":"车牌","JGSK":"2021-04-01 06:23:21.318","CDBH":"4","XSFX":"由西向东","XSFXDM":"2","KKMC":"海博道与安平路交口"},{"KKBH":"610271010","HPHM":"冀B5B3C1","JGSK":"2021-04-01 06:23:21.319","CDBH":"8","XSFX":"由北向南","XSFXDM":"4","KKMC":"中新大道与华五路交口"},{"KKBH":"7208910060000","HPHM":"鄂S701B2","JGSK":"2021-04-01 06:23:21.485","CDBH":"5","XSFX":"由西向东","XSFXDM":"2","KKMC":"海博道与永盛路交口正向"},{"KKBH":"610271010","HPHM":"津AP5198","JGSK":"2021-04-01 06:23:21.566","CDBH":"5","XSFX":"由南向北","XSFXDM":"3","KKMC":"中新大道与华五路交口"},{"KKBH":"610276127000","HPHM":"蒙D913D6","JGSK":"2021-04-01 06:23:21.682","CDBH":"1","XSFX":"由西向东","XSFXDM":"2","KKMC":"中新大道与中泰大道交口"},{"KKBH":"6071310030000","HPHM":"津C621Q8","JGSK":"2021-04-01 06:23:21.761","CDBH":"2","XSFX":"由东向西","XSFXDM":"1","KKMC":"中央大道与海旭道交口正向"},{"KKBH":"610276124","HPHM":"冀B7E21G","JGSK":"2021-04-01 06:23:21.817","CDBH":"8","XSFX":"由南向北","XSFXDM":"3","KKMC":"中新大道与中生大道交口"},{"KKBH":"610266118","HPHM":"津AS0828","JGSK":"2021-04-01 06:23:21.819","CDBH":"7","XSFX":"由南向北","XSFXDM":"3","KKMC":"中生大道与和畅路交口"},{"KKBH":"720881002000","HPHM":"冀B5SX88","JGSK":"2021-04-01 06:23:21.926","CDBH":"12","XSFX":"由北向南","XSFXDM":"4","KKMC":"海旭道与安正路交口"},{"KKBH":"610276124","HPHM":"辽PDG092","JGSK":"2021-04-01 06:23:22.078","CDBH":"7","XSFX":"由南向北","XSFXDM":"3","KKMC":"中新大道与中生大道交口"},{"KKBH":"728031002000","HPHM":"津KQ9882","JGSK":"2021-04-01 06:23:22.211","CDBH":"7","XSFX":"由北向南","XSFXDM":"4","KKMC":"动漫中路与文一路交口"},{"KKBH":"610276124","HPHM":"冀R1M5G6","JGSK":"2021-04-01 06:23:22.27","CDBH":"6","XSFX":"由西向东","XSFXDM":"2","KKMC":"中新大道与中生大道交口"},{"KKBH":"610256116","HPHM":"津DSQ067","JGSK":"2021-04-01 06:23:22.468","CDBH":"9","XSFX":"由南向北","XSFXDM":"3","KKMC":"中天大道与和顺路交口"},{"KKBH":"610256115","HPHM":"晋BPZ150","JGSK":"2021-04-01 06:23:23.097","CDBH":"5","XSFX":"由西向东","XSFXDM":"2","KKMC":"中天大道与中生大道交口"},{"KKBH":"720891004000","HPHM":"车牌","JGSK":"2021-04-01 06:23:23.725","CDBH":"9","XSFX":"由南向北","XSFXDM":"3","KKMC":"海博道与安平路交口"},{"KKBH":"7280310060000","HPHM":"津H89720","JGSK":"2021-04-01 06:23:23.796","CDBH":"5","XSFX":"由南向北","XSFXDM":"3","KKMC":"动漫中路与文三路交口正向"},{"KKBH":"610256111","HPHM":"车牌","JGSK":"2021-04-01 06:23:23.868","CDBH":"5","XSFX":"由南向北","XSFXDM":"3","KKMC":"中天大道与和惠路交口"},{"KKBH":"610276124","HPHM":"车牌","JGSK":"2021-04-01 06:23:23.89","CDBH":"3","XSFX":"由东向西","XSFXDM":"1","KKMC":"中新大道与中生大道交口"},{"KKBH":"610276124","HPHM":"豫EW1529","JGSK":"2021-04-01 06:23:23.919","CDBH":"7","XSFX":"由南向北","XSFXDM":"3","KKMC":"中新大道与中生大道交口"},{"KKBH":"720571004000","HPHM":"车牌","JGSK":"2021-04-01 06:23:23.989","CDBH":"1","XSFX":"由东向西","XSFXDM":"1","KKMC":"动漫东路与动漫中路交口"},{"KKBH":"610266118","HPHM":"车牌","JGSK":"2021-04-01 06:23:24.226","CDBH":"8","XSFX":"由南向北","XSFXDM":"3","KKMC":"中生大道与和畅路交口"},{"KKBH":"7208610030000","HPHM":"吉CNU608","JGSK":"2021-04-01 06:23:24.266","CDBH":"10","XSFX":"由北向南","XSFXDM":"4","KKMC":"海晨道与安明路交口正向"},{"KKBH":"610261004000","HPHM":"津C19N49","JGSK":"2021-04-01 06:23:24.305","CDBH":"3","XSFX":"由南向北","XSFXDM":"3","KKMC":"中生大道与静湖西路（北侧）"},{"KKBH":"610266118","HPHM":"津HVN336","JGSK":"2021-04-01 06:23:24.308","CDBH":"2","XSFX":"由东向西","XSFXDM":"1","KKMC":"中生大道与和畅路交口"},{"KKBH":"6102610040000","HPHM":"津AD23428","JGSK":"2021-04-01 06:23:24.394","CDBH":"6","XSFX":"由北向南","XSFXDM":"4","KKMC":"中生大道与静湖西路（北侧）正向"},{"KKBH":"610271008","HPHM":"车牌","JGSK":"2021-04-01 06:23:24.564","CDBH":"5","XSFX":"由北向南","XSFXDM":"4","KKMC":"中新大道与航母主题公园支路交口"},{"KKBH":"610261004000","HPHM":"津C5J118","JGSK":"2021-04-01 06:23:24.622","CDBH":"2","XSFX":"由南向北","XSFXDM":"3","KKMC":"中生大道与静湖西路（北侧）"},{"KKBH":"610276124","HPHM":"冀BA25X8","JGSK":"2021-04-01 06:23:24.725","CDBH":"8","XSFX":"由南向北","XSFXDM":"3","KKMC":"中新大道与中生大道交口"},{"KKBH":"610256115","HPHM":"冀BU093V","JGSK":"2021-04-01 06:23:24.884","CDBH":"11","XSFX":"由北向南","XSFXDM":"4","KKMC":"中天大道与中生大道交口"},{"KKBH":"610286127","HPHM":"津RPT968","JGSK":"2021-04-01 06:23:24.954","CDBH":"7","XSFX":"由南向北","XSFXDM":"3","KKMC":"中津大道与和畅路交口"},{"KKBH":"610266117","HPHM":"津ATN576","JGSK":"2021-04-01 06:23:24.979","CDBH":"1","XSFX":"由东向西","XSFXDM":"1","KKMC":"中生大道与和韵路交口"},{"KKBH":"610271010","HPHM":"津AP5198","JGSK":"2021-04-01 06:23:25.07","CDBH":"5","XSFX":"由南向北","XSFXDM":"3","KKMC":"中新大道与华五路交口"},{"KKBH":"610391007","HPHM":"津RLD668","JGSK":"2021-04-01 06:23:25.074","CDBH":"10","XSFX":"由北向南","XSFXDM":"4","KKMC":"和韵路与和风路交口"},{"KKBH":"610256115","HPHM":"津GLS756","JGSK":"2021-04-01 06:23:25.364","CDBH":"10","XSFX":"由北向南","XSFXDM":"4","KKMC":"中天大道与中生大道交口"},{"KKBH":"7205610020000","HPHM":"豫A32M8A","JGSK":"2021-04-01 06:23:25.504","CDBH":"3","XSFX":"由西向东","XSFXDM":"2","KKMC":"动漫北路与文三路交口正向"},{"KKBH":"610276124","HPHM":"豫RDP660","JGSK":"2021-04-01 06:23:25.627","CDBH":"7","XSFX":"由南向北","XSFXDM":"3","KKMC":"中新大道与中生大道交口"},{"KKBH":"610266118","HPHM":"津HVN336","JGSK":"2021-04-01 06:23:25.699","CDBH":"3","XSFX":"由东向西","XSFXDM":"1","KKMC":"中生大道与和畅路交口"},{"KKBH":"7208910060000","HPHM":"津AWA251","JGSK":"2021-04-01 06:23:25.918","CDBH":"3","XSFX":"由东向西","XSFXDM":"1","KKMC":"海博道与永盛路交口正向"},{"KKBH":"610256116","HPHM":"津HH7907","JGSK":"2021-04-01 06:23:26.079","CDBH":"10","XSFX":"由北向南","XSFXDM":"4","KKMC":"中天大道与和顺路交口"},{"KKBH":"7208910060000","HPHM":"津C782V8","JGSK":"2021-04-01 06:23:26.193","CDBH":"5","XSFX":"由西向东","XSFXDM":"2","KKMC":"海博道与永盛路交口正向"},{"KKBH":"610276124","HPHM":"车牌","JGSK":"2021-04-01 06:23:26.341","CDBH":"8","XSFX":"由南向北","XSFXDM":"3","KKMC":"中新大道与中生大道交口"},{"KKBH":"7208810020000","HPHM":"冀BE01P5","JGSK":"2021-04-01 06:23:26.482","CDBH":"12","XSFX":"由北向南","XSFXDM":"4","KKMC":"海旭道与安正路交口正向"},{"KKBH":"728031006000","HPHM":"津H89720","JGSK":"2021-04-01 06:23:26.508","CDBH":"5","XSFX":"由南向北","XSFXDM":"3","KKMC":"动漫中路与文三路交口"},{"KKBH":"610251002","HPHM":"津AS0819","JGSK":"2021-04-01 06:23:26.539","CDBH":"10","XSFX":"由北向南","XSFXDM":"4","KKMC":"中天大道与和睦路交口"},{"KKBH":"7280310020000","HPHM":"津DDR980","JGSK":"2021-04-01 06:23:26.631","CDBH":"3","XSFX":"由西向东","XSFXDM":"2","KKMC":"动漫中路与文一路交口正向"},{"KKBH":"6102610040000","HPHM":"鲁BF258V","JGSK":"2021-04-01 06:23:26.994","CDBH":"5","XSFX":"由北向南","XSFXDM":"4","KKMC":"中生大道与静湖西路（北侧）正向"},{"KKBH":"610261004000","HPHM":"津AD23428","JGSK":"2021-04-01 06:23:27.031","CDBH":"6","XSFX":"由北向南","XSFXDM":"4","KKMC":"中生大道与静湖西路（北侧）"},{"KKBH":"610276124","HPHM":"津C366E1","JGSK":"2021-04-01 06:23:27.107","CDBH":"7","XSFX":"由南向北","XSFXDM":"3","KKMC":"中新大道与中生大道交口"},{"KKBH":"610271008","HPHM":"车牌","JGSK":"2021-04-01 06:23:27.292","CDBH":"5","XSFX":"由北向南","XSFXDM":"4","KKMC":"中新大道与航母主题公园支路交口"},{"KKBH":"610276124","HPHM":"车牌","JGSK":"2021-04-01 06:23:27.299","CDBH":"8","XSFX":"由南向北","XSFXDM":"3","KKMC":"中新大道与中生大道交口"},{"KKBH":"610266118","HPHM":"津AD17319","JGSK":"2021-04-01 06:23:27.542","CDBH":"10","XSFX":"由北向南","XSFXDM":"4","KKMC":"中生大道与和畅路交口"},{"KKBH":"610271009","HPHM":"津MTM797","JGSK":"2021-04-01 06:23:27.738","CDBH":"8","XSFX":"由南向北","XSFXDM":"3","KKMC":"中新大道与泰七路交口"},{"KKBH":"610391007","HPHM":"车牌","JGSK":"2021-04-01 06:23:27.746","CDBH":"2","XSFX":"由东向西","XSFXDM":"1","KKMC":"和韵路与和风路交口"},{"KKBH":"610271008","HPHM":"车牌","JGSK":"2021-04-01 06:23:27.804","CDBH":"5","XSFX":"由北向南","XSFXDM":"4","KKMC":"中新大道与航母主题公园支路交口"},{"KKBH":"610256112","HPHM":"津ADL2346","JGSK":"2021-04-01 06:23:27.997","CDBH":"5","XSFX":"由西向东","XSFXDM":"2","KKMC":"中天大道与中津大道交口"},{"KKBH":"610276124","HPHM":"津NGM895","JGSK":"2021-04-01 06:23:28.118","CDBH":"7","XSFX":"由南向北","XSFXDM":"3","KKMC":"中新大道与中生大道交口"},{"KKBH":"720881004000","HPHM":"津C18152","JGSK":"2021-04-01 06:23:28.235","CDBH":"10","XSFX":"由西向东","XSFXDM":"2","KKMC":"海旭道与永盛路交口"},{"KKBH":"720861003000","HPHM":"吉CNU608","JGSK":"2021-04-01 06:23:28.366","CDBH":"10","XSFX":"由北向南","XSFXDM":"4","KKMC":"海晨道与安明路交口"},{"KKBH":"6103261420000","HPHM":"冀BX292M","JGSK":"2021-04-01 06:23:28.366","CDBH":"4","XSFX":"由西向东","XSFXDM":"2","KKMC":"中成大道与泰七路交口正向"},{"KKBH":"610276126","HPHM":"车牌","JGSK":"2021-04-01 06:23:28.415","CDBH":"8","XSFX":"由北向南","XSFXDM":"4","KKMC":"中新大道与和意路交口"},{"KKBH":"610276125","HPHM":"津DAN059","JGSK":"2021-04-01 06:23:28.451","CDBH":"1","XSFX":"由东向西","XSFXDM":"1","KKMC":"中新大道与和顺路交口"},{"KKBH":"610256115","HPHM":"晋BUU196","JGSK":"2021-04-01 06:23:28.633","CDBH":"10","XSFX":"由北向南","XSFXDM":"4","KKMC":"中天大道与中生大道交口"},{"KKBH":"610276124","HPHM":"冀B7E21G","JGSK":"2021-04-01 06:23:28.799","CDBH":"8","XSFX":"由南向北","XSFXDM":"3","KKMC":"中新大道与中生大道交口"},{"KKBH":"7208810020000","HPHM":"冀B3L9C8","JGSK":"2021-04-01 06:23:28.982","CDBH":"12","XSFX":"由北向南","XSFXDM":"4","KKMC":"海旭道与安正路交口正向"},{"KKBH":"610391007","HPHM":"车牌","JGSK":"2021-04-01 06:23:28.987","CDBH":"8","XSFX":"由南向北","XSFXDM":"3","KKMC":"和韵路与和风路交口"},{"KKBH":"610266118","HPHM":"津NXY656","JGSK":"2021-04-01 06:23:29.02","CDBH":"7","XSFX":"由南向北","XSFXDM":"3","KKMC":"中生大道与和畅路交口"},{"KKBH":"610286127","HPHM":"津RPT968","JGSK":"2021-04-01 06:23:29.059","CDBH":"7","XSFX":"由南向北","XSFXDM":"3","KKMC":"中津大道与和畅路交口"},{"KKBH":"610266118","HPHM":"浙APV687","JGSK":"2021-04-01 06:23:29.059","CDBH":"2","XSFX":"由东向西","XSFXDM":"1","KKMC":"中生大道与和畅路交口"},{"KKBH":"720561002000","HPHM":"豫A32M8A","JGSK":"2021-04-01 06:23:29.108","CDBH":"3","XSFX":"由西向东","XSFXDM":"2","KKMC":"动漫北路与文三路交口"},{"KKBH":"711","HPHM":"津JTT860","JGSK":"2021-04-01 06:23:29.16","CDBH":"7","XSFX":"由北向南","XSFXDM":"4","KKMC":"不礼让行人中新大道与和旭路交口"},{"KKBH":"610256116","HPHM":"津HH7907","JGSK":"2021-04-01 06:23:29.191","CDBH":"11","XSFX":"由北向南","XSFXDM":"4","KKMC":"中天大道与和顺路交口"},{"KKBH":"720891006000","HPHM":"鄂S701B2","JGSK":"2021-04-01 06:23:29.308","CDBH":"5","XSFX":"由西向东","XSFXDM":"2","KKMC":"海博道与永盛路交口"},{"KKBH":"610266117","HPHM":"津ATN576","JGSK":"2021-04-01 06:23:29.365","CDBH":"1","XSFX":"由东向西","XSFXDM":"1","KKMC":"中生大道与和韵路交口"},{"KKBH":"7208710020000","HPHM":"车牌","JGSK":"2021-04-01 06:23:29.44","CDBH":"10","XSFX":"由北向南","XSFXDM":"4","KKMC":"安正路与芳菲路交口正向"},{"KKBH":"610391007","HPHM":"津GED660","JGSK":"2021-04-01 06:23:29.601","CDBH":"7","XSFX":"由南向北","XSFXDM":"3","KKMC":"和韵路与和风路交口"},{"KKBH":"610256112","HPHM":"津HMD976","JGSK":"2021-04-01 06:23:29.751","CDBH":"11","XSFX":"由北向南","XSFXDM":"4","KKMC":"中天大道与中津大道交口"},{"KKBH":"610276124","HPHM":"豫EW1529","JGSK":"2021-04-01 06:23:29.759","CDBH":"7","XSFX":"由南向北","XSFXDM":"3","KKMC":"中新大道与中生大道交口"},{"KKBH":"610266117","HPHM":"鲁M43M29","JGSK":"2021-04-01 06:23:29.832","CDBH":"5","XSFX":"由西向东","XSFXDM":"2","KKMC":"中生大道与和韵路交口"},{"KKBH":"610276125","HPHM":"津AM3119","JGSK":"2021-04-01 06:23:30.463","CDBH":"4","XSFX":"由南向北","XSFXDM":"3","KKMC":"中新大道与和顺路交口"},{"KKBH":"720891003000","HPHM":"津JQE928","JGSK":"2021-04-01 06:23:30.493","CDBH":"7","XSFX":"由南向北","XSFXDM":"3","KKMC":"海博道与安正路交口"},{"KKBH":"610266117","HPHM":"津FAH468","JGSK":"2021-04-01 06:23:30.576","CDBH":"7","XSFX":"由南向北","XSFXDM":"3","KKMC":"中生大道与和韵路交口"},{"KKBH":"720891006000","HPHM":"津AWA251","JGSK":"2021-04-01 06:23:30.659","CDBH":"3","XSFX":"由东向西","XSFXDM":"1","KKMC":"海博道与永盛路交口"},{"KKBH":"610256115","HPHM":"津N32663","JGSK":"2021-04-01 06:23:30.681","CDBH":"9","XSFX":"由南向北","XSFXDM":"3","KKMC":"中天大道与中生大道交口"},{"KKBH":"610261004000","HPHM":"鲁BF258V","JGSK":"2021-04-01 06:23:30.873","CDBH":"5","XSFX":"由北向南","XSFXDM":"4","KKMC":"中生大道与静湖西路（北侧）"},{"KKBH":"610256112","HPHM":"津ACG857","JGSK":"2021-04-01 06:23:30.883","CDBH":"10","XSFX":"由北向南","XSFXDM":"4","KKMC":"中天大道与中津大道交口"},{"KKBH":"7208810020000","HPHM":"车牌","JGSK":"2021-04-01 06:23:30.922","CDBH":"13","XSFX":"由北向南","XSFXDM":"4","KKMC":"海旭道与安正路交口正向"},{"KKBH":"610256115","HPHM":"冀BU093V","JGSK":"2021-04-01 06:23:31.038","CDBH":"12","XSFX":"由北向南","XSFXDM":"4","KKMC":"中天大道与中生大道交口"},{"KKBH":"610266118","HPHM":"浙APV687","JGSK":"2021-04-01 06:23:31.219","CDBH":"3","XSFX":"由东向西","XSFXDM":"1","KKMC":"中生大道与和畅路交口"},{"KKBH":"7280310020000","HPHM":"车牌","JGSK":"2021-04-01 06:23:31.305","CDBH":"5","XSFX":"由南向北","XSFXDM":"3","KKMC":"动漫中路与文一路交口正向"},{"KKBH":"610391007","HPHM":"津RLD668","JGSK":"2021-04-01 06:23:31.459","CDBH":"10","XSFX":"由北向南","XSFXDM":"4","KKMC":"和韵路与和风路交口"},{"KKBH":"720891004000","HPHM":"京FUN646","JGSK":"2021-04-01 06:23:31.56","CDBH":"4","XSFX":"由西向东","XSFXDM":"2","KKMC":"海博道与安平路交口"},{"KKBH":"610256116","HPHM":"津MLE321","JGSK":"2021-04-01 06:23:31.667","CDBH":"4","XSFX":"由西向东","XSFXDM":"2","KKMC":"中天大道与和顺路交口"},{"KKBH":"610251002","HPHM":"津AS0819","JGSK":"2021-04-01 06:23:31.804","CDBH":"10","XSFX":"由北向南","XSFXDM":"4","KKMC":"中天大道与和睦路交口"},{"KKBH":"610276124","HPHM":"冀BA25X8","JGSK":"2021-04-01 06:23:31.838","CDBH":"8","XSFX":"由南向北","XSFXDM":"3","KKMC":"中新大道与中生大道交口"},{"KKBH":"610256116","HPHM":"津H71297","JGSK":"2021-04-01 06:23:32.006","CDBH":"11","XSFX":"由北向南","XSFXDM":"4","KKMC":"中天大道与和顺路交口"},{"KKBH":"7208910040000","HPHM":"津B0G52U","JGSK":"2021-04-01 06:23:32.07","CDBH":"6","XSFX":"由西向东","XSFXDM":"2","KKMC":"海博道与安平路交口正向"},{"KKBH":"610276124","HPHM":"津RDP660","JGSK":"2021-04-01 06:23:32.078","CDBH":"7","XSFX":"由南向北","XSFXDM":"3","KKMC":"中新大道与中生大道交口"},{"KKBH":"728031002000","HPHM":"津DDR980","JGSK":"2021-04-01 06:23:32.173","CDBH":"3","XSFX":"由西向东","XSFXDM":"2","KKMC":"动漫中路与文一路交口"},{"KKBH":"711","HPHM":"津DER799","JGSK":"2021-04-01 06:23:32.284","CDBH":"8","XSFX":"由北向南","XSFXDM":"4","KKMC":"不礼让行人中新大道与和旭路交口"},{"KKBH":"7208710020000","HPHM":"津AD79791","JGSK":"2021-04-01 06:23:32.559","CDBH":"5","XSFX":"由南向北","XSFXDM":"3","KKMC":"安正路与芳菲路交口正向"},{"KKBH":"720891006000","HPHM":"津C782V8","JGSK":"2021-04-01 06:23:32.747","CDBH":"5","XSFX":"由西向东","XSFXDM":"2","KKMC":"海博道与永盛路交口"},{"KKBH":"610256115","HPHM":"鲁P621LN","JGSK":"2021-04-01 06:23:33.006","CDBH":"3","XSFX":"由东向西","XSFXDM":"1","KKMC":"中天大道与中生大道交口"},{"KKBH":"610276125","HPHM":"车牌","JGSK":"2021-04-01 06:23:33.033","CDBH":"8","XSFX":"由北向南","XSFXDM":"4","KKMC":"中新大道与和顺路交口"},{"KKBH":"610256114","HPHM":"冀TE9V76","JGSK":"2021-04-01 06:23:33.053","CDBH":"5","XSFX":"由南向北","XSFXDM":"3","KKMC":"中天大道与和旭路交口"},{"KKBH":"610391006","HPHM":"津A09895D","JGSK":"2021-04-01 06:23:33.12","CDBH":"1","XSFX":"由东向西","XSFXDM":"1","KKMC":"和韵路与和意路交口"},{"KKBH":"610266117","HPHM":"蒙D82Z28","JGSK":"2021-04-01 06:23:33.192","CDBH":"5","XSFX":"由西向东","XSFXDM":"2","KKMC":"中生大道与和韵路交口"},{"KKBH":"610266118","HPHM":"鲁USP167","JGSK":"2021-04-01 06:23:33.194","CDBH":"2","XSFX":"由东向西","XSFXDM":"1","KKMC":"中生大道与和畅路交口"},{"KKBH":"7209010020000","HPHM":"吉EDR822","JGSK":"2021-04-01 06:23:33.267","CDBH":"1","XSFX":"由东向西","XSFXDM":"1","KKMC":"玉林道与安正路交口正向"},{"KKBH":"610276125","HPHM":"津AM3119","JGSK":"2021-04-01 06:23:33.408","CDBH":"4","XSFX":"由南向北","XSFXDM":"3","KKMC":"中新大道与和顺路交口"},{"KKBH":"610276124","HPHM":"津C366E1","JGSK":"2021-04-01 06:23:33.439","CDBH":"7","XSFX":"由南向北","XSFXDM":"3","KKMC":"中新大道与中生大道交口"},{"KKBH":"7205710040000","HPHM":"津KQ9882","JGSK":"2021-04-01 06:23:33.536","CDBH":"4","XSFX":"由西向东","XSFXDM":"2","KKMC":"动漫东路与动漫中路交口正向"},{"KKBH":"610256112","HPHM":"津HMD976","JGSK":"2021-04-01 06:23:33.64","CDBH":"11","XSFX":"由北向南","XSFXDM":"4","KKMC":"中天大道与中津大道交口"},{"KKBH":"610266117","HPHM":"鲁M43M29","JGSK":"2021-04-01 06:23:33.768","CDBH":"5","XSFX":"由西向东","XSFXDM":"2","KKMC":"中生大道与和韵路交口"},{"KKBH":"7208810050000","HPHM":"皖KKU136","JGSK":"2021-04-01 06:23:34.316","CDBH":"5","XSFX":"由西向东","XSFXDM":"2","KKMC":"海旭道与明盛路交口正向"},{"KKBH":"610276126","HPHM":"鲁GZ9U06","JGSK":"2021-04-01 06:23:34.34","CDBH":"5","XSFX":"由南向北","XSFXDM":"3","KKMC":"中新大道与和意路交口"},{"KKBH":"720891004000","HPHM":"车牌","JGSK":"2021-04-01 06:23:34.367","CDBH":"8","XSFX":"由南向北","XSFXDM":"3","KKMC":"海博道与安平路交口"},{"KKBH":"720881002000","HPHM":"津C15X09","JGSK":"2021-04-01 06:23:34.567","CDBH":"12","XSFX":"由北向南","XSFXDM":"4","KKMC":"海旭道与安正路交口"},{"KKBH":"720881002000","HPHM":"车牌","JGSK":"2021-04-01 06:23:34.568","CDBH":"13","XSFX":"由北向南","XSFXDM":"4","KKMC":"海旭道与安正路交口"},{"KKBH":"610276126","HPHM":"冀B789S1","JGSK":"2021-04-01 06:23:34.585","CDBH":"4","XSFX":"由南向北","XSFXDM":"3","KKMC":"中新大道与和意路交口"},{"KKBH":"720891004000","HPHM":"冀B0G52U","JGSK":"2021-04-01 06:23:34.599","CDBH":"5","XSFX":"由西向东","XSFXDM":"2","KKMC":"海博道与安平路交口"},{"KKBH":"610256112","HPHM":"津ACG857","JGSK":"2021-04-01 06:23:34.6","CDBH":"10","XSFX":"由北向南","XSFXDM":"4","KKMC":"中天大道与中津大道交口"},{"KKBH":"610276124","HPHM":"津NGM895","JGSK":"2021-04-01 06:23:34.799","CDBH":"7","XSFX":"由南向北","XSFXDM":"3","KKMC":"中新大道与中生大道交口"},{"KKBH":"728031002000","HPHM":"车牌","JGSK":"2021-04-01 06:23:34.842","CDBH":"5","XSFX":"由南向北","XSFXDM":"3","KKMC":"动漫中路与文一路交口"},{"KKBH":"610391007","HPHM":"津GED660","JGSK":"2021-04-01 06:23:34.901","CDBH":"7","XSFX":"由南向北","XSFXDM":"3","KKMC":"和韵路与和风路交口"},{"KKBH":"7205710040000","HPHM":"津A2Q788","JGSK":"2021-04-01 06:23:34.939","CDBH":"3","XSFX":"由西向东","XSFXDM":"2","KKMC":"动漫东路与动漫中路交口正向"},{"KKBH":"610266118","HPHM":"鲁USP167","JGSK":"2021-04-01 06:23:35.139","CDBH":"3","XSFX":"由东向西","XSFXDM":"1","KKMC":"中生大道与和畅路交口"},{"KKBH":"610256116","HPHM":"津H71297","JGSK":"2021-04-01 06:23:35.191","CDBH":"12","XSFX":"由北向南","XSFXDM":"4","KKMC":"中天大道与和顺路交口"},{"KKBH":"6103261420000","HPHM":"津H96050","JGSK":"2021-04-01 06:23:35.203","CDBH":"4","XSFX":"由西向东","XSFXDM":"2","KKMC":"中成大道与泰七路交口正向"},{"KKBH":"610266118","HPHM":"津AS1636","JGSK":"2021-04-01 06:23:35.238","CDBH":"2","XSFX":"由东向西","XSFXDM":"1","KKMC":"中生大道与和畅路交口"},{"KKBH":"610256115","HPHM":"冀B63AA6","JGSK":"2021-04-01 06:23:35.265","CDBH":"5","XSFX":"由西向东","XSFXDM":"2","KKMC":"中天大道与中生大道交口"},{"KKBH":"610276124","HPHM":"车牌","JGSK":"2021-04-01 06:23:35.358","CDBH":"8","XSFX":"由南向北","XSFXDM":"3","KKMC":"中新大道与中生大道交口"},{"KKBH":"610256111","HPHM":"津K15819","JGSK":"2021-04-01 06:23:35.449","CDBH":"2","XSFX":"由西向东","XSFXDM":"2","KKMC":"中天大道与和惠路交口"},{"KKBH":"610266117","HPHM":"津MJ7012","JGSK":"2021-04-01 06:23:35.449","CDBH":"7","XSFX":"由南向北","XSFXDM":"3","KKMC":"中生大道与和韵路交口"},{"KKBH":"610256116","HPHM":"津HC1702","JGSK":"2021-04-01 06:23:35.49","CDBH":"5","XSFX":"由西向东","XSFXDM":"2","KKMC":"中天大道与和顺路交口"},{"KKBH":"610256111","HPHM":"津MJG258","JGSK":"2021-04-01 06:23:35.539","CDBH":"1","XSFX":"由西向东","XSFXDM":"2","KKMC":"中天大道与和惠路交口"},{"KKBH":"720871002000","HPHM":"津AD79791","JGSK":"2021-04-01 06:23:35.585","CDBH":"5","XSFX":"由南向北","XSFXDM":"3","KKMC":"安正路与芳菲路交口"},{"KKBH":"610276124","HPHM":"津K72086","JGSK":"2021-04-01 06:23:35.743","CDBH":"11","XSFX":"由北向南","XSFXDM":"4","KKMC":"中新大道与中生大道交口"},{"KKBH":"610326142000","HPHM":"冀BX292M","JGSK":"2021-04-01 06:23:35.862","CDBH":"4","XSFX":"由西向东","XSFXDM":"2","KKMC":"中成大道与泰七路交口"},{"KKBH":"610276124","HPHM":"津DLQ210","JGSK":"2021-04-01 06:23:36.011","CDBH":"10","XSFX":"由北向南","XSFXDM":"4","KKMC":"中新大道与中生大道交口"},{"KKBH":"7208510020000","HPHM":"皖K3130U","JGSK":"2021-04-01 06:23:36.197","CDBH":"7","XSFX":"由北向南","XSFXDM":"4","KKMC":"碧水道与安正路交口正向"},{"KKBH":"610391006","HPHM":"津A09895D","JGSK":"2021-04-01 06:23:36.372","CDBH":"1","XSFX":"由东向西","XSFXDM":"1","KKMC":"和韵路与和意路交口"},{"KKBH":"610271009","HPHM":"车牌","JGSK":"2021-04-01 06:23:36.406","CDBH":"11","XSFX":"由北向南","XSFXDM":"4","KKMC":"中新大道与泰七路交口"},{"KKBH":"6102610040000","HPHM":"冀FH63N5","JGSK":"2021-04-01 06:23:36.43","CDBH":"3","XSFX":"由南向北","XSFXDM":"3","KKMC":"中生大道与静湖西路（北侧）正向"},{"KKBH":"610256114","HPHM":"津QU2631","JGSK":"2021-04-01 06:23:36.578","CDBH":"8","XSFX":"由北向南","XSFXDM":"4","KKMC":"中天大道与和旭路交口"},{"KKBH":"7209010020000","HPHM":"车牌","JGSK":"2021-04-01 06:23:36.586","CDBH":"5","XSFX":"由西向东","XSFXDM":"2","KKMC":"玉林道与安正路交口正向"},{"KKBH":"720881005000","HPHM":"皖KKU136","JGSK":"2021-04-01 06:23:36.69","CDBH":"5","XSFX":"由西向东","XSFXDM":"2","KKMC":"海旭道与明盛路交口"},{"KKBH":"720571004000","HPHM":"津KQ9882","JGSK":"2021-04-01 06:23:36.912","CDBH":"4","XSFX":"由西向东","XSFXDM":"2","KKMC":"动漫东路与动漫中路交口"},{"KKBH":"7208910040000","HPHM":"车牌","JGSK":"2021-04-01 06:23:36.929","CDBH":"5","XSFX":"由西向东","XSFXDM":"2","KKMC":"海博道与安平路交口正向"},{"KKBH":"7208810020000","HPHM":"津H29359","JGSK":"2021-04-01 06:23:36.971","CDBH":"12","XSFX":"由北向南","XSFXDM":"4","KKMC":"海旭道与安正路交口正向"},{"KKBH":"6103261420000","HPHM":"津A09800D","JGSK":"2021-04-01 06:23:37.04","CDBH":"13","XSFX":"由北向南","XSFXDM":"4","KKMC":"中成大道与泰七路交口正向"},{"KKBH":"7208610030000","HPHM":"津AU6555","JGSK":"2021-04-01 06:23:37.074","CDBH":"11","XSFX":"由北向南","XSFXDM":"4","KKMC":"海晨道与安明路交口正向"},{"KKBH":"610276126","HPHM":"车牌","JGSK":"2021-04-01 06:23:37.129","CDBH":"8","XSFX":"由北向南","XSFXDM":"4","KKMC":"中新大道与和意路交口"},{"KKBH":"610276125","HPHM":"津DAN059","JGSK":"2021-04-01 06:23:37.2","CDBH":"1","XSFX":"由东向西","XSFXDM":"1","KKMC":"中新大道与和顺路交口"},{"KKBH":"610276126","HPHM":"鲁GZ9U06","JGSK":"2021-04-01 06:23:37.288","CDBH":"5","XSFX":"由南向北","XSFXDM":"3","KKMC":"中新大道与和意路交口"},{"KKBH":"610256113","HPHM":"津CB7626","JGSK":"2021-04-01 06:23:37.473","CDBH":"5","XSFX":"由南向北","XSFXDM":"3","KKMC":"中天大道与和风路交口"},{"KKBH":"610256115","HPHM":"津AK0105","JGSK":"2021-04-01 06:23:37.485","CDBH":"10","XSFX":"由北向南","XSFXDM":"4","KKMC":"中天大道与中生大道交口"},{"KKBH":"610256115","HPHM":"冀B63AA6","JGSK":"2021-04-01 06:23:37.497","CDBH":"6","XSFX":"由西向东","XSFXDM":"2","KKMC":"中天大道与中生大道交口"},{"KKBH":"610276126","HPHM":"车牌","JGSK":"2021-04-01 06:23:37.563","CDBH":"8","XSFX":"由北向南","XSFXDM":"4","KKMC":"中新大道与和意路交口"},{"KKBH":"610271009","HPHM":"津C6Z882","JGSK":"2021-04-01 06:23:37.592","CDBH":"4","XSFX":"由西向东","XSFXDM":"2","KKMC":"中新大道与泰七路交口"},{"KKBH":"720891004000","HPHM":"车牌","JGSK":"2021-04-01 06:23:37.639","CDBH":"9","XSFX":"由南向北","XSFXDM":"3","KKMC":"海博道与安平路交口"},{"KKBH":"610276124","HPHM":"津K72086","JGSK":"2021-04-01 06:23:37.813","CDBH":"11","XSFX":"由北向南","XSFXDM":"4","KKMC":"中新大道与中生大道交口"},{"KKBH":"610266117","HPHM":"津FAH468","JGSK":"2021-04-01 06:23:37.815","CDBH":"8","XSFX":"由南向北","XSFXDM":"3","KKMC":"中生大道与和韵路交口"},{"KKBH":"610266117","HPHM":"津AH6001","JGSK":"2021-04-01 06:23:37.87","CDBH":"10","XSFX":"由北向南","XSFXDM":"4","KKMC":"中生大道与和韵路交口"},{"KKBH":"610276126","HPHM":"冀B789S1","JGSK":"2021-04-01 06:23:37.928","CDBH":"4","XSFX":"由南向北","XSFXDM":"3","KKMC":"中新大道与和意路交口"},{"KKBH":"610266118","HPHM":"津AS1636","JGSK":"2021-04-01 06:23:38.02","CDBH":"2","XSFX":"由东向西","XSFXDM":"1","KKMC":"中生大道与和畅路交口"},{"KKBH":"610256111","HPHM":"车牌","JGSK":"2021-04-01 06:23:38.08","CDBH":"5","XSFX":"由南向北","XSFXDM":"3","KKMC":"中天大道与和惠路交口"},{"KKBH":"720881002000","HPHM":"冀BE01P5","JGSK":"2021-04-01 06:23:38.084","CDBH":"12","XSFX":"由北向南","XSFXDM":"4","KKMC":"海旭道与安正路交口"},{"KKBH":"610286127","HPHM":"津AWA791","JGSK":"2021-04-01 06:23:38.134","CDBH":"2","XSFX":"由东向西","XSFXDM":"1","KKMC":"中津大道与和畅路交口"},{"KKBH":"610271009","HPHM":"津C02173","JGSK":"2021-04-01 06:23:38.167","CDBH":"11","XSFX":"由北向南","XSFXDM":"4","KKMC":"中新大道与泰七路交口"},{"KKBH":"7208710020000","HPHM":"车牌","JGSK":"2021-04-01 06:23:38.198","CDBH":"9","XSFX":"由北向南","XSFXDM":"4","KKMC":"安正路与芳菲路交口正向"},{"KKBH":"610256114","HPHM":"冀TE9V76","JGSK":"2021-04-01 06:23:38.275","CDBH":"5","XSFX":"由南向北","XSFXDM":"3","KKMC":"中天大道与和旭路交口"},{"KKBH":"7208910040000","HPHM":"冀B7A56D","JGSK":"2021-04-01 06:23:38.379","CDBH":"6","XSFX":"由西向东","XSFXDM":"2","KKMC":"海博道与安平路交口正向"},{"KKBH":"7208610030000","HPHM":"鲁B18Z3H","JGSK":"2021-04-01 06:23:38.43","CDBH":"5","XSFX":"由西向东","XSFXDM":"2","KKMC":"海晨道与安明路交口正向"},{"KKBH":"7208610030000","HPHM":"车牌","JGSK":"2021-04-01 06:23:38.49","CDBH":"8","XSFX":"由南向北","XSFXDM":"3","KKMC":"海晨道与安明路交口正向"},{"KKBH":"7208810020000","HPHM":"津AD79791","JGSK":"2021-04-01 06:23:38.587","CDBH":"9","XSFX":"由南向北","XSFXDM":"3","KKMC":"海旭道与安正路交口正向"},{"KKBH":"610276124","HPHM":"津DLQ210","JGSK":"2021-04-01 06:23:38.613","CDBH":"10","XSFX":"由北向南","XSFXDM":"4","KKMC":"中新大道与中生大道交口"},{"KKBH":"610266117","HPHM":"蒙D82Z28","JGSK":"2021-04-01 06:23:39.048","CDBH":"6","XSFX":"由西向东","XSFXDM":"2","KKMC":"中生大道与和韵路交口"},{"KKBH":"6071310030000","HPHM":"车牌","JGSK":"2021-04-01 06:23:39.129","CDBH":"3","XSFX":"由东向西","XSFXDM":"1","KKMC":"中央大道与海旭道交口正向"},{"KKBH":"610256112","HPHM":"津A7E669","JGSK":"2021-04-01 06:23:39.291","CDBH":"9","XSFX":"由南向北","XSFXDM":"3","KKMC":"中天大道与中津大道交口"},{"KKBH":"7208610030000","HPHM":"京ACW626","JGSK":"2021-04-01 06:23:39.326","CDBH":"4","XSFX":"由西向东","XSFXDM":"2","KKMC":"海晨道与安明路交口正向"},{"KKBH":"7208210030000","HPHM":"车牌","JGSK":"2021-04-01 06:23:39.64","CDBH":"6","XSFX":"由北向南","XSFXDM":"4","KKMC":"动漫西路与动漫南路交口正向"},{"KKBH":"610256114","HPHM":"津QU2631","JGSK":"2021-04-01 06:23:39.651","CDBH":"8","XSFX":"由北向南","XSFXDM":"4","KKMC":"中天大道与和旭路交口"},{"KKBH":"610276124","HPHM":"津JZS526","JGSK":"2021-04-01 06:23:39.755","CDBH":"11","XSFX":"由北向南","XSFXDM":"4","KKMC":"中新大道与中生大道交口"},{"KKBH":"720901002000","HPHM":"吉EDR822","JGSK":"2021-04-01 06:23:39.776","CDBH":"1","XSFX":"由东向西","XSFXDM":"1","KKMC":"玉林道与安正路交口"},{"KKBH":"610276125","HPHM":"津ADD3190","JGSK":"2021-04-01 06:23:39.791","CDBH":"7","XSFX":"由北向南","XSFXDM":"4","KKMC":"中新大道与和顺路交口"},{"KKBH":"7280310030000","HPHM":"津DDT967","JGSK":"2021-04-01 06:23:40.1","CDBH":"5","XSFX":"由北向南","XSFXDM":"4","KKMC":"动漫中路与文二路交口正向"},{"KKBH":"720881002000","HPHM":"冀B3L9C8","JGSK":"2021-04-01 06:23:40.169","CDBH":"12","XSFX":"由北向南","XSFXDM":"4","KKMC":"海旭道与安正路交口"},{"KKBH":"610261004000","HPHM":"冀FH63N5","JGSK":"2021-04-01 06:23:40.221","CDBH":"3","XSFX":"由南向北","XSFXDM":"3","KKMC":"中生大道与静湖西路（北侧）"},{"KKBH":"610276125","HPHM":"京N00V15","JGSK":"2021-04-01 06:23:40.303","CDBH":"4","XSFX":"由南向北","XSFXDM":"3","KKMC":"中新大道与和顺路交口"},{"KKBH":"720571004000","HPHM":"津A2Q788","JGSK":"2021-04-01 06:23:40.355","CDBH":"3","XSFX":"由西向东","XSFXDM":"2","KKMC":"动漫东路与动漫中路交口"},{"KKBH":"610256111","HPHM":"车牌","JGSK":"2021-04-01 06:23:40.405","CDBH":"9","XSFX":"由北向南","XSFXDM":"4","KKMC":"中天大道与和惠路交口"},{"KKBH":"610276126","HPHM":"豫A19E3B","JGSK":"2021-04-01 06:23:40.415","CDBH":"5","XSFX":"由南向北","XSFXDM":"3","KKMC":"中新大道与和意路交口"},{"KKBH":"720891004000","HPHM":"冀B0HZ98","JGSK":"2021-04-01 06:23:40.434","CDBH":"6","XSFX":"由西向东","XSFXDM":"2","KKMC":"海博道与安平路交口"},{"KKBH":"720871002000","HPHM":"车牌","JGSK":"2021-04-01 06:23:40.68","CDBH":"9","XSFX":"由北向南","XSFXDM":"4","KKMC":"安正路与芳菲路交口"},{"KKBH":"610256113","HPHM":"津CB7626","JGSK":"2021-04-01 06:23:40.731","CDBH":"5","XSFX":"由南向北","XSFXDM":"3","KKMC":"中天大道与和风路交口"},{"KKBH":"610256111","HPHM":"车牌","JGSK":"2021-04-01 06:23:40.824","CDBH":"9","XSFX":"由北向南","XSFXDM":"4","KKMC":"中天大道与和惠路交口"},{"KKBH":"610256113","HPHM":"京HDB428","JGSK":"2021-04-01 06:23:40.885","CDBH":"5","XSFX":"由南向北","XSFXDM":"3","KKMC":"中天大道与和风路交口"},{"KKBH":"6103261420000","HPHM":"津NLY106","JGSK":"2021-04-01 06:23:41.166","CDBH":"4","XSFX":"由西向东","XSFXDM":"2","KKMC":"中成大道与泰七路交口正向"},{"KKBH":"610256115","HPHM":"津ADQ1278","JGSK":"2021-04-01 06:23:41.193","CDBH":"10","XSFX":"由北向南","XSFXDM":"4","KKMC":"中天大道与中生大道交口"},{"KKBH":"610266117","HPHM":"津MJ7012","JGSK":"2021-04-01 06:23:41.254","CDBH":"7","XSFX":"由南向北","XSFXDM":"3","KKMC":"中生大道与和韵路交口"},{"KKBH":"610276125","HPHM":"津REG176","JGSK":"2021-04-01 06:23:41.278","CDBH":"8","XSFX":"由北向南","XSFXDM":"4","KKMC":"中新大道与和顺路交口"},{"KKBH":"720891004000","HPHM":"冀B7A56D","JGSK":"2021-04-01 06:23:41.555","CDBH":"5","XSFX":"由西向东","XSFXDM":"2","KKMC":"海博道与安平路交口"},{"KKBH":"610256116","HPHM":"津HC1702","JGSK":"2021-04-01 06:23:41.658","CDBH":"6","XSFX":"由西向东","XSFXDM":"2","KKMC":"中天大道与和顺路交口"},{"KKBH":"720881002000","HPHM":"津AD79791","JGSK":"2021-04-01 06:23:41.81","CDBH":"9","XSFX":"由南向北","XSFXDM":"3","KKMC":"海旭道与安正路交口"},{"KKBH":"720881002000","HPHM":"津H29359","JGSK":"2021-04-01 06:23:42.247","CDBH":"12","XSFX":"由北向南","XSFXDM":"4","KKMC":"海旭道与安正路交口"},{"KKBH":"7208710020000","HPHM":"津C96Z07","JGSK":"2021-04-01 06:23:42.306","CDBH":"5","XSFX":"由南向北","XSFXDM":"3","KKMC":"安正路与芳菲路交口正向"},{"KKBH":"610326142000","HPHM":"浙A09800D","JGSK":"2021-04-01 06:23:42.346","CDBH":"14","XSFX":"由北向南","XSFXDM":"4","KKMC":"中成大道与泰七路交口"},{"KKBH":"610256114","HPHM":"津CA5898","JGSK":"2021-04-01 06:23:42.47","CDBH":"5","XSFX":"由南向北","XSFXDM":"3","KKMC":"中天大道与和旭路交口"},{"KKBH":"610276124","HPHM":"津JZS526","JGSK":"2021-04-01 06:23:42.534","CDBH":"11","XSFX":"由北向南","XSFXDM":"4","KKMC":"中新大道与中生大道交口"},{"KKBH":"610256115","HPHM":"津C966T8","JGSK":"2021-04-01 06:23:42.834","CDBH":"11","XSFX":"由北向南","XSFXDM":"4","KKMC":"中天大道与中生大道交口"},{"KKBH":"610276125","HPHM":"津ADD3190","JGSK":"2021-04-01 06:23:42.84","CDBH":"7","XSFX":"由北向南","XSFXDM":"4","KKMC":"中新大道与和顺路交口"},{"KKBH":"720851002000","HPHM":"皖K3130U","JGSK":"2021-04-01 06:23:42.842","CDBH":"7","XSFX":"由北向南","XSFXDM":"4","KKMC":"碧水道与安正路交口"},{"KKBH":"7208910040000","HPHM":"车牌","JGSK":"2021-04-01 06:23:42.927","CDBH":"5","XSFX":"由西向东","XSFXDM":"2","KKMC":"海博道与安平路交口正向"},{"KKBH":"610276124","HPHM":"车牌","JGSK":"2021-04-01 06:23:42.954","CDBH":"11","XSFX":"由北向南","XSFXDM":"4","KKMC":"中新大道与中生大道交口"},{"KKBH":"6102610040000","HPHM":"豫EGF893","JGSK":"2021-04-01 06:23:42.964","CDBH":"2","XSFX":"由南向北","XSFXDM":"3","KKMC":"中生大道与静湖西路（北侧）正向"},{"KKBH":"610256111","HPHM":"津K15819","JGSK":"2021-04-01 06:23:42.998","CDBH":"2","XSFX":"由西向东","XSFXDM":"2","KKMC":"中天大道与和惠路交口"},{"KKBH":"7208910030000","HPHM":"车牌","JGSK":"2021-04-01 06:23:42.998","CDBH":"9","XSFX":"由南向北","XSFXDM":"3","KKMC":"海博道与安正路交口正向"},{"KKBH":"711","HPHM":"津C6A183","JGSK":"2021-04-01 06:23:43","CDBH":"8","XSFX":"由北向南","XSFXDM":"4","KKMC":"不礼让行人中新大道与和旭路交口"},{"KKBH":"720891004000","HPHM":"车牌","JGSK":"2021-04-01 06:23:43.085","CDBH":"9","XSFX":"由南向北","XSFXDM":"3","KKMC":"海博道与安平路交口"},{"KKBH":"610326142000","HPHM":"津H96050","JGSK":"2021-04-01 06:23:43.221","CDBH":"4","XSFX":"由西向东","XSFXDM":"2","KKMC":"中成大道与泰七路交口"},{"KKBH":"610256111","HPHM":"车牌","JGSK":"2021-04-01 06:23:43.261","CDBH":"9","XSFX":"由北向南","XSFXDM":"4","KKMC":"中天大道与和惠路交口"},{"KKBH":"610276125","HPHM":"京N00V15","JGSK":"2021-04-01 06:23:43.408","CDBH":"4","XSFX":"由南向北","XSFXDM":"3","KKMC":"中新大道与和顺路交口"},{"KKBH":"610256113","HPHM":"京HDB428","JGSK":"2021-04-01 06:23:43.532","CDBH":"5","XSFX":"由南向北","XSFXDM":"3","KKMC":"中天大道与和风路交口"},{"KKBH":"610266117","HPHM":"津AH6001","JGSK":"2021-04-01 06:23:43.61","CDBH":"10","XSFX":"由北向南","XSFXDM":"4","KKMC":"中生大道与和韵路交口"},{"KKBH":"610266118","HPHM":"豫BC2R93","JGSK":"2021-04-01 06:23:43.664","CDBH":"2","XSFX":"由东向西","XSFXDM":"1","KKMC":"中生大道与和畅路交口"},{"KKBH":"711","HPHM":"冀D8E301","JGSK":"2021-04-01 06:23:44.02","CDBH":"5","XSFX":"由南向北","XSFXDM":"3","KKMC":"不礼让行人中新大道与和旭路交口"},{"KKBH":"610271009","HPHM":"津RVP833","JGSK":"2021-04-01 06:23:44.12","CDBH":"7","XSFX":"由南向北","XSFXDM":"3","KKMC":"中新大道与泰七路交口"},{"KKBH":"7208610030000","HPHM":"津RTL527","JGSK":"2021-04-01 06:23:44.183","CDBH":"11","XSFX":"由北向南","XSFXDM":"4","KKMC":"海晨道与安明路交口正向"},{"KKBH":"610276124","HPHM":"津AW7659","JGSK":"2021-04-01 06:23:44.234","CDBH":"11","XSFX":"由北向南","XSFXDM":"4","KKMC":"中新大道与中生大道交口"},{"KKBH":"720861003000","HPHM":"津AU6555","JGSK":"2021-04-01 06:23:44.366","CDBH":"11","XSFX":"由北向南","XSFXDM":"4","KKMC":"海晨道与安明路交口"},{"KKBH":"7208810040000","HPHM":"车牌","JGSK":"2021-04-01 06:23:44.476","CDBH":"6","XSFX":"由西向东","XSFXDM":"2","KKMC":"海旭道与永盛路交口正向"},{"KKBH":"610271009","HPHM":"津C6Z882","JGSK":"2021-04-01 06:23:44.48","CDBH":"4","XSFX":"由西向东","XSFXDM":"2","KKMC":"中新大道与泰七路交口"},{"KKBH":"610271009","HPHM":"车牌","JGSK":"2021-04-01 06:23:44.669","CDBH":"11","XSFX":"由北向南","XSFXDM":"4","KKMC":"中新大道与泰七路交口"},{"KKBH":"610256116","HPHM":"津NYF121","JGSK":"2021-04-01 06:23:44.707","CDBH":"8","XSFX":"由南向北","XSFXDM":"3","KKMC":"中天大道与和顺路交口"},{"KKBH":"720891004000","HPHM":"车牌","JGSK":"2021-04-01 06:23:44.762","CDBH":"9","XSFX":"由南向北","XSFXDM":"3","KKMC":"海博道与安平路交口"},{"KKBH":"610266118","HPHM":"浙MDJ456","JGSK":"2021-04-01 06:23:44.838","CDBH":"11","XSFX":"由北向南","XSFXDM":"4","KKMC":"中生大道与和畅路交口"},{"KKBH":"610261004000","HPHM":"豫EGF893","JGSK":"2021-04-01 06:23:44.858","CDBH":"2","XSFX":"由南向北","XSFXDM":"3","KKMC":"中生大道与静湖西路（北侧）"},{"KKBH":"6103261420000","HPHM":"津C8S306","JGSK":"2021-04-01 06:23:45.04","CDBH":"4","XSFX":"由西向东","XSFXDM":"2","KKMC":"中成大道与泰七路交口正向"},{"KKBH":"7208910030000","HPHM":"车牌","JGSK":"2021-04-01 06:23:45.057","CDBH":"7","XSFX":"由南向北","XSFXDM":"3","KKMC":"海博道与安正路交口正向"},{"KKBH":"7205610020000","HPHM":"冀B9UN73","JGSK":"2021-04-01 06:23:45.074","CDBH":"3","XSFX":"由西向东","XSFXDM":"2","KKMC":"动漫北路与文三路交口正向"},{"KKBH":"610276125","HPHM":"津REG176","JGSK":"2021-04-01 06:23:45.084","CDBH":"8","XSFX":"由北向南","XSFXDM":"4","KKMC":"中新大道与和顺路交口"},{"KKBH":"610326142000","HPHM":"津NLY106","JGSK":"2021-04-01 06:23:45.138","CDBH":"5","XSFX":"由西向东","XSFXDM":"2","KKMC":"中成大道与泰七路交口"},{"KKBH":"610271009","HPHM":"车牌","JGSK":"2021-04-01 06:23:45.223","CDBH":"11","XSFX":"由北向南","XSFXDM":"4","KKMC":"中新大道与泰七路交口"},{"KKBH":"7400110020000","HPHM":"冀AQ816P","JGSK":"2021-04-01 06:23:45.285","CDBH":"4","XSFX":"由南向北","XSFXDM":"3","KKMC":"静湖南路与华一路交口正向"},{"KKBH":"610256111","HPHM":"津MJG258","JGSK":"2021-04-01 06:23:45.398","CDBH":"1","XSFX":"由西向东","XSFXDM":"2","KKMC":"中天大道与和惠路交口"},{"KKBH":"610256115","HPHM":"津NBH276","JGSK":"2021-04-01 06:23:45.482","CDBH":"5","XSFX":"由西向东","XSFXDM":"2","KKMC":"中天大道与中生大道交口"},{"KKBH":"610276124","HPHM":"车牌","JGSK":"2021-04-01 06:23:45.76","CDBH":"11","XSFX":"由北向南","XSFXDM":"4","KKMC":"中新大道与中生大道交口"},{"KKBH":"610266118","HPHM":"豫BC2R93","JGSK":"2021-04-01 06:23:45.779","CDBH":"2","XSFX":"由东向西","XSFXDM":"1","KKMC":"中生大道与和畅路交口"},{"KKBH":"7280310030000","HPHM":"车牌","JGSK":"2021-04-01 06:23:45.906","CDBH":"3","XSFX":"由南向北","XSFXDM":"3","KKMC":"动漫中路与文二路交口正向"},{"KKBH":"610271009","HPHM":"津RVP833","JGSK":"2021-04-01 06:23:45.973","CDBH":"7","XSFX":"由南向北","XSFXDM":"3","KKMC":"中新大道与泰七路交口"},{"KKBH":"7209010020000","HPHM":"陕G0520U","JGSK":"2021-04-01 06:23:46.009","CDBH":"8","XSFX":"由南向北","XSFXDM":"3","KKMC":"玉林道与安正路交口正向"},{"KKBH":"610276126","HPHM":"豫A19E3B","JGSK":"2021-04-01 06:23:46.089","CDBH":"5","XSFX":"由南向北","XSFXDM":"3","KKMC":"中新大道与和意路交口"},{"KKBH":"720871002000","HPHM":"津C96Z07","JGSK":"2021-04-01 06:23:46.203","CDBH":"5","XSFX":"由南向北","XSFXDM":"3","KKMC":"安正路与芳菲路交口"},{"KKBH":"720861003000","HPHM":"鲁B18Z3H","JGSK":"2021-04-01 06:23:46.205","CDBH":"5","XSFX":"由西向东","XSFXDM":"2","KKMC":"海晨道与安明路交口"},{"KKBH":"720891004000","HPHM":"冀B5TD82","JGSK":"2021-04-01 06:23:46.273","CDBH":"6","XSFX":"由西向东","XSFXDM":"2","KKMC":"海博道与安平路交口"},{"KKBH":"7208610030000","HPHM":"津NQH168","JGSK":"2021-04-01 06:23:46.509","CDBH":"4","XSFX":"由西向东","XSFXDM":"2","KKMC":"海晨道与安明路交口正向"},{"KKBH":"610276126","HPHM":"津AM3119","JGSK":"2021-04-01 06:23:46.626","CDBH":"4","XSFX":"由南向北","XSFXDM":"3","KKMC":"中新大道与和意路交口"},{"KKBH":"610271009","HPHM":"车牌","JGSK":"2021-04-01 06:23:46.692","CDBH":"11","XSFX":"由北向南","XSFXDM":"4","KKMC":"中新大道与泰七路交口"},{"KKBH":"610256116","HPHM":"津MLE321","JGSK":"2021-04-01 06:23:46.818","CDBH":"4","XSFX":"由西向东","XSFXDM":"2","KKMC":"中天大道与和顺路交口"},{"KKBH":"711","HPHM":"黑A5L0D7","JGSK":"2021-04-01 06:23:46.838","CDBH":"7","XSFX":"由北向南","XSFXDM":"4","KKMC":"不礼让行人中新大道与和旭路交口"},{"KKBH":"720861003000","HPHM":"京ACW626","JGSK":"2021-04-01 06:23:46.922","CDBH":"4","XSFX":"由西向东","XSFXDM":"2","KKMC":"海晨道与安明路交口"},{"KKBH":"610271009","HPHM":"津JR0627","JGSK":"2021-04-01 06:23:47.099","CDBH":"10","XSFX":"由北向南","XSFXDM":"4","KKMC":"中新大道与泰七路交口"},{"KKBH":"720891003000","HPHM":"车牌","JGSK":"2021-04-01 06:23:47.18","CDBH":"8","XSFX":"由南向北","XSFXDM":"3","KKMC":"海博道与安正路交口"},{"KKBH":"711","HPHM":"吉AGC793","JGSK":"2021-04-01 06:23:47.223","CDBH":"5","XSFX":"由南向北","XSFXDM":"3","KKMC":"不礼让行人中新大道与和旭路交口"},{"KKBH":"610266117","HPHM":"津HAX728","JGSK":"2021-04-01 06:23:47.282","CDBH":"2","XSFX":"由东向西","XSFXDM":"1","KKMC":"中生大道与和韵路交口"},{"KKBH":"610271009","HPHM":"车牌","JGSK":"2021-04-01 06:23:47.345","CDBH":"11","XSFX":"由北向南","XSFXDM":"4","KKMC":"中新大道与泰七路交口"},{"KKBH":"610276124","HPHM":"津AW7659","JGSK":"2021-04-01 06:23:47.734","CDBH":"11","XSFX":"由北向南","XSFXDM":"4","KKMC":"中新大道与中生大道交口"},{"KKBH":"610391007","HPHM":"津C85203","JGSK":"2021-04-01 06:23:47.748","CDBH":"7","XSFX":"由南向北","XSFXDM":"3","KKMC":"和韵路与和风路交口"},{"KKBH":"610256115","HPHM":"津JEN668","JGSK":"2021-04-01 06:23:47.938","CDBH":"10","XSFX":"由北向南","XSFXDM":"4","KKMC":"中天大道与中生大道交口"},{"KKBH":"720891003000","HPHM":"车牌","JGSK":"2021-04-01 06:23:48.146","CDBH":"1","XSFX":"由东向西","XSFXDM":"1","KKMC":"海博道与安正路交口"},{"KKBH":"6102661220000","HPHM":"冀BR865D","JGSK":"2021-04-01 06:23:48.262","CDBH":"2","XSFX":"由西向东","XSFXDM":"2","KKMC":"生态城中生大道故道河一桥西向东上桥处正向"},{"KKBH":"7208910030000","HPHM":"津B0G52U","JGSK":"2021-04-01 06:23:48.341","CDBH":"4","XSFX":"由西向东","XSFXDM":"2","KKMC":"海博道与安正路交口正向"},{"KKBH":"610266118","HPHM":"津MDJ456","JGSK":"2021-04-01 06:23:48.553","CDBH":"12","XSFX":"由北向南","XSFXDM":"4","KKMC":"中生大道与和畅路交口"},{"KKBH":"610256114","HPHM":"津CA5898","JGSK":"2021-04-01 06:23:48.589","CDBH":"5","XSFX":"由南向北","XSFXDM":"3","KKMC":"中天大道与和旭路交口"},{"KKBH":"7208910030000","HPHM":"车牌","JGSK":"2021-04-01 06:23:49.055","CDBH":"10","XSFX":"由北向南","XSFXDM":"4","KKMC":"海博道与安正路交口正向"},{"KKBH":"7208910040000","HPHM":"车牌","JGSK":"2021-04-01 06:23:49.086","CDBH":"4","XSFX":"由西向东","XSFXDM":"2","KKMC":"海博道与安平路交口正向"},{"KKBH":"610256115","HPHM":"津JRL526","JGSK":"2021-04-01 06:23:49.161","CDBH":"5","XSFX":"由西向东","XSFXDM":"2","KKMC":"中天大道与中生大道交口"},{"KKBH":"610256115","HPHM":"津C966T8","JGSK":"2021-04-01 06:23:49.198","CDBH":"12","XSFX":"由北向南","XSFXDM":"4","KKMC":"中天大道与中生大道交口"},{"KKBH":"610256116","HPHM":"津AD18025","JGSK":"2021-04-01 06:23:49.243","CDBH":"5","XSFX":"由西向东","XSFXDM":"2","KKMC":"中天大道与和顺路交口"},{"KKBH":"720861003000","HPHM":"津RTL527","JGSK":"2021-04-01 06:23:49.246","CDBH":"11","XSFX":"由北向南","XSFXDM":"4","KKMC":"海晨道与安明路交口"},{"KKBH":"610391007","HPHM":"津AR9679","JGSK":"2021-04-01 06:23:49.461","CDBH":"8","XSFX":"由南向北","XSFXDM":"3","KKMC":"和韵路与和风路交口"},{"KKBH":"610271009","HPHM":"津A09858F","JGSK":"2021-04-01 06:23:49.463","CDBH":"11","XSFX":"由北向南","XSFXDM":"4","KKMC":"中新大道与泰七路交口"},{"KKBH":"7208810020000","HPHM":"津C96Z07","JGSK":"2021-04-01 06:23:49.565","CDBH":"9","XSFX":"由南向北","XSFXDM":"3","KKMC":"海旭道与安正路交口正向"},{"KKBH":"610276124","HPHM":"津N33065","JGSK":"2021-04-01 06:23:49.662","CDBH":"1","XSFX":"由东向西","XSFXDM":"1","KKMC":"中新大道与中生大道交口"},{"KKBH":"7208910040000","HPHM":"车牌","JGSK":"2021-04-01 06:23:49.669","CDBH":"6","XSFX":"由西向东","XSFXDM":"2","KKMC":"海博道与安平路交口正向"},{"KKBH":"720891004000","HPHM":"车牌","JGSK":"2021-04-01 06:23:49.722","CDBH":"9","XSFX":"由南向北","XSFXDM":"3","KKMC":"海博道与安平路交口"},{"KKBH":"7208810020000","HPHM":"津A2C278","JGSK":"2021-04-01 06:23:49.757","CDBH":"2","XSFX":"由东向西","XSFXDM":"1","KKMC":"海旭道与安正路交口正向"},{"KKBH":"7208610030000","HPHM":"苏DHJ715","JGSK":"2021-04-01 06:23:49.93","CDBH":"4","XSFX":"由西向东","XSFXDM":"2","KKMC":"海晨道与安明路交口正向"},{"KKBH":"610256116","HPHM":"津NYF121","JGSK":"2021-04-01 06:23:49.983","CDBH":"9","XSFX":"由南向北","XSFXDM":"3","KKMC":"中天大道与和顺路交口"},{"KKBH":"610271008","HPHM":"车牌","JGSK":"2021-04-01 06:23:50.012","CDBH":"5","XSFX":"由北向南","XSFXDM":"4","KKMC":"中新大道与航母主题公园支路交口"},{"KKBH":"610256115","HPHM":"津GLS756","JGSK":"2021-04-01 06:23:50.079","CDBH":"10","XSFX":"由北向南","XSFXDM":"4","KKMC":"中天大道与中生大道交口"},{"KKBH":"610266117","HPHM":"津HVN336","JGSK":"2021-04-01 06:23:50.236","CDBH":"2","XSFX":"由东向西","XSFXDM":"1","KKMC":"中生大道与和韵路交口"},{"KKBH":"720901002000","HPHM":"陕G0520U","JGSK":"2021-04-01 06:23:50.308","CDBH":"8","XSFX":"由南向北","XSFXDM":"3","KKMC":"玉林道与安正路交口"},{"KKBH":"610276124","HPHM":"冀H9806E","JGSK":"2021-04-01 06:23:50.37","CDBH":"2","XSFX":"由东向西","XSFXDM":"1","KKMC":"中新大道与中生大道交口"},{"KKBH":"610271009","HPHM":"津JR0627","JGSK":"2021-04-01 06:23:50.401","CDBH":"10","XSFX":"由北向南","XSFXDM":"4","KKMC":"中新大道与泰七路交口"},{"KKBH":"7208610020000","HPHM":"车牌","JGSK":"2021-04-01 06:23:50.55","CDBH":"10","XSFX":"由北向南","XSFXDM":"4","KKMC":"海晨道与安正路交口正向"},{"KKBH":"720891003000","HPHM":"冀FMD32挂","JGSK":"2021-04-01 06:23:50.699","CDBH":"7","XSFX":"由南向北","XSFXDM":"3","KKMC":"海博道与安正路交口"},{"KKBH":"728031003000","HPHM":"津DDT967","JGSK":"2021-04-01 06:23:50.732","CDBH":"5","XSFX":"由北向南","XSFXDM":"4","KKMC":"动漫中路与文二路交口"},{"KKBH":"7208810020000","HPHM":"冀AS108F","JGSK":"2021-04-01 06:23:50.909","CDBH":"13","XSFX":"由北向南","XSFXDM":"4","KKMC":"海旭道与安正路交口正向"},{"KKBH":"610271009","HPHM":"冀BU382L","JGSK":"2021-04-01 06:23:50.961","CDBH":"10","XSFX":"由北向南","XSFXDM":"4","KKMC":"中新大道与泰七路交口"},{"KKBH":"610326142000","HPHM":"津C8S306","JGSK":"2021-04-01 06:23:51.059","CDBH":"4","XSFX":"由西向东","XSFXDM":"2","KKMC":"中成大道与泰七路交口"},{"KKBH":"610256115","HPHM":"津NBH276","JGSK":"2021-04-01 06:23:51.178","CDBH":"6","XSFX":"由西向东","XSFXDM":"2","KKMC":"中天大道与中生大道交口"},{"KKBH":"7208610030000","HPHM":"津C9P613","JGSK":"2021-04-01 06:23:51.272","CDBH":"2","XSFX":"由东向西","XSFXDM":"1","KKMC":"海晨道与安明路交口正向"},{"KKBH":"728031003000","HPHM":"车牌","JGSK":"2021-04-01 06:23:51.346","CDBH":"3","XSFX":"由南向北","XSFXDM":"3","KKMC":"动漫中路与文二路交口"},{"KKBH":"720891003000","HPHM":"车牌","JGSK":"2021-04-01 06:23:51.48","CDBH":"6","XSFX":"由西向东","XSFXDM":"2","KKMC":"海博道与安正路交口"},{"KKBH":"610276124","HPHM":"津D03537","JGSK":"2021-04-01 06:23:51.502","CDBH":"1","XSFX":"由东向西","XSFXDM":"1","KKMC":"中新大道与中生大道交口"},{"KKBH":"610256116","HPHM":"津A00296D","JGSK":"2021-04-01 06:23:51.667","CDBH":"12","XSFX":"由北向南","XSFXDM":"4","KKMC":"中天大道与和顺路交口"},{"KKBH":"720891004000","HPHM":"津KNF765","JGSK":"2021-04-01 06:23:51.712","CDBH":"5","XSFX":"由西向东","XSFXDM":"2","KKMC":"海博道与安平路交口"},{"KKBH":"7208910040000","HPHM":"鲁DE120A","JGSK":"2021-04-01 06:23:51.718","CDBH":"6","XSFX":"由西向东","XSFXDM":"2","KKMC":"海博道与安平路交口正向"},{"KKBH":"740011002000","HPHM":"冀AQ816P","JGSK":"2021-04-01 06:23:51.881","CDBH":"12","XSFX":"由南向北","XSFXDM":"3","KKMC":"静湖南路与华一路交口"},{"KKBH":"720561002000","HPHM":"冀B9UN73","JGSK":"2021-04-01 06:23:51.933","CDBH":"3","XSFX":"由西向东","XSFXDM":"2","KKMC":"动漫北路与文三路交口"},{"KKBH":"7208810040000","HPHM":"鲁M7533Z","JGSK":"2021-04-01 06:23:51.964","CDBH":"4","XSFX":"由西向东","XSFXDM":"2","KKMC":"海旭道与永盛路交口正向"},{"KKBH":"610401004","HPHM":"津HQY525","JGSK":"2021-04-01 06:23:52.008","CDBH":"4","XSFX":"由西向东","XSFXDM":"2","KKMC":"和畅路与和风路交口"},{"KKBH":"720891004000","HPHM":"冀B8ZU72","JGSK":"2021-04-01 06:23:52.117","CDBH":"6","XSFX":"由西向东","XSFXDM":"2","KKMC":"海博道与安平路交口"},{"KKBH":"711","HPHM":"津NSU456","JGSK":"2021-04-01 06:23:52.178","CDBH":"5","XSFX":"由南向北","XSFXDM":"3","KKMC":"不礼让行人中新大道与和旭路交口"},{"KKBH":"610276126","HPHM":"津AM3119","JGSK":"2021-04-01 06:23:52.183","CDBH":"4","XSFX":"由南向北","XSFXDM":"3","KKMC":"中新大道与和意路交口"},{"KKBH":"7208710020000","HPHM":"津RVE751","JGSK":"2021-04-01 06:23:52.313","CDBH":"6","XSFX":"由南向北","XSFXDM":"3","KKMC":"安正路与芳菲路交口正向"},{"KKBH":"610256115","HPHM":"津CC0112","JGSK":"2021-04-01 06:23:52.4","CDBH":"11","XSFX":"由北向南","XSFXDM":"4","KKMC":"中天大道与中生大道交口"},{"KKBH":"7208910090000","HPHM":"津CD3678","JGSK":"2021-04-01 06:23:52.434","CDBH":"2","XSFX":"由西向东","XSFXDM":"2","KKMC":"海博道与弘通路交口正向"},{"KKBH":"610276126","HPHM":"车牌","JGSK":"2021-04-01 06:23:52.449","CDBH":"2","XSFX":"由东向西","XSFXDM":"1","KKMC":"中新大道与和意路交口"},{"KKBH":"610266118","HPHM":"京QD07X5","JGSK":"2021-04-01 06:23:52.453","CDBH":"8","XSFX":"由南向北","XSFXDM":"3","KKMC":"中生大道与和畅路交口"},{"KKBH":"720881002000","HPHM":"津C96Z07","JGSK":"2021-04-01 06:23:52.608","CDBH":"9","XSFX":"由南向北","XSFXDM":"3","KKMC":"海旭道与安正路交口"},{"KKBH":"7208810040000","HPHM":"冀J703L6","JGSK":"2021-04-01 06:23:52.735","CDBH":"5","XSFX":"由西向东","XSFXDM":"2","KKMC":"海旭道与永盛路交口正向"},{"KKBH":"720861003000","HPHM":"津NQH168","JGSK":"2021-04-01 06:23:52.764","CDBH":"4","XSFX":"由西向东","XSFXDM":"2","KKMC":"海晨道与安明路交口"},{"KKBH":"610266118","HPHM":"津AS0828","JGSK":"2021-04-01 06:23:52.829","CDBH":"8","XSFX":"由南向北","XSFXDM":"3","KKMC":"中生大道与和畅路交口"},{"KKBH":"610266118","HPHM":"黑BWP039","JGSK":"2021-04-01 06:23:52.939","CDBH":"5","XSFX":"由西向东","XSFXDM":"2","KKMC":"中生大道与和畅路交口"},{"KKBH":"7208110020000","HPHM":"津DRW005","JGSK":"2021-04-01 06:23:52.967","CDBH":"5","XSFX":"由北向南","XSFXDM":"4","KKMC":"动漫南路与文一路交口正向"},{"KKBH":"7205610020000","HPHM":"津GNA311","JGSK":"2021-04-01 06:23:53.272","CDBH":"1","XSFX":"由东向西","XSFXDM":"1","KKMC":"动漫北路与文三路交口正向"},{"KKBH":"610271009","HPHM":"冀BU382L","JGSK":"2021-04-01 06:23:53.281","CDBH":"10","XSFX":"由北向南","XSFXDM":"4","KKMC":"中新大道与泰七路交口"},{"KKBH":"610271009","HPHM":"津KF3938","JGSK":"2021-04-01 06:23:53.429","CDBH":"11","XSFX":"由北向南","XSFXDM":"4","KKMC":"中新大道与泰七路交口"},{"KKBH":"7208910040000","HPHM":"津RMB646","JGSK":"2021-04-01 06:23:53.55","CDBH":"6","XSFX":"由西向东","XSFXDM":"2","KKMC":"海博道与安平路交口正向"},{"KKBH":"610276125","HPHM":"津AR9777","JGSK":"2021-04-01 06:23:53.595","CDBH":"5","XSFX":"由南向北","XSFXDM":"3","KKMC":"中新大道与和顺路交口"},{"KKBH":"610256112","HPHM":"津A21F85","JGSK":"2021-04-01 06:23:53.609","CDBH":"9","XSFX":"由南向北","XSFXDM":"3","KKMC":"中天大道与中津大道交口"},{"KKBH":"720891004000","HPHM":"车牌","JGSK":"2021-04-01 06:23:53.63","CDBH":"9","XSFX":"由南向北","XSFXDM":"3","KKMC":"海博道与安平路交口"},{"KKBH":"720861002000","HPHM":"车牌","JGSK":"2021-04-01 06:23:53.761","CDBH":"10","XSFX":"由北向南","XSFXDM":"4","KKMC":"海晨道与安正路交口"},{"KKBH":"720881004000","HPHM":"鲁M7533Z","JGSK":"2021-04-01 06:23:53.83","CDBH":"9","XSFX":"由西向东","XSFXDM":"2","KKMC":"海旭道与永盛路交口"},{"KKBH":"711","HPHM":"冀R1M5G6","JGSK":"2021-04-01 06:23:54.117","CDBH":"8","XSFX":"由北向南","XSFXDM":"4","KKMC":"不礼让行人中新大道与和旭路交口"},{"KKBH":"610276125","HPHM":"津KGZ787","JGSK":"2021-04-01 06:23:54.138","CDBH":"4","XSFX":"由南向北","XSFXDM":"3","KKMC":"中新大道与和顺路交口"},{"KKBH":"610256113","HPHM":"津QU2631","JGSK":"2021-04-01 06:23:54.152","CDBH":"8","XSFX":"由北向南","XSFXDM":"4","KKMC":"中天大道与和风路交口"},{"KKBH":"711","HPHM":"豫QV0809","JGSK":"2021-04-01 06:23:54.338","CDBH":"5","XSFX":"由南向北","XSFXDM":"3","KKMC":"不礼让行人中新大道与和旭路交口"},{"KKBH":"720881002000","HPHM":"冀AS108F","JGSK":"2021-04-01 06:23:54.401","CDBH":"13","XSFX":"由北向南","XSFXDM":"4","KKMC":"海旭道与安正路交口"},{"KKBH":"720891004000","HPHM":"车牌","JGSK":"2021-04-01 06:23:54.425","CDBH":"9","XSFX":"由南向北","XSFXDM":"3","KKMC":"海博道与安平路交口"},{"KKBH":"610266122000","HPHM":"冀BR865D","JGSK":"2021-04-01 06:23:54.463","CDBH":"2","XSFX":"由西向东","XSFXDM":"2","KKMC":"生态城中生大道故道河一桥西向东上桥处"},{"KKBH":"610271009","HPHM":"津A09858F","JGSK":"2021-04-01 06:23:54.481","CDBH":"11","XSFX":"由北向南","XSFXDM":"4","KKMC":"中新大道与泰七路交口"},{"KKBH":"610256115","HPHM":"晋BUU196","JGSK":"2021-04-01 06:23:54.557","CDBH":"10","XSFX":"由北向南","XSFXDM":"4","KKMC":"中天大道与中生大道交口"},{"KKBH":"610391007","HPHM":"津G08903","JGSK":"2021-04-01 06:23:54.582","CDBH":"7","XSFX":"由南向北","XSFXDM":"3","KKMC":"和韵路与和风路交口"},{"KKBH":"7208810060000","HPHM":"车牌","JGSK":"2021-04-01 06:23:54.788","CDBH":"5","XSFX":"由南向北","XSFXDM":"3","KKMC":"海旭道与庄盛路交口正向"},{"KKBH":"610256116","HPHM":"津AD18025","JGSK":"2021-04-01 06:23:54.818","CDBH":"6","XSFX":"由西向东","XSFXDM":"2","KKMC":"中天大道与和顺路交口"},{"KKBH":"720891004000","HPHM":"鲁DE129A","JGSK":"2021-04-01 06:23:54.837","CDBH":"5","XSFX":"由西向东","XSFXDM":"2","KKMC":"海博道与安平路交口"},{"KKBH":"720871002000","HPHM":"津RVE751","JGSK":"2021-04-01 06:23:54.922","CDBH":"6","XSFX":"由南向北","XSFXDM":"3","KKMC":"安正路与芳菲路交口"},{"KKBH":"720881002000","HPHM":"津A2C278","JGSK":"2021-04-01 06:23:54.963","CDBH":"2","XSFX":"由东向西","XSFXDM":"1","KKMC":"海旭道与安正路交口"},{"KKBH":"610276124","HPHM":"津N33065","JGSK":"2021-04-01 06:23:54.988","CDBH":"1","XSFX":"由东向西","XSFXDM":"1","KKMC":"中新大道与中生大道交口"},{"KKBH":"720881004000","HPHM":"冀J703L6","JGSK":"2021-04-01 06:23:55.028","CDBH":"10","XSFX":"由西向东","XSFXDM":"2","KKMC":"海旭道与永盛路交口"},{"KKBH":"7208710020000","HPHM":"鲁MYX292","JGSK":"2021-04-01 06:23:55.034","CDBH":"6","XSFX":"由南向北","XSFXDM":"3","KKMC":"安正路与芳菲路交口正向"},{"KKBH":"720861003000","HPHM":"津C9P613","JGSK":"2021-04-01 06:23:55.046","CDBH":"2","XSFX":"由东向西","XSFXDM":"1","KKMC":"海晨道与安明路交口"},{"KKBH":"610276125","HPHM":"车牌","JGSK":"2021-04-01 06:23:55.084","CDBH":"8","XSFX":"由北向南","XSFXDM":"4","KKMC":"中新大道与和顺路交口"},{"KKBH":"610256115","HPHM":"冀TE9V76","JGSK":"2021-04-01 06:23:55.143","CDBH":"8","XSFX":"由南向北","XSFXDM":"3","KKMC":"中天大道与中生大道交口"},{"KKBH":"610276124","HPHM":"冀H9806E","JGSK":"2021-04-01 06:23:55.226","CDBH":"3","XSFX":"由东向西","XSFXDM":"1","KKMC":"中新大道与中生大道交口"},{"KKBH":"610271009","HPHM":"津KLG865","JGSK":"2021-04-01 06:23:55.538","CDBH":"7","XSFX":"由南向北","XSFXDM":"3","KKMC":"中新大道与泰七路交口"},{"KKBH":"610256115","HPHM":"车牌","JGSK":"2021-04-01 06:23:55.758","CDBH":"12","XSFX":"由北向南","XSFXDM":"4","KKMC":"中天大道与中生大道交口"},{"KKBH":"610266118","HPHM":"京QD07X5","JGSK":"2021-04-01 06:23:55.788","CDBH":"9","XSFX":"由南向北","XSFXDM":"3","KKMC":"中生大道与和畅路交口"},{"KKBH":"610256115","HPHM":"冀YE9V76","JGSK":"2021-04-01 06:23:55.858","CDBH":"9","XSFX":"由南向北","XSFXDM":"3","KKMC":"中天大道与中生大道交口"},{"KKBH":"720891004000","HPHM":"津RMB646","JGSK":"2021-04-01 06:23:56.274","CDBH":"5","XSFX":"由西向东","XSFXDM":"2","KKMC":"海博道与安平路交口"},{"KKBH":"720861003000","HPHM":"苏DHJ715","JGSK":"2021-04-01 06:23:56.282","CDBH":"4","XSFX":"由西向东","XSFXDM":"2","KKMC":"海晨道与安明路交口"},{"KKBH":"610271009","HPHM":"津KLG865","JGSK":"2021-04-01 06:23:56.453","CDBH":"7","XSFX":"由南向北","XSFXDM":"3","KKMC":"中新大道与泰七路交口"},{"KKBH":"610276124","HPHM":"津B26270","JGSK":"2021-04-01 06:23:56.897","CDBH":"11","XSFX":"由北向南","XSFXDM":"4","KKMC":"中新大道与中生大道交口"},{"KKBH":"610256113","HPHM":"津QU2631","JGSK":"2021-04-01 06:23:56.968","CDBH":"8","XSFX":"由北向南","XSFXDM":"4","KKMC":"中天大道与和风路交口"},{"KKBH":"7208910030000","HPHM":"冀B0HZ98","JGSK":"2021-04-01 06:23:57.128","CDBH":"4","XSFX":"由西向东","XSFXDM":"2","KKMC":"海博道与安正路交口正向"},{"KKBH":"610266117","HPHM":"津HAX728","JGSK":"2021-04-01 06:23:57.359","CDBH":"3","XSFX":"由东向西","XSFXDM":"1","KKMC":"中生大道与和韵路交口"},{"KKBH":"610266118","HPHM":"津K67139","JGSK":"2021-04-01 06:23:57.424","CDBH":"1","XSFX":"由东向西","XSFXDM":"1","KKMC":"中生大道与和畅路交口"},{"KKBH":"7208810020000","HPHM":"津RVE751","JGSK":"2021-04-01 06:23:57.424","CDBH":"10","XSFX":"由南向北","XSFXDM":"3","KKMC":"海旭道与安正路交口正向"},{"KKBH":"610276126","HPHM":"蒙N00V15","JGSK":"2021-04-01 06:23:57.438","CDBH":"5","XSFX":"由南向北","XSFXDM":"3","KKMC":"中新大道与和意路交口"},{"KKBH":"720891004000","HPHM":"车牌","JGSK":"2021-04-01 06:23:57.545","CDBH":"9","XSFX":"由南向北","XSFXDM":"3","KKMC":"海博道与安平路交口"},{"KKBH":"610276125","HPHM":"津KGZ787","JGSK":"2021-04-01 06:23:57.563","CDBH":"4","XSFX":"由南向北","XSFXDM":"3","KKMC":"中新大道与和顺路交口"},{"KKBH":"610271009","HPHM":"津KF3938","JGSK":"2021-04-01 06:23:57.601","CDBH":"11","XSFX":"由北向南","XSFXDM":"4","KKMC":"中新大道与泰七路交口"},{"KKBH":"720811002000","HPHM":"津DRW005","JGSK":"2021-04-01 06:23:57.605","CDBH":"5","XSFX":"由北向南","XSFXDM":"4","KKMC":"动漫南路与文一路交口"},{"KKBH":"610391007","HPHM":"津MW8591","JGSK":"2021-04-01 06:23:57.817","CDBH":"7","XSFX":"由南向北","XSFXDM":"3","KKMC":"和韵路与和风路交口"},{"KKBH":"7208610030000","HPHM":"鲁P2395E","JGSK":"2021-04-01 06:23:58.009","CDBH":"4","XSFX":"由西向东","XSFXDM":"2","KKMC":"海晨道与安明路交口正向"},{"KKBH":"720871002000","HPHM":"鲁MYX292","JGSK":"2021-04-01 06:23:58.041","CDBH":"6","XSFX":"由南向北","XSFXDM":"3","KKMC":"安正路与芳菲路交口"},{"KKBH":"610266118","HPHM":"津ATN576","JGSK":"2021-04-01 06:23:58.118","CDBH":"6","XSFX":"由西向东","XSFXDM":"2","KKMC":"中生大道与和畅路交口"},{"KKBH":"7208610020000","HPHM":"津RQM228","JGSK":"2021-04-01 06:23:58.22","CDBH":"10","XSFX":"由北向南","XSFXDM":"4","KKMC":"海晨道与安正路交口正向"},{"KKBH":"720891004000","HPHM":"车牌","JGSK":"2021-04-01 06:23:58.269","CDBH":"9","XSFX":"由南向北","XSFXDM":"3","KKMC":"海博道与安平路交口"},{"KKBH":"610256112","HPHM":"津JLT627","JGSK":"2021-04-01 06:23:58.451","CDBH":"5","XSFX":"由西向东","XSFXDM":"2","KKMC":"中天大道与中津大道交口"},{"KKBH":"610401004","HPHM":"津HQY525","JGSK":"2021-04-01 06:23:58.568","CDBH":"5","XSFX":"由西向东","XSFXDM":"2","KKMC":"和畅路与和风路交口"},{"KKBH":"7208710020000","HPHM":"冀AS108F","JGSK":"2021-04-01 06:23:58.624","CDBH":"9","XSFX":"由北向南","XSFXDM":"4","KKMC":"安正路与芳菲路交口正向"},{"KKBH":"610256111","HPHM":"冀B1S155","JGSK":"2021-04-01 06:23:58.753","CDBH":"7","XSFX":"由北向南","XSFXDM":"4","KKMC":"中天大道与和惠路交口"},{"KKBH":"7208910040000","HPHM":"津HP2099","JGSK":"2021-04-01 06:23:58.845","CDBH":"6","XSFX":"由西向东","XSFXDM":"2","KKMC":"海博道与安平路交口正向"},{"KKBH":"610266117","HPHM":"浙APV687","JGSK":"2021-04-01 06:23:58.939","CDBH":"2","XSFX":"由东向西","XSFXDM":"1","KKMC":"中生大道与和韵路交口"},{"KKBH":"610276124","HPHM":"津D03537","JGSK":"2021-04-01 06:23:59.061","CDBH":"1","XSFX":"由东向西","XSFXDM":"1","KKMC":"中新大道与中生大道交口"},{"KKBH":"610276125","HPHM":"津AR9777","JGSK":"2021-04-01 06:23:59.244","CDBH":"5","XSFX":"由南向北","XSFXDM":"3","KKMC":"中新大道与和顺路交口"},{"KKBH":"7208910030000","HPHM":"冀B7A56D","JGSK":"2021-04-01 06:23:59.277","CDBH":"4","XSFX":"由西向东","XSFXDM":"2","KKMC":"海博道与安正路交口正向"},{"KKBH":"720881002000","HPHM":"津RVE751","JGSK":"2021-04-01 06:23:59.324","CDBH":"10","XSFX":"由南向北","XSFXDM":"3","KKMC":"海旭道与安正路交口"},{"KKBH":"610391007","HPHM":"津AVL547","JGSK":"2021-04-01 06:23:59.326","CDBH":"7","XSFX":"由南向北","XSFXDM":"3","KKMC":"和韵路与和风路交口"},{"KKBH":"720891009000","HPHM":"车牌","JGSK":"2021-04-01 06:23:59.37","CDBH":"2","XSFX":"由西向东","XSFXDM":"2","KKMC":"海博道与弘通路交口"},{"KKBH":"720561002000","HPHM":"津GNA311","JGSK":"2021-04-01 06:23:59.39","CDBH":"1","XSFX":"由东向西","XSFXDM":"1","KKMC":"动漫北路与文三路交口"},{"KKBH":"610276124","HPHM":"津B26270","JGSK":"2021-04-01 06:23:59.493","CDBH":"11","XSFX":"由北向南","XSFXDM":"4","KKMC":"中新大道与中生大道交口"},{"KKBH":"610256115","HPHM":"津JRL526","JGSK":"2021-04-01 06:23:59.572","CDBH":"5","XSFX":"由西向东","XSFXDM":"2","KKMC":"中天大道与中生大道交口"},{"KKBH":"720891004000","HPHM":"津J0E928","JGSK":"2021-04-01 06:23:59.791","CDBH":"4","XSFX":"由西向东","XSFXDM":"2","KKMC":"海博道与安平路交口"},{"KKBH":"610391007","HPHM":"辽F99Y13","JGSK":"2021-04-01 06:23:59.831","CDBH":"4","XSFX":"由西向东","XSFXDM":"2","KKMC":"和韵路与和风路交口"},{"KKBH":"6102610030000","HPHM":"津C36930","JGSK":"2021-04-01 06:23:59.916","CDBH":"1","XSFX":"由东向西","XSFXDM":"1","KKMC":"中生大道与静湖南路交口正向"},{"KKBH":"720891004000","HPHM":"津BQ1170","JGSK":"2021-04-01 06:23:59.954","CDBH":"6","XSFX":"由西向东","XSFXDM":"2","KKMC":"海博道与安平路交口"},{"KKBH":"610256115","HPHM":"津AK0105","JGSK":"2021-04-01 06:24:00.232","CDBH":"10","XSFX":"由北向南","XSFXDM":"4","KKMC":"中天大道与中生大道交口"},{"KKBH":"610256116","HPHM":"津HHN993","JGSK":"2021-04-01 06:24:00.353","CDBH":"8","XSFX":"由南向北","XSFXDM":"3","KKMC":"中天大道与和顺路交口"},{"KKBH":"720891009000","HPHM":"车牌","JGSK":"2021-04-01 06:24:00.399","CDBH":"3","XSFX":"由西向东","XSFXDM":"2","KKMC":"海博道与弘通路交口"},{"KKBH":"720891003000","HPHM":"车牌","JGSK":"2021-04-01 06:24:00.439","CDBH":"6","XSFX":"由西向东","XSFXDM":"2","KKMC":"海博道与安正路交口"},{"KKBH":"7208910040000","HPHM":"冀B2PM05","JGSK":"2021-04-01 06:24:00.494","CDBH":"6","XSFX":"由西向东","XSFXDM":"2","KKMC":"海博道与安平路交口正向"},{"KKBH":"610391007","HPHM":"车牌","JGSK":"2021-04-01 06:24:00.539","CDBH":"2","XSFX":"由东向西","XSFXDM":"1","KKMC":"和韵路与和风路交口"},{"KKBH":"610266118","HPHM":"黑BWP039","JGSK":"2021-04-01 06:24:00.701","CDBH":"6","XSFX":"由西向东","XSFXDM":"2","KKMC":"中生大道与和畅路交口"},{"KKBH":"7208810020000","HPHM":"鲁MYX292","JGSK":"2021-04-01 06:24:00.872","CDBH":"10","XSFX":"由南向北","XSFXDM":"3","KKMC":"海旭道与安正路交口正向"},{"KKBH":"610276126","HPHM":"车牌","JGSK":"2021-04-01 06:24:01.079","CDBH":"2","XSFX":"由东向西","XSFXDM":"1","KKMC":"中新大道与和意路交口"},{"KKBH":"720891004000","HPHM":"车牌","JGSK":"2021-04-01 06:24:01.227","CDBH":"8","XSFX":"由南向北","XSFXDM":"3","KKMC":"海博道与安平路交口"},{"KKBH":"720871002000","HPHM":"冀AS108F","JGSK":"2021-04-01 06:24:01.397","CDBH":"9","XSFX":"由北向南","XSFXDM":"4","KKMC":"安正路与芳菲路交口"},{"KKBH":"610256112","HPHM":"津JHV500","JGSK":"2021-04-01 06:24:01.507","CDBH":"9","XSFX":"由南向北","XSFXDM":"3","KKMC":"中天大道与中津大道交口"},{"KKBH":"720891004000","HPHM":"津HP2099","JGSK":"2021-04-01 06:24:01.816","CDBH":"5","XSFX":"由西向东","XSFXDM":"2","KKMC":"海博道与安平路交口"},{"KKBH":"610391007","HPHM":"黑A266F6","JGSK":"2021-04-01 06:24:01.954","CDBH":"7","XSFX":"由南向北","XSFXDM":"3","KKMC":"和韵路与和风路交口"},{"KKBH":"610256115","HPHM":"津H71297","JGSK":"2021-04-01 06:24:02.019","CDBH":"11","XSFX":"由北向南","XSFXDM":"4","KKMC":"中天大道与中生大道交口"},{"KKBH":"610391007","HPHM":"津MW8591","JGSK":"2021-04-01 06:24:02.342","CDBH":"7","XSFX":"由南向北","XSFXDM":"3","KKMC":"和韵路与和风路交口"},{"KKBH":"1250","HPHM":"辽PWK690","JGSK":"2021-04-01 06:24:02.372","CDBH":"2","XSFX":"由东向西","XSFXDM":"1","KKMC":"中滨大道与盛三街交口正向"},{"KKBH":"720881002000","HPHM":"鲁MYX292","JGSK":"2021-04-01 06:24:02.543","CDBH":"10","XSFX":"由南向北","XSFXDM":"3","KKMC":"海旭道与安正路交口"},{"KKBH":"610256115","HPHM":"津ADQ1278","JGSK":"2021-04-01 06:24:02.552","CDBH":"10","XSFX":"由北向南","XSFXDM":"4","KKMC":"中天大道与中生大道交口"},{"KKBH":"610276125","HPHM":"冀BA25X8","JGSK":"2021-04-01 06:24:02.555","CDBH":"5","XSFX":"由南向北","XSFXDM":"3","KKMC":"中新大道与和顺路交口"},{"KKBH":"7208810060000","HPHM":"车牌","JGSK":"2021-04-01 06:24:02.605","CDBH":"4","XSFX":"由南向北","XSFXDM":"3","KKMC":"海旭道与庄盛路交口正向"},{"KKBH":"720891004000","HPHM":"车牌","JGSK":"2021-04-01 06:24:02.663","CDBH":"9","XSFX":"由南向北","XSFXDM":"3","KKMC":"海博道与安平路交口"},{"KKBH":"720861002000","HPHM":"津RQM228","JGSK":"2021-04-01 06:24:02.879","CDBH":"10","XSFX":"由北向南","XSFXDM":"4","KKMC":"海晨道与安正路交口"},{"KKBH":"610256115","HPHM":"冀DL390G","JGSK":"2021-04-01 06:24:03.024","CDBH":"10","XSFX":"由北向南","XSFXDM":"4","KKMC":"中天大道与中生大道交口"},{"KKBH":"711","HPHM":"津DLQ210","JGSK":"2021-04-01 06:24:03.076","CDBH":"7","XSFX":"由北向南","XSFXDM":"4","KKMC":"不礼让行人中新大道与和旭路交口"},{"KKBH":"720891003000","HPHM":"车牌","JGSK":"2021-04-01 06:24:03.078","CDBH":"6","XSFX":"由西向东","XSFXDM":"2","KKMC":"海博道与安正路交口"},{"KKBH":"610266118","HPHM":"津K67139","JGSK":"2021-04-01 06:24:03.292","CDBH":"1","XSFX":"由东向西","XSFXDM":"1","KKMC":"中生大道与和畅路交口"},{"KKBH":"7208810060000","HPHM":"车牌","JGSK":"2021-04-01 06:24:03.294","CDBH":"4","XSFX":"由南向北","XSFXDM":"3","KKMC":"海旭道与庄盛路交口正向"},{"KKBH":"610256115","HPHM":"津H71297","JGSK":"2021-04-01 06:24:03.592","CDBH":"12","XSFX":"由北向南","XSFXDM":"4","KKMC":"中天大道与中生大道交口"},{"KKBH":"610391007","HPHM":"津AVL547","JGSK":"2021-04-01 06:24:03.621","CDBH":"8","XSFX":"由南向北","XSFXDM":"3","KKMC":"和韵路与和风路交口"},{"KKBH":"720891004000","HPHM":"冀B2PM05","JGSK":"2021-04-01 06:24:03.632","CDBH":"5","XSFX":"由西向东","XSFXDM":"2","KKMC":"海博道与安平路交口"},{"KKBH":"610276124","HPHM":"津A07881F","JGSK":"2021-04-01 06:24:03.863","CDBH":"11","XSFX":"由北向南","XSFXDM":"4","KKMC":"中新大道与中生大道交口"},{"KKBH":"610256115","HPHM":"车牌","JGSK":"2021-04-01 06:24:03.88","CDBH":"9","XSFX":"由南向北","XSFXDM":"3","KKMC":"中天大道与中生大道交口"},{"KKBH":"720861003000","HPHM":"鲁P2395E","JGSK":"2021-04-01 06:24:04.038","CDBH":"4","XSFX":"由西向东","XSFXDM":"2","KKMC":"海晨道与安明路交口"},{"KKBH":"610266117","HPHM":"鲁USP167","JGSK":"2021-04-01 06:24:04.052","CDBH":"2","XSFX":"由东向西","XSFXDM":"1","KKMC":"中生大道与和韵路交口"},{"KKBH":"610256112","HPHM":"豫S16R72","JGSK":"2021-04-01 06:24:04.161","CDBH":"1","XSFX":"由东向西","XSFXDM":"1","KKMC":"中天大道与中津大道交口"},{"KKBH":"610256111","HPHM":"车牌","JGSK":"2021-04-01 06:24:04.249","CDBH":"9","XSFX":"由北向南","XSFXDM":"4","KKMC":"中天大道与和惠路交口"},{"KKBH":"6071310030000","HPHM":"津AD79791","JGSK":"2021-04-01 06:24:04.374","CDBH":"3","XSFX":"由东向西","XSFXDM":"1","KKMC":"中央大道与海旭道交口正向"},{"KKBH":"6102610040000","HPHM":"苏DRN531","JGSK":"2021-04-01 06:24:04.482","CDBH":"5","XSFX":"由北向南","XSFXDM":"4","KKMC":"中生大道与静湖西路（北侧）正向"},{"KKBH":"711","HPHM":"津K72086","JGSK":"2021-04-01 06:24:04.594","CDBH":"7","XSFX":"由北向南","XSFXDM":"4","KKMC":"不礼让行人中新大道与和旭路交口"},{"KKBH":"7208910050000","HPHM":"津MHC685","JGSK":"2021-04-01 06:24:04.634","CDBH":"5","XSFX":"由西向东","XSFXDM":"2","KKMC":"海博道与安明路交口正向"},{"KKBH":"610286127","HPHM":"津MJ5903","JGSK":"2021-04-01 06:24:04.666","CDBH":"5","XSFX":"由西向东","XSFXDM":"2","KKMC":"中津大道与和畅路交口"},{"KKBH":"610276126","HPHM":"津N75181","JGSK":"2021-04-01 06:24:04.689","CDBH":"7","XSFX":"由北向南","XSFXDM":"4","KKMC":"中新大道与和意路交口"},{"KKBH":"720891004000","HPHM":"车牌","JGSK":"2021-04-01 06:24:04.725","CDBH":"9","XSFX":"由南向北","XSFXDM":"3","KKMC":"海博道与安平路交口"},{"KKBH":"610266117","HPHM":"冀A78ZC7","JGSK":"2021-04-01 06:24:04.75","CDBH":"3","XSFX":"由东向西","XSFXDM":"1","KKMC":"中生大道与和韵路交口"},{"KKBH":"7208910030000","HPHM":"车牌","JGSK":"2021-04-01 06:24:04.769","CDBH":"1","XSFX":"由东向西","XSFXDM":"1","KKMC":"海博道与安正路交口正向"},{"KKBH":"610271010","HPHM":"津ADK2186","JGSK":"2021-04-01 06:24:04.868","CDBH":"7","XSFX":"由北向南","XSFXDM":"4","KKMC":"中新大道与华五路交口"},{"KKBH":"610256115","HPHM":"津JEN668","JGSK":"2021-04-01 06:24:04.872","CDBH":"10","XSFX":"由北向南","XSFXDM":"4","KKMC":"中天大道与中生大道交口"},{"KKBH":"610276126","HPHM":"津A02660F","JGSK":"2021-04-01 06:24:04.953","CDBH":"8","XSFX":"由北向南","XSFXDM":"4","KKMC":"中新大道与和意路交口"},{"KKBH":"7205410050000","HPHM":"车牌","JGSK":"2021-04-01 06:24:05.446","CDBH":"4","XSFX":"由西向东","XSFXDM":"2","KKMC":"动漫环路东与动漫西路交口正向"},{"KKBH":"7208910030000","HPHM":"车牌","JGSK":"2021-04-01 06:24:05.668","CDBH":"2","XSFX":"由东向西","XSFXDM":"1","KKMC":"海博道与安正路交口正向"},{"KKBH":"610391007","HPHM":"黑A266F6","JGSK":"2021-04-01 06:24:05.936","CDBH":"7","XSFX":"由南向北","XSFXDM":"3","KKMC":"和韵路与和风路交口"},{"KKBH":"7205410050000","HPHM":"车牌","JGSK":"2021-04-01 06:24:05.966","CDBH":"4","XSFX":"由西向东","XSFXDM":"2","KKMC":"动漫环路东与动漫西路交口正向"},{"KKBH":"610266117","HPHM":"浙APV687","JGSK":"2021-04-01 06:24:06.153","CDBH":"2","XSFX":"由东向西","XSFXDM":"1","KKMC":"中生大道与和韵路交口"},{"KKBH":"610391007","HPHM":"辽F99Y13","JGSK":"2021-04-01 06:24:06.329","CDBH":"5","XSFX":"由西向东","XSFXDM":"2","KKMC":"和韵路与和风路交口"},{"KKBH":"610261003000","HPHM":"津C36930","JGSK":"2021-04-01 06:24:06.376","CDBH":"10","XSFX":"由东向西","XSFXDM":"1","KKMC":"中生大道与静湖南路交口"},{"KKBH":"610276125","HPHM":"车牌","JGSK":"2021-04-01 06:24:06.482","CDBH":"8","XSFX":"由北向南","XSFXDM":"4","KKMC":"中新大道与和顺路交口"},{"KKBH":"610276125","HPHM":"车牌","JGSK":"2021-04-01 06:24:06.674","CDBH":"8","XSFX":"由北向南","XSFXDM":"4","KKMC":"中新大道与和顺路交口"},{"KKBH":"610276124","HPHM":"津A07881F","JGSK":"2021-04-01 06:24:06.688","CDBH":"11","XSFX":"由北向南","XSFXDM":"4","KKMC":"中新大道与中生大道交口"},{"KKBH":"7208910030000","HPHM":"冀B5TD82","JGSK":"2021-04-01 06:24:06.935","CDBH":"4","XSFX":"由西向东","XSFXDM":"2","KKMC":"海博道与安正路交口正向"},{"KKBH":"610266117","HPHM":"津HVN336","JGSK":"2021-04-01 06:24:07.034","CDBH":"3","XSFX":"由东向西","XSFXDM":"1","KKMC":"中生大道与和韵路交口"},{"KKBH":"610316142000","HPHM":"辽PWK690","JGSK":"2021-04-01 06:24:07.108","CDBH":"2","XSFX":"由东向西","XSFXDM":"1","KKMC":"中滨大道与盛三街交口"},{"KKBH":"610256114","HPHM":"津CB7626","JGSK":"2021-04-01 06:24:07.13","CDBH":"5","XSFX":"由南向北","XSFXDM":"3","KKMC":"中天大道与和旭路交口"},{"KKBH":"7208610030000","HPHM":"车牌","JGSK":"2021-04-01 06:24:07.149","CDBH":"7","XSFX":"由南向北","XSFXDM":"3","KKMC":"海晨道与安明路交口正向"},{"KKBH":"610256115","HPHM":"津NYZ188","JGSK":"2021-04-01 06:24:07.185","CDBH":"10","XSFX":"由北向南","XSFXDM":"4","KKMC":"中天大道与中生大道交口"},{"KKBH":"7208810020000","HPHM":"津C7D825","JGSK":"2021-04-01 06:24:07.267","CDBH":"12","XSFX":"由北向南","XSFXDM":"4","KKMC":"海旭道与安正路交口正向"},{"KKBH":"610256115","HPHM":"津HH7907","JGSK":"2021-04-01 06:24:07.676","CDBH":"10","XSFX":"由北向南","XSFXDM":"4","KKMC":"中天大道与中生大道交口"},{"KKBH":"7208910030000","HPHM":"津KNF765","JGSK":"2021-04-01 06:24:07.843","CDBH":"4","XSFX":"由西向东","XSFXDM":"2","KKMC":"海博道与安正路交口正向"},{"KKBH":"610276126","HPHM":"津HGB533","JGSK":"2021-04-01 06:24:08.246","CDBH":"7","XSFX":"由北向南","XSFXDM":"4","KKMC":"中新大道与和意路交口"},{"KKBH":"610266118","HPHM":"车牌","JGSK":"2021-04-01 06:24:08.377","CDBH":"3","XSFX":"由东向西","XSFXDM":"1","KKMC":"中生大道与和畅路交口"},{"KKBH":"610276126","HPHM":"车牌","JGSK":"2021-04-01 06:24:08.532","CDBH":"8","XSFX":"由北向南","XSFXDM":"4","KKMC":"中新大道与和意路交口"},{"KKBH":"7280310020000","HPHM":"车牌","JGSK":"2021-04-01 06:24:08.561","CDBH":"2","XSFX":"由东向西","XSFXDM":"1","KKMC":"动漫中路与文一路交口正向"},{"KKBH":"711","HPHM":"津JZS526","JGSK":"2021-04-01 06:24:08.756","CDBH":"8","XSFX":"由北向南","XSFXDM":"4","KKMC":"不礼让行人中新大道与和旭路交口"},{"KKBH":"610271010","HPHM":"津ADK2186","JGSK":"2021-04-01 06:24:08.87","CDBH":"7","XSFX":"由北向南","XSFXDM":"4","KKMC":"中新大道与华五路交口"},{"KKBH":"610266117","HPHM":"津AS1636","JGSK":"2021-04-01 06:24:08.876","CDBH":"2","XSFX":"由东向西","XSFXDM":"1","KKMC":"中生大道与和韵路交口"},{"KKBH":"610276125","HPHM":"冀BA25X8","JGSK":"2021-04-01 06:24:09.242","CDBH":"5","XSFX":"由南向北","XSFXDM":"3","KKMC":"中新大道与和顺路交口"},{"KKBH":"7208610030000","HPHM":"车牌","JGSK":"2021-04-01 06:24:09.576","CDBH":"5","XSFX":"由西向东","XSFXDM":"2","KKMC":"海晨道与安明路交口正向"},{"KKBH":"610256116","HPHM":"津HHN993","JGSK":"2021-04-01 06:24:09.622","CDBH":"8","XSFX":"由南向北","XSFXDM":"3","KKMC":"中天大道与和顺路交口"},{"KKBH":"610261004000","HPHM":"苏DRN531","JGSK":"2021-04-01 06:24:09.663","CDBH":"5","XSFX":"由北向南","XSFXDM":"4","KKMC":"中生大道与静湖西路（北侧）"},{"KKBH":"610256112","HPHM":"鲁JKD211","JGSK":"2021-04-01 06:24:09.671","CDBH":"12","XSFX":"由北向南","XSFXDM":"4","KKMC":"中天大道与中津大道交口"},{"KKBH":"610391007","HPHM":"津AR9036","JGSK":"2021-04-01 06:24:09.703","CDBH":"1","XSFX":"由东向西","XSFXDM":"1","KKMC":"和韵路与和风路交口"},{"KKBH":"610276126","HPHM":"津N75181","JGSK":"2021-04-01 06:24:09.812","CDBH":"7","XSFX":"由北向南","XSFXDM":"4","KKMC":"中新大道与和意路交口"},{"KKBH":"610256114","HPHM":"京HDB428","JGSK":"2021-04-01 06:24:10.295","CDBH":"5","XSFX":"由南向北","XSFXDM":"3","KKMC":"中天大道与和旭路交口"},{"KKBH":"7208910030000","HPHM":"冀B8ZU72","JGSK":"2021-04-01 06:24:10.374","CDBH":"4","XSFX":"由西向东","XSFXDM":"2","KKMC":"海博道与安正路交口正向"},{"KKBH":"610256116","HPHM":"津HY4441","JGSK":"2021-04-01 06:24:10.383","CDBH":"10","XSFX":"由北向南","XSFXDM":"4","KKMC":"中天大道与和顺路交口"},{"KKBH":"610271010","HPHM":"津HFE519","JGSK":"2021-04-01 06:24:10.467","CDBH":"8","XSFX":"由北向南","XSFXDM":"4","KKMC":"中新大道与华五路交口"},{"KKBH":"610276125","HPHM":"车牌","JGSK":"2021-04-01 06:24:10.488","CDBH":"8","XSFX":"由北向南","XSFXDM":"4","KKMC":"中新大道与和顺路交口"},{"KKBH":"610276126","HPHM":"津A02660F","JGSK":"2021-04-01 06:24:10.612","CDBH":"8","XSFX":"由北向南","XSFXDM":"4","KKMC":"中新大道与和意路交口"},{"KKBH":"610256112","HPHM":"津QU2631","JGSK":"2021-04-01 06:24:10.628","CDBH":"11","XSFX":"由北向南","XSFXDM":"4","KKMC":"中天大道与中津大道交口"},{"KKBH":"720881002000","HPHM":"津C7D825","JGSK":"2021-04-01 06:24:10.636","CDBH":"12","XSFX":"由北向南","XSFXDM":"4","KKMC":"海旭道与安正路交口"},{"KKBH":"610276124","HPHM":"津A1P000","JGSK":"2021-04-01 06:24:10.689","CDBH":"7","XSFX":"由南向北","XSFXDM":"3","KKMC":"中新大道与中生大道交口"},{"KKBH":"610266117","HPHM":"鲁USP167","JGSK":"2021-04-01 06:24:10.954","CDBH":"3","XSFX":"由东向西","XSFXDM":"1","KKMC":"中生大道与和韵路交口"},{"KKBH":"7208810020000","HPHM":"津AD80308","JGSK":"2021-04-01 06:24:10.987","CDBH":"12","XSFX":"由北向南","XSFXDM":"4","KKMC":"海旭道与安正路交口正向"},{"KKBH":"610256112","HPHM":"津QU2631","JGSK":"2021-04-01 06:24:11.069","CDBH":"12","XSFX":"由北向南","XSFXDM":"4","KKMC":"中天大道与中津大道交口"},{"KKBH":"610261005000","HPHM":"鲁NN96C3","JGSK":"2021-04-01 06:24:11.073","CDBH":"2","XSFX":"由南向北","XSFXDM":"3","KKMC":"中生大道与静湖西路（南侧）"},{"KKBH":"610391007","HPHM":"津ADA7172","JGSK":"2021-04-01 06:24:11.175","CDBH":"4","XSFX":"由西向东","XSFXDM":"2","KKMC":"和韵路与和风路交口"},{"KKBH":"610276126","HPHM":"冀B185D3","JGSK":"2021-04-01 06:24:11.285","CDBH":"7","XSFX":"由北向南","XSFXDM":"4","KKMC":"中新大道与和意路交口"},{"KKBH":"720891003000","HPHM":"车牌","JGSK":"2021-04-01 06:24:11.394","CDBH":"6","XSFX":"由西向东","XSFXDM":"2","KKMC":"海博道与安正路交口"},{"KKBH":"610256115","HPHM":"冀DL390L","JGSK":"2021-04-01 06:24:11.586","CDBH":"10","XSFX":"由北向南","XSFXDM":"4","KKMC":"中天大道与中生大道交口"},{"KKBH":"7208910030000","HPHM":"鲁DE129A","JGSK":"2021-04-01 06:24:11.913","CDBH":"4","XSFX":"由西向东","XSFXDM":"2","KKMC":"海博道与安正路交口正向"},{"KKBH":"610256112","HPHM":"津AU5956","JGSK":"2021-04-01 06:24:11.975","CDBH":"9","XSFX":"由南向北","XSFXDM":"3","KKMC":"中天大道与中津大道交口"},{"KKBH":"610276124","HPHM":"津REG176","JGSK":"2021-04-01 06:24:12.011","CDBH":"11","XSFX":"由北向南","XSFXDM":"4","KKMC":"中新大道与中生大道交口"},{"KKBH":"610286127","HPHM":"津MJ5903","JGSK":"2021-04-01 06:24:12.123","CDBH":"6","XSFX":"由西向东","XSFXDM":"2","KKMC":"中津大道与和畅路交口"},{"KKBH":"720891004000","HPHM":"车牌","JGSK":"2021-04-01 06:24:12.269","CDBH":"4","XSFX":"由西向东","XSFXDM":"2","KKMC":"海博道与安平路交口"},{"KKBH":"7208910030000","HPHM":"津RMB646","JGSK":"2021-04-01 06:24:12.355","CDBH":"6","XSFX":"由西向东","XSFXDM":"2","KKMC":"海博道与安正路交口正向"},{"KKBH":"610256114","HPHM":"津CB7626","JGSK":"2021-04-01 06:24:12.423","CDBH":"5","XSFX":"由南向北","XSFXDM":"3","KKMC":"中天大道与和旭路交口"},{"KKBH":"720891003000","HPHM":"车牌","JGSK":"2021-04-01 06:24:12.514","CDBH":"6","XSFX":"由西向东","XSFXDM":"2","KKMC":"海博道与安正路交口"},{"KKBH":"610256116","HPHM":"鲁P621LN","JGSK":"2021-04-01 06:24:12.565","CDBH":"8","XSFX":"由南向北","XSFXDM":"3","KKMC":"中天大道与和顺路交口"},{"KKBH":"610271008","HPHM":"车牌","JGSK":"2021-04-01 06:24:12.639","CDBH":"2","XSFX":"由南向北","XSFXDM":"3","KKMC":"中新大道与航母主题公园支路交口"},{"KKBH":"610271010","HPHM":"津HFE519","JGSK":"2021-04-01 06:24:12.71","CDBH":"8","XSFX":"由北向南","XSFXDM":"4","KKMC":"中新大道与华五路交口"},{"KKBH":"7209010020000","HPHM":"车牌","JGSK":"2021-04-01 06:24:13.212","CDBH":"8","XSFX":"由南向北","XSFXDM":"3","KKMC":"玉林道与安正路交口正向"},{"KKBH":"610276124","HPHM":"津NNT669","JGSK":"2021-04-01 06:24:13.507","CDBH":"7","XSFX":"由南向北","XSFXDM":"3","KKMC":"中新大道与中生大道交口"},{"KKBH":"7208910040000","HPHM":"车牌","JGSK":"2021-04-01 06:24:13.531","CDBH":"6","XSFX":"由西向东","XSFXDM":"2","KKMC":"海博道与安平路交口正向"},{"KKBH":"610276126","HPHM":"京N00V15","JGSK":"2021-04-01 06:24:13.697","CDBH":"5","XSFX":"由南向北","XSFXDM":"3","KKMC":"中新大道与和意路交口"},{"KKBH":"7208610020000","HPHM":"冀AS108F","JGSK":"2021-04-01 06:24:13.74","CDBH":"10","XSFX":"由北向南","XSFXDM":"4","KKMC":"海晨道与安正路交口正向"},{"KKBH":"610276124","HPHM":"豫B3V666","JGSK":"2021-04-01 06:24:13.746","CDBH":"8","XSFX":"由南向北","XSFXDM":"3","KKMC":"中新大道与中生大道交口"},{"KKBH":"610256115","HPHM":"津HH7907","JGSK":"2021-04-01 06:24:13.986","CDBH":"10","XSFX":"由北向南","XSFXDM":"4","KKMC":"中天大道与中生大道交口"},{"KKBH":"610266117","HPHM":"冀A78ZC7","JGSK":"2021-04-01 06:24:13.993","CDBH":"3","XSFX":"由东向西","XSFXDM":"1","KKMC":"中生大道与和韵路交口"},{"KKBH":"7208810020000","HPHM":"津AEA582","JGSK":"2021-04-01 06:24:14.053","CDBH":"4","XSFX":"由东向西","XSFXDM":"1","KKMC":"海旭道与安正路交口正向"},{"KKBH":"610256115","HPHM":"津HC1702","JGSK":"2021-04-01 06:24:14.303","CDBH":"10","XSFX":"由北向南","XSFXDM":"4","KKMC":"中天大道与中生大道交口"},{"KKBH":"610276126","HPHM":"津KGZ787","JGSK":"2021-04-01 06:24:14.343","CDBH":"4","XSFX":"由南向北","XSFXDM":"3","KKMC":"中新大道与和意路交口"},{"KKBH":"610256113","HPHM":"车牌","JGSK":"2021-04-01 06:24:14.419","CDBH":"6","XSFX":"由南向北","XSFXDM":"3","KKMC":"中天大道与和风路交口"},{"KKBH":"610266117","HPHM":"车牌","JGSK":"2021-04-01 06:24:14.527","CDBH":"2","XSFX":"由东向西","XSFXDM":"1","KKMC":"中生大道与和韵路交口"},{"KKBH":"610276124","HPHM":"津REG176","JGSK":"2021-04-01 06:24:14.688","CDBH":"11","XSFX":"由北向南","XSFXDM":"4","KKMC":"中新大道与中生大道交口"},{"KKBH":"610276124","HPHM":"津A1P000","JGSK":"2021-04-01 06:24:14.752","CDBH":"7","XSFX":"由南向北","XSFXDM":"3","KKMC":"中新大道与中生大道交口"},{"KKBH":"720891003000","HPHM":"津B8ZJ77","JGSK":"2021-04-01 06:24:14.755","CDBH":"6","XSFX":"由西向东","XSFXDM":"2","KKMC":"海博道与安正路交口"},{"KKBH":"7208710020000","HPHM":"津C7D825","JGSK":"2021-04-01 06:24:14.829","CDBH":"8","XSFX":"由北向南","XSFXDM":"4","KKMC":"安正路与芳菲路交口正向"},{"KKBH":"610276126","HPHM":"津HGB533","JGSK":"2021-04-01 06:24:14.852","CDBH":"7","XSFX":"由北向南","XSFXDM":"4","KKMC":"中新大道与和意路交口"},{"KKBH":"610256115","HPHM":"津CA5898","JGSK":"2021-04-01 06:24:14.919","CDBH":"8","XSFX":"由南向北","XSFXDM":"3","KKMC":"中天大道与中生大道交口"},{"KKBH":"610271010","HPHM":"津MCF028","JGSK":"2021-04-01 06:24:14.942","CDBH":"7","XSFX":"由北向南","XSFXDM":"4","KKMC":"中新大道与华五路交口"},{"KKBH":"610256113","HPHM":"车牌","JGSK":"2021-04-01 06:24:15.043","CDBH":"6","XSFX":"由南向北","XSFXDM":"3","KKMC":"中天大道与和风路交口"},{"KKBH":"610256114","HPHM":"京HDB428","JGSK":"2021-04-01 06:24:15.063","CDBH":"5","XSFX":"由南向北","XSFXDM":"3","KKMC":"中天大道与和旭路交口"},{"KKBH":"610266117","HPHM":"津NXY656","JGSK":"2021-04-01 06:24:15.31","CDBH":"3","XSFX":"由东向西","XSFXDM":"1","KKMC":"中生大道与和韵路交口"},{"KKBH":"610391007","HPHM":"津C2760学","JGSK":"2021-04-01 06:24:15.318","CDBH":"4","XSFX":"由西向东","XSFXDM":"2","KKMC":"和韵路与和风路交口"},{"KKBH":"7208910040000","HPHM":"车牌","JGSK":"2021-04-01 06:24:15.504","CDBH":"6","XSFX":"由西向东","XSFXDM":"2","KKMC":"海博道与安平路交口正向"},{"KKBH":"610256114","HPHM":"冀BU093V","JGSK":"2021-04-01 06:24:15.613","CDBH":"8","XSFX":"由北向南","XSFXDM":"4","KKMC":"中天大道与和旭路交口"},{"KKBH":"7205410020000","HPHM":"车牌","JGSK":"2021-04-01 06:24:15.678","CDBH":"3","XSFX":"由西向东","XSFXDM":"2","KKMC":"动漫环路西与动漫中路交口正向"},{"KKBH":"720891004000","HPHM":"津DLS401","JGSK":"2021-04-01 06:24:15.708","CDBH":"5","XSFX":"由西向东","XSFXDM":"2","KKMC":"海博道与安平路交口"},{"KKBH":"610256116","HPHM":"津HY4441","JGSK":"2021-04-01 06:24:15.71","CDBH":"11","XSFX":"由北向南","XSFXDM":"4","KKMC":"中天大道与和顺路交口"},{"KKBH":"610391007","HPHM":"津ADA7172","JGSK":"2021-04-01 06:24:15.843","CDBH":"4","XSFX":"由西向东","XSFXDM":"2","KKMC":"和韵路与和风路交口"},{"KKBH":"720891003000","HPHM":"车牌","JGSK":"2021-04-01 06:24:15.846","CDBH":"6","XSFX":"由西向东","XSFXDM":"2","KKMC":"海博道与安正路交口"},{"KKBH":"7280310020000","HPHM":"津DDT967","JGSK":"2021-04-01 06:24:15.965","CDBH":"7","XSFX":"由北向南","XSFXDM":"4","KKMC":"动漫中路与文一路交口正向"},{"KKBH":"740011002000","HPHM":"津AP5160","JGSK":"2021-04-01 06:24:16.138","CDBH":"14","XSFX":"由北向南","XSFXDM":"4","KKMC":"静湖南路与华一路交口"},{"KKBH":"7208910080000","HPHM":"津MWG955","JGSK":"2021-04-01 06:24:16.299","CDBH":"5","XSFX":"由西向东","XSFXDM":"2","KKMC":"海博道与荣盛路交口正向"},{"KKBH":"610266117","HPHM":"豫BC2R93","JGSK":"2021-04-01 06:24:16.768","CDBH":"2","XSFX":"由东向西","XSFXDM":"1","KKMC":"中生大道与和韵路交口"},{"KKBH":"7208810020000","HPHM":"津MZZ802","JGSK":"2021-04-01 06:24:16.774","CDBH":"6","XSFX":"由西向东","XSFXDM":"2","KKMC":"海旭道与安正路交口正向"},{"KKBH":"7208910030000","HPHM":"冀BQ717B","JGSK":"2021-04-01 06:24:16.852","CDBH":"4","XSFX":"由西向东","XSFXDM":"2","KKMC":"海博道与安正路交口正向"},{"KKBH":"7208910040000","HPHM":"京HW3329","JGSK":"2021-04-01 06:24:17.03","CDBH":"6","XSFX":"由西向东","XSFXDM":"2","KKMC":"海博道与安平路交口正向"},{"KKBH":"7208810020000","HPHM":"津MZZ802","JGSK":"2021-04-01 06:24:17.229","CDBH":"5","XSFX":"由西向东","XSFXDM":"2","KKMC":"海旭道与安正路交口正向"},{"KKBH":"720901002000","HPHM":"车牌","JGSK":"2021-04-01 06:24:17.259","CDBH":"8","XSFX":"由南向北","XSFXDM":"3","KKMC":"玉林道与安正路交口"},{"KKBH":"610266117","HPHM":"津AS1636","JGSK":"2021-04-01 06:24:17.273","CDBH":"3","XSFX":"由东向西","XSFXDM":"1","KKMC":"中生大道与和韵路交口"},{"KKBH":"7208810050000","HPHM":"鲁M7533Z","JGSK":"2021-04-01 06:24:17.706","CDBH":"4","XSFX":"由西向东","XSFXDM":"2","KKMC":"海旭道与明盛路交口正向"},{"KKBH":"610271008","HPHM":"车牌","JGSK":"2021-04-01 06:24:17.73","CDBH":"1","XSFX":"由南向北","XSFXDM":"3","KKMC":"中新大道与航母主题公园支路交口"},{"KKBH":"610256115","HPHM":"津HC1702","JGSK":"2021-04-01 06:24:17.746","CDBH":"10","XSFX":"由北向南","XSFXDM":"4","KKMC":"中天大道与中生大道交口"},{"KKBH":"610256115","HPHM":"津CA5898","JGSK":"2021-04-01 06:24:17.773","CDBH":"9","XSFX":"由南向北","XSFXDM":"3","KKMC":"中天大道与中生大道交口"},{"KKBH":"720891004000","HPHM":"冀JFM821","JGSK":"2021-04-01 06:24:17.79","CDBH":"5","XSFX":"由西向东","XSFXDM":"2","KKMC":"海博道与安平路交口"},{"KKBH":"610276126","HPHM":"津BJ85D3","JGSK":"2021-04-01 06:24:17.812","CDBH":"7","XSFX":"由北向南","XSFXDM":"4","KKMC":"中新大道与和意路交口"},{"KKBH":"610256114","HPHM":"津C966T8","JGSK":"2021-04-01 06:24:18.173","CDBH":"8","XSFX":"由北向南","XSFXDM":"4","KKMC":"中天大道与和旭路交口"},{"KKBH":"610256114","HPHM":"车牌","JGSK":"2021-04-01 06:24:18.364","CDBH":"8","XSFX":"由北向南","XSFXDM":"4","KKMC":"中天大道与和旭路交口"},{"KKBH":"610271010","HPHM":"津MCF028","JGSK":"2021-04-01 06:24:18.391","CDBH":"7","XSFX":"由北向南","XSFXDM":"4","KKMC":"中新大道与华五路交口"},{"KKBH":"720881002000","HPHM":"津AEA582","JGSK":"2021-04-01 06:24:18.4","CDBH":"4","XSFX":"由东向西","XSFXDM":"1","KKMC":"海旭道与安正路交口"},{"KKBH":"720891004000","HPHM":"车牌","JGSK":"2021-04-01 06:24:18.636","CDBH":"9","XSFX":"由南向北","XSFXDM":"3","KKMC":"海博道与安平路交口"},{"KKBH":"720881002000","HPHM":"津AD80308","JGSK":"2021-04-01 06:24:18.638","CDBH":"12","XSFX":"由北向南","XSFXDM":"4","KKMC":"海旭道与安正路交口"},{"KKBH":"610276126","HPHM":"津KGZ787","JGSK":"2021-04-01 06:24:18.657","CDBH":"4","XSFX":"由南向北","XSFXDM":"3","KKMC":"中新大道与和意路交口"},{"KKBH":"610271010","HPHM":"津H82565","JGSK":"2021-04-01 06:24:18.69","CDBH":"7","XSFX":"由北向南","XSFXDM":"4","KKMC":"中新大道与华五路交口"},{"KKBH":"7208910030000","HPHM":"车牌","JGSK":"2021-04-01 06:24:18.889","CDBH":"2","XSFX":"由东向西","XSFXDM":"1","KKMC":"海博道与安正路交口正向"},{"KKBH":"610286127","HPHM":"冀J9R6Q2","JGSK":"2021-04-01 06:24:18.951","CDBH":"8","XSFX":"由南向北","XSFXDM":"3","KKMC":"中津大道与和畅路交口"},{"KKBH":"7208910040000","HPHM":"车牌","JGSK":"2021-04-01 06:24:18.96","CDBH":"6","XSFX":"由西向东","XSFXDM":"2","KKMC":"海博道与安平路交口正向"},{"KKBH":"7208910030000","HPHM":"津HP2099","JGSK":"2021-04-01 06:24:19.036","CDBH":"4","XSFX":"由西向东","XSFXDM":"2","KKMC":"海博道与安正路交口正向"},{"KKBH":"610271008","HPHM":"车牌","JGSK":"2021-04-01 06:24:19.075","CDBH":"5","XSFX":"由北向南","XSFXDM":"4","KKMC":"中新大道与航母主题公园支路交口"},{"KKBH":"720891003000","HPHM":"车牌","JGSK":"2021-04-01 06:24:19.125","CDBH":"5","XSFX":"由西向东","XSFXDM":"2","KKMC":"海博道与安正路交口"},{"KKBH":"610391007","HPHM":"津FJJ589","JGSK":"2021-04-01 06:24:19.239","CDBH":"7","XSFX":"由南向北","XSFXDM":"3","KKMC":"和韵路与和风路交口"},{"KKBH":"610256113","HPHM":"车牌","JGSK":"2021-04-01 06:24:19.366","CDBH":"6","XSFX":"由南向北","XSFXDM":"3","KKMC":"中天大道与和风路交口"},{"KKBH":"610276124","HPHM":"冀D8E301","JGSK":"2021-04-01 06:24:19.723","CDBH":"8","XSFX":"由南向北","XSFXDM":"3","KKMC":"中新大道与中生大道交口"},{"KKBH":"610391007","HPHM":"津AR9036","JGSK":"2021-04-01 06:24:19.977","CDBH":"2","XSFX":"由东向西","XSFXDM":"1","KKMC":"和韵路与和风路交口"},{"KKBH":"610271008","HPHM":"冀B0E5H6","JGSK":"2021-04-01 06:24:19.985","CDBH":"1","XSFX":"由南向北","XSFXDM":"3","KKMC":"中新大道与航母主题公园支路交口"},{"KKBH":"720891004000","HPHM":"京HW3321","JGSK":"2021-04-01 06:24:20.028","CDBH":"5","XSFX":"由西向东","XSFXDM":"2","KKMC":"海博道与安平路交口"},{"KKBH":"610271008","HPHM":"车牌","JGSK":"2021-04-01 06:24:20.031","CDBH":"5","XSFX":"由北向南","XSFXDM":"4","KKMC":"中新大道与航母主题公园支路交口"},{"KKBH":"6102610040000","HPHM":"车牌","JGSK":"2021-04-01 06:24:20.109","CDBH":"7","XSFX":"由北向南","XSFXDM":"4","KKMC":"中生大道与静湖西路（北侧）正向"},{"KKBH":"720891008000","HPHM":"津MWG955","JGSK":"2021-04-01 06:24:20.327","CDBH":"5","XSFX":"由西向东","XSFXDM":"2","KKMC":"海博道与荣盛路交口"},{"KKBH":"610391007","HPHM":"津C2760学","JGSK":"2021-04-01 06:24:20.372","CDBH":"4","XSFX":"由西向东","XSFXDM":"2","KKMC":"和韵路与和风路交口"},{"KKBH":"610256116","HPHM":"冀TE9V76","JGSK":"2021-04-01 06:24:20.376","CDBH":"8","XSFX":"由南向北","XSFXDM":"3","KKMC":"中天大道与和顺路交口"},{"KKBH":"610276124","HPHM":"津NNT669","JGSK":"2021-04-01 06:24:20.432","CDBH":"7","XSFX":"由南向北","XSFXDM":"3","KKMC":"中新大道与中生大道交口"},{"KKBH":"610271008","HPHM":"车牌","JGSK":"2021-04-01 06:24:20.465","CDBH":"5","XSFX":"由北向南","XSFXDM":"4","KKMC":"中新大道与航母主题公园支路交口"},{"KKBH":"720891003000","HPHM":"车牌","JGSK":"2021-04-01 06:24:20.484","CDBH":"6","XSFX":"由西向东","XSFXDM":"2","KKMC":"海博道与安正路交口"},{"KKBH":"720881002000","HPHM":"津MZZ802","JGSK":"2021-04-01 06:24:20.536","CDBH":"6","XSFX":"由西向东","XSFXDM":"2","KKMC":"海旭道与安正路交口"},{"KKBH":"610271010","HPHM":"津CFF628","JGSK":"2021-04-01 06:24:20.557","CDBH":"4","XSFX":"由南向北","XSFXDM":"3","KKMC":"中新大道与华五路交口"},{"KKBH":"720541002000","HPHM":"车牌","JGSK":"2021-04-01 06:24:20.569","CDBH":"3","XSFX":"由西向东","XSFXDM":"2","KKMC":"动漫环路西与动漫中路交口"},{"KKBH":"610266117","HPHM":"津CA3609","JGSK":"2021-04-01 06:24:20.634","CDBH":"2","XSFX":"由东向西","XSFXDM":"1","KKMC":"中生大道与和韵路交口"},{"KKBH":"720891004000","HPHM":"车牌","JGSK":"2021-04-01 06:24:20.639","CDBH":"9","XSFX":"由南向北","XSFXDM":"3","KKMC":"海博道与安平路交口"},{"KKBH":"610256116","HPHM":"津KAA963","JGSK":"2021-04-01 06:24:20.719","CDBH":"11","XSFX":"由北向南","XSFXDM":"4","KKMC":"中天大道与和顺路交口"},{"KKBH":"720871002000","HPHM":"津C7D825","JGSK":"2021-04-01 06:24:20.749","CDBH":"8","XSFX":"由北向南","XSFXDM":"4","KKMC":"安正路与芳菲路交口"},{"KKBH":"728031002000","HPHM":"津DDT967","JGSK":"2021-04-01 06:24:20.836","CDBH":"7","XSFX":"由北向南","XSFXDM":"4","KKMC":"动漫中路与文一路交口"},{"KKBH":"610271010","HPHM":"津C87385","JGSK":"2021-04-01 06:24:20.903","CDBH":"8","XSFX":"由北向南","XSFXDM":"4","KKMC":"中新大道与华五路交口"},{"KKBH":"7208910030000","HPHM":"冀B2PM05","JGSK":"2021-04-01 06:24:21.061","CDBH":"4","XSFX":"由西向东","XSFXDM":"2","KKMC":"海博道与安正路交口正向"},{"KKBH":"720891004000","HPHM":"京HB5611","JGSK":"2021-04-01 06:24:21.228","CDBH":"5","XSFX":"由西向东","XSFXDM":"2","KKMC":"海博道与安平路交口"},{"KKBH":"610256114","HPHM":"津C966T8","JGSK":"2021-04-01 06:24:21.245","CDBH":"8","XSFX":"由北向南","XSFXDM":"4","KKMC":"中天大道与和旭路交口"},{"KKBH":"610286127","HPHM":"津C01X58","JGSK":"2021-04-01 06:24:21.252","CDBH":"8","XSFX":"由南向北","XSFXDM":"3","KKMC":"中津大道与和畅路交口"},{"KKBH":"610271010","HPHM":"津H82565","JGSK":"2021-04-01 06:24:21.271","CDBH":"7","XSFX":"由北向南","XSFXDM":"4","KKMC":"中新大道与华五路交口"},{"KKBH":"610276126","HPHM":"车牌","JGSK":"2021-04-01 06:24:21.291","CDBH":"5","XSFX":"由南向北","XSFXDM":"3","KKMC":"中新大道与和意路交口"},{"KKBH":"7208910040000","HPHM":"车牌","JGSK":"2021-04-01 06:24:21.369","CDBH":"4","XSFX":"由西向东","XSFXDM":"2","KKMC":"海博道与安平路交口正向"},{"KKBH":"7208810050000","HPHM":"冀J703L6","JGSK":"2021-04-01 06:24:21.425","CDBH":"5","XSFX":"由西向东","XSFXDM":"2","KKMC":"海旭道与明盛路交口正向"},{"KKBH":"610286127","HPHM":"冀J9R6Q2","JGSK":"2021-04-01 06:24:21.448","CDBH":"9","XSFX":"由南向北","XSFXDM":"3","KKMC":"中津大道与和畅路交口"},{"KKBH":"610256112","HPHM":"津AF52765","JGSK":"2021-04-01 06:24:21.551","CDBH":"9","XSFX":"由南向北","XSFXDM":"3","KKMC":"中天大道与中津大道交口"},{"KKBH":"610276124","HPHM":"津B3V666","JGSK":"2021-04-01 06:24:21.711","CDBH":"8","XSFX":"由南向北","XSFXDM":"3","KKMC":"中新大道与中生大道交口"},{"KKBH":"610266117","HPHM":"豫BC2R93","JGSK":"2021-04-01 06:24:21.935","CDBH":"3","XSFX":"由东向西","XSFXDM":"1","KKMC":"中生大道与和韵路交口"},{"KKBH":"7208810020000","HPHM":"津CF3668","JGSK":"2021-04-01 06:24:21.964","CDBH":"12","XSFX":"由北向南","XSFXDM":"4","KKMC":"海旭道与安正路交口正向"},{"KKBH":"610271010","HPHM":"津RSE609","JGSK":"2021-04-01 06:24:22.102","CDBH":"7","XSFX":"由北向南","XSFXDM":"4","KKMC":"中新大道与华五路交口"},{"KKBH":"610261005000","HPHM":"车牌","JGSK":"2021-04-01 06:24:22.106","CDBH":"2","XSFX":"由南向北","XSFXDM":"3","KKMC":"中生大道与静湖西路（南侧）"},{"KKBH":"610266117","HPHM":"渝MDJ456","JGSK":"2021-04-01 06:24:22.107","CDBH":"2","XSFX":"由东向西","XSFXDM":"1","KKMC":"中生大道与和韵路交口"},{"KKBH":"7208710020000","HPHM":"冀AV331C","JGSK":"2021-04-01 06:24:22.339","CDBH":"5","XSFX":"由南向北","XSFXDM":"3","KKMC":"安正路与芳菲路交口正向"},{"KKBH":"610271010","HPHM":"津CFF628","JGSK":"2021-04-01 06:24:22.34","CDBH":"4","XSFX":"由南向北","XSFXDM":"3","KKMC":"中新大道与华五路交口"},{"KKBH":"7205410050000","HPHM":"车牌","JGSK":"2021-04-01 06:24:22.38","CDBH":"7","XSFX":"由北向南","XSFXDM":"4","KKMC":"动漫环路东与动漫西路交口正向"},{"KKBH":"720891003000","HPHM":"车牌","JGSK":"2021-04-01 06:24:22.481","CDBH":"6","XSFX":"由西向东","XSFXDM":"2","KKMC":"海博道与安正路交口"},{"KKBH":"610261005000","HPHM":"津C2522挂","JGSK":"2021-04-01 06:24:22.59","CDBH":"2","XSFX":"由南向北","XSFXDM":"3","KKMC":"中生大道与静湖西路（南侧）"},{"KKBH":"720891004000","HPHM":"车牌","JGSK":"2021-04-01 06:24:22.639","CDBH":"9","XSFX":"由南向北","XSFXDM":"3","KKMC":"海博道与安平路交口"},{"KKBH":"610256115","HPHM":"津AD18025","JGSK":"2021-04-01 06:24:22.747","CDBH":"10","XSFX":"由北向南","XSFXDM":"4","KKMC":"中天大道与中生大道交口"},{"KKBH":"610276124","HPHM":"津AK5955","JGSK":"2021-04-01 06:24:22.819","CDBH":"5","XSFX":"由西向东","XSFXDM":"2","KKMC":"中新大道与中生大道交口"},{"KKBH":"720891004000","HPHM":"津RG8711","JGSK":"2021-04-01 06:24:22.906","CDBH":"6","XSFX":"由西向东","XSFXDM":"2","KKMC":"海博道与安平路交口"},{"KKBH":"7208910040000","HPHM":"车牌","JGSK":"2021-04-01 06:24:22.977","CDBH":"5","XSFX":"由西向东","XSFXDM":"2","KKMC":"海博道与安平路交口正向"},{"KKBH":"7208910060000","HPHM":"车牌","JGSK":"2021-04-01 06:24:23.787","CDBH":"9","XSFX":"由南向北","XSFXDM":"3","KKMC":"海博道与永盛路交口正向"},{"KKBH":"7208210040000","HPHM":"车牌","JGSK":"2021-04-01 06:24:23.809","CDBH":"6","XSFX":"由北向南","XSFXDM":"4","KKMC":"动漫西路与动漫北路交口正向"},{"KKBH":"720881005000","HPHM":"鲁M7533Z","JGSK":"2021-04-01 06:24:23.825","CDBH":"4","XSFX":"由西向东","XSFXDM":"2","KKMC":"海旭道与明盛路交口"},{"KKBH":"610286127","HPHM":"津C01X58","JGSK":"2021-04-01 06:24:24.008","CDBH":"9","XSFX":"由南向北","XSFXDM":"3","KKMC":"中津大道与和畅路交口"},{"KKBH":"7208910040000","HPHM":"津N32663","JGSK":"2021-04-01 06:24:24.102","CDBH":"6","XSFX":"由西向东","XSFXDM":"2","KKMC":"海博道与安平路交口正向"},{"KKBH":"610256115","HPHM":"津AD18025","JGSK":"2021-04-01 06:24:24.146","CDBH":"10","XSFX":"由北向南","XSFXDM":"4","KKMC":"中天大道与中生大道交口"},{"KKBH":"7208210040000","HPHM":"车牌","JGSK":"2021-04-01 06:24:24.309","CDBH":"6","XSFX":"由北向南","XSFXDM":"4","KKMC":"动漫西路与动漫北路交口正向"},{"KKBH":"610271010","HPHM":"津C87385","JGSK":"2021-04-01 06:24:24.31","CDBH":"8","XSFX":"由北向南","XSFXDM":"4","KKMC":"中新大道与华五路交口"},{"KKBH":"720891004000","HPHM":"车牌","JGSK":"2021-04-01 06:24:24.316","CDBH":"9","XSFX":"由南向北","XSFXDM":"3","KKMC":"海博道与安平路交口"},{"KKBH":"610271010","HPHM":"津RSE609","JGSK":"2021-04-01 06:24:24.39","CDBH":"7","XSFX":"由北向南","XSFXDM":"4","KKMC":"中新大道与华五路交口"},{"KKBH":"610271010","HPHM":"豫H87427","JGSK":"2021-04-01 06:24:24.455","CDBH":"5","XSFX":"由南向北","XSFXDM":"3","KKMC":"中新大道与华五路交口"},{"KKBH":"610276126","HPHM":"鄂C3U790","JGSK":"2021-04-01 06:24:24.463","CDBH":"8","XSFX":"由北向南","XSFXDM":"4","KKMC":"中新大道与和意路交口"},{"KKBH":"720891003000","HPHM":"车牌","JGSK":"2021-04-01 06:24:24.564","CDBH":"6","XSFX":"由西向东","XSFXDM":"2","KKMC":"海博道与安正路交口"},{"KKBH":"610256116","HPHM":"津A5A235","JGSK":"2021-04-01 06:24:24.703","CDBH":"11","XSFX":"由北向南","XSFXDM":"4","KKMC":"中天大道与和顺路交口"},{"KKBH":"610401004","HPHM":"津DHF378","JGSK":"2021-04-01 06:24:24.837","CDBH":"10","XSFX":"由北向南","XSFXDM":"4","KKMC":"和畅路与和风路交口"},{"KKBH":"711","HPHM":"鲁D079LU","JGSK":"2021-04-01 06:24:24.891","CDBH":"5","XSFX":"由南向北","XSFXDM":"3","KKMC":"不礼让行人中新大道与和旭路交口"},{"KKBH":"720891004000","HPHM":"津C5W180","JGSK":"2021-04-01 06:24:25.15","CDBH":"6","XSFX":"由西向东","XSFXDM":"2","KKMC":"海博道与安平路交口"},{"KKBH":"610256115","HPHM":"京QD07X5","JGSK":"2021-04-01 06:24:25.187","CDBH":"4","XSFX":"由西向东","XSFXDM":"2","KKMC":"中天大道与中生大道交口"},{"KKBH":"7208910030000","HPHM":"吉EDR822","JGSK":"2021-04-01 06:24:25.255","CDBH":"11","XSFX":"由北向南","XSFXDM":"4","KKMC":"海博道与安正路交口正向"},{"KKBH":"610266117","HPHM":"冀B7E21G","JGSK":"2021-04-01 06:24:25.358","CDBH":"6","XSFX":"由西向东","XSFXDM":"2","KKMC":"中生大道与和韵路交口"},{"KKBH":"610276124","HPHM":"津NSU456","JGSK":"2021-04-01 06:24:25.386","CDBH":"7","XSFX":"由南向北","XSFXDM":"3","KKMC":"中新大道与中生大道交口"},{"KKBH":"610256116","HPHM":"津KAA963","JGSK":"2021-04-01 06:24:25.389","CDBH":"12","XSFX":"由北向南","XSFXDM":"4","KKMC":"中天大道与和顺路交口"},{"KKBH":"610271009","HPHM":"车牌","JGSK":"2021-04-01 06:24:25.429","CDBH":"11","XSFX":"由北向南","XSFXDM":"4","KKMC":"中新大道与泰七路交口"},{"KKBH":"610391007","HPHM":"津FJJ589","JGSK":"2021-04-01 06:24:25.663","CDBH":"8","XSFX":"由南向北","XSFXDM":"3","KKMC":"和韵路与和风路交口"},{"KKBH":"610271009","HPHM":"车牌","JGSK":"2021-04-01 06:24:25.806","CDBH":"11","XSFX":"由北向南","XSFXDM":"4","KKMC":"中新大道与泰七路交口"},{"KKBH":"720891004000","HPHM":"车牌","JGSK":"2021-04-01 06:24:25.999","CDBH":"9","XSFX":"由南向北","XSFXDM":"3","KKMC":"海博道与安平路交口"},{"KKBH":"6102661220000","HPHM":"津C36930","JGSK":"2021-04-01 06:24:26.074","CDBH":"2","XSFX":"由西向东","XSFXDM":"2","KKMC":"生态城中生大道故道河一桥西向东上桥处正向"},{"KKBH":"610266117","HPHM":"津MDJ456","JGSK":"2021-04-01 06:24:26.175","CDBH":"2","XSFX":"由东向西","XSFXDM":"1","KKMC":"中生大道与和韵路交口"},{"KKBH":"610271009","HPHM":"车牌","JGSK":"2021-04-01 06:24:26.281","CDBH":"11","XSFX":"由北向南","XSFXDM":"4","KKMC":"中新大道与泰七路交口"},{"KKBH":"610266117","HPHM":"津A21M55","JGSK":"2021-04-01 06:24:26.702","CDBH":"4","XSFX":"由西向东","XSFXDM":"2","KKMC":"中生大道与和韵路交口"},{"KKBH":"720891004000","HPHM":"晋BPZ150","JGSK":"2021-04-01 06:24:26.743","CDBH":"6","XSFX":"由西向东","XSFXDM":"2","KKMC":"海博道与安平路交口"},{"KKBH":"7208810020000","HPHM":"鲁MQ155U","JGSK":"2021-04-01 06:24:26.809","CDBH":"2","XSFX":"由东向西","XSFXDM":"1","KKMC":"海旭道与安正路交口正向"},{"KKBH":"610276124","HPHM":"津B26102","JGSK":"2021-04-01 06:24:26.864","CDBH":"8","XSFX":"由南向北","XSFXDM":"3","KKMC":"中新大道与中生大道交口"},{"KKBH":"610391008","HPHM":"吉AGC793","JGSK":"2021-04-01 06:24:26.879","CDBH":"4","XSFX":"由西向东","XSFXDM":"2","KKMC":"和韵路与和旭路交口"},{"KKBH":"7208810040000","HPHM":"津B56766","JGSK":"2021-04-01 06:24:26.947","CDBH":"2","XSFX":"由东向西","XSFXDM":"1","KKMC":"海旭道与永盛路交口正向"},{"KKBH":"720891004000","HPHM":"津N32663","JGSK":"2021-04-01 06:24:27.066","CDBH":"5","XSFX":"由西向东","XSFXDM":"2","KKMC":"海博道与安平路交口"},{"KKBH":"610271009","HPHM":"津RNA265","JGSK":"2021-04-01 06:24:27.165","CDBH":"10","XSFX":"由北向南","XSFXDM":"4","KKMC":"中新大道与泰七路交口"},{"KKBH":"610276126","HPHM":"鄂C3U790","JGSK":"2021-04-01 06:24:27.218","CDBH":"8","XSFX":"由北向南","XSFXDM":"4","KKMC":"中新大道与和意路交口"},{"KKBH":"610271010","HPHM":"津H87427","JGSK":"2021-04-01 06:24:27.3","CDBH":"5","XSFX":"由南向北","XSFXDM":"3","KKMC":"中新大道与华五路交口"},{"KKBH":"610391007","HPHM":"津MAA771","JGSK":"2021-04-01 06:24:27.303","CDBH":"8","XSFX":"由南向北","XSFXDM":"3","KKMC":"和韵路与和风路交口"},{"KKBH":"720881005000","HPHM":"冀J703L6","JGSK":"2021-04-01 06:24:27.347","CDBH":"5","XSFX":"由西向东","XSFXDM":"2","KKMC":"海旭道与明盛路交口"},{"KKBH":"720891006000","HPHM":"车牌","JGSK":"2021-04-01 06:24:27.373","CDBH":"9","XSFX":"由南向北","XSFXDM":"3","KKMC":"海博道与永盛路交口"},{"KKBH":"720891004000","HPHM":"车牌","JGSK":"2021-04-01 06:24:27.524","CDBH":"9","XSFX":"由南向北","XSFXDM":"3","KKMC":"海博道与安平路交口"},{"KKBH":"7280310030000","HPHM":"津HS0825","JGSK":"2021-04-01 06:24:27.575","CDBH":"5","XSFX":"由北向南","XSFXDM":"4","KKMC":"动漫中路与文二路交口正向"},{"KKBH":"610271010","HPHM":"蒙D913D6","JGSK":"2021-04-01 06:24:27.793","CDBH":"4","XSFX":"由南向北","XSFXDM":"3","KKMC":"中新大道与华五路交口"},{"KKBH":"610276126","HPHM":"津C81B25","JGSK":"2021-04-01 06:24:27.983","CDBH":"7","XSFX":"由北向南","XSFXDM":"4","KKMC":"中新大道与和意路交口"},{"KKBH":"610266117","HPHM":"冀B7E21G","JGSK":"2021-04-01 06:24:27.997","CDBH":"6","XSFX":"由西向东","XSFXDM":"2","KKMC":"中生大道与和韵路交口"},{"KKBH":"720871002000","HPHM":"冀AV331C","JGSK":"2021-04-01 06:24:28.033","CDBH":"5","XSFX":"由南向北","XSFXDM":"3","KKMC":"安正路与芳菲路交口"},{"KKBH":"610256116","HPHM":"车牌","JGSK":"2021-04-01 06:24:28.393","CDBH":"8","XSFX":"由南向北","XSFXDM":"3","KKMC":"中天大道与和顺路交口"},{"KKBH":"610256115","HPHM":"冀FUN646","JGSK":"2021-04-01 06:24:28.541","CDBH":"3","XSFX":"由东向西","XSFXDM":"1","KKMC":"中天大道与中生大道交口"},{"KKBH":"7280310060000","HPHM":"津GNA311","JGSK":"2021-04-01 06:24:28.604","CDBH":"6","XSFX":"由南向北","XSFXDM":"3","KKMC":"动漫中路与文三路交口正向"},{"KKBH":"7205710040000","HPHM":"津DDT967","JGSK":"2021-04-01 06:24:28.887","CDBH":"3","XSFX":"由西向东","XSFXDM":"2","KKMC":"动漫东路与动漫中路交口正向"},{"KKBH":"7208610030000","HPHM":"鲁M40S92","JGSK":"2021-04-01 06:24:28.902","CDBH":"4","XSFX":"由西向东","XSFXDM":"2","KKMC":"海晨道与安明路交口正向"},{"KKBH":"720891003000","HPHM":"黑E31119","JGSK":"2021-04-01 06:24:28.976","CDBH":"2","XSFX":"由东向西","XSFXDM":"1","KKMC":"海博道与安正路交口"},{"KKBH":"7208810020000","HPHM":"津C18918","JGSK":"2021-04-01 06:24:29.177","CDBH":"5","XSFX":"由西向东","XSFXDM":"2","KKMC":"海旭道与安正路交口正向"},{"KKBH":"711","HPHM":"鲁NU66H5","JGSK":"2021-04-01 06:24:29.37","CDBH":"5","XSFX":"由南向北","XSFXDM":"3","KKMC":"不礼让行人中新大道与和旭路交口"},{"KKBH":"610256114","HPHM":"京A7JK30","JGSK":"2021-04-01 06:24:29.506","CDBH":"1","XSFX":"由西向东","XSFXDM":"2","KKMC":"中天大道与和旭路交口"},{"KKBH":"610271009","HPHM":"津RNA265","JGSK":"2021-04-01 06:24:29.595","CDBH":"10","XSFX":"由北向南","XSFXDM":"4","KKMC":"中新大道与泰七路交口"},{"KKBH":"610271010","HPHM":"津LAH818","JGSK":"2021-04-01 06:24:29.77","CDBH":"8","XSFX":"由北向南","XSFXDM":"4","KKMC":"中新大道与华五路交口"},{"KKBH":"7208910040000","HPHM":"冀J1Q549","JGSK":"2021-04-01 06:24:29.957","CDBH":"6","XSFX":"由西向东","XSFXDM":"2","KKMC":"海博道与安平路交口正向"},{"KKBH":"610256115","HPHM":"京QD07X5","JGSK":"2021-04-01 06:24:30.016","CDBH":"4","XSFX":"由西向东","XSFXDM":"2","KKMC":"中天大道与中生大道交口"},{"KKBH":"711","HPHM":"津AW7659","JGSK":"2021-04-01 06:24:30.189","CDBH":"8","XSFX":"由北向南","XSFXDM":"4","KKMC":"不礼让行人中新大道与和旭路交口"},{"KKBH":"610286127","HPHM":"津MG5819","JGSK":"2021-04-01 06:24:30.191","CDBH":"8","XSFX":"由南向北","XSFXDM":"3","KKMC":"中津大道与和畅路交口"},{"KKBH":"7208910030000","HPHM":"津DLS401","JGSK":"2021-04-01 06:24:30.219","CDBH":"4","XSFX":"由西向东","XSFXDM":"2","KKMC":"海博道与安正路交口正向"},{"KKBH":"610276124","HPHM":"豫QV0809","JGSK":"2021-04-01 06:24:30.226","CDBH":"8","XSFX":"由南向北","XSFXDM":"3","KKMC":"中新大道与中生大道交口"},{"KKBH":"610276126","HPHM":"津C81B25","JGSK":"2021-04-01 06:24:30.394","CDBH":"7","XSFX":"由北向南","XSFXDM":"4","KKMC":"中新大道与和意路交口"},{"KKBH":"720891004000","HPHM":"车牌","JGSK":"2021-04-01 06:24:30.474","CDBH":"9","XSFX":"由南向北","XSFXDM":"3","KKMC":"海博道与安平路交口"},{"KKBH":"610271010","HPHM":"蒙D913D6","JGSK":"2021-04-01 06:24:30.499","CDBH":"4","XSFX":"由南向北","XSFXDM":"3","KKMC":"中新大道与华五路交口"},{"KKBH":"610391008","HPHM":"吉AGC793","JGSK":"2021-04-01 06:24:30.573","CDBH":"5","XSFX":"由西向东","XSFXDM":"2","KKMC":"和韵路与和旭路交口"},{"KKBH":"610266122000","HPHM":"津C36930","JGSK":"2021-04-01 06:24:30.608","CDBH":"2","XSFX":"由西向东","XSFXDM":"2","KKMC":"生态城中生大道故道河一桥西向东上桥处"},{"KKBH":"610271009","HPHM":"车牌","JGSK":"2021-04-01 06:24:30.612","CDBH":"11","XSFX":"由北向南","XSFXDM":"4","KKMC":"中新大道与泰七路交口"},{"KKBH":"720891003000","HPHM":"津H81444","JGSK":"2021-04-01 06:24:30.656","CDBH":"3","XSFX":"由东向西","XSFXDM":"1","KKMC":"海博道与安正路交口"},{"KKBH":"610276124","HPHM":"津MJ7012","JGSK":"2021-04-01 06:24:30.877","CDBH":"3","XSFX":"由东向西","XSFXDM":"1","KKMC":"中新大道与中生大道交口"},{"KKBH":"720881002000","HPHM":"鲁MQ155U","JGSK":"2021-04-01 06:24:30.954","CDBH":"2","XSFX":"由东向西","XSFXDM":"1","KKMC":"海旭道与安正路交口"},{"KKBH":"610256115","HPHM":"津AY1770","JGSK":"2021-04-01 06:24:31.175","CDBH":"3","XSFX":"由东向西","XSFXDM":"1","KKMC":"中天大道与中生大道交口"},{"KKBH":"7208510020000","HPHM":"车牌","JGSK":"2021-04-01 06:24:31.565","CDBH":"9","XSFX":"由北向南","XSFXDM":"4","KKMC":"碧水道与安正路交口正向"},{"KKBH":"720571004000","HPHM":"津DDT967","JGSK":"2021-04-01 06:24:31.641","CDBH":"3","XSFX":"由西向东","XSFXDM":"2","KKMC":"动漫东路与动漫中路交口"},{"KKBH":"610266118","HPHM":"车牌","JGSK":"2021-04-01 06:24:31.66","CDBH":"8","XSFX":"由南向北","XSFXDM":"3","KKMC":"中生大道与和畅路交口"},{"KKBH":"610256114","HPHM":"津H71297","JGSK":"2021-04-01 06:24:31.688","CDBH":"7","XSFX":"由北向南","XSFXDM":"4","KKMC":"中天大道与和旭路交口"},{"KKBH":"7208910080000","HPHM":"津A15U56","JGSK":"2021-04-01 06:24:31.855","CDBH":"7","XSFX":"由西向东","XSFXDM":"2","KKMC":"海博道与荣盛路交口正向"},{"KKBH":"610401004","HPHM":"津DHF378","JGSK":"2021-04-01 06:24:31.873","CDBH":"11","XSFX":"由北向南","XSFXDM":"4","KKMC":"和畅路与和风路交口"},{"KKBH":"610256113","HPHM":"冀BU093V","JGSK":"2021-04-01 06:24:31.9","CDBH":"8","XSFX":"由北向南","XSFXDM":"4","KKMC":"中天大道与和风路交口"},{"KKBH":"610256114","HPHM":"渝A6QC01","JGSK":"2021-04-01 06:24:31.906","CDBH":"2","XSFX":"由西向东","XSFXDM":"2","KKMC":"中天大道与和旭路交口"},{"KKBH":"720881002000","HPHM":"津CF3668","JGSK":"2021-04-01 06:24:31.911","CDBH":"12","XSFX":"由北向南","XSFXDM":"4","KKMC":"海旭道与安正路交口"},{"KKBH":"610271010","HPHM":"津LAH818","JGSK":"2021-04-01 06:24:32.07","CDBH":"8","XSFX":"由北向南","XSFXDM":"4","KKMC":"中新大道与华五路交口"},{"KKBH":"610271009","HPHM":"粤S3LF79","JGSK":"2021-04-01 06:24:32.521","CDBH":"10","XSFX":"由北向南","XSFXDM":"4","KKMC":"中新大道与泰七路交口"},{"KKBH":"7208910030000","HPHM":"冀JFM821","JGSK":"2021-04-01 06:24:32.559","CDBH":"4","XSFX":"由西向东","XSFXDM":"2","KKMC":"海博道与安正路交口正向"},{"KKBH":"610266117","HPHM":"津A21M55","JGSK":"2021-04-01 06:24:32.797","CDBH":"5","XSFX":"由西向东","XSFXDM":"2","KKMC":"中生大道与和韵路交口"},{"KKBH":"610256111","HPHM":"鲁F377MY","JGSK":"2021-04-01 06:24:32.917","CDBH":"1","XSFX":"由西向东","XSFXDM":"2","KKMC":"中天大道与和惠路交口"},{"KKBH":"610391007","HPHM":"津MAA771","JGSK":"2021-04-01 06:24:33.017","CDBH":"9","XSFX":"由南向北","XSFXDM":"3","KKMC":"和韵路与和风路交口"},{"KKBH":"610286127","HPHM":"津A16A60","JGSK":"2021-04-01 06:24:33.048","CDBH":"8","XSFX":"由南向北","XSFXDM":"3","KKMC":"中津大道与和畅路交口"},{"KKBH":"7208810060000","HPHM":"皖KKU136","JGSK":"2021-04-01 06:24:33.194","CDBH":"2","XSFX":"由西向东","XSFXDM":"2","KKMC":"海旭道与庄盛路交口正向"},{"KKBH":"610256114","HPHM":"车牌","JGSK":"2021-04-01 06:24:33.241","CDBH":"8","XSFX":"由北向南","XSFXDM":"4","KKMC":"中天大道与和旭路交口"},{"KKBH":"610256115","HPHM":"津AD17319","JGSK":"2021-04-01 06:24:33.249","CDBH":"5","XSFX":"由西向东","XSFXDM":"2","KKMC":"中天大道与中生大道交口"},{"KKBH":"720891003000","HPHM":"车牌","JGSK":"2021-04-01 06:24:33.284","CDBH":"6","XSFX":"由西向东","XSFXDM":"2","KKMC":"海博道与安正路交口"},{"KKBH":"728031006000","HPHM":"津GNA311","JGSK":"2021-04-01 06:24:33.309","CDBH":"6","XSFX":"由南向北","XSFXDM":"3","KKMC":"动漫中路与文三路交口"},{"KKBH":"7205410050000","HPHM":"车牌","JGSK":"2021-04-01 06:24:33.433","CDBH":"7","XSFX":"由北向南","XSFXDM":"4","KKMC":"动漫环路东与动漫西路交口正向"},{"KKBH":"711","HPHM":"鲁D015ME","JGSK":"2021-04-01 06:24:33.851","CDBH":"5","XSFX":"由南向北","XSFXDM":"3","KKMC":"不礼让行人中新大道与和旭路交口"},{"KKBH":"720891004000","HPHM":"冀J1Q549","JGSK":"2021-04-01 06:24:34.103","CDBH":"5","XSFX":"由西向东","XSFXDM":"2","KKMC":"海博道与安平路交口"},{"KKBH":"610256115","HPHM":"津JQE928","JGSK":"2021-04-01 06:24:34.29","CDBH":"3","XSFX":"由东向西","XSFXDM":"1","KKMC":"中天大道与中生大道交口"},{"KKBH":"720891003000","HPHM":"津C61082","JGSK":"2021-04-01 06:24:34.495","CDBH":"2","XSFX":"由东向西","XSFXDM":"1","KKMC":"海博道与安正路交口"},{"KKBH":"7208910040000","HPHM":"晋BUU196","JGSK":"2021-04-01 06:24:34.558","CDBH":"6","XSFX":"由西向东","XSFXDM":"2","KKMC":"海博道与安平路交口正向"},{"KKBH":"610256112","HPHM":"津MGU178","JGSK":"2021-04-01 06:24:34.65","CDBH":"8","XSFX":"由南向北","XSFXDM":"3","KKMC":"中天大道与中津大道交口"},{"KKBH":"7205410050000","HPHM":"车牌","JGSK":"2021-04-01 06:24:34.81","CDBH":"7","XSFX":"由北向南","XSFXDM":"4","KKMC":"动漫环路东与动漫西路交口正向"},{"KKBH":"720881004000","HPHM":"津B56766","JGSK":"2021-04-01 06:24:34.967","CDBH":"2","XSFX":"由东向西","XSFXDM":"1","KKMC":"海旭道与永盛路交口"},{"KKBH":"610256114","HPHM":"津H71297","JGSK":"2021-04-01 06:24:35.08","CDBH":"7","XSFX":"由北向南","XSFXDM":"4","KKMC":"中天大道与和旭路交口"},{"KKBH":"610286127","HPHM":"津MG5819","JGSK":"2021-04-01 06:24:35.128","CDBH":"9","XSFX":"由南向北","XSFXDM":"3","KKMC":"中津大道与和畅路交口"},{"KKBH":"610271009","HPHM":"津DDQ156","JGSK":"2021-04-01 06:24:35.136","CDBH":"11","XSFX":"由北向南","XSFXDM":"4","KKMC":"中新大道与泰七路交口"},{"KKBH":"610256115","HPHM":"津CB7626","JGSK":"2021-04-01 06:24:35.228","CDBH":"8","XSFX":"由南向北","XSFXDM":"3","KKMC":"中天大道与中生大道交口"},{"KKBH":"610276124","HPHM":"津EA68N0","JGSK":"2021-04-01 06:24:35.243","CDBH":"7","XSFX":"由南向北","XSFXDM":"3","KKMC":"中新大道与中生大道交口"},{"KKBH":"610271010","HPHM":"豫J82V83","JGSK":"2021-04-01 06:24:35.61","CDBH":"5","XSFX":"由南向北","XSFXDM":"3","KKMC":"中新大道与华五路交口"},{"KKBH":"720891003000","HPHM":"车牌","JGSK":"2021-04-01 06:24:35.682","CDBH":"6","XSFX":"由西向东","XSFXDM":"2","KKMC":"海博道与安正路交口"},{"KKBH":"610271010","HPHM":"冀BH862K","JGSK":"2021-04-01 06:24:35.822","CDBH":"8","XSFX":"由北向南","XSFXDM":"4","KKMC":"中新大道与华五路交口"},{"KKBH":"7208910030000","HPHM":"京HW3321","JGSK":"2021-04-01 06:24:36.098","CDBH":"4","XSFX":"由西向东","XSFXDM":"2","KKMC":"海博道与安正路交口正向"},{"KKBH":"1250","HPHM":"车牌",
[truncated: 900,451 more chars]
