# Supplementary material for: A vehicle license plate data access model based on the jump hash consistency algorithm
Source: PLoS One. 2023 Aug 24;18(8):e0288427. doi: 10.1371/journal.pone.0288427 (PMC10449116; doi:10.1371/journal.pone.0288427)
Supplement: S1 Data — (ZIP) [file pone.0288427.s001.zip › vpld/2021-04-01_42.json]

[{"KKBH":"610261003000","HPHM":"车牌","JGSK":"2021-04-01 10:30:25.215","CDBH":"17","XSFX":"由北向南","XSFXDM":"4","KKMC":"中生大道与静湖南路交口"},{"KKBH":"610286127","HPHM":"津H90135","JGSK":"2021-04-01 10:30:25.225","CDBH":"4","XSFX":"由西向东","XSFXDM":"2","KKMC":"中津大道与和畅路交口"},{"KKBH":"7205410020000","HPHM":"津A1S731","JGSK":"2021-04-01 10:30:25.437","CDBH":"2","XSFX":"由东向西","XSFXDM":"1","KKMC":"动漫环路西与动漫中路交口正向"},{"KKBH":"610256113","HPHM":"苏CL0D33","JGSK":"2021-04-01 10:30:25.545","CDBH":"2","XSFX":"由西向东","XSFXDM":"2","KKMC":"中天大道与和风路交口"},{"KKBH":"610256113","HPHM":"黑EFZ062","JGSK":"2021-04-01 10:30:25.549","CDBH":"8","XSFX":"由北向南","XSFXDM":"4","KKMC":"中天大道与和风路交口"},{"KKBH":"720891006000","HPHM":"津HLW075","JGSK":"2021-04-01 10:30:25.773","CDBH":"9","XSFX":"由南向北","XSFXDM":"3","KKMC":"海博道与永盛路交口"},{"KKBH":"610256115","HPHM":"津AHL119","JGSK":"2021-04-01 10:30:25.839","CDBH":"7","XSFX":"由南向北","XSFXDM":"3","KKMC":"中天大道与中生大道交口"},{"KKBH":"6071310030000","HPHM":"冀B8VN88","JGSK":"2021-04-01 10:30:25.993","CDBH":"3","XSFX":"由东向西","XSFXDM":"1","KKMC":"中央大道与海旭道交口正向"},{"KKBH":"7208910040000","HPHM":"津RMG393","JGSK":"2021-04-01 10:30:26.116","CDBH":"6","XSFX":"由西向东","XSFXDM":"2","KKMC":"海博道与安平路交口正向"},{"KKBH":"610256111","HPHM":"鲁NK718L","JGSK":"2021-04-01 10:30:26.167","CDBH":"5","XSFX":"由南向北","XSFXDM":"3","KKMC":"中天大道与和惠路交口"},{"KKBH":"610266117","HPHM":"津A38T09","JGSK":"2021-04-01 10:30:26.22","CDBH":"2","XSFX":"由东向西","XSFXDM":"1","KKMC":"中生大道与和韵路交口"},{"KKBH":"610401004","HPHM":"津RQQ333","JGSK":"2021-04-01 10:30:26.472","CDBH":"2","XSFX":"由东向西","XSFXDM":"1","KKMC":"和畅路与和风路交口"},{"KKBH":"610271008","HPHM":"车牌","JGSK":"2021-04-01 10:30:26.569","CDBH":"2","XSFX":"由南向北","XSFXDM":"3","KKMC":"中新大道与航母主题公园支路交口"},{"KKBH":"610256116","HPHM":"津JVY696","JGSK":"2021-04-01 10:30:26.57","CDBH":"10","XSFX":"由北向南","XSFXDM":"4","KKMC":"中天大道与和顺路交口"},{"KKBH":"610401005","HPHM":"黑A869MU","JGSK":"2021-04-01 10:30:26.652","CDBH":"5","XSFX":"由西向东","XSFXDM":"2","KKMC":"和畅路与和顺路交口"},{"KKBH":"610286127","HPHM":"京P7RQ09","JGSK":"2021-04-01 10:30:26.736","CDBH":"5","XSFX":"由西向东","XSFXDM":"2","KKMC":"中津大道与和畅路交口"},{"KKBH":"7208810020000","HPHM":"车牌","JGSK":"2021-04-01 10:30:26.919","CDBH":"11","XSFX":"由南向北","XSFXDM":"3","KKMC":"海旭道与安正路交口正向"},{"KKBH":"720891003000","HPHM":"车牌","JGSK":"2021-04-01 10:30:27.108","CDBH":"6","XSFX":"由西向东","XSFXDM":"2","KKMC":"海博道与安正路交口"},{"KKBH":"720901002000","HPHM":"津AMC848","JGSK":"2021-04-01 10:30:27.124","CDBH":"8","XSFX":"由南向北","XSFXDM":"3","KKMC":"玉林道与安正路交口"},{"KKBH":"610276124","HPHM":"津HL6253","JGSK":"2021-04-01 10:30:27.132","CDBH":"6","XSFX":"由西向东","XSFXDM":"2","KKMC":"中新大道与中生大道交口"},{"KKBH":"7208810050000","HPHM":"津ADH8070","JGSK":"2021-04-01 10:30:27.211","CDBH":"5","XSFX":"由西向东","XSFXDM":"2","KKMC":"海旭道与明盛路交口正向"},{"KKBH":"610276124","HPHM":"津AY7216","JGSK":"2021-04-01 10:30:27.219","CDBH":"1","XSFX":"由东向西","XSFXDM":"1","KKMC":"中新大道与中生大道交口"},{"KKBH":"610251002","HPHM":"鲁NG616W","JGSK":"2021-04-01 10:30:27.251","CDBH":"7","XSFX":"由南向北","XSFXDM":"3","KKMC":"中天大道与和睦路交口"},{"KKBH":"7208910030000","HPHM":"车牌","JGSK":"2021-04-01 10:30:27.264","CDBH":"2","XSFX":"由东向西","XSFXDM":"1","KKMC":"海博道与安正路交口正向"},{"KKBH":"610266118","HPHM":"津RQE009","JGSK":"2021-04-01 10:30:27.301","CDBH":"4","XSFX":"由西向东","XSFXDM":"2","KKMC":"中生大道与和畅路交口"},{"KKBH":"610401004","HPHM":"津KPS226","JGSK":"2021-04-01 10:30:27.322","CDBH":"8","XSFX":"由南向北","XSFXDM":"3","KKMC":"和畅路与和风路交口"},{"KKBH":"610256116","HPHM":"津DDL107","JGSK":"2021-04-01 10:30:27.517","CDBH":"11","XSFX":"由北向南","XSFXDM":"4","KKMC":"中天大道与和顺路交口"},{"KKBH":"610271010","HPHM":"津J56198","JGSK":"2021-04-01 10:30:27.521","CDBH":"8","XSFX":"由北向南","XSFXDM":"4","KKMC":"中新大道与华五路交口"},{"KKBH":"610276124","HPHM":"冀B7JQ53","JGSK":"2021-04-01 10:30:27.526","CDBH":"8","XSFX":"由南向北","XSFXDM":"3","KKMC":"中新大道与中生大道交口"},{"KKBH":"610271010","HPHM":"津JF1650","JGSK":"2021-04-01 10:30:27.613","CDBH":"5","XSFX":"由南向北","XSFXDM":"3","KKMC":"中新大道与华五路交口"},{"KKBH":"610256115","HPHM":"豫PZF997","JGSK":"2021-04-01 10:30:27.662","CDBH":"9","XSFX":"由南向北","XSFXDM":"3","KKMC":"中天大道与中生大道交口"},{"KKBH":"7208910040000","HPHM":"津RBG100","JGSK":"2021-04-01 10:30:27.862","CDBH":"6","XSFX":"由西向东","XSFXDM":"2","KKMC":"海博道与安平路交口正向"},{"KKBH":"610401004","HPHM":"鲁R9998F","JGSK":"2021-04-01 10:30:27.975","CDBH":"1","XSFX":"由东向西","XSFXDM":"1","KKMC":"和畅路与和风路交口"},{"KKBH":"610266118","HPHM":"津KBY156","JGSK":"2021-04-01 10:30:27.98","CDBH":"5","XSFX":"由西向东","XSFXDM":"2","KKMC":"中生大道与和畅路交口"},{"KKBH":"711","HPHM":"津C8D562","JGSK":"2021-04-01 10:30:28.036","CDBH":"5","XSFX":"由南向北","XSFXDM":"3","KKMC":"不礼让行人中新大道与和旭路交口"},{"KKBH":"720871002000","HPHM":"津GWL271","JGSK":"2021-04-01 10:30:28.112","CDBH":"8","XSFX":"由北向南","XSFXDM":"4","KKMC":"安正路与芳菲路交口"},{"KKBH":"610276124","HPHM":"津REG260","JGSK":"2021-04-01 10:30:28.179","CDBH":"3","XSFX":"由东向西","XSFXDM":"1","KKMC":"中新大道与中生大道交口"},{"KKBH":"7208810050000","HPHM":"津RF3668","JGSK":"2021-04-01 10:30:28.222","CDBH":"4","XSFX":"由西向东","XSFXDM":"2","KKMC":"海旭道与明盛路交口正向"},{"KKBH":"610286127","HPHM":"津FF8299","JGSK":"2021-04-01 10:30:28.329","CDBH":"4","XSFX":"由西向东","XSFXDM":"2","KKMC":"中津大道与和畅路交口"},{"KKBH":"610266118","HPHM":"津C106N8","JGSK":"2021-04-01 10:30:28.351","CDBH":"5","XSFX":"由西向东","XSFXDM":"2","KKMC":"中生大道与和畅路交口"},{"KKBH":"720881002000","HPHM":"津FCA755","JGSK":"2021-04-01 10:30:28.415","CDBH":"12","XSFX":"由北向南","XSFXDM":"4","KKMC":"海旭道与安正路交口"},{"KKBH":"610391007","HPHM":"冀A259SA","JGSK":"2021-04-01 10:30:28.626","CDBH":"7","XSFX":"由南向北","XSFXDM":"3","KKMC":"和韵路与和风路交口"},{"KKBH":"7208810020000","HPHM":"津MT4979","JGSK":"2021-04-01 10:30:28.7","CDBH":"9","XSFX":"由南向北","XSFXDM":"3","KKMC":"海旭道与安正路交口正向"},{"KKBH":"7208710020000","HPHM":"黑CC2206","JGSK":"2021-04-01 10:30:28.737","CDBH":"8","XSFX":"由北向南","XSFXDM":"4","KKMC":"安正路与芳菲路交口正向"},{"KKBH":"610286127","HPHM":"津H90135","JGSK":"2021-04-01 10:30:28.817","CDBH":"5","XSFX":"由西向东","XSFXDM":"2","KKMC":"中津大道与和畅路交口"},{"KKBH":"610256116","HPHM":"津JVY696","JGSK":"2021-04-01 10:30:28.958","CDBH":"11","XSFX":"由北向南","XSFXDM":"4","KKMC":"中天大道与和顺路交口"},{"KKBH":"610251002","HPHM":"辽AE55L9","JGSK":"2021-04-01 10:30:29.015","CDBH":"12","XSFX":"由北向南","XSFXDM":"4","KKMC":"中天大道与和睦路交口"},{"KKBH":"6102610040000","HPHM":"津AXB832","JGSK":"2021-04-01 10:30:29.071","CDBH":"7","XSFX":"由北向南","XSFXDM":"4","KKMC":"中生大道与静湖西路（北侧）正向"},{"KKBH":"610276126","HPHM":"津FJF500","JGSK":"2021-04-01 10:30:29.202","CDBH":"8","XSFX":"由北向南","XSFXDM":"4","KKMC":"中新大道与和意路交口"},{"KKBH":"610401004","HPHM":"鲁A8DL75","JGSK":"2021-04-01 10:30:29.22","CDBH":"7","XSFX":"由南向北","XSFXDM":"3","KKMC":"和畅路与和风路交口"},{"KKBH":"610401005","HPHM":"黑A869MU","JGSK":"2021-04-01 10:30:29.363","CDBH":"6","XSFX":"由西向东","XSFXDM":"2","KKMC":"和畅路与和顺路交口"},{"KKBH":"610261005000","HPHM":"陕A0M03D","JGSK":"2021-04-01 10:30:29.389","CDBH":"2","XSFX":"由南向北","XSFXDM":"3","KKMC":"中生大道与静湖西路（南侧）"},{"KKBH":"720891004000","HPHM":"津RMG393","JGSK":"2021-04-01 10:30:29.485","CDBH":"5","XSFX":"由西向东","XSFXDM":"2","KKMC":"海博道与安平路交口"},{"KKBH":"610266122000","HPHM":"津H35228","JGSK":"2021-04-01 10:30:29.571","CDBH":"2","XSFX":"由西向东","XSFXDM":"2","KKMC":"生态城中生大道故道河一桥西向东上桥处"},{"KKBH":"610256112","HPHM":"津ML0257","JGSK":"2021-04-01 10:30:29.585","CDBH":"10","XSFX":"由北向南","XSFXDM":"4","KKMC":"中天大道与中津大道交口"},{"KKBH":"7208610030000","HPHM":"陕A6S7P5","JGSK":"2021-04-01 10:30:29.675","CDBH":"7","XSFX":"由南向北","XSFXDM":"3","KKMC":"海晨道与安明路交口正向"},{"KKBH":"610256116","HPHM":"津DFZ218","JGSK":"2021-04-01 10:30:29.678","CDBH":"11","XSFX":"由北向南","XSFXDM":"4","KKMC":"中天大道与和顺路交口"},{"KKBH":"610401004","HPHM":"津A2T377","JGSK":"2021-04-01 10:30:29.887","CDBH":"4","XSFX":"由西向东","XSFXDM":"2","KKMC":"和畅路与和风路交口"},{"KKBH":"610271010","HPHM":"津JF1650","JGSK":"2021-04-01 10:30:29.892","CDBH":"5","XSFX":"由南向北","XSFXDM":"3","KKMC":"中新大道与华五路交口"},{"KKBH":"610391007","HPHM":"京N0AE01","JGSK":"2021-04-01 10:30:30.041","CDBH":"1","XSFX":"由东向西","XSFXDM":"1","KKMC":"和韵路与和风路交口"},{"KKBH":"610276124","HPHM":"京FC0186","JGSK":"2021-04-01 10:30:30.182","CDBH":"7","XSFX":"由南向北","XSFXDM":"3","KKMC":"中新大道与中生大道交口"},{"KKBH":"7205710040000","HPHM":"津MMD855","JGSK":"2021-04-01 10:30:30.245","CDBH":"1","XSFX":"由东向西","XSFXDM":"1","KKMC":"动漫东路与动漫中路交口正向"},{"KKBH":"610271010","HPHM":"车牌","JGSK":"2021-04-01 10:30:30.315","CDBH":"4","XSFX":"由南向北","XSFXDM":"3","KKMC":"中新大道与华五路交口"},{"KKBH":"610391008","HPHM":"津A09892D","JGSK":"2021-04-01 10:30:30.403","CDBH":"4","XSFX":"由西向东","XSFXDM":"2","KKMC":"和韵路与和旭路交口"},{"KKBH":"610256112","HPHM":"津AF09313","JGSK":"2021-04-01 10:30:30.415","CDBH":"5","XSFX":"由西向东","XSFXDM":"2","KKMC":"中天大道与中津大道交口"},{"KKBH":"610271008","HPHM":"车牌","JGSK":"2021-04-01 10:30:30.462","CDBH":"5","XSFX":"由北向南","XSFXDM":"4","KKMC":"中新大道与航母主题公园支路交口"},{"KKBH":"711","HPHM":"津RWY589","JGSK":"2021-04-01 10:30:30.602","CDBH":"5","XSFX":"由南向北","XSFXDM":"3","KKMC":"不礼让行人中新大道与和旭路交口"},{"KKBH":"7205710040000","HPHM":"车牌","JGSK":"2021-04-01 10:30:30.662","CDBH":"6","XSFX":"由北向南","XSFXDM":"4","KKMC":"动漫东路与动漫中路交口正向"},{"KKBH":"720881005000","HPHM":"津ADH8070","JGSK":"2021-04-01 10:30:30.753","CDBH":"5","XSFX":"由西向东","XSFXDM":"2","KKMC":"海旭道与明盛路交口"},{"KKBH":"610256111","HPHM":"冀TD5N13","JGSK":"2021-04-01 10:30:30.865","CDBH":"1","XSFX":"由西向东","XSFXDM":"2","KKMC":"中天大道与和惠路交口"},{"KKBH":"7208710020000","HPHM":"冀H1H215","JGSK":"2021-04-01 10:30:30.918","CDBH":"9","XSFX":"由北向南","XSFXDM":"4","KKMC":"安正路与芳菲路交口正向"},{"KKBH":"6071310030000","HPHM":"津C3E103","JGSK":"2021-04-01 10:30:31.007","CDBH":"2","XSFX":"由东向西","XSFXDM":"1","KKMC":"中央大道与海旭道交口正向"},{"KKBH":"7208610020000","HPHM":"津NJN517","JGSK":"2021-04-01 10:30:31.062","CDBH":"7","XSFX":"由南向北","XSFXDM":"3","KKMC":"海晨道与安正路交口正向"},{"KKBH":"7205410040000","HPHM":"津B2Q962","JGSK":"2021-04-01 10:30:31.107","CDBH":"4","XSFX":"由西向东","XSFXDM":"2","KKMC":"动漫环路东与动漫中路交口正向"},{"KKBH":"7205610020000","HPHM":"浙GY0B08","JGSK":"2021-04-01 10:30:31.176","CDBH":"6","XSFX":"由北向南","XSFXDM":"4","KKMC":"动漫北路与文三路交口正向"},{"KKBH":"610256112","HPHM":"津MLE319","JGSK":"2021-04-01 10:30:31.226","CDBH":"10","XSFX":"由北向南","XSFXDM":"4","KKMC":"中天大道与中津大道交口"},{"KKBH":"7280310030000","HPHM":"车牌","JGSK":"2021-04-01 10:30:31.36","CDBH":"4","XSFX":"由南向北","XSFXDM":"3","KKMC":"动漫中路与文二路交口正向"},{"KKBH":"610256115","HPHM":"津AF55616","JGSK":"2021-04-01 10:30:31.393","CDBH":"5","XSFX":"由西向东","XSFXDM":"2","KKMC":"中天大道与中生大道交口"},{"KKBH":"720891004000","HPHM":"津RBG100","JGSK":"2021-04-01 10:30:31.564","CDBH":"5","XSFX":"由西向东","XSFXDM":"2","KKMC":"海博道与安平路交口"},{"KKBH":"610271010","HPHM":"津HDB002","JGSK":"2021-04-01 10:30:31.597","CDBH":"4","XSFX":"由南向北","XSFXDM":"3","KKMC":"中新大道与华五路交口"},{"KKBH":"610256114","HPHM":"津NLX090","JGSK":"2021-04-01 10:30:31.682","CDBH":"5","XSFX":"由南向北","XSFXDM":"3","KKMC":"中天大道与和旭路交口"},{"KKBH":"610271008","HPHM":"鄂AZA880","JGSK":"2021-04-01 10:30:31.683","CDBH":"2","XSFX":"由南向北","XSFXDM":"3","KKMC":"中新大道与航母主题公园支路交口"},{"KKBH":"610266118","HPHM":"津KBY156","JGSK":"2021-04-01 10:30:31.791","CDBH":"6","XSFX":"由西向东","XSFXDM":"2","KKMC":"中生大道与和畅路交口"},{"KKBH":"720891003000","HPHM":"津KK1845","JGSK":"2021-04-01 10:30:31.806","CDBH":"8","XSFX":"由南向北","XSFXDM":"3","KKMC":"海博道与安正路交口"},{"KKBH":"610271010","HPHM":"鲁NZ51X0","JGSK":"2021-04-01 10:30:31.818","CDBH":"5","XSFX":"由南向北","XSFXDM":"3","KKMC":"中新大道与华五路交口"},{"KKBH":"610256116","HPHM":"津ATN870","JGSK":"2021-04-01 10:30:31.845","CDBH":"8","XSFX":"由南向北","XSFXDM":"3","KKMC":"中天大道与和顺路交口"},{"KKBH":"610286127","HPHM":"津FF8299","JGSK":"2021-04-01 10:30:31.856","CDBH":"5","XSFX":"由西向东","XSFXDM":"2","KKMC":"中津大道与和畅路交口"},{"KKBH":"7280310030000","HPHM":"津D06020","JGSK":"2021-04-01 10:30:31.881","CDBH":"3","XSFX":"由南向北","XSFXDM":"3","KKMC":"动漫中路与文二路交口正向"},{"KKBH":"610391007","HPHM":"津C58P11","JGSK":"2021-04-01 10:30:31.949","CDBH":"2","XSFX":"由东向西","XSFXDM":"1","KKMC":"和韵路与和风路交口"},{"KKBH":"610401005","HPHM":"津C651B0","JGSK":"2021-04-01 10:30:32.004","CDBH":"1","XSFX":"由东向西","XSFXDM":"1","KKMC":"和畅路与和顺路交口"},{"KKBH":"610266118","HPHM":"津RQE009","JGSK":"2021-04-01 10:30:32.033","CDBH":"4","XSFX":"由西向东","XSFXDM":"2","KKMC":"中生大道与和畅路交口"},{"KKBH":"720891004000","HPHM":"车牌","JGSK":"2021-04-01 10:30:32.05","CDBH":"9","XSFX":"由南向北","XSFXDM":"3","KKMC":"海博道与安平路交口"},{"KKBH":"7400110020000","HPHM":"津NXR315","JGSK":"2021-04-01 10:30:32.183","CDBH":"4","XSFX":"由南向北","XSFXDM":"3","KKMC":"静湖南路与华一路交口正向"},{"KKBH":"711","HPHM":"津ADP1951","JGSK":"2021-04-01 10:30:32.279","CDBH":"5","XSFX":"由南向北","XSFXDM":"3","KKMC":"不礼让行人中新大道与和旭路交口"},{"KKBH":"610276126","HPHM":"津KUD778","JGSK":"2021-04-01 10:30:32.301","CDBH":"2","XSFX":"由东向西","XSFXDM":"1","KKMC":"中新大道与和意路交口"},{"KKBH":"610401004","HPHM":"鲁R9998F","JGSK":"2021-04-01 10:30:32.312","CDBH":"2","XSFX":"由东向西","XSFXDM":"1","KKMC":"和畅路与和风路交口"},{"KKBH":"720541002000","HPHM":"津A1S731","JGSK":"2021-04-01 10:30:32.353","CDBH":"1","XSFX":"由东向西","XSFXDM":"1","KKMC":"动漫环路西与动漫中路交口"},{"KKBH":"610256112","HPHM":"津ADF6532","JGSK":"2021-04-01 10:30:32.443","CDBH":"11","XSFX":"由北向南","XSFXDM":"4","KKMC":"中天大道与中津大道交口"},{"KKBH":"7208810020000","HPHM":"津E26543","JGSK":"2021-04-01 10:30:32.48","CDBH":"9","XSFX":"由南向北","XSFXDM":"3","KKMC":"海旭道与安正路交口正向"},{"KKBH":"610391006","HPHM":"豫PB331B","JGSK":"2021-04-01 10:30:32.48","CDBH":"1","XSFX":"由东向西","XSFXDM":"1","KKMC":"和韵路与和意路交口"},{"KKBH":"610271010","HPHM":"津GLZ155","JGSK":"2021-04-01 10:30:32.567","CDBH":"5","XSFX":"由南向北","XSFXDM":"3","KKMC":"中新大道与华五路交口"},{"KKBH":"610251002","HPHM":"鲁NG616W","JGSK":"2021-04-01 10:30:32.585","CDBH":"8","XSFX":"由南向北","XSFXDM":"3","KKMC":"中天大道与和睦路交口"},{"KKBH":"720881005000","HPHM":"津RF3668","JGSK":"2021-04-01 10:30:32.594","CDBH":"4","XSFX":"由西向东","XSFXDM":"2","KKMC":"海旭道与明盛路交口"},{"KKBH":"610256116","HPHM":"津DFZ218","JGSK":"2021-04-01 10:30:32.958","CDBH":"12","XSFX":"由北向南","XSFXDM":"4","KKMC":"中天大道与和顺路交口"},{"KKBH":"610271010","HPHM":"冀B2CR96","JGSK":"2021-04-01 10:30:33.151","CDBH":"4","XSFX":"由南向北","XSFXDM":"3","KKMC":"中新大道与华五路交口"},{"KKBH":"7208910030000","HPHM":"津C015Y2","JGSK":"2021-04-01 10:30:33.429","CDBH":"9","XSFX":"由南向北","XSFXDM":"3","KKMC":"海博道与安正路交口正向"},{"KKBH":"610271010","HPHM":"津HDB002","JGSK":"2021-04-01 10:30:33.492","CDBH":"4","XSFX":"由南向北","XSFXDM":"3","KKMC":"中新大道与华五路交口"},{"KKBH":"610256116","HPHM":"冀B4R5R6","JGSK":"2021-04-01 10:30:33.525","CDBH":"10","XSFX":"由北向南","XSFXDM":"4","KKMC":"中天大道与和顺路交口"},{"KKBH":"7208910050000","HPHM":"津N58725","JGSK":"2021-04-01 10:30:33.645","CDBH":"4","XSFX":"由东向西","XSFXDM":"1","KKMC":"海博道与安明路交口正向"},{"KKBH":"610401004","HPHM":"津AD62809","JGSK":"2021-04-01 10:30:33.735","CDBH":"10","XSFX":"由北向南","XSFXDM":"4","KKMC":"和畅路与和风路交口"},{"KKBH":"610256112","HPHM":"津JET008","JGSK":"2021-04-01 10:30:33.78","CDBH":"11","XSFX":"由北向南","XSFXDM":"4","KKMC":"中天大道与中津大道交口"},{"KKBH":"610401004","HPHM":"津MVC196","JGSK":"2021-04-01 10:30:33.869","CDBH":"4","XSFX":"由西向东","XSFXDM":"2","KKMC":"和畅路与和风路交口"},{"KKBH":"7280310030000","HPHM":"津HLE157","JGSK":"2021-04-01 10:30:33.96","CDBH":"5","XSFX":"由北向南","XSFXDM":"4","KKMC":"动漫中路与文二路交口正向"},{"KKBH":"610256116","HPHM":"津ATN870","JGSK":"2021-04-01 10:30:33.981","CDBH":"8","XSFX":"由南向北","XSFXDM":"3","KKMC":"中天大道与和顺路交口"},{"KKBH":"610391007","HPHM":"京N0AE01","JGSK":"2021-04-01 10:30:34.026","CDBH":"2","XSFX":"由东向西","XSFXDM":"1","KKMC":"和韵路与和风路交口"},{"KKBH":"610401004","HPHM":"津A2T377","JGSK":"2021-04-01 10:30:34.065","CDBH":"5","XSFX":"由西向东","XSFXDM":"2","KKMC":"和畅路与和风路交口"},{"KKBH":"6071310030000","HPHM":"车牌","JGSK":"2021-04-01 10:30:34.194","CDBH":"3","XSFX":"由东向西","XSFXDM":"1","KKMC":"中央大道与海旭道交口正向"},{"KKBH":"711","HPHM":"辽G5117K","JGSK":"2021-04-01 10:30:34.199","CDBH":"5","XSFX":"由南向北","XSFXDM":"3","KKMC":"不礼让行人中新大道与和旭路交口"},{"KKBH":"7208810020000","HPHM":"津C00R35","JGSK":"2021-04-01 10:30:34.211","CDBH":"12","XSFX":"由北向南","XSFXDM":"4","KKMC":"海旭道与安正路交口正向"},{"KKBH":"728031003000","HPHM":"津D06020","JGSK":"2021-04-01 10:30:34.278","CDBH":"3","XSFX":"由南向北","XSFXDM":"3","KKMC":"动漫中路与文二路交口"},{"KKBH":"610261005000","HPHM":"津RU6009","JGSK":"2021-04-01 10:30:34.34","CDBH":"2","XSFX":"由南向北","XSFXDM":"3","KKMC":"中生大道与静湖西路（南侧）"},{"KKBH":"720891004000","HPHM":"车牌","JGSK":"2021-04-01 10:30:34.372","CDBH":"9","XSFX":"由南向北","XSFXDM":"3","KKMC":"海博道与安平路交口"},{"KKBH":"610251001","HPHM":"津D57239","JGSK":"2021-04-01 10:30:34.383","CDBH":"9","XSFX":"由北向南","XSFXDM":"4","KKMC":"中天大道与和畅路交口"},{"KKBH":"610271010","HPHM":"鲁NZ51X0","JGSK":"2021-04-01 10:30:34.452","CDBH":"5","XSFX":"由南向北","XSFXDM":"3","KKMC":"中新大道与华五路交口"},{"KKBH":"7208910030000","HPHM":"津HL6618","JGSK":"2021-04-01 10:30:34.533","CDBH":"12","XSFX":"由北向南","XSFXDM":"4","KKMC":"海博道与安正路交口正向"},{"KKBH":"610256111","HPHM":"鲁N3903W","JGSK":"2021-04-01 10:30:34.643","CDBH":"1","XSFX":"由西向东","XSFXDM":"2","KKMC":"中天大道与和惠路交口"},{"KKBH":"610261004000","HPHM":"津AXB832","JGSK":"2021-04-01 10:30:34.653","CDBH":"7","XSFX":"由北向南","XSFXDM":"4","KKMC":"中生大道与静湖西路（北侧）"},{"KKBH":"610276124","HPHM":"津C720Z6","JGSK":"2021-04-01 10:30:34.667","CDBH":"8","XSFX":"由南向北","XSFXDM":"3","KKMC":"中新大道与中生大道交口"},{"KKBH":"610266118","HPHM":"津ADN2213","JGSK":"2021-04-01 10:30:34.722","CDBH":"7","XSFX":"由南向北","XSFXDM":"3","KKMC":"中生大道与和畅路交口"},{"KKBH":"7208710020000","HPHM":"鲁NGE882","JGSK":"2021-04-01 10:30:34.782","CDBH":"6","XSFX":"由南向北","XSFXDM":"3","KKMC":"安正路与芳菲路交口正向"},{"KKBH":"610276126","HPHM":"津FJF500","JGSK":"2021-04-01 10:30:34.817","CDBH":"8","XSFX":"由北向南","XSFXDM":"4","KKMC":"中新大道与和意路交口"},{"KKBH":"610256111","HPHM":"冀TD5N13","JGSK":"2021-04-01 10:30:34.883","CDBH":"2","XSFX":"由西向东","XSFXDM":"2","KKMC":"中天大道与和惠路交口"},{"KKBH":"6102661220000","HPHM":"津MCT680","JGSK":"2021-04-01 10:30:35.005","CDBH":"3","XSFX":"由西向东","XSFXDM":"2","KKMC":"生态城中生大道故道河一桥西向东上桥处正向"},{"KKBH":"610256116","HPHM":"津LAM249","JGSK":"2021-04-01 10:30:35.05","CDBH":"9","XSFX":"由南向北","XSFXDM":"3","KKMC":"中天大道与和顺路交口"},{"KKBH":"610271010","HPHM":"冀B2CR96","JGSK":"2021-04-01 10:30:35.092","CDBH":"4","XSFX":"由南向北","XSFXDM":"3","KKMC":"中新大道与华五路交口"},{"KKBH":"7205710040000","HPHM":"冀F081AV","JGSK":"2021-04-01 10:30:35.401","CDBH":"1","XSFX":"由东向西","XSFXDM":"1","KKMC":"动漫东路与动漫中路交口正向"},{"KKBH":"610256112","HPHM":"贵CAK881","JGSK":"2021-04-01 10:30:35.461","CDBH":"12","XSFX":"由北向南","XSFXDM":"4","KKMC":"中天大道与中津大道交口"},{"KKBH":"7280310020000","HPHM":"车牌","JGSK":"2021-04-01 10:30:35.463","CDBH":"8","XSFX":"由北向南","XSFXDM":"4","KKMC":"动漫中路与文一路交口正向"},{"KKBH":"610271010","HPHM":"津GLZ155","JGSK":"2021-04-01 10:30:35.493","CDBH":"5","XSFX":"由南向北","XSFXDM":"3","KKMC":"中新大道与华五路交口"},{"KKBH":"610271010","HPHM":"津C12X57","JGSK":"2021-04-01 10:30:35.497","CDBH":"5","XSFX":"由南向北","XSFXDM":"3","KKMC":"中新大道与华五路交口"},{"KKBH":"610256114","HPHM":"冀B8W6W7","JGSK":"2021-04-01 10:30:35.546","CDBH":"6","XSFX":"由南向北","XSFXDM":"3","KKMC":"中天大道与和旭路交口"},{"KKBH":"610276125","HPHM":"津NBF196","JGSK":"2021-04-01 10:30:35.667","CDBH":"8","XSFX":"由北向南","XSFXDM":"4","KKMC":"中新大道与和顺路交口"},{"KKBH":"610271010","HPHM":"车牌","JGSK":"2021-04-01 10:30:35.756","CDBH":"4","XSFX":"由南向北","XSFXDM":"3","KKMC":"中新大道与华五路交口"},{"KKBH":"610256116","HPHM":"冀B4R5R6","JGSK":"2021-04-01 10:30:35.758","CDBH":"11","XSFX":"由北向南","XSFXDM":"4","KKMC":"中天大道与和顺路交口"},{"KKBH":"610401005","HPHM":"津C651B0","JGSK":"2021-04-01 10:30:35.863","CDBH":"1","XSFX":"由东向西","XSFXDM":"1","KKMC":"和畅路与和顺路交口"},{"KKBH":"610276126","HPHM":"津KUD778","JGSK":"2021-04-01 10:30:35.952","CDBH":"2","XSFX":"由东向西","XSFXDM":"1","KKMC":"中新大道与和意路交口"},{"KKBH":"720571004000","HPHM":"津MMD855","JGSK":"2021-04-01 10:30:36.144","CDBH":"1","XSFX":"由东向西","XSFXDM":"1","KKMC":"动漫东路与动漫中路交口"},{"KKBH":"610256115","HPHM":"津LN3686","JGSK":"2021-04-01 10:30:36.208","CDBH":"10","XSFX":"由北向南","XSFXDM":"4","KKMC":"中天大道与中生大道交口"},{"KKBH":"6102610030000","HPHM":"车牌","JGSK":"2021-04-01 10:30:36.331","CDBH":"1","XSFX":"由东向西","XSFXDM":"1","KKMC":"中生大道与静湖南路交口正向"},{"KKBH":"610276124","HPHM":"津N07325","JGSK":"2021-04-01 10:30:36.347","CDBH":"7","XSFX":"由南向北","XSFXDM":"3","KKMC":"中新大道与中生大道交口"},{"KKBH":"610391008","HPHM":"黑CC1513","JGSK":"2021-04-01 10:30:36.568","CDBH":"4","XSFX":"由西向东","XSFXDM":"2","KKMC":"和韵路与和旭路交口"},{"KKBH":"610261005000","HPHM":"冀A82QF5","JGSK":"2021-04-01 10:30:36.578","CDBH":"2","XSFX":"由南向北","XSFXDM":"3","KKMC":"中生大道与静湖西路（南侧）"},{"KKBH":"7208810050000","HPHM":"津RPS206","JGSK":"2021-04-01 10:30:36.703","CDBH":"5","XSFX":"由西向东","XSFXDM":"2","KKMC":"海旭道与明盛路交口正向"},{"KKBH":"610276124","HPHM":"黑A8Y190","JGSK":"2021-04-01 10:30:36.745","CDBH":"1","XSFX":"由东向西","XSFXDM":"1","KKMC":"中新大道与中生大道交口"},{"KKBH":"610271010","HPHM":"津KJ9736","JGSK":"2021-04-01 10:30:36.745","CDBH":"5","XSFX":"由南向北","XSFXDM":"3","KKMC":"中新大道与华五路交口"},{"KKBH":"7280310030000","HPHM":"冀AK390V","JGSK":"2021-04-01 10:30:36.797","CDBH":"4","XSFX":"由南向北","XSFXDM":"3","KKMC":"动漫中路与文二路交口正向"},{"KKBH":"610391007","HPHM":"津C58P11","JGSK":"2021-04-01 10:30:36.825","CDBH":"3","XSFX":"由东向西","XSFXDM":"1","KKMC":"和韵路与和风路交口"},{"KKBH":"7208610030000","HPHM":"冀B7G2D5","JGSK":"2021-04-01 10:30:36.896","CDBH":"5","XSFX":"由西向东","XSFXDM":"2","KKMC":"海晨道与安明路交口正向"},{"KKBH":"610391006","HPHM":"车牌","JGSK":"2021-04-01 10:30:37.003","CDBH":"8","XSFX":"由南向北","XSFXDM":"3","KKMC":"和韵路与和意路交口"},{"KKBH":"720891003000","HPHM":"浙HL6618","JGSK":"2021-04-01 10:30:37.093","CDBH":"2","XSFX":"由东向西","XSFXDM":"1","KKMC":"海博道与安正路交口"},{"KKBH":"610256114","HPHM":"津AR9679","JGSK":"2021-04-01 10:30:37.222","CDBH":"8","XSFX":"由北向南","XSFXDM":"4","KKMC":"中天大道与和旭路交口"},{"KKBH":"610256115","HPHM":"津C8E877","JGSK":"2021-04-01 10:30:37.256","CDBH":"7","XSFX":"由南向北","XSFXDM":"3","KKMC":"中天大道与中生大道交口"},{"KKBH":"740011002000","HPHM":"津NXR315","JGSK":"2021-04-01 10:30:37.27","CDBH":"12","XSFX":"由南向北","XSFXDM":"3","KKMC":"静湖南路与华一路交口"},{"KKBH":"7209010020000","HPHM":"鲁RX4822","JGSK":"2021-04-01 10:30:37.396","CDBH":"7","XSFX":"由南向北","XSFXDM":"3","KKMC":"玉林道与安正路交口正向"},{"KKBH":"610391006","HPHM":"车牌","JGSK":"2021-04-01 10:30:37.533","CDBH":"8","XSFX":"由南向北","XSFXDM":"3","KKMC":"和韵路与和意路交口"},{"KKBH":"610271010","HPHM":"车牌","JGSK":"2021-04-01 10:30:37.573","CDBH":"4","XSFX":"由南向北","XSFXDM":"3","KKMC":"中新大道与华五路交口"},{"KKBH":"7280310030000","HPHM":"津K28159","JGSK":"2021-04-01 10:30:37.661","CDBH":"3","XSFX":"由南向北","XSFXDM":"3","KKMC":"动漫中路与文二路交口正向"},{"KKBH":"610256116","HPHM":"津HC9920","JGSK":"2021-04-01 10:30:37.668","CDBH":"7","XSFX":"由南向北","XSFXDM":"3","KKMC":"中天大道与和顺路交口"},{"KKBH":"610276125","HPHM":"津NBF196","JGSK":"2021-04-01 10:30:37.708","CDBH":"8","XSFX":"由北向南","XSFXDM":"4","KKMC":"中新大道与和顺路交口"},{"KKBH":"610391008","HPHM":"津A0989学","JGSK":"2021-04-01 10:30:37.754","CDBH":"5","XSFX":"由西向东","XSFXDM":"2","KKMC":"和韵路与和旭路交口"},{"KKBH":"610401004","HPHM":"津DCS107","JGSK":"2021-04-01 10:30:37.773","CDBH":"4","XSFX":"由西向东","XSFXDM":"2","KKMC":"和畅路与和风路交口"},{"KKBH":"7208710020000","HPHM":"冀C3489N","JGSK":"2021-04-01 10:30:37.863","CDBH":"5","XSFX":"由南向北","XSFXDM":"3","KKMC":"安正路与芳菲路交口正向"},{"KKBH":"610266117","HPHM":"车牌","JGSK":"2021-04-01 10:30:37.948","CDBH":"3","XSFX":"由东向西","XSFXDM":"1","KKMC":"中生大道与和韵路交口"},{"KKBH":"610256114","HPHM":"津NLX090","JGSK":"2021-04-01 10:30:38.026","CDBH":"5","XSFX":"由南向北","XSFXDM":"3","KKMC":"中天大道与和旭路交口"},{"KKBH":"7208610030000","HPHM":"鲁NUZ109","JGSK":"2021-04-01 10:30:38.191","CDBH":"4","XSFX":"由西向东","XSFXDM":"2","KKMC":"海晨道与安明路交口正向"},{"KKBH":"610401004","HPHM":"津MVC196","JGSK":"2021-04-01 10:30:38.23","CDBH":"5","XSFX":"由西向东","XSFXDM":"2","KKMC":"和畅路与和风路交口"},{"KKBH":"610391006","HPHM":"鄂D4H788","JGSK":"2021-04-01 10:30:38.491","CDBH":"2","XSFX":"由东向西","XSFXDM":"1","KKMC":"和韵路与和意路交口"},{"KKBH":"720881002000","HPHM":"津MT4979","JGSK":"2021-04-01 10:30:38.557","CDBH":"9","XSFX":"由南向北","XSFXDM":"3","KKMC":"海旭道与安正路交口"},{"KKBH":"610401004","HPHM":"津AD62809","JGSK":"2021-04-01 10:30:38.728","CDBH":"12","XSFX":"由北向南","XSFXDM":"4","KKMC":"和畅路与和风路交口"},{"KKBH":"7208810040000","HPHM":"吉A3PC70","JGSK":"2021-04-01 10:30:38.753","CDBH":"4","XSFX":"由西向东","XSFXDM":"2","KKMC":"海旭道与永盛路交口正向"},{"KKBH":"610271010","HPHM":"津C12X57","JGSK":"2021-04-01 10:30:38.852","CDBH":"5","XSFX":"由南向北","XSFXDM":"3","KKMC":"中新大道与华五路交口"},{"KKBH":"610276125","HPHM":"津AD46558","JGSK":"2021-04-01 10:30:38.857","CDBH":"5","XSFX":"由南向北","XSFXDM":"3","KKMC":"中新大道与和顺路交口"},{"KKBH":"610271008","HPHM":"津A0645警","JGSK":"2021-04-01 10:30:38.871","CDBH":"4","XSFX":"由北向南","XSFXDM":"4","KKMC":"中新大道与航母主题公园支路交口"},{"KKBH":"610256114","HPHM":"车牌","JGSK":"2021-04-01 10:30:38.91","CDBH":"5","XSFX":"由南向北","XSFXDM":"3","KKMC":"中天大道与和旭路交口"},{"KKBH":"720891003000","HPHM":"津C015Y2","JGSK":"2021-04-01 10:30:38.925","CDBH":"8","XSFX":"由南向北","XSFXDM":"3","KKMC":"海博道与安正路交口"},{"KKBH":"610266122000","HPHM":"津MCT680","JGSK":"2021-04-01 10:30:39.013","CDBH":"3","XSFX":"由西向东","XSFXDM":"2","KKMC":"生态城中生大道故道河一桥西向东上桥处"},{"KKBH":"610256111","HPHM":"津A9H773","JGSK":"2021-04-01 10:30:39.04","CDBH":"7","XSFX":"由北向南","XSFXDM":"4","KKMC":"中天大道与和惠路交口"},{"KKBH":"7280310060000","HPHM":"车牌","JGSK":"2021-04-01 10:30:39.045","CDBH":"8","XSFX":"由北向南","XSFXDM":"4","KKMC":"动漫中路与文三路交口正向"},{"KKBH":"728031003000","HPHM":"津HLE157","JGSK":"2021-04-01 10:30:39.047","CDBH":"5","XSFX":"由北向南","XSFXDM":"4","KKMC":"动漫中路与文二路交口"},{"KKBH":"610391006","HPHM":"车牌","JGSK":"2021-04-01 10:30:39.118","CDBH":"5","XSFX":"由西向东","XSFXDM":"2","KKMC":"和韵路与和意路交口"},{"KKBH":"7280310060000","HPHM":"车牌","JGSK":"2021-04-01 10:30:39.148","CDBH":"8","XSFX":"由北向南","XSFXDM":"4","KKMC":"动漫中路与文三路交口正向"},{"KKBH":"7208810040000","HPHM":"京PQ2V80","JGSK":"2021-04-01 10:30:39.163","CDBH":"5","XSFX":"由西向东","XSFXDM":"2","KKMC":"海旭道与永盛路交口正向"},{"KKBH":"610251002","HPHM":"鲁N0963Z","JGSK":"2021-04-01 10:30:39.205","CDBH":"9","XSFX":"由南向北","XSFXDM":"3","KKMC":"中天大道与和睦路交口"},{"KKBH":"610256115","HPHM":"鲁UBH139","JGSK":"2021-04-01 10:30:39.344","CDBH":"7","XSFX":"由南向北","XSFXDM":"3","KKMC":"中天大道与中生大道交口"},{"KKBH":"7280310030000","HPHM":"津A1S731","JGSK":"2021-04-01 10:30:39.357","CDBH":"5","XSFX":"由北向南","XSFXDM":"4","KKMC":"动漫中路与文二路交口正向"},{"KKBH":"720861002000","HPHM":"津NJN517","JGSK":"2021-04-01 10:30:39.367","CDBH":"7","XSFX":"由南向北","XSFXDM":"3","KKMC":"海晨道与安正路交口"},{"KKBH":"610391007","HPHM":"津H05920","JGSK":"2021-04-01 10:30:39.459","CDBH":"2","XSFX":"由东向西","XSFXDM":"1","KKMC":"和韵路与和风路交口"},{"KKBH":"720901002000","HPHM":"鲁RX4822","JGSK":"2021-04-01 10:30:39.523","CDBH":"7","XSFX":"由南向北","XSFXDM":"3","KKMC":"玉林道与安正路交口"},{"KKBH":"610276125","HPHM":"川HS9709","JGSK":"2021-04-01 10:30:39.543","CDBH":"4","XSFX":"由南向北","XSFXDM":"3","KKMC":"中新大道与和顺路交口"},{"KKBH":"610276124","HPHM":"津MBB929","JGSK":"2021-04-01 10:30:39.605","CDBH":"7","XSFX":"由南向北","XSFXDM":"3","KKMC":"中新大道与中生大道交口"},{"KKBH":"610256115","HPHM":"津AD95662","JGSK":"2021-04-01 10:30:39.619","CDBH":"10","XSFX":"由北向南","XSFXDM":"4","KKMC":"中天大道与中生大道交口"},{"KKBH":"610401004","HPHM":"津E26827","JGSK":"2021-04-01 10:30:39.756","CDBH":"4","XSFX":"由西向东","XSFXDM":"2","KKMC":"和畅路与和风路交口"},{"KKBH":"6102661220000","HPHM":"冀B3DE56","JGSK":"2021-04-01 10:30:39.764","CDBH":"2","XSFX":"由西向东","XSFXDM":"2","KKMC":"生态城中生大道故道河一桥西向东上桥处正向"},{"KKBH":"720891005000","HPHM":"津N58725","JGSK":"2021-04-01 10:30:39.776","CDBH":"4","XSFX":"由东向西","XSFXDM":"1","KKMC":"海博道与安明路交口"},{"KKBH":"610276124","HPHM":"津MMP003","JGSK":"2021-04-01 10:30:39.785","CDBH":"1","XSFX":"由东向西","XSFXDM":"1","KKMC":"中新大道与中生大道交口"},{"KKBH":"610256116","HPHM":"津HC9920","JGSK":"2021-04-01 10:30:39.821","CDBH":"8","XSFX":"由南向北","XSFXDM":"3","KKMC":"中天大道与和顺路交口"},{"KKBH":"720891005000","HPHM":"津DD8529","JGSK":"2021-04-01 10:30:39.85","CDBH":"6","XSFX":"由西向东","XSFXDM":"2","KKMC":"海博道与安明路交口"},{"KKBH":"7280310030000","HPHM":"津A5L795","JGSK":"2021-04-01 10:30:39.899","CDBH":"4","XSFX":"由南向北","XSFXDM":"3","KKMC":"动漫中路与文二路交口正向"},{"KKBH":"728031003000","HPHM":"冀AK390V","JGSK":"2021-04-01 10:30:40.04","CDBH":"4","XSFX":"由南向北","XSFXDM":"3","KKMC":"动漫中路与文二路交口"},{"KKBH":"7209010020000","HPHM":"津ADH5525","JGSK":"2021-04-01 10:30:40.097","CDBH":"4","XSFX":"由西向东","XSFXDM":"2","KKMC":"玉林道与安正路交口正向"},{"KKBH":"610276125","HPHM":"津RRT992","JGSK":"2021-04-01 10:30:40.126","CDBH":"4","XSFX":"由南向北","XSFXDM":"3","KKMC":"中新大道与和顺路交口"},{"KKBH":"7208910060000","HPHM":"津FS1339","JGSK":"2021-04-01 10:30:40.205","CDBH":"1","XSFX":"由东向西","XSFXDM":"1","KKMC":"海博道与永盛路交口正向"},{"KKBH":"7208710020000","HPHM":"京AET035","JGSK":"2021-04-01 10:30:40.312","CDBH":"6","XSFX":"由南向北","XSFXDM":"3","KKMC":"安正路与芳菲路交口正向"},{"KKBH":"610276124","HPHM":"津AS0798","JGSK":"2021-04-01 10:30:40.342","CDBH":"8","XSFX":"由南向北","XSFXDM":"3","KKMC":"中新大道与中生大道交口"},{"KKBH":"6102610030000","HPHM":"冀J6G7F8","JGSK":"2021-04-01 10:30:40.367","CDBH":"8","XSFX":"由北向南","XSFXDM":"4","KKMC":"中生大道与静湖南路交口正向"},{"KKBH":"610271010","HPHM":"津KJ9736","JGSK":"2021-04-01 10:30:40.452","CDBH":"5","XSFX":"由南向北","XSFXDM":"3","KKMC":"中新大道与华五路交口"},{"KKBH":"610256112","HPHM":"津JET008","JGSK":"2021-04-01 10:30:40.465","CDBH":"11","XSFX":"由北向南","XSFXDM":"4","KKMC":"中天大道与中津大道交口"},{"KKBH":"610276125","HPHM":"湘BK6711","JGSK":"2021-04-01 10:30:40.563","CDBH":"7","XSFX":"由北向南","XSFXDM":"4","KKMC":"中新大道与和顺路交口"},{"KKBH":"7205610020000","HPHM":"津JM5667","JGSK":"2021-04-01 10:30:40.872","CDBH":"3","XSFX":"由西向东","XSFXDM":"2","KKMC":"动漫北路与文三路交口正向"},{"KKBH":"610266118","HPHM":"津ADN2213","JGSK":"2021-04-01 10:30:40.956","CDBH":"8","XSFX":"由南向北","XSFXDM":"3","KKMC":"中生大道与和畅路交口"},{"KKBH":"711","HPHM":"鄂D9KK01","JGSK":"2021-04-01 10:30:41.061","CDBH":"2","XSFX":"由东向西","XSFXDM":"1","KKMC":"不礼让行人中新大道与和旭路交口"},{"KKBH":"610256112","HPHM":"黑EFZ062","JGSK":"2021-04-01 10:30:41.109","CDBH":"10","XSFX":"由北向南","XSFXDM":"4","KKMC":"中天大道与中津大道交口"},{"KKBH":"610266118","HPHM":"车牌","JGSK":"2021-04-01 10:30:41.177","CDBH":"11","XSFX":"由北向南","XSFXDM":"4","KKMC":"中生大道与和畅路交口"},{"KKBH":"610271008","HPHM":"津C015X9","JGSK":"2021-04-01 10:30:41.191","CDBH":"5","XSFX":"由北向南","XSFXDM":"4","KKMC":"中新大道与航母主题公园支路交口"},{"KKBH":"610391006","HPHM":"车牌","JGSK":"2021-04-01 10:30:41.215","CDBH":"8","XSFX":"由南向北","XSFXDM":"3","KKMC":"和韵路与和意路交口"},{"KKBH":"610251002","HPHM":"津C05R12","JGSK":"2021-04-01 10:30:41.246","CDBH":"4","XSFX":"由西向东","XSFXDM":"2","KKMC":"中天大道与和睦路交口"},{"KKBH":"610256116","HPHM":"津A08768D","JGSK":"2021-04-01 10:30:41.284","CDBH":"12","XSFX":"由北向南","XSFXDM":"4","KKMC":"中天大道与和顺路交口"},{"KKBH":"610391007","HPHM":"津B2R068","JGSK":"2021-04-01 10:30:41.449","CDBH":"9","XSFX":"由南向北","XSFXDM":"3","KKMC":"和韵路与和风路交口"},{"KKBH":"610256112","HPHM":"津ADF6532","JGSK":"2021-04-01 10:30:41.504","CDBH":"12","XSFX":"由北向南","XSFXDM":"4","KKMC":"中天大道与中津大道交口"},{"KKBH":"7400110020000","HPHM":"津RNY076","JGSK":"2021-04-01 10:30:41.555","CDBH":"4","XSFX":"由南向北","XSFXDM":"3","KKMC":"静湖南路与华一路交口正向"},{"KKBH":"720891003000","HPHM":"冀B5KS38","JGSK":"2021-04-01 10:30:41.645","CDBH":"8","XSFX":"由南向北","XSFXDM":"3","KKMC":"海博道与安正路交口"},{"KKBH":"7208810020000","HPHM":"冀B4H129","JGSK":"2021-04-01 10:30:41.668","CDBH":"3","XSFX":"由东向西","XSFXDM":"1","KKMC":"海旭道与安正路交口正向"},{"KKBH":"7208910030000","HPHM":"冀DN315B","JGSK":"2021-04-01 10:30:41.693","CDBH":"6","XSFX":"由西向东","XSFXDM":"2","KKMC":"海博道与安正路交口正向"},{"KKBH":"7208810040000","HPHM":"津C3B739","JGSK":"2021-04-01 10:30:41.732","CDBH":"4","XSFX":"由西向东","XSFXDM":"2","KKMC":"海旭道与永盛路交口正向"},{"KKBH":"610401004","HPHM":"津DCS107","JGSK":"2021-04-01 10:30:41.75","CDBH":"5","XSFX":"由西向东","XSFXDM":"2","KKMC":"和畅路与和风路交口"},{"KKBH":"610271010","HPHM":"冀JT1886","JGSK":"2021-04-01 10:30:41.863","CDBH":"5","XSFX":"由南向北","XSFXDM":"3","KKMC":"中新大道与华五路交口"},{"KKBH":"720881004000","HPHM":"吉A3PC70","JGSK":"2021-04-01 10:30:41.879","CDBH":"9","XSFX":"由西向东","XSFXDM":"2","KKMC":"海旭道与永盛路交口"},{"KKBH":"728031003000","HPHM":"津K28159","JGSK":"2021-04-01 10:30:41.882","CDBH":"3","XSFX":"由南向北","XSFXDM":"3","KKMC":"动漫中路与文二路交口"},{"KKBH":"610276124","HPHM":"津AKX292","JGSK":"2021-04-01 10:30:41.946","CDBH":"10","XSFX":"由北向南","XSFXDM":"4","KKMC":"中新大道与中生大道交口"},{"KKBH":"610256115","HPHM":"津AHL119","JGSK":"2021-04-01 10:30:42.064","CDBH":"7","XSFX":"由南向北","XSFXDM":"3","KKMC":"中天大道与中生大道交口"},{"KKBH":"610391007","HPHM":"津A38Q69","JGSK":"2021-04-01 10:30:42.089","CDBH":"8","XSFX":"由南向北","XSFXDM":"3","KKMC":"和韵路与和风路交口"},{"KKBH":"610271010","HPHM":"冀B3JY01","JGSK":"2021-04-01 10:30:42.102","CDBH":"8","XSFX":"由北向南","XSFXDM":"4","KKMC":"中新大道与华五路交口"},{"KKBH":"610276126","HPHM":"津A09899D","JGSK":"2021-04-01 10:30:42.167","CDBH":"8","XSFX":"由北向南","XSFXDM":"4","KKMC":"中新大道与和意路交口"},{"KKBH":"610276125","HPHM":"津AD46558","JGSK":"2021-04-01 10:30:42.263","CDBH":"5","XSFX":"由南向北","XSFXDM":"3","KKMC":"中新大道与和顺路交口"},{"KKBH":"610276125","HPHM":"津MYV366","JGSK":"2021-04-01 10:30:42.264","CDBH":"4","XSFX":"由南向北","XSFXDM":"3","KKMC":"中新大道与和顺路交口"},{"KKBH":"7205410020000","HPHM":"车牌","JGSK":"2021-04-01 10:30:42.901","CDBH":"3","XSFX":"由西向东","XSFXDM":"2","KKMC":"动漫环路西与动漫中路交口正向"},{"KKBH":"720881004000","HPHM":"京PQ2V80","JGSK":"2021-04-01 10:30:42.915","CDBH":"10","XSFX":"由西向东","XSFXDM":"2","KKMC":"海旭道与永盛路交口"},{"KKBH":"610286127","HPHM":"津E02467","JGSK":"2021-04-01 10:30:42.933","CDBH":"3","XSFX":"由东向西","XSFXDM":"1","KKMC":"中津大道与和畅路交口"},{"KKBH":"610286127","HPHM":"津C35L02","JGSK":"2021-04-01 10:30:42.994","CDBH":"7","XSFX":"由南向北","XSFXDM":"3","KKMC":"中津大道与和畅路交口"},{"KKBH":"6071310030000","HPHM":"津KY7777","JGSK":"2021-04-01 10:30:42.995","CDBH":"3","XSFX":"由东向西","XSFXDM":"1","KKMC":"中央大道与海旭道交口正向"},{"KKBH":"610391006","HPHM":"车牌","JGSK":"2021-04-01 10:30:43.028","CDBH":"5","XSFX":"由西向东","XSFXDM":"2","KKMC":"和韵路与和意路交口"},{"KKBH":"728031003000","HPHM":"津A1S731","JGSK":"2021-04-01 10:30:43.207","CDBH":"5","XSFX":"由北向南","XSFXDM":"4","KKMC":"动漫中路与文二路交口"},{"KKBH":"610271009","HPHM":"津CD6672","JGSK":"2021-04-01 10:30:43.28","CDBH":"7","XSFX":"由南向北","XSFXDM":"3","KKMC":"中新大道与泰七路交口"},{"KKBH":"610256112","HPHM":"津MLE319","JGSK":"2021-04-01 10:30:43.343","CDBH":"10","XSFX":"由北向南","XSFXDM":"4","KKMC":"中天大道与中津大道交口"},{"KKBH":"7208910060000","HPHM":"津GF6682","JGSK":"2021-04-01 10:30:43.356","CDBH":"8","XSFX":"由西向东","XSFXDM":"2","KKMC":"海博道与永盛路交口正向"},{"KKBH":"720871002000","HPHM":"鲁NGE882","JGSK":"2021-04-01 10:30:43.364","CDBH":"6","XSFX":"由南向北","XSFXDM":"3","KKMC":"安正路与芳菲路交口"},{"KKBH":"610276125","HPHM":"湘BK6711","JGSK":"2021-04-01 10:30:43.388","CDBH":"7","XSFX":"由北向南","XSFXDM":"4","KKMC":"中新大道与和顺路交口"},{"KKBH":"610256114","HPHM":"津GRE318","JGSK":"2021-04-01 10:30:43.408","CDBH":"5","XSFX":"由南向北","XSFXDM":"3","KKMC":"中天大道与和旭路交口"},{"KKBH":"610276125","HPHM":"陕GCP832","JGSK":"2021-04-01 10:30:43.437","CDBH":"8","XSFX":"由北向南","XSFXDM":"4","KKMC":"中新大道与和顺路交口"},{"KKBH":"610261003000","HPHM":"冀J6G7F8","JGSK":"2021-04-01 10:30:43.458","CDBH":"17","XSFX":"由北向南","XSFXDM":"4","KKMC":"中生大道与静湖南路交口"},{"KKBH":"610256115","HPHM":"津LN3686","JGSK":"2021-04-01 10:30:43.539","CDBH":"10","XSFX":"由北向南","XSFXDM":"4","KKMC":"中天大道与中生大道交口"},{"KKBH":"610256111","HPHM":"津MQ1356","JGSK":"2021-04-01 10:30:43.738","CDBH":"1","XSFX":"由西向东","XSFXDM":"2","KKMC":"中天大道与和惠路交口"},{"KKBH":"610401004","HPHM":"津E26827","JGSK":"2021-04-01 10:30:43.825","CDBH":"5","XSFX":"由西向东","XSFXDM":"2","KKMC":"和畅路与和风路交口"},{"KKBH":"720871002000","HPHM":"黑CC2206","JGSK":"2021-04-01 10:30:43.875","CDBH":"8","XSFX":"由北向南","XSFXDM":"4","KKMC":"安正路与芳菲路交口"},{"KKBH":"720861003000","HPHM":"冀B7G2D5","JGSK":"2021-04-01 10:30:43.953","CDBH":"5","XSFX":"由西向东","XSFXDM":"2","KKMC":"海晨道与安明路交口"},{"KKBH":"610266122000","HPHM":"冀B3DE56","JGSK":"2021-04-01 10:30:43.97","CDBH":"2","XSFX":"由西向东","XSFXDM":"2","KKMC":"生态城中生大道故道河一桥西向东上桥处"},{"KKBH":"720861003000","HPHM":"鲁NUZ109","JGSK":"2021-04-01 10:30:44.035","CDBH":"4","XSFX":"由西向东","XSFXDM":"2","KKMC":"海晨道与安明路交口"},{"KKBH":"610276125","HPHM":"津RRT992","JGSK":"2021-04-01 10:30:44.103","CDBH":"5","XSFX":"由南向北","XSFXDM":"3","KKMC":"中新大道与和顺路交口"},{"KKBH":"610276125","HPHM":"津NQW289","JGSK":"2021-04-01 10:30:44.352","CDBH":"7","XSFX":"由北向南","XSFXDM":"4","KKMC":"中新大道与和顺路交口"},{"KKBH":"610271010","HPHM":"冀B3JY01","JGSK":"2021-04-01 10:30:44.401","CDBH":"8","XSFX":"由北向南","XSFXDM":"4","KKMC":"中新大道与华五路交口"},{"KKBH":"728031003000","HPHM":"津A5L795","JGSK":"2021-04-01 10:30:44.44","CDBH":"4","XSFX":"由南向北","XSFXDM":"3","KKMC":"动漫中路与文二路交口"},{"KKBH":"720891003000","HPHM":"津HL6618","JGSK":"2021-04-01 10:30:44.442","CDBH":"7","XSFX":"由南向北","XSFXDM":"3","KKMC":"海博道与安正路交口"},{"KKBH":"720881004000","HPHM":"津C3B739","JGSK":"2021-04-01 10:30:44.599","CDBH":"9","XSFX":"由西向东","XSFXDM":"2","KKMC":"海旭道与永盛路交口"},{"KKBH":"6102661220000","HPHM":"车牌","JGSK":"2021-04-01 10:30:44.605","CDBH":"2","XSFX":"由西向东","XSFXDM":"2","KKMC":"生态城中生大道故道河一桥西向东上桥处正向"},{"KKBH":"610266118","HPHM":"车牌","JGSK":"2021-04-01 10:30:44.607","CDBH":"6","XSFX":"由西向东","XSFXDM":"2","KKMC":"中生大道与和畅路交口"},{"KKBH":"610266118","HPHM":"津C08611","JGSK":"2021-04-01 10:30:44.638","CDBH":"2","XSFX":"由东向西","XSFXDM":"1","KKMC":"中生大道与和畅路交口"},{"KKBH":"720561002000","HPHM":"浙GY0B08","JGSK":"2021-04-01 10:30:44.709","CDBH":"6","XSFX":"由北向南","XSFXDM":"4","KKMC":"动漫北路与文三路交口"},{"KKBH":"610271009","HPHM":"车牌","JGSK":"2021-04-01 10:30:44.893","CDBH":"7","XSFX":"由南向北","XSFXDM":"3","KKMC":"中新大道与泰七路交口"},{"KKBH":"610266118","HPHM":"津D13168","JGSK":"2021-04-01 10:30:44.984","CDBH":"7","XSFX":"由南向北","XSFXDM":"3","KKMC":"中生大道与和畅路交口"},{"KKBH":"610271010","HPHM":"津C02153","JGSK":"2021-04-01 10:30:45.143","CDBH":"4","XSFX":"由南向北","XSFXDM":"3","KKMC":"中新大道与华五路交口"},{"KKBH":"720891003000","HPHM":"津NDV678","JGSK":"2021-04-01 10:30:45.161","CDBH":"7","XSFX":"由南向北","XSFXDM":"3","KKMC":"海博道与安正路交口"},{"KKBH":"610276124","HPHM":"津FCC770","JGSK":"2021-04-01 10:30:45.234","CDBH":"7","XSFX":"由南向北","XSFXDM":"3","KKMC":"中新大道与中生大道交口"},{"KKBH":"610256115","HPHM":"冀D816U0","JGSK":"2021-04-01 10:30:45.237","CDBH":"10","XSFX":"由北向南","XSFXDM":"4","KKMC":"中天大道与中生大道交口"},{"KKBH":"7205410030000","HPHM":"津RSY720","JGSK":"2021-04-01 10:30:45.309","CDBH":"8","XSFX":"由南向北","XSFXDM":"3","KKMC":"动漫环路西与动漫西路交口正向"},{"KKBH":"610256115","HPHM":"BA65561","JGSK":"2021-04-01 10:30:45.528","CDBH":"6","XSFX":"由西向东","XSFXDM":"2","KKMC":"中天大道与中生大道交口"},{"KKBH":"6102610040000","HPHM":"津RES463","JGSK":"2021-04-01 10:30:45.63","CDBH":"2","XSFX":"由南向北","XSFXDM":"3","KKMC":"中生大道与静湖西路（北侧）正向"},{"KKBH":"7209010030000","HPHM":"津HDU206","JGSK":"2021-04-01 10:30:45.631","CDBH":"1","XSFX":"由东向西","XSFXDM":"1","KKMC":"玉林道与安平路交口正向"},{"KKBH":"711","HPHM":"津DLN359","JGSK":"2021-04-01 10:30:45.639","CDBH":"5","XSFX":"由南向北","XSFXDM":"3","KKMC":"不礼让行人中新大道与和旭路交口"},{"KKBH":"7280310060000","HPHM":"车牌","JGSK":"2021-04-01 10:30:45.732","CDBH":"8","XSFX":"由北向南","XSFXDM":"4","KKMC":"动漫中路与文三路交口正向"},{"KKBH":"610391007","HPHM":"冀A259SA","JGSK":"2021-04-01 10:30:45.768","CDBH":"7","XSFX":"由南向北","XSFXDM":"3","KKMC":"和韵路与和风路交口"},{"KKBH":"610391007","HPHM":"津H05920","JGSK":"2021-04-01 10:30:45.914","CDBH":"3","XSFX":"由东向西","XSFXDM":"1","KKMC":"和韵路与和风路交口"},{"KKBH":"610256113","HPHM":"冀E6U449","JGSK":"2021-04-01 10:30:45.995","CDBH":"5","XSFX":"由南向北","XSFXDM":"3","KKMC":"中天大道与和风路交口"},{"KKBH":"720901002000","HPHM":"津ADH5525","JGSK":"2021-04-01 10:30:46.013","CDBH":"4","XSFX":"由西向东","XSFXDM":"2","KKMC":"玉林道与安正路交口"},{"KKBH":"610276125","HPHM":"津C611B8","JGSK":"2021-04-01 10:30:46.023","CDBH":"5","XSFX":"由南向北","XSFXDM":"3","KKMC":"中新大道与和顺路交口"},{"KKBH":"720561002000","HPHM":"津JM5667","JGSK":"2021-04-01 10:30:46.043","CDBH":"3","XSFX":"由西向东","XSFXDM":"2","KKMC":"动漫北路与文三路交口"},{"KKBH":"720891005000","HPHM":"津E30686","JGSK":"2021-04-01 10:30:46.088","CDBH":"6","XSFX":"由西向东","XSFXDM":"2","KKMC":"海博道与安明路交口"},{"KKBH":"6071310030000","HPHM":"津C782Y7","JGSK":"2021-04-01 10:30:46.224","CDBH":"1","XSFX":"由东向西","XSFXDM":"1","KKMC":"中央大道与海旭道交口正向"},{"KKBH":"610256114","HPHM":"车牌","JGSK":"2021-04-01 10:30:46.267","CDBH":"4","XSFX":"由南向北","XSFXDM":"3","KKMC":"中天大道与和旭路交口"},{"KKBH":"610276125","HPHM":"陕GCP832","JGSK":"2021-04-01 10:30:46.268","CDBH":"8","XSFX":"由北向南","XSFXDM":"4","KKMC":"中新大道与和顺路交口"},{"KKBH":"610391008","HPHM":"鲁R0DT27","JGSK":"2021-04-01 10:30:46.377","CDBH":"2","XSFX":"由东向西","XSFXDM":"1","KKMC":"和韵路与和旭路交口"},{"KKBH":"6071310030000","HPHM":"津HX6622","JGSK":"2021-04-01 10:30:46.446","CDBH":"2","XSFX":"由东向西","XSFXDM":"1","KKMC":"中央大道与海旭道交口正向"},{"KKBH":"7208810020000","HPHM":"津H20151","JGSK":"2021-04-01 10:30:46.512","CDBH":"6","XSFX":"由西向东","XSFXDM":"2","KKMC":"海旭道与安正路交口正向"},{"KKBH":"610256114","HPHM":"津HQB668","JGSK":"2021-04-01 10:30:46.529","CDBH":"2","XSFX":"由西向东","XSFXDM":"2","KKMC":"中天大道与和旭路交口"},{"KKBH":"720881002000","HPHM":"冀B4H129","JGSK":"2021-04-01 10:30:46.668","CDBH":"3","XSFX":"由东向西","XSFXDM":"1","KKMC":"海旭道与安正路交口"},{"KKBH":"7208710020000","HPHM":"津C8G560","JGSK":"2021-04-01 10:30:46.682","CDBH":"5","XSFX":"由南向北","XSFXDM":"3","KKMC":"安正路与芳菲路交口正向"},{"KKBH":"610276126","HPHM":"川Y08D85","JGSK":"2021-04-01 10:30:46.683","CDBH":"2","XSFX":"由东向西","XSFXDM":"1","KKMC":"中新大道与和意路交口"},{"KKBH":"610256112","HPHM":"黑EFZ062","JGSK":"2021-04-01 10:30:46.704","CDBH":"10","XSFX":"由北向南","XSFXDM":"4","KKMC":"中天大道与中津大道交口"},{"KKBH":"7208910060000","HPHM":"沪C148Q6","JGSK":"2021-04-01 10:30:46.834","CDBH":"3","XSFX":"由东向西","XSFXDM":"1","KKMC":"海博道与永盛路交口正向"},{"KKBH":"610256113","HPHM":"津JMF396","JGSK":"2021-04-01 10:30:46.882","CDBH":"8","XSFX":"由北向南","XSFXDM":"4","KKMC":"中天大道与和风路交口"},{"KKBH":"610271010","HPHM":"冀B717J挂","JGSK":"2021-04-01 10:30:46.932","CDBH":"5","XSFX":"由南向北","XSFXDM":"3","KKMC":"中新大道与华五路交口"},{"KKBH":"720891006000","HPHM":"津FS1339","JGSK":"2021-04-01 10:30:46.972","CDBH":"1","XSFX":"由东向西","XSFXDM":"1","KKMC":"海博道与永盛路交口"},{"KKBH":"610271010","HPHM":"津MGF829","JGSK":"2021-04-01 10:30:47.016","CDBH":"7","XSFX":"由北向南","XSFXDM":"4","KKMC":"中新大道与华五路交口"},{"KKBH":"610256112","HPHM":"津A0Z213","JGSK":"2021-04-01 10:30:47.116","CDBH":"8","XSFX":"由南向北","XSFXDM":"3","KKMC":"中天大道与中津大道交口"},{"KKBH":"7208910050000","HPHM":"津RSK485","JGSK":"2021-04-01 10:30:47.214","CDBH":"3","XSFX":"由东向西","XSFXDM":"1","KKMC":"海博道与安明路交口正向"},{"KKBH":"610256115","HPHM":"津C8E877","JGSK":"2021-04-01 10:30:47.264","CDBH":"7","XSFX":"由南向北","XSFXDM":"3","KKMC":"中天大道与中生大道交口"},{"KKBH":"610276126","HPHM":"津A09899","JGSK":"2021-04-01 10:30:47.297","CDBH":"8","XSFX":"由北向南","XSFXDM":"4","KKMC":"中新大道与和意路交口"},{"KKBH":"610266117","HPHM":"津GFF106","JGSK":"2021-04-01 10:30:47.31","CDBH":"2","XSFX":"由东向西","XSFXDM":"1","KKMC":"中生大道与和韵路交口"},{"KKBH":"610266117","HPHM":"津RD7056","JGSK":"2021-04-01 10:30:47.325","CDBH":"6","XSFX":"由西向东","XSFXDM":"2","KKMC":"中生大道与和韵路交口"},{"KKBH":"7208910040000","HPHM":"鲁NTY217","JGSK":"2021-04-01 10:30:47.434","CDBH":"6","XSFX":"由西向东","XSFXDM":"2","KKMC":"海博道与安平路交口正向"},{"KKBH":"610391007","HPHM":"津E29069","JGSK":"2021-04-01 10:30:47.507","CDBH":"5","XSFX":"由西向东","XSFXDM":"2","KKMC":"和韵路与和风路交口"},{"KKBH":"720911002000","HPHM":"鲁DS156L","JGSK":"2021-04-01 10:30:47.516","CDBH":"8","XSFX":"由南向北","XSFXDM":"3","KKMC":"美林道与安正路交口"},{"KKBH":"610271008","HPHM":"津E13748","JGSK":"2021-04-01 10:30:47.56","CDBH":"4","XSFX":"由北向南","XSFXDM":"4","KKMC":"中新大道与航母主题公园支路交口"},{"KKBH":"610401005","HPHM":"津AD79791","JGSK":"2021-04-01 10:30:47.623","CDBH":"10","XSFX":"由北向南","XSFXDM":"4","KKMC":"和畅路与和顺路交口"},{"KKBH":"610276125","HPHM":"津NQW289","JGSK":"2021-04-01 10:30:47.628","CDBH":"7","XSFX":"由北向南","XSFXDM":"4","KKMC":"中新大道与和顺路交口"},{"KKBH":"728031002000","HPHM":"浙AF05517","JGSK":"2021-04-01 10:30:47.642","CDBH":"2","XSFX":"由东向西","XSFXDM":"1","KKMC":"动漫中路与文一路交口"},{"KKBH":"610261004000","HPHM":"津RES463","JGSK":"2021-04-01 10:30:47.692","CDBH":"2","XSFX":"由南向北","XSFXDM":"3","KKMC":"中生大道与静湖西路（北侧）"},{"KKBH":"720541004000","HPHM":"津B2Q962","JGSK":"2021-04-01 10:30:47.701","CDBH":"4","XSFX":"由西向东","XSFXDM":"2","KKMC":"动漫环路东与动漫中路交口"},{"KKBH":"720891006000","HPHM":"津GF6682","JGSK":"2021-04-01 10:30:47.759","CDBH":"8","XSFX":"由西向东","XSFXDM":"2","KKMC":"海博道与永盛路交口"},{"KKBH":"610266117","HPHM":"车牌","JGSK":"2021-04-01 10:30:47.805","CDBH":"5","XSFX":"由西向东","XSFXDM":"2","KKMC":"中生大道与和韵路交口"},{"KKBH":"7208810020000","HPHM":"津LW0592","JGSK":"2021-04-01 10:30:47.835","CDBH":"1","XSFX":"由东向西","XSFXDM":"1","KKMC":"海旭道与安正路交口正向"},{"KKBH":"610276124","HPHM":"津AKX292","JGSK":"2021-04-01 10:30:47.843","CDBH":"10","XSFX":"由北向南","XSFXDM":"4","KKMC":"中新大道与中生大道交口"},{"KKBH":"610266118","HPHM":"津C08611","JGSK":"2021-04-01 10:30:47.936","CDBH":"2","XSFX":"由东向西","XSFXDM":"1","KKMC":"中生大道与和畅路交口"},{"KKBH":"610276126","HPHM":"津KCX360","JGSK":"2021-04-01 10:30:48.049","CDBH":"2","XSFX":"由东向西","XSFXDM":"1","KKMC":"中新大道与和意路交口"},{"KKBH":"610276124","HPHM":"津RRQ992","JGSK":"2021-04-01 10:30:48.199","CDBH":"8","XSFX":"由南向北","XSFXDM":"3","KKMC":"中新大道与中生大道交口"},{"KKBH":"610401005","HPHM":"车牌","JGSK":"2021-04-01 10:30:48.235","CDBH":"11","XSFX":"由北向南","XSFXDM":"4","KKMC":"和畅路与和顺路交口"},{"KKBH":"7208910030000","HPHM":"津RMG393","JGSK":"2021-04-01 10:30:48.332","CDBH":"4","XSFX":"由西向东","XSFXDM":"2","KKMC":"海博道与安正路交口正向"},{"KKBH":"610256115","HPHM":"津MS7838","JGSK":"2021-04-01 10:30:48.425","CDBH":"11","XSFX":"由北向南","XSFXDM":"4","KKMC":"中天大道与中生大道交口"},{"KKBH":"7208610030000","HPHM":"津HN3541","JGSK":"2021-04-01 10:30:48.539","CDBH":"10","XSFX":"由北向南","XSFXDM":"4","KKMC":"海晨道与安明路交口正向"},{"KKBH":"610401005","HPHM":"车牌","JGSK":"2021-04-01 10:30:48.602","CDBH":"11","XSFX":"由北向南","XSFXDM":"4","KKMC":"和畅路与和顺路交口"},{"KKBH":"7208610030000","HPHM":"车牌","JGSK":"2021-04-01 10:30:48.603","CDBH":"3","XSFX":"由东向西","XSFXDM":"1","KKMC":"海晨道与安明路交口正向"},{"KKBH":"610256112","HPHM":"黑GK0806","JGSK":"2021-04-01 10:30:48.622","CDBH":"5","XSFX":"由西向东","XSFXDM":"2","KKMC":"中天大道与中津大道交口"},{"KKBH":"610256113","HPHM":"冀E6U449","JGSK":"2021-04-01 10:30:48.688","CDBH":"5","XSFX":"由南向北","XSFXDM":"3","KKMC":"中天大道与和风路交口"},{"KKBH":"7205410020000","HPHM":"冀AK390V","JGSK":"2021-04-01 10:30:48.691","CDBH":"3","XSFX":"由西向东","XSFXDM":"2","KKMC":"动漫环路西与动漫中路交口正向"},{"KKBH":"610256114","HPHM":"车牌","JGSK":"2021-04-01 10:30:48.836","CDBH":"6","XSFX":"由南向北","XSFXDM":"3","KKMC":"中天大道与和旭路交口"},{"KKBH":"610266122000","HPHM":"车牌","JGSK":"2021-04-01 10:30:49.011","CDBH":"2","XSFX":"由西向东","XSFXDM":"2","KKMC":"生态城中生大道故道河一桥西向东上桥处"},{"KKBH":"610271010","HPHM":"津C02153","JGSK":"2021-04-01 10:30:49.092","CDBH":"4","XSFX":"由南向北","XSFXDM":"3","KKMC":"中新大道与华五路交口"},{"KKBH":"7208610030000","HPHM":"津AWL051","JGSK":"2021-04-01 10:30:49.345","CDBH":"4","XSFX":"由西向东","XSFXDM":"2","KKMC":"海晨道与安明路交口正向"},{"KKBH":"610401005","HPHM":"津AD79791","JGSK":"2021-04-01 10:30:49.412","CDBH":"11","XSFX":"由北向南","XSFXDM":"4","KKMC":"和畅路与和顺路交口"},{"KKBH":"7208810020000","HPHM":"津HF9111","JGSK":"2021-04-01 10:30:49.536","CDBH":"5","XSFX":"由西向东","XSFXDM":"2","KKMC":"海旭道与安正路交口正向"},{"KKBH":"610256111","HPHM":"津MQ1356","JGSK":"2021-04-01 10:30:49.603","CDBH":"1","XSFX":"由西向东","XSFXDM":"2","KKMC":"中天大道与和惠路交口"},{"KKBH":"610271010","HPHM":"津MGF829","JGSK":"2021-04-01 10:30:49.76","CDBH":"7","XSFX":"由北向南","XSFXDM":"4","KKMC":"中新大道与华五路交口"},{"KKBH":"7208910050000","HPHM":"冀JWZ413","JGSK":"2021-04-01 10:30:49.819","CDBH":"8","XSFX":"由南向北","XSFXDM":"3","KKMC":"海博道与安明路交口正向"},{"KKBH":"610401004","HPHM":"冀B2Z13W","JGSK":"2021-04-01 10:30:49.822","CDBH":"10","XSFX":"由北向南","XSFXDM":"4","KKMC":"和畅路与和风路交口"},{"KKBH":"610256115","HPHM":"冀D816U0","JGSK":"2021-04-01 10:30:49.859","CDBH":"10","XSFX":"由北向南","XSFXDM":"4","KKMC":"中天大道与中生大道交口"},{"KKBH":"7208110020000","HPHM":"车牌","JGSK":"2021-04-01 10:30:49.887","CDBH":"2","XSFX":"由东向西","XSFXDM":"1","KKMC":"动漫南路与文一路交口正向"},{"KKBH":"610271008","HPHM":"津E13748","JGSK":"2021-04-01 10:30:49.911","CDBH":"4","XSFX":"由北向南","XSFXDM":"4","KKMC":"中新大道与航母主题公园支路交口"},{"KKBH":"6071310030000","HPHM":"豫GC01T1","JGSK":"2021-04-01 10:30:49.956","CDBH":"3","XSFX":"由东向西","XSFXDM":"1","KKMC":"中央大道与海旭道交口正向"},{"KKBH":"720891003000","HPHM":"津RLY663","JGSK":"2021-04-01 10:30:49.963","CDBH":"7","XSFX":"由南向北","XSFXDM":"3","KKMC":"海博道与安正路交口"},{"KKBH":"610286127","HPHM":"津C35L02","JGSK":"2021-04-01 10:30:49.994","CDBH":"8","XSFX":"由南向北","XSFXDM":"3","KKMC":"中津大道与和畅路交口"},{"KKBH":"610256115","HPHM":"津MS7838","JGSK":"2021-04-01 10:30:50.099","CDBH":"12","XSFX":"由北向南","XSFXDM":"4","KKMC":"中天大道与中生大道交口"},{"KKBH":"610256114","HPHM":"津CAU826","JGSK":"2021-04-01 10:30:50.11","CDBH":"5","XSFX":"由南向北","XSFXDM":"3","KKMC":"中天大道与和旭路交口"},{"KKBH":"610256115","HPHM":"津JVY696","JGSK":"2021-04-01 10:30:50.192","CDBH":"10","XSFX":"由北向南","XSFXDM":"4","KKMC":"中天大道与中生大道交口"},{"KKBH":"610266117","HPHM":"津GFF106","JGSK":"2021-04-01 10:30:50.22","CDBH":"3","XSFX":"由东向西","XSFXDM":"1","KKMC":"中生大道与和韵路交口"},{"KKBH":"720881002000","HPHM":"津H20151","JGSK":"2021-04-01 10:30:50.275","CDBH":"7","XSFX":"由西向东","XSFXDM":"2","KKMC":"海旭道与安正路交口"},{"KKBH":"7209010030000","HPHM":"车牌","JGSK":"2021-04-01 10:30:50.296","CDBH":"6","XSFX":"由南向北","XSFXDM":"3","KKMC":"玉林道与安平路交口正向"},{"KKBH":"610266117","HPHM":"津RXG503","JGSK":"2021-04-01 10:30:50.32","CDBH":"6","XSFX":"由西向东","XSFXDM":"2","KKMC":"中生大道与和韵路交口"},{"KKBH":"610256111","HPHM":"津A9H773","JGSK":"2021-04-01 10:30:50.367","CDBH":"7","XSFX":"由北向南","XSFXDM":"4","KKMC":"中天大道与和惠路交口"},{"KKBH":"7400110020000","HPHM":"津RQS421","JGSK":"2021-04-01 10:30:50.422","CDBH":"5","XSFX":"由南向北","XSFXDM":"3","KKMC":"静湖南路与华一路交口正向"},{"KKBH":"7208910060000","HPHM":"津A08U68","JGSK":"2021-04-01 10:30:50.434","CDBH":"7","XSFX":"由西向东","XSFXDM":"2","KKMC":"海博道与永盛路交口正向"},{"KKBH":"720891004000","HPHM":"车牌","JGSK":"2021-04-01 10:30:50.452","CDBH":"7","XSFX":"由南向北","XSFXDM":"3","KKMC":"海博道与安平路交口"},{"KKBH":"610391006","HPHM":"津A9X798","JGSK":"2021-04-01 10:30:50.53","CDBH":"8","XSFX":"由南向北","XSFXDM":"3","KKMC":"和韵路与和意路交口"},{"KKBH":"610391007","HPHM":"车牌","JGSK":"2021-04-01 10:30:50.598","CDBH":"5","XSFX":"由西向东","XSFXDM":"2","KKMC":"和韵路与和风路交口"},{"KKBH":"720891004000","HPHM":"鲁NTY217","JGSK":"2021-04-01 10:30:50.684","CDBH":"5","XSFX":"由西向东","XSFXDM":"2","KKMC":"海博道与安平路交口"},{"KKBH":"720891005000","HPHM":"津RSK485","JGSK":"2021-04-01 10:30:50.69","CDBH":"3","XSFX":"由东向西","XSFXDM":"1","KKMC":"海博道与安明路交口"},{"KKBH":"610271010","HPHM":"津GYH820","JGSK":"2021-04-01 10:30:50.726","CDBH":"8","XSFX":"由北向南","XSFXDM":"4","KKMC":"中新大道与华五路交口"},{"KKBH":"610256114","HPHM":"辽PAH295","JGSK":"2021-04-01 10:30:50.748","CDBH":"8","XSFX":"由北向南","XSFXDM":"4","KKMC":"中天大道与和旭路交口"},{"KKBH":"711","HPHM":"津E30991","JGSK":"2021-04-01 10:30:50.8","CDBH":"7","XSFX":"由北向南","XSFXDM":"4","KKMC":"不礼让行人中新大道与和旭路交口"},{"KKBH":"610391008","HPHM":"京NW6C79","JGSK":"2021-04-01 10:30:50.948","CDBH":"4","XSFX":"由西向东","XSFXDM":"2","KKMC":"和韵路与和旭路交口"},{"KKBH":"7208910030000","HPHM":"津RBG100","JGSK":"2021-04-01 10:30:50.992","CDBH":"4","XSFX":"由西向东","XSFXDM":"2","KKMC":"海博道与安正路交口正向"},{"KKBH":"610256114","HPHM":"车牌","JGSK":"2021-04-01 10:30:51.066","CDBH":"5","XSFX":"由南向北","XSFXDM":"3","KKMC":"中天大道与和旭路交口"},{"KKBH":"720541003000","HPHM":"津RSY720","JGSK":"2021-04-01 10:30:51.088","CDBH":"6","XSFX":"由南向北","XSFXDM":"3","KKMC":"动漫环路西与动漫西路交口"},{"KKBH":"610256115","HPHM":"津JVY696","JGSK":"2021-04-01 10:30:51.219","CDBH":"11","XSFX":"由北向南","XSFXDM":"4","KKMC":"中天大道与中生大道交口"},{"KKBH":"7208910040000","HPHM":"车牌","JGSK":"2021-04-01 10:30:51.257","CDBH":"6","XSFX":"由西向东","XSFXDM":"2","KKMC":"海博道与安平路交口正向"},{"KKBH":"610276125","HPHM":"津C611B8","JGSK":"2021-04-01 10:30:51.303","CDBH":"5","XSFX":"由南向北","XSFXDM":"3","KKMC":"中新大道与和顺路交口"},{"KKBH":"711","HPHM":"辽A2TX98","JGSK":"2021-04-01 10:30:51.379","CDBH":"2","XSFX":"由东向西","XSFXDM":"1","KKMC":"不礼让行人中新大道与和旭路交口"},{"KKBH":"610276126","HPHM":"津Y08D85","JGSK":"2021-04-01 10:30:51.51","CDBH":"2","XSFX":"由东向西","XSFXDM":"1","KKMC":"中新大道与和意路交口"},{"KKBH":"720891004000","HPHM":"车牌","JGSK":"2021-04-01 10:30:51.576","CDBH":"7","XSFX":"由南向北","XSFXDM":"3","KKMC":"海博道与安平路交口"},{"KKBH":"720881002000","HPHM":"津LW0592","JGSK":"2021-04-01 10:30:51.635","CDBH":"1","XSFX":"由东向西","XSFXDM":"1","KKMC":"海旭道与安正路交口"},{"KKBH":"610266117","HPHM":"津AUL326","JGSK":"2021-04-01 10:30:51.68","CDBH":"5","XSFX":"由西向东","XSFXDM":"2","KKMC":"中生大道与和韵路交口"},{"KKBH":"610261003000","HPHM":"车牌","JGSK":"2021-04-01 10:30:51.805","CDBH":"10","XSFX":"由东向西","XSFXDM":"1","KKMC":"中生大道与静湖南路交口"},{"KKBH":"610401004","HPHM":"津RZH400","JGSK":"2021-04-01 10:30:51.828","CDBH":"4","XSFX":"由西向东","XSFXDM":"2","KKMC":"和畅路与和风路交口"},{"KKBH":"7208610030000","HPHM":"津CN0978","JGSK":"2021-04-01 10:30:51.913","CDBH":"4","XSFX":"由西向东","XSFXDM":"2","KKMC":"海晨道与安明路交口正向"},{"KKBH":"740011002000","HPHM":"津RQS421","JGSK":"2021-04-01 10:30:51.985","CDBH":"13","XSFX":"由南向北","XSFXDM":"3","KKMC":"静湖南路与华一路交口"},{"KKBH":"7208610020000","HPHM":"鲁NM91D8","JGSK":"2021-04-01 10:30:52.029","CDBH":"8","XSFX":"由南向北","XSFXDM":"3","KKMC":"海晨道与安正路交口正向"},{"KKBH":"6071310030000","HPHM":"津HQH619","JGSK":"2021-04-01 10:30:52.225","CDBH":"2","XSFX":"由东向西","XSFXDM":"1","KKMC":"中央大道与海旭道交口正向"},{"KKBH":"7205710040000","HPHM":"津MT2620","JGSK":"2021-04-01 10:30:52.433","CDBH":"1","XSFX":"由东向西","XSFXDM":"1","KKMC":"动漫东路与动漫中路交口正向"},{"KKBH":"610256115","HPHM":"津DDL107","JGSK":"2021-04-01 10:30:52.731","CDBH":"11","XSFX":"由北向南","XSFXDM":"4","KKMC":"中天大道与中生大道交口"},{"KKBH":"610276124","HPHM":"津A5Q578","JGSK":"2021-04-01 10:30:52.802","CDBH":"7","XSFX":"由南向北","XSFXDM":"3","KKMC":"中新大道与中生大道交口"},{"KKBH":"6102610040000","HPHM":"陕A0M03D","JGSK":"2021-04-01 10:30:52.962","CDBH":"2","XSFX":"由南向北","XSFXDM":"3","KKMC":"中生大道与静湖西路（北侧）正向"},{"KKBH":"7280310060000","HPHM":"车牌","JGSK":"2021-04-01 10:30:53.051","CDBH":"6","XSFX":"由南向北","XSFXDM":"3","KKMC":"动漫中路与文三路交口正向"},{"KKBH":"7280310030000","HPHM":"津GPM199","JGSK":"2021-04-01 10:30:53.074","CDBH":"5","XSFX":"由北向南","XSFXDM":"4","KKMC":"动漫中路与文二路交口正向"},{"KKBH":"7208210030000","HPHM":"车牌","JGSK":"2021-04-01 10:30:53.086","CDBH":"6","XSFX":"由北向南","XSFXDM":"4","KKMC":"动漫西路与动漫南路交口正向"},{"KKBH":"610251001","HPHM":"津C728B8","JGSK":"2021-04-01 10:30:53.101","CDBH":"9","XSFX":"由北向南","XSFXDM":"4","KKMC":"中天大道与和畅路交口"},{"KKBH":"7208810020000","HPHM":"鲁M5U751","JGSK":"2021-04-01 10:30:53.12","CDBH":"12","XSFX":"由北向南","XSFXDM":"4","KKMC":"海旭道与安正路交口正向"},{"KKBH":"610271010","HPHM":"津GYH820","JGSK":"2021-04-01 10:30:53.131","CDBH":"8","XSFX":"由北向南","XSFXDM":"4","KKMC":"中新大道与华五路交口"},{"KKBH":"720891004000","HPHM":"车牌","JGSK":"2021-04-01 10:30:53.25","CDBH":"9","XSFX":"由南向北","XSFXDM":"3","KKMC":"海博道与安平路交口"},{"KKBH":"720891003000","HPHM":"车牌","JGSK":"2021-04-01 10:30:53.266","CDBH":"5","XSFX":"由西向东","XSFXDM":"2","KKMC":"海博道与安正路交口"},{"KKBH":"610391007","HPHM":"津HU9689","JGSK":"2021-04-01 10:30:53.307","CDBH":"4","XSFX":"由西向东","XSFXDM":"2","KKMC":"和韵路与和风路交口"},{"KKBH":"610256113","HPHM":"津JMF396","JGSK":"2021-04-01 10:30:53.389","CDBH":"8","XSFX":"由北向南","XSFXDM":"4","KKMC":"中天大道与和风路交口"},{"KKBH":"720891003000","HPHM":"车牌","JGSK":"2021-04-01 10:30:53.427","CDBH":"6","XSFX":"由西向东","XSFXDM":"2","KKMC":"海博道与安正路交口"},{"KKBH":"7208610030000","HPHM":"津NMV168","JGSK":"2021-04-01 10:30:53.493","CDBH":"5","XSFX":"由西向东","XSFXDM":"2","KKMC":"海晨道与安明路交口正向"},{"KKBH":"610266118","HPHM":"津D13168","JGSK":"2021-04-01 10:30:53.516","CDBH":"8","XSFX":"由南向北","XSFXDM":"3","KKMC":"中生大道与和畅路交口"},{"KKBH":"7208910040000","HPHM":"车牌","JGSK":"2021-04-01 10:30:53.662","CDBH":"5","XSFX":"由西向东","XSFXDM":"2","KKMC":"海博道与安平路交口正向"},{"KKBH":"610276124","HPHM":"津HHJ853","JGSK":"2021-04-01 10:30:53.737","CDBH":"8","XSFX":"由南向北","XSFXDM":"3","KKMC":"中新大道与中生大道交口"},{"KKBH":"610256112","HPHM":"冀B8M0U0","JGSK":"2021-04-01 10:30:53.748","CDBH":"5","XSFX":"由西向东","XSFXDM":"2","KKMC":"中天大道与中津大道交口"},{"KKBH":"7208910030000","HPHM":"鲁R6Y65W","JGSK":"2021-04-01 10:30:53.796","CDBH":"9","XSFX":"由南向北","XSFXDM":"3","KKMC":"海博道与安正路交口正向"},{"KKBH":"720541002000","HPHM":"冀AK390V","JGSK":"2021-04-01 10:30:53.904","CDBH":"3","XSFX":"由西向东","XSFXDM":"2","KKMC":"动漫环路西与动漫中路交口"},{"KKBH":"610251002","HPHM":"津AS0826","JGSK":"2021-04-01 10:30:53.932","CDBH":"1","XSFX":"由东向西","XSFXDM":"1","KKMC":"中天大道与和睦路交口"},{"KKBH":"610256116","HPHM":"津CB3218","JGSK":"2021-04-01 10:30:53.958","CDBH":"11","XSFX":"由北向南","XSFXDM":"4","KKMC":"中天大道与和顺路交口"},{"KKBH":"720881002000","HPHM":"津HF9111","JGSK":"2021-04-01 10:30:54.088","CDBH":"6","XSFX":"由西向东","XSFXDM":"2","KKMC":"海旭道与安正路交口"},{"KKBH":"610256114","HPHM":"辽PAH295","JGSK":"2021-04-01 10:30:54.102","CDBH":"8","XSFX":"由北向南","XSFXDM":"4","KKMC":"中天大道与和旭路交口"},{"KKBH":"720861003000","HPHM":"津HN3541","JGSK":"2021-04-01 10:30:54.123","CDBH":"10","XSFX":"由北向南","XSFXDM":"4","KKMC":"海晨道与安明路交口"},{"KKBH":"610401004","HPHM":"津RZH400","JGSK":"2021-04-01 10:30:54.225","CDBH":"5","XSFX":"由西向东","XSFXDM":"2","KKMC":"和畅路与和风路交口"},{"KKBH":"7208910040000","HPHM":"晋BVK599","JGSK":"2021-04-01 10:30:54.273","CDBH":"6","XSFX":"由西向东","XSFXDM":"2","KKMC":"海博道与安平路交口正向"},{"KKBH":"720891004000","HPHM":"津GEZ978","JGSK":"2021-04-01 10:30:54.281","CDBH":"5","XSFX":"由西向东","XSFXDM":"2","KKMC":"海博道与安平路交口"},{"KKBH":"740011002000","HPHM":"津RNY076","JGSK":"2021-04-01 10:30:54.306","CDBH":"12","XSFX":"由南向北","XSFXDM":"3","KKMC":"静湖南路与华一路交口"},{"KKBH":"720881005000","HPHM":"津RPS206","JGSK":"2021-04-01 10:30:54.345","CDBH":"4","XSFX":"由西向东","XSFXDM":"2","KKMC":"海旭道与明盛路交口"},{"KKBH":"720891006000","HPHM":"沪C148Q6","JGSK":"2021-04-01 10:30:54.568","CDBH":"3","XSFX":"由东向西","XSFXDM":"1","KKMC":"海博道与永盛路交口"},{"KKBH":"610391008","HPHM":"津KLN369","JGSK":"2021-04-01 10:30:54.594","CDBH":"4","XSFX":"由西向东","XSFXDM":"2","KKMC":"和韵路与和旭路交口"},{"KKBH":"720891006000","HPHM":"津A08U68","JGSK":"2021-04-01 10:30:54.636","CDBH":"7","XSFX":"由西向东","XSFXDM":"2","KKMC":"海博道与永盛路交口"},{"KKBH":"610276126","HPHM":"津A28W36","JGSK":"2021-04-01 10:30:54.892","CDBH":"5","XSFX":"由南向北","XSFXDM":"3","KKMC":"中新大道与和意路交口"},{"KKBH":"610276126","HPHM":"车牌","JGSK":"2021-04-01 10:30:55.147","CDBH":"2","XSFX":"由东向西","XSFXDM":"1","KKMC":"中新大道与和意路交口"},{"KKBH":"610276124","HPHM":"津NBF196","JGSK":"2021-04-01 10:30:55.163","CDBH":"10","XSFX":"由北向南","XSFXDM":"4","KKMC":"中新大道与中生大道交口"},{"KKBH":"610286127","HPHM":"车牌","JGSK":"2021-04-01 10:30:55.172","CDBH":"8","XSFX":"由南向北","XSFXDM":"3","KKMC":"中津大道与和畅路交口"},{"KKBH":"6102661220000","HPHM":"冀J6G7F8","JGSK":"2021-04-01 10:30:55.293","CDBH":"2","XSFX":"由西向东","XSFXDM":"2","KKMC":"生态城中生大道故道河一桥西向东上桥处正向"},{"KKBH":"610271010","HPHM":"津FK5989","JGSK":"2021-04-01 10:30:55.321","CDBH":"7","XSFX":"由北向南","XSFXDM":"4","KKMC":"中新大道与华五路交口"},{"KKBH":"610276125","HPHM":"津DWQ357","JGSK":"2021-04-01 10:30:55.37","CDBH":"8","XSFX":"由北向南","XSFXDM":"4","KKMC":"中新大道与和顺路交口"},{"KKBH":"610256115","HPHM":"冀AW5X91","JGSK":"2021-04-01 10:30:55.482","CDBH":"3","XSFX":"由东向西","XSFXDM":"1","KKMC":"中天大道与中生大道交口"},{"KKBH":"610256114","HPHM":"津QZ5955","JGSK":"2021-04-01 10:30:55.493","CDBH":"5","XSFX":"由南向北","XSFXDM":"3","KKMC":"中天大道与和旭路交口"},{"KKBH":"711","HPHM":"鲁DHM923","JGSK":"2021-04-01 10:30:55.52","CDBH":"8","XSFX":"由北向南","XSFXDM":"4","KKMC":"不礼让行人中新大道与和旭路交口"},{"KKBH":"610256112","HPHM":"津H90135","JGSK":"2021-04-01 10:30:55.662","CDBH":"5","XSFX":"由西向东","XSFXDM":"2","KKMC":"中天大道与中津大道交口"},{"KKBH":"6102610040000","HPHM":"津NR7778","JGSK":"2021-04-01 10:30:55.669","CDBH":"6","XSFX":"由北向南","XSFXDM":"4","KKMC":"中生大道与静湖西路（北侧）正向"},{"KKBH":"610256115","HPHM":"津DDL107","JGSK":"2021-04-01 10:30:55.779","CDBH":"12","XSFX":"由北向南","XSFXDM":"4","KKMC":"中天大道与中生大道交口"},{"KKBH":"610391006","HPHM":"鄂D4H788","JGSK":"2021-04-01 10:30:55.834","CDBH":"2","XSFX":"由东向西","XSFXDM":"1","KKMC":"和韵路与和意路交口"},{"KKBH":"720901003000","HPHM":"津HDU206","JGSK":"2021-04-01 10:30:55.835","CDBH":"1","XSFX":"由东向西","XSFXDM":"1","KKMC":"玉林道与安平路交口"},{"KKBH":"610276124","HPHM":"津H18165","JGSK":"2021-04-01 10:30:55.872","CDBH":"11","XSFX":"由北向南","XSFXDM":"4","KKMC":"中新大道与中生大道交口"},{"KKBH":"610276124","HPHM":"鲁MYV788","JGSK":"2021-04-01 10:30:55.922","CDBH":"8","XSFX":"由南向北","XSFXDM":"3","KKMC":"中新大道与中生大道交口"},{"KKBH":"720891003000","HPHM":"车牌","JGSK":"2021-04-01 10:30:55.986","CDBH":"6","XSFX":"由西向东","XSFXDM":"2","KKMC":"海博道与安正路交口"},{"KKBH":"7208610030000","HPHM":"津AFM176","JGSK":"2021-04-01 10:30:56.061","CDBH":"4","XSFX":"由西向东","XSFXDM":"2","KKMC":"海晨道与安明路交口正向"},{"KKBH":"610266118","HPHM":"津E16315","JGSK":"2021-04-01 10:30:56.106","CDBH":"10","XSFX":"由北向南","XSFXDM":"4","KKMC":"中生大道与和畅路交口"},{"KKBH":"7208910060000","HPHM":"津GBL206","JGSK":"2021-04-01 10:30:56.163","CDBH":"8","XSFX":"由西向东","XSFXDM":"2","KKMC":"海博道与永盛路交口正向"},{"KKBH":"720891004000","HPHM":"鲁N0911Y","JGSK":"2021-04-01 10:30:56.201","CDBH":"5","XSFX":"由西向东","XSFXDM":"2","KKMC":"海博道与安平路交口"},{"KKBH":"610271010","HPHM":"津KH3150","JGSK":"2021-04-01 10:30:56.222","CDBH":"8","XSFX":"由北向南","XSFXDM":"4","KKMC":"中新大道与华五路交口"},{"KKBH":"7208810020000","HPHM":"冀B5H6S6","JGSK":"2021-04-01 10:30:56.316","CDBH":"5","XSFX":"由西向东","XSFXDM":"2","KKMC":"海旭道与安正路交口正向"},{"KKBH":"720891004000","HPHM":"晋BVK599","JGSK":"2021-04-01 10:30:56.361","CDBH":"5","XSFX":"由西向东","XSFXDM":"2","KKMC":"海博道与安平路交口"},{"KKBH":"6103261420000","HPHM":"车牌","JGSK":"2021-04-01 10:30:56.417","CDBH":"1","XSFX":"由东向西","XSFXDM":"1","KKMC":"中成大道与泰七路交口正向"},{"KKBH":"7208810020000","HPHM":"津MVL622","JGSK":"2021-04-01 10:30:56.528","CDBH":"6","XSFX":"由西向东","XSFXDM":"2","KKMC":"海旭道与安正路交口正向"},{"KKBH":"610276124","HPHM":"津C9R298","JGSK":"2021-04-01 10:30:56.562","CDBH":"7","XSFX":"由南向北","XSFXDM":"3","KKMC":"中新大道与中生大道交口"},{"KKBH":"610251002","HPHM":"津C05R12","JGSK":"2021-04-01 10:30:56.697","CDBH":"4","XSFX":"由西向东","XSFXDM":"2","KKMC":"中天大道与和睦路交口"},{"KKBH":"610276125","HPHM":"津HW1590","JGSK":"2021-04-01 10:30:56.736","CDBH":"4","XSFX":"由南向北","XSFXDM":"3","KKMC":"中新大道与和顺路交口"},{"KKBH":"7208910040000","HPHM":"车牌","JGSK":"2021-04-01 10:30:56.772","CDBH":"6","XSFX":"由西向东","XSFXDM":"2","KKMC":"海博道与安平路交口正向"},{"KKBH":"610251002","HPHM":"津QA2272","JGSK":"2021-04-01 10:30:56.836","CDBH":"4","XSFX":"由西向东","XSFXDM":"2","KKMC":"中天大道与和睦路交口"},{"KKBH":"728031002000","HPHM":"津HLE157","JGSK":"2021-04-01 10:30:56.989","CDBH":"7","XSFX":"由北向南","XSFXDM":"4","KKMC":"动漫中路与文一路交口"},{"KKBH":"6102610040000","HPHM":"津CA9251","JGSK":"2021-04-01 10:30:57.097","CDBH":"3","XSFX":"由南向北","XSFXDM":"3","KKMC":"中生大道与静湖西路（北侧）正向"},{"KKBH":"610261004000","HPHM":"陕A0M03D","JGSK":"2021-04-01 10:30:57.128","CDBH":"2","XSFX":"由南向北","XSFXDM":"3","KKMC":"中生大道与静湖西路（北侧）"},{"KKBH":"610256115","HPHM":"冀B4R5R6","JGSK":"2021-04-01 10:30:57.199","CDBH":"10","XSFX":"由北向南","XSFXDM":"4","KKMC":"中天大道与中生大道交口"},{"KKBH":"610256115","HPHM":"津LBD848","JGSK":"2021-04-01 10:30:57.229","CDBH":"3","XSFX":"由东向西","XSFXDM":"1","KKMC":"中天大道与中生大道交口"},{"KKBH":"720891004000","HPHM":"车牌","JGSK":"2021-04-01 10:30:57.251","CDBH":"9","XSFX":"由南向北","XSFXDM":"3","KKMC":"海博道与安平路交口"},{"KKBH":"728031003000","HPHM":"津GPM199","JGSK":"2021-04-01 10:30:57.282","CDBH":"5","XSFX":"由北向南","XSFXDM":"4","KKMC":"动漫中路与文二路交口"},{"KKBH":"610271010","HPHM":"津FK5989","JGSK":"2021-04-01 10:30:57.285","CDBH":"7","XSFX":"由北向南","XSFXDM":"4","KKMC":"中新大道与华五路交口"},{"KKBH":"7208810040000","HPHM":"津RWY720","JGSK":"2021-04-01 10:30:57.288","CDBH":"1","XSFX":"由东向西","XSFXDM":"1","KKMC":"海旭道与永盛路交口正向"},{"KKBH":"610276124","HPHM":"冀FF685J","JGSK":"2021-04-01 10:30:57.347","CDBH":"1","XSFX":"由东向西","XSFXDM":"1","KKMC":"中新大道与中生大道交口"},{"KKBH":"610276124","HPHM":"辽BA99S3","JGSK":"2021-04-01 10:30:57.372","CDBH":"5","XSFX":"由西向东","XSFXDM":"2","KKMC":"中新大道与中生大道交口"},{"KKBH":"610256114","HPHM":"津CAU826","JGSK":"2021-04-01 10:30:57.461","CDBH":"5","XSFX":"由南向北","XSFXDM":"3","KKMC":"中天大道与和旭路交口"},{"KKBH":"610271010","HPHM":"晋BXA050","JGSK":"2021-04-01 10:30:57.479","CDBH":"8","XSFX":"由北向南","XSFXDM":"4","KKMC":"中新大道与华五路交口"},{"KKBH":"610391006","HPHM":"车牌","JGSK":"2021-04-01 10:30:57.529","CDBH":"8","XSFX":"由南向北","XSFXDM":"3","KKMC":"和韵路与和意路交口"},{"KKBH":"610256112","HPHM":"京P7RQ09","JGSK":"2021-04-01 10:30:57.565","CDBH":"5","XSFX":"由西向东","XSFXDM":"2","KKMC":"中天大道与中津大道交口"},{"KKBH":"610256115","HPHM":"津NLX090","JGSK":"2021-04-01 10:30:57.57","CDBH":"7","XSFX":"由南向北","XSFXDM":"3","KKMC":"中天大道与中生大道交口"},{"KKBH":"7208810050000","HPHM":"车牌","JGSK":"2021-04-01 10:30:57.661","CDBH":"9","XSFX":"由北向南","XSFXDM":"4","KKMC":"海旭道与明盛路交口正向"},{"KKBH":"610276126","HPHM":"津A28W36","JGSK":"2021-04-01 10:30:57.67","CDBH":"5","XSFX":"由南向北","XSFXDM":"3","KKMC":"中新大道与和意路交口"},{"KKBH":"610276124","HPHM":"车牌","JGSK":"2021-04-01 10:30:57.842","CDBH":"8","XSFX":"由南向北","XSFXDM":"3","KKMC":"中新大道与中生大道交口"},{"KKBH":"7208810020000","HPHM":"冀F766PL","JGSK":"2021-04-01 10:30:57.866","CDBH":"13","XSFX":"由北向南","XSFXDM":"4","KKMC":"海旭道与安正路交口正向"},{"KKBH":"728031002000","HPHM":"津A1S731","JGSK":"2021-04-01 10:30:57.869","CDBH":"8","XSFX":"由北向南","XSFXDM":"4","KKMC":"动漫中路与文一路交口"},{"KKBH":"610276126","HPHM":"津RRT992","JGSK":"2021-04-01 10:30:57.932","CDBH":"4","XSFX":"由南向北","XSFXDM":"3","KKMC":"中新大道与和意路交口"},{"KKBH":"7208610030000","HPHM":"津DPC668","JGSK":"2021-04-01 10:30:57.949","CDBH":"5","XSFX":"由西向东","XSFXDM":"2","KKMC":"海晨道与安明路交口正向"},{"KKBH":"7208910050000","HPHM":"津E30968","JGSK":"2021-04-01 10:30:58.129","CDBH":"4","XSFX":"由东向西","XSFXDM":"1","KKMC":"海博道与安明路交口正向"},{"KKBH":"720891005000","HPHM":"冀JWZ413","JGSK":"2021-04-01 10:30:58.146","CDBH":"8","XSFX":"由南向北","XSFXDM":"3","KKMC":"海博道与安明路交口"},{"KKBH":"610326142000","HPHM":"车牌","JGSK":"2021-04-01 10:30:58.163","CDBH":"2","XSFX":"由东向西","XSFXDM":"1","KKMC":"中成大道与泰七路交口"},{"KKBH":"610271010","HPHM":"津KH3150","JGSK":"2021-04-01 10:30:58.164","CDBH":"8","XSFX":"由北向南","XSFXDM":"4","KKMC":"中新大道与华五路交口"},{"KKBH":"7208810020000","HPHM":"津RFQ360","JGSK":"2021-04-01 10:30:58.31","CDBH":"2","XSFX":"由东向西","XSFXDM":"1","KKMC":"海旭道与安正路交口正向"},{"KKBH":"610276125","HPHM":"津DLT917","JGSK":"2021-04-01 10:30:58.402","CDBH":"7","XSFX":"由北向南","XSFXDM":"4","KKMC":"中新大道与和顺路交口"},{"KKBH":"610256114","HPHM":"车牌","JGSK":"2021-04-01 10:30:58.422","CDBH":"6","XSFX":"由南向北","XSFXDM":"3","KKMC":"中天大道与和旭路交口"},{"KKBH":"610256115","HPHM":"津AVY599","JGSK":"2021-04-01 10:30:58.526","CDBH":"1","XSFX":"由东向西","XSFXDM":"1","KKMC":"中天大道与中生大道交口"},{"KKBH":"610276124","HPHM":"津NBF196","JGSK":"2021-04-01 10:30:58.557","CDBH":"10","XSFX":"由北向南","XSFXDM":"4","KKMC":"中新大道与中生大道交口"},{"KKBH":"610391007","HPHM":"津HU9689","JGSK":"2021-04-01 10:30:58.57","CDBH":"6","XSFX":"由西向东","XSFXDM":"2","KKMC":"和韵路与和风路交口"},{"KKBH":"7208810040000","HPHM":"冀TZ5X09","JGSK":"2021-04-01 10:30:58.579","CDBH":"2","XSFX":"由东向西","XSFXDM":"1","KKMC":"海旭道与永盛路交口正向"},{"KKBH":"7208910040000","HPHM":"浙J5Y7A5","JGSK":"2021-04-01 10:30:58.738","CDBH":"6","XSFX":"由西向东","XSFXDM":"2","KKMC":"海博道与安平路交口正向"},{"KKBH":"720891003000","HPHM":"鲁R6Y65W","JGSK":"2021-04-01 10:30:58.757","CDBH":"8","XSFX":"由南向北","XSFXDM":"3","KKMC":"海博道与安正路交口"},{"KKBH":"720891004000","HPHM":"车牌","JGSK":"2021-04-01 10:30:58.767","CDBH":"9","XSFX":"由南向北","XSFXDM":"3","KKMC":"海博道与安平路交口"},{"KKBH":"610276124","HPHM":"津C720Z6","JGSK":"2021-04-01 10:30:58.802","CDBH":"8","XSFX":"由南向北","XSFXDM":"3","KKMC":"中新大道与中生大道交口"},{"KKBH":"610276125","HPHM":"津HW1590","JGSK":"2021-04-01 10:30:58.989","CDBH":"4","XSFX":"由南向北","XSFXDM":"3","KKMC":"中新大道与和顺路交口"},{"KKBH":"7208910060000","HPHM":"津MAL131","JGSK":"2021-04-01 10:30:59.01","CDBH":"5","XSFX":"由西向东","XSFXDM":"2","KKMC":"海博道与永盛路交口正向"},{"KKBH":"720891004000","HPHM":"津N67918","JGSK":"2021-04-01 10:30:59.114","CDBH":"5","XSFX":"由西向东","XSFXDM":"2","KKMC":"海博道与安平路交口"},{"KKBH":"720861002000","HPHM":"鲁NM91D8","JGSK":"2021-04-01 10:30:59.202","CDBH":"8","XSFX":"由南向北","XSFXDM":"3","KKMC":"海晨道与安正路交口"},{"KKBH":"7205410020000","HPHM":"津A5L795","JGSK":"2021-04-01 10:30:59.287","CDBH":"4","XSFX":"由西向东","XSFXDM":"2","KKMC":"动漫环路西与动漫中路交口正向"},{"KKBH":"610271010","HPHM":"津AY1818","JGSK":"2021-04-01 10:30:59.319","CDBH":"8","XSFX":"由北向南","XSFXDM":"4","KKMC":"中新大道与华五路交口"},{"KKBH":"610256115","HPHM":"津NLX090","JGSK":"2021-04-01 10:30:59.339","CDBH":"8","XSFX":"由南向北","XSFXDM":"3","KKMC":"中天大道与中生大道交口"},{"KKBH":"610276126","HPHM":"津AD46558","JGSK":"2021-04-01 10:30:59.401","CDBH":"5","XSFX":"由南向北","XSFXDM":"3","KKMC":"中新大道与和意路交口"},{"KKBH":"610266122000","HPHM":"冀J6G7F8","JGSK":"2021-04-01 10:30:59.404","CDBH":"2","XSFX":"由西向东","XSFXDM":"2","KKMC":"生态城中生大道故道河一桥西向东上桥处"},{"KKBH":"610271010","HPHM":"晋BXA050","JGSK":"2021-04-01 10:30:59.524","CDBH":"8","XSFX":"由北向南","XSFXDM":"4","KKMC":"中新大道与华五路交口"},{"KKBH":"610276124","HPHM":"津H18165","JGSK":"2021-04-01 10:30:59.758","CDBH":"11","XSFX":"由北向南","XSFXDM":"4","KKMC":"中新大道与中生大道交口"},{"KKBH":"610256115","HPHM":"津H11832","JGSK":"2021-04-01 10:30:59.789","CDBH":"2","XSFX":"由东向西","XSFXDM":"1","KKMC":"中天大道与中生大道交口"},{"KKBH":"610276126","HPHM":"津RRT992","JGSK":"2021-04-01 10:30:59.824","CDBH":"4","XSFX":"由南向北","XSFXDM":"3","KKMC":"中新大道与和意路交口"},{"KKBH":"720881004000","HPHM":"津RWY720","JGSK":"2021-04-01 10:30:59.878","CDBH":"1","XSFX":"由东向西","XSFXDM":"1","KKMC":"海旭道与永盛路交口"},{"KKBH":"720891003000","HPHM":"冀J7A558","JGSK":"2021-04-01 10:30:59.959","CDBH":"8","XSFX":"由南向北","XSFXDM":"3","KKMC":"海博道与安正路交口"},{"KKBH":"610276125","HPHM":"津DWQ357","JGSK":"2021-04-01 10:30:59.982","CDBH":"8","XSFX":"由北向南","XSFXDM":"4","KKMC":"中新大道与和顺路交口"},{"KKBH":"7280310060000","HPHM":"津B2Q962","JGSK":"2021-04-01 10:31:00.064","CDBH":"4","XSFX":"由西向东","XSFXDM":"2","KKMC":"动漫中路与文三路交口正向"},{"KKBH":"610271008","HPHM":"车牌","JGSK":"2021-04-01 10:31:00.092","CDBH":"1","XSFX":"由南向北","XSFXDM":"3","KKMC":"中新大道与航母主题公园支路交口"},{"KKBH":"610256115","HPHM":"津MX9998","JGSK":"2021-04-01 10:31:00.137","CDBH":"6","XSFX":"由西向东","XSFXDM":"2","KKMC":"中天大道与中生大道交口"},{"KKBH":"610276125","HPHM":"津HU2703","JGSK":"2021-04-01 10:31:00.221","CDBH":"8","XSFX":"由北向南","XSFXDM":"4","KKMC":"中新大道与和顺路交口"},{"KKBH":"720891006000","HPHM":"津GBL206","JGSK":"2021-04-01 10:31:00.233","CDBH":"8","XSFX":"由西向东","XSFXDM":"2","KKMC":"海博道与永盛路交口"},{"KKBH":"610256115","HPHM":"冀B4R5R6","JGSK":"2021-04-01 10:31:00.259","CDBH":"10","XSFX":"由北向南","XSFXDM":"4","KKMC":"中天大道与中生大道交口"},{"KKBH":"610256116","HPHM":"津MM0556","JGSK":"2021-04-01 10:31:00.37","CDBH":"10","XSFX":"由北向南","XSFXDM":"4","KKMC":"中天大道与和顺路交口"},{"KKBH":"610276124","HPHM":"京FC0186","JGSK":"2021-04-01 10:31:00.402","CDBH":"7","XSFX":"由南向北","XSFXDM":"3","KKMC":"中新大道与中生大道交口"},{"KKBH":"720861003000","HPHM":"津NMV168","JGSK":"2021-04-01 10:31:00.428","CDBH":"5","XSFX":"由西向东","XSFXDM":"2","KKMC":"海晨道与安明路交口"},{"KKBH":"7208910040000","HPHM":"津KDL501","JGSK":"2021-04-01 10:31:00.569","CDBH":"6","XSFX":"由西向东","XSFXDM":"2","KKMC":"海博道与安平路交口正向"},{"KKBH":"7208810020000","HPHM":"鲁H0818N","JGSK":"2021-04-01 10:31:00.604","CDBH":"13","XSFX":"由北向南","XSFXDM":"4","KKMC":"海旭道与安正路交口正向"},{"KKBH":"610256112","HPHM":"津C38E38","JGSK":"2021-04-01 10:31:00.714","CDBH":"7","XSFX":"由南向北","XSFXDM":"3","KKMC":"中天大道与中津大道交口"},{"KKBH":"720881004000","HPHM":"冀TZ5X09","JGSK":"2021-04-01 10:31:00.756","CDBH":"2","XSFX":"由东向西","XSFXDM":"1","KKMC":"海旭道与永盛路交口"},{"KKBH":"610276125","HPHM":"津DLT917","JGSK":"2021-04-01 10:31:00.781","CDBH":"7","XSFX":"由北向南","XSFXDM":"4","KKMC":"中新大道与和顺路交口"},{"KKBH":"610256112","HPHM":"津FF8299","JGSK":"2021-04-01 10:31:00.789","CDBH":"5","XSFX":"由西向东","XSFXDM":"2","KKMC":"中天大道与中津大道交口"},{"KKBH":"610271010","HPHM":"车牌","JGSK":"2021-04-01 10:31:00.805","CDBH":"7","XSFX":"由北向南","XSFXDM":"4","KKMC":"中新大道与华五路交口"},{"KKBH":"610251002","HPHM":"津AS0826","JGSK":"2021-04-01 10:31:00.943","CDBH":"1","XSFX":"由东向西","XSFXDM":"1","KKMC":"中天大道与和睦路交口"},{"KKBH":"720891004000","HPHM":"冀J5Y7A5","JGSK":"2021-04-01 10:31:01.111","CDBH":"5","XSFX":"由西向东","XSFXDM":"2","KKMC":"海博道与安平路交口"},{"KKBH":"610276124","HPHM":"辽BA99S3","JGSK":"2021-04-01 10:31:01.127","CDBH":"5","XSFX":"由西向东","XSFXDM":"2","KKMC":"中新大道与中生大道交口"},{"KKBH":"610256115","HPHM":"津FFN879","JGSK":"2021-04-01 10:31:01.253","CDBH":"3","XSFX":"由东向西","XSFXDM":"1","KKMC":"中天大道与中生大道交口"},{"KKBH":"610276124","HPHM":"京NL6455","JGSK":"2021-04-01 10:31:01.263","CDBH":"7","XSFX":"由南向北","XSFXDM":"3","KKMC":"中新大道与中生大道交口"},{"KKBH":"720891004000","HPHM":"津MM3979","JGSK":"2021-04-01 10:31:01.348","CDBH":"5","XSFX":"由西向东","XSFXDM":"2","KKMC":"海博道与安平路交口"},{"KKBH":"610256115","HPHM":"车牌","JGSK":"2021-04-01 10:31:01.565","CDBH":"12","XSFX":"由北向南","XSFXDM":"4","KKMC":"中天大道与中生大道交口"},{"KKBH":"610256115","HPHM":"津DFZ218","JGSK":"2021-04-01 10:31:01.604","CDBH":"11","XSFX":"由北向南","XSFXDM":"4","KKMC":"中天大道与中生大道交口"},{"KKBH":"610271010","HPHM":"鲁F6X960","JGSK":"2021-04-01 10:31:01.617","CDBH":"8","XSFX":"由北向南","XSFXDM":"4","KKMC":"中新大道与华五路交口"},{"KKBH":"720891005000","HPHM":"津E30968","JGSK":"2021-04-01 10:31:01.641","CDBH":"4","XSFX":"由东向西","XSFXDM":"1","KKMC":"海博道与安明路交口"},{"KKBH":"7280310030000","HPHM":"津NP8388","JGSK":"2021-04-01 10:31:01.669","CDBH":"5","XSFX":"由北向南","XSFXDM":"4","KKMC":"动漫中路与文二路交口正向"},{"KKBH":"610271008","HPHM":"津NAA309","JGSK":"2021-04-01 10:31:01.671","CDBH":"1","XSFX":"由南向北","XSFXDM":"3","KKMC":"中新大道与航母主题公园支路交口"},{"KKBH":"610391006","HPHM":"津A9X798","JGSK":"2021-04-01 10:31:01.689","CDBH":"8","XSFX":"由南向北","XSFXDM":"3","KKMC":"和韵路与和意路交口"},{"KKBH":"720881002000","HPHM":"冀F766PL","JGSK":"2021-04-01 10:31:01.767","CDBH":"13","XSFX":"由北向南","XSFXDM":"4","KKMC":"海旭道与安正路交口"},{"KKBH":"720891004000","HPHM":"车牌","JGSK":"2021-04-01 10:31:01.805","CDBH":"9","XSFX":"由南向北","XSFXDM":"3","KKMC":"海博道与安平路交口"},{"KKBH":"610276124","HPHM":"津B56622","JGSK":"2021-04-01 10:31:01.828","CDBH":"8","XSFX":"由南向北","XSFXDM":"3","KKMC":"中新大道与中生大道交口"},{"KKBH":"610401004","HPHM":"冀J096GF","JGSK":"2021-04-01 10:31:01.87","CDBH":"7","XSFX":"由南向北","XSFXDM":"3","KKMC":"和畅路与和风路交口"},{"KKBH":"720871002000","HPHM":"京AET035","JGSK":"2021-04-01 10:31:02.073","CDBH":"6","XSFX":"由南向北","XSFXDM":"3","KKMC":"安正路与芳菲路交口"},{"KKBH":"610266118","HPHM":"津E07214","JGSK":"2021-04-01 10:31:02.085","CDBH":"10","XSFX":"由北向南","XSFXDM":"4","KKMC":"中生大道与和畅路交口"},{"KKBH":"610256115","HPHM":"冀FH9A93","JGSK":"2021-04-01 10:31:02.193","CDBH":"9","XSFX":"由南向北","XSFXDM":"3","KKMC":"中天大道与中生大道交口"},{"KKBH":"610276126","HPHM":"津AD46558","JGSK":"2021-04-01 10:31:02.305","CDBH":"5","XSFX":"由南向北","XSFXDM":"3","KKMC":"中新大道与和意路交口"},{"KKBH":"720871002000","HPHM":"津GQG178","JGSK":"2021-04-01 10:31:02.394","CDBH":"5","XSFX":"由南向北","XSFXDM":"3","KKMC":"安正路与芳菲路交口"},{"KKBH":"610276124","HPHM":"津N07325","JGSK":"2021-04-01 10:31:02.402","CDBH":"7","XSFX":"由南向北","XSFXDM":"3","KKMC":"中新大道与中生大道交口"},{"KKBH":"720891004000","HPHM":"津KDL501","JGSK":"2021-04-01 10:31:02.467","CDBH":"5","XSFX":"由西向东","XSFXDM":"2","KKMC":"海博道与安平路交口"},{"KKBH":"610266117","HPHM":"冀D8H946","JGSK":"2021-04-01 10:31:02.488","CDBH":"2","XSFX":"由东向西","XSFXDM":"1","KKMC":"中生大道与和韵路交口"},{"KKBH":"7208610030000","HPHM":"津C039M7","JGSK":"2021-04-01 10:31:02.502","CDBH":"10","XSFX":"由北向南","XSFXDM":"4","KKMC":"海晨道与安明路交口正向"},{"KKBH":"720891003000","HPHM":"津RUV173","JGSK":"2021-04-01 10:31:02.515","CDBH":"8","XSFX":"由南向北","XSFXDM":"3","KKMC":"海博道与安正路交口"},{"KKBH":"610271010","HPHM":"车牌","JGSK":"2021-04-01 10:31:02.565","CDBH":"7","XSFX":"由北向南","XSFXDM":"4","KKMC":"中新大道与华五路交口"},{"KKBH":"610261004000","HPHM":"津NR7778","JGSK":"2021-04-01 10:31:02.567","CDBH":"6","XSFX":"由北向南","XSFXDM":"4","KKMC":"中生大道与静湖西路（北侧）"},{"KKBH":"7208910050000","HPHM":"津C0R556","JGSK":"2021-04-01 10:31:02.571","CDBH":"8","XSFX":"由南向北","XSFXDM":"3","KKMC":"海博道与安明路交口正向"},{"KKBH":"7208910040000","HPHM":"辽P12741","JGSK":"2021-04-01 10:31:02.587","CDBH":"6","XSFX":"由西向东","XSFXDM":"2","KKMC":"海博道与安平路交口正向"},{"KKBH":"720881002000","HPHM":"冀B5H6S6","JGSK":"2021-04-01 10:31:02.647","CDBH":"5","XSFX":"由西向东","XSFXDM":"2","KKMC":"海旭道与安正路交口"},{"KKBH":"720881002000","HPHM":"津RFQ360","JGSK":"2021-04-01 10:31:02.666","CDBH":"2","XSFX":"由东向西","XSFXDM":"1","KKMC":"海旭道与安正路交口"},{"KKBH":"720911002000","HPHM":"鲁RX4822","JGSK":"2021-04-01 10:31:02.727","CDBH":"8","XSFX":"由南向北","XSFXDM":"3","KKMC":"美林道与安正路交口"},{"KKBH":"610271009","HPHM":"车牌","JGSK":"2021-04-01 10:31:02.741","CDBH":"11","XSFX":"由北向南","XSFXDM":"4","KKMC":"中新大道与泰七路交口"},{"KKBH":"610276124","HPHM":"津AS0798","JGSK":"2021-04-01 10:31:02.796","CDBH":"8","XSFX":"由南向北","XSFXDM":"3","KKMC":"中新大道与中生大道交口"},{"KKBH":"610276125","HPHM":"津C18N95","JGSK":"2021-04-01 10:31:03.106","CDBH":"8","XSFX":"由北向南","XSFXDM":"4","KKMC":"中新大道与和顺路交口"},{"KKBH":"720881002000","HPHM":"津MVL622","JGSK":"2021-04-01 10:31:03.148","CDBH":"7","XSFX":"由西向东","XSFXDM":"2","KKMC":"海旭道与安正路交口"},{"KKBH":"610256112","HPHM":"津C38E38","JGSK":"2021-04-01 10:31:03.185","CDBH":"7","XSFX":"由南向北","XSFXDM":"3","KKMC":"中天大道与中津大道交口"},{"KKBH":"610276124","HPHM":"冀FF685J","JGSK":"2021-04-01 10:31:03.213","CDBH":"1","XSFX":"由东向西","XSFXDM":"1","KKMC":"中新大道与中生大道交口"},{"KKBH":"610256114","HPHM":"津QZ5955","JGSK":"2021-04-01 10:31:03.221","CDBH":"5","XSFX":"由南向北","XSFXDM":"3","KKMC":"中天大道与和旭路交口"},{"KKBH":"720881002000","HPHM":"津E26543","JGSK":"2021-04-01 10:31:03.264","CDBH":"9","XSFX":"由南向北","XSFXDM":"3","KKMC":"海旭道与安正路交口"},{"KKBH":"720891004000","HPHM":"车牌","JGSK":"2021-04-01 10:31:03.323","CDBH":"9","XSFX":"由南向北","XSFXDM":"3","KKMC":"海博道与安平路交口"},{"KKBH":"720891004000","HPHM":"车牌","JGSK":"2021-04-01 10:31:03.48","CDBH":"8","XSFX":"由南向北","XSFXDM":"3","KKMC":"海博道与安平路交口"},{"KKBH":"610391007","HPHM":"京N32U45","JGSK":"2021-04-01 10:31:03.493","CDBH":"10","XSFX":"由北向南","XSFXDM":"4","KKMC":"和韵路与和风路交口"},{"KKBH":"7208910050000","HPHM":"辽JV9236","JGSK":"2021-04-01 10:31:03.527","CDBH":"3","XSFX":"由东向西","XSFXDM":"1","KKMC":"海博道与安明路交口正向"},{"KKBH":"610256115","HPHM":"津C106N8","JGSK":"2021-04-01 10:31:03.639","CDBH":"5","XSFX":"由西向东","XSFXDM":"2","KKMC":"中天大道与中生大道交口"},{"KKBH":"610256115","HPHM":"津AVY599","JGSK":"2021-04-01 10:31:03.694","CDBH":"1","XSFX":"由东向西","XSFXDM":"1","KKMC":"中天大道与中生大道交口"},{"KKBH":"610271010","HPHM":"津A00755D","JGSK":"2021-04-01 10:31:03.743","CDBH":"5","XSFX":"由南向北","XSFXDM":"3","KKMC":"中新大道与华五路交口"},{"KKBH":"7208910080000","HPHM":"津ADN7089","JGSK":"2021-04-01 10:31:03.802","CDBH":"5","XSFX":"由西向东","XSFXDM":"2","KKMC":"海博道与荣盛路交口正向"},{"KKBH":"720891004000","HPHM":"车牌","JGSK":"2021-04-01 10:31:03.831","CDBH":"4","XSFX":"由西向东","XSFXDM":"2","KKMC":"海博道与安平路交口"},{"KKBH":"720891003000","HPHM":"津A7K717","JGSK":"2021-04-01 10:31:03.877","CDBH":"7","XSFX":"由南向北","XSFXDM":"3","KKMC":"海博道与安正路交口"},{"KKBH":"7208910040000","HPHM":"贵CK872W","JGSK":"2021-04-01 10:31:03.944","CDBH":"6","XSFX":"由西向东","XSFXDM":"2","KKMC":"海博道与安平路交口正向"},{"KKBH":"610266118","HPHM":"津AF25372","JGSK":"2021-04-01 10:31:03.983","CDBH":"3","XSFX":"由东向西","XSFXDM":"1","KKMC":"中生大道与和畅路交口"},{"KKBH":"610256115","HPHM":"津A7M715","JGSK":"2021-04-01 10:31:04.003","CDBH":"1","XSFX":"由东向西","XSFXDM":"1","KKMC":"中天大道与中生大道交口"},{"KKBH":"610276124","HPHM":"津DPL985","JGSK":"2021-04-01 10:31:04.087","CDBH":"4","XSFX":"由西向东","XSFXDM":"2","KKMC":"中新大道与中生大道交口"},{"KKBH":"720871002000","HPHM":"冀H1H215","JGSK":"2021-04-01 10:31:04.181","CDBH":"9","XSFX":"由北向南","XSFXDM":"4","KKMC":"安正路与芳菲路交口"},{"KKBH":"610391008","HPHM":"津C12J38","JGSK":"2021-04-01 10:31:04.206","CDBH":"2","XSFX":"由东向西","XSFXDM":"1","KKMC":"和韵路与和旭路交口"},{"KKBH":"7208610020000","HPHM":"鲁A3F62G","JGSK":"2021-04-01 10:31:04.24","CDBH":"8","XSFX":"由南向北","XSFXDM":"3","KKMC":"海晨道与安正路交口正向"},{"KKBH":"610261004000","HPHM":"津CA9251","JGSK":"2021-04-01 10:31:04.245","CDBH":"3","XSFX":"由南向北","XSFXDM":"3","KKMC":"中生大道与静湖西路（北侧）"},{"KKBH":"610271008","HPHM":"车牌","JGSK":"2021-04-01 10:31:04.319","CDBH":"1","XSFX":"由南向北","XSFXDM":"3","KKMC":"中新大道与航母主题公园支路交口"},{"KKBH":"610286127","HPHM":"冀D14U44","JGSK":"2021-04-01 10:31:04.347","CDBH":"1","XSFX":"由东向西","XSFXDM":"1","KKMC":"中津大道与和畅路交口"},{"KKBH":"610401005","HPHM":"津AU5995","JGSK":"2021-04-01 10:31:04.357","CDBH":"7","XSFX":"由南向北","XSFXDM":"3","KKMC":"和畅路与和顺路交口"},{"KKBH":"610276125","HPHM":"津HU2703","JGSK":"2021-04-01 10:31:04.381","CDBH":"8","XSFX":"由北向南","XSFXDM":"4","KKMC":"中新大道与和顺路交口"},{"KKBH":"6102610040000","HPHM":"津ADN0929","JGSK":"2021-04-01 10:31:04.388","CDBH":"3","XSFX":"由南向北","XSFXDM":"3","KKMC":"中生大道与静湖西路（北侧）正向"},{"KKBH":"720881002000","HPHM":"津C00R35","JGSK":"2021-04-01 10:31:04.405","CDBH":"12","XSFX":"由北向南","XSFXDM":"4","KKMC":"海旭道与安正路交口"},{"KKBH":"610276124","HPHM":"津MBB929","JGSK":"2021-04-01 10:31:04.476","CDBH":"7","XSFX":"由南向北","XSFXDM":"3","KKMC":"中新大道与中生大道交口"},{"KKBH":"610271010","HPHM":"津AY1818","JGSK":"2021-04-01 10:31:04.479","CDBH":"8","XSFX":"由北向南","XSFXDM":"4","KKMC":"中新大道与华五路交口"},{"KKBH":"610266118","HPHM":"津E07214","JGSK":"2021-04-01 10:31:04.517","CDBH":"11","XSFX":"由北向南","XSFXDM":"4","KKMC":"中生大道与和畅路交口"},{"KKBH":"720891006000","HPHM":"津MAL131","JGSK":"2021-04-01 10:31:04.566","CDBH":"5","XSFX":"由西向东","XSFXDM":"2","KKMC":"海博道与永盛路交口"},{"KKBH":"610256115","HPHM":"冀B8W6W7","JGSK":"2021-04-01 10:31:04.622","CDBH":"9","XSFX":"由南向北","XSFXDM":"3","KKMC":"中天大道与中生大道交口"},{"KKBH":"720891004000","HPHM":"辽P12741","JGSK":"2021-04-01 10:31:04.708","CDBH":"5","XSFX":"由西向东","XSFXDM":"2","KKMC":"海博道与安平路交口"},{"KKBH":"720881002000","HPHM":"鲁H0818N","JGSK":"2021-04-01 10:31:04.725","CDBH":"13","XSFX":"由北向南","XSFXDM":"4","KKMC":"海旭道与安正路交口"},{"KKBH":"7208610030000","HPHM":"车牌","JGSK":"2021-04-01 10:31:04.735","CDBH":"8","XSFX":"由南向北","XSFXDM":"3","KKMC":"海晨道与安明路交口正向"},{"KKBH":"610276126","HPHM":"豫NEY658","JGSK":"2021-04-01 10:31:04.831","CDBH":"5","XSFX":"由南向北","XSFXDM":"3","KKMC":"中新大道与和意路交口"},{"KKBH":"720891004000","HPHM":"车牌","JGSK":"2021-04-01 10:31:04.92","CDBH":"8","XSFX":"由南向北","XSFXDM":"3","KKMC":"海博道与安平路交口"},{"KKBH":"610276124","HPHM":"津BZ6868","JGSK":"2021-04-01 10:31:05.007","CDBH":"7","XSFX":"由南向北","XSFXDM":"3","KKMC":"中新大道与中生大道交口"},{"KKBH":"720891003000","HPHM":"津KUS667","JGSK":"2021-04-01 10:31:05.236","CDBH":"7","XSFX":"由南向北","XSFXDM":"3","KKMC":"海博道与安正路交口"},{"KKBH":"720891004000","HPHM":"车牌","JGSK":"2021-04-01 10:31:05.322","CDBH":"9","XSFX":"由南向北","XSFXDM":"3","KKMC":"海博道与安平路交口"},{"KKBH":"7208710020000","HPHM":"车牌","JGSK":"2021-04-01 10:31:05.521","CDBH":"7","XSFX":"由南向北","XSFXDM":"3","KKMC":"安正路与芳菲路交口正向"},{"KKBH":"610271009","HPHM":"津HYJ323","JGSK":"2021-04-01 10:31:05.524","CDBH":"10","XSFX":"由北向南","XSFXDM":"4","KKMC":"中新大道与泰七路交口"},{"KKBH":"7208910040000","HPHM":"车牌","JGSK":"2021-04-01 10:31:05.635","CDBH":"6","XSFX":"由西向东","XSFXDM":"2","KKMC":"海博道与安平路交口正向"},{"KKBH":"610256115","HPHM":"津DFZ218","JGSK":"2021-04-01 10:31:05.694","CDBH":"11","XSFX":"由北向南","XSFXDM":"4","KKMC":"中天大道与中生大道交口"},{"KKBH":"610251002","HPHM":"车牌","JGSK":"2021-04-01 10:31:05.731","CDBH":"5","XSFX":"由西向东","XSFXDM":"2","KKMC":"中天大道与和睦路交口"},{"KKBH":"610271008","HPHM":"皖N6R519","JGSK":"2021-04-01 10:31:05.751","CDBH":"1","XSFX":"由南向北","XSFXDM":"3","KKMC":"中新大道与航母主题公园支路交口"},{"KKBH":"720871002000","HPHM":"冀C3489N","JGSK":"2021-04-01 10:31:05.752","CDBH":"5","XSFX":"由南向北","XSFXDM":"3","KKMC":"安正路与芳菲路交口"},{"KKBH":"610276124","HPHM":"津RRQ992","JGSK":"2021-04-01 10:31:05.755","CDBH":"8","XSFX":"由南向北","XSFXDM":"3","KKMC":"中新大道与中生大道交口"},{"KKBH":"7208810020000","HPHM":"津C876C1","JGSK":"2021-04-01 10:31:05.881","CDBH":"9","XSFX":"由南向北","XSFXDM":"3","KKMC":"海旭道与安正路交口正向"},{"KKBH":"7208710020000","HPHM":"津FCA755","JGSK":"2021-04-01 10:31:05.887","CDBH":"9","XSFX":"由北向南","XSFXDM":"4","KKMC":"安正路与芳菲路交口正向"},{"KKBH":"610401004","HPHM":"鲁A8DL75","JGSK":"2021-04-01 10:31:06.011","CDBH":"8","XSFX":"由南向北","XSFXDM":"3","KKMC":"和畅路与和风路交口"},{"KKBH":"610256116","HPHM":"津A7C331","JGSK":"2021-04-01 10:31:06.247","CDBH":"11","XSFX":"由北向南","XSFXDM":"4","KKMC":"中天大道与和顺路交口"},{"KKBH":"7208910050000","HPHM":"津RUS588","JGSK":"2021-04-01 10:31:06.45","CDBH":"6","XSFX":"由西向东","XSFXDM":"2","KKMC":"海博道与安明路交口正向"},{"KKBH":"610256115","HPHM":"津KBY156","JGSK":"2021-04-01 10:31:06.475","CDBH":"4","XSFX":"由西向东","XSFXDM":"2","KKMC":"中天大道与中生大道交口"},{"KKBH":"7208910040000","HPHM":"津C701P2","JGSK":"2021-04-01 10:31:06.536","CDBH":"6","XSFX":"由西向东","XSFXDM":"2","KKMC":"海博道与安平路交口正向"},{"KKBH":"610276124","HPHM":"津FCC770","JGSK":"2021-04-01 10:31:06.556","CDBH":"7","XSFX":"由南向北","XSFXDM":"3","KKMC":"中新大道与中生大道交口"},{"KKBH":"610276125","HPHM":"津FJF500","JGSK":"2021-04-01 10:31:06.604","CDBH":"8","XSFX":"由北向南","XSFXDM":"4","KKMC":"中新大道与和顺路交口"},{"KKBH":"610391007","HPHM":"津DFL738","JGSK":"2021-04-01 10:31:06.607","CDBH":"11","XSFX":"由北向南","XSFXDM":"4","KKMC":"和韵路与和风路交口"},{"KKBH":"610276124","HPHM":"津DUP999","JGSK":"2021-04-01 10:31:06.638","CDBH":"8","XSFX":"由南向北","XSFXDM":"3","KKMC":"中新大道与中生大道交口"},{"KKBH":"610266117","HPHM":"冀D8H946","JGSK":"2021-04-01 10:31:06.688","CDBH":"2","XSFX":"由东向西","XSFXDM":"1","KKMC":"中生大道与和韵路交口"},{"KKBH":"610271008","HPHM":"津A9N916","JGSK":"2021-04-01 10:31:06.7","CDBH":"4","XSFX":"由北向南","XSFXDM":"4","KKMC":"中新大道与航母主题公园支路交口"},{"KKBH":"7208910050000","HPHM":"津MN9809","JGSK":"2021-04-01 10:31:06.775","CDBH":"4","XSFX":"由东向西","XSFXDM":"1","KKMC":"海博道与安明路交口正向"},{"KKBH":"7208710020000","HPHM":"车牌","JGSK":"2021-04-01 10:31:06.786","CDBH":"7","XSFX":"由南向北","XSFXDM":"3","KKMC":"安正路与芳菲路交口正向"},{"KKBH":"610271010","HPHM":"鲁F6X960","JGSK":"2021-04-01 10:31:06.959","CDBH":"8","XSFX":"由北向南","XSFXDM":"4","KKMC":"中新大道与华五路交口"},{"KKBH":"610256115","HPHM":"车牌","JGSK":"2021-04-01 10:31:07.046","CDBH":"7","XSFX":"由南向北","XSFXDM":"3","KKMC":"中天大道与中生大道交口"},{"KKBH":"720891004000","HPHM":"贵CK872W","JGSK":"2021-04-01 10:31:07.27","CDBH":"5","XSFX":"由西向东","XSFXDM":"2","KKMC":"海博道与安平路交口"},{"KKBH":"610256115","HPHM":"津H11832","JGSK":"2021-04-01 10:31:07.288","CDBH":"3","XSFX":"由东向西","XSFXDM":"1","KKMC":"中天大道与中生大道交口"},{"KKBH":"610256115","HPHM":"津JD9109","JGSK":"2021-04-01 10:31:07.325","CDBH":"5","XSFX":"由西向东","XSFXDM":"2","KKMC":"中天大道与中生大道交口"},{"KKBH":"7208910040000","HPHM":"车牌","JGSK":"2021-04-01 10:31:07.388","CDBH":"6","XSFX":"由西向东","XSFXDM":"2","KKMC":"海博道与安平路交口正向"},{"KKBH":"610256115","HPHM":"津AU6635","JGSK":"2021-04-01 10:31:07.395","CDBH":"3","XSFX":"由东向西","XSFXDM":"1","KKMC":"中天大道与中生大道交口"},{"KKBH":"720891004000","HPHM":"车牌","JGSK":"2021-04-01 10:31:07.508","CDBH":"4","XSFX":"由西向东","XSFXDM":"2","KKMC":"海博道与安平路交口"},{"KKBH":"720891004000","HPHM":"车牌","JGSK":"2021-04-01 10:31:07.556","CDBH":"9","XSFX":"由南向北","XSFXDM":"3","KKMC":"海博道与安平路交口"},{"KKBH":"728031006000","HPHM":"津B2Q962","JGSK":"2021-04-01 10:31:07.567","CDBH":"4","XSFX":"由西向东","XSFXDM":"2","KKMC":"动漫中路与文三路交口"},{"KKBH":"720861003000","HPHM":"车牌","JGSK":"2021-04-01 10:31:07.584","CDBH":"1","XSFX":"由东向西","XSFXDM":"1","KKMC":"海晨道与安明路交口"},{"KKBH":"610391007","HPHM":"津J06129","JGSK":"2021-04-01 10:31:07.595","CDBH":"10","XSFX":"由北向南","XSFXDM":"4","KKMC":"和韵路与和风路交口"},{"KKBH":"610391008","HPHM":"津G32669","JGSK":"2021-04-01 10:31:07.605","CDBH":"5","XSFX":"由西向东","XSFXDM":"2","KKMC":"和韵路与和旭路交口"},{"KKBH":"610401004","HPHM":"津DFT338","JGSK":"2021-04-01 10:31:07.778","CDBH":"8","XSFX":"由南向北","XSFXDM":"3","KKMC":"和畅路与和风路交口"},{"KKBH":"610251002","HPHM":"津QA2272","JGSK":"2021-04-01 10:31:07.858","CDBH":"5","XSFX":"由西向东","XSFXDM":"2","KKMC":"中天大道与和睦路交口"},{"KKBH":"610271009","HPHM":"津HYJ323","JGSK":"2021-04-01 10:31:07.941","CDBH":"10","XSFX":"由北向南","XSFXDM":"4","KKMC":"中新大道与泰七路交口"},{"KKBH":"7280310020000","HPHM":"车牌","JGSK":"2021-04-01 10:31:07.962","CDBH":"4","XSFX":"由西向东","XSFXDM":"2","KKMC":"动漫中路与文一路交口正向"},{"KKBH":"7208810020000","HPHM":"冀R2185Y","JGSK":"2021-04-01 10:31:08.017","CDBH":"5","XSFX":"由西向东","XSFXDM":"2","KKMC":"海旭道与安正路交口正向"},{"KKBH":"7208710020000","HPHM":"冀F766PL","JGSK":"2021-04-01 10:31:08.069","CDBH":"9","XSFX":"由北向南","XSFXDM":"4","KKMC":"安正路与芳菲路交口正向"},{"KKBH":"7209010030000","HPHM":"鄂HJ2212","JGSK":"2021-04-01 10:31:08.101","CDBH":"1","XSFX":"由东向西","XSFXDM":"1","KKMC":"玉林道与安平路交口正向"},{"KKBH":"610276125","HPHM":"津C18N95","JGSK":"2021-04-01 10:31:08.135","CDBH":"8","XSFX":"由北向南","XSFXDM":"4","KKMC":"中新大道与和顺路交口"},{"KKBH":"610276124","HPHM":"津HHJ853","JGSK":"2021-04-01 10:31:08.155","CDBH":"8","XSFX":"由南向北","XSFXDM":"3","KKMC":"中新大道与中生大道交口"},{"KKBH":"7208810020000","HPHM":"黑G6G930","JGSK":"2021-04-01 10:31:08.23","CDBH":"6","XSFX":"由西向东","XSFXDM":"2","KKMC":"海旭道与安正路交口正向"},{"KKBH":"610256115","HPHM":"津C106N8","JGSK":"2021-04-01 10:31:08.236","CDBH":"5","XSFX":"由西向东","XSFXDM":"2","KKMC":"中天大道与中生大道交口"},{"KKBH":"720861003000","HPHM":"津DPC668","JGSK":"2021-04-01 10:31:08.262","CDBH":"5","XSFX":"由西向东","XSFXDM":"2","KKMC":"海晨道与安明路交口"},{"KKBH":"720861003000","HPHM":"津C039M7","JGSK":"2021-04-01 10:31:08.275","CDBH":"10","XSFX":"由北向南","XSFXDM":"4","KKMC":"海晨道与安明路交口"},{"KKBH":"610401005","HPHM":"津AU5995","JGSK":"2021-04-01 10:31:08.329","CDBH":"8","XSFX":"由南向北","XSFXDM":"3","KKMC":"和畅路与和顺路交口"},{"KKBH":"7209010020000","HPHM":"车牌","JGSK":"2021-04-01 10:31:08.403","CDBH":"8","XSFX":"由南向北","XSFXDM":"3","KKMC":"玉林道与安正路交口正向"},{"KKBH":"7208910030000","HPHM":"车牌","JGSK":"2021-04-01 10:31:08.403","CDBH":"2","XSFX":"由东向西","XSFXDM":"1","KKMC":"海博道与安正路交口正向"},{"KKBH":"7208810020000","HPHM":"津GQG178","JGSK":"2021-04-01 10:31:08.428","CDBH":"9","XSFX":"由南向北","XSFXDM":"3","KKMC":"海旭道与安正路交口正向"},{"KKBH":"610256113","HPHM":"津AF07086","JGSK":"2021-04-01 10:31:08.548","CDBH":"4","XSFX":"由南向北","XSFXDM":"3","KKMC":"中天大道与和风路交口"},{"KKBH":"610256115","HPHM":"车牌","JGSK":"2021-04-01 10:31:08.574","CDBH":"10","XSFX":"由北向南","XSFXDM":"4","KKMC":"中天大道与中生大道交口"},{"KKBH":"610271009","HPHM":"津KLJ520","JGSK":"2021-04-01 10:31:08.649","CDBH":"10","XSFX":"由北向南","XSFXDM":"4","KKMC":"中新大道与泰七路交口"},{"KKBH":"610276126","HPHM":"川HS9709","JGSK":"2021-04-01 10:31:08.659","CDBH":"4","XSFX":"由南向北","XSFXDM":"3","KKMC":"中新大道与和意路交口"},{"KKBH":"610276124","HPHM":"津HTC878","JGSK":"2021-04-01 10:31:08.689","CDBH":"7","XSFX":"由南向北","XSFXDM":"3","KKMC":"中新大道与中生大道交口"},{"KKBH":"610276124","HPHM":"湘BK6711","JGSK":"2021-04-01 10:31:08.7","CDBH":"10","XSFX":"由北向南","XSFXDM":"4","KKMC":"中新大道与中生大道交口"},{"KKBH":"720861003000","HPHM":"浙AWL051","JGSK":"2021-04-01 10:31:08.738","CDBH":"4","XSFX":"由西向东","XSFXDM":"2","KKMC":"海晨道与安明路交口"},{"KKBH":"7208610030000","HPHM":"津AY2306","JGSK":"2021-04-01 10:31:08.742","CDBH":"11","XSFX":"由北向南","XSFXDM":"4","KKMC":"海晨道与安明路交口正向"},{"KKBH":"610391007","HPHM":"津H88935","JGSK":"2021-04-01 10:31:08.746","CDBH":"1","XSFX":"由东向西","XSFXDM":"1","KKMC":"和韵路与和风路交口"},{"KKBH":"7208910090000","HPHM":"车牌","JGSK":"2021-04-01 10:31:08.785","CDBH":"4","XSFX":"由西向东","XSFXDM":"2","KKMC":"海博道与弘通路交口正向"},{"KKBH":"720891004000","HPHM":"鲁NTY551","JGSK":"2021-04-01 10:31:08.869","CDBH":"5","XSFX":"由西向东","XSFXDM":"2","KKMC":"海博道与安平路交口"},{"KKBH":"720571004000","HPHM":"冀F081AV","JGSK":"2021-04-01 10:31:08.883","CDBH":"1","XSFX":"由东向西","XSFXDM":"1","KKMC":"动漫东路与动漫中路交口"},{"KKBH":"7208810040000","HPHM":"津JLL606","JGSK":"2021-04-01 10:31:08.888","CDBH":"5","XSFX":"由西向东","XSFXDM":"2","KKMC":"海旭道与永盛路交口正向"},{"KKBH":"610256113","HPHM":"津MY3229","JGSK":"2021-04-01 10:31:08.894","CDBH":"2","XSFX":"由西向东","XSFXDM":"2","KKMC":"中天大道与和风路交口"},{"KKBH":"610276124","HPHM":"津C02917","JGSK":"2021-04-01 10:31:08.912","CDBH":"8","XSFX":"由南向北","XSFXDM":"3","KKMC":"中新大道与中生大道交口"},{"KKBH":"7400110020000","HPHM":"晋A0YQ80","JGSK":"2021-04-01 10:31:08.93","CDBH":"7","XSFX":"由北向南","XSFXDM":"4","KKMC":"静湖南路与华一路交口正向"},{"KKBH":"720871002000","HPHM":"津C8G560","JGSK":"2021-04-01 10:31:08.954","CDBH":"5","XSFX":"由南向北","XSFXDM":"3","KKMC":"安正路与芳菲路交口"},{"KKBH":"610276126","HPHM":"豫NEY658","JGSK":"2021-04-01 10:31:09.025","CDBH":"5","XSFX":"由南向北","XSFXDM":"3","KKMC":"中新大道与和意路交口"},{"KKBH":"610391007","HPHM":"京N32U45","JGSK":"2021-04-01 10:31:09.039","CDBH":"10","XSFX":"由北向南","XSFXDM":"4","KKMC":"和韵路与和风路交口"},{"KKBH":"720891005000","HPHM":"辽JV9236","JGSK":"2021-04-01 10:31:09.155","CDBH":"3","XSFX":"由东向西","XSFXDM":"1","KKMC":"海博道与安明路交口"},{"KKBH":"7208610030000","HPHM":"津C39376","JGSK":"2021-04-01 10:31:09.253","CDBH":"10","XSFX":"由北向南","XSFXDM":"4","KKMC":"海晨道与安明路交口正向"},{"KKBH":"7208110020000","HPHM":"津A1S731","JGSK":"2021-04-01 10:31:09.294","CDBH":"1","XSFX":"由东向西","XSFXDM":"1","KKMC":"动漫南路与文一路交口正向"},{"KKBH":"610401004","HPHM":"冀B2Z13W","JGSK":"2021-04-01 10:31:09.516","CDBH":"11","XSFX":"由北向南","XSFXDM":"4","KKMC":"和畅路与和风路交口"},{"KKBH":"7208710020000","HPHM":"冀J92R35","JGSK":"2021-04-01 10:31:09.558","CDBH":"6","XSFX":"由南向北","XSFXDM":"3","KKMC":"安正路与芳菲路交口正向"},{"KKBH":"610276124","HPHM":"京NL6455","JGSK":"2021-04-01 10:31:09.596","CDBH":"7","XSFX":"由南向北","XSFXDM":"3","KKMC":"中新大道与中生大道交口"},{"KKBH":"610401004","HPHM":"冀J096GF","JGSK":"2021-04-01 10:31:09.605","CDBH":"7","XSFX":"由南向北","XSFXDM":"3","KKMC":"和畅路与和风路交口"},{"KKBH":"7208810020000","HPHM":"津RVU758","JGSK":"2021-04-01 10:31:09.61","CDBH":"7","XSFX":"由西向东","XSFXDM":"2","KKMC":"海旭道与安正路交口正向"},{"KKBH":"610256112","HPHM":"津JWW355","JGSK":"2021-04-01 10:31:09.625","CDBH":"2","XSFX":"由东向西","XSFXDM":"1","KKMC":"中天大道与中津大道交口"},{"KKBH":"610401005","HPHM":"皖KW689N","JGSK":"2021-04-01 10:31:09.694","CDBH":"7","XSFX":"由南向北","XSFXDM":"3","KKMC":"和畅路与和顺路交口"},{"KKBH":"720541002000","HPHM":"津A5L795","JGSK":"2021-04-01 10:31:09.717","CDBH":"4","XSFX":"由西向东","XSFXDM":"2","KKMC":"动漫环路西与动漫中路交口"},{"KKBH":"720891004000","HPHM":"津C701P2","JGSK":"2021-04-01 10:31:09.749","CDBH":"5","XSFX":"由西向东","XSFXDM":"2","KKMC":"海博道与安平路交口"},{"KKBH":"7208810050000","HPHM":"吉A3PC70","JGSK":"2021-04-01 10:31:09.854","CDBH":"4","XSFX":"由西向东","XSFXDM":"2","KKMC":"海旭道与明盛路交口正向"},{"KKBH":"720891003000","HPHM":"鲁HYN866","JGSK":"2021-04-01 10:31:09.888","CDBH":"2","XSFX":"由东向西","XSFXDM":"1","KKMC":"海博道与安正路交口"},{"KKBH":"720891003000","HPHM":"黑NRS189","JGSK":"2021-04-01 10:31:10.125","CDBH":"2","XSFX":"由东向西","XSFXDM":"1","KKMC":"海博道与安正路交口"},{"KKBH":"610276126","HPHM":"津MYV366","JGSK":"2021-04-01 10:31:10.212","CDBH":"4","XSFX":"由南向北","XSFXDM":"3","KKMC":"中新大道与和意路交口"},{"KKBH":"720881002000","HPHM":"鲁M5U751","JGSK":"2021-04-01 10:31:10.242","CDBH":"12","XSFX":"由北向南","XSFXDM":"4","KKMC":"海旭道与安正路交口"},{"KKBH":"720871002000","HPHM":"津FCA755","JGSK":"2021-04-01 10:31:10.26","CDBH":"9","XSFX":"由北向南","XSFXDM":"4","KKMC":"安正路与芳菲路交口"},{"KKBH":"7280310030000","HPHM":"车牌","JGSK":"2021-04-01 10:31:10.291","CDBH":"6","XSFX":"由北向南","XSFXDM":"4","KKMC":"动漫中路与文二路交口正向"},{"KKBH":"610276124","HPHM":"陕GCP832","JGSK":"2021-04-01 10:31:10.318","CDBH":"11","XSFX":"由北向南","XSFXDM":"4","KKMC":"中新大道与中生大道交口"},{"KKBH":"7208810020000","HPHM":"津C8S287","JGSK":"2021-04-01 10:31:10.356","CDBH":"5","XSFX":"由西向东","XSFXDM":"2","KKMC":"海旭道与安正路交口正向"},{"KKBH":"610271010","HPHM":"车牌","JGSK":"2021-04-01 10:31:10.36","CDBH":"5","XSFX":"由南向北","XSFXDM":"3","KKMC":"中新大道与华五路交口"},{"KKBH":"610256115","HPHM":"车牌","JGSK":"2021-04-01 10:31:10.373","CDBH":"7","XSFX":"由南向北","XSFXDM":"3","KKMC":"中天大道与中生大道交口"},{"KKBH":"7208910030000","HPHM":"鲁NTY217","JGSK":"2021-04-01 10:31:10.635","CDBH":"5","XSFX":"由西向东","XSFXDM":"2","KKMC":"海博道与安正路交口正向"},{"KKBH":"720891004000","HPHM":"豫PZF997","JGSK":"2021-04-01 10:31:10.712","CDBH":"5","XSFX":"由西向东","XSFXDM":"2","KKMC":"海博道与安平路交口"},{"KKBH":"610276124","HPHM":"津B56622","JGSK":"2021-04-01 10:31:10.796","CDBH":"8","XSFX":"由南向北","XSFXDM":"3","KKMC":"中新大道与中生大道交口"},{"KKBH":"720891004000","HPHM":"车牌","JGSK":"2021-04-01 10:31:10.84","CDBH":"9","XSFX":"由南向北","XSFXDM":"3","KKMC":"海博道与安平路交口"},{"KKBH":"720891008000","HPHM":"津ADN7089","JGSK":"2021-04-01 10:31:10.87","CDBH":"5","XSFX":"由西向东","XSFXDM":"2","KKMC":"海博道与荣盛路交口"},{"KKBH":"7208810050000","HPHM":"津C3B739","JGSK":"2021-04-01 10:31:10.934","CDBH":"4","XSFX":"由西向东","XSFXDM":"2","KKMC":"海旭道与明盛路交口正向"},{"KKBH":"7209010020000","HPHM":"津HZ3669","JGSK":"2021-04-01 10:31:10.978","CDBH":"1","XSFX":"由东向西","XSFXDM":"1","KKMC":"玉林道与安正路交口正向"},{"KKBH":"7208810020000","HPHM":"冀C3489N","JGSK":"2021-04-01 10:31:11.031","CDBH":"9","XSFX":"由南向北","XSFXDM":"3","KKMC":"海旭道与安正路交口正向"},{"KKBH":"610276126","HPHM":"津HW1590","JGSK":"2021-04-01 10:31:11.058","CDBH":"5","XSFX":"由南向北","XSFXDM":"3","KKMC":"中新大道与和意路交口"},{"KKBH":"7208610020000","HPHM":"车牌","JGSK":"2021-04-01 10:31:11.061","CDBH":"11","XSFX":"由北向南","XSFXDM":"4","KKMC":"海晨道与安正路交口正向"},{"KKBH":"720861002000","HPHM":"鲁A3F62G","JGSK":"2021-04-01 10:31:11.194","CDBH":"8","XSFX":"由南向北","XSFXDM":"3","KKMC":"海晨道与安正路交口"},{"KKBH":"728031003000","HPHM":"津NP8388","JGSK":"2021-04-01 10:31:11.196","CDBH":"5","XSFX":"由北向南","XSFXDM":"4","KKMC":"动漫中路与文二路交口"},{"KKBH":"610266118","HPHM":"津GQ5678","JGSK":"2021-04-01 10:31:11.211","CDBH":"11","XSFX":"由北向南","XSFXDM":"4","KKMC":"中生大道与和畅路交口"},{"KKBH":"610286127","HPHM":"冀D14U44","JGSK":"2021-04-01 10:31:11.357","CDBH":"1","XSFX":"由东向西","XSFXDM":"1","KKMC":"中津大道与和畅路交口"},{"KKBH":"720571004000","HPHM":"津MT2620","JGSK":"2021-04-01 10:31:11.364","CDBH":"1","XSFX":"由东向西","XSFXDM":"1","KKMC":"动漫东路与动漫中路交口"},{"KKBH":"610266118","HPHM":"豫PN8891","JGSK":"2021-04-01 10:31:11.451","CDBH":"5","XSFX":"由西向东","XSFXDM":"2","KKMC":"中生大道与和畅路交口"},{"KKBH":"7208810020000","HPHM":"鲁NGE882","JGSK":"2021-04-01 10:31:11.477","CDBH":"10","XSFX":"由南向北","XSFXDM":"3","KKMC":"海旭道与安正路交口正向"},{"KKBH":"610256116","HPHM":"车牌","JGSK":"2021-04-01 10:31:11.486","CDBH":"5","XSFX":"由西向东","XSFXDM":"2","KKMC":"中天大道与和顺路交口"},{"KKBH":"610256115","HPHM":"津KBY156","JGSK":"2021-04-01 10:31:11.516","CDBH":"4","XSFX":"由西向东","XSFXDM":"2","KKMC":"中天大道与中生大道交口"},{"KKBH":"720891004000","HPHM":"车牌","JGSK":"2021-04-01 10:31:11.555","CDBH":"9","XSFX":"由南向北","XSFXDM":"3","KKMC":"海博道与安平路交口"},{"KKBH":"7208610020000","HPHM":"津AY7701","JGSK":"2021-04-01 10:31:11.61","CDBH":"5","XSFX":"由西向东","XSFXDM":"2","KKMC":"海晨道与安正路交口正向"},{"KKBH":"720891005000","HPHM":"津RUS588","JGSK":"2021-04-01 10:31:11.681","CDBH":"6","XSFX":"由西向东","XSFXDM":"2","KKMC":"海博道与安明路交口"},{"KKBH":"7208910030000","HPHM":"车牌","JGSK":"2021-04-01 10:31:11.701","CDBH":"2","XSFX":"由东向西","XSFXDM":"1","KKMC":"海博道与安正路交口正向"},{"KKBH":"610276124","HPHM":"津GAF657","JGSK":"2021-04-01 10:31:11.714","CDBH":"7","XSFX":"由南向北","XSFXDM":"3","KKMC":"中新大道与中生大道交口"},{"KKBH":"7400110020000","HPHM":"吉A0QP35","JGSK":"2021-04-01 10:31:11.791","CDBH":"5","XSFX":"由南向北","XSFXDM":"3","KKMC":"静湖南路与华一路交口正向"},{"KKBH":"610276125","HPHM":"津FJF500","JGSK":"2021-04-01 10:31:11.815","CDBH":"8","XSFX":"由北向南","XSFXDM":"4","KKMC":"中新大道与和顺路交口"},{"KKBH":"7208810060000","HPHM":"津ADH8070","JGSK":"2021-04-01 10:31:11.917","CDBH":"2","XSFX":"由西向东","XSFXDM":"2","KKMC":"海旭道与庄盛路交口正向"},{"KKBH":"720881004000","HPHM":"津JLL606","JGSK":"2021-04-01 10:31:11.941","CDBH":"10","XSFX":"由西向东","XSFXDM":"2","KKMC":"海旭道与永盛路交口"},{"KKBH":"720861003000","HPHM":"津CN0978","JGSK":"2021-04-01 10:31:11.948","CDBH":"4","XSFX":"由西向东","XSFXDM":"2","KKMC":"海晨道与安明路交口"},{"KKBH":"7208710020000","HPHM":"辽PAM265","JGSK":"2021-04-01 10:31:12.091","CDBH":"3","XSFX":"由西向东","XSFXDM":"2","KKMC":"安正路与芳菲路交口正向"},{"KKBH":"720891005000","HPHM":"津MN9809","JGSK":"2021-04-01 10:31:12.118","CDBH":"4","XSFX":"由东向西","XSFXDM":"1","KKMC":"海博道与安明路交口"},{"KKBH":"610286127","HPHM":"津GGG783","JGSK":"2021-04-01 10:31:12.125","CDBH":"8","XSFX":"由南向北","XSFXDM":"3","KKMC":"中津大道与和畅路交口"},{"KKBH":"720891004000","HPHM":"车牌","JGSK":"2021-04-01 10:31:12.2","CDBH":"9","XSFX":"由南向北","XSFXDM":"3","KKMC":"海博道与安平路交口"},{"KKBH":"610391008","HPHM":"津G32669","JGSK":"2021-04-01 10:31:12.202","CDBH":"6","XSFX":"由西向东","XSFXDM":"2","KKMC":"和韵路与和旭路交口"},{"KKBH":"610256111","HPHM":"鲁NG616W","JGSK":"2021-04-01 10:31:12.26","CDBH":"4","XSFX":"由南向北","XSFXDM":"3","KKMC":"中天大道与和惠路交口"},{"KKBH":"7208810020000","HPHM":"津KZZ131","JGSK":"2021-04-01 10:31:12.299","CDBH":"6","XSFX":"由西向东","XSFXDM":"2","KKMC":"海旭道与安正路交口正向"},{"KKBH":"610276124","HPHM":"津BZ6868","JGSK":"2021-04-01 10:31:12.316","CDBH":"7","XSFX":"由南向北","XSFXDM":"3","KKMC":"中新大道与中生大道交口"},{"KKBH":"610256116","HPHM":"津H56217","JGSK":"2021-04-01 10:31:12.388","CDBH":"10","XSFX":"由北向南","XSFXDM":"4","KKMC":"中天大道与和顺路交口"},{"KKBH":"720881002000","HPHM":"津C876C1","JGSK":"2021-04-01 10:31:12.458","CDBH":"9","XSFX":"由南向北","XSFXDM":"3","KKMC":"海旭道与安正路交口"},{"KKBH":"720891003000","HPHM":"津A51763","JGSK":"2021-04-01 10:31:12.523","CDBH":"2","XSFX":"由东向西","XSFXDM":"1","KKMC":"海博道与安正路交口"},{"KKBH":"7208710020000","HPHM":"津C00R35","JGSK":"2021-04-01 10:31:12.613","CDBH":"8","XSFX":"由北向南","XSFXDM":"4","KKMC":"安正路与芳菲路交口正向"},{"KKBH":"7400110020000","HPHM":"辽PSF001","JGSK":"2021-04-01 10:31:12.662","CDBH":"1","XSFX":"由东向西","XSFXDM":"1","KKMC":"静湖南路与华一路交口正向"},{"KKBH":"610391007","HPHM":"津DFL738","JGSK":"2021-04-01 10:31:12.715","CDBH":"12","XSFX":"由北向南","XSFXDM":"4","KKMC":"和韵路与和风路交口"},{"KKBH":"610276124","HPHM":"津CDX838","JGSK":"2021-04-01 10:31:12.72","CDBH":"8","XSFX":"由南向北","XSFXDM":"3","KKMC":"中新大道与中生大道交口"},{"KKBH":"610256116","HPHM":"津QS6333","JGSK":"2021-04-01 10:31:12.721","CDBH":"7","XSFX":"由南向北","XSFXDM":"3","KKMC":"中天大道与和顺路交口"},{"KKBH":"610276124","HPHM":"湘BK6711","JGSK":"2021-04-01 10:31:12.786","CDBH":"10","XSFX":"由北向南","XSFXDM":"4","KKMC":"中新大道与中生大道交口"},{"KKBH":"610256113","HPHM":"津MY3229","JGSK":"2021-04-01 10:31:12.812","CDBH":"2","XSFX":"由西向东","XSFXDM":"2","KKMC":"中天大道与和风路交口"},{"KKBH":"711","HPHM":"冀RC9Q62","JGSK":"2021-04-01 10:31:12.825","CDBH":"5","XSFX":"由南向北","XSFXDM":"3","KKMC":"不礼让行人中新大道与和旭路交口"},{"KKBH":"610276125","HPHM":"津KEE875","JGSK":"2021-04-01 10:31:12.877","CDBH":"1","XSFX":"由东向西","XSFXDM":"1","KKMC":"中新大道与和顺路交口"},{"KKBH":"7208910030000","HPHM":"车牌","JGSK":"2021-04-01 10:31:12.92","CDBH":"2","XSFX":"由东向西","XSFXDM":"1","KKMC":"海博道与安正路交口正向"},{"KKBH":"610276126","HPHM":"川HS9709","JGSK":"2021-04-01 10:31:12.939","CDBH":"4","XSFX":"由南向北","XSFXDM":"3","KKMC":"中新大道与和意路交口"},{"KKBH":"610276124","HPHM":"津DUP999","JGSK":"2021-04-01 10:31:12.95","CDBH":"8","XSFX":"由南向北","XSFXDM":"3","KKMC":"中新大道与中生大道交口"},{"KKBH":"610256115","HPHM":"冀BW329Z","JGSK":"2021-04-01 10:31:12.973","CDBH":"3","XSFX":"由东向西","XSFXDM":"1","KKMC":"中天大道与中生大道交口"},{"KKBH":"720871002000","HPHM":"冀J92R35","JGSK":"2021-04-01 10:31:13.031","CDBH":"6","XSFX":"由南向北","XSFXDM":"3","KKMC":"安正路与芳菲路交口"},{"KKBH":"610256113","HPHM":"津AF07086","JGSK":"2021-04-01 10:31:13.071","CDBH":"4","XSFX":"由南向北","XSFXDM":"3","KKMC":"中天大道与和风路交口"},{"KKBH":"7208810020000","HPHM":"京AET035","JGSK":"2021-04-01 10:31:13.217","CDBH":"10","XSFX":"由南向北","XSFXDM":"3","KKMC":"海旭道与安正路交口正向"},{"KKBH":"610401004","HPHM":"津DFT338","JGSK":"2021-04-01 10:31:13.284","CDBH":"8","XSFX":"由南向北","XSFXDM":"3","KKMC":"和畅路与和风路交口"},{"KKBH":"7208910030000","HPHM":"晋BVK599","JGSK":"2021-04-01 10:31:13.305","CDBH":"6","XSFX":"由西向东","XSFXDM":"2","KKMC":"海博道与安正路交口正向"},{"KKBH":"720871002000","HPHM":"冀F766PL","JGSK":"2021-04-01 10:31:13.377","CDBH":"9","XSFX":"由北向南","XSFXDM":"4","KKMC":"安正路与芳菲路交口"},{"KKBH":"720891004000","HPHM":"车牌","JGSK":"2021-04-01 10:31:13.402","CDBH":"9","XSFX":"由南向北","XSFXDM":"3","KKMC":"海博道与安平路交口"},{"KKBH":"720891004000","HPHM":"津RLY663","JGSK":"2021-04-01 10:31:13.423","CDBH":"4","XSFX":"由西向东","XSFXDM":"2","KKMC":"海博道与安平路交口"},{"KKBH":"7208810020000","HPHM":"津KZZ131","JGSK":"2021-04-01 10:31:13.444","CDBH":"5","XSFX":"由西向东","XSFXDM":"2","KKMC":"海旭道与安正路交口正向"},{"KKBH":"720891005000","HPHM":"津C0R556","JGSK":"2021-04-01 10:31:13.494","CDBH":"8","XSFX":"由南向北","XSFXDM":"3","KKMC":"海博道与安明路交口"},{"KKBH":"610276126","HPHM":"津HW1590","JGSK":"2021-04-01 10:31:13.499","CDBH":"5","XSFX":"由南向北","XSFXDM":"3","KKMC":"中新大道与和意路交口"},{"KKBH":"610271009","HPHM":"津KZL187","JGSK":"2021-04-01 10:31:13.519","CDBH":"11","XSFX":"由北向南","XSFXDM":"4","KKMC":"中新大道与泰七路交口"},{"KKBH":"610401005","HPHM":"皖KW689N","JGSK":"2021-04-01 10:31:13.53","CDBH":"8","XSFX":"由南向北","XSFXDM":"3","KKMC":"和畅路与和顺路交口"},{"KKBH":"610391008","HPHM":"车牌","JGSK":"2021-04-01 10:31:13.533","CDBH":"2","XSFX":"由东向西","XSFXDM":"1","KKMC":"和韵路与和旭路交口"},{"KKBH":"740011002000","HPHM":"晋A0YQ80","JGSK":"2021-04-01 10:31:13.56","CDBH":"16","XSFX":"由北向南","XSFXDM":"4","KKMC":"静湖南路与华一路交口"},{"KKBH":"7208910030000","HPHM":"津C86L83","JGSK":"2021-04-01 10:31:13.676","CDBH":"11","XSFX":"由北向南","XSFXDM":"4","KKMC":"海博道与安正路交口正向"},{"KKBH":"610271010","HPHM":"津A00755D","JGSK":"2021-04-01 10:31:13.801","CDBH":"5","XSFX":"由南向北","XSFXDM":"3","KKMC":"中新大道与华五路交口"},{"KKBH":"7208910030000","HPHM":"鲁N0911Y","JGSK":"2021-04-01 10:31:13.841","CDBH":"4","XSFX":"由西向东","XSFXDM":"2","KKMC":"海博道与安正路交口正向"},{"KKBH":"7280310030000","HPHM":"津RES992","JGSK":"2021-04-01 10:31:13.881","CDBH":"5","XSFX":"由北向南","XSFXDM":"4","KKMC":"动漫中路与文二路交口正向"},{"KKBH":"7208810040000","HPHM":"鲁UCL195","JGSK":"2021-04-01 10:31:13.977","CDBH":"5","XSFX":"由西向东","XSFXDM":"2","KKMC":"海旭道与永盛路交口正向"},{"KKBH":"7208810050000","HPHM":"京PQ2V80","JGSK":"2021-04-01 10:31:14.022","CDBH":"4","XSFX":"由西向东","XSFXDM":"2","KKMC":"海旭道与明盛路交口正向"},{"KKBH":"7208910050000","HPHM":"冀BN386K","JGSK":"2021-04-01 10:31:14.046","CDBH":"9","XSFX":"由南向北","XSFXDM":"3","KKMC":"海博道与安明路交口正向"},{"KKBH":"610391007","HPHM":"车牌","JGSK":"2021-04-01 10:31:14.085","CDBH":"5","XSFX":"由西向东","XSFXDM":"2","KKMC":"和韵路与和风路交口"},{"KKBH":"720811002000","HPHM":"津A1S731","JGSK":"2021-04-01 10:31:14.114","CDBH":"1","XSFX":"由东向西","XSFXDM":"1","KKMC":"动漫南路与文一路交口"},{"KKBH":"610256112","HPHM":"鲁N3903W","JGSK":"2021-04-01 10:31:14.132","CDBH":"9","XSFX":"由南向北","XSFXDM":"3","KKMC":"中天大道与中津大道交口"},{"KKBH":"610276124","HPHM":"陕GCP832","JGSK":"2021-04-01 10:31:14.225","CDBH":"11","XSFX":"由北向南","XSFXDM":"4","KKMC":"中新大道与中生大道交口"},{"KKBH":"610276124","HPHM":"津NQW289","JGSK":"2021-04-01 10:31:14.226","CDBH":"10","XSFX":"由北向南","XSFXDM":"4","KKMC":"中新大道与中生大道交口"},{"KKBH":"720881002000","HPHM":"津RVU758","JGSK":"2021-04-01 10:31:14.261","CDBH":"8","XSFX":"由西向东","XSFXDM":"2","KKMC":"海旭道与安正路交口"},{"KKBH":"720891004000","HPHM":"车牌","JGSK":"2021-04-01 10:31:14.355","CDBH":"8","XSFX":"由南向北","XSFXDM":"3","KKMC":"海博道与安平路交口"},{"KKBH":"720861003000","HPHM":"津AFM176","JGSK":"2021-04-01 10:31:14.511","CDBH":"4","XSFX":"由西向东","XSFXDM":"2","KKMC":"海晨道与安明路交口"},{"KKBH":"610401004","HPHM":"津HG5069","JGSK":"2021-04-01 10:31:14.572","CDBH":"7","XSFX":"由南向北","XSFXDM":"3","KKMC":"和畅路与和风路交口"},{"KKBH":"720881002000","HPHM":"津GQG178","JGSK":"2021-04-01 10:31:14.62","CDBH":"9","XSFX":"由南向北","XSFXDM":"3","KKMC":"海旭道与安正路交口"},{"KKBH":"711","HPHM":"津JJY689","JGSK":"2021-04-01 10:31:14.624","CDBH":"7","XSFX":"由北向南","XSFXDM":"4","KKMC":"不礼让行人中新大道与和旭路交口"},{"KKBH":"610256116","HPHM":"津MAA688","JGSK":"2021-04-01 10:31:14.669","CDBH":"5","XSFX":"由西向东","XSFXDM":"2","KKMC":"中天大道与和顺路交口"},{"KKBH":"720891003000","HPHM":"车牌","JGSK":"2021-04-01 10:31:14.695","CDBH":"5","XSFX":"由西向东","XSFXDM":"2","KKMC":"海博道与安正路交口"},{"KKBH":"610276124","HPHM":"津A9E081","JGSK":"2021-04-01 10:31:14.708","CDBH":"7","XSFX":"由南向北","XSFXDM":"3","KKMC":"中新大道与中生大道交口"},{"KKBH":"6071310030000","HPHM":"冀B4H129","JGSK":"2021-04-01 10:31:14.728","CDBH":"2","XSFX":"由东向西","XSFXDM":"1","KKMC":"中央大道与海旭道交口正向"},{"KKBH":"7208810020000","HPHM":"津C8G560","JGSK":"2021-04-01 10:31:14.763","CDBH":"9","XSFX":"由南向北","XSFXDM":"3","KKMC":"海旭道与安正路交口正向"},{"KKBH":"740011002000","HPHM":"吉A0QP35","JGSK":"2021-04-01 10:31:14.774","CDBH":"13","XSFX":"由南向北","XSFXDM":"3","KKMC":"静湖南路与华一路交口"},{"KKBH":"610271009","HPHM":"津KLJ520","JGSK":"2021-04-01 10:31:14.816","CDBH":"10","XSFX":"由北向南","XSFXDM":"4","KKMC":"中新大道与泰七路交口"},{"KKBH":"720891003000","HPHM":"车牌","JGSK":"2021-04-01 10:31:15.002","CDBH":"2","XSFX":"由东向西","XSFXDM":"1","KKMC":"海博道与安正路交口"},{"KKBH":"610276126","HPHM":"津MYV366","JGSK":"2021-04-01 10:31:15.019","CDBH":"4","XSFX":"由南向北","XSFXDM":"3","KKMC":"中新大道与和意路交口"},{"KKBH":"7209010020000","HPHM":"车牌","JGSK":"2021-04-01 10:31:15.077","CDBH":"2","XSFX":"由东向西","XSFXDM":"1","KKMC":"玉林道与安正路交口正向"},{"KKBH":"7208810020000","HPHM":"津KW7156","JGSK":"2021-04-01 10:31:15.116","CDBH":"7","XSFX":"由西向东","XSFXDM":"2","KKMC":"海旭道与安正路交口正向"},{"KKBH":"610276124","HPHM":"津C8D562","JGSK":"2021-04-01 10:31:15.341","CDBH":"8","XSFX":"由南向北","XSFXDM":"3","KKMC":"中新大道与中生大道交口"},{"KKBH":"720881005000","HPHM":"吉A3PC70","JGSK":"2021-04-01 10:31:15.453","CDBH":"4","XSFX":"由西向东","XSFXDM":"2","KKMC":"海旭道与明盛路交口"},{"KKBH":"610256114","HPHM":"津JVY696","JGSK":"2021-04-01 10:31:15.49","CDBH":"7","XSFX":"由北向南","XSFXDM":"4","KKMC":"中天大道与和旭路交口"},{"KKBH":"610256114","HPHM":"鲁UBH139","JGSK":"2021-04-01 10:31:15.592","CDBH":"8","XSFX":"由北向南","XSFXDM":"4","KKMC":"中天大道与和旭路交口"},{"KKBH":"610391007","HPHM":"津H88935","JGSK":"2021-04-01 10:31:15.657","CDBH":"2","XSFX":"由东向西","XSFXDM":"1","KKMC":"和韵路与和风路交口"},{"KKBH":"610276124","HPHM":"津HTC878","JGSK":"2021-04-01 10:31:15.67","CDBH":"7","XSFX":"由南向北","XSFXDM":"3","KKMC":"中新大道与中生大道交口"},{"KKBH":"610256115","HPHM":"津C11B06","JGSK":"2021-04-01 10:31:15.675","CDBH":"1","XSFX":"由东向西","XSFXDM":"1","KKMC":"中天大道与中生大道交口"},{"KKBH":"610391007","HPHM":"津J06129","JGSK":"2021-04-01 10:31:15.754","CDBH":"10","XSFX":"由北向南","XSFXDM":"4","KKMC":"和韵路与和风路交口"},{"KKBH":"610266118","HPHM":"津GQ5678","JGSK":"2021-04-01 10:31:15.791","CDBH":"12","XSFX":"由北向南","XSFXDM":"4","KKMC":"中生大道与和畅路交口"},{"KKBH":"728031002000","HPHM":"津GPM199","JGSK":"2021-04-01 10:31:15.983","CDBH":"8","XSFX":"由北向南","XSFXDM":"4","KKMC":"动漫中路与文一路交口"},{"KKBH":"610256116","HPHM":"津MM0556","JGSK":"2021-04-01 10:31:15.994","CDBH":"11","XSFX":"由北向南","XSFXDM":"4","KKMC":"中天大道与和顺路交口"},{"KKBH":"720891003000","HPHM":"车牌","JGSK":"2021-04-01 10:31:16.056","CDBH":"5","XSFX":"由西向东","XSFXDM":"2","KKMC":"海博道与安正路交口"},{"KKBH":"720861003000","HPHM":"津AY2306","JGSK":"2021-04-01 10:31:16.113","CDBH":"11","XSFX":"由北向南","XSFXDM":"4","KKMC":"海晨道与安明路交口"},{"KKBH":"720881006000","HPHM":"津ADH8070","JGSK":"2021-04-01 10:31:16.131","CDBH":"2","XSFX":"由西向东","XSFXDM":"2","KKMC":"海旭道与庄盛路交口"},{"KKBH":"610286127","HPHM":"津GGG783","JGSK":"2021-04-01 10:31:16.217","CDBH":"9","XSFX":"由南向北","XSFXDM":"3","KKMC":"中津大道与和畅路交口"},{"KKBH":"610271008","HPHM":"车牌","JGSK":"2021-04-01 10:31:16.222","CDBH":"1","XSFX":"由南向北","XSFXDM":"3","KKMC":"中新大道与航母主题公园支路交口"},{"KKBH":"720901003000","HPHM":"鄂HJ2212","JGSK":"2021-04-01 10:31:16.227","CDBH":"1","XSFX":"由东向西","XSFXDM":"1","KKMC":"玉林道与安平路交口"},{"KKBH":"610251002","HPHM":"津A09808D","JGSK":"2021-04-01 10:31:16.326","CDBH":"2","XSFX":"由东向西","XSFXDM":"1","KKMC":"中天大道与和睦路交口"},{"KKBH":"610266117","HPHM":"津C08611","JGSK":"2021-04-01 10:31:16.332","CDBH":"2","XSFX":"由东向西","XSFXDM":"1","KKMC":"中生大道与和韵路交口"},{"KKBH":"610256116","HPHM":"车牌","JGSK":"2021-04-01 10:31:16.366","CDBH":"6","XSFX":"由西向东","XSFXDM":"2","KKMC":"中天大道与和顺路交口"},{"KKBH":"610276124","HPHM":"津C02917","JGSK":"2021-04-01 10:31:16.39","CDBH":"8","XSFX":"由南向北","XSFXDM":"3","KKMC":"中新大道与中生大道交口"},{"KKBH":"610266118","HPHM":"豫PN8891","JGSK":"2021-04-01 10:31:16.413","CDBH":"5","XSFX":"由西向东","XSFXDM":"2","KKMC":"中生大道与和畅路交口"},{"KKBH":"720871002000","HPHM":"津C00R35","JGSK":"2021-04-01 10:31:16.416","CDBH":"8","XSFX":"由北向南","XSFXDM":"4","KKMC":"安正路与芳菲路交口"},{"KKBH":"720881002000","HPHM":"冀C3489N","JGSK":"2021-04-01 10:31:16.456","CDBH":"9","XSFX":"由南向北","XSFXDM":"3","KKMC":"海旭道与安正路交口"},{"KKBH":"7208910080000","HPHM":"津NT9725","JGSK":"2021-04-01 10:31:16.485","CDBH":"6","XSFX":"由西向东","XSFXDM":"2","KKMC":"海博道与荣盛路交口正向"},{"KKBH":"610256113","HPHM":"浙G6UD80","JGSK":"2021-04-01 10:31:16.49","CDBH":"9","XSFX":"由北向南","XSFXDM":"4","KKMC":"中天大道与和风路交口"},{"KKBH":"610391006","HPHM":"冀B7M13W","JGSK":"2021-04-01 10:31:16.608","CDBH":"2","XSFX":"由东向西","XSFXDM":"1","KKMC":"和韵路与和意路交口"},{"KKBH":"610256116","HPHM":"津AD95662","JGSK":"2021-04-01 10:31:16.754","CDBH":"8","XSFX":"由南向北","XSFXDM":"3","KKMC":"中天大道与和顺路交口"},{"KKBH":"7205710040000","HPHM":"津AF05517","JGSK":"2021-04-01 10:31:16.782","CDBH":"3","XSFX":"由西向东","XSFXDM":"2","KKMC":"动漫东路与动漫中路交口正向"},{"KKBH":"7208610020000","HPHM":"车牌","JGSK":"2021-04-01 10:31:16.918","CDBH":"11","XSFX":"由北向南","XSFXDM":"4","KKMC":"海晨道与安正路交口正向"},{"KKBH":"720861002000","HPHM":"津AY7701","JGSK":"2021-04-01 10:31:16.959","CDBH":"5","XSFX":"由西向东","XSFXDM":"2","KKMC":"海晨道与安正路交口"},{"KKBH":"7208810020000","HPHM":"冀J92R35","JGSK":"2021-04-01 10:31:17.063","CDBH":"10","XSFX":"由南向北","XSFXDM":"3","KKMC":"海旭道与安正路交口正向"},{"KKBH":"720881004000","HPHM":"鲁UCL195","JGSK":"2021-04-01 10:31:17.138","CDBH":"10","XSFX":"由西向东","XSFXDM":"2","KKMC":"海旭道与永盛路交口"},{"KKBH":"610266118","HPHM":"辽P6A6R6","JGSK":"2021-04-01 10:31:17.195","CDBH":"6","XSFX":"由西向东","XSFXDM":"2","KKMC":"中生大道与和畅路交口"},{"KKBH":"711","HPHM":"津HL6253","JGSK":"2021-04-01 10:31:17.312","CDBH":"8","XSFX":"由北向南","XSFXDM":"4","KKMC":"不礼让行人中新大道与和旭路交口"},{"KKBH":"610271008","HPHM":"车牌","JGSK":"2021-04-01 10:31:17.318","CDBH":"5","XSFX":"由北向南","XSFXDM":"4","KKMC":"中新大道与航母主题公园支路交口"},{"KKBH":"610266118","HPHM":"津B2M262","JGSK":"2021-04-01 10:31:17.337","CDBH":"2","XSFX":"由东向西","XSFXDM":"1","KKMC":"中生大道与和畅路交口"},{"KKBH":"610256112","HPHM":"津KKQ950","JGSK":"2021-04-01 10:31:17.395","CDBH":"8","XSFX":"由南向北","XSFXDM":"3","KKMC":"中天大道与中津大道交口"},{"KKBH":"720891003000","HPHM":"车牌","JGSK":"2021-04-01 10:31:17.416","CDBH":"6","XSFX":"由西向东","XSFXDM":"2","KKMC":"海博道与安正路交口"},{"KKBH":"610266117","HPHM":"津C1S566","JGSK":"2021-04-01 10:31:17.421","CDBH":"7","XSFX":"由南向北","XSFXDM":"3","KKMC":"中生大道与和韵路交口"},{"KKBH":"610256114","HPHM":"津MS7838","JGSK":"2021-04-01 10:31:17.485","CDBH":"8","XSFX":"由北向南","XSFXDM":"4","KKMC":"中天大道与和旭路交口"},{"KKBH":"610256114","HPHM":"车牌","JGSK":"2021-04-01 10:31:17.531","CDBH":"7","XSFX":"由北向南","XSFXDM":"4","KKMC":"中天大道与和旭路交口"},{"KKBH":"720901002000","HPHM":"津HZ3669","JGSK":"2021-04-01 10:31:17.619","CDBH":"1","XSFX":"由东向西","XSFXDM":"1","KKMC":"玉林道与安正路交口"},{"KKBH":"720891003000","HPHM":"津C86L83","JGSK":"2021-04-01 10:31:17.792","CDBH":"2","XSFX":"由东向西","XSFXDM":"1","KKMC":"海博道与安正路交口"},{"KKBH":"610286127","HPHM":"冀H5C605","JGSK":"2021-04-01 10:31:17.814","CDBH":"5","XSFX":"由西向东","XSFXDM":"2","KKMC":"中津大道与和畅路交口"},{"KKBH":"7208610030000","HPHM":"津C277Y0","JGSK":"2021-04-01 10:31:17.818","CDBH":"4","XSFX":"由西向东","XSFXDM":"2","KKMC":"海晨道与安明路交口正向"},{"KKBH":"720891003000","HPHM":"黑E15612","JGSK":"2021-04-01 10:31:17.88","CDBH":"2","XSFX":"由东向西","XSFXDM":"1","KKMC":"海博道与安正路交口"},{"KKBH":"610276125","HPHM":"津KEE875","JGSK":"2021-04-01 10:31:17.945","CDBH":"1","XSFX":"由东向西","XSFXDM":"1","KKMC":"中新大道与和顺路交口"},{"KKBH":"610276124","HPHM":"津NQW289","JGSK":"2021-04-01 10:31:18.066","CDBH":"10","XSFX":"由北向南","XSFXDM":"4","KKMC":"中新大道与中生大道交口"},{"KKBH":"711","HPHM":"津RHU981","JGSK":"2021-04-01 10:31:18.206","CDBH":"5","XSFX":"由南向北","XSFXDM":"3","KKMC":"不礼让行人中新大道与和旭路交口"},{"KKBH":"610271008","HPHM":"津LCG025","JGSK":"2021-04-01 10:31:18.225","CDBH":"1","XSFX":"由南向北","XSFXDM":"3","KKMC":"中新大道与航母主题公园支路交口"},{"KKBH":"7208710020000","HPHM":"津RVU758","JGSK":"2021-04-01 10:31:18.334","CDBH":"10","XSFX":"由北向南","XSFXDM":"4","KKMC":"安正路与芳菲路交口正向"},{"KKBH":"610256114","HPHM":"鲁UBH139","JGSK":"2021-04-01 10:31:18.41","CDBH":"8","XSFX":"由北向南","XSFXDM":"4","KKMC":"中天大道与和旭路交口"},{"KKBH":"720891003000","HPHM":"车牌","JGSK":"2021-04-01 10:31:18.433","CDBH":"9","XSFX":"由南向北","XSFXDM":"3","KKMC":"海博道与安正路交口"},{"KKBH":"610276124","HPHM":"津GAF657","JGSK":"2021-04-01 10:31:18.47","CDBH":"7","XSFX":"由南向北","XSFXDM":"3","KKMC":"中新大道与中生大道交口"},{"KKBH":"7208910030000","HPHM":"冀J5Y7A5","JGSK":"2021-04-01 10:31:18.481","CDBH":"4","XSFX":"由西向东","XSFXDM":"2","KKMC":"海博道与安正路交口正向"},{"KKBH":"7208910030000","HPHM":"津GEZ978","JGSK":"2021-04-01 10:31:18.583","CDBH":"5","XSFX":"由西向东","XSFXDM":"2","KKMC":"海博道与安正路交口正向"},{"KKBH":"610256115","HPHM":"津GRE318","JGSK":"2021-04-01 10:31:18.661","CDBH":"8","XSFX":"由南向北","XSFXDM":"3","KKMC":"中天大道与中生大道交口"},{"KKBH":"610401005","HPHM":"冀B7XE78","JGSK":"2021-04-01 10:31:18.915","CDBH":"10","XSFX":"由北向南","XSFXDM":"4","KKMC":"和畅路与和顺路交口"},{"KKBH":"610276124","HPHM":"津CDX838","JGSK":"2021-04-01 10:31:18.95","CDBH":"8","XSFX":"由南向北","XSFXDM":"3","KKMC":"中新大道与中生大道交口"},{"KKBH":"610391006","HPHM":"津C1M823","JGSK":"2021-04-01 10:31:18.957","CDBH":"2","XSFX":"由东向西","XSFXDM":"1","KKMC":"和韵路与和意路交口"},{"KKBH":"7208610020000","HPHM":"津GWL271","JGSK":"2021-04-01 10:31:19.088","CDBH":"10","XSFX":"由北向南","XSFXDM":"4","KKMC":"海晨道与安正路交口正向"},{"KKBH":"610256116","HPHM":"津QS6333","JGSK":"2021-04-01 10:31:19.219","CDBH":"8","XSFX":"由南向北","XSFXDM":"3","KKMC":"中天大道与和顺路交口"},{"KKBH":"720881002000","HPHM":"鲁NGE882","JGSK":"2021-04-01 10:31:19.258","CDBH":"10","XSFX":"由南向北","XSFXDM":"3","KKMC":"海旭道与安正路交口"},{"KKBH":"610256116","HPHM":"津C1E601","JGSK":"2021-04-01 10:31:19.267","CDBH":"10","XSFX":"由北向南","XSFXDM":"4","KKMC":"中天大道与和顺路交口"},{"KKBH":"610271008","HPHM":"津AT3125","JGSK":"2021-04-01 10:31:19.334","CDBH":"5","XSFX":"由北向南","XSFXDM":"4","KKMC":"中新大道与航母主题公园支路交口"},{"KKBH":"610276125","HPHM":"津NJH875","JGSK":"2021-04-01 10:31:19.426","CDBH":"1","XSFX":"由东向西","XSFXDM":"1","KKMC":"中新大道与和顺路交口"},{"KKBH":"610276124","HPHM":"辽G5117K","JGSK":"2021-04-01 10:31:19.439","CDBH":"8","XSFX":"由南向北","XSFXDM":"3","KKMC":"中新大道与中生大道交口"},{"KKBH":"610256116","HPHM":"冀AAJ258","JGSK":"2021-04-01 10:31:19.516","CDBH":"11","XSFX":"由北向南","XSFXDM":"4","KKMC":"中天大道与和顺路交口"},{"KKBH":"610256113","HPHM":"津A0Z213","JGSK":"2021-04-01 10:31:19.518","CDBH":"4","XSFX":"由南向北","XSFXDM":"3","KKMC":"中天大道与和风路交口"},{"KKBH":"711","HPHM":"津MAG963","JGSK":"2021-04-01 10:31:19.71","CDBH":"7","XSFX":"由北向南","XSFXDM":"4","KKMC":"不礼让行人中新大道与和旭路交口"},{"KKBH":"610266117","HPHM":"津G08611","JGSK":"2021-04-01 10:31:19.723","CDBH":"2","XSFX":"由东向西","XSFXDM":"1","KKMC":"中生大道与和韵路交口"},{"KKBH":"720871002000","HPHM":"辽PAM265","JGSK":"2021-04-01 10:31:19.762","CDBH":"3","XSFX":"由西向东","XSFXDM":"2","KKMC":"安正路与芳菲路交口"},{"KKBH":"7208910030000","HPHM":"车牌","JGSK":"2021-04-01 10:31:19.821","CDBH":"2","XSFX":"由东向西","XSFXDM":"1","KKMC":"海博道与安正路交口正向"},{"KKBH":"7208810020000","HPHM":"津HP1888","JGSK":"2021-04-01 10:31:19.895","CDBH":"3","XSFX":"由东向西","XSFXDM":"1","KKMC":"海旭道与安正路交口正向"},{"KKBH":"610391007","HPHM":"津NEA085","JGSK":"2021-04-01 10:31:19.904","CDBH":"10","XSFX":"由北向南","XSFXDM":"4","KKMC":"和韵路与和风路交口"},{"KKBH":"610271009","HPHM":"津KZL187","JGSK":"2021-04-01 10:31:19.935","CDBH":"11","XSFX":"由北向南","XSFXDM":"4","KKMC":"中新大道与泰七路交口"},{"KKBH":"610276124","HPHM":"津GFF106","JGSK":"2021-04-01 10:31:19.936","CDBH":"2","XSFX":"由东向西","XSFXDM":"1","KKMC":"中新大道与中生大道交口"},{"KKBH":"610256112","HPHM":"津KKQ950","JGSK":"2021-04-01 10:31:19.979","CDBH":"9","XSFX":"由南向北","XSFXDM":"3","KKMC":"中天大道与中津大道交口"},{"KKBH":"7208610020000","HPHM":"车牌","JGSK":"2021-04-01 10:31:20.097","CDBH":"11","XSFX":"由北向南","XSFXDM":"4","KKMC":"海晨道与安正路交口正向"},{"KKBH":"7280310020000","HPHM":"津MMD855","JGSK":"2021-04-01 10:31:20.097","CDBH":"5","XSFX":"由南向北","XSFXDM":"3","KKMC":"动漫中路与文一路交口正向"},{"KKBH":"7208810040000","HPHM":"津C758S9","JGSK":"2021-04-01 10:31:20.102","CDBH":"4","XSFX":"由西向东","XSFXDM":"2","KKMC":"海旭道与永盛路交口正向"},{"KKBH":"610256116","HPHM":"津MAA688","JGSK":"2021-04-01 10:31:20.206","CDBH":"6","XSFX":"由西向东","XSFXDM":"2","KKMC":"中天大道与和顺路交口"},{"KKBH":"711","HPHM":"津MMP003","JGSK":"2021-04-01 10:31:20.27","CDBH":"8","XSFX":"由北向南","XSFXDM":"4","KKMC":"不礼让行人中新大道与和旭路交口"},{"KKBH":"610266117","HPHM":"鲁R0DT27","JGSK":"2021-04-01 10:31:20.279","CDBH":"7","XSFX":"由南向北","XSFXDM":"3","KKMC":"中生大道与和韵路交口"},{"KKBH":"720891005000","HPHM":"冀BN386K","JGSK":"2021-04-01 10:31:20.291","CDBH":"8","XSFX":"由南向北","XSFXDM":"3","KKMC":"海博道与安明路交口"},{"KKBH":"7208910030000","HPHM":"津KDL501","JGSK":"2021-04-01 10:31:20.292","CDBH":"6","XSFX":"由西向东","XSFXDM":"2","KKMC":"海博道与安正路交口正向"},{"KKBH":"610256114","HPHM":"津M57838","JGSK":"2021-04-01 10:31:20.325","CDBH":"8","XSFX":"由北向南","XSFXDM":"4","KKMC":"中天大道与和旭路交口"},{"KKBH":"720881002000","HPHM":"津C8G560","JGSK":"2021-04-01 10:31:20.457","CDBH":"9","XSFX":"由南向北","XSFXDM":"3","KKMC":"海旭道与安正路交口"},{"KKBH":"610391006","HPHM":"辽C3K757","JGSK":"2021-04-01 10:31:20.482","CDBH":"1","XSFX":"由东向西","XSFXDM":"1","KKMC":"和韵路与和意路交口"},{"KKBH":"7208610020000","HPHM":"车牌","JGSK":"2021-04-01 10:31:20.579","CDBH":"12","XSFX":"由北向南","XSFXDM":"4","KKMC":"海晨道与安正路交口正向"},{"KKBH":"610286127","HPHM":"津MX6796","JGSK":"2021-04-01 10:31:20.593","CDBH":"4","XSFX":"由西向东","XSFXDM":"2","KKMC":"中津大道与和畅路交口"},{"KKBH":"740011002000","HPHM":"辽PSF001","JGSK":"2021-04-01 10:31:20.75","CDBH":"10","XSFX":"由东向西","XSFXDM":"1","KKMC":"静湖南路与华一路交口"},{"KKBH":"610401004","HPHM":"津HG5069","JGSK":"2021-04-01 10:31:20.8","CDBH":"9","XSFX":"由南向北","XSFXDM":"3","KKMC":"和畅路与和风路交口"},{"KKBH":"7208910030000","HPHM":"津N67918","JGSK":"2021-04-01 10:31:20.801","CDBH":"6","XSFX":"由西向东","XSFXDM":"2","KKMC":"海博道与安正路交口正向"},{"KKBH":"720881002000","HPHM":"津KW7156","JGSK":"2021-04-01 10:31:20.977","CDBH":"8","XSFX":"由西向东","XSFXDM":"2","KKMC":"海旭道与安正路交口"},{"KKBH":"720891003000","HPHM":"车牌","JGSK":"2021-04-01 10:31:21.078","CDBH":"2","XSFX":"由东向西","XSFXDM":"1","KKMC":"海博道与安正路交口"},{"KKBH":"720891003000","HPHM":"车牌","JGSK":"2021-04-01 10:31:21.092","CDBH":"5","XSFX":"由西向东","XSFXDM":"2","KKMC":"海博道与安正路交口"},{"KKBH":"610276126","HPHM":"津KCX360","JGSK":"2021-04-01 10:31:21.179","CDBH":"2","XSFX":"由东向西","XSFXDM":"1","KKMC":"中新大道与和意路交口"},{"KKBH":"610401004","HPHM":"车牌","JGSK":"2021-04-01 10:31:21.197","CDBH":"2","XSFX":"由东向西","XSFXDM":"1","KKMC":"和畅路与和风路交口"},{"KKBH":"610401005","HPHM":"冀B7XE78","JGSK":"2021-04-01 10:31:21.235","CDBH":"11","XSFX":"由北向南","XSFXDM":"4","KKMC":"和畅路与和顺路交口"},{"KKBH":"720891003000","HPHM":"车牌","JGSK":"2021-04-01 10:31:21.238","CDBH":"1","XSFX":"由东向西","XSFXDM":"1","KKMC":"海博道与安正路交口"},{"KKBH":"720571004000","HPHM":"津AF05517","JGSK":"2021-04-01 10:31:21.326","CDBH":"3","XSFX":"由西向东","XSFXDM":"2","KKMC":"动漫东路与动漫中路交口"},{"KKBH":"610256113","HPHM":"津KY9685","JGSK":"2021-04-01 10:31:21.347","CDBH":"4","XSFX":"由南向北","XSFXDM":"3","KKMC":"中天大道与和风路交口"},{"KKBH":"720881002000","HPHM":"津KZZ131","JGSK":"2021-04-01 10:31:21.405","CDBH":"6","XSFX":"由西向东","XSFXDM":"2","KKMC":"海旭道与安正路交口"},{"KKBH":"610401004","HPHM":"车牌","JGSK":"2021-04-01 10:31:21.407","CDBH":"5","XSFX":"由西向东","XSFXDM":"2","KKMC":"和畅路与和风路交口"},{"KKBH":"610256113","HPHM":"津DBH018","JGSK":"2021-04-01 10:31:21.552","CDBH":"1","XSFX":"由西向东","XSFXDM":"2","KKMC":"中天大道与和风路交口"},{"KKBH":"720891003000","HPHM":"车牌","JGSK":"2021-04-01 10:31:21.571","CDBH":"6","XSFX":"由西向东","XSFXDM":"2","KKMC":"海博道与安正路交口"},{"KKBH":"7208610020000","HPHM":"津KLB538","JGSK":"2021-04-01 10:31:21.612","CDBH":"8","XSFX":"由南向北","XSFXDM":"3","KKMC":"海晨道与安正路交口正向"},{"KKBH":"720881002000","HPHM":"京AET035","JGSK":"2021-04-01 10:31:21.737","CDBH":"10","XSFX":"由南向北","XSFXDM":"3","KKMC":"海旭道与安正路交口"},{"KKBH":"610276124","HPHM":"津C8D562","JGSK":"2021-04-01 10:31:21.83","CDBH":"8","XSFX":"由南向北","XSFXDM":"3","KKMC":"中新大道与中生大道交口"},{"KKBH":"610256113","HPHM":"浙G6UD80","JGSK":"2021-04-01 10:31:21.831","CDBH":"9","XSFX":"由北向南","XSFXDM":"4","KKMC":"中天大道与和风路交口"},{"KKBH":"610391007","HPHM":"津A7W626","JGSK":"2021-04-01 10:31:21.915","CDBH":"10","XSFX":"由北向南","XSFXDM":"4","KKMC":"和韵路与和风路交口"},{"KKBH":"610401004","HPHM":"车牌","JGSK":"2021-04-01 10:31:21.927","CDBH":"5","XSFX":"由西向东","XSFXDM":"2","KKMC":"和畅路与和风路交口"},{"KKBH":"610276124","HPHM":"津A9E081","JGSK":"2021-04-01 10:31:21.99","CDBH":"7","XSFX":"由南向北","XSFXDM":"3","KKMC":"中新大道与中生大道交口"},{"KKBH":"711","HPHM":"津C990V9","JGSK":"2021-04-01 10:31:22.041","CDBH":"5","XSFX":"由南向北","XSFXDM":"3","KKMC":"不礼让行人中新大道与和旭路交口"},{"KKBH":"610256115","HPHM":"冀B5KS38","JGSK":"2021-04-01 10:31:22.053","CDBH":"2","XSFX":"由东向西","XSFXDM":"1","KKMC":"中天大道与中生大道交口"},{"KKBH":"610266118","HPHM":"津RD7056","JGSK":"2021-04-01 10:31:22.08","CDBH":"5","XSFX":"由西向东","XSFXDM":"2","KKMC":"中生大道与和畅路交口"},{"KKBH":"711","HPHM":"津AKX292","JGSK":"2021-04-01 10:31:22.109","CDBH":"8","XSFX":"由北向南","XSFXDM":"4","KKMC":"不礼让行人中新大道与和旭路交口"},{"KKBH":"610251002","HPHM":"津A09808D","JGSK":"2021-04-01 10:31:22.211","CDBH":"3","XSFX":"由东向西","XSFXDM":"1","KKMC":"中天大道与和睦路交口"},{"KKBH":"711","HPHM":"津FK9589","JGSK":"2021-04-01 10:31:22.267","CDBH":"7","XSFX":"由北向南","XSFXDM":"4","KKMC":"不礼让行人中新大道与和旭路交口"},{"KKBH":"610391007","HPHM":"津D15970","JGSK":"2021-04-01 10:31:22.287","CDBH":"11","XSFX":"由北向南","XSFXDM":"4","KKMC":"和韵路与和风路交口"},{"KKBH":"7280310020000","HPHM":"冀F081AV","JGSK":"2021-04-01 10:31:22.367","CDBH":"6","XSFX":"由南向北","XSFXDM":"3","KKMC":"动漫中路与文一路交口正向"},{"KKBH":"720891003000","HPHM":"车牌","JGSK":"2021-04-01 10:31:22.518","CDBH":"2","XSFX":"由东向西","XSFXDM":"1","KKMC":"海博道与安正路交口"},{"KKBH":"720891003000","HPHM":"车牌","JGSK":"2021-04-01 10:31:22.532","CDBH":"5","XSFX":"由西向东","XSFXDM":"2","KKMC":"海博道与安正路交口"},{"KKBH":"7208810040000","HPHM":"冀EVV883","JGSK":"2021-04-01 10:31:22.552","CDBH":"5","XSFX":"由西向东","XSFXDM":"2","KKMC":"海旭道与永盛路交口正向"},{"KKBH":"610256114","HPHM":"津RMR318","JGSK":"2021-04-01 10:31:22.681","CDBH":"1","XSFX":"由西向东","XSFXDM":"2","KKMC":"中天大道与和旭路交口"},{"KKBH":"7208810020000","HPHM":"津RCA727","JGSK":"2021-04-01 10:31:22.707","CDBH":"5","XSFX":"由西向东","XSFXDM":"2","KKMC":"海旭道与安正路交口正向"},{"KKBH":"610256115","HPHM":"津C11B06","JGSK":"2021-04-01 10:31:22.722","CDBH":"2","XSFX":"由东向西","XSFXDM":"1","KKMC":"中天大道与中生大道交口"},{"KKBH":"610276124","HPHM":"津A38T09","JGSK":"2021-04-01 10:31:22.726","CDBH":"2","XSFX":"由东向西","XSFXDM":"1","KKMC":"中新大道与中生大道交口"},{"KKBH":"720871002000","HPHM":"津RVU758","JGSK":"2021-04-01 10:31:22.895","CDBH":"9","XSFX":"由北向南","XSFXDM":"4","KKMC":"安正路与芳菲路交口"},{"KKBH":"7208910030000","HPHM":"辽P12741","JGSK":"2021-04-01 10:31:22.91","CDBH":"6","XSFX":"由西向东","XSFXDM":"2","KKMC":"海博道与安正路交口正向"},{"KKBH":"610276124","HPHM":"津DLT917","JGSK":"2021-04-01 10:31:22.916","CDBH":"10","XSFX":"由北向南","XSFXDM":"4","KKMC":"中新大道与中生大道交口"},{"KKBH":"610256116","HPHM":"津RCK688","JGSK":"2021-04-01 10:31:22.954","CDBH":"10","XSFX":"由北向南","XSFXDM":"4","KKMC":"中天大道与和顺路交口"},{"KKBH":"720861003000","HPHM":"津C277Y0","JGSK":"2021-04-01 10:31:22.983","CDBH":"4","XSFX":"由西向东","XSFXDM":"2","KKMC":"海晨道与安明路交口"},{"KKBH":"720881002000","HPHM":"冀J92R35","JGSK":"2021-04-01 10:31:23.254","CDBH":"10","XSFX":"由南向北","XSFXDM":"3","KKMC":"海旭道与安正路交口"},{"KKBH":"7208910050000","HPHM":"车牌","JGSK":"2021-04-01 10:31:23.294","CDBH":"7","XSFX":"由西向东","XSFXDM":"2","KKMC":"海博道与安明路交口正向"},{"KKBH":"720881002000","HPHM":"冀C3489N","JGSK":"2021-04-01 10:31:23.328","CDBH":"6","XSFX":"由西向东","XSFXDM":"2","KKMC":"海旭道与安正路交口"},{"KKBH":"610266118","HPHM":"辽P6A6R6","JGSK":"2021-04-01 10:31:23.448","CDBH":"6","XSFX":"由西向东","XSFXDM":"2","KKMC":"中生大道与和畅路交口"},{"KKBH":"610271009","HPHM":"津AD50428","JGSK":"2021-04-01 10:31:23.448","CDBH":"7","XSFX":"由南向北","XSFXDM":"3","KKMC":"中新大道与泰七路交口"},{"KKBH":"610391006","HPHM":"冀B7M13W","JGSK":"2021-04-01 10:31:23.497","CDBH":"2","XSFX":"由东向西","XSFXDM":"1","KKMC":"和韵路与和意路交口"},{"KKBH":"7208710020000","HPHM":"车牌","JGSK":"2021-04-01 10:31:23.511","CDBH":"7","XSFX":"由南向北","XSFXDM":"3","KKMC":"安正路与芳菲路交口正向"},{"KKBH":"610256116","HPHM":"津C1E601","JGSK":"2021-04-01 10:31:23.514","CDBH":"10","XSFX":"由北向南","XSFXDM":"4","KKMC":"中天大道与和顺路交口"},{"KKBH":"6102610040000","HPHM":"冀A82QF5","JGSK":"2021-04-01 10:31:23.529","CDBH":"2","XSFX":"由南向北","XSFXDM":"3","KKMC":"中生大道与静湖西路（北侧）正向"},{"KKBH":"720861002000","HPHM":"津GWL271","JGSK":"2021-04-01 10:31:23.589","CDBH":"10","XSFX":"由北向南","XSFXDM":"4","KKMC":"海晨道与安正路交口"},{"KKBH":"610391007","HPHM":"津MC7158","JGSK":"2021-04-01 10:31:23.603","CDBH":"4","XSFX":"由西向东","XSFXDM":"2","KKMC":"和韵路与和风路交口"},{"KKBH":"6102661220000","HPHM":"车牌","JGSK":"2021-04-01 10:31:23.613","CDBH":"3","XSFX":"由西向东","XSFXDM":"2","KKMC":"生态城中生大道故道河一桥西向东上桥处正向"},{"KKBH":"7280310030000","HPHM":"津AAZ611","JGSK":"2021-04-01 10:31:23.835","CDBH":"5","XSFX":"由北向南","XSFXDM":"4","KKMC":"动漫中路与文二路交口正向"},{"KKBH":"6103261420000","HPHM":"津AZ9060","JGSK":"2021-04-01 10:31:23.909","CDBH":"4","XSFX":"由西向东","XSFXDM":"2","KKMC":"中成大道与泰七路交口正向"},{"KKBH":"610256115","HPHM":"车牌","JGSK":"2021-04-01 10:31:24.207","CDBH":"9","XSFX":"由南向北","XSFXDM":"3","KKMC":"中天大道与中生大道交口"},{"KKBH":"720881004000","HPHM":"津C758S9","JGSK":"2021-04-01 10:31:24.417","CDBH":"9","XSFX":"由西向东","XSFXDM":"2","KKMC":"海旭道与永盛路交口"},{"KKBH":"610391006","HPHM":"津C500U8","JGSK":"2021-04-01 10:31:24.466","CDBH":"1","XSFX":"由东向西","XSFXDM":"1","KKMC":"和韵路与和意路交口"},{"KKBH":"610286127","HPHM":"津MX6796","JGSK":"2021-04-01 10:31:24.517","CDBH":"4","XSFX":"由西向东","XSFXDM":"2","KKMC":"中津大道与和畅路交口"},{"KKBH":"610266118","HPHM":"津B2M262","JGSK":"2021-04-01 10:31:24.56","CDBH":"3","XSFX":"由东向西","XSFXDM":"1","KKMC":"中生大道与和畅路交口"},{"KKBH":"7208610020000","HPHM":"黑CC2206","JGSK":"2021-04-01 10:31:24.595","CDBH":"10","XSFX":"由北向南","XSFXDM":"4","KKMC":"海晨道与安正路交口正向"},{"KKBH":"610391008","HPHM":"冀C12L83","JGSK":"2021-04-01 10:31:24.632","CDBH":"4","XSFX":"由西向东","XSFXDM":"2","KKMC":"和韵路与和旭路交口"},{"KKBH":"610256113","HPHM":"津DBH018","JGSK":"2021-04-01 10:31:24.647","CDBH":"1","XSFX":"由西向东","XSFXDM":"2","KKMC":"中天大道与和风路交口"},{"KKBH":"711","HPHM":"黑A8Y190","JGSK":"2021-04-01 10:31:24.667","CDBH":"8","XSFX":"由北向南","XSFXDM":"4","KKMC":"不礼让行人中新大道与和旭路交口"},{"KKBH":"610256114","HPHM":"津DDL107","JGSK":"2021-04-01 10:31:24.698","CDBH":"7","XSFX":"由北向南","XSFXDM":"4","KKMC":"中天大道与和旭路交口"},{"KKBH":"610266117","HPHM":"津C1S566","JGSK":"2021-04-01 10:31:24.703","CDBH":"7","XSFX":"由南向北","XSFXDM":"3","KKMC":"中生大道与和韵路交口"},{"KKBH":"610266117","HPHM":"津C691D9","JGSK":"2021-04-01 10:31:24.715","CDBH":"10","XSFX":"由北向南","XSFXDM":"4","KKMC":"中生大道与和韵路交口"},{"KKBH":"1250","HPHM":"辽CUF707","JGSK":"2021-04-01 10:31:24.735","CDBH":"2","XSFX":"由东向西","XSFXDM":"1","KKMC":"中滨大道与盛三街交口正向"},{"KKBH":"610271008","HPHM":"津C96896","JGSK":"2021-04-01 10:31:24.768","CDBH":"5","XSFX":"由北向南","XSFXDM":"4","KKMC":"中新大道与航母主题公园支路交口"},{"KKBH":"610391007","HPHM":"津C73025","JGSK":"2021-04-01 10:31:24.87","CDBH":"11","XSFX":"由北向南","XSFXDM":"4","KKMC":"和韵路与和风路交口"},{"KKBH":"610276124","HPHM":"津GFF106","JGSK":"2021-04-01 10:31:24.882","CDBH":"3","XSFX":"由东向西","XSFXDM":"1","KKMC":"中新大道与中生大道交口"},{"KKBH":"7208910080000","HPHM":"陕A3G9F5","JGSK":"2021-04-01 10:31:24.969","CDBH":"9","XSFX":"由南向北","XSFXDM":"3","KKMC":"海博道与荣盛路交口正向"},{"KKBH":"610266118","HPHM":"车牌","JGSK":"2021-04-01 10:31:25.176","CDBH":"5","XSFX":"由西向东","XSFXDM":"2","KKMC":"中生大道与和畅路交口"},{"KKBH":"7209010020000","HPHM":"车牌","JGSK":"2021-04-01 10:31:25.304","CDBH":"5","XSFX":"由西向东","XSFXDM":"2","KKMC":"玉林道与安正路交口正向"},{"KKBH":"720891003000","HPHM":"车牌","JGSK":"2021-04-01 10:31:25.331","CDBH":"5","XSFX":"由西向东","XSFXDM":"2","KKMC":"海博道与安正路交口"},{"KKBH":"720891008000","HPHM":"津NT9725","JGSK":"2021-04-01 10:31:25.343","CDBH":"6","XSFX":"由西向东","XSFXDM":"2","KKMC":"海博道与荣盛路交口"},{"KKBH":"610276124","HPHM":"辽G5117K","JGSK":"2021-04-01 10:31:25.344","CDBH":"8","XSFX":"由南向北","XSFXDM":"3","KKMC":"中新大道与中生大道交口"},{"KKBH":"610256115","HPHM":"津JD9109","JGSK":"2021-04-01 10:31:25.351","CDBH":"6","XSFX":"由西向东","XSFXDM":"2","KKMC":"中天大道与中生大道交口"},{"KKBH":"720881002000","HPHM":"津HP1888","JGSK":"2021-04-01 10:31:25.367","CDBH":"3","XSFX":"由东向西","XSFXDM":"1","KKMC":"海旭道与安正路交口"},{"KKBH":"610271008","HPHM":"车牌","JGSK":"2021-04-01 10:31:25.416","CDBH":"5","XSFX":"由北向南","XSFXDM":"4","KKMC":"中新大道与航母主题公园支路交口"},{"KKBH":"610316142000","HPHM":"辽CUF707","JGSK":"2021-04-01 10:31:25.572","CDBH":"2","XSFX":"由东向西","XSFXDM":"1","KKMC":"中滨大道与盛三街交口"},{"KKBH":"720891003000","HPHM":"车牌","JGSK":"2021-04-01 10:31:25.636","CDBH":"1","XSFX":"由东向西","XSFXDM":"1","KKMC":"海博道与安正路交口"},{"KKBH":"7208710020000","HPHM":"津KW7156","JGSK":"2021-04-01 10:31:25.766","CDBH":"9","XSFX":"由北向南","XSFXDM":"4","KKMC":"安正路与芳菲路交口正向"},{"KKBH":"610256116","HPHM":"津AD95662","JGSK":"2021-04-01 10:31:25.853","CDBH":"9","XSFX":"由南向北","XSFXDM":"3","KKMC":"中天大道与和顺路交口"},{"KKBH":"7280310020000","HPHM":"津MT2620","JGSK":"2021-04-01 10:31:25.932","CDBH":"5","XSFX":"由南向北","XSFXDM":"3","KKMC":"动漫中路与文一路交口正向"},{"KKBH":"610256113","HPHM":"津A2T377","JGSK":"2021-04-01 10:31:26.119","CDBH":"2","XSFX":"由西向东","XSFXDM":"2","KKMC":"中天大道与和风路交口"},{"KKBH":"728031002000","HPHM":"津MMD855","JGSK":"2021-04-01 10:31:26.121","CDBH":"5","XSFX":"由南向北","XSFXDM":"3","KKMC":"动漫中路与文一路交口"},{"KKBH":"610276124","HPHM":"津DLT917","JGSK":"2021-04-01 10:31:26.14","CDBH":"10","XSFX":"由北向南","XSFXDM":"4","KKMC":"中新大道与中生大道交口"},{"KKBH":"610256115","HPHM":"津A7M715","JGSK":"2021-04-01 10:31:26.162","CDBH":"1","XSFX":"由东向西","XSFXDM":"1","KKMC":"中天大道与中生大道交口"},{"KKBH":"610391008","HPHM":"车牌","JGSK":"2021-04-01 10:31:26.196","CDBH":"5","XSFX":"由西向东","XSFXDM":"2","KKMC":"和韵路与和旭路交口"},{"KKBH":"720891003000","HPHM":"车牌","JGSK":"2021-04-01 10:31:26.211","CDBH":"5","XSFX":"由西向东","XSFXDM":"2","KKMC":"海博道与安正路交口"},{"KKBH":"711","HPHM":"津NBF196","JGSK":"2021-04-01 10:31:26.265","CDBH":"8","XSFX":"由北向南","XSFXDM":"4","KKMC":"不礼让行人中新大道与和旭路交口"},{"KKBH":"610391007","HPHM":"车牌","JGSK":"2021-04-01 10:31:26.465","CDBH":"11","XSFX":"由北向南","XSFXDM":"4","KKMC":"和韵路与和风路交口"},{"KKBH":"610391007","HPHM":"津D15970","JGSK":"2021-04-01 10:31:26.468","CDBH":"12","XSFX":"由北向南","XSFXDM":"4","KKMC":"和韵路与和风路交口"},{"KKBH":"610256113","HPHM":"津DCS107","JGSK":"2021-04-01 10:31:26.497","CDBH":"1","XSFX":"由西向东","XSFXDM":"2","KKMC":"中天大道与和风路交口"},{"KKBH":"720891003000","HPHM":"车牌","JGSK":"2021-04-01 10:31:26.529","CDBH":"6","XSFX":"由西向东","XSFXDM":"2","KKMC":"海博道与安正路交口"},{"KKBH":"610266117","HPHM":"鲁R0DT27","JGSK":"2021-04-01 10:31:26.542","CDBH":"9","XSFX":"由南向北","XSFXDM":"3","KKMC":"中生大道与和韵路交口"},{"KKBH":"7208810020000","HPHM":"晋B3185U","JGSK":"2021-04-01 10:31:26.551","CDBH":"4","XSFX":"由东向西","XSFXDM":"1","KKMC":"海旭道与安正路交口正向"},{"KKBH":"610391006","HPHM":"津C1M823","JGSK":"2021-04-01 10:31:26.697","CDBH":"2","XSFX":"由东向西","XSFXDM":"1","KKMC":"和韵路与和意路交口"},{"KKBH":"610256115","HPHM":"冀B5KS38","JGSK":"2021-04-01 10:31:27.128","CDBH":"3","XSFX":"由东向西","XSFXDM":"1","KKMC":"中天大道与中生大道交口"},{"KKBH":"610256112","HPHM":"津HQJ555","JGSK":"2021-04-01 10:31:27.152","CDBH":"2","XSFX":"由东向西","XSFXDM":"1","KKMC":"中天大道与中津大道交口"},{"KKBH":"610391007","HPHM":"津MC7158","JGSK":"2021-04-01 10:31:27.164","CDBH":"6","XSFX":"由西向东","XSFXDM":"2","KKMC":"和韵路与和风路交口"},{"KKBH":"720881004000","HPHM":"冀EVV883","JGSK":"2021-04-01 10:31:27.216","CDBH":"10","XSFX":"由西向东","XSFXDM":"2","KKMC":"海旭道与永盛路交口"},{"KKBH":"610271009","HPHM":"津AD50428","JGSK":"2021-04-01 10:31:27.287","CDBH":"7","XSFX":"由南向北","XSFXDM":"3","KKMC":"中新大道与泰七路交口"},{"KKBH":"610391006","HPHM":"辽C3K757","JGSK":"2021-04-01 10:31:27.337","CDBH":"1","XSFX":"由东向西","XSFXDM":"1","KKMC":"和韵路与和意路交口"},{"KKBH":"720891004000","HPHM":"车牌","JGSK":"2021-04-01 10:31:27.337","CDBH":"4","XSFX":"由西向东","XSFXDM":"2","KKMC":"海博道与安平路交口"},{"KKBH":"610276124","HPHM":"津A38T09","JGSK":"2021-04-01 10:31:27.362","CDBH":"2","XSFX":"由东向西","XSFXDM":"1","KKMC":"中新大道与中生大道交口"},{"KKBH":"610256112","HPHM":"津JZL189","JGSK":"2021-04-01 10:31:27.362","CDBH":"1","XSFX":"由东向西","XSFXDM":"1","KKMC":"中天大道与中津大道交口"},{"KKBH":"610326142000","HPHM":"津AZ9060","JGSK":"2021-04-01 10:31:27.558","CDBH":"5","XSFX":"由西向东","XSFXDM":"2","KKMC":"中成大道与泰七路交口"},{"KKBH":"610256114","HPHM":"津JDL107","JGSK":"2021-04-01 10:31:27.605","CDBH":"7","XSFX":"由北向南","XSFXDM":"4","KKMC":"中天大道与和旭路交口"},{"KKBH":"610266117","HPHM":"津GEE227","JGSK":"2021-04-01 10:31:27.628","CDBH":"7","XSFX":"由南向北","XSFXDM":"3","KKMC":"中生大道与和韵路交口"},{"KKBH":"728031002000","HPHM":"冀F081AV","JGSK":"2021-04-01 10:31:27.722","CDBH":"6","XSFX":"由南向北","XSFXDM":"3","KKMC":"动漫中路与文一路交口"},{"KKBH":"7208910050000","HPHM":"津C0K307","JGSK":"2021-04-01 10:31:27.778","CDBH":"6","XSFX":"由西向东","XSFXDM":"2","KKMC":"海博道与安明路交口正向"},{"KKBH":"7208910030000","HPHM":"鲁NTY551","JGSK":"2021-04-01 10:31:27.878","CDBH":"4","XSFX":"由西向东","XSFXDM":"2","KKMC":"海博道与安正路交口正向"},{"KKBH":"610391007","HPHM":"津RWZ868","JGSK":"2021-04-01 10:31:27.952","CDBH":"4","XSFX":"由西向东","XSFXDM":"2","KKMC":"和韵路与和风路交口"},{"KKBH":"720891003000","HPHM":"黑CH821E","JGSK":"2021-04-01 10:31:28.036","CDBH":"2","XSFX":"由东向西","XSFXDM":"1","KKMC":"海博道与安正路交口"},{"KKBH":"720891005000","HPHM":"冀B25GJ挂","JGSK":"2021-04-01 10:31:28.072","CDBH":"7","XSFX":"由西向东","XSFXDM":"2","KKMC":"海博道与安明路交口"},{"KKBH":"7208810020000","HPHM":"冀B5B31N","JGSK":"2021-04-01 10:31:28.093","CDBH":"4","XSFX":"由东向西","XSFXDM":"1","KKMC":"海旭道与安正路交口正向"},{"KKBH":"610391007","HPHM":"津NEA085","JGSK":"2021-04-01 10:31:28.388","CDBH":"10","XSFX":"由北向南","XSFXDM":"4","KKMC":"和韵路与和风路交口"},{"KKBH":"6102610030000","HPHM":"冀F6E908","JGSK":"2021-04-01 10:31:28.501","CDBH":"1","XSFX":"由东向西","XSFXDM":"1","KKMC":"中生大道与静湖南路交口正向"},{"KKBH":"610256113","HPHM":"津RZH400","JGSK":"2021-04-01 10:31:28.503","CDBH":"2","XSFX":"由西向东","XSFXDM":"2","KKMC":"中天大道与和风路交口"},{"KKBH":"610266118","HPHM":"津RXG503","JGSK":"2021-04-01 10:31:28.564","CDBH":"5","XSFX":"由西向东","XSFXDM":"2","KKMC":"中生大道与和畅路交口"},{"KKBH":"6102610030000","HPHM":"津AD97179","JGSK":"2021-04-01 10:31:28.583","CDBH":"7","XSFX":"由北向南","XSFXDM":"4","KKMC":"中生大道与静湖南路交口正向"},{"KKBH":"720861002000","HPHM":"津KLB538","JGSK":"2021-04-01 10:31:28.624","CDBH":"8","XSFX":"由南向北","XSFXDM":"3","KKMC":"海晨道与安正路交口"},{"KKBH":"610256114","HPHM":"津MX9998","JGSK":"2021-04-01 10:31:28.641","CDBH":"9","XSFX":"由北向南","XSFXDM":"4","KKMC":"中天大道与和旭路交口"},{"KKBH":"610276125","HPHM":"津CDG757","JGSK":"2021-04-01 10:31:28.78","CDBH":"2","XSFX":"由东向西","XSFXDM":"1","KKMC":"中新大道与和顺路交口"},{"KKBH":"610261004000","HPHM":"津ADN0929","JGSK":"2021-04-01 10:31:28.813","CDBH":"3","XSFX":"由南向北","XSFXDM":"3","KKMC":"中生大道与静湖西路（北侧）"},{"KKBH":"610251002","HPHM":"LA09889","JGSK":"2021-04-01 10:31:28.814","CDBH":"2","XSFX":"由东向西","XSFXDM":"1","KKMC":"中天大道与和睦路交口"},{"KKBH":"7208610020000","HPHM":"辽PKG953","JGSK":"2021-04-01 10:31:28.819","CDBH":"7","XSFX":"由南向北","XSFXDM":"3","KKMC":"海晨道与安正路交口正向"},{"KKBH":"711","HPHM":"津H18165","JGSK":"2021-04-01 10:31:28.821","CDBH":"8","XSFX":"由北向南","XSFXDM":"4","KKMC":"不礼让行人中新大道与和旭路交口"},{"KKBH":"7208910030000","HPHM":"贵CK872W","JGSK":"2021-04-01 10:31:29","CDBH":"6","XSFX":"由西向东","XSFXDM":"2","KKMC":"海博道与安正路交口正向"},{"KKBH":"7208910050000","HPHM":"津B9D729","JGSK":"2021-04-01 10:31:29.03","CDBH":"7","XSFX":"由西向东","XSFXDM":"2","KKMC":"海博道与安明路交口正向"},{"KKBH":"7208610020000","HPHM":"津C00R35","JGSK":"2021-04-01 10:31:29.094","CDBH":"10","XSFX":"由北向南","XSFXDM":"4","KKMC":"海晨道与安正路交口正向"},{"KKBH":"610251002","HPHM":"津A09889D","JGSK":"2021-04-01 10:31:29.143","CDBH":"2","XSFX":"由东向西","XSFXDM":"1","KKMC":"中天大道与和睦路交口"},{"KKBH":"610256113","HPHM":"津E26827","JGSK":"2021-04-01 10:31:29.215","CDBH":"1","XSFX":"由西向东","XSFXDM":"2","KKMC":"中天大道与和风路交口"},{"KKBH":"610391007","HPHM":"津C73025","JGSK":"2021-04-01 10:31:29.268","CDBH":"12","XSFX":"由北向南","XSFXDM":"4","KKMC":"和韵路与和风路交口"},{"KKBH":"7208610030000","HPHM":"鲁RL9219","JGSK":"2021-04-01 10:31:29.42","CDBH":"10","XSFX":"由北向南","XSFXDM":"4","KKMC":"海晨道与安明路交口正向"},{"KKBH":"610266122000","HPHM":"车牌","JGSK":"2021-04-01 10:31:29.531","CDBH":"3","XSFX":"由西向东","XSFXDM":"2","KKMC":"生态城中生大道故道河一桥西向东上桥处"},{"KKBH":"7208810020000","HPHM":"津C83E36","JGSK":"2021-04-01 10:31:29.612","CDBH":"4","XSFX":"由东向西","XSFXDM":"1","KKMC":"海旭道与安正路交口正向"},{"KKBH":"610391007","HPHM":"津C12V68","JGSK":"2021-04-01 10:31:29.621","CDBH":"11","XSFX":"由北向南","XSFXDM":"4","KKMC":"和韵路与和风路交口"},{"KKBH":"610256113","HPHM":"津A2T377","JGSK":"2021-04-01 10:31:29.766","CDBH":"2","XSFX":"由西向东","XSFXDM":"2","KKMC":"中天大道与和风路交口"},{"KKBH":"610391008","HPHM":"冀C12L83","JGSK":"2021-04-01 10:31:29.797","CDBH":"4","XSFX":"由西向东","XSFXDM":"2","KKMC":"和韵路与和旭路交口"},{"KKBH":"610391007","HPHM":"津AD62835","JGSK":"2021-04-01 10:31:29.862","CDBH":"10","XSFX":"由北向南","XSFXDM":"4","KKMC":"和韵路与和风路交口"},{"KKBH":"610391008","HPHM":"黑CC1513","JGSK":"2021-04-01 10:31:29.877","CDBH":"5","XSFX":"由西向东","XSFXDM":"2","KKMC":"和韵路与和旭路交口"},{"KKBH":"7208910030000","HPHM":"豫PZF997","JGSK":"2021-04-01 10:31:29.896","CDBH":"4","XSFX":"由西向东","XSFXDM":"2","KKMC":"海博道与安正路交口正向"},{"KKBH":"610391007","HPHM":"津NGW900","JGSK":"2021-04-01 10:31:29.959","CDBH":"4","XSFX":"由西向东","XSFXDM":"2","KKMC":"和韵路与和风路交口"},{"KKBH":"610261004000","HPHM":"津A82QF5","JGSK":"2021-04-01 10:31:30.013","CDBH":"2","XSFX":"由南向北","XSFXDM":"3","KKMC":"中生大道与静湖西路（北侧）"},{"KKBH":"610266117","HPHM":"津C691D9","JGSK":"2021-04-01 10:31:30.043","CDBH":"11","XSFX":"由北向南","XSFXDM":"4","KKMC":"中生大道与和韵路交口"},{"KKBH":"6071310030000","HPHM":"鲁H0818N","JGSK":"2021-04-01 10:31:30.093","CDBH":"1","XSFX":"由东向西","XSFXDM":"1","KKMC":"中央大道与海旭道交口正向"},{"KKBH":"7208910030000","HPHM":"车牌","JGSK":"2021-04-01 10:31:30.233","CDBH":"2","XSFX":"由东向西","XSFXDM":"1","KKMC":"海博道与安正路交口正向"},{"KKBH":"7280310020000","HPHM":"车牌","JGSK":"2021-04-01 10:31:30.25","CDBH":"8","XSFX":"由北向南","XSFXDM":"4","KKMC":"动漫中路与文一路交口正向"},{"KKBH":"610401004","HPHM":"车牌","JGSK":"2021-04-01 10:31:30.307","CDBH":"2","XSFX":"由东向西","XSFXDM":"1","KKMC":"和畅路与和风路交口"},{"KKBH":"7208810020000","HPHM":"京CEP870","JGSK":"2021-04-01 10:31:30.379","CDBH":"12","XSFX":"由北向南","XSFXDM":"4","KKMC":"海旭道与安正路交口正向"},{"KKBH":"610276125","HPHM":"津FCS786","JGSK":"2021-04-01 10:31:30.524","CDBH":"1","XSFX":"由东向西","XSFXDM":"1","KKMC":"中新大道与和顺路交口"},{"KKBH":"7208610030000","HPHM":"京KQ4055","JGSK":"2021-04-01 10:31:30.72","CDBH":"11","XSFX":"由北向南","XSFXDM":"4","KKMC":"海晨道与安明路交口正向"},{"KKBH":"7205610020000","HPHM":"浙GY0B08","JGSK":"2021-04-01 10:31:30.738","CDBH":"1","XSFX":"由东向西","XSFXDM":"1","KKMC":"动漫北路与文三路交口正向"},{"KKBH":"7208810020000","HPHM":"车牌","JGSK":"2021-04-01 10:31:30.837","CDBH":"11","XSFX":"由南向北","XSFXDM":"3","KKMC":"海旭道与安正路交口正向"},{"KKBH":"610276125","HPHM":"冀B7JQ53","JGSK":"2021-04-01 10:31:30.885","CDBH":"5","XSFX":"由南向北","XSFXDM":"3","KKMC":"中新大道与和顺路交口"},{"KKBH":"720881002000","HPHM":"晋B3185U","JGSK":"2021-04-01 10:31:30.963","CDBH":"4","XSFX":"由东向西","XSFXDM":"1","KKMC":"海旭道与安正路交口"},{"KKBH":"610276125","HPHM":"车牌","JGSK":"2021-04-01 10:31:30.969","CDBH":"5","XSFX":"由南向北","XSFXDM":"3","KKMC":"中新大道与和顺路交口"},{"KKBH":"610391006","HPHM":"津C500U8","JGSK":"2021-04-01 10:31:31.097","CDBH":"1","XSFX":"由东向西","XSFXDM":"1","KKMC":"和韵路与和意路交口"},{"KKBH":"610391007","HPHM":"车牌","JGSK":"2021-04-01 10:31:31.188","CDBH":"12","XSFX":"由北向南","XSFXDM":"4","KKMC":"和韵路与和风路交口"},{"KKBH":"610276124","HPHM":"津H35228","JGSK":"2021-04-01 10:31:31.195","CDBH":"6","XSFX":"由西向东","XSFXDM":"2","KKMC":"中新大道与中生大道交口"},{"KKBH":"7208910050000","HPHM":"津C53E32","JGSK":"2021-04-01 10:31:31.322","CDBH":"5","XSFX":"由西向东","XSFXDM":"2","KKMC":"海博道与安明路交口正向"},{"KKBH":"610391007","HPHM":"津RWZ868","JGSK":"2021-04-01 10:31:31.324","CDBH":"5","XSFX":"由西向东","XSFXDM":"2","KKMC":"和韵路与和风路交口"},{"KKBH":"7208610020000","HPHM":"苏GBG009","JGSK":"2021-04-01 10:31:31.54","CDBH":"5","XSFX":"由西向东","XSFXDM":"2","KKMC":"海晨道与安正路交口正向"},{"KKBH":"720891004000","HPHM":"车牌","JGSK":"2021-04-01 10:31:31.55","CDBH":"7","XSFX":"由南向北","XSFXDM":"3","KKMC":"海博道与安平路交口"},{"KKBH":"728031003000","HPHM":"津AAZ611","JGSK":"2021-04-01 10:31:31.587","CDBH":"6","XSFX":"由北向南","XSFXDM":"4","KKMC":"动漫中路与文二路交口"},{"KKBH":"7208910060000","HPHM":"津GZL960","JGSK":"2021-04-01 10:31:31.645","CDBH":"12","XSFX":"由北向南","XSFXDM":"4","KKMC":"海博道与永盛路交口正向"},{"KKBH":"720891003000","HPHM":"车牌","JGSK":"2021-04-01 10:31:31.649","CDBH":"6","XSFX":"由西向东","XSFXDM":"2","KKMC":"海博道与安正路交口"},{"KKBH":"610256114","HPHM":"津MX9998","JGSK":"2021-04-01 10:31:31.679","CDBH":"9","XSFX":"由北向南","XSFXDM":"4","KKMC":"中天大道与和旭路交口"},{"KKBH":"610256111","HPHM":"津C38E38","JGSK":"2021-04-01 10:31:31.682","CDBH":"7","XSFX":"由北向南","XSFXDM":"4","KKMC":"中天大道与和惠路交口"},{"KKBH":"610256113","HPHM":"津MVC196","JGSK":"2021-04-01 10:31:31.742","CDBH":"1","XSFX":"由西向东","XSFXDM":"2","KKMC":"中天大道与和风路交口"},{"KKBH":"610391008","HPHM":"京NW6C79","JGSK":"2021-04-01 10:31:31.791","CDBH":"5","XSFX":"由西向东","XSFXDM":"2","KKMC":"和韵路与和旭路交口"},{"KKBH":"720861002000","HPHM":"黑CC2206","JGSK":"2021-04-01 10:31:31.825","CDBH":"10","XSFX":"由北向南","XSFXDM":"4","KKMC":"海晨道与安正路交口"},{"KKBH":"610256113","HPHM":"津RZH400","JGSK":"2021-04-01 10:31:31.847","CDBH":"2","XSFX":"由西向东","XSFXDM":"2","KKMC":"中天大道与和风路交口"},{"KKBH":"720871002000","HPHM":"津KW7156","JGSK":"2021-04-01 10:31:31.848","CDBH":"9","XSFX":"由北向南","XSFXDM":"4","KKMC":"安正路与芳菲路交口"},{"KKBH":"720891003000","HPHM":"车牌","JGSK":"2021-04-01 10:31:31.874","CDBH":"1","XSFX":"由东向西","XSFXDM":"1","KKMC":"海博道与安正路交口"},{"KKBH":"728031002000","HPHM":"津MT2620","JGSK":"2021-04-01 10:31:31.877","CDBH":"6","XSFX":"由南向北","XSFXDM":"3","KKMC":"动漫中路与文一路交口"},{"KKBH":"610256116","HPHM":"津RCK688","JGSK":"2021-04-01 10:31:31.908","CDBH":"10","XSFX":"由北向南","XSFXDM":"4","KKMC":"中天大道与和顺路交口"},{"KKBH":"610256113","HPHM":"津E15719","JGSK":"2021-04-01 10:31:32.023","CDBH":"6","XSFX":"由南向北","XSFXDM":"3","KKMC":"中天大道与和风路交口"},{"KKBH":"7208610030000","HPHM":"津A23S00","JGSK":"2021-04-01 10:31:32.028","CDBH":"7","XSFX":"由南向北","XSFXDM":"3","KKMC":"海晨道与安明路交口正向"},{"KKBH":"7208810020000","HPHM":"津HEC776","JGSK":"2021-04-01 10:31:32.031","CDBH":"4","XSFX":"由东向西","XSFXDM":"1","KKMC":"海旭道与安正路交口正向"},{"KKBH":"7208910030000","HPHM":"津C701P2","JGSK":"2021-04-01 10:31:32.077","CDBH":"4","XSFX":"由西向东","XSFXDM":"2","KKMC":"海博道与安正路交口正向"},{"KKBH":"610391006","HPHM":"津HW1590","JGSK":"2021-04-01 10:31:32.08","CDBH":"5","XSFX":"由西向东","XSFXDM":"2","KKMC":"和韵路与和意路交口"},{"KKBH":"7209010020000","HPHM":"津HFU591","JGSK":"2021-04-01 10:31:32.11","CDBH":"10","XSFX":"由北向南","XSFXDM":"4","KKMC":"玉林道与安正路交口正向"},{"KKBH":"720891008000","HPHM":"陕A3G9F5","JGSK":"2021-04-01 10:31:32.118","CDBH":"9","XSFX":"由南向北","XSFXDM":"3","KKMC":"海博道与荣盛路交口"},{"KKBH":"610271009","HPHM":"津A09968F","JGSK":"2021-04-01 10:31:32.248","CDBH":"8","XSFX":"由南向北","XSFXDM":"3","KKMC":"中新大道与泰七路交口"},{"KKBH":"610276124","HPHM":"津HU2703","JGSK":"2021-04-01 10:31:32.299","CDBH":"10","XSFX":"由北向南","XSFXDM":"4","KKMC":"中新大道与中生大道交口"},{"KKBH":"610256113","HPHM":"津DCS107","JGSK":"2021-04-01 10:31:32.326","CDBH":"1","XSFX":"由西向东","XSFXDM":"2","KKMC":"中天大道与和风路交口"},{"KKBH":"720541005000","HPHM":"津RSY720","JGSK":"2021-04-01 10:31:32.356","CDBH":"4","XSFX":"由西向东","XSFXDM":"2","KKMC":"动漫环路东与动漫西路交口"},{"KKBH":"720891004000","HPHM":"津KUS667","JGSK":"2021-04-01 10:31:32.377","CDBH":"4","XSFX":"由西向东","XSFXDM":"2","KKMC":"海博道与安平路交口"},{"KKBH":"610256115","HPHM":"津CAU826","JGSK":"2021-04-01 10:31:32.405","CDBH":"7","XSFX":"由南向北","XSFXDM":"3","KKMC":"中天大道与中生大道交口"},{"KKBH":"610276125","HPHM":"津N07325","JGSK":"2021-04-01 10:31:32.463","CDBH":"4","XSFX":"由南向北","XSFXDM":"3","KKMC":"中新大道与和顺路交口"},{"KKBH":"610266118","HPHM":"津RD7056","JGSK":"2021-04-01 10:31:32.488","CDBH":"6","XSFX":"由西向东","XSFXDM":"2","KKMC":"中生大道与和畅路交口"},{"KKBH":"610271008","HPHM":"车牌","JGSK":"2021-04-01 10:31:32.76","CDBH":"5","XSFX":"由北向南","XSFXDM":"4","KKMC":"中新大道与航母主题公园支路交口"},{"KKBH":"720881002000","HPHM":"冀B5B31N","JGSK":"2021-04-01 10:31:32.883","CDBH":"4","XSFX":"由东向西","XSFXDM":"1","KKMC":"海旭道与安正路交口"},{"KKBH":"7209010020000","HPHM":"津RCH287","JGSK":"2021-04-01 10:31:33.001","CDBH":"1","XSFX":"由东向西","XSFXDM":"1","KKMC":"玉林道与安正路交口正向"},{"KKBH":"610266118","HPHM":"津AUL326","JGSK":"2021-04-01 10:31:33.023","CDBH":"5","XSFX":"由西向东","XSFXDM":"2","KKMC":"中生大道与和畅路交口"},{"KKBH":"610401005","HPHM":"津P2L808","JGSK":"2021-04-01 10:31:33.026","CDBH":"8","XSFX":"由南向北","XSFXDM":"3","KKMC":"和畅路与和顺路交口"},{"KKBH":"610256112","HPHM":"鲁BM8A81","JGSK":"2021-04-01 10:31:33.061","CDBH":"2","XSFX":"由东向西","XSFXDM":"1","KKMC":"中天大道与中津大道交口"},{"KKBH":"610276125","HPHM":"津NJH875","JGSK":"2021-04-01 10:31:33.065","CDBH":"1","XSFX":"由东向西","XSFXDM":"1","KKMC":"中新大道与和顺路交口"},{"KKBH":"610256112","HPHM":"豫GC01T1","JGSK":"2021-04-01 10:31:33.156","CDBH":"1","XSFX":"由东向西","XSFXDM":"1","KKMC":"中天大道与中津大道交口"},{"KKBH":"610261003000","HPHM":"车牌","JGSK":"2021-04-01 10:31:33.184","CDBH":"16","XSFX":"由北向南","XSFXDM":"4","KKMC":"中生大道与静湖南路交口"},{"KKBH":"720881002000","HPHM":"京CEP870","JGSK":"2021-04-01 10:31:33.19","CDBH":"12","XSFX":"由北向南","XSFXDM":"4","KKMC":"海旭道与安正路交口"},{"KKBH":"720891004000","HPHM":"车牌","JGSK":"2021-04-01 10:31:33.23","CDBH":"8","XSFX":"由南向北","XSFXDM":"3","KKMC":"海博道与安平路交口"},{"KKBH":"610391008","HPHM":"津E24349","JGSK":"2021-04-01 10:31:33.346","CDBH":"5","XSFX":"由西向东","XSFXDM":"2","KKMC":"和韵路与和旭路交口"},{"KKBH":"610276125","HPHM":"津CDG757","JGSK":"2021-04-01 10:31:33.385","CDBH":"2","XSFX":"由东向西","XSFXDM":"1","KKMC":"中新大道与和顺路交口"},{"KKBH":"610391007","HPHM":"津NGW900","JGSK":"2021-04-01 10:31:33.421","CDBH":"5","XSFX":"由西向东","XSFXDM":"2","KKMC":"和韵路与和风路交口"},{"KKBH":"7208810020000","HPHM":"津RVR221","JGSK":"2021-04-01 10:31:33.448","CDBH":"13","XSFX":"由北向南","XSFXDM":"4","KKMC":"海旭道与安正路交口正向"},{"KKBH":"610256116","HPHM":"津B9078挂","JGSK":"2021-04-01 10:31:33.508","CDBH":"12","XSFX":"由北向南","XSFXDM":"4","KKMC":"中天大道与和顺路交口"},{"KKBH":"720891003000","HPHM":"车牌","JGSK":"2021-04-01 10:31:33.699","CDBH":"5","XSFX":"由西向东","XSFXDM":"2","KKMC":"海博道与安正路交口"},{"KKBH":"6071310030000","HPHM":"津E26543","JGSK":"2021-04-01 10:31:33.75","CDBH":"1","XSFX":"由东向西","XSFXDM":"1","KKMC":"中央大道与海旭道交口正向"},{"KKBH":"610276124","HPHM":"津RJV658","JGSK":"2021-04-01 10:31:33.834","CDBH":"6","XSFX":"由西向东","XSFXDM":"2","KKMC":"中新大道与中生大道交口"},{"KKBH":"7208810020000","HPHM":"津JU7257","JGSK":"2021-04-01 10:31:33.869","CDBH":"3","XSFX":"由东向西","XSFXDM":"1","KKMC":"海旭道与安正路交口正向"},{"KKBH":"610256116","HPHM":"津B2X616","JGSK":"2021-04-01 10:31:33.908","CDBH":"11","XSFX":"由北向南","XSFXDM":"4","KKMC":"中天大道与和顺路交口"},{"KKBH":"610256116","HPHM":"车牌","JGSK":"2021-04-01 10:31:34.068","CDBH":"12","XSFX":"由北向南","XSFXDM":"4","KKMC":"中天大道与和顺路交口"},{"KKBH":"610401004","HPHM":"津C35L02","JGSK":"2021-04-01 10:31:34.161","CDBH":"7","XSFX":"由南向北","XSFXDM":"3","KKMC":"和畅路与和风路交口"},{"KKBH":"610251002","HPHM":"津A09889D","JGSK":"2021-04-01 10:31:34.206","CDBH":"3","XSFX":"由东向西","XSFXDM":"1","KKMC":"中天大道与和睦路交口"},{"KKBH":"610276125","HPHM":"鲁NMP083","JGSK":"2021-04-01 10:31:34.296","CDBH":"8","XSFX":"由北向南","XSFXDM":"4","KKMC":"中新大道与和顺路交口"},{"KKBH":"720861002000","HPHM":"苏GBG009","JGSK":"2021-04-01 10:31:34.313","CDBH":"5","XSFX":"由西向东","XSFXDM":"2","KKMC":"海晨道与安正路交口"},{"KKBH":"610391008","HPHM":"津GLU668","JGSK":"2021-04-01 10:31:34.36","CDBH":"4","XSFX":"由西向东","XSFXDM":"2","KKMC":"和韵路与和旭路交口"},{"KKBH":"610256111","HPHM":"津C38E38","JGSK":"2021-04-01 10:31:34.396","CDBH":"7","XSFX":"由北向南","XSFXDM":"4","KKMC":"中天大道与和惠路交口"},{"KKBH":"610266118","HPHM":"津AT3312","JGSK":"2021-04-01 10:31:34.408","CDBH":"5","XSFX":"由西向东","XSFXDM":"2","KKMC":"中生大道与和畅路交口"},{"KKBH":"711","HPHM":"津B55310","JGSK":"2021-04-01 10:31:34.42","CDBH":"7","XSFX":"由北向南","XSFXDM":"4","KKMC":"不礼让行人中新大道与和旭路交口"},{"KKBH":"610391006","HPHM":"津HW1590","JGSK":"2021-04-01 10:31:34.495","CDBH":"5","XSFX":"由西向东","XSFXDM":"2","KKMC":"和韵路与和意路交口"},{"KKBH":"720891003000","HPHM":"车牌","JGSK":"2021-04-01 10:31:34.497","CDBH":"6","XSFX":"由西向东","XSFXDM":"2","KKMC":"海博道与安正路交口"},{"KKBH":"720861003000","HPHM":"京KQ4055","JGSK":"2021-04-01 10:31:34.502","CDBH":"11","XSFX":"由北向南","XSFXDM":"4","KKMC":"海晨道与安明路交口"},{"KKBH":"7208610030000","HPHM":"车牌","JGSK":"2021-04-01 10:31:34.575","CDBH":"4","XSFX":"由西向东","XSFXDM":"2","KKMC":"海晨道与安明路交口正向"},{"KKBH":"7208810020000","HPHM":"车牌","JGSK":"2021-04-01 10:31:34.775","CDBH":"11","XSFX":"由南向北","XSFXDM":"3","KKMC":"海旭道与安正路交口正向"},{"KKBH":"720881002000","HPHM":"津C83E36","JGSK":"2021-04-01 10:31:34.805","CDBH":"4","XSFX":"由东向西","XSFXDM":"1","KKMC":"海旭道与安正路交口"},{"KKBH":"610271008","HPHM":"车牌","JGSK":"2021-04-01 10:31:34.823","CDBH":"5","XSFX":"由北向南","XSFXDM":"4","KKMC":"中新大道与航母主题公园支路交口"},{"KKBH":"610391008","HPHM":"津KLN369","JGSK":"2021-04-01 10:31:34.831","CDBH":"5","XSFX":"由西向东","XSFXDM":"2","KKMC":"和韵路与和旭路交口"},{"KKBH":"610401004","HPHM":"津KV8269","JGSK":"2021-04-01 10:31:34.945","CDBH":"1","XSFX":"由东向西","XSFXDM":"1","KKMC":"和畅路与和风路交口"},{"KKBH":"610256113","HPHM":"津A0Z213","JGSK":"2021-04-01 10:31:34.984","CDBH":"4","XSFX":"由南向北","XSFXDM":"3","KKMC":"中天大道与和风路交口"},{"KKBH":"610266118","HPHM":"津C8E877","JGSK":"2021-04-01 10:31:35.007","CDBH":"2","XSFX":"由东向西","XSFXDM":"1","KKMC":"中生大道与和畅路交口"},{"KKBH":"720891005000","HPHM":"冀BJP57挂","JGSK":"2021-04-01 10:31:35.026","CDBH":"7","XSFX":"由西向东","XSFXDM":"2","KKMC":"海博道与安明路交口"},{"KKBH":"7208810020000","HPHM":"鲁AJ18M5","JGSK":"2021-04-01 10:31:35.109","CDBH":"6","XSFX":"由西向东","XSFXDM":"2","KKMC":"海旭道与安正路交口正向"},{"KKBH":"7208810070000","HPHM":"津ADH8070","JGSK":"2021-04-01 10:31:35.126","CDBH":"4","XSFX":"由西向东","XSFXDM":"2","KKMC":"海旭道与弘通路交口正向"},{"KKBH":"610256113","HPHM":"辽A3M96Q","JGSK":"2021-04-01 10:31:35.142","CDBH":"5","XSFX":"由南向北","XSFXDM":"3","KKMC":"中天大道与和风路交口"},{"KKBH":"610256112","HPHM":"津C3E103","JGSK":"2021-04-01 10:31:35.152","CDBH":"1","XSFX":"由东向西","XSFXDM":"1","KKMC":"中天大道与中津大道交口"},{"KKBH":"610391007","HPHM":"吉CSJ949","JGSK":"2021-04-01 10:31:35.231","CDBH":"4","XSFX":"由西向东","XSFXDM":"2","KKMC":"和韵路与和风路交口"},{"KKBH":"610401005","HPHM":"津RQE009","JGSK":"2021-04-01 10:31:35.287","CDBH":"7","XSFX":"由南向北","XSFXDM":"3","KKMC":"和畅路与和顺路交口"},{"KKBH":"610391008","HPHM":"车牌","JGSK":"2021-04-01 10:31:35.315","CDBH":"2","XSFX":"由东向西","XSFXDM":"1","KKMC":"和韵路与和旭路交口"},{"KKBH":"610266118","HPHM":"津MM0148","JGSK":"2021-04-01 10:31:35.416","CDBH":"10","XSFX":"由北向南","XSFXDM":"4","KKMC":"中生大道与和畅路交口"},{"KKBH":"610401004","HPHM":"津E02467","JGSK":"2021-04-01 10:31:35.51","CDBH":"7","XSFX":"由南向北","XSFXDM":"3","KKMC":"和畅路与和风路交口"},{"KKBH":"610256113","HPHM":"津AR9679","JGSK":"2021-04-01 10:31:35.608","CDBH":"8","XSFX":"由北向南","XSFXDM":"4","KKMC":"中天大道与和风路交口"},{"KKBH":"610276126","HPHM":"鲁NU35X0","JGSK":"2021-04-01 10:31:35.783","CDBH":"7","XSFX":"由北向南","XSFXDM":"4","KKMC":"中新大道与和意路交口"},{"KKBH":"610276124","HPHM":"津HU2703","JGSK":"2021-04-01 10:31:35.82","CDBH":"10","XSFX":"由北向南","XSFXDM":"4","KKMC":"中新大道与中生大道交口"},{"KKBH":"711","HPHM":"湘BK6711","JGSK":"2021-04-01 10:31:35.865","CDBH":"8","XSFX":"由北向南","XSFXDM":"4","KKMC":"不礼让行人中新大道与和旭路交口"},{"KKBH":"610391007","HPHM":"津C12V68","JGSK":"2021-04-01 10:31:35.908","CDBH":"12","XSFX":"由北向南","XSFXDM":"4","KKMC":"和韵路与和风路交口"},{"KKBH":"7208910030000","HPHM":"车牌","JGSK":"2021-04-01 10:31:35.924","CDBH":"2","XSFX":"由东向西","XSFXDM":"1","KKMC":"海博道与安正路交口正向"},{"KKBH":"7208610020000","HPHM":"津C08N89","JGSK":"2021-04-01 10:31:35.97","CDBH":"4","XSFX":"由西向东","XSFXDM":"2","KKMC":"海晨道与安正路交口正向"},{"KKBH":"7208810020000","HPHM":"津E15671","JGSK":"2021-04-01 10:31:36.009","CDBH":"3","XSFX":"由东向西","XSFXDM":"1","KKMC":"海旭道与安正路交口正向"},{"KKBH":"7208910050000","HPHM":"冀BK22S1","JGSK":"2021-04-01 10:31:36.076","CDBH":"6","XSFX":"由西向东","XSFXDM":"2","KKMC":"海博道与安明路交口正向"},{"KKBH":"610276125","HPHM":"冀B7JQ53","JGSK":"2021-04-01 10:31:36.086","CDBH":"5","XSFX":"由南向北","XSFXDM":"3","KKMC":"中新大道与和顺路交口"},{"KKBH":"720891006000","HPHM":"津GZL960","JGSK":"2021-04-01 10:31:36.162","CDBH":"12","XSFX":"由北向南","XSFXDM":"4","KKMC":"海博道与永盛路交口"},{"KKBH":"610256113","HPHM":"津E15719","JGSK":"2021-04-01 10:31:36.184","CDBH":"6","XSFX":"由南向北","XSFXDM":"3","KKMC":"中天大道与和风路交口"},{"KKBH":"610391008","HPHM":"津DHL066","JGSK":"2021-04-01 10:31:36.195","CDBH":"1","XSFX":"由东向西","XSFXDM":"1","KKMC":"和韵路与和旭路交口"},{"KKBH":"610256114","HPHM":"津DFZ218","JGSK":"2021-04-01 10:31:36.24","CDBH":"9","XSFX":"由北向南","XSFXDM":"4","KKMC":"中天大道与和旭路交口"},{"KKBH":"720861002000","HPHM":"津C00R35","JGSK":"2021-04-01 10:31:36.301","CDBH":"10","XSFX":"由北向南","XSFXDM":"4","KKMC":"海晨道与安正路交口"},{"KKBH":"610256113","HPHM":"津E26827","JGSK":"2021-04-01 10:31:36.402","CDBH":"1","XSFX":"由西向东","XSFXDM":"2","KKMC":"中天大道与和风路交口"},{"KKBH":"610266117","HPHM":"津GEE227","JGSK":"2021-04-01 10:31:36.462","CDBH":"7","XSFX":"由南向北","XSFXDM":"3","KKMC":"中生大道与和韵路交口"},{"KKBH":"610266118","HPHM":"津RXG503","JGSK":"2021-04-01 10:31:36.488","CDBH":"6","XSFX":"由西向东","XSFXDM":"2","KKMC":"中生大道与和畅路交口"},{"KKBH":"610271009","HPHM":"津A02088F","JGSK":"2021-04-01 10:31:36.597","CDBH":"8","XSFX":"由南向北","XSFXDM":"3","KKMC":"中新大道与泰七路交口"},{"KKBH":"7208610020000","HPHM":"津RVU758","JGSK":"2021-04-01 10:31:36.652","CDBH":"10","XSFX":"由北向南","XSFXDM":"4","KKMC":"海晨道与安正路交口正向"},{"KKBH":"610256115","HPHM":"津E16315","JGSK":"2021-04-01 10:31:36.69","CDBH":"4","XSFX":"由西向东","XSFXDM":"2","KKMC":"中天大道与中生大道交口"},{"KKBH":"610276124","HPHM":"津DWQ357","JGSK":"2021-04-01 10:31:36.693","CDBH":"11","XSFX":"由北向南","XSFXDM":"4","KKMC":"中新大道与中生大道交口"},{"KKBH":"7208810070000","HPHM":"津C838S5","JGSK":"2021-04-01 10:31:36.724","CDBH":"2","XSFX":"由东向西","XSFXDM":"1","KKMC":"海旭道与弘通路交口正向"},{"KKBH":"720891003000","HPHM":"车牌","JGSK":"2021-04-01 10:31:36.817","CDBH":"6","XSFX":"由西向东","XSFXDM":"2","KKMC":"海博道与安正路交口"},{"KKBH":"610256112","HPHM":"津MY3229","JGSK":"2021-04-01 10:31:36.867","CDBH":"11","XSFX":"由北向南","XSFXDM":"4","KKMC":"中天大道与中津大道交口"},{"KKBH":"610391007","HPHM":"津RQQ333","JGSK":"2021-04-01 10:31:36.895","CDBH":"1","XSFX":"由东向西","XSFXDM":"1","KKMC":"和韵路与和风路交口"},{"KKBH":"610256116","HPHM":"津A7C331","JGSK":"2021-04-01 10:31:36.948","CDBH":"12","XSFX":"由北向南","XSFXDM":"4","KKMC":"中天大道与和顺路交口"},{"KKBH":"7208810050000","HPHM":"津JLL606","JGSK":"2021-04-01 10:31:36.961","CDBH":"5","XSFX":"由西向东","XSFXDM":"2","KKMC":"海旭道与明盛路交口正向"},{"KKBH":"720891004000","HPHM":"车牌","JGSK":"2021-04-01 10:31:36.976","CDBH":"4","XSFX":"由西向东","XSFXDM":"2","KKMC":"海博道与安平路交口"},{"KKBH":"7208810020000","HPHM":"津DKF578","JGSK":"2021-04-01 10:31:36.979","CDBH":"4","XSFX":"由东向西","XSFXDM":"1","KKMC":"海旭道与安正路交口正向"},{"KKBH":"610276125","HPHM":"津FCS786","JGSK":"2021-04-01 10:31:36.986","CDBH":"1","XSFX":"由东向西","XSFXDM":"1","KKMC":"中新大道与和顺路交口"},{"KKBH":"610391008","HPHM":"津E24349","JGSK":"2021-04-01 10:31:36.991","CDBH":"6","XSFX":"由西向东","XSFXDM":"2","KKMC":"和韵路与和旭路交口"},{"KKBH":"6103261420000","HPHM":"津C67911","JGSK":"2021-04-01 10:31:37.015","CDBH":"1","XSFX":"由东向西","XSFXDM":"1","KKMC":"中成大道与泰七路交口正向"},{"KKBH":"610276125","HPHM":"津N07325","JGSK":"2021-04-01 10:31:37.046","CDBH":"4","XSFX":"由南向北","XSFXDM":"3","KKMC":"中新大道与和顺路交口"},{"KKBH":"610256112","HPHM":"鲁NK718L","JGSK":"2021-04-01 10:31:37.053","CDBH":"9","XSFX":"由南向北","XSFXDM":"3","KKMC":"中天大道与中津大道交口"},{"KKBH":"610256116","HPHM":"津H56217","JGSK":"2021-04-01 10:31:37.108","CDBH":"11","XSFX":"由北向南","XSFXDM":"4","KKMC":"中天大道与和顺路交口"},{"KKBH":"720881002000","HPHM":"津HEC776","JGSK":"2021-04-01 10:31:37.202","CDBH":"4","XSFX":"由东向西","XSFXDM":"1","KKMC":"海旭道与安正路交口"},{"KKBH":"610276126","HPHM":"苏A2V3Z9","JGSK":"2021-04-01 10:31:37.206","CDBH":"8","XSFX":"由北向南","XSFXDM":"4","KKMC":"中新大道与和意路交口"},{"KKBH":"610276126","HPHM":"苏A2V3Z9","JGSK":"2021-04-01 10:31:37.207","CDBH":"8","XSFX":"由北向南","XSFXDM":"4","KKMC":"中新大道与和意路交口"},{"KKBH":"610271008","HPHM":"津RVJ070","JGSK":"2021-04-01 10:31:37.408","CDBH":"5","XSFX":"由北向南","XSFXDM":"4","KKMC":"中新大道与航母主题公园支路交口"},{"KKBH":"720881002000","HPHM":"津RVR221","JGSK":"2021-04-01 10:31:37.427","CDBH":"13","XSFX":"由北向南","XSFXDM":"4","KKMC":"海旭道与安正路交口"},{"KKBH":"7208610030000","HPHM":"津RMU255","JGSK":"2021-04-01 10:31:37.533","CDBH":"5","XSFX":"由西向东","XSFXDM":"2","KKMC":"海晨道与安明路交口正向"},{"KKBH":"720861003000","HPHM":"津C39376","JGSK":"2021-04-01 10:31:37.543","CDBH":"10","XSFX":"由北向南","XSFXDM":"4","KKMC":"海晨道与安明路交口"},{"KKBH":"610261003000","HPHM":"冀F6E908","JGSK":"2021-04-01 10:31:37.545","CDBH":"10","XSFX":"由东向西","XSFXDM":"1","KKMC":"中生大道与静湖南路交口"},{"KKBH":"610256115","HPHM":"冀JZD251","JGSK":"2021-04-01 10:31:37.57","CDBH":"5","XSFX":"由西向东","XSFXDM":"2","KKMC":"中天大道与中生大道交口"},{"KKBH":"720561002000","HPHM":"浙GY0B08","JGSK":"2021-04-01 10:31:37.596","CDBH":"1","XSFX":"由东向西","XSFXDM":"1","KKMC":"动漫北路与文三路交口"},{"KKBH":"7208710020000","HPHM":"京CEP870","JGSK":"2021-04-01 10:31:37.623","CDBH":"8","XSFX":"由北向南","XSFXDM":"4","KKMC":"安正路与芳菲路交口正向"},{"KKBH":"720891003000","HPHM":"车牌","JGSK":"2021-04-01 10:31:37.633","CDBH":"2","XSFX":"由东向西","XSFXDM":"1","KKMC":"海博道与安正路交口"},{"KKBH":"7205410040000","HPHM":"津A5L795","JGSK":"2021-04-01 10:31:37.724","CDBH":"4","XSFX":"由西向东","XSFXDM":"2","KKMC":"动漫环路东与动漫中路交口正向"},{"KKBH":"7205710040000","HPHM":"津RB9131","JGSK":"2021-04-01 10:31:37.753","CDBH":"1","XSFX":"由东向西","XSFXDM":"1","KKMC":"动漫东路与动漫中路交口正向"},{"KKBH":"610401004","HPHM":"津C35L02","JGSK":"2021-04-01 10:31:37.754","CDBH":"7","XSFX":"由南向北","XSFXDM":"3","KKMC":"和畅路与和风路交口"},{"KKBH":"610401005","HPHM":"津FBD501","JGSK":"2021-04-01 10:31:37.916","CDBH":"7","XSFX":"由南向北","XSFXDM":"3","KKMC":"和畅路与和顺路交口"},{"KKBH":"610391008","HPHM":"津AFJ447","JGSK":"2021-04-01 10:31:38.134","CDBH":"5","XSFX":"由西向东","XSFXDM":"2","KKMC":"和韵路与和旭路交口"},{"KKBH":"610391008","HPHM":"津AFJ447","JGSK":"2021-04-01 10:31:38.135","CDBH":"5","XSFX":"由西向东","XSFXDM":"2","KKMC":"和韵路与和旭路交口"},{"KKBH":"610256113","HPHM":"津KY9685","JGSK":"2021-04-01 10:31:38.187","CDBH":"4","XSFX":"由南向北","XSFXDM":"3","KKMC":"中天大道与和风路交口"},{"KKBH":"610271008","HPHM":"车牌","JGSK":"2021-04-01 10:31:38.187","CDBH":"1","XSFX":"由南向北","XSFXDM":"3","KKMC":"中新大道与航母主题公园支路交口"},{"KKBH":"610256112","HPHM":"津A9H773","JGSK":"2021-04-01 10:31:38.224","CDBH":"7","XSFX":"由南向北","XSFXDM":"3","KKMC":"中天大道与中津大道交口"},{"KKBH":"720881007000","HPHM":"津ADH8070","JGSK":"2021-04-01 10:31:38.302","CDBH":"4","XSFX":"由西向东","XSFXDM":"2","KKMC":"海旭道与弘通路交口"},{"KKBH":"720901002000","HPHM":"津HFU591","JGSK":"2021-04-01 10:31:38.434","CDBH":"10","XSFX":"由北向南","XSFXDM":"4","KKMC":"玉林道与安正路交口"},{"KKBH":"7208910050000","HPHM":"津GLL950","JGSK":"2021-04-01 10:31:38.445","CDBH":"7","XSFX":"由西向东","XSFXDM":"2","KKMC":"海博道与安明路交口正向"},{"KKBH":"610276125","HPHM":"鲁MYV788","JGSK":"2021-04-01 10:31:38.446","CDBH":"5","XSFX":"由南向北","XSFXDM":"3","KKMC":"中新大道与和顺路交口"},{"KKBH":"610256115","HPHM":"津E16315","JGSK":"2021-04-01 10:31:38.494","CDBH":"5","XSFX":"由西向东","XSFXDM":"2","KKMC":"中天大道与中生大道交口"},{"KKBH":"610256113","HPHM":"津AA186警","JGSK":"2021-04-01 10:31:38.535","CDBH":"9","XSFX":"由北向南","XSFXDM":"4","KKMC":"中天大道与和风路交口"},{"KKBH":"610266118","HPHM":"津C8E877","JGSK":"2021-04-01 10:31:38.553","CDBH":"2","XSFX":"由东向西","XSFXDM":"1","KKMC":"中生大道与和畅路交口"},{"KKBH":"720891004000","HPHM":"车牌","JGSK":"2021-04-01 10:31:38.665","CDBH":"8","XSFX":"由南向北","XSFXDM":"3","KKMC":"海博道与安平路交口"},{"KKBH":"610256113","HPHM":"津ADB7239","JGSK":"2021-04-01 10:31:38.848","CDBH":"7","XSFX":"由北向南","XSFXDM":"4","KKMC":"中天大道与和风路交口"},{"KKBH":"610256113","HPHM":"辽A3M96Q","JGSK":"2021-04-01 10:31:38.905","CDBH":"5","XSFX":"由南向北","XSFXDM":"3","KKMC":"中天大道与和风路交口"},{"KKBH":"610326142000","HPHM":"车牌","JGSK":"2021-04-01 10:31:38.918","CDBH":"2","XSFX":"由东向西","XSFXDM":"1","KKMC":"中成大道与泰七路交口"},{"KKBH":"720891005000","HPHM":"津C53E32","JGSK":"2021-04-01 10:31:38.952","CDBH":"5","XSFX":"由西向东","XSFXDM":"2","KKMC":"海博道与安明路交口"},{"KKBH":"610391007","HPHM":"鲁R9998F","JGSK":"2021-04-01 10:31:38.986","CDBH":"2","XSFX":"由东向西","XSFXDM":"1","KKMC":"和韵路与和风路交口"},{"KKBH":"720861002000","HPHM":"辽PKG953","JGSK":"2021-04-01 10:31:39.227","CDBH":"7","XSFX":"由南向北","XSFXDM":"3","KKMC":"海晨道与安正路交口"},{"KKBH":"610391008","HPHM":"津GLU668","JGSK":"2021-04-01 10:31:39.23","CDBH":"5","XSFX":"由西向东","XSFXDM":"2","KKMC":"和韵路与和旭路交口"},{"KKBH":"7205710040000","HPHM":"津GPM199","JGSK":"2021-04-01 10:31:39.307","CDBH":"3","XSFX":"由西向东","XSFXDM":"2","KKMC":"动漫东路与动漫中路交口正向"},{"KKBH":"610391007","HPHM":"吉CSJ949","JGSK":"2021-04-01 10:31:39.421","CDBH":"6","XSFX":"由西向东","XSFXDM":"2","KKMC":"和韵路与和风路交口"},{"KKBH":"610401004","HPHM":"津NBW878","JGSK":"2021-04-01 10:31:39.423","CDBH":"10","XSFX":"由北向南","XSFXDM":"4","KKMC":"和畅路与和风路交口"},{"KKBH":"610401004","HPHM":"津E02467","JGSK":"2021-04-01 10:31:39.434","CDBH":"7","XSFX":"由南向北","XSFXDM":"3","KKMC":"和畅路与和风路交口"},{"KKBH":"610391007","HPHM":"津AD62809","JGSK":"2021-04-01 10:31:39.53","CDBH":"1","XSFX":"由东向西","XSFXDM":"1","KKMC":"和韵路与和风路交口"},{"KKBH":"610256114","HPHM":"津DFZ218","JGSK":"2021-04-01 10:31:39.598","CDBH":"9","XSFX":"由北向南","XSFXDM":"4","KKMC":"中天大道与和旭路交口"},{"KKBH":"711","HPHM":"陕GCP832","JGSK":"2021-04-01 10:31:39.623","CDBH":"8","XSFX":"由北向南","XSFXDM":"4","KKMC":"不礼让行人中新大道与和旭路交口"},{"KKBH":"7208810020000","HPHM":"吉JYZ800","JGSK":"2021-04-01 10:31:39.637","CDBH":"13","XSFX":"由北向南","XSFXDM":"4","KKMC":"海旭道与安正路交口正向"},{"KKBH":"610276126","HPHM":"津ADF0653","JGSK":"2021-04-01 10:31:39.646","CDBH":"8","XSFX":"由北向南","XSFXDM":"4","KKMC":"中新大道与和意路交口"},{"KKBH":"610256113","HPHM":"津AR9679","JGSK":"2021-04-01 10:31:39.665","CDBH":"8","XSFX":"由北向南","XSFXDM":"4","KKMC":"中天大道与和风路交口"},{"KKBH":"610271010","HPHM":"苏F451BK","JGSK":"2021-04-01 10:31:39.69","CDBH":"7","XSFX":"由北向南","XSFXDM":"4","KKMC":"中新大道与华五路交口"},{"KKBH":"610391007","HPHM":"冀B28CC7","JGSK":"2021-04-01 10:31:39.694","CDBH":"4","XSFX":"由西向东","XSFXDM":"2","KKMC":"和韵路与和风路交口"},{"KKBH":"610276126","HPHM":"冀J2N1L6","JGSK":"2021-04-01 10:31:39.719","CDBH":"7","XSFX":"由北向南","XSFXDM":"4","KKMC":"中新大道与和意路交口"},{"KKBH":"610256115","HPHM":"津CAU826","JGSK":"2021-04-01 10:31:39.722","CDBH":"8","XSFX":"由南向北","XSFXDM":"3","KKMC":"中天大道与中生大道交口"},{"KKBH":"610391006","HPHM":"豫NEY658","JGSK":"2021-04-01 10:31:39.743","CDBH":"5","XSFX":"由西向东","XSFXDM":"2","KKMC":"和韵路与和意路交口"},{"KKBH":"610391007","HPHM":"车牌","JGSK":"2021-04-01 10:31:39.767","CDBH":"5","XSFX":"由西向东","XSFXDM":"2","KKMC":"和韵路与和风路交口"},{"KKBH":"610256112","HPHM":"津G15660","JGSK":"2021-04-01 10:31:39.781","CDBH":"2","XSFX":"由东向西","XSFXDM":"1","KKMC":"中天大道与中津大道交口"},{"KKBH":"610266118","HPHM":"津AUL326","JGSK":"2021-04-01 10:31:39.847","CDBH":"5","XSFX":"由西向东","XSFXDM":"2","KKMC":"中生大道与和畅路交口"},{"KKBH":"711","HPHM":"津AR9036","JGSK":"2021-04-01 10:31:39.876","CDBH":"5","XSFX":"由南向北","XSFXDM":"3","KKMC":"不礼让行人中新大道与和旭路交口"},{"KKBH":"610401005","HPHM":"津A08768D","JGSK":"2021-04-01 10:31:39.938","CDBH":"1","XSFX":"由东向西","XSFXDM":"1","KKMC":"和畅路与和顺路交口"},{"KKBH":"610256115","HPHM":"冀JZD251","JGSK":"2021-04-01 10:31:40.035","CDBH":"6","XSFX":"由西向东","XSFXDM":"2","KKMC":"中天大道与中生大道交口"},{"KKBH":"7208810050000","HPHM":"津AD66144","JGSK":"2021-04-01 10:31:40.139","CDBH":"9","XSFX":"由北向南","XSFXDM":"4","KKMC":"海旭道与明盛路交口正向"},{"KKBH":"610256116","HPHM":"冀AAJ258","JGSK":"2021-04-01 10:31:40.147","CDBH":"12","XSFX":"由北向南","XSFXDM":"4","KKMC":"中天大道与和顺路交口"},{"KKBH":"610401005","HPHM":"津RQE009","JGSK":"2021-04-01 10:31:40.487","CDBH":"7","XSFX":"由南向北","XSFXDM":"3","KKMC":"和畅路与和顺路交口"},{"KKBH":"610276126","HPHM":"津NU35X0","JGSK":"2021-04-01 10:31:40.5","CDBH":"7","XSFX":"由北向南","XSFXDM":"4","KKMC":"中新大道与和意路交口"},{"KKBH":"7208610030000","HPHM":"陕A6S7P5","JGSK":"2021-04-01 10:31:40.546","CDBH":"2","XSFX":"由东向西","XSFXDM":"1","KKMC":"海晨道与安明路交口正向"},{"KKBH":"720871002000","HPHM":"京CEP870","JGSK":"2021-04-01 10:31:40.566","CDBH":"8","XSFX":"由北向南","XSFXDM":"4","KKMC":"安正路与芳菲路交口"},{"KKBH":"720861002000","HPHM":"津C08N89","JGSK":"2021-04-01 10:31:40.723","CDBH":"4","XSFX":"由西向东","XSFXDM":"2","KKMC":"海晨道与安正路交口"},{"KKBH":"610256115","HPHM":"津QZ5955","JGSK":"2021-04-01 10:31:40.794","CDBH":"9","XSFX":"由南向北","XSFXDM":"3","KKMC":"中天大道与中生大道交口"},{"KKBH":"610256113","HPHM":"辽PAH295","JGSK":"2021-04-01 10:31:40.803","CDBH":"9","XSFX":"由北向南","XSFXDM":"4","KKMC":"中天大道与和风路交口"},{"KKBH":"6103261400000","HPHM":"津MZD336","JGSK":"2021-04-01 10:31:40.857","CDBH":"6","XSFX":"由西向东","XSFXDM":"2","KKMC":"中成大道与中海大道交口正向"},{"KKBH":"610276124","HPHM":"津DLN359","JGSK":"2021-04-01 10:31:41.008","CDBH":"8","XSFX":"由南向北","XSFXDM":"3","KKMC":"中新大道与中生大道交口"},{"KKBH":"610391007","HPHM":"津RQQ333","JGSK":"2021-04-01 10:31:41.01","CDBH":"2","XSFX":"由东向西","XSFXDM":"1","KKMC":"和韵路与和风路交口"},{"KKBH":"610391007","HPHM":"津RRM882","JGSK":"2021-04-01 10:31:41.055","CDBH":"5","XSFX":"由西向东","XSFXDM":"2","KKMC":"和韵路与和风路交口"},{"KKBH":"7208610030000","HPHM":"津APC931","JGSK":"2021-04-01 10:31:41.116","CDBH":"4","XSFX":"由西向东","XSFXDM":"2","KKMC":"海晨道与安明路交口正向"},{"KKBH":"720891004000","HPHM":"津KKS189","JGSK":"2021-04-01 10:31:41.134","CDBH":"4","XSFX":"由西向东","XSFXDM":"2","KKMC":"海博道与安平路交口"},{"KKBH":"610276124","HPHM":"津C18N95","JGSK":"2021-04-01 10:31:41.322","CDBH":"11","XSFX":"由北向南","XSFXDM":"4","KKMC":"中新大道与中生大道交口"},{"KKBH":"720881005000","HPHM":"津JLL606","JGSK":"2021-04-01 10:31:41.448","CDBH":"5","XSFX":"由西向东","XSFXDM":"2","KKMC":"海旭道与明盛路交口"},{"KKBH":"720881002000","HPHM":"津DKF578","JGSK":"2021-04-01 10:31:41.523","CDBH":"4","XSFX":"由东向西","XSFXDM":"1","KKMC":"海旭道与安正路交口"},{"KKBH":"610276124","HPHM":"津DWQ357","JGSK":"2021-04-01 10:31:41.66","CDBH":"11","XSFX":"由北向南","XSFXDM":"4","KKMC":"中新大道与中生大道交口"},{"KKBH":"610276125","HPHM":"鲁NMP083","JGSK":"2021-04-01 10:31:41.724","CDBH":"8","XSFX":"由北向南","XSFXDM":"4","KKMC":"中新大道与和顺路交口"},{"KKBH":"610256113","HPHM":"津JVY696","JGSK":"2021-04-01 10:31:41.746","CDBH":"7","XSFX":"由北向南","XSFXDM":"4","KKMC":"中天大道与和风路交口"},{"KKBH":"610271010","HPHM":"苏F451BK","JGSK":"2021-04-01 10:31:41.748","CDBH":"7","XSFX":"由北向南","XSFXDM":"4","KKMC":"中新大道与华五路交口"},{"KKBH":"610391008","HPHM":"津AFJ447","JGSK":"2021-04-01 10:31:41.871","CDBH":"6","XSFX":"由西向东","XSFXDM":"2","KKMC":"和韵路与和旭路交口"},{"KKBH":"610266118","HPHM":"津MM0148","JGSK":"2021-04-01 10:31:42.099","CDBH":"10","XSFX":"由北向南","XSFXDM":"4","KKMC":"中生大道与和畅路交口"},{"KKBH":"610256113","HPHM":"津AA186警","JGSK":"2021-04-01 10:31:42.145","CDBH":"9","XSFX":"由北向南","XSFXDM":"4","KKMC":"中天大道与和风路交口"},{"KKBH":"720891005000","HPHM":"津GLL950","JGSK":"2021-04-01 10:31:42.148","CDBH":"7","XSFX":"由西向东","XSFXDM":"2","KKMC":"海博道与安明路交口"},{"KKBH":"610276124","HPHM":"冀B2TU51","JGSK":"2021-04-01 10:31:42.216","CDBH":"7","XSFX":"由南向北","XSFXDM":"3","KKMC":"中新大道与中生大道交口"},{"KKBH":"7205410040000","HPHM":"津C35K01","JGSK":"2021-04-01 10:31:42.266","CDBH":"3","XSFX":"由西向东","XSFXDM":"2","KKMC":"动漫环路东与动漫中路交口正向"},{"KKBH":"610256113","HPHM":"津AD16844","JGSK":"2021-04-01 10:31:42.415","CDBH":"8","XSFX":"由北向南","XSFXDM":"4","KKMC":"中天大道与和风路交口"},{"KKBH":"610276126","HPHM":"苏A2V3Z9","JGSK":"2021-04-01 10:31:42.42","CDBH":"8","XSFX":"由北向南","XSFXDM":"4","KKMC":"中新大道与和意路交口"},{"KKBH":"610401004","HPHM":"津KV8269","JGSK":"2021-04-01 10:31:42.549","CDBH":"2","XSFX":"由东向西","XSFXDM":"1","KKMC":"和畅路与和风路交口"},{"KKBH":"610256114","HPHM":"冀E6U449","JGSK":"2021-04-01 10:31:42.575","CDBH":"5","XSFX":"由南向北","XSFXDM":"3","KKMC":"中天大道与和旭路交口"},{"KKBH":"610256111","HPHM":"冀B0D9S9","JGSK":"2021-04-01 10:31:42.578","CDBH":"1","XSFX":"由西向东","XSFXDM":"2","KKMC":"中天大道与和惠路交口"},{"KKBH":"610256112","HPHM":"津A9H773","JGSK":"2021-04-01 10:31:42.598","CDBH":"8","XSFX":"由南向北","XSFXDM":"3","KKMC":"中天大道与中津大道交口"},{"KKBH":"7208810020000","HPHM":"车牌","JGSK":"2021-04-01 10:31:42.634","CDBH":"11","XSFX":"由南向北","XSFXDM":"3","KKMC":"海旭道与安正路交口正向"},{"KKBH":"7208810020000","HPHM":"津HL6618","JGSK":"2021-04-01 10:31:42.697","CDBH":"12","XSFX":"由北向南","XSFXDM":"4","KKMC":"海旭道与安正路交口正向"},{"KKBH":"7205610020000","HPHM":"车牌","JGSK":"2021-04-01 10:31:42.715","CDBH":"6","XSFX":"由北向南","XSFXDM":"4","KKMC":"动漫北路与文三路交口正向"},{"KKBH":"6071310030000","HPHM":"津C876C1","JGSK":"2021-04-01 10:31:42.77","CDBH":"1","XSFX":"由东向西","XSFXDM":"1","KKMC":"中央大道与海旭道交口正向"},{"KKBH":"610256113","HPHM":"津MS7838","JGSK":"2021-04-01 10:31:42.775","CDBH":"7","XSFX":"由北向南","XSFXDM":"4","KKMC":"中天大道与和风路交口"},{"KKBH":"610256112","HPHM":"津MY3229","JGSK":"2021-04-01 10:31:42.927","CDBH":"12","XSFX":"由北向南","XSFXDM":"4","KKMC":"中天大道与中津大道交口"},{"KKBH":"610391007","HPHM":"冀B28CC7","JGSK":"2021-04-01 10:31:43.021","CDBH":"5","XSFX":"由西向东","XSFXDM":"2","KKMC":"和韵路与和风路交口"},{"KKBH":"610256113","HPHM":"津ADN7239","JGSK":"2021-04-01 10:31:43.026","CDBH":"7","XSFX":"由北向南","XSFXDM":"4","KKMC":"中天大道与和风路交口"},{"KKBH":"720891005000","HPHM":"津C0K307","JGSK":"2021-04-01 10:31:43.029","CDBH":"6","XSFX":"由西向东","XSFXDM":"2","KKMC":"海博道与安明路交口"},{"KKBH":"610271009","HPHM":"津MCC868","JGSK":"2021-04-01 10:31:43.089","CDBH":"7","XSFX":"由南向北","XSFXDM":"3","KKMC":"中新大道与泰七路交口"},{"KKBH":"610391007","HPHM":"鲁R9998F","JGSK":"2021-04-01 10:31:43.141","CDBH":"3","XSFX":"由东向西","XSFXDM":"1","KKMC":"和韵路与和风路交口"},{"KKBH":"6103261420000","HPHM":"津C78335","JGSK":"2021-04-01 10:31:43.202","CDBH":"1","XSFX":"由东向西","XSFXDM":"1","KKMC":"中成大道与泰七路交口正向"},{"KKBH":"720571004000","HPHM":"津GPM199","JGSK":"2021-04-01 10:31:43.236","CDBH":"3","XSFX":"由西向东","XSFXDM":"2","KKMC":"动漫东路与动漫中路交口"},{"KKBH":"7280310030000","HPHM":"冀F081AV","JGSK":"2021-04-01 10:31:43.25","CDBH":"3","XSFX":"由南向北","XSFXDM":"3","KKMC":"动漫中路与文二路交口正向"},{"KKBH":"7205710040000","HPHM":"津HLE157","JGSK":"2021-04-01 10:31:43.286","CDBH":"4","XSFX":"由西向东","XSFXDM":"2","KKMC":"动漫东路与动漫中路交口正向"},{"KKBH":"610271010","HPHM":"车牌","JGSK":"2021-04-01 10:31:43.313","CDBH":"7","XSFX":"由北向南","XSFXDM":"4","KKMC":"中新大道与华五路交口"},{"KKBH":"7208810020000","HPHM":"津AF09313","JGSK":"2021-04-01 10:31:43.382","CDBH":"5","XSFX":"由西向东","XSFXDM":"2","KKMC":"海旭道与安正路交口正向"},{"KKBH":"610276124","HPHM":"津MCT680","JGSK":"2021-04-01 10:31:43.436","CDBH":"6","XSFX":"由西向东","XSFXDM":"2","KKMC":"中新大道与中生大道交口"},{"KKBH":"610391007","HPHM":"津A8C669","JGSK":"2021-04-01 10:31:43.456","CDBH":"10","XSFX":"由北向南","XSFXDM":"4","KKMC":"和韵路与和风路交口"},{"KKBH":"711","HPHM":"津NQW289","JGSK":"2021-04-01 10:31:43.464","CDBH":"7","XSFX":"由北向南","XSFXDM":"4","KKMC":"不礼让行人中新大道与和旭路交口"},{"KKBH":"610276124","HPHM":"津DLN359","JGSK":"2021-04-01 10:31:43.504","CDBH":"8","XSFX":"由南向北","XSFXDM":"3","KKMC":"中新大道与中生大道交口"},{"KKBH":"610391007","HPHM":"津AD62809","JGSK":"2021-04-01 10:31:43.541","CDBH":"2","XSFX":"由东向西","XSFXDM":"1","KKMC":"和韵路与和风路交口"},{"KKBH":"610271010","HPHM":"津HH4446","JGSK":"2021-04-01 10:31:43.566","CDBH":"8","XSFX":"由北向南","XSFXDM":"4","KKMC":"中新大道与华五路交口"},{"KKBH":"610256116","HPHM":"冀AW5X91","JGSK":"2021-04-01 10:31:43.629","CDBH":"7","XSFX":"由南向北","XSFXDM":"3","KKMC":"中天大道与和顺路交口"},{"KKBH":"610256113","HPHM":"津KKQ950","JGSK":"2021-04-01 10:31:43.633","CDBH":"5","XSFX":"由南向北","XSFXDM":"3","KKMC":"中天大道与和风路交口"},{"KKBH":"610401004","HPHM":"津NBW878","JGSK":"2021-04-01 10:31:43.635","CDBH":"10","XSFX":"由北向南","XSFXDM":"4","KKMC":"和畅路与和风路交口"},{"KKBH":"7208810020000","HPHM":"津AW7186","JGSK":"2021-04-01 10:31:43.661","CDBH":"2","XSFX":"由东向西","XSFXDM":"1","KKMC":"海旭道与安正路交口正向"},{"KKBH":"720571004000","HPHM":"津RB9131","JGSK":"2021-04-01 10:31:43.673","CDBH":"2","XSFX":"由东向西","XSFXDM":"1","KKMC":"动漫东路与动漫中路交口"},{"KKBH":"720861003000","HPHM":"津RMU255","JGSK":"2021-04-01 10:31:43.696","CDBH":"5","XSFX":"由西向东","XSFXDM":"2","KKMC":"海晨道与安明路交口"},{"KKBH":"610391006","HPHM":"津JQZ028","JGSK":"2021-04-01 10:31:43.734","CDBH":"1","XSFX":"由东向西","XSFXDM":"1","KKMC":"和韵路与和意路交口"},{"KKBH":"610271009","HPHM":"津A09968F","JGSK":"2021-04-01 10:31:43.762","CDBH":"8","XSFX":"由南向北","XSFXDM":"3","KKMC":"中新大道与泰七路交口"},{"KKBH":"610401004","HPHM":"津MTP055","JGSK":"2021-04-01 10:31:43.813","CDBH":"10","XSFX":"由北向南","XSFXDM":"4","KKMC":"和畅路与和风路交口"},{"KKBH":"720881002000","HPHM":"吉JYZ800","JGSK":"2021-04-01 10:31:43.942","CDBH":"13","XSFX":"由北向南","XSFXDM":"4","KKMC":"海旭道与安正路交口"},{"KKBH":"610391007","HPHM":"车牌","JGSK":"2021-04-01 10:31:44.015","CDBH":"5","XSFX":"由西向东","XSFXDM":"2","KKMC":"和韵路与和风路交口"},{"KKBH":"610401005","HPHM":"津A08768D","JGSK":"2021-04-01 10:31:44.16","CDBH":"1","XSFX":"由东向西","XSFXDM":"1","KKMC":"和畅路与和顺路交口"},{"KKBH":"720881005000","HPHM":"津C3B739","JGSK":"2021-04-01 10:31:44.168","CDBH":"4","XSFX":"由西向东","XSFXDM":"2","KKMC":"海旭道与明盛路交口"},{"KKBH":"610276124","HPHM":"冀B2TU51","JGSK":"2021-04-01 10:31:44.224","CDBH":"7","XSFX":"由南向北","XSFXDM":"3","KKMC":"中新大道与中生大道交口"},{"KKBH":"610256112","HPHM":"津GGG783","JGSK":"2021-04-01 10:31:44.319","CDBH":"4","XSFX":"由西向东","XSFXDM":"2","KKMC":"中天大道与中津大道交口"},{"KKBH":"610391007","HPHM":"津CGN996","JGSK":"2021-04-01 10:31:44.542","CDBH":"11","XSFX":"由北向南","XSFXDM":"4","KKMC":"和韵路与和风路交口"},{"KKBH":"7208610020000","HPHM":"津AU6658","JGSK":"2021-04-01 10:31:44.59","CDBH":"10","XSFX":"由北向南","XSFXDM":"4","KKMC":"海晨道与安正路交口正向"},{"KKBH":"610256116","HPHM":"津HS8855","JGSK":"2021-04-01 10:31:44.616","CDBH":"12","XSFX":"由北向南","XSFXDM":"4","KKMC":"中天大道与和顺路交口"},{"KKBH":"610271009","HPHM":"车牌","JGSK":"2021-04-01 10:31:44.705","CDBH":"7","XSFX":"由南向北","XSFXDM":"3","KKMC":"中新大道与泰七路交口"},{"KKBH":"720881002000","HPHM":"津JU7257","JGSK":"2021-04-01 10:31:44.802","CDBH":"3","XSFX":"由东向西","XSFXDM":"1","KKMC":"海旭道与安正路交口"},{"KKBH":"720861003000","HPHM":"车牌","JGSK":"2021-04-01 10:31:44.828","CDBH":"10","XSFX":"由北向南","XSFXDM":"4","KKMC":"海晨道与安明路交口"},{"KKBH":"7208810050000","HPHM":"鲁UCL195","JGSK":"2021-04-01 10:31:44.841","CDBH":"4","XSFX":"由西向东","XSFXDM":"2","KKMC":"海旭道与明盛路交口正向"},{"KKBH":"610256113","HPHM":"津JVY696","JGSK":"2021-04-01 10:31:44.865","CDBH":"7","XSFX":"由北向南","XSFXDM":"4","KKMC":"中天大道与和风路交口"},{"KKBH":"720881007000","HPHM":"津C838S5","JGSK":"2021-04-01 10:31:44.872","CDBH":"1","XSFX":"由东向西","XSFXDM":"1","KKMC":"海旭道与弘通路交口"},{"KKBH":"610256112","HPHM":"津HQH619","JGSK":"2021-04-01 10:31:44.885","CDBH":"2","XSFX":"由东向西","XSFXDM":"1","KKMC":"中天大道与中津大道交口"},{"KKBH":"728031003000","HPHM":"冀F081AV","JGSK":"2021-04-01 10:31:44.947","CDBH":"3","XSFX":"由南向北","XSFXDM":"3","KKMC":"动漫中路与文二路交口"},{"KKBH":"720891003000","HPHM":"津A32T56","JGSK":"2021-04-01 10:31:44.993","CDBH":"2","XSFX":"由东向西","XSFXDM":"1","KKMC":"海博道与安正路交口"},{"KKBH":"610276124","HPHM":"津FJF500","JGSK":"2021-04-01 10:31:45.075","CDBH":"11","XSFX":"由北向南","XSFXDM":"4","KKMC":"中新大道与中生大道交口"},{"KKBH":"610256113","HPHM":"辽PAH295","JGSK":"2021-04-01 10:31:45.106","CDBH":"9","XSFX":"由北向南","XSFXDM":"4","KKMC":"中天大道与和风路交口"},{"KKBH":"610326142000","HPHM":"车牌","JGSK":"2021-04-01 10:31:45.234","CDBH":"2","XSFX":"由东向西","XSFXDM":"1","KKMC":"中成大道与泰七路交口"},{"KKBH":"6103261420000","HPHM":"辽A0K766","JGSK":"2021-04-01 10:31:45.304","CDBH":"13","XSFX":"由北向南","XSFXDM":"4","KKMC":"中成大道与泰七路交口正向"},{"KKBH":"610271010","HPHM":"津ADN2985","JGSK":"2021-04-01 10:31:45.588","CDBH":"7","XSFX":"由北向南","XSFXDM":"4","KKMC":"中新大道与华五路交口"},{"KKBH":"610401005","HPHM":"津RKM808","JGSK":"2021-04-01 10:31:45.613","CDBH":"9","XSFX":"由南向北","XSFXDM":"3","KKMC":"和畅路与和顺路交口"},{"KKBH":"7205710040000","HPHM":"津C58X52","JGSK":"2021-04-01 10:31:45.638","CDBH":"1","XSFX":"由东向西","XSFXDM":"1","KKMC":"动漫东路与动漫中路交口正向"},{"KKBH":"610266117","HPHM":"冀BP201C","JGSK":"2021-04-01 10:31:45.706","CDBH":"8","XSFX":"由南向北","XSFXDM":"3","KKMC":"中生大道与和韵路交口"},{"KKBH":"610256113","HPHM":"津MS7838","JGSK":"2021-04-01 10:31:45.826","CDBH":"8","XSFX":"由北向南","XSFXDM":"4","KKMC":"中天大道与和风路交口"},{"KKBH":"610276124","HPHM":"冀B3DE56","JGSK":"2021-04-01 10:31:45.916","CDBH":"6","XSFX":"由西向东","XSFXDM":"2","KKMC":"中新大道与中生大道交口"},{"KKBH":"728031003000","HPHM":"津RES992","JGSK":"2021-04-01 10:31:45.982","CDBH":"5","XSFX":"由北向南","XSFXDM":"4","KKMC":"动漫中路与文二路交口"},{"KKBH":"6102610030000","HPHM":"津A5P257","JGSK":"2021-04-01 10:31:46.026","CDBH":"1","XSFX":"由东向西","XSFXDM":"1","KKMC":"中生大道与静湖南路交口正向"},{"KKBH":"610391007","HPHM":"车牌","JGSK":"2021-04-01 10:31:46.095","CDBH":"5","XSFX":"由西向东","XSFXDM":"2","KKMC":"和韵路与和风路交口"},{"KKBH":"720881002000","HPHM":"黑G6G930","JGSK":"2021-04-01 10:31:46.298","CDBH":"7","XSFX":"由西向东","XSFXDM":"2","KKMC":"海旭道与安正路交口"},{"KKBH":"7280310030000","HPHM":"津MT2620","JGSK":"2021-04-01 10:31:46.309","CDBH":"4","XSFX":"由南向北","XSFXDM":"3","KKMC":"动漫中路与文二路交口正向"},{"KKBH":"711","HPHM":"津DLT917","JGSK":"2021-04-01 10:31:46.341","CDBH":"8","XSFX":"由北向南","XSFXDM":"4","KKMC":"不礼让行人中新大道与和旭路交口"},{"KKBH":"610276125","HPHM":"京NL6455","JGSK":"2021-04-01 10:31:46.451","CDBH":"4","XSFX":"由南向北","XSFXDM":"3","KKMC":"中新大道与和顺路交口"},{"KKBH":"610256116","HPHM":"冀AW5X91","JGSK":"2021-04-01 10:31:46.463","CDBH":"8","XSFX":"由南向北","XSFXDM":"3","KKMC":"中天大道与和顺路交口"},{"KKBH":"610391006","HPHM":"豫NEY658","JGSK":"2021-04-01 10:31:46.494","CDBH":"5","XSFX":"由西向东","XSFXDM":"2","KKMC":"和韵路与和意路交口"},{"KKBH":"610276126","HPHM":"津ADF0653","JGSK":"2021-04-01 10:31:46.58","CDBH":"8","XSFX":"由北向南","XSFXDM":"4","KKMC":"中新大道与和意路交口"},{"KKBH":"610271010","HPHM":"津RWU791","JGSK":"2021-04-01 10:31:46.663","CDBH":"7","XSFX":"由北向南","XSFXDM":"4","KKMC":"中新大道与华五路交口"},{"KKBH":"720881005000","HPHM":"京PQ2V80","JGSK":"2021-04-01 10:31:46.665","CDBH":"4","XSFX":"由西向东","XSFXDM":"2","KKMC":"海旭道与明盛路交口"},{"KKBH":"610276125","HPHM":"津BZ6868","JGSK":"2021-04-01 10:31:46.672","CDBH":"5","XSFX":"由南向北","XSFXDM":"3","KKMC":"中新大道与和顺路交口"},{"KKBH":"720881005000","HPHM":"津AD66144","JGSK":"2021-04-01 10:31:46.882","CDBH":"9","XSFX":"由北向南","XSFXDM":"4","KKMC":"海旭道与明盛路交口"},{"KKBH":"6071310030000","HPHM":"津GQG178","JGSK":"2021-04-01 10:31:46.95","CDBH":"1","XSFX":"由东向西","XSFXDM":"1","KKMC":"中央大道与海旭道交口正向"},{"KKBH":"720861003000","HPHM":"津APC931","JGSK":"2021-04-01 10:31:46.977","CDBH":"4","XSFX":"由西向东","XSFXDM":"2","KKMC":"海晨道与安明路交口"},{"KKBH":"7280310030000","HPHM":"津MMD855","JGSK":"2021-04-01 10:31:46.996","CDBH":"3","XSFX":"由南向北","XSFXDM":"3","KKMC":"动漫中路与文二路交口正向"},{"KKBH":"7208610030000","HPHM":"津MLF536","JGSK":"2021-04-01 10:31:47.007","CDBH":"10","XSFX":"由北向南","XSFXDM":"4","KKMC":"海晨道与安明路交口正向"},{"KKBH":"610276126","HPHM":"津C9W387","JGSK":"2021-04-01 10:31:47.021","CDBH":"7","XSFX":"由北向南","XSFXDM":"4","KKMC":"中新大道与和意路交口"},{"KKBH":"610256113","HPHM":"津KKQ950","JGSK":"2021-04-01 10:31:47.09","CDBH":"5","XSFX":"由南向北","XSFXDM":"3","KKMC":"中天大道与和风路交口"},{"KKBH":"720891005000","HPHM":"冀BK22S1","JGSK":"2021-04-01 10:31:47.108","CDBH":"6","XSFX":"由西向东","XSFXDM":"2","KKMC":"海博道与安明路交口"},{"KKBH":"7208910080000","HPHM":"津N85153","JGSK":"2021-04-01 10:31:47.191","CDBH":"5","XSFX":"由西向东","XSFXDM":"2","KKMC":"海博道与荣盛路交口正向"},{"KKBH":"610271009","HPHM":"冀J2986F","JGSK":"2021-04-01 10:31:47.277","CDBH":"10","XSFX":"由北向南","XSFXDM":"4","KKMC":"中新大道与泰七路交口"},{"KKBH":"720901002000","HPHM":"津RCH287","JGSK":"2021-04-01 10:31:47.49","CDBH":"1","XSFX":"由东向西","XSFXDM":"1","KKMC":"玉林道与安正路交口"},{"KKBH":"610256113","HPHM":"BA11684","JGSK":"2021-04-01 10:31:47.586","CDBH":"9","XSFX":"由北向南","XSFXDM":"4","KKMC":"中天大道与和风路交口"},{"KKBH":"720571004000","HPHM":"津HLE157","JGSK":"2021-04-01 10:31:47.64","CDBH":"4","XSFX":"由西向东","XSFXDM":"2","KKMC":"动漫东路与动漫中路交口"},{"KKBH":"610271009","HPHM":"津A02088F","JGSK":"2021-04-01 10:31:47.682","CDBH":"8","XSFX":"由南向北","XSFXDM":"3","KKMC":"中新大道与泰七路交口"},{"KKBH":"610276126","HPHM":"冀J2N1L6","JGSK":"2021-04-01 10:31:47.86","CDBH":"7","XSFX":"由北向南","XSFXDM":"4","KKMC":"中新大道与和意路交口"},{"KKBH":"7208910050000","HPHM":"沪C148Q6","JGSK":"2021-04-01 10:31:48.087","CDBH":"2","XSFX":"由东向西","XSFXDM":"1","KKMC":"海博道与安明路交口正向"},{"KKBH":"711","HPHM":"冀B1H02C","JGSK":"2021-04-01 10:31:48.2","CDBH":"5","XSFX":"由南向北","XSFXDM":"3","KKMC":"不礼让行人中新大道与和旭路交口"},{"KKBH":"7208910040000","HPHM":"津HDU206","JGSK":"2021-04-01 10:31:48.302","CDBH":"10","XSFX":"由北向南","XSFXDM":"4","KKMC":"海博道与安平路交口正向"},{"KKBH":"720571004000","HPHM":"津C58X52","JGSK":"2021-04-01 10:31:48.31","CDBH":"1","XSFX":"由东向西","XSFXDM":"1","KKMC":"动漫东路与动漫中路交口"},{"KKBH":"610256111","HPHM":"冀B0D9S9","JGSK":"2021-04-01 10:31:48.371","CDBH":"1","XSFX":"由西向东","XSFXDM":"2","KKMC":"中天大道与和惠路交口"},{"KKBH":"610266117","HPHM":"津GQ5678","JGSK":"2021-04-01 10:31:48.403","CDBH":"3","XSFX":"由东向西","XSFXDM":"1","KKMC":"中生大道与和韵路交口"},{"KKBH":"610276124","HPHM":"津C18N95","JGSK":"2021-04-01 10:31:48.46","CDBH":"11","XSFX":"由北向南","XSFXDM":"4","KKMC":"中新大道与中生大道交口"},{"KKBH":"610271009","HPHM":"津MCC868","JGSK":"2021-04-01 10:31:48.642","CDBH":"7","XSFX":"由南向北","XSFXDM":"3","KKMC":"中新大道与泰七路交口"},{"KKBH":"610266118","HPHM":"冀B7XE78","JGSK":"2021-04-01 10:31:48.696","CDBH":"10","XSFX":"由北向南","XSFXDM":"4","KKMC":"中生大道与和畅路交口"},{"KKBH":"720881002000","HPHM":"津E15671","JGSK":"2021-04-01 10:31:48.72","CDBH":"3","XSFX":"由东向西","XSFXDM":"1","KKMC":"海旭道与安正路交口"},{"KKBH":"728031003000","HPHM":"津MT2620","JGSK":"2021-04-01 10:31:48.791","CDBH":"3","XSFX":"由南向北","XSFXDM":"3","KKMC":"动漫中路与文二路交口"},{"KKBH":"720891003000","HPHM":"车牌","JGSK":"2021-04-01 10:31:48.829","CDBH":"1","XSFX":"由东向西","XSFXDM":"1","KKMC":"海博道与安正路交口"},{"KKBH":"610401004","HPHM":"津MTP055","JGSK":"2021-04-01 10:31:48.835","CDBH":"11","XSFX":"由北向南","XSFXDM":"4","KKMC":"和畅路与和风路交口"},{"KKBH":"720881002000","HPHM":"冀R2185Y","JGSK":"2021-04-01 10:31:48.84","CDBH":"5","XSFX":"由西向东","XSFXDM":"2","KKMC":"海旭道与安正路交口"},{"KKBH":"7208610020000","HPHM":"津NZ1983","JGSK":"2021-04-01 10:31:48.843","CDBH":"4","XSFX":"由西向东","XSFXDM":"2","KKMC":"海晨道与安正路交口正向"},{"KKBH":"720881002000","HPHM":"津AW7186","JGSK":"2021-04-01 10:31:48.889","CDBH":"2","XSFX":"由东向西","XSFXDM":"1","KKMC":"海旭道与安正路交口"},{"KKBH":"610401005","HPHM":"津E27994","JGSK":"2021-04-01 10:31:49.036","CDBH":"7","XSFX":"由南向北","XSFXDM":"3","KKMC":"和畅路与和顺路交口"},{"KKBH":"610391007","HPHM":"津C991M5","JGSK":"2021-04-01 10:31:49.085","CDBH":"10","XSFX":"由北向南","XSFXDM":"4","KKMC":"和韵路与和风路交口"},{"KKBH":"610276125","HPHM":"津RRQ992","JGSK":"2021-04-01 10:31:49.143","CDBH":"5","XSFX":"由南向北","XSFXDM":"3","KKMC":"中新大道与和顺路交口"},{"KKBH":"610391007","HPHM":"津RRM882","JGSK":"2021-04-01 10:31:49.181","CDBH":"6","XSFX":"由西向东","XSFXDM":"2","KKMC":"和韵路与和风路交口"},{"KKBH":"610271010","HPHM":"津RWU791","JGSK":"2021-04-01 10:31:49.428","CDBH":"7","XSFX":"由北向南","XSFXDM":"4","KKMC":"中新大道与华五路交口"},{"KKBH":"6102610030000","HPHM":"豫R509U9","JGSK":"2021-04-01 10:31:49.456","CDBH":"1","XSFX":"由东向西","XSFXDM":"1","KKMC":"中生大道与静湖南路交口正向"},{"KKBH":"610271009","HPHM":"车牌","JGSK":"2021-04-01 10:31:49.586","CDBH":"8","XSFX":"由南向北","XSFXDM":"3","KKMC":"中新大道与泰七路交口"},{"KKBH":"610266118","HPHM":"车牌","JGSK":"2021-04-01 10:31:49.632","CDBH":"11","XSFX":"由北向南","XSFXDM":"4","KKMC":"中生大道与和畅路交口"},{"KKBH":"6071310030000","HPHM":"冀C3489N","JGSK":"2021-04-01 10:31:49.691","CDBH":"1","XSFX":"由东向西","XSFXDM":"1","KKMC":"中央大道与海旭道交口正向"},{"KKBH":"610326142000","HPHM":"辽A0K766","JGSK":"2021-04-01 10:31:49.762","CDBH":"14","XSFX":"由北向南","XSFXDM":"4","KKMC":"中成大道与泰七路交口"},{"KKBH":"610256112","HPHM":"津RZH400","JGSK":"2021-04-01 10:31:49.838","CDBH":"10","XSFX":"由北向南","XSFXDM":"4","KKMC":"中天大道与中津大道交口"},{"KKBH":"7208510020000","HPHM":"津RCZ515","JGSK":"2021-04-01 10:31:49.878","CDBH":"4","XSFX":"由西向东","XSFXDM":"2","KKMC":"碧水道与安正路交口正向"},{"KKBH":"728031003000","HPHM":"津MMD855","JGSK":"2021-04-01 10:31:49.912","CDBH":"3","XSFX":"由南向北","XSFXDM":"3","KKMC":"动漫中路与文二路交口"},{"KKBH":"6103261420000","HPHM":"车牌","JGSK":"2021-04-01 10:31:50.035","CDBH":"1","XSFX":"由东向西","XSFXDM":"1","KKMC":"中成大道与泰七路交口正向"},{"KKBH":"720881005000","HPHM":"鲁UCL195","JGSK":"2021-04-01 10:31:50.073","CDBH":"4","XSFX":"由西向东","XSFXDM":"2","KKMC":"海旭道与明盛路交口"},{"KKBH":"7205710040000","HPHM":"车牌","JGSK":"2021-04-01 10:31:50.116","CDBH":"4","XSFX":"由西向东","XSFXDM":"2","KKMC":"动漫东路与动漫中路交口正向"},{"KKBH":"720541004000","HPHM":"津C35K01","JGSK":"2021-04-01 10:31:50.143","CDBH":"3","XSFX":"由西向东","XSFXDM":"2","KKMC":"动漫环路东与动漫中路交口"},{"KKBH":"610271010","HPHM":"津AUE983","JGSK":"2021-04-01 10:31:50.261","CDBH":"7","XSFX":"由北向南","XSFXDM":"4","KKMC":"中新大道与华五路交口"},{"KKBH":"610251002","HPHM":"津GXW186","JGSK":"2021-04-01 10:31:50.403","CDBH":"2","XSFX":"由东向西","XSFXDM":"1","KKMC":"中天大道与和睦路交口"},{"KKBH":"610391007","HPHM":"津CGN996","JGSK":"2021-04-01 10:31:50.439","CDBH":"12","XSFX":"由北向南","XSFXDM":"4","KKMC":"和韵路与和风路交口"},{"KKBH":"7208810040000","HPHM":"车牌","JGSK":"2021-04-01 10:31:50.462","CDBH":"2","XSFX":"由东向西","XSFXDM":"1","KKMC":"海旭道与永盛路交口正向"},{"KKBH":"720881002000","HPHM":"津HL6618","JGSK":"2021-04-01 10:31:50.498","CDBH":"12","XSFX":"由北向南","XSFXDM":"4","KKMC":"海旭道与安正路交口"},{"KKBH":"7208810070000","HPHM":"津C18165","JGSK":"2021-04-01 10:31:50.585","CDBH":"2","XSFX":"由东向西","XSFXDM":"1","KKMC":"海旭道与弘通路交口正向"},{"KKBH":"610256115","HPHM":"津NGH577","JGSK":"2021-04-01 10:31:50.692","CDBH":"2","XSFX":"由东向西","XSFXDM":"1","KKMC":"中天大道与中生大道交口"},{"KKBH":"610271010","HPHM":"津HH4446","JGSK":"2021-04-01 10:31:50.708","CDBH":"8","XSFX":"由北向南","XSFXDM":"4","KKMC":"中新大道与华五路交口"},{"KKBH":"610271009","HPHM":"津GDP881","JGSK":"2021-04-01 10:31:50.71","CDBH":"7","XSFX":"由南向北","XSFXDM":"3","KKMC":"中新大道与泰七路交口"},{"KKBH":"720891004000","HPHM":"津AD09161","JGSK":"2021-04-01 10:31:50.737","CDBH":"4","XSFX":"由西向东","XSFXDM":"2","KKMC":"海博道与安平路交口"},{"KKBH":"720891005000","HPHM":"沪C148Q6","JGSK":"2021-04-01 10:31:50.795","CDBH":"2","XSFX":"由东向西","XSFXDM":"1","KKMC":"海博道与安明路交口"},{"KKBH":"7208610030000","HPHM":"冀BS688D","JGSK":"2021-04-01 10:31:50.884","CDBH":"5","XSFX":"由西向东","XSFXDM":"2","KKMC":"海晨道与安明路交口正向"},{"KKBH":"610401005","HPHM":"车牌","JGSK":"2021-04-01 10:31:50.975","CDBH":"10","XSFX":"由北向南","XSFXDM":"4","KKMC":"和畅路与和顺路交口"},{"KKBH":"610276124","HPHM":"湘A5T05F","JGSK":"2021-04-01 10:31:51.036","CDBH":"4","XSFX":"由西向东","XSFXDM":"2","KKMC":"中新大道与中生大道交口"},{"KKBH":"610401005","HPHM":"津D13168","JGSK":"2021-04-01 10:31:51.128","CDBH":"7","XSFX":"由南向北","XSFXDM":"3","KKMC":"和畅路与和顺路交口"},{"KKBH":"720891003000","HPHM":"津AF02349","JGSK":"2021-04-01 10:31:51.218","CDBH":"8","XSFX":"由南向北","XSFXDM":"3","KKMC":"海博道与安正路交口"},{"KKBH":"610276126","HPHM":"津ADP2138","JGSK":"2021-04-01 10:31:51.246","CDBH":"8","XSFX":"由北向南","XSFXDM":"4","KKMC":"中新大道与和意路交口"},{"KKBH":"610391006","HPHM":"津JQZ028","JGSK":"2021-04-01 10:31:51.257","CDBH":"1","XSFX":"由东向西","XSFXDM":"1","KKMC":"和韵路与和意路交口"},{"KKBH":"610271009","HPHM":"车牌","JGSK":"2021-04-01 10:31:51.322","CDBH":"7","XSFX":"由南向北","XSFXDM":"3","KKMC":"中新大道与泰七路交口"},{"KKBH":"610391006","HPHM":"晋BSK744","JGSK":"2021-04-01 10:31:51.352","CDBH":"2","XSFX":"由东向西","XSFXDM":"1","KKMC":"和韵路与和意路交口"},{"KKBH":"6102610030000","HPHM":"津ADG0773","JGSK":"2021-04-01 10:31:51.433","CDBH":"8","XSFX":"由北向南","XSFXDM":"4","KKMC":"中生大道与静湖南路交口正向"},{"KKBH":"720881002000","HPHM":"鲁AJ18M5","JGSK":"2021-04-01 10:31:51.497","CDBH":"7","XSFX":"由西向东","XSFXDM":"2","KKMC":"海旭道与安正路交口"},{"KKBH":"610256112","HPHM":"津A2T377","JGSK":"2021-04-01 10:31:51.512","CDBH":"11","XSFX":"由北向南","XSFXDM":"4","KKMC":"中天大道与中津大道交口"},{"KKBH":"720891008000","HPHM":"津N85153","JGSK":"2021-04-01 10:31:51.585","CDBH":"5","XSFX":"由西向东","XSFXDM":"2","KKMC":"海博道与荣盛路交口"},{"KKBH":"610401004","HPHM":"京N32U45","JGSK":"2021-04-01 10:31:51.67","CDBH":"4","XSFX":"由西向东","XSFXDM":"2","KKMC":"和畅路与和风路交口"},{"KKBH":"7208810050000","HPHM":"津C758S9","JGSK":"2021-04-01 10:31:51.693","CDBH":"4","XSFX":"由西向东","XSFXDM":"2","KKMC":"海旭道与明盛路交口正向"},{"KKBH":"7208810020000","HPHM":"辽PAM265","JGSK":"2021-04-01 10:31:51.696","CDBH":"9","XSFX":"由南向北","XSFXDM":"3","KKMC":"海旭道与安正路交口正向"},{"KKBH":"610271009","HPHM":"车牌","JGSK":"2021-04-01 10:31:51.929","CDBH":"10","XSFX":"由北向南","XSFXDM":"4","KKMC":"中新大道与泰七路交口"},{"KKBH":"610391007","HPHM":"津G32669","JGSK":"2021-04-01 10:31:51.987","CDBH":"11","XSFX":"由北向南","XSFXDM":"4","KKMC":"和韵路与和风路交口"},{"KKBH":"610401005","HPHM":"车牌","JGSK":"2021-04-01 10:31:52.023","CDBH":"11","XSFX":"由北向南","XSFXDM":"4","KKMC":"和畅路与和顺路交口"},{"KKBH":"610251002","HPHM":"津C38E38","JGSK":"2021-04-01 10:31:52.075","CDBH":"10","XSFX":"由北向南","XSFXDM":"4","KKMC":"中天大道与和睦路交口"},{"KKBH":"610256114","HPHM":"冀E6U449","JGSK":"2021-04-01 10:31:52.084","CDBH":"5","XSFX":"由南向北","XSFXDM":"3","KKMC":"中天大道与和旭路交口"},{"KKBH":"720861003000","HPHM":"津MLF536","JGSK":"2021-04-01 10:31:52.105","CDBH":"10","XSFX":"由北向南","XSFXDM":"4","KKMC":"海晨道与安明路交口"},{"KKBH":"610326142000","HPHM":"车牌","JGSK":"2021-04-01 10:31:52.2","CDBH":"1","XSFX":"由东向西","XSFXDM":"1","KKMC":"中成大道与泰七路交口"},{"KKBH":"610271009","HPHM":"车牌","JGSK":"2021-04-01 10:31:52.208","CDBH":"8","XSFX":"由南向北","XSFXDM":"3","KKMC":"中新大道与泰七路交口"},{"KKBH":"728031002000","HPHM":"津AAZ611","JGSK":"2021-04-01 10:31:52.376","CDBH":"7","XSFX":"由北向南","XSFXDM":"4","KKMC":"动漫中路与文一路交口"},{"KKBH":"610391006","HPHM":"鲁C586BZ","JGSK":"2021-04-01 10:31:52.436","CDBH":"1","XSFX":"由东向西","XSFXDM":"1","KKMC":"和韵路与和意路交口"},{"KKBH":"720891004000","HPHM":"津HDU206","JGSK":"2021-04-01 10:31:52.506","CDBH":"11","XSFX":"由北向南","XSFXDM":"4","KKMC":"海博道与安平路交口"},{"KKBH":"720891004000","HPHM":"车牌","JGSK":"2021-04-01 10:31:52.586","CDBH":"8","XSFX":"由南向北","XSFXDM":"3","KKMC":"海博道与安平路交口"},{"KKBH":"720881002000","HPHM":"津RCA727","JGSK":"2021-04-01 10:31:52.679","CDBH":"5","XSFX":"由西向东","XSFXDM":"2","KKMC":"海旭道与安正路交口"},{"KKBH":"720881002000","HPHM":"津AF09313","JGSK":"2021-04-01 10:31:52.68","CDBH":"6","XSFX":"由西向东","XSFXDM":"2","KKMC":"海旭道与安正路交口"},{"KKBH":"720891004000","HPHM":"冀B86U46","JGSK":"2021-04-01 10:31:52.737","CDBH":"4","XSFX":"由西向东","XSFXDM":"2","KKMC":"海博道与安平路交口"},{"KKBH":"610271010","HPHM":"津AUE983","JGSK":"2021-04-01 10:31:52.918","CDBH":"7","XSFX":"由北向南","XSFXDM":"4","KKMC":"中新大道与华五路交口"},{"KKBH":"610271008","HPHM":"车牌","JGSK":"2021-04-01 10:31:52.997","CDBH":"1","XSFX":"由南向北","XSFXDM":"3","KKMC":"中新大道与航母主题公园支路交口"},{"KKBH":"610401004","HPHM":"冀BM051X","JGSK":"2021-04-01 10:31:53.025","CDBH":"10","XSFX":"由北向南","XSFXDM":"4","KKMC":"和畅路与和风路交口"},{"KKBH":"610276124","HPHM":"津RHU981","JGSK":"2021-04-01 10:31:53.319","CDBH":"8","XSFX":"由南向北","XSFXDM":"3","KKMC":"中新大道与中生大道交口"},{"KKBH":"610276124","HPHM":"津RHU981","JGSK":"2021-04-01 10:31:53.32","CDBH":"8","XSFX":"由南向北","XSFXDM":"3","KKMC":"中新大道与中生大道交口"},{"KKBH":"7205410020000","HPHM":"冀F081AV","JGSK":"2021-04-01 10:31:53.332","CDBH":"3","XSFX":"由西向东","XSFXDM":"2","KKMC":"动漫环路西与动漫中路交口正向"},{"KKBH":"610256115","HPHM":"津C21S83","JGSK":"2021-04-01 10:31:53.636","CDBH":"2","XSFX":"由东向西","XSFXDM":"1","KKMC":"中天大道与中生大道交口"},{"KKBH":"610256115","HPHM":"车牌","JGSK":"2021-04-01 10:31:53.738","CDBH":"9","XSFX":"由南向北","XSFXDM":"3","KKMC":"中天大道与中生大道交口"},{"KKBH":"7208610020000","HPHM":"京CEP870","JGSK":"2021-04-01 10:31:53.853","CDBH":"10","XSFX":"由北向南","XSFXDM":"4","KKMC":"海晨道与安正路交口正向"},{"KKBH":"7205710040000","HPHM":"津AY2296","JGSK":"2021-04-01 10:31:53.931","CDBH":"2","XSFX":"由东向西","XSFXDM":"1","KKMC":"动漫东路与动漫中路交口正向"},{"KKBH":"610271008","HPHM":"冀B1X15K","JGSK":"2021-04-01 10:31:53.991","CDBH":"4","XSFX":"由北向南","XSFXDM":"4","KKMC":"中新大道与航母主题公园支路交口"},{"KKBH":"610276124","HPHM":"冀D8H946","JGSK":"2021-04-01 10:31:54.029","CDBH":"1","XSFX":"由东向西","XSFXDM":"1","KKMC":"中新大道与中生大道交口"},{"KKBH":"7208810070000","HPHM":"豫Q15R06","JGSK":"2021-04-01 10:31:54.206","CDBH":"2","XSFX":"由东向西","XSFXDM":"1","KKMC":"海旭道与弘通路交口正向"},{"KKBH":"610261005000","HPHM":"津MP0527","JGSK":"2021-04-01 10:31:54.313","CDBH":"2","XSFX":"由南向北","XSFXDM":"3","KKMC":"中生大道与静湖西路（南侧）"},{"KKBH":"610256112","HPHM":"津RZH400","JGSK":"2021-04-01 10:31:54.368","CDBH":"10","XSFX":"由北向南","XSFXDM":"4","KKMC":"中天大道与中津大道交口"},{"KKBH":"6102610040000","HPHM":"津DSQ867","JGSK":"2021-04-01 10:31:54.562","CDBH":"6","XSFX":"由北向南","XSFXDM":"4","KKMC":"中生大道与静湖西路（北侧）正向"},{"KKBH":"720891004000","HPHM":"津AHJ596","JGSK":"2021-04-01 10:31:54.58","CDBH":"4","XSFX":"由西向东","XSFXDM":"2","KKMC":"海博道与安平路交口"},{"KKBH":"720881005000","HPHM":"津C758S9","JGSK":"2021-04-01 10:31:54.629","CDBH":"4","XSFX":"由西向东","XSFXDM":"2","KKMC":"海旭道与明盛路交口"},{"KKBH":"610401005","HPHM":"车牌","JGSK":"2021-04-01 10:31:54.766","CDBH":"10","XSFX":"由北向南","XSFXDM":"4","KKMC":"和畅路与和顺路交口"},{"KKBH":"610276124","HPHM":"津C08611","JGSK":"2021-04-01 10:31:54.836","CDBH":"2","XSFX":"由东向西","XSFXDM":"1","KKMC":"中新大道与中生大道交口"},{"KKBH":"610271010","HPHM":"津CG8999","JGSK":"2021-04-01 10:31:54.86","CDBH":"4","XSFX":"由南向北","XSFXDM":"3","KKMC":"中新大道与华五路交口"},{"KKBH":"720861002000","HPHM":"津RVU758","JGSK":"2021-04-01 10:31:54.93","CDBH":"10","XSFX":"由北向南","XSFXDM":"4","KKMC":"海晨道与安正路交口"},{"KKBH":"610256112","HPHM":"鲁NG616W","JGSK":"2021-04-01 10:31:55.081","CDBH":"9","XSFX":"由南向北","XSFXDM":"3","KKMC":"中天大道与中津大道交口"},{"KKBH":"610271009","HPHM":"津GDP881","JGSK":"2021-04-01 10:31:55.088","CDBH":"7","XSFX":"由南向北","XSFXDM":"3","KKMC":"中新大道与泰七路交口"},{"KKBH":"610276126","HPHM":"津ADP2138","JGSK":"2021-04-01 10:31:55.11","CDBH":"8","XSFX":"由北向南","XSFXDM":"4","KKMC":"中新大道与和意路交口"},{"KKBH":"610256112","HPHM":"津JMF396","JGSK":"2021-04-01 10:31:55.237","CDBH":"10","XSFX":"由北向南","XSFXDM":"4","KKMC":"中天大道与中津大道交口"},{"KKBH":"720891004000","HPHM":"车牌","JGSK":"2021-04-01 10:31:55.388","CDBH":"8","XSFX":"由南向北","XSFXDM":"3","KKMC":"海博道与安平路交口"},{"KKBH":"7208910030000","HPHM":"车牌","JGSK":"2021-04-01 10:31:55.389","CDBH":"3","XSFX":"由东向西","XSFXDM":"1","KKMC":"海博道与安正路交口正向"},{"KKBH":"610251002","HPHM":"津GXW186","JGSK":"2021-04-01 10:31:55.411","CDBH":"3","XSFX":"由东向西","XSFXDM":"1","KKMC":"中天大道与和睦路交口"},{"KKBH":"610256115","HPHM":"津ADF7669","JGSK":"2021-04-01 10:31:55.412","CDBH":"3","XSFX":"由东向西","XSFXDM":"1","KKMC":"中天大道与中生大道交口"},{"KKBH":"610271010","HPHM":"津DRZ315","JGSK":"2021-04-01 10:31:55.422","CDBH":"7","XSFX":"由北向南","XSFXDM":"4","KKMC":"中新大道与华五路交口"},{"KKBH":"610276126","HPHM":"津C9W387","JGSK":"2021-04-01 10:31:55.432","CDBH":"7","XSFX":"由北向南","XSFXDM":"4","KKMC":"中新大道与和意路交口"},{"KKBH":"7208510020000","HPHM":"车牌","JGSK":"2021-04-01 10:31:55.525","CDBH":"3","XSFX":"由东向西","XSFXDM":"1","KKMC":"碧水道与安正路交口正向"},{"KKBH":"6071310030000","HPHM":"津C8G560","JGSK":"2021-04-01 10:31:55.563","CDBH":"1","XSFX":"由东向西","XSFXDM":"1","KKMC":"中央大道与海旭道交口正向"},{"KKBH":"610286127","HPHM":"津JWW355","JGSK":"2021-04-01 10:31:55.585","CDBH":"3","XSFX":"由东向西","XSFXDM":"1","KKMC":"中津大道与和畅路交口"},{"KKBH":"610256115","HPHM":"津NGH577","JGSK":"2021-04-01 10:31:55.603","CDBH":"3","XSFX":"由东向西","XSFXDM":"1","KKMC":"中天大道与中生大道交口"},{"KKBH":"720891004000","HPHM":"车牌","JGSK":"2021-04-01 10:31:55.62","CDBH":"4","XSFX":"由西向东","XSFXDM":"2","KKMC":"海博道与安平路交口"},{"KKBH":"610271008","HPHM":"冀B1X15K","JGSK":"2021-04-01 10:31:55.733","CDBH":"4","XSFX":"由北向南","XSFXDM":"4","KKMC":"中新大道与航母主题公园支路交口"},{"KKBH":"610391007","HPHM":"津NSV908","JGSK":"2021-04-01 10:31:55.736","CDBH":"11","XSFX":"由北向南","XSFXDM":"4","KKMC":"和韵路与和风路交口"},{"KKBH":"7208610030000","HPHM":"晋K9J691","JGSK":"2021-04-01 10:31:55.807","CDBH":"5","XSFX":"由西向东","XSFXDM":"2","KKMC":"海晨道与安明路交口正向"},{"KKBH":"610266117","HPHM":"冀BP201C","JGSK":"2021-04-01 10:31:55.902","CDBH":"9","XSFX":"由南向北","XSFXDM":"3","KKMC":"中生大道与和韵路交口"},{"KKBH":"610256114","HPHM":"津DBH018","JGSK":"2021-04-01 10:31:55.957","CDBH":"5","XSFX":"由南向北","XSFXDM":"3","KKMC":"中天大道与和旭路交口"},{"KKBH":"610401004","HPHM":"京N32U45","JGSK":"2021-04-01 10:31:55.968","CDBH":"4","XSFX":"由西向东","XSFXDM":"2","KKMC":"和畅路与和风路交口"},{"KKBH":"7280310020000","HPHM":"津C58X52","JGSK":"2021-04-01 10:31:56.04","CDBH":"5","XSFX":"由南向北","XSFXDM":"3","KKMC":"动漫中路与文一路交口正向"},{"KKBH":"610256115","HPHM":"豫PN8891","JGSK":"2021-04-01 10:31:56.231","CDBH":"5","XSFX":"由西向东","XSFXDM":"2","KKMC":"中天大道与中生大道交口"},{"KKBH":"610256116","HPHM":"车牌","JGSK":"2021-04-01 10:31:56.313","CDBH":"5","XSFX":"由西向东","XSFXDM":"2","KKMC":"中天大道与和顺路交口"},{"KKBH":"610266118","HPHM":"津C11B06","JGSK":"2021-04-01 10:31:56.388","CDBH":"1","XSFX":"由东向西","XSFXDM":"1","KKMC":"中生大道与和畅路交口"},{"KKBH":"610256112","HPHM":"车牌","JGSK":"2021-04-01 10:31:56.455","CDBH":"12","XSFX":"由北向南","XSFXDM":"4","KKMC":"中天大道与中津大道交口"},{"KKBH":"610401005","HPHM":"津D13168","JGSK":"2021-04-01 10:31:56.74","CDBH":"8","XSFX":"由南向北","XSFXDM":"3","KKMC":"和畅路与和顺路交口"},{"KKBH":"610271010","HPHM":"津CG8999","JGSK":"2021-04-01 10:31:56.755","CDBH":"4","XSFX":"由南向北","XSFXDM":"3","KKMC":"中新大道与华五路交口"},{"KKBH":"610256115","HPHM":"车牌","JGSK":"2021-04-01 10:31:56.867","CDBH":"12","XSFX":"由北向南","XSFXDM":"4","KKMC":"中天大道与中生大道交口"},{"KKBH":"610266118","HPHM":"津H11832","JGSK":"2021-04-01 10:31:56.867","CDBH":"2","XSFX":"由东向西","XSFXDM":"1","KKMC":"中生大道与和畅路交口"},{"KKBH":"610261003000","HPHM":"津A5P257","JGSK":"2021-04-01 10:31:56.902","CDBH":"10","XSFX":"由东向西","XSFXDM":"1","KKMC":"中生大道与静湖南路交口"},{"KKBH":"610266117","HPHM":"津HHJ853","JGSK":"2021-04-01 10:31:56.904","CDBH":"6","XSFX":"由西向东","XSFXDM":"2","KKMC":"中生大道与和韵路交口"},{"KKBH":"610391007","HPHM":"津G32669","JGSK":"2021-04-01 10:31:57.326","CDBH":"12","XSFX":"由北向南","XSFXDM":"4","KKMC":"和韵路与和风路交口"},{"KKBH":"610251002","HPHM":"津C38E38","JGSK":"2021-04-01 10:31:57.329","CDBH":"10","XSFX":"由北向南","XSFXDM":"4","KKMC":"中天大道与和睦路交口"},{"KKBH":"610286127","HPHM":"津K53695","JGSK":"2021-04-01 10:31:57.414","CDBH":"5","XSFX":"由西向东","XSFXDM":"2","KKMC":"中津大道与和畅路交口"},{"KKBH":"7208610030000","HPHM":"津MHJ867","JGSK":"2021-04-01 10:31:57.459","CDBH":"4","XSFX":"由西向东","XSFXDM":"2","KKMC":"海晨道与安明路交口正向"},{"KKBH":"610271010","HPHM":"津DRZ315","JGSK":"2021-04-01 10:31:57.484","CDBH":"7","XSFX":"由北向南","XSFXDM":"4","KKMC":"中新大道与华五路交口"},{"KKBH":"7208610020000","HPHM":"津N59699","JGSK":"2021-04-01 10:31:57.509","CDBH":"5","XSFX":"由西向东","XSFXDM":"2","KKMC":"海晨道与安正路交口正向"},{"KKBH":"720851002000","HPHM":"津RCZ515","JGSK":"2021-04-01 10:31:57.518","CDBH":"4","XSFX":"由西向东","XSFXDM":"2","KKMC":"碧水道与安正路交口"},{"KKBH":"610256113","HPHM":"津JS0259","JGSK":"2021-04-01 10:31:57.743","CDBH":"2","XSFX":"由西向东","XSFXDM":"2","KKMC":"中天大道与和风路交口"},{"KKBH":"610271008","HPHM":"津LK5500","JGSK":"2021-04-01 10:31:57.812","CDBH":"5","XSFX":"由北向南","XSFXDM":"4","KKMC":"中新大道与航母主题公园支路交口"},{"KKBH":"610256112","HPHM":"津A2T377","JGSK":"2021-04-01 10:31:57.813","CDBH":"11","XSFX":"由北向南","XSFXDM":"4","KKMC":"中天大道与中津大道交口"},{"KKBH":"711","HPHM":"津RJV658","JGSK":"2021-04-01 10:31:57.871","CDBH":"7","XSFX":"由北向南","XSFXDM":"4","KKMC":"不礼让行人中新大道与和旭路交口"},{"KKBH":"610276125","HPHM":"津C720Z6","JGSK":"2021-04-01 10:31:58.011","CDBH":"5","XSFX":"由南向北","XSFXDM":"3","KKMC":"中新大道与和顺路交口"},{"KKBH":"610391006","HPHM":"晋BSK744","JGSK":"2021-04-01 10:31:58.223","CDBH":"2","XSFX":"由东向西","XSFXDM":"1","KKMC":"和韵路与和意路交口"},{"KKBH":"610256115","HPHM":"豫PN8891","JGSK":"2021-04-01 10:31:58.282","CDBH":"5","XSFX":"由西向东","XSFXDM":"2","KKMC":"中天大道与中生大道交口"},{"KKBH":"610256115","HPHM":"津RSQ582","JGSK":"2021-04-01 10:31:58.435","CDBH":"3","XSFX":"由东向西","XSFXDM":"1","KKMC":"中天大道与中生大道交口"},{"KKBH":"720541005000","HPHM":"车牌","JGSK":"2021-04-01 10:31:58.448","CDBH":"7","XSFX":"由北向南","XSFXDM":"4","KKMC":"动漫环路东与动漫西路交口"},{"KKBH":"610276124","HPHM":"车牌","JGSK":"2021-04-01 10:31:58.562","CDBH":"5","XSFX":"由西向东","XSFXDM":"2","KKMC":"中新大道与中生大道交口"},{"KKBH":"610266118","HPHM":"京N71H26","JGSK":"2021-04-01 10:31:58.576","CDBH":"10","XSFX":"由北向南","XSFXDM":"4","KKMC":"中生大道与和畅路交口"},{"KKBH":"610276124","HPHM":"津RHU981","JGSK":"2021-04-01 10:31:58.629","CDBH":"8","XSFX":"由南向北","XSFXDM":"3","KKMC":"中新大道与中生大道交口"},{"KKBH":"728031002000","HPHM":"津C58X52","JGSK":"2021-04-01 10:31:58.683","CDBH":"5","XSFX":"由南向北","XSFXDM":"3","KKMC":"动漫中路与文一路交口"},{"KKBH":"6103261420000","HPHM":"津CD6672","JGSK":"2021-04-01 10:31:58.7","CDBH":"4","XSFX":"由西向东","XSFXDM":"2","KKMC":"中成大道与泰七路交口正向"},{"KKBH":"610256115","HPHM":"津C21S83","JGSK":"2021-04-01 10:31:58.883","CDBH":"3","XSFX":"由东向西","XSFXDM":"1","KKMC":"中天大道与中生大道交口"},{"KKBH":"610276124","HPHM":"津C990V9","JGSK":"2021-04-01 10:31:58.902","CDBH":"8","XSFX":"由南向北","XSFXDM":"3","KKMC":"中新大道与中生大道交口"},{"KKBH":"7280310020000","HPHM":"津RB9131","JGSK":"2021-04-01 10:31:58.951","CDBH":"6","XSFX":"由南向北","XSFXDM":"3","KKMC":"动漫中路与文一路交口正向"},{"KKBH":"720891004000","HPHM":"车牌","JGSK":"2021-04-01 10:31:58.993","CDBH":"8","XSFX":"由南向北","XSFXDM":"3","KKMC":"海博道与安平路交口"},{"KKBH":"711","HPHM":"津NYX879","JGSK":"2021-04-01 10:31:59.003","CDBH":"5","XSFX":"由南向北","XSFXDM":"3","KKMC":"不礼让行人中新大道与和旭路交口"},{"KKBH":"610401004","HPHM":"浙G6UD80","JGSK":"2021-04-01 10:31:59.013","CDBH":"1","XSFX":"由东向西","XSFXDM":"1","KKMC":"和畅路与和风路交口"},{"KKBH":"610266117","HPHM":"津B56622","JGSK":"2021-04-01 10:31:59.037","CDBH":"6","XSFX":"由西向东","XSFXDM":"2","KKMC":"中生大道与和韵路交口"},{"KKBH":"610271010","HPHM":"冀B0Y376","JGSK":"2021-04-01 10:31:59.083","CDBH":"5","XSFX":"由南向北","XSFXDM":"3","KKMC":"中新大道与华五路交口"},{"KKBH":"7208710020000","HPHM":"车牌","JGSK":"2021-04-01 10:31:59.089","CDBH":"8","XSFX":"由北向南","XSFXDM":"4","KKMC":"安正路与芳菲路交口正向"},{"KKBH":"610256116","HPHM":"皖K73V69","JGSK":"2021-04-01 10:31:59.165","CDBH":"11","XSFX":"由北向南","XSFXDM":"4","KKMC":"中天大道与和顺路交口"},{"KKBH":"610271008","HPHM":"车牌","JGSK":"2021-04-01 10:31:59.165","CDBH":"1","XSFX":"由南向北","XSFXDM":"3","KKMC":"中新大道与航母主题公园支路交口"},{"KKBH":"720861002000","HPHM":"津AU6658","JGSK":"2021-04-01 10:31:59.334","CDBH":"10","XSFX":"由北向南","XSFXDM":"4","KKMC":"海晨道与安正路交口"},{"KKBH":"610261005000","HPHM":"冀F3QW16","JGSK":"2021-04-01 10:31:59.358","CDBH":"2","XSFX":"由南向北","XSFXDM":"3","KKMC":"中生大道与静湖西路（南侧）"},{"KKBH":"610276124","HPHM":"津C08611","JGSK":"2021-04-01 10:31:59.368","CDBH":"3","XSFX":"由东向西","XSFXDM":"1","KKMC":"中新大道与中生大道交口"},{"KKBH":"610276124","HPHM":"冀D8H946","JGSK":"2021-04-01 10:31:59.447","CDBH":"1","XSFX":"由东向西","XSFXDM":"1","KKMC":"中新大道与中生大道交口"},{"KKBH":"610256115","HPHM":"津HQB668","JGSK":"2021-04-01 10:31:59.503","CDBH":"7","XSFX":"由南向北","XSFXDM":"3","KKMC":"中天大道与中生大道交口"},{"KKBH":"610266118","HPHM":"津KPS226","JGSK":"2021-04-01 10:31:59.612","CDBH":"7","XSFX":"由南向北","XSFXDM":"3","KKMC":"中生大道与和畅路交口"},{"KKBH":"711","HPHM":"津H35228","JGSK":"2021-04-01 10:31:59.626","CDBH":"8","XSFX":"由北向南","XSFXDM":"4","KKMC":"不礼让行人中新大道与和旭路交口"},{"KKBH":"720891004000","HPHM":"津C86L83","JGSK":"2021-04-01 10:31:59.702","CDBH":"4","XSFX":"由西向东","XSFXDM":"2","KKMC":"海博道与安平路交口"},{"KKBH":"711","HPHM":"津HU2703","JGSK":"2021-04-01 10:31:59.706","CDBH":"7","XSFX":"由北向南","XSFXDM":"4","KKMC":"不礼让行人中新大道与和旭路交口"},{"KKBH":"610266118","HPHM":"津H11832","JGSK":"2021-04-01 10:31:59.765","CDBH":"3","XSFX":"由东向西","XSFXDM":"1","KKMC":"中生大道与和畅路交口"},{"KKBH":"6102610030000","HPHM":"津NWS507","JGSK":"2021-04-01 10:31:59.8","CDBH":"8","XSFX":"由北向南","XSFXDM":"4","KKMC":"中生大道与静湖南路交口正向"},{"KKBH":"610261003000","HPHM":"津ADG0773","JGSK":"2021-04-01 10:31:59.998","CDBH":"17","XSFX":"由北向南","XSFXDM":"4","KKMC":"中生大道与静湖南路交口"},{"KKBH":"720881007000","HPHM":"津C18165","JGSK":"2021-04-01 10:32:00.026","CDBH":"1","XSFX":"由东向西","XSFXDM":"1","KKMC":"海旭道与弘通路交口"},{"KKBH":"720861002000","HPHM":"津NZ1983","JGSK":"2021-04-01 10:32:00.093","CDBH":"4","XSFX":"由西向东","XSFXDM":"2","KKMC":"海晨道与安正路交口"},{"KKBH":"610271008","HPHM":"车牌","JGSK":"2021-04-01 10:32:00.212","CDBH":"2","XSFX":"由南向北","XSFXDM":"3","KKMC":"中新大道与航母主题公园支路交口"},{"KKBH":"7208710020000","HPHM":"车牌","JGSK":"2021-04-01 10:32:00.222","CDBH":"9","XSFX":"由北向南","XSFXDM":"4","KKMC":"安正路与芳菲路交口正向"},{"KKBH":"7208810020000","HPHM":"津KNU139","JGSK":"2021-04-01 10:32:00.231","CDBH":"6","XSFX":"由西向东","XSFXDM":"2","KKMC":"海旭道与安正路交口正向"},{"KKBH":"610266118","HPHM":"车牌","JGSK":"2021-04-01 10:32:00.245","CDBH":"1","XSFX":"由东向西","XSFXDM":"1","KKMC":"中生大道与和畅路交口"},{"KKBH":"610266118","HPHM":"鲁R0DT27","JGSK":"2021-04-01 10:32:00.26","CDBH":"5","XSFX":"由西向东","XSFXDM":"2","KKMC":"中生大道与和畅路交口"},{"KKBH":"610256114","HPHM":"津AVY599","JGSK":"2021-04-01 10:32:00.309","CDBH":"8","XSFX":"由北向南","XSFXDM":"4","KKMC":"中天大道与和旭路交口"},{"KKBH":"610391006","HPHM":"津C7F222","JGSK":"2021-04-01 10:32:00.357","CDBH":"2","XSFX":"由东向西","XSFXDM":"1","KKMC":"和韵路与和意路交口"},{"KKBH":"7208910060000","HPHM":"津DD8529","JGSK":"2021-04-01 10:32:00.359","CDBH":"7","XSFX":"由西向东","XSFXDM":"2","KKMC":"海博道与永盛路交口正向"},{"KKBH":"610276126","HPHM":"津C16D26","JGSK":"2021-04-01 10:32:00.503","CDBH":"7","XSFX":"由北向南","XSFXDM":"4","KKMC":"中新大道与和意路交口"},{"KKBH":"610391006","HPHM":"津A5C255","JGSK":"2021-04-01 10:32:00.798","CDBH":"5","XSFX":"由西向东","XSFXDM":"2","KKMC":"和韵路与和意路交口"},{"KKBH":"610266117","HPHM":"津DUP999","JGSK":"2021-04-01 10:32:00.858","CDBH":"6","XSFX":"由西向东","XSFXDM":"2","KKMC":"中生大道与和韵路交口"},{"KKBH":"610256116","HPHM":"皖K73V69","JGSK":"2021-04-01 10:32:00.886","CDBH":"12","XSFX":"由北向南","XSFXDM":"4","KKMC":"中天大道与和顺路交口"},{"KKBH":"720891004000","HPHM":"车牌","JGSK":"2021-04-01 10:32:00.912","CDBH":"8","XSFX":"由南向北","XSFXDM":"3","KKMC":"海博道与安平路交口"},{"KKBH":"610261003000","HPHM":"豫R509U9","JGSK":"2021-04-01 10:32:00.983","CDBH":"10","XSFX":"由东向西","XSFXDM":"1","KKMC":"中生大道与静湖南路交口"},{"KKBH":"610271009","HPHM":"鲁J7986N","JGSK":"2021-04-01 10:32:01.283","CDBH":"7","XSFX":"由南向北","XSFXDM":"3","KKMC":"中新大道与泰七路交口"},{"KKBH":"610261004000","HPHM":"津DSQ867","JGSK":"2021-04-01 10:32:01.331","CDBH":"6","XSFX":"由北向南","XSFXDM":"4","KKMC":"中生大道与静湖西路（北侧）"},{"KKBH":"610391007","HPHM":"津NSV908","JGSK":"2021-04-01 10:32:01.405","CDBH":"12","XSFX":"由北向南","XSFXDM":"4","KKMC":"和韵路与和风路交口"},{"KKBH":"610256113","HPHM":"津HG5069","JGSK":"2021-04-01 10:32:01.496","CDBH":"1","XSFX":"由西向东","XSFXDM":"2","KKMC":"中天大道与和风路交口"},{"KKBH":"720541005000","HPHM":"津K35687","JGSK":"2021-04-01 10:32:01.573","CDBH":"7","XSFX":"由北向南","XSFXDM":"4","KKMC":"动漫环路东与动漫西路交口"},{"KKBH":"610256115","HPHM":"车牌","JGSK":"2021-04-01 10:32:01.614","CDBH":"12","XSFX":"由北向南","XSFXDM":"4","KKMC":"中天大道与中生大道交口"},{"KKBH":"610401004","HPHM":"车牌","JGSK":"2021-04-01 10:32:01.701","CDBH":"8","XSFX":"由南向北","XSFXDM":"3","KKMC":"和畅路与和风路交口"},{"KKBH":"610276126","HPHM":"津CDG757","JGSK":"2021-04-01 10:32:01.826","CDBH":"4","XSFX":"由南向北","XSFXDM":"3","KKMC":"中新大道与和意路交口"},{"KKBH":"610256116","HPHM":"车牌","JGSK":"2021-04-01 10:32:01.932","CDBH":"5","XSFX":"由西向东","XSFXDM":"2","KKMC":"中天大道与和顺路交口"},{"KKBH":"7208210040000","HPHM":"浙GY0B08","JGSK":"2021-04-01 10:32:01.947","CDBH":"3","XSFX":"由南向北","XSFXDM":"3","KKMC":"动漫西路与动漫北路交口正向"},{"KKBH":"610266117","HPHM":"津CDX838","JGSK":"2021-04-01 10:32:02.081","CDBH":"5","XSFX":"由西向东","XSFXDM":"2","KKMC":"中生大道与和韵路交口"},{"KKBH":"610266117","HPHM":"津CDX838","JGSK":"2021-04-01 10:32:02.082","CDBH":"5","XSFX":"由西向东","XSFXDM":"2","KKMC":"中生大道与和韵路交口"},{"KKBH":"610271008","HPHM":"京QK59M9","JGSK":"2021-04-01 10:32:02.169","CDBH":"4","XSFX":"由北向南","XSFXDM":"4","KKMC":"中新大道与航母主题公园支路交口"},{"KKBH":"610271008","HPHM":"津GZA519","JGSK":"2021-04-01 10:32:02.227","CDBH":"1","XSFX":"由南向北","XSFXDM":"3","KKMC":"中新大道与航母主题公园支路交口"},{"KKBH":"610266117","HPHM":"WJ津16591","JGSK":"2021-04-01 10:32:02.262","CDBH":"7","XSFX":"由南向北","XSFXDM":"3","KKMC":"中生大道与和韵路交口"},{"KKBH":"610271009","HPHM":"津F00523","JGSK":"2021-04-01 10:32:02.267","CDBH":"11","XSFX":"由北向南","XSFXDM":"4","KKMC":"中新大道与泰七路交口"},{"KKBH":"7205410020000","HPHM":"津MMD855","JGSK":"2021-04-01 10:32:02.335","CDBH":"4","XSFX":"由西向东","XSFXDM":"2","KKMC":"动漫环路西与动漫中路交口正向"},{"KKBH":"610256111","HPHM":"津A09808D","JGSK":"2021-04-01 10:32:02.361","CDBH":"5","XSFX":"由南向北","XSFXDM":"3","KKMC":"中天大道与和惠路交口"},{"KKBH":"610401005","HPHM":"津RM0302","JGSK":"2021-04-01 10:32:02.425","CDBH":"8","XSFX":"由南向北","XSFXDM":"3","KKMC":"和畅路与和顺路交口"},{"KKBH":"610266118","HPHM":"鲁R0DT27","JGSK":"2021-04-01 10:32:02.493","CDBH":"5","XSFX":"由西向东","XSFXDM":"2","KKMC":"中生大道与和畅路交口"},{"KKBH":"610256115","HPHM":"辽P6A6R6","JGSK":"2021-04-01 10:32:02.528","CDBH":"5","XSFX":"由西向东","XSFXDM":"2","KKMC":"中天大道与中生大道交口"},{"KKBH":"7205710040000","HPHM":"津AAZ611","JGSK":"2021-04-01 10:32:02.547","CDBH":"3","XSFX":"由西向东","XSFXDM":"2","KKMC":"动漫东路与动漫中路交口正向"},{"KKBH":"610256111","HPHM":"津A7E762","JGSK":"2021-04-01 10:32:02.562","CDBH":"1","XSFX":"由西向东","XSFXDM":"2","KKMC":"中天大道与和惠路交口"},{"KKBH":"610256112","HPHM":"津JMF396","JGSK":"2021-04-01 10:32:02.693","CDBH":"10","XSFX":"由北向南","XSFXDM":"4","KKMC":"中天大道与中津大道交口"},{"KKBH":"610256116","HPHM":"津LBD848","JGSK":"2021-04-01 10:32:02.704","CDBH":"8","XSFX":"由南向北","XSFXDM":"3","KKMC":"中天大道与和顺路交口"},{"KKBH":"610401004","HPHM":"浙G6UD80","JGSK":"2021-04-01 10:32:02.747","CDBH":"2","XSFX":"由东向西","XSFXDM":"1","KKMC":"和畅路与和风路交口"},{"KKBH":"610271009","HPHM":"鲁J7986N","JGSK":"2021-04-01 10:32:02.774","CDBH":"7","XSFX":"由南向北","XSFXDM":"3","KKMC":"中新大道与泰七路交口"},{"KKBH":"610271008","HPHM":"津RYT157","JGSK":"2021-04-01 10:32:02.867","CDBH":"2","XSFX":"由南向北","XSFXDM":"3","KKMC":"中新大道与航母主题公园支路交口"},{"KKBH":"610256115","HPHM":"蒙A3071J","JGSK":"2021-04-01 10:32:02.892","CDBH":"3","XSFX":"由东向西","XSFXDM":"1","KKMC":"中天大道与中生大道交口"},{"KKBH":"610286127","HPHM":"津K53695","JGSK":"2021-04-01 10:32:02.922","CDBH":"6","XSFX":"由西向东","XSFXDM":"2","KKMC":"中津大道与和畅路交口"},{"KKBH":"720881002000","HPHM":"辽PAM265","JGSK":"2021-04-01 10:32:02.931","CDBH":"9","XSFX":"由南向北","XSFXDM":"3","KKMC":"海旭道与安正路交口"},{"KKBH":"610271010","HPHM":"冀B0Y376","JGSK":"2021-04-01 10:32:03.013","CDBH":"5","XSFX":"由南向北","XSFXDM":"3","KKMC":"中新大道与华五路交口"},{"KKBH":"610286127","HPHM":"津HQJ555","JGSK":"2021-04-01 10:32:03.037","CDBH":"3","XSFX":"由东向西","XSFXDM":"1","KKMC":"中津大道与和畅路交口"},{"KKBH":"610276125","HPHM":"辽G5117K","JGSK":"2021-04-01 10:32:03.056","CDBH":"5","XSFX":"由南向北","XSFXDM":"3","KKMC":"中新大道与和顺路交口"},{"KKBH":"7208710020000","HPHM":"津C08N89","JGSK":"2021-04-01 10:32:03.075","CDBH":"5","XSFX":"由南向北","XSFXDM":"3","KKMC":"安正路与芳菲路交口正向"},{"KKBH":"610256114","HPHM":"津AVY599","JGSK":"2021-04-01 10:32:03.283","CDBH":"8","XSFX":"由北向南","XSFXDM":"4","KKMC":"中天大道与和旭路交口"},{"KKBH":"610256115","HPHM":"津HQB668","JGSK":"2021-04-01 10:32:03.413","CDBH":"7","XSFX":"由南向北","XSFXDM":"3","KKMC":"中天大道与中生大道交口"},{"KKBH":"610256115","HPHM":"津RMR318","JGSK":"2021-04-01 10:32:03.421","CDBH":"8","XSFX":"由南向北","XSFXDM":"3","KKMC":"中天大道与中生大道交口"},{"KKBH":"610256116","HPHM":"津NLX090","JGSK":"2021-04-01 10:32:03.574","CDBH":"7","XSFX":"由南向北","XSFXDM":"3","KKMC":"中天大道与和顺路交口"},{"KKBH":"720891006000","HPHM":"津DD8529","JGSK":"2021-04-01 10:32:03.671","CDBH":"7","XSFX":"由西向东","XSFXDM":"2","KKMC":"海博道与永盛路交口"},{"KKBH":"7208610020000","HPHM":"津NWC099","JGSK":"2021-04-01 10:32:03.722","CDBH":"5","XSFX":"由西向东","XSFXDM":"2","KKMC":"海晨道与安正路交口正向"},{"KKBH":"711","HPHM":"津RSY698","JGSK":"2021-04-01 10:32:03.724","CDBH":"5","XSFX":"由南向北","XSFXDM":"3","KKMC":"不礼让行人中新大道与和旭路交口"},{"KKBH":"720861002000","HPHM":"京CEP870","JGSK":"2021-04-01 10:32:03.735","CDBH":"10","XSFX":"由北向南","XSFXDM":"4","KKMC":"海晨道与安正路交口"},{"KKBH":"610256113","HPHM":"津JS0259","JGSK":"2021-04-01 10:32:03.852","CDBH":"2","XSFX":"由西向东","XSFXDM":"2","KKMC":"中天大道与和风路交口"},{"KKBH":"610256114","HPHM":"津E15719","JGSK":"2021-04-01 10:32:04.021","CDBH":"6","XSFX":"由南向北","XSFXDM":"3","KKMC":"中天大道与和旭路交口"},{"KKBH":"610271008","HPHM":"车牌","JGSK":"2021-04-01 10:32:04.04","CDBH":"2","XSFX":"由南向北","XSFXDM":"3","KKMC":"中新大道与航母主题公园支路交口"},{"KKBH":"610256116","HPHM":"鲁NV66J9","JGSK":"2021-04-01 10:32:04.062","CDBH":"11","XSFX":"由北向南","XSFXDM":"4","KKMC":"中天大道与和顺路交口"},{"KKBH":"610276124","HPHM":"津C990V9","JGSK":"2021-04-01 10:32:04.156","CDBH":"8","XSFX":"由南向北","XSFXDM":"3","KKMC":"中新大道与中生大道交口"},{"KKBH":"610401004","HPHM":"津AF07086","JGSK":"2021-04-01 10:32:04.214","CDBH":"1","XSFX":"由东向西","XSFXDM":"1","KKMC":"和畅路与和风路交口"},{"KKBH":"610256112","HPHM":"津MS7838","JGSK":"2021-04-01 10:32:04.243","CDBH":"10","XSFX":"由北向南","XSFXDM":"4","KKMC":"中天大道与中津大道交口"},{"KKBH":"610271008","HPHM":"京QK59M9","JGSK":"2021-04-01 10:32:04.297","CDBH":"4","XSFX":"由北向南","XSFXDM":"4","KKMC":"中新大道与航母主题公园支路交口"},{"KKBH":"7205710040000","HPHM":"车牌","JGSK":"2021-04-01 10:32:04.298","CDBH":"6","XSFX":"由北向南","XSFXDM":"4","KKMC":"动漫东路与动漫中路交口正向"},{"KKBH":"610276125","HPHM":"津GAF657","JGSK":"2021-04-01 10:32:04.343","CDBH":"4","XSFX":"由南向北","XSFXDM":"3","KKMC":"中新大道与和顺路交口"},{"KKBH":"610326142000","HPHM":"车牌","JGSK":"2021-04-01 10:32:04.368","CDBH":"5","XSFX":"由西向东","XSFXDM":"2","KKMC":"中成大道与泰七路交口"},{"KKBH":"7208810020000","HPHM":"津DWL990","JGSK":"2021-04-01 10:32:04.394","CDBH":"3","XSFX":"由东向西","XSFXDM":"1","KKMC":"海旭道与安正路交口正向"},{"KKBH":"610276124","HPHM":"津KEE875","JGSK":"2021-04-01 10:32:04.431","CDBH":"10","XSFX":"由北向南","XSFXDM":"4","KKMC":"中新大道与中生大道交口"},{"KKBH":"610276124","HPHM":"冀J6G7F8","JGSK":"2021-04-01 10:32:04.561","CDBH":"5","XSFX":"由西向东","XSFXDM":"2","KKMC":"中新大道与中生大道交口"},{"KKBH":"610276126","HPHM":"津C16D26","JGSK":"2021-04-01 10:32:04.717","CDBH":"7","XSFX":"由北向南","XSFXDM":"4","KKMC":"中新大道与和意路交口"},{"KKBH":"720881002000","HPHM":"津KNU139","JGSK":"2021-04-01 10:32:04.789","CDBH":"7","XSFX":"由西向东","XSFXDM":"2","KKMC":"海旭道与安正路交口"},{"KKBH":"610256116","HPHM":"冀BW329Z","JGSK":"2021-04-01 10:32:04.917","CDBH":"7","XSFX":"由南向北","XSFXDM":"3","KKMC":"中天大道与和顺路交口"},{"KKBH":"610256113","HPHM":"津C23L17","JGSK":"2021-04-01 10:32:04.931","CDBH":"2","XSFX":"由西向东","XSFXDM":"2","KKMC":"中天大道与和风路交口"},{"KKBH":"610391008","HPHM":"车牌","JGSK":"2021-04-01 10:32:05.123","CDBH":"4","XSFX":"由西向东","XSFXDM":"2","KKMC":"和韵路与和旭路交口"},{"KKBH":"610256112","HPHM":"津JVY696","JGSK":"2021-04-01 10:32:05.151","CDBH":"11","XSFX":"由北向南","XSFXDM":"4","KKMC":"中天大道与中津大道交口"},{"KKBH":"7209010020000","HPHM":"车牌","JGSK":"2021-04-01 10:32:05.202","CDBH":"12","XSFX":"由北向南","XSFXDM":"4","KKMC":"玉林道与安正路交口正向"},{"KKBH":"610271009","HPHM":"津F00523","JGSK":"2021-04-01 10:32:05.221","CDBH":"11","XSFX":"由北向南","XSFXDM":"4","KKMC":"中新大道与泰七路交口"},{"KKBH":"720881007000","HPHM":"豫Q15R06","JGSK":"2021-04-01 10:32:05.223","CDBH":"1","XSFX":"由东向西","XSFXDM":"1","KKMC":"海旭道与弘通路交口"},{"KKBH":"7208910030000","HPHM":"车牌","JGSK":"2021-04-01 10:32:05.339","CDBH":"1","XSFX":"由东向西","XSFXDM":"1","KKMC":"海博道与安正路交口正向"},{"KKBH":"720861002000","HPHM":"津N59699","JGSK":"2021-04-01 10:32:05.378","CDBH":"5","XSFX":"由西向东","XSFXDM":"2","KKMC":"海晨道与安正路交口"},{"KKBH":"610276125","HPHM":"苏A2V3Z9","JGSK":"2021-04-01 10:32:05.485","CDBH":"8","XSFX":"由北向南","XSFXDM":"4","KKMC":"中新大道与和顺路交口"},{"KKBH":"728031002000","HPHM":"津RB9131","JGSK":"2021-04-01 10:32:05.49","CDBH":"5","XSFX":"由南向北","XSFXDM":"3","KKMC":"动漫中路与文一路交口"},{"KKBH":"7280310060000","HPHM":"车牌","JGSK":"2021-04-01 10:32:05.535","CDBH":"2","XSFX":"由东向西","XSFXDM":"1","KKMC":"动漫中路与文三路交口正向"},{"KKBH":"610286127","HPHM":"津C3E103","JGSK":"2021-04-01 10:32:05.62","CDBH":"1","XSFX":"由东向西","XSFXDM":"1","KKMC":"中津大道与和畅路交口"},{"KKBH":"610256115","HPHM":"津RD7056","JGSK":"2021-04-01 10:32:05.636","CDBH":"6","XSFX":"由西向东","XSFXDM":"2","KKMC":"中天大道与中生大道交口"},{"KKBH":"7209010020000","HPHM":"冀DN315B","JGSK":"2021-04-01 10:32:05.713","CDBH":"8","XSFX":"由南向北","XSFXDM":"3","KKMC":"玉林道与安正路交口正向"},{"KKBH":"610271009","HPHM":"冀B0B3L5","JGSK":"2021-04-01 10:32:05.811","CDBH":"11","XSFX":"由北向南","XSFXDM":"4","KKMC":"中新大道与泰七路交口"},{"KKBH":"610391006","HPHM":"津C7F222","JGSK":"2021-04-01 10:32:05.908","CDBH":"2","XSFX":"由东向西","XSFXDM":"1","KKMC":"和韵路与和意路交口"},{"KKBH":"610256116","HPHM":"冀BW329Z","JGSK":"2021-04-01 10:32:06.135","CDBH":"8","XSFX":"由南向北","XSFXDM":"3","KKMC":"中天大道与和顺路交口"},{"KKBH":"7205610020000","HPHM":"车牌","JGSK":"2021-04-01 10:32:06.167","CDBH":"1","XSFX":"由东向西","XSFXDM":"1","KKMC":"动漫北路与文三路交口正向"},{"KKBH":"610276126","HPHM":"津CDG757","JGSK":"2021-04-01 10:32:06.194","CDBH":"4","XSFX":"由南向北","XSFXDM":"3","KKMC":"中新大道与和意路交口"},{"KKBH":"720891004000","HPHM":"车牌","JGSK":"2021-04-01 10:32:06.277","CDBH":"8","XSFX":"由南向北","XSFXDM":"3","KKMC":"海博道与安平路交口"},{"KKBH":"610266118","HPHM":"津KPS226","JGSK":"2021-04-01 10:32:06.327","CDBH":"8","XSFX":"由南向北","XSFXDM":"3","KKMC":"中生大道与和畅路交口"},{"KKBH":"720891004000","HPHM":"津MNM135","JGSK":"2021-04-01 10:32:06.347","CDBH":"4","XSFX":"由西向东","XSFXDM":"2","KKMC":"海博道与安平路交口"},{"KKBH":"7208610030000","HPHM":"车牌","JGSK":"2021-04-01 10:32:06.427","CDBH":"11","XSFX":"由北向南","XSFXDM":"4","KKMC":"海晨道与安明路交口正向"},{"KKBH":"610256116","HPHM":"津LBD848","JGSK":"2021-04-01 10:32:06.475","CDBH":"9","XSFX":"由南向北","XSFXDM":"3","KKMC":"中天大道与和顺路交口"},{"KKBH":"610391007","HPHM":"车牌","JGSK":"2021-04-01 10:32:06.535","CDBH":"5","XSFX":"由西向东","XSFXDM":"2","KKMC":"和韵路与和风路交口"},{"KKBH":"610391007","HPHM":"津RBN729","JGSK":"2021-04-01 10:32:06.536","CDBH":"4","XSFX":"由西向东","XSFXDM":"2","KKMC":"和韵路与和风路交口"},{"KKBH":"610401005","HPHM":"津RM0302","JGSK":"2021-04-01 10:32:06.584","CDBH":"9","XSFX":"由南向北","XSFXDM":"3","KKMC":"和畅路与和顺路交口"},{"KKBH":"720541002000","HPHM":"津MMD855","JGSK":"2021-04-01 10:32:06.59","CDBH":"4","XSFX":"由西向东","XSFXDM":"2","KKMC":"动漫环路西与动漫中路交口"},{"KKBH":"610271008","HPHM":"津JCY628","JGSK":"2021-04-01 10:32:06.633","CDBH":"2","XSFX":"由南向北","XSFXDM":"3","KKMC":"中新大道与航母主题公园支路交口"},{"KKBH":"7208810050000","HPHM":"冀EVV883","JGSK":"2021-04-01 10:32:06.643","CDBH":"4","XSFX":"由西向东","XSFXDM":"2","KKMC":"海旭道与明盛路交口正向"},{"KKBH":"610256114","HPHM":"辽A3M96Q","JGSK":"2021-04-01 10:32:06.649","CDBH":"5","XSFX":"由南向北","XSFXDM":"3","KKMC":"中天大道与和旭路交口"},{"KKBH":"610266117","HPHM":"津B2M262","JGSK":"2021-04-01 10:32:06.704","CDBH":"3","XSFX":"由东向西","XSFXDM":"1","KKMC":"中生大道与和韵路交口"},{"KKBH":"610256115","HPHM":"津MAA688","JGSK":"2021-04-01 10:32:06.725","CDBH":"11","XSFX":"由北向南","XSFXDM":"4","KKMC":"中天大道与中生大道交口"},{"KKBH":"6071310030000","HPHM":"津RVR221","JGSK":"2021-04-01 10:32:06.79","CDBH":"3","XSFX":"由东向西","XSFXDM":"1","KKMC":"中央大道与海旭道交口正向"},{"KKBH":"610256115","HPHM":"辽P6A6R6","JGSK":"2021-04-01 10:32:06.927","CDBH":"6","XSFX":"由西向东","XSFXDM":"2","KKMC":"中天大道与中生大道交口"},{"KKBH":"610256114","HPHM":"津A7M715","JGSK":"2021-04-01 10:32:06.934","CDBH":"9","XSFX":"由北向南","XSFXDM":"4","KKMC":"中天大道与和旭路交口"},{"KKBH":"610266117","HPHM":"车牌","JGSK":"2021-04-01 10:32:06.968","CDBH":"11","XSFX":"由北向南","XSFXDM":"4","KKMC":"中生大道与和韵路交口"},{"KKBH":"610401005","HPHM":"津FBD501","JGSK":"2021-04-01 10:32:06.984","CDBH":"7","XSFX":"由南向北","XSFXDM":"3","KKMC":"和畅路与和顺路交口"},{"KKBH":"610276125","HPHM":"鲁MYV788","JGSK":"2021-04-01 10:32:07.139","CDBH":"5","XSFX":"由南向北","XSFXDM":"3","KKMC":"中新大道与和顺路交口"},{"KKBH":"610256111","HPHM":"津A7E762","JGSK":"2021-04-01 10:32:07.172","CDBH":"2","XSFX":"由西向东","XSFXDM":"2","KKMC":"中天大道与和惠路交口"},{"KKBH":"7208910060000","HPHM":"津LCV101","JGSK":"2021-04-01 10:32:07.212","CDBH":"7","XSFX":"由西向东","XSFXDM":"2","KKMC":"海博道与永盛路交口正向"},{"KKBH":"610256114","HPHM":"津DBH018","JGSK":"2021-04-01 10:32:07.214","CDBH":"5","XSFX":"由南向北","XSFXDM":"3","KKMC":"中天大道与和旭路交口"},{"KKBH":"6102610040000","HPHM":"车牌","JGSK":"2021-04-01 10:32:07.243","CDBH":"7","XSFX":"由北向南","XSFXDM":"4","KKMC":"中生大道与静湖西路（北侧）正向"},{"KKBH":"711","HPHM":"鲁N7307V","JGSK":"2021-04-01 10:32:07.247","CDBH":"5","XSFX":"由南向北","XSFXDM":"3","KKMC":"不礼让行人中新大道与和旭路交口"},{"KKBH":"7208610030000","HPHM":"津C0L150","JGSK":"2021-04-01 10:32:07.288","CDBH":"7","XSFX":"由南向北","XSFXDM":"3","KKMC":"海晨道与安明路交口正向"},{"KKBH":"610266118","HPHM":"京N71H26","JGSK":"2021-04-01 10:32:07.316","CDBH":"11","XSFX":"由北向南","XSFXDM":"4","KKMC":"中生大道与和畅路交口"},{"KKBH":"711","HPHM":"津DWQ357","JGSK":"2021-04-01 10:32:07.475","CDBH":"7","XSFX":"由北向南","XSFXDM":"4","KKMC":"不礼让行人中新大道与和旭路交口"},{"KKBH":"610256112","HPHM":"津MS7838","JGSK":"2021-04-01 10:32:07.499","CDBH":"11","XSFX":"由北向南","XSFXDM":"4","KKMC":"中天大道与中津大道交口"},{"KKBH":"610276125","HPHM":"津BZ6868","JGSK":"2021-04-01 10:32:07.537","CDBH":"4","XSFX":"由南向北","XSFXDM":"3","KKMC":"中新大道与和顺路交口"},{"KKBH":"610401004","HPHM":"津AF07086","JGSK":"2021-04-01 10:32:07.548","CDBH":"2","XSFX":"由东向西","XSFXDM":"1","KKMC":"和畅路与和风路交口"},{"KKBH":"610276124","HPHM":"津NJH875","JGSK":"2021-04-01 10:32:07.551","CDBH":"10","XSFX":"由北向南","XSFXDM":"4","KKMC":"中新大道与中生大道交口"},{"KKBH":"7205710040000","HPHM":"冀AA609C","JGSK":"2021-04-01 10:32:07.638","CDBH":"1","XSFX":"由东向西","XSFXDM":"1","KKMC":"动漫东路与动漫中路交口正向"},{"KKBH":"610391007","HPHM":"津E24349","JGSK":"2021-04-01 10:32:07.65","CDBH":"10","XSFX":"由北向南","XSFXDM":"4","KKMC":"和韵路与和风路交口"},{"KKBH":"610256115","HPHM":"津B2X616","JGSK":"2021-04-01 10:32:07.696","CDBH":"10","XSFX":"由北向南","XSFXDM":"4","KKMC":"中天大道与中生大道交口"},{"KKBH":"610276125","HPHM":"苏A2V3Z9","JGSK":"2021-04-01 10:32:07.781","CDBH":"8","XSFX":"由北向南","XSFXDM":"4","KKMC":"中新大道与和顺路交口"},{"KKBH":"610256112","HPHM":"津JVY696","JGSK":"2021-04-01 10:32:07.819","CDBH":"12","XSFX":"由北向南","XSFXDM":"4","KKMC":"中天大道与中津大道交口"},{"KKBH":"610266117","HPHM":"津CDX838","JGSK":"2021-04-01 10:32:07.914","CDBH":"5","XSFX":"由西向东","XSFXDM":"2","KKMC":"中生大道与和韵路交口"},{"KKBH":"610266117","HPHM":"津AS0798","JGSK":"2021-04-01 10:32:08.198","CDBH":"4","XSFX":"由西向东","XSFXDM":"2","KKMC":"中生大道与和韵路交口"},{"KKBH":"610256115","HPHM":"车牌","JGSK":"2021-04-01 10:32:08.3","CDBH":"5","XSFX":"由西向东","XSFXDM":"2","KKMC":"中天大道与中生大道交口"},{"KKBH":"610256116","HPHM":"津NLX090","JGSK":"2021-04-01 10:32:08.315","CDBH":"7","XSFX":"由南向北","XSFXDM":"3","KKMC":"中天大道与和顺路交口"},{"KKBH":"610276126","HPHM":"鲁PK7T30","JGSK":"2021-04-01 10:32:08.332","CDBH":"7","XSFX":"由北向南","XSFXDM":"4","KKMC":"中新大道与和意路交口"},{"KKBH":"6071310030000","HPHM":"津HP1888","JGSK":"2021-04-01 10:32:08.342","CDBH":"2","XSFX":"由东向西","XSFXDM":"1","KKMC":"中央大道与海旭道交口正向"},{"KKBH":"720821004000","HPHM":"浙GY0B08","JGSK":"2021-04-01 10:32:08.348","CDBH":"3","XSFX":"由南向北","XSFXDM":"3","KKMC":"动漫西路与动漫北路交口"},{"KKBH":"720881002000","HPHM":"津DWL990","JGSK":"2021-04-01 10:32:08.415","CDBH":"3","XSFX":"由东向西","XSFXDM":"1","KKMC":"海旭道与安正路交口"},{"KKBH":"7208610020000","HPHM":"津HFA601","JGSK":"2021-04-01 10:32:08.453","CDBH":"8","XSFX":"由南向北","XSFXDM":"3","KKMC":"海晨道与安正路交口正向"},{"KKBH":"7208910050000","HPHM":"津DZJ827","JGSK":"2021-04-01 10:32:08.597","CDBH":"6","XSFX":"由西向东","XSFXDM":"2","KKMC":"海博道与安明路交口正向"},{"KKBH":"610256112","HPHM":"津ADN7239","JGSK":"2021-04-01 10:32:08.758","CDBH":"10","XSFX":"由北向南","XSFXDM":"4","KKMC":"中天大道与中津大道交口"},{"KKBH":"7280310060000","HPHM":"津B2Q962","JGSK":"2021-04-01 10:32:08.771","CDBH":"1","XSFX":"由东向西","XSFXDM":"1","KKMC":"动漫中路与文三路交口正向"},{"KKBH":"7280310030000","HPHM":"津C58X52","JGSK":"2021-04-01 10:32:08.797","CDBH":"3","XSFX":"由南向北","XSFXDM":"3","KKMC":"动漫中路与文二路交口正向"},{"KKBH":"7208810040000","HPHM":"车牌","JGSK":"2021-04-01 10:32:08.805","CDBH":"3","XSFX":"由东向西","XSFXDM":"1","KKMC":"海旭道与永盛路交口正向"},{"KKBH":"7208110020000","HPHM":"车牌","JGSK":"2021-04-01 10:32:08.846","CDBH":"5","XSFX":"由北向南","XSFXDM":"4","KKMC":"动漫南路与文一路交口正向"},{"KKBH":"7208910060000","HPHM":"津E30686","JGSK":"2021-04-01 10:32:08.853","CDBH":"7","XSFX":"由西向东","XSFXDM":"2","KKMC":"海博道与永盛路交口正向"},{"KKBH":"610286127","HPHM":"津C3E103","JGSK":"2021-04-01 10:32:08.931","CDBH":"2","XSFX":"由东向西","XSFXDM":"1","KKMC":"中津大道与和畅路交口"},{"KKBH":"610271009","HPHM":"冀B0B3L5","JGSK":"2021-04-01 10:32:08.981","CDBH":"11","XSFX":"由北向南","XSFXDM":"4","KKMC":"中新大道与泰七路交口"},{"KKBH":"720871002000","HPHM":"津C08N89","JGSK":"2021-04-01 10:32:09.029","CDBH":"5","XSFX":"由南向北","XSFXDM":"3","KKMC":"安正路与芳菲路交口"},{"KKBH":"610276124","HPHM":"津FCS786","JGSK":"2021-04-01 10:32:09.237","CDBH":"11","XSFX":"由北向南","XSFXDM":"4","KKMC":"中新大道与中生大道交口"},{"KKBH":"720571004000","HPHM":"津AAZ611","JGSK":"2021-04-01 10:32:09.25","CDBH":"3","XSFX":"由西向东","XSFXDM":"2","KKMC":"动漫东路与动漫中路交口"},{"KKBH":"728031002000","HPHM":"津RES992","JGSK":"2021-04-01 10:32:09.324","CDBH":"8","XSFX":"由北向南","XSFXDM":"4","KKMC":"动漫中路与文一路交口"},{"KKBH":"610256111","HPHM":"豫GC01T1","JGSK":"2021-04-01 10:32:09.333","CDBH":"7","XSFX":"由北向南","XSFXDM":"4","KKMC":"中天大道与和惠路交口"},{"KKBH":"610266117","HPHM":"津C8E877","JGSK":"2021-04-01 10:32:09.407","CDBH":"1","XSFX":"由东向西","XSFXDM":"1","KKMC":"中生大道与和韵路交口"},{"KKBH":"720881005000","HPHM":"冀EVV883","JGSK":"2021-04-01 10:32:09.678","CDBH":"4","XSFX":"由西向东","XSFXDM":"2","KKMC":"海旭道与明盛路交口"},{"KKBH":"7205710030000","HPHM":"津C97A73","JGSK":"2021-04-01 10:32:09.716","CDBH":"1","XSFX":"由东向西","XSFXDM":"1","KKMC":"动漫东路与文三路交口正向"},{"KKBH":"610256112","HPHM":"冀B2Z13W","JGSK":"2021-04-01 10:32:09.752","CDBH":"5","XSFX":"由西向东","XSFXDM":"2","KKMC":"中天大道与中津大道交口"},{"KKBH":"728031003000","HPHM":"津C58X52","JGSK":"2021-04-01 10:32:09.76","CDBH":"3","XSFX":"由南向北","XSFXDM":"3","KKMC":"动漫中路与文二路交口"},{"KKBH":"7280310030000","HPHM":"津DST886","JGSK":"2021-04-01 10:32:09.791","CDBH":"5","XSFX":"由北向南","XSFXDM":"4","KKMC":"动漫中路与文二路交口正向"},{"KKBH":"7208810040000","HPHM":"冀J5XH52","JGSK":"2021-04-01 10:32:09.804","CDBH":"4","XSFX":"由西向东","XSFXDM":"2","KKMC":"海旭道与永盛路交口正向"},{"KKBH":"610401004","HPHM":"车牌","JGSK":"2021-04-01 10:32:10.066","CDBH":"9","XSFX":"由南向北","XSFXDM":"3","KKMC":"和畅路与和风路交口"},{"KKBH":"610391006","HPHM":"车牌","JGSK":"2021-04-01 10:32:10.253","CDBH":"7","XSFX":"由南向北","XSFXDM":"3","KKMC":"和韵路与和意路交口"},{"KKBH":"610256113","HPHM":"车牌","JGSK":"2021-04-01 10:32:10.268","CDBH":"2","XSFX":"由西向东","XSFXDM":"2","KKMC":"中天大道与和风路交口"},{"KKBH":"7205610020000","HPHM":"津RSY720","JGSK":"2021-04-01 10:32:10.321","CDBH":"3","XSFX":"由西向东","XSFXDM":"2","KKMC":"动漫北路与文三路交口正向"},{"KKBH":"720891006000","HPHM":"津LCV101","JGSK":"2021-04-01 10:32:10.395","CDBH":"7","XSFX":"由西向东","XSFXDM":"2","KKMC":"海博道与永盛路交口"},{"KKBH":"610266117","HPHM":"豫PB331B","JGSK":"2021-04-01 10:32:10.467","CDBH":"11","XSFX":"由北向南","XSFXDM":"4","KKMC":"中生大道与和韵路交口"},{"KKBH":"610276125","HPHM":"津RRQ992","JGSK":"2021-04-01 10:32:10.499","CDBH":"5","XSFX":"由南向北","XSFXDM":"3","KKMC":"中新大道与和顺路交口"},{"KKBH":"7208810050000","HPHM":"冀B8Q3H5","JGSK":"2021-04-01 10:32:10.583","CDBH":"9","XSFX":"由北向南","XSFXDM":"4","KKMC":"海旭道与明盛路交口正向"},{"KKBH":"610266117","HPHM":"车牌","JGSK":"2021-04-01 10:32:10.585","CDBH":"12","XSFX":"由北向南","XSFXDM":"4","KKMC":"中生大道与和韵路交口"},{"KKBH":"610276124","HPHM":"津KEE875","JGSK":"2021-04-01 10:32:10.712","CDBH":"10","XSFX":"由北向南","XSFXDM":"4","KKMC":"中新大道与中生大道交口"},{"KKBH":"610256115","HPHM":"津B2X616","JGSK":"2021-04-01 10:32:10.819","CDBH":"11","XSFX":"由北向南","XSFXDM":"4","KKMC":"中天大道与中生大道交口"},{"KKBH":"610256114","HPHM":"津E15719","JGSK":"2021-04-01 10:32:10.901","CDBH":"6","XSFX":"由南向北","XSFXDM":"3","KKMC":"中天大道与和旭路交口"},{"KKBH":"7205410020000","HPHM":"津A5L795","JGSK":"2021-04-01 10:32:10.968","CDBH":"2","XSFX":"由东向西","XSFXDM":"1","KKMC":"动漫环路西与动漫中路交口正向"},{"KKBH":"7208710020000","HPHM":"辽PKG953","JGSK":"2021-04-01 10:32:10.991","CDBH":"5","XSFX":"由南向北","XSFXDM":"3","KKMC":"安正路与芳菲路交口正向"},{"KKBH":"7208910050000","HPHM":"津KDL501","JGSK":"2021-04-01 10:32:11","CDBH":"5","XSFX":"由西向东","XSFXDM":"2","KKMC":"海博道与安明路交口正向"},{"KKBH":"610276125","HPHM":"鲁NU35X0","JGSK":"2021-04-01 10:32:11.148","CDBH":"7","XSFX":"由北向南","XSFXDM":"4","KKMC":"中新大道与和顺路交口"},{"KKBH":"610256115","HPHM":"津H56217","JGSK":"2021-04-01 10:32:11.209","CDBH":"10","XSFX":"由北向南","XSFXDM":"4","KKMC":"中天大道与中生大道交口"},{"KKBH":"610276125","HPHM":"京NL6455","JGSK":"2021-04-01 10:32:11.217","CDBH":"4","XSFX":"由南向北","XSFXDM":"3","KKMC":"中新大道与和顺路交口"},{"KKBH":"610256116","HPHM":"黑A869MU","JGSK":"2021-04-01 10:32:11.353","CDBH":"5","XSFX":"由西向东","XSFXDM":"2","KKMC":"中天大道与和顺路交口"},{"KKBH":"610256115","HPHM":"津MAA688","JGSK":"2021-04-01 10:32:11.379","CDBH":"12","XSFX":"由北向南","XSFXDM":"4","KKMC":"中天大道与中生大道交口"},{"KKBH":"610391008","HPHM":"车牌","JGSK":"2021-04-01 10:32:11.412","CDBH":"5","XSFX":"由西向东","XSFXDM":"2","KKMC":"和韵路与和旭路交口"},{"KKBH":"7208910040000","HPHM":"车牌","JGSK":"2021-04-01 10:32:11.444","CDBH":"6","XSFX":"由西向东","XSFXDM":"2","KKMC":"海博道与安平路交口正向"},{"KKBH":"610401005","HPHM":"津E27994","JGSK":"2021-04-01 10:32:11.464","CDBH":"7","XSFX":"由南向北","XSFXDM":"3","KKMC":"和畅路与和顺路交口"},{"KKBH":"720891004000","HPHM":"车牌","JGSK":"2021-04-01 10:32:11.56","CDBH":"8","XSFX":"由南向北","XSFXDM":"3","KKMC":"海博道与安平路交口"},{"KKBH":"610276126","HPHM":"川HS9709","JGSK":"2021-04-01 10:32:11.599","CDBH":"8","XSFX":"由北向南","XSFXDM":"4","KKMC":"中新大道与和意路交口"},{"KKBH":"610256112","HPHM":"车牌","JGSK":"2021-04-01 10:32:11.606","CDBH":"8","XSFX":"由南向北","XSFXDM":"3","KKMC":"中天大道与中津大道交口"},{"KKBH":"720901002000","HPHM":"冀DN315B","JGSK":"2021-04-01 10:32:11.79","CDBH":"8","XSFX":"由南向北","XSFXDM":"3","KKMC":"玉林道与安正路交口"},{"KKBH":"720881004000","HPHM":"冀J5XH52","JGSK":"2021-04-01 10:32:11.81","CDBH":"9","XSFX":"由西向东","XSFXDM":"2","KKMC":"海旭道与永盛路交口"},{"KKBH":"610271008","HPHM":"车牌","JGSK":"2021-04-01 10:32:11.839","CDBH":"4","XSFX":"由北向南","XSFXDM":"4","KKMC":"中新大道与航母主题公园支路交口"},{"KKBH":"610266117","HPHM":"津QK5399","JGSK":"2021-04-01 10:32:11.861","CDBH":"8","XSFX":"由南向北","XSFXDM":"3","KKMC":"中生大道与和韵路交口"},{"KKBH":"7208610030000","HPHM":"冀B7G2D5","JGSK":"2021-04-01 10:32:11.902","CDBH":"7","XSFX":"由南向北","XSFXDM":"3","KKMC":"海晨道与安明路交口正向"},{"KKBH":"7208810020000","HPHM":"津RBG100","JGSK":"2021-04-01 10:32:11.97","CDBH":"12","XSFX":"由北向南","XSFXDM":"4","KKMC":"海旭道与安正路交口正向"},{"KKBH":"720891006000","HPHM":"津E30686","JGSK":"2021-04-01 10:32:11.989","CDBH":"7","XSFX":"由西向东","XSFXDM":"2","KKMC":"海博道与永盛路交口"},{"KKBH":"610276125","HPHM":"冀B2TU51","JGSK":"2021-04-01 10:32:12.008","CDBH":"5","XSFX":"由南向北","XSFXDM":"3","KKMC":"中新大道与和顺路交口"},{"KKBH":"7280310060000","HPHM":"津C35K01","JGSK":"2021-04-01 10:32:12.2","CDBH":"3","XSFX":"由西向东","XSFXDM":"2","KKMC":"动漫中路与文三路交口正向"},{"KKBH":"610256115","HPHM":"津RXG503","JGSK":"2021-04-01 10:32:12.287","CDBH":"5","XSFX":"由西向东","XSFXDM":"2","KKMC":"中天大道与中生大道交口"},{"KKBH":"7208910030000","HPHM":"车牌","JGSK":"2021-04-01 10:32:12.4","CDBH":"2","XSFX":"由东向西","XSFXDM":"1","KKMC":"海博道与安正路交口正向"},{"KKBH":"610271009","HPHM":"冀T06X66","JGSK":"2021-04-01 10:32:12.484","CDBH":"10","XSFX":"由北向南","XSFXDM":"4","KKMC":"中新大道与泰七路交口"},{"KKBH":"610256112","HPHM":"津AR9679","JGSK":"2021-04-01 10:32:12.512","CDBH":"12","XSFX":"由北向南","XSFXDM":"4","KKMC":"中天大道与中津大道交口"},{"KKBH":"610271010","HPHM":"津C65138","JGSK":"2021-04-01 10:32:12.531","CDBH":"4","XSFX":"由南向北","XSFXDM":"3","KKMC":"中新大道与华五路交口"},{"KKBH":"610266117","HPHM":"鲁GY6393","JGSK":"2021-04-01 10:32:12.554","CDBH":"9","XSFX":"由南向北","XSFXDM":"3","KKMC":"中生大道与和韵路交口"},{"KKBH":"610256114","HPHM":"津A7M715","JGSK":"2021-04-01 10:32:12.575","CDBH":"9","XSFX":"由北向南","XSFXDM":"4","KKMC":"中天大道与和旭路交口"},{"KKBH":"610256111","HPHM":"津C05R12","JGSK":"2021-04-01 10:32:12.66","CDBH":"5","XSFX":"由南向北","XSFXDM":"3","KKMC":"中天大道与和惠路交口"},{"KKBH":"610276126","HPHM":"鲁PK7T30","JGSK":"2021-04-01 10:32:12.723","CDBH":"7","XSFX":"由北向南","XSFXDM":"4","KKMC":"中新大道与和意路交口"},{"KKBH":"610271008","HPHM":"车牌","JGSK":"2021-04-01 10:32:12.758","CDBH":"1","XSFX":"由南向北","XSFXDM":"3","KKMC":"中新大道与航母主题公园支路交口"},{"KKBH":"720891005000","HPHM":"津DZJ827","JGSK":"2021-04-01 10:32:12.767","CDBH":"6","XSFX":"由西向东","XSFXDM":"2","KKMC":"海博道与安明路交口"},{"KKBH":"7208910040000","HPHM":"鄂HJ2212","JGSK":"2021-04-01 10:32:12.817","CDBH":"11","XSFX":"由北向南","XSFXDM":"4","KKMC":"海博道与安平路交口正向"},{"KKBH":"610256113","HPHM":"津C23L17","JGSK":"2021-04-01 10:32:12.898","CDBH":"2","XSFX":"由西向东","XSFXDM":"2","KKMC":"中天大道与和风路交口"},{"KKBH":"610276125","HPHM":"津C720Z6","JGSK":"2021-04-01 10:32:12.904","CDBH":"5","XSFX":"由南向北","XSFXDM":"3","KKMC":"中新大道与和顺路交口"},{"KKBH":"610256112","HPHM":"津ADB7239","JGSK":"2021-04-01 10:32:13.019","CDBH":"10","XSFX":"由北向南","XSFXDM":"4","KKMC":"中天大道与中津大道交口"},{"KKBH":"610256114","HPHM":"津AD60879","JGSK":"2021-04-01 10:32:13.114","CDBH":"1","XSFX":"由西向东","XSFXDM":"2","KKMC":"中天大道与和旭路交口"},{"KKBH":"610276125","HPHM":"冀J2N1L6","JGSK":"2021-04-01 10:32:13.319","CDBH":"8","XSFX":"由北向南","XSFXDM":"4","KKMC":"中新大道与和顺路交口"},{"KKBH":"610391008","HPHM":"津ADU5829","JGSK":"2021-04-01 10:32:13.326","CDBH":"1","XSFX":"由东向西","XSFXDM":"1","KKMC":"和韵路与和旭路交口"},{"KKBH":"610256116","HPHM":"车牌","JGSK":"2021-04-01 10:32:13.337","CDBH":"8","XSFX":"由南向北","XSFXDM":"3","KKMC":"中天大道与和顺路交口"},{"KKBH":"7208910040000","HPHM":"车牌","JGSK":"2021-04-01 10:32:13.366","CDBH":"6","XSFX":"由西向东","XSFXDM":"2","KKMC":"海博道与安平路交口正向"},{"KKBH":"610256114","HPHM":"辽A3M96Q","JGSK":"2021-04-01 10:32:13.38","CDBH":"5","XSFX":"由南向北","XSFXDM":"3","KKMC":"中天大道与和旭路交口"},{"KKBH":"610271009","HPHM":"津C61825","JGSK":"2021-04-01 10:32:13.442","CDBH":"7","XSFX":"由南向北","XSFXDM":"3","KKMC":"中新大道与泰七路交口"},{"KKBH":"610391007","HPHM":"津RBN729","JGSK":"2021-04-01 10:32:13.463","CDBH":"5","XSFX":"由西向东","XSFXDM":"2","KKMC":"和韵路与和风路交口"},{"KKBH":"720861002000","HPHM":"津HFA601","JGSK":"2021-04-01 10:32:13.484","CDBH":"8","XSFX":"由南向北","XSFXDM":"3","KKMC":"海晨道与安正路交口"},{"KKBH":"7208810060000","HPHM":"津JLL606","JGSK":"2021-04-01 10:32:13.486","CDBH":"2","XSFX":"由西向东","XSFXDM":"2","KKMC":"海旭道与庄盛路交口正向"},{"KKBH":"610256114","HPHM":"津KKQ950","JGSK":"2021-04-01 10:32:13.598","CDBH":"5","XSFX":"由南向北","XSFXDM":"3","KKMC":"中天大道与和旭路交口"},{"KKBH":"610276125","HPHM":"鲁NU35X0","JGSK":"2021-04-01 10:32:13.627","CDBH":"7","XSFX":"由北向南","XSFXDM":"4","KKMC":"中新大道与和顺路交口"},{"KKBH":"610266117","HPHM":"豫PB331B","JGSK":"2021-04-01 10:32:13.631","CDBH":"12","XSFX":"由北向南","XSFXDM":"4","KKMC":"中生大道与和韵路交口"},{"KKBH":"610256115","HPHM":"津H56217","JGSK":"2021-04-01 10:32:13.779","CDBH":"10","XSFX":"由北向南","XSFXDM":"4","KKMC":"中天大道与中生大道交口"},{"KKBH":"7208810040000","HPHM":"津AY5816","JGSK":"2021-04-01 10:32:13.809","CDBH":"5","XSFX":"由西向东","XSFXDM":"2","KKMC":"海旭道与永盛路交口正向"},{"KKBH":"610276125","HPHM":"津DLN359","JGSK":"2021-04-01 10:32:13.995","CDBH":"5","XSFX":"由南向北","XSFXDM":"3","KKMC":"中新大道与和顺路交口"},{"KKBH":"610256111","HPHM":"豫GC01T1","JGSK":"2021-04-01 10:32:14.013","CDBH":"7","XSFX":"由北向南","XSFXDM":"4","KKMC":"中天大道与和惠路交口"},{"KKBH":"610266118","HPHM":"冀B7XE78","JGSK":"2021-04-01 10:32:14.036","CDBH":"10","XSFX":"由北向南","XSFXDM":"4","KKMC":"中生大道与和畅路交口"},{"KKBH":"711","HPHM":"豫G758AZ","JGSK":"2021-04-01 10:32:14.133","CDBH":"5","XSFX":"由南向北","XSFXDM":"3","KKMC":"不礼让行人中新大道与和旭路交口"},{"KKBH":"610276124","HPHM":"车牌","JGSK":"2021-04-01 10:32:14.183","CDBH":"3","XSFX":"由东向西","XSFXDM":"1","KKMC":"中新大道与中生大道交口"},{"KKBH":"720891005000","HPHM":"津KDL501","JGSK":"2021-04-01 10:32:14.28","CDBH":"5","XSFX":"由西向东","XSFXDM":"2","KKMC":"海博道与安明路交口"},{"KKBH":"728031003000","HPHM":"津DST886","JGSK":"2021-04-01 10:32:14.439","CDBH":"5","XSFX":"由北向南","XSFXDM":"4","KKMC":"动漫中路与文二路交口"},{"KKBH":"610271008","HPHM":"车牌","JGSK":"2021-04-01 10:32:14.463","CDBH":"4","XSFX":"由北向南","XSFXDM":"4","KKMC":"中新大道与航母主题公园支路交口"},{"KKBH":"610266117","HPHM":"津C8D562","JGSK":"2021-04-01 10:32:14.5","CDBH":"5","XSFX":"由西向东","XSFXDM":"2","KKMC":"中生大道与和韵路交口"},{"KKBH":"610276125","HPHM":"津GAF657","JGSK":"2021-04-01 10:32:14.504","CDBH":"4","XSFX":"由南向北","XSFXDM":"3","KKMC":"中新大道与和顺路交口"},{"KKBH":"7209010020000","HPHM":"贵CK872W","JGSK":"2021-04-01 10:32:14.579","CDBH":"8","XSFX":"由南向北","XSFXDM":"3","KKMC":"玉林道与安正路交口正向"},{"KKBH":"720891003000","HPHM":"津MT4979","JGSK":"2021-04-01 10:32:14.677","CDBH":"7","XSFX":"由南向北","XSFXDM":"3","KKMC":"海博道与安正路交口"},{"KKBH":"720571004000","HPHM":"冀AA609C","JGSK":"2021-04-01 10:32:14.728","CDBH":"1","XSFX":"由东向西","XSFXDM":"1","KKMC":"动漫东路与动漫中路交口"},{"KKBH":"610256115","HPHM":"津A7C331","JGSK":"2021-04-01 10:32:14.918","CDBH":"10","XSFX":"由北向南","XSFXDM":"4","KKMC":"中天大道与中生大道交口"},{"KKBH":"610401004","HPHM":"津A0Z213","JGSK":"2021-04-01 10:32:14.939","CDBH":"2","XSFX":"由东向西","XSFXDM":"1","KKMC":"和畅路与和风路交口"},{"KKBH":"610256116","HPHM":"津A869MU","JGSK":"2021-04-01 10:32:14.948","CDBH":"6","XSFX":"由西向东","XSFXDM":"2","KKMC":"中天大道与和顺路交口"},{"KKBH":"7208910050000","HPHM":"津C015Y2","JGSK":"2021-04-01 10:32:14.952","CDBH":"6","XSFX":"由西向东","XSFXDM":"2","KKMC":"海博道与安明路交口正向"},{"KKBH":"610266117","HPHM":"津C8E877","JGSK":"2021-04-01 10:32:14.976","CDBH":"2","XSFX":"由东向西","XSFXDM":"1","KKMC":"中生大道与和韵路交口"},{"KKBH":"610286127","HPHM":"鲁BM8A81","JGSK":"2021-04-01 10:32:15.157","CDBH":"2","XSFX":"由东向西","XSFXDM":"1","KKMC":"中津大道与和畅路交口"},{"KKBH":"7208910030000","HPHM":"津HFU591","JGSK":"2021-04-01 10:32:15.175","CDBH":"12","XSFX":"由北向南","XSFXDM":"4","KKMC":"海博道与安正路交口正向"},{"KKBH":"7208810020000","HPHM":"津JLQ936","JGSK":"2021-04-01 10:32:15.193","CDBH":"13","XSFX":"由北向南","XSFXDM":"4","KKMC":"海旭道与安正路交口正向"},{"KKBH":"720891004000","HPHM":"津HJ2212","JGSK":"2021-04-01 10:32:15.243","CDBH":"11","XSFX":"由北向南","XSFXDM":"4","KKMC":"海博道与安平路交口"},{"KKBH":"6071310030000","HPHM":"津E15671","JGSK":"2021-04-01 10:32:15.275","CDBH":"3","XSFX":"由东向西","XSFXDM":"1","KKMC":"中央大道与海旭道交口正向"},{"KKBH":"610256116","HPHM":"津KBY156","JGSK":"2021-04-01 10:32:15.349","CDBH":"7","XSFX":"由南向北","XSFXDM":"3","KKMC":"中天大道与和顺路交口"},{"KKBH":"610276125","HPHM":"津ADF0653","JGSK":"2021-04-01 10:32:15.376","CDBH":"8","XSFX":"由北向南","XSFXDM":"4","KKMC":"中新大道与和顺路交口"},{"KKBH":"610401004","HPHM":"津AA186警","JGSK":"2021-04-01 10:32:15.443","CDBH":"1","XSFX":"由东向西","XSFXDM":"1","KKMC":"和畅路与和风路交口"},{"KKBH":"728031002000","HPHM":"津NP8388","JGSK":"2021-04-01 10:32:15.486","CDBH":"8","XSFX":"由北向南","XSFXDM":"4","KKMC":"动漫中路与文一路交口"},{"KKBH":"610276126","HPHM":"川HS9709","JGSK":"2021-04-01 10:32:15.603","CDBH":"8","XSFX":"由北向南","XSFXDM":"4","KKMC":"中新大道与和意路交口"},{"KKBH":"610276125","HPHM":"辽G5117K","JGSK":"2021-04-01 10:32:15.624","CDBH":"5","XSFX":"由南向北","XSFXDM":"3","KKMC":"中新大道与和顺路交口"},{"KKBH":"610276125","HPHM":"冀J2N1L6","JGSK":"2021-04-01 10:32:15.707","CDBH":"8","XSFX":"由北向南","XSFXDM":"4","KKMC":"中新大道与和顺路交口"},{"KKBH":"7208910040000","HPHM":"冀AC9B00","JGSK":"2021-04-01 10:32:15.736","CDBH":"6","XSFX":"由西向东","XSFXDM":"2","KKMC":"海博道与安平路交口正向"},{"KKBH":"610271009","HPHM":"津T06X66","JGSK":"2021-04-01 10:32:15.787","CDBH":"10","XSFX":"由北向南","XSFXDM":"4","KKMC":"中新大道与泰七路交口"},{"KKBH":"711","HPHM":"津MCT680","JGSK":"2021-04-01 10:32:16.039","CDBH":"8","XSFX":"由北向南","XSFXDM":"4","KKMC":"不礼让行人中新大道与和旭路交口"},{"KKBH":"720891004000","HPHM":"津RKT136","JGSK":"2021-04-01 10:32:16.114","CDBH":"5","XSFX":"由西向东","XSFXDM":"2","KKMC":"海博道与安平路交口"},{"KKBH":"7208910050000","HPHM":"鲁R6Y65W","JGSK":"2021-04-01 10:32:16.134","CDBH":"5","XSFX":"由西向东","XSFXDM":"2","KKMC":"海博道与安明路交口正向"},{"KKBH":"610266117","HPHM":"鲁VJ3P82","JGSK":"2021-04-01 10:32:16.21","CDBH":"10","XSFX":"由北向南","XSFXDM":"4","KKMC":"中生大道与和韵路交口"},{"KKBH":"610391007","HPHM":"津A7W626","JGSK":"2021-04-01 10:32:16.296","CDBH":"10","XSFX":"由北向南","XSFXDM":"4","KKMC":"和韵路与和风路交口"},{"KKBH":"610256115","HPHM":"津CB3218","JGSK":"2021-04-01 10:32:16.513","CDBH":"10","XSFX":"由北向南","XSFXDM":"4","KKMC":"中天大道与中生大道交口"},{"KKBH":"610286127","HPHM":"津MC7158","JGSK":"2021-04-01 10:32:16.523","CDBH":"4","XSFX":"由西向东","XSFXDM":"2","KKMC":"中津大道与和畅路交口"},{"KKBH":"720561002000","HPHM":"津RSY720","JGSK":"2021-04-01 10:32:16.574","CDBH":"3","XSFX":"由西向东","XSFXDM":"2","KKMC":"动漫北路与文三路交口"},{"KKBH":"610271009","HPHM":"津C61825","JGSK":"2021-04-01 10:32:16.699","CDBH":"7","XSFX":"由南向北","XSFXDM":"3","KKMC":"中新大道与泰七路交口"},{"KKBH":"7208910090000","HPHM":"津NT9725","JGSK":"2021-04-01 10:32:16.783","CDBH":"1","XSFX":"由西向东","XSFXDM":"2","KKMC":"海博道与弘通路交口正向"},{"KKBH":"610256116","HPHM":"津FFN879","JGSK":"2021-04-01 10:32:16.789","CDBH":"8","XSFX":"由南向北","XSFXDM":"3","KKMC":"中天大道与和顺路交口"},{"KKBH":"7205410020000","HPHM":"津C58X52","JGSK":"2021-04-01 10:32:16.846","CDBH":"3","XSFX":"由西向东","XSFXDM":"2","KKMC":"动漫环路西与动漫中路交口正向"},{"KKBH":"720881004000","HPHM":"津AY5816","JGSK":"2021-04-01 10:32:16.849","CDBH":"10","XSFX":"由西向东","XSFXDM":"2","KKMC":"海旭道与永盛路交口"},{"KKBH":"610256115","HPHM":"津J55026","JGSK":"2021-04-01 10:32:16.916","CDBH":"6","XSFX":"由西向东","XSFXDM":"2","KKMC":"中天大道与中生大道交口"},{"KKBH":"610256114","HPHM":"津E07214","JGSK":"2021-04-01 10:32:16.954","CDBH":"2","XSFX":"由西向东","XSFXDM":"2","KKMC":"中天大道与和旭路交口"},{"KKBH":"610256113","HPHM":"车牌","JGSK":"2021-04-01 10:32:17.065","CDBH":"2","XSFX":"由西向东","XSFXDM":"2","KKMC":"中天大道与和风路交口"},{"KKBH":"610276125","HPHM":"冀B2TU51","JGSK":"2021-04-01 10:32:17.144","CDBH":"4","XSFX":"由南向北","XSFXDM":"3","KKMC":"中新大道与和顺路交口"},{"KKBH":"610256115","HPHM":"津A7C331","JGSK":"2021-04-01 10:32:17.299","CDBH":"11","XSFX":"由北向南","XSFXDM":"4","KKMC":"中天大道与中生大道交口"},{"KKBH":"7208810020000","HPHM":"津RMG393","JGSK":"2021-04-01 10:32:17.353","CDBH":"12","XSFX":"由北向南","XSFXDM":"4","KKMC":"海旭道与安正路交口正向"},{"KKBH":"7208910030000","HPHM":"车牌","JGSK":"2021-04-01 10:32:17.383","CDBH":"2","XSFX":"由东向西","XSFXDM":"1","KKMC":"海博道与安正路交口正向"},{"KKBH":"720881006000","HPHM":"津JLL606","JGSK":"2021-04-01 10:32:17.416","CDBH":"3","XSFX":"由西向东","XSFXDM":"2","KKMC":"海旭道与庄盛路交口"},{"KKBH":"610256112","HPHM":"辽MPG725","JGSK":"2021-04-01 10:32:17.427","CDBH":"6","XSFX":"由西向东","XSFXDM":"2","KKMC":"中天大道与中津大道交口"},{"KKBH":"7208910050000","HPHM":"津RPK553","JGSK":"2021-04-01 10:32:17.553","CDBH":"6","XSFX":"由西向东","XSFXDM":"2","KKMC":"海博道与安明路交口正向"},{"KKBH":"720861003000","HPHM":"冀BS688D","JGSK":"2021-04-01 10:32:17.555","CDBH":"4","XSFX":"由西向东","XSFXDM":"2","KKMC":"海晨道与安明路交口"},{"KKBH":"610276124","HPHM":"津NJH875","JGSK":"2021-04-01 10:32:17.677","CDBH":"10","XSFX":"由北向南","XSFXDM":"4","KKMC":"中新大道与中生大道交口"},{"KKBH":"7205410040000","HPHM":"津MMD855","JGSK":"2021-04-01 10:32:17.689","CDBH":"4","XSFX":"由西向东","XSFXDM":"2","KKMC":"动漫环路东与动漫中路交口正向"},{"KKBH":"7208610020000","HPHM":"津FCP955","JGSK":"2021-04-01 10:32:17.718","CDBH":"7","XSFX":"由南向北","XSFXDM":"3","KKMC":"海晨道与安正路交口正向"},{"KKBH":"610266117","HPHM":"津AS0798","JGSK":"2021-04-01 10:32:17.76","CDBH":"4","XSFX":"由西向东","XSFXDM":"2","KKMC":"中生大道与和韵路交口"},{"KKBH":"610271008","HPHM":"车牌","JGSK":"2021-04-01 10:32:17.798","CDBH":"2","XSFX":"由南向北","XSFXDM":"3","KKMC":"中新大道与航母主题公园支路交口"},{"KKBH":"610256112","HPHM":"津AR9679","JGSK":"2021-04-01 10:32:17.824","CDBH":"12","XSFX":"由北向南","XSFXDM":"4","KKMC":"中天大道与中津大道交口"},{"KKBH":"610271010","HPHM":"车牌","JGSK":"2021-04-01 10:32:17.828","CDBH":"4","XSFX":"由南向北","XSFXDM":"3","KKMC":"中新大道与华五路交口"},{"KKBH":"7208810040000","HPHM":"津AP0777","JGSK":"2021-04-01 10:32:17.852","CDBH":"5","XSFX":"由西向东","XSFXDM":"2","KKMC":"海旭道与永盛路交口正向"},{"KKBH":"610266118","HPHM":"吉B16S58","JGSK":"2021-04-01 10:32:17.908","CDBH":"3","XSFX":"由东向西","XSFXDM":"1","KKMC":"中生大道与和畅路交口"},{"KKBH":"728031006000","HPHM":"津B2Q962","JGSK":"2021-04-01 10:32:17.933","CDBH":"1","XSFX":"由东向西","XSFXDM":"1","KKMC":"动漫中路与文三路交口"},{"KKBH":"6102661220000","HPHM":"津A5P257","JGSK":"2021-04-01 10:32:17.992","CDBH":"1","XSFX":"由西向东","XSFXDM":"2","KKMC":"生态城中生大道故道河一桥西向东上桥处正向"},{"KKBH":"610271008","HPHM":"车牌","JGSK":"2021-04-01 10:32:17.998","CDBH":"1","XSFX":"由南向北","XSFXDM":"3","KKMC":"中新大道与航母主题公园支路交口"},{"KKBH":"610401004","HPHM":"车牌","JGSK":"2021-04-01 10:32:18.029","CDBH":"5","XSFX":"由西向东","XSFXDM":"2","KKMC":"和畅路与和风路交口"},{"KKBH":"720891004000","HPHM":"车牌","JGSK":"2021-04-01 10:32:18.033","CDBH":"5","XSFX":"由西向东","XSFXDM":"2","KKMC":"海博道与安平路交口"},{"KKBH":"610391007","HPHM":"津AD62835","JGSK":"2021-04-01 10:32:18.377","CDBH":"10","XSFX":"由北向南","XSFXDM":"4","KKMC":"和韵路与和风路交口"},{"KKBH":"6071310030000","HPHM":"津AW7186","JGSK":"2021-04-01 10:32:18.491","CDBH":"3","XSFX":"由东向西","XSFXDM":"1","KKMC":"中央大道与海旭道交口正向"},{"KKBH":"7208910040000","HPHM":"京PAT926","JGSK":"2021-04-01 10:32:18.628","CDBH":"6","XSFX":"由西向东","XSFXDM":"2","KKMC":"海博道与安平路交口正向"},{"KKBH":"720891004000","HPHM":"冀AC9B00","JGSK":"2021-04-01 10:32:18.672","CDBH":"5","XSFX":"由西向东","XSFXDM":"2","KKMC":"海博道与安平路交口"},{"KKBH":"720891003000","HPHM":"津HFU591","JGSK":"2021-04-01 10:32:18.686","CDBH":"2","XSFX":"由东向西","XSFXDM":"1","KKMC":"海博道与安正路交口"},{"KKBH":"610276125","HPHM":"津ADF0653","JGSK":"2021-04-01 10:32:18.753","CDBH":"8","XSFX":"由北向南","XSFXDM":"4","KKMC":"中新大道与和顺路交口"},{"KKBH":"6103261420000","HPHM":"津AY1679","JGSK":"2021-04-01 10:32:18.8","CDBH":"8","XSFX":"由南向北","XSFXDM":"3","KKMC":"中成大道与泰七路交口正向"},{"KKBH":"610286127","HPHM":"津MC7158","JGSK":"2021-04-01 10:32:18.825","CDBH":"5","XSFX":"由西向东","XSFXDM":"2","KKMC":"中津大道与和畅路交口"},{"KKBH":"720891004000","HPHM":"车牌","JGSK":"2021-04-01 10:32:18.845","CDBH":"9","XSFX":"由南向北","XSFXDM":"3","KKMC":"海博道与安平路交口"},{"KKBH":"610401005","HPHM":"津HS8855","JGSK":"2021-04-01 10:32:18.962","CDBH":"2","XSFX":"由东向西","XSFXDM":"1","KKMC":"和畅路与和顺路交口"},{"KKBH":"728031006000","HPHM":"津C35K01","JGSK":"2021-04-01 10:32:19.012","CDBH":"3","XSFX":"由西向东","XSFXDM":"2","KKMC":"动漫中路与文三路交口"},{"KKBH":"610276125","HPHM":"津ADP2138","JGSK":"2021-04-01 10:32:19.039","CDBH":"8","XSFX":"由北向南","XSFXDM":"4","KKMC":"中新大道与和顺路交口"},{"KKBH":"610276125","HPHM":"津DPL985","JGSK":"2021-04-01 10:32:19.258","CDBH":"4","XSFX":"由南向北","XSFXDM":"3","KKMC":"中新大道与和顺路交口"},{"KKBH":"610276125","HPHM":"津DLN359","JGSK":"2021-04-01 10:32:19.303","CDBH":"5","XSFX":"由南向北","XSFXDM":"3","KKMC":"中新大道与和顺路交口"},{"KKBH":"610401004","HPHM":"津AA186警","JGSK":"2021-04-01 10:32:19.32","CDBH":"1","XSFX":"由东向西","XSFXDM":"1","KKMC":"和畅路与和风路交口"},{"KKBH":"610256115","HPHM":"津AUL326","JGSK":"2021-04-01 10:32:19.359","CDBH":"5","XSFX":"由西向东","XSFXDM":"2","KKMC":"中天大道与中生大道交口"},{"KKBH":"6102661220000","HPHM":"冀F6E908","JGSK":"2021-04-01 10:32:19.452","CDBH":"2","XSFX":"由西向东","XSFXDM":"2","KKMC":"生态城中生大道故道河一桥西向东上桥处正向"},{"KKBH":"720541002000","HPHM":"津C58X52","JGSK":"2021-04-01 10:32:19.476","CDBH":"3","XSFX":"由西向东","XSFXDM":"2","KKMC":"动漫环路西与动漫中路交口"},{"KKBH":"7208810020000","HPHM":"津C2T962","JGSK":"2021-04-01 10:32:19.517","CDBH":"13","XSFX":"由北向南","XSFXDM":"4","KKMC":"海旭道与安正路交口正向"},{"KKBH":"720881005000","HPHM":"冀B8Q3H5","JGSK":"2021-04-01 10:32:19.619","CDBH":"9","XSFX":"由北向南","XSFXDM":"4","KKMC":"海旭道与明盛路交口"},{"KKBH":"720891004000","HPHM":"车牌","JGSK":"2021-04-01 10:32:19.735","CDBH":"7","XSFX":"由南向北","XSFXDM":"3","KKMC":"海博道与安平路交口"},{"KKBH":"610256115","HPHM":"津MM0556","JGSK":"2021-04-01 10:32:19.743","CDBH":"10","XSFX":"由北向南","XSFXDM":"4","KKMC":"中天大道与中生大道交口"},{"KKBH":"7208610030000","HPHM":"津AF22171","JGSK":"2021-04-01 10:32:19.791","CDBH":"4","XSFX":"由西向东","XSFXDM":"2","KKMC":"海晨道与安明路交口正向"},{"KKBH":"7208910080000","HPHM":"津A08U68","JGSK":"2021-04-01 10:32:19.82","CDBH":"5","XSFX":"由西向东","XSFXDM":"2","KKMC":"海博道与荣盛路交口正向"},{"KKBH":"7208910060000","HPHM":"冀BN386K","JGSK":"2021-04-01 10:32:19.847","CDBH":"5","XSFX":"由西向东","XSFXDM":"2","KKMC":"海博道与永盛路交口正向"},{"KKBH":"720571003000","HPHM":"津C97A73","JGSK":"2021-04-01 10:32:19.873","CDBH":"2","XSFX":"由东向西","XSFXDM":"1","KKMC":"动漫东路与文三路交口"},{"KKBH":"610256114","HPHM":"津KKQ950","JGSK":"2021-04-01 10:32:19.946","CDBH":"5","XSFX":"由南向北","XSFXDM":"3","KKMC":"中天大道与和旭路交口"},{"KKBH":"610286127","HPHM":"鲁BM8A81","JGSK":"2021-04-01 10:32:19.949","CDBH":"3","XSFX":"由东向西","XSFXDM":"1","KKMC":"中津大道与和畅路交口"},{"KKBH":"610401004","HPHM":"津A0Z213","JGSK":"2021-04-01 10:32:19.96","CDBH":"3","XSFX":"由东向西","XSFXDM":"1","KKMC":"和畅路与和风路交口"},{"KKBH":"610266117","HPHM":"车牌","JGSK":"2021-04-01 10:32:19.97","CDBH":"11","XSFX":"由北向南","XSFXDM":"4","KKMC":"中生大道与和韵路交口"},{"KKBH":"7208610020000","HPHM":"吉CKE619","JGSK":"2021-04-01 10:32:20.011","CDBH":"8","XSFX":"由南向北","XSFXDM":"3","KKMC":"海晨道与安正路交口正向"},{"KKBH":"720541002000","HPHM":"津A5L795","JGSK":"2021-04-01 10:32:20.075","CDBH":"2","XSFX":"由东向西","XSFXDM":"1","KKMC":"动漫环路西与动漫中路交口"},{"KKBH":"610271008","HPHM":"鲁Q6GZ31","JGSK":"2021-04-01 10:32:20.079","CDBH":"1","XSFX":"由南向北","XSFXDM":"3","KKMC":"中新大道与航母主题公园支路交口"},{"KKBH":"7208910030000","HPHM":"津HZ3669","JGSK":"2021-04-01 10:32:20.099","CDBH":"11","XSFX":"由北向南","XSFXDM":"4","KKMC":"海博道与安正路交口正向"},{"KKBH":"610256116","HPHM":"津AU6635","JGSK":"2021-04-01 10:32:20.193","CDBH":"7","XSFX":"由南向北","XSFXDM":"3","KKMC":"中天大道与和顺路交口"},{"KKBH":"720901002000","HPHM":"贵CK872W","JGSK":"2021-04-01 10:32:20.199","CDBH":"8","XSFX":"由南向北","XSFXDM":"3","KKMC":"玉林道与安正路交口"},{"KKBH":"610276124","HPHM":"津JM5667","JGSK":"2021-04-01 10:32:20.308","CDBH":"4","XSFX":"由西向东","XSFXDM":"2","KKMC":"中新大道与中生大道交口"},{"KKBH":"610266117","HPHM":"津QK5399","JGSK":"2021-04-01 10:32:20.399","CDBH":"8","XSFX":"由南向北","XSFXDM":"3","KKMC":"中生大道与和韵路交口"},{"KKBH":"610271008","HPHM":"车牌","JGSK":"2021-04-01 10:32:20.617","CDBH":"1","XSFX":"由南向北","XSFXDM":"3","KKMC":"中新大道与航母主题公园支路交口"},{"KKBH":"610256116","HPHM":"津KBY156","JGSK":"2021-04-01 10:32:20.626","CDBH":"8","XSFX":"由南向北","XSFXDM":"3","KKMC":"中天大道与和顺路交口"},{"KKBH":"7280310060000","HPHM":"车牌","JGSK":"2021-04-01 10:32:20.63","CDBH":"2","XSFX":"由东向西","XSFXDM":"1","KKMC":"动漫中路与文三路交口正向"},{"KKBH":"610391007","HPHM":"津AYU285","JGSK":"2021-04-01 10:32:20.74","CDBH":"1","XSFX":"由东向西","XSFXDM":"1","KKMC":"和韵路与和风路交口"},{"KKBH":"610266117","HPHM":"津C8D562","JGSK":"2021-04-01 10:32:20.88","CDBH":"5","XSFX":"由西向东","XSFXDM":"2","KKMC":"中生大道与和韵路交口"},{"KKBH":"720881002000","HPHM":"津RBG100","JGSK":"2021-04-01 10:32:20.918","CDBH":"12","XSFX":"由北向南","XSFXDM":"4","KKMC":"海旭道与安正路交口"},{"KKBH":"720861003000","HPHM":"津MHJ867","JGSK":"2021-04-01 10:32:20.919","CDBH":"4","XSFX":"由西向东","XSFXDM":"2","KKMC":"海晨道与安明路交口"},{"KKBH":"610271008","HPHM":"津NFG828","JGSK":"2021-04-01 10:32:20.958","CDBH":"2","XSFX":"由南向北","XSFXDM":"3","KKMC":"中新大道与航母主题公园支路交口"},{"KKBH":"610271010","HPHM":"津RVY735","JGSK":"2021-04-01 10:32:20.976","CDBH":"8","XSFX":"由北向南","XSFXDM":"4","KKMC":"中新大道与华五路交口"},{"KKBH":"610391007","HPHM":"冀BL083Q","JGSK":"2021-04-01 10:32:20.983","CDBH":"7","XSFX":"由南向北","XSFXDM":"3","KKMC":"和韵路与和风路交口"},{"KKBH":"7208610030000","HPHM":"蒙A0372Q","JGSK":"2021-04-01 10:32:21.006","CDBH":"2","XSFX":"由东向西","XSFXDM":"1","KKMC":"海晨道与安明路交口正向"},{"KKBH":"720891009000","HPHM":"津NT9725","JGSK":"2021-04-01 10:32:21.055","CDBH":"1","XSFX":"由西向东","XSFXDM":"2","KKMC":"海博道与弘通路交口"},{"KKBH":"720881004000","HPHM":"津AP0777","JGSK":"2021-04-01 10:32:21.094","CDBH":"10","XSFX":"由西向东","XSFXDM":"2","KKMC":"海旭道与永盛路交口"},{"KKBH":"7208910030000","HPHM":"车牌","JGSK":"2021-04-01 10:32:21.097","CDBH":"3","XSFX":"由东向西","XSFXDM":"1","KKMC":"海博道与安正路交口正向"},{"KKBH":"610266118","HPHM":"津DGF239","JGSK":"2021-04-01 10:32:21.205","CDBH":"10","XSFX":"由北向南","XSFXDM":"4","KKMC":"中生大道与和畅路交口"},{"KKBH":"610401004","HPHM":"辽PAH295","JGSK":"2021-04-01 10:32:21.265","CDBH":"1","XSFX":"由东向西","XSFXDM":"1","KKMC":"和畅路与和风路交口"},{"KKBH":"610271010","HPHM":"津HFA099","JGSK":"2021-04-01 10:32:21.44","CDBH":"7","XSFX":"由北向南","XSFXDM":"4","KKMC":"中新大道与华五路交口"},{"KKBH":"610256115","HPHM":"津RXG503","JGSK":"2021-04-01 10:32:21.498","CDBH":"5","XSFX":"由西向东","XSFXDM":"2","KKMC":"中天大道与中生大道交口"},{"KKBH":"720891004000","HPHM":"京PAT926","JGSK":"2021-04-01 10:32:21.556","CDBH":"5","XSFX":"由西向东","XSFXDM":"2","KKMC":"海博道与安平路交口"},{"KKBH":"720891004000","HPHM":"车牌","JGSK":"2021-04-01 10:32:21.565","CDBH":"9","XSFX":"由南向北","XSFXDM":"3","KKMC":"海博道与安平路交口"},{"KKBH":"610276124","HPHM":"津FJF500","JGSK":"2021-04-01 10:32:21.598","CDBH":"11","XSFX":"由北向南","XSFXDM":"4","KKMC":"中新大道与中生大道交口"},{"KKBH":"7208810020000","HPHM":"冀J5Y7A5","JGSK":"2021-04-01 10:32:21.637","CDBH":"12","XSFX":"由北向南","XSFXDM":"4","KKMC":"海旭道与安正路交口正向"},{"KKBH":"711","HPHM":"津B5666Q","JGSK":"2021-04-01 10:32:21.644","CDBH":"8","XSFX":"由北向南","XSFXDM":"4","KKMC":"不礼让行人中新大道与和旭路交口"},{"KKBH":"610266118","HPHM":"津DFT338","JGSK":"2021-04-01 10:32:21.656","CDBH":"8","XSFX":"由南向北","XSFXDM":"3","KKMC":"中生大道与和畅路交口"},{"KKBH":"720861003000","HPHM":"晋K9J691","JGSK":"2021-04-01 10:32:21.713","CDBH":"5","XSFX":"由西向东","XSFXDM":"2","KKMC":"海晨道与安明路交口"},{"KKBH":"7208910030000","HPHM":"车牌","JGSK":"2021-04-01 10:32:21.756","CDBH":"1","XSFX":"由东向西","XSFXDM":"1","KKMC":"海博道与安正路交口正向"},{"KKBH":"720541004000","HPHM":"津MMD855","JGSK":"2021-04-01 10:32:21.844","CDBH":"4","XSFX":"由西向东","XSFXDM":"2","KKMC":"动漫环路东与动漫中路交口"},{"KKBH":"610266122000","HPHM":"津A5P257","JGSK":"2021-04-01 10:32:21.872","CDBH":"1","XSFX":"由西向东","XSFXDM":"2","KKMC":"生态城中生大道故道河一桥西向东上桥处"},{"KKBH":"610256116","HPHM":"津RZA952","JGSK":"2021-04-01 10:32:21.915","CDBH":"2","XSFX":"由东向西","XSFXDM":"1","KKMC":"中天大道与和顺路交口"},{"KKBH":"7208910050000","HPHM":"晋BVK599","JGSK":"2021-04-01 10:32:21.916","CDBH":"6","XSFX":"由西向东","XSFXDM":"2","KKMC":"海博道与安明路交口正向"},{"KKBH":"610256113","HPHM":"津AVY599","JGSK":"2021-04-01 10:32:22.015","CDBH":"9","XSFX":"由北向南","XSFXDM":"4","KKMC":"中天大道与和风路交口"},{"KKBH":"610271008","HPHM":"津HDB002","JGSK":"2021-04-01 10:32:22.103","CDBH":"1","XSFX":"由南向北","XSFXDM":"3","KKMC":"中新大道与航母主题公园支路交口"},{"KKBH":"610266117","HPHM":"鲁VJ3P82","JGSK":"2021-04-01 10:32:22.117","CDBH":"11","XSFX":"由北向南","XSFXDM":"4","KKMC":"中生大道与和韵路交口"},{"KKBH":"720861002000","HPHM":"津NWC099","JGSK":"2021-04-01 10:32:22.273","CDBH":"5","XSFX":"由西向东","XSFXDM":"2","KKMC":"海晨道与安正路交口"},{"KKBH":"7208910040000","HPHM":"车牌","JGSK":"2021-04-01 10:32:22.371","CDBH":"6","XSFX":"由西向东","XSFXDM":"2","KKMC":"海博道与安平路交口正向"},{"KKBH":"610276125","HPHM":"津ADP2138","JGSK":"2021-04-01 10:32:22.433","CDBH":"8","XSFX":"由北向南","XSFXDM":"4","KKMC":"中新大道与和顺路交口"},{"KKBH":"711","HPHM":"冀C12L83","JGSK":"2021-04-01 10:32:22.501","CDBH":"2","XSFX":"由东向西","XSFXDM":"1","KKMC":"不礼让行人中新大道与和旭路交口"},{"KKBH":"610276125","HPHM":"津DPL985","JGSK":"2021-04-01 10:32:22.589","CDBH":"4","XSFX":"由南向北","XSFXDM":"3","KKMC":"中新大道与和顺路交口"},{"KKBH":"610266118","HPHM":"津NGH577","JGSK":"2021-04-01 10:32:22.606","CDBH":"3","XSFX":"由东向西","XSFXDM":"1","KKMC":"中生大道与和畅路交口"},{"KKBH":"610391007","HPHM":"津A8C669","JGSK":"2021-04-01 10:32:22.703","CDBH":"10","XSFX":"由北向南","XSFXDM":"4","KKMC":"和韵路与和风路交口"},{"KKBH":"610276124","HPHM":"津C822L8","JGSK":"2021-04-01 10:32:22.89","CDBH":"7","XSFX":"由南向北","XSFXDM":"3","KKMC":"中新大道与中生大道交口"},{"KKBH":"720891003000","HPHM":"津HZ3669","JGSK":"2021-04-01 10:32:22.929","CDBH":"2","XSFX":"由东向西","XSFXDM":"1","KKMC":"海博道与安正路交口"},{"KKBH":"610256115","HPHM":"冀AAJ258","JGSK":"2021-04-01 10:32:23.033","CDBH":"10","XSFX":"由北向南","XSFXDM":"4","KKMC":"中天大道与中生大道交口"},{"KKBH":"610271008","HPHM":"车牌","JGSK":"2021-04-01 10:32:23.091","CDBH":"1","XSFX":"由南向北","XSFXDM":"3","KKMC":"中新大道与航母主题公园支路交口"},{"KKBH":"610271010","HPHM":"津RVY735","JGSK":"2021-04-01 10:32:23.119","CDBH":"8","XSFX":"由北向南","XSFXDM":"4","KKMC":"中新大道与华五路交口"},{"KKBH":"6102661220000","HPHM":"豫R509U9","JGSK":"2021-04-01 10:32:23.142","CDBH":"1","XSFX":"由西向东","XSFXDM":"2","KKMC":"生态城中生大道故道河一桥西向东上桥处正向"},{"KKBH":"720891005000","HPHM":"津C015Y2","JGSK":"2021-04-01 10:32:23.171","CDBH":"6","XSFX":"由西向东","XSFXDM":"2","KKMC":"海博道与安明路交口"},{"KKBH":"610276124","HPHM":"津AR9036","JGSK":"2021-04-01 10:32:23.278","CDBH":"8","XSFX":"由南向北","XSFXDM":"3","KKMC":"中新大道与中生大道交口"},{"KKBH":"610266118","HPHM":"津MX9998","JGSK":"2021-04-01 10:32:23.468","CDBH":"7","XSFX":"由南向北","XSFXDM":"3","KKMC":"中生大道与和畅路交口"},{"KKBH":"720881002000","HPHM":"津JLQ936","JGSK":"2021-04-01 10:32:23.641","CDBH":"13","XSFX":"由北向南","XSFXDM":"4","KKMC":"海旭道与安正路交口"},{"KKBH":"7208110020000","HPHM":"津RES992","JGSK":"2021-04-01 10:32:23.654","CDBH":"1","XSFX":"由东向西","XSFXDM":"1","KKMC":"动漫南路与文一路交口正向"},{"KKBH":"610271010","HPHM":"津HFA099","JGSK":"2021-04-01 10:32:23.919","CDBH":"7","XSFX":"由北向南","XSFXDM":"4","KKMC":"中新大道与华五路交口"},{"KKBH":"610256111","HPHM":"津A09889D","JGSK":"2021-04-01 10:32:23.928","CDBH":"5","XSFX":"由南向北","XSFXDM":"3","KKMC":"中天大道与和惠路交口"},{"KKBH":"720891006000","HPHM":"冀BN386K","JGSK":"2021-04-01 10:32:23.932","CDBH":"5","XSFX":"由西向东","XSFXDM":"2","KKMC":"海博道与永盛路交口"},{"KKBH":"610266118","HPHM":"津DGF239","JGSK":"2021-04-01 10:32:23.962","CDBH":"11","XSFX":"由北向南","XSFXDM":"4","KKMC":"中生大道与和畅路交口"},{"KKBH":"720891004000","HPHM":"津C018J2","JGSK":"2021-04-01 10:32:24.199","CDBH":"5","XSFX":"由西向东","XSFXDM":"2","KKMC":"海博道与安平路交口"},{"KKBH":"610391007","HPHM":"冀BL083Q","JGSK":"2021-04-01 10:32:24.313","CDBH":"7","XSFX":"由南向北","XSFXDM":"3","KKMC":"和韵路与和风路交口"},{"KKBH":"610256115","HPHM":"津MM0556","JGSK":"2021-04-01 10:32:24.345","CDBH":"10","XSFX":"由北向南","XSFXDM":"4","KKMC":"中天大道与中生大道交口"},{"KKBH":"610276124","HPHM":"津NYX879","JGSK":"2021-04-01 10:32:24.445","CDBH":"7","XSFX":"由南向北","XSFXDM":"3","KKMC":"中新大道与中生大道交口"},{"KKBH":"610401005","HPHM":"津C611B8","JGSK":"2021-04-01 10:32:24.472","CDBH":"5","XSFX":"由西向东","XSFXDM":"2","KKMC":"和畅路与和顺路交口"},{"KKBH":"610276124","HPHM":"津FCS786","JGSK":"2021-04-01 10:32:24.483","CDBH":"11","XSFX":"由北向南","XSFXDM":"4","KKMC":"中新大道与中生大道交口"},{"KKBH":"610256115","HPHM":"皖K73V69","JGSK":"2021-04-01 10:32:24.547","CDBH":"10","XSFX":"由北向南","XSFXDM":"4","KKMC":"中天大道与中生大道交口"},{"KKBH":"610271008","HPHM":"车牌","JGSK":"2021-04-01 10:32:24.589","CDBH":"1","XSFX":"由南向北","XSFXDM":"3","KKMC":"中新大道与航母主题公园支路交口"},{"KKBH":"7208910030000","HPHM":"津RCH287","JGSK":"2021-04-01 10:32:24.606","CDBH":"11","XSFX":"由北向南","XSFXDM":"4","KKMC":"海博道与安正路交口正向"},{"KKBH":"610256113","HPHM":"津AVY599","JGSK":"2021-04-01 10:32:24.62","CDBH":"9","XSFX":"由北向南","XSFXDM":"4","KKMC":"中天大道与和风路交口"},{"KKBH":"720891004000","HPHM":"车牌","JGSK":"2021-04-01 10:32:24.846","CDBH":"9","XSFX":"由南向北","XSFXDM":"3","KKMC":"海博道与安平路交口"},{"KKBH":"610261005000","HPHM":"津NY7026","JGSK":"2021-04-01 10:32:25.038","CDBH":"2","XSFX":"由南向北","XSFXDM":"3","KKMC":"中生大道与静湖西路（南侧）"},{"KKBH":"610266118","HPHM":"津DFT338","JGSK":"2021-04-01 10:32:25.138","CDBH":"9","XSFX":"由南向北","XSFXDM":"3","KKMC":"中生大道与和畅路交口"},{"KKBH":"7208710020000","HPHM":"黑JV1776","JGSK":"2021-04-01 10:32:25.215","CDBH":"3","XSFX":"由西向东","XSFXDM":"2","KKMC":"安正路与芳菲路交口正向"},{"KKBH":"610401004","HPHM":"津JWW355","JGSK":"2021-04-01 10:32:25.221","CDBH":"7","XSFX":"由南向北","XSFXDM":"3","KKMC":"和畅路与和风路交口"},{"KKBH":"610266122000","HPHM":"冀F6E908","JGSK":"2021-04-01 10:32:25.232","CDBH":"2","XSFX":"由西向东","XSFXDM":"2","KKMC":"生态城中生大道故道河一桥西向东上桥处"},{"KKBH":"610401004","HPHM":"辽PAH295","JGSK":"2021-04-01 10:32:25.24","CDBH":"2","XSFX":"由东向西","XSFXDM":"1","KKMC":"和畅路与和风路交口"},{"KKBH":"610286127","HPHM":"津G15660","JGSK":"2021-04-01 10:32:25.311","CDBH":"2","XSFX":"由东向西","XSFXDM":"1","KKMC":"中津大道与和畅路交口"},{"KKBH":"720861003000","HPHM":"蒙A0372Q","JGSK":"2021-04-01 10:32:25.488","CDBH":"2","XSFX":"由东向西","XSFXDM":"1","KKMC":"海晨道与安明路交口"},{"KKBH":"610391007","HPHM":"津C991M5","JGSK":"2021-04-01 10:32:25.508","CDBH":"10","XSFX":"由北向南","XSFXDM":"4","KKMC":"和韵路与和风路交口"},{"KKBH":"610276124","HPHM":"车牌","JGSK":"2021-04-01 10:32:25.587","CDBH":"8","XSFX":"由南向北","XSFXDM":"3","KKMC":"中新大道与中生大道交口"},{"KKBH":"610261003000","HPHM":"津NWS507","JGSK":"2021-04-01 10:32:25.616","CDBH":"17","XSFX":"由北向南","XSFXDM":"4","KKMC":"中生大道与静湖南路交口"},{"KKBH":"720861003000","HPHM":"津AF22171","JGSK":"2021-04-01 10:32:25.718","CDBH":"4","XSFX":"由西向东","XSFXDM":"2","KKMC":"海晨道与安明路交口"},{"KKBH":"7208910060000","HPHM":"津RUS588","JGSK":"2021-04-01 10:32:25.724","CDBH":"7","XSFX":"由西向东","XSFXDM":"2","KKMC":"海博道与永盛路交口正向"},{"KKBH":"610271009","HPHM":"车牌","JGSK":"2021-04-01 10:32:25.926","CDBH":"5","XSFX":"由西向东","XSFXDM":"2","KKMC":"中新大道与泰七路交口"},{"KKBH":"610276126","HPHM":"津N07325","JGSK":"2021-04-01 10:32:25.935","CDBH":"4","XSFX":"由南向北","XSFXDM":"3","KKMC":"中新大道与和意路交口"},{"KKBH":"610276126","HPHM":"津BZ6868","JGSK":"2021-04-01 10:32:26.02","CDBH":"5","XSFX":"由南向北","XSFXDM":"3","KKMC":"中新大道与和意路交口"},{"KKBH":"720891003000","HPHM":"车牌","JGSK":"2021-04-01 10:32:26.056","CDBH":"1","XSFX":"由东向西","XSFXDM":"1","KKMC":"海博道与安正路交口"},{"KKBH":"610276124","HPHM":"津C822L8","JGSK":"2021-04-01 10:32:26.167","CDBH":"7","XSFX":"由南向北","XSFXDM":"3","KKMC":"中新大道与中生大道交口"},{"KKBH":"720891004000","HPHM":"津NHB920","JGSK":"2021-04-01 10:32:26.292","CDBH":"7","XSFX":"由南向北","XSFXDM":"3","KKMC":"海博道与安平路交口"},{"KKBH":"610276124","HPHM":"津C815X5","JGSK":"2021-04-01 10:32:26.295","CDBH":"7","XSFX":"由南向北","XSFXDM":"3","KKMC":"中新大道与中生大道交口"},{"KKBH":"610256113","HPHM":"冀B4H129","JGSK":"2021-04-01 10:32:26.399","CDBH":"4","XSFX":"由南向北","XSFXDM":"3","KKMC":"中天大道与和风路交口"},{"KKBH":"610266118","HPHM":"津MX9998","JGSK":"2021-04-01 10:32:26.577","CDBH":"7","XSFX":"由南向北","XSFXDM":"3","KKMC":"中生大道与和畅路交口"},{"KKBH":"720861002000","HPHM":"吉CKE619","JGSK":"2021-04-01 10:32:26.77","CDBH":"8","XSFX":"由南向北","XSFXDM":"3","KKMC":"海晨道与安正路交口"},{"KKBH":"7208910080000","HPHM":"京Q56DC8","JGSK":"2021-04-01 10:32:26.8","CDBH":"9","XSFX":"由南向北","XSFXDM":"3","KKMC":"海博道与荣盛路交口正向"},{"KKBH":"610266117","HPHM":"冀J345T5","JGSK":"2021-04-01 10:32:26.85","CDBH":"11","XSFX":"由北向南","XSFXDM":"4","KKMC":"中生大道与和韵路交口"},{"KKBH":"610326142000","HPHM":"津AY1679","JGSK":"2021-04-01 10:32:26.977","CDBH":"8","XSFX":"由南向北","XSFXDM":"3","KKMC":"中成大道与泰七路交口"},{"KKBH":"720891004000","HPHM":"车牌","JGSK":"2021-04-01 10:32:27.014","CDBH":"9","XSFX":"由南向北","XSFXDM":"3","KKMC":"海博道与安平路交口"},{"KKBH":"7208910040000","HPHM":"津C22V90","JGSK":"2021-04-01 10:32:27.035","CDBH":"6","XSFX":"由西向东","XSFXDM":"2","KKMC":"海博道与安平路交口正向"},{"KKBH":"7208810060000","HPHM":"津JLL606","JGSK":"2021-04-01 10:32:27.193","CDBH":"4","XSFX":"由南向北","XSFXDM":"3","KKMC":"海旭道与庄盛路交口正向"},{"KKBH":"610256111","HPHM":"津GXW186","JGSK":"2021-04-01 10:32:27.236","CDBH":"4","XSFX":"由南向北","XSFXDM":"3","KKMC":"中天大道与和惠路交口"},{"KKBH":"610391008","HPHM":"津FK9589","JGSK":"2021-04-01 10:32:27.391","CDBH":"5","XSFX":"由西向东","XSFXDM":"2","KKMC":"和韵路与和旭路交口"},{"KKBH":"610256115","HPHM":"冀AAJ258","JGSK":"2021-04-01 10:32:27.391","CDBH":"10","XSFX":"由北向南","XSFXDM":"4","KKMC":"中天大道与中生大道交口"},{"KKBH":"610391007","HPHM":"车牌","JGSK":"2021-04-01 10:32:27.563","CDBH":"11","XSFX":"由北向南","XSFXDM":"4","KKMC":"和韵路与和风路交口"},{"KKBH":"720891008000","HPHM":"津A08U68","JGSK":"2021-04-01 10:32:27.609","CDBH":"5","XSFX":"由西向东","XSFXDM":"2","KKMC":"海博道与荣盛路交口"},{"KKBH":"720571004000","HPHM":"津AY2296","JGSK":"2021-04-01 10:32:27.698","CDBH":"2","XSFX":"由东向西","XSFXDM":"1","KKMC":"动漫东路与动漫中路交口"},{"KKBH":"720891003000","HPHM":"津RCH287","JGSK":"2021-04-01 10:32:27.812","CDBH":"2","XSFX":"由东向西","XSFXDM":"1","KKMC":"海博道与安正路交口"},{"KKBH":"720811002000","HPHM":"津RES992","JGSK":"2021-04-01 10:32:27.887","CDBH":"1","XSFX":"由东向西","XSFXDM":"1","KKMC":"动漫南路与文一路交口"},{"KKBH":"720891006000","HPHM":"津RUS588","JGSK":"2021-04-01 10:32:27.895","CDBH":"7","XSFX":"由西向东","XSFXDM":"2","KKMC":"海博道与永盛路交口"},{"KKBH":"610276124","HPHM":"津NYX879","JGSK":"2021-04-01 10:32:27.927","CDBH":"7","XSFX":"由南向北","XSFXDM":"3","KKMC":"中新大道与中生大道交口"},{"KKBH":"610391007","HPHM":"津E24349","JGSK":"2021-04-01 10:32:27.988","CDBH":"10","XSFX":"由北向南","XSFXDM":"4","KKMC":"和韵路与和风路交口"},{"KKBH":"610276126","HPHM":"津BZ6868","JGSK":"2021-04-01 10:32:28.077","CDBH":"5","XSFX":"由南向北","XSFXDM":"3","KKMC":"中新大道与和意路交口"},{"KKBH":"610266122000","HPHM":"豫R509U9","JGSK":"2021-04-01 10:32:28.117","CDBH":"1","XSFX":"由西向东","XSFXDM":"2","KKMC":"生态城中生大道故道河一桥西向东上桥处"},{"KKBH":"610256115","HPHM":"津C83J30","JGSK":"2021-04-01 10:32:28.15","CDBH":"2","XSFX":"由东向西","XSFXDM":"1","KKMC":"中天大道与中生大道交口"},{"KKBH":"610276126","HPHM":"津N07325","JGSK":"2021-04-01 10:32:28.157","CDBH":"4","XSFX":"由南向北","XSFXDM":"3","KKMC":"中新大道与和意路交口"},{"KKBH":"610271009","HPHM":"津KU7099","JGSK":"2021-04-01 10:32:28.177","CDBH":"11","XSFX":"由北向南","XSFXDM":"4","KKMC":"中新大道与泰七路交口"},{"KKBH":"7208910050000","HPHM":"津MM3979","JGSK":"2021-04-01 10:32:28.184","CDBH":"5","XSFX":"由西向东","XSFXDM":"2","KKMC":"海博道与安明路交口正向"},{"KKBH":"610276124","HPHM":"苏A2V3Z9","JGSK":"2021-04-01 10:32:28.221","CDBH":"10","XSFX":"由北向南","XSFXDM":"4","KKMC":"中新大道与中生大道交口"},{"KKBH":"610256115","HPHM":"津QN8022","JGSK":"2021-04-01 10:32:28.353","CDBH":"7","XSFX":"由南向北","XSFXDM":"3","KKMC":"中天大道与中生大道交口"},{"KKBH":"610271009","HPHM":"车牌","JGSK":"2021-04-01 10:32:28.369","CDBH":"6","XSFX":"由西向东","XSFXDM":"2","KKMC":"中新大道与泰七路交口"},{"KKBH":"7208910060000","HPHM":"津C53E32","JGSK":"2021-04-01 10:32:28.395","CDBH":"7","XSFX":"由西向东","XSFXDM":"2","KKMC":"海博道与永盛路交口正向"},{"KKBH":"610271009","HPHM":"津NNC109","JGSK":"2021-04-01 10:32:28.433","CDBH":"10","XSFX":"由北向南","XSFXDM":"4","KKMC":"中新大道与泰七路交口"},{"KKBH":"610391007","HPHM":"津AYU285","JGSK":"2021-04-01 10:32:28.444","CDBH":"2","XSFX":"由东向西","XSFXDM":"1","KKMC":"和韵路与和风路交口"},{"KKBH":"610286127","HPHM":"津HQH619","JGSK":"2021-04-01 10:32:28.58","CDBH":"2","XSFX":"由东向西","XSFXDM":"1","KKMC":"中津大道与和畅路交口"},{"KKBH":"7208610030000","HPHM":"车牌","JGSK":"2021-04-01 10:32:28.662","CDBH":"1","XSFX":"由东向西","XSFXDM":"1","KKMC":"海晨道与安明路交口正向"},{"KKBH":"720861002000","HPHM":"津FCP955","JGSK":"2021-04-01 10:32:28.694","CDBH":"7","XSFX":"由南向北","XSFXDM":"3","KKMC":"海晨道与安正路交口"},{"KKBH":"720811002000","HPHM":"津B26032","JGSK":"2021-04-01 10:32:28.718","CDBH":"3","XSFX":"由南向北","XSFXDM":"3","KKMC":"动漫南路与文一路交口"},{"KKBH":"610401004","HPHM":"津RWZ868","JGSK":"2021-04-01 10:32:28.733","CDBH":"4","XSFX":"由西向东","XSFXDM":"2","KKMC":"和畅路与和风路交口"},{"KKBH":"720881002000","HPHM":"津C2T962","JGSK":"2021-04-01 10:32:28.764","CDBH":"13","XSFX":"由北向南","XSFXDM":"4","KKMC":"海旭道与安正路交口"},{"KKBH":"7208910060000","HPHM":"津MM5087","JGSK":"2021-04-01 10:32:28.848","CDBH":"3","XSFX":"由东向西","XSFXDM":"1","KKMC":"海博道与永盛路交口正向"},{"KKBH":"610256115","HPHM":"鲁R0DT27","JGSK":"2021-04-01 10:32:28.94","CDBH":"4","XSFX":"由西向东","XSFXDM":"2","KKMC":"中天大道与中生大道交口"},{"KKBH":"610401005","HPHM":"津C611B8","JGSK":"2021-04-01 10:32:28.952","CDBH":"6","XSFX":"由西向东","XSFXDM":"2","KKMC":"和畅路与和顺路交口"},{"KKBH":"610401004","HPHM":"津JWW355","JGSK":"2021-04-01 10:32:28.957","CDBH":"7","XSFX":"由南向北","XSFXDM":"3","KKMC":"和畅路与和风路交口"},{"KKBH":"610276124","HPHM":"津AR9036","JGSK":"2021-04-01 10:32:29.207","CDBH":"8","XSFX":"由南向北","XSFXDM":"3","KKMC":"中新大道与中生大道交口"},{"KKBH":"7208910050000","HPHM":"鲁NTY217","JGSK":"2021-04-01 10:32:29.365","CDBH":"7","XSFX":"由西向东","XSFXDM":"2","KKMC":"海博道与安明路交口正向"},{"KKBH":"610256115","HPHM":"皖K73V69","JGSK":"2021-04-01 10:32:29.47","CDBH":"10","XSFX":"由北向南","XSFXDM":"4","KKMC":"中天大道与中生大道交口"},{"KKBH":"610266117","HPHM":"车牌","JGSK":"2021-04-01 10:32:29.532","CDBH":"10","XSFX":"由北向南","XSFXDM":"4","KKMC":"中生大道与和韵路交口"},{"KKBH":"610391007","HPHM":"车牌","JGSK":"2021-04-01 10:32:29.564","CDBH":"5","XSFX":"由西向东","XSFXDM":"2","KKMC":"和韵路与和风路交口"},{"KKBH":"6102610040000","HPHM":"津MP0527","JGSK":"2021-04-01 10:32:29.565","CDBH":"3","XSFX":"由南向北","XSFXDM":"3","KKMC":"中生大道与静湖西路（北侧）正向"},{"KKBH":"610276124","HPHM":"津C815X5","JGSK":"2021-04-01 10:32:29.607","CDBH":"7","XSFX":"由南向北","XSFXDM":"3","KKMC":"中新大道与中生大道交口"},{"KKBH":"610266117","HPHM":"津H11832","JGSK":"2021-04-01 10:32:29.635","CDBH":"2","XSFX":"由东向西","XSFXDM":"1","KKMC":"中生大道与和韵路交口"},{"KKBH":"610276124","HPHM":"津C1S566","JGSK":"2021-04-01 10:32:29.785","CDBH":"2","XSFX":"由东向西","XSFXDM":"1","KKMC":"中新大道与中生大道交口"},{"KKBH":"610391006","HPHM":"鲁C586BZ","JGSK":"2021-04-01 10:32:29.84","CDBH":"1","XSFX":"由东向西","XSFXDM":"1","KKMC":"和韵路与和意路交口"},{"KKBH":"610271010","HPHM":"津A9N916","JGSK":"2021-04-01 10:32:29.909","CDBH":"8","XSFX":"由北向南","XSFXDM":"4","KKMC":"中新大道与华五路交口"},{"KKBH":"7208910080000","HPHM":"鲁NX57N1","JGSK":"2021-04-01 10:32:29.985","CDBH":"12","XSFX":"由北向南","XSFXDM":"4","KKMC":"海博道与荣盛路交口正向"},{"KKBH":"610256113","HPHM":"津A9H773","JGSK":"2021-04-01 10:32:29.988","CDBH":"4","XSFX":"由南向北","XSFXDM":"3","KKMC":"中天大道与和风路交口"},{"KKBH":"7280310060000","HPHM":"津MMD855","JGSK":"2021-04-01 10:32:30.018","CDBH":"4","XSFX":"由西向东","XSFXDM":"2","KKMC":"动漫中路与文三路交口正向"},{"KKBH":"610276124","HPHM":"鲁NMP083","JGSK":"2021-04-01 10:32:30.051","CDBH":"10","XSFX":"由北向南","XSFXDM":"4","KKMC":"中新大道与中生大道交口"},{"KKBH":"720891003000","HPHM":"津HZ3669","JGSK":"2021-04-01 10:32:30.126","CDBH":"7","XSFX":"由南向北","XSFXDM":"3","KKMC":"海博道与安正路交口"},{"KKBH":"610276124","HPHM":"苏A2V3Z9","JGSK":"2021-04-01 10:32:30.163","CDBH":"10","XSFX":"由北向南","XSFXDM":"4","KKMC":"中新大道与中生大道交口"},{"KKBH":"720891004000","HPHM":"津C699U7","JGSK":"2021-04-01 10:32:30.28","CDBH":"5","XSFX":"由西向东","XSFXDM":"2","KKMC":"海博道与安平路交口"},{"KKBH":"610401004","HPHM":"冀B28CC7","JGSK":"2021-04-01 10:32:30.339","CDBH":"4","XSFX":"由西向东","XSFXDM":"2","KKMC":"和畅路与和风路交口"},{"KKBH":"720891004000","HPHM":"津C22V90","JGSK":"2021-04-01 10:32:30.437","CDBH":"5","XSFX":"由西向东","XSFXDM":"2","KKMC":"海博道与安平路交口"},{"KKBH":"7205410030000","HPHM":"津K35687","JGSK":"2021-04-01 10:32:30.593","CDBH":"7","XSFX":"由东向西","XSFXDM":"1","KKMC":"动漫环路西与动漫西路交口正向"},{"KKBH":"7208910030000","HPHM":"冀J92R35","JGSK":"2021-04-01 10:32:30.624","CDBH":"9","XSFX":"由南向北","XSFXDM":"3","KKMC":"海博道与安正路交口正向"},{"KKBH":"610266117","HPHM":"冀J345T5","JGSK":"2021-04-01 10:32:30.678","CDBH":"12","XSFX":"由北向南","XSFXDM":"4","KKMC":"中生大道与和韵路交口"},{"KKBH":"610271009","HPHM":"津C67911","JGSK":"2021-04-01 10:32:30.914","CDBH":"5","XSFX":"由西向东","XSFXDM":"2","KKMC":"中新大道与泰七路交口"},{"KKBH":"7280310020000","HPHM":"津DST886","JGSK":"2021-04-01 10:32:30.933","CDBH":"7","XSFX":"由北向南","XSFXDM":"4","KKMC":"动漫中路与文一路交口正向"},{"KKBH":"610256111","HPHM":"津JVY696","JGSK":"2021-04-01 10:32:30.945","CDBH":"8","XSFX":"由北向南","XSFXDM":"4","KKMC":"中天大道与和惠路交口"},{"KKBH":"610271009","HPHM":"冀C12Y11","JGSK":"2021-04-01 10:32:31.153","CDBH":"11","XSFX":"由北向南","XSFXDM":"4","KKMC":"中新大道与泰七路交口"},{"KKBH":"610256113","HPHM":"冀B4H129","JGSK":"2021-04-01 10:32:31.395","CDBH":"4","XSFX":"由南向北","XSFXDM":"3","KKMC":"中天大道与和风路交口"},{"KKBH":"7208910040000","HPHM":"津RTC820","JGSK":"2021-04-01 10:32:31.425","CDBH":"6","XSFX":"由西向东","XSFXDM":"2","KKMC":"海博道与安平路交口正向"},{"KKBH":"610401004","HPHM":"津RWZ868","JGSK":"2021-04-01 10:32:31.43","CDBH":"5","XSFX":"由西向东","XSFXDM":"2","KKMC":"和畅路与和风路交口"},{"KKBH":"7209010020000","HPHM":"津RJK031","JGSK":"2021-04-01 10:32:31.57","CDBH":"1","XSFX":"由东向西","XSFXDM":"1","KKMC":"玉林道与安正路交口正向"},{"KKBH":"7205710010000","HPHM":"车牌","JGSK":"2021-04-01 10:32:31.592","CDBH":"1","XSFX":"由西向东","XSFXDM":"2","KKMC":"动漫东路与文一路交口正向"},{"KKBH":"610256116","HPHM":"津ADF7669","JGSK":"2021-04-01 10:32:31.628","CDBH":"7","XSFX":"由南向北","XSFXDM":"3","KKMC":"中天大道与和顺路交口"},{"KKBH":"610271008","HPHM":"车牌","JGSK":"2021-04-01 10:32:31.685","CDBH":"1","XSFX":"由南向北","XSFXDM":"3","KKMC":"中新大道与航母主题公园支路交口"},{"KKBH":"610251001","HPHM":"津AS0826","JGSK":"2021-04-01 10:32:31.781","CDBH":"9","XSFX":"由北向南","XSFXDM":"4","KKMC":"中天大道与和畅路交口"},{"KKBH":"610276125","HPHM":"津C16D26","JGSK":"2021-04-01 10:32:31.811","CDBH":"7","XSFX":"由北向南","XSFXDM":"4","KKMC":"中新大道与和顺路交口"},{"KKBH":"610256113","HPHM":"津MVC196","JGSK":"2021-04-01 10:32:31.823","CDBH":"1","XSFX":"由西向东","XSFXDM":"2","KKMC":"中天大道与和风路交口"},{"KKBH":"610266118","HPHM":"津C21S83","JGSK":"2021-04-01 10:32:31.959","CDBH":"2","XSFX":"由东向西","XSFXDM":"1","KKMC":"中生大道与和畅路交口"},{"KKBH":"610256115","HPHM":"津C77B19","JGSK":"2021-04-01 10:32:31.961","CDBH":"1","XSFX":"由东向西","XSFXDM":"1","KKMC":"中天大道与中生大道交口"},{"KKBH":"610271009","HPHM":"津LX5190","JGSK":"2021-04-01 10:32:31.97","CDBH":"10","XSFX":"由北向南","XSFXDM":"4","KKMC":"中新大道与泰七路交口"},{"KKBH":"610271010","HPHM":"津A9N916","JGSK":"2021-04-01 10:32:32.007","CDBH":"8","XSFX":"由北向南","XSFXDM":"4","KKMC":"中新大道与华五路交口"},{"KKBH":"610271008","HPHM":"车牌","JGSK":"2021-04-01 10:32:32.183","CDBH":"2","XSFX":"由南向北","XSFXDM":"3","KKMC":"中新大道与航母主题公园支路交口"},{"KKBH":"610256111","HPHM":"津A2T377","JGSK":"2021-04-01 10:32:32.22","CDBH":"7","XSFX":"由北向南","XSFXDM":"4","KKMC":"中天大道与和惠路交口"},{"KKBH":"610276125","HPHM":"湘A5T05F","JGSK":"2021-04-01 10:32:32.291","CDBH":"5","XSFX":"由南向北","XSFXDM":"3","KKMC":"中新大道与和顺路交口"},{"KKBH":"610401005","HPHM":"津HS8855","JGSK":"2021-04-01 10:32:32.348","CDBH":"3","XSFX":"由东向西","XSFXDM":"1","KKMC":"和畅路与和顺路交口"},{"KKBH":"610391007","HPHM":"车牌","JGSK":"2021-04-01 10:32:32.348","CDBH":"12","XSFX":"由北向南","XSFXDM":"4","KKMC":"和韵路与和风路交口"},{"KKBH":"720891005000","HPHM":"鲁NTY217","JGSK":"2021-04-01 10:32:32.381","CDBH":"7","XSFX":"由西向东","XSFXDM":"2","KKMC":"海博道与安明路交口"},{"KKBH":"610401004","HPHM":"津NGW900","JGSK":"2021-04-01 10:32:32.385","CDBH":"4","XSFX":"由西向东","XSFXDM":"2","KKMC":"和畅路与和风路交口"},{"KKBH":"610276124","HPHM":"鲁NMP083","JGSK":"2021-04-01 10:32:32.403","CDBH":"10","XSFX":"由北向南","XSFXDM":"4","KKMC":"中新大道与中生大道交口"},{"KKBH":"610256112","HPHM":"津K53695","JGSK":"2021-04-01 10:32:32.482","CDBH":"5","XSFX":"由西向东","XSFXDM":"2","KKMC":"中天大道与中津大道交口"},{"KKBH":"610271009","HPHM":"津KU7099","JGSK":"2021-04-01 10:32:32.838","CDBH":"11","XSFX":"由北向南","XSFXDM":"4","KKMC":"中新大道与泰七路交口"},{"KKBH":"7208710020000","HPHM":"津HFA601","JGSK":"2021-04-01 10:32:32.858","CDBH":"6","XSFX":"由南向北","XSFXDM":"3","KKMC":"安正路与芳菲路交口正向"},{"KKBH":"610261004000","HPHM":"津MP0527","JGSK":"2021-04-01 10:32:32.999","CDBH":"3","XSFX":"由南向北","XSFXDM":"3","KKMC":"中生大道与静湖西路（北侧）"},{"KKBH":"610266117","HPHM":"津N66388","JGSK":"2021-04-01 10:32:33.028","CDBH":"10","XSFX":"由北向南","XSFXDM":"4","KKMC":"中生大道与和韵路交口"},{"KKBH":"728031003000","HPHM":"津JAC259","JGSK":"2021-04-01 10:32:33.167","CDBH":"5","XSFX":"由北向南","XSFXDM":"4","KKMC":"动漫中路与文二路交口"},{"KKBH":"610391006","HPHM":"津A5C255","JGSK":"2021-04-01 10:32:33.193","CDBH":"5","XSFX":"由西向东","XSFXDM":"2","KKMC":"和韵路与和意路交口"},{"KKBH":"7280310020000","HPHM":"车牌","JGSK":"2021-04-01 10:32:33.21","CDBH":"1","XSFX":"由东向西","XSFXDM":"1","KKMC":"动漫中路与文一路交口正向"},{"KKBH":"610286127","HPHM":"津G15660","JGSK":"2021-04-01 10:32:33.234","CDBH":"3","XSFX":"由东向西","XSFXDM":"1","KKMC":"中津大道与和畅路交口"},{"KKBH":"610271008","HPHM":"津HYZ298","JGSK":"2021-04-01 10:32:33.39","CDBH":"1","XSFX":"由南向北","XSFXDM":"3","KKMC":"中新大道与航母主题公园支路交口"},{"KKBH":"610256115","HPHM":"津R0DT27","JGSK":"2021-04-01 10:32:33.424","CDBH":"4","XSFX":"由西向东","XSFXDM":"2","KKMC":"中天大道与中生大道交口"},{"KKBH":"610256115","HPHM":"津QN8022","JGSK":"2021-04-01 10:32:33.43","CDBH":"7","XSFX":"由南向北","XSFXDM":"3","KKMC":"中天大道与中生大道交口"},{"KKBH":"610271008","HPHM":"津GLZ155","JGSK":"2021-04-01 10:32:33.47","CDBH":"2","XSFX":"由南向北","XSFXDM":"3","KKMC":"中新大道与航母主题公园支路交口"},{"KKBH":"720891003000","HPHM":"晋B3185U","JGSK":"2021-04-01 10:32:33.483","CDBH":"8","XSFX":"由南向北","XSFXDM":"3","KKMC":"海博道与安正路交口"},{"KKBH":"610391007","HPHM":"津C35L02","JGSK":"2021-04-01 10:32:33.529","CDBH":"2","XSFX":"由东向西","XSFXDM":"1","KKMC":"和韵路与和风路交口"},{"KKBH":"610256112","HPHM":"冀B0D9S9","JGSK":"2021-04-01 10:32:33.554","CDBH":"7","XSFX":"由南向北","XSFXDM":"3","KKMC":"中天大道与中津大道交口"},{"KKBH":"610271009","HPHM":"津NNC109","JGSK":"2021-04-01 10:32:33.558","CDBH":"10","XSFX":"由北向南","XSFXDM":"4","KKMC":"中新大道与泰七路交口"},{"KKBH":"610271008","HPHM":"车牌","JGSK":"2021-04-01 10:32:33.595","CDBH":"5","XSFX":"由北向南","XSFXDM":"4","KKMC":"中新大道与航母主题公园支路交口"},{"KKBH":"711","HPHM":"冀FF685J","JGSK":"2021-04-01 10:32:33.651","CDBH":"8","XSFX":"由北向南","XSFXDM":"4","KKMC":"不礼让行人中新大道与和旭路交口"},{"KKBH":"610256116","HPHM":"津RZA952","JGSK":"2021-04-01 10:32:33.692","CDBH":"3","XSFX":"由东向西","XSFXDM":"1","KKMC":"中天大道与和顺路交口"},{"KKBH":"610266117","HPHM":"辽BA99S3","JGSK":"2021-04-01 10:32:33.717","CDBH":"5","XSFX":"由西向东","XSFXDM":"2","KKMC":"中生大道与和韵路交口"},{"KKBH":"610271008","HPHM":"车牌","JGSK":"2021-04-01 10:32:33.766","CDBH":"1","XSFX":"由南向北","XSFXDM":"3","KKMC":"中新大道与航母主题公园支路交口"},{"KKBH":"7208910030000","HPHM":"车牌","JGSK":"2021-04-01 10:32:33.785","CDBH":"2","XSFX":"由东向西","XSFXDM":"1","KKMC":"海博道与安正路交口正向"},{"KKBH":"720891006000","HPHM":"津MM5087","JGSK":"2021-04-01 10:32:33.815","CDBH":"3","XSFX":"由东向西","XSFXDM":"1","KKMC":"海博道与永盛路交口"},{"KKBH":"610256111","HPHM":"津JVY696","JGSK":"2021-04-01 10:32:33.831","CDBH":"8","XSFX":"由北向南","XSFXDM":"4","KKMC":"中天大道与和惠路交口"},{"KKBH":"7208810050000","HPHM":"冀J5XH52","JGSK":"2021-04-01 10:32:33.858","CDBH":"4","XSFX":"由西向东","XSFXDM":"2","KKMC":"海旭道与明盛路交口正向"},{"KKBH":"720871002000","HPHM":"黑JV1776","JGSK":"2021-04-01 10:32:33.994","CDBH":"3","XSFX":"由西向东","XSFXDM":"2","KKMC":"安正路与芳菲路交口"},{"KKBH":"7280310060000","HPHM":"津C97A73","JGSK":"2021-04-01 10:32:34.043","CDBH":"8","XSFX":"由北向南","XSFXDM":"4","KKMC":"动漫中路与文三路交口正向"},{"KKBH":"7208910030000","HPHM":"津RKT136","JGSK":"2021-04-01 10:32:34.051","CDBH":"6","XSFX":"由西向东","XSFXDM":"2","KKMC":"海博道与安正路交口正向"},{"KKBH":"720891004000","HPHM":"车牌","JGSK":"2021-04-01 10:32:34.052","CDBH":"9","XSFX":"由南向北","XSFXDM":"3","KKMC":"海博道与安平路交口"},{"KKBH":"720871002000","HPHM":"辽PKG953","JGSK":"2021-04-01 10:32:34.064","CDBH":"5","XSFX":"由南向北","XSFXDM":"3","KKMC":"安正路与芳菲路交口"},{"KKBH":"610391008","HPHM":"津FK9589","JGSK":"2021-04-01 10:32:34.099","CDBH":"6","XSFX":"由西向东","XSFXDM":"2","KKMC":"和韵路与和旭路交口"},{"KKBH":"610256115","HPHM":"冀E6U449","JGSK":"2021-04-01 10:32:34.437","CDBH":"8","XSFX":"由南向北","XSFXDM":"3","KKMC":"中天大道与中生大道交口"},{"KKBH":"720891004000","HPHM":"津RTC820","JGSK":"2021-04-01 10:32:34.441","CDBH":"5","XSFX":"由西向东","XSFXDM":"2","KKMC":"海博道与安平路交口"},{"KKBH":"720541003000","HPHM":"津K35687","JGSK":"2021-04-01 10:32:34.447","CDBH":"2","XSFX":"由东向西","XSFXDM":"1","KKMC":"动漫环路西与动漫西路交口"},{"KKBH":"610256111","HPHM":"车牌","JGSK":"2021-04-01 10:32:34.585","CDBH":"9","XSFX":"由北向南","XSFXDM":"4","KKMC":"中天大道与和惠路交口"},{"KKBH":"720891003000","HPHM":"冀J92R35","JGSK":"2021-04-01 10:32:34.685","CDBH":"8","XSFX":"由南向北","XSFXDM":"3","KKMC":"海博道与安正路交口"},{"KKBH":"610276124","HPHM":"鲁NU35X0","JGSK":"2021-04-01 10:32:34.691","CDBH":"10","XSFX":"由北向南","XSFXDM":"4","KKMC":"中新大道与中生大道交口"},{"KKBH":"610276124","HPHM":"津C1S566","JGSK":"2021-04-01 10:32:34.744","CDBH":"3","XSFX":"由东向西","XSFXDM":"1","KKMC":"中新大道与中生大道交口"},{"KKBH":"610401004","HPHM":"冀B28CC7","JGSK":"2021-04-01 10:32:34.847","CDBH":"5","XSFX":"由西向东","XSFXDM":"2","KKMC":"和畅路与和风路交口"},{"KKBH":"6102610030000","HPHM":"冀B1V61A","JGSK":"2021-04-01 10:32:34.89","CDBH":"1","XSFX":"由东向西","XSFXDM":"1","KKMC":"中生大道与静湖南路交口正向"},{"KKBH":"610256115","HPHM":"津C83J30","JGSK":"2021-04-01 10:32:34.986","CDBH":"3","XSFX":"由东向西","XSFXDM":"1","KKMC":"中天大道与中生大道交口"},{"KKBH":"7208610020000","HPHM":"车牌","JGSK":"2021-04-01 10:32:35.026","CDBH":"9","XSFX":"由南向北","XSFXDM":"3","KKMC":"海晨道与安正路交口正向"},{"KKBH":"610256111","HPHM":"车牌","JGSK":"2021-04-01 10:32:35.037","CDBH":"9","XSFX":"由北向南","XSFXDM":"4","KKMC":"中天大道与和惠路交口"},{"KKBH":"610391007","HPHM":"津HW5298","JGSK":"2021-04-01 10:32:35.058","CDBH":"7","XSFX":"由南向北","XSFXDM":"3","KKMC":"和韵路与和风路交口"},{"KKBH":"720881002000","HPHM":"津RMG393","JGSK":"2021-04-01 10:32:35.167","CDBH":"12","XSFX":"由北向南","XSFXDM":"4","KKMC":"海旭道与安正路交口"},{"KKBH":"7208910050000","HPHM":"津GZL960","JGSK":"2021-04-01 10:32:35.189","CDBH":"3","XSFX":"由东向西","XSFXDM":"1","KKMC":"海博道与安明路交口正向"},{"KKBH":"610271008","HPHM":"冀B2CR96","JGSK":"2021-04-01 10:32:35.23","CDBH":"1","XSFX":"由南向北","XSFXDM":"3","KKMC":"中新大道与航母主题公园支路交口"},{"KKBH":"720891003000","HPHM":"冀B5B31N","JGSK":"2021-04-01 10:32:35.248","CDBH":"7","XSFX":"由南向北","XSFXDM":"3","KKMC":"海博道与安正路交口"},{"KKBH":"728031006000","HPHM":"津MMD855","JGSK":"2021-04-01 10:32:35.259","CDBH":"4","XSFX":"由西向东","XSFXDM":"2","KKMC":"动漫中路与文三路交口"},{"KKBH":"7208810040000","HPHM":"津AD66144","JGSK":"2021-04-01 10:32:35.273","CDBH":"2","XSFX":"由东向西","XSFXDM":"1","KKMC":"海旭道与永盛路交口正向"},{"KKBH":"610271009","HPHM":"车牌","JGSK":"2021-04-01 10:32:35.329","CDBH":"4","XSFX":"由西向东","XSFXDM":"2","KKMC":"中新大道与泰七路交口"},{"KKBH":"7208110020000","HPHM":"津NP8388","JGSK":"2021-04-01 10:32:35.391","CDBH":"1","XSFX":"由东向西","XSFXDM":"1","KKMC":"动漫南路与文一路交口正向"},{"KKBH":"7208910090000","HPHM":"冀DC5L06","JGSK":"2021-04-01 10:32:35.393","CDBH":"1","XSFX":"由西向东","XSFXDM":"2","KKMC":"海博道与弘通路交口正向"},{"KKBH":"610276125","HPHM":"津C16D26","JGSK":"2021-04-01 10:32:35.478","CDBH":"7","XSFX":"由北向南","XSFXDM":"4","KKMC":"中新大道与和顺路交口"},{"KKBH":"720891006000","HPHM":"津C53E32","JGSK":"2021-04-01 10:32:35.596","CDBH":"7","XSFX":"由西向东","XSFXDM":"2","KKMC":"海博道与永盛路交口"},{"KKBH":"720891008000","HPHM":"鲁NX57N1","JGSK":"2021-04-01 10:32:35.739","CDBH":"13","XSFX":"由北向南","XSFXDM":"4","KKMC":"海博道与荣盛路交口"},{"KKBH":"7208910050000","HPHM":"冀B6283W","JGSK":"2021-04-01 10:32:35.853","CDBH":"9","XSFX":"由南向北","XSFXDM":"3","KKMC":"海博道与安明路交口正向"},{"KKBH":"7208910030000","HPHM":"冀AC9B00","JGSK":"2021-04-01 10:32:35.918","CDBH":"4","XSFX":"由西向东","XSFXDM":"2","KKMC":"海博道与安正路交口正向"},{"KKBH":"610276125","HPHM":"湘A5T05F","JGSK":"2021-04-01 10:32:36.035","CDBH":"5","XSFX":"由南向北","XSFXDM":"3","KKMC":"中新大道与和顺路交口"},{"KKBH":"610266117","HPHM":"津E27739","JGSK":"2021-04-01 10:32:36.057","CDBH":"11","XSFX":"由北向南","XSFXDM":"4","KKMC":"中生大道与和韵路交口"},{"KKBH":"610266117","HPHM":"津H11832","JGSK":"2021-04-01 10:32:36.067","CDBH":"2","XSFX":"由东向西","XSFXDM":"1","KKMC":"中生大道与和韵路交口"},{"KKBH":"610256112","HPHM":"冀B0D9S9","JGSK":"2021-04-01 10:32:36.067","CDBH":"7","XSFX":"由南向北","XSFXDM":"3","KKMC":"中天大道与中津大道交口"},{"KKBH":"610256111","HPHM":"津C38E38","JGSK":"2021-04-01 10:32:36.083","CDBH":"5","XSFX":"由南向北","XSFXDM":"3","KKMC":"中天大道与和惠路交口"},{"KKBH":"7208810020000","HPHM":"津C08N89","JGSK":"2021-04-01 10:32:36.092","CDBH":"9","XSFX":"由南向北","XSFXDM":"3","KKMC":"海旭道与安正路交口正向"},{"KKBH":"610256115","HPHM":"津E15719","JGSK":"2021-04-01 10:32:36.108","CDBH":"8","XSFX":"由南向北","XSFXDM":"3","KKMC":"中天大道与中生大道交口"},{"KKBH":"7208610030000","HPHM":"津DPC668","JGSK":"2021-04-01 10:32:36.153","CDBH":"1","XSFX":"由东向西","XSFXDM":"1","KKMC":"海晨道与安明路交口正向"},{"KKBH":"610391007","HPHM":"冀J096GF","JGSK":"2021-04-01 10:32:36.163","CDBH":"1","XSFX":"由东向西","XSFXDM":"1","KKMC":"和韵路与和风路交口"},{"KKBH":"610276126","HPHM":"京NL6455","JGSK":"2021-04-01 10:32:36.273","CDBH":"4","XSFX":"由南向北","XSFXDM":"3","KKMC":"中新大道与和意路交口"},{"KKBH":"711","HPHM":"津DHL066","JGSK":"2021-04-01 10:32:36.346","CDBH":"2","XSFX":"由东向西","XSFXDM":"1","KKMC":"不礼让行人中新大道与和旭路交口"},{"KKBH":"720891003000","HPHM":"车牌","JGSK":"2021-04-01 10:32:36.541","CDBH":"1","XSFX":"由东向西","XSFXDM":"1","KKMC":"海博道与安正路交口"},{"KKBH":"610266117","HPHM":"黑B28072","JGSK":"2021-04-01 10:32:36.575","CDBH":"5","XSFX":"由西向东","XSFXDM":"2","KKMC":"中生大道与和韵路交口"},{"KKBH":"6071310030000","HPHM":"津DWL990","JGSK":"2021-04-01 10:32:36.576","CDBH":"3","XSFX":"由东向西","XSFXDM":"1","KKMC":"中央大道与海旭道交口正向"},{"KKBH":"610271008","HPHM":"车牌","JGSK":"2021-04-01 10:32:36.634","CDBH":"5","XSFX":"由北向南","XSFXDM":"4","KKMC":"中新大道与航母主题公园支路交口"},{"KKBH":"7208810020000","HPHM":"津NSQ258","JGSK":"2021-04-01 10:32:36.679","CDBH":"5","XSFX":"由西向东","XSFXDM":"2","KKMC":"海旭道与安正路交口正向"},{"KKBH":"720891004000","HPHM":"车牌","JGSK":"2021-04-01 10:32:36.693","CDBH":"9","XSFX":"由南向北","XSFXDM":"3","KKMC":"海博道与安平路交口"},{"KKBH":"610276124","HPHM":"冀J2N1L6","JGSK":"2021-04-01 10:32:36.709","CDBH":"11","XSFX":"由北向南","XSFXDM":"4","KKMC":"中新大道与中生大道交口"},{"KKBH":"610256115","HPHM":"鲁NV66J9","JGSK":"2021-04-01 10:32:36.771","CDBH":"10","XSFX":"由北向南","XSFXDM":"4","KKMC":"中天大道与中生大道交口"},{"KKBH":"720891008000","HPHM":"京Q56DC8","JGSK":"2021-04-01 10:32:36.795","CDBH":"9","XSFX":"由南向北","XSFXDM":"3","KKMC":"海博道与荣盛路交口"},{"KKBH":"610271009","HPHM":"津C78335","JGSK":"2021-04-01 10:32:36.903","CDBH":"5","XSFX":"由西向东","XSFXDM":"2","KKMC":"中新大道与泰七路交口"},{"KKBH":"610256111","HPHM":"津MY3229","JGSK":"2021-04-01 10:32:37.134","CDBH":"8","XSFX":"由北向南","XSFXDM":"4","KKMC":"中天大道与和惠路交口"},{"KKBH":"610401004","HPHM":"津HQJ555","JGSK":"2021-04-01 10:32:37.172","CDBH":"8","XSFX":"由南向北","XSFXDM":"3","KKMC":"和畅路与和风路交口"},{"KKBH":"6102610030000","HPHM":"津RNY076","JGSK":"2021-04-01 10:32:37.18","CDBH":"1","XSFX":"由东向西","XSFXDM":"1","KKMC":"中生大道与静湖南路交口正向"},{"KKBH":"610256111","HPHM":"鲁NQ08S3","JGSK":"2021-04-01 10:32:37.19","CDBH":"1","XSFX":"由西向东","XSFXDM":"2","KKMC":"中天大道与和惠路交口"},{"KKBH":"610276124","HPHM":"津RSY698","JGSK":"2021-04-01 10:32:37.252","CDBH":"8","XSFX":"由南向北","XSFXDM":"3","KKMC":"中新大道与中生大道交口"},{"KKBH":"610276124","HPHM":"鲁NU35X0","JGSK":"2021-04-01 10:32:37.289","CDBH":"10","XSFX":"由北向南","XSFXDM":"4","KKMC":"中新大道与中生大道交口"},{"KKBH":"610256111","HPHM":"津A2T377","JGSK":"2021-04-01 10:32:37.357","CDBH":"7","XSFX":"由北向南","XSFXDM":"4","KKMC":"中天大道与和惠路交口"},{"KKBH":"7205710040000","HPHM":"津JEC019","JGSK":"2021-04-01 10:32:37.474","CDBH":"1","XSFX":"由东向西","XSFXDM":"1","KKMC":"动漫东路与动漫中路交口正向"},{"KKBH":"610276126","HPHM":"车牌","JGSK":"2021-04-01 10:32:37.486","CDBH":"7","XSFX":"由北向南","XSFXDM":"4","KKMC":"中新大道与和意路交口"},{"KKBH":"720861003000","HPHM":"津DLG969","JGSK":"2021-04-01 10:32:37.493","CDBH":"2","XSFX":"由东向西","XSFXDM":"1","KKMC":"海晨道与安明路交口"},{"KKBH":"610266118","HPHM":"津C21S83","JGSK":"2021-04-01 10:32:37.542","CDBH":"2","XSFX":"由东向西","XSFXDM":"1","KKMC":"中生大道与和畅路交口"},{"KKBH":"720891003000","HPHM":"津C83E36","JGSK":"2021-04-01 10:32:37.568","CDBH":"7","XSFX":"由南向北","XSFXDM":"3","KKMC":"海博道与安正路交口"},{"KKBH":"728031002000","HPHM":"津DST886","JGSK":"2021-04-01 10:32:37.575","CDBH":"7","XSFX":"由北向南","XSFXDM":"4","KKMC":"动漫中路与文一路交口"},{"KKBH":"720881002000","HPHM":"冀J5Y7A5","JGSK":"2021-04-01 10:32:37.728","CDBH":"12","XSFX":"由北向南","XSFXDM":"4","KKMC":"海旭道与安正路交口"},{"KKBH":"610266117","HPHM":"津BA99S3","JGSK":"2021-04-01 10:32:37.771","CDBH":"5","XSFX":"由西向东","XSFXDM":"2","KKMC":"中生大道与和韵路交口"},{"KKBH":"720871002000","HPHM":"津HFA601","JGSK":"2021-04-01 10:32:37.827","CDBH":"6","XSFX":"由南向北","XSFXDM":"3","KKMC":"安正路与芳菲路交口"},{"KKBH":"610271008","HPHM":"车牌","JGSK":"2021-04-01 10:32:37.902","CDBH":"4","XSFX":"由北向南","XSFXDM":"4","KKMC":"中新大道与航母主题公园支路交口"},{"KKBH":"610256113","HPHM":"津HG5069","JGSK":"2021-04-01 10:32:37.903","CDBH":"1","XSFX":"由西向东","XSFXDM":"2","KKMC":"中天大道与和风路交口"},{"KKBH":"610256116","HPHM":"津ADF7669","JGSK":"2021-04-01 10:32:37.911","CDBH":"8","XSFX":"由南向北","XSFXDM":"3","KKMC":"中天大道与和顺路交口"},{"KKBH":"610256115","HPHM":"津DBH018","JGSK":"2021-04-01 10:32:37.941","CDBH":"8","XSFX":"由南向北","XSFXDM":"3","KKMC":"中天大道与中生大道交口"},{"KKBH":"610276125","HPHM":"川HS9709","JGSK":"2021-04-01 10:32:38.035","CDBH":"8","XSFX":"由北向南","XSFXDM":"4","KKMC":"中新大道与和顺路交口"},{"KKBH":"6103261420000","HPHM":"车牌","JGSK":"2021-04-01 10:32:38.036","CDBH":"2","XSFX":"由东向西","XSFXDM":"1","KKMC":"中成大道与泰七路交口正向"},{"KKBH":"610256116","HPHM":"津RSQ582","JGSK":"2021-04-01 10:32:38.172","CDBH":"7","XSFX":"由南向北","XSFXDM":"3","KKMC":"中天大道与和顺路交口"},{"KKBH":"7208710020000","HPHM":"津JLQ936","JGSK":"2021-04-01 10:32:38.317","CDBH":"9","XSFX":"由北向南","XSFXDM":"4","KKMC":"安正路与芳菲路交口正向"},{"KKBH":"610256115","HPHM":"冀E6U449","JGSK":"2021-04-01 10:32:38.39","CDBH":"9","XSFX":"由南向北","XSFXDM":"3","KKMC":"中天大道与中生大道交口"},{"KKBH":"610276126","HPHM":"京NL6455","JGSK":"2021-04-01 10:32:38.483","CDBH":"4","XSFX":"由南向北","XSFXDM":"3","KKMC":"中新大道与和意路交口"},{"KKBH":"720891009000","HPHM":"冀DC5L06","JGSK":"2021-04-01 10:32:38.502","CDBH":"1","XSFX":"由西向东","XSFXDM":"2","KKMC":"海博道与弘通路交口"},{"KKBH":"610276126","HPHM":"鲁MYV788","JGSK":"2021-04-01 10:32:38.57","CDBH":"5","XSFX":"由南向北","XSFXDM":"3","KKMC":"中新大道与和意路交口"},{"KKBH":"610256111","HPHM":"车牌","JGSK":"2021-04-01 10:32:38.637","CDBH":"9","XSFX":"由北向南","XSFXDM":"4","KKMC":"中天大道与和惠路交口"},{"KKBH":"610271008","HPHM":"车牌","JGSK":"2021-04-01 10:32:38.697","CDBH":"5","XSFX":"由北向南","XSFXDM":"4","KKMC":"中新大道与航母主题公园支路交口"},{"KKBH":"7280310020000","HPHM":"冀AA609C","JGSK":"2021-04-01 10:32:38.827","CDBH":"5","XSFX":"由南向北","XSFXDM":"3","KKMC":"动漫中路与文一路交口正向"},{"KKBH":"610391007","HPHM":"津HW5298","JGSK":"2021-04-01 10:32:38.879","CDBH":"7","XSFX":"由南向北","XSFXDM":"3","KKMC":"和韵路与和风路交口"},{"KKBH":"610266118","HPHM":"冀BP201C","JGSK":"2021-04-01 10:32:38.889","CDBH":"6","XSFX":"由西向东","XSFXDM":"2","KKMC":"中生大道与和畅路交口"},{"KKBH":"610256112","HPHM":"津C23L17","JGSK":"2021-04-01 10:32:38.901","CDBH":"11","XSFX":"由北向南","XSFXDM":"4","KKMC":"中天大道与中津大道交口"},{"KKBH":"610286127","HPHM":"津HQH619","JGSK":"2021-04-01 10:32:38.915","CDBH":"3","XSFX":"由东向西","XSFXDM":"1","KKMC":"中津大道与和畅路交口"},{"KKBH":"7208810020000","HPHM":"辽PKG953","JGSK":"2021-04-01 10:32:38.93","CDBH":"9","XSFX":"由南向北","XSFXDM":"3","KKMC":"海旭道与安正路交口正向"},{"KKBH":"7208910050000","HPHM":"冀J0N7T3","JGSK":"2021-04-01 10:32:39.014","CDBH":"9","XSFX":"由南向北","XSFXDM":"3","KKMC":"海博道与安明路交口正向"},{"KKBH":"610276124","HPHM":"冀J2N1L6","JGSK":"2021-04-01 10:32:39.048","CDBH":"11","XSFX":"由北向南","XSFXDM":"4","KKMC":"中新大道与中生大道交口"},{"KKBH":"610266117","HPHM":"津N66388","JGSK":"2021-04-01 10:32:39.201","CDBH":"10","XSFX":"由北向南","XSFXDM":"4","KKMC":"中生大道与和韵路交口"},{"KKBH":"610271008","HPHM":"车牌","JGSK":"2021-04-01 10:32:39.275","CDBH":"1","XSFX":"由南向北","XSFXDM":"3","KKMC":"中新大道与航母主题公园支路交口"},{"KKBH":"7208910030000","HPHM":"京PAT926","JGSK":"2021-04-01 10:32:39.417","CDBH":"4","XSFX":"由西向东","XSFXDM":"2","KKMC":"海博道与安正路交口正向"},{"KKBH":"6071310030000","HPHM":"车牌","JGSK":"2021-04-01 10:32:39.512","CDBH":"3","XSFX":"由东向西","XSFXDM":"1","KKMC":"中央大道与海旭道交口正向"},{"KKBH":"610401004","HPHM":"冀BM051X","JGSK":"2021-04-01 10:32:39.527","CDBH":"11","XSFX":"由北向南","XSFXDM":"4","KKMC":"和畅路与和风路交口"},{"KKBH":"7205410020000","HPHM":"津JAC259","JGSK":"2021-04-01 10:32:39.749","CDBH":"3","XSFX":"由西向东","XSFXDM":"2","KKMC":"动漫环路西与动漫中路交口正向"},{"KKBH":"610401005","HPHM":"津KPS226","JGSK":"2021-04-01 10:32:39.818","CDBH":"7","XSFX":"由南向北","XSFXDM":"3","KKMC":"和畅路与和顺路交口"},{"KKBH":"720881005000","HPHM":"冀J5XH52","JGSK":"2021-04-01 10:32:39.853","CDBH":"4","XSFX":"由西向东","XSFXDM":"2","KKMC":"海旭道与明盛路交口"},{"KKBH":"720891003000","HPHM":"车牌","JGSK":"2021-04-01 10:32:39.964","CDBH":"6","XSFX":"由西向东","XSFXDM":"2","KKMC":"海博道与安正路交口"},{"KKBH":"7208810020000","HPHM":"津HFA601","JGSK":"2021-04-01 10:32:40.013","CDBH":"10","XSFX":"由南向北","XSFXDM":"3","KKMC":"海旭道与安正路交口正向"},{"KKBH":"610256112","HPHM":"津MC7158","JGSK":"2021-04-01 10:32:40.242","CDBH":"4","XSFX":"由西向东","XSFXDM":"2","KKMC":"中天大道与中津大道交口"},{"KKBH":"610266117","HPHM":"黑B28072","JGSK":"2021-04-01 10:32:40.25","CDBH":"6","XSFX":"由西向东","XSFXDM":"2","KKMC":"中生大道与和韵路交口"},{"KKBH":"610256115","HPHM":"车牌","JGSK":"2021-04-01 10:32:40.271","CDBH":"10","XSFX":"由北向南","XSFXDM":"4","KKMC":"中天大道与中生大道交口"},{"KKBH":"610391007","HPHM":"鄂D9KK01","JGSK":"2021-04-01 10:32:40.373","CDBH":"4","XSFX":"由西向东","XSFXDM":"2","KKMC":"和韵路与和风路交口"},{"KKBH":"7208910030000","HPHM":"津C018J2","JGSK":"2021-04-01 10:32:40.421","CDBH":"4","XSFX":"由西向东","XSFXDM":"2","KKMC":"海博道与安正路交口正向"},{"KKBH":"610391007","HPHM":"津C35L02","JGSK":"2021-04-01 10:32:40.449","CDBH":"3","XSFX":"由东向西","XSFXDM":"1","KKMC":"和韵路与和风路交口"},{"KKBH":"610256115","HPHM":"津E15719","JGSK":"2021-04-01 10:32:40.471","CDBH":"9","XSFX":"由南向北","XSFXDM":"3","KKMC":"中天大道与中生大道交口"},{"KKBH":"610266117","HPHM":"车牌","JGSK":"2021-04-01 10:32:40.585","CDBH":"5","XSFX":"由西向东","XSFXDM":"2","KKMC":"中生大道与和韵路交口"},{"KKBH":"720891005000","HPHM":"冀B6283W","JGSK":"2021-04-01 10:32:40.649","CDBH":"8","XSFX":"由南向北","XSFXDM":"3","KKMC":"海博道与安明路交口"},{"KKBH":"610256115","HPHM":"辽A3M96Q","JGSK":"2021-04-01 10:32:40.656","CDBH":"8","XSFX":"由南向北","XSFXDM":"3","KKMC":"中天大道与中生大道交口"},{"KKBH":"720571004000","HPHM":"津JEC019","JGSK":"2021-04-01 10:32:40.659","CDBH":"1","XSFX":"由东向西","XSFXDM":"1","KKMC":"动漫东路与动漫中路交口"},{"KKBH":"610326142000","HPHM":"车牌","JGSK":"2021-04-01 10:32:40.705","CDBH":"3","XSFX":"由东向西","XSFXDM":"1","KKMC":"中成大道与泰七路交口"},{"KKBH":"610271008","HPHM":"津A11B67","JGSK":"2021-04-01 10:32:40.715","CDBH":"5","XSFX":"由北向南","XSFXDM":"4","KKMC":"中新大道与航母主题公园支路交口"},{"KKBH":"7208710020000","HPHM":"津RBG100","JGSK":"2021-04-01 10:32:40.725","CDBH":"8","XSFX":"由北向南","XSFXDM":"4","KKMC":"安正路与芳菲路交口正向"},{"KKBH":"610401004","HPHM":"津HQJ555","JGSK":"2021-04-01 10:32:40.818","CDBH":"9","XSFX":"由南向北","XSFXDM":"3","KKMC":"和畅路与和风路交口"},{"KKBH":"720881004000","HPHM":"津AD66144","JGSK":"2021-04-01 10:32:41.003","CDBH":"2","XSFX":"由东向西","XSFXDM":"1","KKMC":"海旭道与永盛路交口"},{"KKBH":"610286127","HPHM":"津HU9689","JGSK":"2021-04-01 10:32:41.011","CDBH":"4","XSFX":"由西向东","XSFXDM":"2","KKMC":"中津大道与和畅路交口"},{"KKBH":"610276125","HPHM":"川HS9709","JGSK":"2021-04-01 10:32:41.159","CDBH":"8","XSFX":"由北向南","XSFXDM":"4","KKMC":"中新大道与和顺路交口"},{"KKBH":"610276124","HPHM":"津RSY698","JGSK":"2021-04-01 10:32:41.212","CDBH":"8","XSFX":"由南向北","XSFXDM":"3","KKMC":"中新大道与中生大道交口"},{"KKBH":"610271008","HPHM":"津JF1650","JGSK":"2021-04-01 10:32:41.315","CDBH":"1","XSFX":"由南向北","XSFXDM":"3","KKMC":"中新大道与航母主题公园支路交口"},{"KKBH":"610256111","HPHM":"津MY3229","JGSK":"2021-04-01 10:32:41.357","CDBH":"8","XSFX":"由北向南","XSFXDM":"4","KKMC":"中天大道与和惠路交口"},{"KKBH":"7208910060000","HPHM":"津DXY902","JGSK":"2021-04-01 10:32:41.398","CDBH":"9","XSFX":"由南向北","XSFXDM":"3","KKMC":"海博道与永盛路交口正向"},{"KKBH":"720811002000","HPHM":"津NP8388","JGSK":"2021-04-01 10:32:41.409","CDBH":"1","XSFX":"由东向西","XSFXDM":"1","KKMC":"动漫南路与文一路交口"},{"KKBH":"610256114","HPHM":"津B2X616","JGSK":"2021-04-01 10:32:41.476","CDBH":"7","XSFX":"由北向南","XSFXDM":"4","KKMC":"中天大道与和旭路交口"},{"KKBH":"720891004000","HPHM":"车牌","JGSK":"2021-04-01 10:32:41.574","CDBH":"9","XSFX":"由南向北","XSFXDM":"3","KKMC":"海博道与安平路交口"},{"KKBH":"610276126","HPHM":"鲁MYV788","JGSK":"2021-04-01 10:32:41.763","CDBH":"5","XSFX":"由南向北","XSFXDM":"3","KKMC":"中新大道与和意路交口"},{"KKBH":"610256115","HPHM":"津C77B19","JGSK":"2021-04-01 10:32:41.785","CDBH":"1","XSFX":"由东向西","XSFXDM":"1","KKMC":"中天大道与中生大道交口"},{"KKBH":"728031002000","HPHM":"冀AA609C","JGSK":"2021-04-01 10:32:41.798","CDBH":"5","XSFX":"由南向北","XSFXDM":"3","KKMC":"动漫中路与文一路交口"},{"KKBH":"720891003000","HPHM":"车牌","JGSK":"2021-04-01 10:32:41.881","CDBH":"5","XSFX":"由西向东","XSFXDM":"2","KKMC":"海博道与安正路交口"},{"KKBH":"7208610020000","HPHM":"津CAN682","JGSK":"2021-04-01 10:32:41.919","CDBH":"5","XSFX":"由西向东","XSFXDM":"2","KKMC":"海晨道与安正路交口正向"},{"KKBH":"711","HPHM":"冀B3DE56","JGSK":"2021-04-01 10:32:41.972","CDBH":"7","XSFX":"由北向南","XSFXDM":"4","KKMC":"不礼让行人中新大道与和旭路交口"},{"KKBH":"610256112","HPHM":"津C23L17","JGSK":"2021-04-01 10:32:41.996","CDBH":"12","XSFX":"由北向南","XSFXDM":"4","KKMC":"中天大道与中津大道交口"},{"KKBH":"610261003000","HPHM":"冀B1V61A","JGSK":"2021-04-01 10:32:42.046","CDBH":"10","XSFX":"由东向西","XSFXDM":"1","KKMC":"中生大道与静湖南路交口"},{"KKBH":"610276126","HPHM":"津C720Z6","JGSK":"2021-04-01 10:32:42.152","CDBH":"5","XSFX":"由南向北","XSFXDM":"3","KKMC":"中新大道与和意路交口"},{"KKBH":"720881002000","HPHM":"津NSQ258","JGSK":"2021-04-01 10:32:42.16","CDBH":"6","XSFX":"由西向东","XSFXDM":"2","KKMC":"海旭道与安正路交口"},{"KKBH":"7208610030000","HPHM":"鲁M52T55","JGSK":"2021-04-01 10:32:42.214","CDBH":"7","XSFX":"由南向北","XSFXDM":"3","KKMC":"海晨道与安明路交口正向"},{"KKBH":"7205410030000","HPHM":"津C58X52","JGSK":"2021-04-01 10:32:42.377","CDBH":"8","XSFX":"由南向北","XSFXDM":"3","KKMC":"动漫环路西与动漫西路交口正向"},{"KKBH":"610391007","HPHM":"冀J096GF","JGSK":"2021-04-01 10:32:42.419","CDBH":"1","XSFX":"由东向西","XSFXDM":"1","KKMC":"和韵路与和风路交口"},{"KKBH":"610401005","HPHM":"津KPS226","JGSK":"2021-04-01 10:32:42.442","CDBH":"7","XSFX":"由南向北","XSFXDM":"3","KKMC":"和畅路与和顺路交口"},{"KKBH":"720881002000","HPHM":"津C08N89","JGSK":"2021-04-01 10:32:42.468","CDBH":"9","XSFX":"由南向北","XSFXDM":"3","KKMC":"海旭道与安正路交口"},{"KKBH":"610256115","HPHM":"津DBH018","JGSK":"2021-04-01 10:32:42.47","CDBH":"9","XSFX":"由南向北","XSFXDM":"3","KKMC":"中天大道与中生大道交口"},{"KKBH":"720901002000","HPHM":"津RJK031","JGSK":"2021-04-01 10:32:42.553","CDBH":"1","XSFX":"由东向西","XSFXDM":"1","KKMC":"玉林道与安正路交口"},{"KKBH":"7208710020000","HPHM":"津RMG393","JGSK":"2021-04-01 10:32:42.554","CDBH":"8","XSFX":"由北向南","XSFXDM":"4","KKMC":"安正路与芳菲路交口正向"},{"KKBH":"720891005000","HPHM":"津GZL960","JGSK":"2021-04-01 10:32:42.597","CDBH":"3","XSFX":"由东向西","XSFXDM":"1","KKMC":"海博道与安明路交口"},{"KKBH":"720871002000","HPHM":"津JLQ936","JGSK":"2021-04-01 10:32:42.637","CDBH":"9","XSFX":"由北向南","XSFXDM":"4","KKMC":"安正路与芳菲路交口"},{"KKBH":"720891004000","HPHM":"津M14979","JGSK":"2021-04-01 10:32:42.683","CDBH":"4","XSFX":"由西向东","XSFXDM":"2","KKMC":"海博道与安平路交口"},{"KKBH":"610286127","HPHM":"吉CSJ949","JGSK":"2021-04-01 10:32:42.754","CDBH":"4","XSFX":"由西向东","XSFXDM":"2","KKMC":"中津大道与和畅路交口"},{"KKBH":"711","HPHM":"津KUG110","JGSK":"2021-04-01 10:32:42.781","CDBH":"5","XSFX":"由南向北","XSFXDM":"3","KKMC":"不礼让行人中新大道与和旭路交口"},{"KKBH":"7208810020000","HPHM":"津GEZ978","JGSK":"2021-04-01 10:32:42.793","CDBH":"13","XSFX":"由北向南","XSFXDM":"4","KKMC":"海旭道与安正路交口正向"},{"KKBH":"610271009","HPHM":"津C5V881","JGSK":"2021-04-01 10:32:42.924","CDBH":"11","XSFX":"由北向南","XSFXDM":"4","KKMC":"中新大道与泰七路交口"},{"KKBH":"610256112","HPHM":"津RK6106","JGSK":"2021-04-01 10:32:43.063","CDBH":"8","XSFX":"由南向北","XSFXDM":"3","KKMC":"中天大道与中津大道交口"},{"KKBH":"610266117","HPHM":"冀J6G7F8","JGSK":"2021-04-01 10:32:43.076","CDBH":"5","XSFX":"由西向东","XSFXDM":"2","KKMC":"中生大道与和韵路交口"},{"KKBH":"7208910030000","HPHM":"车牌","JGSK":"2021-04-01 10:32:43.098","CDBH":"7","XSFX":"由南向北","XSFXDM":"3","KKMC":"海博道与安正路交口正向"},{"KKBH":"7208910030000","HPHM":"津HEC776","JGSK":"2021-04-01 10:32:43.217","CDBH":"9","XSFX":"由南向北","XSFXDM":"3","KKMC":"海博道与安正路交口正向"},{"KKBH":"6102610030000","HPHM":"辽J1141A","JGSK":"2021-04-01 10:32:43.268","CDBH":"1","XSFX":"由东向西","XSFXDM":"1","KKMC":"中生大道与静湖南路交口正向"},{"KKBH":"610256115","HPHM":"冀BH52G9","JGSK":"2021-04-01 10:32:43.318","CDBH":"3","XSFX":"由东向西","XSFXDM":"1","KKMC":"中天大道与中生大道交口"},{"KKBH":"720891003000","HPHM":"车牌","JGSK":"2021-04-01 10:32:43.321","CDBH":"6","XSFX":"由西向东","XSFXDM":"2","KKMC":"海博道与安正路交口"},{"KKBH":"720891005000","HPHM":"冀J0N7T3","JGSK":"2021-04-01 10:32:43.368","CDBH":"8","XSFX":"由南向北","XSFXDM":"3","KKMC":"海博道与安明路交口"},{"KKBH":"7208810020000","HPHM":"津C701P2","JGSK":"2021-04-01 10:32:43.385","CDBH":"12","XSFX":"由北向南","XSFXDM":"4","KKMC":"海旭道与安正路交口正向"},{"KKBH":"610276126","HPHM":"津DLN359","JGSK":"2021-04-01 10:32:43.592","CDBH":"4","XSFX":"由南向北","XSFXDM":"3","KKMC":"中新大道与和意路交口"},{"KKBH":"610256113","HPHM":"津C28166","JGSK":"2021-04-01 10:32:43.627","CDBH":"5","XSFX":"由南向北","XSFXDM":"3","KKMC":"中天大道与和风路交口"},{"KKBH":"7208810020000","HPHM":"车牌","JGSK":"2021-04-01 10:32:43.711","CDBH":"7","XSFX":"由西向东","XSFXDM":"2","KKMC":"海旭道与安正路交口正向"},{"KKBH":"7208810020000","HPHM":"冀B9E77A","JGSK":"2021-04-01 10:32:43.911","CDBH":"6","XSFX":"由西向东","XSFXDM":"2","KKMC":"海旭道与安正路交口正向"},{"KKBH":"610256111","HPHM":"鲁NQ08S3","JGSK":"2021-04-01 10:32:43.944","CDBH":"1","XSFX":"由西向东","XSFXDM":"2","KKMC":"中天大道与和惠路交口"},{"KKBH":"6103261400000","HPHM":"粤B6715J","JGSK":"2021-04-01 10:32:43.957","CDBH":"6","XSFX":"由西向东","XSFXDM":"2","KKMC":"中成大道与中海大道交口正向"},{"KKBH":"610276124","HPHM":"豫PB331B","JGSK":"2021-04-01 10:32:44.018","CDBH":"1","XSFX":"由东向西","XSFXDM":"1","KKMC":"中新大道与中生大道交口"},{"KKBH":"610271009","HPHM":"津JHU298","JGSK":"2021-04-01 10:32:44.164","CDBH":"10","XSFX":"由北向南","XSFXDM":"4","KKMC":"中新大道与泰七路交口"},{"KKBH":"610391008","HPHM":"冀B1H02C","JGSK":"2021-04-01 10:32:44.328","CDBH":"4","XSFX":"由西向东","XSFXDM":"2","KKMC":"和韵路与和旭路交口"},{"KKBH":"610256112","HPHM":"津A7E762","JGSK":"2021-04-01 10:32:44.395","CDBH":"9","XSFX":"由南向北","XSFXDM":"3","KKMC":"中天大道与中津大道交口"},{"KKBH":"720861002000","HPHM":"津CAN682","JGSK":"2021-04-01 10:32:44.597","CDBH":"5","XSFX":"由西向东","XSFXDM":"2","KKMC":"海晨道与安正路交口"},{"KKBH":"720891003000","HPHM":"车牌","JGSK":"2021-04-01 10:32:44.605","CDBH":"6","XSFX":"由西向东","XSFXDM":"2","KKMC":"海博道与安正路交口"},{"KKBH":"720871002000","HPHM":"津RBG100","JGSK":"2021-04-01 10:32:44.636","CDBH":"8","XSFX":"由北向南","XSFXDM":"4","KKMC":"安正路与芳菲路交口"},{"KKBH":"610266117","HPHM":"津E27739","JGSK":"2021-04-01 10:32:44.721","CDBH":"12","XSFX":"由北向南","XSFXDM":"4","KKMC":"中生大道与和韵路交口"},{"KKBH":"7208810020000","HPHM":"津G55533","JGSK":"2021-04-01 10:32:44.766","CDBH":"2","XSFX":"由东向西","XSFXDM":"1","KKMC":"海旭道与安正路交口正向"},{"KKBH":"610256115","HPHM":"辽A3M96Q","JGSK":"2021-04-01 10:32:44.87","CDBH":"9","XSFX":"由南向北","XSFXDM":"3","KKMC":"中天大道与中生大道交口"},{"KKBH":"610256114","HPHM":"津B2X616","JGSK":"2021-04-01 10:32:44.987","CDBH":"7","XSFX":"由北向南","XSFXDM":"4","KKMC":"中天大道与和旭路交口"},{"KKBH":"7205410030000","HPHM":"车牌","JGSK":"2021-04-01 10:32:45.152","CDBH":"5","XSFX":"由北向南","XSFXDM":"4","KKMC":"动漫环路西与动漫西路交口正向"},{"KKBH":"610276124","HPHM":"晋A3P104","JGSK":"2021-04-01 10:32:45.314","CDBH":"8","XSFX":"由南向北","XSFXDM":"3","KKMC":"中新大道与中生大道交口"},{"KKBH":"7208810050000","HPHM":"津AY5816","JGSK":"2021-04-01 10:32:45.358","CDBH":"4","XSFX":"由西向东","XSFXDM":"2","KKMC":"海旭道与明盛路交口正向"},{"KKBH":"720891005000","HPHM":"鲁R6Y65W","JGSK":"2021-04-01 10:32:45.393","CDBH":"5","XSFX":"由西向东","XSFXDM":"2","KKMC":"海博道与安明路交口"},{"KKBH":"711","HPHM":"鲁F6916L","JGSK":"2021-04-01 10:32:45.503","CDBH":"5","XSFX":"由南向北","XSFXDM":"3","KKMC":"不礼让行人中新大道与和旭路交口"},{"KKBH":"720881002000","HPHM":"辽PKG953","JGSK":"2021-04-01 10:32:45.505","CDBH":"9","XSFX":"由南向北","XSFXDM":"3","KKMC":"海旭道与安正路交口"},{"KKBH":"6071310030000","HPHM":"津FAS775","JGSK":"2021-04-01 10:32:45.589","CDBH":"1","XSFX":"由东向西","XSFXDM":"1","KKMC":"中央大道与海旭道交口正向"},{"KKBH":"7208910030000","HPHM":"津C699U7","JGSK":"2021-04-01 10:32:45.602","CDBH":"4","XSFX":"由西向东","XSFXDM":"2","KKMC":"海博道与安正路交口正向"},{"KKBH":"7208910030000","HPHM":"车牌","JGSK":"2021-04-01 10:32:45.608","CDBH":"9","XSFX":"由南向北","XSFXDM":"3","KKMC":"海博道与安正路交口正向"},{"KKBH":"7205410040000","HPHM":"津B2Q962","JGSK":"2021-04-01 10:32:45.73","CDBH":"1","XSFX":"由东向西","XSFXDM":"1","KKMC":"动漫环路东与动漫中路交口正向"},{"KKBH":"610256112","HPHM":"津RK6106","JGSK":"2021-04-01 10:32:45.747","CDBH":"9","XSFX":"由南向北","XSFXDM":"3","KKMC":"中天大道与中津大道交口"},{"KKBH":"610271009","HPHM":"津KDN915","JGSK":"2021-04-01 10:32:45.787","CDBH":"11","XSFX":"由北向南","XSFXDM":"4","KKMC":"中新大道与泰七路交口"},{"KKBH":"610276126","HPHM":"津DPL985","JGSK":"2021-04-01 10:32:45.845","CDBH":"5","XSFX":"由南向北","XSFXDM":"3","KKMC":"中新大道与和意路交口"},{"KKBH":"610256115","HPHM":"津KKQ950","JGSK":"2021-04-01 10:32:45.925","CDBH":"7","XSFX":"由南向北","XSFXDM":"3","KKMC":"中天大道与中生大道交口"},{"KKBH":"7208910030000","HPHM":"车牌","JGSK":"2021-04-01 10:32:46.046","CDBH":"3","XSFX":"由东向西","XSFXDM":"1","KKMC":"海博道与安正路交口正向"},{"KKBH":"7280310020000","HPHM":"车牌","JGSK":"2021-04-01 10:32:46.085","CDBH":"8","XSFX":"由北向南","XSFXDM":"4","KKMC":"动漫中路与文一路交口正向"},{"KKBH":"7209010020000","HPHM":"津FCQ323","JGSK":"2021-04-01 10:32:46.15","CDBH":"1","XSFX":"由东向西","XSFXDM":"1","KKMC":"玉林道与安正路交口正向"},{"KKBH":"610271008","HPHM":"津NHQ929","JGSK":"2021-04-01 10:32:46.201","CDBH":"5","XSFX":"由北向南","XSFXDM":"4","KKMC":"中新大道与航母主题公园支路交口"},{"KKBH":"720881002000","HPHM":"津C701P2","JGSK":"2021-04-01 10:32:46.207","CDBH":"12","XSFX":"由北向南","XSFXDM":"4","KKMC":"海旭道与安正路交口"},{"KKBH":"610276126","HPHM":"津GAF657","JGSK":"2021-04-01 10:32:46.227","CDBH":"4","XSFX":"由南向北","XSFXDM":"3","KKMC":"中新大道与和意路交口"},{"KKBH":"7208910040000","HPHM":"冀B4R5R6","JGSK":"2021-04-01 10:32:46.276","CDBH":"6","XSFX":"由西向东","XSFXDM":"2","KKMC":"海博道与安平路交口正向"},{"KKBH":"6102661220000","HPHM":"津ADG0773","JGSK":"2021-04-01 10:32:46.384","CDBH":"2","XSFX":"由西向东","XSFXDM":"2","KKMC":"生态城中生大道故道河一桥西向东上桥处正向"},{"KKBH":"720881002000","HPHM":"津HFA601","JGSK":"2021-04-01 10:32:46.388","CDBH":"10","XSFX":"由南向北","XSFXDM":"3","KKMC":"海旭道与安正路交口"},{"KKBH":"610286127","HPHM":"津HU9689","JGSK":"2021-04-01 10:32:46.429","CDBH":"5","XSFX":"由西向东","XSFXDM":"2","KKMC":"中津大道与和畅路交口"},{"KKBH":"720871002000","HPHM":"津RMG393","JGSK":"2021-04-01 10:32:46.556","CDBH":"8","XSFX":"由北向南","XSFXDM":"4","KKMC":"安正路与芳菲路交口"},{"KKBH":"711","HPHM":"津A38T09","JGSK":"2021-04-01 10:32:46.769","CDBH":"7","XSFX":"由北向南","XSFXDM":"4","KKMC":"不礼让行人中新大道与和旭路交口"},{"KKBH":"610256116","HPHM":"蒙A3071J","JGSK":"2021-04-01 10:32:46.805","CDBH":"7","XSFX":"由南向北","XSFXDM":"3","KKMC":"中天大道与和顺路交口"},{"KKBH":"711","HPHM":"津KEE875","JGSK":"2021-04-01 10:32:46.926","CDBH":"8","XSFX":"由北向南","XSFXDM":"4","KKMC":"不礼让行人中新大道与和旭路交口"},{"KKBH":"610266117","HPHM":"冀J6G7F8","JGSK":"2021-04-01 10:32:46.971","CDBH":"5","XSFX":"由西向东","XSFXDM":"2","KKMC":"中生大道与和韵路交口"},{"KKBH":"610256115","HPHM":"黑A869MU","JGSK":"2021-04-01 10:32:46.992","CDBH":"10","XSFX":"由北向南","XSFXDM":"4","KKMC":"中天大道与中生大道交口"},{"KKBH":"610276126","HPHM":"津C720Z6","JGSK":"2021-04-01 10:32:47.13","CDBH":"5","XSFX":"由南向北","XSFXDM":"3","KKMC":"中新大道与和意路交口"},{"KKBH":"7208810020000","HPHM":"津NTT122","JGSK":"2021-04-01 10:32:47.39","CDBH":"6","XSFX":"由西向东","XSFXDM":"2","KKMC":"海旭道与安正路交口正向"},{"KKBH":"7208810050000","HPHM":"津C838S5","JGSK":"2021-04-01 10:32:47.504","CDBH":"1","XSFX":"由东向西","XSFXDM":"1","KKMC":"海旭道与明盛路交口正向"},{"KKBH":"711","HPHM":"冀DC1K68","JGSK":"2021-04-01 10:32:47.506","CDBH":"5","XSFX":"由南向北","XSFXDM":"3","KKMC":"不礼让行人中新大道与和旭路交口"},{"KKBH":"610261005000","HPHM":"津RG7392","JGSK":"2021-04-01 10:32:47.516","CDBH":"3","XSFX":"由南向北","XSFXDM":"3","KKMC":"中生大道与静湖西路（南侧）"},{"KKBH":"7208810020000","HPHM":"鲁NTY551","JGSK":"2021-04-01 10:32:47.668","CDBH":"13","XSFX":"由北向南","XSFXDM":"4","KKMC":"海旭道与安正路交口正向"},{"KKBH":"728031002000","HPHM":"津AY2296","JGSK":"2021-04-01 10:32:47.798","CDBH":"6","XSFX":"由南向北","XSFXDM":"3","KKMC":"动漫中路与文一路交口"},{"KKBH":"610286127","HPHM":"吉CSJ949","JGSK":"2021-04-01 10:32:47.869","CDBH":"6","XSFX":"由西向东","XSFXDM":"2","KKMC":"中津大道与和畅路交口"},{"KKBH":"610276126","HPHM":"冀B2TU51","JGSK":"2021-04-01 10:32:47.919","CDBH":"5","XSFX":"由南向北","XSFXDM":"3","KKMC":"中新大道与和意路交口"},{"KKBH":"610276124","HPHM":"豫PB331B","JGSK":"2021-04-01 10:32:47.951","CDBH":"1","XSFX":"由东向西","XSFXDM":"1","KKMC":"中新大道与中生大道交口"},{"KKBH":"7208910030000","HPHM":"车牌","JGSK":"2021-04-01 10:32:48.021","CDBH":"6","XSFX":"由西向东","XSFXDM":"2","KKMC":"海博道与安正路交口正向"},{"KKBH":"7208810020000","HPHM":"津ADF5721","JGSK":"2021-04-01 10:32:48.04","CDBH":"7","XSFX":"由西向东","XSFXDM":"2","KKMC":"海旭道与安正路交口正向"},{"KKBH":"6102661220000","HPHM":"津NWS507","JGSK":"2021-04-01 10:32:48.05","CDBH":"2","XSFX":"由西向东","XSFXDM":"2","KKMC":"生态城中生大道故道河一桥西向东上桥处正向"},{"KKBH":"610271009","HPHM":"津NKD196","JGSK":"2021-04-01 10:32:48.097","CDBH":"11","XSFX":"由北向南","XSFXDM":"4","KKMC":"中新大道与泰七路交口"},{"KKBH":"720881002000","HPHM":"津GEZ978","JGSK":"2021-04-01 10:32:48.123","CDBH":"13","XSFX":"由北向南","XSFXDM":"4","KKMC":"海旭道与安正路交口"},{"KKBH":"7209010030000","HPHM":"车牌","JGSK":"2021-04-01 10:32:48.214","CDBH":"1","XSFX":"由东向西","XSFXDM":"1","KKMC":"玉林道与安平路交口正向"},{"KKBH":"610271008","HPHM":"津NHQ929","JGSK":"2021-04-01 10:32:48.235","CDBH":"5","XSFX":"由北向南","XSFXDM":"4","KKMC":"中新大道与航母主题公园支路交口"},{"KKBH":"720891004000","HPHM":"冀B4R5R6","JGSK":"2021-04-01 10:32:48.282","CDBH":"5","XSFX":"由西向东","XSFXDM":"2","KKMC":"海博道与安平路交口"},{"KKBH":"6102610040000","HPHM":"冀F3QW16","JGSK":"2021-04-01 10:32:48.403","CDBH":"4","XSFX":"由南向北","XSFXDM":"3","KKMC":"中生大道与静湖西路（北侧）正向"},{"KKBH":"728031006000","HPHM":"津C97A73","JGSK":"2021-04-01 10:32:48.436","CDBH":"8","XSFX":"由北向南","XSFXDM":"4","KKMC":"动漫中路与文三路交口"},{"KKBH":"720891003000","HPHM":"津HEC776","JGSK":"2021-04-01 10:32:48.815","CDBH":"8","XSFX":"由南向北","XSFXDM":"3","KKMC":"海博道与安正路交口"},{"KKBH":"610276126","HPHM":"津DLN359","JGSK":"2021-04-01 10:32:48.89","CDBH":"4","XSFX":"由南向北","XSFXDM":"3","KKMC":"中新大道与和意路交口"},{"KKBH":"610391007","HPHM":"浙G6UD80","JGSK":"2021-04-01 10:32:49.038","CDBH":"1","XSFX":"由东向西","XSFXDM":"1","KKMC":"和韵路与和风路交口"},{"KKBH":"720891005000","HPHM":"津MM3979","JGSK":"2021-04-01 10:32:49.153","CDBH":"5","XSFX":"由西向东","XSFXDM":"2","KKMC":"海博道与安明路交口"},{"KKBH":"7208910040000","HPHM":"车牌","JGSK":"2021-04-01 10:32:49.168","CDBH":"6","XSFX":"由西向东","XSFXDM":"2","KKMC":"海博道与安平路交口正向"},{"KKBH":"610256114","HPHM":"津A7C331","JGSK":"2021-04-01 10:32:49.299","CDBH":"8","XSFX":"由北向南","XSFXDM":"4","KKMC":"中天大道与和旭路交口"},{"KKBH":"711","HPHM":"津NJH875","JGSK":"2021-04-01 10:32:49.33","CDBH":"8","XSFX":"由北向南","XSFXDM":"4","KKMC":"不礼让行人中新大道与和旭路交口"},{"KKBH":"610271009","HPHM":"津C13W39","JGSK":"2021-04-01 10:32:49.332","CDBH":"8","XSFX":"由南向北","XSFXDM":"3","KKMC":"中新大道与泰七路交口"},{"KKBH":"610276124","HPHM":"晋A3P104","JGSK":"2021-04-01 10:32:49.453","CDBH":"8","XSFX":"由南向北","XSFXDM":"3","KKMC":"中新大道与中生大道交口"},{"KKBH":"720891003000","HPHM":"车牌","JGSK":"2021-04-01 10:32:49.479","CDBH":"6","XSFX":"由西向东","XSFXDM":"2","KKMC":"海博道与安正路交口"},{"KKBH":"720541002000","HPHM":"津JAC259","JGSK":"2021-04-01 10:32:49.487","CDBH":"3","XSFX":"由西向东","XSFXDM":"2","KKMC":"动漫环路西与动漫中路交口"},{"KKBH":"7209010020000","HPHM":"津C155M2","JGSK":"2021-04-01 10:32:49.509","CDBH":"8","XSFX":"由南向北","XSFXDM":"3","KKMC":"玉林道与安正路交口正向"},{"KKBH":"610276124","HPHM":"津AF51858","JGSK":"2021-04-01 10:32:49.52","CDBH":"5","XSFX":"由西向东","XSFXDM":"2","KKMC":"中新大道与中生大道交口"},{"KKBH":"7280310020000","HPHM":"津JEC019","JGSK":"2021-04-01 10:32:49.7","CDBH":"5","XSFX":"由南向北","XSFXDM":"3","KKMC":"动漫中路与文一路交口正向"},{"KKBH":"720891005000","HPHM":"津RPK553","JGSK":"2021-04-01 10:32:49.711","CDBH":"6","XSFX":"由西向东","XSFXDM":"2","KKMC":"海博道与安明路交口"},{"KKBH":"610276124","HPHM":"津ADF0653","JGSK":"2021-04-01 10:32:49.737","CDBH":"11","XSFX":"由北向南","XSFXDM":"4","KKMC":"中新大道与中生大道交口"},{"KKBH":"720891006000","HPHM":"津DXY902","JGSK":"2021-04-01 10:32:49.782","CDBH":"9","XSFX":"由南向北","XSFXDM":"3","KKMC":"海博道与永盛路交口"},{"KKBH":"720881002000","HPHM":"津G55533","JGSK":"2021-04-01 10:32:49.913","CDBH":"2","XSFX":"由东向西","XSFXDM":"1","KKMC":"海旭道与安正路交口"},{"KKBH":"610266118","HPHM":"津CDX838","JGSK":"2021-04-01 10:32:49.923","CDBH":"5","XSFX":"由西向东","XSFXDM":"2","KKMC":"中生大道与和畅路交口"},{"KKBH":"7205610020000","HPHM":"津C35K01","JGSK":"2021-04-01 10:32:50.058","CDBH":"6","XSFX":"由北向南","XSFXDM":"4","KKMC":"动漫北路与文三路交口正向"},{"KKBH":"7208910040000","HPHM":"津LN3686","JGSK":"2021-04-01 10:32:50.105","CDBH":"6","XSFX":"由西向东","XSFXDM":"2","KKMC":"海博道与安平路交口正向"},{"KKBH":"6071310030000","HPHM":"吉JYZ800","JGSK":"2021-04-01 10:32:50.135","CDBH":"1","XSFX":"由东向西","XSFXDM":"1","KKMC":"中央大道与海旭道交口正向"},{"KKBH":"1250","HPHM":"冀C0J236","JGSK":"2021-04-01 10:32:50.179","CDBH":"2","XSFX":"由东向西","XSFXDM":"1","KKMC":"中滨大道与盛三街交口正向"},{"KKBH":"610256115","HPHM":"黑A869MU","JGSK":"2021-04-01 10:32:50.191","CDBH":"10","XSFX":"由北向南","XSFXDM":"4","KKMC":"中天大道与中生大道交口"},{"KKBH":"610391007","HPHM":"津AF07086","JGSK":"2021-04-01 10:32:50.346","CDBH":"2","XSFX":"由东向西","XSFXDM":"1","KKMC":"和韵路与和风路交口"},{"KKBH":"610276125","HPHM":"津A09899D","JGSK":"2021-04-01 10:32:50.495","CDBH":"8","XSFX":"由北向南","XSFXDM":"4","KKMC":"中新大道与和顺路交口"},{"KKBH":"720891003000","HPHM":"津N58725","JGSK":"2021-04-01 10:32:50.7","CDBH":"3","XSFX":"由东向西","XSFXDM":"1","KKMC":"海博道与安正路交口"},{"KKBH":"720891004000","HPHM":"车牌","JGSK":"2021-04-01 10:32:50.855","CDBH":"9","XSFX":"由南向北","XSFXDM":"3","KKMC":"海博道与安平路交口"},{"KKBH":"7208810050000","HPHM":"津AP0777","JGSK":"2021-04-01 10:32:50.897","CDBH":"4","XSFX":"由西向东","XSFXDM":"2","KKMC":"海旭道与明盛路交口正向"},{"KKBH":"6102610030000","HPHM":"鲁A127HV","JGSK":"2021-04-01 10:32:50.959","CDBH":"2","XSFX":"由东向西","XSFXDM":"1","KKMC":"中生大道与静湖南路交口正向"},{"KKBH":"720881002000","HPHM":"冀B9E77A","JGSK":"2021-04-01 10:32:51.046","CDBH":"7","XSFX":"由西向东","XSFXDM":"2","KKMC":"海旭道与安正路交口"},{"KKBH":"610256116","HPHM":"冀B9H5R3","JGSK":"2021-04-01 10:32:51.113","CDBH":"11","XSFX":"由北向南","XSFXDM":"4","KKMC":"中天大道与和顺路交口"},{"KKBH":"7400110020000","HPHM":"津AD97179","JGSK":"2021-04-01 10:32:51.447","CDBH":"5","XSFX":"由南向北","XSFXDM":"3","KKMC":"静湖南路与华一路交口正向"},{"KKBH":"720881002000","HPHM":"鲁NTY551","JGSK":"2021-04-01 10:32:51.567","CDBH":"13","XSFX":"由北向南","XSFXDM":"4","KKMC":"海旭道与安正路交口"},{"KKBH":"610251002","HPHM":"津JVY696","JGSK":"2021-04-01 10:32:51.569","CDBH":"10","XSFX":"由北向南","XSFXDM":"4","KKMC":"中天大道与和睦路交口"},{"KKBH":"720541004000","HPHM":"津B2Q962","JGSK":"2021-04-01 10:32:51.865","CDBH":"1","XSFX":"由东向西","XSFXDM":"1","KKMC":"动漫环路东与动漫中路交口"},{"KKBH":"610401004","HPHM":"津DFZ218","JGSK":"2021-04-01 10:32:51.909","CDBH":"10","XSFX":"由北向南","XSFXDM":"4","KKMC":"和畅路与和风路交口"},{"KKBH":"610266122000","HPHM":"津ADG0773","JGSK":"2021-04-01 10:32:51.954","CDBH":"2","XSFX":"由西向东","XSFXDM":"2","KKMC":"生态城中生大道故道河一桥西向东上桥处"},{"KKBH":"720891005000","HPHM":"晋BVK599","JGSK":"2021-04-01 10:32:52.109","CDBH":"6","XSFX":"由西向东","XSFXDM":"2","KKMC":"海博道与安明路交口"},{"KKBH":"610256115","HPHM":"津KKQ950","JGSK":"2021-04-01 10:32:52.15","CDBH":"8","XSFX":"由南向北","XSFXDM":"3","KKMC":"中天大道与中生大道交口"},{"KKBH":"728031002000","HPHM":"津JEC019","JGSK":"2021-04-01 10:32:52.197","CDBH":"5","XSFX":"由南向北","XSFXDM":"3","KKMC":"动漫中路与文一路交口"},{"KKBH":"720891003000","HPHM":"云F9R307","JGSK":"2021-04-01 10:32:52.3","CDBH":"2","XSFX":"由东向西","XSFXDM":"1","KKMC":"海博道与安正路交口"},{"KKBH":"7208910080000","HPHM":"冀J55A68","JGSK":"2021-04-01 10:32:52.411","CDBH":"7","XSFX":"由西向东","XSFXDM":"2","KKMC":"海博道与荣盛路交口正向"},{"KKBH":"610266117","HPHM":"津RUG276","JGSK":"2021-04-01 10:32:52.428","CDBH":"7","XSFX":"由南向北","XSFXDM":"3","KKMC":"中生大道与和韵路交口"},{"KKBH":"720891004000","HPHM":"冀J1M1F2","JGSK":"2021-04-01 10:32:52.445","CDBH":"5","XSFX":"由西向东","XSFXDM":"2","KKMC":"海博道与安平路交口"},{"KKBH":"610256114","HPHM":"津A7C331","JGSK":"2021-04-01 10:32:52.506","CDBH":"8","XSFX":"由北向南","XSFXDM":"4","KKMC":"中天大道与和旭路交口"},{"KKBH":"610391007","HPHM":"鄂D9KK01","JGSK":"2021-04-01 10:32:52.515","CDBH":"5","XSFX":"由西向东","XSFXDM":"2","KKMC":"和韵路与和风路交口"},{"KKBH":"720891004000","HPHM":"津LN3686","JGSK":"2021-04-01 10:32:52.519","CDBH":"5","XSFX":"由西向东","XSFXDM":"2","KKMC":"海博道与安平路交口"},{"KKBH":"7208910050000","HPHM":"津DGF279","JGSK":"2021-04-01 10:32:52.571","CDBH":"8","XSFX":"由南向北","XSFXDM":"3","KKMC":"海博道与安明路交口正向"},{"KKBH":"610266118","HPHM":"津CDX838","JGSK":"2021-04-01 10:32:52.591","CDBH":"6","XSFX":"由西向东","XSFXDM":"2","KKMC":"中生大道与和畅路交口"},{"KKBH":"720891003000","HPHM":"车牌","JGSK":"2021-04-01 10:32:52.62","CDBH":"2","XSFX":"由东向西","XSFXDM":"1","KKMC":"海博道与安正路交口"},{"KKBH":"610391008","HPHM":"冀B1H02C","JGSK":"2021-04-01 10:32:52.644","CDBH":"4","XSFX":"由西向东","XSFXDM":"2","KKMC":"和韵路与和旭路交口"},{"KKBH":"610271009","HPHM":"津C779Y3","JGSK":"2021-04-01 10:32:52.651","CDBH":"11","XSFX":"由北向南","XSFXDM":"4","KKMC":"中新大道与泰七路交口"},{"KKBH":"711","HPHM":"苏A2V3Z9","JGSK":"2021-04-01 10:32:52.686","CDBH":"8","XSFX":"由北向南","XSFXDM":"4","KKMC":"不礼让行人中新大道与和旭路交口"},{"KKBH":"7208910030000","HPHM":"津C22V90","JGSK":"2021-04-01 10:32:52.761","CDBH":"6","XSFX":"由西向东","XSFXDM":"2","KKMC":"海博道与安正路交口正向"},{"KKBH":"610316142000","HPHM":"冀C0J236","JGSK":"2021-04-01 10:32:52.761","CDBH":"2","XSFX":"由东向西","XSFXDM":"1","KKMC":"中滨大道与盛三街交口"},{"KKBH":"610256111","HPHM":"津A06A62","JGSK":"2021-04-01 10:32:52.858","CDBH":"1","XSFX":"由西向东","XSFXDM":"2","KKMC":"中天大道与和惠路交口"},{"KKBH":"720891003000","HPHM":"沪CGR556","JGSK":"2021-04-01 10:32:52.859","CDBH":"2","XSFX":"由东向西","XSFXDM":"1","KKMC":"海博道与安正路交口"},{"KKBH":"610256115","HPHM":"津MM0148","JGSK":"2021-04-01 10:32:52.949","CDBH":"5","XSFX":"由西向东","XSFXDM":"2","KKMC":"中天大道与中生大道交口"},{"KKBH":"610266118","HPHM":"京NW6C79","JGSK":"2021-04-01 10:32:52.987","CDBH":"8","XSFX":"由南向北","XSFXDM":"3","KKMC":"中生大道与和畅路交口"},{"KKBH":"610271009","HPHM":"车牌","JGSK":"2021-04-01 10:32:53.27","CDBH":"8","XSFX":"由南向北","XSFXDM":"3","KKMC":"中新大道与泰七路交口"},{"KKBH":"610256116","HPHM":"津CAU826","JGSK":"2021-04-01 10:32:53.349","CDBH":"7","XSFX":"由南向北","XSFXDM":"3","KKMC":"中天大道与和顺路交口"},{"KKBH":"610276124","HPHM":"津ADP2138","JGSK":"2021-04-01 10:32:53.411","CDBH":"11","XSFX":"由北向南","XSFXDM":"4","KKMC":"中新大道与中生大道交口"},{"KKBH":"6102610040000","HPHM":"津NY7026","JGSK":"2021-04-01 10:32:53.414","CDBH":"3","XSFX":"由南向北","XSFXDM":"3","KKMC":"中生大道与静湖西路（北侧）正向"},{"KKBH":"610276124","HPHM":"津ADF0653","JGSK":"2021-04-01 10:32:53.443","CDBH":"11","XSFX":"由北向南","XSFXDM":"4","KKMC":"中新大道与中生大道交口"},{"KKBH":"610266122000","HPHM":"津NWS507","JGSK":"2021-04-01 10:32:53.478","CDBH":"2","XSFX":"由西向东","XSFXDM":"2","KKMC":"生态城中生大道故道河一桥西向东上桥处"},{"KKBH":"610251002","HPHM":"津JVY696","JGSK":"2021-04-01 10:32:53.512","CDBH":"10","XSFX":"由北向南","XSFXDM":"4","KKMC":"中天大道与和睦路交口"},{"KKBH":"610261004000","HPHM":"冀F3QW16","JGSK":"2021-04-01 10:32:53.554","CDBH":"4","XSFX":"由南向北","XSFXDM":"3","KKMC":"中生大道与静湖西路（北侧）"},{"KKBH":"720901002000","HPHM":"津C155M2","JGSK":"2021-04-01 10:32:53.56","CDBH":"8","XSFX":"由南向北","XSFXDM":"3","KKMC":"玉林道与安正路交口"},{"KKBH":"720891003000","HPHM":"车牌","JGSK":"2021-04-01 10:32:53.64","CDBH":"5","XSFX":"由西向东","XSFXDM":"2","KKMC":"海博道与安正路交口"},{"KKBH":"720891003000","HPHM":"宁E30968","JGSK":"2021-04-01 10:32:53.659","CDBH":"3","XSFX":"由东向西","XSFXDM":"1","KKMC":"海博道与安正路交口"},{"KKBH":"610261005000","HPHM":"津NLL612","JGSK":"2021-04-01 10:32:53.675","CDBH":"2","XSFX":"由南向北","XSFXDM":"3","KKMC":"中生大道与静湖西路（南侧）"},{"KKBH":"720901002000","HPHM":"津FCQ323","JGSK":"2021-04-01 10:32:53.833","CDBH":"1","XSFX":"由东向西","XSFXDM":"1","KKMC":"玉林道与安正路交口"},{"KKBH":"720561002000","HPHM":"津C35K01","JGSK":"2021-04-01 10:32:54.007","CDBH":"6","XSFX":"由北向南","XSFXDM":"4","KKMC":"动漫北路与文三路交口"},{"KKBH":"740011002000","HPHM":"津AD97179","JGSK":"2021-04-01 10:32:54.182","CDBH":"13","XSFX":"由南向北","XSFXDM":"3","KKMC":"静湖南路与华一路交口"},{"KKBH":"7205710040000","HPHM":"车牌","JGSK":"2021-04-01 10:32:54.185","CDBH":"2","XSFX":"由东向西","XSFXDM":"1","KKMC":"动漫东路与动漫中路交口正向"},{"KKBH":"720891004000","HPHM":"车牌","JGSK":"2021-04-01 10:32:54.374","CDBH":"9","XSFX":"由南向北","XSFXDM":"3","KKMC":"海博道与安平路交口"},{"KKBH":"610271009","HPHM":"津LX5190","JGSK":"2021-04-01 10:32:54.433","CDBH":"10","XSFX":"由北向南","XSFXDM":"4","KKMC":"中新大道与泰七路交口"},{"KKBH":"610391007","HPHM":"浙G6UD80","JGSK":"2021-04-01 10:32:54.494","CDBH":"2","XSFX":"由东向西","XSFXDM":"1","KKMC":"和韵路与和风路交口"},{"KKBH":"610271008","HPHM":"车牌","JGSK":"2021-04-01 10:32:54.515","CDBH":"4","XSFX":"由北向南","XSFXDM":"4","KKMC":"中新大道与航母主题公园支路交口"},{"KKBH":"610391007","HPHM":"津AF07086","JGSK":"2021-04-01 10:32:54.574","CDBH":"3","XSFX":"由东向西","XSFXDM":"1","KKMC":"和韵路与和风路交口"},{"KKBH":"720891004000","HPHM":"车牌","JGSK":"2021-04-01 10:32:54.598","CDBH":"4","XSFX":"由西向东","XSFXDM":"2","KKMC":"海博道与安平路交口"},{"KKBH":"720891008000","HPHM":"冀J55A68","JGSK":"2021-04-01 10:32:54.625","CDBH":"7","XSFX":"由西向东","XSFXDM":"2","KKMC":"海博道与荣盛路交口"},{"KKBH":"610401005","HPHM":"津NGH577","JGSK":"2021-04-01 10:32:54.75","CDBH":"7","XSFX":"由南向北","XSFXDM":"3","KKMC":"和畅路与和顺路交口"},{"KKBH":"7208810040000","HPHM":"津GF6682","JGSK":"2021-04-01 10:32:54.814","CDBH":"7","XSFX":"由北向南","XSFXDM":"4","KKMC":"海旭道与永盛路交口正向"},{"KKBH":"7208810070000","HPHM":"津C83895","JGSK":"2021-04-01 10:32:54.954","CDBH":"2","XSFX":"由东向西","XSFXDM":"1","KKMC":"海旭道与弘通路交口正向"},{"KKBH":"610266118","HPHM":"鲁GY6376","JGSK":"2021-04-01 10:32:54.974","CDBH":"5","XSFX":"由西向东","XSFXDM":"2","KKMC":"中生大道与和畅路交口"},{"KKBH":"720881005000","HPHM":"津C838S5","JGSK":"2021-04-01 10:32:55.029","CDBH":"1","XSFX":"由东向西","XSFXDM":"1","KKMC":"海旭道与明盛路交口"},{"KKBH":"610276125","HPHM":"津A09899D","JGSK":"2021-04-01 10:32:55.037","CDBH":"8","XSFX":"由北向南","XSFXDM":"4","KKMC":"中新大道与和顺路交口"},{"KKBH":"7208910040000","HPHM":"浙D816U0","JGSK":"2021-04-01 10:32:55.123","CDBH":"6","XSFX":"由西向东","XSFXDM":"2","KKMC":"海博道与安平路交口正向"},{"KKBH":"720891004000","HPHM":"车牌","JGSK":"2021-04-01 10:32:55.573","CDBH":"8","XSFX":"由南向北","XSFXDM":"3","KKMC":"海博道与安平路交口"},{"KKBH":"6071310030000","HPHM":"津RFQ360","JGSK":"2021-04-01 10:32:55.584","CDBH":"1","XSFX":"由东向西","XSFXDM":"1","KKMC":"中央大道与海旭道交口正向"},{"KKBH":"6102610030000","HPHM":"津NK6381","JGSK":"2021-04-01 10:32:55.66","CDBH":"7","XSFX":"由北向南","XSFXDM":"4","KKMC":"中生大道与静湖南路交口正向"},{"KKBH":"610256111","HPHM":"津JAJ623","JGSK":"2021-04-01 10:32:55.673","CDBH":"1","XSFX":"由西向东","XSFXDM":"2","KKMC":"中天大道与和惠路交口"},{"KKBH":"7280310030000","HPHM":"冀AA609C","JGSK":"2021-04-01 10:32:55.715","CDBH":"3","XSFX":"由南向北","XSFXDM":"3","KKMC":"动漫中路与文二路交口正向"},{"KKBH":"610401004","HPHM":"津DFZ218","JGSK":"2021-04-01 10:32:55.847","CDBH":"10","XSFX":"由北向南","XSFXDM":"4","KKMC":"和畅路与和风路交口"},{"KKBH":"610286127","HPHM":"车牌","JGSK":"2021-04-01 10:32:56.065","CDBH":"8","XSFX":"由南向北","XSFXDM":"3","KKMC":"中津大道与和畅路交口"},{"KKBH":"610276125","HPHM":"津NYX879","JGSK":"2021-04-01 10:32:56.12","CDBH":"4","XSFX":"由南向北","XSFXDM":"3","KKMC":"中新大道与和顺路交口"},{"KKBH":"610261003000","HPHM":"津RNY076","JGSK":"2021-04-01 10:32:56.123","CDBH":"10","XSFX":"由东向西","XSFXDM":"1","KKMC":"中生大道与静湖南路交口"},{"KKBH":"610256115","HPHM":"冀B7XE78","JGSK":"2021-04-01 10:32:56.133","CDBH":"5","XSFX":"由西向东","XSFXDM":"2","KKMC":"中天大道与中生大道交口"},{"KKBH":"610266118","HPHM":"京NW6C79","JGSK":"2021-04-01 10:32:56.164","CDBH":"9","XSFX":"由南向北","XSFXDM":"3","KKMC":"中生大道与和畅路交口"},{"KKBH":"7208910030000","HPHM":"津RTC820","JGSK":"2021-04-01 10:32:56.218","CDBH":"5","XSFX":"由西向东","XSFXDM":"2","KKMC":"海博道与安正路交口正向"},{"KKBH":"610256115","HPHM":"车牌","JGSK":"2021-04-01 10:32:56.228","CDBH":"6","XSFX":"由西向东","XSFXDM":"2","KKMC":"中天大道与中生大道交口"},{"KKBH":"610266118","HPHM":"车牌","JGSK":"2021-04-01 10:32:56.271","CDBH":"4","XSFX":"由西向东","XSFXDM":"2","KKMC":"中生大道与和畅路交口"},{"KKBH":"610401005","HPHM":"津NGH577","JGSK":"2021-04-01 10:32:56.275","CDBH":"8","XSFX":"由南向北","XSFXDM":"3","KKMC":"和畅路与和顺路交口"},{"KKBH":"610256112","HPHM":"津C9H153","JGSK":"2021-04-01 10:32:56.304","CDBH":"7","XSFX":"由南向北","XSFXDM":"3","KKMC":"中天大道与中津大道交口"},{"KKBH":"610401004","HPHM":"津AVY599","JGSK":"2021-04-01 10:32:56.456","CDBH":"1","XSFX":"由东向西","XSFXDM":"1","KKMC":"和畅路与和风路交口"},{"KKBH":"7208710020000","HPHM":"津HPZ799","JGSK":"2021-04-01 10:32:56.605","CDBH":"3","XSFX":"由西向东","XSFXDM":"2","KKMC":"安正路与芳菲路交口正向"},{"KKBH":"610391007","HPHM":"冀BP193W","JGSK":"2021-04-01 10:32:56.617","CDBH":"10","XSFX":"由北向南","XSFXDM":"4","KKMC":"和韵路与和风路交口"},{"KKBH":"7208710020000","HPHM":"津NZ1983","JGSK":"2021-04-01 10:32:56.994","CDBH":"5","XSFX":"由南向北","XSFXDM":"3","KKMC":"安正路与芳菲路交口正向"},{"KKBH":"720891003000","HPHM":"车牌","JGSK":"2021-04-01 10:32:57.001","CDBH":"5","XSFX":"由西向东","XSFXDM":"2","KKMC":"海博道与安正路交口"},{"KKBH":"610261003000","HPHM":"鲁A127HV","JGSK":"2021-04-01 10:32:57.08","CDBH":"11","XSFX":"由东向西","XSFXDM":"1","KKMC":"中生大道与静湖南路交口"},{"KKBH":"720891003000","HPHM":"黑N5ZE12","JGSK":"2021-04-01 10:32:57.097","CDBH":"2","XSFX":"由东向西","XSFXDM":"1","KKMC":"海博道与安正路交口"},{"KKBH":"7208610020000","HPHM":"津LM9150","JGSK":"2021-04-01 10:32:57.163","CDBH":"8","XSFX":"由南向北","XSFXDM":"3","KKMC":"海晨道与安正路交口正向"},{"KKBH":"610276124","HPHM":"津ADP2138","JGSK":"2021-04-01 10:32:57.202","CDBH":"11","XSFX":"由北向南","XSFXDM":"4","KKMC":"中新大道与中生大道交口"},{"KKBH":"610256115","HPHM":"津A7K717","JGSK":"2021-04-01 10:32:57.296","CDBH":"1","XSFX":"由东向西","XSFXDM":"1","KKMC":"中天大道与中生大道交口"},{"KKBH":"7208910040000","HPHM":"津E16315","JGSK":"2021-04-01 10:32:57.306","CDBH":"6","XSFX":"由西向东","XSFXDM":"2","KKMC":"海博道与安平路交口正向"},{"KKBH":"7208710020000","HPHM":"鲁NTY551","JGSK":"2021-04-01 10:32:57.321","CDBH":"9","XSFX":"由北向南","XSFXDM":"4","KKMC":"安正路与芳菲路交口正向"},{"KKBH":"610266117","HPHM":"津GX9305","JGSK":"2021-04-01 10:32:57.36","CDBH":"7","XSFX":"由南向北","XSFXDM":"3","KKMC":"中生大道与和韵路交口"},{"KKBH":"610256115","HPHM":"津AT3312","JGSK":"2021-04-01 10:32:57.509","CDBH":"6","XSFX":"由西向东","XSFXDM":"2","KKMC":"中天大道与中生大道交口"},{"KKBH":"610271009","HPHM":"津JHU298","JGSK":"2021-04-01 10:32:57.553","CDBH":"10","XSFX":"由北向南","XSFXDM":"4","KKMC":"中新大道与泰七路交口"},{"KKBH":"6071310030000","HPHM":"辽PAM265","JGSK":"2021-04-01 10:32:57.672","CDBH":"1","XSFX":"由东向西","XSFXDM":"1","KKMC":"中央大道与海旭道交口正向"},{"KKBH":"610271009","HPHM":"冀HJH736","JGSK":"2021-04-01 10:32:57.679","CDBH":"10","XSFX":"由北向南","XSFXDM":"4","KKMC":"中新大道与泰七路交口"},{"KKBH":"610271009","HPHM":"鄂AZA880","JGSK":"2021-04-01 10:32:57.8","CDBH":"7","XSFX":"由南向北","XSFXDM":"3","KKMC":"中新大道与泰七路交口"},{"KKBH":"7208210040000","HPHM":"车牌","JGSK":"2021-04-01 10:32:57.914","CDBH":"4","XSFX":"由南向北","XSFXDM":"3","KKMC":"动漫西路与动漫北路交口正向"},{"KKBH":"7208610020000","HPHM":"津RBG100","JGSK":"2021-04-01 10:32:57.928","CDBH":"10","XSFX":"由北向南","XSFXDM":"4","KKMC":"海晨道与安正路交口正向"},{"KKBH":"728031003000","HPHM":"冀AA609C","JGSK":"2021-04-01 10:32:58.089","CDBH":"3","XSFX":"由南向北","XSFXDM":"3","KKMC":"动漫中路与文二路交口"},{"KKBH":"610256113","HPHM":"车牌","JGSK":"2021-04-01 10:32:58.194","CDBH":"5","XSFX":"由南向北","XSFXDM":"3","KKMC":"中天大道与和风路交口"},{"KKBH":"6071310030000","HPHM":"车牌","JGSK":"2021-04-01 10:32:58.336","CDBH":"3","XSFX":"由东向西","XSFXDM":"1","KKMC":"中央大道与海旭道交口正向"},{"KKBH":"610266118","HPHM":"鲁GY6393","JGSK":"2021-04-01 10:32:58.351","CDBH":"5","XSFX":"由西向东","XSFXDM":"2","KKMC":"中生大道与和畅路交口"},{"KKBH":"610256116","HPHM":"津GRE318","JGSK":"2021-04-01 10:32:58.395","CDBH":"8","XSFX":"由南向北","XSFXDM":"3","KKMC":"中天大道与和顺路交口"},{"KKBH":"7208910040000","HPHM":"冀JZD251","JGSK":"2021-04-01 10:32:58.482","CDBH":"6","XSFX":"由西向东","XSFXDM":"2","KKMC":"海博道与安平路交口正向"},{"KKBH":"610271009","HPHM":"冀C12Y11","JGSK":"2021-04-01 10:32:58.513","CDBH":"11","XSFX":"由北向南","XSFXDM":"4","KKMC":"中新大道与泰七路交口"},{"KKBH":"610266118","HPHM":"津FBD501","JGSK":"2021-04-01 10:32:58.565","CDBH":"10","XSFX":"由北向南","XSFXDM":"4","KKMC":"中生大道与和畅路交口"},{"KKBH":"711","HPHM":"津C18N95","JGSK":"2021-04-01 10:32:58.687","CDBH":"8","XSFX":"由北向南","XSFXDM":"4","KKMC":"不礼让行人中新大道与和旭路交口"},{"KKBH":"720891003000","HPHM":"车牌","JGSK":"2021-04-01 10:32:58.697","CDBH":"2","XSFX":"由东向西","XSFXDM":"1","KKMC":"海博道与安正路交口"},{"KKBH":"610256115","HPHM":"津AUL326","JGSK":"2021-04-01 10:32:58.709","CDBH":"5","XSFX":"由西向东","XSFXDM":"2","KKMC":"中天大道与中生大道交口"},{"KKBH":"610276125","HPHM":"津NYX879","JGSK":"2021-04-01 10:32:58.754","CDBH":"4","XSFX":"由南向北","XSFXDM":"3","KKMC":"中新大道与和顺路交口"},{"KKBH":"610391007","HPHM":"津GPM199","JGSK":"2021-04-01 10:32:58.766","CDBH":"4","XSFX":"由西向东","XSFXDM":"2","KKMC":"和韵路与和风路交口"},{"KKBH":"610256116","HPHM":"冀B9H5R3","JGSK":"2021-04-01 10:32:58.794","CDBH":"12","XSFX":"由北向南","XSFXDM":"4","KKMC":"中天大道与和顺路交口"},{"KKBH":"7208910030000","HPHM":"车牌","JGSK":"2021-04-01 10:32:58.859","CDBH":"3","XSFX":"由东向西","XSFXDM":"1","KKMC":"海博道与安正路交口正向"},{"KKBH":"7208610020000","HPHM":"津JLQ936","JGSK":"2021-04-01 10:32:58.902","CDBH":"11","XSFX":"由北向南","XSFXDM":"4","KKMC":"海晨道与安正路交口正向"},{"KKBH":"720891004000","HPHM":"冀D816U0","JGSK":"2021-04-01 10:32:59.075","CDBH":"5","XSFX":"由西向东","XSFXDM":"2","KKMC":"海博道与安平路交口"},{"KKBH":"720891005000","HPHM":"津DGF279","JGSK":"2021-04-01 10:32:59.125","CDBH":"8","XSFX":"由南向北","XSFXDM":"3","KKMC":"海博道与安明路交口"},{"KKBH":"610266118","HPHM":"津C8D562","JGSK":"2021-04-01 10:32:59.145","CDBH":"5","XSFX":"由西向东","XSFXDM":"2","KKMC":"中生大道与和畅路交口"},{"KKBH":"711","HPHM":"鲁NMP083","JGSK":"2021-04-01 10:32:59.166","CDBH":"7","XSFX":"由北向南","XSFXDM":"4","KKMC":"不礼让行人中新大道与和旭路交口"},{"KKBH":"720891004000","HPHM":"津C106N8","JGSK":"2021-04-01 10:32:59.237","CDBH":"5","XSFX":"由西向东","XSFXDM":"2","KKMC":"海博道与安平路交口"},{"KKBH":"610266117","HPHM":"津RUG276","JGSK":"2021-04-01 10:32:59.248","CDBH":"9","XSFX":"由南向北","XSFXDM":"3","KKMC":"中生大道与和韵路交口"},{"KKBH":"610271009","HPHM":"鄂AZA880","JGSK":"2021-04-01 10:32:59.265","CDBH":"7","XSFX":"由南向北","XSFXDM":"3","KKMC":"中新大道与泰七路交口"},{"KKBH":"610261003000","HPHM":"辽J1141A","JGSK":"2021-04-01 10:32:59.315","CDBH":"10","XSFX":"由东向西","XSFXDM":"1","KKMC":"中生大道与静湖南路交口"},{"KKBH":"7209010020000","HPHM":"津ADH5525","JGSK":"2021-04-01 10:32:59.365","CDBH":"1","XSFX":"由东向西","XSFXDM":"1","KKMC":"玉林道与安正路交口正向"},{"KKBH":"7209010020000","HPHM":"冀J92R35","JGSK":"2021-04-01 10:32:59.443","CDBH":"8","XSFX":"由南向北","XSFXDM":"3","KKMC":"玉林道与安正路交口正向"},{"KKBH":"610261004000","HPHM":"津NY7026","JGSK":"2021-04-01 10:32:59.475","CDBH":"3","XSFX":"由南向北","XSFXDM":"3","KKMC":"中生大道与静湖西路（北侧）"},{"KKBH":"610256113","HPHM":"津RWZ868","JGSK":"2021-04-01 10:32:59.502","CDBH":"2","XSFX":"由西向东","XSFXDM":"2","KKMC":"中天大道与和风路交口"},{"KKBH":"610256115","HPHM":"津E18612","JGSK":"2021-04-01 10:32:59.768","CDBH":"2","XSFX":"由东向西","XSFXDM":"1","KKMC":"中天大道与中生大道交口"},{"KKBH":"7208910040000","HPHM":"车牌","JGSK":"2021-04-01 10:32:59.941","CDBH":"6","XSFX":"由西向东","XSFXDM":"2","KKMC":"海博道与安平路交口正向"},{"KKBH":"610256116","HPHM":"车牌","JGSK":"2021-04-01 10:32:59.974","CDBH":"9","XSFX":"由南向北","XSFXDM":"3","KKMC":"中天大道与和顺路交口"},{"KKBH":"711","HPHM":"津AWH177","JGSK":"2021-04-01 10:33:00.054","CDBH":"5","XSFX":"由南向北","XSFXDM":"3","KKMC":"不礼让行人中新大道与和旭路交口"},{"KKBH":"610401004","HPHM":"津AVY599","JGSK":"2021-04-01 10:33:00.085","CDBH":"1","XSFX":"由东向西","XSFXDM":"1","KKMC":"和畅路与和风路交口"},{"KKBH":"7208710020000","HPHM":"冀HPH623","JGSK":"2021-04-01 10:33:00.313","CDBH":"5","XSFX":"由南向北","XSFXDM":"3","KKMC":"安正路与芳菲路交口正向"},{"KKBH":"610276126","HPHM":"湘A5T05F","JGSK":"2021-04-01 10:33:00.373","CDBH":"5","XSFX":"由南向北","XSFXDM":"3","KKMC":"中新大道与和意路交口"},{"KKBH":"720891003000","HPHM":"车牌","JGSK":"2021-04-01 10:33:00.599","CDBH":"6","XSFX":"由西向东","XSFXDM":"2","KKMC":"海博道与安正路交口"},{"KKBH":"610256111","HPHM":"津A06A62","JGSK":"2021-04-01 10:33:00.691","CDBH":"2","XSFX":"由西向东","XSFXDM":"2","KKMC":"中天大道与和惠路交口"},{"KKBH":"610256115","HPHM":"津DFT338","JGSK":"2021-04-01 10:33:00.699","CDBH":"5","XSFX":"由西向东","XSFXDM":"2","KKMC":"中天大道与中生大道交口"},{"KKBH":"720891003000","HPHM":"车牌","JGSK":"2021-04-01 10:33:00.728","CDBH":"9","XSFX":"由南向北","XSFXDM":"3","KKMC":"海博道与安正路交口"},{"KKBH":"610256114","HPHM":"津DCS107","JGSK":"2021-04-01 10:33:00.776","CDBH":"6","XSFX":"由南向北","XSFXDM":"3","KKMC":"中天大道与和旭路交口"},{"KKBH":"720881005000","HPHM":"津AY5816","JGSK":"2021-04-01 10:33:00.826","CDBH":"4","XSFX":"由西向东","XSFXDM":"2","KKMC":"海旭道与明盛路交口"},{"KKBH":"6071310030000","HPHM":"津C2T962","JGSK":"2021-04-01 10:33:00.835","CDBH":"1","XSFX":"由东向西","XSFXDM":"1","KKMC":"中央大道与海旭道交口正向"},{"KKBH":"7208910030000","HPHM":"津R2185Y","JGSK":"2021-04-01 10:33:00.86","CDBH":"9","XSFX":"由南向北","XSFXDM":"3","KKMC":"海博道与安正路交口正向"},{"KKBH":"610256114","HPHM":"津RER576","JGSK":"2021-04-01 10:33:00.883","CDBH":"2","XSFX":"由西向东","XSFXDM":"2","KKMC":"中天大道与和旭路交口"},{"KKBH":"720891004000","HPHM":"冀JZD251","JGSK":"2021-04-01 10:33:00.918","CDBH":"5","XSFX":"由西向东","XSFXDM":"2","KKMC":"海博道与安平路交口"},{"KKBH":"720891004000","HPHM":"车牌","JGSK":"2021-04-01 10:33:01.01","CDBH":"8","XSFX":"由南向北","XSFXDM":"3","KKMC":"海博道与安平路交口"},{"KKBH":"610401005","HPHM":"吉B16S58","JGSK":"2021-04-01 10:33:01.223","CDBH":"7","XSFX":"由南向北","XSFXDM":"3","KKMC":"和畅路与和顺路交口"},{"KKBH":"720891004000","HPHM":"津E16315","JGSK":"2021-04-01 10:33:01.237","CDBH":"5","XSFX":"由西向东","XSFXDM":"2","KKMC":"海博道与安平路交口"},{"KKBH":"7208810050000","HPHM":"豫Q15R06","JGSK":"2021-04-01 10:33:01.237","CDBH":"1","XSFX":"由东向西","XSFXDM":"1","KKMC":"海旭道与明盛路交口正向"},{"KKBH":"7205710040000","HPHM":"津DST886","JGSK":"2021-04-01 10:33:01.258","CDBH":"3","XSFX":"由西向东","XSFXDM":"2","KKMC":"动漫东路与动漫中路交口正向"},{"KKBH":"610391007","HPHM":"冀BP193W","JGSK":"2021-04-01 10:33:01.258","CDBH":"10","XSFX":"由北向南","XSFXDM":"4","KKMC":"和韵路与和风路交口"},{"KKBH":"610256115","HPHM":"津C86L83","JGSK":"2021-04-01 10:33:01.386","CDBH":"1","XSFX":"由东向西","XSFXDM":"1","KKMC":"中天大道与中生大道交口"},{"KKBH":"610391007","HPHM":"津DLL873","JGSK":"2021-04-01 10:33:01.416","CDBH":"10","XSFX":"由北向南","XSFXDM":"4","KKMC":"和韵路与和风路交口"},{"KKBH":"7208610020000","HPHM":"津RMG393","JGSK":"2021-04-01 10:33:01.445","CDBH":"10","XSFX":"由北向南","XSFXDM":"4","KKMC":"海晨道与安正路交口正向"},{"KKBH":"610256115","HPHM":"津RLY663","JGSK":"2021-04-01 10:33:01.458","CDBH":"3","XSFX":"由东向西","XSFXDM":"1","KKMC":"中天大道与中生大道交口"},{"KKBH":"610401004","HPHM":"车牌","JGSK":"2021-04-01 10:33:01.459","CDBH":"5","XSFX":"由西向东","XSFXDM":"2","KKMC":"和畅路与和风路交口"},{"KKBH":"610256115","HPHM":"津A7K717","JGSK":"2021-04-01 10:33:01.54","CDBH":"2","XSFX":"由东向西","XSFXDM":"1","KKMC":"中天大道与中生大道交口"},{"KKBH":"720881004000","HPHM":"津GF6682","JGSK":"2021-04-01 10:33:01.548","CDBH":"8","XSFX":"由北向南","XSFXDM":"4","KKMC":"海旭道与永盛路交口"},{"KKBH":"610391008","HPHM":"津B55919","JGSK":"2021-04-01 10:33:01.554","CDBH":"2","XSFX":"由东向西","XSFXDM":"1","KKMC":"和韵路与和旭路交口"},{"KKBH":"610391007","HPHM":"津DZX444","JGSK":"2021-04-01 10:33:01.632","CDBH":"11","XSFX":"由北向南","XSFXDM":"4","KKMC":"和韵路与和风路交口"},{"KKBH":"720871002000","HPHM":"津NZ1983","JGSK":"2021-04-01 10:33:01.701","CDBH":"5","XSFX":"由南向北","XSFXDM":"3","KKMC":"安正路与芳菲路交口"},{"KKBH":"610256115","HPHM":"津MM0148","JGSK":"2021-04-01 10:33:01.742","CDBH":"5","XSFX":"由西向东","XSFXDM":"2","KKMC":"中天大道与中生大道交口"},{"KKBH":"610256112","HPHM":"津A5V550","JGSK":"2021-04-01 10:33:01.764","CDBH":"2","XSFX":"由东向西","XSFXDM":"1","KKMC":"中天大道与中津大道交口"},{"KKBH":"720871002000","HPHM":"鲁NTY551","JGSK":"2021-04-01 10:33:01.829","CDBH":"9","XSFX":"由北向南","XSFXDM":"4","KKMC":"安正路与芳菲路交口"},{"KKBH":"610271009","HPHM":"津C5V881","JGSK":"2021-04-01 10:33:01.952","CDBH":"11","XSFX":"由北向南","XSFXDM":"4","KKMC":"中新大道与泰七路交口"},{"KKBH":"610401004","HPHM":"车牌","JGSK":"2021-04-01 10:33:01.991","CDBH":"5","XSFX":"由西向东","XSFXDM":"2","KKMC":"和畅路与和风路交口"},{"KKBH":"7208710020000","HPHM":"津NNH131","JGSK":"2021-04-01 10:33:02.001","CDBH":"3","XSFX":"由西向东","XSFXDM":"2","KKMC":"安正路与芳菲路交口正向"},{"KKBH":"610256116","HPHM":"津AU6635","JGSK":"2021-04-01 10:33:02.049","CDBH":"7","XSFX":"由南向北","XSFXDM":"3","KKMC":"中天大道与和顺路交口"},{"KKBH":"610401005","HPHM":"津GHC018","JGSK":"2021-04-01 10:33:02.098","CDBH":"8","XSFX":"由南向北","XSFXDM":"3","KKMC":"和畅路与和顺路交口"},{"KKBH":"610256114","HPHM":"津RD7056","JGSK":"2021-04-01 10:33:02.172","CDBH":"9","XSFX":"由北向南","XSFXDM":"4","KKMC":"中天大道与和旭路交口"},{"KKBH":"720861002000","HPHM":"津LM9150","JGSK":"2021-04-01 10:33:02.287","CDBH":"8","XSFX":"由南向北","XSFXDM":"3","KKMC":"海晨道与安正路交口"},{"KKBH":"720891003000","HPHM":"车牌","JGSK":"2021-04-01 10:33:02.408","CDBH":"9","XSFX":"由南向北","XSFXDM":"3","KKMC":"海博道与安正路交口"},{"KKBH":"610266118","HPHM":"津AD79791","JGSK":"2021-04-01 10:33:02.428","CDBH":"10","XSFX":"由北向南","XSFXDM":"4","KKMC":"中生大道与和畅路交口"},{"KKBH":"610276126","HPHM":"津A08798F","JGSK":"2021-04-01 10:33:02.439","CDBH":"8","XSFX":"由北向南","XSFXDM":"4","KKMC":"中新大道与和意路交口"},{"KKBH":"711","HPHM":"津FJF500","JGSK":"2021-04-01 10:33:02.443","CDBH":"8","XSFX":"由北向南","XSFXDM":"4","KKMC":"不礼让行人中新大道与和旭路交口"},{"KKBH":"610276126","HPHM":"鲁C586BZ","JGSK":"2021-04-01 10:33:02.46","CDBH":"1","XSFX":"由东向西","XSFXDM":"1","KKMC":"中新大道与和意路交口"},{"KKBH":"610286127","HPHM":"车牌","JGSK":"2021-04-01 10:33:02.475","CDBH":"9","XSFX":"由南向北","XSFXDM":"3","KKMC":"中津大道与和畅路交口"},{"KKBH":"610391007","HPHM":"津GPM199","JGSK":"2021-04-01 10:33:02.509","CDBH":"5","XSFX":"由西向东","XSFXDM":"2","KKMC":"和韵路与和风路交口"},{"KKBH":"610271009","HPHM":"冀HJH736","JGSK":"2021-04-01 10:33:02.591","CDBH":"10","XSFX":"由北向南","XSFXDM":"4","KKMC":"中新大道与泰七路交口"},{"KKBH":"610256115","HPHM":"鲁HXN866","JGSK":"2021-04-01 10:33:02.615","CDBH":"1","XSFX":"由东向西","XSFXDM":"1","KKMC":"中天大道与中生大道交口"},{"KKBH":"610266118","HPHM":"津C8D562","JGSK":"2021-04-01 10:33:02.665","CDBH":"5","XSFX":"由西向东","XSFXDM":"2","KKMC":"中生大道与和畅路交口"},{"KKBH":"720891004000","HPHM":"豫PN8891","JGSK":"2021-04-01 10:33:02.755","CDBH":"5","XSFX":"由西向东","XSFXDM":"2","KKMC":"海博道与安平路交口"},{"KKBH":"720891004000","HPHM":"车牌","JGSK":"2021-04-01 10:33:02.765","CDBH":"9","XSFX":"由南向北","XSFXDM":"3","KKMC":"海博道与安平路交口"},{"KKBH":"720861002000","HPHM":"津RBG100","JGSK":"2021-04-01 10:33:02.783","CDBH":"10","XSFX":"由北向南","XSFXDM":"4","KKMC":"海晨道与安正路交口"},{"KKBH":"610391007","HPHM":"车牌","JGSK":"2021-04-01 10:33:03.081","CDBH":"5","XSFX":"由西向东","XSFXDM":"2","KKMC":"和韵路与和风路交口"},{"KKBH":"720891003000","HPHM":"津C17595","JGSK":"2021-04-01 10:33:03.094","CDBH":"2","XSFX":"由东向西","XSFXDM":"1","KKMC":"海博道与安正路交口"},{"KKBH":"610256115","HPHM":"津KUS667","JGSK":"2021-04-01 10:33:03.1","CDBH":"2","XSFX":"由东向西","XSFXDM":"1","KKMC":"中天大道与中生大道交口"},{"KKBH":"7208810020000","HPHM":"津NZ1983","JGSK":"2021-04-01 10:33:03.153","CDBH":"9","XSFX":"由南向北","XSFXDM":"3","KKMC":"海旭道与安正路交口正向"},{"KKBH":"7208710020000","HPHM":"豫K6V893","JGSK":"2021-04-01 10:33:03.22","CDBH":"6","XSFX":"由南向北","XSFXDM":"3","KKMC":"安正路与芳菲路交口正向"},{"KKBH":"720901002000","HPHM":"冀J92R35","JGSK":"2021-04-01 10:33:03.475","CDBH":"8","XSFX":"由南向北","XSFXDM":"3","KKMC":"玉林道与安正路交口"},{"KKBH":"7208910040000","HPHM":"车牌","JGSK":"2021-04-01 10:33:03.579","CDBH":"6","XSFX":"由西向东","XSFXDM":"2","KKMC":"海博道与安平路交口正向"},{"KKBH":"720881002000","HPHM":"津ADF5721","JGSK":"2021-04-01 10:33:03.594","CDBH":"8","XSFX":"由西向东","XSFXDM":"2","KKMC":"海旭道与安正路交口"},{"KKBH":"720901002000","HPHM":"津ADH5525","JGSK":"2021-04-01 10:33:03.747","CDBH":"1","XSFX":"由东向西","XSFXDM":"1","KKMC":"玉林道与安正路交口"},{"KKBH":"7208910030000","HPHM":"冀B4R5R6","JGSK":"2021-04-01 10:33:03.878","CDBH":"6","XSFX":"由西向东","XSFXDM":"2","KKMC":"海博道与安正路交口正向"},{"KKBH":"610256113","HPHM":"津RWZ868","JGSK":"2021-04-01 10:33:03.897","CDBH":"2","XSFX":"由西向东","XSFXDM":"2","KKMC":"中天大道与和风路交口"},{"KKBH":"610256115","HPHM":"冀B7XE78","JGSK":"2021-04-01 10:33:03.903","CDBH":"5","XSFX":"由西向东","XSFXDM":"2","KKMC":"中天大道与中生大道交口"},{"KKBH":"6102610040000","HPHM":"车牌","JGSK":"2021-04-01 10:33:03.936","CDBH":"4","XSFX":"由南向北","XSFXDM":"3","KKMC":"中生大道与静湖西路（北侧）正向"},{"KKBH":"711","HPHM":"鲁NU35X0","JGSK":"2021-04-01 10:33:04.038","CDBH":"7","XSFX":"由北向南","XSFXDM":"4","KKMC":"不礼让行人中新大道与和旭路交口"},{"KKBH":"720891004000","HPHM":"车牌","JGSK":"2021-04-01 10:33:04.125","CDBH":"9","XSFX":"由南向北","XSFXDM":"3","KKMC":"海博道与安平路交口"},{"KKBH":"610261003000","HPHM":"津NK6381","JGSK":"2021-04-01 10:33:04.13","CDBH":"16","XSFX":"由北向南","XSFXDM":"4","KKMC":"中生大道与静湖南路交口"},{"KKBH":"711","HPHM":"津NL9882","JGSK":"2021-04-01 10:33:04.133","CDBH":"5","XSFX":"由南向北","XSFXDM":"3","KKMC":"不礼让行人中新大道与和旭路交口"},{"KKBH":"720571004000","HPHM":"津DST886","JGSK":"2021-04-01 10:33:04.255","CDBH":"3","XSFX":"由西向东","XSFXDM":"2","KKMC":"动漫东路与动漫中路交口"},{"KKBH":"610266118","HPHM":"津FBD501","JGSK":"2021-04-01 10:33:04.362","CDBH":"11","XSFX":"由北向南","XSFXDM":"4","KKMC":"中生大道与和畅路交口"},{"KKBH":"720891004000","HPHM":"车牌","JGSK":"2021-04-01 10:33:04.366","CDBH":"9","XSFX":"由南向北","XSFXDM":"3","KKMC":"海博道与安平路交口"},{"KKBH":"720881005000","HPHM":"豫Q15R06","JGSK":"2021-04-01 10:33:04.464","CDBH":"1","XSFX":"由东向西","XSFXDM":"1","KKMC":"海旭道与明盛路交口"},{"KKBH":"7208610030000","HPHM":"鲁NM91D8","JGSK":"2021-04-01 10:33:04.522","CDBH":"4","XSFX":"由西向东","XSFXDM":"2","KKMC":"海晨道与安明路交口正向"},{"KKBH":"610266118","HPHM":"津K67865","JGSK":"2021-04-01 10:33:04.578","CDBH":"11","XSFX":"由北向南","XSFXDM":"4","KKMC":"中生大道与和畅路交口"},{"KKBH":"610401005","HPHM":"吉B16S58","JGSK":"2021-04-01 10:33:04.59","CDBH":"9","XSFX":"由南向北","XSFXDM":"3","KKMC":"和畅路与和顺路交口"},{"KKBH":"610256116","HPHM":"津RSQ582","JGSK":"2021-04-01 10:33:04.608","CDBH":"8","XSFX":"由南向北","XSFXDM":"3","KKMC":"中天大道与和顺路交口"},{"KKBH":"7208910040000","HPHM":"皖K73V69","JGSK":"2021-04-01 10:33:04.627","CDBH":"6","XSFX":"由西向东","XSFXDM":"2","KKMC":"海博道与安平路交口正向"},{"KKBH":"6102610030000","HPHM":"津NR7778","JGSK":"2021-04-01 10:33:04.673","CDBH":"7","XSFX":"由北向南","XSFXDM":"4","KKMC":"中生大道与静湖南路交口正向"},{"KKBH":"610271009","HPHM":"津KDN915","JGSK":"2021-04-01 10:33:04.786","CDBH":"11","XSFX":"由北向南","XSFXDM":"4","KKMC":"中新大道与泰七路交口"},{"KKBH":"720881007000","HPHM":"津C83895","JGSK":"2021-04-01 10:33:04.832","CDBH":"1","XSFX":"由东向西","XSFXDM":"1","KKMC":"海旭道与弘通路交口"},{"KKBH":"610256115","HPHM":"津E18612","JGSK":"2021-04-01 10:33:04.979","CDBH":"3","XSFX":"由东向西","XSFXDM":"1","KKMC":"中天大道与中生大道交口"},{"KKBH":"610256113","HPHM":"津A9H773","JGSK":"2021-04-01 10:33:05.068","CDBH":"4","XSFX":"由南向北","XSFXDM":"3","KKMC":"中天大道与和风路交口"},{"KKBH":"610271008","HPHM":"车牌","JGSK":"2021-04-01 10:33:05.127","CDBH":"1","XSFX":"由南向北","XSFXDM":"3","KKMC":"中新大道与航母主题公园支路交口"},{"KKBH":"720871002000","HPHM":"津HPZ799","JGSK":"2021-04-01 10:33:05.389","CDBH":"3","XSFX":"由西向东","XSFXDM":"2","KKMC":"安正路与芳菲路交口"},{"KKBH":"7280310030000","HPHM":"津JEC019","JGSK":"2021-04-01 10:33:05.398","CDBH":"3","XSFX":"由南向北","XSFXDM":"3","KKMC":"动漫中路与文二路交口正向"},{"KKBH":"7280310030000","HPHM":"车牌","JGSK":"2021-04-01 10:33:05.399","CDBH":"4","XSFX":"由南向北","XSFXDM":"3","KKMC":"动漫中路与文二路交口正向"},{"KKBH":"610256112","HPHM":"津C26D60","JGSK":"2021-04-01 10:33:05.433","CDBH":"2","XSFX":"由东向西","XSFXDM":"1","KKMC":"中天大道与中津大道交口"},{"KKBH":"720891003000","HPHM":"车牌","JGSK":"2021-04-01 10:33:05.492","CDBH":"1","XSFX":"由东向西","XSFXDM":"1","KKMC":"海博道与安正路交口"},{"KKBH":"610401004","HPHM":"车牌","JGSK":"2021-04-01 10:33:05.562","CDBH":"6","XSFX":"由西向东","XSFXDM":"2","KKMC":"和畅路与和风路交口"},{"KKBH":"720891004000","HPHM":"车牌","JGSK":"2021-04-01 10:33:05.563","CDBH":"9","XSFX":"由南向北","XSFXDM":"3","KKMC":"海博道与安平路交口"},{"KKBH":"610256112","HPHM":"津C05R12","JGSK":"2021-04-01 10:33:05.617","CDBH":"9","XSFX":"由南向北","XSFXDM":"3","KKMC":"中天大道与中津大道交口"},{"KKBH":"610276126","HPHM":"冀TD9G79","JGSK":"2021-04-01 10:33:05.642","CDBH":"7","XSFX":"由北向南","XSFXDM":"4","KKMC":"中新大道与和意路交口"},{"KKBH":"610256115","HPHM":"津DFT338","JGSK":"2021-04-01 10:33:05.662","CDBH":"6","XSFX":"由西向东","XSFXDM":"2","KKMC":"中天大道与中生大道交口"},{"KKBH":"720871002000","HPHM":"冀HPH623","JGSK":"2021-04-01 10:33:05.779","CDBH":"5","XSFX":"由南向北","XSFXDM":"3","KKMC":"安正路与芳菲路交口"},{"KKBH":"610266117","HPHM":"津GX9305","JGSK":"2021-04-01 10:33:05.883","CDBH":"9","XSFX":"由南向北","XSFXDM":"3","KKMC":"中生大道与和韵路交口"},{"KKBH":"610251002","HPHM":"津GDZ996","JGSK":"2021-04-01 10:33:05.981","CDBH":"4","XSFX":"由西向东","XSFXDM":"2","KKMC":"中天大道与和睦路交口"},{"KKBH":"7208910030000","HPHM":"车牌","JGSK":"2021-04-01 10:33:05.992","CDBH":"2","XSFX":"由东向西","XSFXDM":"1","KKMC":"海博道与安正路交口正向"},{"KKBH":"720891003000","HPHM":"津M99809","JGSK":"2021-04-01 10:33:06.292","CDBH":"2","XSFX":"由东向西","XSFXDM":"1","KKMC":"海博道与安正路交口"},{"KKBH":"720891004000","HPHM":"皖K73V69","JGSK":"2021-04-01 10:33:06.35","CDBH":"5","XSFX":"由西向东","XSFXDM":"2","KKMC":"海博道与安平路交口"},{"KKBH":"720891003000","HPHM":"车牌","JGSK":"2021-04-01 10:33:06.435","CDBH":"5","XSFX":"由西向东","XSFXDM":"2","KKMC":"海博道与安正路交口"},{"KKBH":"610276126","HPHM":"鲁C586BZ","JGSK":"2021-04-01 10:33:06.494","CDBH":"1","XSFX":"由东向西","XSFXDM":"1","KKMC":"中新大道与和意路交口"},{"KKBH":"610391007","HPHM":"车牌","JGSK":"2021-04-01 10:33:06.509","CDBH":"6","XSFX":"由西向东","XSFXDM":"2","KKMC":"和韵路与和风路交口"},{"KKBH":"711","HPHM":"冀J2N1L6","JGSK":"2021-04-01 10:33:06.597","CDBH":"8","XSFX":"由北向南","XSFXDM":"4","KKMC":"不礼让行人中新大道与和旭路交口"},{"KKBH":"610256115","HPHM":"津NLX090","JGSK":"2021-04-01 10:33:06.6","CDBH":"12","XSFX":"由北向南","XSFXDM":"4","KKMC":"中天大道与中生大道交口"},{"KKBH":"610256115","HPHM":"冀B86U46","JGSK":"2021-04-01 10:33:06.614","CDBH":"1","XSFX":"由东向西","XSFXDM":"1","KKMC":"中天大道与中生大道交口"},{"KKBH":"610276124","HPHM":"津DWQ357","JGSK":"2021-04-01 10:33:06.755","CDBH":"7","XSFX":"由南向北","XSFXDM":"3","KKMC":"中新大道与中生大道交口"},{"KKBH":"720861002000","HPHM":"津RMG393","JGSK":"2021-04-01 10:33:06.786","CDBH":"10","XSFX":"由北向南","XSFXDM":"4","KKMC":"海晨道与安正路交口"},{"KKBH":"610256114","HPHM":"津RD7056","JGSK":"2021-04-01 10:33:06.901","CDBH":"9","XSFX":"由北向南","XSFXDM":"4","KKMC":"中天大道与和旭路交口"},{"KKBH":"610401005","HPHM":"津GHC018","JGSK":"2021-04-01 10:33:06.99","CDBH":"9","XSFX":"由南向北","XSFXDM":"3","KKMC":"和畅路与和顺路交口"},{"KKBH":"610256116","HPHM":"津FFN879","JGSK":"2021-04-01 10:33:07.008","CDBH":"9","XSFX":"由南向北","XSFXDM":"3","KKMC":"中天大道与和顺路交口"},{"KKBH":"610256114","HPHM":"津MVC196","JGSK":"2021-04-01 10:33:07.008","CDBH":"5","XSFX":"由南向北","XSFXDM":"3","KKMC":"中天大道与和旭路交口"},{"KKBH":"610271009","HPHM":"津A05H76","JGSK":"2021-04-01 10:33:07.032","CDBH":"10","XSFX":"由北向南","XSFXDM":"4","KKMC":"中新大道与泰七路交口"},{"KKBH":"610256114","HPHM":"黑CC1513","JGSK":"2021-04-01 10:33:07.036","CDBH":"1","XSFX":"由西向东","XSFXDM":"2","KKMC":"中天大道与和旭路交口"},{"KKBH":"720891003000","HPHM":"车牌","JGSK":"2021-04-01 10:33:07.043","CDBH":"9","XSFX":"由南向北","XSFXDM":"3","KKMC":"海博道与安正路交口"},{"KKBH":"610256115","HPHM":"津C86L83","JGSK":"2021-04-01 10:33:07.055","CDBH":"2","XSFX":"由东向西","XSFXDM":"1","KKMC":"中天大道与中生大道交口"},{"KKBH":"720881005000","HPHM":"津AP0777","JGSK":"2021-04-01 10:33:07.143","CDBH":"4","XSFX":"由西向东","XSFXDM":"2","KKMC":"海旭道与明盛路交口"},{"KKBH":"728031003000","HPHM":"津JEC019","JGSK":"2021-04-01 10:33:07.201","CDBH":"3","XSFX":"由南向北","XSFXDM":"3","KKMC":"动漫中路与文二路交口"},{"KKBH":"7208710020000","HPHM":"津C01V98","JGSK":"2021-04-01 10:33:07.239","CDBH":"3","XSFX":"由西向东","XSFXDM":"2","KKMC":"安正路与芳菲路交口正向"},{"KKBH":"711","HPHM":"冀B9NT47","JGSK":"2021-04-01 10:33:07.252","CDBH":"5","XSFX":"由南向北","XSFXDM":"3","KKMC":"不礼让行人中新大道与和旭路交口"},{"KKBH":"610256116","HPHM":"蒙A3071J","JGSK":"2021-04-01 10:33:07.408","CDBH":"8","XSFX":"由南向北","XSFXDM":"3","KKMC":"中天大道与和顺路交口"},{"KKBH":"610271009","HPHM":"津NKD196","JGSK":"2021-04-01 10:33:07.587","CDBH":"11","XSFX":"由北向南","XSFXDM":"4","KKMC":"中新大道与泰七路交口"},{"KKBH":"610256115","HPHM":"津KUS667","JGSK":"2021-04-01 10:33:07.614","CDBH":"3","XSFX":"由东向西","XSFXDM":"1","KKMC":"中天大道与中生大道交口"},{"KKBH":"610391006","HPHM":"鲁MYV788","JGSK":"2021-04-01 10:33:07.686","CDBH":"4","XSFX":"由西向东","XSFXDM":"2","KKMC":"和韵路与和意路交口"},{"KKBH":"7208610030000","HPHM":"冀R1X0T2","JGSK":"2021-04-01 10:33:07.704","CDBH":"2","XSFX":"由东向西","XSFXDM":"1","KKMC":"海晨道与安明路交口正向"},{"KKBH":"610276124","HPHM":"津C16D26","JGSK":"2021-04-01 10:33:07.72","CDBH":"10","XSFX":"由北向南","XSFXDM":"4","KKMC":"中新大道与中生大道交口"},{"KKBH":"7280310020000","HPHM":"车牌","JGSK":"2021-04-01 10:33:07.754","CDBH":"6","XSFX":"由南向北","XSFXDM":"3","KKMC":"动漫中路与文一路交口正向"},{"KKBH":"610276126","HPHM":"车牌","JGSK":"2021-04-01 10:33:07.81","CDBH":"8","XSFX":"由北向南","XSFXDM":"4","KKMC":"中新大道与和意路交口"},{"KKBH":"610256112","HPHM":"黑A7R293","JGSK":"2021-04-01 10:33:07.821","CDBH":"1","XSFX":"由东向西","XSFXDM":"1","KKMC":"中天大道与中津大道交口"},{"KKBH":"610256115","HPHM":"津KHJ596","JGSK":"2021-04-01 10:33:07.842","CDBH":"1","XSFX":"由东向西","XSFXDM":"1","KKMC":"中天大道与中生大道交口"},{"KKBH":"7208610030000","HPHM":"鲁N7179V","JGSK":"2021-04-01 10:33:07.851","CDBH":"4","XSFX":"由西向东","XSFXDM":"2","KKMC":"海晨道与安明路交口正向"},{"KKBH":"610271008","HPHM":"津CG8999","JGSK":"2021-04-01 10:33:07.863","CDBH":"1","XSFX":"由南向北","XSFXDM":"3","KKMC":"中新大道与航母主题公园支路交口"},{"KKBH":"7208810050000","HPHM":"津C18165","JGSK":"2021-04-01 10:33:08.275","CDBH":"2","XSFX":"由东向西","XSFXDM":"1","KKMC":"海旭道与明盛路交口正向"},{"KKBH":"7280310020000","HPHM":"车牌","JGSK":"2021-04-01 10:33:08.295","CDBH":"4","XSFX":"由西向东","XSFXDM":"2","KKMC":"动漫中路与文一路交口正向"},{"KKBH":"610256115","HPHM":"鲁HXN866","JGSK":"2021-04-01 10:33:08.334","CDBH":"2","XSFX":"由东向西","XSFXDM":"1","KKMC":"中天大道与中生大道交口"},{"KKBH":"610256115","HPHM":"津ADD9161","JGSK":"2021-04-01 10:33:08.351","CDBH":"2","XSFX":"由东向西","XSFXDM":"1","KKMC":"中天大道与中生大道交口"},{"KKBH":"720891004000","HPHM":"津B9078挂","JGSK":"2021-04-01 10:33:08.352","CDBH":"5","XSFX":"由西向东","XSFXDM":"2","KKMC":"海博道与安平路交口"},{"KKBH":"7208910030000","HPHM":"津LN3686","JGSK":"2021-04-01 10:33:08.411","CDBH":"4","XSFX":"由西向东","XSFXDM":"2","KKMC":"海博道与安正路交口正向"},{"KKBH":"7208510020000","HPHM":"津DJM577","JGSK":"2021-04-01 10:33:08.514","CDBH":"5","XSFX":"由西向东","XSFXDM":"2","KKMC":"碧水道与安正路交口正向"},{"KKBH":"7208610020000","HPHM":"冀B2JT76","JGSK":"2021-04-01 10:33:08.536","CDBH":"8","XSFX":"由南向北","XSFXDM":"3","KKMC":"海晨道与安正路交口正向"},{"KKBH":"720881002000","HPHM":"津NZ1983","JGSK":"2021-04-01 10:33:08.614","CDBH":"9","XSFX":"由南向北","XSFXDM":"3","KKMC":"海旭道与安正路交口"},{"KKBH":"7208910050000","HPHM":"津N67918","JGSK":"2021-04-01 10:33:08.877","CDBH":"7","XSFX":"由西向东","XSFXDM":"2","KKMC":"海博道与安明路交口正向"},{"KKBH":"720891004000","HPHM":"车牌","JGSK":"2021-04-01 10:33:08.957","CDBH":"9","XSFX":"由南向北","XSFXDM":"3","KKMC":"海博道与安平路交口"},{"KKBH":"610256112","HPHM":"津C9H153","JGSK":"2021-04-01 10:33:09.016","CDBH":"7","XSFX":"由南向北","XSFXDM":"3","KKMC":"中天大道与中津大道交口"},{"KKBH":"610276125","HPHM":"车牌","JGSK":"2021-04-01 10:33:09.038","CDBH":"8","XSFX":"由北向南","XSFXDM":"4","KKMC":"中新大道与和顺路交口"},{"KKBH":"610391007","HPHM":"京EV9698","JGSK":"2021-04-01 10:33:09.105","CDBH":"11","XSFX":"由北向南","XSFXDM":"4","KKMC":"和韵路与和风路交口"},{"KKBH":"610391007","HPHM":"津DZX444","JGSK":"2021-04-01 10:33:09.173","CDBH":"12","XSFX":"由北向南","XSFXDM":"4","KKMC":"和韵路与和风路交口"},{"KKBH":"7208910040000","HPHM":"冀AAJ258","JGSK":"2021-04-01 10:33:09.246","CDBH":"6","XSFX":"由西向东","XSFXDM":"2","KKMC":"海博道与安平路交口正向"},{"KKBH":"610256116","HPHM":"津CAU826","JGSK":"2021-04-01 10:33:09.249","CDBH":"8","XSFX":"由南向北","XSFXDM":"3","KKMC":"中天大道与和顺路交口"},{"KKBH":"610266117","HPHM":"津A38Q69","JGSK":"2021-04-01 10:33:09.263","CDBH":"8","XSFX":"由南向北","XSFXDM":"3","KKMC":"中生大道与和韵路交口"},{"KKBH":"610391007","HPHM":"津GRR882","JGSK":"2021-04-01 10:33:09.396","CDBH":"7","XSFX":"由南向北","XSFXDM":"3","KKMC":"和韵路与和风路交口"},{"KKBH":"610266118","HPHM":"辽BA99S3","JGSK":"2021-04-01 10:33:09.437","CDBH":"5","XSFX":"由西向东","XSFXDM":"2","KKMC":"中生大道与和畅路交口"},{"KKBH":"610251002","HPHM":"津GDZ996","JGSK":"2021-04-01 10:33:09.466","CDBH":"4","XSFX":"由西向东","XSFXDM":"2","KKMC":"中天大道与和睦路交口"},{"KKBH":"610256116","HPHM":"车牌","JGSK":"2021-04-01 10:33:09.584","CDBH":"8","XSFX":"由南向北","XSFXDM":"3","KKMC":"中天大道与和顺路交口"},{"KKBH":"610256112","HPHM":"津C96W93","JGSK":"2021-04-01 10:33:09.73","CDBH":"1","XSFX":"由东向西","XSFXDM":"1","KKMC":"中天大道与中津大道交口"},{"KKBH":"720891004000","HPHM":"车牌","JGSK":"2021-04-01 10:33:10","CDBH":"8","XSFX":"由南向北","XSFXDM":"3","KKMC":"海博道与安平路交口"},{"KKBH":"7208810020000","HPHM":"津RZH400","JGSK":"2021-04-01 10:33:10.077","CDBH":"7","XSFX":"由西向东","XSFXDM":"2","KKMC":"海旭道与安正路交口正向"},{"KKBH":"610276126","HPHM":"车牌","JGSK":"2021-04-01 10:33:10.078","CDBH":"5","XSFX":"由南向北","XSFXDM":"3","KKMC":"中新大道与和意路交口"},{"KKBH":"7208810020000","HPHM":"津JYX070","JGSK":"2021-04-01 10:33:10.08","CDBH":"12","XSFX":"由北向南","XSFXDM":"4","KKMC":"海旭道与安正路交口正向"},{"KKBH":"720891003000","HPHM":"豫N5ZE12","JGSK":"2021-04-01 10:33:10.083","CDBH":"7","XSFX":"由南向北","XSFXDM":"3","KKMC":"海博道与安正路交口"},{"KKBH":"610276124","HPHM":"川HS9709","JGSK":"2021-04-01 10:33:10.108","CDBH":"11","XSFX":"由北向南","XSFXDM":"4","KKMC":"中新大道与中生大道交口"},{"KKBH":"610251002","HPHM":"津MY3229","JGSK":"2021-04-01 10:33:10.128","CDBH":"11","XSFX":"由北向南","XSFXDM":"4","KKMC":"中天大道与和睦路交口"},{"KKBH":"610256116","HPHM":"车牌","JGSK":"2021-04-01 10:33:10.208","CDBH":"9","XSFX":"由南向北","XSFXDM":"3","KKMC":"中天大道与和顺路交口"},{"KKBH":"7208710020000","HPHM":"津ADF5721","JGSK":"2021-04-01 10:33:10.216","CDBH":"9","XSFX":"由北向南","XSFXDM":"4","KKMC":"安正路与芳菲路交口正向"},{"KKBH":"610271009","HPHM":"津A05H76","JGSK":"2021-04-01 10:33:10.225","CDBH":"10","XSFX":"由北向南","XSFXDM":"4","KKMC":"中新大道与泰七路交口"},{"KKBH":"720891004000","HPHM":"车牌","JGSK":"2021-04-01 10:33:10.476","CDBH":"9","XSFX":"由南向北","XSFXDM":"3","KKMC":"海博道与安平路交口"},{"KKBH":"610276126","HPHM":"冀TD9G79","JGSK":"2021-04-01 10:33:10.611","CDBH":"7","XSFX":"由北向南","XSFXDM":"4","KKMC":"中新大道与和意路交口"},{"KKBH":"610276126","HPHM":"津A08798F","JGSK":"2021-04-01 10:33:10.612","CDBH":"8","XSFX":"由北向南","XSFXDM":"4","KKMC":"中新大道与和意路交口"},{"KKBH":"610256112","HPHM":"津HP1888","JGSK":"2021-04-01 10:33:10.738","CDBH":"2","XSFX":"由东向西","XSFXDM":"1","KKMC":"中天大道与中津大道交口"},{"KKBH":"720871002000","HPHM":"豫K6V893","JGSK":"2021-04-01 10:33:10.814","CDBH":"6","XSFX":"由南向北","XSFXDM":"3","KKMC":"安正路与芳菲路交口"},{"KKBH":"610391006","HPHM":"车牌","JGSK":"2021-04-01 10:33:10.886","CDBH":"7","XSFX":"由南向北","XSFXDM":"3","KKMC":"和韵路与和意路交口"},{"KKBH":"610276124","HPHM":"津C16D26","JGSK":"2021-04-01 10:33:10.951","CDBH":"10","XSFX":"由北向南","XSFXDM":"4","KKMC":"中新大道与中生大道交口"},{"KKBH":"610271010","HPHM":"津E13748","JGSK":"2021-04-01 10:33:10.985","CDBH":"7","XSFX":"由北向南","XSFXDM":"4","KKMC":"中新大道与华五路交口"},{"KKBH":"610256113","HPHM":"津RK6106","JGSK":"2021-04-01 10:33:11.017","CDBH":"5","XSFX":"由南向北","XSFXDM":"3","KKMC":"中天大道与和风路交口"},{"KKBH":"610266117","HPHM":"皖XPR855","JGSK":"2021-04-01 10:33:11.029","CDBH":"11","XSFX":"由北向南","XSFXDM":"4","KKMC":"中生大道与和韵路交口"},{"KKBH":"610276124","HPHM":"津DWQ357","JGSK":"2021-04-01 10:33:11.044","CDBH":"7","XSFX":"由南向北","XSFXDM":"3","KKMC":"中新大道与中生大道交口"},{"KKBH":"7208610030000","HPHM":"津KLB538","JGSK":"2021-04-01 10:33:11.238","CDBH":"4","XSFX":"由西向东","XSFXDM":"2","KKMC":"海晨道与安明路交口正向"},{"KKBH":"610271009","HPHM":"津C779Y3","JGSK":"2021-04-01 10:33:11.267","CDBH":"11","XSFX":"由北向南","XSFXDM":"4","KKMC":"中新大道与泰七路交口"},{"KKBH":"6103261420000","HPHM":"津AQ0679","JGSK":"2021-04-01 10:33:11.53","CDBH":"11","XSFX":"由北向南","XSFXDM":"4","KKMC":"中成大道与泰七路交口正向"},{"KKBH":"610256115","HPHM":"鄂HJ2212","JGSK":"2021-04-01 10:33:11.539","CDBH":"3","XSFX":"由东向西","XSFXDM":"1","KKMC":"中天大道与中生大道交口"},{"KKBH":"610256113","HPHM":"津AZX922","JGSK":"2021-04-01 10:33:11.593","CDBH":"6","XSFX":"由南向北","XSFXDM":"3","KKMC":"中天大道与和风路交口"},{"KKBH":"610256114","HPHM":"津DCS107","JGSK":"2021-04-01 10:33:11.626","CDBH":"6","XSFX":"由南向北","XSFXDM":"3","KKMC":"中天大道与和旭路交口"},{"KKBH":"610256113","HPHM":"津E07214","JGSK":"2021-04-01 10:33:11.645","CDBH":"9","XSFX":"由北向南","XSFXDM":"4","KKMC":"中天大道与和风路交口"},{"KKBH":"720891005000","HPHM":"津N67918","JGSK":"2021-04-01 10:33:11.697","CDBH":"7","XSFX":"由西向东","XSFXDM":"2","KKMC":"海博道与安明路交口"},{"KKBH":"610271008","HPHM":"车牌","JGSK":"2021-04-01 10:33:11.781","CDBH":"5","XSFX":"由北向南","XSFXDM":"4","KKMC":"中新大道与航母主题公园支路交口"},{"KKBH":"610391006","HPHM":"鲁MYV788","JGSK":"2021-04-01 10:33:11.788","CDBH":"4","XSFX":"由西向东","XSFXDM":"2","KKMC":"和韵路与和意路交口"},{"KKBH":"610271009","HPHM":"津RLE799","JGSK":"2021-04-01 10:33:11.816","CDBH":"11","XSFX":"由北向南","XSFXDM":"4","KKMC":"中新大道与泰七路交口"},{"KKBH":"720891004000","HPHM":"车牌","JGSK":"2021-04-01 10:33:11.918","CDBH":"9","XSFX":"由南向北","XSFXDM":"3","KKMC":"海博道与安平路交口"},{"KKBH":"610266118","HPHM":"黑B28072","JGSK":"2021-04-01 10:33:11.928","CDBH":"5","XSFX":"由西向东","XSFXDM":"2","KKMC":"中生大道与和畅路交口"},{"KKBH":"610256115","HPHM":"冀B86U46","JGSK":"2021-04-01 10:33:11.934","CDBH":"2","XSFX":"由东向西","XSFXDM":"1","KKMC":"中天大道与中生大道交口"},{"KKBH":"610266118","HPHM":"辽BA99S3","JGSK":"2021-04-01 10:33:11.939","CDBH":"6","XSFX":"由西向东","XSFXDM":"2","KKMC":"中生大道与和畅路交口"},{"KKBH":"720881005000","HPHM":"津C18165","JGSK":"2021-04-01 10:33:12.061","CDBH":"2","XSFX":"由东向西","XSFXDM":"1","KKMC":"海旭道与明盛路交口"},{"KKBH":"610391008","HPHM":"车牌","JGSK":"2021-04-01 10:33:12.072","CDBH":"6","XSFX":"由西向东","XSFXDM":"2","KKMC":"和韵路与和旭路交口"},{"KKBH":"720861003000","HPHM":"鲁NM91D8","JGSK":"2021-04-01 10:33:12.191","CDBH":"4","XSFX":"由西向东","XSFXDM":"2","KKMC":"海晨道与安明路交口"},{"KKBH":"610256111","HPHM":"津AR9679","JGSK":"2021-04-01 10:33:12.194","CDBH":"8","XSFX":"由北向南","XSFXDM":"4","KKMC":"中天大道与和惠路交口"},{"KKBH":"711","HPHM":"津A02289F","JGSK":"2021-04-01 10:33:12.206","CDBH":"5","XSFX":"由南向北","XSFXDM":"3","KKMC":"不礼让行人中新大道与和旭路交口"},{"KKBH":"720891003000","HPHM":"车牌","JGSK":"2021-04-01 10:33:12.351","CDBH":"6","XSFX":"由西向东","XSFXDM":"2","KKMC":"海博道与安正路交口"},{"KKBH":"610256116","HPHM":"冀E6U449","JGSK":"2021-04-01 10:33:12.42","CDBH":"7","XSFX":"由南向北","XSFXDM":"3","KKMC":"中天大道与和顺路交口"},{"KKBH":"610266118","HPHM":"津K67865","JGSK":"2021-04-01 10:33:12.436","CDBH":"12","XSFX":"由北向南","XSFXDM":"4","KKMC":"中生大道与和畅路交口"},{"KKBH":"610266118","HPHM":"津AD79791","JGSK":"2021-04-01 10:33:12.597","CDBH":"10","XSFX":"由北向南","XSFXDM":"4","KKMC":"中生大道与和畅路交口"},{"KKBH":"7208810020000","HPHM":"黑GK0806","JGSK":"2021-04-01 10:33:12.616","CDBH":"6","XSFX":"由西向东","XSFXDM":"2","KKMC":"海旭道与安正路交口正向"},{"KKBH":"720891004000","HPHM":"冀AAJ258","JGSK":"2021-04-01 10:33:12.667","CDBH":"5","XSFX":"由西向东","XSFXDM":"2","KKMC":"海博道与安平路交口"},{"KKBH":"610266118","HPHM":"冀J6G7F8","JGSK":"2021-04-01 10:33:12.721","CDBH":"4","XSFX":"由西向东","XSFXDM":"2","KKMC":"中生大道与和畅路交口"},{"KKBH":"610266118","HPHM":"冀J6G7F8","JGSK":"2021-04-01 10:33:12.722","CDBH":"4","XSFX":"由西向东","XSFXDM":"2","KKMC":"中生大道与和畅路交口"},{"KKBH":"7208910050000","HPHM":"津RKB530","JGSK":"2021-04-01 10:33:12.765","CDBH":"7","XSFX":"由西向东","XSFXDM":"2","KKMC":"海博道与安明路交口正向"},{"KKBH":"610256115","HPHM":"津MT4979","JGSK":"2021-04-01 10:33:12.899","CDBH":"2","XSFX":"由东向西","XSFXDM":"1","KKMC":"中天大道与中生大道交口"},{"KKBH":"610256114","HPHM":"津HQB668","JGSK":"2021-04-01 10:33:12.96","CDBH":"8","XSFX":"由北向南","XSFXDM":"4","KKMC":"中天大道与和旭路交口"},{"KKBH":"720861003000","HPHM":"冀R1X0T2","JGSK":"2021-04-01 10:33:13.082","CDBH":"2","XSFX":"由东向西","XSFXDM":"1","KKMC":"海晨道与安明路交口"},{"KKBH":"720891003000","HPHM":"车牌","JGSK":"2021-04-01 10:33:13.088","CDBH":"2","XSFX":"由东向西","XSFXDM":"1","KKMC":"海博道与安正路交口"},{"KKBH":"720891003000","HPHM":"车牌","JGSK":"2021-04-01 10:33:13.089","CDBH":"1","XSFX":"由东向西","XSFXDM":"1","KKMC":"海博道与安正路交口"},{"KKBH":"610256112","HPHM":"津A6Y980","JGSK":"2021-04-01 10:33:13.283","CDBH":"1","XSFX":"由东向西","XSFXDM":"1","KKMC":"中天大道与中津大道交口"},{"KKBH":"610276124","HPHM":"川HS9709","JGSK":"2021-04-01 10:33:13.352","CDBH":"11","XSFX":"由北向南","XSFXDM":"4","KKMC":"中新大道与中生大道交口"},{"KKBH":"610256115","HPHM":"津KHJ596","JGSK":"2021-04-01 10:33:13.374","CDBH":"2","XSFX":"由东向西","XSFXDM":"1","KKMC":"中天大道与中生大道交口"},{"KKBH":"7208910030000","HPHM":"冀J1M1F2","JGSK":"2021-04-01 10:33:13.427","CDBH":"4","XSFX":"由西向东","XSFXDM":"2","KKMC":"海博道与安正路交口正向"},{"KKBH":"720861002000","HPHM":"冀B2JT76","JGSK":"2021-04-01 10:33:13.562","CDBH":"8","XSFX":"由南向北","XSFXDM":"3","KKMC":"海晨道与安正路交口"},{"KKBH":"610391007","HPHM":"京EV9698","JGSK":"2021-04-01 10:33:13.57","CDBH":"12","XSFX":"由北向南","XSFXDM":"4","KKMC":"和韵路与和风路交口"},{"KKBH":"7400110020000","HPHM":"冀R89PC8","JGSK":"2021-04-01 10:33:13.582","CDBH":"5","XSFX":"由南向北","XSFXDM":"3","KKMC":"静湖南路与华一路交口正向"},{"KKBH":"610256115","HPHM":"津ADD9161","JGSK":"2021-04-01 10:33:13.614","CDBH":"3","XSFX":"由东向西","XSFXDM":"1","KKMC":"中天大道与中生大道交口"},{"KKBH":"610266118","HPHM":"黑B28072","JGSK":"2021-04-01 10:33:13.86","CDBH":"5","XSFX":"由西向东","XSFXDM":"2","KKMC":"中生大道与和畅路交口"},{"KKBH":"7208610030000","HPHM":"苏GBG009","JGSK":"2021-04-01 10:33:13.928","CDBH":"5","XSFX":"由西向东","XSFXDM":"2","KKMC":"海晨道与安明路交口正向"},{"KKBH":"7208910030000","HPHM":"车牌","JGSK":"2021-04-01 10:33:14.087","CDBH":"2","XSFX":"由东向西","XSFXDM":"1","KKMC":"海博道与安正路交口正向"},{"KKBH":"610391007","HPHM":"津GRR882","JGSK":"2021-04-01 10:33:14.22","CDBH":"7","XSFX":"由南向北","XSFXDM":"3","KKMC":"和韵路与和风路交口"},{"KKBH":"610271009","HPHM":"津RCM891","JGSK":"2021-04-01 10:33:14.221","CDBH":"11","XSFX":"由北向南","XSFXDM":"4","KKMC":"中新大道与泰七路交口"},{"KKBH":"7208810020000","HPHM":"豫K6V893","JGSK":"2021-04-01 10:33:14.294","CDBH":"10","XSFX":"由南向北","XSFXDM":"3","KKMC":"海旭道与安正路交口正向"},{"KKBH":"7208810020000","HPHM":"津FF8299","JGSK":"2021-04-01 10:33:14.374","CDBH":"5","XSFX":"由西向东","XSFXDM":"2","KKMC":"海旭道与安正路交口正向"},{"KKBH":"610391007","HPHM":"车牌","JGSK":"2021-04-01 10:33:14.47","CDBH":"11","XSFX":"由北向南","XSFXDM":"4","KKMC":"和韵路与和风路交口"},{"KKBH":"610271010","HPHM":"津E13748","JGSK":"2021-04-01 10:33:14.474","CDBH":"7","XSFX":"由北向南","XSFXDM":"4","KKMC":"中新大道与华五路交口"},{"KKBH":"610266118","HPHM":"津QN8022","JGSK":"2021-04-01 10:33:14.512","CDBH":"1","XSFX":"由东向西","XSFXDM":"1","KKMC":"中生大道与和畅路交口"},{"KKBH":"610271008","HPHM":"冀B2G591","JGSK":"2021-04-01 10:33:14.537","CDBH":"5","XSFX":"由北向南","XSFXDM":"4","KKMC":"中新大道与航母主题公园支路交口"},{"KKBH":"7208910050000","HPHM":"辽P12741","JGSK":"2021-04-01 10:33:14.574","CDBH":"7","XSFX":"由西向东","XSFXDM":"2","KKMC":"海博道与安明路交口正向"},{"KKBH":"610391007","HPHM":"津NYE276","JGSK":"2021-04-01 10:33:14.624","CDBH":"4","XSFX":"由西向东","XSFXDM":"2","KKMC":"和韵路与和风路交口"},{"KKBH":"720891004000","HPHM":"车牌","JGSK":"2021-04-01 10:33:14.876","CDBH":"9","XSFX":"由南向北","XSFXDM":"3","KKMC":"海博道与安平路交口"},{"KKBH":"720891003000","HPHM":"车牌","JGSK":"2021-04-01 10:33:14.882","CDBH":"7","XSFX":"由南向北","XSFXDM":"3","KKMC":"海博道与安正路交口"},{"KKBH":"610276125","HPHM":"车牌","JGSK":"2021-04-01 10:33:14.937","CDBH":"5","XSFX":"由南向北","XSFXDM":"3","KKMC":"中新大道与和顺路交口"},{"KKBH":"610251002","HPHM":"津MY3229","JGSK":"2021-04-01 10:33:14.944","CDBH":"12","XSFX":"由北向南","XSFXDM":"4","KKMC":"中天大道与和睦路交口"},{"KKBH":"720881002000","HPHM":"津RZH400","JGSK":"2021-04-01 10:33:14.974","CDBH":"8","XSFX":"由西向东","XSFXDM":"2","KKMC":"海旭道与安正路交口"},{"KKBH":"610266118","HPHM":"冀J6G7F8","JGSK":"2021-04-01 10:33:14.98","CDBH":"5","XSFX":"由西向东","XSFXDM":"2","KKMC":"中生大道与和畅路交口"},{"KKBH":"610256113","HPHM":"津E07214","JGSK":"2021-04-01 10:33:14.98","CDBH":"9","XSFX":"由北向南","XSFXDM":"4","KKMC":"中天大道与和风路交口"},{"KKBH":"610266118","HPHM":"车牌","JGSK":"2021-04-01 10:33:15.064","CDBH":"5","XSFX":"由西向东","XSFXDM":"2","KKMC":"中生大道与和畅路交口"},{"KKBH":"610271010","HPHM":"津AT3125","JGSK":"2021-04-01 10:33:15.072","CDBH":"8","XSFX":"由北向南","XSFXDM":"4","KKMC":"中新大道与华五路交口"},{"KKBH":"610276124","HPHM":"津RSK516","JGSK":"2021-04-01 10:33:15.087","CDBH":"7","XSFX":"由南向北","XSFXDM":"3","KKMC":"中新大道与中生大道交口"},{"KKBH":"610256116","HPHM":"津E15719","JGSK":"2021-04-01 10:33:15.128","CDBH":"8","XSFX":"由南向北","XSFXDM":"3","KKMC":"中天大道与和顺路交口"},{"KKBH":"7205410020000","HPHM":"津JEC019","JGSK":"2021-04-01 10:33:15.306","CDBH":"4","XSFX":"由西向东","XSFXDM":"2","KKMC":"动漫环路西与动漫中路交口正向"},{"KKBH":"610256113","HPHM":"津RK6106","JGSK":"2021-04-01 10:33:15.343","CDBH":"5","XSFX":"由南向北","XSFXDM":"3","KKMC":"中天大道与和风路交口"},{"KKBH":"610286127","HPHM":"冀B0D9S9","JGSK":"2021-04-01 10:33:15.377","CDBH":"1","XSFX":"由东向西","XSFXDM":"1","KKMC":"中津大道与和畅路交口"},{"KKBH":"7208810020000","HPHM":"津GGG783","JGSK":"2021-04-01 10:33:15.395","CDBH":"6","XSFX":"由西向东","XSFXDM":"2","KKMC":"海旭道与安正路交口正向"},{"KKBH":"610276124","HPHM":"豫G758AZ","JGSK":"2021-04-01 10:33:15.486","CDBH":"8","XSFX":"由南向北","XSFXDM":"3","KKMC":"中新大道与中生大道交口"},{"KKBH":"720881002000","HPHM":"津JYX070","JGSK":"2021-04-01 10:33:15.631","CDBH":"12","XSFX":"由北向南","XSFXDM":"4","KKMC":"海旭道与安正路交口"},{"KKBH":"711","HPHM":"津C73025","JGSK":"2021-04-01 10:33:15.889","CDBH":"5","XSFX":"由南向北","XSFXDM":"3","KKMC":"不礼让行人中新大道与和旭路交口"},{"KKBH":"720891005000","HPHM":"津RKB530","JGSK":"2021-04-01 10:33:15.938","CDBH":"7","XSFX":"由西向东","XSFXDM":"2","KKMC":"海博道与安明路交口"},{"KKBH":"720871002000","HPHM":"津ADF5721","JGSK":"2021-04-01 10:33:16.057","CDBH":"9","XSFX":"由北向南","XSFXDM":"4","KKMC":"安正路与芳菲路交口"},{"KKBH":"740011002000","HPHM":"冀R89PC8","JGSK":"2021-04-01 10:33:16.173","CDBH":"13","XSFX":"由南向北","XSFXDM":"3","KKMC":"静湖南路与华一路交口"},{"KKBH":"720881002000","HPHM":"津NTT122","JGSK":"2021-04-01 10:33:16.252","CDBH":"7","XSFX":"由西向东","XSFXDM":"2","KKMC":"海旭道与安正路交口"},{"KKBH":"610256113","HPHM":"津G43789","JGSK":"2021-04-01 10:33:16.296","CDBH":"4","XSFX":"由南向北","XSFXDM":"3","KKMC":"中天大道与和风路交口"},{"KKBH":"610276126","HPHM":"津NYX879","JGSK":"2021-04-01 10:33:16.395","CDBH":"4","XSFX":"由南向北","XSFXDM":"3","KKMC":"中新大道与和意路交口"},{"KKBH":"610326142000","HPHM":"津AQ0679","JGSK":"2021-04-01 10:33:16.475","CDBH":"11","XSFX":"由北向南","XSFXDM":"4","KKMC":"中成大道与泰七路交口"},{"KKBH":"6102610030000","HPHM":"津C560Q7","JGSK":"2021-04-01 10:33:16.537","CDBH":"1","XSFX":"由东向西","XSFXDM":"1","KKMC":"中生大道与静湖南路交口正向"},{"KKBH":"610266118","HPHM":"津C611B8","JGSK":"2021-04-01 10:33:16.599","CDBH":"10","XSFX":"由北向南","XSFXDM":"4","KKMC":"中生大道与和畅路交口"},{"KKBH":"7208810020000","HPHM":"冀J1T200","JGSK":"2021-04-01 10:33:16.647","CDBH":"4","XSFX":"由东向西","XSFXDM":"1","KKMC":"海旭道与安正路交口正向"},{"KKBH":"610276124","HPHM":"津B1B976","JGSK":"2021-04-01 10:33:16.725","CDBH":"7","XSFX":"由南向北","XSFXDM":"3","KKMC":"中新大道与中生大道交口"},{"KKBH":"610256114","HPHM":"津GLU668","JGSK":"2021-04-01 10:33:16.894","CDBH":"1","XSFX":"由西向东","XSFXDM":"2","KKMC":"中天大道与和旭路交口"},{"KKBH":"610271010","HPHM":"津C015X9","JGSK":"2021-04-01 10:33:16.933","CDBH":"7","XSFX":"由北向南","XSFXDM":"4","KKMC":"中新大道与华五路交口"},{"KKBH":"610256115","HPHM":"津MNM135","JGSK":"2021-04-01 10:33:16.969","CDBH":"3","XSFX":"由东向西","XSFXDM":"1","KKMC":"中天大道与中生大道交口"},{"KKBH":"720851002000","HPHM":"津DJM577","JGSK":"2021-04-01 10:33:16.991","CDBH":"5","XSFX":"由西向东","XSFXDM":"2","KKMC":"碧水道与安正路交口"},{"KKBH":"7208810020000","HPHM":"鲁N3903W","JGSK":"2021-04-01 10:33:17.034","CDBH":"5","XSFX":"由西向东","XSFXDM":"2","KKMC":"海旭道与安正路交口正向"},{"KKBH":"610256113","HPHM":"津A7C331","JGSK":"2021-04-01 10:33:17.073","CDBH":"9","XSFX":"由北向南","XSFXDM":"4","KKMC":"中天大道与和风路交口"},{"KKBH":"6071310030000","HPHM":"津GEZ978","JGSK":"2021-04-01 10:33:17.102","CDBH":"1","XSFX":"由东向西","XSFXDM":"1","KKMC":"中央大道与海旭道交口正向"},{"KKBH":"610256116","HPHM":"津RM0302","JGSK":"2021-04-01 10:33:17.337","CDBH":"5","XSFX":"由西向东","XSFXDM":"2","KKMC":"中天大道与和顺路交口"},{"KKBH":"610271008","HPHM":"车牌","JGSK":"2021-04-01 10:33:17.338","CDBH":"4","XSFX":"由北向南","XSFXDM":"4","KKMC":"中新大道与航母主题公园支路交口"},{"KKBH":"610256116","HPHM":"冀E6U449","JGSK":"2021-04-01 10:33:17.403","CDBH":"7","XSFX":"由南向北","XSFXDM":"3","KKMC":"中天大道与和顺路交口"},{"KKBH":"7208810040000","HPHM":"车牌","JGSK":"2021-04-01 10:33:17.422","CDBH":"6","XSFX":"由西向东","XSFXDM":"2","KKMC":"海旭道与永盛路交口正向"},{"KKBH":"610276126","HPHM":"津NYX187","JGSK":"2021-04-01 10:33:17.587","CDBH":"8","XSFX":"由北向南","XSFXDM":"4","KKMC":"中新大道与和意路交口"},{"KKBH":"610276126","HPHM":"津DPL985","JGSK":"2021-04-01 10:33:17.598","CDBH":"5","XSFX":"由南向北","XSFXDM":"3","KKMC":"中新大道与和意路交口"},{"KKBH":"720891005000","HPHM":"辽P12741","JGSK":"2021-04-01 10:33:17.616","CDBH":"7","XSFX":"由西向东","XSFXDM":"2","KKMC":"海博道与安明路交口"},{"KKBH":"7208910030000","HPHM":"津C106N8","JGSK":"2021-04-01 10:33:17.695","CDBH":"6","XSFX":"由西向东","XSFXDM":"2","KKMC":"海博道与安正路交口正向"},{"KKBH":"610271009","HPHM":"津RLE799","JGSK":"2021-04-01 10:33:17.82","CDBH":"11","XSFX":"由北向南","XSFXDM":"4","KKMC":"中新大道与泰七路交口"},{"KKBH":"610391007","HPHM":"津C80L81","JGSK":"2021-04-01 10:33:17.865","CDBH":"10","XSFX":"由北向南","XSFXDM":"4","KKMC":"和韵路与和风路交口"},{"KKBH":"720891003000","HPHM":"车牌","JGSK":"2021-04-01 10:33:17.867","CDBH":"6","XSFX":"由西向东","XSFXDM":"2","KKMC":"海博道与安正路交口"},{"KKBH":"7208810040000","HPHM":"车牌","JGSK":"2021-04-01 10:33:17.87","CDBH":"6","XSFX":"由西向东","XSFXDM":"2","KKMC":"海旭道与永盛路交口正向"},{"KKBH":"7208910030000","HPHM":"冀JZD251","JGSK":"2021-04-01 10:33:18.156","CDBH":"6","XSFX":"由西向东","XSFXDM":"2","KKMC":"海博道与安正路交口正向"},{"KKBH":"711","HPHM":"津AF55517","JGSK":"2021-04-01 10:33:18.205","CDBH":"5","XSFX":"由南向北","XSFXDM":"3","KKMC":"不礼让行人中新大道与和旭路交口"},{"KKBH":"610256111","HPHM":"津AR9679","JGSK":"2021-04-01 10:33:18.244","CDBH":"8","XSFX":"由北向南","XSFXDM":"4","KKMC":"中天大道与和惠路交口"},{"KKBH":"720541002000","HPHM":"津JEC019","JGSK":"2021-04-01 10:33:18.269","CDBH":"4","XSFX":"由西向东","XSFXDM":"2","KKMC":"动漫环路西与动漫中路交口"},{"KKBH":"610276124","HPHM":"冀DC1K68","JGSK":"2021-04-01 10:33:18.333","CDBH":"8","XSFX":"由南向北","XSFXDM":"3","KKMC":"中新大道与中生大道交口"},{"KKBH":"7208910030000","HPHM":"豫PN8891","JGSK":"2021-04-01 10:33:18.376","CDBH":"4","XSFX":"由西向东","XSFXDM":"2","KKMC":"海博道与安正路交口正向"},{"KKBH":"610271009","HPHM":"津QQ2195","JGSK":"2021-04-01 10:33:18.38","CDBH":"5","XSFX":"由西向东","XSFXDM":"2","KKMC":"中新大道与泰七路交口"},{"KKBH":"610391007","HPHM":"津NYE276","JGSK":"2021-04-01 10:33:18.389","CDBH":"4","XSFX":"由西向东","XSFXDM":"2","KKMC":"和韵路与和风路交口"},{"KKBH":"610256114","HPHM":"津MVC196","JGSK":"2021-04-01 10:33:18.42","CDBH":"5","XSFX":"由南向北","XSFXDM":"3","KKMC":"中天大道与和旭路交口"},{"KKBH":"610271010","HPHM":"津AT3125","JGSK":"2021-04-01 10:33:18.474","CDBH":"8","XSFX":"由北向南","XSFXDM":"4","KKMC":"中新大道与华五路交口"},{"KKBH":"7208710020000","HPHM":"津FCP955","JGSK":"2021-04-01 10:33:18.571","CDBH":"5","XSFX":"由南向北","XSFXDM":"3","KKMC":"安正路与芳菲路交口正向"},{"KKBH":"610276126","HPHM":"津GAF657","JGSK":"2021-04-01 10:33:18.685","CDBH":"4","XSFX":"由南向北","XSFXDM":"3","KKMC":"中新大道与和意路交口"},{"KKBH":"7208810020000","HPHM":"京P7RQ09","JGSK":"2021-04-01 10:33:18.903","CDBH":"6","XSFX":"由西向东","XSFXDM":"2","KKMC":"海旭道与安正路交口正向"},{"KKBH":"610256115","HPHM":"津CDX838","JGSK":"2021-04-01 10:33:18.927","CDBH":"5","XSFX":"由西向东","XSFXDM":"2","KKMC":"中天大道与中生大道交口"},{"KKBH":"610271010","HPHM":"冀B1X15K","JGSK":"2021-04-01 10:33:18.945","CDBH":"8","XSFX":"由北向南","XSFXDM":"4","KKMC":"中新大道与华五路交口"},{"KKBH":"610391008","HPHM":"津C11B06","JGSK":"2021-04-01 10:33:18.948","CDBH":"1","XSFX":"由东向西","XSFXDM":"1","KKMC":"和韵路与和旭路交口"},{"KKBH":"610256114","HPHM":"津HG5069","JGSK":"2021-04-01 10:33:18.959","CDBH":"5","XSFX":"由南向北","XSFXDM":"3","KKMC":"中天大道与和旭路交口"},{"KKBH":"7208610030000","HPHM":"津N32383","JGSK":"2021-04-01 10:33:19.027","CDBH":"11","XSFX":"由北向南","XSFXDM":"4","KKMC":"海晨道与安明路交口正向"},{"KKBH":"610271010","HPHM":"京N61062","JGSK":"2021-04-01 10:33:19.166","CDBH":"7","XSFX":"由北向南","XSFXDM":"4","KKMC":"中新大道与华五路交口"},{"KKBH":"720881002000","HPHM":"津FF8299","JGSK":"2021-04-01 10:33:19.266","CDBH":"6","XSFX":"由西向东","XSFXDM":"2","KKMC":"海旭道与安正路交口"},{"KKBH":"610276126","HPHM":"冀B2TU51","JGSK":"2021-04-01 10:33:19.319","CDBH":"5","XSFX":"由南向北","XSFXDM":"3","KKMC":"中新大道与和意路交口"},{"KKBH":"610256116","HPHM":"津E15719","JGSK":"2021-04-01 10:33:19.323","CDBH":"9","XSFX":"由南向北","XSFXDM":"3","KKMC":"中天大道与和顺路交口"},{"KKBH":"610271008","HPHM":"津ABP993","JGSK":"2021-04-01 10:33:19.36","CDBH":"5","XSFX":"由北向南","XSFXDM":"4","KKMC":"中新大道与航母主题公园支路交口"},{"KKBH":"6103261420000","HPHM":"车牌","JGSK":"2021-04-01 10:33:19.413","CDBH":"1","XSFX":"由东向西","XSFXDM":"1","KKMC":"中成大道与泰七路交口正向"},{"KKBH":"610276126","HPHM":"津C85U80","JGSK":"2021-04-01 10:33:19.413","CDBH":"7","XSFX":"由北向南","XSFXDM":"4","KKMC":"中新大道与和意路交口"},{"KKBH":"610401004","HPHM":"津NGW900","JGSK":"2021-04-01 10:33:19.55","CDBH":"5","XSFX":"由西向东","XSFXDM":"2","KKMC":"和畅路与和风路交口"},{"KKBH":"7208910060000","HPHM":"津RKF964","JGSK":"2021-04-01 10:33:19.748","CDBH":"3","XSFX":"由东向西","XSFXDM":"1","KKMC":"海博道与永盛路交口正向"},{"KKBH":"6102661220000","HPHM":"冀B1V61A","JGSK":"2021-04-01 10:33:19.977","CDBH":"1","XSFX":"由西向东","XSFXDM":"2","KKMC":"生态城中生大道故道河一桥西向东上桥处正向"},{"KKBH":"610271009","HPHM":"津RCM891","JGSK":"2021-04-01 10:33:19.981","CDBH":"11","XSFX":"由北向南","XSFXDM":"4","KKMC":"中新大道与泰七路交口"},{"KKBH":"610276126","HPHM":"津NYX187","JGSK":"2021-04-01 10:33:20.009","CDBH":"8","XSFX":"由北向南","XSFXDM":"4","KKMC":"中新大道与和意路交口"},{"KKBH":"610276126","HPHM":"车牌","JGSK":"2021-04-01 10:33:20.038","CDBH":"5","XSFX":"由南向北","XSFXDM":"3","KKMC":"中新大道与和意路交口"},{"KKBH":"610286127","HPHM":"鲁NN10C8","JGSK":"2021-04-01 10:33:20.057","CDBH":"8","XSFX":"由南向北","XSFXDM":"3","KKMC":"中津大道与和畅路交口"},{"KKBH":"6102661220000","HPHM":"津RNY076","JGSK":"2021-04-01 10:33:20.075","CDBH":"2","XSFX":"由西向东","XSFXDM":"2","KKMC":"生态城中生大道故道河一桥西向东上桥处正向"},{"KKBH":"7208710020000","HPHM":"津RZH400","JGSK":"2021-04-01 10:33:20.097","CDBH":"9","XSFX":"由北向南","XSFXDM":"4","KKMC":"安正路与芳菲路交口正向"},{"KKBH":"610266118","HPHM":"津A08768D","JGSK":"2021-04-01 10:33:20.139","CDBH":"10","XSFX":"由北向南","XSFXDM":"4","KKMC":"中生大道与和畅路交口"},{"KKBH":"610256114","HPHM":"津HQB668","JGSK":"2021-04-01 10:33:20.17","CDBH":"8","XSFX":"由北向南","XSFXDM":"4","KKMC":"中天大道与和旭路交口"},{"KKBH":"610256112","HPHM":"津E15671","JGSK":"2021-04-01 10:33:20.312","CDBH":"2","XSFX":"由东向西","XSFXDM":"1","KKMC":"中天大道与中津大道交口"},{"KKBH":"610266118","HPHM":"津QN8022","JGSK":"2021-04-01 10:33:20.323","CDBH":"1","XSFX":"由东向西","XSFXDM":"1","KKMC":"中生大道与和畅路交口"},{"KKBH":"610256116","HPHM":"辽A3M96Q","JGSK":"2021-04-01 10:33:20.356","CDBH":"8","XSFX":"由南向北","XSFXDM":"3","KKMC":"中天大道与和顺路交口"},{"KKBH":"7208810020000","HPHM":"京JP0132","JGSK":"2021-04-01 10:33:20.359","CDBH":"13","XSFX":"由北向南","XSFXDM":"4","KKMC":"海旭道与安正路交口正向"},{"KKBH":"7208610030000","HPHM":"车牌","JGSK":"2021-04-01 10:33:20.373","CDBH":"6","XSFX":"由西向东","XSFXDM":"2","KKMC":"海晨道与安明路交口正向"},{"KKBH":"610266118","HPHM":"津A08768D","JGSK":"2021-04-01 10:33:20.385","CDBH":"10","XSFX":"由北向南","XSFXDM":"4","KKMC":"中生大道与和畅路交口"},{"KKBH":"720881002000","HPHM":"冀J1T200","JGSK":"2021-04-01 10:33:20.388","CDBH":"4","XSFX":"由东向西","XSFXDM":"1","KKMC":"海旭道与安正路交口"},{"KKBH":"720891004000","HPHM":"津CDR556","JGSK":"2021-04-01 10:33:20.421","CDBH":"4","XSFX":"由西向东","XSFXDM":"2","KKMC":"海博道与安平路交口"},{"KKBH":"711","HPHM":"津RRM662","JGSK":"2021-04-01 10:33:20.441","CDBH":"5","XSFX":"由南向北","XSFXDM":"3","KKMC":"不礼让行人中新大道与和旭路交口"},{"KKBH":"610276124","HPHM":"豫G758AZ","JGSK":"2021-04-01 10:33:20.478","CDBH":"8","XSFX":"由南向北","XSFXDM":"3","KKMC":"中新大道与中生大道交口"},{"KKBH":"610256112","HPHM":"吉CSJ949","JGSK":"2021-04-01 10:33:20.479","CDBH":"4","XSFX":"由西向东","XSFXDM":"2","KKMC":"中天大道与中津大道交口"},{"KKBH":"720871002000","HPHM":"津NNH131","JGSK":"2021-04-01 10:33:20.498","CDBH":"3","XSFX":"由西向东","XSFXDM":"2","KKMC":"安正路与芳菲路交口"},{"KKBH":"610271009","HPHM":"皖N6R519","JGSK":"2021-04-01 10:33:20.528","CDBH":"7","XSFX":"由南向北","XSFXDM":"3","KKMC":"中新大道与泰七路交口"},{"KKBH":"610271010","HPHM":"津C015X9","JGSK":"2021-04-01 10:33:20.554","CDBH":"7","XSFX":"由北向南","XSFXDM":"4","KKMC":"中新大道与华五路交口"},{"KKBH":"610276124","HPHM":"冀A33ZZ8","JGSK":"2021-04-01 10:33:20.582","CDBH":"7","XSFX":"由南向北","XSFXDM":"3","KKMC":"中新大道与中生大道交口"},{"KKBH":"720891003000","HPHM":"车牌","JGSK":"2021-04-01 10:33:20.584","CDBH":"5","XSFX":"由西向东","XSFXDM":"2","KKMC":"海博道与安正路交口"},{"KKBH":"720891003000","HPHM":"京JV9236","JGSK":"2021-04-01 10:33:20.604","CDBH":"2","XSFX":"由东向西","XSFXDM":"1","KKMC":"海博道与安正路交口"},{"KKBH":"720891003000","HPHM":"津MN9809","JGSK":"2021-04-01 10:33:20.639","CDBH":"7","XSFX":"由南向北","XSFXDM":"3","KKMC":"海博道与安正路交口"},{"KKBH":"610256116","HPHM":"冀BH52G9","JGSK":"2021-04-01 10:33:20.786","CDBH":"7","XSFX":"由南向北","XSFXDM":"3","KKMC":"中天大道与和顺路交口"},{"KKBH":"711","HPHM":"车牌","JGSK":"2021-04-01 10:33:20.807","CDBH":"1","XSFX":"由东向西","XSFXDM":"1","KKMC":"不礼让行人中新大道与和旭路交口"},{"KKBH":"610256113","HPHM":"津A7C331","JGSK":"2021-04-01 10:33:20.82","CDBH":"9","XSFX":"由北向南","XSFXDM":"4","KKMC":"中天大道与和风路交口"},{"KKBH":"7208910030000","HPHM":"冀D816U0","JGSK":"2021-04-01 10:33:20.856","CDBH":"6","XSFX":"由西向东","XSFXDM":"2","KKMC":"海博道与安正路交口正向"},{"KKBH":"720891003000","HPHM":"车牌","JGSK":"2021-04-01 10:33:20.986","CDBH":"6","XSFX":"由西向东","XSFXDM":"2","KKMC":"海博道与安正路交口"},{"KKBH":"610256114","HPHM":"津AFJ447","JGSK":"2021-04-01 10:33:21.007","CDBH":"2","XSFX":"由西向东","XSFXDM":"2","KKMC":"中天大道与和旭路交口"},{"KKBH":"610256113","HPHM":"津G43789","JGSK":"2021-04-01 10:33:21.023","CDBH":"4","XSFX":"由南向北","XSFXDM":"3","KKMC":"中天大道与和风路交口"},{"KKBH":"610271010","HPHM":"津C96896","JGSK":"2021-04-01 10:33:21.047","CDBH":"8","XSFX":"由北向南","XSFXDM":"4","KKMC":"中新大道与华五路交口"},{"KKBH":"7208910050000","HPHM":"津NSG566","JGSK":"2021-04-01 10:33:21.103","CDBH":"2","XSFX":"由东向西","XSFXDM":"1","KKMC":"海博道与安明路交口正向"},{"KKBH":"720861003000","HPHM":"苏GBG009","JGSK":"2021-04-01 10:33:21.226","CDBH":"5","XSFX":"由西向东","XSFXDM":"2","KKMC":"海晨道与安明路交口"},{"KKBH":"610256114","HPHM":"津KLN369","JGSK":"2021-04-01 10:33:21.25","CDBH":"1","XSFX":"由西向东","XSFXDM":"2","KKMC":"中天大道与和旭路交口"},{"KKBH":"610256113","HPHM":"津DQN899","JGSK":"2021-04-01 10:33:21.416","CDBH":"4","XSFX":"由南向北","XSFXDM":"3","KKMC":"中天大道与和风路交口"},{"KKBH":"6102610030000","HPHM":"辽PSF001","JGSK":"2021-04-01 10:33:21.418","CDBH":"1","XSFX":"由东向西","XSFXDM":"1","KKMC":"中生大道与静湖南路交口正向"},{"KKBH":"7205610020000","HPHM":"津FCS786","JGSK":"2021-04-01 10:33:21.421","CDBH":"1","XSFX":"由东向西","XSFXDM":"1","KKMC":"动漫北路与文三路交口正向"},{"KKBH":"720891003000","HPHM":"车牌","JGSK":"2021-04-01 10:33:21.546","CDBH":"4","XSFX":"由西向东","XSFXDM":"2","KKMC":"海博道与安正路交口"},{"KKBH":"610276124","HPHM":"津RSK516","JGSK":"2021-04-01 10:33:21.598","CDBH":"7","XSFX":"由南向北","XSFXDM":"3","KKMC":"中新大道与中生大道交口"},{"KKBH":"7208810040000","HPHM":"津E28164","JGSK":"2021-04-01 10:33:21.6","CDBH":"4","XSFX":"由西向东","XSFXDM":"2","KKMC":"海旭道与永盛路交口正向"},{"KKBH":"610271009","HPHM":"皖N6R519","JGSK":"2021-04-01 10:33:21.654","CDBH":"7","XSFX":"由南向北","XSFXDM":"3","KKMC":"中新大道与泰七路交口"},{"KKBH":"720881002000","HPHM":"鲁N3903W","JGSK":"2021-04-01 10:33:21.663","CDBH":"6","XSFX":"由西向东","XSFXDM":"2","KKMC":"海旭道与安正路交口"},{"KKBH":"610271010","HPHM":"冀B1X15K","JGSK":"2021-04-01 10:33:21.673","CDBH":"8","XSFX":"由北向南","XSFXDM":"4","KKMC":"中新大道与华五路交口"},{"KKBH":"610271009","HPHM":"津QQ2195","JGSK":"2021-04-01 10:33:21.712","CDBH":"6","XSFX":"由西向东","XSFXDM":"2","KKMC":"中新大道与泰七路交口"},{"KKBH":"7208610020000","HPHM":"车牌","JGSK":"2021-04-01 10:33:21.774","CDBH":"12","XSFX":"由北向南","XSFXDM":"4","KKMC":"海晨道与安正路交口正向"},{"KKBH":"728031003000","HPHM":"车牌","JGSK":"2021-04-01 10:33:21.826","CDBH":"2","XSFX":"由东向西","XSFXDM":"1","KKMC":"动漫中路与文二路交口"},{"KKBH":"720891006000","HPHM":"津RKF964","JGSK":"2021-04-01 10:33:21.828","CDBH":"3","XSFX":"由东向西","XSFXDM":"1","KKMC":"海博道与永盛路交口"},{"KKBH":"610276126","HPHM":"津NYX879","JGSK":"2021-04-01 10:33:21.957","CDBH":"4","XSFX":"由南向北","XSFXDM":"3","KKMC":"中新大道与和意路交口"},{"KKBH":"610256115","HPHM":"津HDU206","JGSK":"2021-04-01 10:33:21.996","CDBH":"3","XSFX":"由东向西","XSFXDM":"1","KKMC":"中天大道与中生大道交口"},{"KKBH":"610391008","HPHM":"车牌","JGSK":"2021-04-01 10:33:22.206","CDBH":"5","XSFX":"由西向东","XSFXDM":"2","KKMC":"和韵路与和旭路交口"},{"KKBH":"720891004000","HPHM":"车牌","JGSK":"2021-04-01 10:33:22.312","CDBH":"8","XSFX":"由南向北","XSFXDM":"3","KKMC":"海博道与安平路交口"},{"KKBH":"7208910030000","HPHM":"津E16315","JGSK":"2021-04-01 10:33:22.345","CDBH":"6","XSFX":"由西向东","XSFXDM":"2","KKMC":"海博道与安正路交口正向"},{"KKBH":"610271010","HPHM":"津DHR779","JGSK":"2021-04-01 10:33:22.425","CDBH":"7","XSFX":"由北向南","XSFXDM":"4","KKMC":"中新大道与华五路交口"},{"KKBH":"610326142000","HPHM":"车牌","JGSK":"2021-04-01 10:33:22.445","CDBH":"2","XSFX":"由东向西","XSFXDM":"1","KKMC":"中成大道与泰七路交口"},{"KKBH":"610286127","HPHM":"冀B0D9S9","JGSK":"2021-04-01 10:33:22.47","CDBH":"2","XSFX":"由东向西","XSFXDM":"1","KKMC":"中津大道与和畅路交口"},{"KKBH":"610276126","HPHM":"津C85U80","JGSK":"2021-04-01 10:33:22.489","CDBH":"7","XSFX":"由北向南","XSFXDM":"4","KKMC":"中新大道与和意路交口"},{"KKBH":"610271010","HPHM":"津KCY986","JGSK":"2021-04-01 10:33:22.561","CDBH":"4","XSFX":"由南向北","XSFXDM":"3","KKMC":"中新大道与华五路交口"},{"KKBH":"7208810020000","HPHM":"津JMF396","JGSK":"2021-04-01 10:33:22.671","CDBH":"6","XSFX":"由西向东","XSFXDM":"2","KKMC":"海旭道与安正路交口正向"},{"KKBH":"610256115","HPHM":"津CDX838","JGSK":"2021-04-01 10:33:22.692","CDBH":"6","XSFX":"由西向东","XSFXDM":"2","KKMC":"中天大道与中生大道交口"},{"KKBH":"610271008","HPHM":"津ABP993","JGSK":"2021-04-01 10:33:22.698","CDBH":"5","XSFX":"由北向南","XSFXDM":"4","KKMC":"中新大道与航母主题公园支路交口"},{"KKBH":"720881002000","HPHM":"黑GK0806","JGSK":"2021-04-01 10:33:22.808","CDBH":"7","XSFX":"由西向东","XSFXDM":"2","KKMC":"海旭道与安正路交口"},{"KKBH":"610266118","HPHM":"津A09892D","JGSK":"2021-04-01 10:33:22.828","CDBH":"7","XSFX":"由南向北","XSFXDM":"3","KKMC":"中生大道与和畅路交口"},{"KKBH":"610256116","HPHM":"津RM0302","JGSK":"2021-04-01 10:33:22.868","CDBH":"6","XSFX":"由西向东","XSFXDM":"2","KKMC":"中天大道与和顺路交口"},{"KKBH":"610276124","HPHM":"车牌","JGSK":"2021-04-01 10:33:23.048","CDBH":"8","XSFX":"由南向北","XSFXDM":"3","KKMC":"中新大道与中生大道交口"},{"KKBH":"7208910080000","HPHM":"京PQ2V80","JGSK":"2021-04-01 10:33:23.067","CDBH":"6","XSFX":"由西向东","XSFXDM":"2","KKMC":"海博道与荣盛路交口正向"},{"KKBH":"610266117","HPHM":"津C500U8","JGSK":"2021-04-01 10:33:23.326","CDBH":"10","XSFX":"由北向南","XSFXDM":"4","KKMC":"中生大道与和韵路交口"},{"KKBH":"610256115","HPHM":"京NW6C79","JGSK":"2021-04-01 10:33:23.333","CDBH":"5","XSFX":"由西向东","XSFXDM":"2","KKMC":"中天大道与中生大道交口"},{"KKBH":"7208910090000","HPHM":"冀J55A68","JGSK":"2021-04-01 10:33:23.336","CDBH":"1","XSFX":"由西向东","XSFXDM":"2","KKMC":"海博道与弘通路交口正向"},{"KKBH":"610271010","HPHM":"京N61062","JGSK":"2021-04-01 10:33:23.353","CDBH":"7","XSFX":"由北向南","XSFXDM":"4","KKMC":"中新大道与华五路交口"},{"KKBH":"610276125","HPHM":"晋A3P104","JGSK":"2021-04-01 10:33:23.394","CDBH":"5","XSFX":"由南向北","XSFXDM":"3","KKMC":"中新大道与和顺路交口"},{"KKBH":"610276124","HPHM":"津RSY720","JGSK":"2021-04-01 10:33:23.577","CDBH":"5","XSFX":"由西向东","XSFXDM":"2","KKMC":"中新大道与中生大道交口"},{"KKBH":"7208810020000","HPHM":"黑JV1776","JGSK":"2021-04-01 10:33:23.591","CDBH":"10","XSFX":"由南向北","XSFXDM":"3","KKMC":"海旭道与安正路交口正向"},{"KKBH":"720891003000","HPHM":"车牌","JGSK":"2021-04-01 10:33:23.624","CDBH":"6","XSFX":"由西向东","XSFXDM":"2","KKMC":"海博道与安正路交口"},{"KKBH":"610276125","HPHM":"津NJL787","JGSK":"2021-04-01 10:33:23.655","CDBH":"7","XSFX":"由北向南","XSFXDM":"4","KKMC":"中新大道与和顺路交口"},{"KKBH":"610276124","HPHM":"津A5P257","JGSK":"2021-04-01 10:33:23.657","CDBH":"6","XSFX":"由西向东","XSFXDM":"2","KKMC":"中新大道与中生大道交口"},{"KKBH":"7208810020000","HPHM":"辽JV9611","JGSK":"2021-04-01 10:33:23.744","CDBH":"3","XSFX":"由东向西","XSFXDM":"1","KKMC":"海旭道与安正路交口正向"},{"KKBH":"720861003000","HPHM":"津N32383","JGSK":"2021-04-01 10:33:23.792","CDBH":"11","XSFX":"由北向南","XSFXDM":"4","KKMC":"海晨道与安明路交口"},{"KKBH":"610266122000","HPHM":"津RNY076","JGSK":"2021-04-01 10:33:23.861","CDBH":"2","XSFX":"由西向东","XSFXDM":"2","KKMC":"生态城中生大道故道河一桥西向东上桥处"},{"KKBH":"610391007","HPHM":"津DH8116","JGSK":"2021-04-01 10:33:23.944","CDBH":"11","XSFX":"由北向南","XSFXDM":"4","KKMC":"和韵路与和风路交口"},{"KKBH":"720891003000","HPHM":"车牌","JGSK":"2021-04-01 10:33:24.042","CDBH":"1","XSFX":"由东向西","XSFXDM":"1","KKMC":"海博道与安正路交口"},{"KKBH":"610256116","HPHM":"辽A3M96Q","JGSK":"2021-04-01 10:33:24.117","CDBH":"8","XSFX":"由南向北","XSFXDM":"3","KKMC":"中天大道与和顺路交口"},{"KKBH":"720881002000","HPHM":"豫K6V893","JGSK":"2021-04-01 10:33:24.128","CDBH":"10","XSFX":"由南向北","XSFXDM":"3","KKMC":"海旭道与安正路交口"},{"KKBH":"7208910060000","HPHM":"冀J0N7T3","JGSK":"2021-04-01 10:33:24.265","CDBH":"6","XSFX":"由西向东","XSFXDM":"2","KKMC":"海博道与永盛路交口正向"},{"KKBH":"7208810040000","HPHM":"冀B8Q3H5","JGSK":"2021-04-01 10:33:24.361","CDBH":"2","XSFX":"由东向西","XSFXDM":"1","KKMC":"海旭道与永盛路交口正向"},{"KKBH":"720891003000","HPHM":"车牌","JGSK":"2021-04-01 10:33:24.425","CDBH":"5","XSFX":"由西向东","XSFXDM":"2","KKMC":"海博道与安正路交口"},{"KKBH":"6103261400000","HPHM":"津AY2018","JGSK":"2021-04-01 10:33:24.449","CDBH":"6","XSFX":"由西向东","XSFXDM":"2","KKMC":"中成大道与中海大道交口正向"},{"KKBH":"610256116","HPHM":"冀BH52G9","JGSK":"2021-04-01 10:33:24.517","CDBH":"7","XSFX":"由南向北","XSFXDM":"3","KKMC":"中天大道与和顺路交口"},{"KKBH":"7208810020000","HPHM":"辽JV9611","JGSK":"2021-04-01 10:33:24.545","CDBH":"2","XSFX":"由东向西","XSFXDM":"1","KKMC":"海旭道与安正路交口正向"},{"KKBH":"610271010","HPHM":"津C96896","JGSK":"2021-04-01 10:33:24.547","CDBH":"8","XSFX":"由北向南","XSFXDM":"4","KKMC":"中新大道与华五路交口"},{"KKBH":"6103261420000","HPHM":"津C61825","JGSK":"2021-04-01 10:33:24.582","CDBH":"4","XSFX":"由西向东","XSFXDM":"2","KKMC":"中成大道与泰七路交口正向"},{"KKBH":"720891004000","HPHM":"津E30963","JGSK":"2021-04-01 10:33:24.741","CDBH":"4","XSFX":"由西向东","XSFXDM":"2","KKMC":"海博道与安平路交口"},{"KKBH":"720881002000","HPHM":"京JP0132","JGSK":"2021-04-01 10:33:24.828","CDBH":"13","XSFX":"由北向南","XSFXDM":"4","KKMC":"海旭道与安正路交口"},{"KKBH":"610391006","HPHM":"津D13168","JGSK":"2021-04-01 10:33:24.879","CDBH":"1","XSFX":"由东向西","XSFXDM":"1","KKMC":"和韵路与和意路交口"},{"KKBH":"610271010","HPHM":"JH34030","JGSK":"2021-04-01 10:33:24.88","CDBH":"5","XSFX":"由南向北","XSFXDM":"3","KKMC":"中新大道与华五路交口"},{"KKBH":"720881002000","HPHM":"津GGG783","JGSK":"2021-04-01 10:33:24.885","CDBH":"7","XSFX":"由西向东","XSFXDM":"2","KKMC":"海旭道与安正路交口"},{"KKBH":"610266117","HPHM":"津RHU981","JGSK":"2021-04-01 10:33:24.975","CDBH":"5","XSFX":"由西向东","XSFXDM":"2","KKMC":"中生大道与和韵路交口"},{"KKBH":"7280310020000","HPHM":"车牌","JGSK":"2021-04-01 10:33:25.003","CDBH":"1","XSFX":"由东向西","XSFXDM":"1","KKMC":"动漫中路与文一路交口正向"},{"KKBH":"7205610020000","HPHM":"津C97A73","JGSK":"2021-04-01 10:33:25.131","CDBH":"6","XSFX":"由北向南","XSFXDM":"4","KKMC":"动漫北路与文三路交口正向"},{"KKBH":"610276126","HPHM":"湘A5T05F","JGSK":"2021-04-01 10:33:25.159","CDBH":"5","XSFX":"由南向北","XSFXDM":"3","KKMC":"中新大道与和意路交口"},{"KKBH":"6102610040000","HPHM":"津AU6660","JGSK":"2021-04-01 10:33:25.283","CDBH":"7","XSFX":"由北向南","XSFXDM":"4","KKMC":"中生大道与静湖西路（北侧）正向"},{"KKBH":"7208910030000","HPHM":"津RJK031","JGSK":"2021-04-01 10:33:25.286","CDBH":"12","XSFX":"由北向南","XSFXDM":"4","KKMC":"海博道与安正路交口正向"},{"KKBH":"720871002000","HPHM":"津RZH400","JGSK":"2021-04-01 10:33:25.333","CDBH":"9","XSFX":"由北向南","XSFXDM":"4","KKMC":"安正路与芳菲路交口"},{"KKBH":"720871002000","HPHM":"津C01V98","JGSK":"2021-04-01 10:33:25.376","CDBH":"3","XSFX":"由西向东","XSFXDM":"2","KKMC":"安正路与芳菲路交口"},{"KKBH":"610256112","HPHM":"津RWZ868","JGSK":"2021-04-01 10:33:25.41","CDBH":"10","XSFX":"由北向南","XSFXDM":"4","KKMC":"中天大道与中津大道交口"},{"KKBH":"720891003000","HPHM":"车牌","JGSK":"2021-04-01 10:33:25.54","CDBH":"4","XSFX":"由西向东","XSFXDM":"2","KKMC":"海博道与安正路交口"},{"KKBH":"720561002000","HPHM":"津FCS786","JGSK":"2021-04-01 10:33:25.574","CDBH":"1","XSFX":"由东向西","XSFXDM":"1","KKMC":"动漫北路与文三路交口"},{"KKBH":"720881002000","HPHM":"黑GK0806","JGSK":"2021-04-01 10:33:25.582","CDBH":"6","XSFX":"由西向东","XSFXDM":"2","KKMC":"海旭道与安正路交口"},{"KKBH":"610271010","HPHM":"京QK59M9","JGSK":"2021-04-01 10:33:25.619","CDBH":"7","XSFX":"由北向南","XSFXDM":"4","KKMC":"中新大道与华五路交口"},{"KKBH":"720891003000","HPHM":"车牌","JGSK":"2021-04-01 10:33:25.672","CDBH":"9","XSFX":"由南向北","XSFXDM":"3","KKMC":"海博道与安正路交口"},{"KKBH":"6102661220000","HPHM":"辽J1141A","JGSK":"2021-04-01 10:33:25.695","CDBH":"1","XSFX":"由西向东","XSFXDM":"2","KKMC":"生态城中生大道故道河一桥西向东上桥处正向"},{"KKBH":"720881004000","HPHM":"津E28164","JGSK":"2021-04-01 10:33:25.799","CDBH":"9","XSFX":"由西向东","XSFXDM":"2","KKMC":"海旭道与永盛路交口"},{"KKBH":"610271010","HPHM":"津KCY986","JGSK":"2021-04-01 10:33:25.813","CDBH":"4","XSFX":"由南向北","XSFXDM":"3","KKMC":"中新大道与华五路交口"},{"KKBH":"610266122000","HPHM":"冀B1V61A","JGSK":"2021-04-01 10:33:25.857","CDBH":"1","XSFX":"由西向东","XSFXDM":"2","KKMC":"生态城中生大道故道河一桥西向东上桥处"},{"KKBH":"711","HPHM":"津ADF0653","JGSK":"2021-04-01 10:33:25.948","CDBH":"8","XSFX":"由北向南","XSFXDM":"4","KKMC":"不礼让行人中新大道与和旭路交口"},{"KKBH":"610256113","HPHM":"津DQN899","JGSK":"2021-04-01 10:33:26.056","CDBH":"4","XSFX":"由南向北","XSFXDM":"3","KKMC":"中天大道与和风路交口"},{"KKBH":"720891006000","HPHM":"冀J0N7T3","JGSK":"2021-04-01 10:33:26.057","CDBH":"6","XSFX":"由西向东","XSFXDM":"2","KKMC":"海博道与永盛路交口"},{"KKBH":"610271010","HPHM":"津DHR779","JGSK":"2021-04-01 10:33:26.142","CDBH":"7","XSFX":"由北向南","XSFXDM":"4","KKMC":"中新大道与华五路交口"},{"KKBH":"720891005000","HPHM":"津NSG566","JGSK":"2021-04-01 10:33:26.22","CDBH":"2","XSFX":"由东向西","XSFXDM":"1","KKMC":"海博道与安明路交口"},{"KKBH":"610271010","HPHM":"津D92096","JGSK":"2021-04-01 10:33:26.269","CDBH":"4","XSFX":"由南向北","XSFXDM":"3","KKMC":"中新大道与华五路交口"},{"KKBH":"720891003000","HPHM":"车牌","JGSK":"2021-04-01 10:33:26.283","CDBH":"1","XSFX":"由东向西","XSFXDM":"1","KKMC":"海博道与安正路交口"},{"KKBH":"610286127","HPHM":"鲁NN10C8","JGSK":"2021-04-01 10:33:26.298","CDBH":"9","XSFX":"由南向北","XSFXDM":"3","KKMC":"中津大道与和畅路交口"},{"KKBH":"7208610020000","HPHM":"津RCZ515","JGSK":"2021-04-01 10:33:26.385","CDBH":"8","XSFX":"由南向北","XSFXDM":"3","KKMC":"海晨道与安正路交口正向"},{"KKBH":"720881002000","HPHM":"辽JV9611","JGSK":"2021-04-01 10:33:26.46","CDBH":"2","XSFX":"由东向西","XSFXDM":"1","KKMC":"海旭道与安正路交口"},{"KKBH":"720891009000","HPHM":"冀J55A68","JGSK":"2021-04-01 10:33:26.479","CDBH":"1","XSFX":"由西向东","XSFXDM":"2","KKMC":"海博道与弘通路交口"},{"KKBH":"7208910080000","HPHM":"津DD8529","JGSK":"2021-04-01 10:33:26.555","CDBH":"5","XSFX":"由西向东","XSFXDM":"2","KKMC":"海博道与荣盛路交口正向"},{"KKBH":"610276124","HPHM":"车牌","JGSK":"2021-04-01 10:33:26.583","CDBH":"7","XSFX":"由南向北","XSFXDM":"3","KKMC":"中新大道与中生大道交口"},{"KKBH":"610256115","HPHM":"京NW6C79","JGSK":"2021-04-01 10:33:26.611","CDBH":"5","XSFX":"由西向东","XSFXDM":"2","KKMC":"中天大道与中生大道交口"},{"KKBH":"7208810020000","HPHM":"津C56U56","JGSK":"2021-04-01 10:33:26.643","CDBH":"4","XSFX":"由东向西","XSFXDM":"1","KKMC":"海旭道与安正路交口正向"},{"KKBH":"610256116","HPHM":"津HV2255","JGSK":"2021-04-01 10:33:26.649","CDBH":"11","XSFX":"由北向南","XSFXDM":"4","KKMC":"中天大道与和顺路交口"},{"KKBH":"610271010","HPHM":"津FV5536","JGSK":"2021-04-01 10:33:26.968","CDBH":"5","XSFX":"由南向北","XSFXDM":"3","KKMC":"中新大道与华五路交口"},{"KKBH":"7208910060000","HPHM":"津KDL501","JGSK":"2021-04-01 10:33:27.194","CDBH":"6","XSFX":"由西向东","XSFXDM":"2","KKMC":"海博道与永盛路交口正向"},{"KKBH":"610391007","HPHM":"津JMX930","JGSK":"2021-04-01 10:33:27.237","CDBH":"10","XSFX":"由北向南","XSFXDM":"4","KKMC":"和韵路与和风路交口"},{"KKBH":"610271008","HPHM":"车牌","JGSK":"2021-04-01 10:33:27.342","CDBH":"5","XSFX":"由北向南","XSFXDM":"4","KKMC":"中新大道与航母主题公园支路交口"},{"KKBH":"7205410040000","HPHM":"津JEC019","JGSK":"2021-04-01 10:33:27.348","CDBH":"3","XSFX":"由西向东","XSFXDM":"2","KKMC":"动漫环路东与动漫中路交口正向"},{"KKBH":"720881002000","HPHM":"京P7RQ09","JGSK":"2021-04-01 10:33:27.362","CDBH":"7","XSFX":"由西向东","XSFXDM":"2","KKMC":"海旭道与安正路交口"},{"KKBH":"7208910030000","HPHM":"车牌","JGSK":"2021-04-01 10:33:27.424","CDBH":"12","XSFX":"由北向南","XSFXDM":"4","KKMC":"海博道与安正路交口正向"},{"KKBH":"610276124","HPHM":"冀J345T5","JGSK":"2021-04-01 10:33:27.532","CDBH":"3","XSFX":"由东向西","XSFXDM":"1","KKMC":"中新大道与中生大道交口"},{"KKBH":"610391007","HPHM":"津DH8116","JGSK":"2021-04-01 10:33:27.64","CDBH":"12","XSFX":"由北向南","XSFXDM":"4","KKMC":"和韵路与和风路交口"},{"KKBH":"7208610020000","HPHM":"津NJN517","JGSK":"2021-04-01 10:33:27.719","CDBH":"5","XSFX":"由西向东","XSFXDM":"2","KKMC":"海晨道与安正路交口正向"},{"KKBH":"610391008","HPHM":"车牌","JGSK":"2021-04-01 10:33:27.74","CDBH":"6","XSFX":"由西向东","XSFXDM":"2","KKMC":"和韵路与和旭路交口"},{"KKBH":"610256112","HPHM":"津A09808D","JGSK":"2021-04-01 10:33:27.875","CDBH":"8","XSFX":"由南向北","XSFXDM":"3","KKMC":"中天大道与中津大道交口"},{"KKBH":"610266118","HPHM":"津A7K717","JGSK":"2021-04-01 10:33:27.946","CDBH":"2","XSFX":"由东向西","XSFXDM":"1","KKMC":"中生大道与和畅路交口"},{"KKBH":"610271010","HPHM":"JH34030","JGSK":"2021-04-01 10:33:28.128","CDBH":"5","XSFX":"由南向北","XSFXDM":"3","KKMC":"中新大道与华五路交口"},{"KKBH":"7208810040000","HPHM":"津KYL235","JGSK":"2021-04-01 10:33:28.135","CDBH":"4","XSFX":"由西向东","XSFXDM":"2","KKMC":"海旭道与永盛路交口正向"},{"KKBH":"610256116","HPHM":"车牌","JGSK":"2021-04-01 10:33:28.162","CDBH":"12","XSFX":"由北向南","XSFXDM":"4","KKMC":"中天大道与和顺路交口"},{"KKBH":"610276124","HPHM":"津GV1699","JGSK":"2021-04-01 10:33:28.218","CDBH":"8","XSFX":"由南向北","XSFXDM":"3","KKMC":"中新大道与中生大道交口"},{"KKBH":"610261005000","HPHM":"津A5Q578","JGSK":"2021-04-01 10:33:28.294","CDBH":"2","XSFX":"由南向北","XSFXDM":"3","KKMC":"中生大道与静湖西路（南侧）"},{"KKBH":"610256115","HPHM":"冀B9H5R3","JGSK":"2021-04-01 10:33:28.499","CDBH":"12","XSFX":"由北向南","XSFXDM":"4","KKMC":"中天大道与中生大道交口"},{"KKBH":"610271010","HPHM":"津RVJ070","JGSK":"2021-04-01 10:33:28.643","CDBH":"7","XSFX":"由北向南","XSFXDM":"4","KKMC":"中新大道与华五路交口"},{"KKBH":"7208910030000","HPHM":"津CB3218","JGSK":"2021-04-01 10:33:28.762","CDBH":"4","XSFX":"由西向东","XSFXDM":"2","KKMC":"海博道与安正路交口正向"},{"KKBH":"610266118","HPHM":"津A09892D","JGSK":"2021-04-01 10:33:28.764","CDBH":"8","XSFX":"由南向北","XSFXDM":"3","KKMC":"中生大道与和畅路交口"},{"KKBH":"610271010","HPHM":"津D92096","JGSK":"2021-04-01 10:33:28.847","CDBH":"4","XSFX":"由南向北","XSFXDM":"3","KKMC":"中新大道与华五路交口"},{"KKBH":"610271010","HPHM":"京QK59M9","JGSK":"2021-04-01 10:33:28.861","CDBH":"7","XSFX":"由北向南","XSFXDM":"4","KKMC":"中新大道与华五路交口"},{"KKBH":"610271008","HPHM":"车牌","JGSK":"2021-04-01 10:33:28.881","CDBH":"2","XSFX":"由南向北","XSFXDM":"3","KKMC":"中新大道与航母主题公园支路交口"},{"KKBH":"610256112","HPHM":"津RWZ868","JGSK":"2021-04-01 10:33:28.904","CDBH":"10","XSFX":"由北向南","XSFXDM":"4","KKMC":"中天大道与中津大道交口"},{"KKBH":"6102610040000","HPHM":"津RU6009","JGSK":"2021-04-01 10:33:28.931","CDBH":"4","XSFX":"由南向北","XSFXDM":"3","KKMC":"中生大道与静湖西路（北侧）正向"},{"KKBH":"610326142000","HPHM":"津C61825","JGSK":"2021-04-01 10:33:28.998","CDBH":"5","XSFX":"由西向东","XSFXDM":"2","KKMC":"中成大道与泰七路交口"},{"KKBH":"610266117","HPHM":"津C990V9","JGSK":"2021-04-01 10:33:29.027","CDBH":"5","XSFX":"由西向东","XSFXDM":"2","KKMC":"中生大道与和韵路交口"},{"KKBH":"7208910060000","HPHM":"冀BK22S1","JGSK":"2021-04-01 10:33:29.09","CDBH":"7","XSFX":"由西向东","XSFXDM":"2","KKMC":"海博道与永盛路交口正向"},{"KKBH":"720891006000","HPHM":"津KDL501","JGSK":"2021-04-01 10:33:29.093","CDBH":"6","XSFX":"由西向东","XSFXDM":"2","KKMC":"海博道与永盛路交口"},{"KKBH":"610261004000","HPHM":"津AU6660","JGSK":"2021-04-01 10:33:29.149","CDBH":"7","XSFX":"由北向南","XSFXDM":"4","KKMC":"中生大道与静湖西路（北侧）"},{"KKBH":"610256116","HPHM":"冀J5YB79","JGSK":"2021-04-01 10:33:29.214","CDBH":"10","XSFX":"由北向南","XSFXDM":"4","KKMC":"中天大道与和顺路交口"},{"KKBH":"610256115","HPHM":"车牌","JGSK":"2021-04-01 10:33:29.231","CDBH":"5","XSFX":"由西向东","XSFXDM":"2","KKMC":"中天大道与中生大道交口"},{"KKBH":"610401005","HPHM":"辽G5117K","JGSK":"2021-04-01 10:33:29.435","CDBH":"5","XSFX":"由西向东","XSFXDM":"2","KKMC":"和畅路与和顺路交口"},{"KKBH":"610276124","HPHM":"津NLX577","JGSK":"2021-04-01 10:33:29.465","CDBH":"7","XSFX":"由南向北","XSFXDM":"3","KKMC":"中新大道与中生大道交口"},{"KKBH":"610286127","HPHM":"黑A2JN31","JGSK":"2021-04-01 10:33:29.571","CDBH":"7","XSFX":"由南向北","XSFXDM":"3","KKMC":"中津大道与和畅路交口"},{"KKBH":"610261003000","HPHM":"津NR7778","JGSK":"2021-04-01 10:33:29.635","CDBH":"16","XSFX":"由北向南","XSFXDM":"4","KKMC":"中生大道与静湖南路交口"},{"KKBH":"720891003000","HPHM":"津RJK031","JGSK":"2021-04-01 10:33:29.65","CDBH":"2","XSFX":"由东向西","XSFXDM":"1","KKMC":"海博道与安正路交口"},{"KKBH":"610256116","HPHM":"津HV2255","JGSK":"2021-04-01 10:33:29.657","CDBH":"12","XSFX":"由北向南","XSFXDM":"4","KKMC":"中天大道与和顺路交口"},{"KKBH":"610271009","HPHM":"辽A0K766","JGSK":"2021-04-01 10:33:29.81","CDBH":"4","XSFX":"由西向东","XSFXDM":"2","KKMC":"中新大道与泰七路交口"},{"KKBH":"720561002000","HPHM":"津C97A73","JGSK":"2021-04-01 10:33:29.827","CDBH":"6","XSFX":"由北向南","XSFXDM":"4","KKMC":"动漫北路与文三路交口"},{"KKBH":"720881004000","HPHM":"冀B8Q3H5","JGSK":"2021-04-01 10:33:29.84","CDBH":"3","XSFX":"由东向西","XSFXDM":"1","KKMC":"海旭道与永盛路交口"},{"KKBH":"720891008000","HPHM":"冀DC5L06","JGSK":"2021-04-01 10:33:29.858","CDBH":"3","XSFX":"由东向西","XSFXDM":"1","KKMC":"海博道与荣盛路交口"},{"KKBH":"610391008","HPHM":"津KUG110","JGSK":"2021-04-01 10:33:29.865","CDBH":"4","XSFX":"由西向东","XSFXDM":"2","KKMC":"和韵路与和旭路交口"},{"KKBH":"610401004","HPHM":"津AD62835","JGSK":"2021-04-01 10:33:29.872","CDBH":"4","XSFX":"由西向东","XSFXDM":"2","KKMC":"和畅路与和风路交口"},{"KKBH":"7208810020000","HPHM":"津NNH131","JGSK":"2021-04-01 10:33:29.927","CDBH":"9","XSFX":"由南向北","XSFXDM":"3","KKMC":"海旭道与安正路交口正向"},{"KKBH":"610391007","HPHM":"津JDV668","JGSK":"2021-04-01 10:33:29.991","CDBH":"5","XSFX":"由西向东","XSFXDM":"2","KKMC":"和韵路与和风路交口"},{"KKBH":"610391007","HPHM":"津C00C58","JGSK":"2021-04-01 10:33:29.992","CDBH":"4","XSFX":"由西向东","XSFXDM":"2","KKMC":"和韵路与和风路交口"},{"KKBH":"610256114","HPHM":"津HHH262","JGSK":"2021-04-01 10:33:30.05","CDBH":"5","XSFX":"由南向北","XSFXDM":"3","KKMC":"中天大道与和旭路交口"},{"KKBH":"610256112","HPHM":"津A09808D","JGSK":"2021-04-01 10:33:30.072","CDBH":"9","XSFX":"由南向北","XSFXDM":"3","KKMC":"中天大道与中津大道交口"},{"KKBH":"610271008","HPHM":"津C01F29","JGSK":"2021-04-01 10:33:30.131","CDBH":"5","XSFX":"由北向南","XSFXDM":"4","KKMC":"中新大道与航母主题公园支路交口"},{"KKBH":"610391006","HPHM":"津RRQ992","JGSK":"2021-04-01 10:33:30.181","CDBH":"7","XSFX":"由南向北","XSFXDM":"3","KKMC":"和韵路与和意路交口"},{"KKBH":"610271010","HPHM":"津FV5536","JGSK":"2021-04-01 10:33:30.208","CDBH":"5","XSFX":"由南向北","XSFXDM":"3","KKMC":"中新大道与华五路交口"},{"KKBH":"610276125","HPHM":"晋A3P104","JGSK":"2021-04-01 10:33:30.21","CDBH":"5","XSFX":"由南向北","XSFXDM":"3","KKMC":"中新大道与和顺路交口"},{"KKBH":"720881002000","HPHM":"津JMF396","JGSK":"2021-04-01 10:33:30.241","CDBH":"7","XSFX":"由西向东","XSFXDM":"2","KKMC":"海旭道与安正路交口"},{"KKBH":"720871002000","HPHM":"津FCP955","JGSK":"2021-04-01 10:33:30.243","CDBH":"5","XSFX":"由南向北","XSFXDM":"3","KKMC":"安正路与芳菲路交口"},{"KKBH":"7208810040000","HPHM":"豫Q15R06","JGSK":"2021-04-01 10:33:30.247","CDBH":"2","XSFX":"由东向西","XSFXDM":"1","KKMC":"海旭道与永盛路交口正向"},{"KKBH":"7208910090000","HPHM":"琼BA6276","JGSK":"2021-04-01 10:33:30.248","CDBH":"6","XSFX":"由南向北","XSFXDM":"3","KKMC":"海博道与弘通路交口正向"},{"KKBH":"610266118","HPHM":"车牌","JGSK":"2021-04-01 10:33:30.292","CDBH":"8","XSFX":"由南向北","XSFXDM":"3","KKMC":"中生大道与和畅路交口"},{"KKBH":"7208910080000","HPHM":"津E30686","JGSK":"2021-04-01 10:33:30.363","CDBH":"5","XSFX":"由西向东","XSFXDM":"2","KKMC":"海博道与荣盛路交口正向"},{"KKBH":"610256116","HPHM":"鲁R0DT27","JGSK":"2021-04-01 10:33:30.448","CDBH":"8","XSFX":"由南向北","XSFXDM":"3","KKMC":"中天大道与和顺路交口"},{"KKBH":"610271008","HPHM":"津DJ2099","JGSK":"2021-04-01 10:33:30.564","CDBH":"4","XSFX":"由北向南","XSFXDM":"4","KKMC":"中新大道与航母主题公园支路交口"},{"KKBH":"610276126","HPHM":"冀RU8E06","JGSK":"2021-04-01 10:33:30.625","CDBH":"8","XSFX":"由北向南","XSFXDM":"4","KKMC":"中新大道与和意路交口"},{"KKBH":"610266117","HPHM":"津C500U8","JGSK":"2021-04-01 10:33:30.698","CDBH":"11","XSFX":"由北向南","XSFXDM":"4","KKMC":"中生大道与和韵路交口"},{"KKBH":"610391006","HPHM":"津D13168","JGSK":"2021-04-01 10:33:30.808","CDBH":"1","XSFX":"由东向西","XSFXDM":"1","KKMC":"和韵路与和意路交口"},{"KKBH":"7208910060000","HPHM":"津RPK553","JGSK":"2021-04-01 10:33:30.819","CDBH":"8","XSFX":"由西向东","XSFXDM":"2","KKMC":"海博道与永盛路交口正向"},{"KKBH":"7208810020000","HPHM":"津KA1757","JGSK":"2021-04-01 10:33:30.844","CDBH":"12","XSFX":"由北向南","XSFXDM":"4","KKMC":"海旭道与安正路交口正向"},{"KKBH":"720861003000","HPHM":"鲁N7179V","JGSK":"2021-04-01 10:33:30.905","CDBH":"4","XSFX":"由西向东","XSFXDM":"2","KKMC":"海晨道与安明路交口"},{"KKBH":"720861002000","HPHM":"津RCZ515","JGSK":"2021-04-01 10:33:30.942","CDBH":"8","XSFX":"由南向北","XSFXDM":"3","KKMC":"海晨道与安正路交口"},{"KKBH":"610266118","HPHM":"车牌","JGSK":"2021-04-01 10:33:30.949","CDBH":"8","XSFX":"由南向北","XSFXDM":"3","KKMC":"中生大道与和畅路交口"},{"KKBH":"720891003000","HPHM":"津R2185Y","JGSK":"2021-04-01 10:33:30.951","CDBH":"8","XSFX":"由南向北","XSFXDM":"3","KKMC":"海博道与安正路交口"},{"KKBH":"7208810020000","HPHM":"津H78958","JGSK":"2021-04-01 10:33:31.059","CDBH":"4","XSFX":"由东向西","XSFXDM":"1","KKMC":"海旭道与安正路交口正向"},{"KKBH":"610266118","HPHM":"津C611B8","JGSK":"2021-04-01 10:33:31.065","CDBH":"10","XSFX":"由北向南","XSFXDM":"4","KKMC":"中生大道与和畅路交口"},{"KKBH":"610261005000","HPHM":"津ADK5607","JGSK":"2021-04-01 10:33:31.172","CDBH":"2","XSFX":"由南向北","XSFXDM":"3","KKMC":"中生大道与静湖西路（南侧）"},{"KKBH":"720881002000","HPHM":"津C56U56","JGSK":"2021-04-01 10:33:31.189","CDBH":"4","XSFX":"由东向西","XSFXDM":"1","KKMC":"海旭道与安正路交口"},{"KKBH":"7205710040000","HPHM":"冀C12L83","JGSK":"2021-04-01 10:33:31.253","CDBH":"1","XSFX":"由东向西","XSFXDM":"1","KKMC":"动漫东路与动漫中路交口正向"},{"KKBH":"610266122000","HPHM":"辽J1141A","JGSK":"2021-04-01 10:33:31.293","CDBH":"1","XSFX":"由西向东","XSFXDM":"2","KKMC":"生态城中生大道故道河一桥西向东上桥处"},{"KKBH":"610271010","HPHM":"津RVJ070","JGSK":"2021-04-01 10:33:31.342","CDBH":"7","XSFX":"由北向南","XSFXDM":"4","KKMC":"中新大道与华五路交口"},{"KKBH":"720541004000","HPHM":"津JEC019","JGSK":"2021-04-01 10:33:31.347","CDBH":"3","XSFX":"由西向东","XSFXDM":"2","KKMC":"动漫环路东与动漫中路交口"},{"KKBH":"610261003000","HPHM":"津C560Q7","JGSK":"2021-04-01 10:33:31.378","CDBH":"10","XSFX":"由东向西","XSFXDM":"1","KKMC":"中生大道与静湖南路交口"},{"KKBH":"6102610040000","HPHM":"津KXH326","JGSK":"2021-04-01 10:33:31.444","CDBH":"6","XSFX":"由北向南","XSFXDM":"4","KKMC":"中生大道与静湖西路（北侧）正向"},{"KKBH":"610266118","HPHM":"津A08768D","JGSK":"2021-04-01 10:33:31.464","CDBH":"11","XSFX":"由北向南","XSFXDM":"4","KKMC":"中生大道与和畅路交口"},{"KKBH":"720891008000","HPHM":"京PQ2V80","JGSK":"2021-04-01 10:33:31.464","CDBH":"5","XSFX":"由西向东","XSFXDM":"2","KKMC":"海博道与荣盛路交口"},{"KKBH":"711","HPHM":"津AY7261","JGSK":"2021-04-01 10:33:31.48","CDBH":"5","XSFX":"由南向北","XSFXDM":"3","KKMC":"不礼让行人中新大道与和旭路交口"},{"KKBH":"610391007","HPHM":"津JWW355","JGSK":"2021-04-01 10:33:31.528","CDBH":"2","XSFX":"由东向西","XSFXDM":"1","KKMC":"和韵路与和风路交口"},{"KKBH":"610276124","HPHM":"津DXM710","JGSK":"2021-04-01 10:33:31.55","CDBH":"8","XSFX":"由南向北","XSFXDM":"3","KKMC":"中新大道与中生大道交口"},{"KKBH":"610266117","HPHM":"津C21S83","JGSK":"2021-04-01 10:33:31.59","CDBH":"2","XSFX":"由东向西","XSFXDM":"1","KKMC":"中生大道与和韵路交口"},{"KKBH":"720881004000","HPHM":"津KYL235","JGSK":"2021-04-01 10:33:31.64","CDBH":"9","XSFX":"由西向东","XSFXDM":"2","KKMC":"海旭道与永盛路交口"},{"KKBH":"610256112","HPHM":"津HU9689","JGSK":"2021-04-01 10:33:31.713","CDBH":"4","XSFX":"由西向东","XSFXDM":"2","KKMC":"中天大道与中津大道交口"},{"KKBH":"720861002000","HPHM":"津NJN517","JGSK":"2021-04-01 10:33:31.767","CDBH":"5","XSFX":"由西向东","XSFXDM":"2","KKMC":"海晨道与安正路交口"},{"KKBH":"720891003000","HPHM":"津FCQ323","JGSK":"2021-04-01 10:33:31.967","CDBH":"2","XSFX":"由东向西","XSFXDM":"1","KKMC":"海博道与安正路交口"},{"KKBH":"7208810040000","HPHM":"津C838S5","JGSK":"2021-04-01 10:33:31.977","CDBH":"1","XSFX":"由东向西","XSFXDM":"1","KKMC":"海旭道与永盛路交口正向"},{"KKBH":"610256111","HPHM":"津JAJ623","JGSK":"2021-04-01 10:33:32.085","CDBH":"2","XSFX":"由西向东","XSFXDM":"2","KKMC":"中天大道与和惠路交口"},{"KKBH":"610256114","HPHM":"津B20391","JGSK":"2021-04-01 10:33:32.136","CDBH":"5","XSFX":"由南向北","XSFXDM":"3","KKMC":"中天大道与和旭路交口"},{"KKBH":"610276125","HPHM":"鲁C586BZ","JGSK":"2021-04-01 10:33:32.226","CDBH":"8","XSFX":"由北向南","XSFXDM":"4","KKMC":"中新大道与和顺路交口"},{"KKBH":"610401004","HPHM":"津AD62835","JGSK":"2021-04-01 10:33:32.265","CDBH":"5","XSFX":"由西向东","XSFXDM":"2","KKMC":"和畅路与和风路交口"},{"KKBH":"720891006000","HPHM":"津RPK553","JGSK":"2021-04-01 10:33:32.29","CDBH":"8","XSFX":"由西向东","XSFXDM":"2","KKMC":"海博道与永盛路交口"},{"KKBH":"610286127","HPHM":"津FT8999","JGSK":"2021-04-01 10:33:32.39","CDBH":"8","XSFX":"由南向北","XSFXDM":"3","KKMC":"中津大道与和畅路交口"},{"KKBH":"610266117","HPHM":"津C02917","JGSK":"2021-04-01 10:33:32.408","CDBH":"5","XSFX":"由西向东","XSFXDM":"2","KKMC":"中生大道与和韵路交口"},{"KKBH":"610391007","HPHM":"辽PAH295","JGSK":"2021-04-01 10:33:32.511","CDBH":"1","XSFX":"由东向西","XSFXDM":"1","KKMC":"和韵路与和风路交口"},{"KKBH":"610276125","HPHM":"津NJL787","JGSK":"2021-04-01 10:33:32.548","CDBH":"7","XSFX":"由北向南","XSFXDM":"4","KKMC":"中新大道与和顺路交口"},{"KKBH":"7205410020000","HPHM":"津C3R773","JGSK":"2021-04-01 10:33:32.648","CDBH":"3","XSFX":"由西向东","XSFXDM":"2","KKMC":"动漫环路西与动漫中路交口正向"},{"KKBH":"610286127","HPHM":"黑A2JN31","JGSK":"2021-04-01 10:33:32.697","CDBH":"8","XSFX":"由南向北","XSFXDM":"3","KKMC":"中津大道与和畅路交口"},{"KKBH":"720891003000","HPHM":"津AF13510","JGSK":"2021-04-01 10:33:32.788","CDBH":"7","XSFX":"由南向北","XSFXDM":"3","KKMC":"海博道与安正路交口"},{"KKBH":"610256115","HPHM":"鲁GY6393","JGSK":"2021-04-01 10:33:32.925","CDBH":"5","XSFX":"由西向东","XSFXDM":"2","KKMC":"中天大道与中生大道交口"},{"KKBH":"610401004","HPHM":"津C991M5","JGSK":"2021-04-01 10:33:32.969","CDBH":"4","XSFX":"由西向东","XSFXDM":"2","KKMC":"和畅路与和风路交口"},{"KKBH":"7208810020000","HPHM":"津C01V98","JGSK":"2021-04-01 10:33:32.994","CDBH":"10","XSFX":"由南向北","XSFXDM":"3","KKMC":"海旭道与安正路交口正向"},{"KKBH":"610261004000","HPHM":"津RU6009","JGSK":"2021-04-01 10:33:33.044","CDBH":"4","XSFX":"由南向北","XSFXDM":"3","KKMC":"中生大道与静湖西路（北侧）"},{"KKBH":"6103261420000","HPHM":"车牌","JGSK":"2021-04-01 10:33:33.05","CDBH":"1","XSFX":"由东向西","XSFXDM":"1","KKMC":"中成大道与泰七路交口正向"},{"KKBH":"610266118","HPHM":"津C83J30","JGSK":"2021-04-01 10:33:33.14","CDBH":"3","XSFX":"由东向西","XSFXDM":"1","KKMC":"中生大道与和畅路交口"},{"KKBH":"720891006000","HPHM":"冀BK22S1","JGSK":"2021-04-01 10:33:33.171","CDBH":"7","XSFX":"由西向东","XSFXDM":"2","KKMC":"海博道与永盛路交口"},{"KKBH":"610271010","HPHM":"车牌","JGSK":"2021-04-01 10:33:33.174","CDBH":"8","XSFX":"由北向南","XSFXDM":"4","KKMC":"中新大道与华五路交口"},{"KKBH":"610256116","HPHM":"冀J5YB79","JGSK":"2021-04-01 10:33:33.177","CDBH":"10","XSFX":"由北向南","XSFXDM":"4","KKMC":"中天大道与和顺路交口"},{"KKBH":"610271008","HPHM":"津DJ2099","JGSK":"2021-04-01 10:33:33.251","CDBH":"4","XSFX":"由北向南","XSFXDM":"4","KKMC":"中新大道与航母主题公园支路交口"},{"KKBH":"610286127","HPHM":"津HP1888","JGSK":"2021-04-01 10:33:33.335","CDBH":"1","XSFX":"由东向西","XSFXDM":"1","KKMC":"中津大道与和畅路交口"},{"KKBH":"610276126","HPHM":"冀RU8E06","JGSK":"2021-04-01 10:33:33.363","CDBH":"8","XSFX":"由北向南","XSFXDM":"4","KKMC":"中新大道与和意路交口"},{"KKBH":"610276124","HPHM":"蒙FBU085","JGSK":"2021-04-01 10:33:33.407","CDBH":"7","XSFX":"由南向北","XSFXDM":"3","KKMC":"中新大道与中生大道交口"},{"KKBH":"610401005","HPHM":"辽G5117K","JGSK":"2021-04-01 10:33:33.409","CDBH":"6","XSFX":"由西向东","XSFXDM":"2","KKMC":"和畅路与和顺路交口"},{"KKBH":"7208910060000","HPHM":"鲁VG6K05","JGSK":"2021-04-01 10:33:33.44","CDBH":"12","XSFX":"由北向南","XSFXDM":"4","KKMC":"海博道与永盛路交口正向"},{"KKBH":"610256112","HPHM":"车牌","JGSK":"2021-04-01 10:33:33.458","CDBH":"8","XSFX":"由南向北","XSFXDM":"3","KKMC":"中天大道与中津大道交口"},{"KKBH":"610266117","HPHM":"津RHU981","JGSK":"2021-04-01 10:33:33.502","CDBH":"5","XSFX":"由西向东","XSFXDM":"2","KKMC":"中生大道与和韵路交口"},{"KKBH":"610391007","HPHM":"津NVW676","JGSK":"2021-04-01 10:33:33.569","CDBH":"2","XSFX":"由东向西","XSFXDM":"1","KKMC":"和韵路与和风路交口"},{"KKBH":"610271008","HPHM":"车牌","JGSK":"2021-04-01 10:33:33.57","CDBH":"5","XSFX":"由北向南","XSFXDM":"4","KKMC":"中新大道与航母主题公园支路交口"},{"KKBH":"610391007","HPHM":"津DVL929","JGSK":"2021-04-01 10:33:33.791","CDBH":"8","XSFX":"由南向北","XSFXDM":"3","KKMC":"和韵路与和风路交口"},{"KKBH":"610266118","HPHM":"车牌","JGSK":"2021-04-01 10:33:33.884","CDBH":"9","XSFX":"由南向北","XSFXDM":"3","KKMC":"中生大道与和畅路交口"},{"KKBH":"720881002000","HPHM":"津H78958","JGSK":"2021-04-01 10:33:33.906","CDBH":"3","XSFX":"由东向西","XSFXDM":"1","KKMC":"海旭道与安正路交口"},{"KKBH":"610266118","HPHM":"津A7K717","JGSK":"2021-04-01 10:33:34.08","CDBH":"3","XSFX":"由东向西","XSFXDM":"1","KKMC":"中生大道与和畅路交口"},{"KKBH":"720891003000","HPHM":"车牌","JGSK":"2021-04-01 10:33:34.18","CDBH":"6","XSFX":"由西向东","XSFXDM":"2","KKMC":"海博道与安正路交口"},{"KKBH":"7208910050000","HPHM":"鲁N6007J","JGSK":"2021-04-01 10:33:34.185","CDBH":"8","XSFX":"由南向北","XSFXDM":"3","KKMC":"海博道与安明路交口正向"},{"KKBH":"610391007","HPHM":"津C00C58","JGSK":"2021-04-01 10:33:34.297","CDBH":"5","XSFX":"由西向东","XSFXDM":"2","KKMC":"和韵路与和风路交口"},{"KKBH":"610256116","HPHM":"吉B16S58","JGSK":"2021-04-01 10:33:34.304","CDBH":"4","XSFX":"由西向东","XSFXDM":"2","KKMC":"中天大道与和顺路交口"},{"KKBH":"610391006","HPHM":"津RRQ992","JGSK":"2021-04-01 10:33:34.341","CDBH":"7","XSFX":"由南向北","XSFXDM":"3","KKMC":"和韵路与和意路交口"},{"KKBH":"610256113","HPHM":"冀RX0K50","JGSK":"2021-04-01 10:33:34.423","CDBH":"2","XSFX":"由西向东","XSFXDM":"2","KKMC":"中天大道与和风路交口"},{"KKBH":"610261005000","HPHM":"津A9E081","JGSK":"2021-04-01 10:33:34.45","CDBH":"2","XSFX":"由南向北","XSFXDM":"3","KKMC":"中生大道与静湖西路（南侧）"},{"KKBH":"7208910030000","HPHM":"津ADH5525","JGSK":"2021-04-01 10:33:34.456","CDBH":"11","XSFX":"由北向南","XSFXDM":"4","KKMC":"海博道与安正路交口正向"},{"KKBH":"7280310030000","HPHM":"津AY2296","JGSK":"2021-04-01 10:33:34.484","CDBH":"4","XSFX":"由南向北","XSFXDM":"3","KKMC":"动漫中路与文二路交口正向"},{"KKBH":"610266117","HPHM":"冀B1H02C","JGSK":"2021-04-01 10:33:34.6","CDBH":"8","XSFX":"由南向北","XSFXDM":"3","KKMC":"中生大道与和韵路交口"},{"KKBH":"7208710020000","HPHM":"冀B2JT76","JGSK":"2021-04-01 10:33:34.762","CDBH":"5","XSFX":"由南向北","XSFXDM":"3","KKMC":"安正路与芳菲路交口正向"},{"KKBH":"720861003000","HPHM":"津KLB538","JGSK":"2021-04-01 10:33:34.819","CDBH":"4","XSFX":"由西向东","XSFXDM":"2","KKMC":"海晨道与安明路交口"},{"KKBH":"610256116","HPHM":"鲁R0DT27","JGSK":"2021-04-01 10:33:34.911","CDBH":"9","XSFX":"由南向北","XSFXDM":"3","KKMC":"中天大道与和顺路交口"},{"KKBH":"610271010","HPHM":"车牌","JGSK":"2021-04-01 10:33:35.022","CDBH":"8","XSFX":"由北向南","XSFXDM":"4","KKMC":"中新大道与华五路交口"},{"KKBH":"720891003000","HPHM":"津DKF578","JGSK":"2021-04-01 10:33:35.188","CDBH":"8","XSFX":"由南向北","XSFXDM":"3","KKMC":"海博道与安正路交口"},{"KKBH":"610271009","HPHM":"冀J044M8","JGSK":"2021-04-01 10:33:35.245","CDBH":"4","XSFX":"由西向东","XSFXDM":"2","KKMC":"中新大道与泰七路交口"},{"KKBH":"7208910060000","HPHM":"津C0K307","JGSK":"2021-04-01 10:33:35.276","CDBH":"7","XSFX":"由西向东","XSFXDM":"2","KKMC":"海博道与永盛路交口正向"},{"KKBH":"7208810020000","HPHM":"津HZ3669","JGSK":"2021-04-01 10:33:35.34","CDBH":"13","XSFX":"由北向南","XSFXDM":"4","KKMC":"海旭道与安正路交口正向"},{"KKBH":"610256116","HPHM":"津RLY663","JGSK":"2021-04-01 10:33:35.391","CDBH":"7","XSFX":"由南向北","XSFXDM":"3","KKMC":"中天大道与和顺路交口"},{"KKBH":"610391007","HPHM":"津DF1811","JGSK":"2021-04-01 10:33:35.396","CDBH":"11","XSFX":"由北向南","XSFXDM":"4","KKMC":"和韵路与和风路交口"},{"KKBH":"720881004000","HPHM":"豫Q15R06","JGSK":"2021-04-01 10:33:35.432","CDBH":"2","XSFX":"由东向西","XSFXDM":"1","KKMC":"海旭道与永盛路交口"},{"KKBH":"610256112","HPHM":"车牌","JGSK":"2021-04-01 10:33:35.506","CDBH":"9","XSFX":"由南向北","XSFXDM":"3","KKMC":"中天大道与中津大道交口"},{"KKBH":"720891003000","HPHM":"车牌","JGSK":"2021-04-01 10:33:35.518","CDBH":"1","XSFX":"由东向西","XSFXDM":"1","KKMC":"海博道与安正路交口"},{"KKBH":"610271008","HPHM":"津C02153","JGSK":"2021-04-01 10:33:35.655","CDBH":"2","XSFX":"由南向北","XSFXDM":"3","KKMC":"中新大道与航母主题公园支路交口"},{"KKBH":"610256116","HPHM":"津E30929","JGSK":"2021-04-01 10:33:35.683","CDBH":"10","XSFX":"由北向南","XSFXDM":"4","KKMC":"中天大道与和顺路交口"},{"KKBH":"610261004000","HPHM":"津KXH326","JGSK":"2021-04-01 10:33:35.78","CDBH":"6","XSFX":"由北向南","XSFXDM":"4","KKMC":"中生大道与静湖西路（北侧）"},{"KKBH":"7280310020000","HPHM":"车牌","JGSK":"2021-04-01 10:33:35.87","CDBH":"4","XSFX":"由西向东","XSFXDM":"2","KKMC":"动漫中路与文一路交口正向"},{"KKBH":"610276126","HPHM":"车牌","JGSK":"2021-04-01 10:33:35.954","CDBH":"5","XSFX":"由南向北","XSFXDM":"3","KKMC":"中新大道与和意路交口"},{"KKBH":"610276124","HPHM":"津C8E877","JGSK":"2021-04-01 10:33:36.077","CDBH":"1","XSFX":"由东向西","XSFXDM":"1","KKMC":"中新大道与中生大道交口"},{"KKBH":"7208610020000","HPHM":"津HPZ799","JGSK":"2021-04-01 10:33:36.145","CDBH":"10","XSFX":"由北向南","XSFXDM":"4","KKMC":"海晨道与安正路交口正向"},{"KKBH":"610286127","HPHM":"津FT8999","JGSK":"2021-04-01 10:33:36.211","CDBH":"9","XSFX":"由南向北","XSFXDM":"3","KKMC":"中津大道与和畅路交口"},{"KKBH":"610391007","HPHM":"津JMX930","JGSK":"2021-04-01 10:33:36.276","CDBH":"11","XSFX":"由北向南","XSFXDM":"4","KKMC":"和韵路与和风路交口"},{"KKBH":"6103261420000","HPHM":"车牌","JGSK":"2021-04-01 10:33:36.285","CDBH":"1","XSFX":"由东向西","XSFXDM":"1","KKMC":"中成大道与泰七路交口正向"},{"KKBH":"610391008","HPHM":"津KUG110","JGSK":"2021-04-01 10:33:36.301","CDBH":"5","XSFX":"由西向东","XSFXDM":"2","KKMC":"和韵路与和旭路交口"},{"KKBH":"610271010","HPHM":"津ATX272","JGSK":"2021-04-01 10:33:36.315","CDBH":"4","XSFX":"由南向北","XSFXDM":"3","KKMC":"中新大道与华五路交口"},{"KKBH":"610271008","HPHM":"鲁V730B1","JGSK":"2021-04-01 10:33:36.375","CDBH":"4","XSFX":"由北向南","XSFXDM":"4","KKMC":"中新大道与航母主题公园支路交口"},{"KKBH":"610256115","HPHM":"津C8D562","JGSK":"2021-04-01 10:33:36.398","CDBH":"5","XSFX":"由西向东","XSFXDM":"2","KKMC":"中天大道与中生大道交口"},{"KKBH":"610391008","HPHM":"鲁F6916L","JGSK":"2021-04-01 10:33:36.411","CDBH":"4","XSFX":"由西向东","XSFXDM":"2","KKMC":"和韵路与和旭路交口"},{"KKBH":"7208910040000","HPHM":"车牌","JGSK":"2021-04-01 10:33:36.599","CDBH":"5","XSFX":"由西向东","XSFXDM":"2","KKMC":"海博道与安平路交口正向"},{"KKBH":"610266117","HPHM":"津AR9036","JGSK":"2021-04-01 10:33:36.625","CDBH":"5","XSFX":"由西向东","XSFXDM":"2","KKMC":"中生大道与和韵路交口"},{"KKBH":"7208910030000","HPHM":"冀AAJ258","JGSK":"2021-04-01 10:33:36.704","CDBH":"4","XSFX":"由西向东","XSFXDM":"2","KKMC":"海博道与安正路交口正向"},{"KKBH":"610391007","HPHM":"津JWW355","JGSK":"2021-04-01 10:33:36.711","CDBH":"3","XSFX":"由东向西","XSFXDM":"1","KKMC":"和韵路与和风路交口"},{"KKBH":"610266117","HPHM":"津C21S83","JGSK":"2021-04-01 10:33:36.727","CDBH":"2","XSFX":"由东向西","XSFXDM":"1","KKMC":"中生大道与和韵路交口"},{"KKBH":"610401004","HPHM":"津E24349","JGSK":"2021-04-01 10:33:36.768","CDBH":"5","XSFX":"由西向东","XSFXDM":"2","KKMC":"和畅路与和风路交口"},{"KKBH":"610401004","HPHM":"津C991M5","JGSK":"2021-04-01 10:33:36.817","CDBH":"5","XSFX":"由西向东","XSFXDM":"2","KKMC":"和畅路与和风路交口"},{"KKBH":"610271008","HPHM":"鲁V730B1","JGSK":"2021-04-01 10:33:36.827","CDBH":"4","XSFX":"由北向南","XSFXDM":"4","KKMC":"中新大道与航母主题公园支路交口"},{"KKBH":"610271008","HPHM":"车牌","JGSK":"2021-04-01 10:33:36.846","CDBH":"5","XSFX":"由北向南","XSFXDM":"4","KKMC":"中新大道与航母主题公园支路交口"},{"KKBH":"610271009","HPHM":"津NAA309","JGSK":"2021-04-01 10:33:36.917","CDBH":"7","XSFX":"由南向北","XSFXDM":"3","KKMC":"中新大道与泰七路交口"
[truncated: 903,615 more chars]
