# Supplementary material for: A vehicle license plate data access model based on the jump hash consistency algorithm
Source: PLoS One. 2023 Aug 24;18(8):e0288427. doi: 10.1371/journal.pone.0288427 (PMC10449116; doi:10.1371/journal.pone.0288427)
Supplement: S1 Data — (ZIP) [file pone.0288427.s001.zip › vpld/2021-04-01_5.json]

[{"KKBH":"610276125","HPHM":"津A05K63","JGSK":"2021-04-01 06:34:31.292","CDBH":"1","XSFX":"由东向西","XSFXDM":"1","KKMC":"中新大道与和顺路交口"},{"KKBH":"610271009","HPHM":"津NFX677","JGSK":"2021-04-01 06:34:31.34","CDBH":"10","XSFX":"由北向南","XSFXDM":"4","KKMC":"中新大道与泰七路交口"},{"KKBH":"720891004000","HPHM":"车牌","JGSK":"2021-04-01 06:34:31.474","CDBH":"9","XSFX":"由南向北","XSFXDM":"3","KKMC":"海博道与安平路交口"},{"KKBH":"610401004","HPHM":"京QD07X5","JGSK":"2021-04-01 06:34:31.576","CDBH":"12","XSFX":"由北向南","XSFXDM":"4","KKMC":"和畅路与和风路交口"},{"KKBH":"610276125","HPHM":"津A9V636","JGSK":"2021-04-01 06:34:31.673","CDBH":"5","XSFX":"由南向北","XSFXDM":"3","KKMC":"中新大道与和顺路交口"},{"KKBH":"720881002000","HPHM":"吉ASL710","JGSK":"2021-04-01 06:34:31.83","CDBH":"12","XSFX":"由北向南","XSFXDM":"4","KKMC":"海旭道与安正路交口"},{"KKBH":"610266117","HPHM":"津C5M376","JGSK":"2021-04-01 06:34:31.879","CDBH":"10","XSFX":"由北向南","XSFXDM":"4","KKMC":"中生大道与和韵路交口"},{"KKBH":"7208810020000","HPHM":"津CC1120","JGSK":"2021-04-01 06:34:31.935","CDBH":"10","XSFX":"由南向北","XSFXDM":"3","KKMC":"海旭道与安正路交口正向"},{"KKBH":"610401004","HPHM":"津C32B38","JGSK":"2021-04-01 06:34:31.976","CDBH":"10","XSFX":"由北向南","XSFXDM":"4","KKMC":"和畅路与和风路交口"},{"KKBH":"720861002000","HPHM":"冀C80H92","JGSK":"2021-04-01 06:34:32.033","CDBH":"10","XSFX":"由北向南","XSFXDM":"4","KKMC":"海晨道与安正路交口"},{"KKBH":"610271009","HPHM":"津KHY125","JGSK":"2021-04-01 06:34:32.111","CDBH":"11","XSFX":"由北向南","XSFXDM":"4","KKMC":"中新大道与泰七路交口"},{"KKBH":"720891003000","HPHM":"津AF31108","JGSK":"2021-04-01 06:34:32.17","CDBH":"8","XSFX":"由南向北","XSFXDM":"3","KKMC":"海博道与安正路交口"},{"KKBH":"610286127","HPHM":"津C15J66","JGSK":"2021-04-01 06:34:32.24","CDBH":"3","XSFX":"由东向西","XSFXDM":"1","KKMC":"中津大道与和畅路交口"},{"KKBH":"610276126","HPHM":"冀B9UN73","JGSK":"2021-04-01 06:34:32.248","CDBH":"4","XSFX":"由南向北","XSFXDM":"3","KKMC":"中新大道与和意路交口"},{"KKBH":"610271009","HPHM":"车牌","JGSK":"2021-04-01 06:34:32.467","CDBH":"11","XSFX":"由北向南","XSFXDM":"4","KKMC":"中新大道与泰七路交口"},{"KKBH":"610256112","HPHM":"津HFK579","JGSK":"2021-04-01 06:34:32.656","CDBH":"9","XSFX":"由南向北","XSFXDM":"3","KKMC":"中天大道与中津大道交口"},{"KKBH":"610256115","HPHM":"津A15L65","JGSK":"2021-04-01 06:34:32.805","CDBH":"5","XSFX":"由西向东","XSFXDM":"2","KKMC":"中天大道与中生大道交口"},{"KKBH":"7208810020000","HPHM":"津E23682","JGSK":"2021-04-01 06:34:32.875","CDBH":"12","XSFX":"由北向南","XSFXDM":"4","KKMC":"海旭道与安正路交口正向"},{"KKBH":"711","HPHM":"津DHH808","JGSK":"2021-04-01 06:34:32.929","CDBH":"7","XSFX":"由北向南","XSFXDM":"4","KKMC":"不礼让行人中新大道与和旭路交口"},{"KKBH":"7208910040000","HPHM":"车牌","JGSK":"2021-04-01 06:34:33.073","CDBH":"6","XSFX":"由西向东","XSFXDM":"2","KKMC":"海博道与安平路交口正向"},{"KKBH":"610271009","HPHM":"津NFX677","JGSK":"2021-04-01 06:34:33.15","CDBH":"10","XSFX":"由北向南","XSFXDM":"4","KKMC":"中新大道与泰七路交口"},{"KKBH":"610256116","HPHM":"津B3V666","JGSK":"2021-04-01 06:34:33.176","CDBH":"11","XSFX":"由北向南","XSFXDM":"4","KKMC":"中天大道与和顺路交口"},{"KKBH":"610276125","HPHM":"冀BG551A","JGSK":"2021-04-01 06:34:33.261","CDBH":"5","XSFX":"由南向北","XSFXDM":"3","KKMC":"中新大道与和顺路交口"},{"KKBH":"610316142000","HPHM":"津C69N51","JGSK":"2021-04-01 06:34:33.498","CDBH":"2","XSFX":"由东向西","XSFXDM":"1","KKMC":"中滨大道与盛三街交口"},{"KKBH":"720881004000","HPHM":"津GF6682","JGSK":"2021-04-01 06:34:33.559","CDBH":"1","XSFX":"由东向西","XSFXDM":"1","KKMC":"海旭道与永盛路交口"},{"KKBH":"720881005000","HPHM":"冀TE8K23","JGSK":"2021-04-01 06:34:33.564","CDBH":"2","XSFX":"由东向西","XSFXDM":"1","KKMC":"海旭道与明盛路交口"},{"KKBH":"7208610030000","HPHM":"车牌","JGSK":"2021-04-01 06:34:33.613","CDBH":"7","XSFX":"由南向北","XSFXDM":"3","KKMC":"海晨道与安明路交口正向"},{"KKBH":"610261004000","HPHM":"陕A98TV5","JGSK":"2021-04-01 06:34:33.643","CDBH":"3","XSFX":"由南向北","XSFXDM":"3","KKMC":"中生大道与静湖西路（北侧）"},{"KKBH":"610271008","HPHM":"车牌","JGSK":"2021-04-01 06:34:33.714","CDBH":"2","XSFX":"由南向北","XSFXDM":"3","KKMC":"中新大道与航母主题公园支路交口"},{"KKBH":"610256116","HPHM":"津AU5595","JGSK":"2021-04-01 06:34:33.881","CDBH":"7","XSFX":"由南向北","XSFXDM":"3","KKMC":"中天大道与和顺路交口"},{"KKBH":"610391008","HPHM":"车牌","JGSK":"2021-04-01 06:34:33.925","CDBH":"4","XSFX":"由西向东","XSFXDM":"2","KKMC":"和韵路与和旭路交口"},{"KKBH":"610271009","HPHM":"冀B9M6B2","JGSK":"2021-04-01 06:34:33.95","CDBH":"11","XSFX":"由北向南","XSFXDM":"4","KKMC":"中新大道与泰七路交口"},{"KKBH":"6071310030000","HPHM":"津KLB920","JGSK":"2021-04-01 06:34:33.954","CDBH":"2","XSFX":"由东向西","XSFXDM":"1","KKMC":"中央大道与海旭道交口正向"},{"KKBH":"720871002000","HPHM":"津HD3570","JGSK":"2021-04-01 06:34:34.093","CDBH":"5","XSFX":"由南向北","XSFXDM":"3","KKMC":"安正路与芳菲路交口"},{"KKBH":"610256116","HPHM":"津CX6318","JGSK":"2021-04-01 06:34:34.105","CDBH":"8","XSFX":"由南向北","XSFXDM":"3","KKMC":"中天大道与和顺路交口"},{"KKBH":"610401005","HPHM":"津B33303","JGSK":"2021-04-01 06:34:34.264","CDBH":"4","XSFX":"由西向东","XSFXDM":"2","KKMC":"和畅路与和顺路交口"},{"KKBH":"720881002000","HPHM":"冀B9Y38J","JGSK":"2021-04-01 06:34:34.314","CDBH":"12","XSFX":"由北向南","XSFXDM":"4","KKMC":"海旭道与安正路交口"},{"KKBH":"711","HPHM":"津KYL067","JGSK":"2021-04-01 06:34:34.492","CDBH":"2","XSFX":"由东向西","XSFXDM":"1","KKMC":"不礼让行人中新大道与和旭路交口"},{"KKBH":"610271009","HPHM":"津KGY826","JGSK":"2021-04-01 06:34:34.705","CDBH":"10","XSFX":"由北向南","XSFXDM":"4","KKMC":"中新大道与泰七路交口"},{"KKBH":"720891003000","HPHM":"冀C52M95","JGSK":"2021-04-01 06:34:34.715","CDBH":"3","XSFX":"由东向西","XSFXDM":"1","KKMC":"海博道与安正路交口"},{"KKBH":"610276125","HPHM":"津A05K63","JGSK":"2021-04-01 06:34:34.772","CDBH":"1","XSFX":"由东向西","XSFXDM":"1","KKMC":"中新大道与和顺路交口"},{"KKBH":"7208810020000","HPHM":"津BR8332","JGSK":"2021-04-01 06:34:34.866","CDBH":"12","XSFX":"由北向南","XSFXDM":"4","KKMC":"海旭道与安正路交口正向"},{"KKBH":"720891003000","HPHM":"车牌","JGSK":"2021-04-01 06:34:35.22","CDBH":"4","XSFX":"由西向东","XSFXDM":"2","KKMC":"海博道与安正路交口"},{"KKBH":"720891003000","HPHM":"车牌","JGSK":"2021-04-01 06:34:35.356","CDBH":"2","XSFX":"由东向西","XSFXDM":"1","KKMC":"海博道与安正路交口"},{"KKBH":"610391007","HPHM":"津ADL0063","JGSK":"2021-04-01 06:34:35.541","CDBH":"1","XSFX":"由东向西","XSFXDM":"1","KKMC":"和韵路与和风路交口"},{"KKBH":"610401005","HPHM":"津K63077","JGSK":"2021-04-01 06:34:35.58","CDBH":"5","XSFX":"由西向东","XSFXDM":"2","KKMC":"和畅路与和顺路交口"},{"KKBH":"610276125","HPHM":"鲁AQ7H05","JGSK":"2021-04-01 06:34:35.593","CDBH":"5","XSFX":"由南向北","XSFXDM":"3","KKMC":"中新大道与和顺路交口"},{"KKBH":"720891003000","HPHM":"车牌","JGSK":"2021-04-01 06:34:35.596","CDBH":"2","XSFX":"由东向西","XSFXDM":"1","KKMC":"海博道与安正路交口"},{"KKBH":"610256116","HPHM":"津HR2819","JGSK":"2021-04-01 06:34:35.638","CDBH":"10","XSFX":"由北向南","XSFXDM":"4","KKMC":"中天大道与和顺路交口"},{"KKBH":"720881002000","HPHM":"津C665R9","JGSK":"2021-04-01 06:34:35.674","CDBH":"12","XSFX":"由北向南","XSFXDM":"4","KKMC":"海旭道与安正路交口"},{"KKBH":"720881002000","HPHM":"津CC1120","JGSK":"2021-04-01 06:34:35.737","CDBH":"10","XSFX":"由南向北","XSFXDM":"3","KKMC":"海旭道与安正路交口"},{"KKBH":"610271008","HPHM":"津NXY656","JGSK":"2021-04-01 06:34:35.786","CDBH":"1","XSFX":"由南向北","XSFXDM":"3","KKMC":"中新大道与航母主题公园支路交口"},{"KKBH":"610256116","HPHM":"津H81444","JGSK":"2021-04-01 06:34:35.849","CDBH":"11","XSFX":"由北向南","XSFXDM":"4","KKMC":"中天大道与和顺路交口"},{"KKBH":"7208610020000","HPHM":"冀B8XD87","JGSK":"2021-04-01 06:34:35.966","CDBH":"10","XSFX":"由北向南","XSFXDM":"4","KKMC":"海晨道与安正路交口正向"},{"KKBH":"610271009","HPHM":"冀B233W8","JGSK":"2021-04-01 06:34:35.974","CDBH":"11","XSFX":"由北向南","XSFXDM":"4","KKMC":"中新大道与泰七路交口"},{"KKBH":"610266117","HPHM":"京P8LF29","JGSK":"2021-04-01 06:34:35.994","CDBH":"3","XSFX":"由东向西","XSFXDM":"1","KKMC":"中生大道与和韵路交口"},{"KKBH":"610276126","HPHM":"冀D271KW","JGSK":"2021-04-01 06:34:36.053","CDBH":"8","XSFX":"由北向南","XSFXDM":"4","KKMC":"中新大道与和意路交口"},{"KKBH":"7208610030000","HPHM":"津ADH7837","JGSK":"2021-04-01 06:34:36.235","CDBH":"10","XSFX":"由北向南","XSFXDM":"4","KKMC":"海晨道与安明路交口正向"},{"KKBH":"7208610030000","HPHM":"冀B982W0","JGSK":"2021-04-01 06:34:36.326","CDBH":"7","XSFX":"由南向北","XSFXDM":"3","KKMC":"海晨道与安明路交口正向"},{"KKBH":"7208610030000","HPHM":"黑KX2999","JGSK":"2021-04-01 06:34:36.433","CDBH":"11","XSFX":"由北向南","XSFXDM":"4","KKMC":"海晨道与安明路交口正向"},{"KKBH":"7208910040000","HPHM":"车牌","JGSK":"2021-04-01 06:34:36.486","CDBH":"6","XSFX":"由西向东","XSFXDM":"2","KKMC":"海博道与安平路交口正向"},{"KKBH":"610266118","HPHM":"津JMM950","JGSK":"2021-04-01 06:34:36.489","CDBH":"5","XSFX":"由西向东","XSFXDM":"2","KKMC":"中生大道与和畅路交口"},{"KKBH":"7208810020000","HPHM":"津RHR730","JGSK":"2021-04-01 06:34:36.508","CDBH":"12","XSFX":"由北向南","XSFXDM":"4","KKMC":"海旭道与安正路交口正向"},{"KKBH":"610266118","HPHM":"津FAD118","JGSK":"2021-04-01 06:34:36.587","CDBH":"6","XSFX":"由西向东","XSFXDM":"2","KKMC":"中生大道与和畅路交口"},{"KKBH":"610266117","HPHM":"津K78341","JGSK":"2021-04-01 06:34:36.608","CDBH":"8","XSFX":"由南向北","XSFXDM":"3","KKMC":"中生大道与和韵路交口"},{"KKBH":"720881005000","HPHM":"辽BYL816","JGSK":"2021-04-01 06:34:36.684","CDBH":"1","XSFX":"由东向西","XSFXDM":"1","KKMC":"海旭道与明盛路交口"},{"KKBH":"610286127","HPHM":"津E02139","JGSK":"2021-04-01 06:34:36.798","CDBH":"8","XSFX":"由南向北","XSFXDM":"3","KKMC":"中津大道与和畅路交口"},{"KKBH":"610391007","HPHM":"津E29069","JGSK":"2021-04-01 06:34:36.802","CDBH":"5","XSFX":"由西向东","XSFXDM":"2","KKMC":"和韵路与和风路交口"},{"KKBH":"610271009","HPHM":"津KGY826","JGSK":"2021-04-01 06:34:36.91","CDBH":"10","XSFX":"由北向南","XSFXDM":"4","KKMC":"中新大道与泰七路交口"},{"KKBH":"610401005","HPHM":"津JCY956","JGSK":"2021-04-01 06:34:36.977","CDBH":"2","XSFX":"由东向西","XSFXDM":"1","KKMC":"和畅路与和顺路交口"},{"KKBH":"610256114","HPHM":"津AU5995","JGSK":"2021-04-01 06:34:37.209","CDBH":"6","XSFX":"由南向北","XSFXDM":"3","KKMC":"中天大道与和旭路交口"},{"KKBH":"7208810020000","HPHM":"津HD3570","JGSK":"2021-04-01 06:34:37.268","CDBH":"9","XSFX":"由南向北","XSFXDM":"3","KKMC":"海旭道与安正路交口正向"},{"KKBH":"610256111","HPHM":"吉C78079","JGSK":"2021-04-01 06:34:37.31","CDBH":"1","XSFX":"由西向东","XSFXDM":"2","KKMC":"中天大道与和惠路交口"},{"KKBH":"610276126","HPHM":"津DLJ818","JGSK":"2021-04-01 06:34:37.333","CDBH":"5","XSFX":"由南向北","XSFXDM":"3","KKMC":"中新大道与和意路交口"},{"KKBH":"610256116","HPHM":"津CA905学","JGSK":"2021-04-01 06:34:37.338","CDBH":"12","XSFX":"由北向南","XSFXDM":"4","KKMC":"中天大道与和顺路交口"},{"KKBH":"610276124","HPHM":"冀D120LG","JGSK":"2021-04-01 06:34:37.433","CDBH":"2","XSFX":"由东向西","XSFXDM":"1","KKMC":"中新大道与中生大道交口"},{"KKBH":"610256116","HPHM":"津C853Z1","JGSK":"2021-04-01 06:34:37.44","CDBH":"9","XSFX":"由南向北","XSFXDM":"3","KKMC":"中天大道与和顺路交口"},{"KKBH":"610256116","HPHM":"晋BZ1013","JGSK":"2021-04-01 06:34:37.498","CDBH":"11","XSFX":"由北向南","XSFXDM":"4","KKMC":"中天大道与和顺路交口"},{"KKBH":"610286127","HPHM":"津E20854","JGSK":"2021-04-01 06:34:37.519","CDBH":"7","XSFX":"由南向北","XSFXDM":"3","KKMC":"中津大道与和畅路交口"},{"KKBH":"610256116","HPHM":"津GUF828","JGSK":"2021-04-01 06:34:37.523","CDBH":"8","XSFX":"由南向北","XSFXDM":"3","KKMC":"中天大道与和顺路交口"},{"KKBH":"610256116","HPHM":"津C6C263","JGSK":"2021-04-01 06:34:37.532","CDBH":"7","XSFX":"由南向北","XSFXDM":"3","KKMC":"中天大道与和顺路交口"},{"KKBH":"720891003000","HPHM":"车牌","JGSK":"2021-04-01 06:34:37.757","CDBH":"2","XSFX":"由东向西","XSFXDM":"1","KKMC":"海博道与安正路交口"},{"KKBH":"610256116","HPHM":"鲁MX6X88","JGSK":"2021-04-01 06:34:37.868","CDBH":"10","XSFX":"由北向南","XSFXDM":"4","KKMC":"中天大道与和顺路交口"},{"KKBH":"7208610030000","HPHM":"冀DY3883","JGSK":"2021-04-01 06:34:37.91","CDBH":"4","XSFX":"由西向东","XSFXDM":"2","KKMC":"海晨道与安明路交口正向"},{"KKBH":"7208910030000","HPHM":"辽G1J195","JGSK":"2021-04-01 06:34:37.955","CDBH":"4","XSFX":"由西向东","XSFXDM":"2","KKMC":"海博道与安正路交口正向"},{"KKBH":"7208910040000","HPHM":"津B2U58R","JGSK":"2021-04-01 06:34:37.975","CDBH":"6","XSFX":"由西向东","XSFXDM":"2","KKMC":"海博道与安平路交口正向"},{"KKBH":"610276125","HPHM":"冀BG551A","JGSK":"2021-04-01 06:34:38.075","CDBH":"4","XSFX":"由南向北","XSFXDM":"3","KKMC":"中新大道与和顺路交口"},{"KKBH":"610276125","HPHM":"津A9V636","JGSK":"2021-04-01 06:34:38.076","CDBH":"5","XSFX":"由南向北","XSFXDM":"3","KKMC":"中新大道与和顺路交口"},{"KKBH":"610261005000","HPHM":"鲁E5N199","JGSK":"2021-04-01 06:34:38.079","CDBH":"2","XSFX":"由南向北","XSFXDM":"3","KKMC":"中生大道与静湖西路（南侧）"},{"KKBH":"7208810020000","HPHM":"津KXV300","JGSK":"2021-04-01 06:34:38.248","CDBH":"12","XSFX":"由北向南","XSFXDM":"4","KKMC":"海旭道与安正路交口正向"},{"KKBH":"720881002000","HPHM":"津E23682","JGSK":"2021-04-01 06:34:38.307","CDBH":"12","XSFX":"由北向南","XSFXDM":"4","KKMC":"海旭道与安正路交口"},{"KKBH":"610256111","HPHM":"津C61082","JGSK":"2021-04-01 06:34:38.37","CDBH":"9","XSFX":"由北向南","XSFXDM":"4","KKMC":"中天大道与和惠路交口"},{"KKBH":"7280310030000","HPHM":"京N99D92","JGSK":"2021-04-01 06:34:38.375","CDBH":"4","XSFX":"由南向北","XSFXDM":"3","KKMC":"动漫中路与文二路交口正向"},{"KKBH":"610256115","HPHM":"津NMT519","JGSK":"2021-04-01 06:34:38.491","CDBH":"1","XSFX":"由东向西","XSFXDM":"1","KKMC":"中天大道与中生大道交口"},{"KKBH":"610271008","HPHM":"冀B338S挂","JGSK":"2021-04-01 06:34:38.506","CDBH":"2","XSFX":"由南向北","XSFXDM":"3","KKMC":"中新大道与航母主题公园支路交口"},{"KKBH":"720891004000","HPHM":"冀J7A558","JGSK":"2021-04-01 06:34:38.522","CDBH":"5","XSFX":"由西向东","XSFXDM":"2","KKMC":"海博道与安平路交口"},{"KKBH":"610256113","HPHM":"冀CDU651","JGSK":"2021-04-01 06:34:38.585","CDBH":"5","XSFX":"由南向北","XSFXDM":"3","KKMC":"中天大道与和风路交口"},{"KKBH":"610271009","HPHM":"津C96Z07","JGSK":"2021-04-01 06:34:38.832","CDBH":"7","XSFX":"由南向北","XSFXDM":"3","KKMC":"中新大道与泰七路交口"},{"KKBH":"610276126","HPHM":"京N00V15","JGSK":"2021-04-01 06:34:38.883","CDBH":"7","XSFX":"由北向南","XSFXDM":"4","KKMC":"中新大道与和意路交口"},{"KKBH":"720881002000","HPHM":"津HD3570","JGSK":"2021-04-01 06:34:38.939","CDBH":"9","XSFX":"由南向北","XSFXDM":"3","KKMC":"海旭道与安正路交口"},{"KKBH":"610271009","HPHM":"冀B233W8","JGSK":"2021-04-01 06:34:38.996","CDBH":"11","XSFX":"由北向南","XSFXDM":"4","KKMC":"中新大道与泰七路交口"},{"KKBH":"7208810040000","HPHM":"津HXE609","JGSK":"2021-04-01 06:34:39.061","CDBH":"2","XSFX":"由东向西","XSFXDM":"1","KKMC":"海旭道与永盛路交口正向"},{"KKBH":"610256115","HPHM":"津AGA260","JGSK":"2021-04-01 06:34:39.065","CDBH":"8","XSFX":"由南向北","XSFXDM":"3","KKMC":"中天大道与中生大道交口"},{"KKBH":"610271009","HPHM":"黑A9S1K3","JGSK":"2021-04-01 06:34:39.227","CDBH":"11","XSFX":"由北向南","XSFXDM":"4","KKMC":"中新大道与泰七路交口"},{"KKBH":"720861002000","HPHM":"冀B8XD87","JGSK":"2021-04-01 06:34:39.233","CDBH":"10","XSFX":"由北向南","XSFXDM":"4","KKMC":"海晨道与安正路交口"},{"KKBH":"610401005","HPHM":"津B33303","JGSK":"2021-04-01 06:34:39.426","CDBH":"5","XSFX":"由西向东","XSFXDM":"2","KKMC":"和畅路与和顺路交口"},{"KKBH":"610256115","HPHM":"津DLF833","JGSK":"2021-04-01 06:34:39.58","CDBH":"1","XSFX":"由东向西","XSFXDM":"1","KKMC":"中天大道与中生大道交口"},{"KKBH":"7205610020000","HPHM":"津C26M77","JGSK":"2021-04-01 06:34:39.762","CDBH":"6","XSFX":"由北向南","XSFXDM":"4","KKMC":"动漫北路与文三路交口正向"},{"KKBH":"610276124","HPHM":"冀D795FV","JGSK":"2021-04-01 06:34:39.817","CDBH":"2","XSFX":"由东向西","XSFXDM":"1","KKMC":"中新大道与中生大道交口"},{"KKBH":"7208810020000","HPHM":"津RSK461","JGSK":"2021-04-01 06:34:39.84","CDBH":"12","XSFX":"由北向南","XSFXDM":"4","KKMC":"海旭道与安正路交口正向"},{"KKBH":"6102610030000","HPHM":"津C786K7","JGSK":"2021-04-01 06:34:39.852","CDBH":"2","XSFX":"由东向西","XSFXDM":"1","KKMC":"中生大道与静湖南路交口正向"},{"KKBH":"610256115","HPHM":"津JMN136","JGSK":"2021-04-01 06:34:39.906","CDBH":"3","XSFX":"由东向西","XSFXDM":"1","KKMC":"中天大道与中生大道交口"},{"KKBH":"610271008","HPHM":"车牌","JGSK":"2021-04-01 06:34:39.936","CDBH":"2","XSFX":"由南向北","XSFXDM":"3","KKMC":"中新大道与航母主题公园支路交口"},{"KKBH":"610266117","HPHM":"车牌","JGSK":"2021-04-01 06:34:39.959","CDBH":"3","XSFX":"由东向西","XSFXDM":"1","KKMC":"中生大道与和韵路交口"},{"KKBH":"610271008","HPHM":"冀B8C5B6","JGSK":"2021-04-01 06:34:40.026","CDBH":"1","XSFX":"由南向北","XSFXDM":"3","KKMC":"中新大道与航母主题公园支路交口"},{"KKBH":"720891003000","HPHM":"云A7E808","JGSK":"2021-04-01 06:34:40.08","CDBH":"3","XSFX":"由东向西","XSFXDM":"1","KKMC":"海博道与安正路交口"},{"KKBH":"720891003000","HPHM":"车牌","JGSK":"2021-04-01 06:34:40.081","CDBH":"1","XSFX":"由东向西","XSFXDM":"1","KKMC":"海博道与安正路交口"},{"KKBH":"720891004000","HPHM":"冀J1M3D3","JGSK":"2021-04-01 06:34:40.121","CDBH":"5","XSFX":"由西向东","XSFXDM":"2","KKMC":"海博道与安平路交口"},{"KKBH":"720881002000","HPHM":"津BR8332","JGSK":"2021-04-01 06:34:40.144","CDBH":"12","XSFX":"由北向南","XSFXDM":"4","KKMC":"海旭道与安正路交口"},{"KKBH":"720891003000","HPHM":"车牌","JGSK":"2021-04-01 06:34:40.16","CDBH":"2","XSFX":"由东向西","XSFXDM":"1","KKMC":"海博道与安正路交口"},{"KKBH":"610256116","HPHM":"津C160V6","JGSK":"2021-04-01 06:34:40.298","CDBH":"12","XSFX":"由北向南","XSFXDM":"4","KKMC":"中天大道与和顺路交口"},{"KKBH":"7208910030000","HPHM":"冀B3W9P5","JGSK":"2021-04-01 06:34:40.299","CDBH":"4","XSFX":"由西向东","XSFXDM":"2","KKMC":"海博道与安正路交口正向"},{"KKBH":"610276125","HPHM":"冀J1E5Q8","JGSK":"2021-04-01 06:34:40.301","CDBH":"1","XSFX":"由东向西","XSFXDM":"1","KKMC":"中新大道与和顺路交口"},{"KKBH":"6071310030000","HPHM":"津B25103","JGSK":"2021-04-01 06:34:40.418","CDBH":"2","XSFX":"由东向西","XSFXDM":"1","KKMC":"中央大道与海旭道交口正向"},{"KKBH":"610276124","HPHM":"鲁NL363E","JGSK":"2021-04-01 06:34:40.427","CDBH":"7","XSFX":"由南向北","XSFXDM":"3","KKMC":"中新大道与中生大道交口"},{"KKBH":"610276124","HPHM":"冀BE60K1","JGSK":"2021-04-01 06:34:40.436","CDBH":"5","XSFX":"由西向东","XSFXDM":"2","KKMC":"中新大道与中生大道交口"},{"KKBH":"7205710040000","HPHM":"车牌","JGSK":"2021-04-01 06:34:40.455","CDBH":"4","XSFX":"由西向东","XSFXDM":"2","KKMC":"动漫东路与动漫中路交口正向"},{"KKBH":"7208910040000","HPHM":"津B8X56E","JGSK":"2021-04-01 06:34:40.497","CDBH":"6","XSFX":"由西向东","XSFXDM":"2","KKMC":"海博道与安平路交口正向"},{"KKBH":"610266117","HPHM":"津C5M376","JGSK":"2021-04-01 06:34:40.512","CDBH":"10","XSFX":"由北向南","XSFXDM":"4","KKMC":"中生大道与和韵路交口"},{"KKBH":"610256116","HPHM":"津CX6318","JGSK":"2021-04-01 06:34:40.568","CDBH":"8","XSFX":"由南向北","XSFXDM":"3","KKMC":"中天大道与和顺路交口"},{"KKBH":"610271009","HPHM":"津C96Z07","JGSK":"2021-04-01 06:34:40.635","CDBH":"7","XSFX":"由南向北","XSFXDM":"3","KKMC":"中新大道与泰七路交口"},{"KKBH":"720861003000","HPHM":"黑KX2999","JGSK":"2021-04-01 06:34:40.686","CDBH":"11","XSFX":"由北向南","XSFXDM":"4","KKMC":"海晨道与安明路交口"},{"KKBH":"610256111","HPHM":"车牌","JGSK":"2021-04-01 06:34:40.714","CDBH":"7","XSFX":"由北向南","XSFXDM":"4","KKMC":"中天大道与和惠路交口"},{"KKBH":"711","HPHM":"冀D8E301","JGSK":"2021-04-01 06:34:40.935","CDBH":"8","XSFX":"由北向南","XSFXDM":"4","KKMC":"不礼让行人中新大道与和旭路交口"},{"KKBH":"7208710020000","HPHM":"津HD3570","JGSK":"2021-04-01 06:34:40.944","CDBH":"8","XSFX":"由北向南","XSFXDM":"4","KKMC":"安正路与芳菲路交口正向"},{"KKBH":"610391007","HPHM":"津E11809","JGSK":"2021-04-01 06:34:41.043","CDBH":"4","XSFX":"由西向东","XSFXDM":"2","KKMC":"和韵路与和风路交口"},{"KKBH":"610256116","HPHM":"津FT2009","JGSK":"2021-04-01 06:34:41.085","CDBH":"10","XSFX":"由北向南","XSFXDM":"4","KKMC":"中天大道与和顺路交口"},{"KKBH":"7208810020000","HPHM":"冀B7UQ26","JGSK":"2021-04-01 06:34:41.109","CDBH":"4","XSFX":"由东向西","XSFXDM":"1","KKMC":"海旭道与安正路交口正向"},{"KKBH":"720891003000","HPHM":"车牌","JGSK":"2021-04-01 06:34:41.203","CDBH":"2","XSFX":"由东向西","XSFXDM":"1","KKMC":"海博道与安正路交口"},{"KKBH":"7208910040000","HPHM":"车牌","JGSK":"2021-04-01 06:34:41.33","CDBH":"4","XSFX":"由西向东","XSFXDM":"2","KKMC":"海博道与安平路交口正向"},{"KKBH":"610276124","HPHM":"鲁NK58A9","JGSK":"2021-04-01 06:34:41.335","CDBH":"8","XSFX":"由南向北","XSFXDM":"3","KKMC":"中新大道与中生大道交口"},{"KKBH":"610271009","HPHM":"黑A9S1K3","JGSK":"2021-04-01 06:34:41.396","CDBH":"11","XSFX":"由北向南","XSFXDM":"4","KKMC":"中新大道与泰七路交口"},{"KKBH":"610256113","HPHM":"车牌","JGSK":"2021-04-01 06:34:41.458","CDBH":"4","XSFX":"由南向北","XSFXDM":"3","KKMC":"中天大道与和风路交口"},{"KKBH":"610256113","HPHM":"车牌","JGSK":"2021-04-01 06:34:41.459","CDBH":"4","XSFX":"由南向北","XSFXDM":"3","KKMC":"中天大道与和风路交口"},{"KKBH":"720891004000","HPHM":"冀B2U58R","JGSK":"2021-04-01 06:34:41.481","CDBH":"5","XSFX":"由西向东","XSFXDM":"2","KKMC":"海博道与安平路交口"},{"KKBH":"610276126","HPHM":"冀D271KW","JGSK":"2021-04-01 06:34:41.53","CDBH":"8","XSFX":"由北向南","XSFXDM":"4","KKMC":"中新大道与和意路交口"},{"KKBH":"610271008","HPHM":"冀J43A99","JGSK":"2021-04-01 06:34:41.588","CDBH":"2","XSFX":"由南向北","XSFXDM":"3","KKMC":"中新大道与航母主题公园支路交口"},{"KKBH":"610266118","HPHM":"苏E765BJ","JGSK":"2021-04-01 06:34:41.678","CDBH":"4","XSFX":"由西向东","XSFXDM":"2","KKMC":"中生大道与和畅路交口"},{"KKBH":"610256116","HPHM":"冀FUN646","JGSK":"2021-04-01 06:34:41.738","CDBH":"11","XSFX":"由北向南","XSFXDM":"4","KKMC":"中天大道与和顺路交口"},{"KKBH":"610276125","HPHM":"津JLX289","JGSK":"2021-04-01 06:34:41.757","CDBH":"2","XSFX":"由东向西","XSFXDM":"1","KKMC":"中新大道与和顺路交口"},{"KKBH":"7208810020000","HPHM":"津CH6699","JGSK":"2021-04-01 06:34:41.839","CDBH":"4","XSFX":"由东向西","XSFXDM":"1","KKMC":"海旭道与安正路交口正向"},{"KKBH":"6102661220000","HPHM":"津AY1860","JGSK":"2021-04-01 06:34:41.873","CDBH":"3","XSFX":"由西向东","XSFXDM":"2","KKMC":"生态城中生大道故道河一桥西向东上桥处正向"},{"KKBH":"720891004000","HPHM":"车牌","JGSK":"2021-04-01 06:34:41.888","CDBH":"9","XSFX":"由南向北","XSFXDM":"3","KKMC":"海博道与安平路交口"},{"KKBH":"610256113","HPHM":"津DZR009","JGSK":"2021-04-01 06:34:41.895","CDBH":"5","XSFX":"由南向北","XSFXDM":"3","KKMC":"中天大道与和风路交口"},{"KKBH":"610266118","HPHM":"津FCM887","JGSK":"2021-04-01 06:34:41.901","CDBH":"7","XSFX":"由南向北","XSFXDM":"3","KKMC":"中生大道与和畅路交口"},{"KKBH":"720881002000","HPHM":"津RHR730","JGSK":"2021-04-01 06:34:41.984","CDBH":"12","XSFX":"由北向南","XSFXDM":"4","KKMC":"海旭道与安正路交口"},{"KKBH":"720891004000","HPHM":"车牌","JGSK":"2021-04-01 06:34:42.044","CDBH":"9","XSFX":"由南向北","XSFXDM":"3","KKMC":"海博道与安平路交口"},{"KKBH":"610401005","HPHM":"车牌","JGSK":"2021-04-01 06:34:42.047","CDBH":"10","XSFX":"由北向南","XSFXDM":"4","KKMC":"和畅路与和顺路交口"},{"KKBH":"720851002000","HPHM":"津CA398学","JGSK":"2021-04-01 06:34:42.097","CDBH":"7","XSFX":"由北向南","XSFXDM":"4","KKMC":"碧水道与安正路交口"},{"KKBH":"720891003000","HPHM":"车牌","JGSK":"2021-04-01 06:34:42.104","CDBH":"6","XSFX":"由西向东","XSFXDM":"2","KKMC":"海博道与安正路交口"},{"KKBH":"7208910040000","HPHM":"冀B1M30H","JGSK":"2021-04-01 06:34:42.113","CDBH":"6","XSFX":"由西向东","XSFXDM":"2","KKMC":"海博道与安平路交口正向"},{"KKBH":"610271009","HPHM":"冀B7N91D","JGSK":"2021-04-01 06:34:42.14","CDBH":"11","XSFX":"由北向南","XSFXDM":"4","KKMC":"中新大道与泰七路交口"},{"KKBH":"610271008","HPHM":"津DMC520","JGSK":"2021-04-01 06:34:42.186","CDBH":"2","XSFX":"由南向北","XSFXDM":"3","KKMC":"中新大道与航母主题公园支路交口"},{"KKBH":"7208810020000","HPHM":"津E12344","JGSK":"2021-04-01 06:34:42.204","CDBH":"6","XSFX":"由西向东","XSFXDM":"2","KKMC":"海旭道与安正路交口正向"},{"KKBH":"610256115","HPHM":"津GSS891","JGSK":"2021-04-01 06:34:42.214","CDBH":"5","XSFX":"由西向东","XSFXDM":"2","KKMC":"中天大道与中生大道交口"},{"KKBH":"7208810020000","HPHM":"鲁A6U0G2","JGSK":"2021-04-01 06:34:42.235","CDBH":"5","XSFX":"由西向东","XSFXDM":"2","KKMC":"海旭道与安正路交口正向"},{"KKBH":"610286127","HPHM":"津E02139","JGSK":"2021-04-01 06:34:42.244","CDBH":"9","XSFX":"由南向北","XSFXDM":"3","KKMC":"中津大道与和畅路交口"},{"KKBH":"720891003000","HPHM":"车牌","JGSK":"2021-04-01 06:34:42.244","CDBH":"1","XSFX":"由东向西","XSFXDM":"1","KKMC":"海博道与安正路交口"},{"KKBH":"610256111","HPHM":"津N87350","JGSK":"2021-04-01 06:34:42.273","CDBH":"8","XSFX":"由北向南","XSFXDM":"4","KKMC":"中天大道与和惠路交口"},{"KKBH":"610276124","HPHM":"津GXL177","JGSK":"2021-04-01 06:34:42.387","CDBH":"8","XSFX":"由南向北","XSFXDM":"3","KKMC":"中新大道与中生大道交口"},{"KKBH":"610276126","HPHM":"京N00V15","JGSK":"2021-04-01 06:34:42.41","CDBH":"7","XSFX":"由北向南","XSFXDM":"4","KKMC":"中新大道与和意路交口"},{"KKBH":"610256116","HPHM":"津FBF236","JGSK":"2021-04-01 06:34:42.457","CDBH":"12","XSFX":"由北向南","XSFXDM":"4","KKMC":"中天大道与和顺路交口"},{"KKBH":"7208810020000","HPHM":"津A3A106","JGSK":"2021-04-01 06:34:42.511","CDBH":"12","XSFX":"由北向南","XSFXDM":"4","KKMC":"海旭道与安正路交口正向"},{"KKBH":"610271010","HPHM":"津MUU165","JGSK":"2021-04-01 06:34:42.596","CDBH":"8","XSFX":"由北向南","XSFXDM":"4","KKMC":"中新大道与华五路交口"},{"KKBH":"7208210040000","HPHM":"车牌","JGSK":"2021-04-01 06:34:42.695","CDBH":"4","XSFX":"由南向北","XSFXDM":"3","KKMC":"动漫西路与动漫北路交口正向"},{"KKBH":"610256116","HPHM":"津C6C263","JGSK":"2021-04-01 06:34:42.728","CDBH":"8","XSFX":"由南向北","XSFXDM":"3","KKMC":"中天大道与和顺路交口"},{"KKBH":"610256115","HPHM":"津G32930","JGSK":"2021-04-01 06:34:42.774","CDBH":"6","XSFX":"由西向东","XSFXDM":"2","KKMC":"中天大道与中生大道交口"},{"KKBH":"610271010","HPHM":"津KQ6506","JGSK":"2021-04-01 06:34:42.818","CDBH":"7","XSFX":"由北向南","XSFXDM":"4","KKMC":"中新大道与华五路交口"},{"KKBH":"720861003000","HPHM":"冀DY3883","JGSK":"2021-04-01 06:34:42.995","CDBH":"4","XSFX":"由西向东","XSFXDM":"2","KKMC":"海晨道与安明路交口"},{"KKBH":"7208610020000","HPHM":"津C8741学","JGSK":"2021-04-01 06:34:43.092","CDBH":"10","XSFX":"由北向南","XSFXDM":"4","KKMC":"海晨道与安正路交口正向"},{"KKBH":"7208910040000","HPHM":"浙B7T18P","JGSK":"2021-04-01 06:34:43.25","CDBH":"6","XSFX":"由西向东","XSFXDM":"2","KKMC":"海博道与安平路交口正向"},{"KKBH":"610271008","HPHM":"车牌","JGSK":"2021-04-01 06:34:43.388","CDBH":"2","XSFX":"由南向北","XSFXDM":"3","KKMC":"中新大道与航母主题公园支路交口"},{"KKBH":"610256111","HPHM":"津C61082","JGSK":"2021-04-01 06:34:43.418","CDBH":"9","XSFX":"由北向南","XSFXDM":"4","KKMC":"中天大道与和惠路交口"},{"KKBH":"610276124","HPHM":"鲁NL363E","JGSK":"2021-04-01 06:34:43.443","CDBH":"7","XSFX":"由南向北","XSFXDM":"3","KKMC":"中新大道与中生大道交口"},{"KKBH":"610271008","HPHM":"豫A32M8A","JGSK":"2021-04-01 06:34:43.471","CDBH":"1","XSFX":"由南向北","XSFXDM":"3","KKMC":"中新大道与航母主题公园支路交口"},{"KKBH":"610391008","HPHM":"车牌","JGSK":"2021-04-01 06:34:43.529","CDBH":"4","XSFX":"由西向东","XSFXDM":"2","KKMC":"和韵路与和旭路交口"},{"KKBH":"610401005","HPHM":"苏JKA187","JGSK":"2021-04-01 06:34:43.556","CDBH":"11","XSFX":"由北向南","XSFXDM":"4","KKMC":"和畅路与和顺路交口"},{"KKBH":"720881002000","HPHM":"冀B7UQ26","JGSK":"2021-04-01 06:34:43.621","CDBH":"4","XSFX":"由东向西","XSFXDM":"1","KKMC":"海旭道与安正路交口"},{"KKBH":"7208810020000","HPHM":"津CA7536","JGSK":"2021-04-01 06:34:43.693","CDBH":"4","XSFX":"由东向西","XSFXDM":"1","KKMC":"海旭道与安正路交口正向"},{"KKBH":"610256115","HPHM":"车牌","JGSK":"2021-04-01 06:34:43.718","CDBH":"11","XSFX":"由北向南","XSFXDM":"4","KKMC":"中天大道与中生大道交口"},{"KKBH":"7208810020000","HPHM":"鲁N673VE","JGSK":"2021-04-01 06:34:43.782","CDBH":"2","XSFX":"由东向西","XSFXDM":"1","KKMC":"海旭道与安正路交口正向"},{"KKBH":"610256116","HPHM":"津HD3176","JGSK":"2021-04-01 06:34:43.816","CDBH":"4","XSFX":"由西向东","XSFXDM":"2","KKMC":"中天大道与和顺路交口"},{"KKBH":"610256116","HPHM":"津DB6338","JGSK":"2021-04-01 06:34:43.833","CDBH":"11","XSFX":"由北向南","XSFXDM":"4","KKMC":"中天大道与和顺路交口"},{"KKBH":"610271009","HPHM":"冀B7N91D","JGSK":"2021-04-01 06:34:43.956","CDBH":"11","XSFX":"由北向南","XSFXDM":"4","KKMC":"中新大道与泰七路交口"},{"KKBH":"720891004000","HPHM":"车牌","JGSK":"2021-04-01 06:34:43.966","CDBH":"9","XSFX":"由南向北","XSFXDM":"3","KKMC":"海博道与安平路交口"},{"KKBH":"610266117","HPHM":"津K78341","JGSK":"2021-04-01 06:34:43.974","CDBH":"7","XSFX":"由南向北","XSFXDM":"3","KKMC":"中生大道与和韵路交口"},{"KKBH":"610271008","HPHM":"冀J43A99","JGSK":"2021-04-01 06:34:44.031","CDBH":"2","XSFX":"由南向北","XSFXDM":"3","KKMC":"中新大道与航母主题公园支路交口"},{"KKBH":"720561002000","HPHM":"津C26M77","JGSK":"2021-04-01 06:34:44.044","CDBH":"6","XSFX":"由北向南","XSFXDM":"4","KKMC":"动漫北路与文三路交口"},{"KKBH":"711","HPHM":"津DDU822","JGSK":"2021-04-01 06:34:44.056","CDBH":"7","XSFX":"由北向南","XSFXDM":"4","KKMC":"不礼让行人中新大道与和旭路交口"},{"KKBH":"610276124","HPHM":"鲁NK58A9","JGSK":"2021-04-01 06:34:44.083","CDBH":"8","XSFX":"由南向北","XSFXDM":"3","KKMC":"中新大道与中生大道交口"},{"KKBH":"720891004000","HPHM":"冀BA39W2","JGSK":"2021-04-01 06:34:44.205","CDBH":"6","XSFX":"由西向东","XSFXDM":"2","KKMC":"海博道与安平路交口"},{"KKBH":"610256115","HPHM":"车牌","JGSK":"2021-04-01 06:34:44.206","CDBH":"11","XSFX":"由北向南","XSFXDM":"4","KKMC":"中天大道与中生大道交口"},{"KKBH":"720891003000","HPHM":"车牌","JGSK":"2021-04-01 06:34:44.245","CDBH":"2","XSFX":"由东向西","XSFXDM":"1","KKMC":"海博道与安正路交口"},{"KKBH":"610251002","HPHM":"津A09895D","JGSK":"2021-04-01 06:34:44.289","CDBH":"9","XSFX":"由南向北","XSFXDM":"3","KKMC":"中天大道与和睦路交口"},{"KKBH":"610256115","HPHM":"津NMT519","JGSK":"2021-04-01 06:34:44.307","CDBH":"1","XSFX":"由东向西","XSFXDM":"1","KKMC":"中天大道与中生大道交口"},{"KKBH":"610271009","HPHM":"车牌","JGSK":"2021-04-01 06:34:44.368","CDBH":"5","XSFX":"由西向东","XSFXDM":"2","KKMC":"中新大道与泰七路交口"},{"KKBH":"610256116","HPHM":"津B3V666","JGSK":"2021-04-01 06:34:44.378","CDBH":"11","XSFX":"由北向南","XSFXDM":"4","KKMC":"中天大道与和顺路交口"},{"KKBH":"610276126","HPHM":"冀HQH000","JGSK":"2021-04-01 06:34:44.454","CDBH":"5","XSFX":"由南向北","XSFXDM":"3","KKMC":"中新大道与和意路交口"},{"KKBH":"720891003000","HPHM":"车牌","JGSK":"2021-04-01 06:34:44.501","CDBH":"6","XSFX":"由西向东","XSFXDM":"2","KKMC":"海博道与安正路交口"},{"KKBH":"610256113","HPHM":"车牌","JGSK":"2021-04-01 06:34:44.533","CDBH":"4","XSFX":"由南向北","XSFXDM":"3","KKMC":"中天大道与和风路交口"},{"KKBH":"610276126","HPHM":"津MWA536","JGSK":"2021-04-01 06:34:44.544","CDBH":"4","XSFX":"由南向北","XSFXDM":"3","KKMC":"中新大道与和意路交口"},{"KKBH":"610256115","HPHM":"津AGA260","JGSK":"2021-04-01 06:34:44.579","CDBH":"9","XSFX":"由南向北","XSFXDM":"3","KKMC":"中天大道与中生大道交口"},{"KKBH":"720881002000","HPHM":"津CH6699","JGSK":"2021-04-01 06:34:44.744","CDBH":"4","XSFX":"由东向西","XSFXDM":"1","KKMC":"海旭道与安正路交口"},{"KKBH":"610276124","HPHM":"津GXL177","JGSK":"2021-04-01 06:34:44.803","CDBH":"8","XSFX":"由南向北","XSFXDM":"3","KKMC":"中新大道与中生大道交口"},{"KKBH":"610276124","HPHM":"津RKF964","JGSK":"2021-04-01 06:34:45.033","CDBH":"1","XSFX":"由东向西","XSFXDM":"1","KKMC":"中新大道与中生大道交口"},{"KKBH":"720891004000","HPHM":"冀B8X56E","JGSK":"2021-04-01 06:34:45.085","CDBH":"5","XSFX":"由西向东","XSFXDM":"2","KKMC":"海博道与安平路交口"},{"KKBH":"7205710030000","HPHM":"车牌","JGSK":"2021-04-01 06:34:45.126","CDBH":"2","XSFX":"由东向西","XSFXDM":"1","KKMC":"动漫东路与文三路交口正向"},{"KKBH":"610261003000","HPHM":"津C786K7","JGSK":"2021-04-01 06:34:45.141","CDBH":"11","XSFX":"由东向西","XSFXDM":"1","KKMC":"中生大道与静湖南路交口"},{"KKBH":"610276124","HPHM":"冀D120LG","JGSK":"2021-04-01 06:34:45.166","CDBH":"3","XSFX":"由东向西","XSFXDM":"1","KKMC":"中新大道与中生大道交口"},{"KKBH":"7208810020000","HPHM":"冀B6Y8E5","JGSK":"2021-04-01 06:34:45.179","CDBH":"12","XSFX":"由北向南","XSFXDM":"4","KKMC":"海旭道与安正路交口正向"},{"KKBH":"7208910040000","HPHM":"车牌","JGSK":"2021-04-01 06:34:45.22","CDBH":"5","XSFX":"由西向东","XSFXDM":"2","KKMC":"海博道与安平路交口正向"},{"KKBH":"7208910030000","HPHM":"津C83A99","JGSK":"2021-04-01 06:34:45.311","CDBH":"4","XSFX":"由西向东","XSFXDM":"2","KKMC":"海博道与安正路交口正向"},{"KKBH":"610271009","HPHM":"车牌","JGSK":"2021-04-01 06:34:45.574","CDBH":"11","XSFX":"由北向南","XSFXDM":"4","KKMC":"中新大道与泰七路交口"},{"KKBH":"610401004","HPHM":"津MF3506","JGSK":"2021-04-01 06:34:45.632","CDBH":"11","XSFX":"由北向南","XSFXDM":"4","KKMC":"和畅路与和风路交口"},{"KKBH":"610276124","HPHM":"津RBU356","JGSK":"2021-04-01 06:34:45.668","CDBH":"11","XSFX":"由北向南","XSFXDM":"4","KKMC":"中新大道与中生大道交口"},{"KKBH":"7208810060000","HPHM":"车牌","JGSK":"2021-04-01 06:34:45.718","CDBH":"4","XSFX":"由南向北","XSFXDM":"3","KKMC":"海旭道与庄盛路交口正向"},{"KKBH":"610256115","HPHM":"津MGY700","JGSK":"2021-04-01 06:34:45.734","CDBH":"6","XSFX":"由西向东","XSFXDM":"2","KKMC":"中天大道与中生大道交口"},{"KKBH":"610256113","HPHM":"津KN0318","JGSK":"2021-04-01 06:34:45.762","CDBH":"7","XSFX":"由北向南","XSFXDM":"4","KKMC":"中天大道与和风路交口"},{"KKBH":"610271010","HPHM":"津KQ6506","JGSK":"2021-04-01 06:34:45.773","CDBH":"7","XSFX":"由北向南","XSFXDM":"4","KKMC":"中新大道与华五路交口"},{"KKBH":"720881004000","HPHM":"津HXE609","JGSK":"2021-04-01 06:34:45.804","CDBH":"2","XSFX":"由东向西","XSFXDM":"1","KKMC":"海旭道与永盛路交口"},{"KKBH":"610391006","HPHM":"津HTJ502","JGSK":"2021-04-01 06:34:45.808","CDBH":"7","XSFX":"由南向北","XSFXDM":"3","KKMC":"和韵路与和意路交口"},{"KKBH":"610256115","HPHM":"津A15L65","JGSK":"2021-04-01 06:34:45.814","CDBH":"5","XSFX":"由西向东","XSFXDM":"2","KKMC":"中天大道与中生大道交口"},{"KKBH":"7208910030000","HPHM":"津MYZ819","JGSK":"2021-04-01 06:34:45.822","CDBH":"6","XSFX":"由西向东","XSFXDM":"2","KKMC":"海博道与安正路交口正向"},{"KKBH":"610401004","HPHM":"津A3D482","JGSK":"2021-04-01 06:34:45.826","CDBH":"7","XSFX":"由南向北","XSFXDM":"3","KKMC":"和畅路与和风路交口"},{"KKBH":"610271008","HPHM":"车牌","JGSK":"2021-04-01 06:34:45.92","CDBH":"5","XSFX":"由北向南","XSFXDM":"4","KKMC":"中新大道与航母主题公园支路交口"},{"KKBH":"610266122000","HPHM":"津AY1860","JGSK":"2021-04-01 06:34:45.969","CDBH":"3","XSFX":"由西向东","XSFXDM":"2","KKMC":"生态城中生大道故道河一桥西向东上桥处"},{"KKBH":"610256111","HPHM":"津N87350","JGSK":"2021-04-01 06:34:45.978","CDBH":"8","XSFX":"由北向南","XSFXDM":"4","KKMC":"中天大道与和惠路交口"},{"KKBH":"610271010","HPHM":"冀B5W61M","JGSK":"2021-04-01 06:34:45.997","CDBH":"8","XSFX":"由北向南","XSFXDM":"4","KKMC":"中新大道与华五路交口"},{"KKBH":"610271010","HPHM":"津KRU555","JGSK":"2021-04-01 06:34:45.998","CDBH":"7","XSFX":"由北向南","XSFXDM":"4","KKMC":"中新大道与华五路交口"},{"KKBH":"610256115","HPHM":"津KVY959","JGSK":"2021-04-01 06:34:46.014","CDBH":"7","XSFX":"由南向北","XSFXDM":"3","KKMC":"中天大道与中生大道交口"},{"KKBH":"610276126","HPHM":"冀B1R65E","JGSK":"2021-04-01 06:34:46.124","CDBH":"8","XSFX":"由北向南","XSFXDM":"4","KKMC":"中新大道与和意路交口"},{"KKBH":"610256116","HPHM":"津H81444","JGSK":"2021-04-01 06:34:46.144","CDBH":"12","XSFX":"由北向南","XSFXDM":"4","KKMC":"中天大道与和顺路交口"},{"KKBH":"610256116","HPHM":"鲁MX6X88","JGSK":"2021-04-01 06:34:46.145","CDBH":"10","XSFX":"由北向南","XSFXDM":"4","KKMC":"中天大道与和顺路交口"},{"KKBH":"7280310020000","HPHM":"车牌","JGSK":"2021-04-01 06:34:46.19","CDBH":"6","XSFX":"由南向北","XSFXDM":"3","KKMC":"动漫中路与文一路交口正向"},{"KKBH":"720881002000","HPHM":"津RSK461","JGSK":"2021-04-01 06:34:46.228","CDBH":"12","XSFX":"由北向南","XSFXDM":"4","KKMC":"海旭道与安正路交口"},{"KKBH":"720881002000","HPHM":"鲁N673VE","JGSK":"2021-04-01 06:34:46.238","CDBH":"2","XSFX":"由东向西","XSFXDM":"1","KKMC":"海旭道与安正路交口"},{"KKBH":"7208810020000","HPHM":"鲁NP58T3","JGSK":"2021-04-01 06:34:46.264","CDBH":"13","XSFX":"由北向南","XSFXDM":"4","KKMC":"海旭道与安正路交口正向"},{"KKBH":"610256115","HPHM":"津A8Q585","JGSK":"2021-04-01 06:34:46.274","CDBH":"10","XSFX":"由北向南","XSFXDM":"4","KKMC":"中天大道与中生大道交口"},{"KKBH":"7208910040000","HPHM":"车牌","JGSK":"2021-04-01 06:34:46.281","CDBH":"4","XSFX":"由西向东","XSFXDM":"2","KKMC":"海博道与安平路交口正向"},{"KKBH":"610256112","HPHM":"京P95T10","JGSK":"2021-04-01 06:34:46.29","CDBH":"8","XSFX":"由南向北","XSFXDM":"3","KKMC":"中天大道与中津大道交口"},{"KKBH":"610266118","HPHM":"津FCM887","JGSK":"2021-04-01 06:34:46.344","CDBH":"8","XSFX":"由南向北","XSFXDM":"3","KKMC":"中生大道与和畅路交口"},{"KKBH":"720891004000","HPHM":"车牌","JGSK":"2021-04-01 06:34:46.364","CDBH":"9","XSFX":"由南向北","XSFXDM":"3","KKMC":"海博道与安平路交口"},{"KKBH":"720891004000","HPHM":"冀B1M30H","JGSK":"2021-04-01 06:34:46.365","CDBH":"5","XSFX":"由西向东","XSFXDM":"2","KKMC":"海博道与安平路交口"},{"KKBH":"728031003000","HPHM":"京N99D92","JGSK":"2021-04-01 06:34:46.371","CDBH":"4","XSFX":"由南向北","XSFXDM":"3","KKMC":"动漫中路与文二路交口"},{"KKBH":"610276126","HPHM":"津DX0019","JGSK":"2021-04-01 06:34:46.386","CDBH":"7","XSFX":"由北向南","XSFXDM":"4","KKMC":"中新大道与和意路交口"},{"KKBH":"7208610030000","HPHM":"辽BL88B3","JGSK":"2021-04-01 06:34:46.508","CDBH":"3","XSFX":"由东向西","XSFXDM":"1","KKMC":"海晨道与安明路交口正向"},{"KKBH":"610256116","HPHM":"鲁G230SK","JGSK":"2021-04-01 06:34:46.521","CDBH":"11","XSFX":"由北向南","XSFXDM":"4","KKMC":"中天大道与和顺路交口"},{"KKBH":"7209010020000","HPHM":"冀J866VM","JGSK":"2021-04-01 06:34:46.628","CDBH":"8","XSFX":"由南向北","XSFXDM":"3","KKMC":"玉林道与安正路交口正向"},{"KKBH":"720851002000","HPHM":"津QZ9611","JGSK":"2021-04-01 06:34:46.815","CDBH":"7","XSFX":"由北向南","XSFXDM":"4","KKMC":"碧水道与安正路交口"},{"KKBH":"610256116","HPHM":"津HR2819","JGSK":"2021-04-01 06:34:46.864","CDBH":"11","XSFX":"由北向南","XSFXDM":"4","KKMC":"中天大道与和顺路交口"},{"KKBH":"610276125","HPHM":"冀J1E5Q8","JGSK":"2021-04-01 06:34:46.922","CDBH":"1","XSFX":"由东向西","XSFXDM":"1","KKMC":"中新大道与和顺路交口"},{"KKBH":"610401005","HPHM":"苏JKA187","JGSK":"2021-04-01 06:34:46.953","CDBH":"12","XSFX":"由北向南","XSFXDM":"4","KKMC":"和畅路与和顺路交口"},{"KKBH":"610271010","HPHM":"津MUU165","JGSK":"2021-04-01 06:34:47.053","CDBH":"8","XSFX":"由北向南","XSFXDM":"4","KKMC":"中新大道与华五路交口"},{"KKBH":"720881002000","HPHM":"鲁A6U0G2","JGSK":"2021-04-01 06:34:47.156","CDBH":"5","XSFX":"由西向东","XSFXDM":"2","KKMC":"海旭道与安正路交口"},{"KKBH":"7208910030000","HPHM":"津QZ7205","JGSK":"2021-04-01 06:34:47.157","CDBH":"4","XSFX":"由西向东","XSFXDM":"2","KKMC":"海博道与安正路交口正向"},{"KKBH":"720861002000","HPHM":"津C8741学","JGSK":"2021-04-01 06:34:47.176","CDBH":"10","XSFX":"由北向南","XSFXDM":"4","KKMC":"海晨道与安正路交口"},{"KKBH":"7208910060000","HPHM":"津C3300学","JGSK":"2021-04-01 06:34:47.204","CDBH":"8","XSFX":"由西向东","XSFXDM":"2","KKMC":"海博道与永盛路交口正向"},{"KKBH":"720881002000","HPHM":"津CA7536","JGSK":"2021-04-01 06:34:47.225","CDBH":"4","XSFX":"由东向西","XSFXDM":"1","KKMC":"海旭道与安正路交口"},{"KKBH":"610256111","HPHM":"车牌","JGSK":"2021-04-01 06:34:47.339","CDBH":"7","XSFX":"由北向南","XSFXDM":"4","KKMC":"中天大道与和惠路交口"},{"KKBH":"610256112","HPHM":"京P95T10","JGSK":"2021-04-01 06:34:47.405","CDBH":"9","XSFX":"由南向北","XSFXDM":"3","KKMC":"中天大道与中津大道交口"},{"KKBH":"610256116","HPHM":"津FJ0236","JGSK":"2021-04-01 06:34:47.422","CDBH":"7","XSFX":"由南向北","XSFXDM":"3","KKMC":"中天大道与和顺路交口"},{"KKBH":"610271008","HPHM":"津HU3989","JGSK":"2021-04-01 06:34:47.472","CDBH":"1","XSFX":"由南向北","XSFXDM":"3","KKMC":"中新大道与航母主题公园支路交口"},{"KKBH":"720881002000","HPHM":"津HT2100","JGSK":"2021-04-01 06:34:47.477","CDBH":"6","XSFX":"由西向东","XSFXDM":"2","KKMC":"海旭道与安正路交口"},{"KKBH":"720891004000","HPHM":"冀B7T18P","JGSK":"2021-04-01 06:34:47.486","CDBH":"5","XSFX":"由西向东","XSFXDM":"2","KKMC":"海博道与安平路交口"},{"KKBH":"720891004000","HPHM":"车牌","JGSK":"2021-04-01 06:34:47.564","CDBH":"9","XSFX":"由南向北","XSFXDM":"3","KKMC":"海博道与安平路交口"},{"KKBH":"610271008","HPHM":"冀BJ06J5","JGSK":"2021-04-01 06:34:47.614","CDBH":"5","XSFX":"由北向南","XSFXDM":"4","KKMC":"中新大道与航母主题公园支路交口"},{"KKBH":"610401005","HPHM":"车牌","JGSK":"2021-04-01 06:34:47.673","CDBH":"10","XSFX":"由北向南","XSFXDM":"4","KKMC":"和畅路与和顺路交口"},{"KKBH":"610256113","HPHM":"冀CDU651","JGSK":"2021-04-01 06:34:47.733","CDBH":"5","XSFX":"由南向北","XSFXDM":"3","KKMC":"中天大道与和风路交口"},{"KKBH":"610391008","HPHM":"车牌","JGSK":"2021-04-01 06:34:47.833","CDBH":"5","XSFX":"由西向东","XSFXDM":"2","KKMC":"和韵路与和旭路交口"},{"KKBH":"7208910060000","HPHM":"川Y59F49","JGSK":"2021-04-01 06:34:47.886","CDBH":"5","XSFX":"由西向东","XSFXDM":"2","KKMC":"海博道与永盛路交口正向"},{"KKBH":"610276126","HPHM":"冀B1R65E","JGSK":"2021-04-01 06:34:48.176","CDBH":"8","XSFX":"由北向南","XSFXDM":"4","KKMC":"中新大道与和意路交口"},{"KKBH":"610276126","HPHM":"冀HQH000","JGSK":"2021-04-01 06:34:48.305","CDBH":"5","XSFX":"由南向北","XSFXDM":"3","KKMC":"中新大道与和意路交口"},{"KKBH":"610276126","HPHM":"津MWA536","JGSK":"2021-04-01 06:34:48.385","CDBH":"4","XSFX":"由南向北","XSFXDM":"3","KKMC":"中新大道与和意路交口"},{"KKBH":"610256113","HPHM":"豫SEP799","JGSK":"2021-04-01 06:34:48.403","CDBH":"5","XSFX":"由南向北","XSFXDM":"3","KKMC":"中天大道与和风路交口"},{"KKBH":"7208910040000","HPHM":"车牌","JGSK":"2021-04-01 06:34:48.504","CDBH":"6","XSFX":"由西向东","XSFXDM":"2","KKMC":"海博道与安平路交口正向"},{"KKBH":"720881002000","HPHM":"津E12344","JGSK":"2021-04-01 06:34:48.51","CDBH":"7","XSFX":"由西向东","XSFXDM":"2","KKMC":"海旭道与安正路交口"},{"KKBH":"720891004000","HPHM":"津RBG900","JGSK":"2021-04-01 06:34:48.528","CDBH":"6","XSFX":"由西向东","XSFXDM":"2","KKMC":"海博道与安平路交口"},{"KKBH":"610256112","HPHM":"冀D681G5","JGSK":"2021-04-01 06:34:48.608","CDBH":"10","XSFX":"由北向南","XSFXDM":"4","KKMC":"中天大道与中津大道交口"},{"KKBH":"610271010","HPHM":"津KRU555","JGSK":"2021-04-01 06:34:48.653","CDBH":"7","XSFX":"由北向南","XSFXDM":"4","KKMC":"中新大道与华五路交口"},{"KKBH":"720891004000","HPHM":"车牌","JGSK":"2021-04-01 06:34:48.686","CDBH":"9","XSFX":"由南向北","XSFXDM":"3","KKMC":"海博道与安平路交口"},{"KKBH":"610276124","HPHM":"晋AE092L","JGSK":"2021-04-01 06:34:48.799","CDBH":"2","XSFX":"由东向西","XSFXDM":"1","KKMC":"中新大道与中生大道交口"},{"KKBH":"610391007","HPHM":"津HH5272","JGSK":"2021-04-01 06:34:48.803","CDBH":"4","XSFX":"由西向东","XSFXDM":"2","KKMC":"和韵路与和风路交口"},{"KKBH":"610391007","HPHM":"津DH3591","JGSK":"2021-04-01 06:34:48.81","CDBH":"1","XSFX":"由东向西","XSFXDM":"1","KKMC":"和韵路与和风路交口"},{"KKBH":"610276126","HPHM":"津DX0019","JGSK":"2021-04-01 06:34:48.815","CDBH":"7","XSFX":"由北向南","XSFXDM":"4","KKMC":"中新大道与和意路交口"},{"KKBH":"720891003000","HPHM":"车牌","JGSK":"2021-04-01 06:34:48.984","CDBH":"6","XSFX":"由西向东","XSFXDM":"2","KKMC":"海博道与安正路交口"},{"KKBH":"7208810020000","HPHM":"津ANG065","JGSK":"2021-04-01 06:34:49.006","CDBH":"12","XSFX":"由北向南","XSFXDM":"4","KKMC":"海旭道与安正路交口正向"},{"KKBH":"7208810070000","HPHM":"苏MJ2N96","JGSK":"2021-04-01 06:34:49.008","CDBH":"4","XSFX":"由西向东","XSFXDM":"2","KKMC":"海旭道与弘通路交口正向"},{"KKBH":"610266118","HPHM":"津KJY187","JGSK":"2021-04-01 06:34:49.038","CDBH":"2","XSFX":"由东向西","XSFXDM":"1","KKMC":"中生大道与和畅路交口"},{"KKBH":"720891003000","HPHM":"车牌","JGSK":"2021-04-01 06:34:49.068","CDBH":"5","XSFX":"由西向东","XSFXDM":"2","KKMC":"海博道与安正路交口"},{"KKBH":"610271009","HPHM":"冀B0VR65","JGSK":"2021-04-01 06:34:49.089","CDBH":"10","XSFX":"由北向南","XSFXDM":"4","KKMC":"中新大道与泰七路交口"},{"KKBH":"610256112","HPHM":"晋L1725L","JGSK":"2021-04-01 06:34:49.102","CDBH":"9","XSFX":"由南向北","XSFXDM":"3","KKMC":"中天大道与中津大道交口"},{"KKBH":"7208610020000","HPHM":"皖K3P565","JGSK":"2021-04-01 06:34:49.184","CDBH":"5","XSFX":"由西向东","XSFXDM":"2","KKMC":"海晨道与安正路交口正向"},{"KKBH":"610266118","HPHM":"苏E765BJ","JGSK":"2021-04-01 06:34:49.219","CDBH":"4","XSFX":"由西向东","XSFXDM":"2","KKMC":"中生大道与和畅路交口"},{"KKBH":"610266118","HPHM":"冀B3Y1R1","JGSK":"2021-04-01 06:34:49.259","CDBH":"10","XSFX":"由北向南","XSFXDM":"4","KKMC":"中生大道与和畅路交口"},{"KKBH":"7208910030000","HPHM":"车牌","JGSK":"2021-04-01 06:34:49.297","CDBH":"1","XSFX":"由东向西","XSFXDM":"1","KKMC":"海博道与安正路交口正向"},{"KKBH":"610276124","HPHM":"津DJF719","JGSK":"2021-04-01 06:34:49.387","CDBH":"1","XSFX":"由东向西","XSFXDM":"1","KKMC":"中新大道与中生大道交口"},{"KKBH":"610276125","HPHM":"津JLX289","JGSK":"2021-04-01 06:34:49.401","CDBH":"2","XSFX":"由东向西","XSFXDM":"1","KKMC":"中新大道与和顺路交口"},{"KKBH":"720891006000","HPHM":"津C3300学","JGSK":"2021-04-01 06:34:49.449","CDBH":"8","XSFX":"由西向东","XSFXDM":"2","KKMC":"海博道与永盛路交口"},{"KKBH":"610271010","HPHM":"冀B5W61M","JGSK":"2021-04-01 06:34:49.62","CDBH":"8","XSFX":"由北向南","XSFXDM":"4","KKMC":"中新大道与华五路交口"},{"KKBH":"720891004000","HPHM":"津A0S666","JGSK":"2021-04-01 06:34:49.811","CDBH":"6","XSFX":"由西向东","XSFXDM":"2","KKMC":"海博道与安平路交口"},{"KKBH":"610276124","HPHM":"津RBU356","JGSK":"2021-04-01 06:34:49.823","CDBH":"11","XSFX":"由北向南","XSFXDM":"4","KKMC":"中新大道与中生大道交口"},{"KKBH":"610256116","HPHM":"津FT2009","JGSK":"2021-04-01 06:34:49.903","CDBH":"11","XSFX":"由北向南","XSFXDM":"4","KKMC":"中天大道与和顺路交口"},{"KKBH":"610256112","HPHM":"津NU0998","JGSK":"2021-04-01 06:34:50.05","CDBH":"10","XSFX":"由北向南","XSFXDM":"4","KKMC":"中天大道与中津大道交口"},{"KKBH":"720891004000","HPHM":"车牌","JGSK":"2021-04-01 06:34:50.128","CDBH":"9","XSFX":"由南向北","XSFXDM":"3","KKMC":"海博道与安平路交口"},{"KKBH":"720891004000","HPHM":"车牌","JGSK":"2021-04-01 06:34:50.129","CDBH":"9","XSFX":"由南向北","XSFXDM":"3","KKMC":"海博道与安平路交口"},{"KKBH":"7208710020000","HPHM":"车牌","JGSK":"2021-04-01 06:34:50.131","CDBH":"10","XSFX":"由北向南","XSFXDM":"4","KKMC":"安正路与芳菲路交口正向"},{"KKBH":"610271008","HPHM":"津RAC556","JGSK":"2021-04-01 06:34:50.14","CDBH":"4","XSFX":"由北向南","XSFXDM":"4","KKMC":"中新大道与航母主题公园支路交口"},{"KKBH":"720891003000","HPHM":"津HSC198","JGSK":"2021-04-01 06:34:50.181","CDBH":"7","XSFX":"由南向北","XSFXDM":"3","KKMC":"海博道与安正路交口"},{"KKBH":"7208610030000","HPHM":"车牌","JGSK":"2021-04-01 06:34:50.253","CDBH":"7","XSFX":"由南向北","XSFXDM":"3","KKMC":"海晨道与安明路交口正向"},{"KKBH":"610256111","HPHM":"津HTH801","JGSK":"2021-04-01 06:34:50.258","CDBH":"9","XSFX":"由北向南","XSFXDM":"4","KKMC":"中天大道与和惠路交口"},{"KKBH":"7208910060000","HPHM":"津DLF536","JGSK":"2021-04-01 06:34:50.283","CDBH":"7","XSFX":"由西向东","XSFXDM":"2","KKMC":"海博道与永盛路交口正向"},{"KKBH":"720881002000","HPHM":"鲁AF7K22","JGSK":"2021-04-01 06:34:50.434","CDBH":"6","XSFX":"由西向东","XSFXDM":"2","KKMC":"海旭道与安正路交口"},{"KKBH":"610276124","HPHM":"冀D795FV","JGSK":"2021-04-01 06:34:50.447","CDBH":"2","XSFX":"由东向西","XSFXDM":"1","KKMC":"中新大道与中生大道交口"},{"KKBH":"610271009","HPHM":"车牌","JGSK":"2021-04-01 06:34:50.588","CDBH":"11","XSFX":"由北向南","XSFXDM":"4","KKMC":"中新大道与泰七路交口"},{"KKBH":"610271009","HPHM":"车牌","JGSK":"2021-04-01 06:34:50.633","CDBH":"5","XSFX":"由西向东","XSFXDM":"2","KKMC":"中新大道与泰七路交口"},{"KKBH":"610256116","HPHM":"津DB6338","JGSK":"2021-04-01 06:34:50.704","CDBH":"12","XSFX":"由北向南","XSFXDM":"4","KKMC":"中天大道与和顺路交口"},{"KKBH":"610401004","HPHM":"冀BU259T","JGSK":"2021-04-01 06:34:50.759","CDBH":"1","XSFX":"由东向西","XSFXDM":"1","KKMC":"和畅路与和风路交口"},{"KKBH":"610256113","HPHM":"豫SEP799","JGSK":"2021-04-01 06:34:50.813","CDBH":"6","XSFX":"由南向北","XSFXDM":"3","KKMC":"中天大道与和风路交口"},{"KKBH":"610276124","HPHM":"津RKF964","JGSK":"2021-04-01 06:34:50.847","CDBH":"1","XSFX":"由东向西","XSFXDM":"1","KKMC":"中新大道与中生大道交口"},{"KKBH":"610391006","HPHM":"津HTJ502","JGSK":"2021-04-01 06:34:50.978","CDBH":"7","XSFX":"由南向北","XSFXDM":"3","KKMC":"和韵路与和意路交口"},{"KKBH":"720891003000","HPHM":"车牌","JGSK":"2021-04-01 06:34:50.991","CDBH":"6","XSFX":"由西向东","XSFXDM":"2","KKMC":"海博道与安正路交口"},{"KKBH":"610276126","HPHM":"津NGA159","JGSK":"2021-04-01 06:34:51.127","CDBH":"5","XSFX":"由南向北","XSFXDM":"3","KKMC":"中新大道与和意路交口"},{"KKBH":"610256116","HPHM":"津ARV522","JGSK":"2021-04-01 06:34:51.142","CDBH":"11","XSFX":"由北向南","XSFXDM":"4","KKMC":"中天大道与和顺路交口"},{"KKBH":"720901002000","HPHM":"冀J866VM","JGSK":"2021-04-01 06:34:51.222","CDBH":"8","XSFX":"由南向北","XSFXDM":"3","KKMC":"玉林道与安正路交口"},{"KKBH":"610401004","HPHM":"津A3D482","JGSK":"2021-04-01 06:34:51.26","CDBH":"8","XSFX":"由南向北","XSFXDM":"3","KKMC":"和畅路与和风路交口"},{"KKBH":"7208910040000","HPHM":"津FMQ829","JGSK":"2021-04-01 06:34:51.296","CDBH":"6","XSFX":"由西向东","XSFXDM":"2","KKMC":"海博道与安平路交口正向"},{"KKBH":"610271008","HPHM":"津RAC556","JGSK":"2021-04-01 06:34:51.38","CDBH":"4","XSFX":"由北向南","XSFXDM":"4","KKMC":"中新大道与航母主题公园支路交口"},{"KKBH":"711","HPHM":"津DHG955","JGSK":"2021-04-01 06:34:51.42","CDBH":"7","XSFX":"由北向南","XSFXDM":"4","KKMC":"不礼让行人中新大道与和旭路交口"},{"KKBH":"610286127","HPHM":"皖A92362","JGSK":"2021-04-01 06:34:51.435","CDBH":"3","XSFX":"由东向西","XSFXDM":"1","KKMC":"中津大道与和畅路交口"},{"KKBH":"610256115","HPHM":"车牌","JGSK":"2021-04-01 06:34:51.443","CDBH":"9","XSFX":"由南向北","XSFXDM":"3","KKMC":"中天大道与中生大道交口"},{"KKBH":"610401004","HPHM":"津MF3506","JGSK":"2021-04-01 06:34:51.513","CDBH":"12","XSFX":"由北向南","XSFXDM":"4","KKMC":"和畅路与和风路交口"},{"KKBH":"610271009","HPHM":"冀B0VR65","JGSK":"2021-04-01 06:34:51.561","CDBH":"10","XSFX":"由北向南","XSFXDM":"4","KKMC":"中新大道与泰七路交口"},{"KKBH":"720861003000","HPHM":"辽BL88B3","JGSK":"2021-04-01 06:34:51.562","CDBH":"1","XSFX":"由东向西","XSFXDM":"1","KKMC":"海晨道与安明路交口"},{"KKBH":"720891004000","HPHM":"津KA7612","JGSK":"2021-04-01 06:34:51.649","CDBH":"5","XSFX":"由西向东","XSFXDM":"2","KKMC":"海博道与安平路交口"},{"KKBH":"610271008","HPHM":"车牌","JGSK":"2021-04-01 06:34:51.691","CDBH":"1","XSFX":"由南向北","XSFXDM":"3","KKMC":"中新大道与航母主题公园支路交口"},{"KKBH":"610276126","HPHM":"津KVZ269","JGSK":"2021-04-01 06:34:51.912","CDBH":"7","XSFX":"由北向南","XSFXDM":"4","KKMC":"中新大道与和意路交口"},{"KKBH":"720891004000","HPHM":"车牌","JGSK":"2021-04-01 06:34:52.207","CDBH":"9","XSFX":"由南向北","XSFXDM":"3","KKMC":"海博道与安平路交口"},{"KKBH":"720891006000","HPHM":"津DLF536","JGSK":"2021-04-01 06:34:52.244","CDBH":"7","XSFX":"由西向东","XSFXDM":"2","KKMC":"海博道与永盛路交口"},{"KKBH":"610256112","HPHM":"甘M9C242","JGSK":"2021-04-01 06:34:52.353","CDBH":"10","XSFX":"由北向南","XSFXDM":"4","KKMC":"中天大道与中津大道交口"},{"KKBH":"610256116","HPHM":"津HD3176","JGSK":"2021-04-01 06:34:52.476","CDBH":"4","XSFX":"由西向东","XSFXDM":"2","KKMC":"中天大道与和顺路交口"},{"KKBH":"610256116","HPHM":"鲁G230SK","JGSK":"2021-04-01 06:34:52.544","CDBH":"12","XSFX":"由北向南","XSFXDM":"4","KKMC":"中天大道与和顺路交口"},{"KKBH":"610286127","HPHM":"辽J89039","JGSK":"2021-04-01 06:34:52.625","CDBH":"2","XSFX":"由东向西","XSFXDM":"1","KKMC":"中津大道与和畅路交口"},{"KKBH":"720881002000","HPHM":"鲁NP58T3","JGSK":"2021-04-01 06:34:52.632","CDBH":"13","XSFX":"由北向南","XSFXDM":"4","KKMC":"海旭道与安正路交口"},{"KKBH":"720891003000","HPHM":"车牌","JGSK":"2021-04-01 06:34:52.731","CDBH":"1","XSFX":"由东向西","XSFXDM":"1","KKMC":"海博道与安正路交口"},{"KKBH":"7208810020000","HPHM":"沪C677AC","JGSK":"2021-04-01 06:34:52.768","CDBH":"12","XSFX":"由北向南","XSFXDM":"4","KKMC":"海旭道与安正路交口正向"},{"KKBH":"610256112","HPHM":"冀D681G5","JGSK":"2021-04-01 06:34:52.775","CDBH":"10","XSFX":"由北向南","XSFXDM":"4","KKMC":"中天大道与中津大道交口"},{"KKBH":"7208910060000","HPHM":"鲁BP21W2","JGSK":"2021-04-01 06:34:52.81","CDBH":"12","XSFX":"由北向南","XSFXDM":"4","KKMC":"海博道与永盛路交口正向"},{"KKBH":"711","HPHM":"津C58E17","JGSK":"2021-04-01 06:34:52.858","CDBH":"8","XSFX":"由北向南","XSFXDM":"4","KKMC":"不礼让行人中新大道与和旭路交口"},{"KKBH":"610256115","HPHM":"津A8Q585","JGSK":"2021-04-01 06:34:52.863","CDBH":"10","XSFX":"由北向南","XSFXDM":"4","KKMC":"中天大道与中生大道交口"},{"KKBH":"720891003000","HPHM":"津RAV056","JGSK":"2021-04-01 06:34:52.9","CDBH":"7","XSFX":"由南向北","XSFXDM":"3","KKMC":"海博道与安正路交口"},{"KKBH":"610256116","HPHM":"津FJ0236","JGSK":"2021-04-01 06:34:52.972","CDBH":"7","XSFX":"由南向北","XSFXDM":"3","KKMC":"中天大道与和顺路交口"},{"KKBH":"720881002000","HPHM":"辽A16FF3","JGSK":"2021-04-01 06:34:53.079","CDBH":"6","XSFX":"由西向东","XSFXDM":"2","KKMC":"海旭道与安正路交口"},{"KKBH":"6071310030000","HPHM":"车牌","JGSK":"2021-04-01 06:34:53.097","CDBH":"1","XSFX":"由东向西","XSFXDM":"1","KKMC":"中央大道与海旭道交口正向"},{"KKBH":"610271009","HPHM":"冀B022A6","JGSK":"2021-04-01 06:34:53.135","CDBH":"11","XSFX":"由北向南","XSFXDM":"4","KKMC":"中新大道与泰七路交口"},{"KKBH":"7208810050000","HPHM":"津FCR536","JGSK":"2021-04-01 06:34:53.268","CDBH":"7","XSFX":"由北向南","XSFXDM":"4","KKMC":"海旭道与明盛路交口正向"},{"KKBH":"610271010","HPHM":"冀B8D01Q","JGSK":"2021-04-01 06:34:53.37","CDBH":"7","XSFX":"由北向南","XSFXDM":"4","KKMC":"中新大道与华五路交口"},{"KKBH":"610266118","HPHM":"津GNZ677","JGSK":"2021-04-01 06:34:53.719","CDBH":"2","XSFX":"由东向西","XSFXDM":"1","KKMC":"中生大道与和畅路交口"},{"KKBH":"7208810020000","HPHM":"津DB5166","JGSK":"2021-04-01 06:34:53.758","CDBH":"3","XSFX":"由东向西","XSFXDM":"1","KKMC":"海旭道与安正路交口正向"},{"KKBH":"610271008","HPHM":"津GMQ600","JGSK":"2021-04-01 06:34:53.797","CDBH":"1","XSFX":"由南向北","XSFXDM":"3","KKMC":"中新大道与航母主题公园支路交口"},{"KKBH":"610276124","HPHM":"晋AE092L","JGSK":"2021-04-01 06:34:53.812","CDBH":"3","XSFX":"由东向西","XSFXDM":"1","KKMC":"中新大道与中生大道交口"},{"KKBH":"610256112","HPHM":"甘M90242","JGSK":"2021-04-01 06:34:53.815","CDBH":"11","XSFX":"由北向南","XSFXDM":"4","KKMC":"中天大道与中津大道交口"},{"KKBH":"610256112","HPHM":"津FT5319","JGSK":"2021-04-01 06:34:53.865","CDBH":"4","XSFX":"由西向东","XSFXDM":"2","KKMC":"中天大道与中津大道交口"},{"KKBH":"610256111","HPHM":"蒙ASV703","JGSK":"2021-04-01 06:34:53.915","CDBH":"9","XSFX":"由北向南","XSFXDM":"4","KKMC":"中天大道与和惠路交口"},{"KKBH":"610286127","HPHM":"津NFL638","JGSK":"2021-04-01 06:34:53.916","CDBH":"6","XSFX":"由西向东","XSFXDM":"2","KKMC":"中津大道与和畅路交口"},{"KKBH":"610271010","HPHM":"津HDH905","JGSK":"2021-04-01 06:34:54.008","CDBH":"8","XSFX":"由北向南","XSFXDM":"4","KKMC":"中新大道与华五路交口"},{"KKBH":"720881007000","HPHM":"苏MJ2N96","JGSK":"2021-04-01 06:34:54.042","CDBH":"4","XSFX":"由西向东","XSFXDM":"2","KKMC":"海旭道与弘通路交口"},{"KKBH":"720891004000","HPHM":"车牌","JGSK":"2021-04-01 06:34:54.048","CDBH":"9","XSFX":"由南向北","XSFXDM":"3","KKMC":"海博道与安平路交口"},{"KKBH":"610256112","HPHM":"津NU0998","JGSK":"2021-04-01 06:34:54.055","CDBH":"10","XSFX":"由北向南","XSFXDM":"4","KKMC":"中天大道与中津大道交口"},{"KKBH":"610271010","HPHM":"津C3H799","JGSK":"2021-04-01 06:34:54.089","CDBH":"4","XSFX":"由南向北","XSFXDM":"3","KKMC":"中新大道与华五路交口"},{"KKBH":"7208810020000","HPHM":"津A22G19","JGSK":"2021-04-01 06:34:54.09","CDBH":"13","XSFX":"由北向南","XSFXDM":"4","KKMC":"海旭道与安正路交口正向"},{"KKBH":"610391007","HPHM":"津E10929","JGSK":"2021-04-01 06:34:54.112","CDBH":"11","XSFX":"由北向南","XSFXDM":"4","KKMC":"和韵路与和风路交口"},{"KKBH":"610256113","HPHM":"车牌","JGSK":"2021-04-01 06:34:54.177","CDBH":"2","XSFX":"由西向东","XSFXDM":"2","KKMC":"中天大道与和风路交口"},{"KKBH":"610261003000","HPHM":"津NTR169","JGSK":"2021-04-01 06:34:54.19","CDBH":"10","XSFX":"由东向西","XSFXDM":"1","KKMC":"中生大道与静湖南路交口"},{"KKBH":"7208710020000","HPHM":"车牌","JGSK":"2021-04-01 06:34:54.343","CDBH":"10","XSFX":"由北向南","XSFXDM":"4","KKMC":"安正路与芳菲路交口正向"},{"KKBH":"711","HPHM":"津H68773","JGSK":"2021-04-01 06:34:54.382","CDBH":"7","XSFX":"由北向南","XSFXDM":"4","KKMC":"不礼让行人中新大道与和旭路交口"},{"KKBH":"610276125","HPHM":"冀B2G3P3","JGSK":"2021-04-01 06:34:54.47","CDBH":"4","XSFX":"由南向北","XSFXDM":"3","KKMC":"中新大道与和顺路交口"},{"KKBH":"610256115","HPHM":"津RUJ694","JGSK":"2021-04-01 06:34:54.502","CDBH":"10","XSFX":"由北向南","XSFXDM":"4","KKMC":"中天大道与中生大道交口"},{"KKBH":"7208910040000","HPHM":"津KLU520","JGSK":"2021-04-01 06:34:54.586","CDBH":"6","XSFX":"由西向东","XSFXDM":"2","KKMC":"海博道与安平路交口正向"},{"KKBH":"610276126","HPHM":"津NGA159","JGSK":"2021-04-01 06:34:54.63","CDBH":"5","XSFX":"由南向北","XSFXDM":"3","KKMC":"中新大道与和意路交口"},{"KKBH":"610271009","HPHM":"新RWZ008","JGSK":"2021-04-01 06:34:54.793","CDBH":"11","XSFX":"由北向南","XSFXDM":"4","KKMC":"中新大道与泰七路交口"},{"KKBH":"610266118","HPHM":"津KJY187","JGSK":"2021-04-01 06:34:54.835","CDBH":"3","XSFX":"由东向西","XSFXDM":"1","KKMC":"中生大道与和畅路交口"},{"KKBH":"720891004000","HPHM":"津FMQ829","JGSK":"2021-04-01 06:34:54.852","CDBH":"5","XSFX":"由西向东","XSFXDM":"2","KKMC":"海博道与安平路交口"},{"KKBH":"610276126","HPHM":"津KVZ269","JGSK":"2021-04-01 06:34:54.982","CDBH":"7","XSFX":"由北向南","XSFXDM":"4","KKMC":"中新大道与和意路交口"},{"KKBH":"610256113","HPHM":"冀B3A8P5","JGSK":"2021-04-01 06:34:55.069","CDBH":"8","XSFX":"由北向南","XSFXDM":"4","KKMC":"中天大道与和风路交口"},{"KKBH":"7208510020000","HPHM":"车牌","JGSK":"2021-04-01 06:34:55.109","CDBH":"6","XSFX":"由西向东","XSFXDM":"2","KKMC":"碧水道与安正路交口正向"},{"KKBH":"610271010","HPHM":"冀B09E35","JGSK":"2021-04-01 06:34:55.157","CDBH":"7","XSFX":"由北向南","XSFXDM":"4","KKMC":"中新大道与华五路交口"},{"KKBH":"720891006000","HPHM":"川Y59F49","JGSK":"2021-04-01 06:34:55.267","CDBH":"5","XSFX":"由西向东","XSFXDM":"2","KKMC":"海博道与永盛路交口"},{"KKBH":"7208610030000","HPHM":"津MNM135","JGSK":"2021-04-01 06:34:55.278","CDBH":"5","XSFX":"由西向东","XSFXDM":"2","KKMC":"海晨道与安明路交口正向"},{"KKBH":"720891003000","HPHM":"车牌","JGSK":"2021-04-01 06:34:55.385","CDBH":"7","XSFX":"由南向北","XSFXDM":"3","KKMC":"海博道与安正路交口"},{"KKBH":"610266118","HPHM":"冀B3Y1R1","JGSK":"2021-04-01 06:34:55.402","CDBH":"10","XSFX":"由北向南","XSFXDM":"4","KKMC":"中生大道与和畅路交口"},{"KKBH":"7400110020000","HPHM":"津MPN886","JGSK":"2021-04-01 06:34:55.465","CDBH":"6","XSFX":"由北向南","XSFXDM":"4","KKMC":"静湖南路与华一路交口正向"},{"KKBH":"7280310030000","HPHM":"津AY1770","JGSK":"2021-04-01 06:34:55.502","CDBH":"6","XSFX":"由北向南","XSFXDM":"4","KKMC":"动漫中路与文二路交口正向"},{"KKBH":"610256111","HPHM":"津HTH801","JGSK":"2021-04-01 06:34:55.505","CDBH":"9","XSFX":"由北向南","XSFXDM":"4","KKMC":"中天大道与和惠路交口"},{"KKBH":"610286127","HPHM":"津RQP831","JGSK":"2021-04-01 06:34:55.596","CDBH":"4","XSFX":"由西向东","XSFXDM":"2","KKMC":"中津大道与和畅路交口"},{"KKBH":"610276124","HPHM":"津DJF719","JGSK":"2021-04-01 06:34:55.972","CDBH":"1","XSFX":"由东向西","XSFXDM":"1","KKMC":"中新大道与中生大道交口"},{"KKBH":"610256116","HPHM":"津ARV522","JGSK":"2021-04-01 06:34:56.069","CDBH":"12","XSFX":"由北向南","XSFXDM":"4","KKMC":"中天大道与和顺路交口"},{"KKBH":"610391007","HPHM":"津DH3591","JGSK":"2021-04-01 06:34:56.112","CDBH":"2","XSFX":"由东向西","XSFXDM":"1","KKMC":"和韵路与和风路交口"},{"KKBH":"610286127","HPHM":"冀B336D3","JGSK":"2021-04-01 06:34:56.141","CDBH":"8","XSFX":"由南向北","XSFXDM":"3","KKMC":"中津大道与和畅路交口"},{"KKBH":"711","HPHM":"津MFU327","JGSK":"2021-04-01 06:34:56.145","CDBH":"8","XSFX":"由北向南","XSFXDM":"4","KKMC":"不礼让行人中新大道与和旭路交口"},{"KKBH":"610256114","HPHM":"津AR9679","JGSK":"2021-04-01 06:34:56.153","CDBH":"8","XSFX":"由北向南","XSFXDM":"4","KKMC":"中天大道与和旭路交口"},{"KKBH":"720891003000","HPHM":"苏L29183","JGSK":"2021-04-01 06:34:56.253","CDBH":"3","XSFX":"由东向西","XSFXDM":"1","KKMC":"海博道与安正路交口"},{"KKBH":"610391007","HPHM":"津HH5272","JGSK":"2021-04-01 06:34:56.254","CDBH":"4","XSFX":"由西向东","XSFXDM":"2","KKMC":"和韵路与和风路交口"},{"KKBH":"610256116","HPHM":"津E15551","JGSK":"2021-04-01 06:34:56.348","CDBH":"11","XSFX":"由北向南","XSFXDM":"4","KKMC":"中天大道与和顺路交口"},{"KKBH":"720861002000","HPHM":"皖K3P565","JGSK":"2021-04-01 06:34:56.361","CDBH":"5","XSFX":"由西向东","XSFXDM":"2","KKMC":"海晨道与安正路交口"},{"KKBH":"610271010","HPHM":"津HDH905","JGSK":"2021-04-01 06:34:56.418","CDBH":"8","XSFX":"由北向南","XSFXDM":"4","KKMC":"中新大道与华五路交口"},{"KKBH":"610276125","HPHM":"津GHY961","JGSK":"2021-04-01 06:34:56.47","CDBH":"5","XSFX":"由南向北","XSFXDM":"3","KKMC":"中新大道与和顺路交口"},{"KKBH":"610276124","HPHM":"津B16513","JGSK":"2021-04-01 06:34:56.527","CDBH":"4","XSFX":"由西向东","XSFXDM":"2","KKMC":"中新大道与中生大道交口"},{"KKBH":"610286127","HPHM":"辽J89039","JGSK":"2021-04-01 06:34:56.577","CDBH":"3","XSFX":"由东向西","XSFXDM":"1","KKMC":"中津大道与和畅路交口"},{"KKBH":"720881002000","HPHM":"津DB5166","JGSK":"2021-04-01 06:34:56.671","CDBH":"3","XSFX":"由东向西","XSFXDM":"1","KKMC":"海旭道与安正路交口"},{"KKBH":"7208910030000","HPHM":"冀J1M3D3","JGSK":"2021-04-01 06:34:56.758","CDBH":"4","XSFX":"由西向东","XSFXDM":"2","KKMC":"海博道与安正路交口正向"},{"KKBH":"610271009","HPHM":"冀B022A6","JGSK":"2021-04-01 06:34:56.767","CDBH":"11","XSFX":"由北向南","XSFXDM":"4","KKMC":"中新大道与泰七路交口"},{"KKBH":"711","HPHM":"津K36917","JGSK":"2021-04-01 06:34:56.782","CDBH":"7","XSFX":"由北向南","XSFXDM":"4","KKMC":"不礼让行人中新大道与和旭路交口"},{"KKBH":"7208810050000","HPHM":"车牌","JGSK":"2021-04-01 06:34:56.795","CDBH":"4","XSFX":"由西向东","XSFXDM":"2","KKMC":"海旭道与明盛路交口正向"},{"KKBH":"720891004000","HPHM":"车牌","JGSK":"2021-04-01 06:34:56.853","CDBH":"9","XSFX":"由南向北","XSFXDM":"3","KKMC":"海博道与安平路交口"},{"KKBH":"610266117","HPHM":"津DDQ156","JGSK":"2021-04-01 06:34:56.879","CDBH":"6","XSFX":"由西向东","XSFXDM":"2","KKMC":"中生大道与和韵路交口"},{"KKBH":"610261003000","HPHM":"津KAL699","JGSK":"2021-04-01 06:34:56.914","CDBH":"10","XSFX":"由东向西","XSFXDM":"1","KKMC":"中生大道与静湖南路交口"},{"KKBH":"610256116","HPHM":"车牌","JGSK":"2021-04-01 06:34:57.234","CDBH":"9","XSFX":"由南向北","XSFXDM":"3","KKMC":"中天大道与和顺路交口"},{"KKBH":"7208810020000","HPHM":"津E03694","JGSK":"2021-04-01 06:34:57.251","CDBH":"12","XSFX":"由北向南","XSFXDM":"4","KKMC":"海旭道与安正路交口正向"},{"KKBH":"610276126","HPHM":"津AD53923","JGSK":"2021-04-01 06:34:57.258","CDBH":"8","XSFX":"由北向南","XSFXDM":"4","KKMC":"中新大道与和意路交口"},{"KKBH":"610271010","HPHM":"津CZ1353","JGSK":"2021-04-01 06:34:57.323","CDBH":"8","XSFX":"由北向南","XSFXDM":"4","KKMC":"中新大道与华五路交口"},{"KKBH":"610401005","HPHM":"津KAL599","JGSK":"2021-04-01 06:34:57.547","CDBH":"4","XSFX":"由西向东","XSFXDM":"2","KKMC":"和畅路与和顺路交口"},{"KKBH":"610266118","HPHM":"津JKX908","JGSK":"2021-04-01 06:34:57.755","CDBH":"10","XSFX":"由北向南","XSFXDM":"4","KKMC":"中生大道与和畅路交口"},{"KKBH":"610266118","HPHM":"津A0R671","JGSK":"2021-04-01 06:34:57.859","CDBH":"5","XSFX":"由西向东","XSFXDM":"2","KKMC":"中生大道与和畅路交口"},{"KKBH":"720891006000","HPHM":"鲁BP21W2","JGSK":"2021-04-01 06:34:57.877","CDBH":"12","XSFX":"由北向南","XSFXDM":"4","KKMC":"海博道与永盛路交口"},{"KKBH":"610286127","HPHM":"闽AA7626","JGSK":"2021-04-01 06:34:57.878","CDBH":"8","XSFX":"由南向北","XSFXDM":"3","KKMC":"中津大道与和畅路交口"},{"KKBH":"610271010","HPHM":"津C3H799","JGSK":"2021-04-01 06:34:57.986","CDBH":"4","XSFX":"由南向北","XSFXDM":"3","KKMC":"中新大道与华五路交口"},{"KKBH":"720891004000","HPHM":"津KLU520","JGSK":"2021-04-01 06:34:58.132","CDBH":"6","XSFX":"由西向东","XSFXDM":"2","KKMC":"海博道与安平路交口"},{"KKBH":"610256112","HPHM":"津A9X903","JGSK":"2021-04-01 06:34:58.174","CDBH":"5","XSFX":"由西向东","XSFXDM":"2","KKMC":"中天大道与中津大道交口"},{"KKBH":"711","HPHM":"辽PJR919","JGSK":"2021-04-01 06:34:58.302","CDBH":"5","XSFX":"由南向北","XSFXDM":"3","KKMC":"不礼让行人中新大道与和旭路交口"},{"KKBH":"610271010","HPHM":"冀B8D01Q","JGSK":"2021-04-01 06:34:58.343","CDBH":"7","XSFX":"由北向南","XSFXDM":"4","KKMC":"中新大道与华五路交口"},{"KKBH":"711","HPHM":"陕A02KL8","JGSK":"2021-04-01 06:34:58.347","CDBH":"2","XSFX":"由东向西","XSFXDM":"1","KKMC":"不礼让行人中新大道与和旭路交口"},{"KKBH":"7400110020000","HPHM":"车牌","JGSK":"2021-04-01 06:34:58.456","CDBH":"4","XSFX":"由南向北","XSFXDM":"3","KKMC":"静湖南路与华一路交口正向"},{"KKBH":"711","HPHM":"晋L1650B","JGSK":"2021-04-01 06:34:58.466","CDBH":"8","XSFX":"由北向南","XSFXDM":"4","KKMC":"不礼让行人中新大道与和旭路交口"},{"KKBH":"610256113","HPHM":"冀B3A8P5","JGSK":"2021-04-01 06:34:58.563","CDBH":"8","XSFX":"由北向南","XSFXDM":"4","KKMC":"中天大道与和风路交口"},{"KKBH":"720891004000","HPHM":"苏HC833N","JGSK":"2021-04-01 06:34:58.616","CDBH":"4","XSFX":"由西向东","XSFXDM":"2","KKMC":"海博道与安平路交口"},{"KKBH":"610271009","HPHM":"新RWZ008","JGSK":"2021-04-01 06:34:58.927","CDBH":"11","XSFX":"由北向南","XSFXDM":"4","KKMC":"中新大道与泰七路交口"},{"KKBH":"610266118","HPHM":"津GNZ677","JGSK":"2021-04-01 06:34:59.003","CDBH":"2","XSFX":"由东向西","XSFXDM":"1","KKMC":"中生大道与和畅路交口"},{"KKBH":"7208910030000","HPHM":"冀B2U58R","JGSK":"2021-04-01 06:34:59.04","CDBH":"4","XSFX":"由西向东","XSFXDM":"2","KKMC":"海博道与安正路交口正向"},{"KKBH":"610276124","HPHM":"津H70068","JGSK":"2021-04-01 06:34:59.088","CDBH":"6","XSFX":"由西向东","XSFXDM":"2","KKMC":"中新大道与中生大道交口"},{"KKBH":"610256115","HPHM":"鲁VJ2L56","JGSK":"2021-04-01 06:34:59.114","CDBH":"1","XSFX":"由东向西","XSFXDM":"1","KKMC":"中天大道与中生大道交口"},{"KKBH":"7205610020000","HPHM":"京Y80052","JGSK":"2021-04-01 06:34:59.138","CDBH":"3","XSFX":"由西向东","XSFXDM":"2","KKMC":"动漫北路与文三路交口正向"},{"KKBH":"7205610020000","HPHM":"车牌","JGSK":"2021-04-01 06:34:59.151","CDBH":"6","XSFX":"由北向南","XSFXDM":"4","KKMC":"动漫北路与文三路交口正向"},{"KKBH":"610271010","HPHM":"冀FH27U5","JGSK":"2021-04-01 06:34:59.168","CDBH":"7","XSFX":"由北向南","XSFXDM":"4","KKMC":"中新大道与华五路交口"},{"KKBH":"720861003000","HPHM":"津MNM135","JGSK":"2021-04-01 06:34:59.212","CDBH":"5","XSFX":"由西向东","XSFXDM":"2","KKMC":"海晨道与安明路交口"},{"KKBH":"7208810020000","HPHM":"津GFH176","JGSK":"2021-04-01 06:34:59.297","CDBH":"6","XSFX":"由西向东","XSFXDM":"2","KKMC":"海旭道与安正路交口正向"},{"KKBH":"610256116","HPHM":"津E15551","JGSK":"2021-04-01 06:34:59.35","CDBH":"12","XSFX":"由北向南","XSFXDM":"4","KKMC":"中天大道与和顺路交口"},{"KKBH":"610256111","HPHM":"蒙ASV703","JGSK":"2021-04-01 06:34:59.35","CDBH":"9","XSFX":"由北向南","XSFXDM":"4","KKMC":"中天大道与和惠路交口"},{"KKBH":"610256113","HPHM":"车牌","JGSK":"2021-04-01 06:34:59.391","CDBH":"2","XSFX":"由西向东","XSFXDM":"2","KKMC":"中天大道与和风路交口"},{"KKBH":"610271010","HPHM":"津CZ1353","JGSK":"2021-04-01 06:34:59.544","CDBH":"8","XSFX":"由北向南","XSFXDM":"4","KKMC":"中新大道与华五路交口"},{"KKBH":"610256116","HPHM":"豫E5U606","JGSK":"2021-04-01 06:34:59.696","CDBH":"10","XSFX":"由北向南","XSFXDM":"4","KKMC":"中天大道与和顺路交口"},{"KKBH":"610261003000","HPHM":"豫NJ7810","JGSK":"2021-04-01 06:34:59.714","CDBH":"10","XSFX":"由东向西","XSFXDM":"1","KKMC":"中生大道与静湖南路交口"},{"KKBH":"720891004000","HPHM":"车牌","JGSK":"2021-04-01 06:34:59.733","CDBH":"8","XSFX":"由南向北","XSFXDM":"3","KKMC":"海博道与安平路交口"},{"KKBH":"740011002000","HPHM":"津MPN886","JGSK":"2021-04-01 06:34:59.974","CDBH":"14","XSFX":"由北向南","XSFXDM":"4","KKMC":"静湖南路与华一路交口"},{"KKBH":"610276126","HPHM":"津AD53923","JGSK":"2021-04-01 06:35:00.02","CDBH":"8","XSFX":"由北向南","XSFXDM":"4","KKMC":"中新大道与和意路交口"},{"KKBH":"720891003000","HPHM":"车牌","JGSK":"2021-04-01 06:35:00.114","CDBH":"6","XSFX":"由西向东","XSFXDM":"2","KKMC":"海博道与安正路交口"},{"KKBH":"610266118","HPHM":"津JJQ955","JGSK":"2021-04-01 06:35:00.133","CDBH":"11","XSFX":"由北向南","XSFXDM":"4","KKMC":"中生大道与和畅路交口"},{"KKBH":"610286127","HPHM":"冀B336D3","JGSK":"2021-04-01 06:35:00.254","CDBH":"9","XSFX":"由南向北","XSFXDM":"3","KKMC":"中津大道与和畅路交口"},{"KKBH":"6102610030000","HPHM":"津C366E1","JGSK":"2021-04-01 06:35:00.315","CDBH":"1","XSFX":"由东向西","XSFXDM":"1","KKMC":"中生大道与静湖南路交口正向"},{"KKBH":"720891004000","HPHM":"车牌","JGSK":"2021-04-01 06:35:00.376","CDBH":"9","XSFX":"由南向北","XSFXDM":"3","KKMC":"海博道与安平路交口"},{"KKBH":"610271010","HPHM":"冀B09E35","JGSK":"2021-04-01 06:35:00.504","CDBH":"7","XSFX":"由北向南","XSFXDM":"4","KKMC":"中新大道与华五路交口"},{"KKBH":"610266118","HPHM":"津JMM950","JGSK":"2021-04-01 06:35:00.59","CDBH":"6","XSFX":"由西向东","XSFXDM":"2","KKMC":"中生大道与和畅路交口"},{"KKBH":"610401005","HPHM":"津KAL599","JGSK":"2021-04-01 06:35:00.638","CDBH":"5","XSFX":"由西向东","XSFXDM":"2","KKMC":"和畅路与和顺路交口"},{"KKBH":"610286127","HPHM":"鲁E6N020","JGSK":"2021-04-01 06:35:00.643","CDBH":"5","XSFX":"由西向东","XSFXDM":"2","KKMC":"中津大道与和畅路交口"},{"KKBH":"610256113","HPHM":"京N0LZ66","JGSK":"2021-04-01 06:35:00.668","CDBH":"7","XSFX":"由北向南","XSFXDM":"4","KKMC":"中天大道与和风路交口"},{"KKBH":"720881005000","HPHM":"津FCR536","JGSK":"2021-04-01 06:35:00.837","CDBH":"7","XSFX":"由北向南","XSFXDM":"4","KKMC":"海旭道与明盛路交口"},{"KKBH":"610271010","HPHM":"冀B4D906","JGSK":"2021-04-01 06:35:00.862","CDBH":"8","XSFX":"由北向南","XSFXDM":"4","KKMC":"中新大道与华五路交口"},{"KKBH":"610256112","HPHM":"津NRG565","JGSK":"2021-04-01 06:35:00.888","CDBH":"5","XSFX":"由西向东","XSFXDM":"2","KKMC":"中天大道与中津大道交口"},{"KKBH":"610401005","HPHM":"津MAA771","JGSK":"2021-04-01 06:35:00.978","CDBH":"7","XSFX":"由南向北","XSFXDM":"3","KKMC":"和畅路与和顺路交口"},{"KKBH":"610266118","HPHM":"津A0R671","JGSK":"2021-04-01 06:35:01.15","CDBH":"5","XSFX":"由西向东","XSFXDM":"2","KKMC":"中生大道与和畅路交口"},{"KKBH":"610256115","HPHM":"津KVY959","JGSK":"2021-04-01 06:35:01.151","CDBH":"8","XSFX":"由南向北","XSFXDM":"3","KKMC":"中天大道与中生大道交口"},{"KKBH":"610256116","HPHM":"津K63077","JGSK":"2021-04-01 06:35:01.325","CDBH":"5","XSFX":"由西向东","XSFXDM":"2","KKMC":"中天大道与和顺路交口"},{"KKBH":"7208910030000","HPHM":"冀J7A558","JGSK":"2021-04-01 06:35:01.563","CDBH":"4","XSFX":"由西向东","XSFXDM":"2","KKMC":"海博道与安正路交口正向"},{"KKBH":"610401004","HPHM":"冀BU259T","JGSK":"2021-04-01 06:35:01.655","CDBH":"2","XSFX":"由东向西","XSFXDM":"1","KKMC":"和畅路与和风路交口"},{"KKBH":"720881002000","HPHM":"津GFH176","JGSK":"2021-04-01 06:35:01.721","CDBH":"7","XSFX":"由西向东","XSFXDM":"2","KKMC":"海旭道与安正路交口"},{"KKBH":"610286127","HPHM":"津AU6555","JGSK":"2021-04-01 06:35:01.77","CDBH":"7","XSFX":"由南向北","XSFXDM":"3","KKMC":"中津大道与和畅路交口"},{"KKBH":"610276124","HPHM":"津GCW185","JGSK":"2021-04-01 06:35:01.81","CDBH":"5","XSFX":"由西向东","XSFXDM":"2","KKMC":"中新大道与中生大道交口"},{"KKBH":"610256115","HPHM":"鲁VJ2L56","JGSK":"2021-04-01 06:35:01.826","CDBH":"1","XSFX":"由东向西","XSFXDM":"1","KKMC":"中天大道与中生大道交口"},{"KKBH":"610256114","HPHM":"津FAY103","JGSK":"2021-04-01 06:35:01.861","CDBH":"1","XSFX":"由西向东","XSFXDM":"2","KKMC":"中天大道与和旭路交口"},{"KKBH":"610286127","HPHM":"闽AA7626","JGSK":"2021-04-01 06:35:02.017","CDBH":"9","XSFX":"由南向北","XSFXDM":"3","KKMC":"中津大道与和畅路交口"},{"KKBH":"610256116","HPHM":"豫E5U606","JGSK":"2021-04-01 06:35:02.155","CDBH":"11","XSFX":"由北向南","XSFXDM":"4","KKMC":"中天大道与和顺路交口"},{"KKBH":"728031003000","HPHM":"津AY1770","JGSK":"2021-04-01 06:35:02.186","CDBH":"6","XSFX":"由北向南","XSFXDM":"4","KKMC":"动漫中路与文二路交口"},{"KKBH":"610401004","HPHM":"津A22Y25","JGSK":"2021-04-01 06:35:02.262","CDBH":"5","XSFX":"由西向东","XSFXDM":"2","KKMC":"和畅路与和风路交口"},{"KKBH":"610286127","HPHM":"津RQP831","JGSK":"2021-04-01 06:35:02.348","CDBH":"5","XSFX":"由西向东","XSFXDM":"2","KKMC":"中津大道与和畅路交口"},{"KKBH":"610276125","HPHM":"京N00V15","JGSK":"2021-04-01 06:35:02.393","CDBH":"7","XSFX":"由北向南","XSFXDM":"4","KKMC":"中新大道与和顺路交口"},{"KKBH":"720891003000","HPHM":"车牌","JGSK":"2021-04-01 06:35:02.517","CDBH":"6","XSFX":"由西向东","XSFXDM":"2","KKMC":"海博道与安正路交口"},{"KKBH":"720891004000","HPHM":"津HV7771","JGSK":"2021-04-01 06:35:02.537","CDBH":"4","XSFX":"由西向东","XSFXDM":"2","KKMC":"海博道与安平路交口"},{"KKBH":"7280310030000","HPHM":"津B26270","JGSK":"2021-04-01 06:35:02.683","CDBH":"2","XSFX":"由东向西","XSFXDM":"1","KKMC":"动漫中路与文二路交口正向"},{"KKBH":"610266117","HPHM":"津AU6611","JGSK":"2021-04-01 06:35:02.685","CDBH":"5","XSFX":"由西向东","XSFXDM":"2","KKMC":"中生大道与和韵路交口"},{"KKBH":"610256114","HPHM":"津RTD023","JGSK":"2021-04-01 06:35:02.769","CDBH":"6","XSFX":"由南向北","XSFXDM":"3","KKMC":"中天大道与和旭路交口"},{"KKBH":"7209010020000","HPHM":"车牌","JGSK":"2021-04-01 06:35:02.771","CDBH":"10","XSFX":"由北向南","XSFXDM":"4","KKMC":"玉林道与安正路交口正向"},{"KKBH":"610271010","HPHM":"冀B4D906","JGSK":"2021-04-01 06:35:02.825","CDBH":"8","XSFX":"由北向南","XSFXDM":"4","KKMC":"中新大道与华五路交口"},{"KKBH":"610391008","HPHM":"车牌","JGSK":"2021-04-01 06:35:02.872","CDBH":"6","XSFX":"由西向东","XSFXDM":"2","KKMC":"和韵路与和旭路交口"},{"KKBH":"7209010020000","HPHM":"车牌","JGSK":"2021-04-01 06:35:02.983","CDBH":"10","XSFX":"由北向南","XSFXDM":"4","KKMC":"玉林道与安正路交口正向"},{"KKBH":"610276125","HPHM":"车牌","JGSK":"2021-04-01 06:35:03.175","CDBH":"8","XSFX":"由北向南","XSFXDM":"4","KKMC":"中新大道与和顺路交口"},{"KKBH":"610256113","HPHM":"京N0LZ66","JGSK":"2021-04-01 06:35:03.208","CDBH":"7","XSFX":"由北向南","XSFXDM":"4","KKMC":"中天大道与和风路交口"},{"KKBH":"610261003000","HPHM":"津C366E1","JGSK":"2021-04-01 06:35:03.237","CDBH":"10","XSFX":"由东向西","XSFXDM":"1","KKMC":"中生大道与静湖南路交口"},{"KKBH":"610256114","HPHM":"津JZZ517","JGSK":"2021-04-01 06:35:03.301","CDBH":"2","XSFX":"由西向东","XSFXDM":"2","KKMC":"中天大道与和旭路交口"},{"KKBH":"7208810020000","HPHM":"冀B6N581","JGSK":"2021-04-01 06:35:03.545","CDBH":"4","XSFX":"由东向西","XSFXDM":"1","KKMC":"海旭道与安正路交口正向"},{"KKBH":"7208910030000","HPHM":"冀BA39W2","JGSK":"2021-04-01 06:35:03.605","CDBH":"4","XSFX":"由西向东","XSFXDM":"2","KKMC":"海博道与安正路交口正向"},{"KKBH":"610276125","HPHM":"冀B1R65E","JGSK":"2021-04-01 06:35:03.609","CDBH":"8","XSFX":"由北向南","XSFXDM":"4","KKMC":"中新大道与和顺路交口"},{"KKBH":"7208910030000","HPHM":"冀B1M30H","JGSK":"2021-04-01 06:35:03.714","CDBH":"6","XSFX":"由西向东","XSFXDM":"2","KKMC":"海博道与安正路交口正向"},{"KKBH":"610276126","HPHM":"京P875H7","JGSK":"2021-04-01 06:35:03.756","CDBH":"7","XSFX":"由北向南","XSFXDM":"4","KKMC":"中新大道与和意路交口"},{"KKBH":"610271010","HPHM":"津FH27U5","JGSK":"2021-04-01 06:35:04.025","CDBH":"7","XSFX":"由北向南","XSFXDM":"4","KKMC":"中新大道与华五路交口"},{"KKBH":"610276125","HPHM":"京N00V15","JGSK":"2021-04-01 06:35:04.07","CDBH":"7","XSFX":"由北向南","XSFXDM":"4","KKMC":"中新大道与和顺路交口"},{"KKBH":"7208810060000","HPHM":"车牌","JGSK":"2021-04-01 06:35:04.1","CDBH":"4","XSFX":"由南向北","XSFXDM":"3","KKMC":"海旭道与庄盛路交口正向"},{"KKBH":"720561002000","HPHM":"京Y80052","JGSK":"2021-04-01 06:35:04.308","CDBH":"3","XSFX":"由西向东","XSFXDM":"2","KKMC":"动漫北路与文三路交口"},{"KKBH":"610401005","HPHM":"津MAA771","JGSK":"2021-04-01 06:35:04.457","CDBH":"8","XSFX":"由南向北","XSFXDM":"3","KKMC":"和畅路与和顺路交口"},{"KKBH":"610266118","HPHM":"津NGA366","JGSK":"2021-04-01 06:35:04.517","CDBH":"7","XSFX":"由南向北","XSFXDM":"3","KKMC":"中生大道与和畅路交口"},{"KKBH":"610256116","HPHM":"津K63077","JGSK":"2021-04-01 06:35:04.722","CDBH":"6","XSFX":"由西向东","XSFXDM":"2","KKMC":"中天大道与和顺路交口"},{"KKBH":"7208610030000","HPHM":"车牌","JGSK":"2021-04-01 06:35:04.724","CDBH":"6","XSFX":"由西向东","XSFXDM":"2","KKMC":"海晨道与安明路交口正向"},{"KKBH":"610276125","HPHM":"冀B1R65E","JGSK":"2021-04-01 06:35:04.87","CDBH":"8","XSFX":"由北向南","XSFXDM":"4","KKMC":"中新大道与和顺路交口"},{"KKBH":"7208910030000","HPHM":"津RKS063","JGSK":"2021-04-01 06:35:04.953","CDBH":"9","XSFX":"由南向北","XSFXDM":"3","KKMC":"海博道与安正路交口正向"},{"KKBH":"610256116","HPHM":"津C092F5","JGSK":"2021-04-01 06:35:04.999","CDBH":"11","XSFX":"由北向南","XSFXDM":"4","KKMC":"中天大道与和顺路交口"},{"KKBH":"610271009","HPHM":"车牌","JGSK":"2021-04-01 06:35:05.209","CDBH":"11","XSFX":"由北向南","XSFXDM":"4","KKMC":"中新大道与泰七路交口"},{"KKBH":"610256112","HPHM":"鲁H68C26","JGSK":"2021-04-01 06:35:05.221","CDBH":"12","XSFX":"由北向南","XSFXDM":"4","KKMC":"中天大道与中津大道交口"},{"KKBH":"610276125","HPHM":"鲁AQ7H05","JGSK":"2021-04-01 06:35:05.248","CDBH":"5","XSFX":"由南向北","XSFXDM":"3","KKMC":"中新大道与和顺路交口"},{"KKBH":"610256116","HPHM":"津RXP606","JGSK":"2021-04-01 06:35:05.272","CDBH":"4","XSFX":"由西向东","XSFXDM":"2","KKMC":"中天大道与和顺路交口"},{"KKBH":"720891004000","HPHM":"车牌","JGSK":"2021-04-01 06:35:05.335","CDBH":"9","XSFX":"由南向北","XSFXDM":"3","KKMC":"海博道与安平路交口"},{"KKBH":"7280310060000","HPHM":"车牌","JGSK":"2021-04-01 06:35:05.46","CDBH":"8","XSFX":"由北向南","XSFXDM":"4","KKMC":"动漫中路与文三路交口正向"},{"KKBH":"610276124","HPHM":"津KYL067","JGSK":"2021-04-01 06:35:05.485","CDBH":"8","XSFX":"由南向北","XSFXDM":"3","KKMC":"中新大道与中生大道交口"},{"KKBH":"720891004000","HPHM":"车牌","JGSK":"2021-04-01 06:35:05.584","CDBH":"8","XSFX":"由南向北","XSFXDM":"3","KKMC":"海博道与安平路交口"},{"KKBH":"610276124","HPHM":"车牌","JGSK":"2021-04-01 06:35:05.73","CDBH":"11","XSFX":"由北向南","XSFXDM":"4","KKMC":"中新大道与中生大道交口"},{"KKBH":"1250","HPHM":"冀BD2303","JGSK":"2021-04-01 06:35:05.789","CDBH":"2","XSFX":"由东向西","XSFXDM":"1","KKMC":"中滨大道与盛三街交口正向"},{"KKBH":"610271009","HPHM":"津C182P8","JGSK":"2021-04-01 06:35:05.901","CDBH":"10","XSFX":"由北向南","XSFXDM":"4","KKMC":"中新大道与泰七路交口"},{"KKBH":"720881002000","HPHM":"津A22G19","JGSK":"2021-04-01 06:35:06.085","CDBH":"13","XSFX":"由北向南","XSFXDM":"4","KKMC":"海旭道与安正路交口"},{"KKBH":"720891003000","HPHM":"冀T7A316","JGSK":"2021-04-01 06:35:06.202","CDBH":"6","XSFX":"由西向东","XSFXDM":"2","KKMC":"海博道与安正路交口"},{"KKBH":"610276125","HPHM":"津DX0019","JGSK":"2021-04-01 06:35:06.255","CDBH":"7","XSFX":"由北向南","XSFXDM":"4","KKMC":"中新大道与和顺路交口"},{"KKBH":"610266118","HPHM":"津JJQ955","JGSK":"2021-04-01 06:35:06.368","CDBH":"12","XSFX":"由北向南","XSFXDM":"4","KKMC":"中生大道与和畅路交口"},{"KKBH":"610391007","HPHM":"津C750D3","JGSK":"2021-04-01 06:35:06.412","CDBH":"1","XSFX":"由东向西","XSFXDM":"1","KKMC":"和韵路与和风路交口"},{"KKBH":"6071310030000","HPHM":"鲁N673VE","JGSK":"2021-04-01 06:35:06.496","CDBH":"3","XSFX":"由东向西","XSFXDM":"1","KKMC":"中央大道与海旭道交口正向"},{"KKBH":"610401004","HPHM":"津A22Y25","JGSK":"2021-04-01 06:35:06.591","CDBH":"6","XSFX":"由西向东","XSFXDM":"2","KKMC":"和畅路与和风路交口"},{"KKBH":"610256116","HPHM":"津B33303","JGSK":"2021-04-01 06:35:06.632","CDBH":"5","XSFX":"由西向东","XSFXDM":"2","KKMC":"中天大道与和顺路交口"},{"KKBH":"610286127","HPHM":"津AU6555","JGSK":"2021-04-01 06:35:06.661","CDBH":"8","XSFX":"由南向北","XSFXDM":"3","KKMC":"中津大道与和畅路交口"},{"KKBH":"7208910030000","HPHM":"车牌","JGSK":"2021-04-01 06:35:06.688","CDBH":"2","XSFX":"由东向西","XSFXDM":"1","KKMC":"海博道与安正路交口正向"},{"KKBH":"720891004000","HPHM":"浙F06072","JGSK":"2021-04-01 06:35:06.776","CDBH":"4","XSFX":"由西向东","XSFXDM":"2","KKMC":"海博道与安平路交口"},{"KKBH":"7205610020000","HPHM":"冀E70F58","JGSK":"2021-04-01 06:35:06.794","CDBH":"4","XSFX":"由西向东","XSFXDM":"2","KKMC":"动漫北路与文三路交口正向"},{"KKBH":"7208910060000","HPHM":"津AR9777","JGSK":"2021-04-01 06:35:06.875","CDBH":"7","XSFX":"由西向东","XSFXDM":"2","KKMC":"海博道与永盛路交口正向"},{"KKBH":"6071310030000","HPHM":"津HD3570","JGSK":"2021-04-01 06:35:06.937","CDBH":"1","XSFX":"由东向西","XSFXDM":"1","KKMC":"中央大道与海旭道交口正向"},{"KKBH":"610256113","HPHM":"京P95T10","JGSK":"2021-04-01 06:35:06.947","CDBH":"5","XSFX":"由南向北","XSFXDM":"3","KKMC":"中天大道与和风路交口"},{"KKBH":"610256111","HPHM":"吉C78079","JGSK":"2021-04-01 06:35:07.085","CDBH":"2","XSFX":"由西向东","XSFXDM":"2","KKMC":"中天大道与和惠路交口"},{"KKBH":"7208910060000","HPHM":"车牌","JGSK":"2021-04-01 06:35:07.158","CDBH":"6","XSFX":"由西向东","XSFXDM":"2","KKMC":"海博道与永盛路交口正向"},{"KKBH":"610271009","HPHM":"津C182P8","JGSK":"2021-04-01 06:35:07.173","CDBH":"10","XSFX":"由北向南","XSFXDM":"4","KKMC":"中新大道与泰七路交口"},{"KKBH":"610391006","HPHM":"鲁R093S7","JGSK":"2021-04-01 06:35:07.526","CDBH":"2","XSFX":"由东向西","XSFXDM":"1","KKMC":"和韵路与和意路交口"},{"KKBH":"7208910030000","HPHM":"冀B8X56E","JGSK":"2021-04-01 06:35:07.569","CDBH":"4","XSFX":"由西向东","XSFXDM":"2","KKMC":"海博道与安正路交口正向"},{"KKBH":"610256116","HPHM":"津C092F5","JGSK":"2021-04-01 06:35:07.706","CDBH":"12","XSFX":"由北向南","XSFXDM":"4","KKMC":"中天大道与和顺路交口"},{"KKBH":"7208910030000","HPHM":"津RDM825","JGSK":"2021-04-01 06:35:07.807","CDBH":"9","XSFX":"由南向北","XSFXDM":"3","KKMC":"海博道与安正路交口正向"},{"KKBH":"610276125","HPHM":"冀B2G3P3","JGSK":"2021-04-01 06:35:07.809","CDBH":"4","XSFX":"由南向北","XSFXDM":"3","KKMC":"中新大道与和顺路交口"},{"KKBH":"610276125","HPHM":"津DX0019","JGSK":"2021-04-01 06:35:08.076","CDBH":"7","XSFX":"由北向南","XSFXDM":"4","KKMC":"中新大道与和顺路交口"},{"KKBH":"720881002000","HPHM":"吉FKR71挂","JGSK":"2021-04-01 06:35:08.12","CDBH":"4","XSFX":"由东向西","XSFXDM":"1","KKMC":"海旭道与安正路交口"},{"KKBH":"610276125","HPHM":"津GXL177","JGSK":"2021-04-01 06:35:08.157","CDBH":"5","XSFX":"由南向北","XSFXDM":"3","KKMC":"中新大道与和顺路交口"},{"KKBH":"610401004","HPHM":"浙JFD222","JGSK":"2021-04-01 06:35:08.26","CDBH":"4","XSFX":"由西向东","XSFXDM":"2","KKMC":"和畅路与和风路交口"},{"KKBH":"7208910060000","HPHM":"豫E5658N","JGSK":"2021-04-01 06:35:08.434","CDBH":"8","XSFX":"由西向东","XSFXDM":"2","KKMC":"海博道与永盛路交口正向"},{"KKBH":"610271009","HPHM":"冀B1Q5A0","JGSK":"2021-04-01 06:35:08.453","CDBH":"11","XSFX":"由北向南","XSFXDM":"4","KKMC":"中新大道与泰七路交口"},{"KKBH":"610276126","HPHM":"京P875H7","JGSK":"2021-04-01 06:35:08.507","CDBH":"7","XSFX":"由北向南","XSFXDM":"4","KKMC":"中新大道与和意路交口"},{"KKBH":"610251002","HPHM":"津N87350","JGSK":"2021-04-01 06:35:08.605","CDBH":"10","XSFX":"由北向南","XSFXDM":"4","KKMC":"中天大道与和睦路交口"},{"KKBH":"610266117","HPHM":"津AU6611","JGSK":"2021-04-01 06:35:08.673","CDBH":"6","XSFX":"由西向东","XSFXDM":"2","KKMC":"中生大道与和韵路交口"},{"KKBH":"610256111","HPHM":"津H98867","JGSK":"2021-04-01 06:35:08.722","CDBH":"1","XSFX":"由西向东","XSFXDM":"2","KKMC":"中天大道与和惠路交口"},{"KKBH":"7208910090000","HPHM":"津AU5615","JGSK":"2021-04-01 06:35:08.763","CDBH":"2","XSFX":"由西向东","XSFXDM":"2","KKMC":"海博道与弘通路交口正向"},{"KKBH":"720891004000","HPHM":"车牌","JGSK":"2021-04-01 06:35:08.781","CDBH":"9","XSFX":"由南向北","XSFXDM":"3","KKMC":"海博道与安平路交口"},{"KKBH":"720891003000","HPHM":"车牌","JGSK":"2021-04-01 06:35:08.839","CDBH":"6","XSFX":"由西向东","XSFXDM":"2","KKMC":"海博道与安正路交口"},{"KKBH":"720891003000","HPHM":"车牌","JGSK":"2021-04-01 06:35:08.841","CDBH":"5","XSFX":"由西向东","XSFXDM":"2","KKMC":"海博道与安正路交口"},{"KKBH":"610286127","HPHM":"鲁E6N020","JGSK":"2021-04-01 06:35:08.892","CDBH":"6","XSFX":"由西向东","XSFXDM":"2","KKMC":"中津大道与和畅路交口"},{"KKBH":"720861003000","HPHM":"津ADH7837","JGSK":"2021-04-01 06:35:09.025","CDBH":"10","XSFX":"由北向南","XSFXDM":"4","KKMC":"海晨道与安明路交口"},{"KKBH":"7208910030000","HPHM":"冀B7T18P","JGSK":"2021-04-01 06:35:09.119","CDBH":"4","XSFX":"由西向东","XSFXDM":"2","KKMC":"海博道与安正路交口正向"},{"KKBH":"711","HPHM":"津C02173","JGSK":"2021-04-01 06:35:09.194","CDBH":"8","XSFX":"由北向南","XSFXDM":"4","KKMC":"不礼让行人中新大道与和旭路交口"},{"KKBH":"610276126","HPHM":"苏NM032C","JGSK":"2021-04-01 06:35:09.27","CDBH":"8","XSFX":"由北向南","XSFXDM":"4","KKMC":"中新大道与和意路交口"},{"KKBH":"610256113","HPHM":"车牌","JGSK":"2021-04-01 06:35:09.282","CDBH":"2","XSFX":"由西向东","XSFXDM":"2","KKMC":"中天大道与和风路交口"},{"KKBH":"610256116","HPHM":"京HDB428","JGSK":"2021-04-01 06:35:09.325","CDBH":"11","XSFX":"由北向南","XSFXDM":"4","KKMC":"中天大道与和顺路交口"},{"KKBH":"610271009","HPHM":"冀B1S38R","JGSK":"2021-04-01 06:35:09.409","CDBH":"11","XSFX":"由北向南","XSFXDM":"4","KKMC":"中新大道与泰七路交口"},{"KKBH":"610276125","HPHM":"津GHY961","JGSK":"2021-04-01 06:35:09.573","CDBH":"5","XSFX":"由南向北","XSFXDM":"3","KKMC":"中新大道与和顺路交口"},{"KKBH":"610391007","HPHM":"鲁A5Y0L5","JGSK":"2021-04-01 06:35:09.617","CDBH":"1","XSFX":"由东向西","XSFXDM":"1","KKMC":"和韵路与和风路交口"},{"KKBH":"610256113","HPHM":"京P95T10","JGSK":"2021-04-01 06:35:09.624","CDBH":"5","XSFX":"由南向北","XSFXDM":"3","KKMC":"中天大道与和风路交口"},{"KKBH":"610256114","HPHM":"豫SEP799","JGSK":"2021-04-01 06:35:09.973","CDBH":"5","XSFX":"由南向北","XSFXDM":"3","KKMC":"中天大道与和旭路交口"},{"KKBH":"610276125","HPHM":"冀D271KW","JGSK":"2021-04-01 06:35:10.089","CDBH":"8","XSFX":"由北向南","XSFXDM":"4","KKMC":"中新大道与和顺路交口"},{"KKBH":"610256115","HPHM":"晋BZ1013","JGSK":"2021-04-01 06:35:10.415","CDBH":"10","XSFX":"由北向南","XSFXDM":"4","KKMC":"中天大道与中生大道交口"},{"KKBH":"7208910030000","HPHM":"津RBG900","JGSK":"2021-04-01 06:35:10.533","CDBH":"4","XSFX":"由西向东","XSFXDM":"2","KKMC":"海博道与安正路交口正向"},{"KKBH":"720891004000","HPHM":"车牌","JGSK":"2021-04-01 06:35:10.538","CDBH":"9","XSFX":"由南向北","XSFXDM":"3","KKMC":"海博道与安平路交口"},{"KKBH":"720561002000","HPHM":"冀E70F58","JGSK":"2021-04-01 06:35:10.553","CDBH":"4","XSFX":"由西向东","XSFXDM":"2","KKMC":"动漫北路与文三路交口"},{"KKBH":"610256112","HPHM":"津E02139","JGSK":"2021-04-01 06:35:10.625","CDBH":"5","XSFX":"由西向东","XSFXDM":"2","KKMC":"中天大道与中津大道交口"},{"KKBH":"610256112","HPHM":"鲁DR079W","JGSK":"2021-04-01 06:35:10.626","CDBH":"4","XSFX":"由西向东","XSFXDM":"2","KKMC":"中天大道与中津大道交口"},{"KKBH":"610256111","HPHM":"津G16109","JGSK":"2021-04-01 06:35:11.034","CDBH":"1","XSFX":"由西向东","XSFXDM":"2","KKMC":"中天大道与和惠路交口"},{"KKBH":"610271009","HPHM":"冀B0P529","JGSK":"2021-04-01 06:35:11.067","CDBH":"10","XSFX":"由北向南","XSFXDM":"4","KKMC":"中新大道与泰七路交口"},{"KKBH":"7208810060000","HPHM":"车牌","JGSK":"2021-04-01 06:35:11.105","CDBH":"5","XSFX":"由南向北","XSFXDM":"3","KKMC":"海旭道与庄盛路交口正向"},{"KKBH":"610256116","HPHM":"津B33303","JGSK":"2021-04-01 06:35:11.162","CDBH":"6","XSFX":"由西向东","XSFXDM":"2","KKMC":"中天大道与和顺路交口"},{"KKBH":"610256115","HPHM":"津RG2387","JGSK":"2021-04-01 06:35:11.315","CDBH":"11","XSFX":"由北向南","XSFXDM":"4","KKMC":"中天大道与中生大道交口"},{"KKBH":"610391007","HPHM":"京QD07X5","JGSK":"2021-04-01 06:35:11.371","CDBH":"1","XSFX":"由东向西","XSFXDM":"1","KKMC":"和韵路与和风路交口"},{"KKBH":"720891006000","HPHM":"豫E5658N","JGSK":"2021-04-01 06:35:11.385","CDBH":"8","XSFX":"由西向东","XSFXDM":"2","KKMC":"海博道与永盛路交口"},{"KKBH":"610276124","HPHM":"津A05K63","JGSK":"2021-04-01 06:35:11.468","CDBH":"10","XSFX":"由北向南","XSFXDM":"4","KKMC":"中新大道与中生大道交口"},{"KKBH":"610256111","HPHM":"津H98867","JGSK":"2021-04-01 06:35:11.485","CDBH":"1","XSFX":"由西向东","XSFXDM":"2","KKMC":"中天大道与和惠路交口"},{"KKBH":"720891004000","HPHM":"川S82Z38","JGSK":"2021-04-01 06:35:11.579","CDBH":"4","XSFX":"由西向东","XSFXDM":"2","KKMC":"海博道与安平路交口"},{"KKBH":"7208910030000","HPHM":"车牌","JGSK":"2021-04-01 06:35:11.591","CDBH":"2","XSFX":"由东向西","XSFXDM":"1","KKMC":"海博道与安正路交口正向"},{"KKBH":"610276126","HPHM":"苏NM032C","JGSK":"2021-04-01 06:35:11.713","CDBH":"8","XSFX":"由北向南","XSFXDM":"4","KKMC":"中新大道与和意路交口"},{"KKBH":"720891003000","HPHM":"蒙D6155J","JGSK":"2021-04-01 06:35:11.793","CDBH":"8","XSFX":"由南向北","XSFXDM":"3","KKMC":"海博道与安正路交口"},{"KKBH":"720891004000","HPHM":"车牌","JGSK":"2021-04-01 06:35:11.903","CDBH":"8","XSFX":"由南向北","XSFXDM":"3","KKMC":"海博道与安平路交口"},{"KKBH":"7208910030000","HPHM":"津A0S666","JGSK":"2021-04-01 06:35:12.073","CDBH":"4","XSFX":"由西向东","XSFXDM":"2","KKMC":"海博道与安正路交口正向"},{"KKBH":"7208810060000","HPHM":"车牌","JGSK":"2021-04-01 06:35:12.196","CDBH":"4","XSFX":"由南向北","XSFXDM":"3","KKMC":"海旭道与庄盛路交口正向"},{"KKBH":"7208810020000","HPHM":"津RVF007","JGSK":"2021-04-01 06:35:12.215","CDBH":"5","XSFX":"由西向东","XSFXDM":"2","KKMC":"海旭道与安正路交口正向"},{"KKBH":"610251002","HPHM":"津N87350","JGSK":"2021-04-01 06:35:12.316","CDBH":"10","XSFX":"由北向南","XSFXDM":"4","KKMC":"中天大道与和睦路交口"},{"KKBH":"610256112","HPHM":"津KN0318","JGSK":"2021-04-01 06:35:12.415","CDBH":"10","XSFX":"由北向南","XSFXDM":"4","KKMC":"中天大道与中津大道交口"},{"KKBH":"6102610040000","HPHM":"鲁E5N199","JGSK":"2021-04-01 06:35:12.567","CDBH":"3","XSFX":"由南向北","XSFXDM":"3","KKMC":"中生大道与静湖西路（北侧）正向"},{"KKBH":"610256116","HPHM":"京HDB428","JGSK":"2021-04-01 06:35:12.592","CDBH":"12","XSFX":"由北向南","XSFXDM":"4","KKMC":"中天大道与和顺路交口"},{"KKBH":"720891003000","HPHM":"津RKS063","JGSK":"2021-04-01 06:35:12.594","CDBH":"8","XSFX":"由南向北","XSFXDM":"3","KKMC":"海博道与安正路交口"},{"KKBH":"610276125","HPHM":"冀D271KW","JGSK":"2021-04-01 06:35:12.636","CDBH":"8","XSFX":"由北向南","XSFXDM":"4","KKMC":"中新大道与和顺路交口"},{"KKBH":"610271009","HPHM":"冀B2TU52","JGSK":"2021-04-01 06:35:12.753","CDBH":"10","XSFX":"由北向南","XSFXDM":"4","KKMC":"中新大道与泰七路交口"},{"KKBH":"610256111","HPHM":"津RWJ902","JGSK":"2021-04-01 06:35:12.782","CDBH":"1","XSFX":"由西向东","XSFXDM":"2","KKMC":"中天大道与和惠路交口"},{"KKBH":"610276125","HPHM":"津GXL177","JGSK":"2021-04-01 06:35:12.854","CDBH":"5","XSFX":"由南向北","XSFXDM":"3","KKMC":"中新大道与和顺路交口"},{"KKBH":"610391007","HPHM":"津C750D3","JGSK":"2021-04-01 06:35:12.905","CDBH":"1","XSFX":"由东向西","XSFXDM":"1","KKMC":"和韵路与和风路交口"},{"KKBH":"610266117","HPHM":"冀J7A2Q3","JGSK":"2021-04-01 06:35:13.031","CDBH":"10","XSFX":"由北向南","XSFXDM":"4","KKMC":"中生大道与和韵路交口"},{"KKBH":"610276126","HPHM":"津JLX289","JGSK":"2021-04-01 06:35:13.09","CDBH":"5","XSFX":"由南向北","XSFXDM":"3","KKMC":"中新大道与和意路交口"},{"KKBH":"610266117","HPHM":"津JQE928","JGSK":"2021-04-01 06:35:13.102","CDBH":"11","XSFX":"由北向南","XSFXDM":"4","KKMC":"中生大道与和韵路交口"},{"KKBH":"610261005000","HPHM":"川R33J91","JGSK":"2021-04-01 06:35:13.108","CDBH":"2","XSFX":"由南向北","XSFXDM":"3","KKMC":"中生大道与静湖西路（南侧）"},{"KKBH":"610256114","HPHM":"津GZY203","JGSK":"2021-04-01 06:35:13.136","CDBH":"2","XSFX":"由西向东","XSFXDM":"2","KKMC":"中天大道与和旭路交口"},{"KKBH":"610266117","HPHM":"津DWG623","JGSK":"2021-04-01 06:35:13.199","CDBH":"4","XSFX":"由西向东","XSFXDM":"2","KKMC":"中生大道与和韵路交口"},{"KKBH":"610276125","HPHM":"鲁NK58A9","JGSK":"2021-04-01 06:35:13.305","CDBH":"5","XSFX":"由南向北","XSFXDM":"3","KKMC":"中新大道与和顺路交口"},{"KKBH":"610256114","HPHM":"津DZR009","JGSK":"2021-04-01 06:35:13.306","CDBH":"5","XSFX":"由南向北","XSFXDM":"3","KKMC":"中天大道与和旭路交口"},{"KKBH":"6102610040000","HPHM":"车牌","JGSK":"2021-04-01 06:35:13.316","CDBH":"5","XSFX":"由北向南","XSFXDM":"4","KKMC":"中生大道与静湖西路（北侧）正向"},{"KKBH":"728031003000","HPHM":"津B26270","JGSK":"2021-04-01 06:35:13.4","CDBH":"1","XSFX":"由东向西","XSFXDM":"1","KKMC":"动漫中路与文二路交口"},{"KKBH":"610266118","HPHM":"车牌","JGSK":"2021-04-01 06:35:13.412","CDBH":"2","XSFX":"由东向西","XSFXDM":"1","KKMC":"中生大道与和畅路交口"},{"KKBH":"720891003000","HPHM":"车牌","JGSK":"2021-04-01 06:35:13.484","CDBH":"6","XSFX":"由西向东","XSFXDM":"2","KKMC":"海博道与安正路交口"},{"KKBH":"7208910030000","HPHM":"津KA7612","JGSK":"2021-04-01 06:35:13.542","CDBH":"4","XSFX":"由西向东","XSFXDM":"2","KKMC":"海博道与安正路交口正向"},{"KKBH":"720811002000","HPHM":"冀RH8T70","JGSK":"2021-04-01 06:35:13.573","CDBH":"3","XSFX":"由南向北","XSFXDM":"3","KKMC":"动漫南路与文一路交口"},{"KKBH":"610276124","HPHM":"津KYL067","JGSK":"2021-04-01 06:35:13.625","CDBH":"8","XSFX":"由南向北","XSFXDM":"3","KKMC":"中新大道与中生大道交口"},{"KKBH":"610256115","HPHM":"冀B761N1","JGSK":"2021-04-01 06:35:13.707","CDBH":"10","XSFX":"由北向南","XSFXDM":"4","KKMC":"中天大道与中生大道交口"},{"KKBH":"610266118","HPHM":"车牌","JGSK":"2021-04-01 06:35:13.879","CDBH":"2","XSFX":"由东向西","XSFXDM":"1","KKMC":"中生大道与和畅路交口"},{"KKBH":"610271009","HPHM":"冀B1S38R","JGSK":"2021-04-01 06:35:13.899","CDBH":"11","XSFX":"由北向南","XSFXDM":"4","KKMC":"中新大道与泰七路交口"},{"KKBH":"6102661220000","HPHM":"津JXF919","JGSK":"2021-04-01 06:35:13.955","CDBH":"2","XSFX":"由西向东","XSFXDM":"2","KKMC":"生态城中生大道故道河一桥西向东上桥处正向"},{"KKBH":"711","HPHM":"津D02303","JGSK":"2021-04-01 06:35:13.994","CDBH":"5","XSFX":"由南向北","XSFXDM":"3","KKMC":"不礼让行人中新大道与和旭路交口"},{"KKBH":"610256113","HPHM":"津JAQ307","JGSK":"2021-04-01 06:35:14.006","CDBH":"2","XSFX":"由西向东","XSFXDM":"2","KKMC":"中天大道与和风路交口"},{"KKBH":"610266118","HPHM":"津NGA366","JGSK":"2021-04-01 06:35:14.103","CDBH":"7","XSFX":"由南向北","XSFXDM":"3","KKMC":"中生大道与和畅路交口"},{"KKBH":"7208910030000","HPHM":"车牌","JGSK":"2021-04-01 06:35:14.253","CDBH":"2","XSFX":"由东向西","XSFXDM":"1","KKMC":"海博道与安正路交口正向"},{"KKBH":"720891009000","HPHM":"津AU5615","JGSK":"2021-04-01 06:35:14.421","CDBH":"2","XSFX":"由西向东","XSFXDM":"2","KKMC":"海博道与弘通路交口"},{"KKBH":"610256111","HPHM":"津G16109","JGSK":"2021-04-01 06:35:14.524","CDBH":"1","XSFX":"由西向东","XSFXDM":"2","KKMC":"中天大道与和惠路交口"},{"KKBH":"610256115","HPHM":"津RG2387","JGSK":"2021-04-01 06:35:14.554","CDBH":"12","XSFX":"由北向南","XSFXDM":"4","KKMC":"中天大道与中生大道交口"},{"KKBH":"720891003000","HPHM":"车牌","JGSK":"2021-04-01 06:35:14.763","CDBH":"6","XSFX":"由西向东","XSFXDM":"2","KKMC":"海博道与安正路交口"},{"KKBH":"7208610030000","HPHM":"辽A85YY3","JGSK":"2021-04-01 06:35:14.781","CDBH":"7","XSFX":"由南向北","XSFXDM":"3","KKMC":"海晨道与安明路交口正向"},{"KKBH":"6102661220000","HPHM":"津NTR169","JGSK":"2021-04-01 06:35:15.145","CDBH":"1","XSFX":"由西向东","XSFXDM":"2","KKMC":"生态城中生大道故道河一桥西向东上桥处正向"},{"KKBH":"610266118","HPHM":"津JTZ611","JGSK":"2021-04-01 06:35:15.226","CDBH":"7","XSFX":"由南向北","XSFXDM":"3","KKMC":"中生大道与和畅路交口"},{"KKBH":"610401004","HPHM":"津JFD222","JGSK":"2021-04-01 06:35:15.237","CDBH":"5","XSFX":"由西向东","XSFXDM":"2","KKMC":"和畅路与和风路交口"},{"KKBH":"7208910040000","HPHM":"车牌","JGSK":"2021-04-01 06:35:15.301","CDBH":"4","XSFX":"由西向东","XSFXDM":"2","KKMC":"海博道与安平路交口正向"},{"KKBH":"610276125","HPHM":"津KVZ269","JGSK":"2021-04-01 06:35:15.375","CDBH":"7","XSFX":"由北向南","XSFXDM":"4","KKMC":"中新大道与和顺路交口"},{"KKBH":"720881002000","HPHM":"津RVF007","JGSK":"2021-04-01 06:35:15.412","CDBH":"6","XSFX":"由西向东","XSFXDM":"2","KKMC":"海旭道与安正路交口"},{"KKBH":"610256114","HPHM":"津RTD023","JGSK":"2021-04-01 06:35:15.433","CDBH":"6","XSFX":"由南向北","XSFXDM":"3","KKMC":"中天大道与和旭路交口"},{"KKBH":"610256116","HPHM":"津RXP606","JGSK":"2021-04-01 06:35:15.642","CDBH":"6","XSFX":"由西向东","XSFXDM":"2","KKMC":"中天大道与和顺路交口"},{"KKBH":"610266117","HPHM":"津C2C703","JGSK":"2021-04-01 06:35:15.722","CDBH":"10","XSFX":"由北向南","XSFXDM":"4","KKMC":"中生大道与和韵路交口"},{"KKBH":"610256114","HPHM":"豫SEP799","JGSK":"2021-04-01 06:35:15.834","CDBH":"5","XSFX":"由南向北","XSFXDM":"3","KKMC":"中天大道与和旭路交口"},{"KKBH":"610256112","HPHM":"津KQ7892","JGSK":"2021-04-01 06:35:15.902","CDBH":"11","XSFX":"由北向南","XSFXDM":"4","KKMC":"中天大道与中津大道交口"},{"KKBH":"7208910030000","HPHM":"津FMQ829","JGSK":"2021-04-01 06:35:15.924","CDBH":"4","XSFX":"由西向东","XSFXDM":"2","KKMC":"海博道与安正路交口正向"},{"KKBH":"610256111","HPHM":"津RWJ902","JGSK":"2021-04-01 06:35:15.965","CDBH":"2","XSFX":"由西向东","XSFXDM":"2","KKMC":"中天大道与和惠路交口"},{"KKBH":"610256115","HPHM":"津CA905学","JGSK":"2021-04-01 06:35:16.097","CDBH":"10","XSFX":"由北向南","XSFXDM":"4","KKMC":"中天大道与中生大道交口"},{"KKBH":"610286127","HPHM":"津HJQ120","JGSK":"2021-04-01 06:35:16.227","CDBH":"8","XSFX":"由南向北","XSFXDM":"3","KKMC":"中津大道与和畅路交口"},{"KKBH":"610276126","HPHM":"津JLX289","JGSK":"2021-04-01 06:35:16.322","CDBH":"5","XSFX":"由南向北","XSFXDM":"3","KKMC":"中新大道与和意路交口"},{"KKBH":"720891003000","HPHM":"车牌","JGSK":"2021-04-01 06:35:16.362","CDBH":"6","XSFX":"由西向东","XSFXDM":"2","KKMC":"海博道与安正路交口"},{"KKBH":"610266118","HPHM":"车牌","JGSK":"2021-04-01 06:35:16.612","CDBH":"2","XSFX":"由东向西","XSFXDM":"1","KKMC":"中生大道与和畅路交口"},{"KKBH":"610276124","HPHM":"冀J1E5Q8","JGSK":"2021-04-01 06:35:16.651","CDBH":"10","XSFX":"由北向南","XSFXDM":"4","KKMC":"中新大道与中生大道交口"},{"KKBH":"610256112","HPHM":"津KN0318","JGSK":"2021-04-01 06:35:16.712","CDBH":"10","XSFX":"由北向南","XSFXDM":"4","KKMC":"中天大道与中津大道交口"},{"KKBH":"7208810050000","HPHM":"车牌","JGSK":"2021-04-01 06:35:16.771","CDBH":"3","XSFX":"由东向西","XSFXDM":"1","KKMC":"海旭道与明盛路交口正向"},{"KKBH":"610276125","HPHM":"鲁NK58A9","JGSK":"2021-04-01 06:35:16.86","CDBH":"5","XSFX":"由南向北","XSFXDM":"3","KKMC":"中新大道与和顺路交口"},{"KKBH":"7208910030000","HPHM":"车牌","JGSK":"2021-04-01 06:35:16.871","CDBH":"8","XSFX":"由南向北","XSFXDM":"3","KKMC":"海博道与安正路交口正向"},{"KKBH":"720891006000","HPHM":"津AR9777","JGSK":"2021-04-01 06:35:16.911","CDBH":"7","XSFX":"由西向东","XSFXDM":"2","KKMC":"海博道与永盛路交口"},{"KKBH":"610256112","HPHM":"冀B3A8P5","JGSK":"2021-04-01 06:35:16.975","CDBH":"10","XSFX":"由北向南","XSFXDM":"4","KKMC":"中天大道与中津大道交口"},{"KKBH":"610271010","HPHM":"津A08809F","JGSK":"2021-04-01 06:35:17.013","CDBH":"8","XSFX":"由北向南","XSFXDM":"4","KKMC":"中新大道与华五路交口"},{"KKBH":"610271009","HPHM":"冀B0P529","JGSK":"2021-04-01 06:35:17.169","CDBH":"10","XSFX":"由北向南","XSFXDM":"4","KKMC":"中新大道与泰七路交口"},{"KKBH":"610276125","HPHM":"津MMQ510","JGSK":"2021-04-01 06:35:17.176","CDBH":"1","XSFX":"由东向西","XSFXDM":"1","KKMC":"中新大道与和顺路交口"},{"KKBH":"610266117","HPHM":"津DWG623","JGSK":"2021-04-01 06:35:17.319","CDBH":"4","XSFX":"由西向东","XSFXDM":"2","KKMC":"中生大道与和韵路交口"},{"KKBH":"610266118","HPHM":"津JTZ611","JGSK":"2021-04-01 06:35:17.359","CDBH":"7","XSFX":"由南向北","XSFXDM":"3","KKMC":"中生大道与和畅路交口"},{"KKBH":"610401005","HPHM":"津FCM887","JGSK":"2021-04-01 06:35:17.367","CDBH":"7","XSFX":"由南向北","XSFXDM":"3","KKMC":"和畅路与和顺路交口"},{"KKBH":"7208810020000","HPHM":"津C7H652","JGSK":"2021-04-01 06:35:17.394","CDBH":"3","XSFX":"由东向西","XSFXDM":"1","KKMC":"海旭道与安正路交口正向"},{"KKBH":"6102661220000","HPHM":"津KAL699","JGSK":"2021-04-01 06:35:17.476","CDBH":"1","XSFX":"由西向东","XSFXDM":"2","KKMC":"生态城中生大道故道河一桥西向东上桥处正向"},{"KKBH":"610391006","HPHM":"鲁R093S7","JGSK":"2021-04-01 06:35:17.535","CDBH":"2","XSFX":"由东向西","XSFXDM":"1","KKMC":"和韵路与和意路交口"},{"KKBH":"7209010020000","HPHM":"津C177C7","JGSK":"2021-04-01 06:35:17.547","CDBH":"1","XSFX":"由东向西","XSFXDM":"1","KKMC":"玉林道与安正路交口正向"},{"KKBH":"7205410020000","HPHM":"京N99D92","JGSK":"2021-04-01 06:35:17.565","CDBH":"4","XSFX":"由西向东","XSFXDM":"2","KKMC":"动漫环路西与动漫中路交口正向"},{"KKBH":"610276125","HPHM":"津KVZ269","JGSK":"2021-04-01 06:35:17.762","CDBH":"7","XSFX":"由北向南","XSFXDM":"4","KKMC":"中新大道与和顺路交口"},{"KKBH":"720891004000","HPHM":"津CGM987","JGSK":"2021-04-01 06:35:17.823","CDBH":"4","XSFX":"由西向东","XSFXDM":"2","KKMC":"海博道与安平路交口"},{"KKBH":"610261004000","HPHM":"鲁E5N199","JGSK":"2021-04-01 06:35:17.915","CDBH":"3","XSFX":"由南向北","XSFXDM":"3","KKMC":"中生大道与静湖西路（北侧）"},{"KKBH":"610266118","HPHM":"津JMN136","JGSK":"2021-04-01 06:35:17.937","CDBH":"2","XSFX":"由东向西","XSFXDM":"1","KKMC":"中生大道与和畅路交口"},{"KKBH":"720891003000","HPHM":"车牌","JGSK":"2021-04-01 06:35:17.967","CDBH":"6","XSFX":"由西向东","XSFXDM":"2","KKMC":"海博道与安正路交口"},{"KKBH":"610256115","HPHM":"冀FUN646","JGSK":"2021-04-01 06:35:18.068","CDBH":"10","XSFX":"由北向南","XSFXDM":"4","KKMC":"中天大道与中生大道交口"},{"KKBH":"610266122000","HPHM":"津JXF919","JGSK":"2021-04-01 06:35:18.071","CDBH":"2","XSFX":"由西向东","XSFXDM":"2","KKMC":"生态城中生大道故道河一桥西向东上桥处"},{"KKBH":"610256111","HPHM":"冀RXF218","JGSK":"2021-04-01 06:35:18.325","CDBH":"1","XSFX":"由西向东","XSFXDM":"2","KKMC":"中天大道与和惠路交口"},{"KKBH":"720891004000","HPHM":"车牌","JGSK":"2021-04-01 06:35:18.389","CDBH":"8","XSFX":"由南向北","XSFXDM":"3","KKMC":"海博道与安平路交口"},{"KKBH":"610266117","HPHM":"津JQE928","JGSK":"2021-04-01 06:35:18.403","CDBH":"12","XSFX":"由北向南","XSFXDM":"4","KKMC":"中生大道与和韵路交口"},{"KKBH":"610266122000","HPHM":"津NTR169","JGSK":"2021-04-01 06:35:18.472","CDBH":"1","XSFX":"由西向东","XSFXDM":"2","KKMC":"生态城中生大道故道河一桥西向东上桥处"},{"KKBH":"610271010","HPHM":"津HHH173","JGSK":"2021-04-01 06:35:18.482","CDBH":"7","XSFX":"由北向南","XSFXDM":"4","KKMC":"中新大道与华五路交口"},{"KKBH":"610256115","HPHM":"津FBF236","JGSK":"2021-04-01 06:35:18.515","CDBH":"12","XSFX":"由北向南","XSFXDM":"4","KKMC":"中天大道与中生大道交口"},{"KKBH":"610266117","HPHM":"冀J7A2Q3","JGSK":"2021-04-01 06:35:18.644","CDBH":"11","XSFX":"由北向南","XSFXDM":"4","KKMC":"中生大道与和韵路交口"},{"KKBH":"720891003000","HPHM":"津RDM825","JGSK":"2021-04-01 06:35:18.68","CDBH":"7","XSFX":"由南向北","XSFXDM":"3","KKMC":"海博道与安正路交口"},{"KKBH":"7208710020000","HPHM":"车牌","JGSK":"2021-04-01 06:35:18.723","CDBH":"7","XSFX":"由南向北","XSFXDM":"3","KKMC":"安正路与芳菲路交口正向"},{"KKBH":"720891004000","HPHM":"冀B2X3H7","JGSK":"2021-04-01 06:35:18.792","CDBH":"6","XSFX":"由西向东","XSFXDM":"2","KKMC":"海博道与安平路交口"},{"KKBH":"610256114","HPHM":"冀CDU651","JGSK":"2021-04-01 06:35:19.048","CDBH":"5","XSFX":"由南向北","XSFXDM":"3","KKMC":"中天大道与和旭路交口"},{"KKBH":"7208910030000","HPHM":"津KLU520","JGSK":"2021-04-01 06:35:19.147","CDBH":"4","XSFX":"由西向东","XSFXDM":"2","KKMC":"海博道与安正路交口正向"},{"KKBH":"7280310020000","HPHM":"津AY1770","JGSK":"2021-04-01 06:35:19.193","CDBH":"8","XSFX":"由北向南","XSFXDM":"4","KKMC":"动漫中路与文一路交口正向"},{"KKBH":"7208910030000","HPHM":"车牌","JGSK":"2021-04-01 06:35:19.237","CDBH":"2","XSFX":"由东向西","XSFXDM":"1","KKMC":"海博道与安正路交口正向"},{"KKBH":"610256111","HPHM":"冀RXF218","JGSK":"2021-04-01 06:35:19.329","CDBH":"1","XSFX":"由西向东","XSFXDM":"2","KKMC":"中天大道与和惠路交口"},{"KKBH":"7208910030000","HPHM":"津AK5955","JGSK":"2021-04-01 06:35:19.338","CDBH":"12","XSFX":"由北向南","XSFXDM":"4","KKMC":"海博道与安正路交口正向"},{"KKBH":"610391007","HPHM":"鲁A5Y0L5","JGSK":"2021-04-01 06:35:19.391","CDBH":"1","XSFX":"由东向西","XSFXDM":"1","KKMC":"和韵路与和风路交口"},{"KKBH":"6102661220000","HPHM":"津C366E1","JGSK":"2021-04-01 06:35:19.453","CDBH":"2","XSFX":"由西向东","XSFXDM":"2","KKMC":"生态城中生大道故道河一桥西向东上桥处正向"},{"KKBH":"610256112","HPHM":"冀B3A8P5","JGSK":"2021-04-01 06:35:19.518","CDBH":"11","XSFX":"由北向南","XSFXDM":"4","KKMC":"中天大道与中津大道交口"},{"KKBH":"7208910040000","HPHM":"车牌","JGSK":"2021-04-01 06:35:19.564","CDBH":"4","XSFX":"由西向东","XSFXDM":"2","KKMC":"海博道与安平路交口正向"},{"KKBH":"610276125","HPHM":"津MMQ510","JGSK":"2021-04-01 06:35:19.623","CDBH":"1","XSFX":"由东向西","XSFXDM":"1","KKMC":"中新大道与和顺路交口"},{"KKBH":"610276125","HPHM":"津AD53923","JGSK":"2021-04-01 06:35:19.689","CDBH":"8","XSFX":"由北向南","XSFXDM":"4","KKMC":"中新大道与和顺路交口"},{"KKBH":"610391008","HPHM":"津A09899D","JGSK":"2021-04-01 06:35:19.763","CDBH":"4","XSFX":"由西向东","XSFXDM":"2","KKMC":"和韵路与和旭路交口"},{"KKBH":"610256115","HPHM":"豫G5650X","JGSK":"2021-04-01 06:35:19.953","CDBH":"9","XSFX":"由南向北","XSFXDM":"3","KKMC":"中天大道与中生大道交口"},{"KKBH":"7208610030000","HPHM":"津B26102","JGSK":"2021-04-01 06:35:20.075","CDBH":"4","XSFX":"由西向东","XSFXDM":"2","KKMC":"海晨道与安明路交口正向"},{"KKBH":"720891003000","HPHM":"车牌","JGSK":"2021-04-01 06:35:20.129","CDBH":"6","XSFX":"由西向东","XSFXDM":"2","KKMC":"海博道与安正路交口"},{"KKBH":"610271010","HPHM":"津HHH173","JGSK":"2021-04-01 06:35:20.195","CDBH":"7","XSFX":"由北向南","XSFXDM":"4","KKMC":"中新大道与华五路交口"},{"KKBH":"610401005","HPHM":"津FCM887","JGSK":"2021-04-01 06:35:20.308","CDBH":"8","XSFX":"由南向北","XSFXDM":"3","KKMC":"和畅路与和顺路交口"},{"KKBH":"610256114","HPHM":"津DZR009","JGSK":"2021-04-01 06:35:20.32","CDBH":"5","XSFX":"由南向北","XSFXDM":"3","KKMC":"中天大道与和旭路交口"},{"KKBH":"720891003000","HPHM":"豫PS6635","JGSK":"2021-04-01 06:35:20.35","CDBH":"3","XSFX":"由东向西","XSFXDM":"1","KKMC":"海博道与安正路交口"},{"KKBH":"610256114","HPHM":"津AR9679","JGSK":"2021-04-01 06:35:20.363","CDBH":"8","XSFX":"由北向南","XSFXDM":"4","KKMC":"中天大道与和旭路交口"},{"KKBH":"720891004000","HPHM":"车牌","JGSK":"2021-04-01 06:35:20.389","CDBH":"9","XSFX":"由南向北","XSFXDM":"3","KKMC":"海博道与安平路交口"},{"KKBH":"720881002000","HPHM":"津C7H652","JGSK":"2021-04-01 06:35:20.606","CDBH":"3","XSFX":"由东向西","XSFXDM":"1","KKMC":"海旭道与安正路交口"},{"KKBH":"610276124","HPHM":"津A05K63","JGSK":"2021-04-01 06:35:20.638","CDBH":"10","XSFX":"由北向南","XSFXDM":"4","KKMC":"中新大道与中生大道交口"},{"KKBH":"610271010","HPHM":"津A08809F","JGSK":"2021-04-01 06:35:20.757","CDBH":"8","XSFX":"由北向南","XSFXDM":"4","KKMC":"中新大道与华五路交口"},{"KKBH":"7208610020000","HPHM":"车牌","JGSK":"2021-04-01 06:35:20.775","CDBH":"10","XSFX":"由北向南","XSFXDM":"4","KKMC":"海晨道与安正路交口正向"},{"KKBH":"610251002","HPHM":"津CD3280","JGSK":"2021-04-01 06:35:20.838","CDBH":"10","XSFX":"由北向南","XSFXDM":"4","KKMC":"中天大道与和睦路交口"},{"KKBH":"610266118","HPHM":"津JMN136","JGSK":"2021-04-01 06:35:20.86","CDBH":"2","XSFX":"由东向西","XSFXDM":"1","KKMC":"中生大道与和畅路交口"},{"KKBH":"610256115","HPHM":"津AU5995","JGSK":"2021-04-01 06:35:20.907","CDBH":"7","XSFX":"由南向北","XSFXDM":"3","KKMC":"中天大道与中生大道交口"},{"KKBH":"610286127","HPHM":"津HJQ120","JGSK":"2021-04-01 06:35:21.212","CDBH":"9","XSFX":"由南向北","XSFXDM":"3","KKMC":"中津大道与和畅路交口"},{"KKBH":"610266122000","HPHM":"津KAL699","JGSK":"2021-04-01 06:35:21.273","CDBH":"1","XSFX":"由西向东","XSFXDM":"2","KKMC":"生态城中生大道故道河一桥西向东上桥处"},{"KKBH":"610256112","HPHM":"津KQ7892","JGSK":"2021-04-01 06:35:21.279","CDBH":"12","XSFX":"由北向南","XSFXDM":"4","KKMC":"中天大道与中津大道交口"},{"KKBH":"7208910030000","HPHM":"车牌","JGSK":"2021-04-01 06:35:21.338","CDBH":"1","XSFX":"由东向西","XSFXDM":"1","KKMC":"海博道与安正路交口正向"},{"KKBH":"610276126","HPHM":"津HTJ502","JGSK":"2021-04-01 06:35:21.364","CDBH":"2","XSFX":"由东向西","XSFXDM":"1","KKMC":"中新大道与和意路交口"},{"KKBH":"610276124","HPHM":"津GBY226","JGSK":"2021-04-01 06:35:21.581","CDBH":"7","XSFX":"由南向北","XSFXDM":"3","KKMC":"中新大道与中生大道交口"},{"KKBH":"7208810020000","HPHM":"黑BA6648","JGSK":"2021-04-01 06:35:21.617","CDBH":"6","XSFX":"由西向东","XSFXDM":"2","KKMC":"海旭道与安正路交口正向"},{"KKBH":"610256112","HPHM":"津JSC187","JGSK":"2021-04-01 06:35:21.737","CDBH":"9","XSFX":"由南向北","XSFXDM":"3","KKMC":"中天大道与中津大道交口"},{"KKBH":"720891003000","HPHM":"鲁ULK189","JGSK":"2021-04-01 06:35:21.963","CDBH":"7","XSFX":"由南向北","XSFXDM":"3","KKMC":"海博道与安正路交口"},{"KKBH":"7208910060000","HPHM":"津DYR959","JGSK":"2021-04-01 06:35:22.049","CDBH":"6","XSFX":"由西向东","XSFXDM":"2","KKMC":"海博道与永盛路交口正向"},{"KKBH":"610276126","HPHM":"冀B3Y08A","JGSK":"2021-04-01 06:35:22.054","CDBH":"8","XSFX":"由北向南","XSFXDM":"4","KKMC":"中新大道与和意路交口"},{"KKBH":"610276125","HPHM":"津AD53923","JGSK":"2021-04-01 06:35:22.162","CDBH":"8","XSFX":"由北向南","XSFXDM":"4","KKMC":"中新大道与和顺路交口"},{"KKBH":"610401004","HPHM":"车牌","JGSK":"2021-04-01 06:35:22.611","CDBH":"2","XSFX":"由东向西","XSFXDM":"1","KKMC":"和畅路与和风路交口"},{"KKBH":"610271008","HPHM":"车牌","JGSK":"2021-04-01 06:35:22.657","CDBH":"1","XSFX":"由南向北","XSFXDM":"3","KKMC":"中新大道与航母主题公园支路交口"},{"KKBH":"610256113","HPHM":"津JAQ307","JGSK":"2021-04-01 06:35:22.767","CDBH":"2","XSFX":"由西向东","XSFXDM":"2","KKMC":"中天大道与和风路交口"},{"KKBH":"610256114","HPHM":"津DLF833","JGSK":"2021-04-01 06:35:22.788","CDBH":"7","XSFX":"由北向南","XSFXDM":"4","KKMC":"中天大道与和旭路交口"},{"KKBH":"610266122000","HPHM":"津C366E1","JGSK":"2021-04-01 06:35:22.795","CDBH":"2","XSFX":"由西向东","XSFXDM":"2","KKMC":"生态城中生大道故道河一桥西向东上桥处"},{"KKBH":"720891003000","HPHM":"车牌","JGSK":"2021-04-01 06:35:22.85","CDBH":"6","XSFX":"由西向东","XSFXDM":"2","KKMC":"海博道与安正路交口"},{"KKBH":"7208910080000","HPHM":"车牌","JGSK":"2021-04-01 06:35:22.865","CDBH":"13","XSFX":"由北向南","XSFXDM":"4","KKMC":"海博道与荣盛路交口正向"},{"KKBH":"720891003000","HPHM":"津AK5955","JGSK":"2021-04-01 06:35:22.868","CDBH":"2","XSFX":"由东向西","XSFXDM":"1","KKMC":"海博道与安正路交口"},{"KKBH":"610256115","HPHM":"津C160V6","JGSK":"2021-04-01 06:35:23.313","CDBH":"11","XSFX":"由北向南","XSFXDM":"4","KKMC":"中天大道与中生大道交口"},{"KKBH":"610261004000","HPHM":"车牌","JGSK":"2021-04-01 06:35:23.404","CDBH":"5","XSFX":"由北向南","XSFXDM":"4","KKMC":"中生大道与静湖西路（北侧）"},{"KKBH":"610266117","HPHM":"冀BE60K1","JGSK":"2021-04-01 06:35:23.42","CDBH":"5","XSFX":"由西向东","XSFXDM":"2","KKMC":"中生大道与和韵路交口"},{"KKBH":"720891004000","HPHM":"豫P35U73","JGSK":"2021-04-01 06:35:23.587","CDBH":"6","XSFX":"由西向东","XSFXDM":"2","KKMC":"海博道与安平路交口"},{"KKBH":"610401004","HPHM":"车牌","JGSK":"2021-04-01 06:35:23.619","CDBH":"11","XSFX":"由北向南","XSFXDM":"4","KKMC":"和畅路与和风路交口"},{"KKBH":"7208810040000","HPHM":"津LU2062","JGSK":"2021-04-01 06:35:23.679","CDBH":"4","XSFX":"由西向东","XSFXDM":"2","KKMC":"海旭道与永盛路交口正向"},{"KKBH":"720901002000","HPHM":"津C177C7","JGSK":"2021-04-01 06:35:23.716","CDBH":"1","XSFX":"由东向西","XSFXDM":"1","KKMC":"玉林道与安正路交口"},{"KKBH":"610276124","HPHM":"津GBY226","JGSK":"2021-04-01 06:35:23.936","CDBH":"7","XSFX":"由南向北","XSFXDM":"3","KKMC":"中新大道与中生大道交口"},{"KKBH":"720891003000","HPHM":"冀F7CJ85","JGSK":"2021-04-01 06:35:23.952","CDBH":"2","XSFX":"由东向西","XSFXDM":"1","KKMC":"海博道与安正路交口"},{"KKBH":"610266118","HPHM":"津E27735","JGSK":"2021-04-01 06:35:24.03","CDBH":"10","XSFX":"由北向南","XSFXDM":"4","KKMC":"中生大道与和畅路交口"},{"KKBH":"720881002000","HPHM":"黑BA6648","JGSK":"2021-04-01 06:35:24.053","CDBH":"7","XSFX":"由西向东","XSFXDM":"2","KKMC":"海旭道与安正路交口"},{"KKBH":"610271008","HPHM":"车牌","JGSK":"2021-04-01 06:35:24.087","CDBH":"5","XSFX":"由北向南","XSFXDM":"4","KKMC":"中新大道与航母主题公园支路交口"},{"KKBH":"711","HPHM":"津N29393","JGSK":"2021-04-01 06:35:24.228","CDBH":"7","XSFX":"由北向南","XSFXDM":"4","KKMC":"不礼让行人中新大道与和旭路交口"},{"KKBH":"610271008","HPHM":"车牌","JGSK":"2021-04-01 06:35:24.36","CDBH":"4","XSFX":"由北向南","XSFXDM":"4","KKMC":"中新大道与航母主题公园支路交口"},{"KKBH":"610391007","HPHM":"津MJJ225","JGSK":"2021-04-01 06:35:24.398","CDBH":"11","XSFX":"由北向南","XSFXDM":"4","KKMC":"和韵路与和风路交口"},{"KKBH":"610276125","HPHM":"豫DNX807","JGSK":"2021-04-01 06:35:24.423","CDBH":"2","XSFX":"由东向西","XSFXDM":"1","KKMC":"中新大道与和顺路交口"},{"KKBH":"610261005000","HPHM":"津HVN336","JGSK":"2021-04-01 06:35:24.484","CDBH":"2","XSFX":"由南向北","XSFXDM":"3","KKMC":"中生大道与静湖西路（南侧）"},{"KKBH":"610276126","HPHM":"津HTJ502","JGSK":"2021-04-01 06:35:24.505","CDBH":"2","XSFX":"由东向西","XSFXDM":"1","KKMC":"中新大道与和意路交口"},{"KKBH":"610391006","HPHM":"津GW6869","JGSK":"2021-04-01 06:35:24.567","CDBH":"8","XSFX":"由南向北","XSFXDM":"3","KKMC":"和韵路与和意路交口"},{"KKBH":"610276124","HPHM":"冀B1R65E","JGSK":"2021-04-01 06:35:24.606","CDBH":"11","XSFX":"由北向南","XSFXDM":"4","KKMC":"中新大道与中生大道交口"},{"KKBH":"610271008","HPHM":"津LBF708","JGSK":"2021-04-01 06:35:24.607","CDBH":"4","XSFX":"由北向南","XSFXDM":"4","KKMC":"中新大道与航母主题公园支路交口"},{"KKBH":"7205710040000","HPHM":"津AES313","JGSK":"2021-04-01 06:35:24.619","CDBH":"1","XSFX":"由东向西","XSFXDM":"1","KKMC":"动漫东路与动漫中路交口正向"},{"KKBH":"610271008","HPHM":"鲁VB1M06","JGSK":"2021-04-01 06:35:24.664","CDBH":"1","XSFX":"由南向北","XSFXDM":"3","KKMC":"中新大道与航母主题公园支路交口"},{"KKBH":"610256112","HPHM":"京N0LZ66","JGSK":"2021-04-01 06:35:24.719","CDBH":"10","XSFX":"由北向南","XSFXDM":"4","KKMC":"中天大道与中津大道交口"},{"KKBH":"720861003000","HPHM":"津B26102","JGSK":"2021-04-01 06:35:24.747","CDBH":"4","XSFX":"由西向东","XSFXDM":"2","KKMC":"海晨道与安明路交口"},{"KKBH":"610276125","HPHM":"豫DNX807","JGSK":"2021-04-01 06:35:24.774","CDBH":"2","XSFX":"由东向西","XSFXDM":"1","KKMC":"中新大道与和顺路交口"},{"KKBH":"610256115","HPHM":"津B3V666","JGSK":"2021-04-01 06:35:24.945","CDBH":"10","XSFX":"由北向南","XSFXDM":"4","KKMC":"中天大道与中生大道交口"},{"KKBH":"610391007","HPHM":"京QD07X5","JGSK":"2021-04-01 06:35:24.998","CDBH":"1","XSFX":"由东向西","XSFXDM":"1","KKMC":"和韵路与和风路交口"},{"KKBH":"610266117","HPHM":"津GNZ677","JGSK":"2021-04-01 06:35:25.029","CDBH":"3","XSFX":"由东向西","XSFXDM":"1","KKMC":"中生大道与和韵路交口"},{"KKBH":"610251002","HPHM":"车牌","JGSK":"2021-04-01 06:35:25.042","CDBH":"10","XSFX":"由北向南","XSFXDM":"4","KKMC":"中天大道与和睦路交口"},{"KKBH":"7205610020000","HPHM":"车牌","JGSK":"2021-04-01 06:35:25.069","CDBH":"4","XSFX":"由西向东","XSFXDM":"2","KKMC":"动漫北路与文三路交口正向"},{"KKBH":"720891004000","HPHM":"车牌","JGSK":"2021-04-01 06:35:25.113","CDBH":"9","XSFX":"由南向北","XSFXDM":"3","KKMC":"海博道与安平路交口"},{"KKBH":"720891003000","HPHM":"车牌","JGSK":"2021-04-01 06:35:25.17","CDBH":"6","XSFX":"由西向东","XSFXDM":"2","KKMC":"海博道与安正路交口"},{"KKBH":"610271008","HPHM":"津LBF708","JGSK":"2021-04-01 06:35:25.242","CDBH":"4","XSFX":"由北向南","XSFXDM":"4","KKMC":"中新大道与航母主题公园支路交口"},{"KKBH":"610256113","HPHM":"津NU0998","JGSK":"2021-04-01 06:35:25.29","CDBH":"6","XSFX":"由南向北","XSFXDM":"3","KKMC":"中天大道与和风路交口"},{"KKBH":"7280310030000","HPHM":"辽PQD926","JGSK":"2021-04-01 06:35:25.46","CDBH":"5","XSFX":"由北向南","XSFXDM":"4","KKMC":"动漫中路与文二路交口正向"},{"KKBH":"610276124","HPHM":"冀J1E5Q8","JGSK":"2021-04-01 06:35:25.524","CDBH":"10","XSFX":"由北向南","XSFXDM":"4","KKMC":"中新大道与中生大道交口"},{"KKBH":"7400110020000","HPHM":"车牌","JGSK":"2021-04-01 06:35:25.542","CDBH":"3","XSFX":"由东向西","XSFXDM":"1","KKMC":"静湖南路与华一路交口正向"},{"KKBH":"610256114","HPHM":"津DLF833","JGSK":"2021-04-01 06:35:25.649","CDBH":"7","XSFX":"由北向南","XSFXDM":"4","KKMC":"中天大道与和旭路交口"},{"KKBH":"610391007","HPHM":"津MJJ225","JGSK":"2021-04-01 06:35:25.729","CDBH":"12","XSFX":"由北向南","XSFXDM":"4","KKMC":"和韵路与和风路交口"},{"KKBH":"720881004000","HPHM":"津LU2062","JGSK":"2021-04-01 06:35:25.749","CDBH":"9","XSFX":"由西向东","XSFXDM":"2","KKMC":"海旭道与永盛路交口"},{"KKBH":"610266117","HPHM":"冀BE60K1","JGSK":"2021-04-01 06:35:25.804","CDBH":"5","XSFX":"由西向东","XSFXDM":"2","KKMC":"中生大道与和韵路交口"},{"KKBH":"7208910040000","HPHM":"津HDM990","JGSK":"2021-04-01 06:35:25.967","CDBH":"6","XSFX":"由西向东","XSFXDM":"2","KKMC":"海博道与安平路交口正向"},{"KKBH":"610256115","HPHM":"津C160V6","JGSK":"2021-04-01 06:35:26.006","CDBH":"11","XSFX":"由北向南","XSFXDM":"4","KKMC":"中天大道与中生大道交口"},{"KKBH":"720891004000","HPHM":"津HXW078","JGSK":"2021-04-01 06:35:26.069","CDBH":"4","XSFX":"由西向东","XSFXDM":"2","KKMC":"海博道与安平路交口"},{"KKBH":"610276126","HPHM":"冀BG551A","JGSK":"2021-04-01 06:35:26.12","CDBH":"5","XSFX":"由南向北","XSFXDM":"3","KKMC":"中新大道与和意路交口"},{"KKBH":"610271010","HPHM":"车牌","JGSK":"2021-04-01 06:35:26.123","CDBH":"7","XSFX":"由北向南","XSFXDM":"4","KKMC":"中新大道与华五路交口"},{"KKBH":"610276126","HPHM":"车牌","JGSK":"2021-04-01 06:35:26.167","CDBH":"8","XSFX":"由北向南","XSFXDM":"4","KKMC":"中新大道与和意路交口"},{"KKBH":"610276126","HPHM":"车牌","JGSK":"2021-04-01 06:35:26.262","CDBH":"8","XSFX":"由北向南","XSFXDM":"4","KKMC":"中新大道与和意路交口"},{"KKBH":"610266118","HPHM":"津JKX908","JGSK":"2021-04-01 06:35:26.305","CDBH":"10","XSFX":"由北向南","XSFXDM":"4","KKMC":"中生大道与和畅路交口"},{"KKBH":"610401004","HPHM":"车牌","JGSK":"2021-04-01 06:35:26.388","CDBH":"3","XSFX":"由东向西","XSFXDM":"1","KKMC":"和畅路与和风路交口"},{"KKBH":"610256114","HPHM":"冀CDU651","JGSK":"2021-04-01 06:35:26.405","CDBH":"5","XSFX":"由南向北","XSFXDM":"3","KKMC":"中天大道与和旭路交口"},{"KKBH":"610276126","HPHM":"冀B3Y08A","JGSK":"2021-04-01 06:35:26.426","CDBH":"8","XSFX":"由北向南","XSFXDM":"4","KKMC":"中新大道与和意路交口"},{"KKBH":"610276124","HPHM":"辽PJR919","JGSK":"2021-04-01 06:35:26.519","CDBH":"8","XSFX":"由南向北","XSFXDM":"3","KKMC":"中新大道与中生大道交口"},{"KKBH":"720891004000","HPHM":"车牌","JGSK":"2021-04-01 06:35:26.548","CDBH":"8","XSFX":"由南向北","XSFXDM":"3","KKMC":"海博道与安平路交口"},{"KKBH":"7208910040000","HPHM":"车牌","JGSK":"2021-04-01 06:35:26.619","CDBH":"6","XSFX":"由西向东","XSFXDM":"2","KKMC":"海博道与安平路交口正向"},{"KKBH":"610261005000","HPHM":"津AXY712","JGSK":"2021-04-01 06:35:26.643","CDBH":"2","XSFX":"由南向北","XSFXDM":"3","KKMC":"中生大道与静湖西路（南侧）"},{"KKBH":"610256113","HPHM":"冀D681G5","JGSK":"2021-04-01 06:35:26.737","CDBH":"5","XSFX":"由南向北","XSFXDM":"3","KKMC":"中天大道与和风路交口"},{"KKBH":"720571004000","HPHM":"津AES313","JGSK":"2021-04-01 06:35:26.74","CDBH":"1","XSFX":"由东向西","XSFXDM":"1","KKMC":"动漫东路与动漫中路交口"},{"KKBH":"610266118","HPHM":"津ADF3511","JGSK":"2021-04-01 06:35:26.745","CDBH":"5","XSFX":"由西向东","XSFXDM":"2","KKMC":"中生大道与和畅路交口"},{"KKBH":"610276124","HPHM":"京N00V15","JGSK":"2021-04-01 06:35:26.753","CDBH":"10","XSFX":"由北向南","XSFXDM":"4","KKMC":"中新大道与中生大道交口"},{"KKBH":"610276126","HPHM":"冀B2G3P3","JGSK":"2021-04-01 06:35:26.92","CDBH":"4","XSFX":"由南向北","XSFXDM":"3","KKMC":"中新大道与和意路交口"},{"KKBH":"7208910080000","HPHM":"津HN9280","JGSK":"2021-04-01 06:35:26.95","CDBH":"9","XSFX":"由南向北","XSFXDM":"3","KKMC":"海博道与荣盛路交口正向"},{"KKBH":"610276124","HPHM":"冀B1R65E","JGSK":"2021-04-01 06:35:26.963","CDBH":"11","XSFX":"由北向南","XSFXDM":"4","KKMC":"中新大道与中生大道交口"},{"KKBH":"610261005000","HPHM":"津RVN005","JGSK":"2021-04-01 06:35:27.13","CDBH":"2","XSFX":"由南向北","XSFXDM":"3","KKMC":"中生大道与静湖西路（南侧）"},{"KKBH":"7205410040000","HPHM":"车牌","JGSK":"2021-04-01 06:35:27.419","CDBH":"2","XSFX":"由东向西","XSFXDM":"1","KKMC":"动漫环路东与动漫中路交口正向"},{"KKBH":"610256115","HPHM":"津HR2819","JGSK":"2021-04-01 06:35:27.575","CDBH":"11","XSFX":"由北向南","XSFXDM":"4","KKMC":"中天大道与中生大道交口"},{"KKBH":"610391008","HPHM":"津A09899D","JGSK":"2021-04-01 06:35:27.609","CDBH":"5","XSFX":"由西向东","XSFXDM":"2","KKMC":"和韵路与和旭路交口"},{"KKBH":"7208810020000","HPHM":"鲁M521T9","JGSK":"2021-04-01 06:35:27.636","CDBH":"6","XSFX":"由西向东","XSFXDM":"2","KKMC":"海旭道与安正路交口正向"},{"KKBH":"7208810040000","HPHM":"辽BYL816","JGSK":"2021-04-01 06:35:27.75","CDBH":"1","XSFX":"由东向西","XSFXDM":"1","KKMC":"海旭道与永盛路交口正向"},{"KKBH":"7208810020000","HPHM":"鲁D021YZ","JGSK":"2021-04-01 06:35:28.006","CDBH":"5","XSFX":"由西向东","XSFXDM":"2","KKMC":"海旭道与安正路交口正向"},{"KKBH":"610256113","HPHM":"津NU0998","JGSK":"2021-04-01 06:35:28.115","CDBH":"6","XSFX":"由南向北","XSFXDM":"3","KKMC":"中天大道与和风路交口"},{"KKBH":"7208910040000","HPHM":"津MA9131","JGSK":"2021-04-01 06:35:28.131","CDBH":"6","XSFX":"由西向东","XSFXDM":"2","KKMC":"海博道与安平路交口正向"},{"KKBH":"6103261420000","HPHM":"冀BF92Y7","JGSK":"2021-04-01 06:35:28.205","CDBH":"13","XSFX":"由北向南","XSFXDM":"4","KKMC":"中成大道与泰七路交口正向"},{"KKBH":"610391008","HPHM":"津AT989学","JGSK":"2021-04-01 06:35:28.251","CDBH":"5","XSFX":"由西向东","XSFXDM":"2","KKMC":"和韵路与和旭路交口"},{"KKBH":"610256114","HPHM":"津NMT519","JGSK":"2021-04-01 06:35:28.381","CDBH":"7","XSFX":"由北向南","XSFXDM":"4","KKMC":"中天大道与和旭路交口"},{"KKBH":"7205410030000","HPHM":"车牌","JGSK":"2021-04-01 06:35:28.519","CDBH":"8","XSFX":"由南向北","XSFXDM":"3","KKMC":"动漫环路西与动漫西路交口正向"},{"KKBH":"728031003000","HPHM":"辽PQD926","JGSK":"2021-04-01 06:35:28.568","CDBH":"5","XSFX":"由北向南","XSFXDM":"4","KKMC":"动漫中路与文二路交口"},{"KKBH":"6071310030000","HPHM":"冀BG896W","JGSK":"2021-04-01 06:35:28.591","CDBH":"3","XSFX":"由东向西","XSFXDM":"1","KKMC":"中央大道与海旭道交口正向"},{"KKBH":"610276126","HPHM":"冀BG551A","JGSK":"2021-04-01 06:35:28.653","CDBH":"5","XSFX":"由南向北","XSFXDM":"3","KKMC":"中新大道与和意路交口"},{"KKBH":"610276124","HPHM":"陕A02KL8","JGSK":"2021-04-01 06:35:28.672","CDBH":"7","XSFX":"由南向北","XSFXDM":"3","KKMC":"中新大道与中生大道交口"},{"KKBH":"610256112","HPHM":"闽AA7626","JGSK":"2021-04-01 06:35:28.69","CDBH":"4","XSFX":"由西向东","XSFXDM":"2","KKMC":"中天大道与中津大道交口"},{"KKBH":"7208710020000","HPHM":"车牌","JGSK":"2021-04-01 06:35:28.692","CDBH":"8","XSFX":"由北向南","XSFXDM":"4","KKMC":"安正路与芳菲路交口正向"},{"KKBH":"610266118","HPHM":"津ADF3511","JGSK":"2021-04-01 06:35:28.768","CDBH":"6","XSFX":"由西向东","XSFXDM":"2","KKMC":"中生大道与和畅路交口"},{"KKBH":"720891004000","HPHM":"津HDM990","JGSK":"2021-04-01 06:35:28.874","CDBH":"5","XSFX":"由西向东","XSFXDM":"2","KKMC":"海博道与安平路交口"},{"KKBH":"610276126","HPHM":"冀B2G3P3","JGSK":"2021-04-01 06:35:29.053","CDBH":"4","XSFX":"由南向北","XSFXDM":"3","KKMC":"中新大道与和意路交口"},{"KKBH":"610391006","HPHM":"津GW6869","JGSK":"2021-04-01 06:35:29.26","CDBH":"8","XSFX":"由南向北","XSFXDM":"3","KKMC":"和韵路与和意路交口"},{"KKBH":"610271010","HPHM":"车牌","JGSK":"2021-04-01 06:35:29.327","CDBH":"7","XSFX":"由北向南","XSFXDM":"4","KKMC":"中新大道与华五路交口"},{"KKBH":"610286127","HPHM":"津RFW280","JGSK":"2021-04-01 06:35:29.523","CDBH":"1","XSFX":"由东向西","XSFXDM":"1","KKMC":"中津大道与和畅路交口"},{"KKBH":"610256115","HPHM":"车牌","JGSK":"2021-04-01 06:35:29.565","CDBH":"3","XSFX":"由东向西","XSFXDM":"1","KKMC":"中天大道与中生大道交口"},{"KKBH":"720891006000","HPHM":"津DYR959","JGSK":"2021-04-01 06:35:29.608","CDBH":"6","XSFX":"由西向东","XSFXDM":"2","KKMC":"海博道与永盛路交口"},{"KKBH":"720541002000","HPHM":"京N99D92","JGSK":"2021-04-01 06:35:29.647","CDBH":"4","XSFX":"由西向东","XSFXDM":"2","KKMC":"动漫环路西与动漫中路交口"},{"KKBH":"610271008","HPHM":"车牌","JGSK":"2021-04-01 06:35:29.754","CDBH":"1","XSFX":"由南向北","XSFXDM":"3","KKMC":"中新大道与航母主题公园支路交口"},{"KKBH":"720891004000","HPHM":"津H82565","JGSK":"2021-04-01 06:35:29.754","CDBH":"5","XSFX":"由西向东","XSFXDM":"2","KKMC":"海博道与安平路交口"},{"KKBH":"7208710020000","HPHM":"津GVT600","JGSK":"2021-04-01 06:35:29.813","CDBH":"5","XSFX":"由南向北","XSFXDM":"3","KKMC":"安正路与芳菲路交口正向"},{"KKBH":"610391006","HPHM":"津JAC609","JGSK":"2021-04-01 06:35:29.821","CDBH":"2","XSFX":"由东向西","XSFXDM":"1","KKMC":"和韵路与和意路交口"},{"KKBH":"610256115","HPHM":"津DB6338","JGSK":"2021-04-01 06:35:29.824","CDBH":"11","XSFX":"由北向南","XSFXDM":"4","KKMC":"中天大道与中生大道交口"},{"KKBH":"610276124","HPHM":"津K78341","JGSK":"2021-04-01 06:35:29.862","CDBH":"1","XSFX":"由东向西","XSFXDM":"1","KKMC":"中新大道与中生大道交口"},{"KKBH":"610266117","HPHM":"津GCW185","JGSK":"2021-04-01 06:35:29.997","CDBH":"5","XSFX":"由西向东","XSFXDM":"2","KKMC":"中生大道与和韵路交口"},{"KKBH":"610276124","HPHM":"津DX0019","JGSK":"2021-04-01 06:35:30.017","CDBH":"10","XSFX":"由北向南","XSFXDM":"4","KKMC":"中新大道与中生大道交口"},{"KKBH":"720891003000","HPHM":"津NT0288","JGSK":"2021-04-01 06:35:30.124","CDBH":"8","XSFX":"由南向北","XSFXDM":"3","KKMC":"海博道与安正路交口"},{"KKBH":"610256114","HPHM":"京P95T10","JGSK":"2021-04-01 06:35:30.135","CDBH":"5","XSFX":"由南向北","XSFXDM":"3","KKMC":"中天大道与和旭路交口"},{"KKBH":"720891004000","HPHM":"车牌","JGSK":"2021-04-01 06:35:30.153","CDBH":"9","XSFX":"由南向北","XSFXDM":"3","KKMC":"海博道与安平路交口"},{"KKBH":"7208910040000","HPHM":"车牌","JGSK":"2021-04-01 06:35:30.391","CDBH":"6","XSFX":"由西向东","XSFXDM":"2","KKMC":"海博道与安平路交口正向"},{"KKBH":"610256115","HPHM":"津RUJ694","JGSK":"2021-04-01 06:35:30.406","CDBH":"10","XSFX":"由北向南","XSFXDM":"4","KKMC":"中天大道与中生大道交口"},{"KKBH":"610266117","HPHM":"辽HKS923","JGSK":"2021-04-01 06:35:30.546","CDBH":"8","XSFX":"由南向北","XSFXDM":"3","KKMC":"中生大道与和韵路交口"},{"KKBH":"610276124","HPHM":"京N00V15","JGSK":"2021-04-01 06:35:30.569","CDBH":"10","XSFX":"由北向南","XSFXDM":"4","KKMC":"中新大道与中生大道交口"},{"KKBH":"610256114","HPHM":"车牌","JGSK":"2021-04-01 06:35:30.655","CDBH":"2","XSFX":"由西向东","XSFXDM":"2","KKMC":"中天大道与和旭路交口"},{"KKBH":"720891003000","HPHM":"车牌","JGSK":"2021-04-01 06:35:30.917","CDBH":"1","XSFX":"由东向西","XSFXDM":"1","KKMC":"海博道与安正路交口"},{"KKBH":"7208810020000","HPHM":"京N0KE22","JGSK":"2021-04-01 06:35:30.976","CDBH":"7","XSFX":"由西向东","XSFXDM":"2","KKMC":"海旭道与安正路交口正向"},{"KKBH":"610256113","HPHM":"冀D681G5","JGSK":"2021-04-01 06:35:30.995","CDBH":"5","XSFX":"由南向北","XSFXDM":"3","KKMC":"中天大道与和风路交口"},{"KKBH":"610271008","HPHM":"车牌","JGSK":"2021-04-01 06:35:31.006","CDBH":"2","XSFX":"由南向北","XSFXDM":"3","KKMC":"中新大道与航母主题公园支路交口"},{"KKBH":"7208910040000","HPHM":"车牌","JGSK":"2021-04-01 06:35:31.094","CDBH":"5","XSFX":"由西向东","XSFXDM":"2","KKMC":"海博道与安平路交口正向"},{"KKBH":"610256114","HPHM":"津NMT519","JGSK":"2021-04-01 06:35:31.169","CDBH":"7","XSFX":"由北向南","XSFXDM":"4","KKMC":"中天大道与和旭路交口"},{"KKBH":"610266118","HPHM":"粤P81258","JGSK":"2021-04-01 06:35:31.175","CDBH":"7","XSFX":"由南向北","XSFXDM":"3","KKMC":"中生大道与和畅路交口"},{"KKBH":"610266118","HPHM":"津E27735","JGSK":"2021-04-01 06:35:31.185","CDBH":"11","XSFX":"由北向南","XSFXDM":"4","KKMC":"中生大道与和畅路交口"},{"KKBH":"610266118","HPHM":"津ADE6792","JGSK":"2021-04-01 06:35:31.226","CDBH":"2","XSFX":"由东向西","XSFXDM":"1","KKMC":"中生大道与和畅路交口"},{"KKBH":"610401004","HPHM":"车牌","JGSK":"2021-04-01 06:35:31.264","CDBH":"12","XSFX":"由北向南","XSFXDM":"4","KKMC":"和畅路与和风路交口"},{"KKBH":"610256115","HPHM":"津FAY103","JGSK":"2021-04-01 06:35:31.284","CDBH":"7","XSFX":"由南向北","XSFXDM":"3","KKMC":"中天大道与中生大道交口"},{"KKBH":"7208810020000","HPHM":"津D11627","JGSK":"2021-04-01 06:35:31.388","CDBH":"5","XSFX":"由西向东","XSFXDM":"2","KKMC":"海旭道与安正路交口正向"},{"KKBH":"610256115","HPHM":"豫E5U606","JGSK":"2021-04-01 06:35:31.414","CDBH":"11","XSFX":"由北向南","XSFXDM":"4","KKMC":"中天大道与中生大道交口"},{"KKBH":"720891004000","HPHM":"津MA9131","JGSK":"2021-04-01 06:35:31.432","CDBH":"5","XSFX":"由西向东","XSFXDM":"2","KKMC":"海博道与安平路交口"},{"KKBH":"6102610030000","HPHM":"车牌","JGSK":"2021-04-01 06:35:31.439","CDBH":"2","XSFX":"由东向西","XSFXDM":"1","KKMC":"中生大道与静湖南路交口正向"},{"KKBH":"610256115","HPHM":"津AU5995","JGSK":"2021-04-01 06:35:31.488","CDBH":"7","XSFX":"由南向北","XSFXDM":"3","KKMC":"中天大道与中生大道交口"},{"KKBH":"610276124","HPHM":"车牌","JGSK":"2021-04-01 06:35:31.616","CDBH":"8","XSFX":"由南向北","XSFXDM":"3","KKMC":"中新大道与中生大道交口"},{"KKBH":"7208810040000","HPHM":"沪C2XD99","JGSK":"2021-04-01 06:35:31.654","CDBH":"4","XSFX":"由西向东","XSFXDM":"2","KKMC":"海旭道与永盛路交口正向"},{"KKBH":"610276126","HPHM":"浙GXL177","JGSK":"2021-04-01 06:35:31.663","CDBH":"4","XSFX":"由南向北","XSFXDM":"3","KKMC":"中新大道与和意路交口"},{"KKBH":"610256115","HPHM":"津HR2819","JGSK":"2021-04-01 06:35:31.687","CDBH":"12","XSFX":"由北向南","XSFXDM":"4","KKMC":"中天大道与中生大道交口"},{"KKBH":"610271009","HPHM":"津A09818D","JGSK":"2021-04-01 06:35:31.72","CDBH":"5","XSFX":"由西向东","XSFXDM":"2","KKMC":"中新大道与泰七路交口"},{"KKBH":"610326142000","HPHM":"冀BF92Y7","JGSK":"2021-04-01 06:35:31.763","CDBH":"14","XSFX":"由北向南","XSFXDM":"4","KKMC":"中成大道与泰七路交口"},{"KKBH":"610286127","HPHM":"津RFW280","JGSK":"2021-04-01 06:35:31.833","CDBH":"1","XSFX":"由东向西","XSFXDM":"1","KKMC":"中津大道与和畅路交口"},{"KKBH":"610256112","HPHM":"冀B336D3","JGSK":"2021-04-01 06:35:31.883","CDBH":"4","XSFX":"由西向东","XSFXDM":"2","KKMC":"中天大道与中津大道交口"},{"KKBH":"610251002","HPHM":"津CAN168","JGSK":"2021-04-01 06:35:31.892","CDBH":"4","XSFX":"由西向东","XSFXDM":"2","KKMC":"中天大道与和睦路交口"},{"KKBH":"610276126","HPHM":"鲁AQ7H05","JGSK":"2021-04-01 06:35:31.915","CDBH":"5","XSFX":"由南向北","XSFXDM":"3","KKMC":"中新大道与和意路交口"},{"KKBH":"610276126","HPHM":"车牌","JGSK":"2021-04-01 06:35:31.916","CDBH":"5","XSFX":"由南向北","XSFXDM":"3","KKMC":"中新大道与和意路交口"},{"KKBH":"720891004000","HPHM":"车牌","JGSK":"2021-04-01 06:35:31.916","CDBH":"9","XSFX":"由南向北","XSFXDM":"3","KKMC":"海博道与安平路交口"},{"KKBH":"610256113","HPHM":"津JZZ517","JGSK":"2021-04-01 06:35:31.986","CDBH":"8","XSFX":"由北向南","XSFXDM":"4","KKMC":"中天大道与和风路交口"},{"KKBH":"610276125","HPHM":"苏NM032C","JGSK":"2021-04-01 06:35:31.993","CDBH":"8","XSFX":"由北向南","XSFXDM":"4","KKMC":"中新大道与和顺路交口"},{"KKBH":"610276124","HPHM":"辽PJR919","JGSK":"2021-04-01 06:35:32.101","CDBH":"8","XSFX":"由南向北","XSFXDM":"3","KKMC":"中新大道与中生大道交口"},{"KKBH":"610276124","HPHM":"陕A02KL8","JGSK":"2021-04-01 06:35:32.181","CDBH":"7","XSFX":"由南向北","XSFXDM":"3","KKMC":"中新大道与中生大道交口"},{"KKBH":"720881004000","HPHM":"辽BYL816","JGSK":"2021-04-01 06:35:32.319","CDBH":"1","XSFX":"由东向西","XSFXDM":"1","KKMC":"海旭道与永盛路交口"},{"KKBH":"7208810060000","HPHM":"车牌","JGSK":"2021-04-01 06:35:32.579","CDBH":"5","XSFX":"由南向北","XSFXDM":"3","KKMC":"海旭道与庄盛路交口正向"},{"KKBH":"610266118","HPHM":"津E14447","JGSK":"2021-04-01 06:35:32.757","CDBH":"8","XSFX":"由南向北","XSFXDM":"3","KKMC":"中生大道与和畅路交口"},{"KKBH":"1250","HPHM":"鲁DQ011F","JGSK":"2021-04-01 06:35:32.798","CDBH":"2","XSFX":"由东向西","XSFXDM":"1","KKMC":"中滨大道与盛三街交口正向"},{"KKBH":"610256115","HPHM":"津DB6338","JGSK":"2021-04-01 06:35:32.811","CDBH":"11","XSFX":"由北向南","XSFXDM":"4","KKMC":"中天大道与中生大道交口"},{"KKBH":"610266117","HPHM":"津AD15498","JGSK":"2021-04-01 06:35:32.821","CDBH":"1","XSFX":"由东向西","XSFXDM":"1","KKMC":"中生大道与和韵路交口"},{"KKBH":"610256115","HPHM":"津FAD118","JGSK":"2021-04-01 06:35:32.889","CDBH":"5","XSFX":"由西向东","XSFXDM":"2","KKMC":"中天大道与中生大道交口"},{"KKBH":"7208810020000","HPHM":"车牌","JGSK":"2021-04-01 06:35:33.207","CDBH":"11","XSFX":"由南向北","XSFXDM":"3","KKMC":"海旭道与安正路交口正向"},{"KKBH":"610256115","HPHM":"晋BZ1013","JGSK":"2021-04-01 06:35:33.292","CDBH":"10","XSFX":"由北向南","XSFXDM":"4","KKMC":"中天大道与中生大道交口"},{"KKBH":"610266117","HPHM":"津KJY187","JGSK":"2021-04-01 06:35:33.298","CDBH":"2","XSFX":"由东向西","XSFXDM":"1","KKMC":"中生大道与和韵路交口"},{"KKBH":"720891004000","HPHM":"车牌","JGSK":"2021-04-01 06:35:33.357","CDBH":"9","XSFX":"由南向北","XSFXDM":"3","KKMC":"海博道与安平路交口"},{"KKBH":"610271010","HPHM":"车牌","JGSK":"2021-04-01 06:35:33.386","CDBH":"8","XSFX":"由北向南","XSFXDM":"4","KKMC":"中新大道与华五路交口"},{"KKBH":"720891004000","HPHM":"冀F000W7","JGSK":"2021-04-01 06:35:33.434","CDBH":"5","XSFX":"由西向东","XSFXDM":"2","KKMC":"海博道与安平路交口"},{"KKBH":"610276124","HPHM":"津DX0019","JGSK":"2021-04-01 06:35:33.449","CDBH":"10","XSFX":"由北向南","XSFXDM":"4","KKMC":"中新大道与中生大道交口"},{"KKBH":"610266117","HPHM":"津GCW185","JGSK":"2021-04-01 06:35:33.57","CDBH":"6","XSFX":"由西向东","XSFXDM":"2","KKMC":"中生大道与和韵路交口"},{"KKBH":"7280310030000","HPHM":"车牌","JGSK":"2021-04-01 06:35:33.606","CDBH":"4","XSFX":"由南向北","XSFXDM":"3","KKMC":"动漫中路与文二路交口正向"},{"KKBH":"610256116","HPHM":"冀D892EM","JGSK":"2021-04-01 06:35:33.685","CDBH":"8","XSFX":"由南向北","XSFXDM":"3","KKMC":"中天大道与和顺路交口"},{"KKBH":"610256115","HPHM":"津FAY103","JGSK":"2021-04-01 06:35:33.734","CDBH":"8","XSFX":"由南向北","XSFXDM":"3","KKMC":"中天大道与中生大道交口"},{"KKBH":"7208910040000","HPHM":"津K97181","JGSK":"2021-04-01 06:35:33.754","CDBH":"6","XSFX":"由西向东","XSFXDM":"2","KKMC":"海博道与安平路交口正向"},{"KKBH":"610316142000","HPHM":"鲁DQ011F","JGSK":"2021-04-01 06:35:33.782","CDBH":"2","XSFX":"由东向西","XSFXDM":"1","KKMC":"中滨大道与盛三街交口"},{"KKBH":"610256115","HPHM":"津ARV522","JGSK":"2021-04-01 06:35:33.917","CDBH":"11","XSFX":"由北向南","XSFXDM":"4","KKMC":"中天大道与中生大道交口"},{"KKBH":"7280310020000","HPHM":"津AES313","JGSK":"2021-04-01 06:35:33.974","CDBH":"5","XSFX":"由南向北","XSFXDM":"3","KKMC":"动漫中路与文一路交口正向"},{"KKBH":"720891008000","HPHM":"津HN9280","JGSK":"2021-04-01 06:35:34.002","CDBH":"9","XSFX":"由南向北","XSFXDM":"3","KKMC":"海博道与荣盛路交口"},{"KKBH":"610256115","HPHM":"豫SEP799","JGSK":"2021-04-01 06:35:34.005","CDBH":"8","XSFX":"由南向北","XSFXDM":"3","KKMC":"中天大道与中生大道交口"},{"KKBH":"610276126","HPHM":"津GXL177","JGSK":"2021-04-01 06:35:34.086","CDBH":"4","XSFX":"由南向北","XSFXDM":"3","KKMC":"中新大道与和意路交口"},{"KKBH":"610266118","HPHM":"津JTZ611","JGSK":"2021-04-01 06:35:34.195","CDBH":"7","XSFX":"由南向北","XSFXDM":"3","KKMC":"中生大道与和畅路交口"},{"KKBH":"720871002000","HPHM":"津GVT600","JGSK":"2021-04-01 06:35:34.232","CDBH":"5","XSFX":"由南向北","XSFXDM":"3","KKMC":"安正路与芳菲路交口"},{"KKBH":"610271008","HPHM":"津DJH990","JGSK":"2021-04-01 06:35:34.27","CDBH":"1","XSFX":"由南向北","XSFXDM":"3","KKMC":"中新大道与航母主题公园支路交口"},{"KKBH":"7208910060000","HPHM":"鲁B07Q5R","JGSK":"2021-04-01 06:35:34.334","CDBH":"12","XSFX":"由北向南","XSFXDM":"4","KKMC":"海博道与永盛路交口正向"},{"KKBH":"720881004000","HPHM":"沪C2XD99","JGSK":"2021-04-01 06:35:34.394","CDBH":"9","XSFX":"由西向东","XSFXDM":"2","KKMC":"海旭道与永盛路交口"},{"KKBH":"610256115","HPHM":"豫E5U606","JGSK":"2021-04-01 06:35:34.411","CDBH":"11","XSFX":"由北向南","XSFXDM":"4","KKMC":"中天大道与中生大道交口"},{"KKBH":"720881002000","HPHM":"鲁M521T9","JGSK":"2021-04-01 06:35:34.459","CDBH":"7","XSFX":"由西向东","XSFXDM":"2","KKMC":"海旭道与安正路交口"},{"KKBH":"610276125","HPHM":"苏NM032C","JGSK":"2021-04-01 06:35:34.493","CDBH":"8","XSFX":"由北向南","XSFXDM":"4","KKMC":"中新大道与和顺路交口"},{"KKBH":"720881002000","HPHM":"津A3A106","JGSK":"2021-04-01 06:35:34.504","CDBH":"12","XSFX":"由北向南","XSFXDM":"4","KKMC":"海旭道与安正路交口"},{"KKBH":"7208810040000","HPHM":"津C26N80","JGSK":"2021-04-01 06:35:34.576","CDBH":"4","XSFX":"由西向东","XSFXDM":"2","KKMC":"海旭道与永盛路交口正向"},{"KKBH":"720881002000","HPHM":"京N0KE22","JGSK":"2021-04-01 06:35:34.622","CDBH":"8","XSFX":"由西向东","XSFXDM":"2","KKMC":"海旭道与安正路交口"},{"KKBH":"720891004000","HPHM":"车牌","JGSK":"2021-04-01 06:35:34.636","CDBH":"9","XSFX":"由南向北","XSFXDM":"3","KKMC":"海博道与安平路交口"},{"KKBH":"610256115","HPHM":"津A0R671","JGSK":"2021-04-01 06:35:34.666","CDBH":"4","XSFX":"由西向东","XSFXDM":"2","KKMC":"中天大道与中生大道交口"},{"KKBH":"610276126","HPHM":"鲁AQ7H05","JGSK":"2021-04-01 06:35:34.726","CDBH":"5","XSFX":"由南向北","XSFXDM":"3","KKMC":"中新大道与和意路交口"},{"KKBH":"610256113","HPHM":"津A09808D","JGSK":"2021-04-01 06:35:34.794","CDBH":"4","XSFX":"由南向北","XSFXDM":"3","KKMC":"中天大道与和风路交口"},{"KKBH":"610256112","HPHM":"津H98867","JGSK":"2021-04-01 06:35:34.873","CDBH":"8","XSFX":"由南向北","XSFXDM":"3","KKMC":"中天大道与中津大道交口"},{"KKBH":"6102610030000","HPHM":"冀CY8882","JGSK":"2021-04-01 06:35:34.919","CDBH":"1","XSFX":"由东向西","XSFXDM":"1","KKMC":"中生大道与静湖南路交口正向"},{"KKBH":"720891004000","HPHM":"车牌","JGSK":"2021-04-01 06:35:34.96","CDBH":"5","XSFX":"由西向东","XSFXDM":"2","KKMC":"海博道与安平路交口"},{"KKBH":"610256113","HPHM":"津JZZ517","JGSK":"2021-04-01 06:35:34.961","CDBH":"8","XSFX":"由北向南","XSFXDM":"4","KKMC":"中天大道与和风路交口"},{"KKBH":"7208810020000","HPHM":"豫FB8968","JGSK":"2021-04-01 06:35:35.004","CDBH":"3","XSFX":"由东向西","XSFXDM":"1","KKMC":"海旭道与安正路交口正向"},{"KKBH":"610401004","HPHM":"津K52912","JGSK":"2021-04-01 06:35:35.007","CDBH":"1","XSFX":"由东向西","XSFXDM":"1","KKMC":"和畅路与和风路交口"},{"KKBH":"610271009","HPHM":"津D33316","JGSK":"2021-04-01 06:35:35.25","CDBH":"7","XSFX":"由南向北","XSFXDM":"3","KKMC":"中新大道与泰七路交口"},{"KKBH":"610391006","HPHM":"津JAC609","JGSK":"2021-04-01 06:35:35.387","CDBH":"2","XSFX":"由东向西","XSFXDM":"1","KKMC":"和韵路与和意路交口"},{"KKBH":"610256115","HPHM":"豫SEP799","JGSK":"2021-04-01 06:35:35.413","CDBH":"9","XSFX":"由南向北","XSFXDM":"3","KKMC":"中天大道与中生大道交口"},{"KKBH":"610401005","HPHM":"津AU5595","JGSK":"2021-04-01 06:35:35.514","CDBH":"2","XSFX":"由东向西","XSFXDM":"1","KKMC":"和畅路与和顺路交口"},{"KKBH":"610256114","HPHM":"京P95T10","JGSK":"2021-04-01 06:35:35.709","CDBH":"5","XSFX":"由南向北","XSFXDM":"3","KKMC":"中天大道与和旭路交口"},{"KKBH":"610251002","HPHM":"津CAN168","JGSK":"2021-04-01 06:35:35.855","CDBH":"4","XSFX":"由西向东","XSFXDM":"2","KKMC":"中天大道与和睦路交口"},{"KKBH":"610256115","HPHM":"津JMM950","JGSK":"2021-04-01 06:35:35.975","CDBH":"5","XSFX":"由西向东","XSFXDM":"2","KKMC":"中天大道与中生大道交口"},{"KKBH":"720881002000","HPHM":"鲁D021YZ","JGSK":"2021-04-01 06:35:35.988","CDBH":"5","XSFX":"由西向东","XSFXDM":"2","KKMC":"海旭道与安正路交口"},{"KKBH":"7208910030000","HPHM":"冀B2X3H7","JGSK":"2021-04-01 06:35:36.058","CDBH":"4","XSFX":"由西向东","XSFXDM":"2","KKMC":"海博道与安正路交口正向"},{"KKBH":"7208710020000","HPHM":"鲁NP58T3","JGSK":"2021-04-01 06:35:36.109","CDBH":"9","XSFX":"由北向南","XSFXDM":"4","KKMC":"安正路与芳菲路交口正向"},{"KKBH":"711","HPHM":"津A0W095","JGSK":"2021-04-01 06:35:36.131","CDBH":"2","XSFX":"由东向西","XSFXDM":"1","KKMC":"不礼让行人中新大道与和旭路交口"},{"KKBH":"610256115","HPHM":"津E15551","JGSK":"2021-04-01 06:35:36.282","CDBH":"11","XSFX":"由北向南","XSFXDM":"4","KKMC":"中天大道与中生大道交口"},{"KKBH":"610256112","HPHM":"津H98867","JGSK":"2021-04-01 06:35:36.351","CDBH":"9","XSFX":"由南向北","XSFXDM":"3","KKMC":"中天大道与中津大道交口"},{"KKBH":"7208810020000","HPHM":"津A8N331","JGSK":"2021-04-01 06:35:36.371","CDBH":"5","XSFX":"由西向东","XSFXDM":"2","KKMC":"海旭道与安正路交口正向"},{"KKBH":"720891003000","HPHM":"津CH6699","JGSK":"2021-04-01 06:35:36.688","CDBH":"7","XSFX":"由南向北","XSFXDM":"3","KKMC":"海博道与安正路交口"},{"KKBH":"610271009","HPHM":"冀B2TU52","JGSK":"2021-04-01 06:35:36.7","CDBH":"10","XSFX":"由北向南","XSFXDM":"4","KKMC":"中新大道与泰七路交口"},{"KKBH":"610266118","HPHM":"津ADE6792","JGSK":"2021-04-01 06:35:36.784","CDBH":"1","XSFX":"由东向西","XSFXDM":"1","KKMC":"中生大道与和畅路交口"},{"KKBH":"7208810040000","HPHM":"辽P59E81","JGSK":"2021-04-01 06:35:36.788","CDBH":"5","XSFX":"由西向东","XSFXDM":"2","KKMC":"海旭道与永盛路交口正向"},{"KKBH":"610256115","HPHM":"津ARV522","JGSK":"2021-04-01 06:35:36.812","CDBH":"12","XSFX":"由北向南","XSFXDM":"4","KKMC":"中天大道与中生大道交口"},{"KKBH":"610256115","HPHM":"冀B761N1","JGSK":"2021-04-01 06:35:36.813","CDBH":"10","XSFX":"由北向南","XSFXDM":"4","KKMC":"中天大道与中生大道交口"},{"KKBH":"610276124","HPHM":"津K78341","JGSK":"2021-04-01 06:35:36.83","CDBH":"1","XSFX":"由东向西","XSFXDM":"1","KKMC":"中新大道与中生大道交口"},{"KKBH":"720891004000","HPHM":"津K97181","JGSK":"2021-04-01 06:35:36.875","CDBH":"5","XSFX":"由西向东","XSFXDM":"2","KKMC":"海博道与安平路交口"},{"KKBH":"610286127","HPHM":"鲁GW8U02","JGSK":"2021-04-01 06:35:36.9","CDBH":"2","XSFX":"由东向西","XSFXDM":"1","KKMC":"中津大道与和畅路交口"},{"KKBH":"7209010020000","HPHM":"闽CR689H","JGSK":"2021-04-01 06:35:36.905","CDBH":"10","XSFX":"由北向南","XSFXDM":"4","KKMC":"玉林道与安正路交口正向"},{"KKBH":"720891004000","HPHM":"津RVE751","JGSK":"2021-04-01 06:35:36.954","CDBH":"6","XSFX":"由西向东","XSFXDM":"2","KKMC":"海博道与安平路交口"},{"KKBH":"720881002000","HPHM":"津D11627","JGSK":"2021-04-01 06:35:37.028","CDBH":"6","XSFX":"由西向东","XSFXDM":"2","KKMC":"海旭道与安正路交口"},{"KKBH":"610276126","HPHM":"津GHY961","JGSK":"2021-04-01 06:35:37.07","CDBH":"5","XSFX":"由南向北","XSFXDM":"3","KKMC":"中新大道与和意路交口"},{"KKBH":"610391008","HPHM":"津A09819D","JGSK":"2021-04-01 06:35:37.099","CDBH":"4","XSFX":"由西向东","XSFXDM":"2","KKMC":"和韵路与和旭路交口"},{"KKBH":"720901002000","HPHM":"津AM7922","JGSK":"2021-04-01 06:35:37.105","CDBH":"11","XSFX":"由北向南","XSFXDM":"4","KKMC":"玉林道与安正路交口"},{"KKBH":"728031002000","HPHM":"津AY1770","JGSK":"2021-04-01 06:35:37.134","CDBH":"8","XSFX":"由北向南","XSFXDM":"4","KKMC":"动漫中路与文一路交口"},{"KKBH":"720891004000","HPHM":"车牌","JGSK":"2021-04-01 06:35:37.196","CDBH":"9","XSFX":"由南向北","XSFXDM":"3","KKMC":"海博道与安平路交口"},{"KKBH":"610266117","HPHM":"津C2C703","JGSK":"2021-04-01 06:35:37.221","CDBH":"11","XSFX":"由北向南","XSFXDM":"4","KKMC":"中生大道与和韵路交口"},{"KKBH":"610271009","HPHM":"津D33316","JGSK":"2021-04-01 06:35:37.331","CDBH":"7","XSFX":"由南向北","XSFXDM":"3","KKMC":"中新大道与泰七路交口"},{"KKBH":"610271009","HPHM":"津A09818D","JGSK":"2021-04-01 06:35:37.41","CDBH":"6","XSFX":"由西向东","XSFXDM":"2","KKMC":"中新大道与泰七路交口"},{"KKBH":"610401004","HPHM":"皖A92362","JGSK":"2021-04-01 06:35:37.414","CDBH":"7","XSFX":"由南向北","XSFXDM":"3","KKMC":"和畅路与和风路交口"},{"KKBH":"720881004000","HPHM":"津C26N80","JGSK":"2021-04-01 06:35:37.433","CDBH":"9","XSFX":"由西向东","XSFXDM":"2","KKMC":"海旭道与永盛路交口"},{"KKBH":"610251001","HPHM":"车牌","JGSK":"2021-04-01 06:35:37.557","CDBH":"5","XSFX":"由西向东","XSFXDM":"2","KKMC":"中天大道与和畅路交口"},{"KKBH":"728031002000","HPHM":"津AES313","JGSK":"2021-04-01 06:35:37.59","CDBH":"5","XSFX":"由南向北","XSFXDM":"3","KKMC":"动漫中路与文一路交口"},{"KKBH":"720881002000","HPHM":"冀B6Y8E5","JGSK":"2021-04-01 06:35:37.624","CDBH":"12","XSFX":"由北向南","XSFXDM":"4","KKMC":"海旭道与安正路交口"},{"KKBH":"610256112","HPHM":"京N0LZ66","JGSK":"2021-04-01 06:35:37.69","CDBH":"11","XSFX":"由北向南","XSFXDM":"4","KKMC":"中天大道与中津大道交口"},{"KKBH":"610276126","HPHM":"鲁NK58A9","JGSK":"2021-04-01 06:35:38.007","CDBH":"4","XSFX":"由南向北","XSFXDM":"3","KKMC":"中新大道与和意路交口"},{"KKBH":"610276126","HPHM":"车牌","JGSK":"2021-04-01 06:35:38.008","CDBH":"4","XSFX":"由南向北","XSFXDM":"3","KKMC":"中新大道与和意路交口"},{"KKBH":"610261005000","HPHM":"津RGP113","JGSK":"2021-04-01 06:35:38.013","CDBH":"2","XSFX":"由南向北","XSFXDM":"3","KKMC":"中生大道与静湖西路（南侧）"},{"KKBH":"7208810020000","HPHM":"津GVT600","JGSK":"2021-04-01 06:35:38.129","CDBH":"9","XSFX":"由南向北","XSFXDM":"3","KKMC":"海旭道与安正路交口正向"},{"KKBH":"610391006","HPHM":"京P875H7","JGSK":"2021-04-01 06:35:38.273","CDBH":"4","XSFX":"由西向东","XSFXDM":"2","KKMC":"和韵路与和意路交口"},{"KKBH":"720891004000","HPHM":"车牌","JGSK":"2021-04-01 06:35:38.316","CDBH":"8","XSFX":"由南向北","XSFXDM":"3","KKMC":"海博道与安平路交口"},{"KKBH":"610266117","HPHM":"苏E765BJ","JGSK":"2021-04-01 06:35:38.348","CDBH":"2","XSFX":"由东向西","XSFXDM":"1","KKMC":"中生大道与和韵路交口"},{"KKBH":"720891004000","HPHM":"车牌","JGSK":"2021-04-01 06:35:38.397","CDBH":"9","XSFX":"由南向北","XSFXDM":"3","KKMC":"海博道与安平路交口"},{"KKBH":"7208910060000","HPHM":"津GJN667","JGSK":"2021-04-01 06:35:38.436","CDBH":"12","XSFX":"由北向南","XSFXDM":"4","KKMC":"海博道与永盛路交口正向"},{"KKBH":"7208810020000","HPHM":"津NXB101","JGSK":"2021-04-01 06:35:38.439","CDBH":"6","XSFX":"由西向东","XSFXDM":"2","KKMC":"海旭道与安正路交口正向"},{"KKBH":"6102610030000","HPHM":"豫GC11Y3","JGSK":"2021-04-01 06:35:38.479","CDBH":"1","XSFX":"由东向西","XSFXDM":"1","KKMC":"中生大道与静湖南路交口正向"},{"KKBH":"7280310020000","HPHM":"辽PQD926","JGSK":"2021-04-01 06:35:38.509","CDBH":"7","XSFX":"由北向南","XSFXDM":"4","KKMC":"动漫中路与文一路交口正向"},{"KKBH":"610266117","HPHM":"辽HKS923","JGSK":"2021-04-01 06:35:38.581","CDBH":"9","XSFX":"由南向北","XSFXDM":"3","KKMC":"中生大道与和韵路交口"},{"KKBH":"610266118","HPHM":"津E14447","JGSK":"2021-04-01 06:35:38.59","CDBH":"8","XSFX":"由南向北","XSFXDM":"3","KKMC":"中生大道与和畅路交口"},{"KKBH":"720891006000","HPHM":"鲁B07Q5R","JGSK":"2021-04-01 06:35:38.622","CDBH":"12","XSFX":"由北向南","XSFXDM":"4","KKMC":"海博道与永盛路交口"},{"KKBH":"7208710020000","HPHM":"津JM5201","JGSK":"2021-04-01 06:35:38.749","CDBH":"6","XSFX":"由南向北","XSFXDM":"3","KKMC":"安正路与芳菲路交口正向"},{"KKBH":"610256113","HPHM":"津FT5319","JGSK":"2021-04-01 06:35:38.895","CDBH":"5","XSFX":"由南向北","XSFXDM":"3","KKMC":"中天大道与和风路交口"},{"KKBH":"7208810020000","HPHM":"车牌","JGSK":"2021-04-01 06:35:38.905","CDBH":"5","XSFX":"由西向东","XSFXDM":"2","KKMC":"海旭道与安正路交口正向"},{"KKBH":"7208710020000","HPHM":"津A22G19","JGSK":"2021-04-01 06:35:38.969","CDBH":"8","XSFX":"由北向南","XSFXDM":"4","KKMC":"安正路与芳菲路交口正向"},{"KKBH":"7208610030000","HPHM":"京PZC838","JGSK":"2021-04-01 06:35:38.976","CDBH":"5","XSFX":"由西向东","XSFXDM":"2","KKMC":"海晨道与安明路交口正向"},{"KKBH":"7208810020000","HPHM":"津A7T266","JGSK":"2021-04-01 06:35:38.978","CDBH":"12","XSFX":"由北向南","XSFXDM":"4","KKMC":"海旭道与安正路交口正向"},{"KKBH":"610256115","HPHM":"津E15551","JGSK":"2021-04-01 06:35:39.051","CDBH":"12","XSFX":"由北向南","XSFXDM":"4","KKMC":"中天大道与中生大道交口"},{"KKBH":"7208910030000","HPHM":"豫P35U73","JGSK":"2021-04-01 06:35:39.078","CDBH":"6","XSFX":"由西向东","XSFXDM":"2","KKMC":"海博道与安正路交口正向"},{"KKBH":"7208710020000","HPHM":"京N0KE22","JGSK":"2021-04-01 06:35:39.17","CDBH":"10","XSFX":"由北向南","XSFXDM":"4","KKMC":"安正路与芳菲路交口正向"},{"KKBH":"610256115","HPHM":"津AY7238","JGSK":"2021-04-01 06:35:39.232","CDBH":"2","XSFX":"由东向西","XSFXDM":"1","KKMC":"中天大道与中生大道交口"},{"KKBH":"610286127","HPHM":"津RYN886","JGSK":"2021-04-01 06:35:39.292","CDBH":"8","XSFX":"由南向北","XSFXDM":"3","KKMC":"中津大道与和畅路交口"},{"KKBH":"610256115","HPHM":"吉A7C8D8","JGSK":"2021-04-01 06:35:39.335","CDBH":"3","XSFX":"由东向西","XSFXDM":"1","KKMC":"中天大道与中生大道交口"},{"KKBH":"610256115","HPHM":"津FT2009","JGSK":"2021-04-01 06:35:39.514","CDBH":"10","XSFX":"由北向南","XSFXDM":"4","KKMC":"中天大道与中生大道交口"},{"KKBH":"610256113","HPHM":"津A0980学","JGSK":"2021-04-01 06:35:39.56","CDBH":"4","XSFX":"由南向北","XSFXDM":"3","KKMC":"中天大道与和风路交口"},{"KKBH":"720881004000","HPHM":"辽P59E81","JGSK":"2021-04-01 06:35:39.674","CDBH":"10","XSFX":"由西向东","XSFXDM":"2","KKMC":"海旭道与永盛路交口"},{"KKBH":"7208610020000","HPHM":"津AY7701","JGSK":"2021-04-01 06:35:39.698","CDBH":"5","XSFX":"由西向东","XSFXDM":"2","KKMC":"海晨道与安正路交口正向"},{"KKBH":"610256112","HPHM":"津G16109","JGSK":"2021-04-01 06:35:39.758","CDBH":"9","XSFX":"由南向北","XSFXDM":"3","KKMC":"中天大道与中津大道交口"},{"KKBH":"610286127","HPHM":"鲁GW8U02","JGSK":"2021-04-01 06:35:39.759","CDBH":"3","XSFX":"由东向西","XSFXDM":"1","KKMC":"中津大道与和畅路交口"},{"KKBH":"610256115","HPHM":"津CA905学","JGSK":"2021-04-01 06:35:39.852","CDBH":"10","XSFX":"由北向南","XSFXDM":"4","KKMC":"中天大道与中生大道交口"},{"KKBH":"610266117","HPHM":"津AD15498","JGSK":"2021-04-01 06:35:39.86","CDBH":"2","XSFX":"由东向西","XSFXDM":"1","KKMC":"中生大道与和韵路交口"},{"KKBH":"720871002000","HPHM":"鲁NP58T3","JGSK":"2021-04-01 06:35:39.926","CDBH":"9","XSFX":"由北向南","XSFXDM":"4","KKMC":"安正路与芳菲路交口"},{"KKBH":"610266118","HPHM":"粤P81258","JGSK":"2021-04-01 06:35:40.11","CDBH":"7","XSFX":"由南向北","XSFXDM":"3","KKMC":"中生大道与和畅路交口"},{"KKBH":"610256115","HPHM":"津FAD118","JGSK":"2021-04-01 06:35:40.146","CDBH":"6","XSFX":"由西向东","XSFXDM":"2","KKMC":"中天大道与中生大道交口"},{"KKBH":"7208810020000","HPHM":"津KT6520","JGSK":"2021-04-01 06:35:40.22","CDBH":"7","XSFX":"由西向东","XSFXDM":"2","KKMC":"海旭道与安正路交口正向"},{"KKBH":"610276124","HPHM":"冀D271KW","JGSK":"2021-04-01 06:35:40.32","CDBH":"11","XSFX":"由北向南","XSFXDM":"4","KKMC":"中新大道与中生大道交口"},{"KKBH":"610276126","HPHM":"津GHY961","JGSK":"2021-04-01 06:35:40.333","CDBH":"5","XSFX":"由南向北","XSFXDM":"3","KKMC":"中新大道与和意路交口"},{"KKBH":"720881002000","HPHM":"津ANG065","JGSK":"2021-04-01 06:35:40.346","CDBH":"12","XSFX":"由北向南","XSFXDM":"4","KKMC":"海旭道与安正路交口"},{"KKBH":"610261005000","HPHM":"鲁M889J0","JGSK":"2021-04-01 06:35:40.415","CDBH":"2","XSFX":"由南向北","XSFXDM":"3","KKMC":"中生大道与静湖西路（南侧）"},{"KKBH":"610286127","HPHM":"津C3S723","JGSK":"2021-04-01 06:35:40.419","CDBH":"8","XSFX":"由南向北","XSFXDM":"3","KKMC":"中津大道与和畅路交口"},{"KKBH":"7208910040000","HPHM":"津BW151J","JGSK":"2021-04-01 06:35:40.466","CDBH":"6","XSFX":"由西向东","XSFXDM":"2","KKMC":"海博道与安平路交口正向"},{"KKBH":"610266117","HPHM":"津KJY187","JGSK":"2021-04-01 06:35:40.5","CDBH":"3","XSFX":"由东向西","XSFXDM":"1","KKMC":"中生大道与和韵路交口"},{"KKBH":"720891003000","HPHM":"车牌","JGSK":"2021-04-01 06:35:40.541","CDBH":"6","XSFX":"由西向东","XSFXDM":"2","KKMC":"海博道与安正路交口"},{"KKBH":"610271010","HPHM":"辽PC2270","JGSK":"2021-04-01 06:35:40.682","CDBH":"7","XSFX":"由北向南","XSFXDM":"4","KKMC":"中新大道与华五路交口"},{"KKBH":"610271010","HPHM":"辽PC2270","JGSK":"2021-04-01 06:35:40.683","CDBH":"7","XSFX":"由北向南","XSFXDM":"4","KKMC":"中新大道与华五路交口"},{"KKBH":"610256116","HPHM":"冀D892EM","JGSK":"2021-04-01 06:35:40.74","CDBH":"9","XSFX":"由南向北","XSFXDM":"3","KKMC":"中天大道与和顺路交口"},{"KKBH":"610276126","HPHM":"鲁NK58A9","JGSK":"2021-04-01 06:35:40.812","CDBH":"4","XSFX":"由南向北","XSFXDM":"3","KKMC":"中新大道与和意路交口"},{"KKBH":"7205410050000","HPHM":"车牌","JGSK":"2021-04-01 06:35:41.051","CDBH":"4","XSFX":"由西向东","XSFXDM":"2","KKMC":"动漫环路东与动漫西路交口正向"},{"KKBH":"7208910040000","HPHM":"津HTX930","JGSK":"2021-04-01 06:35:41.074","CDBH":"6","XSFX":"由西向东","XSFXDM":"2","KKMC":"海博道与安平路交口正向"},{"KKBH":"728031002000","HPHM":"辽PQD926","JGSK":"2021-04-01 06:35:41.14","CDBH":"7","XSFX":"由北向南","XSFXDM":"4","KKMC":"动漫中路与文一路交口"},{"KKBH":"610391008","HPHM":"津A09819D","JGSK":"2021-04-01 06:35:41.215","CDBH":"5","XSFX":"由西向东","XSFXDM":"2","KKMC":"和韵路与和旭路交口"},{"KKBH":"610256113","HPHM":"津FT5319","JGSK":"2021-04-01 06:35:41.242","CDBH":"5","XSFX":"由南向北","XSFXDM":"3","KKMC":"中天大道与和风路交口"},{"KKBH":"610401004","HPHM":"津K52912","JGSK":"2021-04-01 06:35:41.255","CDBH":"1","XSFX":"由东向西","XSFXDM":"1","KKMC":"和畅路与和风路交口"},{"KKBH":"7208810020000","HPHM":"津NFX026","JGSK":"2021-04-01 06:35:41.27","CDBH":"13","XSFX":"由北向南","XSFXDM":"4","KKMC":"海旭道与安正路交口正向"},{"KKBH":"610266117","HPHM":"津JJQ955","JGSK":"2021-04-01 06:35:41.611","CDBH":"2","XSFX":"由东向西","XSFXDM":"1","KKMC":"中生大道与和韵路交口"},{"KKBH":"7208810020000","HPHM":"津GPL710","JGSK":"2021-04-01 06:35:41.665","CDBH":"2","XSFX":"由东向西","XSFXDM":"1","KKMC":"海旭道与安正路交口正向"},{"KKBH":"610276125","HPHM":"津KJJ898","JGSK":"2021-04-01 06:35:41.723","CDBH":"1","XSFX":"由东向西","XSFXDM":"1","KKMC":"中新大道与和顺路交口"},{"KKBH":"720881002000","HPHM":"津GVT600","JGSK":"2021-04-01 06:35:41.792","CDBH":"9","XSFX":"由南向北","XSFXDM":"3","KKMC":"海旭道与安正路交口"},{"KKBH":"610391006","HPHM":"津JLX289","JGSK":"2021-04-01 06:35:41.93","CDBH":"4","XSFX":"由西向东","XSFXDM":"2","KKMC":"和韵路与和意路交口"},{"KKBH":"7208810060000","HPHM":"津RYL698","JGSK":"2021-04-01 06:35:41.985","CDBH":"4","XSFX":"由南向北","XSFXDM":"3","KKMC":"海旭道与庄盛路交口正向"},{"KKBH":"610256115","HPHM":"津A0R671","JGSK":"2021-04-01 06:35:42.067","CDBH":"4","XSFX":"由西向东","XSFXDM":"2","KKMC":"中天大道与中生大道交口"},{"KKBH":"7208910030000","HPHM":"车牌","JGSK":"2021-04-01 06:35:42.106","CDBH":"9","XSFX":"由南向北","XSFXDM":"3","KKMC":"海博道与安正路交口正向"},{"KKBH":"720901002000","HPHM":"闽CR689H","JGSK":"2021-04-01 06:35:42.226","CDBH":"10","XSFX":"由北向南","XSFXDM":"4","KKMC":"玉林道与安正路交口"},{"KKBH":"7208610030000","HPHM":"车牌","JGSK":"2021-04-01 06:35:42.327","CDBH":"7","XSFX":"由南向北","XSFXDM":"3","KKMC":"海晨道与安明路交口正向"},{"KKBH":"610266117","HPHM":"津HF6793","JGSK":"2021-04-01 06:35:42.38","CDBH":"8","XSFX":"由南向北","XSFXDM":"3","KKMC":"中生大道与和韵路交口"},{"KKBH":"610256115","HPHM":"津DZR009","JGSK":"2021-04-01 06:35:42.451","CDBH":"8","XSFX":"由南向北","XSFXDM":"3","KKMC":"中天大道与中生大道交口"},{"KKBH":"610271008","HPHM":"津C06215","JGSK":"2021-04-01 06:35:42.499","CDBH":"5","XSFX":"由北向南","XSFXDM":"4","KKMC":"中新大道与航母主题公园支路交口"},{"KKBH":"720881002000","HPHM":"沪C677AC","JGSK":"2021-04-01 06:35:42.585","CDBH":"12","XSFX":"由北向南","XSFXDM":"4","KKMC":"海旭道与安正路交口"},{"KKBH":"610261003000","HPHM":"冀CY8882","JGSK":"2021-04-01 06:35:42.621","CDBH":"10","XSFX":"由东向西","XSFXDM":"1","KKMC":"中生大道与静湖南路交口"},{"KKBH":"610256115","HPHM":"车牌","JGSK":"2021-04-01 06:35:42.713","CDBH":"3","XSFX":"由东向西","XSFXDM":"1","KKMC":"中天大道与中生大道交口"},{"KKBH":"610256115","HPHM":"冀FUN646","JGSK":"2021-04-01 06:35:42.817","CDBH":"10","XSFX":"由北向南","XSFXDM":"4","KKMC":"中天大道与中生大道交口"},{"KKBH":"7208910040000","HPHM":"车牌","JGSK":"2021-04-01 06:35:42.837","CDBH":"5","XSFX":"由西向东","XSFXDM":"2","KKMC":"海博道与安平路交口正向"},{"KKBH":"720891006000","HPHM":"津GJN667","JGSK":"2021-04-01 06:35:42.864","CDBH":"12","XSFX":"由北向南","XSFXDM":"4","KKMC":"海博道与永盛路交口"},{"KKBH":"720871002000","HPHM":"津A22G19","JGSK":"2021-04-01 06:35:42.887","CDBH":"8","XSFX":"由北向南","XSFXDM":"4","KKMC":"安正路与芳菲路交口"},{"KKBH":"7208810020000","HPHM":"辽PEY251","JGSK":"2021-04-01 06:35:42.991","CDBH":"2","XSFX":"由东向西","XSFXDM":"1","KKMC":"海旭道与安正路交口正向"},{"KKBH":"720891004000","HPHM":"津HTX930","JGSK":"2021-04-01 06:35:43.117","CDBH":"5","XSFX":"由西向东","XSFXDM":"2","KKMC":"海博道与安平路交口"},{"KKBH":"610391006","HPHM":"京P875H7","JGSK":"2021-04-01 06:35:43.219","CDBH":"4","XSFX":"由西向东","XSFXDM":"2","KKMC":"和韵路与和意路交口"},{"KKBH":"610276124","HPHM":"冀D271KW","JGSK":"2021-04-01 06:35:43.295","CDBH":"11","XSFX":"由北向南","XSFXDM":"4","KKMC":"中新大道与中生大道交口"},{"KKBH":"610256115","HPHM":"鲁G230SK","JGSK":"2021-04-01 06:35:43.373","CDBH":"10","XSFX":"由北向南","XSFXDM":"4","KKMC":"中天大道与中生大道交口"},{"KKBH":"720871002000","HPHM":"津JM5201","JGSK":"2021-04-01 06:35:43.515","CDBH":"6","XSFX":"由南向北","XSFXDM":"3","KKMC":"安正路与芳菲路交口"},{"KKBH":"7208810020000","HPHM":"冀C3B227","JGSK":"2021-04-01 06:35:43.531","CDBH":"6","XSFX":"由西向东","XSFXDM":"2","KKMC":"海旭道与安正路交口正向"},{"KKBH":"7205710040000","HPHM":"车牌","JGSK":"2021-04-01 06:35:43.622","CDBH":"2","XSFX":"由东向西","XSFXDM":"1","KKMC":"动漫东路与动漫中路交口正向"},{"KKBH":"7208910040000","HPHM":"津MGY700","JGSK":"2021-04-01 06:35:43.654","CDBH":"6","XSFX":"由西向东","XSFXDM":"2","KKMC":"海博道与安平路交口正向"},{"KKBH":"7208910060000","HPHM":"冀B3FT87","JGSK":"2021-04-01 06:35:43.702","CDBH":"3","XSFX":"由东向西","XSFXDM":"1","KKMC":"海博道与永盛路交口正向"},{"KKBH":"610256115","HPHM":"津DZR009","JGSK":"2021-04-01 06:35:43.739","CDBH":"9","XSFX":"由南向北","XSFXDM":"3","KKMC":"中天大道与中生大道交口"},{"KKBH":"720891004000","HPHM":"冀BH151J","JGSK":"2021-04-01 06:35:43.755","CDBH":"5","XSFX":"由西向东","XSFXDM":"2","KKMC":"海博道与安平路交口"},{"KKBH":"610266118","HPHM":"津C5M376","JGSK":"2021-04-01 06:35:43.922","CDBH":"6","XSFX":"由西向东","XSFXDM":"2","KKMC":"中生大道与和畅路交口"},{"KKBH":"720871002000","HPHM":"京N0KE22","JGSK":"2021-04-01 06:35:43.929","CDBH":"9","XSFX":"由北向南","XSFXDM":"4","KKMC":"安正路与芳菲路交口"},{"KKBH":"711","HPHM":"津BQ8859","JGSK":"2021-04-01 06:35:44.015","CDBH":"5","XSFX":"由南向北","XSFXDM":"3","KKMC":"不礼让行人中新大道与和旭路交口"},{"KKBH":"7208810020000","HPHM":"津HFK579","JGSK":"2021-04-01 06:35:44.056","CDBH":"5","XSFX":"由西向东","XSFXDM":"2","KKMC":"海旭道与安正路交口正向"},{"KKBH":"610266117","HPHM":"车牌","JGSK":"2021-04-01 06:35:44.085","CDBH":"1","XSFX":"由东向西","XSFXDM":"1","KKMC":"中生大道与和韵路交口"},{"KKBH":"610256116","HPHM":"车牌","JGSK":"2021-04-01 06:35:44.14","CDBH":"5","XSFX":"由西向东","XSFXDM":"2","KKMC":"中天大道与和顺路交口"},{"KKBH":"610286127","HPHM":"津RYN886","JGSK":"2021-04-01 06:35:44.27","CDBH":"9","XSFX":"由南向北","XSFXDM":"3","KKMC":"中津大道与和畅路交口"},{"KKBH":"720861003000","HPHM":"京PZC838","JGSK":"2021-04-01 06:35:44.278","CDBH":"5","XSFX":"由西向东","XSFXDM":"2","KKMC":"海晨道与安明路交口"},{"KKBH":"610271008","HPHM":"车牌","JGSK":"2021-04-01 06:35:44.35","CDBH":"4","XSFX":"由北向南","XSFXDM":"4","KKMC":"中新大道与航母主题公园支路交口"},{"KKBH":"610391007","HPHM":"冀DN829C","JGSK":"2021-04-01 06:35:44.38","CDBH":"11","XSFX":"由北向南","XSFXDM":"4","KKMC":"和韵路与和风路交口"},{"KKBH":"720881002000","HPHM":"津KT6520","JGSK":"2021-04-01 06:35:44.468","CDBH":"8","XSFX":"由西向东","XSFXDM":"2","KKMC":"海旭道与安正路交口"},{"KKBH":"720881002000","HPHM":"津E03694","JGSK":"2021-04-01 06:35:44.507","CDBH":"12","XSFX":"由北向南","XSFXDM":"4","KKMC":"海旭道与安正路交口"},{"KKBH":"7208610030000","HPHM":"车牌","JGSK":"2021-04-01 06:35:44.557","CDBH":"7","XSFX":"由南向北","XSFXDM":"3","KKMC":"海晨道与安明路交口正向"},{"KKBH":"610266117","HPHM":"车牌","JGSK":"2021-04-01 06:35:44.584","CDBH":"1","XSFX":"由东向西","XSFXDM":"1","KKMC":"中生大道与和韵路交口"},{"KKBH":"720891003000","HPHM":"冀B7UQ26","JGSK":"2021-04-01 06:35:44.7","CDBH":"7","XSFX":"由南向北","XSFXDM":"3","KKMC":"海博道与安正路交口"},{"KKBH":"720891004000","HPHM":"津NLX305","JGSK":"2021-04-01 06:35:44.877","CDBH":"6","XSFX":"由西向东","XSFXDM":"2","KKMC":"海博道与安平路交口"},{"KKBH":"720891004000","HPHM":"车牌","JGSK":"2021-04-01 06:35:44.883","CDBH":"9","XSFX":"由南向北","XSFXDM":"3","KKMC":"海博道与安平路交口"},{"KKBH":"610286127","HPHM":"津AHT123","JGSK":"2021-04-01 06:35:45.07","CDBH":"9","XSFX":"由南向北","XSFXDM":"3","KKMC":"中津大道与和畅路交口"},{"KKBH":"7208810020000","HPHM":"津AU0155","JGSK":"2021-04-01 06:35:45.123","CDBH":"12","XSFX":"由北向南","XSFXDM":"4","KKMC":"海旭道与安正路交口正向"},{"KKBH":"610256115","HPHM":"津AY7238","JGSK":"2021-04-01 06:35:45.136","CDBH":"3","XSFX":"由东向西","XSFXDM":"1","KKMC":"中天大道与中生大道交口"},{"KKBH":"610256115","HPHM":"津K63077","JGSK":"2021-04-01 06:35:45.155","CDBH":"10","XSFX":"由北向南","XSFXDM":"4","KKMC":"中天大道与中生大道交口"},{"KKBH":"610391007","HPHM":"津A1B114","JGSK":"2021-04-01 06:35:45.222","CDBH":"4","XSFX":"由西向东","XSFXDM":"2","KKMC":"和韵路与和风路交口"},{"KKBH":"7208910040000","HPHM":"津JQY699","JGSK":"2021-04-01 06:35:45.261","CDBH":"6","XSFX":"由西向东","XSFXDM":"2","KKMC":"海博道与安平路交口正向"},{"KKBH":"610401004","HPHM":"津A0Z213","JGSK":"2021-04-01 06:35:45.286","CDBH":"11","XSFX":"由北向南","XSFXDM":"4","KKMC":"和畅路与和风路交口"},{"KKBH":"720881002000","HPHM":"津NFX026","JGSK":"2021-04-01 06:35:45.307","CDBH":"13","XSFX":"由北向南","XSFXDM":"4","KKMC":"海旭道与安正路交口"},{"KKBH":"720891004000","HPHM":"车牌","JGSK":"2021-04-01 06:35:45.364","CDBH":"9","XSFX":"由南向北","XSFXDM":"3","KKMC":"海博道与安平路交口"},{"KKBH":"720891004000","HPHM":"津MGY700","JGSK":"2021-04-01 06:35:45.516","CDBH":"5","XSFX":"由西向东","XSFXDM":"2","KKMC":"海博道与安平路交口"},{"KKBH":"7208910030000","HPHM":"津HDM990","JGSK":"2021-04-01 06:35:45.595","CDBH":"6","XSFX":"由西向东","XSFXDM":"2","KKMC":"海博道与安正路交口正向"},{"KKBH":"7208910030000","HPHM":"津MA9131","JGSK":"2021-04-01 06:35:45.596","CDBH":"4","XSFX":"由西向东","XSFXDM":"2","KKMC":"海博道与安正路交口正向"},{"KKBH":"610256115","HPHM":"津B3V666","JGSK":"2021-04-01 06:35:45.697","CDBH":"10","XSFX":"由北向南","XSFXDM":"4","KKMC":"中天大道与中生大道交口"},{"KKBH":"7208610030000","HPHM":"冀BK33C2","JGSK":"2021-04-01 06:35:45.73","CDBH":"4","XSFX":"由西向东","XSFXDM":"2","KKMC":"海晨道与安明路交口正向"},{"KKBH":"610286127","HPHM":"鲁H68C26","JGSK":"2021-04-01 06:35:45.793","CDBH":"2","XSFX":"由东向西","XSFXDM":"1","KKMC":"中津大道与和畅路交口"},{"KKBH":"610401004","HPHM":"皖A92362","JGSK":"2021-04-01 06:35:45.81","CDBH":"8","XSFX":"由南向北","XSFXDM":"3","KKMC":"和畅路与和风路交口"},{"KKBH":"711","HPHM":"津HLM630","JGSK":"2021-04-01 06:35:45.838","CDBH":"7","XSFX":"由北向南","XSFXDM":"4","KKMC":"不礼让行人中新大道与和旭路交口"},{"KKBH":"610256115","HPHM":"鲁CQA830","JGSK":"2021-04-01 06:35:45.907","CDBH":"2","XSFX":"由东向西","XSFXDM":"1","KKMC":"中天大道与中生大道交口"},{"KKBH":"610256111","HPHM":"津N87350","JGSK":"2021-04-01 06:35:45.959","CDBH":"5","XSFX":"由南向北","XSFXDM":"3","KKMC":"中天大道与和惠路交口"},{"KKBH":"610266117","HPHM":"车牌","JGSK":"2021-04-01 06:35:46.023","CDBH":"11","XSFX":"由北向南","XSFXDM":"4","KKMC":"中生大道与和韵路交口"},{"KKBH":"610256116","HPHM":"津C991D9","JGSK":"2021-04-01 06:35:46.248","CDBH":"10","XSFX":"由北向南","XSFXDM":"4","KKMC":"中天大道与和顺路交口"},{"KKBH":"610256115","HPHM":"京HDB428","JGSK":"2021-04-01 06:35:46.269","CDBH":"11","XSFX":"由北向南","XSFXDM":"4","KKMC":"中天大道与中生大道交口"},{"KKBH":"610256113","HPHM":"津DLF833","JGSK":"2021-04-01 06:35:46.357","CDBH":"7","XSFX":"由北向南","XSFXDM":"4","KKMC":"中天大道与和风路交口"},{"KKBH":"610271008","HPHM":"车牌","JGSK":"2021-04-01 06:35:46.423","CDBH":"2","XSFX":"由南向北","XSFXDM":"3","KKMC":"中新大道与航母主题公园支路交口"},{"KKBH":"7208910060000","HPHM":"吉J51L33","JGSK":"2021-04-01 06:35:46.611","CDBH":"12","XSFX":"由北向南","XSFXDM":"4","KKMC":"海博道与永盛路交口正向"},{"KKBH":"610271010","HPHM":"鲁RN488M","JGSK":"2021-04-01 06:35:46.705","CDBH":"5","XSFX":"由南向北","XSFXDM":"3","KKMC":"中新大道与华五路交口"},{"KKBH":"610391006","HPHM":"津JLX289","JGSK":"2021-04-01 06:35:46.744","CDBH":"4","XSFX":"由西向东","XSFXDM":"2","KKMC":"和韵路与和意路交口"},{"KKBH":"6103261420000","HPHM":"冀B9L51M","JGSK":"2021-04-01 06:35:46.758","CDBH":"11","XSFX":"由北向南","XSFXDM":"4","KKMC":"中成大道与泰七路交口正向"},{"KKBH":"610391008","HPHM":"津DHG955","JGSK":"2021-04-01 06:35:46.852","CDBH":"4","XSFX":"由西向东","XSFXDM":"2","KKMC":"和韵路与和旭路交口"},{"KKBH":"720891004000","HPHM":"车牌","JGSK":"2021-04-01 06:35:46.883","CDBH":"9","XSFX":"由南向北","XSFXDM":"3","KKMC":"海博道与安平路交口"},{"KKBH":"610266117","HPHM":"车牌","JGSK":"2021-04-01 06:35:46.891","CDBH":"1","XSFX":"由东向西","XSFXDM":"1","KKMC":"中生大道与和韵路交口"},{"KKBH":"7208610030000","HPHM":"豫R8AN89","JGSK":"2021-04-01 06:35:47.069","CDBH":"7","XSFX":"由南向北","XSFXDM":"3","KKMC":"海晨道与安明路交口正向"},{"KKBH":"720881002000","HPHM":"津A7T266","JGSK":"2021-04-01 06:35:47.07","CDBH":"12","XSFX":"由北向南","XSFXDM":"4","KKMC":"海旭道与安正路交口"},{"KKBH":"720891004000","HPHM":"车牌","JGSK":"2021-04-01 06:35:47.122","CDBH":"9","XSFX":"由南向北","XSFXDM":"3","KKMC":"海博道与安平路交口"},{"KKBH":"720891006000","HPHM":"冀B3FT87","JGSK":"2021-04-01 06:35:47.165","CDBH":"3","XSFX":"由东向西","XSFXDM":"1","KKMC":"海博道与永盛路交口"},{"KKBH":"610271009","HPHM":"车牌","JGSK":"2021-04-01 06:35:47.217","CDBH":"11","XSFX":"由北向南","XSFXDM":"4","KKMC":"中新大道与泰七路交口"},{"KKBH":"720891004000","HPHM":"车牌","JGSK":"2021-04-01 06:35:47.286","CDBH":"9","XSFX":"由南向北","XSFXDM":"3","KKMC":"海博道与安平路交口"},{"KKBH":"720891004000","HPHM":"车牌","JGSK":"2021-04-01 06:35:47.523","CDBH":"8","XSFX":"由南向北","XSFXDM":"3","KKMC":"海博道与安平路交口"},{"KKBH":"610271008","HPHM":"冀BZ950D","JGSK":"2021-04-01 06:35:47.577","CDBH":"5","XSFX":"由北向南","XSFXDM":"4","KKMC":"中新大道与航母主题公园支路交口"},{"KKBH":"7208810020000","HPHM":"豫NS278C","JGSK":"2021-04-01 06:35:47.578","CDBH":"2","XSFX":"由东向西","XSFXDM":"1","KKMC":"海旭道与安正路交口正向"},{"KKBH":"720861002000","HPHM":"津AY7701","JGSK":"2021-04-01 06:35:47.591","CDBH":"5","XSFX":"由西向东","XSFXDM":"2","KKMC":"海晨道与安正路交口"},{"KKBH":"7208810020000","HPHM":"津JM5201","JGSK":"2021-04-01 06:35:47.594","CDBH":"10","XSFX":"由南向北","XSFXDM":"3","KKMC":"海旭道与安正路交口正向"},{"KKBH":"720891004000","HPHM":"车牌","JGSK":"2021-04-01 06:35:47.677","CDBH":"4","XSFX":"由西向东","XSFXDM":"2","KKMC":"海博道与安平路交口"},{"KKBH":"711","HPHM":"津HMX331","JGSK":"2021-04-01 06:35:47.697","CDBH":"5","XSFX":"由南向北","XSFXDM":"3","KKMC":"不礼让行人中新大道与和旭路交口"},{"KKBH":"610271009","HPHM":"车牌","JGSK":"2021-04-01 06:35:47.747","CDBH":"11","XSFX":"由北向南","XSFXDM":"4","KKMC":"中新大道与泰七路交口"},{"KKBH":"610256115","HPHM":"津C092F5","JGSK":"2021-04-01 06:35:47.869","CDBH":"10","XSFX":"由北向南","XSFXDM":"4","KKMC":"中天大道与中生大道交口"},{"KKBH":"720881002000","HPHM":"津GPL710","JGSK":"2021-04-01 06:35:47.896","CDBH":"2","XSFX":"由东向西","XSFXDM":"1","KKMC":"海旭道与安正路交口"},{"KKBH":"610266117","HPHM":"车牌","JGSK":"2021-04-01 06:35:47.946","CDBH":"1","XSFX":"由东向西","XSFXDM":"1","KKMC":"中生大道与和韵路交口"},{"KKBH":"610256112","HPHM":"冀RXF218","JGSK":"2021-04-01 06:35:48.068","CDBH":"8","XSFX":"由南向北","XSFXDM":"3","KKMC":"中天大道与中津大道交口"},{"KKBH":"7280310030000","HPHM":"津AES313","JGSK":"2021-04-01 06:35:48.166","CDBH":"3","XSFX":"由南向北","XSFXDM":"3","KKMC":"动漫中路与文二路交口正向"},{"KKBH":"610256115","HPHM":"京HDB428","JGSK":"2021-04-01 06:35:48.256","CDBH":"12","XSFX":"由北向南","XSFXDM":"4","KKMC":"中天大道与中生大道交口"},{"KKBH":"720861003000","HPHM":"冀BK33C2","JGSK":"2021-04-01 06:35:48.359","CDBH":"4","XSFX":"由西向东","XSFXDM":"2","KKMC":"海晨道与安明路交口"},{"KKBH":"7400110020000","HPHM":"津N37578","JGSK":"2021-04-01 06:35:48.375","CDBH":"6","XSFX":"由北向南","XSFXDM":"4","KKMC":"静湖南路与华一路交口正向"},{"KKBH":"610256115","HPHM":"津DYS825","JGSK":"2021-04-01 06:35:48.38","CDBH":"3","XSFX":"由东向西","XSFXDM":"1","KKMC":"中天大道与中生大道交口"},{"KKBH":"7208910030000","HPHM":"车牌","JGSK":"2021-04-01 06:35:48.401","CDBH":"9","XSFX":"由南向北","XSFXDM":"3","KKMC":"海博道与安正路交口正向"},{"KKBH":"7208910030000","HPHM":"津H82565","JGSK":"2021-04-01 06:35:48.433","CDBH":"6","XSFX":"由西向东","XSFXDM":"2","KKMC":"海博道与安正路交口正向"},{"KKBH":"610266118","HPHM":"车牌","JGSK":"2021-04-01 06:35:48.517","CDBH":"8","XSFX":"由南向北","XSFXDM":"3","KKMC":"中生大道与和畅路交口"},{"KKBH":"7208210030000","HPHM":"冀RH8T70","JGSK":"2021-04-01 06:35:48.526","CDBH":"3","XSFX":"由南向北","XSFXDM":"3","KKMC":"动漫西路与动漫南路交口正向"},{"KKBH":"7208910040000","HPHM":"车牌","JGSK":"2021-04-01 06:35:48.593","CDBH":"6","XSFX":"由西向东","XSFXDM":"2","KKMC":"海博道与安平路交口正向"},{"KKBH":"610276125","HPHM":"津GBY226","JGSK":"2021-04-01 06:35:48.597","CDBH":"4","XSFX":"由南向北","XSFXDM":"3","KKMC":"中新大道与和顺路交口"},{"KKBH":"711","HPHM":"津H70068","JGSK":"2021-04-01 06:35:48.642","CDBH":"7","XSFX":"由北向南","XSFXDM":"4","KKMC":"不礼让行人中新大道与和旭路交口"},{"KKBH":"610256115","HPHM":"津FT2009","JGSK":"2021-04-01 06:35:48.658","CDBH":"10","XSFX":"由北向南","XSFXDM":"4","KKMC":"中天大道与中生大道交口"},{"KKBH":"720891004000","HPHM":"津JQY699","JGSK":"2021-04-01 06:35:48.725","CDBH":"5","XSFX":"由西向东","XSFXDM":"2","KKMC":"海博道与安平路交口"},{"KKBH":"610256112","HPHM":"冀RXF218","JGSK":"2021-04-01 06:35:48.756","CDBH":"9","XSFX":"由南向北","XSFXDM":"3","KKMC":"中天大道与中津大道交口"},{"KKBH":"711","HPHM":"津RKF964","JGSK":"2021-04-01 06:35:48.803","CDBH":"8","XSFX":"由北向南","XSFXDM":"4","KKMC":"不礼让行人中新大道与和旭路交口"},{"KKBH":"610271010","HPHM":"津MD8338","JGSK":"2021-04-01 06:35:49.088","CDBH":"4","XSFX":"由南向北","XSFXDM":"3","KKMC":"中新大道与华五路交口"},{"KKBH":"610276124","HPHM":"津AY1860","JGSK":"2021-04-01 06:35:49.178","CDBH":"6","XSFX":"由西向东","XSFXDM":"2","KKMC":"中新大道与中生大道交口"},{"KKBH":"610286127","HPHM":"鲁H68C26","JGSK":"2021-04-01 06:35:49.285","CDBH":"3","XSFX":"由东向西","XSFXDM":"1","KKMC":"中津大道与和畅路交口"},{"KKBH":"610401004","HPHM":"津A0Z213","JGSK":"2021-04-01 06:35:49.436","CDBH":"12","XSFX":"由北向南","XSFXDM":"4","KKMC":"和畅路与和风路交口"},{"KKBH":"7208910030000","HPHM":"冀F000W7","JGSK":"2021-04-01 06:35:49.634","CDBH":"4","XSFX":"由西向东","XSFXDM":"2","KKMC":"海博道与安正路交口正向"},{"KKBH":"7205710040000","HPHM":"辽PQD926","JGSK":"2021-04-01 06:35:49.721","CDBH":"3","XSFX":"由西向东","XSFXDM":"2","KKMC":"动漫东路与动漫中路交口正向"},{"KKBH":"720891003000","HPHM":"车牌","JGSK":"2021-04-01 06:35:49.746","CDBH":"6","XSFX":"由西向东","XSFXDM":"2","KKMC":"海博道与安正路交口"},{"KKBH":"610266117","HPHM":"津HF6793","JGSK":"2021-04-01 06:35:49.868","CDBH":"9","XSFX":"由南向北","XSFXDM":"3","KKMC":"中生大道与和韵路交口"},{"KKBH":"610401004","HPHM":"辽P19417","JGSK":"2021-04-01 06:35:49.878","CDBH":"1","XSFX":"由东向西","XSFXDM":"1","KKMC":"和畅路与和风路交口"},{"KKBH":"720881006000","HPHM":"津RYL698","JGSK":"2021-04-01 06:35:49.926","CDBH":"4","XSFX":"由南向北","XSFXDM":"3","KKMC":"海旭道与庄盛路交口"},{"KKBH":"610271008","HPHM":"津AD60060","JGSK":"2021-04-01 06:35:49.962","CDBH":"4","XSFX":"由北向南","XSFXDM":"4","KKMC":"中新大道与航母主题公园支路交口"},{"KKBH":"610271008","HPHM":"津GYM519","JGSK":"2021-04-01 06:35:49.974","CDBH":"4","XSFX":"由北向南","XSFXDM":"4","KKMC":"中新大道与航母主题公园支路交口"},{"KKBH":"7208710020000","HPHM":"津KT6520","JGSK":"2021-04-01 06:35:50.036","CDBH":"9","XSFX":"由北向南","XSFXDM":"4","KKMC":"安正路与芳菲路交口正向"},{"KKBH":"610256115","HPHM":"苏HC833N","JGSK":"2021-04-01 06:35:50.043","CDBH":"2","XSFX":"由东向西","XSFXDM":"1","KKMC":"中天大道与中生大道交口"},{"KKBH":"7208610020000","HPHM":"冀B3UR53","JGSK":"2021-04-01 06:35:50.112","CDBH":"4","XSFX":"由西向东","XSFXDM":"2","KKMC":"海晨道与安正路交口正向"},{"KKBH":"720891006000","HPHM":"吉J51L33","JGSK":"2021-04-01 06:35:50.15","CDBH":"12","XSFX":"由北向南","XSFXDM":"4","KKMC":"海博道与永盛路交口"},{"KKBH":"610271009","HPHM":"津HR0630","JGSK":"2021-04-01 06:35:50.192","CDBH":"8","XSFX":"由南向北","XSFXDM":"3","KKMC":"中新大道与泰七路交口"},{"KKBH":"610271010","HPHM":"鲁RN488M","JGSK":"2021-04-01 06:35:50.261","CDBH":"5","XSFX":"由南向北","XSFXDM":"3","KKMC":"中新大道与华五路交口"},{"KKBH":"7209010020000","HPHM":"豫PS663S","JGSK":"2021-04-01 06:35:50.309","CDBH":"7","XSFX":"由南向北","XSFXDM":"3","KKMC":"玉林道与安正路交口正向"},{"KKBH":"610256116","HPHM":"津MCY790","JGSK":"2021-04-01 06:35:50.34","CDBH":"12","XSFX":"由北向南","XSFXDM":"4","KKMC":"中天大道与和顺路交口"},{"KKBH":"720891003000","HPHM":"津CA7536","JGSK":"2021-04-01 06:35:50.381","CDBH":"7","XSFX":"由南向北","XSFXDM":"3","KKMC":"海博道与安正路交口"},{"KKBH":"610391006","HPHM":"津AEA942","JGSK":"2021-04-01 06:35:50.413","CDBH":"1","XSFX":"由东向西","XSFXDM":"1","KKMC":"和韵路与和意路交口"},{"KKBH":"610251002","HPHM":"津KNY706","JGSK":"2021-04-01 06:35:50.45","CDBH":"8","XSFX":"由南向北","XSFXDM":"3","KKMC":"中天大道与和睦路交口"},{"KKBH":"7205710040000","HPHM":"津AY1770","JGSK":"2021-04-01 06:35:50.477","CDBH":"4","XSFX":"由西向东","XSFXDM":"2","KKMC":"动漫东路与动漫中路交口正向"},{"KKBH":"610256115","HPHM":"津B33303","JGSK":"2021-04-01 06:35:50.486","CDBH":"10","XSFX":"由北向南","XSFXDM":"4","KKMC":"中天大道与中生大道交口"},{"KKBH":"7208810020000","HPHM":"津HSC198","JGSK":"2021-04-01 06:35:50.564","CDBH":"13","XSFX":"由北向南","XSFXDM":"4","KKMC":"海旭道与安正路交口正向"},{"KKBH":"6071310030000","HPHM":"津C7H652","JGSK":"2021-04-01 06:35:50.692","CDBH":"3","XSFX":"由东向西","XSFXDM":"1","KKMC":"中央大道与海旭道交口正向"},{"KKBH":"610276125","HPHM":"津GBY226","JGSK":"2021-04-01 06:35:50.717","CDBH":"4","XSFX":"由南向北","XSFXDM":"3","KKMC":"中新大道与和顺路交口"},{"KKBH":"610276124","HPHM":"津AD53923","JGSK":"2021-04-01 06:35:50.739","CDBH":"10","XSFX":"由北向南","XSFXDM":"4","KKMC":"中新大道与中生大道交口"},{"KKBH":"610256115","HPHM":"鲁G230SK","JGSK":"2021-04-01 06:35:50.817","CDBH":"10","XSFX":"由北向南","XSFXDM":"4","KKMC":"中天大道与中生大道交口"},{"KKBH":"610271009","HPHM":"冀B5Y192","JGSK":"2021-04-01 06:35:50.947","CDBH":"11","XSFX":"由北向南","XSFXDM":"4","KKMC":"中新大道与泰七路交口"},{"KKBH":"610256113","HPHM":"津DLF833","JGSK":"2021-04-01 06:35:50.967","CDBH":"7","XSFX":"由北向南","XSFXDM":"4","KKMC":"中天大道与和风路交口"},{"KKBH":"7208610030000","HPHM":"津N18722","JGSK":"2021-04-01 06:35:50.972","CDBH":"4","XSFX":"由西向东","XSFXDM":"2","KKMC":"海晨道与安明路交口正向"},{"KKBH":"7208810020000","HPHM":"辽G1J195","JGSK":"2021-04-01 06:35:51.022","CDBH":"12","XSFX":"由北向南","XSFXDM":"4","KKMC":"海旭道与安正路交口正向"},{"KKBH":"610391007","HPHM":"冀DN829C","JGSK":"2021-04-01 06:35:51.048","CDBH":"12","XSFX":"由北向南","XSFXDM":"4","KKMC":"和韵路与和风路交口"},{"KKBH":"728031003000","HPHM":"津AES313","JGSK":"2021-04-01 06:35:51.049","CDBH":"3","XSFX":"由南向北","XSFXDM":"3","KKMC":"动漫中路与文二路交口"},{"KKBH":"610256115","HPHM":"鲁CQA830","JGSK":"2021-04-01 06:35:51.055","CDBH":"2","XSFX":"由东向西","XSFXDM":"1","KKMC":"中天大道与中生大道交口"},{"KKBH":"711","HPHM":"津AP3905","JGSK":"2021-04-01 06:35:51.059","CDBH":"5","XSFX":"由南向北","XSFXDM":"3","KKMC":"不礼让行人中新大道与和旭路交口"},{"KKBH":"610256115","HPHM":"冀CDU651","JGSK":"2021-04-01 06:35:51.075","CDBH":"8","XSFX":"由南向北","XSFXDM":"3","KKMC":"中天大道与中生大道交口"},{"KKBH":"720881002000","HPHM":"辽PEY251","JGSK":"2021-04-01 06:35:51.094","CDBH":"2","XSFX":"由东向西","XSFXDM":"1","KKMC":"海旭道与安正路交口"},{"KKBH":"7208610030000","HPHM":"津C3K591","JGSK":"2021-04-01 06:35:51.275","CDBH":"7","XSFX":"由南向北","XSFXDM":"3","KKMC":"海晨道与安明路交口正向"},{"KKBH":"720571004000","HPHM":"辽PQD926","JGSK":"2021-04-01 06:35:51.325","CDBH":"3","XSFX":"由西向东","XSFXDM":"2","KKMC":"动漫东路与动漫中路交口"},{"KKBH":"720891004000","HPHM":"津A15L65","JGSK":"2021-04-01 06:35:51.363","CDBH":"5","XSFX":"由西向东","XSFXDM":"2","KKMC":"海博道与安平路交口"},{"KKBH":"610266118","HPHM":"津FBF236","JGSK":"2021-04-01 06:35:51.459","CDBH":"2","XSFX":"由东向西","XSFXDM":"1","KKMC":"中生大道与和畅路交口"},{"KKBH":"720881002000","HPHM":"津JM5201","JGSK":"2021-04-01 06:35:51.476","CDBH":"10","XSFX":"由南向北","XSFXDM":"3","KKMC":"海旭道与安正路交口"},{"KKBH":"610256115","HPHM":"津ADF3511","JGSK":"2021-04-01 06:35:51.483","CDBH":"4","XSFX":"由西向东","XSFXDM":"2","KKMC":"中天大道与中生大道交口"},{"KKBH":"610256114","HPHM":"津NU0998","JGSK":"2021-04-01 06:35:51.491","CDBH":"6","XSFX":"由南向北","XSFXDM":"3","KKMC":"中天大道与和旭路交口"},{"KKBH":"7208910030000","HPHM":"津RVE751","JGSK":"2021-04-01 06:35:51.495","CDBH":"4","XSFX":"由西向东","XSFXDM":"2","KKMC":"海博道与安正路交口正向"},{"KKBH":"610326142000","HPHM":"冀B9L51M","JGSK":"2021-04-01 06:35:51.541","CDBH":"11","XSFX":"由北向南","XSFXDM":"4","KKMC":"中成大道与泰七路交口"},{"KKBH":"7208710020000","HPHM":"津E03694","JGSK":"2021-04-01 06:35:51.586","CDBH":"8","XSFX":"由北向南","XSFXDM":"4","KKMC":"安正路与芳菲路交口正向"},{"KKBH":"711","HPHM":"津DJF719","JGSK":"2021-04-01 06:35:51.682","CDBH":"7","XSFX":"由北向南","XSFXDM":"4","KKMC":"不礼让行人中新大道与和旭路交口"},{"KKBH":"610276126","HPHM":"豫DNX807","JGSK":"2021-04-01 06:35:51.682","CDBH":"4","XSFX":"由南向北","XSFXDM":"3","KKMC":"中新大道与和意路交口"},{"KKBH":"720891004000","HPHM":"车牌","JGSK":"2021-04-01 06:35:51.686","CDBH":"9","XSFX":"由南向北","XSFXDM":"3","KKMC":"海博道与安平路交口"},{"KKBH":"610256116","HPHM":"津C991D9","JGSK":"2021-04-01 06:35:51.787","CDBH":"11","XSFX":"由北向南","XSFXDM":"4","KKMC":"中天大道与和顺路交口"},{"KKBH":"610271009","HPHM":"津HR0630","JGSK":"2021-04-01 06:35:51.817","CDBH":"8","XSFX":"由南向北","XSFXDM":"3","KKMC":"中新大道与泰七路交口"},{"KKBH":"610266117","HPHM":"车牌","JGSK":"2021-04-01 06:35:51.843","CDBH":"6","XSFX":"由西向东","XSFXDM":"2","KKMC":"中生大道与和韵路交口"},{"KKBH":"610256115","HPHM":"津HV7771","JGSK":"2021-04-01 06:35:52.028","CDBH":"2","XSFX":"由东向西","XSFXDM":"1","KKMC":"中天大道与中生大道交口"},{"KKBH":"7208710020000","HPHM":"津NFX026","JGSK":"2021-04-01 06:35:52.112","CDBH":"9","XSFX":"由北向南","XSFXDM":"4","KKMC":"安正路与芳菲路交口正向"},{"KKBH":"7208910030000","HPHM":"苏FPK662","JGSK":"2021-04-01 06:35:52.157","CDBH":"5","XSFX":"由西向东","XSFXDM":"2","KKMC":"海博道与安正路交口正向"},{"KKBH":"720881002000","HPHM":"津AU0155","JGSK":"2021-04-01 06:35:52.192","CDBH":"12","XSFX":"由北向南","XSFXDM":"4","KKMC":"海旭道与安正路交口"},{"KKBH":"720891003000","HPHM":"鲁A6U0G2","JGSK":"2021-04-01 06:35:52.223","CDBH":"8","XSFX":"由南向北","XSFXDM":"3","KKMC":"海博道与安正路交口"},{"KKBH":"610286127","HPHM":"津C4G527","JGSK":"2021-04-01 06:35:52.254","CDBH":"4","XSFX":"由西向东","XSFXDM":"2","KKMC":"中津大道与和畅路交口"},{"KKBH":"610266117","HPHM":"车牌","JGSK":"2021-04-01 06:35:52.363","CDBH":"12","XSFX":"由北向南","XSFXDM":"4","KKMC":"中生大道与和韵路交口"},{"KKBH":"6102610040000","HPHM":"川R33J91","JGSK":"2021-04-01 06:35:52.457","CDBH":"2","XSFX":"由南向北","XSFXDM":"3","KKMC":"中生大道与静湖西路（北侧）正向"},{"KKBH":"7208910030000","HPHM":"车牌","JGSK":"2021-04-01 06:35:52.491","CDBH":"7","XSFX":"由南向北","XSFXDM":"3","KKMC":"海博道与安正路交口正向"},{"KKBH":"7208610020000","HPHM":"鲁NP58T3","JGSK":"2021-04-01 06:35:52.523","CDBH":"10","XSFX":"由北向南","XSFXDM":"4","KKMC":"海晨道与安正路交口正向"},{"KKBH":"720901002000","HPHM":"豫PS663S","JGSK":"2021-04-01 06:35:53.022","CDBH":"7","XSFX":"由南向北","XSFXDM":"3","KKMC":"玉林道与安正路交口"},{"KKBH":"610276125","HPHM":"冀B3Y08A","JGSK":"2021-04-01 06:35:53.037","CDBH":"8","XSFX":"由北向南","XSFXDM":"4","KKMC":"中新大道与和顺路交口"},{"KKBH":"7208810020000","HPHM":"津AUW186","JGSK":"2021-04-01 06:35:53.106","CDBH":"12","XSFX":"由北向南","XSFXDM":"4","KKMC":"海旭道与安正路交口正向"},{"KKBH":"720881002000","HPHM":"津HSC198","JGSK":"2021-04-01 06:35:53.234","CDBH":"13","XSFX":"由北向南","XSFXDM":"4","KKMC":"海旭道与安正路交口"},{"KKBH":"610271008","HPHM":"津C06215","JGSK":"2021-04-01 06:35:53.259","CDBH":"5","XSFX":"由北向南","XSFXDM":"4","KKMC":"中新大道与航母主题公园支路交口"},{"KKBH":"6103261420000","HPHM":"冀B233W8","JGSK":"2021-04-01 06:35:53.305","CDBH":"4","XSFX":"由西向东","XSFXDM":"2","KKMC":"中成大道与泰七路交口正向"},{"KKBH":"610251002","HPHM":"津KNY706","JGSK":"2021-04-01 06:35:53.324","CDBH":"9","XSFX":"由南向北","XSFXDM":"3","KKMC":"中天大道与和睦路交口"},{"KKBH":"610271009","HPHM":"车牌","JGSK":"2021-04-01 06:35:53.392","CDBH":"11","XSFX":"由北向南","XSFXDM":"4","KKMC":"中新大道与泰七路交口"},{"KKBH":"720861003000","HPHM":"津N18722","JGSK":"2021-04-01 06:35:53.482","CDBH":"4","XSFX":"由西向东","XSFXDM":"2","KKMC":"海晨道与安明路交口"},{"KKBH":"610256116","HPHM":"津RXR210","JGSK":"2021-04-01 06:35:53.493","CDBH":"8","XSFX":"由南向北","XSFXDM":"3","KKMC":"中天大道与和顺路交口"},{"KKBH":"610271009","HPHM":"车牌","JGSK":"2021-04-01 06:35:53.541","CDBH":"11","XSFX":"由北向南","XSFXDM":"4","KKMC":"中新大道与泰七路交口"},{"KKBH":"610256115","HPHM":"津RXP606","JGSK":"2021-04-01 06:35:53.64","CDBH":"10","XSFX":"由北向南","XSFXDM":"4","KKMC":"中天大道与中生大道交口"},{"KKBH":"610256115","HPHM":"津K63077","JGSK":"2021-04-01 06:35:53.689","CDBH":"10","XSFX":"由北向南","XSFXDM":"4","KKMC":"中天大道与中生大道交口"},{"KKBH":"610271010","HPHM":"津MD8338","JGSK":"2021-04-01 06:35:53.7","CDBH":"4","XSFX":"由南向北","XSFXDM":"3","KKMC":"中新大道与华五路交口"},{"KKBH":"610391006","HPHM":"吉D29059","JGSK":"2021-04-01 06:35:53.75","CDBH":"2","XSFX":"由东向西","XSFXDM":"1","KKMC":"和韵路与和意路交口"},{"KKBH":"720891004000","HPHM":"车牌","JGSK":"2021-04-01 06:35:53.768","CDBH":"9","XSFX":"由南向北","XSFXDM":"3","KKMC":"海博道与安平路交口"},{"KKBH":"740011002000","HPHM":"津N37578","JGSK":"2021-04-01 06:35:53.769","CDBH":"14","XSFX":"由北向南","XSFXDM":"4","KKMC":"静湖南路与华一路交口"},{"KKBH":"610256115","HPHM":"冀CDU651","JGSK":"2021-04-01 06:35:53.822","CDBH":"9","XSFX":"由南向北","XSFXDM":"3","KKMC":"中天大道与中生大道交口"},{"KKBH":"610261003000","HPHM":"豫GC11Y3","JGSK":"2021-04-01 06:35:53.986","CDBH":"10","XSFX":"由东向西","XSFXDM":"1","KKMC":"中生大道与静湖南路交口"},{"KKBH":"610271009","HPHM":"车牌","JGSK":"2021-04-01 06:35:53.992","CDBH":"11","XSFX":"由北向南","XSFXDM":"4","KKMC":"中新大道与泰七路交口"},{"KKBH":"610271009","HPHM":"车牌","JGSK":"2021-04-01 06:35:53.993","CDBH":"11","XSFX":"由北向南","XSFXDM":"4","KKMC":"中新大道与泰七路交口"},{"KKBH":"610256115","HPHM":"豫F06072","JGSK":"2021-04-01 06:35:54.035","CDBH":"2","XSFX":"由东向西","XSFXDM":"1","KKMC":"中天大道与中生大道交口"},{"KKBH":"7208910030000","HPHM":"津K97181","JGSK":"2021-04-01 06:35:54.115","CDBH":"4","XSFX":"由西向东","XSFXDM":"2","KKMC":"海博道与安正路交口正向"},{"KKBH":"720571004000","HPHM":"津AY1770","JGSK":"2021-04-01 06:35:54.205","CDBH":"4","XSFX":"由西向东","XSFXDM":"2","KKMC":"动漫东路与动漫中路交口"},{"KKBH":"610401004","HPHM":"辽P19417","JGSK":"2021-04-01 06:35:54.3","CDBH":"1","XSFX":"由东向西","XSFXDM":"1","KKMC":"和畅路与和风路交口"},{"KKBH":"720891003000","HPHM":"车牌","JGSK":"2021-04-01 06:35:54.308","CDBH":"6","XSFX":"由西向东","XSFXDM":"2","KKMC":"海博道与安正路交口"},{"KKBH":"7208910060000","HPHM":"车牌","JGSK":"2021-04-01 06:35:54.473","CDBH":"9","XSFX":"由南向北","XSFXDM":"3","KKMC":"海博道与永盛路交口正向"},{"KKBH":"610256115","HPHM":"冀DHE572","JGSK":"2021-04-01 06:35:54.55","CDBH":"3","XSFX":"由东向西","XSFXDM":"1","KKMC":"中天大道与中生大道交口"},{"KKBH":"7205410040000","HPHM":"津CDY717","JGSK":"2021-04-01 06:35:54.57","CDBH":"3","XSFX":"由西向东","XSFXDM":"2","KKMC":"动漫环路东与动漫中路交口正向"},{"KKBH":"610391008","HPHM":"津DHG955","JGSK":"2021-04-01 06:35:54.581","CDBH":"4","XSFX":"由西向东","XSFXDM":"2","KKMC":"和韵路与和旭路交口"},{"KKBH":"610276124","HPHM":"津AD53923","JGSK":"2021-04-01 06:35:54.741","CDBH":"10","XSFX":"由北向南","XSFXDM":"4","KKMC":"中新大道与中生大道交口"},{"KKBH":"610256116","HPHM":"冀R5L8C9","JGSK":"2021-04-01 06:35:54.753","CDBH":"11","XSFX":"由北向南","XSFXDM":"4","KKMC":"中天大道与和顺路交口"},{"KKBH":"711","HPHM":"津RBU356","JGSK":"2021-04-01 06:35:54.802","CDBH":"8","XSFX":"由北向南","XSFXDM":"4","KKMC":"不礼让行人中新大道与和旭路交口"},{"KKBH":"610286127","HPHM":"津AZH312","JGSK":"2021-04-01 06:35:54.808","CDBH":"4","XSFX":"由西向东","XSFXDM":"2","KKMC":"中津大道与和畅路交口"},{"KKBH":"7208810050000","HPHM":"津LU2062","JGSK":"2021-04-01 06:35:55.041","CDBH":"4","XSFX":"由西向东","XSFXDM":"2","KKMC":"海旭道与明盛路交口正向"},{"KKBH":"7208610020000","HPHM":"鲁ND92R1","JGSK":"2021-04-01 06:35:55.063","CDBH":"5","XSFX":"由西向东","XSFXDM":"2","KKMC":"海晨道与安正路交口正向"},{"KKBH":"7208610020000","HPHM":"京N0KE22","JGSK":"2021-04-01 06:35:55.154","CDBH":"10","XSFX":"由北向南","XSFXDM":"4","KKMC":"海晨道与安正路交口正向"},{"KKBH":"7208810020000","HPHM":"津C08611","JGSK":"2021-04-01 06:35:55.161","CDBH":"2","XSFX":"由东向西","XSFXDM":"1","KKMC":"海旭道与安正路交口正向"},{"KKBH":"610271008","HPHM":"津AD60060","JGSK":"2021-04-01 06:35:55.34","CDBH":"4","XSFX":"由北向南","XSFXDM":"4","KKMC":"中新大道与航母主题公园支路交口"},{"KKBH":"7208910030000","HPHM":"车牌","JGSK":"2021-04-01 06:35:55.342","CDBH":"7","XSFX":"由南向北","XSFXDM":"3","KKMC":"海博道与安正路交口正向"},{"KKBH":"610266117","HPHM":"苏JKA187","JGSK":"2021-04-01 06:35:55.36","CDBH":"10","XSFX":"由北向南","XSFXDM":"4","KKMC":"中生大道与和韵路交口"},{"KKBH":"610256116","HPHM":"车牌","JGSK":"2021-04-01 06:35:55.373","CDBH":"6","XSFX":"由西向东","XSFXDM":"2","KKMC":"中天大道与和顺路交口"},{"KKBH":"720861002000","HPHM":"鲁NP58T3","JGSK":"2021-04-01 06:35:55.379","CDBH":"10","XSFX":"由北向南","XSFXDM":"4","KKMC":"海晨道与安正路交口"},{"KKBH":"720891003000","HPHM":"车牌","JGSK":"2021-04-01 06:35:55.424","CDBH":"5","XSFX":"由西向东","XSFXDM":"2","KKMC":"海博道与安正路交口"},{"KKBH":"711","HPHM":"津A05K63","JGSK":"2021-04-01 06:35:55.444","CDBH":"7","XSFX":"由北向南","XSFXDM":"4","KKMC":"不礼让行人中新大道与和旭路交口"},{"KKBH":"7209010020000","HPHM":"冀F7CJ85","JGSK":"2021-04-01 06:35:55.532","CDBH":"8","XSFX":"由南向北","XSFXDM":"3","KKMC":"玉林道与安正路交口正向"},{"KKBH":"7208610020000","HPHM":"冀D595FZ","JGSK":"2021-04-01 06:35:55.544","CDBH":"4","XSFX":"由西向东","XSFXDM":"2","KKMC":"海晨道与安正路交口正向"},{"KKBH":"720881002000","HPHM":"辽G1J195","JGSK":"2021-04-01 06:35:55.71","CDBH":"12","XSFX":"由北向南","XSFXDM":"4","KKMC":"海旭道与安正路交口"},{"KKBH":"720891003000","HPHM":"车牌","JGSK":"2021-04-01 06:35:55.747","CDBH":"6","XSFX":"由西向东","XSFXDM":"2","KKMC":"海博道与安正路交口"},{"KKBH":"720871002000","HPHM":"津E03694","JGSK":"2021-04-01 06:35:55.754","CDBH":"8","XSFX":"由北向南","XSFXDM":"4","KKMC":"安正路与芳菲路交口"},{"KKBH":"610256115","HPHM":"津C092F5","JGSK":"2021-04-01 06:35:55.769","CDBH":"10","XSFX":"由北向南","XSFXDM":"4","KKMC":"中天大道与中生大道交口"},{"KKBH":"610266118","HPHM":"津FBF236","JGSK":"2021-04-01 06:35:55.835","CDBH":"3","XSFX":"由东向西","XSFXDM":"1","KKMC":"中生大道与和畅路交口"},{"KKBH":"720871002000","HPHM":"津KT6520","JGSK":"2021-04-01 06:35:55.853","CDBH":"9","XSFX":"由北向南","XSFXDM":"4","KKMC":"安正路与芳菲路交口"},{"KKBH":"610256115","HPHM":"京P95T10","JGSK":"2021-04-01 06:35:55.906","CDBH":"8","XSFX":"由南向北","XSFXDM":"3","KKMC":"中天大道与中生大道交口"},{"KKBH":"610256113","HPHM":"津NMT519","JGSK":"2021-04-01 06:35:56.014","CDBH":"8","XSFX":"由北向南","XSFXDM":"4","KKMC":"中天大道与和风路交口"},{"KKBH":"610256115","HPHM":"津CGM987","JGSK":"2021-04-01 06:35:56.064","CDBH":"3","XSFX":"由东向西","XSFXDM":"1","KKMC":"中天大道与中生大道交口"},{"KKBH":"610266117","HPHM":"车牌","JGSK":"2021-04-01 06:35:56.186","CDBH":"1","XSFX":"由东向西","XSFXDM":"1","KKMC":"中生大道与和韵路交口"},{"KKBH":"720821003000","HPHM":"冀RH8T70","JGSK":"2021-04-01 06:35:56.236","CDBH":"3","XSFX":"由南向北","XSFXDM":"3","KKMC":"动漫西路与动漫南路交口"},{"KKBH":"610286127","HPHM":"车牌","JGSK":"2021-04-01 06:35:56.237","CDBH":"5","XSFX":"由西向东","XSFXDM":"2","KKMC":"中津大道与和畅路交口"},{"KKBH":"6102610030000","HPHM":"冀JG962V","JGSK":"2021-04-01 06:35:56.326","CDBH":"7","XSFX":"由北向南","XSFXDM":"4","KKMC":"中生大道与静湖南路交口正向"},{"KKBH":"6102610040000","HPHM":"津HVN336","JGSK":"2021-04-01 06:35:56.359","CDBH":"3","XSFX":"由南向北","XSFXDM":"3","KKMC":"中生大道与静湖西路（北侧）正向"},{"KKBH":"720881002000","HPHM":"豫FL812挂","JGSK":"2021-04-01 06:35:56.539","CDBH":"3","XSFX":"由东向西","XSFXDM":"1","KKMC":"海旭道与安正路交口"},{"KKBH":"711","HPHM":"冀B1R65E","JGSK":"2021-04-01 06:35:56.56","CDBH":"8","XSFX":"由北向南","XSFXDM":"4","KKMC":"不礼让行人中新大道与和旭路交口"},{"KKBH":"610276125","HPHM":"冀B3Y08A","JGSK":"2021-04-01 06:35:56.581","CDBH":"8","XSFX":"由北向南","XSFXDM":"4","KKMC":"中新大道与和顺路交口"},{"KKBH":"610271009","HPHM":"冀B6S30N","JGSK":"2021-04-01 06:35:56.65","CDBH":"7","XSFX":"由南向北","XSFXDM":"3","KKMC":"中新大道与泰七路交口"},{"KKBH":"7208610020000","HPHM":"津A22G19","JGSK":"2021-04-01 06:35:56.684","CDBH":"10","XSFX":"由北向南","XSFXDM":"4","KKMC":"海晨道与安正路交口正向"},{"KKBH":"7208810020000","HPHM":"津C20V08","JGSK":"2021-04-01 06:35:56.707","CDBH":"12","XSFX":"由北向南","XSFXDM":"4","KKMC":"海旭道与安正路交口正向"},{"KKBH":"610256114","HPHM":"津NU0998","JGSK":"2021-04-01 06:35:56.76","CDBH":"6","XSFX":"由南向北","XSFXDM":"3","KKMC":"中天大道与和旭路交口"},{"KKBH":"610271010","HPHM":"沪BC2270","JGSK":"2021-04-01 06:35:56.819","CDBH":"7","XSFX":"由北向南","XSFXDM":"4","KKMC":"中新大道与华五路交口"},{"KKBH":"610271008","HPHM":"冀BZ950D","JGSK":"2021-04-01 06:35:56.939","CDBH":"5","XSFX":"由北向南","XSFXDM":"4","KKMC":"中新大道与航母主题公园支路交口"},{"KKBH":"720861002000","HPHM":"冀B3UR53","JGSK":"2021-04-01 06:35:57.2","CDBH":"4","XSFX":"由西向东","XSFXDM":"2","KKMC":"海晨道与安正路交口"},{"KKBH":"610271008","HPHM":"冀B8W62E","JGSK":"2021-04-01 06:35:57.205","CDBH":"4","XSFX":"由北向南","XSFXDM":"4","KKMC":"中新大道与航母主题公园支路交口"},{"KKBH":"610256116","HPHM":"津A08B63","JGSK":"2021-04-01 06:35:57.214","CDBH":"10","XSFX":"由北向南","XSFXDM":"4","KKMC":"中天大道与和顺路交口"},{"KKBH":"610391006","HPHM":"津AEA942","JGSK":"2021-04-01 06:35:57.391","CDBH":"1","XSFX":"由东向西","XSFXDM":"1","KKMC":"和韵路与和意路交口"},{"KKBH":"610286127","HPHM":"津C4G527","JGSK":"2021-04-01 06:35:57.459","CDBH":"5","XSFX":"由西向东","XSFXDM":"2","KKMC":"中津大道与和畅路交口"},{"KKBH":"610256115","HPHM":"津ADF3511","JGSK":"2021-04-01 06:35:57.474","CDBH":"5","XSFX":"由西向东","XSFXDM":"2","KKMC":"中天大道与中生大道交口"},{"KKBH":"720871002000","HPHM":"津NFX026","JGSK":"2021-04-01 06:35:57.609","CDBH":"9","XSFX":"由北向南","XSFXDM":"4","KKMC":"安正路与芳菲路交口"},{"KKBH":"610256116","HPHM":"冀B131D9","JGSK":"2021-04-01 06:35:57.63","CDBH":"8","XSFX":"由南向北","XSFXDM":"3","KKMC":"中天大道与和顺路交口"},{"KKBH":"610256115","HPHM":"津B33303","JGSK":"2021-04-01 06:35:57.69","CDBH":"10","XSFX":"由北向南","XSFXDM":"4","KKMC":"中天大道与中生大道交口"},{"KKBH":"7208910030000","HPHM":"津HTX930","JGSK":"2021-04-01 06:35:57.725","CDBH":"4","XSFX":"由西向东","XSFXDM":"2","KKMC":"海博道与安正路交口正向"},{"KKBH":"610401005","HPHM":"京P8LF29","JGSK":"2021-04-01 06:35:57.797","CDBH":"4","XSFX":"由西向东","XSFXDM":"2","KKMC":"和畅路与和顺路交口"},{"KKBH":"720881002000","HPHM":"津NXB101","JGSK":"2021-04-01 06:35:57.828","CDBH":"7","XSFX":"由西向东","XSFXDM":"2","KKMC":"海旭道与安正路交口"},{"KKBH":"720861002000","HPHM":"京N0KE22","JGSK":"2021-04-01 06:35:57.86","CDBH":"10","XSFX":"由北向南","XSFXDM":"4","KKMC":"海晨道与安正路交口"},{"KKBH":"7208710020000","HPHM":"津HSC198","JGSK":"2021-04-01 06:35:57.898","CDBH":"9","XSFX":"由北向南","XSFXDM":"4","KKMC":"安正路与芳菲路交口正向"},{"KKBH":"720891004000","HPHM":"吉MT0288","JGSK":"2021-04-01 06:35:57.998","CDBH":"4","XSFX":"由西向东","XSFXDM":"2","KKMC":"海博道与安平路交口"},{"KKBH":"720891004000","HPHM":"车牌","JGSK":"2021-04-01 06:35:58.009","CDBH":"9","XSFX":"由南向北","XSFXDM":"3","KKMC":"海博道与安平路交口"},{"KKBH":"610276124","HPHM":"苏NM032C","JGSK":"2021-04-01 06:35:58.012","CDBH":"10","XSFX":"由北向南","XSFXDM":"4","KKMC":"中新大道与中生大道交口"},{"KKBH":"720881002000","HPHM":"津AUW186","JGSK":"2021-04-01 06:35:58.034","CDBH":"12","XSFX":"由北向南","XSFXDM":"4","KKMC":"海旭道与安正路交口"},{"KKBH":"7208910030000","HPHM":"津C177C7","JGSK":"2021-04-01 06:35:58.041","CDBH":"11","XSFX":"由北向南","XSFXDM":"4","KKMC":"海博道与安正路交口正向"},{"KKBH":"720891004000","HPHM":"车牌","JGSK":"2021-04-01 06:35:58.084","CDBH":"8","XSFX":"由南向北","XSFXDM":"3","KKMC":"海博道与安平路交口"},{"KKBH":"610391008","HPHM":"津H68773","JGSK":"2021-04-01 06:35:58.125","CDBH":"4","XSFX":"由西向东","XSFXDM":"2","KKMC":"和韵路与和旭路交口"},{"KKBH":"720901002000","HPHM":"冀F7CJ85","JGSK":"2021-04-01 06:35:58.222","CDBH":"8","XSFX":"由南向北","XSFXDM":"3","KKMC":"玉林道与安正路交口"},{"KKBH":"610276124","HPHM":"津ADL6173","JGSK":"2021-04-01 06:35:58.253","CDBH":"11","XSFX":"由北向南","XSFXDM":"4","KKMC":"中新大道与中生大道交口"},{"KKBH":"610256116","HPHM":"津RWM060","JGSK":"2021-04-01 06:35:58.347","CDBH":"10","XSFX":"由北向南","XSFXDM":"4","KKMC":"中天大道与和顺路交口"},{"KKBH":"610276126","HPHM":"豫DNX807","JGSK":"2021-04-01 06:35:58.418","CDBH":"4","XSFX":"由南向北","XSFXDM":"3","KKMC":"中新大道与和意路交口"},{"KKBH":"711","HPHM":"津DX0019","JGSK":"2021-04-01 06:35:58.644","CDBH":"7","XSFX":"由北向南","XSFXDM":"4","KKMC":"不礼让行人中新大道与和旭路交口"},{"KKBH":"610266117","HPHM":"苏JKA187","JGSK":"2021-04-01 06:35:58.684","CDBH":"10","XSFX":"由北向南","XSFXDM":"4","KKMC":"中生大道与和韵路交口"},{"KKBH":"7208710020000","HPHM":"津AU0155","JGSK":"2021-04-01 06:35:58.708","CDBH":"8","XSFX":"由北向南","XSFXDM":"4","KKMC":"安正路与芳菲路交口正向"},{"KKBH":"610256115","HPHM":"京P95T10","JGSK":"2021-04-01 06:35:58.782","CDBH":"9","XSFX":"由南向北","XSFXDM":"3","KKMC":"中天大道与中生大道交口"},{"KKBH":"7208810020000","HPHM":"冀B3W9P5","JGSK":"2021-04-01 06:35:58.817","CDBH":"12","XSFX":"由北向南","XSFXDM":"4","KKMC":"海旭道与安正路交口正向"},{"KKBH":"610266117","HPHM":"车牌","JGSK":"2021-04-01 06:35:58.861","CDBH":"5","XSFX":"由西向东","XSFXDM":"2","KKMC":"中生大道与和韵路交口"},{"KKBH":"720891003000","HPHM":"车牌","JGSK":"2021-04-01 06:35:58.867","CDBH":"6","XSFX":"由西向东","XSFXDM":"2","KKMC":"海博道与安正路交口"},{"KKBH":"610261004000","HPHM":"川R33J91","JGSK":"2021-04-01 06:35:58.896","CDBH":"3","XSFX":"由南向北","XSFXDM":"3","KKMC":"中生大道与静湖西路（北侧）"},{"KKBH":"7208910040000","HPHM":"车牌","JGSK":"2021-04-01 06:35:59.004","CDBH":"4","XSFX":"由西向东","XSFXDM":"2","KKMC":"海博道与安平路交口正向"},{"KKBH":"7208910030000","HPHM":"津MGY700","JGSK":"2021-04-01 06:35:59.188","CDBH":"4","XSFX":"由西向东","XSFXDM":"2","KKMC":"海博道与安正路交口正向"},{"KKBH":"610271008","HPHM":"冀BW335L","JGSK":"2021-04-01 06:35:59.206","CDBH":"4","XSFX":"由北向南","XSFXDM":"4","KKMC":"中新大道与航母主题公园支路交口"},{"KKBH":"610326142000","HPHM":"冀B233W8","JGSK":"2021-04-01 06:35:59.212","CDBH":"4","XSFX":"由西向东","XSFXDM":"2","KKMC":"中成大道与泰七路交口"},{"KKBH":"610271009","HPHM":"鲁M500U1","JGSK":"2021-04-01 06:35:59.433","CDBH":"11","XSFX":"由北向南","XSFXDM":"4","KKMC":"中新大道与泰七路交口"},{"KKBH":"610391008","HPHM":"津K36917","JGSK":"2021-04-01 06:35:59.558","CDBH":"4","XSFX":"由西向东","XSFXDM":"2","KKMC":"和韵路与和旭路交口"},{"KKBH":"610271009","HPHM":"冀B6S30N","JGSK":"2021-04-01 06:35:59.577","CDBH":"7","XSFX":"由南向北","XSFXDM":"3","KKMC":"中新大道与泰七路交口"},{"KKBH":"610256112","HPHM":"津HJQ120","JGSK":"2021-04-01 06:35:59.627","CDBH":"5","XSFX":"由西向东","XSFXDM":"2","KKMC":"中天大道与中津大道交口"},{"KKBH":"7208810040000","HPHM":"冀F70KH1","JGSK":"2021-04-01 06:35:59.736","CDBH":"4","XSFX":"由西向东","XSFXDM":"2","KKMC":"海旭道与永盛路交口正向"},{"KKBH":"610271008","HPHM":"冀B8W62E","JGSK":"2021-04-01 06:35:59.739","CDBH":"4","XSFX":"由北向南","XSFXDM":"4","KKMC":"中新大道与航母主题公园支路交口"},{"KKBH":"720861002000","HPHM":"津A22G19","JGSK":"2021-04-01 06:35:59.781","CDBH":"10","XSFX":"由北向南","XSFXDM":"4","KKMC":"海晨道与安正路交口"},{"KKBH":"610391006","HPHM":"吉D29059","JGSK":"2021-04-01 06:36:00.198","CDBH":"2","XSFX":"由东向西","XSFXDM":"1","KKMC":"和韵路与和意路交口"},{"KKBH":"610276124","HPHM":"苏NM032C","JGSK":"2021-04-01 06:36:00.204","CDBH":"10","XSFX":"由北向南","XSFXDM":"4","KKMC":"中新大道与中生大道交口"},{"KKBH":"720541004000","HPHM":"津CDY717","JGSK":"2021-04-01 06:36:00.312","CDBH":"3","XSFX":"由西向东","XSFXDM":"2","KKMC":"动漫环路东与动漫中路交口"},{"KKBH":"610271009","HPHM":"冀B3P08L","JGSK":"2021-04-01 06:36:00.324","CDBH":"10","XSFX":"由北向南","XSFXDM":"4","KKMC":"中新大道与泰七路交口"},{"KKBH":"610276124","HPHM":"津DWG623","JGSK":"2021-04-01 06:36:00.325","CDBH":"1","XSFX":"由东向西","XSFXDM":"1","KKMC":"中新大道与中生大道交口"},{"KKBH":"7208810020000","HPHM":"津QZ7205","JGSK":"2021-04-01 06:36:00.4","CDBH":"12","XSFX":"由北向南","XSFXDM":"4","KKMC":"海旭道与安正路交口正向"},{"KKBH":"610276125","HPHM":"津KYL067","JGSK":"2021-04-01 06:36:00.431","CDBH":"5","XSFX":"由南向北","XSFXDM":"3","KKMC":"中新大道与和顺路交口"},{"KKBH":"7208810020000","HPHM":"津C83A99","JGSK":"2021-04-01 06:36:00.516","CDBH":"13","XSFX":"由北向南","XSFXDM":"4","KKMC":"海旭道与安正路交口正向"},{"KKBH":"610256114","HPHM":"津C160V6","JGSK":"2021-04-01 06:36:00.616","CDBH":"8","XSFX":"由北向南","XSFXDM":"4","KKMC":"中天大道与和旭路交口"},{"KKBH":"610256115","HPHM":"津RXP606","JGSK":"2021-04-01 06:36:00.73","CDBH":"10","XSFX":"由北向南","XSFXDM":"4","KKMC":"中天大道与中生大道交口"},{"KKBH":"610401004","HPHM":"津AU6555","JGSK":"2021-04-01 06:36:00.75","CDBH":"7","XSFX":"由南向北","XSFXDM":"3","KKMC":"和畅路与和风路交口"},{"KKBH":"7205410050000","HPHM":"车牌","JGSK":"2021-04-01 06:36:01.02","CDBH":"4","XSFX":"由西向东","XSFXDM":"2","KKMC":"动漫环路东与动漫西路交口正向"},{"KKBH":"7208910030000","HPHM":"车牌","JGSK":"2021-04-01 06:36:01.055","CDBH":"2","XSFX":"由东向西","XSFXDM":"1","KKMC":"海博道与安正路交口正向"},{"KKBH":"610401005","HPHM":"津FJ0236","JGSK":"2021-04-01 06:36:01.081","CDBH":"1","XSFX":"由东向西","XSFXDM":"1","KKMC":"和畅路与和顺路交口"},{"KKBH":"610276126","HPHM":"津JAC609","JGSK":"2021-04-01 06:36:01.188","CDBH":"2","XSFX":"由东向西","XSFXDM":"1","KKMC":"中新大道与和意路交口"},{"KKBH":"7208810040000","HPHM":"车牌","JGSK":"2021-04-01 06:36:01.257","CDBH":"6","XSFX":"由西向东","XSFXDM":"2","KKMC":"海旭道与永盛路交口正向"},{"KKBH":"720871002000","HPHM":"津HSC198","JGSK":"2021-04-01 06:36:01.369","CDBH":"9","XSFX":"由北向南","XSFXDM":"4","KKMC":"安正路与芳菲路交口"},{"KKBH":"610256114","HPHM":"津FT5319","JGSK":"2021-04-01 06:36:01.427","CDBH":"5","XSFX":"由南向北","XSFXDM":"3","KKMC":"中天大道与和旭路交口"},{"KKBH":"610256116","HPHM":"豫SEP799","JGSK":"2021-04-01 06:36:01.458","CDBH":"8","XSFX":"由南向北","XSFXDM":"3","KKMC":"中天大道与和顺路交口"},{"KKBH":"711","HPHM":"津NDY356","JGSK":"2021-04-01 06:36:01.499","CDBH":"2","XSFX":"由东向西","XSFXDM":"1","KKMC":"不礼让行人中新大道与和旭路交口"},{"KKBH":"720881005000","HPHM":"津LU2062","JGSK":"2021-04-01 06:36:01.511","CDBH":"4","XSFX":"由西向东","XSFXDM":"2","KKMC":"海旭道与明盛路交口"},{"KKBH":"610271008","HPHM":"车牌","JGSK":"2021-04-01 06:36:01.602","CDBH":"4","XSFX":"由北向南","XSFXDM":"4","KKMC":"中新大道与航母主题公园支路交口"},{"KKBH":"610401005","HPHM":"津AU5595","JGSK":"2021-04-01 06:36:01.617","CDBH":"3","XSFX":"由东向西","XSFXDM":"1","KKMC":"和畅路与和顺路交口"},{"KKBH":"610256112","HPHM":"鲁E6N020","JGSK":"2021-04-01 06:36:01.633","CDBH":"4","XSFX":"由西向东","XSFXDM":"2","KKMC":"中天大道与中津大道交口"},{"KKBH":"7208910030000","HPHM":"津NLX305","JGSK":"2021-04-01 06:36:01.672","CDBH":"4","XSFX":"由西向东","XSFXDM":"2","KKMC":"海博道与安正路交口正向"},{"KKBH":"610276124","HPHM":"津ADL6173","JGSK":"2021-04-01 06:36:01.723","CDBH":"11","XSFX":"由北向南","XSFXDM":"4","KKMC":"中新大道与中生大道交口"},{"KKBH":"7208910060000","HPHM":"津RBY881","JGSK":"2021-04-01 06:36:01.749","CDBH":"5","XSFX":"由西向东","XSFXDM":"2","KKMC":"海博道与永盛路交口正向"},{"KKBH":"7208610030000","HPHM":"车牌","JGSK":"2021-04-01 06:36:01.804","CDBH":"6","XSFX":"由西向东","XSFXDM":"2","KKMC":"海晨道与安明路交口正向"},{"KKBH":"720881002000","HPHM":"津C20V08","JGSK":"2021-04-01 06:36:01.869","CDBH":"12","XSFX":"由北向南","XSFXDM":"4","KKMC":"海旭道与安正路交口"},{"KKBH":"610261003000","HPHM":"冀JG962V","JGSK":"2021-04-01 06:36:01.888","CDBH":"16","XSFX":"由北向南","XSFXDM":"4","KKMC":"中生大道与静湖南路交口"},{"KKBH":"610271008","HPHM":"冀BW335L","JGSK":"2021-04-01 06:36:01.9","CDBH":"4","XSFX":"由北向南","XSFXDM":"4","KKMC":"中新大道与航母主题公园支路交口"},{"KKBH":"610256114","HPHM":"津DB6338","JGSK":"2021-04-01 06:36:01.913","CDBH":"7","XSFX":"由北向南","XSFXDM":"4","KKMC":"中天大道与和旭路交口"},{"KKBH":"720891003000","HPHM":"车牌","JGSK":"2021-04-01 06:36:01.989","CDBH":"6","XSFX":"由西向东","XSFXDM":"2","KKMC":"海博道与安正路交口"},{"KKBH":"610276124","HPHM":"车牌","JGSK":"2021-04-01 06:36:02.005","CDBH":"11","XSFX":"由北向南","XSFXDM":"4","KKMC":"中新大道与中生大道交口"},{"KKBH":"610271009","HPHM":"冀B3P08L","JGSK":"2021-04-01 06:36:02.071","CDBH":"10","XSFX":"由北向南","XSFXDM":"4","KKMC":"中新大道与泰七路交口"},{"KKBH":"610256112","HPHM":"津RQP831","JGSK":"2021-04-01 06:36:02.09","CDBH":"5","XSFX":"由西向东","XSFXDM":"2","KKMC":"中天大道与中津大道交口"},{"KKBH":"610256115","HPHM":"津HXW078","JGSK":"2021-04-01 06:36:02.104","CDBH":"3","XSFX":"由东向西","XSFXDM":"1","KKMC":"中天大道与中生大道交口"},{"KKBH":"720881004000","HPHM":"冀F70KH1","JGSK":"2021-04-01 06:36:02.16","CDBH":"9","XSFX":"由西向东","XSFXDM":"2","KKMC":"海旭道与永盛路交口"},{"KKBH":"6102610040000","HPHM":"津RVN005","JGSK":"2021-04-01 06:36:02.198","CDBH":"2","XSFX":"由南向北","XSFXDM":"3","KKMC":"中生大道与静湖西路（北侧）正向"},{"KKBH":"610256114","HPHM":"津RG2387","JGSK":"2021-04-01 06:36:02.28","CDBH":"8","XSFX":"由北向南","XSFXDM":"4","KKMC":"中天大道与和旭路交口"},{"KKBH":"610271008","HPHM":"冀B9VB63","JGSK":"2021-04-01 06:36:02.299","CDBH":"5","XSFX":"由北向南","XSFXDM":"4","KKMC":"中新大道与航母主题公园支路交口"},{"KKBH":"720891003000","HPHM":"津C177C7","JGSK":"2021-04-01 06:36:02.303","CDBH":"2","XSFX":"由东向西","XSFXDM":"1","KKMC":"海博道与安正路交口"},{"KKBH":"610286127","HPHM":"车牌","JGSK":"2021-04-01 06:36:02.39","CDBH":"6","XSFX":"由西向东","XSFXDM":"2","KKMC":"中津大道与和畅路交口"},{"KKBH":"7208810020000","HPHM":"冀J1M3D3","JGSK":"2021-04-01 06:36:02.396","CDBH":"12","XSFX":"由北向南","XSFXDM":"4","KKMC":"海旭道与安正路交口正向"},{"KKBH":"610276125","HPHM":"陕A02KL8","JGSK":"2021-04-01 06:36:02.414","CDBH":"4","XSFX":"由南向北","XSFXDM":"3","KKMC":"中新大道与和顺路交口"},{"KKBH":"610276124","HPHM":"车牌","JGSK":"2021-04-01 06:36:02.59","CDBH":"11","XSFX":"由北向南","XSFXDM":"4","KKMC":"中新大道与中生大道交口"},{"KKBH":"610401005","HPHM":"京P8LF29","JGSK":"2021-04-01 06:36:02.671","CDBH":"4","XSFX":"由西向东","XSFXDM":"2","KKMC":"和畅路与和顺路交口"},{"KKBH":"610256113","HPHM":"津AR9679","JGSK":"2021-04-01 06:36:02.712","CDBH":"8","XSFX":"由北向南","XSFXDM":"4","KKMC":"中天大道与和风路交口"},{"KKBH":"610256113","HPHM":"津NMT519","JGSK":"2021-04-01 06:36:02.727","CDBH":"8","XSFX":"由北向南","XSFXDM":"4","KKMC":"中天大道与和风路交口"},{"KKBH":"610256113","HPHM":"津E18369","JGSK":"2021-04-01 06:36:02.798","CDBH":"1","XSFX":"由西向东","XSFXDM":"2","KKMC":"中天大道与和风路交口"},{"KKBH":"610276125","HPHM":"津KYL067","JGSK":"2021-04-01 06:36:02.963","CDBH":"5","XSFX":"由南向北","XSFXDM":"3","KKMC":"中新大道与和顺路交口"},{"KKBH":"7205710040000","HPHM":"陕A592KX","JGSK":"2021-04-01 06:36:03.113","CDBH":"2","XSFX":"由东向西","XSFXDM":"1","KKMC":"动漫东路与动漫中路交口正向"},{"KKBH":"720881002000","HPHM":"津C83A99","JGSK":"2021-04-01 06:36:03.231","CDBH":"13","XSFX":"由北向南","XSFXDM":"4","KKMC":"海旭道与安正路交口"},{"KKBH":"610271009","HPHM":"鲁M500U1","JGSK":"2021-04-01 06:36:03.35","CDBH":"11","XSFX":"由北向南","XSFXDM":"4","KKMC":"中新大道与泰七路交口"},{"KKBH":"610286127","HPHM":"津HL0516","JGSK":"2021-04-01 06:36:03.361","CDBH":"7","XSFX":"由南向北","XSFXDM":"3","KKMC":"中津大道与和畅路交口"},{"KKBH":"610276126","HPHM":"津GBY226","JGSK":"2021-04-01 06:36:03.504","CDBH":"4","XSFX":"由南向北","XSFXDM":"3","KKMC":"中新大道与和意路交口"},{"KKBH":"720891003000","HPHM":"车牌","JGSK":"2021-04-01 06:36:03.505","CDBH":"6","XSFX":"由西向东","XSFXDM":"2","KKMC":"海博道与安正路交口"},{"KKBH":"610256114","HPHM":"津C160V6","JGSK":"2021-04-01 06:36:03.506","CDBH":"8","XSFX":"由北向南","XSFXDM":"4","KKMC":"中天大道与和旭路交口"},{"KKBH":"610256114","HPHM":"豫E5U606","JGSK":"2021-04-01 06:36:03.633","CDBH":"7","XSFX":"由北向南","XSFXDM":"4","KKMC":"中天大道与和旭路交口"},{"KKBH":"1250","HPHM":"鲁J571P8","JGSK":"2021-04-01 06:36:03.646","CDBH":"2","XSFX":"由东向西","XSFXDM":"1","KKMC":"中滨大道与盛三街交口正向"},{"KKBH":"720881002000","HPHM":"冀B3W9P5","JGSK":"2021-04-01 06:36:03.711","CDBH":"12","XSFX":"由北向南","XSFXDM":"4","KKMC":"海旭道与安正路交口"},{"KKBH":"610271008","HPHM":"津HSE726","JGSK":"2021-04-01 06:36:03.739","CDBH":"4","XSFX":"由北向南","XSFXDM":"4","KKMC":"中新大道与航母主题公园支路交口"},{"KKBH":"7208910030000","HPHM":"冀BH151J","JGSK":"2021-04-01 06:36:03.776","CDBH":"4","XSFX":"由西向东","XSFXDM":"2","KKMC":"海博道与安正路交口正向"},{"KKBH":"610271008","HPHM":"津RGD881","JGSK":"2021-04-01 06:36:03.824","CDBH":"4","XSFX":"由北向南","XSFXDM":"4","KKMC":"中新大道与航母主题公园支路交口"},{"KKBH":"720871002000","HPHM":"津AU0155","JGSK":"2021-04-01 06:36:03.849","CDBH":"8","XSFX":"由北向南","XSFXDM":"4","KKMC":"安正路与芳菲路交口"},{"KKBH":"610276125","HPHM":"津A9P970","JGSK":"2021-04-01 06:36:03.941","CDBH":"1","XSFX":"由东向西","XSFXDM":"1","KKMC":"中新大道与和顺路交口"},{"KKBH":"610286127","HPHM":"车牌","JGSK":"2021-04-01 06:36:04.025","CDBH":"4","XSFX":"由西向东","XSFXDM":"2","KKMC":"中津大道与和畅路交口"},{"KKBH":"610256114","HPHM":"冀D681G5","JGSK":"2021-04-01 06:36:04.079","CDBH":"5","XSFX":"由南向北","XSFXDM":"3","KKMC":"中天大道与和旭路交口"},{"KKBH":"610256114","HPHM":"津DB6338","JGSK":"2021-04-01 06:36:04.146","CDBH":"7","XSFX":"由北向南","XSFXDM":"4","KKMC":"中天大道与和旭路交口"},{"KKBH":"610401004","HPHM":"津RPU982","JGSK":"2021-04-01 06:36:04.182","CDBH":"1","XSFX":"由东向西","XSFXDM":"1","KKMC":"和畅路与和风路交口"},{"KKBH":"610256115","HPHM":"川S82Z38","JGSK":"2021-04-01 06:36:04.242","CDBH":"1","XSFX":"由东向西","XSFXDM":"1","KKMC":"中天大道与中生大道交口"},{"KKBH":"610276126","HPHM":"津HL5585","JGSK":"2021-04-01 06:36:04.418","CDBH":"7","XSFX":"由北向南","XSFXDM":"4","KKMC":"中新大道与和意路交口"},{"KKBH":"610256116","HPHM":"津FAY103","JGSK":"2021-04-01 06:36:04.429","CDBH":"7","XSFX":"由南向北","XSFXDM":"3","KKMC":"中天大道与和顺路交口"},{"KKBH":"610316142000","HPHM":"鲁J571P8","JGSK":"2021-04-01 06:36:04.511","CDBH":"2","XSFX":"由东向西","XSFXDM":"1","KKMC":"中滨大道与盛三街交口"},{"KKBH":"7208610030000","HPHM":"津NC3831","JGSK":"2021-04-01 06:36:04.52","CDBH":"2","XSFX":"由东向西","XSFXDM":"1","KKMC":"海晨道与安明路交口正向"},{"KKBH":"7208810020000","HPHM":"津K26469","JGSK":"2021-04-01 06:36:04.597","CDBH":"6","XSFX":"由西向东","XSFXDM":"2","KKMC":"海旭道与安正路交口正向"},{"KKBH":"6102610030000","HPHM":"车牌","JGSK":"2021-04-01 06:36:04.839","CDBH":"2","XSFX":"由东向西","XSFXDM":"1","KKMC":"中生大道与静湖南路交口正向"},{"KKBH":"7208610030000","HPHM":"冀T60J55","JGSK":"2021-04-01 06:36:04.912","CDBH":"7","XSFX":"由南向北","XSFXDM":"3","KKMC":"海晨道与安明路交口正向"},{"KKBH":"610271008","HPHM":"车牌","JGSK":"2021-04-01 06:36:05.007","CDBH":"5","XSFX":"由北向南","XSFXDM":"4","KKMC":"中新大道与航母主题公园支路交口"},{"KKBH":"6103261400000","HPHM":"冀B9X1K5","JGSK":"2021-04-01 06:36:05.066","CDBH":"6","XSFX":"由西向东","XSFXDM":"2","KKMC":"中成大道与中海大道交口正向"},{"KKBH":"610256114","HPHM":"津RG2387","JGSK":"2021-04-01 06:36:05.106","CDBH":"8","XSFX":"由北向南","XSFXDM":"4","KKMC":"中天大道与和旭路交口"},{"KKBH":"610276126","HPHM":"津JAC609","JGSK":"2021-04-01 06:36:05.138","CDBH":"2","XSFX":"由东向西","XSFXDM":"1","KKMC":"中新大道与和意路交口"},{"KKBH":"610256115","HPHM":"津RTD023","JGSK":"2021-04-01 06:36:05.415","CDBH":"9","XSFX":"由南向北","XSFXDM":"3","KKMC":"中天大道与中生大道交口"},{"KKBH":"610256113","HPHM":"津E18369","JGSK":"2021-04-01 06:36:05.452","CDBH":"1","XSFX":"由西向东","XSFXDM":"2","KKMC":"中天大道与和风路交口"},{"KKBH":"7208810020000","HPHM":"津BR9618","JGSK":"2021-04-01 06:36:05.454","CDBH":"1","XSFX":"由东向西","XSFXDM":"1","KKMC":"海旭道与安正路交口正向"},{"KKBH":"7208810020000","HPHM":"冀B2U58R","JGSK":"2021-04-01 06:36:05.506","CDBH":"12","XSFX":"由北向南","XSFXDM":"4","KKMC":"海旭道与安正路交口正向"},{"KKBH":"610256115","HPHM":"鲁ULK189","JGSK":"2021-04-01 06:36:05.549","CDBH":"3","XSFX":"由东向西","XSFXDM":"1","KKMC":"中天大道与中生大道交口"},{"KKBH":"610271008","HPHM":"津RGD881","JGSK":"2021-04-01 06:36:05.581","CDBH":"4","XSFX":"由北向南","XSFXDM":"4","KKMC":"中新大道与航母主题公园支路交口"},{"KKBH":"610401004","HPHM":"津AU6555","JGSK":"2021-04-01 06:36:05.655","CDBH":"7","XSFX":"由南向北","XSFXDM":"3","KKMC":"和畅路与和风路交口"},{"KKBH":"7208710020000","HPHM":"蒙GPF758","JGSK":"2021-04-01 06:36:05.755","CDBH":"6","XSFX":"由南向北","XSFXDM":"3","KKMC":"安正路与芳菲路交口正向"},{"KKBH":"720881002000","HPHM":"津QZ7205","JGSK":"2021-04-01 06:36:05.792","CDBH":"12","XSFX":"由北向南","XSFXDM":"4","KKMC":"海旭道与安正路交口"},{"KKBH":"7400110020000","HPHM":"豫L667K6","JGSK":"2021-04-01 06:36:05.862","CDBH":"5","XSFX":"由南向北","XSFXDM":"3","KKMC":"静湖南路与华一路交口正向"},{"KKBH":"720891003000","HPHM":"车牌","JGSK":"2021-04-01 06:36:06.065","CDBH":"6","XSFX":"由西向东","XSFXDM":"2","KKMC":"海博道与安正路交口"},{"KKBH":"610256114","HPHM":"津FT5319","JGSK":"2021-04-01 06:36:06.36","CDBH":"5","XSFX":"由南向北","XSFXDM":"3","KKMC":"中天大道与和旭路交口"},{"KKBH":"610256116","HPHM":"津AGA260","JGSK":"2021-04-01 06:36:06.401","CDBH":"8","XSFX":"由南向北","XSFXDM":"3","KKMC":"中天大道与和顺路交口"},{"KKBH":"610256116","HPHM":"冀R5L8C9","JGSK":"2021-04-01 06:36:06.496","CDBH":"12","XSFX":"由北向南","XSFXDM":"4","KKMC":"中天大道与和顺路交口"},{"KKBH":"7208910030000","HPHM":"车牌","JGSK":"2021-04-01 06:36:06.515","CDBH":"3","XSFX":"由东向西","XSFXDM":"1","KKMC":"海博道与安正路交口正向"},{"KKBH":"610256116","HPHM":"冀A78ZC7","JGSK":"2021-04-01 06:36:06.529","CDBH":"11","XSFX":"由北向南","XSFXDM":"4","KKMC":"中天大道与和顺路交口"},{"KKBH":"610271008","HPHM":"鲁NR30G3","JGSK":"2021-04-01 06:36:06.619","CDBH":"5","XSFX":"由北向南","XSFXDM":"4","KKMC":"中新大道与航母主题公园支路交口"},{"KKBH":"610276124","HPHM":"津DHB179","JGSK":"2021-04-01 06:36:06.892","CDBH":"7","XSFX":"由南向北","XSFXDM":"3","KKMC":"中新大道与中生大道交口"},{"KKBH":"610256116","HPHM":"津AF30616","JGSK":"2021-04-01 06:36:06.905","CDBH":"10","XSFX":"由北向南","XSFXDM":"4","KKMC":"中天大道与和顺路交口"},{"KKBH":"610401005","HPHM":"津FJ0236","JGSK":"2021-04-01 06:36:06.976","CDBH":"1","XSFX":"由东向西","XSFXDM":"1","KKMC":"和畅路与和顺路交口"},{"KKBH":"610256115","HPHM":"津RE9733","JGSK":"2021-04-01 06:36:06.997","CDBH":"1","XSFX":"由东向西","XSFXDM":"1","KKMC":"中天大道与中生大道交口"},{"KKBH":"7205410020000","HPHM":"车牌","JGSK":"2021-04-01 06:36:07.198","CDBH":"4","XSFX":"由西向东","XSFXDM":"2","KKMC":"动漫环路西与动漫中路交口正向"},{"KKBH":"610391008","HPHM":"津H68773","JGSK":"2021-04-01 06:36:07.381","CDBH":"5","XSFX":"由西向东","XSFXDM":"2","KKMC":"和韵路与和旭路交口"},{"KKBH":"610286127","HPHM":"津HL0516","JGSK":"2021-04-01 06:36:07.396","CDBH":"7","XSFX":"由南向北","XSFXDM":"3","KKMC":"中津大道与和畅路交口"},{"KKBH":"6102610030000","HPHM":"津C20Z66","JGSK":"2021-04-01 06:36:07.417","CDBH":"7","XSFX":"由北向南","XSFXDM":"4","KKMC":"中生大道与静湖南路交口正向"},{"KKBH":"720881002000","HPHM":"冀J1M3D3","JGSK":"2021-04-01 06:36:07.471","CDBH":"12","XSFX":"由北向南","XSFXDM":"4","KKMC":"海旭道与安正路交口"},{"KKBH":"610256116","HPHM":"车牌","JGSK":"2021-04-01 06:36:07.52","CDBH":"9","XSFX":"由南向北","XSFXDM":"3","KKMC":"中天大道与和顺路交口"},{"KKBH":"7205710040000","HPHM":"晋L1650B","JGSK":"2021-04-01 06:36:07.563","CDBH":"1","XSFX":"由东向西","XSFXDM":"1","KKMC":"动漫东路与动漫中路交口正向"},{"KKBH":"610286127","HPHM":"津C232D0","JGSK":"2021-04-01 06:36:07.658","CDBH":"7","XSFX":"由南向北","XSFXDM":"3","KKMC":"中津大道与和畅路交口"},{"KKBH":"7208910060000","HPHM":"津RE1773","JGSK":"2021-04-01 06:36:07.714","CDBH":"9","XSFX":"由南向北","XSFXDM":"3","KKMC":"海博道与永盛路交口正向"},{"KKBH":"610276125","HPHM":"津KJJ898","JGSK":"2021-04-01 06:36:07.749","CDBH":"1","XSFX":"由东向西","XSFXDM":"1","KKMC":"中新大道与和顺路交口"},{"KKBH":"711","HPHM":"冀D271KW","JGSK":"2021-04-01 06:36:07.762","CDBH":"8","XSFX":"由北向南","XSFXDM":"4","KKMC":"不礼让行人中新大道与和旭路交口"},{"KKBH":"7208810020000","HPHM":"车牌","JGSK":"2021-04-01 06:36:07.837","CDBH":"14","XSFX":"由北向南","XSFXDM":"4","KKMC":"海旭道与安正路交口正向"},{"KKBH":"610261004000","HPHM":"津RVN005","JGSK":"2021-04-01 06:36:07.851","CDBH":"2","XSFX":"由南向北","XSFXDM":"3","KKMC":"中生大道与静湖西路（北侧）"},{"KKBH":"7208710020000","HPHM":"津C83A99","JGSK":"2021-04-01 06:36:07.917","CDBH":"9","XSFX":"由北向南","XSFXDM":"4","KKMC":"安正路与芳菲路交口正向"},{"KKBH":"610266118","HPHM":"津KW0823","JGSK":"2021-04-01 06:36:08.055","CDBH":"7","XSFX":"由南向北","XSFXDM":"3","KKMC":"中生大道与和畅路交口"},{"KKBH":"610256114","HPHM":"津HR2819","JGSK":"2021-04-01 06:36:08.097","CDBH":"8","XSFX":"由北向南","XSFXDM":"4","KKMC":"中天大道与和旭路交口"},{"KKBH":"610271009","HPHM":"车牌","JGSK":"2021-04-01 06:36:08.118","CDBH":"11","XSFX":"由北向南","XSFXDM":"4","KKMC":"中新大道与泰七路交口"},{"KKBH":"720891003000","HPHM":"津A51A9H","JGSK":"2021-04-01 06:36:08.209","CDBH":"2","XSFX":"由东向西","XSFXDM":"1","KKMC":"海博道与安正路交口"},{"KKBH":"610256116","HPHM":"津RXR210","JGSK":"2021-04-01 06:36:08.221","CDBH":"8","XSFX":"由南向北","XSFXDM":"3","KKMC":"中天大道与和顺路交口"},{"KKBH":"610271009","HPHM":"津NYF121","JGSK":"2021-04-01 06:36:08.266","CDBH":"7","XSFX":"由南向北","XSFXDM":"3","KKMC":"中新大道与泰七路交口"},{"KKBH":"610271008","HPHM":"车牌","JGSK":"2021-04-01 06:36:08.276","CDBH":"5","XSFX":"由北向南","XSFXDM":"4","KKMC":"中新大道与航母主题公园支路交口"},{"KKBH":"720891006000","HPHM":"津RBY881","JGSK":"2021-04-01 06:36:08.388","CDBH":"5","XSFX":"由西向东","XSFXDM":"2","KKMC":"海博道与永盛路交口"},{"KKBH":"720891004000","HPHM":"车牌","JGSK":"2021-04-01 06:36:08.4","CDBH":"4","XSFX":"由西向东","XSFXDM":"2","KKMC":"海博道与安平路交口"},{"KKBH":"610266117","HPHM":"津JJQ955","JGSK":"2021-04-01 06:36:08.425","CDBH":"2","XSFX":"由东向西","XSFXDM":"1","KKMC":"中生大道与和韵路交口"},{"KKBH":"7208810050000","HPHM":"沪C2XD99","JGSK":"2021-04-01 06:36:08.451","CDBH":"4","XSFX":"由西向东","XSFXDM":"2","KKMC":"海旭道与明盛路交口正向"},{"KKBH":"610266118","HPHM":"车牌","JGSK":"2021-04-01 06:36:08.483","CDBH":"8","XSFX":"由南向北","XSFXDM":"3","KKMC":"中生大道与和畅路交口"},{"KKBH":"610266117","HPHM":"苏E765BJ","JGSK":"2021-04-01 06:36:08.506","CDBH":"3","XSFX":"由东向西","XSFXDM":"1","KKMC":"中生大道与和韵路交口"},{"KKBH":"610276125","HPHM":"陕A02KL8","JGSK":"2021-04-01 06:36:08.562","CDBH":"4","XSFX":"由南向北","XSFXDM":"3","KKMC":"中新大道与和顺路交口"},{"KKBH":"7208810060000","HPHM":"冀BQ801D","JGSK":"2021-04-01 06:36:08.632","CDBH":"4","XSFX":"由南向北","XSFXDM":"3","KKMC":"海旭道与庄盛路交口正向"},{"KKBH":"610271008","HPHM":"车牌","JGSK":"2021-04-01 06:36:08.687","CDBH":"5","XSFX":"由北向南","XSFXDM":"4","KKMC":"中新大道与航母主题公园支路交口"},{"KKBH":"610256116","HPHM":"津KVY959","JGSK":"2021-04-01 06:36:08.704","CDBH":"8","XSFX":"由南向北","XSFXDM":"3","KKMC":"中天大道与和顺路交口"},{"KKBH":"7208810020000","HPHM":"冀BA39W2","JGSK":"2021-04-01 06:36:08.708","CDBH":"12","XSFX":"由北向南","XSFXDM":"4","KKMC":"海旭道与安正路交口正向"},{"KKBH":"6071310030000","HPHM":"津GVT600","JGSK":"2021-04-01 06:36:08.774","CDBH":"2","XSFX":"由东向西","XSFXDM":"1","KKMC":"中央大道与海旭道交口正向"},{"KKBH":"720891003000","HPHM":"车牌","JGSK":"2021-04-01 06:36:08.865","CDBH":"6","XSFX":"由西向东","XSFXDM":"2","KKMC":"海博道与安正路交口"},{"KKBH":"610286127","HPHM":"津CBW229","JGSK":"2021-04-01 06:36:09.073","CDBH":"6","XSFX":"由西向东","XSFXDM":"2","KKMC":"中津大道与和畅路交口"},{"KKBH":"7208610020000","HPHM":"津E03694","JGSK":"2021-04-01 06:36:09.212","CDBH":"10","XSFX":"由北向南","XSFXDM":"4","KKMC":"海晨道与安正路交口正向"},{"KKBH":"720891004000","HPHM":"车牌","JGSK":"2021-04-01 06:36:09.308","CDBH":"9","XSFX":"由南向北","XSFXDM":"3","KKMC":"海博道与安平路交口"},{"KKBH":"740011002000","HPHM":"豫L667K6","JGSK":"2021-04-01 06:36:09.309","CDBH":"13","XSFX":"由南向北","XSFXDM":"3","KKMC":"静湖南路与华一路交口"},{"KKBH":"610276124","HPHM":"津DWG623","JGSK":"2021-04-01 06:36:09.316","CDBH":"1","XSFX":"由东向西","XSFXDM":"1","KKMC":"中新大道与中生大道交口"},{"KKBH":"610276125","HPHM":"津KYW080","JGSK":"2021-04-01 06:36:09.37","CDBH":"1","XSFX":"由东向西","XSFXDM":"1","KKMC":"中新大道与和顺路交口"},{"KKBH":"7208810020000","HPHM":"津A9X903","JGSK":"2021-04-01 06:36:09.405","CDBH":"7","XSFX":"由西向东","XSFXDM":"2","KKMC":"海旭道与安正路交口正向"},{"KKBH":"610256116","HPHM":"鲁F969Z8","JGSK":"2021-04-01 06:36:09.448","CDBH":"10","XSFX":"由北向南","XSFXDM":"4","KKMC":"中天大道与和顺路交口"},{"KKBH":"720881002000","HPHM":"冀B2U58R","JGSK":"2021-04-01 06:36:09.471","CDBH":"12","XSFX":"由北向南","XSFXDM":"4","KKMC":"海旭道与安正路交口"},{"KKBH":"610286127","HPHM":"津DHP503","JGSK":"2021-04-01 06:36:09.797","CDBH":"5","XSFX":"由西向东","XSFXDM":"2","KKMC":"中津大道与和畅路交口"},{"KKBH":"610286127","HPHM":"津AS0798","JGSK":"2021-04-01 06:36:09.955","CDBH":"7","XSFX":"由南向北","XSFXDM":"3","KKMC":"中津大道与和畅路交口"},{"KKBH":"720571004000","HPHM":"晋L1650B","JGSK":"2021-04-01 06:36:09.971","CDBH":"1","XSFX":"由东向西","XSFXDM":"1","KKMC":"动漫东路与动漫中路交口"},{"KKBH":"610271009","HPHM":"津NYF121","JGSK":"2021-04-01 06:36:10.137","CDBH":"7","XSFX":"由南向北","XSFXDM":"3","KKMC":"中新大道与泰七路交口"},{"KKBH":"7208910030000","HPHM":"津A15L65","JGSK":"2021-04-01 06:36:10.354","CDBH":"5","XSFX":"由西向东","XSFXDM":"2","KKMC":"海博道与安正路交口正向"},{"KKBH":"720891003000","HPHM":"津AS0836","JGSK":"2021-04-01 06:36:10.369","CDBH":"3","XSFX":"由东向西","XSFXDM":"1","KKMC":"海博道与安正路交口"},{"KKBH":"720871002000","HPHM":"蒙GPF758","JGSK":"2021-04-01 06:36:10.641","CDBH":"6","XSFX":"由南向北","XSFXDM":"3","KKMC":"安正路与芳菲路交口"},{"KKBH":"610256114","HPHM":"冀D681G5","JGSK":"2021-04-01 06:36:10.84","CDBH":"5","XSFX":"由南向北","XSFXDM":"3","KKMC":"中天大道与和旭路交口"},{"KKBH":"7208910030000","HPHM":"津JQY699","JGSK":"2021-04-01 06:36:10.888","CDBH":"4","XSFX":"由西向东","XSFXDM":"2","KKMC":"海博道与安正路交口正向"},{"KKBH":"720861003000","HPHM":"津NC3831","JGSK":"2021-04-01 06:36:10.913","CDBH":"2","XSFX":"由东向西","XSFXDM":"1","KKMC":"海晨道与安明路交口"},{"KKBH":"610276126","HPHM":"津HL5585","JGSK":"2021-04-01 06:36:11.004","CDBH":"7","XSFX":"由北向南","XSFXDM":"4","KKMC":"中新大道与和意路交口"},{"KKBH":"610276124","HPHM":"津D02303","JGSK":"2021-04-01 06:36:11.03","CDBH":"8","XSFX":"由南向北","XSFXDM":"3","KKMC":"中新大道与中生大道交口"},{"KKBH":"610276125","HPHM":"津JCY956","JGSK":"2021-04-01 06:36:11.198","CDBH":"1","XSFX":"由东向西","XSFXDM":"1","KKMC":"中新大道与和顺路交口"},{"KKBH":"610256111","HPHM":"津KQ7892","JGSK":"2021-04-01 06:36:11.265","CDBH":"8","XSFX":"由北向南","XSFXDM":"4","KKMC":"中天大道与和惠路交口"},{"KKBH":"610256114","HPHM":"津HR2819","JGSK":"2021-04-01 06:36:11.266","CDBH":"8","XSFX":"由北向南","XSFXDM":"4","KKMC":"中天大道与和旭路交口"},{"KKBH":"720871002000","HPHM":"津C83A99","JGSK":"2021-04-01 06:36:11.289","CDBH":"9","XSFX":"由北向南","XSFXDM":"4","KKMC":"安正路与芳菲路交口"},{"KKBH":"7208910030000","HPHM":"车牌","JGSK":"2021-04-01 06:36:11.334","CDBH":"1","XSFX":"由东向西","XSFXDM":"1","KKMC":"海博道与安正路交口正向"},{"KKBH":"610276125","HPHM":"津A9P970","JGSK":"2021-04-01 06:36:11.348","CDBH":"1","XSFX":"由东向西","XSFXDM":"1","KKMC":"中新大道与和顺路交口"},{"KKBH":"720891004000","HPHM":"车牌","JGSK":"2021-04-01 06:36:11.44","CDBH":"4","XSFX":"由西向东","XSFXDM":"2","KKMC":"海博道与安平路交口"},{"KKBH":"610271009","HPHM":"车牌","JGSK":"2021-04-01 06:36:11.511","CDBH":"11","XSFX":"由北向南","XSFXDM":"4","KKMC":"中新大道与泰七路交口"},{"KKBH":"7208810020000","HPHM":"津RBG900","JGSK":"2021-04-01 06:36:11.548","CDBH":"12","XSFX":"由北向南","XSFXDM":"4","KKMC":"海旭道与安正路交口正向"},{"KKBH":"720881002000","HPHM":"冀BA39W2","JGSK":"2021-04-01 06:36:11.55","CDBH":"12","XSFX":"由北向南","XSFXDM":"4","KKMC":"海旭道与安正路交口"},{"KKBH":"610271010","HPHM":"津KSL911","JGSK":"2021-04-01 06:36:11.706","CDBH":"8","XSFX":"由北向南","XSFXDM":"4","KKMC":"中新大道与华五路交口"},{"KKBH":"7208810050000","HPHM":"辽P59E81","JGSK":"2021-04-01 06:36:11.792","CDBH":"5","XSFX":"由西向东","XSFXDM":"2","KKMC":"海旭道与明盛路交口正向"},{"KKBH":"720881005000","HPHM":"沪C2XD99","JGSK":"2021-04-01 06:36:11.911","CDBH":"4","XSFX":"由西向东","XSFXDM":"2","KKMC":"海旭道与明盛路交口"},{"KKBH":"720891003000","HPHM":"车牌","JGSK":"2021-04-01 06:36:12.062","CDBH":"5","XSFX":"由西向东","XSFXDM":"2","KKMC":"海博道与安正路交口"},{"KKBH":"610276124","HPHM":"车牌","JGSK":"2021-04-01 06:36:12.063","CDBH":"8","XSFX":"由南向北","XSFXDM":"3","KKMC":"中新大道与中生大道交口"},{"KKBH":"610276124","HPHM":"津DHB179","JGSK":"2021-04-01 06:36:12.134","CDBH":"7","XSFX":"由南向北","XSFXDM":"3","KKMC":"中新大道与中生大道交口"},{"KKBH":"720881002000","HPHM":"津BR9618","JGSK":"2021-04-01 06:36:12.135","CDBH":"1","XSFX":"由东向西","XSFXDM":"1","KKMC":"海旭道与安正路交口"},{"KKBH":"720891006000","HPHM":"津RE1773","JGSK":"2021-04-01 06:36:12.146","CDBH":"9","XSFX":"由南向北","XSFXDM":"3","KKMC":"海博道与永盛路交口"},{"KKBH":"610286127","HPHM":"津C232D0","JGSK":"2021-04-01 06:36:12.19","CDBH":"7","XSFX":"由南向北","XSFXDM":"3","KKMC":"中津大道与和畅路交口"},{"KKBH":"7208910060000","HPHM":"津ANS666","JGSK":"2021-04-01 06:36:12.195","CDBH":"12","XSFX":"由北向南","XSFXDM":"4","KKMC":"海博道与永盛路交口正向"},{"KKBH":"610271009","HPHM":"车牌","JGSK":"2021-04-01 06:36:12.263","CDBH":"11","XSFX":"由北向南","XSFXDM":"4","KKMC":"中新大道与泰七路交口"},{"KKBH":"610286127","HPHM":"津C957W2","JGSK":"2021-04-01 06:36:12.431","CDBH":"5","XSFX":"由西向东","XSFXDM":"2","KKMC":"中津大道与和畅路交口"},{"KKBH":"610256116","HPHM":"冀DU365Q","JGSK":"2021-04-01 06:36:12.452","CDBH":"4","XSFX":"由西向东","XSFXDM":"2","KKMC":"中天大道与和顺路交口"},{"KKBH":"610261005000","HPHM":"津D38277","JGSK":"2021-04-01 06:36:12.496","CDBH":"2","XSFX":"由南向北","XSFXDM":"3","KKMC":"中生大道与静湖西路（南侧）"},{"KKBH":"610271008","HPHM":"皖KNK929","JGSK":"2021-04-01 06:36:12.531","CDBH":"4","XSFX":"由北向南","XSFXDM":"4","KKMC":"中新大道与航母主题公园支路交口"},{"KKBH":"720861002000","HPHM":"冀D595FZ","JGSK":"2021-04-01 06:36:12.555","CDBH":"4","XSFX":"由西向东","XSFXDM":"2","KKMC":"海晨道与安正路交口"},{"KKBH":"610256114","HPHM":"津ARV522","JGSK":"2021-04-01 06:36:12.661","CDBH":"8","XSFX":"由北向南","XSFXDM":"4","KKMC":"中天大道与和旭路交口"},{"KKBH":"610256114","HPHM":"津E15551","JGSK":"2021-04-01 06:36:12.662","CDBH":"7","XSFX":"由北向南","XSFXDM":"4","KKMC":"中天大道与和旭路交口"},{"KKBH":"610286127","HPHM":"车牌","JGSK":"2021-04-01 06:36:12.791","CDBH":"6","XSFX":"由西向东","XSFXDM":"2","KKMC":"中津大道与和畅路交口"},{"KKBH":"610276124","HPHM":"京Y80052","JGSK":"2021-04-01 06:36:12.938","CDBH":"4","XSFX":"由西向东","XSFXDM":"2","KKMC":"中新大道与中生大道交口"},{"KKBH":"7208610020000","HPHM":"津KT6520","JGSK":"2021-04-01 06:36:12.945","CDBH":"10","XSFX":"由北向南","XSFXDM":"4","KKMC":"海晨道与安正路交口正向"},{"KKBH":"610271008","HPHM":"皖KNK929","JGSK":"2021-04-01 06:36:12.982","CDBH":"4","XSFX":"由北向南","XSFXDM":"4","KKMC":"中新大道与航母主题公园支路交口"},{"KKBH":"610256116","HPHM":"津DZR009","JGSK":"2021-04-01 06:36:13.004","CDBH":"8","XSFX":"由南向北","XSFXDM":"3","KKMC":"中天大道与和顺路交口"},{"KKBH":"7208910030000","HPHM":"闽CR689H","JGSK":"2021-04-01 06:36:13.04","CDBH":"12","XSFX":"由北向南","XSFXDM":"4","KKMC":"海博道与安正路交口正向"},{"KKBH":"610276124","HPHM":"津BQ8859","JGSK":"2021-04-01 06:36:13.439","CDBH":"8","XSFX":"由南向北","XSFXDM":"3","KKMC":"中新大道与中生大道交口"},{"KKBH":"7208810050000","HPHM":"津C26N80","JGSK":"2021-04-01 06:36:13.499","CDBH":"4","XSFX":"由西向东","XSFXDM":"2","KKMC":"海旭道与明盛路交口正向"},{"KKBH":"610401005","HPHM":"津E14447","JGSK":"2021-04-01 06:36:13.592","CDBH":"8","XSFX":"由南向北","XSFXDM":"3","KKMC":"和畅路与和顺路交口"},{"KKBH":"6102661220000","HPHM":"豫GC11Y3","JGSK":"2021-04-01 06:36:13.616","CDBH":"2","XSFX":"由西向东","XSFXDM":"2","KKMC":"生态城中生大道故道河一桥西向东上桥处正向"},{"KKBH":"720881002000","HPHM":"津RBG900","JGSK":"2021-04-01 06:36:13.63","CDBH":"12","XSFX":"由北向南","XSFXDM":"4","KKMC":"海旭道与安正路交口"},{"KKBH":"720891003000","HPHM":"车牌","JGSK":"2021-04-01 06:36:13.647","CDBH":"2","XSFX":"由东向西","XSFXDM":"1","KKMC":"海博道与安正路交口"},{"KKBH":"610271008","HPHM":"皖KNK929","JGSK":"2021-04-01 06:36:13.734","CDBH":"4","XSFX":"由北向南","XSFXDM":"4","KKMC":"中新大道与航母主题公园支路交口"},{"KKBH":"720891003000","HPHM":"津A65606","JGSK":"2021-04-01 06:36:13.807","CDBH":"2","XSFX":"由东向西","XSFXDM":"1","KKMC":"海博道与安正路交口"},{"KKBH":"720881006000","HPHM":"冀BQ801D","JGSK":"2021-04-01 06:36:13.845","CDBH":"4","XSFX":"由南向北","XSFXDM":"3","KKMC":"海旭道与庄盛路交口"},{"KKBH":"720861002000","HPHM":"津E03694","JGSK":"2021-04-01 06:36:13.935","CDBH":"10","XSFX":"由北向南","XSFXDM":"4","KKMC":"海晨道与安正路交口"},{"KKBH":"610266118","HPHM":"津AU6611","JGSK":"2021-04-01 06:36:13.95","CDBH":"6","XSFX":"由西向东","XSFXDM":"2","KKMC":"中生大道与和畅路交口"},{"KKBH":"610276126","HPHM":"津GBY226","JGSK":"2021-04-01 06:36:14.018","CDBH":"4","XSFX":"由南向北","XSFXDM":"3","KKMC":"中新大道与和意路交口"},{"KKBH":"610271010","HPHM":"津KSL911","JGSK":"2021-04-01 06:36:14.092","CDBH":"8","XSFX":"由北向南","XSFXDM":"4","KKMC":"中新大道与华五路交口"},{"KKBH":"610276124","HPHM":"津D02303","JGSK":"2021-04-01 06:36:14.134","CDBH":"8","XSFX":"由南向北","XSFXDM":"3","KKMC":"中新大道与中生大道交口"},{"KKBH":"720881002000","HPHM":"津A9X903","JGSK":"2021-04-01 06:36:14.225","CDBH":"8","XSFX":"由西向东","XSFXDM":"2","KKMC":"海旭道与安正路交口"},{"KKBH":"720881005000","HPHM":"辽P59E81","JGSK":"2021-04-01 06:36:14.308","CDBH":"5","XSFX":"由西向东","XSFXDM":"2","KKMC":"海旭道与明盛路交口"},{"KKBH":"7208810020000","HPHM":"蒙GPF758","JGSK":"2021-04-01 06:36:14.367","CDBH":"9","XSFX":"由南向北","XSFXDM":"3","KKMC":"海旭道与安正路交口正向"},{"KKBH":"610286127","HPHM":"津HTH801","JGSK":"2021-04-01 06:36:14.407","CDBH":"7","XSFX":"由南向北","XSFXDM":"3","KKMC":"中津大道与和畅路交口"},{"KKBH":"610276126","HPHM":"津MMH585","JGSK":"2021-04-01 06:36:14.486","CDBH":"7","XSFX":"由北向南","XSFXDM":"4","KKMC":"中新大道与和意路交口"},{"KKBH":"610256111","HPHM":"津KQ7892","JGSK":"2021-04-01 06:36:14.759","CDBH":"8","XSFX":"由北向南","XSFXDM":"4","KKMC":"中天大道与和惠路交口"},{"KKBH":"720891003000","HPHM":"车牌","JGSK":"2021-04-01 06:36:14.786","CDBH":"5","XSFX":"由西向东","XSFXDM":"2","KKMC":"海博道与安正路交口"},{"KKBH":"610276125","HPHM":"津KYW080","JGSK":"2021-04-01 06:36:14.788","CDBH":"1","XSFX":"由东向西","XSFXDM":"1","KKMC":"中新大道与和顺路交口"},{"KKBH":"7208710020000","HPHM":"鲁NSN350","JGSK":"2021-04-01 06:36:14.814","CDBH":"6","XSFX":"由南向北","XSFXDM":"3","KKMC":"安正路与芳菲路交口正向"},{"KKBH":"610256116","HPHM":"津DYC778","JGSK":"2021-04-01 06:36:14.836","CDBH":"10","XSFX":"由北向南","XSFXDM":"4","KKMC":"中天大道与和顺路交口"},{"KKBH":"610256114","HPHM":"津E15551","JGSK":"2021-04-01 06:36:14.941","CDBH":"7","XSFX":"由北向南","XSFXDM":"4","KKMC":"中天大道与和旭路交口"},{"KKBH":"7208610020000","HPHM":"津NFX026","JGSK":"2021-04-01 06:36:14.971","CDBH":"10","XSFX":"由北向南","XSFXDM":"4","KKMC":"海晨道与安正路交口正向"},{"KKBH":"610256115","HPHM":"蒙D6155J","JGSK":"2021-04-01 06:36:14.985","CDBH":"3","XSFX":"由东向西","XSFXDM":"1","KKMC":"中天大道与中生大道交口"},{"KKBH":"7208710020000","HPHM":"豫A1M8J1","JGSK":"2021-04-01 06:36:15.013","CDBH":"5","XSFX":"由南向北","XSFXDM":"3","KKMC":"安正路与芳菲路交口正向"},{"KKBH":"610256112","HPHM":"豫AHT123","JGSK":"2021-04-01 06:36:15.015","CDBH":"4","XSFX":"由西向东","XSFXDM":"2","KKMC":"中天大道与中津大道交口"},{"KKBH":"720891003000","HPHM":"车牌","JGSK":"2021-04-01 06:36:15.091","CDBH":"1","XSFX":"由东向西","XSFXDM":"1","KKMC":"海博道与安正路交口"},{"KKBH":"610276124","HPHM":"津HMX331","JGSK":"2021-04-01 06:36:15.092","CDBH":"7","XSFX":"由南向北","XSFXDM":"3","KKMC":"中新大道与中生大道交口"},{"KKBH":"610286127","HPHM":"津AS0798","JGSK":"2021-04-01 06:36:15.15","CDBH":"7","XSFX":"由南向北","XSFXDM":"3","KKMC":"中津大道与和畅路交口"},{"KKBH":"610271009","HPHM":"冀A1V8S3","JGSK":"2021-04-01 06:36:15.227","CDBH":"10","XSFX":"由北向南","XSFXDM":"4","KKMC":"中新大道与泰七路交口"},{"KKBH":"610256112","HPHM":"津JZZ517","JGSK":"2021-04-01 06:36:15.284","CDBH":"11","XSFX":"由北向南","XSFXDM":"4","KKMC":"中天大道与中津大道交口"},{"KKBH":"7208810020000","HPHM":"车牌","JGSK":"2021-04-01 06:36:15.304","CDBH":"14","XSFX":"由北向南","XSFXDM":"4","KKMC":"海旭道与安正路交口正向"},{"KKBH":"610271008","HPHM":"车牌","JGSK":"2021-04-01 06:36:15.4","CDBH":"5","XSFX":"由北向南","XSFXDM":"4","KKMC":"中新大道与航母主题公园支路交口"},{"KKBH":"7208810020000","HPHM":"冀B7T18P","JGSK":"2021-04-01 06:36:15.403","CDBH":"12","XSFX":"由北向南","XSFXDM":"4","KKMC":"海旭道与安正路交口正向"},{"KKBH":"7208610020000","HPHM":"津HSC198","JGSK":"2021-04-01 06:36:15.498","CDBH":"11","XSFX":"由北向南","XSFXDM":"4","KKMC":"海晨道与安正路交口正向"},{"KKBH":"610286127","HPHM":"冀B3E12G","JGSK":"2021-04-01 06:36:15.5","CDBH":"5","XSFX":"由西向东","XSFXDM":"2","KKMC":"中津大道与和畅路交口"},{"KKBH":"720861002000","HPHM":"鲁ND92R1","JGSK":"2021-04-01 06:36:15.513","CDBH":"5","XSFX":"由西向东","XSFXDM":"2","KKMC":"海晨道与安正路交口"},{"KKBH":"610256115","HPHM":"津NU0998","JGSK":"2021-04-01 06:36:15.602","CDBH":"9","XSFX":"由南向北","XSFXDM":"3","KKMC":"中天大道与中生大道交口"},{"KKBH":"610261005000","HPHM":"津JX8568","JGSK":"2021-04-01 06:36:15.614","CDBH":"2","XSFX":"由南向北","XSFXDM":"3","KKMC":"中生大道与静湖西路（南侧）"},{"KKBH":"610266118","HPHM":"津KW0823","JGSK":"2021-04-01 06:36:15.789","CDBH":"7","XSFX":"由南向北","XSFXDM":"3","KKMC":"中生大道与和畅路交口"},{"KKBH":"6071310030000","HPHM":"车牌","JGSK":"2021-04-01 06:36:15.82","CDBH":"3","XSFX":"由东向西","XSFXDM":"1","KKMC":"中央大道与海旭道交口正向"},{"KKBH":"610256114","HPHM":"津ARV522","JGSK":"2021-04-01 06:36:15.9","CDBH":"8","XSFX":"由北向南","XSFXDM":"4","KKMC":"中天大道与和旭路交口"},{"KKBH":"610256113","HPHM":"津H98867","JGSK":"2021-04-01 06:36:15.934","CDBH":"5","XSFX":"由南向北","XSFXDM":"3","KKMC":"中天大道与和风路交口"},{"KKBH":"610286127","HPHM":"津DHP503","JGSK":"2021-04-01 06:36:16.01","CDBH":"6","XSFX":"由西向东","XSFXDM":"2","KKMC":"中津大道与和畅路交口"},{"KKBH":"610266118","HPHM":"车牌","JGSK":"2021-04-01 06:36:16.03","CDBH":"8","XSFX":"由南向北","XSFXDM":"3","KKMC":"中生大道与和畅路交口"},{"KKBH":"610276124","HPHM":"鲁NM166C","JGSK":"2021-04-01 06:36:16.053","CDBH":"7","XSFX":"由南向北","XSFXDM":"3","KKMC":"中新大道与中生大道交口"},{"KKBH":"720891006000","HPHM":"津ANS666","JGSK":"2021-04-01 06:36:16.149","CDBH":"12","XSFX":"由北向南","XSFXDM":"4","KKMC":"海博道与永盛路交口"},{"KKBH":"610256115","HPHM":"津JKX908","JGSK":"2021-04-01 06:36:16.212","CDBH":"4","XSFX":"由西向东","XSFXDM":"2","KKMC":"中天大道与中生大道交口"},{"KKBH":"610271010","HPHM":"津HU6700","JGSK":"2021-04-01 06:36:16.261","CDBH":"7","XSFX":"由北向南","XSFXDM":"4","KKMC":"中新大道与华五路交口"},{"KKBH":"7208610030000","HPHM":"冀B982W0","JGSK":"2021-04-01 06:36:16.335","CDBH":"2","XSFX":"由东向西","XSFXDM":"1","KKMC":"海晨道与安明路交口正向"},{"KKBH":"610256111","HPHM":"津KNY706","JGSK":"2021-04-01 06:36:16.348","CDBH":"5","XSFX":"由南向北","XSFXDM":"3","KKMC":"中天大道与和惠路交口"},{"KKBH":"610276124","HPHM":"津BQ8859","JGSK":"2021-04-01 06:36:16.368","CDBH":"8","XSFX":"由南向北","XSFXDM":"3","KKMC":"中新大道与中生大道交口"},{"KKBH":"610271009","HPHM":"冀B1B8M5","JGSK":"2021-04-01 06:36:16.445","CDBH":"11","XSFX":"由北向南","XSFXDM":"4","KKMC":"中新大道与泰七路交口"},{"KKBH":"720891003000","HPHM":"车牌","JGSK":"2021-04-01 06:36:16.46","CDBH":"6","XSFX":"由西向东","XSFXDM":"2","KKMC":"海博道与安正路交口"},{"KKBH":"610256116","HPHM":"吉A7C8D8","JGSK":"2021-04-01 06:36:16.538","CDBH":"7","XSFX":"由南向北","XSFXDM":"3","KKMC":"中天大道与和顺路交口"},{"KKBH":"610266117","HPHM":"辽PJR919","JGSK":"2021-04-01 06:36:16.54","CDBH":"5","XSFX":"由西向东","XSFXDM":"2","KKMC":"中生大道与和韵路交口"},{"KKBH":"720881005000","HPHM":"津C26N80","JGSK":"2021-04-01 06:36:16.545","CDBH":"4","XSFX":"由西向东","XSFXDM":"2","KKMC":"海旭道与明盛路交口"},{"KKBH":"610271008","HPHM":"冀BN32F1","JGSK":"2021-04-01 06:36:16.694","CDBH":"5","XSFX":"由北向南","XSFXDM":"4","KKMC":"中新大道与航母主题公园支路交口"},{"KKBH":"610391007","HPHM":"津HFY372","JGSK":"2021-04-01 06:36:16.706","CDBH":"1","XSFX":"由东向西","XSFXDM":"1","KKMC":"和韵路与和风路交口"},{"KKBH":"610276125","HPHM":"津JCY956","JGSK":"2021-04-01 06:36:16.709","CDBH":"1","XSFX":"由东向西","XSFXDM":"1","KKMC":"中新大道与和顺路交口"},{"KKBH":"610256116","HPHM":"冀BN652N","JGSK":"2021-04-01 06:36:16.711","CDBH":"12","XSFX":"由北向南","XSFXDM":"4","KKMC":"中天大道与和顺路交口"},{"KKBH":"610401005","HPHM":"津E14447","JGSK":"2021-04-01 06:36:16.72","CDBH":"9","XSFX":"由南向北","XSFXDM":"3","KKMC":"和畅路与和顺路交口"},{"KKBH":"610271009","HPHM":"冀A1V8S3","JGSK":"2021-04-01 06:36:16.946","CDBH":"10","XSFX":"由北向南","XSFXDM":"4","KKMC":"中新大道与泰七路交口"},{"KKBH":"7208910030000","HPHM":"车牌","JGSK":"2021-04-01 06:36:16.952","CDBH":"3","XSFX":"由东向西","XSFXDM":"1","KKMC":"海博道与安正路交口正向"},{"KKBH":"610266122000","HPHM":"豫GC11Y3","JGSK":"2021-04-01 06:36:16.968","CDBH":"2","XSFX":"由西向东","XSFXDM":"2","KKMC":"生态城中生大道故道河一桥西向东上桥处"},{"KKBH":"610271008","HPHM":"车牌","JGSK":"2021-04-01 06:36:16.979","CDBH":"1","XSFX":"由南向北","XSFXDM":"3","KKMC":"中新大道与航母主题公园支路交口"},{"KKBH":"610276126","HPHM":"津MXR565","JGSK":"2021-04-01 06:36:17.029","CDBH":"8","XSFX":"由北向南","XSFXDM":"4","KKMC":"中新大道与和意路交口"},{"KKBH":"610256116","HPHM":"津A08B63","JGSK":"2021-04-01 06:36:17.056","CDBH":"11","XSFX":"由北向南","XSFXDM":"4","KKMC":"中天大道与和顺路交口"},{"KKBH":"720891003000","HPHM":"车牌","JGSK":"2021-04-01 06:36:17.086","CDBH":"2","XSFX":"由东向西","XSFXDM":"1","KKMC":"海博道与安正路交口"},{"KKBH":"610256113","HPHM":"津JFD222","JGSK":"2021-04-01 06:36:17.211","CDBH":"1","XSFX":"由西向东","XSFXDM":"2","KKMC":"中天大道与和风路交口"},{"KKBH":"610271010","HPHM":"津RAC556","JGSK":"2021-04-01 06:36:17.254","CDBH":"8","XSFX":"由北向南","XSFXDM":"4","KKMC":"中新大道与华五路交口"},{"KKBH":"720881002000","HPHM":"车牌","JGSK":"2021-04-01 06:36:17.274","CDBH":"6","XSFX":"由西向东","XSFXDM":"2","KKMC":"海旭道与安正路交口"},{"KKBH":"610256113","HPHM":"冀RXF218","JGSK":"2021-04-01 06:36:17.367","CDBH":"6","XSFX":"由南向北","XSFXDM":"3","KKMC":"中天大道与和风路交口"},{"KKBH":"720891003000","HPHM":"车牌","JGSK":"2021-04-01 06:36:17.581","CDBH":"5","XSFX":"由西向东","XSFXDM":"2","KKMC":"海博道与安正路交口"},{"KKBH":"610286127","HPHM":"津C61082","JGSK":"2021-04-01 06:36:17.738","CDBH":"7","XSFX":"由南向北","XSFXDM":"3","KKMC":"中津大道与和畅路交口"},{"KKBH":"610276124","HPHM":"皖S5B002","JGSK":"2021-04-01 06:36:17.903","CDBH":"7","XSFX":"由南向北","XSFXDM":"3","KKMC":"中新大道与中生大道交口"},{"KKBH":"610256116","HPHM":"豫SEP799","JGSK":"2021-04-01 06:36:17.974","CDBH":"8","XSFX":"由南向北","XSFXDM":"3","KKMC":"中天大道与和顺路交口"},{"KKBH":"610256113","HPHM":"鲁N673VE","JGSK":"2021-04-01 06:36:17.995","CDBH":"4","XSFX":"由南向北","XSFXDM":"3","KKMC":"中天大道与和风路交口"},{"KKBH":"610256116","HPHM":"津MS7308","JGSK":"2021-04-01 06:36:18.106","CDBH":"12","XSFX":"由北向南","XSFXDM":"4","KKMC":"中天大道与和顺路交口"},{"KKBH":"610256112","HPHM":"津RYN886","JGSK":"2021-04-01 06:36:18.132","CDBH":"5","XSFX":"由西向东","XSFXDM":"2","KKMC":"中天大道与中津大道交口"},{"KKBH":"610261005000","HPHM":"津B55310","JGSK":"2021-04-01 06:36:18.334","CDBH":"2","XSFX":"由南向北","XSFXDM":"3","KKMC":"中生大道与静湖西路（南侧）"},{"KKBH":"610271009","HPHM":"津GEZ858","JGSK":"2021-04-01 06:36:18.348","CDBH":"11","XSFX":"由北向南","XSFXDM":"4","KKMC":"中新大道与泰七路交口"},{"KKBH":"610276124","HPHM":"津C366E1","JGSK":"2021-04-01 06:36:18.372","CDBH":"6","XSFX":"由西向东","XSFXDM":"2","KKMC":"中新大道与中生大道交口"},{"KKBH":"610276126","HPHM":"津MMH585","JGSK":"2021-04-01 06:36:18.436","CDBH":"7","XSFX":"由北向南","XSFXDM":"4","KKMC":"中新大道与和意路交口"},{"KKBH":"720891003000","HPHM":"冀F218P4","JGSK":"2021-04-01 06:36:18.445","CDBH":"3","XSFX":"由东向西","XSFXDM":"1","KKMC":"海博道与安正路交口"},{"KKBH":"7208610030000","HPHM":"冀D1263F","JGSK":"2021-04-01 06:36:18.447","CDBH":"7","XSFX":"由南向北","XSFXDM":"3","KKMC":"海晨道与安明路交口正向"},{"KKBH":"610276124","HPHM":"津DGJ578","JGSK":"2021-04-01 06:36:18.668","CDBH":"2","XSFX":"由东向西","XSFXDM":"1","KKMC":"中新大道与中生大道交口"},{"KKBH":"610391007","HPHM":"津B2A171","JGSK":"2021-04-01 06:36:18.679","CDBH":"7","XSFX":"由南向北","XSFXDM":"3","KKMC":"和韵路与和风路交口"},{"KKBH":"720861002000","HPHM":"津HSC198","JGSK":"2021-04-01 06:36:18.731","CDBH":"11","XSFX":"由北向南","XSFXDM":"4","KKMC":"海晨道与安正路交口"},{"KKBH":"720891003000","HPHM":"车牌","JGSK":"2021-04-01 06:36:18.845","CDBH":"1","XSFX":"由东向西","XSFXDM":"1","KKMC":"海博道与安正路交口"},{"KKBH":"720861002000","HPHM":"津KT6520","JGSK":"2021-04-01 06:36:18.895","CDBH":"10","XSFX":"由北向南","XSFXDM":"4","KKMC":"海晨道与安正路交口"},{"KKBH":"610271009","HPHM":"冀B1B8M5","JGSK":"2021-04-01 06:36:18.946","CDBH":"11","XSFX":"由北向南","XSFXDM":"4","KKMC":"中新大道与泰七路交口"},{"KKBH":"610256116","HPHM":"冀B6DY93","JGSK":"2021-04-01 06:36:19.014","CDBH":"10","XSFX":"由北向南","XSFXDM":"4","KKMC":"中天大道与和顺路交口"},{"KKBH":"610266118","HPHM":"津AU6611","JGSK":"2021-04-01 06:36:19.018","CDBH":"6","XSFX":"由西向东","XSFXDM":"2","KKMC":"中生大道与和畅路交口"},{"KKBH":"720881002000","HPHM":"津A8N331","JGSK":"2021-04-01 06:36:19.112","CDBH":"5","XSFX":"由西向东","XSFXDM":"2","KKMC":"海旭道与安正路交口"},{"KKBH":"6102610040000","HPHM":"冀BC15L0","JGSK":"2021-04-01 06:36:19.168","CDBH":"6","XSFX":"由北向南","XSFXDM":"4","KKMC":"中生大道与静湖西路（北侧）正向"},{"KKBH":"720891003000","HPHM":"闽CR689H","JGSK":"2021-04-01 06:36:19.173","CDBH":"2","XSFX":"由东向西","XSFXDM":"1","KKMC":"海博道与安正路交口"},{"KKBH":"7208910030000","HPHM":"车牌","JGSK":"2021-04-01 06:36:19.263","CDBH":"9","XSFX":"由南向北","XSFXDM":"3","KKMC":"海博道与安正路交口正向"},{"KKBH":"7208810020000","HPHM":"车牌","JGSK":"2021-04-01 06:36:19.321","CDBH":"14","XSFX":"由北向南","XSFXDM":"4","KKMC":"海旭道与安正路交口正向"},{"KKBH":"610256116","HPHM":"津RWM060","JGSK":"2021-04-01 06:36:19.49","CDBH":"11","XSFX":"由北向南","XSFXDM":"4","KKMC":"中天大道与和顺路交口"},{"KKBH":"720881002000","HPHM":"津HFK579","JGSK":"2021-04-01 06:36:19.513","CDBH":"6","XSFX":"由西向东","XSFXDM":"2","KKMC":"海旭道与安正路交口"},{"KKBH":"610271010","HPHM":"津RAC556","JGSK":"2021-04-01 06:36:19.533","CDBH":"8","XSFX":"由北向南","XSFXDM":"4","KKMC":"中新大道与华五路交口"},{"KKBH":"610271010","HPHM":"冀BJ06J5","JGSK":"2021-04-01 06:36:19.574","CDBH":"8","XSFX":"由北向南","XSFXDM":"4","KKMC":"中新大道与华五路交口"},{"KKBH":"720891003000","HPHM":"车牌","JGSK":"2021-04-01 06:36:19.579","CDBH":"5","XSFX":"由西向东","XSFXDM":"2","KKMC":"海博道与安正路交口"},{"KKBH":"7280310020000","HPHM":"晋L1650B","JGSK":"2021-04-01 06:36:19.604","CDBH":"5","XSFX":"由南向北","XSFXDM":"3","KKMC":"动漫中路与文一路交口正向"},{"KKBH":"610276124","HPHM":"津HMX331","JGSK":"2021-04-01 06:36:19.648","CDBH":"7","XSFX":"由南向北","XSFXDM":"3","KKMC":"中新大道与中生大道交口"},{"KKBH":"610256116","HPHM":"冀A78ZC7","JGSK":"2021-04-01 06:36:19.65","CDBH":"12","XSFX":"由北向南","XSFXDM":"4","KKMC":"中天大道与和顺路交口"},{"KKBH":"610256113","HPHM":"津JFD222","JGSK":"2021-04-01 06:36:19.687","CDBH":"1","XSFX":"由西向东","XSFXDM":"2","KKMC":"中天大道与和风路交口"},{"KKBH":"610271008","HPHM":"津C3H799","JGSK":"2021-04-01 06:36:19.687","CDBH":"1","XSFX":"由南向北","XSFXDM":"3","KKMC":"中新大道与航母主题公园支路交口"},{"KKBH":"610266117","HPHM":"辽PJR919","JGSK":"2021-04-01 06:36:19.688","CDBH":"5","XSFX":"由西向东","XSFXDM":"2","KKMC":"中生大道与和韵路交口"},{"KKBH":"610256112","HPHM":"冀BG896W","JGSK":"2021-04-01 06:36:19.821","CDBH":"2","XSFX":"由东向西","XSFXDM":"1","KKMC":"中天大道与中津大道交口"},{"KKBH":"7208810020000","HPHM":"津A0S666","JGSK":"2021-04-01 06:36:19.873","CDBH":"12","XSFX":"由北向南","XSFXDM":"4","KKMC":"海旭道与安正路交口正向"},{"KKBH":"610276124","HPHM":"津MY5997","JGSK":"2021-04-01 06:36:19.881","CDBH":"7","XSFX":"由南向北","XSFXDM":"3","KKMC":"中新大道与中生大道交口"},{"KKBH":"7208710020000","HPHM":"津A9X903","JGSK":"2021-04-01 06:36:19.897","CDBH":"10","XSFX":"由北向南","XSFXDM":"4","KKMC":"安正路与芳菲路交口正向"},{"KKBH":"610256114","HPHM":"京HDB428","JGSK":"2021-04-01 06:36:19.93","CDBH":"8","XSFX":"由北向南","XSFXDM":"4","KKMC":"中天大道与和旭路交口"},{"KKBH":"610256112","HPHM":"津JZZ517","JGSK":"2021-04-01 06:36:19.93","CDBH":"11","XSFX":"由北向南","XSFXDM":"4","KKMC":"中天大道与中津大道交口"},{"KKBH":"610256115","HPHM":"苏HC833N","JGSK":"2021-04-01 06:36:20.157","CDBH":"2","XSFX":"由东向西","XSFXDM":"1","KKMC":"中天大道与中生大道交口"},{"KKBH":"610271010","HPHM":"津HU6700","JGSK":"2021-04-01 06:36:20.177","CDBH":"7","XSFX":"由北向南","XSFXDM":"4","KKMC":"中新大道与华五路交口"},{"KKBH":"610256116","HPHM":"冀DU365Q","JGSK":"2021-04-01 06:36:20.243","CDBH":"4","XSFX":"由西向东","XSFXDM":"2","KKMC":"中天大道与和顺路交口"},{"KKBH":"610256113","HPHM":"津C32B38","JGSK":"2021-04-01 06:36:20.319","CDBH":"2","XSFX":"由西向东","XSFXDM":"2","KKMC":"中天大道与和风路交口"},{"KKBH":"610391007","HPHM":"冀BU259T","JGSK":"2021-04-01 06:36:20.357","CDBH":"1","XSFX":"由东向西","XSFXDM":"1","KKMC":"和韵路与和风路交口"},{"KKBH":"720871002000","HPHM":"鲁NSN350","JGSK":"2021-04-01 06:36:20.391","CDBH":"6","XSFX":"由南向北","XSFXDM":"3","KKMC":"安正路与芳菲路交口"},{"KKBH":"711","HPHM":"苏NM032C","JGSK":"2021-04-01 06:36:20.478","CDBH":"7","XSFX":"由北向南","XSFXDM":"4","KKMC":"不礼让行人中新大道与和旭路交口"},{"KKBH":"720881002000","HPHM":"蒙GPF758","JGSK":"2021-04-01 06:36:20.512","CDBH":"9","XSFX":"由南向北","XSFXDM":"3","KKMC":"海旭道与安正路交口"},{"KKBH":"610256116","HPHM":"津FAY103","JGSK":"2021-04-01 06:36:20.535","CDBH":"8","XSFX":"由南向北","XSFXDM":"3","KKMC":"中天大道与和顺路交口"},{"KKBH":"610276124","HPHM":"津C26M77","JGSK":"2021-04-01 06:36:20.612","CDBH":"4","XSFX":"由西向东","XSFXDM":"2","KKMC":"中新大道与中生大道交口"},{"KKBH":"720891003000","HPHM":"车牌","JGSK":"2021-04-01 06:36:20.617","CDBH":"9","XSFX":"由南向北","XSFXDM":"3","KKMC":"海博道与安正路交口"},{"KKBH":"610271009","HPHM":"津GEZ858","JGSK":"2021-04-01 06:36:20.626","CDBH":"11","XSFX":"由北向南","XSFXDM":"4","KKMC":"中新大道与泰七路交口"},{"KKBH":"610256113","HPHM":"津KLB920","JGSK":"2021-04-01 06:36:20.715","CDBH":"4","XSFX":"由南向北","XSFXDM":"3","KKMC":"中天大道与和风路交口"},{"KKBH":"7280310030000","HPHM":"津C18350","JGSK":"2021-04-01 06:36:20.94","CDBH":"5","XSFX":"由北向南","XSFXDM":"4","KKMC":"动漫中路与文二路交口正向"},{"KKBH":"7208910030000","HPHM":"车牌","JGSK":"2021-04-01 06:36:21.138","CDBH":"1","XSFX":"由东向西","XSFXDM":"1","KKMC":"海博道与安正路交口正向"},{"KKBH":"610256116","HPHM":"津JM5315","JGSK":"2021-04-01 06:36:21.197","CDBH":"11","XSFX":"由北向南","XSFXDM":"4","KKMC":"中天大道与和顺路交口"},{"KKBH":"7208610030000","HPHM":"津MZF286","JGSK":"2021-04-01 06:36:21.219","CDBH":"4","XSFX":"由西向东","XSFXDM":"2","KKMC":"海晨道与安明路交口正向"},{"KKBH":"7400110020000","HPHM":"豫NJ7810","JGSK":"2021-04-01 06:36:21.353","CDBH":"5","XSFX":"由南向北","XSFXDM":"3","KKMC":"静湖南路与华一路交口正向"},{"KKBH":"610276126","HPHM":"津MXR565","JGSK":"2021-04-01 06:36:21.397","CDBH":"8","XSFX":"由北向南","XSFXDM":"4","KKMC":"中新大道与和意路交口"},{"KKBH":"7208710020000","HPHM":"车牌","JGSK":"2021-04-01 06:36:21.432","CDBH":"8","XSFX":"由北向南","XSFXDM":"4","KKMC":"安正路与芳菲路交口正向"},{"KKBH":"6071310030000","HPHM":"车牌","JGSK":"2021-04-01 06:36:21.548","CDBH":"3","XSFX":"由东向西","XSFXDM":"1","KKMC":"中央大道与海旭道交口正向"},{"KKBH":"610271010","HPHM":"冀BJ06J5","JGSK":"2021-04-01 06:36:21.657","CDBH":"8","XSFX":"由北向南","XSFXDM":"4","KKMC":"中新大道与华五路交口"},{"KKBH":"7208810020000","HPHM":"晋L1725L","JGSK":"2021-04-01 06:36:21.674","CDBH":"5","XSFX":"由西向东","XSFXDM":"2","KKMC":"海旭道与安正路交口正向"},{"KKBH":"610266118","HPHM":"津HF6793","JGSK":"2021-04-01 06:36:21.694","CDBH":"5","XSFX":"由西向东","XSFXDM":"2","KKMC":"中生大道与和畅路交口"},{"KKBH":"610256116","HPHM":"津MT9365","JGSK":"2021-04-01 06:36:21.7","CDBH":"2","XSFX":"由东向西","XSFXDM":"1","KKMC":"中天大道与和顺路交口"},{"KKBH":"7280310060000","HPHM":"津CDY717","JGSK":"2021-04-01 06:36:21.779","CDBH":"3","XSFX":"由西向东","XSFXDM":"2","KKMC":"动漫中路与文三路交口正向"},{"KKBH":"610256115","HPHM":"津JKX908","JGSK":"2021-04-01 06:36:21.799","CDBH":"5","XSFX":"由西向东","XSFXDM":"2","KKMC":"中天大道与中生大道交口"},{"KKBH":"610276124","HPHM":"冀E70F58","JGSK":"2021-04-01 06:36:21.811","CDBH":"6","XSFX":"由西向东","XSFXDM":"2","KKMC":"中新大道与中生大道交口"},{"KKBH":"610256113","HPHM":"津GZY203","JGSK":"2021-04-01 06:36:21.824","CDBH":"7","XSFX":"由北向南","XSFXDM":"4","KKMC":"中天大道与和风路交口"},{"KKBH":"610256115","HPHM":"津RE9733","JGSK":"2021-04-01 06:36:21.922","CDBH":"1","XSFX":"由东向西","XSFXDM":"1","KKMC":"中天大道与中生大道交口"},{"KKBH":"610271008","HPHM":"津A7L077","JGSK":"2021-04-01 06:36:21.969","CDBH":"4","XSFX":"由北向南","XSFXDM":"4","KKMC":"中新大道与航母主题公园支路交口"},{"KKBH":"610276126","HPHM":"津NRD388","JGSK":"2021-04-01 06:36:21.972","CDBH":"8","XSFX":"由北向南","XSFXDM":"4","KKMC":"中新大道与和意路交口"},{"KKBH":"610256116","HPHM":"津AF30616","JGSK":"2021-04-01 06:36:22.05","CDBH":"11","XSFX":"由北向南","XSFXDM":"4","KKMC":"中天大道与和顺路交口"},{"KKBH":"610256115","HPHM":"冀B3Y1R1","JGSK":"2021-04-01 06:36:22.057","CDBH":"6","XSFX":"由西向东","XSFXDM":"2","KKMC":"中天大道与中生大道交口"},{"KKBH":"7208910030000","HPHM":"车牌","JGSK":"2021-04-01 06:36:22.127","CDBH":"2","XSFX":"由东向西","XSFXDM":"1","KKMC":"海博道与安正路交口正向"},{"KKBH":"610271008","HPHM":"津A7L077","JGSK":"2021-04-01 06:36:22.134","CDBH":"4","XSFX":"由北向南","XSFXDM":"4","KKMC":"中新大道与航母主题公园支路交口"},{"KKBH":"720871002000","HPHM":"豫A1M8J1","JGSK":"2021-04-01 06:36:22.158","CDBH":"5","XSFX":"由南向北","XSFXDM":"3","KKMC":"安正路与芳菲路交口"},{"KKBH":"610256115","HPHM":"津JMM950","JGSK":"2021-04-01 06:36:22.199","CDBH":"6","XSFX":"由西向东","XSFXDM":"2","KKMC":"中天大道与中生大道交口"},{"KKBH":"7208610030000","HPHM":"津E27351","JGSK":"2021-04-01 06:36:22.208","CDBH":"8","XSFX":"由南向北","XSFXDM":"3","KKMC":"海晨道与安明路交口正向"},{"KKBH":"7208610020000","HPHM":"津AU0155","JGSK":"2021-04-01 06:36:22.232","CDBH":"10","XSFX":"由北向南","XSFXDM":"4","KKMC":"海晨道与安正路交口正向"},{"KKBH":"610286127","HPHM":"津AZH312","JGSK":"2021-04-01 06:36:22.244","CDBH":"5","XSFX":"由西向东","XSFXDM":"2","KKMC":"中津大道与和畅路交口"},{"KKBH":"610286127","HPHM":"津HTH801","JGSK":"2021-04-01 06:36:22.27","CDBH":"8","XSFX":"由南向北","XSFXDM":"3","KKMC":"中津大道与和畅路交口"},{"KKBH":"610256112","HPHM":"豫E9207W","JGSK":"2021-04-01 06:36:22.347","CDBH":"10","XSFX":"由北向南","XSFXDM":"4","KKMC":"中天大道与中津大道交口"},{"KKBH":"610276124","HPHM":"津DGJ578","JGSK":"2021-04-01 06:36:22.351","CDBH":"2","XSFX":"由东向西","XSFXDM":"1","KKMC":"中新大道与中生大道交口"},{"KKBH":"610261003000","HPHM":"津C20Z66","JGSK":"2021-04-01 06:36:22.441","CDBH":"16","XSFX":"由北向南","XSFXDM":"4","KKMC":"中生大道与静湖南路交口"},{"KKBH":"610286127","HPHM":"京NSN161","JGSK":"2021-04-01 06:36:22.609","CDBH":"4","XSFX":"由西向东","XSFXDM":"2","KKMC":"中津大道与和畅路交口"},{"KKBH":"720881002000","HPHM":"冀C3B227","JGSK":"2021-04-01 06:36:22.625","CDBH":"7","XSFX":"由西向东","XSFXDM":"2","KKMC":"海旭道与安正路交口"},{"KKBH":"610276124","HPHM":"津NTR169","JGSK":"2021-04-01 06:36:22.693","CDBH":"5","XSFX":"由西向东","XSFXDM":"2","KKMC":"中新大道与中生大道交口"},{"KKBH":"7208610030000","HPHM":"黑E6856K","JGSK":"2021-04-01 06:36:22.738","CDBH":"4","XSFX":"由西向东","XSFXDM":"2","KKMC":"海晨道与安明路交口正向"},{"KKBH":"610261004000","HPHM":"冀BC15L0","JGSK":"2021-04-01 06:36:22.776","CDBH":"6","XSFX":"由北向南","XSFXDM":"4","KKMC":"中生大道与静湖西路（北侧）"},{"KKBH":"728031002000","HPHM":"晋L1650B","JGSK":"2021-04-01 06:36:22.906","CDBH":"5","XSFX":"由南向北","XSFXDM":"3","KKMC":"动漫中路与文一路交口"},{"KKBH":"610256115","HPHM":"津HV7771","JGSK":"2021-04-01 06:36:22.951","CDBH":"2","XSFX":"由东向西","XSFXDM":"1","KKMC":"中天大道与中生大道交口"},{"KKBH":"610391007","HPHM":"津HFY372","JGSK":"2021-04-01 06:36:22.987","CDBH":"2","XSFX":"由东向西","XSFXDM":"1","KKMC":"和韵路与和风路交口"},{"KKBH":"7208810070000","HPHM":"津RYL698","JGSK":"2021-04-01 06:36:23.014","CDBH":"3","XSFX":"由西向东","XSFXDM":"2","KKMC":"海旭道与弘通路交口正向"},{"KKBH":"610256116","HPHM":"津KVY959","JGSK":"2021-04-01 06:36:23.015","CDBH":"8","XSFX":"由南向北","XSFXDM":"3","KKMC":"中天大道与和顺路交口"},{"KKBH":"610261005000","HPHM":"鲁VG6S26","JGSK":"2021-04-01 06:36:23.05","CDBH":"2","XSFX":"由南向北","XSFXDM":"3","KKMC":"中生大道与静湖西路（南侧）"},{"KKBH":"610266117","HPHM":"津JTZ611","JGSK":"2021-04-01 06:36:23.067","CDBH":"2","XSFX":"由东向西","XSFXDM":"1","KKMC":"中生大道与和韵路交口"},{"KKBH":"720861002000","HPHM":"津NFX026","JGSK":"2021-04-01 06:36:23.132","CDBH":"10","XSFX":"由北向南","XSFXDM":"4","KKMC":"海晨道与安正路交口"},{"KKBH":"610271010","HPHM":"冀F7TS59","JGSK":"2021-04-01 06:36:23.203","CDBH":"4","XSFX":"由南向北","XSFXDM":"3","KKMC":"中新大道与华五路交口"},{"KKBH":"610256113","HPHM":"津H98867","JGSK":"2021-04-01 06:36:23.241","CDBH":"5","XSFX":"由南向北","XSFXDM":"3","KKMC":"中天大道与和风路交口"},{"KKBH":"610256116","HPHM":"冀B131D9","JGSK":"2021-04-01 06:36:23.415","CDBH":"9","XSFX":"由南向北","XSFXDM":"3","KKMC":"中天大道与和顺路交口"},{"KKBH":"7208810020000","HPHM":"津KA7612","JGSK":"2021-04-01 06:36:23.46","CDBH":"12","XSFX":"由北向南","XSFXDM":"4","KKMC":"海旭道与安正路交口正向"},{"KKBH":"610256113","HPHM":"鲁N673VE","JGSK":"2021-04-01 06:36:23.481","CDBH":"4","XSFX":"由南向北","XSFXDM":"3","KKMC":"中天大道与和风路交口"},{"KKBH":"610266118","HPHM":"津HF6793","JGSK":"2021-04-01 06:36:23.493","CDBH":"5","XSFX":"由西向东","XSFXDM":"2","KKMC":"中生大道与和畅路交口"},{"KKBH":"610286127","HPHM":"津C957W2","JGSK":"2021-04-01 06:36:23.525","CDBH":"6","XSFX":"由西向东","XSFXDM":"2","KKMC":"中津大道与和畅路交口"},{"KKBH":"720881002000","HPHM":"津C08611","JGSK":"2021-04-01 06:36:23.651","CDBH":"2","XSFX":"由东向西","XSFXDM":"1","KKMC":"海旭道与安正路交口"},{"KKBH":"610256112","HPHM":"津JAQ307","JGSK":"2021-04-01 06:36:23.679","CDBH":"10","XSFX":"由北向南","XSFXDM":"4","KKMC":"中天大道与中津大道交口"},{"KKBH":"610271009","HPHM":"冀BF27H0","JGSK":"2021-04-01 06:36:23.736","CDBH":"11","XSFX":"由北向南","XSFXDM":"4","KKMC":"中新大道与泰七路交口"},{"KKBH":"610276124","HPHM":"津AS1636","JGSK":"2021-04-01 06:36:23.865","CDBH":"2","XSFX":"由东向西","XSFXDM":"1","KKMC":"中新大道与中生大道交口"},{"KKBH":"610276124","HPHM":"津JXF919","JGSK":"2021-04-01 06:36:23.893","CDBH":"6","XSFX":"由西向东","XSFXDM":"2","KKMC":"中新大道与中生大道交口"},{"KKBH":"610271009","HPHM":"津DEQ808","JGSK":"2021-04-01 06:36:24.008","CDBH":"7","XSFX":"由南向北","XSFXDM":"3","KKMC":"中新大道与泰七路交口"},{"KKBH":"610256113","HPHM":"冀RXF218","JGSK":"2021-04-01 06:36:24.041","CDBH":"6","XSFX":"由南向北","XSFXDM":"3","KKMC":"中天大道与和风路交口"},{"KKBH":"7208710020000","HPHM":"车牌","JGSK":"2021-04-01 06:36:24.119","CDBH":"9","XSFX":"由北向南","XSFXDM":"4","KKMC":"安正路与芳菲路交口正向"},{"KKBH":"610276124","HPHM":"鲁NM166C","JGSK":"2021-04-01 06:36:24.128","CDBH":"7","XSFX":"由南向北","XSFXDM":"3","KKMC":"中新大道与中生大道交口"},{"KKBH":"610256113","HPHM":"津C32B38","JGSK":"2021-04-01 06:36:24.167","CDBH":"2","XSFX":"由西向东","XSFXDM":"2","KKMC":"中天大道与和风路交口"},{"KKBH":"610256116","HPHM":"津DYS825","JGSK":"2021-04-01 06:36:24.371","CDBH":"8","XSFX":"由南向北","XSFXDM":"3","KKMC":"中天大道与和顺路交口"},{"KKBH":"610271009","HPHM":"津ADA6118","JGSK":"2021-04-01 06:36:24.392","CDBH":"10","XSFX":"由北向南","XSFXDM":"4","KKMC":"中新大道与泰七路交口"},{"KKBH":"740011002000","HPHM":"豫NJ7810","JGSK":"2021-04-01 06:36:24.505","CDBH":"13","XSFX":"由南向北","XSFXDM":"3","KKMC":"静湖南路与华一路交口"},{"KKBH":"720911002000","HPHM":"豫PS663S","JGSK":"2021-04-01 06:36:24.562","CDBH":"8","XSFX":"由南向北","XSFXDM":"3","KKMC":"美林道与安正路交口"},{"KKBH":"720891003000","HPHM":"津A8H963","JGSK":"2021-04-01 06:36:24.602","CDBH":"2","XSFX":"由东向西","XSFXDM":"1","KKMC":"海博道与安正路交口"},{"KKBH":"720881002000","HPHM":"津K26469","JGSK":"2021-04-01 06:36:24.701","CDBH":"7","XSFX":"由西向东","XSFXDM":"2","KKMC":"海旭道与安正路交口"},{"KKBH":"7280310020000","HPHM":"津B26270","JGSK":"2021-04-01 06:36:24.789","CDBH":"7","XSFX":"由北向南","XSFXDM":"4","KKMC":"动漫中路与文一路交口正向"},{"KKBH":"720881002000","HPHM":"冀B7T18P","JGSK":"2021-04-01 06:36:25.149","CDBH":"12","XSFX":"由北向南","XSFXDM":"4","KKMC":"海旭道与安正路交口"},{"KKBH":"7208910080000","HPHM":"津H58864","JGSK":"2021-04-01 06:36:25.166","CDBH":"9","XSFX":"由南向北","XSFXDM":"3","KKMC":"海博道与荣盛路交口正向"},{"KKBH":"610256116","HPHM":"鲁F969Z8","JGSK":"2021-04-01 06:36:25.17","CDBH":"11","XSFX":"由北向南","XSFXDM":"4","KKMC":"中天大道与和顺路交口"},{"KKBH":"610271009","HPHM":"津C92B58","JGSK":"2021-04-01 06:36:25.372","CDBH":"10","XSFX":"由北向南","XSFXDM":"4","KKMC":"中新大道与泰七路交口"},{"KKBH":"610271010","HPHM":"冀F7TS59","JGSK":"2021-04-01 06:36:25.375","CDBH":"4","XSFX":"由南向北","XSFXDM":"3","KKMC":"中新大道与华五路交口"},{"KKBH":"610256115","HPHM":"豫F06072","JGSK":"2021-04-01 06:36:25.43","CDBH":"2","XSFX":"由东向西","XSFXDM":"1","KKMC":"中天大道与中生大道交口"},{"KKBH":"610391007","HPHM":"冀BU259T","JGSK":"2021-04-01 06:36:25.461","CDBH":"2","XSFX":"由东向西","XSFXDM":"1","KKMC":"和韵路与和风路交口"},{"KKBH":"610271009","HPHM":"津DEQ808","JGSK":"2021-04-01 06:36:25.491","CDBH":"7","XSFX":"由南向北","XSFXDM":"3","KKMC":"中新大道与泰七路交口"},{"KKBH":"610256116","HPHM":"津KAL599","JGSK":"2021-04-01 06:36:25.733","CDBH":"5","XSFX":"由西向东","XSFXDM":"2","KKMC":"中天大道与和顺路交口"},{"KKBH":"610256116","HPHM":"津AGA260","JGSK":"2021-04-01 06:36:25.735","CDBH":"9","XSFX":"由南向北","XSFXDM":"3","KKMC":"中天大道与和顺路交口"},{"KKBH":"720881002000","HPHM":"晋L1725L","JGSK":"2021-04-01 06:36:25.827","CDBH":"6","XSFX":"由西向东","XSFXDM":"2","KKMC":"海旭道与安正路交口"},{"KKBH":"610271009","HPHM":"津ADA6118","JGSK":"2021-04-01 06:36:25.98","CDBH":"10","XSFX":"由北向南","XSFXDM":"4","KKMC":"中新大道与泰七路交口"},{"KKBH":"610256115","HPHM":"津FT5319","JGSK":"2021-04-01 06:36:25.986","CDBH":"7","XSFX":"由南向北","XSFXDM":"3","KKMC":"中天大道与中生大道交口"},{"KKBH":"610256114","HPHM":"津HDB428","JGSK":"2021-04-01 06:36:26.02","CDBH":"8","XSFX":"由北向南","XSFXDM":"4","KKMC":"中天大道与和旭路交口"},{"KKBH":"610256116","HPHM":"吉A7C8D8","JGSK":"2021-04-01 06:36:26.05","CDBH":"8","XSFX":"由南向北","XSFXDM":"3","KKMC":"中天大道与和顺路交口"},{"KKBH":"610286127","HPHM":"冀B3E12G","JGSK":"2021-04-01 06:36:26.085","CDBH":"6","XSFX":"由西向东","XSFXDM":"2","KKMC":"中津大道与和畅路交口"},{"KKBH":"610266118","HPHM":"冀BE60K1","JGSK":"2021-04-01 06:36:26.278","CDBH":"5","XSFX":"由西向东","XSFXDM":"2","KKMC":"中生大道与和畅路交口"},{"KKBH":"610256113","HPHM":"津KLB920","JGSK":"2021-04-01 06:36:26.521","CDBH":"4","XSFX":"由南向北","XSFXDM":"3","KKMC":"中天大道与和风路交口"},{"KKBH":"610266117","HPHM":"津JTZ611","JGSK":"2021-04-01 06:36:26.543","CDBH":"2","XSFX":"由东向西","XSFXDM":"1","KKMC":"中生大道与和韵路交口"},{"KKBH":"711","HPHM":"津ADL6173","JGSK":"2021-04-01 06:36:26.555","CDBH":"8","XSFX":"由北向南","XSFXDM":"4","KKMC":"不礼让行人中新大道与和旭路交口"},{"KKBH":"7208810060000","HPHM":"津RWR981","JGSK":"2021-04-01 06:36:26.672","CDBH":"4","XSFX":"由南向北","XSFXDM":"3","KKMC":"海旭道与庄盛路交口正向"},{"KKBH":"610276126","HPHM":"车牌","JGSK":"2021-04-01 06:36:26.802","CDBH":"8","XSFX":"由北向南","XSFXDM":"4","KKMC":"中新大道与和意路交口"},{"KKBH":"610286127","HPHM":"京NSN161","JGSK":"2021-04-01 06:36:26.805","CDBH":"4","XSFX":"由西向东","XSFXDM":"2","KKMC":"中津大道与和畅路交口"},{"KKBH":"720861003000","HPHM":"津MZF286","JGSK":"2021-04-01 06:36:26.993","CDBH":"4","XSFX":"由西向东","XSFXDM":"2","KKMC":"海晨道与安明路交口"},{"KKBH":"610271009","HPHM":"冀BF27H0","JGSK":"2021-04-01 06:36:27.02","CDBH":"11","XSFX":"由北向南","XSFXDM":"4","KKMC":"中新大道与泰七路交口"},{"KKBH":"7208610020000","HPHM":"津C83A99","JGSK":"2021-04-01 06:36:27.044","CDBH":"10","XSFX":"由北向南","XSFXDM":"4","KKMC":"海晨道与安正路交口正向"},{"KKBH":"610256116","HPHM":"津JM5315","JGSK":"2021-04-01 06:36:27.17","CDBH":"12","XSFX":"由北向南","XSFXDM":"4","KKMC":"中天大道与和顺路交口"},{"KKBH":"610276124","HPHM":"津KAL699","JGSK":"2021-04-01 06:36:27.173","CDBH":"5","XSFX":"由西向东","XSFXDM":"2","KKMC":"中新大道与中生大道交口"},{"KKBH":"610256116","HPHM":"冀B6DY93","JGSK":"2021-04-01 06:36:27.33","CDBH":"10","XSFX":"由北向南","XSFXDM":"4","KKMC":"中天大道与和顺路交口"},{"KKBH":"610401004","HPHM":"津RPU982","JGSK":"2021-04-01 06:36:27.335","CDBH":"1","XSFX":"由东向西","XSFXDM":"1","KKMC":"和畅路与和风路交口"},{"KKBH":"610271009","HPHM":"津C92B58","JGSK":"2021-04-01 06:36:27.34","CDBH":"10","XSFX":"由北向南","XSFXDM":"4","KKMC":"中新大道与泰七路交口"},{"KKBH":"610266118","HPHM":"辽HKS923","JGSK":"2021-04-01 06:36:27.392","CDBH":"4","XSFX":"由西向东","XSFXDM":"2","KKMC":"中生大道与和畅路交口"},{"KKBH":"610391008","HPHM":"津K36917","JGSK":"2021-04-01 06:36:27.455","CDBH":"4","XSFX":"由西向东","XSFXDM":"2","KKMC":"和韵路与和旭路交口"},{"KKBH":"610271008","HPHM":"津C69T27","JGSK":"2021-04-01 06:36:27.549","CDBH":"5","XSFX":"由北向南","XSFXDM":"4","KKMC":"中新大道与航母主题公园支路交口"},{"KKBH":"610256116","HPHM":"津DYC778","JGSK":"2021-04-01 06:36:27.57","CDBH":"11","XSFX":"由北向南","XSFXDM":"4","KKMC":"中天大道与和顺路交口"},{"KKBH":"610256116","HPHM":"津DZR009","JGSK":"2021-04-01 06:36:27.651","CDBH":"9","XSFX":"由南向北","XSFXDM":"3","KKMC":"中天大道与和顺路交口"},{"KKBH":"610271009","HPHM":"车牌","JGSK":"2021-04-01 06:36:27.765","CDBH":"11","XSFX":"由北向南","XSFXDM":"4","KKMC":"中新大道与泰七路交口"},{"KKBH":"728031006000","HPHM":"津CDY717","JGSK":"2021-04-01 06:36:27.769","CDBH":"3","XSFX":"由西向东","XSFXDM":"2","KKMC":"动漫中路与文三路交口"},{"KKBH":"6102610030000","HPHM":"津GAM159","JGSK":"2021-04-01 06:36:27.773","CDBH":"1","XSFX":"由东向西","XSFXDM":"1","KKMC":"中生大道与静湖南路交口正向"},{"KKBH":"720881007000","HPHM":"津RYL698","JGSK":"2021-04-01 06:36:27.88","CDBH":"3","XSFX":"由西向东","XSFXDM":"2","KKMC":"海旭道与弘通路交口"},{"KKBH":"720871002000","HPHM":"津A9X903","JGSK":"2021-04-01 06:36:27.922","CDBH":"9","XSFX":"由北向南","XSFXDM":"4","KKMC":"安正路与芳菲路交口"},{"KKBH":"610276125","HPHM":"冀DK6M17","JGSK":"2021-04-01 06:36:28.071","CDBH":"7","XSFX":"由北向南","XSFXDM":"4","KKMC":"中新大道与和顺路交口"},{"KKBH":"610271010","HPHM":"豫A32M8A","JGSK":"2021-04-01 06:36:28.21","CDBH":"8","XSFX":"由北向南","XSFXDM":"4","KKMC":"中新大道与华五路交口"},{"KKBH":"610256113","HPHM":"津DB6338","JGSK":"2021-04-01 06:36:28.221","CDBH":"7","XSFX":"由北向南","XSFXDM":"4","KKMC":"中天大道与和风路交口"},{"KKBH":"610276124","HPHM":"冀B3Y08A","JGSK":"2021-04-01 06:36:28.248","CDBH":"11","XSFX":"由北向南","XSFXDM":"4","KKMC":"中新大道与中生大道交口"},{"KKBH":"610266117","HPHM":"津JMN136","JGSK":"2021-04-01 06:36:28.25","CDBH":"2","XSFX":"由东向西","XSFXDM":"1","KKMC":"中生大道与和韵路交口"},{"KKBH":"610256116","HPHM":"津CEC999","JGSK":"2021-04-01 06:36:28.306","CDBH":"2","XSFX":"由东向西","XSFXDM":"1","KKMC":"中天大道与和顺路交口"},{"KKBH":"610256116","HPHM":"冀CDU651","JGSK":"2021-04-01 06:36:28.355","CDBH":"8","XSFX":"由南向北","XSFXDM":"3","KKMC":"中天大道与和顺路交口"},{"KKBH":"610271008","HPHM":"津C69T27","JGSK":"2021-04-01 06:36:28.369","CDBH":"5","XSFX":"由北向南","XSFXDM":"4","KKMC":"中新大道与航母主题公园支路交口"},{"KKBH":"720891003000","HPHM":"津B38308","JGSK":"2021-04-01 06:36:28.407","CDBH":"2","XSFX":"由东向西","XSFXDM":"1","KKMC":"海博道与安正路交口"},{"KKBH":"610256113","HPHM":"津GZY203","JGSK":"2021-04-01 06:36:28.446","CDBH":"7","XSFX":"由北向南","XSFXDM":"4","KKMC":"中天大道与和风路交口"},{"KKBH":"610266118","HPHM":"冀BE60K1","JGSK":"2021-04-01 06:36:28.453","CDBH":"5","XSFX":"由西向东","XSFXDM":"2","KKMC":"中生大道与和畅路交口"},{"KKBH":"610286127","HPHM":"津DZQ955","JGSK":"2021-04-01 06:36:28.554","CDBH":"8","XSFX":"由南向北","XSFXDM":"3","KKMC":"中津大道与和畅路交口"},{"KKBH":"610271009","HPHM":"鲁BF92Y7","JGSK":"2021-04-01 06:36:28.575","CDBH":"4","XSFX":"由西向东","XSFXDM":"2","KKMC":"中新大道与泰七路交口"},{"KKBH":"610256112","HPHM":"津JAQ307","JGSK":"2021-04-01 06:36:28.643","CDBH":"11","XSFX":"由北向南","XSFXDM":"4","KKMC":"中天大道与中津大道交口"},{"KKBH":"720911002000","HPHM":"冀F7CJ85","JGSK":"2021-04-01 06:36:28.715","CDBH":"8","XSFX":"由南向北","XSFXDM":"3","KKMC":"美林道与安正路交口"},{"KKBH":"610401005","HPHM":"津MCY790","JGSK":"2021-04-01 06:36:28.744","CDBH":"1","XSFX":"由东向西","XSFXDM":"1","KKMC":"和畅路与和顺路交口"},{"KKBH":"610261004000","HPHM":"津HVN336","JGSK":"2021-04-01 06:36:28.883","CDBH":"3","XSFX":"由南向北","XSFXDM":"3","KKMC":"中生大道与静湖西路（北侧）"},{"KKBH":"610271009","HPHM":"冀BF92Y7","JGSK":"2021-04-01 06:36:28.89","CDBH":"4","XSFX":"由西向东","XSFXDM":"2","KKMC":"中新大道与泰七路交口"},{"KKBH":"610271009","HPHM":"冀B3W8B7","JGSK":"2021-04-01 06:36:29.05","CDBH":"11","XSFX":"由北向南","XSFXDM":"4","KKMC":"中新大道与泰七路交口"},{"KKBH":"610271009","HPHM":"冀B3Y38T","JGSK":"2021-04-01 06:36:29.1","CDBH":"11","XSFX":"由北向南","XSFXDM":"4","KKMC":"中新大道与泰七路交口"},{"KKBH":"610271008","HPHM":"冀B9Z2D1","JGSK":"2021-04-01 06:36:29.126","CDBH":"4","XSFX":"由北向南","XSFXDM":"4","KKMC":"中新大道与航母主题公园支路交口"},{"KKBH":"610256113","HPHM":"津C160V6","JGSK":"2021-04-01 06:36:29.514","CDBH":"8","XSFX":"由北向南","XSFXDM":"4","KKMC":"中天大道与和风路交口"},{"KKBH":"610256112","HPHM":"豫E9207W","JGSK":"2021-04-01 06:36:29.523","CDBH":"10","XSFX":"由北向南","XSFXDM":"4","KKMC":"中天大道与中津大道交口"},{"KKBH":"720891008000","HPHM":"津H58864","JGSK":"2021-04-01 06:36:29.589","CDBH":"9","XSFX":"由南向北","XSFXDM":"3","KKMC":"海博道与荣盛路交口"},{"KKBH":"610256113","HPHM":"津AR9679","JGSK":"2021-04-01 06:36:29.722","CDBH":"8","XSFX":"由北向南","XSFXDM":"4","KKMC":"中天大道与和风路交口"},{"KKBH":"6102610040000","HPHM":"津AXY712","JGSK":"2021-04-01 06:36:29.759","CDBH":"3","XSFX":"由南向北","XSFXDM":"3","KKMC":"中生大道与静湖西路（北侧）正向"},{"KKBH":"610391006","HPHM":"车牌","JGSK":"2021-04-01 06:36:29.798","CDBH":"5","XSFX":"由西向东","XSFXDM":"2","KKMC":"和韵路与和意路交口"},{"KKBH":"610266118","HPHM":"辽HKS923","JGSK":"2021-04-01 06:36:29.813","CDBH":"5","XSFX":"由西向东","XSFXDM":"2","KKMC":"中生大道与和畅路交口"},{"KKBH":"711","HPHM":"鲁A8S32L","JGSK":"2021-04-01 06:36:29.848","CDBH":"5","XSFX":"由南向北","XSFXDM":"3","KKMC":"不礼让行人中新大道与和旭路交口"},{"KKBH":"610391006","HPHM":"车牌","JGSK":"2021-04-01 06:36:29.863","CDBH":"5","XSFX":"由西向东","XSFXDM":"2","KKMC":"和韵路与和意路交口"},{"KKBH":"610256113","HPHM":"豫E5U606","JGSK":"2021-04-01 06:36:29.941","CDBH":"7","XSFX":"由北向南","XSFXDM":"4","KKMC":"中天大道与和风路交口"},{"KKBH":"610271009","HPHM":"冀BF28S1","JGSK":"2021-04-01 06:36:29.964","CDBH":"10","XSFX":"由北向南","XSFXDM":"4","KKMC":"中新大道与泰七路交口"},{"KKBH":"610256116","HPHM":"津MT9365","JGSK":"2021-04-01 06:36:30.007","CDBH":"3","XSFX":"由东向西","XSFXDM":"1","KKMC":"中天大道与和顺路交口"},{"KKBH":"7208710020000","HPHM":"津BR9618","JGSK":"2021-04-01 06:36:30.017","CDBH":"8","XSFX":"由北向南","XSFXDM":"4","KKMC":"安正路与芳菲路交口正向"},{"KKBH":"7208810020000","HPHM":"冀J7A558","JGSK":"2021-04-01 06:36:30.046","CDBH":"12","XSFX":"由北向南","XSFXDM":"4","KKMC":"海旭道与安正路交口正向"},{"KKBH":"610271008","HPHM":"冀B9Z2D1","JGSK":"2021-04-01 06:36:30.048","CDBH":"4","XSFX":"由北向南","XSFXDM":"4","KKMC":"中新大道与航母主题公园支路交口"},{"KKBH":"7208910030000","HPHM":"车牌","JGSK":"2021-04-01 06:36:30.063","CDBH":"2","XSFX":"由东向西","XSFXDM":"1","KKMC":"海博道与安正路交口正向"},{"KKBH":"610266118","HPHM":"津A5U368","JGSK":"2021-04-01 06:36:30.226","CDBH":"8","XSFX":"由南向北","XSFXDM":"3","KKMC":"中生大道与和畅路交口"},{"KKBH":"7208910040000","HPHM":"车牌","JGSK":"2021-04-01 06:36:30.332","CDBH":"5","XSFX":"由西向东","XSFXDM":"2","KKMC":"海博道与安平路交口正向"},{"KKBH":"610271010","HPHM":"豫A32M8A","JGSK":"2021-04-01 06:36:30.371","CDBH":"8","XSFX":"由北向南","XSFXDM":"4","KKMC":"中新大道与华五路交口"},{"KKBH":"610391007","HPHM":"津B2A171","JGSK":"2021-04-01 06:36:30.452","CDBH":"8","XSFX":"由南向北","XSFXDM":"3","KKMC":"和韵路与和风路交口"},{"KKBH":"610276124","HPHM":"津AS1636","JGSK":"2021-04-01 06:36:30.511","CDBH":"2","XSFX":"由东向西","XSFXDM":"1","KKMC":"中新大道与中生大道交口"},{"KKBH":"7208910050000","HPHM":"津RKS063","JGSK":"2021-04-01 06:36:30.543","CDBH":"6","XSFX":"由西向东","XSFXDM":"2","KKMC":"海博道与安明路交口正向"},{"KKBH":"610271010","HPHM":"津RLP577","JGSK":"2021-04-01 06:36:30.82","CDBH":"4","XSFX":"由南向北","XSFXDM":"3","KKMC":"中新大道与华五路交口"},{"KKBH":"610256116","HPHM":"京P95T10","JGSK":"2021-04-01 06:36:31.24","CDBH":"8","XSFX":"由南向北","XSFXDM":"3","KKMC":"中天大道与和顺路交口"},{"KKBH":"610276126","HPHM":"京P875H7","JGSK":"2021-04-01 06:36:31.291","CDBH":"2","XSFX":"由东向西","XSFXDM":"1","KKMC":"中新大道与和意路交口"},{"KKBH":"610271009","HPHM":"冀BP627H","JGSK":"2021-04-01 06:36:31.324","CDBH":"11","XSFX":"由北向南","XSFXDM":"4","KKMC":"中新大道与泰七路交口"},{"KKBH":"610256114","HPHM":"津E18369","JGSK":"2021-04-01 06:36:31.336","CDBH":"5","XSFX":"由南向北","XSFXDM":"3","KKMC":"中天大道与和旭路交口"},{"KKBH":"7208810020000","HPHM":"津C92K50","JGSK":"2021-04-01 06:36:31.53","CDBH":"5","XSFX":"由西向东","XSFXDM":"2","KKMC":"海旭道与安正路交口正向"},{"KKBH":"7208610030000","HPHM":"皖K3P565","JGSK":"2021-04-01 06:36:31.564","CDBH":"5","XSFX":"由西向东","XSFXDM":"2","KKMC":"海晨道与安明路交口正向"},{"KKBH":"610256116","HPHM":"津DYS825","JGSK":"2021-04-01 06:36:31.569","CDBH":"8","XSFX":"由南向北","XSFXDM":"3","KKMC":"中天大道与和顺路交口"},{"KKBH":"711","HPHM":"豫P0L590","JGSK":"2021-04-01 06:36:31.605","CDBH":"5","XSFX":"由南向北","XSFXDM":"3","KKMC":"不礼让行人中新大道与和旭路交口"},{"KKBH":"610256113","HPHM":"津RG2387","JGSK":"2021-04-01 06:36:31.628","CDBH":"7","XSFX":"由北向南","XSFXDM":"4","KKMC":"中天大道与和风路交口"},{"KKBH":"720891004000","HPHM":"津C177C7","JGSK":"2021-04-01 06:36:31.669","CDBH":"4","XSFX":"由西向东","XSFXDM":"2","KKMC":"海博道与安平路交口"},{"KKBH":"610256111","HPHM":"津FCC030","JGSK":"2021-04-01 06:36:31.76","CDBH":"1","XSFX":"由西向东","XSFXDM":"2","KKMC":"中天大道与和惠路交口"},{"KKBH":"720891004000","HPHM":"车牌","JGSK":"2021-04-01 06:36:31.781","CDBH":"9","XSFX":"由南向北","XSFXDM":"3","KKMC":"海博道与安平路交口"},{"KKBH":"728031002000","HPHM":"津B26270","JGSK":"2021-04-01 06:36:31.85","CDBH":"7","XSFX":"由北向南","XSFXDM":"4","KKMC":"动漫中路与文一路交口"},{"KKBH":"7208610030000","HPHM":"鄂F9SA79","JGSK":"2021-04-01 06:36:31.955","CDBH":"4","XSFX":"由西向东","XSFXDM":"2","KKMC":"海晨道与安明路交口正向"},{"KKBH":"610391007","HPHM":"津DDQ156","JGSK":"2021-04-01 06:36:31.979","CDBH":"10","XSFX":"由北向南","XSFXDM":"4","KKMC":"和韵路与和风路交口"},{"KKBH":"610256111","HPHM":"津CAN168","JGSK":"2021-04-01 06:36:32.182","CDBH":"5","XSFX":"由南向北","XSFXDM":"3","KKMC":"中天大道与和惠路交口"},{"KKBH":"610391007","HPHM":"皖FG7566","JGSK":"2021-04-01 06:36:32.261","CDBH":"1","XSFX":"由东向西","XSFXDM":"1","KKMC":"和韵路与和风路交口"},{"KKBH":"610256115","HPHM":"津FT5319","JGSK":"2021-04-01 06:36:32.291","CDBH":"8","XSFX":"由南向北","XSFXDM":"3","KKMC":"中天大道与中生大道交口"},{"KKBH":"610271010","HPHM":"津AU3577","JGSK":"2021-04-01 06:36:32.363","CDBH":"5","XSFX":"由南向北","XSFXDM":"3","KKMC":"中新大道与华五路交口"},{"KKBH":"610256116","HPHM":"津KAL599","JGSK":"2021-04-01 06:36:32.478","CDBH":"6","XSFX":"由西向东","XSFXDM":"2","KKMC":"中天大道与和顺路交口"},{"KKBH":"7208910080000","HPHM":"津DYR959","JGSK":"2021-04-01 06:36:32.513","CDBH":"5","XSFX":"由西向东","XSFXDM":"2","KKMC":"海博道与荣盛路交口正向"},{"KKBH":"610256113","HPHM":"津DB6338","JGSK":"2021-04-01 06:36:32.601","CDBH":"7","XSFX":"由北向南","XSFXDM":"4","KKMC":"中天大道与和风路交口"},{"KKBH":"7208810050000","HPHM":"冀F70KH1","JGSK":"2021-04-01 06:36:32.71","CDBH":"4","XSFX":"由西向东","XSFXDM":"2","KKMC":"海旭道与明盛路交口正向"},{"KKBH":"7208810020000","HPHM":"津K77767","JGSK":"2021-04-01 06:36:32.779","CDBH":"6","XSFX":"由西向东","XSFXDM":"2","KKMC":"海旭道与安正路交口正向"},{"KKBH":"7208810020000","HPHM":"车牌","JGSK":"2021-04-01 06:36:32.893","CDBH":"7","XSFX":"由西向东","XSFXDM":"2","KKMC":"海旭道与安正路交口正向"},{"KKBH":"610256113","HPHM":"津K52912","JGSK":"2021-04-01 06:36:32.952","CDBH":"2","XSFX":"由西向东","XSFXDM":"2","KKMC":"中天大道与和风路交口"},{"KKBH":"7208810060000","HPHM":"车牌","JGSK":"2021-04-01 06:36:33.043","CDBH":"4","XSFX":"由南向北","XSFXDM":"3","KKMC":"海旭道与庄盛路交口正向"},{"KKBH":"610271009","HPHM":"冀B3W8B7","JGSK":"2021-04-01 06:36:33.1","CDBH":"11","XSFX":"由北向南","XSFXDM":"4","KKMC":"中新大道与泰七路交口"},{"KKBH":"610256116","HPHM":"津CEC999","JGSK":"2021-04-01 06:36:33.121","CDBH":"3","XSFX":"由东向西","XSFXDM":"1","KKMC":"中天大道与和顺路交口"},{"KKBH":"610261003000","HPHM":"津GAM159","JGSK":"2021-04-01 06:36:33.175","CDBH":"10","XSFX":"由东向西","XSFXDM":"1","KKMC":"中生大道与静湖南路交口"},{"KKBH":"728031003000","HPHM":"津T2003警","JGSK":"2021-04-01 06:36:33.285","CDBH":"5","XSFX":"由北向南","XSFXDM":"4","KKMC":"动漫中路与文二路交口"},{"KKBH":"610266117","HPHM":"津AD53923","JGSK":"2021-04-01 06:36:33.362","CDBH":"5","XSFX":"由西向东","XSFXDM":"2","KKMC":"中生大道与和韵路交口"},{"KKBH":"6102610040000","HPHM":"车牌","JGSK":"2021-04-01 06:36:33.421","CDBH":"7","XSFX":"由北向南","XSFXDM":"4","KKMC":"中生大道与静湖西路（北侧）正向"},{"KKBH":"610286127","HPHM":"津DZQ955","JGSK":"2021-04-01 06:36:33.539","CDBH":"9","XSFX":"由南向北","XSFXDM":"3","KKMC":"中津大道与和畅路交口"},{"KKBH":"610256112","HPHM":"津A22Y25","JGSK":"2021-04-01 06:36:33.559","CDBH":"4","XSFX":"由西向东","XSFXDM":"2","KKMC":"中天大道与中津大道交口"},{"KKBH":"720881006000","HPHM":"津RWR981","JGSK":"2021-04-01 06:36:33.57","CDBH":"4","XSFX":"由南向北","XSFXDM":"3","KKMC":"海旭道与庄盛路交口"},{"KKBH":"610271010","HPHM":"津RLP577","JGSK":"2021-04-01 06:36:33.609","CDBH":"4","XSFX":"由南向北","XSFXDM":"3","KKMC":"中新大道与华五路交口"},{"KKBH":"610266117","HPHM":"津JMN136","JGSK":"2021-04-01 06:36:33.657","CDBH":"2","XSFX":"由东向西","XSFXDM":"1","KKMC":"中生大道与和韵路交口"},{"KKBH":"610391007","HPHM":"津HMG997","JGSK":"2021-04-01 06:36:33.941","CDBH":"7","XSFX":"由南向北","XSFXDM":"3","KKMC":"和韵路与和风路交口"},{"KKBH":"610256116","HPHM":"津A07056D","JGSK":"2021-04-01 06:36:33.942","CDBH":"12","XSFX":"由北向南","XSFXDM":"4","KKMC":"中天大道与和顺路交口"},{"KKBH":"610256111","HPHM":"津FCC030","JGSK":"2021-04-01 06:36:33.979","CDBH":"1","XSFX":"由西向东","XSFXDM":"2","KKMC":"中天大道与和惠路交口"},{"KKBH":"610256113","HPHM":"津C160V6","JGSK":"2021-04-01 06:36:34.361","CDBH":"8","XSFX":"由北向南","XSFXDM":"4","KKMC":"中天大道与和风路交口"},{"KKBH":"7208810050000","HPHM":"津MXW503","JGSK":"2021-04-01 06:36:34.456","CDBH":"9","XSFX":"由北向南","XSFXDM":"4","KKMC":"海旭道与明盛路交口正向"},{"KKBH":"610266118","HPHM":"津A5U368","JGSK":"2021-04-01 06:36:34.532","CDBH":"9","XSFX":"由南向北","XSFXDM":"3","KKMC":"中生大道与和畅路交口"},{"KKBH":"610271008","HPHM":"车牌","JGSK":"2021-04-01 06:36:34.628","CDBH":"5","XSFX":"由北向南","XSFXDM":"4","KKMC":"中新大道与航母主题公园支路交口"},{"KKBH":"7208610030000","HPHM":"津C8741学","JGSK":"2021-04-01 06:36:34.691","CDBH":"4","XSFX":"由西向东","XSFXDM":"2","KKMC":"海晨道与安明路交口正向"},{"KKBH":"610256113","HPHM":"豫E5U606","JGSK":"2021-04-01 06:36:34.76","CDBH":"7","XSFX":"由北向南","XSFXDM":"4","KKMC":"中天大道与和风路交口"},{"KKBH":"610256113","HPHM":"津E15551","JGSK":"2021-04-01 06:36:34.806","CDBH":"7","XSFX":"由北向南","XSFXDM":"4","KKMC":"中天大道与和风路交口"},{"KKBH":"610266118","HPHM":"津GCW185","JGSK":"2021-04-01 06:36:34.843","CDBH":"5","XSFX":"由西向东","XSFXDM":"2","KKMC":"中生大道与和畅路交口"},{"KKBH":"720891004000","HPHM":"津C71516","JGSK":"2021-04-01 06:36:34.866","CDBH":"5","XSFX":"由西向东","XSFXDM":"2","KKMC":"海博道与安平路交口"},{"KKBH":"610271009","HPHM":"冀BF92Y7","JGSK":"2021-04-01 06:36:35.005","CDBH":"4","XSFX":"由西向东","XSFXDM":"2","KKMC":"中新大道与泰七路交口"},{"KKBH":"610271009","HPHM":"车牌","JGSK":"2021-04-01 06:36:35.069","CDBH":"11","XSFX":"由北向南","XSFXDM":"4","KKMC":"中新大道与泰七路交口"},{"KKBH":"610401005","HPHM":"津MCY790","JGSK":"2021-04-01 06:36:35.12","CDBH":"2","XSFX":"由东向西","XSFXDM":"1","KKMC":"和畅路与和顺路交口"},{"KKBH":"610271008","HPHM":"津C8S287","JGSK":"2021-04-01 06:36:35.323","CDBH":"5","XSFX":"由北向南","XSFXDM":"4","KKMC":"中新大道与航母主题公园支路交口"},{"KKBH":"720881005000","HPHM":"冀F70KH1","JGSK":"2021-04-01 06:36:35.336","CDBH":"4","XSFX":"由西向东","XSFXDM":"2","KKMC":"海旭道与明盛路交口"},{"KKBH":"720881002000","HPHM":"津C92K50","JGSK":"2021-04-01 06:36:35.344","CDBH":"5","XSFX":"由西向东","XSFXDM":"2","KKMC":"海旭道与安正路交口"},{"KKBH":"610271009","HPHM":"冀BP627H","JGSK":"2021-04-01 06:36:35.5","CDBH":"11","XSFX":"由北向南","XSFXDM":"4","KKMC":"中新大道与泰七路交口"},{"KKBH":"610256116","HPHM":"冀CDU651","JGSK":"2021-04-01 06:36:35.569","CDBH":"9","XSFX":"由南向北","XSFXDM":"3","KKMC":"中天大道与和顺路交口"},{"KKBH":"610271009","HPHM":"冀BF28S1","JGSK":"2021-04-01 06:36:35.58","CDBH":"10","XSFX":"由北向南","XSFXDM":"4","KKMC":"中新大道与泰七路交口"},{"KKBH":"610261004000","HPHM":"津AXY712","JGSK":"2021-04-01 06:36:35.602","CDBH":"3","XSFX":"由南向北","XSFXDM":"3","KKMC":"中生大道与静湖西路（北侧）"},{"KKBH":"610276126","HPHM":"京P875H7","JGSK":"2021-04-01 06:36:35.687","CDBH":"2","XSFX":"由东向西","XSFXDM":"1","KKMC":"中新大道与和意路交口"},{"KKBH":"610271010","HPHM":"津AU3577","JGSK":"2021-04-01 06:36:35.689","CDBH":"5","XSFX":"由南向北","XSFXDM":"3","KKMC":"中新大道与华五路交口"},{"KKBH":"610276125","HPHM":"冀DK6M17","JGSK":"2021-04-01 06:36:35.763","CDBH":"7","XSFX":"由北向南","XSFXDM":"4","KKMC":"中新大道与和顺路交口"},{"KKBH":"720861003000","HPHM":"皖K3P565","JGSK":"2021-04-01 06:36:35.788","CDBH":"5","XSFX":"由西向东","XSFXDM":"2","KKMC":"海晨道与安明路交口"},{"KKBH":"610391007","HPHM":"皖FG7566","JGSK":"2021-04-01 06:36:35.818","CDBH":"1","XSFX":"由东向西","XSFXDM":"1","KKMC":"和韵路与和风路交口"},{"KKBH":"7208610020000","HPHM":"车牌","JGSK":"2021-04-01 06:36:35.853","CDBH":"11","XSFX":"由北向南","XSFXDM":"4","KKMC":"海晨道与安正路交口正向"},{"KKBH":"7208810020000","HPHM":"津A06A63","JGSK":"2021-04-01 06:36:35.903","CDBH":"4","XSFX":"由东向西","XSFXDM":"1","KKMC":"海旭道与安正路交口正向"},{"KKBH":"720871002000","HPHM":"津BR9618","JGSK":"2021-04-01 06:36:35.999","CDBH":"8","XSFX":"由北向南","XSFXDM":"4","KKMC":"安正路与芳菲路交口"},{"KKBH":"720881002000","HPHM":"津K77767","JGSK":"2021-04-01 06:36:36.214","CDBH":"7","XSFX":"由西向东","XSFXDM":"2","KKMC":"海旭道与安正路交口"},{"KKBH":"610256113","HPHM":"津RG2387","JGSK":"2021-04-01 06:36:36.36","CDBH":"7","XSFX":"由北向南","XSFXDM":"4","KKMC":"中天大道与和风路交口"},{"KKBH":"7208810060000","HPHM":"冀R1R839","JGSK":"2021-04-01 06:36:36.372","CDBH":"4","XSFX":"由南向北","XSFXDM":"3","KKMC":"海旭道与庄盛路交口正向"},{"KKBH":"720571004000","HPHM":"陕A592KX","JGSK":"2021-04-01 06:36:36.389","CDBH":"2","XSFX":"由东向西","XSFXDM":"1","KKMC":"动漫东路与动漫中路交口"},{"KKBH":"610276125","HPHM":"津HL5585","JGSK":"2021-04-01 06:36:36.403","CDBH":"7","XSFX":"由北向南","XSFXDM":"4","KKMC":"中新大道与和顺路交口"},{"KKBH":"720891004000","HPHM":"车牌","JGSK":"2021-04-01 06:36:36.865","CDBH":"4","XSFX":"由西向东","XSFXDM":"2","KKMC":"海博道与安平路交口"},{"KKBH":"610256113","HPHM":"津K52912","JGSK":"2021-04-01 06:36:37.039","CDBH":"2","XSFX":"由西向东","XSFXDM":"2","KKMC":"中天大道与和风路交口"},{"KKBH":"610271008","HPHM":"津NDR568","JGSK":"2021-04-01 06:36:37.084","CDBH":"4","XSFX":"由北向南","XSFXDM":"4","KKMC":"中新大道与航母主题公园支路交口"},{"KKBH":"610266118","HPHM":"津GCW185","JGSK":"2021-04-01 06:36:37.167","CDBH":"6","XSFX":"由西向东","XSFXDM":"2","KKMC":"中生大道与和畅路交口"},{"KKBH":"720891004000","HPHM":"车牌","JGSK":"2021-04-01 06:36:37.295","CDBH":"8","XSFX":"由南向北","XSFXDM":"3","KKMC":"海博道与安平路交口"},{"KKBH":"7208810020000","HPHM":"冀J716DV","JGSK":"2021-04-01 06:36:37.395","CDBH":"5","XSFX":"由西向东","XSFXDM":"2","KKMC":"海旭道与安正路交口正向"},{"KKBH":"610256111","HPHM":"晋J3K618","JGSK":"2021-04-01 06:36:37.499","CDBH":"1","XSFX":"由西向东","XSFXDM":"2","KKMC":"中天大道与和惠路交口"},{"KKBH":"610256116","HPHM":"蒙LGX879","JGSK":"2021-04-01 06:36:37.524","CDBH":"12","XSFX":"由北向南","XSFXDM":"4","KKMC":"中天大道与和顺路交口"},{"KKBH":"610256115","HPHM":"冀TJ2Z60","JGSK":"2021-04-01 06:36:37.625","CDBH":"3","XSFX":"由东向西","XSFXDM":"1","KKMC":"中天大道与中生大道交口"},{"KKBH":"610391007","HPHM":"津A0Z213","JGSK":"2021-04-01 06:36:37.677","CDBH":"1","XSFX":"由东向西","XSFXDM":"1","KKMC":"和韵路与和风路交口"},{"KKBH":"720891004000","HPHM":"车牌","JGSK":"2021-04-01 06:36:37.695","CDBH":"9","XSFX":"由南向北","XSFXDM":"3","KKMC":"海博道与安平路交口"},{"KKBH":"720891003000","HPHM":"黑J62V67","JGSK":"2021-04-01 06:36:37.842","CDBH":"2","XSFX":"由东向西","XSFXDM":"1","KKMC":"海博道与安正路交口"},{"KKBH":"610256116","HPHM":"京P95T10","JGSK":"2021-04-01 06:36:37.884","CDBH":"9","XSFX":"由南向北","XSFXDM":"3","KKMC":"中天大道与和顺路交口"},{"KKBH":"610271008","HPHM":"津NDR568","JGSK":"2021-04-01 06:36:37.962","CDBH":"4","XSFX":"由北向南","XSFXDM":"4","KKMC":"中新大道与航母主题公园支路交口"},{"KKBH":"610271008","HPHM":"车牌","JGSK":"2021-04-01 06:36:38.118","CDBH":"5","XSFX":"由北向南","XSFXDM":"4","KKMC":"中新大道与航母主题公园支路交口"},{"KKBH":"610276125","HPHM":"津MMH585","JGSK":"2021-04-01 06:36:38.151","CDBH":"7","XSFX":"由北向南","XSFXDM":"4","KKMC":"中新大道与和顺路交口"},{"KKBH":"610256115","HPHM":"冀D681G5","JGSK":"2021-04-01 06:36:38.454","CDBH":"7","XSFX":"由南向北","XSFXDM":"3","KKMC":"中天大道与中生大道交口"},{"KKBH":"610256113","HPHM":"津E15551","JGSK":"2021-04-01 06:36:38.681","CDBH":"7","XSFX":"由北向南","XSFXDM":"4","KKMC":"中天大道与和风路交口"},{"KKBH":"610286127","HPHM":"津KCC082","JGSK":"2021-04-01 06:36:38.845","CDBH":"8","XSFX":"由南向北","XSFXDM":"3","KKMC":"中津大道与和畅路交口"},{"KKBH":"610256112","HPHM":"津KNY706","JGSK":"2021-04-01 06:36:38.903","CDBH":"9","XSFX":"由南向北","XSFXDM":"3","KKMC":"中天大道与中津大道交口"},{"KKBH":"720891008000","HPHM":"津DYR959","JGSK":"2021-04-01 06:36:39.103","CDBH":"5","XSFX":"由西向东","XSFXDM":"2","KKMC":"海博道与荣盛路交口"},{"KKBH":"610276125","HPHM":"津D02303","JGSK":"2021-04-01 06:36:39.214","CDBH":"5","XSFX":"由南向北","XSFXDM":"3","KKMC":"中新大道与和顺路交口"},{"KKBH":"711","HPHM":"津C68059","JGSK":"2021-04-01 06:36:39.281","CDBH":"5","XSFX":"由南向北","XSFXDM":"3","KKMC":"不礼让行人中新大道与和旭路交口"},{"KKBH":"720881005000","HPHM":"津MXW503","JGSK":"2021-04-01 06:36:39.297","CDBH":"9","XSFX":"由北向南","XSFXDM":"4","KKMC":"海旭道与明盛路交口"},{"KKBH":"7208810020000","HPHM":"鲁RG3618","JGSK":"2021-04-01 06:36:39.325","CDBH":"6","XSFX":"由西向东","XSFXDM":"2","KKMC":"海旭道与安正路交口正向"},{"KKBH":"610276126","HPHM":"车牌","JGSK":"2021-04-01 06:36:39.427","CDBH":"8","XSFX":"由北向南","XSFXDM":"4","KKMC":"中新大道与和意路交口"},{"KKBH":"610256116","HPHM":"津J17120","JGSK":"2021-04-01 06:36:39.662","CDBH":"10","XSFX":"由北向南","XSFXDM":"4","KKMC":"中天大道与和顺路交口"},{"KKBH":"720881002000","HPHM":"津A06A63","JGSK":"2021-04-01 06:36:39.882","CDBH":"4","XSFX":"由东向西","XSFXDM":"1","KKMC":"海旭道与安正路交口"},{"KKBH":"610256113","HPHM":"津ARV522","JGSK":"2021-04-01 06:36:40.468","CDBH":"7","XSFX":"由北向南","XSFXDM":"4","KKMC":"中天大道与和风路交口"},{"KKBH":"610391007","HPHM":"冀B0HL76","JGSK":"2021-04-01 06:36:40.494","CDBH":"8","XSFX":"由南向北","XSFXDM":"3","KKMC":"和韵路与和风路交口"},{"KKBH":"610276125","HPHM":"津HL5585","JGSK":"2021-04-01 06:36:40.644","CDBH":"7","XSFX":"由北向南","XSFXDM":"4","KKMC":"中新大道与和顺路交口"},{"KKBH":"720881002000","HPHM":"冀J716DV","JGSK":"2021-04-01 06:36:40.7","CDBH":"6","XSFX":"由西向东","XSFXDM":"2","KKMC":"海旭道与安正路交口"},{"KKBH":"610256114","HPHM":"津E18369","JGSK":"2021-04-01 06:36:40.823","CDBH":"5","XSFX":"由南向北","XSFXDM":"3","KKMC":"中天大道与和旭路交口"},{"KKBH":"610276124","HPHM":"津AD15498","JGSK":"2021-04-01 06:36:40.87","CDBH":"1","XSFX":"由东向西","XSFXDM":"1","KKMC":"中新大道与中生大道交口"},{"KKBH":"7205610020000","HPHM":"津CDY717","JGSK":"2021-04-01 06:36:41.01","CDBH":"6","XSFX":"由北向南","XSFXDM":"4","KKMC":"动漫北路与文三路交口正向"},{"KKBH":"610271009","HPHM":"冀D532ML","JGSK":"2021-04-01 06:36:41.026","CDBH":"7","XSFX":"由南向北","XSFXDM":"3","KKMC":"中新大道与泰七路交口"},{"KKBH":"610391007","HPHM":"津DDQ156","JGSK":"2021-04-01 06:36:41.243","CDBH":"11","XSFX":"由北向南","XSFXDM":"4","KKMC":"和韵路与和风路交口"},{"KKBH":"610256115","HPHM":"津HV6711","JGSK":"2021-04-01 06:36:41.245","CDBH":"3","XSFX":"由东向西","XSFXDM":"1","KKMC":"中天大道与中生大道交口"},{"KKBH":"610256116","HPHM":"冀DHE572","JGSK":"2021-04-01 06:36:41.262","CDBH":"8","XSFX":"由南向北","XSFXDM":"3","KKMC":"中天大道与和顺路交口"},{"KKBH":"7208810070000","HPHM":"冀BQ801D","JGSK":"2021-04-01 06:36:41.442","CDBH":"3","XSFX":"由西向东","XSFXDM":"2","KKMC":"海旭道与弘通路交口正向"},{"KKBH":"610256113","HPHM":"津HR2819","JGSK":"2021-04-01 06:36:41.555","CDBH":"9","XSFX":"由北向南","XSFXDM":"4","KKMC":"中天大道与和风路交口"},{"KKBH":"610391007","HPHM":"津A0Z213","JGSK":"2021-04-01 06:36:41.658","CDBH":"1","XSFX":"由东向西","XSFXDM":"1","KKMC":"和韵路与和风路交口"},{"KKBH":"610276125","HPHM":"津D02303","JGSK":"2021-04-01 06:36:41.826","CDBH":"5","XSFX":"由南向北","XSFXDM":"3","KKMC":"中新大道与和顺路交口"},{"KKBH":"610276125","HPHM":"津BQ8859","JGSK":"2021-04-01 06:36:41.922","CDBH":"5","XSFX":"由南向北","XSFXDM":"3","KKMC":"中新大道与和顺路交口"},{"KKBH":"6071310030000","HPHM":"津GPL710","JGSK":"2021-04-01 06:36:41.987","CDBH":"1","XSFX":"由东向西","XSFXDM":"1","KKMC":"中央大道与海旭道交口正向"},{"KKBH":"610266117","HPHM":"蒙GTY389","JGSK":"2021-04-01 06:36:42.157","CDBH":"1","XSFX":"由东向西","XSFXDM":"1","KKMC":"中生大道与和韵路交口"},{"KKBH":"7208710020000","HPHM":"冀DJ578M","JGSK":"2021-04-01 06:36:42.17","CDBH":"6","XSFX":"由南向北","XSFXDM":"3","KKMC":"安正路与芳菲路交口正向"},{"KKBH":"7208810040000","HPHM":"车牌","JGSK":"2021-04-01 06:36:42.189","CDBH":"5","XSFX":"由西向东","XSFXDM":"2","KKMC":"海旭道与永盛路交口正向"},{"KKBH":"610256116","HPHM":"鲁ULK189","JGSK":"2021-04-01 06:36:42.245","CDBH":"7","XSFX":"由南向北","XSFXDM":"3","KKMC":"中天大道与和顺路交口"},{"KKBH":"610286127","HPHM":"津LBY963","JGSK":"2021-04-01 06:36:42.252","CDBH":"8","XSFX":"由南向北","XSFXDM":"3","KKMC":"中津大道与和畅路交口"},{"KKBH":"610256116","HPHM":"津E14447","JGSK":"2021-04-01 06:36:42.361","CDBH":"5","XSFX":"由西向东","XSFXDM":"2","KKMC":"中天大道与和顺路交口"},{"KKBH":"610256116","HPHM":"津GHQ278","JGSK":"2021-04-01 06:36:42.439","CDBH":"10","XSFX":"由北向南","XSFXDM":"4","KKMC":"中天大道与和顺路交口"},{"KKBH":"7208910030000","HPHM":"车牌","JGSK":"2021-04-01 06:36:42.506","CDBH":"4","XSFX":"由西向东","XSFXDM":"2","KKMC":"海博道与安正路交口正向"},{"KKBH":"610256116","HPHM":"津J17120","JGSK":"2021-04-01 06:36:42.519","CDBH":"11","XSFX":"由北向南","XSFXDM":"4","KKMC":"中天大道与和顺路交口"},{"KKBH":"610256115","HPHM":"津JVJ900","JGSK":"2021-04-01 06:36:42.545","CDBH":"1","XSFX":"由东向西","XSFXDM":"1","KKMC":"中天大道与中生大道交口"},{"KKBH":"610276124","HPHM":"津MMQ510","JGSK":"2021-04-01 06:36:42.67","CDBH":"10","XSFX":"由北向南","XSFXDM":"4","KKMC":"中新大道与中生大道交口"},{"KKBH":"7208810020000","HPHM":"车牌","JGSK":"2021-04-01 06:36:42.879","CDBH":"14","XSFX":"由北向南","XSFXDM":"4","KKMC":"海旭道与安正路交口正向"},{"KKBH":"711","HPHM":"津C366E1","JGSK":"2021-04-01 06:36:42.948","CDBH":"7","XSFX":"由北向南","XSFXDM":"4","KKMC":"不礼让行人中新大道与和旭路交口"},{"KKBH":"610276124","HPHM":"津AP3905","JGSK":"2021-04-01 06:36:43.059","CDBH":"8","XSFX":"由南向北","XSFXDM":"3","KKMC":"中新大道与中生大道交口"},{"KKBH":"610271009","HPHM":"津AD20176","JGSK":"2021-04-01 06:36:43.096","CDBH":"10","XSFX":"由北向南","XSFXDM":"4","KKMC":"中新大道与泰七路交口"},{"KKBH":"7208910030000","HPHM":"车牌","JGSK":"2021-04-01 06:36:43.106","CDBH":"7","XSFX":"由南向北","XSFXDM":"3","KKMC":"海博道与安正路交口正向"},{"KKBH":"610276125","HPHM":"津MMH585","JGSK":"2021-04-01 06:36:43.364","CDBH":"7","XSFX":"由北向南","XSFXDM":"4","KKMC":"中新大道与和顺路交口"},{"KKBH":"7208610030000","HPHM":"鲁NR30Q6","JGSK":"2021-04-01 06:36:43.445","CDBH":"4","XSFX":"由西向东","XSFXDM":"2","KKMC":"海晨道与安明路交口正向"},{"KKBH":"610271010","HPHM":"吉CK3198","JGSK":"2021-04-01 06:36:43.471","CDBH":"4","XSFX":"由南向北","XSFXDM":"3","KKMC":"中新大道与华五路交口"},{"KKBH":"610256113","HPHM":"津ARV522","JGSK":"2021-04-01 06:36:43.641","CDBH":"7","XSFX":"由北向南","XSFXDM":"4","KKMC":"中天大道与和风路交口"},{"KKBH":"7208810020000","HPHM":"冀B8X56E","JGSK":"2021-04-01 06:36:43.672","CDBH":"12","XSFX":"由北向南","XSFXDM":"4","KKMC":"海旭道与安正路交口正向"},{"KKBH":"610256115","HPHM":"津HF6793","JGSK":"2021-04-01 06:36:43.725","CDBH":"5","XSFX":"由西向东","XSFXDM":"2","KKMC":"中天大道与中生大道交口"},{"KKBH":"610401005","HPHM":"车牌","JGSK":"2021-04-01 06:36:43.836","CDBH":"8","XSFX":"由南向北","XSFXDM":"3","KKMC":"和畅路与和顺路交口"},{"KKBH":"610276124","HPHM":"津AD15498","JGSK":"2021-04-01 06:36:43.859","CDBH":"1","XSFX":"由东向西","XSFXDM":"1","KKMC":"中新大道与中生大道交口"},{"KKBH":"720881006000","HPHM":"车牌","JGSK":"2021-04-01 06:36:43.965","CDBH":"4","XSFX":"由南向北","XSFXDM":"3","KKMC":"海旭道与庄盛路交口"},{"KKBH":"610276124","HPHM":"津A9P970","JGSK":"2021-04-01 06:36:44.018","CDBH":"11","XSFX":"由北向南","XSFXDM":"4","KKMC":"中新大道与中生大道交口"},{"KKBH":"720881002000","HPHM":"鲁RG3618","JGSK":"2021-04-01 06:36:44.053","CDBH":"7","XSFX":"由西向东","XSFXDM":"2","KKMC":"海旭道与安正路交口"},{"KKBH":"610286127","HPHM":"津KCC082","JGSK":"2021-04-01 06:36:44.173","CDBH":"9","XSFX":"由南向北","XSFXDM":"3","KKMC":"中津大道与和畅路交口"},{"KKBH":"610271009","HPHM":"冀D532ML","JGSK":"2021-04-01 06:36:44.2","CDBH":"7","XSFX":"由南向北","XSFXDM":"3","KKMC":"中新大道与泰七路交口"},{"KKBH":"610271009","HPHM":"冀B2198L","JGSK":"2021-04-01 06:36:44.279","CDBH":"11","XSFX":"由北向南","XSFXDM":"4","KKMC":"中新大道与泰七路交口"},{"KKBH":"720561002000","HPHM":"津CDY717","JGSK":"2021-04-01 06:36:44.291","CDBH":"6","XSFX":"由北向南","XSFXDM":"4","KKMC":"动漫北路与文三路交口"},{"KKBH":"610276125","HPHM":"津MXR565","JGSK":"2021-04-01 06:36:44.3","CDBH":"7","XSFX":"由北向南","XSFXDM":"4","KKMC":"中新大道与和顺路交口"},{"KKBH":"7208810020000","HPHM":"津C59S22","JGSK":"2021-04-01 06:36:44.478","CDBH":"3","XSFX":"由东向西","XSFXDM":"1","KKMC":"海旭道与安正路交口正向"},{"KKBH":"7208710020000","HPHM":"冀A5C3D2","JGSK":"2021-04-01 06:36:44.618","CDBH":"5","XSFX":"由南向北","XSFXDM":"3","KKMC":"安正路与芳菲路交口正向"},{"KKBH":"610276125","HPHM":"津BQ8859","JGSK":"2021-04-01 06:36:44.785","CDBH":"5","XSFX":"由南向北","XSFXDM":"3","KKMC":"中新大道与和顺路交口"},{"KKBH":"610266117","HPHM":"津AD79791","JGSK":"2021-04-01 06:36:44.861","CDBH":"6","XSFX":"由西向东","XSFXDM":"2","KKMC":"中生大道与和韵路交口"},{"KKBH":"610256115","HPHM":"津RWM060","JGSK":"2021-04-01 06:36:44.873","CDBH":"12","XSFX":"由北向南","XSFXDM":"4","KKMC":"中天大道与中生大道交口"},{"KKBH":"610256116","HPHM":"津BQ3372","JGSK":"2021-04-01 06:36:44.896","CDBH":"11","XSFX":"由北向南","XSFXDM":"4","KKMC":"中天大道与和顺路交口"},{"KKBH":"610256116","HPHM":"津GHQ278","JGSK":"2021-04-01 06:36:44.999","CDBH":"11","XSFX":"由北向南","XSFXDM":"4","KKMC":"中天大道与和顺路交口"},{"KKBH":"610256116","HPHM":"津CGM987","JGSK":"2021-04-01 06:36:45.035","CDBH":"8","XSFX":"由南向北","XSFXDM":"3","KKMC":"中天大道与和顺路交口"},{"KKBH":"610391006","HPHM":"津C6C263","JGSK":"2021-04-01 06:36:45.15","CDBH":"2","XSFX":"由东向西","XSFXDM":"1","KKMC":"和韵路与和意路交口"},{"KKBH":"7208610030000","HPHM":"车牌","JGSK":"2021-04-01 06:36:45.505","CDBH":"6","XSFX":"由西向东","XSFXDM":"2","KKMC":"海晨道与安明路交口正向"},{"KKBH":"610256115","HPHM":"津HF6793","JGSK":"2021-04-01 06:36:45.627","CDBH":"6","XSFX":"由西向东","XSFXDM":"2","KKMC":"中天大道与中生大道交口"},{"KKBH":"610256115","HPHM":"津C991D9","JGSK":"2021-04-01 06:36:45.665","CDBH":"10","XSFX":"由北向南","XSFXDM":"4","KKMC":"中天大道与中生大道交口"},{"KKBH":"610391007","HPHM":"冀B0HL76","JGSK":"2021-04-01 06:36:45.726","CDBH":"9","XSFX":"由南向北","XSFXDM":"3","KKMC":"和韵路与和风路交口"},{"KKBH":"7208910080000","HPHM":"津AR9777","JGSK":"2021-04-01 06:36:45.765","CDBH":"5","XSFX":"由西向东","XSFXDM":"2","KKMC":"海博道与荣盛路交口正向"},{"KKBH":"6071310030000","HPHM":"辽PEY251","JGSK":"2021-04-01 06:36:45.814","CDBH":"2","XSFX":"由东向西","XSFXDM":"1","KKMC":"中央大道与海旭道交口正向"},{"KKBH":"720891004000","HPHM":"津RFW885","JGSK":"2021-04-01 06:36:45.981","CDBH":"4","XSFX":"由西向东","XSFXDM":"2","KKMC":"海博道与安平路交口"},{"KKBH":"720881007000","HPHM":"冀BQ801D","JGSK":"2021-04-01 06:36:45.989","CDBH":"3","XSFX":"由西向东","XSFXDM":"2","KKMC":"海旭道与弘通路交口"},{"KKBH":"610256113","HPHM":"津HR2819","JGSK":"2021-04-01 06:36:46.201","CDBH":"9","XSFX":"由北向南","XSFXDM":"4","KKMC":"中天大道与和风路交口"},{"KKBH":"610276124","HPHM":"津KJJ898","JGSK":"2021-04-01 06:36:46.218","CDBH":"10","XSFX":"由北向南","XSFXDM":"4","KKMC":"中新大道与中生大道交口"},{"KKBH":"720881004000","HPHM":"车牌","JGSK":"2021-04-01 06:36:46.22","CDBH":"10","XSFX":"由西向东","XSFXDM":"2","KKMC":"海旭道与永盛路交口"},{"KKBH":"610256116","HPHM":"冀DHE572","JGSK":"2021-04-01 06:36:46.604","CDBH":"9","XSFX":"由南向北","XSFXDM":"3","KKMC":"中天大道与和顺路交口"},{"KKBH":"610256116","HPHM":"鲁ULK189","JGSK":"2021-04-01 06:36:46.684","CDBH":"8","XSFX":"由南向北","XSFXDM":"3","KKMC":"中天大道与和顺路交口"},{"KKBH":"610276124","HPHM":"津JJQ955","JGSK":"2021-04-01 06:36:46.779","CDBH":"1","XSFX":"由东向西","XSFXDM":"1","KKMC":"中新大道与中生大道交口"},{"KKBH":"720861003000","HPHM":"黑E6856K","JGSK":"2021-04-01 06:36:46.899","CDBH":"4","XSFX":"由西向东","XSFXDM":"2","KKMC":"海晨道与安明路交口"},{"KKBH":"7208810060000","HPHM":"车牌","JGSK":"2021-04-01 06:36:47.238","CDBH":"4","XSFX":"由南向北","XSFXDM":"3","KKMC":"海旭道与庄盛路交口正向"},{"KKBH":"610276124","HPHM":"津NDY356","JGSK":"2021-04-01 06:36:47.281","CDBH":"8","XSFX":"由南向北","XSFXDM":"3","KKMC":"中新大道与中生大道交口"},{"KKBH":"610391006","HPHM":"津C6C263","JGSK":"2021-04-01 06:36:47.375","CDBH":"2","XSFX":"由东向西","XSFXDM":"1","KKMC":"和韵路与和意路交口"},{"KKBH":"7280310060000","HPHM":"车牌","JGSK":"2021-04-01 06:36:47.49","CDBH":"4","XSFX":"由西向东","XSFXDM":"2","KKMC":"动漫中路与文三路交口正向"},{"KKBH":"610286127","HPHM":"津LBY963","JGSK":"2021-04-01 06:36:47.532","CDBH":"9","XSFX":"由南向北","XSFXDM":"3","KKMC":"中津大道与和畅路交口"},{"KKBH":"610256116","HPHM":"津BQ3372","JGSK":"2021-04-01 06:36:47.639","CDBH":"12","XSFX":"由北向南","XSFXDM":"4","KKMC":"中天大道与和顺路交口"},{"KKBH":"610276124","HPHM":"津MMQ510","JGSK":"2021-04-01 06:36:47.666","CDBH":"10","XSFX":"由北向南","XSFXDM":"4","KKMC":"中新大道与中生大道交口"},{"KKBH":"610276124","HPHM":"冀B3Y08A","JGSK":"2021-04-01 06:36:47.747","CDBH":"11","XSFX":"由北向南","XSFXDM":"4","KKMC":"中新大道与中生大道交口"},{"KKBH":"610276126","HPHM":"车牌","JGSK":"2021-04-01 06:36:47.763","CDBH":"8","XSFX":"由北向南","XSFXDM":"4","KKMC":"中新大道与和意路交口"},{"KKBH":"610256114","HPHM":"津H98867","JGSK":"2021-04-01 06:36:47.841","CDBH":"6","XSFX":"由南向北","XSFXDM":"3","KKMC":"中天大道与和旭路交口"},{"KKBH":"7208810060000","HPHM":"辽P59E81","JGSK":"2021-04-01 06:36:47.856","CDBH":"2","XSFX":"由西向东","XSFXDM":"2","KKMC":"海旭道与庄盛路交口正向"},{"KKBH":"610276124","HPHM":"津KYW080","JGSK":"2021-04-01 06:36:47.967","CDBH":"11","XSFX":"由北向南","XSFXDM":"4","KKMC":"中新大道与中生大道交口"},{"KKBH":"610286127","HPHM":"津RLV636","JGSK":"2021-04-01 06:36:47.988","CDBH":"8","XSFX":"由南向北","XSFXDM":"3","KKMC":"中津大道与和畅路交口"},{"KKBH":"610401005","HPHM":"车牌","JGSK":"2021-04-01 06:36:48.069","CDBH":"9","XSFX":"由南向北","XSFXDM":"3","KKMC":"和畅路与和顺路交口"},{"KKBH":"720881002000","HPHM":"津C59S22","JGSK":"2021-04-01 06:36:48.198","CDBH":"3","XSFX":"由东向西","XSFXDM":"1","KKMC":"海旭道与安正路交口"},{"KKBH":"610256116","HPHM":"津E14447","JGSK":"2021-04-01 06:36:48.226","CDBH":"6","XSFX":"由西向东","XSFXDM":"2","KKMC":"中天大道与和顺路交口"},{"KKBH":"720541002000","HPHM":"京N99D92","JGSK":"2021-04-01 06:36:48.297","CDBH":"2","XSFX":"由东向西","XSFXDM":"1","KKMC":"动漫环路西与动漫中路交口"},{"KKBH":"720861002000","HPHM":"津AU0155","JGSK":"2021-04-01 06:36:48.475","CDBH":"10","XSFX":"由北向南","XSFXDM":"4","KKMC":"海晨道与安正路交口"},{"KKBH":"610256115","HPHM":"冀R5L8C9","JGSK":"2021-04-01 06:36:48.506","CDBH":"11","XSFX":"由北向南","XSFXDM":"4","KKMC":"中天大道与中生大道交口"},{"KKBH":"610256115","HPHM":"津C991D9","JGSK":"2021-04-01 06:36:48.782","CDBH":"10","XSFX":"由北向南","XSFXDM":"4","KKMC":"中天大道与中生大道交口"},{"KKBH":"610256112","HPHM":"津C4G527","JGSK":"2021-04-01 06:36:48.856","CDBH":"5","XSFX":"由西向东","XSFXDM":"2","KKMC":"中天大道与中津大道交口"},{"KKBH":"6102610040000","HPHM":"鲁M889J0","JGSK":"2021-04-01 06:36:48.92","CDBH":"3","XSFX":"由南向北","XSFXDM":"3","KKMC":"中生大道与静湖西路（北侧）正向"},{"KKBH":"610256114","HPHM":"津JFD222","JGSK":"2021-04-01 06:36:48.951","CDBH":"5","XSFX":"由南向北","XSFXDM":"3","KKMC":"中天大道与和旭路交口"},{"KKBH":"610391008","HPHM":"津E27735","JGSK":"2021-04-01 06:36:49.15","CDBH":"1","XSFX":"由东向西","XSFXDM":"1","KKMC":"和韵路与和旭路交口"},{"KKBH":"610401004","HPHM":"车牌","JGSK":"2021-04-01 06:36:49.169","CDBH":"8","XSFX":"由南向北","XSFXDM":"3","KKMC":"和畅路与和风路交口"},{"KKBH":"610276125","HPHM":"津MXR565","JGSK":"2021-04-01 06:36:49.239","CDBH":"7","XSFX":"由北向南","XSFXDM":"4","KKMC":"中新大道与和顺路交口"},{"KKBH":"7208810050000","HPHM":"车牌","JGSK":"2021-04-01 06:36:49.335","CDBH":"3","XSFX":"由东向西","XSFXDM":"1","KKMC":"海旭道与明盛路交口正向"},{"KKBH":"610401004","HPHM":"津A09808D","JGSK":"2021-04-01 06:36:49.358","CDBH":"2","XSFX":"由东向西","XSFXDM":"1","KKMC":"和畅路与和风路交口"},{"KKBH":"610256115","HPHM":"津A08B63","JGSK":"2021-04-01 06:36:49.436","CDBH":"10","XSFX":"由北向南","XSFXDM":"4","KKMC":"中天大道与中生大道交口"},{"KKBH":"610276124","HPHM":"津JCY956","JGSK":"2021-04-01 06:36:49.47","CDBH":"10","XSFX":"由北向南","XSFXDM":"4","KKMC":"中新大道与中生大道交口"},{"KKBH":"6102610040000","HPHM":"车牌","JGSK":"2021-04-01 06:36:49.495","CDBH":"4","XSFX":"由南向北","XSFXDM":"3","KKMC":"中生大道与静湖西路（北侧）正向"},{"KKBH":"610401004","HPHM":"鲁N673VE","JGSK":"2021-04-01 06:36:49.577","CDBH":"1","XSFX":"由东向西","XSFXDM":"1","KKMC":"和畅路与和风路交口"},{"KKBH":"610276125","HPHM":"津NRD388","JGSK":"2021-04-01 06:36:49.648","CDBH":"8","XSFX":"由北向南","XSFXDM":"4","KKMC":"中新大道与和顺路交口"},{"KKBH":"610266117","HPHM":"蒙GTY389","JGSK":"2021-04-01 06:36:49.652","CDBH":"1","XSFX":"由东向西","XSFXDM":"1","KKMC":"中生大道与和韵路交口"},{"KKBH":"610251002","HPHM":"津NVL098","JGSK":"2021-04-01 06:36:49.724","CDBH":"8","XSFX":"由南向北","XSFXDM":"3","KKMC":"中天大道与和睦路交口"},{"KKBH":"610276124","HPHM":"车牌","JGSK":"2021-04-01 06:36:49.727","CDBH":"7","XSFX":"由南向北","XSFXDM":"3","KKMC":"中新大道与中生大道交口"},{"KKBH":"610276124","HPHM":"津KJY187","JGSK":"2021-04-01 06:36:49.967","CDBH":"2","XSFX":"由东向西","XSFXDM":"1","KKMC":"中新大道与中生大道交口"},{"KKBH":"610266117","HPHM":"津RUG333","JGSK":"2021-04-01 06:36:50.311","CDBH":"11","XSFX":"由北向南","XSFXDM":"4","KKMC":"中生大道与和韵路交口"},{"KKBH":"610266118","HPHM":"鲁CQA830","JGSK":"2021-04-01 06:36:50.35","CDBH":"1","XSFX":"由东向西","XSFXDM":"1","KKMC":"中生大道与和畅路交口"},{"KKBH":"7205710040000","HPHM":"冀B1R65E","JGSK":"2021-04-01 06:36:50.567","CDBH":"2","XSFX":"由东向西","XSFXDM":"1","KKMC":"动漫东路与动漫中路交口正向"},{"KKBH":"610256114","HPHM":"冀RXF218","JGSK":"2021-04-01 06:36:50.62","CDBH":"6","XSFX":"由南向北","XSFXDM":"3","KKMC":"中天大道与和旭路交口"},{"KKBH":"610256116","HPHM":"津CGM987","JGSK":"2021-04-01 06:36:50.839","CDBH":"9","XSFX":"由南向北","XSFXDM":"3","KKMC":"中天大道与和顺路交口"},{"KKBH":"610256112","HPHM":"津AZH312","JGSK":"2021-04-01 06:36:51.159","CDBH":"4","XSFX":"由西向东","XSFXDM":"2","KKMC":"中天大道与中津大道交口"},{"KKBH":"610391007","HPHM":"津HMG997","JGSK":"2021-04-01 06:36:51.167","CDBH":"8","XSFX":"由南向北","XSFXDM":"3","KKMC":"和韵路与和风路交口"},{"KKBH":"610261004000","HPHM":"鲁M889J0","JGSK":"2021-04-01 06:36:51.192","CDBH":"3","XSFX":"由南向北","XSFXDM":"3","KKMC":"中生大道与静湖西路（北侧）"},{"KKBH":"720861003000","HPHM":"鄂F9SA79","JGSK":"2021-04-01 06:36:51.3","CDBH":"4","XSFX":"由西向东","XSFXDM":"2","KKMC":"海晨道与安明路交口"},{"KKBH":"610276124","HPHM":"津AP3905","JGSK":"2021-04-01 06:36:51.316","CDBH":"8","XSFX":"由南向北","XSFXDM":"3","KKMC":"中新大道与中生大道交口"},{"KKBH":"720881006000","HPHM":"辽P59E81","JGSK":"2021-04-01 06:36:51.561","CDBH":"2","XSFX":"由西向东","XSFXDM":"2","KKMC":"海旭道与庄盛路交口"},{"KKBH":"610286127","HPHM":"津RLV636","JGSK":"2021-04-01 06:36:51.613","CDBH":"9","XSFX":"由南向北","XSFXDM":"3","KKMC":"中津大道与和畅路交口"},{"KKBH":"720891003000","HPHM":"津CC1120","JGSK":"2021-04-01 06:36:51.639","CDBH":"8","XSFX":"由南向北","XSFXDM":"3","KKMC":"海博道与安正路交口"},{"KKBH":"610256116","HPHM":"津JKL800","JGSK":"2021-04-01 06:36:51.664","CDBH":"5","XSFX":"由西向东","XSFXDM":"2","KKMC":"中天大道与和顺路交口"},{"KKBH":"1250","HPHM":"车牌","JGSK":"2021-04-01 06:36:51.711","CDBH":"3","XSFX":"由东向西","XSFXDM":"1","KKMC":"中滨大道与盛三街交口正向"},{"KKBH":"610276124","HPHM":"津A9P970","JGSK":"2021-04-01 06:36:51.826","CDBH":"11","XSFX":"由北向南","XSFXDM":"4","KKMC":"中新大道与中生大道交口"},{"KKBH":"720861002000","HPHM":"津C83A99","JGSK":"2021-04-01 06:36:51.84","CDBH":"10","XSFX":"由北向南","XSFXDM":"4","KKMC":"海晨道与安正路交口"},{"KKBH":"7208610030000","HPHM":"冀H1S792","JGSK":"2021-04-01 06:36:51.913","CDBH":"4","XSFX":"由西向东","XSFXDM":"2","KKMC":"海晨道与安明路交口正向"},{"KKBH":"711","HPHM":"津DHB179","JGSK":"2021-04-01 06:36:52.065","CDBH":"8","XSFX":"由北向南","XSFXDM":"4","KKMC":"不礼让行人中新大道与和旭路交口"},{"KKBH":"610266118","HPHM":"苏HC833N","JGSK":"2021-04-01 06:36:52.248","CDBH":"2","XSFX":"由东向西","XSFXDM":"1","KKMC":"中生大道与和畅路交口"},{"KKBH":"610251002","HPHM":"津NVL098","JGSK":"2021-04-01 06:36:52.251","CDBH":"9","XSFX":"由南向北","XSFXDM":"3","KKMC":"中天大道与和睦路交口"},{"KKBH":"610276124","HPHM":"鲁A2F1R8","JGSK":"2021-04-01 06:36:52.328","CDBH":"11","XSFX":"由北向南","XSFXDM":"4","KKMC":"中新大道与中生大道交口"},{"KKBH":"610276124","HPHM":"津KJJ898","JGSK":"2021-04-01 06:36:52.387","CDBH":"10","XSFX":"由北向南","XSFXDM":"4","KKMC":"中新大道与中生大道交口"},{"KKBH":"7208910030000","HPHM":"津C71516","JGSK":"2021-04-01 06:36:52.533","CDBH":"6","XSFX":"由西向东","XSFXDM":"2","KKMC":"海博道与安正路交口正向"},{"KKBH":"610256115","HPHM":"冀BE60K1","JGSK":"2021-04-01 06:36:52.547","CDBH":"5","XSFX":"由西向东","XSFXDM":"2","KKMC":"中天大道与中生大道交口"},{"KKBH":"610271009","HPHM":"冀BQM50挂","JGSK":"2021-04-01 06:36:52.849","CDBH":"11","XSFX":"由北向南","XSFXDM":"4","KKMC":"中新大道与泰七路交口"},{"KKBH":"610256114","HPHM":"津JMN703","JGSK":"2021-04-01 06:36:52.86","CDBH":"2","XSFX":"由西向东","XSFXDM":"2","KKMC":"中天大道与和旭路交口"},{"KKBH":"720891004000","HPHM":"津B38308","JGSK":"2021-04-01 06:36:52.951","CDBH":"4","XSFX":"由西向东","XSFXDM":"2","KKMC":"海博道与安平路交口"},{"KKBH":"7208610030000","HPHM":"冀T5H379","JGSK":"2021-04-01 06:36:53.048","CDBH":"2","XSFX":"由东向西","XSFXDM":"1","KKMC":"海晨道与安明路交口正向"},{"KKBH":"7208210040000","HPHM":"鲁P807KC","JGSK":"2021-04-01 06:36:53.062","CDBH":"4","XSFX":"由南向北","XSFXDM":"3","KKMC":"动漫西路与动漫北路交口正向"},{"KKBH":"610256116","HPHM":"津HXW078","JGSK":"2021-04-01 06:36:53.087","CDBH":"7","XSFX":"由南向北","XSFXDM":"3","KKMC":"中天大道与和顺路交口"},{"KKBH":"6103261420000","HPHM":"冀B1S38R","JGSK":"2021-04-01 06:36:53.204","CDBH":"4","XSFX":"由西向东","XSFXDM":"2","KKMC":"中成大道与泰七路交口正向"},{"KKBH":"610401004","HPHM":"鲁N673VE","JGSK":"2021-04-01 06:36:53.243","CDBH":"2","XSFX":"由东向西","XSFXDM":"1","KKMC":"和畅路与和风路交口"},{"KKBH":"6102610040000","HPHM":"津RGP113","JGSK":"2021-04-01 06:36:53.264","CDBH":"3","XSFX":"由南向北","XSFXDM":"3","KKMC":"中生大道与静湖西路（北侧）正向"},{"KKBH":"610256115","HPHM":"津JM5315","JGSK":"2021-04-01 06:36:53.358","CDBH":"10","XSFX":"由北向南","XSFXDM":"4","KKMC":"中天大道与中生大道交口"},{"KKBH":"610266118","HPHM":"鲁CQA830","JGSK":"2021-04-01 06:36:53.413","CDBH":"1","XSFX":"由东向西","XSFXDM":"1","KKMC":"中生大道与和畅路交口"},{"KKBH":"610276124","HPHM":"鲁NM97V6","JGSK":"2021-04-01 06:36:53.498","CDBH":"8","XSFX":"由南向北","XSFXDM":"3","KKMC":"中新大道与中生大道交口"},{"KKBH":"720571004000","HPHM":"冀B1R65E","JGSK":"2021-04-01 06:36:53.502","CDBH":"2","XSFX":"由东向西","XSFXDM":"1","KKMC":"动漫东路与动漫中路交口"},{"KKBH":"610256112","HPHM":"豫DHP503","JGSK":"2021-04-01 06:36:53.516","CDBH":"5","XSFX":"由西向东","XSFXDM":"2","KKMC":"中天大道与中津大道交口"},{"KKBH":"610286127","HPHM":"津C61082","JGSK":"2021-04-01 06:36:53.532","CDBH":"8","XSFX":"由南向北","XSFXDM":"3","KKMC":"中津大道与和畅路交口"},{"KKBH":"7208810020000","HPHM":"津RVE751","JGSK":"2021-04-01 06:36:53.574","CDBH":"13","XSFX":"由北向南","XSFXDM":"4","KKMC":"海旭道与安正路交口正向"},{"KKBH":"610266117","HPHM":"冀E70F58","JGSK":"2021-04-01 06:36:53.682","CDBH":"5","XSFX":"由西向东","XSFXDM":"2","KKMC":"中生大道与和韵路交口"},{"KKBH":"7209010020000","HPHM":"冀F218P4","JGSK":"2021-04-01 06:36:53.708","CDBH":"8","XSFX":"由南向北","XSFXDM":"3","KKMC":"玉林道与安正路交口正向"},{"KKBH":"7208610030000","HPHM":"津RQP373","JGSK":"2021-04-01 06:36:53.762","CDBH":"11","XSFX":"由北向南","XSFXDM":"4","KKMC":"海晨道与安明路交口正向"},{"KKBH":"610276124","HPHM":"津JJQ955","JGSK":"2021-04-01 06:36:53.859","CDBH":"1","XSFX":"由东向西","XSFXDM":"1","KKMC":"中新大道与中生大道交口"},{"KKBH":"610256115","HPHM":"辽HKS923","JGSK":"2021-04-01 06:36:54.015","CDBH":"4","XSFX":"由西向东","XSFXDM":"2","KKMC":"中天大道与中生大道交口"},{"KKBH":"610276124","HPHM":"津KYW080","JGSK":"2021-04-01 06:36:54.227","CDBH":"11","XSFX":"由北向南","XSFXDM":"4","KKMC":"中新大道与中生大道交口"},{"KKBH":"7208810020000","HPHM":"津FMQ829","JGSK":"2021-04-01 06:36:54.317","CDBH":"12","XSFX":"由北向南","XSFXDM":"4","KKMC":"海旭道与安正路交口正向"},{"KKBH":"610401004","HPHM":"车牌","JGSK":"2021-04-01 06:36:54.322","CDBH":"9","XSFX":"由南向北","XSFXDM":"3","KKMC":"和畅路与和风路交口"},{"KKBH":"7208610030000","HPHM":"津NLV398","JGSK":"2021-04-01 06:36:54.349","CDBH":"7","XSFX":"由南向北","XSFXDM":"3","KKMC":"海晨道与安明路交口正向"},{"KKBH":"720891008000","HPHM":"津AR9777","JGSK":"2021-04-01 06:36:54.378","CDBH":"5","XSFX":"由西向东","XSFXDM":"2","KKMC":"海博道与荣盛路交口"},{"KKBH":"610266117","HPHM":"津RUG333","JGSK":"2021-04-01 06:36:54.392","CDBH":"12","XSFX":"由北向南","XSFXDM":"4","KKMC":"中生大道与和韵路交口"},{"KKBH":"720861003000","HPHM":"津C8741学","JGSK":"2021-04-01 06:36:54.419","CDBH":"4","XSFX":"由西向东","XSFXDM":"2","KKMC":"海晨道与安明路交口"},{"KKBH":"610276126","HPHM":"津A02KL8","JGSK":"2021-04-01 06:36:54.583","CDBH":"4","XSFX":"由南向北","XSFXDM":"3","KKMC":"中新大道与和意路交口"},{"KKBH":"610251002","HPHM":"津GFM959","JGSK":"2021-04-01 06:36:54.591","CDBH":"2","XSFX":"由东向西","XSFXDM":"1","KKMC":"中天大道与和睦路交口"},{"KKBH":"610276124","HPHM":"津NDY356","JGSK":"2021-04-01 06:36:54.592","CDBH":"8","XSFX":"由南向北","XSFXDM":"3","KKMC":"中新大道与中生大道交口"},{"KKBH":"7400110020000","HPHM":"车牌","JGSK":"2021-04-01 06:36:54.593","CDBH":"5","XSFX":"由南向北","XSFXDM":"3","KKMC":"静湖南路与华一路交口正向"},{"KKBH":"610276124","HPHM":"津JCY956","JGSK":"2021-04-01 06:36:54.867","CDBH":"10","XSFX":"由北向南","XSFXDM":"4","KKMC":"中新大道与中生大道交口"},{"KKBH":"720891004000","HPHM":"车牌","JGSK":"2021-04-01 06:36:54.965","CDBH":"7","XSFX":"由南向北","XSFXDM":"3","KKMC":"海博道与安平路交口"},{"KKBH":"610256115","HPHM":"冀R5L8C9","JGSK":"2021-04-01 06:36:55.022","CDBH":"12","XSFX":"由北向南","XSFXDM":"4","KKMC":"中天大道与中生大道交口"},{"KKBH":"610256115","HPHM":"冀BE60K1","JGSK":"2021-04-01 06:36:55.062","CDBH":"6","XSFX":"由西向东","XSFXDM":"2","KKMC":"中天大道与中生大道交口"},{"KKBH":"610266118","HPHM":"津HV7771","JGSK":"2021-04-01 06:36:55.11","CDBH":"2","XSFX":"由东向西","XSFXDM":"1","KKMC":"中生大道与和畅路交口"},{"KKBH":"610276126","HPHM":"津A09858F","JGSK":"2021-04-01 06:36:55.121","CDBH":"8","XSFX":"由北向南","XSFXDM":"4","KKMC":"中新大道与和意路交口"},{"KKBH":"610276126","HPHM":"津A09858F","JGSK":"2021-04-01 06:36:55.122","CDBH":"8","XSFX":"由北向南","XSFXDM":"4","KKMC":"中新大道与和意路交口"},{"KKBH":"610256114","HPHM":"津H98867","JGSK":"2021-04-01 06:36:55.137","CDBH":"6","XSFX":"由南向北","XSFXDM":"3","KKMC":"中天大道与和旭路交口"},{"KKBH":"610276126","HPHM":"津AEA942","JGSK":"2021-04-01 06:36:55.358","CDBH":"1","XSFX":"由东向西","XSFXDM":"1","KKMC":"中新大道与和意路交口"},{"KKBH":"720891004000","HPHM":"车牌","JGSK":"2021-04-01 06:36:55.375","CDBH":"8","XSFX":"由南向北","XSFXDM":"3","KKMC":"海博道与安平路交口"},{"KKBH":"610276124","HPHM":"车牌","JGSK":"2021-04-01 06:36:55.406","CDBH":"7","XSFX":"由南向北","XSFXDM":"3","KKMC":"中新大道与中生大道交口"},{"KKBH":"610256112","HPHM":"车牌","JGSK":"2021-04-01 06:36:55.549","CDBH":"6","XSFX":"由西向东","XSFXDM":"2","KKMC":"中天大道与中津大道交口"},{"KKBH":"610276124","HPHM":"皖S5B002","JGSK":"2021-04-01 06:36:55.551","CDBH":"7","XSFX":"由南向北","XSFXDM":"3","KKMC":"中新大道与中生大道交口"},{"KKBH":"7208610030000","HPHM":"津HXE609","JGSK":"2021-04-01 06:36:55.681","CDBH":"11","XSFX":"由北向南","XSFXDM":"4","KKMC":"海晨道与安明路交口正向"},{"KKBH":"610401004","HPHM":"津A09808D","JGSK":"2021-04-01 06:36:55.723","CDBH":"3","XSFX":"由东向西","XSFXDM":"1","KKMC":"和畅路与和风路交口"},{"KKBH":"610266118","HPHM":"苏HC833N","JGSK":"2021-04-01 06:36:55.733","CDBH":"3","XSFX":"由东向西","XSFXDM":"1","KKMC":"中生大道与和畅路交口"},{"KKBH":"610276124","HPHM":"津KJY187","JGSK":"2021-04-01 06:36:55.859","CDBH":"2","XSFX":"由东向西","XSFXDM":"1","KKMC":"中新大道与中生大道交口"},{"KKBH":"610286127","HPHM":"津RNN526","JGSK":"2021-04-01 06:36:56.032","CDBH":"4","XSFX":"由西向东","XSFXDM":"2","KKMC":"中津大道与和畅路交口"},{"KKBH":"610276124","HPHM":"豫P0L590","JGSK":"2021-04-01 06:36:56.384","CDBH":"8","XSFX":"由南向北","XSFXDM":"3","KKMC":"中新大道与中生大道交口"},{"KKBH":"610256115","HPHM":"辽HKS923","JGSK":"2021-04-01 06:36:56.58","CDBH":"5","XSFX":"由西向东","XSFXDM":"2","KKMC":"中天大道与中生大道交口"},{"KKBH":"610266117","HPHM":"津HL0320","JGSK":"2021-04-01 06:36:56.705","CDBH":"7","XSFX":"由南向北","XSFXDM":"3","KKMC":"中生大道与和韵路交口"},{"KKBH":"610271009","HPHM":"津AD20176","JGSK":"2021-04-01 06:36:56.769","CDBH":"10","XSFX":"由北向南","XSFXDM":"4","KKMC":"中新大道与泰七路交口"},{"KKBH":"610276125","HPHM":"京Y80052","JGSK":"2021-04-01 06:36:56.857","CDBH":"5","XSFX":"由南向北","XSFXDM":"3","KKMC":"中新大道与和顺路交口"},{"KKBH":"7208810040000","HPHM":"津RUP555","JGSK":"2021-04-01 06:36:56.885","CDBH":"4","XSFX":"由西向东","XSFXDM":"2","KKMC":"海旭道与永盛路交口正向"},{"KKBH":"610256111","HPHM":"京PQ0Y76","JGSK":"2021-04-01 06:36:56.989","CDBH":"2","XSFX":"由西向东","XSFXDM":"2","KKMC":"中天大道与和惠路交口"},{"KKBH":"610256116","HPHM":"蒙D6155J","JGSK":"2021-04-01 06:36:57.064","CDBH":"7","XSFX":"由南向北","XSFXDM":"3","KKMC":"中天大道与和顺路交口"},{"KKBH":"610256116","HPHM":"津DSH538","JGSK":"2021-04-01 06:36:57.184","CDBH":"4","XSFX":"由西向东","XSFXDM":"2","KKMC":"中天大道与和顺路交口"},{"KKBH":"610256114","HPHM":"冀RXF218","JGSK":"2021-04-01 06:36:57.217","CDBH":"6","XSFX":"由南向北","XSFXDM":"3","KKMC":"中天大道与和旭路交口"},{"KKBH":"610256112","HPHM":"冀B3E12G","JGSK":"2021-04-01 06:36:57.247","CDBH":"4","XSFX":"由西向东","XSFXDM":"2","KKMC":"中天大道与中津大道交口"},{"KKBH":"610271009","HPHM":"津DMC520","JGSK":"2021-04-01 06:36:57.271","CDBH":"8","XSFX":"由南向北","XSFXDM":"3","KKMC":"中新大道与泰七路交口"},{"KKBH":"6102610030000","HPHM":"津D83663","JGSK":"2021-04-01 06:36:57.282","CDBH":"1","XSFX":"由东向西","XSFXDM":"1","KKMC":"中生大道与静湖南路交口正向"},{"KKBH":"610256113","HPHM":"辽P19417","JGSK":"2021-04-01 06:36:57.436","CDBH":"2","XSFX":"由西向东","XSFXDM":"2","KKMC":"中天大道与和风路交口"},{"KKBH":"610276124","HPHM":"鲁A2F1R8","JGSK":"2021-04-01 06:36:57.467","CDBH":"11","XSFX":"由北向南","XSFXDM":"4","KKMC":"中新大道与中生大道交口"},{"KKBH":"610271009","HPHM":"津HYG809","JGSK":"2021-04-01 06:36:57.548","CDBH":"10","XSFX":"由北向南","XSFXDM":"4","KKMC":"中新大道与泰七路交口"},{"KKBH":"610286127","HPHM":"津AUL007","JGSK":"2021-04-01 06:36:57.552","CDBH":"5","XSFX":"由西向东","XSFXDM":"2","KKMC":"中津大道与和畅路交口"},{"KKBH":"610276126","HPHM":"陕A02KL8","JGSK":"2021-04-01 06:36:57.566","CDBH":"4","XSFX":"由南向北","XSFXDM":"3","KKMC":"中新大道与和意路交口"},{"KKBH":"610256115","HPHM":"津C07C50","JGSK":"2021-04-01 06:36:57.594","CDBH":"3","XSFX":"由东向西","XSFXDM":"1","KKMC":"中天大道与中生大道交口"},{"KKBH":"610276126","HPHM":"津D02303","JGSK":"2021-04-01 06:36:57.607","CDBH":"5","XSFX":"由南向北","XSFXDM":"3","KKMC":"中新大道与和意路交口"},{"KKBH":"610251002","HPHM":"津GFM959","JGSK":"2021-04-01 06:36:57.634","CDBH":"3","XSFX":"由东向西","XSFXDM":"1","KKMC":"中天大道与和睦路交口"},{"KKBH":"610256116","HPHM":"津JKL800","JGSK":"2021-04-01 06:36:57.666","CDBH":"6","XSFX":"由西向东","XSFXDM":"2","KKMC":"中天大道与和顺路交口"},{"KKBH":"610286127","HPHM":"津FJA235","JGSK":"2021-04-01 06:36:57.703","CDBH":"1","XSFX":"由东向西","XSFXDM":"1","KKMC":"中津大道与和畅路交口"},{"KKBH":"720861003000","HPHM":"津RQP373","JGSK":"2021-04-01 06:36:57.894","CDBH":"11","XSFX":"由北向南","XSFXDM":"4","KKMC":"海晨道与安明路交口"},{"KKBH":"610276124","HPHM":"冀J015JL","JGSK":"2021-04-01 06:36:57.899","CDBH":"8","XSFX":"由南向北","XSFXDM":"3","KKMC":"中新大道与中生大道交口"},{"KKBH":"6102610040000","HPHM":"津D38277","JGSK":"2021-04-01 06:36:58.026","CDBH":"3","XSFX":"由南向北","XSFXDM":"3","KKMC":"中生大道与静湖西路（北侧）正向"},{"KKBH":"6071310030000","HPHM":"津C08611","JGSK":"2021-04-01 06:36:58.078","CDBH":"1","XSFX":"由东向西","XSFXDM":"1","KKMC":"中央大道与海旭道交口正向"},{"KKBH":"610276124","HPHM":"鲁NM97V6","JGSK":"2021-04-01 06:36:58.11","CDBH":"8","XSFX":"由南向北","XSFXDM":"3","KKMC":"中新大道与中生大道交口"},{"KKBH":"720901002000","HPHM":"贵F218P4","JGSK":"2021-04-01 06:36:58.119","CDBH":"8","XSFX":"由南向北","XSFXDM":"3","KKMC":"玉林道与安正路交口"},{"KKBH":"610271008","HPHM":"津RN5399","JGSK":"2021-04-01 06:36:58.263","CDBH":"4","XSFX":"由北向南","XSFXDM":"4","KKMC":"中新大道与航母主题公园支路交口"},{"KKBH":"610266118","HPHM":"津HV7771","JGSK":"2021-04-01 06:36:58.293","CDBH":"2","XSFX":"由东向西","XSFXDM":"1","KKMC":"中生大道与和畅路交口"},{"KKBH":"610276124","HPHM":"津MY5997","JGSK":"2021-04-01 06:36:58.351","CDBH":"7","XSFX":"由南向北","XSFXDM":"3","KKMC":"中新大道与中生大道交口"},{"KKBH":"7205710040000","HPHM":"车牌","JGSK":"2021-04-01 06:36:58.456","CDBH":"2","XSFX":"由东向西","XSFXDM":"1","KKMC":"动漫东路与动漫中路交口正向"},{"KKBH":"610256115","HPHM":"冀A78ZC7","JGSK":"2021-04-01 06:36:58.517","CDBH":"12","XSFX":"由北向南","XSFXDM":"4","KKMC":"中天大道与中生大道交口"},{"KKBH":"610266117","HPHM":"津NTR169","JGSK":"2021-04-01 06:36:58.636","CDBH":"6","XSFX":"由西向东","XSFXDM":"2","KKMC":"中生大道与和韵路交口"},{"KKBH":"720861003000","HPHM":"鲁NR30Q6","JGSK":"2021-04-01 06:36:58.657","CDBH":"4","XSFX":"由西向东","XSFXDM":"2","KKMC":"海晨道与安明路交口"},{"KKBH":"610256116","HPHM":"津HXW078","JGSK":"2021-04-01 06:36:58.679","CDBH":"8","XSFX":"由南向北","XSFXDM":"3","KKMC":"中天大道与和顺路交口"},{"KKBH":"610266117","HPHM":"津E70F58","JGSK":"2021-04-01 06:36:58.792","CDBH":"6","XSFX":"由西向东","XSFXDM":"2","KKMC":"中生大道与和韵路交口"},{"KKBH":"610276124","HPHM":"鲁A8S32L","JGSK":"2021-04-01 06:36:58.806","CDBH":"7","XSFX":"由南向北","XSFXDM":"3","KKMC":"中新大道与中生大道交口"},{"KKBH":"720881002000","HPHM":"津RVE751","JGSK":"2021-04-01 06:36:58.808","CDBH":"13","XSFX":"由北向南","XSFXDM":"4","KKMC":"海旭道与安正路交口"},{"KKBH":"610271008","HPHM":"津RN5399","JGSK":"2021-04-01 06:36:58.85","CDBH":"4","XSFX":"由北向南","XSFXDM":"4","KKMC":"中新大道与航母主题公园支路交口"},{"KKBH":"610256115","HPHM":"鲁F969Z8","JGSK":"2021-04-01 06:36:58.878","CDBH":"10","XSFX":"由北向南","XSFXDM":"4","KKMC":"中天大道与中生大道交口"},{"KKBH":"6102610040000","HPHM":"鲁VG6S26","JGSK":"2021-04-01 06:36:58.906","CDBH":"2","XSFX":"由南向北","XSFXDM":"3","KKMC":"中生大道与静湖西路（北侧）正向"},{"KKBH":"610276126","HPHM":"车牌","JGSK":"2021-04-01 06:36:59.104","CDBH":"8","XSFX":"由北向南","XSFXDM":"4","KKMC":"中新大道与和意路交口"},{"KKBH":"7208910030000","HPHM":"车牌","JGSK":"2021-04-01 06:36:59.113","CDBH":"2","XSFX":"由东向西","XSFXDM":"1","KKMC":"海博道与安正路交口正向"},{"KKBH":"610271009","HPHM":"津DMC520","JGSK":"2021-04-01 06:36:59.16","CDBH":"8","XSFX":"由南向北","XSFXDM":"3","KKMC":"中新大道与泰七路交口"},{"KKBH":"610271009","HPHM":"冀J43A99","JGSK":"2021-04-01 06:36:59.26","CDBH":"7","XSFX":"由南向北","XSFXDM":"3","KKMC":"中新大道与泰七路交口"},{"KKBH":"610266118","HPHM":"津AU5995","JGSK":"2021-04-01 06:36:59.332","CDBH":"3","XSFX":"由东向西","XSFXDM":"1","KKMC":"中生大道与和畅路交口"},{"KKBH":"7208910060000","HPHM":"津HFA601","JGSK":"2021-04-01 06:36:59.391","CDBH":"12","XSFX":"由北向南","XSFXDM":"4","KKMC":"海博道与永盛路交口正向"},{"KKBH":"610256111","HPHM":"京PQ0Y76","JGSK":"2021-04-01 06:36:59.419","CDBH":"3","XSFX":"由西向东","XSFXDM":"2","KKMC":"中天大道与和惠路交口"},{"KKBH":"720891004000","HPHM":"车牌","JGSK":"2021-04-01 06:36:59.69","CDBH":"8","XSFX":"由南向北","XSFXDM":"3","KKMC":"海博道与安平路交口"},{"KKBH":"610256115","HPHM":"津B25103","JGSK":"2021-04-01 06:36:59.708","CDBH":"2","XSFX":"由东向西","XSFXDM":"1","KKMC":"中天大道与中生大道交口"},{"KKBH":"7208610020000","HPHM":"鲁NME975","JGSK":"2021-04-01 06:36:59.796","CDBH":"4","XSFX":"由西向东","XSFXDM":"2","KKMC":"海晨道与安正路交口正向"},{"KKBH":"610261004000","HPHM":"津RGP113","JGSK":"2021-04-01 06:36:59.829","CDBH":"3","XSFX":"由南向北","XSFXDM":"3","KKMC":"中生大道与静湖西路（北侧）"},{"KKBH":"610256113","HPHM":"辽P19417","JGSK":"2021-04-01 06:36:59.835","CDBH":"2","XSFX":"由西向东","XSFXDM":"2","KKMC":"中天大道与和风路交口"},{"KKBH":"7208810020000","HPHM":"车牌","JGSK":"2021-04-01 06:36:59.862","CDBH":"11","XSFX":"由南向北","XSFXDM":"3","KKMC":"海旭道与安正路交口正向"},{"KKBH":"7280310020000","HPHM":"津C18350","JGSK":"2021-04-01 06:36:59.951","CDBH":"7","XSFX":"由北向南","XSFXDM":"4","KKMC":"动漫中路与文一路交口正向"},{"KKBH":"610276126","HPHM":"津D02303","JGSK":"2021-04-01 06:37:00.046","CDBH":"5","XSFX":"由南向北","XSFXDM":"3","KKMC":"中新大道与和意路交口"},{"KKBH":"610266117","HPHM":"津KAL699","JGSK":"2021-04-01 06:37:00.07","CDBH":"5","XSFX":"由西向东","XSFXDM":"2","KKMC":"中生大道与和韵路交口"},{"KKBH":"610256113","HPHM":"津RPU982","JGSK":"2021-04-01 06:37:00.07","CDBH":"2","XSFX":"由西向东","XSFXDM":"2","KKMC":"中天大道与和风路交口"},{"KKBH":"7208810020000","HPHM":"津RAV056","JGSK":"2021-04-01 06:37:00.09","CDBH":"13","XSFX":"由北向南","XSFXDM":"4","KKMC":"海旭道与安正路交口正向"},{"KKBH":"720891003000","HPHM":"车牌","JGSK":"2021-04-01 06:37:00.202","CDBH":"8","XSFX":"由南向北","XSFXDM":"3","KKMC":"海博道与安正路交口"},{"KKBH":"7208610020000","HPHM":"津A0H592","JGSK":"2021-04-01 06:37:00.293","CDBH":"5","XSFX":"由西向东","XSFXDM":"2","KKMC":"海晨道与安正路交口正向"},{"KKBH":"720861003000","HPHM":"津HXE609","JGSK":"2021-04-01 06:37:00.296","CDBH":"11","XSFX":"由北向南","XSFXDM":"4","KKMC":"海晨道与安明路交口"},{"KKBH":"610256114","HPHM":"津JFD222","JGSK":"2021-04-01 06:37:00.418","CDBH":"5","XSFX":"由南向北","XSFXDM":"3","KKMC":"中天大道与和旭路交口"},{"KKBH":"610271009","HPHM":"津A5Y419","JGSK":"2021-04-01 06:37:00.459","CDBH":"8","XSFX":"由南向北","XSFXDM":"3","KKMC":"中新大道与泰七路交口"},{"KKBH":"610276124","HPHM":"津JTZ611","JGSK":"2021-04-01 06:37:00.46","CDBH":"1","XSFX":"由东向西","XSFXDM":"1","KKMC":"中新大道与中生大道交口"},{"KKBH":"7208910040000","HPHM":"冀BL821D","JGSK":"2021-04-01 06:37:00.462","CDBH":"6","XSFX":"由西向东","XSFXDM":"2","KKMC":"海博道与安平路交口正向"},{"KKBH":"7208810040000","HPHM":"车牌","JGSK":"2021-04-01 06:37:00.518","CDBH":"3","XSFX":"由东向西","XSFXDM":"1","KKMC":"海旭道与永盛路交口正向"},{"KKBH":"610276126","HPHM":"津A0985学","JGSK":"2021-04-01 06:37:00.547","CDBH":"8","XSFX":"由北向南","XSFXDM":"4","KKMC":"中新大道与和意路交口"},{"KKBH":"720821004000","HPHM":"鲁P807KC","JGSK":"2021-04-01 06:37:00.548","CDBH":"4","XSFX":"由南向北","XSFXDM":"3","KKMC":"动漫西路与动漫北路交口"},{"KKBH":"610266117","HPHM":"津K36917","JGSK":"2021-04-01 06:37:00.608","CDBH":"7","XSFX":"由南向北","XSFXDM":"3","KKMC":"中生大道与和韵路交口"},{"KKBH":"7208810020000","HPHM":"冀B5BC89","JGSK":"2021-04-01 06:37:00.702","CDBH":"7","XSFX":"由西向东","XSFXDM":"2","KKMC":"海旭道与安正路交口正向"},{"KKBH":"610286127","HPHM":"津RNN526","JGSK":"2021-04-01 06:37:00.713","CDBH":"5","XSFX":"由西向东","XSFXDM":"2","KKMC":"中津大道与和畅路交口"},{"KKBH":"610271009","HPHM":"吉JDW265","JGSK":"2021-04-01 06:37:00.741","CDBH":"10","XSFX":"由北向南","XSFXDM":"4","KKMC":"中新大道与泰七路交口"},{"KKBH":"7208810020000","HPHM":"豫RAE522","JGSK":"2021-04-01 06:37:00.768","CDBH":"5","XSFX":"由西向东","XSFXDM":"2","KKMC":"海旭道与安正路交口正向"},{"KKBH":"720891004000","HPHM":"冀DM6K39","JGSK":"2021-04-01 06:37:00.778","CDBH":"6","XSFX":"由西向东","XSFXDM":"2","KKMC":"海博道与安平路交口"},{"KKBH":"610276125","HPHM":"京Y80052","JGSK":"2021-04-01 06:37:00.78","CDBH":"5","XSFX":"由南向北","XSFXDM":"3","KKMC":"中新大道与和顺路交口"},{"KKBH":"610276124","HPHM":"豫P38G60","JGSK":"2021-04-01 06:37:00.892","CDBH":"8","XSFX":"由南向北","XSFXDM":"3","KKMC":"中新大道与中生大道交口"},{"KKBH":"610286127","HPHM":"鲁A5Y0L5","JGSK":"2021-04-01 06:37:00.917","CDBH":"6","XSFX":"由西向东","XSFXDM":"2","KKMC":"中津大道与和畅路交口"},{"KKBH":"610391006","HPHM":"津FCM887","JGSK":"2021-04-01 06:37:00.928","CDBH":"1","XSFX":"由东向西","XSFXDM":"1","KKMC":"和韵路与和意路交口"},{"KKBH":"610276126","HPHM":"津AEA942","JGSK":"2021-04-01 06:37:01.035","CDBH":"1","XSFX":"由东向西","XSFXDM":"1","KKMC":"中新大道与和意路交口"},{"KKBH":"610401004","HPHM":"津KLB920","JGSK":"2021-04-01 06:37:01.087","CDBH":"1","XSFX":"由东向西","XSFXDM":"1","KKMC":"和畅路与和风路交口"},{"KKBH":"7208910060000","HPHM":"津JZB875","JGSK":"2021-04-01 06:37:01.121","CDBH":"12","XSFX":"由北向南","XSFXDM":"4","KKMC":"海博道与永盛路交口正向"},{"KKBH":"610271008","HPHM":"津RN5399","JGSK":"2021-04-01 06:37:01.237","CDBH":"4","XSFX":"由北向南","XSFXDM":"4","KKMC":"中新大道与航母主题公园支路交口"},{"KKBH":"610271008","HPHM":"鲁MK5C52","JGSK":"2021-04-01 06:37:01.283","CDBH":"5","XSFX":"由北向南","XSFXDM":"4","KKMC":"中新大道与航母主题公园支路交口"},{"KKBH":"610261003000","HPHM":"津D83663","JGSK":"2021-04-01 06:37:01.484","CDBH":"10","XSFX":"由东向西","XSFXDM":"1","KKMC":"中生大道与静湖南路交口"},{"KKBH":"610256116","HPHM":"蒙D6155J","JGSK":"2021-04-01 06:37:01.639","CDBH":"8","XSFX":"由南向北","XSFXDM":"3","KKMC":"中天大道与和顺路交口"},{"KKBH":"610271009","HPHM":"津HYG809","JGSK":"2021-04-01 06:37:01.729","CDBH":"10","XSFX":"由北向南","XSFXDM":"4","KKMC":"中新大道与泰七路交口"},{"KKBH":"720871002000","HPHM":"冀DJ578M","JGSK":"2021-04-01 06:37:01.737","CDBH":"6","XSFX":"由南向北","XSFXDM":"3","KKMC":"安正路与芳菲路交口"},{"KKBH":"610256115","HPHM":"津DYC778","JGSK":"2021-04-01 06:37:01.747","CDBH":"10","XSFX":"由北向南","XSFXDM":"4","KKMC":"中天大道与中生大道交口"},{"KKBH":"610401005","HPHM":"津AZ6360","JGSK":"2021-04-01 06:37:01.869","CDBH":"10","XSFX":"由北向南","XSFXDM":"4","KKMC":"和畅路与和顺路交口"},{"KKBH":"610271009","HPHM":"冀J43A99","JGSK":"2021-04-01 06:37:01.88","CDBH":"7","XSFX":"由南向北","XSFXDM":"3","KKMC":"中新大道与泰七路交口"},{"KKBH":"610276124","HPHM":"豫P0L590","JGSK":"2021-04-01 06:37:02.111","CDBH":"8","XSFX":"由南向北","XSFXDM":"3","KKMC":"中新大道与中生大道交口"},{"KKBH":"7208910030000","HPHM":"车牌","JGSK":"2021-04-01 06:37:02.192","CDBH":"9","XSFX":"由南向北","XSFXDM":"3","KKMC":"海博道与安正路交口正向"},{"KKBH":"610256113","HPHM":"津RPU982","JGSK":"2021-04-01 06:37:02.235","CDBH":"2","XSFX":"由西向东","XSFXDM":"2","KKMC":"中天大道与和风路交口"},{"KKBH":"610271008","HPHM":"车牌","JGSK":"2021-04-01 06:37:02.253","CDBH":"4","XSFX":"由北向南","XSFXDM":"4","KKMC":"中新大道与航母主题公园支路交口"},{"KKBH":"720881002000","HPHM":"津A0S666","JGSK":"2021-04-01 06:37:02.328","CDBH":"12","XSFX":"由北向南","XSFXDM":"4","KKMC":"海旭道与安正路交口"},{"KKBH":"610271009","HPHM":"津A5Y419","JGSK":"2021-04-01 06:37:02.36","CDBH":"8","XSFX":"由南向北","XSFXDM":"3","KKMC":"中新大道与泰七路交口"},{"KKBH":"7280310020000","HPHM":"冀B1R65E","JGSK":"2021-04-01 06:37:02.384","CDBH":"6","XSFX":"由南向北","XSFXDM":"3","KKMC":"动漫中路与文一路交口正向"},{"KKBH":"610266118","HPHM":"津FJ0236","JGSK":"2021-04-01 06:37:02.504","CDBH":"11","XSFX":"由北向南","XSFXDM":"4","KKMC":"中生大道与和畅路交口"},{"KKBH":"610391008","HPHM":"津C85886","JGSK":"2021-04-01 06:37:02.519","CDBH":"1","XSFX":"由东向西","XSFXDM":"1","KKMC":"和韵路与和旭路交口"},{"KKBH":"720871002000","HPHM":"冀A5C3D2","JGSK":"2021-04-01 06:37:03.017","CDBH":"5","XSFX":"由南向北","XSFXDM":"3","KKMC":"安正路与芳菲路交口"},{"KKBH":"720891004000","HPHM":"冀BL821D","JGSK":"2021-04-01 06:37:03.178","CDBH":"5","XSFX":"由西向东","XSFXDM":"2","KKMC":"海博道与安平路交口"},{"KKBH":"610271009","HPHM":"车牌","JGSK":"2021-04-01 06:37:03.205","CDBH":"11","XSFX":"由北向南","XSFXDM":"4","KKMC":"中新大道与泰七路交口"},{"KKBH":"610256115","HPHM":"津GCW185","JGSK":"2021-04-01 06:37:03.239","CDBH":"4","XSFX":"由西向东","XSFXDM":"2","KKMC":"中天大道与中生大道交口"},{"KKBH":"610256114","HPHM":"冀B3Y1R1","JGSK":"2021-04-01 06:37:03.403","CDBH":"9","XSFX":"由北向南","XSFXDM":"4","KKMC":"中天大道与和旭路交口"},{"KKBH":"610256112","HPHM":"津C575Z1","JGSK":"2021-04-01 06:37:03.647","CDBH":"7","XSFX":"由南向北","XSFXDM":"3","KKMC":"中天大道与中津大道交口"},{"KKBH":"610266117","HPHM":"津HL0320","JGSK":"2021-04-01 06:37:03.69","CDBH":"9","XSFX":"由南向北","XSFXDM":"3","KKMC":"中生大道与和韵路交口"},{"KKBH":"6102610040000","HPHM":"津JX8568","JGSK":"2021-04-01 06:37:03.699","CDBH":"3","XSFX":"由南向北","XSFXDM":"3","KKMC":"中生大道与静湖西路（北侧）正向"},{"KKBH":"610266118","HPHM":"豫F06072","JGSK":"2021-04-01 06:37:03.71","CDBH":"2","XSFX":"由东向西","XSFXDM":"1","KKMC":"中生大道与和畅路交口"},{"KKBH":"720891006000","HPHM":"津HFA601","JGSK":"2021-04-01 06:37:03.729","CDBH":"12","XSFX":"由北向南","XSFXDM":"4","KKMC":"海博道与永盛路交口"},{"KKBH":"610276125","HPHM":"津B16513","JGSK":"2021-04-01 06:37:03.735","CDBH":"5","XSFX":"由南向北","XSFXDM":"3","KKMC":"中新大道与和顺路交口"},{"KKBH":"610326142000","HPHM":"冀B1S38R","JGSK":"2021-04-01 06:37:03.777","CDBH":"4","XSFX":"由西向东","XSFXDM":"2","KKMC":"中成大道与泰七路交口"},{"KKBH":"720861003000","HPHM":"鲁B18Z3H","JGSK":"2021-04-01 06:37:03.854","CDBH":"1","XSFX":"由东向西","XSFXDM":"1","KKMC":"海晨道与安明路交口"},{"KKBH":"610256115","HPHM":"津KAL599","JGSK":"2021-04-01 06:37:03.975","CDBH":"10","XSFX":"由北向南","XSFXDM":"4","KKMC":"中天大道与中生大道交口"},{"KKBH":"610391007","HPHM":"津DX0019","JGSK":"2021-04-01 06:37:04.046","CDBH":"5","XSFX":"由西向东","XSFXDM":"2","KKMC":"和韵路与和风路交口"},{"KKBH":"7208610030000","HPHM":"豫PB691J","JGSK":"2021-04-01 06:37:04.221","CDBH":"10","XSFX":"由北向南","XSFXDM":"4","KKMC":"海晨道与安明路交口正向"},{"KKBH":"610276124","HPHM":"冀J015JL","JGSK":"2021-04-01 06:37:04.271","CDBH":"8","XSFX":"由南向北","XSFXDM":"3","KKMC":"中新大道与中生大道交口"},{"KKBH":"7208810020000","HPHM":"冀B7Q13P","JGSK":"2021-04-01 06:37:04.338","CDBH":"6","XSFX":"由西向东","XSFXDM":"2","KKMC":"海旭道与安正路交口正向"},{"KKBH":"720881004000","HPHM":"津RUP555","JGSK":"2021-04-01 06:37:04.35","CDBH":"9","XSFX":"由西向东","XSFXDM":"2","KKMC":"海旭道与永盛路交口"},{"KKBH":"610271009","HPHM":"吉JDW265","JGSK":"2021-04-01 06:37:04.528","CDBH":"10","XSFX":"由北向南","XSFXDM":"4","KKMC":"中新大道与泰七路交口"},{"KKBH":"720861003000","HPHM":"冀H1S792","JGSK":"2021-04-01 06:37:04.593","CDBH":"4","XSFX":"由西向东","XSFXDM":"2","KKMC":"海晨道与安明路交口"},{"KKBH":"610271009","HPHM":"津A2S311","JGSK":"2021-04-01 06:37:04.598","CDBH":"10","XSFX":"由北向南","XSFXDM":"4","KKMC":"中新大道与泰七路交口"},{"KKBH":"7208910040000","HPHM":"津B39923","JGSK":"2021-04-01 06:37:04.631","CDBH":"6","XSFX":"由西向东","XSFXDM":"2","KKMC":"海博道与安平路交口正向"},{"KKBH":"610276126","HPHM":"吉D29059","JGSK":"2021-04-01 06:37:04.713","CDBH":"1","XSFX":"由东向西","XSFXDM":"1","KKMC":"中新大道与和意路交口"},{"KKBH":"7208710020000","HPHM":"津RVE751","JGSK":"2021-04-01 06:37:04.735","CDBH":"9","XSFX":"由北向南","XSFXDM":"4","KKMC":"安正路与芳菲路交口正向"},{"KKBH":"610266117","HPHM":"车牌","JGSK":"2021-04-01 06:37:04.777","CDBH":"11","XSFX":"由北向南","XSFXDM":"4","KKMC":"中生大道与和韵路交口"},{"KKBH":"728031002000","HPHM":"冀B1R65E","JGSK":"2021-04-01 06:37:04.784","CDBH":"6","XSFX":"由南向北","XSFXDM":"3","KKMC":"动漫中路与文一路交口"},{"KKBH":"7208610020000","HPHM":"冀F74H13","JGSK":"2021-04-01 06:37:04.793","CDBH":"5","XSFX":"由西向东","XSFXDM":"2","KKMC":"海晨道与安正路交口正向"},{"KKBH":"7208810020000","HPHM":"鲁NSN350","JGSK":"2021-04-01 06:37:05.003","CDBH":"9","XSFX":"由南向北","XSFXDM":"3","KKMC":"海旭道与安正路交口正向"},{"KKBH":"610256112","HPHM":"鲁DZQ955","JGSK":"2021-04-01 06:37:05.003","CDBH":"5","XSFX":"由西向东","XSFXDM":"2","KKMC":"中天大道与中津大道交口"},{"KKBH":"610271008","HPHM":"津KHY125","JGSK":"2021-04-01 06:37:05.039","CDBH":"4","XSFX":"由北向南","XSFXDM":"4","KKMC":"中新大道与航母主题公园支路交口"},{"KKBH":"7208810060000","HPHM":"车牌","JGSK":"2021-04-01 06:37:05.106","CDBH":"4","XSFX":"由南向北","XSFXDM":"3","KKMC":"海旭道与庄盛路交口正向"},{"KKBH":"720891006000","HPHM":"津JZB875","JGSK":"2021-04-01 06:37:05.33","CDBH":"12","XSFX":"由北向南","XSFXDM":"4","KKMC":"海博道与永盛路交口"},{"KKBH":"610261004000","HPHM":"鲁VG6S26","JGSK":"2021-04-01 06:37:05.43","CDBH":"2","XSFX":"由南向北","XSFXDM":"3","KKMC":"中生大道与静湖西路（北侧）"},{"KKBH":"720881002000","HPHM":"冀B5BC89","JGSK":"2021-04-01 06:37:05.485","CDBH":"8","XSFX":"由西向东","XSFXDM":"2","KKMC":"海旭道与安正路交口"},{"KKBH":"610286127","HPHM":"津FJA235","JGSK":"2021-04-01 06:37:05.502","CDBH":"1","XSFX":"由东向西","XSFXDM":"1","KKMC":"中津大道与和畅路交口"},{"KKBH":"7208810020000","HPHM":"冀BJ68Z1","JGSK":"2021-04-01 06:37:05.509","CDBH":"5","XSFX":"由西向东","XSFXDM":"2","KKMC":"海旭道与安正路交口正向"},{"KKBH":"610286127","HPHM":"津AUL007","JGSK":"2021-04-01 06:37:05.567","CDBH":"6","XSFX":"由西向东","XSFXDM":"2","KKMC":"中津大道与和畅路交口"},{"KKBH":"720891004000","HPHM":"车牌","JGSK":"2021-04-01 06:37:05.688","CDBH":"9","XSFX":"由南向北","XSFXDM":"3","KKMC":"海博道与安平路交口"},{"KKBH":"610401005","HPHM":"津AZ6360","JGSK":"2021-04-01 06:37:05.784","CDBH":"10","XSFX":"由北向南","XSFXDM":"4","KKMC":"和畅路与和顺路交口"},{"KKBH":"610271009","HPHM":"浙CJV061","JGSK":"2021-04-01 06:37:05.798","CDBH":"10","XSFX":"由北向南","XSFXDM":"4","KKMC":"中新大道与泰七路交口"},{"KKBH":"720881002000","HPHM":"津KA7612","JGSK":"2021-04-01 06:37:05.852","CDBH":"12","XSFX":"由北向南","XSFXDM":"4","KKMC":"海旭道与安正路交口"},{"KKBH":"7208910030000","HPHM":"车牌","JGSK":"2021-04-01 06:37:05.854","CDBH":"1","XSFX":"由东向西","XSFXDM":"1","KKMC":"海博道与安正路交口正向"},{"KKBH":"610276126","HPHM":"津C6C263","JGSK":"2021-04-01 06:37:05.898","CDBH":"2","XSFX":"由东向西","XSFXDM":"1","KKMC":"中新大道与和意路交口"},{"KKBH":"7208810070000","HPHM":"津RWR981","JGSK":"2021-04-01 06:37:05.997","CDBH":"3","XSFX":"由西向东","XSFXDM":"2","KKMC":"海旭道与弘通路交口正向"},{"KKBH":"610256115","HPHM":"津B25103","JGSK":"2021-04-01 06:37:06.058","CDBH":"3","XSFX":"由东向西","XSFXDM":"1","KKMC":"中天大道与中生大道交口"},{"KKBH":"610271010","HPHM":"津LBF708","JGSK":"2021-04-01 06:37:06.065","CDBH":"7","XSFX":"由北向南","XSFXDM":"4","KKMC":"中新大道与华五路交口"},{"KKBH":"610286127","HPHM":"津GPF008","JGSK":"2021-04-01 06:37:06.111","CDBH":"4","XSFX":"由西向东","XSFXDM":"2","KKMC":"中津大道与和畅路交口"},{"KKBH":"610276124","HPHM":"豫P38G60","JGSK":"2021-04-01 06:37:06.111","CDBH":"8","XSFX":"由南向北","XSFXDM":"3","KKMC":"中新大道与中生大道交口"},{"KKBH":"610256115","HPHM":"津A5U368","JGSK":"2021-04-01 06:37:06.118","CDBH":"5","XSFX":"由西向东","XSFXDM":"2","KKMC":"中天大道与中生大道交口"},{"KKBH":"610271008","HPHM":"鲁P2395E","JGSK":"2021-04-01 06:37:06.129","CDBH":"1","XSFX":"由南向北","XSFXDM":"3","KKMC":"中新大道与航母主题公园支路交口"},{"KKBH":"610256116","HPHM":"津KY0526","JGSK":"2021-04-01 06:37:06.164","CDBH":"10","XSFX":"由北向南","XSFXDM":"4","KKMC":"中天大道与和顺路交口"},{"KKBH":"610276124","HPHM":"车牌","JGSK":"2021-04-01 06:37:06.191","CDBH":"7","XSFX":"由南向北","XSFXDM":"3","KKMC":"中新大道与中生大道交口"},{"KKBH":"610266118","HPHM":"津FJ0236","JGSK":"2021-04-01 06:37:06.218","CDBH":"12","XSFX":"由北向南","XSFXDM":"4","KKMC":"中生大道与和畅路交口"},{"KKBH":"610266117","HPHM":"津KAL699","JGSK":"2021-04-01 06:37:06.231","CDBH":"5","XSFX":"由西向东","XSFXDM":"2","KKMC":"中生大道与和韵路交口"},{"KKBH":"7208910040000","HPHM":"冀B6N89V","JGSK":"2021-04-01 06:37:06.384","CDBH":"6","XSFX":"由西向东","XSFXDM":"2","KKMC":"海博道与安平路交口正向"},{"KKBH":"7205710010000","HPHM":"陕A592KX","JGSK":"2021-04-01 06:37:06.434","CDBH":"4","XSFX":"由南向北","XSFXDM":"3","KKMC":"动漫东路与文一路交口正向"},{"KKBH":"728031002000","HPHM":"津C18350","JGSK":"2021-04-01 06:37:06.597","CDBH":"7","XSFX":"由北向南","XSFXDM":"4","KKMC":"动漫中路与文一路交口"},{"KKBH":"6102610030000","HPHM":"津MPN886","JGSK":"2021-04-01 06:37:06.642","CDBH":"2","XSFX":"由东向西","XSFXDM":"1","KKMC":"中生大道与静湖南路交口正向"},{"KKBH":"720861002000","HPHM":"鲁NME975","JGSK":"2021-04-01 06:37:06.776","CDBH":"4","XSFX":"由西向东","XSFXDM":"2","KKMC":"海晨道与安正路交口"},{"KKBH":"610276126","HPHM":"车牌","JGSK":"2021-04-01 06:37:06.803","CDBH":"8","XSFX":"由北向南","XSFXDM":"4","KKMC":"中新大道与和意路交口"},{"KKBH":"610271009","HPHM":"津A2S311","JGSK":"2021-04-01 06:37:07.095","CDBH":"10","XSFX":"由北向南","XSFXDM":"4","KKMC":"中新大道与泰七路交口"},{"KKBH":"7208710020000","HPHM":"车牌","JGSK":"2021-04-01 06:37:07.105","CDBH":"8","XSFX":"由北向南","XSFXDM":"4","KKMC":"安正路与芳菲路交口正向"},{"KKBH":"610256115","HPHM":"津GCW185","JGSK":"2021-04-01 06:37:07.147","CDBH":"5","XSFX":"由西向东","XSFXDM":"2","KKMC":"中天大道与中生大道交口"},{"KKBH":"7208810020000","HPHM":"津GSS891","JGSK":"2021-04-01 06:37:07.238","CDBH":"6","XSFX":"由西向东","XSFXDM":"2","KKMC":"海旭道与安正路交口正向"},{"KKBH":"7208910060000","HPHM":"津HN9280","JGSK":"2021-04-01 06:37:07.326","CDBH":"3","XSFX":"由东向西","XSFXDM":"1","KKMC":"海博道与永盛路交口正向"},{"KKBH":"610256114","HPHM":"冀B3Y1R1","JGSK":"2021-04-01 06:37:07.524","CDBH":"9","XSFX":"由北向南","XSFXDM":"4","KKMC":"中天大道与和旭路交口"},{"KKBH":"610391006","HPHM":"津FCM887","JGSK":"2021-04-01 06:37:07.535","CDBH":"1","XSFX":"由东向西","XSFXDM":"1","KKMC":"和韵路与和意路交口"},{"KKBH":"610266117","HPHM":"津K36917","JGSK":"2021-04-01 06:37:07.61","CDBH":"8","XSFX":"由南向北","XSFXDM":"3","KKMC":"中生大道与和韵路交口"},{"KKBH":"7208810020000","HPHM":"豫A1M8J1","JGSK":"2021-04-01 06:37:07.663","CDBH":"9","XSFX":"由南向北","XSFXDM":"3","KKMC":"海旭道与安正路交口正向"},{"KKBH":"7208810020000","HPHM":"津HTX930","JGSK":"2021-04-01 06:37:07.766","CDBH":"13","XSFX":"由北向南","XSFXDM":"4","KKMC":"海旭道与安正路交口正向"},{"KKBH":"610271008","HPHM":"冀B9M6B2","JGSK":"2021-04-01 06:37:07.788","CDBH":"4","XSFX":"由北向南","XSFXDM":"4","KKMC":"中新大道与航母主题公园支路交口"},{"KKBH":"610271008","HPHM":"鲁MK5C52","JGSK":"2021-04-01 06:37:07.877","CDBH":"5","XSFX":"由北向南","XSFXDM":"4","KKMC":"中新大道与航母主题公园支路交口"},{"KKBH":"720881002000","HPHM":"津RAV056","JGSK":"2021-04-01 06:37:07.93","CDBH":"13","XSFX":"由北向南","XSFXDM":"4","KKMC":"海旭道与安正路交口"},{"KKBH":"7208910040000","HPHM":"车牌","JGSK":"2021-04-01 06:37:07.953","CDBH":"6","XSFX":"由西向东","XSFXDM":"2","KKMC":"海博道与安平路交口正向"},{"KKBH":"610271009","HPHM":"浙CJV061","JGSK":"2021-04-01 06:37:08.133","CDBH":"10","XSFX":"由北向南","XSFXDM":"4","KKMC":"中新大道与泰七路交口"},{"KKBH":"720881002000","HPHM":"津RAE522","JGSK":"2021-04-01 06:37:08.137","CDBH":"6","XSFX":"由西向东","XSFXDM":"2","KKMC":"海旭道与安正路交口"},{"KKBH":"720891004000","HPHM":"津B39923","JGSK":"2021-04-01 06:37:08.143","CDBH":"5","XSFX":"由西向东","XSFXDM":"2","KKMC":"海博道与安平路交口"},{"KKBH":"610286127","HPHM":"津E10929","JGSK":"2021-04-01 06:37:08.255","CDBH":"6","XSFX":"由西向东","XSFXDM":"2","KKMC":"中津大道与和畅路交口"},{"KKBH":"720871002000","HPHM":"津RVE751","JGSK":"2021-04-01 06:37:08.308","CDBH":"9","XSFX":"由北向南","XSFXDM":"4","KKMC":"安正路与芳菲路交口"},{"KKBH":"610276124","HPHM":"鲁A8S32L","JGSK":"2021-04-01 06:37:08.437","CDBH":"7","XSFX":"由南向北","XSFXDM":"3","KKMC":"中新大道与中生大道交口"},{"KKBH":"610276124","HPHM":"车牌","JGSK":"2021-04-01 06:37:08.733","CDBH":"8","XSFX":"由南向北","XSFXDM":"3","KKMC":"中新大道与中生大道交口"},{"KKBH":"7208510020000","HPHM":"津AW0071","JGSK":"2021-04-01 06:37:09.056","CDBH":"7","XSFX":"由北向南","XSFXDM":"4","KKMC":"碧水道与安正路交口正向"},{"KKBH":"610256116","HPHM":"津DSH538","JGSK":"2021-04-01 06:37:09.106","CDBH":"4","XSFX":"由西向东","XSFXDM":"2","KKMC":"中天大道与和顺路交口"},{"KKBH":"610256112","HPHM":"津ABL861","JGSK":"2021-04-01 06:37:09.175","CDBH":"2","XSFX":"由东向西","XSFXDM":"1","KKMC":"中天大道与中津大道交口"},{"KKBH":"610256115","HPHM":"津J17120","JGSK":"2021-04-01 06:37:09.318","CDBH":"10","XSFX":"由北向南","XSFXDM":"4","KKMC":"中天大道与中生大道交口"},{"KKBH":"610276125","HPHM":"津B16513","JGSK":"2021-04-01 06:37:09.34","CDBH":"5","XSFX":"由南向北","XSFXDM":"3","KKMC":"中新大道与和顺路交口"},{"KKBH":"610276124","HPHM":"车牌","JGSK":"2021-04-01 06:37:09.367","CDBH":"8","XSFX":"由南向北","XSFXDM":"3","KKMC":"中新大道与中生大道交口"},{"KKBH":"7208610030000","HPHM":"津JGP213","JGSK":"2021-04-01 06:37:09.403","CDBH":"7","XSFX":"由南向北","XSFXDM":"3","KKMC":"海晨道与安明路交口正向"},{"KKBH":"7208810020000","HPHM":"冀A5C3D2","JGSK":"2021-04-01 06:37:09.534","CDBH":"9","XSFX":"由南向北","XSFXDM":"3","KKMC":"海旭道与安正路交口正向"},{"KKBH":"720891004000","HPHM":"冀B6N89V","JGSK":"2021-04-01 06:37:09.582","CDBH":"5","XSFX":"由西向东","XSFXDM":"2","KKMC":"海博道与安平路交口"},{"KKBH":"720881002000","HPHM":"鲁NSN350","JGSK":"2021-04-01 06:37:09.618","CDBH":"9","XSFX":"由南向北","XSFXDM":"3","KKMC":"海旭道与安正路交口"},{"KKBH":"610256115","HPHM":"津A08B63","JGSK":"2021-04-01 06:37:09.662","CDBH":"10","XSFX":"由北向南","XSFXDM":"4","KKMC":"中天大道与中生大道交口"},{"KKBH":"7205410040000","HPHM":"车牌","JGSK":"2021-04-01 06:37:09.805","CDBH":"4","XSFX":"由西向东","XSFXDM":"2","KKMC":"动漫环路东与动漫中路交口正向"},{"KKBH":"610401004","HPHM":"津A09899D","JGSK":"2021-04-01 06:37:09.828","CDBH":"10","XSFX":"由北向南","XSFXDM":"4","KKMC":"和畅路与和风路交口"},{"KKBH":"610271008","HPHM":"车牌","JGSK":"2021-04-01 06:37:09.836","CDBH":"5","XSFX":"由北向南","XSFXDM":"4","KKMC":"中新大道与航母主题公园支路交口"},{"KKBH":"610276126","HPHM":"津C6C263","JGSK":"2021-04-01 06:37:09.84","CDBH":"2","XSFX":"由东向西","XSFXDM":"1","KKMC":"中新大道与和意路交口"},{"KKBH":"610256116","HPHM":"津A0R671","JGSK":"2021-04-01 06:37:09.845","CDBH":"8","XSFX":"由南向北","XSFXDM":"3","KKMC":"中天大道与和顺路交口"},{"KKBH":"7208910040000","HPHM":"车牌","JGSK":"2021-04-01 06:37:09.873","CDBH":"5","XSFX":"由西向东","XSFXDM":"2","KKMC":"海博道与安平路交口正向"},{"KKBH":"720891003000","HPHM":"津AU6616","JGSK":"2021-04-01 06:37:09.963","CDBH":"8","XSFX":"由南向北","XSFXDM":"3","KKMC":"海博道与安正路交口"},{"KKBH":"6102610030000","HPHM":"津A9R869","JGSK":"2021-04-01 06:37:09.979","CDBH":"1","XSFX":"由东向西","XSFXDM":"1","KKMC":"中生大道与静湖南路交口正向"},{"KKBH":"7208810020000","HPHM":"冀DJ578M","JGSK":"2021-04-01 06:37:09.981","CDBH":"10","XSFX":"由南向北","XSFXDM":"3","KKMC":"海旭道与安正路交口正向"},{"KKBH":"7208910030000","HPHM":"车牌","JGSK":"2021-04-01 06:37:10.013","CDBH":"9","XSFX":"由南向北","XSFXDM":"3","KKMC":"海博道与安正路交口正向"},{"KKBH":"610391007","HPHM":"津DX0019","JGSK":"2021-04-01 06:37:10.048","CDBH":"6","XSFX":"由西向东","XSFXDM":"2","KKMC":"和韵路与和风路交口"},{"KKBH":"7400110020000","HPHM":"冀CY8882","JGSK":"2021-04-01 06:37:10.08","CDBH":"5","XSFX":"由南向北","XSFXDM":"3","KKMC":"静湖南路与华一路交口正向"},{"KKBH":"610256116","HPHM":"冀ES806U","JGSK":"2021-04-01 06:37:10.458","CDBH":"8","XSFX":"由南向北","XSFXDM":"3","KKMC":"中天大道与和顺路交口"},{"KKBH":"7208810050000","HPHM":"车牌","JGSK":"2021-04-01 06:37:10.549","CDBH":"6","XSFX":"由西向东","XSFXDM":"2","KKMC":"海旭道与明盛路交口正向"},{"KKBH":"720861003000","HPHM":"豫PB691J","JGSK":"2021-04-01 06:37:10.696","CDBH":"10","XSFX":"由北向南","XSFXDM":"4","KKMC":"海晨道与安明路交口"},{"KKBH":"610271008","HPHM":"鲁P2395E","JGSK":"2021-04-01 06:37:10.95","CDBH":"1","XSFX":"由南向北","XSFXDM":"3","KKMC":"中新大道与航母主题公园支路交口"},{"KKBH":"720891004000","HPHM":"车牌","JGSK":"2021-04-01 06:37:10.967","CDBH":"9","XSFX":"由南向北","XSFXDM":"3","KKMC":"海博道与安平路交口"},{"KKBH":"610271010","HPHM":"津LBF708","JGSK":"2021-04-01 06:37:10.968","CDBH":"7","XSFX":"由北向南","XSFXDM":"4","KKMC":"中新大道与华五路交口"},{"KKBH":"610271008","HPHM":"车牌","JGSK":"2021-04-01 06:37:10.989","CDBH":"5","XSFX":"由北向南","XSFXDM":"4","KKMC":"中新大道与航母主题公园支路交口"},{"KKBH":"720891004000","HPHM":"冀B20E52","JGSK":"2021-04-01 06:37:11.02","CDBH":"5","XSFX":"由西向东","XSFXDM":"2","KKMC":"海博道与安平路交口"},{"KKBH":"720881007000","HPHM":"津RWR981","JGSK":"2021-04-01 06:37:11.028","CDBH":"3","XSFX":"由西向东","XSFXDM":"2","KKMC":"海旭道与弘通路交口"},{"KKBH":"7208910030000","HPHM":"车牌","JGSK":"2021-04-01 06:37:11.075","CDBH":"3","XSFX":"由东向西","XSFXDM":"1","KKMC":"海博道与安正路交口正向"},{"KKBH":"610266117","HPHM":"车牌","JGSK":"2021-04-01 06:37:11.118","CDBH":"12","XSFX":"由北向南","XSFXDM":"4","KKMC":"中生大道与和韵路交口"},{"KKBH":"7208710020000","HPHM":"冀B5BC89","JGSK":"2021-04-01 06:37:11.256","CDBH":"9","XSFX":"由北向南","XSFXDM":"4","KKMC":"安正路与芳菲路交口正向"},{"KKBH":"720891004000","HPHM":"车牌","JGSK":"2021-04-01 06:37:11.372","CDBH":"9","XSFX":"由南向北","XSFXDM":"3","KKMC":"海博道与安平路交口"},{"KKBH":"610256115","HPHM":"冀D681G5","JGSK":"2021-04-01 06:37:11.532","CDBH":"8","XSFX":"由南向北","XSFXDM":"3","KKMC":"中天大道与中生大道交口"},{"KKBH":"720881002000","HPHM":"冀B7Q13P","JGSK":"2021-04-01 06:37:11.649","CDBH":"7","XSFX":"由西向东","XSFXDM":"2","KKMC":"海旭道与安正路交口"},{"KKBH":"610391007","HPHM":"蒙D8BG68","JGSK":"2021-04-01 06:37:12.079","CDBH":"4","XSFX":"由西向东","XSFXDM":"2","KKMC":"和韵路与和风路交口"},{"KKBH":"7208910060000","HPHM":"吉AW8661","JGSK":"2021-04-01 06:37:12.259","CDBH":"5","XSFX":"由西向东","XSFXDM":"2","KKMC":"海博道与永盛路交口正向"},{"KKBH":"610256115","HPHM":"津A5U368","JGSK":"2021-04-01 06:37:12.427","CDBH":"6","XSFX":"由西向东","XSFXDM":"2","KKMC":"中天大道与中生大道交口"},{"KKBH":"1250","HPHM":"冀B233W8","JGSK":"2021-04-01 06:37:12.46","CDBH":"3","XSFX":"由东向西","XSFXDM":"1","KKMC":"中滨大道与盛三街交口正向"},{"KKBH":"610256116","HPHM":"津KY0526","JGSK":"2021-04-01 06:37:12.484","CDBH":"11","XSFX":"由北向南","XSFXDM":"4","KKMC":"中天大道与和顺路交口"},{"KKBH":"720881002000","HPHM":"豫A1M8J1","JGSK":"2021-04-01 06:37:12.496","CDBH":"9","XSFX":"由南向北","XSFXDM":"3","KKMC":"海旭道与安正路交口"},{"KKBH":"610276124","HPHM":"豫GC11Y3","JGSK":"2021-04-01 06:37:12.521","CDBH":"6","XSFX":"由西向东","XSFXDM":"2","KKMC":"中新大道与中生大道交口"},{"KKBH":"610256112","HPHM":"津C575Z1","JGSK":"2021-04-01 06:37:12.569","CDBH":"7","XSFX":"由南向北","XSFXDM":"3","KKMC":"中天大道与中津大道交口"},{"KKBH":"610276124","HPHM":"车牌","JGSK":"2021-04-01 06:37:12.637","CDBH":"8","XSFX":"由南向北","XSFXDM":"3","KKMC":"中新大道与中生大道交口"},{"KKBH":"720881002000","HPHM":"冀J7A558","JGSK":"2021-04-01 06:37:12.652","CDBH":"12","XSFX":"由北向南","XSFXDM":"4","KKMC":"海旭道与安正路交口"},{"KKBH":"610256114","HPHM":"津RE9733","JGSK":"2021-04-01 06:37:12.693","CDBH":"9","XSFX":"由北向南","XSFXDM":"4","KKMC":"中天大道与和旭路交口"},{"KKBH":"7208810070000","HPHM":"辽P59E81","JGSK":"2021-04-01 06:37:12.92","CDBH":"4","XSFX":"由西向东","XSFXDM":"2","KKMC":"海旭道与弘通路交口正向"},{"KKBH":"720891004000","HPHM":"车牌","JGSK":"2021-04-01 06:37:13.051","CDBH":"9","XSFX":"由南向北","XSFXDM":"3","KKMC":"海博道与安平路交口"},{"KKBH":"610261003000","HPHM":"津MPN886","JGSK":"2021-04-01 06:37:13.087","CDBH":"11","XSFX":"由东向西","XSFXDM":"1","KKMC":"中生大道与静湖南路交口"},{"KKBH":"720891004000","HPHM":"冀B2X361","JGSK":"2021-04-01 06:37:13.101","CDBH":"6","XSFX":"由西向东","XSFXDM":"2","KKMC":"海博道与安平路交口"},{"KKBH":"610271009","HPHM":"津GMQ600","JGSK":"2021-04-01 06:37:13.104","CDBH":"7","XSFX":"由南向北","XSFXDM":"3","KKMC":"中新大道与泰七路交口"},{"KKBH":"610256116","HPHM":"冀TJ2Z60","JGSK":"2021-04-01 06:37:13.109","CDBH":"8","XSFX":"由南向北","XSFXDM":"3","KKMC":"中天大道与和顺路交口"},{"KKBH":"610256115","HPHM":"津JM5315","JGSK":"2021-04-01 06:37:13.182","CDBH":"10","XSFX":"由北向南","XSFXDM":"4","KKMC":"中天大道与中生大道交口"},{"KKBH":"610256115","HPHM":"津BQ3372","JGSK":"2021-04-01 06:37:13.312","CDBH":"11","XSFX":"由北向南","XSFXDM":"4","KKMC":"中天大道与中生大道交口"},{"KKBH":"7208810020000","HPHM":"津KLU520","JGSK":"2021-04-01 06:37:13.328","CDBH":"12","XSFX":"由北向南","XSFXDM":"4","KKMC":"海旭道与安正路交口正向"},{"KKBH":"720891004000","HPHM":"车牌","JGSK":"2021-04-01 06:37:13.425","CDBH":"4","XSFX":"由西向东","XSFXDM":"2","KKMC":"海博道与安平路交口"},{"KKBH":"610286127","HPHM":"津K07915","JGSK":"2021-04-01 06:37:13.48","CDBH":"7","XSFX":"由南向北","XSFXDM":"3","KKMC":"中津大道与和畅路交口"},{"KKBH":"740011002000","HPHM":"冀CY8882","JGSK":"2021-04-01 06:37:13.608","CDBH":"13","XSFX":"由南向北","XSFXDM":"3","KKMC":"静湖南路与华一路交口"},{"KKBH":"711","HPHM":"津JXF919","JGSK":"2021-04-01 06:37:13.645","CDBH":"7","XSFX":"由北向南","XSFXDM":"4","KKMC":"不礼让行人中新大道与和旭路交口"},{"KKBH":"720891003000","HPHM":"蒙DP291M","JGSK":"2021-04-01 06:37:13.838","CDBH":"3","XSFX":"由东向西","XSFXDM":"1","KKMC":"海博道与安正路交口"},{"KKBH":"610271009","HPHM":"车牌","JGSK":"2021-04-01 06:37:13.884","CDBH":"11","XSFX":"由北向南","XSFXDM":"4","KKMC":"中新大道与泰七路交口"},{"KKBH":"610261003000","HPHM":"津A9R869","JGSK":"2021-04-01 06:37:13.886","CDBH":"10","XSFX":"由东向西","XSFXDM":"1","KKMC":"中生大道与静湖南路交口"},{"KKBH":"720891004000","HPHM":"车牌","JGSK":"2021-04-01 06:37:14.012","CDBH":"9","XSFX":"由南向北","XSFXDM":"3","KKMC":"海博道与安平路交口"},{"KKBH":"610256115","HPHM":"津H98867","JGSK":"2021-04-01 06:37:14.06","CDBH":"8","XSFX":"由南向北","XSFXDM":"3","KKMC":"中天大道与中生大道交口"},{"KKBH":"7208610030000","HPHM":"川HAY908","JGSK":"2021-04-01 06:37:14.074","CDBH":"7","XSFX":"由南向北","XSFXDM":"3","KKMC":"海晨道与安明路交口正向"},{"KKBH":"7208810060000","HPHM":"车牌","JGSK":"2021-04-01 06:37:14.09","CDBH":"4","XSFX":"由南向北","XSFXDM":"3","KKMC":"海旭道与庄盛路交口正向"},{"KKBH":"720861002000","HPHM":"津A0H592","JGSK":"2021-04-01 06:37:14.295","CDBH":"5","XSFX":"由西向东","XSFXDM":"2","KKMC":"海晨道与安正路交口"},{"KKBH":"6103261420000","HPHM":"津A09868D","JGSK":"2021-04-01 06:37:14.361","CDBH":"8","XSFX":"由南向北","XSFXDM":"3","KKMC":"中成大道与泰七路交口正向"},{"KKBH":"711","HPHM":"津DGJ578","JGSK":"2021-04-01 06:37:14.364","CDBH":"8","XSFX":"由北向南","XSFXDM":"4","KKMC":"不礼让行人中新大道与和旭路交口"},{"KKBH":"610276126","HPHM":"吉D29059","JGSK":"2021-04-01 06:37:14.4","CDBH":"1","XSFX":"由东向西","XSFXDM":"1","KKMC":"中新大道与和意路交口"},{"KKBH":"610256115","HPHM":"津BQ3372","JGSK":"2021-04-01 06:37:14.462","CDBH":"12","XSFX":"由北向南","XSFXDM":"4","KKMC":"中天大道与中生大道交口"},{"KKBH":"610271009","HPHM":"津GMQ600","JGSK":"2021-04-01 06:37:14.52","CDBH":"7","XSFX":"由南向北","XSFXDM":"3","KKMC":"中新大道与泰七路交口"},{"KKBH":"610271008","HPHM":"冀B9M6B2","JGSK":"2021-04-01 06:37:14.523","CDBH":"5","XSFX":"由北向南","XSFXDM":"4","KKMC":"中新大道与航母主题公园支路交口"},{"KKBH":"610271008","HPHM":"车牌","JGSK":"2021-04-01 06:37:14.538","CDBH":"5","XSFX":"由北向南","XSFXDM":"4","KKMC":"中新大道与航母主题公园支路交口"},{"KKBH":"720881002000","HPHM":"冀A5C3D2","JGSK":"2021-04-01 06:37:14.579","CDBH":"9","XSFX":"由南向北","XSFXDM":"3","KKMC":"海旭道与安正路交口"},{"KKBH":"711","HPHM":"鲁NQ77L1","JGSK":"2021-04-01 06:37:14.689","CDBH":"5","XSFX":"由南向北","XSFXDM":"3","KKMC":"不礼让行人中新大道与和旭路交口"},{"KKBH":"7208610030000","HPHM":"冀AR7199","JGSK":"2021-04-01 06:37:14.69","CDBH":"2","XSFX":"由东向西","XSFXDM":"1","KKMC":"海晨道与安明路交口正向"},{"KKBH":"610286127","HPHM":"冀B100J3","JGSK":"2021-04-01 06:37:14.758","CDBH":"4","XSFX":"由西向东","XSFXDM":"2","KKMC":"中津大道与和畅路交口"},{"KKBH":"610276125","HPHM":"车牌","JGSK":"2021-04-01 06:37:14.869","CDBH":"8","XSFX":"由北向南","XSFXDM":"4","KKMC":"中新大道与和顺路交口"},{"KKBH":"720571001000","HPHM":"陕A592KX","JGSK":"2021-04-01 06:37:15.087","CDBH":"4","XSFX":"由南向北","XSFXDM":"3","KKMC":"动漫东路与文一路交口"},{"KKBH":"7205410030000","HPHM":"车牌","JGSK":"2021-04-01 06:37:15.109","CDBH":"3","XSFX":"由西向东","XSFXDM":"2","KKMC":"动漫环路西与动漫西路交口正向"},{"KKBH":"7208910040000","HPHM":"车牌","JGSK":"2021-04-01 06:37:15.124","CDBH":"4","XSFX":"由西向东","XSFXDM":"2","KKMC":"海博道与安平路交口正向"},{"KKBH":"720881002000","HPHM":"冀DJ578M","JGSK":"2021-04-01 06:37:15.141","CDBH":"10","XSFX":"由南向北","XSFXDM":"3","KKMC":"海旭道与安正路交口"},{"KKBH":"6071310030000","HPHM":"津C59S22","JGSK":"2021-04-01 06:37:15.224","CDBH":"3","XSFX":"由东向西","XSFXDM":"1","KKMC":"中央大道与海旭道交口正向"},{"KKBH":"610286127","HPHM":"津GPF008","JGSK":"2021-04-01 06:37:15.247","CDBH":"5","XSFX":"由西向东","XSFXDM":"2","KKMC":"中津大道与和畅路交口"},{"KKBH":"610276125","HPHM":"车牌","JGSK":"2021-04-01 06:37:15.274","CDBH":"8","XSFX":"由北向南","XSFXDM":"4","KKMC":"中新大道与和顺路交口"},{"KKBH":"7208610020000","HPHM":"苏LNC867","JGSK":"2021-04-01 06:37:15.316","CDBH":"4","XSFX":"由西向东","XSFXDM":"2","KKMC":"海晨道与安正路交口正向"},{"KKBH":"6102661220000","HPHM":"津GAM159","JGSK":"2021-04-01 06:37:15.341","CDBH":"2","XSFX":"由西向东","XSFXDM":"2","KKMC":"生态城中生大道故道河一桥西向东上桥处正向"},{"KKBH":"610271008","HPHM":"车牌","JGSK":"2021-04-01 06:37:15.355","CDBH":"5","XSFX":"由北向南","XSFXDM":"4","KKMC":"中新大道与航母主题公园支路交口"},{"KKBH":"610391007","HPHM":"津C232D0","JGSK":"2021-04-01 06:37:15.449","CDBH":"7","XSFX":"由南向北","XSFXDM":"3","KKMC":"和韵路与和风路交口"},{"KKBH":"610401004","HPHM":"津A09899D","JGSK":"2021-04-01 06:37:15.47","CDBH":"10","XSFX":"由北向南","XSFXDM":"4","KKMC":"和畅路与和风路交口"},{"KKBH":"720891006000","HPHM":"津HN9280","JGSK":"2021-04-01 06:37:15.471","CDBH":"3","XSFX":"由东向西","XSFXDM":"1","KKMC":"海博道与永盛路交口"},{"KKBH":"7205710040000","HPHM":"津B26270","JGSK":"2021-04-01 06:37:15.48","CDBH":"3","XSFX":"由西向东","XSFXDM":"2","KKMC":"动漫东路与动漫中路交口正向"},{"KKBH":"610286127","HPHM":"冀F59AS6","JGSK":"2021-04-01 06:37:15.49","CDBH":"6","XSFX":"由西向东","XSFXDM":"2","KKMC":"中津大道与和畅路交口"},{"KKBH":"610271008","HPHM":"津NFX677","JGSK":"2021-04-01 06:37:15.644","CDBH":"4","XSFX":"由北向南","XSFXDM":"4","KKMC":"中新大道与航母主题公园支路交口"},{"KKBH":"610391007","HPHM":"车牌","JGSK":"2021-04-01 06:37:15.666","CDBH":"2","XSFX":"由东向西","XSFXDM":"1","KKMC":"和韵路与和风路交口"},{"KKBH":"610316142000","HPHM":"冀B233W8","JGSK":"2021-04-01 06:37:15.78","CDBH":"4","XSFX":"由东向西","XSFXDM":"1","KKMC":"中滨大道与盛三街交口"},{"KKBH":"720881002000","HPHM":"冀B8X56E","JGSK":"2021-04-01 06:37:15.853","CDBH":"12","XSFX":"由北向南","XSFXDM":"4","KKMC":"海旭道与安正路交口"},{"KKBH":"610256115","HPHM":"津H98867","JGSK":"2021-04-01 06:37:16.093","CDBH":"9","XSFX":"由南向北","XSFXDM":"3","KKMC":"中天大道与中生大道交口"},{"KKBH":"720891004000","HPHM":"车牌","JGSK":"2021-04-01 06:37:16.252","CDBH":"9","XSFX":"由南向北","XSFXDM":"3","KKMC":"海博道与安平路交口"},{"KKBH":"7280310030000","HPHM":"晋L1650B","JGSK":"2021-04-01 06:37:16.364","CDBH":"3","XSFX":"由南向北","XSFXDM":"3","KKMC":"动漫中路与文二路交口正向"},{"KKBH":"711","HPHM":"津DWG623","JGSK":"2021-04-01 06:37:16.61","CDBH":"7","XSFX":"由北向南","XSFXDM":"4","KKMC":"不礼让行人中新大道与和旭路交口"},{"KKBH":"610276126","HPHM":"冀DK6M17","JGSK":"2021-04-01 06:37:16.656","CDBH":"5","XSFX":"由南向北","XSFXDM":"3","KKMC":"中新大道与和意路交口"},{"KKBH":"720871002000","HPHM":"冀B5BC89","JGSK":"2021-04-01 06:37:16.794","CDBH":"9","XSFX":"由北向南","XSFXDM":"4","KKMC":"安正路与芳菲路交口"},{"KKBH":"610391007","HPHM":"津HL0516","JGSK":"2021-04-01 06:37:16.812","CDBH":"7","XSFX":"由南向北","XSFXDM":"3","KKMC":"和韵路与和风路交口"},{"KKBH":"7208910030000","HPHM":"冀DM6K39","JGSK":"2021-04-01 06:37:16.904","CDBH":"4","XSFX":"由西向东","XSFXDM":"2","KKMC":"海博道与安正路交口正向"},{"KKBH":"610271008","HPHM":"车牌","JGSK":"2021-04-01 06:37:16.949","CDBH":"5","XSFX":"由北向南","XSFXDM":"4","KKMC":"中新大道与航母主题公园支路交口"},{"KKBH":"610271009","HPHM":"津KKX066","JGSK":"2021-04-01 06:37:16.966","CDBH":"11","XSFX":"由北向南","XSFXDM":"4","KKMC":"中新大道与泰七路交口"},{"KKBH":"7208810020000","HPHM":"津K97181","JGSK":"2021-04-01 06:37:17.027","CDBH":"13","XSFX":"由北向南","XSFXDM":"4","KKMC":"海旭道与安正路交口正向"},{"KKBH":"610256115","HPHM":"车牌","JGSK":"2021-04-01 06:37:17.094","CDBH":"9","XSFX":"由南向北","XSFXDM":"3","KKMC":"中天大道与中生大道交口"},{"KKBH":"610251001","HPHM":"车牌","JGSK":"2021-04-01 06:37:17.111","CDBH":"9","XSFX":"由北向南","XSFXDM":"4","KKMC":"中天大道与和畅路交口"},{"KKBH":"7400110020000","HPHM":"车牌","JGSK":"2021-04-01 06:37:17.117","CDBH":"3","XSFX":"由东向西","XSFXDM":"1","KKMC":"静湖南路与华一路交口正向"},{"KKBH":"720891004000","HPHM":"津ADL4666","JGSK":"2021-04-01 06:37:17.182","CDBH":"6","XSFX":"由西向东","XSFXDM":"2","KKMC":"海博道与安平路交口"},{"KKBH":"610256114","HPHM":"津RE9733","JGSK":"2021-04-01 06:37:17.209","CDBH":"9","XSFX":"由北向南","XSFXDM":"4","KKMC":"中天大道与和旭路交口"},{"KKBH":"711","HPHM":"津K78341","JGSK":"2021-04-01 06:37:17.25","CDBH":"8","XSFX":"由北向南","XSFXDM":"4","KKMC":"不礼让行人中新大道与和旭路交口"},{"KKBH":"711","HPHM":"津MCT389","JGSK":"2021-04-01 06:37:17.251","CDBH":"5","XSFX":"由南向北","XSFXDM":"3","KKMC":"不礼让行人中新大道与和旭路交口"},{"KKBH":"7208610030000","HPHM":"湘J5Q160","JGSK":"2021-04-01 06:37:17.266","CDBH":"7","XSFX":"由南向北","XSFXDM":"3","KKMC":"海晨道与安明路交口正向"},{"KKBH":"610256112","HPHM":"津KCC082","JGSK":"2021-04-01 06:37:17.379","CDBH":"5","XSFX":"由西向东","XSFXDM":"2","KKMC":"中天大道与中津大道交口"},{"KKBH":"6102610030000","HPHM":"津N37578","JGSK":"2021-04-01 06:37:17.412","CDBH":"2","XSFX":"由东向西","XSFXDM":"1","KKMC":"中生大道与静湖南路交口正向"},{"KKBH":"7208910060000","HPHM":"津GU8061","JGSK":"2021-04-01 06:37:17.631","CDBH":"11","XSFX":"由北向南","XSFXDM":"4","KKMC":"海博道与永盛路交口正向"},{"KKBH":"720861002000","HPHM":"冀F74H13","JGSK":"2021-04-01 06:37:17.817","CDBH":"5","XSFX":"由西向东","XSFXDM":"2","KKMC":"海晨道与安正路交口"},{"KKBH":"720891006000","HPHM":"吉AW8661","JGSK":"2021-04-01 06:37:17.89","CDBH":"5","XSFX":"由西向东","XSFXDM":"2","KKMC":"海博道与永盛路交口"},{"KKBH":"7208710020000","HPHM":"车牌","JGSK":"2021-04-01 06:37:17.928","CDBH":"10","XSFX":"由北向南","XSFXDM":"4","KKMC":"安正路与芳菲路交口正向"},{"KKBH":"7208810020000","HPHM":"豫QZ3872","JGSK":"2021-04-01 06:37:17.939","CDBH":"3","XSFX":"由东向西","XSFXDM":"1","KKMC":"海旭道与安正路交口正向"},{"KKBH":"7208810040000","HPHM":"津MXW503","JGSK":"2021-04-01 06:37:18.002","CDBH":"1","XSFX":"由东向西","XSFXDM":"1","KKMC":"海旭道与永盛路交口正向"},{"KKBH":"610401004","HPHM":"津HR2819","JGSK":"2021-04-01 06:37:18.036","CDBH":"1","XSFX":"由东向西","XSFXDM":"1","KKMC":"和畅路与和风路交口"},{"KKBH":"7208810070000","HPHM":"冀R1R839","JGSK":"2021-04-01 06:37:18.071","CDBH":"4","XSFX":"由西向东","XSFXDM":"2","KKMC":"海旭道与弘通路交口正向"},{"KKBH":"610256115","HPHM":"冀RXF218","JGSK":"2021-04-01 06:37:18.213","CDBH":"7","XSFX":"由南向北","XSFXDM":"3","KKMC":"中天大道与中生大道交口"},{"KKBH":"720881002000","HPHM":"津HTX930","JGSK":"2021-04-01 06:37:18.251","CDBH":"12","XSFX":"由北向南","XSFXDM":"4","KKMC":"海旭道与安正路交口"},{"KKBH":"7208810020000","HPHM":"津MA9131","JGSK":"2021-04-01 06:37:18.278","CDBH":"12","XSFX":"由北向南","XSFXDM":"4","KKMC":"海旭道与安正路交口正向"},{"KKBH":"720881007000","HPHM":"辽P59E81","JGSK":"2021-04-01 06:37:18.384","CDBH":"4","XSFX":"由西向东","XSFXDM":"2","KKMC":"海旭道与弘通路交口"},{"KKBH":"610271008","HPHM":"津KHY125","JGSK":"2021-04-01 06:37:18.442","CDBH":"4","XSFX":"由北向南","XSFXDM":"4","KKMC":"中新大道与航母主题公园支路交口"},{"KKBH":"7208910040000","HPHM":"车牌","JGSK":"2021-04-01 06:37:18.457","CDBH":"6","XSFX":"由西向东","XSFXDM":"2","KKMC":"海博道与安平路交口正向"},{"KKBH":"6103261420000","HPHM":"车牌","JGSK":"2021-04-01 06:37:18.548","CDBH":"2","XSFX":"由东向西","XSFXDM":"1","KKMC":"中成大道与泰七路交口正向"},{"KKBH":"610271009","HPHM":"津RZD307","JGSK":"2021-04-01 06:37:18.602","CDBH":"11","XSFX":"由北向南","XSFXDM":"4","KKMC":"中新大道与泰七路交口"},{"KKBH":"610256116","HPHM":"津HV6711","JGSK":"2021-04-01 06:37:18.607","CDBH":"8","XSFX":"由南向北","XSFXDM":"3","KKMC":"中天大道与和顺路交口"},{"KKBH":"610256112","HPHM":"豫RLV636","JGSK":"2021-04-01 06:37:18.739","CDBH":"4","XSFX":"由西向东","XSFXDM":"2","KKMC":"中天大道与中津大道交口"},{"KKBH":"610271010","HPHM":"津GJK636","JGSK":"2021-04-01 06:37:18.78","CDBH":"7","XSFX":"由北向南","XSFXDM":"4","KKMC":"中新大道与华五路交口"},{"KKBH":"610256111","HPHM":"津NVL098","JGSK":"2021-04-01 06:37:18.856","CDBH":"5","XSFX":"由南向北","XSFXDM":"3","KKMC":"中天大道与和惠路交口"},{"KKBH":"610401004","HPHM":"津LBY963","JGSK":"2021-04-01 06:37:19.077","CDBH":"8","XSFX":"由南向北","XSFXDM":"3","KKMC":"和畅路与和风路交口"},{"KKBH":"7208610020000","HPHM":"津BR9618","JGSK":"2021-04-01 06:37:19.084","CDBH":"11","XSFX":"由北向南","XSFXDM":"4","KKMC":"海晨道与安正路交口正向"},{"KKBH":"7208910030000","HPHM":"车牌","JGSK":"2021-04-01 06:37:19.101","CDBH":"2","XSFX":"由东向西","XSFXDM":"1","KKMC":"海博道与安正路交口正向"},{"KKBH":"610266122000","HPHM":"津GAM159","JGSK":"2021-04-01 06:37:19.107","CDBH":"2","XSFX":"由西向东","XSFXDM":"2","KKMC":"生态城中生大道故道河一桥西向东上桥处"},{"KKBH":"610256116","HPHM":"津A0R671","JGSK":"2021-04-01 06:37:19.219","CDBH":"8","XSFX":"由南向北","XSFXDM":"3","KKMC":"中天大道与和顺路交口"},{"KKBH":"728031003000","HPHM":"晋L1650B","JGSK":"2021-04-01 06:37:19.265","CDBH":"3","XSFX":"由南向北","XSFXDM":"3","KKMC":"动漫中路与文二路交口"},{"KKBH":"720891004000","HPHM":"车牌","JGSK":"2021-04-01 06:37:19.369","CDBH":"9","XSFX":"由南向北","XSFXDM":"3","KKMC":"海博道与安平路交口"},{"KKBH":"610271008","HPHM":"车牌","JGSK":"2021-04-01 06:37:19.412","CDBH":"4","XSFX":"由北向南","XSFXDM":"4","KKMC":"中新大道与航母主题公园支路交口"},{"KKBH":"7208710020000","HPHM":"车牌","JGSK":"2021-04-01 06:37:19.508","CDBH":"10","XSFX":"由北向南","XSFXDM":"4","KKMC":"安正路与芳菲路交口正向"},{"KKBH":"610256115","HPHM":"鲁F969Z8","JGSK":"2021-04-01 06:37:19.667","CDBH":"10","XSFX":"由北向南","XSFXDM":"4","KKMC":"中天大道与中生大道交口"},{"KKBH":"7208610020000","HPHM":"津RVE751","JGSK":"2021-04-01 06:37:19.785","CDBH":"10","XSFX":"由北向南","XSFXDM":"4","KKMC":"海晨道与安正路交口正向"},{"KKBH":"610391007","HPHM":"蒙D8BG68","JGSK":"2021-04-01 06:37:19.865","CDBH":"5","XSFX":"由西向东","XSFXDM":"2","KKMC":"和韵路与和风路交口"},{"KKBH":"610271008","HPHM":"津A05068","JGSK":"2021-04-01 06:37:19.882","CDBH":"5","XSFX":"由北向南","XSFXDM":"4","KKMC":"中新大道与航母主题公园支路交口"},{"KKBH":"720571004000","HPHM":"津B26270","JGSK":"2021-04-01 06:37:19.89","CDBH":"3","XSFX":"由西向东","XSFXDM":"2","KKMC":"动漫东路与动漫中路交口"},{"KKBH":"610276124","HPHM":"津NRD388","JGSK":"2021-04-01 06:37:19.911","CDBH":"11","XSFX":"由北向南","XSFXDM":"4","KKMC":"中新大道与中生大道交口"},{"KKBH":"610256112","HPHM":"津DLF833","JGSK":"2021-04-01 06:37:20.008","CDBH":"10","XSFX":"由北向南","XSFXDM":"4","KKMC":"中天大道与中津大道交口"},{"KKBH":"610271009","HPHM":"冀B920M8","JGSK":"2021-04-01 06:37:20.129","CDBH":"10","XSFX":"由北向南","XSFXDM":"4","KKMC":"中新大道与泰七路交口"},{"KKBH":"610251002","HPHM":"车牌","JGSK":"2021-04-01 06:37:20.134","CDBH":"9","XSFX":"由南向北","XSFXDM":"3","KKMC":"中天大道与和睦路交口"},{"KKBH":"610251002","HPHM":"车牌","JGSK":"2021-04-01 06:37:20.23","CDBH":"9","XSFX":"由南向北","XSFXDM":"3","KKMC":"中天大道与和睦路交口"},{"KKBH":"610401005","HPHM":"津MS7308","JGSK":"2021-04-01 06:37:20.275","CDBH":"1","XSFX":"由东向西","XSFXDM":"1","KKMC":"和畅路与和顺路交口"},{"KKBH":"720891004000","HPHM":"冀B9X08G","JGSK":"2021-04-01 06:37:20.382","CDBH":"5","XSFX":"由西向东","XSFXDM":"2","KKMC":"海博道与安平路交口"},{"KKBH":"6102661220000","HPHM":"津D83663","JGSK":"2021-04-01 06:37:20.478","CDBH":"2","XSFX":"由西向东","XSFXDM":"2","KKMC":"生态城中生大道故道河一桥西向东上桥处正向"},{"KKBH":"7205710040000","HPHM":"津C18350","JGSK":"2021-04-01 06:37:20.555","CDBH":"3","XSFX":"由西向东","XSFXDM":"2","KKMC":"动漫东路与动漫中路交口正向"},{"KKBH":"7208610030000","HPHM":"冀DU280Z","JGSK":"2021-04-01 06:37:20.687","CDBH":"7","XSFX":"由南向北","XSFXDM":"3","KKMC":"海晨道与安明路交口正向"},{"KKBH":"610256115","HPHM":"冀RXF218","JGSK":"2021-04-01 06:37:20.817","CDBH":"8","XSFX":"由南向北","XSFXDM":"3","KKMC":"中天大道与中生大道交口"},{"KKBH":"610391007","HPHM":"津C232D0","JGSK":"2021-04-01 06:37:20.892","CDBH":"7","XSFX":"由南向北","XSFXDM":"3","KKMC":"和韵路与和风路交口"},{"KKBH":"720891006000","HPHM":"津GU8061","JGSK":"2021-04-01 06:37:21.054","CDBH":"11","XSFX":"由北向南","XSFXDM":"4","KKMC":"海博道与永盛路交口"},{"KKBH":"720881004000","HPHM":"津MXW503","JGSK":"2021-04-01 06:37:21.229","CDBH":"1","XSFX":"由东向西","XSFXDM":"1","KKMC":"海旭道与永盛路交口"},{"KKBH":"610271009","HPHM":"津KKX066","JGSK":"2021-04-01 06:37:21.255","CDBH":"11","XSFX":"由北向南","XSFXDM":"4","KKMC":"中新大道与泰七路交口"},{"KKBH":"610276126","HPHM":"京Y80052","JGSK":"2021-04-01 06:37:21.279","CDBH":"4","XSFX":"由南向北","XSFXDM":"3","KKMC":"中新大道与和意路交口"},{"KKBH":"610256111","HPHM":"冀B9P90P","JGSK":"2021-04-01 06:37:21.302","CDBH":"1","XSFX":"由西向东","XSFXDM":"2","KKMC":"中天大道与和惠路交口"},{"KKBH":"7208810060000","HPHM":"车牌","JGSK":"2021-04-01 06:37:21.31","CDBH":"5","XSFX":"由南向北","XSFXDM":"3","KKMC":"海旭道与庄盛路交口正向"},{"KKBH":"720861002000","HPHM":"苏LNC867","JGSK":"2021-04-01 06:37:21.336","CDBH":"4","XSFX":"由西向东","XSFXDM":"2","KKMC":"海晨道与安正路交口"},{"KKBH":"610391007","HPHM":"豫C687FT","JGSK":"2021-04-01 06:37:21.348","CDBH":"4","XSFX":"由西向东","XSFXDM":"2","KKMC":"和韵路与和风路交口"},{"KKBH":"711","HPHM":"津NZU889","JGSK":"2021-04-01 06:37:21.41","CDBH":"5","XSFX":"由南向北","XSFXDM":"3","KKMC":"不礼让行人中新大道与和旭路交口"},{"KKBH":"6102610030000","HPHM":"津HS1215","JGSK":"2021-04-01 06:37:21.463","CDBH":"1","XSFX":"由东向西","XSFXDM":"1","KKMC":"中生大道与静湖南路交口正向"},{"KKBH":"610261003000","HPHM":"津N37578","JGSK":"2021-04-01 06:37:21.486","CDBH":"11","XSFX":"由东向西","XSFXDM":"1","KKMC":"中生大道与静湖南路交口"},{"KKBH":"610286127","HPHM":"冀B100J3","JGSK":"2021-04-01 06:37:21.487","CDBH":"5","XSFX":"由西向东","XSFXDM":"2","KKMC":"中津大道与和畅路交口"},{"KKBH":"711","HPHM":"津MMQ510","JGSK":"2021-04-01 06:37:21.488","CDBH":"7","XSFX":"由北向南","XSFXDM":"4","KKMC":"不礼让行人中新大道与和旭路交口"},{"KKBH":"6102610040000","HPHM":"津B55310","JGSK":"2021-04-01 06:37:21.531","CDBH":"3","XSFX":"由南向北","XSFXDM":"3","KKMC":"中生大道与静湖西路（北侧）正向"},{"KKBH":"610271008","HPHM":"车牌","JGSK":"2021-04-01 06:37:21.715","CDBH":"5","XSFX":"由北向南","XSFXDM":"4","KKMC":"中新大道与航母主题公园支路交口"},{"KKBH":"7208810050000","HPHM":"车牌","JGSK":"2021-04-01 06:37:21.722","CDBH":"5","XSFX":"由西向东","XSFXDM":"2","KKMC":"海旭道与明盛路交口正向"},{"KKBH":"720861003000","HPHM":"冀AR7199","JGSK":"2021-04-01 06:37:21.774","CDBH":"2","XSFX":"由东向西","XSFXDM":"1","KKMC":"海晨道与安明路交口"},{"KKBH":"610401004","HPHM":"津LBY963","JGSK":"2021-04-01 06:37:21.82","CDBH":"8","XSFX":"由南向北","XSFXDM":"3","KKMC":"和畅路与和风路交口"},{"KKBH":"7208910040000","HPHM":"豫B613V1","JGSK":"2021-04-01 06:37:21.835","CDBH":"6","XSFX":"由西向东","XSFXDM":"2","KKMC":"海博道与安平路交口正向"},{"KKBH":"610256116","HPHM":"冀ES806U","JGSK":"2021-04-01 06:37:21.859","CDBH":"9","XSFX":"由南向北","XSFXDM":"3","KKMC":"中天大道与和顺路交口"},{"KKBH":"720881002000","HPHM":"津FMQ829","JGSK":"2021-04-01 06:37:21.936","CDBH":"12","XSFX":"由北向南","XSFXDM":"4","KKMC":"海旭道与安正路交口"},{"KKBH":"610391007","HPHM":"车牌","JGSK":"2021-04-01 06:37:22.057","CDBH":"3","XSFX":"由东向西","XSFXDM":"1","KKMC":"和韵路与和风路交口"},{"KKBH":"7208610030000","HPHM":"津RGX205","JGSK":"2021-04-01 06:37:22.072","CDBH":"4","XSFX":"由西向东","XSFXDM":"2","KKMC":"海晨道与安明路交口正向"},{"KKBH":"7208810020000","HPHM":"冀B2X3H7","JGSK":"2021-04-01 06:37:22.168","CDBH":"12","XSFX":"由北向南","XSFXDM":"4","KKMC":"海旭道与安正路交口正向"},{"KKBH":"610391007","HPHM":"津AU6555","JGSK":"2021-04-01 06:37:22.211","CDBH":"1","XSFX":"由东向西","XSFXDM":"1","KKMC":"和韵路与和风路交口"},{"KKBH":"610271008","HPHM":"车牌","JGSK":"2021-04-01 06:37:22.259","CDBH":"5","XSFX":"由北向南","XSFXDM":"4","KKMC":"中新大道与航母主题公园支路交口"},{"KKBH":"610271010","HPHM":"津RKQ517","JGSK":"2021-04-01 06:37:22.368","CDBH":"8","XSFX":"由北向南","XSFXDM":"4","KKMC":"中新大道与华五路交口"},{"KKBH":"610256112","HPHM":"津GZY203","JGSK":"2021-04-01 06:37:22.476","CDBH":"10","XSFX":"由北向南","XSFXDM":"4","KKMC":"中天大道与中津大道交口"},{"KKBH":"610271008","HPHM":"津HZ8815","JGSK":"2021-04-01 06:37:22.523","CDBH":"4","XSFX":"由北向南","XSFXDM":"4","KKMC":"中新大道与航母主题公园支路交口"},{"KKBH":"610391007","HPHM":"津E24349","JGSK":"2021-04-01 06:37:22.636","CDBH":"7","XSFX":"由南向北","XSFXDM":"3","KKMC":"和韵路与和风路交口"},{"KKBH":"610256111","HPHM":"津GFM959","JGSK":"2021-04-01 06:37:22.684","CDBH":"5","XSFX":"由南向北","XSFXDM":"3","KKMC":"中天大道与和惠路交口"},{"KKBH":"610276126","HPHM":"车牌","JGSK":"2021-04-01 06:37:22.837","CDBH":"8","XSFX":"由北向南","XSFXDM":"4","KKMC":"中新大道与和意路交口"},{"KKBH":"720891004000","HPHM":"车牌","JGSK":"2021-04-01 06:37:22.971","CDBH":"9","XSFX":"由南向北","XSFXDM":"3","KKMC":"海博道与安平路交口"},{"KKBH":"720881002000","HPHM":"豫QZ3872","JGSK":"2021-04-01 06:37:22.997","CDBH":"3","XSFX":"由东向西","XSFXDM":"1","KKMC":"海旭道与安正路交口"},{"KKBH":"711","HPHM":"冀B3Y08A","JGSK":"2021-04-01 06:37:23.007","CDBH":"8","XSFX":"由北向南","XSFXDM":"4","KKMC":"不礼让行人中新大道与和旭路交口"},{"KKBH":"7208910030000","HPHM":"冀BL821D","JGSK":"2021-04-01 06:37:23.087","CDBH":"6","XSFX":"由西向东","XSFXDM":"2","KKMC":"海博道与安正路交口正向"},{"KKBH":"610391007","HPHM":"津HL0516","JGSK":"2021-04-01 06:37:23.131","CDBH":"8","XSFX":"由南向北","XSFXDM":"3","KKMC":"和韵路与和风路交口"},{"KKBH":"610286127","HPHM":"津K07915","JGSK":"2021-04-01 06:37:23.138","CDBH":"8","XSFX":"由南向北","XSFXDM":"3","KKMC":"中津大道与和畅路交口"},{"KKBH":"610271008","HPHM":"车牌","JGSK":"2021-04-01 06:37:23.162","CDBH":"5","XSFX":"由北向南","XSFXDM":"4","KKMC":"中新大道与航母主题公园支路交口"},{"KKBH":"610276126","HPHM":"冀DK6M17","JGSK":"2021-04-01 06:37:23.172","CDBH":"5","XSFX":"由南向北","XSFXDM":"3","KKMC":"中新大道与和意路交口"},{"KKBH":"610256115","HPHM":"津DYC778","JGSK":"2021-04-01 06:37:23.187","CDBH":"10","XSFX":"由北向南","XSFXDM":"4","KKMC":"中天大道与中生大道交口"},{"KKBH":"610326142000","HPHM":"津A09868D","JGSK":"2021-04-01 06:37:23.304","CDBH":"8","XSFX":"由南向北","XSFXDM":"3","KKMC":"中成大道与泰七路交口"},{"KKBH":"610251002","HPHM":"京PQ0Y76","JGSK":"2021-04-01 06:37:23.343","CDBH":"12","XSFX":"由北向南","XSFXDM":"4","KKMC":"中天大道与和睦路交口"},{"KKBH":"610391007","HPHM":"车牌","JGSK":"2021-04-01 06:37:23.37","CDBH":"10","XSFX":"由北向南","XSFXDM":"4","KKMC":"和韵路与和风路交口"},{"KKBH":"610276125","HPHM":"津AP3905","JGSK":"2021-04-01 06:37:23.423","CDBH":"5","XSFX":"由南向北","XSFXDM":"3","KKMC":"中新大道与和顺路交口"},{"KKBH":"610256115","HPHM":"津E18369","JGSK":"2021-04-01 06:37:23.426","CDBH":"8","XSFX":"由南向北","XSFXDM":"3","KKMC":"中天大道与中生大道交口"},{"KKBH":"610256112","HPHM":"津DLF833","JGSK":"2021-04-01 06:37:23.438","CDBH":"10","XSFX":"由北向南","XSFXDM":"4","KKMC":"中天大道与中津大道交口"},{"KKBH":"610271009","HPHM":"津RZD307","JGSK":"2021-04-01 06:37:23.494","CDBH":"11","XSFX":"由北向南","XSFXDM":"4","KKMC":"中新大道与泰七路交口"},{"KKBH":"610256115","HPHM":"津GHQ278","JGSK":"2021-04-01 06:37:23.58","CDBH":"10","XSFX":"由北向南","XSFXDM":"4","KKMC":"中天大道与中生大道交口"},{"KKBH":"610271008","HPHM":"车牌","JGSK":"2021-04-01 06:37:23.639","CDBH":"5","XSFX":"由北向南","XSFXDM":"4","KKMC":"中新大道与航母主题公园支路交口"},{"KKBH":"610256112","HPHM":"津C160V6","JGSK":"2021-04-01 06:37:23.75","CDBH":"10","XSFX":"由北向南","XSFXDM":"4","KKMC":"中天大道与中津大道交口"},{"KKBH":"610271010","HPHM":"津GJK636","JGSK":"2021-04-01 06:37:23.774","CDBH":"7","XSFX":"由北向南","XSFXDM":"4","KKMC":"中新大道与华五路交口"},{"KKBH":"610391007","HPHM":"车牌","JGSK":"2021-04-01 06:37:23.821","CDBH":"1","XSFX":"由东向西","XSFXDM":"1","KKMC":"和韵路与和风路交口"},{"KKBH":"610251001","HPHM":"车牌","JGSK":"2021-04-01 06:37:23.824","CDBH":"8","XSFX":"由北向南","XSFXDM":"4","KKMC":"中天大道与和畅路交口"},{"KKBH":"610271008","HPHM":"冀BF13B7","JGSK":"2021-04-01 06:37:23.883","CDBH":"5","XSFX":"由北向南","XSFXDM":"4","KKMC":"中新大道与航母主题公园支路交口"},{"KKBH":"610271008","HPHM":"车牌","JGSK":"2021-04-01 06:37:24.005","CDBH":"1","XSFX":"由南向北","XSFXDM":"3","KKMC":"中新大道与航母主题公园支路交口"},{"KKBH":"610276125","HPHM":"津HMX331","JGSK":"2021-04-01 06:37:24.114","CDBH":"4","XSFX":"由南向北","XSFXDM":"3","KKMC":"中新大道与和顺路交口"},{"KKBH":"7208610030000","HPHM":"京N0KE22","JGSK":"2021-04-01 06:37:24.374","CDBH":"5","XSFX":"由西向东","XSFXDM":"2","KKMC":"海晨道与安明路交口正向"},{"KKBH":"610266122000","HPHM":"津D83663","JGSK":"2021-04-01 06:37:24.387","CDBH":"2","XSFX":"由西向东","XSFXDM":"2","KKMC":"生态城中生大道故道河一桥西向东上桥处"},{"KKBH":"720861002000","HPHM":"津RVE751","JGSK":"2021-04-01 06:37:24.483","CDBH":"10","XSFX":"由北向南","XSFXDM":"4","KKMC":"海晨道与安正路交口"},{"KKBH":"711","HPHM":"津A9P970","JGSK":"2021-04-01 06:37:24.613","CDBH":"8","XSFX":"由北向南","XSFXDM":"4","KKMC":"不礼让行人中新大道与和旭路交口"},{"KKBH":"610271009","HPHM":"冀B920M8","JGSK":"2021-04-01 06:37:24.615","CDBH":"10","XSFX":"由北向南","XSFXDM":"4","KKMC":"中新大道与泰七路交口"},{"KKBH":"7208610020000","HPHM":"津A9X903","JGSK":"2021-04-01 06:37:24.695","CDBH":"10","XSFX":"由北向南","XSFXDM":"4","KKMC":"海晨道与安正路交口正向"},{"KKBH":"610271009","HPHM":"冀B9E66T","JGSK":"2021-04-01 06:37:24.696","CDBH":"10","XSFX":"由北向南","XSFXDM":"4","KKMC":"中新大道与泰七路交口"},{"KKBH":"7208810020000","HPHM":"津MGY700","JGSK":"2021-04-01 06:37:24.779","CDBH":"12","XSFX":"由北向南","XSFXDM":"4","KKMC":"海旭道与安正路交口正向"},{"KKBH":"711","HPHM":"津JM5650","JGSK":"2021-04-01 06:37:24.883","CDBH":"2","XSFX":"由东向西","XSFXDM":"1","KKMC":"不礼让行人中新大道与和旭路交口"},{"KKBH":"6103261420000","HPHM":"车牌","JGSK":"2021-04-01 06:37:24.906","CDBH":"2","XSFX":"由东向西","XSFXDM":"1","KKMC":"中成大道与泰七路交口正向"},{"KKBH":"610271008","HPHM":"蒙BCS708","JGSK":"2021-04-01 06:37:24.922","CDBH":"4","XSFX":"由北向南","XSFXDM":"4","KKMC":"中新大道与航母主题公园支路交口"},{"KKBH":"711","HPHM":"津RN3055","JGSK":"2021-04-01 06:37:24.929","CDBH":"5","XSFX":"由南向北","XSFXDM":"3","KKMC":"不礼让行人中新大道与和旭路交口"},{"KKBH":"610256113","HPHM":"鲁E6N020","JGSK":"2021-04-01 06:37:24.951","CDBH":"6","XSFX":"由南向北","XSFXDM":"3","KKMC":"中天大道与和风路交口"},{"KKBH":"720891004000","HPHM":"车牌","JGSK":"2021-04-01 06:37:25.03","CDBH":"5","XSFX":"由西向东","XSFXDM":"2","KKMC":"海博道与安平路交口"},{"KKBH":"610256115","HPHM":"津KAL599","JGSK":"2021-04-01 06:37:25.107","CDBH":"10","XSFX":"由北向南","XSFXDM":"4","KKMC":"中天大道与中生大道交口"},{"KKBH":"1250","HPHM":"粤L367FB","JGSK":"2021-04-01 06:37:25.13","CDBH":"2","XSFX":"由东向西","XSFXDM":"1","KKMC":"中滨大道与盛三街交口正向"},{"KKBH":"711","HPHM":"津KJJ898","JGSK":"2021-04-01 06:37:25.409","CDBH":"7","XSFX":"由北向南","XSFXDM":"4","KKMC":"不礼让行人中新大道与和旭路交口"},{"KKBH":"610271009","HPHM":"津ADN0915","JGSK":"2021-04-01 06:37:25.42","CDBH":"11","XSFX":"由北向南","XSFXDM":"4","KKMC":"中新大道与泰七路交口"},{"KKBH":"610271008","HPHM":"冀F7TS59","JGSK":"2021-04-01 06:37:25.486","CDBH":"1","XSFX":"由南向北","XSFXDM":"3","KKMC":"中新大道与航母主题公园支路交口"},{"KKBH":"610256115","HPHM":"冀BJ29J6","JGSK":"2021-04-01 06:37:25.524","CDBH":"1","XSFX":"由东向西","XSFXDM":"1","KKMC":"中天大道与中生大道交口"},{"KKBH":"610401004","HPHM":"津ADE6792","JGSK":"2021-04-01 06:37:25.601","CDBH":"11","XSFX":"由北向南","XSFXDM":"4","KKMC":"和畅路与和风路交口"},{"KKBH":"7208910040000","HPHM":"车牌","JGSK":"2021-04-01 06:37:25.629","CDBH":"6","XSFX":"由西向东","XSFXDM":"2","KKMC":"海博道与安平路交口正向"},{"KKBH":"720851002000","HPHM":"津AW0071","JGSK":"2021-04-01 06:37:25.645","CDBH":"7","XSFX":"由北向南","XSFXDM":"4","KKMC":"碧水道与安正路交口"},{"KKBH":"610271009","HPHM":"辽B27EX3","JGSK":"2021-04-01 06:37:25.649","CDBH":"11","XSFX":"由北向南","XSFXDM":"4","KKMC":"中新大道与泰七路交口"},{"KKBH":"610256113","HPHM":"豫E9207W","JGSK":"2021-04-01 06:37:25.669","CDBH":"5","XSFX":"由南向北","XSFXDM":"3","KKMC":"中天大道与和风路交口"},{"KKBH":"610256112","HPHM":"津GZY203","JGSK":"2021-04-01 06:37:25.678","CDBH":"10","XSFX":"由北向南","XSFXDM":"4","KKMC":"中天大道与中津大道交口"},{"KKBH":"610256113","HPHM":"京HDB428","JGSK":"2021-04-01 06:37:25.714","CDBH":"9","XSFX":"由北向南","XSFXDM":"4","KKMC":"中天大道与和风路交口"},{"KKBH":"720881002000","HPHM":"津KLU520","JGSK":"2021-04-01 06:37:25.737","CDBH":"12","XSFX":"由北向南","XSFXDM":"4","KKMC":"海旭道与安正路交口"},{"KKBH":"720891004000","HPHM":"冀B613V1","JGSK":"2021-04-01 06:37:25.744","CDBH":"5","XSFX":"由西向东","XSFXDM":"2","KKMC":"海博道与安平路交口"},{"KKBH":"720881007000","HPHM":"车牌","JGSK":"2021-04-01 06:37:25.751","CDBH":"4","XSFX":"由西向东","XSFXDM":"2","KKMC":"海旭道与弘通路交口"},{"KKBH":"610256115","HPHM":"津E18369","JGSK":"2021-04-01 06:37:25.778","CDBH":"9","XSFX":"由南向北","XSFXDM":"3","KKMC":"中天大道与中生大道交口"},{"KKBH":"720891003000","HPHM":"车牌","JGSK":"2021-04-01 06:37:25.812","CDBH":"6","XSFX":"由西向东","XSFXDM":"2","KKMC":"海博道与安正路交口"},{"KKBH":"610271008","HPHM":"黑A9S1K3","JGSK":"2021-04-01 06:37:25.962","CDBH":"5","XSFX":"由北向南","XSFXDM":"4","KKMC":"中新大道与航母主题公园支路交口"},{"KKBH":"610256112","HPHM":"津AYX632","JGSK":"2021-04-01 06:37:26.009","CDBH":"2","XSFX":"由东向西","XSFXDM":"1","KKMC":"中天大道与中津大道交口"},{"KKBH":"610271009","HPHM":"冀B8Y85Q","JGSK":"2021-04-01 06:37:26.061","CDBH":"10","XSFX":"由北向南","XSFXDM":"4","KKMC":"中新大道与泰七路交口"},{"KKBH":"610256112","HPHM":"津C160V6","JGSK":"2021-04-01 06:37:26.079","CDBH":"11","XSFX":"由北向南","XSFXDM":"4","KKMC":"中天大道与中津大道交口"},{"KKBH":"7208810020000","HPHM":"津NRG565","JGSK":"2021-04-01 06:37:26.084","CDBH":"7","XSFX":"由西向东","XSFXDM":"2","KKMC":"海旭道与安正路交口正向"},{"KKBH":"610256112","HPHM":"津FCC030","JGSK":"2021-04-01 06:37:26.12","CDBH":"9","XSFX":"由南向北","XSFXDM":"3","KKMC":"中天大道与中津大道交口"},{"KKBH":"7400110020000","HPHM":"冀D795FV","JGSK":"2021-04-01 06:37:26.129","CDBH":"4","XSFX":"由南向北","XSFXDM":"3","KKMC":"静湖南路与华一路交口正向"},{"KKBH":"720571004000","HPHM":"津C18350","JGSK":"2021-04-01 06:37:26.132","CDBH":"3","XSFX":"由西向东","XSFXDM":"2","KKMC":"动漫东路与动漫中路交口"},{"KKBH":"610391007","HPHM":"津AU6555","JGSK":"2021-04-01 06:37:26.138","CDBH":"2","XSFX":"由东向西","XSFXDM":"1","KKMC":"和韵路与和风路交口"},{"KKBH":"610271010","HPHM":"津RKQ517","JGSK":"2021-04-01 06:37:26.174","CDBH":"8","XSFX":"由北向南","XSFXDM":"4","KKMC":"中新大道与华五路交口"},{"KKBH":"610256114","HPHM":"津FNP588","JGSK":"2021-04-01 06:37:26.198","CDBH":"5","XSFX":"由南向北","XSFXDM":"3","KKMC":"中天大道与和旭路交口"},{"KKBH":"610401004","HPHM":"津KLB920","JGSK":"2021-04-01 06:37:26.369","CDBH":"2","XSFX":"由东向西","XSFXDM":"1","KKMC":"和畅路与和风路交口"},{"KKBH":"610276125","HPHM":"车牌","JGSK":"2021-04-01 06:37:26.423","CDBH":"5","XSFX":"由南向北","XSFXDM":"3","KKMC":"中新大道与和顺路交口"},{"KKBH":"610256111","HPHM":"冀B9P90P","JGSK":"2021-04-01 06:37:26.424","CDBH":"1","XSFX":"由西向东","XSFXDM":"2","KKMC":"中天大道与和惠路交口"},{"KKBH":"610391007","HPHM":"豫C687FT","JGSK":"2021-04-01 06:37:26.425","CDBH":"4","XSFX":"由西向东","XSFXDM":"2","KKMC":"和韵路与和风路交口"},{"KKBH":"610391007","HPHM":"车牌","JGSK":"2021-04-01 06:37:26.444","CDBH":"10","XSFX":"由北向南","XSFXDM":"4","KKMC":"和韵路与和风路交口"},{"KKBH":"610401005","HPHM":"冀BN652N","JGSK":"2021-04-01 06:37:26.533","CDBH":"1","XSFX":"由东向西","XSFXDM":"1","KKMC":"和畅路与和顺路交口"},{"KKBH":"610401005","HPHM":"津HZR708","JGSK":"2021-04-01 06:37:26.605","CDBH":"5","XSFX":"由西向东","XSFXDM":"2","KKMC":"和畅路与和顺路交口"},{"KKBH":"610271009","HPHM":"津LD2707","JGSK":"2021-04-01 06:37:26.62","CDBH":"10","XSFX":"由北向南","XSFXDM":"4","KKMC":"中新大道与泰七路交口"},{"KKBH":"610256112","HPHM":"津DB6338","JGSK":"2021-04-01 06:37:26.643","CDBH":"10","XSFX":"由北向南","XSFXDM":"4","KKMC":"中天大道与中津大道交口"},{"KKBH":"610256115","HPHM":"津JFD222","JGSK":"2021-04-01 06:37:26.711","CDBH":"8","XSFX":"由南向北","XSFXDM":"3","KKMC":"中天大道与中生大道交口"},{"KKBH":"610391007","HPHM":"津C2C703","JGSK":"2021-04-01 06:37:26.8","CDBH":"11","XSFX":"由北向南","XSFXDM":"4","KKMC":"和韵路与和风路交口"},{"KKBH":"711","HPHM":"鲁A2F1R8","JGSK":"2021-04-01 06:37:26.849","CDBH":"8","XSFX":"由北向南","XSFXDM":"4","KKMC":"不礼让行人中新大道与和旭路交口"},{"KKBH":"610271009","HPHM":"冀B2UT38","JGSK":"2021-04-01 06:37:27.025","CDBH":"11","XSFX":"由北向南","XSFXDM":"4","KKMC":"中新大道与泰七路交口"},{"KKBH":"610276125","HPHM":"津AP3905","JGSK":"2021-04-01 06:37:27.106","CDBH":"5","XSFX":"由南向北","XSFXDM":"3","KKMC":"中新大道与和顺路交口"},{"KKBH":"7208910030000","HPHM":"津B39923","JGSK":"2021-04-01 06:37:27.117","CDBH":"4","XSFX":"由西向东","XSFXDM":"2","KKMC":"海博道与安正路交口正向"},{"KKBH":"610256115","HPHM":"津JKL800","JGSK":"2021-04-01 06:37:27.129","CDBH":"11","XSFX":"由北向南","XSFXDM":"4","KKMC":"中天大道与中生大道交口"},{"KKBH":"720881005000","HPHM":"车牌","JGSK":"2021-04-01 06:37:27.151","CDBH":"5","XSFX":"由西向东","XSFXDM":"2","KKMC":"海旭道与明盛路交口"},{"KKBH":"610276125","HPHM":"津HMX331","JGSK":"2021-04-01 06:37:27.186","CDBH":"4","XSFX":"由南向北","XSFXDM":"3","KKMC":"中新大道与和顺路交口"},{"KKBH":"610256115","HPHM":"津E14447","JGSK":"2021-04-01 06:37:27.207","CDBH":"10","XSFX":"由北向南","XSFXDM":"4","KKMC":"中天大道与中生大道交口"},{"KKBH":"7208910060000","HPHM":"津RKS063","JGSK":"2021-04-01 06:37:27.32","CDBH":"7","XSFX":"由西向东","XSFXDM":"2","KKMC":"海博道与永盛路交口正向"},{"KKBH":"720861003000","HPHM":"京N0KE22","JGSK":"2021-04-01 06:37:27.4","CDBH":"5","XSFX":"由西向东","XSFXDM":"2","KKMC":"海晨道与安明路交口"},{"KKBH":"7400110020000","HPHM":"鄂A7Q1E6","JGSK":"2021-04-01 06:37:27.472","CDBH":"1","XSFX":"由东向西","XSFXDM":"1","KKMC":"静湖南路与华一路交口正向"},{"KKBH":"610276125","HPHM":"鲁NM97V6","JGSK":"2021-04-01 06:37:27.482","CDBH":"4","XSFX":"由南向北","XSFXDM":"3","KKMC":"中新大道与和顺路交口"},{"KKBH":"7208810020000","HPHM":"冀F000W7","JGSK":"2021-04-01 06:37:27.51","CDBH":"12","XSFX":"由北向南","XSFXDM":"4","KKMC":"海旭道与安正路交口正向"},{"KKBH":"610256115","HPHM":"津J17120","JGSK":"2021-04-01 06:37:27.587","CDBH":"10","XSFX":"由北向南","XSFXDM":"4","KKMC":"中天大道与中生大道交口"},{"KKBH":"7205410030000","HPHM":"车牌","JGSK":"2021-04-01 06:37:27.62","CDBH":"3","XSFX":"由西向东","XSFXDM":"2","KKMC":"动漫环路西与动漫西路交口正向"},{"KKBH":"610261003000","HPHM":"津HS1215","JGSK":"2021-04-01 06:37:27.649","CDBH":"10","XSFX":"由东向西","XSFXDM":"1","KKMC":"中生大道与静湖南路交口"},{"KKBH":"610271009","HPHM":"津A00139F","JGSK":"2021-04-01 06:37:27.74","CDBH":"11","XSFX":"由北向南","XSFXDM":"4","KKMC":"中新大道与泰七路交口"},{"KKBH":"7208710020000","HPHM":"车牌","JGSK":"2021-04-01 06:37:27.762","CDBH":"10","XSFX":"由北向南","XSFXDM":"4","KKMC":"安正路与芳菲路交口正向"},{"KKBH":"7208910040000","HPHM":"津KYW158","JGSK":"2021-04-01 06:37:27.775","CDBH":"6","XSFX":"由西向东","XSFXDM":"2","KKMC":"海博道与安平路交口正向"},{"KKBH":"711","HPHM":"津JCY956","JGSK":"2021-04-01 06:37:27.893","CDBH":"7","XSFX":"由北向南","XSFXDM":"4","KKMC":"不礼让行人中新大道与和旭路交口"},{"KKBH":"610391007","HPHM":"津GCS919","JGSK":"2021-04-01 06:37:27.913","CDBH":"10","XSFX":"由北向南","XSFXDM":"4","KKMC":"和韵路与和风路交口"},{"KKBH":"610401005","HPHM":"津MS7308","JGSK":"2021-04-01 06:37:27.92","CDBH":"1","XSFX":"由东向西","XSFXDM":"1","KKMC":"和畅路与和顺路交口"},{"KKBH":"610271009","HPHM":"冀BD229Y","JGSK":"2021-04-01 06:37:28.009","CDBH":"10","XSFX":"由北向南","XSFXDM":"4","KKMC":"中新大道与泰七路交口"},{"KKBH":"610256115","HPHM":"津JKL800","JGSK":"2021-04-01 06:37:28.067","CDBH":"12","XSFX":"由北向南","XSFXDM":"4","KKMC":"中天大道与中生大道交口"},{"KKBH":"720861003000","HPHM":"津RGX205","JGSK":"2021-04-01 06:37:28.119","CDBH":"4","XSFX":"由西向东","XSFXDM":"2","KKMC":"海晨道与安明路交口"},{"KKBH":"720891004000","HPHM":"冀B3E99F","JGSK":"2021-04-01 06:37:28.227","CDBH":"6","XSFX":"由西向东","XSFXDM":"2","KKMC":"海博道与安平路交口"},{"KKBH":"720881002000","HPHM":"津K97181","JGSK":"2021-04-01 06:37:28.296","CDBH":"12","XSFX":"由北向南","XSFXDM":"4","KKMC":"海旭道与安正路交口"},{"KKBH":"610256112","HPHM":"豫E5U606","JGSK":"2021-04-01 06:37:28.328","CDBH":"10","XSFX":"由北向南","XSFXDM":"4","KKMC":"中天大道与中津大道交口"},{"KKBH":"610271009","HPHM":"冀B021F8","JGSK":"2021-04-01 06:37:28.46","CDBH":"10","XSFX":"由北向南","XSFXDM":"4","KKMC":"中新大道与泰七路交口"},{"KKBH":"610256111","HPHM":"津AF51939","JGSK":"2021-04-01 06:37:28.765","CDBH":"1","XSFX":"由西向东","XSFXDM":"2","KKMC":"中天大道与和惠路交口"},{"KKBH":"7208910040000","HPHM":"津GHF589","JGSK":"2021-04-01 06:37:28.801","CDBH":"6","XSFX":"由西向东","XSFXDM":"2","KKMC":"海博道与安平路交口正向"},{"KKBH":"610271009","HPHM":"津GSH615","JGSK":"2021-04-01 06:37:28.94","CDBH":"11","XSFX":"由北向南","XSFXDM":"4","KKMC":"中新大道与泰七路交口"},{"KKBH":"7208610030000","HPHM":"鲁NP58T3","JGSK":"2021-04-01 06:37:28.945","CDBH":"4","XSFX":"由西向东","XSFXDM":"2","KKMC":"海晨道与安明路交口正向"},{"KKBH":"610276125","HPHM":"津NDY356","JGSK":"2021-04-01 06:37:28.989","CDBH":"5","XSFX":"由南向北","XSFXDM":"3","KKMC":"中新大道与和顺路交口"},{"KKBH":"7208810020000","HPHM":"闽AA7626","JGSK":"2021-04-01 06:37:29.012","CDBH":"5","XSFX":"由西向东","XSFXDM":"2","KKMC":"海旭道与安正路交口正向"},{"KKBH":"720891004000","HPHM":"车牌","JGSK":"2021-04-01 06:37:29.137","CDBH":"9","XSFX":"由南向北","XSFXDM":"3","KKMC":"海博道与安平路交口"},{"KKBH":"610256115","HPHM":"津JFD222","JGSK":"2021-04-01 06:37:29.218","CDBH":"9","XSFX":"由南向北","XSFXDM":"3","KKMC":"中天大道与中生大道交口"},{"KKBH":"610401005","HPHM":"津HZR708","JGSK":"2021-04-01 06:37:29.219","CDBH":"6","XSFX":"由西向东","XSFXDM":"2","KKMC":"和畅路与和顺路交口"},{"KKBH":"7208610030000","HPHM":"津AFZ406","JGSK":"2021-04-01 06:37:29.371","CDBH":"7","XSFX":"由南向北","XSFXDM":"3","KKMC":"海晨道与安明路交口正向"},{"KKBH":"7208910030000","HPHM":"冀B20E52","JGSK":"2021-04-01 06:37:29.39","CDBH":"4","XSFX":"由西向东","XSFXDM":"2","KKMC":"海博道与安正路交口正向"},{"KKBH":"610271009","HPHM":"冀B9E66T","JGSK":"2021-04-01 06:37:29.422","CDBH":"10","XSFX":"由北向南","XSFXDM":"4","KKMC":"中新大道与泰七路交口"},{"KKBH":"610256112","HPHM":"津DB6338","JGSK":"2021-04-01 06:37:29.605","CDBH":"10","XSFX":"由北向南","XSFXDM":"4","KKMC":"中天大道与中津大道交口"},{"KKBH":"610256114","HPHM":"津DCN007","JGSK":"2021-04-01 06:37:29.649","CDBH":"1","XSFX":"由西向东","XSFXDM":"2","KKMC":"中天大道与和旭路交口"},{"KKBH":"720891004000","HPHM":"冀B5C06X","JGSK":"2021-04-01 06:37:29.669","CDBH":"5","XSFX":"由西向东","XSFXDM":"2","KKMC":"海博道与安平路交口"},{"KKBH":"610261004000","HPHM":"津D38277","JGSK":"2021-04-01 06:37:29.725","CDBH":"3","XSFX":"由南向北","XSFXDM":"3","KKMC":"中生大道与静湖西路（北侧）"},{"KKBH":"610266117","HPHM":"津FBF236","JGSK":"2021-04-01 06:37:29.747","CDBH":"2","XSFX":"由东向西","XSFXDM":"1","KKMC":"中生大道与和韵路交口"},{"KKBH":"610276125","HPHM":"津GMZ955","JGSK":"2021-04-01 06:37:29.766","CDBH":"1","XSFX":"由东向西","XSFXDM":"1","KKMC":"中新大道与和顺路交口"},{"KKBH":"720891003000","HPHM":"豫FL812挂","JGSK":"2021-04-01 06:37:29.806","CDBH":"8","XSFX":"由南向北","XSFXDM":"3","KKMC":"海博道与安正路交口"},{"KKBH":"610391007","HPHM":"津C2C703","JGSK":"2021-04-01 06:37:29.969","CDBH":"12","XSFX":"由北向南","XSFXDM":"4","KKMC":"和韵路与和风路交口"},{"KKBH":"610276126","HPHM":"京Y80052","JGSK":"2021-04-01 06:37:29.977","CDBH":"4","XSFX":"由南向北","XSFXDM":"3","KKMC":"中新大道与和意路交口"},{"KKBH":"7209010020000","HPHM":"津RUF819","JGSK":"2021-04-01 06:37:29.994","CDBH":"1","XSFX":"由东向西","XSFXDM":"1","KKMC":"玉林道与安正路交口正向"},{"KKBH":"610256112","HPHM":"豫E5U606","JGSK":"2021-04-01 06:37:30.163","CDBH":"11","XSFX":"由北向南","XSFXDM":"4","KKMC":"中天大道与中津大道交口"},{"KKBH":"610256112","HPHM":"津K52912","JGSK":"2021-04-01 06:37:30.266","CDBH":"11","XSFX":"由北向南","XSFXDM":"4","KKMC":"中天大道与中津大道交口"},{"KKBH":"7208910030000","HPHM":"冀B6N89V","JGSK":"2021-04-01 06:37:30.312","CDBH":"6","XSFX":"由西向东","XSFXDM":"2","KKMC":"海博道与安正路交口正向"},{"KKBH":"7208610030000","HPHM":"车牌","JGSK":"2021-04-01 06:37:30.383","CDBH":"7","XSFX":"由南向北","XSFXDM":"3","KKMC":"海晨道与安明路交口正向"},{"KKBH":"720891004000","HPHM":"车牌","JGSK":"2021-04-01 06:37:30.413","CDBH":"9","XSFX":"由南向北","XSFXDM":"3","KKMC":"海博道与安平路交口"},{"KKBH":"740011002000","HPHM":"冀D795FV","JGSK":"2021-04-01 06:37:30.42","CDBH":"12","XSFX":"由南向北","XSFXDM":"3","KKMC":"静湖南路与华一路交口"},{"KKBH":"720881002000","HPHM":"津NRG565","JGSK":"2021-04-01 06:37:30.427","CDBH":"8","XSFX":"由西向东","XSFXDM":"2","KKMC":"海旭道与安正路交口"},{"KKBH":"7208810020000","HPHM":"津NLX305","JGSK":"2021-04-01 06:37:30.453","CDBH":"12","XSFX":"由北向南","XSFXDM":"4","KKMC":"海旭道与安正路交口正向"},{"KKBH":"7208610030000","HPHM":"车牌","JGSK":"2021-04-01 06:37:30.592","CDBH":"8","XSFX":"由南向北","XSFXDM":"3","KKMC":"海晨道与安明路交口正向"},{"KKBH":"610401005","HPHM":"蒙LGX879","JGSK":"2021-04-01 06:37:30.607","CDBH":"2","XSFX":"由东向西","XSFXDM":"1","KKMC":"和畅路与和顺路交口"},{"KKBH":"610256112","HPHM":"晋J3K618","JGSK":"2021-04-01 06:37:30.675","CDBH":"9","XSFX":"由南向北","XSFXDM":"3","KKMC":"中天大道与中津大道交口"},{"KKBH":"610271009","HPHM":"冀B8Y85Q","JGSK":"2021-04-01 06:37:30.781","CDBH":"10","XSFX":"由北向南","XSFXDM":"4","KKMC":"中新大道与泰七路交口"},{"KKBH":"610256115","HPHM":"津GHQ278","JGSK":"2021-04-01 06:37:30.793","CDBH":"10","XSFX":"由北向南","XSFXDM":"4","KKMC":"中天大道与中生大道交口"},{"KKBH":"7205710010000","HPHM":"车牌","JGSK":"2021-04-01 06:37:30.84","CDBH":"3","XSFX":"由南向北","XSFXDM":"3","KKMC":"动漫东路与文一路交口正向"},{"KKBH":"610256113","HPHM":"京HDB428","JGSK":"2021-04-01 06:37:30.856","CDBH":"9","XSFX":"由北向南","XSFXDM":"4","KKMC":"中天大道与和风路交口"},{"KKBH":"610271009","HPHM":"辽B27EX3","JGSK":"2021-04-01 06:37:30.861","CDBH":"11","XSFX":"由北向南","XSFXDM":"4","KKMC":"中新大道与泰七路交口"},{"KKBH":"610256112","HPHM":"津RG2387","JGSK":"2021-04-01 06:37:30.889","CDBH":"10","XSFX":"由北向南","XSFXDM":"4","KKMC":"中天大道与中津大道交口"},{"KKBH":"7208610020000","HPHM":"车牌","JGSK":"2021-04-01 06:37:30.933","CDBH":"10","XSFX":"由北向南","XSFXDM":"4","KKMC":"海晨道与安正路交口正向"},{"KKBH":"610276125","HPHM":"鲁NM97V6","JGSK":"2021-04-01 06:37:30.946","CDBH":"4","XSFX":"由南向北","XSFXDM":"3","KKMC":"中新大道与和顺路交口"},{"KKBH":"720881002000","HPHM":"津MA9131","JGSK":"2021-04-01 06:37:31.016","CDBH":"12","XSFX":"由北向南","XSFXDM":"4","KKMC":"海旭道与安正路交口"},{"KKBH":"610251002","HPHM":"津A6F779","JGSK":"2021-04-01 06:37:31.037","CDBH":"8","XSFX":"由南向北","XSFXDM":"3","KKMC":"中天大道与和睦路交口"},{"KKBH":"610276125","HPHM":"鲁NM166C","JGSK":"2021-04-01 06:37:31.075","CDBH":"4","XSFX":"由南向北","XSFXDM":"3","KKMC":"中新大道与和顺路交口"},{"KKBH":"610276125","HPHM":"车牌","JGSK":"2021-04-01 06:37:31.103","CDBH":"8","XSFX":"由北向南","XSFXDM":"4","KKMC":"中新大道与和顺路交口"},{"KKBH":"7208910040000","HPHM":"冀B7DH52","JGSK":"2021-04-01 06:37:31.229","CDBH":"6","XSFX":"由西向东","XSFXDM":"2","KKMC":"海博道与安平路交口正向"},{"KKBH":"610286127","HPHM":"冀BG896W","JGSK":"2021-04-01 06:37:31.279","CDBH":"2","XSFX":"由东向西","XSFXDM":"1","KKMC":"中津大道与和畅路交口"},{"KKBH":"6103261420000","HPHM":"车牌","JGSK":"2021-04-01 06:37:31.313","CDBH":"4","XSFX":"由西向东","XSFXDM":"2","KKMC":"中成大道与泰七路交口正向"},{"KKBH":"610256113","HPHM":"津JMN703","JGSK":"2021-04-01 06:37:31.373","CDBH":"8","XSFX":"由北向南","XSFXDM":"4","KKMC":"中天大道与和风路交口"},{"KKBH":"610391007","HPHM":"津E24349","JGSK":"2021-04-01 06:37:31.457","CDBH":"7","XSFX":"由南向北","XSFXDM":"3","KKMC":"和韵路与和风路交口"},{"KKBH":"740011002000","HPHM":"鄂A7Q1E6","JGSK":"2021-04-01 06:37:31.564","CDBH":"9","XSFX":"由东向西","XSFXDM":"1","KKMC":"静湖南路与华一路交口"},{"KKBH":"610256112","HPHM":"津RPU982","JGSK":"2021-04-01 06:37:31.602","CDBH":"11","XSFX":"由北向南","XSFXDM":"4","KKMC":"中天大道与中津大道交口"},{"KKBH":"720891004000","HPHM":"津KYW158","JGSK":"2021-04-01 06:37:31.671","CDBH":"5","XSFX":"由西向东","XSFXDM":"2","KKMC":"海博道与安平路交口"},{"KKBH":"7208810050000","HPHM":"津RYL698","JGSK":"2021-04-01 06:37:31.782","CDBH":"2","XSFX":"由东向西","XSFXDM":"1","KKMC":"海旭道与明盛路交口正向"},{"KKBH":"610276125","HPHM":"豫P0L590","JGSK":"2021-04-01 06:37:31.8","CDBH":"5","XSFX":"由南向北","XSFXDM":"3","KKMC":"中新大道与和顺路交口"},{"KKBH":"610276124","HPHM":"津RUG333","JGSK":"2021-04-01 06:37:32.006","CDBH":"3","XSFX":"由东向西","XSFXDM":"1","KKMC":"中新大道与中生大道交口"},{"KKBH":"6102661220000","HPHM":"津A9R869","JGSK":"2021-04-01 06:37:32.129","CDBH":"2","XSFX":"由西向东","XSFXDM":"2","KKMC":"生态城中生大道故道河一桥西向东上桥处正向"},{"KKBH":"720891004000","HPHM":"津GHF589","JGSK":"2021-04-01 06:37:32.309","CDBH":"6","XSFX":"由西向东","XSFXDM":"2","KKMC":"海博道与安平路交口"},{"KKBH":"720891004000","HPHM":"车牌","JGSK":"2021-04-01 06:37:32.333","CDBH":"9","XSFX":"由南向北","XSFXDM":"3","KKMC":"海博道与安平路交口"},{"KKBH":"610256115","HPHM":"豫EM5053","JGSK":"2021-04-01 06:37:32.458","CDBH":"3","XSFX":"由东向西","XSFXDM":"1","KKMC":"中天大道与中生大道交口"},{"KKBH":"610266118","HPHM":"豫F06072","JGSK":"2021-04-01 06:37:32.464","CDBH":"2","XSFX":"由东向西","XSFXDM":"1","KKMC":"中生大道与和畅路交口"},{"KKBH":"7208810020000","HPHM":"津KN0318","JGSK":"2021-04-01 06:37:32.556","CDBH":"5","XSFX":"由西向东","XSFXDM":"2","KKMC":"海旭道与安正路交口正向"},{"KKBH":"7208610020000","HPHM":"冀B5BC89","JGSK":"2021-04-01 06:37:32.599","CDBH":"11","XSFX":"由北向南","XSFXDM":"4","KKMC":"海晨道与安正路交口正向"},{"KKBH":"7208910030000","HPHM":"冀B2X361","JGSK":"2021-04-01 06:37:32.681","CDBH":"4","XSFX":"由西向东","XSFXDM":"2","KKMC":"海博道与安正路交口正向"},{"KKBH":"7208810020000","HPHM":"冀BH151J","JGSK":"2021-04-01 06:37:32.714","CDBH":"12","XSFX":"由北向南","XSFXDM":"4","KKMC":"海旭道与安正路交口正向"},{"KKBH":"610256113","HPHM":"鲁E6N020","JGSK":"2021-04-01 06:37:32.727","CDBH":"5","XSFX":"由南向北","XSFXDM":"3","KKMC":"中天大道与和风路交口"},{"KKBH":"610271008","HPHM":"新RWZ008","JGSK":"2021-04-01 06:37:32.744","CDBH":"4","XSFX":"由北向南","XSFXDM":"4","KKMC":"中新大道与航母主题公园支路交口"},{"KKBH":"720891003000","HPHM":"车牌","JGSK":"2021-04-01 06:37:32.753","CDBH":"4","XSFX":"由西向东","XSFXDM":"2","KKMC":"海博道与安正路交口"},{"KKBH":"610401004","HPHM":"津ADE6792","JGSK":"2021-04-01 06:37:32.811","CDBH":"12","XSFX":"由北向南","XSFXDM":"4","KKMC":"和畅路与和风路交口"},{"KKBH":"610391007","HPHM":"津GCS919","JGSK":"2021-04-01 06:37:32.85","CDBH":"10","XSFX":"由北向南","XSFXDM":"4","KKMC":"和韵路与和风路交口"},{"KKBH":"610276125","HPHM":"津NDY356","JGSK":"2021-04-01 06:37:32.871","CDBH":"5","XSFX":"由南向北","XSFXDM":"3","KKMC":"中新大道与和顺路交口"},{"KKBH":"7208610030000","HPHM":"车牌","JGSK":"2021-04-01 06:37:32.879","CDBH":"7","XSFX":"由南向北","XSFXDM":"3","KKMC":"海晨道与安明路交口正向"},{"KKBH":"610271009","HPHM":"冀BD229Y","JGSK":"2021-04-01 06:37:32.94","CDBH":"10","XSFX":"由北向南","XSFXDM":"4","KKMC":"中新大道与泰七路交口"},{"KKBH":"610271009","HPHM":"冀B2UT38","JGSK":"2021-04-01 06:37:32.941","CDBH":"11","XSFX":"由北向南","XSFXDM":"4","KKMC":"中新大道与泰七路交口"},{"KKBH":"610256112","HPHM":"津CAN168","JGSK":"2021-04-01 06:37:32.989","CDBH":"9","XSFX":"由南向北","XSFXDM":"3","KKMC":"中天大道与中津大道交口"},{"KKBH":"610261004000","HPHM":"津JX8568","JGSK":"2021-04-01 06:37:33.251","CDBH":"3","XSFX":"由南向北","XSFXDM":"3","KKMC":"中生大道与静湖西路（北侧）"},{"KKBH":"720881002000","HPHM":"冀B2X3H7","JGSK":"2021-04-01 06:37:33.258","CDBH":"12","XSFX":"由北向南","XSFXDM":"4","KKMC":"海旭道与安正路交口"},{"KKBH":"610256112","HPHM":"津E15551","JGSK":"2021-04-01 06:37:33.288","CDBH":"10","XSFX":"由北向南","XSFXDM":"4","KKMC":"中天大道与中津大道交口"},{"KKBH":"610401004","HPHM":"津HR2819","JGSK":"2021-04-01 06:37:33.409","CDBH":"2","XSFX":"由东向西","XSFXDM":"1","KKMC":"和畅路与和风路交口"},{"KKBH":"610256112","HPHM":"津RG2387","JGSK":"2021-04-01 06:37:33.444","CDBH":"10","XSFX":"由北向南","XSFXDM":"4","KKMC":"中天大道与中津大道交口"},{"KKBH":"610256112","HPHM":"津K52912","JGSK":"2021-04-01 06:37:33.524","CDBH":"11","XSFX":"由北向南","XSFXDM":"4","KKMC":"中天大道与中津大道交口"},{"KKBH":"610266118","HPHM":"津KAL699","JGSK":"2021-04-01 06:37:33.644","CDBH":"4","XSFX":"由西向东","XSFXDM":"2","KKMC":"中生大道与和畅路交口"},{"KKBH":"610401004","HPHM":"津HTH801","JGSK":"2021-04-01 06:37:33.711","CDBH":"7","XSFX":"由南向北","XSFXDM":"3","KKMC":"和畅路与和风路交口"},{"KKBH":"610271008","HPHM":"车牌","JGSK":"2021-04-01 06:37:33.757","CDBH":"5","XSFX":"由北向南","XSFXDM":"4","KKMC":"中新大道与航母主题公园支路交口"},{"KKBH":"610256115","HPHM":"津E14447","JGSK":"2021-04-01 06:37:33.913","CDBH":"10","XSFX":"由北向南","XSFXDM":"4","KKMC":"中天大道与中生大道交口"},{"KKBH":"610271009","HPHM":"津NXY656","JGSK":"2021-04-01 06:37:34.142","CDBH":"8","XSFX":"由南向北","XSFXDM":"3","KKMC":"中新大道与泰七路交口"},{"KKBH":"7208810020000","HPHM":"津FP6938","JGSK":"2021-04-01 06:37:34.205","CDBH":"6","XSFX":"由西向东","XSFXDM":"2","KKMC":"海旭道与安正路交口正向"},{"KKBH":"610276125","HPHM":"冀J015JL","JGSK":"2021-04-01 06:37:34.522","CDBH":"4","XSFX":"由南向北","XSFXDM":"3","KKMC":"中新大道与和顺路交口"},{"KKBH":"610271008","HPHM":"新RWZ008","JGSK":"2021-04-01 06:37:34.527","CDBH":"4","XSFX":"由北向南","XSFXDM":"4","KKMC":"中新大道与航母主题公园支路交口"},{"KKBH":"610256115","HPHM":"冀BJ29J6","JGSK":"2021-04-01 06:37:34.55","CDBH":"2","XSFX":"由东向西","XSFXDM":"1","KKMC":"中天大道与中生大道交口"},{"KKBH":"610256112","HPHM":"津RPU982","JGSK":"2021-04-01 06:37:34.803","CDBH":"11","XSFX":"由北向南","XSFXDM":"4","KKMC":"中天大道与中津大道交口"},{"KKBH":"720891004000","HPHM":"冀B7DH52","JGSK":"2021-04-01 06:37:34.87","CDBH":"5","XSFX":"由西向东","XSFXDM":"2","KKMC":"海博道与安平路交口"},{"KKBH":"610276125","HPHM":"鲁NM166C","JGSK":"2021-04-01 06:37:34.87","CDBH":"4","XSFX":"由南向北","XSFXDM":"3","KKMC":"中新大道与和顺路交口"},{"KKBH":"720891004000","HPHM":"车牌","JGSK":"2021-04-01 06:37:34.9","CDBH":"9","XSFX":"由南向北","XSFXDM":"3","KKMC":"海博道与安平路交口"},{"KKBH":"610271009","HPHM":"车牌","JGSK":"2021-04-01 06:37:34.953","CDBH":"11","XSFX":"由北向南","XSFXDM":"4","KKMC":"中新大道与泰七路交口"},{"KKBH":"7208910030000","HPHM":"津ADL4666","JGSK":"2021-04-01 06:37:35.133","CDBH":"4","XSFX":"由西向东","XSFXDM":"2","KKMC":"海博道与安正路交口正向"},{"KKBH":"610271008","HPHM":"津C182P8","JGSK":"2021-04-01 06:37:35.167","CDBH":"5","XSFX":"由北向南","XSFXDM":"4","KKMC":"中新大道与航母主题公园支路交口"},{"KKBH":"720881002000","HPHM":"津MGY700","JGSK":"2021-04-01 06:37:35.179","CDBH":"12","XSFX":"由北向南","XSFXDM":"4","KKMC":"海旭道与安正路交口"},{"KKBH":"610276125","HPHM":"津GMZ955","JGSK":"2021-04-01 06:37:35.238","CDBH":"1","XSFX":"由东向西","XSFXDM":"1","KKMC":"中新大道与和顺路交口"},{"KKBH":"610256114","HPHM":"津FNP588","JGSK":"2021-04-01 06:37:35.308","CDBH":"4","XSFX":"由南向北","XSFXDM":"3","KKMC":"中天大道与和旭路交口"},{"KKBH":"610266118","HPHM":"津KAL699","JGSK":"2021-04-01 06:37:35.568","CDBH":"5","XSFX":"由西向东","XSFXDM":"2","KKMC":"中生大道与和畅路交口"},{"KKBH":"610286127","HPHM":"冀BG896W","JGSK":"2021-04-01 06:37:35.57","CDBH":"3","XSFX":"由东向西","XSFXDM":"1","KKMC":"中津大道与和畅路交口"},{"KKBH":"610266118","HPHM":"津HL0320","JGSK":"2021-04-01 06:37:35.81","CDBH":"5","XSFX":"由西向东","XSFXDM":"2","KKMC":"中生大道与和畅路交口"},{"KKBH":"720861002000","HPHM":"津A9X903","JGSK":"2021-04-01 06:37:35.849","CDBH":"10","XSFX":"由北向南","XSFXDM":"4","KKMC":"海晨道与安正路交口"},{"KKBH":"720891004000","HPHM":"车牌","JGSK":"2021-04-01 06:37:35.86","CDBH":"9","XSFX":"由南向北","XSFXDM":"3","KKMC":"海博道与安平路交口"},{"KKBH":"610271009","HPHM":"津NXY656","JGSK":"2021-04-01 06:37:35.972","CDBH":"8","XSFX":"由南向北","XSFXDM":"3","KKMC":"中新大道与泰七路交口"},{"KKBH":"610261004000","HPHM":"津B55310","JGSK":"2021-04-01 06:37:35.972","CDBH":"3","XSFX":"由南向北","XSFXDM":"3","KKMC":"中生大道与静湖西路（北侧）"},{"KKBH":"610266117","HPHM":"津FBF236","JGSK":"2021-04-01 06:37:36.03","CDBH":"3","XSFX":"由东向西","XSFXDM":"1","KKMC":"中生大道与和韵路交口"},{"KKBH":"610276125","HPHM":"豫P0L590","JGSK":"2021-04-01 06:37:36.071","CDBH":"5","XSFX":"由南向北","XSFXDM":"3","KKMC":"中新大道与和顺路交口"},{"KKBH":"610266122000","HPHM":"津A9R869","JGSK":"2021-04-01 06:37:36.072","CDBH":"2","XSFX":"由西向东","XSFXDM":"2","KKMC":"生态城中生大道故道河一桥西向东上桥处"},{"KKBH":"7208710020000","HPHM":"津NRG565","JGSK":"2021-04-01 06:37:36.147","CDBH":"9","XSFX":"由北向南","XSFXDM":"4","KKMC":"安正路与芳菲路交口正向"},{"KKBH":"610276125","HPHM":"车牌","JGSK":"2021-04-01 06:37:36.234","CDBH":"2","XSFX":"由东向西","XSFXDM":"1","KKMC":"中新大道与和顺路交口"},{"KKBH":"7400110020000","HPHM":"冀DFY829","JGSK":"2021-04-01 06:37:36.24","CDBH":"1","XSFX":"由东向西","XSFXDM":"1","KKMC":"静湖南路与华一路交口正向"},{"KKBH":"610256112","HPHM":"津E15551","JGSK":"2021-04-01 06:37:36.245","CDBH":"10","XSFX":"由北向南","XSFXDM":"4","KKMC":"中天大道与中津大道交口"},{"KKBH":"610266117","HPHM":"鲁AP1V90","JGSK":"2021-04-01 06:37:36.27","CDBH":"7","XSFX":"由南向北","XSFXDM":"3","KKMC":"中生大道与和韵路交口"},{"KKBH":"6103261420000","HPHM":"冀BF27H0","JGSK":"2021-04-01 06:37:36.324","CDBH":"4","XSFX":"由西向东","XSFXDM":"2","KKMC":"中成大道与泰七路交口正向"},{"KKBH":"711","HPHM":"车牌","JGSK":"2021-04-01 06:37:36.373","CDBH":"7","XSFX":"由北向南","XSFXDM":"4","KKMC":"不礼让行人中新大道与和旭路交口"},{"KKBH":"7208810020000","HPHM":"津JQY699","JGSK":"2021-04-01 06:37:36.405","CDBH":"12","XSFX":"由北向南","XSFXDM":"4","KKMC":"海旭道与安正路交口正向"},{"KKBH":"610266118","HPHM":"蒙GTY389","JGSK":"2021-04-01 06:37:36.42","CDBH":"4","XSFX":"由西向东","XSFXDM":"2","KKMC":"中生大道与和畅路交口"},{"KKBH":"720881005000","HPHM":"津RYL698","JGSK":"2021-04-01 06:37:36.637","CDBH":"2","XSFX":"由东向西","XSFXDM":"1","KKMC":"海旭道与明盛路交口"},{"KKBH":"610401004","HPHM":"津C61082","JGSK":"2021-04-01 06:37:36.659","CDBH":"7","XSFX":"由南向北","XSFXDM":"3","KKMC":"和畅路与和风路交口"},{"KKBH":"610256112","HPHM":"津ARV522","JGSK":"2021-04-01 06:37:36.66","CDBH":"10","XSFX":"由北向南","XSFXDM":"4","KKMC":"中天大道与中津大道交口"},{"KKBH":"610401005","HPHM":"津A07056D","JGSK":"2021-04-01 06:37:36.68","CDBH":"2","XSFX":"由东向西","XSFXDM":"1","KKMC":"和畅路与和顺路交口"},{"KKBH":"610271008","HPHM":"津KGY826","JGSK":"2021-04-01 06:37:36.785","CDBH":"4","XSFX":"由北向南","XSFXDM":"4","KKMC":"中新大道与航母主题公园支路交口"},{"KKBH":"7208910030000","HPHM":"冀B9X08G","JGSK":"2021-04-01 06:37:36.827","CDBH":"6","XSFX":"由西向东","XSFXDM":"2","KKMC":"海博道与安正路交口正向"},{"KKBH":"610256111","HPHM":"津C957W2","JGSK":"2021-04-01 06:37:36.955","CDBH":"8","XSFX":"由北向南","XSFXDM":"4","KKMC":"中天大道与和惠路交口"},{"KKBH":"610251002","HPHM":"津A6F779","JGSK":"2021-04-01 06:37:36.982","CDBH":"9","XSFX":"由南向北","XSFXDM":"3","KKMC":"中天大道与和睦路交口"},{"KKBH":"7208810020000","HPHM":"鲁DR079W","JGSK":"2021-04-01 06:37:37.027","CDBH":"7","XSFX":"由西向东","XSFXDM":"2","KKMC":"海旭道与安正路交口正向"},{"KKBH":"720891004000","HPHM":"车牌","JGSK":"2021-04-01 06:37:37.221","CDBH":"8","XSFX":"由南向北","XSFXDM":"3","KKMC":"海博道与安平路交口"},{"KKBH":"610401005","HPHM":"蒙LGX879","JGSK":"2021-04-01 06:37:37.366","CDBH":"3","XSFX":"由东向西","XSFXDM":"1","KKMC":"和畅路与和顺路交口"},{"KKBH":"610256116","HPHM":"冀BAQ629","JGSK":"2021-04-01 06:37:37.366","CDBH":"11","XSFX":"由北向南","XSFXDM":"4","KKMC":"中天大道与和顺路交口"},{"KKBH":"610401005","HPHM":"冀BN652N","JGSK":"2021-04-01 06:37:37.367","CDBH":"1","XSFX":"由东向西","XSFXDM":"1","KKMC":"和畅路与和顺路交口"},{"KKBH":"720881002000","HPHM":"冀F000W7","JGSK":"2021-04-01 06:37:37.382","CDBH":"12","XSFX":"由北向南","XSFXDM":"4","KKMC":"海旭道与安正路交口"},{"KKBH":"720891004000","HPHM":"车牌","JGSK":"2021-04-01 06:37:37.434","CDBH":"4","XSFX":"由西向东","XSFXDM":"2","KKMC":"海博道与安平路交口"},{"KKBH":"7208910030000","HPHM":"车牌","JGSK":"2021-04-01 06:37:37.443","CDBH":"9","XSFX":"由南向北","XSFXDM":"3","KKMC":"海博道与安正路交口正向"},{"KKBH":"610256116","HPHM":"津MY5872","JGSK":"2021-04-01 06:37:37.862","CDBH":"4","XSFX":"由西向东","XSFXDM":"2","KKMC":"中天大道与和顺路交口"},{"KKBH":"610286127","HPHM":"冀J672R6","JGSK":"2021-04-01 06:37:37.868","CDBH":"4","XSFX":"由西向东","XSFXDM":"2","KKMC":"中津大道与和畅路交口"},{"KKBH":"610276124","HPHM":"车牌","JGSK":"2021-04-01 06:37:37.892","CDBH":"7","XSFX":"由南向北","XSFXDM":"3","KKMC":"中新大道与中生大道交口"},{"KKBH":"7208610030000","HPHM":"豫G2972R","JGSK":"2021-04-01 06:37:37.949","CDBH":"4","XSFX":"由西向东","XSFXDM":"2","KKMC":"海晨道与安明路交口正向"},{"KKBH":"7400110020000","HPHM":"冀D120LG","JGSK":"2021-04-01 06:37:38.008","CDBH":"4","XSFX":"由南向北","XSFXDM":"3","KKMC":"静湖南路与华一路交口正向"},{"KKBH":"610266118","HPHM":"津HL0320","JGSK":"2021-04-01 06:37:38.048","CDBH":"6","XSFX":"由西向东","XSFXDM":"2","KKMC":"中生大道与和畅路交口"},{"KKBH":"7208910040000","HPHM":"皖K268C3","JGSK":"2021-04-01 06:37:38.053","CDBH":"6","XSFX":"由西向东","XSFXDM":"2","KKMC":"海博道与安平路交口正向"},{"KKBH":"711","HPHM":"豫GC11Y3","JGSK":"2021-04-01 06:37:38.057","CDBH":"8","XSFX":"由北向南","XSFXDM":"4","KKMC":"不礼让行人中新大道与和旭路交口"},{"KKBH":"7208810020000","HPHM":"津JSC187","JGSK":"2021-04-01 06:37:38.117","CDBH":"6","XSFX":"由西向东","XSFXDM":"2","KKMC":"海旭道与安正路交口正向"},{"KKBH":"720871002000","HPHM":"鲁A8E7R6","JGSK":"2021-04-01 06:37:38.281","CDBH":"3","XSFX":"由西向东","XSFXDM":"2","KKMC":"安正路与芳菲路交口"},{"KKBH":"610276126","HPHM":"津E13403","JGSK":"2021-04-01 06:37:38.291","CDBH":"8","XSFX":"由北向南","XSFXDM":"4","KKMC":"中新大道与和意路交口"},{"KKBH":"610276126","HPHM":"津RBC586","JGSK":"2021-04-01 06:37:38.292","CDBH":"7","XSFX":"由北向南","XSFXDM":"4","KKMC":"中新大道与和意路交口"},{"KKBH":"7208810020000","HPHM":"车牌","JGSK":"2021-04-01 06:37:38.316","CDBH":"14","XSFX":"由北向南","XSFXDM":"4","KKMC":"海旭道与安正路交口正向"},{"KKBH":"610391007","HPHM":"津H47788","JGSK":"2021-04-01 06:37:38.377","CDBH":"4","XSFX":"由西向东","XSFXDM":"2","KKMC":"和韵路与和风路交口"},{"KKBH":"610326142000","HPHM":"冀B1Q5A0","JGSK":"2021-04-01 06:37:38.666","CDBH":"4","XSFX":"由西向东","XSFXDM":"2","KKMC":"中成大道与泰七路交口"},{"KKBH":"610256112","HPHM":"辽P19417","JGSK":"2021-04-01 06:37:38.688","CDBH":"10","XSFX":"由北向南","XSFXDM":"4","KKMC":"中天大道与中津大道交口"},{"KKBH":"610266118","HPHM":"蒙GTY389","JGSK":"2021-04-01 06:37:38.688","CDBH":"4","XSFX":"由西向东","XSFXDM":"2","KKMC":"中生大道与和畅路交口"},{"KKBH":"7208910080000","HPHM":"车牌","JGSK":"2021-04-01 06:37:38.832","CDBH":"9","XSFX":"由南向北","XSFXDM":"3","KKMC":"海博道与荣盛路交口正向"},{"KKBH":"610271008","HPHM":"津KGY826","JGSK":"2021-04-01 06:37:38.847","CDBH":"4","XSFX":"由北向南","XSFXDM":"4","KKMC":"中新大道与航母主题公园支路交口"},{"KKBH":"711","HPHM":"津NBN079","JGSK":"2021-04-01 06:37:38.891","CDBH":"2","XSFX":"由东向西","XSFXDM":"1","KKMC":"不礼让行人中新大道与和旭路交口"},{"KKBH":"610266118","HPHM":"冀E70F58","JGSK":"2021-04-01 06:37:38.997","CDBH":"5","XSFX":"由西向东","XSFXDM":"2","KKMC":"中生大道与和畅路交口"},{"KKBH":"720881002000","HPHM":"津NLX305","JGSK":"2021-04-01 06:37:39.144","CDBH":"12","XSFX":"由北向南","XSFXDM":"4","KKMC":"海旭道与安正路交口"},{"KKBH":"610256114","HPHM":"冀R5L8C9","JGSK":"2021-04-01 06:37:39.248","CDBH":"8","XSFX":"由北向南","XSFXDM":"4","KKMC":"中天大道与和旭路交口"},{"KKBH":"610276124","HPHM":"辽G97Y80","JGSK":"2021-04-01 06:37:39.315","CDBH":"7","XSFX":"由南向北","XSFXDM":"3","KKMC":"中新大道与中生大道交口"},{"KKBH":"720861002000","HPHM":"冀B5BC89","JGSK":"2021-04-01 06:37:39.528","CDBH":"11","XSFX":"由北向南","XSFXDM":"4","KKMC":"海晨道与安正路交口"},{"KKBH":"610256112","HPHM":"津ARV522","JGSK":"2021-04-01 06:37:39.763","CDBH":"10","XSFX":"由北向南","XSFXDM":"4","KKMC":"中天大道与中津大道交口"},{"KKBH":"610256116","HPHM":"津C07C50","JGSK":"2021-04-01 06:37:39.763","CDBH":"8","XSFX":"由南向北","XSFXDM":"3","KKMC":"中天大道与和顺路交口"},{"KKBH":"720891006000","HPHM":"津RKS063","JGSK":"2021-04-01 06:37:39.77","CDBH":"7","XSFX":"由西向东","XSFXDM":"2","KKMC":"海博道与永盛路交口"},{"KKBH":"610256116","HPHM":"车牌","JGSK":"2021-04-01 06:37:39.771","CDBH":"12","XSFX":"由北向南","XSFXDM":"4","KKMC":"中天大道与和顺路交口"},{"KKBH":"610256112","HPHM":"津AR9679","JGSK":"2021-04-01 06:37:40.102","CDBH":"11","XSFX":"由北向南","XSFXDM":"4","KKMC":"中天大道与中津大道交口"},{"KKBH":"610276126","HPHM":"津ADJ7337","JGSK":"2021-04-01 06:37:40.123","CDBH":"7","XSFX":"由北向南","XSFXDM":"4","KKMC":"中新大道与和意路交口"},{"KKBH":"711","HPHM":"津HN9210","JGSK":"2021-04-01 06:37:40.171","CDBH":"2","XSFX":"由东向西","XSFXDM":"1","KKMC":"不礼让行人中新大道与和旭路交口"},{"KKBH":"610256113","HPHM":"津JMN703","JGSK":"2021-04-01 06:37:40.222","CDBH":"8","XSFX":"由北向南","XSFXDM":"4","KKMC":"中天大道与和风路交口"},{"KKBH":"7208610030000","HPHM":"冀D595FZ","JGSK":"2021-04-01 06:37:40.241","CDBH":"4","XSFX":"由西向东","XSFXDM":"2","KKMC":"海晨道与安明路交口正向"},{"KKBH":"6103261420000","HPHM":"冀BP627H","JGSK":"2021-04-01 06:37:40.31","CDBH":"4","XSFX":"由西向东","XSFXDM":"2","KKMC":"中成大道与泰七路交口正向"},{"KKBH":"610276124","HPHM":"车牌","JGSK":"2021-04-01 06:37:40.328","CDBH":"8","XSFX":"由南向北","XSFXDM":"3","KKMC":"中新大道与中生大道交口"},{"KKBH":"610401004","HPHM":"津HTH801","JGSK":"2021-04-01 06:37:40.418","CDBH":"7","XSFX":"由南向北","XSFXDM":"3","KKMC":"和畅路与和风路交口"},{"KKBH":"610271010","HPHM":"冀B8W62E","JGSK":"2021-04-01 06:37:40.504","CDBH":"7","XSFX":"由北向南","XSFXDM":"4","KKMC":"中新大道与华五路交口"},{"KKBH":"610256111","HPHM":"津AF51939","JGSK":"2021-04-01 06:37:40.584","CDBH":"2","XSFX":"由西向东","XSFXDM":"2","KKMC":"中天大道与和惠路交口"},{"KKBH":"720881002000","HPHM":"冀BH151J","JGSK":"2021-04-01 06:37:40.903","CDBH":"12","XSFX":"由北向南","XSFXDM":"4","KKMC":"海旭道与安正路交口"},{"KKBH":"720891003000","HPHM":"津C92K50","JGSK":"2021-04-01 06:37:40.936","CDBH":"8","XSFX":"由南向北","XSFXDM":"3","KKMC":"海博道与安正路交口"},{"KKBH":"610266118","HPHM":"冀E70F58","JGSK":"2021-04-01 06:37:41.007","CDBH":"6","XSFX":"由西向东","XSFXDM":"2","KKMC":"中生大道与和畅路交口"},{"KKBH":"610271010","HPHM":"津GYM519","JGSK":"2021-04-01 06:37:41.402","CDBH":"8","XSFX":"由北向南","XSFXDM":"4","KKMC":"中新大道与华五路交口"},{"KKBH":"610276124","HPHM":"津AD78827","JGSK":"2021-04-01 06:37:41.449","CDBH":"7","XSFX":"由南向北","XSFXDM":"3","KKMC":"中新大道与中生大道交口"},{"KKBH":"610256115","HPHM":"津C1Q196","JGSK":"2021-04-01 06:37:41.494","CDBH":"5","XSFX":"由西向东","XSFXDM":"2","KKMC":"中天大道与中生大道交口"},{"KKBH":"610256111","HPHM":"津C957W2","JGSK":"2021-04-01 06:37:41.559","CDBH":"8","XSFX":"由北向南","XSFXDM":"4","KKMC":"中天大道与和惠路交口"},{"KKBH":"610256112","HPHM":"辽P19417","JGSK":"2021-04-01 06:37:41.61","CDBH":"10","XSFX":"由北向南","XSFXDM":"4","KKMC":"中天大道与中津大道交口"},{"KKBH":"7208810020000","HPHM":"津JZZ517","JGSK":"2021-04-01 06:37:41.626","CDBH":"5","XSFX":"由西向东","XSFXDM":"2","KKMC":"海旭道与安正路交口正向"},{"KKBH":"720871002000","HPHM":"津NRG565","JGSK":"2021-04-01 06:37:41.681","CDBH":"8","XSFX":"由北向南","XSFXDM":"4","KKMC":"安正路与芳菲路交口"},{"KKBH":"610276125","HPHM":"冀J015JL","JGSK":"2021-04-01 06:37:41.774","CDBH":"4","XSFX":"由南向北","XSFXDM":"3","KKMC":"中新大道与和顺路交口"},{"KKBH":"7208810020000","HPHM":"车牌","JGSK":"2021-04-01 06:37:41.791","CDBH":"7","XSFX":"由西向东","XSFXDM":"2","KKMC":"海旭道与安正路交口正向"},{"KKBH":"610256116","HPHM":"津MY5872","JGSK":"2021-04-01 06:37:41.81","CDBH":"4","XSFX":"由西向东","XSFXDM":"2","KKMC":"中天大道与和顺路交口"},{"KKBH":"610256116","HPHM":"津A39S39","JGSK":"2021-04-01 06:37:41.932","CDBH":"11","XSFX":"由北向南","XSFXDM":"4","KKMC":"中天大道与和顺路交口"},{"KKBH":"610256114","HPHM":"津R5L8C9","JGSK":"2021-04-01 06:37:41.934","CDBH":"8","XSFX":"由北向南","XSFXDM":"4","KKMC":"中天大道与和旭路交口"},{"KKBH":"740011002000","HPHM":"冀DFY829","JGSK":"2021-04-01 06:37:41.964","CDBH":"9","XSFX":"由东向西","XSFXDM":"1","KKMC":"静湖南路与华一路交口"},{"KKBH":"7208810050000","HPHM":"冀BQ801D","JGSK":"2021-04-01 06:37:41.997","CDBH":"2","XSFX":"由东向西","XSFXDM":"1","KKMC":"海旭道与明盛路交口正向"},{"KKBH":"610276125","HPHM":"豫P38G60","JGSK":"2021-04-01 06:37:42.028","CDBH":"4","XSFX":"由南向北","XSFXDM":"3","KKMC":"中新大道与和顺路交口"},{"KKBH":"610276124","HPHM":"津CDY717","JGSK":"2021-04-01 06:37:42.052","CDBH":"4","XSFX":"由西向东","XSFXDM":"2","KKMC":"中新大道与中生大道交口"},{"KKBH":"610256114","HPHM":"津BQ3372","JGSK":"2021-04-01 06:37:42.083","CDBH":"7","XSFX":"由北向南","XSFXDM":"4","KKMC":"中天大道与和旭路交口"},{"KKBH":"610271010","HPHM":"津AD60060","JGSK":"2021-04-01 06:37:42.089","CDBH":"7","XSFX":"由北向南","XSFXDM":"4","KKMC":"中新大道与华五路交口"},{"KKBH":"610256112","HPHM":"鲁AD82Q0","JGSK":"2021-04-01 06:37:42.185","CDBH":"5","XSFX":"由西向东","XSFXDM":"2","KKMC":"中天大道与中津大道交口"},{"KKBH":"610266117","HPHM":"津FJ0236","JGSK":"2021-04-01 06:37:42.38","CDBH":"1","XSFX":"由东向西","XSFXDM":"1","KKMC":"中生大道与和韵路交口"},{"KKBH":"610286127","HPHM":"车牌","JGSK":"2021-04-01 06:37:42.474","CDBH":"6","XSFX":"由西向东","XSFXDM":"2","KKMC":"中津大道与和畅路交口"},{"KKBH":"610256112","HPHM":"辽PEY251","JGSK":"2021-04-01 06:37:42.563","CDBH":"1","XSFX":"由东向西","XSFXDM":"1","KKMC":"中天大道与中津大道交口"},{"KKBH":"720881002000","HPHM":"鲁DR079W","JGSK":"2021-04-01 06:37:42.591","CDBH":"8","XSFX":"由西向东","XSFXDM":"2","KKMC":"海旭道与安正路交口"},{"KKBH":"610276124","HPHM":"辽GET186","JGSK":"2021-04-01 06:37:42.635","CDBH":"7","XSFX":"由南向北","XSFXDM":"3","KKMC":"中新大道与中生大道交口"},{"KKBH":"610256116","HPHM":"津NNY619","JGSK":"2021-04-01 06:37:42.828","CDBH":"10","XSFX":"由北向南","XSFXDM":"4","KKMC":"中天大道与和顺路交口"},{"KKBH":"720891004000","HPHM":"皖K268C3","JGSK":"2021-04-01 06:37:42.956","CDBH":"5","XSFX":"由西向东","XSFXDM":"2","KKMC":"海博道与安平路交口"},{"KKBH":"610276126","HPHM":"津E13403","JGSK":"2021-04-01 06:37:43.014","CDBH":"8","XSFX":"由北向南","XSFXDM":"4","KKMC":"中新大道与和意路交口"},{"KKBH":"610276124","HPHM":"辽G97Y80","JGSK":"2021-04-01 06:37:43.048","CDBH":"7","XSFX":"由南向北","XSFXDM":"3","KKMC":"中新大道与中生大道交口"},{"KKBH":"7208810020000","HPHM":"晋J5A417","JGSK":"2021-04-01 06:37:43.068","CDBH":"6","XSFX":"由西向东","XSFXDM":"2","KKMC":"海旭道与安正路交口正向"},{"KKBH":"610401005","HPHM":"云J80017","JGSK":"2021-04-01 06:37:43.211","CDBH":"3","XSFX":"由东向西","XSFXDM":"1","KKMC":"和畅路与和顺路交口"},{"KKBH":"610276125","HPHM":"车牌","JGSK":"2021-04-01 06:37:43.238","CDBH":"2","XSFX":"由东向西","XSFXDM":"1","KKMC":"中新大道与和顺路交口"},{"KKBH":"720901002000","HPHM":"津RUF819","JGSK":"2021-04-01 06:37:43.388","CDBH":"1","XSFX":"由东向西","XSFXDM":"1","KKMC":"玉林道与安正路交口"},{"KKBH":"610271010","HPHM":"冀BZ950D","JGSK":"2021-04-01 06:37:43.407","CDBH":"8","XSFX":"由北向南","XSFXDM":"4","KKMC":"中新大道与华五路交口"},{"KKBH":"610276126","HPHM":"津HMX331","JGSK":"2021-04-01 06:37:43.427","CDBH":"4","XSFX":"由南向北","XSFXDM":"3","KKMC":"中新大道与和意路交口"},{"KKBH":"610266117","HPHM":"鲁AP1V90","JGSK":"2021-04-01 06:37:43.47","CDBH":"8","XSFX":"由南向北","XSFXDM":"3","KKMC":"中生大道与和韵路交口"},{"KKBH":"610276126","HPHM":"津RBC586","JGSK":"2021-04-01 06:37:43.574","CDBH":"7","XSFX":"由北向南","XSFXDM":"4","KKMC":"中新大道与和意路交口"},{"KKBH":"610256116","HPHM":"津FT5319","JGSK":"2021-04-01 06:37:43.66","CDBH":"8","XSFX":"由南向北","XSFXDM":"3","KKMC":"中天大道与和顺路交口"},{"KKBH":"7208910040000","HPHM":"津J0K360","JGSK":"2021-04-01 06:37:43.665","CDBH":"6","XSFX":"由西向东","XSFXDM":"2","KKMC":"海博道与安平路交口正向"},{"KKBH":"7208810060000","HPHM":"车牌","JGSK":"2021-04-01 06:37:43.7","CDBH":"4","XSFX":"由南向北","XSFXDM":"3","KKMC":"海旭道与庄盛路交口正向"},{"KKBH":"610271008","HPHM":"津MQZ109","JGSK":"2021-04-01 06:37:43.728","CDBH":"4","XSFX":"由北向南","XSFXDM":"4","KKMC":"中新大道与航母主题公园支路交口"},{"KKBH":"6071310030000","HPHM":"车牌","JGSK":"2021-04-01 06:37:43.823","CDBH":"3","XSFX":"由东向西","XSFXDM":"1","KKMC":"中央大道与海旭道交口正向"},{"KKBH":"610401005","HPHM":"津A07055","JGSK":"2021-04-01 06:37:44.007","CDBH":"3","XSFX":"由东向西","XSFXDM":"1","KKMC":"和畅路与和顺路交口"},{"KKBH":"610276124","HPHM":"车牌","JGSK":"2021-04-01 06:37:44.023","CDBH":"8","XSFX":"由南向北","XSFXDM":"3","KKMC":"中新大道与中生大道交口"},{"KKBH":"610271008","HPHM":"津MQZ109","JGSK":"2021-04-01 06:37:44.197","CDBH":"4","XSFX":"由北向南","XSFXDM":"4","KKMC":"中新大道与航母主题公园支路交口"},{"KKBH":"7208610030000","HPHM":"豫PN780B","JGSK":"2021-04-01 06:37:44.221","CDBH":"4","XSFX":"由西向东","XSFXDM":"2","KKMC":"海晨道与安明路交口正向"},{"KKBH":"720891004000","HPHM":"鲁D792TU","JGSK":"2021-04-01 06:37:44.313","CDBH":"5","XSFX":"由西向东","XSFXDM":"2","KKMC":"海博道与安平路交口"},{"KKBH":"610276124","HPHM":"车牌","JGSK":"2021-04-01 06:37:44.333","CDBH":"8","XSFX":"由南向北","XSFXDM":"3","KKMC":"中新大道与中生大道交口"},{"KKBH":"740011002000","HPHM":"冀D120LG","JGSK":"2021-04-01 06:37:44.341","CDBH":"12","XSFX":"由南向北","XSFXDM":"3","KKMC":"静湖南路与华一路交口"},{"KKBH":"720891003000","HPHM":"津A06A63","JGSK":"2021-04-01 06:37:44.373","CDBH":"7","XSFX":"由南向北","XSFXDM":"3","KKMC":"海博道与安正路交口"},{"KKBH":"6103261420000","HPHM":"冀B3W8B7","JGSK":"2021-04-01 06:37:44.391","CDBH":"4","XSFX":"由西向东","XSFXDM":"2","KKMC":"中成大道与泰七路交口正向"},{"KKBH":"610256114","HPHM":"津BQ3372","JGSK":"2021-04-01 06:37:44.501","CDBH":"7","XSFX":"由北向南","XSFXDM":"4","KKMC":"中天大道与和旭路交口"},{"KKBH":"610271010","HPHM":"津GYM519","JGSK":"2021-04-01 06:37:44.555","CDBH":"8","XSFX":"由北向南","XSFXDM":"4","KKMC":"中新大道与华五路交口"},{"KKBH":"610256112","HPHM":"津AR9679","JGSK":"2021-04-01 06:37:44.569","CDBH":"12","XSFX":"由北向南","XSFXDM":"4","KKMC":"中天大道与中津大道交口"},{"KKBH":"610391007","HPHM":"津H47788","JGSK":"2021-04-01 06:37:44.676","CDBH":"4","XSFX":"由西向东","XSFXDM":"2","KKMC":"和韵路与和风路交口"},{"KKBH":"6102661220000","HPHM":"车牌","JGSK":"2021-04-01 06:37:44.711","CDBH":"3","XSFX":"由西向东","XSFXDM":"2","KKMC":"生态城中生大道故道河一桥西向东上桥处正向"},{"KKBH":"610276125","HPHM":"车牌","JGSK":"2021-04-01 06:37:44.84","CDBH":"5","XSFX":"由南向北","XSFXDM":"3","KKMC":"中新大道与和顺路交口"},{"KKBH":"610271010","HPHM":"冀B8W62E","JGSK":"2021-04-01 06:37:44.875","CDBH":"7","XSFX":"由北向南","XSFXDM":"4","KKMC":"中新大道与华五路交口"},{"KKBH":"610276126","HPHM":"辽A70JM6","JGSK":"2021-04-01 06:37:44.877","CDBH":"8","XSFX":"由北向南","XSFXDM":"4","KKMC":"中新大道与和意路交口"},{"KKBH":"7208910030000","HPHM":"冀B613V1","JGSK":"2021-04-01 06:37:44.936","CDBH":"6","XSFX":"由西向东","XSFXDM":"2","KKMC":"海博道与安正路交口正向"},{"KKBH":"720881002000","HPHM":"冀BJ68Z1","JGSK":"2021-04-01 06:37:44.982","CDBH":"6","XSFX":"由西向东","XSFXDM":"2","KKMC":"海旭道与安正路交口"},{"KKBH":"610256116","HPHM":"车牌","JGSK":"2021-04-01 06:37:45.256","CDBH":"12","XSFX":"由北向南","XSFXDM":"4","KKMC":"中天大道与和顺路交口"},{"KKBH":"610271009","HPHM":"津AS8329","JGSK":"2021-04-01 06:37:45.257","CDBH":"7","XSFX":"由南向北","XSFXDM":"3","KKMC":"中新大道与泰七路交口"},{"KKBH":"720891008000","HPHM":"车牌","JGSK":"2021-04-01 06:37:45.273","CDBH":"9","XSFX":"由南向北","XSFXDM":"3","KKMC":"海博道与荣盛路交口"},{"KKBH":"610401005","HPHM":"津ADL6997","JGSK":"2021-04-01 06:37:45.392","CDBH":"10","XSFX":"由北向南","XSFXDM":"4","KKMC":"和畅路与和顺路交口"},{"KKBH":"610256116","HPHM":"津H98867","JGSK":"2021-04-01 06:37:45.447","CDBH":"7","XSFX":"由南向北","XSFXDM":"3","KKMC":"中天大道与和顺路交口"},{"KKBH":"610256112","HPHM":"津GPF008","JGSK":"2021-04-01 06:37:45.462","CDBH":"6","XSFX":"由西向东","XSFXDM":"2","KKMC":"中天大道与中津大道交口"},{"KKBH":"610276124","HPHM":"鲁NQ77L1","JGSK":"2021-04-01 06:37:45.807","CDBH":"7","XSFX":"由南向北","XSFXDM":"3","KKMC":"中新大道与中生大道交口"},{"KKBH":"610271008","HPHM":"津MQZ109","JGSK":"2021-04-01 06:37:45.813","CDBH":"4","XSFX":"由北向南","XSFXDM":"4","KKMC":"中新大道与航母主题公园支路交口"},{"KKBH":"6071310030000","HPHM":"冀A5C3D2","JGSK":"2021-04-01 06:37:45.844","CDBH":"1","XSFX":"由东向西","XSFXDM":"1","KKMC":"中央大道与海旭道交口正向"},{"KKBH":"7400110020000","HPHM":"车牌","JGSK":"2021-04-01 06:37:45.967","CDBH":"3","XSFX":"由东向西","XSFXDM":"1","KKMC":"静湖南路与华一路交口正向"},{"KKBH":"610286127","HPHM":"冀J672R6","JGSK":"2021-04-01 06:37:46.219","CDBH":"5","XSFX":"由西向东","XSFXDM":"2","KKMC":"中津大道与和畅路交口"},{"KKBH":"610271010","HPHM":"冀BZ950D","JGSK":"2021-04-01 06:37:46.234","CDBH":"8","XSFX":"由北向南","XSFXDM":"4","KKMC":"中新大道与华五路交口"},{"KKBH":"610276126","HPHM":"津ADJ7337","JGSK":"2021-04-01 06:37:46.294","CDBH":"7","XSFX":"由北向南","XSFXDM":"4","KKMC":"中新大道与和意路交口"},{"KKBH":"720881002000","HPHM":"津JQY699","JGSK":"2021-04-01 06:37:46.504","CDBH":"12","XSFX":"由北向南","XSFXDM":"4","KKMC":"海旭道与安正路交口"},{"KKBH":"610271010","HPHM":"津AD60060","JGSK":"2021-04-01 06:37:46.594","CDBH":"7","XSFX":"由北向南","XSFXDM":"4","KKMC":"中新大道与华五路交口"},{"KKBH":"610256112","HPHM":"豫RNN526","JGSK":"2021-04-01 06:37:46.601","CDBH":"4","XSFX":"由西向东","XSFXDM":"2","KKMC":"中天大道与中津大道交口"},{"KKBH":"720881005000","HPHM":"冀BQ801D","JGSK":"2021-04-01 06:37:46.641","CDBH":"2","XSFX":"由东向西","XSFXDM":"1","KKMC":"海旭道与明盛路交口"},{"KKBH":"7208610030000","HPHM":"津E16315","JGSK":"2021-04-01 06:37:46.647","CDBH":"7","XSFX":"由南向北","XSFXDM":"3","KKMC":"海晨道与安明路交口正向"},{"KKBH":"610276126","HPHM":"津AP3905","JGSK":"2021-04-01 06:37:46.707","CDBH":"5","XSFX":"由南向北","XSFXDM":"3","KKMC":"中新大道与和意路交口"},{"KKBH":"720891004000","HPHM":"车牌","JGSK":"2021-04-01 06:37:46.827","CDBH":"9","XSFX":"由南向北","XSFXDM":"3","KKMC":"海博道与安平路交口"},{"KKBH":"7208710020000","HPHM":"鲁N009YF","JGSK":"2021-04-01 06:37:46.828","CDBH":"5","XSFX":"由南向北","XSFXDM":"3","KKMC":"安正路与芳菲路交口正向"},{"KKBH":"720881002000","HPHM":"津GSS891","JGSK":"2021-04-01 06:37:46.913","CDBH":"7","XSFX":"由西向东","XSFXDM":"2","KKMC":"海旭道与安正路交口"},{"KKBH":"610276126","HPHM":"冀B6B81C","JGSK":"2021-04-01 06:37:46.952","CDBH":"8","XSFX":"由北向南","XSFXDM":"4","KKMC":"中新大道与和意路交口"},{"KKBH":"610276126","HPHM":"津HMX331","JGSK":"2021-04-01 06:37:47.39","CDBH":"4","XSFX":"由南向北","XSFXDM":"3","KKMC":"中新大道与和意路交口"},{"KKBH":"7208910080000","HPHM":"津AY2206","JGSK":"2021-04-01 06:37:47.464","CDBH":"12","XSFX":"由北向南","XSFXDM":"4","KKMC":"海博道与荣盛路交口正向"},{"KKBH":"610256112","HPHM":"津MGU178","JGSK":"2021-04-01 06:37:47.569","CDBH":"12","XSFX":"由北向南","XSFXDM":"4","KKMC":"中天大道与中津大道交口"},{"KKBH":"7208810020000","HPHM":"津KNY706","JGSK":"2021-04-01 06:37:47.57","CDBH":"5","XSFX":"由西向东","XSFXDM":"2","KKMC":"海旭道与安正路交口正向"},{"KKBH":"7208910060000","HPHM":"津H58864","JGSK":"2021-04-01 06:37:47.593","CDBH":"3","XSFX":"由东向西","XSFXDM":"1","KKMC":"海博道与永盛路交口正向"},{"KKBH":"7208810020000","HPHM":"津RLA552","JGSK":"2021-04-01 06:37:47.651","CDBH":"4","XSFX":"由东向西","XSFXDM":"1","KKMC":"海旭道与安正路交口正向"},{"KKBH":"610271010","HPHM":"鲁NR30G3","JGSK":"2021-04-01 06:37:47.926","CDBH":"8","XSFX":"由北向南","XSFXDM":"4","KKMC":"中新大道与华五路交口"},{"KKBH":"720891004000","HPHM":"车牌","JGSK":"2021-04-01 06:37:47.949","CDBH":"9","XSFX":"由南向北","XSFXDM":"3","KKMC":"海博道与安平路交口"},{"KKBH":"610271009","HPHM":"津MDG228","JGSK":"2021-04-01 06:37:48.032","CDBH":"10","XSFX":"由北向南","XSFXDM":"4","KKMC":"中新大道与泰七路交口"},{"KKBH":"7208910030000","HPHM":"冀B3E99F","JGSK":"2021-04-01 06:37:48.077","CDBH":"4","XSFX":"由西向东","XSFXDM":"2","KKMC":"海博道与安正路交口正向"},{"KKBH":"7208910040000","HPHM":"冀B8SM69","JGSK":"2021-04-01 06:37:48.206","CDBH":"6","XSFX":"由西向东","XSFXDM":"2","KKMC":"海博道与安平路交口正向"},{"KKBH":"610276124","HPHM":"辽GET186","JGSK":"2021-04-01 06:37:48.288","CDBH":"7","XSFX":"由南向北","XSFXDM":"3","KKMC":"中新大道与中生大道交口"},{"KKBH":"720891003000","HPHM":"粤BK6263","JGSK":"2021-04-01 06:37:48.412","CDBH":"2","XSFX":"由东向西","XSFXDM":"1","KKMC":"海博道与安正路交口"},{"KKBH":"7209010020000","HPHM":"冀DP291M","JGSK":"2021-04-01 06:37:48.414","CDBH":"7","XSFX":"由南向北","XSFXDM":"3","KKMC":"玉林道与安正路交口正向"},{"KKBH":"720891004000","HPHM":"车牌","JGSK":"2021-04-01 06:37:48.424","CDBH":"9","XSFX":"由南向北","XSFXDM":"3","KKMC":"海博道与安平路交口"},{"KKBH":"610276126","HPHM":"辽A70JM6","JGSK":"2021-04-01 06:37:48.454","CDBH":"8","XSFX":"由北向南","XSFXDM":"4","KKMC":"中新大道与和意路交口"},{"KKBH":"610256112","HPHM":"津FJA235","JGSK":"2021-04-01 06:37:48.59","CDBH":"6","XSFX":"由西向东","XSFXDM":"2","KKMC":"中天大道与中津大道交口"},{"KKBH":"610276126","HPHM":"津ADB7273","JGSK":"2021-04-01 06:37:48.705","CDBH":"7","XSFX":"由北向南","XSFXDM":"4","KKMC":"中新大道与和意路交口"},{"KKBH":"7208910030000","HPHM":"车牌","JGSK":"2021-04-01 06:37:48.759","CDBH":"9","XSFX":"由南向北","XSFXDM":"3","KKMC":"海博道与安正路交口正向"},{"KKBH":"7208610030000","HPHM":"津E23682","JGSK":"2021-04-01 06:37:49.027","CDBH":"11","XSFX":"由北向南","XSFXDM":"4","KKMC":"海晨道与安明路交口正向"},{"KKBH":"610256114","HPHM":"津C90M72","JGSK":"2021-04-01 06:37:49.05","CDBH":"2","XSFX":"由西向东","XSFXDM":"2","KKMC":"中天大道与和旭路交口"},{"KKBH":"610276124","HPHM":"津MCT389","JGSK":"2021-04-01 06:37:49.15","CDBH":"8","XSFX":"由南向北","XSFXDM":"3","KKMC":"中新大道与中生大道交口"},{"KKBH":"610271009","HPHM":"津HZ5619","JGSK":"2021-04-01 06:37:49.244","CDBH":"11","XSFX":"由北向南","XSFXDM":"4","KKMC":"中新大道与泰七路交口"},{"KKBH":"610276125","HPHM":"津AEA942","JGSK":"2021-04-01 06:37:49.279","CDBH":"7","XSFX":"由北向南","XSFXDM":"4","KKMC":"中新大道与和顺路交口"},{"KKBH":"7208610030000","HPHM":"津ACL380","JGSK":"2021-04-01 06:37:49.354","CDBH":"4","XSFX":"由西向东","XSFXDM":"2","KKMC":"海晨道与安明路交口正向"},{"KKBH":"610391007","HPHM":"津AD53923","JGSK":"2021-04-01 06:37:49.486","CDBH":"10","XSFX":"由北向南","XSFXDM":"4","KKMC":"和韵路与和风路交口"},{"KKBH":"610276126","HPHM":"鲁NM97V6","JGSK":"2021-04-01 06:37:49.507","CDBH":"4","XSFX":"由南向北","XSFXDM":"3","KKMC":"中新大道与和意路交口"},{"KKBH":"720891003000","HPHM":"车牌","JGSK":"2021-04-01 06:37:49.559","CDBH":"5","XSFX":"由西向东","XSFXDM":"2","KKMC":"海博道与安正路交口"},{"KKBH":"610271010","HPHM":"津DHW239","JGSK":"2021-04-01 06:37:49.586","CDBH":"5","XSFX":"由南向北","XSFXDM":"3","KKMC":"中新大道与华五路交口"},{"KKBH":"720891004000","HPHM":"车牌","JGSK":"2021-04-01 06:37:49.706","CDBH":"9","XSFX":"由南向北","XSFXDM":"3","KKMC":"海博道与安平路交口"},{"KKBH":"7208910040000","HPHM":"津GVG989","JGSK":"2021-04-01 06:37:49.829","CDBH":"6","XSFX":"由西向东","XSFXDM":"2","KKMC":"海博道与安平路交口正向"},{"KKBH":"720891004000","HPHM":"津J799X挂","JGSK":"2021-04-01 06:37:49.838","CDBH":"5","XSFX":"由西向东","XSFXDM":"2","KKMC":"海博道与安平路交口"},{"KKBH":"610266118","HPHM":"辽PJR919","JGSK":"2021-04-01 06:37:49.86","CDBH":"6","XSFX":"由西向东","XSFXDM":"2","KKMC":"中生大道与和畅路交口"},{"KKBH":"610271008","HPHM":"辽NX2649","JGSK":"2021-04-01 06:37:49.973","CDBH":"5","XSFX":"由北向南","XSFXDM":"4","KKMC":"中新大道与航母主题公园支路交口"},{"KKBH":"610256112","HPHM":"津GFM959","JGSK":"2021-04-01 06:37:50.018","CDBH":"9","XSFX":"由南向北","XSFXDM":"3","KKMC":"中天大道与中津大道交口"},{"KKBH":"7208710020000","HPHM":"鲁DR079W","JGSK":"2021-04-01 06:37:50.184","CDBH":"9","XSFX":"由北向南","XSFXDM":"4","KKMC":"安正路与芳菲路交口正向"},{"KKBH":"610271009","HPHM":"津NS9388","JGSK":"2021-04-01 06:37:50.329","CDBH":"10","XSFX":"由北向南","XSFXDM":"4","KKMC":"中新大道与泰七路交口"},{"KKBH":"610256112","HPHM":"津AUL007","JGSK":"2021-04-01 06:37:50.338","CDBH":"5","XSFX":"由西向东","XSFXDM":"2","KKMC":"中天大道与中津大道交口"},{"KKBH":"610276126","HPHM":"冀B6B81C","JGSK":"2021-04-01 06:37:50.374","CDBH":"8","XSFX":"由北向南","XSFXDM":"4","KKMC":"中新大道与和意路交口"},{"KKBH":"7208810020000","HPHM":"辽PHH509","JGSK":"2021-04-01 06:37:50.419","CDBH":"12","XSFX":"由北向南","XSFXDM":"4","KKMC":"海旭道与安正路交口正向"},{"KKBH":"610271009","HPHM":"津MDG228","JGSK":"2021-04-01 06:37:50.546","CDBH":"10","XSFX":"由北向南","XSFXDM":"4","KKMC":"中新大道与泰七路交口"},{"KKBH":"610271010","HPHM":"冀BW335L","JGSK":"2021-04-01 06:37:50.555","CDBH":"7","XSFX":"由北向南","XSFXDM":"4","KKMC":"中新大道与华五路交口"},{"KKBH":"610266117","HPHM":"津FJ0236","JGSK":"2021-04-01 06:37:50.676","CDBH":"1","XSFX":"由东向西","XSFXDM":"1","KKMC":"中生大道与和韵路交口"},{"KKBH":"7208610030000","HPHM":"鄂DR8E83","JGSK":"2021-04-01 06:37:50.7","CDBH":"7","XSFX":"由南向北","XSFXDM":"3","KKMC":"海晨道与安明路交口正向"},{"KKBH":"720891006000","HPHM":"津H58864","JGSK":"2021-04-01 06:37:50.711","CDBH":"3","XSFX":"由东向西","XSFXDM":"1","KKMC":"海博道与永盛路交口"},{"KKBH":"720881002000","HPHM":"津FP6938","JGSK":"2021-04-01 06:37:50.757","CDBH":"7","XSFX":"由西向东","XSFXDM":"2","KKMC":"海旭道与安正路交口"},{"KKBH":"610271010","HPHM":"鲁NR30G3","JGSK":"2021-04-01 06:37:50.875","CDBH":"8","XSFX":"由北向南","XSFXDM":"4","KKMC":"中新大道与华五路交口"},{"KKBH":"720891004000","HPHM":"冀B8SM69","JGSK":"2021-04-01 06:37:50.955","CDBH":"5","XSFX":"由西向东","XSFXDM":"2","KKMC":"海博道与安平路交口"},{"KKBH":"610256116","HPHM":"冀D681G5","JGSK":"2021-04-01 06:37:50.985","CDBH":"7","XSFX":"由南向北","XSFXDM":"3","KKMC":"中天大道与和顺路交口"},{"KKBH":"610326142000","HPHM":"冀BF27H0","JGSK":"2021-04-01 06:37:50.991","CDBH":"4","XSFX":"由西向东","XSFXDM":"2","KKMC":"中成大道与泰七路交口"},{"KKBH":"610266122000","HPHM":"车牌","JGSK":"2021-04-01 06:37:51.04","CDBH":"3","XSFX":"由西向东","XSFXDM":"2","KKMC":"生态城中生大道故道河一桥西向东上桥处"},{"KKBH":"720881002000","HPHM":"闽AA7626","JGSK":"2021-04-01 06:37:51.065","CDBH":"6","XSFX":"由西向东","XSFXDM":"2","KKMC":"海旭道与安正路交口"},{"KKBH":"720891003000","HPHM":"车牌","JGSK":"2021-04-01 06:37:51.241","CDBH":"4","XSFX":"由西向东","XSFXDM":"2","KKMC":"海博道与安正路交口"},{"KKBH":"7208910030000","HPHM":"车牌","JGSK":"2021-04-01 06:37:51.32","CDBH":"9","XSFX":"由南向北","XSFXDM":"3","KKMC":"海博道与安正路交口正向"},{"KKBH":"610276124","HPHM":"津C68059","JGSK":"2021-04-01 06:37:51.328","CDBH":"8","XSFX":"由南向北","XSFXDM":"3","KKMC":"中新大道与中生大道交口"},{"KKBH":"610271009","HPHM":"津AS8329","JGSK":"2021-04-01 06:37:51.337","CDBH":"7","XSFX":"由南向北","XSFXDM":"3","KKMC":"中新大道与泰七路交口"},{"KKBH":"720891003000","HPHM":"津B39923","JGSK":"2021-04-01 06:37:51.402","CDBH":"6","XSFX":"由西向东","XSFXDM":"2","KKMC":"海博道与安正路交口"},{"KKBH":"610271009","HPHM":"辽DN9173","JGSK":"2021-04-01 06:37:51.463","CDBH":"11","XSFX":"由北向南","XSFXDM":"4","KKMC":"中新大道与泰七路交口"},{"KKBH":"720891004000","HPHM":"车牌","JGSK":"2021-04-01 06:37:51.465","CDBH":"8","XSFX":"由南向北","XSFXDM":"3","KKMC":"海博道与安平路交口"},{"KKBH":"610271009","HPHM":"冀B8C5B6","JGSK":"2021-04-01 06:37:51.571","CDBH":"7","XSFX":"由南向北","XSFXDM":"3","KKMC":"中新大道与泰七路交口"},{"KKBH":"610401005","HPHM":"津ADL6997","JGSK":"2021-04-01 06:37:51.695","CDBH":"11","XSFX":"由北向南","XSFXDM":"4","KKMC":"和畅路与和顺路交口"},{"KKBH":"610271010","HPHM":"津DHW239","JGSK":"2021-04-01 06:37:51.698","CDBH":"5","XSFX":"由南向北","XSFXDM":"3","KKMC":"中新大道与华五路交口"},{"KKBH":"610276126","HPHM":"津AP3905","JGSK":"2021-04-01 06:37:51.87","CDBH":"5","XSFX":"由南向北","XSFXDM":"3","KKMC":"中新大道与和意路交口"},{"KKBH":"610271009","HPHM":"津BN1537","JGSK":"2021-04-01 06:37:51.894","CDBH":"10","XSFX":"由北向南","XSFXDM":"4","KKMC":"中新大道与泰七路交口"},{"KKBH":"610276126","HPHM":"津ADB7273","JGSK":"2021-04-01 06:37:51.9","CDBH":"7","XSFX":"由北向南","XSFXDM":"4","KKMC":"中新大道与和意路交口"},{"KKBH":"610271008","HPHM":"津MD8338","JGSK":"2021-04-01 06:37:51.974","CDBH":"2","XSFX":"由南向北","XSFXDM":"3","KKMC":"中新大道与航母主题公园支路交口"},{"KKBH":"720891004000","HPHM":"车牌","JGSK":"2021-04-01 06:37:52.024","CDBH":"8","XSFX":"由南向北","XSFXDM":"3","KKMC":"海博道与安平路交口"},{"KKBH":"720891004000","HPHM":"车牌","JGSK":"2021-04-01 06:37:52.104","CDBH":"9","XSFX":"由南向北","XSFXDM":"3","KKMC":"海博道与安平路交口"},{"KKBH":"720891003000","HPHM":"津H02436","JGSK":"2021-04-01 06:37:52.173","CDBH":"2","XSFX":"由东向西","XSFXDM":"1","KKMC":"海博道与安正路交口"},{"KKBH":"610276126","HPHM":"冀J1F624","JGSK":"2021-04-01 06:37:52.174","CDBH":"7","XSFX":"由北向南","XSFXDM":"4","KKMC":"中新大道与和意路交口"},{"KKBH":"720901002000","HPHM":"冀DP291M","JGSK":"2021-04-01 06:37:52.264","CDBH":"7","XSFX":"由南向北","XSFXDM":"3","KKMC":"玉林道与安正路交口"},{"KKBH":"7208610030000","HPHM":"津AD51345","JGSK":"2021-04-01 06:37:52.375","CDBH":"4","XSFX":"由西向东","XSFXDM":"2","KKMC":"海晨道与安明路交口正向"},{"KKBH":"610271010","HPHM":"津HSE726","JGSK":"2021-04-01 06:37:52.395","CDBH":"7","XSFX":"由北向南","XSFXDM":"4","KKMC":"中新大道与华五路交口"},{"KKBH":"610256111","HPHM":"冀B1CF29","JGSK":"2021-04-01 06:37:52.427","CDBH":"1","XSFX":"由西向东","XSFXDM":"2","KKMC":"中天大道与和惠路交口"},{"KKBH":"610401004","HPHM":"津A6Y042","JGSK":"2021-04-01 06:37:52.483","CDBH":"11","XSFX":"由北向南","XSFXDM":"4","KKMC":"和畅路与和风路交口"},{"KKBH":"7205710040000","HPHM":"津HK0389","JGSK":"2021-04-01 06:37:52.681","CDBH":"1","XSFX":"由东向西","XSFXDM":"1","KKMC":"动漫东路与动漫中路交口正向"},{"KKBH":"610276126","HPHM":"津NDY356","JGSK":"2021-04-01 06:37:52.691","CDBH":"4","XSFX":"由南向北","XSFXDM":"3","KKMC":"中新大道与和意路交口"},{"KKBH":"720861003000","HPHM":"津E23682","JGSK":"2021-04-01 06:37:52.709","CDBH":"11","XSFX":"由北向南","XSFXDM":"4","KKMC":"海晨道与安明路交口"},{"KKBH":"720891004000","HPHM":"津GVG989","JGSK":"2021-04-01 06:37:52.799","CDBH":"5","XSFX":"由西向东","XSFXDM":"2","KKMC":"海博道与安平路交口"},{"KKBH":"610271008","HPHM":"车牌","JGSK":"2021-04-01 06:37:52.831","CDBH":"1","XSFX":"由南向北","XSFXDM":"3","KKMC":"中新大道与航母主题公园支路交口"},{"KKBH":"610271010","HPHM":"津A7L077","JGSK":"2021-04-01 06:37:52.849","CDBH":"7","XSFX":"由北向南","XSFXDM":"4","KKMC":"中新大道与华五路交口"},{"KKBH":"7208610030000","HPHM":"津KCX268","JGSK":"2021-04-01 06:37:52.93","CDBH":"7","XSFX":"由南向北","XSFXDM":"3","KKMC":"海晨道与安明路交口正向"},{"KKBH":"7208810020000","HPHM":"津RYN886","JGSK":"2021-04-01 06:37:52.942","CDBH":"7","XSFX":"由西向东","XSFXDM":"2","KKMC":"海旭道与安正路交口正向"},{"KKBH":"720881002000","HPHM":"津JSC187","JGSK":"2021-04-01 06:37:52.995","CDBH":"7","XSFX":"由西向东","XSFXDM":"2","KKMC":"海旭道与安正路交口"},{"KKBH":"720891003000","HPHM":"车牌","JGSK":"2021-04-01 06:37:53.001","CDBH":"5","XSFX":"由西向东","XSFXDM":"2","KKMC":"海博道与安正路交口"},{"KKBH":"720881002000","HPHM":"津KN0318","JGSK":"2021-04-01 06:37:53.065","CDBH":"6","XSFX":"由西向东","XSFXDM":"2","KKMC":"海旭道与安正路交口"},{"KKBH":"7208910040000","HPHM":"冀BF156P","JGSK":"2021-04-01 06:37:53.257","CDBH":"6","XSFX":"由西向东","XSFXDM":"2","KKMC":"海博道与安平路交口正向"},{"KKBH":"720891004000","HPHM":"车牌","JGSK":"2021-04-01 06:37:53.304","CDBH":"8","XSFX":"由南向北","XSFXDM":"3","KKMC":"海博道与安平路交口"},{"KKBH":"610276126","HPHM":"鲁NM97V6","JGSK":"2021-04-01 06:37:53.31","CDBH":"4","XSFX":"由南向北","XSFXDM":"3","KKMC":"中新大道与和意路交口"},{"KKBH":"7208710020000","HPHM":"车牌","JGSK":"2021-04-01 06:37:53.313","CDBH":"10","XSFX":"由北向南","XSFXDM":"4","KKMC":"安正路与芳菲路交口正向"},{"KKBH":"6102610040000","HPHM":"车牌","JGSK":"2021-04-01 06:37:53.402","CDBH":"4","XSFX":"由南向北","XSFXDM":"3","KKMC":"中生大道与静湖西路（北侧）正向"},{"KKBH":"610256116","HPHM":"津A39S39","JGSK":"2021-04-01 06:37:53.423","CDBH":"12","XSFX":"由北向南","XSFXDM":"4","KKMC":"中天大道与和顺路交口"},{"KKBH":"610256116","HPHM":"津HLG303","JGSK":"2021-04-01 06:37:53.458","CDBH":"11","XSFX":"由北向南","XSFXDM":"4","KKMC":"中天大道与和顺路交口"},{"KKBH":"720891003000","HPHM":"鲁D021YZ","JGSK":"2021-04-01 06:37:53.499","CDBH":"8","XSFX":"由南向北","XSFXDM":"3","KKMC":"海博道与安正路交口"},{"KKBH":"610256112","HPHM":"冀B100J3","JGSK":"2021-04-01 06:37:53.63","CDBH":"4","XSFX":"由西向东","XSFXDM":"2","KKMC":"中天大道与中津大道交口"},{"KKBH":"610256114","HPHM":"津JKL800","JGSK":"2021-04-01 06:37:53.688","CDBH":"8","XSFX":"由北向南","XSFXDM":"4","KKMC":"中天大道与和旭路交口"},{"KKBH":"610276124","HPHM":"津NZU889","JGSK":"2021-04-01 06:37:53.694","CDBH":"8","XSFX":"由南向北","XSFXDM":"3","KKMC":"中新大道与中生大道交口"},{"KKBH":"610256116","HPHM":"津E18369","JGSK":"2021-04-01 06:37:53.786","CDBH":"7","XSFX":"由南向北","XSFXDM":"3","KKMC":"中天大道与和顺路交口"},{"KKBH":"610271008","HPHM":"津MD8338","JGSK":"2021-04-01 06:37:53.82","CDBH":"2","XSFX":"由南向北","XSFXDM":"3","KKMC":"中新大道与航母主题公园支路交口"},{"KKBH":"720891003000","HPHM":"车牌","JGSK":"2021-04-01 06:37:54.039","CDBH":"6","XSFX":"由西向东","XSFXDM":"2","KKMC":"海博道与安正路交口"},{"KKBH":"610256116","HPHM":"津FT5319","JGSK":"2021-04-01 06:37:54.111","CDBH":"8","XSFX":"由南向北","XSFXDM":"3","KKMC":"中天大道与和顺路交口"},{"KKBH":"7208910030000","HPHM":"冀B7DH52","JGSK":"2021-04-01 06:37:54.206","CDBH":"6","XSFX":"由西向东","XSFXDM":"2","KKMC":"海博道与安正路交口正向"},{"KKBH":"7208910060000","HPHM":"晋CS1182","JGSK":"2021-04-01 06:37:54.239","CDBH":"10","XSFX":"由南向北","XSFXDM":"3","KKMC":"海博道与永盛路交口正向"},{"KKBH":"610271010","HPHM":"冀BN32F1","JGSK":"2021-04-01 06:37:54.323","CDBH":"8","XSFX":"由北向南","XSFXDM":"4","KKMC":"中新大道与华五路交口"},{"KKBH":"610391007","HPHM":"津AD53923","JGSK":"2021-04-01 06:37:54.408","CDBH":"11","XSFX":"由北向南","XSFXDM":"4","KKMC":"和韵路与和风路交口"},{"KKBH":"610276124","HPHM":"津JTZ611","JGSK":"2021-04-01 06:37:54.516","CDBH":"1","XSFX":"由东向西","XSFXDM":"1","KKMC":"中新大道与中生大道交口"},{"KKBH":"610271010","HPHM":"津ATV150","JGSK":"2021-04-01 06:37:54.528","CDBH":"5","XSFX":"由南向北","XSFXDM":"3","KKMC":"中新大道与华五路交口"},{"KKBH":"720881002000","HPHM":"津RLA552","JGSK":"2021-04-01 06:37:54.533","CDBH":"4","XSFX":"由东向西","XSFXDM":"1","KKMC":"海旭道与安正路交口"},{"KKBH":"610271008","HPHM":"津RLP577","JGSK":"2021-04-01 06:37:54.539","CDBH":"1","XSFX":"由南向北","XSFXDM":"3","KKMC":"中新大道与航母主题公园支路交口"},{"KKBH":"610401004","HPHM":"津JKL660","JGSK":"2021-04-01 06:37:54.589","CDBH":"1","XSFX":"由东向西","XSFXDM":"1","KKMC":"和畅路与和风路交口"},{"KKBH":"610276126","HPHM":"津C286K0","JGSK":"2021-04-01 06:37:54.66","CDBH":"7","XSFX":"由北向南","XSFXDM":"4","KKMC":"中新大道与和意路交口"},{"KKBH":"610266118","HPHM":"辽PJR919","JGSK":"2021-04-01 06:37:54.693","CDBH":"6","XSFX":"由西向东","XSFXDM":"2","KKMC":"中生大道与和畅路交口"},{"KKBH":"720871002000","HPHM":"鲁N009YF","JGSK":"2021-04-01 06:37:54.792","CDBH":"5","XSFX":"由南向北","XSFXDM":"3","KKMC":"安正路与芳菲路交口"},{"KKBH":"610276124","HPHM":"津JMN136","JGSK":"2021-04-01 06:37:54.868","CDBH":"2","XSFX":"由东向西","XSFXDM":"1","KKMC":"中新大道与中生大道交口"},{"KKBH":"7208910040000","HPHM":"津KMF616","JGSK":"2021-04-01 06:37:54.868","CDBH":"6","XSFX":"由西向东","XSFXDM":"2","KKMC":"海博道与安平路交口正向"},{"KKBH":"610271010","HPHM":"冀B9VB63","JGSK":"2021-04-01 06:37:54.876","CDBH":"7","XSFX":"由北向南","XSFXDM":"4","KKMC":"中新大道与华五路交口"},{"KKBH":"610276126","HPHM":"津NZX307","JGSK":"2021-04-01 06:37:55.174","CDBH":"8","XSFX":"由北向南","XSFXDM":"4","KKMC":"中新大道与和意路交口"},{"KKBH":"7208810020000","HPHM":"鲁A8E7R6","JGSK":"2021-04-01 06:37:55.186","CDBH":"9","XSFX":"由南向北","XSFXDM":"3","KKMC":"海旭道与安正路交口正向"},{"KKBH":"610276126","HPHM":"冀J1F624","JGSK":"2021-04-01 06:37:55.22","CDBH":"7","XSFX":"由北向南","XSFXDM":"4","KKMC":"中新大道与和意路交口"},{"KKBH":"720881002000","HPHM":"津JZZ517","JGSK":"2021-04-01 06:37:55.228","CDBH":"6","XSFX":"由西向东","XSFXDM":"2","KKMC":"海旭道与安正路交口"},{"KKBH":"610276125","HPHM":"车牌","JGSK":"2021-04-01 06:37:55.401","CDBH":"8","XSFX":"由北向南","XSFXDM":"4","KKMC":"中新大道与和顺路交口"},{"KKBH":"720891003000","HPHM":"贵C39651","JGSK":"2021-04-01 06:37:55.454","CDBH":"2","XSFX":"由东向西","XSFXDM":"1","KKMC":"海博道与安正路交口"},{"KKBH":"610276125","HPHM":"车牌","JGSK":"2021-04-01 06:37:55.486","CDBH":"8","XSFX":"由北向南","XSFXDM":"4","KKMC":"中新大道与和顺路交口"},{"KKBH":"610276124","HPHM":"津MCT389","JGSK":"2021-04-01 06:37:55.495","CDBH":"8","XSFX":"由南向北","XSFXDM":"3","KKMC":"中新大道与中生大道交口"},{"KKBH":"610271009","HPHM":"津NS9388","JGSK":"2021-04-01 06:37:55.591","CDBH":"10","XSFX":"由北向南","XSFXDM":"4","KKMC":"中新大道与泰七路交口"},{"KKBH":"610271009","HPHM":"津HZ5619","JGSK":"2021-04-01 06:37:55.592","CDBH":"11","XSFX":"由北向南","XSFXDM":"4","KKMC":"中新大道与泰七路交口"},{"KKBH":"7208910030000","HPHM":"车牌","JGSK":"2021-04-01 06:37:55.691","CDBH":"2","XSFX":"由东向西","XSFXDM":"1","KKMC":"海博道与安正路交口正向"},{"KKBH":"610256112","HPHM":"津G85890","JGSK":"2021-04-01 06:37:55.767","CDBH":"9","XSFX":"由南向北","XSFXDM":"3","KKMC":"中天大道与中津大道交口"},{"KKBH":"720891004000","HPHM":"车牌","JGSK":"2021-04-01 06:37:55.785","CDBH":"9","XSFX":"由南向北","XSFXDM":"3","KKMC":"海博道与安平路交口"},{"KKBH":"610326142000","HPHM":"冀BP627H","JGSK":"2021-04-01 06:37:55.797","CDBH":"4","XSFX":"由西向东","XSFXDM":"2","KKMC":"中成大道与泰七路交口"},{"KKBH":"610256114","HPHM":"津JKL800","JGSK":"2021-04-01 06:37:55.861","CDBH":"8","XSFX":"由北向南","XSFXDM":"4","KKMC":"中天大道与和旭路交口"},{"KKBH":"7208910030000","HPHM":"津KYW158","JGSK":"2021-04-01 06:37:55.949","CDBH":"6","XSFX":"由西向东","XSFXDM":"2","KKMC":"海博道与安正路交口正向"},{"KKBH":"610276125","HPHM":"车牌","JGSK":"2021-04-01 06:37:55.963","CDBH":"8","XSFX":"由北向南","XSFXDM":"4","KKMC":"中新大道与和顺路交口"},{"KKBH":"720881002000","HPHM":"晋J5A417","JGSK":"2021-04-01 06:37:56.033","CDBH":"7","XSFX":"由西向东","XSFXDM":"2","KKMC":"海旭道与安正路交口"},{"KKBH":"610271010","HPHM":"皖KNK929","JGSK":"2021-04-01 06:37:56.141","CDBH":"7","XSFX":"由北向南","XSFXDM":"4","KKMC":"中新大道与华五路交口"},{"KKBH":"610276126","HPHM":"津NDY356","JGSK":"2021-04-01 06:37:56.276","CDBH":"4","XSFX":"由南向北","XSFXDM":"3","KKMC":"中新大道与和意路交口"},{"KKBH":"720891003000","HPHM":"车牌","JGSK":"2021-04-01 06:37:56.283","CDBH":"5","XSFX":"由西向东","XSFXDM":"2","KKMC":"海博道与安正路交口"},{"KKBH":"610256116","HPHM":"津NNY619","JGSK":"2021-04-01 06:37:56.383","CDBH":"11","XSFX":"由北向南","XSFXDM":"4","KKMC":"中天大道与和顺路交口"},{"KKBH":"610271010","HPHM":"津C6D507","JGSK":"2021-04-01 06:37:56.46","CDBH":"4","XSFX":"由南向北","XSFXDM":"3","KKMC":"中新大道与华五路交口"},{"KKBH":"7208910040000","HPHM":"车牌","JGSK":"2021-04-01 06:37:56.479","CDBH":"5","XSFX":"由西向东","XSFXDM":"2","KKMC":"海博道与安平路交口正向"},{"KKBH":"610271010","HPHM":"津RGD881","JGSK":"2021-04-01 06:37:56.555","CDBH":"7","XSFX":"由北向南","XSFXDM":"4","KKMC":"中新大道与华五路交口"},{"KKBH":"610276125","HPHM":"津AEA942","JGSK":"2021-04-01 06:37:56.584","CDBH":"7","XSFX":"由北向南","XSFXDM":"4","KKMC":"中新大道与和顺路交口"},{"KKBH":"720891004000","HPHM":"吉QF1529","JGSK":"2021-04-01 06:37:56.637","CDBH":"6","XSFX":"由西向东","XSFXDM":"2","KKMC":"海博道与安平路交口"},{"KKBH":"610271010","HPHM":"津DJL666","JGSK":"2021-04-01 06:37:56.658","CDBH":"5","XSFX":"由南向北","XSFXDM":"3","KKMC":"中新大道与华五路交口"},{"KKBH":"7208910030000","HPHM":"车牌","JGSK":"2021-04-01 06:37:56.72","CDBH":"6","XSFX":"由西向东","XSFXDM":"2","KKMC":"海博道与安正路交口正向"},{"KKBH":"610271010","HPHM":"冀BN32F1","JGSK":"2021-04-01 06:37:56.794","CDBH":"8","XSFX":"由北向南","XSFXDM":"4","KKMC":"中新大道与华五路交口"},{"KKBH":"720881002000","HPHM":"津RYN886","JGSK":"2021-04-01 06:37:56.843","CDBH":"8","XSFX":"由西向东","XSFXDM":"2","KKMC":"海旭道与安正路交口"},{"KKBH":"610391007","HPHM":"鲁N0233S","JGSK":"2021-04-01 06:37:56.875","CDBH":"7","XSFX":"由南向北","XSFXDM":"3","KKMC":"和韵路与和风路交口"},{"KKBH":"720571004000","HPHM":"津HK0389","JGSK":"2021-04-01 06:37:56.881","CDBH":"1","XSFX":"由东向西","XSFXDM":"1","KKMC":"动漫东路与动漫中路交口"},{"KKBH":"610271010","HPHM":"津ATV150","JGSK":"2021-04-01 06:37:57.137","CDBH":"5","XSFX":"由南向北","XSFXDM":"3","KKMC":"中新大道与华五路交口"},{"KKBH":"610286127","HPHM":"津C575Z1","JGSK":"2021-04-01 06:37:57.183","CDBH":"2","XSFX":"由东向西","XSFXDM":"1","KKMC":"中津大道与和畅路交口"},{"KKBH":"610276126","HPHM":"津NZX307","JGSK":"2021-04-01 06:37:57.38","CDBH":"8","XSFX":"由北向南","XSFXDM":"4","KKMC":"中新大道与和意路交口"},{"KKBH":"610276124","HPHM":"津RN3055","JGSK":"2021-04-01 06:37:57.385","CDBH":"8","XSFX":"由南向北","XSFXDM":"3","KKMC":"中新大道与中生大道交口"},{"KKBH":"610266118","HPHM":"冀BH997G","JGSK":"2021-04-01 06:37:57.395","CDBH":"3","XSFX":"由东向西","XSFXDM":"1","KKMC":"中生大道与和畅路交口"},{"KKBH":"7208610020000","HPHM":"津NRG565","JGSK":"2021-04-01 06:37:57.47","CDBH":"10","XSFX":"由北向南","XSFXDM":"4","KKMC":"海晨道与安正路交口正向"},{"KKBH":"610276124","HPHM":"车牌","JGSK":"2021-04-01 06:37:57.583","CDBH":"8","XSFX":"由南向北","XSFXDM":"3","KKMC":"中新大道与中生大道交口"},{"KKBH":"720881002000","HPHM":"津KNY706","JGSK":"2021-04-01 06:37:57.624","CDBH":"6","XSFX":"由西向东","XSFXDM":"2","KKMC":"海旭道与安正路交口"},{"KKBH":"610266118","HPHM":"津HZR708","JGSK":"2021-04-01 06:37:57.635","CDBH":"10","XSFX":"由北向南","XSFXDM":"4","KKMC":"中生大道与和畅路交口"},{"KKBH":"7208910030000","HPHM":"冀B5C06X","JGSK":"2021-04-01 06:37:57.712","CDBH":"4","XSFX":"由西向东","XSFXDM":"2","KKMC":"海博道与安正路交口正向"},{"KKBH":"610276126","HPHM":"津C286K0","JGSK":"2021-04-01 06:37:57.78","CDBH":"7","XSFX":"由北向南","XSFXDM":"4","KKMC":"中新大道与和意路交口"},{"KKBH":"610271009","HPHM":"车牌","JGSK":"2021-04-01 06:37:57.82","CDBH":"11","XSFX":"由北向南","XSFXDM":"4","KKMC":"中新大道与泰七路交口"},{"KKBH":"720891003000","HPHM":"车牌","JGSK":"2021-04-01 06:37:57.962","CDBH":"5","XSFX":"由西向东","XSFXDM":"2","KKMC":"海博道与安正路交口"},{"KKBH":"610401004","HPHM":"津DX0019","JGSK":"2021-04-01 06:37:57.971","CDBH":"5","XSFX":"由西向东","XSFXDM":"2","KKMC":"和畅路与和风路交口"},{"KKBH":"7208810020000","HPHM":"津AZH312","JGSK":"2021-04-01 06:37:57.991","CDBH":"5","XSFX":"由西向东","XSFXDM":"2","KKMC":"海旭道与安正路交口正向"},{"KKBH":"7208610030000","HPHM":"津AS0800","JGSK":"2021-04-01 06:37:58.048","CDBH":"11","XSFX":"由北向南","XSFXDM":"4","KKMC":"海晨道与安明路交口正向"},{"KKBH":"610256116","HPHM":"冀TJ2Z60","JGSK":"2021-04-01 06:37:58.112","CDBH":"9","XSFX":"由南向北","XSFXDM":"3","KKMC":"中天大道与和顺路交口"},{"KKBH":"610256116","HPHM":"冀RXF218","JGSK":"2021-04-01 06:37:58.157","CDBH":"7","XSFX":"由南向北","XSFXDM":"3","KKMC":"中天大道与和顺路交口"},{"KKBH":"7208710020000","HPHM":"辽BL88B3","JGSK":"2021-04-01 06:37:58.18","CDBH":"6","XSFX":"由南向北","XSFXDM":"3","KKMC":"安正路与芳菲路交口正向"},{"KKBH":"7208910040000","HPHM":"车牌","JGSK":"2021-04-01 06:37:58.26","CDBH":"5","XSFX":"由西向东","XSFXDM":"2","KKMC":"海博道与安平路交口正向"},{"KKBH":"610276125","HPHM":"车牌","JGSK":"2021-04-01 06:37:58.264","CDBH":"8","XSFX":"由北向南","XSFXDM":"4","KKMC":"中新大道与和顺路交口"},{"KKBH":"720891004000","HPHM":"津KMF616","JGSK":"2021-04-01 06:37:58.316","CDBH":"5","XSFX":"由西向东","XSFXDM":"2","KKMC":"海博道与安平路交口"},{"KKBH":"610271010","HPHM":"冀B9Z2D1","JGSK":"2021-04-01 06:37:58.393","CDBH":"8","XSFX":"由北向南","XSFXDM":"4","KKMC":"中新大道与华五路交口"},{"KKBH":"7208810040000","HPHM":"川A603XX","JGSK":"2021-04-01 06:37:58.403","CDBH":"5","XSFX":"由西向东","XSFXDM":"2","KKMC":"海旭道与永盛路交口正向"},{"KKBH":"610256111","HPHM":"津NFL638","JGSK":"2021-04-01 06:37:58.421","CDBH":"1","XSFX":"由西向东","XSFXDM":"2","KKMC":"中天大道与和惠路交口"},{"KKBH":"7208810020000","HPHM":"车牌","JGSK":"2021-04-01 06:37:58.433","CDBH":"7","XSFX":"由西向东","XSFXDM":"2","KKMC":"海旭道与安正路交口正向"},{"KKBH":"610271010","HPHM":"津A7L077","JGSK":"2021-04-01 06:37:58.434","CDBH":"7","XSFX":"由北向南","XSFXDM":"4","KKMC":"中新大道与华五路交口"},{"KKBH":"6071310030000","HPHM":"津RAV056","JGSK":"2021-04-01 06:37:58.567","CDBH":"2","XSFX":"由东向西","XSFXDM":"1","KKMC":"中央大道与海旭道交口正向"},{"KKBH":"610401004","HPHM":"津C61082","JGSK":"2021-04-01 06:37:58.585","CDBH":"7","XSFX":"由南向北","XSFXDM":"3","KKMC":"和畅路与和风路交口"},{"KKBH":"610401004","HPHM":"津A6Y042","JGSK":"2021-04-01 06:37:58.657","CDBH":"12","XSFX":"由北向南","XSFXDM":"4","KKMC":"和畅路与和风路交口"},{"KKBH":"720891003000","HPHM":"车牌","JGSK":"2021-04-01 06:37:58.759","CDBH":"6","XSFX":"由西向东","XSFXDM":"2","KKMC":"海博道与安正路交口"},{"KKBH":"610276124","HPHM":"车牌","JGSK":"2021-04-01 06:37:58.79","CDBH":"11","XSFX":"由北向南","XSFXDM":"4","KKMC":"中新大道与中生大道交口"},{"KKBH":"610276124","HPHM":"津JMN136","JGSK":"2021-04-01 06:37:58.836","CDBH":"3","XSFX":"由东向西","XSFXDM":"1","KKMC":"中新大道与中生大道交口"},{"KKBH":"610271010","HPHM":"冀BU9699","JGSK":"2021-04-01 06:37:58.888","CDBH":"4","XSFX":"由南向北","XSFXDM":"3","KKMC":"中新大道与华五路交口"},{"KKBH":"610271010","HPHM":"津C8S287","JGSK":"2021-04-01 06:37:58.958","CDBH":"7","XSFX":"由北向南","XSFXDM":"4","KKMC":"中新大道与华五路交口"},{"KKBH":"610271010","HPHM":"津C6D507","JGSK":"2021-04-01 06:37:58.978","CDBH":"4","XSFX":"由南向北","XSFXDM":"3","KKMC":"中新大道与华五路交口"},{"KKBH":"720891004000","HPHM":"冀B57DT6","JGSK":"2021-04-01 06:37:59.036","CDBH":"6","XSFX":"由西向东","XSFXDM":"2","KKMC":"海博道与安平路交口"},{"KKBH":"7208810020000","HPHM":"津RQP831","JGSK":"2021-04-01 06:37:59.167","CDBH":"6","XSFX":"由西向东","XSFXDM":"2","KKMC":"海旭道与安正路交口正向"},{"KKBH":"610271009","HPHM":"津BN1537","JGSK":"2021-04-01 06:37:59.191","CDBH":"10","XSFX":"由北向南","XSFXDM":"4","KKMC":"中新大道与泰七路交口"},{"KKBH":"7208710020000","HPHM":"甘HT8881","JGSK":"2021-04-01 06:37:59.223","CDBH":"5","XSFX":"由南向北","XSFXDM":"3","KKMC":"安正路与芳菲路交口正向"},{"KKBH":"720891004000","HPHM":"车牌","JGSK":"2021-04-01 06:37:59.224","CDBH":"9","XSFX":"由南向北","XSFXDM":"3","KKMC":"海博道与安平路交口"},{"KKBH":"720891003000","HPHM":"车牌","JGSK":"2021-04-01 06:37:59.375","CDBH":"1","XSFX":"由东向西","XSFXDM":"1","KKMC":"海博道与安正路交口"},{"KKBH":"720891004000","HPHM":"车牌","JGSK":"2021-04-01 06:37:59.386","CDBH":"8","XSFX":"由南向北","XSFXDM":"3","KKMC":"海博道与安平路交口"},{"KKBH":"610276124","HPHM":"津C699M7","JGSK":"2021-04-01 06:37:59.442","CDBH":"7","XSFX":"由南向北","XSFXDM":"3","KKMC":"中新大道与中生大道交口"},{"KKBH":"610271010","HPHM":"津DJL666","JGSK":"2021-04-01 06:37:59.458","CDBH":"5","XSFX":"由南向北","XSFXDM":"3","KKMC":"中新大道与华五路交口"},{"KKBH":"720881002000","HPHM":"鲁A8E7R6","JGSK":"2021-04-01 06:37:59.522","CDBH":"10","XSFX":"由南向北","XSFXDM":"3","KKMC":"海旭道与安正路交口"},{"KKBH":"610251001","HPHM":"津LQ8391","JGSK":"2021-04-01 06:37:59.606","CDBH":"4","XSFX":"由西向东","XSFXDM":"2","KKMC":"中天大道与和畅路交口"},{"KKBH":"610326142000","HPHM":"冀B3W8B7","JGSK":"2021-04-01 06:37:59.717","CDBH":"4","XSFX":"由西向东","XSFXDM":"2","KKMC":"中成大道与泰七路交口"},{"KKBH":"720891003000","HPHM":"车牌","JGSK":"2021-04-01 06:37:59.718","CDBH":"5","XSFX":"由西向东","XSFXDM":"2","KKMC":"海博道与安正路交口"},{"KKBH":"7208910030000","HPHM":"津GHF589","JGSK":"2021-04-01 06:37:59.74","CDBH":"4","XSFX":"由西向东","XSFXDM":"2","KKMC":"海博道与安正路交口正向"},{"KKBH":"610256115","HPHM":"津AU6611","JGSK":"2021-04-01 06:37:59.75","CDBH":"5","XSFX":"由西向东","XSFXDM":"2","KKMC":"中天大道与中生大道交口"},{"KKBH":"610256116","HPHM":"津H98867","JGSK":"2021-04-01 06:37:59.792","CDBH":"8","XSFX":"由南向北","XSFXDM":"3","KKMC":"中天大道与和顺路交口"},{"KKBH":"610256113","HPHM":"冀R5L8C9","JGSK":"2021-04-01 06:37:59.91","CDBH":"8","XSFX":"由北向南","XSFXDM":"4","KKMC":"中天大道与和风路交口"},{"KKBH":"610256115","HPHM":"津C1Q196","JGSK":"2021-04-01 06:37:59.975","CDBH":"5","XSFX":"由西向东","XSFXDM":"2","KKMC":"中天大道与中生大道交口"},{"KKBH":"610391007","HPHM":"鲁N673VE","JGSK":"2021-04-01 06:38:00.011","CDBH":"2","XSFX":"由东向西","XSFXDM":"1","KKMC":"和韵路与和风路交口"},{"KKBH":"7208910040000","HPHM":"冀BD995G","JGSK":"2021-04-01 06:38:00.048","CDBH":"6","XSFX":"由西向东","XSFXDM":"2","KKMC":"海博道与安平路交口正向"},{"KKBH":"610271010","HPHM":"津C69T27","JGSK":"2021-04-01 06:38:00.079","CDBH":"8","XSFX":"由北向南","XSFXDM":"4","KKMC":"中新大道与华五路交口"},{"KKBH":"720891003000","HPHM":"车牌","JGSK":"2021-04-01 06:38:00.203","CDBH":"6","XSFX":"由西向东","XSFXDM":"2","KKMC":"海博道与安正路交口"},{"KKBH":"720881004000","HPHM":"川A603XX","JGSK":"2021-04-01 06:38:00.368","CDBH":"10","XSFX":"由西向东","XSFXDM":"2","KKMC":"海旭道与永盛路交口"},{"KKBH":"610391006","HPHM":"车牌","JGSK":"2021-04-01 06:38:00.451","CDBH":"2","XSFX":"由东向西","XSFXDM":"1","KKMC":"和韵路与和意路交口"},{"KKBH":"610271009","HPHM":"车牌","JGSK":"2021-04-01 06:38:00.534","CDBH":"11","XSFX":"由北向南","XSFXDM":"4","KKMC":"中新大道与泰七路交口"},{"KKBH":"720891004000","HPHM":"车牌","JGSK":"2021-04-01 06:38:00.584","CDBH":"9","XSFX":"由南向北","XSFXDM":"3","KKMC":"海博道与安平路交口"},{"KKBH":"610256113","HPHM":"津A5P416","JGSK":"2021-04-01 06:38:00.886","CDBH":"1","XSFX":"由西向东","XSFXDM":"2","KKMC":"中天大道与和风路交口"},{"KKBH":"610256112","HPHM":"津HJ1909","JGSK":"2021-04-01 06:38:01.085","CDBH":"10","XSFX":"由北向南","XSFXDM":"4","KKMC":"中天大道与中津大道交口"},{"KKBH":"720891004000","HPHM":"津NGG185","JGSK":"2021-04-01 06:38:01.118","CDBH":"6","XSFX":"由西向东","XSFXDM":"2","KKMC":"海博道与安平路交口"},{"KKBH":"610266117","HPHM":"津HV7771","JGSK":"2021-04-01 06:38:01.159","CDBH":"2","XSFX":"由东向西","XSFXDM":"1","KKMC":"中生大道与和韵路交口"},{"KKBH":"720891003000","HPHM":"车牌","JGSK":"2021-04-01 06:38:01.181","CDBH":"9","XSFX":"由南向北","XSFXDM":"3","KKMC":"海博道与安正路交口"},{"KKBH":"711","HPHM":"冀J5LD57","JGSK":"2021-04-01 06:38:01.186","CDBH":"5","XSFX":"由南向北","XSFXDM":"3","KKMC":"不礼让行人中新大道与和旭路交口"},{"KKBH":"720871002000","HPHM":"鲁DR079W","JGSK":"2021-04-01 06:38:01.209","CDBH":"9","XSFX":"由北向南","XSFXDM":"4","KKMC":"安正路与芳菲路交口"},{"KKBH":"610401004","HPHM":"津DX0019","JGSK":"2021-04-01 06:38:01.216","CDBH":"6","XSFX":"由西向东","XSFXDM":"2","KKMC":"和畅路与和风路交口"},{"KKBH":"720881002000","HPHM":"津AZH312","JGSK":"2021-04-01 06:38:01.229","CDBH":"6","XSFX":"由西向东","XSFXDM":"2","KKMC":"海旭道与安正路交口"},{"KKBH":"610271010","HPHM":"冀B9Z2D1","JGSK":"2021-04-01 06:38:01.234","CDBH":"8","XSFX":"由北向南","XSFXDM":"4","KKMC":"中新大道与华五路交口"},{"KKBH":"720861002000","HPHM":"津NRG565","JGSK":"2021-04-01 06:38:01.265","CDBH":"10","XSFX":"由北向南","XSFXDM":"4","KKMC":"海晨道与安正路交口"},{"KKBH":"720891003000","HPHM":"车牌","JGSK":"2021-04-01 06:38:01.375","CDBH":"1","XSFX":"由东向西","XSFXDM":"1","KKMC":"海博道与安正路交口"},{"KKBH":"610271010","HPHM":"皖KNK929","JGSK":"2021-04-01 06:38:01.395","CDBH":"7","XSFX":"由北向南","XSFXDM":"4","KKMC":"中新大道与华五路交口"},{"KKBH":"610256116","HPHM":"津HV6711","JGSK":"2021-04-01 06:38:01.472","CDBH":"9","XSFX":"由南向北","XSFXDM":"3","KKMC":"中天大道与和顺路交口"},{"KKBH":"7208710020000","HPHM":"津RYN886","JGSK":"2021-04-01 06:38:01.486","CDBH":"9","XSFX":"由北向南","XSFXDM":"4","KKMC":"安正路与芳菲路交口正向"},{"KKBH":"610256116","HPHM":"津HLG303","JGSK":"2021-04-01 06:38:01.503","CDBH":"12","XSFX":"由北向南","XSFXDM":"4","KKMC":"中天大道与和顺路交口"},{"KKBH":"610256116","HPHM":"津D03691","JGSK":"2021-04-01 06:38:01.574","CDBH":"7","XSFX":"由南向北","XSFXDM":"3","KKMC":"中天大道与和顺路交口"},{"KKBH":"720861003000","HPHM":"鲁NP58T3","JGSK":"2021-04-01 06:38:01.649","CDBH":"4","XSFX":"由西向东","XSFXDM":"2","KKMC":"海晨道与安明路交口"},{"KKBH":"610271010","HPHM":"冀BU9699","JGSK":"2021-04-01 06:38:01.858","CDBH":"4","XSFX":"由南向北","XSFXDM":"3","KKMC":"中新大道与华五路交口"},{"KKBH":"610391007","HPHM":"鲁N0233S","JGSK":"2021-04-01 06:38:01.869","CDBH":"7","XSFX":"由南向北","XSFXDM":"3","KKMC":"和韵路与和风路交口"},{"KKBH":"610266118","HPHM":"津AY7238","JGSK":"2021-04-01 06:38:01.954","CDBH":"2","XSFX":"由东向西","XSFXDM":"1","KKMC":"中生大道与和畅路交口"},{"KKBH":"720891003000","HPHM":"车牌","JGSK":"2021-04-01 06:38:02.015","CDBH":"2","
[truncated: 900,864 more chars]
