# Supplementary material for: A vehicle license plate data access model based on the jump hash consistency algorithm
Source: PLoS One. 2023 Aug 24;18(8):e0288427. doi: 10.1371/journal.pone.0288427 (PMC10449116; doi:10.1371/journal.pone.0288427)
Supplement: S1 Data — (ZIP) [file pone.0288427.s001.zip › vpld/2021-04-01_53.json]

[{"KKBH":"720881002000","HPHM":"鲁NV75G1","JGSK":"2021-04-01 12:25:43.733","CDBH":"6","XSFX":"由西向东","XSFXDM":"2","KKMC":"海旭道与安正路交口"},{"KKBH":"610256112","HPHM":"吉A1YS06","JGSK":"2021-04-01 12:25:43.831","CDBH":"5","XSFX":"由西向东","XSFXDM":"2","KKMC":"中天大道与中津大道交口"},{"KKBH":"610276125","HPHM":"车牌","JGSK":"2021-04-01 12:25:43.841","CDBH":"8","XSFX":"由北向南","XSFXDM":"4","KKMC":"中新大道与和顺路交口"},{"KKBH":"6102610030000","HPHM":"津D66779","JGSK":"2021-04-01 12:25:43.864","CDBH":"1","XSFX":"由东向西","XSFXDM":"1","KKMC":"中生大道与静湖南路交口正向"},{"KKBH":"610271010","HPHM":"辽G3Z699","JGSK":"2021-04-01 12:25:43.98","CDBH":"7","XSFX":"由北向南","XSFXDM":"4","KKMC":"中新大道与华五路交口"},{"KKBH":"7208810020000","HPHM":"车牌","JGSK":"2021-04-01 12:25:44.171","CDBH":"7","XSFX":"由西向东","XSFXDM":"2","KKMC":"海旭道与安正路交口正向"},{"KKBH":"610326142000","HPHM":"津A09868D","JGSK":"2021-04-01 12:25:44.199","CDBH":"4","XSFX":"由西向东","XSFXDM":"2","KKMC":"中成大道与泰七路交口"},{"KKBH":"720821004000","HPHM":"晋HDH948","JGSK":"2021-04-01 12:25:44.222","CDBH":"6","XSFX":"由北向南","XSFXDM":"4","KKMC":"动漫西路与动漫北路交口"},{"KKBH":"610276126","HPHM":"津A09819D","JGSK":"2021-04-01 12:25:44.285","CDBH":"8","XSFX":"由北向南","XSFXDM":"4","KKMC":"中新大道与和意路交口"},{"KKBH":"610401005","HPHM":"津JQE556","JGSK":"2021-04-01 12:25:44.303","CDBH":"4","XSFX":"由西向东","XSFXDM":"2","KKMC":"和畅路与和顺路交口"},{"KKBH":"610266118","HPHM":"津J859DP","JGSK":"2021-04-01 12:25:44.305","CDBH":"1","XSFX":"由东向西","XSFXDM":"1","KKMC":"中生大道与和畅路交口"},{"KKBH":"7208810050000","HPHM":"苏G716R8","JGSK":"2021-04-01 12:25:44.342","CDBH":"1","XSFX":"由东向西","XSFXDM":"1","KKMC":"海旭道与明盛路交口正向"},{"KKBH":"610256115","HPHM":"津NLX519","JGSK":"2021-04-01 12:25:44.39","CDBH":"7","XSFX":"由南向北","XSFXDM":"3","KKMC":"中天大道与中生大道交口"},{"KKBH":"610276124","HPHM":"津E02101","JGSK":"2021-04-01 12:25:44.434","CDBH":"10","XSFX":"由北向南","XSFXDM":"4","KKMC":"中新大道与中生大道交口"},{"KKBH":"7209010020000","HPHM":"津AD69207","JGSK":"2021-04-01 12:25:44.494","CDBH":"8","XSFX":"由南向北","XSFXDM":"3","KKMC":"玉林道与安正路交口正向"},{"KKBH":"610256115","HPHM":"津B3U692","JGSK":"2021-04-01 12:25:44.616","CDBH":"10","XSFX":"由北向南","XSFXDM":"4","KKMC":"中天大道与中生大道交口"},{"KKBH":"610391007","HPHM":"津RSP135","JGSK":"2021-04-01 12:25:44.643","CDBH":"8","XSFX":"由南向北","XSFXDM":"3","KKMC":"和韵路与和风路交口"},{"KKBH":"7209010020000","HPHM":"蒙DTA993","JGSK":"2021-04-01 12:25:44.66","CDBH":"11","XSFX":"由北向南","XSFXDM":"4","KKMC":"玉林道与安正路交口正向"},{"KKBH":"610401005","HPHM":"津H85190","JGSK":"2021-04-01 12:25:44.721","CDBH":"11","XSFX":"由北向南","XSFXDM":"4","KKMC":"和畅路与和顺路交口"},{"KKBH":"610276126","HPHM":"冀B0HC42","JGSK":"2021-04-01 12:25:44.74","CDBH":"7","XSFX":"由北向南","XSFXDM":"4","KKMC":"中新大道与和意路交口"},{"KKBH":"720881007000","HPHM":"鲁C028MY","JGSK":"2021-04-01 12:25:44.777","CDBH":"3","XSFX":"由西向东","XSFXDM":"2","KKMC":"海旭道与弘通路交口"},{"KKBH":"610391007","HPHM":"津A8X139","JGSK":"2021-04-01 12:25:44.803","CDBH":"7","XSFX":"由南向北","XSFXDM":"3","KKMC":"和韵路与和风路交口"},{"KKBH":"610391007","HPHM":"津AR9700","JGSK":"2021-04-01 12:25:44.818","CDBH":"7","XSFX":"由南向北","XSFXDM":"3","KKMC":"和韵路与和风路交口"},{"KKBH":"610391008","HPHM":"冀A5M9N5","JGSK":"2021-04-01 12:25:44.844","CDBH":"5","XSFX":"由西向东","XSFXDM":"2","KKMC":"和韵路与和旭路交口"},{"KKBH":"610401004","HPHM":"车牌","JGSK":"2021-04-01 12:25:45.226","CDBH":"5","XSFX":"由西向东","XSFXDM":"2","KKMC":"和畅路与和风路交口"},{"KKBH":"610391006","HPHM":"车牌","JGSK":"2021-04-01 12:25:45.377","CDBH":"5","XSFX":"由西向东","XSFXDM":"2","KKMC":"和韵路与和意路交口"},{"KKBH":"7208610030000","HPHM":"冀RD9024","JGSK":"2021-04-01 12:25:45.449","CDBH":"10","XSFX":"由北向南","XSFXDM":"4","KKMC":"海晨道与安明路交口正向"},{"KKBH":"610266117","HPHM":"京QPS691","JGSK":"2021-04-01 12:25:45.524","CDBH":"1","XSFX":"由东向西","XSFXDM":"1","KKMC":"中生大道与和韵路交口"},{"KKBH":"610276125","HPHM":"津A1G285","JGSK":"2021-04-01 12:25:45.578","CDBH":"7","XSFX":"由北向南","XSFXDM":"4","KKMC":"中新大道与和顺路交口"},{"KKBH":"7208610020000","HPHM":"车牌","JGSK":"2021-04-01 12:25:45.712","CDBH":"6","XSFX":"由西向东","XSFXDM":"2","KKMC":"海晨道与安正路交口正向"},{"KKBH":"720571001000","HPHM":"津NWZ886","JGSK":"2021-04-01 12:25:45.757","CDBH":"4","XSFX":"由南向北","XSFXDM":"3","KKMC":"动漫东路与文一路交口"},{"KKBH":"610266118","HPHM":"冀BS295P","JGSK":"2021-04-01 12:25:45.762","CDBH":"1","XSFX":"由东向西","XSFXDM":"1","KKMC":"中生大道与和畅路交口"},{"KKBH":"720861003000","HPHM":"吉HUL650","JGSK":"2021-04-01 12:25:45.835","CDBH":"11","XSFX":"由北向南","XSFXDM":"4","KKMC":"海晨道与安明路交口"},{"KKBH":"610271010","HPHM":"皖EB1094","JGSK":"2021-04-01 12:25:45.854","CDBH":"8","XSFX":"由北向南","XSFXDM":"4","KKMC":"中新大道与华五路交口"},{"KKBH":"610266122000","HPHM":"冀R2R7J8","JGSK":"2021-04-01 12:25:45.956","CDBH":"2","XSFX":"由西向东","XSFXDM":"2","KKMC":"生态城中生大道故道河一桥西向东上桥处"},{"KKBH":"610266117","HPHM":"苏C88L60","JGSK":"2021-04-01 12:25:45.967","CDBH":"1","XSFX":"由东向西","XSFXDM":"1","KKMC":"中生大道与和韵路交口"},{"KKBH":"610326142000","HPHM":"车牌","JGSK":"2021-04-01 12:25:46.081","CDBH":"2","XSFX":"由东向西","XSFXDM":"1","KKMC":"中成大道与泰七路交口"},{"KKBH":"610276126","HPHM":"津ABF787","JGSK":"2021-04-01 12:25:46.113","CDBH":"8","XSFX":"由北向南","XSFXDM":"4","KKMC":"中新大道与和意路交口"},{"KKBH":"7208810050000","HPHM":"津DME568","JGSK":"2021-04-01 12:25:46.159","CDBH":"4","XSFX":"由西向东","XSFXDM":"2","KKMC":"海旭道与明盛路交口正向"},{"KKBH":"610256115","HPHM":"车牌","JGSK":"2021-04-01 12:25:46.265","CDBH":"6","XSFX":"由西向东","XSFXDM":"2","KKMC":"中天大道与中生大道交口"},{"KKBH":"610401004","HPHM":"豫A08AP7","JGSK":"2021-04-01 12:25:46.306","CDBH":"5","XSFX":"由西向东","XSFXDM":"2","KKMC":"和畅路与和风路交口"},{"KKBH":"6103261420000","HPHM":"车牌","JGSK":"2021-04-01 12:25:46.471","CDBH":"4","XSFX":"由西向东","XSFXDM":"2","KKMC":"中成大道与泰七路交口正向"},{"KKBH":"7280310060000","HPHM":"车牌","JGSK":"2021-04-01 12:25:46.532","CDBH":"1","XSFX":"由东向西","XSFXDM":"1","KKMC":"动漫中路与文三路交口正向"},{"KKBH":"7280310060000","HPHM":"车牌","JGSK":"2021-04-01 12:25:46.533","CDBH":"1","XSFX":"由东向西","XSFXDM":"1","KKMC":"动漫中路与文三路交口正向"},{"KKBH":"610276126","HPHM":"津A03507F","JGSK":"2021-04-01 12:25:46.536","CDBH":"5","XSFX":"由南向北","XSFXDM":"3","KKMC":"中新大道与和意路交口"},{"KKBH":"610256112","HPHM":"津REB557","JGSK":"2021-04-01 12:25:46.557","CDBH":"10","XSFX":"由北向南","XSFXDM":"4","KKMC":"中天大道与中津大道交口"},{"KKBH":"610266118","HPHM":"津JJF007","JGSK":"2021-04-01 12:25:46.564","CDBH":"5","XSFX":"由西向东","XSFXDM":"2","KKMC":"中生大道与和畅路交口"},{"KKBH":"6071310030000","HPHM":"津E10315","JGSK":"2021-04-01 12:25:46.588","CDBH":"2","XSFX":"由东向西","XSFXDM":"1","KKMC":"中央大道与海旭道交口正向"},{"KKBH":"610276124","HPHM":"津MZK819","JGSK":"2021-04-01 12:25:46.673","CDBH":"5","XSFX":"由西向东","XSFXDM":"2","KKMC":"中新大道与中生大道交口"},{"KKBH":"610276126","HPHM":"冀B0HC42","JGSK":"2021-04-01 12:25:46.68","CDBH":"7","XSFX":"由北向南","XSFXDM":"4","KKMC":"中新大道与和意路交口"},{"KKBH":"610271010","HPHM":"辽G3Z699","JGSK":"2021-04-01 12:25:46.834","CDBH":"7","XSFX":"由北向南","XSFXDM":"4","KKMC":"中新大道与华五路交口"},{"KKBH":"7205710040000","HPHM":"鲁A06CL1","JGSK":"2021-04-01 12:25:46.942","CDBH":"3","XSFX":"由西向东","XSFXDM":"2","KKMC":"动漫东路与动漫中路交口正向"},{"KKBH":"7208910080000","HPHM":"鲁N1F961","JGSK":"2021-04-01 12:25:47.02","CDBH":"13","XSFX":"由北向南","XSFXDM":"4","KKMC":"海博道与荣盛路交口正向"},{"KKBH":"610256116","HPHM":"豫ELC395","JGSK":"2021-04-01 12:25:47.055","CDBH":"7","XSFX":"由南向北","XSFXDM":"3","KKMC":"中天大道与和顺路交口"},{"KKBH":"720871002000","HPHM":"津ADM9232","JGSK":"2021-04-01 12:25:47.058","CDBH":"5","XSFX":"由南向北","XSFXDM":"3","KKMC":"安正路与芳菲路交口"},{"KKBH":"7208610030000","HPHM":"车牌","JGSK":"2021-04-01 12:25:47.09","CDBH":"11","XSFX":"由北向南","XSFXDM":"4","KKMC":"海晨道与安明路交口正向"},{"KKBH":"610256113","HPHM":"津RPX560","JGSK":"2021-04-01 12:25:47.12","CDBH":"2","XSFX":"由西向东","XSFXDM":"2","KKMC":"中天大道与和风路交口"},{"KKBH":"610401005","HPHM":"津JQE556","JGSK":"2021-04-01 12:25:47.163","CDBH":"5","XSFX":"由西向东","XSFXDM":"2","KKMC":"和畅路与和顺路交口"},{"KKBH":"610391007","HPHM":"津FUY006","JGSK":"2021-04-01 12:25:47.29","CDBH":"10","XSFX":"由北向南","XSFXDM":"4","KKMC":"和韵路与和风路交口"},{"KKBH":"610266118","HPHM":"津LT8819","JGSK":"2021-04-01 12:25:47.424","CDBH":"5","XSFX":"由西向东","XSFXDM":"2","KKMC":"中生大道与和畅路交口"},{"KKBH":"610256116","HPHM":"津C862L9","JGSK":"2021-04-01 12:25:47.435","CDBH":"4","XSFX":"由西向东","XSFXDM":"2","KKMC":"中天大道与和顺路交口"},{"KKBH":"610256115","HPHM":"津GML426","JGSK":"2021-04-01 12:25:47.443","CDBH":"2","XSFX":"由东向西","XSFXDM":"1","KKMC":"中天大道与中生大道交口"},{"KKBH":"610266117","HPHM":"车牌","JGSK":"2021-04-01 12:25:47.557","CDBH":"7","XSFX":"由南向北","XSFXDM":"3","KKMC":"中生大道与和韵路交口"},{"KKBH":"7208810060000","HPHM":"蒙G81803","JGSK":"2021-04-01 12:25:47.604","CDBH":"4","XSFX":"由南向北","XSFXDM":"3","KKMC":"海旭道与庄盛路交口正向"},{"KKBH":"610271010","HPHM":"皖EB1094","JGSK":"2021-04-01 12:25:47.633","CDBH":"8","XSFX":"由北向南","XSFXDM":"4","KKMC":"中新大道与华五路交口"},{"KKBH":"6071310030000","HPHM":"吉HEG708","JGSK":"2021-04-01 12:25:47.68","CDBH":"1","XSFX":"由东向西","XSFXDM":"1","KKMC":"中央大道与海旭道交口正向"},{"KKBH":"7208910030000","HPHM":"豫GD935S","JGSK":"2021-04-01 12:25:47.707","CDBH":"9","XSFX":"由南向北","XSFXDM":"3","KKMC":"海博道与安正路交口正向"},{"KKBH":"610256115","HPHM":"津NLX519","JGSK":"2021-04-01 12:25:47.711","CDBH":"8","XSFX":"由南向北","XSFXDM":"3","KKMC":"中天大道与中生大道交口"},{"KKBH":"610256112","HPHM":"津NCE869","JGSK":"2021-04-01 12:25:47.782","CDBH":"2","XSFX":"由东向西","XSFXDM":"1","KKMC":"中天大道与中津大道交口"},{"KKBH":"7205710010000","HPHM":"车牌","JGSK":"2021-04-01 12:25:47.816","CDBH":"1","XSFX":"由西向东","XSFXDM":"2","KKMC":"动漫东路与文一路交口正向"},{"KKBH":"720881005000","HPHM":"苏G716R8","JGSK":"2021-04-01 12:25:47.899","CDBH":"1","XSFX":"由东向西","XSFXDM":"1","KKMC":"海旭道与明盛路交口"},{"KKBH":"7208610020000","HPHM":"津C65Z10","JGSK":"2021-04-01 12:25:47.899","CDBH":"7","XSFX":"由南向北","XSFXDM":"3","KKMC":"海晨道与安正路交口正向"},{"KKBH":"610401005","HPHM":"津J11252","JGSK":"2021-04-01 12:25:47.981","CDBH":"8","XSFX":"由南向北","XSFXDM":"3","KKMC":"和畅路与和顺路交口"},{"KKBH":"610286127","HPHM":"津MB8987","JGSK":"2021-04-01 12:25:48.019","CDBH":"9","XSFX":"由南向北","XSFXDM":"3","KKMC":"中津大道与和畅路交口"},{"KKBH":"728031006000","HPHM":"津C705X2","JGSK":"2021-04-01 12:25:48.587","CDBH":"3","XSFX":"由西向东","XSFXDM":"2","KKMC":"动漫中路与文三路交口"},{"KKBH":"610256113","HPHM":"车牌","JGSK":"2021-04-01 12:25:48.604","CDBH":"2","XSFX":"由西向东","XSFXDM":"2","KKMC":"中天大道与和风路交口"},{"KKBH":"6071310030000","HPHM":"晋KKG270","JGSK":"2021-04-01 12:25:48.609","CDBH":"2","XSFX":"由东向西","XSFXDM":"1","KKMC":"中央大道与海旭道交口正向"},{"KKBH":"610256116","HPHM":"津KD6875","JGSK":"2021-04-01 12:25:48.704","CDBH":"8","XSFX":"由南向北","XSFXDM":"3","KKMC":"中天大道与和顺路交口"},{"KKBH":"720861002000","HPHM":"冀G061Q5","JGSK":"2021-04-01 12:25:48.751","CDBH":"7","XSFX":"由南向北","XSFXDM":"3","KKMC":"海晨道与安正路交口"},{"KKBH":"610391007","HPHM":"津DAT818","JGSK":"2021-04-01 12:25:48.798","CDBH":"4","XSFX":"由西向东","XSFXDM":"2","KKMC":"和韵路与和风路交口"},{"KKBH":"610276126","HPHM":"津ABF787","JGSK":"2021-04-01 12:25:48.919","CDBH":"8","XSFX":"由北向南","XSFXDM":"4","KKMC":"中新大道与和意路交口"},{"KKBH":"711","HPHM":"津RNJ489","JGSK":"2021-04-01 12:25:48.925","CDBH":"7","XSFX":"由北向南","XSFXDM":"4","KKMC":"不礼让行人中新大道与和旭路交口"},{"KKBH":"720881005000","HPHM":"津DME568","JGSK":"2021-04-01 12:25:49.053","CDBH":"4","XSFX":"由西向东","XSFXDM":"2","KKMC":"海旭道与明盛路交口"},{"KKBH":"610391007","HPHM":"辽B6R81F","JGSK":"2021-04-01 12:25:49.087","CDBH":"10","XSFX":"由北向南","XSFXDM":"4","KKMC":"和韵路与和风路交口"},{"KKBH":"7205710010000","HPHM":"车牌","JGSK":"2021-04-01 12:25:49.119","CDBH":"1","XSFX":"由西向东","XSFXDM":"2","KKMC":"动漫东路与文一路交口正向"},{"KKBH":"610271008","HPHM":"车牌","JGSK":"2021-04-01 12:25:49.197","CDBH":"2","XSFX":"由南向北","XSFXDM":"3","KKMC":"中新大道与航母主题公园支路交口"},{"KKBH":"610266117","HPHM":"冀B0R83B","JGSK":"2021-04-01 12:25:49.198","CDBH":"8","XSFX":"由南向北","XSFXDM":"3","KKMC":"中生大道与和韵路交口"},{"KKBH":"720901002000","HPHM":"津AD69907","JGSK":"2021-04-01 12:25:49.219","CDBH":"8","XSFX":"由南向北","XSFXDM":"3","KKMC":"玉林道与安正路交口"},{"KKBH":"610261003000","HPHM":"津D66779","JGSK":"2021-04-01 12:25:49.321","CDBH":"10","XSFX":"由东向西","XSFXDM":"1","KKMC":"中生大道与静湖南路交口"},{"KKBH":"610276126","HPHM":"津C063W8","JGSK":"2021-04-01 12:25:49.326","CDBH":"1","XSFX":"由东向西","XSFXDM":"1","KKMC":"中新大道与和意路交口"},{"KKBH":"7280310030000","HPHM":"晋LNE326","JGSK":"2021-04-01 12:25:49.408","CDBH":"5","XSFX":"由北向南","XSFXDM":"4","KKMC":"动漫中路与文二路交口正向"},{"KKBH":"610401004","HPHM":"津GWS621","JGSK":"2021-04-01 12:25:49.586","CDBH":"4","XSFX":"由西向东","XSFXDM":"2","KKMC":"和畅路与和风路交口"},{"KKBH":"610256112","HPHM":"津REB557","JGSK":"2021-04-01 12:25:49.64","CDBH":"10","XSFX":"由北向南","XSFXDM":"4","KKMC":"中天大道与中津大道交口"},{"KKBH":"610256115","HPHM":"车牌","JGSK":"2021-04-01 12:25:49.823","CDBH":"1","XSFX":"由东向西","XSFXDM":"1","KKMC":"中天大道与中生大道交口"},{"KKBH":"7205710010000","HPHM":"车牌","JGSK":"2021-04-01 12:25:49.921","CDBH":"2","XSFX":"由西向东","XSFXDM":"2","KKMC":"动漫东路与文一路交口正向"},{"KKBH":"610276124","HPHM":"津RVL231","JGSK":"2021-04-01 12:25:49.947","CDBH":"7","XSFX":"由南向北","XSFXDM":"3","KKMC":"中新大道与中生大道交口"},{"KKBH":"610271009","HPHM":"冀B5686U","JGSK":"2021-04-01 12:25:50.087","CDBH":"7","XSFX":"由南向北","XSFXDM":"3","KKMC":"中新大道与泰七路交口"},{"KKBH":"610391008","HPHM":"冀A5M9N5","JGSK":"2021-04-01 12:25:50.09","CDBH":"6","XSFX":"由西向东","XSFXDM":"2","KKMC":"和韵路与和旭路交口"},{"KKBH":"610401004","HPHM":"冀DA829L","JGSK":"2021-04-01 12:25:50.117","CDBH":"1","XSFX":"由东向西","XSFXDM":"1","KKMC":"和畅路与和风路交口"},{"KKBH":"720891003000","HPHM":"豫GD935S","JGSK":"2021-04-01 12:25:50.394","CDBH":"8","XSFX":"由南向北","XSFXDM":"3","KKMC":"海博道与安正路交口"},{"KKBH":"610276126","HPHM":"津FLA566","JGSK":"2021-04-01 12:25:50.429","CDBH":"8","XSFX":"由北向南","XSFXDM":"4","KKMC":"中新大道与和意路交口"},{"KKBH":"610391008","HPHM":"车牌","JGSK":"2021-04-01 12:25:50.438","CDBH":"4","XSFX":"由西向东","XSFXDM":"2","KKMC":"和韵路与和旭路交口"},{"KKBH":"610401004","HPHM":"车牌","JGSK":"2021-04-01 12:25:50.467","CDBH":"6","XSFX":"由西向东","XSFXDM":"2","KKMC":"和畅路与和风路交口"},{"KKBH":"610391008","HPHM":"车牌","JGSK":"2021-04-01 12:25:50.807","CDBH":"5","XSFX":"由西向东","XSFXDM":"2","KKMC":"和韵路与和旭路交口"},{"KKBH":"7208810040000","HPHM":"黑AZ0D76","JGSK":"2021-04-01 12:25:50.954","CDBH":"7","XSFX":"由北向南","XSFXDM":"4","KKMC":"海旭道与永盛路交口正向"},{"KKBH":"720861003000","HPHM":"冀RD9024","JGSK":"2021-04-01 12:25:51.113","CDBH":"10","XSFX":"由北向南","XSFXDM":"4","KKMC":"海晨道与安明路交口"},{"KKBH":"720861003000","HPHM":"津A7N760","JGSK":"2021-04-01 12:25:51.147","CDBH":"2","XSFX":"由东向西","XSFXDM":"1","KKMC":"海晨道与安明路交口"},{"KKBH":"610276126","HPHM":"津A03507F","JGSK":"2021-04-01 12:25:51.354","CDBH":"5","XSFX":"由南向北","XSFXDM":"3","KKMC":"中新大道与和意路交口"},{"KKBH":"7205710040000","HPHM":"车牌","JGSK":"2021-04-01 12:25:51.45","CDBH":"4","XSFX":"由西向东","XSFXDM":"2","KKMC":"动漫东路与动漫中路交口正向"},{"KKBH":"720891008000","HPHM":"鲁N1F961","JGSK":"2021-04-01 12:25:51.496","CDBH":"13","XSFX":"由北向南","XSFXDM":"4","KKMC":"海博道与荣盛路交口"},{"KKBH":"610266117","HPHM":"车牌","JGSK":"2021-04-01 12:25:51.519","CDBH":"8","XSFX":"由南向北","XSFXDM":"3","KKMC":"中生大道与和韵路交口"},{"KKBH":"610391007","HPHM":"津AR9700","JGSK":"2021-04-01 12:25:51.685","CDBH":"8","XSFX":"由南向北","XSFXDM":"3","KKMC":"和韵路与和风路交口"},{"KKBH":"610401005","HPHM":"车牌","JGSK":"2021-04-01 12:25:51.741","CDBH":"7","XSFX":"由南向北","XSFXDM":"3","KKMC":"和畅路与和顺路交口"},{"KKBH":"610276125","HPHM":"京QS5C23","JGSK":"2021-04-01 12:25:51.773","CDBH":"5","XSFX":"由南向北","XSFXDM":"3","KKMC":"中新大道与和顺路交口"},{"KKBH":"610391006","HPHM":"车牌","JGSK":"2021-04-01 12:25:51.794","CDBH":"5","XSFX":"由西向东","XSFXDM":"2","KKMC":"和韵路与和意路交口"},{"KKBH":"720881006000","HPHM":"蒙G81803","JGSK":"2021-04-01 12:25:51.983","CDBH":"4","XSFX":"由南向北","XSFXDM":"3","KKMC":"海旭道与庄盛路交口"},{"KKBH":"711","HPHM":"津JS5555","JGSK":"2021-04-01 12:25:52.249","CDBH":"5","XSFX":"由南向北","XSFXDM":"3","KKMC":"不礼让行人中新大道与和旭路交口"},{"KKBH":"610256116","HPHM":"鲁UDH119","JGSK":"2021-04-01 12:25:52.29","CDBH":"7","XSFX":"由南向北","XSFXDM":"3","KKMC":"中天大道与和顺路交口"},{"KKBH":"610256113","HPHM":"车牌","JGSK":"2021-04-01 12:25:52.315","CDBH":"2","XSFX":"由西向东","XSFXDM":"2","KKMC":"中天大道与和风路交口"},{"KKBH":"7205710030000","HPHM":"车牌","JGSK":"2021-04-01 12:25:52.419","CDBH":"4","XSFX":"由西向东","XSFXDM":"2","KKMC":"动漫东路与文三路交口正向"},{"KKBH":"610256114","HPHM":"津K38090","JGSK":"2021-04-01 12:25:52.531","CDBH":"1","XSFX":"由西向东","XSFXDM":"2","KKMC":"中天大道与和旭路交口"},{"KKBH":"7400110020000","HPHM":"冀T618GA","JGSK":"2021-04-01 12:25:52.662","CDBH":"4","XSFX":"由南向北","XSFXDM":"3","KKMC":"静湖南路与华一路交口正向"},{"KKBH":"7400110020000","HPHM":"津H52257","JGSK":"2021-04-01 12:25:52.663","CDBH":"5","XSFX":"由南向北","XSFXDM":"3","KKMC":"静湖南路与华一路交口正向"},{"KKBH":"610401004","HPHM":"津MHY802","JGSK":"2021-04-01 12:25:52.701","CDBH":"4","XSFX":"由西向东","XSFXDM":"2","KKMC":"和畅路与和风路交口"},{"KKBH":"610256115","HPHM":"津GML426","JGSK":"2021-04-01 12:25:52.856","CDBH":"3","XSFX":"由东向西","XSFXDM":"1","KKMC":"中天大道与中生大道交口"},{"KKBH":"610256112","HPHM":"辽A83RN3","JGSK":"2021-04-01 12:25:52.885","CDBH":"2","XSFX":"由东向西","XSFXDM":"1","KKMC":"中天大道与中津大道交口"},{"KKBH":"610326142000","HPHM":"车牌","JGSK":"2021-04-01 12:25:52.993","CDBH":"4","XSFX":"由西向东","XSFXDM":"2","KKMC":"中成大道与泰七路交口"},{"KKBH":"7208810020000","HPHM":"鲁GU7889","JGSK":"2021-04-01 12:25:53.085","CDBH":"7","XSFX":"由西向东","XSFXDM":"2","KKMC":"海旭道与安正路交口正向"},{"KKBH":"610401005","HPHM":"津J11252","JGSK":"2021-04-01 12:25:53.25","CDBH":"9","XSFX":"由南向北","XSFXDM":"3","KKMC":"和畅路与和顺路交口"},{"KKBH":"610391007","HPHM":"津DAT818","JGSK":"2021-04-01 12:25:53.314","CDBH":"5","XSFX":"由西向东","XSFXDM":"2","KKMC":"和韵路与和风路交口"},{"KKBH":"610261005000","HPHM":"冀D297S8","JGSK":"2021-04-01 12:25:53.328","CDBH":"2","XSFX":"由南向北","XSFXDM":"3","KKMC":"中生大道与静湖西路（南侧）"},{"KKBH":"720881002000","HPHM":"冀AB3U80","JGSK":"2021-04-01 12:25:53.381","CDBH":"7","XSFX":"由西向东","XSFXDM":"2","KKMC":"海旭道与安正路交口"},{"KKBH":"610261005000","HPHM":"鲁NU06Y9","JGSK":"2021-04-01 12:25:53.407","CDBH":"2","XSFX":"由南向北","XSFXDM":"3","KKMC":"中生大道与静湖西路（南侧）"},{"KKBH":"610286127","HPHM":"津E25117","JGSK":"2021-04-01 12:25:53.478","CDBH":"7","XSFX":"由南向北","XSFXDM":"3","KKMC":"中津大道与和畅路交口"},{"KKBH":"720571004000","HPHM":"鲁A06CL1","JGSK":"2021-04-01 12:25:53.619","CDBH":"3","XSFX":"由西向东","XSFXDM":"2","KKMC":"动漫东路与动漫中路交口"},{"KKBH":"610276126","HPHM":"津KRU516","JGSK":"2021-04-01 12:25:53.72","CDBH":"8","XSFX":"由北向南","XSFXDM":"4","KKMC":"中新大道与和意路交口"},{"KKBH":"720861002000","HPHM":"津C65Z10","JGSK":"2021-04-01 12:25:53.791","CDBH":"7","XSFX":"由南向北","XSFXDM":"3","KKMC":"海晨道与安正路交口"},{"KKBH":"610256114","HPHM":"冀J7EX79","JGSK":"2021-04-01 12:25:53.892","CDBH":"5","XSFX":"由南向北","XSFXDM":"3","KKMC":"中天大道与和旭路交口"},{"KKBH":"610256115","HPHM":"冀R5111Y","JGSK":"2021-04-01 12:25:53.955","CDBH":"5","XSFX":"由西向东","XSFXDM":"2","KKMC":"中天大道与中生大道交口"},{"KKBH":"711","HPHM":"津CDZ877","JGSK":"2021-04-01 12:25:53.957","CDBH":"7","XSFX":"由北向南","XSFXDM":"4","KKMC":"不礼让行人中新大道与和旭路交口"},{"KKBH":"610276126","HPHM":"津FLA566","JGSK":"2021-04-01 12:25:53.959","CDBH":"8","XSFX":"由北向南","XSFXDM":"4","KKMC":"中新大道与和意路交口"},{"KKBH":"7205710010000","HPHM":"车牌","JGSK":"2021-04-01 12:25:53.981","CDBH":"2","XSFX":"由西向东","XSFXDM":"2","KKMC":"动漫东路与文一路交口正向"},{"KKBH":"610391007","HPHM":"辽B6R81F","JGSK":"2021-04-01 12:25:54.055","CDBH":"10","XSFX":"由北向南","XSFXDM":"4","KKMC":"和韵路与和风路交口"},{"KKBH":"610266117","HPHM":"津LM9989","JGSK":"2021-04-01 12:25:54.061","CDBH":"11","XSFX":"由北向南","XSFXDM":"4","KKMC":"中生大道与和韵路交口"},{"KKBH":"7400110020000","HPHM":"津A7L859","JGSK":"2021-04-01 12:25:54.182","CDBH":"4","XSFX":"由南向北","XSFXDM":"3","KKMC":"静湖南路与华一路交口正向"},{"KKBH":"610286127","HPHM":"津HJ8665","JGSK":"2021-04-01 12:25:54.204","CDBH":"6","XSFX":"由西向东","XSFXDM":"2","KKMC":"中津大道与和畅路交口"},{"KKBH":"610401005","HPHM":"车牌","JGSK":"2021-04-01 12:25:54.29","CDBH":"7","XSFX":"由南向北","XSFXDM":"3","KKMC":"和畅路与和顺路交口"},{"KKBH":"610266118","HPHM":"豫JQ9672","JGSK":"2021-04-01 12:25:54.303","CDBH":"5","XSFX":"由西向东","XSFXDM":"2","KKMC":"中生大道与和畅路交口"},{"KKBH":"7280310020000","HPHM":"车牌","JGSK":"2021-04-01 12:25:54.605","CDBH":"6","XSFX":"由南向北","XSFXDM":"3","KKMC":"动漫中路与文一路交口正向"},{"KKBH":"610271009","HPHM":"车牌","JGSK":"2021-04-01 12:25:54.684","CDBH":"4","XSFX":"由西向东","XSFXDM":"2","KKMC":"中新大道与泰七路交口"},{"KKBH":"610276126","HPHM":"津D31022","JGSK":"2021-04-01 12:25:54.691","CDBH":"7","XSFX":"由北向南","XSFXDM":"4","KKMC":"中新大道与和意路交口"},{"KKBH":"7280310030000","HPHM":"津E14134","JGSK":"2021-04-01 12:25:54.727","CDBH":"1","XSFX":"由东向西","XSFXDM":"1","KKMC":"动漫中路与文二路交口正向"},{"KKBH":"610266117","HPHM":"车牌","JGSK":"2021-04-01 12:25:54.82","CDBH":"6","XSFX":"由西向东","XSFXDM":"2","KKMC":"中生大道与和韵路交口"},{"KKBH":"610256116","HPHM":"津KD6875","JGSK":"2021-04-01 12:25:54.847","CDBH":"9","XSFX":"由南向北","XSFXDM":"3","KKMC":"中天大道与和顺路交口"},{"KKBH":"610276126","HPHM":"车牌","JGSK":"2021-04-01 12:25:54.922","CDBH":"5","XSFX":"由南向北","XSFXDM":"3","KKMC":"中新大道与和意路交口"},{"KKBH":"610271010","HPHM":"津C67911","JGSK":"2021-04-01 12:25:54.957","CDBH":"4","XSFX":"由南向北","XSFXDM":"3","KKMC":"中新大道与华五路交口"},{"KKBH":"610276125","HPHM":"京QS5C23","JGSK":"2021-04-01 12:25:55.109","CDBH":"5","XSFX":"由南向北","XSFXDM":"3","KKMC":"中新大道与和顺路交口"},{"KKBH":"610401004","HPHM":"冀DA829L","JGSK":"2021-04-01 12:25:55.184","CDBH":"2","XSFX":"由东向西","XSFXDM":"1","KKMC":"和畅路与和风路交口"},{"KKBH":"610256114","HPHM":"冀H23568","JGSK":"2021-04-01 12:25:55.434","CDBH":"8","XSFX":"由北向南","XSFXDM":"4","KKMC":"中天大道与和旭路交口"},{"KKBH":"728031003000","HPHM":"晋LNE326","JGSK":"2021-04-01 12:25:55.498","CDBH":"5","XSFX":"由北向南","XSFXDM":"4","KKMC":"动漫中路与文二路交口"},{"KKBH":"610266118","HPHM":"津AFY218","JGSK":"2021-04-01 12:25:55.579","CDBH":"3","XSFX":"由东向西","XSFXDM":"1","KKMC":"中生大道与和畅路交口"},{"KKBH":"7208910030000","HPHM":"冀FT236M","JGSK":"2021-04-01 12:25:55.592","CDBH":"12","XSFX":"由北向南","XSFXDM":"4","KKMC":"海博道与安正路交口正向"},{"KKBH":"610266117","HPHM":"津ADE5585","JGSK":"2021-04-01 12:25:55.614","CDBH":"7","XSFX":"由南向北","XSFXDM":"3","KKMC":"中生大道与和韵路交口"},{"KKBH":"7209010020000","HPHM":"吉A767GP","JGSK":"2021-04-01 12:25:55.64","CDBH":"10","XSFX":"由北向南","XSFXDM":"4","KKMC":"玉林道与安正路交口正向"},{"KKBH":"720901002000","HPHM":"蒙DTA993","JGSK":"2021-04-01 12:25:55.645","CDBH":"11","XSFX":"由北向南","XSFXDM":"4","KKMC":"玉林道与安正路交口"},{"KKBH":"711","HPHM":"京YM5268","JGSK":"2021-04-01 12:25:55.878","CDBH":"8","XSFX":"由北向南","XSFXDM":"4","KKMC":"不礼让行人中新大道与和旭路交口"},{"KKBH":"610256116","HPHM":"津DAA359","JGSK":"2021-04-01 12:25:55.964","CDBH":"10","XSFX":"由北向南","XSFXDM":"4","KKMC":"中天大道与和顺路交口"},{"KKBH":"610271010","HPHM":"车牌","JGSK":"2021-04-01 12:25:55.998","CDBH":"8","XSFX":"由北向南","XSFXDM":"4","KKMC":"中新大道与华五路交口"},{"KKBH":"610266117","HPHM":"津GLS623","JGSK":"2021-04-01 12:25:56.097","CDBH":"2","XSFX":"由东向西","XSFXDM":"1","KKMC":"中生大道与和韵路交口"},{"KKBH":"610401004","HPHM":"津ALP087","JGSK":"2021-04-01 12:25:56.221","CDBH":"4","XSFX":"由西向东","XSFXDM":"2","KKMC":"和畅路与和风路交口"},{"KKBH":"720881004000","HPHM":"黑AZ0D76","JGSK":"2021-04-01 12:25:56.265","CDBH":"8","XSFX":"由北向南","XSFXDM":"4","KKMC":"海旭道与永盛路交口"},{"KKBH":"7205710040000","HPHM":"车牌","JGSK":"2021-04-01 12:25:56.363","CDBH":"4","XSFX":"由西向东","XSFXDM":"2","KKMC":"动漫东路与动漫中路交口正向"},{"KKBH":"7205710040000","HPHM":"车牌","JGSK":"2021-04-01 12:25:56.364","CDBH":"4","XSFX":"由西向东","XSFXDM":"2","KKMC":"动漫东路与动漫中路交口正向"},{"KKBH":"610256115","HPHM":"京M27992","JGSK":"2021-04-01 12:25:56.368","CDBH":"10","XSFX":"由北向南","XSFXDM":"4","KKMC":"中天大道与中生大道交口"},{"KKBH":"7208710020000","HPHM":"津A1A229","JGSK":"2021-04-01 12:25:56.402","CDBH":"9","XSFX":"由北向南","XSFXDM":"4","KKMC":"安正路与芳菲路交口正向"},{"KKBH":"6103261400000","HPHM":"津C285Z8","JGSK":"2021-04-01 12:25:56.427","CDBH":"6","XSFX":"由西向东","XSFXDM":"2","KKMC":"中成大道与中海大道交口正向"},{"KKBH":"610271008","HPHM":"津C02162","JGSK":"2021-04-01 12:25:56.431","CDBH":"2","XSFX":"由南向北","XSFXDM":"3","KKMC":"中新大道与航母主题公园支路交口"},{"KKBH":"610286127","HPHM":"鲁NZ98C1","JGSK":"2021-04-01 12:25:56.587","CDBH":"7","XSFX":"由南向北","XSFXDM":"3","KKMC":"中津大道与和畅路交口"},{"KKBH":"610256116","HPHM":"津C862L9","JGSK":"2021-04-01 12:25:56.665","CDBH":"4","XSFX":"由西向东","XSFXDM":"2","KKMC":"中天大道与和顺路交口"},{"KKBH":"610271009","HPHM":"津DZJ811","JGSK":"2021-04-01 12:25:56.799","CDBH":"8","XSFX":"由南向北","XSFXDM":"3","KKMC":"中新大道与泰七路交口"},{"KKBH":"720891008000","HPHM":"晋J33C79","JGSK":"2021-04-01 12:25:56.94","CDBH":"5","XSFX":"由西向东","XSFXDM":"2","KKMC":"海博道与荣盛路交口"},{"KKBH":"7208910030000","HPHM":"冀B9CW75","JGSK":"2021-04-01 12:25:57.03","CDBH":"11","XSFX":"由北向南","XSFXDM":"4","KKMC":"海博道与安正路交口正向"},{"KKBH":"610391007","HPHM":"鲁R1CR85","JGSK":"2021-04-01 12:25:57.077","CDBH":"10","XSFX":"由北向南","XSFXDM":"4","KKMC":"和韵路与和风路交口"},{"KKBH":"6071310030000","HPHM":"津AR9777","JGSK":"2021-04-01 12:25:57.092","CDBH":"3","XSFX":"由东向西","XSFXDM":"1","KKMC":"中央大道与海旭道交口正向"},{"KKBH":"610266118","HPHM":"津DFF448","JGSK":"2021-04-01 12:25:57.099","CDBH":"1","XSFX":"由东向西","XSFXDM":"1","KKMC":"中生大道与和畅路交口"},{"KKBH":"720891003000","HPHM":"车牌","JGSK":"2021-04-01 12:25:57.211","CDBH":"2","XSFX":"由东向西","XSFXDM":"1","KKMC":"海博道与安正路交口"},{"KKBH":"6103261420000","HPHM":"津APG601","JGSK":"2021-04-01 12:25:57.514","CDBH":"13","XSFX":"由北向南","XSFXDM":"4","KKMC":"中成大道与泰七路交口正向"},{"KKBH":"711","HPHM":"津HX8721","JGSK":"2021-04-01 12:25:57.603","CDBH":"5","XSFX":"由南向北","XSFXDM":"3","KKMC":"不礼让行人中新大道与和旭路交口"},{"KKBH":"711","HPHM":"津DKS929","JGSK":"2021-04-01 12:25:57.636","CDBH":"7","XSFX":"由北向南","XSFXDM":"4","KKMC":"不礼让行人中新大道与和旭路交口"},{"KKBH":"610266118","HPHM":"津JJF007","JGSK":"2021-04-01 12:25:57.657","CDBH":"5","XSFX":"由西向东","XSFXDM":"2","KKMC":"中生大道与和畅路交口"},{"KKBH":"711","HPHM":"津RTT139","JGSK":"2021-04-01 12:25:57.779","CDBH":"2","XSFX":"由东向西","XSFXDM":"1","KKMC":"不礼让行人中新大道与和旭路交口"},{"KKBH":"610276126","HPHM":"津KRU516","JGSK":"2021-04-01 12:25:57.781","CDBH":"8","XSFX":"由北向南","XSFXDM":"4","KKMC":"中新大道与和意路交口"},{"KKBH":"610266117","HPHM":"津LM9989","JGSK":"2021-04-01 12:25:58.005","CDBH":"12","XSFX":"由北向南","XSFXDM":"4","KKMC":"中生大道与和韵路交口"},{"KKBH":"7208610030000","HPHM":"津HVF299","JGSK":"2021-04-01 12:25:58.015","CDBH":"4","XSFX":"由西向东","XSFXDM":"2","KKMC":"海晨道与安明路交口正向"},{"KKBH":"7208710020000","HPHM":"车牌","JGSK":"2021-04-01 12:25:58.172","CDBH":"10","XSFX":"由北向南","XSFXDM":"4","KKMC":"安正路与芳菲路交口正向"},{"KKBH":"610276126","HPHM":"津D31022","JGSK":"2021-04-01 12:25:58.341","CDBH":"7","XSFX":"由北向南","XSFXDM":"4","KKMC":"中新大道与和意路交口"},{"KKBH":"610266118","HPHM":"鲁R29B71","JGSK":"2021-04-01 12:25:58.431","CDBH":"10","XSFX":"由北向南","XSFXDM":"4","KKMC":"中生大道与和畅路交口"},{"KKBH":"610271009","HPHM":"津ND8915","JGSK":"2021-04-01 12:25:58.553","CDBH":"7","XSFX":"由南向北","XSFXDM":"3","KKMC":"中新大道与泰七路交口"},{"KKBH":"610276126","HPHM":"津K15033","JGSK":"2021-04-01 12:25:58.605","CDBH":"7","XSFX":"由北向南","XSFXDM":"4","KKMC":"中新大道与和意路交口"},{"KKBH":"610266118","HPHM":"鲁R2M36G","JGSK":"2021-04-01 12:25:58.685","CDBH":"4","XSFX":"由西向东","XSFXDM":"2","KKMC":"中生大道与和畅路交口"},{"KKBH":"610251001","HPHM":"津A09826D","JGSK":"2021-04-01 12:25:58.775","CDBH":"4","XSFX":"由西向东","XSFXDM":"2","KKMC":"中天大道与和畅路交口"},{"KKBH":"610256114","HPHM":"冀H23568","JGSK":"2021-04-01 12:25:58.781","CDBH":"8","XSFX":"由北向南","XSFXDM":"4","KKMC":"中天大道与和旭路交口"},{"KKBH":"610276126","HPHM":"津C852M5","JGSK":"2021-04-01 12:25:58.941","CDBH":"5","XSFX":"由南向北","XSFXDM":"3","KKMC":"中新大道与和意路交口"},{"KKBH":"7208910060000","HPHM":"津KHS126","JGSK":"2021-04-01 12:25:59.05","CDBH":"12","XSFX":"由北向南","XSFXDM":"4","KKMC":"海博道与永盛路交口正向"},{"KKBH":"7208610030000","HPHM":"鲁ETL277","JGSK":"2021-04-01 12:25:59.085","CDBH":"7","XSFX":"由南向北","XSFXDM":"3","KKMC":"海晨道与安明路交口正向"},{"KKBH":"610256112","HPHM":"津GRJ257","JGSK":"2021-04-01 12:25:59.095","CDBH":"10","XSFX":"由北向南","XSFXDM":"4","KKMC":"中天大道与中津大道交口"},{"KKBH":"610256116","HPHM":"冀BU206A","JGSK":"2021-04-01 12:25:59.106","CDBH":"11","XSFX":"由北向南","XSFXDM":"4","KKMC":"中天大道与和顺路交口"},{"KKBH":"720881002000","HPHM":"鲁GU7889","JGSK":"2021-04-01 12:25:59.217","CDBH":"8","XSFX":"由西向东","XSFXDM":"2","KKMC":"海旭道与安正路交口"},{"KKBH":"740011002000","HPHM":"津H52257","JGSK":"2021-04-01 12:25:59.31","CDBH":"13","XSFX":"由南向北","XSFXDM":"3","KKMC":"静湖南路与华一路交口"},{"KKBH":"610256113","HPHM":"车牌","JGSK":"2021-04-01 12:25:59.348","CDBH":"2","XSFX":"由西向东","XSFXDM":"2","KKMC":"中天大道与和风路交口"},{"KKBH":"720891003000","HPHM":"冀B9CW75","JGSK":"2021-04-01 12:25:59.37","CDBH":"2","XSFX":"由东向西","XSFXDM":"1","KKMC":"海博道与安正路交口"},{"KKBH":"6071310030000","HPHM":"津CB150学","JGSK":"2021-04-01 12:25:59.438","CDBH":"2","XSFX":"由东向西","XSFXDM":"1","KKMC":"中央大道与海旭道交口正向"},{"KKBH":"610271009","HPHM":"京AP4851","JGSK":"2021-04-01 12:25:59.479","CDBH":"4","XSFX":"由西向东","XSFXDM":"2","KKMC":"中新大道与泰七路交口"},{"KKBH":"610256114","HPHM":"冀J7EX79","JGSK":"2021-04-01 12:25:59.627","CDBH":"5","XSFX":"由南向北","XSFXDM":"3","KKMC":"中天大道与和旭路交口"},{"KKBH":"740011002000","HPHM":"冀T618GA","JGSK":"2021-04-01 12:25:59.627","CDBH":"12","XSFX":"由南向北","XSFXDM":"3","KKMC":"静湖南路与华一路交口"},{"KKBH":"7208610030000","HPHM":"津NMR098","JGSK":"2021-04-01 12:25:59.681","CDBH":"10","XSFX":"由北向南","XSFXDM":"4","KKMC":"海晨道与安明路交口正向"},{"KKBH":"610286127","HPHM":"津E25117","JGSK":"2021-04-01 12:25:59.768","CDBH":"7","XSFX":"由南向北","XSFXDM":"3","KKMC":"中津大道与和畅路交口"},{"KKBH":"610256115","HPHM":"津GSH176","JGSK":"2021-04-01 12:25:59.837","CDBH":"1","XSFX":"由东向西","XSFXDM":"1","KKMC":"中天大道与中生大道交口"},{"KKBH":"7205710040000","HPHM":"车牌","JGSK":"2021-04-01 12:25:59.842","CDBH":"5","XSFX":"由北向南","XSFXDM":"4","KKMC":"动漫东路与动漫中路交口正向"},{"KKBH":"7208810020000","HPHM":"苏C7Z788","JGSK":"2021-04-01 12:25:59.953","CDBH":"2","XSFX":"由东向西","XSFXDM":"1","KKMC":"海旭道与安正路交口正向"},{"KKBH":"610276126","HPHM":"鲁GZ2F66","JGSK":"2021-04-01 12:25:59.96","CDBH":"8","XSFX":"由北向南","XSFXDM":"4","KKMC":"中新大道与和意路交口"},{"KKBH":"7280310020000","HPHM":"车牌","JGSK":"2021-04-01 12:25:59.993","CDBH":"6","XSFX":"由南向北","XSFXDM":"3","KKMC":"动漫中路与文一路交口正向"},{"KKBH":"610391007","HPHM":"津NXY333","JGSK":"2021-04-01 12:26:00.014","CDBH":"10","XSFX":"由北向南","XSFXDM":"4","KKMC":"和韵路与和风路交口"},{"KKBH":"610266118","HPHM":"鲁R2M36G","JGSK":"2021-04-01 12:26:00.057","CDBH":"4","XSFX":"由西向东","XSFXDM":"2","KKMC":"中生大道与和畅路交口"},{"KKBH":"7208610020000","HPHM":"津G02009","JGSK":"2021-04-01 12:26:00.117","CDBH":"4","XSFX":"由西向东","XSFXDM":"2","KKMC":"海晨道与安正路交口正向"},{"KKBH":"610266117","HPHM":"津ADE5585","JGSK":"2021-04-01 12:26:00.153","CDBH":"9","XSFX":"由南向北","XSFXDM":"3","KKMC":"中生大道与和韵路交口"},{"KKBH":"728031003000","HPHM":"津E14134","JGSK":"2021-04-01 12:26:00.174","CDBH":"1","XSFX":"由东向西","XSFXDM":"1","KKMC":"动漫中路与文二路交口"},{"KKBH":"610271009","HPHM":"车牌","JGSK":"2021-04-01 12:26:00.33","CDBH":"7","XSFX":"由南向北","XSFXDM":"3","KKMC":"中新大道与泰七路交口"},{"KKBH":"610256116","HPHM":"豫ELC395","JGSK":"2021-04-01 12:26:00.442","CDBH":"8","XSFX":"由南向北","XSFXDM":"3","KKMC":"中天大道与和顺路交口"},{"KKBH":"7208510020000","HPHM":"津GYV138","JGSK":"2021-04-01 12:26:00.495","CDBH":"2","XSFX":"由东向西","XSFXDM":"1","KKMC":"碧水道与安正路交口正向"},{"KKBH":"610256116","HPHM":"津DN8330","JGSK":"2021-04-01 12:26:00.583","CDBH":"4","XSFX":"由西向东","XSFXDM":"2","KKMC":"中天大道与和顺路交口"},{"KKBH":"7205710010000","HPHM":"津JHR208","JGSK":"2021-04-01 12:26:00.675","CDBH":"3","XSFX":"由南向北","XSFXDM":"3","KKMC":"动漫东路与文一路交口正向"},{"KKBH":"7209010030000","HPHM":"川Y988C7","JGSK":"2021-04-01 12:26:01.057","CDBH":"1","XSFX":"由东向西","XSFXDM":"1","KKMC":"玉林道与安平路交口正向"},{"KKBH":"610256115","HPHM":"津A2S048","JGSK":"2021-04-01 12:26:01.347","CDBH":"2","XSFX":"由东向西","XSFXDM":"1","KKMC":"中天大道与中生大道交口"},{"KKBH":"610266118","HPHM":"津AF19245","JGSK":"2021-04-01 12:26:01.356","CDBH":"2","XSFX":"由东向西","XSFXDM":"1","KKMC":"中生大道与和畅路交口"},{"KKBH":"610326142000","HPHM":"津APG601","JGSK":"2021-04-01 12:26:01.455","CDBH":"14","XSFX":"由北向南","XSFXDM":"4","KKMC":"中成大道与泰七路交口"},{"KKBH":"610266118","HPHM":"津B5295P","JGSK":"2021-04-01 12:26:01.493","CDBH":"1","XSFX":"由东向西","XSFXDM":"1","KKMC":"中生大道与和畅路交口"},{"KKBH":"610266117","HPHM":"车牌","JGSK":"2021-04-01 12:26:01.507","CDBH":"5","XSFX":"由西向东","XSFXDM":"2","KKMC":"中生大道与和韵路交口"},{"KKBH":"610286127","HPHM":"津C3E103","JGSK":"2021-04-01 12:26:01.577","CDBH":"4","XSFX":"由西向东","XSFXDM":"2","KKMC":"中津大道与和畅路交口"},{"KKBH":"7208910050000","HPHM":"津N32663","JGSK":"2021-04-01 12:26:01.582","CDBH":"1","XSFX":"由东向西","XSFXDM":"1","KKMC":"海博道与安明路交口正向"},{"KKBH":"610276125","HPHM":"蒙D913D6","JGSK":"2021-04-01 12:26:01.589","CDBH":"8","XSFX":"由北向南","XSFXDM":"4","KKMC":"中新大道与和顺路交口"},{"KKBH":"610391007","HPHM":"鲁R1CR85","JGSK":"2021-04-01 12:26:01.717","CDBH":"11","XSFX":"由北向南","XSFXDM":"4","KKMC":"和韵路与和风路交口"},{"KKBH":"610256115","HPHM":"辽PHN039","JGSK":"2021-04-01 12:26:01.864","CDBH":"6","XSFX":"由西向东","XSFXDM":"2","KKMC":"中天大道与中生大道交口"},{"KKBH":"610256115","HPHM":"津R5111Y","JGSK":"2021-04-01 12:26:01.903","CDBH":"6","XSFX":"由西向东","XSFXDM":"2","KKMC":"中天大道与中生大道交口"},{"KKBH":"7208910060000","HPHM":"豫AS02Q5","JGSK":"2021-04-01 12:26:01.93","CDBH":"3","XSFX":"由东向西","XSFXDM":"1","KKMC":"海博道与永盛路交口正向"},{"KKBH":"610276126","HPHM":"冀EHV620","JGSK":"2021-04-01 12:26:02.131","CDBH":"8","XSFX":"由北向南","XSFXDM":"4","KKMC":"中新大道与和意路交口"},{"KKBH":"720901002000","HPHM":"吉A767GP","JGSK":"2021-04-01 12:26:02.2","CDBH":"10","XSFX":"由北向南","XSFXDM":"4","KKMC":"玉林道与安正路交口"},{"KKBH":"720861003000","HPHM":"津HVF299","JGSK":"2021-04-01 12:26:02.251","CDBH":"4","XSFX":"由西向东","XSFXDM":"2","KKMC":"海晨道与安明路交口"},{"KKBH":"610271009","HPHM":"津DZJ811","JGSK":"2021-04-01 12:26:02.33","CDBH":"8","XSFX":"由南向北","XSFXDM":"3","KKMC":"中新大道与泰七路交口"},{"KKBH":"610256115","HPHM":"津RSM833","JGSK":"2021-04-01 12:26:02.426","CDBH":"3","XSFX":"由东向西","XSFXDM":"1","KKMC":"中天大道与中生大道交口"},{"KKBH":"610271010","HPHM":"津AD88467","JGSK":"2021-04-01 12:26:02.436","CDBH":"8","XSFX":"由北向南","XSFXDM":"4","KKMC":"中新大道与华五路交口"},{"KKBH":"610256115","HPHM":"京M27992","JGSK":"2021-04-01 12:26:02.523","CDBH":"10","XSFX":"由北向南","XSFXDM":"4","KKMC":"中天大道与中生大道交口"},{"KKBH":"720881002000","HPHM":"苏C7Z788","JGSK":"2021-04-01 12:26:02.693","CDBH":"2","XSFX":"由东向西","XSFXDM":"1","KKMC":"海旭道与安正路交口"},{"KKBH":"610286127","HPHM":"鲁R0K05U","JGSK":"2021-04-01 12:26:02.71","CDBH":"5","XSFX":"由西向东","XSFXDM":"2","KKMC":"中津大道与和畅路交口"},{"KKBH":"711","HPHM":"津A8W581","JGSK":"2021-04-01 12:26:02.718","CDBH":"5","XSFX":"由南向北","XSFXDM":"3","KKMC":"不礼让行人中新大道与和旭路交口"},{"KKBH":"7208910060000","HPHM":"津MW8798","JGSK":"2021-04-01 12:26:02.747","CDBH":"9","XSFX":"由南向北","XSFXDM":"3","KKMC":"海博道与永盛路交口正向"},{"KKBH":"720891003000","HPHM":"冀FT236M","JGSK":"2021-04-01 12:26:02.944","CDBH":"7","XSFX":"由南向北","XSFXDM":"3","KKMC":"海博道与安正路交口"},{"KKBH":"610391006","HPHM":"津HBT758","JGSK":"2021-04-01 12:26:02.97","CDBH":"4","XSFX":"由西向东","XSFXDM":"2","KKMC":"和韵路与和意路交口"},{"KKBH":"610276126","HPHM":"津K15033","JGSK":"2021-04-01 12:26:03.141","CDBH":"7","XSFX":"由北向南","XSFXDM":"4","KKMC":"中新大道与和意路交口"},{"KKBH":"720871002000","HPHM":"津A1A229","JGSK":"2021-04-01 12:26:03.145","CDBH":"9","XSFX":"由北向南","XSFXDM":"4","KKMC":"安正路与芳菲路交口"},{"KKBH":"610276126","HPHM":"津C852M5","JGSK":"2021-04-01 12:26:03.268","CDBH":"5","XSFX":"由南向北","XSFXDM":"3","KKMC":"中新大道与和意路交口"},{"KKBH":"610286127","HPHM":"鲁NZ98C1","JGSK":"2021-04-01 12:26:03.288","CDBH":"7","XSFX":"由南向北","XSFXDM":"3","KKMC":"中津大道与和畅路交口"},{"KKBH":"610256112","HPHM":"津GRJ257","JGSK":"2021-04-01 12:26:03.314","CDBH":"10","XSFX":"由北向南","XSFXDM":"4","KKMC":"中天大道与中津大道交口"},{"KKBH":"610391007","HPHM":"津NXY333","JGSK":"2021-04-01 12:26:03.478","CDBH":"10","XSFX":"由北向南","XSFXDM":"4","KKMC":"和韵路与和风路交口"},{"KKBH":"720891006000","HPHM":"津KHS126","JGSK":"2021-04-01 12:26:03.655","CDBH":"12","XSFX":"由北向南","XSFXDM":"4","KKMC":"海博道与永盛路交口"},{"KKBH":"610266117","HPHM":"津GLS623","JGSK":"2021-04-01 12:26:03.769","CDBH":"3","XSFX":"由东向西","XSFXDM":"1","KKMC":"中生大道与和韵路交口"},{"KKBH":"610256116","HPHM":"津DAA359","JGSK":"2021-04-01 12:26:03.791","CDBH":"10","XSFX":"由北向南","XSFXDM":"4","KKMC":"中天大道与和顺路交口"},{"KKBH":"610266118","HPHM":"津GSX055","JGSK":"2021-04-01 12:26:03.953","CDBH":"4","XSFX":"由西向东","XSFXDM":"2","KKMC":"中生大道与和畅路交口"},{"KKBH":"7205710040000","HPHM":"车牌","JGSK":"2021-04-01 12:26:04.031","CDBH":"6","XSFX":"由北向南","XSFXDM":"4","KKMC":"动漫东路与动漫中路交口正向"},{"KKBH":"610251001","HPHM":"车牌","JGSK":"2021-04-01 12:26:04.038","CDBH":"4","XSFX":"由西向东","XSFXDM":"2","KKMC":"中天大道与和畅路交口"},{"KKBH":"610266118","HPHM":"津AF19245","JGSK":"2021-04-01 12:26:04.134","CDBH":"2","XSFX":"由东向西","XSFXDM":"1","KKMC":"中生大道与和畅路交口"},{"KKBH":"610271010","HPHM":"津AD88467","JGSK":"2021-04-01 12:26:04.152","CDBH":"8","XSFX":"由北向南","XSFXDM":"4","KKMC":"中新大道与华五路交口"},{"KKBH":"610276126","HPHM":"鲁GZ2F66","JGSK":"2021-04-01 12:26:04.18","CDBH":"8","XSFX":"由北向南","XSFXDM":"4","KKMC":"中新大道与和意路交口"},{"KKBH":"610401005","HPHM":"津AF37030","JGSK":"2021-04-01 12:26:04.207","CDBH":"10","XSFX":"由北向南","XSFXDM":"4","KKMC":"和畅路与和顺路交口"},{"KKBH":"7208910040000","HPHM":"车牌","JGSK":"2021-04-01 12:26:04.319","CDBH":"6","XSFX":"由西向东","XSFXDM":"2","KKMC":"海博道与安平路交口正向"},{"KKBH":"6071310030000","HPHM":"津KG8822","JGSK":"2021-04-01 12:26:04.448","CDBH":"2","XSFX":"由东向西","XSFXDM":"1","KKMC":"中央大道与海旭道交口正向"},{"KKBH":"610276125","HPHM":"冀HJV081","JGSK":"2021-04-01 12:26:04.476","CDBH":"7","XSFX":"由北向南","XSFXDM":"4","KKMC":"中新大道与和顺路交口"},{"KKBH":"610256115","HPHM":"津A09881D","JGSK":"2021-04-01 12:26:04.557","CDBH":"6","XSFX":"由西向东","XSFXDM":"2","KKMC":"中天大道与中生大道交口"},{"KKBH":"711","HPHM":"津GJ0121","JGSK":"2021-04-01 12:26:04.719","CDBH":"5","XSFX":"由南向北","XSFXDM":"3","KKMC":"不礼让行人中新大道与和旭路交口"},{"KKBH":"6102610030000","HPHM":"津GAA876","JGSK":"2021-04-01 12:26:04.745","CDBH":"1","XSFX":"由东向西","XSFXDM":"1","KKMC":"中生大道与静湖南路交口正向"},{"KKBH":"7208610030000","HPHM":"津ADD8075","JGSK":"2021-04-01 12:26:04.792","CDBH":"4","XSFX":"由西向东","XSFXDM":"2","KKMC":"海晨道与安明路交口正向"},{"KKBH":"7208810020000","HPHM":"津MY0635","JGSK":"2021-04-01 12:26:04.805","CDBH":"5","XSFX":"由西向东","XSFXDM":"2","KKMC":"海旭道与安正路交口正向"},{"KKBH":"7208810040000","HPHM":"车牌","JGSK":"2021-04-01 12:26:04.858","CDBH":"3","XSFX":"由东向西","XSFXDM":"1","KKMC":"海旭道与永盛路交口正向"},{"KKBH":"7208710020000","HPHM":"冀B9A096","JGSK":"2021-04-01 12:26:04.919","CDBH":"6","XSFX":"由南向北","XSFXDM":"3","KKMC":"安正路与芳菲路交口正向"},{"KKBH":"610276125","HPHM":"冀HJV081","JGSK":"2021-04-01 12:26:04.985","CDBH":"7","XSFX":"由北向南","XSFXDM":"4","KKMC":"中新大道与和顺路交口"},{"KKBH":"7208810040000","HPHM":"车牌","JGSK":"2021-04-01 12:26:05.057","CDBH":"2","XSFX":"由东向西","XSFXDM":"1","KKMC":"海旭道与永盛路交口正向"},{"KKBH":"610276124","HPHM":"津E04285","JGSK":"2021-04-01 12:26:05.088","CDBH":"11","XSFX":"由北向南","XSFXDM":"4","KKMC":"中新大道与中生大道交口"},{"KKBH":"610271008","HPHM":"津NMZ636","JGSK":"2021-04-01 12:26:05.204","CDBH":"4","XSFX":"由北向南","XSFXDM":"4","KKMC":"中新大道与航母主题公园支路交口"},{"KKBH":"610256113","HPHM":"车牌","JGSK":"2021-04-01 12:26:05.238","CDBH":"5","XSFX":"由南向北","XSFXDM":"3","KKMC":"中天大道与和风路交口"},{"KKBH":"610256111","HPHM":"津RML769","JGSK":"2021-04-01 12:26:05.299","CDBH":"7","XSFX":"由北向南","XSFXDM":"4","KKMC":"中天大道与和惠路交口"},{"KKBH":"720861002000","HPHM":"津G02009","JGSK":"2021-04-01 12:26:05.419","CDBH":"4","XSFX":"由西向东","XSFXDM":"2","KKMC":"海晨道与安正路交口"},{"KKBH":"7208510020000","HPHM":"车牌","JGSK":"2021-04-01 12:26:05.456","CDBH":"9","XSFX":"由北向南","XSFXDM":"4","KKMC":"碧水道与安正路交口正向"},{"KKBH":"720901003000","HPHM":"川Y988C7","JGSK":"2021-04-01 12:26:05.545","CDBH":"1","XSFX":"由东向西","XSFXDM":"1","KKMC":"玉林道与安平路交口"},{"KKBH":"610256116","HPHM":"津RYR273","JGSK":"2021-04-01 12:26:05.554","CDBH":"8","XSFX":"由南向北","XSFXDM":"3","KKMC":"中天大道与和顺路交口"},{"KKBH":"610256115","HPHM":"津RBT456","JGSK":"2021-04-01 12:26:05.625","CDBH":"10","XSFX":"由北向南","XSFXDM":"4","KKMC":"中天大道与中生大道交口"},{"KKBH":"610256116","HPHM":"车牌","JGSK":"2021-04-01 12:26:05.692","CDBH":"5","XSFX":"由西向东","XSFXDM":"2","KKMC":"中天大道与和顺路交口"},{"KKBH":"610266118","HPHM":"津GSX055","JGSK":"2021-04-01 12:26:05.737","CDBH":"4","XSFX":"由西向东","XSFXDM":"2","KKMC":"中生大道与和畅路交口"},{"KKBH":"7208710020000","HPHM":"鲁GU7889","JGSK":"2021-04-01 12:26:05.747","CDBH":"9","XSFX":"由北向南","XSFXDM":"4","KKMC":"安正路与芳菲路交口正向"},{"KKBH":"610276124","HPHM":"津NJF308","JGSK":"2021-04-01 12:26:05.862","CDBH":"6","XSFX":"由西向东","XSFXDM":"2","KKMC":"中新大道与中生大道交口"},{"KKBH":"610256115","HPHM":"津GSH176","JGSK":"2021-04-01 12:26:05.89","CDBH":"2","XSFX":"由东向西","XSFXDM":"1","KKMC":"中天大道与中生大道交口"},{"KKBH":"7208510020000","HPHM":"车牌","JGSK":"2021-04-01 12:26:05.966","CDBH":"9","XSFX":"由北向南","XSFXDM":"4","KKMC":"碧水道与安正路交口正向"},{"KKBH":"7208910060000","HPHM":"津RWE621","JGSK":"2021-04-01 12:26:05.978","CDBH":"3","XSFX":"由东向西","XSFXDM":"1","KKMC":"海博道与永盛路交口正向"},{"KKBH":"711","HPHM":"冀B312X9","JGSK":"2021-04-01 12:26:06.081","CDBH":"5","XSFX":"由南向北","XSFXDM":"3","KKMC":"不礼让行人中新大道与和旭路交口"},{"KKBH":"610256116","HPHM":"鲁UDH119","JGSK":"2021-04-01 12:26:06.118","CDBH":"7","XSFX":"由南向北","XSFXDM":"3","KKMC":"中天大道与和顺路交口"},{"KKBH":"610276125","HPHM":"津C52V62","JGSK":"2021-04-01 12:26:06.228","CDBH":"8","XSFX":"由北向南","XSFXDM":"4","KKMC":"中新大道与和顺路交口"},{"KKBH":"711","HPHM":"津GHC018","JGSK":"2021-04-01 12:26:06.251","CDBH":"2","XSFX":"由东向西","XSFXDM":"1","KKMC":"不礼让行人中新大道与和旭路交口"},{"KKBH":"7280310030000","HPHM":"车牌","JGSK":"2021-04-01 12:26:06.268","CDBH":"2","XSFX":"由东向西","XSFXDM":"1","KKMC":"动漫中路与文二路交口正向"},{"KKBH":"610256111","HPHM":"津RML769","JGSK":"2021-04-01 12:26:06.312","CDBH":"7","XSFX":"由北向南","XSFXDM":"4","KKMC":"中天大道与和惠路交口"},{"KKBH":"7208810020000","HPHM":"津DDZ706","JGSK":"2021-04-01 12:26:06.355","CDBH":"12","XSFX":"由北向南","XSFXDM":"4","KKMC":"海旭道与安正路交口正向"},{"KKBH":"610276124","HPHM":"车牌","JGSK":"2021-04-01 12:26:06.404","CDBH":"3","XSFX":"由东向西","XSFXDM":"1","KKMC":"中新大道与中生大道交口"},{"KKBH":"720891005000","HPHM":"津N32663","JGSK":"2021-04-01 12:26:06.424","CDBH":"1","XSFX":"由东向西","XSFXDM":"1","KKMC":"海博道与安明路交口"},{"KKBH":"7280310020000","HPHM":"车牌","JGSK":"2021-04-01 12:26:06.487","CDBH":"4","XSFX":"由西向东","XSFXDM":"2","KKMC":"动漫中路与文一路交口正向"},{"KKBH":"610276126","HPHM":"冀EHV620","JGSK":"2021-04-01 12:26:06.575","CDBH":"8","XSFX":"由北向南","XSFXDM":"4","KKMC":"中新大道与和意路交口"},{"KKBH":"610391007","HPHM":"津GAE883","JGSK":"2021-04-01 12:26:06.665","CDBH":"11","XSFX":"由北向南","XSFXDM":"4","KKMC":"和韵路与和风路交口"},{"KKBH":"7208110020000","HPHM":"吉AXM017","JGSK":"2021-04-01 12:26:06.705","CDBH":"2","XSFX":"由东向西","XSFXDM":"1","KKMC":"动漫南路与文一路交口正向"},{"KKBH":"610401004","HPHM":"冀BK22S1","JGSK":"2021-04-01 12:26:06.83","CDBH":"8","XSFX":"由南向北","XSFXDM":"3","KKMC":"和畅路与和风路交口"},{"KKBH":"610266118","HPHM":"鲁R29B71","JGSK":"2021-04-01 12:26:06.879","CDBH":"11","XSFX":"由北向南","XSFXDM":"4","KKMC":"中生大道与和畅路交口"},{"KKBH":"610276124","HPHM":"津A1G285","JGSK":"2021-04-01 12:26:06.976","CDBH":"10","XSFX":"由北向南","XSFXDM":"4","KKMC":"中新大道与中生大道交口"},{"KKBH":"610271008","HPHM":"津NMZ636","JGSK":"2021-04-01 12:26:07.063","CDBH":"4","XSFX":"由北向南","XSFXDM":"4","KKMC":"中新大道与航母主题公园支路交口"},{"KKBH":"711","HPHM":"冀D2N617","JGSK":"2021-04-01 12:26:07.072","CDBH":"7","XSFX":"由北向南","XSFXDM":"4","KKMC":"不礼让行人中新大道与和旭路交口"},{"KKBH":"720571001000","HPHM":"津JHR208","JGSK":"2021-04-01 12:26:07.261","CDBH":"4","XSFX":"由南向北","XSFXDM":"3","KKMC":"动漫东路与文一路交口"},{"KKBH":"720891006000","HPHM":"豫AS02Q5","JGSK":"2021-04-01 12:26:07.346","CDBH":"3","XSFX":"由东向西","XSFXDM":"1","KKMC":"海博道与永盛路交口"},{"KKBH":"720891006000","HPHM":"津MW8798","JGSK":"2021-04-01 12:26:07.362","CDBH":"9","XSFX":"由南向北","XSFXDM":"3","KKMC":"海博道与永盛路交口"},{"KKBH":"610256112","HPHM":"车牌","JGSK":"2021-04-01 12:26:07.374","CDBH":"8","XSFX":"由南向北","XSFXDM":"3","KKMC":"中天大道与中津大道交口"},{"KKBH":"610391006","HPHM":"黑CFC127","JGSK":"2021-04-01 12:26:07.46","CDBH":"1","XSFX":"由东向西","XSFXDM":"1","KKMC":"和韵路与和意路交口"},{"KKBH":"7208910050000","HPHM":"冀B1B2Z2","JGSK":"2021-04-01 12:26:07.541","CDBH":"3","XSFX":"由东向西","XSFXDM":"1","KKMC":"海博道与安明路交口正向"},{"KKBH":"610401005","HPHM":"津AR9778","JGSK":"2021-04-01 12:26:07.798","CDBH":"8","XSFX":"由南向北","XSFXDM":"3","KKMC":"和畅路与和顺路交口"},{"KKBH":"7208910050000","HPHM":"津RHJ282","JGSK":"2021-04-01 12:26:07.803","CDBH":"9","XSFX":"由南向北","XSFXDM":"3","KKMC":"海博道与安明路交口正向"},{"KKBH":"610256112","HPHM":"津RPX560","JGSK":"2021-04-01 12:26:07.959","CDBH":"11","XSFX":"由北向南","XSFXDM":"4","KKMC":"中天大道与中津大道交口"},{"KKBH":"610276125","HPHM":"蒙D913D6","JGSK":"2021-04-01 12:26:08.046","CDBH":"8","XSFX":"由北向南","XSFXDM":"4","KKMC":"中新大道与和顺路交口"},{"KKBH":"6102610040000","HPHM":"津MMD820","JGSK":"2021-04-01 12:26:08.199","CDBH":"6","XSFX":"由北向南","XSFXDM":"4","KKMC":"中生大道与静湖西路（北侧）正向"},{"KKBH":"720881002000","HPHM":"津MY0635","JGSK":"2021-04-01 12:26:08.201","CDBH":"6","XSFX":"由西向东","XSFXDM":"2","KKMC":"海旭道与安正路交口"},{"KKBH":"610271009","HPHM":"津RLQ091","JGSK":"2021-04-01 12:26:08.245","CDBH":"11","XSFX":"由北向南","XSFXDM":"4","KKMC":"中新大道与泰七路交口"},{"KKBH":"610391006","HPHM":"车牌","JGSK":"2021-04-01 12:26:08.341","CDBH":"4","XSFX":"由西向东","XSFXDM":"2","KKMC":"和韵路与和意路交口"},{"KKBH":"610251001","HPHM":"津A09826D","JGSK":"2021-04-01 12:26:08.36","CDBH":"4","XSFX":"由西向东","XSFXDM":"2","KKMC":"中天大道与和畅路交口"},{"KKBH":"610286127","HPHM":"津C3E103","JGSK":"2021-04-01 12:26:08.414","CDBH":"5","XSFX":"由西向东","XSFXDM":"2","KKMC":"中津大道与和畅路交口"},{"KKBH":"610276124","HPHM":"津A7C766","JGSK":"2021-04-01 12:26:08.503","CDBH":"6","XSFX":"由西向东","XSFXDM":"2","KKMC":"中新大道与中生大道交口"},{"KKBH":"610276125","HPHM":"冀B0HC42","JGSK":"2021-04-01 12:26:08.542","CDBH":"7","XSFX":"由北向南","XSFXDM":"4","KKMC":"中新大道与和顺路交口"},{"KKBH":"7209010020000","HPHM":"车牌","JGSK":"2021-04-01 12:26:08.55","CDBH":"1","XSFX":"由东向西","XSFXDM":"1","KKMC":"玉林道与安正路交口正向"},{"KKBH":"720861003000","HPHM":"津ADD8075","JGSK":"2021-04-01 12:26:08.567","CDBH":"4","XSFX":"由西向东","XSFXDM":"2","KKMC":"海晨道与安明路交口"},{"KKBH":"7208810020000","HPHM":"津GS0016","JGSK":"2021-04-01 12:26:08.623","CDBH":"5","XSFX":"由西向东","XSFXDM":"2","KKMC":"海旭道与安正路交口正向"},{"KKBH":"610256115","HPHM":"津DX3562","JGSK":"2021-04-01 12:26:08.66","CDBH":"3","XSFX":"由东向西","XSFXDM":"1","KKMC":"中天大道与中生大道交口"},{"KKBH":"7208910030000","HPHM":"车牌","JGSK":"2021-04-01 12:26:08.76","CDBH":"1","XSFX":"由东向西","XSFXDM":"1","KKMC":"海博道与安正路交口正向"},{"KKBH":"610276124","HPHM":"津AY7763","JGSK":"2021-04-01 12:26:08.803","CDBH":"2","XSFX":"由东向西","XSFXDM":"1","KKMC":"中新大道与中生大道交口"},{"KKBH":"7208910060000","HPHM":"津HXN365","JGSK":"2021-04-01 12:26:08.815","CDBH":"11","XSFX":"由北向南","XSFXDM":"4","KKMC":"海博道与永盛路交口正向"},{"KKBH":"6071310030000","HPHM":"津KA1008","JGSK":"2021-04-01 12:26:09.084","CDBH":"2","XSFX":"由东向西","XSFXDM":"1","KKMC":"中央大道与海旭道交口正向"},{"KKBH":"7208610020000","HPHM":"车牌","JGSK":"2021-04-01 12:26:09.1","CDBH":"12","XSFX":"由北向南","XSFXDM":"4","KKMC":"海晨道与安正路交口正向"},{"KKBH":"610256116","HPHM":"车牌","JGSK":"2021-04-01 12:26:09.306","CDBH":"12","XSFX":"由北向南","XSFXDM":"4","KKMC":"中天大道与和顺路交口"},{"KKBH":"610261003000","HPHM":"津GAA876","JGSK":"2021-04-01 12:26:09.37","CDBH":"11","XSFX":"由东向西","XSFXDM":"1","KKMC":"中生大道与静湖南路交口"},{"KKBH":"720851002000","HPHM":"津GYV138","JGSK":"2021-04-01 12:26:09.538","CDBH":"2","XSFX":"由东向西","XSFXDM":"1","KKMC":"碧水道与安正路交口"},{"KKBH":"720811002000","HPHM":"吉AXM017","JGSK":"2021-04-01 12:26:09.592","CDBH":"2","XSFX":"由东向西","XSFXDM":"1","KKMC":"动漫南路与文一路交口"},{"KKBH":"610391006","HPHM":"津HBT758","JGSK":"2021-04-01 12:26:09.823","CDBH":"4","XSFX":"由西向东","XSFXDM":"2","KKMC":"和韵路与和意路交口"},{"KKBH":"610286127","HPHM":"鲁R0K05U","JGSK":"2021-04-01 12:26:09.849","CDBH":"6","XSFX":"由西向东","XSFXDM":"2","KKMC":"中津大道与和畅路交口"},{"KKBH":"7280310060000","HPHM":"车牌","JGSK":"2021-04-01 12:26:10.057","CDBH":"8","XSFX":"由北向南","XSFXDM":"4","KKMC":"动漫中路与文三路交口正向"},{"KKBH":"720891005000","HPHM":"冀B1B2Z2","JGSK":"2021-04-01 12:26:10.244","CDBH":"3","XSFX":"由东向西","XSFXDM":"1","KKMC":"海博道与安明路交口"},{"KKBH":"610256116","HPHM":"津DN8330","JGSK":"2021-04-01 12:26:10.254","CDBH":"4","XSFX":"由西向东","XSFXDM":"2","KKMC":"中天大道与和顺路交口"},{"KKBH":"6102661220000","HPHM":"津D66779","JGSK":"2021-04-01 12:26:10.259","CDBH":"2","XSFX":"由西向东","XSFXDM":"2","KKMC":"生态城中生大道故道河一桥西向东上桥处正向"},{"KKBH":"610391008","HPHM":"津HF1095","JGSK":"2021-04-01 12:26:10.353","CDBH":"5","XSFX":"由西向东","XSFXDM":"2","KKMC":"和韵路与和旭路交口"},{"KKBH":"610391008","HPHM":"津E27608","JGSK":"2021-04-01 12:26:10.354","CDBH":"4","XSFX":"由西向东","XSFXDM":"2","KKMC":"和韵路与和旭路交口"},{"KKBH":"7208910030000","HPHM":"车牌","JGSK":"2021-04-01 12:26:10.535","CDBH":"1","XSFX":"由东向西","XSFXDM":"1","KKMC":"海博道与安正路交口正向"},{"KKBH":"610391007","HPHM":"冀B0F50C","JGSK":"2021-04-01 12:26:10.61","CDBH":"1","XSFX":"由东向西","XSFXDM":"1","KKMC":"和韵路与和风路交口"},{"KKBH":"610256115","HPHM":"津FFJ559","JGSK":"2021-04-01 12:26:10.624","CDBH":"9","XSFX":"由南向北","XSFXDM":"3","KKMC":"中天大道与中生大道交口"},{"KKBH":"610271009","HPHM":"津DK2008","JGSK":"2021-04-01 12:26:10.719","CDBH":"10","XSFX":"由北向南","XSFXDM":"4","KKMC":"中新大道与泰七路交口"},{"KKBH":"720891003000","HPHM":"黑B18201","JGSK":"2021-04-01 12:26:10.754","CDBH":"2","XSFX":"由东向西","XSFXDM":"1","KKMC":"海博道与安正路交口"},{"KKBH":"7208910060000","HPHM":"鲁UCL195","JGSK":"2021-04-01 12:26:10.864","CDBH":"11","XSFX":"由北向南","XSFXDM":"4","KKMC":"海博道与永盛路交口正向"},{"KKBH":"7208910050000","HPHM":"豫K1T151","JGSK":"2021-04-01 12:26:10.962","CDBH":"8","XSFX":"由南向北","XSFXDM":"3","KKMC":"海博道与安明路交口正向"},{"KKBH":"610266118","HPHM":"津AY1851","JGSK":"2021-04-01 12:26:11.177","CDBH":"8","XSFX":"由南向北","XSFXDM":"3","KKMC":"中生大道与和畅路交口"},{"KKBH":"720871002000","HPHM":"鲁D317WV","JGSK":"2021-04-01 12:26:11.384","CDBH":"3","XSFX":"由西向东","XSFXDM":"2","KKMC":"安正路与芳菲路交口"},{"KKBH":"610401004","HPHM":"津ADF8536","JGSK":"2021-04-01 12:26:11.408","CDBH":"5","XSFX":"由西向东","XSFXDM":"2","KKMC":"和畅路与和风路交口"},{"KKBH":"610276124","HPHM":"津CN5666","JGSK":"2021-04-01 12:26:11.458","CDBH":"10","XSFX":"由北向南","XSFXDM":"4","KKMC":"中新大道与中生大道交口"},{"KKBH":"610276125","HPHM":"津ABF787","JGSK":"2021-04-01 12:26:11.697","CDBH":"8","XSFX":"由北向南","XSFXDM":"4","KKMC":"中新大道与和顺路交口"},{"KKBH":"7208810060000","HPHM":"车牌","JGSK":"2021-04-01 12:26:11.713","CDBH":"4","XSFX":"由南向北","XSFXDM":"3","KKMC":"海旭道与庄盛路交口正向"},{"KKBH":"610276124","HPHM":"津MEV119","JGSK":"2021-04-01 12:26:11.824","CDBH":"7","XSFX":"由南向北","XSFXDM":"3","KKMC":"中新大道与中生大道交口"},{"KKBH":"7208910030000","HPHM":"津D78067","JGSK":"2021-04-01 12:26:11.849","CDBH":"12","XSFX":"由北向南","XSFXDM":"4","KKMC":"海博道与安正路交口正向"},{"KKBH":"610401004","HPHM":"冀BK22S1","JGSK":"2021-04-01 12:26:12.016","CDBH":"9","XSFX":"由南向北","XSFXDM":"3","KKMC":"和畅路与和风路交口"},{"KKBH":"7205710010000","HPHM":"车牌","JGSK":"2021-04-01 12:26:12.173","CDBH":"2","XSFX":"由西向东","XSFXDM":"2","KKMC":"动漫东路与文一路交口正向"},{"KKBH":"610256115","HPHM":"津RBT456","JGSK":"2021-04-01 12:26:12.198","CDBH":"10","XSFX":"由北向南","XSFXDM":"4","KKMC":"中天大道与中生大道交口"},{"KKBH":"610391006","HPHM":"车牌","JGSK":"2021-04-01 12:26:12.217","CDBH":"5","XSFX":"由西向东","XSFXDM":"2","KKMC":"和韵路与和意路交口"},{"KKBH":"610401005","HPHM":"津LF370警","JGSK":"2021-04-01 12:26:12.224","CDBH":"11","XSFX":"由北向南","XSFXDM":"4","KKMC":"和畅路与和顺路交口"},{"KKBH":"610391007","HPHM":"津GAE883","JGSK":"2021-04-01 12:26:12.271","CDBH":"12","XSFX":"由北向南","XSFXDM":"4","KKMC":"和韵路与和风路交口"},{"KKBH":"610266117","HPHM":"津C51R63","JGSK":"2021-04-01 12:26:12.323","CDBH":"5","XSFX":"由西向东","XSFXDM":"2","KKMC":"中生大道与和韵路交口"},{"KKBH":"720891005000","HPHM":"津RHJ282","JGSK":"2021-04-01 12:26:12.356","CDBH":"8","XSFX":"由南向北","XSFXDM":"3","KKMC":"海博道与安明路交口"},{"KKBH":"610401004","HPHM":"冀DW726V","JGSK":"2021-04-01 12:26:12.424","CDBH":"11","XSFX":"由北向南","XSFXDM":"4","KKMC":"和畅路与和风路交口"},{"KKBH":"610276124","HPHM":"津C52N71","JGSK":"2021-04-01 12:26:12.461","CDBH":"1","XSFX":"由东向西","XSFXDM":"1","KKMC":"中新大道与中生大道交口"},{"KKBH":"610256115","HPHM":"皖FML127","JGSK":"2021-04-01 12:26:12.489","CDBH":"2","XSFX":"由东向西","XSFXDM":"1","KKMC":"中天大道与中生大道交口"},{"KKBH":"610391006","HPHM":"津HAN946","JGSK":"2021-04-01 12:26:12.593","CDBH":"8","XSFX":"由南向北","XSFXDM":"3","KKMC":"和韵路与和意路交口"},{"KKBH":"610256116","HPHM":"车牌","JGSK":"2021-04-01 12:26:12.813","CDBH":"6","XSFX":"由西向东","XSFXDM":"2","KKMC":"中天大道与和顺路交口"},{"KKBH":"720881002000","HPHM":"津DDZ706","JGSK":"2021-04-01 12:26:12.92","CDBH":"12","XSFX":"由北向南","XSFXDM":"4","KKMC":"海旭道与安正路交口"},{"KKBH":"7400110020000","HPHM":"川R358C0","JGSK":"2021-04-01 12:26:13.049","CDBH":"1","XSFX":"由东向西","XSFXDM":"1","KKMC":"静湖南路与华一路交口正向"},{"KKBH":"610271009","HPHM":"津DK2008","JGSK":"2021-04-01 12:26:13.072","CDBH":"10","XSFX":"由北向南","XSFXDM":"4","KKMC":"中新大道与泰七路交口"},{"KKBH":"610271009","HPHM":"津RLQ091","JGSK":"2021-04-01 12:26:13.152","CDBH":"11","XSFX":"由北向南","XSFXDM":"4","KKMC":"中新大道与泰七路交口"},{"KKBH":"7208910030000","HPHM":"车牌","JGSK":"2021-04-01 12:26:13.274","CDBH":"3","XSFX":"由东向西","XSFXDM":"1","KKMC":"海博道与安正路交口正向"},{"KKBH":"720891003000","HPHM":"车牌","JGSK":"2021-04-01 12:26:13.287","CDBH":"5","XSFX":"由西向东","XSFXDM":"2","KKMC":"海博道与安正路交口"},{"KKBH":"610256116","HPHM":"津NLX519","JGSK":"2021-04-01 12:26:13.291","CDBH":"7","XSFX":"由南向北","XSFXDM":"3","KKMC":"中天大道与和顺路交口"},{"KKBH":"720871002000","HPHM":"冀B9A096","JGSK":"2021-04-01 12:26:13.527","CDBH":"6","XSFX":"由南向北","XSFXDM":"3","KKMC":"安正路与芳菲路交口"},{"KKBH":"720881002000","HPHM":"津GS0016","JGSK":"2021-04-01 12:26:13.554","CDBH":"5","XSFX":"由西向东","XSFXDM":"2","KKMC":"海旭道与安正路交口"},{"KKBH":"728031002000","HPHM":"津G38861","JGSK":"2021-04-01 12:26:13.803","CDBH":"2","XSFX":"由东向西","XSFXDM":"1","KKMC":"动漫中路与文一路交口"},{"KKBH":"7208810060000","HPHM":"冀J515QD","JGSK":"2021-04-01 12:26:13.837","CDBH":"4","XSFX":"由南向北","XSFXDM":"3","KKMC":"海旭道与庄盛路交口正向"},{"KKBH":"610276125","HPHM":"津FLA566","JGSK":"2021-04-01 12:26:13.948","CDBH":"8","XSFX":"由北向南","XSFXDM":"4","KKMC":"中新大道与和顺路交口"},{"KKBH":"610271010","HPHM":"津AY1852","JGSK":"2021-04-01 12:26:13.991","CDBH":"5","XSFX":"由南向北","XSFXDM":"3","KKMC":"中新大道与华五路交口"},{"KKBH":"610256116","HPHM":"津NB7589","JGSK":"2021-04-01 12:26:13.996","CDBH":"4","XSFX":"由西向东","XSFXDM":"2","KKMC":"中天大道与和顺路交口"},{"KKBH":"610276124","HPHM":"津AU5956","JGSK":"2021-04-01 12:26:14.017","CDBH":"11","XSFX":"由北向南","XSFXDM":"4","KKMC":"中新大道与中生大道交口"},{"KKBH":"610401004","HPHM":"津MKJ861","JGSK":"2021-04-01 12:26:14.122","CDBH":"4","XSFX":"由西向东","XSFXDM":"2","KKMC":"和畅路与和风路交口"},{"KKBH":"610266122000","HPHM":"津D66779","JGSK":"2021-04-01 12:26:14.256","CDBH":"2","XSFX":"由西向东","XSFXDM":"2","KKMC":"生态城中生大道故道河一桥西向东上桥处"},{"KKBH":"720891003000","HPHM":"车牌","JGSK":"2021-04-01 12:26:14.325","CDBH":"6","XSFX":"由西向东","XSFXDM":"2","KKMC":"海博道与安正路交口"},{"KKBH":"610276126","HPHM":"津QC0236","JGSK":"2021-04-01 12:26:14.595","CDBH":"7","XSFX":"由北向南","XSFXDM":"4","KKMC":"中新大道与和意路交口"},{"KKBH":"720891006000","HPHM":"津HXN365","JGSK":"2021-04-01 12:26:14.612","CDBH":"11","XSFX":"由北向南","XSFXDM":"4","KKMC":"海博道与永盛路交口"},{"KKBH":"7208810070000","HPHM":"蒙G81803","JGSK":"2021-04-01 12:26:14.63","CDBH":"3","XSFX":"由西向东","XSFXDM":"2","KKMC":"海旭道与弘通路交口正向"},{"KKBH":"720891003000","HPHM":"沪C396G1","JGSK":"2021-04-01 12:26:14.752","CDBH":"2","XSFX":"由东向西","XSFXDM":"1","KKMC":"海博道与安正路交口"},{"KKBH":"6102610040000","HPHM":"津D66626","JGSK":"2021-04-01 12:26:14.975","CDBH":"2","XSFX":"由南向北","XSFXDM":"3","KKMC":"中生大道与静湖西路（北侧）正向"},{"KKBH":"610391007","HPHM":"津E27527","JGSK":"2021-04-01 12:26:15.024","CDBH":"1","XSFX":"由东向西","XSFXDM":"1","KKMC":"和韵路与和风路交口"},{"KKBH":"610391007","HPHM":"冀B0F50C","JGSK":"2021-04-01 12:26:15.162","CDBH":"2","XSFX":"由东向西","XSFXDM":"1","KKMC":"和韵路与和风路交口"},{"KKBH":"610391006","HPHM":"黑CFC127","JGSK":"2021-04-01 12:26:15.168","CDBH":"2","XSFX":"由东向西","XSFXDM":"1","KKMC":"和韵路与和意路交口"},{"KKBH":"720891003000","HPHM":"车牌","JGSK":"2021-04-01 12:26:15.286","CDBH":"5","XSFX":"由西向东","XSFXDM":"2","KKMC":"海博道与安正路交口"},{"KKBH":"720891003000","HPHM":"车牌","JGSK":"2021-04-01 12:26:15.551","CDBH":"3","XSFX":"由东向西","XSFXDM":"1","KKMC":"海博道与安正路交口"},{"KKBH":"610391008","HPHM":"津E27608","JGSK":"2021-04-01 12:26:15.676","CDBH":"4","XSFX":"由西向东","XSFXDM":"2","KKMC":"和韵路与和旭路交口"},{"KKBH":"610276124","HPHM":"津A1G285","JGSK":"2021-04-01 12:26:15.696","CDBH":"10","XSFX":"由北向南","XSFXDM":"4","KKMC":"中新大道与中生大道交口"},{"KKBH":"610276124","HPHM":"津RLG895","JGSK":"2021-04-01 12:26:15.739","CDBH":"7","XSFX":"由南向北","XSFXDM":"3","KKMC":"中新大道与中生大道交口"},{"KKBH":"720891003000","HPHM":"车牌","JGSK":"2021-04-01 12:26:15.765","CDBH":"5","XSFX":"由西向东","XSFXDM":"2","KKMC":"海博道与安正路交口"},{"KKBH":"610391006","HPHM":"津RYA399","JGSK":"2021-04-01 12:26:15.793","CDBH":"8","XSFX":"由南向北","XSFXDM":"3","KKMC":"和韵路与和意路交口"},{"KKBH":"610391006","HPHM":"津HAN946","JGSK":"2021-04-01 12:26:15.836","CDBH":"8","XSFX":"由南向北","XSFXDM":"3","KKMC":"和韵路与和意路交口"},{"KKBH":"720891003000","HPHM":"车牌","JGSK":"2021-04-01 12:26:15.871","CDBH":"2","XSFX":"由东向西","XSFXDM":"1","KKMC":"海博道与安正路交口"},{"KKBH":"7208810040000","HPHM":"苏G716R8","JGSK":"2021-04-01 12:26:16.186","CDBH":"2","XSFX":"由东向西","XSFXDM":"1","KKMC":"海旭道与永盛路交口正向"},{"KKBH":"610401004","HPHM":"津ADF8536","JGSK":"2021-04-01 12:26:16.209","CDBH":"6","XSFX":"由西向东","XSFXDM":"2","KKMC":"和畅路与和风路交口"},{"KKBH":"610276126","HPHM":"京QS5C23","JGSK":"2021-04-01 12:26:16.209","CDBH":"5","XSFX":"由南向北","XSFXDM":"3","KKMC":"中新大道与和意路交口"},{"KKBH":"7205410030000","HPHM":"晋HDH948","JGSK":"2021-04-01 12:26:16.296","CDBH":"1","XSFX":"由东向西","XSFXDM":"1","KKMC":"动漫环路西与动漫西路交口正向"},{"KKBH":"7280310020000","HPHM":"车牌","JGSK":"2021-04-01 12:26:16.307","CDBH":"1","XSFX":"由东向西","XSFXDM":"1","KKMC":"动漫中路与文一路交口正向"},{"KKBH":"6103261420000","HPHM":"车牌","JGSK":"2021-04-01 12:26:16.593","CDBH":"11","XSFX":"由北向南","XSFXDM":"4","KKMC":"中成大道与泰七路交口正向"},{"KKBH":"610256116","HPHM":"津DU9205","JGSK":"2021-04-01 12:26:16.616","CDBH":"11","XSFX":"由北向南","XSFXDM":"4","KKMC":"中天大道与和顺路交口"},{"KKBH":"610256113","HPHM":"津HG5069","JGSK":"2021-04-01 12:26:16.681","CDBH":"8","XSFX":"由北向南","XSFXDM":"4","KKMC":"中天大道与和风路交口"},{"KKBH":"610266118","HPHM":"津AY1851","JGSK":"2021-04-01 12:26:16.769","CDBH":"9","XSFX":"由南向北","XSFXDM":"3","KKMC":"中生大道与和畅路交口"},{"KKBH":"720891006000","HPHM":"鲁UCL195","JGSK":"2021-04-01 12:26:16.931","CDBH":"11","XSFX":"由北向南","XSFXDM":"4","KKMC":"海博道与永盛路交口"},{"KKBH":"740011002000","HPHM":"川R358C0","JGSK":"2021-04-01 12:26:16.987","CDBH":"9","XSFX":"由东向西","XSFXDM":"1","KKMC":"静湖南路与华一路交口"},{"KKBH":"711","HPHM":"津DBM185","JGSK":"2021-04-01 12:26:17.111","CDBH":"5","XSFX":"由南向北","XSFXDM":"3","KKMC":"不礼让行人中新大道与和旭路交口"},{"KKBH":"610276125","HPHM":"津K66993","JGSK":"2021-04-01 12:26:17.158","CDBH":"1","XSFX":"由东向西","XSFXDM":"1","KKMC":"中新大道与和顺路交口"},{"KKBH":"720891003000","HPHM":"浙D78087","JGSK":"2021-04-01 12:26:17.279","CDBH":"2","XSFX":"由东向西","XSFXDM":"1","KKMC":"海博道与安正路交口"},{"KKBH":"610276124","HPHM":"津K64368","JGSK":"2021-04-01 12:26:17.297","CDBH":"11","XSFX":"由北向南","XSFXDM":"4","KKMC":"中新大道与中生大道交口"},{"KKBH":"610276125","HPHM":"津A06068F","JGSK":"2021-04-01 12:26:17.331","CDBH":"8","XSFX":"由北向南","XSFXDM":"4","KKMC":"中新大道与和顺路交口"},{"KKBH":"610261004000","HPHM":"津MMD820","JGSK":"2021-04-01 12:26:17.362","CDBH":"6","XSFX":"由北向南","XSFXDM":"4","KKMC":"中生大道与静湖西路（北侧）"},{"KKBH":"7209010020000","HPHM":"豫GD935S","JGSK":"2021-04-01 12:26:17.514","CDBH":"8","XSFX":"由南向北","XSFXDM":"3","KKMC":"玉林道与安正路交口正向"},{"KKBH":"7208610030000","HPHM":"津AY2505","JGSK":"2021-04-01 12:26:17.683","CDBH":"4","XSFX":"由西向东","XSFXDM":"2","KKMC":"海晨道与安明路交口正向"},{"KKBH":"610276125","HPHM":"冀B0HC42","JGSK":"2021-04-01 12:26:17.7","CDBH":"7","XSFX":"由北向南","XSFXDM":"4","KKMC":"中新大道与和顺路交口"},{"KKBH":"610266117","HPHM":"津C51R63","JGSK":"2021-04-01 12:26:17.737","CDBH":"6","XSFX":"由西向东","XSFXDM":"2","KKMC":"中生大道与和韵路交口"},{"KKBH":"610256112","HPHM":"津GFD289","JGSK":"2021-04-01 12:26:17.742","CDBH":"4","XSFX":"由西向东","XSFXDM":"2","KKMC":"中天大道与中津大道交口"},{"KKBH":"7208910030000","HPHM":"车牌","JGSK":"2021-04-01 12:26:17.851","CDBH":"3","XSFX":"由东向西","XSFXDM":"1","KKMC":"海博道与安正路交口正向"},{"KKBH":"720891003000","HPHM":"车牌","JGSK":"2021-04-01 12:26:17.87","CDBH":"2","XSFX":"由东向西","XSFXDM":"1","KKMC":"海博道与安正路交口"},{"KKBH":"7208710020000","HPHM":"津C65Z10","JGSK":"2021-04-01 12:26:17.912","CDBH":"5","XSFX":"由南向北","XSFXDM":"3","KKMC":"安正路与芳菲路交口正向"},{"KKBH":"610266117","HPHM":"车牌","JGSK":"2021-04-01 12:26:17.928","CDBH":"8","XSFX":"由南向北","XSFXDM":"3","KKMC":"中生大道与和韵路交口"},{"KKBH":"610276124","HPHM":"津C52N71","JGSK":"2021-04-01 12:26:17.932","CDBH":"1","XSFX":"由东向西","XSFXDM":"1","KKMC":"中新大道与中生大道交口"},{"KKBH":"610391006","HPHM":"津DRS720","JGSK":"2021-04-01 12:26:17.942","CDBH":"1","XSFX":"由东向西","XSFXDM":"1","KKMC":"和韵路与和意路交口"},{"KKBH":"720891003000","HPHM":"车牌","JGSK":"2021-04-01 12:26:17.951","CDBH":"2","XSFX":"由东向西","XSFXDM":"1","KKMC":"海博道与安正路交口"},{"KKBH":"610256116","HPHM":"津DKW919","JGSK":"2021-04-01 12:26:17.983","CDBH":"5","XSFX":"由西向东","XSFXDM":"2","KKMC":"中天大道与和顺路交口"},{"KKBH":"720881006000","HPHM":"冀J515QD","JGSK":"2021-04-01 12:26:18.045","CDBH":"4","XSFX":"由南向北","XSFXDM":"3","KKMC":"海旭道与庄盛路交口"},{"KKBH":"610391008","HPHM":"津NQQ389","JGSK":"2021-04-01 12:26:18.068","CDBH":"2","XSFX":"由东向西","XSFXDM":"1","KKMC":"和韵路与和旭路交口"},{"KKBH":"7208810040000","HPHM":"苏A5H31B","JGSK":"2021-04-01 12:26:18.103","CDBH":"1","XSFX":"由东向西","XSFXDM":"1","KKMC":"海旭道与永盛路交口正向"},{"KKBH":"720891003000","HPHM":"车牌","JGSK":"2021-04-01 12:26:18.164","CDBH":"5","XSFX":"由西向东","XSFXDM":"2","KKMC":"海博道与安正路交口"},{"KKBH":"720891003000","HPHM":"鄂RS396J","JGSK":"2021-04-01 12:26:18.192","CDBH":"3","XSFX":"由东向西","XSFXDM":"1","KKMC":"海博道与安正路交口"},{"KKBH":"610276124","HPHM":"津AY7763","JGSK":"2021-04-01 12:26:18.252","CDBH":"2","XSFX":"由东向西","XSFXDM":"1","KKMC":"中新大道与中生大道交口"},{"KKBH":"6071310030000","HPHM":"吉A637DJ","JGSK":"2021-04-01 12:26:18.379","CDBH":"1","XSFX":"由东向西","XSFXDM":"1","KKMC":"中央大道与海旭道交口正向"},{"KKBH":"610391007","HPHM":"津E27527","JGSK":"2021-04-01 12:26:18.443","CDBH":"2","XSFX":"由东向西","XSFXDM":"1","KKMC":"和韵路与和风路交口"},{"KKBH":"7280310060000","HPHM":"车牌","JGSK":"2021-04-01 12:26:18.611","CDBH":"2","XSFX":"由东向西","XSFXDM":"1","KKMC":"动漫中路与文三路交口正向"},{"KKBH":"7280310060000","HPHM":"车牌","JGSK":"2021-04-01 12:26:18.716","CDBH":"1","XSFX":"由东向西","XSFXDM":"1","KKMC":"动漫中路与文三路交口正向"},{"KKBH":"720881007000","HPHM":"蒙G81803","JGSK":"2021-04-01 12:26:18.79","CDBH":"3","XSFX":"由西向东","XSFXDM":"2","KKMC":"海旭道与弘通路交口"},{"KKBH":"610256113","HPHM":"豫A08AP7","JGSK":"2021-04-01 12:26:18.798","CDBH":"1","XSFX":"由西向东","XSFXDM":"2","KKMC":"中天大道与和风路交口"},{"KKBH":"720881004000","HPHM":"苏G716R8","JGSK":"2021-04-01 12:26:18.823","CDBH":"2","XSFX":"由东向西","XSFXDM":"1","KKMC":"海旭道与永盛路交口"},{"KKBH":"7208810020000","HPHM":"津RLY663","JGSK":"2021-04-01 12:26:18.858","CDBH":"12","XSFX":"由北向南","XSFXDM":"4","KKMC":"海旭道与安正路交口正向"},{"KKBH":"610391008","HPHM":"津HF1095","JGSK":"2021-04-01 12:26:18.871","CDBH":"6","XSFX":"由西向东","XSFXDM":"2","KKMC":"和韵路与和旭路交口"},{"KKBH":"610276125","HPHM":"津D31022","JGSK":"2021-04-01 12:26:18.926","CDBH":"7","XSFX":"由北向南","XSFXDM":"4","KKMC":"中新大道与和顺路交口"},{"KKBH":"740011002000","HPHM":"津A7L859","JGSK":"2021-04-01 12:26:19.058","CDBH":"12","XSFX":"由南向北","XSFXDM":"3","KKMC":"静湖南路与华一路交口"},{"KKBH":"610271010","HPHM":"津AY1852","JGSK":"2021-04-01 12:26:19.253","CDBH":"5","XSFX":"由南向北","XSFXDM":"3","KKMC":"中新大道与华五路交口"},{"KKBH":"610276124","HPHM":"津C8W802","JGSK":"2021-04-01 12:26:19.455","CDBH":"8","XSFX":"由南向北","XSFXDM":"3","KKMC":"中新大道与中生大道交口"},{"KKBH":"610256116","HPHM":"车牌","JGSK":"2021-04-01 12:26:19.608","CDBH":"5","XSFX":"由西向东","XSFXDM":"2","KKMC":"中天大道与和顺路交口"},{"KKBH":"610266117","HPHM":"蒙A212NF","JGSK":"2021-04-01 12:26:19.741","CDBH":"6","XSFX":"由西向东","XSFXDM":"2","KKMC":"中生大道与和韵路交口"},{"KKBH":"610391008","HPHM":"鲁NGE377","JGSK":"2021-04-01 12:26:19.743","CDBH":"1","XSFX":"由东向西","XSFXDM":"1","KKMC":"和韵路与和旭路交口"},{"KKBH":"7208810020000","HPHM":"津RDQ259","JGSK":"2021-04-01 12:26:19.808","CDBH":"13","XSFX":"由北向南","XSFXDM":"4","KKMC":"海旭道与安正路交口正向"},{"KKBH":"610391006","HPHM":"津RYA399","JGSK":"2021-04-01 12:26:19.93","CDBH":"8","XSFX":"由南向北","XSFXDM":"3","KKMC":"和韵路与和意路交口"},{"KKBH":"610256114","HPHM":"津ADJ5229","JGSK":"2021-04-01 12:26:19.961","CDBH":"5","XSFX":"由南向北","XSFXDM":"3","KKMC":"中天大道与和旭路交口"},{"KKBH":"610401004","HPHM":"津MKJ861","JGSK":"2021-04-01 12:26:19.97","CDBH":"5","XSFX":"由西向东","XSFXDM":"2","KKMC":"和畅路与和风路交口"},{"KKBH":"711","HPHM":"津DGC559","JGSK":"2021-04-01 12:26:19.99","CDBH":"5","XSFX":"由南向北","XSFXDM":"3","KKMC":"不礼让行人中新大道与和旭路交口"},{"KKBH":"610276124","HPHM":"津RVL231","JGSK":"2021-04-01 12:26:20.139","CDBH":"7","XSFX":"由南向北","XSFXDM":"3","KKMC":"中新大道与中生大道交口"},{"KKBH":"7208710020000","HPHM":"车牌","JGSK":"2021-04-01 12:26:20.18","CDBH":"7","XSFX":"由南向北","XSFXDM":"3","KKMC":"安正路与芳菲路交口正向"},{"KKBH":"720881004000","HPHM":"苏A5H31B","JGSK":"2021-04-01 12:26:20.423","CDBH":"1","XSFX":"由东向西","XSFXDM":"1","KKMC":"海旭道与永盛路交口"},{"KKBH":"7208510020000","HPHM":"津NLC677","JGSK":"2021-04-01 12:26:20.455","CDBH":"2","XSFX":"由东向西","XSFXDM":"1","KKMC":"碧水道与安正路交口正向"},{"KKBH":"610391007","HPHM":"津AJA611","JGSK":"2021-04-01 12:26:20.555","CDBH":"1","XSFX":"由东向西","XSFXDM":"1","KKMC":"和韵路与和风路交口"},{"KKBH":"610276125","HPHM":"津K66993","JGSK":"2021-04-01 12:26:20.796","CDBH":"1","XSFX":"由东向西","XSFXDM":"1","KKMC":"中新大道与和顺路交口"},{"KKBH":"7205710040000","HPHM":"车牌","JGSK":"2021-04-01 12:26:20.8","CDBH":"2","XSFX":"由东向西","XSFXDM":"1","KKMC":"动漫东路与动漫中路交口正向"},{"KKBH":"720891003000","HPHM":"车牌","JGSK":"2021-04-01 12:26:20.828","CDBH":"1","XSFX":"由东向西","XSFXDM":"1","KKMC":"海博道与安正路交口"},{"KKBH":"720891003000","HPHM":"车牌","JGSK":"2021-04-01 12:26:20.909","CDBH":"2","XSFX":"由东向西","XSFXDM":"1","KKMC":"海博道与安正路交口"},{"KKBH":"7205710010000","HPHM":"津GCT556","JGSK":"2021-04-01 12:26:21.008","CDBH":"2","XSFX":"由西向东","XSFXDM":"2","KKMC":"动漫东路与文一路交口正向"},{"KKBH":"610276124","HPHM":"津E04285","JGSK":"2021-04-01 12:26:21.051","CDBH":"11","XSFX":"由北向南","XSFXDM":"4","KKMC":"中新大道与中生大道交口"},{"KKBH":"610256112","HPHM":"津MB8987","JGSK":"2021-04-01 12:26:21.101","CDBH":"4","XSFX":"由西向东","XSFXDM":"2","KKMC":"中天大道与中津大道交口"},{"KKBH":"610276125","HPHM":"津KRU516","JGSK":"2021-04-01 12:26:21.16","CDBH":"7","XSFX":"由北向南","XSFXDM":"4","KKMC":"中新大道与和顺路交口"},{"KKBH":"720891003000","HPHM":"车牌","JGSK":"2021-04-01 12:26:21.228","CDBH":"2","XSFX":"由东向西","XSFXDM":"1","KKMC":"海博道与安正路交口"},{"KKBH":"720891005000","HPHM":"豫K1T151","JGSK":"2021-04-01 12:26:21.313","CDBH":"8","XSFX":"由南向北","XSFXDM":"3","KKMC":"海博道与安明路交口"},{"KKBH":"610256113","HPHM":"津HG5069","JGSK":"2021-04-01 12:26:21.333","CDBH":"8","XSFX":"由北向南","XSFXDM":"4","KKMC":"中天大道与和风路交口"},{"KKBH":"7208710020000","HPHM":"冀TM0356","JGSK":"2021-04-01 12:26:21.588","CDBH":"3","XSFX":"由西向东","XSFXDM":"2","KKMC":"安正路与芳菲路交口正向"},{"KKBH":"610266117","HPHM":"津JLL296","JGSK":"2021-04-01 12:26:21.59","CDBH":"10","XSFX":"由北向南","XSFXDM":"4","KKMC":"中生大道与和韵路交口"},{"KKBH":"610256115","HPHM":"津AU5876","JGSK":"2021-04-01 12:26:21.652","CDBH":"5","XSFX":"由西向东","XSFXDM":"2","KKMC":"中天大道与中生大道交口"},{"KKBH":"7208910030000","HPHM":"车牌","JGSK":"2021-04-01 12:26:21.793","CDBH":"1","XSFX":"由东向西","XSFXDM":"1","KKMC":"海博道与安正路交口正向"},{"KKBH":"610256113","HPHM":"车牌","JGSK":"2021-04-01 12:26:21.825","CDBH":"5","XSFX":"由南向北","XSFXDM":"3","KKMC":"中天大道与和风路交口"},{"KKBH":"610256113","HPHM":"豫A08AP7","JGSK":"2021-04-01 12:26:21.897","CDBH":"1","XSFX":"由西向东","XSFXDM":"2","KKMC":"中天大道与和风路交口"},{"KKBH":"720891003000","HPHM":"车牌","JGSK":"2021-04-01 12:26:21.973","CDBH":"9","XSFX":"由南向北","XSFXDM":"3","KKMC":"海博道与安正路交口"},{"KKBH":"610326142000","HPHM":"车牌","JGSK":"2021-04-01 12:26:21.998","CDBH":"8","XSFX":"由南向北","XSFXDM":"3","KKMC":"中成大道与泰七路交口"},{"KKBH":"610266117","HPHM":"津MDR119","JGSK":"2021-04-01 12:26:22.016","CDBH":"2","XSFX":"由东向西","XSFXDM":"1","KKMC":"中生大道与和韵路交口"},{"KKBH":"610391007","HPHM":"津NWW536","JGSK":"2021-04-01 12:26:22.041","CDBH":"5","XSFX":"由西向东","XSFXDM":"2","KKMC":"和韵路与和风路交口"},{"KKBH":"720541003000","HPHM":"津HDH948","JGSK":"2021-04-01 12:26:22.131","CDBH":"1","XSFX":"由东向西","XSFXDM":"1","KKMC":"动漫环路西与动漫西路交口"},{"KKBH":"610276124","HPHM":"津JS5555","JGSK":"2021-04-01 12:26:22.17","CDBH":"8","XSFX":"由南向北","XSFXDM":"3","KKMC":"中新大道与中生大道交口"},{"KKBH":"610271009","HPHM":"津ND8915","JGSK":"2021-04-01 12:26:22.238","CDBH":"7","XSFX":"由南向北","XSFXDM":"3","KKMC":"中新大道与泰七路交口"},{"KKBH":"610276124","HPHM":"津C8W802","JGSK":"2021-04-01 12:26:22.299","CDBH":"8","XSFX":"由南向北","XSFXDM":"3","KKMC":"中新大道与中生大道交口"},{"KKBH":"610266117","HPHM":"津MZK819","JGSK":"2021-04-01 12:26:22.317","CDBH":"4","XSFX":"由西向东","XSFXDM":"2","KKMC":"中生大道与和韵路交口"},{"KKBH":"720901002000","HPHM":"豫GD935S","JGSK":"2021-04-01 12:26:22.324","CDBH":"8","XSFX":"由南向北","XSFXDM":"3","KKMC":"玉林道与安正路交口"},{"KKBH":"7208810020000","HPHM":"鲁D317WV","JGSK":"2021-04-01 12:26:22.368","CDBH":"9","XSFX":"由南向北","XSFXDM":"3","KKMC":"海旭道与安正路交口正向"},{"KKBH":"610261004000","HPHM":"津D66626","JGSK":"2021-04-01 12:26:22.395","CDBH":"2","XSFX":"由南向北","XSFXDM":"3","KKMC":"中生大道与静湖西路（北侧）"},{"KKBH":"7208910030000","HPHM":"津C0M218","JGSK":"2021-04-01 12:26:22.508","CDBH":"9","XSFX":"由南向北","XSFXDM":"3","KKMC":"海博道与安正路交口正向"},{"KKBH":"610271010","HPHM":"津QD9281","JGSK":"2021-04-01 12:26:22.52","CDBH":"8","XSFX":"由北向南","XSFXDM":"4","KKMC":"中新大道与华五路交口"},{"KKBH":"610401004","HPHM":"冀DW726V","JGSK":"2021-04-01 12:26:22.524","CDBH":"11","XSFX":"由北向南","XSFXDM":"4","KKMC":"和畅路与和风路交口"},{"KKBH":"7280310020000","HPHM":"津E14134","JGSK":"2021-04-01 12:26:22.72","CDBH":"7","XSFX":"由北向南","XSFXDM":"4","KKMC":"动漫中路与文一路交口正向"},{"KKBH":"610271008","HPHM":"车牌","JGSK":"2021-04-01 12:26:22.785","CDBH":"5","XSFX":"由北向南","XSFXDM":"4","KKMC":"中新大道与航母主题公园支路交口"},{"KKBH":"720891003000","HPHM":"车牌","JGSK":"2021-04-01 12:26:22.933","CDBH":"9","XSFX":"由南向北","XSFXDM":"3","KKMC":"海博道与安正路交口"},{"KKBH":"610256115","HPHM":"津A2S048","JGSK":"2021-04-01 12:26:23.159","CDBH":"3","XSFX":"由东向西","XSFXDM":"1","KKMC":"中天大道与中生大道交口"},{"KKBH":"610256115","HPHM":"津RCV222","JGSK":"2021-04-01 12:26:23.283","CDBH":"2","XSFX":"由东向西","XSFXDM":"1","KKMC":"中天大道与中生大道交口"},{"KKBH":"610276126","HPHM":"京QS5C23","JGSK":"2021-04-01 12:26:23.33","CDBH":"5","XSFX":"由南向北","XSFXDM":"3","KKMC":"中新大道与和意路交口"},{"KKBH":"711","HPHM":"津MAF098","JGSK":"2021-04-01 12:26:23.43","CDBH":"5","XSFX":"由南向北","XSFXDM":"3","KKMC":"不礼让行人中新大道与和旭路交口"},{"KKBH":"610256115","HPHM":"津LCW132","JGSK":"2021-04-01 12:26:23.492","CDBH":"5","XSFX":"由西向东","XSFXDM":"2","KKMC":"中天大道与中生大道交口"},{"KKBH":"610256113","HPHM":"冀H23568","JGSK":"2021-04-01 12:26:23.577","CDBH":"9","XSFX":"由北向南","XSFXDM":"4","KKMC":"中天大道与和风路交口"},{"KKBH":"720571004000","HPHM":"冀B2M6U2","JGSK":"2021-04-01 12:26:23.649","CDBH":"6","XSFX":"由北向南","XSFXDM":"4","KKMC":"动漫东路与动漫中路交口"},{"KKBH":"610256115","HPHM":"冀J7EX79","JGSK":"2021-04-01 12:26:23.664","CDBH":"8","XSFX":"由南向北","XSFXDM":"3","KKMC":"中天大道与中生大道交口"},{"KKBH":"610271010","HPHM":"津JAB311","JGSK":"2021-04-01 12:26:23.708","CDBH":"8","XSFX":"由北向南","XSFXDM":"4","KKMC":"中新大道与华五路交口"},{"KKBH":"610266117","HPHM":"车牌","JGSK":"2021-04-01 12:26:23.896","CDBH":"9","XSFX":"由南向北","XSFXDM":"3","KKMC":"中生大道与和韵路交口"},{"KKBH":"610276126","HPHM":"津QC0236","JGSK":"2021-04-01 12:26:23.929","CDBH":"7","XSFX":"由北向南","XSFXDM":"4","KKMC":"中新大道与和意路交口"},{"KKBH":"610391007","HPHM":"津AJA611","JGSK":"2021-04-01 12:26:24.123","CDBH":"2","XSFX":"由东向西","XSFXDM":"1","KKMC":"和韵路与和风路交口"},{"KKBH":"720891006000","HPHM":"津RWE621","JGSK":"2021-04-01 12:26:24.177","CDBH":"3","XSFX":"由东向西","XSFXDM":"1","KKMC":"海博道与永盛路交口"},{"KKBH":"610276124","HPHM":"津HX8721","JGSK":"2021-04-01 12:26:24.272","CDBH":"8","XSFX":"由南向北","XSFXDM":"3","KKMC":"中新大道与中生大道交口"},{"KKBH":"7205710040000","HPHM":"津J65936","JGSK":"2021-04-01 12:26:24.364","CDBH":"1","XSFX":"由东向西","XSFXDM":"1","KKMC":"动漫东路与动漫中路交口正向"},{"KKBH":"6103261420000","HPHM":"津AU9813","JGSK":"2021-04-01 12:26:24.371","CDBH":"1","XSFX":"由东向西","XSFXDM":"1","KKMC":"中成大道与泰七路交口正向"},{"KKBH":"7280310030000","HPHM":"车牌","JGSK":"2021-04-01 12:26:24.413","CDBH":"4","XSFX":"由南向北","XSFXDM":"3","KKMC":"动漫中路与文二路交口正向"},{"KKBH":"7208710020000","HPHM":"车牌","JGSK":"2021-04-01 12:26:24.582","CDBH":"7","XSFX":"由南向北","XSFXDM":"3","KKMC":"安正路与芳菲路交口正向"},{"KKBH":"610271008","HPHM":"津HNZ125","JGSK":"2021-04-01 12:26:24.596","CDBH":"4","XSFX":"由北向南","XSFXDM":"4","KKMC":"中新大道与航母主题公园支路交口"},{"KKBH":"7208810020000","HPHM":"津AB1959","JGSK":"2021-04-01 12:26:24.666","CDBH":"5","XSFX":"由西向东","XSFXDM":"2","KKMC":"海旭道与安正路交口正向"},{"KKBH":"610271009","HPHM":"冀B82BY3","JGSK":"2021-04-01 12:26:24.714","CDBH":"10","XSFX":"由北向南","XSFXDM":"4","KKMC":"中新大道与泰七路交口"},{"KKBH":"610256114","HPHM":"津ADJ5229","JGSK":"2021-04-01 12:26:24.729","CDBH":"5","XSFX":"由南向北","XSFXDM":"3","KKMC":"中天大道与和旭路交口"},{"KKBH":"7205710040000","HPHM":"车牌","JGSK":"2021-04-01 12:26:24.775","CDBH":"5","XSFX":"由北向南","XSFXDM":"4","KKMC":"动漫东路与动漫中路交口正向"},{"KKBH":"610256116","HPHM":"津DKW919","JGSK":"2021-04-01 12:26:24.968","CDBH":"6","XSFX":"由西向东","XSFXDM":"2","KKMC":"中天大道与和顺路交口"},{"KKBH":"6103261420000","HPHM":"津C05567","JGSK":"2021-04-01 12:26:24.975","CDBH":"2","XSFX":"由东向西","XSFXDM":"1","KKMC":"中成大道与泰七路交口正向"},{"KKBH":"610271010","HPHM":"津QD9281","JGSK":"2021-04-01 12:26:25.02","CDBH":"8","XSFX":"由北向南","XSFXDM":"4","KKMC":"中新大道与华五路交口"},{"KKBH":"610391006","HPHM":"津DRS720","JGSK":"2021-04-01 12:26:25.088","CDBH":"2","XSFX":"由东向西","XSFXDM":"1","KKMC":"和韵路与和意路交口"},{"KKBH":"720881002000","HPHM":"津RDQ259","JGSK":"2021-04-01 12:26:25.149","CDBH":"13","XSFX":"由北向南","XSFXDM":"4","KKMC":"海旭道与安正路交口"},{"KKBH":"720871002000","HPHM":"冀TM0356","JGSK":"2021-04-01 12:26:25.27","CDBH":"3","XSFX":"由西向东","XSFXDM":"2","KKMC":"安正路与芳菲路交口"},{"KKBH":"610271009","HPHM":"津AGX692","JGSK":"2021-04-01 12:26:25.282","CDBH":"11","XSFX":"由北向南","XSFXDM":"4","KKMC":"中新大道与泰七路交口"},{"KKBH":"610276124","HPHM":"津C91537","JGSK":"2021-04-01 12:26:25.29","CDBH":"6","XSFX":"由西向东","XSFXDM":"2","KKMC":"中新大道与中生大道交口"},{"KKBH":"7208610020000","HPHM":"车牌","JGSK":"2021-04-01 12:26:25.363","CDBH":"6","XSFX":"由西向东","XSFXDM":"2","KKMC":"海晨道与安正路交口正向"},{"KKBH":"610271009","HPHM":"津A25Z86","JGSK":"2021-04-01 12:26:25.374","CDBH":"4","XSFX":"由西向东","XSFXDM":"2","KKMC":"中新大道与泰七路交口"},{"KKBH":"711","HPHM":"津NRA068","JGSK":"2021-04-01 12:26:25.381","CDBH":"7","XSFX":"由北向南","XSFXDM":"4","KKMC":"不礼让行人中新大道与和旭路交口"},{"KKBH":"610276124","HPHM":"津JS5555","JGSK":"2021-04-01 12:26:25.499","CDBH":"8","XSFX":"由南向北","XSFXDM":"3","KKMC":"中新大道与中生大道交口"},{"KKBH":"610276124","HPHM":"津DB5937","JGSK":"2021-04-01 12:26:25.541","CDBH":"8","XSFX":"由南向北","XSFXDM":"3","KKMC":"中新大道与中生大道交口"},{"KKBH":"610256115","HPHM":"辽B6QG79","JGSK":"2021-04-01 12:26:25.572","CDBH":"10","XSFX":"由北向南","XSFXDM":"4","KKMC":"中天大道与中生大道交口"},{"KKBH":"7208810020000","HPHM":"津A5M586","JGSK":"2021-04-01 12:26:25.624","CDBH":"13","XSFX":"由北向南","XSFXDM":"4","KKMC":"海旭道与安正路交口正向"},{"KKBH":"610266117","HPHM":"津JLL296","JGSK":"2021-04-01 12:26:25.673","CDBH":"11","XSFX":"由北向南","XSFXDM":"4","KKMC":"中生大道与和韵路交口"},{"KKBH":"720861003000","HPHM":"津NMR098","JGSK":"2021-04-01 12:26:25.813","CDBH":"10","XSFX":"由北向南","XSFXDM":"4","KKMC":"海晨道与安明路交口"},{"KKBH":"6071310030000","HPHM":"苏C7Z788","JGSK":"2021-04-01 12:26:25.835","CDBH":"1","XSFX":"由东向西","XSFXDM":"1","KKMC":"中央大道与海旭道交口正向"},{"KKBH":"7208910060000","HPHM":"津C3J968","JGSK":"2021-04-01 12:26:25.864","CDBH":"9","XSFX":"由南向北","XSFXDM":"3","KKMC":"海博道与永盛路交口正向"},{"KKBH":"720891003000","HPHM":"车牌","JGSK":"2021-04-01 12:26:25.866","CDBH":"1","XSFX":"由东向西","XSFXDM":"1","KKMC":"海博道与安正路交口"},{"KKBH":"610256116","HPHM":"冀B40Q87","JGSK":"2021-04-01 12:26:25.918","CDBH":"8","XSFX":"由南向北","XSFXDM":"3","KKMC":"中天大道与和顺路交口"},{"KKBH":"610256115","HPHM":"津LT8819","JGSK":"2021-04-01 12:26:25.949","CDBH":"5","XSFX":"由西向东","XSFXDM":"2","KKMC":"中天大道与中生大道交口"},{"KKBH":"711","HPHM":"津DM9852","JGSK":"2021-04-01 12:26:25.989","CDBH":"5","XSFX":"由南向北","XSFXDM":"3","KKMC":"不礼让行人中新大道与和旭路交口"},{"KKBH":"610271009","HPHM":"冀B82BY3","JGSK":"2021-04-01 12:26:26.026","CDBH":"10","XSFX":"由北向南","XSFXDM":"4","KKMC":"中新大道与泰七路交口"},{"KKBH":"610271010","HPHM":"津JAB311","JGSK":"2021-04-01 12:26:26.221","CDBH":"8","XSFX":"由北向南","XSFXDM":"4","KKMC":"中新大道与华五路交口"},{"KKBH":"610256114","HPHM":"沪C1899A","JGSK":"2021-04-01 12:26:26.264","CDBH":"5","XSFX":"由南向北","XSFXDM":"3","KKMC":"中天大道与和旭路交口"},{"KKBH":"7208810050000","HPHM":"津A00U23","JGSK":"2021-04-01 12:26:26.312","CDBH":"9","XSFX":"由北向南","XSFXDM":"4","KKMC":"海旭道与明盛路交口正向"},{"KKBH":"7280310060000","HPHM":"车牌","JGSK":"2021-04-01 12:26:26.375","CDBH":"7","XSFX":"由北向南","XSFXDM":"4","KKMC":"动漫中路与文三路交口正向"},{"KKBH":"610391007","HPHM":"津NWW536","JGSK":"2021-04-01 12:26:26.393","CDBH":"6","XSFX":"由西向东","XSFXDM":"2","KKMC":"和韵路与和风路交口"},{"KKBH":"7209010020000","HPHM":"赣G5112V","JGSK":"2021-04-01 12:26:26.409","CDBH":"1","XSFX":"由东向西","XSFXDM":"1","KKMC":"玉林道与安正路交口正向"},{"KKBH":"610401004","HPHM":"车牌","JGSK":"2021-04-01 12:26:26.425","CDBH":"2","XSFX":"由东向西","XSFXDM":"1","KKMC":"和畅路与和风路交口"},{"KKBH":"6102610050000","HPHM":"冀RD16916","JGSK":"2021-04-01 12:26:26.438","CDBH":"1","XSFX":"由东向西","XSFXDM":"1","KKMC":"中生大道与静湖西路（南侧）正向"},{"KKBH":"7280310020000","HPHM":"津GCT556","JGSK":"2021-04-01 12:26:26.702","CDBH":"2","XSFX":"由东向西","XSFXDM":"1","KKMC":"动漫中路与文一路交口正向"},{"KKBH":"610271008","HPHM":"津H03892","JGSK":"2021-04-01 12:26:26.732","CDBH":"5","XSFX":"由北向南","XSFXDM":"4","KKMC":"中新大道与航母主题公园支路交口"},{"KKBH":"610276124","HPHM":"津D06020","JGSK":"2021-04-01 12:26:26.815","CDBH":"8","XSFX":"由南向北","XSFXDM":"3","KKMC":"中新大道与中生大道交口"},{"KKBH":"610256113","HPHM":"冀H23568","JGSK":"2021-04-01 12:26:26.853","CDBH":"9","XSFX":"由北向南","XSFXDM":"4","KKMC":"中天大道与和风路交口"},{"KKBH":"610256113","HPHM":"晋MVH391","JGSK":"2021-04-01 12:26:27.044","CDBH":"1","XSFX":"由西向东","XSFXDM":"2","KKMC":"中天大道与和风路交口"},{"KKBH":"610256115","HPHM":"津RCV222","JGSK":"2021-04-01 12:26:27.079","CDBH":"2","XSFX":"由东向西","XSFXDM":"1","KKMC":"中天大道与中生大道交口"},{"KKBH":"7208810020000","HPHM":"京M31002","JGSK":"2021-04-01 12:26:27.148","CDBH":"4","XSFX":"由东向西","XSFXDM":"1","KKMC":"海旭道与安正路交口正向"},{"KKBH":"610271009","HPHM":"津AGX692","JGSK":"2021-04-01 12:26:27.226","CDBH":"11","XSFX":"由北向南","XSFXDM":"4","KKMC":"中新大道与泰七路交口"},{"KKBH":"610256116","HPHM":"津JQE556","JGSK":"2021-04-01 12:26:27.251","CDBH":"4","XSFX":"由西向东","XSFXDM":"2","KKMC":"中天大道与和顺路交口"},{"KKBH":"7208910050000","HPHM":"津MMM397","JGSK":"2021-04-01 12:26:27.371","CDBH":"5","XSFX":"由西向东","XSFXDM":"2","KKMC":"海博道与安明路交口正向"},{"KKBH":"610276124","HPHM":"津HX8721","JGSK":"2021-04-01 12:26:27.412","CDBH":"8","XSFX":"由南向北","XSFXDM":"3","KKMC":"中新大道与中生大道交口"},{"KKBH":"720571004000","HPHM":"津J65936","JGSK":"2021-04-01 12:26:27.475","CDBH":"1","XSFX":"由东向西","XSFXDM":"1","KKMC":"动漫东路与动漫中路交口"},{"KKBH":"7208910030000","HPHM":"蒙DTA993","JGSK":"2021-04-01 12:26:27.632","CDBH":"12","XSFX":"由北向南","XSFXDM":"4","KKMC":"海博道与安正路交口正向"},{"KKBH":"720851002000","HPHM":"津NLC677","JGSK":"2021-04-01 12:26:27.689","CDBH":"2","XSFX":"由东向西","XSFXDM":"1","KKMC":"碧水道与安正路交口"},{"KKBH":"610256115","HPHM":"豫JQ9672","JGSK":"2021-04-01 12:26:27.771","CDBH":"5","XSFX":"由西向东","XSFXDM":"2","KKMC":"中天大道与中生大道交口"},{"KKBH":"610271008","HPHM":"津HNZ125","JGSK":"2021-04-01 12:26:27.771","CDBH":"4","XSFX":"由北向南","XSFXDM":"4","KKMC":"中新大道与航母主题公园支路交口"},{"KKBH":"610266117","HPHM":"津MZK819","JGSK":"2021-04-01 12:26:28.05","CDBH":"4","XSFX":"由西向东","XSFXDM":"2","KKMC":"中生大道与和韵路交口"},{"KKBH":"610391008","HPHM":"冀B1Y12H","JGSK":"2021-04-01 12:26:28.057","CDBH":"1","XSFX":"由东向西","XSFXDM":"1","KKMC":"和韵路与和旭路交口"},{"KKBH":"610256115","HPHM":"皖FML127","JGSK":"2021-04-01 12:26:28.199","CDBH":"3","XSFX":"由东向西","XSFXDM":"1","KKMC":"中天大道与中生大道交口"},{"KKBH":"7208610030000","HPHM":"冀A6CS86","JGSK":"2021-04-01 12:26:28.436","CDBH":"10","XSFX":"由北向南","XSFXDM":"4","KKMC":"海晨道与安明路交口正向"},{"KKBH":"610286127","HPHM":"津RK2227","JGSK":"2021-04-01 12:26:28.446","CDBH":"6","XSFX":"由西向东","XSFXDM":"2","KKMC":"中津大道与和畅路交口"},{"KKBH":"720901002000","HPHM":"津AD69207","JGSK":"2021-04-01 12:26:28.526","CDBH":"1","XSFX":"由东向西","XSFXDM":"1","KKMC":"玉林道与安正路交口"},{"KKBH":"720891003000","HPHM":"津C396G1","JGSK":"2021-04-01 12:26:28.534","CDBH":"7","XSFX":"由南向北","XSFXDM":"3","KKMC":"海博道与安正路交口"},{"KKBH":"720871002000","HPHM":"津C65Z10","JGSK":"2021-04-01 12:26:28.567","CDBH":"5","XSFX":"由南向北","XSFXDM":"3","KKMC":"安正路与芳菲路交口"},{"KKBH":"610276125","HPHM":"鲁GZ2F66","JGSK":"2021-04-01 12:26:28.601","CDBH":"7","XSFX":"由北向南","XSFXDM":"4","KKMC":"中新大道与和顺路交口"},{"KKBH":"610276124","HPHM":"津DB5937","JGSK":"2021-04-01 12:26:28.693","CDBH":"8","XSFX":"由南向北","XSFXDM":"3","KKMC":"中新大道与中生大道交口"},{"KKBH":"7280310020000","HPHM":"车牌","JGSK":"2021-04-01 12:26:28.735","CDBH":"8","XSFX":"由北向南","XSFXDM":"4","KKMC":"动漫中路与文一路交口正向"},{"KKBH":"7208610030000","HPHM":"冀A87A8R","JGSK":"2021-04-01 12:26:28.869","CDBH":"7","XSFX":"由南向北","XSFXDM":"3","KKMC":"海晨道与安明路交口正向"},{"KKBH":"720861003000","HPHM":"津AY2505","JGSK":"2021-04-01 12:26:28.877","CDBH":"4","XSFX":"由西向东","XSFXDM":"2","KKMC":"海晨道与安明路交口"},{"KKBH":"720811002000","HPHM":"津AZ8826","JGSK":"2021-04-01 12:26:28.908","CDBH":"4","XSFX":"由南向北","XSFXDM":"3","KKMC":"动漫南路与文一路交口"},{"KKBH":"610256116","HPHM":"津J11252","JGSK":"2021-04-01 12:26:28.926","CDBH":"5","XSFX":"由西向东","XSFXDM":"2","KKMC":"中天大道与和顺路交口"},{"KKBH":"610251002","HPHM":"津RML769","JGSK":"2021-04-01 12:26:28.995","CDBH":"11","XSFX":"由北向南","XSFXDM":"4","KKMC":"中天大道与和睦路交口"},{"KKBH":"7205710010000","HPHM":"津JHR208","JGSK":"2021-04-01 12:26:29.009","CDBH":"5","XSFX":"由北向南","XSFXDM":"4","KKMC":"动漫东路与文一路交口正向"},{"KKBH":"720891003000","HPHM":"津C0M218","JGSK":"2021-04-01 12:26:29.171","CDBH":"8","XSFX":"由南向北","XSFXDM":"3","KKMC":"海博道与安正路交口"},{"KKBH":"7208610020000","HPHM":"车牌","JGSK":"2021-04-01 12:26:29.269","CDBH":"9","XSFX":"由南向北","XSFXDM":"3","KKMC":"海晨道与安正路交口正向"},{"KKBH":"610276125","HPHM":"津C52V62","JGSK":"2021-04-01 12:26:29.294","CDBH":"8","XSFX":"由北向南","XSFXDM":"4","KKMC":"中新大道与和顺路交口"},{"KKBH":"610391006","HPHM":"鲁NND301","JGSK":"2021-04-01 12:26:29.321","CDBH":"8","XSFX":"由南向北","XSFXDM":"3","KKMC":"和韵路与和意路交口"},{"KKBH":"7205710040000","HPHM":"车牌","JGSK":"2021-04-01 12:26:29.354","CDBH":"6","XSFX":"由北向南","XSFXDM":"4","KKMC":"动漫东路与动漫中路交口正向"},{"KKBH":"610276124","HPHM":"津MAJ807","JGSK":"2021-04-01 12:26:29.632","CDBH":"8","XSFX":"由南向北","XSFXDM":"3","KKMC":"中新大道与中生大道交口"},{"KKBH":"6103261420000","HPHM":"津C05578","JGSK":"2021-04-01 12:26:29.652","CDBH":"2","XSFX":"由东向西","XSFXDM":"1","KKMC":"中成大道与泰七路交口正向"},{"KKBH":"7208810020000","HPHM":"冀TM0356","JGSK":"2021-04-01 12:26:29.662","CDBH":"9","XSFX":"由南向北","XSFXDM":"3","KKMC":"海旭道与安正路交口正向"},{"KKBH":"610256116","HPHM":"津RYR273","JGSK":"2021-04-01 12:26:29.706","CDBH":"9","XSFX":"由南向北","XSFXDM":"3","KKMC":"中天大道与和顺路交口"},{"KKBH":"711","HPHM":"冀B5W7R8","JGSK":"2021-04-01 12:26:29.744","CDBH":"5","XSFX":"由南向北","XSFXDM":"3","KKMC":"不礼让行人中新大道与和旭路交口"},{"KKBH":"728031002000","HPHM":"津E14134","JGSK":"2021-04-01 12:26:29.773","CDBH":"7","XSFX":"由北向南","XSFXDM":"4","KKMC":"动漫中路与文一路交口"},{"KKBH":"610326142000","HPHM":"津AU9813","JGSK":"2021-04-01 12:26:29.817","CDBH":"2","XSFX":"由东向西","XSFXDM":"1","KKMC":"中成大道与泰七路交口"},{"KKBH":"610256115","HPHM":"津LCW132","JGSK":"2021-04-01 12:26:29.972","CDBH":"6","XSFX":"由西向东","XSFXDM":"2","KKMC":"中天大道与中生大道交口"},{"KKBH":"610276124","HPHM":"津D06020","JGSK":"2021-04-01 12:26:29.973","CDBH":"8","XSFX":"由南向北","XSFXDM":"3","KKMC":"中新大道与中生大道交口"},{"KKBH":"7208810050000","HPHM":"鲁C028MY","JGSK":"2021-04-01 12:26:30.117","CDBH":"2","XSFX":"由东向西","XSFXDM":"1","KKMC":"海旭道与明盛路交口正向"},{"KKBH":"610401004","HPHM":"津FUY006","JGSK":"2021-04-01 12:26:30.379","CDBH":"4","XSFX":"由西向东","XSFXDM":"2","KKMC":"和畅路与和风路交口"},{"KKBH":"6102610040000","HPHM":"冀D297S8","JGSK":"2021-04-01 12:26:30.39","CDBH":"4","XSFX":"由南向北","XSFXDM":"3","KKMC":"中生大道与静湖西路（北侧）正向"},{"KKBH":"720571004000","HPHM":"津ANJ516","JGSK":"2021-04-01 12:26:30.446","CDBH":"6","XSFX":"由北向南","XSFXDM":"4","KKMC":"动漫东路与动漫中路交口"},{"KKBH":"610256115","HPHM":"津J7EX79","JGSK":"2021-04-01 12:26:30.568","CDBH":"9","XSFX":"由南向北","XSFXDM":"3","KKMC":"中天大道与中生大道交口"},{"KKBH":"610401004","HPHM":"车牌","JGSK":"2021-04-01 12:26:30.584","CDBH":"2","XSFX":"由东向西","XSFXDM":"1","KKMC":"和畅路与和风路交口"},{"KKBH":"610276124","HPHM":"津RTT139","JGSK":"2021-04-01 12:26:30.675","CDBH":"7","XSFX":"由南向北","XSFXDM":"3","KKMC":"中新大道与中生大道交口"},{"KKBH":"7208610030000","HPHM":"车牌","JGSK":"2021-04-01 12:26:30.688","CDBH":"8","XSFX":"由南向北","XSFXDM":"3","KKMC":"海晨道与安明路交口正向"},{"KKBH":"610256115","HPHM":"津LT8819","JGSK":"2021-04-01 12:26:30.693","CDBH":"5","XSFX":"由西向东","XSFXDM":"2","KKMC":"中天大道与中生大道交口"},{"KKBH":"7208810020000","HPHM":"津CAU828","JGSK":"2021-04-01 12:26:30.695","CDBH":"4","XSFX":"由东向西","XSFXDM":"1","KKMC":"海旭道与安正路交口正向"},{"KKBH":"610256115","HPHM":"津JJF007","JGSK":"2021-04-01 12:26:30.732","CDBH":"5","XSFX":"由西向东","XSFXDM":"2","KKMC":"中天大道与中生大道交口"},{"KKBH":"720881002000","HPHM":"京M31002","JGSK":"2021-04-01 12:26:30.735","CDBH":"4","XSFX":"由东向西","XSFXDM":"1","KKMC":"海旭道与安正路交口"},{"KKBH":"610271008","HPHM":"车牌","JGSK":"2021-04-01 12:26:30.745","CDBH":"1","XSFX":"由南向北","XSFXDM":"3","KKMC":"中新大道与航母主题公园支路交口"},{"KKBH":"720891003000","HPHM":"粤J1223P","JGSK":"2021-04-01 12:26:30.745","CDBH":"3","XSFX":"由东向西","XSFXDM":"1","KKMC":"海博道与安正路交口"},{"KKBH":"7208910060000","HPHM":"津KVW880","JGSK":"2021-04-01 12:26:30.878","CDBH":"11","XSFX":"由北向南","XSFXDM":"4","KKMC":"海博道与永盛路交口正向"},{"KKBH":"610256113","HPHM":"车牌","JGSK":"2021-04-01 12:26:30.901","CDBH":"4","XSFX":"由南向北","XSFXDM":"3","KKMC":"中天大道与和风路交口"},{"KKBH":"7208810020000","HPHM":"车牌","JGSK":"2021-04-01 12:26:31.012","CDBH":"11","XSFX":"由南向北","XSFXDM":"3","KKMC":"海旭道与安正路交口正向"},{"KKBH":"720881005000","HPHM":"津A00U23","JGSK":"2021-04-01 12:26:31.015","CDBH":"9","XSFX":"由北向南","XSFXDM":"4","KKMC":"海旭道与明盛路交口"},{"KKBH":"610276125","HPHM":"津A09819D","JGSK":"2021-04-01 12:26:31.121","CDBH":"8","XSFX":"由北向南","XSFXDM":"4","KKMC":"中新大道与和顺路交口"},{"KKBH":"610256116","HPHM":"津NLX519","JGSK":"2021-04-01 12:26:31.306","CDBH":"8","XSFX":"由南向北","XSFXDM":"3","KKMC":"中天大道与和顺路交口"},{"KKBH":"610276124","HPHM":"冀B312X9","JGSK":"2021-04-01 12:26:31.376","CDBH":"8","XSFX":"由南向北","XSFXDM":"3","KKMC":"中新大道与中生大道交口"},{"KKBH":"610256113","HPHM":"车牌","JGSK":"2021-04-01 12:26:31.383","CDBH":"4","XSFX":"由南向北","XSFXDM":"3","KKMC":"中天大道与和风路交口"},{"KKBH":"7208110020000","HPHM":"车牌","JGSK":"2021-04-01 12:26:31.389","CDBH":"2","XSFX":"由东向西","XSFXDM":"1","KKMC":"动漫南路与文一路交口正向"},{"KKBH":"7205610020000","HPHM":"车牌","JGSK":"2021-04-01 12:26:31.446","CDBH":"6","XSFX":"由北向南","XSFXDM":"4","KKMC":"动漫北路与文三路交口正向"},{"KKBH":"610266117","HPHM":"津D79119","JGSK":"2021-04-01 12:26:31.531","CDBH":"2","XSFX":"由东向西","XSFXDM":"1","KKMC":"中生大道与和韵路交口"},{"KKBH":"610266118","HPHM":"津NNT869","JGSK":"2021-04-01 12:26:31.531","CDBH":"8","XSFX":"由南向北","XSFXDM":"3","KKMC":"中生大道与和畅路交口"},{"KKBH":"720891003000","HPHM":"津CD1062","JGSK":"2021-04-01 12:26:31.568","CDBH":"7","XSFX":"由南向北","XSFXDM":"3","KKMC":"海博道与安正路交口"},{"KKBH":"610326142000","HPHM":"津C05567","JGSK":"2021-04-01 12:26:31.653","CDBH":"3","XSFX":"由东向西","XSFXDM":"1","KKMC":"中成大道与泰七路交口"},{"KKBH":"610401004","HPHM":"车牌","JGSK":"2021-04-01 12:26:31.689","CDBH":"1","XSFX":"由东向西","XSFXDM":"1","KKMC":"和畅路与和风路交口"},{"KKBH":"610271009","HPHM":"津A25Z86","JGSK":"2021-04-01 12:26:31.861","CDBH":"4","XSFX":"由西向东","XSFXDM":"2","KKMC":"中新大道与泰七路交口"},{"KKBH":"610391006","HPHM":"津K15033","JGSK":"2021-04-01 12:26:31.95","CDBH":"5","XSFX":"由西向东","XSFXDM":"2","KKMC":"和韵路与和意路交口"},{"KKBH":"610256112","HPHM":"津D35566","JGSK":"2021-04-01 12:26:32.015","CDBH":"9","XSFX":"由南向北","XSFXDM":"3","KKMC":"中天大道与中津大道交口"},{"KKBH":"720891005000","HPHM":"津MMM397","JGSK":"2021-04-01 12:26:32.04","CDBH":"5","XSFX":"由西向东","XSFXDM":"2","KKMC":"海博道与安明路交口"},{"KKBH":"7208710020000","HPHM":"津G02009","JGSK":"2021-04-01 12:26:32.041","CDBH":"6","XSFX":"由南向北","XSFXDM":"3","KKMC":"安正路与芳菲路交口正向"},{"KKBH":"610271009","HPHM":"鲁G7882M","JGSK":"2021-04-01 12:26:32.103","CDBH":"10","XSFX":"由北向南","XSFXDM":"4","KKMC":"中新大道与泰七路交口"},{"KKBH":"610276125","HPHM":"津ABF787","JGSK":"2021-04-01 12:26:32.175","CDBH":"8","XSFX":"由北向南","XSFXDM":"4","KKMC":"中新大道与和顺路交口"},{"KKBH":"610251002","HPHM":"津RML769","JGSK":"2021-04-01 12:26:32.232","CDBH":"12","XSFX":"由北向南","XSFXDM":"4","KKMC":"中天大道与和睦路交口"},{"KKBH":"610276125","HPHM":"津D31022","JGSK":"2021-04-01 12:26:32.256","CDBH":"7","XSFX":"由北向南","XSFXDM":"4","KKMC":"中新大道与和顺路交口"},{"KKBH":"610256115","HPHM":"豫JQ9672","JGSK":"2021-04-01 12:26:32.292","CDBH":"6","XSFX":"由西向东","XSFXDM":"2","KKMC":"中天大道与中生大道交口"},{"KKBH":"610276125","HPHM":"车牌","JGSK":"2021-04-01 12:26:32.337","CDBH":"8","XSFX":"由北向南","XSFXDM":"4","KKMC":"中新大道与和顺路交口"},{"KKBH":"720881002000","HPHM":"津A5M586","JGSK":"2021-04-01 12:26:32.43","CDBH":"13","XSFX":"由北向南","XSFXDM":"4","KKMC":"海旭道与安正路交口"},{"KKBH":"610256114","HPHM":"沪C1899A","JGSK":"2021-04-01 12:26:32.489","CDBH":"5","XSFX":"由南向北","XSFXDM":"3","KKMC":"中天大道与和旭路交口"},{"KKBH":"610276125","HPHM":"冀EHV620","JGSK":"2021-04-01 12:26:32.502","CDBH":"7","XSFX":"由北向南","XSFXDM":"4","KKMC":"中新大道与和顺路交口"},{"KKBH":"610401005","HPHM":"鲁A2M9L3","JGSK":"2021-04-01 12:26:32.535","CDBH":"8","XSFX":"由南向北","XSFXDM":"3","KKMC":"和畅路与和顺路交口"},{"KKBH":"610276124","HPHM":"津GJ0121","JGSK":"2021-04-01 12:26:32.655","CDBH":"7","XSFX":"由南向北","XSFXDM":"3","KKMC":"中新大道与中生大道交口"},{"KKBH":"7208810020000","HPHM":"浙B36GA2","JGSK":"2021-04-01 12:26:32.682","CDBH":"13","XSFX":"由北向南","XSFXDM":"4","KKMC":"海旭道与安正路交口正向"},{"KKBH":"6102610050000","HPHM":"苏CD869L","JGSK":"2021-04-01 12:26:32.854","CDBH":"1","XSFX":"由东向西","XSFXDM":"1","KKMC":"中生大道与静湖西路（南侧）正向"},{"KKBH":"720871002000","HPHM":"鲁GU7889","JGSK":"2021-04-01 12:26:32.963","CDBH":"9","XSFX":"由北向南","XSFXDM":"4","KKMC":"安正路与芳菲路交口"},{"KKBH":"610276124","HPHM":"车牌","JGSK":"2021-04-01 12:26:33.039","CDBH":"11","XSFX":"由北向南","XSFXDM":"4","KKMC":"中新大道与中生大道交口"},{"KKBH":"610256115","HPHM":"辽B6QG79","JGSK":"2021-04-01 12:26:33.07","CDBH":"10","XSFX":"由北向南","XSFXDM":"4","KKMC":"中天大道与中生大道交口"},{"KKBH":"720881002000","HPHM":"津RLY663","JGSK":"2021-04-01 12:26:33.071","CDBH":"12","XSFX":"由北向南","XSFXDM":"4","KKMC":"海旭道与安正路交口"},{"KKBH":"610401004","HPHM":"津KYW866","JGSK":"2021-04-01 12:26:33.207","CDBH":"10","XSFX":"由北向南","XSFXDM":"4","KKMC":"和畅路与和风路交口"},{"KKBH":"720861003000","HPHM":"冀A6CS86","JGSK":"2021-04-01 12:26:33.328","CDBH":"10","XSFX":"由北向南","XSFXDM":"4","KKMC":"海晨道与安明路交口"},{"KKBH":"720891006000","HPHM":"津C3J968","JGSK":"2021-04-01 12:26:33.351","CDBH":"9","XSFX":"由南向北","XSFXDM":"3","KKMC":"海博道与永盛路交口"},{"KKBH":"610256113","HPHM":"车牌","JGSK":"2021-04-01 12:26:33.567","CDBH":"5","XSFX":"由南向北","XSFXDM":"3","KKMC":"中天大道与和风路交口"},{"KKBH":"610276124","HPHM":"津R11139","JGSK":"2021-04-01 12:26:33.812","CDBH":"7","XSFX":"由南向北","XSFXDM":"3","KKMC":"中新大道与中生大道交口"},{"KKBH":"610271009","HPHM":"津KLJ520","JGSK":"2021-04-01 12:26:33.857","CDBH":"11","XSFX":"由北向南","XSFXDM":"4","KKMC":"中新大道与泰七路交口"},{"KKBH":"610271009","HPHM":"鲁G7882M","JGSK":"2021-04-01 12:26:33.947","CDBH":"10","XSFX":"由北向南","XSFXDM":"4","KKMC":"中新大道与泰七路交口"},{"KKBH":"610256113","HPHM":"晋MVH391","JGSK":"2021-04-01 12:26:33.972","CDBH":"1","XSFX":"由西向东","XSFXDM":"2","KKMC":"中天大道与和风路交口"},{"KKBH":"7208210030000","HPHM":"晋HDH948","JGSK":"2021-04-01 12:26:34.102","CDBH":"1","XSFX":"由东向西","XSFXDM":"1","KKMC":"动漫西路与动漫南路交口正向"},{"KKBH":"610401005","HPHM":"鲁R2M36G","JGSK":"2021-04-01 12:26:34.135","CDBH":"7","XSFX":"由南向北","XSFXDM":"3","KKMC":"和畅路与和顺路交口"},{"KKBH":"610256114","HPHM":"车牌","JGSK":"2021-04-01 12:26:34.142","CDBH":"1","XSFX":"由西向东","XSFXDM":"2","KKMC":"中天大道与和旭路交口"},{"KKBH":"610256116","HPHM":"津DU9205","JGSK":"2021-04-01 12:26:34.175","CDBH":"12","XSFX":"由北向南","XSFXDM":"4","KKMC":"中天大道与和顺路交口"},{"KKBH":"720881002000","HPHM":"鲁D317WV","JGSK":"2021-04-01 12:26:34.201","CDBH":"9","XSFX":"由南向北","XSFXDM":"3","KKMC":"海旭道与安正路交口"},{"KKBH":"610276124","HPHM":"津MAJ807","JGSK":"2021-04-01 12:26:34.213","CDBH":"8","XSFX":"由南向北","XSFXDM":"3","KKMC":"中新大道与中生大道交口"},{"KKBH":"610271010","HPHM":"津H02320","JGSK":"2021-04-01 12:26:34.257","CDBH":"7","XSFX":"由北向南","XSFXDM":"4","KKMC":"中新大道与华五路交口"},{"KKBH":"610271008","HPHM":"津MRH058","JGSK":"2021-04-01 12:26:34.349","CDBH":"1","XSFX":"由南向北","XSFXDM":"3","KKMC":"中新大道与航母主题公园支路交口"},{"KKBH":"610391006","HPHM":"鲁NND301","JGSK":"2021-04-01 12:26:34.441","CDBH":"8","XSFX":"由南向北","XSFXDM":"3","KKMC":"和韵路与和意路交口"},{"KKBH":"610271009","HPHM":"津NZ5301","JGSK":"2021-04-01 12:26:34.624","CDBH":"10","XSFX":"由北向南","XSFXDM":"4","KKMC":"中新大道与泰七路交口"},{"KKBH":"610286127","HPHM":"冀HNR370","JGSK":"2021-04-01 12:26:34.663","CDBH":"5","XSFX":"由西向东","XSFXDM":"2","KKMC":"中津大道与和畅路交口"},{"KKBH":"610256114","HPHM":"车牌","JGSK":"2021-04-01 12:26:34.696","CDBH":"1","XSFX":"由西向东","XSFXDM":"2","KKMC":"中天大道与和旭路交口"},{"KKBH":"610256113","HPHM":"车牌","JGSK":"2021-04-01 12:26:34.699","CDBH":"4","XSFX":"由南向北","XSFXDM":"3","KKMC":"中天大道与和风路交口"},{"KKBH":"720881005000","HPHM":"鲁C028MY","JGSK":"2021-04-01 12:26:34.802","CDBH":"2","XSFX":"由东向西","XSFXDM":"1","KKMC":"海旭道与明盛路交口"},{"KKBH":"7208910030000","HPHM":"车牌","JGSK":"2021-04-01 12:26:34.816","CDBH":"9","XSFX":"由南向北","XSFXDM":"3","KKMC":"海博道与安正路交口正向"},{"KKBH":"610401004","HPHM":"车牌","JGSK":"2021-04-01 12:26:34.904","CDBH":"2","XSFX":"由东向西","XSFXDM":"1","KKMC":"和畅路与和风路交口"},{"KKBH":"610401005","HPHM":"津C52X25","JGSK":"2021-04-01 12:26:34.923","CDBH":"5","XSFX":"由西向东","XSFXDM":"2","KKMC":"和畅路与和顺路交口"},{"KKBH":"720901002000","HPHM":"赣G5112V","JGSK":"2021-04-01 12:26:34.924","CDBH":"1","XSFX":"由东向西","XSFXDM":"1","KKMC":"玉林道与安正路交口"},{"KKBH":"720881002000","HPHM":"津AB1959","JGSK":"2021-04-01 12:26:35.067","CDBH":"6","XSFX":"由西向东","XSFXDM":"2","KKMC":"海旭道与安正路交口"},{"KKBH":"720881002000","HPHM":"津CAU828","JGSK":"2021-04-01 12:26:35.089","CDBH":"4","XSFX":"由东向西","XSFXDM":"1","KKMC":"海旭道与安正路交口"},{"KKBH":"610256116","HPHM":"冀B40Q87","JGSK":"2021-04-01 12:26:35.146","CDBH":"9","XSFX":"由南向北","XSFXDM":"3","KKMC":"中天大道与和顺路交口"},{"KKBH":"610256115","HPHM":"津JJF007","JGSK":"2021-04-01 12:26:35.166","CDBH":"5","XSFX":"由西向东","XSFXDM":"2","KKMC":"中天大道与中生大道交口"},{"KKBH":"610261004000","HPHM":"冀D297S8","JGSK":"2021-04-01 12:26:35.195","CDBH":"4","XSFX":"由南向北","XSFXDM":"3","KKMC":"中生大道与静湖西路（北侧）"},{"KKBH":"610276124","HPHM":"晋BVJ332","JGSK":"2021-04-01 12:26:35.21","CDBH":"7","XSFX":"由南向北","XSFXDM":"3","KKMC":"中新大道与中生大道交口"},{"KKBH":"610266118","HPHM":"津NNT869","JGSK":"2021-04-01 12:26:35.483","CDBH":"9","XSFX":"由南向北","XSFXDM":"3","KKMC":"中生大道与和畅路交口"},{"KKBH":"610276125","HPHM":"津FLA566","JGSK":"2021-04-01 12:26:35.529","CDBH":"8","XSFX":"由北向南","XSFXDM":"4","KKMC":"中新大道与和顺路交口"},{"KKBH":"610271010","HPHM":"川BXB225","JGSK":"2021-04-01 12:26:35.611","CDBH":"8","XSFX":"由北向南","XSFXDM":"4","KKMC":"中新大道与华五路交口"},{"KKBH":"7208810060000","HPHM":"津ABS398","JGSK":"2021-04-01 12:26:35.745","CDBH":"4","XSFX":"由南向北","XSFXDM":"3","KKMC":"海旭道与庄盛路交口正向"},{"KKBH":"7400110020000","HPHM":"津AT5731","JGSK":"2021-04-01 12:26:35.77","CDBH":"6","XSFX":"由北向南","XSFXDM":"4","KKMC":"静湖南路与华一路交口正向"},{"KKBH":"610401005","HPHM":"津A2M9L3","JGSK":"2021-04-01 12:26:35.782","CDBH":"9","XSFX":"由南向北","XSFXDM":"3","KKMC":"和畅路与和顺路交口"},{"KKBH":"610276124","HPHM":"冀B312X9","JGSK":"2021-04-01 12:26:35.812","CDBH":"8","XSFX":"由南向北","XSFXDM":"3","KKMC":"中新大道与中生大道交口"},{"KKBH":"728031002000","HPHM":"津G38861","JGSK":"2021-04-01 12:26:35.834","CDBH":"4","XSFX":"由西向东","XSFXDM":"2","KKMC":"动漫中路与文一路交口"},{"KKBH":"7208810020000","HPHM":"津AF51288","JGSK":"2021-04-01 12:26:35.975","CDBH":"2","XSFX":"由东向西","XSFXDM":"1","KKMC":"海旭道与安正路交口正向"},{"KKBH":"7280310020000","HPHM":"津J65936","JGSK":"2021-04-01 12:26:36.035","CDBH":"6","XSFX":"由南向北","XSFXDM":"3","KKMC":"动漫中路与文一路交口正向"},{"KKBH":"610271009","HPHM":"津C07617","JGSK":"2021-04-01 12:26:36.117","CDBH":"4","XSFX":"由西向东","XSFXDM":"2","KKMC":"中新大道与泰七路交口"},{"KKBH":"610401005","HPHM":"鲁R2M36G","JGSK":"2021-04-01 12:26:36.181","CDBH":"8","XSFX":"由南向北","XSFXDM":"3","KKMC":"和畅路与和顺路交口"},{"KKBH":"610256116","HPHM":"冀R13UW1","JGSK":"2021-04-01 12:26:36.207","CDBH":"4","XSFX":"由西向东","XSFXDM":"2","KKMC":"中天大道与和顺路交口"},{"KKBH":"610276124","HPHM":"津GJ0121","JGSK":"2021-04-01 12:26:36.212","CDBH":"7","XSFX":"由南向北","XSFXDM":"3","KKMC":"中新大道与中生大道交口"},{"KKBH":"610271009","HPHM":"沪C0578C","JGSK":"2021-04-01 12:26:36.286","CDBH":"10","XSFX":"由北向南","XSFXDM":"4","KKMC":"中新大道与泰七路交口"},{"KKBH":"610256116","HPHM":"津J11252","JGSK":"2021-04-01 12:26:36.323","CDBH":"6","XSFX":"由西向东","XSFXDM":"2","KKMC":"中天大道与和顺路交口"},{"KKBH":"7208810050000","HPHM":"冀J7P3P3","JGSK":"2021-04-01 12:26:36.384","CDBH":"2","XSFX":"由东向西","XSFXDM":"1","KKMC":"海旭道与明盛路交口正向"},{"KKBH":"610276125","HPHM":"津KRU516","JGSK":"2021-04-01 12:26:36.409","CDBH":"7","XSFX":"由北向南","XSFXDM":"4","KKMC":"中新大道与和顺路交口"},{"KKBH":"610326142000","HPHM":"津C05578","JGSK":"2021-04-01 12:26:36.456","CDBH":"3","XSFX":"由东向西","XSFXDM":"1","KKMC":"中成大道与泰七路交口"},{"KKBH":"7208610030000","HPHM":"津C35L02","JGSK":"2021-04-01 12:26:36.461","CDBH":"3","XSFX":"由东向西","XSFXDM":"1","KKMC":"海晨道与安明路交口正向"},{"KKBH":"610271009","HPHM":"津NZ5301","JGSK":"2021-04-01 12:26:36.506","CDBH":"10","XSFX":"由北向南","XSFXDM":"4","KKMC":"中新大道与泰七路交口"},{"KKBH":"610271009","HPHM":"津KLJ520","JGSK":"2021-04-01 12:26:36.507","CDBH":"11","XSFX":"由北向南","XSFXDM":"4","KKMC":"中新大道与泰七路交口"},{"KKBH":"7205710040000","HPHM":"车牌","JGSK":"2021-04-01 12:26:36.766","CDBH":"4","XSFX":"由西向东","XSFXDM":"2","KKMC":"动漫东路与动漫中路交口正向"},{"KKBH":"610276124","HPHM":"津A8W581","JGSK":"2021-04-01 12:26:36.799","CDBH":"8","XSFX":"由南向北","XSFXDM":"3","KKMC":"中新大道与中生大道交口"},{"KKBH":"720891004000","HPHM":"车牌","JGSK":"2021-04-01 12:26:36.801","CDBH":"9","XSFX":"由南向北","XSFXDM":"3","KKMC":"海博道与安平路交口"},{"KKBH":"610401004","HPHM":"津KYW866","JGSK":"2021-04-01 12:26:36.838","CDBH":"10","XSFX":"由北向南","XSFXDM":"4","KKMC":"和畅路与和风路交口"},{"KKBH":"610391006","HPHM":"津K15033","JGSK":"2021-04-01 12:26:36.851","CDBH":"5","XSFX":"由西向东","XSFXDM":"2","KKMC":"和韵路与和意路交口"},{"KKBH":"711","HPHM":"津A7C766","JGSK":"2021-04-01 12:26:36.899","CDBH":"7","XSFX":"由北向南","XSFXDM":"4","KKMC":"不礼让行人中新大道与和旭路交口"},{"KKBH":"7208810020000","HPHM":"车牌","JGSK":"2021-04-01 12:26:36.95","CDBH":"11","XSFX":"由南向北","XSFXDM":"3","KKMC":"海旭道与安正路交口正向"},{"KKBH":"7205410020000","HPHM":"车牌","JGSK":"2021-04-01 12:26:37.075","CDBH":"4","XSFX":"由西向东","XSFXDM":"2","KKMC":"动漫环路西与动漫中路交口正向"},{"KKBH":"610391007","HPHM":"冀B360FD","JGSK":"2021-04-01 12:26:37.116","CDBH":"2","XSFX":"由东向西","XSFXDM":"1","KKMC":"和韵路与和风路交口"},{"KKBH":"711","HPHM":"津E02101","JGSK":"2021-04-01 12:26:37.458","CDBH":"8","XSFX":"由北向南","XSFXDM":"4","KKMC":"不礼让行人中新大道与和旭路交口"},{"KKBH":"610256116","HPHM":"津JQE556","JGSK":"2021-04-01 12:26:37.522","CDBH":"4","XSFX":"由西向东","XSFXDM":"2","KKMC":"中天大道与和顺路交口"},{"KKBH":"610276124","HPHM":"津KV9648","JGSK":"2021-04-01 12:26:37.605","CDBH":"5","XSFX":"由西向东","XSFXDM":"2","KKMC":"中新大道与中生大道交口"},{"KKBH":"610271009","HPHM":"津KH6499","JGSK":"2021-04-01 12:26:37.652","CDBH":"7","XSFX":"由南向北","XSFXDM":"3","KKMC":"中新大道与泰七路交口"},{"KKBH":"610266117","HPHM":"京QPS691","JGSK":"2021-04-01 12:26:37.672","CDBH":"2","XSFX":"由东向西","XSFXDM":"1","KKMC":"中生大道与和韵路交口"},{"KKBH":"7280310020000","HPHM":"晋LNE326","JGSK":"2021-04-01 12:26:37.815","CDBH":"8","XSFX":"由北向南","XSFXDM":"4","KKMC":"动漫中路与文一路交口正向"},{"KKBH":"720881002000","HPHM":"冀TM0356","JGSK":"2021-04-01 12:26:37.875","CDBH":"9","XSFX":"由南向北","XSFXDM":"3","KKMC":"海旭道与安正路交口"},{"KKBH":"6102610040000","HPHM":"津A9G386","JGSK":"2021-04-01 12:26:37.988","CDBH":"5","XSFX":"由北向南","XSFXDM":"4","KKMC":"中生大道与静湖西路（北侧）正向"},{"KKBH":"6102610030000","HPHM":"津A3H951","JGSK":"2021-04-01 12:26:38.085","CDBH":"8","XSFX":"由北向南","XSFXDM":"4","KKMC":"中生大道与静湖南路交口正向"},{"KKBH":"7209010020000","HPHM":"津MSX887","JGSK":"2021-04-01 12:26:38.087","CDBH":"10","XSFX":"由北向南","XSFXDM":"4","KKMC":"玉林道与安正路交口正向"},{"KKBH":"711","HPHM":"津AY7701","JGSK":"2021-04-01 12:26:38.141","CDBH":"5","XSFX":"由南向北","XSFXDM":"3","KKMC":"不礼让行人中新大道与和旭路交口"},{"KKBH":"7208810020000","HPHM":"津ADM9232","JGSK":"2021-04-01 12:26:38.32","CDBH":"9","XSFX":"由南向北","XSFXDM":"3","KKMC":"海旭道与安正路交口正向"},{"KKBH":"610271010","HPHM":"津H02320","JGSK":"2021-04-01 12:26:38.381","CDBH":"7","XSFX":"由北向南","XSFXDM":"4","KKMC":"中新大道与华五路交口"},{"KKBH":"610271009","HPHM":"沪C0578C","JGSK":"2021-04-01 12:26:38.425","CDBH":"10","XSFX":"由北向南","XSFXDM":"4","KKMC":"中新大道与泰七路交口"},{"KKBH":"610276125","HPHM":"BA06068","JGSK":"2021-04-01 12:26:38.488","CDBH":"8","XSFX":"由北向南","XSFXDM":"4","KKMC":"中新大道与和顺路交口"},{"KKBH":"610256113","HPHM":"车牌","JGSK":"2021-04-01 12:26:38.539","CDBH":"5","XSFX":"由南向北","XSFXDM":"3","KKMC":"中天大道与和风路交口"},{"KKBH":"610256114","HPHM":"辽PHN039","JGSK":"2021-04-01 12:26:38.549","CDBH":"8","XSFX":"由北向南","XSFXDM":"4","KKMC":"中天大道与和旭路交口"},{"KKBH":"610271009","HPHM":"津KH6499","JGSK":"2021-04-01 12:26:38.553","CDBH":"7","XSFX":"由南向北","XSFXDM":"3","KKMC":"中新大道与泰七路交口"},{"KKBH":"7208810020000","HPHM":"津HMH605","JGSK":"2021-04-01 12:26:38.631","CDBH":"13","XSFX":"由北向南","XSFXDM":"4","KKMC":"海旭道与安正路交口正向"},{"KKBH":"610276124","HPHM":"津BVJ332","JGSK":"2021-04-01 12:26:38.693","CDBH":"7","XSFX":"由南向北","XSFXDM":"3","KKMC":"中新大道与中生大道交口"},{"KKBH":"610261003000","HPHM":"津A3H951","JGSK":"2021-04-01 12:26:38.702","CDBH":"17","XSFX":"由北向南","XSFXDM":"4","KKMC":"中生大道与静湖南路交口"},{"KKBH":"7208810020000","HPHM":"冀B9A096","JGSK":"2021-04-01 12:26:38.763","CDBH":"10","XSFX":"由南向北","XSFXDM":"3","KKMC":"海旭道与安正路交口正向"},{"KKBH":"720871002000","HPHM":"津G02009","JGSK":"2021-04-01 12:26:38.764","CDBH":"6","XSFX":"由南向北","XSFXDM":"3","KKMC":"安正路与芳菲路交口"},{"KKBH":"610271010","HPHM":"川BXB225","JGSK":"2021-04-01 12:26:38.78","CDBH":"8","XSFX":"由北向南","XSFXDM":"4","KKMC":"中新大道与华五路交口"},{"KKBH":"720891006000","HPHM":"津KVW880","JGSK":"2021-04-01 12:26:38.841","CDBH":"11","XSFX":"由北向南","XSFXDM":"4","KKMC":"海博道与永盛路交口"},{"KKBH":"610286127","HPHM":"冀HNR370","JGSK":"2021-04-01 12:26:39.041","CDBH":"6","XSFX":"由西向东","XSFXDM":"2","KKMC":"中津大道与和畅路交口"},{"KKBH":"728031002000","HPHM":"津GCT556","JGSK":"2021-04-01 12:26:39.071","CDBH":"2","XSFX":"由东向西","XSFXDM":"1","KKMC":"动漫中路与文一路交口"},{"KKBH":"7205410020000","HPHM":"车牌","JGSK":"2021-04-01 12:26:39.275","CDBH":"1","XSFX":"由东向西","XSFXDM":"1","KKMC":"动漫环路西与动漫中路交口正向"},{"KKBH":"610276125","HPHM":"车牌","JGSK":"2021-04-01 12:26:39.369","CDBH":"7","XSFX":"由北向南","XSFXDM":"4","KKMC":"中新大道与和顺路交口"},{"KKBH":"7208810070000","HPHM":"冀J515QD","JGSK":"2021-04-01 12:26:39.409","CDBH":"3","XSFX":"由西向东","XSFXDM":"2","KKMC":"海旭道与弘通路交口正向"},{"KKBH":"610271009","HPHM":"津KEH799","JGSK":"2021-04-01 12:26:39.485","CDBH":"11","XSFX":"由北向南","XSFXDM":"4","KKMC":"中新大道与泰七路交口"},{"KKBH":"7208810050000","HPHM":"津MQ2129","JGSK":"2021-04-01 12:26:39.553","CDBH":"2","XSFX":"由东向西","XSFXDM":"1","KKMC":"海旭道与明盛路交口正向"},{"KKBH":"610276125","HPHM":"鲁GZ2F66","JGSK":"2021-04-01 12:26:39.61","CDBH":"7","XSFX":"由北向南","XSFXDM":"4","KKMC":"中新大道与和顺路交口"},{"KKBH":"610276125","HPHM":"津B2T963","JGSK":"2021-04-01 12:26:39.628","CDBH":"8","XSFX":"由北向南","XSFXDM":"4","KKMC":"中新大道与和顺路交口"},{"KKBH":"7208910050000","HPHM":"津A5R113","JGSK":"2021-04-01 12:26:39.709","CDBH":"8","XSFX":"由南向北","XSFXDM":"3","KKMC":"海博道与安明路交口正向"},{"KKBH":"7205710020000","HPHM":"津NWZ886","JGSK":"2021-04-01 12:26:39.915","CDBH":"6","XSFX":"由北向南","XSFXDM":"4","KKMC":"动漫东路与文二路交口正向"},{"KKBH":"610286127","HPHM":"鲁H667PA","JGSK":"2021-04-01 12:26:40.007","CDBH":"5","XSFX":"由西向东","XSFXDM":"2","KKMC":"中津大道与和畅路交口"},{"KKBH":"728031002000","HPHM":"津J65936","JGSK":"2021-04-01 12:26:40.06","CDBH":"6","XSFX":"由南向北","XSFXDM":"3","KKMC":"动漫中路与文一路交口"},{"KKBH":"7208910030000","HPHM":"车牌","JGSK":"2021-04-01 12:26:40.095","CDBH":"9","XSFX":"由南向北","XSFXDM":"3","KKMC":"海博道与安正路交口正向"},{"KKBH":"720821003000","HPHM":"晋HDH948","JGSK":"2021-04-01 12:26:40.109","CDBH":"1","XSFX":"由东向西","XSFXDM":"1","KKMC":"动漫西路与动漫南路交口"},{"KKBH":"610256116","HPHM":"津AF19420","JGSK":"2021-04-01 12:26:40.126","CDBH":"5","XSFX":"由西向东","XSFXDM":"2","KKMC":"中天大道与和顺路交口"},{"KKBH":"610261005000","HPHM":"苏CD869L","JGSK":"2021-04-01 12:26:40.148","CDBH":"1","XSFX":"由东向西","XSFXDM":"1","KKMC":"中生大道与静湖西路（南侧）"},{"KKBH":"7208910060000","HPHM":"鲁NRJ159","JGSK":"2021-04-01 12:26:40.229","CDBH":"9","XSFX":"由南向北","XSFXDM":"3","KKMC":"海博道与永盛路交口正向"},{"KKBH":"720881002000","HPHM":"浙B36GA2","JGSK":"2021-04-01 12:26:40.269","CDBH":"13","XSFX":"由北向南","XSFXDM":"4","KKMC":"海旭道与安正路交口"},{"KKBH":"7208610030000","HPHM":"津AF26751","JGSK":"2021-04-01 12:26:40.279","CDBH":"2","XSFX":"由东向西","XSFXDM":"1","KKMC":"海晨道与安明路交口正向"},{"KKBH":"7208710020000","HPHM":"津RDQ259","JGSK":"2021-04-01 12:26:40.298","CDBH":"9","XSFX":"由北向南","XSFXDM":"4","KKMC":"安正路与芳菲路交口正向"},{"KKBH":"7208810020000","HPHM":"津RJW657","JGSK":"2021-04-01 12:26:40.442","CDBH":"6","XSFX":"由西向东","XSFXDM":"2","KKMC":"海旭道与安正路交口正向"},{"KKBH":"740011002000","HPHM":"车牌","JGSK":"2021-04-01 12:26:40.531","CDBH":"14","XSFX":"由北向南","XSFXDM":"4","KKMC":"静湖南路与华一路交口"},{"KKBH":"711","HPHM":"冀B8Z0A5","JGSK":"2021-04-01 12:26:40.545","CDBH":"5","XSFX":"由南向北","XSFXDM":"3","KKMC":"不礼让行人中新大道与和旭路交口"},{"KKBH":"610266117","HPHM":"冀F3US36","JGSK":"2021-04-01 12:26:40.747","CDBH":"1","XSFX":"由东向西","XSFXDM":"1","KKMC":"中生大道与和韵路交口"},{"KKBH":"610266117","HPHM":"津D79119","JGSK":"2021-04-01 12:26:40.792","CDBH":"3","XSFX":"由东向西","XSFXDM":"1","KKMC":"中生大道与和韵路交口"},{"KKBH":"7208710020000","HPHM":"津DDZ706","JGSK":"2021-04-01 12:26:40.794","CDBH":"8","XSFX":"由北向南","XSFXDM":"4","KKMC":"安正路与芳菲路交口正向"},{"KKBH":"610391007","HPHM":"车牌","JGSK":"2021-04-01 12:26:40.855","CDBH":"8","XSFX":"由南向北","XSFXDM":"3","KKMC":"和韵路与和风路交口"},{"KKBH":"610276124","HPHM":"津A8W581","JGSK":"2021-04-01 12:26:40.933","CDBH":"8","XSFX":"由南向北","XSFXDM":"3","KKMC":"中新大道与中生大道交口"},{"KKBH":"610266117","HPHM":"津MDR119","JGSK":"2021-04-01 12:26:40.952","CDBH":"2","XSFX":"由东向西","XSFXDM":"1","KKMC":"中生大道与和韵路交口"},{"KKBH":"711","HPHM":"津A1G285","JGSK":"2021-04-01 12:26:40.979","CDBH":"8","XSFX":"由北向南","XSFXDM":"4","KKMC":"不礼让行人中新大道与和旭路交口"},{"KKBH":"7208610030000","HPHM":"津MJA778","JGSK":"2021-04-01 12:26:41.064","CDBH":"7","XSFX":"由南向北","XSFXDM":"3","KKMC":"海晨道与安明路交口正向"},{"KKBH":"610256116","HPHM":"津RSM833","JGSK":"2021-04-01 12:26:41.145","CDBH":"7","XSFX":"由南向北","XSFXDM":"3","KKMC":"中天大道与和顺路交口"},{"KKBH":"6103261420000","HPHM":"车牌","JGSK":"2021-04-01 12:26:41.279","CDBH":"4","XSFX":"由西向东","XSFXDM":"2","KKMC":"中成大道与泰七路交口正向"},{"KKBH":"7205410020000","HPHM":"津LCQ455","JGSK":"2021-04-01 12:26:41.292","CDBH":"3","XSFX":"由西向东","XSFXDM":"2","KKMC":"动漫环路西与动漫中路交口正向"},{"KKBH":"610271009","HPHM":"津A36Q98","JGSK":"2021-04-01 12:26:41.327","CDBH":"8","XSFX":"由南向北","XSFXDM":"3","KKMC":"中新大道与泰七路交口"},{"KKBH":"610276125","HPHM":"津A09819D","JGSK":"2021-04-01 12:26:41.369","CDBH":"8","XSFX":"由北向南","XSFXDM":"4","KKMC":"中新大道与和顺路交口"},{"KKBH":"711","HPHM":"津CN5666","JGSK":"2021-04-01 12:26:41.459","CDBH":"7","XSFX":"由北向南","XSFXDM":"4","KKMC":"不礼让行人中新大道与和旭路交口"},{"KKBH":"610271009","HPHM":"津KEH799","JGSK":"2021-04-01 12:26:41.46","CDBH":"11","XSFX":"由北向南","XSFXDM":"4","KKMC":"中新大道与泰七路交口"},{"KKBH":"7208810020000","HPHM":"津DZ1003","JGSK":"2021-04-01 12:26:41.538","CDBH":"13","XSFX":"由北向南","XSFXDM":"4","KKMC":"海旭道与安正路交口正向"},{"KKBH":"610256115","HPHM":"津ADJ5229","JGSK":"2021-04-01 12:26:41.598","CDBH":"9","XSFX":"由南向北","XSFXDM":"3","KKMC":"中天大道与中生大道交口"},{"KKBH":"7208910050000","HPHM":"吉A2RD13","JGSK":"2021-04-01 12:26:41.669","CDBH":"8","XSFX":"由南向北","XSFXDM":"3","KKMC":"海博道与安明路交口正向"},{"KKBH":"610266117","HPHM":"黑AW366D","JGSK":"2021-04-01 12:26:41.672","CDBH":"7","XSFX":"由南向北","XSFXDM":"3","KKMC":"中生大道与和韵路交口"},{"KKBH":"720891004000","HPHM":"车牌","JGSK":"2021-04-01 12:26:41.701","CDBH":"4","XSFX":"由西向东","XSFXDM":"2","KKMC":"海博道与安平路交口"},{"KKBH":"610286127","HPHM":"津D70955","JGSK":"2021-04-01 12:26:41.743","CDBH":"4","XSFX":"由西向东","XSFXDM":"2","KKMC":"中津大道与和畅路交口"},{"KKBH":"610391007","HPHM":"冀B360FD","JGSK":"2021-04-01 12:26:41.877","CDBH":"3","XSFX":"由东向西","XSFXDM":"1","KKMC":"和韵路与和风路交口"},{"KKBH":"610401005","HPHM":"津C52X25","JGSK":"2021-04-01 12:26:41.934","CDBH":"6","XSFX":"由西向东","XSFXDM":"2","KKMC":"和畅路与和顺路交口"},{"KKBH":"720881007000","HPHM":"冀J515QD","JGSK":"2021-04-01 12:26:42.021","CDBH":"3","XSFX":"由西向东","XSFXDM":"2","KKMC":"海旭道与弘通路交口"},{"KKBH":"720881002000","HPHM":"津AF51288","JGSK":"2021-04-01 12:26:42.085","CDBH":"2","XSFX":"由东向西","XSFXDM":"1","KKMC":"海旭道与安正路交口"},{"KKBH":"728031002000","HPHM":"晋LNE326","JGSK":"2021-04-01 12:26:42.091","CDBH":"8","XSFX":"由北向南","XSFXDM":"4","KKMC":"动漫中路与文一路交口"},{"KKBH":"7208810020000","HPHM":"津C65Z10","JGSK":"2021-04-01 12:26:42.231","CDBH":"9","XSFX":"由南向北","XSFXDM":"3","KKMC":"海旭道与安正路交口正向"},{"KKBH":"7208810020000","HPHM":"津NH8335","JGSK":"2021-04-01 12:26:42.392","CDBH":"3","XSFX":"由东向西","XSFXDM":"1","KKMC":"海旭道与安正路交口正向"},{"KKBH":"720891004000","HPHM":"车牌","JGSK":"2021-04-01 12:26:42.398","CDBH":"8","XSFX":"由南向北","XSFXDM":"3","KKMC":"海博道与安平路交口"},{"KKBH":"720881006000","HPHM":"津ABS398","JGSK":"2021-04-01 12:26:42.464","CDBH":"4","XSFX":"由南向北","XSFXDM":"3","KKMC":"海旭道与庄盛路交口"},{"KKBH":"610271009","HPHM":"津A36Q98","JGSK":"2021-04-01 12:26:42.472","CDBH":"8","XSFX":"由南向北","XSFXDM":"3","KKMC":"中新大道与泰七路交口"},{"KKBH":"610276125","HPHM":"冀EHV620","JGSK":"2021-04-01 12:26:42.569","CDBH":"7","XSFX":"由北向南","XSFXDM":"4","KKMC":"中新大道与和顺路交口"},{"KKBH":"720861003000","HPHM":"津C35L02","JGSK":"2021-04-01 12:26:42.724","CDBH":"1","XSFX":"由东向西","XSFXDM":"1","KKMC":"海晨道与安明路交口"},{"KKBH":"610271008","HPHM":"车牌","JGSK":"2021-04-01 12:26:42.809","CDBH":"1","XSFX":"由南向北","XSFXDM":"3","KKMC":"中新大道与航母主题公园支路交口"},{"KKBH":"7208810060000","HPHM":"车牌","JGSK":"2021-04-01 12:26:42.912","CDBH":"4","XSFX":"由南向北","XSFXDM":"3","KKMC":"海旭道与庄盛路交口正向"},{"KKBH":"610256111","HPHM":"津RBZ050","JGSK":"2021-04-01 12:26:42.973","CDBH":"9","XSFX":"由北向南","XSFXDM":"4","KKMC":"中天大道与和惠路交口"},{"KKBH":"7208610020000","HPHM":"车牌","JGSK":"2021-04-01 12:26:42.988","CDBH":"11","XSFX":"由北向南","XSFXDM":"4","KKMC":"海晨道与安正路交口正向"},{"KKBH":"720881002000","HPHM":"津HMH605","JGSK":"2021-04-01 12:26:43.147","CDBH":"13","XSFX":"由北向南","XSFXDM":"4","KKMC":"海旭道与安正路交口"},{"KKBH":"610261004000","HPHM":"津A9G386","JGSK":"2021-04-01 12:26:43.19","CDBH":"5","XSFX":"由北向南","XSFXDM":"4","KKMC":"中生大道与静湖西路（北侧）"},{"KKBH":"610276125","HPHM":"鲁M43M29","JGSK":"2021-04-01 12:26:43.221","CDBH":"8","XSFX":"由北向南","XSFXDM":"4","KKMC":"中新大道与和顺路交口"},{"KKBH":"720881002000","HPHM":"津ADM9232","JGSK":"2021-04-01 12:26:43.476","CDBH":"9","XSFX":"由南向北","XSFXDM":"3","KKMC":"海旭道与安正路交口"},{"KKBH":"7208810020000","HPHM":"津G02009","JGSK":"2021-04-01 12:26:43.658","CDBH":"10","XSFX":"由南向北","XSFXDM":"3","KKMC":"海旭道与安正路交口正向"},{"KKBH":"6103261420000","HPHM":"津AZ6360","JGSK":"2021-04-01 12:26:43.924","CDBH":"2","XSFX":"由东向西","XSFXDM":"1","KKMC":"中成大道与泰七路交口正向"},{"KKBH":"7208810050000","HPHM":"津N02244","JGSK":"2021-04-01 12:26:44.111","CDBH":"1","XSFX":"由东向西","XSFXDM":"1","KKMC":"海旭道与明盛路交口正向"},{"KKBH":"610286127","HPHM":"津RJY967","JGSK":"2021-04-01 12:26:44.309","CDBH":"7","XSFX":"由南向北","XSFXDM":"3","KKMC":"中津大道与和畅路交口"},{"KKBH":"610256116","HPHM":"冀R13UW1","JGSK":"2021-04-01 12:26:44.642","CDBH":"4","XSFX":"由西向东","XSFXDM":"2","KKMC":"中天大道与和顺路交口"},{"KKBH":"720881002000","HPHM":"冀B9A096","JGSK":"2021-04-01 12:26:44.673","CDBH":"10","XSFX":"由南向北","XSFXDM":"3","KKMC":"海旭道与安正路交口"},{"KKBH":"720891004000","HPHM":"车牌","JGSK":"2021-04-01 12:26:44.72","CDBH":"8","XSFX":"由南向北","XSFXDM":"3","KKMC":"海博道与安平路交口"},{"KKBH":"7208210030000","HPHM":"吉AXM017","JGSK":"2021-04-01 12:26:44.797","CDBH":"4","XSFX":"由南向北","XSFXDM":"3","KKMC":"动漫西路与动漫南路交口正向"},{"KKBH":"610256116","HPHM":"津AF19420","JGSK":"2021-04-01 12:26:44.803","CDBH":"6","XSFX":"由西向东","XSFXDM":"2","KKMC":"中天大道与和顺路交口"},{"KKBH":"610256116","HPHM":"津MH7158","JGSK":"2021-04-01 12:26:44.813","CDBH":"7","XSFX":"由南向北","XSFXDM":"3","KKMC":"中天大道与和顺路交口"},{"KKBH":"7280310020000","HPHM":"津AZ8826","JGSK":"2021-04-01 12:26:44.867","CDBH":"3","XSFX":"由西向东","XSFXDM":"2","KKMC":"动漫中路与文一路交口正向"},{"KKBH":"7208610030000","HPHM":"黑B0Q081","JGSK":"2021-04-01 12:26:44.894","CDBH":"7","XSFX":"由南向北","XSFXDM":"3","KKMC":"海晨道与安明路交口正向"},{"KKBH":"610266118","HPHM":"津H85190","JGSK":"2021-04-01 12:26:44.894","CDBH":"10","XSFX":"由北向南","XSFXDM":"4","KKMC":"中生大道与和畅路交口"},{"KKBH":"610266117","HPHM":"冀F3US36","JGSK":"2021-04-01 12:26:44.95","CDBH":"1","XSFX":"由东向西","XSFXDM":"1","KKMC":"中生大道与和韵路交口"},{"KKBH":"610276124","HPHM":"车牌","JGSK":"2021-04-01 12:26:45.028","CDBH":"7","XSFX":"由南向北","XSFXDM":"3","KKMC":"中新大道与中生大道交口"},{"KKBH":"711","HPHM":"津MJJ760","JGSK":"2021-04-01 12:26:45.055","CDBH":"8","XSFX":"由北向南","XSFXDM":"4","KKMC":"不礼让行人中新大道与和旭路交口"},{"KKBH":"610276125","HPHM":"津B2T963","JGSK":"2021-04-01 12:26:45.129","CDBH":"8","XSFX":"由北向南","XSFXDM":"4","KKMC":"中新大道与和顺路交口"},{"KKBH":"610256116","HPHM":"津AU5595","JGSK":"2021-04-01 12:26:45.18","CDBH":"5","XSFX":"由西向东","XSFXDM":"2","KKMC":"中天大道与和顺路交口"},{"KKBH":"720891004000","HPHM":"车牌","JGSK":"2021-04-01 12:26:45.223","CDBH":"4","XSFX":"由西向东","XSFXDM":"2","KKMC":"海博道与安平路交口"},{"KKBH":"7208810060000","HPHM":"津A28M67","JGSK":"2021-04-01 12:26:45.291","CDBH":"4","XSFX":"由南向北","XSFXDM":"3","KKMC":"海旭道与庄盛路交口正向"},{"KKBH":"720871002000","HPHM":"津RDQ259","JGSK":"2021-04-01 12:26:45.358","CDBH":"9","XSFX":"由北向南","XSFXDM":"4","KKMC":"安正路与芳菲路交口"},{"KKBH":"610256116","HPHM":"津RSM833","JGSK":"2021-04-01 12:26:45.38","CDBH":"7","XSFX":"由南向北","XSFXDM":"3","KKMC":"中天大道与和顺路交口"},{"KKBH":"610276125","HPHM":"津A1Z624","JGSK":"2021-04-01 12:26:45.444","CDBH":"4","XSFX":"由南向北","XSFXDM":"3","KKMC":"中新大道与和顺路交口"},{"KKBH":"7208610020000","HPHM":"津C356N3","JGSK":"2021-04-01 12:26:45.45","CDBH":"7","XSFX":"由南向北","XSFXDM":"3","KKMC":"海晨道与安正路交口正向"},{"KKBH":"720891005000","HPHM":"津A5R113","JGSK":"2021-04-01 12:26:45.543","CDBH":"8","XSFX":"由南向北","XSFXDM":"3","KKMC":"海博道与安明路交口"},{"KKBH":"7208810040000","HPHM":"津JNN023","JGSK":"2021-04-01 12:26:45.57","CDBH":"5","XSFX":"由西向东","XSFXDM":"2","KKMC":"海旭道与永盛路交口正向"},{"KKBH":"7208610030000","HPHM":"津A7A202","JGSK":"2021-04-01 12:26:45.669","CDBH":"10","XSFX":"由北向南","XSFXDM":"4","KKMC":"海晨道与安明路交口正向"},{"KKBH":"7280310020000","HPHM":"车牌","JGSK":"2021-04-01 12:26:45.849","CDBH":"1","XSFX":"由东向西","XSFXDM":"1","KKMC":"动漫中路与文一路交口正向"},{"KKBH":"720881002000","HPHM":"津DZ1003","JGSK":"2021-04-01 12:26:45.865","CDBH":"13","XSFX":"由北向南","XSFXDM":"4","KKMC":"海旭道与安正路交口"},{"KKBH":"610271008","HPHM":"津JYK608","JGSK":"2021-04-01 12:26:46.023","CDBH":"1","XSFX":"由南向北","XSFXDM":"3","KKMC":"中新大道与航母主题公园支路交口"},{"KKBH":"7208610020000","HPHM":"车牌","JGSK":"2021-04-01 12:26:46.28","CDBH":"7","XSFX":"由南向北","XSFXDM":"3","KKMC":"海晨道与安正路交口正向"},{"KKBH":"720871002000","HPHM":"津DDZ706","JGSK":"2021-04-01 12:26:46.314","CDBH":"8","XSFX":"由北向南","XSFXDM":"4","KKMC":"安正路与芳菲路交口"},{"KKBH":"7208910040000","HPHM":"津A14M07","JGSK":"2021-04-01 12:26:46.44","CDBH":"6","XSFX":"由西向东","XSFXDM":"2","KKMC":"海博道与安平路交口正向"},{"KKBH":"610266118","HPHM":"冀R3592H","JGSK":"2021-04-01 12:26:46.502","CDBH":"4","XSFX":"由西向东","XSFXDM":"2","KKMC":"中生大道与和畅路交口"},{"KKBH":"7208910040000","HPHM":"车牌","JGSK":"2021-04-01 12:26:46.54","CDBH":"4","XSFX":"由西向东","XSFXDM":"2","KKMC":"海博道与安平路交口正向"},{"KKBH":"610256113","HPHM":"津K22695","JGSK":"2021-04-01 12:26:46.557","CDBH":"1","XSFX":"由西向东","XSFXDM":"2","KKMC":"中天大道与和风路交口"},{"KKBH":"720901002000","HPHM":"津MSX887","JGSK":"2021-04-01 12:26:46.738","CDBH":"10","XSFX":"由北向南","XSFXDM":"4","KKMC":"玉林道与安正路交口"},{"KKBH":"711","HPHM":"津JW6859","JGSK":"2021-04-01 12:26:46.783","CDBH":"5","XSFX":"由南向北","XSFXDM":"3","KKMC":"不礼让行人中新大道与和旭路交口"},{"KKBH":"7208610030000","HPHM":"津RGK400","JGSK":"2021-04-01 12:26:46.803","CDBH":"4","XSFX":"由西向东","XSFXDM":"2","KKMC":"海晨道与安明路交口正向"},{"KKBH":"7208910040000","HPHM":"鲁VH8Y11","JGSK":"2021-04-01 12:26:46.821","CDBH":"7","XSFX":"由南向北","XSFXDM":"3","KKMC":"海博道与安平路交口正向"},{"KKBH":"720821003000","HPHM":"吉AXM017","JGSK":"2021-04-01 12:26:46.827","CDBH":"4","XSFX":"由南向北","XSFXDM":"3","KKMC":"动漫西路与动漫南路交口"},{"KKBH":"610271008","HPHM":"车牌","JGSK":"2021-04-01 12:26:46.872","CDBH":"1","XSFX":"由南向北","XSFXDM":"3","KKMC":"中新大道与航母主题公园支路交口"},{"KKBH":"610256111","HPHM":"辽PRD529","JGSK":"2021-04-01 12:26:47.004","CDBH":"1","XSFX":"由西向东","XSFXDM":"2","KKMC":"中天大道与和惠路交口"},{"KKBH":"7280310020000","HPHM":"车牌","JGSK":"2021-04-01 12:26:47.073","CDBH":"1","XSFX":"由东向西","XSFXDM":"1","KKMC":"动漫中路与文一路交口正向"},{"KKBH":"610276125","HPHM":"津C8W802","JGSK":"2021-04-01 12:26:47.123","CDBH":"5","XSFX":"由南向北","XSFXDM":"3","KKMC":"中新大道与和顺路交口"},{"KKBH":"610271008","HPHM":"车牌","JGSK":"2021-04-01 12:26:47.172","CDBH":"5","XSFX":"由北向南","XSFXDM":"4","KKMC":"中新大道与航母主题公园支路交口"},{"KKBH":"720541002000","HPHM":"津LCQ455","JGSK":"2021-04-01 12:26:47.259","CDBH":"3","XSFX":"由西向东","XSFXDM":"2","KKMC":"动漫环路西与动漫中路交口"},{"KKBH":"720881002000","HPHM":"津RJW657","JGSK":"2021-04-01 12:26:47.277","CDBH":"7","XSFX":"由西向东","XSFXDM":"2","KKMC":"海旭道与安正路交口"},{"KKBH":"610256111","HPHM":"津RBZ050","JGSK":"2021-04-01 12:26:47.463","CDBH":"9","XSFX":"由北向南","XSFXDM":"4","KKMC":"中天大道与和惠路交口"},{"KKBH":"720881002000","HPHM":"津C65Z10","JGSK":"2021-04-01 12:26:47.472","CDBH":"9","XSFX":"由南向北","XSFXDM":"3","KKMC":"海旭道与安正路交口"},{"KKBH":"610286127","HPHM":"鲁H667PA","JGSK":"2021-04-01 12:26:47.602","CDBH":"6","XSFX":"由西向东","XSFXDM":"2","KKMC":"中津大道与和畅路交口"},{"KKBH":"7208710020000","HPHM":"浙B36GA2","JGSK":"2021-04-01 12:26:47.669","CDBH":"9","XSFX":"由北向南","XSFXDM":"4","KKMC":"安正路与芳菲路交口正向"},{"KKBH":"720891005000","HPHM":"吉A2RD13","JGSK":"2021-04-01 12:26:47.701","CDBH":"8","XSFX":"由南向北","XSFXDM":"3","KKMC":"海博道与安明路交口"},{"KKBH":"610276124","HPHM":"车牌","JGSK":"2021-04-01 12:26:47.806","CDBH":"7","XSFX":"由南向北","XSFXDM":"3","KKMC":"中新大道与中生大道交口"},{"KKBH":"610326142000","HPHM":"车牌","JGSK":"2021-04-01 12:26:47.928","CDBH":"5","XSFX":"由西向东","XSFXDM":"2","KKMC":"中成大道与泰七路交口"},{"KKBH":"720891004000","HPHM":"津A14M07","JGSK":"2021-04-01 12:26:47.938","CDBH":"5","XSFX":"由西向东","XSFXDM":"2","KKMC":"海博道与安平路交口"},{"KKBH":"720881002000","HPHM":"津G02009","JGSK":"2021-04-01 12:26:47.953","CDBH":"10","XSFX":"由南向北","XSFXDM":"3","KKMC":"海旭道与安正路交口"},{"KKBH":"7205610020000","HPHM":"津C705X2","JGSK":"2021-04-01 12:26:47.962","CDBH":"6","XSFX":"由北向南","XSFXDM":"4","KKMC":"动漫北路与文三路交口正向"},{"KKBH":"720891004000","HPHM":"浙FB659C","JGSK":"2021-04-01 12:26:48.097","CDBH":"4","XSFX":"由西向东","XSFXDM":"2","KKMC":"海博道与安平路交口"},{"KKBH":"610391006","HPHM":"车牌","JGSK":"2021-04-01 12:26:48.263","CDBH":"5","XSFX":"由西向东","XSFXDM":"2","KKMC":"和韵路与和意路交口"},{"KKBH":"610256111","HPHM":"辽PRD529","JGSK":"2021-04-01 12:26:48.303","CDBH":"1","XSFX":"由西向东","XSFXDM":"2","KKMC":"中天大道与和惠路交口"},{"KKBH":"610266117","HPHM":"黑AW366D","JGSK":"2021-04-01 12:26:48.353","CDBH":"8","XSFX":"由南向北","XSFXDM":"3","KKMC":"中生大道与和韵路交口"},{"KKBH":"610271010","HPHM":"津C57221","JGSK":"2021-04-01 12:26:48.497","CDBH":"8","XSFX":"由北向南","XSFXDM":"4","KKMC":"中新大道与华五路交口"},{"KKBH":"720881004000","HPHM":"津JNN023","JGSK":"2021-04-01 12:26:48.537","CDBH":"10","XSFX":"由西向东","XSFXDM":"2","KKMC":"海旭道与永盛路交口"},{"KKBH":"610276125","HPHM":"津A1Z624","JGSK":"2021-04-01 12:26:48.681","CDBH":"4","XSFX":"由南向北","XSFXDM":"3","KKMC":"中新大道与和顺路交口"},{"KKBH":"610256116","HPHM":"津DX3562","JGSK":"2021-04-01 12:26:48.722","CDBH":"8","XSFX":"由南向北","XSFXDM":"3","KKMC":"中天大道与和顺路交口"},{"KKBH":"610266118","HPHM":"津H85190","JGSK":"2021-04-01 12:26:48.876","CDBH":"10","XSFX":"由北向南","XSFXDM":"4","KKMC":"中生大道与和畅路交口"},{"KKBH":"610256116","HPHM":"津MH7158","JGSK":"2021-04-01 12:26:48.901","CDBH":"7","XSFX":"由南向北","XSFXDM":"3","KKMC":"中天大道与和顺路交口"},{"KKBH":"610266117","HPHM":"津NQQ389","JGSK":"2021-04-01 12:26:49.025","CDBH":"7","XSFX":"由南向北","XSFXDM":"3","KKMC":"中生大道与和韵路交口"},{"KKBH":"720891004000","HPHM":"车牌","JGSK":"2021-04-01 12:26:49.038","CDBH":"8","XSFX":"由南向北","XSFXDM":"3","KKMC":"海博道与安平路交口"},{"KKBH":"610256114","HPHM":"津RYJ350","JGSK":"2021-04-01 12:26:49.106","CDBH":"1","XSFX":"由西向东","XSFXDM":"2","KKMC":"中天大道与和旭路交口"},{"KKBH":"610286127","HPHM":"津E08426","JGSK":"2021-04-01 12:26:49.126","CDBH":"5","XSFX":"由西向东","XSFXDM":"2","KKMC":"中津大道与和畅路交口"},{"KKBH":"610271008","HPHM":"津AW9116","JGSK":"2021-04-01 12:26:49.206","CDBH":"5","XSFX":"由北向南","XSFXDM":"4","KKMC":"中新大道与航母主题公园支路交口"},{"KKBH":"610326142000","HPHM":"津AZ6360","JGSK":"2021-04-01 12:26:49.252","CDBH":"3","XSFX":"由东向西","XSFXDM":"1","KKMC":"中成大道与泰七路交口"},{"KKBH":"720571002000","HPHM":"津NWZ886","JGSK":"2021-04-01 12:26:49.335","CDBH":"6","XSFX":"由北向南","XSFXDM":"4","KKMC":"动漫东路与文二路交口"},{"KKBH":"610256114","HPHM":"豫A08AP7","JGSK":"2021-04-01 12:26:49.378","CDBH":"5","XSFX":"由南向北","XSFXDM":"3","KKMC":"中天大道与和旭路交口"},{"KKBH":"610256114","HPHM":"辽PHN039","JGSK":"2021-04-01 12:26:49.478","CDBH":"8","XSFX":"由北向南","XSFXDM":"4","KKMC":"中天大道与和旭路交口"},{"KKBH":"720881002000","HPHM":"津NH8335","JGSK":"2021-04-01 12:26:49.483","CDBH":"3","XSFX":"由东向西","XSFXDM":"1","KKMC":"海旭道与安正路交口"},{"KKBH":"7208910080000","HPHM":"津RKH869","JGSK":"2021-04-01 12:26:49.517","CDBH":"5","XSFX":"由西向东","XSFXDM":"2","KKMC":"海博道与荣盛路交口正向"},{"KKBH":"610276125","HPHM":"鲁M43M29","JGSK":"2021-04-01 12:26:49.602","CDBH":"8","XSFX":"由北向南","XSFXDM":"4","KKMC":"中新大道与和顺路交口"},{"KKBH":"610256115","HPHM":"津NB7589","JGSK":"2021-04-01 12:26:49.715","CDBH":"10","XSFX":"由北向南","XSFXDM":"4","KKMC":"中天大道与中生大道交口"},{"KKBH":"7208710020000","HPHM":"津HMH605","JGSK":"2021-04-01 12:26:49.808","CDBH":"9","XSFX":"由北向南","XSFXDM":"4","KKMC":"安正路与芳菲路交口正向"},{"KKBH":"610271008","HPHM":"津HGM888","JGSK":"2021-04-01 12:26:50.103","CDBH":"1","XSFX":"由南向北","XSFXDM":"3","KKMC":"中新大道与航母主题公园支路交口"},{"KKBH":"720881006000","HPHM":"津A28M67","JGSK":"2021-04-01 12:26:50.162","CDBH":"4","XSFX":"由南向北","XSFXDM":"3","KKMC":"海旭道与庄盛路交口"},{"KKBH":"720891004000","HPHM":"车牌","JGSK":"2021-04-01 12:26:50.235","CDBH":"9","XSFX":"由南向北","XSFXDM":"3","KKMC":"海博道与安平路交口"},{"KKBH":"7205710040000","HPHM":"津G38861","JGSK":"2021-04-01 12:26:50.353","CDBH":"3","XSFX":"由西向东","XSFXDM":"2","KKMC":"动漫东路与动漫中路交口正向"},{"KKBH":"720891003000","HPHM":"蒙DTA993","JGSK":"2021-04-01 12:26:50.468","CDBH":"2","XSFX":"由东向西","XSFXDM":"1","KKMC":"海博道与安正路交口"},{"KKBH":"610286127","HPHM":"车牌","JGSK":"2021-04-01 12:26:50.545","CDBH":"7","XSFX":"由南向北","XSFXDM":"3","KKMC":"中津大道与和畅路交口"},{"KKBH":"7208910040000","HPHM":"津MQF810","JGSK":"2021-04-01 12:26:50.589","CDBH":"6","XSFX":"由西向东","XSFXDM":"2","KKMC":"海博道与安平路交口正向"},{"KKBH":"610276125","HPHM":"津C8W802","JGSK":"2021-04-01 12:26:50.601","CDBH":"5","XSFX":"由南向北","XSFXDM":"3","KKMC":"中新大道与和顺路交口"},{"KKBH":"610401004","HPHM":"京NQ56V7","JGSK":"2021-04-01 12:26:50.674","CDBH":"11","XSFX":"由北向南","XSFXDM":"4","KKMC":"和畅路与和风路交口"},{"KKBH":"610286127","HPHM":"冀J7A1Z0","JGSK":"2021-04-01 12:26:50.955","CDBH":"6","XSFX":"由西向东","XSFXDM":"2","KKMC":"中津大道与和畅路交口"},{"KKBH":"7209010020000","HPHM":"津KH3313","JGSK":"2021-04-01 12:26:50.979","CDBH":"1","XSFX":"由东向西","XSFXDM":"1","KKMC":"玉林道与安正路交口正向"},{"KKBH":"6102661220000","HPHM":"津A3H951","JGSK":"2021-04-01 12:26:51.117","CDBH":"2","XSFX":"由西向东","XSFXDM":"2","KKMC":"生态城中生大道故道河一桥西向东上桥处正向"},{"KKBH":"610286127","HPHM":"津D70955","JGSK":"2021-04-01 12:26:51.122","CDBH":"5","XSFX":"由西向东","XSFXDM":"2","KKMC":"中津大道与和畅路交口"},{"KKBH":"610266118","HPHM":"津KWZ936","JGSK":"2021-04-01 12:26:51.143","CDBH":"10","XSFX":"由北向南","XSFXDM":"4","KKMC":"中生大道与和畅路交口"},{"KKBH":"610266118","HPHM":"津GSH176","JGSK":"2021-04-01 12:26:51.346","CDBH":"2","XSFX":"由东向西","XSFXDM":"1","KKMC":"中生大道与和畅路交口"},{"KKBH":"720861003000","HPHM":"津A7A202","JGSK":"2021-04-01 12:26:51.406","CDBH":"10","XSFX":"由北向南","XSFXDM":"4","KKMC":"海晨道与安明路交口"},{"KKBH":"610271008","HPHM":"车牌","JGSK":"2021-04-01 12:26:51.409","CDBH":"1","XSFX":"由南向北","XSFXDM":"3","KKMC":"中新大道与航母主题公园支路交口"},{"KKBH":"610271008","HPHM":"津A29K35","JGSK":"2021-04-01 12:26:51.471","CDBH":"4","XSFX":"由北向南","XSFXDM":"4","KKMC":"中新大道与航母主题公园支路交口"},{"KKBH":"7205410040000","HPHM":"车牌","JGSK":"2021-04-01 12:26:51.561","CDBH":"4","XSFX":"由西向东","XSFXDM":"2","KKMC":"动漫环路东与动漫中路交口正向"},{"KKBH":"720891004000","HPHM":"鲁VH8Y11","JGSK":"2021-04-01 12:26:51.677","CDBH":"9","XSFX":"由南向北","XSFXDM":"3","KKMC":"海博道与安平路交口"},{"KKBH":"610391006","HPHM":"冀B0R83B","JGSK":"2021-04-01 12:26:51.788","CDBH":"8","XSFX":"由南向北","XSFXDM":"3","KKMC":"和韵路与和意路交口"},{"KKBH":"610286127","HPHM":"津RRV495","JGSK":"2021-04-01 12:26:51.852","CDBH":"2","XSFX":"由东向西","XSFXDM":"1","KKMC":"中津大道与和畅路交口"},{"KKBH":"720891004000","HPHM":"车牌","JGSK":"2021-04-01 12:26:51.916","CDBH":"8","XSFX":"由南向北","XSFXDM":"3","KKMC":"海博道与安平路交口"},{"KKBH":"711","HPHM":"津E31705","JGSK":"2021-04-01 12:26:51.975","CDBH":"5","XSFX":"由南向北","XSFXDM":"3","KKMC":"不礼让行人中新大道与和旭路交口"},{"KKBH":"610256116","HPHM":"津AU5595","JGSK":"2021-04-01 12:26:51.996","CDBH":"6","XSFX":"由西向东","XSFXDM":"2","KKMC":"中天大道与和顺路交口"},{"KKBH":"7208610020000","HPHM":"津A1A229","JGSK":"2021-04-01 12:26:52.124","CDBH":"11","XSFX":"由北向南","XSFXDM":"4","KKMC":"海晨道与安正路交口正向"},{"KKBH":"610256116","HPHM":"津DX3562","JGSK":"2021-04-01 12:26:52.259","CDBH":"9","XSFX":"由南向北","XSFXDM":"3","KKMC":"中天大道与和顺路交口"},{"KKBH":"610271008","HPHM":"津JDH997","JGSK":"2021-04-01 12:26:52.272","CDBH":"2","XSFX":"由南向北","XSFXDM":"3","KKMC":"中新大道与航母主题公园支路交口"},{"KKBH":"610271008","HPHM":"津A29K35","JGSK":"2021-04-01 12:26:52.326","CDBH":"4","XSFX":"由北向南","XSFXDM":"4","KKMC":"中新大道与航母主题公园支路交口"},{"KKBH":"610401004","HPHM":"津FUY006","JGSK":"2021-04-01 12:26:52.358","CDBH":"5","XSFX":"由西向东","XSFXDM":"2","KKMC":"和畅路与和风路交口"},{"KKBH":"720861003000","HPHM":"津AF26751","JGSK":"2021-04-01 12:26:52.397","CDBH":"2","XSFX":"由东向西","XSFXDM":"1","KKMC":"海晨道与安明路交口"},{"KKBH":"610271009","HPHM":"冀J0A282","JGSK":"2021-04-01 12:26:52.436","CDBH":"11","XSFX":"由北向南","XSFXDM":"4","KKMC":"中新大道与泰七路交口"},{"KKBH":"720891004000","HPHM":"津MQF810","JGSK":"2021-04-01 12:26:52.495","CDBH":"5","XSFX":"由西向东","XSFXDM":"2","KKMC":"海博道与安平路交口"},{"KKBH":"610266118","HPHM":"冀R3592H","JGSK":"2021-04-01 12:26:52.514","CDBH":"4","XSFX":"由西向东","XSFXDM":"2","KKMC":"中生大道与和畅路交口"},{"KKBH":"7208910030000","HPHM":"吉A767GP","JGSK":"2021-04-01 12:26:52.622","CDBH":"12","XSFX":"由北向南","XSFXDM":"4","KKMC":"海博道与安正路交口正向"},{"KKBH":"720871002000","HPHM":"浙B36GA2","JGSK":"2021-04-01 12:26:52.791","CDBH":"9","XSFX":"由北向南","XSFXDM":"4","KKMC":"安正路与芳菲路交口"},{"KKBH":"711","HPHM":"津KRG587","JGSK":"2021-04-01 12:26:52.893","CDBH":"7","XSFX":"由北向南","XSFXDM":"4","KKMC":"不礼让行人中新大道与和旭路交口"},{"KKBH":"720561002000","HPHM":"津C705X2","JGSK":"2021-04-01 12:26:52.95","CDBH":"6","XSFX":"由北向南","XSFXDM":"4","KKMC":"动漫北路与文三路交口"},{"KKBH":"720891004000","HPHM":"津JBF289","JGSK":"2021-04-01 12:26:52.977","CDBH":"5","XSFX":"由西向东","XSFXDM":"2","KKMC":"海博道与安平路交口"},{"KKBH":"610256114","HPHM":"津A09881D","JGSK":"2021-04-01 12:26:53.228","CDBH":"8","XSFX":"由北向南","XSFXDM":"4","KKMC":"中天大道与和旭路交口"},{"KKBH":"7208610030000","HPHM":"津A7G129","JGSK":"2021-04-01 12:26:53.253","CDBH":"2","XSFX":"由东向西","XSFXDM":"1","KKMC":"海晨道与安明路交口正向"},{"KKBH":"610276124","HPHM":"冀B5W7R8","JGSK":"2021-04-01 12:26:53.519","CDBH":"7","XSFX":"由南向北","XSFXDM":"3","KKMC":"中新大道与中生大道交口"},{"KKBH":"7208710020000","HPHM":"京QFJ636","JGSK":"2021-04-01 12:26:53.601","CDBH":"5","XSFX":"由南向北","XSFXDM":"3","KKMC":"安正路与芳菲路交口正向"},{"KKBH":"610391006","HPHM":"车牌","JGSK":"2021-04-01 12:26:53.64","CDBH":"8","XSFX":"由南向北","XSFXDM":"3","KKMC":"和韵路与和意路交口"},{"KKBH":"610266118","HPHM":"冀J9S5S8","JGSK":"2021-04-01 12:26:53.683","CDBH":"3","XSFX":"由东向西","XSFXDM":"1","KKMC":"中生大道与和畅路交口"},{"KKBH":"610276125","HPHM":"津JS5555","JGSK":"2021-04-01 12:26:53.769","CDBH":"5","XSFX":"由南向北","XSFXDM":"3","KKMC":"中新大道与和顺路交口"},{"KKBH":"610271008","HPHM":"津H20552","JGSK":"2021-04-01 12:26:53.778","CDBH":"1","XSFX":"由南向北","XSFXDM":"3","KKMC":"中新大道与航母主题公园支路交口"},{"KKBH":"610391008","HPHM":"津KMM007","JGSK":"2021-04-01 12:26:53.831","CDBH":"2","XSFX":"由东向西","XSFXDM":"1","KKMC":"和韵路与和旭路交口"},{"KKBH":"720891004000","HPHM":"车牌","JGSK":"2021-04-01 12:26:53.913","CDBH":"8","XSFX":"由南向北","XSFXDM":"3","KKMC":"海博道与安平路交口"},{"KKBH":"610256116","HPHM":"津H04585","JGSK":"2021-04-01 12:26:53.968","CDBH":"5","XSFX":"由西向东","XSFXDM":"2","KKMC":"中天大道与和顺路交口"},{"KKBH":"610256114","HPHM":"津C92B58","JGSK":"2021-04-01 12:26:54.043","CDBH":"2","XSFX":"由西向东","XSFXDM":"2","KKMC":"中天大道与和旭路交口"},{"KKBH":"610271009","HPHM":"车牌","JGSK":"2021-04-01 12:26:54.1","CDBH":"7","XSFX":"由南向北","XSFXDM":"3","KKMC":"中新大道与泰七路交口"},{"KKBH":"610391006","HPHM":"车牌","JGSK":"2021-04-01 12:26:54.107","CDBH":"8","XSFX":"由南向北","XSFXDM":"3","KKMC":"和韵路与和意路交口"},{"KKBH":"7208910040000","HPHM":"津RLV691","JGSK":"2021-04-01 12:26:54.206","CDBH":"6","XSFX":"由西向东","XSFXDM":"2","KKMC":"海博道与安平路交口正向"},{"KKBH":"720891003000","HPHM":"津RKN759","JGSK":"2021-04-01 12:26:54.402","CDBH":"8","XSFX":"由南向北","XSFXDM":"3","KKMC":"海博道与安正路交口"},{"KKBH":"7208910030000","HPHM":"车牌","JGSK":"2021-04-01 12:26:54.539","CDBH":"7","XSFX":"由南向北","XSFXDM":"3","KKMC":"海博道与安正路交口正向"},{"KKBH":"610266122000","HPHM":"津A3H951","JGSK":"2021-04-01 12:26:54.559","CDBH":"2","XSFX":"由西向东","XSFXDM":"2","KKMC":"生态城中生大道故道河一桥西向东上桥处"},{"KKBH":"610266118","HPHM":"津GFQ521","JGSK":"2021-04-01 12:26:54.571","CDBH":"7","XSFX":"由南向北","XSFXDM":"3","KKMC":"中生大道与和畅路交口"},{"KKBH":"720891004000","HPHM":"车牌","JGSK":"2021-04-01 12:26:54.631","CDBH":"9","XSFX":"由南向北","XSFXDM":"3","KKMC":"海博道与安平路交口"},{"KKBH":"610266118","HPHM":"津RCV222","JGSK":"2021-04-01 12:26:54.694","CDBH":"2","XSFX":"由东向西","XSFXDM":"1","KKMC":"中生大道与和畅路交口"},{"KKBH":"610271008","HPHM":"车牌","JGSK":"2021-04-01 12:26:54.901","CDBH":"2","XSFX":"由南向北","XSFXDM":"3","KKMC":"中新大道与航母主题公园支路交口"},{"KKBH":"610276125","HPHM":"津C063W8","JGSK":"2021-04-01 12:26:54.96","CDBH":"8","XSFX":"由北向南","XSFXDM":"4","KKMC":"中新大道与和顺路交口"},{"KKBH":"720871002000","HPHM":"津HMH605","JGSK":"2021-04-01 12:26:55.035","CDBH":"9","XSFX":"由北向南","XSFXDM":"4","KKMC":"安正路与芳菲路交口"},{"KKBH":"610256116","HPHM":"津RUR459","JGSK":"2021-04-01 12:26:55.071","CDBH":"11","XSFX":"由北向南","XSFXDM":"4","KKMC":"中天大道与和顺路交口"},{"KKBH":"610271009","HPHM":"冀J0A282","JGSK":"2021-04-01 12:26:55.135","CDBH":"11","XSFX":"由北向南","XSFXDM":"4","KKMC":"中新大道与泰七路交口"},{"KKBH":"610266118","HPHM":"津KWZ936","JGSK":"2021-04-01 12:26:55.276","CDBH":"10","XSFX":"由北向南","XSFXDM":"4","KKMC":"中生大道与和畅路交口"},{"KKBH":"610266117","HPHM":"津NQQ389","JGSK":"2021-04-01 12:26:55.313","CDBH":"7","XSFX":"由南向北","XSFXDM":"3","KKMC":"中生大道与和韵路交口"},{"KKBH":"610391007","HPHM":"冀A5M9N5","JGSK":"2021-04-01 12:26:55.38","CDBH":"11","XSFX":"由北向南","XSFXDM":"4","KKMC":"和韵路与和风路交口"},{"KKBH":"610286127","HPHM":"车牌","JGSK":"2021-04-01 12:26:55.475","CDBH":"2","XSFX":"由东向西","XSFXDM":"1","KKMC":"中津大道与和畅路交口"},{"KKBH":"610276125","HPHM":"津D06020","JGSK":"2021-04-01 12:26:55.483","CDBH":"5","XSFX":"由南向北","XSFXDM":"3","KKMC":"中新大道与和顺路交口"},{"KKBH":"610271010","HPHM":"津C57221","JGSK":"2021-04-01 12:26:55.546","CDBH":"8","XSFX":"由北向南","XSFXDM":"4","KKMC":"中新大道与华五路交口"},{"KKBH":"7208810060000","HPHM":"豫J17C79","JGSK":"2021-04-01 12:26:55.547","CDBH":"4","XSFX":"由南向北","XSFXDM":"3","KKMC":"海旭道与庄盛路交口正向"},{"KKBH":"7208810020000","HPHM":"冀FT236M","JGSK":"2021-04-01 12:26:55.563","CDBH":"13","XSFX":"由北向南","XSFXDM":"4","KKMC":"海旭道与安正路交口正向"},{"KKBH":"610276125","HPHM":"津DB5937","JGSK":"2021-04-01 12:26:55.7","CDBH":"4","XSFX":"由南向北","XSFXDM":"3","KKMC":"中新大道与和顺路交口"},{"KKBH":"720891004000","HPHM":"车牌","JGSK":"2021-04-01 12:26:55.752","CDBH":"9","XSFX":"由南向北","XSFXDM":"3","KKMC":"海博道与安平路交口"},{"KKBH":"610271008","HPHM":"津JDH997","JGSK":"2021-04-01 12:26:55.858","CDBH":"2","XSFX":"由南向北","XSFXDM":"3","KKMC":"中新大道与航母主题公园支路交口"},{"KKBH":"610286127","HPHM":"车牌","JGSK":"2021-04-01 12:26:55.996","CDBH":"1","XSFX":"由东向西","XSFXDM":"1","KKMC":"中津大道与和畅路交口"},{"KKBH":"610276125","HPHM":"津JS5555","JGSK":"2021-04-01 12:26:56.078","CDBH":"5","XSFX":"由南向北","XSFXDM":"3","KKMC":"中新大道与和顺路交口"},{"KKBH":"610286127","HPHM":"津A11A63","JGSK":"2021-04-01 12:26:56.178","CDBH":"2","XSFX":"由东向西","XSFXDM":"1","KKMC":"中津大道与和畅路交口"},{"KKBH":"610391006","HPHM":"冀B0R83B","JGSK":"2021-04-01 12:26:56.27","CDBH":"8","XSFX":"由南向北","XSFXDM":"3","KKMC":"和韵路与和意路交口"},{"KKBH":"610276124","HPHM":"津B5W7R8","JGSK":"2021-04-01 12:26:56.447","CDBH":"7","XSFX":"由南向北","XSFXDM":"3","KKMC":"中新大道与中生大道交口"},{"KKBH":"7205410030000","HPHM":"吉AXM017","JGSK":"2021-04-01 12:26:56.452","CDBH":"2","XSFX":"由西向东","XSFXDM":"2","KKMC":"动漫环路西与动漫西路交口正向"},{"KKBH":"7208110020000","HPHM":"晋LNE326","JGSK":"2021-04-01 12:26:56.468","CDBH":"1","XSFX":"由东向西","XSFXDM":"1","KKMC":"动漫南路与文一路交口正向"},{"KKBH":"7208910050000","HPHM":"津MW8798","JGSK":"2021-04-01 12:26:56.608","CDBH":"4","XSFX":"由东向西","XSFXDM":"1","KKMC":"海博道与安明路交口正向"},{"KKBH":"7208610020000","HPHM":"津GYV138","JGSK":"2021-04-01 12:26:56.615","CDBH":"7","XSFX":"由南向北","XSFXDM":"3","KKMC":"海晨道与安正路交口正向"},{"KKBH":"7208910040000","HPHM":"津JT6626","JGSK":"2021-04-01 12:26:56.626","CDBH":"6","XSFX":"由西向东","XSFXDM":"2","KKMC":"海博道与安平路交口正向"},{"KKBH":"720891004000","HPHM":"津RLV691","JGSK":"2021-04-01 12:26:56.811","CDBH":"5","XSFX":"由西向东","XSFXDM":"2","KKMC":"海博道与安平路交口"},{"KKBH":"6103261420000","HPHM":"津AY7722","JGSK":"2021-04-01 12:26:56.846","CDBH":"2","XSFX":"由东向西","XSFXDM":"1","KKMC":"中成大道与泰七路交口正向"},{"KKBH":"7205710040000","HPHM":"津E14134","JGSK":"2021-04-01 12:26:56.902","CDBH":"3","XSFX":"由西向东","XSFXDM":"2","KKMC":"动漫东路与动漫中路交口正向"},{"KKBH":"610391006","HPHM":"车牌","JGSK":"2021-04-01 12:26:57.08","CDBH":"5","XSFX":"由西向东","XSFXDM":"2","KKMC":"和韵路与和意路交口"},{"KKBH":"7208810020000","HPHM":"津GDW989","JGSK":"2021-04-01 12:26:57.187","CDBH":"6","XSFX":"由西向东","XSFXDM":"2","KKMC":"海旭道与安正路交口正向"},{"KKBH":"7208910050000","HPHM":"津KHS126","JGSK":"2021-04-01 12:26:57.212","CDBH":"3","XSFX":"由东向西","XSFXDM":"1","KKMC":"海博道与安明路交口正向"},{"KKBH":"720571004000","HPHM":"津G38861","JGSK":"2021-04-01 12:26:57.265","CDBH":"4","XSFX":"由西向东","XSFXDM":"2","KKMC":"动漫东路与动漫中路交口"},{"KKBH":"610276125","HPHM":"津D06020","JGSK":"2021-04-01 12:26:57.437","CDBH":"5","XSFX":"由南向北","XSFXDM":"3","KKMC":"中新大道与和顺路交口"},{"KKBH":"610401004","HPHM":"京NQ56V7","JGSK":"2021-04-01 12:26:57.438","CDBH":"12","XSFX":"由北向南","XSFXDM":"4","KKMC":"和畅路与和风路交口"},{"KKBH":"720871002000","HPHM":"京QFJ636","JGSK":"2021-04-01 12:26:57.44","CDBH":"5","XSFX":"由南向北","XSFXDM":"3","KKMC":"安正路与芳菲路交口"},{"KKBH":"610266118","HPHM":"津KA8951","JGSK":"2021-04-01 12:26:57.484","CDBH":"3","XSFX":"由东向西","XSFXDM":"1","KKMC":"中生大道与和畅路交口"},{"KKBH":"7208910050000","HPHM":"津C18572","JGSK":"2021-04-01 12:26:57.556","CDBH":"5","XSFX":"由西向东","XSFXDM":"2","KKMC":"海博道与安明路交口正向"},{"KKBH":"7208610030000","HPHM":"津ADN9688","JGSK":"2021-04-01 12:26:57.567","CDBH":"4","XSFX":"由西向东","XSFXDM":"2","KKMC":"海晨道与安明路交口正向"},{"KKBH":"610276125","HPHM":"津HX8721","JGSK":"2021-04-01 12:26:57.69","CDBH":"5","XSFX":"由南向北","XSFXDM":"3","KKMC":"中新大道与和顺路交口"},{"KKBH":"610256114","HPHM":"津REJ693","JGSK":"2021-04-01 12:26:57.786","CDBH":"2","XSFX":"由西向东","XSFXDM":"2","KKMC":"中天大道与和旭路交口"},{"KKBH":"610276125","HPHM":"津DB5937","JGSK":"2021-04-01 12:26:57.838","CDBH":"4","XSFX":"由南向北","XSFXDM":"3","KKMC":"中新大道与和顺路交口"},{"KKBH":"720891008000","HPHM":"津RKH869","JGSK":"2021-04-01 12:26:57.873","CDBH":"5","XSFX":"由西向东","XSFXDM":"2","KKMC":"海博道与荣盛路交口"},{"KKBH":"720891003000","HPHM":"鲁E889QZ","JGSK":"2021-04-01 12:26:58.08","CDBH":"7","XSFX":"由南向北","XSFXDM":"3","KKMC":"海博道与安正路交口"},{"KKBH":"7205710040000","HPHM":"车牌","JGSK":"2021-04-01 12:26:58.08","CDBH":"2","XSFX":"由东向西","XSFXDM":"1","KKMC":"动漫东路与动漫中路交口正向"},{"KKBH":"610266118","HPHM":"津GFQ521","JGSK":"2021-04-01 12:26:58.112","CDBH":"7","XSFX":"由南向北","XSFXDM":"3","KKMC":"中生大道与和畅路交口"},{"KKBH":"610256116","HPHM":"津RUR459","JGSK":"2021-04-01 12:26:58.141","CDBH":"12","XSFX":"由北向南","XSFXDM":"4","KKMC":"中天大道与和顺路交口"},{"KKBH":"720891003000","HPHM":"车牌","JGSK":"2021-04-01 12:26:58.174","CDBH":"1","XSFX":"由东向西","XSFXDM":"1","KKMC":"海博道与安正路交口"},{"KKBH":"610276125","HPHM":"津C063W8","JGSK":"2021-04-01 12:26:58.242","CDBH":"8","XSFX":"由北向南","XSFXDM":"4","KKMC":"中新大道与和顺路交口"},{"KKBH":"610286127","HPHM":"津JMF396","JGSK":"2021-04-01 12:26:58.247","CDBH":"3","XSFX":"由东向西","XSFXDM":"1","KKMC":"中津大道与和畅路交口"},{"KKBH":"720881005000","HPHM":"冀J7P3P3","JGSK":"2021-04-01 12:26:58.273","CDBH":"2","XSFX":"由东向西","XSFXDM":"1","KKMC":"海旭道与明盛路交口"},{"KKBH":"610391008","HPHM":"津MWU039","JGSK":"2021-04-01 12:26:58.379","CDBH":"1","XSFX":"由东向西","XSFXDM":"1","KKMC":"和韵路与和旭路交口"},{"KKBH":"610286127","HPHM":"津RRV495","JGSK":"2021-04-01 12:26:58.396","CDBH":"2","XSFX":"由东向西","XSFXDM":"1","KKMC":"中津大道与和畅路交口"},{"KKBH":"610401004","HPHM":"冀H23568","JGSK":"2021-04-01 12:26:58.408","CDBH":"1","XSFX":"由东向西","XSFXDM":"1","KKMC":"和畅路与和风路交口"},{"KKBH":"610271008","HPHM":"津KG1189","JGSK":"2021-04-01 12:26:58.418","CDBH":"2","XSFX":"由南向北","XSFXDM":"3","KKMC":"中新大道与航母主题公园支路交口"},{"KKBH":"7208910030000","HPHM":"津AD69207","JGSK":"2021-04-01 12:26:58.431","CDBH":"11","XSFX":"由北向南","XSFXDM":"4","KKMC":"海博道与安正路交口正向"},{"KKBH":"7205410030000","HPHM":"津DP0095","JGSK":"2021-04-01 12:26:58.461","CDBH":"8","XSFX":"由南向北","XSFXDM":"3","KKMC":"动漫环路西与动漫西路交口正向"},{"KKBH":"610391007","HPHM":"津NUN628","JGSK":"2021-04-01 12:26:58.483","CDBH":"11","XSFX":"由北向南","XSFXDM":"4","KKMC":"和韵路与和风路交口"},{"KKBH":"720881002000","HPHM":"冀FT236M","JGSK":"2021-04-01 12:26:58.819","CDBH":"13","XSFX":"由北向南","XSFXDM":"4","KKMC":"海旭道与安正路交口"},{"KKBH":"610256111","HPHM":"车牌","JGSK":"2021-04-01 12:26:58.878","CDBH":"2","XSFX":"由西向东","XSFXDM":"2","KKMC":"中天大道与和惠路交口"},{"KKBH":"610271009","HPHM":"浙JJ796B","JGSK":"2021-04-01 12:26:59.149","CDBH":"11","XSFX":"由北向南","XSFXDM":"4","KKMC":"中新大道与泰七路交口"},{"KKBH":"610401005","HPHM":"车牌","JGSK":"2021-04-01 12:26:59.208","CDBH":"6","XSFX":"由西向东","XSFXDM":"2","KKMC":"和畅路与和顺路交口"},{"KKBH":"720811002000","HPHM":"晋LNE326","JGSK":"2021-04-01 12:26:59.25","CDBH":"1","XSFX":"由东向西","XSFXDM":"1","KKMC":"动漫南路与文一路交口"},{"KKBH":"610276124","HPHM":"津AD38677","JGSK":"2021-04-01 12:26:59.272","CDBH":"8","XSFX":"由南向北","XSFXDM":"3","KKMC":"中新大道与中生大道交口"},{"KKBH":"720891003000","HPHM":"津A787GP","JGSK":"2021-04-01 12:26:59.295","CDBH":"2","XSFX":"由东向西","XSFXDM":"1","KKMC":"海博道与安正路交口"},{"KKBH":"720881005000","HPHM":"津N02244","JGSK":"2021-04-01 12:26:59.391","CDBH":"1","XSFX":"由东向西","XSFXDM":"1","KKMC":"海旭道与明盛路交口"},{"KKBH":"610276126","HPHM":"车牌","JGSK":"2021-04-01 12:26:59.417","CDBH":"2","XSFX":"由东向西","XSFXDM":"1","KKMC":"中新大道与和意路交口"},{"KKBH":"610391007","HPHM":"冀A5M9N5","JGSK":"2021-04-01 12:26:59.433","CDBH":"12","XSFX":"由北向南","XSFXDM":"4","KKMC":"和韵路与和风路交口"},{"KKBH":"7208910030000","HPHM":"车牌","JGSK":"2021-04-01 12:26:59.541","CDBH":"2","XSFX":"由东向西","XSFXDM":"1","KKMC":"海博道与安正路交口正向"},{"KKBH":"720891004000","HPHM":"车牌","JGSK":"2021-04-01 12:26:59.593","CDBH":"9","XSFX":"由南向北","XSFXDM":"3","KKMC":"海博道与安平路交口"},{"KKBH":"7208910080000","HPHM":"津RRB216","JGSK":"2021-04-01 12:26:59.667","CDBH":"7","XSFX":"由西向东","XSFXDM":"2","KKMC":"海博道与荣盛路交口正向"},{"KKBH":"720891004000","HPHM":"津JT6626","JGSK":"2021-04-01 12:26:59.692","CDBH":"5","XSFX":"由西向东","XSFXDM":"2","KKMC":"海博道与安平路交口"},{"KKBH":"610256115","HPHM":"津DKW919","JGSK":"2021-04-01 12:26:59.72","CDBH":"12","XSFX":"由北向南","XSFXDM":"4","KKMC":"中天大道与中生大道交口"},{"KKBH":"7205610020000","HPHM":"辽A03QC9","JGSK":"2021-04-01 12:26:59.984","CDBH":"3","XSFX":"由西向东","XSFXDM":"2","KKMC":"动漫北路与文三路交口正向"},{"KKBH":"610256116","HPHM":"津H04585","JGSK":"2021-04-01 12:27:00.046","CDBH":"6","XSFX":"由西向东","XSFXDM":"2","KKMC":"中天大道与和顺路交口"},{"KKBH":"610256115","HPHM":"津A38S29","JGSK":"2021-04-01 12:27:00.067","CDBH":"2","XSFX":"由东向西","XSFXDM":"1","KKMC":"中天大道与中生大道交口"},{"KKBH":"720541003000","HPHM":"吉AXM017","JGSK":"2021-04-01 12:27:00.095","CDBH":"3","XSFX":"由西向东","XSFXDM":"2","KKMC":"动漫环路西与动漫西路交口"},{"KKBH":"720861002000","HPHM":"津GYV138","JGSK":"2021-04-01 12:27:00.162","CDBH":"7","XSFX":"由南向北","XSFXDM":"3","KKMC":"海晨道与安正路交口"},{"KKBH":"610286127","HPHM":"车牌","JGSK":"2021-04-01 12:27:00.236","CDBH":"3","XSFX":"由东向西","XSFXDM":"1","KKMC":"中津大道与和畅路交口"},{"KKBH":"7208910040000","HPHM":"津C56Q05","JGSK":"2021-04-01 12:27:00.253","CDBH":"6","XSFX":"由西向东","XSFXDM":"2","KKMC":"海博道与安平路交口正向"},{"KKBH":"7208910040000","HPHM":"车牌","JGSK":"2021-04-01 12:27:00.254","CDBH":"4","XSFX":"由西向东","XSFXDM":"2","KKMC":"海博道与安平路交口正向"},{"KKBH":"610276125","HPHM":"津HX8721","JGSK":"2021-04-01 12:27:00.312","CDBH":"5","XSFX":"由南向北","XSFXDM":"3","KKMC":"中新大道与和顺路交口"},{"KKBH":"610266118","HPHM":"津RCV222","JGSK":"2021-04-01 12:27:00.591","CDBH":"3","XSFX":"由东向西","XSFXDM":"1","KKMC":"中生大道与和畅路交口"},{"KKBH":"7208810060000","HPHM":"车牌","JGSK":"2021-04-01 12:27:00.624","CDBH":"5","XSFX":"由南向北","XSFXDM":"3","KKMC":"海旭道与庄盛路交口正向"},{"KKBH":"7208810020000","HPHM":"京QFJ636","JGSK":"2021-04-01 12:27:00.8","CDBH":"9","XSFX":"由南向北","XSFXDM":"3","KKMC":"海旭道与安正路交口正向"},{"KKBH":"610276124","HPHM":"冀B0HC42","JGSK":"2021-04-01 12:27:00.804","CDBH":"11","XSFX":"由北向南","XSFXDM":"4","KKMC":"中新大道与中生大道交口"},{"KKBH":"7208910060000","HPHM":"鲁N1F961","JGSK":"2021-04-01 12:27:00.934","CDBH":"3","XSFX":"由东向西","XSFXDM":"1","KKMC":"海博道与永盛路交口正向"},{"KKBH":"610401004","HPHM":"冀H23568","JGSK":"2021-04-01 12:27:00.967","CDBH":"2","XSFX":"由东向西","XSFXDM":"1","KKMC":"和畅路与和风路交口"},{"KKBH":"610276126","HPHM":"鲁B1P1G5","JGSK":"2021-04-01 12:27:01.13","CDBH":"8","XSFX":"由北向南","XSFXDM":"4","KKMC":"中新大道与和意路交口"},{"KKBH":"720891003000","HPHM":"津AD69207","JGSK":"2021-04-01 12:27:01.137","CDBH":"2","XSFX":"由东向西","XSFXDM":"1","KKMC":"海博道与安正路交口"},{"KKBH":"720881005000","HPHM":"津MQ2129","JGSK":"2021-04-01 12:27:01.228","CDBH":"2","XSFX":"由东向西","XSFXDM":"1","KKMC":"海旭道与明盛路交口"},{"KKBH":"610391007","HPHM":"闽GG5666","JGSK":"2021-04-01 12:27:01.305","CDBH":"4","XSFX":"由西向东","XSFXDM":"2","KKMC":"和韵路与和风路交口"},{"KKBH":"7208610020000","HPHM":"津RDQ259","JGSK":"2021-04-01 12:27:01.418","CDBH":"11","XSFX":"由北向南","XSFXDM":"4","KKMC":"海晨道与安正路交口正向"},{"KKBH":"720901002000","HPHM":"津KH3313","JGSK":"2021-04-01 12:27:01.473","CDBH":"1","XSFX":"由东向西","XSFXDM":"1","KKMC":"玉林道与安正路交口"},{"KKBH":"610256115","HPHM":"车牌","JGSK":"2021-04-01 12:27:01.53","CDBH":"3","XSFX":"由东向西","XSFXDM":"1","KKMC":"中天大道与中生大道交口"},{"KKBH":"610276124","HPHM":"津AD38677","JGSK":"2021-04-01 12:27:01.721","CDBH":"8","XSFX":"由南向北","XSFXDM":"3","KKMC":"中新大道与中生大道交口"},{"KKBH":"610256111","HPHM":"车牌","JGSK":"2021-04-01 12:27:01.824","CDBH":"3","XSFX":"由西向东","XSFXDM":"2","KKMC":"中天大道与和惠路交口"},{"KKBH":"7208910040000","HPHM":"津B3U692","JGSK":"2021-04-01 12:27:01.863","CDBH":"6","XSFX":"由西向东","XSFXDM":"2","KKMC":"海博道与安平路交口正向"},{"KKBH":"610251001","HPHM":"津RML769","JGSK":"2021-04-01 12:27:02.086","CDBH":"7","XSFX":"由北向南","XSFXDM":"4","KKMC":"中天大道与和畅路交口"},{"KKBH":"610276124","HPHM":"冀HJV081","JGSK":"2021-04-01 12:27:02.09","CDBH":"10","XSFX":"由北向南","XSFXDM":"4","KKMC":"中新大道与中生大道交口"},{"KKBH":"720891004000","HPHM":"车牌","JGSK":"2021-04-01 12:27:02.313","CDBH":"9","XSFX":"由南向北","XSFXDM":"3","KKMC":"海博道与安平路交口"},{"KKBH":"610391006","HPHM":"津ADK6939","JGSK":"2021-04-01 12:27:02.337","CDBH":"1","XSFX":"由东向西","XSFXDM":"1","KKMC":"和韵路与和意路交口"},{"KKBH":"610271009","HPHM":"浙JJ796B","JGSK":"2021-04-01 12:27:02.415","CDBH":"11","XSFX":"由北向南","XSFXDM":"4","KKMC":"中新大道与泰七路交口"},{"KKBH":"7208910060000","HPHM":"津RHJ282","JGSK":"2021-04-01 12:27:02.423","CDBH":"7","XSFX":"由西向东","XSFXDM":"2","KKMC":"海博道与永盛路交口正向"},{"KKBH":"610271009","HPHM":"冀B5J6Z0","JGSK":"2021-04-01 12:27:02.453","CDBH":"10","XSFX":"由北向南","XSFXDM":"4","KKMC":"中新大道与泰七路交口"},{"KKBH":"720571004000","HPHM":"津E14134","JGSK":"2021-04-01 12:27:02.461","CDBH":"3","XSFX":"由西向东","XSFXDM":"2","KKMC":"动漫东路与动漫中路交口"},{"KKBH":"7208910030000","HPHM":"津A14M07","JGSK":"2021-04-01 12:27:02.486","CDBH":"4","XSFX":"由西向东","XSFXDM":"2","KKMC":"海博道与安正路交口正向"},{"KKBH":"610286127","HPHM":"津NCE869","JGSK":"2021-04-01 12:27:02.522","CDBH":"1","XSFX":"由东向西","XSFXDM":"1","KKMC":"中津大道与和畅路交口"},{"KKBH":"610256112","HPHM":"津NWF915","JGSK":"2021-04-01 12:27:02.57","CDBH":"2","XSFX":"由东向西","XSFXDM":"1","KKMC":"中天大道与中津大道交口"},{"KKBH":"610271008","HPHM":"车牌","JGSK":"2021-04-01 12:27:02.581","CDBH":"1","XSFX":"由南向北","XSFXDM":"3","KKMC":"中新大道与航母主题公园支路交口"},{"KKBH":"610286127","HPHM":"辽A83RN3","JGSK":"2021-04-01 12:27:02.605","CDBH":"2","XSFX":"由东向西","XSFXDM":"1","KKMC":"中津大道与和畅路交口"},{"KKBH":"610256112","HPHM":"冀HNR370","JGSK":"2021-04-01 12:27:02.61","CDBH":"4","XSFX":"由西向东","XSFXDM":"2","KKMC":"中天大道与中津大道交口"},{"KKBH":"610391007","HPHM":"津NUN628","JGSK":"2021-04-01 12:27:02.632","CDBH":"12","XSFX":"由北向南","XSFXDM":"4","KKMC":"和韵路与和风路交口"},{"KKBH":"610256114","HPHM":"KA19888","JGSK":"2021-04-01 12:27:02.673","CDBH":"8","XSFX":"由北向南","XSFXDM":"4","KKMC":"中天大道与和旭路交口"},{"KKBH":"610256114","HPHM":"豫A08AP7","JGSK":"2021-04-01 12:27:02.718","CDBH":"5","XSFX":"由南向北","XSFXDM":"3","KKMC":"中天大道与和旭路交口"},{"KKBH":"7208810040000","HPHM":"津A00U23","JGSK":"2021-04-01 12:27:02.743","CDBH":"1","XSFX":"由东向西","XSFXDM":"1","KKMC":"海旭道与永盛路交口正向"},{"KKBH":"610326142000","HPHM":"津JY7722","JGSK":"2021-04-01 12:27:02.766","CDBH":"3","XSFX":"由东向西","XSFXDM":"1","KKMC":"中成大道与泰七路交口"},{"KKBH":"610256112","HPHM":"津GDZ996","JGSK":"2021-04-01 12:27:02.803","CDBH":"7","XSFX":"由南向北","XSFXDM":"3","KKMC":"中天大道与中津大道交口"},{"KKBH":"7208610020000","HPHM":"津DDZ706","JGSK":"2021-04-01 12:27:02.821","CDBH":"10","XSFX":"由北向南","XSFXDM":"4","KKMC":"海晨道与安正路交口正向"},{"KKBH":"720891004000","HPHM":"津C56Q05","JGSK":"2021-04-01 12:27:02.97","CDBH":"5","XSFX":"由西向东","XSFXDM":"2","KKMC":"海博道与安平路交口"},{"KKBH":"610276124","HPHM":"冀B0HC42","JGSK":"2021-04-01 12:27:03.04","CDBH":"11","XSFX":"由北向南","XSFXDM":"4","KKMC":"中新大道与中生大道交口"},{"KKBH":"720541003000","HPHM":"津DP0095","JGSK":"2021-04-01 12:27:03.119","CDBH":"6","XSFX":"由南向北","XSFXDM":"3","KKMC":"动漫环路西与动漫西路交口"},{"KKBH":"610256115","HPHM":"津B1G201","JGSK":"2021-04-01 12:27:03.189","CDBH":"2","XSFX":"由东向西","XSFXDM":"1","KKMC":"中天大道与中生大道交口"},{"KKBH":"720891006000","HPHM":"鲁NRJ159","JGSK":"2021-04-01 12:27:03.259","CDBH":"9","XSFX":"由南向北","XSFXDM":"3","KKMC":"海博道与永盛路交口"},{"KKBH":"610271009","HPHM":"津C38M59","JGSK":"2021-04-01 12:27:03.326","CDBH":"11","XSFX":"由北向南","XSFXDM":"4","KKMC":"中新大道与泰七路交口"},{"KKBH":"720891005000","HPHM":"津MW8798","JGSK":"2021-04-01 12:27:03.498","CDBH":"4","XSFX":"由东向西","XSFXDM":"1","KKMC":"海博道与安明路交口"},{"KKBH":"610286127","HPHM":"津A11A63","JGSK":"2021-04-01 12:27:03.59","CDBH":"3","XSFX":"由东向西","XSFXDM":"1","KKMC":"中津大道与和畅路交口"},{"KKBH":"610276126","HPHM":"豫EZ1926","JGSK":"2021-04-01 12:27:04.079","CDBH":"8","XSFX":"由北向南","XSFXDM":"4","KKMC":"中新大道与和意路交口"},{"KKBH":"610256115","HPHM":"津K38090","JGSK":"2021-04-01 12:27:04.085","CDBH":"9","XSFX":"由南向北","XSFXDM":"3","KKMC":"中天大道与中生大道交口"},{"KKBH":"720891005000","HPHM":"津KHS126","JGSK":"2021-04-01 12:27:04.142","CDBH":"3","XSFX":"由东向西","XSFXDM":"1","KKMC":"海博道与安明路交口"},{"KKBH":"7208910040000","HPHM":"车牌","JGSK":"2021-04-01 12:27:04.242","CDBH":"6","XSFX":"由西向东","XSFXDM":"2","KKMC":"海博道与安平路交口正向"},{"KKBH":"720891008000","HPHM":"津RRB216","JGSK":"2021-04-01 12:27:04.358","CDBH":"7","XSFX":"由西向东","XSFXDM":"2","KKMC":"海博道与荣盛路交口"},{"KKBH":"610271009","HPHM":"冀B5J6Z0","JGSK":"2021-04-01 12:27:04.495","CDBH":"10","XSFX":"由北向南","XSFXDM":"4","KKMC":"中新大道与泰七路交口"},{"KKBH":"610256112","HPHM":"津C3E103","JGSK":"2021-04-01 12:27:04.519","CDBH":"5","XSFX":"由西向东","XSFXDM":"2","KKMC":"中天大道与中津大道交口"},{"KKBH":"7208910050000","HPHM":"鲁B8SJ98","JGSK":"2021-04-01 12:27:04.577","CDBH":"9","XSFX":"由南向北","XSFXDM":"3","KKMC":"海博道与安明路交口正向"},{"KKBH":"7205710040000","HPHM":"车牌","JGSK":"2021-04-01 12:27:04.612","CDBH":"4","XSFX":"由西向东","XSFXDM":"2","KKMC":"动漫东路与动漫中路交口正向"},{"KKBH":"610276124","HPHM":"津D31022","JGSK":"2021-04-01 12:27:04.777","CDBH":"10","XSFX":"由北向南","XSFXDM":"4","KKMC":"中新大道与中生大道交口"},{"KKBH":"610276124","HPHM":"津HJV081","JGSK":"2021-04-01 12:27:04.799","CDBH":"10","XSFX":"由北向南","XSFXDM":"4","KKMC":"中新大道与中生大道交口"},{"KKBH":"610271008","HPHM":"车牌","JGSK":"2021-04-01 12:27:04.8","CDBH":"1","XSFX":"由南向北","XSFXDM":"3","KKMC":"中新大道与航母主题公园支路交口"},{"KKBH":"720881002000","HPHM":"京QFJ636","JGSK":"2021-04-01 12:27:04.904","CDBH":"9","XSFX":"由南向北","XSFXDM":"3","KKMC":"海旭道与安正路交口"},{"KKBH":"720891004000","HPHM":"车牌","JGSK":"2021-04-01 12:27:04.946","CDBH":"9","XSFX":"由南向北","XSFXDM":"3","KKMC":"海博道与安平路交口"},{"KKBH":"720891004000","HPHM":"津B3U692","JGSK":"2021-04-01 12:27:04.968","CDBH":"5","XSFX":"由西向东","XSFXDM":"2","KKMC":"海博道与安平路交口"},{"KKBH":"720891005000","HPHM":"车牌","JGSK":"2021-04-01 12:27:04.986","CDBH":"5","XSFX":"由西向东","XSFXDM":"2","KKMC":"海博道与安明路交口"},{"KKBH":"610276126","HPHM":"鲁B1P1G5","JGSK":"2021-04-01 12:27:05.166","CDBH":"8","XSFX":"由北向南","XSFXDM":"4","KKMC":"中新大道与和意路交口"},{"KKBH":"610256112","HPHM":"津GDZ996","JGSK":"2021-04-01 12:27:05.195","CDBH":"8","XSFX":"由南向北","XSFXDM":"3","KKMC":"中天大道与中津大道交口"},{"KKBH":"720861003000","HPHM":"津A7G129","JGSK":"2021-04-01 12:27:05.196","CDBH":"2","XSFX":"由东向西","XSFXDM":"1","KKMC":"海晨道与安明路交口"},{"KKBH":"610276125","HPHM":"津A9X798","JGSK":"2021-04-01 12:27:05.385","CDBH":"1","XSFX":"由东向西","XSFXDM":"1","KKMC":"中新大道与和顺路交口"},{"KKBH":"610276125","HPHM":"津A9X798","JGSK":"2021-04-01 12:27:05.387","CDBH":"1","XSFX":"由东向西","XSFXDM":"1","KKMC":"中新大道与和顺路交口"},{"KKBH":"7205610020000","HPHM":"车牌","JGSK":"2021-04-01 12:27:05.401","CDBH":"2","XSFX":"由东向西","XSFXDM":"1","KKMC":"动漫北路与文三路交口正向"},{"KKBH":"610276126","HPHM":"京PD2805","JGSK":"2021-04-01 12:27:05.605","CDBH":"7","XSFX":"由北向南","XSFXDM":"4","KKMC":"中新大道与和意路交口"},{"KKBH":"610276126","HPHM":"津A1Z624","JGSK":"2021-04-01 12:27:05.611","CDBH":"4","XSFX":"由南向北","XSFXDM":"3","KKMC":"中新大道与和意路交口"},{"KKBH":"610276125","HPHM":"津GJ0121","JGSK":"2021-04-01 12:27:05.798","CDBH":"4","XSFX":"由南向北","XSFXDM":"3","KKMC":"中新大道与和顺路交口"},{"KKBH":"7208910040000","HPHM":"津KWR298","JGSK":"2021-04-01 12:27:05.893","CDBH":"6","XSFX":"由西向东","XSFXDM":"2","KKMC":"海博道与安平路交口正向"},{"KKBH":"7209010020000","HPHM":"冀J1223P","JGSK":"2021-04-01 12:27:05.984","CDBH":"8","XSFX":"由南向北","XSFXDM":"3","KKMC":"玉林道与安正路交口正向"},{"KKBH":"7209010020000","HPHM":"车牌","JGSK":"2021-04-01 12:27:06.084","CDBH":"9","XSFX":"由南向北","XSFXDM":"3","KKMC":"玉林道与安正路交口正向"},{"KKBH":"610256111","HPHM":"津N61029","JGSK":"2021-04-01 12:27:06.246","CDBH":"9","XSFX":"由北向南","XSFXDM":"4","KKMC":"中天大道与和惠路交口"},{"KKBH":"610276125","HPHM":"冀B312X9","JGSK":"2021-04-01 12:27:06.251","CDBH":"5","XSFX":"由南向北","XSFXDM":"3","KKMC":"中新大道与和顺路交口"},{"KKBH":"7208610030000","HPHM":"津RWQ733","JGSK":"2021-04-01 12:27:06.255","CDBH":"5","XSFX":"由西向东","XSFXDM":"2","KKMC":"海晨道与安明路交口正向"},{"KKBH":"610256115","HPHM":"津NNT869","JGSK":"2021-04-01 12:27:06.406","CDBH":"4","XSFX":"由西向东","XSFXDM":"2","KKMC":"中天大道与中生大道交口"},{"KKBH":"610271009","HPHM":"津C38M59","JGSK":"2021-04-01 12:27:06.414","CDBH":"11","XSFX":"由北向南","XSFXDM":"4","KKMC":"中新大道与泰七路交口"},{"KKBH":"720891003000","HPHM":"车牌","JGSK":"2021-04-01 12:27:06.622","CDBH":"6","XSFX":"由西向东","XSFXDM":"2","KKMC":"海博道与安正路交口"},{"KKBH":"610401004","HPHM":"津A9E535","JGSK":"2021-04-01 12:27:06.705","CDBH":"1","XSFX":"由东向西","XSFXDM":"1","KKMC":"和畅路与和风路交口"},{"KKBH":"720561002000","HPHM":"辽A03QC9","JGSK":"2021-04-01 12:27:06.765","CDBH":"3","XSFX":"由西向东","XSFXDM":"2","KKMC":"动漫北路与文三路交口"},{"KKBH":"720861002000","HPHM":"津RDQ259","JGSK":"2021-04-01 12:27:06.78","CDBH":"11","XSFX":"由北向南","XSFXDM":"4","KKMC":"海晨道与安正路交口"},{"KKBH":"610276124","HPHM":"津C52V62","JGSK":"2021-04-01 12:27:06.787","CDBH":"11","XSFX":"由北向南","XSFXDM":"4","KKMC":"中新大道与中生大道交口"},{"KKBH":"6071310030000","HPHM":"冀TM0356","JGSK":"2021-04-01 12:27:06.81","CDBH":"2","XSFX":"由东向西","XSFXDM":"1","KKMC":"中央大道与海旭道交口正向"},{"KKBH":"720891006000","HPHM":"鲁N1F961","JGSK":"2021-04-01 12:27:06.882","CDBH":"3","XSFX":"由东向西","XSFXDM":"1","KKMC":"海博道与永盛路交口"},{"KKBH":"610256115","HPHM":"豫R539GJ","JGSK":"2021-04-01 12:27:06.886","CDBH":"2","XSFX":"由东向西","XSFXDM":"1","KKMC":"中天大道与中生大道交口"},{"KKBH":"610256115","HPHM":"车牌","JGSK":"2021-04-01 12:27:06.9","CDBH":"10","XSFX":"由北向南","XSFXDM":"4","KKMC":"中天大道与中生大道交口"},{"KKBH":"720891004000","HPHM":"车牌","JGSK":"2021-04-01 12:27:06.95","CDBH":"9","XSFX":"由南向北","XSFXDM":"3","KKMC":"海博道与安平路交口"},{"KKBH":"610256116","HPHM":"津NGH577","JGSK":"2021-04-01 12:27:07.076","CDBH":"5","XSFX":"由西向东","XSFXDM":"2","KKMC":"中天大道与和顺路交口"},{"KKBH":"7208910040000","HPHM":"车牌","JGSK":"2021-04-01 12:27:07.101","CDBH":"4","XSFX":"由西向东","XSFXDM":"2","KKMC":"海博道与安平路交口正向"},{"KKBH":"7208810020000","HPHM":"津C53Y75","JGSK":"2021-04-01 12:27:07.123","CDBH":"3","XSFX":"由东向西","XSFXDM":"1","KKMC":"海旭道与安正路交口正向"},{"KKBH":"610271008","HPHM":"冀B2G797","JGSK":"2021-04-01 12:27:07.292","CDBH":"1","XSFX":"由南向北","XSFXDM":"3","KKMC":"中新大道与航母主题公园支路交口"},{"KKBH":"610256113","HPHM":"津KYW866","JGSK":"2021-04-01 12:27:07.374","CDBH":"1","XSFX":"由西向东","XSFXDM":"2","KKMC":"中天大道与和风路交口"},{"KKBH":"610391007","HPHM":"津A9U216","JGSK":"2021-04-01 12:27:07.484","CDBH":"8","XSFX":"由南向北","XSFXDM":"3","KKMC":"和韵路与和风路交口"},{"KKBH":"7208810020000","HPHM":"津C53Y75","JGSK":"2021-04-01 12:27:07.583","CDBH":"2","XSFX":"由东向西","XSFXDM":"1","KKMC":"海旭道与安正路交口正向"},{"KKBH":"7208910040000","HPHM":"车牌","JGSK":"2021-04-01 12:27:07.608","CDBH":"6","XSFX":"由西向东","XSFXDM":"2","KKMC":"海博道与安平路交口正向"},{"KKBH":"720891004000","HPHM":"津RBT456","JGSK":"2021-04-01 12:27:07.608","CDBH":"5","XSFX":"由西向东","XSFXDM":"2","KKMC":"海博道与安平路交口"},{"KKBH":"610251001","HPHM":"津RML769","JGSK":"2021-04-01 12:27:07.621","CDBH":"7","XSFX":"由北向南","XSFXDM":"4","KKMC":"中天大道与和畅路交口"},{"KKBH":"610391007","HPHM":"津GG5666","JGSK":"2021-04-01 12:27:07.771","CDBH":"4","XSFX":"由西向东","XSFXDM":"2","KKMC":"和韵路与和风路交口"},{"KKBH":"610271010","HPHM":"津RZF362","JGSK":"2021-04-01 12:27:07.771","CDBH":"7","XSFX":"由北向南","XSFXDM":"4","KKMC":"中新大道与华五路交口"},{"KKBH":"610266117","HPHM":"津AFY218","JGSK":"2021-04-01 12:27:07.78","CDBH":"3","XSFX":"由东向西","XSFXDM":"1","KKMC":"中生大道与和韵路交口"},{"KKBH":"610401004","HPHM":"车牌","JGSK":"2021-04-01 12:27:07.79","CDBH":"8","XSFX":"由南向北","XSFXDM":"3","KKMC":"和畅路与和风路交口"},{"KKBH":"720861002000","HPHM":"津DDZ706","JGSK":"2021-04-01 12:27:07.898","CDBH":"10","XSFX":"由北向南","XSFXDM":"4","KKMC":"海晨道与安正路交口"},{"KKBH":"610256112","HPHM":"豫Q82W50","JGSK":"2021-04-01 12:27:07.923","CDBH":"1","XSFX":"由东向西","XSFXDM":"1","KKMC":"中天大道与中津大道交口"},{"KKBH":"7205410050000","HPHM":"吉AXM017","JGSK":"2021-04-01 12:27:07.949","CDBH":"3","XSFX":"由西向东","XSFXDM":"2","KKMC":"动漫环路东与动漫西路交口正向"},{"KKBH":"610276126","HPHM":"津A1Z624","JGSK":"2021-04-01 12:27:08.006","CDBH":"4","XSFX":"由南向北","XSFXDM":"3","KKMC":"中新大道与和意路交口"},{"KKBH":"7208610020000","HPHM":"浙B36GA2","JGSK":"2021-04-01 12:27:08.045","CDBH":"10","XSFX":"由北向南","XSFXDM":"4","KKMC":"海晨道与安正路交口正向"},{"KKBH":"610276126","HPHM":"京PD2805","JGSK":"2021-04-01 12:27:08.046","CDBH":"7","XSFX":"由北向南","XSFXDM":"4","KKMC":"中新大道与和意路交口"},{"KKBH":"610276124","HPHM":"津D31022","JGSK":"2021-04-01 12:27:08.074","CDBH":"10","XSFX":"由北向南","XSFXDM":"4","KKMC":"中新大道与中生大道交口"},{"KKBH":"610276125","HPHM":"晋BVJ332","JGSK":"2021-04-01 12:27:08.176","CDBH":"4","XSFX":"由南向北","XSFXDM":"3","KKMC":"中新大道与和顺路交口"},{"KKBH":"610276125","HPHM":"津GJ0121","JGSK":"2021-04-01 12:27:08.312","CDBH":"4","XSFX":"由南向北","XSFXDM":"3","KKMC":"中新大道与和顺路交口"},{"KKBH":"610256111","HPHM":"津E24349","JGSK":"2021-04-01 12:27:08.425","CDBH":"1","XSFX":"由西向东","XSFXDM":"2","KKMC":"中天大道与和惠路交口"},{"KKBH":"610256115","HPHM":"鲁MU390U","JGSK":"2021-04-01 12:27:08.47","CDBH":"1","XSFX":"由东向西","XSFXDM":"1","KKMC":"中天大道与中生大道交口"},{"KKBH":"610266117","HPHM":"津MAJ807","JGSK":"2021-04-01 12:27:08.526","CDBH":"5","XSFX":"由西向东","XSFXDM":"2","KKMC":"中生大道与和韵路交口"},{"KKBH":"610401004","HPHM":"津KK2717","JGSK":"2021-04-01 12:27:08.587","CDBH":"10","XSFX":"由北向南","XSFXDM":"4","KKMC":"和畅路与和风路交口"},{"KKBH":"720881004000","HPHM":"津A00U23","JGSK":"2021-04-01 12:27:08.618","CDBH":"1","XSFX":"由东向西","XSFXDM":"1","KKMC":"海旭道与永盛路交口"},{"KKBH":"610276125","HPHM":"津A9X798","JGSK":"2021-04-01 12:27:08.677","CDBH":"1","XSFX":"由东向西","XSFXDM":"1","KKMC":"中新大道与和顺路交口"},{"KKBH":"720891004000","HPHM":"津QG9967","JGSK":"2021-04-01 12:27:08.731","CDBH":"6","XSFX":"由西向东","XSFXDM":"2","KKMC":"海博道与安平路交口"},{"KKBH":"610271008","HPHM":"冀B2R5A8","JGSK":"2021-04-01 12:27:08.732","CDBH":"1","XSFX":"由南向北","XSFXDM":"3","KKMC":"中新大道与航母主题公园支路交口"},{"KKBH":"610256111","HPHM":"津E24349","JGSK":"2021-04-01 12:27:08.783","CDBH":"1","XSFX":"由西向东","XSFXDM":"2","KKMC":"中天大道与和惠路交口"},{"KKBH":"610276124","HPHM":"辽PJH200","JGSK":"2021-04-01 12:27:08.793","CDBH":"7","XSFX":"由南向北","XSFXDM":"3","KKMC":"中新大道与中生大道交口"},{"KKBH":"610276126","HPHM":"豫EZ1926","JGSK":"2021-04-01 12:27:08.846","CDBH":"8","XSFX":"由北向南","XSFXDM":"4","KKMC":"中新大道与和意路交口"},{"KKBH":"610256115","HPHM":"冀BU206A","JGSK":"2021-04-01 12:27:08.965","CDBH":"11","XSFX":"由北向南","XSFXDM":"4","KKMC":"中天大道与中生大道交口"},{"KKBH":"720861003000","HPHM":"津RGK400","JGSK":"2021-04-01 12:27:09.102","CDBH":"4","XSFX":"由西向东","XSFXDM":"2","KKMC":"海晨道与安明路交口"},{"KKBH":"610276124","HPHM":"津ABF787","JGSK":"2021-04-01 12:27:09.119","CDBH":"10","XSFX":"由北向南","XSFXDM":"4","KKMC":"中新大道与中生大道交口"},{"KKBH":"7208910040000","HPHM":"车牌","JGSK":"2021-04-01 12:27:09.14","CDBH":"5","XSFX":"由西向东","XSFXDM":"2","KKMC":"海博道与安平路交口正向"},{"KKBH":"610391007","HPHM":"辽PMP216","JGSK":"2021-04-01 12:27:09.196","CDBH":"11","XSFX":"由北向南","XSFXDM":"4","KKMC":"和韵路与和风路交口"},{"KKBH":"610256115","HPHM":"津A38S29","JGSK":"2021-04-01 12:27:09.302","CDBH":"3","XSFX":"由东向西","XSFXDM":"1","KKMC":"中天大道与中生大道交口"},{"KKBH":"610391006","HPHM":"津ADK6939","JGSK":"2021-04-01 12:27:09.31","CDBH":"2","XSFX":"由东向西","XSFXDM":"1","KKMC":"和韵路与和意路交口"},{"KKBH":"610256114","HPHM":"车牌","JGSK":"2021-04-01 12:27:09.378","CDBH":"5","XSFX":"由南向北","XSFXDM":"3","KKMC":"中天大道与和旭路交口"},{"KKBH":"610286127","HPHM":"津NCE869","JGSK":"2021-04-01 12:27:09.43","CDBH":"2","XSFX":"由东向西","XSFXDM":"1","KKMC":"中津大道与和畅路交口"},{"KKBH":"720891006000","HPHM":"津RHJ282","JGSK":"2021-04-01 12:27:09.523","CDBH":"7","XSFX":"由西向东","XSFXDM":"2","KKMC":"海博道与永盛路交口"},{"KKBH":"720891005000","HPHM":"鲁B8SJ98","JGSK":"2021-04-01 12:27:09.695","CDBH":"8","XSFX":"由南向北","XSFXDM":"3","KKMC":"海博道与安明路交口"},{"KKBH":"610266118","HPHM":"津C51R63","JGSK":"2021-04-01 12:27:09.744","CDBH":"6","XSFX":"由西向东","XSFXDM":"2","KKMC":"中生大道与和畅路交口"},{"KKBH":"6071310030000","HPHM":"津DZ1003","JGSK":"2021-04-01 12:27:09.747","CDBH":"3","XSFX":"由东向西","XSFXDM":"1","KKMC":"中央大道与海旭道交口正向"},{"KKBH":"7208610020000","HPHM":"津HMH605","JGSK":"2021-04-01 12:27:09.83","CDBH":"11","XSFX":"由北向南","XSFXDM":"4","KKMC":"海晨道与安正路交口正向"},{"KKBH":"610401004","HPHM":"津A9E535","JGSK":"2021-04-01 12:27:10.003","CDBH":"1","XSFX":"由东向西","XSFXDM":"1","KKMC":"和畅路与和风路交口"},{"KKBH":"610276125","HPHM":"冀B312X9","JGSK":"2021-04-01 12:27:10.071","CDBH":"5","XSFX":"由南向北","XSFXDM":"3","KKMC":"中新大道与和顺路交口"},{"KKBH":"720891004000","HPHM":"津KWR298","JGSK":"2021-04-01 12:27:10.087","CDBH":"5","XSFX":"由西向东","XSFXDM":"2","KKMC":"海博道与安平路交口"},{"KKBH":"610266118","HPHM":"津GSH176","JGSK":"2021-04-01 12:27:10.185","CDBH":"2","XSFX":"由东向西","XSFXDM":"1","KKMC":"中生大道与和畅路交口"},{"KKBH":"7208910030000","HPHM":"车牌","JGSK":"2021-04-01 12:27:10.261","CDBH":"4","XSFX":"由西向东","XSFXDM":"2","KKMC":"海博道与安正路交口正向"},{"KKBH":"610391008","HPHM":"冀BS295P","JGSK":"2021-04-01 12:27:10.3","CDBH":"1","XSFX":"由东向西","XSFXDM":"1","KKMC":"和韵路与和旭路交口"},{"KKBH":"610271010","HPHM":"冀B3LD98","JGSK":"2021-04-01 12:27:10.314","CDBH":"8","XSFX":"由北向南","XSFXDM":"4","KKMC":"中新大道与华五路交口"},{"KKBH":"7208610030000","HPHM":"京HJU130","JGSK":"2021-04-01 12:27:10.418","CDBH":"10","XSFX":"由北向南","XSFXDM":"4","KKMC":"海晨道与安明路交口正向"},{"KKBH":"720891004000","HPHM":"车牌","JGSK":"2021-04-01 12:27:10.425","CDBH":"9","XSFX":"由南向北","XSFXDM":"3","KKMC":"海博道与安平路交口"},{"KKBH":"6102610030000","HPHM":"豫R3358V","JGSK":"2021-04-01 12:27:10.449","CDBH":"8","XSFX":"由北向南","XSFXDM":"4","KKMC":"中生大道与静湖南路交口正向"},{"KKBH":"720891004000","HPHM":"冀R5111Y","JGSK":"2021-04-01 12:27:10.489","CDBH":"5","XSFX":"由西向东","XSFXDM":"2","KKMC":"海博道与安平路交口"},{"KKBH":"610391007","HPHM":"车牌","JGSK":"2021-04-01 12:27:10.543","CDBH":"2","XSFX":"由东向西","XSFXDM":"1","KKMC":"和韵路与和风路交口"},{"KKBH":"610276124","HPHM":"蒙D913D6","JGSK":"2021-04-01 12:27:10.649","CDBH":"11","XSFX":"由北向南","XSFXDM":"4","KKMC":"中新大道与中生大道交口"},{"KKBH":"610391007","HPHM":"黑R01B89","JGSK":"2021-04-01 12:27:10.654","CDBH":"4","XSFX":"由西向东","XSFXDM":"2","KKMC":"和韵路与和风路交口"},{"KKBH":"610256115","HPHM":"津B1G201","JGSK":"2021-04-01 12:27:10.662","CDBH":"1","XSFX":"由东向西","XSFXDM":"1","KKMC":"中天大道与中生大道交口"},{"KKBH":"610276125","HPHM":"晋BVJ332","JGSK":"2021-04-01 12:27:10.712","CDBH":"4","XSFX":"由南向北","XSFXDM":"3","KKMC":"中新大道与和顺路交口"},{"KKBH":"610271010","HPHM":"晋A3P104","JGSK":"2021-04-01 12:27:10.778","CDBH":"7","XSFX":"由北向南","XSFXDM":"4","KKMC":"中新大道与华五路交口"},{"KKBH":"7208710020000","HPHM":"津E14721","JGSK":"2021-04-01 12:27:10.834","CDBH":"5","XSFX":"由南向北","XSFXDM":"3","KKMC":"安正路与芳菲路交口正向"},{"KKBH":"720861003000","HPHM":"津RWQ733","JGSK":"2021-04-01 12:27:10.86","CDBH":"5","XSFX":"由西向东","XSFXDM":"2","KKMC":"海晨道与安明路交口"},{"KKBH":"610276126","HPHM":"鲁MB5Y06","JGSK":"2021-04-01 12:27:10.977","CDBH":"8","XSFX":"由北向南","XSFXDM":"4","KKMC":"中新大道与和意路交口"},{"KKBH":"720901002000","HPHM":"津J1223P","JGSK":"2021-04-01 12:27:11.1","CDBH":"8","XSFX":"由南向北","XSFXDM":"3","KKMC":"玉林道与安正路交口"},{"KKBH":"610286127","HPHM":"辽A83RN3","JGSK":"2021-04-01 12:27:11.11","CDBH":"3","XSFX":"由东向西","XSFXDM":"1","KKMC":"中津大道与和畅路交口"},{"KKBH":"610266117","HPHM":"津AFY218","JGSK":"2021-04-01 12:27:11.151","CDBH":"3","XSFX":"由东向西","XSFXDM":"1","KKMC":"中生大道与和韵路交口"},{"KKBH":"610256115","HPHM":"津J11252","JGSK":"2021-04-01 12:27:11.163","CDBH":"10","XSFX":"由北向南","XSFXDM":"4","KKMC":"中天大道与中生大道交口"},{"KKBH":"610256111","HPHM":"津N61029","JGSK":"2021-04-01 12:27:11.212","CDBH":"9","XSFX":"由北向南","XSFXDM":"4","KKMC":"中天大道与和惠路交口"},{"KKBH":"7208810020000","HPHM":"津ADD3092","JGSK":"2021-04-01 12:27:11.381","CDBH":"2","XSFX":"由东向西","XSFXDM":"1","KKMC":"海旭道与安正路交口正向"},{"KKBH":"7208510020000","HPHM":"车牌","JGSK":"2021-04-01 12:27:11.676","CDBH":"9","XSFX":"由北向南","XSFXDM":"4","KKMC":"碧水道与安正路交口正向"},{"KKBH":"7208210040000","HPHM":"车牌","JGSK":"2021-04-01 12:27:11.703","CDBH":"6","XSFX":"由北向南","XSFXDM":"4","KKMC":"动漫西路与动漫北路交口正向"},{"KKBH":"610276124","HPHM":"津C52V62","JGSK":"2021-04-01 12:27:11.834","CDBH":"11","XSFX":"由北向南","XSFXDM":"4","KKMC":"中新大道与中生大道交口"},{"KKBH":"610256116","HPHM":"津NGH577","JGSK":"2021-04-01 12:27:11.881","CDBH":"6","XSFX":"由西向东","XSFXDM":"2","KKMC":"中天大道与和顺路交口"},{"KKBH":"610266117","HPHM":"津AF19245","JGSK":"2021-04-01 12:27:11.924","CDBH":"2","XSFX":"由东向西","XSFXDM":"1","KKMC":"中生大道与和韵路交口"},{"KKBH":"7400110020000","HPHM":"车牌","JGSK":"2021-04-01 12:27:11.943","CDBH":"7","XSFX":"由北向南","XSFXDM":"4","KKMC":"静湖南路与华一路交口正向"},{"KKBH":"610276126","HPHM":"津JS5555","JGSK":"2021-04-01 12:27:11.943","CDBH":"5","XSFX":"由南向北","XSFXDM":"3","KKMC":"中新大道与和意路交口"},{"KKBH":"610276124","HPHM":"津FLA566","JGSK":"2021-04-01 12:27:12.039","CDBH":"11","XSFX":"由北向南","XSFXDM":"4","KKMC":"中新大道与中生大道交口"},{"KKBH":"7208510020000","HPHM":"车牌","JGSK":"2021-04-01 12:27:12.102","CDBH":"9","XSFX":"由北向南","XSFXDM":"4","KKMC":"碧水道与安正路交口正向"},{"KKBH":"720891004000","HPHM":"车牌","JGSK":"2021-04-01 12:27:12.106","CDBH":"8","XSFX":"由南向北","XSFXDM":"3","KKMC":"海博道与安平路交口"},{"KKBH":"7208810020000","HPHM":"晋HDJ232","JGSK":"2021-04-01 12:27:12.12","CDBH":"6","XSFX":"由西向东","XSFXDM":"2","KKMC":"海旭道与安正路交口正向"},{"KKBH":"6103261420000","HPHM":"车牌","JGSK":"2021-04-01 12:27:12.134","CDBH":"13","XSFX":"由北向南","XSFXDM":"4","KKMC":"中成大道与泰七路交口正向"},{"KKBH":"610266117","HPHM":"津MAJ807","JGSK":"2021-04-01 12:27:12.193","CDBH":"5","XSFX":"由西向东","XSFXDM":"2","KKMC":"中生大道与和韵路交口"},{"KKBH":"610256115","HPHM":"车牌","JGSK":"2021-04-01 12:27:12.193","CDBH":"12","XSFX":"由北向南","XSFXDM":"4","KKMC":"中天大道与中生大道交口"},{"KKBH":"610391007","HPHM":"津A9U216","JGSK":"2021-04-01 12:27:12.205","CDBH":"9","XSFX":"由南向北","XSFXDM":"3","KKMC":"和韵路与和风路交口"},{"KKBH":"610401004","HPHM":"车牌","JGSK":"2021-04-01 12:27:12.212","CDBH":"1","XSFX":"由东向西","XSFXDM":"1","KKMC":"和畅路与和风路交口"},{"KKBH":"610276124","HPHM":"津RT7518","JGSK":"2021-04-01 12:27:12.233","CDBH":"6","XSFX":"由西向东","XSFXDM":"2","KKMC":"中新大道与中生大道交口"},{"KKBH":"7208910040000","HPHM":"豫JQ9672","JGSK":"2021-04-01 12:27:12.238","CDBH":"6","XSFX":"由西向东","XSFXDM":"2","KKMC":"海博道与安平路交口正向"},{"KKBH":"720861003000","HPHM":"津ADN9688","JGSK":"2021-04-01 12:27:12.299","CDBH":"4","XSFX":"由西向东","XSFXDM":"2","KKMC":"海晨道与安明路交口"},{"KKBH":"7208510020000","HPHM":"车牌","JGSK":"2021-04-01 12:27:12.316","CDBH":"9","XSFX":"由北向南","XSFXDM":"4","KKMC":"碧水道与安正路交口正向"},{"KKBH":"720891004000","HPHM":"车牌","JGSK":"2021-04-01 12:27:12.349","CDBH":"9","XSFX":"由南向北","XSFXDM":"3","KKMC":"海博道与安平路交口"},{"KKBH":"610256115","HPHM":"鲁FB659C","JGSK":"2021-04-01 12:27:12.395","CDBH":"2","XSFX":"由东向西","XSFXDM":"1","KKMC":"中天大道与中生大道交口"},{"KKBH":"610276126","HPHM":"津DB5937","JGSK":"2021-04-01 12:27:12.491","CDBH":"4","XSFX":"由南向北","XSFXDM":"3","KKMC":"中新大道与和意路交口"},{"KKBH":"7208810020000","HPHM":"津A6G606","JGSK":"2021-04-01 12:27:12.509","CDBH":"3","XSFX":"由东向西","XSFXDM":"1","KKMC":"海旭道与安正路交口正向"},{"KKBH":"610266118","HPHM":"津C51R63","JGSK":"2021-04-01 12:27:12.668","CDBH":"6","XSFX":"由西向东","XSFXDM":"2","KKMC":"中生大道与和畅路交口"},{"KKBH":"610256114","HPHM":"车牌","JGSK":"2021-04-01 12:27:12.756","CDBH":"5","XSFX":"由南向北","XSFXDM":"3","KKMC":"中天大道与和旭路交口"},{"KKBH":"720891003000","HPHM":"吉A767EP","JGSK":"2021-04-01 12:27:12.792","CDBH":"7","XSFX":"由南向北","XSFXDM":"3","KKMC":"海博道与安正路交口"},{"KKBH":"610401004","HPHM":"车牌","JGSK":"2021-04-01 12:27:12.832","CDBH":"1","XSFX":"由东向西","XSFXDM":"1","KKMC":"和畅路与和风路交口"},{"KKBH":"610391007","HPHM":"辽PMP216","JGSK":"2021-04-01 12:27:12.872","CDBH":"12","XSFX":"由北向南","XSFXDM":"4","KKMC":"和韵路与和风路交口"},{"KKBH":"720891004000","HPHM":"津AU5876","JGSK":"2021-04-01 12:27:12.888","CDBH":"5","XSFX":"由西向东","XSFXDM":"2","KKMC":"海博道与安平路交口"},{"KKBH":"610256115","HPHM":"津NNT869","JGSK":"2021-04-01 12:27:12.896","CDBH":"5","XSFX":"由西向东","XSFXDM":"2","KKMC":"中天大道与中生大道交口"},{"KKBH":"610276124","HPHM":"津KRU516","JGSK":"2021-04-01 12:27:12.932","CDBH":"10","XSFX":"由北向南","XSFXDM":"4","KKMC":"中新大道与中生大道交口"},{"KKBH":"7208910030000","HPHM":"津MQF810","JGSK":"2021-04-01 12:27:12.961","CDBH":"6","XSFX":"由西向东","XSFXDM":"2","KKMC":"海博道与安正路交口正向"},{"KKBH":"610276126","HPHM":"津D06020","JGSK":"2021-04-01 12:27:12.974","CDBH":"5","XSFX":"由南向北","XSFXDM":"3","KKMC":"中新大道与和意路交口"},{"KKBH":"610271010","HPHM":"津RZF362","JGSK":"2021-04-01 12:27:12.976","CDBH":"7","XSFX":"由北向南","XSFXDM":"4","KKMC":"中新大道与华五路交口"},{"KKBH":"7208810070000","HPHM":"津ABS398","JGSK":"2021-04-01 12:27:13.205","CDBH":"4","XSFX":"由西向东","XSFXDM":"2","KKMC":"海旭道与弘通路交口正向"},{"KKBH":"610256115","HPHM":"车牌","JGSK":"2021-04-01 12:27:13.218","CDBH":"12","XSFX":"由北向南","XSFXDM":"4","KKMC":"中天大道与中生大道交口"},{"KKBH":"610256112","HPHM":"鲁R0K05U","JGSK":"2021-04-01 12:27:13.322","CDBH":"5","XSFX":"由西向东","XSFXDM":"2","KKMC":"中天大道与中津大道交口"},{"KKBH":"610276124","HPHM":"津MDR119","JGSK":"2021-04-01 12:27:13.405","CDBH":"1","XSFX":"由东向西","XSFXDM":"1","KKMC":"中新大道与中生大道交口"},{"KKBH":"7208610030000","HPHM":"车牌","JGSK":"2021-04-01 12:27:13.411","CDBH":"6","XSFX":"由西向东","XSFXDM":"2","KKMC":"海晨道与安明路交口正向"},{"KKBH":"7208910030000","HPHM":"鲁VH8Y11","JGSK":"2021-04-01 12:27:13.429","CDBH":"4","XSFX":"由西向东","XSFXDM":"2","KKMC":"海博道与安正路交口正向"},{"KKBH":"720861002000","HPHM":"浙B36GA2","JGSK":"2021-04-01 12:27:13.655","CDBH":"10","XSFX":"由北向南","XSFXDM":"4","KKMC":"海晨道与安正路交口"},{"KKBH":"610276126","HPHM":"津MEC268","JGSK":"2021-04-01 12:27:13.735","CDBH":"8","XSFX":"由北向南","XSFXDM":"4","KKMC":"中新大道与和意路交口"},{"KKBH":"610266117","HPHM":"津C9G790","JGSK":"2021-04-01 12:27:13.739","CDBH":"7","XSFX":"由南向北","XSFXDM":"3","KKMC":"中生大道与和韵路交口"},{"KKBH":"7208910040000","HPHM":"津LT8819","JGSK":"2021-04-01 12:27:13.857","CDBH":"6","XSFX":"由西向东","XSFXDM":"2","KKMC":"海博道与安平路交口正向"},{"KKBH":"610401004","HPHM":"津NXY333","JGSK":"2021-04-01 12:27:13.898","CDBH":"5","XSFX":"由西向东","XSFXDM":"2","KKMC":"和畅路与和风路交口"},{"KKBH":"7205410050000","HPHM":"津DP0095","JGSK":"2021-04-01 12:27:13.909","CDBH":"4","XSFX":"由西向东","XSFXDM":"2","KKMC":"动漫环路东与动漫西路交口正向"},{"KKBH":"610276126","HPHM":"津JS5555","JGSK":"2021-04-01 12:27:13.999","CDBH":"5","XSFX":"由南向北","XSFXDM":"3","KKMC":"中新大道与和意路交口"},{"KKBH":"610271008","HPHM":"车牌","JGSK":"2021-04-01 12:27:14.192","CDBH":"4","XSFX":"由北向南","XSFXDM":"4","KKMC":"中新大道与航母主题公园支路交口"},{"KKBH":"6102610030000","HPHM":"津C815B0","JGSK":"2021-04-01 12:27:14.291","CDBH":"9","XSFX":"由北向南","XSFXDM":"4","KKMC":"中生大道与静湖南路交口正向"},{"KKBH":"720861002000","HPHM":"津HMH605","JGSK":"2021-04-01 12:27:14.298","CDBH":"11","XSFX":"由北向南","XSFXDM":"4","KKMC":"海晨道与安正路交口"},{"KKBH":"7208910030000","HPHM":"津JBF289","JGSK":"2021-04-01 12:27:14.302","CDBH":"6","XSFX":"由西向东","XSFXDM":"2","KKMC":"海博道与安正路交口正向"},{"KKBH":"7208910060000","HPHM":"津C35806","JGSK":"2021-04-01 12:27:14.482","CDBH":"5","XSFX":"由西向东","XSFXDM":"2","KKMC":"海博道与永盛路交口正向"},{"KKBH":"720891004000","HPHM":"车牌","JGSK":"2021-04-01 12:27:14.502","CDBH":"9","XSFX":"由南向北","XSFXDM":"3","KKMC":"海博道与安平路交口"},{"KKBH":"610266117","HPHM":"津AF19245","JGSK":"2021-04-01 12:27:14.505","CDBH":"2","XSFX":"由东向西","XSFXDM":"1","KKMC":"中生大道与和韵路交口"},{"KKBH":"7208910050000","HPHM":"津JVR869","JGSK":"2021-04-01 12:27:14.534","CDBH":"8","XSFX":"由南向北","XSFXDM":"3","KKMC":"海博道与安明路交口正向"},{"KKBH":"610276126","HPHM":"津DB5937","JGSK":"2021-04-01 12:27:14.559","CDBH":"4","XSFX":"由南向北","XSFXDM":"3","KKMC":"中新大道与和意路交口"},{"KKBH":"7208910040000","HPHM":"车牌","JGSK":"2021-04-01 12:27:14.565","CDBH":"5","XSFX":"由西向东","XSFXDM":"2","KKMC":"海博道与安平路交口正向"},{"KKBH":"610286127","HPHM":"津E08426","JGSK":"2021-04-01 12:27:14.631","CDBH":"6","XSFX":"由西向东","XSFXDM":"2","KKMC":"中津大道与和畅路交口"},{"KKBH":"610256115","HPHM":"津J11252","JGSK":"2021-04-01 12:27:14.734","CDBH":"10","XSFX":"由北向南","XSFXDM":"4","KKMC":"中天大道与中生大道交口"},{"KKBH":"610401004","HPHM":"车牌","JGSK":"2021-04-01 12:27:14.801","CDBH":"2","XSFX":"由东向西","XSFXDM":"1","KKMC":"和畅路与和风路交口"},{"KKBH":"610261005000","HPHM":"津CCE707","JGSK":"2021-04-01 12:27:14.84","CDBH":"2","XSFX":"由南向北","XSFXDM":"3","KKMC":"中生大道与静湖西路（南侧）"},{"KKBH":"610271009","HPHM":"津HGD557","JGSK":"2021-04-01 12:27:14.887","CDBH":"7","XSFX":"由南向北","XSFXDM":"3","KKMC":"中新大道与泰七路交口"},{"KKBH":"610276124","HPHM":"津ABF787","JGSK":"2021-04-01 12:27:14.954","CDBH":"10","XSFX":"由北向南","XSFXDM":"4","KKMC":"中新大道与中生大道交口"},{"KKBH":"610276126","HPHM":"津CFU909","JGSK":"2021-04-01 12:27:15.045","CDBH":"7","XSFX":"由北向南","XSFXDM":"4","KKMC":"中新大道与和意路交口"},{"KKBH":"610261003000","HPHM":"车牌","JGSK":"2021-04-01 12:27:15.091","CDBH":"17","XSFX":"由北向南","XSFXDM":"4","KKMC":"中生大道与静湖南路交口"},{"KKBH":"720881002000","HPHM":"津C53Y75","JGSK":"2021-04-01 12:27:15.11","CDBH":"2","XSFX":"由东向西","XSFXDM":"1","KKMC":"海旭道与安正路交口"},{"KKBH":"610276126","HPHM":"津D06020","JGSK":"2021-04-01 12:27:15.119","CDBH":"5","XSFX":"由南向北","XSFXDM":"3","KKMC":"中新大道与和意路交口"},{"KKBH":"610276126","HPHM":"鲁MB5Y06","JGSK":"2021-04-01 12:27:15.161","CDBH":"8","XSFX":"由北向南","XSFXDM":"4","KKMC":"中新大道与和意路交口"},{"KKBH":"610271008","HPHM":"津GWY770","JGSK":"2021-04-01 12:27:15.195","CDBH":"4","XSFX":"由北向南","XSFXDM":"4","KKMC":"中新大道与航母主题公园支路交口"},{"KKBH":"610271010","HPHM":"津ANW693","JGSK":"2021-04-01 12:27:15.211","CDBH":"7","XSFX":"由北向南","XSFXDM":"4","KKMC":"中新大道与华五路交口"},{"KKBH":"610271010","HPHM":"冀B3LD98","JGSK":"2021-04-01 12:27:15.215","CDBH":"8","XSFX":"由北向南","XSFXDM":"4","KKMC":"中新大道与华五路交口"},{"KKBH":"610276124","HPHM":"津D6T196","JGSK":"2021-04-01 12:27:15.274","CDBH":"6","XSFX":"由西向东","XSFXDM":"2","KKMC":"中新大道与中生大道交口"},{"KKBH":"610276124","HPHM":"辽PJH200","JGSK":"2021-04-01 12:27:15.315","CDBH":"7","XSFX":"由南向北","XSFXDM":"3","KKMC":"中新大道与中生大道交口"},{"KKBH":"610256115","HPHM":"津RXK150","JGSK":"2021-04-01 12:27:15.452","CDBH":"6","XSFX":"由西向东","XSFXDM":"2","KKMC":"中天大道与中生大道交口"},{"KKBH":"720891004000","HPHM":"车牌","JGSK":"2021-04-01 12:27:15.542","CDBH":"9","XSFX":"由南向北","XSFXDM":"3","KKMC":"海博道与安平路交口"},{"KKBH":"7208610020000","HPHM":"津DNQ199","JGSK":"2021-04-01 12:27:15.628","CDBH":"5","XSFX":"由西向东","XSFXDM":"2","KKMC":"海晨道与安正路交口正向"},{"KKBH":"7208910040000","HPHM":"津ADJ5229","JGSK":"2021-04-01 12:27:15.737","CDBH":"6","XSFX":"由西向东","XSFXDM":"2","KKMC":"海博道与安平路交口正向"},{"KKBH":"610391006","HPHM":"津QC0236","JGSK":"2021-04-01 12:27:15.756","CDBH":"5","XSFX":"由西向东","XSFXDM":"2","KKMC":"和韵路与和意路交口"},{"KKBH":"610256114","HPHM":"车牌","JGSK":"2021-04-01 12:27:15.832","CDBH":"5","XSFX":"由南向北","XSFXDM":"3","KKMC":"中天大道与和旭路交口"},{"KKBH":"610276126","HPHM":"津A5038警","JGSK":"2021-04-01 12:27:15.884","CDBH":"8","XSFX":"由北向南","XSFXDM":"4","KKMC":"中新大道与和意路交口"},{"KKBH":"7208810020000","HPHM":"冀T501Z8","JGSK":"2021-04-01 12:27:16.037","CDBH":"6","XSFX":"由西向东","XSFXDM":"2","KKMC":"海旭道与安正路交口正向"},{"KKBH":"610326142000","HPHM":"冀RKQ30挂","JGSK":"2021-04-01 12:27:16.065","CDBH":"14","XSFX":"由北向南","XSFXDM":"4","KKMC":"中成大道与泰七路交口"},{"KKBH":"610401004","HPHM":"津KK2717","JGSK":"2021-04-01 12:27:16.072","CDBH":"10","XSFX":"由北向南","XSFXDM":"4","KKMC":"和畅路与和风路交口"},{"KKBH":"720891004000","HPHM":"豫JQ9672","JGSK":"2021-04-01 12:27:16.167","CDBH":"5","XSFX":"由西向东","XSFXDM":"2","KKMC":"海博道与安平路交口"},{"KKBH":"610271010","HPHM":"晋A3P104","JGSK":"2021-04-01 12:27:16.175","CDBH":"7","XSFX":"由北向南","XSFXDM":"4","KKMC":"中新大道与华五路交口"},{"KKBH":"610256115","HPHM":"津R539GJ","JGSK":"2021-04-01 12:27:16.182","CDBH":"2","XSFX":"由东向西","XSFXDM":"1","KKMC":"中天大道与中生大道交口"},{"KKBH":"610271010","HPHM":"津C78335","JGSK":"2021-04-01 12:27:16.19","CDBH":"8","XSFX":"由北向南","XSFXDM":"4","KKMC":"中新大道与华五路交口"},{"KKBH":"610391007","HPHM":"鲁A06CL1","JGSK":"2021-04-01 12:27:16.243","CDBH":"4","XSFX":"由西向东","XSFXDM":"2","KKMC":"和韵路与和风路交口"},{"KKBH":"720541005000","HPHM":"吉AXM017","JGSK":"2021-04-01 12:27:16.282","CDBH":"3","XSFX":"由西向东","XSFXDM":"2","KKMC":"动漫环路东与动漫西路交口"},{"KKBH":"7208810070000","HPHM":"津A28M67","JGSK":"2021-04-01 12:27:16.293","CDBH":"3","XSFX":"由西向东","XSFXDM":"2","KKMC":"海旭道与弘通路交口正向"},{"KKBH":"7208610030000","HPHM":"辽NB8761","JGSK":"2021-04-01 12:27:16.305","CDBH":"10","XSFX":"由北向南","XSFXDM":"4","KKMC":"海晨道与安明路交口正向"},{"KKBH":"610276124","HPHM":"津MDR119","JGSK":"2021-04-01 12:27:16.31","CDBH":"1","XSFX":"由东向西","XSFXDM":"1","KKMC":"中新大道与中生大道交口"},{"KKBH":"720861003000","HPHM":"京HJU130","JGSK":"2021-04-01 12:27:16.435","CDBH":"10","XSFX":"由北向南","XSFXDM":"4","KKMC":"海晨道与安明路交口"},{"KKBH":"610391007","HPHM":"黑R01B89","JGSK":"2021-04-01 12:27:16.503","CDBH":"5","XSFX":"由西向东","XSFXDM":"2","KKMC":"和韵路与和风路交口"},{"KKBH":"7208910050000","HPHM":"川SQG198","JGSK":"2021-04-01 12:27:16.524","CDBH":"3","XSFX":"由东向西","XSFXDM":"1","KKMC":"海博道与安明路交口正向"},{"KKBH":"7280310030000","HPHM":"津NWZ886","JGSK":"2021-04-01 12:27:16.545","CDBH":"1","XSFX":"由东向西","XSFXDM":"1","KKMC":"动漫中路与文二路交口正向"},{"KKBH":"7208910030000","HPHM":"赣G5112V","JGSK":"2021-04-01 12:27:16.588","CDBH":"12","XSFX":"由北向南","XSFXDM":"4","KKMC":"海博道与安正路交口正向"},{"KKBH":"740011002000","HPHM":"车牌","JGSK":"2021-04-01 12:27:16.603","CDBH":"16","XSFX":"由北向南","XSFXDM":"4","KKMC":"静湖南路与华一路交口"},{"KKBH":"720871002000","HPHM":"津E14721","JGSK":"2021-04-01 12:27:16.708","CDBH":"5","XSFX":"由南向北","XSFXDM":"3","KKMC":"安正路与芳菲路交口"},{"KKBH":"720891004000","HPHM":"津JJF007","JGSK":"2021-04-01 12:27:16.722","CDBH":"5","XSFX":"由西向东","XSFXDM":"2","KKMC":"海博道与安平路交口"},{"KKBH":"610276125","HPHM":"津A8W581","JGSK":"2021-04-01 12:27:16.754","CDBH":"5","XSFX":"由南向北","XSFXDM":"3","KKMC":"中新大道与和顺路交口"},{"KKBH":"6103261420000","HPHM":"津CA5355","JGSK":"2021-04-01 12:27:16.789","CDBH":"2","XSFX":"由东向西","XSFXDM":"1","KKMC":"中成大道与泰七路交口正向"},{"KKBH":"7208910030000","HPHM":"津GS0016","JGSK":"2021-04-01 12:27:16.847","CDBH":"9","XSFX":"由南向北","XSFXDM":"3","KKMC":"海博道与安正路交口正向"},{"KKBH":"610276125","HPHM":"车牌","JGSK":"2021-04-01 12:27:16.957","CDBH":"4","XSFX":"由南向北","XSFXDM":"3","KKMC":"中新大道与和顺路交口"},{"KKBH":"610391007","HPHM":"津AF33379","JGSK":"2021-04-01 12:27:17.041","CDBH":"11","XSFX":"由北向南","XSFXDM":"4","KKMC":"和韵路与和风路交口"},{"KKBH":"610276126","HPHM":"津HX8721","JGSK":"2021-04-01 12:27:17.24","CDBH":"4","XSFX":"由南向北","XSFXDM":"3","KKMC":"中新大道与和意路交口"},{"KKBH":"610276126","HPHM":"新A991FZ","JGSK":"2021-04-01 12:27:17.244","CDBH":"7","XSFX":"由北向南","XSFXDM":"4","KKMC":"中新大道与和意路交口"},{"KKBH":"720881002000","HPHM":"津GDW989","JGSK":"2021-04-01 12:27:17.263","CDBH":"7","XSFX":"由西向东","XSFXDM":"2","KKMC":"海旭道与安正路交口"},{"KKBH":"7208910030000","HPHM":"津RLV691","JGSK":"2021-04-01 12:27:17.279","CDBH":"6","XSFX":"由西向东","XSFXDM":"2","KKMC":"海博道与安正路交口正向"},{"KKBH":"610276126","HPHM":"津MEC268","JGSK":"2021-04-01 12:27:17.32","CDBH":"8","XSFX":"由北向南","XSFXDM":"4","KKMC":"中新大道与和意路交口"},{"KKBH":"610276124","HPHM":"鲁GZ2F66","JGSK":"2021-04-01 12:27:17.324","CDBH":"10","XSFX":"由北向南","XSFXDM":"4","KKMC":"中新大道与中生大道交口"},{"KKBH":"7208810020000","HPHM":"津C137F7","JGSK":"2021-04-01 12:27:17.391","CDBH":"3","XSFX":"由东向西","XSFXDM":"1","KKMC":"海旭道与安正路交口正向"},{"KKBH":"610256113","HPHM":"蒙JRX958","JGSK":"2021-04-01 12:27:17.481","CDBH":"4","XSFX":"由南向北","XSFXDM":"3","KKMC":"中天大道与和风路交口"},{"KKBH":"7400110020000","HPHM":"豫AJ87X2","JGSK":"2021-04-01 12:27:17.506","CDBH":"6","XSFX":"由北向南","XSFXDM":"4","KKMC":"静湖南路与华一路交口正向"},{"KKBH":"720881007000","HPHM":"津ABS398","JGSK":"2021-04-01 12:27:17.528","CDBH":"4","XSFX":"由西向东","XSFXDM":"2","KKMC":"海旭道与弘通路交口"},{"KKBH":"7209010030000","HPHM":"川Y988C7","JGSK":"2021-04-01 12:27:17.532","CDBH":"8","XSFX":"由北向南","XSFXDM":"4","KKMC":"玉林道与安平路交口正向"},{"KKBH":"610251002","HPHM":"津A09826D","JGSK":"2021-04-01 12:27:17.632","CDBH":"9","XSFX":"由南向北","XSFXDM":"3","KKMC":"中天大道与和睦路交口"},{"KKBH":"7208610020000","HPHM":"鲁NQ879G","JGSK":"2021-04-01 12:27:17.648","CDBH":"4","XSFX":"由西向东","XSFXDM":"2","KKMC":"海晨道与安正路交口正向"},{"KKBH":"610391007","HPHM":"津ADF2359","JGSK":"2021-04-01 12:27:17.67","CDBH":"1","XSFX":"由东向西","XSFXDM":"1","KKMC":"和韵路与和风路交口"},{"KKBH":"720891004000","HPHM":"津LT8819","JGSK":"2021-04-01 12:27:17.681","CDBH":"5","XSFX":"由西向东","XSFXDM":"2","KKMC":"海博道与安平路交口"},{"KKBH":"720891003000","HPHM":"车牌","JGSK":"2021-04-01 12:27:17.816","CDBH":"6","XSFX":"由西向东","XSFXDM":"2","KKMC":"海博道与安正路交口"},{"KKBH":"610401004","HPHM":"津DAT818","JGSK":"2021-04-01 12:27:17.858","CDBH":"4","XSFX":"由西向东","XSFXDM":"2","KKMC":"和畅路与和风路交口"},{"KKBH":"610401004","HPHM":"津NXY333","JGSK":"2021-04-01 12:27:17.867","CDBH":"6","XSFX":"由西向东","XSFXDM":"2","KKMC":"和畅路与和风路交口"},{"KKBH":"610276124","HPHM":"津D79119","JGSK":"2021-04-01 12:27:17.948","CDBH":"2","XSFX":"由东向西","XSFXDM":"1","KKMC":"中新大道与中生大道交口"},{"KKBH":"720891004000","HPHM":"津ADJ5229","JGSK":"2021-04-01 12:27:18.006","CDBH":"5","XSFX":"由西向东","XSFXDM":"2","KKMC":"海博道与安平路交口"},{"KKBH":"610391007","HPHM":"车牌","JGSK":"2021-04-01 12:27:18.014","CDBH":"2","XSFX":"由东向西","XSFXDM":"1","KKMC":"和韵路与和风路交口"},{"KKBH":"610276126","HPHM":"津CFU909","JGSK":"2021-04-01 12:27:18.08","CDBH":"7","XSFX":"由北向南","XSFXDM":"4","KKMC":"中新大道与和意路交口"},{"KKBH":"610271009","HPHM":"津GLK345","JGSK":"2021-04-01 12:27:18.275","CDBH":"8","XSFX":"由南向北","XSFXDM":"3","KKMC":"中新大道与泰七路交口"},{"KKBH":"610276124","HPHM":"津R2R7J8","JGSK":"2021-04-01 12:27:18.386","CDBH":"6","XSFX":"由西向东","XSFXDM":"2","KKMC":"中新大道与中生大道交口"},{"KKBH":"6103261420000","HPHM":"蒙A5873N","JGSK":"2021-04-01 12:27:18.457","CDBH":"13","XSFX":"由北向南","XSFXDM":"4","KKMC":"中成大道与泰七路交口正向"},{"KKBH":"610261003000","HPHM":"津C815B0","JGSK":"2021-04-01 12:27:18.53","CDBH":"18","XSFX":"由北向南","XSFXDM":"4","KKMC":"中生大道与静湖南路交口"},{"KKBH":"610271009","HPHM":"津HGD557","JGSK":"2021-04-01 12:27:18.535","CDBH":"7","XSFX":"由南向北","XSFXDM":"3","KKMC":"中新大道与泰七路交口"},{"KKBH":"6071310030000","HPHM":"津C65Z10","JGSK":"2021-04-01 12:27:18.574","CDBH":"2","XSFX":"由东向西","XSFXDM":"1","KKMC":"中央大道与海旭道交口正向"},{"KKBH":"720881002000","HPHM":"津A6G606","JGSK":"2021-04-01 12:27:18.667","CDBH":"3","XSFX":"由东向西","XSFXDM":"1","KKMC":"海旭道与安正路交口"},{"KKBH":"610266118","HPHM":"津QC0693","JGSK":"2021-04-01 12:27:18.709","CDBH":"6","XSFX":"由西向东","XSFXDM":"2","KKMC":"中生大道与和畅路交口"},{"KKBH":"6071310030000","HPHM":"鲁D317WV","JGSK":"2021-04-01 12:27:18.773","CDBH":"1","XSFX":"由东向西","XSFXDM":"1","KKMC":"中央大道与海旭道交口正向"},{"KKBH":"7208810020000","HPHM":"冀B2CR96","JGSK":"2021-04-01 12:27:19.055","CDBH":"5","XSFX":"由西向东","XSFXDM":"2","KKMC":"海旭道与安正路交口正向"},{"KKBH":"610256114","HPHM":"车牌","JGSK":"2021-04-01 12:27:19.06","CDBH":"5","XSFX":"由南向北","XSFXDM":"3","KKMC":"中天大道与和旭路交口"},{"KKBH":"720891004000","HPHM":"车牌","JGSK":"2021-04-01 12:27:19.134","CDBH":"9","XSFX":"由南向北","XSFXDM":"3","KKMC":"海博道与安平路交口"},{"KKBH":"610271010","HPHM":"津ANW693","JGSK":"2021-04-01 12:27:19.295","CDBH":"7","XSFX":"由北向南","XSFXDM":"4","KKMC":"中新大道与华五路交口"},{"KKBH":"610276126","HPHM":"津A2U666","JGSK":"2021-04-01 12:27:19.323","CDBH":"7","XSFX":"由北向南","XSFXDM":"4","KKMC":"中新大道与和意路交口"},{"KKBH":"610276126","HPHM":"津A5038警","JGSK":"2021-04-01 12:27:19.36","CDBH":"8","XSFX":"由北向南","XSFXDM":"4","KKMC":"中新大道与和意路交口"},{"KKBH":"720881007000","HPHM":"津A28M67","JGSK":"2021-04-01 12:27:19.367","CDBH":"3","XSFX":"由西向东","XSFXDM":"2","KKMC":"海旭道与弘通路交口"},{"KKBH":"610276126","HPHM":"津HX8721","JGSK":"2021-04-01 12:27:19.444","CDBH":"4","XSFX":"由南向北","XSFXDM":"3","KKMC":"中新大道与和意路交口"},{"KKBH":"610276124","HPHM":"冀EHV620","JGSK":"2021-04-01 12:27:19.569","CDBH":"10","XSFX":"由北向南","XSFXDM":"4","KKMC":"中新大道与中生大道交口"},{"KKBH":"6102610030000","HPHM":"鲁E6U627","JGSK":"2021-04-01 12:27:19.653","CDBH":"8","XSFX":"由北向南","XSFXDM":"4","KKMC":"中生大道与静湖南路交口正向"},{"KKBH":"610271010","HPHM":"车牌","JGSK":"2021-04-01 12:27:19.696","CDBH":"8","XSFX":"由北向南","XSFXDM":"4","KKMC":"中新大道与华五路交口"},{"KKBH":"610256116","HPHM":"津NSC558","JGSK":"2021-04-01 12:27:19.814","CDBH":"11","XSFX":"由北向南","XSFXDM":"4","KKMC":"中天大道与和顺路交口"},{"KKBH":"610276125","HPHM":"津A8W581","JGSK":"2021-04-01 12:27:19.826","CDBH":"5","XSFX":"由南向北","XSFXDM":"3","KKMC":"中新大道与和顺路交口"},{"KKBH":"720891004000","HPHM":"车牌","JGSK":"2021-04-01 12:27:20.021","CDBH":"9","XSFX":"由南向北","XSFXDM":"3","KKMC":"海博道与安平路交口"},{"KKBH":"7208810050000","HPHM":"津JNN023","JGSK":"2021-04-01 12:27:20.033","CDBH":"4","XSFX":"由西向东","XSFXDM":"2","KKMC":"海旭道与明盛路交口正向"},{"KKBH":"610271009","HPHM":"津APG601","JGSK":"2021-04-01 12:27:20.133","CDBH":"5","XSFX":"由西向东","XSFXDM":"2","KKMC":"中新大道与泰七路交口"},{"KKBH":"720891003000","HPHM":"津GS0016","JGSK":"2021-04-01 12:27:20.153","CDBH":"8","XSFX":"由南向北","XSFXDM":"3","KKMC":"海博道与安正路交口"},{"KKBH":"610276124","HPHM":"津D66779","JGSK":"2021-04-01 12:27:20.387","CDBH":"6","XSFX":"由西向东","XSFXDM":"2","KKMC":"中新大道与中生大道交口"},{"KKBH":"610271009","HPHM":"冀BVR91挂","JGSK":"2021-04-01 12:27:20.404","CDBH":"4","XSFX":"由西向东","XSFXDM":"2","KKMC":"中新大道与泰七路交口"},{"KKBH":"610256112","HPHM":"云HRD529","JGSK":"2021-04-01 12:27:20.638","CDBH":"9","XSFX":"由南向北","XSFXDM":"3","KKMC":"中天大道与中津大道交口"},{"KKBH":"610276126","HPHM":"津A991FZ","JGSK":"2021-04-01 12:27:20.641","CDBH":"7","XSFX":"由北向南","XSFXDM":"4","KKMC":"中新大道与和意路交口"},{"KKBH":"610266117","HPHM":"津C9G790","JGSK":"2021-04-01 12:27:20.742","CDBH":"9","XSFX":"由南向北","XSFXDM":"3","KKMC":"中生大道与和韵路交口"},{"KKBH":"7205610020000","HPHM":"津AU5956","JGSK":"2021-04-01 12:27:20.789","CDBH":"1","XSFX":"由东向西","XSFXDM":"1","KKMC":"动漫北路与文三路交口正向"},{"KKBH":"6071310030000","HPHM":"冀FT236M","JGSK":"2021-04-01 12:27:20.793","CDBH":"1","XSFX":"由东向西","XSFXDM":"1","KKMC":"中央大道与海旭道交口正向"},{"KKBH":"720891005000","HPHM":"川SQG198","JGSK":"2021-04-01 12:27:20.849","CDBH":"3","XSFX":"由东向西","XSFXDM":"1","KKMC":"海博道与安明路交口"},{"KKBH":"7208710020000","HPHM":"津GYV138","JGSK":"2021-04-01 12:27:20.869","CDBH":"5","XSFX":"由南向北","XSFXDM":"3","KKMC":"安正路与芳菲路交口正向"},{"KKBH":"610276124","HPHM":"津A06068F","JGSK":"2021-04-01 12:27:20.874","CDBH":"11","XSFX":"由北向南","XSFXDM":"4","KKMC":"中新大道与中生大道交口"},{"KKBH":"720891003000","HPHM":"赣G5112V","JGSK":"2021-04-01 12:27:20.968","CDBH":"2","XSFX":"由东向西","XSFXDM":"1","KKMC":"海博道与安正路交口"},{"KKBH":"610391006","HPHM":"津QC0236","JGSK":"2021-04-01 12:27:21.04","CDBH":"5","XSFX":"由西向东","XSFXDM":"2","KKMC":"和韵路与和意路交口"},{"KKBH":"7208910030000","HPHM":"津JT6626","JGSK":"2021-04-01 12:27:21.049","CDBH":"6","XSFX":"由西向东","XSFXDM":"2","KKMC":"海博道与安正路交口正向"},{"KKBH":"610391007","HPHM":"鲁A06CL1","JGSK":"2021-04-01 12:27:21.057","CDBH":"6","XSFX":"由西向东","XSFXDM":"2","KKMC":"和韵路与和风路交口"},{"KKBH":"610271010","HPHM":"津HH9555","JGSK":"2021-04-01 12:27:21.069","CDBH":"5","XSFX":"由南向北","XSFXDM":"3","KKMC":"中新大道与华五路交口"},{"KKBH":"720881002000","HPHM":"津ADD3092","JGSK":"2021-04-01 12:27:21.187","CDBH":"2","XSFX":"由东向西","XSFXDM":"1","KKMC":"海旭道与安正路交口"},{"KKBH":"720861002000","HPHM":"津DNQ199","JGSK":"2021-04-01 12:27:21.224","CDBH":"5","XSFX":"由西向东","XSFXDM":"2","KKMC":"海晨道与安正路交口"},{"KKBH":"610326142000","HPHM":"车牌","JGSK":"2021-04-01 12:27:21.233","CDBH":"3","XSFX":"由东向西","XSFXDM":"1","KKMC":"中成大道与泰七路交口"},{"KKBH":"720881002000","HPHM":"晋HDJ232","JGSK":"2021-04-01 12:27:21.581","CDBH":"7","XSFX":"由西向东","XSFXDM":"2","KKMC":"海旭道与安正路交口"},{"KKBH":"720901003000","HPHM":"川Y988C7","JGSK":"2021-04-01 12:27:21.582","CDBH":"8","XSFX":"由北向南","XSFXDM":"4","KKMC":"玉林道与安平路交口"},{"KKBH":"610276124","HPHM":"津D79119","JGSK":"2021-04-01 12:27:21.59","CDBH":"3","XSFX":"由东向西","XSFXDM":"1","KKMC":"中新大道与中生大道交口"},{"KKBH":"7208810020000","HPHM":"津C396G1","JGSK":"2021-04-01 12:27:21.731","CDBH":"12","XSFX":"由北向南","XSFXDM":"4","KKMC":"海旭道与安正路交口正向"},{"KKBH":"610401004","HPHM":"津DAT818","JGSK":"2021-04-01 12:27:21.781","CDBH":"4","XSFX":"由西向东","XSFXDM":"2","KKMC":"和畅路与和风路交口"},{"KKBH":"610271009","HPHM":"鲁A3H5Y3","JGSK":"2021-04-01 12:27:21.798","CDBH":"5","XSFX":"由西向东","XSFXDM":"2","KKMC":"中新大道与泰七路交口"},{"KKBH":"610326142000","HPHM":"鄂A5873N","JGSK":"2021-04-01 12:27:21.821","CDBH":"14","XSFX":"由北向南","XSFXDM":"4","KKMC":"中成大道与泰七路交口"},{"KKBH":"711","HPHM":"冀B0HC42","JGSK":"2021-04-01 12:27:21.838","CDBH":"8","XSFX":"由北向南","XSFXDM":"4","KKMC":"不礼让行人中新大道与和旭路交口"},{"KKBH":"720891003000","HPHM":"车牌","JGSK":"2021-04-01 12:27:21.846","CDBH":"1","XSFX":"由东向西","XSFXDM":"1","KKMC":"海博道与安正路交口"},{"KKBH":"610256115","HPHM":"津AF19420","JGSK":"2021-04-01 12:27:21.968","CDBH":"11","XSFX":"由北向南","XSFXDM":"4","KKMC":"中天大道与中生大道交口"},{"KKBH":"6071310030000","HPHM":"车牌","JGSK":"2021-04-01 12:27:22.004","CDBH":"3","XSFX":"由东向西","XSFXDM":"1","KKMC":"中央大道与海旭道交口正向"},{"KKBH":"720891003000","HPHM":"车牌","JGSK":"2021-04-01 12:27:22.054","CDBH":"5","XSFX":"由西向东","XSFXDM":"2","KKMC":"海博道与安正路交口"},{"KKBH":"1250","HPHM":"津AY7770","JGSK":"2021-04-01 12:27:22.155","CDBH":"2","XSFX":"由东向西","XSFXDM":"1","KKMC":"中滨大道与盛三街交口正向"},{"KKBH":"720541005000","HPHM":"津DP0095","JGSK":"2021-04-01 12:27:22.194","CDBH":"4","XSFX":"由西向东","XSFXDM":"2","KKMC":"动漫环路东与动漫西路交口"},{"KKBH":"7209010020000","HPHM":"津GQZ228","JGSK":"2021-04-01 12:27:22.194","CDBH":"1","XSFX":"由东向西","XSFXDM":"1","KKMC":"玉林道与安正路交口正向"},{"KKBH":"610256115","HPHM":"沪C1899A","JGSK":"2021-04-01 12:27:22.278","CDBH":"9","XSFX":"由南向北","XSFXDM":"3","KKMC":"中天大道与中生大道交口"},{"KKBH":"610276124","HPHM":"京QPS691","JGSK":"2021-04-01 12:27:22.29","CDBH":"1","XSFX":"由东向西","XSFXDM":"1","KKMC":"中新大道与中生大道交口"},{"KKBH":"610391007","HPHM":"津AF33379","JGSK":"2021-04-01 12:27:22.467","CDBH":"12","XSFX":"由北向南","XSFXDM":"4","KKMC":"和韵路与和风路交口"},{"KKBH":"7208910030000","HPHM":"津B3U692","JGSK":"2021-04-01 12:27:22.536","CDBH":"4","XSFX":"由西向东","XSFXDM":"2","KKMC":"海博道与安正路交口正向"},{"KKBH":"720891003000","HPHM":"车牌","JGSK":"2021-04-01 12:27:22.777","CDBH":"5","XSFX":"由西向东","XSFXDM":"2","KKMC":"海博道与安正路交口"},{"KKBH":"610271009","HPHM":"津APG601","JGSK":"2021-04-01 12:27:22.804","CDBH":"6","XSFX":"由西向东","XSFXDM":"2","KKMC":"中新大道与泰七路交口"},{"KKBH":"7208810020000","HPHM":"鲁AR01Y5","JGSK":"2021-04-01 12:27:22.846","CDBH":"1","XSFX":"由东向西","XSFXDM":"1","KKMC":"海旭道与安正路交口正向"},{"KKBH":"720881002000","HPHM":"津C137F7","JGSK":"2021-04-01 12:27:22.905","CDBH":"3","XSFX":"由东向西","XSFXDM":"1","KKMC":"海旭道与安正路交口"},{"KKBH":"711","HPHM":"车牌","JGSK":"2021-04-01 12:27:22.921","CDBH":"5","XSFX":"由南向北","XSFXDM":"3","KKMC":"不礼让行人中新大道与和旭路交口"},{"KKBH":"610276126","HPHM":"津A2U666","JGSK":"2021-04-01 12:27:22.96","CDBH":"7","XSFX":"由北向南","XSFXDM":"4","KKMC":"中新大道与和意路交口"},{"KKBH":"720891004000","HPHM":"车牌","JGSK":"2021-04-01 12:27:22.979","CDBH":"9","XSFX":"由南向北","XSFXDM":"3","KKMC":"海博道与安平路交口"},{"KKBH":"720861002000","HPHM":"鲁NQ879G","JGSK":"2021-04-01 12:27:22.983","CDBH":"4","XSFX":"由西向东","XSFXDM":"2","KKMC":"海晨道与安正路交口"},{"KKBH":"610256116","HPHM":"鲁A2M9L3","JGSK":"2021-04-01 12:27:22.99","CDBH":"5","XSFX":"由西向东","XSFXDM":"2","KKMC":"中天大道与和顺路交口"},{"KKBH":"720881002000","HPHM":"冀B2CR96","JGSK":"2021-04-01 12:27:23.044","CDBH":"5","XSFX":"由西向东","XSFXDM":"2","KKMC":"海旭道与安正路交口"},{"KKBH":"610271009","HPHM":"津GLK345","JGSK":"2021-04-01 12:27:23.175","CDBH":"8","XSFX":"由南向北","XSFXDM":"3","KKMC":"中新大道与泰七路交口"},{"KKBH":"610256113","HPHM":"津MKJ861","JGSK":"2021-04-01 12:27:23.192","CDBH":"1","XSFX":"由西向东","XSFXDM":"2","KKMC":"中天大道与和风路交口"},{"KKBH":"610256115","HPHM":"津MH7158","JGSK":"2021-04-01 12:27:23.327","CDBH":"10","XSFX":"由北向南","XSFXDM":"4","KKMC":"中天大道与中生大道交口"},{"KKBH":"7208810050000","HPHM":"蒙G81803","JGSK":"2021-04-01 12:27:23.493","CDBH":"1","XSFX":"由东向西","XSFXDM":"1","KKMC":"海旭道与明盛路交口正向"},{"KKBH":"610391007","HPHM":"津ADF2359","JGSK":"2021-04-01 12:27:23.879","CDBH":"1","XSFX":"由东向西","XSFXDM":"1","KKMC":"和韵路与和风路交口"},{"KKBH":"7208810040000","HPHM":"津RCA590","JGSK":"2021-04-01 12:27:23.919","CDBH":"8","XSFX":"由北向南","XSFXDM":"4","KKMC":"海旭道与永盛路交口正向"},{"KKBH":"610276124","HPHM":"津GLS623","JGSK":"2021-04-01 12:27:23.953","CDBH":"2","XSFX":"由东向西","XSFXDM":"1","KKMC":"中新大道与中生大道交口"},{"KKBH":"610266118","HPHM":"冀F3US36","JGSK":"2021-04-01 12:27:23.972","CDBH":"4","XSFX":"由西向东","XSFXDM":"2","KKMC":"中生大道与和畅路交口"},{"KKBH":"7280310030000","HPHM":"车牌","JGSK":"2021-04-01 12:27:24.003","CDBH":"1","XSFX":"由东向西","XSFXDM":"1","KKMC":"动漫中路与文二路交口正向"},{"KKBH":"728031003000","HPHM":"津NWZ886","JGSK":"2021-04-01 12:27:24.051","CDBH":"1","XSFX":"由东向西","XSFXDM":"1","KKMC":"动漫中路与文二路交口"},{"KKBH":"610276125","HPHM":"京PD2805","JGSK":"2021-04-01 12:27:24.169","CDBH":"7","XSFX":"由北向南","XSFXDM":"4","KKMC":"中新大道与和顺路交口"},{"KKBH":"720881002000","HPHM":"冀T501Z8","JGSK":"2021-04-01 12:27:24.22","CDBH":"7","XSFX":"由西向东","XSFXDM":"2","KKMC":"海旭道与安正路交口"},{"KKBH":"610256115","HPHM":"津AF19420","JGSK":"2021-04-01 12:27:24.413","CDBH":"12","XSFX":"由北向南","XSFXDM":"4","KKMC":"中天大道与中生大道交口"},{"KKBH":"720881005000","HPHM":"津JNN023","JGSK":"2021-04-01 12:27:24.418","CDBH":"4","XSFX":"由西向东","XSFXDM":"2","KKMC":"海旭道与明盛路交口"},{"KKBH":"610271010","HPHM":"津HH9555","JGSK":"2021-04-01 12:27:24.504","CDBH":"5","XSFX":"由南向北","XSFXDM":"3","KKMC":"中新大道与华五路交口"},{"KKBH":"711","HPHM":"冀HJV081","JGSK":"2021-04-01 12:27:24.555","CDBH":"8","XSFX":"由北向南","XSFXDM":"4","KKMC":"不礼让行人中新大道与和旭路交口"},{"KKBH":"610256113","HPHM":"蒙JRX958","JGSK":"2021-04-01 12:27:24.601","CDBH":"4","XSFX":"由南向北","XSFXDM":"3","KKMC":"中天大道与和风路交口"},{"KKBH":"610266117","HPHM":"津RDQ782","JGSK":"2021-04-01 12:27:24.618","CDBH":"10","XSFX":"由北向南","XSFXDM":"4","KKMC":"中生大道与和韵路交口"},{"KKBH":"720891004000","HPHM":"车牌","JGSK":"2021-04-01 12:27:24.643","CDBH":"4","XSFX":"由西向东","XSFXDM":"2","KKMC":"海博道与安平路交口"},{"KKBH":"610256115","HPHM":"津DU9205","JGSK":"2021-04-01 12:27:24.654","CDBH":"10","XSFX":"由北向南","XSFXDM":"4","KKMC":"中天大道与中生大道交口"},{"KKBH":"7208810020000","HPHM":"津CD1062","JGSK":"2021-04-01 12:27:24.655","CDBH":"13","XSFX":"由北向南","XSFXDM":"4","KKMC":"海旭道与安正路交口正向"},{"KKBH":"740011002000","HPHM":"豫AJ87X2","JGSK":"2021-04-01 12:27:24.673","CDBH":"14","XSFX":"由北向南","XSFXDM":"4","KKMC":"静湖南路与华一路交口"},{"KKBH":"610271009","HPHM":"鲁A3H5Y3","JGSK":"2021-04-01 12:27:24.717","CDBH":"6","XSFX":"由西向东","XSFXDM":"2","KKMC":"中新大道与泰七路交口"},{"KKBH":"6102610030000","HPHM":"鲁NU06Y9","JGSK":"2021-04-01 12:27:24.74","CDBH":"8","XSFX":"由北向南","XSFXDM":"4","KKMC":"中生大道与静湖南路交口正向"},{"KKBH":"610256114","HPHM":"津AM1777","JGSK":"2021-04-01 12:27:24.744","CDBH":"4","XSFX":"由南向北","XSFXDM":"3","KKMC":"中天大道与和旭路交口"},{"KKBH":"728031002000","HPHM":"津AZ8826","JGSK":"2021-04-01 12:27:24.771","CDBH":"3","XSFX":"由西向东","XSFXDM":"2","KKMC":"动漫中路与文一路交口"},{"KKBH":"720891004000","HPHM":"车牌","JGSK":"2021-04-01 12:27:24.82","CDBH":"9","XSFX":"由南向北","XSFXDM":"3","KKMC":"海博道与安平路交口"},{"KKBH":"610276125","HPHM":"冀B5W7R8","JGSK":"2021-04-01 12:27:24.868","CDBH":"4","XSFX":"由南向北","XSFXDM":"3","KKMC":"中新大道与和顺路交口"},{"KKBH":"610276126","HPHM":"津HHL930","JGSK":"2021-04-01 12:27:24.999","CDBH":"7","XSFX":"由北向南","XSFXDM":"4","KKMC":"中新大道与和意路交口"},{"KKBH":"7208910050000","HPHM":"黑A9S7F2","JGSK":"2021-04-01 12:27:25.028","CDBH":"6","XSFX":"由西向东","XSFXDM":"2","KKMC":"海博道与安明路交口正向"},{"KKBH":"720891004000","HPHM":"车牌","JGSK":"2021-04-01 12:27:25.056","CDBH":"9","XSFX":"由南向北","XSFXDM":"3","KKMC":"海博道与安平路交口"},{"KKBH":"610276124","HPHM":"津QPS691","JGSK":"2021-04-01 12:27:25.104","CDBH":"1","XSFX":"由东向西","XSFXDM":"1","KKMC":"中新大道与中生大道交口"},{"KKBH":"610286127","HPHM":"车牌","JGSK":"2021-04-01 12:27:25.115","CDBH":"7","XSFX":"由南向北","XSFXDM":"3","KKMC":"中津大道与和畅路交口"},{"KKBH":"711","HPHM":"津RVL231","JGSK":"2021-04-01 12:27:25.116","CDBH":"7","XSFX":"由北向南","XSFXDM":"4","KKMC":"不礼让行人中新大道与和旭路交口"},{"KKBH":"610401005","HPHM":"车牌","JGSK":"2021-04-01 12:27:25.326","CDBH":"11","XSFX":"由北向南","XSFXDM":"4","KKMC":"和畅路与和顺路交口"},{"KKBH":"610391007","HPHM":"津LM9989","JGSK":"2021-04-01 12:27:25.369","CDBH":"11","XSFX":"由北向南","XSFXDM":"4","KKMC":"和韵路与和风路交口"},{"KKBH":"610256115","HPHM":"津MH7158","JGSK":"2021-04-01 12:27:25.454","CDBH":"10","XSFX":"由北向南","XSFXDM":"4","KKMC":"中天大道与中生大道交口"},{"KKBH":"7208910060000","HPHM":"津GNZ508","JGSK":"2021-04-01 12:27:25.501","CDBH":"9","XSFX":"由南向北","XSFXDM":"3","KKMC":"海博道与永盛路交口正向"},{"KKBH":"7208810040000","HPHM":"鲁C028MY","JGSK":"2021-04-01 12:27:25.652","CDBH":"2","XSFX":"由东向西","XSFXDM":"1","KKMC":"海旭道与永盛路交口正向"},{"KKBH":"610256113","HPHM":"津FUY006","JGSK":"2021-04-01 12:27:25.654","CDBH":"1","XSFX":"由西向东","XSFXDM":"2","KKMC":"中天大道与和风路交口"},{"KKBH":"7208910050000","HPHM":"豫AS02Q5","JGSK":"2021-04-01 12:27:25.701","CDBH":"1","XSFX":"由东向西","XSFXDM":"1","KKMC":"海博道与安明路交口正向"},{"KKBH":"610256113","HPHM":"津K22695","JGSK":"2021-04-01 12:27:25.714","CDBH":"1","XSFX":"由西向东","XSFXDM":"2","KKMC":"中天大道与和风路交口"},{"KKBH":"711","HPHM":"津C27T72","JGSK":"2021-04-01 12:27:25.72","CDBH":"5","XSFX":"由南向北","XSFXDM":"3","KKMC":"不礼让行人中新大道与和旭路交口"},{"KKBH":"610271010","HPHM":"津FUG929","JGSK":"2021-04-01 12:27:25.881","CDBH":"4","XSFX":"由南向北","XSFXDM":"3","KKMC":"中新大道与华五路交口"},{"KKBH":"610266118","HPHM":"冀F3US36","JGSK":"2021-04-01 12:27:25.942","CDBH":"4","XSFX":"由西向东","XSFXDM":"2","KKMC":"中生大道与和畅路交口"},{"KKBH":"610261003000","HPHM":"鲁E6U627","JGSK":"2021-04-01 12:27:25.963","CDBH":"17","XSFX":"由北向南","XSFXDM":"4","KKMC":"中生大道与静湖南路交口"},{"KKBH":"720561002000","HPHM":"津AU5956","JGSK":"2021-04-01 12:27:26.057","CDBH":"1","XSFX":"由东向西","XSFXDM":"1","KKMC":"动漫北路与文三路交口"},{"KKBH":"610256112","HPHM":"车牌","JGSK":"2021-04-01 12:27:26.231","CDBH":"8","XSFX":"由南向北","XSFXDM":"3","KKMC":"中天大道与中津大道交口"},{"KKBH":"610276124","HPHM":"鲁M43M29","JGSK":"2021-04-01 12:27:26.437","CDBH":"10","XSFX":"由北向南","XSFXDM":"4","KKMC":"中新大道与中生大道交口"},{"KKBH":"610391008","HPHM":"津DTZ219","JGSK":"2021-04-01 12:27:26.472","CDBH":"4","XSFX":"由西向东","XSFXDM":"2","KKMC":"和韵路与和旭路交口"},{"KKBH":"720881005000","HPHM":"蒙G81803","JGSK":"2021-04-01 12:27:26.494","CDBH":"1","XSFX":"由东向西","XSFXDM":"1","KKMC":"海旭道与明盛路交口"},{"KKBH":"610276126","HPHM":"津GJ0121","JGSK":"2021-04-01 12:27:26.509","CDBH":"4","XSFX":"由南向北","XSFXDM":"3","KKMC":"中新大道与和意路交口"},{"KKBH":"610401005","HPHM":"津DN8330","JGSK":"2021-04-01 12:27:26.589","CDBH":"2","XSFX":"由东向西","XSFXDM":"1","KKMC":"和畅路与和顺路交口"},{"KKBH":"610276125","HPHM":"京PD2805","JGSK":"2021-04-01 12:27:26.687","CDBH":"7","XSFX":"由北向南","XSFXDM":"4","KKMC":"中新大道与和顺路交口"},{"KKBH":"7208910030000","HPHM":"津C56Q05","JGSK":"2021-04-01 12:27:26.795","CDBH":"6","XSFX":"由西向东","XSFXDM":"2","KKMC":"海博道与安正路交口正向"},{"KKBH":"7205410040000","HPHM":"车牌","JGSK":"2021-04-01 12:27:26.863","CDBH":"3","XSFX":"由西向东","XSFXDM":"2","KKMC":"动漫环路东与动漫中路交口正向"},{"KKBH":"7208610030000","HPHM":"吉EDT206","JGSK":"2021-04-01 12:27:26.964","CDBH":"5","XSFX":"由西向东","XSFXDM":"2","KKMC":"海晨道与安明路交口正向"},{"KKBH":"610256116","HPHM":"鲁A2M9L3","JGSK":"2021-04-01 12:27:26.995","CDBH":"6","XSFX":"由西向东","XSFXDM":"2","KKMC":"中天大道与和顺路交口"},{"KKBH":"720891003000","HPHM":"车牌","JGSK":"2021-04-01 12:27:27.042","CDBH":"1","XSFX":"由东向西","XSFXDM":"1","KKMC":"海博道与安正路交口"},{"KKBH":"7208810020000","HPHM":"津MLM279","JGSK":"2021-04-01 12:27:27.093","CDBH":"6","XSFX":"由西向东","XSFXDM":"2","KKMC":"海旭道与安正路交口正向"},{"KKBH":"610256116","HPHM":"津NSC558","JGSK":"2021-04-01 12:27:27.244","CDBH":"12","XSFX":"由北向南","XSFXDM":"4","KKMC":"中天大道与和顺路交口"},{"KKBH":"6102610040000","HPHM":"鲁R5S05F","JGSK":"2021-04-01 12:27:27.253","CDBH":"6","XSFX":"由北向南","XSFXDM":"4","KKMC":"中生大道与静湖西路（北侧）正向"},{"KKBH":"720891003000","HPHM":"车牌","JGSK":"2021-04-01 12:27:27.254","CDBH":"6","XSFX":"由西向东","XSFXDM":"2","KKMC":"海博道与安正路交口"},{"KKBH":"610276125","HPHM":"鲁B1P1G5","JGSK":"2021-04-01 12:27:27.283","CDBH":"8","XSFX":"由北向南","XSFXDM":"4","KKMC":"中新大道与和顺路交口"},{"KKBH":"720881002000","HPHM":"津C396G1","JGSK":"2021-04-01 12:27:27.368","CDBH":"12","XSFX":"由北向南","XSFXDM":"4","KKMC":"海旭道与安正路交口"},{"KKBH":"610276125","HPHM":"冀B5W7R8","JGSK":"2021-04-01 12:27:27.421","CDBH":"4","XSFX":"由南向北","XSFXDM":"3","KKMC":"中新大道与和顺路交口"},{"KKBH":"720891005000","HPHM":"津JVR869","JGSK":"2021-04-01 12:27:27.442","CDBH":"8","XSFX":"由南向北","XSFXDM":"3","KKMC":"海博道与安明路交口"},{"KKBH":"610271008","HPHM":"车牌","JGSK":"2021-04-01 12:27:27.491","CDBH":"1","XSFX":"由南向北","XSFXDM":"3","KKMC":"中新大道与航母主题公园支路交口"},{"KKBH":"610256115","HPHM":"津DU9205","JGSK":"2021-04-01 12:27:27.693","CDBH":"10","XSFX":"由北向南","XSFXDM":"4","KKMC":"中天大道与中生大道交口"},{"KKBH":"720881004000","HPHM":"津RCA590","JGSK":"2021-04-01 12:27:27.717","CDBH":"8","XSFX":"由北向南","XSFXDM":"4","KKMC":"海旭道与永盛路交口"},{"KKBH":"720891006000","HPHM":"津C35806","JGSK":"2021-04-01 12:27:27.787","CDBH":"5","XSFX":"由西向东","XSFXDM":"2","KKMC":"海博道与永盛路交口"},{"KKBH":"720881002000","HPHM":"鲁AR01Y5","JGSK":"2021-04-01 12:27:27.823","CDBH":"1","XSFX":"由东向西","XSFXDM":"1","KKMC":"海旭道与安正路交口"},{"KKBH":"610276126","HPHM":"晋BVJ332","JGSK":"2021-04-01 12:27:27.862","CDBH":"5","XSFX":"由南向北","XSFXDM":"3","KKMC":"中新大道与和意路交口"},{"KKBH":"7280310030000","HPHM":"车牌","JGSK":"2021-04-01 12:27:27.863","CDBH":"2","XSFX":"由东向西","XSFXDM":"1","KKMC":"动漫中路与文二路交口正向"},{"KKBH":"610256115","HPHM":"豫A08AP7","JGSK":"2021-04-01 12:27:27.89","CDBH":"9","XSFX":"由南向北","XSFXDM":"3","KKMC":"中天大道与中生大道交口"},{"KKBH":"720881004000","HPHM":"鲁C028MY","JGSK":"2021-04-01 12:27:27.966","CDBH":"2","XSFX":"由东向西","XSFXDM":"1","KKMC":"海旭道与永盛路交口"},{"KKBH":"610266117","HPHM":"津GFQ521","JGSK":"2021-04-01 12:27:28.005","CDBH":"3","XSFX":"由东向西","XSFXDM":"1","KKMC":"中生大道与和韵路交口"},{"KKBH":"720891004000","HPHM":"车牌","JGSK":"2021-04-01 12:27:28.016","CDBH":"8","XSFX":"由南向北","XSFXDM":"3","KKMC":"海博道与安平路交口"},{"KKBH":"610276124","HPHM":"车牌","JGSK":"2021-04-01 12:27:28.038","CDBH":"10","XSFX":"由北向南","XSFXDM":"4","KKMC":"中新大道与中生大道交口"},{"KKBH":"720891004000","HPHM":"沪E889QZ","JGSK":"2021-04-01 12:27:28.08","CDBH":"4","XSFX":"由西向东","XSFXDM":"2","KKMC":"海博道与安平路交口"},{"KKBH":"7208610020000","HPHM":"鲁M4K903","JGSK":"2021-04-01 12:27:28.122","CDBH":"7","XSFX":"由南向北","XSFXDM":"3","KKMC":"海晨道与安正路交口正向"},{"KKBH":"610276124","HPHM":"津GLS623","JGSK":"2021-04-01 12:27:28.224","CDBH":"3","XSFX":"由东向西","XSFXDM":"1","KKMC":"中新大道与中生大道交口"},{"KKBH":"7208910030000","HPHM":"津RBT456","JGSK":"2021-04-01 12:27:28.305","CDBH":"4","XSFX":"由西向东","XSFXDM":"2","KKMC":"海博道与安正路交口正向"},{"KKBH":"610266117","HPHM":"津RDQ782","JGSK":"2021-04-01 12:27:28.49","CDBH":"11","XSFX":"由北向南","XSFXDM":"4","KKMC":"中生大道与和韵路交口"},{"KKBH":"720891005000","HPHM":"黑A9S7F2","JGSK":"2021-04-01 12:27:28.496","CDBH":"6","XSFX":"由西向东","XSFXDM":"2","KKMC":"海博道与安明路交口"},{"KKBH":"7208810060000","HPHM":"鲁M6E819","JGSK":"2021-04-01 12:27:28.555","CDBH":"4","XSFX":"由南向北","XSFXDM":"3","KKMC":"海旭道与庄盛路交口正向"},{"KKBH":"610276126","HPHM":"津HHL930","JGSK":"2021-04-01 12:27:28.555","CDBH":"7","XSFX":"由北向南","XSFXDM":"4","KKMC":"中新大道与和意路交口"},{"KKBH":"610256113","HPHM":"津KYW866","JGSK":"2021-04-01 12:27:28.589","CDBH":"1","XSFX":"由西向东","XSFXDM":"2","KKMC":"中天大道与和风路交口"},{"KKBH":"610256113","HPHM":"辽PHN039","JGSK":"2021-04-01 12:27:28.723","CDBH":"9","XSFX":"由北向南","XSFXDM":"4","KKMC":"中天大道与和风路交口"},{"KKBH":"6071310030000","HPHM":"冀AE7U15","JGSK":"2021-04-01 12:27:28.84","CDBH":"3","XSFX":"由东向西","XSFXDM":"1","KKMC":"中央大道与海旭道交口正向"},{"KKBH":"610266117","HPHM":"津KMM007","JGSK":"2021-04-01 12:27:28.859","CDBH":"8","XSFX":"由南向北","XSFXDM":"3","KKMC":"中生大道与和韵路交口"},{"KKBH":"610271010","HPHM":"津FUG929","JGSK":"2021-04-01 12:27:28.984","CDBH":"4","XSFX":"由南向北","XSFXDM":"3","KKMC":"中新大道与华五路交口"},{"KKBH":"610391007","HPHM":"车牌","JGSK":"2021-04-01 12:27:29.015","CDBH":"5","XSFX":"由西向东","XSFXDM":"2","KKMC":"和韵路与和风路交口"},{"KKBH":"610276125","HPHM":"津AD38677","JGSK":"2021-04-01 12:27:29.101","CDBH":"5","XSFX":"由南向北","XSFXDM":"3","KKMC":"中新大道与和顺路交口"},{"KKBH":"610276126","HPHM":"津GJ0121","JGSK":"2021-04-01 12:27:29.119","CDBH":"4","XSFX":"由南向北","XSFXDM":"3","KKMC":"中新大道与和意路交口"},{"KKBH":"720881002000","HPHM":"车牌","JGSK":"2021-04-01 12:27:29.125","CDBH":"13","XSFX":"由北向南","XSFXDM":"4","KKMC":"海旭道与安正路交口"},{"KKBH":"610261003000","HPHM":"鲁NU06Y9","JGSK":"2021-04-01 12:27:29.166","CDBH":"17","XSFX":"由北向南","XSFXDM":"4","KKMC":"中生大道与静湖南路交口"},{"KKBH":"7208610030000","HPHM":"津C015X9","JGSK":"2021-04-01 12:27:29.382","CDBH":"10","XSFX":"由北向南","XSFXDM":"4","KKMC":"海晨道与安明路交口正向"},{"KKBH":"610256112","HPHM":"车牌","JGSK":"2021-04-01 12:27:29.424","CDBH":"9","XSFX":"由南向北","XSFXDM":"3","KKMC":"中天大道与中津大道交口"},{"KKBH":"7208910030000","HPHM":"津KWR298","JGSK":"2021-04-01 12:27:29.433","CDBH":"4","XSFX":"由西向东","XSFXDM":"2","KKMC":"海博道与安正路交口正向"},{"KKBH":"7208810060000","HPHM":"车牌","JGSK":"2021-04-01 12:27:29.505","CDBH":"4","XSFX":"由南向北","XSFXDM":"3","KKMC":"海旭道与庄盛路交口正向"},{"KKBH":"610271010","HPHM":"冀A6L3R8","JGSK":"2021-04-01 12:27:29.544","CDBH":"5","XSFX":"由南向北","XSFXDM":"3","KKMC":"中新大道与华五路交口"},{"KKBH":"711","HPHM":"辽NZ6270","JGSK":"2021-04-01 12:27:29.563","CDBH":"5","XSFX":"由南向北","XSFXDM":"3","KKMC":"不礼让行人中新大道与和旭路交口"},{"KKBH":"711","HPHM":"津E04285","JGSK":"2021-04-01 12:27:29.593","CDBH":"7","XSFX":"由北向南","XSFXDM":"4","KKMC":"不礼让行人中新大道与和旭路交口"},{"KKBH":"610276126","HPHM":"津A8F670","JGSK":"2021-04-01 12:27:29.622","CDBH":"8","XSFX":"由北向南","XSFXDM":"4","KKMC":"中新大道与和意路交口"},{"KKBH":"610266117","HPHM":"津E27608","JGSK":"2021-04-01 12:27:29.693","CDBH":"7","XSFX":"由南向北","XSFXDM":"3","KKMC":"中生大道与和韵路交口"},{"KKBH":"7208810020000","HPHM":"冀B2M77U","JGSK":"2021-04-01 12:27:29.701","CDBH":"3","XSFX":"由东向西","XSFXDM":"1","KKMC":"海旭道与安正路交口正向"},{"KKBH":"720871002000","HPHM":"津GYV138","JGSK":"2021-04-01 12:27:29.744","CDBH":"5","XSFX":"由南向北","XSFXDM":"3","KKMC":"安正路与芳菲路交口"},{"KKBH":"610286127","HPHM":"车牌","JGSK":"2021-04-01 12:27:30.054","CDBH":"8","XSFX":"由南向北","XSFXDM":"3","KKMC":"中津大道与和畅路交口"},{"KKBH":"7208910050000","HPHM":"津KVW880","JGSK":"2021-04-01 12:27:30.071","CDBH":"2","XSFX":"由东向西","XSFXDM":"1","KKMC":"海博道与安明路交口正向"},{"KKBH":"610276126","HPHM":"津BVJ332","JGSK":"2021-04-01 12:27:30.079","CDBH":"5","XSFX":"由南向北","XSFXDM":"3","KKMC":"中新大道与和意路交口"},{"KKBH":"610401005","HPHM":"津GRF900","JGSK":"2021-04-01 12:27:30.195","CDBH":"7","XSFX":"由南向北","XSFXDM":"3","KKMC":"和畅路与和顺路交口"},{"KKBH":"610261004000","HPHM":"鲁R5S05F","JGSK":"2021-04-01 12:27:30.211","CDBH":"6","XSFX":"由北向南","XSFXDM":"4","KKMC":"中生大道与静湖西路（北侧）"},{"KKBH":"610256111","HPHM":"津AD31331","JGSK":"2021-04-01 12:27:30.288","CDBH":"1","XSFX":"由西向东","XSFXDM":"2","KKMC":"中天大道与和惠路交口"},{"KKBH":"610256113","HPHM":"津GDZ996","JGSK":"2021-04-01 12:27:30.426","CDBH":"4","XSFX":"由南向北","XSFXDM":"3","KKMC":"中天大道与和风路交口"},{"KKBH":"7208510020000","HPHM":"津DY2012","JGSK":"2021-04-01 12:27:30.529","CDBH":"2","XSFX":"由东向西","XSFXDM":"1","KKMC":"碧水道与安正路交口正向"},{"KKBH":"720861003000","HPHM":"吉EDT206","JGSK":"2021-04-01 12:27:30.531","CDBH":"5","XSFX":"由西向东","XSFXDM":"2","KKMC":"海晨道与安明路交口"},{"KKBH":"7208810020000","HPHM":"津GRJ257","JGSK":"2021-04-01 12:27:30.561","CDBH":"6","XSFX":"由西向东","XSFXDM":"2","KKMC":"海旭道与安正路交口正向"},{"KKBH":"7208910050000","HPHM":"津ADN2360","JGSK":"2021-04-01 12:27:30.733","CDBH":"6","XSFX":"由西向东","XSFXDM":"2","KKMC":"海博道与安明路交口正向"},{"KKBH":"720891005000","HPHM":"豫AS02Q5","JGSK":"2021-04-01 12:27:30.758","CDBH":"1","XSFX":"由东向西","XSFXDM":"1","KKMC":"海博道与安明路交口"},{"KKBH":"610271008","HPHM":"津HRL125","JGSK":"2021-04-01 12:27:30.89","CDBH":"5","XSFX":"由北向南","XSFXDM":"4","KKMC":"中新大道与航母主题公园支路交口"},{"KKBH":"610271009","HPHM":"津C58180","JGSK":"2021-04-01 12:27:30.921","CDBH":"5","XSFX":"由西向东","XSFXDM":"2","KKMC":"中新大道与泰七路交口"},{"KKBH":"7208910030000","HPHM":"冀R5111Y","JGSK":"2021-04-01 12:27:30.974","CDBH":"4","XSFX":"由西向东","XSFXDM":"2","KKMC":"海博道与安正路交口正向"},{"KKBH":"610256114","HPHM":"津AM1777","JGSK":"2021-04-01 12:27:31.06","CDBH":"4","XSFX":"由南向北","XSFXDM":"3","KKMC":"中天大道与和旭路交口"},{"KKBH":"610271008","HPHM":"车牌","JGSK":"2021-04-01 12:27:31.163","CDBH":"2","XSFX":"由南向北","XSFXDM":"3","KKMC":"中新大道与航母主题公园支路交口"},{"KKBH":"720891006000","HPHM":"津GNZ508","JGSK":"2021-04-01 12:27:31.195","CDBH":"9","XSFX":"由南向北","XSFXDM":"3","KKMC":"海博道与永盛路交口"},{"KKBH":"720881002000","HPHM":"津MLM279","JGSK":"2021-04-01 12:27:31.259","CDBH":"7","XSFX":"由西向东","XSFXDM":"2","KKMC":"海旭道与安正路交口"},{"KKBH":"610276125","HPHM":"豫EZ1926","JGSK":"2021-04-01 12:27:31.291","CDBH":"8","XSFX":"由北向南","XSFXDM":"4","KKMC":"中新大道与和顺路交口"},{"KKBH":"610391007","HPHM":"冀B1HT53","JGSK":"2021-04-01 12:27:31.312","CDBH":"5","XSFX":"由西向东","XSFXDM":"2","KKMC":"和韵路与和风路交口"},{"KKBH":"610271010","HPHM":"车牌","JGSK":"2021-04-01 12:27:31.366","CDBH":"4","XSFX":"由南向北","XSFXDM":"3","KKMC":"中新大道与华五路交口"},{"KKBH":"610391008","HPHM":"津DTZ219","JGSK":"2021-04-01 12:27:31.528","CDBH":"4","XSFX":"由西向东","XSFXDM":"2","KKMC":"和韵路与和旭路交口"},{"KKBH":"610276124","HPHM":"津C063W8","JGSK":"2021-04-01 12:27:31.623","CDBH":"11","XSFX":"由北向南","XSFXDM":"4","KKMC":"中新大道与中生大道交口"},{"KKBH":"610256113","HPHM":"津MKJ861","JGSK":"2021-04-01 12:27:31.629","CDBH":"1","XSFX":"由西向东","XSFXDM":"2","KKMC":"中天大道与和风路交口"},{"KKBH":"7208910030000","HPHM":"津MSX887","JGSK":"2021-04-01 12:27:31.661","CDBH":"12","XSFX":"由北向南","XSFXDM":"4","KKMC":"海博道与安正路交口正向"},{"KKBH":"6071310030000","HPHM":"京QFJ636","JGSK":"2021-04-01 12:27:31.738","CDBH":"2","XSFX":"由东向西","XSFXDM":"1","KKMC":"中央大道与海旭道交口正向"},{"KKBH":"610401005","HPHM":"车牌","JGSK":"2021-04-01 12:27:31.917","CDBH":"12","XSFX":"由北向南","XSFXDM":"4","KKMC":"和畅路与和顺路交口"},{"KKBH":"610391007","HPHM":"津LM9989","JGSK":"2021-04-01 12:27:32.027","CDBH":"12","XSFX":"由北向南","XSFXDM":"4","KKMC":"和韵路与和风路交口"},{"KKBH":"610401005","HPHM":"津DN8330","JGSK":"2021-04-01 12:27:32.069","CDBH":"3","XSFX":"由东向西","XSFXDM":"1","KKMC":"和畅路与和顺路交口"},{"KKBH":"610256113","HPHM":"辽PHN039","JGSK":"2021-04-01 12:27:32.075","CDBH":"9","XSFX":"由北向南","XSFXDM":"4","KKMC":"中天大道与和风路交口"},{"KKBH":"610256115","HPHM":"津H04585","JGSK":"2021-04-01 12:27:32.156","CDBH":"10","XSFX":"由北向南","XSFXDM":"4","KKMC":"中天大道与中生大道交口"},{"KKBH":"610271010","HPHM":"车牌","JGSK":"2021-04-01 12:27:32.197","CDBH":"5","XSFX":"由南向北","XSFXDM":"3","KKMC":"中新大道与华五路交口"},{"KKBH":"7208910050000","HPHM":"津RWE621","JGSK":"2021-04-01 12:27:32.35","CDBH":"1","XSFX":"由东向西","XSFXDM":"1","KKMC":"海博道与安明路交口正向"},{"KKBH":"7208710020000","HPHM":"晋BKZ203","JGSK":"2021-04-01 12:27:32.43","CDBH":"3","XSFX":"由西向东","XSFXDM":"2","KKMC":"安正路与芳菲路交口正向"},{"KKBH":"610271010","HPHM":"冀A6L3R8","JGSK":"2021-04-01 12:27:32.664","CDBH":"5","XSFX":"由南向北","XSFXDM":"3","KKMC":"中新大道与华五路交口"},{"KKBH":"6103261420000","HPHM":"津C285Z8","JGSK":"2021-04-01 12:27:32.733","CDBH":"13","XSFX":"由北向南","XSFXDM":"4","KKMC":"中成大道与泰七路交口正向"},{"KKBH":"610256116","HPHM":"皖B46685","JGSK":"2021-04-01 12:27:33.004","CDBH":"10","XSFX":"由北向南","XSFXDM":"4","KKMC":"中天大道与和顺路交口"},{"KKBH":"610271008","HPHM":"车牌","JGSK":"2021-04-01 12:27:33.019","CDBH":"1","XSFX":"由南向北","XSFXDM":"3","KKMC":"中新大道与航母主题公园支路交口"},{"KKBH":"610276125","HPHM":"鲁B1P1G5","JGSK":"2021-04-01 12:27:33.08","CDBH":"8","XSFX":"由北向南","XSFXDM":"4","KKMC":"中新大道与和顺路交口"},{"KKBH":"711","HPHM":"鲁CZ806B","JGSK":"2021-04-01 12:27:33.157","CDBH":"5","XSFX":"由南向北","XSFXDM":"3","KKMC":"不礼让行人中新大道与和旭路交口"},{"KKBH":"610256112","HPHM":"津KG8822","JGSK":"2021-04-01 12:27:33.182","CDBH":"2","XSFX":"由东向西","XSFXDM":"1","KKMC":"中天大道与中津大道交口"},{"KKBH":"610401005","HPHM":"津C796J0","JGSK":"2021-04-01 12:27:33.265","CDBH":"7","XSFX":"由南向北","XSFXDM":"3","KKMC":"和畅路与和顺路交口"},{"KKBH":"610256113","HPHM":"津FUY006","JGSK":"2021-04-01 12:27:33.389","CDBH":"1","XSFX":"由西向东","XSFXDM":"2","KKMC":"中天大道与和风路交口"},{"KKBH":"720891003000","HPHM":"车牌","JGSK":"2021-04-01 12:27:33.492","CDBH":"6","XSFX":"由西向东","XSFXDM":"2","KKMC":"海博道与安正路交口"},{"KKBH":"610256111","HPHM":"津AD31331","JGSK":"2021-04-01 12:27:33.509","CDBH":"1","XSFX":"由西向东","XSFXDM":"2","KKMC":"中天大道与和惠路交口"},{"KKBH":"610276126","HPHM":"津A8F670","JGSK":"2021-04-01 12:27:33.514","CDBH":"8","XSFX":"由北向南","XSFXDM":"4","KKMC":"中新大道与和意路交口"},{"KKBH":"610391007","HPHM":"车牌","JGSK":"2021-04-01 12:27:33.537","CDBH":"6","XSFX":"由西向东","XSFXDM":"2","KKMC":"和韵路与和风路交口"},{"KKBH":"610256115","HPHM":"津H04585","JGSK":"2021-04-01 12:27:33.687","CDBH":"11","XSFX":"由北向南","XSFXDM":"4","KKMC":"中天大道与中生大道交口"},{"KKBH":"7208910030000","HPHM":"津AU5876","JGSK":"2021-04-01 12:27:33.7","CDBH":"4","XSFX":"由西向东","XSFXDM":"2","KKMC":"海博道与安正路交口正向"},{"KKBH":"7205710040000","HPHM":"车牌","JGSK":"2021-04-01 12:27:33.912","CDBH":"4","XSFX":"由西向东","XSFXDM":"2","KKMC":"动漫东路与动漫中路交口正向"},{"KKBH":"720891005000","HPHM":"津KVW880","JGSK":"2021-04-01 12:27:33.958","CDBH":"2","XSFX":"由东向西","XSFXDM":"1","KKMC":"海博道与安明路交口"},{"KKBH":"7208810050000","HPHM":"冀J515QD","JGSK":"2021-04-01 12:27:34.01","CDBH":"2","XSFX":"由东向西","XSFXDM":"1","KKMC":"海旭道与明盛路交口正向"},{"KKBH":"720861002000","HPHM":"鲁M4K903","JGSK":"2021-04-01 12:27:34.546","CDBH":"7","XSFX":"由南向北","XSFXDM":"3","KKMC":"海晨道与安正路交口"},{"KKBH":"720901002000","HPHM":"津GQZ228","JGSK":"2021-04-01 12:27:34.579","CDBH":"1","XSFX":"由东向西","XSFXDM":"1","KKMC":"玉林道与安正路交口"},{"KKBH":"7208910060000","HPHM":"津GZA111","JGSK":"2021-04-01 12:27:34.588","CDBH":"9","XSFX":"由南向北","XSFXDM":"3","KKMC":"海博道与永盛路交口正向"},{"KKBH":"7208710020000","HPHM":"车牌","JGSK":"2021-04-01 12:27:34.6","CDBH":"4","XSFX":"由西向东","XSFXDM":"2","KKMC":"安正路与芳菲路交口正向"},{"KKBH":"720861003000","HPHM":"辽NB8761","JGSK":"2021-04-01 12:27:34.713","CDBH":"10","XSFX":"由北向南","XSFXDM":"4","KKMC":"海晨道与安明路交口"},{"KKBH":"720881002000","HPHM":"冀B2M77U","JGSK":"2021-04-01 12:27:34.742","CDBH":"3","XSFX":"由东向西","XSFXDM":"1","KKMC":"海旭道与安正路交口"},{"KKBH":"7208910030000","HPHM":"京M31002","JGSK":"2021-04-01 12:27:34.782","CDBH":"9","XSFX":"由南向北","XSFXDM":"3","KKMC":"海博道与安正路交口正向"},{"KKBH":"720891003000","HPHM":"甘MSX887","JGSK":"2021-04-01 12:27:34.959","CDBH":"2","XSFX":"由东向西","XSFXDM":"1","KKMC":"海博道与安正路交口"},{"KKBH":"7208810020000","HPHM":"津GFD289","JGSK":"2021-04-01 12:27:34.991","CDBH":"7","XSFX":"由西向东","XSFXDM":"2","KKMC":"海旭道与安正路交口正向"},{"KKBH":"610401005","HPHM":"津GRF900","JGSK":"2021-04-01 12:27:35.144","CDBH":"7","XSFX":"由南向北","XSFXDM":"3","KKMC":"和畅路与和顺路交口"},{"KKBH":"610271008","HPHM":"津HRL125","JGSK":"2021-04-01 12:27:35.189","CDBH":"5","XSFX":"由北向南","XSFXDM":"4","KKMC":"中新大道与航母主题公园支路交口"},{"KKBH":"7208910030000","HPHM":"津ADJ5229","JGSK":"2021-04-01 12:27:35.292","CDBH":"6","XSFX":"由西向东","XSFXDM":"2","KKMC":"海博道与安正路交口正向"},{"KKBH":"1250","HPHM":"冀B6715J","JGSK":"2021-04-01 12:27:35.34","CDBH":"2","XSFX":"由东向西","XSFXDM":"1","KKMC":"中滨大道与盛三街交口正向"},{"KKBH":"720891005000","HPHM":"津ADN2360","JGSK":"2021-04-01 12:27:35.372","CDBH":"6","XSFX":"由西向东","XSFXDM":"2","KKMC":"海博道与安明路交口"},{"KKBH":"610271010","HPHM":"车牌","JGSK":"2021-04-01 12:27:35.384","CDBH":"5","XSFX":"由南向北","XSFXDM":"3","KKMC":"中新大道与华五路交口"},{"KKBH":"720891003000","HPHM":"车牌","JGSK":"2021-04-01 12:27:35.411","CDBH":"6","XSFX":"由西向东","XSFXDM":"2","KKMC":"海博道与安正路交口"},{"KKBH":"7208810020000","HPHM":"津DT2026","JGSK":"2021-04-01 12:27:35.417","CDBH":"6","XSFX":"由西向东","XSFXDM":"2","KKMC":"海旭道与安正路交口正向"},{"KKBH":"610271009","HPHM":"车牌","JGSK":"2021-04-01 12:27:35.438","CDBH":"6","XSFX":"由西向东","XSFXDM":"2","KKMC":"中新大道与泰七路交口"},{"KKBH":"610266117","HPHM":"津E27608","JGSK":"2021-04-01 12:27:35.456","CDBH":"9","XSFX":"由南向北","XSFXDM":"3","KKMC":"中生大道与和韵路交口"},{"KKBH":"7208910080000","HPHM":"津AVT081","JGSK":"2021-04-01 12:27:35.498","CDBH":"12","XSFX":"由北向南","XSFXDM":"4","KKMC":"海博道与荣盛路交口正向"},{"KKBH":"7280310030000","HPHM":"车牌","JGSK":"2021-04-01 12:27:35.798","CDBH":"6","XSFX":"由北向南","XSFXDM":"4","KKMC":"动漫中路与文二路交口正向"},{"KKBH":"720881006000","HPHM":"鲁M6E819","JGSK":"2021-04-01 12:27:35.828","CDBH":"4","XSFX":"由南向北","XSFXDM":"3","KKMC":"海旭道与庄盛路交口"},{"KKBH":"720881002000","HPHM":"津GRJ257","JGSK":"2021-04-01 12:27:35.898","CDBH":"7","XSFX":"由西向东","XSFXDM":"2","KKMC":"海旭道与安正路交口"},{"KKBH":"610391007","HPHM":"冀B1HT53","JGSK":"2021-04-01 12:27:35.932","CDBH":"6","XSFX":"由西向东","XSFXDM":"2","KKMC":"和韵路与和风路交口"},{"KKBH":"610271008","HPHM":"车牌","JGSK":"2021-04-01 12:27:35.979","CDBH":"2","XSFX":"由南向北","XSFXDM":"3","KKMC":"中新大道与航母主题公园支路交口"},{"KKBH":"720871002000","HPHM":"晋BKZ203","JGSK":"2021-04-01 12:27:36.042","CDBH":"3","XSFX":"由西向东","XSFXDM":"2","KKMC":"安正路与芳菲路交口"},{"KKBH":"610276125","HPHM":"津AD38677","JGSK":"2021-04-01 12:27:36.141","CDBH":"5","XSFX":"由南向北","XSFXDM":"3","KKMC":"中新大道与和顺路交口"},{"KKBH":"610391007","HPHM":"津MN7088","JGSK":"2021-04-01 12:27:36.18","CDBH":"5","XSFX":"由西向东","XSFXDM":"2","KKMC":"和韵路与和风路交口"},{"KKBH":"7208810060000","HPHM":"车牌","JGSK":"2021-04-01 12:27:36.213","CDBH":"4","XSFX":"由南向北","XSFXDM":"3","KKMC":"海旭道与庄盛路交口正向"},{"KKBH":"711","HPHM":"京NT4565","JGSK":"2021-04-01 12:27:36.315","CDBH":"7","XSFX":"由北向南","XSFXDM":"4","KKMC":"不礼让行人中新大道与和旭路交口"},{"KKBH":"610256116","HPHM":"皖B46685","JGSK":"2021-04-01 12:27:36.363","CDBH":"11","XSFX":"由北向南","XSFXDM":"4","KKMC":"中天大道与和顺路交口"},{"KKBH":"7208910080000","HPHM":"津E07058","JGSK":"2021-04-01 12:27:36.371","CDBH":"13","XSFX":"由北向南","XSFXDM":"4","KKMC":"海博道与荣盛路交口正向"},{"KKBH":"7208810040000","HPHM":"津RUM602","JGSK":"2021-04-01 12:27:36.373","CDBH":"4","XSFX":"由西向东","XSFXDM":"2","KKMC":"海旭道与永盛路交口正向"},{"KKBH":"610256112","HPHM":"津E24349","JGSK":"2021-04-01 12:27:36.461","CDBH":"9","XSFX":"由南向北","XSFXDM":"3","KKMC":"中天大道与中津大道交口"},{"KKBH":"720891005000","HPHM":"津RWE621","JGSK":"2021-04-01 12:27:36.502","CDBH":"1","XSFX":"由东向西","XSFXDM":"1","KKMC":"海博道与安明路交口"},{"KKBH":"720881005000","HPHM":"冀J515QD","JGSK":"2021-04-01 12:27:36.575","CDBH":"2","XSFX":"由东向西","XSFXDM":"1","KKMC":"海旭道与明盛路交口"},{"KKBH":"610326142000","HPHM":"津C285Z8","JGSK":"2021-04-01 12:27:36.617","CDBH":"14","XSFX":"由北向南","XSFXDM":"4","KKMC":"中成大道与泰七路交口"},{"KKBH":"7208610030000","HPHM":"鲁NT99X8","JGSK":"2021-04-01 12:27:36.629","CDBH":"11","XSFX":"由北向南","XSFXDM":"4","KKMC":"海晨道与安明路交口正向"},{"KKBH":"7208910030000","HPHM":"津JJF007","JGSK":"2021-04-01 12:27:36.692","CDBH":"4","XSFX":"由西向东","XSFXDM":"2","KKMC":"海博道与安正路交口正向"},{"KKBH":"7205710040000","HPHM":"车牌","JGSK":"2021-04-01 12:27:36.762","CDBH":"6","XSFX":"由北向南","XSFXDM":"4","KKMC":"动漫东路与动漫中路交口正向"},{"KKBH":"610256115","HPHM":"鲁UDH119","JGSK":"2021-04-01 12:27:36.943","CDBH":"12","XSFX":"由北向南","XSFXDM":"4","KKMC":"中天大道与中生大道交口"},{"KKBH":"6102661220000","HPHM":"豫R3358V","JGSK":"2021-04-01 12:27:36.995","CDBH":"2","XSFX":"由西向东","XSFXDM":"2","KKMC":"生态城中生大道故道河一桥西向东上桥处正向"},{"KKBH":"7208810020000","HPHM":"吉A1YS06","JGSK":"2021-04-01 12:27:37.164","CDBH":"7","XSFX":"由西向东","XSFXDM":"2","KKMC":"海旭道与安正路交口正向"},{"KKBH":"610256112","HPHM":"津CB150学","JGSK":"2021-04-01 12:27:37.176","CDBH":"1","XSFX":"由东向西","XSFXDM":"1","KKMC":"中天大道与中津大道交口"},{"KKBH":"7208810040000","HPHM":"京EHZ062","JGSK":"2021-04-01 12:27:37.194","CDBH":"5","XSFX":"由西向东","XSFXDM":"2","KKMC":"海旭道与永盛路交口正向"},{"KKBH":"7208910030000","HPHM":"津RP5370","JGSK":"2021-04-01 12:27:37.212","CDBH":"8","XSFX":"由南向北","XSFXDM":"3","KKMC":"海博道与安正路交口正向"},{"KKBH":"720891003000","HPHM":"车牌","JGSK":"2021-04-01 12:27:37.251","CDBH":"6","XSFX":"由西向东","XSFXDM":"2","KKMC":"海博道与安正路交口"},{"KKBH":"7208810040000","HPHM":"津N02244","JGSK":"2021-04-01 12:27:37.607","CDBH":"1","XSFX":"由东向西","XSFXDM":"1","KKMC":"海旭道与永盛路交口正向"},{"KKBH":"610271010","HPHM":"津NKV686","JGSK":"2021-04-01 12:27:37.629","CDBH":"5","XSFX":"由南向北","XSFXDM":"3","KKMC":"中新大道与华五路交口"},{"KKBH":"610276126","HPHM":"津C8S308","JGSK":"2021-04-01 12:27:37.735","CDBH":"8","XSFX":"由北向南","XSFXDM":"4","KKMC":"中新大道与和意路交口"},{"KKBH":"720861003000","HPHM":"津C015X9","JGSK":"2021-04-01 12:27:37.753","CDBH":"10","XSFX":"由北向南","XSFXDM":"4","KKMC":"海晨道与安明路交口"},{"KKBH":"720881004000","HPHM":"津RUM602","JGSK":"2021-04-01 12:27:37.906","CDBH":"9","XSFX":"由西向东","XSFXDM":"2","KKMC":"海旭道与永盛路交口"},{"KKBH":"7205710040000","HPHM":"车牌","JGSK":"2021-04-01 12:27:37.908","CDBH":"6","XSFX":"由北向南","XSFXDM":"4","KKMC":"动漫东路与动漫中路交口正向"},{"KKBH":"610276126","HPHM":"车牌","JGSK":"2021-04-01 12:27:37.919","CDBH":"5","XSFX":"由南向北","XSFXDM":"3","KKMC":"中新大道与和意路交口"},{"KKBH":"610256113","HPHM":"津E13444","JGSK":"2021-04-01 12:27:38.049","CDBH":"4","XSFX":"由南向北","XSFXDM":"3","KKMC":"中天大道与和风路交口"},{"KKBH":"610256115","HPHM":"津RUR459","JGSK":"2021-04-01 12:27:38.213","CDBH":"11","XSFX":"由北向南","XSFXDM":"4","KKMC":"中天大道与中生大道交口"},{"KKBH":"610401005","HPHM":"冀J9S5S8","JGSK":"2021-04-01 12:27:38.323","CDBH":"8","XSFX":"由南向北","XSFXDM":"3","KKMC":"和畅路与和顺路交口"},{"KKBH":"610276126","HPHM":"车牌","JGSK":"2021-04-01 12:27:38.417","CDBH":"5","XSFX":"由南向北","XSFXDM":"3","KKMC":"中新大道与和意路交口"},{"KKBH":"711","HPHM":"津C51022","JGSK":"2021-04-01 12:27:38.438","CDBH":"5","XSFX":"由南向北","XSFXDM":"3","KKMC":"不礼让行人中新大道与和旭路交口"},{"KKBH":"610271009","HPHM":"津C85698","JGSK":"2021-04-01 12:27:38.614","CDBH":"7","XSFX":"由南向北","XSFXDM":"3","KKMC":"中新大道与泰七路交口"},{"KKBH":"720851002000","HPHM":"津DY2012","JGSK":"2021-04-01 12:27:38.7","CDBH":"2","XSFX":"由东向西","XSFXDM":"1","KKMC":"碧水道与安正路交口"},{"KKBH":"610256113","HPHM":"津REJ693","JGSK":"2021-04-01 12:27:38.787","CDBH":"7","XSFX":"由北向南","XSFXDM":"4","KKMC":"中天大道与和风路交口"},{"KKBH":"720881004000","HPHM":"京EHZ062","JGSK":"2021-04-01 12:27:38.787","CDBH":"10","XSFX":"由西向东","XSFXDM":"2","KKMC":"海旭道与永盛路交口"},{"KKBH":"7208610030000","HPHM":"津NA8338","JGSK":"2021-04-01 12:27:38.941","CDBH":"7","XSFX":"由南向北","XSFXDM":"3","KKMC":"海晨道与安明路交口正向"},{"KKBH":"6102661220000","HPHM":"津C815B0","JGSK":"2021-04-01 12:27:39.135","CDBH":"2","XSFX":"由西向东","XSFXDM":"2","KKMC":"生态城中生大道故道河一桥西向东上桥处正向"},{"KKBH":"7208110020000","HPHM":"晋HDH948","JGSK":"2021-04-01 12:27:39.137","CDBH":"5","XSFX":"由北向南","XSFXDM":"4","KKMC":"动漫南路与文一路交口正向"},{"KKBH":"7280310030000","HPHM":"车牌","JGSK":"2021-04-01 12:27:39.188","CDBH":"2","XSFX":"由东向西","XSFXDM":"1","KKMC":"动漫中路与文二路交口正向"},{"KKBH":"610266118","HPHM":"津DKW919","JGSK":"2021-04-01 12:27:39.209","CDBH":"3","XSFX":"由东向西","XSFXDM":"1","KKMC":"中生大道与和畅路交口"},{"KKBH":"610401005","HPHM":"津C796J0","JGSK":"2021-04-01 12:27:39.304","CDBH":"7","XSFX":"由南向北","XSFXDM":"3","KKMC":"和畅路与和顺路交口"},{"KKBH":"711","HPHM":"津RT7518","JGSK":"2021-04-01 12:27:39.51","CDBH":"7","XSFX":"由北向南","XSFXDM":"4","KKMC":"不礼让行人中新大道与和旭路交口"},{"KKBH":"7280310030000","HPHM":"车牌","JGSK":"2021-04-01 12:27:39.539","CDBH":"2","XSFX":"由东向西","XSFXDM":"1","KKMC":"动漫中路与文二路交口正向"},{"KKBH":"610276125","HPHM":"鲁MB5Y06","JGSK":"2021-04-01 12:27:39.543","CDBH":"8","XSFX":"由北向南","XSFXDM":"4","KKMC":"中新大道与和顺路交口"},{"KKBH":"610256112","HPHM":"津KA1008","JGSK":"2021-04-01 12:27:39.575","CDBH":"2","XSFX":"由东向西","XSFXDM":"1","KKMC":"中天大道与中津大道交口"},{"KKBH":"7208810040000","HPHM":"津A7N760","JGSK":"2021-04-01 12:27:39.633","CDBH":"5","XSFX":"由西向东","XSFXDM":"2","KKMC":"海旭道与永盛路交口正向"},{"KKBH":"720891003000","HPHM":"京M31002","JGSK":"2021-04-01 12:27:39.903","CDBH":"8","XSFX":"由南向北","XSFXDM":"3","KKMC":"海博道与安正路交口"},{"KKBH":"610391007","HPHM":"津MN7088","JGSK":"2021-04-01 12:27:40.092","CDBH":"6","XSFX":"由西向东","XSFXDM":"2","KKMC":"和韵路与和风路交口"},{"KKBH":"610266118","HPHM":"冀D038X9","JGSK":"2021-04-01 12:27:40.242","CDBH":"2","XSFX":"由东向西","XSFXDM":"1","KKMC":"中生大道与和畅路交口"},{"KKBH":"610256115","HPHM":"津RSM833","JGSK":"2021-04-01 12:27:40.259","CDBH":"10","XSFX":"由北向南","XSFXDM":"4","KKMC":"中天大道与中生大道交口"},{"KKBH":"610276124","HPHM":"蒙D913D6","JGSK":"2021-04-01 12:27:40.383","CDBH":"11","XSFX":"由北向南","XSFXDM":"4","KKMC":"中新大道与中生大道交口"},{"KKBH":"7208910060000","HPHM":"鲁D086GV","JGSK":"2021-04-01 12:27:40.467","CDBH":"9","XSFX":"由南向北","XSFXDM":"3","KKMC":"海博道与永盛路交口正向"},{"KKBH":"7280310060000","HPHM":"津AU5956","JGSK":"2021-04-01 12:27:40.476","CDBH":"6","XSFX":"由南向北","XSFXDM":"3","KKMC":"动漫中路与文三路交口正向"},{"KKBH":"7208610030000","HPHM":"津RFW166","JGSK":"2021-04-01 12:27:40.508","CDBH":"10","XSFX":"由北向南","XSFXDM":"4","KKMC":"海晨道与安明路交口正向"},{"KKBH":"610266117","HPHM":"津RCV222","JGSK":"2021-04-01 12:27:40.555","CDBH":"2","XSFX":"由东向西","XSFXDM":"1","KKMC":"中生大道与和韵路交口"},{"KKBH":"720891003000","HPHM":"车牌","JGSK":"2021-04-01 12:27:40.616","CDBH":"6","XSFX":"由西向东","XSFXDM":"2","KKMC":"海博道与安正路交口"},{"KKBH":"610266118","HPHM":"津MAJ807","JGSK":"2021-04-01 12:27:40.674","CDBH":"5","XSFX":"由西向东","XSFXDM":"2","KKMC":"中生大道与和畅路交口"},{"KKBH":"7208810040000","HPHM":"冀J7P3P3","JGSK":"2021-04-01 12:27:40.768","CDBH":"2","XSFX":"由东向西","XSFXDM":"1","KKMC":"海旭道与永盛路交口正向"},{"KKBH":"610266122000","HPHM":"豫R3358V","JGSK":"2021-04-01 12:27:40.785","CDBH":"2","XSFX":"由西向东","XSFXDM":"2","KKMC":"生态城中生大道故道河一桥西向东上桥处"},{"KKBH":"720861003000","HPHM":"鲁NT99X8","JGSK":"2021-04-01 12:27:40.873","CDBH":"11","XSFX":"由北向南","XSFXDM":"4","KKMC":"海晨道与安明路交口"},{"KKBH":"610276126","HPHM":"车牌","JGSK":"2021-04-01 12:27:40.879","CDBH":"5","XSFX":"由南向北","XSFXDM":"3","KKMC":"中新大道与和意路交口"},{"KKBH":"7280310020000","HPHM":"车牌","JGSK":"2021-04-01 12:27:40.887","CDBH":"8","XSFX":"由北向南","XSFXDM":"4","KKMC":"动漫中路与文一路交口正向"},{"KKBH":"7208910050000","HPHM":"津A09R50","JGSK":"2021-04-01 12:27:40.922","CDBH":"8","XSFX":"由南向北","XSFXDM":"3","KKMC":"海博道与安明路交口正向"},{"KKBH":"610276125","HPHM":"津CFU909","JGSK":"2021-04-01 12:27:41.023","CDBH":"7","XSFX":"由北向南","XSFXDM":"4","KKMC":"中新大道与和顺路交口"},{"KKBH":"6071310030000","HPHM":"津C53Y75","JGSK":"2021-04-01 12:27:41.028","CDBH":"1","XSFX":"由东向西","XSFXDM":"1","KKMC":"中央大道与海旭道交口正向"},{"KKBH":"711","HPHM":"蒙D6T196","JGSK":"2021-04-01 12:27:41.034","CDBH":"8","XSFX":"由北向南","XSFXDM":"4","KKMC":"不礼让行人中新大道与和旭路交口"},{"KKBH":"610401005","HPHM":"津KA8951","JGSK":"2021-04-01 12:27:41.061","CDBH":"8","XSFX":"由南向北","XSFXDM":"3","KKMC":"和畅路与和顺路交口"},{"KKBH":"610256115","HPHM":"车牌","JGSK":"2021-04-01 12:27:41.063","CDBH":"8","XSFX":"由南向北","XSFXDM":"3","KKMC":"中天大道与中生大道交口"},{"KKBH":"610276124","HPHM":"津A3H951","JGSK":"2021-04-01 12:27:41.101","CDBH":"6","XSFX":"由西向东","XSFXDM":"2","KKMC":"中新大道与中生大道交口"},{"KKBH":"7205710040000","HPHM":"车牌","JGSK":"2021-04-01 12:27:41.143","CDBH":"6","XSFX":"由北向南","XSFXDM":"4","KKMC":"动漫东路与动漫中路交口正向"},{"KKBH":"720881004000","HPHM":"津N02244","JGSK":"2021-04-01 12:27:41.164","CDBH":"1","XSFX":"由东向西","XSFXDM":"1","KKMC":"海旭道与永盛路交口"},{"KKBH":"610271010","HPHM":"津NKV686","JGSK":"2021-04-01 12:27:41.223","CDBH":"5","XSFX":"由南向北","XSFXDM":"3","KKMC":"中新大道与华五路交口"},{"KKBH":"610276126","HPHM":"津C8S308","JGSK":"2021-04-01 12:27:41.274","CDBH":"8","XSFX":"由北向南","XSFXDM":"4","KKMC":"中新大道与和意路交口"},{"KKBH":"7208810020000","HPHM":"晋BKZ203","JGSK":"2021-04-01 12:27:41.283","CDBH":"10","XSFX":"由南向北","XSFXDM":"3","KKMC":"海旭道与安正路交口正向"},{"KKBH":"720891008000","HPHM":"津E07058","JGSK":"2021-04-01 12:27:41.302","CDBH":"13","XSFX":"由北向南","XSFXDM":"4","KKMC":"海博道与荣盛路交口"},{"KKBH":"720891003000","HPHM":"津MSX887","JGSK":"2021-04-01 12:27:41.346","CDBH":"7","XSFX":"由南向北","XSFXDM":"3","KKMC":"海博道与安正路交口"},{"KKBH":"610266117","HPHM":"津KMM007","JGSK":"2021-04-01 12:27:41.391","CDBH":"8","XSFX":"由南向北","XSFXDM":"3","KKMC":"中生大道与和韵路交口"},{"KKBH":"610266118","HPHM":"津MAJ807","JGSK":"2021-04-01 12:27:41.457","CDBH":"5","XSFX":"由西向东","XSFXDM":"2","KKMC":"中生大道与和畅路交口"},{"KKBH":"610276124","HPHM":"津AY7701","JGSK":"2021-04-01 12:27:41.47","CDBH":"8","XSFX":"由南向北","XSFXDM":"3","KKMC":"中新大道与中生大道交口"},{"KKBH":"610256112","HPHM":"津D70955","JGSK":"2021-04-01 12:27:41.481","CDBH":"4","XSFX":"由西向东","XSFXDM":"2","KKMC":"中天大道与中津大道交口"},{"KKBH":"7208910030000","HPHM":"车牌","JGSK":"2021-04-01 12:27:41.511","CDBH":"6","XSFX":"由西向东","XSFXDM":"2","KKMC":"海博道与安正路交口正向"},{"KKBH":"610266118","HPHM":"津DKW919","JGSK":"2021-04-01 12:27:41.533","CDBH":"3","XSFX":"由东向西","XSFXDM":"1","KKMC":"中生大道与和畅路交口"},{"KKBH":"7208610030000","HPHM":"车牌","JGSK":"2021-04-01 12:27:41.554","CDBH":"3","XSFX":"由东向西","XSFXDM":"1","KKMC":"海晨道与安明路交口正向"},{"KKBH":"610266117","HPHM":"津KV9648","JGSK":"2021-04-01 12:27:41.624","CDBH":"5","XSFX":"由西向东","XSFXDM":"2","KKMC":"中生大道与和韵路交口"},{"KKBH":"610276125","HPHM":"津MEC268","JGSK":"2021-04-01 12:27:41.663","CDBH":"8","XSFX":"由北向南","XSFXDM":"4","KKMC":"中新大道与和顺路交口"},{"KKBH":"720881004000","HPHM":"津A7N760","JGSK":"2021-04-01 12:27:41.827","CDBH":"10","XSFX":"由西向东","XSFXDM":"2","KKMC":"海旭道与永盛路交口"},{"KKBH":"610276124","HPHM":"津AFY218","JGSK":"2021-04-01 12:27:41.856","CDBH":"3","XSFX":"由东向西","XSFXDM":"1","KKMC":"中新大道与中生大道交口"},{"KKBH":"7208610030000","HPHM":"鲁H678QM","JGSK":"2021-04-01 12:27:41.89","CDBH":"5","XSFX":"由西向东","XSFXDM":"2","KKMC":"海晨道与安明路交口正向"},{"KKBH":"610276126","HPHM":"津B1B976","JGSK":"2021-04-01 12:27:42.21","CDBH":"7","XSFX":"由北向南","XSFXDM":"4","KKMC":"中新大道与和意路交口"},{"KKBH":"610256112","HPHM":"津AR9777","JGSK":"2021-04-01 12:27:42.262","CDBH":"1","XSFX":"由东向西","XSFXDM":"1","KKMC":"中天大道与中津大道交口"},{"KKBH":"720881002000","HPHM":"津GFD289","JGSK":"2021-04-01 12:27:42.455","CDBH":"8","XSFX":"由西向东","XSFXDM":"2","KKMC":"海旭道与安正路交口"},{"KKBH":"610276125","HPHM":"津A5038警","JGSK":"2021-04-01 12:27:42.513","CDBH":"7","XSFX":"由北向南","XSFXDM":"4","KKMC":"中新大道与和顺路交口"},{"KKBH":"7209010020000","HPHM":"津GS0016","JGSK":"2021-04-01 12:27:42.52","CDBH":"8","XSFX":"由南向北","XSFXDM":"3","KKMC":"玉林道与安正路交口正向"},{"KKBH":"610401005","HPHM":"冀J9S5S8","JGSK":"2021-04-01 12:27:42.665","CDBH":"9","XSFX":"由南向北","XSFXDM":"3","KKMC":"和畅路与和顺路交口"},{"KKBH":"610266122000","HPHM":"津C815B0","JGSK":"2021-04-01 12:27:42.78","CDBH":"2","XSFX":"由西向东","XSFXDM":"2","KKMC":"生态城中生大道故道河一桥西向东上桥处"},{"KKBH":"720891003000","HPHM":"车牌","JGSK":"2021-04-01 12:27:42.926","CDBH":"6","XSFX":"由西向东","XSFXDM":"2","KKMC":"海博道与安正路交口"},{"KKBH":"711","HPHM":"津C19807","JGSK":"2021-04-01 12:27:42.998","CDBH":"5","XSFX":"由南向北","XSFXDM":"3","KKMC":"不礼让行人中新大道与和旭路交口"},{"KKBH":"7208810020000","HPHM":"津C29C79","JGSK":"2021-04-01 12:27:43.098","CDBH":"6","XSFX":"由西向东","XSFXDM":"2","KKMC":"海旭道与安正路交口正向"},{"KKBH":"7208610020000","HPHM":"车牌","JGSK":"2021-04-01 12:27:43.104","CDBH":"6","XSFX":"由西向东","XSFXDM":"2","KKMC":"海晨道与安正路交口正向"},{"KKBH":"7208810040000","HPHM":"津MQ2129","JGSK":"2021-04-01 12:27:43.126","CDBH":"2","XSFX":"由东向西","XSFXDM":"1","KKMC":"海旭道与永盛路交口正向"},{"KKBH":"7208810040000","HPHM":"豫J7037K","JGSK":"2021-04-01 12:27:43.143","CDBH":"4","XSFX":"由西向东","XSFXDM":"2","KKMC":"海旭道与永盛路交口正向"},{"KKBH":"610266118","HPHM":"津D038X9","JGSK":"2021-04-01 12:27:43.213","CDBH":"2","XSFX":"由东向西","XSFXDM":"1","KKMC":"中生大道与和畅路交口"},{"KKBH":"720811002000","HPHM":"晋HDH948","JGSK":"2021-04-01 12:27:43.217","CDBH":"5","XSFX":"由北向南","XSFXDM":"4","KKMC":"动漫南路与文一路交口"},{"KKBH":"610276124","HPHM":"津KRU516","JGSK":"2021-04-01 12:27:43.262","CDBH":"10","XSFX":"由北向南","XSFXDM":"4","KKMC":"中新大道与中生大道交口"},{"KKBH":"7208610030000","HPHM":"鲁AJ0Z57","JGSK":"2021-04-01 12:27:43.436","CDBH":"11","XSFX":"由北向南","XSFXDM":"4","KKMC":"海晨道与安明路交口正向"},{"KKBH":"610256115","HPHM":"津C51R63","JGSK":"2021-04-01 12:27:43.436","CDBH":"5","XSFX":"由西向东","XSFXDM":"2","KKMC":"中天大道与中生大道交口"},{"KKBH":"610256115","HPHM":"车牌","JGSK":"2021-04-01 12:27:43.826","CDBH":"9","XSFX":"由南向北","XSFXDM":"3","KKMC":"中天大道与中生大道交口"},{"KKBH":"610276125","HPHM":"新A991FZ","JGSK":"2021-04-01 12:27:43.875","CDBH":"7","XSFX":"由北向南","XSFXDM":"4","KKMC":"中新大道与和顺路交口"},{"KKBH":"610276126","HPHM":"津A8W581","JGSK":"2021-04-01 12:27:43.925","CDBH":"5","XSFX":"由南向北","XSFXDM":"3","KKMC":"中新大道与和意路交口"},{"KKBH":"6103261420000","HPHM":"冀B5686U","JGSK":"2021-04-01 12:27:43.94","CDBH":"4","XSFX":"由西向东","XSFXDM":"2","KKMC":"中成大道与泰七路交口正向"},{"KKBH":"720891008000","HPHM":"津AVT081","JGSK":"2021-04-01 12:27:43.941","CDBH":"13","XSFX":"由北向南","XSFXDM":"4","KKMC":"海博道与荣盛路交口"},{"KKBH":"610256113","HPHM":"晋KKG270","JGSK":"2021-04-01 12:27:43.958","CDBH":"5","XSFX":"由南向北","XSFXDM":"3","KKMC":"中天大道与和风路交口"},{"KKBH":"720881002000","HPHM":"吉A1YS06","JGSK":"2021-04-01 12:27:43.972","CDBH":"8","XSFX":"由西向东","XSFXDM":"2","KKMC":"海旭道与安正路交口"},{"KKBH":"610266118","HPHM":"津C52X25","JGSK":"2021-04-01 12:27:44.008","CDBH":"10","XSFX":"由北向南","XSFXDM":"4","KKMC":"中生大道与和畅路交口"},{"KKBH":"7205710040000","HPHM":"车牌","JGSK":"2021-04-01 12:27:44.069","CDBH":"6","XSFX":"由北向南","XSFXDM":"4","KKMC":"动漫东路与动漫中路交口正向"},{"KKBH":"610391007","HPHM":"冀DA829L","JGSK":"2021-04-01 12:27:44.078","CDBH":"2","XSFX":"由东向西","XSFXDM":"1","KKMC":"和韵路与和风路交口"},{"KKBH":"610256115","HPHM":"车牌","JGSK":"2021-04-01 12:27:44.147","CDBH":"7","XSFX":"由南向北","XSFXDM":"3","KKMC":"中天大道与中生大道交口"},{"KKBH":"6071310030000","HPHM":"津A6G606","JGSK":"2021-04-01 12:27:44.196","CDBH":"2","XSFX":"由东向西","XSFXDM":"1","KKMC":"中央大道与海旭道交口正向"},{"KKBH":"610256116","HPHM":"车牌","JGSK":"2021-04-01 12:27:44.267","CDBH":"8","XSFX":"由南向北","XSFXDM":"3","KKMC":"中天大道与和顺路交口"},{"KKBH":"6102661220000","HPHM":"鲁E6U627","JGSK":"2021-04-01 12:27:44.269","CDBH":"2","XSFX":"由西向东","XSFXDM":"2","KKMC":"生态城中生大道故道河一桥西向东上桥处正向"},{"KKBH":"610276124","HPHM":"津FLA566","JGSK":"2021-04-01 12:27:44.544","CDBH":"11","XSFX":"由北向南","XSFXDM":"4","KKMC":"中新大道与中生大道交口"},{"KKBH":"720881004000","HPHM":"冀J7P3P3","JGSK":"2021-04-01 12:27:44.763","CDBH":"2","XSFX":"由东向西","XSFXDM":"1","KKMC":"海旭道与永盛路交口"},{"KKBH":"720881004000","HPHM":"豫J7037K","JGSK":"2021-04-01 12:27:44.786","CDBH":"9","XSFX":"由西向东","XSFXDM":"2","KKMC":"海旭道与永盛路交口"},{"KKBH":"7208910030000","HPHM":"津LT8819","JGSK":"2021-04-01 12:27:44.85","CDBH":"6","XSFX":"由西向东","XSFXDM":"2","KKMC":"海博道与安正路交口正向"},{"KKBH":"610271009","HPHM":"津C82T79","JGSK":"2021-04-01 12:27:44.862","CDBH":"7","XSFX":"由南向北","XSFXDM":"3","KKMC":"中新大道与泰七路交口"},{"KKBH":"610266117","HPHM":"津GSH176","JGSK":"2021-04-01 12:27:44.943","CDBH":"2","XSFX":"由东向西","XSFXDM":"1","KKMC":"中生大道与和韵路交口"},{"KKBH":"711","HPHM":"冀R2R7J8","JGSK":"2021-04-01 12:27:45.111","CDBH":"8","XSFX":"由北向南","XSFXDM":"4","KKMC":"不礼让行人中新大道与和旭路交口"},{"KKBH":"720861003000","HPHM":"津RFW166","JGSK":"2021-04-01 12:27:45.114","CDBH":"10","XSFX":"由北向南","XSFXDM":"4","KKMC":"海晨道与安明路交口"},{"KKBH":"7208610030000","HPHM":"津GZK938","JGSK":"2021-04-01 12:27:45.203","CDBH":"2","XSFX":"由东向西","XSFXDM":"1","KKMC":"海晨道与安明路交口正向"},{"KKBH":"7208910040000","HPHM":"川Y988C7","JGSK":"2021-04-01 12:27:45.345","CDBH":"11","XSFX":"由北向南","XSFXDM":"4","KKMC":"海博道与安平路交口正向"},{"KKBH":"728031006000","HPHM":"津AU5956","JGSK":"2021-04-01 12:27:45.48","CDBH":"6","XSFX":"由南向北","XSFXDM":"3","KKMC":"动漫中路与文三路交口"},{"KKBH":"610266117","HPHM":"津KV9648","JGSK":"2021-04-01 12:27:45.548","CDBH":"5","XSFX":"由西向东","XSFXDM":"2","KKMC":"中生大道与和韵路交口"},{"KKBH":"610256112","HPHM":"津AD69232","JGSK":"2021-04-01 12:27:45.604","CDBH":"1","XSFX":"由东向西","XSFXDM":"1","KKMC":"中天大道与中津大道交口"},{"KKBH":"610276124","HPHM":"津C56Q88","JGSK":"2021-04-01 12:27:45.614","CDBH":"8","XSFX":"由南向北","XSFXDM":"3","KKMC":"中新大道与中生大道交口"},{"KKBH":"610401005","HPHM":"津KA8951","JGSK":"2021-04-01 12:27:45.944","CDBH":"9","XSFX":"由南向北","XSFXDM":"3","KKMC":"和畅路与和顺路交口"},{"KKBH":"711","HPHM":"豫F98604","JGSK":"2021-04-01 12:27:46.036","CDBH":"5","XSFX":"由南向北","XSFXDM":"3","KKMC":"不礼让行人中新大道与和旭路交口"},{"KKBH":"610276126","HPHM":"冀B5W7R8","JGSK":"2021-04-01 12:27:46.239","CDBH":"5","XSFX":"由南向北","XSFXDM":"3","KKMC":"中新大道与和意路交口"},{"KKBH":"720901002000","HPHM":"津GS0016","JGSK":"2021-04-01 12:27:46.37","CDBH":"8","XSFX":"由南向北","XSFXDM":"3","KKMC":"玉林道与安正路交口"},{"KKBH":"610256112","HPHM":"鲁H667PA","JGSK":"2021-04-01 12:27:46.453","CDBH":"4","XSFX":"由西向东","XSFXDM":"2","KKMC":"中天大道与中津大道交口"},{"KKBH":"610391007","HPHM":"津NKX303","JGSK":"2021-04-01 12:27:46.467","CDBH":"10","XSFX":"由北向南","XSFXDM":"4","KKMC":"和韵路与和风路交口"},{"KKBH":"610256116","HPHM":"冀J7EX79","JGSK":"2021-04-01 12:27:46.491","CDBH":"8","XSFX":"由南向北","XSFXDM":"3","KKMC":"中天大道与和顺路交口"},{"KKBH":"610276124","HPHM":"鲁GZ2F66","JGSK":"2021-04-01 12:27:46.543","CDBH":"10","XSFX":"由北向南","XSFXDM":"4","KKMC":"中新大道与中生大道交口"},{"KKBH":"610276125","HPHM":"津CFU909","JGSK":"2021-04-01 12:27:46.6","CDBH":"7","XSFX":"由北向南","XSFXDM":"4","KKMC":"中新大道与和顺路交口"},{"KKBH":"610276126","HPHM":"津B1B976","JGSK":"2021-04-01 12:27:46.635","CDBH":"7","XSFX":"由北向南","XSFXDM":"4","KKMC":"中新大道与和意路交口"},{"KKBH":"610256112","HPHM":"津E08426","JGSK":"2021-04-01 12:27:46.698","CDBH":"6","XSFX":"由西向东","XSFXDM":"2","KKMC":"中天大道与中津大道交口"},{"KKBH":"610256115","HPHM":"车牌","JGSK":"2021-04-01 12:27:46.707","CDBH":"8","XSFX":"由南向北","XSFXDM":"3","KKMC":"中天大道与中生大道交口"},{"KKBH":"720891003000","HPHM":"津RP5370","JGSK":"2021-04-01 12:27:46.784","CDBH":"8","XSFX":"由南向北","XSFXDM":"3","KKMC":"海博道与安正路交口"},{"KKBH":"610256115","HPHM":"津NGH577","JGSK":"2021-04-01 12:27:46.825","CDBH":"10","XSFX":"由北向南","XSFXDM":"4","KKMC":"中天大道与中生大道交口"},{"KKBH":"7208810040000","HPHM":"津HCB609","JGSK":"2021-04-01 12:27:46.832","CDBH":"5","XSFX":"由西向东","XSFXDM":"2","KKMC":"海旭道与永盛路交口正向"},{"KKBH":"610256113","HPHM":"津REJ693","JGSK":"2021-04-01 12:27:46.956","CDBH":"7","XSFX":"由北向南","XSFXDM":"4","KKMC":"中天大道与和风路交口"},{"KKBH":"7205710040000","HPHM":"津APQ756","JGSK":"2021-04-01 12:27:47.097","CDBH":"2","XSFX":"由东向西","XSFXDM":"1","KKMC":"动漫东路与动漫中路交口正向"},{"KKBH":"720881002000","HPHM":"晋BKZ203","JGSK":"2021-04-01 12:27:47.131","CDBH":"9","XSFX":"由南向北","XSFXDM":"3","KKMC":"海旭道与安正路交口"},{"KKBH":"720881002000","HPHM":"津DT2026","JGSK":"2021-04-01 12:27:47.177","CDBH":"8","XSFX":"由西向东","XSFXDM":"2","KKMC":"海旭道与安正路交口"},{"KKBH":"610401004","HPHM":"津JMF396","JGSK":"2021-04-01 12:27:47.276","CDBH":"8","XSFX":"由南向北","XSFXDM":"3","KKMC":"和畅路与和风路交口"},{"KKBH":"720861003000","HPHM":"鲁AJ0Z57","JGSK":"2021-04-01 12:27:47.353","CDBH":"11","XSFX":"由北向南","XSFXDM":"4","KKMC":"海晨道与安明路交口"},{"KKBH":"610266117","HPHM":"津RCV222","JGSK":"2021-04-01 12:27:47.38","CDBH":"3","XSFX":"由东向西","XSFXDM":"1","KKMC":"中生大道与和韵路交口"},{"KKBH":"610256115","HPHM":"津RSM833","JGSK":"2021-04-01 12:27:47.448","CDBH":"10","XSFX":"由北向南","XSFXDM":"4","KKMC":"中天大道与中生大道交口"},{"KKBH":"610276125","HPHM":"津A2U666","JGSK":"2021-04-01 12:27:47.542","CDBH":"7","XSFX":"由北向南","XSFXDM":"4","KKMC":"中新大道与和顺路交口"},{"KKBH":"610276126","HPHM":"车牌","JGSK":"2021-04-01 12:27:47.549","CDBH":"8","XSFX":"由北向南","XSFXDM":"4","KKMC":"中新大道与和意路交口"},{"KKBH":"7208710020000","HPHM":"津GFD289","JGSK":"2021-04-01 12:27:47.626","CDBH":"10","XSFX":"由北向南","XSFXDM":"4","KKMC":"安正路与芳菲路交口正向"},{"KKBH":"720881004000","HPHM":"津MQ2129","JGSK":"2021-04-01 12:27:47.802","CDBH":"2","XSFX":"由东向西","XSFXDM":"1","KKMC":"海旭道与永盛路交口"},{"KKBH":"610276124","HPHM":"津A06068F","JGSK":"2021-04-01 12:27:47.822","CDBH":"11","XSFX":"由北向南","XSFXDM":"4","KKMC":"中新大道与中生大道交口"},{"KKBH":"610256115","HPHM":"津C51R63","JGSK":"2021-04-01 12:27:47.844","CDBH":"6","XSFX":"由西向东","XSFXDM":"2","KKMC":"中天大道与中生大道交口"},{"KKBH":"610256112","HPHM":"津ANM352","JGSK":"2021-04-01 12:27:47.892","CDBH":"8","XSFX":"由南向北","XSFXDM":"3","KKMC":"中天大道与中津大道交口"},{"KKBH":"720881004000","HPHM":"津HCB609","JGSK":"2021-04-01 12:27:48.144","CDBH":"10","XSFX":"由西向东","XSFXDM":"2","KKMC":"海旭道与永盛路交口"},{"KKBH":"720891003000","HPHM":"京B18212","JGSK":"2021-04-01 12:27:48.163","CDBH":"2","XSFX":"由东向西","XSFXDM":"1","KKMC":"海博道与安正路交口"},{"KKBH":"610276124","HPHM":"津AY7701","JGSK":"2021-04-01 12:27:48.189","CDBH":"8","XSFX":"由南向北","XSFXDM":"3","KKMC":"中新大道与中生大道交口"},{"KKBH":"610271009","HPHM":"津C82T79","JGSK":"2021-04-01 12:27:48.289","CDBH":"7","XSFX":"由南向北","XSFXDM":"3","KKMC":"中新大道与泰七路交口"},{"KKBH":"6071310030000","HPHM":"津AF51288","JGSK":"2021-04-01 12:27:48.347","CDBH":"2","XSFX":"由东向西","XSFXDM":"1","KKMC":"中央大道与海旭道交口正向"},{"KKBH":"610256116","HPHM":"车牌","JGSK":"2021-04-01 12:27:48.45","CDBH":"9","XSFX":"由南向北","XSFXDM":"3","KKMC":"中天大道与和顺路交口"},{"KKBH":"610256113","HPHM":"津A9E535","JGSK":"2021-04-01 12:27:48.592","CDBH":"2","XSFX":"由西向东","XSFXDM":"2","KKMC":"中天大道与和风路交口"},{"KKBH":"610256115","HPHM":"津MXX852","JGSK":"2021-04-01 12:27:48.617","CDBH":"9","XSFX":"由南向北","XSFXDM":"3","KKMC":"中天大道与中生大道交口"},{"KKBH":"7205710040000","HPHM":"冀BQ575T","JGSK":"2021-04-01 12:27:48.681","CDBH":"1","XSFX":"由东向西","XSFXDM":"1","KKMC":"动漫东路与动漫中路交口正向"},{"KKBH":"7208810020000","HPHM":"冀D626QD","JGSK":"2021-04-01 12:27:48.72","CDBH":"2","XSFX":"由东向西","XSFXDM":"1","KKMC":"海旭道与安正路交口正向"},{"KKBH":"711","HPHM":"津C52N71","JGSK":"2021-04-01 12:27:48.789","CDBH":"7","XSFX":"由北向南","XSFXDM":"4","KKMC":"不礼让行人中新大道与和旭路交口"},{"KKBH":"7208610030000","HPHM":"津C165L8","JGSK":"2021-04-01 12:27:48.982","CDBH":"3","XSFX":"由东向西","XSFXDM":"1","KKMC":"海晨道与安明路交口正向"},{"KKBH":"720891004000","HPHM":"川Y988C7","JGSK":"2021-04-01 12:27:49.013","CDBH":"11","XSFX":"由北向南","XSFXDM":"4","KKMC":"海博道与安平路交口"},{"KKBH":"6071310030000","HPHM":"津NH8335","JGSK":"2021-04-01 12:27:49.071","CDBH":"3","XSFX":"由东向西","XSFXDM":"1","KKMC":"中央大道与海旭道交口正向"},{"KKBH":"720891005000","HPHM":"津A09R50","JGSK":"2021-04-01 12:27:49.093","CDBH":"8","XSFX":"由南向北","XSFXDM":"3","KKMC":"海博道与安明路交口"},{"KKBH":"7208710020000","HPHM":"吉A1YS06","JGSK":"2021-04-01 12:27:49.127","CDBH":"9","XSFX":"由北向南","XSFXDM":"4","KKMC":"安正路与芳菲路交口正向"},{"KKBH":"610266118","HPHM":"津C52X25","JGSK":"2021-04-01 12:27:49.179","CDBH":"11","XSFX":"由北向南","XSFXDM":"4","KKMC":"中生大道与和畅路交口"},{"KKBH":"7208610020000","HPHM":"津A12J20","JGSK":"2021-04-01 12:27:49.522","CDBH":"4","XSFX":"由西向东","XSFXDM":"2","KKMC":"海晨道与安正路交口正向"},{"KKBH":"610266122000","HPHM":"鲁E6U627","JGSK":"2021-04-01 12:27:49.582","CDBH":"2","XSFX":"由西向东","XSFXDM":"2","KKMC":"生态城中生大道故道河一桥西向东上桥处"},{"KKBH":"610276126","HPHM":"津A8W581","JGSK":"2021-04-01 12:27:49.646","CDBH":"5","XSFX":"由南向北","XSFXDM":"3","KKMC":"中新大道与和意路交口"},{"KKBH":"610256113","HPHM":"晋KKG270","JGSK":"2021-04-01 12:27:49.682","CDBH":"5","XSFX":"由南向北","XSFXDM":"3","KKMC":"中天大道与和风路交口"},{"KKBH":"610276124","HPHM":"冀EHV620","JGSK":"2021-04-01 12:27:49.983","CDBH":"10","XSFX":"由北向南","XSFXDM":"4","KKMC":"中新大道与中生大道交口"},{"KKBH":"6102661220000","HPHM":"鲁NU06Y9","JGSK":"2021-04-01 12:27:49.988","CDBH":"2","XSFX":"由西向东","XSFXDM":"2","KKMC":"生态城中生大道故道河一桥西向东上桥处正向"},{"KKBH":"610266117","HPHM":"津GSH176","JGSK":"2021-04-01 12:27:50.02","CDBH":"2","XSFX":"由东向西","XSFXDM":"1","KKMC":"中生大道与和韵路交口"},{"KKBH":"720861003000","HPHM":"鲁H678QM","JGSK":"2021-04-01 12:27:50.288","CDBH":"5","XSFX":"由西向东","XSFXDM":"2","KKMC":"海晨道与安明路交口"},{"KKBH":"720861003000","HPHM":"津GZK938","JGSK":"2021-04-01 12:27:50.298","CDBH":"2","XSFX":"由东向西","XSFXDM":"1","KKMC":"海晨道与安明路交口"},{"KKBH":"610266117","HPHM":"津KMM007","JGSK":"2021-04-01 12:27:50.571","CDBH":"8","XSFX":"由南向北","XSFXDM":"3","KKMC":"中生大道与和韵路交口"},{"KKBH":"610276124","HPHM":"津B2T963","JGSK":"2021-04-01 12:27:50.704","CDBH":"11","XSFX":"由北向南","XSFXDM":"4","KKMC":"中新大道与中生大道交口"},{"KKBH":"7208810070000","HPHM":"苏F039T9","JGSK":"2021-04-01 12:27:50.792","CDBH":"2","XSFX":"由东向西","XSFXDM":"1","KKMC":"海旭道与弘通路交口正向"},{"KKBH":"711","HPHM":"津MDR119","JGSK":"2021-04-01 12:27:51.031","CDBH":"7","XSFX":"由北向南","XSFXDM":"4","KKMC":"不礼让行人中新大道与和旭路交口"},{"KKBH":"7208810020000","HPHM":"车牌","JGSK":"2021-04-01 12:27:51.039","CDBH":"7","XSFX":"由西向东","XSFXDM":"2","KKMC":"海旭道与安正路交口正向"},{"KKBH":"6071310030000","HPHM":"津ADD3092","JGSK":"2021-04-01 12:27:51.29","CDBH":"1","XSFX":"由东向西","XSFXDM":"1","KKMC":"中央大道与海旭道交口正向"},{"KKBH":"720881002000","HPHM":"津C29C79","JGSK":"2021-04-01 12:27:51.336","CDBH":"7","XSFX":"由西向东","XSFXDM":"2","KKMC":"海旭道与安正路交口"},{"KKBH":"7208610030000","HPHM":"津RU2833","JGSK":"2021-04-01 12:27:51.454","CDBH":"2","XSFX":"由东向西","XSFXDM":"1","KKMC":"海晨道与安明路交口正向"},{"KKBH":"7208910030000","HPHM":"津G02009","JGSK":"2021-04-01 12:27:51.47","CDBH":"9","XSFX":"由南向北","XSFXDM":"3","KKMC":"海博道与安正路交口正向"},{"KKBH":"610276124","HPHM":"津C56Q88","JGSK":"2021-04-01 12:27:51.47","CDBH":"8","XSFX":"由南向北","XSFXDM":"3","KKMC":"中新大道与中生大道交口"},{"KKBH":"610391007","HPHM":"津NKX303","JGSK":"2021-04-01 12:27:51.596","CDBH":"10","XSFX":"由北向南","XSFXDM":"4","KKMC":"和韵路与和风路交口"},{"KKBH":"610256115","HPHM":"鲁FB659C","JGSK":"2021-04-01 12:27:51.691","CDBH":"2","XSFX":"由东向西","XSFXDM":"1","KKMC":"中天大道与中生大道交口"},{"KKBH":"610276124","HPHM":"津KRG587","JGSK":"2021-04-01 12:27:51.693","CDBH":"7","XSFX":"由南向北","XSFXDM":"3","KKMC":"中新大道与中生大道交口"},{"KKBH":"610256113","HPHM":"车牌","JGSK":"2021-04-01 12:27:51.695","CDBH":"6","XSFX":"由南向北","XSFXDM":"3","KKMC":"中天大道与和风路交口"},{"KKBH":"720571004000","HPHM":"冀BQ575T","JGSK":"2021-04-01 12:27:51.767","CDBH":"1","XSFX":"由东向西","XSFXDM":"1","KKMC":"动漫东路与动漫中路交口"},{"KKBH":"720881002000","HPHM":"冀D626QD","JGSK":"2021-04-01 12:27:51.817","CDBH":"2","XSFX":"由东向西","XSFXDM":"1","KKMC":"海旭道与安正路交口"},{"KKBH":"720891003000","HPHM":"车牌","JGSK":"2021-04-01 12:27:51.843","CDBH":"3","XSFX":"由东向西","XSFXDM":"1","KKMC":"海博道与安正路交口"},{"KKBH":"610256115","HPHM":"鲁MU390U","JGSK":"2021-04-01 12:27:52.011","CDBH":"1","XSFX":"由东向西","XSFXDM":"1","KKMC":"中天大道与中生大道交口"},{"KKBH":"610271010","HPHM":"冀J2986F","JGSK":"2021-04-01 12:27:52.039","CDBH":"4","XSFX":"由南向北","XSFXDM":"3","KKMC":"中新大道与华五路交口"},{"KKBH":"711","HPHM":"津D66779","JGSK":"2021-04-01 12:27:52.072","CDBH":"8","XSFX":"由北向南","XSFXDM":"4","KKMC":"不礼让行人中新大道与和旭路交口"},{"KKBH":"610256113","HPHM":"津A9E535","JGSK":"2021-04-01 12:27:52.098","CDBH":"2","XSFX":"由西向东","XSFXDM":"2","KKMC":"中天大道与和风路交口"},{"KKBH":"610276124","HPHM":"鲁N008BH","JGSK":"2021-04-01 12:27:52.127","CDBH":"8","XSFX":"由南向北","XSFXDM":"3","KKMC":"中新大道与中生大道交口"},{"KKBH":"610256113","HPHM":"津A09881D","JGSK":"2021-04-01 12:27:52.153","CDBH":"8","XSFX":"由北向南","XSFXDM":"4","KKMC":"中天大道与和风路交口"},{"KKBH":"610401004","HPHM":"津JMF396","JGSK":"2021-04-01 12:27:52.162","CDBH":"9","XSFX":"由南向北","XSFXDM":"3","KKMC":"和畅路与和风路交口"},{"KKBH":"610256116","HPHM":"津J7EX79","JGSK":"2021-04-01 12:27:52.29","CDBH":"9","XSFX":"由南向北","XSFXDM":"3","KKMC":"中天大道与和顺路交口"},{"KKBH":"610276124","HPHM":"鲁M43M29","JGSK":"2021-04-01 12:27:52.302","CDBH":"10","XSFX":"由北向南","XSFXDM":"4","KKMC":"中新大道与中生大道交口"},{"KKBH":"7208710020000","HPHM":"津DT2026","JGSK":"2021-04-01 12:27:52.367","CDBH":"10","XSFX":"由北向南","XSFXDM":"4","KKMC":"安正路与芳菲路交口正向"},{"KKBH":"6071310030000","HPHM":"津C137F7","JGSK":"2021-04-01 12:27:52.445","CDBH":"2","XSFX":"由东向西","XSFXDM":"1","KKMC":"中央大道与海旭道交口正向"},{"KKBH":"610391006","HPHM":"冀F10X53","JGSK":"2021-04-01 12:27:52.743","CDBH":"1","XSFX":"由东向西","XSFXDM":"1","KKMC":"和韵路与和意路交口"},{"KKBH":"720861003000","HPHM":"津C165L8","JGSK":"2021-04-01 12:27:52.936","CDBH":"2","XSFX":"由东向西","XSFXDM":"1","KKMC":"海晨道与安明路交口"},{"KKBH":"610256115","HPHM":"津AU5595","JGSK":"2021-04-01 12:27:52.951","CDBH":"10","XSFX":"由北向南","XSFXDM":"4","KKMC":"中天大道与中生大道交口"},{"KKBH":"610276124","HPHM":"津AF19245","JGSK":"2021-04-01 12:27:53.279","CDBH":"1","XSFX":"由东向西","XSFXDM":"1","KKMC":"中新大道与中生大道交口"},{"KKBH":"610276124","HPHM":"辽NZ6270","JGSK":"2021-04-01 12:27:53.441","CDBH":"7","XSFX":"由南向北","XSFXDM":"3","KKMC":"中新大道与中生大道交口"},{"KKBH":"7205710010000","HPHM":"津AZ8826","JGSK":"2021-04-01 12:27:53.456","CDBH":"2","XSFX":"由西向东","XSFXDM":"2","KKMC":"动漫东路与文一路交口正向"},{"KKBH":"720891003000","HPHM":"车牌","JGSK":"2021-04-01 12:27:53.811","CDBH":"5","XSFX":"由西向东","XSFXDM":"2","KKMC":"海博道与安正路交口"},{"KKBH":"720891003000","HPHM":"车牌","JGSK":"2021-04-01 12:27:53.888","CDBH":"4","XSFX":"由西向东","XSFXDM":"2","KKMC":"海博道与安正路交口"},{"KKBH":"610276124","HPHM":"津C063W8","JGSK":"2021-04-01 12:27:53.983","CDBH":"11","XSFX":"由北向南","XSFXDM":"4","KKMC":"中新大道与中生大道交口"},{"KKBH":"610256114","HPHM":"车牌","JGSK":"2021-04-01 12:27:54.323","CDBH":"1","XSFX":"由西向东","XSFXDM":"2","KKMC":"中天大道与和旭路交口"},{"KKBH":"610276124","HPHM":"津C27T72","JGSK":"2021-04-01 12:27:54.584","CDBH":"8","XSFX":"由南向北","XSFXDM":"3","KKMC":"中新大道与中生大道交口"},{"KKBH":"610391007","HPHM":"京N009A4","JGSK":"2021-04-01 12:27:54.7","CDBH":"10","XSFX":"由北向南","XSFXDM":"4","KKMC":"和韵路与和风路交口"},{"KKBH":"610256114","HPHM":"车牌","JGSK":"2021-04-01 12:27:54.782","CDBH":"1","XSFX":"由西向东","XSFXDM":"2","KKMC":"中天大道与和旭路交口"},{"KKBH":"610266122000","HPHM":"鲁NU06Y9","JGSK":"2021-04-01 12:27:54.942","CDBH":"2","XSFX":"由西向东","XSFXDM":"2","KKMC":"生态城中生大道故道河一桥西向东上桥处"},{"KKBH":"610276124","HPHM":"津KRG587","JGSK":"2021-04-01 12:27:55.149","CDBH":"7","XSFX":"由南向北","XSFXDM":"3","KKMC":"中新大道与中生大道交口"},{"KKBH":"610276124","HPHM":"鲁N008BH","JGSK":"2021-04-01 12:27:55.309","CDBH":"8","XSFX":"由南向北","XSFXDM":"3","KKMC":"中新大道与中生大道交口"},{"KKBH":"720871002000","HPHM":"吉A1YS06","JGSK":"2021-04-01 12:27:55.335","CDBH":"8","XSFX":"由北向南","XSFXDM":"4","KKMC":"安正路与芳菲路交口"},{"KKBH":"610286127","HPHM":"鲁R1CR85","JGSK":"2021-04-01 12:27:55.675","CDBH":"4","XSFX":"由西向东","XSFXDM":"2","KKMC":"中津大道与和畅路交口"},{"KKBH":"610256115","HPHM":"津MRY386","JGSK":"2021-04-01 12:27:55.933","CDBH":"2","XSFX":"由东向西","XSFXDM":"1","KKMC":"中天大道与中生大道交口"},{"KKBH":"610401004","HPHM":"冀J859DP","JGSK":"2021-04-01 12:27:55.954","CDBH":"10","XSFX":"由北向南","XSFXDM":"4","KKMC":"和畅路与和风路交口"},{"KKBH":"610256113","HPHM":"车牌","JGSK":"2021-04-01 12:27:56.162","CDBH":"6","XSFX":"由南向北","XSFXDM":"3","KKMC":"中天大道与和风路交口"},{"KKBH":"610256113","HPHM":"津E10315","JGSK":"2021-04-01 12:27:56.169","CDBH":"4","XSFX":"由南向北","XSFXDM":"3","KKMC":"中天大道与和风路交口"},{"KKBH":"720891003000","HPHM":"津G02009","JGSK":"2021-04-01 12:27:56.225","CDBH":"8","XSFX":"由南向北","XSFXDM":"3","KKMC":"海博道与安正路交口"},{"KKBH":"610271010","HPHM":"川B4QZ83","JGSK":"2021-04-01 12:27:56.276","CDBH":"8","XSFX":"由北向南","XSFXDM":"4","KKMC":"中新大道与华五路交口"},{"KKBH":"610271010","HPHM":"津DQB999","JGSK":"2021-04-01 12:27:56.511","CDBH":"4","XSFX":"由南向北","XSFXDM":"3","KKMC":"中新大道与华五路交口"},{"KKBH":"610326142000","HPHM":"车牌","JGSK":"2021-04-01 12:27:56.601","CDBH":"4","XSFX":"由西向东","XSFXDM":"2","KKMC":"中成大道与泰七路交口"},{"KKBH":"720871002000","HPHM":"津GFD289","JGSK":"2021-04-01 12:27:56.615","CDBH":"9","XSFX":"由北向南","XSFXDM":"4","KKMC":"安正路与芳菲路交口"},{"KKBH":"610276124","HPHM":"辽NZ6270","JGSK":"2021-04-01 12:27:56.749","CDBH":"7","XSFX":"由南向北","XSFXDM":"3","KKMC":"中新大道与中生大道交口"},{"KKBH":"720891003000","HPHM":"车牌","JGSK":"2021-04-01 12:27:56.851","CDBH":"5","XSFX":"由西向东","XSFXDM":"2","KKMC":"海博道与安正路交口"},{"KKBH":"610276125","HPHM":"津HHL930","JGSK":"2021-04-01 12:27:56.891","CDBH":"7","XSFX":"由北向南","XSFXDM":"4","KKMC":"中新大道与和顺路交口"},{"KKBH":"6103261420000","HPHM":"吉BLR105","JGSK":"2021-04-01 12:27:57.179","CDBH":"13","XSFX":"由北向南","XSFXDM":"4","KKMC":"中成大道与泰七路交口正向"},{"KKBH":"610256113","HPHM":"津A09881D","JGSK":"2021-04-01 12:27:57.196","CDBH":"8","XSFX":"由北向南","XSFXDM":"4","KKMC":"中天大道与和风路交口"},{"KKBH":"610276124","HPHM":"津C27T72","JGSK":"2021-04-01 12:27:57.23","CDBH":"8","XSFX":"由南向北","XSFXDM":"3","KKMC":"中新大道与中生大道交口"},{"KKBH":"711","HPHM":"京QPS691","JGSK":"2021-04-01 12:27:57.274","CDBH":"7","XSFX":"由北向南","XSFXDM":"4","KKMC":"不礼让行人中新大道与和旭路交口"},{"KKBH":"6102610030000","HPHM":"苏CD869L","JGSK":"2021-04-01 12:27:57.671","CDBH":"7","XSFX":"由北向南","XSFXDM":"4","KKMC":"中生大道与静湖南路交口正向"},{"KKBH":"610256115","HPHM":"冀D9A092","JGSK":"2021-04-01 12:27:57.675","CDBH":"3","XSFX":"由东向西","XSFXDM":"1","KKMC":"中天大道与中生大道交口"},{"KKBH":"7208810020000","HPHM":"津AD69207","JGSK":"2021-04-01 12:27:57.724","CDBH":"13","XSFX":"由北向南","XSFXDM":"4","KKMC":"海旭道与安正路交口正向"},{"KKBH":"711","HPHM":"鲁NGE377","JGSK":"2021-04-01 12:27:57.731","CDBH":"2","XSFX":"由东向西","XSFXDM":"1","KKMC":"不礼让行人中新大道与和旭路交口"},{"KKBH":"720881007000","HPHM":"苏F039T9","JGSK":"2021-04-01 12:27:57.77","CDBH":"1","XSFX":"由东向西","XSFXDM":"1","KKMC":"海旭道与弘通路交口"},{"KKBH":"610276125","HPHM":"津A5038警","JGSK":"2021-04-01 12:27:57.961","CDBH":"7","XSFX":"由北向南","XSFXDM":"4","KKMC":"中新大道与和顺路交口"},{"KKBH":"610266117","HPHM":"津C91537","JGSK":"2021-04-01 12:27:58.051","CDBH":"5","XSFX":"由西向东","XSFXDM":"2","KKMC":"中生大道与和韵路交口"},{"KKBH":"6071310030000","HPHM":"津CD1062","JGSK":"2021-04-01 12:27:58.055","CDBH":"1","XSFX":"由东向西","XSFXDM":"1","KKMC":"中央大道与海旭道交口正向"},{"KKBH":"610276124","HPHM":"津E31705","JGSK":"2021-04-01 12:27:58.058","CDBH":"7","XSFX":"由南向北","XSFXDM":"3","KKMC":"中新大道与中生大道交口"},{"KKBH":"610271008","HPHM":"车牌","JGSK":"2021-04-01 12:27:58.249","CDBH":"5","XSFX":"由北向南","XSFXDM":"4","KKMC":"中新大道与航母主题公园支路交口"},{"KKBH":"610256114","HPHM":"津AF19420","JGSK":"2021-04-01 12:27:58.32","CDBH":"9","XSFX":"由北向南","XSFXDM":"4","KKMC":"中天大道与和旭路交口"},{"KKBH":"610256115","HPHM":"鲁A2M9L3","JGSK":"2021-04-01 12:27:58.528","CDBH":"10","XSFX":"由北向南","XSFXDM":"4","KKMC":"中天大道与中生大道交口"},{"KKBH":"720861002000","HPHM":"津A12J20","JGSK":"2021-04-01 12:27:58.58","CDBH":"4","XSFX":"由西向东","XSFXDM":"2","KKMC":"海晨道与安正路交口"},{"KKBH":"7205610020000","HPHM":"津DP0095","JGSK":"2021-04-01 12:27:58.594","CDBH":"3","XSFX":"由西向东","XSFXDM":"2","KKMC":"动漫北路与文三路交口正向"},{"KKBH":"7205410040000","HPHM":"津AU5956","JGSK":"2021-04-01 12:27:58.718","CDBH":"1","XSFX":"由东向西","XSFXDM":"1","KKMC":"动漫环路东与动漫中路交口正向"},{"KKBH":"610391007","HPHM":"京N009A4","JGSK":"2021-04-01 12:27:58.797","CDBH":"10","XSFX":"由北向南","XSFXDM":"4","KKMC":"和韵路与和风路交口"},{"KKBH":"610401004","HPHM":"鲁R29B71","JGSK":"2021-04-01 12:27:58.834","CDBH":"10","XSFX":"由北向南","XSFXDM":"4","KKMC":"和畅路与和风路交口"},{"KKBH":"610256112","HPHM":"津ANM352","JGSK":"2021-04-01 12:27:58.944","CDBH":"9","XSFX":"由南向北","XSFXDM":"3","KKMC":"中天大道与中津大道交口"},{"KKBH":"610391006","HPHM":"津AR9778","JGSK":"2021-04-01 12:27:58.966","CDBH":"1","XSFX":"由东向西","XSFXDM":"1","KKMC":"和韵路与和意路交口"},{"KKBH":"610276124","HPHM":"鲁CZ806B","JGSK":"2021-04-01 12:27:59.11","CDBH":"8","XSFX":"由南向北","XSFXDM":"3","KKMC":"中新大道与中生大道交口"},{"KKBH":"610276124","HPHM":"津C705X2","JGSK":"2021-04-01 12:27:59.125","CDBH":"4","XSFX":"由西向东","XSFXDM":"2","KKMC":"中新大道与中生大道交口"},{"KKBH":"610276125","HPHM":"豫EZ1926","JGSK":"2021-04-01 12:27:59.241","CDBH":"8","XSFX":"由北向南","XSFXDM":"4","KKMC":"中新大道与和顺路交口"},{"KKBH":"610266118","HPHM":"津C9G790","JGSK":"2021-04-01 12:27:59.35","CDBH":"4","XSFX":"由西向东","XSFXDM":"2","KKMC":"中生大道与和畅路交口"},{"KKBH":"711","HPHM":"津NJF308","JGSK":"2021-04-01 12:27:59.354","CDBH":"7","XSFX":"由北向南","XSFXDM":"4","KKMC":"不礼让行人中新大道与和旭路交口"},{"KKBH":"610256113","HPHM":"津GDZ996","JGSK":"2021-04-01 12:27:59.442","CDBH":"4","XSFX":"由南向北","XSFXDM":"3","KKMC":"中天大道与和风路交口"},{"KKBH":"610286127","HPHM":"鲁R1CR85","JGSK":"2021-04-01 12:27:59.54","CDBH":"5","XSFX":"由西向东","XSFXDM":"2","KKMC":"中津大道与和畅路交口"},{"KKBH":"711","HPHM":"冀B0F50C","JGSK":"2021-04-01 12:27:59.557","CDBH":"5","XSFX":"由南向北","XSFXDM":"3","KKMC":"不礼让行人中新大道与和旭路交口"},{"KKBH":"7280310020000","HPHM":"晋HDH948","JGSK":"2021-04-01 12:27:59.613","CDBH":"3","XSFX":"由西向东","XSFXDM":"2","KKMC":"动漫中路与文一路交口正向"},{"KKBH":"7280310020000","HPHM":"车牌","JGSK":"2021-04-01 12:27:59.638","CDBH":"8","XSFX":"由北向南","XSFXDM":"4","KKMC":"动漫中路与文一路交口正向"},{"KKBH":"7208610030000","HPHM":"车牌","JGSK":"2021-04-01 12:27:59.7","CDBH":"7","XSFX":"由南向北","XSFXDM":"3","KKMC":"海晨道与安明路交口正向"},{"KKBH":"7280310020000","HPHM":"冀BQ575T","JGSK":"2021-04-01 12:27:59.763","CDBH":"5","XSFX":"由南向北","XSFXDM":"3","KKMC":"动漫中路与文一路交口正向"},{"KKBH":"720891003000","HPHM":"车牌","JGSK":"2021-04-01 12:27:59.807","CDBH":"5","XSFX":"由西向东","XSFXDM":"2","KKMC":"海博道与安正路交口"},{"KKBH":"610271010","HPHM":"津DQB999","JGSK":"2021-04-01 12:27:59.864","CDBH":"4","XSFX":"由南向北","XSFXDM":"3","KKMC":"中新大道与华五路交口"},{"KKBH":"610391007","HPHM":"川A2M1Q1","JGSK":"2021-04-01 12:27:59.888","CDBH":"10","XSFX":"由北向南","XSFXDM":"4","KKMC":"和韵路与和风路交口"},{"KKBH":"610391007","HPHM":"冀DA829L","JGSK":"2021-04-01 12:27:59.998","CDBH":"3","XSFX":"由东向西","XSFXDM":"1","KKMC":"和韵路与和风路交口"},{"KKBH":"610266117","HPHM":"冀R3592H","JGSK":"2021-04-01 12:28:00.132","CDBH":"2","XSFX":"由东向西","XSFXDM":"1","KKMC":"中生大道与和韵路交口"},{"KKBH":"610326142000","HPHM":"吉BLR105","JGSK":"2021-04-01 12:28:00.375","CDBH":"14","XSFX":"由北向南","XSFXDM":"4","KKMC":"中成大道与泰七路交口"},{"KKBH":"610391006","HPHM":"冀F10X53","JGSK":"2021-04-01 12:28:00.419","CDBH":"1","XSFX":"由东向西","XSFXDM":"1","KKMC":"和韵路与和意路交口"},{"KKBH":"7208710020000","HPHM":"车牌","JGSK":"2021-04-01 12:28:00.528","CDBH":"10","XSFX":"由北向南","XSFXDM":"4","KKMC":"安正路与芳菲路交口正向"},{"KKBH":"610276124","HPHM":"津AF1924","JGSK":"2021-04-01 12:28:00.544","CDBH":"1","XSFX":"由东向西","XSFXDM":"1","KKMC":"中新大道与中生大道交口"},{"KKBH":"610271008","HPHM":"津C26B99","JGSK":"2021-04-01 12:28:00.549","CDBH":"5","XSFX":"由北向南","XSFXDM":"4","KKMC":"中新大道与航母主题公园支路交口"},{"KKBH":"7209010030000","HPHM":"津GQZ228","JGSK":"2021-04-01 12:28:00.624","CDBH":"1","XSFX":"由东向西","XSFXDM":"1","KKMC":"玉林道与安平路交口正向"},{"KKBH":"610256115","HPHM":"津MRY386","JGSK":"2021-04-01 12:28:00.656","CDBH":"3","XSFX":"由东向西","XSFXDM":"1","KKMC":"中天大道与中生大道交口"},{"KKBH":"7208810020000","HPHM":"鲁AH21S0","JGSK":"2021-04-01 12:28:00.839","CDBH":"3","XSFX":"由东向西","XSFXDM":"1","KKMC":"海旭道与安正路交口正向"},{"KKBH":"6102610030000","HPHM":"津LBD382","JGSK":"2021-04-01 12:28:01.029","CDBH":"1","XSFX":"由东向西","XSFXDM":"1","KKMC":"中生大道与静湖南路交口正向"},{"KKBH":"610276125","HPHM":"津A8F670","JGSK":"2021-04-01 12:28:01.125","CDBH":"8","XSFX":"由北向南","XSFXDM":"4","KKMC":"中新大道与和顺路交口"},{"KKBH":"610256114","HPHM":"津H04585","JGSK":"2021-04-01 12:28:01.344","CDBH":"7","XSFX":"由北向南","XSFXDM":"4","KKMC":"中天大道与和旭路交口"},{"KKBH":"720891003000","HPHM":"车牌","JGSK":"2021-04-01 12:28:01.49","CDBH":"5","XSFX":"由西向东","XSFXDM":"2","KKMC":"海博道与安正路交口"},{"KKBH":"610276124","HPHM":"津ADL9376","JGSK":"2021-04-01 12:28:01.499","CDBH":"8","XSFX":"由南向北","XSFXDM":"3","KKMC":"中新大道与中生大道交口"},{"KKBH":"610276124","HPHM":"津E31705","JGSK":"2021-04-01 12:28:01.549","CDBH":"7","XSFX":"由南向北","XSFXDM":"3","KKMC":"中新大道与中生大道交口"},{"KKBH":"7208910030000","HPHM":"车牌","JGSK":"2021-04-01 12:28:01.711","CDBH":"2","XSFX":"由东向西","XSFXDM":"1","KKMC":"海博道与安正路交口正向"},{"KKBH":"610256115","HPHM":"津KD3561","JGSK":"2021-04-01 12:28:01.841","CDBH":"3","XSFX":"由东向西","XSFXDM":"1","KKMC":"中天大道与中生大道交口"},{"KKBH":"720881002000","HPHM":"津AD69207","JGSK":"2021-04-01 12:28:01.923","CDBH":"13","XSFX":"由北向南","XSFXDM":"4","KKMC":"海旭道与安正路交口"},{"KKBH":"610271010","HPHM":"川B4QZ83","JGSK":"2021-04-01 12:28:01.98","CDBH":"8","XSFX":"由北向南","XSFXDM":"4","KKMC":"中新大道与华五路交口"},{"KKBH":"610401004","HPHM":"冀J859DP","JGSK":"2021-04-01 12:28:02.035","CDBH":"11","XSFX":"由北向南","XSFXDM":"4","KKMC":"和畅路与和风路交口"},{"KKBH":"610256113","HPHM":"津AM1777","JGSK":"2021-04-01 12:28:02.079","CDBH":"9","XSFX":"由北向南","XSFXDM":"4","KKMC":"中天大道与和风路交口"},{"KKBH":"610276124","HPHM":"鲁CZ806B","JGSK":"2021-04-01 12:28:02.109","CDBH":"8","XSFX":"由南向北","XSFXDM":"3","KKMC":"中新大道与中生大道交口"},{"KKBH":"728031002000","HPHM":"冀BQ575T","JGSK":"2021-04-01 12:28:02.152","CDBH":"5","XSFX":"由南向北","XSFXDM":"3","KKMC":"动漫中路与文一路交口"},{"KKBH":"711","HPHM":"津RCQ917","JGSK":"2021-04-01 12:28:02.199","CDBH":"5","XSFX":"由南向北","XSFXDM":"3","KKMC":"不礼让行人中新大道与和旭路交口"},{"KKBH":"7208810040000","HPHM":"蒙G81803","JGSK":"2021-04-01 12:28:02.229","CDBH":"1","XSFX":"由东向西","XSFXDM":"1","KKMC":"海旭道与永盛路交口正向"},{"KKBH":"610256114","HPHM":"津AF19420","JGSK":"2021-04-01 12:28:02.399","CDBH":"9","XSFX":"由北向南","XSFXDM":"4","KKMC":"中天大道与和旭路交口"},{"KKBH":"7208910030000","HPHM":"车牌","JGSK":"2021-04-01 12:28:02.529","CDBH":"3","XSFX":"由东向西","XSFXDM":"1","KKMC":"海博道与安正路交口正向"},{"KKBH":"7205610020000","HPHM":"吉AXM017","JGSK":"2021-04-01 12:28:02.547","CDBH":"3","XSFX":"由西向东","XSFXDM":"2","KKMC":"动漫北路与文三路交口正向"},{"KKBH":"720891003000","HPHM":"车牌","JGSK":"2021-04-01 12:28:02.646","CDBH":"1","XSFX":"由东向西","XSFXDM":"1","KKMC":"海博道与安正路交口"},{"KKBH":"610276125","HPHM":"鲁MB5Y06","JGSK":"2021-04-01 12:28:02.761","CDBH":"8","XSFX":"由北向南","XSFXDM":"4","KKMC":"中新大道与和顺路交口"},{"KKBH":"720891003000","HPHM":"津CAU828","JGSK":"2021-04-01 12:28:02.787","CDBH":"8","XSFX":"由南向北","XSFXDM":"3","KKMC":"海博道与安正路交口"},{"KKBH":"610256115","HPHM":"津E00955","JGSK":"2021-04-01 12:28:03.013","CDBH":"2","XSFX":"由东向西","XSFXDM":"1","KKMC":"中天大道与中生大道交口"},{"KKBH":"610256113","HPHM":"津E13444","JGSK":"2021-04-01 12:28:03.047","CDBH":"4","XSFX":"由南向北","XSFXDM":"3","KKMC":"中天大道与和风路交口"},{"KKBH":"7208710020000","HPHM":"津HQB668","JGSK":"2021-04-01 12:28:03.054","CDBH":"5","XSFX":"由南向北","XSFXDM":"3","KKMC":"安正路与芳菲路交口正向"},{"KKBH":"7280310020000","HPHM":"车牌","JGSK":"2021-04-01 12:28:03.119","CDBH":"8","XSFX":"由北向南","XSFXDM":"4","KKMC":"动漫中路与文一路交口正向"},{"KKBH":"610266118","HPHM":"津C9G790","JGSK":"2021-04-01 12:28:03.462","CDBH":"5","XSFX":"由西向东","XSFXDM":"2","KKMC":"中生大道与和畅路交口"},{"KKBH":"610271010","HPHM":"津HNZ125","JGSK":"2021-04-01 12:28:03.499","CDBH":"7","XSFX":"由北向南","XSFXDM":"4","KKMC":"中新大道与华五路交口"},{"KKBH":"610391007","HPHM":"黑JR7669","JGSK":"2021-04-01 12:28:03.557","CDBH":"10","XSFX":"由北向南","XSFXDM":"4","KKMC":"和韵路与和风路交口"},{"KKBH":"7208610030000","HPHM":"苏A5H31B","JGSK":"2021-04-01 12:28:03.568","CDBH":"10","XSFX":"由北向南","XSFXDM":"4","KKMC":"海晨道与安明路交口正向"},{"KKBH":"610276125","HPHM":"新A991FZ","JGSK":"2021-04-01 12:28:03.721","CDBH":"7","XSFX":"由北向南","XSFXDM":"4","KKMC":"中新大道与和顺路交口"},{"KKBH":"610391007","HPHM":"川A2M1Q1","JGSK":"2021-04-01 12:28:03.842","CDBH":"11","XSFX":"由北向南","XSFXDM":"4","KKMC":"和韵路与和风路交口"},{"KKBH":"610276124","HPHM":"津ADL9376","JGSK":"2021-04-01 12:28:03.87","CDBH":"8","XSFX":"由南向北","XSFXDM":"3","KKMC":"中新大道与中生大道交口"},{"KKBH":"7205710040000","HPHM":"车牌","JGSK":"2021-04-01 12:28:03.928","CDBH":"4","XSFX":"由西向东","XSFXDM":"2","KKMC":"动漫东路与动漫中路交口正向"},{"KKBH":"610391007","HPHM":"津RCB186","JGSK":"2021-04-01 12:28:04.022","CDBH":"4","XSFX":"由西向东","XSFXDM":"2","KKMC":"和韵路与和风路交口"},{"KKBH":"7205710040000","HPHM":"津A7Q379","JGSK":"2021-04-01 12:28:04.044","CDBH":"2","XSFX":"由东向西","XSFXDM":"1","KKMC":"动漫东路与动漫中路交口正向"},{"KKBH":"7205410020000","HPHM":"车牌","JGSK":"2021-04-01 12:28:04.046","CDBH":"1","XSFX":"由东向西","XSFXDM":"1","KKMC":"动漫环路西与动漫中路交口正向"},{"KKBH":"610271008","HPHM":"津HBH357","JGSK":"2021-04-01 12:28:04.147","CDBH":"5","XSFX":"由北向南","XSFXDM":"4","KKMC":"中新大道与航母主题公园支路交口"},{"KKBH":"610391008","HPHM":"津AR9766","JGSK":"2021-04-01 12:28:04.149","CDBH":"1","XSFX":"由东向西","XSFXDM":"1","KKMC":"和韵路与和旭路交口"},{"KKBH":"720891003000","HPHM":"车牌","JGSK":"2021-04-01 12:28:04.487","CDBH":"1","XSFX":"由东向西","XSFXDM":"1","KKMC":"海博道与安正路交口"},{"KKBH":"7208910040000","HPHM":"冀B7DZ88","JGSK":"2021-04-01 12:28:04.621","CDBH":"6","XSFX":"由西向东","XSFXDM":"2","KKMC":"海博道与安平路交口正向"},{"KKBH":"610401005","HPHM":"津MZK819","JGSK":"2021-04-01 12:28:04.652","CDBH":"4","XSFX":"由西向东","XSFXDM":"2","KKMC":"和畅路与和顺路交口"},{"KKBH":"610261005000","HPHM":"冀RD16916","JGSK":"2021-04-01 12:28:04.855","CDBH":"1","XSFX":"由东向西","XSFXDM":"1","KKMC":"中生大道与静湖西路（南侧）"},{"KKBH":"7208810020000","HPHM":"津NNY072","JGSK":"2021-04-01 12:28:05.009","CDBH":"5","XSFX":"由西向东","XSFXDM":"2","KKMC":"海旭道与安正路交口正向"},{"KKBH":"610261003000","HPHM":"苏CD869L","JGSK":"2021-04-01 12:28:05.082","CDBH":"16","XSFX":"由北向南","XSFXDM":"4","KKMC":"中生大道与静湖南路交口"},{"KKBH":"610276124","HPHM":"津A9X798","JGSK":"2021-04-01 12:28:05.115","CDBH":"11","XSFX":"由北向南","XSFXDM":"4","KKMC":"中新大道与中生大道交口"},{"KKBH":"610276124","HPHM":"津C51022","JGSK":"2021-04-01 12:28:05.122","CDBH":"7","XSFX":"由南向北","XSFXDM":"3","KKMC":"中新大道与中生大道交口"},{"KKBH":"7208810020000","HPHM":"津A14M07","JGSK":"2021-04-01 12:28:05.197","CDBH":"12","XSFX":"由北向南","XSFXDM":"4","KKMC":"海旭道与安正路交口正向"},{"KKBH":"610256113","HPHM":"津AM1777","JGSK":"2021-04-01 12:28:05.201","CDBH":"9","XSFX":"由北向南","XSFXDM":"4","KKMC":"中天大道与和风路交口"},{"KKBH":"720881002000","HPHM":"鲁AH21S0","JGSK":"2021-04-01 12:28:05.305","CDBH":"3","XSFX":"由东向西","XSFXDM":"1","KKMC":"海旭道与安正路交口"},{"KKBH":"610266117","HPHM":"津C91537","JGSK":"2021-04-01 12:28:05.553","CDBH":"6","XSFX":"由西向东","XSFXDM":"2","KKMC":"中生大道与和韵路交口"},{"KKBH":"728031002000","HPHM":"晋HDH948","JGSK":"2021-04-01 12:28:05.569","CDBH":"4","XSFX":"由西向东","XSFXDM":"2","KKMC":"动漫中路与文一路交口"},{"KKBH":"6071310030000","HPHM":"冀B2M77U","JGSK":"2021-04-01 12:28:05.579","CDBH":"3","XSFX":"由东向西","XSFXDM":"1","KKMC":"中央大道与海旭道交口正向"},{"KKBH":"610391007","HPHM":"车牌","JGSK":"2021-04-01 12:28:05.608","CDBH":"2","XSFX":"由东向西","XSFXDM":"1","KKMC":"和韵路与和风路交口"},{"KKBH":"6102610040000","HPHM":"津RBL553","JGSK":"2021-04-01 12:28:05.733","CDBH":"6","XSFX":"由北向南","XSFXDM":"4","KKMC":"中生大道与静湖西路（北侧）正向"},{"KKBH":"610256114","HPHM":"冀BU206A","JGSK":"2021-04-01 12:28:05.743","CDBH":"9","XSFX":"由北向南","XSFXDM":"4","KKMC":"中天大道与和旭路交口"},{"KKBH":"610256113","HPHM":"津E10315","JGSK":"2021-04-01 12:28:05.767","CDBH":"4","XSFX":"由南向北","XSFXDM":"3","KKMC":"中天大道与和风路交口"},{"KKBH":"610271008","HPHM":"津HBH351","JGSK":"2021-04-01 12:28:05.989","CDBH":"5","XSFX":"由北向南","XSFXDM":"4","KKMC":"中新大道与航母主题公园支路交口"},{"KKBH":"720561002000","HPHM":"津DP0095","JGSK":"2021-04-01 12:28:06.114","CDBH":"3","XSFX":"由西向东","XSFXDM":"2","KKMC":"动漫北路与文三路交口"},{"KKBH":"7208610030000","HPHM":"豫G50P37","JGSK":"2021-04-01 12:28:06.122","CDBH":"7","XSFX":"由南向北","XSFXDM":"3","KKMC":"海晨道与安明路交口正向"},{"KKBH":"610266117","HPHM":"津DXW229","JGSK":"2021-04-01 12:28:06.19","CDBH":"6","XSFX":"由西向东","XSFXDM":"2","KKMC":"中生大道与和韵路交口"},{"KKBH":"610256115","HPHM":"冀AS031N","JGSK":"2021-04-01 12:28:06.362","CDBH":"2","XSFX":"由东向西","XSFXDM":"1","KKMC":"中天大道与中生大道交口"},{"KKBH":"610276125","HPHM":"津A2U666","JGSK":"2021-04-01 12:28:06.399","CDBH":"7","XSFX":"由北向南","XSFXDM":"4","KKMC":"中新大道与和顺路交口"},{"KKBH":"711","HPHM":"津A3H951","JGSK":"2021-04-01 12:28:06.475","CDBH":"8","XSFX":"由北向南","XSFXDM":"4","KKMC":"不礼让行人中新大道与和旭路交口"},{"KKBH":"6103261420000","HPHM":"津CE2202","JGSK":"2021-04-01 12:28:06.511","CDBH":"1","XSFX":"由东向西","XSFXDM":"1","KKMC":"中成大道与泰七路交口正向"},{"KKBH":"720861003000","HPHM":"苏A5H31B","JGSK":"2021-04-01 12:28:06.719","CDBH":"10","XSFX":"由北向南","XSFXDM":"4","KKMC":"海晨道与安明路交口"},{"KKBH":"610271010","HPHM":"津HNZ125","JGSK":"2021-04-01 12:28:06.78","CDBH":"7","XSFX":"由北向南","XSFXDM":"4","KKMC":"中新大道与华五路交口"},{"KKBH":"7208810020000","HPHM":"津E14721","JGSK":"2021-04-01 12:28:06.868","CDBH":"9","XSFX":"由南向北","XSFXDM":"3","KKMC":"海旭道与安正路交口正向"},{"KKBH":"7208710020000","HPHM":"鲁M4K903","JGSK":"2021-04-01 12:28:06.987","CDBH":"5","XSFX":"由南向北","XSFXDM":"3","KKMC":"安正路与芳菲路交口正向"},{"KKBH":"610261003000","HPHM":"津LBD382","JGSK":"2021-04-01 12:28:07.018","CDBH":"10","XSFX":"由东向西","XSFXDM":"1","KKMC":"中生大道与静湖南路交口"},{"KKBH":"610276124","HPHM":"津A9X798","JGSK":"2021-04-01 12:28:07.028","CDBH":"11","XSFX":"由北向南","XSFXDM":"4","KKMC":"中新大道与中生大道交口"},{"KKBH":"610271008","HPHM":"车牌","JGSK":"2021-04-01 12:28:07.249","CDBH":"4","XSFX":"由北向南","XSFXDM":"4","KKMC":"中新大道与航母主题公园支路交口"},{"KKBH":"720871002000","HPHM":"津DT2026","JGSK":"2021-04-01 12:28:07.263","CDBH":"8","XSFX":"由北向南","XSFXDM":"4","KKMC":"安正路与芳菲路交口"},{"KKBH":"610276124","HPHM":"黑A1PZ77","JGSK":"2021-04-01 12:28:07.295","CDBH":"8","XSFX":"由南向北","XSFXDM":"3","KKMC":"中新大道与中生大道交口"},{"KKBH":"7208810020000","HPHM":"冀D295NK","JGSK":"2021-04-01 12:28:07.305","CDBH":"2","XSFX":"由东向西","XSFXDM":"1","KKMC":"海旭道与安正路交口正向"},{"KKBH":"610251001","HPHM":"津LAG513","JGSK":"2021-04-01 12:28:07.383","CDBH":"2","XSFX":"由东向西","XSFXDM":"1","KKMC":"中天大道与和畅路交口"},{"KKBH":"610266118","HPHM":"津E27608","JGSK":"2021-04-01 12:28:07.413","CDBH":"5","XSFX":"由西向东","XSFXDM":"2","KKMC":"中生大道与和畅路交口"},{"KKBH":"610256115","HPHM":"鲁NU80X9","JGSK":"2021-04-01 12:28:07.59","CDBH":"3","XSFX":"由东向西","XSFXDM":"1","KKMC":"中天大道与中生大道交口"},{"KKBH":"610391007","HPHM":"黑JR7669","JGSK":"2021-04-01 12:28:07.602","CDBH":"11","XSFX":"由北向南","XSFXDM":"4","KKMC":"和韵路与和风路交口"},{"KKBH":"610256114","HPHM":"津MKJ861","JGSK":"2021-04-01 12:28:07.808","CDBH":"6","XSFX":"由南向北","XSFXDM":"3","KKMC":"中天大道与和旭路交口"},{"KKBH":"720891004000","HPHM":"冀B7DZ88","JGSK":"2021-04-01 12:28:07.842","CDBH":"5","XSFX":"由西向东","XSFXDM":"2","KKMC":"海博道与安平路交口"},{"KKBH":"720891003000","HPHM":"车牌","JGSK":"2021-04-01 12:28:07.929","CDBH":"2","XSFX":"由东向西","XSFXDM":"1","KKMC":"海博道与安正路交口"},{"KKBH":"720891003000","HPHM":"车牌","JGSK":"2021-04-01 12:28:07.988","CDBH":"9","XSFX":"由南向北","XSFXDM":"3","KKMC":"海博道与安正路交口"},{"KKBH":"720901003000","HPHM":"津GQZ228","JGSK":"2021-04-01 12:28:08.001","CDBH":"1","XSFX":"由东向西","XSFXDM":"1","KKMC":"玉林道与安平路交口"},{"KKBH":"610266117","HPHM":"冀R3592H","JGSK":"2021-04-01 12:28:08.144","CDBH":"2","XSFX":"由东向西","XSFXDM":"1","KKMC":"中生大道与和韵路交口"},{"KKBH":"7208910030000","HPHM":"车牌","JGSK":"2021-04-01 12:28:08.153","CDBH":"1","XSFX":"由东向西","XSFXDM":"1","KKMC":"海博道与安正路交口正向"},{"KKBH":"7280310030000","HPHM":"津JQL558","JGSK":"2021-04-01 12:28:08.235","CDBH":"6","XSFX":"由北向南","XSFXDM":"4","KKMC":"动漫中路与文二路交口正向"},{"KKBH":"610276125","HPHM":"津C8S308","JGSK":"2021-04-01 12:28:08.29","CDBH":"8","XSFX":"由北向南","XSFXDM":"4","KKMC":"中新大道与和顺路交口"},{"KKBH":"7208810050000","HPHM":"津RUM602","JGSK":"2021-04-01 12:28:08.299","CDBH":"4","XSFX":"由西向东","XSFXDM":"2","KKMC":"海旭道与明盛路交口正向"},{"KKBH":"7205710040000","HPHM":"冀B0HC42","JGSK":"2021-04-01 12:28:08.335","CDBH":"1","XSFX":"由东向西","XSFXDM":"1","KKMC":"动漫东路与动漫中路交口正向"},{"KKBH":"711","HPHM":"津D31022","JGSK":"2021-04-01 12:28:08.396","CDBH":"7","XSFX":"由北向南","XSFXDM":"4","KKMC":"不礼让行人中新大道与和旭路交口"},{"KKBH":"711","HPHM":"津C52V62","JGSK":"2021-04-01 12:28:08.478","CDBH":"8","XSFX":"由北向南","XSFXDM":"4","KKMC":"不礼让行人中新大道与和旭路交口"},{"KKBH":"610256114","HPHM":"津H04585","JGSK":"2021-04-01 12:28:08.485","CDBH":"7","XSFX":"由北向南","XSFXDM":"4","KKMC":"中天大道与和旭路交口"},{"KKBH":"711","HPHM":"津MWU039","JGSK":"2021-04-01 12:28:08.539","CDBH":"2","XSFX":"由东向西","XSFXDM":"1","KKMC":"不礼让行人中新大道与和旭路交口"},{"KKBH":"720881002000","HPHM":"津A14M07","JGSK":"2021-04-01 12:28:08.567","CDBH":"12","XSFX":"由北向南","XSFXDM":"4","KKMC":"海旭道与安正路交口"},{"KKBH":"720871002000","HPHM":"津HQB668","JGSK":"2021-04-01 12:28:08.708","CDBH":"5","XSFX":"由南向北","XSFXDM":"3","KKMC":"安正路与芳菲路交口"},{"KKBH":"610276125","HPHM":"津HHL930","JGSK":"2021-04-01 12:28:08.72","CDBH":"7","XSFX":"由北向南","XSFXDM":"4","KKMC":"中新大道与和顺路交口"},{"KKBH":"7208910040000","HPHM":"冀B577UK","JGSK":"2021-04-01 12:28:08.723","CDBH":"6","XSFX":"由西向东","XSFXDM":"2","KKMC":"海博道与安平路交口正向"},{"KKBH":"610391007","HPHM":"津RYQ888","JGSK":"2021-04-01 12:28:08.73","CDBH":"5","XSFX":"由西向东","XSFXDM":"2","KKMC":"和韵路与和风路交口"},{"KKBH":"720891003000","HPHM":"车牌","JGSK":"2021-04-01 12:28:08.81","CDBH":"2","XSFX":"由东向西","XSFXDM":"1","KKMC":"海博道与安正路交口"},{"KKBH":"610391007","HPHM":"津RJY967","JGSK":"2021-04-01 12:28:08.842","CDBH":"7","XSFX":"由南向北","XSFXDM":"3","KKMC":"和韵路与和风路交口"},{"KKBH":"7208910050000","HPHM":"鲁NRJ159","JGSK":"2021-04-01 12:28:09.033","CDBH":"3","XSFX":"由东向西","XSFXDM":"1","KKMC":"海博道与安明路交口正向"},{"KKBH":"7208810020000","HPHM":"津GYV138","JGSK":"2021-04-01 12:28:09.13","CDBH":"9","XSFX":"由南向北","XSFXDM":"3","KKMC":"海旭道与安正路交口正向"},{"KKBH":"7208810020000","HPHM":"贵FZX182","JGSK":"2021-04-01 12:28:09.156","CDBH":"1","XSFX":"由东向西","XSFXDM":"1","KKMC":"海旭道与安正路交口正向"},{"KKBH":"610256114","HPHM":"晋MVH391","JGSK":"2021-04-01 12:28:09.168","CDBH":"5","XSFX":"由南向北","XSFXDM":"3","KKMC":"中天大道与和旭路交口"},{"KKBH":"610276125","HPHM":"津MEC268","JGSK":"2021-04-01 12:28:09.201","CDBH":"8","XSFX":"由北向南","XSFXDM":"4","KKMC":"中新大道与和顺路交口"},{"KKBH":"7208910060000","HPHM":"鲁B8SJ98","JGSK":"2021-04-01 12:28:09.23","CDBH":"5","XSFX":"由西向东","XSFXDM":"2","KKMC":"海博道与永盛路交口正向"},{"KKBH":"610256115","HPHM":"津MAJ807","JGSK":"2021-04-01 12:28:09.372","CDBH":"5","XSFX":"由西向东","XSFXDM":"2","KKMC":"中天大道与中生大道交口"},{"KKBH":"610391007","HPHM":"津RCB186","JGSK":"2021-04-01 12:28:09.377","CDBH":"5","XSFX":"由西向东","XSFXDM":"2","KKMC":"和韵路与和风路交口"},{"KKBH":"720881004000","HPHM":"蒙G81803","JGSK":"2021-04-01 12:28:09.493","CDBH":"1","XSFX":"由东向西","XSFXDM":"1","KKMC":"海旭道与永盛路交口"},{"KKBH":"7208810020000","HPHM":"鲁YXT701","JGSK":"2021-04-01 12:28:09.584","CDBH":"4","XSFX":"由东向西","XSFXDM":"1","KKMC":"海旭道与安正路交口正向"},{"KKBH":"610276124","HPHM":"津C19807","JGSK":"2021-04-01 12:28:09.791","CDBH":"7","XSFX":"由南向北","XSFXDM":"3","KKMC":"中新大道与中生大道交口"},{"KKBH":"610326142000","HPHM":"车牌","JGSK":"2021-04-01 12:28:09.796","CDBH":"2","XSFX":"由东向西","XSFXDM":"1","KKMC":"中成大道与泰七路交口"},{"KKBH":"7208810050000","HPHM":"京EHZ062","JGSK":"2021-04-01 12:28:09.869","CDBH":"5","XSFX":"由西向东","XSFXDM":"2","KKMC":"海旭道与明盛路交口正向"},{"KKBH":"720561002000","HPHM":"吉AXM017","JGSK":"2021-04-01 12:28:09.879","CDBH":"4","XSFX":"由西向东","XSFXDM":"2","KKMC":"动漫北路与文三路交口"},{"KKBH":"720891004000","HPHM":"车牌","JGSK":"2021-04-01 12:28:10.021","CDBH":"9","XSFX":"由南向北","XSFXDM":"3","KKMC":"海博道与安平路交口"},{"KKBH":"720571004000","HPHM":"津A7Q379","JGSK":"2021-04-01 12:28:10.09","CDBH":"2","XSFX":"由东向西","XSFXDM":"1","KKMC":"动漫东路与动漫中路交口"},{"KKBH":"610401004","HPHM":"车牌","JGSK":"2021-04-01 12:28:10.106","CDBH":"7","XSFX":"由南向北","XSFXDM":"3","KKMC":"和畅路与和风路交口"},{"KKBH":"610276124","HPHM":"津C51022","JGSK":"2021-04-01 12:28:10.276","CDBH":"7","XSFX":"由南向北","XSFXDM":"3","KKMC":"中新大道与中生大道交口"},{"KKBH":"610401005","HPHM":"鲁NND301","JGSK":"2021-04-01 12:28:10.317","CDBH":"10","XSFX":"由北向南","XSFXDM":"4","KKMC":"和畅路与和顺路交口"},{"KKBH":"610391007","HPHM":"津A11A63","JGSK":"2021-04-01 12:28:10.341","CDBH":"7","XSFX":"由南向北","XSFXDM":"3","KKMC":"和韵路与和风路交口"},{"KKBH":"720541004000","HPHM":"津AU5956","JGSK":"2021-04-01 12:28:10.412","CDBH":"1","XSFX":"由东向西","XSFXDM":"1","KKMC":"动漫环路东与动漫中路交口"},{"KKBH":"610276124","HPHM":"黑A1PZ77","JGSK":"2021-04-01 12:28:10.436","CDBH":"8","XSFX":"由南向北","XSFXDM":"3","KKMC":"中新大道与中生大道交口"},{"KKBH":"720881006000","HPHM":"豫J17C79","JGSK":"2021-04-01 12:28:10.473","CDBH":"4","XSFX":"由南向北","XSFXDM":"3","KKMC":"海旭道与庄盛路交口"},{"KKBH":"7208910040000","HPHM":"津D699X0","JGSK":"2021-04-01 12:28:10.624","CDBH":"6","XSFX":"由西向东","XSFXDM":"2","KKMC":"海博道与安平路交口正向"},{"KKBH":"610391007","HPHM":"车牌","JGSK":"2021-04-01 12:28:10.643","CDBH":"2","XSFX":"由东向西","XSFXDM":"1","KKMC":"和韵路与和风路交口"},{"KKBH":"1250","HPHM":"津C05567","JGSK":"2021-04-01 12:28:10.775","CDBH":"2","XSFX":"由东向西","XSFXDM":"1","KKMC":"中滨大道与盛三街交口正向"},{"KKBH":"610401005","HPHM":"津MZK819","JGSK":"2021-04-01 12:28:10.81","CDBH":"5","XSFX":"由西向东","XSFXDM":"2","KKMC":"和畅路与和顺路交口"},{"KKBH":"610256115","HPHM":"津REU288","JGSK":"2021-04-01 12:28:10.848","CDBH":"2","XSFX":"由东向西","XSFXDM":"1","KKMC":"中天大道与中生大道交口"},{"KKBH":"7208810020000","HPHM":"晋A8588K","JGSK":"2021-04-01 12:28:10.972","CDBH":"12","XSFX":"由北向南","XSFXDM":"4","KKMC":"海旭道与安正路交口正向"},{"KKBH":"610266118","HPHM":"津E27608","JGSK":"2021-04-01 12:28:10.988","CDBH":"6","XSFX":"由西向东","XSFXDM":"2","KKMC":"中生大道与和畅路交口"},{"KKBH":"711","HPHM":"津FLA566","JGSK":"2021-04-01 12:28:11.123","CDBH":"8","XSFX":"由北向南","XSFXDM":"4","KKMC":"不礼让行人中新大道与和旭路交口"},{"KKBH":"7208610020000","HPHM":"贵A5QP10","JGSK":"2021-04-01 12:28:11.141","CDBH":"8","XSFX":"由南向北","XSFXDM":"3","KKMC":"海晨道与安正路交口正向"},{"KKBH":"610256114","HPHM":"车牌","JGSK":"2021-04-01 12:28:11.205","CDBH":"9","XSFX":"由北向南","XSFXDM":"4","KKMC":"中天大道与和旭路交口"},{"KKBH":"610276124","HPHM":"津A09819D","JGSK":"2021-04-01 12:28:11.275","CDBH":"11","XSFX":"由北向南","XSFXDM":"4","KKMC":"中新大道与中生大道交口"},{"KKBH":"610256115","HPHM":"冀AS031N","JGSK":"2021-04-01 12:28:11.302","CDBH":"3","XSFX":"由东向西","XSFXDM":"1","KKMC":"中天大道与中生大道交口"},{"KKBH":"610256114","HPHM":"津KYW866","JGSK":"2021-04-01 12:28:11.322","CDBH":"5","XSFX":"由南向北","XSFXDM":"3","KKMC":"中天大道与和旭路交口"},{"KKBH":"610391007","HPHM":"京NQ56V7","JGSK":"2021-04-01 12:28:11.506","CDBH":"2","XSFX":"由东向西","XSFXDM":"1","KKMC":"和韵路与和风路交口"},{"KKBH":"610401004","HPHM":"黑R01B89","JGSK":"2021-04-01 12:28:11.6","CDBH":"4","XSFX":"由西向东","XSFXDM":"2","KKMC":"和畅路与和风路交口"},{"KKBH":"7208610020000","HPHM":"津A22K62","JGSK":"2021-04-01 12:28:11.707","CDBH":"5","XSFX":"由西向东","XSFXDM":"2","KKMC":"海晨道与安正路交口正向"},{"KKBH":"711","HPHM":"津ABF787","JGSK":"2021-04-01 12:28:11.84","CDBH":"7","XSFX":"由北向南","XSFXDM":"4","KKMC":"不礼让行人中新大道与和旭路交口"},{"KKBH":"7208810020000","HPHM":"津AY1850","JGSK":"2021-04-01 12:28:12.036","CDBH":"5","XSFX":"由西向东","XSFXDM":"2","KKMC":"海旭道与安正路交口正向"},{"KKBH":"720881002000","HPHM":"津E14721","JGSK":"2021-04-01 12:28:12.098","CDBH":"9","XSFX":"由南向北","XSFXDM":"3","KKMC":"海旭道与安正路交口"},{"KKBH":"720881002000","HPHM":"津NNY072","JGSK":"2021-04-01 12:28:12.159","CDBH":"5","XSFX":"由西向东","XSFXDM":"2","KKMC":"海旭道与安正路交口"},{"KKBH":"728031003000","HPHM":"津JQL558","JGSK":"2021-04-01 12:28:12.29","CDBH":"6","XSFX":"由北向南","XSFXDM":"4","KKMC":"动漫中路与文二路交口"},{"KKBH":"720871002000","HPHM":"鲁M4K903","JGSK":"2021-04-01 12:28:12.308","CDBH":"5","XSFX":"由南向北","XSFXDM":"3","KKMC":"安正路与芳菲路交口"},{"KKBH":"720891004000","HPHM":"冀B577UK","JGSK":"2021-04-01 12:28:12.325","CDBH":"5","XSFX":"由西向东","XSFXDM":"2","KKMC":"海博道与安平路交口"},{"KKBH":"7280310030000","HPHM":"冀BQ575T","JGSK":"2021-04-01 12:28:12.329","CDBH":"3","XSFX":"由南向北","XSFXDM":"3","KKMC":"动漫中路与文二路交口正向"},{"KKBH":"7208910030000","HPHM":"车牌","JGSK":"2021-04-01 12:28:12.336","CDBH":"2","XSFX":"由东向西","XSFXDM":"1","KKMC":"海博道与安正路交口正向"},{"KKBH":"610266117","HPHM":"津DKW919","JGSK":"2021-04-01 12:28:12.383","CDBH":"3","XSFX":"由东向西","XSFXDM":"1","KKMC":"中生大道与和韵路交口"},{"KKBH":"610261004000","HPHM":"津RBL553","JGSK":"2021-04-01 12:28:12.458","CDBH":"6","XSFX":"由北向南","XSFXDM":"4","KKMC":"中生大道与静湖西路（北侧）"},{"KKBH":"711","HPHM":"鄂Q8Q581","JGSK":"2021-04-01 12:28:12.525","CDBH":"5","XSFX":"由南向北","XSFXDM":"3","KKMC":"不礼让行人中新大道与和旭路交口"},{"KKBH":"7208810070000","HPHM":"鲁M6E819","JGSK":"2021-04-01 12:28:12.722","CDBH":"3","XSFX":"由西向东","XSFXDM":"2","KKMC":"海旭道与弘通路交口正向"},{"KKBH":"720881005000","HPHM":"津RUM602","JGSK":"2021-04-01 12:28:12.741","CDBH":"4","XSFX":"由西向东","XSFXDM":"2","KKMC":"海旭道与明盛路交口"},{"KKBH":"7208810020000","HPHM":"津HQB668","JGSK":"2021-04-01 12:28:12.762","CDBH":"9","XSFX":"由南向北","XSFXDM":"3","KKMC":"海旭道与安正路交口正向"},{"KKBH":"610276125","HPHM":"津A8F670","JGSK":"2021-04-01 12:28:12.806","CDBH":"8","XSFX":"由北向南","XSFXDM":"4","KKMC":"中新大道与和顺路交口"},{"KKBH":"610266117","HPHM":"冀D038X9","JGSK":"2021-04-01 12:28:12.835","CDBH":"1","XSFX":"由东向西","XSFXDM":"1","KKMC":"中生大道与和韵路交口"},{"KKBH":"7208610020000","HPHM":"津JR2256","JGSK":"2021-04-01 12:28:12.838","CDBH":"4","XSFX":"由西向东","XSFXDM":"2","KKMC":"海晨道与安正路交口正向"},{"KKBH":"610276124","HPHM":"豫F98604","JGSK":"2021-04-01 12:28:12.842","CDBH":"8","XSFX":"由南向北","XSFXDM":"3","KKMC":"中新大道与中生大道交口"},{"KKBH":"720881002000","HPHM":"冀D295NK","JGSK":"2021-04-01 12:28:13.086","CDBH":"2","XSFX":"由东向西","XSFXDM":"1","KKMC":"海旭道与安正路交口"},{"KKBH":"7208910040000","HPHM":"津GGH620","JGSK":"2021-04-01 12:28:13.148","CDBH":"6","XSFX":"由西向东","XSFXDM":"2","KKMC":"海博道与安平路交口正向"},{"KKBH":"7208810020000","HPHM":"津ADQ2667","JGSK":"2021-04-01 12:28:13.367","CDBH":"3","XSFX":"由东向西","XSFXDM":"1","KKMC":"海旭道与安正路交口正向"},{"KKBH":"720891004000","HPHM":"冀D699XD","JGSK":"2021-04-01 12:28:13.368","CDBH":"6","XSFX":"由西向东","XSFXDM":"2","KKMC":"海博道与安平路交口"},{"KKBH":"7208910050000","HPHM":"冀J6Q8S2","JGSK":"2021-04-01 12:28:13.464","CDBH":"7","XSFX":"由西向东","XSFXDM":"2","KKMC":"海博道与安明路交口正向"},{"KKBH":"610256116","HPHM":"车牌","JGSK":"2021-04-01 12:28:13.501","CDBH":"8","XSFX":"由南向北","XSFXDM":"3","KKMC":"中天大道与和顺路交口"},{"KKBH":"610391007","HPHM":"津KJY967","JGSK":"2021-04-01 12:28:13.536","CDBH":"8","XSFX":"由南向北","XSFXDM":"3","KKMC":"和韵路与和风路交口"},{"KKBH":"610256114","HPHM":"津FUY006","JGSK":"2021-04-01 12:28:13.562","CDBH":"5","XSFX":"由南向北","XSFXDM":"3","KKMC":"中天大道与和旭路交口"},{"KKBH":"610276125","HPHM":"辽PJH200","JGSK":"2021-04-01 12:28:13.575","CDBH":"5","XSFX":"由南向北","XSFXDM":"3","KKMC":"中新大道与和顺路交口"},{"KKBH":"7280310030000","HPHM":"车牌","JGSK":"2021-04-01 12:28:13.602","CDBH":"1","XSFX":"由东向西","XSFXDM":"1","KKMC":"动漫中路与文二路交口正向"},{"KKBH":"720881002000","HPHM":"贵FZX182","JGSK":"2021-04-01 12:28:13.652","CDBH":"1","XSFX":"由东向西","XSFXDM":"1","KKMC":"海旭道与安正路交口"},{"KKBH":"610256114","HPHM":"车牌","JGSK":"2021-04-01 12:28:13.652","CDBH":"9","XSFX":"由北向南","XSFXDM":"4","KKMC":"中天大道与和旭路交口"},{"KKBH":"720881002000","HPHM":"鲁YXT701","JGSK":"2021-04-01 12:28:13.87","CDBH":"4","XSFX":"由东向西","XSFXDM":"1","KKMC":"海旭道与安正路交口"},{"KKBH":"610256115","HPHM":"津MAJ807","JGSK":"2021-04-01 12:28:13.895","CDBH":"5","XSFX":"由西向东","XSFXDM":"2","KKMC":"中天大道与中生大道交口"},{"KKBH":"610401004","HPHM":"津MN7088","JGSK":"2021-04-01 12:28:13.999","CDBH":"5","XSFX":"由西向东","XSFXDM":"2","KKMC":"和畅路与和风路交口"},{"KKBH":"720881005000","HPHM":"京EHZ062","JGSK":"2021-04-01 12:28:14.097","CDBH":"5","XSFX":"由西向东","XSFXDM":"2","KKMC":"海旭道与明盛路交口"},{"KKBH":"720881002000","HPHM":"津GYV138","JGSK":"2021-04-01 12:28:14.102","CDBH":"9","XSFX":"由南向北","XSFXDM":"3","KKMC":"海旭道与安正路交口"},{"KKBH":"610391007","HPHM":"津RYQ888","JGSK":"2021-04-01 12:28:14.103","CDBH":"6","XSFX":"由西向东","XSFXDM":"2","KKMC":"和韵路与和风路交口"},{"KKBH":"720891005000","HPHM":"鲁NRJ159","JGSK":"2021-04-01 12:28:14.274","CDBH":"3","XSFX":"由东向西","XSFXDM":"1","KKMC":"海博道与安明路交口"},{"KKBH":"720891006000","HPHM":"津GZA111","JGSK":"2021-04-01 12:28:14.4","CDBH":"9","XSFX":"由南向北","XSFXDM":"3","KKMC":"海博道与永盛路交口"},{"KKBH":"610276124","HPHM":"津A09819D","JGSK":"2021-04-01 12:28:14.474","CDBH":"11","XSFX":"由北向南","XSFXDM":"4","KKMC":"中新大道与中生大道交口"},{"KKBH":"7205710040000","HPHM":"车牌","JGSK":"2021-04-01 12:28:14.598","CDBH":"4","XSFX":"由西向东","XSFXDM":"2","KKMC":"动漫东路与动漫中路交口正向"},{"KKBH":"610286127","HPHM":"津CB150学","JGSK":"2021-04-01 12:28:14.634","CDBH":"2","XSFX":"由东向西","XSFXDM":"1","KKMC":"中津大道与和畅路交口"},{"KKBH":"7208910030000","HPHM":"鲁VH8Y11","JGSK":"2021-04-01 12:28:14.741","CDBH":"9","XSFX":"由南向北","XSFXDM":"3","KKMC":"海博道与安正路交口正向"},{"KKBH":"720891004000","HPHM":"车牌","JGSK":"2021-04-01 12:28:14.82","CDBH":"9","XSFX":"由南向北","XSFXDM":"3","KKMC":"海博道与安平路交口"},{"KKBH":"610256114","HPHM":"津MKJ861","JGSK":"2021-04-01 12:28:14.986","CDBH":"6","XSFX":"由南向北","XSFXDM":"3","KKMC":"中天大道与和旭路交口"},{"KKBH":"610401005","HPHM":"鲁NND301","JGSK":"2021-04-01 12:28:15.025","CDBH":"10","XSFX":"由北向南","XSFXDM":"4","KKMC":"和畅路与和顺路交口"},{"KKBH":"7208910030000","HPHM":"津QG9967","JGSK":"2021-04-01 12:28:15.046","CDBH":"6","XSFX":"由西向东","XSFXDM":"2","KKMC":"海博道与安正路交口正向"},{"KKBH":"720571004000","HPHM":"冀B0HC42","JGSK":"2021-04-01 12:28:15.054","CDBH":"1","XSFX":"由东向西","XSFXDM":"1","KKMC":"动漫东路与动漫中路交口"},{"KKBH":"7208910030000","HPHM":"津KH3313","JGSK":"2021-04-01 12:28:15.069","CDBH":"11","XSFX":"由北向南","XSFXDM":"4","KKMC":"海博道与安正路交口正向"},{"KKBH":"610276124","HPHM":"津C19807","JGSK":"2021-04-01 12:28:15.11","CDBH":"7","XSFX":"由南向北","XSFXDM":"3","KKMC":"中新大道与中生大道交口"},{"KKBH":"610256115","HPHM":"冀B28DN9","JGSK":"2021-04-01 12:28:15.196","CDBH":"1","XSFX":"由东向西","XSFXDM":"1","KKMC":"中天大道与中生大道交口"},{"KKBH":"728031003000","HPHM":"冀BQ575T","JGSK":"2021-04-01 12:28:15.203","CDBH":"3","XSFX":"由南向北","XSFXDM":"3","KKMC":"动漫中路与文二路交口"},{"KKBH":"720891003000","HPHM":"豫K1T151","JGSK":"2021-04-01 12:28:15.214","CDBH":"3","XSFX":"由东向西","XSFXDM":"1","KKMC":"海博道与安正路交口"},{"KKBH":"720881002000","HPHM":"晋A8588K","JGSK":"2021-04-01 12:28:15.294","CDBH":"12","XSFX":"由北向南","XSFXDM":"4","KKMC":"海旭道与安正路交口"},{"KKBH":"610256115","HPHM":"津REU288","JGSK":"2021-04-01 12:28:15.382","CDBH":"3","XSFX":"由东向西","XSFXDM":"1","KKMC":"中天大道与中生大道交口"},{"KKBH":"610401004","HPHM":"车牌","JGSK":"2021-04-01 12:28:15.388","CDBH":"11","XSFX":"由北向南","XSFXDM":"4","KKMC":"和畅路与和风路交口"},{"KKBH":"1250","HPHM":"津C05578","JGSK":"2021-04-01 12:28:15.514","CDBH":"2","XSFX":"由东向西","XSFXDM":"1","KKMC":"中滨大道与盛三街交口正向"},{"KKBH":"610271009","HPHM":"津C6C139","JGSK":"2021-04-01 12:28:15.683","CDBH":"7","XSFX":"由南向北","XSFXDM":"3","KKMC":"中新大道与泰七路交口"},{"KKBH":"610256111","HPHM":"冀J625SF","JGSK":"2021-04-01 12:28:15.718","CDBH":"1","XSFX":"由西向东","XSFXDM":"2","KKMC":"中天大道与和惠路交口"},{"KKBH":"7208810020000","HPHM":"鲁M4K903","JGSK":"2021-04-01 12:28:15.783","CDBH":"9","XSFX":"由南向北","XSFXDM":"3","KKMC":"海旭道与安正路交口正向"},{"KKBH":"720891004000","HPHM":"津GGH620","JGSK":"2021-04-01 12:28:15.846","CDBH":"5","XSFX":"由西向东","XSFXDM":"2","KKMC":"海博道与安平路交口"},{"KKBH":"711","HPHM":"津KRU516","JGSK":"2021-04-01 12:28:15.85","CDBH":"8","XSFX":"由北向南","XSFXDM":"4","KKMC":"不礼让行人中新大道与和旭路交口"},{"KKBH":"610256116","HPHM":"津MDW358","JGSK":"2021-04-01 12:28:15.903","CDBH":"5","XSFX":"由西向东","XSFXDM":"2","KKMC":"中天大道与和顺路交口"},{"KKBH":"7208810050000","HPHM":"津A7N760","JGSK":"2021-04-01 12:28:15.915","CDBH":"5","XSFX":"由西向东","XSFXDM":"2","KKMC":"海旭道与明盛路交口正向"},{"KKBH":"610276125","HPHM":"津C8S308","JGSK":"2021-04-01 12:28:15.926","CDBH":"8","XSFX":"由北向南","XSFXDM":"4","KKMC":"中新大道与和顺路交口"},{"KKBH":"720891004000","HPHM":"车牌","JGSK":"2021-04-01 12:28:16.024","CDBH":"9","XSFX":"由南向北","XSFXDM":"3","KKMC":"海博道与安平路交口"},{"KKBH":"610266117","HPHM":"冀D038X9","JGSK":"2021-04-01 12:28:16.07","CDBH":"2","XSFX":"由东向西","XSFXDM":"1","KKMC":"中生大道与和韵路交口"},{"KKBH":"610266117","HPHM":"津DKW919","JGSK":"2021-04-01 12:28:16.071","CDBH":"3","XSFX":"由东向西","XSFXDM":"1","KKMC":"中生大道与和韵路交口"},{"KKBH":"610266117","HPHM":"蒙A212NF","JGSK":"2021-04-01 12:28:16.095","CDBH":"7","XSFX":"由南向北","XSFXDM":"3","KKMC":"中生大道与和韵路交口"},{"KKBH":"610391007","HPHM":"津A11A63","JGSK":"2021-04-01 12:28:16.102","CDBH":"8","XSFX":"由南向北","XSFXDM":"3","KKMC":"和韵路与和风路交口"},{"KKBH":"610256114","HPHM":"津K22695","JGSK":"2021-04-01 12:28:16.112","CDBH":"5","XSFX":"由南向北","XSFXDM":"3","KKMC":"中天大道与和旭路交口"},{"KKBH":"610256114","HPHM":"冀B1Y12H","JGSK":"2021-04-01 12:28:16.154","CDBH":"2","XSFX":"由西向东","XSFXDM":"2","KKMC":"中天大道与和旭路交口"},{"KKBH":"610401004","HPHM":"黑R01B89","JGSK":"2021-04-01 12:28:16.166","CDBH":"4","XSFX":"由西向东","XSFXDM":"2","KKMC":"和畅路与和风路交口"},{"KKBH":"610391007","HPHM":"冀H23568","JGSK":"2021-04-01 12:28:16.168","CDBH":"2","XSFX":"由东向西","XSFXDM":"1","KKMC":"和韵路与和风路交口"},{"KKBH":"7208910030000","HPHM":"车牌","JGSK":"2021-04-01 12:28:16.278","CDBH":"2","XSFX":"由东向西","XSFXDM":"1","KKMC":"海博道与安正路交口正向"},{"KKBH":"610276124","HPHM":"津C69856","JGSK":"2021-04-01 12:28:16.305","CDBH":"7","XSFX":"由南向北","XSFXDM":"3","KKMC":"中新大道与中生大道交口"},{"KKBH":"610276125","HPHM":"辽PJH200","JGSK":"2021-04-01 12:28:16.306","CDBH":"5","XSFX":"由南向北","XSFXDM":"3","KKMC":"中新大道与和顺路交口"},{"KKBH":"720891005000","HPHM":"冀J6Q8S2","JGSK":"2021-04-01 12:28:16.357","CDBH":"7","XSFX":"由西向东","XSFXDM":"2","KKMC":"海博道与安明路交口"},{"KKBH":"610256115","HPHM":"津AY1851","JGSK":"2021-04-01 12:28:16.395","CDBH":"5","XSFX":"由西向东","XSFXDM":"2","KKMC":"中天大道与中生大道交口"},{"KKBH":"610276124","HPHM":"豫F98604","JGSK":"2021-04-01 12:28:16.55","CDBH":"8","XSFX":"由南向北","XSFXDM":"3","KKMC":"中新大道与中生大道交口"},{"KKBH":"610271009","HPHM":"津C6C139","JGSK":"2021-04-01 12:28:16.861","CDBH":"7","XSFX":"由南向北","XSFXDM":"3","KKMC":"中新大道与泰七路交口"},{"KKBH":"610256116","HPHM":"车牌","JGSK":"2021-04-01 12:28:16.905","CDBH":"9","XSFX":"由南向北","XSFXDM":"3","KKMC":"中天大道与和顺路交口"},{"KKBH":"610401004","HPHM":"车牌","JGSK":"2021-04-01 12:28:16.973","CDBH":"7","XSFX":"由南向北","XSFXDM":"3","KKMC":"和畅路与和风路交口"},{"KKBH":"610256114","HPHM":"晋MVH391","JGSK":"2021-04-01 12:28:17.066","CDBH":"5","XSFX":"由南向北","XSFXDM":"3","KKMC":"中天大道与和旭路交口"},{"KKBH":"1250","HPHM":"津AZ6360","JGSK":"2021-04-01 12:28:17.312","CDBH":"2","XSFX":"由东向西","XSFXDM":"1","KKMC":"中滨大道与盛三街交口正向"},{"KKBH":"711","HPHM":"津DTZ219","JGSK":"2021-04-01 12:28:17.365","CDBH":"2","XSFX":"由东向西","XSFXDM":"1","KKMC":"不礼让行人中新大道与和旭路交口"},{"KKBH":"610276126","HPHM":"冀B5W7R8","JGSK":"2021-04-01 12:28:17.393","CDBH":"5","XSFX":"由南向北","XSFXDM":"3","KKMC":"中新大道与和意路交口"},{"KKBH":"720571001000","HPHM":"津AZ8826","JGSK":"2021-04-01 12:28:17.451","CDBH":"1","XSFX":"由西向东","XSFXDM":"2","KKMC":"动漫东路与文一路交口"},{"KKBH":"6071310030000","HPHM":"冀D626QD","JGSK":"2021-04-01 12:28:17.517","CDBH":"1","XSFX":"由东向西","XSFXDM":"1","KKMC":"中央大道与海旭道交口正向"},{"KKBH":"720881002000","HPHM":"津HQB668","JGSK":"2021-04-01 12:28:17.545","CDBH":"9","XSFX":"由南向北","XSFXDM":"3","KKMC":"海旭道与安正路交口"},{"KKBH":"610286127","HPHM":"津NWF915","JGSK":"2021-04-01 12:28:17.626","CDBH":"2","XSFX":"由东向西","XSFXDM":"1","KKMC":"中津大道与和畅路交口"},{"KKBH":"7208910060000","HPHM":"津KCR269","JGSK":"2021-04-01 12:28:17.638","CDBH":"9","XSFX":"由南向北","XSFXDM":"3","KKMC":"海博道与永盛路交口正向"},{"KKBH":"610256115","HPHM":"鲁B36V9J","JGSK":"2021-04-01 12:28:17.66","CDBH":"1","XSFX":"由东向西","XSFXDM":"1","KKMC":"中天大道与中生大道交口"},{"KKBH":"610251002","HPHM":"京Q0Z359","JGSK":"2021-04-01 12:28:17.701","CDBH":"7","XSFX":"由南向北","XSFXDM":"3","KKMC":"中天大道与和睦路交口"},{"KKBH":"7208810020000","HPHM":"津HN0862","JGSK":"2021-04-01 12:28:17.871","CDBH":"4","XSFX":"由东向西","XSFXDM":"1","KKMC":"海旭道与安正路交口正向"},{"KKBH":"720891006000","HPHM":"鲁B8SJ98","JGSK":"2021-04-01 12:28:17.874","CDBH":"5","XSFX":"由西向东","XSFXDM":"2","KKMC":"海博道与永盛路交口"},{"KKBH":"610391006","HPHM":"辽JFP277","JGSK":"2021-04-01 12:28:17.941","CDBH":"2","XSFX":"由东向西","XSFXDM":"1","KKMC":"和韵路与和意路交口"},{"KKBH":"720891004000","HPHM":"车牌","JGSK":"2021-04-01 12:28:17.947","CDBH":"9","XSFX":"由南向北","XSFXDM":"3","KKMC":"海博道与安平路交口"},{"KKBH":"610271009","HPHM":"蒙A5873N","JGSK":"2021-04-01 12:28:17.971","CDBH":"4","XSFX":"由西向东","XSFXDM":"2","KKMC":"中新大道与泰七路交口"},{"KKBH":"720891003000","HPHM":"车牌","JGSK":"2021-04-01 12:28:17.982","CDBH":"5","XSFX":"由西向东","XSFXDM":"2","KKMC":"海博道与安正路交口"},{"KKBH":"7208210030000","HPHM":"车牌","JGSK":"2021-04-01 12:28:17.984","CDBH":"6","XSFX":"由北向南","XSFXDM":"4","KKMC":"动漫西路与动漫南路交口正向"},{"KKBH":"610401004","HPHM":"津ADF2359","JGSK":"2021-04-01 12:28:17.989","CDBH":"4","XSFX":"由西向东","XSFXDM":"2","KKMC":"和畅路与和风路交口"},{"KKBH":"610251001","HPHM":"津LAG513","JGSK":"2021-04-01 12:28:18.02","CDBH":"2","XSFX":"由东向西","XSFXDM":"1","KKMC":"中天大道与和畅路交口"},{"KKBH":"720891006000","HPHM":"鲁D086GV","JGSK":"2021-04-01 12:28:18.165","CDBH":"9","XSFX":"由南向北","XSFXDM":"3","KKMC":"海博道与永盛路交口"},{"KKBH":"610271008","HPHM":"车牌","JGSK":"2021-04-01 12:28:18.244","CDBH":"1","XSFX":"由南向北","XSFXDM":"3","KKMC":"中新大道与航母主题公园支路交口"},{"KKBH":"720891004000","HPHM":"车牌","JGSK":"2021-04-01 12:28:18.347","CDBH":"9","XSFX":"由南向北","XSFXDM":"3","KKMC":"海博道与安平路交口"},{"KKBH":"610401004","HPHM":"津MN7088","JGSK":"2021-04-01 12:28:18.413","CDBH":"6","XSFX":"由西向东","XSFXDM":"2","KKMC":"和畅路与和风路交口"},{"KKBH":"7208610020000","HPHM":"津KRZ236","JGSK":"2021-04-01 12:28:18.462","CDBH":"4","XSFX":"由西向东","XSFXDM":"2","KKMC":"海晨道与安正路交口正向"},{"KKBH":"7208810050000","HPHM":"豫J7037K","JGSK":"2021-04-01 12:28:18.515","CDBH":"4","XSFX":"由西向东","XSFXDM":"2","KKMC":"海旭道与明盛路交口正向"},{"KKBH":"610271009","HPHM":"车牌","JGSK":"2021-04-01 12:28:18.592","CDBH":"7","XSFX":"由南向北","XSFXDM":"3","KKMC":"中新大道与泰七路交口"},{"KKBH":"720881007000","HPHM":"鲁M6E819","JGSK":"2021-04-01 12:28:18.814","CDBH":"3","XSFX":"由西向东","XSFXDM":"2","KKMC":"海旭道与弘通路交口"},{"KKBH":"610256116","HPHM":"车牌","JGSK":"2021-04-01 12:28:18.854","CDBH":"8","XSFX":"由南向北","XSFXDM":"3","KKMC":"中天大道与和顺路交口"},{"KKBH":"7205710040000","HPHM":"晋HDH948","JGSK":"2021-04-01 12:28:18.865","CDBH":"3","XSFX":"由西向东","XSFXDM":"2","KKMC":"动漫东路与动漫中路交口正向"},{"KKBH":"720891003000","HPHM":"津A5R113","JGSK":"2021-04-01 12:28:18.897","CDBH":"2","XSFX":"由东向西","XSFXDM":"1","KKMC":"海博道与安正路交口"},{"KKBH":"7208610020000","HPHM":"吉A1YS06","JGSK":"2021-04-01 12:28:19.104","CDBH":"10","XSFX":"由北向南","XSFXDM":"4","KKMC":"海晨道与安正路交口正向"},{"KKBH":"720861002000","HPHM":"贵A5QP10","JGSK":"2021-04-01 12:28:19.113","CDBH":"8","XSFX":"由南向北","XSFXDM":"3","KKMC":"海晨道与安正路交口"},{"KKBH":"6102610030000","HPHM":"津AT5731","JGSK":"2021-04-01 12:28:19.19","CDBH":"1","XSFX":"由东向西","XSFXDM":"1","KKMC":"中生大道与静湖南路交口正向"},{"KKBH":"7208810050000","HPHM":"津A28M67","JGSK":"2021-04-01 12:28:19.279","CDBH":"2","XSFX":"由东向西","XSFXDM":"1","KKMC":"海旭道与明盛路交口正向"},{"KKBH":"7208910050000","HPHM":"鄂J4U807","JGSK":"2021-04-01 12:28:19.358","CDBH":"7","XSFX":"由西向东","XSFXDM":"2","KKMC":"海博道与安明路交口正向"},{"KKBH":"6102610030000","HPHM":"津MMD820","JGSK":"2021-04-01 12:28:19.465","CDBH":"8","XSFX":"由北向南","XSFXDM":"4","KKMC":"中生大道与静湖南路交口正向"},{"KKBH":"720881005000","HPHM":"津A7N760","JGSK":"2021-04-01 12:28:19.541","CDBH":"5","XSFX":"由西向东","XSFXDM":"2","KKMC":"海旭道与明盛路交口"},{"KKBH":"610401004","HPHM":"车牌","JGSK":"2021-04-01 12:28:19.566","CDBH":"12","XSFX":"由北向南","XSFXDM":"4","KKMC":"和畅路与和风路交口"},{"KKBH":"610256111","HPHM":"冀J625SF","JGSK":"2021-04-01 12:28:19.881","CDBH":"2","XSFX":"由西向东","XSFXDM":"2","KKMC":"中天大道与和惠路交口"},{"KKBH":"610256115","HPHM":"冀B28DN9","JGSK":"2021-04-01 12:28:19.947","CDBH":"1","XSFX":"由东向西","XSFXDM":"1","KKMC":"中天大道与中生大道交口"},{"KKBH":"610256116","HPHM":"津HCK281","JGSK":"2021-04-01 12:28:19.984","CDBH":"11","XSFX":"由北向南","XSFXDM":"4","KKMC":"中天大道与和顺路交口"},{"KKBH":"720881002000","HPHM":"鲁M4K903","JGSK":"2021-04-01 12:28:20.103","CDBH":"9","XSFX":"由南向北","XSFXDM":"3","KKMC":"海旭道与安正路交口"},{"KKBH":"711","HPHM":"鲁GZ2F66","JGSK":"2021-04-01 12:28:20.139","CDBH":"7","XSFX":"由北向南","XSFXDM":"4","KKMC":"不礼让行人中新大道与和旭路交口"},{"KKBH":"610271008","HPHM":"车牌","JGSK":"2021-04-01 12:28:20.375","CDBH":"5","XSFX":"由北向南","XSFXDM":"4","KKMC":"中新大道与航母主题公园支路交口"},{"KKBH":"610251002","HPHM":"京Q0Z359","JGSK":"2021-04-01 12:28:20.414","CDBH":"8","XSFX":"由南向北","XSFXDM":"3","KKMC":"中天大道与和睦路交口"},{"KKBH":"720861002000","HPHM":"津JR2256","JGSK":"2021-04-01 12:28:20.433","CDBH":"4","XSFX":"由西向东","XSFXDM":"2","KKMC":"海晨道与安正路交口"},{"KKBH":"7208810040000","HPHM":"鲁UCL195","JGSK":"2021-04-01 12:28:20.475","CDBH":"8","XSFX":"由北向南","XSFXDM":"4","KKMC":"海旭道与永盛路交口正向"},{"KKBH":"720891003000","HPHM":"津KH3313","JGSK":"2021-04-01 12:28:20.533","CDBH":"2","XSFX":"由东向西","XSFXDM":"1","KKMC":"海博道与安正路交口"},{"KKBH":"7208910050000","HPHM":"鲁R5X08Z","JGSK":"2021-04-01 12:28:20.599","CDBH":"6","XSFX":"由西向东","XSFXDM":"2","KKMC":"海博道与安明路交口正向"},{"KKBH":"610251002","HPHM":"车牌","JGSK":"2021-04-01 12:28:20.661","CDBH":"9","XSFX":"由南向北","XSFXDM":"3","KKMC":"中天大道与和睦路交口"},{"KKBH":"610271008","HPHM":"津A3F636","JGSK":"2021-04-01 12:28:20.87","CDBH":"1","XSFX":"由南向北","XSFXDM":"3","KKMC":"中新大道与航母主题公园支路交口"},{"KKBH":"7208810050000","HPHM":"津HCB609","JGSK":"2021-04-01 12:28:21.128","CDBH":"4","XSFX":"由西向东","XSFXDM":"2","KKMC":"海旭道与明盛路交口正向"},{"KKBH":"720881005000","HPHM":"津A28M67","JGSK":"2021-04-01 12:28:21.148","CDBH":"2","XSFX":"由东向西","XSFXDM":"1","KKMC":"海旭道与明盛路交口"},{"KKBH":"610276124","HPHM":"津C69856","JGSK":"2021-04-01 12:28:21.19","CDBH":"7","XSFX":"由南向北","XSFXDM":"3","KKMC":"中新大道与中生大道交口"},{"KKBH":"720861002000","HPHM":"津A22K62","JGSK":"2021-04-01 12:28:21.235","CDBH":"5","XSFX":"由西向东","XSFXDM":"2","KKMC":"海晨道与安正路交口"},{"KKBH":"7208710020000","HPHM":"晋A8588K","JGSK":"2021-04-01 12:28:21.243","CDBH":"8","XSFX":"由北向南","XSFXDM":"4","KKMC":"安正路与芳菲路交口正向"},{"KKBH":"610256116","HPHM":"津MDW358","JGSK":"2021-04-01 12:28:21.298","CDBH":"6","XSFX":"由西向东","XSFXDM":"2","KKMC":"中天大道与和顺路交口"},{"KKBH":"610286127","HPHM":"津KG8822","JGSK":"2021-04-01 12:28:21.3","CDBH":"2","XSFX":"由东向西","XSFXDM":"1","KKMC":"中津大道与和畅路交口"},{"KKBH":"610266117","HPHM":"津A9H773","JGSK":"2021-04-01 12:28:21.363","CDBH":"7","XSFX":"由南向北","XSFXDM":"3","KKMC":"中生大道与和韵路交口"},{"KKBH":"610276124","HPHM":"鲁B1P1G5","JGSK":"2021-04-01 12:28:21.453","CDBH":"11","XSFX":"由北向南","XSFXDM":"4","KKMC":"中新大道与中生大道交口"},{"KKBH":"7205410020000","HPHM":"冀BQ575T","JGSK":"2021-04-01 12:28:21.489","CDBH":"3","XSFX":"由西向东","XSFXDM":"2","KKMC":"动漫环路西与动漫中路交口正向"},{"KKBH":"610271009","HPHM":"车牌","JGSK":"2021-04-01 12:28:21.501","CDBH":"7","XSFX":"由南向北","XSFXDM":"3","KKMC":"中新大道与泰七路交口"},{"KKBH":"610276125","HPHM":"鲁N008BH","JGSK":"2021-04-01 12:28:21.574","CDBH":"4","XSFX":"由南向北","XSFXDM":"3","KKMC":"中新大道与和顺路交口"},{"KKBH":"720881002000","HPHM":"鲁Y10088","JGSK":"2021-04-01 12:28:21.579","CDBH":"6","XSFX":"由西向东","XSFXDM":"2","KKMC":"海旭道与安正路交口"},{"KKBH":"610256115","HPHM":"津AY1851","JGSK":"2021-04-01 12:28:21.821","CDBH":"6","XSFX":"由西向东","XSFXDM":"2","KKMC":"中天大道与中生大道交口"},{"KKBH":"610256112","HPHM":"津C785L1","JGSK":"2021-04-01 12:28:21.927","CDBH":"2","XSFX":"由东向西","XSFXDM":"1","KKMC":"中天大道与中津大道交口"},{"KKBH":"720881005000","HPHM":"豫J7037K","JGSK":"2021-04-01 12:28:21.944","CDBH":"4","XSFX":"由西向东","XSFXDM":"2","KKMC":"海旭道与明盛路交口"},{"KKBH":"610271009","HPHM":"津AU9813","JGSK":"2021-04-01 12:28:21.971","CDBH":"4","XSFX":"由西向东","XSFXDM":"2","KKMC":"中新大道与泰七路交口"},{"KKBH":"720881002000","HPHM":"津HN0862","JGSK":"2021-04-01 12:28:22.191","CDBH":"4","XSFX":"由东向西","XSFXDM":"1","KKMC":"海旭道与安正路交口"},{"KKBH":"610256116","HPHM":"车牌","JGSK":"2021-04-01 12:28:22.191","CDBH":"9","XSFX":"由南向北","XSFXDM":"3","KKMC":"中天大道与和顺路交口"},{"KKBH":"610276124","HPHM":"津NJF308","JGSK":"2021-04-01 12:28:22.218","CDBH":"8","XSFX":"由南向北","XSFXDM":"3","KKMC":"中新大道与中生大道交口"},{"KKBH":"610256114","HPHM":"晋KKG270","JGSK":"2021-04-01 12:28:22.23","CDBH":"4","XSFX":"由南向北","XSFXDM":"3","KKMC":"中天大道与和旭路交口"},{"KKBH":"720891006000","HPHM":"津KCR269","JGSK":"2021-04-01 12:28:22.328","CDBH":"9","XSFX":"由南向北","XSFXDM":"3","KKMC":"海博道与永盛路交口"},{"KKBH":"720891003000","HPHM":"晋MW8798","JGSK":"2021-04-01 12:28:22.339","CDBH":"2","XSFX":"由东向西","XSFXDM":"1","KKMC":"海博道与安正路交口"},{"KKBH":"610286127","HPHM":"津CB150学","JGSK":"2021-04-01 12:28:22.346","CDBH":"3","XSFX":"由东向西","XSFXDM":"1","KKMC":"中津大道与和畅路交口"},{"KKBH":"610256115","HPHM":"皖B46685","JGSK":"2021-04-01 12:28:22.409","CDBH":"11","XSFX":"由北向南","XSFXDM":"4","KKMC":"中天大道与中生大道交口"},{"KKBH":"610256116","HPHM":"津HCK281","JGSK":"2021-04-01 12:28:22.506","CDBH":"12","XSFX":"由北向南","XSFXDM":"4","KKMC":"中天大道与和顺路交口"},{"KKBH":"720881002000","HPHM":"津ADQ2667","JGSK":"2021-04-01 12:28:22.514","CDBH":"3","XSFX":"由东向西","XSFXDM":"1","KKMC":"海旭道与安正路交口"},{"KKBH":"610261003000","HPHM":"津MMD820","JGSK":"2021-04-01 12:28:22.697","CDBH":"17","XSFX":"由北向南","XSFXDM":"4","KKMC":"中生大道与静湖南路交口"},{"KKBH":"720891005000","HPHM":"鲁R5X08Z","JGSK":"2021-04-01 12:28:22.756","CDBH":"6","XSFX":"由西向东","XSFXDM":"2","KKMC":"海博道与安明路交口"},{"KKBH":"610276125","HPHM":"津C27T72","JGSK":"2021-04-01 12:28:22.769","CDBH":"5","XSFX":"由南向北","XSFXDM":"3","KKMC":"中新大道与和顺路交口"},{"KKBH":"610256115","HPHM":"津B36V9J","JGSK":"2021-04-01 12:28:22.834","CDBH":"1","XSFX":"由东向西","XSFXDM":"1","KKMC":"中天大道与中生大道交口"},{"KKBH":"720891005000","HPHM":"鄂J4U807","JGSK":"2021-04-01 12:28:22.836","CDBH":"7","XSFX":"由西向东","XSFXDM":"2","KKMC":"海博道与安明路交口"},{"KKBH":"728031003000","HPHM":"鲁RMB906","JGSK":"2021-04-01 12:28:22.886","CDBH":"2","XSFX":"由东向西","XSFXDM":"1","KKMC":"动漫中路与文二路交口"},{"KKBH":"610401004","HPHM":"津ADF2359","JGSK":"2021-04-01 12:28:22.893","CDBH":"5","XSFX":"由西向东","XSFXDM":"2","KKMC":"和畅路与和风路交口"},{"KKBH":"610266117","HPHM":"蒙A212NF","JGSK":"2021-04-01 12:28:22.908","CDBH":"8","XSFX":"由南向北","XSFXDM":"3","KKMC":"中生大道与和韵路交口"},{"KKBH":"610276126","HPHM":"津AD38677","JGSK":"2021-04-01 12:28:23.028","CDBH":"5","XSFX":"由南向北","XSFXDM":"3","KKMC":"中新大道与和意路交口"},{"KKBH":"610256114","HPHM":"车牌","JGSK":"2021-04-01 12:28:23.123","CDBH":"6","XSFX":"由南向北","XSFXDM":"3","KKMC":"中天大道与和旭路交口"},{"KKBH":"610271008","HPHM":"津AD68707","JGSK":"2021-04-01 12:28:23.201","CDBH":"5","XSFX":"由北向南","XSFXDM":"4","KKMC":"中新大道与航母主题公园支路交口"},{"KKBH":"610266118","HPHM":"豫R539GJ","JGSK":"2021-04-01 12:28:23.351","CDBH":"2","XSFX":"由东向西","XSFXDM":"1","KKMC":"中生大道与和畅路交口"},{"KKBH":"610256112","HPHM":"鲁R1CR85","JGSK":"2021-04-01 12:28:23.67","CDBH":"5","XSFX":"由西向东","XSFXDM":"2","KKMC":"中天大道与中津大道交口"},{"KKBH":"610276125","HPHM":"鲁N008BH","JGSK":"2021-04-01 12:28:23.673","CDBH":"4","XSFX":"由南向北","XSFXDM":"3","KKMC":"中新大道与和顺路交口"},{"KKBH":"720861002000","HPHM":"津KRZ236","JGSK":"2021-04-01 12:28:23.876","CDBH":"4","XSFX":"由西向东","XSFXDM":"2","KKMC":"海晨道与安正路交口"},{"KKBH":"720571004000","HPHM":"晋HDH948","JGSK":"2021-04-01 12:28:23.982","CDBH":"3","XSFX":"由西向东","XSFXDM":"2","KKMC":"动漫东路与动漫中路交口"},{"KKBH":"711","HPHM":"浙LS1900","JGSK":"2021-04-01 12:28:23.984","CDBH":"8","XSFX":"由北向南","XSFXDM":"4","KKMC":"不礼让行人中新大道与和旭路交口"},{"KKBH":"7208610030000","HPHM":"津GTT396","JGSK":"2021-04-01 12:28:24.09","CDBH":"4","XSFX":"由西向东","XSFXDM":"2","KKMC":"海晨道与安明路交口正向"},{"KKBH":"610276124","HPHM":"鲁B1P1G5","JGSK":"2021-04-01 12:28:24.159","CDBH":"11","XSFX":"由北向南","XSFXDM":"4","KKMC":"中新大道与中生大道交口"},{"KKBH":"720861002000","HPHM":"吉A1YS06","JGSK":"2021-04-01 12:28:24.221","CDBH":"10","XSFX":"由北向南","XSFXDM":"4","KKMC":"海晨道与安正路交口"},{"KKBH":"720881004000","HPHM":"鲁UCL195","JGSK":"2021-04-01 12:28:24.451","CDBH":"8","XSFX":"由北向南","XSFXDM":"4","KKMC":"海旭道与永盛路交口"},{"KKBH":"610276124","HPHM":"津NJF308","JGSK":"2021-04-01 12:28:24.555","CDBH":"8","XSFX":"由南向北","XSFXDM":"3","KKMC":"中新大道与中生大道交口"},{"KKBH":"720541002000","HPHM":"冀BQ575T","JGSK":"2021-04-01 12:28:24.609","CDBH":"3","XSFX":"由西向东","XSFXDM":"2","KKMC":"动漫环路西与动漫中路交口"},{"KKBH":"720891003000","HPHM":"鲁VH8Y11","JGSK":"2021-04-01 12:28:24.723","CDBH":"8","XSFX":"由南向北","XSFXDM":"3","KKMC":"海博道与安正路交口"},{"KKBH":"610276125","HPHM":"津C27T72","JGSK":"2021-04-01 12:28:24.793","CDBH":"5","XSFX":"由南向北","XSFXDM":"3","KKMC":"中新大道与和顺路交口"},{"KKBH":"610271009","HPHM":"蒙A5873N","JGSK":"2021-04-01 12:28:24.815","CDBH":"4","XSFX":"由西向东","XSFXDM":"2","KKMC":"中新大道与泰七路交口"},{"KKBH":"610286127","HPHM":"津KA1008","JGSK":"2021-04-01 12:28:24.82","CDBH":"2","XSFX":"由东向西","XSFXDM":"1","KKMC":"中津大道与和畅路交口"},{"KKBH":"720881005000","HPHM":"津HCB609","JGSK":"2021-04-01 12:28:24.826","CDBH":"4","XSFX":"由西向东","XSFXDM":"2","KKMC":"海旭道与明盛路交口"},{"KKBH":"610256111","HPHM":"津ADB9232","JGSK":"2021-04-01 12:28:24.888","CDBH":"9","XSFX":"由北向南","XSFXDM":"4","KKMC":"中天大道与和惠路交口"},{"KKBH":"7208910050000","HPHM":"蒙DTA993","JGSK":"2021-04-01 12:28:24.964","CDBH":"7","XSFX":"由西向东","XSFXDM":"2","KKMC":"海博道与安明路交口正向"},{"KKBH":"610391006","HPHM":"黑AW366D","JGSK":"2021-04-01 12:28:25.019","CDBH":"8","XSFX":"由南向北","XSFXDM":"3","KKMC":"和韵路与和意路交口"},{"KKBH":"7208710020000","HPHM":"津C80U20","JGSK":"2021-04-01 12:28:25.029","CDBH":"5","XSFX":"由南向北","XSFXDM":"3","KKMC":"安正路与芳菲路交口正向"},{"KKBH":"610276125","HPHM":"津ADL9376","JGSK":"2021-04-01 12:28:25.043","CDBH":"5","XSFX":"由南向北","XSFXDM":"3","KKMC":"中新大道与和顺路交口"},{"KKBH":"610391007","HPHM":"津P8NY95","JGSK":"2021-04-01 12:28:25.203","CDBH":"7","XSFX":"由南向北","XSFXDM":"3","KKMC":"和韵路与和风路交口"},{"KKBH":"610266118","HPHM":"鲁FB659C","JGSK":"2021-04-01 12:28:25.313","CDBH":"2","XSFX":"由东向西","XSFXDM":"1","KKMC":"中生大道与和畅路交口"},{"KKBH":"7209010020000","HPHM":"冀ELP052","JGSK":"2021-04-01 12:28:25.347","CDBH":"1","XSFX":"由东向西","XSFXDM":"1","KKMC":"玉林道与安正路交口正向"},{"KKBH":"7208610020000","HPHM":"津GFD289","JGSK":"2021-04-01 12:28:25.446","CDBH":"11","XSFX":"由北向南","XSFXDM":"4","KKMC":"海晨道与安正路交口正向"},{"KKBH":"610276126","HPHM":"津AD38677","JGSK":"2021-04-01 12:28:25.478","CDBH":"5","XSFX":"由南向北","XSFXDM":"3","KKMC":"中新大道与和意路交口"},{"KKBH":"720871002000","HPHM":"晋A8588K","JGSK":"2021-04-01 12:28:25.51","CDBH":"8","XSFX":"由北向南","XSFXDM":"4","KKMC":"安正路与芳菲路交口"},{"KKBH":"7208610020000","HPHM":"津DY2012","JGSK":"2021-04-01 12:28:25.525","CDBH":"8","XSFX":"由南向北","XSFXDM":"3","KKMC":"海晨道与安正路交口正向"},{"KKBH":"610256114","HPHM":"津FUY006","JGSK":"2021-04-01 12:28:25.712","CDBH":"5","XSFX":"由南向北","XSFXDM":"3","KKMC":"中天大道与和旭路交口"},{"KKBH":"7205410020000","HPHM":"津AU5956","JGSK":"2021-04-01 12:28:26.267","CDBH":"2","XSFX":"由东向西","XSFXDM":"1","KKMC":"动漫环路西与动漫中路交口正向"},{"KKBH":"7208910060000","HPHM":"津CGR599","JGSK":"2021-04-01 12:28:26.316","CDBH":"1","XSFX":"由东向西","XSFXDM":"1","KKMC":"海博道与永盛路交口正向"},{"KKBH":"610286127","HPHM":"津NWF915","JGSK":"2021-04-01 12:28:26.426","CDBH":"3","XSFX":"由东向西","XSFXDM":"1","KKMC":"中津大道与和畅路交口"},{"KKBH":"7208910050000","HPHM":"冀B8V19A","JGSK":"2021-04-01 12:28:26.523","CDBH":"6","XSFX":"由西向东","XSFXDM":"2","KKMC":"海博道与安明路交口正向"},{"KKBH":"610276125","HPHM":"津ADL9376","JGSK":"2021-04-01 12:28:26.633","CDBH":"5","XSFX":"由南向北","XSFXDM":"3","KKMC":"中新大道与和顺路交口"},{"KKBH":"610256115","HPHM":"皖B46685","JGSK":"2021-04-01 12:28:26.665","CDBH":"12","XSFX":"由北向南","XSFXDM":"4","KKMC":"中天大道与中生大道交口"},{"KKBH":"7280310020000","HPHM":"津JQL558","JGSK":"2021-04-01 12:28:26.682","CDBH":"8","XSFX":"由北向南","XSFXDM":"4","KKMC":"动漫中路与文一路交口正向"},{"KKBH":"610256111","HPHM":"豫Q82W50","JGSK":"2021-04-01 12:28:27.357","CDBH":"8","XSFX":"由北向南","XSFXDM":"4","KKMC":"中天大道与和惠路交口"},{"KKBH":"7208910030000","HPHM":"车牌","JGSK":"2021-04-01 12:28:27.426","CDBH":"2","XSFX":"由东向西","XSFXDM":"1","KKMC":"海博道与安正路交口正向"},{"KKBH":"610271009","HPHM":"车牌","JGSK":"2021-04-01 12:28:27.433","CDBH":"4","XSFX":"由西向东","XSFXDM":"2","KKMC":"中新大道与泰七路交口"},{"KKBH":"610391007","HPHM":"京NQ56V7","JGSK":"2021-04-01 12:28:27.535","CDBH":"3","XSFX":"由东向西","XSFXDM":"1","KKMC":"和韵路与和风路交口"},{"KKBH":"7208910030000","HPHM":"冀B7DZ88","JGSK":"2021-04-01 12:28:27.805","CDBH":"4","XSFX":"由西向东","XSFXDM":"2","KKMC":"海博道与安正路交口正向"},{"KKBH":"610256116","HPHM":"车牌","JGSK":"2021-04-01 12:28:27.819","CDBH":"11","XSFX":"由北向南","XSFXDM":"4","KKMC":"中天大道与和顺路交口"},{"KKBH":"610276124","HPHM":"津A5038警","JGSK":"2021-04-01 12:28:28.086","CDBH":"11","XSFX":"由北向南","XSFXDM":"4","KKMC":"中新大道与中生大道交口"},{"KKBH":"720891005000","HPHM":"蒙DTA993","JGSK":"2021-04-01 12:28:28.201","CDBH":"7","XSFX":"由西向东","XSFXDM":"2","KKMC":"海博道与安明路交口"},{"KKBH":"7208610030000","HPHM":"鲁NL17Q6","JGSK":"2021-04-01 12:28:28.23","CDBH":"3","XSFX":"由东向西","XSFXDM":"1","KKMC":"海晨道与安明路交口正向"},{"KKBH":"610256114","HPHM":"津B1G201","JGSK":"2021-04-01 12:28:28.361","CDBH":"8","XSFX":"由北向南","XSFXDM":"4","KKMC":"中天大道与和旭路交口"},{"KKBH":"610256114","HPHM":"晋KKG270","JGSK":"2021-04-01 12:28:28.432","CDBH":"4","XSFX":"由南向北","XSFXDM":"3","KKMC":"中天大道与和旭路交口"},{"KKBH":"720891004000","HPHM":"车牌","JGSK":"2021-04-01 12:28:28.671","CDBH":"9","XSFX":"由南向北","XSFXDM":"3","KKMC":"海博道与安平路交口"},{"KKBH":"610391006","HPHM":"黑AW366D","JGSK":"2021-04-01 12:28:28.722","CDBH":"8","XSFX":"由南向北","XSFXDM":"3","KKMC":"和韵路与和意路交口"},{"KKBH":"610286127","HPHM":"津KG8822","JGSK":"2021-04-01 12:28:28.746","CDBH":"2","XSFX":"由东向西","XSFXDM":"1","KKMC":"中津大道与和畅路交口"},{"KKBH":"610401005","HPHM":"津H85190","JGSK":"2021-04-01 12:28:29.127","CDBH":"8","XSFX":"由南向北","XSFXDM":"3","KKMC":"和畅路与和顺路交口"},{"KKBH":"720891004000","HPHM":"车牌","JGSK":"2021-04-01 12:28:29.143","CDBH":"8","XSFX":"由南向北","XSFXDM":"3","KKMC":"海博道与安平路交口"},{"KKBH":"720891004000","HPHM":"津MMM397","JGSK":"2021-04-01 12:28:29.143","CDBH":"4","XSFX":"由西向东","XSFXDM":"2","KKMC":"海博道与安平路交口"},{"KKBH":"720861003000","HPHM":"津GTT396","JGSK":"2021-04-01 12:28:29.31","CDBH":"4","XSFX":"由西向东","XSFXDM":"2","KKMC":"海晨道与安明路交口"},{"KKBH":"720871002000","HPHM":"津C80U20","JGSK":"2021-04-01 12:28:29.362","CDBH":"5","XSFX":"由南向北","XSFXDM":"3","KKMC":"安正路与芳菲路交口"},{"KKBH":"7208910030000","HPHM":"豫JQ9672","JGSK":"2021-04-01 12:28:29.612","CDBH":"6","XSFX":"由西向东","XSFXDM":"2","KKMC":"海博道与安正路交口正向"},{"KKBH":"7280310060000","HPHM":"车牌","JGSK":"2021-04-01 12:28:29.671","CDBH":"4","XSFX":"由西向东","XSFXDM":"2","KKMC":"动漫中路与文三路交口正向"},{"KKBH":"610276125","HPHM":"鲁CZ806B","JGSK":"2021-04-01 12:28:29.677","CDBH":"5","XSFX":"由南向北","XSFXDM":"3","KKMC":"中新大道与和顺路交口"},{"KKBH":"610256111","HPHM":"津ADN9232","JGSK":"2021-04-01 12:28:29.678","CDBH":"9","XSFX":"由北向南","XSFXDM":"4","KKMC":"中天大道与和惠路交口"},{"KKBH":"7208910050000","HPHM":"津A7C156","JGSK":"2021-04-01 12:28:29.706","CDBH":"6","XSFX":"由西向东","XSFXDM":"2","KKMC":"海博道与安明路交口正向"},{"KKBH":"7205410020000","HPHM":"车牌","JGSK":"2021-04-01 12:28:29.772","CDBH":"4","XSFX":"由西向东","XSFXDM":"2","KKMC":"动漫环路西与动漫中路交口正向"},{"KKBH":"610251002","HPHM":"车牌","JGSK":"2021-04-01 12:28:29.779","CDBH":"9","XSFX":"由南向北","XSFXDM":"3","KKMC":"中天大道与和睦路交口"},{"KKBH":"720891005000","HPHM":"冀B8V19A","JGSK":"2021-04-01 12:28:29.97","CDBH":"6","XSFX":"由西向东","XSFXDM":"2","KKMC":"海博道与安明路交口"},{"KKBH":"610256114","HPHM":"津KYW866","JGSK":"2021-04-01 12:28:30.032","CDBH":"6","XSFX":"由南向北","XSFXDM":"3","KKMC":"中天大道与和旭路交口"},{"KKBH":"610266118","HPHM":"津K539GJ","JGSK":"2021-04-01 12:28:30.037","CDBH":"2","XSFX":"由东向西","XSFXDM":"1","KKMC":"中生大道与和畅路交口"},{"KKBH":"610276124","HPHM":"车牌","JGSK":"2021-04-01 12:28:30.099","CDBH":"3","XSFX":"由东向西","XSFXDM":"1","KKMC":"中新大道与中生大道交口"},{"KKBH":"610256115","HPHM":"津RKC725","JGSK":"2021-04-01 12:28:30.147","CDBH":"1","XSFX":"由东向西","XSFXDM":"1","KKMC":"中天大道与中生大道交口"},{"KKBH":"610276124","HPHM":"津CFU909","JGSK":"2021-04-01 12:28:30.252","CDBH":"10","XSFX":"由北向南","XSFXDM":"4","KKMC":"中新大道与中生大道交口"},{"KKBH":"7208910030000","HPHM":"冀B2CR96","JGSK":"2021-04-01 12:28:30.301","CDBH":"9","XSFX":"由南向北","XSFXDM":"3","KKMC":"海博道与安正路交口正向"},{"KKBH":"610266118","HPHM":"津ADE5585","JGSK":"2021-04-01 12:28:30.352","CDBH":"4","XSFX":"由西向东","XSFXDM":"2","KKMC":"中生大道与和畅路交口"},{"KKBH":"7400110020000","HPHM":"皖EB1094","JGSK":"2021-04-01 12:28:30.62","CDBH":"7","XSFX":"由北向南","XSFXDM":"4","KKMC":"静湖南路与华一路交口正向"},{"KKBH":"610276124","HPHM":"豫EZ1926","JGSK":"2021-04-01 12:28:30.631","CDBH":"11","XSFX":"由北向南","XSFXDM":"4","KKMC":"中新大道与中生大道交口"},{"KKBH":"7208910030000","HPHM":"冀D699XD","JGSK":"2021-04-01 12:28:30.666","CDBH":"4","XSFX":"由西向东","XSFXDM":"2","KKMC":"海博道与安正路交口正向"},{"KKBH":"7208610020000","HPHM":"津DT2026","JGSK":"2021-04-01 12:28:30.871","CDBH":"10","XSFX":"由北向南","XSFXDM":"4","KKMC":"海晨道与安正路交口正向"},{"KKBH":"610256116","HPHM":"车牌","JGSK":"2021-04-01 12:28:30.912","CDBH":"12","XSFX":"由北向南","XSFXDM":"4","KKMC":"中天大道与和顺路交口"},{"KKBH":"711","HPHM":"冀BS295P","JGSK":"2021-04-01 12:28:31.053","CDBH":"2","XSFX":"由东向西","XSFXDM":"1","KKMC":"不礼让行人中新大道与和旭路交口"},{"KKBH":"610391008","HPHM":"津QC0693","JGSK":"2021-04-01 12:28:31.098","CDBH":"1","XSFX":"由东向西","XSFXDM":"1","KKMC":"和韵路与和旭路交口"},{"KKBH":"610266117","HPHM":"津RZW600","JGSK":"2021-04-01 12:28:31.101","CDBH":"10","XSFX":"由北向南","XSFXDM":"4","KKMC":"中生大道与和韵路交口"},{"KKBH":"610276124","HPHM":"津A5038警","JGSK":"2021-04-01 12:28:31.126","CDBH":"11","XSFX":"由北向南","XSFXDM":"4","KKMC":"中新大道与中生大道交口"},{"KKBH":"7208910040000","HPHM":"津A35Q03","JGSK":"2021-04-01 12:28:31.148","CDBH":"6","XSFX":"由西向东","XSFXDM":"2","KKMC":"海博道与安平路交口正向"},{"KKBH":"6102610030000","HPHM":"津DBW009","JGSK":"2021-04-01 12:28:31.191","CDBH":"1","XSFX":"由东向西","XSFXDM":"1","KKMC":"中生大道与静湖南路交口正向"},{"KKBH":"720861003000","HPHM":"鲁NL17Q6","JGSK":"2021-04-01 12:28:31.2","CDBH":"1","XSFX":"由东向西","XSFXDM":"1","KKMC":"海晨道与安明路交口"},{"KKBH":"720891003000","HPHM":"车牌","JGSK":"2021-04-01 12:28:31.591","CDBH":"6","XSFX":"由西向东","XSFXDM":"2","KKMC":"海博道与安正路交口"},{"KKBH":"7208910050000","HPHM":"黑A4659D","JGSK":"2021-04-01 12:28:31.705","CDBH":"9","XSFX":"由南向北","XSFXDM":"3","KKMC":"海博道与安明路交口正向"},{"KKBH":"728031002000","HPHM":"津JQL558","JGSK":"2021-04-01 12:28:31.754","CDBH":"8","XSFX":"由北向南","XSFXDM":"4","KKMC":"动漫中路与文一路交口"},{"KKBH":"610391007","HPHM":"津H23568","JGSK":"2021-04-01 12:28:31.78","CDBH":"3","XSFX":"由东向西","XSFXDM":"1","KKMC":"和韵路与和风路交口"},{"KKBH":"7205410020000","HPHM":"车牌","JGSK":"2021-04-01 12:28:31.943","CDBH":"1","XSFX":"由东向西","XSFXDM":"1","KKMC":"动漫环路西与动漫中路交口正向"},{"KKBH":"610256114","HPHM":"鲁MU390U","JGSK":"2021-04-01 12:28:31.944","CDBH":"8","XSFX":"由北向南","XSFXDM":"4","KKMC":"中天大道与和旭路交口"},{"KKBH":"7205710010000","HPHM":"津A7Q379","JGSK":"2021-04-01 12:28:31.96","CDBH":"3","XSFX":"由南向北","XSFXDM":"3","KKMC":"动漫东路与文一路交口正向"},{"KKBH":"720891006000","HPHM":"津CGR599","JGSK":"2021-04-01 12:28:32.034","CDBH":"1","XSFX":"由东向西","XSFXDM":"1","KKMC":"海博道与永盛路交口"},{"KKBH":"7208810020000","HPHM":"津C80U20","JGSK":"2021-04-01 12:28:32.135","CDBH":"9","XSFX":"由南向北","XSFXDM":"3","KKMC":"海旭道与安正路交口正向"},{"KKBH":"6103261420000","HPHM":"车牌","JGSK":"2021-04-01 12:28:32.177","CDBH":"4","XSFX":"由西向东","XSFXDM":"2","KKMC":"中成大道与泰七路交口正向"},{"KKBH":"610276125","HPHM":"车牌","JGSK":"2021-04-01 12:28:32.269","CDBH":"8","XSFX":"由北向南","XSFXDM":"4","KKMC":"中新大道与和顺路交口"},{"KKBH":"610391007","HPHM":"津RRV495","JGSK":"2021-04-01 12:28:32.273","CDBH":"8","XSFX":"由南向北","XSFXDM":"3","KKMC":"和韵路与和风路交口"},{"KKBH":"610276125","HPHM":"鲁CZ806B","JGSK":"2021-04-01 12:28:32.398","CDBH":"5","XSFX":"由南向北","XSFXDM":"3","KKMC":"中新大道与和顺路交口"},{"KKBH":"610276124","HPHM":"津CFU909","JGSK":"2021-04-01 12:28:32.406","CDBH":"10","XSFX":"由北向南","XSFXDM":"4","KKMC":"中新大道与中生大道交口"},{"KKBH":"720901002000","HPHM":"冀ELP052","JGSK":"2021-04-01 12:28:32.542","CDBH":"1","XSFX":"由东向西","XSFXDM":"1","KKMC":"玉林道与安正路交口"},{"KKBH":"610276124","HPHM":"新A991FZ","JGSK":"2021-04-01 12:28:32.543","CDBH":"11","XSFX":"由北向南","XSFXDM":"4","KKMC":"中新大道与中生大道交口"},{"KKBH":"610391006","HPHM":"车牌","JGSK":"2021-04-01 12:28:32.597","CDBH":"1","XSFX":"由东向西","XSFXDM":"1","KKMC":"和韵路与和意路交口"},{"KKBH":"610271009","HPHM":"津DG3010","JGSK":"2021-04-01 12:28:32.755","CDBH":"11","XSFX":"由北向南","XSFXDM":"4","KKMC":"中新大道与泰七路交口"},{"KKBH":"610276126","HPHM":"车牌","JGSK":"2021-04-01 12:28:32.77","CDBH":"2","XSFX":"由东向西","XSFXDM":"1","KKMC":"中新大道与和意路交口"},{"KKBH":"720891004000","HPHM":"车牌","JGSK":"2021-04-01 12:28:32.835","CDBH":"9","XSFX":"由南向北","XSFXDM":"3","KKMC":"海博道与安平路交口"},{"KKBH":"610266118","HPHM":"鲁FB659C","JGSK":"2021-04-01 12:28:32.837","CDBH":"2","XSFX":"由东向西","XSFXDM":"1","KKMC":"中生大道与和畅路交口"},{"KKBH":"610391006","HPHM":"津AR9778","JGSK":"2021-04-01 12:28:32.995","CDBH":"1","XSFX":"由东向西","XSFXDM":"1","KKMC":"和韵路与和意路交口"},{"KKBH":"610276124","HPHM":"豫EZ1926","JGSK":"2021-04-01 12:28:33.046","CDBH":"11","XSFX":"由北向南","XSFXDM":"4","KKMC":"中新大道与中生大道交口"},{"KKBH":"720891005000","HPHM":"津A7C156","JGSK":"2021-04-01 12:28:33.087","CDBH":"6","XSFX":"由西向东","XSFXDM":"2","KKMC":"海博道与安明路交口"},{"KKBH":"610266117","HPHM":"京PD2805","JGSK":"2021-04-01 12:28:33.2","CDBH":"11","XSFX":"由北向南","XSFXDM":"4","KKMC":"中生大道与和韵路交口"},{"KKBH":"7205710040000","HPHM":"车牌","JGSK":"2021-04-01 12:28:33.219","CDBH":"6","XSFX":"由北向南","XSFXDM":"4","KKMC":"动漫东路与动漫中路交口正向"},{"KKBH":"720891004000","HPHM":"鲁B3U1J1","JGSK":"2021-04-01 12:28:33.296","CDBH":"4","XSFX":"由西向东","XSFXDM":"2","KKMC":"海博道与安平路交口"},{"KKBH":"610276126","HPHM":"车牌","JGSK":"2021-04-01 12:28:33.308","CDBH":"2","XSFX":"由东向西","XSFXDM":"1","KKMC":"中新大道与和意路交口"},{"KKBH":"7208910040000","HPHM":"冀B7XZ28","JGSK":"2021-04-01 12:28:33.348","CDBH":"6","XSFX":"由西向东","XSFXDM":"2","KKMC":"海博道与安平路交口正向"},{"KKBH":"610256115","HPHM":"鲁G682QG","JGSK":"2021-04-01 12:28:33.374","CDBH":"2","XSFX":"由东向西","XSFXDM":"1","KKMC":"中天大道与中生大道交口"},{"KKBH":"610401005","HPHM":"津H85190","JGSK":"2021-04-01 12:28:33.408","CDBH":"9","XSFX":"由南向北","XSFXDM":"3","KKMC":"和畅路与和顺路交口"},{"KKBH":"7208710020000","HPHM":"冀A87A8R","JGSK":"2021-04-01 12:28:33.553","CDBH":"6","XSFX":"由南向北","XSFXDM":"3","KKMC":"安正路与芳菲路交口正向"},{"KKBH":"7208910030000","HPHM":"津GGH620","JGSK":"2021-04-01 12:28:33.565","CDBH":"4","XSFX":"由西向东","XSFXDM":"2","KKMC":"海博道与安正路交口正向"},{"KKBH":"7400110020000","HPHM":"津E19966","JGSK":"2021-04-01 12:28:33.626","CDBH":"6","XSFX":"由北向南","XSFXDM":"4","KKMC":"静湖南路与华一路交口正向"},{"KKBH":"610256114","HPHM":"津B1G201","JGSK":"2021-04-01 12:28:33.629","CDBH":"8","XSFX":"由北向南","XSFXDM":"4","KKMC":"中天大道与和旭路交口"},{"KKBH":"720891003000","HPHM":"车牌","JGSK":"2021-04-01 12:28:33.706","CDBH":"1","XSFX":"由东向西","XSFXDM":"1","KKMC":"海博道与安正路交口"},{"KKBH":"610256114","HPHM":"津K22695","JGSK":"2021-04-01 12:28:33.797","CDBH":"5","XSFX":"由南向北","XSFXDM":"3","KKMC":"中天大道与和旭路交口"},{"KKBH":"720891004000","HPHM":"津A35Q03","JGSK":"2021-04-01 12:28:33.942","CDBH":"5","XSFX":"由西向东","XSFXDM":"2","KKMC":"海博道与安平路交口"},{"KKBH":"610266118","HPHM":"津ADE5585","JGSK":"2021-04-01 12:28:34.039","CDBH":"4","XSFX":"由西向东","XSFXDM":"2","KKMC":"中生大道与和畅路交口"},{"KKBH":"610256115","HPHM":"津K45696","JGSK":"2021-04-01 12:28:34.069","CDBH":"1","XSFX":"由东向西","XSFXDM":"1","KKMC":"中天大道与中生大道交口"},{"KKBH":"1250","HPHM":"津AY7722","JGSK":"2021-04-01 12:28:34.134","CDBH":"2","XSFX":"由东向西","XSFXDM":"1","KKMC":"中滨大道与盛三街交口正向"},{"KKBH":"610266118","HPHM":"津KV9648","JGSK":"2021-04-01 12:28:34.341","CDBH":"4","XSFX":"由西向东","XSFXDM":"2","KKMC":"中生大道与和畅路交口"},{"KKBH":"720891003000","HPHM":"车牌","JGSK":"2021-04-01 12:28:34.354","CDBH":"6","XSFX":"由西向东","XSFXDM":"2","KKMC":"海博道与安正路交口"},{"KKBH":"7208610030000","HPHM":"津ADM805","JGSK":"2021-04-01 12:28:34.401","CDBH":"7","XSFX":"由南向北","XSFXDM":"3","KKMC":"海晨道与安明路交口正向"},{"KKBH":"610266118","HPHM":"津A38S29","JGSK":"2021-04-01 12:28:34.422","CDBH":"2","XSFX":"由东向西","XSFXDM":"1","KKMC":"中生大道与和畅路交口"},{"KKBH":"610271009","HPHM":"津C285Z8","JGSK":"2021-04-01 12:28:34.468","CDBH":"4","XSFX":"由西向东","XSFXDM":"2","KKMC":"中新大道与泰七路交口"},{"KKBH":"7208910030000","HPHM":"冀B577UK","JGSK":"2021-04-01 12:28:34.568","CDBH":"6","XSFX":"由西向东","XSFXDM":"2","KKMC":"海博道与安正路交口正向"},{"KKBH":"610276124","HPHM":"鲁MB5Y06","JGSK":"2021-04-01 12:28:34.722","CDBH":"11","XSFX":"由北向南","XSFXDM":"4","KKMC":"中新大道与中生大道交口"},{"KKBH":"720891003000","HPHM":"冀B9A096","JGSK":"2021-04-01 12:28:34.73","CDBH":"8","XSFX":"由南向北","XSFXDM":"3","KKMC":"海博道与安正路交口"},{"KKBH":"7208810020000","HPHM":"津B3U692","JGSK":"2021-04-01 12:28:34.889","CDBH":"12","XSFX":"由北向南","XSFXDM":"4","KKMC":"海旭道与安正路交口正向"},{"KKBH":"7209010020000","HPHM":"车牌","JGSK":"2021-04-01 12:28:34.992","CDBH":"2","XSFX":"由东向西","XSFXDM":"1","KKMC":"玉林道与安正路交口正向"},{"KKBH":"610276126","HPHM":"辽PJH200","JGSK":"2021-04-01 12:28:35.004","CDBH":"5","XSFX":"由南向北","XSFXDM":"3","KKMC":"中新大道与和意路交口"},{"KKBH":"610271008","HPHM":"津FUG929","JGSK":"2021-04-01 12:28:35.026","CDBH":"1","XSFX":"由南向北","XSFXDM":"3","KKMC":"中新大道与航母主题公园支路交口"},{"KKBH":"610266118","HPHM":"津MRY386","JGSK":"2021-04-01 12:28:35.16","CDBH":"3","XSFX":"由东向西","XSFXDM":"1","KKMC":"中生大道与和畅路交口"},{"KKBH":"610271008","HPHM":"津RLQ091","JGSK":"2021-04-01 12:28:35.243","CDBH":"4","XSFX":"由北向南","XSFXDM":"4","KKMC":"中新大道与航母主题公园支路交口"},{"KKBH":"610276124","HPHM":"新A991FZ","JGSK":"2021-04-01 12:28:35.286","CDBH":"11","XSFX":"由北向南","XSFXDM":"4","KKMC":"中新大道与中生大道交口"},{"KKBH":"720891003000","HPHM":"冀B2CR96","JGSK":"2021-04-01 12:28:35.289","CDBH":"9","XSFX":"由南向北","XSFXDM":"3","KKMC":"海博道与安正路交口"},{"KKBH":"610271009","HPHM":"津AU9813","JGSK":"2021-04-01 12:28:35.301","CDBH":"4","XSFX":"由西向东","XSFXDM":"2","KKMC":"中新大道与泰七路交口"},{"KKBH":"610271008","HPHM":"津DBF799","JGSK":"2021-04-01 12:28:35.332","CDBH":"5","XSFX":"由北向南","XSFXDM":"4","KKMC":"中新大道与航母主题公园支路交口"},{"KKBH":"720891004000","HPHM":"冀B7XZ28","JGSK":"2021-04-01 12:28:35.702","CDBH":"5","XSFX":"由西向东","XSFXDM":"2","KKMC":"海博道与安平路交口"},{"KKBH":"610276126","HPHM":"津KFX400","JGSK":"2021-04-01 12:28:35.785","CDBH":"8","XSFX":"由北向南","XSFXDM":"4","KKMC":"中新大道与和意路交口"},{"KKBH":"610276126","HPHM":"车牌","JGSK":"2021-04-01 12:28:35.868","CDBH":"2","XSFX":"由东向西","XSFXDM":"1","KKMC":"中新大道与和意路交口"},{"KKBH":"610256114","HPHM":"津MU390J","JGSK":"2021-04-01 12:28:36.029","CDBH":"8","XSFX":"由北向南","XSFXDM":"4","KKMC":"中天大道与和旭路交口"},{"KKBH":"720881002000","HPHM":"津C80U20","JGSK":"2021-04-01 12:28:36.033","CDBH":"9","XSFX":"由南向北","XSFXDM":"3","KKMC":"海旭道与安正路交口"},{"KKBH":"610276124","HPHM":"津A2U666","JGSK":"2021-04-01 12:28:36.121","CDBH":"10","XSFX":"由北向南","XSFXDM":"4","KKMC":"中新大道与中生大道交口"},{"KKBH":"740011002000","HPHM":"皖EB1094","JGSK":"2021-04-01 12:28:36.251","CDBH":"15","XSFX":"由北向南","XSFXDM":"4","KKMC":"静湖南路与华一路交口"},{"KKBH":"610271009","HPHM":"冀FKQ30挂","JGSK":"2021-04-01 12:28:36.341","CDBH":"5","XSFX":"由西向东","XSFXDM":"2","KKMC":"中新大道与泰七路交口"},{"KKBH":"720891004000","HPHM":"车牌","JGSK":"2021-04-01 12:28:36.358","CDBH":"9","XSFX":"由南向北","XSFXDM":"3","KKMC":"海博道与安平路交口"},{"KKBH":"610271008","HPHM":"津RLQ091","JGSK":"2021-04-01 12:28:36.492","CDBH":"4","XSFX":"由北向南","XSFXDM":"4","KKMC":"中新大道与航母主题公园支路交口"},{"KKBH":"610271008","HPHM":"车牌","JGSK":"2021-04-01 12:28:36.596","CDBH":"4","XSFX":"由北向南","XSFXDM":"4","KKMC":"中新大道与航母主题公园支路交口"},{"KKBH":"610261005000","HPHM":"津RTT139","JGSK":"2021-04-01 12:28:36.615","CDBH":"2","XSFX":"由南向北","XSFXDM":"3","KKMC":"中生大道与静湖西路（南侧）"},{"KKBH":"720891005000","HPHM":"黑A4659D","JGSK":"2021-04-01 12:28:36.636","CDBH":"8","XSFX":"由南向北","XSFXDM":"3","KKMC":"海博道与安明路交口"},{"KKBH":"610271008","HPHM":"津DBF799","JGSK":"2021-04-01 12:28:36.812","CDBH":"5","XSFX":"由北向南","XSFXDM":"4","KKMC":"中新大道与航母主题公园支路交口"},{"KKBH":"7205710040000","HPHM":"津AF33379","JGSK":"2021-04-01 12:28:36.85","CDBH":"1","XSFX":"由东向西","XSFXDM":"1","KKMC":"动漫东路与动漫中路交口正向"},{"KKBH":"720891003000","HPHM":"车牌","JGSK":"2021-04-01 12:28:36.891","CDBH":"7","XSFX":"由南向北","XSFXDM":"3","KKMC":"海博道与安正路交口"},{"KKBH":"720871002000","HPHM":"冀A87A8R","JGSK":"2021-04-01 12:28:36.965","CDBH":"6","XSFX":"由南向北","XSFXDM":"3","KKMC":"安正路与芳菲路交口"},{"KKBH":"610266117","HPHM":"津C56Q88","JGSK":"2021-04-01 12:28:36.99","CDBH":"4","XSFX":"由西向东","XSFXDM":"2","KKMC":"中生大道与和韵路交口"},{"KKBH":"610271008","HPHM":"津FUG929","JGSK":"2021-04-01 12:28:37.092","CDBH":"1","XSFX":"由南向北","XSFXDM":"3","KKMC":"中新大道与航母主题公园支路交口"},{"KKBH":"610271009","HPHM":"津DG3010","JGSK":"2021-04-01 12:28:37.146","CDBH":"11","XSFX":"由北向南","XSFXDM":"4","KKMC":"中新大道与泰七路交口"},{"KKBH":"610276126","HPHM":"辽PJH200","JGSK":"2021-04-01 12:28:37.243","CDBH":"5","XSFX":"由南向北","XSFXDM":"3","KKMC":"中新大道与和意路交口"},{"KKBH":"610391007","HPHM":"津MWR838","JGSK":"2021-04-01 12:28:37.279","CDBH":"4","XSFX":"由西向东","XSFXDM":"2","KKMC":"和韵路与和风路交口"},{"KKBH":"610256115","HPHM":"津RKC725","JGSK":"2021-04-01 12:28:37.319","CDBH":"1","XSFX":"由东向西","XSFXDM":"1","KKMC":"中天大道与中生大道交口"},{"KKBH":"610266117","HPHM":"京PD2805","JGSK":"2021-04-01 12:28:37.496","CDBH":"12","XSFX":"由北向南","XSFXDM":"4","KKMC":"中生大道与和韵路交口"},{"KKBH":"610401005","HPHM":"车牌","JGSK":"2021-04-01 12:28:37.557","CDBH":"2","XSFX":"由东向西","XSFXDM":"1","KKMC":"和畅路与和顺路交口"},{"KKBH":"720891003000","HPHM":"车牌","JGSK":"2021-04-01 12:28:37.633","CDBH":"6","XSFX":"由西向东","XSFXDM":"2","KKMC":"海博道与安正路交口"},{"KKBH":"610276124","HPHM":"津MEC268","JGSK":"2021-04-01 12:28:37.715","CDBH":"11","XSFX":"由北向南","XSFXDM":"4","KKMC":"中新大道与中生大道交口"},{"KKBH":"610266118","HPHM":"津KV9648","JGSK":"2021-04-01 12:28:37.804","CDBH":"4","XSFX":"由西向东","XSFXDM":"2","KKMC":"中生大道与和畅路交口"},{"KKBH":"610326142000","HPHM":"车牌","JGSK":"2021-04-01 12:28:37.826","CDBH":"4","XSFX":"由西向东","XSFXDM":"2","KKMC":"中成大道与泰七路交口"},{"KKBH":"6102661220000","HPHM":"津MMD820","JGSK":"2021-04-01 12:28:37.831","CDBH":"2","XSFX":"由西向东","XSFXDM":"2","KKMC":"生态城中生大道故道河一桥西向东上桥处正向"},{"KKBH":"610271008","HPHM":"冀B82BY3","JGSK":"2021-04-01 12:28:37.854","CDBH":"4","XSFX":"由北向南","XSFXDM":"4","KKMC":"中新大道与航母主题公园支路交口"},{"KKBH":"610401005","HPHM":"津QC0236","JGSK":"2021-04-01 12:28:37.991","CDBH":"10","XSFX":"由北向南","XSFXDM":"4","KKMC":"和畅路与和顺路交口"},{"KKBH":"720891004000","HPHM":"车牌","JGSK":"2021-04-01 12:28:38.04","CDBH":"9","XSFX":"由南向北","XSFXDM":"3","KKMC":"海博道与安平路交口"},{"KKBH":"610276126","HPHM":"鲁N008BH","JGSK":"2021-04-01 12:28:38.117","CDBH":"4","XSFX":"由南向北","XSFXDM":"3","KKMC":"中新大道与和意路交口"},{"KKBH":"720891003000","HPHM":"车牌","JGSK":"2021-04-01 12:28:38.357","CDBH":"5","XSFX":"由西向东","XSFXDM":"2","KKMC":"海博道与安正路交口"},{"KKBH":"610276124","HPHM":"津RCV222","JGSK":"2021-04-01 12:28:38.398","CDBH":"2","XSFX":"由东向西","XSFXDM":"1","KKMC":"中新大道与中生大道交口"},{"KKBH":"610251001","HPHM":"冀ELF936","JGSK":"2021-04-01 12:28:38.476","CDBH":"4","XSFX":"由西向东","XSFXDM":"2","KKMC":"中天大道与和畅路交口"},{"KKBH":"7280310020000","HPHM":"晋LAX910","JGSK":"2021-04-01 12:28:38.542","CDBH":"7","XSFX":"由北向南","XSFXDM":"4","KKMC":"动漫中路与文一路交口正向"},{"KKBH":"610266118","HPHM":"津GRF900","JGSK":"2021-04-01 12:28:38.542","CDBH":"10","XSFX":"由北向南","XSFXDM":"4","KKMC":"中生大道与和畅路交口"},{"KKBH":"610256115","HPHM":"津RUR459","JGSK":"2021-04-01 12:28:38.596","CDBH":"10","XSFX":"由北向南","XSFXDM":"4","KKMC":"中天大道与中生大道交口"},{"KKBH":"610401004","HPHM":"鲁R29B71","JGSK":"2021-04-01 12:28:38.697","CDBH":"11","XSFX":"由北向南","XSFXDM":"4","KKMC":"和畅路与和风路交口"},{"KKBH":"720571001000","HPHM":"津A7Q379","JGSK":"2021-04-01 12:28:38.733","CDBH":"4","XSFX":"由南向北","XSFXDM":"3","KKMC":"动漫东路与文一路交口"},{"KKBH":"610401005","HPHM":"冀B312X9","JGSK":"2021-04-01 12:28:38.797","CDBH":"5","XSFX":"由西向东","XSFXDM":"2","KKMC":"和畅路与和顺路交口"},{"KKBH":"610266117","HPHM":"鲁M43M29","JGSK":"2021-04-01 12:28:38.813","CDBH":"5","XSFX":"由西向东","XSFXDM":"2","KKMC":"中生大道与和韵路交口"},{"KKBH":"720881002000","HPHM":"津B3U692","JGSK":"2021-04-01 12:28:38.829","CDBH":"12","XSFX":"由北向南","XSFXDM":"4","KKMC":"海旭道与安正路交口"},{"KKBH":"7208810020000","HPHM":"冀A87A8R","JGSK":"2021-04-01 12:28:38.868","CDBH":"10","XSFX":"由南向北","XSFXDM":"3","KKMC":"海旭道与安正路交口正向"},{"KKBH":"610276126","HPHM":"津CDG757","JGSK":"2021-04-01 12:28:38.985","CDBH":"7","XSFX":"由北向南","XSFXDM":"4","KKMC":"中新大道与和意路交口"},{"KKBH":"7400110020000","HPHM":"津RFY157","JGSK":"2021-04-01 12:28:39.026","CDBH":"6","XSFX":"由北向南","XSFXDM":"4","KKMC":"静湖南路与华一路交口正向"},{"KKBH":"610266117","HPHM":"津RZW600","JGSK":"2021-04-01 12:28:39.182","CDBH":"11","XSFX":"由北向南","XSFXDM":"4","KKMC":"中生大道与和韵路交口"},{"KKBH":"610271008","HPHM":"车牌","JGSK":"2021-04-01 12:28:39.251","CDBH":"2","XSFX":"由南向北","XSFXDM":"3","KKMC":"中新大道与航母主题公园支路交口"},{"KKBH":"610401004","HPHM":"蒙JRX958","JGSK":"2021-04-01 12:28:39.28","CDBH":"1","XSFX":"由东向西","XSFXDM":"1","KKMC":"和畅路与和风路交口"},{"KKBH":"6071310030000","HPHM":"津E14721","JGSK":"2021-04-01 12:28:39.323","CDBH":"3","XSFX":"由东向西","XSFXDM":"1","KKMC":"中央大道与海旭道交口正向"},{"KKBH":"610276126","HPHM":"津ADL9376","JGSK":"2021-04-01 12:28:39.374","CDBH":"4","XSFX":"由南向北","XSFXDM":"3","KKMC":"中新大道与和意路交口"},{"KKBH":"720861002000","HPHM":"津DT2026","JGSK":"2021-04-01 12:28:39.434","CDBH":"10","XSFX":"由北向南","XSFXDM":"4","KKMC":"海晨道与安正路交口"},{"KKBH":"610271008","HPHM":"蒙FW6089","JGSK":"2021-04-01 12:28:39.461","CDBH":"4","XSFX":"由北向南","XSFXDM":"4","KKMC":"中新大道与航母主题公园支路交口"},{"KKBH":"7208910060000","HPHM":"鲁A5C1X8","JGSK":"2021-04-01 12:28:39.476","CDBH":"10","XSFX":"由南向北","XSFXDM":"3","KKMC":"海博道与永盛路交口正向"},{"KKBH":"610266118","HPHM":"津A38529","JGSK":"2021-04-01 12:28:39.482","CDBH":"2","XSFX":"由东向西","XSFXDM":"1","KKMC":"中生大道与和畅路交口"},{"KKBH":"610276125","HPHM":"津B1B976","JGSK":"2021-04-01 12:28:39.657","CDBH":"7","XSFX":"由北向南","XSFXDM":"4","KKMC":"中新大道与和顺路交口"},{"KKBH":"610256115","HPHM":"津NSC558","JGSK":"2021-04-01 12:28:39.666","CDBH":"10","XSFX":"由北向南","XSFXDM":"4","KKMC":"中天大道与中生大道交口"},{"KKBH":"610276126","HPHM":"津KFX400","JGSK":"2021-04-01 12:28:39.673","CDBH":"8","XSFX":"由北向南","XSFXDM":"4","KKMC":"中新大道与和意路交口"},{"KKBH":"610271009","HPHM":"津C285Z8","JGSK":"2021-04-01 12:28:39.701","CDBH":"4","XSFX":"由西向东","XSFXDM":"2","KKMC":"中新大道与泰七路交口"},{"KKBH":"610276126","HPHM":"津C27T72","JGSK":"2021-04-01 12:28:39.729","CDBH":"5","XSFX":"由南向北","XSFXDM":"3","KKMC":"中新大道与和意路交口"},{"KKBH":"610271010","HPHM":"津A29K35","JGSK":"2021-04-01 12:28:39.769","CDBH":"7","XSFX":"由北向南","XSFXDM":"4","KKMC":"中新大道与华五路交口"},{"KKBH":"610276124","HPHM":"津A2U666","JGSK":"2021-04-01 12:28:39.851","CDBH":"10","XSFX":"由北向南","XSFXDM":"4","KKMC":"中新大道与中生大道交口"},{"KKBH":"7208910030000","HPHM":"车牌","JGSK":"2021-04-01 12:28:39.861","CDBH":"2","XSFX":"由东向西","XSFXDM":"1","KKMC":"海博道与安正路交口正向"},{"KKBH":"740011002000","HPHM":"津E19966","JGSK":"2021-04-01 12:28:40.011","CDBH":"14","XSFX":"由北向南","XSFXDM":"4","KKMC":"静湖南路与华一路交口"},{"KKBH":"610276126","HPHM":"鲁N008BH","JGSK":"2021-04-01 12:28:40.043","CDBH":"4","XSFX":"由南向北","XSFXDM":"3","KKMC":"中新大道与和意路交口"},{"KKBH":"7208910060000","HPHM":"冀RL6P27","JGSK":"2021-04-01 12:28:40.075","CDBH":"12","XSFX":"由北向南","XSFXDM":"4","KKMC":"海博道与永盛路交口正向"},{"KKBH":"610276124","HPHM":"鲁MB5Y06","JGSK":"2021-04-01 12:28:40.251","CDBH":"11","XSFX":"由北向南","XSFXDM":"4","KKMC":"中新大道与中生大道交口"},{"KKBH":"7208610020000","HPHM":"晋A8588K","JGSK":"2021-04-01 12:28:40.306","CDBH":"10","XSFX":"由北向南","XSFXDM":"4","KKMC":"海晨道与安正路交口正向"},{"KKBH":"7208610030000","HPHM":"豫PG6C96","JGSK":"2021-04-01 12:28:40.368","CDBH":"2","XSFX":"由东向西","XSFXDM":"1","KKMC":"海晨道与安明路交口正向"},{"KKBH":"720891003000","HPHM":"车牌","JGSK":"2021-04-01 12:28:40.708","CDBH":"1","XSFX":"由东向西","XSFXDM":"1","KKMC":"海博道与安正路交口"},{"KKBH":"610266117","HPHM":"津C56Q88","JGSK":"2021-04-01 12:28:40.743","CDBH":"4","XSFX":"由西向东","XSFXDM":"2","KKMC":"中生大道与和韵路交口"},{"KKBH":"610271008","HPHM":"蒙FW6089","JGSK":"2021-04-01 12:28:40.891","CDBH":"4","XSFX":"由北向南","XSFXDM":"4","KKMC":"中新大道与航母主题公园支路交口"},{"KKBH":"610256115","HPHM":"津NGH577","JGSK":"2021-04-01 12:28:40.917","CDBH":"10","XSFX":"由北向南","XSFXDM":"4","KKMC":"中天大道与中生大道交口"},{"KKBH":"610276124","HPHM":"津RCV222","JGSK":"2021-04-01 12:28:40.972","CDBH":"3","XSFX":"由东向西","XSFXDM":"1","KKMC":"中新大道与中生大道交口"},{"KKBH":"610276124","HPHM":"津HHL930","JGSK":"2021-04-01 12:28:41.013","CDBH":"10","XSFX":"由北向南","XSFXDM":"4","KKMC":"中新大道与中生大道交口"},{"KKBH":"610256113","HPHM":"津JMF396","JGSK":"2021-04-01 12:28:41.081","CDBH":"1","XSFX":"由西向东","XSFXDM":"2","KKMC":"中天大道与和风路交口"},{"KKBH":"610276126","HPHM":"津ADL9376","JGSK":"2021-04-01 12:28:41.329","CDBH":"4","XSFX":"由南向北","XSFXDM":"3","KKMC":"中新大道与和意路交口"},{"KKBH":"720881002000","HPHM":"冀A87A8R","JGSK":"2021-04-01 12:28:41.399","CDBH":"10","XSFX":"由南向北","XSFXDM":"3","KKMC":"海旭道与安正路交口"},{"KKBH":"610256115","HPHM":"鲁G682QG","JGSK":"2021-04-01 12:28:41.399","CDBH":"3","XSFX":"由东向西","XSFXDM":"1","KKMC":"中天大道与中生大道交口"},{"KKBH":"610266122000","HPHM":"津MMD820","JGSK":"2021-04-01 12:28:41.495","CDBH":"2","XSFX":"由西向东","XSFXDM":"2","KKMC":"生态城中生大道故道河一桥西向东上桥处"},{"KKBH":"610391007","HPHM":"津MWR838","JGSK":"2021-04-01 12:28:41.523","CDBH":"5","XSFX":"由西向东","XSFXDM":"2","KKMC":"和韵路与和风路交口"},{"KKBH":"610266117","HPHM":"鲁M43M29","JGSK":"2021-04-01 12:28:41.623","CDBH":"5","XSFX":"由西向东","XSFXDM":"2","KKMC":"中生大道与和韵路交口"},{"KKBH":"610276126","HPHM":"津C27T72","JGSK":"2021-04-01 12:28:41.65","CDBH":"5","XSFX":"由南向北","XSFXDM":"3","KKMC":"中新大道与和意路交口"},{"KKBH":"610266118","HPHM":"津C91537","JGSK":"2021-04-01 12:28:41.654","CDBH":"6","XSFX":"由西向东","XSFXDM":"2","KKMC":"中生大道与和畅路交口"},{"KKBH":"610401004","HPHM":"津AM1777","JGSK":"2021-04-01 12:28:41.668","CDBH":"1","XSFX":"由东向西","XSFXDM":"1","KKMC":"和畅路与和风路交口"},{"KKBH":"610256115","HPHM":"冀FA5C75","JGSK":"2021-04-01 12:28:41.743","CDBH":"8","XSFX":"由南向北","XSFXDM":"3","KKMC":"中天大道与中生大道交口"},{"KKBH":"610271008","HPHM":"车牌","JGSK":"2021-04-01 12:28:41.758","CDBH":"5","XSFX":"由北向南","XSFXDM":"4","KKMC":"中新大道与航母主题公园支路交口"},{"KKBH":"7208610020000","HPHM":"鲁E5067U","JGSK":"2021-04-01 12:28:41.777","CDBH":"4","XSFX":"由西向东","XSFXDM":"2","KKMC":"海晨道与安正路交口正向"},{"KKBH":"610276125","HPHM":"黑A1PZ77","JGSK":"2021-04-01 12:28:41.912","CDBH":"5","XSFX":"由南向北","XSFXDM":"3","KKMC":"中新大道与和顺路交口"},{"KKBH":"7205410020000","HPHM":"鲁RMB906","JGSK":"2021-04-01 12:28:41.977","CDBH":"3","XSFX":"由西向东","XSFXDM":"2","KKMC":"动漫环路西与动漫中路交口正向"},{"KKBH":"610401005","HPHM":"冀B312X9","JGSK":"2021-04-01 12:28:42.027","CDBH":"6","XSFX":"由西向东","XSFXDM":"2","KKMC":"和畅路与和顺路交口"},{"KKBH":"610266118","HPHM":"津C796J0","JGSK":"2021-04-01 12:28:42.049","CDBH":"10","XSFX":"由北向南","XSFXDM":"4","KKMC":"中生大道与和畅路交口"},{"KKBH":"720571004000","HPHM":"津AF33379","JGSK":"2021-04-01 12:28:42.187","CDBH":"1","XSFX":"由东向西","XSFXDM":"1","KKMC":"动漫东路与动漫中路交口"},{"KKBH":"610276125","HPHM":"津B1B976","JGSK":"2021-04-01 12:28:42.343","CDBH":"7","XSFX":"由北向南","XSFXDM":"4","KKMC":"中新大道与和顺路交口"},{"KKBH":"610276124","HPHM":"车牌","JGSK":"2021-04-01 12:28:42.678","CDBH":"8","XSFX":"由南向北","XSFXDM":"3","KKMC":"中新大道与中生大道交口"},{"KKBH":"610401005","HPHM":"津AF73113","JGSK":"2021-04-01 12:28:42.785","CDBH":"4","XSFX":"由西向东","XSFXDM":"2","KKMC":"和畅路与和顺路交口"},{"KKBH":"610271010","HPHM":"津C92V70","JGSK":"2021-04-01 12:28:42.985","CDBH":"8","XSFX":"由北向南","XSFXDM":"4","KKMC":"中新大道与华五路交口"},{"KKBH":"610276124","HPHM":"辽A03QC9","JGSK":"2021-04-01 12:28:42.994","CDBH":"4","XSFX":"由西向东","XSFXDM":"2","KKMC":"中新大道与中生大道交口"},{"KKBH":"610271008","HPHM":"津DK2008","JGSK":"2021-04-01 12:28:43.101","CDBH":"4","XSFX":"由北向南","XSFXDM":"4","KKMC":"中新大道与航母主题公园支路交口"},{"KKBH":"607131003000","HPHM":"津C53Y75","JGSK":"2021-04-01 12:28:43.16","CDBH":"1","XSFX":"由东向西","XSFXDM":"1","KKMC":"中央大道与海旭道交口"},{"KKBH":"7208810020000","HPHM":"鲁P298E2","JGSK":"2021-04-01 12:28:43.292","CDBH":"6","XSFX":"由西向东","XSFXDM":"2","KKMC":"海旭道与安正路交口正向"},{"KKBH":"610271008","HPHM":"冀C12Y11","JGSK":"2021-04-01 12:28:43.297","CDBH":"5","XSFX":"由北向南","XSFXDM":"4","KKMC":"中新大道与航母主题公园支路交口"},{"KKBH":"610401004","HPHM":"津E13444","JGSK":"2021-04-01 12:28:43.338","CDBH":"2","XSFX":"由东向西","XSFXDM":"1","KKMC":"和畅路与和风路交口"},{"KKBH":"7208810070000","HPHM":"豫J17C79","JGSK":"2021-04-01 12:28:43.352","CDBH":"3","XSFX":"由西向东","XSFXDM":"2","KKMC":"海旭道与弘通路交口正向"},{"KKBH":"7208910060000","HPHM":"津C9T998","JGSK":"2021-04-01 12:28:43.355","CDBH":"9","XSFX":"由南向北","XSFXDM":"3","KKMC":"海博道与永盛路交口正向"},{"KKBH":"610271010","HPHM":"津A29K35","JGSK":"2021-04-01 12:28:43.368","CDBH":"7","XSFX":"由北向南","XSFXDM":"4","KKMC":"中新大道与华五路交口"},{"KKBH":"7208610030000","HPHM":"鲁M41R36","JGSK":"2021-04-01 12:28:43.456","CDBH":"7","XSFX":"由南向北","XSFXDM":"3","KKMC":"海晨道与安明路交口正向"},{"KKBH":"610256112","HPHM":"津REJ693","JGSK":"2021-04-01 12:28:43.462","CDBH":"10","XSFX":"由北向南","XSFXDM":"4","KKMC":"中天大道与中津大道交口"},{"KKBH":"610401005","HPHM":"车牌","JGSK":"2021-04-01 12:28:43.538","CDBH":"2","XSFX":"由东向西","XSFXDM":"1","KKMC":"和畅路与和顺路交口"},{"KKBH":"7208710020000","HPHM":"津JR2256","JGSK":"2021-04-01 12:28:43.599","CDBH":"5","XSFX":"由南向北","XSFXDM":"3","KKMC":"安正路与芳菲路交口正向"},{"KKBH":"610266118","HPHM":"津C91537","JGSK":"2021-04-01 12:28:43.731","CDBH":"6","XSFX":"由西向东","XSFXDM":"2","KKMC":"中生大道与和畅路交口"},{"KKBH":"610266118","HPHM":"津GRF900","JGSK":"2021-04-01 12:28:43.767","CDBH":"11","XSFX":"由北向南","XSFXDM":"4","KKMC":"中生大道与和畅路交口"},{"KKBH":"610276126","HPHM":"津H52257","JGSK":"2021-04-01 12:28:43.79","CDBH":"8","XSFX":"由北向南","XSFXDM":"4","KKMC":"中新大道与和意路交口"},{"KKBH":"610276126","HPHM":"津CDG757","JGSK":"2021-04-01 12:28:43.913","CDBH":"7","XSFX":"由北向南","XSFXDM":"4","KKMC":"中新大道与和意路交口"},{"KKBH":"607131003000","HPHM":"津AF51288","JGSK":"2021-04-01 12:28:43.962","CDBH":"2","XSFX":"由东向西","XSFXDM":"1","KKMC":"中央大道与海旭道交口"},{"KKBH":"610271010","HPHM":"津H03892","JGSK":"2021-04-01 12:28:43.98","CDBH":"7","XSFX":"由北向南","XSFXDM":"4","KKMC":"中新大道与华五路交口"},{"KKBH":"610271009","HPHM":"津ADP6566","JGSK":"2021-04-01 12:28:44.048","CDBH":"7","XSFX":"由南向北","XSFXDM":"3","KKMC":"中新大道与泰七路交口"},{"KKBH":"7208810060000","HPHM":"京EHZ062","JGSK":"2021-04-01 12:28:44.053","CDBH":"2","XSFX":"由西向东","XSFXDM":"2","KKMC":"海旭道与庄盛路交口正向"},{"KKBH":"607131003000","HPHM":"津E14721","JGSK":"2021-04-01 12:28:44.122","CDBH":"3","XSFX":"由东向西","XSFXDM":"1","KKMC":"中央大道与海旭道交口"},{"KKBH":"7208610020000","HPHM":"车牌","JGSK":"2021-04-01 12:28:44.169","CDBH":"11","XSFX":"由北向南","XSFXDM":"4","KKMC":"海晨道与安正路交口正向"},{"KKBH":"610271008","HPHM":"津DK2008","JGSK":"2021-04-01 12:28:44.258","CDBH":"4","XSFX":"由北向南","XSFXDM":"4","KKMC":"中新大道与航母主题公园支路交口"},{"KKBH":"610401004","HPHM":"蒙JRX958","JGSK":"2021-04-01 12:28:44.264","CDBH":"2","XSFX":"由东向西","XSFXDM":"1","KKMC":"和畅路与和风路交口"},{"KKBH":"610276125","HPHM":"黑A1PZ77","JGSK":"2021-04-01 12:28:44.323","CDBH":"5","XSFX":"由南向北","XSFXDM":"3","KKMC":"中新大道与和顺路交口"},{"KKBH":"610266118","HPHM":"冀AS031N","JGSK":"2021-04-01 12:28:44.348","CDBH":"2","XSFX":"由东向西","XSFXDM":"1","KKMC":"中生大道与和畅路交口"},{"KKBH":"7208810040000","HPHM":"津RGK400","JGSK":"2021-04-01 12:28:44.351","CDBH":"5","XSFX":"由西向东","XSFXDM":"2","KKMC":"海旭道与永盛路交口正向"},{"KKBH":"6071310030000","HPHM":"津GYV138","JGSK":"2021-04-01 12:28:44.478","CDBH":"3","XSFX":"由东向西","XSFXDM":"1","KKMC":"中央大道与海旭道交口正向"},{"KKBH":"610256115","HPHM":"冀FA5C75","JGSK":"2021-04-01 12:28:44.574","CDBH":"9","XSFX":"由南向北","XSFXDM":"3","KKMC":"中天大道与中生大道交口"},{"KKBH":"610256113","HPHM":"津CBE166","JGSK":"2021-04-01 12:28:44.665","CDBH":"1","XSFX":"由西向东","XSFXDM":"2","KKMC":"中天大道与和风路交口"},{"KKBH":"610276126","HPHM":"津AD88467","JGSK":"2021-04-01 12:28:44.793","CDBH":"8","XSFX":"由北向南","XSFXDM":"4","KKMC":"中新大道与和意路交口"},{"KKBH":"720891006000","HPHM":"冀RL6P27","JGSK":"2021-04-01 12:28:44.932","CDBH":"12","XSFX":"由北向南","XSFXDM":"4","KKMC":"海博道与永盛路交口"},{"KKBH":"610276124","HPHM":"津A8F670","JGSK":"2021-04-01 12:28:44.95","CDBH":"11","XSFX":"由北向南","XSFXDM":"4","KKMC":"中新大道与中生大道交口"},{"KKBH":"720861003000","HPHM":"豫PG6C96","JGSK":"2021-04-01 12:28:45.13","CDBH":"2","XSFX":"由东向西","XSFXDM":"1","KKMC":"海晨道与安明路交口"},{"KKBH":"610256113","HPHM":"津DZ1003","JGSK":"2021-04-01 12:28:45.135","CDBH":"4","XSFX":"由南向北","XSFXDM":"3","KKMC":"中天大道与和风路交口"},{"KKBH":"7208810020000","HPHM":"冀R5111Y","JGSK":"2021-04-01 12:28:45.156","CDBH":"12","XSFX":"由北向南","XSFXDM":"4","KKMC":"海旭道与安正路交口正向"},{"KKBH":"720891003000","HPHM":"车牌","JGSK":"2021-04-01 12:28:45.32","CDBH":"5","XSFX":"由西向东","XSFXDM":"2","KKMC":"海博道与安正路交口"},{"KKBH":"7208610030000","HPHM":"津AXN558","JGSK":"2021-04-01 12:28:45.59","CDBH":"11","XSFX":"由北向南","XSFXDM":"4","KKMC":"海晨道与安明路交口正向"},{"KKBH":"7208910040000","HPHM":"津K38090","JGSK":"2021-04-01 12:28:45.597","CDBH":"6","XSFX":"由西向东","XSFXDM":"2","KKMC":"海博道与安平路交口正向"},{"KKBH":"7280310030000","HPHM":"鲁RMB906","JGSK":"2021-04-01 12:28:45.738","CDBH":"6","XSFX":"由北向南","XSFXDM":"4","KKMC":"动漫中路与文二路交口正向"},{"KKBH":"610401005","HPHM":"津QC0236","JGSK":"2021-04-01 12:28:45.819","CDBH":"11","XSFX":"由北向南","XSFXDM":"4","KKMC":"和畅路与和顺路交口"},{"KKBH":"610256115","HPHM":"津AU5595","JGSK":"2021-04-01 12:28:45.882","CDBH":"10","XSFX":"由北向南","XSFXDM":"4","KKMC":"中天大道与中生大道交口"},{"KKBH":"610271008","HPHM":"津AY1852","JGSK":"2021-04-01 12:28:45.898","CDBH":"2","XSFX":"由南向北","XSFXDM":"3","KKMC":"中新大道与航母主题公园支路交口"},{"KKBH":"7208810040000","HPHM":"津A28M67","JGSK":"2021-04-01 12:28:45.947","CDBH":"1","XSFX":"由东向西","XSFXDM":"1","KKMC":"海旭道与永盛路交口正向"},{"KKBH":"7208610020000","HPHM":"津ADL3259","JGSK":"2021-04-01 12:28:45.961","CDBH":"5","XSFX":"由西向东","XSFXDM":"2","KKMC":"海晨道与安正路交口正向"},{"KKBH":"607131003000","HPHM":"津C137F7","JGSK":"2021-04-01 12:28:46.039","CDBH":"2","XSFX":"由东向西","XSFXDM":"1","KKMC":"中央大道与海旭道交口"},{"KKBH":"610256112","HPHM":"津REJ693","JGSK":"2021-04-01 12:28:46.11","CDBH":"10","XSFX":"由北向南","XSFXDM":"4","KKMC":"中天大道与中津大道交口"},{"KKBH":"728031002000","HPHM":"晋LAX910","JGSK":"2021-04-01 12:28:46.117","CDBH":"7","XSFX":"由北向南","XSFXDM":"4","KKMC":"动漫中路与文一路交口"},{"KKBH":"610276124","HPHM":"豫R3358V","JGSK":"2021-04-01 12:28:46.12","CDBH":"4","XSFX":"由西向东","XSFXDM":"2","KKMC":"中新大道与中生大道交口"},{"KKBH":"607131003000","HPHM":"津ADD3092","JGSK":"2021-04-01 12:28:46.283","CDBH":"1","XSFX":"由东向西","XSFXDM":"1","KKMC":"中央大道与海旭道交口"},{"KKBH":"610271010","HPHM":"津C92V70","JGSK":"2021-04-01 12:28:46.329","CDBH":"8","XSFX":"由北向南","XSFXDM":"4","KKMC":"中新大道与华五路交口"},{"KKBH":"720881004000","HPHM":"津RGK400","JGSK":"2021-04-01 12:28:46.334","CDBH":"10","XSFX":"由西向东","XSFXDM":"2","KKMC":"海旭道与永盛路交口"},{"KKBH":"6071310030000","HPHM":"津AD69207","JGSK":"2021-04-01 12:28:46.39","CDBH":"1","XSFX":"由东向西","XSFXDM":"1","KKMC":"中央大道与海旭道交口正向"},{"KKBH":"610256112","HPHM":"津A9E535","JGSK":"2021-04-01 12:28:46.485","CDBH":"10","XSFX":"由北向南","XSFXDM":"4","KKMC":"中天大道与中津大道交口"},{"KKBH":"610391007","HPHM":"苏C88L60","JGSK":"2021-04-01 12:28:46.717","CDBH":"10","XSFX":"由北向南","XSFXDM":"4","KKMC":"和韵路与和风路交口"},{"KKBH":"610286127","HPHM":"津KA1008","JGSK":"2021-04-01 12:28:46.733","CDBH":"3","XSFX":"由东向西","XSFXDM":"1","KKMC":"中津大道与和畅路交口"},{"KKBH":"7208610030000","HPHM":"鲁RZ9603","JGSK":"2021-04-01 12:28:46.738","CDBH":"3","XSFX":"由东向西","XSFXDM":"1","KKMC":"海晨道与安明路交口正向"},{"KKBH":"7208910060000","HPHM":"津C723Z7","JGSK":"2021-04-01 12:28:46.754","CDBH":"3","XSFX":"由东向西","XSFXDM":"1","KKMC":"海博道与永盛路交口正向"},{"KKBH":"610271010","HPHM":"津H03892","JGSK":"2021-04-01 12:28:46.809","CDBH":"7","XSFX":"由北向南","XSFXDM":"4","KKMC":"中新大道与华五路交口"},{"KKBH":"610276126","HPHM":"津ADF3511","JGSK":"2021-04-01 12:28:46.819","CDBH":"7","XSFX":"由北向南","XSFXDM":"4","KKMC":"中新大道与和意路交口"},{"KKBH":"7209010020000","HPHM":"豫K1T151","JGSK":"2021-04-01 12:28:46.827","CDBH":"8","XSFX":"由南向北","XSFXDM":"3","KKMC":"玉林道与安正路交口正向"},{"KKBH":"610256113","HPHM":"津JMF396","JGSK":"2021-04-01 12:28:46.847","CDBH":"1","XSFX":"由西向东","XSFXDM":"2","KKMC":"中天大道与和风路交口"},{"KKBH":"7208910060000","HPHM":"津ADN2360","JGSK":"2021-04-01 12:28:46.904","CDBH":"5","XSFX":"由西向东","XSFXDM":"2","KKMC":"海博道与永盛路交口正向"},{"KKBH":"610391006","HPHM":"冀B5W7R8","JGSK":"2021-04-01 12:28:46.921","CDBH":"4","XSFX":"由西向东","XSFXDM":"2","KKMC":"和韵路与和意路交口"},{"KKBH":"610391007","HPHM":"津D63777","JGSK":"2021-04-01 12:28:46.945","CDBH":"11","XSFX":"由北向南","XSFXDM":"4","KKMC":"和韵路与和风路交口"},{"KKBH":"720881007000","HPHM":"豫J17C79","JGSK":"2021-04-01 12:28:46.991","CDBH":"3","XSFX":"由西向东","XSFXDM":"2","KKMC":"海旭道与弘通路交口"},{"KKBH":"610401005","HPHM":"津AF73113","JGSK":"2021-04-01 12:28:47.072","CDBH":"6","XSFX":"由西向东","XSFXDM":"2","KKMC":"和畅路与和顺路交口"},{"KKBH":"610256113","HPHM":"津C65Z10","JGSK":"2021-04-01 12:28:47.142","CDBH":"4","XSFX":"由南向北","XSFXDM":"3","KKMC":"中天大道与和风路交口"},{"KKBH":"711","HPHM":"津E14134","JGSK":"2021-04-01 12:28:47.148","CDBH":"5","XSFX":"由南向北","XSFXDM":"3","KKMC":"不礼让行人中新大道与和旭路交口"},{"KKBH":"7208910040000","HPHM":"津J11252","JGSK":"2021-04-01 12:28:47.151","CDBH":"6","XSFX":"由西向东","XSFXDM":"2","KKMC":"海博道与安平路交口正向"},{"KKBH":"7208610030000","HPHM":"鲁M6T008","JGSK":"2021-04-01 12:28:47.274","CDBH":"4","XSFX":"由西向东","XSFXDM":"2","KKMC":"海晨道与安明路交口正向"},{"KKBH":"7205610020000","HPHM":"车牌","JGSK":"2021-04-01 12:28:47.307","CDBH":"1","XSFX":"由东向西","XSFXDM":"1","KKMC":"动漫北路与文三路交口正向"},{"KKBH":"7208810020000","HPHM":"津JJF007","JGSK":"2021-04-01 12:28:47.328","CDBH":"12","XSFX":"由北向南","XSFXDM":"4","KKMC":"海旭道与安正路交口正向"},{"KKBH":"6071310030000","HPHM":"津HQB668","JGSK":"2021-04-01 12:28:47.537","CDBH":"3","XSFX":"由东向西","XSFXDM":"1","KKMC":"中央大道与海旭道交口正向"},{"KKBH":"610256113","HPHM":"冀B1Y12H","JGSK":"2021-04-01 12:28:47.57","CDBH":"7","XSFX":"由北向南","XSFXDM":"4","KKMC":"中天大道与和风路交口"},{"KKBH":"7205410040000","HPHM":"车牌","JGSK":"2021-04-01 12:28:47.606","CDBH":"4","XSFX":"由西向东","XSFXDM":"2","KKMC":"动漫环路东与动漫中路交口正向"},{"KKBH":"7208810060000","HPHM":"车牌","JGSK":"2021-04-01 12:28:47.694","CDBH":"5","XSFX":"由南向北","XSFXDM":"3","KKMC":"海旭道与庄盛路交口正向"},{"KKBH":"7208610030000","HPHM":"津RBG100","JGSK":"2021-04-01 12:28:47.758","CDBH":"7","XSFX":"由南向北","XSFXDM":"3","KKMC":"海晨道与安明路交口正向"},{"KKBH":"720881006000","HPHM":"京EHZ062","JGSK":"2021-04-01 12:28:47.771","CDBH":"2","XSFX":"由西向东","XSFXDM":"2","KKMC":"海旭道与庄盛路交口"},{"KKBH":"610271010","HPHM":"津GWY770","JGSK":"2021-04-01 12:28:47.826","CDBH":"7","XSFX":"由北向南","XSFXDM":"4","KKMC":"中新大道与华五路交口"},{"KKBH":"720891004000","HPHM":"津K38090","JGSK":"2021-04-01 12:28:47.947","CDBH":"5","XSFX":"由西向东","XSFXDM":"2","KKMC":"海博道与安平路交口"},{"KKBH":"720881002000","HPHM":"鲁P298E2","JGSK":"2021-04-01 12:28:48.058","CDBH":"7","XSFX":"由西向东","XSFXDM":"2","KKMC":"海旭道与安正路交口"},{"KKBH":"610256111","HPHM":"津AR9777","JGSK":"2021-04-01 12:28:48.14","CDBH":"9","XSFX":"由北向南","XSFXDM":"4","KKMC":"中天大道与和惠路交口"},{"KKBH":"7280310020000","HPHM":"冀B0HC42","JGSK":"2021-04-01 12:28:48.143","CDBH":"6","XSFX":"由南向北","XSFXDM":"3","KKMC":"动漫中路与文一路交口正向"},{"KKBH":"720861002000","HPHM":"晋A8588K","JGSK":"2021-04-01 12:28:48.369","CDBH":"10","XSFX":"由北向南","XSFXDM":"4","KKMC":"海晨道与安正路交口"},{"KKBH":"610401004","HPHM":"津GDZ996","JGSK":"2021-04-01 12:28:48.372","CDBH":"1","XSFX":"由东向西","XSFXDM":"1","KKMC":"和畅路与和风路交口"},{"KKBH":"610266118","HPHM":"冀ASU31N","JGSK":"2021-04-01 12:28:48.448","CDBH":"2","XSFX":"由东向西","XSFXDM":"1","KKMC":"中生大道与和畅路交口"},{"KKBH":"720881004000","HPHM":"津A28M67","JGSK":"2021-04-01 12:28:48.478","CDBH":"1","XSFX":"由东向西","XSFXDM":"1","KKMC":"海旭道与永盛路交口"},{"KKBH":"610271009","HPHM":"湘MKE558","JGSK":"2021-04-01 12:28:48.582","CDBH":"11","XSFX":"由北向南","XSFXDM":"4","KKMC":"中新大道与泰七路交口"},{"KKBH":"7208910040000","HPHM":"车牌","JGSK":"2021-04-01 12:28:48.698","CDBH":"5","XSFX":"由西向东","XSFXDM":"2","KKMC":"海博道与安平路交口正向"},{"KKBH":"6102610030000","HPHM":"车牌","JGSK":"2021-04-01 12:28:48.756","CDBH":"2","XSFX":"由东向西","XSFXDM":"1","KKMC":"中生大道与静湖南路交口正向"},{"KKBH":"610276126","HPHM":"津H52257","JGSK":"2021-04-01 12:28:48.878","CDBH":"8","XSFX":"由北向南","XSFXDM":"4","KKMC":"中新大道与和意路交口"},{"KKBH":"610256113","HPHM":"津ANM352","JGSK":"2021-04-01 12:28:49.067","CDBH":"4","XSFX":"由南向北","XSFXDM":"3","KKMC":"中天大道与和风路交口"},{"KKBH":"720891006000","HPHM":"津C9T998","JGSK":"2021-04-01 12:28:49.086","CDBH":"10","XSFX":"由南向北","XSFXDM":"3","KKMC":"海博道与永盛路交口"},{"KKBH":"610276125","HPHM":"豫F98604","JGSK":"2021-04-01 12:28:49.118","CDBH":"5","XSFX":"由南向北","XSFXDM":"3","KKMC":"中新大道与和顺路交口"},{"KKBH":"720861002000","HPHM":"鲁E5067U","JGSK":"2021-04-01 12:28:49.289","CDBH":"4","XSFX":"由西向东","XSFXDM":"2","KKMC":"海晨道与安正路交口"},{"KKBH":"720871002000","HPHM":"津JR2256","JGSK":"2021-04-01 12:28:49.293","CDBH":"5","XSFX":"由南向北","XSFXDM":"3","KKMC":"安正路与芳菲路交口"},{"KKBH":"610256115","HPHM":"鲁A2M9L3","JGSK":"2021-04-01 12:28:49.482","CDBH":"10","XSFX":"由北向南","XSFXDM":"4","KKMC":"中天大道与中生大道交口"},{"KKBH":"720891006000","HPHM":"津C723Z7","JGSK":"2021-04-01 12:28:49.493","CDBH":"3","XSFX":"由东向西","XSFXDM":"1","KKMC":"海博道与永盛路交口"},{"KKBH":"720891004000","HPHM":"津J11252","JGSK":"2021-04-01 12:28:49.547","CDBH":"5","XSFX":"由西向东","XSFXDM":"2","KKMC":"海博道与安平路交口"},{"KKBH":"610266117","HPHM":"津AY7701","JGSK":"2021-04-01 12:28:49.573","CDBH":"6","XSFX":"由西向东","XSFXDM":"2","KKMC":"中生大道与和韵路交口"},{"KKBH":"7208810020000","HPHM":"车牌","JGSK":"2021-04-01 12:28:49.576","CDBH":"9","XSFX":"由南向北","XSFXDM":"3","KKMC":"海旭道与安正路交口正向"},{"KKBH":"610276124","HPHM":"津C815B0","JGSK":"2021-04-01 12:28:49.799","CDBH":"4","XSFX":"由西向东","XSFXDM":"2","KKMC":"中新大道与中生大道交口"},{"KKBH":"610256112","HPHM":"车牌","JGSK":"2021-04-01 12:28:49.844","CDBH":"5","XSFX":"由西向东","XSFXDM":"2","KKMC":"中天大道与中津大道交口"},{"KKBH":"610401004","HPHM":"津E13444","JGSK":"2021-04-01 12:28:50.03","CDBH":"3","XSFX":"由东向西","XSFXDM":"1","KKMC":"和畅路与和风路交口"},{"KKBH":"720891004000","HPHM":"车牌","JGSK":"2021-04-01 12:28:50.045","CDBH":"9","XSFX":"由南向北","XSFXDM":"3","KKMC":"海博道与安平路交口"},{"KKBH":"610251001","HPHM":"冀ELF936","JGSK":"2021-04-01 12:28:50.111","CDBH":"4","XSFX":"由西向东","XSFXDM":"2","KKMC":"中天大道与和畅路交口"},{"KKBH":"7208910040000","HPHM":"车牌","JGSK":"2021-04-01 12:28:50.119","CDBH":"6","XSFX":"由西向东","XSFXDM":"2","KKMC":"海博道与安平路交口正向"},{"KKBH":"607131003000","HPHM":"津CD1062","JGSK":"2021-04-01 12:28:50.125","CDBH":"1","XSFX":"由东向西","XSFXDM":"1","KKMC":"中央大道与海旭道交口"},{"KKBH":"610256115","HPHM":"津MKJ861","JGSK":"2021-04-01 12:28:50.126","CDBH":"8","XSFX":"由南向北","XSFXDM":"3","KKMC":"中天大道与中生大道交口"},{"KKBH":"610271010","HPHM":"津AW9116","JGSK":"2021-04-01 12:28:50.175","CDBH":"8","XSFX":"由北向南","XSFXDM":"4","KKMC":"中新大道与华五路交口"},{"KKBH":"7208910060000","HPHM":"津E25312","JGSK":"2021-04-01 12:28:50.22","CDBH":"12","XSFX":"由北向南","XSFXDM":"4","KKMC":"海博道与永盛路交口正向"},{"KKBH":"610271010","HPHM":"津GWY770","JGSK":"2021-04-01 12:28:50.255","CDBH":"7","XSFX":"由北向南","XSFXDM":"4","KKMC":"中新大道与华五路交口"},{"KKBH":"610271008","HPHM":"车牌","JGSK":"2021-04-01 12:28:50.358","CDBH":"2","XSFX":"由南向北","XSFXDM":"3","KKMC":"中新大道与航母主题公园支路交口"},{"KKBH":"610276125","HPHM":"津NJF308","JGSK":"2021-04-01 12:28:50.393","CDBH":"5","XSFX":"由南向北","XSFXDM":"3","KKMC":"中新大道与和顺路交口"},{"KKBH":"610276124","HPHM":"津DTZ219","JGSK":"2021-04-01 12:28:50.43","CDBH":"8","XSFX":"由南向北","XSFXDM":"3","KKMC":"中新大道与中生大道交口"},{"KKBH":"6071310030000","HPHM":"鲁M4K903","JGSK":"2021-04-01 12:28:50.59","CDBH":"1","XSFX":"由东向西","XSFXDM":"1","KKMC":"中央大道与海旭道交口正向"},{"KKBH":"610256112","HPHM":"津A9E535","JGSK":"2021-04-01 12:28:50.675","CDBH":"10","XSFX":"由北向南","XSFXDM":"4","KKMC":"中天大道与中津大道交口"},{"KKBH":"607131003000","HPHM":"津GYV138","JGSK":"2021-04-01 12:28:50.686","CDBH":"3","XSFX":"由东向西","XSFXDM":"1","KKMC":"中央大道与海旭道交口"},{"KKBH":"6102610030000","HPHM":"车牌","JGSK":"2021-04-01 12:28:50.735","CDBH":"1","XSFX":"由东向西","XSFXDM":"1","KKMC":"中生大道与静湖南路交口正向"},{"KKBH":"610271008","HPHM":"车牌","JGSK":"2021-04-01 12:28:50.774","CDBH":"1","XSFX":"由南向北","XSFXDM":"3","KKMC":"中新大道与航母主题公园支路交口"},{"KKBH":"610391006","HPHM":"冀B5W7R8","JGSK":"2021-04-01 12:28:50.881","CDBH":"4","XSFX":"由西向东","XSFXDM":"2","KKMC":"和韵路与和意路交口"},{"KKBH":"7208910040000","HPHM":"沪C1899A","JGSK":"2021-04-01 12:28:50.912","CDBH":"6","XSFX":"由西向东","XSFXDM":"2","KKMC":"海博道与安平路交口正向"},{"KKBH":"610276126","HPHM":"津ADF3511","JGSK":"2021-04-01 12:28:50.96","CDBH":"7","XSFX":"由北向南","XSFXDM":"4","KKMC":"中新大道与和意路交口"},{"KKBH":"610256111","HPHM":"京Q0Z359","JGSK":"2021-04-01 12:28:51.246","CDBH":"5","XSFX":"由南向北","XSFXDM":"3","KKMC":"中天大道与和惠路交口"},{"KKBH":"720901002000","HPHM":"豫K1T151","JGSK":"2021-04-01 12:28:51.255","CDBH":"8","XSFX":"由南向北","XSFXDM":"3","KKMC":"玉林道与安正路交口"},{"KKBH":"720891006000","HPHM":"津ADN2360","JGSK":"2021-04-01 12:28:51.425","CDBH":"5","XSFX":"由西向东","XSFXDM":"2","KKMC":"海博道与永盛路交口"},{"KKBH":"720891004000","HPHM":"京PX9277","JGSK":"2021-04-01 12:28:51.472","CDBH":"5","XSFX":"由西向东","XSFXDM":"2","KKMC":"海博道与安平路交口"},{"KKBH":"720891004000","HPHM":"车牌","JGSK":"2021-04-01 12:28:51.485","CDBH":"9","XSFX":"由南向北","XSFXDM":"3","KKMC":"海博道与安平路交口"},{"KKBH":"610276124","HPHM":"冀R3592H","JGSK":"2021-04-01 12:28:51.5","CDBH":"1","XSFX":"由东向西","XSFXDM":"1","KKMC":"中新大道与中生大道交口"},{"KKBH":"610271009","HPHM":"津ADP6566","JGSK":"2021-04-01 12:28:51.683","CDBH":"7","XSFX":"由南向北","XSFXDM":"3","KKMC":"中新大道与泰七路交口"},{"KKBH":"610256115","HPHM":"津MKJ861","JGSK":"2021-04-01 12:28:51.748","CDBH":"9","XSFX":"由南向北","XSFXDM":"3","KKMC":"中天大道与中生大道交口"},{"KKBH":"610391007","HPHM":"津D63777","JGSK":"2021-04-01 12:28:51.756","CDBH":"12","XSFX":"由北向南","XSFXDM":"4","KKMC":"和韵路与和风路交口"},{"KKBH":"610256113","HPHM":"津DZ1003","JGSK":"2021-04-01 12:28:51.796","CDBH":"4","XSFX":"由南向北","XSFXDM":"3","KKMC":"中天大道与和风路交口"},{"KKBH":"7208610030000","HPHM":"冀DY3Y19","JGSK":"2021-04-01 12:28:51.797","CDBH":"4","XSFX":"由西向东","XSFXDM":"2","KKMC":"海晨道与安明路交口正向"},{"KKBH":"7208710020000","HPHM":"贵FZX182","JGSK":"2021-04-01 12:28:51.802","CDBH":"8","XSFX":"由北向南","XSFXDM":"4","KKMC":"安正路与芳菲路交口正向"},{"KKBH":"610256113","HPHM":"津CBE166","JGSK":"2021-04-01 12:28:51.812","CDBH":"1","XSFX":"由西向东","XSFXDM":"2","KKMC":"中天大道与和风路交口"},{"KKBH":"720881002000","HPHM":"冀R5111Y","JGSK":"2021-04-01 12:28:51.827","CDBH":"12","XSFX":"由北向南","XSFXDM":"4","KKMC":"海旭道与安正路交口"},{"KKBH":"7208910030000","HPHM":"冀B7XZ28","JGSK":"2021-04-01 12:28:51.92","CDBH":"4","XSFX":"由西向东","XSFXDM":"2","KKMC":"海博道与安正路交口正向"},{"KKBH":"610276125","HPHM":"豫F98604","JGSK":"2021-04-01 12:28:52.009","CDBH":"5","XSFX":"由南向北","XSFXDM":"3","KKMC":"中新大道与和顺路交口"},{"KKBH":"610256115","HPHM":"津NSC558","JGSK":"2021-04-01 12:28:52.282","CDBH":"10","XSFX":"由北向南","XSFXDM":"4","KKMC":"中天大道与中生大道交口"},{"KKBH":"610391007","HPHM":"苏C88L60","JGSK":"2021-04-01 12:28:52.402","CDBH":"10","XSFX":"由北向南","XSFXDM":"4","KKMC":"和韵路与和风路交口"},{"KKBH":"610266117","HPHM":"津A9H773","JGSK":"2021-04-01 12:28:52.451","CDBH":"8","XSFX":"由南向北","XSFXDM":"3","KKMC":"中生大道与和韵路交口"},{"KKBH":"7208910050000","HPHM":"鲁N1F961","JGSK":"2021-04-01 12:28:52.512","CDBH":"1","XSFX":"由东向西","XSFXDM":"1","KKMC":"海博道与安明路交口正向"},{"KKBH":"610261003000","HPHM":"车牌","JGSK":"2021-04-01 12:28:52.523","CDBH":"10","XSFX":"由东向西","XSFXDM":"1","KKMC":"中生大道与静湖南路交口"},{"KKBH":"610286127","HPHM":"冀DV696M","JGSK":"2021-04-01 12:28:52.559","CDBH":"7","XSFX":"由南向北","XSFXDM":"3","KKMC":"中津大道与和畅路交口"},{"KKBH":"607131003000","HPHM":"冀D626QD","JGSK":"2021-04-01 12:28:52.686","CDBH":"1","XSFX":"由东向西","XSFXDM":"1","KKMC":"中央大道与海旭道交口"},{"KKBH":"607131003000","HPHM":"津HQB668","JGSK":"2021-04-01 12:28:52.687","CDBH":"2","XSFX":"由东向西","XSFXDM":"1","KKMC":"中央大道与海旭道交口"},{"KKBH":"720861003000","HPHM":"鲁M6T008","JGSK":"2021-04-01 12:28:52.767","CDBH":"4","XSFX":"由西向东","XSFXDM":"2","KKMC":"海晨道与安明路交口"},{"KKBH":"7280310020000","HPHM":"津AF33379","JGSK":"2021-04-01 12:28:52.829","CDBH":"6","XSFX":"由南向北","XSFXDM":"3","KKMC":"动漫中路与文一路交口正向"},{"KKBH":"610271008","HPHM":"车牌","JGSK":"2021-04-01 12:28:52.844","CDBH":"2","XSFX":"由南向北","XSFXDM":"3","KKMC":"中新大道与航母主题公园支路交口"},{"KKBH":"7208910060000","HPHM":"车牌","JGSK":"2021-04-01 12:28:52.892","CDBH":"10","XSFX":"由南向北","XSFXDM":"3","KKMC":"海博道与永盛路交口正向"},{"KKBH":"610401004","HPHM":"津E10315","JGSK":"2021-04-01 12:28:52.93","CDBH":"2","XSFX":"由东向西","XSFXDM":"1","KKMC":"和畅路与和风路交口"},{"KKBH":"7208610020000","HPHM":"津NLC677","JGSK":"2021-04-01 12:28:53.032","CDBH":"8","XSFX":"由南向北","XSFXDM":"3","KKMC":"海晨道与安正路交口正向"},{"KKBH":"720891004000","HPHM":"沪C1899A","JGSK":"2021-04-01 12:28:53.076","CDBH":"5","XSFX":"由西向东","XSFXDM":"2","KKMC":"海博道与安平路交口"},{"KKBH":"7208910040000","HPHM":"豫A08AP7","JGSK":"2021-04-01 12:28:53.385","CDBH":"6","XSFX":"由西向东","XSFXDM":"2","KKMC":"海博道与安平路交口正向"},{"KKBH":"610256115","HPHM":"吉A2RD13","JGSK":"2021-04-01 12:28:53.42","CDBH":"1","XSFX":"由东向西","XSFXDM":"1","KKMC":"中天大道与中生大道交口"},{"KKBH":"720861003000","HPHM":"津AXN558","JGSK":"2021-04-01 12:28:53.471","CDBH":"11","XSFX":"由北向南","XSFXDM":"4","KKMC":"海晨道与安明路交口"},{"KKBH":"720891004000","HPHM":"车牌","JGSK":"2021-04-01 12:28:53.486","CDBH":"9","XSFX":"由南向北","XSFXDM":"3","KKMC":"海博道与安平路交口"},{"KKBH":"610276125","HPHM":"津NJF308","JGSK":"2021-04-01 12:28:53.535","CDBH":"5","XSFX":"由南向北","XSFXDM":"3","KKMC":"中新大道与和顺路交口"},{"KKBH":"720891004000","HPHM":"豫NB7581","JGSK":"2021-04-01 12:28:53.63","CDBH":"5","XSFX":"由西向东","XSFXDM":"2","KKMC":"海博道与安平路交口"},{"KKBH":"610271008","HPHM":"车牌","JGSK":"2021-04-01 12:28:53.638","CDBH":"1","XSFX":"由南向北","XSFXDM":"3","KKMC":"中新大道与航母主题公园支路交口"},{"KKBH":"711","HPHM":"津C3M162","JGSK":"2021-04-01 12:28:53.794","CDBH":"5","XSFX":"由南向北","XSFXDM":"3","KKMC":"不礼让行人中新大道与和旭路交口"},{"KKBH":"720861002000","HPHM":"津DY2012","JGSK":"2021-04-01 12:28:53.905","CDBH":"8","XSFX":"由南向北","XSFXDM":"3","KKMC":"海晨道与安正路交口"},{"KKBH":"7400110020000","HPHM":"津RDS275","JGSK":"2021-04-01 12:28:53.949","CDBH":"6","XSFX":"由北向南","XSFXDM":"4","KKMC":"静湖南路与华一路交口正向"},{"KKBH":"610256113","HPHM":"冀B1Y12H","JGSK":"2021-04-01 12:28:54.005","CDBH":"7","XSFX":"由北向南","XSFXDM":"4","KKMC":"中天大道与和风路交口"},{"KKBH":"610276124","HPHM":"鲁E6U627","JGSK":"2021-04-01 12:28:54.206","CDBH":"6","XSFX":"由西向东","XSFXDM":"2","KKMC":"中新大道与中生大道交口"},{"KKBH":"720891006000","HPHM":"津E25312","JGSK":"2021-04-01 12:28:54.302","CDBH":"12","XSFX":"由北向南","XSFXDM":"4","KKMC":"海博道与永盛路交口"},{"KKBH":"610276126","HPHM":"鲁NK58A9","JGSK":"2021-04-01 12:28:54.432","CDBH":"8","XSFX":"由北向南","XSFXDM":"4","KKMC":"中新大道与和意路交口"},{"KKBH":"728031002000","HPHM":"冀B0HC42","JGSK":"2021-04-01 12:28:54.507","CDBH":"6","XSFX":"由南向北","XSFXDM":"3","KKMC":"动漫中路与文一路交口"},{"KKBH":"720561002000","HPHM":"车牌","JGSK":"2021-04-01 12:28:54.57","CDBH":"1","XSFX":"由东向西","XSFXDM":"1","KKMC":"动漫北路与文三路交口"},{"KKBH":"711","HPHM":"冀EHV620","JGSK":"2021-04-01 12:28:54.639","CDBH":"7","XSFX":"由北向南","XSFXDM":"4","KKMC":"不礼让行人中新大道与和旭路交口"},{"KKBH":"610391007","HPHM":"津H61512","JGSK":"2021-04-01 12:28:54.7","CDBH":"10","XSFX":"由北向南","XSFXDM":"4","KKMC":"和韵路与和风路交口"},{"KKBH":"610276124","HPHM":"冀R3592H","JGSK":"2021-04-01 12:28:54.738","CDBH":"1","XSFX":"由东向西","XSFXDM":"1","KKMC":"中新大道与中生大道交口"},{"KKBH":"7208910030000","HPHM":"津A35Q03","JGSK":"2021-04-01 12:28:54.821","CDBH":"6","XSFX":"由西向东","XSFXDM":"2","KKMC":"海博道与安正路交口正向"},{"KKBH":"610276124","HPHM":"冀D038X9","JGSK":"2021-04-01 12:28:54.854","CDBH":"1","XSFX":"由东向西","XSFXDM":"1","KKMC":"中新大道与中生大道交口"},{"KKBH":"7208910060000","HPHM":"鲁NM982Y","JGSK":"2021-04-01 12:28:55.119","CDBH":"3","XSFX":"由东向西","XSFXDM":"1","KKMC":"海博道与永盛路交口正向"},{"KKBH":"607131003000","HPHM":"津AD69207","JGSK":"2021-04-01 12:28:55.17","CDBH":"1","XSFX":"由东向西","XSFXDM":"1","KKMC":"中央大道与海旭道交口"},{"KKBH":"720891004000","HPHM":"车牌","JGSK":"2021-04-01 12:28:55.17","CDBH":"9","XSFX":"由南向北","XSFXDM":"3","KKMC":"海博道与安平路交口"},{"KKBH":"7208910040000","HPHM":"车牌","JGSK":"2021-04-01 12:28:55.225","CDBH":"6","XSFX":"由西向东","XSFXDM":"2","KKMC":"海博道与安平路交口正向"},{"KKBH":"610256113","HPHM":"津C65Z10","JGSK":"2021-04-01 12:28:55.242","CDBH":"4","XSFX":"由南向北","XSFXDM":"3","KKMC":"中天大道与和风路交口"},{"KKBH":"720891004000","HPHM":"车牌","JGSK":"2021-04-01 12:28:55.33","CDBH":"9","XSFX":"由南向北","XSFXDM":"3","KKMC":"海博道与安平路交口"},{"KKBH":"610256111","HPHM":"津AR9777","JGSK":"2021-04-01 12:28:55.391","CDBH":"9","XSFX":"由北向南","XSFXDM":"4","KKMC":"中天大道与和惠路交口"},{"KKBH":"720891003000","HPHM":"车牌","JGSK":"2021-04-01 12:28:55.407","CDBH":"6","XSFX":"由西向东","XSFXDM":"2","KKMC":"海博道与安正路交口"},{"KKBH":"610266118","HPHM":"津AF37030","JGSK":"2021-04-01 12:28:55.556","CDBH":"11","XSFX":"由北向南","XSFXDM":"4","KKMC":"中生大道与和畅路交口"},{"KKBH":"740011002000","HPHM":"津RFY157","JGSK":"2021-04-01 12:28:55.702","CDBH":"14","XSFX":"由北向南","XSFXDM":"4","KKMC":"静湖南路与华一路交口"},{"KKBH":"7208610030000","HPHM":"津A8B535","JGSK":"2021-04-01 12:28:55.723","CDBH":"7","XSFX":"由南向北","XSFXDM":"3","KKMC":"海晨道与安明路交口正向"},{"KKBH":"610256114","HPHM":"冀B28DN9","JGSK":"2021-04-01 12:28:55.779","CDBH":"7","XSFX":"由北向南","XSFXDM":"4","KKMC":"中天大道与和旭路交口"},{"KKBH":"610271009","HPHM":"湘MKE558","JGSK":"2021-04-01 12:28:55.799","CDBH":"11","XSFX":"由北向南","XSFXDM":"4","KKMC":"中新大道与泰七路交口"},{"KKBH":"7205710040000","HPHM":"津E04285","JGSK":"2021-04-01 12:28:55.809","CDBH":"1","XSFX":"由东向西","XSFXDM":"1","KKMC":"动漫东路与动漫中路交口正向"},{"KKBH":"720891004000","HPHM":"豫A08AP7","JGSK":"2021-04-01 12:28:55.876","CDBH":"5","XSFX":"由西向东","XSFXDM":"2","KKMC":"海博道与安平路交口"},{"KKBH":"720901002000","HPHM":"津B1Y309","JGSK":"2021-04-01 12:28:56.018","CDBH":"1","XSFX":"由东向西","XSFXDM":"1","KKMC":"玉林道与安正路交口"},{"KKBH":"7208810050000","HPHM":"苏F039T9","JGSK":"2021-04-01 12:28:56.024","CDBH":"1","XSFX":"由东向西","XSFXDM":"1","KKMC":"海旭道与明盛路交口正向"},{"KKBH":"7208910050000","HPHM":"津GNZ508","JGSK":"2021-04-01 12:28:56.153","CDBH":"3","XSFX":"由东向西","XSFXDM":"1","KKMC":"海博道与安明路交口正向"},{"KKBH":"610271008","HPHM":"津AGX692","JGSK":"2021-04-01 12:28:56.237","CDBH":"4","XSFX":"由北向南","XSFXDM":"4","KKMC":"中新大道与航母主题公园支路交口"},{"KKBH":"610271009","HPHM":"津DDD432","JGSK":"2021-04-01 12:28:56.321","CDBH":"10","XSFX":"由北向南","XSFXDM":"4","KKMC":"中新大道与泰七路交口"},{"KKBH":"610256115","HPHM":"津FUY006","JGSK":"2021-04-01 12:28:56.36","CDBH":"7","XSFX":"由南向北","XSFXDM":"3","KKMC":"中天大道与中生大道交口"},{"KKBH":"610271008","HPHM":"津HH9555","JGSK":"2021-04-01 12:28:56.383","CDBH":"1","XSFX":"由南向北","XSFXDM":"3","KKMC":"中新大道与航母主题公园支路交口"},{"KKBH":"7208510020000","HPHM":"津KM4516","JGSK":"2021-04-01 12:28:56.598","CDBH":"2","XSFX":"由东向西","XSFXDM":"1","KKMC":"碧水道与安正路交口正向"},{"KKBH":"610256113","HPHM":"津B1G201","JGSK":"2021-04-01 12:28:56.679","CDBH":"9","XSFX":"由北向南","XSFXDM":"4","KKMC":"中天大道与和风路交口"},{"KKBH":"610261003000","HPHM":"津DBW009","JGSK":"2021-04-01 12:28:56.764","CDBH":"10","XSFX":"由东向西","XSFXDM":"1","KKMC":"中生大道与静湖南路交口"},{"KKBH":"607131003000","HPHM":"鲁M4K903","JGSK":"2021-04-01 12:28:56.765","CDBH":"1","XSFX":"由东向西","XSFXDM":"1","KKMC":"中央大道与海旭道交口"},{"KKBH":"610276124","HPHM":"津C8S308","JGSK":"2021-04-01 12:28:57.18","CDBH":"10","XSFX":"由北向南","XSFXDM":"4","KKMC":"中新大道与中生大道交口"},{"KKBH":"711","HPHM":"蒙D913D6","JGSK":"2021-04-01 12:28:57.2","CDBH":"8","XSFX":"由北向南","XSFXDM":"4","KKMC":"不礼让行人中新大道与和旭路交口"},{"KKBH":"720861002000","HPHM":"津ADL3259","JGSK":"2021-04-01 12:28:57.292","CDBH":"5","XSFX":"由西向东","XSFXDM":"2","KKMC":"海晨道与安正路交口"},{"KKBH":"720891004000","HPHM":"津MXX852","JGSK":"2021-04-01 12:28:57.395","CDBH":"5","XSFX":"由西向东","XSFXDM":"2","KKMC":"海博道与安平路交口"},{"KKBH":"7208910050000","HPHM":"黑F5531B","JGSK":"2021-04-01 12:28:57.519","CDBH":"8","XSFX":"由南向北","XSFXDM":"3","KKMC":"海博道与安明路交口正向"},{"KKBH":"610256111","HPHM":"豫Q82W50","JGSK":"2021-04-01 12:28:57.551","CDBH":"8","XSFX":"由北向南","XSFXDM":"4","KKMC":"中天大道与和惠路交口"},{"KKBH":"720891004000","HPHM":"车牌","JGSK":"2021-04-01 12:28:57.57","CDBH":"9","XSFX":"由南向北","XSFXDM":"3","KKMC":"海博道与安平路交口"},{"KKBH":"610256113","HPHM":"津ADF2359","JGSK":"2021-04-01 12:28:57.782","CDBH":"1","XSFX":"由西向东","XSFXDM":"2","KKMC":"中天大道与和风路交口"},{"KKBH":"711","HPHM":"晋MDM927","JGSK":"2021-04-01 12:28:57.792","CDBH":"5","XSFX":"由南向北","XSFXDM":"3","KKMC":"不礼让行人中新大道与和旭路交口"},{"KKBH":"7208810020000","HPHM":"辽PRD529","JGSK":"2021-04-01 12:28:57.907","CDBH":"5","XSFX":"由西向东","XSFXDM":"2","KKMC":"海旭道与安正路交口正向"},{"KKBH":"720861002000","HPHM":"津NLC677","JGSK":"2021-04-01 12:28:57.907","CDBH":"8","XSFX":"由南向北","XSFXDM":"3","KKMC":"海晨道与安正路交口"},{"KKBH":"7205610020000","HPHM":"津C063W8","JGSK":"2021-04-01 12:28:57.909","CDBH":"1","XSFX":"由东向西","XSFXDM":"1","KKMC":"动漫北路与文三路交口正向"},{"KKBH":"610276126","HPHM":"津KJD286","JGSK":"2021-04-01 12:28:58.016","CDBH":"2","XSFX":"由东向西","XSFXDM":"1","KKMC":"中新大道与和意路交口"},{"KKBH":"610256112","HPHM":"津A09881D","JGSK":"2021-04-01 12:28:58.143","CDBH":"12","XSFX":"由北向南","XSFXDM":"4","KKMC":"中天大道与中津大道交口"},{"KKBH":"610276124","HPHM":"车牌","JGSK":"2021-04-01 12:28:58.169","CDBH":"8","XSFX":"由南向北","XSFXDM":"3","KKMC":"中新大道与中生大道交口"},{"KKBH":"610256114","HPHM":"鲁B36V9J","JGSK":"2021-04-01 12:28:58.172","CDBH":"7","XSFX":"由北向南","XSFXDM":"4","KKMC":"中天大道与和旭路交口"},{"KKBH":"610256115","HPHM":"吉A2RD13","JGSK":"2021-04-01 12:28:58.29","CDBH":"2","XSFX":"由东向西","XSFXDM":"1","KKMC":"中天大道与中生大道交口"},{"KKBH":"610276124","HPHM":"冀D038X9","JGSK":"2021-04-01 12:28:58.344","CDBH":"1","XSFX":"由东向西","XSFXDM":"1","KKMC":"中新大道与中生大道交口"},{"KKBH":"610276126","HPHM":"鲁NK58A9","JGSK":"2021-04-01 12:28:58.375","CDBH":"8","XSFX":"由北向南","XSFXDM":"4","KKMC":"中新大道与和意路交口"},{"KKBH":"610256112","HPHM":"冀J625SF","JGSK":"2021-04-01 12:28:58.378","CDBH":"9","XSFX":"由南向北","XSFXDM":"3","KKMC":"中天大道与中津大道交口"},{"KKBH":"610256113","HPHM":"鲁MU390U","JGSK":"2021-04-01 12:28:58.383","CDBH":"9","XSFX":"由北向南","XSFXDM":"4","KKMC":"中天大道与和风路交口"},{"KKBH":"610256115","HPHM":"津FUY006","JGSK":"2021-04-01 12:28:58.393","CDBH":"8","XSFX":"由南向北","XSFXDM":"3","KKMC":"中天大道与中生大道交口"},{"KKBH":"7208910040000","HPHM":"津MAJ807","JGSK":"2021-04-01 12:28:58.494","CDBH":"6","XSFX":"由西向东","XSFXDM":"2","KKMC":"海博道与安平路交口正向"},{"KKBH":"720891006000","HPHM":"鲁NM982Y","JGSK":"2021-04-01 12:28:58.54","CDBH":"3","XSFX":"由东向西","XSFXDM":"1","KKMC":"海博道与永盛路交口"},{"KKBH":"7400110020000","HPHM":"晋FSM315","JGSK":"2021-04-01 12:28:58.553","CDBH":"6","XSFX":"由北向南","XSFXDM":"4","KKMC":"静湖南路与华一路交口正向"},{"KKBH":"6102610030000","HPHM":"津A7Q016","JGSK":"2021-04-01 12:28:58.633","CDBH":"1","XSFX":"由东向西","XSFXDM":"1","KKMC":"中生大道与静湖南路交口正向"},{"KKBH":"610271009","HPHM":"津DDD432","JGSK":"2021-04-01 12:28:58.678","CDBH":"10","XSFX":"由北向南","XSFXDM":"4","KKMC":"中新大道与泰七路交口"},{"KKBH":"711","HPHM":"津B2T963","JGSK":"2021-04-01 12:28:58.726","CDBH":"7","XSFX":"由北向南","XSFXDM":"4","KKMC":"不礼让行人中新大道与和旭路交口"},{"KKBH":"610276124","HPHM":"津DT2219","JGSK":"2021-04-01 12:28:58.819","CDBH":"8","XSFX":"由南向北","XSFXDM":"3","KKMC":"中新大道与中生大道交口"},{"KKBH":"610271008","HPHM":"津A06393F","JGSK":"2021-04-01 12:28:58.843","CDBH":"5","XSFX":"由北向南","XSFXDM":"4","KKMC":"中新大道与航母主题公园支路交口"},{"KKBH":"7209010020000","HPHM":"车牌","JGSK":"2021-04-01 12:28:59.174","CDBH":"8","XSFX":"由南向北","XSFXDM":"3","KKMC":"玉林道与安正路交口正向"},{"KKBH":"720891005000","HPHM":"鲁N1F961","JGSK":"2021-04-01 12:28:59.264","CDBH":"1","XSFX":"由东向西","XSFXDM":"1","KKMC":"海博道与安明路交口"},{"KKBH":"7208910080000","HPHM":"车牌","JGSK":"2021-04-01 12:28:59.275","CDBH":"1","XSFX":"由东向西","XSFXDM":"1","KKMC":"海博道与荣盛路交口正向"},{"KKBH":"720571004000","HPHM":"津E04285","JGSK":"2021-04-01 12:28:59.48","CDBH":"1","XSFX":"由东向西","XSFXDM":"1","KKMC":"动漫东路与动漫中路交口"},{"KKBH":"610256114","HPHM":"津B280N9","JGSK":"2021-04-01 12:28:59.566","CDBH":"7","XSFX":"由北向南","XSFXDM":"4","KKMC":"中天大道与和旭路交口"},{"KKBH":"7208610030000","HPHM":"津JLL970","JGSK":"2021-04-01 12:28:59.701","CDBH":"4","XSFX":"由西向东","XSFXDM":"2","KKMC":"海晨道与安明路交口正向"},{"KKBH":"720891004000","HPHM":"车牌","JGSK":"2021-04-01 12:28:59.729","CDBH":"9","XSFX":"由南向北","XSFXDM":"3","KKMC":"海博道与安平路交口"},{"KKBH":"7209010020000","HPHM":"鲁VH8Y11","JGSK":"2021-04-01 12:28:59.869","CDBH":"8","XSFX":"由南向北","XSFXDM":"3","KKMC":"玉林道与安正路交口正向"},{"KKBH":"720871002000","HPHM":"贵FZX182","JGSK":"2021-04-01 12:28:59.896","CDBH":"8","XSFX":"由北向南","XSFXDM":"4","KKMC":"安正路与芳菲路交口"},{"KKBH":"728031003000","HPHM":"鲁RMB906","JGSK":"2021-04-01 12:28:59.918","CDBH":"6","XSFX":"由北向南","XSFXDM":"4","KKMC":"动漫中路与文二路交口"},{"KKBH":"610276124","HPHM":"鲁NU06Y9","JGSK":"2021-04-01 12:28:59.965","CDBH":"5","XSFX":"由西向东","XSFXDM":"2","KKMC":"中新大道与中生大道交口"},{"KKBH":"610271009","HPHM":"津C02162","JGSK":"2021-04-01 12:29:00.036","CDBH":"8","XSFX":"由南向北","XSFXDM":"3","KKMC":"中新大道与泰七路交口"},{"KKBH":"610256112","HPHM":"津AD31331","JGSK":"2021-04-01 12:29:00.046","CDBH":"9","XSFX":"由南向北","XSFXDM":"3","KKMC":"中天大道与中津大道交口"},{"KKBH":"610266118","HPHM":"津AF37030","JGSK":"2021-04-01 12:29:00.099","CDBH":"12","XSFX":"由北向南","XSFXDM":"4","KKMC":"中生大道与和畅路交口"},{"KKBH":"720851002000","HPHM":"津KM4516","JGSK":"2021-04-01 12:29:00.177","CDBH":"2","XSFX":"由东向西","XSFXDM":"1","KKMC":"碧水道与安正路交口"},{"KKBH":"610256113","HPHM":"津B1G201","JGSK":"2021-04-01 12:29:00.33","CDBH":"9","XSFX":"由北向南","XSFXDM":"4","KKMC":"中天大道与和风路交口"},{"KKBH":"740011002000","HPHM":"津RDS275","JGSK":"2021-04-01 12:29:00.504","CDBH":"14","XSFX":"由北向南","XSFXDM":"4","KKMC":"静湖南路与华一路交口"},{"KKBH":"720881002000","HPHM":"辽PRD529","JGSK":"2021-04-01 12:29:00.644","CDBH":"5","XSFX":"由西向东","XSFXDM":"2","KKMC":"海旭道与安正路交口"},{"KKBH":"610286127","HPHM":"冀DV696M","JGSK":"2021-04-01 12:29:00.728","CDBH":"8","XSFX":"由南向北","XSFXDM":"3","KKMC":"中津大道与和畅路交口"},{"KKBH":"720891004000","HPHM":"津MAJ807","JGSK":"2021-04-01 12:29:00.755","CDBH":"5","XSFX":"由西向东","XSFXDM":"2","KKMC":"海博道与安平路交口"},{"KKBH":"711","HPHM":"津A9X798","JGSK":"2021-04-01 12:29:00.885","CDBH":"7","XSFX":"由北向南","XSFXDM":"4","KKMC":"不礼让行人中新大道与和旭路交口"},{"KKBH":"711","HPHM":"津AR9700","JGSK":"2021-04-01 12:29:00.891","CDBH":"2","XSFX":"由东向西","XSFXDM":"1","KKMC":"不礼让行人中新大道与和旭路交口"},{"KKBH":"610271008","HPHM":"津AGX692","JGSK":"2021-04-01 12:29:00.909","CDBH":"4","XSFX":"由北向南","XSFXDM":"4","KKMC":"中新大道与航母主题公园支路交口"},{"KKBH":"610251002","HPHM":"车牌","JGSK":"2021-04-01 12:29:00.984","CDBH":"9","XSFX":"由南向北","XSFXDM":"3","KKMC":"中天大道与和睦路交口"},{"KKBH":"7208910040000","HPHM":"车牌","JGSK":"2021-04-01 12:29:01.145","CDBH":"4","XSFX":"由西向东","XSFXDM":"2","KKMC":"海博道与安平路交口正向"},{"KKBH":"610256115","HPHM":"津E27608","JGSK":"2021-04-01 12:29:01.258","CDBH":"5","XSFX":"由西向东","XSFXDM":"2","KKMC":"中天大道与中生大道交口"},{"KKBH":"610271008","HPHM":"车牌","JGSK":"2021-04-01 12:29:01.372","CDBH":"2","XSFX":"由南向北","XSFXDM":"3","KKMC":"中新大道与航母主题公园支路交口"},{"KKBH":"610256114","HPHM":"皖B46685","JGSK":"2021-04-01 12:29:01.378","CDBH":"8","XSFX":"由北向南","XSFXDM":"4","KKMC":"中天大道与和旭路交口"},{"KKBH":"720881005000","HPHM":"苏F039T9","JGSK":"2021-04-01 12:29:01.412","CDBH":"1","XSFX":"由东向西","XSFXDM":"1","KKMC":"海旭道与明盛路交口"},{"KKBH":"610391008","HPHM":"京NT4565","JGSK":"2021-04-01 12:29:01.519","CDBH":"4","XSFX":"由西向东","XSFXDM":"2","KKMC":"和韵路与和旭路交口"},{"KKBH":"1250","HPHM":"津RH5408","JGSK":"2021-04-01 12:29:01.533","CDBH":"2","XSFX":"由东向西","XSFXDM":"1","KKMC":"中滨大道与盛三街交口正向"},{"KKBH":"610391007","HPHM":"津H61512","JGSK":"2021-04-01 12:29:01.603","CDBH":"10","XSFX":"由北向南","XSFXDM":"4","KKMC":"和韵路与和风路交口"},{"KKBH":"610266117","HPHM":"津A5V989","JGSK":"2021-04-01 12:29:01.635","CDBH":"7","XSFX":"由南向北","XSFXDM":"3","KKMC":"中生大道与和韵路交口"},{"KKBH":"610256113","HPHM":"津ADF2359","JGSK":"2021-04-01 12:29:01.658","CDBH":"1","XSFX":"由西向东","XSFXDM":"2","KKMC":"中天大道与和风路交口"},{"KKBH":"610256115","HPHM":"津MMM397","JGSK":"2021-04-01 12:29:01.7","CDBH":"2","XSFX":"由东向西","XSFXDM":"1","KKMC":"中天大道与中生大道交口"},{"KKBH":"610266117","HPHM":"豫R539GJ","JGSK":"2021-04-01 12:29:01.767","CDBH":"2","XSFX":"由东向西","XSFXDM":"1","KKMC":"中生大道与和韵路交口"},{"KKBH":"610276125","HPHM":"津DN8330","JGSK":"2021-04-01 12:29:01.887","CDBH":"1","XSFX":"由东向西","XSFXDM":"1","KKMC":"中新大道与和顺路交口"},{"KKBH":"610256115","HPHM":"鲁E889QZ","JGSK":"2021-04-01 12:29:01.922","CDBH":"3","XSFX":"由东向西","XSFXDM":"1","KKMC":"中天大道与中生大道交口"},{"KKBH":"610256114","HPHM":"津B36V9J","JGSK":"2021-04-01 12:29:01.965","CDBH":"7","XSFX":"由北向南","XSFXDM":"4","KKMC":"中天大道与和旭路交口"},{"KKBH":"610271009","HPHM":"冀B7KU89","JGSK":"2021-04-01 12:29:01.988","CDBH":"11","XSFX":"由北向南","XSFXDM":"4","KKMC":"中新大道与泰七路交口"},{"KKBH":"7205710020000","HPHM":"车牌","JGSK":"2021-04-01 12:29:02.004","CDBH":"2","XSFX":"由西向东","XSFXDM":"2","KKMC":"动漫东路与文二路交口正向"},{"KKBH":"7280310060000","HPHM":"车牌","JGSK":"2021-04-01 12:29:02.008","CDBH":"1","XSFX":"由东向西","XSFXDM":"1","KKMC":"动漫中路与文三路交口正向"},{"KKBH":"610271009","HPHM":"津C02162","JGSK":"2021-04-01 12:29:02.089","CDBH":"8","XSFX":"由南向北","XSFXDM":"3","KKMC":"中新大道与泰七路交口"},{"KKBH":"711","HPHM":"津C52579","JGSK":"2021-04-01 12:29:02.113","CDBH":"5","XSFX":"由南向北","XSFXDM":"3","KKMC":"不礼让行人中新大道与和旭路交口"},{"KKBH":"610271008","HPHM":"车牌","JGSK":"2021-04-01 12:29:02.18","CDBH":"1","XSFX":"由南向北","XSFXDM":"3","KKMC":"中新大道与航母主题公园支路交口"},{"KKBH":"720891004000","HPHM":"车牌","JGSK":"2021-04-01 12:29:02.372","CDBH":"8","XSFX":"由南向北","XSFXDM":"3","KKMC":"海博道与安平路交口"},{"KKBH":"7280310060000","HPHM":"车牌","JGSK":"2021-04-01 12:29:02.512","CDBH":"2","XSFX":"由东向西","XSFXDM":"1","KKMC":"动漫中路与文三路交口正向"},{"KKBH":"610256113","HPHM":"鲁MU390U","JGSK":"2021-04-01 12:29:02.57","CDBH":"9","XSFX":"由北向南","XSFXDM":"4","KKMC":"中天大道与和风路交口"},{"KKBH":"610391007","HPHM":"冀JVZ517","JGSK":"2021-04-01 12:29:02.762","CDBH":"10","XSFX":"由北向南","XSFXDM":"4","KKMC":"和韵路与和风路交口"},{"KKBH":"720891005000","HPHM":"津GNZ508","JGSK":"2021-04-01 12:29:02.863","CDBH":"3","XSFX":"由东向西","XSFXDM":"1","KKMC":"海博道与安明路交口"},{"KKBH":"720891005000","HPHM":"黑F5531B","JGSK":"2021-04-01 12:29:02.891","CDBH":"8","XSFX":"由南向北","XSFXDM":"3","KKMC":"海博道与安明路交口"},{"KKBH":"610256113","HPHM":"津H04585","JGSK":"2021-04-01 12:29:02.926","CDBH":"8","XSFX":"由北向南","XSFXDM":"4","KKMC":"中天大道与和风路交口"},{"KKBH":"610266117","HPHM":"沪AFX886","JGSK":"2021-04-01 12:29:02.936","CDBH":"9","XSFX":"由南向北","XSFXDM":"3","KKMC":"中生大道与和韵路交口"},{"KKBH":"610261003000","HPHM":"津A7Q016","JGSK":"2021-04-01 12:29:03.089","CDBH":"10","XSFX":"由东向西","XSFXDM":"1","KKMC":"中生大道与静湖南路交口"},{"KKBH":"610276125","HPHM":"津AD88467","JGSK":"2021-04-01 12:29:03.106","CDBH":"7","XSFX":"由北向南","XSFXDM":"4","KKMC":"中新大道与和顺路交口"},{"KKBH":"711","HPHM":"鲁B1P1G5","JGSK":"2021-04-01 12:29:03.127","CDBH":"7","XSFX":"由北向南","XSFXDM":"4","KKMC":"不礼让行人中新大道与和旭路交口"},{"KKBH":"610401004","HPHM":"津AM1777","JGSK":"2021-04-01 12:29:03.214","CDBH":"2","XSFX":"由东向西","XSFXDM":"1","KKMC":"和畅路与和风路交口"},{"KKBH":"7208910030000","HPHM":"车牌","JGSK":"2021-04-01 12:29:03.221","CDBH":"7","XSFX":"由南向北","XSFXDM":"3","KKMC":"海博道与安正路交口正向"},{"KKBH":"711","HPHM":"豫EZ1926","JGSK":"2021-04-01 12:29:03.282","CDBH":"8","XSFX":"由北向南","XSFXDM":"4","KKMC":"不礼让行人中新大道与和旭路交口"},{"KKBH":"610276126","HPHM":"黑A1PZ77","JGSK":"2021-04-01 12:29:03.318","CDBH":"4","XSFX":"由南向北","XSFXDM":"3","KKMC":"中新大道与和意路交口"},{"KKBH":"740011002000","HPHM":"晋FSM315","JGSK":"2021-04-01 12:29:03.385","CDBH":"14","XSFX":"由北向南","XSFXDM":"4","KKMC":"静湖南路与华一路交口"},{"KKBH":"610266117","HPHM":"鲁FB659C","JGSK":"2021-04-01 12:29:03.44","CDBH":"2","XSFX":"由东向西","XSFXDM":"1","KKMC":"中生大道与和韵路交口"},{"KKBH":"7208810020000","HPHM":"苏G716R8","JGSK":"2021-04-01 12:29:03.444","CDBH":"2","XSFX":"由东向西","XSFXDM":"1","KKMC":"海旭道与安正路交口正向"},{"KKBH":"610256116","HPHM":"蒙JL6778","JGSK":"2021-04-01 12:29:03.52","CDBH":"5","XSFX":"由西向东","XSFXDM":"2","KKMC":"中天大道与和顺路交口"},{"KKBH":"610276125","HPHM":"津KFX400","JGSK":"2021-04-01 12:29:03.577","CDBH":"8","XSFX":"由北向南","XSFXDM":"4","KKMC":"中新大道与和顺路交口"},{"KKBH":"610256114","HPHM":"津H46685","JGSK":"2021-04-01 12:29:03.726","CDBH":"8","XSFX":"由北向南","XSFXDM":"4","KKMC":"中天大道与和旭路交口"},{"KKBH":"7208710020000","HPHM":"津AU6660","JGSK":"2021-04-01 12:29:03.752","CDBH":"7","XSFX":"由南向北","XSFXDM":"3","KKMC":"安正路与芳菲路交口正向"},{"KKBH":"610276126","HPHM":"津KJD286","JGSK":"2021-04-01 12:29:03.813","CDBH":"2","XSFX":"由东向西","XSFXDM":"1","KKMC":"中新大道与和意路交口"},{"KKBH":"720901002000","HPHM":"鲁VH8Y11","JGSK":"2021-04-01 12:29:03.821","CDBH":"8","XSFX":"由南向北","XSFXDM":"3","KKMC":"玉林道与安正路交口"},{"KKBH":"7205710040000","HPHM":"津A3H951","JGSK":"2021-04-01 12:29:04.01","CDBH":"1","XSFX":"由东向西","XSFXDM":"1","KKMC":"动漫东路与动漫中路交口正向"},{"KKBH":"610316142000","HPHM":"津RH5408","JGSK":"2021-04-01 12:29:04.126","CDBH":"2","XSFX":"由东向西","XSFXDM":"1","KKMC":"中滨大道与盛三街交口"},{"KKBH":"610391008","HPHM":"京NT4565","JGSK":"2021-04-01 12:29:04.39","CDBH":"5","XSFX":"由西向东","XSFXDM":"2","KKMC":"和韵路与和旭路交口"},{"KKBH":"7208610030000","HPHM":"晋MC2295","JGSK":"2021-04-01 12:29:04.407","CDBH":"2","XSFX":"由东向西","XSFXDM":"1","KKMC":"海晨道与安明路交口正向"},{"KKBH":"610271008","HPHM":"车牌","JGSK":"2021-04-01 12:29:04.429","CDBH":"5","XSFX":"由北向南","XSFXDM":"4","KKMC":"中新大道与航母主题公园支路交口"},{"KKBH":"720891004000","HPHM":"津AY1851","JGSK":"2021-04-01 12:29:04.438","CDBH":"6","XSFX":"由西向东","XSFXDM":"2","KKMC":"海博道与安平路交口"},{"KKBH":"7205710040000","HPHM":"津C52V62","JGSK":"2021-04-01 12:29:04.506","CDBH":"2","XSFX":"由东向西","XSFXDM":"1","KKMC":"动漫东路与动漫中路交口正向"},{"KKBH":"711","HPHM":"津RDQ782","JGSK":"2021-04-01 12:29:04.57","CDBH":"2","XSFX":"由东向西","XSFXDM":"1","KKMC":"不礼让行人中新大道与和旭路交口"},{"KKBH":"610401004","HPHM":"津GEE824","JGSK":"2021-04-01 12:29:04.757","CDBH":"10","XSFX":"由北向南","XSFXDM":"4","KKMC":"和畅路与和风路交口"},{"KKBH":"610256115","HPHM":"津C9G790","JGSK":"2021-04-01 12:29:04.762","CDBH":"5","XSFX":"由西向东","XSFXDM":"2","KKMC":"中天大道与中生大道交口"},{"KKBH":"711","HPHM":"津CFU909","JGSK":"2021-04-01 12:29:04.966","CDBH":"8","XSFX":"由北向南","XSFXDM":"4","KKMC":"不礼让行人中新大道与和旭路交口"},{"KKBH":"7208610030000","HPHM":"鲁NQ879G","JGSK":"2021-04-01 12:29:05.024","CDBH":"5","XSFX":"由西向东","XSFXDM":"2","KKMC":"海晨道与安明路交口正向"},{"KKBH":"728031002000","HPHM":"津AF33379","JGSK":"2021-04-01 12:29:05.068","CDBH":"6","XSFX":"由南向北","XSFXDM":"3","KKMC":"动漫中路与文一路交口"},{"KKBH":"7208810020000","HPHM":"冀HNR370","JGSK":"2021-04-01 12:29:05.13","CDBH":"6","XSFX":"由西向东","XSFXDM":"2","KKMC":"海旭道与安正路交口正向"},{"KKBH":"610401004","HPHM":"津E10315","JGSK":"2021-04-01 12:29:05.133","CDBH":"3","XSFX":"由东向西","XSFXDM":"1","KKMC":"和畅路与和风路交口"},{"KKBH":"7208910030000","HPHM":"车牌","JGSK":"2021-04-01 12:29:05.17","CDBH":"2","XSFX":"由东向西","XSFXDM":"1","KKMC":"海博道与安正路交口正向"},{"KKBH":"7208610030000","HPHM":"冀J597F7","JGSK":"2021-04-01 12:29:05.247","CDBH":"7","XSFX":"由南向北","XSFXDM":"3","KKMC":"海晨道与安明路交口正向"},{"KKBH":"7208610030000","HPHM":"鲁C028MY","JGSK":"2021-04-01 12:29:05.382","CDBH":"11","XSFX":"由北向南","XSFXDM":"4","KKMC":"海晨道与安明路交口正向"},{"KKBH":"610256112","HPHM":"津A09881D","JGSK":"2021-04-01 12:29:05.561","CDBH":"12","XSFX":"由北向南","XSFXDM":"4","KKMC":"中天大道与中津大道交口"},{"KKBH":"610256115","HPHM":"车牌","JGSK":"2021-04-01 12:29:05.629","CDBH":"7","XSFX":"由南向北","XSFXDM":"3","KKMC":"中天大道与中生大道交口"},{"KKBH":"610256113","HPHM":"车牌","JGSK":"2021-04-01 12:29:05.645","CDBH":"9","XSFX":"由北向南","XSFXDM":"4","KKMC":"中天大道与和风路交口"},{"KKBH":"610256116","HPHM":"津HDY106","JGSK":"2021-04-01 12:29:05.66","CDBH":"7","XSFX":"由南向北","XSFXDM":"3","KKMC":"中天大道与和顺路交口"},{"KKBH":"711","HPHM":"津C51795","JGSK":"2021-04-01 12:29:05.714","CDBH":"5","XSFX":"由南向北","XSFXDM":"3","KKMC":"不礼让行人中新大道与和旭路交口"},{"KKBH":"720881002000","HPHM":"苏G716R8","JGSK":"2021-04-01 12:29:05.755","CDBH":"2","XSFX":"由东向西","XSFXDM":"1","KKMC":"海旭道与安正路交口"},{"KKBH":"7208810020000","HPHM":"黑AZ0D76","JGSK":"2021-04-01 12:29:05.779","CDBH":"2","XSFX":"由东向西","XSFXDM":"1","KKMC":"海旭道与安正路交口正向"},{"KKBH":"6103261420000","HPHM":"津A09868D","JGSK":"2021-04-01 12:29:05.901","CDBH":"12","XSFX":"由北向南","XSFXDM":"4","KKMC":"中成大道与泰七路交口正向"},{"KKBH":"610276126","HPHM":"津A1PZ77","JGSK":"2021-04-01 12:29:05.984","CDBH":"4","XSFX":"由南向北","XSFXDM":"3","KKMC":"中新大道与和意路交口"},{"KKBH":"7208910030000","HPHM":"车牌","JGSK":"2021-04-01 12:29:05.993","CDBH":"1","XSFX":"由东向西","XSFXDM":"1","KKMC":"海博道与安正路交口正向"},{"KKBH":"6102610030000","HPHM":"黑AG57H6","JGSK":"2021-04-01 12:29:06.013","CDBH":"2","XSFX":"由东向西","XSFXDM":"1","KKMC":"中生大道与静湖南路交口正向"},{"KKBH":"7208910030000","HPHM":"津K38090","JGSK":"2021-04-01 12:29:06.035","CDBH":"6","XSFX":"由西向东","XSFXDM":"2","KKMC":"海博道与安正路交口正向"},{"KKBH":"610271009","HPHM":"冀B7KU89","JGSK":"2021-04-01 12:29:06.044","CDBH":"11","XSFX":"由北向南","XSFXDM":"4","KKMC":"中新大道与泰七路交口"},{"KKBH":"610256113","HPHM":"车牌","JGSK":"2021-04-01 12:29:06.114","CDBH":"9","XSFX":"由北向南","XSFXDM":"4","KKMC":"中天大道与和风路交口"},{"KKBH":"610391008","HPHM":"津RT7518","JGSK":"2021-04-01 12:29:06.148","CDBH":"4","XSFX":"由西向东","XSFXDM":"2","KKMC":"和韵路与和旭路交口"},{"KKBH":"7208910080000","HPHM":"津RPK553","JGSK":"2021-04-01 12:29:06.177","CDBH":"12","XSFX":"由北向南","XSFXDM":"4","KKMC":"海博道与荣盛路交口正向"},{"KKBH":"610266118","HPHM":"津GSX055","JGSK":"2021-04-01 12:29:06.428","CDBH":"11","XSFX":"由北向南","XSFXDM":"4","KKMC":"中生大道与和畅路交口"},{"KKBH":"610256115","HPHM":"晋MVH391","JGSK":"2021-04-01 12:29:06.492","CDBH":"9","XSFX":"由南向北","XSFXDM":"3","KKMC":"中天大道与中生大道交口"},{"KKBH":"610251002","HPHM":"津K63538","JGSK":"2021-04-01 12:29:06.493","CDBH":"12","XSFX":"由北向南","XSFXDM":"4","KKMC":"中天大道与和睦路交口"},{"KKBH":"610391007","HPHM":"冀JVZ517","JGSK":"2021-04-01 12:29:06.642","CDBH":"11","XSFX":"由北向南","XSFXDM":"4","KKMC":"和韵路与和风路交口"},{"KKBH":"610276125","HPHM":"津DN8330","JGSK":"2021-04-01 12:29:06.682","CDBH":"1","XSFX":"由东向西","XSFXDM":"1","KKMC":"中新大道与和顺路交口"},{"KKBH":"7208510020000","HPHM":"车牌","JGSK":"2021-04-01 12:29:06.692","CDBH":"2","XSFX":"由东向西","XSFXDM":"1","KKMC":"碧水道与安正路交口正向"},{"KKBH":"7280310020000","HPHM":"车牌","JGSK":"2021-04-01 12:29:06.702","CDBH":"4","XSFX":"由西向东","XSFXDM":"2","KKMC":"动漫中路与文一路交口正向"},{"KKBH":"7208610030000","HPHM":"津C619Z1","JGSK":"2021-04-01 12:29:06.938","CDBH":"2","XSFX":"由东向西","XSFXDM":"1","KKMC":"海晨道与安明路交口正向"},{"KKBH":"610401004","HPHM":"津GDZ996","JGSK":"2021-04-01 12:29:07.054","CDBH":"2","XSFX":"由东向西","XSFXDM":"1","KKMC":"和畅路与和风路交口"},{"KKBH":"7208910040000","HPHM":"浙A04612","JGSK":"2021-04-01 12:29:07.117","CDBH":"6","XSFX":"由西向东","XSFXDM":"2","KKMC":"海博道与安平路交口正向"},{"KKBH":"7208810070000","HPHM":"京EHZ062","JGSK":"2021-04-01 12:29:07.174","CDBH":"4","XSFX":"由西向东","XSFXDM":"2","KKMC":"海旭道与弘通路交口正向"},{"KKBH":"720891004000","HPHM":"车牌","JGSK":"2021-04-01 12:29:07.178","CDBH":"9","XSFX":"由南向北","XSFXDM":"3","KKMC":"海博道与安平路交口"},{"KKBH":"610256116","HPHM":"津JXK700","JGSK":"2021-04-01 12:29:07.2","CDBH":"4","XSFX":"由西向东","XSFXDM":"2","KKMC":"中天大道与和顺路交口"},{"KKBH":"610276124","HPHM":"津B1B976","JGSK":"2021-04-01 12:29:07.248","CDBH":"10","XSFX":"由北向南","XSFXDM":"4","KKMC":"中新大道与中生大道交口"},{"KKBH":"720571004000","HPHM":"津C52V62","JGSK":"2021-04-01 12:29:07.482","CDBH":"2","XSFX":"由东向西","XSFXDM":"1","KKMC":"动漫东路与动漫中路交口"},{"KKBH":"7208810040000","HPHM":"车牌","JGSK":"2021-04-01 12:29:07.523","CDBH":"1","XSFX":"由东向西","XSFXDM":"1","KKMC":"海旭道与永盛路交口正向"},{"KKBH":"610266117","HPHM":"津A5V989","JGSK":"2021-04-01 12:29:07.576","CDBH":"7","XSFX":"由南向北","XSFXDM":"3","KKMC":"中生大道与和韵路交口"},{"KKBH":"610256115","HPHM":"车牌","JGSK":"2021-04-01 12:29:07.674","CDBH":"8","XSFX":"由南向北","XSFXDM":"3","KKMC":"中天大道与中生大道交口"},{"KKBH":"7208910030000","HPHM":"津J11252","JGSK":"2021-04-01 12:29:07.786","CDBH":"4","XSFX":"由西向东","XSFXDM":"2","KKMC":"海博道与安正路交口正向"},{"KKBH":"7208810040000","HPHM":"车牌","JGSK":"2021-04-01 12:29:07.924","CDBH":"2","XSFX":"由东向西","XSFXDM":"1","KKMC":"海旭道与永盛路交口正向"},{"KKBH":"720571004000","HPHM":"津A3H951","JGSK":"2021-04-01 12:29:08.044","CDBH":"1","XSFX":"由东向西","XSFXDM":"1","KKMC":"动漫东路与动漫中路交口"},{"KKBH":"720881002000","HPHM":"冀HNR370","JGSK":"2021-04-01 12:29:08.062","CDBH":"7","XSFX":"由西向东","XSFXDM":"2","KKMC":"海旭道与安正路交口"},{"KKBH":"7208810020000","HPHM":"津D70955","JGSK":"2021-04-01 12:29:08.223","CDBH":"5","XSFX":"由西向东","XSFXDM":"2","KKMC":"海旭道与安正路交口正向"},{"KKBH":"610271010","HPHM":"车牌","JGSK":"2021-04-01 12:29:08.246","CDBH":"5","XSFX":"由南向北","XSFXDM":"3","KKMC":"中新大道与华五路交口"},{"KKBH":"610251002","HPHM":"津LAG513","JGSK":"2021-04-01 12:29:08.253","CDBH":"8","XSFX":"由南向北","XSFXDM":"3","KKMC":"中天大道与和睦路交口"},{"KKBH":"7208910030000","HPHM":"车牌","JGSK":"2021-04-01 12:29:08.327","CDBH":"2","XSFX":"由东向西","XSFXDM":"1","KKMC":"海博道与安正路交口正向"},{"KKBH":"610256115","HPHM":"津E27608","JGSK":"2021-04-01 12:29:08.372","CDBH":"5","XSFX":"由西向东","XSFXDM":"2","KKMC":"中天大道与中生大道交口"},{"KKBH":"610256116","HPHM":"蒙JL6778","JGSK":"2021-04-01 12:29:08.42","CDBH":"6","XSFX":"由西向东","XSFXDM":"2","KKMC":"中天大道与和顺路交口"},{"KKBH":"610276125","HPHM":"津AD88467","JGSK":"2021-04-01 12:29:08.483","CDBH":"7","XSFX":"由北向南","XSFXDM":"4","KKMC":"中新大道与和顺路交口"},{"KKBH":"711","HPHM":"津A06068F","JGSK":"2021-04-01 12:29:08.488","CDBH":"8","XSFX":"由北向南","XSFXDM":"4","KKMC":"不礼让行人中新大道与和旭路交口"},{"KKBH":"7208910030000","HPHM":"车牌","JGSK":"2021-04-01 12:29:08.592","CDBH":"3","XSFX":"由东向西","XSFXDM":"1","KKMC":"海博道与安正路交口正向"},{"KKBH":"7208610030000","HPHM":"津DPC668","JGSK":"2021-04-01 12:29:08.667","CDBH":"2","XSFX":"由东向西","XSFXDM":"1","KKMC":"海晨道与安明路交口正向"},{"KKBH":"610286127","HPHM":"津FE5195","JGSK":"2021-04-01 12:29:08.67","CDBH":"4","XSFX":"由西向东","XSFXDM":"2","KKMC":"中津大道与和畅路交口"},{"KKBH":"7280310020000","HPHM":"津E04285","JGSK":"2021-04-01 12:29:08.779","CDBH":"6","XSFX":"由南向北","XSFXDM":"3","KKMC":"动漫中路与文一路交口正向"},{"KKBH":"610266117","HPHM":"冀F514G8","JGSK":"2021-04-01 12:29:08.806","CDBH":"10","XSFX":"由北向南","XSFXDM":"4","KKMC":"中生大道与和韵路交口"},{"KKBH":"711","HPHM":"津QC0693","JGSK":"2021-04-01 12:29:08.812","CDBH":"2","XSFX":"由东向西","XSFXDM":"1","KKMC":"不礼让行人中新大道与和旭路交口"},{"KKBH":"7208910060000","HPHM":"鲁R5X08Z","JGSK":"2021-04-01 12:29:08.953","CDBH":"5","XSFX":"由西向东","XSFXDM":"2","KKMC":"海博道与永盛路交口正向"},{"KKBH":"610256113","HPHM":"车牌","JGSK":"2021-04-01 12:29:08.982","CDBH":"9","XSFX":"由北向南","XSFXDM":"4","KKMC":"中天大道与和风路交口"},{"KKBH":"610256112","HPHM":"津FJL618","JGSK":"2021-04-01 12:29:09.058","CDBH":"1","XSFX":"由东向西","XSFXDM":"1","KKMC":"中天大道与中津大道交口"},{"KKBH":"610276125","HPHM":"车牌","JGSK":"2021-04-01 12:29:09.198","CDBH":"5","XSFX":"由南向北","XSFXDM":"3","KKMC":"中新大道与和顺路交口"},{"KKBH":"720861003000","HPHM":"鲁C028MY","JGSK":"2021-04-01 12:29:09.236","CDBH":"11","XSFX":"由北向南","XSFXDM":"4","KKMC":"海晨道与安明路交口"},{"KKBH":"7208910030000","HPHM":"沪C1899A","JGSK":"2021-04-01 12:29:09.368","CDBH":"4","XSFX":"由西向东","XSFXDM":"2","KKMC":"海博道与安正路交口正向"},{"KKBH":"720881002000","HPHM":"黑AZ0D76","JGSK":"2021-04-01 12:29:09.498","CDBH":"2","XSFX":"由东向西","XSFXDM":"1","KKMC":"海旭道与安正路交口"},{"KKBH":"6102610040000","HPHM":"津RTT139","JGSK":"2021-04-01 12:29:09.554","CDBH":"3","XSFX":"由南向北","XSFXDM":"3","KKMC":"中生大道与静湖西路（北侧）正向"},{"KKBH":"711","HPHM":"津C33985","JGSK":"2021-04-01 12:29:09.639","CDBH":"5","XSFX":"由南向北","XSFXDM":"3","KKMC":"不礼让行人中新大道与和旭路交口"},{"KKBH":"6102610030000","HPHM":"冀F706JK","JGSK":"2021-04-01 12:29:09.736","CDBH":"2","XSFX":"由东向西","XSFXDM":"1","KKMC":"中生大道与静湖南路交口正向"},{"KKBH":"720891004000","HPHM":"车牌","JGSK":"2021-04-01 12:29:09.789","CDBH":"8","XSFX":"由南向北","XSFXDM":"3","KKMC":"海博道与安平路交口"},{"KKBH":"610271009","HPHM":"津H20552","JGSK":"2021-04-01 12:29:09.869","CDBH":"7","XSFX":"由南向北","XSFXDM":"3","KKMC":"中新大道与泰七路交口"},{"KKBH":"7208910060000","HPHM":"津LCU762","JGSK":"2021-04-01 12:29:09.898","CDBH":"10","XSFX":"由南向北","XSFXDM":"3","KKMC":"海博道与永盛路交口正向"},{"KKBH":"610266117","HPHM":"豫R539GJ","JGSK":"2021-04-01 12:29:09.902","CDBH":"3","XSFX":"由东向西","XSFXDM":"1","KKMC":"中生大道与和韵路交口"},{"KKBH":"610266117","HPHM":"鲁FB659C","JGSK":"2021-04-01 12:29:10.142","CDBH":"2","XSFX":"由东向西","XSFXDM":"1","KKMC":"中生大道与和韵路交口"},{"KKBH":"610266117","HPHM":"津GMV286","JGSK":"2021-04-01 12:29:10.196","CDBH":"7","XSFX":"由南向北","XSFXDM":"3","KKMC":"中生大道与和韵路交口"},{"KKBH":"610256114","HPHM":"冀B0ML62","JGSK":"2021-04-01 12:29:10.263","CDBH":"6","XSFX":"由南向北","XSFXDM":"3","KKMC":"中天大道与和旭路交口"},{"KKBH":"610276124","HPHM":"津HHL930","JGSK":"2021-04-01 12:29:10.268","CDBH":"10","XSFX":"由北向南","XSFXDM":"4","KKMC":"中新大道与中生大道交口"},{"KKBH":"7208910050000","HPHM":"津MQF810","JGSK":"2021-04-01 12:29:10.405","CDBH":"6","XSFX":"由西向东","XSFXDM":"2","KKMC":"海博道与安明路交口正向"},{"KKBH":"720861003000","HPHM":"晋MC2295","JGSK":"2021-04-01 12:29:10.419","CDBH":"2","XSFX":"由东向西","XSFXDM":"1","KKMC":"海晨道与安明路交口"},{"KKBH":"610256116","HPHM":"津DJJ216","JGSK":"2021-04-01 12:29:10.425","CDBH":"10","XSFX":"由北向南","XSFXDM":"4","KKMC":"中天大道与和顺路交口"},{"KKBH":"7208910030000","HPHM":"京PX9277","JGSK":"2021-04-01 12:29:10.463","CDBH":"6","XSFX":"由西向东","XSFXDM":"2","KKMC":"海博道与安正路交口正向"},{"KKBH":"610276125","HPHM":"津ADF3511","JGSK":"2021-04-01 12:29:10.468","CDBH":"7","XSFX":"由北向南","XSFXDM":"4","KKMC":"中新大道与和顺路交口"},{"KKBH":"610391008","HPHM":"津RT7518","JGSK":"2021-04-01 12:29:10.469","CDBH":"5","XSFX":"由西向东","XSFXDM":"2","KKMC":"和韵路与和旭路交口"},{"KKBH":"610266118","HPHM":"津GSX055","JGSK":"2021-04-01 12:29:10.578","CDBH":"12","XSFX":"由北向南","XSFXDM":"4","KKMC":"中生大道与和畅路交口"},{"KKBH":"7205710040000","HPHM":"车牌","JGSK":"2021-04-01 12:29:10.61","CDBH":"6","XSFX":"由北向南","XSFXDM":"4","KKMC":"动漫东路与动漫中路交口正向"},{"KKBH":"610401004","HPHM":"津GEE824","JGSK":"2021-04-01 12:29:10.612","CDBH":"11","XSFX":"由北向南","XSFXDM":"4","KKMC":"和畅路与和风路交口"},{"KKBH":"610271008","HPHM":"沪C0578C","JGSK":"2021-04-01 12:29:10.656","CDBH":"4","XSFX":"由北向南","XSFXDM":"4","KKMC":"中新大道与航母主题公园支路交口"},{"KKBH":"610256115","HPHM":"冀B3U1J1","JGSK":"2021-04-01 12:29:10.695","CDBH":"3","XSFX":"由东向西","XSFXDM":"1","KKMC":"中天大道与中生大道交口"},{"KKBH":"6071310030000","HPHM":"鲁AH21S0","JGSK":"2021-04-01 12:29:10.714","CDBH":"3","XSFX":"由东向西","XSFXDM":"1","KKMC":"中央大道与海旭道交口正向"},{"KKBH":"610266118","HPHM":"津C796J0","JGSK":"2021-04-01 12:29:10.737","CDBH":"11","XSFX":"由北向南","XSFXDM":"4","KKMC":"中生大道与和畅路交口"},{"KKBH":"610271009","HPHM":"津H20552","JGSK":"2021-04-01 12:29:10.809","CDBH":"7","XSFX":"由南向北","XSFXDM":"3","KKMC":"中新大道与泰七路交口"},{"KKBH":"610286127","HPHM":"津E18063","JGSK":"2021-04-01 12:29:10.812","CDBH":"5","XSFX":"由西向东","XSFXDM":"2","KKMC":"中津大道与和畅路交口"},{"KKBH":"720891008000","HPHM":"津RPK553","JGSK":"2021-04-01 12:29:10.88","CDBH":"13","XSFX":"由北向南","XSFXDM":"4","KKMC":"海博道与荣盛路交口"},{"KKBH":"610391006","HPHM":"津HAN946","JGSK":"2021-04-01 12:29:10.887","CDBH":"1","XSFX":"由东向西","XSFXDM":"1","KKMC":"和韵路与和意路交口"},{"KKBH":"610276124","HPHM":"津MEC268","JGSK":"2021-04-01 12:29:10.908","CDBH":"11","XSFX":"由北向南","XSFXDM":"4","KKMC":"中新大道与中生大道交口"},{"KKBH":"720891004000","HPHM":"津AU6612","JGSK":"2021-04-01 12:29:11.079","CDBH":"5","XSFX":"由西向东","XSFXDM":"2","KKMC":"海博道与安平路交口"},{"KKBH":"610266118","HPHM":"鲁M43M29","JGSK":"2021-04-01 12:29:11.118","CDBH":"5","XSFX":"由西向东","XSFXDM":"2","KKMC":"中生大道与和畅路交口"},{"KKBH":"610256116","HPHM":"冀B9G0S9","JGSK":"2021-04-01 12:29:11.193","CDBH":"10","XSFX":"由北向南","XSFXDM":"4","KKMC":"中天大道与和顺路交口"},{"KKBH":"720881002000","HPHM":"津D70955","JGSK":"2021-04-01 12:29:11.206","CDBH":"6","XSFX":"由西向东","XSFXDM":"2","KKMC":"海旭道与安正路交口"},{"KKBH":"610401004","HPHM":"津RCB186","JGSK":"2021-04-01 12:29:11.253","CDBH":"4","XSFX":"由西向东","XSFXDM":"2","KKMC":"和畅路与和风路交口"},{"KKBH":"610271010","HPHM":"车牌","JGSK":"2021-04-01 12:29:11.425","CDBH":"5","XSFX":"由南向北","XSFXDM":"3","KKMC":"中新大道与华五路交口"},{"KKBH":"610391007","HPHM":"津DHK633","JGSK":"2021-04-01 12:29:11.435","CDBH":"8","XSFX":"由南向北","XSFXDM":"3","KKMC":"和韵路与和风路交口"},{"KKBH":"720851002000","HPHM":"车牌","JGSK":"2021-04-01 12:29:11.618","CDBH":"2","XSFX":"由东向西","XSFXDM":"1","KKMC":"碧水道与安正路交口"},{"KKBH":"610271009","HPHM":"津MRH058","JGSK":"2021-04-01 12:29:11.709","CDBH":"8","XSFX":"由南向北","XSFXDM":"3","KKMC":"中新大道与泰七路交口"},{"KKBH":"7208910050000","HPHM":"津MJA778","JGSK":"2021-04-01 12:29:11.813","CDBH":"9","XSFX":"由南向北","XSFXDM":"3","KKMC":"海博道与安明路交口正向"},{"KKBH":"720891003000","HPHM":"车牌","JGSK":"2021-04-01 12:29:11.888","CDBH":"6","XSFX":"由西向东","XSFXDM":"2","KKMC":"海博道与安正路交口"},{"KKBH":"610276124","HPHM":"冀F776TN","JGSK":"2021-04-01 12:29:11.971","CDBH":"6","XSFX":"由西向东","XSFXDM":"2","KKMC":"中新大道与中生大道交口"},{"KKBH":"610276126","HPHM":"豫F98604","JGSK":"2021-04-01 12:29:12.054","CDBH":"5","XSFX":"由南向北","XSFXDM":"3","KKMC":"中新大道与和意路交口"},{"KKBH":"610276125","HPHM":"津KFX400","JGSK":"2021-04-01 12:29:12.244","CDBH":"8","XSFX":"由北向南","XSFXDM":"4","KKMC":"中新大道与和顺路交口"},{"KKBH":"720881007000","HPHM":"京EHZ062","JGSK":"2021-04-01 12:29:12.294","CDBH":"4","XSFX":"由西向东","XSFXDM":"2","KKMC":"海旭道与弘通路交口"},{"KKBH":"610256116","HPHM":"津JXK700","JGSK":"2021-04-01 12:29:12.42","CDBH":"4","XSFX":"由西向东","XSFXDM":"2","KKMC":"中天大道与和顺路交口"},{"KKBH":"610391006","HPHM":"津CDG757","JGSK":"2021-04-01 12:29:12.457","CDBH":"4","XSFX":"由西向东","XSFXDM":"2","KKMC":"和韵路与和意路交口"},{"KKBH":"7208610030000","HPHM":"津A00U23","JGSK":"2021-04-01 12:29:12.542","CDBH":"11","XSFX":"由北向南","XSFXDM":"4","KKMC":"海晨道与安明路交口正向"},{"KKBH":"7208910050000","HPHM":"鲁D086GV","JGSK":"2021-04-01 12:29:12.553","CDBH":"2","XSFX":"由东向西","XSFXDM":"1","KKMC":"海博道与安明路交口正向"},{"KKBH":"610286127","HPHM":"津FE5195","JGSK":"2021-04-01 12:29:12.596","CDBH":"4","XSFX":"由西向东","XSFXDM":"2","KKMC":"中津大道与和畅路交口"},{"KKBH":"711","HPHM":"津C53097","JGSK":"2021-04-01 12:29:12.674","CDBH":"5","XSFX":"由南向北","XSFXDM":"3","KKMC":"不礼让行人中新大道与和旭路交口"},{"KKBH":"610256113","HPHM":"苏FU03F6","JGSK":"2021-04-01 12:29:12.928","CDBH":"5","XSFX":"由南向北","XSFXDM":"3","KKMC":"中天大道与和风路交口"},{"KKBH":"610261003000","HPHM":"黑AG57H6","JGSK":"2021-04-01 12:29:12.928","CDBH":"11","XSFX":"由东向西","XSFXDM":"1","KKMC":"中生大道与静湖南路交口"},{"KKBH":"7208910030000","HPHM":"冀ELP052","JGSK":"2021-04-01 12:29:13.039","CDBH":"12","XSFX":"由北向南","XSFXDM":"4","KKMC":"海博道与安正路交口正向"},{"KKBH":"728031002000","HPHM":"津E04285","JGSK":"2021-04-01 12:29:13.071","CDBH":"6","XSFX":"由南向北","XSFXDM":"3","KKMC":"动漫中路与文一路交口"},{"KKBH":"610256113","HPHM":"津H04585","JGSK":"2021-04-01 12:29:13.1","CDBH":"8","XSFX":"由北向南","XSFXDM":"4","KKMC":"中天大道与和风路交口"},{"KKBH":"610271009","HPHM":"津MRH058","JGSK":"2021-04-01 12:29:13.13","CDBH":"8","XSFX":"由南向北","XSFXDM":"3","KKMC":"中新大道与泰七路交口"},{"KKBH":"610256115","HPHM":"津HCK281","JGSK":"2021-04-01 12:29:13.169","CDBH":"12","XSFX":"由北向南","XSFXDM":"4","KKMC":"中天大道与中生大道交口"},{"KKBH":"720861003000","HPHM":"津C619Z1","JGSK":"2021-04-01 12:29:13.219","CDBH":"2","XSFX":"由东向西","XSFXDM":"1","KKMC":"海晨道与安明路交口"},{"KKBH":"610391008","HPHM":"车牌","JGSK":"2021-04-01 12:29:13.299","CDBH":"2","XSFX":"由东向西","XSFXDM":"1","KKMC":"和韵路与和旭路交口"},{"KKBH":"720891004000","HPHM":"车牌","JGSK":"2021-04-01 12:29:13.31","CDBH":"9","XSFX":"由南向北","XSFXDM":"3","KKMC":"海博道与安平路交口"},{"KKBH":"610256115","HPHM":"津C91537","JGSK":"2021-04-01 12:29:13.374","CDBH":"5","XSFX":"由西向东","XSFXDM":"2","KKMC":"中天大道与中生大道交口"},{"KKBH":"610286127","HPHM":"津JGL155","JGSK":"2021-04-01 12:29:13.43","CDBH":"5","XSFX":"由西向东","XSFXDM":"2","KKMC":"中津大道与和畅路交口"},{"KKBH":"6071310030000","HPHM":"津C80U20","JGSK":"2021-04-01 12:29:13.466","CDBH":"2","XSFX":"由东向西","XSFXDM":"1","KKMC":"中央大道与海旭道交口正向"},{"KKBH":"610276126","HPHM":"京M10550","JGSK":"2021-04-01 12:29:13.466","CDBH":"8","XSFX":"由北向南","XSFXDM":"4","KKMC":"中新大道与和意路交口"},{"KKBH":"6102610030000","HPHM":"冀F5FJ57","JGSK":"2021-04-01 12:29:13.551","CDBH":"2","XSFX":"由东向西","XSFXDM":"1","KKMC":"中生大道与静湖南路交口正向"},{"KKBH":"7208610030000","HPHM":"鲁J20C89","JGSK":"2021-04-01 12:29:13.586","CDBH":"2","XSFX":"由东向西","XSFXDM":"1","KKMC":"海晨道与安明路交口正向"},{"KKBH":"610271009","HPHM":"津CE2202","JGSK":"2021-04-01 12:29:13.647","CDBH":"5","XSFX":"由西向东","XSFXDM":"2","KKMC":"中新大道与泰七路交口"},{"KKBH":"720571004000","HPHM":"黑G9K377","JGSK":"2021-04-01 12:29:13.691","CDBH":"6","XSFX":"由北向南","XSFXDM":"4","KKMC":"动漫东路与动漫中路交口"},{"KKBH":"7205710040000","HPHM":"车牌","JGSK":"2021-04-01 12:29:13.844","CDBH":"6","XSFX":"由北向南","XSFXDM":"4","KKMC":"动漫东路与动漫中路交口正向"},{"KKBH":"610391006","HPHM":"车牌","JGSK":"2021-04-01 12:29:13.845","CDBH":"5","XSFX":"由西向东","XSFXDM":"2","KKMC":"和韵路与和意路交口"},{"KKBH":"720891003000","HPHM":"车牌","JGSK":"2021-04-01 12:29:13.97","CDBH":"6","XSFX":"由西向东","XSFXDM":"2","KKMC":"海博道与安正路交口"},{"KKBH":"7280310020000","HPHM":"津C52V62","JGSK":"2021-04-01 12:29:14.099","CDBH":"6","XSFX":"由南向北","XSFXDM":"3","KKMC":"动漫中路与文一路交口正向"},{"KKBH":"7208910060000","HPHM":"津E07058","JGSK":"2021-04-01 12:29:14.18","CDBH":"2","XSFX":"由东向西","XSFXDM":"1","KKMC":"海博道与永盛路交口正向"},{"KKBH":"610271008","HPHM":"BA06393","JGSK":"2021-04-01 12:29:14.189","CDBH":"5","XSFX":"由北向南","XSFXDM":"4","KKMC":"中新大道与航母主题公园支路交口"},{"KKBH":"610391006","HPHM":"津HAN946","JGSK":"2021-04-01 12:29:14.363","CDBH":"2","XSFX":"由东向西","XSFXDM":"1","KKMC":"和韵路与和意路交口"},{"KKBH":"720861003000","HPHM":"鲁NQ879G","JGSK":"2021-04-01 12:29:14.37","CDBH":"5","XSFX":"由西向东","XSFXDM":"2","KKMC":"海晨道与安明路交口"},{"KKBH":"610391006","HPHM":"车牌","JGSK":"2021-04-01 12:29:14.377","CDBH":"5","XSFX":"由西向东","XSFXDM":"2","KKMC":"和韵路与和意路交口"},{"KKBH":"610256116","HPHM":"冀BM15E6","JGSK":"2021-04-01 12:29:14.573","CDBH":"5","XSFX":"由西向东","XSFXDM":"2","KKMC":"中天大道与和顺路交口"},{"KKBH":"610266117","HPHM":"冀F514G8","JGSK":"2021-04-01 12:29:14.633","CDBH":"11","XSFX":"由北向南","XSFXDM":"4","KKMC":"中生大道与和韵路交口"},{"KKBH":"711","HPHM":"津AF19245","JGSK":"2021-04-01 12:29:14.724","CDBH":"7","XSFX":"由北向南","XSFXDM":"4","KKMC":"不礼让行人中新大道与和旭路交口"},{"KKBH":"7208610030000","HPHM":"车牌","JGSK":"2021-04-01 12:29:14.753","CDBH":"8","XSFX":"由南向北","XSFXDM":"3","KKMC":"海晨道与安明路交口正向"},{"KKBH":"7208610030000","HPHM":"津DNQ199","JGSK":"2021-04-01 12:29:14.765","CDBH":"5","XSFX":"由西向东","XSFXDM":"2","KKMC":"海晨道与安明路交口正向"},{"KKBH":"610401004","HPHM":"津RCB186","JGSK":"2021-04-01 12:29:14.787","CDBH":"5","XSFX":"由西向东","XSFXDM":"2","KKMC":"和畅路与和风路交口"},{"KKBH":"7208810050000","HPHM":"津RGK400","JGSK":"2021-04-01 12:29:14.794","CDBH":"4","XSFX":"由西向东","XSFXDM":"2","KKMC":"海旭道与明盛路交口正向"},{"KKBH":"610276124","HPHM":"津A8F670","JGSK":"2021-04-01 12:29:14.982","CDBH":"11","XSFX":"由北向南","XSFXDM":"4","KKMC":"中新大道与中生大道交口"},{"KKBH":"7208810020000","HPHM":"鲁H667PA","JGSK":"2021-04-01 12:29:15.081","CDBH":"6","XSFX":"由西向东","XSFXDM":"2","KKMC":"海旭道与安正路交口正向"},{"KKBH":"610286127","HPHM":"车牌","JGSK":"2021-04-01 12:29:15.102","CDBH":"4","XSFX":"由西向东","XSFXDM":"2","KKMC":"中津大道与和畅路交口"},{"KKBH":"610251002","HPHM":"津LAG513","JGSK":"2021-04-01 12:29:15.157","CDBH":"9","XSFX":"由南向北","XSFXDM":"3","KKMC":"中天大道与和睦路交口"},{"KKBH":"610256115","HPHM":"津K22695","JGSK":"2021-04-01 12:29:15.195","CDBH":"7","XSFX":"由南向北","XSFXDM":"3","KKMC":"中天大道与中生大道交口"},{"KKBH":"720891003000","HPHM":"津KHS122","JGSK":"2021-04-01 12:29:15.325","CDBH":"2","XSFX":"由东向西","XSFXDM":"1","KKMC":"海博道与安正路交口"},{"KKBH":"610266118","HPHM":"鲁M43M29","JGSK":"2021-04-01 12:29:15.337","CDBH":"5","XSFX":"由西向东","XSFXDM":"2","KKMC":"中生大道与和畅路交口"},{"KKBH":"610276125","HPHM":"津C705X2","JGSK":"2021-04-01 12:29:15.353","CDBH":"4","XSFX":"由南向北","XSFXDM":"3","KKMC":"中新大道与和顺路交口"},{"KKBH":"610391007","HPHM":"津DHK633","JGSK":"2021-04-01 12:29:15.464","CDBH":"9","XSFX":"由南向北","XSFXDM":"3","KKMC":"和韵路与和风路交口"},{"KKBH":"610271008","HPHM":"车牌","JGSK":"2021-04-01 12:29:15.549","CDBH":"4","XSFX":"由北向南","XSFXDM":"4","KKMC":"中新大道与航母主题公园支路交口"},{"KKBH":"610391007","HPHM":"吉B61H61","JGSK":"2021-04-01 12:29:15.664","CDBH":"7","XSFX":"由南向北","XSFXDM":"3","KKMC":"和韵路与和风路交口"},{"KKBH":"610271008","HPHM":"冀A6L3R8","JGSK":"2021-04-01 12:29:15.669","CDBH":"1","XSFX":"由南向北","XSFXDM":"3","KKMC":"中新大道与航母主题公园支路交口"},{"KKBH":"720891006000","HPHM":"鲁R5X08Z","JGSK":"2021-04-01 12:29:15.739","CDBH":"5","XSFX":"由西向东","XSFXDM":"2","KKMC":"海博道与永盛路交口"},{"KKBH":"720811002000","HPHM":"冀A5M9N5","JGSK":"2021-04-01 12:29:15.754","CDBH":"4","XSFX":"由南向北","XSFXDM":"3","KKMC":"动漫南路与文一路交口"},{"KKBH":"610256116","HPHM":"冀B9G0S9","JGSK":"2021-04-01 12:29:15.776","CDBH":"10","XSFX":"由北向南","XSFXDM":"4","KKMC":"中天大道与和顺路交口"},{"KKBH":"610256115","HPHM":"津MDW358","JGSK":"2021-04-01 12:29:15.871","CDBH":"10","XSFX":"由北向南","XSFXDM":"4","KKMC":"中天大道与中生大道交口"},{"KKBH":"610256114","HPHM":"冀B0ML62","JGSK":"2021-04-01 12:29:15.894","CDBH":"6","XSFX":"由南向北","XSFXDM":"3","KKMC":"中天大道与和旭路交口"},{"KKBH":"711","HPHM":"津C82658","JGSK":"2021-04-01 12:29:15.958","CDBH":"5","XSFX":"由南向北","XSFXDM":"3","KKMC":"不礼让行人中新大道与和旭路交口"},{"KKBH":"610261004000","HPHM":"津R1T139","JGSK":"2021-04-01 12:29:16.063","CDBH":"3","XSFX":"由南向北","XSFXDM":"3","KKMC":"中生大道与静湖西路（北侧）"},{"KKBH":"7208910030000","HPHM":"鲁YXT701","JGSK":"2021-04-01 12:29:16.113","CDBH":"9","XSFX":"由南向北","XSFXDM":"3","KKMC":"海博道与安正路交口正向"},{"KKBH":"610271009","HPHM":"车牌","JGSK":"2021-04-01 12:29:16.118","CDBH":"6","XSFX":"由西向东","XSFXDM":"2","KKMC":"中新大道与泰七路交口"},{"KKBH":"610276124","HPHM":"津C8S308","JGSK":"2021-04-01 12:29:16.263","CDBH":"10","XSFX":"由北向南","XSFXDM":"4","KKMC":"中新大道与中生大道交口"},{"KKBH":"720891005000","HPHM":"津MJA778","JGSK":"2021-04-01 12:29:16.337","CDBH":"8","XSFX":"由南向北","XSFXDM":"3","KKMC":"海博道与安明路交口"},{"KKBH":"720561002000","HPHM":"津C063W8","JGSK":"2021-04-01 12:29:16.357","CDBH":"1","XSFX":"由东向西","XSFXDM":"1","KKMC":"动漫北路与文三路交口"},{"KKBH":"610401004","HPHM":"京N009A4","JGSK":"2021-04-01 12:29:16.384","CDBH":"4","XSFX":"由西向东","XSFXDM":"2","KKMC":"和畅路与和风路交口"},{"KKBH":"610256116","HPHM":"津DJJ216","JGSK":"2021-04-01 12:29:16.415","CDBH":"11","XSFX":"由北向南","XSFXDM":"4","KKMC":"中天大道与和顺路交口"},{"KKBH":"7208710020000","HPHM":"贵A5QP10","JGSK":"2021-04-01 12:29:16.51","CDBH":"6","XSFX":"由南向北","XSFXDM":"3","KKMC":"安正路与芳菲路交口正向"},{"KKBH":"7400110020000","HPHM":"津K64368","JGSK":"2021-04-01 12:29:16.713","CDBH":"4","XSFX":"由南向北","XSFXDM":"3","KKMC":"静湖南路与华一路交口正向"},{"KKBH":"610256116","HPHM":"津HDY106","JGSK":"2021-04-01 12:29:16.745","CDBH":"8","XSFX":"由南向北","XSFXDM":"3","KKMC":"中天大道与和顺路交口"},{"KKBH":"720861003000","HPHM":"津A00U23","JGSK":"2021-04-01 12:29:16.827","CDBH":"11","XSFX":"由北向南","XSFXDM":"4","KKMC":"海晨道与安明路交口"},{"KKBH":"6102610040000","HPHM":"辽G2M869","JGSK":"2021-04-01 12:29:16.851","CDBH":"6","XSFX":"由北向南","XSFXDM":"4","KKMC":"中生大道与静湖西路（北侧）正向"},{"KKBH":"7208610030000","HPHM":"车牌","JGSK":"2021-04-01 12:29:16.867","CDBH":"6","XSFX":"由西向东","XSFXDM":"2","KKMC":"海晨道与安明路交口正向"},{"KKBH":"610271008","HPHM":"沪C0578C","JGSK":"2021-04-01 12:29:16.909","CDBH":"4","XSFX":"由北向南","XSFXDM":"4","KKMC":"中新大道与航母主题公园支路交口"},{"KKBH":"610256116","HPHM":"津E00955","JGSK":"2021-04-01 12:29:16.923","CDBH":"8","XSFX":"由南向北","XSFXDM":"3","KKMC":"中天大道与和顺路交口"},{"KKBH":"610276126","HPHM":"京M10550","JGSK":"2021-04-01 12:29:16.935","CDBH":"8","XSFX":"由北向南","XSFXDM":"4","KKMC":"中新大道与和意路交口"},{"KKBH":"610266117","HPHM":"津GMV286","JGSK":"2021-04-01 12:29:16.98","CDBH":"8","XSFX":"由南向北","XSFXDM":"3","KKMC":"中生大道与和韵路交口"},{"KKBH":"610276125","HPHM":"津ADF3511","JGSK":"2021-04-01 12:29:17.043","CDBH":"7","XSFX":"由北向南","XSFXDM":"4","KKMC":"中新大道与和顺路交口"},{"KKBH":"610271010","HPHM":"津HRL125","JGSK":"2021-04-01 12:29:17.054","CDBH":"8","XSFX":"由北向南","XSFXDM":"4","KKMC":"中新大道与华五路交口"},{"KKBH":"7208910030000","HPHM":"津NB7589","JGSK":"2021-04-01 12:29:17.196","CDBH":"5","XSFX":"由西向东","XSFXDM":"2","KKMC":"海博道与安正路交口正向"},{"KKBH":"720861003000","HPHM":"津DPC668","JGSK":"2021-04-01 12:29:17.215","CDBH":"2","XSFX":"由东向西","XSFXDM":"1","KKMC":"海晨道与安明路交口"},{"KKBH":"720891003000","HPHM":"黑E1P052","JGSK":"2021-04-01 12:29:17.44","CDBH":"2","XSFX":"由东向西","XSFXDM":"1","KKMC":"海博道与安正路交口"},{"KKBH":"610391007","HPHM":"京P6D696","JGSK":"2021-04-01 12:29:17.445","CDBH":"4","XSFX":"由西向东","XSFXDM":"2","KKMC":"和韵路与和风路交口"},{"KKBH":"7280310020000","HPHM":"津A3H951","JGSK":"2021-04-01 12:29:17.482","CDBH":"6","XSFX":"由南向北","XSFXDM":"3","KKMC":"动漫中路与文一路交口正向"},{"KKBH":"610391006","HPHM":"津CDG757","JGSK":"2021-04-01 12:29:17.583","CDBH":"4","XSFX":"由西向东","XSFXDM":"2","KKMC":"和韵路与和意路交口"},{"KKBH":"7208910030000","HPHM":"豫A08AP7","JGSK":"2021-04-01 12:29:17.642","CDBH":"6","XSFX":"由西向东","XSFXDM":"2","KKMC":"海博道与安正路交口正向"},{"KKBH":"7208910050000","HPHM":"鲁D699DY","JGSK":"2021-04-01 12:29:17.645","CDBH":"5","XSFX":"由西向东","XSFXDM":"2","KKMC":"海博道与安明路交口正向"},{"KKBH":"610276125","HPHM":"津H52257","JGSK":"2021-04-01 12:29:17.656","CDBH":"7","XSFX":"由北向南","XSFXDM":"4","KKMC":"中新大道与和顺路交口"},{"KKBH":"610286127","HPHM":"津E18063","JGSK":"2021-04-01 12:29:17.683","CDBH":"6","XSFX":"由西向东","XSFXDM":"2","KKMC":"中津大道与和畅路交口"},{"KKBH":"610276124","HPHM":"津DP0095","JGSK":"2021-04-01 12:29:17.726","CDBH":"4","XSFX":"由西向东","XSFXDM":"2","KKMC":"中新大道与中生大道交口"},{"KKBH":"610271008","HPHM":"车牌","JGSK":"2021-04-01 12:29:17.729","CDBH":"5","XSFX":"由北向南","XSFXDM":"4","KKMC":"中新大道与航母主题公园支路交口"},{"KKBH":"7208810020000","HPHM":"津C3E103","JGSK":"2021-04-01 12:29:17.739","CDBH":"7","XSFX":"由西向东","XSFXDM":"2","KKMC":"海旭道与安正路交口正向"},{"KKBH":"720891005000","HPHM":"津MQF810","JGSK":"2021-04-01 12:29:17.772","CDBH":"6","XSFX":"由西向东","XSFXDM":"2","KKMC":"海博道与安明路交口"},{"KKBH":"728031002000","HPHM":"津C52V62","JGSK":"2021-04-01 12:29:17.867","CDBH":"6","XSFX":"由南向北","XSFXDM":"3","KKMC":"动漫中路与文一路交口"},{"KKBH":"7280310030000","HPHM":"冀B0HC42","JGSK":"2021-04-01 12:29:17.931","CDBH":"4","XSFX":"由南向北","XSFXDM":"3","KKMC":"动漫中路与文二路交口正向"},{"KKBH":"610256115","HPHM":"车牌","JGSK":"2021-04-01 12:29:17.945","CDBH":"11","XSFX":"由北向南","XSFXDM":"4","KKMC":"中天大道与中生大道交口"},{"KKBH":"610391006","HPHM":"津HBT758","JGSK":"2021-04-01 12:29:17.955","CDBH":"1","XSFX":"由东向西","XSFXDM":"1","KKMC":"和韵路与和意路交口"},{"KKBH":"610391006","HPHM":"车牌","JGSK":"2021-04-01 12:29:17.983","CDBH":"5","XSFX":"由西向东","XSFXDM":"2","KKMC":"和韵路与和意路交口"},{"KKBH":"610261003000","HPHM":"冀F706JK","JGSK":"2021-04-01 12:29:18.203","CDBH":"11","XSFX":"由东向西","XSFXDM":"1","KKMC":"中生大道与静湖南路交口"},{"KKBH":"610256116","HPHM":"鲁NU80X9","JGSK":"2021-04-01 12:29:18.295","CDBH":"8","XSFX":"由南向北","XSFXDM":"3","KKMC":"中天大道与和顺路交口"},{"KKBH":"610271009","HPHM":"吉BLR105","JGSK":"2021-04-01 12:29:18.356","CDBH":"4","XSFX":"由西向东","XSFXDM":"2","KKMC":"中新大道与泰七路交口"},{"KKBH":"610391008","HPHM":"鄂A3ND90","JGSK":"2021-04-01 12:29:18.492","CDBH":"4","XSFX":"由西向东","XSFXDM":"2","KKMC":"和韵路与和旭路交口"},{"KKBH":"7280310030000","HPHM":"津DJZ900","JGSK":"2021-04-01 12:29:18.729","CDBH":"5","XSFX":"由北向南","XSFXDM":"4","KKMC":"动漫中路与文二路交口正向"},{"KKBH":"7208810060000","HPHM":"津A7N760","JGSK":"2021-04-01 12:29:18.74","CDBH":"1","XSFX":"由西向东","XSFXDM":"2","KKMC":"海旭道与庄盛路交口正向"},{"KKBH":"720881002000","HPHM":"鲁H667PA","JGSK":"2021-04-01 12:29:18.943","CDBH":"7","XSFX":"由西向东","XSFXDM":"2","KKMC":"海旭道与安正路交口"},{"KKBH":"610256116","HPHM":"冀BM15E6","JGSK":"2021-04-01 12:29:18.974","CDBH":"6","XSFX":"由西向东","XSFXDM":"2","KKMC":"中天大道与和顺路交口"},{"KKBH":"610261005000","HPHM":"津RJN321","JGSK":"2021-04-01 12:29:18.998","CDBH":"2","XSFX":"由南向北","XSFXDM":"3","KKMC":"中生大道与静湖西路（南侧）"},{"KKBH":"7208910060000","HPHM":"津DWM329","JGSK":"2021-04-01 12:29:19.035","CDBH":"12","XSFX":"由北向南","XSFXDM":"4","KKMC":"海博道与永盛路交口正向"},{"KKBH":"7208910050000","HPHM":"津RLV691","JGSK":"2021-04-01 12:29:19.058","CDBH":"7","XSFX":"由西向东","XSFXDM":"2","KKMC":"海博道与安明路交口正向"},{"KKBH":"610276124","HPHM":"津B1B976","JGSK":"2021-04-01 12:29:19.063","CDBH":"10","XSFX":"由北向南","XSFXDM":"4","KKMC":"中新大道与中生大道交口"},{"KKBH":"610271010","HPHM":"津HRL125","JGSK":"2021-04-01 12:29:19.191","CDBH":"8","XSFX":"由北向南","XSFXDM":"4","KKMC":"中新大道与华五路交口"},{"KKBH":"711","HPHM":"津CE9717","JGSK":"2021-04-01 12:29:19.234","CDBH":"5","XSFX":"由南向北","XSFXDM":"3","KKMC":"不礼让行人中新大道与和旭路交口"},{"KKBH":"610256112","HPHM":"京QFJ636","JGSK":"2021-04-01 12:29:19.447","CDBH":"2","XSFX":"由东向西","XSFXDM":"1","KKMC":"中天大道与中津大道交口"},{"KKBH":"720891006000","HPHM":"津E07058","JGSK":"2021-04-01 12:29:19.734","CDBH":"2","XSFX":"由东向西","XSFXDM":"1","KKMC":"海博道与永盛路交口"},{"KKBH":"7208610030000","HPHM":"津MAC095","JGSK":"2021-04-01 12:29:19.795","CDBH":"2","XSFX":"由东向西","XSFXDM":"1","KKMC":"海晨道与安明路交口正向"},{"KKBH":"610276124","HPHM":"辽PMP216","JGSK":"2021-04-01 12:29:19.82","CDBH":"7","XSFX":"由南向北","XSFXDM":"3","KKMC":"中新大道与中生大道交口"},{"KKBH":"610391007","HPHM":"吉B61H61","JGSK":"2021-04-01 12:29:19.863","CDBH":"8","XSFX":"由南向北","XSFXDM":"3","KKMC":"和韵路与和风路交口"},{"KKBH":"610286127","HPHM":"津KF6329","JGSK":"2021-04-01 12:29:19.881","CDBH":"5","XSFX":"由西向东","XSFXDM":"2","KKMC":"中津大道与和畅路交口"},{"KKBH":"610276125","HPHM":"冀JAJ307","JGSK":"2021-04-01 12:29:19.885","CDBH":"1","XSFX":"由东向西","XSFXDM":"1","KKMC":"中新大道与和顺路交口"},{"KKBH":"610256115","HPHM":"津K45696","JGSK":"2021-04-01 12:29:19.891","CDBH":"1","XSFX":"由东向西","XSFXDM":"1","KKMC":"中天大道与中生大道交口"},{"KKBH":"6102610030000","HPHM":"鄂F81A10","JGSK":"2021-04-01 12:29:19.921","CDBH":"2","XSFX":"由东向西","XSFXDM":"1","KKMC":"中生大道与静湖南路交口正向"},{"KKBH":"720871002000","HPHM":"津AU6660","JGSK":"2021-04-01 12:29:20.065","CDBH":"6","XSFX":"由南向北","XSFXDM":"3","KKMC":"安正路与芳菲路交口"},{"KKBH":"610391007","HPHM":"车牌","JGSK":"2021-04-01 12:29:20.108","CDBH":"2","XSFX":"由东向西","XSFXDM":"1","KKMC":"和韵路与和风路交口"},{"KKBH":"610256113","HPHM":"苏FU03F6","JGSK":"2021-04-01 12:29:20.2","CDBH":"5","XSFX":"由南向北","XSFXDM":"3","KKMC":"中天大道与和风路交口"},{"KKBH":"610401004","HPHM":"京N009A4","JGSK":"2021-04-01 12:29:20.221","CDBH":"4","XSFX":"由西向东","XSFXDM":"2","KKMC":"和畅路与和风路交口"},{"KKBH":"610271008","HPHM":"车牌","JGSK":"2021-04-01 12:29:20.224","CDBH":"2","XSFX":"由南向北","XSFXDM":"3","KKMC":"中新大道与航母主题公园支路交口"},{"KKBH":"610256115","HPHM":"津C9G790","JGSK":"2021-04-01 12:29:20.293","CDBH":"5","XSFX":"由西向东","XSFXDM":"2","KKMC":"中天大道与中生大道交口"},{"KKBH":"610256115","HPHM":"津C91537","JGSK":"2021-04-01 12:29:20.373","CDBH":"6","XSFX":"由西向东","XSFXDM":"2","KKMC":"中天大道与中生大道交口"},{"KKBH":"610286127","HPHM":"津JGL155","JGSK":"2021-04-01 12:29:20.482","CDBH":"5","XSFX":"由西向东","XSFXDM":"2","KKMC":"中津大道与和畅路交口"},{"KKBH":"610276125","HPHM":"津C705X2","JGSK":"2021-04-01 12:29:20.501","CDBH":"4","XSFX":"由南向北","XSFXDM":"3","KKMC":"中新大道与和顺路交口"},{"KKBH":"740011002000","HPHM":"津K64368","JGSK":"2021-04-01 12:29:20.515","CDBH":"12","XSFX":"由南向北","XSFXDM":"3","KKMC":"静湖南路与华一路交口"},{"KKBH":"7208910030000","HPHM":"津MXX852","JGSK":"2021-04-01 12:29:20.723","CDBH":"6","XSFX":"由西向东","XSFXDM":"2","KKMC":"海博道与安正路交口正向"},{"KKBH":"610271009","HPHM":"冀B2R5A8","JGSK":"2021-04-01 12:29:20.77","CDBH":"8","XSFX":"由南向北","XSFXDM":"3","KKMC":"中新大道与泰七路交口"},{"KKBH":"720881005000","HPHM":"津RGK400","JGSK":"2021-04-01 12:29:20.929","CDBH":"4","XSFX":"由西向东","XSFXDM":"2","KKMC":"海旭道与明盛路交口"},{"KKBH":"610256115","HPHM":"津MMM397","JGSK":"2021-04-01 12:29:21.091","CDBH":"2","XSFX":"由东向西","XSFXDM":"1","KKMC":"中天大道与中生大道交口"},{"KKBH":"610276126","HPHM":"车牌","JGSK":"2021-04-01 12:29:21.244","CDBH":"5","XSFX":"由南向北","XSFXDM":"3","KKMC":"中新大道与和意路交口"},{"KKBH":"7205710040000","HPHM":"晋LAX910","JGSK":"2021-04-01 12:29:21.256","CDBH":"3","XSFX":"由西向东","XSFXDM":"2","KKMC":"动漫东路与动漫中路交口正向"},{"KKBH":"610256113","HPHM":"皖B46685","JGSK":"2021-04-01 12:29:21.267","CDBH":"8","XSFX":"由北向南","XSFXDM":"4","KKMC":"中天大道与和风路交口"},{"KKBH":"7280310030000","HPHM":"津AF33379","JGSK":"2021-04-01 12:29:21.278","CDBH":"4","XSFX":"由南向北","XSFXDM":"3","KKMC":"动漫中路与文二路交口正向"},{"KKBH":"7208810020000","HPHM":"鲁R0K05U","JGSK":"2021-04-01 12:29:21.39","CDBH":"7","XSFX":"由西向东","XSFXDM":"2","KKMC":"海旭道与安正路交口正向"},{"KKBH":"610256116","HPHM":"津KD3561","JGSK":"2021-04-01 12:29:21.448","CDBH":"7","XSFX":"由南向北","XSFXDM":"3","KKMC":"中天大道与和顺路交口"},{"KKBH":"720891003000","HPHM":"鲁YXT701","JGSK":"2021-04-01 12:29:21.46","CDBH":"8","XSFX":"由南向北","XSFXDM":"3","KKMC":"海博道与安正路交口"},{"KKBH":"7208810020000","HPHM":"津RCA590","JGSK":"2021-04-01 12:29:21.479","CDBH":"2","XSFX":"由东向西","XSFXDM":"1","KKMC":"海旭道与安正路交口正向"},{"KKBH":"7208910030000","HPHM":"津MAJ807","JGSK":"2021-04-01 12:29:21.782","CDBH":"6","XSFX":"由西向东","XSFXDM":"2","KKMC":"海博道与安正路交口正向"},{"KKBH":"7208610030000","HPHM":"津DYY211","JGSK":"2021-04-01 12:29:21.788","CDBH":"10","XSFX":"由北向南","XSFXDM":"4","KKMC":"海晨道与安明路交口正向"},{"KKBH":"720891005000","HPHM":"鲁D086GV","JGSK":"2021-04-01 12:29:21.793","CDBH":"2","XSFX":"由东向西","XSFXDM":"1","KKMC":"海博道与安明路交口"},{"KKBH":"711","HPHM":"津C52737","JGSK":"2021-04-01 12:29:21.796","CDBH":"5","XSFX":"由南向北","XSFXDM":"3","KKMC":"不礼让行人中新大道与和旭路交口"},{"KKBH":"610256114","HPHM":"津CBE166","JGSK":"2021-04-01 12:29:21.842","CDBH":"5","XSFX":"由南向北","XSFXDM":"3","KKMC":"中天大道与和旭路交口"},{"KKBH":"7208910060000","HPHM":"黑A4659D","JGSK":"2021-04-01 12:29:21.87","CDBH":"5","XSFX":"由西向东","XSFXDM":"2","KKMC":"海博道与永盛路交口正向"},{"KKBH":"610261003000","HPHM":"冀F5FJ57","JGSK":"2021-04-01 12:29:21.885","CDBH":"11","XSFX":"由东向西","XSFXDM":"1","KKMC":"中生大道与静湖南路交口"},{"KKBH":"720881002000","HPHM":"津C3E103","JGSK":"2021-04-01 12:29:21.902","CDBH":"8","XSFX":"由西向东","XSFXDM":"2","KKMC":"海旭道与安正路交口"},{"KKBH":"7208910060000","HPHM":"津AVT081","JGSK":"2021-04-01 12:29:21.957","CDBH":"3","XSFX":"由东向西","XSFXDM":"1","KKMC":"海博道与永盛路交口正向"},{"KKBH":"610256115","HPHM":"津K22695","JGSK":"2021-04-01 12:29:22.067","CDBH":"7","XSFX":"由南向北","XSFXDM":"3","KKMC":"中天大道与中生大道交口"},{"KKBH":"610256112","HPHM":"津A6G606","JGSK":"2021-04-01 12:29:22.081","CDBH":"2","XSFX":"由东向西","XSFXDM":"1","KKMC":"中天大道与中津大道交口"},{"KKBH":"610276124","HPHM":"津C3M162","JGSK":"2021-04-01 12:29:22.128","CDBH":"8","XSFX":"由南向北","XSFXDM":"3","KKMC":"中新大道与中生大道交口"},{"KKBH":"610271008","HPHM":"津KEH799","JGSK":"2021-04-01 12:29:22.184","CDBH":"5","XSFX":"由北向南","XSFXDM":"4","KKMC":"中新大道与航母主题公园支路交口"},{"KKBH":"610401004","HPHM":"津C83F25","JGSK":"2021-04-01 12:29:22.186","CDBH":"10","XSFX":"由北向南","XSFXDM":"4","KKMC":"和畅路与和风路交口"},{"KKBH":"7208910050000","HPHM":"津KCR269","JGSK":"2021-04-01 12:29:22.203","CDBH":"3","XSFX":"由东向西","XSFXDM":"1","KKMC":"海博道与安明路交口正向"},{"KKBH":"720891006000","HPHM":"津LCU762","JGSK":"2021-04-01 12:29:22.215","CDBH":"10","XSFX":"由南向北","XSFXDM":"3","KKMC":"海博道与永盛路交口"},{"KKBH":"610271009","HPHM":"冀B2R5A8","JGSK":"2021-04-01 12:29:22.243","CDBH":"8","XSFX":"由南向北","XSFXDM":"3","KKMC":"中新大道与泰七路交口"},{"KKBH":"6071310030000","HPHM":"车牌","JGSK":"2021-04-01 12:29:22.392","CDBH":"3","XSFX":"由东向西","XSFXDM":"1","KKMC":"中央大道与海旭道交口正向"},{"KKBH":"7208810020000","HPHM":"津H33354","JGSK":"2021-04-01 12:29:22.623","CDBH":"3","XSFX":"由东向西","XSFXDM":"1","KKMC":"海旭道与安正路交口正向"},{"KKBH":"610391008","HPHM":"津MDR119","JGSK":"2021-04-01 12:29:22.634","CDBH":"5","XSFX":"由西向东","XSFXDM":"2","KKMC":"和韵路与和旭路交口"},{"KKBH":"610276124","HPHM":"吉AXM017","JGSK":"2021-04-01 12:29:22.765","CDBH":"5","XSFX":"由西向东","XSFXDM":"2","KKMC":"中新大道与中生大道交口"},{"KKBH":"720881006000","HPHM":"津A7N760","JGSK":"2021-04-01 12:29:22.815","CDBH":"1","XSFX":"由西向东","XSFXDM":"2","KKMC":"海旭道与庄盛路交口"},{"KKBH":"728031003000","HPHM":"冀B0HC42","JGSK":"2021-04-01 12:29:22.831","CDBH":"4","XSFX":"由南向北","XSFXDM":"3","KKMC":"动漫中路与文二路交口"},{"KKBH":"610256115","HPHM":"津MDW358","JGSK":"2021-04-01 12:29:22.922","CDBH":"10","XSFX":"由北向南","XSFXDM":"4","KKMC":"中天大道与中生大道交口"},{"KKBH":"728031003000","HPHM":"津DJZ900","JGSK":"2021-04-01 12:29:22.958","CDBH":"5","XSFX":"由北向南","XSFXDM":"4","KKMC":"动漫中路与文二路交口"},{"KKBH":"711","HPHM":"鲁E6U627","JGSK":"2021-04-01 12:29:22.96","CDBH":"8","XSFX":"由北向南","XSFXDM":"4","KKMC":"不礼让行人中新大道与和旭路交口"},{"KKBH":"720891005000","HPHM":"津RLV691","JGSK":"2021-04-01 12:29:22.972","CDBH":"7","XSFX":"由西向东","XSFXDM":"2","KKMC":"海博道与安明路交口"},{"KKBH":"610391007","HPHM":"京P6D696","JGSK":"2021-04-01 12:29:23.014","CDBH":"5","XSFX":"由西向东","XSFXDM":"2","KKMC":"和韵路与和风路交口"},{"KKBH":"610391008","HPHM":"鄂A3ND90","JGSK":"2021-04-01 12:29:23.025","CDBH":"4","XSFX":"由西向东","XSFXDM":"2","KKMC":"和韵路与和旭路交口"},{"KKBH":"7208810020000","HPHM":"津LQ7673","JGSK":"2021-04-01 12:29:23.081","CDBH":"13","XSFX":"由北向南","XSFXDM":"4","KKMC":"海旭道与安正路交口正向"},{"KKBH":"610271010","HPHM":"车牌","JGSK":"2021-04-01 12:29:23.208","CDBH":"7","XSFX":"由北向南","XSFXDM":"4","KKMC":"中新大道与华五路交口"},{"KKBH":"610266117","HPHM":"津A38S29","JGSK":"2021-04-01 12:29:23.309","CDBH":"1","XSFX":"由东向西","XSFXDM":"1","KKMC":"中生大道与和韵路交口"},{"KKBH":"610261005000","HPHM":"津C333P8","JGSK":"2021-04-01 12:29:23.315","CDBH":"3","XSFX":"由南向北","XSFXDM":"3","KKMC":"中生大道与静湖西路（南侧）"},{"KKBH":"610391006","HPHM":"鲁E1505E","JGSK":"2021-04-01 12:29:23.468","CDBH":"1","XSFX":"由东向西","XSFXDM":"1","KKMC":"和韵路与和意路交口"},{"KKBH":"720861003000","HPHM":"车牌","JGSK":"2021-04-01 12:29:23.495","CDBH":"1","XSFX":"由东向西","XSFXDM":"1","KKMC":"海晨道与安明路交口"},{"KKBH":"720541002000","HPHM":"津LU5956","JGSK":"2021-04-01 12:29:23.503","CDBH":"2","XSFX":"由东向西","XSFXDM":"1","KKMC":"动漫环路西与动漫中路交口"},{"KKBH":"728031002000","HPHM":"津A3H951","JGSK":"2021-04-01 12:29:23.543","CDBH":"6","XSFX":"由南向北","XSFXDM":"3","KKMC":"动漫中路与文一路交口"},{"KKBH":"7208910030000","HPHM":"津B1Y309","JGSK":"2021-04-01 12:29:23.553","CDBH":"12","XSFX":"由北向南","XSFXDM":"4","KKMC":"海博道与安正路交口正向"},{"KKBH":"610276124","HPHM":"津E14134","JGSK":"2021-04-01 12:29:23.58","CDBH":"7","XSFX":"由南向北","XSFXDM":"3","KKMC":"中新大道与中生大道交口"},{"KKBH":"720881002000","HPHM":"津RCA590","JGSK":"2021-04-01 12:29:23.901","CDBH":"2","XSFX":"由东向西","XSFXDM":"1","KKMC":"海旭道与安正路交口"},{"KKBH":"610391006","HPHM":"津HBT758","JGSK":"2021-04-01 12:29:23.957","CDBH":"2","XSFX":"由东向西","XSFXDM":"1","KKMC":"和韵路与和意路交口"},{"KKBH":"610276124","HPHM":"辽PMP216","JGSK":"2021-04-01 12:29:24.013","CDBH":"7","XSFX":"由南向北","XSFXDM":"3","KKMC":"中新大道与中生大道交口"},{"KKBH":"610391007","HPHM":"车牌","JGSK":"2021-04-01 12:29:24.161","CDBH":"3","XSFX":"由东向西","XSFXDM":"1","KKMC":"和韵路与和风路交口"},{"KKBH":"610271009","HPHM":"津KG1189","JGSK":"2021-04-01 12:29:24.205","CDBH":"8","XSFX":"由南向北","XSFXDM":"3","KKMC":"中新大道与泰七路交口"},{"KKBH":"720861003000","HPHM":"鲁J20C89","JGSK":"2021-04-01 12:29:24.221","CDBH":"2","XSFX":"由东向西","XSFXDM":"1","KKMC":"海晨道与安明路交口"},{"KKBH":"7208910030000","HPHM":"车牌","JGSK":"2021-04-01 12:29:24.281","CDBH":"2","XSFX":"由东向西","XSFXDM":"1","KKMC":"海博道与安正路交口正向"},{"KKBH":"610401004","HPHM":"津MWR838","JGSK":"2021-04-01 12:29:24.378","CDBH":"4","XSFX":"由西向东","XSFXDM":"2","KKMC":"和畅路与和风路交口"},{"KKBH":"720891006000","HPHM":"津DWM329","JGSK":"2021-04-01 12:29:24.426","CDBH":"12","XSFX":"由北向南","XSFXDM":"4","KKMC":"海博道与永盛路交口"},{"KKBH":"610276125","HPHM":"鲁NK58A9","JGSK":"2021-04-01 12:29:24.44","CDBH":"8","XSFX":"由北向南","XSFXDM":"4","KKMC":"中新大道与和顺路交口"},{"KKBH":"610266117","HPHM":"冀AS031N","JGSK":"2021-04-01 12:29:24.478","CDBH":"2","XSFX":"由东向西","XSFXDM":"1","KKMC":"中生大道与和韵路交口"},{"KKBH":"7208810060000","HPHM":"豫J7037K","JGSK":"2021-04-01 12:29:24.575","CDBH":"1","XSFX":"由西向东","XSFXDM":"2","KKMC":"海旭道与庄盛路交口正向"},{"KKBH":"610256116","HPHM":"津E00955","JGSK":"2021-04-01 12:29:24.585","CDBH":"9","XSFX":"由南向北","XSFXDM":"3","KKMC":"中天大道与和顺路交口"},{"KKBH":"610261004000","HPHM":"辽G2M869","JGSK":"2021-04-01 12:29:24.587","CDBH":"6","XSFX":"由北向南","XSFXDM":"4","KKMC":"中生大道与静湖西路（北侧）"},{"KKBH":"610256113","HPHM":"津FGA805","JGSK":"2021-04-01 12:29:24.61","CDBH":"8","XSFX":"由北向南","XSFXDM":"4","KKMC":"中天大道与和风路交口"},{"KKBH":"711","HPHM":"津C82668","JGSK":"2021-04-01 12:29:24.832","CDBH":"
[truncated: 902,833 more chars]
