# Supplementary material for: A vehicle license plate data access model based on the jump hash consistency algorithm
Source: PLoS One. 2023 Aug 24;18(8):e0288427. doi: 10.1371/journal.pone.0288427 (PMC10449116; doi:10.1371/journal.pone.0288427)
Supplement: S1 Data — (ZIP) [file pone.0288427.s001.zip › vpld/2021-04-01_55.json]

[{"KKBH":"610256112","HPHM":"京PQ0Y76","JGSK":"2021-04-01 12:49:43.676","CDBH":"7","XSFX":"由南向北","XSFXDM":"3","KKMC":"中天大道与中津大道交口"},{"KKBH":"7208610030000","HPHM":"冀DL8H83","JGSK":"2021-04-01 12:49:44.044","CDBH":"2","XSFX":"由东向西","XSFXDM":"1","KKMC":"海晨道与安明路交口正向"},{"KKBH":"610256114","HPHM":"津RXK150","JGSK":"2021-04-01 12:49:44.05","CDBH":"9","XSFX":"由北向南","XSFXDM":"4","KKMC":"中天大道与和旭路交口"},{"KKBH":"720861002000","HPHM":"津A08159D","JGSK":"2021-04-01 12:49:44.115","CDBH":"10","XSFX":"由北向南","XSFXDM":"4","KKMC":"海晨道与安正路交口"},{"KKBH":"610276124","HPHM":"津GMM913","JGSK":"2021-04-01 12:49:44.172","CDBH":"10","XSFX":"由北向南","XSFXDM":"4","KKMC":"中新大道与中生大道交口"},{"KKBH":"720891003000","HPHM":"车牌","JGSK":"2021-04-01 12:49:44.177","CDBH":"1","XSFX":"由东向西","XSFXDM":"1","KKMC":"海博道与安正路交口"},{"KKBH":"610271009","HPHM":"鲁GX3C71","JGSK":"2021-04-01 12:49:44.288","CDBH":"10","XSFX":"由北向南","XSFXDM":"4","KKMC":"中新大道与泰七路交口"},{"KKBH":"610256116","HPHM":"辽B5885U","JGSK":"2021-04-01 12:49:44.291","CDBH":"6","XSFX":"由西向东","XSFXDM":"2","KKMC":"中天大道与和顺路交口"},{"KKBH":"610276125","HPHM":"冀B9J0Z0","JGSK":"2021-04-01 12:49:44.312","CDBH":"5","XSFX":"由南向北","XSFXDM":"3","KKMC":"中新大道与和顺路交口"},{"KKBH":"610276125","HPHM":"冀P8Y920","JGSK":"2021-04-01 12:49:44.396","CDBH":"5","XSFX":"由南向北","XSFXDM":"3","KKMC":"中新大道与和顺路交口"},{"KKBH":"6102610030000","HPHM":"津RTJ712","JGSK":"2021-04-01 12:49:44.46","CDBH":"1","XSFX":"由东向西","XSFXDM":"1","KKMC":"中生大道与静湖南路交口正向"},{"KKBH":"7208710020000","HPHM":"津B2Z386","JGSK":"2021-04-01 12:49:44.477","CDBH":"5","XSFX":"由南向北","XSFXDM":"3","KKMC":"安正路与芳菲路交口正向"},{"KKBH":"610261004000","HPHM":"冀BZ916Q","JGSK":"2021-04-01 12:49:44.567","CDBH":"1","XSFX":"由东向西","XSFXDM":"1","KKMC":"中生大道与静湖西路（北侧）"},{"KKBH":"610256112","HPHM":"津NPD799","JGSK":"2021-04-01 12:49:44.883","CDBH":"9","XSFX":"由南向北","XSFXDM":"3","KKMC":"中天大道与中津大道交口"},{"KKBH":"610256116","HPHM":"车牌","JGSK":"2021-04-01 12:49:44.929","CDBH":"11","XSFX":"由北向南","XSFXDM":"4","KKMC":"中天大道与和顺路交口"},{"KKBH":"610256114","HPHM":"津C7N543","JGSK":"2021-04-01 12:49:44.981","CDBH":"8","XSFX":"由北向南","XSFXDM":"4","KKMC":"中天大道与和旭路交口"},{"KKBH":"7205710040000","HPHM":"津DCS107","JGSK":"2021-04-01 12:49:44.997","CDBH":"4","XSFX":"由西向东","XSFXDM":"2","KKMC":"动漫东路与动漫中路交口正向"},{"KKBH":"720871002000","HPHM":"津HWD967","JGSK":"2021-04-01 12:49:45.029","CDBH":"8","XSFX":"由北向南","XSFXDM":"4","KKMC":"安正路与芳菲路交口"},{"KKBH":"610276125","HPHM":"津LBD758","JGSK":"2021-04-01 12:49:45.095","CDBH":"5","XSFX":"由南向北","XSFXDM":"3","KKMC":"中新大道与和顺路交口"},{"KKBH":"7205410020000","HPHM":"冀D295NK","JGSK":"2021-04-01 12:49:45.103","CDBH":"4","XSFX":"由西向东","XSFXDM":"2","KKMC":"动漫环路西与动漫中路交口正向"},{"KKBH":"720881007000","HPHM":"冀EJ680U","JGSK":"2021-04-01 12:49:45.235","CDBH":"1","XSFX":"由东向西","XSFXDM":"1","KKMC":"海旭道与弘通路交口"},{"KKBH":"610276124","HPHM":"鲁E7629H","JGSK":"2021-04-01 12:49:45.368","CDBH":"2","XSFX":"由东向西","XSFXDM":"1","KKMC":"中新大道与中生大道交口"},{"KKBH":"7208910060000","HPHM":"津C56Q05","JGSK":"2021-04-01 12:49:45.383","CDBH":"3","XSFX":"由东向西","XSFXDM":"1","KKMC":"海博道与永盛路交口正向"},{"KKBH":"610276125","HPHM":"车牌","JGSK":"2021-04-01 12:49:45.415","CDBH":"4","XSFX":"由南向北","XSFXDM":"3","KKMC":"中新大道与和顺路交口"},{"KKBH":"720891006000","HPHM":"冀JWZ413","JGSK":"2021-04-01 12:49:45.421","CDBH":"7","XSFX":"由西向东","XSFXDM":"2","KKMC":"海博道与永盛路交口"},{"KKBH":"610391008","HPHM":"冀J503AC","JGSK":"2021-04-01 12:49:45.445","CDBH":"4","XSFX":"由西向东","XSFXDM":"2","KKMC":"和韵路与和旭路交口"},{"KKBH":"7208910030000","HPHM":"车牌","JGSK":"2021-04-01 12:49:45.485","CDBH":"2","XSFX":"由东向西","XSFXDM":"1","KKMC":"海博道与安正路交口正向"},{"KKBH":"610286127","HPHM":"津DDE106","JGSK":"2021-04-01 12:49:45.735","CDBH":"6","XSFX":"由西向东","XSFXDM":"2","KKMC":"中津大道与和畅路交口"},{"KKBH":"610256113","HPHM":"蒙A9K688","JGSK":"2021-04-01 12:49:45.764","CDBH":"2","XSFX":"由西向东","XSFXDM":"2","KKMC":"中天大道与和风路交口"},{"KKBH":"610391007","HPHM":"津A32Y77","JGSK":"2021-04-01 12:49:45.818","CDBH":"7","XSFX":"由南向北","XSFXDM":"3","KKMC":"和韵路与和风路交口"},{"KKBH":"7205710020000","HPHM":"津N88334","JGSK":"2021-04-01 12:49:45.854","CDBH":"5","XSFX":"由北向南","XSFXDM":"4","KKMC":"动漫东路与文二路交口正向"},{"KKBH":"720891003000","HPHM":"车牌","JGSK":"2021-04-01 12:49:46.018","CDBH":"1","XSFX":"由东向西","XSFXDM":"1","KKMC":"海博道与安正路交口"},{"KKBH":"610276124","HPHM":"津GBY020","JGSK":"2021-04-01 12:49:46.035","CDBH":"1","XSFX":"由东向西","XSFXDM":"1","KKMC":"中新大道与中生大道交口"},{"KKBH":"7208910030000","HPHM":"津FAB037","JGSK":"2021-04-01 12:49:46.152","CDBH":"11","XSFX":"由北向南","XSFXDM":"4","KKMC":"海博道与安正路交口正向"},{"KKBH":"610391007","HPHM":"冀BE039W","JGSK":"2021-04-01 12:49:46.152","CDBH":"1","XSFX":"由东向西","XSFXDM":"1","KKMC":"和韵路与和风路交口"},{"KKBH":"610391007","HPHM":"津MUH278","JGSK":"2021-04-01 12:49:46.188","CDBH":"4","XSFX":"由西向东","XSFXDM":"2","KKMC":"和韵路与和风路交口"},{"KKBH":"610276126","HPHM":"津G89670","JGSK":"2021-04-01 12:49:46.207","CDBH":"4","XSFX":"由南向北","XSFXDM":"3","KKMC":"中新大道与和意路交口"},{"KKBH":"610276126","HPHM":"津RRE187","JGSK":"2021-04-01 12:49:46.557","CDBH":"5","XSFX":"由南向北","XSFXDM":"3","KKMC":"中新大道与和意路交口"},{"KKBH":"610266122000","HPHM":"蒙D976P9","JGSK":"2021-04-01 12:49:46.584","CDBH":"2","XSFX":"由西向东","XSFXDM":"2","KKMC":"生态城中生大道故道河一桥西向东上桥处"},{"KKBH":"720881002000","HPHM":"津DZA866","JGSK":"2021-04-01 12:49:46.63","CDBH":"6","XSFX":"由西向东","XSFXDM":"2","KKMC":"海旭道与安正路交口"},{"KKBH":"610271009","HPHM":"鲁GX3C71","JGSK":"2021-04-01 12:49:46.699","CDBH":"10","XSFX":"由北向南","XSFXDM":"4","KKMC":"中新大道与泰七路交口"},{"KKBH":"610271010","HPHM":"津N13883","JGSK":"2021-04-01 12:49:46.71","CDBH":"8","XSFX":"由北向南","XSFXDM":"4","KKMC":"中新大道与华五路交口"},{"KKBH":"610256116","HPHM":"车牌","JGSK":"2021-04-01 12:49:46.769","CDBH":"11","XSFX":"由北向南","XSFXDM":"4","KKMC":"中天大道与和顺路交口"},{"KKBH":"610266117","HPHM":"陕E4G816","JGSK":"2021-04-01 12:49:46.824","CDBH":"9","XSFX":"由南向北","XSFXDM":"3","KKMC":"中生大道与和韵路交口"},{"KKBH":"610271009","HPHM":"津AR9766","JGSK":"2021-04-01 12:49:46.901","CDBH":"7","XSFX":"由南向北","XSFXDM":"3","KKMC":"中新大道与泰七路交口"},{"KKBH":"610266118","HPHM":"津REX598","JGSK":"2021-04-01 12:49:46.905","CDBH":"12","XSFX":"由北向南","XSFXDM":"4","KKMC":"中生大道与和畅路交口"},{"KKBH":"1250","HPHM":"津C11B06","JGSK":"2021-04-01 12:49:46.971","CDBH":"2","XSFX":"由东向西","XSFXDM":"1","KKMC":"中滨大道与盛三街交口正向"},{"KKBH":"720861003000","HPHM":"冀DL8H83","JGSK":"2021-04-01 12:49:46.995","CDBH":"2","XSFX":"由东向西","XSFXDM":"1","KKMC":"海晨道与安明路交口"},{"KKBH":"610391007","HPHM":"津RRW183","JGSK":"2021-04-01 12:49:47.074","CDBH":"2","XSFX":"由东向西","XSFXDM":"1","KKMC":"和韵路与和风路交口"},{"KKBH":"610276124","HPHM":"津CAS758","JGSK":"2021-04-01 12:49:47.1","CDBH":"2","XSFX":"由东向西","XSFXDM":"1","KKMC":"中新大道与中生大道交口"},{"KKBH":"610256114","HPHM":"津C85698","JGSK":"2021-04-01 12:49:47.129","CDBH":"8","XSFX":"由北向南","XSFXDM":"4","KKMC":"中天大道与和旭路交口"},{"KKBH":"610266117","HPHM":"津GHL515","JGSK":"2021-04-01 12:49:47.166","CDBH":"3","XSFX":"由东向西","XSFXDM":"1","KKMC":"中生大道与和韵路交口"},{"KKBH":"7205710010000","HPHM":"车牌","JGSK":"2021-04-01 12:49:47.172","CDBH":"2","XSFX":"由西向东","XSFXDM":"2","KKMC":"动漫东路与文一路交口正向"},{"KKBH":"610276125","HPHM":"冀B9J0Z0","JGSK":"2021-04-01 12:49:47.175","CDBH":"5","XSFX":"由南向北","XSFXDM":"3","KKMC":"中新大道与和顺路交口"},{"KKBH":"610266118","HPHM":"渝D0Q367","JGSK":"2021-04-01 12:49:47.308","CDBH":"5","XSFX":"由西向东","XSFXDM":"2","KKMC":"中生大道与和畅路交口"},{"KKBH":"610271010","HPHM":"津JSG408","JGSK":"2021-04-01 12:49:47.348","CDBH":"7","XSFX":"由北向南","XSFXDM":"4","KKMC":"中新大道与华五路交口"},{"KKBH":"7205410020000","HPHM":"车牌","JGSK":"2021-04-01 12:49:47.364","CDBH":"2","XSFX":"由东向西","XSFXDM":"1","KKMC":"动漫环路西与动漫中路交口正向"},{"KKBH":"7208610020000","HPHM":"津GCK882","JGSK":"2021-04-01 12:49:47.383","CDBH":"7","XSFX":"由南向北","XSFXDM":"3","KKMC":"海晨道与安正路交口正向"},{"KKBH":"610261004000","HPHM":"冀B9X0U0","JGSK":"2021-04-01 12:49:47.423","CDBH":"5","XSFX":"由北向南","XSFXDM":"4","KKMC":"中生大道与静湖西路（北侧）"},{"KKBH":"610276124","HPHM":"津DQB999","JGSK":"2021-04-01 12:49:47.447","CDBH":"10","XSFX":"由北向南","XSFXDM":"4","KKMC":"中新大道与中生大道交口"},{"KKBH":"720881002000","HPHM":"贵A5QP10","JGSK":"2021-04-01 12:49:47.526","CDBH":"12","XSFX":"由北向南","XSFXDM":"4","KKMC":"海旭道与安正路交口"},{"KKBH":"720881002000","HPHM":"津A8U376","JGSK":"2021-04-01 12:49:47.556","CDBH":"3","XSFX":"由东向西","XSFXDM":"1","KKMC":"海旭道与安正路交口"},{"KKBH":"720891006000","HPHM":"津C56Q05","JGSK":"2021-04-01 12:49:47.676","CDBH":"3","XSFX":"由东向西","XSFXDM":"1","KKMC":"海博道与永盛路交口"},{"KKBH":"7208810050000","HPHM":"津ABQ788","JGSK":"2021-04-01 12:49:47.824","CDBH":"4","XSFX":"由西向东","XSFXDM":"2","KKMC":"海旭道与明盛路交口正向"},{"KKBH":"6071310030000","HPHM":"津NNY072","JGSK":"2021-04-01 12:49:47.843","CDBH":"1","XSFX":"由东向西","XSFXDM":"1","KKMC":"中央大道与海旭道交口正向"},{"KKBH":"728031003000","HPHM":"津HHE797","JGSK":"2021-04-01 12:49:48.082","CDBH":"4","XSFX":"由南向北","XSFXDM":"3","KKMC":"动漫中路与文二路交口"},{"KKBH":"610391008","HPHM":"冀J503AC","JGSK":"2021-04-01 12:49:48.325","CDBH":"5","XSFX":"由西向东","XSFXDM":"2","KKMC":"和韵路与和旭路交口"},{"KKBH":"720881002000","HPHM":"津GYE528","JGSK":"2021-04-01 12:49:48.391","CDBH":"5","XSFX":"由西向东","XSFXDM":"2","KKMC":"海旭道与安正路交口"},{"KKBH":"720881002000","HPHM":"辽A0G16Z","JGSK":"2021-04-01 12:49:48.405","CDBH":"13","XSFX":"由北向南","XSFXDM":"4","KKMC":"海旭道与安正路交口"},{"KKBH":"610271010","HPHM":"津N13883","JGSK":"2021-04-01 12:49:48.467","CDBH":"8","XSFX":"由北向南","XSFXDM":"4","KKMC":"中新大道与华五路交口"},{"KKBH":"610256112","HPHM":"鲁N6829S","JGSK":"2021-04-01 12:49:48.488","CDBH":"9","XSFX":"由南向北","XSFXDM":"3","KKMC":"中天大道与中津大道交口"},{"KKBH":"7208910060000","HPHM":"津A20U01","JGSK":"2021-04-01 12:49:48.542","CDBH":"6","XSFX":"由西向东","XSFXDM":"2","KKMC":"海博道与永盛路交口正向"},{"KKBH":"610286127","HPHM":"津B2Y378","JGSK":"2021-04-01 12:49:48.56","CDBH":"6","XSFX":"由西向东","XSFXDM":"2","KKMC":"中津大道与和畅路交口"},{"KKBH":"610401005","HPHM":"车牌","JGSK":"2021-04-01 12:49:48.794","CDBH":"11","XSFX":"由北向南","XSFXDM":"4","KKMC":"和畅路与和顺路交口"},{"KKBH":"610276126","HPHM":"津G89670","JGSK":"2021-04-01 12:49:48.933","CDBH":"4","XSFX":"由南向北","XSFXDM":"3","KKMC":"中新大道与和意路交口"},{"KKBH":"610256111","HPHM":"津JAJ623","JGSK":"2021-04-01 12:49:48.935","CDBH":"2","XSFX":"由西向东","XSFXDM":"2","KKMC":"中天大道与和惠路交口"},{"KKBH":"610256115","HPHM":"车牌","JGSK":"2021-04-01 12:49:48.996","CDBH":"5","XSFX":"由西向东","XSFXDM":"2","KKMC":"中天大道与中生大道交口"},{"KKBH":"610391006","HPHM":"津NAB786","JGSK":"2021-04-01 12:49:49.031","CDBH":"1","XSFX":"由东向西","XSFXDM":"1","KKMC":"和韵路与和意路交口"},{"KKBH":"720881002000","HPHM":"车牌","JGSK":"2021-04-01 12:49:49.075","CDBH":"7","XSFX":"由西向东","XSFXDM":"2","KKMC":"海旭道与安正路交口"},{"KKBH":"610266118","HPHM":"渝D0Q367","JGSK":"2021-04-01 12:49:49.088","CDBH":"6","XSFX":"由西向东","XSFXDM":"2","KKMC":"中生大道与和畅路交口"},{"KKBH":"610276124","HPHM":"津HYA388","JGSK":"2021-04-01 12:49:49.323","CDBH":"1","XSFX":"由东向西","XSFXDM":"1","KKMC":"中新大道与中生大道交口"},{"KKBH":"720891003000","HPHM":"津FAB037","JGSK":"2021-04-01 12:49:49.367","CDBH":"2","XSFX":"由东向西","XSFXDM":"1","KKMC":"海博道与安正路交口"},{"KKBH":"610276124","HPHM":"车牌","JGSK":"2021-04-01 12:49:49.391","CDBH":"5","XSFX":"由西向东","XSFXDM":"2","KKMC":"中新大道与中生大道交口"},{"KKBH":"610391007","HPHM":"津A32Y77","JGSK":"2021-04-01 12:49:49.418","CDBH":"8","XSFX":"由南向北","XSFXDM":"3","KKMC":"和韵路与和风路交口"},{"KKBH":"711","HPHM":"豫A6FL70","JGSK":"2021-04-01 12:49:49.579","CDBH":"2","XSFX":"由东向西","XSFXDM":"1","KKMC":"不礼让行人中新大道与和旭路交口"},{"KKBH":"610391007","HPHM":"津RJJ302","JGSK":"2021-04-01 12:49:49.636","CDBH":"2","XSFX":"由东向西","XSFXDM":"1","KKMC":"和韵路与和风路交口"},{"KKBH":"610271010","HPHM":"津RJJ888","JGSK":"2021-04-01 12:49:49.663","CDBH":"7","XSFX":"由北向南","XSFXDM":"4","KKMC":"中新大道与华五路交口"},{"KKBH":"6071310030000","HPHM":"津N22976","JGSK":"2021-04-01 12:49:49.725","CDBH":"2","XSFX":"由东向西","XSFXDM":"1","KKMC":"中央大道与海旭道交口正向"},{"KKBH":"610276126","HPHM":"津KBP579","JGSK":"2021-04-01 12:49:49.783","CDBH":"8","XSFX":"由北向南","XSFXDM":"4","KKMC":"中新大道与和意路交口"},{"KKBH":"610391007","HPHM":"津H57538","JGSK":"2021-04-01 12:49:49.8","CDBH":"4","XSFX":"由西向东","XSFXDM":"2","KKMC":"和韵路与和风路交口"},{"KKBH":"610276124","HPHM":"津GBY020","JGSK":"2021-04-01 12:49:49.848","CDBH":"1","XSFX":"由东向西","XSFXDM":"1","KKMC":"中新大道与中生大道交口"},{"KKBH":"7208910080000","HPHM":"津RU1048","JGSK":"2021-04-01 12:49:49.859","CDBH":"13","XSFX":"由北向南","XSFXDM":"4","KKMC":"海博道与荣盛路交口正向"},{"KKBH":"610256114","HPHM":"车牌","JGSK":"2021-04-01 12:49:49.982","CDBH":"8","XSFX":"由北向南","XSFXDM":"4","KKMC":"中天大道与和旭路交口"},{"KKBH":"720571002000","HPHM":"津N88334","JGSK":"2021-04-01 12:49:49.999","CDBH":"6","XSFX":"由北向南","XSFXDM":"4","KKMC":"动漫东路与文二路交口"},{"KKBH":"7280310030000","HPHM":"车牌","JGSK":"2021-04-01 12:49:50.079","CDBH":"3","XSFX":"由南向北","XSFXDM":"3","KKMC":"动漫中路与文二路交口正向"},{"KKBH":"610286127","HPHM":"沪C8D3Q7","JGSK":"2021-04-01 12:49:50.105","CDBH":"1","XSFX":"由东向西","XSFXDM":"1","KKMC":"中津大道与和畅路交口"},{"KKBH":"728031006000","HPHM":"鲁B13Z3D","JGSK":"2021-04-01 12:49:50.12","CDBH":"8","XSFX":"由北向南","XSFXDM":"4","KKMC":"动漫中路与文三路交口"},{"KKBH":"720881002000","HPHM":"津A06A92","JGSK":"2021-04-01 12:49:50.122","CDBH":"2","XSFX":"由东向西","XSFXDM":"1","KKMC":"海旭道与安正路交口"},{"KKBH":"610276124","HPHM":"苏KHY699","JGSK":"2021-04-01 12:49:50.129","CDBH":"1","XSFX":"由东向西","XSFXDM":"1","KKMC":"中新大道与中生大道交口"},{"KKBH":"610276125","HPHM":"津C22W58","JGSK":"2021-04-01 12:49:50.169","CDBH":"8","XSFX":"由北向南","XSFXDM":"4","KKMC":"中新大道与和顺路交口"},{"KKBH":"610256116","HPHM":"津AD80663","JGSK":"2021-04-01 12:49:50.193","CDBH":"8","XSFX":"由南向北","XSFXDM":"3","KKMC":"中天大道与和顺路交口"},{"KKBH":"610256113","HPHM":"辽HMB369","JGSK":"2021-04-01 12:49:50.243","CDBH":"4","XSFX":"由南向北","XSFXDM":"3","KKMC":"中天大道与和风路交口"},{"KKBH":"610316142000","HPHM":"津C11B06","JGSK":"2021-04-01 12:49:50.261","CDBH":"2","XSFX":"由东向西","XSFXDM":"1","KKMC":"中滨大道与盛三街交口"},{"KKBH":"610286127","HPHM":"冀AF29X1","JGSK":"2021-04-01 12:49:50.503","CDBH":"2","XSFX":"由东向西","XSFXDM":"1","KKMC":"中津大道与和畅路交口"},{"KKBH":"720881002000","HPHM":"津C837T9","JGSK":"2021-04-01 12:49:50.547","CDBH":"6","XSFX":"由西向东","XSFXDM":"2","KKMC":"海旭道与安正路交口"},{"KKBH":"610256111","HPHM":"津JAJ623","JGSK":"2021-04-01 12:49:50.583","CDBH":"3","XSFX":"由西向东","XSFXDM":"2","KKMC":"中天大道与和惠路交口"},{"KKBH":"610276124","HPHM":"津CAS758","JGSK":"2021-04-01 12:49:50.648","CDBH":"3","XSFX":"由东向西","XSFXDM":"1","KKMC":"中新大道与中生大道交口"},{"KKBH":"610286127","HPHM":"津NSK319","JGSK":"2021-04-01 12:49:50.725","CDBH":"5","XSFX":"由西向东","XSFXDM":"2","KKMC":"中津大道与和畅路交口"},{"KKBH":"610256111","HPHM":"津MF1952","JGSK":"2021-04-01 12:49:50.784","CDBH":"7","XSFX":"由北向南","XSFXDM":"4","KKMC":"中天大道与和惠路交口"},{"KKBH":"720891006000","HPHM":"津A20U01","JGSK":"2021-04-01 12:49:50.808","CDBH":"6","XSFX":"由西向东","XSFXDM":"2","KKMC":"海博道与永盛路交口"},{"KKBH":"610266117","HPHM":"津ADQ2667","JGSK":"2021-04-01 12:49:50.828","CDBH":"8","XSFX":"由南向北","XSFXDM":"3","KKMC":"中生大道与和韵路交口"},{"KKBH":"610271010","HPHM":"陕A1G57G","JGSK":"2021-04-01 12:49:50.914","CDBH":"4","XSFX":"由南向北","XSFXDM":"3","KKMC":"中新大道与华五路交口"},{"KKBH":"720881002000","HPHM":"京QFG217","JGSK":"2021-04-01 12:49:50.919","CDBH":"3","XSFX":"由东向西","XSFXDM":"1","KKMC":"海旭道与安正路交口"},{"KKBH":"7208610030000","HPHM":"津C85S71","JGSK":"2021-04-01 12:49:50.929","CDBH":"5","XSFX":"由西向东","XSFXDM":"2","KKMC":"海晨道与安明路交口正向"},{"KKBH":"7208810040000","HPHM":"鲁VE0B25","JGSK":"2021-04-01 12:49:50.942","CDBH":"4","XSFX":"由西向东","XSFXDM":"2","KKMC":"海旭道与永盛路交口正向"},{"KKBH":"610271010","HPHM":"津RJJ888","JGSK":"2021-04-01 12:49:50.947","CDBH":"7","XSFX":"由北向南","XSFXDM":"4","KKMC":"中新大道与华五路交口"},{"KKBH":"720891003000","HPHM":"车牌","JGSK":"2021-04-01 12:49:50.979","CDBH":"2","XSFX":"由东向西","XSFXDM":"1","KKMC":"海博道与安正路交口"},{"KKBH":"610276124","HPHM":"皖L62J00","JGSK":"2021-04-01 12:49:51.107","CDBH":"2","XSFX":"由东向西","XSFXDM":"1","KKMC":"中新大道与中生大道交口"},{"KKBH":"720861003000","HPHM":"冀B09EJ0","JGSK":"2021-04-01 12:49:51.257","CDBH":"10","XSFX":"由北向南","XSFXDM":"4","KKMC":"海晨道与安明路交口"},{"KKBH":"720871002000","HPHM":"津B2Z386","JGSK":"2021-04-01 12:49:51.395","CDBH":"5","XSFX":"由南向北","XSFXDM":"3","KKMC":"安正路与芳菲路交口"},{"KKBH":"610256114","HPHM":"津RXK150","JGSK":"2021-04-01 12:49:51.421","CDBH":"9","XSFX":"由北向南","XSFXDM":"4","KKMC":"中天大道与和旭路交口"},{"KKBH":"7208710020000","HPHM":"津NHT381","JGSK":"2021-04-01 12:49:51.424","CDBH":"8","XSFX":"由北向南","XSFXDM":"4","KKMC":"安正路与芳菲路交口正向"},{"KKBH":"720571004000","HPHM":"津DCS107","JGSK":"2021-04-01 12:49:51.528","CDBH":"4","XSFX":"由西向东","XSFXDM":"2","KKMC":"动漫东路与动漫中路交口"},{"KKBH":"7208910040000","HPHM":"冀C8898Y","JGSK":"2021-04-01 12:49:51.538","CDBH":"6","XSFX":"由西向东","XSFXDM":"2","KKMC":"海博道与安平路交口正向"},{"KKBH":"7208910060000","HPHM":"蒙JDX851","JGSK":"2021-04-01 12:49:51.551","CDBH":"6","XSFX":"由西向东","XSFXDM":"2","KKMC":"海博道与永盛路交口正向"},{"KKBH":"7208810040000","HPHM":"豫ESY397","JGSK":"2021-04-01 12:49:51.601","CDBH":"2","XSFX":"由东向西","XSFXDM":"1","KKMC":"海旭道与永盛路交口正向"},{"KKBH":"610256115","HPHM":"津A7770警","JGSK":"2021-04-01 12:49:51.681","CDBH":"3","XSFX":"由东向西","XSFXDM":"1","KKMC":"中天大道与中生大道交口"},{"KKBH":"610256113","HPHM":"苏FU03F6","JGSK":"2021-04-01 12:49:51.809","CDBH":"8","XSFX":"由北向南","XSFXDM":"4","KKMC":"中天大道与和风路交口"},{"KKBH":"610276126","HPHM":"津RRE187","JGSK":"2021-04-01 12:49:51.861","CDBH":"5","XSFX":"由南向北","XSFXDM":"3","KKMC":"中新大道与和意路交口"},{"KKBH":"720881005000","HPHM":"津ABQ788","JGSK":"2021-04-01 12:49:51.936","CDBH":"4","XSFX":"由西向东","XSFXDM":"2","KKMC":"海旭道与明盛路交口"},{"KKBH":"720891004000","HPHM":"车牌","JGSK":"2021-04-01 12:49:52.007","CDBH":"9","XSFX":"由南向北","XSFXDM":"3","KKMC":"海博道与安平路交口"},{"KKBH":"610266118","HPHM":"津JLH301","JGSK":"2021-04-01 12:49:52.01","CDBH":"4","XSFX":"由西向东","XSFXDM":"2","KKMC":"中生大道与和畅路交口"},{"KKBH":"610286127","HPHM":"京ACN273","JGSK":"2021-04-01 12:49:52.041","CDBH":"1","XSFX":"由东向西","XSFXDM":"1","KKMC":"中津大道与和畅路交口"},{"KKBH":"7208910030000","HPHM":"车牌","JGSK":"2021-04-01 12:49:52.146","CDBH":"1","XSFX":"由东向西","XSFXDM":"1","KKMC":"海博道与安正路交口正向"},{"KKBH":"7208610030000","HPHM":"冀BK673V","JGSK":"2021-04-01 12:49:52.177","CDBH":"2","XSFX":"由东向西","XSFXDM":"1","KKMC":"海晨道与安明路交口正向"},{"KKBH":"610276126","HPHM":"津KBP579","JGSK":"2021-04-01 12:49:52.223","CDBH":"8","XSFX":"由北向南","XSFXDM":"4","KKMC":"中新大道与和意路交口"},{"KKBH":"610276125","HPHM":"鲁N398XA","JGSK":"2021-04-01 12:49:52.239","CDBH":"7","XSFX":"由北向南","XSFXDM":"4","KKMC":"中新大道与和顺路交口"},{"KKBH":"610286127","HPHM":"沪C8D3Q7","JGSK":"2021-04-01 12:49:52.581","CDBH":"2","XSFX":"由东向西","XSFXDM":"1","KKMC":"中津大道与和畅路交口"},{"KKBH":"711","HPHM":"津AR9758","JGSK":"2021-04-01 12:49:52.634","CDBH":"7","XSFX":"由北向南","XSFXDM":"4","KKMC":"不礼让行人中新大道与和旭路交口"},{"KKBH":"720891004000","HPHM":"津C51E08","JGSK":"2021-04-01 12:49:52.827","CDBH":"4","XSFX":"由西向东","XSFXDM":"2","KKMC":"海博道与安平路交口"},{"KKBH":"7208910080000","HPHM":"津AU5876","JGSK":"2021-04-01 12:49:52.874","CDBH":"13","XSFX":"由北向南","XSFXDM":"4","KKMC":"海博道与荣盛路交口正向"},{"KKBH":"610391007","HPHM":"津RRW183","JGSK":"2021-04-01 12:49:52.916","CDBH":"3","XSFX":"由东向西","XSFXDM":"1","KKMC":"和韵路与和风路交口"},{"KKBH":"6071310030000","HPHM":"鄂A38QB8","JGSK":"2021-04-01 12:49:53.115","CDBH":"1","XSFX":"由东向西","XSFXDM":"1","KKMC":"中央大道与海旭道交口正向"},{"KKBH":"610286127","HPHM":"蒙DAP115","JGSK":"2021-04-01 12:49:53.126","CDBH":"3","XSFX":"由东向西","XSFXDM":"1","KKMC":"中津大道与和畅路交口"},{"KKBH":"720881002000","HPHM":"津ADT220","JGSK":"2021-04-01 12:49:53.187","CDBH":"6","XSFX":"由西向东","XSFXDM":"2","KKMC":"海旭道与安正路交口"},{"KKBH":"610276124","HPHM":"津HYA388","JGSK":"2021-04-01 12:49:53.288","CDBH":"1","XSFX":"由东向西","XSFXDM":"1","KKMC":"中新大道与中生大道交口"},{"KKBH":"610266117","HPHM":"车牌","JGSK":"2021-04-01 12:49:53.31","CDBH":"9","XSFX":"由南向北","XSFXDM":"3","KKMC":"中生大道与和韵路交口"},{"KKBH":"720881004000","HPHM":"鲁VE0B25","JGSK":"2021-04-01 12:49:53.342","CDBH":"9","XSFX":"由西向东","XSFXDM":"2","KKMC":"海旭道与永盛路交口"},{"KKBH":"720861003000","HPHM":"冀CDR620","JGSK":"2021-04-01 12:49:53.393","CDBH":"2","XSFX":"由东向西","XSFXDM":"1","KKMC":"海晨道与安明路交口"},{"KKBH":"610391007","HPHM":"鲁GX1E96","JGSK":"2021-04-01 12:49:53.395","CDBH":"10","XSFX":"由北向南","XSFXDM":"4","KKMC":"和韵路与和风路交口"},{"KKBH":"610401005","HPHM":"京JBZ902","JGSK":"2021-04-01 12:49:53.495","CDBH":"1","XSFX":"由东向西","XSFXDM":"1","KKMC":"和畅路与和顺路交口"},{"KKBH":"610276124","HPHM":"辽GMV630","JGSK":"2021-04-01 12:49:53.535","CDBH":"1","XSFX":"由东向西","XSFXDM":"1","KKMC":"中新大道与中生大道交口"},{"KKBH":"720891006000","HPHM":"蒙JDX851","JGSK":"2021-04-01 12:49:53.608","CDBH":"6","XSFX":"由西向东","XSFXDM":"2","KKMC":"海博道与永盛路交口"},{"KKBH":"610256114","HPHM":"津RWL550","JGSK":"2021-04-01 12:49:53.746","CDBH":"2","XSFX":"由西向东","XSFXDM":"2","KKMC":"中天大道与和旭路交口"},{"KKBH":"610286127","HPHM":"津ADN6363","JGSK":"2021-04-01 12:49:53.768","CDBH":"7","XSFX":"由南向北","XSFXDM":"3","KKMC":"中津大道与和畅路交口"},{"KKBH":"7208610030000","HPHM":"津A02P10","JGSK":"2021-04-01 12:49:53.771","CDBH":"4","XSFX":"由西向东","XSFXDM":"2","KKMC":"海晨道与安明路交口正向"},{"KKBH":"610286127","HPHM":"冀AF29X1","JGSK":"2021-04-01 12:49:53.776","CDBH":"3","XSFX":"由东向西","XSFXDM":"1","KKMC":"中津大道与和畅路交口"},{"KKBH":"610256115","HPHM":"津AU6658","JGSK":"2021-04-01 12:49:53.795","CDBH":"5","XSFX":"由西向东","XSFXDM":"2","KKMC":"中天大道与中生大道交口"},{"KKBH":"610266117","HPHM":"津E04439","JGSK":"2021-04-01 12:49:53.941","CDBH":"7","XSFX":"由南向北","XSFXDM":"3","KKMC":"中生大道与和韵路交口"},{"KKBH":"7208810050000","HPHM":"冀CW6873","JGSK":"2021-04-01 12:49:54.204","CDBH":"5","XSFX":"由西向东","XSFXDM":"2","KKMC":"海旭道与明盛路交口正向"},{"KKBH":"7205710010000","HPHM":"津RZS601","JGSK":"2021-04-01 12:49:54.252","CDBH":"1","XSFX":"由西向东","XSFXDM":"2","KKMC":"动漫东路与文一路交口正向"},{"KKBH":"720541002000","HPHM":"冀D295NK","JGSK":"2021-04-01 12:49:54.432","CDBH":"4","XSFX":"由西向东","XSFXDM":"2","KKMC":"动漫环路西与动漫中路交口"},{"KKBH":"610256115","HPHM":"津DAN765","JGSK":"2021-04-01 12:49:54.452","CDBH":"4","XSFX":"由西向东","XSFXDM":"2","KKMC":"中天大道与中生大道交口"},{"KKBH":"720861003000","HPHM":"津C85S71","JGSK":"2021-04-01 12:49:54.48","CDBH":"5","XSFX":"由西向东","XSFXDM":"2","KKMC":"海晨道与安明路交口"},{"KKBH":"610286127","HPHM":"京ACN273","JGSK":"2021-04-01 12:49:54.656","CDBH":"2","XSFX":"由东向西","XSFXDM":"1","KKMC":"中津大道与和畅路交口"},{"KKBH":"720891004000","HPHM":"冀C8898Y","JGSK":"2021-04-01 12:49:54.663","CDBH":"5","XSFX":"由西向东","XSFXDM":"2","KKMC":"海博道与安平路交口"},{"KKBH":"610256115","HPHM":"津B2T373","JGSK":"2021-04-01 12:49:54.712","CDBH":"11","XSFX":"由北向南","XSFXDM":"4","KKMC":"中天大道与中生大道交口"},{"KKBH":"7208910030000","HPHM":"津C366M5","JGSK":"2021-04-01 12:49:54.842","CDBH":"12","XSFX":"由北向南","XSFXDM":"4","KKMC":"海博道与安正路交口正向"},{"KKBH":"610276125","HPHM":"津C22W58","JGSK":"2021-04-01 12:49:54.852","CDBH":"8","XSFX":"由北向南","XSFXDM":"4","KKMC":"中新大道与和顺路交口"},{"KKBH":"7208610020000","HPHM":"车牌","JGSK":"2021-04-01 12:49:54.946","CDBH":"9","XSFX":"由南向北","XSFXDM":"3","KKMC":"海晨道与安正路交口正向"},{"KKBH":"610286127","HPHM":"津AD62994","JGSK":"2021-04-01 12:49:54.976","CDBH":"3","XSFX":"由东向西","XSFXDM":"1","KKMC":"中津大道与和畅路交口"},{"KKBH":"610256116","HPHM":"津HTG890","JGSK":"2021-04-01 12:49:55.049","CDBH":"8","XSFX":"由南向北","XSFXDM":"3","KKMC":"中天大道与和顺路交口"},{"KKBH":"610276126","HPHM":"津A26U82","JGSK":"2021-04-01 12:49:55.065","CDBH":"4","XSFX":"由南向北","XSFXDM":"3","KKMC":"中新大道与和意路交口"},{"KKBH":"610276125","HPHM":"鲁N398XA","JGSK":"2021-04-01 12:49:55.093","CDBH":"7","XSFX":"由北向南","XSFXDM":"4","KKMC":"中新大道与和顺路交口"},{"KKBH":"610256112","HPHM":"津AF14818","JGSK":"2021-04-01 12:49:55.122","CDBH":"9","XSFX":"由南向北","XSFXDM":"3","KKMC":"中天大道与中津大道交口"},{"KKBH":"720891003000","HPHM":"津B185NZ","JGSK":"2021-04-01 12:49:55.274","CDBH":"7","XSFX":"由南向北","XSFXDM":"3","KKMC":"海博道与安正路交口"},{"KKBH":"610271010","HPHM":"津K60010","JGSK":"2021-04-01 12:49:55.276","CDBH":"7","XSFX":"由北向南","XSFXDM":"4","KKMC":"中新大道与华五路交口"},{"KKBH":"610271010","HPHM":"陕A1G57G","JGSK":"2021-04-01 12:49:55.38","CDBH":"4","XSFX":"由南向北","XSFXDM":"3","KKMC":"中新大道与华五路交口"},{"KKBH":"610266117","HPHM":"津MAJ109","JGSK":"2021-04-01 12:49:55.49","CDBH":"8","XSFX":"由南向北","XSFXDM":"3","KKMC":"中生大道与和韵路交口"},{"KKBH":"711","HPHM":"津JR1211","JGSK":"2021-04-01 12:49:55.513","CDBH":"8","XSFX":"由北向南","XSFXDM":"4","KKMC":"不礼让行人中新大道与和旭路交口"},{"KKBH":"610276124","HPHM":"苏KHY699","JGSK":"2021-04-01 12:49:55.769","CDBH":"1","XSFX":"由东向西","XSFXDM":"1","KKMC":"中新大道与中生大道交口"},{"KKBH":"610271009","HPHM":"津CD3337","JGSK":"2021-04-01 12:49:55.826","CDBH":"7","XSFX":"由南向北","XSFXDM":"3","KKMC":"中新大道与泰七路交口"},{"KKBH":"610271010","HPHM":"津A7B967","JGSK":"2021-04-01 12:49:56.023","CDBH":"5","XSFX":"由南向北","XSFXDM":"3","KKMC":"中新大道与华五路交口"},{"KKBH":"610266118","HPHM":"津JLH301","JGSK":"2021-04-01 12:49:56.048","CDBH":"5","XSFX":"由西向东","XSFXDM":"2","KKMC":"中生大道与和畅路交口"},{"KKBH":"610256114","HPHM":"津D73922","JGSK":"2021-04-01 12:49:56.143","CDBH":"4","XSFX":"由南向北","XSFXDM":"3","KKMC":"中天大道与和旭路交口"},{"KKBH":"720891008000","HPHM":"津RU1048","JGSK":"2021-04-01 12:49:56.143","CDBH":"13","XSFX":"由北向南","XSFXDM":"4","KKMC":"海博道与荣盛路交口"},{"KKBH":"610276124","HPHM":"皖L62J00","JGSK":"2021-04-01 12:49:56.168","CDBH":"3","XSFX":"由东向西","XSFXDM":"1","KKMC":"中新大道与中生大道交口"},{"KKBH":"711","HPHM":"津MKP977","JGSK":"2021-04-01 12:49:56.248","CDBH":"5","XSFX":"由南向北","XSFXDM":"3","KKMC":"不礼让行人中新大道与和旭路交口"},{"KKBH":"610256114","HPHM":"津KG8822","JGSK":"2021-04-01 12:49:56.255","CDBH":"2","XSFX":"由西向东","XSFXDM":"2","KKMC":"中天大道与和旭路交口"},{"KKBH":"720871002000","HPHM":"津NHT381","JGSK":"2021-04-01 12:49:56.39","CDBH":"8","XSFX":"由北向南","XSFXDM":"4","KKMC":"安正路与芳菲路交口"},{"KKBH":"610261003000","HPHM":"津CDX589","JGSK":"2021-04-01 12:49:56.405","CDBH":"10","XSFX":"由东向西","XSFXDM":"1","KKMC":"中生大道与静湖南路交口"},{"KKBH":"720891004000","HPHM":"车牌","JGSK":"2021-04-01 12:49:56.486","CDBH":"9","XSFX":"由南向北","XSFXDM":"3","KKMC":"海博道与安平路交口"},{"KKBH":"610391006","HPHM":"冀T06X66","JGSK":"2021-04-01 12:49:56.565","CDBH":"1","XSFX":"由东向西","XSFXDM":"1","KKMC":"和韵路与和意路交口"},{"KKBH":"610266117","HPHM":"津ADQ2667","JGSK":"2021-04-01 12:49:56.59","CDBH":"9","XSFX":"由南向北","XSFXDM":"3","KKMC":"中生大道与和韵路交口"},{"KKBH":"720861003000","HPHM":"冀BK673V","JGSK":"2021-04-01 12:49:56.755","CDBH":"2","XSFX":"由东向西","XSFXDM":"1","KKMC":"海晨道与安明路交口"},{"KKBH":"610401005","HPHM":"京JBZ902","JGSK":"2021-04-01 12:49:56.902","CDBH":"1","XSFX":"由东向西","XSFXDM":"1","KKMC":"和畅路与和顺路交口"},{"KKBH":"610276124","HPHM":"津GKG596","JGSK":"2021-04-01 12:49:57.064","CDBH":"7","XSFX":"由南向北","XSFXDM":"3","KKMC":"中新大道与中生大道交口"},{"KKBH":"720881005000","HPHM":"冀CW6873","JGSK":"2021-04-01 12:49:57.221","CDBH":"5","XSFX":"由西向东","XSFXDM":"2","KKMC":"海旭道与明盛路交口"},{"KKBH":"610266117","HPHM":"津AMG156","JGSK":"2021-04-01 12:49:57.24","CDBH":"2","XSFX":"由东向西","XSFXDM":"1","KKMC":"中生大道与和韵路交口"},{"KKBH":"720861002000","HPHM":"津GCK882","JGSK":"2021-04-01 12:49:57.25","CDBH":"7","XSFX":"由南向北","XSFXDM":"3","KKMC":"海晨道与安正路交口"},{"KKBH":"610256115","HPHM":"津J29399","JGSK":"2021-04-01 12:49:57.254","CDBH":"1","XSFX":"由东向西","XSFXDM":"1","KKMC":"中天大道与中生大道交口"},{"KKBH":"711","HPHM":"津FGG338","JGSK":"2021-04-01 12:49:57.272","CDBH":"7","XSFX":"由北向南","XSFXDM":"4","KKMC":"不礼让行人中新大道与和旭路交口"},{"KKBH":"610391007","HPHM":"津H57538","JGSK":"2021-04-01 12:49:57.308","CDBH":"5","XSFX":"由西向东","XSFXDM":"2","KKMC":"和韵路与和风路交口"},{"KKBH":"610276126","HPHM":"津GCQ127","JGSK":"2021-04-01 12:49:57.548","CDBH":"8","XSFX":"由北向南","XSFXDM":"4","KKMC":"中新大道与和意路交口"},{"KKBH":"610256115","HPHM":"津DAN765","JGSK":"2021-04-01 12:49:57.635","CDBH":"5","XSFX":"由西向东","XSFXDM":"2","KKMC":"中天大道与中生大道交口"},{"KKBH":"610276126","HPHM":"津A26U82","JGSK":"2021-04-01 12:49:58.102","CDBH":"4","XSFX":"由南向北","XSFXDM":"3","KKMC":"中新大道与和意路交口"},{"KKBH":"610251002","HPHM":"津AR9679","JGSK":"2021-04-01 12:49:58.138","CDBH":"1","XSFX":"由东向西","XSFXDM":"1","KKMC":"中天大道与和睦路交口"},{"KKBH":"610271010","HPHM":"辽PHN039","JGSK":"2021-04-01 12:49:58.207","CDBH":"4","XSFX":"由南向北","XSFXDM":"3","KKMC":"中新大道与华五路交口"},{"KKBH":"610271010","HPHM":"津K60010","JGSK":"2021-04-01 12:49:58.238","CDBH":"7","XSFX":"由北向南","XSFXDM":"4","KKMC":"中新大道与华五路交口"},{"KKBH":"610266118","HPHM":"津HQB668","JGSK":"2021-04-01 12:49:58.559","CDBH":"6","XSFX":"由西向东","XSFXDM":"2","KKMC":"中生大道与和畅路交口"},{"KKBH":"610256116","HPHM":"津HBT758","JGSK":"2021-04-01 12:49:58.584","CDBH":"12","XSFX":"由北向南","XSFXDM":"4","KKMC":"中天大道与和顺路交口"},{"KKBH":"711","HPHM":"津HGX960","JGSK":"2021-04-01 12:49:58.594","CDBH":"8","XSFX":"由北向南","XSFXDM":"4","KKMC":"不礼让行人中新大道与和旭路交口"},{"KKBH":"6102610030000","HPHM":"冀CP8966","JGSK":"2021-04-01 12:49:58.613","CDBH":"8","XSFX":"由北向南","XSFXDM":"4","KKMC":"中生大道与静湖南路交口正向"},{"KKBH":"711","HPHM":"冀A34C33","JGSK":"2021-04-01 12:49:58.806","CDBH":"5","XSFX":"由南向北","XSFXDM":"3","KKMC":"不礼让行人中新大道与和旭路交口"},{"KKBH":"610276124","HPHM":"辽GMV630","JGSK":"2021-04-01 12:49:58.808","CDBH":"1","XSFX":"由东向西","XSFXDM":"1","KKMC":"中新大道与中生大道交口"},{"KKBH":"7208910060000","HPHM":"津JXX730","JGSK":"2021-04-01 12:49:58.957","CDBH":"7","XSFX":"由西向东","XSFXDM":"2","KKMC":"海博道与永盛路交口正向"},{"KKBH":"720861003000","HPHM":"津A02P10","JGSK":"2021-04-01 12:49:58.958","CDBH":"4","XSFX":"由西向东","XSFXDM":"2","KKMC":"海晨道与安明路交口"},{"KKBH":"610256112","HPHM":"车牌","JGSK":"2021-04-01 12:49:58.963","CDBH":"11","XSFX":"由北向南","XSFXDM":"4","KKMC":"中天大道与中津大道交口"},{"KKBH":"720891003000","HPHM":"津C386M5","JGSK":"2021-04-01 12:49:58.968","CDBH":"2","XSFX":"由东向西","XSFXDM":"1","KKMC":"海博道与安正路交口"},{"KKBH":"610256116","HPHM":"津C769B0","JGSK":"2021-04-01 12:49:59.038","CDBH":"7","XSFX":"由南向北","XSFXDM":"3","KKMC":"中天大道与和顺路交口"},{"KKBH":"610261003000","HPHM":"津RTJ712","JGSK":"2021-04-01 12:49:59.043","CDBH":"10","XSFX":"由东向西","XSFXDM":"1","KKMC":"中生大道与静湖南路交口"},{"KKBH":"7208810070000","HPHM":"晋MVH391","JGSK":"2021-04-01 12:49:59.045","CDBH":"4","XSFX":"由西向东","XSFXDM":"2","KKMC":"海旭道与弘通路交口正向"},{"KKBH":"610256111","HPHM":"津DJU999","JGSK":"2021-04-01 12:49:59.102","CDBH":"8","XSFX":"由北向南","XSFXDM":"4","KKMC":"中天大道与和惠路交口"},{"KKBH":"610271010","HPHM":"津RSK516","JGSK":"2021-04-01 12:49:59.429","CDBH":"7","XSFX":"由北向南","XSFXDM":"4","KKMC":"中新大道与华五路交口"},{"KKBH":"610391007","HPHM":"鲁GX1E96","JGSK":"2021-04-01 12:49:59.543","CDBH":"10","XSFX":"由北向南","XSFXDM":"4","KKMC":"和韵路与和风路交口"},{"KKBH":"610271010","HPHM":"津A7B967","JGSK":"2021-04-01 12:49:59.546","CDBH":"5","XSFX":"由南向北","XSFXDM":"3","KKMC":"中新大道与华五路交口"},{"KKBH":"610266117","HPHM":"津E04439","JGSK":"2021-04-01 12:49:59.79","CDBH":"9","XSFX":"由南向北","XSFXDM":"3","KKMC":"中生大道与和韵路交口"},{"KKBH":"610271008","HPHM":"冀F36FH3","JGSK":"2021-04-01 12:49:59.832","CDBH":"5","XSFX":"由北向南","XSFXDM":"4","KKMC":"中新大道与航母主题公园支路交口"},{"KKBH":"610256114","HPHM":"津NNQ186","JGSK":"2021-04-01 12:49:59.936","CDBH":"5","XSFX":"由南向北","XSFXDM":"3","KKMC":"中天大道与和旭路交口"},{"KKBH":"7280310020000","HPHM":"车牌","JGSK":"2021-04-01 12:50:00.175","CDBH":"2","XSFX":"由东向西","XSFXDM":"1","KKMC":"动漫中路与文一路交口正向"},{"KKBH":"610256113","HPHM":"苏FU03F6","JGSK":"2021-04-01 12:50:00.3","CDBH":"8","XSFX":"由北向南","XSFXDM":"4","KKMC":"中天大道与和风路交口"},{"KKBH":"6103261420000","HPHM":"津ASE160","JGSK":"2021-04-01 12:50:00.373","CDBH":"11","XSFX":"由北向南","XSFXDM":"4","KKMC":"中成大道与泰七路交口正向"},{"KKBH":"610276126","HPHM":"津HSX329","JGSK":"2021-04-01 12:50:00.379","CDBH":"5","XSFX":"由南向北","XSFXDM":"3","KKMC":"中新大道与和意路交口"},{"KKBH":"610266118","HPHM":"津JQL558","JGSK":"2021-04-01 12:50:00.543","CDBH":"5","XSFX":"由西向东","XSFXDM":"2","KKMC":"中生大道与和畅路交口"},{"KKBH":"610276126","HPHM":"津LBD758","JGSK":"2021-04-01 12:50:00.589","CDBH":"4","XSFX":"由南向北","XSFXDM":"3","KKMC":"中新大道与和意路交口"},{"KKBH":"610256111","HPHM":"津RAP480","JGSK":"2021-04-01 12:50:00.766","CDBH":"7","XSFX":"由北向南","XSFXDM":"4","KKMC":"中天大道与和惠路交口"},{"KKBH":"610271010","HPHM":"辽PHN039","JGSK":"2021-04-01 12:50:00.907","CDBH":"4","XSFX":"由南向北","XSFXDM":"3","KKMC":"中新大道与华五路交口"},{"KKBH":"610256115","HPHM":"津B2T373","JGSK":"2021-04-01 12:50:01.14","CDBH":"12","XSFX":"由北向南","XSFXDM":"4","KKMC":"中天大道与中生大道交口"},{"KKBH":"720891008000","HPHM":"津AU5876","JGSK":"2021-04-01 12:50:01.262","CDBH":"13","XSFX":"由北向南","XSFXDM":"4","KKMC":"海博道与荣盛路交口"},{"KKBH":"610256116","HPHM":"津FKT799","JGSK":"2021-04-01 12:50:01.352","CDBH":"8","XSFX":"由南向北","XSFXDM":"3","KKMC":"中天大道与和顺路交口"},{"KKBH":"7208610030000","HPHM":"津FEE213","JGSK":"2021-04-01 12:50:01.409","CDBH":"4","XSFX":"由西向东","XSFXDM":"2","KKMC":"海晨道与安明路交口正向"},{"KKBH":"711","HPHM":"豫EJ5N37","JGSK":"2021-04-01 12:50:01.432","CDBH":"8","XSFX":"由北向南","XSFXDM":"4","KKMC":"不礼让行人中新大道与和旭路交口"},{"KKBH":"610266118","HPHM":"车牌","JGSK":"2021-04-01 12:50:01.479","CDBH":"2","XSFX":"由东向西","XSFXDM":"1","KKMC":"中生大道与和畅路交口"},{"KKBH":"610256113","HPHM":"辽HMB369","JGSK":"2021-04-01 12:50:01.538","CDBH":"4","XSFX":"由南向北","XSFXDM":"3","KKMC":"中天大道与和风路交口"},{"KKBH":"711","HPHM":"车牌","JGSK":"2021-04-01 12:50:01.75","CDBH":"7","XSFX":"由北向南","XSFXDM":"4","KKMC":"不礼让行人中新大道与和旭路交口"},{"KKBH":"7208910050000","HPHM":"津C1G086","JGSK":"2021-04-01 12:50:01.767","CDBH":"3","XSFX":"由东向西","XSFXDM":"1","KKMC":"海博道与安明路交口正向"},{"KKBH":"711","HPHM":"冀DVT265","JGSK":"2021-04-01 12:50:02.006","CDBH":"5","XSFX":"由南向北","XSFXDM":"3","KKMC":"不礼让行人中新大道与和旭路交口"},{"KKBH":"610276126","HPHM":"津GCQ127","JGSK":"2021-04-01 12:50:02.025","CDBH":"8","XSFX":"由北向南","XSFXDM":"4","KKMC":"中新大道与和意路交口"},{"KKBH":"720881004000","HPHM":"豫ESY397","JGSK":"2021-04-01 12:50:02.157","CDBH":"2","XSFX":"由东向西","XSFXDM":"1","KKMC":"海旭道与永盛路交口"},{"KKBH":"610271010","HPHM":"津RSK516","JGSK":"2021-04-01 12:50:02.232","CDBH":"7","XSFX":"由北向南","XSFXDM":"4","KKMC":"中新大道与华五路交口"},{"KKBH":"610271008","HPHM":"冀F36FH3","JGSK":"2021-04-01 12:50:02.337","CDBH":"5","XSFX":"由北向南","XSFXDM":"4","KKMC":"中新大道与航母主题公园支路交口"},{"KKBH":"610256115","HPHM":"津J29399","JGSK":"2021-04-01 12:50:02.401","CDBH":"2","XSFX":"由东向西","XSFXDM":"1","KKMC":"中天大道与中生大道交口"},{"KKBH":"7280310030000","HPHM":"津N88334","JGSK":"2021-04-01 12:50:02.413","CDBH":"1","XSFX":"由东向西","XSFXDM":"1","KKMC":"动漫中路与文二路交口正向"},{"KKBH":"610276126","HPHM":"津HZC687","JGSK":"2021-04-01 12:50:02.44","CDBH":"8","XSFX":"由北向南","XSFXDM":"4","KKMC":"中新大道与和意路交口"},{"KKBH":"610256116","HPHM":"津AD80663","JGSK":"2021-04-01 12:50:02.558","CDBH":"9","XSFX":"由南向北","XSFXDM":"3","KKMC":"中天大道与和顺路交口"},{"KKBH":"7205410030000","HPHM":"车牌","JGSK":"2021-04-01 12:50:02.602","CDBH":"2","XSFX":"由西向东","XSFXDM":"2","KKMC":"动漫环路西与动漫西路交口正向"},{"KKBH":"610271009","HPHM":"车牌","JGSK":"2021-04-01 12:50:02.661","CDBH":"7","XSFX":"由南向北","XSFXDM":"3","KKMC":"中新大道与泰七路交口"},{"KKBH":"7208910080000","HPHM":"津DKF815","JGSK":"2021-04-01 12:50:02.673","CDBH":"2","XSFX":"由东向西","XSFXDM":"1","KKMC":"海博道与荣盛路交口正向"},{"KKBH":"720861002000","HPHM":"津RAZ281","JGSK":"2021-04-01 12:50:02.699","CDBH":"4","XSFX":"由西向东","XSFXDM":"2","KKMC":"海晨道与安正路交口"},{"KKBH":"7208810040000","HPHM":"豫N6J890","JGSK":"2021-04-01 12:50:03.079","CDBH":"1","XSFX":"由东向西","XSFXDM":"1","KKMC":"海旭道与永盛路交口正向"},{"KKBH":"610266118","HPHM":"津HQB668","JGSK":"2021-04-01 12:50:03.088","CDBH":"6","XSFX":"由西向东","XSFXDM":"2","KKMC":"中生大道与和畅路交口"},{"KKBH":"610276126","HPHM":"车牌","JGSK":"2021-04-01 12:50:03.134","CDBH":"4","XSFX":"由南向北","XSFXDM":"3","KKMC":"中新大道与和意路交口"},{"KKBH":"610276126","HPHM":"津LBD758","JGSK":"2021-04-01 12:50:03.296","CDBH":"4","XSFX":"由南向北","XSFXDM":"3","KKMC":"中新大道与和意路交口"},{"KKBH":"7205410020000","HPHM":"车牌","JGSK":"2021-04-01 12:50:03.443","CDBH":"3","XSFX":"由西向东","XSFXDM":"2","KKMC":"动漫环路西与动漫中路交口正向"},{"KKBH":"6071310030000","HPHM":"车牌","JGSK":"2021-04-01 12:50:03.611","CDBH":"3","XSFX":"由东向西","XSFXDM":"1","KKMC":"中央大道与海旭道交口正向"},{"KKBH":"610276126","HPHM":"津HSX329","JGSK":"2021-04-01 12:50:03.617","CDBH":"5","XSFX":"由南向北","XSFXDM":"3","KKMC":"中新大道与和意路交口"},{"KKBH":"610276124","HPHM":"津GKG596","JGSK":"2021-04-01 12:50:03.655","CDBH":"7","XSFX":"由南向北","XSFXDM":"3","KKMC":"中新大道与中生大道交口"},{"KKBH":"610256114","HPHM":"津D73922","JGSK":"2021-04-01 12:50:03.702","CDBH":"4","XSFX":"由南向北","XSFXDM":"3","KKMC":"中天大道与和旭路交口"},{"KKBH":"610256111","HPHM":"津DJU999","JGSK":"2021-04-01 12:50:03.723","CDBH":"8","XSFX":"由北向南","XSFXDM":"4","KKMC":"中天大道与和惠路交口"},{"KKBH":"711","HPHM":"津H30310","JGSK":"2021-04-01 12:50:03.752","CDBH":"8","XSFX":"由北向南","XSFXDM":"4","KKMC":"不礼让行人中新大道与和旭路交口"},{"KKBH":"610266118","HPHM":"津AF55337","JGSK":"2021-04-01 12:50:03.793","CDBH":"1","XSFX":"由东向西","XSFXDM":"1","KKMC":"中生大道与和畅路交口"},{"KKBH":"610251002","HPHM":"津AR9679","JGSK":"2021-04-01 12:50:04.088","CDBH":"1","XSFX":"由东向西","XSFXDM":"1","KKMC":"中天大道与和睦路交口"},{"KKBH":"720891004000","HPHM":"车牌","JGSK":"2021-04-01 12:50:04.183","CDBH":"4","XSFX":"由西向东","XSFXDM":"2","KKMC":"海博道与安平路交口"},{"KKBH":"720891006000","HPHM":"津JXX730","JGSK":"2021-04-01 12:50:04.217","CDBH":"7","XSFX":"由西向东","XSFXDM":"2","KKMC":"海博道与永盛路交口"},{"KKBH":"610256111","HPHM":"津CGC086","JGSK":"2021-04-01 12:50:04.395","CDBH":"8","XSFX":"由北向南","XSFXDM":"4","KKMC":"中天大道与和惠路交口"},{"KKBH":"610276126","HPHM":"冀B9J0Z0","JGSK":"2021-04-01 12:50:04.397","CDBH":"5","XSFX":"由南向北","XSFXDM":"3","KKMC":"中新大道与和意路交口"},{"KKBH":"610391006","HPHM":"津RTZ737","JGSK":"2021-04-01 12:50:04.41","CDBH":"7","XSFX":"由南向北","XSFXDM":"3","KKMC":"和韵路与和意路交口"},{"KKBH":"610266117","HPHM":"车牌","JGSK":"2021-04-01 12:50:04.412","CDBH":"2","XSFX":"由东向西","XSFXDM":"1","KKMC":"中生大道与和韵路交口"},{"KKBH":"610251002","HPHM":"津A09895D","JGSK":"2021-04-01 12:50:04.505","CDBH":"1","XSFX":"由东向西","XSFXDM":"1","KKMC":"中天大道与和睦路交口"},{"KKBH":"610401005","HPHM":"津AS0819","JGSK":"2021-04-01 12:50:04.515","CDBH":"10","XSFX":"由北向南","XSFXDM":"4","KKMC":"和畅路与和顺路交口"},{"KKBH":"7280310030000","HPHM":"车牌","JGSK":"2021-04-01 12:50:04.606","CDBH":"2","XSFX":"由东向西","XSFXDM":"1","KKMC":"动漫中路与文二路交口正向"},{"KKBH":"7208910060000","HPHM":"津AT1578","JGSK":"2021-04-01 12:50:04.635","CDBH":"12","XSFX":"由北向南","XSFXDM":"4","KKMC":"海博道与永盛路交口正向"},{"KKBH":"610256115","HPHM":"冀BN257Y","JGSK":"2021-04-01 12:50:04.835","CDBH":"4","XSFX":"由西向东","XSFXDM":"2","KKMC":"中天大道与中生大道交口"},{"KKBH":"610256116","HPHM":"津HTG890","JGSK":"2021-04-01 12:50:04.958","CDBH":"9","XSFX":"由南向北","XSFXDM":"3","KKMC":"中天大道与和顺路交口"},{"KKBH":"720891004000","HPHM":"车牌","JGSK":"2021-04-01 12:50:04.969","CDBH":"8","XSFX":"由南向北","XSFXDM":"3","KKMC":"海博道与安平路交口"},{"KKBH":"7280310030000","HPHM":"车牌","JGSK":"2021-04-01 12:50:04.975","CDBH":"2","XSFX":"由东向西","XSFXDM":"1","KKMC":"动漫中路与文二路交口正向"},{"KKBH":"610286127","HPHM":"津ADB6363","JGSK":"2021-04-01 12:50:05.108","CDBH":"8","XSFX":"由南向北","XSFXDM":"3","KKMC":"中津大道与和畅路交口"},{"KKBH":"610266118","HPHM":"车牌","JGSK":"2021-04-01 12:50:05.152","CDBH":"1","XSFX":"由东向西","XSFXDM":"1","KKMC":"中生大道与和畅路交口"},{"KKBH":"610256113","HPHM":"冀E82S11","JGSK":"2021-04-01 12:50:05.157","CDBH":"8","XSFX":"由北向南","XSFXDM":"4","KKMC":"中天大道与和风路交口"},{"KKBH":"720891004000","HPHM":"津A23Q83","JGSK":"2021-04-01 12:50:05.221","CDBH":"4","XSFX":"由西向东","XSFXDM":"2","KKMC":"海博道与安平路交口"},{"KKBH":"610266117","HPHM":"津MAJ109","JGSK":"2021-04-01 12:50:05.224","CDBH":"7","XSFX":"由南向北","XSFXDM":"3","KKMC":"中生大道与和韵路交口"},{"KKBH":"610276126","HPHM":"津HZC687","JGSK":"2021-04-01 12:50:05.385","CDBH":"8","XSFX":"由北向南","XSFXDM":"4","KKMC":"中新大道与和意路交口"},{"KKBH":"610256114","HPHM":"冀AB089M","JGSK":"2021-04-01 12:50:05.514","CDBH":"5","XSFX":"由南向北","XSFXDM":"3","KKMC":"中天大道与和旭路交口"},{"KKBH":"7280310030000","HPHM":"车牌","JGSK":"2021-04-01 12:50:05.667","CDBH":"2","XSFX":"由东向西","XSFXDM":"1","KKMC":"动漫中路与文二路交口正向"},{"KKBH":"720891004000","HPHM":"车牌","JGSK":"2021-04-01 12:50:05.685","CDBH":"8","XSFX":"由南向北","XSFXDM":"3","KKMC":"海博道与安平路交口"},{"KKBH":"610256112","HPHM":"津C92B58","JGSK":"2021-04-01 12:50:05.707","CDBH":"2","XSFX":"由东向西","XSFXDM":"1","KKMC":"中天大道与中津大道交口"},{"KKBH":"610276124","HPHM":"津D87097","JGSK":"2021-04-01 12:50:05.785","CDBH":"6","XSFX":"由西向东","XSFXDM":"2","KKMC":"中新大道与中生大道交口"},{"KKBH":"610391007","HPHM":"津ADL2238","JGSK":"2021-04-01 12:50:05.796","CDBH":"1","XSFX":"由东向西","XSFXDM":"1","KKMC":"和韵路与和风路交口"},{"KKBH":"1250","HPHM":"津AS3875","JGSK":"2021-04-01 12:50:05.844","CDBH":"2","XSFX":"由东向西","XSFXDM":"1","KKMC":"中滨大道与盛三街交口正向"},{"KKBH":"610256116","HPHM":"鲁NUG590","JGSK":"2021-04-01 12:50:05.969","CDBH":"8","XSFX":"由南向北","XSFXDM":"3","KKMC":"中天大道与和顺路交口"},{"KKBH":"610256115","HPHM":"辽B5885U","JGSK":"2021-04-01 12:50:06.204","CDBH":"12","XSFX":"由北向南","XSFXDM":"4","KKMC":"中天大道与中生大道交口"},{"KKBH":"610256111","HPHM":"津C33F36","JGSK":"2021-04-01 12:50:06.223","CDBH":"8","XSFX":"由北向南","XSFXDM":"4","KKMC":"中天大道与和惠路交口"},{"KKBH":"610256115","HPHM":"冀BN257Y","JGSK":"2021-04-01 12:50:06.332","CDBH":"5","XSFX":"由西向东","XSFXDM":"2","KKMC":"中天大道与中生大道交口"},{"KKBH":"610276124","HPHM":"车牌","JGSK":"2021-04-01 12:50:06.461","CDBH":"8","XSFX":"由南向北","XSFXDM":"3","KKMC":"中新大道与中生大道交口"},{"KKBH":"720891008000","HPHM":"津DKF815","JGSK":"2021-04-01 12:50:06.595","CDBH":"2","XSFX":"由东向西","XSFXDM":"1","KKMC":"海博道与荣盛路交口"},{"KKBH":"610276125","HPHM":"津KBP579","JGSK":"2021-04-01 12:50:06.623","CDBH":"8","XSFX":"由北向南","XSFXDM":"4","KKMC":"中新大道与和顺路交口"},{"KKBH":"7208610020000","HPHM":"津HWD967","JGSK":"2021-04-01 12:50:06.7","CDBH":"10","XSFX":"由北向南","XSFXDM":"4","KKMC":"海晨道与安正路交口正向"},{"KKBH":"610256114","HPHM":"云CPW766","JGSK":"2021-04-01 12:50:06.812","CDBH":"4","XSFX":"由南向北","XSFXDM":"3","KKMC":"中天大道与和旭路交口"},{"KKBH":"610276126","HPHM":"车牌","JGSK":"2021-04-01 12:50:06.816","CDBH":"4","XSFX":"由南向北","XSFXDM":"3","KKMC":"中新大道与和意路交口"},{"KKBH":"610256116","HPHM":"津FKT799","JGSK":"2021-04-01 12:50:06.864","CDBH":"9","XSFX":"由南向北","XSFXDM":"3","KKMC":"中天大道与和顺路交口"},{"KKBH":"610391007","HPHM":"京N0U956","JGSK":"2021-04-01 12:50:06.988","CDBH":"4","XSFX":"由西向东","XSFXDM":"2","KKMC":"和韵路与和风路交口"},{"KKBH":"610266118","HPHM":"晋LK8697","JGSK":"2021-04-01 12:50:07.142","CDBH":"1","XSFX":"由东向西","XSFXDM":"1","KKMC":"中生大道与和畅路交口"},{"KKBH":"610256113","HPHM":"津C85698","JGSK":"2021-04-01 12:50:07.271","CDBH":"7","XSFX":"由北向南","XSFXDM":"4","KKMC":"中天大道与和风路交口"},{"KKBH":"610391006","HPHM":"津A6F779","JGSK":"2021-04-01 12:50:07.365","CDBH":"1","XSFX":"由东向西","XSFXDM":"1","KKMC":"和韵路与和意路交口"},{"KKBH":"1250","HPHM":"辽C3881W","JGSK":"2021-04-01 12:50:07.372","CDBH":"1","XSFX":"由东向西","XSFXDM":"1","KKMC":"中滨大道与盛三街交口正向"},{"KKBH":"610391006","HPHM":"冀T06X66","JGSK":"2021-04-01 12:50:07.424","CDBH":"1","XSFX":"由东向西","XSFXDM":"1","KKMC":"和韵路与和意路交口"},{"KKBH":"711","HPHM":"鲁A1U0T3","JGSK":"2021-04-01 12:50:07.442","CDBH":"5","XSFX":"由南向北","XSFXDM":"3","KKMC":"不礼让行人中新大道与和旭路交口"},{"KKBH":"610256113","HPHM":"津C7N543","JGSK":"2021-04-01 12:50:07.688","CDBH":"8","XSFX":"由北向南","XSFXDM":"4","KKMC":"中天大道与和风路交口"},{"KKBH":"610276126","HPHM":"冀B9J0Z0","JGSK":"2021-04-01 12:50:07.696","CDBH":"5","XSFX":"由南向北","XSFXDM":"3","KKMC":"中新大道与和意路交口"},{"KKBH":"610261003000","HPHM":"冀CP8966","JGSK":"2021-04-01 12:50:07.726","CDBH":"17","XSFX":"由北向南","XSFXDM":"4","KKMC":"中生大道与静湖南路交口"},{"KKBH":"610276124","HPHM":"车牌","JGSK":"2021-04-01 12:50:07.866","CDBH":"5","XSFX":"由西向东","XSFXDM":"2","KKMC":"中新大道与中生大道交口"},{"KKBH":"610401004","HPHM":"津K68193","JGSK":"2021-04-01 12:50:08.134","CDBH":"11","XSFX":"由北向南","XSFXDM":"4","KKMC":"和畅路与和风路交口"},{"KKBH":"610271009","HPHM":"津C000H0","JGSK":"2021-04-01 12:50:08.141","CDBH":"7","XSFX":"由南向北","XSFXDM":"3","KKMC":"中新大道与泰七路交口"},{"KKBH":"7208910030000","HPHM":"车牌","JGSK":"2021-04-01 12:50:08.566","CDBH":"3","XSFX":"由东向西","XSFXDM":"1","KKMC":"海博道与安正路交口正向"},{"KKBH":"720881007000","HPHM":"晋MVH391","JGSK":"2021-04-01 12:50:08.585","CDBH":"3","XSFX":"由西向东","XSFXDM":"2","KKMC":"海旭道与弘通路交口"},{"KKBH":"610391007","HPHM":"津NH5385","JGSK":"2021-04-01 12:50:08.624","CDBH":"7","XSFX":"由南向北","XSFXDM":"3","KKMC":"和韵路与和风路交口"},{"KKBH":"610256113","HPHM":"冀E82S11","JGSK":"2021-04-01 12:50:08.764","CDBH":"8","XSFX":"由北向南","XSFXDM":"4","KKMC":"中天大道与和风路交口"},{"KKBH":"720891005000","HPHM":"津C1G086","JGSK":"2021-04-01 12:50:08.793","CDBH":"3","XSFX":"由东向西","XSFXDM":"1","KKMC":"海博道与安明路交口"},{"KKBH":"610256114","HPHM":"津NNQ186","JGSK":"2021-04-01 12:50:08.896","CDBH":"5","XSFX":"由南向北","XSFXDM":"3","KKMC":"中天大道与和旭路交口"},{"KKBH":"7205710040000","HPHM":"津HYB129","JGSK":"2021-04-01 12:50:08.904","CDBH":"1","XSFX":"由东向西","XSFXDM":"1","KKMC":"动漫东路与动漫中路交口正向"},{"KKBH":"7205410020000","HPHM":"车牌","JGSK":"2021-04-01 12:50:08.909","CDBH":"4","XSFX":"由西向东","XSFXDM":"2","KKMC":"动漫环路西与动漫中路交口正向"},{"KKBH":"610326142000","HPHM":"车牌","JGSK":"2021-04-01 12:50:09.054","CDBH":"11","XSFX":"由北向南","XSFXDM":"4","KKMC":"中成大道与泰七路交口"},{"KKBH":"610391006","HPHM":"津RTZ737","JGSK":"2021-04-01 12:50:09.054","CDBH":"7","XSFX":"由南向北","XSFXDM":"3","KKMC":"和韵路与和意路交口"},{"KKBH":"610256111","HPHM":"津CGC086","JGSK":"2021-04-01 12:50:09.157","CDBH":"8","XSFX":"由北向南","XSFXDM":"4","KKMC":"中天大道与和惠路交口"},{"KKBH":"610271010","HPHM":"津GHH355","JGSK":"2021-04-01 12:50:09.245","CDBH":"5","XSFX":"由南向北","XSFXDM":"3","KKMC":"中新大道与华五路交口"},{"KKBH":"720881004000","HPHM":"豫N6J890","JGSK":"2021-04-01 12:50:09.429","CDBH":"1","XSFX":"由东向西","XSFXDM":"1","KKMC":"海旭道与永盛路交口"},{"KKBH":"610256115","HPHM":"冀JH9854","JGSK":"2021-04-01 12:50:09.536","CDBH":"5","XSFX":"由西向东","XSFXDM":"2","KKMC":"中天大道与中生大道交口"},{"KKBH":"610266118","HPHM":"津AF55337","JGSK":"2021-04-01 12:50:09.865","CDBH":"2","XSFX":"由东向西","XSFXDM":"1","KKMC":"中生大道与和畅路交口"},{"KKBH":"610316142000","HPHM":"辽C3881W","JGSK":"2021-04-01 12:50:09.939","CDBH":"1","XSFX":"由东向西","XSFXDM":"1","KKMC":"中滨大道与盛三街交口"},{"KKBH":"610256116","HPHM":"鲁NUG590","JGSK":"2021-04-01 12:50:09.977","CDBH":"9","XSFX":"由南向北","XSFXDM":"3","KKMC":"中天大道与和顺路交口"},{"KKBH":"610276124","HPHM":"津RZY988","JGSK":"2021-04-01 12:50:10.081","CDBH":"11","XSFX":"由北向南","XSFXDM":"4","KKMC":"中新大道与中生大道交口"},{"KKBH":"7400110020000","HPHM":"冀B88FA3","JGSK":"2021-04-01 12:50:10.344","CDBH":"6","XSFX":"由北向南","XSFXDM":"4","KKMC":"静湖南路与华一路交口正向"},{"KKBH":"711","HPHM":"津JXD612","JGSK":"2021-04-01 12:50:10.403","CDBH":"5","XSFX":"由南向北","XSFXDM":"3","KKMC":"不礼让行人中新大道与和旭路交口"},{"KKBH":"720891006000","HPHM":"车牌","JGSK":"2021-04-01 12:50:10.565","CDBH":"12","XSFX":"由北向南","XSFXDM":"4","KKMC":"海博道与永盛路交口"},{"KKBH":"610251002","HPHM":"津A09895D","JGSK":"2021-04-01 12:50:10.568","CDBH":"3","XSFX":"由东向西","XSFXDM":"1","KKMC":"中天大道与和睦路交口"},{"KKBH":"720891004000","HPHM":"车牌","JGSK":"2021-04-01 12:50:10.72","CDBH":"8","XSFX":"由南向北","XSFXDM":"3","KKMC":"海博道与安平路交口"},{"KKBH":"7208910030000","HPHM":"车牌","JGSK":"2021-04-01 12:50:10.741","CDBH":"2","XSFX":"由东向西","XSFXDM":"1","KKMC":"海博道与安正路交口正向"},{"KKBH":"720571001000","HPHM":"津RZS601","JGSK":"2021-04-01 12:50:10.742","CDBH":"1","XSFX":"由西向东","XSFXDM":"2","KKMC":"动漫东路与文一路交口"},{"KKBH":"610256114","HPHM":"津DFG699","JGSK":"2021-04-01 12:50:10.892","CDBH":"6","XSFX":"由南向北","XSFXDM":"3","KKMC":"中天大道与和旭路交口"},{"KKBH":"7205410040000","HPHM":"冀D295NK","JGSK":"2021-04-01 12:50:10.934","CDBH":"4","XSFX":"由西向东","XSFXDM":"2","KKMC":"动漫环路东与动漫中路交口正向"},{"KKBH":"7208910030000","HPHM":"冀C8898Y","JGSK":"2021-04-01 12:50:11.334","CDBH":"4","XSFX":"由西向东","XSFXDM":"2","KKMC":"海博道与安正路交口正向"},{"KKBH":"720891004000","HPHM":"车牌","JGSK":"2021-04-01 12:50:11.363","CDBH":"8","XSFX":"由南向北","XSFXDM":"3","KKMC":"海博道与安平路交口"},{"KKBH":"610256112","HPHM":"津GYB769","JGSK":"2021-04-01 12:50:11.368","CDBH":"8","XSFX":"由南向北","XSFXDM":"3","KKMC":"中天大道与中津大道交口"},{"KKBH":"610256113","HPHM":"津C7N543","JGSK":"2021-04-01 12:50:11.485","CDBH":"8","XSFX":"由北向南","XSFXDM":"4","KKMC":"中天大道与和风路交口"},{"KKBH":"610401004","HPHM":"津A9A691","JGSK":"2021-04-01 12:50:11.495","CDBH":"10","XSFX":"由北向南","XSFXDM":"4","KKMC":"和畅路与和风路交口"},{"KKBH":"610251002","HPHM":"津JKJ978","JGSK":"2021-04-01 12:50:11.551","CDBH":"7","XSFX":"由南向北","XSFXDM":"3","KKMC":"中天大道与和睦路交口"},{"KKBH":"728031003000","HPHM":"津N88334","JGSK":"2021-04-01 12:50:11.6","CDBH":"1","XSFX":"由东向西","XSFXDM":"1","KKMC":"动漫中路与文二路交口"},{"KKBH":"610276125","HPHM":"津KBP579","JGSK":"2021-04-01 12:50:11.603","CDBH":"8","XSFX":"由北向南","XSFXDM":"4","KKMC":"中新大道与和顺路交口"},{"KKBH":"711","HPHM":"津A02088F","JGSK":"2021-04-01 12:50:11.749","CDBH":"8","XSFX":"由北向南","XSFXDM":"4","KKMC":"不礼让行人中新大道与和旭路交口"},{"KKBH":"720891004000","HPHM":"津HSX891","JGSK":"2021-04-01 12:50:11.781","CDBH":"4","XSFX":"由西向东","XSFXDM":"2","KKMC":"海博道与安平路交口"},{"KKBH":"7208910060000","HPHM":"京NW33J6","JGSK":"2021-04-01 12:50:11.836","CDBH":"6","XSFX":"由西向东","XSFXDM":"2","KKMC":"海博道与永盛路交口正向"},{"KKBH":"7208910030000","HPHM":"车牌","JGSK":"2021-04-01 12:50:11.962","CDBH":"1","XSFX":"由东向西","XSFXDM":"1","KKMC":"海博道与安正路交口正向"},{"KKBH":"711","HPHM":"鲁E7629H","JGSK":"2021-04-01 12:50:12.47","CDBH":"7","XSFX":"由北向南","XSFXDM":"4","KKMC":"不礼让行人中新大道与和旭路交口"},{"KKBH":"711","HPHM":"冀HX0399","JGSK":"2021-04-01 12:50:12.478","CDBH":"5","XSFX":"由南向北","XSFXDM":"3","KKMC":"不礼让行人中新大道与和旭路交口"},{"KKBH":"610276124","HPHM":"津GMM913","JGSK":"2021-04-01 12:50:12.562","CDBH":"10","XSFX":"由北向南","XSFXDM":"4","KKMC":"中新大道与中生大道交口"},{"KKBH":"610271010","HPHM":"津GHH355","JGSK":"2021-04-01 12:50:12.74","CDBH":"5","XSFX":"由南向北","XSFXDM":"3","KKMC":"中新大道与华五路交口"},{"KKBH":"610401004","HPHM":"津K68193","JGSK":"2021-04-01 12:50:12.774","CDBH":"12","XSFX":"由北向南","XSFXDM":"4","KKMC":"和畅路与和风路交口"},{"KKBH":"610391006","HPHM":"津A6F779","JGSK":"2021-04-01 12:50:12.866","CDBH":"1","XSFX":"由东向西","XSFXDM":"1","KKMC":"和韵路与和意路交口"},{"KKBH":"720571004000","HPHM":"津HYB129","JGSK":"2021-04-01 12:50:12.983","CDBH":"1","XSFX":"由东向西","XSFXDM":"1","KKMC":"动漫东路与动漫中路交口"},{"KKBH":"610266118","HPHM":"津LK8697","JGSK":"2021-04-01 12:50:12.985","CDBH":"1","XSFX":"由东向西","XSFXDM":"1","KKMC":"中生大道与和畅路交口"},{"KKBH":"610256111","HPHM":"车牌","JGSK":"2021-04-01 12:50:12.991","CDBH":"8","XSFX":"由北向南","XSFXDM":"4","KKMC":"中天大道与和惠路交口"},{"KKBH":"610266117","HPHM":"皖AMV936","JGSK":"2021-04-01 12:50:12.994","CDBH":"3","XSFX":"由东向西","XSFXDM":"1","KKMC":"中生大道与和韵路交口"},{"KKBH":"610276124","HPHM":"鲁N398XA","JGSK":"2021-04-01 12:50:13.247","CDBH":"10","XSFX":"由北向南","XSFXDM":"4","KKMC":"中新大道与中生大道交口"},{"KKBH":"610256111","HPHM":"车牌","JGSK":"2021-04-01 12:50:13.31","CDBH":"8","XSFX":"由北向南","XSFXDM":"4","KKMC":"中天大道与和惠路交口"},{"KKBH":"610276124","HPHM":"津AY1861","JGSK":"2021-04-01 12:50:13.47","CDBH":"11","XSFX":"由北向南","XSFXDM":"4","KKMC":"中新大道与中生大道交口"},{"KKBH":"610256115","HPHM":"冀JH9854","JGSK":"2021-04-01 12:50:13.772","CDBH":"6","XSFX":"由西向东","XSFXDM":"2","KKMC":"中天大道与中生大道交口"},{"KKBH":"7208810020000","HPHM":"冀J1XD10","JGSK":"2021-04-01 12:50:13.804","CDBH":"1","XSFX":"由东向西","XSFXDM":"1","KKMC":"海旭道与安正路交口正向"},{"KKBH":"7208910030000","HPHM":"津KKJ217","JGSK":"2021-04-01 12:50:13.996","CDBH":"12","XSFX":"由北向南","XSFXDM":"4","KKMC":"海博道与安正路交口正向"},{"KKBH":"610256112","HPHM":"津GYB769","JGSK":"2021-04-01 12:50:14.07","CDBH":"9","XSFX":"由南向北","XSFXDM":"3","KKMC":"中天大道与中津大道交口"},{"KKBH":"610391007","HPHM":"辽PX5083","JGSK":"2021-04-01 12:50:14.204","CDBH":"4","XSFX":"由西向东","XSFXDM":"2","KKMC":"和韵路与和风路交口"},{"KKBH":"610256116","HPHM":"冀J775X7","JGSK":"2021-04-01 12:50:14.266","CDBH":"8","XSFX":"由南向北","XSFXDM":"3","KKMC":"中天大道与和顺路交口"},{"KKBH":"7208910050000","HPHM":"冀B1H8C2","JGSK":"2021-04-01 12:50:14.332","CDBH":"6","XSFX":"由西向东","XSFXDM":"2","KKMC":"海博道与安明路交口正向"},{"KKBH":"610256115","HPHM":"津AD67814","JGSK":"2021-04-01 12:50:14.334","CDBH":"7","XSFX":"由南向北","XSFXDM":"3","KKMC":"中天大道与中生大道交口"},{"KKBH":"720871002000","HPHM":"津KQ1618","JGSK":"2021-04-01 12:50:14.405","CDBH":"3","XSFX":"由西向东","XSFXDM":"2","KKMC":"安正路与芳菲路交口"},{"KKBH":"7208810020000","HPHM":"津A8S118","JGSK":"2021-04-01 12:50:14.467","CDBH":"3","XSFX":"由东向西","XSFXDM":"1","KKMC":"海旭道与安正路交口正向"},{"KKBH":"7209010020000","HPHM":"津JTN986","JGSK":"2021-04-01 12:50:14.498","CDBH":"1","XSFX":"由东向西","XSFXDM":"1","KKMC":"玉林道与安正路交口正向"},{"KKBH":"610266118","HPHM":"津ADN2360","JGSK":"2021-04-01 12:50:14.57","CDBH":"3","XSFX":"由东向西","XSFXDM":"1","KKMC":"中生大道与和畅路交口"},{"KKBH":"610391007","HPHM":"津NH5385","JGSK":"2021-04-01 12:50:14.824","CDBH":"7","XSFX":"由南向北","XSFXDM":"3","KKMC":"和韵路与和风路交口"},{"KKBH":"610256111","HPHM":"津MF1952","JGSK":"2021-04-01 12:50:14.991","CDBH":"7","XSFX":"由北向南","XSFXDM":"4","KKMC":"中天大道与和惠路交口"},{"KKBH":"720891003000","HPHM":"车牌","JGSK":"2021-04-01 12:50:15.291","CDBH":"6","XSFX":"由西向东","XSFXDM":"2","KKMC":"海博道与安正路交口"},{"KKBH":"610256114","HPHM":"津FCA780","JGSK":"2021-04-01 12:50:15.524","CDBH":"8","XSFX":"由北向南","XSFXDM":"4","KKMC":"中天大道与和旭路交口"},{"KKBH":"610256115","HPHM":"津A1A846","JGSK":"2021-04-01 12:50:15.689","CDBH":"7","XSFX":"由南向北","XSFXDM":"3","KKMC":"中天大道与中生大道交口"},{"KKBH":"610271009","HPHM":"津C76T12","JGSK":"2021-04-01 12:50:15.73","CDBH":"8","XSFX":"由南向北","XSFXDM":"3","KKMC":"中新大道与泰七路交口"},{"KKBH":"7208810040000","HPHM":"冀TC9Y83","JGSK":"2021-04-01 12:50:15.765","CDBH":"2","XSFX":"由东向西","XSFXDM":"1","KKMC":"海旭道与永盛路交口正向"},{"KKBH":"720891004000","HPHM":"车牌","JGSK":"2021-04-01 12:50:15.923","CDBH":"9","XSFX":"由南向北","XSFXDM":"3","KKMC":"海博道与安平路交口"},{"KKBH":"6071310030000","HPHM":"辽A0G16Z","JGSK":"2021-04-01 12:50:15.927","CDBH":"1","XSFX":"由东向西","XSFXDM":"1","KKMC":"中央大道与海旭道交口正向"},{"KKBH":"720861002000","HPHM":"津HWD967","JGSK":"2021-04-01 12:50:16.372","CDBH":"10","XSFX":"由北向南","XSFXDM":"4","KKMC":"海晨道与安正路交口"},{"KKBH":"610401004","HPHM":"津A9A691","JGSK":"2021-04-01 12:50:16.606","CDBH":"10","XSFX":"由北向南","XSFXDM":"4","KKMC":"和畅路与和风路交口"},{"KKBH":"720881002000","HPHM":"津A8S118","JGSK":"2021-04-01 12:50:17.073","CDBH":"3","XSFX":"由东向西","XSFXDM":"1","KKMC":"海旭道与安正路交口"},{"KKBH":"610256116","HPHM":"冀J775X7","JGSK":"2021-04-01 12:50:17.097","CDBH":"8","XSFX":"由南向北","XSFXDM":"3","KKMC":"中天大道与和顺路交口"},{"KKBH":"7209010020000","HPHM":"京ADE092","JGSK":"2021-04-01 12:50:17.108","CDBH":"1","XSFX":"由东向西","XSFXDM":"1","KKMC":"玉林道与安正路交口正向"},{"KKBH":"610401004","HPHM":"津C003Z8","JGSK":"2021-04-01 12:50:17.175","CDBH":"10","XSFX":"由北向南","XSFXDM":"4","KKMC":"和畅路与和风路交口"},{"KKBH":"720891003000","HPHM":"津KWJ217","JGSK":"2021-04-01 12:50:17.203","CDBH":"2","XSFX":"由东向西","XSFXDM":"1","KKMC":"海博道与安正路交口"},{"KKBH":"720881002000","HPHM":"冀J1XD10","JGSK":"2021-04-01 12:50:17.301","CDBH":"1","XSFX":"由东向西","XSFXDM":"1","KKMC":"海旭道与安正路交口"},{"KKBH":"720891005000","HPHM":"冀B1H8C2","JGSK":"2021-04-01 12:50:17.321","CDBH":"6","XSFX":"由西向东","XSFXDM":"2","KKMC":"海博道与安明路交口"},{"KKBH":"7208610030000","HPHM":"车牌","JGSK":"2021-04-01 12:50:17.41","CDBH":"8","XSFX":"由南向北","XSFXDM":"3","KKMC":"海晨道与安明路交口正向"},{"KKBH":"7208710020000","HPHM":"津RLX295","JGSK":"2021-04-01 12:50:17.453","CDBH":"5","XSFX":"由南向北","XSFXDM":"3","KKMC":"安正路与芳菲路交口正向"},{"KKBH":"7208710020000","HPHM":"车牌","JGSK":"2021-04-01 12:50:17.557","CDBH":"7","XSFX":"由南向北","XSFXDM":"3","KKMC":"安正路与芳菲路交口正向"},{"KKBH":"7208210030000","HPHM":"津RNY076","JGSK":"2021-04-01 12:50:17.625","CDBH":"4","XSFX":"由南向北","XSFXDM":"3","KKMC":"动漫西路与动漫南路交口正向"},{"KKBH":"740011002000","HPHM":"冀B88FA3","JGSK":"2021-04-01 12:50:17.659","CDBH":"14","XSFX":"由北向南","XSFXDM":"4","KKMC":"静湖南路与华一路交口"},{"KKBH":"610271009","HPHM":"津C76T12","JGSK":"2021-04-01 12:50:17.737","CDBH":"8","XSFX":"由南向北","XSFXDM":"3","KKMC":"中新大道与泰七路交口"},{"KKBH":"6071310030000","HPHM":"津C9S928","JGSK":"2021-04-01 12:50:17.887","CDBH":"3","XSFX":"由东向西","XSFXDM":"1","KKMC":"中央大道与海旭道交口正向"},{"KKBH":"610391006","HPHM":"车牌","JGSK":"2021-04-01 12:50:17.922","CDBH":"8","XSFX":"由南向北","XSFXDM":"3","KKMC":"和韵路与和意路交口"},{"KKBH":"610391007","HPHM":"辽PX5083","JGSK":"2021-04-01 12:50:17.983","CDBH":"5","XSFX":"由西向东","XSFXDM":"2","KKMC":"和韵路与和风路交口"},{"KKBH":"610401005","HPHM":"车牌","JGSK":"2021-04-01 12:50:17.988","CDBH":"11","XSFX":"由北向南","XSFXDM":"4","KKMC":"和畅路与和顺路交口"},{"KKBH":"610256116","HPHM":"津ADK0272","JGSK":"2021-04-01 12:50:18.04","CDBH":"5","XSFX":"由西向东","XSFXDM":"2","KKMC":"中天大道与和顺路交口"},{"KKBH":"7205610020000","HPHM":"车牌","JGSK":"2021-04-01 12:50:18.079","CDBH":"2","XSFX":"由东向西","XSFXDM":"1","KKMC":"动漫北路与文三路交口正向"},{"KKBH":"610256111","HPHM":"车牌","JGSK":"2021-04-01 12:50:18.191","CDBH":"7","XSFX":"由北向南","XSFXDM":"4","KKMC":"中天大道与和惠路交口"},{"KKBH":"610256115","HPHM":"渝D0Q367","JGSK":"2021-04-01 12:50:18.254","CDBH":"5","XSFX":"由西向东","XSFXDM":"2","KKMC":"中天大道与中生大道交口"},{"KKBH":"610391007","HPHM":"津C85X70","JGSK":"2021-04-01 12:50:18.267","CDBH":"4","XSFX":"由西向东","XSFXDM":"2","KKMC":"和韵路与和风路交口"},{"KKBH":"610276124","HPHM":"鲁N398XA","JGSK":"2021-04-01 12:50:18.321","CDBH":"10","XSFX":"由北向南","XSFXDM":"4","KKMC":"中新大道与中生大道交口"},{"KKBH":"6071310030000","HPHM":"津A8U376","JGSK":"2021-04-01 12:50:18.419","CDBH":"2","XSFX":"由东向西","XSFXDM":"1","KKMC":"中央大道与海旭道交口正向"},{"KKBH":"7208910030000","HPHM":"津NNM200","JGSK":"2021-04-01 12:50:18.435","CDBH":"12","XSFX":"由北向南","XSFXDM":"4","KKMC":"海博道与安正路交口正向"},{"KKBH":"720891006000","HPHM":"京NW33J6","JGSK":"2021-04-01 12:50:18.643","CDBH":"6","XSFX":"由西向东","XSFXDM":"2","KKMC":"海博道与永盛路交口"},{"KKBH":"7208910030000","HPHM":"车牌","JGSK":"2021-04-01 12:50:18.86","CDBH":"1","XSFX":"由东向西","XSFXDM":"1","KKMC":"海博道与安正路交口正向"},{"KKBH":"610256113","HPHM":"津ADF3456","JGSK":"2021-04-01 12:50:18.89","CDBH":"1","XSFX":"由西向东","XSFXDM":"2","KKMC":"中天大道与和风路交口"},{"KKBH":"720891003000","HPHM":"车牌","JGSK":"2021-04-01 12:50:18.989","CDBH":"1","XSFX":"由东向西","XSFXDM":"1","KKMC":"海博道与安正路交口"},{"KKBH":"720891004000","HPHM":"车牌","JGSK":"2021-04-01 12:50:19.204","CDBH":"7","XSFX":"由南向北","XSFXDM":"3","KKMC":"海博道与安平路交口"},{"KKBH":"610271009","HPHM":"津C000H0","JGSK":"2021-04-01 12:50:19.337","CDBH":"7","XSFX":"由南向北","XSFXDM":"3","KKMC":"中新大道与泰七路交口"},{"KKBH":"610271008","HPHM":"车牌","JGSK":"2021-04-01 12:50:19.348","CDBH":"5","XSFX":"由北向南","XSFXDM":"4","KKMC":"中新大道与航母主题公园支路交口"},{"KKBH":"610276124","HPHM":"津AY1861","JGSK":"2021-04-01 12:50:19.602","CDBH":"11","XSFX":"由北向南","XSFXDM":"4","KKMC":"中新大道与中生大道交口"},{"KKBH":"7205710010000","HPHM":"车牌","JGSK":"2021-04-01 12:50:19.604","CDBH":"2","XSFX":"由西向东","XSFXDM":"2","KKMC":"动漫东路与文一路交口正向"},{"KKBH":"720881004000","HPHM":"冀TC9Y83","JGSK":"2021-04-01 12:50:19.667","CDBH":"2","XSFX":"由东向西","XSFXDM":"1","KKMC":"海旭道与永盛路交口"},{"KKBH":"610256116","HPHM":"车牌","JGSK":"2021-04-01 12:50:19.776","CDBH":"6","XSFX":"由西向东","XSFXDM":"2","KKMC":"中天大道与和顺路交口"},{"KKBH":"610276124","HPHM":"津C751M5","JGSK":"2021-04-01 12:50:19.945","CDBH":"6","XSFX":"由西向东","XSFXDM":"2","KKMC":"中新大道与中生大道交口"},{"KKBH":"610256115","HPHM":"WJ津06786","JGSK":"2021-04-01 12:50:20.01","CDBH":"7","XSFX":"由南向北","XSFXDM":"3","KKMC":"中天大道与中生大道交口"},{"KKBH":"610266117","HPHM":"津REX598","JGSK":"2021-04-01 12:50:20.019","CDBH":"2","XSFX":"由东向西","XSFXDM":"1","KKMC":"中生大道与和韵路交口"},{"KKBH":"6102661220000","HPHM":"津RTJ712","JGSK":"2021-04-01 12:50:20.124","CDBH":"2","XSFX":"由西向东","XSFXDM":"2","KKMC":"生态城中生大道故道河一桥西向东上桥处正向"},{"KKBH":"7208810040000","HPHM":"津QR5768","JGSK":"2021-04-01 12:50:20.465","CDBH":"4","XSFX":"由西向东","XSFXDM":"2","KKMC":"海旭道与永盛路交口正向"},{"KKBH":"7208810070000","HPHM":"津FFK616","JGSK":"2021-04-01 12:50:20.558","CDBH":"2","XSFX":"由东向西","XSFXDM":"1","KKMC":"海旭道与弘通路交口正向"},{"KKBH":"610256115","HPHM":"津A1A846","JGSK":"2021-04-01 12:50:20.57","CDBH":"8","XSFX":"由南向北","XSFXDM":"3","KKMC":"中天大道与中生大道交口"},{"KKBH":"7208210030000","HPHM":"津HJN338","JGSK":"2021-04-01 12:50:20.62","CDBH":"4","XSFX":"由南向北","XSFXDM":"3","KKMC":"动漫西路与动漫南路交口正向"},{"KKBH":"720891004000","HPHM":"津GHW456","JGSK":"2021-04-01 12:50:20.659","CDBH":"4","XSFX":"由西向东","XSFXDM":"2","KKMC":"海博道与安平路交口"},{"KKBH":"610256112","HPHM":"津NSK319","JGSK":"2021-04-01 12:50:20.782","CDBH":"5","XSFX":"由西向东","XSFXDM":"2","KKMC":"中天大道与中津大道交口"},{"KKBH":"720891004000","HPHM":"车牌","JGSK":"2021-04-01 12:50:21.119","CDBH":"8","XSFX":"由南向北","XSFXDM":"3","KKMC":"海博道与安平路交口"},{"KKBH":"610256115","HPHM":"渝D0Q367","JGSK":"2021-04-01 12:50:21.132","CDBH":"6","XSFX":"由西向东","XSFXDM":"2","KKMC":"中天大道与中生大道交口"},{"KKBH":"610251002","HPHM":"津JKJ978","JGSK":"2021-04-01 12:50:21.316","CDBH":"8","XSFX":"由南向北","XSFXDM":"3","KKMC":"中天大道与和睦路交口"},{"KKBH":"720891003000","HPHM":"车牌","JGSK":"2021-04-01 12:50:21.602","CDBH":"2","XSFX":"由东向西","XSFXDM":"1","KKMC":"海博道与安正路交口"},{"KKBH":"6071310030000","HPHM":"津A06A92","JGSK":"2021-04-01 12:50:21.638","CDBH":"1","XSFX":"由东向西","XSFXDM":"1","KKMC":"中央大道与海旭道交口正向"},{"KKBH":"610276124","HPHM":"津C22W58","JGSK":"2021-04-01 12:50:21.704","CDBH":"11","XSFX":"由北向南","XSFXDM":"4","KKMC":"中新大道与中生大道交口"},{"KKBH":"610276124","HPHM":"津C22W58","JGSK":"2021-04-01 12:50:21.705","CDBH":"11","XSFX":"由北向南","XSFXDM":"4","KKMC":"中新大道与中生大道交口"},{"KKBH":"7208910030000","HPHM":"车牌","JGSK":"2021-04-01 12:50:21.762","CDBH":"1","XSFX":"由东向西","XSFXDM":"1","KKMC":"海博道与安正路交口正向"},{"KKBH":"610401004","HPHM":"津C003Z8","JGSK":"2021-04-01 12:50:21.808","CDBH":"11","XSFX":"由北向南","XSFXDM":"4","KKMC":"和畅路与和风路交口"},{"KKBH":"610256112","HPHM":"皖AZ7L84","JGSK":"2021-04-01 12:50:21.838","CDBH":"10","XSFX":"由北向南","XSFXDM":"4","KKMC":"中天大道与中津大道交口"},{"KKBH":"7208810020000","HPHM":"津KQ1618","JGSK":"2021-04-01 12:50:21.883","CDBH":"9","XSFX":"由南向北","XSFXDM":"3","KKMC":"海旭道与安正路交口正向"},{"KKBH":"610266122000","HPHM":"津RTJ712","JGSK":"2021-04-01 12:50:22.099","CDBH":"2","XSFX":"由西向东","XSFXDM":"2","KKMC":"生态城中生大道故道河一桥西向东上桥处"},{"KKBH":"7280310020000","HPHM":"津HYB129","JGSK":"2021-04-01 12:50:22.103","CDBH":"6","XSFX":"由南向北","XSFXDM":"3","KKMC":"动漫中路与文一路交口正向"},{"KKBH":"610256111","HPHM":"车牌","JGSK":"2021-04-01 12:50:22.28","CDBH":"7","XSFX":"由北向南","XSFXDM":"4","KKMC":"中天大道与和惠路交口"},{"KKBH":"610391007","HPHM":"津C85X70","JGSK":"2021-04-01 12:50:22.303","CDBH":"5","XSFX":"由西向东","XSFXDM":"2","KKMC":"和韵路与和风路交口"},{"KKBH":"7208910040000","HPHM":"津NRR917","JGSK":"2021-04-01 12:50:22.319","CDBH":"6","XSFX":"由西向东","XSFXDM":"2","KKMC":"海博道与安平路交口正向"},{"KKBH":"610391007","HPHM":"车牌","JGSK":"2021-04-01 12:50:22.337","CDBH":"11","XSFX":"由北向南","XSFXDM":"4","KKMC":"和韵路与和风路交口"},{"KKBH":"720821003000","HPHM":"津RNY076","JGSK":"2021-04-01 12:50:22.468","CDBH":"4","XSFX":"由南向北","XSFXDM":"3","KKMC":"动漫西路与动漫南路交口"},{"KKBH":"610256114","HPHM":"津DFG699","JGSK":"2021-04-01 12:50:22.496","CDBH":"6","XSFX":"由南向北","XSFXDM":"3","KKMC":"中天大道与和旭路交口"},{"KKBH":"7208810050000","HPHM":"鲁VE0B25","JGSK":"2021-04-01 12:50:22.517","CDBH":"4","XSFX":"由西向东","XSFXDM":"2","KKMC":"海旭道与明盛路交口正向"},{"KKBH":"610276125","HPHM":"津MS0307","JGSK":"2021-04-01 12:50:22.676","CDBH":"8","XSFX":"由北向南","XSFXDM":"4","KKMC":"中新大道与和顺路交口"},{"KKBH":"610276126","HPHM":"辽BR6N88","JGSK":"2021-04-01 12:50:22.823","CDBH":"7","XSFX":"由北向南","XSFXDM":"4","KKMC":"中新大道与和意路交口"},{"KKBH":"720881004000","HPHM":"津QR5768","JGSK":"2021-04-01 12:50:23.013","CDBH":"9","XSFX":"由西向东","XSFXDM":"2","KKMC":"海旭道与永盛路交口"},{"KKBH":"610256116","HPHM":"车牌","JGSK":"2021-04-01 12:50:23.145","CDBH":"11","XSFX":"由北向南","XSFXDM":"4","KKMC":"中天大道与和顺路交口"},{"KKBH":"610271008","HPHM":"车牌","JGSK":"2021-04-01 12:50:23.318","CDBH":"2","XSFX":"由南向北","XSFXDM":"3","KKMC":"中新大道与航母主题公园支路交口"},{"KKBH":"711","HPHM":"津HLW313","JGSK":"2021-04-01 12:50:23.348","CDBH":"7","XSFX":"由北向南","XSFXDM":"4","KKMC":"不礼让行人中新大道与和旭路交口"},{"KKBH":"720901002000","HPHM":"津JTN986","JGSK":"2021-04-01 12:50:23.477","CDBH":"1","XSFX":"由东向西","XSFXDM":"1","KKMC":"玉林道与安正路交口"},{"KKBH":"7208710020000","HPHM":"津RAZ281","JGSK":"2021-04-01 12:50:23.522","CDBH":"6","XSFX":"由南向北","XSFXDM":"3","KKMC":"安正路与芳菲路交口正向"},{"KKBH":"610271008","HPHM":"津BQ8739","JGSK":"2021-04-01 12:50:23.699","CDBH":"5","XSFX":"由北向南","XSFXDM":"4","KKMC":"中新大道与航母主题公园支路交口"},{"KKBH":"7208610030000","HPHM":"鄂M89H00","JGSK":"2021-04-01 12:50:23.821","CDBH":"2","XSFX":"由东向西","XSFXDM":"1","KKMC":"海晨道与安明路交口正向"},{"KKBH":"610256115","HPHM":"津FLN177","JGSK":"2021-04-01 12:50:23.867","CDBH":"1","XSFX":"由东向西","XSFXDM":"1","KKMC":"中天大道与中生大道交口"},{"KKBH":"7208910040000","HPHM":"车牌","JGSK":"2021-04-01 12:50:23.923","CDBH":"6","XSFX":"由西向东","XSFXDM":"2","KKMC":"海博道与安平路交口正向"},{"KKBH":"610391006","HPHM":"津HSX329","JGSK":"2021-04-01 12:50:23.944","CDBH":"5","XSFX":"由西向东","XSFXDM":"2","KKMC":"和韵路与和意路交口"},{"KKBH":"720881007000","HPHM":"津FFK616","JGSK":"2021-04-01 12:50:24.078","CDBH":"1","XSFX":"由东向西","XSFXDM":"1","KKMC":"海旭道与弘通路交口"},{"KKBH":"610256116","HPHM":"津ADK0272","JGSK":"2021-04-01 12:50:24.097","CDBH":"6","XSFX":"由西向东","XSFXDM":"2","KKMC":"中天大道与和顺路交口"},{"KKBH":"610261005000","HPHM":"津D38277","JGSK":"2021-04-01 12:50:24.116","CDBH":"2","XSFX":"由南向北","XSFXDM":"3","KKMC":"中生大道与静湖西路（南侧）"},{"KKBH":"610266118","HPHM":"津GYY590","JGSK":"2021-04-01 12:50:24.17","CDBH":"2","XSFX":"由东向西","XSFXDM":"1","KKMC":"中生大道与和畅路交口"},{"KKBH":"6071310030000","HPHM":"津RFW885","JGSK":"2021-04-01 12:50:24.198","CDBH":"2","XSFX":"由东向西","XSFXDM":"1","KKMC":"中央大道与海旭道交口正向"},{"KKBH":"610256112","HPHM":"皖AZ7L84","JGSK":"2021-04-01 12:50:24.265","CDBH":"10","XSFX":"由北向南","XSFXDM":"4","KKMC":"中天大道与中津大道交口"},{"KKBH":"6102661220000","HPHM":"津CDX589","JGSK":"2021-04-01 12:50:24.403","CDBH":"1","XSFX":"由西向东","XSFXDM":"2","KKMC":"生态城中生大道故道河一桥西向东上桥处正向"},{"KKBH":"610271010","HPHM":"津A9682警","JGSK":"2021-04-01 12:50:24.414","CDBH":"7","XSFX":"由北向南","XSFXDM":"4","KKMC":"中新大道与华五路交口"},{"KKBH":"610271009","HPHM":"津E27657","JGSK":"2021-04-01 12:50:24.65","CDBH":"11","XSFX":"由北向南","XSFXDM":"4","KKMC":"中新大道与泰七路交口"},{"KKBH":"7208710020000","HPHM":"冀J1XD10","JGSK":"2021-04-01 12:50:24.651","CDBH":"9","XSFX":"由北向南","XSFXDM":"4","KKMC":"安正路与芳菲路交口正向"},{"KKBH":"7208810040000","HPHM":"冀HZ0903","JGSK":"2021-04-01 12:50:24.675","CDBH":"4","XSFX":"由西向东","XSFXDM":"2","KKMC":"海旭道与永盛路交口正向"},{"KKBH":"610401004","HPHM":"黑ARY773","JGSK":"2021-04-01 12:50:24.775","CDBH":"10","XSFX":"由北向南","XSFXDM":"4","KKMC":"和畅路与和风路交口"},{"KKBH":"7208610030000","HPHM":"豫A15QG1","JGSK":"2021-04-01 12:50:24.881","CDBH":"3","XSFX":"由东向西","XSFXDM":"1","KKMC":"海晨道与安明路交口正向"},{"KKBH":"610256112","HPHM":"津GEP869","JGSK":"2021-04-01 12:50:24.981","CDBH":"1","XSFX":"由东向西","XSFXDM":"1","KKMC":"中天大道与中津大道交口"},{"KKBH":"6071310030000","HPHM":"京QFG217","JGSK":"2021-04-01 12:50:24.992","CDBH":"3","XSFX":"由东向西","XSFXDM":"1","KKMC":"中央大道与海旭道交口正向"},{"KKBH":"610276124","HPHM":"冀A34C33","JGSK":"2021-04-01 12:50:25.079","CDBH":"7","XSFX":"由南向北","XSFXDM":"3","KKMC":"中新大道与中生大道交口"},{"KKBH":"610256112","HPHM":"津C85698","JGSK":"2021-04-01 12:50:25.261","CDBH":"10","XSFX":"由北向南","XSFXDM":"4","KKMC":"中天大道与中津大道交口"},{"KKBH":"720891004000","HPHM":"津NRR917","JGSK":"2021-04-01 12:50:25.295","CDBH":"5","XSFX":"由西向东","XSFXDM":"2","KKMC":"海博道与安平路交口"},{"KKBH":"610251002","HPHM":"津DJU999","JGSK":"2021-04-01 12:50:25.634","CDBH":"10","XSFX":"由北向南","XSFXDM":"4","KKMC":"中天大道与和睦路交口"},{"KKBH":"7208610030000","HPHM":"津AY2296","JGSK":"2021-04-01 12:50:25.72","CDBH":"11","XSFX":"由北向南","XSFXDM":"4","KKMC":"海晨道与安明路交口正向"},{"KKBH":"720821003000","HPHM":"津HJN338","JGSK":"2021-04-01 12:50:25.826","CDBH":"4","XSFX":"由南向北","XSFXDM":"3","KKMC":"动漫西路与动漫南路交口"},{"KKBH":"610401004","HPHM":"津MAJ396","JGSK":"2021-04-01 12:50:25.849","CDBH":"10","XSFX":"由北向南","XSFXDM":"4","KKMC":"和畅路与和风路交口"},{"KKBH":"610256112","HPHM":"车牌","JGSK":"2021-04-01 12:50:25.945","CDBH":"11","XSFX":"由北向南","XSFXDM":"4","KKMC":"中天大道与中津大道交口"},{"KKBH":"610271010","HPHM":"津A9682警","JGSK":"2021-04-01 12:50:25.992","CDBH":"7","XSFX":"由北向南","XSFXDM":"4","KKMC":"中新大道与华五路交口"},{"KKBH":"7208610030000","HPHM":"津H57912","JGSK":"2021-04-01 12:50:26.012","CDBH":"7","XSFX":"由南向北","XSFXDM":"3","KKMC":"海晨道与安明路交口正向"},{"KKBH":"720891004000","HPHM":"津A9A150","JGSK":"2021-04-01 12:50:26.097","CDBH":"6","XSFX":"由西向东","XSFXDM":"2","KKMC":"海博道与安平路交口"},{"KKBH":"610276125","HPHM":"津HZC687","JGSK":"2021-04-01 12:50:26.297","CDBH":"7","XSFX":"由北向南","XSFXDM":"4","KKMC":"中新大道与和顺路交口"},{"KKBH":"610256112","HPHM":"车牌","JGSK":"2021-04-01 12:50:26.345","CDBH":"11","XSFX":"由北向南","XSFXDM":"4","KKMC":"中天大道与中津大道交口"},{"KKBH":"610391006","HPHM":"车牌","JGSK":"2021-04-01 12:50:26.392","CDBH":"4","XSFX":"由西向东","XSFXDM":"2","KKMC":"和韵路与和意路交口"},{"KKBH":"711","HPHM":"冀FL08R9","JGSK":"2021-04-01 12:50:26.401","CDBH":"5","XSFX":"由南向北","XSFXDM":"3","KKMC":"不礼让行人中新大道与和旭路交口"},{"KKBH":"610276124","HPHM":"津C22W58","JGSK":"2021-04-01 12:50:26.477","CDBH":"11","XSFX":"由北向南","XSFXDM":"4","KKMC":"中新大道与中生大道交口"},{"KKBH":"610401005","HPHM":"津AS0819","JGSK":"2021-04-01 12:50:26.628","CDBH":"11","XSFX":"由北向南","XSFXDM":"4","KKMC":"和畅路与和顺路交口"},{"KKBH":"7208810020000","HPHM":"津HTB918","JGSK":"2021-04-01 12:50:26.64","CDBH":"6","XSFX":"由西向东","XSFXDM":"2","KKMC":"海旭道与安正路交口正向"},{"KKBH":"720891004000","HPHM":"车牌","JGSK":"2021-04-01 12:50:26.724","CDBH":"9","XSFX":"由南向北","XSFXDM":"3","KKMC":"海博道与安平路交口"},{"KKBH":"6102610040000","HPHM":"津ADJ0958","JGSK":"2021-04-01 12:50:26.888","CDBH":"3","XSFX":"由南向北","XSFXDM":"3","KKMC":"中生大道与静湖西路（北侧）正向"},{"KKBH":"610256113","HPHM":"津ADF3456","JGSK":"2021-04-01 12:50:26.964","CDBH":"1","XSFX":"由西向东","XSFXDM":"2","KKMC":"中天大道与和风路交口"},{"KKBH":"610256115","HPHM":"津FLN177","JGSK":"2021-04-01 12:50:27.036","CDBH":"1","XSFX":"由东向西","XSFXDM":"1","KKMC":"中天大道与中生大道交口"},{"KKBH":"610256113","HPHM":"津RWL550","JGSK":"2021-04-01 12:50:27.037","CDBH":"8","XSFX":"由北向南","XSFXDM":"4","KKMC":"中天大道与和风路交口"},{"KKBH":"720901002000","HPHM":"车牌","JGSK":"2021-04-01 12:50:27.235","CDBH":"1","XSFX":"由东向西","XSFXDM":"1","KKMC":"玉林道与安正路交口"},{"KKBH":"610286127","HPHM":"京PQ0Y76","JGSK":"2021-04-01 12:50:27.278","CDBH":"2","XSFX":"由东向西","XSFXDM":"1","KKMC":"中津大道与和畅路交口"},{"KKBH":"610266117","HPHM":"晋K54F20","JGSK":"2021-04-01 12:50:27.282","CDBH":"5","XSFX":"由西向东","XSFXDM":"2","KKMC":"中生大道与和韵路交口"},{"KKBH":"720891004000","HPHM":"车牌","JGSK":"2021-04-01 12:50:27.363","CDBH":"9","XSFX":"由南向北","XSFXDM":"3","KKMC":"海博道与安平路交口"},{"KKBH":"610391006","HPHM":"津HSX329","JGSK":"2021-04-01 12:50:27.432","CDBH":"5","XSFX":"由西向东","XSFXDM":"2","KKMC":"和韵路与和意路交口"},{"KKBH":"610266118","HPHM":"津FYB789","JGSK":"2021-04-01 12:50:27.514","CDBH":"2","XSFX":"由东向西","XSFXDM":"1","KKMC":"中生大道与和畅路交口"},{"KKBH":"7209010020000","HPHM":"冀A7L9R6","JGSK":"2021-04-01 12:50:27.526","CDBH":"1","XSFX":"由东向西","XSFXDM":"1","KKMC":"玉林道与安正路交口正向"},{"KKBH":"610271009","HPHM":"津E27657","JGSK":"2021-04-01 12:50:27.579","CDBH":"11","XSFX":"由北向南","XSFXDM":"4","KKMC":"中新大道与泰七路交口"},{"KKBH":"610251002","HPHM":"津DJU999","JGSK":"2021-04-01 12:50:27.624","CDBH":"10","XSFX":"由北向南","XSFXDM":"4","KKMC":"中天大道与和睦路交口"},{"KKBH":"7208610030000","HPHM":"车牌","JGSK":"2021-04-01 12:50:27.681","CDBH":"7","XSFX":"由南向北","XSFXDM":"3","KKMC":"海晨道与安明路交口正向"},{"KKBH":"610271008","HPHM":"辽KG3710","JGSK":"2021-04-01 12:50:27.684","CDBH":"2","XSFX":"由南向北","XSFXDM":"3","KKMC":"中新大道与航母主题公园支路交口"},{"KKBH":"610256116","HPHM":"车牌","JGSK":"2021-04-01 12:50:27.702","CDBH":"6","XSFX":"由西向东","XSFXDM":"2","KKMC":"中天大道与和顺路交口"},{"KKBH":"610276124","HPHM":"冀A34C33","JGSK":"2021-04-01 12:50:27.815","CDBH":"7","XSFX":"由南向北","XSFXDM":"3","KKMC":"中新大道与中生大道交口"},{"KKBH":"610276124","HPHM":"津RT7518","JGSK":"2021-04-01 12:50:27.918","CDBH":"2","XSFX":"由东向西","XSFXDM":"1","KKMC":"中新大道与中生大道交口"},{"KKBH":"720881005000","HPHM":"鲁VE0B25","JGSK":"2021-04-01 12:50:27.931","CDBH":"4","XSFX":"由西向东","XSFXDM":"2","KKMC":"海旭道与明盛路交口"},{"KKBH":"7208910040000","HPHM":"鲁B737QT","JGSK":"2021-04-01 12:50:27.978","CDBH":"6","XSFX":"由西向东","XSFXDM":"2","KKMC":"海博道与安平路交口正向"},{"KKBH":"610391007","HPHM":"辽P66E34","JGSK":"2021-04-01 12:50:28.003","CDBH":"10","XSFX":"由北向南","XSFXDM":"4","KKMC":"和韵路与和风路交口"},{"KKBH":"610266117","HPHM":"津REX598","JGSK":"2021-04-01 12:50:28.008","CDBH":"3","XSFX":"由东向西","XSFXDM":"1","KKMC":"中生大道与和韵路交口"},{"KKBH":"610266122000","HPHM":"津CDX589","JGSK":"2021-04-01 12:50:28.021","CDBH":"1","XSFX":"由西向东","XSFXDM":"2","KKMC":"生态城中生大道故道河一桥西向东上桥处"},{"KKBH":"610256112","HPHM":"苏FU03F6","JGSK":"2021-04-01 12:50:28.044","CDBH":"10","XSFX":"由北向南","XSFXDM":"4","KKMC":"中天大道与中津大道交口"},{"KKBH":"610266118","HPHM":"津MM4667","JGSK":"2021-04-01 12:50:28.112","CDBH":"6","XSFX":"由西向东","XSFXDM":"2","KKMC":"中生大道与和畅路交口"},{"KKBH":"610401005","HPHM":"津JLJ093","JGSK":"2021-04-01 12:50:28.201","CDBH":"7","XSFX":"由南向北","XSFXDM":"3","KKMC":"和畅路与和顺路交口"},{"KKBH":"610256114","HPHM":"津FCA780","JGSK":"2021-04-01 12:50:28.221","CDBH":"8","XSFX":"由北向南","XSFXDM":"4","KKMC":"中天大道与和旭路交口"},{"KKBH":"7208610030000","HPHM":"车牌","JGSK":"2021-04-01 12:50:28.343","CDBH":"7","XSFX":"由南向北","XSFXDM":"3","KKMC":"海晨道与安明路交口正向"},{"KKBH":"610256114","HPHM":"冀AB089M","JGSK":"2021-04-01 12:50:28.417","CDBH":"5","XSFX":"由南向北","XSFXDM":"3","KKMC":"中天大道与和旭路交口"},{"KKBH":"7208610030000","HPHM":"鲁B8L3B6","JGSK":"2021-04-01 12:50:28.612","CDBH":"10","XSFX":"由北向南","XSFXDM":"4","KKMC":"海晨道与安明路交口正向"},{"KKBH":"711","HPHM":"津HYA388","JGSK":"2021-04-01 12:50:28.62","CDBH":"7","XSFX":"由北向南","XSFXDM":"4","KKMC":"不礼让行人中新大道与和旭路交口"},{"KKBH":"720881004000","HPHM":"冀HZ0903","JGSK":"2021-04-01 12:50:28.822","CDBH":"9","XSFX":"由西向东","XSFXDM":"2","KKMC":"海旭道与永盛路交口"},{"KKBH":"711","HPHM":"津KZ5812","JGSK":"2021-04-01 12:50:28.878","CDBH":"5","XSFX":"由南向北","XSFXDM":"3","KKMC":"不礼让行人中新大道与和旭路交口"},{"KKBH":"720861003000","HPHM":"鄂M89H00","JGSK":"2021-04-01 12:50:28.906","CDBH":"2","XSFX":"由东向西","XSFXDM":"1","KKMC":"海晨道与安明路交口"},{"KKBH":"610391007","HPHM":"津RWQ293","JGSK":"2021-04-01 12:50:28.937","CDBH":"1","XSFX":"由东向西","XSFXDM":"1","KKMC":"和韵路与和风路交口"},{"KKBH":"720881002000","HPHM":"津KQ1618","JGSK":"2021-04-01 12:50:28.992","CDBH":"9","XSFX":"由南向北","XSFXDM":"3","KKMC":"海旭道与安正路交口"},{"KKBH":"610276125","HPHM":"津HZC687","JGSK":"2021-04-01 12:50:29.123","CDBH":"7","XSFX":"由北向南","XSFXDM":"4","KKMC":"中新大道与和顺路交口"},{"KKBH":"610276125","HPHM":"津MS0307","JGSK":"2021-04-01 12:50:29.203","CDBH":"8","XSFX":"由北向南","XSFXDM":"4","KKMC":"中新大道与和顺路交口"},{"KKBH":"610266118","HPHM":"津E04439","JGSK":"2021-04-01 12:50:29.26","CDBH":"4","XSFX":"由西向东","XSFXDM":"2","KKMC":"中生大道与和畅路交口"},{"KKBH":"610391006","HPHM":"津A1T083","JGSK":"2021-04-01 12:50:29.271","CDBH":"8","XSFX":"由南向北","XSFXDM":"3","KKMC":"和韵路与和意路交口"},{"KKBH":"610401004","HPHM":"黑ARY773","JGSK":"2021-04-01 12:50:29.328","CDBH":"11","XSFX":"由北向南","XSFXDM":"4","KKMC":"和畅路与和风路交口"},{"KKBH":"610276124","HPHM":"豫E0983X","JGSK":"2021-04-01 12:50:29.49","CDBH":"8","XSFX":"由南向北","XSFXDM":"3","KKMC":"中新大道与中生大道交口"},{"KKBH":"610401004","HPHM":"蒙DAP115","JGSK":"2021-04-01 12:50:29.639","CDBH":"7","XSFX":"由南向北","XSFXDM":"3","KKMC":"和畅路与和风路交口"},{"KKBH":"7208910030000","HPHM":"车牌","JGSK":"2021-04-01 12:50:29.641","CDBH":"7","XSFX":"由南向北","XSFXDM":"3","KKMC":"海博道与安正路交口正向"},{"KKBH":"7208810020000","HPHM":"津GYE528","JGSK":"2021-04-01 12:50:29.672","CDBH":"13","XSFX":"由北向南","XSFXDM":"4","KKMC":"海旭道与安正路交口正向"},{"KKBH":"711","HPHM":"津GBY020","JGSK":"2021-04-01 12:50:29.736","CDBH":"8","XSFX":"由北向南","XSFXDM":"4","KKMC":"不礼让行人中新大道与和旭路交口"},{"KKBH":"7208610020000","HPHM":"鲁N1599B","JGSK":"2021-04-01 12:50:29.923","CDBH":"4","XSFX":"由西向东","XSFXDM":"2","KKMC":"海晨道与安正路交口正向"},{"KKBH":"610276125","HPHM":"津ADK9136","JGSK":"2021-04-01 12:50:29.975","CDBH":"1","XSFX":"由东向西","XSFXDM":"1","KKMC":"中新大道与和顺路交口"},{"KKBH":"610276126","HPHM":"车牌","JGSK":"2021-04-01 12:50:30.034","CDBH":"8","XSFX":"由北向南","XSFXDM":"4","KKMC":"中新大道与和意路交口"},{"KKBH":"610401004","HPHM":"津MAJ396","JGSK":"2021-04-01 12:50:30.047","CDBH":"10","XSFX":"由北向南","XSFXDM":"4","KKMC":"和畅路与和风路交口"},{"KKBH":"720871002000","HPHM":"津RAZ281","JGSK":"2021-04-01 12:50:30.057","CDBH":"6","XSFX":"由南向北","XSFXDM":"3","KKMC":"安正路与芳菲路交口"},{"KKBH":"7208910040000","HPHM":"车牌","JGSK":"2021-04-01 12:50:30.12","CDBH":"6","XSFX":"由西向东","XSFXDM":"2","KKMC":"海博道与安平路交口正向"},{"KKBH":"610266118","HPHM":"津GYY590","JGSK":"2021-04-01 12:50:30.16","CDBH":"3","XSFX":"由东向西","XSFXDM":"1","KKMC":"中生大道与和畅路交口"},{"KKBH":"610271008","HPHM":"津GCT978","JGSK":"2021-04-01 12:50:30.17","CDBH":"4","XSFX":"由北向南","XSFXDM":"4","KKMC":"中新大道与航母主题公园支路交口"},{"KKBH":"610276126","HPHM":"辽BR6N88","JGSK":"2021-04-01 12:50:30.184","CDBH":"7","XSFX":"由北向南","XSFXDM":"4","KKMC":"中新大道与和意路交口"},{"KKBH":"7205710020000","HPHM":"车牌","JGSK":"2021-04-01 12:50:30.397","CDBH":"2","XSFX":"由西向东","XSFXDM":"2","KKMC":"动漫东路与文二路交口正向"},{"KKBH":"7208910030000","HPHM":"车牌","JGSK":"2021-04-01 12:50:30.501","CDBH":"9","XSFX":"由南向北","XSFXDM":"3","KKMC":"海博道与安正路交口正向"},{"KKBH":"610401005","HPHM":"津LW0626","JGSK":"2021-04-01 12:50:30.537","CDBH":"2","XSFX":"由东向西","XSFXDM":"1","KKMC":"和畅路与和顺路交口"},{"KKBH":"610401005","HPHM":"津JLJ093","JGSK":"2021-04-01 12:50:30.544","CDBH":"7","XSFX":"由南向北","XSFXDM":"3","KKMC":"和畅路与和顺路交口"},{"KKBH":"610391007","HPHM":"津RWQ293","JGSK":"2021-04-01 12:50:30.596","CDBH":"2","XSFX":"由东向西","XSFXDM":"1","KKMC":"和韵路与和风路交口"},{"KKBH":"711","HPHM":"苏KHY699","JGSK":"2021-04-01 12:50:30.62","CDBH":"7","XSFX":"由北向南","XSFXDM":"4","KKMC":"不礼让行人中新大道与和旭路交口"},{"KKBH":"610286127","HPHM":"京PQ0Y76","JGSK":"2021-04-01 12:50:30.655","CDBH":"3","XSFX":"由东向西","XSFXDM":"1","KKMC":"中津大道与和畅路交口"},{"KKBH":"7208910040000","HPHM":"车牌","JGSK":"2021-04-01 12:50:30.76","CDBH":"4","XSFX":"由西向东","XSFXDM":"2","KKMC":"海博道与安平路交口正向"},{"KKBH":"7208710020000","HPHM":"津C7Z356","JGSK":"2021-04-01 12:50:30.763","CDBH":"5","XSFX":"由南向北","XSFXDM":"3","KKMC":"安正路与芳菲路交口正向"},{"KKBH":"610266117","HPHM":"冀BQ219R","JGSK":"2021-04-01 12:50:30.942","CDBH":"5","XSFX":"由西向东","XSFXDM":"2","KKMC":"中生大道与和韵路交口"},{"KKBH":"610266118","HPHM":"津A7770警","JGSK":"2021-04-01 12:50:31.381","CDBH":"2","XSFX":"由东向西","XSFXDM":"1","KKMC":"中生大道与和畅路交口"},{"KKBH":"610256113","HPHM":"津RWL550","JGSK":"2021-04-01 12:50:31.385","CDBH":"8","XSFX":"由北向南","XSFXDM":"4","KKMC":"中天大道与和风路交口"},{"KKBH":"720861003000","HPHM":"鲁B8L3B6","JGSK":"2021-04-01 12:50:31.404","CDBH":"10","XSFX":"由北向南","XSFXDM":"4","KKMC":"海晨道与安明路交口"},{"KKBH":"610261004000","HPHM":"津ADJ0958","JGSK":"2021-04-01 12:50:31.439","CDBH":"3","XSFX":"由南向北","XSFXDM":"3","KKMC":"中生大道与静湖西路（北侧）"},{"KKBH":"720871002000","HPHM":"冀J1XD10","JGSK":"2021-04-01 12:50:31.678","CDBH":"9","XSFX":"由北向南","XSFXDM":"4","KKMC":"安正路与芳菲路交口"},{"KKBH":"610256112","HPHM":"冀E82S11","JGSK":"2021-04-01 12:50:31.736","CDBH":"10","XSFX":"由北向南","XSFXDM":"4","KKMC":"中天大道与中津大道交口"},{"KKBH":"720881002000","HPHM":"津HTB918","JGSK":"2021-04-01 12:50:32.268","CDBH":"7","XSFX":"由西向东","XSFXDM":"2","KKMC":"海旭道与安正路交口"},{"KKBH":"7205410030000","HPHM":"津RNY076","JGSK":"2021-04-01 12:50:32.292","CDBH":"2","XSFX":"由西向东","XSFXDM":"2","KKMC":"动漫环路西与动漫西路交口正向"},{"KKBH":"720891003000","HPHM":"津HSV681","JGSK":"2021-04-01 12:50:32.314","CDBH":"7","XSFX":"由南向北","XSFXDM":"3","KKMC":"海博道与安正路交口"},{"KKBH":"7209010020000","HPHM":"冀B609D0","JGSK":"2021-04-01 12:50:32.319","CDBH":"1","XSFX":"由东向西","XSFXDM":"1","KKMC":"玉林道与安正路交口正向"},{"KKBH":"610256112","HPHM":"苏FU03F6","JGSK":"2021-04-01 12:50:32.35","CDBH":"11","XSFX":"由北向南","XSFXDM":"4","KKMC":"中天大道与中津大道交口"},{"KKBH":"720891004000","HPHM":"津A19K97","JGSK":"2021-04-01 12:50:32.417","CDBH":"5","XSFX":"由西向东","XSFXDM":"2","KKMC":"海博道与安平路交口"},{"KKBH":"720891004000","HPHM":"鲁D737QT","JGSK":"2021-04-01 12:50:32.577","CDBH":"5","XSFX":"由西向东","XSFXDM":"2","KKMC":"海博道与安平路交口"},{"KKBH":"610401005","HPHM":"津C769B0","JGSK":"2021-04-01 12:50:32.686","CDBH":"1","XSFX":"由东向西","XSFXDM":"1","KKMC":"和畅路与和顺路交口"},{"KKBH":"711","HPHM":"辽GMV630","JGSK":"2021-04-01 12:50:32.86","CDBH":"8","XSFX":"由北向南","XSFXDM":"4","KKMC":"不礼让行人中新大道与和旭路交口"},{"KKBH":"610266118","HPHM":"京JBZ902","JGSK":"2021-04-01 12:50:32.892","CDBH":"10","XSFX":"由北向南","XSFXDM":"4","KKMC":"中生大道与和畅路交口"},{"KKBH":"610401004","HPHM":"蒙DAP115","JGSK":"2021-04-01 12:50:32.925","CDBH":"8","XSFX":"由南向北","XSFXDM":"3","KKMC":"和畅路与和风路交口"},{"KKBH":"610256114","HPHM":"云CPW766","JGSK":"2021-04-01 12:50:33.057","CDBH":"4","XSFX":"由南向北","XSFXDM":"3","KKMC":"中天大道与和旭路交口"},{"KKBH":"610251002","HPHM":"津A00755D","JGSK":"2021-04-01 12:50:33.059","CDBH":"2","XSFX":"由东向西","XSFXDM":"1","KKMC":"中天大道与和睦路交口"},{"KKBH":"610276126","HPHM":"津NAB786","JGSK":"2021-04-01 12:50:33.084","CDBH":"1","XSFX":"由东向西","XSFXDM":"1","KKMC":"中新大道与和意路交口"},{"KKBH":"610276124","HPHM":"豫E0983X","JGSK":"2021-04-01 12:50:33.255","CDBH":"8","XSFX":"由南向北","XSFXDM":"3","KKMC":"中新大道与中生大道交口"},{"KKBH":"7208810020000","HPHM":"车牌","JGSK":"2021-04-01 12:50:33.354","CDBH":"11","XSFX":"由南向北","XSFXDM":"3","KKMC":"海旭道与安正路交口正向"},{"KKBH":"610256115","HPHM":"津HBT758","JGSK":"2021-04-01 12:50:33.354","CDBH":"11","XSFX":"由北向南","XSFXDM":"4","KKMC":"中天大道与中生大道交口"},{"KKBH":"610266118","HPHM":"津E04439","JGSK":"2021-04-01 12:50:33.563","CDBH":"4","XSFX":"由西向东","XSFXDM":"2","KKMC":"中生大道与和畅路交口"},{"KKBH":"610276124","HPHM":"津RT7518","JGSK":"2021-04-01 12:50:33.593","CDBH":"3","XSFX":"由东向西","XSFXDM":"1","KKMC":"中新大道与中生大道交口"},{"KKBH":"720861003000","HPHM":"津AY2296","JGSK":"2021-04-01 12:50:33.804","CDBH":"11","XSFX":"由北向南","XSFXDM":"4","KKMC":"海晨道与安明路交口"},{"KKBH":"610251002","HPHM":"津CGC086","JGSK":"2021-04-01 12:50:33.856","CDBH":"11","XSFX":"由北向南","XSFXDM":"4","KKMC":"中天大道与和睦路交口"},{"KKBH":"720861003000","HPHM":"豫A15QG1","JGSK":"2021-04-01 12:50:33.95","CDBH":"1","XSFX":"由东向西","XSFXDM":"1","KKMC":"海晨道与安明路交口"},{"KKBH":"610256113","HPHM":"津KG8822","JGSK":"2021-04-01 12:50:34.022","CDBH":"8","XSFX":"由北向南","XSFXDM":"4","KKMC":"中天大道与和风路交口"},{"KKBH":"610391007","HPHM":"津H13856","JGSK":"2021-04-01 12:50:34.056","CDBH":"10","XSFX":"由北向南","XSFXDM":"4","KKMC":"和韵路与和风路交口"},{"KKBH":"720891004000","HPHM":"车牌","JGSK":"2021-04-01 12:50:34.084","CDBH":"9","XSFX":"由南向北","XSFXDM":"3","KKMC":"海博道与安平路交口"},{"KKBH":"610256112","HPHM":"津GSX508","JGSK":"2021-04-01 12:50:34.108","CDBH":"1","XSFX":"由东向西","XSFXDM":"1","KKMC":"中天大道与中津大道交口"},{"KKBH":"610391006","HPHM":"津A1T083","JGSK":"2021-04-01 12:50:34.14","CDBH":"8","XSFX":"由南向北","XSFXDM":"3","KKMC":"和韵路与和意路交口"},{"KKBH":"720891003000","HPHM":"晋MFU799","JGSK":"2021-04-01 12:50:34.154","CDBH":"7","XSFX":"由南向北","XSFXDM":"3","KKMC":"海博道与安正路交口"},{"KKBH":"720891004000","HPHM":"车牌","JGSK":"2021-04-01 12:50:34.243","CDBH":"9","XSFX":"由南向北","XSFXDM":"3","KKMC":"海博道与安平路交口"},{"KKBH":"720891004000","HPHM":"津ADH5511","JGSK":"2021-04-01 12:50:34.346","CDBH":"5","XSFX":"由西向东","XSFXDM":"2","KKMC":"海博道与安平路交口"},{"KKBH":"720901002000","HPHM":"冀A7L9R6","JGSK":"2021-04-01 12:50:34.359","CDBH":"1","XSFX":"由东向西","XSFXDM":"1","KKMC":"玉林道与安正路交口"},{"KKBH":"711","HPHM":"津FHL585","JGSK":"2021-04-01 12:50:34.452","CDBH":"2","XSFX":"由东向西","XSFXDM":"1","KKMC":"不礼让行人中新大道与和旭路交口"},{"KKBH":"7208710020000","HPHM":"津C38N01","JGSK":"2021-04-01 12:50:34.483","CDBH":"6","XSFX":"由南向北","XSFXDM":"3","KKMC":"安正路与芳菲路交口正向"},{"KKBH":"720891004000","HPHM":"津AR9777","JGSK":"2021-04-01 12:50:34.499","CDBH":"6","XSFX":"由西向东","XSFXDM":"2","KKMC":"海博道与安平路交口"},{"KKBH":"610256112","HPHM":"津C7N543","JGSK":"2021-04-01 12:50:34.622","CDBH":"10","XSFX":"由北向南","XSFXDM":"4","KKMC":"中天大道与中津大道交口"},{"KKBH":"7208810040000","HPHM":"津C60M92","JGSK":"2021-04-01 12:50:34.807","CDBH":"4","XSFX":"由西向东","XSFXDM":"2","KKMC":"海旭道与永盛路交口正向"},{"KKBH":"610256116","HPHM":"津AD68707","JGSK":"2021-04-01 12:50:34.842","CDBH":"11","XSFX":"由北向南","XSFXDM":"4","KKMC":"中天大道与和顺路交口"},{"KKBH":"7208610030000","HPHM":"冀B3L0T8","JGSK":"2021-04-01 12:50:34.922","CDBH":"3","XSFX":"由东向西","XSFXDM":"1","KKMC":"海晨道与安明路交口正向"},{"KKBH":"610276125","HPHM":"津ADK9136","JGSK":"2021-04-01 12:50:34.929","CDBH":"1","XSFX":"由东向西","XSFXDM":"1","KKMC":"中新大道与和顺路交口"},{"KKBH":"610271008","HPHM":"津GCT978","JGSK":"2021-04-01 12:50:35.058","CDBH":"4","XSFX":"由北向南","XSFXDM":"4","KKMC":"中新大道与航母主题公园支路交口"},{"KKBH":"610256115","HPHM":"津A23Q83","JGSK":"2021-04-01 12:50:35.199","CDBH":"3","XSFX":"由东向西","XSFXDM":"1","KKMC":"中天大道与中生大道交口"},{"KKBH":"610256115","HPHM":"津K77151","JGSK":"2021-04-01 12:50:35.2","CDBH":"1","XSFX":"由东向西","XSFXDM":"1","KKMC":"中天大道与中生大道交口"},{"KKBH":"610266118","HPHM":"辽B5885U","JGSK":"2021-04-01 12:50:35.205","CDBH":"2","XSFX":"由东向西","XSFXDM":"1","KKMC":"中生大道与和畅路交口"},{"KKBH":"610266117","HPHM":"鲁AJ7C30","JGSK":"2021-04-01 12:50:35.205","CDBH":"10","XSFX":"由北向南","XSFXDM":"4","KKMC":"中生大道与和韵路交口"},{"KKBH":"7208910040000","HPHM":"车牌","JGSK":"2021-04-01 12:50:35.29","CDBH":"6","XSFX":"由西向东","XSFXDM":"2","KKMC":"海博道与安平路交口正向"},{"KKBH":"610326142000","HPHM":"车牌","JGSK":"2021-04-01 12:50:35.373","CDBH":"11","XSFX":"由北向南","XSFXDM":"4","KKMC":"中成大道与泰七路交口"},{"KKBH":"7208810020000","HPHM":"津RAZ281","JGSK":"2021-04-01 12:50:35.404","CDBH":"10","XSFX":"由南向北","XSFXDM":"3","KKMC":"海旭道与安正路交口正向"},{"KKBH":"720541003000","HPHM":"津RNY076","JGSK":"2021-04-01 12:50:35.559","CDBH":"3","XSFX":"由西向东","XSFXDM":"2","KKMC":"动漫环路西与动漫西路交口"},{"KKBH":"610401005","HPHM":"津LW0626","JGSK":"2021-04-01 12:50:35.661","CDBH":"2","XSFX":"由东向西","XSFXDM":"1","KKMC":"和畅路与和顺路交口"},{"KKBH":"610251002","HPHM":"津CGC086","JGSK":"2021-04-01 12:50:35.704","CDBH":"12","XSFX":"由北向南","XSFXDM":"4","KKMC":"中天大道与和睦路交口"},{"KKBH":"610256112","HPHM":"冀E82S11","JGSK":"2021-04-01 12:50:35.71","CDBH":"10","XSFX":"由北向南","XSFXDM":"4","KKMC":"中天大道与中津大道交口"},{"KKBH":"728031002000","HPHM":"津HYB129","JGSK":"2021-04-01 12:50:35.749","CDBH":"6","XSFX":"由南向北","XSFXDM":"3","KKMC":"动漫中路与文一路交口"},{"KKBH":"720871002000","HPHM":"津RLX295","JGSK":"2021-04-01 12:50:35.821","CDBH":"5","XSFX":"由南向北","XSFXDM":"3","KKMC":"安正路与芳菲路交口"},{"KKBH":"610266117","HPHM":"晋K54F20","JGSK":"2021-04-01 12:50:35.834","CDBH":"6","XSFX":"由西向东","XSFXDM":"2","KKMC":"中生大道与和韵路交口"},{"KKBH":"7208910050000","HPHM":"津C56Q05","JGSK":"2021-04-01 12:50:35.963","CDBH":"3","XSFX":"由东向西","XSFXDM":"1","KKMC":"海博道与安明路交口正向"},{"KKBH":"610276126","HPHM":"津NAB786","JGSK":"2021-04-01 12:50:36.077","CDBH":"1","XSFX":"由东向西","XSFXDM":"1","KKMC":"中新大道与和意路交口"},{"KKBH":"7208810050000","HPHM":"津C00E60","JGSK":"2021-04-01 12:50:36.096","CDBH":"1","XSFX":"由东向西","XSFXDM":"1","KKMC":"海旭道与明盛路交口正向"},{"KKBH":"7208110020000","HPHM":"京N0UN18","JGSK":"2021-04-01 12:50:36.37","CDBH":"1","XSFX":"由东向西","XSFXDM":"1","KKMC":"动漫南路与文一路交口正向"},{"KKBH":"720881002000","HPHM":"津GYE528","JGSK":"2021-04-01 12:50:36.398","CDBH":"12","XSFX":"由北向南","XSFXDM":"4","KKMC":"海旭道与安正路交口"},{"KKBH":"610256116","HPHM":"津GMV286","JGSK":"2021-04-01 12:50:36.447","CDBH":"10","XSFX":"由北向南","XSFXDM":"4","KKMC":"中天大道与和顺路交口"},{"KKBH":"610271009","HPHM":"津C82338","JGSK":"2021-04-01 12:50:36.516","CDBH":"7","XSFX":"由南向北","XSFXDM":"3","KKMC":"中新大道与泰七路交口"},{"KKBH":"720891004000","HPHM":"车牌","JGSK":"2021-04-01 12:50:36.724","CDBH":"9","XSFX":"由南向北","XSFXDM":"3","KKMC":"海博道与安平路交口"},{"KKBH":"711","HPHM":"津JNA523","JGSK":"2021-04-01 12:50:36.778","CDBH":"8","XSFX":"由北向南","XSFXDM":"4","KKMC":"不礼让行人中新大道与和旭路交口"},{"KKBH":"720861002000","HPHM":"鲁N1599B","JGSK":"2021-04-01 12:50:36.859","CDBH":"4","XSFX":"由西向东","XSFXDM":"2","KKMC":"海晨道与安正路交口"},{"KKBH":"610256111","HPHM":"津ADJ7612","JGSK":"2021-04-01 12:50:37.015","CDBH":"1","XSFX":"由西向东","XSFXDM":"2","KKMC":"中天大道与和惠路交口"},{"KKBH":"610266118","HPHM":"京JBZ902","JGSK":"2021-04-01 12:50:37.059","CDBH":"10","XSFX":"由北向南","XSFXDM":"4","KKMC":"中生大道与和畅路交口"},{"KKBH":"610276124","HPHM":"冀DVT265","JGSK":"2021-04-01 12:50:37.198","CDBH":"8","XSFX":"由南向北","XSFXDM":"3","KKMC":"中新大道与中生大道交口"},{"KKBH":"7205410030000","HPHM":"津HJN338","JGSK":"2021-04-01 12:50:37.233","CDBH":"2","XSFX":"由西向东","XSFXDM":"2","KKMC":"动漫环路西与动漫西路交口正向"},{"KKBH":"610271010","HPHM":"津BM5535","JGSK":"2021-04-01 12:50:37.428","CDBH":"4","XSFX":"由南向北","XSFXDM":"3","KKMC":"中新大道与华五路交口"},{"KKBH":"7208910030000","HPHM":"津A9A150","JGSK":"2021-04-01 12:50:37.445","CDBH":"4","XSFX":"由西向东","XSFXDM":"2","KKMC":"海博道与安正路交口正向"},{"KKBH":"6102610040000","HPHM":"冀R4D884","JGSK":"2021-04-01 12:50:37.472","CDBH":"1","XSFX":"由东向西","XSFXDM":"1","KKMC":"中生大道与静湖西路（北侧）正向"},{"KKBH":"711","HPHM":"津HFZ977","JGSK":"2021-04-01 12:50:37.604","CDBH":"5","XSFX":"由南向北","XSFXDM":"3","KKMC":"不礼让行人中新大道与和旭路交口"},{"KKBH":"6071310030000","HPHM":"津A8S118","JGSK":"2021-04-01 12:50:37.66","CDBH":"2","XSFX":"由东向西","XSFXDM":"1","KKMC":"中央大道与海旭道交口正向"},{"KKBH":"7208910080000","HPHM":"津A20U01","JGSK":"2021-04-01 12:50:37.749","CDBH":"5","XSFX":"由西向东","XSFXDM":"2","KKMC":"海博道与荣盛路交口正向"},{"KKBH":"610271009","HPHM":"津AY1738","JGSK":"2021-04-01 12:50:37.865","CDBH":"8","XSFX":"由南向北","XSFXDM":"3","KKMC":"中新大道与泰七路交口"},{"KKBH":"610256113","HPHM":"津KG8822","JGSK":"2021-04-01 12:50:37.865","CDBH":"8","XSFX":"由北向南","XSFXDM":"4","KKMC":"中天大道与和风路交口"},{"KKBH":"610271009","HPHM":"津AY1738","JGSK":"2021-04-01 12:50:37.866","CDBH":"8","XSFX":"由南向北","XSFXDM":"3","KKMC":"中新大道与泰七路交口"},{"KKBH":"610266117","HPHM":"车牌","JGSK":"2021-04-01 12:50:37.915","CDBH":"5","XSFX":"由西向东","XSFXDM":"2","KKMC":"中生大道与和韵路交口"},{"KKBH":"610256115","HPHM":"津HBT758","JGSK":"2021-04-01 12:50:38.02","CDBH":"11","XSFX":"由北向南","XSFXDM":"4","KKMC":"中天大道与中生大道交口"},{"KKBH":"728031002000","HPHM":"黑PL7737","JGSK":"2021-04-01 12:50:38.067","CDBH":"1","XSFX":"由东向西","XSFXDM":"1","KKMC":"动漫中路与文一路交口"},{"KKBH":"720901002000","HPHM":"冀B609D0","JGSK":"2021-04-01 12:50:38.115","CDBH":"1","XSFX":"由东向西","XSFXDM":"1","KKMC":"玉林道与安正路交口"},{"KKBH":"610401004","HPHM":"津E22600","JGSK":"2021-04-01 12:50:38.122","CDBH":"1","XSFX":"由东向西","XSFXDM":"1","KKMC":"和畅路与和风路交口"},{"KKBH":"610266117","HPHM":"晋A8AB71","JGSK":"2021-04-01 12:50:38.142","CDBH":"8","XSFX":"由南向北","XSFXDM":"3","KKMC":"中生大道与和韵路交口"},{"KKBH":"7208810020000","HPHM":"津B2Z386","JGSK":"2021-04-01 12:50:38.234","CDBH":"9","XSFX":"由南向北","XSFXDM":"3","KKMC":"海旭道与安正路交口正向"},{"KKBH":"720881004000","HPHM":"津C60M92","JGSK":"2021-04-01 12:50:38.268","CDBH":"9","XSFX":"由西向东","XSFXDM":"2","KKMC":"海旭道与永盛路交口"},{"KKBH":"610266118","HPHM":"津J29399","JGSK":"2021-04-01 12:50:38.398","CDBH":"2","XSFX":"由东向西","XSFXDM":"1","KKMC":"中生大道与和畅路交口"},{"KKBH":"610276124","HPHM":"苏C636XV","JGSK":"2021-04-01 12:50:38.467","CDBH":"7","XSFX":"由南向北","XSFXDM":"3","KKMC":"中新大道与中生大道交口"},{"KKBH":"610391007","HPHM":"津GMH829","JGSK":"2021-04-01 12:50:38.52","CDBH":"1","XSFX":"由东向西","XSFXDM":"1","KKMC":"和韵路与和风路交口"},{"KKBH":"610256115","HPHM":"冀B021F8","JGSK":"2021-04-01 12:50:38.526","CDBH":"12","XSFX":"由北向南","XSFXDM":"4","KKMC":"中天大道与中生大道交口"},{"KKBH":"7208810050000","HPHM":"苏A32FN8","JGSK":"2021-04-01 12:50:38.602","CDBH":"7","XSFX":"由北向南","XSFXDM":"4","KKMC":"海旭道与明盛路交口正向"},{"KKBH":"7208910060000","HPHM":"津ADK6578","JGSK":"2021-04-01 12:50:38.615","CDBH":"2","XSFX":"由东向西","XSFXDM":"1","KKMC":"海博道与永盛路交口正向"},{"KKBH":"720871002000","HPHM":"津C38N01","JGSK":"2021-04-01 12:50:38.704","CDBH":"6","XSFX":"由南向北","XSFXDM":"3","KKMC":"安正路与芳菲路交口"},{"KKBH":"610256115","HPHM":"鲁RN055G","JGSK":"2021-04-01 12:50:38.706","CDBH":"2","XSFX":"由东向西","XSFXDM":"1","KKMC":"中天大道与中生大道交口"},{"KKBH":"610266118","HPHM":"津A7770警","JGSK":"2021-04-01 12:50:38.726","CDBH":"2","XSFX":"由东向西","XSFXDM":"1","KKMC":"中生大道与和畅路交口"},{"KKBH":"610271008","HPHM":"车牌","JGSK":"2021-04-01 12:50:38.872","CDBH":"1","XSFX":"由南向北","XSFXDM":"3","KKMC":"中新大道与航母主题公园支路交口"},{"KKBH":"610271009","HPHM":"津RTH330","JGSK":"2021-04-01 12:50:39.11","CDBH":"7","XSFX":"由南向北","XSFXDM":"3","KKMC":"中新大道与泰七路交口"},{"KKBH":"610251002","HPHM":"津A00755D","JGSK":"2021-04-01 12:50:39.129","CDBH":"3","XSFX":"由东向西","XSFXDM":"1","KKMC":"中天大道与和睦路交口"},{"KKBH":"610266118","HPHM":"津JQL558","JGSK":"2021-04-01 12:50:39.168","CDBH":"6","XSFX":"由西向东","XSFXDM":"2","KKMC":"中生大道与和畅路交口"},{"KKBH":"720891005000","HPHM":"津C56Q05","JGSK":"2021-04-01 12:50:39.269","CDBH":"3","XSFX":"由东向西","XSFXDM":"1","KKMC":"海博道与安明路交口"},{"KKBH":"610266118","HPHM":"津FYB789","JGSK":"2021-04-01 12:50:39.286","CDBH":"3","XSFX":"由东向西","XSFXDM":"1","KKMC":"中生大道与和畅路交口"},{"KKBH":"7208910050000","HPHM":"津E09717","JGSK":"2021-04-01 12:50:39.545","CDBH":"8","XSFX":"由南向北","XSFXDM":"3","KKMC":"海博道与安明路交口正向"},{"KKBH":"7208710020000","HPHM":"贵A5QP10","JGSK":"2021-04-01 12:50:39.576","CDBH":"9","XSFX":"由北向南","XSFXDM":"4","KKMC":"安正路与芳菲路交口正向"},{"KKBH":"711","HPHM":"津D87097","JGSK":"2021-04-01 12:50:39.584","CDBH":"8","XSFX":"由北向南","XSFXDM":"4","KKMC":"不礼让行人中新大道与和旭路交口"},{"KKBH":"610401004","HPHM":"津LAQ553","JGSK":"2021-04-01 12:50:39.619","CDBH":"5","XSFX":"由西向东","XSFXDM":"2","KKMC":"和畅路与和风路交口"},{"KKBH":"720891004000","HPHM":"津KD6875","JGSK":"2021-04-01 12:50:39.7","CDBH":"5","XSFX":"由西向东","XSFXDM":"2","KKMC":"海博道与安平路交口"},{"KKBH":"610256116","HPHM":"津G74588","JGSK":"2021-04-01 12:50:39.717","CDBH":"10","XSFX":"由北向南","XSFXDM":"4","KKMC":"中天大道与和顺路交口"},{"KKBH":"7205710040000","HPHM":"津RKF699","JGSK":"2021-04-01 12:50:39.753","CDBH":"1","XSFX":"由东向西","XSFXDM":"1","KKMC":"动漫东路与动漫中路交口正向"},{"KKBH":"7208910040000","HPHM":"津AK5955","JGSK":"2021-04-01 12:50:39.9","CDBH":"6","XSFX":"由西向东","XSFXDM":"2","KKMC":"海博道与安平路交口正向"},{"KKBH":"720871002000","HPHM":"津C7Z356","JGSK":"2021-04-01 12:50:39.98","CDBH":"5","XSFX":"由南向北","XSFXDM":"3","KKMC":"安正路与芳菲路交口"},{"KKBH":"720891003000","HPHM":"津NQG800","JGSK":"2021-04-01 12:50:39.991","CDBH":"7","XSFX":"由南向北","XSFXDM":"3","KKMC":"海博道与安正路交口"},{"KKBH":"610286127","HPHM":"津ADE5099","JGSK":"2021-04-01 12:50:40.261","CDBH":"5","XSFX":"由西向东","XSFXDM":"2","KKMC":"中津大道与和畅路交口"},{"KKBH":"610271008","HPHM":"津C720L1","JGSK":"2021-04-01 12:50:40.337","CDBH":"4","XSFX":"由北向南","XSFXDM":"4","KKMC":"中新大道与航母主题公园支路交口"},{"KKBH":"7208910030000","HPHM":"津NRR917","JGSK":"2021-04-01 12:50:40.354","CDBH":"4","XSFX":"由西向东","XSFXDM":"2","KKMC":"海博道与安正路交口正向"},{"KKBH":"610271009","HPHM":"津HJF950","JGSK":"2021-04-01 12:50:40.43","CDBH":"8","XSFX":"由南向北","XSFXDM":"3","KKMC":"中新大道与泰七路交口"},{"KKBH":"7205610020000","HPHM":"津C316A1","JGSK":"2021-04-01 12:50:40.444","CDBH":"1","XSFX":"由东向西","XSFXDM":"1","KKMC":"动漫北路与文三路交口正向"},{"KKBH":"610276124","HPHM":"津JXD612","JGSK":"2021-04-01 12:50:40.689","CDBH":"8","XSFX":"由南向北","XSFXDM":"3","KKMC":"中新大道与中生大道交口"},{"KKBH":"610271009","HPHM":"津CE2938","JGSK":"2021-04-01 12:50:40.702","CDBH":"7","XSFX":"由南向北","XSFXDM":"3","KKMC":"中新大道与泰七路交口"},{"KKBH":"610256115","HPHM":"冀HUV679","JGSK":"2021-04-01 12:50:40.705","CDBH":"1","XSFX":"由东向西","XSFXDM":"1","KKMC":"中天大道与中生大道交口"},{"KKBH":"7208910040000","HPHM":"车牌","JGSK":"2021-04-01 12:50:40.711","CDBH":"4","XSFX":"由西向东","XSFXDM":"2","KKMC":"海博道与安平路交口正向"},{"KKBH":"610266117","HPHM":"鲁AJ7C30","JGSK":"2021-04-01 12:50:40.786","CDBH":"11","XSFX":"由北向南","XSFXDM":"4","KKMC":"中生大道与和韵路交口"},{"KKBH":"720541003000","HPHM":"津HJN338","JGSK":"2021-04-01 12:50:40.919","CDBH":"3","XSFX":"由西向东","XSFXDM":"2","KKMC":"动漫环路西与动漫西路交口"},{"KKBH":"720891004000","HPHM":"车牌","JGSK":"2021-04-01 12:50:40.967","CDBH":"9","XSFX":"由南向北","XSFXDM":"3","KKMC":"海博道与安平路交口"},{"KKBH":"610256112","HPHM":"辽P90531","JGSK":"2021-04-01 12:50:40.98","CDBH":"9","XSFX":"由南向北","XSFXDM":"3","KKMC":"中天大道与中津大道交口"},{"KKBH":"720891003000","HPHM":"车牌","JGSK":"2021-04-01 12:50:41.133","CDBH":"6","XSFX":"由西向东","XSFXDM":"2","KKMC":"海博道与安正路交口"},{"KKBH":"7208910030000","HPHM":"津ADL2163","JGSK":"2021-04-01 12:50:41.145","CDBH":"9","XSFX":"由南向北","XSFXDM":"3","KKMC":"海博道与安正路交口正向"},{"KKBH":"610251002","HPHM":"津C33F36","JGSK":"2021-04-01 12:50:41.148","CDBH":"11","XSFX":"由北向南","XSFXDM":"4","KKMC":"中天大道与和睦路交口"},{"KKBH":"720891006000","HPHM":"津ADK6578","JGSK":"2021-04-01 12:50:41.181","CDBH":"2","XSFX":"由东向西","XSFXDM":"1","KKMC":"海博道与永盛路交口"},{"KKBH":"720881002000","HPHM":"津RAZ281","JGSK":"2021-04-01 12:50:41.401","CDBH":"10","XSFX":"由南向北","XSFXDM":"3","KKMC":"海旭道与安正路交口"},{"KKBH":"720881005000","HPHM":"津C00E60","JGSK":"2021-04-01 12:50:41.606","CDBH":"1","XSFX":"由东向西","XSFXDM":"1","KKMC":"海旭道与明盛路交口"},{"KKBH":"610266118","HPHM":"辽B5885U","JGSK":"2021-04-01 12:50:41.766","CDBH":"3","XSFX":"由东向西","XSFXDM":"1","KKMC":"中生大道与和畅路交口"},{"KKBH":"610276124","HPHM":"冀DVT265","JGSK":"2021-04-01 12:50:41.815","CDBH":"8","XSFX":"由南向北","XSFXDM":"3","KKMC":"中新大道与中生大道交口"},{"KKBH":"610256116","HPHM":"津GMV286","JGSK":"2021-04-01 12:50:41.945","CDBH":"10","XSFX":"由北向南","XSFXDM":"4","KKMC":"中天大道与和顺路交口"},{"KKBH":"610276126","HPHM":"车牌","JGSK":"2021-04-01 12:50:42.05","CDBH":"2","XSFX":"由东向西","XSFXDM":"1","KKMC":"中新大道与和意路交口"},{"KKBH":"610256115","HPHM":"津K77151","JGSK":"2021-04-01 12:50:42.06","CDBH":"2","XSFX":"由东向西","XSFXDM":"1","KKMC":"中天大道与中生大道交口"},{"KKBH":"610256115","HPHM":"鲁B30Z1G","JGSK":"2021-04-01 12:50:42.076","CDBH":"6","XSFX":"由西向东","XSFXDM":"2","KKMC":"中天大道与中生大道交口"},{"KKBH":"610256116","HPHM":"津AD68707","JGSK":"2021-04-01 12:50:42.105","CDBH":"12","XSFX":"由北向南","XSFXDM":"4","KKMC":"中天大道与和顺路交口"},{"KKBH":"7208810020000","HPHM":"津C38N01","JGSK":"2021-04-01 12:50:42.106","CDBH":"10","XSFX":"由南向北","XSFXDM":"3","KKMC":"海旭道与安正路交口正向"},{"KKBH":"610271009","HPHM":"津AY1738","JGSK":"2021-04-01 12:50:42.222","CDBH":"8","XSFX":"由南向北","XSFXDM":"3","KKMC":"中新大道与泰七路交口"},{"KKBH":"610256115","HPHM":"津E27608","JGSK":"2021-04-01 12:50:42.371","CDBH":"1","XSFX":"由东向西","XSFXDM":"1","KKMC":"中天大道与中生大道交口"},{"KKBH":"610276124","HPHM":"辽DL8263","JGSK":"2021-04-01 12:50:42.438","CDBH":"8","XSFX":"由南向北","XSFXDM":"3","KKMC":"中新大道与中生大道交口"},{"KKBH":"610276124","HPHM":"苏C636XV","JGSK":"2021-04-01 12:50:42.535","CDBH":"7","XSFX":"由南向北","XSFXDM":"3","KKMC":"中新大道与中生大道交口"},{"KKBH":"610271008","HPHM":"津A9S588","JGSK":"2021-04-01 12:50:42.545","CDBH":"1","XSFX":"由南向北","XSFXDM":"3","KKMC":"中新大道与航母主题公园支路交口"},{"KKBH":"610401004","HPHM":"辽HMB369","JGSK":"2021-04-01 12:50:42.587","CDBH":"2","XSFX":"由东向西","XSFXDM":"1","KKMC":"和畅路与和风路交口"},{"KKBH":"7208810020000","HPHM":"津RLX295","JGSK":"2021-04-01 12:50:42.649","CDBH":"9","XSFX":"由南向北","XSFXDM":"3","KKMC":"海旭道与安正路交口正向"},{"KKBH":"610276126","HPHM":"车牌","JGSK":"2021-04-01 12:50:42.777","CDBH":"8","XSFX":"由北向南","XSFXDM":"4","KKMC":"中新大道与和意路交口"},{"KKBH":"610271010","HPHM":"津BM5535","JGSK":"2021-04-01 12:50:42.858","CDBH":"4","XSFX":"由南向北","XSFXDM":"3","KKMC":"中新大道与华五路交口"},{"KKBH":"610266118","HPHM":"津MM4667","JGSK":"2021-04-01 12:50:42.93","CDBH":"6","XSFX":"由西向东","XSFXDM":"2","KKMC":"中生大道与和畅路交口"},{"KKBH":"711","HPHM":"津RZY988","JGSK":"2021-04-01 12:50:42.944","CDBH":"8","XSFX":"由北向南","XSFXDM":"4","KKMC":"不礼让行人中新大道与和旭路交口"},{"KKBH":"610256115","HPHM":"冀B3U1J1","JGSK":"2021-04-01 12:50:42.947","CDBH":"10","XSFX":"由北向南","XSFXDM":"4","KKMC":"中天大道与中生大道交口"},{"KKBH":"610401004","HPHM":"津E22600","JGSK":"2021-04-01 12:50:42.983","CDBH":"2","XSFX":"由东向西","XSFXDM":"1","KKMC":"和畅路与和风路交口"},{"KKBH":"720891008000","HPHM":"津A20U01","JGSK":"2021-04-01 12:50:43.012","CDBH":"5","XSFX":"由西向东","XSFXDM":"2","KKMC":"海博道与荣盛路交口"},{"KKBH":"610391007","HPHM":"辽P66E34","JGSK":"2021-04-01 12:50:43.143","CDBH":"10","XSFX":"由北向南","XSFXDM":"4","KKMC":"和韵路与和风路交口"},{"KKBH":"720881005000","HPHM":"苏A32FN8","JGSK":"2021-04-01 12:50:43.177","CDBH":"7","XSFX":"由北向南","XSFXDM":"4","KKMC":"海旭道与明盛路交口"},{"KKBH":"610276124","HPHM":"津FPL566","JGSK":"2021-04-01 12:50:43.209","CDBH":"7","XSFX":"由南向北","XSFXDM":"3","KKMC":"中新大道与中生大道交口"},{"KKBH":"610251002","HPHM":"车牌","JGSK":"2021-04-01 12:50:43.23","CDBH":"12","XSFX":"由北向南","XSFXDM":"4","KKMC":"中天大道与和睦路交口"},{"KKBH":"610266118","HPHM":"津J29399","JGSK":"2021-04-01 12:50:43.365","CDBH":"1","XSFX":"由东向西","XSFXDM":"1","KKMC":"中生大道与和畅路交口"},{"KKBH":"610256115","HPHM":"津C519H3","JGSK":"2021-04-01 12:50:43.374","CDBH":"2","XSFX":"由东向西","XSFXDM":"1","KKMC":"中天大道与中生大道交口"},{"KKBH":"610266117","HPHM":"京PKU535","JGSK":"2021-04-01 12:50:43.415","CDBH":"7","XSFX":"由南向北","XSFXDM":"3","KKMC":"中生大道与和韵路交口"},{"KKBH":"610271009","HPHM":"津RTH330","JGSK":"2021-04-01 12:50:43.427","CDBH":"7","XSFX":"由南向北","XSFXDM":"3","KKMC":"中新大道与泰七路交口"},{"KKBH":"610251002","HPHM":"车牌","JGSK":"2021-04-01 12:50:43.471","CDBH":"12","XSFX":"由北向南","XSFXDM":"4","KKMC":"中天大道与和睦路交口"},{"KKBH":"720871002000","HPHM":"贵A5QP10","JGSK":"2021-04-01 12:50:43.523","CDBH":"9","XSFX":"由北向南","XSFXDM":"4","KKMC":"安正路与芳菲路交口"},{"KKBH":"7208810020000","HPHM":"冀B5J1L1","JGSK":"2021-04-01 12:50:43.545","CDBH":"7","XSFX":"由西向东","XSFXDM":"2","KKMC":"海旭道与安正路交口正向"},{"KKBH":"7208610030000","HPHM":"津AZ5859","JGSK":"2021-04-01 12:50:43.549","CDBH":"5","XSFX":"由西向东","XSFXDM":"2","KKMC":"海晨道与安明路交口正向"},{"KKBH":"7208810020000","HPHM":"津H77076","JGSK":"2021-04-01 12:50:43.55","CDBH":"5","XSFX":"由西向东","XSFXDM":"2","KKMC":"海旭道与安正路交口正向"},{"KKBH":"610266118","HPHM":"陕E4G816","JGSK":"2021-04-01 12:50:43.564","CDBH":"5","XSFX":"由西向东","XSFXDM":"2","KKMC":"中生大道与和畅路交口"},{"KKBH":"610271010","HPHM":"黑P4848G","JGSK":"2021-04-01 12:50:43.656","CDBH":"5","XSFX":"由南向北","XSFXDM":"3","KKMC":"中新大道与华五路交口"},{"KKBH":"720571004000","HPHM":"津RKF699","JGSK":"2021-04-01 12:50:43.705","CDBH":"1","XSFX":"由东向西","XSFXDM":"1","KKMC":"动漫东路与动漫中路交口"},{"KKBH":"610266117","HPHM":"晋A8AB71","JGSK":"2021-04-01 12:50:43.844","CDBH":"9","XSFX":"由南向北","XSFXDM":"3","KKMC":"中生大道与和韵路交口"},{"KKBH":"610401004","HPHM":"辽HMB369","JGSK":"2021-04-01 12:50:43.859","CDBH":"3","XSFX":"由东向西","XSFXDM":"1","KKMC":"和畅路与和风路交口"},{"KKBH":"7280310020000","HPHM":"车牌","JGSK":"2021-04-01 12:50:43.878","CDBH":"8","XSFX":"由北向南","XSFXDM":"4","KKMC":"动漫中路与文一路交口正向"},{"KKBH":"7208810050000","HPHM":"冀EJ680U","JGSK":"2021-04-01 12:50:43.95","CDBH":"1","XSFX":"由东向西","XSFXDM":"1","KKMC":"海旭道与明盛路交口正向"},{"KKBH":"610271009","HPHM":"津HJF950","JGSK":"2021-04-01 12:50:43.983","CDBH":"8","XSFX":"由南向北","XSFXDM":"3","KKMC":"中新大道与泰七路交口"},{"KKBH":"610271009","HPHM":"津MAJ807","JGSK":"2021-04-01 12:50:44.004","CDBH":"4","XSFX":"由西向东","XSFXDM":"2","KKMC":"中新大道与泰七路交口"},{"KKBH":"610391007","HPHM":"津K68193","JGSK":"2021-04-01 12:50:44.103","CDBH":"1","XSFX":"由东向西","XSFXDM":"1","KKMC":"和韵路与和风路交口"},{"KKBH":"610256112","HPHM":"津AQA947","JGSK":"2021-04-01 12:50:44.119","CDBH":"2","XSFX":"由东向西","XSFXDM":"1","KKMC":"中天大道与中津大道交口"},{"KKBH":"720881002000","HPHM":"津B2Z386","JGSK":"2021-04-01 12:50:44.12","CDBH":"9","XSFX":"由南向北","XSFXDM":"3","KKMC":"海旭道与安正路交口"},{"KKBH":"720891004000","HPHM":"津AK5955","JGSK":"2021-04-01 12:50:44.264","CDBH":"5","XSFX":"由西向东","XSFXDM":"2","KKMC":"海博道与安平路交口"},{"KKBH":"610256115","HPHM":"冀CPC771","JGSK":"2021-04-01 12:50:44.307","CDBH":"3","XSFX":"由东向西","XSFXDM":"1","KKMC":"中天大道与中生大道交口"},{"KKBH":"7205410050000","HPHM":"津RNY076","JGSK":"2021-04-01 12:50:44.31","CDBH":"3","XSFX":"由西向东","XSFXDM":"2","KKMC":"动漫环路东与动漫西路交口正向"},{"KKBH":"610256111","HPHM":"鲁NL131B","JGSK":"2021-04-01 12:50:44.321","CDBH":"1","XSFX":"由西向东","XSFXDM":"2","KKMC":"中天大道与和惠路交口"},{"KKBH":"720891003000","HPHM":"津ADL2163","JGSK":"2021-04-01 12:50:44.394","CDBH":"8","XSFX":"由南向北","XSFXDM":"3","KKMC":"海博道与安正路交口"},{"KKBH":"610256112","HPHM":"津N88336","JGSK":"2021-04-01 12:50:44.552","CDBH":"1","XSFX":"由东向西","XSFXDM":"1","KKMC":"中天大道与中津大道交口"},{"KKBH":"610256111","HPHM":"车牌","JGSK":"2021-04-01 12:50:44.577","CDBH":"1","XSFX":"由西向东","XSFXDM":"2","KKMC":"中天大道与和惠路交口"},{"KKBH":"720891004000","HPHM":"津AU6658","JGSK":"2021-04-01 12:50:44.582","CDBH":"6","XSFX":"由西向东","XSFXDM":"2","KKMC":"海博道与安平路交口"},{"KKBH":"720861003000","HPHM":"津FEE213","JGSK":"2021-04-01 12:50:44.676","CDBH":"4","XSFX":"由西向东","XSFXDM":"2","KKMC":"海晨道与安明路交口"},{"KKBH":"610276124","HPHM":"津JXD612","JGSK":"2021-04-01 12:50:44.7","CDBH":"8","XSFX":"由南向北","XSFXDM":"3","KKMC":"中新大道与中生大道交口"},{"KKBH":"610276126","HPHM":"车牌","JGSK":"2021-04-01 12:50:44.705","CDBH":"8","XSFX":"由北向南","XSFXDM":"4","KKMC":"中新大道与和意路交口"},{"KKBH":"720891003000","HPHM":"车牌","JGSK":"2021-04-01 12:50:44.731","CDBH":"6","XSFX":"由西向东","XSFXDM":"2","KKMC":"海博道与安正路交口"},{"KKBH":"610391008","HPHM":"津ADC8290","JGSK":"2021-04-01 12:50:44.743","CDBH":"1","XSFX":"由东向西","XSFXDM":"1","KKMC":"和韵路与和旭路交口"},{"KKBH":"610256115","HPHM":"川SB1201","JGSK":"2021-04-01 12:50:44.859","CDBH":"1","XSFX":"由东向西","XSFXDM":"1","KKMC":"中天大道与中生大道交口"},{"KKBH":"610276124","HPHM":"鲁NU67B5","JGSK":"2021-04-01 12:50:44.957","CDBH":"7","XSFX":"由南向北","XSFXDM":"3","KKMC":"中新大道与中生大道交口"},{"KKBH":"610401004","HPHM":"津LAQ553","JGSK":"2021-04-01 12:50:45.208","CDBH":"6","XSFX":"由西向东","XSFXDM":"2","KKMC":"和畅路与和风路交口"},{"KKBH":"7208810020000","HPHM":"冀A738RJ","JGSK":"2021-04-01 12:50:45.251","CDBH":"5","XSFX":"由西向东","XSFXDM":"2","KKMC":"海旭道与安正路交口正向"},{"KKBH":"610256115","HPHM":"鲁RN055G","JGSK":"2021-04-01 12:50:45.34","CDBH":"3","XSFX":"由东向西","XSFXDM":"1","KKMC":"中天大道与中生大道交口"},{"KKBH":"720561002000","HPHM":"津C316A1","JGSK":"2021-04-01 12:50:45.389","CDBH":"1","XSFX":"由东向西","XSFXDM":"1","KKMC":"动漫北路与文三路交口"},{"KKBH":"7208910060000","HPHM":"津RMM994","JGSK":"2021-04-01 12:50:45.48","CDBH":"5","XSFX":"由西向东","XSFXDM":"2","KKMC":"海博道与永盛路交口正向"},{"KKBH":"610266118","HPHM":"津GHC018","JGSK":"2021-04-01 12:50:45.574","CDBH":"8","XSFX":"由南向北","XSFXDM":"3","KKMC":"中生大道与和畅路交口"},{"KKBH":"610256116","HPHM":"津G74588","JGSK":"2021-04-01 12:50:45.614","CDBH":"11","XSFX":"由北向南","XSFXDM":"4","KKMC":"中天大道与和顺路交口"},{"KKBH":"7208910060000","HPHM":"津G00412","JGSK":"2021-04-01 12:50:45.628","CDBH":"7","XSFX":"由西向东","XSFXDM":"2","KKMC":"海博道与永盛路交口正向"},{"KKBH":"610391007","HPHM":"津GMH829","JGSK":"2021-04-01 12:50:45.721","CDBH":"2","XSFX":"由东向西","XSFXDM":"1","KKMC":"和韵路与和风路交口"},{"KKBH":"7208810020000","HPHM":"津C7Z356","JGSK":"2021-04-01 12:50:45.808","CDBH":"9","XSFX":"由南向北","XSFXDM":"3","KKMC":"海旭道与安正路交口正向"},{"KKBH":"610286127","HPHM":"津C9Z386","JGSK":"2021-04-01 12:50:46.006","CDBH":"8","XSFX":"由南向北","XSFXDM":"3","KKMC":"中津大道与和畅路交口"},{"KKBH":"610256115","HPHM":"车牌","JGSK":"2021-04-01 12:50:46.032","CDBH":"11","XSFX":"由北向南","XSFXDM":"4","KKMC":"中天大道与中生大道交口"},{"KKBH":"720861003000","HPHM":"冀B3L0T8","JGSK":"2021-04-01 12:50:46.12","CDBH":"1","XSFX":"由东向西","XSFXDM":"1","KKMC":"海晨道与安明路交口"},{"KKBH":"610276124","HPHM":"辽DL8263","JGSK":"2021-04-01 12:50:46.14","CDBH":"8","XSFX":"由南向北","XSFXDM":"3","KKMC":"中新大道与中生大道交口"},{"KKBH":"711","HPHM":"津DQB999","JGSK":"2021-04-01 12:50:46.145","CDBH":"8","XSFX":"由北向南","XSFXDM":"4","KKMC":"不礼让行人中新大道与和旭路交口"},{"KKBH":"610391007","HPHM":"津KW3255","JGSK":"2021-04-01 12:50:46.176","CDBH":"5","XSFX":"由西向东","XSFXDM":"2","KKMC":"和韵路与和风路交口"},{"KKBH":"610391007","HPHM":"津H13856","JGSK":"2021-04-01 12:50:46.183","CDBH":"10","XSFX":"由北向南","XSFXDM":"4","KKMC":"和韵路与和风路交口"},{"KKBH":"7208910080000","HPHM":"冀JF09895","JGSK":"2021-04-01 12:50:46.27","CDBH":"12","XSFX":"由北向南","XSFXDM":"4","KKMC":"海博道与荣盛路交口正向"},{"KKBH":"610256115","HPHM":"津ADD1618","JGSK":"2021-04-01 12:50:46.434","CDBH":"3","XSFX":"由东向西","XSFXDM":"1","KKMC":"中天大道与中生大道交口"},{"KKBH":"610276124","HPHM":"津C2M302","JGSK":"2021-04-01 12:50:46.511","CDBH":"4","XSFX":"由西向东","XSFXDM":"2","KKMC":"中新大道与中生大道交口"},{"KKBH":"720891004000","HPHM":"车牌","JGSK":"2021-04-01 12:50:46.569","CDBH":"9","XSFX":"由南向北","XSFXDM":"3","KKMC":"海博道与安平路交口"},{"KKBH":"7208910030000","HPHM":"津A19K97","JGSK":"2021-04-01 12:50:46.636","CDBH":"6","XSFX":"由西向东","XSFXDM":"2","KKMC":"海博道与安正路交口正向"},{"KKBH":"610261005000","HPHM":"鲁NGZ921","JGSK":"2021-04-01 12:50:46.647","CDBH":"2","XSFX":"由南向北","XSFXDM":"3","KKMC":"中生大道与静湖西路（南侧）"},{"KKBH":"610256111","HPHM":"车牌","JGSK":"2021-04-01 12:50:46.737","CDBH":"3","XSFX":"由西向东","XSFXDM":"2","KKMC":"中天大道与和惠路交口"},{"KKBH":"7208810060000","HPHM":"冀CW6873","JGSK":"2021-04-01 12:50:46.889","CDBH":"2","XSFX":"由西向东","XSFXDM":"2","KKMC":"海旭道与庄盛路交口正向"},{"KKBH":"7208910080000","HPHM":"京CDG068","JGSK":"2021-04-01 12:50:46.895","CDBH":"7","XSFX":"由西向东","XSFXDM":"2","KKMC":"海博道与荣盛路交口正向"},{"KKBH":"720881002000","HPHM":"津C38N01","JGSK":"2021-04-01 12:50:46.921","CDBH":"10","XSFX":"由南向北","XSFXDM":"3","KKMC":"海旭道与安正路交口"},{"KKBH":"711","HPHM":"津JMH821","JGSK":"2021-04-01 12:50:46.963","CDBH":"5","XSFX":"由南向北","XSFXDM":"3","KKMC":"不礼让行人中新大道与和旭路交口"},{"KKBH":"610271010","HPHM":"津RYY135","JGSK":"2021-04-01 12:50:47.007","CDBH":"4","XSFX":"由南向北","XSFXDM":"3","KKMC":"中新大道与华五路交口"},{"KKBH":"610261004000","HPHM":"冀R4D884","JGSK":"2021-04-01 12:50:47.045","CDBH":"1","XSFX":"由东向西","XSFXDM":"1","KKMC":"中生大道与静湖西路（北侧）"},{"KKBH":"610391006","HPHM":"车牌","JGSK":"2021-04-01 12:50:47.081","CDBH":"8","XSFX":"由南向北","XSFXDM":"3","KKMC":"和韵路与和意路交口"},{"KKBH":"7205710030000","HPHM":"车牌","JGSK":"2021-04-01 12:50:47.096","CDBH":"1","XSFX":"由东向西","XSFXDM":"1","KKMC":"动漫东路与文三路交口正向"},{"KKBH":"720881002000","HPHM":"冀B5J1L1","JGSK":"2021-04-01 12:50:47.154","CDBH":"8","XSFX":"由西向东","XSFXDM":"2","KKMC":"海旭道与安正路交口"},{"KKBH":"610276124","HPHM":"津AMX188","JGSK":"2021-04-01 12:50:47.186","CDBH":"8","XSFX":"由南向北","XSFXDM":"3","KKMC":"中新大道与中生大道交口"},{"KKBH":"610391007","HPHM":"津AD62994","JGSK":"2021-04-01 12:50:47.273","CDBH":"8","XSFX":"由南向北","XSFXDM":"3","KKMC":"和韵路与和风路交口"},{"KKBH":"610276124","HPHM":"津FPL566","JGSK":"2021-04-01 12:50:47.34","CDBH":"7","XSFX":"由南向北","XSFXDM":"3","KKMC":"中新大道与中生大道交口"},{"KKBH":"610401004","HPHM":"津H57538","JGSK":"2021-04-01 12:50:47.45","CDBH":"4","XSFX":"由西向东","XSFXDM":"2","KKMC":"和畅路与和风路交口"},{"KKBH":"610266118","HPHM":"津ADL3259","JGSK":"2021-04-01 12:50:47.554","CDBH":"10","XSFX":"由北向南","XSFXDM":"4","KKMC":"中生大道与和畅路交口"},{"KKBH":"720811002000","HPHM":"京N0UN18","JGSK":"2021-04-01 12:50:47.737","CDBH":"1","XSFX":"由东向西","XSFXDM":"1","KKMC":"动漫南路与文一路交口"},{"KKBH":"7208910060000","HPHM":"津MYG612","JGSK":"2021-04-01 12:50:47.747","CDBH":"7","XSFX":"由西向东","XSFXDM":"2","KKMC":"海博道与永盛路交口正向"},{"KKBH":"610401005","HPHM":"车牌","JGSK":"2021-04-01 12:50:47.803","CDBH":"12","XSFX":"由北向南","XSFXDM":"4","KKMC":"和畅路与和顺路交口"},{"KKBH":"610256115","HPHM":"车牌","JGSK":"2021-04-01 12:50:47.867","CDBH":"10","XSFX":"由北向南","XSFXDM":"4","KKMC":"中天大道与中生大道交口"},{"KKBH":"610266117","HPHM":"鲁NED889","JGSK":"2021-04-01 12:50:48.01","CDBH":"4","XSFX":"由西向东","XSFXDM":"2","KKMC":"中生大道与和韵路交口"},{"KKBH":"6102661220000","HPHM":"冀CP8966","JGSK":"2021-04-01 12:50:48.145","CDBH":"2","XSFX":"由西向东","XSFXDM":"2","KKMC":"生态城中生大道故道河一桥西向东上桥处正向"},{"KKBH":"720861003000","HPHM":"车牌","JGSK":"2021-04-01 12:50:48.439","CDBH":"5","XSFX":"由西向东","XSFXDM":"2","KKMC":"海晨道与安明路交口"},{"KKBH":"610251001","HPHM":"津AR9679","JGSK":"2021-04-01 12:50:48.568","CDBH":"9","XSFX":"由北向南","XSFXDM":"4","KKMC":"中天大道与和畅路交口"},{"KKBH":"610271010","HPHM":"黑P4848G","JGSK":"2021-04-01 12:50:48.778","CDBH":"5","XSFX":"由南向北","XSFXDM":"3","KKMC":"中新大道与华五路交口"},{"KKBH":"7205610020000","HPHM":"津CAS758","JGSK":"2021-04-01 12:50:48.804","CDBH":"1","XSFX":"由东向西","XSFXDM":"1","KKMC":"动漫北路与文三路交口正向"},{"KKBH":"720881002000","HPHM":"津RLX295","JGSK":"2021-04-01 12:50:48.918","CDBH":"9","XSFX":"由南向北","XSFXDM":"3","KKMC":"海旭道与安正路交口"},{"KKBH":"610401004","HPHM":"辽PX5083","JGSK":"2021-04-01 12:50:48.953","CDBH":"4","XSFX":"由西向东","XSFXDM":"2","KKMC":"和畅路与和风路交口"},{"KKBH":"720891005000","HPHM":"津E09717","JGSK":"2021-04-01 12:50:49.194","CDBH":"8","XSFX":"由南向北","XSFXDM":"3","KKMC":"海博道与安明路交口"},{"KKBH":"610271008","HPHM":"车牌","JGSK":"2021-04-01 12:50:49.239","CDBH":"5","XSFX":"由北向南","XSFXDM":"4","KKMC":"中新大道与航母主题公园支路交口"},{"KKBH":"711","HPHM":"鲁N398XA","JGSK":"2021-04-01 12:50:49.263","CDBH":"8","XSFX":"由北向南","XSFXDM":"4","KKMC":"不礼让行人中新大道与和旭路交口"},{"KKBH":"610261005000","HPHM":"冀B6G3F2","JGSK":"2021-04-01 12:50:49.368","CDBH":"2","XSFX":"由南向北","XSFXDM":"3","KKMC":"中生大道与静湖西路（南侧）"},{"KKBH":"720891006000","HPHM":"津RMM994","JGSK":"2021-04-01 12:50:49.448","CDBH":"5","XSFX":"由西向东","XSFXDM":"2","KKMC":"海博道与永盛路交口"},{"KKBH":"610266117","HPHM":"津RQE456","JGSK":"2021-04-01 12:50:49.579","CDBH":"8","XSFX":"由南向北","XSFXDM":"3","KKMC":"中生大道与和韵路交口"},{"KKBH":"7208610020000","HPHM":"津NHT381","JGSK":"2021-04-01 12:50:49.684","CDBH":"10","XSFX":"由北向南","XSFXDM":"4","KKMC":"海晨道与安正路交口正向"},{"KKBH":"7205410020000","HPHM":"车牌","JGSK":"2021-04-01 12:50:49.712","CDBH":"1","XSFX":"由东向西","XSFXDM":"1","KKMC":"动漫环路西与动漫中路交口正向"},{"KKBH":"7208910050000","HPHM":"车牌","JGSK":"2021-04-01 12:50:49.734","CDBH":"1","XSFX":"由东向西","XSFXDM":"1","KKMC":"海博道与安明路交口正向"},{"KKBH":"720891006000","HPHM":"津G00412","JGSK":"2021-04-01 12:50:49.777","CDBH":"7","XSFX":"由西向东","XSFXDM":"2","KKMC":"海博道与永盛路交口"},{"KKBH":"7208710020000","HPHM":"车牌","JGSK":"2021-04-01 12:50:50.031","CDBH":"7","XSFX":"由南向北","XSFXDM":"3","KKMC":"安正路与芳菲路交口正向"},{"KKBH":"720881002000","HPHM":"津H77076","JGSK":"2021-04-01 12:50:50.068","CDBH":"5","XSFX":"由西向东","XSFXDM":"2","KKMC":"海旭道与安正路交口"},{"KKBH":"610391007","HPHM":"津AD62994","JGSK":"2021-04-01 12:50:50.11","CDBH":"9","XSFX":"由南向北","XSFXDM":"3","KKMC":"和韵路与和风路交口"},{"KKBH":"7205410020000","HPHM":"车牌","JGSK":"2021-04-01 12:50:50.113","CDBH":"1","XSFX":"由东向西","XSFXDM":"1","KKMC":"动漫环路西与动漫中路交口正向"},{"KKBH":"720541005000","HPHM":"津RNY076","JGSK":"2021-04-01 12:50:50.124","CDBH":"3","XSFX":"由西向东","XSFXDM":"2","KKMC":"动漫环路东与动漫西路交口"},{"KKBH":"610276124","HPHM":"鲁NU67B5","JGSK":"2021-04-01 12:50:50.145","CDBH":"7","XSFX":"由南向北","XSFXDM":"3","KKMC":"中新大道与中生大道交口"},{"KKBH":"7208810050000","HPHM":"鲁MY6993","JGSK":"2021-04-01 12:50:50.157","CDBH":"9","XSFX":"由北向南","XSFXDM":"4","KKMC":"海旭道与明盛路交口正向"},{"KKBH":"610266118","HPHM":"陕E4G816","JGSK":"2021-04-01 12:50:50.218","CDBH":"5","XSFX":"由西向东","XSFXDM":"2","KKMC":"中生大道与和畅路交口"},{"KKBH":"720891008000","HPHM":"京CDG068","JGSK":"2021-04-01 12:50:50.343","CDBH":"7","XSFX":"由西向东","XSFXDM":"2","KKMC":"海博道与荣盛路交口"},{"KKBH":"610266118","HPHM":"津GHC018","JGSK":"2021-04-01 12:50:50.398","CDBH":"9","XSFX":"由南向北","XSFXDM":"3","KKMC":"中生大道与和畅路交口"},{"KKBH":"610256115","HPHM":"津RUR459","JGSK":"2021-04-01 12:50:50.425","CDBH":"3","XSFX":"由东向西","XSFXDM":"1","KKMC":"中天大道与中生大道交口"},{"KKBH":"610391006","HPHM":"车牌","JGSK":"2021-04-01 12:50:50.482","CDBH":"8","XSFX":"由南向北","XSFXDM":"3","KKMC":"和韵路与和意路交口"},{"KKBH":"610256111","HPHM":"津C85698","JGSK":"2021-04-01 12:50:50.515","CDBH":"7","XSFX":"由北向南","XSFXDM":"4","KKMC":"中天大道与和惠路交口"},{"KKBH":"711","HPHM":"津GMM913","JGSK":"2021-04-01 12:50:50.626","CDBH":"7","XSFX":"由北向南","XSFXDM":"4","KKMC":"不礼让行人中新大道与和旭路交口"},{"KKBH":"610266118","HPHM":"鲁DR105C","JGSK":"2021-04-01 12:50:50.69","CDBH":"5","XSFX":"由西向东","XSFXDM":"2","KKMC":"中生大道与和畅路交口"},{"KKBH":"7208810020000","HPHM":"冀BQ881C","JGSK":"2021-04-01 12:50:50.713","CDBH":"5","XSFX":"由西向东","XSFXDM":"2","KKMC":"海旭道与安正路交口正向"},{"KKBH":"610391007","HPHM":"津KW3255","JGSK":"2021-04-01 12:50:50.714","CDBH":"6","XSFX":"由西向东","XSFXDM":"2","KKMC":"和韵路与和风路交口"},{"KKBH":"610276124","HPHM":"苏D70R10","JGSK":"2021-04-01 12:50:50.726","CDBH":"7","XSFX":"由南向北","XSFXDM":"3","KKMC":"中新大道与中生大道交口"},{"KKBH":"610256114","HPHM":"冀J503AC","JGSK":"2021-04-01 12:50:50.887","CDBH":"2","XSFX":"由西向东","XSFXDM":"2","KKMC":"中天大道与和旭路交口"},{"KKBH":"610256115","HPHM":"冀HUV679","JGSK":"2021-04-01 12:50:50.936","CDBH":"2","XSFX":"由东向西","XSFXDM":"1","KKMC":"中天大道与中生大道交口"},{"KKBH":"7208810060000","HPHM":"车牌","JGSK":"2021-04-01 12:50:50.96","CDBH":"4","XSFX":"由南向北","XSFXDM":"3","KKMC":"海旭道与庄盛路交口正向"},{"KKBH":"7208710020000","HPHM":"津GCK882","JGSK":"2021-04-01 12:50:50.99","CDBH":"5","XSFX":"由南向北","XSFXDM":"3","KKMC":"安正路与芳菲路交口正向"},{"KKBH":"610256114","HPHM":"津C5D516","JGSK":"2021-04-01 12:50:51.002","CDBH":"1","XSFX":"由西向东","XSFXDM":"2","KKMC":"中天大道与和旭路交口"},{"KKBH":"610401004","HPHM":"津H57538","JGSK":"2021-04-01 12:50:51.048","CDBH":"5","XSFX":"由西向东","XSFXDM":"2","KKMC":"和畅路与和风路交口"},{"KKBH":"610276124","HPHM":"津AMX188","JGSK":"2021-04-01 12:50:51.105","CDBH":"8","XSFX":"由南向北","XSFXDM":"3","KKMC":"中新大道与中生大道交口"},{"KKBH":"7205410050000","HPHM":"津HJN338","JGSK":"2021-04-01 12:50:51.112","CDBH":"3","XSFX":"由西向东","XSFXDM":"2","KKMC":"动漫环路东与动漫西路交口正向"},{"KKBH":"610271008","HPHM":"津FAY609","JGSK":"2021-04-01 12:50:51.138","CDBH":"4","XSFX":"由北向南","XSFXDM":"4","KKMC":"中新大道与航母主题公园支路交口"},{"KKBH":"720881005000","HPHM":"冀EJ680U","JGSK":"2021-04-01 12:50:51.21","CDBH":"2","XSFX":"由东向西","XSFXDM":"1","KKMC":"海旭道与明盛路交口"},{"KKBH":"610256116","HPHM":"津D71671","JGSK":"2021-04-01 12:50:51.235","CDBH":"12","XSFX":"由北向南","XSFXDM":"4","KKMC":"中天大道与和顺路交口"},{"KKBH":"610266117","HPHM":"京PKU535","JGSK":"2021-04-01 12:50:51.347","CDBH":"8","XSFX":"由南向北","XSFXDM":"3","KKMC":"中生大道与和韵路交口"},{"KKBH":"610266118","HPHM":"津ADQ2667","JGSK":"2021-04-01 12:50:51.454","CDBH":"6","XSFX":"由西向东","XSFXDM":"2","KKMC":"中生大道与和畅路交口"},{"KKBH":"610276124","HPHM":"车牌","JGSK":"2021-04-01 12:50:51.751","CDBH":"8","XSFX":"由南向北","XSFXDM":"3","KKMC":"中新大道与中生大道交口"},{"KKBH":"610276124","HPHM":"津HZC687","JGSK":"2021-04-01 12:50:51.838","CDBH":"10","XSFX":"由北向南","XSFXDM":"4","KKMC":"中新大道与中生大道交口"},{"KKBH":"610271009","HPHM":"津MAJ807","JGSK":"2021-04-01 12:50:51.86","CDBH":"4","XSFX":"由西向东","XSFXDM":"2","KKMC":"中新大道与泰七路交口"},{"KKBH":"7208910030000","HPHM":"津AR9777","JGSK":"2021-04-01 12:50:51.877","CDBH":"6","XSFX":"由西向东","XSFXDM":"2","KKMC":"海博道与安正路交口正向"},{"KKBH":"720891006000","HPHM":"津MYG612","JGSK":"2021-04-01 12:50:52.017","CDBH":"7","XSFX":"由西向东","XSFXDM":"2","KKMC":"海博道与永盛路交口"},{"KKBH":"610276125","HPHM":"冀A34C33","JGSK":"2021-04-01 12:50:52.082","CDBH":"4","XSFX":"由南向北","XSFXDM":"3","KKMC":"中新大道与和顺路交口"},{"KKBH":"7208910040000","HPHM":"车牌","JGSK":"2021-04-01 12:50:52.086","CDBH":"6","XSFX":"由西向东","XSFXDM":"2","KKMC":"海博道与安平路交口正向"},{"KKBH":"610271008","HPHM":"津CB5151","JGSK":"2021-04-01 12:50:52.103","CDBH":"5","XSFX":"由北向南","XSFXDM":"4","KKMC":"中新大道与航母主题公园支路交口"},{"KKBH":"720881006000","HPHM":"冀CW6873","JGSK":"2021-04-01 12:50:52.128","CDBH":"2","XSFX":"由西向东","XSFXDM":"2","KKMC":"海旭道与庄盛路交口"},{"KKBH":"610271009","HPHM":"冀B2D99V","JGSK":"2021-04-01 12:50:52.138","CDBH":"11","XSFX":"由北向南","XSFXDM":"4","KKMC":"中新大道与泰七路交口"},{"KKBH":"7208810020000","HPHM":"辽PFP381","JGSK":"2021-04-01 12:50:52.174","CDBH":"3","XSFX":"由东向西","XSFXDM":"1","KKMC":"海旭道与安正路交口正向"},{"KKBH":"7280310060000","HPHM":"车牌","JGSK":"2021-04-01 12:50:52.189","CDBH":"6","XSFX":"由南向北","XSFXDM":"3","KKMC":"动漫中路与文三路交口正向"},{"KKBH":"610266122000","HPHM":"冀CP8966","JGSK":"2021-04-01 12:50:52.191","CDBH":"2","XSFX":"由西向东","XSFXDM":"2","KKMC":"生态城中生大道故道河一桥西向东上桥处"},{"KKBH":"7208910050000","HPHM":"豫JUS121","JGSK":"2021-04-01 12:50:52.245","CDBH":"8","XSFX":"由南向北","XSFXDM":"3","KKMC":"海博道与安明路交口正向"},{"KKBH":"720881002000","HPHM":"津C7Z356","JGSK":"2021-04-01 12:50:52.279","CDBH":"9","XSFX":"由南向北","XSFXDM":"3","KKMC":"海旭道与安正路交口"},{"KKBH":"610256112","HPHM":"车牌","JGSK":"2021-04-01 12:50:52.31","CDBH":"7","XSFX":"由南向北","XSFXDM":"3","KKMC":"中天大道与中津大道交口"},{"KKBH":"610276124","HPHM":"车牌","JGSK":"2021-04-01 12:50:52.336","CDBH":"11","XSFX":"由北向南","XSFXDM":"4","KKMC":"中新大道与中生大道交口"},{"KKBH":"720881002000","HPHM":"冀A738RJ","JGSK":"2021-04-01 12:50:52.552","CDBH":"6","XSFX":"由西向东","XSFXDM":"2","KKMC":"海旭道与安正路交口"},{"KKBH":"610271009","HPHM":"津MKH955","JGSK":"2021-04-01 12:50:52.574","CDBH":"5","XSFX":"由西向东","XSFXDM":"2","KKMC":"中新大道与泰七路交口"},{"KKBH":"7205710040000","HPHM":"车牌","JGSK":"2021-04-01 12:50:52.602","CDBH":"1","XSFX":"由东向西","XSFXDM":"1","KKMC":"动漫东路与动漫中路交口正向"},{"KKBH":"7205410030000","HPHM":"车牌","JGSK":"2021-04-01 12:50:52.603","CDBH":"8","XSFX":"由南向北","XSFXDM":"3","KKMC":"动漫环路西与动漫西路交口正向"},{"KKBH":"610276126","HPHM":"车牌","JGSK":"2021-04-01 12:50:52.617","CDBH":"2","XSFX":"由东向西","XSFXDM":"1","KKMC":"中新大道与和意路交口"},{"KKBH":"610401004","HPHM":"辽PX5083","JGSK":"2021-04-01 12:50:52.649","CDBH":"5","XSFX":"由西向东","XSFXDM":"2","KKMC":"和畅路与和风路交口"},{"KKBH":"610276124","HPHM":"津MAJ109","JGSK":"2021-04-01 12:50:52.664","CDBH":"2","XSFX":"由东向西","XSFXDM":"1","KKMC":"中新大道与中生大道交口"},{"KKBH":"7208810050000","HPHM":"津QR5768","JGSK":"2021-04-01 12:50:52.805","CDBH":"4","XSFX":"由西向东","XSFXDM":"2","KKMC":"海旭道与明盛路交口正向"},{"KKBH":"7208710020000","HPHM":"冀B5J1L1","JGSK":"2021-04-01 12:50:52.92","CDBH":"10","XSFX":"由北向南","XSFXDM":"4","KKMC":"安正路与芳菲路交口正向"},{"KKBH":"610286127","HPHM":"车牌","JGSK":"2021-04-01 12:50:52.952","CDBH":"9","XSFX":"由南向北","XSFXDM":"3","KKMC":"中津大道与和畅路交口"},{"KKBH":"610266117","HPHM":"鲁NED889","JGSK":"2021-04-01 12:50:52.965","CDBH":"4","XSFX":"由西向东","XSFXDM":"2","KKMC":"中生大道与和韵路交口"},{"KKBH":"610256115","HPHM":"津AY2206","JGSK":"2021-04-01 12:50:52.969","CDBH":"3","XSFX":"由东向西","XSFXDM":"1","KKMC":"中天大道与中生大道交口"},{"KKBH":"610256115","HPHM":"车牌","JGSK":"2021-04-01 12:50:53.302","CDBH":"12","XSFX":"由北向南","XSFXDM":"4","KKMC":"中天大道与中生大道交口"},{"KKBH":"610276124","HPHM":"津A0L417","JGSK":"2021-04-01 12:50:53.451","CDBH":"7","XSFX":"由南向北","XSFXDM":"3","KKMC":"中新大道与中生大道交口"},{"KKBH":"720861002000","HPHM":"津NHT381","JGSK":"2021-04-01 12:50:53.502","CDBH":"10","XSFX":"由北向南","XSFXDM":"4","KKMC":"海晨道与安正路交口"},{"KKBH":"7208610030000","HPHM":"津C138C7","JGSK":"2021-04-01 12:50:53.574","CDBH":"7","XSFX":"由南向北","XSFXDM":"3","KKMC":"海晨道与安明路交口正向"},{"KKBH":"610401004","HPHM":"津C85X70","JGSK":"2021-04-01 12:50:53.592","CDBH":"5","XSFX":"由西向东","XSFXDM":"2","KKMC":"和畅路与和风路交口"},{"KKBH":"610271008","HPHM":"津FAY609","JGSK":"2021-04-01 12:50:53.623","CDBH":"4","XSFX":"由北向南","XSFXDM":"4","KKMC":"中新大道与航母主题公园支路交口"},{"KKBH":"7280310020000","HPHM":"津RKF699","JGSK":"2021-04-01 12:50:53.656","CDBH":"5","XSFX":"由南向北","XSFXDM":"3","KKMC":"动漫中路与文一路交口正向"},{"KKBH":"610256112","HPHM":"津FAL398","JGSK":"2021-04-01 12:50:53.827","CDBH":"1","XSFX":"由东向西","XSFXDM":"1","KKMC":"中天大道与中津大道交口"},{"KKBH":"7208810020000","HPHM":"津AF14818","JGSK":"2021-04-01 12:50:53.959","CDBH":"7","XSFX":"由西向东","XSFXDM":"2","KKMC":"海旭道与安正路交口正向"},{"KKBH":"720871002000","HPHM":"津GCK882","JGSK":"2021-04-01 12:50:54.066","CDBH":"5","XSFX":"由南向北","XSFXDM":"3","KKMC":"安正路与芳菲路交口"},{"KKBH":"610276124","HPHM":"津HZC687","JGSK":"2021-04-01 12:50:54.148","CDBH":"10","XSFX":"由北向南","XSFXDM":"4","KKMC":"中新大道与中生大道交口"},{"KKBH":"610391006","HPHM":"津DWH311","JGSK":"2021-04-01 12:50:54.224","CDBH":"1","XSFX":"由东向西","XSFXDM":"1","KKMC":"和韵路与和意路交口"},{"KKBH":"7208210040000","HPHM":"车牌","JGSK":"2021-04-01 12:50:54.26","CDBH":"5","XSFX":"由北向南","XSFXDM":"4","KKMC":"动漫西路与动漫北路交口正向"},{"KKBH":"610256114","HPHM":"辽A97GJ1","JGSK":"2021-04-01 12:50:54.389","CDBH":"1","XSFX":"由西向东","XSFXDM":"2","KKMC":"中天大道与和旭路交口"},{"KKBH":"610256114","HPHM":"津A7M506","JGSK":"2021-04-01 12:50:54.59","CDBH":"2","XSFX":"由西向东","XSFXDM":"2","KKMC":"中天大道与和旭路交口"},{"KKBH":"610276124","HPHM":"苏D70R10","JGSK":"2021-04-01 12:50:54.625","CDBH":"7","XSFX":"由南向北","XSFXDM":"3","KKMC":"中新大道与中生大道交口"},{"KKBH":"610271010","HPHM":"津ADC5609","JGSK":"2021-04-01 12:50:54.628","CDBH":"4","XSFX":"由南向北","XSFXDM":"3","KKMC":"中新大道与华五路交口"},{"KKBH":"7209010020000","HPHM":"津REK782","JGSK":"2021-04-01 12:50:54.645","CDBH":"1","XSFX":"由东向西","XSFXDM":"1","KKMC":"玉林道与安正路交口正向"},{"KKBH":"610266118","HPHM":"津ADQ2667","JGSK":"2021-04-01 12:50:54.704","CDBH":"6","XSFX":"由西向东","XSFXDM":"2","KKMC":"中生大道与和畅路交口"},{"KKBH":"610276124","HPHM":"津KBP579","JGSK":"2021-04-01 12:50:54.744","CDBH":"11","XSFX":"由北向南","XSFXDM":"4","KKMC":"中新大道与中生大道交口"},{"KKBH":"610256112","HPHM":"津RWL550","JGSK":"2021-04-01 12:50:55.266","CDBH":"10","XSFX":"由北向南","XSFXDM":"4","KKMC":"中天大道与中津大道交口"},{"KKBH":"610256113","HPHM":"津F07653","JGSK":"2021-04-01 12:50:55.331","CDBH":"4","XSFX":"由南向北","XSFXDM":"3","KKMC":"中天大道与和风路交口"},{"KKBH":"7208710020000","HPHM":"晋A968RK","JGSK":"2021-04-01 12:50:55.641","CDBH":"5","XSFX":"由南向北","XSFXDM":"3","KKMC":"安正路与芳菲路交口正向"},{"KKBH":"720881005000","HPHM":"鲁MY6993","JGSK":"2021-04-01 12:50:55.663","CDBH":"9","XSFX":"由北向南","XSFXDM":"4","KKMC":"海旭道与明盛路交口"},{"KKBH":"720891008000","HPHM":"冀JF09895","JGSK":"2021-04-01 12:50:55.845","CDBH":"12","XSFX":"由北向南","XSFXDM":"4","KKMC":"海博道与荣盛路交口"},{"KKBH":"610256112","HPHM":"津MF1952","JGSK":"2021-04-01 12:50:55.917","CDBH":"8","XSFX":"由南向北","XSFXDM":"3","KKMC":"中天大道与中津大道交口"},{"KKBH":"610256113","HPHM":"津FCA780","JGSK":"2021-04-01 12:50:55.967","CDBH":"8","XSFX":"由北向南","XSFXDM":"4","KKMC":"中天大道与和风路交口"},{"KKBH":"610266117","HPHM":"津RQE456","JGSK":"2021-04-01 12:50:55.987","CDBH":"9","XSFX":"由南向北","XSFXDM":"3","KKMC":"中生大道与和韵路交口"},{"KKBH":"720891003000","HPHM":"车牌","JGSK":"2021-04-01 12:50:56.016","CDBH":"5","XSFX":"由西向东","XSFXDM":"2","KKMC":"海博道与安正路交口"},{"KKBH":"610271010","HPHM":"津C06192","JGSK":"2021-04-01 12:50:56.034","CDBH":"5","XSFX":"由南向北","XSFXDM":"3","KKMC":"中新大道与华五路交口"},{"KKBH":"720571004000","HPHM":"津GCQ277","JGSK":"2021-04-01 12:50:56.187","CDBH":"1","XSFX":"由东向西","XSFXDM":"1","KKMC":"动漫东路与动漫中路交口"},{"KKBH":"610391007","HPHM":"车牌","JGSK":"2021-04-01 12:50:56.231","CDBH":"2","XSFX":"由东向西","XSFXDM":"1","KKMC":"和韵路与和风路交口"},{"KKBH":"7208910030000","HPHM":"津ADH5511","JGSK":"2021-04-01 12:50:56.239","CDBH":"6","XSFX":"由西向东","XSFXDM":"2","KKMC":"海博道与安正路交口正向"},{"KKBH":"7208810020000","HPHM":"鲁GU7889","JGSK":"2021-04-01 12:50:56.358","CDBH":"7","XSFX":"由西向东","XSFXDM":"2","KKMC":"海旭道与安正路交口正向"},{"KKBH":"610276124","HPHM":"津NCF977","JGSK":"2021-04-01 12:50:56.406","CDBH":"7","XSFX":"由南向北","XSFXDM":"3","KKMC":"中新大道与中生大道交口"},{"KKBH":"610256111","HPHM":"津A09895D","JGSK":"2021-04-01 12:50:56.586","CDBH":"5","XSFX":"由南向北","XSFXDM":"3","KKMC":"中天大道与和惠路交口"},{"KKBH":"7208810020000","HPHM":"津GCK882","JGSK":"2021-04-01 12:50:56.782","CDBH":"9","XSFX":"由南向北","XSFXDM":"3","KKMC":"海旭道与安正路交口正向"},{"KKBH":"610266118","HPHM":"鲁DR105C","JGSK":"2021-04-01 12:50:56.784","CDBH":"5","XSFX":"由西向东","XSFXDM":"2","KKMC":"中生大道与和畅路交口"},{"KKBH":"610256115","HPHM":"津ADK0272","JGSK":"2021-04-01 12:50:56.862","CDBH":"10","XSFX":"由北向南","XSFXDM":"4","KKMC":"中天大道与中生大道交口"},{"KKBH":"610286127","HPHM":"吉AC906S","JGSK":"2021-04-01 12:50:56.872","CDBH":"5","XSFX":"由西向东","XSFXDM":"2","KKMC":"中津大道与和畅路交口"},{"KKBH":"7280310030000","HPHM":"津N88334","JGSK":"2021-04-01 12:50:56.913","CDBH":"4","XSFX":"由南向北","XSFXDM":"3","KKMC":"动漫中路与文二路交口正向"},{"KKBH":"610256114","HPHM":"津FLN177","JGSK":"2021-04-01 12:50:56.984","CDBH":"8","XSFX":"由北向南","XSFXDM":"4","KKMC":"中天大道与和旭路交口"},{"KKBH":"7209010020000","HPHM":"津E12068","JGSK":"2021-04-01 12:50:56.988","CDBH":"1","XSFX":"由东向西","XSFXDM":"1","KKMC":"玉林道与安正路交口正向"},{"KKBH":"720561002000","HPHM":"津CAS758","JGSK":"2021-04-01 12:50:57.071","CDBH":"1","XSFX":"由东向西","XSFXDM":"1","KKMC":"动漫北路与文三路交口"},{"KKBH":"720891004000","HPHM":"冀JH9854","JGSK":"2021-04-01 12:50:57.15","CDBH":"5","XSFX":"由西向东","XSFXDM":"2","KKMC":"海博道与安平路交口"},{"KKBH":"610271010","HPHM":"车牌","JGSK":"2021-04-01 12:50:57.352","CDBH":"5","XSFX":"由南向北","XSFXDM":"3","KKMC":"中新大道与华五路交口"},{"KKBH":"720881002000","HPHM":"津AF14818","JGSK":"2021-04-01 12:50:57.394","CDBH":"8","XSFX":"由西向东","XSFXDM":"2","KKMC":"海旭道与安正路交口"},{"KKBH":"610276124","HPHM":"津A0L417","JGSK":"2021-04-01 12:50:57.585","CDBH":"7","XSFX":"由南向北","XSFXDM":"3","KKMC":"中新大道与中生大道交口"},{"KKBH":"720871002000","HPHM":"冀B5J1L1","JGSK":"2021-04-01 12:50:57.611","CDBH":"9","XSFX":"由北向南","XSFXDM":"4","KKMC":"安正路与芳菲路交口"},{"KKBH":"610401004","HPHM":"津C85X70","JGSK":"2021-04-01 12:50:57.613","CDBH":"6","XSFX":"由西向东","XSFXDM":"2","KKMC":"和畅路与和风路交口"},{"KKBH":"610271009","HPHM":"津B2D99V","JGSK":"2021-04-01 12:50:57.755","CDBH":"11","XSFX":"由北向南","XSFXDM":"4","KKMC":"中新大道与泰七路交口"},{"KKBH":"720891005000","HPHM":"豫JUS121","JGSK":"2021-04-01 12:50:57.83","CDBH":"8","XSFX":"由南向北","XSFXDM":"3","KKMC":"海博道与安明路交口"},{"KKBH":"610256115","HPHM":"津C51E08","JGSK":"2021-04-01 12:50:57.917","CDBH":"3","XSFX":"由东向西","XSFXDM":"1","KKMC":"中天大道与中生大道交口"},{"KKBH":"7208610020000","HPHM":"津J12121","JGSK":"2021-04-01 12:50:57.947","CDBH":"11","XSFX":"由北向南","XSFXDM":"4","KKMC":"海晨道与安正路交口正向"},{"KKBH":"7400110020000","HPHM":"豫JQ9672","JGSK":"2021-04-01 12:50:58.061","CDBH":"4","XSFX":"由南向北","XSFXDM":"3","KKMC":"静湖南路与华一路交口正向"},{"KKBH":"720891004000","HPHM":"车牌","JGSK":"2021-04-01 12:50:58.173","CDBH":"9","XSFX":"由南向北","XSFXDM":"3","KKMC":"海博道与安平路交口"},{"KKBH":"610276124","HPHM":"津KBP579","JGSK":"2021-04-01 12:50:58.473","CDBH":"11","XSFX":"由北向南","XSFXDM":"4","KKMC":"中新大道与中生大道交口"},{"KKBH":"610401004","HPHM":"津ADB6363","JGSK":"2021-04-01 12:50:58.63","CDBH":"7","XSFX":"由南向北","XSFXDM":"3","KKMC":"和畅路与和风路交口"},{"KKBH":"610276124","HPHM":"津MS0307","JGSK":"2021-04-01 12:50:58.733","CDBH":"10","XSFX":"由北向南","XSFXDM":"4","KKMC":"中新大道与中生大道交口"},{"KKBH":"6102610040000","HPHM":"津D38277","JGSK":"2021-04-01 12:50:58.846","CDBH":"3","XSFX":"由南向北","XSFXDM":"3","KKMC":"中生大道与静湖西路（北侧）正向"},{"KKBH":"7208810020000","HPHM":"津A62900","JGSK":"2021-04-01 12:50:58.869","CDBH":"7","XSFX":"由西向东","XSFXDM":"2","KKMC":"海旭道与安正路交口正向"},{"KKBH":"610256112","HPHM":"津RTC820","JGSK":"2021-04-01 12:50:58.936","CDBH":"1","XSFX":"由东向西","XSFXDM":"1","KKMC":"中天大道与中津大道交口"},{"KKBH":"7208610030000","HPHM":"黑AJX130","JGSK":"2021-04-01 12:50:58.946","CDBH":"7","XSFX":"由南向北","XSFXDM":"3","KKMC":"海晨道与安明路交口正向"},{"KKBH":"720891004000","HPHM":"车牌","JGSK":"2021-04-01 12:50:58.969","CDBH":"8","XSFX":"由南向北","XSFXDM":"3","KKMC":"海博道与安平路交口"},{"KKBH":"720871002000","HPHM":"晋A968RK","JGSK":"2021-04-01 12:50:59.105","CDBH":"5","XSFX":"由南向北","XSFXDM":"3","KKMC":"安正路与芳菲路交口"},{"KKBH":"720881002000","HPHM":"辽PFP381","JGSK":"2021-04-01 12:50:59.279","CDBH":"3","XSFX":"由东向西","XSFXDM":"1","KKMC":"海旭道与安正路交口"},{"KKBH":"720891004000","HPHM":"津HSV681","JGSK":"2021-04-01 12:50:59.305","CDBH":"4","XSFX":"由西向东","XSFXDM":"2","KKMC":"海博道与安平路交口"},{"KKBH":"610401004","HPHM":"津E10398","JGSK":"2021-04-01 12:50:59.335","CDBH":"2","XSFX":"由东向西","XSFXDM":"1","KKMC":"和畅路与和风路交口"},{"KKBH":"610276124","HPHM":"津MAJ109","JGSK":"2021-04-01 12:50:59.37","CDBH":"2","XSFX":"由东向西","XSFXDM":"1","KKMC":"中新大道与中生大道交口"},{"KKBH":"610271009","HPHM":"津MKH955","JGSK":"2021-04-01 12:50:59.459","CDBH":"6","XSFX":"由西向东","XSFXDM":"2","KKMC":"中新大道与泰七路交口"},{"KKBH":"610256114","HPHM":"津FLN177","JGSK":"2021-04-01 12:50:59.489","CDBH":"8","XSFX":"由北向南","XSFXDM":"4","KKMC":"中天大道与和旭路交口"},{"KKBH":"610276124","HPHM":"津C1Y671","JGSK":"2021-04-01 12:50:59.538","CDBH":"7","XSFX":"由南向北","XSFXDM":"3","KKMC":"中新大道与中生大道交口"},{"KKBH":"7208910030000","HPHM":"鲁D737QT","JGSK":"2021-04-01 12:50:59.612","CDBH":"6","XSFX":"由西向东","XSFXDM":"2","KKMC":"海博道与安正路交口正向"},{"KKBH":"728031002000","HPHM":"津RKF699","JGSK":"2021-04-01 12:50:59.915","CDBH":"5","XSFX":"由南向北","XSFXDM":"3","KKMC":"动漫中路与文一路交口"},{"KKBH":"720571001000","HPHM":"津C600P5","JGSK":"2021-04-01 12:50:59.951","CDBH":"6","XSFX":"由北向南","XSFXDM":"4","KKMC":"动漫东路与文一路交口"},{"KKBH":"610276124","HPHM":"蒙D976P9","JGSK":"2021-04-01 12:51:00.011","CDBH":"5","XSFX":"由西向东","XSFXDM":"2","KKMC":"中新大道与中生大道交口"},{"KKBH":"610256111","HPHM":"鲁NL131B","JGSK":"2021-04-01 12:51:00.146","CDBH":"1","XSFX":"由西向东","XSFXDM":"2","KKMC":"中天大道与和惠路交口"},{"KKBH":"610256115","HPHM":"津ADK0272","JGSK":"2021-04-01 12:51:00.192","CDBH":"10","XSFX":"由北向南","XSFXDM":"4","KKMC":"中天大道与中生大道交口"},{"KKBH":"610256115","HPHM":"津HSX891","JGSK":"2021-04-01 12:51:00.313","CDBH":"1","XSFX":"由东向西","XSFXDM":"1","KKMC":"中天大道与中生大道交口"},{"KKBH":"610391006","HPHM":"津RMB834","JGSK":"2021-04-01 12:51:00.349","CDBH":"8","XSFX":"由南向北","XSFXDM":"3","KKMC":"和韵路与和意路交口"},{"KKBH":"7208610030000","HPHM":"车牌","JGSK":"2021-04-01 12:51:00.396","CDBH":"8","XSFX":"由南向北","XSFXDM":"3","KKMC":"海晨道与安明路交口正向"},{"KKBH":"7208910030000","HPHM":"津KD6875","JGSK":"2021-04-01 12:51:00.443","CDBH":"4","XSFX":"由西向东","XSFXDM":"2","KKMC":"海博道与安正路交口正向"},{"KKBH":"610276124","HPHM":"津RJJ932","JGSK":"2021-04-01 12:51:00.514","CDBH":"8","XSFX":"由南向北","XSFXDM":"3","KKMC":"中新大道与中生大道交口"},{"KKBH":"610391006","HPHM":"津DWH311","JGSK":"2021-04-01 12:51:00.556","CDBH":"2","XSFX":"由东向西","XSFXDM":"1","KKMC":"和韵路与和意路交口"},{"KKBH":"610256112","HPHM":"津MF1952","JGSK":"2021-04-01 12:51:00.642","CDBH":"9","XSFX":"由南向北","XSFXDM":"3","KKMC":"中天大道与中津大道交口"},{"KKBH":"6071310030000","HPHM":"津KQ1618","JGSK":"2021-04-01 12:51:00.722","CDBH":"1","XSFX":"由东向西","XSFXDM":"1","KKMC":"中央大道与海旭道交口正向"},{"KKBH":"610251001","HPHM":"津CGC086","JGSK":"2021-04-01 12:51:01.002","CDBH":"7","XSFX":"由北向南","XSFXDM":"4","KKMC":"中天大道与和畅路交口"},{"KKBH":"610391006","HPHM":"车牌","JGSK":"2021-04-01 12:51:01.01","CDBH":"5","XSFX":"由西向东","XSFXDM":"2","KKMC":"和韵路与和意路交口"},{"KKBH":"610256113","HPHM":"津MAJ396","JGSK":"2021-04-01 12:51:01.052","CDBH":"1","XSFX":"由西向东","XSFXDM":"2","KKMC":"中天大道与和风路交口"},{"KKBH":"610391007","HPHM":"车牌","JGSK":"2021-04-01 12:51:01.091","CDBH":"3","XSFX":"由东向西","XSFXDM":"1","KKMC":"和韵路与和风路交口"},{"KKBH":"610276124","HPHM":"津NCF977","JGSK":"2021-04-01 12:51:01.112","CDBH":"7","XSFX":"由南向北","XSFXDM":"3","KKMC":"中新大道与中生大道交口"},{"KKBH":"7280310020000","HPHM":"车牌","JGSK":"2021-04-01 12:51:01.303","CDBH":"4","XSFX":"由西向东","XSFXDM":"2","KKMC":"动漫中路与文一路交口正向"},{"KKBH":"7205710040000","HPHM":"车牌","JGSK":"2021-04-01 12:51:01.305","CDBH":"1","XSFX":"由东向西","XSFXDM":"1","KKMC":"动漫东路与动漫中路交口正向"},{"KKBH":"7208910050000","HPHM":"津AT1578","JGSK":"2021-04-01 12:51:01.311","CDBH":"3","XSFX":"由东向西","XSFXDM":"1","KKMC":"海博道与安明路交口正向"},{"KKBH":"610391006","HPHM":"车牌","JGSK":"2021-04-01 12:51:01.491","CDBH":"5","XSFX":"由西向东","XSFXDM":"2","KKMC":"和韵路与和意路交口"},{"KKBH":"720881002000","HPHM":"鲁GU7889","JGSK":"2021-04-01 12:51:01.558","CDBH":"8","XSFX":"由西向东","XSFXDM":"2","KKMC":"海旭道与安正路交口"},{"KKBH":"720901002000","HPHM":"津REK782","JGSK":"2021-04-01 12:51:01.965","CDBH":"1","XSFX":"由东向西","XSFXDM":"1","KKMC":"玉林道与安正路交口"},{"KKBH":"7208810020000","HPHM":"晋A968RK","JGSK":"2021-04-01 12:51:01.973","CDBH":"9","XSFX":"由南向北","XSFXDM":"3","KKMC":"海旭道与安正路交口正向"},{"KKBH":"610266118","HPHM":"津A9H773","JGSK":"2021-04-01 12:51:02.029","CDBH":"7","XSFX":"由南向北","XSFXDM":"3","KKMC":"中生大道与和畅路交口"},{"KKBH":"610286127","HPHM":"车牌","JGSK":"2021-04-01 12:51:02.053","CDBH":"4","XSFX":"由西向东","XSFXDM":"2","KKMC":"中津大道与和畅路交口"},{"KKBH":"610276124","HPHM":"鲁F8983L","JGSK":"2021-04-01 12:51:02.087","CDBH":"7","XSFX":"由南向北","XSFXDM":"3","KKMC":"中新大道与中生大道交口"},{"KKBH":"610256113","HPHM":"津F07653","JGSK":"2021-04-01 12:51:02.125","CDBH":"4","XSFX":"由南向北","XSFXDM":"3","KKMC":"中天大道与和风路交口"},{"KKBH":"610256112","HPHM":"津C9S928","JGSK":"2021-04-01 12:51:02.131","CDBH":"1","XSFX":"由东向西","XSFXDM":"1","KKMC":"中天大道与中津大道交口"},{"KKBH":"610256112","HPHM":"车牌","JGSK":"2021-04-01 12:51:02.242","CDBH":"8","XSFX":"由南向北","XSFXDM":"3","KKMC":"中天大道与中津大道交口"},{"KKBH":"610276124","HPHM":"津HFZ977","JGSK":"2021-04-01 12:51:02.252","CDBH":"8","XSFX":"由南向北","XSFXDM":"3","KKMC":"中新大道与中生大道交口"},{"KKBH":"6103261420000","HPHM":"辽PH5317","JGSK":"2021-04-01 12:51:02.459","CDBH":"13","XSFX":"由北向南","XSFXDM":"4","KKMC":"中成大道与泰七路交口正向"},{"KKBH":"728031003000","HPHM":"津N88334","JGSK":"2021-04-01 12:51:02.485","CDBH":"4","XSFX":"由南向北","XSFXDM":"3","KKMC":"动漫中路与文二路交口"},{"KKBH":"7208710020000","HPHM":"津AF14818","JGSK":"2021-04-01 12:51:02.611","CDBH":"9","XSFX":"由北向南","XSFXDM":"4","KKMC":"安正路与芳菲路交口正向"},{"KKBH":"610256115","HPHM":"津C032R3","JGSK":"2021-04-01 12:51:02.7","CDBH":"1","XSFX":"由东向西","XSFXDM":"1","KKMC":"中天大道与中生大道交口"},{"KKBH":"7205710010000","HPHM":"津HYB129","JGSK":"2021-04-01 12:51:02.75","CDBH":"2","XSFX":"由西向东","XSFXDM":"2","KKMC":"动漫东路与文一路交口正向"},{"KKBH":"7208810020000","HPHM":"川S69M61","JGSK":"2021-04-01 12:51:02.805","CDBH":"7","XSFX":"由西向东","XSFXDM":"2","KKMC":"海旭道与安正路交口正向"},{"KKBH":"7208910030000","HPHM":"津JTN986","JGSK":"2021-04-01 12:51:02.886","CDBH":"11","XSFX":"由北向南","XSFXDM":"4","KKMC":"海博道与安正路交口正向"},{"KKBH":"610401004","HPHM":"津E10398","JGSK":"2021-04-01 12:51:02.905","CDBH":"3","XSFX":"由东向西","XSFXDM":"1","KKMC":"和畅路与和风路交口"},{"KKBH":"7208610030000","HPHM":"津E30968","JGSK":"2021-04-01 12:51:02.98","CDBH":"2","XSFX":"由东向西","XSFXDM":"1","KKMC":"海晨道与安明路交口正向"},{"KKBH":"610266117","HPHM":"津NU9309","JGSK":"2021-04-01 12:51:03.025","CDBH":"7","XSFX":"由南向北","XSFXDM":"3","KKMC":"中生大道与和韵路交口"},{"KKBH":"6103261420000","HPHM":"冀J22C90","JGSK":"2021-04-01 12:51:03.034","CDBH":"11","XSFX":"由北向南","XSFXDM":"4","KKMC":"中成大道与泰七路交口正向"},{"KKBH":"7208910030000","HPHM":"津AU6658","JGSK":"2021-04-01 12:51:03.074","CDBH":"4","XSFX":"由西向东","XSFXDM":"2","KKMC":"海博道与安正路交口正向"},{"KKBH":"7208810050000","HPHM":"冀HZ0903","JGSK":"2021-04-01 12:51:03.199","CDBH":"4","XSFX":"由西向东","XSFXDM":"2","KKMC":"海旭道与明盛路交口正向"},{"KKBH":"610276124","HPHM":"津MS0307","JGSK":"2021-04-01 12:51:03.273","CDBH":"10","XSFX":"由北向南","XSFXDM":"4","KKMC":"中新大道与中生大道交口"},{"KKBH":"610256113","HPHM":"津FCA780","JGSK":"2021-04-01 12:51:03.375","CDBH":"8","XSFX":"由北向南","XSFXDM":"4","KKMC":"中天大道与和风路交口"},{"KKBH":"610276124","HPHM":"津RJJ932","JGSK":"2021-04-01 12:51:03.431","CDBH":"8","XSFX":"由南向北","XSFXDM":"3","KKMC":"中新大道与中生大道交口"},{"KKBH":"610256115","HPHM":"冀AB089M","JGSK":"2021-04-01 12:51:03.454","CDBH":"7","XSFX":"由南向北","XSFXDM":"3","KKMC":"中天大道与中生大道交口"},{"KKBH":"610276125","HPHM":"豫E0983X","JGSK":"2021-04-01 12:51:03.636","CDBH":"5","XSFX":"由南向北","XSFXDM":"3","KKMC":"中新大道与和顺路交口"},{"KKBH":"610256112","HPHM":"津ADE5099","JGSK":"2021-04-01 12:51:03.736","CDBH":"4","XSFX":"由西向东","XSFXDM":"2","KKMC":"中天大道与中津大道交口"},{"KKBH":"7208810020000","HPHM":"车牌","JGSK":"2021-04-01 12:51:03.753","CDBH":"11","XSFX":"由南向北","XSFXDM":"3","KKMC":"海旭道与安正路交口正向"},{"KKBH":"610276124","HPHM":"津C1Y671","JGSK":"2021-04-01 12:51:03.83","CDBH":"7","XSFX":"由南向北","XSFXDM":"3","KKMC":"中新大道与中生大道交口"},{"KKBH":"7208910030000","HPHM":"冀A7L9R6","JGSK":"2021-04-01 12:51:03.869","CDBH":"12","XSFX":"由北向南","XSFXDM":"4","KKMC":"海博道与安正路交口正向"},{"KKBH":"610276125","HPHM":"津NAB786","JGSK":"2021-04-01 12:51:03.876","CDBH":"7","XSFX":"由北向南","XSFXDM":"4","KKMC":"中新大道与和顺路交口"},{"KKBH":"7205710040000","HPHM":"车牌","JGSK":"2021-04-01 12:51:03.881","CDBH":"2","XSFX":"由东向西","XSFXDM":"1","KKMC":"动漫东路与动漫中路交口正向"},{"KKBH":"7208810020000","HPHM":"津AF06640","JGSK":"2021-04-01 12:51:03.976","CDBH":"2","XSFX":"由东向西","XSFXDM":"1","KKMC":"海旭道与安正路交口正向"},{"KKBH":"7208910090000","HPHM":"津RGW727","JGSK":"2021-04-01 12:51:03.981","CDBH":"2","XSFX":"由西向东","XSFXDM":"2","KKMC":"海博道与弘通路交口正向"},{"KKBH":"610391006","HPHM":"津RMB834","JGSK":"2021-04-01 12:51:04.008","CDBH":"8","XSFX":"由南向北","XSFXDM":"3","KKMC":"和韵路与和意路交口"},{"KKBH":"7208610030000","HPHM":"闽GKG760","JGSK":"2021-04-01 12:51:04.022","CDBH":"10","XSFX":"由北向南","XSFXDM":"4","KKMC":"海晨道与安明路交口正向"},{"KKBH":"610256113","HPHM":"津MAJ396","JGSK":"2021-04-01 12:51:04.022","CDBH":"1","XSFX":"由西向东","XSFXDM":"2","KKMC":"中天大道与和风路交口"},{"KKBH":"610286127","HPHM":"吉AC906S","JGSK":"2021-04-01 12:51:04.053","CDBH":"6","XSFX":"由西向东","XSFXDM":"2","KKMC":"中津大道与和畅路交口"},{"KKBH":"610256115","HPHM":"渝GHW456","JGSK":"2021-04-01 12:51:04.134","CDBH":"3","XSFX":"由东向西","XSFXDM":"1","KKMC":"中天大道与中生大道交口"},{"KKBH":"7208910030000","HPHM":"津AK5955","JGSK":"2021-04-01 12:51:04.145","CDBH":"6","XSFX":"由西向东","XSFXDM":"2","KKMC":"海博道与安正路交口正向"},{"KKBH":"610286127","HPHM":"津NN5606","JGSK":"2021-04-01 12:51:04.272","CDBH":"7","XSFX":"由南向北","XSFXDM":"3","KKMC":"中津大道与和畅路交口"},{"KKBH":"7208810060000","HPHM":"冀CW6873","JGSK":"2021-04-01 12:51:04.294","CDBH":"4","XSFX":"由南向北","XSFXDM":"3","KKMC":"海旭道与庄盛路交口正向"},{"KKBH":"6102610040000","HPHM":"冀B9X0U0","JGSK":"2021-04-01 12:51:04.312","CDBH":"1","XSFX":"由东向西","XSFXDM":"1","KKMC":"中生大道与静湖西路（北侧）正向"},{"KKBH":"720881002000","HPHM":"津A62900","JGSK":"2021-04-01 12:51:04.44","CDBH":"8","XSFX":"由西向东","XSFXDM":"2","KKMC":"海旭道与安正路交口"},{"KKBH":"610266118","HPHM":"津ADP2700","JGSK":"2021-04-01 12:51:04.457","CDBH":"7","XSFX":"由南向北","XSFXDM":"3","KKMC":"中生大道与和畅路交口"},{"KKBH":"7208810040000","HPHM":"冀H0171K","JGSK":"2021-04-01 12:51:04.477","CDBH":"5","XSFX":"由西向东","XSFXDM":"2","KKMC":"海旭道与永盛路交口正向"},{"KKBH":"610391006","HPHM":"车牌","JGSK":"2021-04-01 12:51:04.585","CDBH":"4","XSFX":"由西向东","XSFXDM":"2","KKMC":"和韵路与和意路交口"},{"KKBH":"610286127","HPHM":"津C92B58","JGSK":"2021-04-01 12:51:04.97","CDBH":"1","XSFX":"由东向西","XSFXDM":"1","KKMC":"中津大道与和畅路交口"},{"KKBH":"610256115","HPHM":"津HQB668","JGSK":"2021-04-01 12:51:05.028","CDBH":"5","XSFX":"由西向东","XSFXDM":"2","KKMC":"中天大道与中生大道交口"},{"KKBH":"610256111","HPHM":"津JKJ978","JGSK":"2021-04-01 12:51:05.043","CDBH":"5","XSFX":"由南向北","XSFXDM":"3","KKMC":"中天大道与和惠路交口"},{"KKBH":"610326142000","HPHM":"冀J22C90","JGSK":"2021-04-01 12:51:05.066","CDBH":"11","XSFX":"由北向南","XSFXDM":"4","KKMC":"中成大道与泰七路交口"},{"KKBH":"7208810020000","HPHM":"豫P9R722","JGSK":"2021-04-01 12:51:05.136","CDBH":"5","XSFX":"由西向东","XSFXDM":"2","KKMC":"海旭道与安正路交口正向"},{"KKBH":"7280310060000","HPHM":"津A13W76","JGSK":"2021-04-01 12:51:05.237","CDBH":"1","XSFX":"由东向西","XSFXDM":"1","KKMC":"动漫中路与文三路交口正向"},{"KKBH":"610256112","HPHM":"鲁ND787Y","JGSK":"2021-04-01 12:51:05.263","CDBH":"1","XSFX":"由东向西","XSFXDM":"1","KKMC":"中天大道与中津大道交口"},{"KKBH":"728031002000","HPHM":"津C37A36","JGSK":"2021-04-01 12:51:05.279","CDBH":"2","XSFX":"由东向西","XSFXDM":"1","KKMC":"动漫中路与文一路交口"},{"KKBH":"7208810060000","HPHM":"津AUL326","JGSK":"2021-04-01 12:51:05.336","CDBH":"5","XSFX":"由南向北","XSFXDM":"3","KKMC":"海旭道与庄盛路交口正向"},{"KKBH":"6102610030000","HPHM":"冀RU0Q80","JGSK":"2021-04-01 12:51:05.375","CDBH":"8","XSFX":"由北向南","XSFXDM":"4","KKMC":"中生大道与静湖南路交口正向"},{"KKBH":"610256115","HPHM":"冀AB089M","JGSK":"2021-04-01 12:51:05.541","CDBH":"7","XSFX":"由南向北","XSFXDM":"3","KKMC":"中天大道与中生大道交口"},{"KKBH":"720901002000","HPHM":"津E12068","JGSK":"2021-04-01 12:51:05.567","CDBH":"1","XSFX":"由东向西","XSFXDM":"1","KKMC":"玉林道与安正路交口"},{"KKBH":"7280310020000","HPHM":"车牌","JGSK":"2021-04-01 12:51:05.607","CDBH":"5","XSFX":"由南向北","XSFXDM":"3","KKMC":"动漫中路与文一路交口正向"},{"KKBH":"610276126","HPHM":"津RTZ737","JGSK":"2021-04-01 12:51:05.69","CDBH":"2","XSFX":"由东向西","XSFXDM":"1","KKMC":"中新大道与和意路交口"},{"KKBH":"610271009","HPHM":"京N009A4","JGSK":"2021-04-01 12:51:05.901","CDBH":"8","XSFX":"由南向北","XSFXDM":"3","KKMC":"中新大道与泰七路交口"},{"KKBH":"610276124","HPHM":"津HFZ977","JGSK":"2021-04-01 12:51:05.911","CDBH":"8","XSFX":"由南向北","XSFXDM":"3","KKMC":"中新大道与中生大道交口"},{"KKBH":"610276125","HPHM":"津A07277F","JGSK":"2021-04-01 12:51:05.952","CDBH":"5","XSFX":"由南向北","XSFXDM":"3","KKMC":"中新大道与和顺路交口"},{"KKBH":"610401004","HPHM":"津ADN6363","JGSK":"2021-04-01 12:51:06.083","CDBH":"8","XSFX":"由南向北","XSFXDM":"3","KKMC":"和畅路与和风路交口"},{"KKBH":"7208910030000","HPHM":"京ADE092","JGSK":"2021-04-01 12:51:06.17","CDBH":"11","XSFX":"由北向南","XSFXDM":"4","KKMC":"海博道与安正路交口正向"},{"KKBH":"720881005000","HPHM":"津QR5768","JGSK":"2021-04-01 12:51:06.348","CDBH":"4","XSFX":"由西向东","XSFXDM":"2","KKMC":"海旭道与明盛路交口"},{"KKBH":"610256112","HPHM":"车牌","JGSK":"2021-04-01 12:51:06.359","CDBH":"11","XSFX":"由北向南","XSFXDM":"4","KKMC":"中天大道与中津大道交口"},{"KKBH":"610401005","HPHM":"津D11326","JGSK":"2021-04-01 12:51:06.395","CDBH":"4","XSFX":"由西向东","XSFXDM":"2","KKMC":"和畅路与和顺路交口"},{"KKBH":"720871002000","HPHM":"津AF14818","JGSK":"2021-04-01 12:51:06.412","CDBH":"8","XSFX":"由北向南","XSFXDM":"4","KKMC":"安正路与芳菲路交口"},{"KKBH":"720881002000","HPHM":"晋A968RK","JGSK":"2021-04-01 12:51:06.443","CDBH":"9","XSFX":"由南向北","XSFXDM":"3","KKMC":"海旭道与安正路交口"},{"KKBH":"610256112","HPHM":"津RWL550","JGSK":"2021-04-01 12:51:06.443","CDBH":"10","XSFX":"由北向南","XSFXDM":"4","KKMC":"中天大道与中津大道交口"},{"KKBH":"610276125","HPHM":"津NAB786","JGSK":"2021-04-01 12:51:06.462","CDBH":"7","XSFX":"由北向南","XSFXDM":"4","KKMC":"中新大道与和顺路交口"},{"KKBH":"7208910030000","HPHM":"车牌","JGSK":"2021-04-01 12:51:06.596","CDBH":"3","XSFX":"由东向西","XSFXDM":"1","KKMC":"海博道与安正路交口正向"},{"KKBH":"7208610030000","HPHM":"鲁J5Z283","JGSK":"2021-04-01 12:51:06.702","CDBH":"10","XSFX":"由北向南","XSFXDM":"4","KKMC":"海晨道与安明路交口正向"},{"KKBH":"720891003000","HPHM":"津JTN986","JGSK":"2021-04-01 12:51:06.729","CDBH":"2","XSFX":"由东向西","XSFXDM":"1","KKMC":"海博道与安正路交口"},{"KKBH":"610256113","HPHM":"津JMF396","JGSK":"2021-04-01 12:51:06.759","CDBH":"4","XSFX":"由南向北","XSFXDM":"3","KKMC":"中天大道与和风路交口"},{"KKBH":"610276124","HPHM":"鲁F8983L","JGSK":"2021-04-01 12:51:06.791","CDBH":"7","XSFX":"由南向北","XSFXDM":"3","KKMC":"中新大道与中生大道交口"},{"KKBH":"610276125","HPHM":"车牌","JGSK":"2021-04-01 12:51:06.798","CDBH":"8","XSFX":"由北向南","XSFXDM":"4","KKMC":"中新大道与和顺路交口"},{"KKBH":"7208810020000","HPHM":"冀B0J070","JGSK":"2021-04-01 12:51:06.827","CDBH":"4","XSFX":"由东向西","XSFXDM":"1","KKMC":"海旭道与安正路交口正向"},{"KKBH":"610276126","HPHM":"津RZG520","JGSK":"2021-04-01 12:51:06.888","CDBH":"7","XSFX":"由北向南","XSFXDM":"4","KKMC":"中新大道与和意路交口"},{"KKBH":"7205410050000","HPHM":"车牌","JGSK":"2021-04-01 12:51:06.913","CDBH":"4","XSFX":"由西向东","XSFXDM":"2","KKMC":"动漫环路东与动漫西路交口正向"},{"KKBH":"720891003000","HPHM":"车牌","JGSK":"2021-04-01 12:51:06.977","CDBH":"6","XSFX":"由西向东","XSFXDM":"2","KKMC":"海博道与安正路交口"},{"KKBH":"610271010","HPHM":"苏E28YG1","JGSK":"2021-04-01 12:51:06.982","CDBH":"7","XSFX":"由北向南","XSFXDM":"4","KKMC":"中新大道与华五路交口"},{"KKBH":"610256112","HPHM":"津C7N543","JGSK":"2021-04-01 12:51:07.082","CDBH":"11","XSFX":"由北向南","XSFXDM":"4","KKMC":"中天大道与中津大道交口"},{"KKBH":"610266117","HPHM":"辽B5885U","JGSK":"2021-04-01 12:51:07.277","CDBH":"2","XSFX":"由东向西","XSFXDM":"1","KKMC":"中生大道与和韵路交口"},{"KKBH":"610276125","HPHM":"豫E0983X","JGSK":"2021-04-01 12:51:07.3","CDBH":"5","XSFX":"由南向北","XSFXDM":"3","KKMC":"中新大道与和顺路交口"},{"KKBH":"720881004000","HPHM":"冀H0171K","JGSK":"2021-04-01 12:51:07.396","CDBH":"10","XSFX":"由西向东","XSFXDM":"2","KKMC":"海旭道与永盛路交口"},{"KKBH":"7208710020000","HPHM":"鲁GU7889","JGSK":"2021-04-01 12:51:07.464","CDBH":"9","XSFX":"由北向南","XSFXDM":"4","KKMC":"安正路与芳菲路交口正向"},{"KKBH":"610286127","HPHM":"津NCL098","JGSK":"2021-04-01 12:51:07.536","CDBH":"4","XSFX":"由西向东","XSFXDM":"2","KKMC":"中津大道与和畅路交口"},{"KKBH":"610271009","HPHM":"京N009A4","JGSK":"2021-04-01 12:51:07.616","CDBH":"8","XSFX":"由南向北","XSFXDM":"3","KKMC":"中新大道与泰七路交口"},{"KKBH":"720861003000","HPHM":"津E30968","JGSK":"2021-04-01 12:51:07.719","CDBH":"2","XSFX":"由东向西","XSFXDM":"1","KKMC":"海晨道与安明路交口"},{"KKBH":"610276126","HPHM":"冀A34C33","JGSK":"2021-04-01 12:51:07.725","CDBH":"4","XSFX":"由南向北","XSFXDM":"3","KKMC":"中新大道与和意路交口"},{"KKBH":"610256116","HPHM":"津A1A846","JGSK":"2021-04-01 12:51:07.738","CDBH":"7","XSFX":"由南向北","XSFXDM":"3","KKMC":"中天大道与和顺路交口"},{"KKBH":"7280310060000","HPHM":"车牌","JGSK":"2021-04-01 12:51:07.76","CDBH":"8","XSFX":"由北向南","XSFXDM":"4","KKMC":"动漫中路与文三路交口正向"},{"KKBH":"7209010020000","HPHM":"冀B3888E","JGSK":"2021-04-01 12:51:07.786","CDBH":"1","XSFX":"由东向西","XSFXDM":"1","KKMC":"玉林道与安正路交口正向"},{"KKBH":"720891004000","HPHM":"津NQG800","JGSK":"2021-04-01 12:51:07.791","CDBH":"4","XSFX":"由西向东","XSFXDM":"2","KKMC":"海博道与安平路交口"},{"KKBH":"610261004000","HPHM":"津D38277","JGSK":"2021-04-01 12:51:07.928","CDBH":"3","XSFX":"由南向北","XSFXDM":"3","KKMC":"中生大道与静湖西路（北侧）"},{"KKBH":"7208910060000","HPHM":"冀B1H8C2","JGSK":"2021-04-01 12:51:08.01","CDBH":"7","XSFX":"由西向东","XSFXDM":"2","KKMC":"海博道与永盛路交口正向"},{"KKBH":"610326142000","HPHM":"辽PH5317","JGSK":"2021-04-01 12:51:08.037","CDBH":"14","XSFX":"由北向南","XSFXDM":"4","KKMC":"中成大道与泰七路交口"},{"KKBH":"7208910030000","HPHM":"冀B609D0","JGSK":"2021-04-01 12:51:08.319","CDBH":"12","XSFX":"由北向南","XSFXDM":"4","KKMC":"海博道与安正路交口正向"},{"KKBH":"720881002000","HPHM":"川S69M61","JGSK":"2021-04-01 12:51:08.362","CDBH":"8","XSFX":"由西向东","XSFXDM":"2","KKMC":"海旭道与安正路交口"},{"KKBH":"7208910050000","HPHM":"津A2X170","JGSK":"2021-04-01 12:51:08.383","CDBH":"6","XSFX":"由西向东","XSFXDM":"2","KKMC":"海博道与安明路交口正向"},{"KKBH":"610256116","HPHM":"车牌","JGSK":"2021-04-01 12:51:08.613","CDBH":"12","XSFX":"由北向南","XSFXDM":"4","KKMC":"中天大道与和顺路交口"},{"KKBH":"7208810020000","HPHM":"冀B185NZ","JGSK":"2021-04-01 12:51:08.727","CDBH":"12","XSFX":"由北向南","XSFXDM":"4","KKMC":"海旭道与安正路交口正向"},{"KKBH":"610276125","HPHM":"车牌","JGSK":"2021-04-01 12:51:08.752","CDBH":"8","XSFX":"由北向南","XSFXDM":"4","KKMC":"中新大道与和顺路交口"},{"KKBH":"610266118","HPHM":"京ADE192","JGSK":"2021-04-01 12:51:08.829","CDBH":"4","XSFX":"由西向东","XSFXDM":"2","KKMC":"中生大道与和畅路交口"},{"KKBH":"720891003000","HPHM":"京RMF648","JGSK":"2021-04-01 12:51:08.843","CDBH":"3","XSFX":"由东向西","XSFXDM":"1","KKMC":"海博道与安正路交口"},{"KKBH":"610271010","HPHM":"苏E28YG1","JGSK":"2021-04-01 12:51:09.018","CDBH":"7","XSFX":"由北向南","XSFXDM":"4","KKMC":"中新大道与华五路交口"},{"KKBH":"610391007","HPHM":"津C65Z10","JGSK":"2021-04-01 12:51:09.02","CDBH":"1","XSFX":"由东向西","XSFXDM":"1","KKMC":"和韵路与和风路交口"},{"KKBH":"610266118","HPHM":"津A9H773","JGSK":"2021-04-01 12:51:09.191","CDBH":"8","XSFX":"由南向北","XSFXDM":"3","KKMC":"中生大道与和畅路交口"},{"KKBH":"720891003000","HPHM":"车牌","JGSK":"2021-04-01 12:51:09.214","CDBH":"2","XSFX":"由东向西","XSFXDM":"1","KKMC":"海博道与安正路交口"},{"KKBH":"610286127","HPHM":"津NN5606","JGSK":"2021-04-01 12:51:09.267","CDBH":"8","XSFX":"由南向北","XSFXDM":"3","KKMC":"中津大道与和畅路交口"},{"KKBH":"720891009000","HPHM":"津RGW727","JGSK":"2021-04-01 12:51:09.293","CDBH":"2","XSFX":"由西向东","XSFXDM":"2","KKMC":"海博道与弘通路交口"},{"KKBH":"740011002000","HPHM":"豫JQ9672","JGSK":"2021-04-01 12:51:09.36","CDBH":"12","XSFX":"由南向北","XSFXDM":"3","KKMC":"静湖南路与华一路交口"},{"KKBH":"610256116","HPHM":"京LGQ096","JGSK":"2021-04-01 12:51:09.507","CDBH":"11","XSFX":"由北向南","XSFXDM":"4","KKMC":"中天大道与和顺路交口"},{"KKBH":"7208810040000","HPHM":"津A00U23","JGSK":"2021-04-01 12:51:09.54","CDBH":"4","XSFX":"由西向东","XSFXDM":"2","KKMC":"海旭道与永盛路交口正向"},{"KKBH":"610266118","HPHM":"晋K54F20","JGSK":"2021-04-01 12:51:09.549","CDBH":"6","XSFX":"由西向东","XSFXDM":"2","KKMC":"中生大道与和畅路交口"},{"KKBH":"610271008","HPHM":"车牌","JGSK":"2021-04-01 12:51:09.686","CDBH":"4","XSFX":"由北向南","XSFXDM":"4","KKMC":"中新大道与航母主题公园支路交口"},{"KKBH":"7208810060000","HPHM":"车牌","JGSK":"2021-04-01 12:51:09.7","CDBH":"4","XSFX":"由南向北","XSFXDM":"3","KKMC":"海旭道与庄盛路交口正向"},{"KKBH":"610276126","HPHM":"津RZG520","JGSK":"2021-04-01 12:51:09.723","CDBH":"7","XSFX":"由北向南","XSFXDM":"4","KKMC":"中新大道与和意路交口"},{"KKBH":"610276126","HPHM":"津RTZ737","JGSK":"2021-04-01 12:51:09.814","CDBH":"2","XSFX":"由东向西","XSFXDM":"1","KKMC":"中新大道与和意路交口"},{"KKBH":"610256116","HPHM":"津A23Q83","JGSK":"2021-04-01 12:51:09.87","CDBH":"8","XSFX":"由南向北","XSFXDM":"3","KKMC":"中天大道与和顺路交口"},{"KKBH":"7205710040000","HPHM":"车牌","JGSK":"2021-04-01 12:51:09.879","CDBH":"4","XSFX":"由西向东","XSFXDM":"2","KKMC":"动漫东路与动漫中路交口正向"},{"KKBH":"610266118","HPHM":"津AD67814","JGSK":"2021-04-01 12:51:09.885","CDBH":"1","XSFX":"由东向西","XSFXDM":"1","KKMC":"中生大道与和畅路交口"},{"KKBH":"610276124","HPHM":"津RTJ712","JGSK":"2021-04-01 12:51:10.012","CDBH":"6","XSFX":"由西向东","XSFXDM":"2","KKMC":"中新大道与中生大道交口"},{"KKBH":"610256115","HPHM":"津C032R3","JGSK":"2021-04-01 12:51:10.062","CDBH":"1","XSFX":"由东向西","XSFXDM":"1","KKMC":"中天大道与中生大道交口"},{"KKBH":"610276126","HPHM":"冀A34C33","JGSK":"2021-04-01 12:51:10.073","CDBH":"4","XSFX":"由南向北","XSFXDM":"3","KKMC":"中新大道与和意路交口"},{"KKBH":"610276124","HPHM":"冀B5B2A3","JGSK":"2021-04-01 12:51:10.092","CDBH":"4","XSFX":"由西向东","XSFXDM":"2","KKMC":"中新大道与中生大道交口"},{"KKBH":"610256115","HPHM":"津JQL558","JGSK":"2021-04-01 12:51:10.164","CDBH":"5","XSFX":"由西向东","XSFXDM":"2","KKMC":"中天大道与中生大道交口"},{"KKBH":"711","HPHM":"津RJB828","JGSK":"2021-04-01 12:51:10.172","CDBH":"5","XSFX":"由南向北","XSFXDM":"3","KKMC":"不礼让行人中新大道与和旭路交口"},{"KKBH":"610261004000","HPHM":"冀B9X0U0","JGSK":"2021-04-01 12:51:10.175","CDBH":"1","XSFX":"由东向西","XSFXDM":"1","KKMC":"中生大道与静湖西路（北侧）"},{"KKBH":"610266117","HPHM":"津NU9309","JGSK":"2021-04-01 12:51:10.233","CDBH":"7","XSFX":"由南向北","XSFXDM":"3","KKMC":"中生大道与和韵路交口"},{"KKBH":"7208710020000","HPHM":"津A62900","JGSK":"2021-04-01 12:51:10.234","CDBH":"10","XSFX":"由北向南","XSFXDM":"4","KKMC":"安正路与芳菲路交口正向"},{"KKBH":"7205710040000","HPHM":"车牌","JGSK":"2021-04-01 12:51:10.259","CDBH":"1","XSFX":"由东向西","XSFXDM":"1","KKMC":"动漫东路与动漫中路交口正向"},{"KKBH":"720881002000","HPHM":"津AF06640","JGSK":"2021-04-01 12:51:10.354","CDBH":"2","XSFX":"由东向西","XSFXDM":"1","KKMC":"海旭道与安正路交口"},{"KKBH":"728031002000","HPHM":"津GCQ277","JGSK":"2021-04-01 12:51:10.444","CDBH":"5","XSFX":"由南向北","XSFXDM":"3","KKMC":"动漫中路与文一路交口"},{"KKBH":"610276125","HPHM":"津A07277","JGSK":"2021-04-01 12:51:10.5","CDBH":"5","XSFX":"由南向北","XSFXDM":"3","KKMC":"中新大道与和顺路交口"},{"KKBH":"610286127","HPHM":"津C92B58","JGSK":"2021-04-01 12:51:10.552","CDBH":"1","XSFX":"由东向西","XSFXDM":"1","KKMC":"中津大道与和畅路交口"},{"KKBH":"6103261400000","HPHM":"津C6M876","JGSK":"2021-04-01 12:51:10.638","CDBH":"6","XSFX":"由西向东","XSFXDM":"2","KKMC":"中成大道与中海大道交口正向"},{"KKBH":"610266117","HPHM":"辽B5885U","JGSK":"2021-04-01 12:51:10.695","CDBH":"2","XSFX":"由东向西","XSFXDM":"1","KKMC":"中生大道与和韵路交口"},{"KKBH":"610271010","HPHM":"津RYY135","JGSK":"2021-04-01 12:51:10.79","CDBH":"4","XSFX":"由南向北","XSFXDM":"3","KKMC":"中新大道与华五路交口"},{"KKBH":"610401005","HPHM":"津D11326","JGSK":"2021-04-01 12:51:10.918","CDBH":"4","XSFX":"由西向东","XSFXDM":"2","KKMC":"和畅路与和顺路交口"},{"KKBH":"720891003000","HPHM":"甘BL9151","JGSK":"2021-04-01 12:51:10.983","CDBH":"6","XSFX":"由西向东","XSFXDM":"2","KKMC":"海博道与安正路交口"},{"KKBH":"7205710020000","HPHM":"津HQD396","JGSK":"2021-04-01 12:51:11.049","CDBH":"6","XSFX":"由北向南","XSFXDM":"4","KKMC":"动漫东路与文二路交口正向"},{"KKBH":"610266117","HPHM":"津GYY590","JGSK":"2021-04-01 12:51:11.128","CDBH":"1","XSFX":"由东向西","XSFXDM":"1","KKMC":"中生大道与和韵路交口"},{"KKBH":"720891003000","HPHM":"车牌","JGSK":"2021-04-01 12:51:11.216","CDBH":"2","XSFX":"由东向西","XSFXDM":"1","KKMC":"海博道与安正路交口"},{"KKBH":"7208610020000","HPHM":"贵A5QP10","JGSK":"2021-04-01 12:51:11.432","CDBH":"12","XSFX":"由北向南","XSFXDM":"4","KKMC":"海晨道与安正路交口正向"},{"KKBH":"610256115","HPHM":"津HQB668","JGSK":"2021-04-01 12:51:11.485","CDBH":"6","XSFX":"由西向东","XSFXDM":"2","KKMC":"中天大道与中生大道交口"},{"KKBH":"610256115","HPHM":"津JLH301","JGSK":"2021-04-01 12:51:11.678","CDBH":"4","XSFX":"由西向东","XSFXDM":"2","KKMC":"中天大道与中生大道交口"},{"KKBH":"720881005000","HPHM":"冀HZ0903","JGSK":"2021-04-01 12:51:11.869","CDBH":"4","XSFX":"由西向东","XSFXDM":"2","KKMC":"海旭道与明盛路交口"},{"KKBH":"7208610020000","HPHM":"冀B5J1L1","JGSK":"2021-04-01 12:51:11.883","CDBH":"10","XSFX":"由北向南","XSFXDM":"4","KKMC":"海晨道与安正路交口正向"},{"KKBH":"610271008","HPHM":"冀BE28U9","JGSK":"2021-04-01 12:51:11.954","CDBH":"4","XSFX":"由北向南","XSFXDM":"4","KKMC":"中新大道与航母主题公园支路交口"},{"KKBH":"7208910050000","HPHM":"津E18369","JGSK":"2021-04-01 12:51:11.97","CDBH":"5","XSFX":"由西向东","XSFXDM":"2","KKMC":"海博道与安明路交口正向"},{"KKBH":"610251001","HPHM":"津C33F36","JGSK":"2021-04-01 12:51:12.182","CDBH":"7","XSFX":"由北向南","XSFXDM":"4","KKMC":"中天大道与和畅路交口"},{"KKBH":"610271010","HPHM":"津C06192","JGSK":"2021-04-01 12:51:12.23","CDBH":"5","XSFX":"由南向北","XSFXDM":"3","KKMC":"中新大道与华五路交口"},{"KKBH":"610266117","HPHM":"津FYB789","JGSK":"2021-04-01 12:51:12.334","CDBH":"3","XSFX":"由东向西","XSFXDM":"1","KKMC":"中生大道与和韵路交口"},{"KKBH":"720891003000","HPHM":"津AR9777","JGSK":"2021-04-01 12:51:12.34","CDBH":"5","XSFX":"由西向东","XSFXDM":"2","KKMC":"海博道与安正路交口"},{"KKBH":"720881004000","HPHM":"津A00U23","JGSK":"2021-04-01 12:51:12.437","CDBH":"9","XSFX":"由西向东","XSFXDM":"2","KKMC":"海旭道与永盛路交口"},{"KKBH":"720891003000","HPHM":"豫AVT881","JGSK":"2021-04-01 12:51:12.445","CDBH":"2","XSFX":"由东向西","XSFXDM":"1","KKMC":"海博道与安正路交口"},{"KKBH":"720891003000","HPHM":"车牌","JGSK":"2021-04-01 12:51:12.446","CDBH":"2","XSFX":"由东向西","XSFXDM":"1","KKMC":"海博道与安正路交口"},{"KKBH":"610256116","HPHM":"津A1A846","JGSK":"2021-04-01 12:51:12.447","CDBH":"8","XSFX":"由南向北","XSFXDM":"3","KKMC":"中天大道与和顺路交口"},{"KKBH":"610261003000","HPHM":"冀RU0Q80","JGSK":"2021-04-01 12:51:12.469","CDBH":"17","XSFX":"由北向南","XSFXDM":"4","KKMC":"中生大道与静湖南路交口"},{"KKBH":"610391008","HPHM":"津AR9758","JGSK":"2021-04-01 12:51:12.495","CDBH":"5","XSFX":"由西向东","XSFXDM":"2","KKMC":"和韵路与和旭路交口"},{"KKBH":"610391007","HPHM":"津K68193","JGSK":"2021-04-01 12:51:12.503","CDBH":"2","XSFX":"由东向西","XSFXDM":"1","KKMC":"和韵路与和风路交口"},{"KKBH":"7208210040000","HPHM":"车牌","JGSK":"2021-04-01 12:51:12.53","CDBH":"6","XSFX":"由北向南","XSFXDM":"4","KKMC":"动漫西路与动漫北路交口正向"},{"KKBH":"720861003000","HPHM":"闽GKG760","JGSK":"2021-04-01 12:51:12.556","CDBH":"10","XSFX":"由北向南","XSFXDM":"4","KKMC":"海晨道与安明路交口"},{"KKBH":"610401004","HPHM":"车牌","JGSK":"2021-04-01 12:51:12.65","CDBH":"11","XSFX":"由北向南","XSFXDM":"4","KKMC":"和畅路与和风路交口"},{"KKBH":"610286127","HPHM":"津NCL098","JGSK":"2021-04-01 12:51:12.778","CDBH":"5","XSFX":"由西向东","XSFXDM":"2","KKMC":"中津大道与和畅路交口"},{"KKBH":"6071310030000","HPHM":"津B2Z386","JGSK":"2021-04-01 12:51:12.833","CDBH":"1","XSFX":"由东向西","XSFXDM":"1","KKMC":"中央大道与海旭道交口正向"},{"KKBH":"7280310060000","HPHM":"津C316A1","JGSK":"2021-04-01 12:51:12.842","CDBH":"6","XSFX":"由南向北","XSFXDM":"3","KKMC":"动漫中路与文三路交口正向"},{"KKBH":"720871002000","HPHM":"鲁GU7889","JGSK":"2021-04-01 12:51:12.898","CDBH":"9","XSFX":"由北向南","XSFXDM":"4","KKMC":"安正路与芳菲路交口"},{"KKBH":"610276125","HPHM":"辽DL8263","JGSK":"2021-04-01 12:51:13.054","CDBH":"4","XSFX":"由南向北","XSFXDM":"3","KKMC":"中新大道与和顺路交口"},{"KKBH":"610401004","HPHM":"车牌","JGSK":"2021-04-01 12:51:13.172","CDBH":"11","XSFX":"由北向南","XSFXDM":"4","KKMC":"和畅路与和风路交口"},{"KKBH":"610391008","HPHM":"冀R798F7","JGSK":"2021-04-01 12:51:13.236","CDBH":"6","XSFX":"由西向东","XSFXDM":"2","KKMC":"和韵路与和旭路交口"},{"KKBH":"610256114","HPHM":"津HBT758","JGSK":"2021-04-01 12:51:13.395","CDBH":"7","XSFX":"由北向南","XSFXDM":"4","KKMC":"中天大道与和旭路交口"},{"KKBH":"610251001","HPHM":"津CGC086","JGSK":"2021-04-01 12:51:13.529","CDBH":"7","XSFX":"由北向南","XSFXDM":"4","KKMC":"中天大道与和畅路交口"},{"KKBH":"6103261420000","HPHM":"津AZ9060","JGSK":"2021-04-01 12:51:13.601","CDBH":"2","XSFX":"由东向西","XSFXDM":"1","KKMC":"中成大道与泰七路交口正向"},{"KKBH":"728031006000","HPHM":"津A13W76","JGSK":"2021-04-01 12:51:13.707","CDBH":"1","XSFX":"由东向西","XSFXDM":"1","KKMC":"动漫中路与文三路交口"},{"KKBH":"610276124","HPHM":"津C69H97","JGSK":"2021-04-01 12:51:13.72","CDBH":"7","XSFX":"由南向北","XSFXDM":"3","KKMC":"中新大道与中生大道交口"},{"KKBH":"720881002000","HPHM":"车牌","JGSK":"2021-04-01 12:51:13.772","CDBH":"4","XSFX":"由东向西","XSFXDM":"1","KKMC":"海旭道与安正路交口"},{"KKBH":"7280310020000","HPHM":"车牌","JGSK":"2021-04-01 12:51:13.876","CDBH":"6","XSFX":"由南向北","XSFXDM":"3","KKMC":"动漫中路与文一路交口正向"},{"KKBH":"610391007","HPHM":"津ADH1015","JGSK":"2021-04-01 12:51:13.943","CDBH":"11","XSFX":"由北向南","XSFXDM":"4","KKMC":"和韵路与和风路交口"},{"KKBH":"610271010","HPHM":"津QR7171","JGSK":"2021-04-01 12:51:14.039","CDBH":"7","XSFX":"由北向南","XSFXDM":"4","KKMC":"中新大道与华五路交口"},{"KKBH":"7280310020000","HPHM":"车牌","JGSK":"2021-04-01 12:51:14.271","CDBH":"4","XSFX":"由西向东","XSFXDM":"2","KKMC":"动漫中路与文一路交口正向"},{"KKBH":"7208710020000","HPHM":"川S69M61","JGSK":"2021-04-01 12:51:14.299","CDBH":"10","XSFX":"由北向南","XSFXDM":"4","KKMC":"安正路与芳菲路交口正向"},{"KKBH":"720881002000","HPHM":"冀B185NZ","JGSK":"2021-04-01 12:51:14.336","CDBH":"12","XSFX":"由北向南","XSFXDM":"4","KKMC":"海旭道与安正路交口"},{"KKBH":"610256114","HPHM":"津G69269","JGSK":"2021-04-01 12:51:14.378","CDBH":"2","XSFX":"由西向东","XSFXDM":"2","KKMC":"中天大道与和旭路交口"},{"KKBH":"7208610030000","HPHM":"豫A181WV","JGSK":"2021-04-01 12:51:14.423","CDBH":"7","XSFX":"由南向北","XSFXDM":"3","KKMC":"海晨道与安明路交口正向"},{"KKBH":"610271010","HPHM":"津ADC5609","JGSK":"2021-04-01 12:51:14.55","CDBH":"4","XSFX":"由南向北","XSFXDM":"3","KKMC":"中新大道与华五路交口"},{"KKBH":"720571002000","HPHM":"津RZS601","JGSK":"2021-04-01 12:51:14.606","CDBH":"6","XSFX":"由北向南","XSFXDM":"4","KKMC":"动漫东路与文二路交口"},{"KKBH":"7280310020000","HPHM":"车牌","JGSK":"2021-04-01 12:51:14.754","CDBH":"4","XSFX":"由西向东","XSFXDM":"2","KKMC":"动漫中路与文一路交口正向"},{"KKBH":"7208910050000","HPHM":"京N9HW96","JGSK":"2021-04-01 12:51:14.767","CDBH":"6","XSFX":"由西向东","XSFXDM":"2","KKMC":"海博道与安明路交口正向"},{"KKBH":"610391007","HPHM":"津C65Z10","JGSK":"2021-04-01 12:51:14.91","CDBH":"1","XSFX":"由东向西","XSFXDM":"1","KKMC":"和韵路与和风路交口"},{"KKBH":"7208610020000","HPHM":"车牌","JGSK":"2021-04-01 12:51:14.933","CDBH":"10","XSFX":"由北向南","XSFXDM":"4","KKMC":"海晨道与安正路交口正向"},{"KKBH":"720891003000","HPHM":"车牌","JGSK":"2021-04-01 12:51:15.008","CDBH":"3","XSFX":"由东向西","XSFXDM":"1","KKMC":"海博道与安正路交口"},{"KKBH":"610276126","HPHM":"津HL8585","JGSK":"2021-04-01 12:51:15.025","CDBH":"7","XSFX":"由北向南","XSFXDM":"4","KKMC":"中新大道与和意路交口"},{"KKBH":"610276124","HPHM":"津JMH821","JGSK":"2021-04-01 12:51:15.074","CDBH":"8","XSFX":"由南向北","XSFXDM":"3","KKMC":"中新大道与中生大道交口"},{"KKBH":"720891003000","HPHM":"车牌","JGSK":"2021-04-01 12:51:15.147","CDBH":"4","XSFX":"由西向东","XSFXDM":"2","KKMC":"海博道与安正路交口"},{"KKBH":"610256113","HPHM":"车牌","JGSK":"2021-04-01 12:51:15.166","CDBH":"6","XSFX":"由南向北","XSFXDM":"3","KKMC":"中天大道与和风路交口"},{"KKBH":"610256114","HPHM":"津B2T373","JGSK":"2021-04-01 12:51:15.28","CDBH":"8","XSFX":"由北向南","XSFXDM":"4","KKMC":"中天大道与和旭路交口"},{"KKBH":"720891003000","HPHM":"车牌","JGSK":"2021-04-01 12:51:15.327","CDBH":"2","XSFX":"由东向西","XSFXDM":"1","KKMC":"海博道与安正路交口"},{"KKBH":"610266118","HPHM":"晋K54F20","JGSK":"2021-04-01 12:51:15.441","CDBH":"6","XSFX":"由西向东","XSFXDM":"2","KKMC":"中生大道与和畅路交口"},{"KKBH":"720891005000","HPHM":"津A2X170","JGSK":"2021-04-01 12:51:15.498","CDBH":"6","XSFX":"由西向东","XSFXDM":"2","KKMC":"海博道与安明路交口"},{"KKBH":"610271010","HPHM":"冀B7A69U","JGSK":"2021-04-01 12:51:15.502","CDBH":"7","XSFX":"由北向南","XSFXDM":"4","KKMC":"中新大道与华五路交口"},{"KKBH":"610276125","HPHM":"辽DL8263","JGSK":"2021-04-01 12:51:15.626","CDBH":"4","XSFX":"由南向北","XSFXDM":"3","KKMC":"中新大道与和顺路交口"},{"KKBH":"7280310020000","HPHM":"车牌","JGSK":"2021-04-01 12:51:15.652","CDBH":"4","XSFX":"由西向东","XSFXDM":"2","KKMC":"动漫中路与文一路交口正向"},{"KKBH":"720901002000","HPHM":"津REK782","JGSK":"2021-04-01 12:51:15.653","CDBH":"1","XSFX":"由东向西","XSFXDM":"1","KKMC":"玉林道与安正路交口"},{"KKBH":"610256114","HPHM":"车牌","JGSK":"2021-04-01 12:51:15.669","CDBH":"7","XSFX":"由北向南","XSFXDM":"4","KKMC":"中天大道与和旭路交口"},{"KKBH":"720871002000","HPHM":"津A62900","JGSK":"2021-04-01 12:51:15.695","CDBH":"9","XSFX":"由北向南","XSFXDM":"4","KKMC":"安正路与芳菲路交口"},{"KKBH":"610286127","HPHM":"津NZ3201","JGSK":"2021-04-01 12:51:15.7","CDBH":"7","XSFX":"由南向北","XSFXDM":"3","KKMC":"中津大道与和畅路交口"},{"KKBH":"610401004","HPHM":"津A2P208","JGSK":"2021-04-01 12:51:15.804","CDBH":"11","XSFX":"由北向南","XSFXDM":"4","KKMC":"和畅路与和风路交口"},{"KKBH":"610266117","HPHM":"津AF55337","JGSK":"2021-04-01 12:51:15.934","CDBH":"2","XSFX":"由东向西","XSFXDM":"1","KKMC":"中生大道与和韵路交口"},{"KKBH":"7208810050000","HPHM":"津FFK616","JGSK":"2021-04-01 12:51:16.084","CDBH":"1","XSFX":"由东向西","XSFXDM":"1","KKMC":"海旭道与明盛路交口正向"},{"KKBH":"7208910060000","HPHM":"津AU5876","JGSK":"2021-04-01 12:51:16.163","CDBH":"2","XSFX":"由东向西","XSFXDM":"1","KKMC":"海博道与永盛路交口正向"},{"KKBH":"610391006","HPHM":"津MZ7618","JGSK":"2021-04-01 12:51:16.22","CDBH":"1","XSFX":"由东向西","XSFXDM":"1","KKMC":"和韵路与和意路交口"},{"KKBH":"6102610030000","HPHM":"吉A9EU89","JGSK":"2021-04-01 12:51:16.228","CDBH":"9","XSFX":"由北向南","XSFXDM":"4","KKMC":"中生大道与静湖南路交口正向"},{"KKBH":"720571001000","HPHM":"津HYB129","JGSK":"2021-04-01 12:51:16.289","CDBH":"1","XSFX":"由西向东","XSFXDM":"2","KKMC":"动漫东路与文一路交口"},{"KKBH":"610256111","HPHM":"津N88336","JGSK":"2021-04-01 12:51:16.293","CDBH":"8","XSFX":"由北向南","XSFXDM":"4","KKMC":"中天大道与和惠路交口"},{"KKBH":"610391007","HPHM":"鲁A0Q9R3","JGSK":"2021-04-01 12:51:16.442","CDBH":"11","XSFX":"由北向南","XSFXDM":"4","KKMC":"和韵路与和风路交口"},{"KKBH":"610271008","HPHM":"津DWD565","JGSK":"2021-04-01 12:51:16.449","CDBH":"5","XSFX":"由北向南","XSFXDM":"4","KKMC":"中新大道与航母主题公园支路交口"},{"KKBH":"7280310060000","HPHM":"津CAS758","JGSK":"2021-04-01 12:51:16.486","CDBH":"6","XSFX":"由南向北","XSFXDM":"3","KKMC":"动漫中路与文三路交口正向"},{"KKBH":"610401005","HPHM":"津D71671","JGSK":"2021-04-01 12:51:16.488","CDBH":"2","XSFX":"由东向西","XSFXDM":"1","KKMC":"和畅路与和顺路交口"},{"KKBH":"610276124","HPHM":"津REX598","JGSK":"2021-04-01 12:51:16.582","CDBH":"1","XSFX":"由东向西","XSFXDM":"1","KKMC":"中新大道与中生大道交口"},{"KKBH":"610256112","HPHM":"津RFW885","JGSK":"2021-04-01 12:51:16.684","CDBH":"1","XSFX":"由东向西","XSFXDM":"1","KKMC":"中天大道与中津大道交口"},{"KKBH":"7280310020000","HPHM":"车牌","JGSK":"2021-04-01 12:51:16.733","CDBH":"4","XSFX":"由西向东","XSFXDM":"2","KKMC":"动漫中路与文一路交口正向"},{"KKBH":"610276125","HPHM":"津AMX188","JGSK":"2021-04-01 12:51:16.756","CDBH":"4","XSFX":"由南向北","XSFXDM":"3","KKMC":"中新大道与和顺路交口"},{"KKBH":"720891003000","HPHM":"车牌","JGSK":"2021-04-01 12:51:16.768","CDBH":"2","XSFX":"由东向西","XSFXDM":"1","KKMC":"海博道与安正路交口"},{"KKBH":"610256112","HPHM":"津A8U376","JGSK":"2021-04-01 12:51:16.768","CDBH":"2","XSFX":"由东向西","XSFXDM":"1","KKMC":"中天大道与中津大道交口"},{"KKBH":"610276125","HPHM":"津JXD612","JGSK":"2021-04-01 12:51:16.851","CDBH":"5","XSFX":"由南向北","XSFXDM":"3","KKMC":"中新大道与和顺路交口"},{"KKBH":"610391007","HPHM":"京AAX017","JGSK":"2021-04-01 12:51:16.864","CDBH":"10","XSFX":"由北向南","XSFXDM":"4","KKMC":"和韵路与和风路交口"},{"KKBH":"7205410020000","HPHM":"冀D295NK","JGSK":"2021-04-01 12:51:16.975","CDBH":"2","XSFX":"由东向西","XSFXDM":"1","KKMC":"动漫环路西与动漫中路交口正向"},{"KKBH":"610271010","HPHM":"津QR7171","JGSK":"2021-04-01 12:51:17.024","CDBH":"7","XSFX":"由北向南","XSFXDM":"4","KKMC":"中新大道与华五路交口"},{"KKBH":"720861002000","HPHM":"冀B5J1L1","JGSK":"2021-04-01 12:51:17.266","CDBH":"10","XSFX":"由北向南","XSFXDM":"4","KKMC":"海晨道与安正路交口"},{"KKBH":"610326142000","HPHM":"津AZ9060","JGSK":"2021-04-01 12:51:17.279","CDBH":"3","XSFX":"由东向西","XSFXDM":"1","KKMC":"中成大道与泰七路交口"},{"KKBH":"720571004000","HPHM":"鲁AR6L09","JGSK":"2021-04-01 12:51:17.329","CDBH":"2","XSFX":"由东向西","XSFXDM":"1","KKMC":"动漫东路与动漫中路交口"},{"KKBH":"7280310020000","HPHM":"车牌","JGSK":"2021-04-01 12:51:17.386","CDBH":"4","XSFX":"由西向东","XSFXDM":"2","KKMC":"动漫中路与文一路交口正向"},{"KKBH":"720891003000","HPHM":"车牌","JGSK":"2021-04-01 12:51:17.409","CDBH":"1","XSFX":"由东向西","XSFXDM":"1","KKMC":"海博道与安正路交口"},{"KKBH":"610266118","HPHM":"冀B021F8","JGSK":"2021-04-01 12:51:17.491","CDBH":"2","XSFX":"由东向西","XSFXDM":"1","KKMC":"中生大道与和畅路交口"},{"KKBH":"610401004","HPHM":"车牌","JGSK":"2021-04-01 12:51:17.639","CDBH":"12","XSFX":"由北向南","XSFXDM":"4","KKMC":"和畅路与和风路交口"},{"KKBH":"610266118","HPHM":"津AD67814","JGSK":"2021-04-01 12:51:17.649","CDBH":"2","XSFX":"由东向西","XSFXDM":"1","KKMC":"中生大道与和畅路交口"},{"KKBH":"610256116","HPHM":"津A23Q83","JGSK":"2021-04-01 12:51:17.694","CDBH":"9","XSFX":"由南向北","XSFXDM":"3","KKMC":"中天大道与和顺路交口"},{"KKBH":"720891003000","HPHM":"车牌","JGSK":"2021-04-01 12:51:17.708","CDBH":"5","XSFX":"由西向东","XSFXDM":"2","KKMC":"海博道与安正路交口"},{"KKBH":"7208910050000","HPHM":"豫EQQ251","JGSK":"2021-04-01 12:51:17.77","CDBH":"5","XSFX":"由西向东","XSFXDM":"2","KKMC":"海博道与安明路交口正向"},{"KKBH":"610266118","HPHM":"晋A8AB71","JGSK":"2021-04-01 12:51:17.778","CDBH":"5","XSFX":"由西向东","XSFXDM":"2","KKMC":"中生大道与和畅路交口"},{"KKBH":"720891006000","HPHM":"冀B1H8C2","JGSK":"2021-04-01 12:51:17.783","CDBH":"7","XSFX":"由西向东","XSFXDM":"2","KKMC":"海博道与永盛路交口"},{"KKBH":"610256115","HPHM":"车牌","JGSK":"2021-04-01 12:51:17.901","CDBH":"12","XSFX":"由北向南","XSFXDM":"4","KKMC":"中天大道与中生大道交口"},{"KKBH":"720861003000","HPHM":"鲁J5Z283","JGSK":"2021-04-01 12:51:17.908","CDBH":"10","XSFX":"由北向南","XSFXDM":"4","KKMC":"海晨道与安明路交口"},{"KKBH":"610391007","HPHM":"津ADH1015","JGSK":"2021-04-01 12:51:17.911","CDBH":"12","XSFX":"由北向南","XSFXDM":"4","KKMC":"和韵路与和风路交口"},{"KKBH":"610256114","HPHM":"津HBT758","JGSK":"2021-04-01 12:51:17.981","CDBH":"7","XSFX":"由北向南","XSFXDM":"4","KKMC":"中天大道与和旭路交口"},{"KKBH":"728031006000","HPHM":"津C316A1","JGSK":"2021-04-01 12:51:18.069","CDBH":"6","XSFX":"由南向北","XSFXDM":"3","KKMC":"动漫中路与文三路交口"},{"KKBH":"7208910030000","HPHM":"车牌","JGSK":"2021-04-01 12:51:18.099","CDBH":"9","XSFX":"由南向北","XSFXDM":"3","KKMC":"海博道与安正路交口正向"},{"KKBH":"7205410040000","HPHM":"车牌","JGSK":"2021-04-01 12:51:18.105","CDBH":"2","XSFX":"由东向西","XSFXDM":"1","KKMC":"动漫环路东与动漫中路交口正向"},{"KKBH":"610266117","HPHM":"津A7770警","JGSK":"2021-04-01 12:51:18.168","CDBH":"2","XSFX":"由东向西","XSFXDM":"1","KKMC":"中生大道与和韵路交口"},{"KKBH":"720881006000","HPHM":"津AUL326","JGSK":"2021-04-01 12:51:18.174","CDBH":"4","XSFX":"由南向北","XSFXDM":"3","KKMC":"海旭道与庄盛路交口"},{"KKBH":"610276126","HPHM":"津MK1529","JGSK":"2021-04-01 12:51:18.188","CDBH":"4","XSFX":"由南向北","XSFXDM":"3","KKMC":"中新大道与和意路交口"},{"KKBH":"720891003000","HPHM":"车牌","JGSK":"2021-04-01 12:51:18.209","CDBH":"2","XSFX":"由东向西","XSFXDM":"1","KKMC":"海博道与安正路交口"},{"KKBH":"7208810050000","HPHM":"津C60M92","JGSK":"2021-04-01 12:51:18.257","CDBH":"4","XSFX":"由西向东","XSFXDM":"2","KKMC":"海旭道与明盛路交口正向"},{"KKBH":"610256113","HPHM":"津FLN177","JGSK":"2021-04-01 12:51:18.359","CDBH":"9","XSFX":"由北向南","XSFXDM":"4","KKMC":"中天大道与和风路交口"},{"KKBH":"7208810040000","HPHM":"津MMH701","JGSK":"2021-04-01 12:51:18.526","CDBH":"1","XSFX":"由东向西","XSFXDM":"1","KKMC":"海旭道与永盛路交口正向"},{"KKBH":"610266118","HPHM":"津ADL3259","JGSK":"2021-04-01 12:51:18.599","CDBH":"10","XSFX":"由北向南","XSFXDM":"4","KKMC":"中生大道与和畅路交口"},{"KKBH":"610271010","HPHM":"冀B7A69U","JGSK":"2021-04-01 12:51:18.704","CDBH":"7","XSFX":"由北向南","XSFXDM":"4","KKMC":"中新大道与华五路交口"},{"KKBH":"610256113","HPHM":"冀J503AC","JGSK":"2021-04-01 12:51:18.709","CDBH":"7","XSFX":"由北向南","XSFXDM":"4","KKMC":"中天大道与和风路交口"},{"KKBH":"610266118","HPHM":"津ADP2700","JGSK":"2021-04-01 12:51:18.717","CDBH":"8","XSFX":"由南向北","XSFXDM":"3","KKMC":"中生大道与和畅路交口"},{"KKBH":"7208610030000","HPHM":"车牌","JGSK":"2021-04-01 12:51:18.853","CDBH":"6","XSFX":"由西向东","XSFXDM":"2","KKMC":"海晨道与安明路交口正向"},{"KKBH":"610276125","HPHM":"津AMX188","JGSK":"2021-04-01 12:51:19.067","CDBH":"4","XSFX":"由南向北","XSFXDM":"3","KKMC":"中新大道与和顺路交口"},{"KKBH":"720871002000","HPHM":"川S69M61","JGSK":"2021-04-01 12:51:19.221","CDBH":"9","XSFX":"由北向南","XSFXDM":"4","KKMC":"安正路与芳菲路交口"},{"KKBH":"610391008","HPHM":"津AR9758","JGSK":"2021-04-01 12:51:19.242","CDBH":"6","XSFX":"由西向东","XSFXDM":"2","KKMC":"和韵路与和旭路交口"},{"KKBH":"610256115","HPHM":"津JLH301","JGSK":"2021-04-01 12:51:19.25","CDBH":"5","XSFX":"由西向东","XSFXDM":"2","KKMC":"中天大道与中生大道交口"},{"KKBH":"7208910060000","HPHM":"津RU1048","JGSK":"2021-04-01 12:51:19.318","CDBH":"1","XSFX":"由东向西","XSFXDM":"1","KKMC":"海博道与永盛路交口正向"},{"KKBH":"7208610030000","HPHM":"京QJ0D83","JGSK":"2021-04-01 12:51:19.321","CDBH":"7","XSFX":"由南向北","XSFXDM":"3","KKMC":"海晨道与安明路交口正向"},{"KKBH":"7208610030000","HPHM":"辽A61GJ2","JGSK":"2021-04-01 12:51:19.359","CDBH":"2","XSFX":"由东向西","XSFXDM":"1","KKMC":"海晨道与安明路交口正向"},{"KKBH":"610276126","HPHM":"津HL8585","JGSK":"2021-04-01 12:51:19.409","CDBH":"7","XSFX":"由北向南","XSFXDM":"4","KKMC":"中新大道与和意路交口"},{"KKBH":"7280310030000","HPHM":"车牌","JGSK":"2021-04-01 12:51:19.445","CDBH":"2","XSFX":"由东向西","XSFXDM":"1","KKMC":"动漫中路与文二路交口正向"},{"KKBH":"720881002000","HPHM":"冀BQ881C","JGSK":"2021-04-01 12:51:19.445","CDBH":"5","XSFX":"由西向东","XSFXDM":"2","KKMC":"海旭道与安正路交口"},{"KKBH":"7208810060000","HPHM":"津RF1716","JGSK":"2021-04-01 12:51:19.451","CDBH":"4","XSFX":"由南向北","XSFXDM":"3","KKMC":"海旭道与庄盛路交口正向"},{"KKBH":"610256112","HPHM":"辽C812P1","JGSK":"2021-04-01 12:51:19.501","CDBH":"2","XSFX":"由东向西","XSFXDM":"1","KKMC":"中天大道与中津大道交口"},{"KKBH":"7208910050000","HPHM":"川YFR800","JGSK":"2021-04-01 12:51:19.51","CDBH":"7","XSFX":"由西向东","XSFXDM":"2","KKMC":"海博道与安明路交口正向"},{"KKBH":"610276126","HPHM":"津MZN168","JGSK":"2021-04-01 12:51:19.601","CDBH":"8","XSFX":"由北向南","XSFXDM":"4","KKMC":"中新大道与和意路交口"},{"KKBH":"720881005000","HPHM":"津FFK616","JGSK":"2021-04-01 12:51:19.619","CDBH":"1","XSFX":"由东向西","XSFXDM":"1","KKMC":"海旭道与明盛路交口"},{"KKBH":"610271008","HPHM":"津DWD565","JGSK":"2021-04-01 12:51:19.635","CDBH":"5","XSFX":"由北向南","XSFXDM":"4","KKMC":"中新大道与航母主题公园支路交口"},{"KKBH":"6071310030000","HPHM":"津RLX295","JGSK":"2021-04-01 12:51:19.726","CDBH":"2","XSFX":"由东向西","XSFXDM":"1","KKMC":"中央大道与海旭道交口正向"},{"KKBH":"720571002000","HPHM":"津HQD396","JGSK":"2021-04-01 12:51:19.728","CDBH":"5","XSFX":"由北向南","XSFXDM":"4","KKMC":"动漫东路与文二路交口"},{"KKBH":"610276124","HPHM":"津REX598","JGSK":"2021-04-01 12:51:19.781","CDBH":"1","XSFX":"由东向西","XSFXDM":"1","KKMC":"中新大道与中生大道交口"},{"KKBH":"610276125","HPHM":"津JXD612","JGSK":"2021-04-01 12:51:19.786","CDBH":"5","XSFX":"由南向北","XSFXDM":"3","KKMC":"中新大道与和顺路交口"},{"KKBH":"7205410020000","HPHM":"车牌","JGSK":"2021-04-01 12:51:19.951","CDBH":"2","XSFX":"由东向西","XSFXDM":"1","KKMC":"动漫环路西与动漫中路交口正向"},{"KKBH":"7208910060000","HPHM":"津AF11466","JGSK":"2021-04-01 12:51:19.975","CDBH":"12","XSFX":"由北向南","XSFXDM":"4","KKMC":"海博道与永盛路交口正向"},{"KKBH":"7208910030000","HPHM":"冀JH9854","JGSK":"2021-04-01 12:51:19.98","CDBH":"6","XSFX":"由西向东","XSFXDM":"2","KKMC":"海博道与安正路交口正向"},{"KKBH":"610256115","HPHM":"津C519H3","JGSK":"2021-04-01 12:51:19.988","CDBH":"3","XSFX":"由东向西","XSFXDM":"1","KKMC":"中天大道与中生大道交口"},{"KKBH":"610391006","HPHM":"津DG3010","JGSK":"2021-04-01 12:51:20.033","CDBH":"1","XSFX":"由东向西","XSFXDM":"1","KKMC":"和韵路与和意路交口"},{"KKBH":"610256114","HPHM":"车牌","JGSK":"2021-04-01 12:51:20.061","CDBH":"7","XSFX":"由北向南","XSFXDM":"4","KKMC":"中天大道与和旭路交口"},{"KKBH":"720891005000","HPHM":"津E18369","JGSK":"2021-04-01 12:51:20.139","CDBH":"5","XSFX":"由西向东","XSFXDM":"2","KKMC":"海博道与安明路交口"},{"KKBH":"7208610020000","HPHM":"津AF14818","JGSK":"2021-04-01 12:51:20.254","CDBH":"10","XSFX":"由北向南","XSFXDM":"4","KKMC":"海晨道与安正路交口正向"},{"KKBH":"610256116","HPHM":"津A7N960","JGSK":"2021-04-01 12:51:20.287","CDBH":"2","XSFX":"由东向西","XSFXDM":"1","KKMC":"中天大道与和顺路交口"},{"KKBH":"720891003000","HPHM":"车牌","JGSK":"2021-04-01 12:51:20.325","CDBH":"9","XSFX":"由南向北","XSFXDM":"3","KKMC":"海博道与安正路交口"},{"KKBH":"610251001","HPHM":"津C33F36","JGSK":"2021-04-01 12:51:20.329","CDBH":"8","XSFX":"由北向南","XSFXDM":"4","KKMC":"中天大道与和畅路交口"},{"KKBH":"610256114","HPHM":"津B2T373","JGSK":"2021-04-01 12:51:20.381","CDBH":"8","XSFX":"由北向南","XSFXDM":"4","KKMC":"中天大道与和旭路交口"},{"KKBH":"610261003000","HPHM":"吉A9EU89","JGSK":"2021-04-01 12:51:20.635","CDBH":"18","XSFX":"由北向南","XSFXDM":"4","KKMC":"中生大道与静湖南路交口"},{"KKBH":"610266118","HPHM":"冀BQ219R","JGSK":"2021-04-01 12:51:20.691","CDBH":"5","XSFX":"由西向东","XSFXDM":"2","KKMC":"中生大道与和畅路交口"},{"KKBH":"6102610040000","HPHM":"冀B3M62E","JGSK":"2021-04-01 12:51:20.915","CDBH":"6","XSFX":"由北向南","XSFXDM":"4","KKMC":"中生大道与静湖西路（北侧）正向"},{"KKBH":"610271008","HPHM":"车牌","JGSK":"2021-04-01 12:51:20.966","CDBH":"2","XSFX":"由南向北","XSFXDM":"3","KKMC":"中新大道与航母主题公园支路交口"},{"KKBH":"610256115","HPHM":"津JQL558","JGSK":"2021-04-01 12:51:21.09","CDBH":"6","XSFX":"由西向东","XSFXDM":"2","KKMC":"中天大道与中生大道交口"},{"KKBH":"610276124","HPHM":"津AMG156","JGSK":"2021-04-01 12:51:21.207","CDBH":"1","XSFX":"由东向西","XSFXDM":"1","KKMC":"中新大道与中生大道交口"},{"KKBH":"7208910050000","HPHM":"津HAN217","JGSK":"2021-04-01 12:51:21.273","CDBH":"7","XSFX":"由西向东","XSFXDM":"2","KKMC":"海博道与安明路交口正向"},{"KKBH":"610256115","HPHM":"津MM4667","JGSK":"2021-04-01 12:51:21.338","CDBH":"5","XSFX":"由西向东","XSFXDM":"2","KKMC":"中天大道与中生大道交口"},{"KKBH":"610391007","HPHM":"鲁A0Q9R3","JGSK":"2021-04-01 12:51:21.352","CDBH":"12","XSFX":"由北向南","XSFXDM":"4","KKMC":"和韵路与和风路交口"},{"KKBH":"610276126","HPHM":"津MK1529","JGSK":"2021-04-01 12:51:21.644","CDBH":"4","XSFX":"由南向北","XSFXDM":"3","KKMC":"中新大道与和意路交口"},{"KKBH":"610391007","HPHM":"京AAX017","JGSK":"2021-04-01 12:51:21.671","CDBH":"10","XSFX":"由北向南","XSFXDM":"4","KKMC":"和韵路与和风路交口"},{"KKBH":"728031006000","HPHM":"津CAS758","JGSK":"2021-04-01 12:51:21.671","CDBH":"6","XSFX":"由南向北","XSFXDM":"3","KKMC":"动漫中路与文三路交口"},{"KKBH":"610401004","HPHM":"津A2P208","JGSK":"2021-04-01 12:51:21.72","CDBH":"12","XSFX":"由北向南","XSFXDM":"4","KKMC":"和畅路与和风路交口"},{"KKBH":"610256113","HPHM":"津FLN177","JGSK":"2021-04-01 12:51:21.787","CDBH":"9","XSFX":"由北向南","XSFXDM":"4","KKMC":"中天大道与和风路交口"},{"KKBH":"7208910080000","HPHM":"津E24419","JGSK":"2021-04-01 12:51:21.828","CDBH":"10","XSFX":"由南向北","XSFXDM":"3","KKMC":"海博道与荣盛路交口正向"},{"KKBH":"7208910050000","HPHM":"冀TLV213","JGSK":"2021-04-01 12:51:21.902","CDBH":"5","XSFX":"由西向东","XSFXDM":"2","KKMC":"海博道与安明路交口正向"},{"KKBH":"720881002000","HPHM":"豫P9R722","JGSK":"2021-04-01 12:51:22.084","CDBH":"5","XSFX":"由西向东","XSFXDM":"2","KKMC":"海旭道与安正路交口"},{"KKBH":"610256114","HPHM":"鲁B30Z1G","JGSK":"2021-04-01 12:51:22.143","CDBH":"9","XSFX":"由北向南","XSFXDM":"4","KKMC":"中天大道与和旭路交口"},{"KKBH":"610276125","HPHM":"津A12E55","JGSK":"2021-04-01 12:51:22.286","CDBH":"2","XSFX":"由东向西","XSFXDM":"1","KKMC":"中新大道与和顺路交口"},{"KKBH":"610256112","HPHM":"津N22976","JGSK":"2021-04-01 12:51:22.29","CDBH":"2","XSFX":"由东向西","XSFXDM":"1","KKMC":"中天大道与中津大道交口"},{"KKBH":"610271010","HPHM":"津A09808D","JGSK":"2021-04-01 12:51:22.301","CDBH":"8","XSFX":"由北向南","XSFXDM":"4","KKMC":"中新大道与华五路交口"},{"KKBH":"720541002000","HPHM":"冀D295NK","JGSK":"2021-04-01 12:51:22.406","CDBH":"2","XSFX":"由东向西","XSFXDM":"1","KKMC":"动漫环路西与动漫中路交口"},{"KKBH":"610276126","HPHM":"津MZN168","JGSK":"2021-04-01 12:51:22.454","CDBH":"8","XSFX":"由北向南","XSFXDM":"4","KKMC":"中新大道与和意路交口"},{"KKBH":"720881004000","HPHM":"津MMH701","JGSK":"2021-04-01 12:51:22.466","CDBH":"1","XSFX":"由东向西","XSFXDM":"1","KKMC":"海旭道与永盛路交口"},{"KKBH":"7208810020000","HPHM":"冀B2BT58","JGSK":"2021-04-01 12:51:22.469","CDBH":"2","XSFX":"由东向西","XSFXDM":"1","KKMC":"海旭道与安正路交口正向"},{"KKBH":"610256115","HPHM":"津E27608","JGSK":"2021-04-01 12:51:22.545","CDBH":"2","XSFX":"由东向西","XSFXDM":"1","KKMC":"中天大道与中生大道交口"},{"KKBH":"610276125","HPHM":"鲁NU67B5","JGSK":"2021-04-01 12:51:22.601","CDBH":"5","XSFX":"由南向北","XSFXDM":"3","KKMC":"中新大道与和顺路交口"},{"KKBH":"7208910040000","HPHM":"车牌","JGSK":"2021-04-01 12:51:22.639","CDBH":"5","XSFX":"由西向东","XSFXDM":"2","KKMC":"海博道与安平路交口正向"},{"KKBH":"610266118","HPHM":"晋A8AB71","JGSK":"2021-04-01 12:51:22.727","CDBH":"5","XSFX":"由西向东","XSFXDM":"2","KKMC":"中生大道与和畅路交口"},{"KKBH":"610256113","HPHM":"冀J503AC","JGSK":"2021-04-01 12:51:22.747","CDBH":"7","XSFX":"由北向南","XSFXDM":"4","KKMC":"中天大道与和风路交口"},{"KKBH":"720891005000","HPHM":"车牌","JGSK":"2021-04-01 12:51:22.887","CDBH":"3","XSFX":"由东向西","XSFXDM":"1","KKMC":"海博道与安明路交口"},{"KKBH":"610266117","HPHM":"津AF55337","JGSK":"2021-04-01 12:51:22.942","CDBH":"2","XSFX":"由东向西","XSFXDM":"1","KKMC":"中生大道与和韵路交口"},{"KKBH":"610286127","HPHM":"津FAL398","JGSK":"2021-04-01 12:51:22.96","CDBH":"2","XSFX":"由东向西","XSFXDM":"1","KKMC":"中津大道与和畅路交口"},{"KKBH":"610256112","HPHM":"津C9Z386","JGSK":"2021-04-01 12:51:23.084","CDBH":"6","XSFX":"由西向东","XSFXDM":"2","KKMC":"中天大道与中津大道交口"},{"KKBH":"610271008","HPHM":"津JB6991","JGSK":"2021-04-01 12:51:23.173","CDBH":"2","XSFX":"由南向北","XSFXDM":"3","KKMC":"中新大道与航母主题公园支路交口"},{"KKBH":"610256115","HPHM":"津ADQ2667","JGSK":"2021-04-01 12:51:23.2","CDBH":"5","XSFX":"由西向东","XSFXDM":"2","KKMC":"中天大道与中生大道交口"},{"KKBH":"7208810020000","HPHM":"冀C8898Y","JGSK":"2021-04-01 12:51:23.322","CDBH":"12","XSFX":"由北向南","XSFXDM":"4","KKMC":"海旭道与安正路交口正向"},{"KKBH":"610256116","HPHM":"湘C7XF78","JGSK":"2021-04-01 12:51:23.353","CDBH":"5","XSFX":"由西向东","XSFXDM":"2","KKMC":"中天大道与和顺路交口"},{"KKBH":"610271008","HPHM":"车牌","JGSK":"2021-04-01 12:51:23.412","CDBH":"1","XSFX":"由南向北","XSFXDM":"3","KKMC":"中新大道与航母主题公园支路交口"},{"KKBH":"720901002000","HPHM":"冀B75YS挂","JGSK":"2021-04-01 12:51:23.418","CDBH":"1","XSFX":"由东向西","XSFXDM":"1","KKMC":"玉林道与安正路交口"},{"KKBH":"7205410020000","HPHM":"车牌","JGSK":"2021-04-01 12:51:23.423","CDBH":"4","XSFX":"由西向东","XSFXDM":"2","KKMC":"动漫环路西与动漫中路交口正向"},{"KKBH":"610276126","HPHM":"豫PJ127C","JGSK":"2021-04-01 12:51:23.584","CDBH":"7","XSFX":"由北向南","XSFXDM":"4","KKMC":"中新大道与和意路交口"},{"KKBH":"610256115","HPHM":"车牌","JGSK":"2021-04-01 12:51:23.666","CDBH":"3","XSFX":"由东向西","XSFXDM":"1","KKMC":"中天大道与中生大道交口"},{"KKBH":"610401005","HPHM":"津D71671","JGSK":"2021-04-01 12:51:23.721","CDBH":"3","XSFX":"由东向西","XSFXDM":"1","KKMC":"和畅路与和顺路交口"},{"KKBH":"7205710030000","HPHM":"车牌","JGSK":"2021-04-01 12:51:23.834","CDBH":"2","XSFX":"由东向西","XSFXDM":"1","KKMC":"动漫东路与文三路交口正向"},{"KKBH":"610286127","HPHM":"津NZ3201","JGSK":"2021-04-01 12:51:23.838","CDBH":"7","XSFX":"由南向北","XSFXDM":"3","KKMC":"中津大道与和畅路交口"},{"KKBH":"610276124","HPHM":"津NAB786","JGSK":"2021-04-01 12:51:23.865","CDBH":"10","XSFX":"由北向南","XSFXDM":"4","KKMC":"中新大道与中生大道交口"},{"KKBH":"7205410020000","HPHM":"车牌","JGSK":"2021-04-01 12:51:23.866","CDBH":"4","XSFX":"由西向东","XSFXDM":"2","KKMC":"动漫环路西与动漫中路交口正向"},{"KKBH":"610256115","HPHM":"津GHC018","JGSK":"2021-04-01 12:51:23.879","CDBH":"4","XSFX":"由西向东","XSFXDM":"2","KKMC":"中天大道与中生大道交口"},{"KKBH":"720891003000","HPHM":"车牌","JGSK":"2021-04-01 12:51:23.893","CDBH":"1","XSFX":"由东向西","XSFXDM":"1","KKMC":"海博道与安正路交口"},{"KKBH":"7280310020000","HPHM":"车牌","JGSK":"2021-04-01 12:51:23.898","CDBH":"6","XSFX":"由南向北","XSFXDM":"3","KKMC":"动漫中路与文一路交口正向"},{"KKBH":"720881005000","HPHM":"津C60M92","JGSK":"2021-04-01 12:51:23.916","CDBH":"4","XSFX":"由西向东","XSFXDM":"2","KKMC":"海旭道与明盛路交口"},{"KKBH":"610256113","HPHM":"津MF1952","JGSK":"2021-04-01 12:51:23.963","CDBH":"5","XSFX":"由南向北","XSFXDM":"3","KKMC":"中天大道与和风路交口"},{"KKBH":"7208910050000","HPHM":"津KJK978","JGSK":"2021-04-01 12:51:24.044","CDBH":"6","XSFX":"由西向东","XSFXDM":"2","KKMC":"海博道与安明路交口正向"},{"KKBH":"711","HPHM":"津E14134","JGSK":"2021-04-01 12:51:24.079","CDBH":"8","XSFX":"由北向南","XSFXDM":"4","KKMC":"不礼让行人中新大道与和旭路交口"},{"KKBH":"610261004000","HPHM":"冀B3M62E","JGSK":"2021-04-01 12:51:24.159","CDBH":"6","XSFX":"由北向南","XSFXDM":"4","KKMC":"中生大道与静湖西路（北侧）"},{"KKBH":"6102610030000","HPHM":"津GPV986","JGSK":"2021-04-01 12:51:24.431","CDBH":"2","XSFX":"由东向西","XSFXDM":"1","KKMC":"中生大道与静湖南路交口正向"},{"KKBH":"610256113","HPHM":"津A7M506","JGSK":"2021-04-01 12:51:24.452","CDBH":"8","XSFX":"由北向南","XSFXDM":"4","KKMC":"中天大道与和风路交口"},{"KKBH":"610271010","HPHM":"黑E505BQ","JGSK":"2021-04-01 12:51:24.54","CDBH":"4","XSFX":"由南向北","XSFXDM":"3","KKMC":"中新大道与华五路交口"},{"KKBH":"610256115","HPHM":"津RUR459","JGSK":"2021-04-01 12:51:24.551","CDBH":"3","XSFX":"由东向西","XSFXDM":"1","KKMC":"中天大道与中生大道交口"},{"KKBH":"720891005000","HPHM":"川YFR800","JGSK":"2021-04-01 12:51:24.555","CDBH":"7","XSFX":"由西向东","XSFXDM":"2","KKMC":"海博道与安明路交口"},{"KKBH":"7208910030000","HPHM":"车牌","JGSK":"2021-04-01 12:51:24.627","CDBH":"2","XSFX":"由东向西","XSFXDM":"1","KKMC":"海博道与安正路交口正向"},{"KKBH":"610276124","HPHM":"津AMG156","JGSK":"2021-04-01 12:51:24.741","CDBH":"1","XSFX":"由东向西","XSFXDM":"1","KKMC":"中新大道与中生大道交口"},{"KKBH":"720891006000","HPHM":"津AF11466","JGSK":"2021-04-01 12:51:24.826","CDBH":"12","XSFX":"由北向南","XSFXDM":"4","KKMC":"海博道与永盛路交口"},{"KKBH":"7280310020000","HPHM":"车牌","JGSK":"2021-04-01 12:51:24.874","CDBH":"6","XSFX":"由南向北","XSFXDM":"3","KKMC":"动漫中路与文一路交口正向"},{"KKBH":"610276124","HPHM":"津MKP977","JGSK":"2021-04-01 12:51:24.91","CDBH":"7","XSFX":"由南向北","XSFXDM":"3","KKMC":"中新大道与中生大道交口"},{"KKBH":"711","HPHM":"津C751M5","JGSK":"2021-04-01 12:51:24.962","CDBH":"7","XSFX":"由北向南","XSFXDM":"4","KKMC":"不礼让行人中新大道与和旭路交口"},{"KKBH":"720881006000","HPHM":"津RF1716","JGSK":"2021-04-01 12:51:25.059","CDBH":"4","XSFX":"由南向北","XSFXDM":"3","KKMC":"海旭道与庄盛路交口"},{"KKBH":"7205410030000","HPHM":"车牌","JGSK":"2021-04-01 12:51:25.112","CDBH":"3","XSFX":"由西向东","XSFXDM":"2","KKMC":"动漫环路西与动漫西路交口正向"},{"KKBH":"610276125","HPHM":"鲁NU67B5","JGSK":"2021-04-01 12:51:25.151","CDBH":"5","XSFX":"由南向北","XSFXDM":"3","KKMC":"中新大道与和顺路交口"},{"KKBH":"610256113","HPHM":"津H57538","JGSK":"2021-04-01 12:51:25.195","CDBH":"1","XSFX":"由西向东","XSFXDM":"2","KKMC":"中天大道与和风路交口"},{"KKBH":"711","HPHM":"津FAJ663","JGSK":"2021-04-01 12:51:25.222","CDBH":"5","XSFX":"由南向北","XSFXDM":"3","KKMC":"不礼让行人中新大道与和旭路交口"},{"KKBH":"7208910050000","HPHM":"冀AE68Q3","JGSK":"2021-04-01 12:51:25.251","CDBH":"7","XSFX":"由西向东","XSFXDM":"2","KKMC":"海博道与安明路交口正向"},{"KKBH":"610401005","HPHM":"津C769B0","JGSK":"2021-04-01 12:51:25.4","CDBH":"2","XSFX":"由东向西","XSFXDM":"1","KKMC":"和畅路与和顺路交口"},{"KKBH":"720891003000","HPHM":"车牌","JGSK":"2021-04-01 12:51:25.471","CDBH":"5","XSFX":"由西向东","XSFXDM":"2","KKMC":"海博道与安正路交口"},{"KKBH":"610271008","HPHM":"陕A1G57G","JGSK":"2021-04-01 12:51:25.493","CDBH":"1","XSFX":"由南向北","XSFXDM":"3","KKMC":"中新大道与航母主题公园支路交口"},{"KKBH":"610286127","HPHM":"津FAL398","JGSK":"2021-04-01 12:51:25.603","CDBH":"3","XSFX":"由东向西","XSFXDM":"1","KKMC":"中津大道与和畅路交口"},{"KKBH":"7205410020000","HPHM":"车牌","JGSK":"2021-04-01 12:51:25.643","CDBH":"3","XSFX":"由西向东","XSFXDM":"2","KKMC":"动漫环路西与动漫中路交口正向"},{"KKBH":"720861003000","HPHM":"辽A61GJ2","JGSK":"2021-04-01 12:51:25.652","CDBH":"2","XSFX":"由东向西","XSFXDM":"1","KKMC":"海晨道与安明路交口"},{"KKBH":"720891005000","HPHM":"京N9HW96","JGSK":"2021-04-01 12:51:25.745","CDBH":"6","XSFX":"由西向东","XSFXDM":"2","KKMC":"海博道与安明路交口"},{"KKBH":"610256115","HPHM":"川SB1201","JGSK":"2021-04-01 12:51:25.752","CDBH":"2","XSFX":"由东向西","XSFXDM":"1","KKMC":"中天大道与中生大道交口"},{"KKBH":"610276125","HPHM":"津A12E55","JGSK":"2021-04-01 12:51:25.773","CDBH":"2","XSFX":"由东向西","XSFXDM":"1","KKMC":"中新大道与和顺路交口"},{"KKBH":"7280310030000","HPHM":"车牌","JGSK":"2021-04-01 12:51:25.836","CDBH":"3","XSFX":"由南向北","XSFXDM":"3","KKMC":"动漫中路与文二路交口正向"},{"KKBH":"720891005000","HPHM":"豫EQQ251","JGSK":"2021-04-01 12:51:25.901","CDBH":"5","XSFX":"由西向东","XSFXDM":"2","KKMC":"海博道与安明路交口"},{"KKBH":"610271010","HPHM":"津A09808D","JGSK":"2021-04-01 12:51:25.909","CDBH":"8","XSFX":"由北向南","XSFXDM":"4","KKMC":"中新大道与华五路交口"},{"KKBH":"720891003000","HPHM":"津AVT081","JGSK":"2021-04-01 12:51:25.934","CDBH":"7","XSFX":"由南向北","XSFXDM":"3","KKMC":"海博道与安正路交口"},{"KKBH":"7208710020000","HPHM":"鲁GU7889","JGSK":"2021-04-01 12:51:25.979","CDBH":"3","XSFX":"由西向东","XSFXDM":"2","KKMC":"安正路与芳菲路交口正向"},{"KKBH":"610286127","HPHM":"津AQA947","JGSK":"2021-04-01 12:51:26.149","CDBH":"3","XSFX":"由东向西","XSFXDM":"1","KKMC":"中津大道与和畅路交口"},{"KKBH":"720861002000","HPHM":"津AF14818","JGSK":"2021-04-01 12:51:26.233","CDBH":"10","XSFX":"由北向南","XSFXDM":"4","KKMC":"海晨道与安正路交口"},{"KKBH":"720891008000","HPHM":"津E24419","JGSK":"2021-04-01 12:51:26.25","CDBH":"10","XSFX":"由南向北","XSFXDM":"3","KKMC":"海博道与荣盛路交口"},{"KKBH":"610271010","HPHM":"津A01081F","JGSK":"2021-04-01 12:51:26.392","CDBH":"8","XSFX":"由北向南","XSFXDM":"4","KKMC":"中新大道与华五路交口"},{"KKBH":"610256115","HPHM":"津MM4667","JGSK":"2021-04-01 12:51:26.407","CDBH":"6","XSFX":"由西向东","XSFXDM":"2","KKMC":"中天大道与中生大道交口"},{"KKBH":"610276126","HPHM":"苏EMM877","JGSK":"2021-04-01 12:51:26.527","CDBH":"7","XSFX":"由北向南","XSFXDM":"4","KKMC":"中新大道与和意路交口"},{"KKBH":"7205410020000","HPHM":"车牌","JGSK":"2021-04-01 12:51:26.615","CDBH":"4","XSFX":"由西向东","XSFXDM":"2","KKMC":"动漫环路西与动漫中路交口正向"},{"KKBH":"7208610030000","HPHM":"津JBN855","JGSK":"2021-04-01 12:51:26.656","CDBH":"7","XSFX":"由南向北","XSFXDM":"3","KKMC":"海晨道与安明路交口正向"},{"KKBH":"720891005000","HPHM":"津HAN217","JGSK":"2021-04-01 12:51:26.703","CDBH":"7","XSFX":"由西向东","XSFXDM":"2","KKMC":"海博道与安明路交口"},{"KKBH":"7280310020000","HPHM":"车牌","JGSK":"2021-04-01 12:51:26.73","CDBH":"4","XSFX":"由西向东","XSFXDM":"2","KKMC":"动漫中路与文一路交口正向"},{"KKBH":"610256116","HPHM":"湘C7XF78","JGSK":"2021-04-01 12:51:26.749","CDBH":"6","XSFX":"由西向东","XSFXDM":"2","KKMC":"中天大道与和顺路交口"},{"KKBH":"7280310020000","HPHM":"津C600P5","JGSK":"2021-04-01 12:51:26.845","CDBH":"2","XSFX":"由东向西","XSFXDM":"1","KKMC":"动漫中路与文一路交口正向"},{"KKBH":"610256114","HPHM":"鲁B30Z1G","JGSK":"2021-04-01 12:51:26.866","CDBH":"9","XSFX":"由北向南","XSFXDM":"4","KKMC":"中天大道与和旭路交口"},{"KKBH":"720891006000","HPHM":"津RU1048","JGSK":"2021-04-01 12:51:26.915","CDBH":"1","XSFX":"由东向西","XSFXDM":"1","KKMC":"海博道与永盛路交口"},{"KKBH":"7280310020000","HPHM":"车牌","JGSK":"2021-04-01 12:51:26.931","CDBH":"4","XSFX":"由西向东","XSFXDM":"2","KKMC":"动漫中路与文一路交口正向"},{"KKBH":"610256113","HPHM":"津MF1952","JGSK":"2021-04-01 12:51:26.942","CDBH":"5","XSFX":"由南向北","XSFXDM":"3","KKMC":"中天大道与和风路交口"},{"KKBH":"610256111","HPHM":"津AF00940","JGSK":"2021-04-01 12:51:26.965","CDBH":"1","XSFX":"由西向东","XSFXDM":"2","KKMC":"中天大道与和惠路交口"},{"KKBH":"610276126","HPHM":"豫PJ127C","JGSK":"2021-04-01 12:51:27.014","CDBH":"7","XSFX":"由北向南","XSFXDM":"4","KKMC":"中新大道与和意路交口"},{"KKBH":"610276124","HPHM":"车牌","JGSK":"2021-04-01 12:51:27.168","CDBH":"11","XSFX":"由北向南","XSFXDM":"4","KKMC":"中新大道与中生大道交口"},{"KKBH":"720541005000","HPHM":"津HJN338","JGSK":"2021-04-01 12:51:27.283","CDBH":"3","XSFX":"由西向东","XSFXDM":"2","KKMC":"动漫环路东与动漫西路交口"},{"KKBH":"610256115","HPHM":"津HSX891","JGSK":"2021-04-01 12:51:27.39","CDBH":"1","XSFX":"由东向西","XSFXDM":"1","KKMC":"中天大道与中生大道交口"},{"KKBH":"7208910040000","HPHM":"车牌","JGSK":"2021-04-01 12:51:27.492","CDBH":"5","XSFX":"由西向东","XSFXDM":"2","KKMC":"海博道与安平路交口正向"},{"KKBH":"720881002000","HPHM":"冀B2BT58","JGSK":"2021-04-01 12:51:27.562","CDBH":"2","XSFX":"由东向西","XSFXDM":"1","KKMC":"海旭道与安正路交口"},{"KKBH":"7208610030000","HPHM":"车牌","JGSK":"2021-04-01 12:51:27.709","CDBH":"5","XSFX":"由西向东","XSFXDM":"2","KKMC":"海晨道与安明路交口正向"},{"KKBH":"610256111","HPHM":"津N88336","JGSK":"2021-04-01 12:51:27.775","CDBH":"8","XSFX":"由北向南","XSFXDM":"4","KKMC":"中天大道与和惠路交口"},{"KKBH":"7208810020000","HPHM":"津A9A150","JGSK":"2021-04-01 12:51:27.834","CDBH":"12","XSFX":"由北向南","XSFXDM":"4","KKMC":"海旭道与安正路交口正向"},{"KKBH":"610271010","HPHM":"黑E505BQ","JGSK":"2021-04-01 12:51:27.841","CDBH":"4","XSFX":"由南向北","XSFXDM":"3","KKMC":"中新大道与华五路交口"},{"KKBH":"610276124","HPHM":"车牌","JGSK":"2021-04-01 12:51:27.841","CDBH":"11","XSFX":"由北向南","XSFXDM":"4","KKMC":"中新大道与中生大道交口"},{"KKBH":"610271010","HPHM":"蒙A301PE","JGSK":"2021-04-01 12:51:27.917","CDBH":"4","XSFX":"由南向北","XSFXDM":"3","KKMC":"中新大道与华五路交口"},{"KKBH":"610276125","HPHM":"津FPL566","JGSK":"2021-04-01 12:51:27.945","CDBH":"4","XSFX":"由南向北","XSFXDM":"3","KKMC":"中新大道与和顺路交口"},{"KKBH":"610261003000","HPHM":"津GPV986","JGSK":"2021-04-01 12:51:28.023","CDBH":"11","XSFX":"由东向西","XSFXDM":"1","KKMC":"中生大道与静湖南路交口"},{"KKBH":"610391007","HPHM":"津A7Q428","JGSK":"2021-04-01 12:51:28.044","CDBH":"10","XSFX":"由北向南","XSFXDM":"4","KKMC":"和韵路与和风路交口"},{"KKBH":"610256115","HPHM":"津ADQ2667","JGSK":"2021-04-01 12:51:28.087","CDBH":"6","XSFX":"由西向东","XSFXDM":"2","KKMC":"中天大道与中生大道交口"},{"KKBH":"610256113","HPHM":"津A7M506","JGSK":"2021-04-01 12:51:28.103","CDBH":"8","XSFX":"由北向南","XSFXDM":"4","KKMC":"中天大道与和风路交口"},{"KKBH":"610271009","HPHM":"津MK8800","JGSK":"2021-04-01 12:51:28.21","CDBH":"8","XSFX":"由南向北","XSFXDM":"3","KKMC":"中新大道与泰七路交口"},{"KKBH":"610271008","HPHM":"车牌","JGSK":"2021-04-01 12:51:28.429","CDBH":"2","XSFX":"由南向北","XSFXDM":"3","KKMC":"中新大道与航母主题公园支路交口"},{"KKBH":"610286127","HPHM":"冀DT115T","JGSK":"2021-04-01 12:51:28.485","CDBH":"4","XSFX":"由西向东","XSFXDM":"2","KKMC":"中津大道与和畅路交口"},{"KKBH":"728031003000","HPHM":"津GCQ277","JGSK":"2021-04-01 12:51:28.778","CDBH":"3","XSFX":"由南向北","XSFXDM":"3","KKMC":"动漫中路与文二路交口"},{"KKBH":"720891005000","HPHM":"冀TLV213","JGSK":"2021-04-01 12:51:28.793","CDBH":"5","XSFX":"由西向东","XSFXDM":"2","KKMC":"海博道与安明路交口"},{"KKBH":"610256115","HPHM":"津GHC018","JGSK":"2021-04-01 12:51:28.807","CDBH":"4","XSFX":"由西向东","XSFXDM":"2","KKMC":"中天大道与中生大道交口"},{"KKBH":"6071310030000","HPHM":"津C7Z356","JGSK":"2021-04-01 12:51:28.983","CDBH":"2","XSFX":"由东向西","XSFXDM":"1","KKMC":"中央大道与海旭道交口正向"},{"KKBH":"711","HPHM":"津RJJ302","JGSK":"2021-04-01 12:51:29.067","CDBH":"5","XSFX":"由南向北","XSFXDM":"3","KKMC":"不礼让行人中新大道与和旭路交口"},{"KKBH":"610256113","HPHM":"津JMF396","JGSK":"2021-04-01 12:51:29.102","CDBH":"4","XSFX":"由南向北","XSFXDM":"3","KKMC":"中天大道与和风路交口"},{"KKBH":"7208810040000","HPHM":"津C00E60","JGSK":"2021-04-01 12:51:29.221","CDBH":"1","XSFX":"由东向西","XSFXDM":"1","KKMC":"海旭道与永盛路交口正向"},{"KKBH":"720891005000","HPHM":"冀AE68Q3","JGSK":"2021-04-01 12:51:29.264","CDBH":"7","XSFX":"由西向东","XSFXDM":"2","KKMC":"海博道与安明路交口"},{"KKBH":"720891005000","HPHM":"津KJK978","JGSK":"2021-04-01 12:51:29.349","CDBH":"6","XSFX":"由西向东","XSFXDM":"2","KKMC":"海博道与安明路交口"},{"KKBH":"711","HPHM":"津HZC687","JGSK":"2021-04-01 12:51:29.767","CDBH":"8","XSFX":"由北向南","XSFXDM":"4","KKMC":"不礼让行人中新大道与和旭路交口"},{"KKBH":"7205410040000","HPHM":"津C316A1","JGSK":"2021-04-01 12:51:29.816","CDBH":"1","XSFX":"由东向西","XSFXDM":"1","KKMC":"动漫环路东与动漫中路交口正向"},{"KKBH":"610271010","HPHM":"津A01081F","JGSK":"2021-04-01 12:51:29.831","CDBH":"8","XSFX":"由北向南","XSFXDM":"4","KKMC":"中新大道与华五路交口"},{"KKBH":"711","HPHM":"苏C636XV","JGSK":"2021-04-01 12:51:30.004","CDBH":"7","XSFX":"由北向南","XSFXDM":"4","KKMC":"不礼让行人中新大道与和旭路交口"},{"KKBH":"610271010","HPHM":"津A22S52","JGSK":"2021-04-01 12:51:30.141","CDBH":"5","XSFX":"由南向北","XSFXDM":"3","KKMC":"中新大道与华五路交口"},{"KKBH":"610256112","HPHM":"津ADJ7612","JGSK":"2021-04-01 12:51:30.15","CDBH":"8","XSFX":"由南向北","XSFXDM":"3","KKMC":"中天大道与中津大道交口"},{"KKBH":"610391007","HPHM":"津RAC520","JGSK":"2021-04-01 12:51:30.18","CDBH":"10","XSFX":"由北向南","XSFXDM":"4","KKMC":"和韵路与和风路交口"},{"KKBH":"7208910050000","HPHM":"津KKJ217","JGSK":"2021-04-01 12:51:30.189","CDBH":"7","XSFX":"由西向东","XSFXDM":"2","KKMC":"海博道与安明路交口正向"},{"KKBH":"610276126","HPHM":"苏EMM877","JGSK":"2021-04-01 12:51:30.301","CDBH":"7","XSFX":"由北向南","XSFXDM":"4","KKMC":"中新大道与和意路交口"},{"KKBH":"610276124","HPHM":"津NAB786","JGSK":"2021-04-01 12:51:30.571","CDBH":"10","XSFX":"由北向南","XSFXDM":"4","KKMC":"中新大道与中生大道交口"},{"KKBH":"7208910050000","HPHM":"冀AU68G6","JGSK":"2021-04-01 12:51:30.624","CDBH":"6","XSFX":"由西向东","XSFXDM":"2","KKMC":"海博道与安明路交口正向"},{"KKBH":"610391006","HPHM":"津MZ7618","JGSK":"2021-04-01 12:51:30.733","CDBH":"1","XSFX":"由东向西","XSFXDM":"1","KKMC":"和韵路与和意路交口"},{"KKBH":"610276126","HPHM":"辽DL8263","JGSK":"2021-04-01 12:51:30.811","CDBH":"4","XSFX":"由南向北","XSFXDM":"3","KKMC":"中新大道与和意路交口"},{"KKBH":"610256114","HPHM":"津ADF3456","JGSK":"2021-04-01 12:51:30.872","CDBH":"4","XSFX":"由南向北","XSFXDM":"3","KKMC":"中天大道与和旭路交口"},{"KKBH":"7208610030000","HPHM":"冀B09EJ0","JGSK":"2021-04-01 12:51:30.914","CDBH":"7","XSFX":"由南向北","XSFXDM":"3","KKMC":"海晨道与安明路交口正向"},{"KKBH":"610276124","HPHM":"车牌","JGSK":"2021-04-01 12:51:31.015","CDBH":"7","XSFX":"由南向北","XSFXDM":"3","KKMC":"中新大道与中生大道交口"},{"KKBH":"610271010","HPHM":"蒙A301PE","JGSK":"2021-04-01 12:51:31.041","CDBH":"4","XSFX":"由南向北","XSFXDM":"3","KKMC":"中新大道与华五路交口"},{"KKBH":"7208610030000","HPHM":"车牌","JGSK":"2021-04-01 12:51:31.383","CDBH":"7","XSFX":"由南向北","XSFXDM":"3","KKMC":"海晨道与安明路交口正向"},{"KKBH":"610256115","HPHM":"陕E4G816","JGSK":"2021-04-01 12:51:31.384","CDBH":"4","XSFX":"由西向东","XSFXDM":"2","KKMC":"中天大道与中生大道交口"},{"KKBH":"7208710020000","HPHM":"车牌","JGSK":"2021-04-01 12:51:31.423","CDBH":"7","XSFX":"由南向北","XSFXDM":"3","KKMC":"安正路与芳菲路交口正向"},{"KKBH":"610256115","HPHM":"津NKM801","JGSK":"2021-04-01 12:51:31.52","CDBH":"2","XSFX":"由东向西","XSFXDM":"1","KKMC":"中天大道与中生大道交口"},{"KKBH":"6102610030000","HPHM":"津RDC190","JGSK":"2021-04-01 12:51:31.627","CDBH":"8","XSFX":"由北向南","XSFXDM":"4","KKMC":"中生大道与静湖南路交口正向"},{"KKBH":"720811002000","HPHM":"津C798Z2","JGSK":"2021-04-01 12:51:31.634","CDBH":"4","XSFX":"由南向北","XSFXDM":"3","KKMC":"动漫南路与文一路交口"},{"KKBH":"610391006","HPHM":"津DG3010","JGSK":"2021-04-01 12:51:31.853","CDBH":"2","XSFX":"由东向西","XSFXDM":"1","KKMC":"和韵路与和意路交口"},{"KKBH":"610271009","HPHM":"津MK8800","JGSK":"2021-04-01 12:51:31.873","CDBH":"8","XSFX":"由南向北","XSFXDM":"3","KKMC":"中新大道与泰七路交口"},{"KKBH":"610266118","HPHM":"鄂H33P78","JGSK":"2021-04-01 12:51:32.023","CDBH":"10","XSFX":"由北向南","XSFXDM":"4","KKMC":"中生大道与和畅路交口"},{"KKBH":"610276125","HPHM":"津RJJ932","JGSK":"2021-04-01 12:51:32.037","CDBH":"4","XSFX":"由南向北","XSFXDM":"3","KKMC":"中新大道与和顺路交口"},{"KKBH":"610276124","HPHM":"车牌","JGSK":"2021-04-01 12:51:32.171","CDBH":"11","XSFX":"由北向南","XSFXDM":"4","KKMC":"中新大道与中生大道交口"},{"KKBH":"7280310030000","HPHM":"津C37A36","JGSK":"2021-04-01 12:51:32.292","CDBH":"4","XSFX":"由南向北","XSFXDM":"3","KKMC":"动漫中路与文二路交口正向"},{"KKBH":"720881004000","HPHM":"津C00E60","JGSK":"2021-04-01 12:51:32.464","CDBH":"1","XSFX":"由东向西","XSFXDM":"1","KKMC":"海旭道与永盛路交口"},{"KKBH":"610286127","HPHM":"车牌","JGSK":"2021-04-01 12:51:32.467","CDBH":"6","XSFX":"由西向东","XSFXDM":"2","KKMC":"中津大道与和畅路交口"},{"KKBH":"610256113","HPHM":"津H57538","JGSK":"2021-04-01 12:51:32.679","CDBH":"1","XSFX":"由西向东","XSFXDM":"2","KKMC":"中天大道与和风路交口"},{"KKBH":"7208710020000","HPHM":"车牌","JGSK":"2021-04-01 12:51:32.753","CDBH":"7","XSFX":"由南向北","XSFXDM":"3","KKMC":"安正路与芳菲路交口正向"},{"KKBH":"610271009","HPHM":"津AYD382","JGSK":"2021-04-01 12:51:32.754","CDBH":"7","XSFX":"由南向北","XSFXDM":"3","KKMC":"中新大道与泰七路交口"},{"KKBH":"7208910050000","HPHM":"津CDK619","JGSK":"2021-04-01 12:51:32.772","CDBH":"6","XSFX":"由西向东","XSFXDM":"2","KKMC":"海博道与安明路交口正向"},{"KKBH":"6071310030000","HPHM":"晋A968RK","JGSK":"2021-04-01 12:51:32.836","CDBH":"3","XSFX":"由东向西","XSFXDM":"1","KKMC":"中央大道与海旭道交口正向"},{"KKBH":"7208910050000","HPHM":"津C366M5","JGSK":"2021-04-01 12:51:32.873","CDBH":"5","XSFX":"由西向东","XSFXDM":"2","KKMC":"海博道与安明路交口正向"},{"KKBH":"610286127","HPHM":"车牌","JGSK":"2021-04-01 12:51:32.971","CDBH":"6","XSFX":"由西向东","XSFXDM":"2","KKMC":"中津大道与和畅路交口"},{"KKBH":"7208810040000","HPHM":"冀B712V5","JGSK":"2021-04-01 12:51:32.976","CDBH":"4","XSFX":"由西向东","XSFXDM":"2","KKMC":"海旭道与永盛路交口正向"},{"KKBH":"6071310030000","HPHM":"津GCK882","JGSK":"2021-04-01 12:51:33.028","CDBH":"1","XSFX":"由东向西","XSFXDM":"1","KKMC":"中央大道与海旭道交口正向"},{"KKBH":"7205610020000","HPHM":"车牌","JGSK":"2021-04-01 12:51:33.032","CDBH":"6","XSFX":"由北向南","XSFXDM":"4","KKMC":"动漫北路与文三路交口正向"},{"KKBH":"7208610030000","HPHM":"津H21529","JGSK":"2021-04-01 12:51:33.032","CDBH":"5","XSFX":"由西向东","XSFXDM":"2","KKMC":"海晨道与安明路交口正向"},{"KKBH":"711","HPHM":"津MS0307","JGSK":"2021-04-01 12:51:33.046","CDBH":"7","XSFX":"由北向南","XSFXDM":"4","KKMC":"不礼让行人中新大道与和旭路交口"},{"KKBH":"610256111","HPHM":"BA60094","JGSK":"2021-04-01 12:51:33.185","CDBH":"2","XSFX":"由西向东","XSFXDM":"2","KKMC":"中天大道与和惠路交口"},{"KKBH":"610276125","HPHM":"津RZG520","JGSK":"2021-04-01 12:51:33.197","CDBH":"7","XSFX":"由北向南","XSFXDM":"4","KKMC":"中新大道与和顺路交口"},{"KKBH":"610271008","HPHM":"津A7B967","JGSK":"2021-04-01 12:51:33.24","CDBH":"2","XSFX":"由南向北","XSFXDM":"3","KKMC":"中新大道与航母主题公园支路交口"},{"KKBH":"711","HPHM":"津KBP579","JGSK":"2021-04-01 12:51:33.29","CDBH":"8","XSFX":"由北向南","XSFXDM":"4","KKMC":"不礼让行人中新大道与和旭路交口"},{"KKBH":"610276125","HPHM":"津FPL566","JGSK":"2021-04-01 12:51:33.397","CDBH":"4","XSFX":"由南向北","XSFXDM":"3","KKMC":"中新大道与和顺路交口"},{"KKBH":"610276126","HPHM":"辽DL8263","JGSK":"2021-04-01 12:51:33.489","CDBH":"4","XSFX":"由南向北","XSFXDM":"3","KKMC":"中新大道与和意路交口"},{"KKBH":"7209010020000","HPHM":"冀J1223P","JGSK":"2021-04-01 12:51:33.542","CDBH":"1","XSFX":"由东向西","XSFXDM":"1","KKMC":"玉林道与安正路交口正向"},{"KKBH":"610271010","HPHM":"津A22S52","JGSK":"2021-04-01 12:51:33.601","CDBH":"5","XSFX":"由南向北","XSFXDM":"3","KKMC":"中新大道与华五路交口"},{"KKBH":"7205410040000","HPHM":"津CAS758","JGSK":"2021-04-01 12:51:33.691","CDBH":"1","XSFX":"由东向西","XSFXDM":"1","KKMC":"动漫环路东与动漫中路交口正向"},{"KKBH":"610261005000","HPHM":"津KDS586","JGSK":"2021-04-01 12:51:33.71","CDBH":"2","XSFX":"由南向北","XSFXDM":"3","KKMC":"中生大道与静湖西路（南侧）"},{"KKBH":"720891005000","HPHM":"津KKJ217","JGSK":"2021-04-01 12:51:33.831","CDBH":"7","XSFX":"由西向东","XSFXDM":"2","KKMC":"海博道与安明路交口"},{"KKBH":"610256115","HPHM":"京L26036","JGSK":"2021-04-01 12:51:33.868","CDBH":"3","XSFX":"由东向西","XSFXDM":"1","KKMC":"中天大道与中生大道交口"},{"KKBH":"610276126","HPHM":"津AMX188","JGSK":"2021-04-01 12:51:33.906","CDBH":"4","XSFX":"由南向北","XSFXDM":"3","KKMC":"中新大道与和意路交口"},{"KKBH":"610276124","HPHM":"津CDX589","JGSK":"2021-04-01 12:51:33.948","CDBH":"6","XSFX":"由西向东","XSFXDM":"2","KKMC":"中新大道与中生大道交口"},{"KKBH":"610256111","HPHM":"车牌","JGSK":"2021-04-01 12:51:33.978","CDBH":"8","XSFX":"由北向南","XSFXDM":"4","KKMC":"中天大道与和惠路交口"},{"KKBH":"7208810060000","HPHM":"苏A32FN8","JGSK":"2021-04-01 12:51:34.008","CDBH":"2","XSFX":"由西向东","XSFXDM":"2","KKMC":"海旭道与庄盛路交口正向"},{"KKBH":"610271010","HPHM":"冀F36FH3","JGSK":"2021-04-01 12:51:34.013","CDBH":"8","XSFX":"由北向南","XSFXDM":"4","KKMC":"中新大道与华五路交口"},{"KKBH":"6071310030000","HPHM":"车牌","JGSK":"2021-04-01 12:51:34.191","CDBH":"3","XSFX":"由东向西","XSFXDM":"1","KKMC":"中央大道与海旭道交口正向"},{"KKBH":"610276125","HPHM":"津GCQ127","JGSK":"2021-04-01 12:51:34.238","CDBH":"8","XSFX":"由北向南","XSFXDM":"4","KKMC":"中新大道与和顺路交口"},{"KKBH":"720541004000","HPHM":"津C316A1","JGSK":"2021-04-01 12:51:34.259","CDBH":"1","XSFX":"由东向西","XSFXDM":"1","KKMC":"动漫环路东与动漫中路交口"},{"KKBH":"7280310030000","HPHM":"车牌","JGSK":"2021-04-01 12:51:34.337","CDBH":"4","XSFX":"由南向北","XSFXDM":"3","KKMC":"动漫中路与文二路交口正向"},{"KKBH":"610266117","HPHM":"津JHG118","JGSK":"2021-04-01 12:51:34.375","CDBH":"2","XSFX":"由东向西","XSFXDM":"1","KKMC":"中生大道与和韵路交口"},{"KKBH":"7280310020000","HPHM":"津RKF699","JGSK":"2021-04-01 12:51:34.395","CDBH":"8","XSFX":"由北向南","XSFXDM":"4","KKMC":"动漫中路与文一路交口正向"},{"KKBH":"610256111","HPHM":"车牌","JGSK":"2021-04-01 12:51:34.452","CDBH":"8","XSFX":"由北向南","XSFXDM":"4","KKMC":"中天大道与和惠路交口"},{"KKBH":"610401005","HPHM":"津A22Z77","JGSK":"2021-04-01 12:51:34.562","CDBH":"4","XSFX":"由西向东","XSFXDM":"2","KKMC":"和畅路与和顺路交口"},{"KKBH":"720891005000","HPHM":"冀AU68G6","JGSK":"2021-04-01 12:51:34.629","CDBH":"6","XSFX":"由西向东","XSFXDM":"2","KKMC":"海博道与安明路交口"},{"KKBH":"720891004000","HPHM":"鲁H72L80","JGSK":"2021-04-01 12:51:34.813","CDBH":"5","XSFX":"由西向东","XSFXDM":"2","KKMC":"海博道与安平路交口"},{"KKBH":"711","HPHM":"津AF19245","JGSK":"2021-04-01 12:51:34.989","CDBH":"5","XSFX":"由南向北","XSFXDM":"3","KKMC":"不礼让行人中新大道与和旭路交口"},{"KKBH":"610391007","HPHM":"津RAC520","JGSK":"2021-04-01 12:51:35.122","CDBH":"11","XSFX":"由北向南","XSFXDM":"4","KKMC":"和韵路与和风路交口"},{"KKBH":"610276124","HPHM":"车牌","JGSK":"2021-04-01 12:51:35.168","CDBH":"7","XSFX":"由南向北","XSFXDM":"3","KKMC":"中新大道与中生大道交口"},{"KKBH":"610266118","HPHM":"津A6Y456","JGSK":"2021-04-01 12:51:35.175","CDBH":"7","XSFX":"由南向北","XSFXDM":"3","KKMC":"中生大道与和畅路交口"},{"KKBH":"7208810040000","HPHM":"冀EJ680U","JGSK":"2021-04-01 12:51:35.205","CDBH":"1","XSFX":"由东向西","XSFXDM":"1","KKMC":"海旭道与永盛路交口正向"},{"KKBH":"610271009","HPHM":"津AYD382","JGSK":"2021-04-01 12:51:35.234","CDBH":"7","XSFX":"由南向北","XSFXDM":"3","KKMC":"中新大道与泰七路交口"},{"KKBH":"7208910050000","HPHM":"津C925M6","JGSK":"2021-04-01 12:51:35.347","CDBH":"4","XSFX":"由东向西","XSFXDM":"1","KKMC":"海博道与安明路交口正向"},{"KKBH":"610391007","HPHM":"津A7Q428","JGSK":"2021-04-01 12:51:35.362","CDBH":"10","XSFX":"由北向南","XSFXDM":"4","KKMC":"和韵路与和风路交口"},{"KKBH":"720891005000","HPHM":"津C366M5","JGSK":"2021-04-01 12:51:35.513","CDBH":"5","XSFX":"由西向东","XSFXDM":"2","KKMC":"海博道与安明路交口"},{"KKBH":"610276126","HPHM":"津AMX188","JGSK":"2021-04-01 12:51:35.569","CDBH":"4","XSFX":"由南向北","XSFXDM":"3","KKMC":"中新大道与和意路交口"},{"KKBH":"610266118","HPHM":"鄂H33P78","JGSK":"2021-04-01 12:51:35.576","CDBH":"10","XSFX":"由北向南","XSFXDM":"4","KKMC":"中生大道与和畅路交口"},{"KKBH":"711","HPHM":"津RTJ712","JGSK":"2021-04-01 12:51:35.612","CDBH":"8","XSFX":"由北向南","XSFXDM":"4","KKMC":"不礼让行人中新大道与和旭路交口"},{"KKBH":"720881004000","HPHM":"冀B712V5","JGSK":"2021-04-01 12:51:35.814","CDBH":"9","XSFX":"由西向东","XSFXDM":"2","KKMC":"海旭道与永盛路交口"},{"KKBH":"7208610020000","HPHM":"津C190H7","JGSK":"2021-04-01 12:51:35.942","CDBH":"5","XSFX":"由西向东","XSFXDM":"2","KKMC":"海晨道与安正路交口正向"},{"KKBH":"7205610020000","HPHM":"津C22W58","JGSK":"2021-04-01 12:51:35.977","CDBH":"1","XSFX":"由东向西","XSFXDM":"1","KKMC":"动漫北路与文三路交口正向"},{"KKBH":"7280310030000","HPHM":"冀D295NK","JGSK":"2021-04-01 12:51:35.996","CDBH":"6","XSFX":"由北向南","XSFXDM":"4","KKMC":"动漫中路与文二路交口正向"},{"KKBH":"720861003000","HPHM":"津H21529","JGSK":"2021-04-01 12:51:36.144","CDBH":"5","XSFX":"由西向东","XSFXDM":"2","KKMC":"海晨道与安明路交口"},{"KKBH":"610261003000","HPHM":"津RDC190","JGSK":"2021-04-01 12:51:36.161","CDBH":"17","XSFX":"由北向南","XSFXDM":"4","KKMC":"中生大道与静湖南路交口"},{"KKBH":"610256115","HPHM":"津NKM801","JGSK":"2021-04-01 12:51:36.278","CDBH":"3","XSFX":"由东向西","XSFXDM":"1","KKMC":"中天大道与中生大道交口"},{"KKBH":"7208610020000","HPHM":"川S69M61","JGSK":"2021-04-01 12:51:36.28","CDBH":"10","XSFX":"由北向南","XSFXDM":"4","KKMC":"海晨道与安正路交口正向"},{"KKBH":"610266118","HPHM":"津AS0819","JGSK":"2021-04-01 12:51:36.366","CDBH":"10","XSFX":"由北向南","XSFXDM":"4","KKMC":"中生大道与和畅路交口"},{"KKBH":"7205710010000","HPHM":"津HQD396","JGSK":"2021-04-01 12:51:36.368","CDBH":"5","XSFX":"由北向南","XSFXDM":"4","KKMC":"动漫东路与文一路交口正向"},{"KKBH":"610261005000","HPHM":"津HQV959","JGSK":"2021-04-01 12:51:36.512","CDBH":"2","XSFX":"由南向北","XSFXDM":"3","KKMC":"中生大道与静湖西路（南侧）"},{"KKBH":"610286127","HPHM":"冀DT115T","JGSK":"2021-04-01 12:51:36.614","CDBH":"4","XSFX":"由西向东","XSFXDM":"2","KKMC":"中津大道与和畅路交口"},{"KKBH":"728031003000","HPHM":"津C37A36","JGSK":"2021-04-01 12:51:36.944","CDBH":"4","XSFX":"由南向北","XSFXDM":"3","KKMC":"动漫中路与文二路交口"},{"KKBH":"7208810040000","HPHM":"冀J302FF","JGSK":"2021-04-01 12:51:37.038","CDBH":"4","XSFX":"由西向东","XSFXDM":"2","KKMC":"海旭道与永盛路交口正向"},{"KKBH":"7205410020000","HPHM":"车牌","JGSK":"2021-04-01 12:51:37.179","CDBH":"3","XSFX":"由西向东","XSFXDM":"2","KKMC":"动漫环路西与动漫中路交口正向"},{"KKBH":"610256115","HPHM":"鲁DR105C","JGSK":"2021-04-01 12:51:37.19","CDBH":"5","XSFX":"由西向东","XSFXDM":"2","KKMC":"中天大道与中生大道交口"},{"KKBH":"610266118","HPHM":"津RQE456","JGSK":"2021-04-01 12:51:37.247","CDBH":"5","XSFX":"由西向东","XSFXDM":"2","KKMC":"中生大道与和畅路交口"},{"KKBH":"610256115","HPHM":"陕E4G816","JGSK":"2021-04-01 12:51:37.286","CDBH":"4","XSFX":"由西向东","XSFXDM":"2","KKMC":"中天大道与中生大道交口"},{"KKBH":"720891005000","HPHM":"津CDK619","JGSK":"2021-04-01 12:51:37.35","CDBH":"6","XSFX":"由西向东","XSFXDM":"2","KKMC":"海博道与安明路交口"},{"KKBH":"610256116","HPHM":"津A7N960","JGSK":"2021-04-01 12:51:37.354","CDBH":"3","XSFX":"由东向西","XSFXDM":"1","KKMC":"中天大道与和顺路交口"},{"KKBH":"610266118","HPHM":"冀AB089M","JGSK":"2021-04-01 12:51:37.363","CDBH":"3","XSFX":"由东向西","XSFXDM":"1","KKMC":"中生大道与和畅路交口"},{"KKBH":"610256115","HPHM":"京ADE192","JGSK":"2021-04-01 12:51:37.553","CDBH":"4","XSFX":"由西向东","XSFXDM":"2","KKMC":"中天大道与中生大道交口"},{"KKBH":"610391007","HPHM":"冀TQN611","JGSK":"2021-04-01 12:51:37.677","CDBH":"10","XSFX":"由北向南","XSFXDM":"4","KKMC":"和韵路与和风路交口"},{"KKBH":"610401005","HPHM":"津A22Z77","JGSK":"2021-04-01 12:51:37.736","CDBH":"4","XSFX":"由西向东","XSFXDM":"2","KKMC":"和畅路与和顺路交口"},{"KKBH":"6103261420000","HPHM":"津AR9766","JGSK":"2021-04-01 12:51:37.831","CDBH":"4","XSFX":"由西向东","XSFXDM":"2","KKMC":"中成大道与泰七路交口正向"},{"KKBH":"610401005","HPHM":"津HSX329","JGSK":"2021-04-01 12:51:38.093","CDBH":"10","XSFX":"由北向南","XSFXDM":"4","KKMC":"和畅路与和顺路交口"},{"KKBH":"720541004000","HPHM":"津CAS758","JGSK":"2021-04-01 12:51:38.182","CDBH":"1","XSFX":"由东向西","XSFXDM":"1","KKMC":"动漫环路东与动漫中路交口"},{"KKBH":"610271010","HPHM":"冀F36FH3","JGSK":"2021-04-01 12:51:38.235","CDBH":"8","XSFX":"由北向南","XSFXDM":"4","KKMC":"中新大道与华五路交口"},{"KKBH":"610266118","HPHM":"津A6Y456","JGSK":"2021-04-01 12:51:38.247","CDBH":"8","XSFX":"由南向北","XSFXDM":"3","KKMC":"中生大道与和畅路交口"},{"KKBH":"610401005","HPHM":"津A2D387","JGSK":"2021-04-01 12:51:38.759","CDBH":"8","XSFX":"由南向北","XSFXDM":"3","KKMC":"和畅路与和顺路交口"},{"KKBH":"720891004000","HPHM":"车牌","JGSK":"2021-04-01 12:51:38.775","CDBH":"9","XSFX":"由南向北","XSFXDM":"3","KKMC":"海博道与安平路交口"},{"KKBH":"720881006000","HPHM":"苏A32FN8","JGSK":"2021-04-01 12:51:38.788","CDBH":"2","XSFX":"由西向东","XSFXDM":"2","KKMC":"海旭道与庄盛路交口"},{"KKBH":"610401004","HPHM":"鲁GX1E96","JGSK":"2021-04-01 12:51:39.052","CDBH":"4","XSFX":"由西向东","XSFXDM":"2","KKMC":"和畅路与和风路交口"},{"KKBH":"720891005000","HPHM":"津C925M6","JGSK":"2021-04-01 12:51:39.142","CDBH":"4","XSFX":"由东向西","XSFXDM":"1","KKMC":"海博道与安明路交口"},{"KKBH":"610276126","HPHM":"津JXD612","JGSK":"2021-04-01 12:51:39.152","CDBH":"4","XSFX":"由南向北","XSFXDM":"3","KKMC":"中新大道与和意路交口"},{"KKBH":"711","HPHM":"津NCF977","JGSK":"2021-04-01 12:51:39.372","CDBH":"7","XSFX":"由北向南","XSFXDM":"4","KKMC":"不礼让行人中新大道与和旭路交口"},{"KKBH":"610256113","HPHM":"车牌","JGSK":"2021-04-01 12:51:39.373","CDBH":"5","XSFX":"由南向北","XSFXDM":"3","KKMC":"中天大道与和风路交口"},{"KKBH":"610276124","HPHM":"津C69H97","JGSK":"2021-04-01 12:51:39.454","CDBH":"7","XSFX":"由南向北","XSFXDM":"3","KKMC":"中新大道与中生大道交口"},{"KKBH":"610276125","HPHM":"津RZG520","JGSK":"2021-04-01 12:51:39.54","CDBH":"7","XSFX":"由北向南","XSFXDM":"4","KKMC":"中新大道与和顺路交口"},{"KKBH":"7209010030000","HPHM":"津E12068","JGSK":"2021-04-01 12:51:39.562","CDBH":"1","XSFX":"由东向西","XSFXDM":"1","KKMC":"玉林道与安平路交口正向"},{"KKBH":"720891004000","HPHM":"津N32383","JGSK":"2021-04-01 12:51:39.62","CDBH":"4","XSFX":"由西向东","XSFXDM":"2","KKMC":"海博道与安平路交口"},{"KKBH":"7208910040000","HPHM":"辽B87CS0","JGSK":"2021-04-01 12:51:39.629","CDBH":"6","XSFX":"由西向东","XSFXDM":"2","KKMC":"海博道与安平路交口正向"},{"KKBH":"720881004000","HPHM":"冀J302FF","JGSK":"2021-04-01 12:51:39.653","CDBH":"9","XSFX":"由西向东","XSFXDM":"2","KKMC":"海旭道与永盛路交口"},{"KKBH":"728031002000","HPHM":"津RKF699","JGSK":"2021-04-01 12:51:39.69","CDBH":"8","XSFX":"由北向南","XSFXDM":"4","KKMC":"动漫中路与文一路交口"},{"KKBH":"6102661220000","HPHM":"吉A9EU89","JGSK":"2021-04-01 12:51:39.752","CDBH":"2","XSFX":"由西向东","XSFXDM":"2","KKMC":"生态城中生大道故道河一桥西向东上桥处正向"},{"KKBH":"610256111","HPHM":"车牌","JGSK":"2021-04-01 12:51:39.786","CDBH":"9","XSFX":"由北向南","XSFXDM":"4","KKMC":"中天大道与和惠路交口"},{"KKBH":"7209010020000","HPHM":"车牌","JGSK":"2021-04-01 12:51:39.87","CDBH":"8","XSFX":"由南向北","XSFXDM":"3","KKMC":"玉林道与安正路交口正向"},{"KKBH":"610256115","HPHM":"津B3E629","JGSK":"2021-04-01 12:51:39.943","CDBH":"2","XSFX":"由东向西","XSFXDM":"1","KKMC":"中天大道与中生大道交口"},{"KKBH":"610271008","HPHM":"辽PHN039","JGSK":"2021-04-01 12:51:39.995","CDBH":"2","XSFX":"由南向北","XSFXDM":"3","KKMC":"中新大道与航母主题公园支路交口"},{"KKBH":"7280310020000","HPHM":"车牌","JGSK":"2021-04-01 12:51:40.221","CDBH":"4","XSFX":"由西向东","XSFXDM":"2","KKMC":"动漫中路与文一路交口正向"},{"KKBH":"720901002000","HPHM":"冀J1223P","JGSK":"2021-04-01 12:51:40.229","CDBH":"1","XSFX":"由东向西","XSFXDM":"1","KKMC":"玉林道与安正路交口"},{"KKBH":"610271010","HPHM":"津C85319","JGSK":"2021-04-01 12:51:40.26","CDBH":"4","XSFX":"由南向北","XSFXDM":"3","KKMC":"中新大道与华五路交口"},{"KKBH":"610266117","HPHM":"津JHG118","JGSK":"2021-04-01 12:51:40.313","CDBH":"3","XSFX":"由东向西","XSFXDM":"1","KKMC":"中生大道与和韵路交口"},{"KKBH":"610266118","HPHM":"津D73922","JGSK":"2021-04-01 12:51:40.449","CDBH":"7","XSFX":"由南向北","XSFXDM":"3","KKMC":"中生大道与和畅路交口"},{"KKBH":"720891004000","HPHM":"车牌","JGSK":"2021-04-01 12:51:40.455","CDBH":"9","XSFX":"由南向北","XSFXDM":"3","KKMC":"海博道与安平路交口"},{"KKBH":"720881004000","HPHM":"冀EJ680U","JGSK":"2021-04-01 12:51:40.557","CDBH":"1","XSFX":"由东向西","XSFXDM":"1","KKMC":"海旭道与永盛路交口"},{"KKBH":"7208810040000","HPHM":"津HLA158","JGSK":"2021-04-01 12:51:40.613","CDBH":"4","XSFX":"由西向东","XSFXDM":"2","KKMC":"海旭道与永盛路交口正向"},{"KKBH":"610256114","HPHM":"津ADF3456","JGSK":"2021-04-01 12:51:40.778","CDBH":"4","XSFX":"由南向北","XSFXDM":"3","KKMC":"中天大道与和旭路交口"},{"KKBH":"610256113","HPHM":"车牌","JGSK":"2021-04-01 12:51:40.783","CDBH":"8","XSFX":"由北向南","XSFXDM":"4","KKMC":"中天大道与和风路交口"},{"KKBH":"610256112","HPHM":"冀J503AC","JGSK":"2021-04-01 12:51:40.85","CDBH":"10","XSFX":"由北向南","XSFXDM":"4","KKMC":"中天大道与中津大道交口"},{"KKBH":"720541002000","HPHM":"津GCQ277","JGSK":"2021-04-01 12:51:40.983","CDBH":"3","XSFX":"由西向东","XSFXDM":"2","KKMC":"动漫环路西与动漫中路交口"},{"KKBH":"610256111","HPHM":"车牌","JGSK":"2021-04-01 12:51:40.994","CDBH":"2","XSFX":"由西向东","XSFXDM":"2","KKMC":"中天大道与和惠路交口"},{"KKBH":"720571001000","HPHM":"津HQD396","JGSK":"2021-04-01 12:51:41.012","CDBH":"5","XSFX":"由北向南","XSFXDM":"4","KKMC":"动漫东路与文一路交口"},{"KKBH":"610266118","HPHM":"津AS0819","JGSK":"2021-04-01 12:51:41.102","CDBH":"10","XSFX":"由北向南","XSFXDM":"4","KKMC":"中生大道与和畅路交口"},{"KKBH":"720861002000","HPHM":"川S69M61","JGSK":"2021-04-01 12:51:41.122","CDBH":"10","XSFX":"由北向南","XSFXDM":"4","KKMC":"海晨道与安正路交口"},{"KKBH":"6102610030000","HPHM":"津GGJ338","JGSK":"2021-04-01 12:51:41.302","CDBH":"1","XSFX":"由东向西","XSFXDM":"1","KKMC":"中生大道与静湖南路交口正向"},{"KKBH":"7208810050000","HPHM":"晋MVH391","JGSK":"2021-04-01 12:51:41.35","CDBH":"2","XSFX":"由东向西","XSFXDM":"1","KKMC":"海旭道与明盛路交口正向"},{"KKBH":"610401004","HPHM":"津ADL9376","JGSK":"2021-04-01 12:51:41.36","CDBH":"4","XSFX":"由西向东","XSFXDM":"2","KKMC":"和畅路与和风路交口"},{"KKBH":"610271009","HPHM":"津RR6569","JGSK":"2021-04-01 12:51:41.435","CDBH":"11","XSFX":"由北向南","XSFXDM":"4","KKMC":"中新大道与泰七路交口"},{"KKBH":"610261005000","HPHM":"津RKP590","JGSK":"2021-04-01 12:51:41.476","CDBH":"2","XSFX":"由南向北","XSFXDM":"3","KKMC":"中生大道与静湖西路（南侧）"},{"KKBH":"610271010","HPHM":"津AY1813","JGSK":"2021-04-01 12:51:41.539","CDBH":"5","XSFX":"由南向北","XSFXDM":"3","KKMC":"中新大道与华五路交口"},{"KKBH":"610276126","HPHM":"津JXD612","JGSK":"2021-04-01 12:51:41.575","CDBH":"4","XSFX":"由南向北","XSFXDM":"3","KKMC":"中新大道与和意路交口"},{"KKBH":"728031003000","HPHM":"冀D295NK","JGSK":"2021-04-01 12:51:41.586","CDBH":"6","XSFX":"由北向南","XSFXDM":"4","KKMC":"动漫中路与文二路交口"},{"KKBH":"610256113","HPHM":"津A8S118","JGSK":"2021-04-01 12:51:41.767","CDBH":"4","XSFX":"由南向北","XSFXDM":"3","KKMC":"中天大道与和风路交口"},{"KKBH":"610391008","HPHM":"津HE2519","JGSK":"2021-04-01 12:51:41.806","CDBH":"4","XSFX":"由西向东","XSFXDM":"2","KKMC":"和韵路与和旭路交口"},{"KKBH":"610276125","HPHM":"津GCQ127","JGSK":"2021-04-01 12:51:41.94","CDBH":"8","XSFX":"由北向南","XSFXDM":"4","KKMC":"中新大道与和顺路交口"},{"KKBH":"610266122000","HPHM":"吉A9EU89","JGSK":"2021-04-01 12:51:41.975","CDBH":"2","XSFX":"由西向东","XSFXDM":"2","KKMC":"生态城中生大道故道河一桥西向东上桥处"},{"KKBH":"7205710040000","HPHM":"黑PL7737","JGSK":"2021-04-01 12:51:42.008","CDBH":"3","XSFX":"由西向东","XSFXDM":"2","KKMC":"动漫东路与动漫中路交口正向"},{"KKBH":"7205710040000","HPHM":"车牌","JGSK":"2021-04-01 12:51:42.109","CDBH":"4","XSFX":"由西向东","XSFXDM":"2","KKMC":"动漫东路与动漫中路交口正向"},{"KKBH":"6071310030000","HPHM":"津AF06640","JGSK":"2021-04-01 12:51:42.202","CDBH":"2","XSFX":"由东向西","XSFXDM":"1","KKMC":"中央大道与海旭道交口正向"},{"KKBH":"610256115","HPHM":"鲁DR105C","JGSK":"2021-04-01 12:51:42.326","CDBH":"6","XSFX":"由西向东","XSFXDM":"2","KKMC":"中天大道与中生大道交口"},{"KKBH":"610271009","HPHM":"冀BS531Q","JGSK":"2021-04-01 12:51:42.402","CDBH":"10","XSFX":"由北向南","XSFXDM":"4","KKMC":"中新大道与泰七路交口"},{"KKBH":"610276124","HPHM":"津JMH821","JGSK":"2021-04-01 12:51:42.414","CDBH":"8","XSFX":"由南向北","XSFXDM":"3","KKMC":"中新大道与中生大道交口"},{"KKBH":"7208910080000","HPHM":"津JXX730","JGSK":"2021-04-01 12:51:42.415","CDBH":"5","XSFX":"由西向东","XSFXDM":"2","KKMC":"海博道与荣盛路交口正向"},{"KKBH":"6102661220000","HPHM":"冀RU0Q80","JGSK":"2021-04-01 12:51:42.439","CDBH":"2","XSFX":"由西向东","XSFXDM":"2","KKMC":"生态城中生大道故道河一桥西向东上桥处正向"},{"KKBH":"610401005","HPHM":"津E04439","JGSK":"2021-04-01 12:51:42.478","CDBH":"8","XSFX":"由南向北","XSFXDM":"3","KKMC":"和畅路与和顺路交口"},{"KKBH":"720891004000","HPHM":"辽B87CS0","JGSK":"2021-04-01 12:51:42.742","CDBH":"5","XSFX":"由西向东","XSFXDM":"2","KKMC":"海博道与安平路交口"},{"KKBH":"610256115","HPHM":"津FGL128","JGSK":"2021-04-01 12:51:42.818","CDBH":"6","XSFX":"由西向东","XSFXDM":"2","KKMC":"中天大道与中生大道交口"},{"KKBH":"610276126","HPHM":"鲁NU67B5","JGSK":"2021-04-01 12:51:42.924","CDBH":"4","XSFX":"由南向北","XSFXDM":"3","KKMC":"中新大道与和意路交口"},{"KKBH":"720561002000","HPHM":"津C22W58","JGSK":"2021-04-01 12:51:43.01","CDBH":"1","XSFX":"由东向西","XSFXDM":"1","KKMC":"动漫北路与文三路交口"},{"KKBH":"610256113","HPHM":"车牌","JGSK":"2021-04-01 12:51:43.034","CDBH":"5","XSFX":"由南向北","XSFXDM":"3","KKMC":"中天大道与和风路交口"},{"KKBH":"610401005","HPHM":"津A2D387","JGSK":"2021-04-01 12:51:43.138","CDBH":"9","XSFX":"由南向北","XSFXDM":"3","KKMC":"和畅路与和顺路交口"},{"KKBH":"610271009","HPHM":"津RR6569","JGSK":"2021-04-01 12:51:43.285","CDBH":"11","XSFX":"由北向南","XSFXDM":"4","KKMC":"中新大道与泰七路交口"},{"KKBH":"610256113","HPHM":"车牌","JGSK":"2021-04-01 12:51:43.389","CDBH":"7","XSFX":"由北向南","XSFXDM":"4","KKMC":"中天大道与和风路交口"},{"KKBH":"7208810050000","HPHM":"津A00U23","JGSK":"2021-04-01 12:51:43.469","CDBH":"4","XSFX":"由西向东","XSFXDM":"2","KKMC":"海旭道与明盛路交口正向"},{"KKBH":"7208910080000","HPHM":"车牌","JGSK":"2021-04-01 12:51:43.471","CDBH":"9","XSFX":"由南向北","XSFXDM":"3","KKMC":"海博道与荣盛路交口正向"},{"KKBH":"720881004000","HPHM":"津HLA158","JGSK":"2021-04-01 12:51:43.499","CDBH":"9","XSFX":"由西向东","XSFXDM":"2","KKMC":"海旭道与永盛路交口"},{"KKBH":"610391008","HPHM":"冀HX0399","JGSK":"2021-04-01 12:51:43.588","CDBH":"4","XSFX":"由西向东","XSFXDM":"2","KKMC":"和韵路与和旭路交口"},{"KKBH":"720891006000","HPHM":"津AU5876","JGSK":"2021-04-01 12:51:43.649","CDBH":"2","XSFX":"由东向西","XSFXDM":"1","KKMC":"海博道与永盛路交口"},{"KKBH":"610256112","HPHM":"冀J503AC","JGSK":"2021-04-01 12:51:43.793","CDBH":"10","XSFX":"由北向南","XSFXDM":"4","KKMC":"中天大道与中津大道交口"},{"KKBH":"610256115","HPHM":"津B3E629","JGSK":"2021-04-01 12:51:43.803","CDBH":"3","XSFX":"由东向西","XSFXDM":"1","KKMC":"中天大道与中生大道交口"},{"KKBH":"610401005","HPHM":"津HSX329","JGSK":"2021-04-01 12:51:43.805","CDBH":"11","XSFX":"由北向南","XSFXDM":"4","KKMC":"和畅路与和顺路交口"},{"KKBH":"610256113","HPHM":"津B2T373","JGSK":"2021-04-01 12:51:43.881","CDBH":"9","XSFX":"由北向南","XSFXDM":"4","KKMC":"中天大道与和风路交口"},{"KKBH":"610271009","HPHM":"冀BN826U","JGSK":"2021-04-01 12:51:43.949","CDBH":"11","XSFX":"由北向南","XSFXDM":"4","KKMC":"中新大道与泰七路交口"},{"KKBH":"610266118","HPHM":"津RQE456","JGSK":"2021-04-01 12:51:44.104","CDBH":"5","XSFX":"由西向东","XSFXDM":"2","KKMC":"中生大道与和畅路交口"},{"KKBH":"610271009","HPHM":"津JDF556","JGSK":"2021-04-01 12:51:44.208","CDBH":"10","XSFX":"由北向南","XSFXDM":"4","KKMC":"中新大道与泰七路交口"},{"KKBH":"720891004000","HPHM":"津NPF939","JGSK":"2021-04-01 12:51:44.26","CDBH":"4","XSFX":"由西向东","XSFXDM":"2","KKMC":"海博道与安平路交口"},{"KKBH":"610271009","HPHM":"冀BS531Q","JGSK":"2021-04-01 12:51:44.325","CDBH":"10","XSFX":"由北向南","XSFXDM":"4","KKMC":"中新大道与泰七路交口"},{"KKBH":"7208910050000","HPHM":"津ADK6578","JGSK":"2021-04-01 12:51:44.372","CDBH":"1","XSFX":"由东向西","XSFXDM":"1","KKMC":"海博道与安明路交口正向"},{"KKBH":"7208810020000","HPHM":"津NRR917","JGSK":"2021-04-01 12:51:44.424","CDBH":"12","XSFX":"由北向南","XSFXDM":"4","KKMC":"海旭道与安正路交口正向"},{"KKBH":"610271009","HPHM":"津MJM799","JGSK":"2021-04-01 12:51:44.732","CDBH":"8","XSFX":"由南向北","XSFXDM":"3","KKMC":"中新大道与泰七路交口"},{"KKBH":"610266118","HPHM":"津D73922","JGSK":"2021-04-01 12:51:44.813","CDBH":"8","XSFX":"由南向北","XSFXDM":"3","KKMC":"中生大道与和畅路交口"},{"KKBH":"610401005","HPHM":"京LGQ096","JGSK":"2021-04-01 12:51:44.895","CDBH":"2","XSFX":"由东向西","XSFXDM":"1","KKMC":"和畅路与和顺路交口"},{"KKBH":"610271010","HPHM":"冀BB50M5","JGSK":"2021-04-01 12:51:44.939","CDBH":"4","XSFX":"由南向北","XSFXDM":"3","KKMC":"中新大道与华五路交口"},{"KKBH":"610256112","HPHM":"津NCL098","JGSK":"2021-04-01 12:51:45.032","CDBH":"5","XSFX":"由西向东","XSFXDM":"2","KKMC":"中天大道与中津大道交口"},{"KKBH":"610256113","HPHM":"津A8S118","JGSK":"2021-04-01 12:51:45.034","CDBH":"4","XSFX":"由南向北","XSFXDM":"3","KKMC":"中天大道与和风路交口"},{"KKBH":"7280310020000","HPHM":"津C798Z2","JGSK":"2021-04-01 12:51:45.051","CDBH":"4","XSFX":"由西向东","XSFXDM":"2","KKMC":"动漫中路与文一路交口正向"},{"KKBH":"7280310030000","HPHM":"津RZS601","JGSK":"2021-04-01 12:51:45.081","CDBH":"1","XSFX":"由东向西","XSFXDM":"1","KKMC":"动漫中路与文二路交口正向"},{"KKBH":"711","HPHM":"津E19378","JGSK":"2021-04-01 12:51:45.237","CDBH":"5","XSFX":"由南向北","XSFXDM":"3","KKMC":"不礼让行人中新大道与和旭路交口"},{"KKBH":"7205610020000","HPHM":"车牌","JGSK":"2021-04-01 12:51:45.248","CDBH":"4","XSFX":"由西向东","XSFXDM":"2","KKMC":"动漫北路与文三路交口正向"},{"KKBH":"610266122000","HPHM":"冀RU0Q80","JGSK":"2021-04-01 12:51:45.253","CDBH":"2","XSFX":"由西向东","XSFXDM":"2","KKMC":"生态城中生大道故道河一桥西向东上桥处"},{"KKBH":"610401005","HPHM":"津KDY786","JGSK":"2021-04-01 12:51:45.277","CDBH":"10","XSFX":"由北向南","XSFXDM":"4","KKMC":"和畅路与和顺路交口"},{"KKBH":"720901003000","HPHM":"津E12068","JGSK":"2021-04-01 12:51:45.287","CDBH":"1","XSFX":"由东向西","XSFXDM":"1","KKMC":"玉林道与安平路交口"},{"KKBH":"728031002000","HPHM":"津C600P5","JGSK":"2021-04-01 12:51:45.535","CDBH":"1","XSFX":"由东向西","XSFXDM":"1","KKMC":"动漫中路与文一路交口"},{"KKBH":"720891004000","HPHM":"车牌","JGSK":"2021-04-01 12:51:45.734","CDBH":"9","XSFX":"由南向北","XSFXDM":"3","KKMC":"海博道与安平路交口"},{"KKBH":"610271010","HPHM":"津AY1813","JGSK":"2021-04-01 12:51:45.854","CDBH":"5","XSFX":"由南向北","XSFXDM":"3","KKMC":"中新大道与华五路交口"},{"KKBH":"720891004000","HPHM":"京ADE092","JGSK":"2021-04-01 12:51:45.863","CDBH":"4","XSFX":"由西向东","XSFXDM":"2","KKMC":"海博道与安平路交口"},{"KKBH":"7205410020000","HPHM":"车牌","JGSK":"2021-04-01 12:51:45.872","CDBH":"2","XSFX":"由东向西","XSFXDM":"1","KKMC":"动漫环路西与动漫中路交口正向"},{"KKBH":"610261003000","HPHM":"津GGJ338","JGSK":"2021-04-01 12:51:45.874","CDBH":"10","XSFX":"由东向西","XSFXDM":"1","KKMC":"中生大道与静湖南路交口"},{"KKBH":"610271009","HPHM":"津JXY971","JGSK":"2021-04-01 12:51:45.881","CDBH":"11","XSFX":"由北向南","XSFXDM":"4","KKMC":"中新大道与泰七路交口"},{"KKBH":"7208910030000","HPHM":"车牌","JGSK":"2021-04-01 12:51:46.003","CDBH":"7","XSFX":"由南向北","XSFXDM":"3","KKMC":"海博道与安正路交口正向"},{"KKBH":"610271009","HPHM":"冀BN826U","JGSK":"2021-04-01 12:51:46.085","CDBH":"11","XSFX":"由北向南","XSFXDM":"4","KKMC":"中新大道与泰七路交口"},{"KKBH":"610256116","HPHM":"豫H32E27","JGSK":"2021-04-01 12:51:46.118","CDBH":"5","XSFX":"由西向东","XSFXDM":"2","KKMC":"中天大道与和顺路交口"},{"KKBH":"610271009","HPHM":"津JDF556","JGSK":"2021-04-01 12:51:46.164","CDBH":"10","XSFX":"由北向南","XSFXDM":"4","KKMC":"中新大道与泰七路交口"},{"KKBH":"610401005","HPHM":"津E04439","JGSK":"2021-04-01 12:51:46.178","CDBH":"9","XSFX":"由南向北","XSFXDM":"3","KKMC":"和畅路与和顺路交口"},{"KKBH":"610256116","HPHM":"津RGP501","JGSK":"2021-04-01 12:51:46.333","CDBH":"12","XSFX":"由北向南","XSFXDM":"4","KKMC":"中天大道与和顺路交口"},{"KKBH":"7205410020000","HPHM":"津C316A1","JGSK":"2021-04-01 12:51:46.344","CDBH":"1","XSFX":"由东向西","XSFXDM":"1","KKMC":"动漫环路西与动漫中路交口正向"},{"KKBH":"610401004","HPHM":"鲁GX1E96","JGSK":"2021-04-01 12:51:46.357","CDBH":"4","XSFX":"由西向东","XSFXDM":"2","KKMC":"和畅路与和风路交口"},{"KKBH":"610271009","HPHM":"津MJM799","JGSK":"2021-04-01 12:51:46.439","CDBH":"8","XSFX":"由南向北","XSFXDM":"3","KKMC":"中新大道与泰七路交口"},{"KKBH":"610276124","HPHM":"津MKP977","JGSK":"2021-04-01 12:51:46.574","CDBH":"7","XSFX":"由南向北","XSFXDM":"3","KKMC":"中新大道与中生大道交口"},{"KKBH":"610256111","HPHM":"车牌","JGSK":"2021-04-01 12:51:46.577","CDBH":"7","XSFX":"由北向南","XSFXDM":"4","KKMC":"中天大道与和惠路交口"},{"KKBH":"610256112","HPHM":"津A7M506","JGSK":"2021-04-01 12:51:46.923","CDBH":"10","XSFX":"由北向南","XSFXDM":"4","KKMC":"中天大道与中津大道交口"},{"KKBH":"610256116","HPHM":"豫H32E27","JGSK":"2021-04-01 12:51:46.999","CDBH":"6","XSFX":"由西向东","XSFXDM":"2","KKMC":"中天大道与和顺路交口"},{"KKBH":"610276126","HPHM":"鲁NU67B5","JGSK":"2021-04-01 12:51:47.015","CDBH":"4","XSFX":"由南向北","XSFXDM":"3","KKMC":"中新大道与和意路交口"},{"KKBH":"720891004000","HPHM":"车牌","JGSK":"2021-04-01 12:51:47.02","CDBH":"8","XSFX":"由南向北","XSFXDM":"3","KKMC":"海博道与安平路交口"},{"KKBH":"610271010","HPHM":"津C218F3","JGSK":"2021-04-01 12:51:47.093","CDBH":"5","XSFX":"由南向北","XSFXDM":"3","KKMC":"中新大道与华五路交口"},{"KKBH":"610276125","HPHM":"津MZN168","JGSK":"2021-04-01 12:51:47.107","CDBH":"8","XSFX":"由北向南","XSFXDM":"4","KKMC":"中新大道与和顺路交口"},{"KKBH":"610256112","HPHM":"吉AC906S","JGSK":"2021-04-01 12:51:47.108","CDBH":"5","XSFX":"由西向东","XSFXDM":"2","KKMC":"中天大道与中津大道交口"},{"KKBH":"6103261420000","HPHM":"津CD3337","JGSK":"2021-04-01 12:51:47.145","CDBH":"4","XSFX":"由西向东","XSFXDM":"2","KKMC":"中成大道与泰七路交口正向"},{"KKBH":"610266118","HPHM":"津K77151","JGSK":"2021-04-01 12:51:47.219","CDBH":"2","XSFX":"由东向西","XSFXDM":"1","KKMC":"中生大道与和畅路交口"},{"KKBH":"610256116","HPHM":"津RGP501","JGSK":"2021-04-01 12:51:47.266","CDBH":"11","XSFX":"由北向南","XSFXDM":"4","KKMC":"中天大道与和顺路交口"},{"KKBH":"7208910090000","HPHM":"津RGA282","JGSK":"2021-04-01 12:51:47.33","CDBH":"5","XSFX":"由南向北","XSFXDM":"3","KKMC":"海博道与弘通路交口正向"},{"KKBH":"720891005000","HPHM":"津ADK6578","JGSK":"2021-04-01 12:51:47.386","CDBH":"1","XSFX":"由东向西","XSFXDM":"1","KKMC":"海博道与安明路交口"},{"KKBH":"7208810020000","HPHM":"冀DL8H83","JGSK":"2021-04-01 12:51:47.442","CDBH":"4","XSFX":"由东向西","XSFXDM":"1","KKMC":"海旭道与安正路交口正向"},{"KKBH":"610256114","HPHM":"津MF1952","JGSK":"2021-04-01 12:51:47.454","CDBH":"5","XSFX":"由南向北","XSFXDM":"3","KKMC":"中天大道与和旭路交口"},{"KKBH":"720861002000","HPHM":"津C190H7","JGSK":"2021-04-01 12:51:47.691","CDBH":"5","XSFX":"由西向东","XSFXDM":"2","KKMC":"海晨道与安正路交口"},{"KKBH":"610276126","HPHM":"津A07277F","JGSK":"2021-04-01 12:51:47.873","CDBH":"5","XSFX":"由南向北","XSFXDM":"3","KKMC":"中新大道与和意路交口"},{"KKBH":"7205410020000","HPHM":"津C37A36","JGSK":"2021-04-01 12:51:48.079","CDBH":"3","XSFX":"由西向东","XSFXDM":"2","KKMC":"动漫环路西与动漫中路交口正向"},{"KKBH":"610391008","HPHM":"车牌","JGSK":"2021-04-01 12:51:48.091","CDBH":"5","XSFX":"由西向东","XSFXDM":"2","KKMC":"和韵路与和旭路交口"},{"KKBH":"7205710010000","HPHM":"车牌","JGSK":"2021-04-01 12:51:48.115","CDBH":"6","XSFX":"由北向南","XSFXDM":"4","KKMC":"动漫东路与文一路交口正向"},{"KKBH":"610271010","HPHM":"津BB50M5","JGSK":"2021-04-01 12:51:48.253","CDBH":"4","XSFX":"由南向北","XSFXDM":"3","KKMC":"中新大道与华五路交口"},{"KKBH":"7208810040000","HPHM":"津FFK616","JGSK":"2021-04-01 12:51:48.254","CDBH":"2","XSFX":"由东向西","XSFXDM":"1","KKMC":"海旭道与永盛路交口正向"},{"KKBH":"610256113","HPHM":"津B2T373","JGSK":"2021-04-01 12:51:48.434","CDBH":"9","XSFX":"由北向南","XSFXDM":"4","KKMC":"中天大道与和风路交口"},{"KKBH":"610271009","HPHM":"津JXY971","JGSK":"2021-04-01 12:51:48.49","CDBH":"11","XSFX":"由北向南","XSFXDM":"4","KKMC":"中新大道与泰七路交口"},{"KKBH":"720881005000","HPHM":"晋MVH391","JGSK":"2021-04-01 12:51:48.726","CDBH":"2","XSFX":"由东向西","XSFXDM":"1","KKMC":"海旭道与明盛路交口"},{"KKBH":"720881005000","HPHM":"津A00U23","JGSK":"2021-04-01 12:51:48.996","CDBH":"4","XSFX":"由西向东","XSFXDM":"2","KKMC":"海旭道与明盛路交口"},{"KKBH":"610401004","HPHM":"津ADL9376","JGSK":"2021-04-01 12:51:49.082","CDBH":"4","XSFX":"由西向东","XSFXDM":"2","KKMC":"和畅路与和风路交口"},{"KKBH":"7208910050000","HPHM":"津KKM883","JGSK":"2021-04-01 12:51:49.176","CDBH":"9","XSFX":"由南向北","XSFXDM":"3","KKMC":"海博道与安明路交口正向"},{"KKBH":"610391007","HPHM":"津JW6859","JGSK":"2021-04-01 12:51:49.216","CDBH":"1","XSFX":"由东向西","XSFXDM":"1","KKMC":"和韵路与和风路交口"},{"KKBH":"610401005","HPHM":"京LGQ096","JGSK":"2021-04-01 12:51:49.298","CDBH":"3","XSFX":"由东向西","XSFXDM":"1","KKMC":"和畅路与和顺路交口"},{"KKBH":"720571004000","HPHM":"黑PL7737","JGSK":"2021-04-01 12:51:49.37","CDBH":"3","XSFX":"由西向东","XSFXDM":"2","KKMC":"动漫东路与动漫中路交口"},{"KKBH":"711","HPHM":"津AY1861","JGSK":"2021-04-01 12:51:49.377","CDBH":"8","XSFX":"由北向南","XSFXDM":"4","KKMC":"不礼让行人中新大道与和旭路交口"},{"KKBH":"610256113","HPHM":"津G69269","JGSK":"2021-04-01 12:51:49.378","CDBH":"8","XSFX":"由北向南","XSFXDM":"4","KKMC":"中天大道与和风路交口"},{"KKBH":"7208810060000","HPHM":"车牌","JGSK":"2021-04-01 12:51:49.434","CDBH":"4","XSFX":"由南向北","XSFXDM":"3","KKMC":"海旭道与庄盛路交口正向"},{"KKBH":"728031002000","HPHM":"津C798Z2","JGSK":"2021-04-01 12:51:49.492","CDBH":"4","XSFX":"由西向东","XSFXDM":"2","KKMC":"动漫中路与文一路交口"},{"KKBH":"7208910080000","HPHM":"津G00412","JGSK":"2021-04-01 12:51:49.498","CDBH":"6","XSFX":"由西向东","XSFXDM":"2","KKMC":"海博道与荣盛路交口正向"},{"KKBH":"7209010020000","HPHM":"云C0U635","JGSK":"2021-04-01 12:51:49.537","CDBH":"1","XSFX":"由东向西","XSFXDM":"1","KKMC":"玉林道与安正路交口正向"},{"KKBH":"610256112","HPHM":"津A7M506","JGSK":"2021-04-01 12:51:49.553","CDBH":"10","XSFX":"由北向南","XSFXDM":"4","KKMC":"中天大道与中津大道交口"},{"KKBH":"720541002000","HPHM":"津C316A1","JGSK":"2021-04-01 12:51:49.701","CDBH":"2","XSFX":"由东向西","XSFXDM":"1","KKMC":"动漫环路西与动漫中路交口"},{"KKBH":"610391006","HPHM":"津MPN226","JGSK":"2021-04-01 12:51:49.787","CDBH":"1","XSFX":"由东向西","XSFXDM":"1","KKMC":"和韵路与和意路交口"},{"KKBH":"610256112","HPHM":"津FCA780","JGSK":"2021-04-01 12:51:49.952","CDBH":"10","XSFX":"由北向南","XSFXDM":"4","KKMC":"中天大道与中津大道交口"},{"KKBH":"720891008000","HPHM":"津JXX730","JGSK":"2021-04-01 12:51:50.072","CDBH":"5","XSFX":"由西向东","XSFXDM":"2","KKMC":"海博道与荣盛路交口"},{"KKBH":"610256113","HPHM":"津ADJ7612","JGSK":"2021-04-01 12:51:50.16","CDBH":"5","XSFX":"由南向北","XSFXDM":"3","KKMC":"中天大道与和风路交口"},{"KKBH":"720891004000","HPHM":"车牌","JGSK":"2021-04-01 12:51:50.535","CDBH":"8","XSFX":"由南向北","XSFXDM":"3","KKMC":"海博道与安平路交口"},{"KKBH":"7208610030000","HPHM":"冀A669DY","JGSK":"2021-04-01 12:51:50.605","CDBH":"7","XSFX":"由南向北","XSFXDM":"3","KKMC":"海晨道与安明路交口正向"},{"KKBH":"610256111","HPHM":"车牌","JGSK":"2021-04-01 12:51:50.679","CDBH":"3","XSFX":"由西向东","XSFXDM":"2","KKMC":"中天大道与和惠路交口"},{"KKBH":"7208810020000","HPHM":"冀BQ881C","JGSK":"2021-04-01 12:51:50.687","CDBH":"13","XSFX":"由北向南","XSFXDM":"4","KKMC":"海旭道与安正路交口正向"},{"KKBH":"720891003000","HPHM":"津C851P7","JGSK":"2021-04-01 12:51:50.745","CDBH":"7","XSFX":"由南向北","XSFXDM":"3","KKMC":"海博道与安正路交口"},{"KKBH":"610271010","HPHM":"津HH4180","JGSK":"2021-04-01 12:51:50.842","CDBH":"5","XSFX":"由南向北","XSFXDM":"3","KKMC":"中新大道与华五路交口"},{"KKBH":"610391007","HPHM":"冀TQN611","JGSK":"2021-04-01 12:51:50.96","CDBH":"10","XSFX":"由北向南","XSFXDM":"4","KKMC":"和韵路与和风路交口"},{"KKBH":"711","HPHM":"津REX598","JGSK":"2021-04-01 12:51:50.974","CDBH":"7","XSFX":"由北向南","XSFXDM":"4","KKMC":"不礼让行人中新大道与和旭路交口"},{"KKBH":"610401004","HPHM":"津FLN177","JGSK":"2021-04-01 12:51:50.977","CDBH":"2","XSFX":"由东向西","XSFXDM":"1","KKMC":"和畅路与和风路交口"},{"KKBH":"7280310030000","HPHM":"车牌","JGSK":"2021-04-01 12:51:51.072","CDBH":"4","XSFX":"由南向北","XSFXDM":"3","KKMC":"动漫中路与文二路交口正向"},{"KKBH":"720881002000","HPHM":"冀DL8H83","JGSK":"2021-04-01 12:51:51.385","CDBH":"4","XSFX":"由东向西","XSFXDM":"1","KKMC":"海旭道与安正路交口"},{"KKBH":"711","HPHM":"津A2G177","JGSK":"2021-04-01 12:51:51.399","CDBH":"5","XSFX":"由南向北","XSFXDM":"3","KKMC":"不礼让行人中新大道与和旭路交口"},{"KKBH":"7208910030000","HPHM":"津REK782","JGSK":"2021-04-01 12:51:51.608","CDBH":"12","XSFX":"由北向南","XSFXDM":"4","KKMC":"海博道与安正路交口正向"},{"KKBH":"610271010","HPHM":"津C218F3","JGSK":"2021-04-01 12:51:51.613","CDBH":"5","XSFX":"由南向北","XSFXDM":"3","KKMC":"中新大道与华五路交口"},{"KKBH":"610276126","HPHM":"津A12E55","JGSK":"2021-04-01 12:51:51.697","CDBH":"4","XSFX":"由南向北","XSFXDM":"3","KKMC":"中新大道与和意路交口"},{"KKBH":"610401004","HPHM":"津FLN177","JGSK":"2021-04-01 12:51:52.049","CDBH":"1","XSFX":"由东向西","XSFXDM":"1","KKMC":"和畅路与和风路交口"},{"KKBH":"610266118","HPHM":"冀HUV679","JGSK":"2021-04-01 12:51:52.161","CDBH":"2","XSFX":"由东向西","XSFXDM":"1","KKMC":"中生大道与和畅路交口"},{"KKBH":"7208810040000","HPHM":"鲁MY6993","JGSK":"2021-04-01 12:51:52.326","CDBH":"1","XSFX":"由东向西","XSFXDM":"1","KKMC":"海旭道与永盛路交口正向"},{"KKBH":"610256113","HPHM":"津G69269","JGSK":"2021-04-01 12:51:52.354","CDBH":"8","XSFX":"由北向南","XSFXDM":"4","KKMC":"中天大道与和风路交口"},{"KKBH":"610266118","HPHM":"津G03056","JGSK":"2021-04-01 12:51:52.406","CDBH":"10","XSFX":"由北向南","XSFXDM":"4","KKMC":"中生大道与和畅路交口"},{"KKBH":"7208810020000","HPHM":"车牌","JGSK":"2021-04-01 12:51:52.505","CDBH":"6","XSFX":"由西向东","XSFXDM":"2","KKMC":"海旭道与安正路交口正向"},{"KKBH":"7205410020000","HPHM":"车牌","JGSK":"2021-04-01 12:51:52.517","CDBH":"1","XSFX":"由东向西","XSFXDM":"1","KKMC":"动漫环路西与动漫中路交口正向"},{"KKBH":"610266118","HPHM":"辽HMB369","JGSK":"2021-04-01 12:51:52.603","CDBH":"8","XSFX":"由南向北","XSFXDM":"3","KKMC":"中生大道与和畅路交口"},{"KKBH":"720891009000","HPHM":"津RGA282","JGSK":"2021-04-01 12:51:52.732","CDBH":"5","XSFX":"由南向北","XSFXDM":"3","KKMC":"海博道与弘通路交口"},{"KKBH":"720541002000","HPHM":"津C37A36","JGSK":"2021-04-01 12:51:52.988","CDBH":"3","XSFX":"由西向东","XSFXDM":"2","KKMC":"动漫环路西与动漫中路交口"},{"KKBH":"610391008","HPHM":"津C821H5","JGSK":"2021-04-01 12:51:53.011","CDBH":"4","XSFX":"由西向东","XSFXDM":"2","KKMC":"和韵路与和旭路交口"},{"KKBH":"6102610040000","HPHM":"冀B6G3F2","JGSK":"2021-04-01 12:51:53.141","CDBH":"4","XSFX":"由南向北","XSFXDM":"3","KKMC":"中生大道与静湖西路（北侧）正向"},{"KKBH":"7208610030000","HPHM":"冀AA6M10","JGSK":"2021-04-01 12:51:53.183","CDBH":"4","XSFX":"由西向东","XSFXDM":"2","KKMC":"海晨道与安明路交口正向"},{"KKBH":"7280310030000","HPHM":"车牌","JGSK":"2021-04-01 12:51:53.26","CDBH":"1","XSFX":"由东向西","XSFXDM":"1","KKMC":"动漫中路与文二路交口正向"},{"KKBH":"610276124","HPHM":"津KYJ696","JGSK":"2021-04-01 12:51:53.276","CDBH":"7","XSFX":"由南向北","XSFXDM":"3","KKMC":"中新大道与中生大道交口"},{"KKBH":"7208910080000","HPHM":"津MYG612","JGSK":"2021-04-01 12:51:53.461","CDBH":"5","XSFX":"由西向东","XSFXDM":"2","KKMC":"海博道与荣盛路交口正向"},{"KKBH":"720891003000","HPHM":"津B60900","JGSK":"2021-04-01 12:51:53.641","CDBH":"2","XSFX":"由东向西","XSFXDM":"1","KKMC":"海博道与安正路交口"},{"KKBH":"610276125","HPHM":"豫PJ127C","JGSK":"2021-04-01 12:51:53.661","CDBH":"7","XSFX":"由北向南","XSFXDM":"4","KKMC":"中新大道与和顺路交口"},{"KKBH":"610276125","HPHM":"津C2M302","JGSK":"2021-04-01 12:51:53.705","CDBH":"5","XSFX":"由南向北","XSFXDM":"3","KKMC":"中新大道与和顺路交口"},{"KKBH":"610266117","HPHM":"冀DVT265","JGSK":"2021-04-01 12:51:53.858","CDBH":"5","XSFX":"由西向东","XSFXDM":"2","KKMC":"中生大道与和韵路交口"},{"KKBH":"7205410020000","HPHM":"津CAS758","JGSK":"2021-04-01 12:51:53.95","CDBH":"1","XSFX":"由东向西","XSFXDM":"1","KKMC":"动漫环路西与动漫中路交口正向"},{"KKBH":"7205410020000","HPHM":"车牌","JGSK":"2021-04-01 12:51:54.047","CDBH":"1","XSFX":"由东向西","XSFXDM":"1","KKMC":"动漫环路西与动漫中路交口正向"},{"KKBH":"610276124","HPHM":"津RJB828","JGSK":"2021-04-01 12:51:54.116","CDBH":"8","XSFX":"由南向北","XSFXDM":"3","KKMC":"中新大道与中生大道交口"},{"KKBH":"610256113","HPHM":"车牌","JGSK":"2021-04-01 12:51:54.413","CDBH":"6","XSFX":"由南向北","XSFXDM":"3","KKMC":"中天大道与和风路交口"},{"KKBH":"711","HPHM":"津FAN883","JGSK":"2021-04-01 12:51:54.442","CDBH":"5","XSFX":"由南向北","XSFXDM":"3","KKMC":"不礼让行人中新大道与和旭路交口"},{"KKBH":"610276124","HPHM":"津RWQ293","JGSK":"2021-04-01 12:51:54.565","CDBH":"7","XSFX":"由南向北","XSFXDM":"3","KKMC":"中新大道与中生大道交口"},{"KKBH":"720881004000","HPHM":"津FFK616","JGSK":"2021-04-01 12:51:54.644","CDBH":"2","XSFX":"由东向西","XSFXDM":"1","KKMC":"海旭道与永盛路交口"},{"KKBH":"610276126","HPHM":"津G59079","JGSK":"2021-04-01 12:51:54.673","CDBH":"5","XSFX":"由南向北","XSFXDM":"3","KKMC":"中新大道与和意路交口"},{"KKBH":"720891005000","HPHM":"津KKM883","JGSK":"2021-04-01 12:51:54.723","CDBH":"8","XSFX":"由南向北","XSFXDM":"3","KKMC":"海博道与安明路交口"},{"KKBH":"7205410020000","HPHM":"车牌","JGSK":"2021-04-01 12:51:54.754","CDBH":"1","XSFX":"由东向西","XSFXDM":"1","KKMC":"动漫环路西与动漫中路交口正向"},{"KKBH":"720881002000","HPHM":"冀BQ881C","JGSK":"2021-04-01 12:51:54.839","CDBH":"13","XSFX":"由北向南","XSFXDM":"4","KKMC":"海旭道与安正路交口"},{"KKBH":"7208810020000","HPHM":"津CGM987","JGSK":"2021-04-01 12:51:54.894","CDBH":"4","XSFX":"由东向西","XSFXDM":"1","KKMC":"海旭道与安正路交口正向"},{"KKBH":"610256114","HPHM":"津MF1952","JGSK":"2021-04-01 12:51:54.943","CDBH":"5","XSFX":"由南向北","XSFXDM":"3","KKMC":"中天大道与和旭路交口"},{"KKBH":"610256113","HPHM":"京QFG217","JGSK":"2021-04-01 12:51:54.972","CDBH":"5","XSFX":"由南向北","XSFXDM":"3","KKMC":"中天大道与和风路交口"},{"KKBH":"610271010","HPHM":"津HH4180","JGSK":"2021-04-01 12:51:55.053","CDBH":"5","XSFX":"由南向北","XSFXDM":"3","KKMC":"中新大道与华五路交口"},{"KKBH":"610326142000","HPHM":"车牌","JGSK":"2021-04-01 12:51:55.107","CDBH":"5","XSFX":"由西向东","XSFXDM":"2","KKMC":"中成大道与泰七路交口"},{"KKBH":"610266118","HPHM":"鲁RN055G","JGSK":"2021-04-01 12:51:55.11","CDBH":"2","XSFX":"由东向西","XSFXDM":"1","KKMC":"中生大道与和畅路交口"},{"KKBH":"7208810040000","HPHM":"冀HZ0903","JGSK":"2021-04-01 12:51:55.226","CDBH":"1","XSFX":"由东向西","XSFXDM":"1","KKMC":"海旭道与永盛路交口正向"},{"KKBH":"7208510020000","HPHM":"辽A72QT5","JGSK":"2021-04-01 12:51:55.346","CDBH":"2","XSFX":"由东向西","XSFXDM":"1","KKMC":"碧水道与安正路交口正向"},{"KKBH":"6071310030000","HPHM":"辽PFP381","JGSK":"2021-04-01 12:51:55.727","CDBH":"3","XSFX":"由东向西","XSFXDM":"1","KKMC":"中央大道与海旭道交口正向"},{"KKBH":"720891008000","HPHM":"津G00412","JGSK":"2021-04-01 12:51:55.751","CDBH":"6","XSFX":"由西向东","XSFXDM":"2","KKMC":"海博道与荣盛路交口"},{"KKBH":"7205710040000","HPHM":"鲁AR6L09","JGSK":"2021-04-01 12:51:55.776","CDBH":"5","XSFX":"由北向南","XSFXDM":"4","KKMC":"动漫东路与动漫中路交口正向"},{"KKBH":"610271008","HPHM":"辽PHN039","JGSK":"2021-04-01 12:51:56.051","CDBH":"2","XSFX":"由南向北","XSFXDM":"3","KKMC":"中新大道与航母主题公园支路交口"},{"KKBH":"7208910030000","HPHM":"车牌","JGSK":"2021-04-01 12:51:56.062","CDBH":"7","XSFX":"由南向北","XSFXDM":"3","KKMC":"海博道与安正路交口正向"},{"KKBH":"610276124","HPHM":"津CAD958","JGSK":"2021-04-01 12:51:56.084","CDBH":"7","XSFX":"由南向北","XSFXDM":"3","KKMC":"中新大道与中生大道交口"},{"KKBH":"610391006","HPHM":"津MPN226","JGSK":"2021-04-01 12:51:56.105","CDBH":"2","XSFX":"由东向西","XSFXDM":"1","KKMC":"和韵路与和意路交口"},{"KKBH":"610266118","HPHM":"津K77151","JGSK":"2021-04-01 12:51:56.152","CDBH":"2","XSFX":"由东向西","XSFXDM":"1","KKMC":"中生大道与和畅路交口"},{"KKBH":"7208610030000","HPHM":"津HFR322","JGSK":"2021-04-01 12:51:56.269","CDBH":"4","XSFX":"由西向东","XSFXDM":"2","KKMC":"海晨道与安明路交口正向"},{"KKBH":"7400110020000","HPHM":"津C17W62","JGSK":"2021-04-01 12:51:56.352","CDBH":"4","XSFX":"由南向北","XSFXDM":"3","KKMC":"静湖南路与华一路交口正向"},{"KKBH":"711","HPHM":"津AMG156","JGSK":"2021-04-01 12:51:56.42","CDBH":"7","XSFX":"由北向南","XSFXDM":"4","KKMC":"不礼让行人中新大道与和旭路交口"},{"KKBH":"610266118","HPHM":"津E27608","JGSK":"2021-04-01 12:51:56.538","CDBH":"2","XSFX":"由东向西","XSFXDM":"1","KKMC":"中生大道与和畅路交口"},{"KKBH":"610256116","HPHM":"津C51E08","JGSK":"2021-04-01 12:51:56.613","CDBH":"7","XSFX":"由南向北","XSFXDM":"3","KKMC":"中天大道与和顺路交口"},{"KKBH":"7208810020000","HPHM":"车牌","JGSK":"2021-04-01 12:51:56.674","CDBH":"11","XSFX":"由南向北","XSFXDM":"3","KKMC":"海旭道与安正路交口正向"},{"KKBH":"7208810070000","HPHM":"津AUL326","JGSK":"2021-04-01 12:51:56.696","CDBH":"3","XSFX":"由西向东","XSFXDM":"2","KKMC":"海旭道与弘通路交口正向"},{"KKBH":"610256112","HPHM":"津FCA780","JGSK":"2021-04-01 12:51:56.838","CDBH":"11","XSFX":"由北向南","XSFXDM":"4","KKMC":"中天大道与中津大道交口"},{"KKBH":"610256112","HPHM":"车牌","JGSK":"2021-04-01 12:51:56.94","CDBH":"11","XSFX":"由北向南","XSFXDM":"4","KKMC":"中天大道与中津大道交口"},{"KKBH":"7208610030000","HPHM":"豫N8W153","JGSK":"2021-04-01 12:51:56.94","CDBH":"10","XSFX":"由北向南","XSFXDM":"4","KKMC":"海晨道与安明路交口正向"},{"KKBH":"610276125","HPHM":"津MZN168","JGSK":"2021-04-01 12:51:57.225","CDBH":"8","XSFX":"由北向南","XSFXDM":"4","KKMC":"中新大道与和顺路交口"},{"KKBH":"610266117","HPHM":"蒙D976P9","JGSK":"2021-04-01 12:51:57.229","CDBH":"4","XSFX":"由西向东","XSFXDM":"2","KKMC":"中生大道与和韵路交口"},{"KKBH":"610256116","HPHM":"津C51E08","JGSK":"2021-04-01 12:51:57.236","CDBH":"8","XSFX":"由南向北","XSFXDM":"3","KKMC":"中天大道与和顺路交口"},{"KKBH":"610261004000","HPHM":"冀B6G3F2","JGSK":"2021-04-01 12:51:57.238","CDBH":"4","XSFX":"由南向北","XSFXDM":"3","KKMC":"中生大道与静湖西路（北侧）"},{"KKBH":"7208910030000","HPHM":"车牌","JGSK":"2021-04-01 12:51:57.303","CDBH":"2","XSFX":"由东向西","XSFXDM":"1","KKMC":"海博道与安正路交口正向"},{"KKBH":"610271010","HPHM":"津BQ8739","JGSK":"2021-04-01 12:51:57.315","CDBH":"7","XSFX":"由北向南","XSFXDM":"4","KKMC":"中新大道与华五路交口"},{"KKBH":"610266118","HPHM":"辽HMB369","JGSK":"2021-04-01 12:51:57.539","CDBH":"9","XSFX":"由南向北","XSFXDM":"3","KKMC":"中生大道与和畅路交口"},{"KKBH":"720881002000","HPHM":"津C56537","JGSK":"2021-04-01 12:51:57.588","CDBH":"7","XSFX":"由西向东","XSFXDM":"2","KKMC":"海旭道与安正路交口"},{"KKBH":"720861003000","HPHM":"冀AA6M10","JGSK":"2021-04-01 12:51:57.671","CDBH":"4","XSFX":"由西向东","XSFXDM":"2","KKMC":"海晨道与安明路交口"},{"KKBH":"6071310030000","HPHM":"冀B2BT58","JGSK":"2021-04-01 12:51:57.748","CDBH":"3","XSFX":"由东向西","XSFXDM":"1","KKMC":"中央大道与海旭道交口正向"},{"KKBH":"610271010","HPHM":"津GCT978","JGSK":"2021-04-01 12:51:57.804","CDBH":"8","XSFX":"由北向南","XSFXDM":"4","KKMC":"中新大道与华五路交口"},{"KKBH":"610401005","HPHM":"津KDY786","JGSK":"2021-04-01 12:51:57.891","CDBH":"11","XSFX":"由北向南","XSFXDM":"4","KKMC":"和畅路与和顺路交口"},{"KKBH":"6102610040000","HPHM":"鲁NGZ921","JGSK":"2021-04-01 12:51:57.902","CDBH":"3","XSFX":"由南向北","XSFXDM":"3","KKMC":"中生大道与静湖西路（北侧）正向"},{"KKBH":"6102610030000","HPHM":"冀B88FA3","JGSK":"2021-04-01 12:51:57.95","CDBH":"2","XSFX":"由东向西","XSFXDM":"1","KKMC":"中生大道与静湖南路交口正向"},{"KKBH":"610256116","HPHM":"冀CPC771","JGSK":"2021-04-01 12:51:57.973","CDBH":"8","XSFX":"由南向北","XSFXDM":"3","KKMC":"中天大道与和顺路交口"},{"KKBH":"7205410040000","HPHM":"津A13W76","JGSK":"2021-04-01 12:51:57.982","CDBH":"1","XSFX":"由东向西","XSFXDM":"1","KKMC":"动漫环路东与动漫中路交口正向"},{"KKBH":"7205410020000","HPHM":"车牌","JGSK":"2021-04-01 12:51:58.036","CDBH":"1","XSFX":"由东向西","XSFXDM":"1","KKMC":"动漫环路西与动漫中路交口正向"},{"KKBH":"610276124","HPHM":"津GKG596","JGSK":"2021-04-01 12:51:58.121","CDBH":"6","XSFX":"由西向东","XSFXDM":"2","KKMC":"中新大道与中生大道交口"},{"KKBH":"610276124","HPHM":"津RJB828","JGSK":"2021-04-01 12:51:58.173","CDBH":"8","XSFX":"由南向北","XSFXDM":"3","KKMC":"中新大道与中生大道交口"},{"KKBH":"610266118","HPHM":"津G03056","JGSK":"2021-04-01 12:51:58.227","CDBH":"10","XSFX":"由北向南","XSFXDM":"4","KKMC":"中生大道与和畅路交口"},{"KKBH":"720891003000","HPHM":"车牌","JGSK":"2021-04-01 12:51:58.281","CDBH":"2","XSFX":"由东向西","XSFXDM":"1","KKMC":"海博道与安正路交口"},{"KKBH":"610256113","HPHM":"京QFG217","JGSK":"2021-04-01 12:51:58.319","CDBH":"5","XSFX":"由南向北","XSFXDM":"3","KKMC":"中天大道与和风路交口"},{"KKBH":"7205710020000","HPHM":"车牌","JGSK":"2021-04-01 12:51:58.365","CDBH":"6","XSFX":"由北向南","XSFXDM":"4","KKMC":"动漫东路与文二路交口正向"},{"KKBH":"610276124","HPHM":"津KYJ696","JGSK":"2021-04-01 12:51:58.413","CDBH":"7","XSFX":"由南向北","XSFXDM":"3","KKMC":"中新大道与中生大道交口"},{"KKBH":"610391007","HPHM":"津JW6859","JGSK":"2021-04-01 12:51:58.445","CDBH":"1","XSFX":"由东向西","XSFXDM":"1","KKMC":"和韵路与和风路交口"},{"KKBH":"610271008","HPHM":"车牌","JGSK":"2021-04-01 12:51:58.455","CDBH":"4","XSFX":"由北向南","XSFXDM":"4","KKMC":"中新大道与航母主题公园支路交口"},{"KKBH":"610276125","HPHM":"津C2M302","JGSK":"2021-04-01 12:51:58.528","CDBH":"5","XSFX":"由南向北","XSFXDM":"3","KKMC":"中新大道与和顺路交口"},{"KKBH":"610256116","HPHM":"津CPC771","JGSK":"2021-04-01 12:51:58.596","CDBH":"9","XSFX":"由南向北","XSFXDM":"3","KKMC":"中天大道与和顺路交口"},{"KKBH":"610266118","HPHM":"川SB1201","JGSK":"2021-04-01 12:51:58.687","CDBH":"1","XSFX":"由东向西","XSFXDM":"1","KKMC":"中生大道与和畅路交口"},{"KKBH":"610276125","HPHM":"津KQW136","JGSK":"2021-04-01 12:51:58.8","CDBH":"1","XSFX":"由东向西","XSFXDM":"1","KKMC":"中新大道与和顺路交口"},{"KKBH":"720541002000","HPHM":"津CAS758","JGSK":"2021-04-01 12:51:58.826","CDBH":"2","XSFX":"由东向西","XSFXDM":"1","KKMC":"动漫环路西与动漫中路交口"},{"KKBH":"7205710040000","HPHM":"津HQD396","JGSK":"2021-04-01 12:51:59.095","CDBH":"5","XSFX":"由北向南","XSFXDM":"4","KKMC":"动漫东路与动漫中路交口正向"},{"KKBH":"610286127","HPHM":"津ADL2238","JGSK":"2021-04-01 12:51:59.107","CDBH":"6","XSFX":"由西向东","XSFXDM":"2","KKMC":"中津大道与和畅路交口"},{"KKBH":"720891008000","HPHM":"津MYG612","JGSK":"2021-04-01 12:51:59.108","CDBH":"5","XSFX":"由西向东","XSFXDM":"2","KKMC":"海博道与荣盛路交口"},{"KKBH":"6102661220000","HPHM":"津RDC190","JGSK":"2021-04-01 12:51:59.209","CDBH":"2","XSFX":"由西向东","XSFXDM":"2","KKMC":"生态城中生大道故道河一桥西向东上桥处正向"},{"KKBH":"610286127","HPHM":"津ADL2238","JGSK":"2021-04-01 12:51:59.289","CDBH":"6","XSFX":"由西向东","XSFXDM":"2","KKMC":"中津大道与和畅路交口"},{"KKBH":"610276125","HPHM":"苏EMM877","JGSK":"2021-04-01 12:51:59.324","CDBH":"7","XSFX":"由北向南","XSFXDM":"4","KKMC":"中新大道与和顺路交口"},{"KKBH":"610256115","HPHM":"湘C7XF78","JGSK":"2021-04-01 12:51:59.614","CDBH":"10","XSFX":"由北向南","XSFXDM":"4","KKMC":"中天大道与中生大道交口"},{"KKBH":"7280310020000","HPHM":"冀D295NK","JGSK":"2021-04-01 12:51:59.628","CDBH":"8","XSFX":"由北向南","XSFXDM":"4","KKMC":"动漫中路与文一路交口正向"},{"KKBH":"720851002000","HPHM":"辽A72QT5","JGSK":"2021-04-01 12:51:59.659","CDBH":"2","XSFX":"由东向西","XSFXDM":"1","KKMC":"碧水道与安正路交口"},{"KKBH":"7208910030000","HPHM":"冀B3888E","JGSK":"2021-04-01 12:51:59.66","CDBH":"11","XSFX":"由北向南","XSFXDM":"4","KKMC":"海博道与安正路交口正向"},{"KKBH":"610276124","HPHM":"津RWQ293","JGSK":"2021-04-01 12:51:59.693","CDBH":"7","XSFX":"由南向北","XSFXDM":"3","KKMC":"中新大道与中生大道交口"},{"KKBH":"711","HPHM":"津CDX589","JGSK":"2021-04-01 12:51:59.783","CDBH":"8","XSFX":"由北向南","XSFXDM":"4","KKMC":"不礼让行人中新大道与和旭路交口"},{"KKBH":"720881002000","HPHM":"津CGM987","JGSK":"2021-04-01 12:51:59.869","CDBH":"4","XSFX":"由东向西","XSFXDM":"1","KKMC":"海旭道与安正路交口"},{"KKBH":"610271008","HPHM":"车牌","JGSK":"2021-04-01 12:51:59.952","CDBH":"5","XSFX":"由北向南","XSFXDM":"4","KKMC":"中新大道与航母主题公园支路交口"},{"KKBH":"610251001","HPHM":"蒙DYC579","JGSK":"2021-04-01 12:51:59.955","CDBH":"2","XSFX":"由东向西","XSFXDM":"1","KKMC":"中天大道与和畅路交口"},{"KKBH":"6102610040000","HPHM":"津HQ1239","JGSK":"2021-04-01 12:51:59.999","CDBH":"5","XSFX":"由北向南","XSFXDM":"4","KKMC":"中生大道与静湖西路（北侧）正向"},{"KKBH":"7205710040000","HPHM":"津HMS389","JGSK":"2021-04-01 12:52:00.002","CDBH":"1","XSFX":"由东向西","XSFXDM":"1","KKMC":"动漫东路与动漫中路交口正向"},{"KKBH":"610266117","HPHM":"冀DVT265","JGSK":"2021-04-01 12:52:00.041","CDBH":"5","XSFX":"由西向东","XSFXDM":"2","KKMC":"中生大道与和韵路交口"},{"KKBH":"610271008","HPHM":"鲁GX3C71","JGSK":"2021-04-01 12:52:00.058","CDBH":"4","XSFX":"由北向南","XSFXDM":"4","KKMC":"中新大道与航母主题公园支路交口"},{"KKBH":"610276124","HPHM":"辽B5885U","JGSK":"2021-04-01 12:52:00.064","CDBH":"3","XSFX":"由东向西","XSFXDM":"1","KKMC":"中新大道与中生大道交口"},{"KKBH":"610266118","HPHM":"冀HUV679","JGSK":"2021-04-01 12:52:00.156","CDBH":"2","XSFX":"由东向西","XSFXDM":"1","KKMC":"中生大道与和畅路交口"},{"KKBH":"720901002000","HPHM":"云C0U635","JGSK":"2021-04-01 12:52:00.239","CDBH":"1","XSFX":"由东向西","XSFXDM":"1","KKMC":"玉林道与安正路交口"},{"KKBH":"610256113","HPHM":"车牌","JGSK":"2021-04-01 12:52:00.24","CDBH":"6","XSFX":"由南向北","XSFXDM":"3","KKMC":"中天大道与和风路交口"},{"KKBH":"610271009","HPHM":"津MSX529","JGSK":"2021-04-01 12:52:00.261","CDBH":"11","XSFX":"由北向南","XSFXDM":"4","KKMC":"中新大道与泰七路交口"},{"KKBH":"610266117","HPHM":"津D976P9","JGSK":"2021-04-01 12:52:00.361","CDBH":"4","XSFX":"由西向东","XSFXDM":"2","KKMC":"中生大道与和韵路交口"},{"KKBH":"7205610020000","HPHM":"津RNY076","JGSK":"2021-04-01 12:52:00.371","CDBH":"3","XSFX":"由西向东","XSFXDM":"2","KKMC":"动漫北路与文三路交口正向"},{"KKBH":"7208810070000","HPHM":"津RF1716","JGSK":"2021-04-01 12:52:00.426","CDBH":"3","XSFX":"由西向东","XSFXDM":"2","KKMC":"海旭道与弘通路交口正向"},{"KKBH":"610256116","HPHM":"津ADD1618","JGSK":"2021-04-01 12:52:00.432","CDBH":"8","XSFX":"由南向北","XSFXDM":"3","KKMC":"中天大道与和顺路交口"},{"KKBH":"740011002000","HPHM":"津C17W62","JGSK":"2021-04-01 12:52:00.505","CDBH":"12","XSFX":"由南向北","XSFXDM":"3","KKMC":"静湖南路与华一路交口"},{"KKBH":"7208810020000","HPHM":"车牌","JGSK":"2021-04-01 12:52:00.788","CDBH":"4","XSFX":"由东向西","XSFXDM":"1","KKMC":"海旭道与安正路交口正向"},{"KKBH":"7209010020000","HPHM":"车牌","JGSK":"2021-04-01 12:52:00.823","CDBH":"1","XSFX":"由东向西","XSFXDM":"1","KKMC":"玉林道与安正路交口正向"},{"KKBH":"720861003000","HPHM":"津HFR322","JGSK":"2021-04-01 12:52:00.872","CDBH":"4","XSFX":"由西向东","XSFXDM":"2","KKMC":"海晨道与安明路交口"},{"KKBH":"610256116","HPHM":"津ADD1618","JGSK":"2021-04-01 12:52:00.918","CDBH":"9","XSFX":"由南向北","XSFXDM":"3","KKMC":"中天大道与和顺路交口"},{"KKBH":"7280310020000","HPHM":"车牌","JGSK":"2021-04-01 12:52:00.94","CDBH":"4","XSFX":"由西向东","XSFXDM":"2","KKMC":"动漫中路与文一路交口正向"},{"KKBH":"610266118","HPHM":"津C519H3","JGSK":"2021-04-01 12:52:00.99","CDBH":"2","XSFX":"由东向西","XSFXDM":"1","KKMC":"中生大道与和畅路交口"},{"KKBH":"610391007","HPHM":"津H50512","JGSK":"2021-04-01 12:52:01.066","CDBH":"4","XSFX":"由西向东","XSFXDM":"2","KKMC":"和韵路与和风路交口"},{"KKBH":"7208810040000","HPHM":"车牌","JGSK":"2021-04-01 12:52:01.159","CDBH":"3","XSFX":"由东向西","XSFXDM":"1","KKMC":"海旭道与永盛路交口正向"},{"KKBH":"7208810070000","HPHM":"苏A32FN8","JGSK":"2021-04-01 12:52:01.22","CDBH":"4","XSFX":"由西向东","XSFXDM":"2","KKMC":"海旭道与弘通路交口正向"},{"KKBH":"7208610030000","HPHM":"津B3F366","JGSK":"2021-04-01 12:52:01.223","CDBH":"10","XSFX":"由北向南","XSFXDM":"4","KKMC":"海晨道与安明路交口正向"},{"KKBH":"610271009","HPHM":"津C5P565","JGSK":"2021-04-01 12:52:01.246","CDBH":"8","XSFX":"由南向北","XSFXDM":"3","KKMC":"中新大道与泰七路交口"},{"KKBH":"610256115","HPHM":"湘C7XF78","JGSK":"2021-04-01 12:52:01.32","CDBH":"10","XSFX":"由北向南","XSFXDM":"4","KKMC":"中天大道与中生大道交口"},{"KKBH":"610271010","HPHM":"津GCT978","JGSK":"2021-04-01 12:52:01.338","CDBH":"8","XSFX":"由北向南","XSFXDM":"4","KKMC":"中新大道与华五路交口"},{"KKBH":"7205710040000","HPHM":"津AD86979","JGSK":"2021-04-01 12:52:01.394","CDBH":"2","XSFX":"由东向西","XSFXDM":"1","KKMC":"动漫东路与动漫中路交口正向"},{"KKBH":"610276124","HPHM":"津CAD958","JGSK":"2021-04-01 12:52:01.453","CDBH":"7","XSFX":"由南向北","XSFXDM":"3","KKMC":"中新大道与中生大道交口"},{"KKBH":"720891008000","HPHM":"津RGW727","JGSK":"2021-04-01 12:52:01.468","CDBH":"3","XSFX":"由东向西","XSFXDM":"1","KKMC":"海博道与荣盛路交口"},{"KKBH":"7208910030000","HPHM":"辽B87CS0","JGSK":"2021-04-01 12:52:01.542","CDBH":"6","XSFX":"由西向东","XSFXDM":"2","KKMC":"海博道与安正路交口正向"},{"KKBH":"610271010","HPHM":"津BQ8739","JGSK":"2021-04-01 12:52:01.658","CDBH":"7","XSFX":"由北向南","XSFXDM":"4","KKMC":"中新大道与华五路交口"},{"KKBH":"610271009","HPHM":"津C5P565","JGSK":"2021-04-01 12:52:02.125","CDBH":"8","XSFX":"由南向北","XSFXDM":"3","KKMC":"中新大道与泰七路交口"},{"KKBH":"610391008","HPHM":"津C821H5","JGSK":"2021-04-01 12:52:02.189","CDBH":"4","XSFX":"由西向东","XSFXDM":"2","KKMC":"和韵路与和旭路交口"},{"KKBH":"610276125","HPHM":"豫PJ127C","JGSK":"2021-04-01 12:52:02.271","CDBH":"7","XSFX":"由北向南","XSFXDM":"4","KKMC":"中新大道与和顺路交口"},{"KKBH":"720881007000","HPHM":"津AUL326","JGSK":"2021-04-01 12:52:02.283","CDBH":"3","XSFX":"由西向东","XSFXDM":"2","KKMC":"海旭道与弘通路交口"},{"KKBH":"610276125","HPHM":"津RJJ932","JGSK":"2021-04-01 12:52:02.29","CDBH":"4","XSFX":"由南向北","XSFXDM":"3","KKMC":"中新大道与和顺路交口"},{"KKBH":"610261003000","HPHM":"冀B88FA3","JGSK":"2021-04-01 12:52:02.52","CDBH":"11","XSFX":"由东向西","XSFXDM":"1","KKMC":"中生大道与静湖南路交口"},{"KKBH":"610276124","HPHM":"津AF19245","JGSK":"2021-04-01 12:52:02.553","CDBH":"8","XSFX":"由南向北","XSFXDM":"3","KKMC":"中新大道与中生大道交口"},{"KKBH":"610276124","HPHM":"津RJJ302","JGSK":"2021-04-01 12:52:02.554","CDBH":"7","XSFX":"由南向北","XSFXDM":"3","KKMC":"中新大道与中生大道交口"},{"KKBH":"610266118","HPHM":"津E27608","JGSK":"2021-04-01 12:52:02.717","CDBH":"2","XSFX":"由东向西","XSFXDM":"1","KKMC":"中生大道与和畅路交口"},{"KKBH":"720881004000","HPHM":"鲁MY6993","JGSK":"2021-04-01 12:52:02.721","CDBH":"1","XSFX":"由东向西","XSFXDM":"1","KKMC":"海旭道与永盛路交口"},{"KKBH":"7208610030000","HPHM":"津CBW229","JGSK":"2021-04-01 12:52:02.952","CDBH":"10","XSFX":"由北向南","XSFXDM":"4","KKMC":"海晨道与安明路交口正向"},{"KKBH":"610276125","HPHM":"津KQW136","JGSK":"2021-04-01 12:52:03.02","CDBH":"1","XSFX":"由东向西","XSFXDM":"1","KKMC":"中新大道与和顺路交口"},{"KKBH":"7208610030000","HPHM":"津A08159D","JGSK":"2021-04-01 12:52:03.035","CDBH":"4","XSFX":"由西向东","XSFXDM":"2","KKMC":"海晨道与安明路交口正向"},{"KKBH":"7205710040000","HPHM":"冀FY510P","JGSK":"2021-04-01 12:52:03.05","CDBH":"1","XSFX":"由东向西","XSFXDM":"1","KKMC":"动漫东路与动漫中路交口正向"},{"KKBH":"720541004000","HPHM":"津A13W76","JGSK":"2021-04-01 12:52:03.116","CDBH":"2","XSFX":"由东向西","XSFXDM":"1","KKMC":"动漫环路东与动漫中路交口"},{"KKBH":"610271009","HPHM":"津MSX529","JGSK":"2021-04-01 12:52:03.136","CDBH":"11","XSFX":"由北向南","XSFXDM":"4","KKMC":"中新大道与泰七路交口"},{"KKBH":"7208910060000","HPHM":"津E18369","JGSK":"2021-04-01 12:52:03.172","CDBH":"7","XSFX":"由西向东","XSFXDM":"2","KKMC":"海博道与永盛路交口正向"},{"KKBH":"610391007","HPHM":"车牌","JGSK":"2021-04-01 12:52:03.216","CDBH":"2","XSFX":"由东向西","XSFXDM":"1","KKMC":"和韵路与和风路交口"},{"KKBH":"610256116","HPHM":"渝GHW456","JGSK":"2021-04-01 12:52:03.298","CDBH":"8","XSFX":"由南向北","XSFXDM":"3","KKMC":"中天大道与和顺路交口"},{"KKBH":"720861003000","HPHM":"豫N8W153","JGSK":"2021-04-01 12:52:03.301","CDBH":"10","XSFX":"由北向南","XSFXDM":"4","KKMC":"海晨道与安明路交口"},{"KKBH":"610256114","HPHM":"津DJH228","JGSK":"2021-04-01 12:52:03.309","CDBH":"4","XSFX":"由南向北","XSFXDM":"3","KKMC":"中天大道与和旭路交口"},{"KKBH":"7208810020000","HPHM":"津FLV816","JGSK":"2021-04-01 12:52:03.356","CDBH":"2","XSFX":"由东向西","XSFXDM":"1","KKMC":"海旭道与安正路交口正向"},{"KKBH":"7208910030000","HPHM":"车牌","JGSK":"2021-04-01 12:52:03.405","CDBH":"2","XSFX":"由东向西","XSFXDM":"1","KKMC":"海博道与安正路交口正向"},{"KKBH":"610276124","HPHM":"鲁NED889","JGSK":"2021-04-01 12:52:03.509","CDBH":"2","XSFX":"由东向西","XSFXDM":"1","KKMC":"中新大道与中生大道交口"},{"KKBH":"7209010020000","HPHM":"津AK5955","JGSK":"2021-04-01 12:52:03.585","CDBH":"7","XSFX":"由南向北","XSFXDM":"3","KKMC":"玉林道与安正路交口正向"},{"KKBH":"610266122000","HPHM":"津RDC190","JGSK":"2021-04-01 12:52:03.662","CDBH":"2","XSFX":"由西向东","XSFXDM":"2","KKMC":"生态城中生大道故道河一桥西向东上桥处"},{"KKBH":"7208910040000","HPHM":"蒙JWL960","JGSK":"2021-04-01 12:52:03.862","CDBH":"6","XSFX":"由西向东","XSFXDM":"2","KKMC":"海博道与安平路交口正向"},{"KKBH":"7400110020000","HPHM":"津C05578","JGSK":"2021-04-01 12:52:03.891","CDBH":"1","XSFX":"由东向西","XSFXDM":"1","KKMC":"静湖南路与华一路交口正向"},{"KKBH":"610401004","HPHM":"车牌","JGSK":"2021-04-01 12:52:03.968","CDBH":"2","XSFX":"由东向西","XSFXDM":"1","KKMC":"和畅路与和风路交口"},{"KKBH":"720561002000","HPHM":"津RNY076","JGSK":"2021-04-01 12:52:03.978","CDBH":"3","XSFX":"由西向东","XSFXDM":"2","KKMC":"动漫北路与文三路交口"},{"KKBH":"720571004000","HPHM":"鲁AR6L09","JGSK":"2021-04-01 12:52:04.08","CDBH":"5","XSFX":"由北向南","XSFXDM":"4","KKMC":"动漫东路与动漫中路交口"},{"KKBH":"7208710020000","HPHM":"车牌","JGSK":"2021-04-01 12:52:04.126","CDBH":"8","XSFX":"由北向南","XSFXDM":"4","KKMC":"安正路与芳菲路交口正向"},{"KKBH":"7400110020000","HPHM":"津KWN526","JGSK":"2021-04-01 12:52:04.258","CDBH":"6","XSFX":"由北向南","XSFXDM":"4","KKMC":"静湖南路与华一路交口正向"},{"KKBH":"610266118","HPHM":"津RUR459","JGSK":"2021-04-01 12:52:04.338","CDBH":"2","XSFX":"由东向西","XSFXDM":"1","KKMC":"中生大道与和畅路交口"},{"KKBH":"610261004000","HPHM":"鲁NGZ921","JGSK":"2021-04-01 12:52:04.438","CDBH":"3","XSFX":"由南向北","XSFXDM":"3","KKMC":"中生大道与静湖西路（北侧）"},{"KKBH":"720571004000","HPHM":"津HMS389","JGSK":"2021-04-01 12:52:04.475","CDBH":"1","XSFX":"由东向西","XSFXDM":"1","KKMC":"动漫东路与动漫中路交口"},{"KKBH":"728031002000","HPHM":"冀D295NK","JGSK":"2021-04-01 12:52:04.501","CDBH":"8","XSFX":"由北向南","XSFXDM":"4","KKMC":"动漫中路与文一路交口"},{"KKBH":"711","HPHM":"津C021U9","JGSK":"2021-04-01 12:52:04.523","CDBH":"5","XSFX":"由南向北","XSFXDM":"3","KKMC":"不礼让行人中新大道与和旭路交口"},{"KKBH":"7205710040000","HPHM":"津GDK289","JGSK":"2021-04-01 12:52:04.549","CDBH":"1","XSFX":"由东向西","XSFXDM":"1","KKMC":"动漫东路与动漫中路交口正向"},{"KKBH":"720571004000","HPHM":"津AD86979","JGSK":"2021-04-01 12:52:04.558","CDBH":"2","XSFX":"由东向西","XSFXDM":"1","KKMC":"动漫东路与动漫中路交口"},{"KKBH":"610391008","HPHM":"津LT8819","JGSK":"2021-04-01 12:52:04.594","CDBH":"4","XSFX":"由西向东","XSFXDM":"2","KKMC":"和韵路与和旭路交口"},{"KKBH":"610256115","HPHM":"冀B00D98","JGSK":"2021-04-01 12:52:04.812","CDBH":"2","XSFX":"由东向西","XSFXDM":"1","KKMC":"中天大道与中生大道交口"},{"KKBH":"7205610020000","HPHM":"津HJN338","JGSK":"2021-04-01 12:52:04.818","CDBH":"3","XSFX":"由西向东","XSFXDM":"2","KKMC":"动漫北路与文三路交口正向"},{"KKBH":"610266118","HPHM":"川SB1201","JGSK":"2021-04-01 12:52:04.878","CDBH":"2","XSFX":"由东向西","XSFXDM":"1","KKMC":"中生大道与和畅路交口"},{"KKBH":"610401005","HPHM":"津ADL3259","JGSK":"2021-04-01 12:52:04.891","CDBH":"7","XSFX":"由南向北","XSFXDM":"3","KKMC":"和畅路与和顺路交口"},{"KKBH":"610266118","HPHM":"津B2E767","JGSK":"2021-04-01 12:52:04.941","CDBH":"8","XSFX":"由南向北","XSFXDM":"3","KKMC":"中生大道与和畅路交口"},{"KKBH":"720881002000","HPHM":"冀C8898Y","JGSK":"2021-04-01 12:52:05.083","CDBH":"12","XSFX":"由北向南","XSFXDM":"4","KKMC":"海旭道与安正路交口"},{"KKBH":"720891003000","HPHM":"冀B75YS挂","JGSK":"2021-04-01 12:52:05.161","CDBH":"2","XSFX":"由东向西","XSFXDM":"1","KKMC":"海博道与安正路交口"},{"KKBH":"610256114","HPHM":"津HSX891","JGSK":"2021-04-01 12:52:05.172","CDBH":"8","XSFX":"由北向南","XSFXDM":"4","KKMC":"中天大道与和旭路交口"},{"KKBH":"720891003000","HPHM":"车牌","JGSK":"2021-04-01 12:52:05.471","CDBH":"1","XSFX":"由东向西","XSFXDM":"1","KKMC":"海博道与安正路交口"},{"KKBH":"610256112","HPHM":"浙BD822J","JGSK":"2021-04-01 12:52:05.484","CDBH":"1","XSFX":"由东向西","XSFXDM":"1","KKMC":"中天大道与中津大道交口"},{"KKBH":"610391008","HPHM":"晋LK8697","JGSK":"2021-04-01 12:52:05.679","CDBH":"1","XSFX":"由东向西","XSFXDM":"1","KKMC":"和韵路与和旭路交口"},{"KKBH":"7205710040000","HPHM":"津C798Z2","JGSK":"2021-04-01 12:52:05.745","CDBH":"3","XSFX":"由西向东","XSFXDM":"2","KKMC":"动漫东路与动漫中路交口正向"},{"KKBH":"720891003000","HPHM":"津A7L9R6","JGSK":"2021-04-01 12:52:05.954","CDBH":"7","XSFX":"由南向北","XSFXDM":"3","KKMC":"海博道与安正路交口"},{"KKBH":"720881007000","HPHM":"津RF1716","JGSK":"2021-04-01 12:52:05.964","CDBH":"3","XSFX":"由西向东","XSFXDM":"2","KKMC":"海旭道与弘通路交口"},{"KKBH":"610276125","HPHM":"苏EMM877","JGSK":"2021-04-01 12:52:05.975","CDBH":"7","XSFX":"由北向南","XSFXDM":"4","KKMC":"中新大道与和顺路交口"},{"KKBH":"711","HPHM":"津NAB786","JGSK":"2021-04-01 12:52:06.024","CDBH":"7","XSFX":"由北向南","XSFXDM":"4","KKMC":"不礼让行人中新大道与和旭路交口"},{"KKBH":"7209010020000","HPHM":"鲁D737QT","JGSK":"2021-04-01 12:52:06.193","CDBH":"8","XSFX":"由南向北","XSFXDM":"3","KKMC":"玉林道与安正路交口正向"},{"KKBH":"720891006000","HPHM":"津E18369","JGSK":"2021-04-01 12:52:06.214","CDBH":"7","XSFX":"由西向东","XSFXDM":"2","KKMC":"海博道与永盛路交口"},{"KKBH":"610276125","HPHM":"津HFZ977","JGSK":"2021-04-01 12:52:06.253","CDBH":"5","XSFX":"由南向北","XSFXDM":"3","KKMC":"中新大道与和顺路交口"},{"KKBH":"720891004000","HPHM":"蒙JWL960","JGSK":"2021-04-01 12:52:06.352","CDBH":"5","XSFX":"由西向东","XSFXDM":"2","KKMC":"海博道与安平路交口"},{"KKBH":"7208910040000","HPHM":"车牌","JGSK":"2021-04-01 12:52:06.462","CDBH":"6","XSFX":"由西向东","XSFXDM":"2","KKMC":"海博道与安平路交口正向"},{"KKBH":"7205710040000","HPHM":"车牌","JGSK":"2021-04-01 12:52:06.477","CDBH":"6","XSFX":"由北向南","XSFXDM":"4","KKMC":"动漫东路与动漫中路交口正向"},{"KKBH":"610256115","HPHM":"津G74588","JGSK":"2021-04-01 12:52:06.728","CDBH":"10","XSFX":"由北向南","XSFXDM":"4","KKMC":"中天大道与中生大道交口"},{"KKBH":"7208910030000","HPHM":"车牌","JGSK":"2021-04-01 12:52:06.865","CDBH":"2","XSFX":"由东向西","XSFXDM":"1","KKMC":"海博道与安正路交口正向"},{"KKBH":"720571004000","HPHM":"冀FY510P","JGSK":"2021-04-01 12:52:06.875","CDBH":"1","XSFX":"由东向西","XSFXDM":"1","KKMC":"动漫东路与动漫中路交口"},{"KKBH":"720901002000","HPHM":"津AK5955","JGSK":"2021-04-01 12:52:07.025","CDBH":"7","XSFX":"由南向北","XSFXDM":"3","KKMC":"玉林道与安正路交口"},{"KKBH":"7208910090000","HPHM":"冀JF09895","JGSK":"2021-04-01 12:52:07.026","CDBH":"2","XSFX":"由西向东","XSFXDM":"2","KKMC":"海博道与弘通路交口正向"},{"KKBH":"720891003000","HPHM":"冀B609D0","JGSK":"2021-04-01 12:52:07.073","CDBH":"7","XSFX":"由南向北","XSFXDM":"3","KKMC":"海博道与安正路交口"},{"KKBH":"720861003000","HPHM":"津A08159D","JGSK":"2021-04-01 12:52:07.114","CDBH":"4","XSFX":"由西向东","XSFXDM":"2","KKMC":"海晨道与安明路交口"},{"KKBH":"7208610030000","HPHM":"冀FV135X","JGSK":"2021-04-01 12:52:07.22","CDBH":"4","XSFX":"由西向东","XSFXDM":"2","KKMC":"海晨道与安明路交口正向"},{"KKBH":"610276124","HPHM":"津AF19245","JGSK":"2021-04-01 12:52:07.38","CDBH":"8","XSFX":"由南向北","XSFXDM":"3","KKMC":"中新大道与中生大道交口"},{"KKBH":"7205410020000","HPHM":"车牌","JGSK":"2021-04-01 12:52:07.521","CDBH":"4","XSFX":"由西向东","XSFXDM":"2","KKMC":"动漫环路西与动漫中路交口正向"},{"KKBH":"7208610030000","HPHM":"车牌","JGSK":"2021-04-01 12:52:07.565","CDBH":"3","XSFX":"由东向西","XSFXDM":"1","KKMC":"海晨道与安明路交口正向"},{"KKBH":"610266117","HPHM":"津GYY590","JGSK":"2021-04-01 12:52:07.736","CDBH":"1","XSFX":"由东向西","XSFXDM":"1","KKMC":"中生大道与和韵路交口"},{"KKBH":"610276124","HPHM":"津RJJ302","JGSK":"2021-04-01 12:52:07.78","CDBH":"7","XSFX":"由南向北","XSFXDM":"3","KKMC":"中新大道与中生大道交口"},{"KKBH":"720881002000","HPHM":"津A9A150","JGSK":"2021-04-01 12:52:07.804","CDBH":"12","XSFX":"由北向南","XSFXDM":"4","KKMC":"海旭道与安正路交口"},{"KKBH":"720571004000","HPHM":"津HQD396","JGSK":"2021-04-01 12:52:07.842","CDBH":"5","XSFX":"由北向南","XSFXDM":"4","KKMC":"动漫东路与动漫中路交口"},{"KKBH":"7205710040000","HPHM":"津DYS133","JGSK":"2021-04-01 12:52:07.843","CDBH":"2","XSFX":"由东向西","XSFXDM":"1","KKMC":"动漫东路与动漫中路交口正向"},{"KKBH":"610266117","HPHM":"冀T06X66","JGSK":"2021-04-01 12:52:07.857","CDBH":"10","XSFX":"由北向南","XSFXDM":"4","KKMC":"中生大道与和韵路交口"},{"KKBH":"7205410040000","HPHM":"津C37A36","JGSK":"2021-04-01 12:52:07.858","CDBH":"3","XSFX":"由西向东","XSFXDM":"2","KKMC":"动漫环路东与动漫中路交口正向"},{"KKBH":"610261004000","HPHM":"津HQ1239","JGSK":"2021-04-01 12:52:07.942","CDBH":"5","XSFX":"由北向南","XSFXDM":"4","KKMC":"中生大道与静湖西路（北侧）"},{"KKBH":"610266117","HPHM":"津A7770警","JGSK":"2021-04-01 12:52:08.134","CDBH":"2","XSFX":"由东向西","XSFXDM":"1","KKMC":"中生大道与和韵路交口"},{"KKBH":"720561002000","HPHM":"津HJN338","JGSK":"2021-04-01 12:52:08.22","CDBH":"3","XSFX":"由西向东","XSFXDM":"2","KKMC":"动漫北路与文三路交口"},{"KKBH":"610271008","HPHM":"车牌","JGSK":"2021-04-01 12:52:08.223","CDBH":"5","XSFX":"由北向南","XSFXDM":"4","KKMC":"中新大道与航母主题公园支路交口"},{"KKBH":"610271009","HPHM":"津A2M335","JGSK":"2021-04-01 12:52:08.68","CDBH":"8","XSFX":"由南向北","XSFXDM":"3","KKMC":"中新大道与泰七路交口"},{"KKBH":"610276125","HPHM":"津HFZ977","JGSK":"2021-04-01 12:52:08.81","CDBH":"5","XSFX":"由南向北","XSFXDM":"3","KKMC":"中新大道与和顺路交口"},{"KKBH":"610256114","HPHM":"车牌","JGSK":"2021-04-01 12:52:08.902","CDBH":"5","XSFX":"由南向北","XSFXDM":"3","KKMC":"中天大道与和旭路交口"},{"KKBH":"720571004000","HPHM":"津GDK289","JGSK":"2021-04-01 12:52:09.043","CDBH":"1","XSFX":"由东向西","XSFXDM":"1","KKMC":"动漫东路与动漫中路交口"},{"KKBH":"610401004","HPHM":"津NN5606","JGSK":"2021-04-01 12:52:09.096","CDBH":"7","XSFX":"由南向北","XSFXDM":"3","KKMC":"和畅路与和风路交口"},{"KKBH":"610271008","HPHM":"津C02153","JGSK":"2021-04-01 12:52:09.103","CDBH":"5","XSFX":"由北向南","XSFXDM":"4","KKMC":"中新大道与航母主题公园支路交口"},{"KKBH":"720891004000","HPHM":"津C80D71","JGSK":"2021-04-01 12:52:09.153","CDBH":"5","XSFX":"由西向东","XSFXDM":"2","KKMC":"海博道与安平路交口"},{"KKBH":"610256116","HPHM":"渝GHH456","JGSK":"2021-04-01 12:52:09.169","CDBH":"9","XSFX":"由南向北","XSFXDM":"3","KKMC":"中天大道与和顺路交口"},{"KKBH":"720881007000","HPHM":"苏A32FN8","JGSK":"2021-04-01 12:52:09.171","CDBH":"4","XSFX":"由西向东","XSFXDM":"2","KKMC":"海旭道与弘通路交口"},{"KKBH":"720881002000","HPHM":"津FLV816","JGSK":"2021-04-01 12:52:09.183","CDBH":"2","XSFX":"由东向西","XSFXDM":"1","KKMC":"海旭道与安正路交口"},{"KKBH":"720891004000","HPHM":"车牌","JGSK":"2021-04-01 12:52:09.189","CDBH":"9","XSFX":"由南向北","XSFXDM":"3","KKMC":"海博道与安平路交口"},{"KKBH":"610266118","HPHM":"津C519H3","JGSK":"2021-04-01 12:52:09.198","CDBH":"2","XSFX":"由东向西","XSFXDM":"1","KKMC":"中生大道与和畅路交口"},{"KKBH":"610401005","HPHM":"津ADL3259","JGSK":"2021-04-01 12:52:09.369","CDBH":"8","XSFX":"由南向北","XSFXDM":"3","KKMC":"和畅路与和顺路交口"},{"KKBH":"610256115","HPHM":"津G74588","JGSK":"2021-04-01 12:52:09.558","CDBH":"10","XSFX":"由北向南","XSFXDM":"4","KKMC":"中天大道与中生大道交口"},{"KKBH":"610276124","HPHM":"辽B5885U","JGSK":"2021-04-01 12:52:09.57","CDBH":"3","XSFX":"由东向西","XSFXDM":"1","KKMC":"中新大道与中生大道交口"},{"KKBH":"711","HPHM":"津HHQ987","JGSK":"2021-04-01 12:52:09.723","CDBH":"5","XSFX":"由南向北","XSFXDM":"3","KKMC":"不礼让行人中新大道与和旭路交口"},{"KKBH":"610256114","HPHM":"津HSX891","JGSK":"2021-04-01 12:52:09.769","CDBH":"8","XSFX":"由北向南","XSFXDM":"4","KKMC":"中天大道与和旭路交口"},{"KKBH":"7208910050000","HPHM":"津ADL2163","JGSK":"2021-04-01 12:52:09.981","CDBH":"5","XSFX":"由西向东","XSFXDM":"2","KKMC":"海博道与安明路交口正向"},{"KKBH":"610256114","HPHM":"津DJH228","JGSK":"2021-04-01 12:52:09.989","CDBH":"4","XSFX":"由南向北","XSFXDM":"3","KKMC":"中天大道与和旭路交口"},{"KKBH":"720881002000","HPHM":"津NRR917","JGSK":"2021-04-01 12:52:10.124","CDBH":"12","XSFX":"由北向南","XSFXDM":"4","KKMC":"海旭道与安正路交口"},{"KKBH":"610256112","HPHM":"津G69269","JGSK":"2021-04-01 12:52:10.158","CDBH":"10","XSFX":"由北向南","XSFXDM":"4","KKMC":"中天大道与中津大道交口"},{"KKBH":"610401004","HPHM":"津AQA947","JGSK":"2021-04-01 12:52:10.186","CDBH":"8","XSFX":"由南向北","XSFXDM":"3","KKMC":"和畅路与和风路交口"},{"KKBH":"610256115","HPHM":"冀B00D98","JGSK":"2021-04-01 12:52:10.214","CDBH":"3","XSFX":"由东向西","XSFXDM":"1","KKMC":"中天大道与中生大道交口"},{"KKBH":"6103261420000","HPHM":"津CE2938","JGSK":"2021-04-01 12:52:10.244","CDBH":"5","XSFX":"由西向东","XSFXDM":"2","KKMC":"中成大道与泰七路交口正向"},{"KKBH":"7280310030000","HPHM":"车牌","JGSK":"2021-04-01 12:52:10.267","CDBH":"6","XSFX":"由北向南","XSFXDM":"4","KKMC":"动漫中路与文二路交口正向"},{"KKBH":"720901002000","HPHM":"鲁D737QT","JGSK":"2021-04-01 12:52:10.385","CDBH":"8","XSFX":"由南向北","XSFXDM":"3","KKMC":"玉林道与安正路交口"},{"KKBH":"720571004000","HPHM":"津C798Z2","JGSK":"2021-04-01 12:52:10.419","CDBH":"3","XSFX":"由西向东","XSFXDM":"2","KKMC":"动漫东路与动漫中路交口"},{"KKBH":"740011002000","HPHM":"津KWN526","JGSK":"2021-04-01 12:52:10.426","CDBH":"14","XSFX":"由北向南","XSFXDM":"4","KKMC":"静湖南路与华一路交口"},{"KKBH":"610271009","HPHM":"津A2M335","JGSK":"2021-04-01 12:52:10.61","CDBH":"8","XSFX":"由南向北","XSFXDM":"3","KKMC":"中新大道与泰七路交口"},{"KKBH":"610391007","HPHM":"津H50512","JGSK":"2021-04-01 12:52:10.625","CDBH":"5","XSFX":"由西向东","XSFXDM":"2","KKMC":"和韵路与和风路交口"},{"KKBH":"610266118","HPHM":"津B2E767","JGSK":"2021-04-01 12:52:10.628","CDBH":"9","XSFX":"由南向北","XSFXDM":"3","KKMC":"中生大道与和畅路交口"},{"KKBH":"720891009000","HPHM":"冀JF09895","JGSK":"2021-04-01 12:52:10.655","CDBH":"2","XSFX":"由西向东","XSFXDM":"2","KKMC":"海博道与弘通路交口"},{"KKBH":"720861003000","HPHM":"冀FV135X","JGSK":"2021-04-01 12:52:10.721","CDBH":"4","XSFX":"由西向东","XSFXDM":"2","KKMC":"海晨道与安明路交口"},{"KKBH":"7208910060000","HPHM":"津A2X170","JGSK":"2021-04-01 12:52:10.725","CDBH":"5","XSFX":"由西向东","XSFXDM":"2","KKMC":"海博道与永盛路交口正向"},{"KKBH":"7208810050000","HPHM":"冀B712V5","JGSK":"2021-04-01 12:52:10.776","CDBH":"5","XSFX":"由西向东","XSFXDM":"2","KKMC":"海旭道与明盛路交口正向"},{"KKBH":"610256115","HPHM":"津AD68707","JGSK":"2021-04-01 12:52:10.801","CDBH":"10","XSFX":"由北向南","XSFXDM":"4","KKMC":"中天大道与中生大道交口"},{"KKBH":"720891003000","HPHM":"车牌","JGSK":"2021-04-01 12:52:10.935","CDBH":"5","XSFX":"由西向东","XSFXDM":"2","KKMC":"海博道与安正路交口"},{"KKBH":"610391007","HPHM":"车牌","JGSK":"2021-04-01 12:52:11.182","CDBH":"3","XSFX":"由东向西","XSFXDM":"1","KKMC":"和韵路与和风路交口"},{"KKBH":"610266118","HPHM":"津RUR459","JGSK":"2021-04-01 12:52:11.283","CDBH":"2","XSFX":"由东向西","XSFXDM":"1","KKMC":"中生大道与和畅路交口"},{"KKBH":"610276124","HPHM":"鲁NED889","JGSK":"2021-04-01 12:52:11.41","CDBH":"2","XSFX":"由东向西","XSFXDM":"1","KKMC":"中新大道与中生大道交口"},{"KKBH":"7208810050000","HPHM":"冀J302FF","JGSK":"2021-04-01 12:52:11.537","CDBH":"4","XSFX":"由西向东","XSFXDM":"2","KKMC":"海旭道与明盛路交口正向"},{"KKBH":"610276126","HPHM":"津A07277F","JGSK":"2021-04-01 12:52:11.554","CDBH":"5","XSFX":"由南向北","XSFXDM":"3","KKMC":"中新大道与和意路交口"},{"KKBH":"720541004000","HPHM":"津C37A36","JGSK":"2021-04-01 12:52:11.689","CDBH":"3","XSFX":"由西向东","XSFXDM":"2","KKMC":"动漫环路东与动漫中路交口"},{"KKBH":"610256116","HPHM":"津AY2206","JGSK":"2021-04-01 12:52:11.927","CDBH":"7","XSFX":"由南向北","XSFXDM":"3","KKMC":"中天大道与和顺路交口"},{"KKBH":"720891004000","HPHM":"车牌","JGSK":"2021-04-01 12:52:11.989","CDBH":"9","XSFX":"由南向北","XSFXDM":"3","KKMC":"海博道与安平路交口"},{"KKBH":"720811002000","HPHM":"津BJ7189","JGSK":"2021-04-01 12:52:12.073","CDBH":"4","XSFX":"由南向北","XSFXDM":"3","KKMC":"动漫南路与文一路交口"},{"KKBH":"610256115","HPHM":"津RGP501","JGSK":"2021-04-01 12:52:12.27","CDBH":"10","XSFX":"由北向南","XSFXDM":"4","KKMC":"中天大道与中生大道交口"},{"KKBH":"610286127","HPHM":"津ADC0085","JGSK":"2021-04-01 12:52:12.398","CDBH":"5","XSFX":"由西向东","XSFXDM":"2","KKMC":"中津大道与和畅路交口"},{"KKBH":"740011002000","HPHM":"津C05578","JGSK":"2021-04-01 12:52:12.712","CDBH":"9","XSFX":"由东向西","XSFXDM":"1","KKMC":"静湖南路与华一路交口"},{"KKBH":"610256114","HPHM":"津ADJ7612","JGSK":"2021-04-01 12:52:12.737","CDBH":"6","XSFX":"由南向北","XSFXDM":"3","KKMC":"中天大道与和旭路交口"},{"KKBH":"720571004000","HPHM":"津DYS133","JGSK":"2021-04-01 12:52:12.886","CDBH":"2","XSFX":"由东向西","XSFXDM":"1","KKMC":"动漫东路与动漫中路交口"},{"KKBH":"7208910030000","HPHM":"冀J1223P","JGSK":"2021-04-01 12:52:12.906","CDBH":"11","XSFX":"由北向南","XSFXDM":"4","KKMC":"海博道与安正路交口正向"},{"KKBH":"610276125","HPHM":"津JMH821","JGSK":"2021-04-01 12:52:12.924","CDBH":"5","XSFX":"由南向北","XSFXDM":"3","KKMC":"中新大道与和顺路交口"},{"KKBH":"610266117","HPHM":"津HL7165","JGSK":"2021-04-01 12:52:12.948","CDBH":"7","XSFX":"由南向北","XSFXDM":"3","KKMC":"中生大道与和韵路交口"},{"KKBH":"711","HPHM":"浙AG7T97","JGSK":"2021-04-01 12:52:13.17","CDBH":"5","XSFX":"由南向北","XSFXDM":"3","KKMC":"不礼让行人中新大道与和旭路交口"},{"KKBH":"6102661220000","HPHM":"津GGJ338","JGSK":"2021-04-01 12:52:13.267","CDBH":"2","XSFX":"由西向东","XSFXDM":"2","KKMC":"生态城中生大道故道河一桥西向东上桥处正向"},{"KKBH":"610276124","HPHM":"冀CP8966","JGSK":"2021-04-01 12:52:13.411","CDBH":"6","XSFX":"由西向东","XSFXDM":"2","KKMC":"中新大道与中生大道交口"},{"KKBH":"610256112","HPHM":"津JKJ978","JGSK":"2021-04-01 12:52:13.545","CDBH":"9","XSFX":"由南向北","XSFXDM":"3","KKMC":"中天大道与中津大道交口"},{"KKBH":"610326142000","HPHM":"车牌","JGSK":"2021-04-01 12:52:13.599","CDBH":"5","XSFX":"由西向东","XSFXDM":"2","KKMC":"中成大道与泰七路交口"},{"KKBH":"7400110020000","HPHM":"冀G061Q5","JGSK":"2021-04-01 12:52:13.892","CDBH":"2","XSFX":"由东向西","XSFXDM":"1","KKMC":"静湖南路与华一路交口正向"},{"KKBH":"610401004","HPHM":"津NN5606","JGSK":"2021-04-01 12:52:14.345","CDBH":"7","XSFX":"由南向北","XSFXDM":"3","KKMC":"和畅路与和风路交口"},{"KKBH":"610266117","HPHM":"冀T06X66","JGSK":"2021-04-01 12:52:14.481","CDBH":"11","XSFX":"由北向南","XSFXDM":"4","KKMC":"中生大道与和韵路交口"},{"KKBH":"7208910050000","HPHM":"津NNM200","JGSK":"2021-04-01 12:52:14.504","CDBH":"7","XSFX":"由西向东","XSFXDM":"2","KKMC":"海博道与安明路交口正向"},{"KKBH":"7280310020000","HPHM":"津AD86979","JGSK":"2021-04-01 12:52:14.514","CDBH":"6","XSFX":"由南向北","XSFXDM":"3","KKMC":"动漫中路与文一路交口正向"},{"KKBH":"610256112","HPHM":"津G69269","JGSK":"2021-04-01 12:52:14.604","CDBH":"10","XSFX":"由北向南","XSFXDM":"4","KKMC":"中天大道与中津大道交口"},{"KKBH":"610256115","HPHM":"津AD68707","JGSK":"2021-04-01 12:52:14.605","CDBH":"10","XSFX":"由北向南","XSFXDM":"4","KKMC":"中天大道与中生大道交口"},{"KKBH":"610276124","HPHM":"津HLW313","JGSK":"2021-04-01 12:52:14.637","CDBH":"7","XSFX":"由南向北","XSFXDM":"3","KKMC":"中新大道与中生大道交口"},{"KKBH":"610256116","HPHM":"津A2D387","JGSK":"2021-04-01 12:52:14.638","CDBH":"5","XSFX":"由西向东","XSFXDM":"2","KKMC":"中天大道与和顺路交口"},{"KKBH":"720891004000","HPHM":"车牌","JGSK":"2021-04-01 12:52:14.712","CDBH":"9","XSFX":"由南向北","XSFXDM":"3","KKMC":"海博道与安平路交口"},{"KKBH":"610276126","HPHM":"津A12E55","JGSK":"2021-04-01 12:52:14.755","CDBH":"4","XSFX":"由南向北","XSFXDM":"3","KKMC":"中新大道与和意路交口"},{"KKBH":"610256116","HPHM":"京L26036","JGSK":"2021-04-01 12:52:14.86","CDBH":"8","XSFX":"由南向北","XSFXDM":"3","KKMC":"中天大道与和顺路交口"},{"KKBH":"610276124","HPHM":"津QC1100","JGSK":"2021-04-01 12:52:14.872","CDBH":"8","XSFX":"由南向北","XSFXDM":"3","KKMC":"中新大道与中生大道交口"},{"KKBH":"610401004","HPHM":"津A8S118","JGSK":"2021-04-01 12:52:14.908","CDBH":"2","XSFX":"由东向西","XSFXDM":"1","KKMC":"和畅路与和风路交口"},{"KKBH":"610401004","HPHM":"津A8S118","JGSK":"2021-04-01 12:52:14.997","CDBH":"1","XSFX":"由东向西","XSFXDM":"1","KKMC":"和畅路与和风路交口"},{"KKBH":"7208710020000","HPHM":"冀DY178X","JGSK":"2021-04-01 12:52:15.022","CDBH":"6","XSFX":"由南向北","XSFXDM":"3","KKMC":"安正路与芳菲路交口正向"},{"KKBH":"610256116","HPHM":"津E04439","JGSK":"2021-04-01 12:52:15.032","CDBH":"4","XSFX":"由西向东","XSFXDM":"2","KKMC":"中天大道与和顺路交口"},{"KKBH":"610286127","HPHM":"津HQ7720","JGSK":"2021-04-01 12:52:15.047","CDBH":"6","XSFX":"由西向东","XSFXDM":"2","KKMC":"中津大道与和畅路交口"},{"KKBH":"610266122000","HPHM":"津GGJ338","JGSK":"2021-04-01 12:52:15.113","CDBH":"2","XSFX":"由西向东","XSFXDM":"2","KKMC":"生态城中生大道故道河一桥西向东上桥处"},{"KKBH":"610256114","HPHM":"车牌","JGSK":"2021-04-01 12:52:15.115","CDBH":"5","XSFX":"由南向北","XSFXDM":"3","KKMC":"中天大道与和旭路交口"},{"KKBH":"6102610040000","HPHM":"津KDS586","JGSK":"2021-04-01 12:52:15.306","CDBH":"2","XSFX":"由南向北","XSFXDM":"3","KKMC":"中生大道与静湖西路（北侧）正向"},{"KKBH":"720891005000","HPHM":"津ADL2163","JGSK":"2021-04-01 12:52:15.449","CDBH":"5","XSFX":"由西向东","XSFXDM":"2","KKMC":"海博道与安明路交口"},{"KKBH":"7208810060000","HPHM":"津C1K771","JGSK":"2021-04-01 12:52:15.508","CDBH":"1","XSFX":"由西向东","XSFXDM":"2","KKMC":"海旭道与庄盛路交口正向"},{"KKBH":"711","HPHM":"津C69H97","JGSK":"2021-04-01 12:52:15.546","CDBH":"7","XSFX":"由北向南","XSFXDM":"4","KKMC":"不礼让行人中新大道与和旭路交口"},{"KKBH":"7208910060000","HPHM":"京N9HW96","JGSK":"2021-04-01 12:52:15.588","CDBH":"5","XSFX":"由西向东","XSFXDM":"2","KKMC":"海博道与永盛路交口正向"},{"KKBH":"720891006000","HPHM":"津A2X170","JGSK":"2021-04-01 12:52:15.618","CDBH":"5","XSFX":"由西向东","XSFXDM":"2","KKMC":"海博道与永盛路交口"},{"KKBH":"610266118","HPHM":"津B021F8","JGSK":"2021-04-01 12:52:15.763","CDBH":"3","XSFX":"由东向西","XSFXDM":"1","KKMC":"中生大道与和畅路交口"},{"KKBH":"720881005000","HPHM":"冀B712V5","JGSK":"2021-04-01 12:52:15.81","CDBH":"5","XSFX":"由西向东","XSFXDM":"2","KKMC":"海旭道与明盛路交口"},{"KKBH":"610276124","HPHM":"冀B9F9M0","JGSK":"2021-04-01 12:52:15.899","CDBH":"8","XSFX":"由南向北","XSFXDM":"3","KKMC":"中新大道与中生大道交口"},{"KKBH":"610256115","HPHM":"豫H32E27","JGSK":"2021-04-01 12:52:15.899","CDBH":"10","XSFX":"由北向南","XSFXDM":"4","KKMC":"中天大道与中生大道交口"},{"KKBH":"610256115","HPHM":"津RGP501","JGSK":"2021-04-01 12:52:15.965","CDBH":"10","XSFX":"由北向南","XSFXDM":"4","KKMC":"中天大道与中生大道交口"},{"KKBH":"6103261420000","HPHM":"津CD3227","JGSK":"2021-04-01 12:52:16.039","CDBH":"2","XSFX":"由东向西","XSFXDM":"1","KKMC":"中成大道与泰七路交口正向"},{"KKBH":"7208910040000","HPHM":"津E12068","JGSK":"2021-04-01 12:52:16.05","CDBH":"11","XSFX":"由北向南","XSFXDM":"4","KKMC":"海博道与安平路交口正向"},{"KKBH":"610276125","HPHM":"津JMH821","JGSK":"2021-04-01 12:52:16.256","CDBH":"5","XSFX":"由南向北","XSFXDM":"3","KKMC":"中新大道与和顺路交口"},{"KKBH":"6102610040000","HPHM":"津HQV959","JGSK":"2021-04-01 12:52:16.324","CDBH":"3","XSFX":"由南向北","XSFXDM":"3","KKMC":"中生大道与静湖西路（北侧）正向"},{"KKBH":"7280310030000","HPHM":"车牌","JGSK":"2021-04-01 12:52:16.417","CDBH":"1","XSFX":"由东向西","XSFXDM":"1","KKMC":"动漫中路与文二路交口正向"},{"KKBH":"610276126","HPHM":"津G59079","JGSK":"2021-04-01 12:52:16.595","CDBH":"5","XSFX":"由南向北","XSFXDM":"3","KKMC":"中新大道与和意路交口"},{"KKBH":"7208810050000","HPHM":"津HLA158","JGSK":"2021-04-01 12:52:16.597","CDBH":"4","XSFX":"由西向东","XSFXDM":"2","KKMC":"海旭道与明盛路交口正向"},{"KKBH":"610391007","HPHM":"津E30263","JGSK":"2021-04-01 12:52:16.791","CDBH":"4","XSFX":"由西向东","XSFXDM":"2","KKMC":"和韵路与和风路交口"},{"KKBH":"7280310020000","HPHM":"冀FY510P","JGSK":"2021-04-01 12:52:16.904","CDBH":"6","XSFX":"由南向北","XSFXDM":"3","KKMC":"动漫中路与文一路交口正向"},{"KKBH":"711","HPHM":"津MKP977","JGSK":"2021-04-01 12:52:16.915","CDBH":"7","XSFX":"由北向南","XSFXDM":"4","KKMC":"不礼让行人中新大道与和旭路交口"},{"KKBH":"720891003000","HPHM":"冀J1223P","JGSK":"2021-04-01 12:52:17.092","CDBH":"2","XSFX":"由东向西","XSFXDM":"1","KKMC":"海博道与安正路交口"},{"KKBH":"6102610030000","HPHM":"豫JQ9672","JGSK":"2021-04-01 12:52:17.117","CDBH":"1","XSFX":"由东向西","XSFXDM":"1","KKMC":"中生大道与静湖南路交口正向"},{"KKBH":"610256114","HPHM":"津FGL128","JGSK":"2021-04-01 12:52:17.161","CDBH":"9","XSFX":"由北向南","XSFXDM":"4","KKMC":"中天大道与和旭路交口"},{"KKBH":"610401004","HPHM":"津AQA947","JGSK":"2021-04-01 12:52:17.305","CDBH":"9","XSFX":"由南向北","XSFXDM":"3","KKMC":"和畅路与和风路交口"},{"KKBH":"610256115","HPHM":"津MF1952","JGSK":"2021-04-01 12:52:17.309","CDBH":"8","XSFX":"由南向北","XSFXDM":"3","KKMC":"中天大道与中生大道交口"},{"KKBH":"610266117","HPHM":"津HL7165","JGSK":"2021-04-01 12:52:17.473","CDBH":"9","XSFX":"由南向北","XSFXDM":"3","KKMC":"中生大道与和韵路交口"},{"KKBH":"610391007","HPHM":"冀AS9L92","JGSK":"2021-04-01 12:52:17.529","CDBH":"7","XSFX":"由南向北","XSFXDM":"3","KKMC":"和韵路与和风路交口"},{"KKBH":"7280310020000","HPHM":"津HMS389","JGSK":"2021-04-01 12:52:17.604","CDBH":"5","XSFX":"由南向北","XSFXDM":"3","KKMC":"动漫中路与文一路交口正向"},{"KKBH":"7208610030000","HPHM":"车牌","JGSK":"2021-04-01 12:52:17.702","CDBH":"1","XSFX":"由东向西","XSFXDM":"1","KKMC":"海晨道与安明路交口正向"},{"KKBH":"6071310030000","HPHM":"冀BQ881C","JGSK":"2021-04-01 12:52:17.779","CDBH":"2","XSFX":"由东向西","XSFXDM":"1","KKMC":"中央大道与海旭道交口正向"},{"KKBH":"7208910050000","HPHM":"津A19K97","JGSK":"2021-04-01 12:52:17.836","CDBH":"6","XSFX":"由西向东","XSFXDM":"2","KKMC":"海博道与安明路交口正向"},{"KKBH":"720881006000","HPHM":"津C1K771","JGSK":"2021-04-01 12:52:18.261","CDBH":"1","XSFX":"由西向东","XSFXDM":"2","KKMC":"海旭道与庄盛路交口"},{"KKBH":"720891004000","HPHM":"津E72068","JGSK":"2021-04-01 12:52:18.266","CDBH":"11","XSFX":"由北向南","XSFXDM":"4","KKMC":"海博道与安平路交口"},{"KKBH":"610391006","HPHM":"津DFZ218","JGSK":"2021-04-01 12:52:18.292","CDBH":"1","XSFX":"由东向西","XSFXDM":"1","KKMC":"和韵路与和意路交口"},{"KKBH":"728031002000","HPHM":"津AD86979","JGSK":"2021-04-01 12:52:18.328","CDBH":"6","XSFX":"由南向北","XSFXDM":"3","KKMC":"动漫中路与文一路交口"},{"KKBH":"711","HPHM":"津RVV589","JGSK":"2021-04-01 12:52:18.51","CDBH":"8","XSFX":"由北向南","XSFXDM":"4","KKMC":"不礼让行人中新大道与和旭路交口"},{"KKBH":"610256115","HPHM":"豫H32E27","JGSK":"2021-04-01 12:52:18.605","CDBH":"10","XSFX":"由北向南","XSFXDM":"4","KKMC":"中天大道与中生大道交口"},{"KKBH":"7205710040000","HPHM":"津C600P5","JGSK":"2021-04-01 12:52:18.737","CDBH":"4","XSFX":"由西向东","XSFXDM":"2","KKMC":"动漫东路与动漫中路交口正向"},{"KKBH":"7208910030000","HPHM":"鲁H72L80","JGSK":"2021-04-01 12:52:18.856","CDBH":"6","XSFX":"由西向东","XSFXDM":"2","KKMC":"海博道与安正路交口正向"},{"KKBH":"610256115","HPHM":"津MF1952","JGSK":"2021-04-01 12:52:18.894","CDBH":"9","XSFX":"由南向北","XSFXDM":"3","KKMC":"中天大道与中生大道交口"},{"KKBH":"7280310020000","HPHM":"车牌","JGSK":"2021-04-01 12:52:18.969","CDBH":"3","XSFX":"由西向东","XSFXDM":"2","KKMC":"动漫中路与文一路交口正向"},{"KKBH":"7280310020000","HPHM":"津GDK289","JGSK":"2021-04-01 12:52:19.088","CDBH":"6","XSFX":"由南向北","XSFXDM":"3","KKMC":"动漫中路与文一路交口正向"},{"KKBH":"720891005000","HPHM":"津NNM200","JGSK":"2021-04-01 12:52:19.133","CDBH":"7","XSFX":"由西向东","XSFXDM":"2","KKMC":"海博道与安明路交口"},{"KKBH":"610276124","HPHM":"津QC1100","JGSK":"2021-04-01 12:52:19.211","CDBH":"8","XSFX":"由南向北","XSFXDM":"3","KKMC":"中新大道与中生大道交口"},{"KKBH":"610286127","HPHM":"津ADC0085","JGSK":"2021-04-01 12:52:19.25","CDBH":"6","XSFX":"由西向东","XSFXDM":"2","KKMC":"中津大道与和畅路交口"},{"KKBH":"610256116","HPHM":"津E04439","JGSK":"2021-04-01 12:52:19.254","CDBH":"4","XSFX":"由西向东","XSFXDM":"2","KKMC":"中天大道与和顺路交口"},{"KKBH":"610391007","HPHM":"津ADC8290","JGSK":"2021-04-01 12:52:19.29","CDBH":"10","XSFX":"由北向南","XSFXDM":"4","KKMC":"和韵路与和风路交口"},{"KKBH":"7208910050000","HPHM":"津AF11466","JGSK":"2021-04-01 12:52:19.34","CDBH":"3","XSFX":"由东向西","XSFXDM":"1","KKMC":"海博道与安明路交口正向"},{"KKBH":"610276124","HPHM":"辽B61VW5","JGSK":"2021-04-01 12:52:19.585","CDBH":"8","XSFX":"由南向北","XSFXDM":"3","KKMC":"中新大道与中生大道交口"},{"KKBH":"7280310060000","HPHM":"津C37A36","JGSK":"2021-04-01 12:52:19.61","CDBH":"3","XSFX":"由西向东","XSFXDM":"2","KKMC":"动漫中路与文三路交口正向"},{"KKBH":"610276124","HPHM":"津HLW313","JGSK":"2021-04-01 12:52:19.611","CDBH":"7","XSFX":"由南向北","XSFXDM":"3","KKMC":"中新大道与中生大道交口"},{"KKBH":"610271009","HPHM":"辽PH5317","JGSK":"2021-04-01 12:52:19.641","CDBH":"4","XSFX":"由西向东","XSFXDM":"2","KKMC":"中新大道与泰七路交口"},{"KKBH":"610266118","HPHM":"鲁RN055G","JGSK":"2021-04-01 12:52:19.688","CDBH":"3","XSFX":"由东向西","XSFXDM":"1","KKMC":"中生大道与和畅路交口"},{"KKBH":"720881005000","HPHM":"冀J302FF","JGSK":"2021-04-01 12:52:19.73","CDBH":"4","XSFX":"由西向东","XSFXDM":"2","KKMC":"海旭道与明盛路交口"},{"KKBH":"610391007","HPHM":"津N96119","JGSK":"2021-04-01 12:52:19.861","CDBH":"11","XSFX":"由北向南","XSFXDM":"4","KKMC":"和韵路与和风路交口"},{"KKBH":"7208910060000","HPHM":"津KJK978","JGSK":"2021-04-01 12:52:19.878","CDBH":"7","XSFX":"由西向东","XSFXDM":"2","KKMC":"海博道与永盛路交口正向"},{"KKBH":"7208610020000","HPHM":"津AY7712","JGSK":"2021-04-01 12:52:20.02","CDBH":"5","XSFX":"由西向东","XSFXDM":"2","KKMC":"海晨道与安正路交口正向"},{"KKBH":"610256116","HPHM":"津A2D387","JGSK":"2021-04-01 12:52:20.134","CDBH":"6","XSFX":"由西向东","XSFXDM":"2","KKMC":"中天大道与和顺路交口"},{"KKBH":"720871002000","HPHM":"冀DY178X","JGSK":"2021-04-01 12:52:20.192","CDBH":"6","XSFX":"由南向北","XSFXDM":"3","KKMC":"安正路与芳菲路交口"},{"KKBH":"610251001","HPHM":"蒙DYC579","JGSK":"2021-04-01 12:52:20.484","CDBH":"2","XSFX":"由东向西","XSFXDM":"1","KKMC":"中天大道与和畅路交口"},{"KKBH":"610326142000","HPHM":"津CD3227","JGSK":"2021-04-01 12:52:20.604","CDBH":"3","XSFX":"由东向西","XSFXDM":"1","KKMC":"中成大道与泰七路交口"},{"KKBH":"610276124","HPHM":"冀B9F9M0","JGSK":"2021-04-01 12:52:20.651","CDBH":"8","XSFX":"由南向北","XSFXDM":"3","KKMC":"中新大道与中生大道交口"},{"KKBH":"7208910080000","HPHM":"津ABQ788","JGSK":"2021-04-01 12:52:20.718","CDBH":"7","XSFX":"由西向东","XSFXDM":"2","KKMC":"海博道与荣盛路交口正向"},{"KKBH":"728031002000","HPHM":"冀FY510P","JGSK":"2021-04-01 12:52:20.729","CDBH":"6","XSFX":"由南向北","XSFXDM":"3","KKMC":"动漫中路与文一路交口"},{"KKBH":"610391007","HPHM":"津C3Y011","JGSK":"2021-04-01 12:52:20.872","CDBH":"8","XSFX":"由南向北","XSFXDM":"3","KKMC":"和韵路与和风路交口"},{"KKBH":"610256114","HPHM":"津FGL128","JGSK":"2021-04-01 12:52:20.91","CDBH":"9","XSFX":"由北向南","XSFXDM":"4","KKMC":"中天大道与和旭路交口"},{"KKBH":"7205410020000","HPHM":"车牌","JGSK":"2021-04-01 12:52:20.938","CDBH":"2","XSFX":"由东向西","XSFXDM":"1","KKMC":"动漫环路西与动漫中路交口正向"},{"KKBH":"6102610030000","HPHM":"冀B333KZ","JGSK":"2021-04-01 12:52:20.948","CDBH":"8","XSFX":"由北向南","XSFXDM":"4","KKMC":"中生大道与静湖南路交口正向"},{"KKBH":"7208610030000","HPHM":"津H38867","JGSK":"2021-04-01 12:52:20.954","CDBH":"2","XSFX":"由东向西","XSFXDM":"1","KKMC":"海晨道与安明路交口正向"},{"KKBH":"610391007","HPHM":"鲁JAG613","JGSK":"2021-04-01 12:52:21.314","CDBH":"2","XSFX":"由东向西","XSFXDM":"1","KKMC":"和韵路与和风路交口"},{"KKBH":"7205710040000","HPHM":"冀D295NK","JGSK":"2021-04-01 12:52:21.489","CDBH":"3","XSFX":"由西向东","XSFXDM":"2","KKMC":"动漫东路与动漫中路交口正向"},{"KKBH":"740011002000","HPHM":"冀G061Q5","JGSK":"2021-04-01 12:52:21.677","CDBH":"10","XSFX":"由东向西","XSFXDM":"1","KKMC":"静湖南路与华一路交口"},{"KKBH":"610391007","HPHM":"黑D62985","JGSK":"2021-04-01 12:52:21.93","CDBH":"10","XSFX":"由北向南","XSFXDM":"4","KKMC":"和韵路与和风路交口"},{"KKBH":"7208610020000","HPHM":"蒙A217LN","JGSK":"2021-04-01 12:52:22.027","CDBH":"8","XSFX":"由南向北","XSFXDM":"3","KKMC":"海晨道与安正路交口正向"},{"KKBH":"711","HPHM":"冀G29889","JGSK":"2021-04-01 12:52:22.171","CDBH":"2","XSFX":"由东向西","XSFXDM":"1","KKMC":"不礼让行人中新大道与和旭路交口"},{"KKBH":"610256115","HPHM":"车牌","JGSK":"2021-04-01 12:52:22.208","CDBH":"12","XSFX":"由北向南","XSFXDM":"4","KKMC":"中天大道与中生大道交口"},{"KKBH":"610256116","HPHM":"津NFH515","JGSK":"2021-04-01 12:52:22.538","CDBH":"7","XSFX":"由南向北","XSFXDM":"3","KKMC":"中天大道与和顺路交口"},{"KKBH":"610266117","HPHM":"辽P66E34","JGSK":"2021-04-01 12:52:22.566","CDBH":"7","XSFX":"由南向北","XSFXDM":"3","KKMC":"中生大道与和韵路交口"},{"KKBH":"6102610040000","HPHM":"津RKP590","JGSK":"2021-04-01 12:52:22.648","CDBH":"3","XSFX":"由南向北","XSFXDM":"3","KKMC":"中生大道与静湖西路（北侧）正向"},{"KKBH":"7208910060000","HPHM":"冀TLV213","JGSK":"2021-04-01 12:52:22.719","CDBH":"8","XSFX":"由西向东","XSFXDM":"2","KKMC":"海博道与永盛路交口正向"},{"KKBH":"610391006","HPHM":"津A1T083","JGSK":"2021-04-01 12:52:22.755","CDBH":"1","XSFX":"由东向西","XSFXDM":"1","KKMC":"和韵路与和意路交口"},{"KKBH":"610261003000","HPHM":"豫JQ9672","JGSK":"2021-04-01 12:52:22.769","CDBH":"10","XSFX":"由东向西","XSFXDM":"1","KKMC":"中生大道与静湖南路交口"},{"KKBH":"728031002000","HPHM":"津HMS389","JGSK":"2021-04-01 12:52:22.807","CDBH":"5","XSFX":"由南向北","XSFXDM":"3","KKMC":"动漫中路与文一路交口"},{"KKBH":"610276124","HPHM":"津A2G177","JGSK":"2021-04-01 12:52:22.809","CDBH":"8","XSFX":"由南向北","XSFXDM":"3","KKMC":"中新大道与中生大道交口"},{"KKBH":"7208910030000","HPHM":"津H77076","JGSK":"2021-04-01 12:52:22.855","CDBH":"9","XSFX":"由南向北","XSFXDM":"3","KKMC":"海博道与安正路交口正向"},{"KKBH":"610276124","HPHM":"津KQY117","JGSK":"2021-04-01 12:52:22.887","CDBH":"7","XSFX":"由南向北","XSFXDM":"3","KKMC":"中新大道与中生大道交口"},{"KKBH":"728031002000","HPHM":"津GDK289","JGSK":"2021-04-01 12:52:22.889","CDBH":"6","XSFX":"由南向北","XSFXDM":"3","KKMC":"动漫中路与文一路交口"},{"KKBH":"7208910060000","HPHM":"豫EQQ251","JGSK":"2021-04-01 12:52:22.906","CDBH":"5","XSFX":"由西向东","XSFXDM":"2","KKMC":"海博道与永盛路交口正向"},{"KKBH":"610401005","HPHM":"渝F525D1","JGSK":"2021-04-01 12:52:23.038","CDBH":"11","XSFX":"由北向南","XSFXDM":"4","KKMC":"和畅路与和顺路交口"},{"KKBH":"610276125","HPHM":"津RWQ293","JGSK":"2021-04-01 12:52:23.153","CDBH":"5","XSFX":"由南向北","XSFXDM":"3","KKMC":"中新大道与和顺路交口"},{"KKBH":"720891008000","HPHM":"津ABQ788","JGSK":"2021-04-01 12:52:23.187","CDBH":"7","XSFX":"由西向东","XSFXDM":"2","KKMC":"海博道与荣盛路交口"},{"KKBH":"610391007","HPHM":"津AS9L92","JGSK":"2021-04-01 12:52:23.218","CDBH":"8","XSFX":"由南向北","XSFXDM":"3","KKMC":"和韵路与和风路交口"},{"KKBH":"720881005000","HPHM":"津HLA158","JGSK":"2021-04-01 12:52:23.252","CDBH":"4","XSFX":"由西向东","XSFXDM":"2","KKMC":"海旭道与明盛路交口"},{"KKBH":"610261003000","HPHM":"冀B333KZ","JGSK":"2021-04-01 12:52:23.307","CDBH":"17","XSFX":"由北向南","XSFXDM":"4","KKMC":"中生大道与静湖南路交口"},{"KKBH":"610261004000","HPHM":"津KDS586","JGSK":"2021-04-01 12:52:23.411","CDBH":"2","XSFX":"由南向北","XSFXDM":"3","KKMC":"中生大道与静湖西路（北侧）"},{"KKBH":"610401005","HPHM":"京PKU535","JGSK":"2021-04-01 12:52:23.517","CDBH":"4","XSFX":"由西向东","XSFXDM":"2","KKMC":"和畅路与和顺路交口"},{"KKBH":"610251001","HPHM":"津CGC086","JGSK":"2021-04-01 12:52:23.549","CDBH":"1","XSFX":"由东向西","XSFXDM":"1","KKMC":"中天大道与和畅路交口"},{"KKBH":"7208910040000","HPHM":"津ADK0272","JGSK":"2021-04-01 12:52:23.582","CDBH":"6","XSFX":"由西向东","XSFXDM":"2","KKMC":"海博道与安平路交口正向"},{"KKBH":"610391006","HPHM":"津DFZ218","JGSK":"2021-04-01 12:52:23.642","CDBH":"2","XSFX":"由东向西","XSFXDM":"1","KKMC":"和韵路与和意路交口"},{"KKBH":"610256114","HPHM":"京QFG217","JGSK":"2021-04-01 12:52:23.691","CDBH":"5","XSFX":"由南向北","XSFXDM":"3","KKMC":"中天大道与和旭路交口"},{"KKBH":"7208810020000","HPHM":"冀DY178X","JGSK":"2021-04-01 12:52:23.714","CDBH":"10","XSFX":"由南向北","XSFXDM":"3","KKMC":"海旭道与安正路交口正向"},{"KKBH":"610266118","HPHM":"津B3E629","JGSK":"2021-04-01 12:52:23.847","CDBH":"2","XSFX":"由东向西","XSFXDM":"1","KKMC":"中生大道与和畅路交口"},{"KKBH":"610276124","HPHM":"辽B61VW5","JGSK":"2021-04-01 12:52:23.937","CDBH":"8","XSFX":"由南向北","XSFXDM":"3","KKMC":"中新大道与中生大道交口"},{"KKBH":"610391008","HPHM":"冀HX0399","JGSK":"2021-04-01 12:52:23.961","CDBH":"5","XSFX":"由西向东","XSFXDM":"2","KKMC":"和韵路与和旭路交口"},{"KKBH":"7208910060000","HPHM":"津C366M5","JGSK":"2021-04-01 12:52:24.202","CDBH":"6","XSFX":"由西向东","XSFXDM":"2","KKMC":"海博道与永盛路交口正向"},{"KKBH":"610286127","HPHM":"津ATV059","JGSK":"2021-04-01 12:52:24.248","CDBH":"5","XSFX":"由西向东","XSFXDM":"2","KKMC":"中津大道与和畅路交口"},{"KKBH":"720891005000","HPHM":"津A19K97","JGSK":"2021-04-01 12:52:24.256","CDBH":"6","XSFX":"由西向东","XSFXDM":"2","KKMC":"海博道与安明路交口"},{"KKBH":"610391007","HPHM":"津N96119","JGSK":"2021-04-01 12:52:24.418","CDBH":"11","XSFX":"由北向南","XSFXDM":"4","KKMC":"和韵路与和风路交口"},{"KKBH":"720881004000","HPHM":"冀HZ0903","JGSK":"2021-04-01 12:52:24.733","CDBH":"1","XSFX":"由东向西","XSFXDM":"1","KKMC":"海旭道与永盛路交口"},{"KKBH":"610266118","HPHM":"车牌","JGSK":"2021-04-01 12:52:24.806","CDBH":"3","XSFX":"由东向西","XSFXDM":"1","KKMC":"中生大道与和畅路交口"},{"KKBH":"610276124","HPHM":"津FAN883","JGSK":"2021-04-01 12:52:25.026","CDBH":"8","XSFX":"由南向北","XSFXDM":"3","KKMC":"中新大道与中生大道交口"},{"KKBH":"7280310020000","HPHM":"津BJ7189","JGSK":"2021-04-01 12:52:25.068","CDBH":"3","XSFX":"由西向东","XSFXDM":"2","KKMC":"动漫中路与文一路交口正向"},{"KKBH":"610256112","HPHM":"津RTD808","JGSK":"2021-04-01 12:52:25.232","CDBH":"1","XSFX":"由东向西","XSFXDM":"1","KKMC":"中天大道与中津大道交口"},{"KKBH":"720861002000","HPHM":"津AY7712","JGSK":"2021-04-01 12:52:25.391","CDBH":"5","XSFX":"由西向东","XSFXDM":"2","KKMC":"海晨道与安正路交口"},{"KKBH":"610256116","HPHM":"津ADK1151","JGSK":"2021-04-01 12:52:25.419","CDBH":"12","XSFX":"由北向南","XSFXDM":"4","KKMC":"中天大道与和顺路交口"},{"KKBH":"610391007","HPHM":"冀F5FJ78","JGSK":"2021-04-01 12:52:25.434","CDBH":"10","XSFX":"由北向南","XSFXDM":"4","KKMC":"和韵路与和风路交口"},{"KKBH":"728031006000","HPHM":"津C37A36","JGSK":"2021-04-01 12:52:25.5","CDBH":"3","XSFX":"由西向东","XSFXDM":"2","KKMC":"动漫中路与文三路交口"},{"KKBH":"7280310060000","HPHM":"津C22W58","JGSK":"2021-04-01 12:52:25.637","CDBH":"6","XSFX":"由南向北","XSFXDM":"3","KKMC":"动漫中路与文三路交口正向"},{"KKBH":"610256116","HPHM":"津AY2206","JGSK":"2021-04-01 12:52:25.661","CDBH":"7","XSFX":"由南向北","XSFXDM":"3","KKMC":"中天大道与和顺路交口"},{"KKBH":"610391007","HPHM":"津C3YU11","JGSK":"2021-04-01 12:52:25.698","CDBH":"9","XSFX":"由南向北","XSFXDM":"3","KKMC":"和韵路与和风路交口"},{"KKBH":"610276125","HPHM":"津RWQ293","JGSK":"2021-04-01 12:52:25.701","CDBH":"5","XSFX":"由南向北","XSFXDM":"3","KKMC":"中新大道与和顺路交口"},{"KKBH":"610276124","HPHM":"津RZG520","JGSK":"2021-04-01 12:52:25.811","CDBH":"10","XSFX":"由北向南","XSFXDM":"4","KKMC":"中新大道与中生大道交口"},{"KKBH":"610391007","HPHM":"津ADC8290","JGSK":"2021-04-01 12:52:25.859","CDBH":"10","XSFX":"由北向南","XSFXDM":"4","KKMC":"和韵路与和风路交口"},{"KKBH":"720571004000","HPHM":"冀D295NK","JGSK":"2021-04-01 12:52:25.887","CDBH":"3","XSFX":"由西向东","XSFXDM":"2","KKMC":"动漫东路与动漫中路交口"},{"KKBH":"610271009","HPHM":"辽PH5317","JGSK":"2021-04-01 12:52:25.957","CDBH":"4","XSFX":"由西向东","XSFXDM":"2","KKMC":"中新大道与泰七路交口"},{"KKBH":"720891004000","HPHM":"津ADK0272","JGSK":"2021-04-01 12:52:25.958","CDBH":"5","XSFX":"由西向东","XSFXDM":"2","KKMC":"海博道与安平路交口"},{"KKBH":"7208910040000","HPHM":"津JLH301","JGSK":"2021-04-01 12:52:25.993","CDBH":"6","XSFX":"由西向东","XSFXDM":"2","KKMC":"海博道与安平路交口正向"},{"KKBH":"7208910060000","HPHM":"冀C81982","JGSK":"2021-04-01 12:52:26.078","CDBH":"12","XSFX":"由北向南","XSFXDM":"4","KKMC":"海博道与永盛路交口正向"},{"KKBH":"720861003000","HPHM":"津H38867","JGSK":"2021-04-01 12:52:26.163","CDBH":"2","XSFX":"由东向西","XSFXDM":"1","KKMC":"海晨道与安明路交口"},{"KKBH":"7208910030000","HPHM":"蒙JWL960","JGSK":"2021-04-01 12:52:26.205","CDBH":"4","XSFX":"由西向东","XSFXDM":"2","KKMC":"海博道与安正路交口正向"},{"KKBH":"610286127","HPHM":"鲁R6H09Q","JGSK":"2021-04-01 12:52:26.321","CDBH":"4","XSFX":"由西向东","XSFXDM":"2","KKMC":"中津大道与和畅路交口"},{"KKBH":"610251001","HPHM":"津CGC086","JGSK":"2021-04-01 12:52:26.403","CDBH":"1","XSFX":"由东向西","XSFXDM":"1","KKMC":"中天大道与和畅路交口"},{"KKBH":"7208810020000","HPHM":"津GFA500","JGSK":"2021-04-01 12:52:26.687","CDBH":"2","XSFX":"由东向西","XSFXDM":"1","KKMC":"海旭道与安正路交口正向"},{"KKBH":"610391007","HPHM":"鲁JAG613","JGSK":"2021-04-01 12:52:26.788","CDBH":"2","XSFX":"由东向西","XSFXDM":"1","KKMC":"和韵路与和风路交口"},{"KKBH":"610276126","HPHM":"津RJJ932","JGSK":"2021-04-01 12:52:26.918","CDBH":"4","XSFX":"由南向北","XSFXDM":"3","KKMC":"中新大道与和意路交口"},{"KKBH":"720891005000","HPHM":"津AF11466","JGSK":"2021-04-01 12:52:27.049","CDBH":"3","XSFX":"由东向西","XSFXDM":"1","KKMC":"海博道与安明路交口"},{"KKBH":"610276124","HPHM":"津KQY117","JGSK":"2021-04-01 12:52:27.056","CDBH":"7","XSFX":"由南向北","XSFXDM":"3","KKMC":"中新大道与中生大道交口"},{"KKBH":"610261005000","HPHM":"津JZ1126","JGSK":"2021-04-01 12:52:27.178","CDBH":"2","XSFX":"由南向北","XSFXDM":"3","KKMC":"中生大道与静湖西路（南侧）"},{"KKBH":"610401005","HPHM":"渝F525D1","JGSK":"2021-04-01 12:52:27.267","CDBH":"12","XSFX":"由北向南","XSFXDM":"4","KKMC":"和畅路与和顺路交口"},{"KKBH":"610276125","HPHM":"津RJB828","JGSK":"2021-04-01 12:52:27.302","CDBH":"5","XSFX":"由南向北","XSFXDM":"3","KKMC":"中新大道与和顺路交口"},{"KKBH":"610276126","HPHM":"津NFL021","JGSK":"2021-04-01 12:52:27.436","CDBH":"8","XSFX":"由北向南","XSFXDM":"4","KKMC":"中新大道与和意路交口"},{"KKBH":"720891003000","HPHM":"津H77076","JGSK":"2021-04-01 12:52:27.484","CDBH":"8","XSFX":"由南向北","XSFXDM":"3","KKMC":"海博道与安正路交口"},{"KKBH":"7208910060000","HPHM":"津N68815","JGSK":"2021-04-01 12:52:27.522","CDBH":"3","XSFX":"由东向西","XSFXDM":"1","KKMC":"海博道与永盛路交口正向"},{"KKBH":"720891006000","HPHM":"津KJK978","JGSK":"2021-04-01 12:52:27.668","CDBH":"7","XSFX":"由西向东","XSFXDM":"2","KKMC":"海博道与永盛路交口"},{"KKBH":"720861002000","HPHM":"蒙A217LN","JGSK":"2021-04-01 12:52:27.699","CDBH":"8","XSFX":"由南向北","XSFXDM":"3","KKMC":"海晨道与安正路交口"},{"KKBH":"610401004","HPHM":"冀B5R36N","JGSK":"2021-04-01 12:52:27.712","CDBH":"2","XSFX":"由东向西","XSFXDM":"1","KKMC":"和畅路与和风路交口"},{"KKBH":"610256115","HPHM":"车牌","JGSK":"2021-04-01 12:52:27.891","CDBH":"12","XSFX":"由北向南","XSFXDM":"4","KKMC":"中天大道与中生大道交口"},{"KKBH":"720891006000","HPHM":"冀TLV213","JGSK":"2021-04-01 12:52:27.901","CDBH":"8","XSFX":"由西向东","XSFXDM":"2","KKMC":"海博道与永盛路交口"},{"KKBH":"610391008","HPHM":"津LT8819","JGSK":"2021-04-01 12:52:27.96","CDBH":"5","XSFX":"由西向东","XSFXDM":"2","KKMC":"和韵路与和旭路交口"},{"KKBH":"610401004","HPHM":"车牌","JGSK":"2021-04-01 12:52:28.1","CDBH":"11","XSFX":"由北向南","XSFXDM":"4","KKMC":"和畅路与和风路交口"},{"KKBH":"610256112","HPHM":"津A09895D","JGSK":"2021-04-01 12:52:28.248","CDBH":"8","XSFX":"由南向北","XSFXDM":"3","KKMC":"中天大道与中津大道交口"},{"KKBH":"610401005","HPHM":"京PKU535","JGSK":"2021-04-01 12:52:28.304","CDBH":"4","XSFX":"由西向东","XSFXDM":"2","KKMC":"和畅路与和顺路交口"},{"KKBH":"610391008","HPHM":"云CPW766","JGSK":"2021-04-01 12:52:28.307","CDBH":"1","XSFX":"由东向西","XSFXDM":"1","KKMC":"和韵路与和旭路交口"},{"KKBH":"610266118","HPHM":"津B3E629","JGSK":"2021-04-01 12:52:28.328","CDBH":"3","XSFX":"由东向西","XSFXDM":"1","KKMC":"中生大道与和畅路交口"},{"KKBH":"610276124","HPHM":"津A2G177","JGSK":"2021-04-01 12:52:28.337","CDBH":"8","XSFX":"由南向北","XSFXDM":"3","KKMC":"中新大道与中生大道交口"},{"KKBH":"720891004000","HPHM":"车牌","JGSK":"2021-04-01 12:52:28.394","CDBH":"9","XSFX":"由南向北","XSFXDM":"3","KKMC":"海博道与安平路交口"},{"KKBH":"610256115","HPHM":"津RMF648","JGSK":"2021-04-01 12:52:28.407","CDBH":"1","XSFX":"由东向西","XSFXDM":"1","KKMC":"中天大道与中生大道交口"},{"KKBH":"7208910030000","HPHM":"津C80D71","JGSK":"2021-04-01 12:52:28.465","CDBH":"6","XSFX":"由西向东","XSFXDM":"2","KKMC":"海博道与安正路交口正向"},{"KKBH":"610276124","HPHM":"豫P75F55","JGSK":"2021-04-01 12:52:28.465","CDBH":"7","XSFX":"由南向北","XSFXDM":"3","KKMC":"中新大道与中生大道交口"},{"KKBH":"610401004","HPHM":"冀B5R36N","JGSK":"2021-04-01 12:52:28.673","CDBH":"3","XSFX":"由东向西","XSFXDM":"1","KKMC":"和畅路与和风路交口"},{"KKBH":"720891004000","HPHM":"津JLH301","JGSK":"2021-04-01 12:52:28.681","CDBH":"5","XSFX":"由西向东","XSFXDM":"2","KKMC":"海博道与安平路交口"},{"KKBH":"610276125","HPHM":"津CAD958","JGSK":"2021-04-01 12:52:28.684","CDBH":"4","XSFX":"由南向北","XSFXDM":"3","KKMC":"中新大道与和顺路交口"},{"KKBH":"7209010020000","HPHM":"晋AV560N","JGSK":"2021-04-01 12:52:28.762","CDBH":"1","XSFX":"由东向西","XSFXDM":"1","KKMC":"玉林道与安正路交口正向"},{"KKBH":"610261004000","HPHM":"津HQV959","JGSK":"2021-04-01 12:52:28.797","CDBH":"3","XSFX":"由南向北","XSFXDM":"3","KKMC":"中生大道与静湖西路（北侧）"},{"KKBH":"7208610030000","HPHM":"车牌","JGSK":"2021-04-01 12:52:28.929","CDBH":"7","XSFX":"由南向北","XSFXDM":"3","KKMC":"海晨道与安明路交口正向"},{"KKBH":"610276124","HPHM":"津RZG520","JGSK":"2021-04-01 12:52:28.999","CDBH":"10","XSFX":"由北向南","XSFXDM":"4","KKMC":"中新大道与中生大道交口"},{"KKBH":"610276126","HPHM":"津NFL021","JGSK":"2021-04-01 12:52:29.248","CDBH":"8","XSFX":"由北向南","XSFXDM":"4","KKMC":"中新大道与和意路交口"},{"KKBH":"720881002000","HPHM":"冀DY178X","JGSK":"2021-04-01 12:52:29.367","CDBH":"10","XSFX":"由南向北","XSFXDM":"3","KKMC":"海旭道与安正路交口"},{"KKBH":"610256115","HPHM":"晋MFU799","JGSK":"2021-04-01 12:52:29.38","CDBH":"2","XSFX":"由东向西","XSFXDM":"1","KKMC":"中天大道与中生大道交口"},{"KKBH":"610266117","HPHM":"辽P66E34","JGSK":"2021-04-01 12:52:29.479","CDBH":"7","XSFX":"由南向北","XSFXDM":"3","KKMC":"中生大道与和韵路交口"},{"KKBH":"610276125","HPHM":"津RJB828","JGSK":"2021-04-01 12:52:29.621","CDBH":"5","XSFX":"由南向北","XSFXDM":"3","KKMC":"中新大道与和顺路交口"},{"KKBH":"728031003000","HPHM":"车牌","JGSK":"2021-04-01 12:52:29.777","CDBH":"1","XSFX":"由东向西","XSFXDM":"1","KKMC":"动漫中路与文二路交口"},{"KKBH":"720861003000","HPHM":"津B3F366","JGSK":"2021-04-01 12:52:29.788","CDBH":"10","XSFX":"由北向南","XSFXDM":"4","KKMC":"海晨道与安明路交口"},{"KKBH":"610256114","HPHM":"京QFG217","JGSK":"2021-04-01 12:52:29.796","CDBH":"5","XSFX":"由南向北","XSFXDM":"3","KKMC":"中天大道与和旭路交口"},{"KKBH":"610276126","HPHM":"津RJJ932","JGSK":"2021-04-01 12:52:29.8","CDBH":"4","XSFX":"由南向北","XSFXDM":"3","KKMC":"中新大道与和意路交口"},{"KKBH":"610256116","HPHM":"津ADQ2345","JGSK":"2021-04-01 12:52:30.007","CDBH":"2","XSFX":"由东向西","XSFXDM":"1","KKMC":"中天大道与和顺路交口"},{"KKBH":"610391007","HPHM":"鲁AJ7C30","JGSK":"2021-04-01 12:52:30.08","CDBH":"10","XSFX":"由北向南","XSFXDM":"4","KKMC":"和韵路与和风路交口"},{"KKBH":"610286127","HPHM":"津A8U376","JGSK":"2021-04-01 12:52:30.107","CDBH":"1","XSFX":"由东向西","XSFXDM":"1","KKMC":"中津大道与和畅路交口"},{"KKBH":"711","HPHM":"豫EJ5N37","JGSK":"2021-04-01 12:52:30.331","CDBH":"5","XSFX":"由南向北","XSFXDM":"3","KKMC":"不礼让行人中新大道与和旭路交口"},{"KKBH":"610256115","HPHM":"津A04Q66","JGSK":"2021-04-01 12:52:30.356","CDBH":"1","XSFX":"由东向西","XSFXDM":"1","KKMC":"中天大道与中生大道交口"},{"KKBH":"720891006000","HPHM":"津C366M5","JGSK":"2021-04-01 12:52:30.422","CDBH":"6","XSFX":"由西向东","XSFXDM":"2","KKMC":"海博道与永盛路交口"},{"KKBH":"6071310030000","HPHM":"车牌","JGSK":"2021-04-01 12:52:30.426","CDBH":"3","XSFX":"由东向西","XSFXDM":"1","KKMC":"中央大道与海旭道交口正向"},{"KKBH":"7208910030000","HPHM":"车牌","JGSK":"2021-04-01 12:52:30.476","CDBH":"9","XSFX":"由南向北","XSFXDM":"3","KKMC":"海博道与安正路交口正向"},{"KKBH":"610256112","HPHM":"津A09895D","JGSK":"2021-04-01 12:52:30.48","CDBH":"9","XSFX":"由南向北","XSFXDM":"3","KKMC":"中天大道与中津大道交口"},{"KKBH":"610276124","HPHM":"津FAN883","JGSK":"2021-04-01 12:52:30.496","CDBH":"8","XSFX":"由南向北","XSFXDM":"3","KKMC":"中新大道与中生大道交口"},{"KKBH":"610276125","HPHM":"津CAD958","JGSK":"2021-04-01 12:52:30.581","CDBH":"4","XSFX":"由南向北","XSFXDM":"3","KKMC":"中新大道与和顺路交口"},{"KKBH":"7205610020000","HPHM":"车牌","JGSK":"2021-04-01 12:52:30.596","CDBH":"1","XSFX":"由东向西","XSFXDM":"1","KKMC":"动漫北路与文三路交口正向"},{"KKBH":"610391007","HPHM":"津ADL9376","JGSK":"2021-04-01 12:52:30.668","CDBH":"2","XSFX":"由东向西","XSFXDM":"1","KKMC":"和韵路与和风路交口"},{"KKBH":"720891006000","HPHM":"车牌","JGSK":"2021-04-01 12:52:30.804","CDBH":"12","XSFX":"由北向南","XSFXDM":"4","KKMC":"海博道与永盛路交口"},{"KKBH":"610276126","HPHM":"津FPL566","JGSK":"2021-04-01 12:52:30.828","CDBH":"4","XSFX":"由南向北","XSFXDM":"3","KKMC":"中新大道与和意路交口"},{"KKBH":"7280310030000","HPHM":"津C316A1","JGSK":"2021-04-01 12:52:30.932","CDBH":"5","XSFX":"由北向南","XSFXDM":"4","KKMC":"动漫中路与文二路交口正向"},{"KKBH":"720891004000","HPHM":"车牌","JGSK":"2021-04-01 12:52:30.954","CDBH":"9","XSFX":"由南向北","XSFXDM":"3","KKMC":"海博道与安平路交口"},{"KKBH":"711","HPHM":"津HZ5317","JGSK":"2021-04-01 12:52:31.289","CDBH":"2","XSFX":"由东向西","XSFXDM":"1","KKMC":"不礼让行人中新大道与和旭路交口"},{"KKBH":"728031006000","HPHM":"津C22W58","JGSK":"2021-04-01 12:52:31.307","CDBH":"6","XSFX":"由南向北","XSFXDM":"3","KKMC":"动漫中路与文三路交口"},{"KKBH":"610271009","HPHM":"冀RTP116","JGSK":"2021-04-01 12:52:31.308","CDBH":"5","XSFX":"由西向东","XSFXDM":"2","KKMC":"中新大道与泰七路交口"},{"KKBH":"610276124","HPHM":"津C021U9","JGSK":"2021-04-01 12:52:31.603","CDBH":"8","XSFX":"由南向北","XSFXDM":"3","KKMC":"中新大道与中生大道交口"},{"KKBH":"610391007","HPHM":"津AR9758","JGSK":"2021-04-01 12:52:31.993","CDBH":"11","XSFX":"由北向南","XSFXDM":"4","KKMC":"和韵路与和风路交口"},{"KKBH":"610276124","HPHM":"豫P75F55","JGSK":"2021-04-01 12:52:32.011","CDBH":"7","XSFX":"由南向北","XSFXDM":"3","KKMC":"中新大道与中生大道交口"},{"KKBH":"610256112","HPHM":"苏A5H31B","JGSK":"2021-04-01 12:52:32.021","CDBH":"2","XSFX":"由东向西","XSFXDM":"1","KKMC":"中天大道与中津大道交口"},{"KKBH":"7280310030000","HPHM":"津AD86979","JGSK":"2021-04-01 12:52:32.073","CDBH":"3","XSFX":"由南向北","XSFXDM":"3","KKMC":"动漫中路与文二路交口正向"},{"KKBH":"610256116","HPHM":"津ML3771","JGSK":"2021-04-01 12:52:32.284","CDBH":"11","XSFX":"由北向南","XSFXDM":"4","KKMC":"中天大道与和顺路交口"},{"KKBH":"610256115","HPHM":"津RMF648","JGSK":"2021-04-01 12:52:32.46","CDBH":"1","XSFX":"由东向西","XSFXDM":"1","KKMC":"中天大道与中生大道交口"},{"KKBH":"610391007","HPHM":"冀F5FJ78","JGSK":"2021-04-01 12:52:32.498","CDBH":"12","XSFX":"由北向南","XSFXDM":"4","KKMC":"和韵路与和风路交口"},{"KKBH":"7208810040000","HPHM":"苏F039T9","JGSK":"2021-04-01 12:52:32.594","CDBH":"4","XSFX":"由西向东","XSFXDM":"2","KKMC":"海旭道与永盛路交口正向"},{"KKBH":"610256111","HPHM":"津C9S928","JGSK":"2021-04-01 12:52:32.699","CDBH":"8","XSFX":"由北向南","XSFXDM":"4","KKMC":"中天大道与和惠路交口"},{"KKBH":"610286127","HPHM":"鲁R6H09Q","JGSK":"2021-04-01 12:52:32.769","CDBH":"5","XSFX":"由西向东","XSFXDM":"2","KKMC":"中津大道与和畅路交口"},{"KKBH":"728031002000","HPHM":"津BJ7189","JGSK":"2021-04-01 12:52:32.792","CDBH":"4","XSFX":"由西向东","XSFXDM":"2","KKMC":"动漫中路与文一路交口"},{"KKBH":"720861003000","HPHM":"津CBW229","JGSK":"2021-04-01 12:52:32.912","CDBH":"10","XSFX":"由北向南","XSFXDM":"4","KKMC":"海晨道与安明路交口"},{"KKBH":"610391006","HPHM":"津A1T083","JGSK":"2021-04-01 12:52:32.923","CDBH":"2","XSFX":"由东向西","XSFXDM":"1","KKMC":"和韵路与和意路交口"},{"KKBH":"610261004000","HPHM":"津RKP590","JGSK":"2021-04-01 12:52:32.957","CDBH":"3","XSFX":"由南向北","XSFXDM":"3","KKMC":"中生大道与静湖西路（北侧）"},{"KKBH":"7208810020000","HPHM":"津AU6668","JGSK":"2021-04-01 12:52:33.067","CDBH":"2","XSFX":"由东向西","XSFXDM":"1","KKMC":"海旭道与安正路交口正向"},{"KKBH":"610391008","HPHM":"鲁B30Z1G","JGSK":"2021-04-01 12:52:33.125","CDBH":"1","XSFX":"由东向西","XSFXDM":"1","KKMC":"和韵路与和旭路交口"},{"KKBH":"610256115","HPHM":"津N32383","JGSK":"2021-04-01 12:52:33.231","CDBH":"3","XSFX":"由东向西","XSFXDM":"1","KKMC":"中天大道与中生大道交口"},{"KKBH":"7208910090000","HPHM":"津G00412","JGSK":"2021-04-01 12:52:33.325","CDBH":"2","XSFX":"由西向东","XSFXDM":"2","KKMC":"海博道与弘通路交口正向"},{"KKBH":"720881002000","HPHM":"津GFA500","JGSK":"2021-04-01 12:52:33.829","CDBH":"2","XSFX":"由东向西","XSFXDM":"1","KKMC":"海旭道与安正路交口"},{"KKBH":"610401004","HPHM":"车牌","JGSK":"2021-04-01 12:52:33.885","CDBH":"10","XSFX":"由北向南","XSFXDM":"4","KKMC":"和畅路与和风路交口"},{"KKBH":"7208910030000","HPHM":"津P9R722","JGSK":"2021-04-01 12:52:33.934","CDBH":"9","XSFX":"由南向北","XSFXDM":"3","KKMC":"海博道与安正路交口正向"},{"KKBH":"610391007","HPHM":"津ADL9376","JGSK":"2021-04-01 12:52:34.149","CDBH":"2","XSFX":"由东向西","XSFXDM":"1","KKMC":"和韵路与和风路交口"},{"KKBH":"7280310020000","HPHM":"车牌","JGSK":"2021-04-01 12:52:34.197","CDBH":"4","XSFX":"由西向东","XSFXDM":"2","KKMC":"动漫中路与文一路交口正向"},{"KKBH":"720891006000","HPHM":"津N68815","JGSK":"2021-04-01 12:52:34.271","CDBH":"3","XSFX":"由东向西","XSFXDM":"1","KKMC":"海博道与永盛路交口"},{"KKBH":"610271009","HPHM":"冀RTP116","JGSK":"2021-04-01 12:52:34.359","CDBH":"6","XSFX":"由西向东","XSFXDM":"2","KKMC":"中新大道与泰七路交口"},{"KKBH":"720881004000","HPHM":"苏F039T9","JGSK":"2021-04-01 12:52:34.365","CDBH":"9","XSFX":"由西向东","XSFXDM":"2","KKMC":"海旭道与永盛路交口"},{"KKBH":"720891004000","HPHM":"车牌","JGSK":"2021-04-01 12:52:34.44","CDBH":"4","XSFX":"由西向东","XSFXDM":"2","KKMC":"海博道与安平路交口"},{"KKBH":"7280310030000","HPHM":"冀FY510P","JGSK":"2021-04-01 12:52:34.44","CDBH":"4","XSFX":"由南向北","XSFXDM":"3","KKMC":"动漫中路与文二路交口正向"},{"KKBH":"7205410020000","HPHM":"车牌","JGSK":"2021-04-01 12:52:34.58","CDBH":"4","XSFX":"由西向东","XSFXDM":"2","KKMC":"动漫环路西与动漫中路交口正向"},{"KKBH":"7205410020000","HPHM":"车牌","JGSK":"2021-04-01 12:52:34.581","CDBH":"4","XSFX":"由西向东","XSFXDM":"2","KKMC":"动漫环路西与动漫中路交口正向"},{"KKBH":"7280310020000","HPHM":"车牌","JGSK":"2021-04-01 12:52:34.642","CDBH":"4","XSFX":"由西向东","XSFXDM":"2","KKMC":"动漫中路与文一路交口正向"},{"KKBH":"610256115","HPHM":"津A04Q66","JGSK":"2021-04-01 12:52:34.7","CDBH":"2","XSFX":"由东向西","XSFXDM":"1","KKMC":"中天大道与中生大道交口"},{"KKBH":"610256113","HPHM":"津HSX891","JGSK":"2021-04-01 12:52:34.74","CDBH":"9","XSFX":"由北向南","XSFXDM":"4","KKMC":"中天大道与和风路交口"},{"KKBH":"610276126","HPHM":"津FPL566","JGSK":"2021-04-01 12:52:34.754","CDBH":"4","XSFX":"由南向北","XSFXDM":"3","KKMC":"中新大道与和意路交口"},{"KKBH":"7208910040000","HPHM":"车牌","JGSK":"2021-04-01 12:52:34.761","CDBH":"6","XSFX":"由西向东","XSFXDM":"2","KKMC":"海博道与安平路交口正向"},{"KKBH":"728031003000","HPHM":"浙AD86979","JGSK":"2021-04-01 12:52:34.863","CDBH":"3","XSFX":"由南向北","XSFXDM":"3","KKMC":"动漫中路与文二路交口"},{"KKBH":"610256115","HPHM":"津NQG800","JGSK":"2021-04-01 12:52:34.912","CDBH":"3","XSFX":"由东向西","XSFXDM":"1","KKMC":"中天大道与中生大道交口"},{"KKBH":"7280310030000","HPHM":"津KX7890","JGSK":"2021-04-01 12:52:34.976","CDBH":"6","XSFX":"由北向南","XSFXDM":"4","KKMC":"动漫中路与文二路交口正向"},{"KKBH":"720891003000","HPHM":"车牌","JGSK":"2021-04-01 12:52:34.979","CDBH":"6","XSFX":"由西向东","XSFXDM":"2","KKMC":"海博道与安正路交口"},{"KKBH":"610276125","HPHM":"津FYB789","JGSK":"2021-04-01 12:52:35.095","CDBH":"2","XSFX":"由东向西","XSFXDM":"1","KKMC":"中新大道与和顺路交口"},{"KKBH":"610256116","HPHM":"津ADQ2345","JGSK":"2021-04-01 12:52:35.106","CDBH":"3","XSFX":"由东向西","XSFXDM":"1","KKMC":"中天大道与和顺路交口"},{"KKBH":"610256115","HPHM":"津HSV681","JGSK":"2021-04-01 12:52:35.152","CDBH":"1","XSFX":"由东向西","XSFXDM":"1","KKMC":"中天大道与中生大道交口"},{"KKBH":"610276124","HPHM":"津C021U9","JGSK":"2021-04-01 12:52:35.211","CDBH":"8","XSFX":"由南向北","XSFXDM":"3","KKMC":"中新大道与中生大道交口"},{"KKBH":"610276126","HPHM":"鲁J7986N","JGSK":"2021-04-01 12:52:35.368","CDBH":"7","XSFX":"由北向南","XSFXDM":"4","KKMC":"中新大道与和意路交口"},{"KKBH":"7280310030000","HPHM":"津GDK289","JGSK":"2021-04-01 12:52:35.555","CDBH":"3","XSFX":"由南向北","XSFXDM":"3","KKMC":"动漫中路与文二路交口正向"},{"KKBH":"610276124","HPHM":"豫PJ127C","JGSK":"2021-04-01 12:52:35.634","CDBH":"10","XSFX":"由北向南","XSFXDM":"4","KKMC":"中新大道与中生大道交口"},{"KKBH":"7205710010000","HPHM":"津DYS133","JGSK":"2021-04-01 12:52:35.775","CDBH":"3","XSFX":"由南向北","XSFXDM":"3","KKMC":"动漫东路与文一路交口正向"},{"KKBH":"728031003000","HPHM":"冀FY510P","JGSK":"2021-04-01 12:52:35.907","CDBH":"4","XSFX":"由南向北","XSFXDM":"3","KKMC":"动漫中路与文二路交口"},{"KKBH":"7208910060000","HPHM":"冀AU68G6","JGSK":"2021-04-01 12:52:35.92","CDBH":"8","XSFX":"由西向东","XSFXDM":"2","KKMC":"海博道与永盛路交口正向"},{"KKBH":"610256114","HPHM":"京N0U956","JGSK":"2021-04-01 12:52:35.927","CDBH":"1","XSFX":"由西向东","XSFXDM":"2","KKMC":"中天大道与和旭路交口"},{"KKBH":"720891003000","HPHM":"车牌","JGSK":"2021-04-01 12:52:36.12","CDBH":"8","XSFX":"由南向北","XSFXDM":"3","KKMC":"海博道与安正路交口"},{"KKBH":"7208810040000","HPHM":"津GML550","JGSK":"2021-04-01 12:52:36.213","CDBH":"4","XSFX":"由西向东","XSFXDM":"2","KKMC":"海旭道与永盛路交口正向"},{"KKBH":"610391007","HPHM":"津FLN177","JGSK":"2021-04-01 12:52:36.252","CDBH":"2","XSFX":"由东向西","XSFXDM":"1","KKMC":"和韵路与和风路交口"},{"KKBH":"610256115","HPHM":"津ADJ7612","JGSK":"2021-04-01 12:52:36.355","CDBH":"9","XSFX":"由南向北","XSFXDM":"3","KKMC":"中天大道与中生大道交口"},{"KKBH":"711","HPHM":"津MMD820","JGSK":"2021-04-01 12:52:36.411","CDBH":"2","XSFX":"由东向西","XSFXDM":"1","KKMC":"不礼让行人中新大道与和旭路交口"},{"KKBH":"728031003000","HPHM":"津C316A1","JGSK":"2021-04-01 12:52:36.492","CDBH":"5","XSFX":"由北向南","XSFXDM":"4","KKMC":"动漫中路与文二路交口"},{"KKBH":"610391006","HPHM":"车牌","JGSK":"2021-04-01 12:52:36.601","CDBH":"1","XSFX":"由东向西","XSFXDM":"1","KKMC":"和韵路与和意路交口"},{"KKBH":"610271008","HPHM":"车牌","JGSK":"2021-04-01 12:52:36.611","CDBH":"5","XSFX":"由北向南","XSFXDM":"4","KKMC":"中新大道与航母主题公园支路交口"},{"KKBH":"610286127","HPHM":"津A8U376","JGSK":"2021-04-01 12:52:36.691","CDBH":"1","XSFX":"由东向西","XSFXDM":"1","KKMC":"中津大道与和畅路交口"},{"KKBH":"6102610030000","HPHM":"车牌","JGSK":"2021-04-01 12:52:36.757","CDBH":"2","XSFX":"由东向西","XSFXDM":"1","KKMC":"中生大道与静湖南路交口正向"},{"KKBH":"610256114","HPHM":"鲁N0856Z","JGSK":"2021-04-01 12:52:36.967","CDBH":"2","XSFX":"由西向东","XSFXDM":"2","KKMC":"中天大道与和旭路交口"},{"KKBH":"6102661220000","HPHM":"冀B333KZ","JGSK":"2021-04-01 12:52:37.047","CDBH":"2","XSFX":"由西向东","XSFXDM":"2","KKMC":"生态城中生大道故道河一桥西向东上桥处正向"},{"KKBH":"720891009000","HPHM":"津G00412","JGSK":"2021-04-01 12:52:37.063","CDBH":"2","XSFX":"由西向东","XSFXDM":"2","KKMC":"海博道与弘通路交口"},{"KKBH":"7208910090000","HPHM":"津C9T516","JGSK":"2021-04-01 12:52:37.133","CDBH":"1","XSFX":"由西向东","XSFXDM":"2","KKMC":"海博道与弘通路交口正向"},{"KKBH":"610276126","HPHM":"鲁J7986N","JGSK":"2021-04-01 12:52:37.324","CDBH":"7","XSFX":"由北向南","XSFXDM":"4","KKMC":"中新大道与和意路交口"},{"KKBH":"610256111","HPHM":"冀R97298","JGSK":"2021-04-01 12:52:37.354","CDBH":"2","XSFX":"由西向东","XSFXDM":"2","KKMC":"中天大道与和惠路交口"},{"KKBH":"610276126","HPHM":"车牌","JGSK":"2021-04-01 12:52:37.395","CDBH":"4","XSFX":"由南向北","XSFXDM":"3","KKMC":"中新大道与和意路交口"},{"KKBH":"6102610030000","HPHM":"冀B3M62E","JGSK":"2021-04-01 12:52:37.404","CDBH":"8","XSFX":"由北向南","XSFXDM":"4","KKMC":"中生大道与静湖南路交口正向"},{"KKBH":"610256115","HPHM":"车牌","JGSK":"2021-04-01 12:52:37.412","CDBH":"7","XSFX":"由南向北","XSFXDM":"3","KKMC":"中天大道与中生大道交口"},{"KKBH":"610286127","HPHM":"鲁ND787Y","JGSK":"2021-04-01 12:52:37.54","CDBH":"1","XSFX":"由东向西","XSFXDM":"1","KKMC":"中津大道与和畅路交口"},{"KKBH":"7208910050000","HPHM":"冀F1JU60","JGSK":"2021-04-01 12:52:37.582","CDBH":"8","XSFX":"由南向北","XSFXDM":"3","KKMC":"海博道与安明路交口正向"},{"KKBH":"728031003000","HPHM":"津GDK289","JGSK":"2021-04-01 12:52:37.586","CDBH":"3","XSFX":"由南向北","XSFXDM":"3","KKMC":"动漫中路与文二路交口"},{"KKBH":"7208910040000","HPHM":"湘C7XF78","JGSK":"2021-04-01 12:52:37.619","CDBH":"6","XSFX":"由西向东","XSFXDM":"2","KKMC":"海博道与安平路交口正向"},{"KKBH":"610256112","HPHM":"津KG8822","JGSK":"2021-04-01 12:52:37.776","CDBH":"10","XSFX":"由北向南","XSFXDM":"4","KKMC":"中天大道与中津大道交口"},{"KKBH":"720881004000","HPHM":"津GML550","JGSK":"2021-04-01 12:52:37.883","CDBH":"9","XSFX":"由西向东","XSFXDM":"2","KKMC":"海旭道与永盛路交口"},{"KKBH":"7208910060000","HPHM":"津KKU077","JGSK":"2021-04-01 12:52:37.884","CDBH":"12","XSFX":"由北向南","XSFXDM":"4","KKMC":"海博道与永盛路交口正向"},{"KKBH":"610256115","HPHM":"津NPF939","JGSK":"2021-04-01 12:52:37.958","CDBH":"1","XSFX":"由东向西","XSFXDM":"1","KKMC":"中天大道与中生大道交口"},{"KKBH":"610276124","HPHM":"津HHQ987","JGSK":"2021-04-01 12:52:38.065","CDBH":"8","XSFX":"由南向北","XSFXDM":"3","KKMC":"中新大道与中生大道交口"},{"KKBH":"610256112","HPHM":"车牌","JGSK":"2021-04-01 12:52:38.102","CDBH":"5","XSFX":"由西向东","XSFXDM":"2","KKMC":"中天大道与中津大道交口"},{"KKBH":"720891003000","HPHM":"豫P9R722","JGSK":"2021-04-01 12:52:38.121","CDBH":"8","XSFX":"由南向北","XSFXDM":"3","KKMC":"海博道与安正路交口"},{"KKBH":"7208810070000","HPHM":"津C1K771","JGSK":"2021-04-01 12:52:38.297","CDBH":"3","XSFX":"由西向东","XSFXDM":"2","KKMC":"海旭道与弘通路交口正向"},{"KKBH":"610261003000","HPHM":"冀B3M62E","JGSK":"2021-04-01 12:52:38.422","CDBH":"17","XSFX":"由北向南","XSFXDM":"4","KKMC":"中生大道与静湖南路交口"},{"KKBH":"610276126","HPHM":"津JMH821","JGSK":"2021-04-01 12:52:38.53","CDBH":"5","XSFX":"由南向北","XSFXDM":"3","KKMC":"中新大道与和意路交口"},{"KKBH":"610401004","HPHM":"京AAX017","JGSK":"2021-04-01 12:52:38.549","CDBH":"4","XSFX":"由西向东","XSFXDM":"2","KKMC":"和畅路与和风路交口"},{"KKBH":"610276125","HPHM":"津D71671","JGSK":"2021-04-01 12:52:38.695","CDBH":"1","XSFX":"由东向西","XSFXDM":"1","KKMC":"中新大道与和顺路交口"},{"KKBH":"610261005000","HPHM":"津GPV986","JGSK":"2021-04-01 12:52:38.851","CDBH":"2","XSFX":"由南向北","XSFXDM":"3","KKMC":"中生大道与静湖西路（南侧）"},{"KKBH":"610271008","HPHM":"车牌","JGSK":"2021-04-01 12:52:38.949","CDBH":"5","XSFX":"由北向南","XSFXDM":"4","KKMC":"中新大道与航母主题公园支路交口"},{"KKBH":"610271010","HPHM":"津CB5151","JGSK":"2021-04-01 12:52:39.134","CDBH":"8","XSFX":"由北向南","XSFXDM":"4","KKMC":"中新大道与华五路交口"},{"KKBH":"720891004000","HPHM":"鲁DR105C","JGSK":"2021-04-01 12:52:39.159","CDBH":"5","XSFX":"由西向东","XSFXDM":"2","KKMC":"海博道与安平路交口"},{"KKBH":"610391008","HPHM":"津E19378","JGSK":"2021-04-01 12:52:39.162","CDBH":"4","XSFX":"由西向东","XSFXDM":"2","KKMC":"和韵路与和旭路交口"},{"KKBH":"610256111","HPHM":"津RTC820","JGSK":"2021-04-01 12:52:39.242","CDBH":"8","XSFX":"由北向南","XSFXDM":"4","KKMC":"中天大道与和惠路交口"},{"KKBH":"7208910060000","HPHM":"冀TLV213","JGSK":"2021-04-01 12:52:39.249","CDBH":"9","XSFX":"由南向北","XSFXDM":"3","KKMC":"海博道与永盛路交口正向"},{"KKBH":"720901002000","HPHM":"晋AV560N","JGSK":"2021-04-01 12:52:39.262","CDBH":"1","XSFX":"由东向西","XSFXDM":"1","KKMC":"玉林道与安正路交口"},{"KKBH":"610256115","HPHM":"津JTN986","JGSK":"2021-04-01 12:52:39.305","CDBH":"2","XSFX":"由东向西","XSFXDM":"1","KKMC":"中天大道与中生大道交口"},{"KKBH":"610256115","HPHM":"车牌","JGSK":"2021-04-01 12:52:39.369","CDBH":"8","XSFX":"由南向北","XSFXDM":"3","KKMC":"中天大道与中生大道交口"},{"KKBH":"610286127","HPHM":"津MBY196","JGSK":"2021-04-01 12:52:39.386","CDBH":"7","XSFX":"由南向北","XSFXDM":"3","KKMC":"中津大道与和畅路交口"},{"KKBH":"610256113","HPHM":"津HSX891","JGSK":"2021-04-01 12:52:39.456","CDBH":"9","XSFX":"由北向南","XSFXDM":"4","KKMC":"中天大道与和风路交口"},{"KKBH":"610391007","HPHM":"津A2P208","JGSK":"2021-04-01 12:52:39.537","CDBH":"1","XSFX":"由东向西","XSFXDM":"1","KKMC":"和韵路与和风路交口"},{"KKBH":"610266122000","HPHM":"冀B333KZ","JGSK":"2021-04-01 12:52:39.549","CDBH":"2","XSFX":"由西向东","XSFXDM":"2","KKMC":"生态城中生大道故道河一桥西向东上桥处"},{"KKBH":"720891003000","HPHM":"车牌","JGSK":"2021-04-01 12:52:39.557","CDBH":"1","XSFX":"由东向西","XSFXDM":"1","KKMC":"海博道与安正路交口"},{"KKBH":"728031003000","HPHM":"津KX7890","JGSK":"2021-04-01 12:52:39.61","CDBH":"6","XSFX":"由北向南","XSFXDM":"4","KKMC":"动漫中路与文二路交口"},{"KKBH":"610276124","HPHM":"津JHG118","JGSK":"2021-04-01 12:52:39.737","CDBH":"3","XSFX":"由东向西","XSFXDM":"1","KKMC":"中新大道与中生大道交口"},{"KKBH":"7208610030000","HPHM":"津A8W092","JGSK":"2021-04-01 12:52:39.887","CDBH":"4","XSFX":"由西向东","XSFXDM":"2","KKMC":"海晨道与安明路交口正向"},{"KKBH":"610276125","HPHM":"津FYB789","JGSK":"2021-04-01 12:52:39.987","CDBH":"2","XSFX":"由东向西","XSFXDM":"1","KKMC":"中新大道与和顺路交口"},{"KKBH":"610266117","HPHM":"津AF19245","JGSK":"2021-04-01 12:52:40.19","CDBH":"5","XSFX":"由西向东","XSFXDM":"2","KKMC":"中生大道与和韵路交口"},{"KKBH":"720891004000","HPHM":"湘C7XF78","JGSK":"2021-04-01 12:52:40.358","CDBH":"5","XSFX":"由西向东","XSFXDM":"2","KKMC":"海博道与安平路交口"},{"KKBH":"610401005","HPHM":"津RMX109","JGSK":"2021-04-01 12:52:40.381","CDBH":"10","XSFX":"由北向南","XSFXDM":"4","KKMC":"和畅路与和顺路交口"},{"KKBH":"610256111","HPHM":"津C9S928","JGSK":"2021-04-01 12:52:40.401","CDBH":"8","XSFX":"由北向南","XSFXDM":"4","KKMC":"中天大道与和惠路交口"},{"KKBH":"610401004","HPHM":"津B2T373","JGSK":"2021-04-01 12:52:40.437","CDBH":"2","XSFX":"由东向西","XSFXDM":"1","KKMC":"和畅路与和风路交口"},{"KKBH":"610276124","HPHM":"津GCQ127","JGSK":"2021-04-01 12:52:40.458","CDBH":"11","XSFX":"由北向南","XSFXDM":"4","KKMC":"中新大道与中生大道交口"},{"KKBH":"720891009000","HPHM":"津C9T516","JGSK":"2021-04-01 12:52:40.498","CDBH":"1","XSFX":"由西向东","XSFXDM":"2","KKMC":"海博道与弘通路交口"},{"KKBH":"610276124","HPHM":"吉A9EU89","JGSK":"2021-04-01 12:52:40.532","CDBH":"6","XSFX":"由西向东","XSFXDM":"2","KKMC":"中新大道与中生大道交口"},{"KKBH":"610271010","HPHM":"津C720L1","JGSK":"2021-04-01 12:52:40.546","CDBH":"7","XSFX":"由北向南","XSFXDM":"4","KKMC":"中新大道与华五路交口"},{"KKBH":"610271008","HPHM":"车牌","JGSK":"2021-04-01 12:52:40.563","CDBH":"2","XSFX":"由南向北","XSFXDM":"3","KKMC":"中新大道与航母主题公园支路交口"},{"KKBH":"610256116","HPHM":"津ML3771","JGSK":"2021-04-01 12:52:40.565","CDBH":"12","XSFX":"由北向南","XSFXDM":"4","KKMC":"中天大道与和顺路交口"},{"KKBH":"7208910060000","HPHM":"津MLY690","JGSK":"2021-04-01 12:52:40.662","CDBH":"12","XSFX":"由北向南","XSFXDM":"4","KKMC":"海博道与永盛路交口正向"},{"KKBH":"610266117","HPHM":"津AF19245","JGSK":"2021-04-01 12:52:40.772","CDBH":"5","XSFX":"由西向东","XSFXDM":"2","KKMC":"中生大道与和韵路交口"},{"KKBH":"610286127","HPHM":"辽C812P1","JGSK":"2021-04-01 12:52:40.908","CDBH":"2","XSFX":"由东向西","XSFXDM":"1","KKMC":"中津大道与和畅路交口"},{"KKBH":"7280310030000","HPHM":"津HMS389","JGSK":"2021-04-01 12:52:41.068","CDBH":"3","XSFX":"由南向北","XSFXDM":"3","KKMC":"动漫中路与文二路交口正向"},{"KKBH":"610276124","HPHM":"浙AG7T97","JGSK":"2021-04-01 12:52:41.099","CDBH":"8","XSFX":"由南向北","XSFXDM":"3","KKMC":"中新大道与中生大道交口"},{"KKBH":"610391007","HPHM":"津FLN177","JGSK":"2021-04-01 12:52:41.347","CDBH":"3","XSFX":"由东向西","XSFXDM":"1","KKMC":"和韵路与和风路交口"},{"KKBH":"7280310030000","HPHM":"车牌","JGSK":"2021-04-01 12:52:41.348","CDBH":"6","XSFX":"由北向南","XSFXDM":"4","KKMC":"动漫中路与文二路交口正向"},{"KKBH":"610266118","HPHM":"车牌","JGSK":"2021-04-01 12:52:41.387","CDBH":"11","XSFX":"由北向南","XSFXDM":"4","KKMC":"中生大道与和畅路交口"},{"KKBH":"610256112","HPHM":"津KG8822","JGSK":"2021-04-01 12:52:41.413","CDBH":"10","XSFX":"由北向南","XSFXDM":"4","KKMC":"中天大道与中津大道交口"},{"KKBH":"610401005","HPHM":"豫E0983X","JGSK":"2021-04-01 12:52:41.506","CDBH":"5","XSFX":"由西向东","XSFXDM":"2","KKMC":"和畅路与和顺路交口"},{"KKBH":"720891006000","HPHM":"津KKU077","JGSK":"2021-04-01 12:52:41.597","CDBH":"12","XSFX":"由北向南","XSFXDM":"4","KKMC":"海博道与永盛路交口"},{"KKBH":"720571001000","HPHM":"津DYS133","JGSK":"2021-04-01 12:52:41.612","CDBH":"3","XSFX":"由南向北","XSFXDM":"3","KKMC":"动漫东路与文一路交口"},{"KKBH":"610256115","HPHM":"津AD01684","JGSK":"2021-04-01 12:52:41.648","CDBH":"2","XSFX":"由东向西","XSFXDM":"1","KKMC":"中天大道与中生大道交口"},{"KKBH":"610391006","HPHM":"车牌","JGSK":"2021-04-01 12:52:41.716","CDBH":"1","XSFX":"由东向西","XSFXDM":"1","KKMC":"和韵路与和意路交口"},{"KKBH":"7280310020000","HPHM":"津C600P5","JGSK":"2021-04-01 12:52:41.764","CDBH":"6","XSFX":"由南向北","XSFXDM":"3","KKMC":"动漫中路与文一路交口正向"},{"KKBH":"610276126","HPHM":"津JMH821","JGSK":"2021-04-01 12:52:41.794","CDBH":"5","XSFX":"由南向北","XSFXDM":"3","KKMC":"中新大道与和意路交口"},{"KKBH":"720911002000","HPHM":"津AK5955","JGSK":"2021-04-01 12:52:41.902","CDBH":"8","XSFX":"由南向北","XSFXDM":"3","KKMC":"美林道与安正路交口"},{"KKBH":"610271010","HPHM":"津FAY609","JGSK":"2021-04-01 12:52:41.98","CDBH":"8","XSFX":"由北向南","XSFXDM":"4","KKMC":"中新大道与华五路交口"},{"KKBH":"720891004000","HPHM":"车牌","JGSK":"2021-04-01 12:52:41.988","CDBH":"9","XSFX":"由南向北","XSFXDM":"3","KKMC":"海博道与安平路交口"},{"KKBH":"7208810020000","HPHM":"津AVT081","JGSK":"2021-04-01 12:52:42.032","CDBH":"12","XSFX":"由北向南","XSFXDM":"4","KKMC":"海旭道与安正路交口正向"},{"KKBH":"7208610030000","HPHM":"津C837T9","JGSK":"2021-04-01 12:52:42.079","CDBH":"10","XSFX":"由北向南","XSFXDM":"4","KKMC":"海晨道与安明路交口正向"},{"KKBH":"610256116","HPHM":"豫PST069","JGSK":"2021-04-01 12:52:42.149","CDBH":"10","XSFX":"由北向南","XSFXDM":"4","KKMC":"中天大道与和顺路交口"},{"KKBH":"7208610030000","HPHM":"豫AS02Q5","JGSK":"2021-04-01 12:52:42.223","CDBH":"7","XSFX":"由南向北","XSFXDM":"3","KKMC":"海晨道与安明路交口正向"},{"KKBH":"7208810020000","HPHM":"冀J503AC","JGSK":"2021-04-01 12:52:42.239","CDBH":"7","XSFX":"由西向东","XSFXDM":"2","KKMC":"海旭道与安正路交口正向"},{"KKBH":"610271010","HPHM":"津CB5151","JGSK":"2021-04-01 12:52:42.389","CDBH":"8","XSFX":"由北向南","XSFXDM":"4","KKMC":"中新大道与华五路交口"},{"KKBH":"610401004","HPHM":"津JMF396","JGSK":"2021-04-01 12:52:42.546","CDBH":"1","XSFX":"由东向西","XSFXDM":"1","KKMC":"和畅路与和风路交口"},{"KKBH":"610256112","HPHM":"津A00755D","JGSK":"2021-04-01 12:52:42.551","CDBH":"8","XSFX":"由南向北","XSFXDM":"3","KKMC":"中天大道与中津大道交口"},{"KKBH":"610266117","HPHM":"津K77151","JGSK":"2021-04-01 12:52:42.607","CDBH":"1","XSFX":"由东向西","XSFXDM":"1","KKMC":"中生大道与和韵路交口"},{"KKBH":"720891006000","HPHM":"冀AU68G6","JGSK":"2021-04-01 12:52:42.673","CDBH":"8","XSFX":"由西向东","XSFXDM":"2","KKMC":"海博道与永盛路交口"},{"KKBH":"610286127","HPHM":"津ATV059","JGSK":"2021-04-01 12:52:42.77","CDBH":"6","XSFX":"由西向东","XSFXDM":"2","KKMC":"中津大道与和畅路交口"},{"KKBH":"720891004000","HPHM":"车牌","JGSK":"2021-04-01 12:52:42.871","CDBH":"9","XSFX":"由南向北","XSFXDM":"3","KKMC":"海博道与安平路交口"},{"KKBH":"610401004","HPHM":"冀DT115T","JGSK":"2021-04-01 12:52:43.064","CDBH":"7","XSFX":"由南向北","XSFXDM":"3","KKMC":"和畅路与和风路交口"},{"KKBH":"610276124","HPHM":"苏EMM877","JGSK":"2021-04-01 12:52:43.076","CDBH":"10","XSFX":"由北向南","XSFXDM":"4","KKMC":"中新大道与中生大道交口"},{"KKBH":"720881007000","HPHM":"津C1K771","JGSK":"2021-04-01 12:52:43.091","CDBH":"3","XSFX":"由西向东","XSFXDM":"2","KKMC":"海旭道与弘通路交口"},{"KKBH":"610256115","HPHM":"苏D18L13","JGSK":"2021-04-01 12:52:43.116","CDBH":"1","XSFX":"由东向西","XSFXDM":"1","KKMC":"中天大道与中生大道交口"},{"KKBH":"610286127","HPHM":"津N22976","JGSK":"2021-04-01 12:52:43.225","CDBH":"2","XSFX":"由东向西","XSFXDM":"1","KKMC":"中津大道与和畅路交口"},{"KKBH":"610266117","HPHM":"川SB1201","JGSK":"2021-04-01 12:52:43.378","CDBH":"3","XSFX":"由东向西","XSFXDM":"1","KKMC":"中生大道与和韵路交口"},{"KKBH":"610391008","HPHM":"津E19378","JGSK":"2021-04-01 12:52:43.395","CDBH":"5","XSFX":"由西向东","XSFXDM":"2","KKMC":"和韵路与和旭路交口"},{"KKBH":"610271008","HPHM":"黑P4848G","JGSK":"2021-04-01 12:52:43.434","CDBH":"2","XSFX":"由南向北","XSFXDM":"3","KKMC":"中新大道与航母主题公园支路交口"},{"KKBH":"610401005","HPHM":"津D73922","JGSK":"2021-04-01 12:52:43.524","CDBH":"7","XSFX":"由南向北","XSFXDM":"3","KKMC":"和畅路与和顺路交口"},{"KKBH":"610276124","HPHM":"津MZN168","JGSK":"2021-04-01 12:52:43.606","CDBH":"11","XSFX":"由北向南","XSFXDM":"4","KKMC":"中新大道与中生大道交口"},{"KKBH":"7208810020000","HPHM":"辽A19JP6","JGSK":"2021-04-01 12:52:43.653","CDBH":"4","XSFX":"由东向西","XSFXDM":"1","KKMC":"海旭道与安正路交口正向"},{"KKBH":"610276125","HPHM":"津NFL021","JGSK":"2021-04-01 12:52:43.654","CDBH":"8","XSFX":"由北向南","XSFXDM":"4","KKMC":"中新大道与和顺路交口"},{"KKBH":"7205410040000","HPHM":"津C22W58","JGSK":"2021-04-01 12:52:43.699","CDBH":"1","XSFX":"由东向西","XSFXDM":"1","KKMC":"动漫环路东与动漫中路交口正向"},{"KKBH":"610256111","HPHM":"车牌","JGSK":"2021-04-01 12:52:43.719","CDBH":"3","XSFX":"由西向东","XSFXDM":"2","KKMC":"中天大道与和惠路交口"},{"KKBH":"610256115","HPHM":"津HSV681","JGSK":"2021-04-01 12:52:43.735","CDBH":"2","XSFX":"由东向西","XSFXDM":"1","KKMC":"中天大道与中生大道交口"},{"KKBH":"610266117","HPHM":"津AD67814","JGSK":"2021-04-01 12:52:43.763","CDBH":"2","XSFX":"由东向西","XSFXDM":"1","KKMC":"中生大道与和韵路交口"},{"KKBH":"610256111","HPHM":"津RFW885","JGSK":"2021-04-01 12:52:43.785","CDBH":"8","XSFX":"由北向南","XSFXDM":"4","KKMC":"中天大道与和惠路交口"},{"KKBH":"610401005","HPHM":"津RMX109","JGSK":"2021-04-01 12:52:43.795","CDBH":"11","XSFX":"由北向南","XSFXDM":"4","KKMC":"和畅路与和顺路交口"},{"KKBH":"610391007","HPHM":"津A2P208","JGSK":"2021-04-01 12:52:44.068","CDBH":"1","XSFX":"由东向西","XSFXDM":"1","KKMC":"和韵路与和风路交口"},{"KKBH":"6102610030000","HPHM":"车牌","JGSK":"2021-04-01 12:52:44.083","CDBH":"2","XSFX":"由东向西","XSFXDM":"1","KKMC":"中生大道与静湖南路交口正向"},{"KKBH":"7208810040000","HPHM":"津NET808","JGSK":"2021-04-01 12:52:44.138","CDBH":"4","XSFX":"由西向东","XSFXDM":"2","KKMC":"海旭道与永盛路交口正向"},{"KKBH":"7205410020000","HPHM":"冀FY510P","JGSK":"2021-04-01 12:52:44.209","CDBH":"4","XSFX":"由西向东","XSFXDM":"2","KKMC":"动漫环路西与动漫中路交口正向"},{"KKBH":"610401004","HPHM":"京AAX017","JGSK":"2021-04-01 12:52:44.352","CDBH":"5","XSFX":"由西向东","XSFXDM":"2","KKMC":"和畅路与和风路交口"},{"KKBH":"720891005000","HPHM":"冀F1JU60","JGSK":"2021-04-01 12:52:44.363","CDBH":"8","XSFX":"由南向北","XSFXDM":"3","KKMC":"海博道与安明路交口"},{"KKBH":"6102610040000","HPHM":"津DHQ003","JGSK":"2021-04-01 12:52:44.406","CDBH":"6","XSFX":"由北向南","XSFXDM":"4","KKMC":"中生大道与静湖西路（北侧）正向"},{"KKBH":"610286127","HPHM":"鲁ND787Y","JGSK":"2021-04-01 12:52:44.446","CDBH":"1","XSFX":"由东向西","XSFXDM":"1","KKMC":"中津大道与和畅路交口"},{"KKBH":"610256115","HPHM":"晋MFU799","JGSK":"2021-04-01 12:52:44.535","CDBH":"3","XSFX":"由东向西","XSFXDM":"1","KKMC":"中天大道与中生大道交口"},{"KKBH":"610256115","HPHM":"津NPF939","JGSK":"2021-04-01 12:52:44.614","CDBH":"1","XSFX":"由东向西","XSFXDM":"1","KKMC":"中天大道与中生大道交口"},{"KKBH":"610401004","HPHM":"津JMF396","JGSK":"2021-04-01 12:52:44.662","CDBH":"1","XSFX":"由东向西","XSFXDM":"1","KKMC":"和畅路与和风路交口"},{"KKBH":"610276124","HPHM":"豫PJ127C","JGSK":"2021-04-01 12:52:44.673","CDBH":"10","XSFX":"由北向南","XSFXDM":"4","KKMC":"中新大道与中生大道交口"},{"KKBH":"720891006000","HPHM":"津MLY690","JGSK":"2021-04-01 12:52:44.714","CDBH":"12","XSFX":"由北向南","XSFXDM":"4","KKMC":"海博道与永盛路交口"},{"KKBH":"610256111","HPHM":"津RTC820","JGSK":"2021-04-01 12:52:44.961","CDBH":"9","XSFX":"由北向南","XSFXDM":"4","KKMC":"中天大道与和惠路交口"},{"KKBH":"610276125","HPHM":"津NFL021","JGSK":"2021-04-01 12:52:45.019","CDBH":"8","XSFX":"由北向南","XSFXDM":"4","KKMC":"中新大道与和顺路交口"},{"KKBH":"610271010","HPHM":"津C720L1","JGSK":"2021-04-01 12:52:45.029","CDBH":"7","XSFX":"由北向南","XSFXDM":"4","KKMC":"中新大道与华五路交口"},{"KKBH":"7208610030000","HPHM":"冀B6X9G6","JGSK":"2021-04-01 12:52:45.185","CDBH":"4","XSFX":"由西向东","XSFXDM":"2","KKMC":"海晨道与安明路交口正向"},{"KKBH":"610401004","HPHM":"津B2T373","JGSK":"2021-04-01 12:52:45.222","CDBH":"3","XSFX":"由东向西","XSFXDM":"1","KKMC":"和畅路与和风路交口"},{"KKBH":"728031003000","HPHM":"津HMS389","JGSK":"2021-04-01 12:52:45.264","CDBH":"3","XSFX":"由南向北","XSFXDM":"3","KKMC":"动漫中路与文二路交口"},{"KKBH":"610256112","HPHM":"津A00755D","JGSK":"2021-04-01 12:52:45.353","CDBH":"9","XSFX":"由南向北","XSFXDM":"3","KKMC":"中天大道与中津大道交口"},{"KKBH":"610286127","HPHM":"津MBY196","JGSK":"2021-04-01 12:52:45.382","CDBH":"7","XSFX":"由南向北","XSFXDM":"3","KKMC":"中津大道与和畅路交口"},{"KKBH":"1250","HPHM":"津AZ9060","JGSK":"2021-04-01 12:52:45.418","CDBH":"2","XSFX":"由东向西","XSFXDM":"1","KKMC":"中滨大道与盛三街交口正向"},{"KKBH":"7205710020000","HPHM":"鲁AHS609","JGSK":"2021-04-01 12:52:45.58","CDBH":"2","XSFX":"由西向东","XSFXDM":"2","KKMC":"动漫东路与文二路交口正向"},{"KKBH":"610271010","HPHM":"津FAY609","JGSK":"2021-04-01 12:52:45.589","CDBH":"8","XSFX":"由北向南","XSFXDM":"4","KKMC":"中新大道与华五路交口"},{"KKBH":"7205410020000","HPHM":"津GDK289","JGSK":"2021-04-01 12:52:45.6","CDBH":"3","XSFX":"由西向东","XSFXDM":"2","KKMC":"动漫环路西与动漫中路交口正向"},{"KKBH":"610266117","HPHM":"川SB1201","JGSK":"2021-04-01 12:52:45.74","CDBH":"3","XSFX":"由东向西","XSFXDM":"1","KKMC":"中生大道与和韵路交口"},{"KKBH":"7205710040000","HPHM":"车牌","JGSK":"2021-04-01 12:52:45.904","CDBH":"2","XSFX":"由东向西","XSFXDM":"1","KKMC":"动漫东路与动漫中路交口正向"},{"KKBH":"610391006","HPHM":"津A22Z77","JGSK":"2021-04-01 12:52:45.99","CDBH":"1","XSFX":"由东向西","XSFXDM":"1","KKMC":"和韵路与和意路交口"},{"KKBH":"720881002000","HPHM":"冀J503AC","JGSK":"2021-04-01 12:52:46.107","CDBH":"8","XSFX":"由西向东","XSFXDM":"2","KKMC":"海旭道与安正路交口"},{"KKBH":"610276125","HPHM":"津D71671","JGSK":"2021-04-01 12:52:46.146","CDBH":"1","XSFX":"由东向西","XSFXDM":"1","KKMC":"中新大道与和顺路交口"},{"KKBH":"7208610030000","HPHM":"津GYE528","JGSK":"2021-04-01 12:52:46.174","CDBH":"10","XSFX":"由北向南","XSFXDM":"4","KKMC":"海晨道与安明路交口正向"},{"KKBH":"610276126","HPHM":"津CAD958","JGSK":"2021-04-01 12:52:46.193","CDBH":"4","XSFX":"由南向北","XSFXDM":"3","KKMC":"中新大道与和意路交口"},{"KKBH":"610401005","HPHM":"津D73922","JGSK":"2021-04-01 12:52:46.249","CDBH":"7","XSFX":"由南向北","XSFXDM":"3","KKMC":"和畅路与和顺路交口"},{"KKBH":"720861003000","HPHM":"津A8W092","JGSK":"2021-04-01 12:52:46.264","CDBH":"4","XSFX":"由西向东","XSFXDM":"2","KKMC":"海晨道与安明路交口"},{"KKBH":"7208810020000","HPHM":"皖AZ7L84","JGSK":"2021-04-01 12:52:46.335","CDBH":"6","XSFX":"由西向东","XSFXDM":"2","KKMC":"海旭道与安正路交口正向"},{"KKBH":"7208810020000","HPHM":"津RWL550","JGSK":"2021-04-01 12:52:46.348","CDBH":"5","XSFX":"由西向东","XSFXDM":"2","KKMC":"海旭道与安正路交口正向"},{"KKBH":"610286127","HPHM":"辽C812P1","JGSK":"2021-04-01 12:52:46.365","CDBH":"3","XSFX":"由东向西","XSFXDM":"1","KKMC":"中津大道与和畅路交口"},{"KKBH":"7208810050000","HPHM":"津NHF119","JGSK":"2021-04-01 12:52:46.401","CDBH":"8","XSFX":"由北向南","XSFXDM":"4","KKMC":"海旭道与明盛路交口正向"},{"KKBH":"610261004000","HPHM":"津DHQ003","JGSK":"2021-04-01 12:52:46.616","CDBH":"6","XSFX":"由北向南","XSFXDM":"4","KKMC":"中生大道与静湖西路（北侧）"},{"KKBH":"6102661220000","HPHM":"冀B3M62E","JGSK":"2021-04-01 12:52:46.942","CDBH":"2","XSFX":"由西向东","XSFXDM":"2","KKMC":"生态城中生大道故道河一桥西向东上桥处正向"},{"KKBH":"720541002000","HPHM":"冀FY510P","JGSK":"2021-04-01 12:52:46.993","CDBH":"4","XSFX":"由西向东","XSFXDM":"2","KKMC":"动漫环路西与动漫中路交口"},{"KKBH":"610266117","HPHM":"津K77151","JGSK":"2021-04-01 12:52:47.18","CDBH":"1","XSFX":"由东向西","XSFXDM":"1","KKMC":"中生大道与和韵路交口"},{"KKBH":"610401005","HPHM":"豫E0983X","JGSK":"2021-04-01 12:52:47.338","CDBH":"5","XSFX":"由西向东","XSFXDM":"2","KKMC":"和畅路与和顺路交口"},{"KKBH":"720861003000","HPHM":"津C837T9","JGSK":"2021-04-01 12:52:47.383","CDBH":"10","XSFX":"由北向南","XSFXDM":"4","KKMC":"海晨道与安明路交口"},{"KKBH":"7208910040000","HPHM":"车牌","JGSK":"2021-04-01 12:52:47.465","CDBH":"6","XSFX":"由西向东","XSFXDM":"2","KKMC":"海博道与安平路交口正向"},{"KKBH":"720881004000","HPHM":"津NET808","JGSK":"2021-04-01 12:52:47.475","CDBH":"10","XSFX":"由西向东","XSFXDM":"2","KKMC":"海旭道与永盛路交口"},{"KKBH":"610286127","HPHM":"津N22976","JGSK":"2021-04-01 12:52:47.486","CDBH":"2","XSFX":"由东向西","XSFXDM":"1","KKMC":"中津大道与和畅路交口"},{"KKBH":"720881002000","HPHM":"津AVT081","JGSK":"2021-04-01 12:52:47.655","CDBH":"12","XSFX":"由北向南","XSFXDM":"4","KKMC":"海旭道与安正路交口"},{"KKBH":"720881002000","HPHM":"辽A19JP6","JGSK":"2021-04-01 12:52:47.713","CDBH":"4","XSFX":"由东向西","XSFXDM":"1","KKMC":"海旭道与安正路交口"},{"KKBH":"610271010","HPHM":"冀BE28U9","JGSK":"2021-04-01 12:52:47.734","CDBH":"8","XSFX":"由北向南","XSFXDM":"4","KKMC":"中新大道与华五路交口"},{"KKBH":"610391007","HPHM":"津AR9758","JGSK":"2021-04-01 12:52:47.773","CDBH":"12","XSFX":"由北向南","XSFXDM":"4","KKMC":"和韵路与和风路交口"},{"KKBH":"720881002000","HPHM":"车牌","JGSK":"2021-04-01 12:52:47.826","CDBH":"2","XSFX":"由东向西","XSFXDM":"1","KKMC":"海旭道与安正路交口"},{"KKBH":"720891004000","HPHM":"津J1223P","JGSK":"2021-04-01 12:52:47.872","CDBH":"4","XSFX":"由西向东","XSFXDM":"2","KKMC":"海博道与安平路交口"},{"KKBH":"610276126","HPHM":"津CAD958","JGSK":"2021-04-01 12:52:47.948","CDBH":"4","XSFX":"由南向北","XSFXDM":"3","KKMC":"中新大道与和意路交口"},{"KKBH":"7208910030000","HPHM":"津JLH301","JGSK":"2021-04-01 12:52:48","CDBH":"4","XSFX":"由西向东","XSFXDM":"2","KKMC":"海博道与安正路交口正向"},{"KKBH":"610276126","HPHM":"冀J0Y1F3","JGSK":"2021-04-01 12:52:48.07","CDBH":"8","XSFX":"由北向南","XSFXDM":"4","KKMC":"中新大道与和意路交口"},{"KKBH":"610401004","HPHM":"津AUT806","JGSK":"2021-04-01 12:52:48.137","CDBH":"5","XSFX":"由西向东","XSFXDM":"2","KKMC":"和畅路与和风路交口"},{"KKBH":"610276125","HPHM":"冀B9F9M0","JGSK":"2021-04-01 12:52:48.193","CDBH":"5","XSFX":"由南向北","XSFXDM":"3","KKMC":"中新大道与和顺路交口"},{"KKBH":"610266122000","HPHM":"冀B3M62E","JGSK":"2021-04-01 12:52:48.264","CDBH":"2","XSFX":"由西向东","XSFXDM":"2","KKMC":"生态城中生大道故道河一桥西向东上桥处"},{"KKBH":"720541002000","HPHM":"津GDK289","JGSK":"2021-04-01 12:52:48.433","CDBH":"3","XSFX":"由西向东","XSFXDM":"2","KKMC":"动漫环路西与动漫中路交口"},{"KKBH":"610276124","HPHM":"津GCQ127","JGSK":"2021-04-01 12:52:48.433","CDBH":"11","XSFX":"由北向南","XSFXDM":"4","KKMC":"中新大道与中生大道交口"},{"KKBH":"7208910030000","HPHM":"津ADK0272","JGSK":"2021-04-01 12:52:48.489","CDBH":"6","XSFX":"由西向东","XSFXDM":"2","KKMC":"海博道与安正路交口正向"},{"KKBH":"610271008","HPHM":"车牌","JGSK":"2021-04-01 12:52:48.541","CDBH":"1","XSFX":"由南向北","XSFXDM":"3","KKMC":"中新大道与航母主题公园支路交口"},{"KKBH":"610256115","HPHM":"津JTN986","JGSK":"2021-04-01 12:52:48.609","CDBH":"3","XSFX":"由东向西","XSFXDM":"1","KKMC":"中天大道与中生大道交口"},{"KKBH":"610266117","HPHM":"津AD67814","JGSK":"2021-04-01 12:52:48.614","CDBH":"2","XSFX":"由东向西","XSFXDM":"1","KKMC":"中生大道与和韵路交口"},{"KKBH":"610256116","HPHM":"津MF1952","JGSK":"2021-04-01 12:52:48.683","CDBH":"8","XSFX":"由南向北","XSFXDM":"3","KKMC":"中天大道与和顺路交口"},{"KKBH":"720911002000","HPHM":"鲁D737QT","JGSK":"2021-04-01 12:52:48.7","CDBH":"8","XSFX":"由南向北","XSFXDM":"3","KKMC":"美林道与安正路交口"},{"KKBH":"610266117","HPHM":"津RUR459","JGSK":"2021-04-01 12:52:48.749","CDBH":"3","XSFX":"由东向西","XSFXDM":"1","KKMC":"中生大道与和韵路交口"},{"KKBH":"610391007","HPHM":"鲁A8Y1H8","JGSK":"2021-04-01 12:52:48.785","CDBH":"11","XSFX":"由北向南","XSFXDM":"4","KKMC":"和韵路与和风路交口"},{"KKBH":"720891008000","HPHM":"津RGA282","JGSK":"2021-04-01 12:52:48.922","CDBH":"3","XSFX":"由东向西","XSFXDM":"1","KKMC":"海博道与荣盛路交口"},{"KKBH":"7208610030000","HPHM":"车牌","JGSK":"2021-04-01 12:52:49.175","CDBH":"11","XSFX":"由北向南","XSFXDM":"4","KKMC":"海晨道与安明路交口正向"},{"KKBH":"720891004000","HPHM":"津RGP501","JGSK":"2021-04-01 12:52:49.235","CDBH":"5","XSFX":"由西向东","XSFXDM":"2","KKMC":"海博道与安平路交口"},{"KKBH":"610266118","HPHM":"津KDY786","JGSK":"2021-04-01 12:52:49.298","CDBH":"10","XSFX":"由北向南","XSFXDM":"4","KKMC":"中生大道与和畅路交口"},{"KKBH":"610276126","HPHM":"津RJB828","JGSK":"2021-04-01 12:52:49.305","CDBH":"5","XSFX":"由南向北","XSFXDM":"3","KKMC":"中新大道与和意路交口"},{"KKBH":"7208910080000","HPHM":"津AU5956","JGSK":"2021-04-01 12:52:49.306","CDBH":"10","XSFX":"由南向北","XSFXDM":"3","KKMC":"海博道与荣盛路交口正向"},{"KKBH":"7205710040000","HPHM":"津BJ7189","JGSK":"2021-04-01 12:52:49.371","CDBH":"3","XSFX":"由西向东","XSFXDM":"2","KKMC":"动漫东路与动漫中路交口正向"},{"KKBH":"610266118","HPHM":"冀DVT265","JGSK":"2021-04-01 12:52:49.391","CDBH":"5","XSFX":"由西向东","XSFXDM":"2","KKMC":"中生大道与和畅路交口"},{"KKBH":"610276126","HPHM":"津GGG369","JGSK":"2021-04-01 12:52:49.419","CDBH":"8","XSFX":"由北向南","XSFXDM":"4","KKMC":"中新大道与和意路交口"},{"KKBH":"610256111","HPHM":"津JAJ623","JGSK":"2021-04-01 12:52:49.429","CDBH":"1","XSFX":"由西向东","XSFXDM":"2","KKMC":"中天大道与和惠路交口"},{"KKBH":"720881002000","HPHM":"津RWL550","JGSK":"2021-04-01 12:52:49.433","CDBH":"6","XSFX":"由西向东","XSFXDM":"2","KKMC":"海旭道与安正路交口"},{"KKBH":"610256115","HPHM":"苏D18L13","JGSK":"2021-04-01 12:52:49.489","CDBH":"2","XSFX":"由东向西","XSFXDM":"1","KKMC":"中天大道与中生大道交口"},{"KKBH":"720541004000","HPHM":"津C22W58","JGSK":"2021-04-01 12:52:49.516","CDBH":"1","XSFX":"由东向西","XSFXDM":"1","KKMC":"动漫环路东与动漫中路交口"},{"KKBH":"720891004000","HPHM":"车牌","JGSK":"2021-04-01 12:52:49.746","CDBH":"8","XSFX":"由南向北","XSFXDM":"3","KKMC":"海博道与安平路交口"},{"KKBH":"610276126","HPHM":"津DFZ218","JGSK":"2021-04-01 12:52:49.746","CDBH":"2","XSFX":"由东向西","XSFXDM":"1","KKMC":"中新大道与和意路交口"},{"KKBH":"7208810020000","HPHM":"津RQM383","JGSK":"2021-04-01 12:52:49.75","CDBH":"4","XSFX":"由东向西","XSFXDM":"1","KKMC":"海旭道与安正路交口正向"},{"KKBH":"610391007","HPHM":"皖K73V69","JGSK":"2021-04-01 12:52:49.763","CDBH":"10","XSFX":"由北向南","XSFXDM":"4","KKMC":"和韵路与和风路交口"},{"KKBH":"7208810050000","HPHM":"津DKF815","JGSK":"2021-04-01 12:52:49.909","CDBH":"9","XSFX":"由北向南","XSFXDM":"4","KKMC":"海旭道与明盛路交口正向"},{"KKBH":"720881002000","HPHM":"皖AZ7L84","JGSK":"2021-04-01 12:52:49.943","CDBH":"7","XSFX":"由西向东","XSFXDM":"2","KKMC":"海旭道与安正路交口"},{"KKBH":"720891003000","HPHM":"京DWS726","JGSK":"2021-04-01 12:52:50.111","CDBH":"2","XSFX":"由东向西","XSFXDM":"1","KKMC":"海博道与安正路交口"},{"KKBH":"610271010","HPHM":"津G89670","JGSK":"2021-04-01 12:52:50.141","CDBH":"4","XSFX":"由南向北","XSFXDM":"3","KKMC":"中新大道与华五路交口"},{"KKBH":"610276126","HPHM":"津A9682警","JGSK":"2021-04-01 12:52:50.241","CDBH":"7","XSFX":"由北向南","XSFXDM":"4","KKMC":"中新大道与和意路交口"},{"KKBH":"720891006000","HPHM":"京N9HW96","JGSK":"2021-04-01 12:52:50.247","CDBH":"5","XSFX":"由西向东","XSFXDM":"2","KKMC":"海博道与永盛路交口"},{"KKBH":"7205710030000","HPHM":"津JHR208","JGSK":"2021-04-01 12:52:50.263","CDBH":"3","XSFX":"由西向东","XSFXDM":"2","KKMC":"动漫东路与文三路交口正向"},{"KKBH":"7208810020000","HPHM":"津NSK319","JGSK":"2021-04-01 12:52:50.353","CDBH":"6","XSFX":"由西向东","XSFXDM":"2","KKMC":"海旭道与安正路交口正向"},{"KKBH":"610256116","HPHM":"豫PST069","JGSK":"2021-04-01 12:52:50.395","CDBH":"10","XSFX":"由北向南","XSFXDM":"4","KKMC":"中天大道与和顺路交口"},{"KKBH":"610276125","HPHM":"冀B9F9M0","JGSK":"2021-04-01 12:52:50.495","CDBH":"5","XSFX":"由南向北","XSFXDM":"3","KKMC":"中新大道与和顺路交口"},{"KKBH":"7205410030000","HPHM":"车牌","JGSK":"2021-04-01 12:52:50.545","CDBH":"8","XSFX":"由南向北","XSFXDM":"3","KKMC":"动漫环路西与动漫西路交口正向"},{"KKBH":"610256115","HPHM":"津A2D387","JGSK":"2021-04-01 12:52:50.571","CDBH":"10","XSFX":"由北向南","XSFXDM":"4","KKMC":"中天大道与中生大道交口"},{"KKBH":"610251001","HPHM":"津C003Z8","JGSK":"2021-04-01 12:52:50.587","CDBH":"4","XSFX":"由西向东","XSFXDM":"2","KKMC":"中天大道与和畅路交口"},{"KKBH":"610276124","HPHM":"津A7770警","JGSK":"2021-04-01 12:52:50.611","CDBH":"1","XSFX":"由东向西","XSFXDM":"1","KKMC":"中新大道与中生大道交口"},{"KKBH":"610276126","HPHM":"冀J0Y1F3","JGSK":"2021-04-01 12:52:50.919","CDBH":"8","XSFX":"由北向南","XSFXDM":"4","KKMC":"中新大道与和意路交口"},{"KKBH":"610266117","HPHM":"津E27608","JGSK":"2021-04-01 12:52:50.928","CDBH":"2","XSFX":"由东向西","XSFXDM":"1","KKMC":"中生大道与和韵路交口"},{"KKBH":"610276125","HPHM":"辽B61VW5","JGSK":"2021-04-01 12:52:50.981","CDBH":"5","XSFX":"由南向北","XSFXDM":"3","KKMC":"中新大道与和顺路交口"},{"KKBH":"610271010","HPHM":"车牌","JGSK":"2021-04-01 12:52:51.024","CDBH":"8","XSFX":"由北向南","XSFXDM":"4","KKMC":"中新大道与华五路交口"},{"KKBH":"610271010","HPHM":"冀BE28U9","JGSK":"2021-04-01 12:52:51.025","CDBH":"8","XSFX":"由北向南","XSFXDM":"4","KKMC":"中新大道与华五路交口"},{"KKBH":"610391007","HPHM":"黑D62985","JGSK":"2021-04-01 12:52:51.104","CDBH":"10","XSFX":"由北向南","XSFXDM":"4","KKMC":"和韵路与和风路交口"},{"KKBH":"610256115","HPHM":"津AD01684","JGSK":"2021-04-01 12:52:51.168","CDBH":"3","XSFX":"由东向西","XSFXDM":"1","KKMC":"中天大道与中生大道交口"},{"KKBH":"720861003000","HPHM":"津GYE528","JGSK":"2021-04-01 12:52:51.217","CDBH":"10","XSFX":"由北向南","XSFXDM":"4","KKMC":"海晨道与安明路交口"},{"KKBH":"610256116","HPHM":"津A8A404","JGSK":"2021-04-01 12:52:51.256","CDBH":"4","XSFX":"由西向东","XSFXDM":"2","KKMC":"中天大道与和顺路交口"},{"KKBH":"7208910080000","HPHM":"冀B1H8C2","JGSK":"2021-04-01 12:52:51.321","CDBH":"7","XSFX":"由西向东","XSFXDM":"2","KKMC":"海博道与荣盛路交口正向"},{"KKBH":"610276126","HPHM":"津JSG408","JGSK":"2021-04-01 12:52:51.355","CDBH":"7","XSFX":"由北向南","XSFXDM":"4","KKMC":"中新大道与和意路交口"},{"KKBH":"610256111","HPHM":"津JAJ623","JGSK":"2021-04-01 12:52:51.378","CDBH":"1","XSFX":"由西向东","XSFXDM":"2","KKMC":"中天大道与和惠路交口"},{"KKBH":"610266118","HPHM":"津KDY786","JGSK":"2021-04-01 12:52:51.433","CDBH":"11","XSFX":"由北向南","XSFXDM":"4","KKMC":"中生大道与和畅路交口"},{"KKBH":"711","HPHM":"津RZG520","JGSK":"2021-04-01 12:52:51.465","CDBH":"7","XSFX":"由北向南","XSFXDM":"4","KKMC":"不礼让行人中新大道与和旭路交口"},{"KKBH":"7208710020000","HPHM":"冀J503AC","JGSK":"2021-04-01 12:52:51.546","CDBH":"9","XSFX":"由北向南","XSFXDM":"4","KKMC":"安正路与芳菲路交口正向"},{"KKBH":"610276126","HPHM":"津RJB828","JGSK":"2021-04-01 12:52:51.652","CDBH":"5","XSFX":"由南向北","XSFXDM":"3","KKMC":"中新大道与和意路交口"},{"KKBH":"7208610030000","HPHM":"蒙D8189S","JGSK":"2021-04-01 12:52:51.69","CDBH":"2","XSFX":"由东向西","XSFXDM":"1","KKMC":"海晨道与安明路交口正向"},{"KKBH":"720891004000","HPHM":"车牌","JGSK":"2021-04-01 12:52:51.742","CDBH":"9","XSFX":"由南向北","XSFXDM":"3","KKMC":"海博道与安平路交口"},{"KKBH":"610401004","HPHM":"冀DT115T","JGSK":"2021-04-01 12:52:51.832","CDBH":"8","XSFX":"由南向北","XSFXDM":"3","KKMC":"和畅路与和风路交口"},{"KKBH":"610391007","HPHM":"冀RW5G78","JGSK":"2021-04-01 12:52:51.852","CDBH":"1","XSFX":"由东向西","XSFXDM":"1","KKMC":"和韵路与和风路交口"},{"KKBH":"610391006","HPHM":"津A22Z77","JGSK":"2021-04-01 12:52:52.03","CDBH":"2","XSFX":"由东向西","XSFXDM":"1","KKMC":"和韵路与和意路交口"},{"KKBH":"720881005000","HPHM":"津NHF119","JGSK":"2021-04-01 12:52:52.129","CDBH":"9","XSFX":"由北向南","XSFXDM":"4","KKMC":"海旭道与明盛路交口"},{"KKBH":"610256115","HPHM":"津E12068","JGSK":"2021-04-01 12:52:52.129","CDBH":"3","XSFX":"由东向西","XSFXDM":"1","KKMC":"中天大道与中生大道交口"},{"KKBH":"720881002000","HPHM":"津AU6668","JGSK":"2021-04-01 12:52:52.142","CDBH":"2","XSFX":"由东向西","XSFXDM":"1","KKMC":"海旭道与安正路交口"},{"KKBH":"610266117","HPHM":"津GU8061","JGSK":"2021-04-01 12:52:52.173","CDBH":"6","XSFX":"由西向东","XSFXDM":"2","KKMC":"中生大道与和韵路交口"},{"KKBH":"610276126","HPHM":"津GGG369","JGSK":"2021-04-01 12:52:52.198","CDBH":"8","XSFX":"由北向南","XSFXDM":"4","KKMC":"中新大道与和意路交口"},{"KKBH":"610276124","HPHM":"津AF55337","JGSK":"2021-04-01 12:52:52.279","CDBH":"1","XSFX":"由东向西","XSFXDM":"1","KKMC":"中新大道与中生大道交口"},{"KKBH":"610266117","HPHM":"冀HUV679","JGSK":"2021-04-01 12:52:52.295","CDBH":"2","XSFX":"由东向西","XSFXDM":"1","KKMC":"中生大道与和韵路交口"},{"KKBH":"728031002000","HPHM":"津C600P5","JGSK":"2021-04-01 12:52:52.323","CDBH":"6","XSFX":"由南向北","XSFXDM":"3","KKMC":"动漫中路与文一路交口"},{"KKBH":"610271008","HPHM":"蒙A301PE","JGSK":"2021-04-01 12:52:52.548","CDBH":"1","XSFX":"由南向北","XSFXDM":"3","KKMC":"中新大道与航母主题公园支路交口"},{"KKBH":"7208610020000","HPHM":"车牌","JGSK":"2021-04-01 12:52:52.586","CDBH":"11","XSFX":"由北向南","XSFXDM":"4","KKMC":"海晨道与安正路交口正向"},{"KKBH":"610276126","HPHM":"津A9682警","JGSK":"2021-04-01 12:52:52.599","CDBH":"7","XSFX":"由北向南","XSFXDM":"4","KKMC":"中新大道与和意路交口"},{"KKBH":"720891003000","HPHM":"车牌","JGSK":"2021-04-01 12:52:52.67","CDBH":"2","XSFX":"由东向西","XSFXDM":"1","KKMC":"海博道与安正路交口"},{"KKBH":"610276125","HPHM":"鲁J7986N","JGSK":"2021-04-01 12:52:52.684","CDBH":"8","XSFX":"由北向南","XSFXDM":"4","KKMC":"中新大道与和顺路交口"},{"KKBH":"610401004","HPHM":"津AUT806","JGSK":"2021-04-01 12:52:52.826","CDBH":"6","XSFX":"由西向东","XSFXDM":"2","KKMC":"和畅路与和风路交口"},{"KKBH":"610271010","HPHM":"津G89670","JGSK":"2021-04-01 12:52:53.058","CDBH":"4","XSFX":"由南向北","XSFXDM":"3","KKMC":"中新大道与华五路交口"},{"KKBH":"610256113","HPHM":"车牌","JGSK":"2021-04-01 12:52:53.063","CDBH":"6","XSFX":"由南向北","XSFXDM":"3","KKMC":"中天大道与和风路交口"},{"KKBH":"610276125","HPHM":"辽B61VW5","JGSK":"2021-04-01 12:52:53.13","CDBH":"5","XSFX":"由南向北","XSFXDM":"3","KKMC":"中新大道与和顺路交口"},{"KKBH":"610276126","HPHM":"辽LJ4995","JGSK":"2021-04-01 12:52:53.19","CDBH":"8","XSFX":"由北向南","XSFXDM":"4","KKMC":"中新大道与和意路交口"},{"KKBH":"610256112","HPHM":"津E25712","JGSK":"2021-04-01 12:52:53.41","CDBH":"1","XSFX":"由东向西","XSFXDM":"1","KKMC":"中天大道与中津大道交口"},{"KKBH":"610266117","HPHM":"鲁RN055G","JGSK":"2021-04-01 12:52:53.454","CDBH":"2","XSFX":"由东向西","XSFXDM":"1","KKMC":"中生大道与和韵路交口"},{"KKBH":"610256115","HPHM":"京KG3216","JGSK":"2021-04-01 12:52:53.557","CDBH":"4","XSFX":"由西向东","XSFXDM":"2","KKMC":"中天大道与中生大道交口"},{"KKBH":"610401004","HPHM":"冀BE039W","JGSK":"2021-04-01 12:52:53.566","CDBH":"4","XSFX":"由西向东","XSFXDM":"2","KKMC":"和畅路与和风路交口"},{"KKBH":"7280310020000","HPHM":"车牌","JGSK":"2021-04-01 12:52:53.612","CDBH":"8","XSFX":"由北向南","XSFXDM":"4","KKMC":"动漫中路与文一路交口正向"},{"KKBH":"711","HPHM":"津GKG596","JGSK":"2021-04-01 12:52:53.621","CDBH":"8","XSFX":"由北向南","XSFXDM":"4","KKMC":"不礼让行人中新大道与和旭路交口"},{"KKBH":"7209010020000","HPHM":"冀J806HH","JGSK":"2021-04-01 12:52:53.646","CDBH":"1","XSFX":"由东向西","XSFXDM":"1","KKMC":"玉林道与安正路交口正向"},{"KKBH":"610391007","HPHM":"鲁A8Y1H8","JGSK":"2021-04-01 12:52:53.82","CDBH":"12","XSFX":"由北向南","XSFXDM":"4","KKMC":"和韵路与和风路交口"},{"KKBH":"610276126","HPHM":"津DFZ218","JGSK":"2021-04-01 12:52:53.976","CDBH":"2","XSFX":"由东向西","XSFXDM":"1","KKMC":"中新大道与和意路交口"},{"KKBH":"7208810020000","HPHM":"冀GBS871","JGSK":"2021-04-01 12:52:53.985","CDBH":"3","XSFX":"由东向西","XSFXDM":"1","KKMC":"海旭道与安正路交口正向"},{"KKBH":"610256112","HPHM":"晋A968RK","JGSK":"2021-04-01 12:52:54.153","CDBH":"2","XSFX":"由东向西","XSFXDM":"1","KKMC":"中天大道与中津大道交口"},{"KKBH":"720881002000","HPHM":"津RQM383","JGSK":"2021-04-01 12:52:54.193","CDBH":"4","XSFX":"由东向西","XSFXDM":"1","KKMC":"海旭道与安正路交口"},{"KKBH":"7208810050000","HPHM":"车牌","JGSK":"2021-04-01 12:52:54.246","CDBH":"9","XSFX":"由北向南","XSFXDM":"4","KKMC":"海旭道与明盛路交口正向"},{"KKBH":"720891006000","HPHM":"豫EQQ251","JGSK":"2021-04-01 12:52:54.246","CDBH":"5","XSFX":"由西向东","XSFXDM":"2","KKMC":"海博道与永盛路交口"},{"KKBH":"610276125","HPHM":"鲁J7986N","JGSK":"2021-04-01 12:52:54.293","CDBH":"8","XSFX":"由北向南","XSFXDM":"4","KKMC":"中新大道与和顺路交口"},{"KKBH":"720881002000","HPHM":"津NSK319","JGSK":"2021-04-01 12:52:54.341","CDBH":"7","XSFX":"由西向东","XSFXDM":"2","KKMC":"海旭道与安正路交口"},{"KKBH":"610276124","HPHM":"津A7770警","JGSK":"2021-04-01 12:52:54.444","CDBH":"1","XSFX":"由东向西","XSFXDM":"1","KKMC":"中新大道与中生大道交口"},{"KKBH":"610276124","HPHM":"冀RU0Q80","JGSK":"2021-04-01 12:52:54.52","CDBH":"6","XSFX":"由西向东","XSFXDM":"2","KKMC":"中新大道与中生大道交口"},{"KKBH":"610251002","HPHM":"津LAL159","JGSK":"2021-04-01 12:52:54.563","CDBH":"4","XSFX":"由西向东","XSFXDM":"2","KKMC":"中天大道与和睦路交口"},{"KKBH":"610276126","HPHM":"津JSG408","JGSK":"2021-04-01 12:52:54.672","CDBH":"7","XSFX":"由北向南","XSFXDM":"4","KKMC":"中新大道与和意路交口"},{"KKBH":"720881005000","HPHM":"津DKF815","JGSK":"2021-04-01 12:52:54.689","CDBH":"9","XSFX":"由北向南","XSFXDM":"4","KKMC":"海旭道与明盛路交口"},{"KKBH":"720861003000","HPHM":"蒙D8189S","JGSK":"2021-04-01 12:52:54.792","CDBH":"2","XSFX":"由东向西","XSFXDM":"1","KKMC":"海晨道与安明路交口"},{"KKBH":"7280310060000","HPHM":"车牌","JGSK":"2021-04-01 12:52:54.849","CDBH":"6","XSFX":"由南向北","XSFXDM":"3","KKMC":"动漫中路与文三路交口正向"},{"KKBH":"7280310030000","HPHM":"车牌","JGSK":"2021-04-01 12:52:54.856","CDBH":"4","XSFX":"由南向北","XSFXDM":"3","KKMC":"动漫中路与文二路交口正向"},{"KKBH":"610391007","HPHM":"鲁AJ7C30","JGSK":"2021-04-01 12:52:54.94","CDBH":"10","XSFX":"由北向南","XSFXDM":"4","KKMC":"和韵路与和风路交口"},{"KKBH":"720891003000","HPHM":"车牌","JGSK":"2021-04-01 12:52:55.044","CDBH":"4","XSFX":"由西向东","XSFXDM":"2","KKMC":"海博道与安正路交口"},{"KKBH":"711","HPHM":"津FTT118","JGSK":"2021-04-01 12:52:55.114","CDBH":"5","XSFX":"由南向北","XSFXDM":"3","KKMC":"不礼让行人中新大道与和旭路交口"},{"KKBH":"7208710020000","HPHM":"津RG7392","JGSK":"2021-04-01 12:52:55.134","CDBH":"6","XSFX":"由南向北","XSFXDM":"3","KKMC":"安正路与芳菲路交口正向"},{"KKBH":"610256115","HPHM":"晋A8AB71","JGSK":"2021-04-01 12:52:55.162","CDBH":"5","XSFX":"由西向东","XSFXDM":"2","KKMC":"中天大道与中生大道交口"},{"KKBH":"610401005","HPHM":"津ADK1151","JGSK":"2021-04-01 12:52:55.268","CDBH":"1","XSFX":"由东向西","XSFXDM":"1","KKMC":"和畅路与和顺路交口"},{"KKBH":"7208910030000","HPHM":"湘C7XF78","JGSK":"2021-04-01 12:52:55.396","CDBH":"6","XSFX":"由西向东","XSFXDM":"2","KKMC":"海博道与安正路交口正向"},{"KKBH":"7205710040000","HPHM":"车牌","JGSK":"2021-04-01 12:52:55.542","CDBH":"2","XSFX":"由东向西","XSFXDM":"1","KKMC":"动漫东路与动漫中路交口正向"},{"KKBH":"720891003000","HPHM":"车牌","JGSK":"2021-04-01 12:52:55.548","CDBH":"2","XSFX":"由东向西","XSFXDM":"1","KKMC":"海博道与安正路交口"},{"KKBH":"720571004000","HPHM":"津BJ7189","JGSK":"2021-04-01 12:52:55.554","CDBH":"3","XSFX":"由西向东","XSFXDM":"2","KKMC":"动漫东路与动漫中路交口"},{"KKBH":"7208810050000","HPHM":"苏F039T9","JGSK":"2021-04-01 12:52:55.677","CDBH":"5","XSFX":"由西向东","XSFXDM":"2","KKMC":"海旭道与明盛路交口正向"},{"KKBH":"720571002000","HPHM":"鲁AHS609","JGSK":"2021-04-01 12:52:55.855","CDBH":"2","XSFX":"由西向东","XSFXDM":"2","KKMC":"动漫东路与文二路交口"},{"KKBH":"610256115","HPHM":"京QFG217","JGSK":"2021-04-01 12:52:55.916","CDBH":"7","XSFX":"由南向北","XSFXDM":"3","KKMC":"中天大道与中生大道交口"},{"KKBH":"610256111","HPHM":"车牌","JGSK":"2021-04-01 12:52:55.92","CDBH":"7","XSFX":"由北向南","XSFXDM":"4","KKMC":"中天大道与和惠路交口"},{"KKBH":"610276126","HPHM":"辽LJ4995","JGSK":"2021-04-01 12:52:56.033","CDBH":"8","XSFX":"由北向南","XSFXDM":"4","KKMC":"中新大道与和意路交口"},{"KKBH":"7205710040000","HPHM":"车牌","JGSK":"2021-04-01 12:52:56.35","CDBH":"2","XSFX":"由东向西","XSFXDM":"1","KKMC":"动漫东路与动漫中路交口正向"},{"KKBH":"7208610030000","HPHM":"豫N6J890","JGSK":"2021-04-01 12:52:56.42","CDBH":"10","XSFX":"由北向南","XSFXDM":"4","KKMC":"海晨道与安明路交口正向"},{"KKBH":"720871002000","HPHM":"冀J503AC","JGSK":"2021-04-01 12:52:56.518","CDBH":"9","XSFX":"由北向南","XSFXDM":"4","KKMC":"安正路与芳菲路交口"},{"KKBH":"610251001","HPHM":"津C003Z8","JGSK":"2021-04-01 12:52:56.565","CDBH":"4","XSFX":"由西向东","XSFXDM":"2","KKMC":"中天大道与和畅路交口"},{"KKBH":"610266118","HPHM":"冀DVT265","JGSK":"2021-04-01 12:52:56.59","CDBH":"5","XSFX":"由西向东","XSFXDM":"2","KKMC":"中生大道与和畅路交口"},{"KKBH":"610256112","HPHM":"车牌","JGSK":"2021-04-01 12:52:56.773","CDBH":"9","XSFX":"由南向北","XSFXDM":"3","KKMC":"中天大道与中津大道交口"},{"KKBH":"610266117","HPHM":"津RUR459","JGSK":"2021-04-01 12:52:56.774","CDBH":"3","XSFX":"由东向西","XSFXDM":"1","KKMC":"中生大道与和韵路交口"},{"KKBH":"610256116","HPHM":"京L26036","JGSK":"2021-04-01 12:52:56.89","CDBH":"9","XSFX":"由南向北","XSFXDM":"3","KKMC":"中天大道与和顺路交口"},{"KKBH":"7208910050000","HPHM":"鄂M89H00","JGSK":"2021-04-01 12:52:56.892","CDBH":"8","XSFX":"由南向北","XSFXDM":"3","KKMC":"海博道与安明路交口正向"},{"KKBH":"610266117","HPHM":"津C519H3","JGSK":"2021-04-01 12:52:56.967","CDBH":"1","XSFX":"由东向西","XSFXDM":"1","KKMC":"中生大道与和韵路交口"},{"KKBH":"720891003000","HPHM":"车牌","JGSK":"2021-04-01 12:52:57.122","CDBH":"5","XSFX":"由西向东","XSFXDM":"2","KKMC":"海博道与安正路交口"},{"KKBH":"610276124","HPHM":"津AF55337","JGSK":"2021-04-01 12:52:57.164","CDBH":"1","XSFX":"由东向西","XSFXDM":"1","KKMC":"中新大道与中生大道交口"},{"KKBH":"610256115","HPHM":"京KG3216","JGSK":"2021-04-01 12:52:57.202","CDBH":"4","XSFX":"由西向东","XSFXDM":"2","KKMC":"中天大道与中生大道交口"},{"KKBH":"610271010","HPHM":"津C65826","JGSK":"2021-04-01 12:52:57.214","CDBH":"5","XSFX":"由南向北","XSFXDM":"3","KKMC":"中新大道与华五路交口"},{"KKBH":"711","HPHM":"津RJJ302","JGSK":"2021-04-01 12:52:57.303","CDBH":"8","XSFX":"由北向南","XSFXDM":"4","KKMC":"不礼让行人中新大道与和旭路交口"},{"KKBH":"7209010020000","HPHM":"车牌","JGSK":"2021-04-01 12:52:57.309","CDBH":"8","XSFX":"由南向北","XSFXDM":"3","KKMC":"玉林道与安正路交口正向"},{"KKBH":"610256115","HPHM":"津A2D387","JGSK":"2021-04-01 12:52:57.394","CDBH":"10","XSFX":"由北向南","XSFXDM":"4","KKMC":"中天大道与中生大道交口"},{"KKBH":"7205410040000","HPHM":"冀FY510P","JGSK":"2021-04-01 12:52:57.405","CDBH":"4","XSFX":"由西向东","XSFXDM":"2","KKMC":"动漫环路东与动漫中路交口正向"},{"KKBH":"720571003000","HPHM":"津JHR208","JGSK":"2021-04-01 12:52:57.478","CDBH":"3","XSFX":"由西向东","XSFXDM":"2","KKMC":"动漫东路与文三路交口"},{"KKBH":"610266117","HPHM":"津GU8061","JGSK":"2021-04-01 12:52:57.481","CDBH":"6","XSFX":"由西向东","XSFXDM":"2","KKMC":"中生大道与和韵路交口"},{"KKBH":"610391007","HPHM":"皖K73V69","JGSK":"2021-04-01 12:52:57.659","CDBH":"10","XSFX":"由北向南","XSFXDM":"4","KKMC":"和韵路与和风路交口"},{"KKBH":"720881002000","HPHM":"冀GBS871","JGSK":"2021-04-01 12:52:57.71","CDBH":"3","XSFX":"由东向西","XSFXDM":"1","KKMC":"海旭道与安正路交口"},{"KKBH":"610256115","HPHM":"晋K54F20","JGSK":"2021-04-01 12:52:57.716","CDBH":"5","XSFX":"由西向东","XSFXDM":"2","KKMC":"中天大道与中生大道交口"},{"KKBH":"7208710020000","HPHM":"津A7Q379","JGSK":"2021-04-01 12:52:57.764","CDBH":"3","XSFX":"由西向东","XSFXDM":"2","KKMC":"安正路与芳菲路交口正向"},{"KKBH":"610401004","HPHM":"津H50512","JGSK":"2021-04-01 12:52:57.795","CDBH":"4","XSFX":"由西向东","XSFXDM":"2","KKMC":"和畅路与和风路交口"},{"KKBH":"610401004","HPHM":"车牌","JGSK":"2021-04-01 12:52:57.953","CDBH":"2","XSFX":"由东向西","XSFXDM":"1","KKMC":"和畅路与和风路交口"},{"KKBH":"610256114","HPHM":"津H57538","JGSK":"2021-04-01 12:52:58.181","CDBH":"4","XSFX":"由南向北","XSFXDM":"3","KKMC":"中天大道与和旭路交口"},{"KKBH":"7208810020000","HPHM":"津C063U5","JGSK":"2021-04-01 12:52:58.19","CDBH":"1","XSFX":"由东向西","XSFXDM":"1","KKMC":"海旭道与安正路交口正向"},{"KKBH":"610391007","HPHM":"车牌","JGSK":"2021-04-01 12:52:58.196","CDBH":"5","XSFX":"由西向东","XSFXDM":"2","KKMC":"和韵路与和风路交口"},{"KKBH":"610271010","HPHM":"津MQ8912","JGSK":"2021-04-01 12:52:58.245","CDBH":"4","XSFX":"由南向北","XSFXDM":"3","KKMC":"中新大道与华五路交口"},{"KKBH":"7208810020000","HPHM":"津C5Z551","JGSK":"2021-04-01 12:52:58.254","CDBH":"3","XSFX":"由东向西","XSFXDM":"1","KKMC":"海旭道与安正路交口正向"},{"KKBH":"711","HPHM":"津A3D231","JGSK":"2021-04-01 12:52:58.314","CDBH":"5","XSFX":"由南向北","XSFXDM":"3","KKMC":"不礼让行人中新大道与和旭路交口"},{"KKBH":"7205410040000","HPHM":"津GDK289","JGSK":"2021-04-01 12:52:58.796","CDBH":"3","XSFX":"由西向东","XSFXDM":"2","KKMC":"动漫环路东与动漫中路交口正向"},{"KKBH":"610256113","HPHM":"车牌","JGSK":"2021-04-01 12:52:58.798","CDBH":"4","XSFX":"由南向北","XSFXDM":"3","KKMC":"中天大道与和风路交口"},{"KKBH":"610391007","HPHM":"津E22600","JGSK":"2021-04-01 12:52:58.8","CDBH":"2","XSFX":"由东向西","XSFXDM":"1","KKMC":"和韵路与和风路交口"},{"KKBH":"610256115","HPHM":"津B2E767","JGSK":"2021-04-01 12:52:58.899","CDBH":"4","XSFX":"由西向东","XSFXDM":"2","KKMC":"中天大道与中生大道交口"},{"KKBH":"610256115","HPHM":"晋A8AB71","JGSK":"2021-04-01 12:52:59.042","CDBH":"5","XSFX":"由西向东","XSFXDM":"2","KKMC":"中天大道与中生大道交口"},{"KKBH":"610256116","HPHM":"津NFH515","JGSK":"2021-04-01 12:52:59.043","CDBH":"7","XSFX":"由南向北","XSFXDM":"3","KKMC":"中天大道与和顺路交口"},{"KKBH":"610266117","HPHM":"冀D331EG","JGSK":"2021-04-01 12:52:59.11","CDBH":"5","XSFX":"由西向东","XSFXDM":"2","KKMC":"中生大道与和韵路交口"},{"KKBH":"720891003000","HPHM":"车牌","JGSK":"2021-04-01 12:52:59.12","CDBH":"4","XSFX":"由西向东","XSFXDM":"2","KKMC":"海博道与安正路交口"},{"KKBH":"610401005","HPHM":"BA04115","JGSK":"2021-04-01 12:52:59.143","CDBH":"2","XSFX":"由东向西","XSFXDM":"1","KKMC":"和畅路与和顺路交口"},{"KKBH":"7208910060000","HPHM":"津RGW727","JGSK":"2021-04-01 12:52:59.175","CDBH":"2","XSFX":"由东向西","XSFXDM":"1","KKMC":"海博道与永盛路交口正向"},{"KKBH":"720891008000","HPHM":"冀B1H8C2","JGSK":"2021-04-01 12:52:59.177","CDBH":"7","XSFX":"由西向东","XSFXDM":"2","KKMC":"海博道与荣盛路交口"},{"KKBH":"610256116","HPHM":"津MF1952","JGSK":"2021-04-01 12:52:59.284","CDBH":"9","XSFX":"由南向北","XSFXDM":"3","KKMC":"中天大道与和顺路交口"},{"KKBH":"720541004000","HPHM":"冀FY510P","JGSK":"2021-04-01 12:52:59.522","CDBH":"4","XSFX":"由西向东","XSFXDM":"2","KKMC":"动漫环路东与动漫中路交口"},{"KKBH":"720891003000","HPHM":"车牌","JGSK":"2021-04-01 12:52:59.604","CDBH":"6","XSFX":"由西向东","XSFXDM":"2","KKMC":"海博道与安正路交口"},{"KKBH":"610401004","HPHM":"冀BE039W","JGSK":"2021-04-01 12:52:59.701","CDBH":"5","XSFX":"由西向东","XSFXDM":"2","KKMC":"和畅路与和风路交口"},{"KKBH":"711","HPHM":"津G97629","JGSK":"2021-04-01 12:52:59.996","CDBH":"5","XSFX":"由南向北","XSFXDM":"3","KKMC":"不礼让行人中新大道与和旭路交口"},{"KKBH":"610276126","HPHM":"津RSK516","JGSK":"2021-04-01 12:53:00.008","CDBH":"7","XSFX":"由北向南","XSFXDM":"4","KKMC":"中新大道与和意路交口"},{"KKBH":"610251002","HPHM":"津LAL159","JGSK":"2021-04-01 12:53:00.019","CDBH":"4","XSFX":"由西向东","XSFXDM":"2","KKMC":"中天大道与和睦路交口"},{"KKBH":"7208610030000","HPHM":"车牌","JGSK":"2021-04-01 12:53:00.058","CDBH":"11","XSFX":"由北向南","XSFXDM":"4","KKMC":"海晨道与安明路交口正向"},{"KKBH":"610271010","HPHM":"津C65826","JGSK":"2021-04-01 12:53:00.173","CDBH":"5","XSFX":"由南向北","XSFXDM":"3","KKMC":"中新大道与华五路交口"},{"KKBH":"720881005000","HPHM":"苏F039T9","JGSK":"2021-04-01 12:53:00.277","CDBH":"5","XSFX":"由西向东","XSFXDM":"2","KKMC":"海旭道与明盛路交口"},{"KKBH":"610256115","HPHM":"津RQE456","JGSK":"2021-04-01 12:53:00.283","CDBH":"5","XSFX":"由西向东","XSFXDM":"2","KKMC":"中天大道与中生大道交口"},{"KKBH":"7208810050000","HPHM":"津GML550","JGSK":"2021-04-01 12:53:00.303","CDBH":"4","XSFX":"由西向东","XSFXDM":"2","KKMC":"海旭道与明盛路交口正向"},{"KKBH":"7208710020000","HPHM":"津HRE018","JGSK":"2021-04-01 12:53:00.31","CDBH":"5","XSFX":"由南向北","XSFXDM":"3","KKMC":"安正路与芳菲路交口正向"},{"KKBH":"6103261420000","HPHM":"冀B2D99V","JGSK":"2021-04-01 12:53:00.407","CDBH":"4","XSFX":"由西向东","XSFXDM":"2","KKMC":"中成大道与泰七路交口正向"},{"KKBH":"610256115","HPHM":"京QFG217","JGSK":"2021-04-01 12:53:00.556","CDBH":"7","XSFX":"由南向北","XSFXDM":"3","KKMC":"中天大道与中生大道交口"},{"KKBH":"711","HPHM":"冀CP8966","JGSK":"2021-04-01 12:53:00.659","CDBH":"8","XSFX":"由北向南","XSFXDM":"4","KKMC":"不礼让行人中新大道与和旭路交口"},{"KKBH":"7280310020000","HPHM":"车牌","JGSK":"2021-04-01 12:53:00.664","CDBH":"2","XSFX":"由东向西","XSFXDM":"1","KKMC":"动漫中路与文一路交口正向"},{"KKBH":"720891003000","HPHM":"车牌","JGSK":"2021-04-01 12:53:00.665","CDBH":"1","XSFX":"由东向西","XSFXDM":"1","KKMC":"海博道与安正路交口"},{"KKBH":"610391007","HPHM":"车牌","JGSK":"2021-04-01 12:53:00.748","CDBH":"5","XSFX":"由西向东","XSFXDM":"2","KKMC":"和韵路与和风路交口"},{"KKBH":"7208810020000","HPHM":"津NCL098","JGSK":"2021-04-01 12:53:00.766","CDBH":"6","XSFX":"由西向东","XSFXDM":"2","KKMC":"海旭道与安正路交口正向"},{"KKBH":"7280310020000","HPHM":"车牌","JGSK":"2021-04-01 12:53:00.768","CDBH":"2","XSFX":"由东向西","XSFXDM":"1","KKMC":"动漫中路与文一路交口正向"},{"KKBH":"610266118","HPHM":"津HPP997","JGSK":"2021-04-01 12:53:00.793","CDBH":"10","XSFX":"由北向南","XSFXDM":"4","KKMC":"中生大道与和畅路交口"},{"KKBH":"7208910050000","HPHM":"津AU5876","JGSK":"2021-04-01 12:53:00.826","CDBH":"3","XSFX":"由东向西","XSFXDM":"1","KKMC":"海博道与安明路交口正向"},{"KKBH":"720891003000","HPHM":"车牌","JGSK":"2021-04-01 12:53:00.881","CDBH":"5","XSFX":"由西向东","XSFXDM":"2","KKMC":"海博道与安正路交口"},{"KKBH":"610276124","HPHM":"津NFL021","JGSK":"2021-04-01 12:53:00.886","CDBH":"11","XSFX":"由北向南","XSFXDM":"4","KKMC":"中新大道与中生大道交口"},{"KKBH":"720891003000","HPHM":"津DWS776","JGSK":"2021-04-01 12:53:00.99","CDBH":"7","XSFX":"由南向北","XSFXDM":"3","KKMC":"海博道与安正路交口"},{"KKBH":"610271010","HPHM":"津MQ8912","JGSK":"2021-04-01 12:53:01.133","CDBH":"4","XSFX":"由南向北","XSFXDM":"3","KKMC":"中新大道与华五路交口"},{"KKBH":"610391007","HPHM":"冀RW5G78","JGSK":"2021-04-01 12:53:01.177","CDBH":"2","XSFX":"由东向西","XSFXDM":"1","KKMC":"和韵路与和风路交口"},{"KKBH":"610266117","HPHM":"津QC1100","JGSK":"2021-04-01 12:53:01.372","CDBH":"6","XSFX":"由西向东","XSFXDM":"2","KKMC":"中生大道与和韵路交口"},{"KKBH":"610256112","HPHM":"津AF06640","JGSK":"2021-04-01 12:53:01.501","CDBH":"1","XSFX":"由东向西","XSFXDM":"1","KKMC":"中天大道与中津大道交口"},{"KKBH":"720541004000","HPHM":"津GDK289","JGSK":"2021-04-01 12:53:01.524","CDBH":"3","XSFX":"由西向东","XSFXDM":"2","KKMC":"动漫环路东与动漫中路交口"},{"KKBH":"7208810020000","HPHM":"冀B609D0","JGSK":"2021-04-01 12:53:01.633","CDBH":"13","XSFX":"由北向南","XSFXDM":"4","KKMC":"海旭道与安正路交口正向"},{"KKBH":"720861003000","HPHM":"豫N6J890","JGSK":"2021-04-01 12:53:01.693","CDBH":"10","XSFX":"由北向南","XSFXDM":"4","KKMC":"海晨道与安明路交口"},{"KKBH":"720871002000","HPHM":"津A7Q379","JGSK":"2021-04-01 12:53:01.696","CDBH":"3","XSFX":"由西向东","XSFXDM":"2","KKMC":"安正路与芳菲路交口"},{"KKBH":"7280310020000","HPHM":"津KX7890","JGSK":"2021-04-01 12:53:01.721","CDBH":"7","XSFX":"由北向南","XSFXDM":"4","KKMC":"动漫中路与文一路交口正向"},{"KKBH":"720881002000","HPHM":"津C063U5","JGSK":"2021-04-01 12:53:01.805","CDBH":"1","XSFX":"由东向西","XSFXDM":"1","KKMC":"海旭道与安正路交口"},{"KKBH":"7208810020000","HPHM":"冀AM276G","JGSK":"2021-04-01 12:53:01.96","CDBH":"3","XSFX":"由东向西","XSFXDM":"1","KKMC":"海旭道与安正路交口正向"},{"KKBH":"610261005000","HPHM":"津A5Q578","JGSK":"2021-04-01 12:53:02.115","CDBH":"2","XSFX":"由南向北","XSFXDM":"3","KKMC":"中生大道与静湖西路（南侧）"},{"KKBH":"610391007","HPHM":"车牌","JGSK":"2021-04-01 12:53:02.149","CDBH":"2","XSFX":"由东向西","XSFXDM":"1","KKMC":"和韵路与和风路交口"},{"KKBH":"720891006000","HPHM":"津RGW727","JGSK":"2021-04-01 12:53:02.186","CDBH":"2","XSFX":"由东向西","XSFXDM":"1","KKMC":"海博道与永盛路交口"},{"KKBH":"720881002000","HPHM":"津C5Z551","JGSK":"2021-04-01 12:53:02.345","CDBH":"3","XSFX":"由东向西","XSFXDM":"1","KKMC":"海旭道与安正路交口"},{"KKBH":"7208810020000","HPHM":"吉AC906S","JGSK":"2021-04-01 12:53:02.378","CDBH":"5","XSFX":"由西向东","XSFXDM":"2","KKMC":"海旭道与安正路交口正向"},{"KKBH":"7208610030000","HPHM":"冀BV512T","JGSK":"2021-04-01 12:53:02.46","CDBH":"7","XSFX":"由南向北","XSFXDM":"3","KKMC":"海晨道与安明路交口正向"},{"KKBH":"711","HPHM":"京GWZ777","JGSK":"2021-04-01 12:53:02.555","CDBH":"5","XSFX":"由南向北","XSFXDM":"3","KKMC":"不礼让行人中新大道与和旭路交口"},{"KKBH":"610256115","HPHM":"晋K54F20","JGSK":"2021-04-01 12:53:02.648","CDBH":"6","XSFX":"由西向东","XSFXDM":"2","KKMC":"中天大道与中生大道交口"},{"KKBH":"610256111","HPHM":"津RFW885","JGSK":"2021-04-01 12:53:02.868","CDBH":"8","XSFX":"由北向南","XSFXDM":"4","KKMC":"中天大道与和惠路交口"},{"KKBH":"610256115","HPHM":"冀BQ219R","JGSK":"2021-04-01 12:53:03.004","CDBH":"6","XSFX":"由西向东","XSFXDM":"2","KKMC":"中天大道与中生大道交口"},{"KKBH":"720901002000","HPHM":"冀J806HH","JGSK":"2021-04-01 12:53:03.162","CDBH":"1","XSFX":"由东向西","XSFXDM":"1","KKMC":"玉林道与安正路交口"},{"KKBH":"610276126","HPHM":"津RSK516","JGSK":"2021-04-01 12:53:03.194","CDBH":"7","XSFX":"由北向南","XSFXDM":"4","KKMC":"中新大道与和意路交口"},{"KKBH":"610276125","HPHM":"京LGQ096","JGSK":"2021-04-01 12:53:03.334","CDBH":"2","XSFX":"由东向西","XSFXDM":"1","KKMC":"中新大道与和顺路交口"},{"KKBH":"7208810060000","HPHM":"冀J302FF","JGSK":"2021-04-01 12:53:03.535","CDBH":"1","XSFX":"由西向东","XSFXDM":"2","KKMC":"海旭道与庄盛路交口正向"},{"KKBH":"610391007","HPHM":"鲁ND72D7","JGSK":"2021-04-01 12:53:03.543","CDBH":"4","XSFX":"由西向东","XSFXDM":"2","KKMC":"和韵路与和风路交口"},{"KKBH":"720891003000","HPHM":"车牌","JGSK":"2021-04-01 12:53:03.703","CDBH":"9","XSFX":"由南向北","XSFXDM":"3","KKMC":"海博道与安正路交口"},{"KKBH":"610401004","HPHM":"津H50512","JGSK":"2021-04-01 12:53:03.78","CDBH":"5","XSFX":"由西向东","XSFXDM":"2","KKMC":"和畅路与和风路交口"},{"KKBH":"720891004000","HPHM":"车牌","JGSK":"2021-04-01 12:53:03.781","CDBH":"4","XSFX":"由西向东","XSFXDM":"2","KKMC":"海博道与安平路交口"},{"KKBH":"610256112","HPHM":"津RLX295","JGSK":"2021-04-01 12:53:03.811","CDBH":"2","XSFX":"由东向西","XSFXDM":"1","KKMC":"中天大道与中津大道交口"},{"KKBH":"7208910050000","HPHM":"冀CDR620","JGSK":"2021-04-01 12:53:03.887","CDBH":"8","XSFX":"由南向北","XSFXDM":"3","KKMC":"海博道与安明路交口正向"},{"KKBH":"610256115","HPHM":"津B2E767","JGSK":"2021-04-01 12:53:03.928","CDBH":"5","XSFX":"由西向东","XSFXDM":"2","KKMC":"中天大道与中生大道交口"},{"KKBH":"6102610030000","HPHM":"津JDS876","JGSK":"2021-04-01 12:53:04.021","CDBH":"1","XSFX":"由东向西","XSFXDM":"1","KKMC":"中生大道与静湖南路交口正向"},{"KKBH":"610266118","HPHM":"陕E4G816","JGSK":"2021-04-01 12:53:04.042","CDBH":"3","XSFX":"由东向西","XSFXDM":"1","KKMC":"中生大道与和畅路交口"},{"KKBH":"720881002000","HPHM":"津NCL098","JGSK":"2021-04-01 12:53:04.094","CDBH":"7","XSFX":"由西向东","XSFXDM":"2","KKMC":"海旭道与安正路交口"},{"KKBH":"610271010","HPHM":"津A26U82","JGSK":"2021-04-01 12:53:04.153","CDBH":"5","XSFX":"由南向北","XSFXDM":"3","KKMC":"中新大道与华五路交口"},{"KKBH":"7208610020000","HPHM":"辽A72QT5","JGSK":"2021-04-01 12:53:04.182","CDBH":"8","XSFX":"由南向北","XSFXDM":"3","KKMC":"海晨道与安正路交口正向"},{"KKBH":"7208910030000","HPHM":"津RGP501","JGSK":"2021-04-01 12:53:04.188","CDBH":"4","XSFX":"由西向东","XSFXDM":"2","KKMC":"海博道与安正路交口正向"},{"KKBH":"610286127","HPHM":"冀BM15E6","JGSK":"2021-04-01 12:53:04.291","CDBH":"4","XSFX":"由西向东","XSFXDM":"2","KKMC":"中津大道与和畅路交口"},{"KKBH":"610266118","HPHM":"津HPP997","JGSK":"2021-04-01 12:53:04.302","CDBH":"10","XSFX":"由北向南","XSFXDM":"4","KKMC":"中生大道与和畅路交口"},{"KKBH":"711","HPHM":"津A5L720","JGSK":"2021-04-01 12:53:04.31","CDBH":"5","XSFX":"由南向北","XSFXDM":"3","KKMC":"不礼让行人中新大道与和旭路交口"},{"KKBH":"610276126","HPHM":"津RRE187","JGSK":"2021-04-01 12:53:04.32","CDBH":"7","XSFX":"由北向南","XSFXDM":"4","KKMC":"中新大道与和意路交口"},{"KKBH":"720881002000","HPHM":"吉AC906S","JGSK":"2021-04-01 12:53:04.38","CDBH":"6","XSFX":"由西向东","XSFXDM":"2","KKMC":"海旭道与安正路交口"},{"KKBH":"610276124","HPHM":"津GGJ338","JGSK":"2021-04-01 12:53:04.398","CDBH":"5","XSFX":"由西向东","XSFXDM":"2","KKMC":"中新大道与中生大道交口"},{"KKBH":"7205410020000","HPHM":"津C22W58","JGSK":"2021-04-01 12:53:04.435","CDBH":"1","XSFX":"由东向西","XSFXDM":"1","KKMC":"动漫环路西与动漫中路交口正向"},{"KKBH":"720861003000","HPHM":"冀BM805B","JGSK":"2021-04-01 12:53:04.541","CDBH":"2","XSFX":"由东向西","XSFXDM":"1","KKMC":"海晨道与安明路交口"},{"KKBH":"610276125","HPHM":"津A2G177","JGSK":"2021-04-01 12:53:04.651","CDBH":"5","XSFX":"由南向北","XSFXDM":"3","KKMC":"中新大道与和顺路交口"},{"KKBH":"610266118","HPHM":"鲁GX1E96","JGSK":"2021-04-01 12:53:04.713","CDBH":"8","XSFX":"由南向北","XSFXDM":"3","KKMC":"中生大道与和畅路交口"},{"KKBH":"6103261420000","HPHM":"冀B7E821","JGSK":"2021-04-01 12:53:04.792","CDBH":"13","XSFX":"由北向南","XSFXDM":"4","KKMC":"中成大道与泰七路交口正向"},{"KKBH":"610391006","HPHM":"津JMH821","JGSK":"2021-04-01 12:53:04.811","CDBH":"5","XSFX":"由西向东","XSFXDM":"2","KKMC":"和韵路与和意路交口"},{"KKBH":"610256116","HPHM":"津N32383","JGSK":"2021-04-01 12:53:04.825","CDBH":"7","XSFX":"由南向北","XSFXDM":"3","KKMC":"中天大道与和顺路交口"},{"KKBH":"720871002000","HPHM":"津RG7392","JGSK":"2021-04-01 12:53:04.894","CDBH":"6","XSFX":"由南向北","XSFXDM":"3","KKMC":"安正路与芳菲路交口"},{"KKBH":"610256115","HPHM":"津AS0819","JGSK":"2021-04-01 12:53:04.934","CDBH":"6","XSFX":"由西向东","XSFXDM":"2","KKMC":"中天大道与中生大道交口"},{"KKBH":"7208910060000","HPHM":"津B0N768","JGSK":"2021-04-01 12:53:05.041","CDBH":"1","XSFX":"由东向西","XSFXDM":"1","KKMC":"海博道与永盛路交口正向"},{"KKBH":"610266117","HPHM":"津A9Q963","JGSK":"2021-04-01 12:53:05.06","CDBH":"8","XSFX":"由南向北","XSFXDM":"3","KKMC":"中生大道与和韵路交口"},{"KKBH":"720881002000","HPHM":"冀B609D0","JGSK":"2021-04-01 12:53:05.081","CDBH":"13","XSFX":"由北向南","XSFXDM":"4","KKMC":"海旭道与安正路交口"},{"KKBH":"610256115","HPHM":"津RQE456","JGSK":"2021-04-01 12:53:05.208","CDBH":"6","XSFX":"由西向东","XSFXDM":"2","KKMC":"中天大道与中生大道交口"},{"KKBH":"720571004000","HPHM":"津A8F670","JGSK":"2021-04-01 12:53:05.217","CDBH":"6","XSFX":"由北向南","XSFXDM":"4","KKMC":"动漫东路与动漫中路交口"},{"KKBH":"610276124","HPHM":"津HZ5317","JGSK":"2021-04-01 12:53:05.494","CDBH":"7","XSFX":"由南向北","XSFXDM":"3","KKMC":"中新大道与中生大道交口"},{"KKBH":"610276124","HPHM":"车牌","JGSK":"2021-04-01 12:53:05.596","CDBH":"8","XSFX":"由南向北","XSFXDM":"3","KKMC":"中新大道与中生大道交口"},{"KKBH":"610256113","HPHM":"苏A5H31B","JGSK":"2021-04-01 12:53:05.697","CDBH":"5","XSFX":"由南向北","XSFXDM":"3","KKMC":"中天大道与和风路交口"},{"KKBH":"720881002000","HPHM":"冀AM276G","JGSK":"2021-04-01 12:53:05.7","CDBH":"3","XSFX":"由东向西","XSFXDM":"1","KKMC":"海旭道与安正路交口"},{"KKBH":"7280310060000","HPHM":"冀FY510P","JGSK":"2021-04-01 12:53:05.813","CDBH":"4","XSFX":"由西向东","XSFXDM":"2","KKMC":"动漫中路与文三路交口正向"},{"KKBH":"610266117","HPHM":"冀D331EG","JGSK":"2021-04-01 12:53:05.876","CDBH":"5","XSFX":"由西向东","XSFXDM":"2","KKMC":"中生大道与和韵路交口"},{"KKBH":"720891005000","HPHM":"鄂M89H00","JGSK":"2021-04-01 12:53:05.942","CDBH":"8","XSFX":"由南向北","XSFXDM":"3","KKMC":"海博道与安明路交口"},{"KKBH":"7208810040000","HPHM":"晋MVH391","JGSK":"2021-04-01 12:53:05.991","CDBH":"1","XSFX":"由东向西","XSFXDM":"1","KKMC":"海旭道与永盛路交口正向"},{"KKBH":"7208610020000","HPHM":"车牌","JGSK":"2021-04-01 12:53:06.058","CDBH":"6","XSFX":"由西向东","XSFXDM":"2","KKMC":"海晨道与安正路交口正向"},{"KKBH":"7208810020000","HPHM":"津ADE5099","JGSK":"2021-04-01 12:53:06.074","CDBH":"6","XSFX":"由西向东","XSFXDM":"2","KKMC":"海旭道与安正路交口正向"},{"KKBH":"610401005","HPHM":"津MZ7618","JGSK":"2021-04-01 12:53:06.078","CDBH":"10","XSFX":"由北向南","XSFXDM":"4","KKMC":"和畅路与和顺路交口"},{"KKBH":"7208810060000","HPHM":"冀B712V5","JGSK":"2021-04-01 12:53:06.143","CDBH":"2","XSFX":"由西向东","XSFXDM":"2","KKMC":"海旭道与庄盛路交口正向"},{"KKBH":"7208910030000","HPHM":"鲁DR105C","JGSK":"2021-04-01 12:53:06.366","CDBH":"6","XSFX":"由西向东","XSFXDM":"2","KKMC":"海博道与安正路交口正向"},{"KKBH":"720881006000","HPHM":"冀J302FF","JGSK":"2021-04-01 12:53:06.404","CDBH":"1","XSFX":"由西向东","XSFXDM":"2","KKMC":"海旭道与庄盛路交口"},{"KKBH":"610256113","HPHM":"鲁N0856Z","JGSK":"2021-04-01 12:53:06.484","CDBH":"7","XSFX":"由北向南","XSFXDM":"4","KKMC":"中天大道与和风路交口"},{"KKBH":"728031002000","HPHM":"津KX7890","JGSK":"2021-04-01 12:53:06.612","CDBH":"7","XSFX":"由北向南","XSFXDM":"4","KKMC":"动漫中路与文一路交口"},{"KKBH":"610266117","HPHM":"津B3E629","JGSK":"2021-04-01 12:53:06.716","CDBH":"2","XSFX":"由东向西","XSFXDM":"1","KKMC":"中生大道与和韵路交口"},{"KKBH":"7205710040000","HPHM":"车牌","JGSK":"2021-04-01 12:53:06.753","CDBH":"2","XSFX":"由东向西","XSFXDM":"1","KKMC":"动漫东路与动漫中路交口正向"},{"KKBH":"7205410020000","HPHM":"车牌","JGSK":"2021-04-01 12:53:06.753","CDBH":"4","XSFX":"由西向东","XSFXDM":"2","KKMC":"动漫环路西与动漫中路交口正向"},{"KKBH":"7205710010000","HPHM":"鲁AHS609","JGSK":"2021-04-01 12:53:07.034","CDBH":"6","XSFX":"由北向南","XSFXDM":"4","KKMC":"动漫东路与文一路交口正向"},{"KKBH":"610286127","HPHM":"津ADJ2737","JGSK":"2021-04-01 12:53:07.038","CDBH":"7","XSFX":"由南向北","XSFXDM":"3","KKMC":"中津大道与和畅路交口"},{"KKBH":"7209010020000","HPHM":"豫P9R722","JGSK":"2021-04-01 12:53:07.041","CDBH":"8","XSFX":"由南向北","XSFXDM":"3","KKMC":"玉林道与安正路交口正向"},{"KKBH":"720881005000","HPHM":"津GML550","JGSK":"2021-04-01 12:53:07.071","CDBH":"4","XSFX":"由西向东","XSFXDM":"2","KKMC":"海旭道与明盛路交口"},{"KKBH":"610276125","HPHM":"京LGQ096","JGSK":"2021-04-01 12:53:07.302","CDBH":"2","XSFX":"由东向西","XSFXDM":"1","KKMC":"中新大道与和顺路交口"},{"KKBH":"7208910050000","HPHM":"津C62Y92","JGSK":"2021-04-01 12:53:07.376","CDBH":"8","XSFX":"由南向北","XSFXDM":"3","KKMC":"海博道与安明路交口正向"},{"KKBH":"720891003000","HPHM":"车牌","JGSK":"2021-04-01 12:53:07.436","CDBH":"6","XSFX":"由西向东","XSFXDM":"2","KKMC":"海博道与安正路交口"},{"KKBH":"720891006000","HPHM":"津B0N768","JGSK":"2021-04-01 12:53:07.539","CDBH":"1","XSFX":"由东向西","XSFXDM":"1","KKMC":"海博道与永盛路交口"},{"KKBH":"610271010","HPHM":"鲁GX3C71","JGSK":"2021-04-01 12:53:07.57","CDBH":"7","XSFX":"由北向南","XSFXDM":"4","KKMC":"中新大道与华五路交口"},{"KKBH":"7208910040000","HPHM":"车牌","JGSK":"2021-04-01 12:53:07.663","CDBH":"5","XSFX":"由西向东","XSFXDM":"2","KKMC":"海博道与安平路交口正向"},{"KKBH":"610256116","HPHM":"津N32383","JGSK":"2021-04-01 12:53:07.778","CDBH":"8","XSFX":"由南向北","XSFXDM":"3","KKMC":"中天大道与和顺路交口"},{"KKBH":"610276125","HPHM":"津A9682警","JGSK":"2021-04-01 12:53:07.793","CDBH":"7","XSFX":"由北向南","XSFXDM":"4","KKMC":"中新大道与和顺路交口"},{"KKBH":"610256112","HPHM":"辽PFP381","JGSK":"2021-04-01 12:53:07.816","CDBH":"1","XSFX":"由东向西","XSFXDM":"1","KKMC":"中天大道与中津大道交口"},{"KKBH":"610266118","HPHM":"津NKM801","JGSK":"2021-04-01 12:53:07.87","CDBH":"2","XSFX":"由东向西","XSFXDM":"1","KKMC":"中生大道与和畅路交口"},{"KKBH":"7208710020000","HPHM":"津KF6329","JGSK":"2021-04-01 12:53:07.898","CDBH":"3","XSFX":"由西向东","XSFXDM":"2","KKMC":"安正路与芳菲路交口正向"},{"KKBH":"610276126","HPHM":"津RRE187","JGSK":"2021-04-01 12:53:07.909","CDBH":"7","XSFX":"由北向南","XSFXDM":"4","KKMC":"中新大道与和意路交口"},{"KKBH":"610276124","HPHM":"津MMD820","JGSK":"2021-04-01 12:53:08.003","CDBH":"7","XSFX":"由南向北","XSFXDM":"3","KKMC":"中新大道与中生大道交口"},{"KKBH":"610271010","HPHM":"津A26U82","JGSK":"2021-04-01 12:53:08.013","CDBH":"5","XSFX":"由南向北","XSFXDM":"3","KKMC":"中新大道与华五路交口"},{"KKBH":"610391007","HPHM":"津N71538","JGSK":"2021-04-01 12:53:08.078","CDBH":"7","XSFX":"由南向北","XSFXDM":"3","KKMC":"和韵路与和风路交口"},{"KKBH":"7208610020000","HPHM":"冀FPK390","JGSK":"2021-04-01 12:53:08.159","CDBH":"4","XSFX":"由西向东","XSFXDM":"2","KKMC":"海晨道与安正路交口正向"},{"KKBH":"610266118","HPHM":"鲁GX1E96","JGSK":"2021-04-01 12:53:08.193","CDBH":"9","XSFX":"由南向北","XSFXDM":"3","KKMC":"中生大道与和畅路交口"},{"KKBH":"7208910030000","HPHM":"车牌","JGSK":"2021-04-01 12:53:08.477","CDBH":"3","XSFX":"由东向西","XSFXDM":"1","KKMC":"海博道与安正路交口正向"},{"KKBH":"610261003000","HPHM":"津JDS876","JGSK":"2021-04-01 12:53:08.49","CDBH":"10","XSFX":"由东向西","XSFXDM":"1","KKMC":"中生大道与静湖南路交口"},{"KKBH":"610266118","HPHM":"津RMX109","JGSK":"2021-04-01 12:53:08.531","CDBH":"10","XSFX":"由北向南","XSFXDM":"4","KKMC":"中生大道与和畅路交口"},{"KKBH":"610286127","HPHM":"冀BM15E6","JGSK":"2021-04-01 12:53:08.702","CDBH":"4","XSFX":"由西向东","XSFXDM":"2","KKMC":"中津大道与和畅路交口"},{"KKBH":"610256113","HPHM":"苏A5H31B","JGSK":"2021-04-01 12:53:08.793","CDBH":"5","XSFX":"由南向北","XSFXDM":"3","KKMC":"中天大道与和风路交口"},{"KKBH":"610256114","HPHM":"津H57538","JGSK":"2021-04-01 12:53:08.973","CDBH":"4","XSFX":"由南向北","XSFXDM":"3","KKMC":"中天大道与和旭路交口"},{"KKBH":"610276124","HPHM":"津KQY117","JGSK":"2021-04-01 12:53:09.04","CDBH":"10","XSFX":"由北向南","XSFXDM":"4","KKMC":"中新大道与中生大道交口"},{"KKBH":"610391006","HPHM":"津HL8585","JGSK":"2021-04-01 12:53:09.04","CDBH":"5","XSFX":"由西向东","XSFXDM":"2","KKMC":"和韵路与和意路交口"},{"KKBH":"728031006000","HPHM":"冀FY510P","JGSK":"2021-04-01 12:53:09.16","CDBH":"4","XSFX":"由西向东","XSFXDM":"2","KKMC":"动漫中路与文三路交口"},{"KKBH":"7208810020000","HPHM":"津A7Q379","JGSK":"2021-04-01 12:53:09.213","CDBH":"9","XSFX":"由南向北","XSFXDM":"3","KKMC":"海旭道与安正路交口正向"},{"KKBH":"610391007","HPHM":"津E22600","JGSK":"2021-04-01 12:53:09.215","CDBH":"3","XSFX":"由东向西","XSFXDM":"1","KKMC":"和韵路与和风路交口"},{"KKBH":"7208810020000","HPHM":"津RYY139","JGSK":"2021-04-01 12:53:09.267","CDBH":"3","XSFX":"由东向西","XSFXDM":"1","KKMC":"海旭道与安正路交口正向"},{"KKBH":"610326142000","HPHM":"冀B2D99V","JGSK":"2021-04-01 12:53:09.344","CDBH":"4","XSFX":"由西向东","XSFXDM":"2","KKMC":"中成大道与泰七路交口"},{"KKBH":"610256113","HPHM":"鲁N0856Z","JGSK":"2021-04-01 12:53:09.439","CDBH":"7","XSFX":"由北向南","XSFXDM":"4","KKMC":"中天大道与和风路交口"},{"KKBH":"610256116","HPHM":"津NQG800","JGSK":"2021-04-01 12:53:09.538","CDBH":"9","XSFX":"由南向北","XSFXDM":"3","KKMC":"中天大道与和顺路交口"},{"KKBH":"610266117","HPHM":"车牌","JGSK":"2021-04-01 12:53:09.577","CDBH":"11","XSFX":"由北向南","XSFXDM":"4","KKMC":"中生大道与和韵路交口"},{"KKBH":"7280310020000","HPHM":"津DYS133","JGSK":"2021-04-01 12:53:09.608","CDBH":"2","XSFX":"由东向西","XSFXDM":"1","KKMC":"动漫中路与文一路交口正向"},{"KKBH":"610276124","HPHM":"津GCQ127","JGSK":"2021-04-01 12:53:09.616","CDBH":"11","XSFX":"由北向南","XSFXDM":"4","KKMC":"中新大道与中生大道交口"},{"KKBH":"610286127","HPHM":"津KKG523","JGSK":"2021-04-01 12:53:09.64","CDBH":"4","XSFX":"由西向东","XSFXDM":"2","KKMC":"中津大道与和畅路交口"},{"KKBH":"610326142000","HPHM":"车牌","JGSK":"2021-04-01 12:53:09.708","CDBH":"14","XSFX":"由北向南","XSFXDM":"4","KKMC":"中成大道与泰七路交口"},{"KKBH":"7205710040000","HPHM":"津C69H97","JGSK":"2021-04-01 12:53:09.763","CDBH":"1","XSFX":"由东向西","XSFXDM":"1","KKMC":"动漫东路与动漫中路交口正向"},{"KKBH":"6102610030000","HPHM":"津JZA628","JGSK":"2021-04-01 12:53:09.819","CDBH":"1","XSFX":"由东向西","XSFXDM":"1","KKMC":"中生大道与静湖南路交口正向"},{"KKBH":"720861003000","HPHM":"冀B6X9G6","JGSK":"2021-04-01 12:53:09.846","CDBH":"4","XSFX":"由西向东","XSFXDM":"2","KKMC":"海晨道与安明路交口"},{"KKBH":"7208810020000","HPHM":"津A7M506","JGSK":"2021-04-01 12:53:09.861","CDBH":"6","XSFX":"由西向东","XSFXDM":"2","KKMC":"海旭道与安正路交口正向"},{"KKBH":"7208710020000","HPHM":"车牌","JGSK":"2021-04-01 12:53:09.907","CDBH":"3","XSFX":"由西向东","XSFXDM":"2","KKMC":"安正路与芳菲路交口正向"},{"KKBH":"720891008000","HPHM":"津AU5956","JGSK":"2021-04-01 12:53:10.018","CDBH":"10","XSFX":"由南向北","XSFXDM":"3","KKMC":"海博道与荣盛路交口"},{"KKBH":"610266117","HPHM":"车牌","JGSK":"2021-04-01 12:53:10.047","CDBH":"11","XSFX":"由北向南","XSFXDM":"4","KKMC":"中生大道与和韵路交口"},{"KKBH":"610256116","HPHM":"车牌","JGSK":"2021-04-01 12:53:10.094","CDBH":"7","XSFX":"由南向北","XSFXDM":"3","KKMC":"中天大道与和顺路交口"},{"KKBH":"7208910060000","HPHM":"津A19K97","JGSK":"2021-04-01 12:53:10.274","CDBH":"5","XSFX":"由西向东","XSFXDM":"2","KKMC":"海博道与永盛路交口正向"},{"KKBH":"610276125","HPHM":"津A2G177","JGSK":"2021-04-01 12:53:10.323","CDBH":"5","XSFX":"由南向北","XSFXDM":"3","KKMC":"中新大道与和顺路交口"},{"KKBH":"610276125","HPHM":"津A9682警","JGSK":"2021-04-01 12:53:10.326","CDBH":"7","XSFX":"由北向南","XSFXDM":"4","KKMC":"中新大道与和顺路交口"},{"KKBH":"610271010","HPHM":"鲁GX3C71","JGSK":"2021-04-01 12:53:10.342","CDBH":"7","XSFX":"由北向南","XSFXDM":"4","KKMC":"中新大道与华五路交口"},{"KKBH":"720891005000","HPHM":"冀CDR620","JGSK":"2021-04-01 12:53:10.343","CDBH":"8","XSFX":"由南向北","XSFXDM":"3","KKMC":"海博道与安明路交口"},{"KKBH":"711","HPHM":"吉J5892D","JGSK":"2021-04-01 12:53:10.388","CDBH":"5","XSFX":"由南向北","XSFXDM":"3","KKMC":"不礼让行人中新大道与和旭路交口"},{"KKBH":"610286127","HPHM":"津ADU2737","JGSK":"2021-04-01 12:53:10.41","CDBH":"8","XSFX":"由南向北","XSFXDM":"3","KKMC":"中津大道与和畅路交口"},{"KKBH":"610391006","HPHM":"津JMH821","JGSK":"2021-04-01 12:53:10.422","CDBH":"5","XSFX":"由西向东","XSFXDM":"2","KKMC":"和韵路与和意路交口"},{"KKBH":"7208910030000","HPHM":"车牌","JGSK":"2021-04-01 12:53:10.578","CDBH":"2","XSFX":"由东向西","XSFXDM":"1","KKMC":"海博道与安正路交口正向"},{"KKBH":"610256114","HPHM":"津MAJ396","JGSK":"2021-04-01 12:53:10.654","CDBH":"5","XSFX":"由南向北","XSFXDM":"3","KKMC":"中天大道与和旭路交口"},{"KKBH":"720881002000","HPHM":"津ADE5099","JGSK":"2021-04-01 12:53:10.655","CDBH":"8","XSFX":"由西向东","XSFXDM":"2","KKMC":"海旭道与安正路交口"},{"KKBH":"610256113","HPHM":"津A09895D","JGSK":"2021-04-01 12:53:10.702","CDBH":"6","XSFX":"由南向北","XSFXDM":"3","KKMC":"中天大道与和风路交口"},{"KKBH":"610256115","HPHM":"津G03056","JGSK":"2021-04-01 12:53:10.753","CDBH":"5","XSFX":"由西向东","XSFXDM":"2","KKMC":"中天大道与中生大道交口"},{"KKBH":"610391007","HPHM":"鲁ND72D7","JGSK":"2021-04-01 12:53:10.841","CDBH":"4","XSFX":"由西向东","XSFXDM":"2","KKMC":"和韵路与和风路交口"},{"KKBH":"610276124","HPHM":"津HHQ987","JGSK":"2021-04-01 12:53:11.034","CDBH":"8","XSFX":"由南向北","XSFXDM":"3","KKMC":"中新大道与中生大道交口"},{"KKBH":"720881006000","HPHM":"冀B712V5","JGSK":"2021-04-01 12:53:11.118","CDBH":"2","XSFX":"由西向东","XSFXDM":"2","KKMC":"海旭道与庄盛路交口"},{"KKBH":"720901002000","HPHM":"豫P9R722","JGSK":"2021-04-01 12:53:11.121","CDBH":"8","XSFX":"由南向北","XSFXDM":"3","KKMC":"玉林道与安正路交口"},{"KKBH":"720871002000","HPHM":"津KF6329","JGSK":"2021-04-01 12:53:11.212","CDBH":"3","XSFX":"由西向东","XSFXDM":"2","KKMC":"安正路与芳菲路交口"},{"KKBH":"610276124","HPHM":"津MZN168","JGSK":"2021-04-01 12:53:11.297","CDBH":"11","XSFX":"由北向南","XSFXDM":"4","KKMC":"中新大道与中生大道交口"},{"KKBH":"720861002000","HPHM":"辽A72QT5","JGSK":"2021-04-01 12:53:11.395","CDBH":"8","XSFX":"由南向北","XSFXDM":"3","KKMC":"海晨道与安正路交口"},{"KKBH":"610391007","HPHM":"津N71538","JGSK":"2021-04-01 12:53:11.487","CDBH":"7","XSFX":"由南向北","XSFXDM":"3","KKMC":"和韵路与和风路交口"},{"KKBH":"610276125","HPHM":"津GGG369","JGSK":"2021-04-01 12:53:11.495","CDBH":"8","XSFX":"由北向南","XSFXDM":"4","KKMC":"中新大道与和顺路交口"},{"KKBH":"610256112","HPHM":"津ADC0085","JGSK":"2021-04-01 12:53:11.502","CDBH":"6","XSFX":"由西向东","XSFXDM":"2","KKMC":"中天大道与中津大道交口"},{"KKBH":"7208810020000","HPHM":"津AAN108","JGSK":"2021-04-01 12:53:11.525","CDBH":"4","XSFX":"由东向西","XSFXDM":"1","KKMC":"海旭道与安正路交口正向"},{"KKBH":"610276124","HPHM":"川SB1201","JGSK":"2021-04-01 12:53:11.544","CDBH":"2","XSFX":"由东向西","XSFXDM":"1","KKMC":"中新大道与中生大道交口"},{"KKBH":"711","HPHM":"吉A9EU89","JGSK":"2021-04-01 12:53:11.61","CDBH":"8","XSFX":"由北向南","XSFXDM":"4","KKMC":"不礼让行人中新大道与和旭路交口"},{"KKBH":"610256114","HPHM":"津RMF648","JGSK":"2021-04-01 12:53:11.634","CDBH":"7","XSFX":"由北向南","XSFXDM":"4","KKMC":"中天大道与和旭路交口"},{"KKBH":"6102610040000","HPHM":"津GPV986","JGSK":"2021-04-01 12:53:11.659","CDBH":"3","XSFX":"由南向北","XSFXDM":"3","KKMC":"中生大道与静湖西路（北侧）正向"},{"KKBH":"610256112","HPHM":"车牌","JGSK":"2021-04-01 12:53:11.662","CDBH":"6","XSFX":"由西向东","XSFXDM":"2","KKMC":"中天大道与中津大道交口"},{"KKBH":"7205710030000","HPHM":"车牌","JGSK":"2021-04-01 12:53:11.724","CDBH":"4","XSFX":"由西向东","XSFXDM":"2","KKMC":"动漫东路与文三路交口正向"},{"KKBH":"720861002000","HPHM":"冀FPK390","JGSK":"2021-04-01 12:53:11.737","CDBH":"4","XSFX":"由西向东","XSFXDM":"2","KKMC":"海晨道与安正路交口"},{"KKBH":"7208810050000","HPHM":"津RF1716","JGSK":"2021-04-01 12:53:11.799","CDBH":"2","XSFX":"由东向西","XSFXDM":"1","KKMC":"海旭道与明盛路交口正向"},{"KKBH":"610266118","HPHM":"津A04Q66","JGSK":"2021-04-01 12:53:11.881","CDBH":"2","XSFX":"由东向西","XSFXDM":"1","KKMC":"中生大道与和畅路交口"},{"KKBH":"7280310060000","HPHM":"津JHR208","JGSK":"2021-04-01 12:53:12.126","CDBH":"8","XSFX":"由北向南","XSFXDM":"4","KKMC":"动漫中路与文三路交口正向"},{"KKBH":"610401005","HPHM":"津MZ7618","JGSK":"2021-04-01 12:53:12.177","CDBH":"11","XSFX":"由北向南","XSFXDM":"4","KKMC":"和畅路与和顺路交口"},{"KKBH":"720891003000","HPHM":"车牌","JGSK":"2021-04-01 12:53:12.232","CDBH":"5","XSFX":"由西向东","XSFXDM":"2","KKMC":"海博道与安正路交口"},{"KKBH":"610276126","HPHM":"津FYB789","JGSK":"2021-04-01 12:53:12.319","CDBH":"5","XSFX":"由南向北","XSFXDM":"3","KKMC":"中新大道与和意路交口"},{"KKBH":"610286127","HPHM":"津NYT530","JGSK":"2021-04-01 12:53:12.383","CDBH":"5","XSFX":"由西向东","XSFXDM":"2","KKMC":"中津大道与和畅路交口"},{"KKBH":"610401005","HPHM":"鄂H33P78","JGSK":"2021-04-01 12:53:12.406","CDBH":"7","XSFX":"由南向北","XSFXDM":"3","KKMC":"和畅路与和顺路交口"},{"KKBH":"720891005000","HPHM":"津C62Y92","JGSK":"2021-04-01 12:53:12.421","CDBH":"8","XSFX":"由南向北","XSFXDM":"3","KKMC":"海博道与安明路交口"},{"KKBH":"610261003000","HPHM":"津JZA628","JGSK":"2021-04-01 12:53:12.565","CDBH":"10","XSFX":"由东向西","XSFXDM":"1","KKMC":"中生大道与静湖南路交口"},{"KKBH":"720881004000","HPHM":"晋MVH391","JGSK":"2021-04-01 12:53:12.629","CDBH":"1","XSFX":"由东向西","XSFXDM":"1","KKMC":"海旭道与永盛路交口"},{"KKBH":"610276124","HPHM":"津HZ5317","JGSK":"2021-04-01 12:53:12.714","CDBH":"7","XSFX":"由南向北","XSFXDM":"3","KKMC":"中新大道与中生大道交口"},{"KKBH":"610276125","HPHM":"冀J0Y1F3","JGSK":"2021-04-01 12:53:12.724","CDBH":"8","XSFX":"由北向南","XSFXDM":"4","KKMC":"中新大道与和顺路交口"},{"KKBH":"720891003000","HPHM":"车牌","JGSK":"2021-04-01 12:53:12.738","CDBH":"1","XSFX":"由东向西","XSFXDM":"1","KKMC":"海博道与安正路交口"},{"KKBH":"610256112","HPHM":"鲁R6H09Q","JGSK":"2021-04-01 12:53:12.793","CDBH":"4","XSFX":"由西向东","XSFXDM":"2","KKMC":"中天大道与中津大道交口"},{"KKBH":"610276125","HPHM":"津FAN883","JGSK":"2021-04-01 12:53:12.918","CDBH":"5","XSFX":"由南向北","XSFXDM":"3","KKMC":"中新大道与和顺路交口"},{"KKBH":"6102661220000","HPHM":"豫JQ9672","JGSK":"2021-04-01 12:53:12.944","CDBH":"1","XSFX":"由西向东","XSFXDM":"2","KKMC":"生态城中生大道故道河一桥西向东上桥处正向"},{"KKBH":"610266118","HPHM":"津RMX109","JGSK":"2021-04-01 12:53:13.016","CDBH":"11","XSFX":"由北向南","XSFXDM":"4","KKMC":"中生大道与和畅路交口"},{"KKBH":"610266117","HPHM":"津A9Q963","JGSK":"2021-04-01 12:53:13.022","CDBH":"9","XSFX":"由南向北","XSFXDM":"3","KKMC":"中生大道与和韵路交口"},{"KKBH":"7208710020000","HPHM":"津C063U5","JGSK":"2021-04-01 12:53:13.034","CDBH":"8","XSFX":"由北向南","XSFXDM":"4","KKMC":"安正路与芳菲路交口正向"},{"KKBH":"720871002000","HPHM":"津HRE018","JGSK":"2021-04-01 12:53:13.048","CDBH":"5","XSFX":"由南向北","XSFXDM":"3","KKMC":"安正路与芳菲路交口"},{"KKBH":"711","HPHM":"津ADM9162","JGSK":"2021-04-01 12:53:13.109","CDBH":"5","XSFX":"由南向北","XSFXDM":"3","KKMC":"不礼让行人中新大道与和旭路交口"},{"KKBH":"610391007","HPHM":"车牌","JGSK":"2021-04-01 12:53:13.134","CDBH":"3","XSFX":"由东向西","XSFXDM":"1","KKMC":"和韵路与和风路交口"},{"KKBH":"610266117","HPHM":"津DHX366","JGSK":"2021-04-01 12:53:13.167","CDBH":"11","XSFX":"由北向南","XSFXDM":"4","KKMC":"中生大道与和韵路交口"},{"KKBH":"610276124","HPHM":"苏EMM877","JGSK":"2021-04-01 12:53:13.296","CDBH":"10","XSFX":"由北向南","XSFXDM":"4","KKMC":"中新大道与中生大道交口"},{"KKBH":"720891004000","HPHM":"津CA2535","JGSK":"2021-04-01 12:53:13.298","CDBH":"5","XSFX":"由西向东","XSFXDM":"2","KKMC":"海博道与安平路交口"},{"KKBH":"7208910050000","HPHM":"冀BM389H","JGSK":"2021-04-01 12:53:13.411","CDBH":"8","XSFX":"由南向北","XSFXDM":"3","KKMC":"海博道与安明路交口正向"},{"KKBH":"610276125","HPHM":"津JHG118","JGSK":"2021-04-01 12:53:13.451","CDBH":"4","XSFX":"由南向北","XSFXDM":"3","KKMC":"中新大道与和顺路交口"},{"KKBH":"610256116","HPHM":"车牌","JGSK":"2021-04-01 12:53:13.458","CDBH":"8","XSFX":"由南向北","XSFXDM":"3","KKMC":"中天大道与和顺路交口"},{"KKBH":"610266117","HPHM":"车牌","JGSK":"2021-04-01 12:53:13.47","CDBH":"12","XSFX":"由北向南","XSFXDM":"4","KKMC":"中生大道与和韵路交口"},{"KKBH":"720881002000","HPHM":"津RYY139","JGSK":"2021-04-01 12:53:13.54","CDBH":"3","XSFX":"由东向西","XSFXDM":"1","KKMC":"海旭道与安正路交口"},{"KKBH":"610256113","HPHM":"津AD9895","JGSK":"2021-04-01 12:53:13.667","CDBH":"6","XSFX":"由南向北","XSFXDM":"3","KKMC":"中天大道与和风路交口"},{"KKBH":"711","HPHM":"晋LK8697","JGSK":"2021-04-01 12:53:13.669","CDBH":"2","XSFX":"由东向西","XSFXDM":"1","KKMC":"不礼让行人中新大道与和旭路交口"},{"KKBH":"720891006000","HPHM":"津A19K97","JGSK":"2021-04-01 12:53:13.674","CDBH":"5","XSFX":"由西向东","XSFXDM":"2","KKMC":"海博道与永盛路交口"},{"KKBH":"610266118","HPHM":"津NKM801","JGSK":"2021-04-01 12:53:13.746","CDBH":"3","XSFX":"由东向西","XSFXDM":"1","KKMC":"中生大道与和畅路交口"},{"KKBH":"720571004000","HPHM":"津C69H97","JGSK":"2021-04-01 12:53:13.905","CDBH":"1","XSFX":"由东向西","XSFXDM":"1","KKMC":"动漫东路与动漫中路交口"},{"KKBH":"610276124","HPHM":"鲁J7986N","JGSK":"2021-04-01 12:53:13.989","CDBH":"10","XSFX":"由北向南","XSFXDM":"4","KKMC":"中新大道与中生大道交口"},{"KKBH":"610276124","HPHM":"津RNY076","JGSK":"2021-04-01 12:53:13.992","CDBH":"4","XSFX":"由西向东","XSFXDM":"2","KKMC":"中新大道与中生大道交口"},{"KKBH":"720881002000","HPHM":"津A7M506","JGSK":"2021-04-01 12:53:14.089","CDBH":"7","XSFX":"由西向东","XSFXDM":"2","KKMC":"海旭道与安正路交口"},{"KKBH":"610266118","HPHM":"蒙DAP115","JGSK":"2021-04-01 12:53:14.232","CDBH":"7","XSFX":"由南向北","XSFXDM":"3","KKMC":"中生大道与和畅路交口"},{"KKBH":"610276124","HPHM":"津NFL021","JGSK":"2021-04-01 12:53:14.418","CDBH":"11","XSFX":"由北向南","XSFXDM":"4","KKMC":"中新大道与中生大道交口"},{"KKBH":"610266118","HPHM":"津AF19245","JGSK":"2021-04-01 12:53:14.426","CDBH":"4","XSFX":"由西向东","XSFXDM":"2","KKMC":"中生大道与和畅路交口"},{"KKBH":"7205610020000","HPHM":"津C37A36","JGSK":"2021-04-01 12:53:14.496","CDBH":"6","XSFX":"由北向南","XSFXDM":"4","KKMC":"动漫北路与文三路交口正向"},{"KKBH":"610266118","HPHM":"津A04Q66","JGSK":"2021-04-01 12:53:14.546","CDBH":"2","XSFX":"由东向西","XSFXDM":"1","KKMC":"中生大道与和畅路交口"},{"KKBH":"610276124","HPHM":"浙AG7T97","JGSK":"2021-04-01 12:53:14.554","CDBH":"8","XSFX":"由南向北","XSFXDM":"3","KKMC":"中新大道与中生大道交口"},{"KKBH":"6102610040000","HPHM":"津G43789","JGSK":"2021-04-01 12:53:14.835","CDBH":"1","XSFX":"由东向西","XSFXDM":"1","KKMC":"中生大道与静湖西路（北侧）正向"},{"KKBH":"720891003000","HPHM":"车牌","JGSK":"2021-04-01 12:53:14.897","CDBH":"2","XSFX":"由东向西","XSFXDM":"1","KKMC":"海博道与安正路交口"},{"KKBH":"720891008000","HPHM":"津C9T516","JGSK":"2021-04-01 12:53:15.227","CDBH":"3","XSFX":"由东向西","XSFXDM":"1","KKMC":"海博道与荣盛路交口"},{"KKBH":"7280310020000","HPHM":"车牌","JGSK":"2021-04-01 12:53:15.244","CDBH":"6","XSFX":"由南向北","XSFXDM":"3","KKMC":"动漫中路与文一路交口正向"},{"KKBH":"610276125","HPHM":"津GGG369","JGSK":"2021-04-01 12:53:15.286","CDBH":"8","XSFX":"由北向南","XSFXDM":"4","KKMC":"中新大道与和顺路交口"},{"KKBH":"610276124","HPHM":"津MMD820","JGSK":"2021-04-01 12:53:15.349","CDBH":"7","XSFX":"由南向北","XSFXDM":"3","KKMC":"中新大道与中生大道交口"},{"KKBH":"7208910050000","HPHM":"津ADH5511","JGSK":"2021-04-01 12:53:15.362","CDBH":"7","XSFX":"由西向东","XSFXDM":"2","KKMC":"海博道与安明路交口正向"},{"KKBH":"610391007","HPHM":"津C751M5","JGSK":"2021-04-01 12:53:15.478","CDBH":"4","XSFX":"由西向东","XSFXDM":"2","KKMC":"和韵路与和风路交口"},{"KKBH":"610256115","HPHM":"津G03056","JGSK":"2021-04-01 12:53:15.522","CDBH":"5","XSFX":"由西向东","XSFXDM":"2","KKMC":"中天大道与中生大道交口"},{"KKBH":"610266122000","HPHM":"豫JQ9672","JGSK":"2021-04-01 12:53:15.524","CDBH":"1","XSFX":"由西向东","XSFXDM":"2","KKMC":"生态城中生大道故道河一桥西向东上桥处"},{"KKBH":"610266118","HPHM":"津E10398","JGSK":"2021-04-01 12:53:15.672","CDBH":"8","XSFX":"由南向北","XSFXDM":"3","KKMC":"中生大道与和畅路交口"},{"KKBH":"610276125","HPHM":"辽LJ4995","JGSK":"2021-04-01 12:53:15.688","CDBH":"8","XSFX":"由北向南","XSFXDM":"4","KKMC":"中新大道与和顺路交口"},{"KKBH":"610256114","HPHM":"津NPF939","JGSK":"2021-04-01 12:53:15.783","CDBH":"9","XSFX":"由北向南","XSFXDM":"4","KKMC":"中天大道与和旭路交口"},{"KKBH":"720891003000","HPHM":"车牌","JGSK":"2021-04-01 12:53:15.86","CDBH":"9","XSFX":"由南向北","XSFXDM":"3","KKMC":"海博道与安正路交口"},{"KKBH":"7208710020000","HPHM":"津ADE5099","JGSK":"2021-04-01 12:53:15.928","CDBH":"9","XSFX":"由北向南","XSFXDM":"4","KKMC":"安正路与芳菲路交口正向"},{"KKBH":"610261005000","HPHM":"津C5W772","JGSK":"2021-04-01 12:53:15.93","CDBH":"2","XSFX":"由南向北","XSFXDM":"3","KKMC":"中生大道与静湖西路（南侧）"},{"KKBH":"720881002000","HPHM":"津AAN108","JGSK":"2021-04-01 12:53:15.934","CDBH":"4","XSFX":"由东向西","XSFXDM":"1","KKMC":"海旭道与安正路交口"},{"KKBH":"6071310030000","HPHM":"津FLV816","JGSK":"2021-04-01 12:53:15.938","CDBH":"2","XSFX":"由东向西","XSFXDM":"1","KKMC":"中央大道与海旭道交口正向"},{"KKBH":"7208910040000","HPHM":"车牌","JGSK":"2021-04-01 12:53:16.108","CDBH":"4","XSFX":"由西向东","XSFXDM":"2","KKMC":"海博道与安平路交口正向"},{"KKBH":"7280310020000","HPHM":"车牌","JGSK":"2021-04-01 12:53:16.164","CDBH":"8","XSFX":"由北向南","XSFXDM":"4","KKMC":"动漫中路与文一路交口正向"},{"KKBH":"610276124","HPHM":"津KQY117","JGSK":"2021-04-01 12:53:16.336","CDBH":"10","XSFX":"由北向南","XSFXDM":"4","KKMC":"中新大道与中生大道交口"},{"KKBH":"610276124","HPHM":"川SB1201","JGSK":"2021-04-01 12:53:16.352","CDBH":"3","XSFX":"由东向西","XSFXDM":"1","KKMC":"中新大道与中生大道交口"},{"KKBH":"610256114","HPHM":"津RMF648","JGSK":"2021-04-01 12:53:16.492","CDBH":"7","XSFX":"由北向南","XSFXDM":"4","KKMC":"中天大道与和旭路交口"},{"KKBH":"711","HPHM":"京PQ0Y76","JGSK":"2021-04-01 12:53:16.544","CDBH":"5","XSFX":"由南向北","XSFXDM":"3","KKMC":"不礼让行人中新大道与和旭路交口"},{"KKBH":"728031006000","HPHM":"津JHR208","JGSK":"2021-04-01 12:53:16.754","CDBH":"8","XSFX":"由北向南","XSFXDM":"4","KKMC":"动漫中路与文三路交口"},{"KKBH":"610391008","HPHM":"冀FL08R9","JGSK":"2021-04-01 12:53:16.905","CDBH":"4","XSFX":"由西向东","XSFXDM":"2","KKMC":"和韵路与和旭路交口"},{"KKBH":"610266117","HPHM":"津DHX366","JGSK":"2021-04-01 12:53:16.91","CDBH":"12","XSFX":"由北向南","XSFXDM":"4","KKMC":"中生大道与和韵路交口"},{"KKBH":"7208610030000","HPHM":"津C031T6","JGSK":"2021-04-01 12:53:16.916","CDBH":"2","XSFX":"由东向西","XSFXDM":"1","KKMC":"海晨道与安明路交口正向"},{"KKBH":"720891004000","HPHM":"车牌","JGSK":"2021-04-01 12:53:17.088","CDBH":"9","XSFX":"由南向北","XSFXDM":"3","KKMC":"海博道与安平路交口"},{"KKBH":"7208810020000","HPHM":"津KF6329","JGSK":"2021-04-01 12:53:17.255","CDBH":"9","XSFX":"由南向北","XSFXDM":"3","KKMC":"海旭道与安正路交口正向"},{"KKBH":"610286127","HPHM":"津NLW396","JGSK":"2021-04-01 12:53:17.262","CDBH":"7","XSFX":"由南向北","XSFXDM":"3","KKMC":"中津大道与和畅路交口"},{"KKBH":"7208910060000","HPHM":"津ADL2163","JGSK":"2021-04-01 12:53:17.289","CDBH":"6","XSFX":"由西向东","XSFXDM":"2","KKMC":"海博道与永盛路交口正向"},{"KKBH":"610266118","HPHM":"冀B00D98","JGSK":"2021-04-01 12:53:17.309","CDBH":"1","XSFX":"由东向西","XSFXDM":"1","KKMC":"中生大道与和畅路交口"},{"KKBH":"610256113","HPHM":"津A1W882","JGSK":"2021-04-01 12:53:17.375","CDBH":"1","XSFX":"由西向东","XSFXDM":"2","KKMC":"中天大道与和风路交口"},{"KKBH":"720891005000","HPHM":"冀BM389H","JGSK":"2021-04-01 12:53:17.459","CDBH":"8","XSFX":"由南向北","XSFXDM":"3","KKMC":"海博道与安明路交口"},{"KKBH":"610276125","HPHM":"津JSG408","JGSK":"2021-04-01 12:53:17.731","CDBH":"7","XSFX":"由北向南","XSFXDM":"4","KKMC":"中新大道与和顺路交口"},{"KKBH":"720881002000","HPHM":"津A7Q379","JGSK":"2021-04-01 12:53:18.033","CDBH":"9","XSFX":"由南向北","XSFXDM":"3","KKMC":"海旭道与安正路交口"},{"KKBH":"7208810050000","HPHM":"津NET808","JGSK":"2021-04-01 12:53:18.054","CDBH":"5","XSFX":"由西向东","XSFXDM":"2","KKMC":"海旭道与明盛路交口正向"},{"KKBH":"720891003000","HPHM":"车牌","JGSK":"2021-04-01 12:53:18.095","CDBH":"2","XSFX":"由东向西","XSFXDM":"1","KKMC":"海博道与安正路交口"},{"KKBH":"610266118","HPHM":"津AF19245","JGSK":"2021-04-01 12:53:18.258","CDBH":"4","XSFX":"由西向东","XSFXDM":"2","KKMC":"中生大道与和畅路交口"},{"KKBH":"6071310030000","HPHM":"津GFA500","JGSK":"2021-04-01 12:53:18.376","CDBH":"2","XSFX":"由东向西","XSFXDM":"1","KKMC":"中央大道与海旭道交口正向"},{"KKBH":"610401005","HPHM":"鄂H33P78","JGSK":"2021-04-01 12:53:18.391","CDBH":"8","XSFX":"由南向北","XSFXDM":"3","KKMC":"和畅路与和顺路交口"},{"KKBH":"610261004000","HPHM":"津GPV986","JGSK":"2021-04-01 12:53:18.454","CDBH":"3","XSFX":"由南向北","XSFXDM":"3","KKMC":"中生大道与静湖西路（北侧）"},{"KKBH":"7208610030000","HPHM":"鄂A6V3V3","JGSK":"2021-04-01 12:53:18.576","CDBH":"2","XSFX":"由东向西","XSFXDM":"1","KKMC":"海晨道与安明路交口正向"},{"KKBH":"711","HPHM":"云CPW766","JGSK":"2021-04-01 12:53:18.626","CDBH":"2","XSFX":"由东向西","XSFXDM":"1","KKMC":"不礼让行人中新大道与和旭路交口"},{"KKBH":"610286127","HPHM":"津NYT530","JGSK":"2021-04-01 12:53:18.639","CDBH":"6","XSFX":"由西向东","XSFXDM":"2","KKMC":"中津大道与和畅路交口"},{"KKBH":"610276126","HPHM":"津FYB789","JGSK":"2021-04-01 12:53:18.679","CDBH":"5","XSFX":"由南向北","XSFXDM":"3","KKMC":"中新大道与和意路交口"},{"KKBH":"7208910050000","HPHM":"津FBL798","JGSK":"2021-04-01 12:53:18.728","CDBH":"8","XSFX":"由南向北","XSFXDM":"3","KKMC":"海博道与安明路交口正向"},{"KKBH":"610286127","HPHM":"津ADH5158","JGSK":"2021-04-01 12:53:18.771","CDBH":"4","XSFX":"由西向东","XSFXDM":"2","KKMC":"中津大道与和畅路交口"},{"KKBH":"610266118","HPHM":"津ADB6363","JGSK":"2021-04-01 12:53:18.781","CDBH":"8","XSFX":"由南向北","XSFXDM":"3","KKMC":"中生大道与和畅路交口"},{"KKBH":"610256112","HPHM":"津C7Z356","JGSK":"2021-04-01 12:53:18.851","CDBH":"2","XSFX":"由东向西","XSFXDM":"1","KKMC":"中天大道与中津大道交口"},{"KKBH":"728031002000","HPHM":"津DYS133","JGSK":"2021-04-01 12:53:18.887","CDBH":"2","XSFX":"由东向西","XSFXDM":"1","KKMC":"动漫中路与文一路交口"},{"KKBH":"610401004","HPHM":"津HSX891","JGSK":"2021-04-01 12:53:19.055","CDBH":"1","XSFX":"由东向西","XSFXDM":"1","KKMC":"和畅路与和风路交口"},{"KKBH":"711","HPHM":"冀RU0Q80","JGSK":"2021-04-01 12:53:19.128","CDBH":"8","XSFX":"由北向南","XSFXDM":"4","KKMC":"不礼让行人中新大道与和旭路交口"},{"KKBH":"610261004000","HPHM":"津G43789","JGSK":"2021-04-01 12:53:19.246","CDBH":"1","XSFX":"由东向西","XSFXDM":"1","KKMC":"中生大道与静湖西路（北侧）"},{"KKBH":"610276126","HPHM":"辽B61VW5","JGSK":"2021-04-01 12:53:19.262","CDBH":"4","XSFX":"由南向北","XSFXDM":"3","KKMC":"中新大道与和意路交口"},{"KKBH":"720561002000","HPHM":"津C37A36","JGSK":"2021-04-01 12:53:19.337","CDBH":"6","XSFX":"由北向南","XSFXDM":"4","KKMC":"动漫北路与文三路交口"},{"KKBH":"610276124","HPHM":"鲁J7986N","JGSK":"2021-04-01 12:53:19.376","CDBH":"10","XSFX":"由北向南","XSFXDM":"4","KKMC":"中新大道与中生大道交口"},{"KKBH":"7208910050000","HPHM":"津REK782","JGSK":"2021-04-01 12:53:19.4","CDBH":"6","XSFX":"由西向东","XSFXDM":"2","KKMC":"海博道与安明路交口正向"},{"KKBH":"720881005000","HPHM":"津RF1716","JGSK":"2021-04-01 12:53:19.438","CDBH":"2","XSFX":"由东向西","XSFXDM":"1","KKMC":"海旭道与明盛路交口"},{"KKBH":"610256114","HPHM":"津NPF939","JGSK":"2021-04-01 12:53:19.446","CDBH":"9","XSFX":"由北向南","XSFXDM":"4","KKMC":"中天大道与和旭路交口"},{"KKBH":"610266118","HPHM":"晋MFU799","JGSK":"2021-04-01 12:53:19.458","CDBH":"3","XSFX":"由东向西","XSFXDM":"1","KKMC":"中生大道与和畅路交口"},{"KKBH":"7280310030000","HPHM":"车牌","JGSK":"2021-04-01 12:53:19.464","CDBH":"1","XSFX":"由东向西","XSFXDM":"1","KKMC":"动漫中路与文二路交口正向"},{"KKBH":"610401004","HPHM":"津ADH8755","JGSK":"2021-04-01 12:53:19.947","CDBH":"10","XSFX":"由北向南","XSFXDM":"4","KKMC":"和畅路与和风路交口"},{"KKBH":"6102610040000","HPHM":"辽C3881W","JGSK":"2021-04-01 12:53:20.145","CDBH":"6","XSFX":"由北向南","XSFXDM":"4","KKMC":"中生大道与静湖西路（北侧）正向"},{"KKBH":"7205710040000","HPHM":"津KX7890","JGSK":"2021-04-01 12:53:20.16","CDBH":"3","XSFX":"由西向东","XSFXDM":"2","KKMC":"动漫东路与动漫中路交口正向"},{"KKBH":"610266117","HPHM":"津JK2932","JGSK":"2021-04-01 12:53:20.23","CDBH":"4","XSFX":"由西向东","XSFXDM":"2","KKMC":"中生大道与和韵路交口"},{"KKBH":"720861003000","HPHM":"津C031T6","JGSK":"2021-04-01 12:53:20.26","CDBH":"2","XSFX":"由东向西","XSFXDM":"1","KKMC":"海晨道与安明路交口"},{"KKBH":"720891005000","HPHM":"津ADH5511","JGSK":"2021-04-01 12:53:20.281","CDBH":"7","XSFX":"由西向东","XSFXDM":"2","KKMC":"海博道与安明路交口"},{"KKBH":"610266118","HPHM":"冀B00D98","JGSK":"2021-04-01 12:53:20.3","CDBH":"1","XSFX":"由东向西","XSFXDM":"1","KKMC":"中生大道与和畅路交口"},{"KKBH":"610271010","HPHM":"津DWD565","JGSK":"2021-04-01 12:53:20.758","CDBH":"7","XSFX":"由北向南","XSFXDM":"4","KKMC":"中新大道与华五路交口"},{"KKBH":"610276124","HPHM":"津MQM535","JGSK":"2021-04-01 12:53:20.802","CDBH":"7","XSFX":"由南向北","XSFXDM":"3","KKMC":"中新大道与中生大道交口"},{"KKBH":"610256113","HPHM":"车牌","JGSK":"2021-04-01 12:53:20.878","CDBH":"6","XSFX":"由南向北","XSFXDM":"3","KKMC":"中天大道与和风路交口"},{"KKBH":"610256113","HPHM":"津NN8263","JGSK":"2021-04-01 12:53:20.879","CDBH":"4","XSFX":"由南向北","XSFXDM":"3","KKMC":"中天大道与和风路交口"},{"KKBH":"610266117","HPHM":"车牌","JGSK":"2021-04-01 12:53:21.03","CDBH":"3","XSFX":"由东向西","XSFXDM":"1","KKMC":"中生大道与和韵路交口"},{"KKBH":"610256113","HPHM":"车牌","JGSK":"2021-04-01 12:53:21.186","CDBH":"6","XSFX":"由南向北","XSFXDM":"3","KKMC":"中天大道与和风路交口"},{"KKBH":"720871002000","HPHM":"津C063U5","JGSK":"2021-04-01 12:53:21.195","CDBH":"8","XSFX":"由北向南","XSFXDM":"4","KKMC":"安正路与芳菲路交口"},{"KKBH":"7208610030000","HPHM":"津AF14818","JGSK":"2021-04-01 12:53:21.489","CDBH":"5","XSFX":"由西向东","XSFXDM":"2","KKMC":"海晨道与安明路交口正向"},{"KKBH":"610256112","HPHM":"津ATV059","JGSK":"2021-04-01 12:53:21.572","CDBH":"6","XSFX":"由西向东","XSFXDM":"2","KKMC":"中天大道与中津大道交口"},{"KKBH":"610276125","HPHM":"津JHG118","JGSK":"2021-04-01 12:53:21.598","CDBH":"4","XSFX":"由南向北","XSFXDM":"3","KKMC":"中新大道与和顺路交口"},{"KKBH":"7208810050000","HPHM":"津AUL326","JGSK":"2021-04-01 12:53:21.675","CDBH":"2","XSFX":"由东向西","XSFXDM":"1","KKMC":"海旭道与明盛路交口正向"},{"KKBH":"720871002000","HPHM":"津ADE5099","JGSK":"2021-04-01 12:53:21.756","CDBH":"9","XSFX":"由北向南","XSFXDM":"4","KKMC":"安正路与芳菲路交口"},{"KKBH":"610391007","HPHM":"津C751M5","JGSK":"2021-04-01 12:53:21.845","CDBH":"5","XSFX":"由西向东","XSFXDM":"2","KKMC":"和韵路与和风路交口"},{"KKBH":"720891003000","HPHM":"车牌","JGSK":"2021-04-01 12:53:22.015","CDBH":"7","XSFX":"由南向北","XSFXDM":"3","KKMC":"海博道与安正路交口"},{"KKBH":"711","HPHM":"蒙DWY805","JGSK":"2021-04-01 12:53:22.062","CDBH":"5","XSFX":"由南向北","XSFXDM":"3","KKMC":"不礼让行人中新大道与和旭路交口"},{"KKBH":"7209010020000","HPHM":"鲁M127W5","JGSK":"2021-04-01 12:53:22.126","CDBH":"1","XSFX":"由东向西","XSFXDM":"1","KKMC":"玉林道与安正路交口正向"},{"KKBH":"610286127","HPHM":"津NLW396","JGSK":"2021-04-01 12:53:22.164","CDBH":"7","XSFX":"由南向北","XSFXDM":"3","KKMC":"中津大道与和畅路交口"},{"KKBH":"720861003000","HPHM":"鄂A6V3V3","JGSK":"2021-04-01 12:53:22.177","CDBH":"2","XSFX":"由东向西","XSFXDM":"1","KKMC":"海晨道与安明路交口"},{"KKBH":"610276126","HPHM":"津RUB510","JGSK":"2021-04-01 12:53:22.257","CDBH":"8","XSFX":"由北向南","XSFXDM":"4","KKMC":"中新大道与和意路交口"},{"KKBH":"720891005000","HPHM":"津FBL798","JGSK":"2021-04-01 12:53:22.259","CDBH":"8","XSFX":"由南向北","XSFXDM":"3","KKMC":"海博道与安明路交口"},{"KKBH":"610256112","HPHM":"津A8U376","JGSK":"2021-04-01 12:53:22.325","CDBH":"4","XSFX":"由西向东","XSFXDM":"2","KKMC":"中天大道与中津大道交口"},{"KKBH":"610271010","HPHM":"冀J7FE66","JGSK":"2021-04-01 12:53:22.353","CDBH":"7","XSFX":"由北向南","XSFXDM":"4","KKMC":"中新大道与华五路交口"},{"KKBH":"720891006000","HPHM":"津ADL2163","JGSK":"2021-04-01 12:53:22.47","CDBH":"6","XSFX":"由西向东","XSFXDM":"2","KKMC":"海博道与永盛路交口"},{"KKBH":"720891004000","HPHM":"津AN7852","JGSK":"2021-04-01 12:53:22.569","CDBH":"5","XSFX":"由西向东","XSFXDM":"2","KKMC":"海博道与安平路交口"},{"KKBH":"610256115","HPHM":"冀FMK645","JGSK":"2021-04-01 12:53:22.625","CDBH":"9","XSFX":"由南向北","XSFXDM":"3","KKMC":"中天大道与中生大道交口"},{"KKBH":"610256113","HPHM":"津A00755D","JGSK":"2021-04-01 12:53:22.708","CDBH":"4","XSFX":"由南向北","XSFXDM":"3","KKMC":"中天大道与和风路交口"},{"KKBH":"7208610030000","HPHM":"津CA5306","JGSK":"2021-04-01 12:53:22.804","CDBH":"2","XSFX":"由东向西","XSFXDM":"1","KKMC":"海晨道与安明路交口正向"},{"KKBH":"610391007","HPHM":"湘CS4397","JGSK":"2021-04-01 12:53:22.805","CDBH":"4","XSFX":"由西向东","XSFXDM":"2","KKMC":"和韵路与和风路交口"},{"KKBH":"7280310020000","HPHM":"津C69H97","JGSK":"2021-04-01 12:53:22.876","CDBH":"5","XSFX":"由南向北","XSFXDM":"3","KKMC":"动漫中路与文一路交口正向"},{"KKBH":"610286127","HPHM":"津ADH5158","JGSK":"2021-04-01 12:53:22.879","CDBH":"5","XSFX":"由西向东","XSFXDM":"2","KKMC":"中津大道与和畅路交口"},{"KKBH":"610266118","HPHM":"蒙DAP115","JGSK":"2021-04-01 12:53:22.908","CDBH":"7","XSFX":"由南向北","XSFXDM":"3","KKMC":"中生大道与和畅路交口"},{"KKBH":"720881002000","HPHM":"津KF6329","JGSK":"2021-04-01 12:53:23.07","CDBH":"10","XSFX":"由南向北","XSFXDM":"3","KKMC":"海旭道与安正路交口"},{"KKBH":"610266118","HPHM":"津E10398","JGSK":"2021-04-01 12:53:23.148","CDBH":"8","XSFX":"由南向北","XSFXDM":"3","KKMC":"中生大道与和畅路交口"},{"KKBH":"711","HPHM":"津A7770警","JGSK":"2021-04-01 12:53:23.207","CDBH":"7","XSFX":"由北向南","XSFXDM":"4","KKMC":"不礼让行人中新大道与和旭路交口"},{"KKBH":"7205410040000","HPHM":"车牌","JGSK":"2021-04-01 12:53:23.283","CDBH":"4","XSFX":"由西向东","XSFXDM":"2","KKMC":"动漫环路东与动漫中路交口正向"},{"KKBH":"6071310030000","HPHM":"津AU6668","JGSK":"2021-04-01 12:53:23.383","CDBH":"1","XSFX":"由东向西","XSFXDM":"1","KKMC":"中央大道与海旭道交口正向"},{"KKBH":"610256113","HPHM":"津JMF396","JGSK":"2021-04-01 12:53:23.842","CDBH":"2","XSFX":"由西向东","XSFXDM":"2","KKMC":"中天大道与和风路交口"},{"KKBH":"610276124","HPHM":"津MQM535","JGSK":"2021-04-01 12:53:23.908","CDBH":"7","XSFX":"由南向北","XSFXDM":"3","KKMC":"中新大道与中生大道交口"},{"KKBH":"610261004000","HPHM":"辽C3881W","JGSK":"2021-04-01 12:53:23.956","CDBH":"6","XSFX":"由北向南","XSFXDM":"4","KKMC":"中生大道与静湖西路（北侧）"},{"KKBH":"610391008","HPHM":"冀FL08R9","JGSK":"2021-04-01 12:53:23.982","CDBH":"4","XSFX":"由西向东","XSFXDM":"2","KKMC":"和韵路与和旭路交口"},{"KKBH":"610256113","HPHM":"津NN8263","JGSK":"2021-04-01 12:53:23.987","CDBH":"4","XSFX":"由南向北","XSFXDM":"3","KKMC":"中天大道与和风路交口"},{"KKBH":"610266118","HPHM":"苏D18L13","JGSK":"2021-04-01 12:53:24.11","CDBH":"2","XSFX":"由东向西","XSFXDM":"1","KKMC":"中生大道与和畅路交口"},{"KKBH":"610261005000","HPHM":"津C87385","JGSK":"2021-04-01 12:53:24.168","CDBH":"2","XSFX":"由南向北","XSFXDM":"3","KKMC":"中生大道与静湖西路（南侧）"},{"KKBH":"610256115","HPHM":"津HRS336","JGSK":"2021-04-01 12:53:24.207","CDBH":"2","XSFX":"由东向西","XSFXDM":"1","KKMC":"中天大道与中生大道交口"},{"KKBH":"610401004","HPHM":"津HSX891","JGSK":"2021-04-01 12:53:24.257","CDBH":"2","XSFX":"由东向西","XSFXDM":"1","KKMC":"和畅路与和风路交口"},{"KKBH":"6071310030000","HPHM":"冀GBS871","JGSK":"2021-04-01 12:53:24.294","CDBH":"3","XSFX":"由东向西","XSFXDM":"1","KKMC":"中央大道与海旭道交口正向"},{"KKBH":"610391006","HPHM":"津HL8585","JGSK":"2021-04-01 12:53:24.337","CDBH":"5","XSFX":"由西向东","XSFXDM":"2","KKMC":"和韵路与和意路交口"},{"KKBH":"610256113","HPHM":"津A1W882","JGSK":"2021-04-01 12:53:24.437","CDBH":"1","XSFX":"由西向东","XSFXDM":"2","KKMC":"中天大道与和风路交口"},{"KKBH":"610256114","HPHM":"津MAJ396","JGSK":"2021-04-01 12:53:24.648","CDBH":"5","XSFX":"由南向北","XSFXDM":"3","KKMC":"中天大道与和旭路交口"},{"KKBH":"7208810040000","HPHM":"津DKF815","JGSK":"2021-04-01 12:53:24.79","CDBH":"2","XSFX":"由东向西","XSFXDM":"1","KKMC":"海旭道与永盛路交口正向"},{"KKBH":"610271008","HPHM":"车牌","JGSK":"2021-04-01 12:53:24.852","CDBH":"2","XSFX":"由南向北","XSFXDM":"3","KKMC":"中新大道与航母主题公园支路交口"},{"KKBH":"610401004","HPHM":"津ADH8755","JGSK":"2021-04-01 12:53:24.911","CDBH":"10","XSFX":"由北向南","XSFXDM":"4","KKMC":"和畅路与和风路交口"},{"KKBH":"610271010","HPHM":"津DWD565","JGSK":"2021-04-01 12:53:24.976","CDBH":"7","XSFX":"由北向南","XSFXDM":"4","KKMC":"中新大道与华五路交口"},{"KKBH":"728031003000","HPHM":"津C316A1","JGSK":"2021-04-01 12:53:25.005","CDBH":"2","XSFX":"由东向西","XSFXDM":"1","KKMC":"动漫中路与文二路交口"},{"KKBH":"7208610030000","HPHM":"津AU6611","JGSK":"2021-04-01 12:53:25.066","CDBH":"11","XSFX":"由北向南","XSFXDM":"4","KKMC":"海晨道与安明路交口正向"},{"KKBH":"610261005000","HPHM":"津RT7518","JGSK":"2021-04-01 12:53:25.125","CDBH":"2","XSFX":"由南向北","XSFXDM":"3","KKMC":"中生大道与静湖西路（南侧）"},{"KKBH":"610266118","HPHM":"津ADN6363","JGSK":"2021-04-01 12:53:25.147","CDBH":"9","XSFX":"由南向北","XSFXDM":"3","KKMC":"中生大道与和畅路交口"},{"KKBH":"610276126","HPHM":"辽B61VW5","JGSK":"2021-04-01 12:53:25.159","CDBH":"4","XSFX":"由南向北","XSFXDM":"3","KKMC":"中新大道与和意路交口"},{"KKBH":"7208810060000","HPHM":"津ANC416","JGSK":"2021-04-01 12:53:25.234","CDBH":"4","XSFX":"由南向北","XSFXDM":"3","KKMC":"海旭道与庄盛路交口正向"},{"KKBH":"610286127","HPHM":"津E26985","JGSK":"2021-04-01 12:53:25.263","CDBH":"5","XSFX":"由西向东","XSFXDM":"2","KKMC":"中津大道与和畅路交口"},{"KKBH":"610256113","HPHM":"车牌","JGSK":"2021-04-01 12:53:25.267","CDBH":"6","XSFX":"由南向北","XSFXDM":"3","KKMC":"中天大道与和风路交口"},{"KKBH":"720861003000","HPHM":"津AF14818","JGSK":"2021-04-01 12:53:25.279","CDBH":"5","XSFX":"由西向东","XSFXDM":"2","KKMC":"海晨道与安明路交口"},{"KKBH":"610251002","HPHM":"冀R97298","JGSK":"2021-04-01 12:53:25.299","CDBH":"10","XSFX":"由北向南","XSFXDM":"4","KKMC":"中天大道与和睦路交口"},{"KKBH":"720891005000","HPHM":"津REK782","JGSK":"2021-04-01 12:53:25.639","CDBH":"6","XSFX":"由西向东","XSFXDM":"2","KKMC":"海博道与安明路交口"},{"KKBH":"610271008","HPHM":"车牌","JGSK":"2021-04-01 12:53:25.65","CDBH":"2","XSFX":"由南向北","XSFXDM":"3","KKMC":"中新大道与航母主题公园支路交口"},{"KKBH":"711","HPHM":"津C821H5","JGSK":"2021-04-01 12:53:25.743","CDBH":"2","XSFX":"由东向西","XSFXDM":"1","KKMC":"不礼让行人中新大道与和旭路交口"},{"KKBH":"610276125","HPHM":"津RSK516","JGSK":"2021-04-01 12:53:25.799","CDBH":"7","XSFX":"由北向南","XSFXDM":"4","KKMC":"中新大道与和顺路交口"},{"KKBH":"7280310020000","HPHM":"车牌","JGSK":"2021-04-01 12:53:25.81","CDBH":"6","XSFX":"由南向北","XSFXDM":"3","KKMC":"动漫中路与文一路交口正向"},{"KKBH":"610276124","HPHM":"津AD81015","JGSK":"2021-04-01 12:53:25.819","CDBH":"7","XSFX":"由南向北","XSFXDM":"3","KKMC":"中新大道与中生大道交口"},{"KKBH":"610256113","HPHM":"鲁AP8U55","JGSK":"2021-04-01 12:53:26.046","CDBH":"5","XSFX":"由南向北","XSFXDM":"3","KKMC":"中天大道与和风路交口"},{"KKBH":"610256115","HPHM":"冀B68BM5","JGSK":"2021-04-01 12:53:26.104","CDBH":"3","XSFX":"由东向西","XSFXDM":"1","KKMC":"中天大道与中生大道交口"},{"KKBH":"610256111","HPHM":"津HHM662","JGSK":"2021-04-01 12:53:26.322","CDBH":"9","XSFX":"由北向南","XSFXDM":"4","KKMC":"中天大道与和惠路交口"},{"KKBH":"610271010","HPHM":"津J7FE66","JGSK":"2021-04-01 12:53:26.336","CDBH":"7","XSFX":"由北向南","XSFXDM":"4","KKMC":"中新大道与华五路交口"},{"KKBH":"720571004000","HPHM":"津KX7890","JGSK":"2021-04-01 12:53:26.339","CDBH":"4","XSFX":"由西向东","XSFXDM":"2","KKMC":"动漫东路与动漫中路交口"},{"KKBH":"7208910060000","HPHM":"津KKM883","JGSK":"2021-04-01 12:53:26.418","CDBH":"5","XSFX":"由西向东","XSFXDM":"2","KKMC":"海博道与永盛路交口正向"},{"KKBH":"720891004000","HPHM":"车牌","JGSK":"2021-04-01 12:53:26.528","CDBH":"9","XSFX":"由南向北","XSFXDM":"3","KKMC":"海博道与安平路交口"},{"KKBH":"610266118","HPHM":"苏D18L13","JGSK":"2021-04-01 12:53:26.54","CDBH":"2","XSFX":"由东向西","XSFXDM":"1","KKMC":"中生大道与和畅路交口"},{"KKBH":"610276124","HPHM":"津FTT118","JGSK":"2021-04-01 12:53:26.699","CDBH":"8","XSFX":"由南向北","XSFXDM":"3","KKMC":"中新大道与中生大道交口"},{"KKBH":"610276126","HPHM":"吉AV773F","JGSK":"2021-04-01 12:53:26.7","CDBH":"2","XSFX":"由东向西","XSFXDM":"1","KKMC":"中新大道与和意路交口"},{"KKBH":"610256113","HPHM":"津AUT806","JGSK":"2021-04-01 12:53:26.723","CDBH":"2","XSFX":"由西向东","XSFXDM":"2","KKMC":"中天大道与和风路交口"},{"KKBH":"728031002000","HPHM":"津C69H97","JGSK":"2021-04-01 12:53:26.939","CDBH":"5","XSFX":"由南向北","XSFXDM":"3","KKMC":"动漫中路与文一路交口"},{"KKBH":"711","HPHM":"鲁B30Z1G","JGSK":"2021-04-01 12:53:27.022","CDBH":"2","XSFX":"由东向西","XSFXDM":"1","KKMC":"不礼让行人中新大道与和旭路交口"},{"KKBH":"610256113","HPHM":"津JMF396","JGSK":"2021-04-01 12:53:27.317","CDBH":"2","XSFX":"由西向东","XSFXDM":"2","KKMC":"中天大道与和风路交口"},{"KKBH":"610256113","HPHM":"津AD0755","JGSK":"2021-04-01 12:53:27.343","CDBH":"4","XSFX":"由南向北","XSFXDM":"3","KKMC":"中天大道与和风路交口"},{"KKBH":"610256112","HPHM":"鲁N0856Z","JGSK":"2021-04-01 12:53:27.364","CDBH":"10","XSFX":"由北向南","XSFXDM":"4","KKMC":"中天大道与中津大道交口"},{"KKBH":"7208910050000","HPHM":"冀C81982","JGSK":"2021-04-01 12:53:27.473","CDBH":"4","XSFX":"由东向西","XSFXDM":"1","KKMC":"海博道与安明路交口正向"},{"KKBH":"610266117","HPHM":"津JK2932","JGSK":"2021-04-01 12:53:27.79","CDBH":"4","XSFX":"由西向东","XSFXDM":"2","KKMC":"中生大道与和韵路交口"},{"KKBH":"7205610020000","HPHM":"车牌","JGSK":"2021-04-01 12:53:27.815","CDBH":"2","XSFX":"由东向西","XSFXDM":"1","KKMC":"动漫北路与文三路交口正向"},{"KKBH":"7280310020000","HPHM":"车牌","JGSK":"2021-04-01 12:53:27.85","CDBH":"6","XSFX":"由南向北","XSFXDM":"3","KKMC":"动漫中路与文一路交口正向"},{"KKBH":"720881004000","HPHM":"津DKF815","JGSK":"2021-04-01 12:53:27.902","CDBH":"2","XSFX":"由东向西","XSFXDM":"1","KKMC":"海旭道与永盛路交口"},{"KKBH":"6071310030000","HPHM":"津C5Z551","JGSK":"2021-04-01 12:53:28.012","CDBH":"3","XSFX":"由东向西","XSFXDM":"1","KKMC":"中央大道与海旭道交口正向"},{"KKBH":"610256116","HPHM":"皖L7P281","JGSK":"2021-04-01 12:53:28.019","CDBH":"8","XSFX":"由南向北","XSFXDM":"3","KKMC":"中天大道与和顺路交口"},{"KKBH":"610256115","HPHM":"津HRS336","JGSK":"2021-04-01 12:53:28.191","CDBH":"3","XSFX":"由东向西","XSFXDM":"1","KKMC":"中天大道与中生大道交口"},{"KKBH":"7205710040000","HPHM":"车牌","JGSK":"2021-04-01 12:53:28.276","CDBH":"4","XSFX":"由西向东","XSFXDM":"2","KKMC":"动漫东路与动漫中路交口正向"},{"KKBH":"610276124","HPHM":"冀B3M62E","JGSK":"2021-04-01 12:53:28.307","CDBH":"6","XSFX":"由西向东","XSFXDM":"2","KKMC":"中新大道与中生大道交口"},{"KKBH":"610276125","HPHM":"津JSG408","JGSK":"2021-04-01 12:53:28.401","CDBH":"7","XSFX":"由北向南","XSFXDM":"4","KKMC":"中新大道与和顺路交口"},{"KKBH":"720571001000","HPHM":"车牌","JGSK":"2021-04-01 12:53:28.404","CDBH":"6","XSFX":"由北向南","XSFXDM":"4","KKMC":"动漫东路与文一路交口"},{"KKBH":"610391007","HPHM":"黑M9L556","JGSK":"2021-04-01 12:53:28.541","CDBH":"11","XSFX":"由北向南","XSFXDM":"4","KKMC":"和韵路与和风路交口"},{"KKBH":"6103261420000","HPHM":"津HKL277","JGSK":"2021-04-01 12:53:28.578","CDBH":"13","XSFX":"由北向南","XSFXDM":"4","KKMC":"中成大道与泰七路交口正向"},{"KKBH":"610276126","HPHM":"津RUB510","JGSK":"2021-04-01 12:53:28.623","CDBH":"7","XSFX":"由北向南","XSFXDM":"4","KKMC":"中新大道与和意路交口"},{"KKBH":"610391007","HPHM":"湘CS4397","JGSK":"2021-04-01 12:53:28.645","CDBH":"4","XSFX":"由西向东","XSFXDM":"2","KKMC":"和韵路与和风路交口"},{"KKBH":"610256116","HPHM":"京KG3216","JGSK":"2021-04-01 12:53:28.766","CDBH":"7","XSFX":"由南向北","XSFXDM":"3","KKMC":"中天大道与和顺路交口"},{"KKBH":"7280310060000","HPHM":"车牌","JGSK":"2021-04-01 12:53:28.858","CDBH":"2","XSFX":"由东向西","XSFXDM":"1","KKMC":"动漫中路与文三路交口正向"},{"KKBH":"610276124","HPHM":"津A3D231","JGSK":"2021-04-01 12:53:28.865","CDBH":"8","XSFX":"由南向北","XSFXDM":"3","KKMC":"中新大道与中生大道交口"},{"KKBH":"610266118","HPHM":"津JTN986","JGSK":"2021-04-01 12:53:28.973","CDBH":"2","XSFX":"由东向西","XSFXDM":"1","KKMC":"中生大道与和畅路交口"},{"KKBH":"7209010020000","HPHM":"辽B87CS0","JGSK":"2021-04-01 12:53:29.007","CDBH":"8","XSFX":"由南向北","XSFXDM":"3","KKMC":"玉林道与安正路交口正向"},{"KKBH":"720901002000","HPHM":"鲁M127W5","JGSK":"2021-04-01 12:53:29.068","CDBH":"1","XSFX":"由东向西","XSFXDM":"1","KKMC":"玉林道与安正路交口"},{"KKBH":"610256113","HPHM":"鲁AP8U55","JGSK":"2021-04-01 12:53:29.181","CDBH":"5","XSFX":"由南向北","XSFXDM":"3","KKMC":"中天大道与和风路交口"},{"KKBH":"7205710040000","HPHM":"车牌","JGSK":"2021-04-01 12:53:29.264","CDBH":"6","XSFX":"由北向南","XSFXDM":"4","KKMC":"动漫东路与动漫中路交口正向"},{"KKBH":"610276126","HPHM":"车牌","JGSK":"2021-04-01 12:53:29.28","CDBH":"1","XSFX":"由东向西","XSFXDM":"1","KKMC":"中新大道与和意路交口"},{"KKBH":"7208810050000","HPHM":"车牌","JGSK":"2021-04-01 12:53:29.319","CDBH":"9","XSFX":"由北向南","XSFXDM":"4","KKMC":"海旭道与明盛路交口正向"},{"KKBH":"610256111","HPHM":"津C85X70","JGSK":"2021-04-01 12:53:29.343","CDBH":"1","XSFX":"由西向东","XSFXDM":"2","KKMC":"中天大道与和惠路交口"},{"KKBH":"7208810060000","HPHM":"车牌","JGSK":"2021-04-01 12:53:29.374","CDBH":"4","XSFX":"由南向北","XSFXDM":"3","KKMC":"海旭道与庄盛路交口正向"},{"KKBH":"610391007","HPHM":"津A8S118","JGSK":"2021-04-01 12:53:29.433","CDBH":"1","XSFX":"由东向西","XSFXDM":"1","KKMC":"和韵路与和风路交口"},{"KKBH":"7208810020000","HPHM":"冀B5Y192","JGSK":"2021-04-01 12:53:29.528","CDBH":"3","XSFX":"由东向西","XSFXDM":"1","KKMC":"海旭道与安正路交口正向"},{"KKBH":"7208910060000","HPHM":"津D07296","JGSK":"2021-04-01 12:53:29.549","CDBH":"9","XSFX":"由南向北","XSFXDM":"3","KKMC":"海博道与永盛路交口正向"},{"KKBH":"610276124","HPHM":"津ADW1015","JGSK":"2021-04-01 12:53:29.588","CDBH":"7","XSFX":"由南向北","XSFXDM":"3","KKMC":"中新大道与中生大道交口"},{"KKBH":"7205710040000","HPHM":"津FAL398","JGSK":"2021-04-01 12:53:29.654","CDBH":"1","XSFX":"由东向西","XSFXDM":"1","KKMC":"动漫东路与动漫中路交口正向"},{"KKBH":"610276124","HPHM":"津A5L720","JGSK":"2021-04-01 12:53:29.79","CDBH":"7","XSFX":"由南向北","XSFXDM":"3","KKMC":"中新大道与中生大道交口"},{"KKBH":"610276125","HPHM":"冀J0Y1F3","JGSK":"2021-04-01 12:53:29.922","CDBH":"8","XSFX":"由北向南","XSFXDM":"4","KKMC":"中新大道与和顺路交口"},{"KKBH":"6071310030000","HPHM":"车牌","JGSK":"2021-04-01 12:53:29.952","CDBH":"3","XSFX":"由东向西","XSFXDM":"1","KKMC":"中央大道与海旭道交口正向"},{"KKBH":"610261005000","HPHM":"冀B88FA3","JGSK":"2021-04-01 12:53:30.006","CDBH":"2","XSFX":"由南向北","XSFXDM":"3","KKMC":"中生大道与静湖西路（南侧）"},{"KKBH":"610256113","HPHM":"冀BE039W","JGSK":"2021-04-01 12:53:30.089","CDBH":"1","XSFX":"由西向东","XSFXDM":"2","KKMC":"中天大道与和风路交口"},{"KKBH":"720861003000","HPHM":"冀BCU09挂","JGSK":"2021-04-01 12:53:30.183","CDBH":"2","XSFX":"由东向西","XSFXDM":"1","KKMC":"海晨道与安明路交口"},{"KKBH":"610391008","HPHM":"车牌","JGSK":"2021-04-01 12:53:30.197","CDBH":"4","XSFX":"由西向东","XSFXDM":"2","KKMC":"和韵路与和旭路交口"},{"KKBH":"610276125","HPHM":"津RRE187","JGSK":"2021-04-01 12:53:30.198","CDBH":"7","XSFX":"由北向南","XSFXDM":"4","KKMC":"中新大道与和顺路交口"},{"KKBH":"711","HPHM":"津AF55337","JGSK":"2021-04-01 12:53:30.242","CDBH":"7","XSFX":"由北向南","XSFXDM":"4","KKMC":"不礼让行人中新大道与和旭路交口"},{"KKBH":"610256116","HPHM":"津E12068","JGSK":"2021-04-01 12:53:30.281","CDBH":"8","XSFX":"由南向北","XSFXDM":"3","KKMC":"中天大道与和顺路交口"},{"KKBH":"6102661220000","HPHM":"津JZA628","JGSK":"2021-04-01 12:53:30.376","CDBH":"2","XSFX":"由西向东","XSFXDM":"2","KKMC":"生态城中生大道故道河一桥西向东上桥处正向"},{"KKBH":"6102610050000","HPHM":"津E11162","JGSK":"2021-04-01 12:53:30.434","CDBH":"1","XSFX":"由东向西","XSFXDM":"1","KKMC":"中生大道与静湖西路（南侧）正向"},{"KKBH":"610271008","HPHM":"津C06192","JGSK":"2021-04-01 12:53:30.505","CDBH":"2","XSFX":"由南向北","XSFXDM":"3","KKMC":"中新大道与航母主题公园支路交口"},{"KKBH":"610286127","HPHM":"津KKG523","JGSK":"2021-04-01 12:53:30.553","CDBH":"4","XSFX":"由西向东","XSFXDM":"2","KKMC":"中津大道与和畅路交口"},{"KKBH":"610271008","HPHM":"车牌","JGSK":"2021-04-01 12:53:30.589","CDBH":"1","XSFX":"由南向北","XSFXDM":"3","KKMC":"中新大道与航母主题公园支路交口"},{"KKBH":"610251002","HPHM":"津RML769","JGSK":"2021-04-01 12:53:30.637","CDBH":"7","XSFX":"由南向北","XSFXDM":"3","KKMC":"中天大道与和睦路交口"},{"KKBH":"610391008","HPHM":"车牌","JGSK":"2021-04-01 12:53:30.671","CDBH":"4","XSFX":"由西向东","XSFXDM":"2","KKMC":"和韵路与和旭路交口"},{"KKBH":"610256113","HPHM":"津AUT806","JGSK":"2021-04-01 12:53:30.758","CDBH":"2","XSFX":"由西向东","XSFXDM":"2","KKMC":"中天大道与和风路交口"},{"KKBH":"6102661220000","HPHM":"津JDS876","JGSK":"2021-04-01 12:53:30.786","CDBH":"1","XSFX":"由西向东","XSFXDM":"2","KKMC":"生态城中生大道故道河一桥西向东上桥处正向"},{"KKBH":"7209010020000","HPHM":"湘C7XF78","JGSK":"2021-04-01 12:53:30.887","CDBH":"8","XSFX":"由南向北","XSFXDM":"3","KKMC":"玉林道与安正路交口正向"},{"KKBH":"720881006000","HPHM":"津ANC416","JGSK":"2021-04-01 12:53:30.932","CDBH":"4","XSFX":"由南向北","XSFXDM":"3","KKMC":"海旭道与庄盛路交口"},{"KKBH":"610276126","HPHM":"吉AV773F","JGSK":"2021-04-01 12:53:30.965","CDBH":"2","XSFX":"由东向西","XSFXDM":"1","KKMC":"中新大道与和意路交口"},{"KKBH":"610256112","HPHM":"鲁N0856Z","JGSK":"2021-04-01 12:53:30.991","CDBH":"10","XSFX":"由北向南","XSFXDM":"4","KKMC":"中天大道与中津大道交口"},{"KKBH":"610256113","HPHM":"京AAX017","JGSK":"2021-04-01 12:53:31.026","CDBH":"2","XSFX":"由西向东","XSFXDM":"2","KKMC":"中天大道与和风路交口"},{"KKBH":"610276124","HPHM":"津D71671","JGSK":"2021-04-01 12:53:31.182","CDBH":"10","XSFX":"由北向南","XSFXDM":"4","KKMC":"中新大道与中生大道交口"},{"KKBH":"610276124","HPHM":"津FTT118","JGSK":"2021-04-01 12:53:31.188","CDBH":"8","XSFX":"由南向北","XSFXDM":"3","KKMC":"中新大道与中生大道交口"},{"KKBH":"610276124","HPHM":"京GWZ777","JGSK":"2021-04-01 12:53:31.248","CDBH":"8","XSFX":"由南向北","XSFXDM":"3","KKMC":"中新大道与中生大道交口"},{"KKBH":"610256111","HPHM":"津HHM662","JGSK":"2021-04-01 12:53:31.417","CDBH":"9","XSFX":"由北向南","XSFXDM":"4","KKMC":"中天大道与和惠路交口"},{"KKBH":"610286127","HPHM":"津E26985","JGSK":"2021-04-01 12:53:31.433","CDBH":"6","XSFX":"由西向东","XSFXDM":"2","KKMC":"中津大道与和畅路交口"},{"KKBH":"7208910050000","HPHM":"津KKU077","JGSK":"2021-04-01 12:53:31.733","CDBH":"2","XSFX":"由东向西","XSFXDM":"1","KKMC":"海博道与安明路交口正向"},{"KKBH":"610266118","HPHM":"津JTN986","JGSK":"2021-04-01 12:53:31.74","CDBH":"2","XSFX":"由东向西","XSFXDM":"1","KKMC":"中生大道与和畅路交口"},{"KKBH":"610271008","HPHM":"车牌","JGSK":"2021-04-01 12:53:31.804","CDBH":"5","XSFX":"由北向南","XSFXDM":"4","KKMC":"中新大道与航母主题公园支路交口"},{"KKBH":"610276124","HPHM":"津RPC970","JGSK":"2021-04-01 12:53:31.865","CDBH":"7","XSFX":"由南向北","XSFXDM":"3","KKMC":"中新大道与中生大道交口"},{"KKBH":"6071310030000","HPHM":"冀B609D0","JGSK":"2021-04-01 12:53:32.133","CDBH":"1","XSFX":"由东向西","XSFXDM":"1","KKMC":"中央大道与海旭道交口正向"},{"KKBH":"610256116","HPHM":"皖L7P281","JGSK":"2021-04-01 12:53:32.172","CDBH":"9","XSFX":"由南向北","XSFXDM":"3","KKMC":"中天大道与和顺路交口"},{"KKBH":"610251002","HPHM":"车牌","JGSK":"2021-04-01 12:53:32.267","CDBH":"10","XSFX":"由北向南","XSFXDM":"4","KKMC":"中天大道与和睦路交口"},{"KKBH":"610276124","HPHM":"冀B333KZ","JGSK":"2021-04-01 12:53:32.307","CDBH":"5","XSFX":"由西向东","XSFXDM":"2","KKMC":"中新大道与中生大道交口"},{"KKBH":"610391007","HPHM":"黑M9L556","JGSK":"2021-04-01 12:53:32.362","CDBH":"12","XSFX":"由北向南","XSFXDM":"4","KKMC":"和韵路与和风路交口"},{"KKBH":"720891003000","HPHM":"冀DL8H83","JGSK":"2021-04-01 12:53:32.496","CDBH":"8","XSFX":"由南向北","XSFXDM":"3","KKMC":"海博道与安正路交口"},{"KKBH":"7208910050000","HPHM":"津AR9777","JGSK":"2021-04-01 12:53:32.52","CDBH":"7","XSFX":"由西向东","XSFXDM":"2","KKMC":"海博道与安明路交口正向"},{"KKBH":"610276126","HPHM":"车牌","JGSK":"2021-04-01 12:53:32.56","CDBH":"1","XSFX":"由东向西","XSFXDM":"1","KKMC":"中新大道与和意路交口"},{"KKBH":"610266118","HPHM":"津K66917","JGSK":"2021-04-01 12:53:32.593","CDBH":"10","XSFX":"由北向南","XSFXDM":"4","KKMC":"中生大道与和畅路交口"},{"KKBH":"610276125","HPHM":"津RSK516","JGSK":"2021-04-01 12:53:32.64","CDBH":"7","XSFX":"由北向南","XSFXDM":"4","KKMC":"中新大道与和顺路交口"},{"KKBH":"7208810070000","HPHM":"冀J302FF","JGSK":"2021-04-01 12:53:32.758","CDBH":"3","XSFX":"由西向东","XSFXDM":"2","KKMC":"海旭道与弘通路交口正向"},{"KKBH":"610256116","HPHM":"京KG3216","JGSK":"2021-04-01 12:53:32.813","CDBH":"8","XSFX":"由南向北","XSFXDM":"3","KKMC":"中天大道与和顺路交口"},{"KKBH":"610276124","HPHM":"津A5L720","JGSK":"2021-04-01 12:53:32.948","CDBH":"7","XSFX":"由南向北","XSFXDM":"3","KKMC":"中新大道与中生大道交口"},{"KKBH":"610326142000","HPHM":"津HKL277","JGSK":"2021-04-01 12:53:33.055","CDBH":"14","XSFX":"由北向南","XSFXDM":"4","KKMC":"中成大道与泰七路交口"},{"KKBH":"610266122000","HPHM":"津JZA628","JGSK":"2021-04-01 12:53:33.203","CDBH":"2","XSFX":"由西向东","XSFXDM":"2","KKMC":"生态城中生大道故道河一桥西向东上桥处"},{"KKBH":"610391007","HPHM":"津A8S118","JGSK":"2021-04-01 12:53:33.208","CDBH":"2","XSFX":"由东向西","XSFXDM":"1","KKMC":"和韵路与和风路交口"},{"KKBH":"610276125","HPHM":"津FAN883","JGSK":"2021-04-01 12:53:33.353","CDBH":"5","XSFX":"由南向北","XSFXDM":"3","KKMC":"中新大道与和顺路交口"},{"KKBH":"610251002","HPHM":"津RFW885","JGSK":"2021-04-01 12:53:33.363","CDBH":"11","XSFX":"由北向南","XSFXDM":"4","KKMC":"中天大道与和睦路交口"},{"KKBH":"610256111","HPHM":"津C85X70","JGSK":"2021-04-01 12:53:33.378","CDBH":"1","XSFX":"由西向东","XSFXDM":"2","KKMC":"中天大道与和惠路交口"},{"KKBH":"610271008","HPHM":"津H98127","JGSK":"2021-04-01 12:53:33.385","CDBH":"1","XSFX":"由南向北","XSFXDM":"3","KKMC":"中新大道与航母主题公园支路交口"},{"KKBH":"610276125","HPHM":"辽LJ4995","JGSK":"2021-04-01 12:53:33.441","CDBH":"8","XSFX":"由北向南","XSFXDM":"4","KKMC":"中新大道与和顺路交口"},{"KKBH":"610256115","HPHM":"津ML3771","JGSK":"2021-04-01 12:53:33.595","CDBH":"10","XSFX":"由北向南","XSFXDM":"4","KKMC":"中天大道与中生大道交口"},{"KKBH":"610276125","HPHM":"津KA0689","JGSK":"2021-04-01 12:53:33.599","CDBH":"5","XSFX":"由南向北","XSFXDM":"3","KKMC":"中新大道与和顺路交口"},{"KKBH":"610391007","HPHM":"津APC659","JGSK":"2021-04-01 12:53:33.6","CDBH":"4","XSFX":"由西向东","XSFXDM":"2","KKMC":"和韵路与和风路交口"},{"KKBH":"1250","HPHM":"津CD3227","JGSK":"2021-04-01 12:53:33.677","CDBH":"2","XSFX":"由东向西","XSFXDM":"1","KKMC":"中滨大道与盛三街交口正向"},{"KKBH":"610256114","HPHM":"苏A5H31B","JGSK":"2021-04-01 12:53:33.833","CDBH":"5","XSFX":"由南向北","XSFXDM":"3","KKMC":"中天大道与和旭路交口"},{"KKBH":"7208610030000","HPHM":"冀AW505C","JGSK":"2021-04-01 12:53:33.851","CDBH":"4","XSFX":"由西向东","XSFXDM":"2","KKMC":"海晨道与安明路交口正向"},{"KKBH":"610271008","HPHM":"津E27657","JGSK":"2021-04-01 12:53:33.966","CDBH":"5","XSFX":"由北向南","XSFXDM":"4","KKMC":"中新大道与航母主题公园支路交口"},{"KKBH":"720571004000","HPHM":"津FAL398","JGSK":"2021-04-01 12:53:33.984","CDBH":"1","XSFX":"由东向西","XSFXDM":"1","KKMC":"动漫东路与动漫中路交口"},{"KKBH":"610276124","HPHM":"津A3D231","JGSK":"2021-04-01 12:53:33.988","CDBH":"8","XSFX":"由南向北","XSFXDM":"3","KKMC":"中新大道与中生大道交口"},{"KKBH":"7280310020000","HPHM":"车牌","JGSK":"2021-04-01 12:53:34.005","CDBH":"6","XSFX":"由南向北","XSFXDM":"3","KKMC":"动漫中路与文一路交口正向"},{"KKBH":"610266118","HPHM":"津HSV681","JGSK":"2021-04-01 12:53:34.007","CDBH":"3","XSFX":"由东向西","XSFXDM":"1","KKMC":"中生大道与和畅路交口"},{"KKBH":"610271008","HPHM":"车牌","JGSK":"2021-04-01 12:53:34.086","CDBH":"1","XSFX":"由南向北","XSFXDM":"3","KKMC":"中新大道与航母主题公园支路交口"},{"KKBH":"7280310060000","HPHM":"车牌","JGSK":"2021-04-01 12:53:34.115","CDBH":"4","XSFX":"由西向东","XSFXDM":"2","KKMC":"动漫中路与文三路交口正向"},{"KKBH":"610256116","HPHM":"津E12068","JGSK":"2021-04-01 12:53:34.172","CDBH":"9","XSFX":"由南向北","XSFXDM":"3","KKMC":"中天大道与和顺路交口"},{"KKBH":"6071310030000","HPHM":"冀AM276G","JGSK":"2021-04-01 12:53:34.214","CDBH":"3","XSFX":"由东向西","XSFXDM":"1","KKMC":"中央大道与海旭道交口正向"},{"KKBH":"720891005000","HPHM":"津AU5876","JGSK":"2021-04-01 12:53:34.239","CDBH":"3","XSFX":"由东向西","XSFXDM":"1","KKMC":"海博道与安明路交口"},{"KKBH":"720891005000","HPHM":"车牌","JGSK":"2021-04-01 12:53:34.24","CDBH":"4","XSFX":"由东向西","XSFXDM":"1","KKMC":"海博道与安明路交口"},{"KKBH":"720861003000","HPHM":"津AU6611","JGSK":"2021-04-01 12:53:34.243","CDBH":"11","XSFX":"由北向南","XSFXDM":"4","KKMC":"海晨
[truncated: 903,199 more chars]
