# Supplementary material for: A vehicle license plate data access model based on the jump hash consistency algorithm
Source: PLoS One. 2023 Aug 24;18(8):e0288427. doi: 10.1371/journal.pone.0288427 (PMC10449116; doi:10.1371/journal.pone.0288427)
Supplement: S1 Data — (ZIP) [file pone.0288427.s001.zip › vpld/2021-04-01_66.json]

[{"KKBH":"610256112","HPHM":"冀JP639H","JGSK":"2021-04-01 14:53:01.172","CDBH":"1","XSFX":"由东向西","XSFXDM":"1","KKMC":"中天大道与中津大道交口"},{"KKBH":"711","HPHM":"冀AUJ253","JGSK":"2021-04-01 14:53:01.212","CDBH":"5","XSFX":"由南向北","XSFXDM":"3","KKMC":"不礼让行人中新大道与和旭路交口"},{"KKBH":"610276126","HPHM":"冀R509P7","JGSK":"2021-04-01 14:53:01.251","CDBH":"4","XSFX":"由南向北","XSFXDM":"3","KKMC":"中新大道与和意路交口"},{"KKBH":"610276125","HPHM":"津C623L9","JGSK":"2021-04-01 14:53:01.435","CDBH":"1","XSFX":"由东向西","XSFXDM":"1","KKMC":"中新大道与和顺路交口"},{"KKBH":"610276125","HPHM":"津LY9275","JGSK":"2021-04-01 14:53:01.495","CDBH":"8","XSFX":"由北向南","XSFXDM":"4","KKMC":"中新大道与和顺路交口"},{"KKBH":"720881004000","HPHM":"津NCC727","JGSK":"2021-04-01 14:53:01.525","CDBH":"8","XSFX":"由北向南","XSFXDM":"4","KKMC":"海旭道与永盛路交口"},{"KKBH":"720891003000","HPHM":"津AF55818","JGSK":"2021-04-01 14:53:01.542","CDBH":"2","XSFX":"由东向西","XSFXDM":"1","KKMC":"海博道与安正路交口"},{"KKBH":"720891004000","HPHM":"津AF23557","JGSK":"2021-04-01 14:53:01.56","CDBH":"11","XSFX":"由北向南","XSFXDM":"4","KKMC":"海博道与安平路交口"},{"KKBH":"7205710040000","HPHM":"车牌","JGSK":"2021-04-01 14:53:01.612","CDBH":"2","XSFX":"由东向西","XSFXDM":"1","KKMC":"动漫东路与动漫中路交口正向"},{"KKBH":"610401005","HPHM":"津NP5892","JGSK":"2021-04-01 14:53:01.615","CDBH":"9","XSFX":"由南向北","XSFXDM":"3","KKMC":"和畅路与和顺路交口"},{"KKBH":"7280310030000","HPHM":"津C2V813","JGSK":"2021-04-01 14:53:01.7","CDBH":"5","XSFX":"由北向南","XSFXDM":"4","KKMC":"动漫中路与文二路交口正向"},{"KKBH":"610256112","HPHM":"车牌","JGSK":"2021-04-01 14:53:01.852","CDBH":"12","XSFX":"由北向南","XSFXDM":"4","KKMC":"中天大道与中津大道交口"},{"KKBH":"7208810020000","HPHM":"车牌","JGSK":"2021-04-01 14:53:01.875","CDBH":"7","XSFX":"由西向东","XSFXDM":"2","KKMC":"海旭道与安正路交口正向"},{"KKBH":"7208910030000","HPHM":"冀DE2794","JGSK":"2021-04-01 14:53:01.888","CDBH":"6","XSFX":"由西向东","XSFXDM":"2","KKMC":"海博道与安正路交口正向"},{"KKBH":"610271010","HPHM":"津C11K16","JGSK":"2021-04-01 14:53:01.907","CDBH":"4","XSFX":"由南向北","XSFXDM":"3","KKMC":"中新大道与华五路交口"},{"KKBH":"7280310030000","HPHM":"津AF27195","JGSK":"2021-04-01 14:53:02.119","CDBH":"6","XSFX":"由北向南","XSFXDM":"4","KKMC":"动漫中路与文二路交口正向"},{"KKBH":"610276126","HPHM":"车牌","JGSK":"2021-04-01 14:53:02.309","CDBH":"8","XSFX":"由北向南","XSFXDM":"4","KKMC":"中新大道与和意路交口"},{"KKBH":"610286127","HPHM":"车牌","JGSK":"2021-04-01 14:53:02.398","CDBH":"9","XSFX":"由南向北","XSFXDM":"3","KKMC":"中津大道与和畅路交口"},{"KKBH":"7208910080000","HPHM":"津JJL511","JGSK":"2021-04-01 14:53:02.504","CDBH":"12","XSFX":"由北向南","XSFXDM":"4","KKMC":"海博道与荣盛路交口正向"},{"KKBH":"610256115","HPHM":"鲁R9J66Q","JGSK":"2021-04-01 14:53:02.609","CDBH":"2","XSFX":"由东向西","XSFXDM":"1","KKMC":"中天大道与中生大道交口"},{"KKBH":"720891006000","HPHM":"津NW0153","JGSK":"2021-04-01 14:53:02.619","CDBH":"2","XSFX":"由东向西","XSFXDM":"1","KKMC":"海博道与永盛路交口"},{"KKBH":"728031006000","HPHM":"津C820M1","JGSK":"2021-04-01 14:53:02.632","CDBH":"3","XSFX":"由西向东","XSFXDM":"2","KKMC":"动漫中路与文三路交口"},{"KKBH":"7280310020000","HPHM":"津AU5595","JGSK":"2021-04-01 14:53:02.69","CDBH":"5","XSFX":"由南向北","XSFXDM":"3","KKMC":"动漫中路与文一路交口正向"},{"KKBH":"610256115","HPHM":"津BV8725","JGSK":"2021-04-01 14:53:02.883","CDBH":"10","XSFX":"由北向南","XSFXDM":"4","KKMC":"中天大道与中生大道交口"},{"KKBH":"720881002000","HPHM":"京QZK601","JGSK":"2021-04-01 14:53:03.004","CDBH":"3","XSFX":"由东向西","XSFXDM":"1","KKMC":"海旭道与安正路交口"},{"KKBH":"610286127","HPHM":"津AU6668","JGSK":"2021-04-01 14:53:03.129","CDBH":"5","XSFX":"由西向东","XSFXDM":"2","KKMC":"中津大道与和畅路交口"},{"KKBH":"720541002000","HPHM":"津NAH917","JGSK":"2021-04-01 14:53:03.158","CDBH":"4","XSFX":"由西向东","XSFXDM":"2","KKMC":"动漫环路西与动漫中路交口"},{"KKBH":"610286127","HPHM":"黑MPH198","JGSK":"2021-04-01 14:53:03.237","CDBH":"5","XSFX":"由西向东","XSFXDM":"2","KKMC":"中津大道与和畅路交口"},{"KKBH":"610391007","HPHM":"津LBE822","JGSK":"2021-04-01 14:53:03.479","CDBH":"12","XSFX":"由北向南","XSFXDM":"4","KKMC":"和韵路与和风路交口"},{"KKBH":"610391007","HPHM":"蒙A093SN","JGSK":"2021-04-01 14:53:03.583","CDBH":"4","XSFX":"由西向东","XSFXDM":"2","KKMC":"和韵路与和风路交口"},{"KKBH":"610256111","HPHM":"鲁B86YJ5","JGSK":"2021-04-01 14:53:03.836","CDBH":"7","XSFX":"由北向南","XSFXDM":"4","KKMC":"中天大道与和惠路交口"},{"KKBH":"720881002000","HPHM":"津N29521","JGSK":"2021-04-01 14:53:03.883","CDBH":"4","XSFX":"由东向西","XSFXDM":"1","KKMC":"海旭道与安正路交口"},{"KKBH":"610256112","HPHM":"津HRH365","JGSK":"2021-04-01 14:53:03.903","CDBH":"1","XSFX":"由东向西","XSFXDM":"1","KKMC":"中天大道与中津大道交口"},{"KKBH":"610256115","HPHM":"冀R0Y6R7","JGSK":"2021-04-01 14:53:03.969","CDBH":"3","XSFX":"由东向西","XSFXDM":"1","KKMC":"中天大道与中生大道交口"},{"KKBH":"610256115","HPHM":"鲁B669KT","JGSK":"2021-04-01 14:53:04.033","CDBH":"5","XSFX":"由西向东","XSFXDM":"2","KKMC":"中天大道与中生大道交口"},{"KKBH":"610401004","HPHM":"津A15G06","JGSK":"2021-04-01 14:53:04.067","CDBH":"7","XSFX":"由南向北","XSFXDM":"3","KKMC":"和畅路与和风路交口"},{"KKBH":"7208910080000","HPHM":"浙BD68207","JGSK":"2021-04-01 14:53:04.141","CDBH":"5","XSFX":"由西向东","XSFXDM":"2","KKMC":"海博道与荣盛路交口正向"},{"KKBH":"7205710040000","HPHM":"津RZB322","JGSK":"2021-04-01 14:53:04.231","CDBH":"1","XSFX":"由东向西","XSFXDM":"1","KKMC":"动漫东路与动漫中路交口正向"},{"KKBH":"610261005000","HPHM":"津JDB885","JGSK":"2021-04-01 14:53:04.373","CDBH":"2","XSFX":"由南向北","XSFXDM":"3","KKMC":"中生大道与静湖西路（南侧）"},{"KKBH":"610401005","HPHM":"津N59399","JGSK":"2021-04-01 14:53:04.581","CDBH":"1","XSFX":"由东向西","XSFXDM":"1","KKMC":"和畅路与和顺路交口"},{"KKBH":"728031003000","HPHM":"津C2V813","JGSK":"2021-04-01 14:53:04.59","CDBH":"5","XSFX":"由北向南","XSFXDM":"4","KKMC":"动漫中路与文二路交口"},{"KKBH":"610256114","HPHM":"津AQW870","JGSK":"2021-04-01 14:53:04.713","CDBH":"5","XSFX":"由南向北","XSFXDM":"3","KKMC":"中天大道与和旭路交口"},{"KKBH":"610276125","HPHM":"津NPG139","JGSK":"2021-04-01 14:53:05.042","CDBH":"5","XSFX":"由南向北","XSFXDM":"3","KKMC":"中新大道与和顺路交口"},{"KKBH":"7208910030000","HPHM":"车牌","JGSK":"2021-04-01 14:53:05.046","CDBH":"2","XSFX":"由东向西","XSFXDM":"1","KKMC":"海博道与安正路交口正向"},{"KKBH":"7208910030000","HPHM":"车牌","JGSK":"2021-04-01 14:53:05.28","CDBH":"7","XSFX":"由南向北","XSFXDM":"3","KKMC":"海博道与安正路交口正向"},{"KKBH":"610256114","HPHM":"冀DEN553","JGSK":"2021-04-01 14:53:05.363","CDBH":"8","XSFX":"由北向南","XSFXDM":"4","KKMC":"中天大道与和旭路交口"},{"KKBH":"7208910030000","HPHM":"津LAV011","JGSK":"2021-04-01 14:53:05.506","CDBH":"6","XSFX":"由西向东","XSFXDM":"2","KKMC":"海博道与安正路交口正向"},{"KKBH":"610271010","HPHM":"津C11K16","JGSK":"2021-04-01 14:53:05.522","CDBH":"4","XSFX":"由南向北","XSFXDM":"3","KKMC":"中新大道与华五路交口"},{"KKBH":"610276125","HPHM":"津FJG117","JGSK":"2021-04-01 14:53:05.552","CDBH":"7","XSFX":"由北向南","XSFXDM":"4","KKMC":"中新大道与和顺路交口"},{"KKBH":"610256112","HPHM":"鲁NL20F1","JGSK":"2021-04-01 14:53:05.596","CDBH":"10","XSFX":"由北向南","XSFXDM":"4","KKMC":"中天大道与中津大道交口"},{"KKBH":"610391007","HPHM":"车牌","JGSK":"2021-04-01 14:53:05.748","CDBH":"5","XSFX":"由西向东","XSFXDM":"2","KKMC":"和韵路与和风路交口"},{"KKBH":"6102610040000","HPHM":"津AU8511","JGSK":"2021-04-01 14:53:06.003","CDBH":"1","XSFX":"由东向西","XSFXDM":"1","KKMC":"中生大道与静湖西路（北侧）正向"},{"KKBH":"720891008000","HPHM":"津RMF648","JGSK":"2021-04-01 14:53:06.165","CDBH":"7","XSFX":"由西向东","XSFXDM":"2","KKMC":"海博道与荣盛路交口"},{"KKBH":"720861002000","HPHM":"冀F9QQ22","JGSK":"2021-04-01 14:53:06.277","CDBH":"10","XSFX":"由北向南","XSFXDM":"4","KKMC":"海晨道与安正路交口"},{"KKBH":"610276125","HPHM":"渝F525D1","JGSK":"2021-04-01 14:53:06.31","CDBH":"1","XSFX":"由东向西","XSFXDM":"1","KKMC":"中新大道与和顺路交口"},{"KKBH":"610391007","HPHM":"津KYZ715","JGSK":"2021-04-01 14:53:06.332","CDBH":"5","XSFX":"由西向东","XSFXDM":"2","KKMC":"和韵路与和风路交口"},{"KKBH":"610271008","HPHM":"车牌","JGSK":"2021-04-01 14:53:06.346","CDBH":"5","XSFX":"由北向南","XSFXDM":"4","KKMC":"中新大道与航母主题公园支路交口"},{"KKBH":"711","HPHM":"津C02162","JGSK":"2021-04-01 14:53:06.354","CDBH":"8","XSFX":"由北向南","XSFXDM":"4","KKMC":"不礼让行人中新大道与和旭路交口"},{"KKBH":"610256112","HPHM":"黑E7JS21","JGSK":"2021-04-01 14:53:06.377","CDBH":"2","XSFX":"由东向西","XSFXDM":"1","KKMC":"中天大道与中津大道交口"},{"KKBH":"6103261420000","HPHM":"津C10V65","JGSK":"2021-04-01 14:53:06.425","CDBH":"11","XSFX":"由北向南","XSFXDM":"4","KKMC":"中成大道与泰七路交口正向"},{"KKBH":"720861002000","HPHM":"车牌","JGSK":"2021-04-01 14:53:06.441","CDBH":"11","XSFX":"由北向南","XSFXDM":"4","KKMC":"海晨道与安正路交口"},{"KKBH":"610276125","HPHM":"津C623L9","JGSK":"2021-04-01 14:53:06.507","CDBH":"1","XSFX":"由东向西","XSFXDM":"1","KKMC":"中新大道与和顺路交口"},{"KKBH":"7208610030000","HPHM":"津AU6658","JGSK":"2021-04-01 14:53:06.603","CDBH":"11","XSFX":"由北向南","XSFXDM":"4","KKMC":"海晨道与安明路交口正向"},{"KKBH":"720891003000","HPHM":"车牌","JGSK":"2021-04-01 14:53:06.608","CDBH":"5","XSFX":"由西向东","XSFXDM":"2","KKMC":"海博道与安正路交口"},{"KKBH":"610391006","HPHM":"津DY2866","JGSK":"2021-04-01 14:53:06.639","CDBH":"4","XSFX":"由西向东","XSFXDM":"2","KKMC":"和韵路与和意路交口"},{"KKBH":"7280310030000","HPHM":"津FHF906","JGSK":"2021-04-01 14:53:06.672","CDBH":"6","XSFX":"由北向南","XSFXDM":"4","KKMC":"动漫中路与文二路交口正向"},{"KKBH":"7205710020000","HPHM":"车牌","JGSK":"2021-04-01 14:53:06.731","CDBH":"2","XSFX":"由西向东","XSFXDM":"2","KKMC":"动漫东路与文二路交口正向"},{"KKBH":"610256115","HPHM":"津BV8725","JGSK":"2021-04-01 14:53:06.747","CDBH":"11","XSFX":"由北向南","XSFXDM":"4","KKMC":"中天大道与中生大道交口"},{"KKBH":"720891008000","HPHM":"津JJL511","JGSK":"2021-04-01 14:53:06.849","CDBH":"13","XSFX":"由北向南","XSFXDM":"4","KKMC":"海博道与荣盛路交口"},{"KKBH":"7208810020000","HPHM":"津CAT769","JGSK":"2021-04-01 14:53:06.854","CDBH":"2","XSFX":"由东向西","XSFXDM":"1","KKMC":"海旭道与安正路交口正向"},{"KKBH":"610256114","HPHM":"津AQW870","JGSK":"2021-04-01 14:53:06.901","CDBH":"5","XSFX":"由南向北","XSFXDM":"3","KKMC":"中天大道与和旭路交口"},{"KKBH":"610401005","HPHM":"津FV0623","JGSK":"2021-04-01 14:53:06.969","CDBH":"7","XSFX":"由南向北","XSFXDM":"3","KKMC":"和畅路与和顺路交口"},{"KKBH":"610266118","HPHM":"津GLF882","JGSK":"2021-04-01 14:53:07.189","CDBH":"6","XSFX":"由西向东","XSFXDM":"2","KKMC":"中生大道与和畅路交口"},{"KKBH":"610266118","HPHM":"津GLF882","JGSK":"2021-04-01 14:53:07.208","CDBH":"5","XSFX":"由西向东","XSFXDM":"2","KKMC":"中生大道与和畅路交口"},{"KKBH":"728031002000","HPHM":"津AU5595","JGSK":"2021-04-01 14:53:07.327","CDBH":"5","XSFX":"由南向北","XSFXDM":"3","KKMC":"动漫中路与文一路交口"},{"KKBH":"610271009","HPHM":"津HDH905","JGSK":"2021-04-01 14:53:07.358","CDBH":"8","XSFX":"由南向北","XSFXDM":"3","KKMC":"中新大道与泰七路交口"},{"KKBH":"610271009","HPHM":"津HDH905","JGSK":"2021-04-01 14:53:07.41","CDBH":"8","XSFX":"由南向北","XSFXDM":"3","KKMC":"中新大道与泰七路交口"},{"KKBH":"711","HPHM":"津JDD908","JGSK":"2021-04-01 14:53:07.468","CDBH":"7","XSFX":"由北向南","XSFXDM":"4","KKMC":"不礼让行人中新大道与和旭路交口"},{"KKBH":"720571001000","HPHM":"津K16324","JGSK":"2021-04-01 14:53:07.595","CDBH":"2","XSFX":"由西向东","XSFXDM":"2","KKMC":"动漫东路与文一路交口"},{"KKBH":"6071310030000","HPHM":"津AF35089","JGSK":"2021-04-01 14:53:07.647","CDBH":"3","XSFX":"由东向西","XSFXDM":"1","KKMC":"中央大道与海旭道交口正向"},{"KKBH":"610391007","HPHM":"蒙A093SN","JGSK":"2021-04-01 14:53:07.78","CDBH":"6","XSFX":"由西向东","XSFXDM":"2","KKMC":"和韵路与和风路交口"},{"KKBH":"7205710020000","HPHM":"津GRR039","JGSK":"2021-04-01 14:53:07.78","CDBH":"5","XSFX":"由北向南","XSFXDM":"4","KKMC":"动漫东路与文二路交口正向"},{"KKBH":"7205710040000","HPHM":"津JPH115","JGSK":"2021-04-01 14:53:07.826","CDBH":"1","XSFX":"由东向西","XSFXDM":"1","KKMC":"动漫东路与动漫中路交口正向"},{"KKBH":"7208910060000","HPHM":"津DRN018","JGSK":"2021-04-01 14:53:07.906","CDBH":"4","XSFX":"由东向西","XSFXDM":"1","KKMC":"海博道与永盛路交口正向"},{"KKBH":"728031003000","HPHM":"津AF27195","JGSK":"2021-04-01 14:53:08.025","CDBH":"6","XSFX":"由北向南","XSFXDM":"4","KKMC":"动漫中路与文二路交口"},{"KKBH":"610276124","HPHM":"津AR9766","JGSK":"2021-04-01 14:53:08.128","CDBH":"11","XSFX":"由北向南","XSFXDM":"4","KKMC":"中新大道与中生大道交口"},{"KKBH":"720821004000","HPHM":"津HH9736","JGSK":"2021-04-01 14:53:08.215","CDBH":"6","XSFX":"由北向南","XSFXDM":"4","KKMC":"动漫西路与动漫北路交口"},{"KKBH":"7208210030000","HPHM":"津A6760警","JGSK":"2021-04-01 14:53:08.37","CDBH":"6","XSFX":"由北向南","XSFXDM":"4","KKMC":"动漫西路与动漫南路交口正向"},{"KKBH":"7205610020000","HPHM":"冀B9DH17","JGSK":"2021-04-01 14:53:08.377","CDBH":"4","XSFX":"由西向东","XSFXDM":"2","KKMC":"动漫北路与文三路交口正向"},{"KKBH":"7205710010000","HPHM":"京N3A6T9","JGSK":"2021-04-01 14:53:08.377","CDBH":"2","XSFX":"由西向东","XSFXDM":"2","KKMC":"动漫东路与文一路交口正向"},{"KKBH":"711","HPHM":"津GHR526","JGSK":"2021-04-01 14:53:08.41","CDBH":"5","XSFX":"由南向北","XSFXDM":"3","KKMC":"不礼让行人中新大道与和旭路交口"},{"KKBH":"610391007","HPHM":"津K22695","JGSK":"2021-04-01 14:53:08.519","CDBH":"10","XSFX":"由北向南","XSFXDM":"4","KKMC":"和韵路与和风路交口"},{"KKBH":"7208910080000","HPHM":"冀B5X3U6","JGSK":"2021-04-01 14:53:08.571","CDBH":"5","XSFX":"由西向东","XSFXDM":"2","KKMC":"海博道与荣盛路交口正向"},{"KKBH":"720891008000","HPHM":"冀BL68U5","JGSK":"2021-04-01 14:53:08.594","CDBH":"5","XSFX":"由西向东","XSFXDM":"2","KKMC":"海博道与荣盛路交口"},{"KKBH":"610256115","HPHM":"津C5C783","JGSK":"2021-04-01 14:53:08.609","CDBH":"3","XSFX":"由东向西","XSFXDM":"1","KKMC":"中天大道与中生大道交口"},{"KKBH":"610286127","HPHM":"冀DW726V","JGSK":"2021-04-01 14:53:08.621","CDBH":"7","XSFX":"由南向北","XSFXDM":"3","KKMC":"中津大道与和畅路交口"},{"KKBH":"610256116","HPHM":"津AT6660","JGSK":"2021-04-01 14:53:08.756","CDBH":"7","XSFX":"由南向北","XSFXDM":"3","KKMC":"中天大道与和顺路交口"},{"KKBH":"610256112","HPHM":"鲁NL20F1","JGSK":"2021-04-01 14:53:08.773","CDBH":"10","XSFX":"由北向南","XSFXDM":"4","KKMC":"中天大道与中津大道交口"},{"KKBH":"7208810020000","HPHM":"津RHW755","JGSK":"2021-04-01 14:53:09.083","CDBH":"7","XSFX":"由西向东","XSFXDM":"2","KKMC":"海旭道与安正路交口正向"},{"KKBH":"610391007","HPHM":"津RYT157","JGSK":"2021-04-01 14:53:09.21","CDBH":"4","XSFX":"由西向东","XSFXDM":"2","KKMC":"和韵路与和风路交口"},{"KKBH":"610271009","HPHM":"鲁NA98S0","JGSK":"2021-04-01 14:53:09.322","CDBH":"10","XSFX":"由北向南","XSFXDM":"4","KKMC":"中新大道与泰七路交口"},{"KKBH":"720891003000","HPHM":"车牌","JGSK":"2021-04-01 14:53:09.483","CDBH":"5","XSFX":"由西向东","XSFXDM":"2","KKMC":"海博道与安正路交口"},{"KKBH":"610276125","HPHM":"津NPG139","JGSK":"2021-04-01 14:53:09.593","CDBH":"5","XSFX":"由南向北","XSFXDM":"3","KKMC":"中新大道与和顺路交口"},{"KKBH":"610271009","HPHM":"晋FSM315","JGSK":"2021-04-01 14:53:09.615","CDBH":"7","XSFX":"由南向北","XSFXDM":"3","KKMC":"中新大道与泰七路交口"},{"KKBH":"7208810050000","HPHM":"津RRT037","JGSK":"2021-04-01 14:53:09.634","CDBH":"4","XSFX":"由西向东","XSFXDM":"2","KKMC":"海旭道与明盛路交口正向"},{"KKBH":"610256113","HPHM":"车牌","JGSK":"2021-04-01 14:53:09.698","CDBH":"8","XSFX":"由北向南","XSFXDM":"4","KKMC":"中天大道与和风路交口"},{"KKBH":"610256114","HPHM":"津DEN553","JGSK":"2021-04-01 14:53:09.844","CDBH":"8","XSFX":"由北向南","XSFXDM":"4","KKMC":"中天大道与和旭路交口"},{"KKBH":"610286127","HPHM":"皖K75657","JGSK":"2021-04-01 14:53:09.863","CDBH":"3","XSFX":"由东向西","XSFXDM":"1","KKMC":"中津大道与和畅路交口"},{"KKBH":"7208810050000","HPHM":"津NBA999","JGSK":"2021-04-01 14:53:09.934","CDBH":"1","XSFX":"由东向西","XSFXDM":"1","KKMC":"海旭道与明盛路交口正向"},{"KKBH":"610276125","HPHM":"渝F525D1","JGSK":"2021-04-01 14:53:09.947","CDBH":"1","XSFX":"由东向西","XSFXDM":"1","KKMC":"中新大道与和顺路交口"},{"KKBH":"711","HPHM":"津A02N26","JGSK":"2021-04-01 14:53:10.189","CDBH":"7","XSFX":"由北向南","XSFXDM":"4","KKMC":"不礼让行人中新大道与和旭路交口"},{"KKBH":"610401004","HPHM":"津A15G06","JGSK":"2021-04-01 14:53:10.29","CDBH":"7","XSFX":"由南向北","XSFXDM":"3","KKMC":"和畅路与和风路交口"},{"KKBH":"610271009","HPHM":"晋FSM315","JGSK":"2021-04-01 14:53:10.29","CDBH":"7","XSFX":"由南向北","XSFXDM":"3","KKMC":"中新大道与泰七路交口"},{"KKBH":"720571004000","HPHM":"津RZB322","JGSK":"2021-04-01 14:53:10.325","CDBH":"1","XSFX":"由东向西","XSFXDM":"1","KKMC":"动漫东路与动漫中路交口"},{"KKBH":"610266118","HPHM":"津AD01684","JGSK":"2021-04-01 14:53:10.333","CDBH":"2","XSFX":"由东向西","XSFXDM":"1","KKMC":"中生大道与和畅路交口"},{"KKBH":"610271009","HPHM":"津RPC926","JGSK":"2021-04-01 14:53:10.361","CDBH":"11","XSFX":"由北向南","XSFXDM":"4","KKMC":"中新大道与泰七路交口"},{"KKBH":"610271008","HPHM":"冀D605ET","JGSK":"2021-04-01 14:53:10.376","CDBH":"5","XSFX":"由北向南","XSFXDM":"4","KKMC":"中新大道与航母主题公园支路交口"},{"KKBH":"7280310020000","HPHM":"鲁NX9F78","JGSK":"2021-04-01 14:53:10.407","CDBH":"3","XSFX":"由西向东","XSFXDM":"2","KKMC":"动漫中路与文一路交口正向"},{"KKBH":"720881002000","HPHM":"津CAT769","JGSK":"2021-04-01 14:53:10.432","CDBH":"2","XSFX":"由东向西","XSFXDM":"1","KKMC":"海旭道与安正路交口"},{"KKBH":"7208810020000","HPHM":"津C018J2","JGSK":"2021-04-01 14:53:10.436","CDBH":"3","XSFX":"由东向西","XSFXDM":"1","KKMC":"海旭道与安正路交口正向"},{"KKBH":"610256115","HPHM":"津KLB538","JGSK":"2021-04-01 14:53:10.449","CDBH":"3","XSFX":"由东向西","XSFXDM":"1","KKMC":"中天大道与中生大道交口"},{"KKBH":"610401004","HPHM":"津RNG737","JGSK":"2021-04-01 14:53:10.658","CDBH":"4","XSFX":"由西向东","XSFXDM":"2","KKMC":"和畅路与和风路交口"},{"KKBH":"610391006","HPHM":"津DY2866","JGSK":"2021-04-01 14:53:10.765","CDBH":"4","XSFX":"由西向东","XSFXDM":"2","KKMC":"和韵路与和意路交口"},{"KKBH":"610276125","HPHM":"津AD75258","JGSK":"2021-04-01 14:53:10.774","CDBH":"8","XSFX":"由北向南","XSFXDM":"4","KKMC":"中新大道与和顺路交口"},{"KKBH":"610261004000","HPHM":"津AU8511","JGSK":"2021-04-01 14:53:10.791","CDBH":"1","XSFX":"由东向西","XSFXDM":"1","KKMC":"中生大道与静湖西路（北侧）"},{"KKBH":"7208910080000","HPHM":"津HAH125","JGSK":"2021-04-01 14:53:10.941","CDBH":"12","XSFX":"由北向南","XSFXDM":"4","KKMC":"海博道与荣盛路交口正向"},{"KKBH":"610391007","HPHM":"津KYZ715","JGSK":"2021-04-01 14:53:10.981","CDBH":"6","XSFX":"由西向东","XSFXDM":"2","KKMC":"和韵路与和风路交口"},{"KKBH":"7208610020000","HPHM":"津C221B2","JGSK":"2021-04-01 14:53:11.108","CDBH":"5","XSFX":"由西向东","XSFXDM":"2","KKMC":"海晨道与安正路交口正向"},{"KKBH":"610401004","HPHM":"冀DKC603","JGSK":"2021-04-01 14:53:11.115","CDBH":"10","XSFX":"由北向南","XSFXDM":"4","KKMC":"和畅路与和风路交口"},{"KKBH":"610271009","HPHM":"津A13Y45","JGSK":"2021-04-01 14:53:11.128","CDBH":"8","XSFX":"由南向北","XSFXDM":"3","KKMC":"中新大道与泰七路交口"},{"KKBH":"610256116","HPHM":"冀A803NG","JGSK":"2021-04-01 14:53:11.208","CDBH":"7","XSFX":"由南向北","XSFXDM":"3","KKMC":"中天大道与和顺路交口"},{"KKBH":"610271009","HPHM":"鲁NA98S0","JGSK":"2021-04-01 14:53:11.237","CDBH":"10","XSFX":"由北向南","XSFXDM":"4","KKMC":"中新大道与泰七路交口"},{"KKBH":"610271009","HPHM":"津A13Y45","JGSK":"2021-04-01 14:53:11.409","CDBH":"8","XSFX":"由南向北","XSFXDM":"3","KKMC":"中新大道与泰七路交口"},{"KKBH":"7208610030000","HPHM":"豫JA5231","JGSK":"2021-04-01 14:53:11.498","CDBH":"4","XSFX":"由西向东","XSFXDM":"2","KKMC":"海晨道与安明路交口正向"},{"KKBH":"610276125","HPHM":"津LY9275","JGSK":"2021-04-01 14:53:11.524","CDBH":"8","XSFX":"由北向南","XSFXDM":"4","KKMC":"中新大道与和顺路交口"},{"KKBH":"720891006000","HPHM":"津DRN018","JGSK":"2021-04-01 14:53:11.544","CDBH":"4","XSFX":"由东向西","XSFXDM":"1","KKMC":"海博道与永盛路交口"},{"KKBH":"610256112","HPHM":"冀D965KH","JGSK":"2021-04-01 14:53:11.571","CDBH":"1","XSFX":"由东向西","XSFXDM":"1","KKMC":"中天大道与中津大道交口"},{"KKBH":"610391007","HPHM":"津ADD1795","JGSK":"2021-04-01 14:53:11.623","CDBH":"4","XSFX":"由西向东","XSFXDM":"2","KKMC":"和韵路与和风路交口"},{"KKBH":"7208910030000","HPHM":"车牌","JGSK":"2021-04-01 14:53:11.738","CDBH":"9","XSFX":"由南向北","XSFXDM":"3","KKMC":"海博道与安正路交口正向"},{"KKBH":"7205710040000","HPHM":"津J65936","JGSK":"2021-04-01 14:53:11.794","CDBH":"2","XSFX":"由东向西","XSFXDM":"1","KKMC":"动漫东路与动漫中路交口正向"},{"KKBH":"720881005000","HPHM":"津RRT037","JGSK":"2021-04-01 14:53:11.865","CDBH":"4","XSFX":"由西向东","XSFXDM":"2","KKMC":"海旭道与明盛路交口"},{"KKBH":"7208110020000","HPHM":"津FJK600","JGSK":"2021-04-01 14:53:11.909","CDBH":"1","XSFX":"由东向西","XSFXDM":"1","KKMC":"动漫南路与文一路交口正向"},{"KKBH":"610266118","HPHM":"津NY1037","JGSK":"2021-04-01 14:53:11.99","CDBH":"5","XSFX":"由西向东","XSFXDM":"2","KKMC":"中生大道与和畅路交口"},{"KKBH":"728031003000","HPHM":"津FHF906","JGSK":"2021-04-01 14:53:12.027","CDBH":"6","XSFX":"由北向南","XSFXDM":"4","KKMC":"动漫中路与文二路交口"},{"KKBH":"610286127","HPHM":"冀DW726V","JGSK":"2021-04-01 14:53:12.073","CDBH":"8","XSFX":"由南向北","XSFXDM":"3","KKMC":"中津大道与和畅路交口"},{"KKBH":"720891003000","HPHM":"车牌","JGSK":"2021-04-01 14:53:12.098","CDBH":"2","XSFX":"由东向西","XSFXDM":"1","KKMC":"海博道与安正路交口"},{"KKBH":"610266117","HPHM":"冀C4365Q","JGSK":"2021-04-01 14:53:12.293","CDBH":"10","XSFX":"由北向南","XSFXDM":"4","KKMC":"中生大道与和韵路交口"},{"KKBH":"610276124","HPHM":"津RSM080","JGSK":"2021-04-01 14:53:12.308","CDBH":"2","XSFX":"由东向西","XSFXDM":"1","KKMC":"中新大道与中生大道交口"},{"KKBH":"610271009","HPHM":"津RPC926","JGSK":"2021-04-01 14:53:12.358","CDBH":"11","XSFX":"由北向南","XSFXDM":"4","KKMC":"中新大道与泰七路交口"},{"KKBH":"610391007","HPHM":"津E30717","JGSK":"2021-04-01 14:53:12.388","CDBH":"5","XSFX":"由西向东","XSFXDM":"2","KKMC":"和韵路与和风路交口"},{"KKBH":"610266118","HPHM":"津NY1037","JGSK":"2021-04-01 14:53:12.483","CDBH":"5","XSFX":"由西向东","XSFXDM":"2","KKMC":"中生大道与和畅路交口"},{"KKBH":"610326142000","HPHM":"津C10V65","JGSK":"2021-04-01 14:53:12.491","CDBH":"11","XSFX":"由北向南","XSFXDM":"4","KKMC":"中成大道与泰七路交口"},{"KKBH":"610256116","HPHM":"豫PSR760","JGSK":"2021-04-01 14:53:12.554","CDBH":"8","XSFX":"由南向北","XSFXDM":"3","KKMC":"中天大道与和顺路交口"},{"KKBH":"610391007","HPHM":"津AU5995","JGSK":"2021-04-01 14:53:12.585","CDBH":"11","XSFX":"由北向南","XSFXDM":"4","KKMC":"和韵路与和风路交口"},{"KKBH":"7208710020000","HPHM":"津RSH861","JGSK":"2021-04-01 14:53:12.632","CDBH":"10","XSFX":"由北向南","XSFXDM":"4","KKMC":"安正路与芳菲路交口正向"},{"KKBH":"610271010","HPHM":"津DJG958","JGSK":"2021-04-01 14:53:12.696","CDBH":"4","XSFX":"由南向北","XSFXDM":"3","KKMC":"中新大道与华五路交口"},{"KKBH":"7208810020000","HPHM":"津ADE6076","JGSK":"2021-04-01 14:53:12.751","CDBH":"7","XSFX":"由西向东","XSFXDM":"2","KKMC":"海旭道与安正路交口正向"},{"KKBH":"610276125","HPHM":"津FJG117","JGSK":"2021-04-01 14:53:13.058","CDBH":"7","XSFX":"由北向南","XSFXDM":"4","KKMC":"中新大道与和顺路交口"},{"KKBH":"728031002000","HPHM":"津RJB629","JGSK":"2021-04-01 14:53:13.112","CDBH":"2","XSFX":"由东向西","XSFXDM":"1","KKMC":"动漫中路与文一路交口"},{"KKBH":"7208810020000","HPHM":"津AY7712","JGSK":"2021-04-01 14:53:13.33","CDBH":"12","XSFX":"由北向南","XSFXDM":"4","KKMC":"海旭道与安正路交口正向"},{"KKBH":"720561002000","HPHM":"冀B9DH17","JGSK":"2021-04-01 14:53:13.457","CDBH":"4","XSFX":"由西向东","XSFXDM":"2","KKMC":"动漫北路与文三路交口"},{"KKBH":"720881005000","HPHM":"津NBA999","JGSK":"2021-04-01 14:53:13.603","CDBH":"1","XSFX":"由东向西","XSFXDM":"1","KKMC":"海旭道与明盛路交口"},{"KKBH":"720571002000","HPHM":"津GRR039","JGSK":"2021-04-01 14:53:13.65","CDBH":"5","XSFX":"由北向南","XSFXDM":"4","KKMC":"动漫东路与文二路交口"},{"KKBH":"610266117","HPHM":"鲁PRQ373","JGSK":"2021-04-01 14:53:13.68","CDBH":"5","XSFX":"由西向东","XSFXDM":"2","KKMC":"中生大道与和韵路交口"},{"KKBH":"720861003000","HPHM":"津AU6658","JGSK":"2021-04-01 14:53:13.752","CDBH":"11","XSFX":"由北向南","XSFXDM":"4","KKMC":"海晨道与安明路交口"},{"KKBH":"610276124","HPHM":"津MAZ959","JGSK":"2021-04-01 14:53:13.792","CDBH":"11","XSFX":"由北向南","XSFXDM":"4","KKMC":"中新大道与中生大道交口"},{"KKBH":"610266118","HPHM":"津AD01684","JGSK":"2021-04-01 14:53:13.799","CDBH":"3","XSFX":"由东向西","XSFXDM":"1","KKMC":"中生大道与和畅路交口"},{"KKBH":"610256115","HPHM":"津K25863","JGSK":"2021-04-01 14:53:13.914","CDBH":"7","XSFX":"由南向北","XSFXDM":"3","KKMC":"中天大道与中生大道交口"},{"KKBH":"720881002000","HPHM":"津C018J2","JGSK":"2021-04-01 14:53:13.963","CDBH":"3","XSFX":"由东向西","XSFXDM":"1","KKMC":"海旭道与安正路交口"},{"KKBH":"7208910060000","HPHM":"津JAB112","JGSK":"2021-04-01 14:53:14.106","CDBH":"3","XSFX":"由东向西","XSFXDM":"1","KKMC":"海博道与永盛路交口正向"},{"KKBH":"711","HPHM":"津E30263","JGSK":"2021-04-01 14:53:14.108","CDBH":"7","XSFX":"由北向南","XSFXDM":"4","KKMC":"不礼让行人中新大道与和旭路交口"},{"KKBH":"610286127","HPHM":"黑A2JN31","JGSK":"2021-04-01 14:53:14.169","CDBH":"8","XSFX":"由南向北","XSFXDM":"3","KKMC":"中津大道与和畅路交口"},{"KKBH":"610256116","HPHM":"津AT6660","JGSK":"2021-04-01 14:53:14.32","CDBH":"8","XSFX":"由南向北","XSFXDM":"3","KKMC":"中天大道与和顺路交口"},{"KKBH":"610286127","HPHM":"津GS0902","JGSK":"2021-04-01 14:53:14.374","CDBH":"3","XSFX":"由东向西","XSFXDM":"1","KKMC":"中津大道与和畅路交口"},{"KKBH":"610256114","HPHM":"冀BQ518J","JGSK":"2021-04-01 14:53:14.525","CDBH":"1","XSFX":"由西向东","XSFXDM":"2","KKMC":"中天大道与和旭路交口"},{"KKBH":"610271009","HPHM":"津B2R652","JGSK":"2021-04-01 14:53:14.553","CDBH":"7","XSFX":"由南向北","XSFXDM":"3","KKMC":"中新大道与泰七路交口"},{"KKBH":"610401004","HPHM":"津RNG737","JGSK":"2021-04-01 14:53:14.684","CDBH":"4","XSFX":"由西向东","XSFXDM":"2","KKMC":"和畅路与和风路交口"},{"KKBH":"610391007","HPHM":"津RYT157","JGSK":"2021-04-01 14:53:14.735","CDBH":"5","XSFX":"由西向东","XSFXDM":"2","KKMC":"和韵路与和风路交口"},{"KKBH":"610256113","HPHM":"冀B0G7K9","JGSK":"2021-04-01 14:53:14.763","CDBH":"9","XSFX":"由北向南","XSFXDM":"4","KKMC":"中天大道与和风路交口"},{"KKBH":"610271010","HPHM":"鲁M5C232","JGSK":"2021-04-01 14:53:14.77","CDBH":"5","XSFX":"由南向北","XSFXDM":"3","KKMC":"中新大道与华五路交口"},{"KKBH":"610266117","HPHM":"津KLH309","JGSK":"2021-04-01 14:53:14.8","CDBH":"6","XSFX":"由西向东","XSFXDM":"2","KKMC":"中生大道与和韵路交口"},{"KKBH":"610256114","HPHM":"津RQC683","JGSK":"2021-04-01 14:53:14.864","CDBH":"4","XSFX":"由南向北","XSFXDM":"3","KKMC":"中天大道与和旭路交口"},{"KKBH":"7208910060000","HPHM":"津JHU018","JGSK":"2021-04-01 14:53:14.914","CDBH":"2","XSFX":"由东向西","XSFXDM":"1","KKMC":"海博道与永盛路交口正向"},{"KKBH":"7208810020000","HPHM":"冀FJ91V5","JGSK":"2021-04-01 14:53:14.965","CDBH":"3","XSFX":"由东向西","XSFXDM":"1","KKMC":"海旭道与安正路交口正向"},{"KKBH":"7208710020000","HPHM":"车牌","JGSK":"2021-04-01 14:53:15.239","CDBH":"10","XSFX":"由北向南","XSFXDM":"4","KKMC":"安正路与芳菲路交口正向"},{"KKBH":"7280310020000","HPHM":"津C2V813","JGSK":"2021-04-01 14:53:15.322","CDBH":"7","XSFX":"由北向南","XSFXDM":"4","KKMC":"动漫中路与文一路交口正向"},{"KKBH":"610401004","HPHM":"津HAF278","JGSK":"2021-04-01 14:53:15.405","CDBH":"7","XSFX":"由南向北","XSFXDM":"3","KKMC":"和畅路与和风路交口"},{"KKBH":"610391007","HPHM":"津NFM997","JGSK":"2021-04-01 14:53:15.413","CDBH":"10","XSFX":"由北向南","XSFXDM":"4","KKMC":"和韵路与和风路交口"},{"KKBH":"610256116","HPHM":"冀B1A0L8","JGSK":"2021-04-01 14:53:15.418","CDBH":"8","XSFX":"由南向北","XSFXDM":"3","KKMC":"中天大道与和顺路交口"},{"KKBH":"610271009","HPHM":"津B2R652","JGSK":"2021-04-01 14:53:15.49","CDBH":"7","XSFX":"由南向北","XSFXDM":"3","KKMC":"中新大道与泰七路交口"},{"KKBH":"610266117","HPHM":"津A5E008","JGSK":"2021-04-01 14:53:15.519","CDBH":"4","XSFX":"由西向东","XSFXDM":"2","KKMC":"中生大道与和韵路交口"},{"KKBH":"610391006","HPHM":"津B2B090","JGSK":"2021-04-01 14:53:15.54","CDBH":"1","XSFX":"由东向西","XSFXDM":"1","KKMC":"和韵路与和意路交口"},{"KKBH":"610276124","HPHM":"津ADK2268","JGSK":"2021-04-01 14:53:15.596","CDBH":"8","XSFX":"由南向北","XSFXDM":"3","KKMC":"中新大道与中生大道交口"},{"KKBH":"610256115","HPHM":"津DGH117","JGSK":"2021-04-01 14:53:15.654","CDBH":"2","XSFX":"由东向西","XSFXDM":"1","KKMC":"中天大道与中生大道交口"},{"KKBH":"720891008000","HPHM":"津HAH125","JGSK":"2021-04-01 14:53:15.729","CDBH":"13","XSFX":"由北向南","XSFXDM":"4","KKMC":"海博道与荣盛路交口"},{"KKBH":"610256114","HPHM":"鲁NMT030","JGSK":"2021-04-01 14:53:15.766","CDBH":"5","XSFX":"由南向北","XSFXDM":"3","KKMC":"中天大道与和旭路交口"},{"KKBH":"6103261420000","HPHM":"车牌","JGSK":"2021-04-01 14:53:15.832","CDBH":"2","XSFX":"由东向西","XSFXDM":"1","KKMC":"中成大道与泰七路交口正向"},{"KKBH":"720891008000","HPHM":"浙BD68207","JGSK":"2021-04-01 14:53:15.952","CDBH":"5","XSFX":"由西向东","XSFXDM":"2","KKMC":"海博道与荣盛路交口"},{"KKBH":"610256112","HPHM":"车牌","JGSK":"2021-04-01 14:53:15.972","CDBH":"1","XSFX":"由东向西","XSFXDM":"1","KKMC":"中天大道与中津大道交口"},{"KKBH":"610401004","HPHM":"冀DKC603","JGSK":"2021-04-01 14:53:16.08","CDBH":"11","XSFX":"由北向南","XSFXDM":"4","KKMC":"和畅路与和风路交口"},{"KKBH":"7205410020000","HPHM":"津MQB212","JGSK":"2021-04-01 14:53:16.082","CDBH":"2","XSFX":"由东向西","XSFXDM":"1","KKMC":"动漫环路西与动漫中路交口正向"},{"KKBH":"610276124","HPHM":"津HL4877","JGSK":"2021-04-01 14:53:16.156","CDBH":"7","XSFX":"由南向北","XSFXDM":"3","KKMC":"中新大道与中生大道交口"},{"KKBH":"610391007","HPHM":"津B2Y032","JGSK":"2021-04-01 14:53:16.246","CDBH":"4","XSFX":"由西向东","XSFXDM":"2","KKMC":"和韵路与和风路交口"},{"KKBH":"6102610040000","HPHM":"津C263M2","JGSK":"2021-04-01 14:53:16.255","CDBH":"3","XSFX":"由南向北","XSFXDM":"3","KKMC":"中生大道与静湖西路（北侧）正向"},{"KKBH":"7208610020000","HPHM":"津FAB530","JGSK":"2021-04-01 14:53:16.286","CDBH":"8","XSFX":"由南向北","XSFXDM":"3","KKMC":"海晨道与安正路交口正向"},{"KKBH":"610271010","HPHM":"津DJG958","JGSK":"2021-04-01 14:53:16.322","CDBH":"4","XSFX":"由南向北","XSFXDM":"3","KKMC":"中新大道与华五路交口"},{"KKBH":"7208610030000","HPHM":"津REB595","JGSK":"2021-04-01 14:53:16.422","CDBH":"10","XSFX":"由北向南","XSFXDM":"4","KKMC":"海晨道与安明路交口正向"},{"KKBH":"610256115","HPHM":"津FQ5286","JGSK":"2021-04-01 14:53:16.463","CDBH":"5","XSFX":"由西向东","XSFXDM":"2","KKMC":"中天大道与中生大道交口"},{"KKBH":"6071310030000","HPHM":"津RXA867","JGSK":"2021-04-01 14:53:16.707","CDBH":"1","XSFX":"由东向西","XSFXDM":"1","KKMC":"中央大道与海旭道交口正向"},{"KKBH":"610256113","HPHM":"冀TL6V89","JGSK":"2021-04-01 14:53:16.77","CDBH":"4","XSFX":"由南向北","XSFXDM":"3","KKMC":"中天大道与和风路交口"},{"KKBH":"610256116","HPHM":"冀A803NG","JGSK":"2021-04-01 14:53:16.88","CDBH":"8","XSFX":"由南向北","XSFXDM":"3","KKMC":"中天大道与和顺路交口"},{"KKBH":"610256113","HPHM":"津RAX486","JGSK":"2021-04-01 14:53:16.907","CDBH":"9","XSFX":"由北向南","XSFXDM":"4","KKMC":"中天大道与和风路交口"},{"KKBH":"610256116","HPHM":"渝Q90053","JGSK":"2021-04-01 14:53:16.982","CDBH":"7","XSFX":"由南向北","XSFXDM":"3","KKMC":"中天大道与和顺路交口"},{"KKBH":"720811002000","HPHM":"津FJK600","JGSK":"2021-04-01 14:53:17.031","CDBH":"1","XSFX":"由东向西","XSFXDM":"1","KKMC":"动漫南路与文一路交口"},{"KKBH":"610276126","HPHM":"津A8N798","JGSK":"2021-04-01 14:53:17.074","CDBH":"5","XSFX":"由南向北","XSFXDM":"3","KKMC":"中新大道与和意路交口"},{"KKBH":"728031002000","HPHM":"鲁NX9F78","JGSK":"2021-04-01 14:53:17.101","CDBH":"4","XSFX":"由西向东","XSFXDM":"2","KKMC":"动漫中路与文一路交口"},{"KKBH":"610256116","HPHM":"豫PSR760","JGSK":"2021-04-01 14:53:17.36","CDBH":"9","XSFX":"由南向北","XSFXDM":"3","KKMC":"中天大道与和顺路交口"},{"KKBH":"7208810040000","HPHM":"鲁P221EF","JGSK":"2021-04-01 14:53:17.539","CDBH":"2","XSFX":"由东向西","XSFXDM":"1","KKMC":"海旭道与永盛路交口正向"},{"KKBH":"711","HPHM":"冀B6ZZ41","JGSK":"2021-04-01 14:53:17.769","CDBH":"5","XSFX":"由南向北","XSFXDM":"3","KKMC":"不礼让行人中新大道与和旭路交口"},{"KKBH":"610256115","HPHM":"冀B812M9","JGSK":"2021-04-01 14:53:17.806","CDBH":"4","XSFX":"由西向东","XSFXDM":"2","KKMC":"中天大道与中生大道交口"},{"KKBH":"7205410040000","HPHM":"津E13890","JGSK":"2021-04-01 14:53:17.812","CDBH":"4","XSFX":"由西向东","XSFXDM":"2","KKMC":"动漫环路东与动漫中路交口正向"},{"KKBH":"610391007","HPHM":"津KKQ123","JGSK":"2021-04-01 14:53:17.838","CDBH":"10","XSFX":"由北向南","XSFXDM":"4","KKMC":"和韵路与和风路交口"},{"KKBH":"720881002000","HPHM":"津RHW755","JGSK":"2021-04-01 14:53:17.871","CDBH":"8","XSFX":"由西向东","XSFXDM":"2","KKMC":"海旭道与安正路交口"},{"KKBH":"7208910030000","HPHM":"车牌","JGSK":"2021-04-01 14:53:17.943","CDBH":"2","XSFX":"由东向西","XSFXDM":"1","KKMC":"海博道与安正路交口正向"},{"KKBH":"720861003000","HPHM":"豫JA5231","JGSK":"2021-04-01 14:53:18.121","CDBH":"4","XSFX":"由西向东","XSFXDM":"2","KKMC":"海晨道与安明路交口"},{"KKBH":"610286127","HPHM":"黑A2JN31","JGSK":"2021-04-01 14:53:18.233","CDBH":"9","XSFX":"由南向北","XSFXDM":"3","KKMC":"中津大道与和畅路交口"},{"KKBH":"7208910030000","HPHM":"车牌","JGSK":"2021-04-01 14:53:18.379","CDBH":"9","XSFX":"由南向北","XSFXDM":"3","KKMC":"海博道与安正路交口正向"},{"KKBH":"610256114","HPHM":"京N9EH12","JGSK":"2021-04-01 14:53:18.492","CDBH":"6","XSFX":"由南向北","XSFXDM":"3","KKMC":"中天大道与和旭路交口"},{"KKBH":"6102610040000","HPHM":"津HX9758","JGSK":"2021-04-01 14:53:18.497","CDBH":"3","XSFX":"由南向北","XSFXDM":"3","KKMC":"中生大道与静湖西路（北侧）正向"},{"KKBH":"610256115","HPHM":"津AS0798","JGSK":"2021-04-01 14:53:18.505","CDBH":"6","XSFX":"由西向东","XSFXDM":"2","KKMC":"中天大道与中生大道交口"},{"KKBH":"610256115","HPHM":"津FQ5286","JGSK":"2021-04-01 14:53:18.512","CDBH":"5","XSFX":"由西向东","XSFXDM":"2","KKMC":"中天大道与中生大道交口"},{"KKBH":"610391007","HPHM":"津AU5995","JGSK":"2021-04-01 14:53:18.519","CDBH":"12","XSFX":"由北向南","XSFXDM":"4","KKMC":"和韵路与和风路交口"},{"KKBH":"610256115","HPHM":"津C3D399","JGSK":"2021-04-01 14:53:18.591","CDBH":"3","XSFX":"由东向西","XSFXDM":"1","KKMC":"中天大道与中生大道交口"},{"KKBH":"720891004000","HPHM":"车牌","JGSK":"2021-04-01 14:53:18.653","CDBH":"7","XSFX":"由南向北","XSFXDM":"3","KKMC":"海博道与安平路交口"},{"KKBH":"610266117","HPHM":"津C0L785","JGSK":"2021-04-01 14:53:18.695","CDBH":"1","XSFX":"由东向西","XSFXDM":"1","KKMC":"中生大道与和韵路交口"},{"KKBH":"610276124","HPHM":"津NFL021","JGSK":"2021-04-01 14:53:18.716","CDBH":"7","XSFX":"由南向北","XSFXDM":"3","KKMC":"中新大道与中生大道交口"},{"KKBH":"610271010","HPHM":"辽BG38B3","JGSK":"2021-04-01 14:53:18.758","CDBH":"4","XSFX":"由南向北","XSFXDM":"3","KKMC":"中新大道与华五路交口"},{"KKBH":"728031002000","HPHM":"津C2V813","JGSK":"2021-04-01 14:53:18.772","CDBH":"7","XSFX":"由北向南","XSFXDM":"4","KKMC":"动漫中路与文一路交口"},{"KKBH":"6071310030000","HPHM":"津D33028","JGSK":"2021-04-01 14:53:18.828","CDBH":"2","XSFX":"由东向西","XSFXDM":"1","KKMC":"中央大道与海旭道交口正向"},{"KKBH":"7208710020000","HPHM":"车牌","JGSK":"2021-04-01 14:53:18.842","CDBH":"10","XSFX":"由北向南","XSFXDM":"4","KKMC":"安正路与芳菲路交口正向"},{"KKBH":"720571001000","HPHM":"京N3A6T9","JGSK":"2021-04-01 14:53:18.875","CDBH":"2","XSFX":"由西向东","XSFXDM":"2","KKMC":"动漫东路与文一路交口"},{"KKBH":"610271008","HPHM":"车牌","JGSK":"2021-04-01 14:53:18.935","CDBH":"2","XSFX":"由南向北","XSFXDM":"3","KKMC":"中新大道与航母主题公园支路交口"},{"KKBH":"6071310030000","HPHM":"津C85J95","JGSK":"2021-04-01 14:53:19.027","CDBH":"3","XSFX":"由东向西","XSFXDM":"1","KKMC":"中央大道与海旭道交口正向"},{"KKBH":"7205710040000","HPHM":"津JV9725","JGSK":"2021-04-01 14:53:19.221","CDBH":"2","XSFX":"由东向西","XSFXDM":"1","KKMC":"动漫东路与动漫中路交口正向"},{"KKBH":"610256115","HPHM":"津K25863","JGSK":"2021-04-01 14:53:19.25","CDBH":"7","XSFX":"由南向北","XSFXDM":"3","KKMC":"中天大道与中生大道交口"},{"KKBH":"7208910060000","HPHM":"津AL3513","JGSK":"2021-04-01 14:53:19.303","CDBH":"3","XSFX":"由东向西","XSFXDM":"1","KKMC":"海博道与永盛路交口正向"},{"KKBH":"610256116","HPHM":"津JS0016","JGSK":"2021-04-01 14:53:19.303","CDBH":"8","XSFX":"由南向北","XSFXDM":"3","KKMC":"中天大道与和顺路交口"},{"KKBH":"610256116","HPHM":"晋MAN739","JGSK":"2021-04-01 14:53:19.354","CDBH":"4","XSFX":"由西向东","XSFXDM":"2","KKMC":"中天大道与和顺路交口"},{"KKBH":"711","HPHM":"津K81509","JGSK":"2021-04-01 14:53:19.369","CDBH":"5","XSFX":"由南向北","XSFXDM":"3","KKMC":"不礼让行人中新大道与和旭路交口"},{"KKBH":"610276124","HPHM":"津AR9766","JGSK":"2021-04-01 14:53:19.392","CDBH":"11","XSFX":"由北向南","XSFXDM":"4","KKMC":"中新大道与中生大道交口"},{"KKBH":"720861003000","HPHM":"津REB595","JGSK":"2021-04-01 14:53:19.432","CDBH":"10","XSFX":"由北向南","XSFXDM":"4","KKMC":"海晨道与安明路交口"},{"KKBH":"720881002000","HPHM":"津ADE6076","JGSK":"2021-04-01 14:53:19.551","CDBH":"8","XSFX":"由西向东","XSFXDM":"2","KKMC":"海旭道与安正路交口"},{"KKBH":"720571002000","HPHM":"津RAE978","JGSK":"2021-04-01 14:53:19.56","CDBH":"2","XSFX":"由西向东","XSFXDM":"2","KKMC":"动漫东路与文二路交口"},{"KKBH":"610256113","HPHM":"冀B0G7K9","JGSK":"2021-04-01 14:53:19.619","CDBH":"9","XSFX":"由北向南","XSFXDM":"4","KKMC":"中天大道与和风路交口"},{"KKBH":"610276125","HPHM":"津A8T278","JGSK":"2021-04-01 14:53:19.632","CDBH":"7","XSFX":"由北向南","XSFXDM":"4","KKMC":"中新大道与和顺路交口"},{"KKBH":"610391007","HPHM":"津ADD1795","JGSK":"2021-04-01 14:53:19.702","CDBH":"5","XSFX":"由西向东","XSFXDM":"2","KKMC":"和韵路与和风路交口"},{"KKBH":"7208610020000","HPHM":"津RSK485","JGSK":"2021-04-01 14:53:19.778","CDBH":"4","XSFX":"由西向东","XSFXDM":"2","KKMC":"海晨道与安正路交口正向"},{"KKBH":"610256112","HPHM":"冀D816U0","JGSK":"2021-04-01 14:53:19.801","CDBH":"1","XSFX":"由东向西","XSFXDM":"1","KKMC":"中天大道与中津大道交口"},{"KKBH":"610271010","HPHM":"鲁M5C232","JGSK":"2021-04-01 14:53:19.923","CDBH":"5","XSFX":"由南向北","XSFXDM":"3","KKMC":"中新大道与华五路交口"},{"KKBH":"6102610030000","HPHM":"冀R61D87","JGSK":"2021-04-01 14:53:20.008","CDBH":"8","XSFX":"由北向南","XSFXDM":"4","KKMC":"中生大道与静湖南路交口正向"},{"KKBH":"720821003000","HPHM":"津A6760警","JGSK":"2021-04-01 14:53:20.026","CDBH":"6","XSFX":"由北向南","XSFXDM":"4","KKMC":"动漫西路与动漫南路交口"},{"KKBH":"720891008000","HPHM":"冀B5X3U6","JGSK":"2021-04-01 14:53:20.114","CDBH":"5","XSFX":"由西向东","XSFXDM":"2","KKMC":"海博道与荣盛路交口"},{"KKBH":"720881002000","HPHM":"冀FJ91V5","JGSK":"2021-04-01 14:53:20.12","CDBH":"3","XSFX":"由东向西","XSFXDM":"1","KKMC":"海旭道与安正路交口"},{"KKBH":"7208910060000","HPHM":"津A5C740","JGSK":"2021-04-01 14:53:20.145","CDBH":"2","XSFX":"由东向西","XSFXDM":"1","KKMC":"海博道与永盛路交口正向"},{"KKBH":"720861002000","HPHM":"津FAB530","JGSK":"2021-04-01 14:53:20.236","CDBH":"8","XSFX":"由南向北","XSFXDM":"3","KKMC":"海晨道与安正路交口"},{"KKBH":"610256116","HPHM":"冀B1A0L8","JGSK":"2021-04-01 14:53:20.245","CDBH":"9","XSFX":"由南向北","XSFXDM":"3","KKMC":"中天大道与和顺路交口"},{"KKBH":"610401004","HPHM":"津C936C3","JGSK":"2021-04-01 14:53:20.245","CDBH":"1","XSFX":"由东向西","XSFXDM":"1","KKMC":"和畅路与和风路交口"},{"KKBH":"610401004","HPHM":"津HAF278","JGSK":"2021-04-01 14:53:20.29","CDBH":"8","XSFX":"由南向北","XSFXDM":"3","KKMC":"和畅路与和风路交口"},{"KKBH":"720571004000","HPHM":"津J65936","JGSK":"2021-04-01 14:53:20.325","CDBH":"2","XSFX":"由东向西","XSFXDM":"1","KKMC":"动漫东路与动漫中路交口"},{"KKBH":"610256113","HPHM":"京N0AE01","JGSK":"2021-04-01 14:53:20.37","CDBH":"4","XSFX":"由南向北","XSFXDM":"3","KKMC":"中天大道与和风路交口"},{"KKBH":"610256115","HPHM":"津DGH117","JGSK":"2021-04-01 14:53:20.37","CDBH":"3","XSFX":"由东向西","XSFXDM":"1","KKMC":"中天大道与中生大道交口"},{"KKBH":"720541002000","HPHM":"津MQB212","JGSK":"2021-04-01 14:53:20.443","CDBH":"2","XSFX":"由东向西","XSFXDM":"1","KKMC":"动漫环路西与动漫中路交口"},{"KKBH":"610266117","HPHM":"冀C4365Q","JGSK":"2021-04-01 14:53:20.468","CDBH":"10","XSFX":"由北向南","XSFXDM":"4","KKMC":"中生大道与和韵路交口"},{"KKBH":"711","HPHM":"津JVU569","JGSK":"2021-04-01 14:53:20.509","CDBH":"7","XSFX":"由北向南","XSFXDM":"4","KKMC":"不礼让行人中新大道与和旭路交口"},{"KKBH":"610256115","HPHM":"冀B812M9","JGSK":"2021-04-01 14:53:20.545","CDBH":"5","XSFX":"由西向东","XSFXDM":"2","KKMC":"中天大道与中生大道交口"},{"KKBH":"610391007","HPHM":"津NFM997","JGSK":"2021-04-01 14:53:20.839","CDBH":"11","XSFX":"由北向南","XSFXDM":"4","KKMC":"和韵路与和风路交口"},{"KKBH":"711","HPHM":"津APD438","JGSK":"2021-04-01 14:53:20.911","CDBH":"8","XSFX":"由北向南","XSFXDM":"4","KKMC":"不礼让行人中新大道与和旭路交口"},{"KKBH":"610271010","HPHM":"津A02101F","JGSK":"2021-04-01 14:53:20.936","CDBH":"5","XSFX":"由南向北","XSFXDM":"3","KKMC":"中新大道与华五路交口"},{"KKBH":"7208610030000","HPHM":"车牌","JGSK":"2021-04-01 14:53:21.079","CDBH":"7","XSFX":"由南向北","XSFXDM":"3","KKMC":"海晨道与安明路交口正向"},{"KKBH":"7205710040000","HPHM":"津KWA998","JGSK":"2021-04-01 14:53:21.364","CDBH":"3","XSFX":"由西向东","XSFXDM":"2","KKMC":"动漫东路与动漫中路交口正向"},{"KKBH":"610391007","HPHM":"津AD50157","JGSK":"2021-04-01 14:53:21.427","CDBH":"7","XSFX":"由南向北","XSFXDM":"3","KKMC":"和韵路与和风路交口"},{"KKBH":"720891006000","HPHM":"津JAB112","JGSK":"2021-04-01 14:53:21.463","CDBH":"3","XSFX":"由东向西","XSFXDM":"1","KKMC":"海博道与永盛路交口"},{"KKBH":"610266117","HPHM":"津A7H776","JGSK":"2021-04-01 14:53:21.543","CDBH":"4","XSFX":"由西向东","XSFXDM":"2","KKMC":"中生大道与和韵路交口"},{"KKBH":"610256115","HPHM":"冀JUA811","JGSK":"2021-04-01 14:53:21.562","CDBH":"5","XSFX":"由西向东","XSFXDM":"2","KKMC":"中天大道与中生大道交口"},{"KKBH":"711","HPHM":"津A00F70","JGSK":"2021-04-01 14:53:21.604","CDBH":"5","XSFX":"由南向北","XSFXDM":"3","KKMC":"不礼让行人中新大道与和旭路交口"},{"KKBH":"610326142000","HPHM":"车牌","JGSK":"2021-04-01 14:53:21.645","CDBH":"2","XSFX":"由东向西","XSFXDM":"1","KKMC":"中成大道与泰七路交口"},{"KKBH":"610256113","HPHM":"津RAX486","JGSK":"2021-04-01 14:53:21.778","CDBH":"9","XSFX":"由北向南","XSFXDM":"4","KKMC":"中天大道与和风路交口"},{"KKBH":"610276124","HPHM":"京Q5H2C6","JGSK":"2021-04-01 14:53:21.838","CDBH":"7","XSFX":"由南向北","XSFXDM":"3","KKMC":"中新大道与中生大道交口"},{"KKBH":"610256116","HPHM":"宁W90053","JGSK":"2021-04-01 14:53:21.926","CDBH":"8","XSFX":"由南向北","XSFXDM":"3","KKMC":"中天大道与和顺路交口"},{"KKBH":"610261004000","HPHM":"津C263M2","JGSK":"2021-04-01 14:53:22.029","CDBH":"3","XSFX":"由南向北","XSFXDM":"3","KKMC":"中生大道与静湖西路（北侧）"},{"KKBH":"7400110020000","HPHM":"车牌","JGSK":"2021-04-01 14:53:22.061","CDBH":"5","XSFX":"由南向北","XSFXDM":"3","KKMC":"静湖南路与华一路交口正向"},{"KKBH":"610271010","HPHM":"车牌","JGSK":"2021-04-01 14:53:22.279","CDBH":"5","XSFX":"由南向北","XSFXDM":"3","KKMC":"中新大道与华五路交口"},{"KKBH":"610256112","HPHM":"津A8P052","JGSK":"2021-04-01 14:53:22.287","CDBH":"2","XSFX":"由东向西","XSFXDM":"1","KKMC":"中天大道与中津大道交口"},{"KKBH":"7208910060000","HPHM":"津HLR156","JGSK":"2021-04-01 14:53:22.315","CDBH":"2","XSFX":"由东向西","XSFXDM":"1","KKMC":"海博道与永盛路交口正向"},{"KKBH":"610251001","HPHM":"津RET345","JGSK":"2021-04-01 14:53:22.329","CDBH":"2","XSFX":"由东向西","XSFXDM":"1","KKMC":"中天大道与和畅路交口"},{"KKBH":"610271010","HPHM":"津AF21113","JGSK":"2021-04-01 14:53:22.387","CDBH":"4","XSFX":"由南向北","XSFXDM":"3","KKMC":"中新大道与华五路交口"},{"KKBH":"610266117","HPHM":"津C0L785","JGSK":"2021-04-01 14:53:22.435","CDBH":"1","XSFX":"由东向西","XSFXDM":"1","KKMC":"中生大道与和韵路交口"},{"KKBH":"610271010","HPHM":"津BG38B3","JGSK":"2021-04-01 14:53:22.483","CDBH":"4","XSFX":"由南向北","XSFXDM":"3","KKMC":"中新大道与华五路交口"},{"KKBH":"720891006000","HPHM":"津JHU318","JGSK":"2021-04-01 14:53:22.619","CDBH":"2","XSFX":"由东向西","XSFXDM":"1","KKMC":"海博道与永盛路交口"},{"KKBH":"6071310030000","HPHM":"津C60B56","JGSK":"2021-04-01 14:53:22.818","CDBH":"1","XSFX":"由东向西","XSFXDM":"1","KKMC":"中央大道与海旭道交口正向"},{"KKBH":"7208810050000","HPHM":"陕A87R5Q","JGSK":"2021-04-01 14:53:22.873","CDBH":"5","XSFX":"由西向东","XSFXDM":"2","KKMC":"海旭道与明盛路交口正向"},{"KKBH":"7208810020000","HPHM":"津NUR218","JGSK":"2021-04-01 14:53:22.94","CDBH":"12","XSFX":"由北向南","XSFXDM":"4","KKMC":"海旭道与安正路交口正向"},{"KKBH":"610391006","HPHM":"津B2B090","JGSK":"2021-04-01 14:53:22.944","CDBH":"1","XSFX":"由东向西","XSFXDM":"1","KKMC":"和韵路与和意路交口"},{"KKBH":"7208710020000","HPHM":"津RHW755","JGSK":"2021-04-01 14:53:22.973","CDBH":"9","XSFX":"由北向南","XSFXDM":"4","KKMC":"安正路与芳菲路交口正向"},{"KKBH":"720891003000","HPHM":"浙C6X315","JGSK":"2021-04-01 14:53:22.979","CDBH":"2","XSFX":"由东向西","XSFXDM":"1","KKMC":"海博道与安正路交口"},{"KKBH":"610256113","HPHM":"津GGY096","JGSK":"2021-04-01 14:53:23.104","CDBH":"4","XSFX":"由南向北","XSFXDM":"3","KKMC":"中天大道与和风路交口"},{"KKBH":"610256116","HPHM":"津A02G67","JGSK":"2021-04-01 14:53:23.275","CDBH":"5","XSFX":"由西向东","XSFXDM":"2","KKMC":"中天大道与和顺路交口"},{"KKBH":"610256113","HPHM":"津NZJ102","JGSK":"2021-04-01 14:53:23.393","CDBH":"7","XSFX":"由北向南","XSFXDM":"4","KKMC":"中天大道与和风路交口"},{"KKBH":"610391007","HPHM":"津KKQ123","JGSK":"2021-04-01 14:53:23.399","CDBH":"11","XSFX":"由北向南","XSFXDM":"4","KKMC":"和韵路与和风路交口"},{"KKBH":"610256115","HPHM":"鲁G066MT","JGSK":"2021-04-01 14:53:23.431","CDBH":"10","XSFX":"由北向南","XSFXDM":"4","KKMC":"中天大道与中生大道交口"},{"KKBH":"610271008","HPHM":"车牌","JGSK":"2021-04-01 14:53:23.468","CDBH":"1","XSFX":"由南向北","XSFXDM":"3","KKMC":"中新大道与航母主题公园支路交口"},{"KKBH":"610276124","HPHM":"津JLD206","JGSK":"2021-04-01 14:53:23.545","CDBH":"7","XSFX":"由南向北","XSFXDM":"3","KKMC":"中新大道与中生大道交口"},{"KKBH":"720541004000","HPHM":"津E13890","JGSK":"2021-04-01 14:53:23.596","CDBH":"4","XSFX":"由西向东","XSFXDM":"2","KKMC":"动漫环路东与动漫中路交口"},{"KKBH":"610256114","HPHM":"津RQC683","JGSK":"2021-04-01 14:53:23.696","CDBH":"4","XSFX":"由南向北","XSFXDM":"3","KKMC":"中天大道与和旭路交口"},{"KKBH":"610256115","HPHM":"津AQW870","JGSK":"2021-04-01 14:53:23.708","CDBH":"9","XSFX":"由南向北","XSFXDM":"3","KKMC":"中天大道与中生大道交口"},{"KKBH":"610256115","HPHM":"津E29069","JGSK":"2021-04-01 14:53:23.709","CDBH":"7","XSFX":"由南向北","XSFXDM":"3","KKMC":"中天大道与中生大道交口"},{"KKBH":"610276126","HPHM":"津A8N798","JGSK":"2021-04-01 14:53:23.811","CDBH":"5","XSFX":"由南向北","XSFXDM":"3","KKMC":"中新大道与和意路交口"},{"KKBH":"610276124","HPHM":"津RSM080","JGSK":"2021-04-01 14:53:23.839","CDBH":"3","XSFX":"由东向西","XSFXDM":"1","KKMC":"中新大道与中生大道交口"},{"KKBH":"610256116","HPHM":"津JS0016","JGSK":"2021-04-01 14:53:23.845","CDBH":"9","XSFX":"由南向北","XSFXDM":"3","KKMC":"中天大道与和顺路交口"},{"KKBH":"711","HPHM":"津RRM662","JGSK":"2021-04-01 14:53:23.867","CDBH":"8","XSFX":"由北向南","XSFXDM":"4","KKMC":"不礼让行人中新大道与和旭路交口"},{"KKBH":"610261003000","HPHM":"冀R61D87","JGSK":"2021-04-01 14:53:23.878","CDBH":"17","XSFX":"由北向南","XSFXDM":"4","KKMC":"中生大道与静湖南路交口"},{"KKBH":"610276126","HPHM":"车牌","JGSK":"2021-04-01 14:53:23.907","CDBH":"8","XSFX":"由北向南","XSFXDM":"4","KKMC":"中新大道与和意路交口"},{"KKBH":"720861002000","HPHM":"津C221B2","JGSK":"2021-04-01 14:53:24.121","CDBH":"5","XSFX":"由西向东","XSFXDM":"2","KKMC":"海晨道与安正路交口"},{"KKBH":"7208610030000","HPHM":"津GTW333","JGSK":"2021-04-01 14:53:24.234","CDBH":"10","XSFX":"由北向南","XSFXDM":"4","KKMC":"海晨道与安明路交口正向"},{"KKBH":"720891004000","HPHM":"车牌","JGSK":"2021-04-01 14:53:24.253","CDBH":"9","XSFX":"由南向北","XSFXDM":"3","KKMC":"海博道与安平路交口"},{"KKBH":"610391007","HPHM":"津RUY000","JGSK":"2021-04-01 14:53:24.255","CDBH":"10","XSFX":"由北向南","XSFXDM":"4","KKMC":"和韵路与和风路交口"},{"KKBH":"610256113","HPHM":"津RQQ333","JGSK":"2021-04-01 14:53:24.303","CDBH":"5","XSFX":"由南向北","XSFXDM":"3","KKMC":"中天大道与和风路交口"},{"KKBH":"610276126","HPHM":"津A07566D","JGSK":"2021-04-01 14:53:24.371","CDBH":"8","XSFX":"由北向南","XSFXDM":"4","KKMC":"中新大道与和意路交口"},{"KKBH":"7208910090000","HPHM":"津C5P350","JGSK":"2021-04-01 14:53:24.384","CDBH":"5","XSFX":"由南向北","XSFXDM":"3","KKMC":"海博道与弘通路交口正向"},{"KKBH":"610266117","HPHM":"津A7H776","JGSK":"2021-04-01 14:53:24.399","CDBH":"4","XSFX":"由西向东","XSFXDM":"2","KKMC":"中生大道与和韵路交口"},{"KKBH":"610256115","HPHM":"津GNB113","JGSK":"2021-04-01 14:53:24.409","CDBH":"5","XSFX":"由西向东","XSFXDM":"2","KKMC":"中天大道与中生大道交口"},{"KKBH":"610401004","HPHM":"津C936C3","JGSK":"2021-04-01 14:53:24.523","CDBH":"2","XSFX":"由东向西","XSFXDM":"1","KKMC":"和畅路与和风路交口"},{"KKBH":"610266117","HPHM":"津GKY116","JGSK":"2021-04-01 14:53:24.592","CDBH":"2","XSFX":"由东向西","XSFXDM":"1","KKMC":"中生大道与和韵路交口"},{"KKBH":"7208810020000","HPHM":"津G15103","JGSK":"2021-04-01 14:53:24.612","CDBH":"13","XSFX":"由北向南","XSFXDM":"4","KKMC":"海旭道与安正路交口正向"},{"KKBH":"610271010","HPHM":"津LK5500","JGSK":"2021-04-01 14:53:24.776","CDBH":"5","XSFX":"由南向北","XSFXDM":"3","KKMC":"中新大道与华五路交口"},{"KKBH":"711","HPHM":"津DJC787","JGSK":"2021-04-01 14:53:24.89","CDBH":"5","XSFX":"由南向北","XSFXDM":"3","KKMC":"不礼让行人中新大道与和旭路交口"},{"KKBH":"610271009","HPHM":"津C031G5","JGSK":"2021-04-01 14:53:24.906","CDBH":"7","XSFX":"由南向北","XSFXDM":"3","KKMC":"中新大道与泰七路交口"},{"KKBH":"610256114","HPHM":"车牌","JGSK":"2021-04-01 14:53:24.95","CDBH":"6","XSFX":"由南向北","XSFXDM":"3","KKMC":"中天大道与和旭路交口"},{"KKBH":"7208710020000","HPHM":"津ADE6076","JGSK":"2021-04-01 14:53:24.991","CDBH":"9","XSFX":"由北向南","XSFXDM":"4","KKMC":"安正路与芳菲路交口正向"},{"KKBH":"610271010","HPHM":"津A02101F","JGSK":"2021-04-01 14:53:25.042","CDBH":"5","XSFX":"由南向北","XSFXDM":"3","KKMC":"中新大道与华五路交口"},{"KKBH":"720891004000","HPHM":"京N08A6U","JGSK":"2021-04-01 14:53:25.126","CDBH":"4","XSFX":"由西向东","XSFXDM":"2","KKMC":"海博道与安平路交口"},{"KKBH":"610256116","HPHM":"晋MAN739","JGSK":"2021-04-01 14:53:25.27","CDBH":"4","XSFX":"由西向东","XSFXDM":"2","KKMC":"中天大道与和顺路交口"},{"KKBH":"711","HPHM":"津A39F29","JGSK":"2021-04-01 14:53:25.389","CDBH":"8","XSFX":"由北向南","XSFXDM":"4","KKMC":"不礼让行人中新大道与和旭路交口"},{"KKBH":"610256113","HPHM":"京N671W3","JGSK":"2021-04-01 14:53:25.392","CDBH":"8","XSFX":"由北向南","XSFXDM":"4","KKMC":"中天大道与和风路交口"},{"KKBH":"610391007","HPHM":"津AD50157","JGSK":"2021-04-01 14:53:25.42","CDBH":"8","XSFX":"由南向北","XSFXDM":"3","KKMC":"和韵路与和风路交口"},{"KKBH":"720881002000","HPHM":"津AY7712","JGSK":"2021-04-01 14:53:25.452","CDBH":"12","XSFX":"由北向南","XSFXDM":"4","KKMC":"海旭道与安正路交口"},{"KKBH":"7208910060000","HPHM":"津MB0875","JGSK":"2021-04-01 14:53:25.556","CDBH":"2","XSFX":"由东向西","XSFXDM":"1","KKMC":"海博道与永盛路交口正向"},{"KKBH":"720881004000","HPHM":"鲁P221EF","JGSK":"2021-04-01 14:53:25.591","CDBH":"2","XSFX":"由东向西","XSFXDM":"1","KKMC":"海旭道与永盛路交口"},{"KKBH":"610271010","HPHM":"津AF21113","JGSK":"2021-04-01 14:53:25.608","CDBH":"4","XSFX":"由南向北","XSFXDM":"3","KKMC":"中新大道与华五路交口"},{"KKBH":"610256115","HPHM":"冀JUA811","JGSK":"2021-04-01 14:53:25.664","CDBH":"5","XSFX":"由西向东","XSFXDM":"2","KKMC":"中天大道与中生大道交口"},{"KKBH":"610256114","HPHM":"鲁NMT030","JGSK":"2021-04-01 14:53:25.781","CDBH":"5","XSFX":"由南向北","XSFXDM":"3","KKMC":"中天大道与和旭路交口"},{"KKBH":"7208810020000","HPHM":"车牌","JGSK":"2021-04-01 14:53:25.786","CDBH":"3","XSFX":"由东向西","XSFXDM":"1","KKMC":"海旭道与安正路交口正向"},{"KKBH":"6102610040000","HPHM":"津GDZ858","JGSK":"2021-04-01 14:53:25.844","CDBH":"6","XSFX":"由北向南","XSFXDM":"4","KKMC":"中生大道与静湖西路（北侧）正向"},{"KKBH":"610261004000","HPHM":"津HX9758","JGSK":"2021-04-01 14:53:25.947","CDBH":"3","XSFX":"由南向北","XSFXDM":"3","KKMC":"中生大道与静湖西路（北侧）"},{"KKBH":"610261005000","HPHM":"津JUN557","JGSK":"2021-04-01 14:53:26.262","CDBH":"2","XSFX":"由南向北","XSFXDM":"3","KKMC":"中生大道与静湖西路（南侧）"},{"KKBH":"610391007","HPHM":"京Q82GU0","JGSK":"2021-04-01 14:53:26.398","CDBH":"10","XSFX":"由北向南","XSFXDM":"4","KKMC":"和韵路与和风路交口"},{"KKBH":"610251002","HPHM":"车牌","JGSK":"2021-04-01 14:53:26.465","CDBH":"5","XSFX":"由西向东","XSFXDM":"2","KKMC":"中天大道与和睦路交口"},{"KKBH":"7208910050000","HPHM":"京N0BS41","JGSK":"2021-04-01 14:53:26.512","CDBH":"3","XSFX":"由东向西","XSFXDM":"1","KKMC":"海博道与安明路交口正向"},{"KKBH":"610256116","HPHM":"津A02G67","JGSK":"2021-04-01 14:53:26.63","CDBH":"6","XSFX":"由西向东","XSFXDM":"2","KKMC":"中天大道与和顺路交口"},{"KKBH":"7208910030000","HPHM":"车牌","JGSK":"2021-04-01 14:53:26.685","CDBH":"2","XSFX":"由东向西","XSFXDM":"1","KKMC":"海博道与安正路交口正向"},{"KKBH":"6103261420000","HPHM":"津AJH043","JGSK":"2021-04-01 14:53:26.827","CDBH":"4","XSFX":"由西向东","XSFXDM":"2","KKMC":"中成大道与泰七路交口正向"},{"KKBH":"610271008","HPHM":"津D00213","JGSK":"2021-04-01 14:53:26.839","CDBH":"1","XSFX":"由南向北","XSFXDM":"3","KKMC":"中新大道与航母主题公园支路交口"},{"KKBH":"610276124","HPHM":"车牌","JGSK":"2021-04-01 14:53:27.032","CDBH":"5","XSFX":"由西向东","XSFXDM":"2","KKMC":"中新大道与中生大道交口"},{"KKBH":"711","HPHM":"津DAA680","JGSK":"2021-04-01 14:53:27.126","CDBH":"5","XSFX":"由南向北","XSFXDM":"3","KKMC":"不礼让行人中新大道与和旭路交口"},{"KKBH":"610256113","HPHM":"津GGY096","JGSK":"2021-04-01 14:53:27.17","CDBH":"4","XSFX":"由南向北","XSFXDM":"3","KKMC":"中天大道与和风路交口"},{"KKBH":"610271009","HPHM":"津C031G5","JGSK":"2021-04-01 14:53:27.171","CDBH":"7","XSFX":"由南向北","XSFXDM":"3","KKMC":"中新大道与泰七路交口"},{"KKBH":"711","HPHM":"津DZM817","JGSK":"2021-04-01 14:53:27.234","CDBH":"8","XSFX":"由北向南","XSFXDM":"4","KKMC":"不礼让行人中新大道与和旭路交口"},{"KKBH":"720861002000","HPHM":"津RSK485","JGSK":"2021-04-01 14:53:27.247","CDBH":"4","XSFX":"由西向东","XSFXDM":"2","KKMC":"海晨道与安正路交口"},{"KKBH":"7208910090000","HPHM":"津HLB990","JGSK":"2021-04-01 14:53:27.43","CDBH":"6","XSFX":"由南向北","XSFXDM":"3","KKMC":"海博道与弘通路交口正向"},{"KKBH":"7280310060000","HPHM":"冀B9DH17","JGSK":"2021-04-01 14:53:27.454","CDBH":"5","XSFX":"由南向北","XSFXDM":"3","KKMC":"动漫中路与文三路交口正向"},{"KKBH":"610256113","HPHM":"津NZJ102","JGSK":"2021-04-01 14:53:27.458","CDBH":"7","XSFX":"由北向南","XSFXDM":"4","KKMC":"中天大道与和风路交口"},{"KKBH":"610256114","HPHM":"京N9EH12","JGSK":"2021-04-01 14:53:27.461","CDBH":"6","XSFX":"由南向北","XSFXDM":"3","KKMC":"中天大道与和旭路交口"},{"KKBH":"610256115","HPHM":"津NQL825","JGSK":"2021-04-01 14:53:27.534","CDBH":"3","XSFX":"由东向西","XSFXDM":"1","KKMC":"中天大道与中生大道交口"},{"KKBH":"610256113","HPHM":"津RCF550","JGSK":"2021-04-01 14:53:27.566","CDBH":"5","XSFX":"由南向北","XSFXDM":"3","KKMC":"中天大道与和风路交口"},{"KKBH":"7205710010000","HPHM":"津RAE978","JGSK":"2021-04-01 14:53:27.742","CDBH":"5","XSFX":"由北向南","XSFXDM":"4","KKMC":"动漫东路与文一路交口正向"},{"KKBH":"610286127","HPHM":"津AU6668","JGSK":"2021-04-01 14:53:27.766","CDBH":"6","XSFX":"由西向东","XSFXDM":"2","KKMC":"中津大道与和畅路交口"},{"KKBH":"610276124","HPHM":"津JLD206","JGSK":"2021-04-01 14:53:27.922","CDBH":"7","XSFX":"由南向北","XSFXDM":"3","KKMC":"中新大道与中生大道交口"},{"KKBH":"720871002000","HPHM":"津RSH861","JGSK":"2021-04-01 14:53:27.956","CDBH":"9","XSFX":"由北向南","XSFXDM":"4","KKMC":"安正路与芳菲路交口"},{"KKBH":"610391006","HPHM":"琼BDF721","JGSK":"2021-04-01 14:53:28.007","CDBH":"4","XSFX":"由西向东","XSFXDM":"2","KKMC":"和韵路与和意路交口"},{"KKBH":"7208910050000","HPHM":"津AP8189","JGSK":"2021-04-01 14:53:28.05","CDBH":"6","XSFX":"由西向东","XSFXDM":"2","KKMC":"海博道与安明路交口正向"},{"KKBH":"610276124","HPHM":"津MWM815","JGSK":"2021-04-01 14:53:28.202","CDBH":"7","XSFX":"由南向北","XSFXDM":"3","KKMC":"中新大道与中生大道交口"},{"KKBH":"610256115","HPHM":"津GNB113","JGSK":"2021-04-01 14:53:28.224","CDBH":"6","XSFX":"由西向东","XSFXDM":"2","KKMC":"中天大道与中生大道交口"},{"KKBH":"720861003000","HPHM":"津GTW333","JGSK":"2021-04-01 14:53:28.311","CDBH":"10","XSFX":"由北向南","XSFXDM":"4","KKMC":"海晨道与安明路交口"},{"KKBH":"610256115","HPHM":"鲁G066MT","JGSK":"2021-04-01 14:53:28.347","CDBH":"10","XSFX":"由北向南","XSFXDM":"4","KKMC":"中天大道与中生大道交口"},{"KKBH":"6071310030000","HPHM":"津LL6667","JGSK":"2021-04-01 14:53:28.359","CDBH":"1","XSFX":"由东向西","XSFXDM":"1","KKMC":"中央大道与海旭道交口正向"},{"KKBH":"610256115","HPHM":"津C62G16","JGSK":"2021-04-01 14:53:28.426","CDBH":"6","XSFX":"由西向东","XSFXDM":"2","KKMC":"中天大道与中生大道交口"},{"KKBH":"610391007","HPHM":"津RUY000","JGSK":"2021-04-01 14:53:28.519","CDBH":"10","XSFX":"由北向南","XSFXDM":"4","KKMC":"和韵路与和风路交口"},{"KKBH":"610251001","HPHM":"津RET345","JGSK":"2021-04-01 14:53:28.568","CDBH":"2","XSFX":"由东向西","XSFXDM":"1","KKMC":"中天大道与和畅路交口"},{"KKBH":"610276124","HPHM":"吉A8HA51","JGSK":"2021-04-01 14:53:28.585","CDBH":"8","XSFX":"由南向北","XSFXDM":"3","KKMC":"中新大道与中生大道交口"},{"KKBH":"610256111","HPHM":"津AY2505","JGSK":"2021-04-01 14:53:28.642","CDBH":"1","XSFX":"由西向东","XSFXDM":"2","KKMC":"中天大道与和惠路交口"},{"KKBH":"711","HPHM":"津JF1565","JGSK":"2021-04-01 14:53:28.81","CDBH":"5","XSFX":"由南向北","XSFXDM":"3","KKMC":"不礼让行人中新大道与和旭路交口"},{"KKBH":"610256113","HPHM":"京N671W3","JGSK":"2021-04-01 14:53:28.82","CDBH":"8","XSFX":"由北向南","XSFXDM":"4","KKMC":"中天大道与和风路交口"},{"KKBH":"610266117","HPHM":"津GKY116","JGSK":"2021-04-01 14:53:28.835","CDBH":"1","XSFX":"由东向西","XSFXDM":"1","KKMC":"中生大道与和韵路交口"},{"KKBH":"610286127","HPHM":"车牌","JGSK":"2021-04-01 14:53:28.897","CDBH":"6","XSFX":"由西向东","XSFXDM":"2","KKMC":"中津大道与和畅路交口"},{"KKBH":"720881002000","HPHM":"津G15103","JGSK":"2021-04-01 14:53:28.972","CDBH":"13","XSFX":"由北向南","XSFXDM":"4","KKMC":"海旭道与安正路交口"},{"KKBH":"610271010","HPHM":"津LK5500","JGSK":"2021-04-01 14:53:29.048","CDBH":"5","XSFX":"由南向北","XSFXDM":"3","KKMC":"中新大道与华五路交口"},{"KKBH":"720881005000","HPHM":"陕A87R5Q","JGSK":"2021-04-01 14:53:29.153","CDBH":"5","XSFX":"由西向东","XSFXDM":"2","KKMC":"海旭道与明盛路交口"},{"KKBH":"610261004000","HPHM":"津GDZ858","JGSK":"2021-04-01 14:53:29.402","CDBH":"6","XSFX":"由北向南","XSFXDM":"4","KKMC":"中生大道与静湖西路（北侧）"},{"KKBH":"610276125","HPHM":"津AD75258","JGSK":"2021-04-01 14:53:29.618","CDBH":"8","XSFX":"由北向南","XSFXDM":"4","KKMC":"中新大道与和顺路交口"},{"KKBH":"7208910060000","HPHM":"津ADA9775","JGSK":"2021-04-01 14:53:29.673","CDBH":"6","XSFX":"由西向东","XSFXDM":"2","KKMC":"海博道与永盛路交口正向"},{"KKBH":"711","HPHM":"冀B337G6","JGSK":"2021-04-01 14:53:29.713","CDBH":"7","XSFX":"由北向南","XSFXDM":"4","KKMC":"不礼让行人中新大道与和旭路交口"},{"KKBH":"6071310030000","HPHM":"京QZK601","JGSK":"2021-04-01 14:53:29.82","CDBH":"3","XSFX":"由东向西","XSFXDM":"1","KKMC":"中央大道与海旭道交口正向"},{"KKBH":"720891005000","HPHM":"京N0BS41","JGSK":"2021-04-01 14:53:29.837","CDBH":"3","XSFX":"由东向西","XSFXDM":"1","KKMC":"海博道与安明路交口"},{"KKBH":"610286127","HPHM":"津A23S67","JGSK":"2021-04-01 14:53:29.874","CDBH":"6","XSFX":"由西向东","XSFXDM":"2","KKMC":"中津大道与和畅路交口"},{"KKBH":"610256113","HPHM":"津RQQ333","JGSK":"2021-04-01 14:53:30.13","CDBH":"4","XSFX":"由南向北","XSFXDM":"3","KKMC":"中天大道与和风路交口"},{"KKBH":"7208710020000","HPHM":"津JLH301","JGSK":"2021-04-01 14:53:30.285","CDBH":"5","XSFX":"由南向北","XSFXDM":"3","KKMC":"安正路与芳菲路交口正向"},{"KKBH":"610276124","HPHM":"津C969F1","JGSK":"2021-04-01 14:53:30.396","CDBH":"11","XSFX":"由北向南","XSFXDM":"4","KKMC":"中新大道与中生大道交口"},{"KKBH":"610391007","HPHM":"京Q82GU0","JGSK":"2021-04-01 14:53:30.599","CDBH":"10","XSFX":"由北向南","XSFXDM":"4","KKMC":"和韵路与和风路交口"},{"KKBH":"720891009000","HPHM":"津C5P350","JGSK":"2021-04-01 14:53:30.673","CDBH":"6","XSFX":"由南向北","XSFXDM":"3","KKMC":"海博道与弘通路交口"},{"KKBH":"610276124","HPHM":"冀AUJ253","JGSK":"2021-04-01 14:53:30.848","CDBH":"7","XSFX":"由南向北","XSFXDM":"3","KKMC":"中新大道与中生大道交口"},{"KKBH":"711","HPHM":"云G3U852","JGSK":"2021-04-01 14:53:30.888","CDBH":"5","XSFX":"由南向北","XSFXDM":"3","KKMC":"不礼让行人中新大道与和旭路交口"},{"KKBH":"720891004000","HPHM":"车牌","JGSK":"2021-04-01 14:53:30.901","CDBH":"8","XSFX":"由南向北","XSFXDM":"3","KKMC":"海博道与安平路交口"},{"KKBH":"711","HPHM":"津GQS289","JGSK":"2021-04-01 14:53:30.911","CDBH":"8","XSFX":"由北向南","XSFXDM":"4","KKMC":"不礼让行人中新大道与和旭路交口"},{"KKBH":"610326142000","HPHM":"津AJH043","JGSK":"2021-04-01 14:53:30.973","CDBH":"5","XSFX":"由西向东","XSFXDM":"2","KKMC":"中成大道与泰七路交口"},{"KKBH":"610256112","HPHM":"津JJX721","JGSK":"2021-04-01 14:53:30.979","CDBH":"11","XSFX":"由北向南","XSFXDM":"4","KKMC":"中天大道与中津大道交口"},{"KKBH":"720571004000","HPHM":"津KWA998","JGSK":"2021-04-01 14:53:31.068","CDBH":"3","XSFX":"由西向东","XSFXDM":"2","KKMC":"动漫东路与动漫中路交口"},{"KKBH":"610256113","HPHM":"津RCF550","JGSK":"2021-04-01 14:53:31.175","CDBH":"5","XSFX":"由南向北","XSFXDM":"3","KKMC":"中天大道与和风路交口"},{"KKBH":"728031006000","HPHM":"冀B9DH17","JGSK":"2021-04-01 14:53:31.216","CDBH":"5","XSFX":"由南向北","XSFXDM":"3","KKMC":"动漫中路与文三路交口"},{"KKBH":"7205710040000","HPHM":"津K16324","JGSK":"2021-04-01 14:53:31.243","CDBH":"5","XSFX":"由北向南","XSFXDM":"4","KKMC":"动漫东路与动漫中路交口正向"},{"KKBH":"610276126","HPHM":"车牌","JGSK":"2021-04-01 14:53:31.639","CDBH":"8","XSFX":"由北向南","XSFXDM":"4","KKMC":"中新大道与和意路交口"},{"KKBH":"610266117","HPHM":"津N30062","JGSK":"2021-04-01 14:53:31.72","CDBH":"5","XSFX":"由西向东","XSFXDM":"2","KKMC":"中生大道与和韵路交口"},{"KKBH":"610276124","HPHM":"津MWM815","JGSK":"2021-04-01 14:53:31.922","CDBH":"7","XSFX":"由南向北","XSFXDM":"3","KKMC":"中新大道与中生大道交口"},{"KKBH":"7205710040000","HPHM":"津C2V813","JGSK":"2021-04-01 14:53:32.061","CDBH":"3","XSFX":"由西向东","XSFXDM":"2","KKMC":"动漫东路与动漫中路交口正向"},{"KKBH":"720891003000","HPHM":"津A1F799","JGSK":"2021-04-01 14:53:32.208","CDBH":"8","XSFX":"由南向北","XSFXDM":"3","KKMC":"海博道与安正路交口"},{"KKBH":"610276125","HPHM":"津A8T278","JGSK":"2021-04-01 14:53:32.417","CDBH":"7","XSFX":"由北向南","XSFXDM":"4","KKMC":"中新大道与和顺路交口"},{"KKBH":"610261005000","HPHM":"津JFS918","JGSK":"2021-04-01 14:53:32.502","CDBH":"2","XSFX":"由南向北","XSFXDM":"3","KKMC":"中生大道与静湖西路（南侧）"},{"KKBH":"7208610020000","HPHM":"津A3H415","JGSK":"2021-04-01 14:53:32.543","CDBH":"4","XSFX":"由西向东","XSFXDM":"2","KKMC":"海晨道与安正路交口正向"},{"KKBH":"720571004000","HPHM":"津JPH115","JGSK":"2021-04-01 14:53:32.571","CDBH":"1","XSFX":"由东向西","XSFXDM":"1","KKMC":"动漫东路与动漫中路交口"},{"KKBH":"610276124","HPHM":"吉A8HA51","JGSK":"2021-04-01 14:53:32.642","CDBH":"8","XSFX":"由南向北","XSFXDM":"3","KKMC":"中新大道与中生大道交口"},{"KKBH":"610271010","HPHM":"津ND5392","JGSK":"2021-04-01 14:53:32.686","CDBH":"5","XSFX":"由南向北","XSFXDM":"3","KKMC":"中新大道与华五路交口"},{"KKBH":"610256113","HPHM":"津AF44323","JGSK":"2021-04-01 14:53:32.834","CDBH":"6","XSFX":"由南向北","XSFXDM":"3","KKMC":"中天大道与和风路交口"},{"KKBH":"7209010020000","HPHM":"冀JM205F","JGSK":"2021-04-01 14:53:32.937","CDBH":"8","XSFX":"由南向北","XSFXDM":"3","KKMC":"玉林道与安正路交口正向"},{"KKBH":"720871002000","HPHM":"津ADE6076","JGSK":"2021-04-01 14:53:32.997","CDBH":"8","XSFX":"由北向南","XSFXDM":"4","KKMC":"安正路与芳菲路交口"},{"KKBH":"610276124","HPHM":"津AD79791","JGSK":"2021-04-01 14:53:33.008","CDBH":"8","XSFX":"由南向北","XSFXDM":"3","KKMC":"中新大道与中生大道交口"},{"KKBH":"610256115","HPHM":"晋HXV260","JGSK":"2021-04-01 14:53:33.113","CDBH":"5","XSFX":"由西向东","XSFXDM":"2","KKMC":"中天大道与中生大道交口"},{"KKBH":"610276126","HPHM":"车牌","JGSK":"2021-04-01 14:53:33.132","CDBH":"8","XSFX":"由北向南","XSFXDM":"4","KKMC":"中新大道与和意路交口"},{"KKBH":"720881002000","HPHM":"津NUR218","JGSK":"2021-04-01 14:53:33.133","CDBH":"12","XSFX":"由北向南","XSFXDM":"4","KKMC":"海旭道与安正路交口"},{"KKBH":"7280310030000","HPHM":"津AU5595","JGSK":"2021-04-01 14:53:33.158","CDBH":"4","XSFX":"由南向北","XSFXDM":"3","KKMC":"动漫中路与文二路交口正向"},{"KKBH":"610276124","HPHM":"津C623L9","JGSK":"2021-04-01 14:53:33.202","CDBH":"10","XSFX":"由北向南","XSFXDM":"4","KKMC":"中新大道与中生大道交口"},{"KKBH":"610266117","HPHM":"津N30062","JGSK":"2021-04-01 14:53:33.445","CDBH":"6","XSFX":"由西向东","XSFXDM":"2","KKMC":"中生大道与和韵路交口"},{"KKBH":"720891005000","HPHM":"津AP8189","JGSK":"2021-04-01 14:53:33.453","CDBH":"6","XSFX":"由西向东","XSFXDM":"2","KKMC":"海博道与安明路交口"},{"KKBH":"6103261420000","HPHM":"津A06F56","JGSK":"2021-04-01 14:53:33.515","CDBH":"5","XSFX":"由西向东","XSFXDM":"2","KKMC":"中成大道与泰七路交口正向"},{"KKBH":"7208610020000","HPHM":"津FQC615","JGSK":"2021-04-01 14:53:33.771","CDBH":"7","XSFX":"由南向北","XSFXDM":"3","KKMC":"海晨道与安正路交口正向"},{"KKBH":"7205410030000","HPHM":"津HH9736","JGSK":"2021-04-01 14:53:33.799","CDBH":"1","XSFX":"由东向西","XSFXDM":"1","KKMC":"动漫环路西与动漫西路交口正向"},{"KKBH":"610256116","HPHM":"津MCZ236","JGSK":"2021-04-01 14:53:33.937","CDBH":"11","XSFX":"由北向南","XSFXDM":"4","KKMC":"中天大道与和顺路交口"},{"KKBH":"7280310030000","HPHM":"津MQB212","JGSK":"2021-04-01 14:53:33.987","CDBH":"6","XSFX":"由北向南","XSFXDM":"4","KKMC":"动漫中路与文二路交口正向"},{"KKBH":"610256111","HPHM":"津AD17290","JGSK":"2021-04-01 14:53:34.003","CDBH":"1","XSFX":"由西向东","XSFXDM":"2","KKMC":"中天大道与和惠路交口"},{"KKBH":"610276124","HPHM":"津ME9112","JGSK":"2021-04-01 14:53:34.282","CDBH":"7","XSFX":"由南向北","XSFXDM":"3","KKMC":"中新大道与中生大道交口"},{"KKBH":"610256111","HPHM":"津AY2505","JGSK":"2021-04-01 14:53:34.368","CDBH":"2","XSFX":"由西向东","XSFXDM":"2","KKMC":"中天大道与和惠路交口"},{"KKBH":"720891006000","HPHM":"津ADA9775","JGSK":"2021-04-01 14:53:34.419","CDBH":"6","XSFX":"由西向东","XSFXDM":"2","KKMC":"海博道与永盛路交口"},{"KKBH":"610266118","HPHM":"津AD14388","JGSK":"2021-04-01 14:53:34.471","CDBH":"2","XSFX":"由东向西","XSFXDM":"1","KKMC":"中生大道与和畅路交口"},{"KKBH":"610391008","HPHM":"蒙A056FJ","JGSK":"2021-04-01 14:53:34.49","CDBH":"4","XSFX":"由西向东","XSFXDM":"2","KKMC":"和韵路与和旭路交口"},{"KKBH":"720891009000","HPHM":"津HLB990","JGSK":"2021-04-01 14:53:34.596","CDBH":"6","XSFX":"由南向北","XSFXDM":"3","KKMC":"海博道与弘通路交口"},{"KKBH":"7280310060000","HPHM":"津E13890","JGSK":"2021-04-01 14:53:34.627","CDBH":"4","XSFX":"由西向东","XSFXDM":"2","KKMC":"动漫中路与文三路交口正向"},{"KKBH":"7208710020000","HPHM":"津G15103","JGSK":"2021-04-01 14:53:34.648","CDBH":"9","XSFX":"由北向南","XSFXDM":"4","KKMC":"安正路与芳菲路交口正向"},{"KKBH":"720871002000","HPHM":"津RHW755","JGSK":"2021-04-01 14:53:34.758","CDBH":"9","XSFX":"由北向南","XSFXDM":"4","KKMC":"安正路与芳菲路交口"},{"KKBH":"610286127","HPHM":"津FNZ333","JGSK":"2021-04-01 14:53:34.829","CDBH":"6","XSFX":"由西向东","XSFXDM":"2","KKMC":"中津大道与和畅路交口"},{"KKBH":"610266117","HPHM":"冀A92H99","JGSK":"2021-04-01 14:53:34.908","CDBH":"5","XSFX":"由西向东","XSFXDM":"2","KKMC":"中生大道与和韵路交口"},{"KKBH":"610286127","HPHM":"车牌","JGSK":"2021-04-01 14:53:34.979","CDBH":"2","XSFX":"由东向西","XSFXDM":"1","KKMC":"中津大道与和畅路交口"},{"KKBH":"610276124","HPHM":"冀AUJ253","JGSK":"2021-04-01 14:53:35.041","CDBH":"7","XSFX":"由南向北","XSFXDM":"3","KKMC":"中新大道与中生大道交口"},{"KKBH":"610256112","HPHM":"津C58180","JGSK":"2021-04-01 14:53:35.156","CDBH":"11","XSFX":"由北向南","XSFXDM":"4","KKMC":"中天大道与中津大道交口"},{"KKBH":"720891003000","HPHM":"鲁NGC970","JGSK":"2021-04-01 14:53:35.174","CDBH":"7","XSFX":"由南向北","XSFXDM":"3","KKMC":"海博道与安正路交口"},{"KKBH":"711","HPHM":"津C9Z782","JGSK":"2021-04-01 14:53:35.213","CDBH":"5","XSFX":"由南向北","XSFXDM":"3","KKMC":"不礼让行人中新大道与和旭路交口"},{"KKBH":"610256112","HPHM":"津JJX721","JGSK":"2021-04-01 14:53:35.338","CDBH":"12","XSFX":"由北向南","XSFXDM":"4","KKMC":"中天大道与中津大道交口"},{"KKBH":"610276124","HPHM":"津C969F1","JGSK":"2021-04-01 14:53:35.404","CDBH":"11","XSFX":"由北向南","XSFXDM":"4","KKMC":"中新大道与中生大道交口"},{"KKBH":"610391006","HPHM":"琼BDF721","JGSK":"2021-04-01 14:53:35.458","CDBH":"5","XSFX":"由西向东","XSFXDM":"2","KKMC":"和韵路与和意路交口"},{"KKBH":"610256114","HPHM":"苏FN659D","JGSK":"2021-04-01 14:53:35.565","CDBH":"8","XSFX":"由北向南","XSFXDM":"4","KKMC":"中天大道与和旭路交口"},{"KKBH":"610276124","HPHM":"津C623L9","JGSK":"2021-04-01 14:53:35.644","CDBH":"10","XSFX":"由北向南","XSFXDM":"4","KKMC":"中新大道与中生大道交口"},{"KKBH":"720571004000","HPHM":"津C2V813","JGSK":"2021-04-01 14:53:36.033","CDBH":"4","XSFX":"由西向东","XSFXDM":"2","KKMC":"动漫东路与动漫中路交口"},{"KKBH":"610391007","HPHM":"津NAJ985","JGSK":"2021-04-01 14:53:36.08","CDBH":"4","XSFX":"由西向东","XSFXDM":"2","KKMC":"和韵路与和风路交口"},{"KKBH":"610276124","HPHM":"津C92B58","JGSK":"2021-04-01 14:53:36.19","CDBH":"11","XSFX":"由北向南","XSFXDM":"4","KKMC":"中新大道与中生大道交口"},{"KKBH":"720871002000","HPHM":"津JLH301","JGSK":"2021-04-01 14:53:36.217","CDBH":"5","XSFX":"由南向北","XSFXDM":"3","KKMC":"安正路与芳菲路交口"},{"KKBH":"610251002","HPHM":"车牌","JGSK":"2021-04-01 14:53:36.296","CDBH":"5","XSFX":"由西向东","XSFXDM":"2","KKMC":"中天大道与和睦路交口"},{"KKBH":"610266118","HPHM":"津KWZ002","JGSK":"2021-04-01 14:53:36.344","CDBH":"3","XSFX":"由东向西","XSFXDM":"1","KKMC":"中生大道与和畅路交口"},{"KKBH":"610256113","HPHM":"津AF443学","JGSK":"2021-04-01 14:53:36.376","CDBH":"6","XSFX":"由南向北","XSFXDM":"3","KKMC":"中天大道与和风路交口"},{"KKBH":"6102661220000","HPHM":"冀R61D87","JGSK":"2021-04-01 14:53:36.467","CDBH":"2","XSFX":"由西向东","XSFXDM":"2","KKMC":"生态城中生大道故道河一桥西向东上桥处正向"},{"KKBH":"610256115","HPHM":"晋HXV260","JGSK":"2021-04-01 14:53:36.55","CDBH":"6","XSFX":"由西向东","XSFXDM":"2","KKMC":"中天大道与中生大道交口"},{"KKBH":"610266117","HPHM":"冀A92H99","JGSK":"2021-04-01 14:53:36.565","CDBH":"5","XSFX":"由西向东","XSFXDM":"2","KKMC":"中生大道与和韵路交口"},{"KKBH":"610276124","HPHM":"津GHR526","JGSK":"2021-04-01 14:53:36.58","CDBH":"8","XSFX":"由南向北","XSFXDM":"3","KKMC":"中新大道与中生大道交口"},{"KKBH":"610276124","HPHM":"渝F525D1","JGSK":"2021-04-01 14:53:36.764","CDBH":"10","XSFX":"由北向南","XSFXDM":"4","KKMC":"中新大道与中生大道交口"},{"KKBH":"610266117","HPHM":"车牌","JGSK":"2021-04-01 14:53:36.828","CDBH":"5","XSFX":"由西向东","XSFXDM":"2","KKMC":"中生大道与和韵路交口"},{"KKBH":"610256111","HPHM":"津AD17290","JGSK":"2021-04-01 14:53:36.848","CDBH":"1","XSFX":"由西向东","XSFXDM":"2","KKMC":"中天大道与和惠路交口"},{"KKBH":"610286127","HPHM":"津NYX021","JGSK":"2021-04-01 14:53:36.893","CDBH":"6","XSFX":"由西向东","XSFXDM":"2","KKMC":"中津大道与和畅路交口"},{"KKBH":"610276124","HPHM":"津AD79791","JGSK":"2021-04-01 14:53:37.208","CDBH":"8","XSFX":"由南向北","XSFXDM":"3","KKMC":"中新大道与中生大道交口"},{"KKBH":"7208910090000","HPHM":"苏G333A7","JGSK":"2021-04-01 14:53:37.27","CDBH":"8","XSFX":"由北向南","XSFXDM":"4","KKMC":"海博道与弘通路交口正向"},{"KKBH":"610271008","HPHM":"京LG0969","JGSK":"2021-04-01 14:53:37.308","CDBH":"1","XSFX":"由南向北","XSFXDM":"3","KKMC":"中新大道与航母主题公园支路交口"},{"KKBH":"7205710040000","HPHM":"鲁NX9F78","JGSK":"2021-04-01 14:53:37.372","CDBH":"3","XSFX":"由西向东","XSFXDM":"2","KKMC":"动漫东路与动漫中路交口正向"},{"KKBH":"610256115","HPHM":"津FHP502","JGSK":"2021-04-01 14:53:37.522","CDBH":"3","XSFX":"由东向西","XSFXDM":"1","KKMC":"中天大道与中生大道交口"},{"KKBH":"610276124","HPHM":"津ME9112","JGSK":"2021-04-01 14:53:37.607","CDBH":"7","XSFX":"由南向北","XSFXDM":"3","KKMC":"中新大道与中生大道交口"},{"KKBH":"6102610040000","HPHM":"津KZN700","JGSK":"2021-04-01 14:53:37.744","CDBH":"2","XSFX":"由南向北","XSFXDM":"3","KKMC":"中生大道与静湖西路（北侧）正向"},{"KKBH":"610266117","HPHM":"津A5G941","JGSK":"2021-04-01 14:53:37.849","CDBH":"2","XSFX":"由东向西","XSFXDM":"1","KKMC":"中生大道与和韵路交口"},{"KKBH":"610256116","HPHM":"津MCZ236","JGSK":"2021-04-01 14:53:37.976","CDBH":"12","XSFX":"由北向南","XSFXDM":"4","KKMC":"中天大道与和顺路交口"},{"KKBH":"610286127","HPHM":"车牌","JGSK":"2021-04-01 14:53:38.01","CDBH":"3","XSFX":"由东向西","XSFXDM":"1","KKMC":"中津大道与和畅路交口"},{"KKBH":"720541003000","HPHM":"津HH9736","JGSK":"2021-04-01 14:53:38.028","CDBH":"1","XSFX":"由东向西","XSFXDM":"1","KKMC":"动漫环路西与动漫西路交口"},{"KKBH":"720891003000","HPHM":"津KJJ262","JGSK":"2021-04-01 14:53:38.131","CDBH":"7","XSFX":"由南向北","XSFXDM":"3","KKMC":"海博道与安正路交口"},{"KKBH":"720891004000","HPHM":"车牌","JGSK":"2021-04-01 14:53:38.262","CDBH":"9","XSFX":"由南向北","XSFXDM":"3","KKMC":"海博道与安平路交口"},{"KKBH":"7209010020000","HPHM":"津C69U86","JGSK":"2021-04-01 14:53:38.305","CDBH":"1","XSFX":"由东向西","XSFXDM":"1","KKMC":"玉林道与安正路交口正向"},{"KKBH":"610256116","HPHM":"津AF05086","JGSK":"2021-04-01 14:53:38.406","CDBH":"11","XSFX":"由北向南","XSFXDM":"4","KKMC":"中天大道与和顺路交口"},{"KKBH":"610271009","HPHM":"津H59368","JGSK":"2021-04-01 14:53:38.409","CDBH":"7","XSFX":"由南向北","XSFXDM":"3","KKMC":"中新大道与泰七路交口"},{"KKBH":"610326142000","HPHM":"津A06F56","JGSK":"2021-04-01 14:53:38.419","CDBH":"6","XSFX":"由西向东","XSFXDM":"2","KKMC":"中成大道与泰七路交口"},{"KKBH":"720901002000","HPHM":"冀JM205F","JGSK":"2021-04-01 14:53:38.457","CDBH":"8","XSFX":"由南向北","XSFXDM":"3","KKMC":"玉林道与安正路交口"},{"KKBH":"711","HPHM":"津K55858","JGSK":"2021-04-01 14:53:38.656","CDBH":"5","XSFX":"由南向北","XSFXDM":"3","KKMC":"不礼让行人中新大道与和旭路交口"},{"KKBH":"610266118","HPHM":"津A2U272","JGSK":"2021-04-01 14:53:38.838","CDBH":"10","XSFX":"由北向南","XSFXDM":"4","KKMC":"中生大道与和畅路交口"},{"KKBH":"610256115","HPHM":"京JBJ123","JGSK":"2021-04-01 14:53:38.854","CDBH":"11","XSFX":"由北向南","XSFXDM":"4","KKMC":"中天大道与中生大道交口"},{"KKBH":"7208610030000","HPHM":"津RTD590","JGSK":"2021-04-01 14:53:38.894","CDBH":"2","XSFX":"由东向西","XSFXDM":"1","KKMC":"海晨道与安明路交口正向"},{"KKBH":"6071310030000","HPHM":"津AWG938","JGSK":"2021-04-01 14:53:38.995","CDBH":"1","XSFX":"由东向西","XSFXDM":"1","KKMC":"中央大道与海旭道交口正向"},{"KKBH":"7208910060000","HPHM":"蒙A913MS","JGSK":"2021-04-01 14:53:39.039","CDBH":"8","XSFX":"由西向东","XSFXDM":"2","KKMC":"海博道与永盛路交口正向"},{"KKBH":"610266117","HPHM":"车牌","JGSK":"2021-04-01 14:53:39.051","CDBH":"5","XSFX":"由西向东","XSFXDM":"2","KKMC":"中生大道与和韵路交口"},{"KKBH":"720571004000","HPHM":"津K16324","JGSK":"2021-04-01 14:53:39.172","CDBH":"5","XSFX":"由北向南","XSFXDM":"4","KKMC":"动漫东路与动漫中路交口"},{"KKBH":"610276124","HPHM":"渝F525D1","JGSK":"2021-04-01 14:53:39.244","CDBH":"10","XSFX":"由北向南","XSFXDM":"4","KKMC":"中新大道与中生大道交口"},{"KKBH":"720871002000","HPHM":"津G15103","JGSK":"2021-04-01 14:53:39.325","CDBH":"9","XSFX":"由北向南","XSFXDM":"4","KKMC":"安正路与芳菲路交口"},{"KKBH":"610401004","HPHM":"冀DW726V","JGSK":"2021-04-01 14:53:39.325","CDBH":"8","XSFX":"由南向北","XSFXDM":"3","KKMC":"和畅路与和风路交口"},{"KKBH":"7208810040000","HPHM":"津NBA999","JGSK":"2021-04-01 14:53:39.375","CDBH":"1","XSFX":"由东向西","XSFXDM":"1","KKMC":"海旭道与永盛路交口正向"},{"KKBH":"610271008","HPHM":"京LG0969","JGSK":"2021-04-01 14:53:39.464","CDBH":"1","XSFX":"由南向北","XSFXDM":"3","KKMC":"中新大道与航母主题公园支路交口"},{"KKBH":"6071310030000","HPHM":"津CAT769","JGSK":"2021-04-01 14:53:39.558","CDBH":"3","XSFX":"由东向西","XSFXDM":"1","KKMC":"中央大道与海旭道交口正向"},{"KKBH":"610286127","HPHM":"津RHJ282","JGSK":"2021-04-01 14:53:39.617","CDBH":"4","XSFX":"由西向东","XSFXDM":"2","KKMC":"中津大道与和畅路交口"},{"KKBH":"720861002000","HPHM":"津A3H415","JGSK":"2021-04-01 14:53:39.729","CDBH":"4","XSFX":"由西向东","XSFXDM":"2","KKMC":"海晨道与安正路交口"},{"KKBH":"610256115","HPHM":"津C20M28","JGSK":"2021-04-01 14:53:39.747","CDBH":"5","XSFX":"由西向东","XSFXDM":"2","KKMC":"中天大道与中生大道交口"},{"KKBH":"7208810060000","HPHM":"车牌","JGSK":"2021-04-01 14:53:39.808","CDBH":"3","XSFX":"由西向东","XSFXDM":"2","KKMC":"海旭道与庄盛路交口正向"},{"KKBH":"610266118","HPHM":"冀R0Y6R7","JGSK":"2021-04-01 14:53:39.928","CDBH":"2","XSFX":"由东向西","XSFXDM":"1","KKMC":"中生大道与和畅路交口"},{"KKBH":"610271009","HPHM":"津H59368","JGSK":"2021-04-01 14:53:39.983","CDBH":"7","XSFX":"由南向北","XSFXDM":"3","KKMC":"中新大道与泰七路交口"},{"KKBH":"7280310020000","HPHM":"津J65936","JGSK":"2021-04-01 14:53:40.156","CDBH":"6","XSFX":"由南向北","XSFXDM":"3","KKMC":"动漫中路与文一路交口正向"},{"KKBH":"610391007","HPHM":"津NAJ985","JGSK":"2021-04-01 14:53:40.186","CDBH":"4","XSFX":"由西向东","XSFXDM":"2","KKMC":"和韵路与和风路交口"},{"KKBH":"720861002000","HPHM":"津FQC615","JGSK":"2021-04-01 14:53:40.231","CDBH":"7","XSFX":"由南向北","XSFXDM":"3","KKMC":"海晨道与安正路交口"},{"KKBH":"610276124","HPHM":"津GHR526","JGSK":"2021-04-01 14:53:40.246","CDBH":"8","XSFX":"由南向北","XSFXDM":"3","KKMC":"中新大道与中生大道交口"},{"KKBH":"610391007","HPHM":"车牌","JGSK":"2021-04-01 14:53:40.487","CDBH":"5","XSFX":"由西向东","XSFXDM":"2","KKMC":"和韵路与和风路交口"},{"KKBH":"610266122000","HPHM":"冀R61D87","JGSK":"2021-04-01 14:53:40.505","CDBH":"2","XSFX":"由西向东","XSFXDM":"2","KKMC":"生态城中生大道故道河一桥西向东上桥处"},{"KKBH":"610276124","HPHM":"津C92B58","JGSK":"2021-04-01 14:53:40.524","CDBH":"11","XSFX":"由北向南","XSFXDM":"4","KKMC":"中新大道与中生大道交口"},{"KKBH":"7208810020000","HPHM":"津N92623","JGSK":"2021-04-01 14:53:40.573","CDBH":"5","XSFX":"由西向东","XSFXDM":"2","KKMC":"海旭道与安正路交口正向"},{"KKBH":"720891003000","HPHM":"津RFY157","JGSK":"2021-04-01 14:53:40.612","CDBH":"7","XSFX":"由南向北","XSFXDM":"3","KKMC":"海博道与安正路交口"},{"KKBH":"7208810020000","HPHM":"津JLH301","JGSK":"2021-04-01 14:53:40.658","CDBH":"9","XSFX":"由南向北","XSFXDM":"3","KKMC":"海旭道与安正路交口正向"},{"KKBH":"610391008","HPHM":"蒙A056FJ","JGSK":"2021-04-01 14:53:40.701","CDBH":"4","XSFX":"由西向东","XSFXDM":"2","KKMC":"和韵路与和旭路交口"},{"KKBH":"610256115","HPHM":"津AF32961","JGSK":"2021-04-01 14:53:40.817","CDBH":"7","XSFX":"由南向北","XSFXDM":"3","KKMC":"中天大道与中生大道交口"},{"KKBH":"610271009","HPHM":"津RCR572","JGSK":"2021-04-01 14:53:40.88","CDBH":"10","XSFX":"由北向南","XSFXDM":"4","KKMC":"中新大道与泰七路交口"},{"KKBH":"610276124","HPHM":"津E30263","JGSK":"2021-04-01 14:53:40.911","CDBH":"8","XSFX":"由南向北","XSFXDM":"3","KKMC":"中新大道与中生大道交口"},{"KKBH":"720571001000","HPHM":"津RAE978","JGSK":"2021-04-01 14:53:41.056","CDBH":"5","XSFX":"由北向南","XSFXDM":"4","KKMC":"动漫东路与文一路交口"},{"KKBH":"610271009","HPHM":"津A00755D","JGSK":"2021-04-01 14:53:41.15","CDBH":"5","XSFX":"由西向东","XSFXDM":"2","KKMC":"中新大道与泰七路交口"},{"KKBH":"610266117","HPHM":"津A1P603","JGSK":"2021-04-01 14:53:41.292","CDBH":"7","XSFX":"由南向北","XSFXDM":"3","KKMC":"中生大道与和韵路交口"},{"KKBH":"610266117","HPHM":"皖MJ7199","JGSK":"2021-04-01 14:53:41.292","CDBH":"5","XSFX":"由西向东","XSFXDM":"2","KKMC":"中生大道与和韵路交口"},{"KKBH":"610271008","HPHM":"津KD8195","JGSK":"2021-04-01 14:53:41.294","CDBH":"1","XSFX":"由南向北","XSFXDM":"3","KKMC":"中新大道与航母主题公园支路交口"},{"KKBH":"7280310020000","HPHM":"津RZB322","JGSK":"2021-04-01 14:53:41.454","CDBH":"5","XSFX":"由南向北","XSFXDM":"3","KKMC":"动漫中路与文一路交口正向"},{"KKBH":"610256112","HPHM":"川X365A9","JGSK":"2021-04-01 14:53:41.457","CDBH":"5","XSFX":"由西向东","XSFXDM":"2","KKMC":"中天大道与中津大道交口"},{"KKBH":"7209010020000","HPHM":"津RYY135","JGSK":"2021-04-01 14:53:41.482","CDBH":"8","XSFX":"由南向北","XSFXDM":"3","KKMC":"玉林道与安正路交口正向"},{"KKBH":"610266118","HPHM":"津AD14388","JGSK":"2021-04-01 14:53:41.491","CDBH":"2","XSFX":"由东向西","XSFXDM":"1","KKMC":"中生大道与和畅路交口"},{"KKBH":"7208810020000","HPHM":"京NKA756","JGSK":"2021-04-01 14:53:42.122","CDBH":"13","XSFX":"由北向南","XSFXDM":"4","KKMC":"海旭道与安正路交口正向"},{"KKBH":"610266118","HPHM":"津A2U272","JGSK":"2021-04-01 14:53:42.147","CDBH":"11","XSFX":"由北向南","XSFXDM":"4","KKMC":"中生大道与和畅路交口"},{"KKBH":"728031006000","HPHM":"津E13890","JGSK":"2021-04-01 14:53:42.157","CDBH":"4","XSFX":"由西向东","XSFXDM":"2","KKMC":"动漫中路与文三路交口"},{"KKBH":"720881004000","HPHM":"津NBA999","JGSK":"2021-04-01 14:53:42.166","CDBH":"1","XSFX":"由东向西","XSFXDM":"1","KKMC":"海旭道与永盛路交口"},{"KKBH":"7280310020000","HPHM":"津JPH115","JGSK":"2021-04-01 14:53:42.175","CDBH":"6","XSFX":"由南向北","XSFXDM":"3","KKMC":"动漫中路与文一路交口正向"},{"KKBH":"610261004000","HPHM":"津KZN700","JGSK":"2021-04-01 14:53:42.21","CDBH":"2","XSFX":"由南向北","XSFXDM":"3","KKMC":"中生大道与静湖西路（北侧）"},{"KKBH":"7208610030000","HPHM":"津K55095","JGSK":"2021-04-01 14:53:42.279","CDBH":"4","XSFX":"由西向东","XSFXDM":"2","KKMC":"海晨道与安明路交口正向"},{"KKBH":"610266117","HPHM":"津A5G941","JGSK":"2021-04-01 14:53:42.286","CDBH":"2","XSFX":"由东向西","XSFXDM":"1","KKMC":"中生大道与和韵路交口"},{"KKBH":"7208910060000","HPHM":"冀B3U135","JGSK":"2021-04-01 14:53:42.312","CDBH":"9","XSFX":"由南向北","XSFXDM":"3","KKMC":"海博道与永盛路交口正向"},{"KKBH":"720571004000","HPHM":"鲁NX9F78","JGSK":"2021-04-01 14:53:42.352","CDBH":"3","XSFX":"由西向东","XSFXDM":"2","KKMC":"动漫东路与动漫中路交口"},{"KKBH":"6071310030000","HPHM":"津C018J2","JGSK":"2021-04-01 14:53:42.417","CDBH":"3","XSFX":"由东向西","XSFXDM":"1","KKMC":"中央大道与海旭道交口正向"},{"KKBH":"610271009","HPHM":"津RCR572","JGSK":"2021-04-01 14:53:42.422","CDBH":"10","XSFX":"由北向南","XSFXDM":"4","KKMC":"中新大道与泰七路交口"},{"KKBH":"610256116","HPHM":"津AF05086","JGSK":"2021-04-01 14:53:42.455","CDBH":"12","XSFX":"由北向南","XSFXDM":"4","KKMC":"中天大道与和顺路交口"},{"KKBH":"610271010","HPHM":"津DB5937","JGSK":"2021-04-01 14:53:42.553","CDBH":"4","XSFX":"由南向北","XSFXDM":"3","KKMC":"中新大道与华五路交口"},{"KKBH":"7205410030000","HPHM":"津A5050警","JGSK":"2021-04-01 14:53:42.555","CDBH":"4","XSFX":"由南向北","XSFXDM":"3","KKMC":"动漫环路西与动漫西路交口正向"},{"KKBH":"610256115","HPHM":"津RC0705","JGSK":"2021-04-01 14:53:42.755","CDBH":"9","XSFX":"由南向北","XSFXDM":"3","KKMC":"中天大道与中生大道交口"},{"KKBH":"610401005","HPHM":"津ADJ8659","JGSK":"2021-04-01 14:53:42.865","CDBH":"7","XSFX":"由南向北","XSFXDM":"3","KKMC":"和畅路与和顺路交口"},{"KKBH":"7208610030000","HPHM":"冀J3FM93","JGSK":"2021-04-01 14:53:42.866","CDBH":"2","XSFX":"由东向西","XSFXDM":"1","KKMC":"海晨道与安明路交口正向"},{"KKBH":"610256116","HPHM":"辽HYK611","JGSK":"2021-04-01 14:53:42.875","CDBH":"10","XSFX":"由北向南","XSFXDM":"4","KKMC":"中天大道与和顺路交口"},{"KKBH":"610271010","HPHM":"津ND5392","JGSK":"2021-04-01 14:53:42.893","CDBH":"5","XSFX":"由南向北","XSFXDM":"3","KKMC":"中新大道与华五路交口"},{"KKBH":"711","HPHM":"津FNV977","JGSK":"2021-04-01 14:53:42.996","CDBH":"8","XSFX":"由北向南","XSFXDM":"4","KKMC":"不礼让行人中新大道与和旭路交口"},{"KKBH":"610271008","HPHM":"津KD8195","JGSK":"2021-04-01 14:53:43.063","CDBH":"1","XSFX":"由南向北","XSFXDM":"3","KKMC":"中新大道与航母主题公园支路交口"},{"KKBH":"610266118","HPHM":"京Q27555","JGSK":"2021-04-01 14:53:43.134","CDBH":"4","XSFX":"由西向东","XSFXDM":"2","KKMC":"中生大道与和畅路交口"},{"KKBH":"720811002000","HPHM":"皖K110F0","JGSK":"2021-04-01 14:53:43.253","CDBH":"4","XSFX":"由南向北","XSFXDM":"3","KKMC":"动漫南路与文一路交口"},{"KKBH":"7208710020000","HPHM":"津NUR218","JGSK":"2021-04-01 14:53:43.362","CDBH":"8","XSFX":"由北向南","XSFXDM":"4","KKMC":"安正路与芳菲路交口正向"},{"KKBH":"610266117","HPHM":"皖MJ7199","JGSK":"2021-04-01 14:53:43.37","CDBH":"5","XSFX":"由西向东","XSFXDM":"2","KKMC":"中生大道与和韵路交口"},{"KKBH":"610286127","HPHM":"津RHJ282","JGSK":"2021-04-01 14:53:43.532","CDBH":"5","XSFX":"由西向东","XSFXDM":"2","KKMC":"中津大道与和畅路交口"},{"KKBH":"610266118","HPHM":"津N59399","JGSK":"2021-04-01 14:53:43.535","CDBH":"10","XSFX":"由北向南","XSFXDM":"4","KKMC":"中生大道与和畅路交口"},{"KKBH":"7209010020000","HPHM":"冀J806HH","JGSK":"2021-04-01 14:53:43.686","CDBH":"1","XSFX":"由东向西","XSFXDM":"1","KKMC":"玉林道与安正路交口正向"},{"KKBH":"610401004","HPHM":"津DW726V","JGSK":"2021-04-01 14:53:43.71","CDBH":"9","XSFX":"由南向北","XSFXDM":"3","KKMC":"和畅路与和风路交口"},{"KKBH":"610256115","HPHM":"津NY1037","JGSK":"2021-04-01 14:53:44.091","CDBH":"5","XSFX":"由西向东","XSFXDM":"2","KKMC":"中天大道与中生大道交口"},{"KKBH":"610391007","HPHM":"车牌","JGSK":"2021-04-01 14:53:44.112","CDBH":"6","XSFX":"由西向东","XSFXDM":"2","KKMC":"和韵路与和风路交口"},{"KKBH":"610266118","HPHM":"津KLB538","JGSK":"2021-04-01 14:53:44.116","CDBH":"3","XSFX":"由东向西","XSFXDM":"1","KKMC":"中生大道与和畅路交口"},{"KKBH":"610266118","HPHM":"京Q27555","JGSK":"2021-04-01 14:53:44.162","CDBH":"5","XSFX":"由西向东","XSFXDM":"2","KKMC":"中生大道与和畅路交口"},{"KKBH":"7209010020000","HPHM":"津HG5816","JGSK":"2021-04-01 14:53:44.178","CDBH":"8","XSFX":"由南向北","XSFXDM":"3","KKMC":"玉林道与安正路交口正向"},{"KKBH":"610266118","HPHM":"津C5C783","JGSK":"2021-04-01 14:53:44.32","CDBH":"2","XSFX":"由东向西","XSFXDM":"1","KKMC":"中生大道与和畅路交口"},{"KKBH":"610276124","HPHM":"津E30263","JGSK":"2021-04-01 14:53:44.408","CDBH":"8","XSFX":"由南向北","XSFXDM":"3","KKMC":"中新大道与中生大道交口"},{"KKBH":"6102610040000","HPHM":"津AXT617","JGSK":"2021-04-01 14:53:44.428","CDBH":"3","XSFX":"由南向北","XSFXDM":"3","KKMC":"中生大道与静湖西路（北侧）正向"},{"KKBH":"610256115","HPHM":"京JBJ123","JGSK":"2021-04-01 14:53:44.438","CDBH":"12","XSFX":"由北向南","XSFXDM":"4","KKMC":"中天大道与中生大道交口"},{"KKBH":"610276125","HPHM":"津NFL021","JGSK":"2021-04-01 14:53:44.58","CDBH":"4","XSFX":"由南向北","XSFXDM":"3","KKMC":"中新大道与和顺路交口"},{"KKBH":"610271009","HPHM":"津A2M335","JGSK":"2021-04-01 14:53:44.638","CDBH":"11","XSFX":"由北向南","XSFXDM":"4","KKMC":"中新大道与泰七路交口"},{"KKBH":"7208710020000","HPHM":"车牌","JGSK":"2021-04-01 14:53:44.653","CDBH":"10","XSFX":"由北向南","XSFXDM":"4","KKMC":"安正路与芳菲路交口正向"},{"KKBH":"728031002000","HPHM":"津J65936","JGSK":"2021-04-01 14:53:44.859","CDBH":"6","XSFX":"由南向北","XSFXDM":"3","KKMC":"动漫中路与文一路交口"},{"KKBH":"711","HPHM":"津BH2303","JGSK":"2021-04-01 14:53:44.898","CDBH":"5","XSFX":"由南向北","XSFXDM":"3","KKMC":"不礼让行人中新大道与和旭路交口"},{"KKBH":"610286127","HPHM":"津NCL621","JGSK":"2021-04-01 14:53:44.967","CDBH":"6","XSFX":"由西向东","XSFXDM":"2","KKMC":"中津大道与和畅路交口"},{"KKBH":"610266117","HPHM":"津LL5581","JGSK":"2021-04-01 14:53:45.11","CDBH":"10","XSFX":"由北向南","XSFXDM":"4","KKMC":"中生大道与和韵路交口"},{"KKBH":"7208910040000","HPHM":"津RHZ057","JGSK":"2021-04-01 14:53:45.197","CDBH":"6","XSFX":"由西向东","XSFXDM":"2","KKMC":"海博道与安平路交口正向"},{"KKBH":"610266118","HPHM":"鲁PRQ373","JGSK":"2021-04-01 14:53:45.208","CDBH":"5","XSFX":"由西向东","XSFXDM":"2","KKMC":"中生大道与和畅路交口"},{"KKBH":"610266118","HPHM":"冀R0Y6R7","JGSK":"2021-04-01 14:53:45.251","CDBH":"3","XSFX":"由东向西","XSFXDM":"1","KKMC":"中生大道与和畅路交口"},{"KKBH":"610266117","HPHM":"津RVV950","JGSK":"2021-04-01 14:53:45.325","CDBH":"5","XSFX":"由西向东","XSFXDM":"2","KKMC":"中生大道与和韵路交口"},{"KKBH":"720891006000","HPHM":"蒙A913MS","JGSK":"2021-04-01 14:53:45.36","CDBH":"8","XSFX":"由西向东","XSFXDM":"2","KKMC":"海博道与永盛路交口"},{"KKBH":"7208910030000","HPHM":"鲁A3P7K2","JGSK":"2021-04-01 14:53:45.383","CDBH":"11","XSFX":"由北向南","XSFXDM":"4","KKMC":"海博道与安正路交口正向"},{"KKBH":"610256112","HPHM":"黑A2JN31","JGSK":"2021-04-01 14:53:45.531","CDBH":"4","XSFX":"由西向东","XSFXDM":"2","KKMC":"中天大道与中津大道交口"},{"KKBH":"720881002000","HPHM":"津JLH301","JGSK":"2021-04-01 14:53:45.624","CDBH":"9","XSFX":"由南向北","XSFXDM":"3","KKMC":"海旭道与安正路交口"},{"KKBH":"610271009","HPHM":"津DF8161","JGSK":"2021-04-01 14:53:45.633","CDBH":"10","XSFX":"由北向南","XSFXDM":"4","KKMC":"中新大道与泰七路交口"},{"KKBH":"720891006000","HPHM":"车牌","JGSK":"2021-04-01 14:53:45.673","CDBH":"9","XSFX":"由南向北","XSFXDM":"3","KKMC":"海博道与永盛路交口"},{"KKBH":"720901002000","HPHM":"津C69U86","JGSK":"2021-04-01 14:53:45.683","CDBH":"1","XSFX":"由东向西","XSFXDM":"1","KKMC":"玉林道与安正路交口"},{"KKBH":"7208810020000","HPHM":"豫Q7S886","JGSK":"2021-04-01 14:53:45.817","CDBH":"3","XSFX":"由东向西","XSFXDM":"1","KKMC":"海旭道与安正路交口正向"},{"KKBH":"610256116","HPHM":"辽HYK611","JGSK":"2021-04-01 14:53:45.821","CDBH":"11","XSFX":"由北向南","XSFXDM":"4","KKMC":"中天大道与和顺路交口"},{"KKBH":"610266118","HPHM":"津N59399","JGSK":"2021-04-01 14:53:45.827","CDBH":"11","XSFX":"由北向南","XSFXDM":"4","KKMC":"中生大道与和畅路交口"},{"KKBH":"7205710010000","HPHM":"津GRR039","JGSK":"2021-04-01 14:53:45.95","CDBH":"5","XSFX":"由北向南","XSFXDM":"4","KKMC":"动漫东路与文一路交口正向"},{"KKBH":"610391007","HPHM":"津B2Y032","JGSK":"2021-04-01 14:53:46.113","CDBH":"5","XSFX":"由西向东","XSFXDM":"2","KKMC":"和韵路与和风路交口"},{"KKBH":"610276126","HPHM":"BA07566","JGSK":"2021-04-01 14:53:46.183","CDBH":"8","XSFX":"由北向南","XSFXDM":"4","KKMC":"中新大道与和意路交口"},{"KKBH":"7208610030000","HPHM":"津ADK0281","JGSK":"2021-04-01 14:53:46.339","CDBH":"5","XSFX":"由西向东","XSFXDM":"2","KKMC":"海晨道与安明路交口正向"},{"KKBH":"610256115","HPHM":"津C20M28","JGSK":"2021-04-01 14:53:46.396","CDBH":"6","XSFX":"由西向东","XSFXDM":"2","KKMC":"中天大道与中生大道交口"},{"KKBH":"610276125","HPHM":"津NFL021","JGSK":"2021-04-01 14:53:46.404","CDBH":"4","XSFX":"由南向北","XSFXDM":"3","KKMC":"中新大道与和顺路交口"},{"KKBH":"720891003000","HPHM":"冀HX5167","JGSK":"2021-04-01 14:53:46.457","CDBH":"7","XSFX":"由南向北","XSFXDM":"3","KKMC":"海博道与安正路交口"},{"KKBH":"720881002000","HPHM":"津N92623","JGSK":"2021-04-01 14:53:46.507","CDBH":"5","XSFX":"由西向东","XSFXDM":"2","KKMC":"海旭道与安正路交口"},{"KKBH":"610271008","HPHM":"车牌","JGSK":"2021-04-01 14:53:46.547","CDBH":"5","XSFX":"由北向南","XSFXDM":"4","KKMC":"中新大道与航母主题公园支路交口"},{"KKBH":"610401005","HPHM":"津ADJ8659","JGSK":"2021-04-01 14:53:46.547","CDBH":"7","XSFX":"由南向北","XSFXDM":"3","KKMC":"和畅路与和顺路交口"},{"KKBH":"720881002000","HPHM":"京NKA756","JGSK":"2021-04-01 14:53:46.581","CDBH":"13","XSFX":"由北向南","XSFXDM":"4","KKMC":"海旭道与安正路交口"},{"KKBH":"7208910060000","HPHM":"津DD2398","JGSK":"2021-04-01 14:53:46.601","CDBH":"6","XSFX":"由西向东","XSFXDM":"2","KKMC":"海博道与永盛路交口正向"},{"KKBH":"610266118","HPHM":"豫J77W86","JGSK":"2021-04-01 14:53:46.633","CDBH":"10","XSFX":"由北向南","XSFXDM":"4","KKMC":"中生大道与和畅路交口"},{"KKBH":"720871002000","HPHM":"津NUR218","JGSK":"2021-04-01 14:53:46.822","CDBH":"8","XSFX":"由北向南","XSFXDM":"4","KKMC":"安正路与芳菲路交口"},{"KKBH":"610266118","HPHM":"鲁PRQ373","JGSK":"2021-04-01 14:53:46.882","CDBH":"6","XSFX":"由西向东","XSFXDM":"2","KKMC":"中生大道与和畅路交口"},{"KKBH":"728031002000","HPHM":"津RZB322","JGSK":"2021-04-01 14:53:46.939","CDBH":"5","XSFX":"由南向北","XSFXDM":"3","KKMC":"动漫中路与文一路交口"},{"KKBH":"610271009","HPHM":"津A2M335","JGSK":"2021-04-01 14:53:46.982","CDBH":"11","XSFX":"由北向南","XSFXDM":"4","KKMC":"中新大道与泰七路交口"},{"KKBH":"610401005","HPHM":"冀FL31B8","JGSK":"2021-04-01 14:53:47.008","CDBH":"7","XSFX":"由南向北","XSFXDM":"3","KKMC":"和畅路与和顺路交口"},{"KKBH":"728031002000","HPHM":"津JPH115","JGSK":"2021-04-01 14:53:47.02","CDBH":"6","XSFX":"由南向北","XSFXDM":"3","KKMC":"动漫中路与文一路交口"},{"KKBH":"610266117","HPHM":"津A1P603","JGSK":"2021-04-01 14:53:47.061","CDBH":"9","XSFX":"由南向北","XSFXDM":"3","KKMC":"中生大道与和韵路交口"},{"KKBH":"720891004000","HPHM":"津RHZ057","JGSK":"2021-04-01 14:53:47.136","CDBH":"5","XSFX":"由西向东","XSFXDM":"2","KKMC":"海博道与安平路交口"},{"KKBH":"7208710020000","HPHM":"车牌","JGSK":"2021-04-01 14:53:47.173","CDBH":"9","XSFX":"由北向南","XSFXDM":"4","KKMC":"安正路与芳菲路交口正向"},{"KKBH":"6102610040000","HPHM":"豫AJ87X2","JGSK":"2021-04-01 14:53:47.271","CDBH":"1","XSFX":"由东向西","XSFXDM":"1","KKMC":"中生大道与静湖西路（北侧）正向"},{"KKBH":"7400110020000","HPHM":"冀D2N617","JGSK":"2021-04-01 14:53:47.35","CDBH":"4","XSFX":"由南向北","XSFXDM":"3","KKMC":"静湖南路与华一路交口正向"},{"KKBH":"610276124","HPHM":"津C60T02","JGSK":"2021-04-01 14:53:47.362","CDBH":"4","XSFX":"由西向东","XSFXDM":"2","KKMC":"中新大道与中生大道交口"},{"KKBH":"7208910050000","HPHM":"津NW0153","JGSK":"2021-04-01 14:53:47.371","CDBH":"3","XSFX":"由东向西","XSFXDM":"1","KKMC":"海博道与安明路交口正向"},{"KKBH":"610271010","HPHM":"津DB5937","JGSK":"2021-04-01 14:53:47.373","CDBH":"4","XSFX":"由南向北","XSFXDM":"3","KKMC":"中新大道与华五路交口"},{"KKBH":"7208210030000","HPHM":"津HH9736","JGSK":"2021-04-01 14:53:47.375","CDBH":"1","XSFX":"由东向西","XSFXDM":"1","KKMC":"动漫西路与动漫南路交口正向"},{"KKBH":"610256115","HPHM":"津E29069","JGSK":"2021-04-01 14:53:47.422","CDBH":"7","XSFX":"由南向北","XSFXDM":"3","KKMC":"中天大道与中生大道交口"},{"KKBH":"610276126","HPHM":"车牌","JGSK":"2021-04-01 14:53:47.543","CDBH":"7","XSFX":"由北向南","XSFXDM":"4","KKMC":"中新大道与和意路交口"},{"KKBH":"711","HPHM":"津RSD148","JGSK":"2021-04-01 14:53:47.591","CDBH":"2","XSFX":"由东向西","XSFXDM":"1","KKMC":"不礼让行人中新大道与和旭路交口"},{"KKBH":"610256114","HPHM":"津FN659D","JGSK":"2021-04-01 14:53:47.696","CDBH":"8","XSFX":"由北向南","XSFXDM":"4","KKMC":"中天大道与和旭路交口"},{"KKBH":"711","HPHM":"津ADF3511","JGSK":"2021-04-01 14:53:48.016","CDBH":"5","XSFX":"由南向北","XSFXDM":"3","KKMC":"不礼让行人中新大道与和旭路交口"},{"KKBH":"7208910030000","HPHM":"辽A80F6G","JGSK":"2021-04-01 14:53:48.024","CDBH":"11","XSFX":"由北向南","XSFXDM":"4","KKMC":"海博道与安正路交口正向"},{"KKBH":"610271009","HPHM":"津DF8161","JGSK":"2021-04-01 14:53:48.188","CDBH":"10","XSFX":"由北向南","XSFXDM":"4","KKMC":"中新大道与泰七路交口"},{"KKBH":"610271009","HPHM":"津A00755D","JGSK":"2021-04-01 14:53:48.195","CDBH":"6","XSFX":"由西向东","XSFXDM":"2","KKMC":"中新大道与泰七路交口"},{"KKBH":"7205710040000","HPHM":"津RVL231","JGSK":"2021-04-01 14:53:48.453","CDBH":"1","XSFX":"由东向西","XSFXDM":"1","KKMC":"动漫东路与动漫中路交口正向"},{"KKBH":"720901002000","HPHM":"津RYY135","JGSK":"2021-04-01 14:53:48.463","CDBH":"8","XSFX":"由南向北","XSFXDM":"3","KKMC":"玉林道与安正路交口"},{"KKBH":"720861003000","HPHM":"冀J3FM93","JGSK":"2021-04-01 14:53:48.521","CDBH":"2","XSFX":"由东向西","XSFXDM":"1","KKMC":"海晨道与安明路交口"},{"KKBH":"610266118","HPHM":"津DGH117","JGSK":"2021-04-01 14:53:48.546","CDBH":"3","XSFX":"由东向西","XSFXDM":"1","KKMC":"中生大道与和畅路交口"},{"KKBH":"610261004000","HPHM":"津AXT617","JGSK":"2021-04-01 14:53:48.611","CDBH":"3","XSFX":"由南向北","XSFXDM":"3","KKMC":"中生大道与静湖西路（北侧）"},{"KKBH":"720891003000","HPHM":"鲁A3P7K2","JGSK":"2021-04-01 14:53:48.685","CDBH":"2","XSFX":"由东向西","XSFXDM":"1","KKMC":"海博道与安正路交口"},{"KKBH":"610266117","HPHM":"津DMZ609","JGSK":"2021-04-01 14:53:48.738","CDBH":"10","XSFX":"由北向南","XSFXDM":"4","KKMC":"中生大道与和韵路交口"},{"KKBH":"720891004000","HPHM":"车牌","JGSK":"2021-04-01 14:53:48.747","CDBH":"9","XSFX":"由南向北","XSFXDM":"3","KKMC":"海博道与安平路交口"},{"KKBH":"7208810040000","HPHM":"津AF37315","JGSK":"2021-04-01 14:53:48.835","CDBH":"5","XSFX":"由西向东","XSFXDM":"2","KKMC":"海旭道与永盛路交口正向"},{"KKBH":"610256112","HPHM":"京N671W3","JGSK":"2021-04-01 14:53:48.91","CDBH":"10","XSFX":"由北向南","XSFXDM":"4","KKMC":"中天大道与中津大道交口"},{"KKBH":"610256111","HPHM":"车牌","JGSK":"2021-04-01 14:53:48.97","CDBH":"9","XSFX":"由北向南","XSFXDM":"4","KKMC":"中天大道与和惠路交口"},{"KKBH":"7208610030000","HPHM":"津C7B958","JGSK":"2021-04-01 14:53:49.071","CDBH":"4","XSFX":"由西向东","XSFXDM":"2","KKMC":"海晨道与安明路交口正向"},{"KKBH":"7280310060000","HPHM":"车牌","JGSK":"2021-04-01 14:53:49.198","CDBH":"2","XSFX":"由东向西","XSFXDM":"1","KKMC":"动漫中路与文三路交口正向"},{"KKBH":"610256115","HPHM":"津NY1037","JGSK":"2021-04-01 14:53:49.355","CDBH":"5","XSFX":"由西向东","XSFXDM":"2","KKMC":"中天大道与中生大道交口"},{"KKBH":"610271008","HPHM":"津CDV551","JGSK":"2021-04-01 14:53:49.506","CDBH":"1","XSFX":"由南向北","XSFXDM":"3","KKMC":"中新大道与航母主题公园支路交口"},{"KKBH":"7208810040000","HPHM":"津RLT516","JGSK":"2021-04-01 14:53:49.548","CDBH":"4","XSFX":"由西向东","XSFXDM":"2","KKMC":"海旭道与永盛路交口正向"},{"KKBH":"610271009","HPHM":"津DHA137","JGSK":"2021-04-01 14:53:49.597","CDBH":"7","XSFX":"由南向北","XSFXDM":"3","KKMC":"中新大道与泰七路交口"},{"KKBH":"7280310020000","HPHM":"车牌","JGSK":"2021-04-01 14:53:49.92","CDBH":"6","XSFX":"由南向北","XSFXDM":"3","KKMC":"动漫中路与文一路交口正向"},{"KKBH":"610256114","HPHM":"冀R3D0S2","JGSK":"2021-04-01 14:53:50.034","CDBH":"1","XSFX":"由西向东","XSFXDM":"2","KKMC":"中天大道与和旭路交口"},{"KKBH":"720891005000","HPHM":"津NW0153","JGSK":"2021-04-01 14:53:50.087","CDBH":"3","XSFX":"由东向西","XSFXDM":"1","KKMC":"海博道与安明路交口"},{"KKBH":"7208910040000","HPHM":"车牌","JGSK":"2021-04-01 14:53:50.177","CDBH":"4","XSFX":"由西向东","XSFXDM":"2","KKMC":"海博道与安平路交口正向"},{"KKBH":"610266117","HPHM":"津ADK2268","JGSK":"2021-04-01 14:53:50.239","CDBH":"5","XSFX":"由西向东","XSFXDM":"2","KKMC":"中生大道与和韵路交口"},{"KKBH":"610266117","HPHM":"津RVV950","JGSK":"2021-04-01 14:53:50.33","CDBH":"6","XSFX":"由西向东","XSFXDM":"2","KKMC":"中生大道与和韵路交口"},{"KKBH":"720901002000","HPHM":"津HG5816","JGSK":"2021-04-01 14:53:50.419","CDBH":"8","XSFX":"由南向北","XSFXDM":"3","KKMC":"玉林道与安正路交口"},{"KKBH":"7208610030000","HPHM":"车牌","JGSK":"2021-04-01 14:53:50.536","CDBH":"11","XSFX":"由北向南","XSFXDM":"4","KKMC":"海晨道与安明路交口正向"},{"KKBH":"610391007","HPHM":"冀B7G2A2","JGSK":"2021-04-01 14:53:50.615","CDBH":"7","XSFX":"由南向北","XSFXDM":"3","KKMC":"和韵路与和风路交口"},{"KKBH":"720571001000","HPHM":"津GRR039","JGSK":"2021-04-01 14:53:50.678","CDBH":"5","XSFX":"由北向南","XSFXDM":"4","KKMC":"动漫东路与文一路交口"},{"KKBH":"720861002000","HPHM":"冀J6VQ69","JGSK":"2021-04-01 14:53:50.693","CDBH":"5","XSFX":"由西向东","XSFXDM":"2","KKMC":"海晨道与安正路交口"},{"KKBH":"610266117","HPHM":"津AD01684","JGSK":"2021-04-01 14:53:50.747","CDBH":"2","XSFX":"由东向西","XSFXDM":"1","KKMC":"中生大道与和韵路交口"},{"KKBH":"610256115","HPHM":"津CB1601","JGSK":"2021-04-01 14:53:50.866","CDBH":"2","XSFX":"由东向西","XSFXDM":"1","KKMC":"中天大道与中生大道交口"},{"KKBH":"610401005","HPHM":"津ADJ1089","JGSK":"2021-04-01 14:53:50.898","CDBH":"10","XSFX":"由北向南","XSFXDM":"4","KKMC":"和畅路与和顺路交口"},{"KKBH":"610391007","HPHM":"冀J0Q9G6","JGSK":"2021-04-01 14:53:51.015","CDBH":"11","XSFX":"由北向南","XSFXDM":"4","KKMC":"和韵路与和风路交口"},{"KKBH":"720881002000","HPHM":"豫Q7S886","JGSK":"2021-04-01 14:53:51.223","CDBH":"3","XSFX":"由东向西","XSFXDM":"1","KKMC":"海旭道与安正路交口"},{"KKBH":"610266117","HPHM":"津LL5581","JGSK":"2021-04-01 14:53:51.244","CDBH":"11","XSFX":"由北向南","XSFXDM":"4","KKMC":"中生大道与和韵路交口"},{"KKBH":"7208610020000","HPHM":"津ADE6076","JGSK":"2021-04-01 14:53:51.279","CDBH":"10","XSFX":"由北向南","XSFXDM":"4","KKMC":"海晨道与安正路交口正向"},{"KKBH":"1250","HPHM":"津RRE430","JGSK":"2021-04-01 14:53:51.376","CDBH":"2","XSFX":"由东向西","XSFXDM":"1","KKMC":"中滨大道与盛三街交口正向"},{"KKBH":"720891003000","HPHM":"辽A80F6G","JGSK":"2021-04-01 14:53:51.405","CDBH":"2","XSFX":"由东向西","XSFXDM":"1","KKMC":"海博道与安正路交口"},{"KKBH":"610271009","HPHM":"冀B72888","JGSK":"2021-04-01 14:53:51.415","CDBH":"8","XSFX":"由南向北","XSFXDM":"3","KKMC":"中新大道与泰七路交口"},{"KKBH":"610256116","HPHM":"吉AM19G8","JGSK":"2021-04-01 14:53:51.451","CDBH":"10","XSFX":"由北向南","XSFXDM":"4","KKMC":"中天大道与和顺路交口"},{"KKBH":"720861003000","HPHM":"津ADK0281","JGSK":"2021-04-01 14:53:51.739","CDBH":"5","XSFX":"由西向东","XSFXDM":"2","KKMC":"海晨道与安明路交口"},{"KKBH":"7205710040000","HPHM":"津K18513","JGSK":"2021-04-01 14:53:51.865","CDBH":"1","XSFX":"由东向西","XSFXDM":"1","KKMC":"动漫东路与动漫中路交口正向"},{"KKBH":"610266118","HPHM":"豫J77W86","JGSK":"2021-04-01 14:53:51.987","CDBH":"10","XSFX":"由北向南","XSFXDM":"4","KKMC":"中生大道与和畅路交口"},{"KKBH":"720541003000","HPHM":"津A5050警","JGSK":"2021-04-01 14:53:52.088","CDBH":"5","XSFX":"由南向北","XSFXDM":"3","KKMC":"动漫环路西与动漫西路交口"},{"KKBH":"720571004000","HPHM":"津RVL231","JGSK":"2021-04-01 14:53:52.26","CDBH":"1","XSFX":"由东向西","XSFXDM":"1","KKMC":"动漫东路与动漫中路交口"},{"KKBH":"7280310030000","HPHM":"津RJK872","JGSK":"2021-04-01 14:53:52.321","CDBH":"5","XSFX":"由北向南","XSFXDM":"4","KKMC":"动漫中路与文二路交口正向"},{"KKBH":"610401005","HPHM":"冀FL31B8","JGSK":"2021-04-01 14:53:52.466","CDBH":"7","XSFX":"由南向北","XSFXDM":"3","KKMC":"和畅路与和顺路交口"},{"KKBH":"610276124","HPHM":"津MWY775","JGSK":"2021-04-01 14:53:52.524","CDBH":"6","XSFX":"由西向东","XSFXDM":"2","KKMC":"中新大道与中生大道交口"},{"KKBH":"610271008","HPHM":"津CDV551","JGSK":"2021-04-01 14:53:52.663","CDBH":"1","XSFX":"由南向北","XSFXDM":"3","KKMC":"中新大道与航母主题公园支路交口"},{"KKBH":"720881004000","HPHM":"津RLT516","JGSK":"2021-04-01 14:53:52.692","CDBH":"9","XSFX":"由西向东","XSFXDM":"2","KKMC":"海旭道与永盛路交口"},{"KKBH":"720891006000","HPHM":"津A5C740","JGSK":"2021-04-01 14:53:52.708","CDBH":"2","XSFX":"由东向西","XSFXDM":"1","KKMC":"海博道与永盛路交口"},{"KKBH":"7208810020000","HPHM":"津HX8648","JGSK":"2021-04-01 14:53:52.723","CDBH":"13","XSFX":"由北向南","XSFXDM":"4","KKMC":"海旭道与安正路交口正向"},{"KKBH":"610276124","HPHM":"津A00F70","JGSK":"2021-04-01 14:53:52.735","CDBH":"7","XSFX":"由南向北","XSFXDM":"3","KKMC":"中新大道与中生大道交口"},{"KKBH":"720861003000","HPHM":"津K55095","JGSK":"2021-04-01 14:53:52.859","CDBH":"4","XSFX":"由西向东","XSFXDM":"2","KKMC":"海晨道与安明路交口"},{"KKBH":"610256115","HPHM":"津AF32961","JGSK":"2021-04-01 14:53:52.942","CDBH":"7","XSFX":"由南向北","XSFXDM":"3","KKMC":"中天大道与中生大道交口"},{"KKBH":"720901002000","HPHM":"冀J806HH","JGSK":"2021-04-01 14:53:53.05","CDBH":"1","XSFX":"由东向西","XSFXDM":"1","KKMC":"玉林道与安正路交口"},{"KKBH":"720821003000","HPHM":"津HH9736","JGSK":"2021-04-01 14:53:53.063","CDBH":"2","XSFX":"由东向西","XSFXDM":"1","KKMC":"动漫西路与动漫南路交口"},{"KKBH":"610266117","HPHM":"津AD01684","JGSK":"2021-04-01 14:53:53.086","CDBH":"2","XSFX":"由东向西","XSFXDM":"1","KKMC":"中生大道与和韵路交口"},{"KKBH":"610266117","HPHM":"车牌","JGSK":"2021-04-01 14:53:53.163","CDBH":"12","XSFX":"由北向南","XSFXDM":"4","KKMC":"中生大道与和韵路交口"},{"KKBH":"720881004000","HPHM":"津AF37315","JGSK":"2021-04-01 14:53:53.172","CDBH":"10","XSFX":"由西向东","XSFXDM":"2","KKMC":"海旭道与永盛路交口"},{"KKBH":"610266117","HPHM":"津ADK2268","JGSK":"2021-04-01 14:53:53.216","CDBH":"5","XSFX":"由西向东","XSFXDM":"2","KKMC":"中生大道与和韵路交口"},{"KKBH":"7208910060000","HPHM":"津C55Z21","JGSK":"2021-04-01 14:53:53.228","CDBH":"2","XSFX":"由东向西","XSFXDM":"1","KKMC":"海博道与永盛路交口正向"},{"KKBH":"610256115","HPHM":"津NFC680","JGSK":"2021-04-01 14:53:53.244","CDBH":"1","XSFX":"由东向西","XSFXDM":"1","KKMC":"中天大道与中生大道交口"},{"KKBH":"720891003000","HPHM":"津NYM612","JGSK":"2021-04-01 14:53:53.319","CDBH":"7","XSFX":"由南向北","XSFXDM":"3","KKMC":"海博道与安正路交口"},{"KKBH":"720891004000","HPHM":"冀D280S7","JGSK":"2021-04-01 14:53:53.378","CDBH":"5","XSFX":"由西向东","XSFXDM":"2","KKMC":"海博道与安平路交口"},{"KKBH":"7208610020000","HPHM":"车牌","JGSK":"2021-04-01 14:53:53.434","CDBH":"11","XSFX":"由北向南","XSFXDM":"4","KKMC":"海晨道与安正路交口正向"},{"KKBH":"7280310030000","HPHM":"津HTL863","JGSK":"2021-04-01 14:53:53.494","CDBH":"3","XSFX":"由南向北","XSFXDM":"3","KKMC":"动漫中路与文二路交口正向"},{"KKBH":"610316142000","HPHM":"津RRE430","JGSK":"2021-04-01 14:53:53.697","CDBH":"2","XSFX":"由东向西","XSFXDM":"1","KKMC":"中滨大道与盛三街交口"},{"KKBH":"610286127","HPHM":"车牌","JGSK":"2021-04-01 14:53:53.761","CDBH":"6","XSFX":"由西向东","XSFXDM":"2","KKMC":"中津大道与和畅路交口"},{"KKBH":"7208810020000","HPHM":"津A3C993","JGSK":"2021-04-01 14:53:53.8","CDBH":"2","XSFX":"由东向西","XSFXDM":"1","KKMC":"海旭道与安正路交口正向"},{"KKBH":"7208610030000","HPHM":"津FAA672","JGSK":"2021-04-01 14:53:53.851","CDBH":"7","XSFX":"由南向北","XSFXDM":"3","KKMC":"海晨道与安明路交口正向"},{"KKBH":"610276124","HPHM":"津DZX832","JGSK":"2021-04-01 14:53:53.959","CDBH":"3","XSFX":"由东向西","XSFXDM":"1","KKMC":"中新大道与中生大道交口"},{"KKBH":"610256112","HPHM":"京N671W3","JGSK":"2021-04-01 14:53:54.064","CDBH":"10","XSFX":"由北向南","XSFXDM":"4","KKMC":"中天大道与中津大道交口"},{"KKBH":"740011002000","HPHM":"冀D2N617","JGSK":"2021-04-01 14:53:54.146","CDBH":"12","XSFX":"由南向北","XSFXDM":"3","KKMC":"静湖南路与华一路交口"},{"KKBH":"610256111","HPHM":"车牌","JGSK":"2021-04-01 14:53:54.501","CDBH":"9","XSFX":"由北向南","XSFXDM":"4","KKMC":"中天大道与和惠路交口"},{"KKBH":"610261005000","HPHM":"津AUT833","JGSK":"2021-04-01 14:53:54.509","CDBH":"3","XSFX":"由南向北","XSFXDM":"3","KKMC":"中生大道与静湖西路（南侧）"},{"KKBH":"610271009","HPHM":"津DHA137","JGSK":"2021-04-01 14:53:54.548","CDBH":"7","XSFX":"由南向北","XSFXDM":"3","KKMC":"中新大道与泰七路交口"},{"KKBH":"7208610020000","HPHM":"津G15103","JGSK":"2021-04-01 14:53:54.562","CDBH":"10","XSFX":"由北向南","XSFXDM":"4","KKMC":"海晨道与安正路交口正向"},{"KKBH":"610391006","HPHM":"冀D68E89","JGSK":"2021-04-01 14:53:54.62","CDBH":"1","XSFX":"由东向西","XSFXDM":"1","KKMC":"和韵路与和意路交口"},{"KKBH":"7205610020000","HPHM":"冀B7T7G1","JGSK":"2021-04-01 14:53:54.711","CDBH":"6","XSFX":"由北向南","XSFXDM":"4","KKMC":"动漫北路与文三路交口正向"},{"KKBH":"610391007","HPHM":"冀J0Q9G6","JGSK":"2021-04-01 14:53:55.139","CDBH":"12","XSFX":"由北向南","XSFXDM":"4","KKMC":"和韵路与和风路交口"},{"KKBH":"610276126","HPHM":"津NFL021","JGSK":"2021-04-01 14:53:55.142","CDBH":"4","XSFX":"由南向北","XSFXDM":"3","KKMC":"中新大道与和意路交口"},{"KKBH":"610276124","HPHM":"津K81509","JGSK":"2021-04-01 14:53:55.18","CDBH":"8","XSFX":"由南向北","XSFXDM":"3","KKMC":"中新大道与中生大道交口"},{"KKBH":"7208910040000","HPHM":"冀JH9854","JGSK":"2021-04-01 14:53:55.189","CDBH":"6","XSFX":"由西向东","XSFXDM":"2","KKMC":"海博道与安平路交口正向"},{"KKBH":"6102610030000","HPHM":"津NMN002","JGSK":"2021-04-01 14:53:55.337","CDBH":"1","XSFX":"由东向西","XSFXDM":"1","KKMC":"中生大道与静湖南路交口正向"},{"KKBH":"6071310030000","HPHM":"津DSC776","JGSK":"2021-04-01 14:53:55.349","CDBH":"2","XSFX":"由东向西","XSFXDM":"1","KKMC":"中央大道与海旭道交口正向"},{"KKBH":"610391007","HPHM":"津HC8636","JGSK":"2021-04-01 14:53:55.558","CDBH":"11","XSFX":"由北向南","XSFXDM":"4","KKMC":"和韵路与和风路交口"},{"KKBH":"610256114","HPHM":"津RCF550","JGSK":"2021-04-01 14:53:55.588","CDBH":"5","XSFX":"由南向北","XSFXDM":"3","KKMC":"中天大道与和旭路交口"},{"KKBH":"720881002000","HPHM":"津HX8648","JGSK":"2021-04-01 14:53:55.624","CDBH":"13","XSFX":"由北向南","XSFXDM":"4","KKMC":"海旭道与安正路交口"},{"KKBH":"610271008","HPHM":"津RFD816","JGSK":"2021-04-01 14:53:55.719","CDBH":"2","XSFX":"由南向北","XSFXDM":"3","KKMC":"中新大道与航母主题公园支路交口"},{"KKBH":"610256112","HPHM":"津A05Z22","JGSK":"2021-04-01 14:53:55.727","CDBH":"8","XSFX":"由南向北","XSFXDM":"3","KKMC":"中天大道与中津大道交口"},{"KKBH":"610261004000","HPHM":"豫AJ87X2","JGSK":"2021-04-01 14:53:55.766","CDBH":"1","XSFX":"由东向西","XSFXDM":"1","KKMC":"中生大道与静湖西路（北侧）"},{"KKBH":"720891006000","HPHM":"津DD2398","JGSK":"2021-04-01 14:53:55.789","CDBH":"6","XSFX":"由西向东","XSFXDM":"2","KKMC":"海博道与永盛路交口"},{"KKBH":"720861002000","HPHM":"津ADE6076","JGSK":"2021-04-01 14:53:55.89","CDBH":"10","XSFX":"由北向南","XSFXDM":"4","KKMC":"海晨道与安正路交口"},{"KKBH":"720571004000","HPHM":"津K18513","JGSK":"2021-04-01 14:53:55.938","CDBH":"1","XSFX":"由东向西","XSFXDM":"1","KKMC":"动漫东路与动漫中路交口"},{"KKBH":"720891004000","HPHM":"车牌","JGSK":"2021-04-01 14:53:56.19","CDBH":"9","XSFX":"由南向北","XSFXDM":"3","KKMC":"海博道与安平路交口"},{"KKBH":"610276124","HPHM":"津AF58620","JGSK":"2021-04-01 14:53:56.197","CDBH":"7","XSFX":"由南向北","XSFXDM":"3","KKMC":"中新大道与中生大道交口"},{"KKBH":"610276124","HPHM":"津LY9275","JGSK":"2021-04-01 14:53:56.198","CDBH":"11","XSFX":"由北向南","XSFXDM":"4","KKMC":"中新大道与中生大道交口"},{"KKBH":"610401005","HPHM":"津ADJ1089","JGSK":"2021-04-01 14:53:56.218","CDBH":"11","XSFX":"由北向南","XSFXDM":"4","KKMC":"和畅路与和顺路交口"},{"KKBH":"610276124","HPHM":"津MTV912","JGSK":"2021-04-01 14:53:56.366","CDBH":"8","XSFX":"由南向北","XSFXDM":"3","KKMC":"中新大道与中生大道交口"},{"KKBH":"7280310020000","HPHM":"皖K110F0","JGSK":"2021-04-01 14:53:56.663","CDBH":"3","XSFX":"由西向东","XSFXDM":"2","KKMC":"动漫中路与文一路交口正向"},{"KKBH":"720891003000","HPHM":"津C798H1","JGSK":"2021-04-01 14:53:56.679","CDBH":"7","XSFX":"由南向北","XSFXDM":"3","KKMC":"海博道与安正路交口"},{"KKBH":"6103261420000","HPHM":"津AHN264","JGSK":"2021-04-01 14:53:56.857","CDBH":"13","XSFX":"由北向南","XSFXDM":"4","KKMC":"中成大道与泰七路交口正向"},{"KKBH":"720861003000","HPHM":"津C7B958","JGSK":"2021-04-01 14:53:56.939","CDBH":"4","XSFX":"由西向东","XSFXDM":"2","KKMC":"海晨道与安明路交口"},{"KKBH":"610276124","HPHM":"津A00F70","JGSK":"2021-04-01 14:53:57.053","CDBH":"7","XSFX":"由南向北","XSFXDM":"3","KKMC":"中新大道与中生大道交口"},{"KKBH":"610276126","HPHM":"津NFL021","JGSK":"2021-04-01 14:53:57.063","CDBH":"4","XSFX":"由南向北","XSFXDM":"3","KKMC":"中新大道与和意路交口"},{"KKBH":"7208910040000","HPHM":"津HC3998","JGSK":"2021-04-01 14:53:57.129","CDBH":"6","XSFX":"由西向东","XSFXDM":"2","KKMC":"海博道与安平路交口正向"},{"KKBH":"7208910090000","HPHM":"车牌","JGSK":"2021-04-01 14:53:57.172","CDBH":"6","XSFX":"由南向北","XSFXDM":"3","KKMC":"海博道与弘通路交口正向"},{"KKBH":"6102610040000","HPHM":"津JDB885","JGSK":"2021-04-01 14:53:57.205","CDBH":"3","XSFX":"由南向北","XSFXDM":"3","KKMC":"中生大道与静湖西路（北侧）正向"},{"KKBH":"610271009","HPHM":"津AP9232","JGSK":"2021-04-01 14:53:57.246","CDBH":"11","XSFX":"由北向南","XSFXDM":"4","KKMC":"中新大道与泰七路交口"},{"KKBH":"610256116","HPHM":"吉AM19G8","JGSK":"2021-04-01 14:53:57.261","CDBH":"11","XSFX":"由北向南","XSFXDM":"4","KKMC":"中天大道与和顺路交口"},{"KKBH":"720891006000","HPHM":"车牌","JGSK":"2021-04-01 14:53:57.428","CDBH":"3","XSFX":"由东向西","XSFXDM":"1","KKMC":"海博道与永盛路交口"},{"KKBH":"728031003000","HPHM":"津AU5595","JGSK":"2021-04-01 14:53:57.519","CDBH":"4","XSFX":"由南向北","XSFXDM":"3","KKMC":"动漫中路与文二路交口"},{"KKBH":"610271008","HPHM":"津RFD816","JGSK":"2021-04-01 14:53:57.71","CDBH":"2","XSFX":"由南向北","XSFXDM":"3","KKMC":"中新大道与航母主题公园支路交口"},{"KKBH":"610256111","HPHM":"京K07256","JGSK":"2021-04-01 14:53:57.781","CDBH":"7","XSFX":"由北向南","XSFXDM":"4","KKMC":"中天大道与和惠路交口"},{"KKBH":"610256114","HPHM":"津AF44323","JGSK":"2021-04-01 14:53:57.898","CDBH":"5","XSFX":"由南向北","XSFXDM":"3","KKMC":"中天大道与和旭路交口"},{"KKBH":"610261003000","HPHM":"津NMN002","JGSK":"2021-04-01 14:53:57.905","CDBH":"10","XSFX":"由东向西","XSFXDM":"1","KKMC":"中生大道与静湖南路交口"},{"KKBH":"610276124","HPHM":"津FJG117","JGSK":"2021-04-01 14:53:57.941","CDBH":"10","XSFX":"由北向南","XSFXDM":"4","KKMC":"中新大道与中生大道交口"},{"KKBH":"720881002000","HPHM":"津A3C993","JGSK":"2021-04-01 14:53:57.962","CDBH":"2","XSFX":"由东向西","XSFXDM":"1","KKMC":"海旭道与安正路交口"},{"KKBH":"610401004","HPHM":"冀B0G7K9","JGSK":"2021-04-01 14:53:58.032","CDBH":"1","XSFX":"由东向西","XSFXDM":"1","KKMC":"和畅路与和风路交口"},{"KKBH":"610391006","HPHM":"冀D68E89","JGSK":"2021-04-01 14:53:58.173","CDBH":"1","XSFX":"由东向西","XSFXDM":"1","KKMC":"和韵路与和意路交口"},{"KKBH":"610286127","HPHM":"津K86637","JGSK":"2021-04-01 14:53:58.185","CDBH":"2","XSFX":"由东向西","XSFXDM":"1","KKMC":"中津大道与和畅路交口"},{"KKBH":"610256112","HPHM":"津A05Z22","JGSK":"2021-04-01 14:53:58.191","CDBH":"9","XSFX":"由南向北","XSFXDM":"3","KKMC":"中天大道与中津大道交口"},{"KKBH":"610271009","HPHM":"冀B72888","JGSK":"2021-04-01 14:53:58.388","CDBH":"8","XSFX":"由南向北","XSFXDM":"3","KKMC":"中新大道与泰七路交口"},{"KKBH":"7208610030000","HPHM":"津REB595","JGSK":"2021-04-01 14:53:58.453","CDBH":"8","XSFX":"由南向北","XSFXDM":"3","KKMC":"海晨道与安明路交口正向"},{"KKBH":"610391007","HPHM":"车牌","JGSK":"2021-04-01 14:53:58.491","CDBH":"5","XSFX":"由西向东","XSFXDM":"2","KKMC":"和韵路与和风路交口"},{"KKBH":"720891003000","HPHM":"津N29521","JGSK":"2021-04-01 14:53:58.516","CDBH":"7","XSFX":"由南向北","XSFXDM":"3","KKMC":"海博道与安正路交口"},{"KKBH":"7208810020000","HPHM":"车牌","JGSK":"2021-04-01 14:53:58.522","CDBH":"11","XSFX":"由南向北","XSFXDM":"3","KKMC":"海旭道与安正路交口正向"},{"KKBH":"610276125","HPHM":"津A01798D","JGSK":"2021-04-01 14:53:58.643","CDBH":"5","XSFX":"由南向北","XSFXDM":"3","KKMC":"中新大道与和顺路交口"},{"KKBH":"610256116","HPHM":"津C3D399","JGSK":"2021-04-01 14:53:58.823","CDBH":"8","XSFX":"由南向北","XSFXDM":"3","KKMC":"中天大道与和顺路交口"},{"KKBH":"610266117","HPHM":"津DMZ609","JGSK":"2021-04-01 14:53:58.844","CDBH":"11","XSFX":"由北向南","XSFXDM":"4","KKMC":"中生大道与和韵路交口"},{"KKBH":"610256111","HPHM":"津NLP218","JGSK":"2021-04-01 14:53:58.862","CDBH":"9","XSFX":"由北向南","XSFXDM":"4","KKMC":"中天大道与和惠路交口"},{"KKBH":"610276124","HPHM":"津K81509","JGSK":"2021-04-01 14:53:58.893","CDBH":"8","XSFX":"由南向北","XSFXDM":"3","KKMC":"中新大道与中生大道交口"},{"KKBH":"610391007","HPHM":"车牌","JGSK":"2021-04-01 14:53:58.965","CDBH":"5","XSFX":"由西向东","XSFXDM":"2","KKMC":"和韵路与和风路交口"},{"KKBH":"720821003000","HPHM":"津HH9736","JGSK":"2021-04-01 14:53:59.002","CDBH":"5","XSFX":"由北向南","XSFXDM":"4","KKMC":"动漫西路与动漫南路交口"},{"KKBH":"610401004","HPHM":"津GS0902","JGSK":"2021-04-01 14:53:59.023","CDBH":"7","XSFX":"由南向北","XSFXDM":"3","KKMC":"和畅路与和风路交口"},{"KKBH":"7280310020000","HPHM":"津RVL231","JGSK":"2021-04-01 14:53:59.065","CDBH":"6","XSFX":"由南向北","XSFXDM":"3","KKMC":"动漫中路与文一路交口正向"},{"KKBH":"720861002000","HPHM":"津G15103","JGSK":"2021-04-01 14:53:59.14","CDBH":"10","XSFX":"由北向南","XSFXDM":"4","KKMC":"海晨道与安正路交口"},{"KKBH":"610391007","HPHM":"冀BG75Q0","JGSK":"2021-04-01 14:53:59.209","CDBH":"10","XSFX":"由北向南","XSFXDM":"4","KKMC":"和韵路与和风路交口"},{"KKBH":"728031003000","HPHM":"津HTL863","JGSK":"2021-04-01 14:53:59.279","CDBH":"3","XSFX":"由南向北","XSFXDM":"3","KKMC":"动漫中路与文二路交口"},{"KKBH":"610391007","HPHM":"津HC8636","JGSK":"2021-04-01 14:53:59.379","CDBH":"12","XSFX":"由北向南","XSFXDM":"4","KKMC":"和韵路与和风路交口"},{"KKBH":"7208910040000","HPHM":"车牌","JGSK":"2021-04-01 14:53:59.389","CDBH":"6","XSFX":"由西向东","XSFXDM":"2","KKMC":"海博道与安平路交口正向"},{"KKBH":"610286127","HPHM":"津C039M7","JGSK":"2021-04-01 14:53:59.402","CDBH":"1","XSFX":"由东向西","XSFXDM":"1","KKMC":"中津大道与和畅路交口"},{"KKBH":"7208710020000","HPHM":"京ACW626","JGSK":"2021-04-01 14:53:59.409","CDBH":"5","XSFX":"由南向北","XSFXDM":"3","KKMC":"安正路与芳菲路交口正向"},{"KKBH":"720891006000","HPHM":"津HLR156","JGSK":"2021-04-01 14:53:59.506","CDBH":"2","XSFX":"由东向西","XSFXDM":"1","KKMC":"海博道与永盛路交口"},{"KKBH":"610276125","HPHM":"津JLD206","JGSK":"2021-04-01 14:53:59.608","CDBH":"4","XSFX":"由南向北","XSFXDM":"3","KKMC":"中新大道与和顺路交口"},{"KKBH":"610401004","HPHM":"津RAX486","JGSK":"2021-04-01 14:53:59.615","CDBH":"1","XSFX":"由东向西","XSFXDM":"1","KKMC":"和畅路与和风路交口"},{"KKBH":"610276124","HPHM":"津LY9275","JGSK":"2021-04-01 14:53:59.649","CDBH":"11","XSFX":"由北向南","XSFXDM":"4","KKMC":"中新大道与中生大道交口"},{"KKBH":"610391007","HPHM":"冀B7G2A2","JGSK":"2021-04-01 14:53:59.83","CDBH":"8","XSFX":"由南向北","XSFXDM":"3","KKMC":"和韵路与和风路交口"},{"KKBH":"728031003000","HPHM":"津RJK872","JGSK":"2021-04-01 14:53:59.839","CDBH":"5","XSFX":"由北向南","XSFXDM":"4","KKMC":"动漫中路与文二路交口"},{"KKBH":"610276124","HPHM":"津DAA680","JGSK":"2021-04-01 14:53:59.842","CDBH":"8","XSFX":"由南向北","XSFXDM":"3","KKMC":"中新大道与中生大道交口"},{"KKBH":"610271008","HPHM":"车牌","JGSK":"2021-04-01 14:53:59.856","CDBH":"2","XSFX":"由南向北","XSFXDM":"3","KKMC":"中新大道与航母主题公园支路交口"},{"KKBH":"6071310030000","HPHM":"冀FJ91V5","JGSK":"2021-04-01 14:53:59.928","CDBH":"3","XSFX":"由东向西","XSFXDM":"1","KKMC":"中央大道与海旭道交口正向"},{"KKBH":"610276124","HPHM":"津AF58620","JGSK":"2021-04-01 14:54:00.013","CDBH":"7","XSFX":"由南向北","XSFXDM":"3","KKMC":"中新大道与中生大道交口"},{"KKBH":"7208710020000","HPHM":"津HX8648","JGSK":"2021-04-01 14:54:00.035","CDBH":"9","XSFX":"由北向南","XSFXDM":"4","KKMC":"安正路与芳菲路交口正向"},{"KKBH":"610276124","HPHM":"津AD75258","JGSK":"2021-04-01 14:54:00.049","CDBH":"11","XSFX":"由北向南","XSFXDM":"4","KKMC":"中新大道与中生大道交口"},{"KKBH":"610266118","HPHM":"津KLH309","JGSK":"2021-04-01 14:54:00.194","CDBH":"6","XSFX":"由西向东","XSFXDM":"2","KKMC":"中生大道与和畅路交口"},{"KKBH":"610276124","HPHM":"津MTV912","JGSK":"2021-04-01 14:54:00.253","CDBH":"8","XSFX":"由南向北","XSFXDM":"3","KKMC":"中新大道与中生大道交口"},{"KKBH":"610276124","HPHM":"津B55919","JGSK":"2021-04-01 14:54:00.357","CDBH":"7","XSFX":"由南向北","XSFXDM":"3","KKMC":"中新大道与中生大道交口"},{"KKBH":"720891004000","HPHM":"鲁NGC970","JGSK":"2021-04-01 14:54:00.497","CDBH":"4","XSFX":"由西向东","XSFXDM":"2","KKMC":"海博道与安平路交口"},{"KKBH":"7208810020000","HPHM":"津A9D568","JGSK":"2021-04-01 14:54:00.549","CDBH":"3","XSFX":"由东向西","XSFXDM":"1","KKMC":"海旭道与安正路交口正向"},{"KKBH":"610401004","HPHM":"津FJD188","JGSK":"2021-04-01 14:54:00.557","CDBH":"10","XSFX":"由北向南","XSFXDM":"4","KKMC":"和畅路与和风路交口"},{"KKBH":"720891004000","HPHM":"冀JH9854","JGSK":"2021-04-01 14:54:00.58","CDBH":"5","XSFX":"由西向东","XSFXDM":"2","KKMC":"海博道与安平路交口"},{"KKBH":"7280310020000","HPHM":"车牌","JGSK":"2021-04-01 14:54:00.825","CDBH":"4","XSFX":"由西向东","XSFXDM":"2","KKMC":"动漫中路与文一路交口正向"},{"KKBH":"610256114","HPHM":"车牌","JGSK":"2021-04-01 14:54:00.827","CDBH":"1","XSFX":"由西向东","XSFXDM":"2","KKMC":"中天大道与和旭路交口"},{"KKBH":"7208510020000","HPHM":"冀B0G8S6","JGSK":"2021-04-01 14:54:00.839","CDBH":"2","XSFX":"由东向西","XSFXDM":"1","KKMC":"碧水道与安正路交口正向"},{"KKBH":"711","HPHM":"津MAZ959","JGSK":"2021-04-01 14:54:01.002","CDBH":"8","XSFX":"由北向南","XSFXDM":"4","KKMC":"不礼让行人中新大道与和旭路交口"},{"KKBH":"610266117","HPHM":"津DYA005","JGSK":"2021-04-01 14:54:01.023","CDBH":"6","XSFX":"由西向东","XSFXDM":"2","KKMC":"中生大道与和韵路交口"},{"KKBH":"610256112","HPHM":"黑MPH198","JGSK":"2021-04-01 14:54:01.119","CDBH":"4","XSFX":"由西向东","XSFXDM":"2","KKMC":"中天大道与中津大道交口"},{"KKBH":"7208910040000","HPHM":"渝C510Z0","JGSK":"2021-04-01 14:54:01.127","CDBH":"6","XSFX":"由西向东","XSFXDM":"2","KKMC":"海博道与安平路交口正向"},{"KKBH":"610266118","HPHM":"车牌","JGSK":"2021-04-01 14:54:01.127","CDBH":"8","XSFX":"由南向北","XSFXDM":"3","KKMC":"中生大道与和畅路交口"},{"KKBH":"610266118","HPHM":"津N30062","JGSK":"2021-04-01 14:54:01.187","CDBH":"5","XSFX":"由西向东","XSFXDM":"2","KKMC":"中生大道与和畅路交口"},{"KKBH":"7208910090000","HPHM":"津DDB115","JGSK":"2021-04-01 14:54:01.232","CDBH":"5","XSFX":"由南向北","XSFXDM":"3","KKMC":"海博道与弘通路交口正向"},{"KKBH":"610256114","HPHM":"津RCF550","JGSK":"2021-04-01 14:54:01.232","CDBH":"5","XSFX":"由南向北","XSFXDM":"3","KKMC":"中天大道与和旭路交口"},{"KKBH":"728031002000","HPHM":"皖K110F0","JGSK":"2021-04-01 14:54:01.277","CDBH":"3","XSFX":"由西向东","XSFXDM":"2","KKMC":"动漫中路与文一路交口"},{"KKBH":"6102610040000","HPHM":"津JUN557","JGSK":"2021-04-01 14:54:01.3","CDBH":"2","XSFX":"由南向北","XSFXDM":"3","KKMC":"中生大道与静湖西路（北侧）正向"},{"KKBH":"610276124","HPHM":"津FJG117","JGSK":"2021-04-01 14:54:01.329","CDBH":"10","XSFX":"由北向南","XSFXDM":"4","KKMC":"中新大道与中生大道交口"},{"KKBH":"7208910030000","HPHM":"津RHZ057","JGSK":"2021-04-01 14:54:01.458","CDBH":"6","XSFX":"由西向东","XSFXDM":"2","KKMC":"海博道与安正路交口正向"},{"KKBH":"720561002000","HPHM":"冀B7T7G1","JGSK":"2021-04-01 14:54:01.556","CDBH":"6","XSFX":"由北向南","XSFXDM":"4","KKMC":"动漫北路与文三路交口"},{"KKBH":"720891006000","HPHM":"津MB0875","JGSK":"2021-04-01 14:54:01.589","CDBH":"2","XSFX":"由东向西","XSFXDM":"1","KKMC":"海博道与永盛路交口"},{"KKBH":"7208810040000","HPHM":"鲁A0D2A5","JGSK":"2021-04-01 14:54:01.605","CDBH":"4","XSFX":"由西向东","XSFXDM":"2","KKMC":"海旭道与永盛路交口正向"},{"KKBH":"610276124","HPHM":"津AVY572","JGSK":"2021-04-01 14:54:01.651","CDBH":"1","XSFX":"由东向西","XSFXDM":"1","KKMC":"中新大道与中生大道交口"},{"KKBH":"610276124","HPHM":"津JF1565","JGSK":"2021-04-01 14:54:01.666","CDBH":"8","XSFX":"由南向北","XSFXDM":"3","KKMC":"中新大道与中生大道交口"},{"KKBH":"7208610020000","HPHM":"津RSH861","JGSK":"2021-04-01 14:54:01.793","CDBH":"10","XSFX":"由北向南","XSFXDM":"4","KKMC":"海晨道与安正路交口正向"},{"KKBH":"610326142000","HPHM":"津AHN264","JGSK":"2021-04-01 14:54:01.804","CDBH":"14","XSFX":"由北向南","XSFXDM":"4","KKMC":"中成大道与泰七路交口"},{"KKBH":"610256115","HPHM":"津NFC680","JGSK":"2021-04-01 14:54:01.901","CDBH":"1","XSFX":"由东向西","XSFXDM":"1","KKMC":"中天大道与中生大道交口"},{"KKBH":"7208910030000","HPHM":"车牌","JGSK":"2021-04-01 14:54:01.917","CDBH":"3","XSFX":"由东向西","XSFXDM":"1","KKMC":"海博道与安正路交口正向"},{"KKBH":"7208710020000","HPHM":"津A3H415","JGSK":"2021-04-01 14:54:01.929","CDBH":"6","XSFX":"由南向北","XSFXDM":"3","KKMC":"安正路与芳菲路交口正向"},{"KKBH":"610391007","HPHM":"车牌","JGSK":"2021-04-01 14:54:02.08","CDBH":"6","XSFX":"由西向东","XSFXDM":"2","KKMC":"和韵路与和风路交口"},{"KKBH":"711","HPHM":"京Q5H2C6","JGSK":"2021-04-01 14:54:02.126","CDBH":"7","XSFX":"由北向南","XSFXDM":"4","KKMC":"不礼让行人中新大道与和旭路交口"},{"KKBH":"610271008","HPHM":"津ABL903","JGSK":"2021-04-01 14:54:02.189","CDBH":"2","XSFX":"由南向北","XSFXDM":"3","KKMC":"中新大道与航母主题公园支路交口"},{"KKBH":"720891004000","HPHM":"车牌","JGSK":"2021-04-01 14:54:02.268","CDBH":"8","XSFX":"由南向北","XSFXDM":"3","KKMC":"海博道与安平路交口"},{"KKBH":"7205710010000","HPHM":"津JPH115","JGSK":"2021-04-01 14:54:02.333","CDBH":"2","XSFX":"由西向东","XSFXDM":"2","KKMC":"动漫东路与文一路交口正向"},{"KKBH":"720891004000","HPHM":"津HC3998","JGSK":"2021-04-01 14:54:02.578","CDBH":"5","XSFX":"由西向东","XSFXDM":"2","KKMC":"海博道与安平路交口"},{"KKBH":"610401004","HPHM":"津GS0902","JGSK":"2021-04-01 14:54:02.591","CDBH":"8","XSFX":"由南向北","XSFXDM":"3","KKMC":"和畅路与和风路交口"},{"KKBH":"610276125","HPHM":"津A01798D","JGSK":"2021-04-01 14:54:02.644","CDBH":"5","XSFX":"由南向北","XSFXDM":"3","KKMC":"中新大道与和顺路交口"},{"KKBH":"610271009","HPHM":"津AW2711","JGSK":"2021-04-01 14:54:02.725","CDBH":"10","XSFX":"由北向南","XSFXDM":"4","KKMC":"中新大道与泰七路交口"},{"KKBH":"610261004000","HPHM":"津JDB885","JGSK":"2021-04-01 14:54:02.773","CDBH":"3","XSFX":"由南向北","XSFXDM":"3","KKMC":"中生大道与静湖西路（北侧）"},{"KKBH":"7205410040000","HPHM":"津CDY717","JGSK":"2021-04-01 14:54:02.795","CDBH":"3","XSFX":"由西向东","XSFXDM":"2","KKMC":"动漫环路东与动漫中路交口正向"},{"KKBH":"610271010","HPHM":"辽G62Z95","JGSK":"2021-04-01 14:54:02.877","CDBH":"7","XSFX":"由北向南","XSFXDM":"4","KKMC":"中新大道与华五路交口"},{"KKBH":"610271009","HPHM":"津RSL937","JGSK":"2021-04-01 14:54:02.952","CDBH":"7","XSFX":"由南向北","XSFXDM":"3","KKMC":"中新大道与泰七路交口"},{"KKBH":"6071310030000","HPHM":"津E22426","JGSK":"2021-04-01 14:54:03.078","CDBH":"1","XSFX":"由东向西","XSFXDM":"1","KKMC":"中央大道与海旭道交口正向"},{"KKBH":"610276125","HPHM":"津JLD206","JGSK":"2021-04-01 14:54:03.125","CDBH":"4","XSFX":"由南向北","XSFXDM":"3","KKMC":"中新大道与和顺路交口"},{"KKBH":"7208910080000","HPHM":"津KH5596","JGSK":"2021-04-01 14:54:03.144","CDBH":"7","XSFX":"由西向东","XSFXDM":"2","KKMC":"海博道与荣盛路交口正向"},{"KKBH":"720871002000","HPHM":"京ACW626","JGSK":"2021-04-01 14:54:03.281","CDBH":"5","XSFX":"由南向北","XSFXDM":"3","KKMC":"安正路与芳菲路交口"},{"KKBH":"610276124","HPHM":"津DAA680","JGSK":"2021-04-01 14:54:03.373","CDBH":"8","XSFX":"由南向北","XSFXDM":"3","KKMC":"中新大道与中生大道交口"},{"KKBH":"610256111","HPHM":"津HRH365","JGSK":"2021-04-01 14:54:03.4","CDBH":"8","XSFX":"由北向南","XSFXDM":"4","KKMC":"中天大道与和惠路交口"},{"KKBH":"7280310020000","HPHM":"津K18513","JGSK":"2021-04-01 14:54:03.423","CDBH":"5","XSFX":"由南向北","XSFXDM":"3","KKMC":"动漫中路与文一路交口正向"},{"KKBH":"610276124","HPHM":"津AD75258","JGSK":"2021-04-01 14:54:03.489","CDBH":"11","XSFX":"由北向南","XSFXDM":"4","KKMC":"中新大道与中生大道交口"},{"KKBH":"610286127","HPHM":"津K86637","JGSK":"2021-04-01 14:54:03.536","CDBH":"3","XSFX":"由东向西","XSFXDM":"1","KKMC":"中津大道与和畅路交口"},{"KKBH":"610256114","HPHM":"津AF44323","JGSK":"2021-04-01 14:54:03.552","CDBH":"5","XSFX":"由南向北","XSFXDM":"3","KKMC":"中天大道与和旭路交口"},{"KKBH":"728031002000","HPHM":"津RVL231","JGSK":"2021-04-01 14:54:03.665","CDBH":"6","XSFX":"由南向北","XSFXDM":"3","KKMC":"动漫中路与文一路交口"},{"KKBH":"610276125","HPHM":"津AGP271","JGSK":"2021-04-01 14:54:03.682","CDBH":"5","XSFX":"由南向北","XSFXDM":"3","KKMC":"中新大道与和顺路交口"},{"KKBH":"720871002000","HPHM":"津HX8648","JGSK":"2021-04-01 14:54:03.7","CDBH":"9","XSFX":"由北向南","XSFXDM":"4","KKMC":"安正路与芳菲路交口"},{"KKBH":"6102610030000","HPHM":"冀A91BM1","JGSK":"2021-04-01 14:54:03.7","CDBH":"2","XSFX":"由东向西","XSFXDM":"1","KKMC":"中生大道与静湖南路交口正向"},{"KKBH":"720891004000","HPHM":"车牌","JGSK":"2021-04-01 14:54:03.709","CDBH":"9","XSFX":"由南向北","XSFXDM":"3","KKMC":"海博道与安平路交口"},{"KKBH":"7208610020000","HPHM":"津NUR218","JGSK":"2021-04-01 14:54:03.826","CDBH":"10","XSFX":"由北向南","XSFXDM":"4","KKMC":"海晨道与安正路交口正向"},{"KKBH":"610401004","HPHM":"津FJD188","JGSK":"2021-04-01 14:54:03.932","CDBH":"11","XSFX":"由北向南","XSFXDM":"4","KKMC":"和畅路与和风路交口"},{"KKBH":"610266117","HPHM":"车牌","JGSK":"2021-04-01 14:54:03.94","CDBH":"8","XSFX":"由南向北","XSFXDM":"3","KKMC":"中生大道与和韵路交口"},{"KKBH":"610256111","HPHM":"津NLP218","JGSK":"2021-04-01 14:54:03.941","CDBH":"9","XSFX":"由北向南","XSFXDM":"4","KKMC":"中天大道与和惠路交口"},{"KKBH":"720891006000","HPHM":"津C55Z21","JGSK":"2021-04-01 14:54:03.988","CDBH":"2","XSFX":"由东向西","XSFXDM":"1","KKMC":"海博道与永盛路交口"},{"KKBH":"610276124","HPHM":"云G3U852","JGSK":"2021-04-01 14:54:04.067","CDBH":"7","XSFX":"由南向北","XSFXDM":"3","KKMC":"中新大道与中生大道交口"},{"KKBH":"7280310030000","HPHM":"车牌","JGSK":"2021-04-01 14:54:04.279","CDBH":"2","XSFX":"由东向西","XSFXDM":"1","KKMC":"动漫中路与文二路交口正向"},{"KKBH":"610251002","HPHM":"津A09826D","JGSK":"2021-04-01 14:54:04.326","CDBH":"2","XSFX":"由东向西","XSFXDM":"1","KKMC":"中天大道与和睦路交口"},{"KKBH":"720891004000","HPHM":"鲁CUB486","JGSK":"2021-04-01 14:54:04.418","CDBH":"5","XSFX":"由西向东","XSFXDM":"2","KKMC":"海博道与安平路交口"},{"KKBH":"610256112","HPHM":"冀B6Q6U5","JGSK":"2021-04-01 14:54:04.441","CDBH":"9","XSFX":"由南向北","XSFXDM":"3","KKMC":"中天大道与中津大道交口"},{"KKBH":"610401004","HPHM":"冀B0G7K9","JGSK":"2021-04-01 14:54:04.54","CDBH":"2","XSFX":"由东向西","XSFXDM":"1","KKMC":"和畅路与和风路交口"},{"KKBH":"7208910030000","HPHM":"津DVS559","JGSK":"2021-04-01 14:54:04.562","CDBH":"9","XSFX":"由南向北","XSFXDM":"3","KKMC":"海博道与安正路交口正向"},{"KKBH":"720891004000","HPHM":"津A1F799","JGSK":"2021-04-01 14:54:04.574","CDBH":"4","XSFX":"由西向东","XSFXDM":"2","KKMC":"海博道与安平路交口"},{"KKBH":"720891004000","HPHM":"车牌","JGSK":"2021-04-01 14:54:04.67","CDBH":"9","XSFX":"由南向北","XSFXDM":"3","KKMC":"海博道与安平路交口"},{"KKBH":"720881004000","HPHM":"鲁A0D2A5","JGSK":"2021-04-01 14:54:04.698","CDBH":"9","XSFX":"由西向东","XSFXDM":"2","KKMC":"海旭道与永盛路交口"},{"KKBH":"610391008","HPHM":"车牌","JGSK":"2021-04-01 14:54:04.7","CDBH":"5","XSFX":"由西向东","XSFXDM":"2","KKMC":"和韵路与和旭路交口"},{"KKBH":"7205610020000","HPHM":"津C75178","JGSK":"2021-04-01 14:54:04.701","CDBH":"1","XSFX":"由东向西","XSFXDM":"1","KKMC":"动漫北路与文三路交口正向"},{"KKBH":"610286127","HPHM":"冀D3R911","JGSK":"2021-04-01 14:54:04.727","CDBH":"2","XSFX":"由东向西","XSFXDM":"1","KKMC":"中津大道与和畅路交口"},{"KKBH":"610276124","HPHM":"津A8T278","JGSK":"2021-04-01 14:54:04.757","CDBH":"10","XSFX":"由北向南","XSFXDM":"4","KKMC":"中新大道与中生大道交口"},{"KKBH":"610256116","HPHM":"津NQL825","JGSK":"2021-04-01 14:54:04.876","CDBH":"8","XSFX":"由南向北","XSFXDM":"3","KKMC":"中天大道与和顺路交口"},{"KKBH":"610286127","HPHM":"津C039M7","JGSK":"2021-04-01 14:54:04.896","CDBH":"2","XSFX":"由东向西","XSFXDM":"1","KKMC":"中津大道与和畅路交口"},{"KKBH":"720891004000","HPHM":"车牌","JGSK":"2021-04-01 14:54:04.908","CDBH":"8","XSFX":"由南向北","XSFXDM":"3","KKMC":"海博道与安平路交口"},{"KKBH":"610261005000","HPHM":"辽NHW559","JGSK":"2021-04-01 14:54:04.912","CDBH":"2","XSFX":"由南向北","XSFXDM":"3","KKMC":"中生大道与静湖西路（南侧）"},{"KKBH":"610271008","HPHM":"车牌","JGSK":"2021-04-01 14:54:04.935","CDBH":"4","XSFX":"由北向南","XSFXDM":"4","KKMC":"中新大道与航母主题公园支路交口"},{"KKBH":"610391007","HPHM":"津A8N670","JGSK":"2021-04-01 14:54:05.038","CDBH":"10","XSFX":"由北向南","XSFXDM":"4","KKMC":"和韵路与和风路交口"},{"KKBH":"610391007","HPHM":"冀BG75Q0","JGSK":"2021-04-01 14:54:05.218","CDBH":"10","XSFX":"由北向南","XSFXDM":"4","KKMC":"和韵路与和风路交口"},{"KKBH":"610401004","HPHM":"京N0AE01","JGSK":"2021-04-01 14:54:05.289","CDBH":"2","XSFX":"由东向西","XSFXDM":"1","KKMC":"和畅路与和风路交口"},{"KKBH":"720871002000","HPHM":"津A3H415","JGSK":"2021-04-01 14:54:05.439","CDBH":"6","XSFX":"由南向北","XSFXDM":"3","KKMC":"安正路与芳菲路交口"},{"KKBH":"610256112","HPHM":"津AU6668","JGSK":"2021-04-01 14:54:05.588","CDBH":"5","XSFX":"由西向东","XSFXDM":"2","KKMC":"中天大道与中津大道交口"},{"KKBH":"610391006","HPHM":"津CBL929","JGSK":"2021-04-01 14:54:05.649","CDBH":"1","XSFX":"由东向西","XSFXDM":"1","KKMC":"和韵路与和意路交口"},{"KKBH":"720891009000","HPHM":"津DDB115","JGSK":"2021-04-01 14:54:05.656","CDBH":"5","XSFX":"由南向北","XSFXDM":"3","KKMC":"海博道与弘通路交口"},{"KKBH":"610256115","HPHM":"京N9EH12","JGSK":"2021-04-01 14:54:05.665","CDBH":"9","XSFX":"由南向北","XSFXDM":"3","KKMC":"中天大道与中生大道交口"},{"KKBH":"610271008","HPHM":"津FCU978","JGSK":"2021-04-01 14:54:05.673","CDBH":"4","XSFX":"由北向南","XSFXDM":"4","KKMC":"中新大道与航母主题公园支路交口"},{"KKBH":"720891004000","HPHM":"津C510Z0","JGSK":"2021-04-01 14:54:05.859","CDBH":"5","XSFX":"由西向东","XSFXDM":"2","KKMC":"海博道与安平路交口"},{"KKBH":"610256116","HPHM":"津C3D399","JGSK":"2021-04-01 14:54:05.937","CDBH":"9","XSFX":"由南向北","XSFXDM":"3","KKMC":"中天大道与和顺路交口"},{"KKBH":"610266118","HPHM":"津N30062","JGSK":"2021-04-01 14:54:06.241","CDBH":"6","XSFX":"由西向东","XSFXDM":"2","KKMC":"中生大道与和畅路交口"},{"KKBH":"610266117","HPHM":"车牌","JGSK":"2021-04-01 14:54:06.248","CDBH":"8","XSFX":"由南向北","XSFXDM":"3","KKMC":"中生大道与和韵路交口"},{"KKBH":"7208910030000","HPHM":"车牌","JGSK":"2021-04-01 14:54:06.341","CDBH":"2","XSFX":"由东向西","XSFXDM":"1","KKMC":"海博道与安正路交口正向"},{"KKBH":"610271010","HPHM":"京Q63FZ5","JGSK":"2021-04-01 14:54:06.417","CDBH":"8","XSFX":"由北向南","XSFXDM":"4","KKMC":"中新大道与华五路交口"},{"KKBH":"720851002000","HPHM":"冀B0G8S6","JGSK":"2021-04-01 14:54:06.435","CDBH":"2","XSFX":"由东向西","XSFXDM":"1","KKMC":"碧水道与安正路交口"},{"KKBH":"610271010","HPHM":"辽G62Z95","JGSK":"2021-04-01 14:54:06.607","CDBH":"7","XSFX":"由北向南","XSFXDM":"4","KKMC":"中新大道与华五路交口"},{"KKBH":"610276125","HPHM":"津ME9112","JGSK":"2021-04-01 14:54:06.721","CDBH":"4","XSFX":"由南向北","XSFXDM":"3","KKMC":"中新大道与和顺路交口"},{"KKBH":"610276124","HPHM":"津JF1565","JGSK":"2021-04-01 14:54:06.733","CDBH":"8","XSFX":"由南向北","XSFXDM":"3","KKMC":"中新大道与中生大道交口"},{"KKBH":"7208810020000","HPHM":"津QP6076","JGSK":"2021-04-01 14:54:06.868","CDBH":"2","XSFX":"由东向西","XSFXDM":"1","KKMC":"海旭道与安正路交口正向"},{"KKBH":"610271009","HPHM":"津AP9232","JGSK":"2021-04-01 14:54:06.908","CDBH":"11","XSFX":"由北向南","XSFXDM":"4","KKMC":"中新大道与泰七路交口"},{"KKBH":"7208910040000","HPHM":"津HLQ919","JGSK":"2021-04-01 14:54:07.05","CDBH":"6","XSFX":"由西向东","XSFXDM":"2","KKMC":"海博道与安平路交口正向"},{"KKBH":"720861002000","HPHM":"津RSH861","JGSK":"2021-04-01 14:54:07.218","CDBH":"10","XSFX":"由北向南","XSFXDM":"4","KKMC":"海晨道与安正路交口"},{"KKBH":"7208910050000","HPHM":"苏C808JK","JGSK":"2021-04-01 14:54:07.272","CDBH":"6","XSFX":"由西向东","XSFXDM":"2","KKMC":"海博道与安明路交口正向"},{"KKBH":"610256111","HPHM":"津H17039","JGSK":"2021-04-01 14:54:07.341","CDBH":"1","XSFX":"由西向东","XSFXDM":"2","KKMC":"中天大道与和惠路交口"},{"KKBH":"6102610040000","HPHM":"津JFS918","JGSK":"2021-04-01 14:54:07.376","CDBH":"3","XSFX":"由南向北","XSFXDM":"3","KKMC":"中生大道与静湖西路（北侧）正向"},{"KKBH":"7208810020000","HPHM":"京ACW626","JGSK":"2021-04-01 14:54:07.383","CDBH":"9","XSFX":"由南向北","XSFXDM":"3","KKMC":"海旭道与安正路交口正向"},{"KKBH":"610401004","HPHM":"津B2B278","JGSK":"2021-04-01 14:54:07.452","CDBH":"10","XSFX":"由北向南","XSFXDM":"4","KKMC":"和畅路与和风路交口"},{"KKBH":"610256113","HPHM":"津C05578","JGSK":"2021-04-01 14:54:07.469","CDBH":"5","XSFX":"由南向北","XSFXDM":"3","KKMC":"中天大道与和风路交口"},{"KKBH":"610286127","HPHM":"津KKD886","JGSK":"2021-04-01 14:54:07.51","CDBH":"2","XSFX":"由东向西","XSFXDM":"1","KKMC":"中津大道与和畅路交口"},{"KKBH":"610261003000","HPHM":"冀A91BM1","JGSK":"2021-04-01 14:54:07.511","CDBH":"11","XSFX":"由东向西","XSFXDM":"1","KKMC":"中生大道与静湖南路交口"},{"KKBH":"610401004","HPHM":"津GGY096","JGSK":"2021-04-01 14:54:07.512","CDBH":"1","XSFX":"由东向西","XSFXDM":"1","KKMC":"和畅路与和风路交口"},{"KKBH":"7208910050000","HPHM":"津C23D18","JGSK":"2021-04-01 14:54:07.735","CDBH":"2","XSFX":"由东向西","XSFXDM":"1","KKMC":"海博道与安明路交口正向"},{"KKBH":"720891004000","HPHM":"车牌","JGSK":"2021-04-01 14:54:07.789","CDBH":"9","XSFX":"由南向北","XSFXDM":"3","KKMC":"海博道与安平路交口"},{"KKBH":"610276125","HPHM":"津HEX881","JGSK":"2021-04-01 14:54:07.86","CDBH":"5","XSFX":"由南向北","XSFXDM":"3","KKMC":"中新大道与和顺路交口"},{"KKBH":"610276124","HPHM":"沪B58919","JGSK":"2021-04-01 14:54:07.933","CDBH":"7","XSFX":"由南向北","XSFXDM":"3","KKMC":"中新大道与中生大道交口"},{"KKBH":"720541004000","HPHM":"津CDY717","JGSK":"2021-04-01 14:54:08.007","CDBH":"3","XSFX":"由西向东","XSFXDM":"2","KKMC":"动漫环路东与动漫中路交口"},{"KKBH":"610256114","HPHM":"津C62G16","JGSK":"2021-04-01 14:54:08.023","CDBH":"8","XSFX":"由北向南","XSFXDM":"4","KKMC":"中天大道与和旭路交口"},{"KKBH":"610401005","HPHM":"津KWZ002","JGSK":"2021-04-01 14:54:08.037","CDBH":"7","XSFX":"由南向北","XSFXDM":"3","KKMC":"和畅路与和顺路交口"},{"KKBH":"7208610020000","HPHM":"津FCA233","JGSK":"2021-04-01 14:54:08.364","CDBH":"5","XSFX":"由西向东","XSFXDM":"2","KKMC":"海晨道与安正路交口正向"},{"KKBH":"610276125","HPHM":"津AGP271","JGSK":"2021-04-01 14:54:08.404","CDBH":"5","XSFX":"由南向北","XSFXDM":"3","KKMC":"中新大道与和顺路交口"},{"KKBH":"610266118","HPHM":"冀A92H99","JGSK":"2021-04-01 14:54:08.462","CDBH":"5","XSFX":"由西向东","XSFXDM":"2","KKMC":"中生大道与和畅路交口"},{"KKBH":"7205710010000","HPHM":"车牌","JGSK":"2021-04-01 14:54:08.494","CDBH":"2","XSFX":"由西向东","XSFXDM":"2","KKMC":"动漫东路与文一路交口正向"},{"KKBH":"610256115","HPHM":"津AF05086","JGSK":"2021-04-01 14:54:08.59","CDBH":"10","XSFX":"由北向南","XSFXDM":"4","KKMC":"中天大道与中生大道交口"},{"KKBH":"720891004000","HPHM":"车牌","JGSK":"2021-04-01 14:54:08.667","CDBH":"9","XSFX":"由南向北","XSFXDM":"3","KKMC":"海博道与安平路交口"},{"KKBH":"7205410020000","HPHM":"车牌","JGSK":"2021-04-01 14:54:08.802","CDBH":"2","XSFX":"由东向西","XSFXDM":"1","KKMC":"动漫环路西与动漫中路交口正向"},{"KKBH":"7205410030000","HPHM":"冀BMV539","JGSK":"2021-04-01 14:54:08.806","CDBH":"8","XSFX":"由南向北","XSFXDM":"3","KKMC":"动漫环路西与动漫西路交口正向"},{"KKBH":"7208610020000","HPHM":"津A2R733","JGSK":"2021-04-01 14:54:08.845","CDBH":"4","XSFX":"由西向东","XSFXDM":"2","KKMC":"海晨道与安正路交口正向"},{"KKBH":"7205410020000","HPHM":"津AU5595","JGSK":"2021-04-01 14:54:08.925","CDBH":"4","XSFX":"由西向东","XSFXDM":"2","KKMC":"动漫环路西与动漫中路交口正向"},{"KKBH":"610261004000","HPHM":"津JUN557","JGSK":"2021-04-01 14:54:08.933","CDBH":"2","XSFX":"由南向北","XSFXDM":"3","KKMC":"中生大道与静湖西路（北侧）"},{"KKBH":"6102610030000","HPHM":"鲁Q657TJ","JGSK":"2021-04-01 14:54:08.947","CDBH":"1","XSFX":"由东向西","XSFXDM":"1","KKMC":"中生大道与静湖南路交口正向"},{"KKBH":"610256116","HPHM":"津C62607","JGSK":"2021-04-01 14:54:08.968","CDBH":"1","XSFX":"由东向西","XSFXDM":"1","KKMC":"中天大道与和顺路交口"},{"KKBH":"610276126","HPHM":"津MXJ538","JGSK":"2021-04-01 14:54:09.007","CDBH":"7","XSFX":"由北向南","XSFXDM":"4","KKMC":"中新大道与和意路交口"},{"KKBH":"610256111","HPHM":"车牌","JGSK":"2021-04-01 14:54:09.251","CDBH":"9","XSFX":"由北向南","XSFXDM":"4","KKMC":"中天大道与和惠路交口"},{"KKBH":"720861002000","HPHM":"津NUR218","JGSK":"2021-04-01 14:54:09.299","CDBH":"10","XSFX":"由北向南","XSFXDM":"4","KKMC":"海晨道与安正路交口"},{"KKBH":"610256116","HPHM":"津FHP502","JGSK":"2021-04-01 14:54:09.412","CDBH":"7","XSFX":"由南向北","XSFXDM":"3","KKMC":"中天大道与和顺路交口"},{"KKBH":"720891003000","HPHM":"津DVS559","JGSK":"2021-04-01 14:54:09.477","CDBH":"8","XSFX":"由南向北","XSFXDM":"3","KKMC":"海博道与安正路交口"},{"KKBH":"720891004000","HPHM":"津HLQ919","JGSK":"2021-04-01 14:54:09.542","CDBH":"6","XSFX":"由西向东","XSFXDM":"2","KKMC":"海博道与安平路交口"},{"KKBH":"610256115","HPHM":"鲁NMT030","JGSK":"2021-04-01 14:54:09.579","CDBH":"8","XSFX":"由南向北","XSFXDM":"3","KKMC":"中天大道与中生大道交口"},{"KKBH":"610276125","HPHM":"津ME9112","JGSK":"2021-04-01 14:54:09.605","CDBH":"4","XSFX":"由南向北","XSFXDM":"3","KKMC":"中新大道与和顺路交口"},{"KKBH":"610256115","HPHM":"冀B5J88U","JGSK":"2021-04-01 14:54:09.626","CDBH":"3","XSFX":"由东向西","XSFXDM":"1","KKMC":"中天大道与中生大道交口"},{"KKBH":"610276124","HPHM":"津A7H776","JGSK":"2021-04-01 14:54:09.639","CDBH":"3","XSFX":"由东向西","XSFXDM":"1","KKMC":"中新大道与中生大道交口"},{"KKBH":"7208910030000","HPHM":"车牌","JGSK":"2021-04-01 14:54:09.639","CDBH":"2","XSFX":"由东向西","XSFXDM":"1","KKMC":"海博道与安正路交口正向"},{"KKBH":"7208810020000","HPHM":"津A3H415","JGSK":"2021-04-01 14:54:09.653","CDBH":"10","XSFX":"由南向北","XSFXDM":"3","KKMC":"海旭道与安正路交口正向"},{"KKBH":"7208910050000","HPHM":"津C566W6","JGSK":"2021-04-01 14:54:09.725","CDBH":"3","XSFX":"由东向西","XSFXDM":"1","KKMC":"海博道与安明路交口正向"},{"KKBH":"610276124","HPHM":"津K55858","JGSK":"2021-04-01 14:54:09.895","CDBH":"8","XSFX":"由南向北","XSFXDM":"3","KKMC":"中新大道与中生大道交口"},{"KKBH":"610401005","HPHM":"津KWZ002","JGSK":"2021-04-01 14:54:09.907","CDBH":"8","XSFX":"由南向北","XSFXDM":"3","KKMC":"和畅路与和顺路交口"},{"KKBH":"7208910030000","HPHM":"冀D280S7","JGSK":"2021-04-01 14:54:09.95","CDBH":"6","XSFX":"由西向东","XSFXDM":"2","KKMC":"海博道与安正路交口正向"},{"KKBH":"7205710040000","HPHM":"津RAE978","JGSK":"2021-04-01 14:54:09.973","CDBH":"5","XSFX":"由北向南","XSFXDM":"4","KKMC":"动漫东路与动漫中路交口正向"},{"KKBH":"610276126","HPHM":"豫EE8505","JGSK":"2021-04-01 14:54:10.044","CDBH":"8","XSFX":"由北向南","XSFXDM":"4","KKMC":"中新大道与和意路交口"},{"KKBH":"610266118","HPHM":"车牌","JGSK":"2021-04-01 14:54:10.046","CDBH":"9","XSFX":"由南向北","XSFXDM":"3","KKMC":"中生大道与和畅路交口"},{"KKBH":"610271010","HPHM":"京Q63FZ5","JGSK":"2021-04-01 14:54:10.047","CDBH":"8","XSFX":"由北向南","XSFXDM":"4","KKMC":"中新大道与华五路交口"},{"KKBH":"610256111","HPHM":"津H17039","JGSK":"2021-04-01 14:54:10.102","CDBH":"1","XSFX":"由西向东","XSFXDM":"2","KKMC":"中天大道与和惠路交口"},{"KKBH":"610266118","HPHM":"津C5C783","JGSK":"2021-04-01 14:54:10.217","CDBH":"2","XSFX":"由东向西","XSFXDM":"1","KKMC":"中生大道与和畅路交口"},{"KKBH":"7208910080000","HPHM":"冀A025CK","JGSK":"2021-04-01 14:54:10.305","CDBH":"6","XSFX":"由西向东","XSFXDM":"2","KKMC":"海博道与荣盛路交口正向"},{"KKBH":"610266118","HPHM":"车牌","JGSK":"2021-04-01 14:54:10.496","CDBH":"5","XSFX":"由西向东","XSFXDM":"2","KKMC":"中生大道与和畅路交口"},{"KKBH":"610256115","HPHM":"津AF05086","JGSK":"2021-04-01 14:54:10.518","CDBH":"10","XSFX":"由北向南","XSFXDM":"4","KKMC":"中天大道与中生大道交口"},{"KKBH":"610266118","HPHM":"冀A92H99","JGSK":"2021-04-01 14:54:10.567","CDBH":"5","XSFX":"由西向东","XSFXDM":"2","KKMC":"中生大道与和畅路交口"},{"KKBH":"7208910050000","HPHM":"冀AB3U83","JGSK":"2021-04-01 14:54:10.761","CDBH":"6","XSFX":"由西向东","XSFXDM":"2","KKMC":"海博道与安明路交口正向"},{"KKBH":"728031002000","HPHM":"津K18513","JGSK":"2021-04-01 14:54:11.045","CDBH":"6","XSFX":"由南向北","XSFXDM":"3","KKMC":"动漫中路与文一路交口"},{"KKBH":"610256116","HPHM":"津NQL825","JGSK":"2021-04-01 14:54:11.073","CDBH":"8","XSFX":"由南向北","XSFXDM":"3","KKMC":"中天大道与和顺路交口"},{"KKBH":"720891003000","HPHM":"津RHZ057","JGSK":"2021-04-01 14:54:11.098","CDBH":"5","XSFX":"由西向东","XSFXDM":"2","KKMC":"海博道与安正路交口"},{"KKBH":"610251002","HPHM":"津A09826D","JGSK":"2021-04-01 14:54:11.149","CDBH":"3","XSFX":"由东向西","XSFXDM":"1","KKMC":"中天大道与和睦路交口"},{"KKBH":"610256115","HPHM":"鲁NMT030","JGSK":"2021-04-01 14:54:11.15","CDBH":"9","XSFX":"由南向北","XSFXDM":"3","KKMC":"中天大道与中生大道交口"},{"KKBH":"610256112","HPHM":"津MNF512","JGSK":"2021-04-01 14:54:11.358","CDBH":"7","XSFX":"由南向北","XSFXDM":"3","KKMC":"中天大道与中津大道交口"},{"KKBH":"610261003000","HPHM":"鲁Q657TJ","JGSK":"2021-04-01 14:54:11.427","CDBH":"10","XSFX":"由东向西","XSFXDM":"1","KKMC":"中生大道与静湖南路交口"},{"KKBH":"610256114","HPHM":"津C62G16","JGSK":"2021-04-01 14:54:11.542","CDBH":"8","XSFX":"由北向南","XSFXDM":"4","KKMC":"中天大道与和旭路交口"},{"KKBH":"720881002000","HPHM":"京ACW626","JGSK":"2021-04-01 14:54:11.553","CDBH":"9","XSFX":"由南向北","XSFXDM":"3","KKMC":"海旭道与安正路交口"},{"KKBH":"7208910060000","HPHM":"津JJL511","JGSK":"2021-04-01 14:54:11.57","CDBH":"2","XSFX":"由东向西","XSFXDM":"1","KKMC":"海博道与永盛路交口正向"},{"KKBH":"7208810040000","HPHM":"津NKK906","JGSK":"2021-04-01 14:54:11.586","CDBH":"5","XSFX":"由西向东","XSFXDM":"2","KKMC":"海旭道与永盛路交口正向"},{"KKBH":"610266118","HPHM":"车牌","JGSK":"2021-04-01 14:54:11.607","CDBH":"6","XSFX":"由西向东","XSFXDM":"2","KKMC":"中生大道与和畅路交口"},{"KKBH":"610391006","HPHM":"津CBL929","JGSK":"2021-04-01 14:54:11.613","CDBH":"2","XSFX":"由东向西","XSFXDM":"1","KKMC":"和韵路与和意路交口"},{"KKBH":"610271009","HPHM":"津BP9231","JGSK":"2021-04-01 14:54:11.674","CDBH":"11","XSFX":"由北向南","XSFXDM":"4","KKMC":"中新大道与泰七路交口"},{"KKBH":"720891004000","HPHM":"车牌","JGSK":"2021-04-01 14:54:11.752","CDBH":"9","XSFX":"由南向北","XSFXDM":"3","KKMC":"海博道与安平路交口"},{"KKBH":"610266117","HPHM":"吉A8HA51","JGSK":"2021-04-01 14:54:11.776","CDBH":"5","XSFX":"由西向东","XSFXDM":"2","KKMC":"中生大道与和韵路交口"},{"KKBH":"610256115","HPHM":"辽HYK611","JGSK":"2021-04-01 14:54:11.783","CDBH":"10","XSFX":"由北向南","XSFXDM":"4","KKMC":"中天大道与中生大道交口"},{"KKBH":"610276126","HPHM":"津MXJ538","JGSK":"2021-04-01 14:54:11.899","CDBH":"7","XSFX":"由北向南","XSFXDM":"4","KKMC":"中新大道与和意路交口"},{"KKBH":"610256115","HPHM":"津MCZ236","JGSK":"2021-04-01 14:54:12.03","CDBH":"10","XSFX":"由北向南","XSFXDM":"4","KKMC":"中天大道与中生大道交口"},{"KKBH":"610256115","HPHM":"津K55623","JGSK":"2021-04-01 14:54:12.044","CDBH":"1","XSFX":"由东向西","XSFXDM":"1","KKMC":"中天大道与中生大道交口"},{"KKBH":"610276126","HPHM":"津N80157","JGSK":"2021-04-01 14:54:12.057","CDBH":"8","XSFX":"由北向南","XSFXDM":"4","KKMC":"中新大道与和意路交口"},{"KKBH":"720891008000","HPHM":"津KH5596","JGSK":"2021-04-01 14:54:12.071","CDBH":"7","XSFX":"由西向东","XSFXDM":"2","KKMC":"海博道与荣盛路交口"},{"KKBH":"610391007","HPHM":"车牌","JGSK":"2021-04-01 14:54:12.129","CDBH":"11","XSFX":"由北向南","XSFXDM":"4","KKMC":"和韵路与和风路交口"},{"KKBH":"610266117","HPHM":"车牌","JGSK":"2021-04-01 14:54:12.186","CDBH":"9","XSFX":"由南向北","XSFXDM":"3","KKMC":"中生大道与和韵路交口"},{"KKBH":"610271010","HPHM":"津FBS596","JGSK":"2021-04-01 14:54:12.235","CDBH":"8","XSFX":"由北向南","XSFXDM":"4","KKMC":"中新大道与华五路交口"},{"KKBH":"610276124","HPHM":"车牌","JGSK":"2021-04-01 14:54:12.291","CDBH":"4","XSFX":"由西向东","XSFXDM":"2","KKMC":"中新大道与中生大道交口"},{"KKBH":"610401004","HPHM":"京N0AE01","JGSK":"2021-04-01 14:54:12.3","CDBH":"3","XSFX":"由东向西","XSFXDM":"1","KKMC":"和畅路与和风路交口"},{"KKBH":"610276126","HPHM":"津AD68539","JGSK":"2021-04-01 14:54:12.304","CDBH":"7","XSFX":"由北向南","XSFXDM":"4","KKMC":"中新大道与和意路交口"},{"KKBH":"7205710040000","HPHM":"津GRR039","JGSK":"2021-04-01 14:54:12.342","CDBH":"5","XSFX":"由北向南","XSFXDM":"4","KKMC":"动漫东路与动漫中路交口正向"},{"KKBH":"610401005","HPHM":"冀B2JJ39","JGSK":"2021-04-01 14:54:12.359","CDBH":"5","XSFX":"由西向东","XSFXDM":"2","KKMC":"和畅路与和顺路交口"},{"KKBH":"610286127","HPHM":"冀D965KH","JGSK":"2021-04-01 14:54:12.372","CDBH":"1","XSFX":"由东向西","XSFXDM":"1","KKMC":"中津大道与和畅路交口"},{"KKBH":"610276126","HPHM":"豫EE8505","JGSK":"2021-04-01 14:54:12.459","CDBH":"8","XSFX":"由北向南","XSFXDM":"4","KKMC":"中新大道与和意路交口"},{"KKBH":"610401004","HPHM":"津A09868D","JGSK":"2021-04-01 14:54:12.46","CDBH":"2","XSFX":"由东向西","XSFXDM":"1","KKMC":"和畅路与和风路交口"},{"KKBH":"610401004","HPHM":"津RUY000","JGSK":"2021-04-01 14:54:12.463","CDBH":"4","XSFX":"由西向东","XSFXDM":"2","KKMC":"和畅路与和风路交口"},{"KKBH":"610276125","HPHM":"津HEX881","JGSK":"2021-04-01 14:54:12.484","CDBH":"5","XSFX":"由南向北","XSFXDM":"3","KKMC":"中新大道与和顺路交口"},{"KKBH":"610276124","HPHM":"津A8T278","JGSK":"2021-04-01 14:54:12.529","CDBH":"10","XSFX":"由北向南","XSFXDM":"4","KKMC":"中新大道与中生大道交口"},{"KKBH":"610286127","HPHM":"冀D3R911","JGSK":"2021-04-01 14:54:12.655","CDBH":"3","XSFX":"由东向西","XSFXDM":"1","KKMC":"中津大道与和畅路交口"},{"KKBH":"720561002000","HPHM":"鄂J75178","JGSK":"2021-04-01 14:54:12.695","CDBH":"1","XSFX":"由东向西","XSFXDM":"1","KKMC":"动漫北路与文三路交口"},{"KKBH":"610401004","HPHM":"津RAX486","JGSK":"2021-04-01 14:54:12.7","CDBH":"2","XSFX":"由东向西","XSFXDM":"1","KKMC":"和畅路与和风路交口"},{"KKBH":"7208610030000","HPHM":"津RPD525","JGSK":"2021-04-01 14:54:12.74","CDBH":"4","XSFX":"由西向东","XSFXDM":"2","KKMC":"海晨道与安明路交口正向"},{"KKBH":"610391007","HPHM":"津A8N670","JGSK":"2021-04-01 14:54:12.824","CDBH":"10","XSFX":"由北向南","XSFXDM":"4","KKMC":"和韵路与和风路交口"},{"KKBH":"610256114","HPHM":"津BV8725","JGSK":"2021-04-01 14:54:12.97","CDBH":"7","XSFX":"由北向南","XSFXDM":"4","KKMC":"中天大道与和旭路交口"},{"KKBH":"720541003000","HPHM":"冀BMV539","JGSK":"2021-04-01 14:54:12.975","CDBH":"6","XSFX":"由南向北","XSFXDM":"3","KKMC":"动漫环路西与动漫西路交口"},{"KKBH":"610256111","HPHM":"津GFZ977","JGSK":"2021-04-01 14:54:13.075","CDBH":"8","XSFX":"由北向南","XSFXDM":"4","KKMC":"中天大道与和惠路交口"},{"KKBH":"720891005000","HPHM":"津C23D18","JGSK":"2021-04-01 14:54:13.377","CDBH":"2","XSFX":"由东向西","XSFXDM":"1","KKMC":"海博道与安明路交口"},{"KKBH":"610401004","HPHM":"津B2B278","JGSK":"2021-04-01 14:54:13.43","CDBH":"10","XSFX":"由北向南","XSFXDM":"4","KKMC":"和畅路与和风路交口"},{"KKBH":"610256116","HPHM":"津C62607","JGSK":"2021-04-01 14:54:13.481","CDBH":"1","XSFX":"由东向西","XSFXDM":"1","KKMC":"中天大道与和顺路交口"},{"KKBH":"610276124","HPHM":"津AVY572","JGSK":"2021-04-01 14:54:13.502","CDBH":"1","XSFX":"由东向西","XSFXDM":"1","KKMC":"中新大道与中生大道交口"},{"KKBH":"720881002000","HPHM":"津A3H415","JGSK":"2021-04-01 14:54:13.554","CDBH":"10","XSFX":"由南向北","XSFXDM":"3","KKMC":"海旭道与安正路交口"},{"KKBH":"610266118","HPHM":"津AU5615","JGSK":"2021-04-01 14:54:13.61","CDBH":"5","XSFX":"由西向东","XSFXDM":"2","KKMC":"中生大道与和畅路交口"},{"KKBH":"6102661220000","HPHM":"津NMN002","JGSK":"2021-04-01 14:54:13.679","CDBH":"2","XSFX":"由西向东","XSFXDM":"2","KKMC":"生态城中生大道故道河一桥西向东上桥处正向"},{"KKBH":"7208610020000","HPHM":"车牌","JGSK":"2021-04-01 14:54:13.705","CDBH":"11","XSFX":"由北向南","XSFXDM":"4","KKMC":"海晨道与安正路交口正向"},{"KKBH":"610276125","HPHM":"车牌","JGSK":"2021-04-01 14:54:13.801","CDBH":"8","XSFX":"由北向南","XSFXDM":"4","KKMC":"中新大道与和顺路交口"},{"KKBH":"720891004000","HPHM":"车牌","JGSK":"2021-04-01 14:54:13.821","CDBH":"9","XSFX":"由南向北","XSFXDM":"3","KKMC":"海博道与安平路交口"},{"KKBH":"610256111","HPHM":"车牌","JGSK":"2021-04-01 14:54:13.86","CDBH":"9","XSFX":"由北向南","XSFXDM":"4","KKMC":"中天大道与和惠路交口"},{"KKBH":"7208710020000","HPHM":"津RAV979","JGSK":"2021-04-01 14:54:14.131","CDBH":"6","XSFX":"由南向北","XSFXDM":"3","KKMC":"安正路与芳菲路交口正向"},{"KKBH":"720881004000","HPHM":"津NKK906","JGSK":"2021-04-01 14:54:14.139","CDBH":"10","XSFX":"由西向东","XSFXDM":"2","KKMC":"海旭道与永盛路交口"},{"KKBH":"720891006000","HPHM":"津JJL511","JGSK":"2021-04-01 14:54:14.154","CDBH":"2","XSFX":"由东向西","XSFXDM":"1","KKMC":"海博道与永盛路交口"},{"KKBH":"720891005000","HPHM":"苏C808JK","JGSK":"2021-04-01 14:54:14.262","CDBH":"6","XSFX":"由西向东","XSFXDM":"2","KKMC":"海博道与安明路交口"},{"KKBH":"610276125","HPHM":"津E30263","JGSK":"2021-04-01 14:54:14.333","CDBH":"5","XSFX":"由南向北","XSFXDM":"3","KKMC":"中新大道与和顺路交口"},{"KKBH":"610256115","HPHM":"车牌","JGSK":"2021-04-01 14:54:14.522","CDBH":"9","XSFX":"由南向北","XSFXDM":"3","KKMC":"中天大道与中生大道交口"},{"KKBH":"610256113","HPHM":"津C05578","JGSK":"2021-04-01 14:54:14.535","CDBH":"5","XSFX":"由南向北","XSFXDM":"3","KKMC":"中天大道与和风路交口"},{"KKBH":"7208810020000","HPHM":"津H99172","JGSK":"2021-04-01 14:54:14.541","CDBH":"3","XSFX":"由东向西","XSFXDM":"1","KKMC":"海旭道与安正路交口正向"},{"KKBH":"610256114","HPHM":"津AS0798","JGSK":"2021-04-01 14:54:14.554","CDBH":"8","XSFX":"由北向南","XSFXDM":"4","KKMC":"中天大道与和旭路交口"},{"KKBH":"7208610030000","HPHM":"鲁A7R7H6","JGSK":"2021-04-01 14:54:14.825","CDBH":"2","XSFX":"由东向西","XSFXDM":"1","KKMC":"海晨道与安明路交口正向"},{"KKBH":"610401004","HPHM":"津RYT157","JGSK":"2021-04-01 14:54:14.855","CDBH":"4","XSFX":"由西向东","XSFXDM":"2","KKMC":"和畅路与和风路交口"},{"KKBH":"6071310030000","HPHM":"京NKA756","JGSK":"2021-04-01 14:54:14.941","CDBH":"1","XSFX":"由东向西","XSFXDM":"1","KKMC":"中央大道与海旭道交口正向"},{"KKBH":"610286127","HPHM":"蒙A093SN","JGSK":"2021-04-01 14:54:14.983","CDBH":"5","XSFX":"由西向东","XSFXDM":"2","KKMC":"中津大道与和畅路交口"},{"KKBH":"610276126","HPHM":"津AD68539","JGSK":"2021-04-01 14:54:14.986","CDBH":"7","XSFX":"由北向南","XSFXDM":"4","KKMC":"中新大道与和意路交口"},{"KKBH":"610391008","HPHM":"津DE6257","JGSK":"2021-04-01 14:54:15.048","CDBH":"5","XSFX":"由西向东","XSFXDM":"2","KKMC":"和韵路与和旭路交口"},{"KKBH":"610391008","HPHM":"津DJC787","JGSK":"2021-04-01 14:54:15.049","CDBH":"4","XSFX":"由西向东","XSFXDM":"2","KKMC":"和韵路与和旭路交口"},{"KKBH":"610276125","HPHM":"车牌","JGSK":"2021-04-01 14:54:15.144","CDBH":"8","XSFX":"由北向南","XSFXDM":"4","KKMC":"中新大道与和顺路交口"},{"KKBH":"720881002000","HPHM":"津A9D568","JGSK":"2021-04-01 14:54:15.15","CDBH":"3","XSFX":"由东向西","XSFXDM":"1","KKMC":"海旭道与安正路交口"},{"KKBH":"610401005","HPHM":"冀B2JJ39","JGSK":"2021-04-01 14:54:15.188","CDBH":"6","XSFX":"由西向东","XSFXDM":"2","KKMC":"和畅路与和顺路交口"},{"KKBH":"610256114","HPHM":"车牌","JGSK":"2021-04-01 14:54:15.199","CDBH":"8","XSFX":"由北向南","XSFXDM":"4","KKMC":"中天大道与和旭路交口"},{"KKBH":"610286127","HPHM":"冀C622J0","JGSK":"2021-04-01 14:54:15.225","CDBH":"1","XSFX":"由东向西","XSFXDM":"1","KKMC":"中津大道与和畅路交口"},{"KKBH":"610271010","HPHM":"津FBS596","JGSK":"2021-04-01 14:54:15.333","CDBH":"8","XSFX":"由北向南","XSFXDM":"4","KKMC":"中新大道与华五路交口"},{"KKBH":"610391008","HPHM":"津NA9728","JGSK":"2021-04-01 14:54:15.351","CDBH":"1","XSFX":"由东向西","XSFXDM":"1","KKMC":"和韵路与和旭路交口"},{"KKBH":"720891004000","HPHM":"鲁A3P7K2","JGSK":"2021-04-01 14:54:15.384","CDBH":"4","XSFX":"由西向东","XSFXDM":"2","KKMC":"海博道与安平路交口"},{"KKBH":"610276126","HPHM":"京NZG632","JGSK":"2021-04-01 14:54:15.405","CDBH":"7","XSFX":"由北向南","XSFXDM":"4","KKMC":"中新大道与和意路交口"},{"KKBH":"720881002000","HPHM":"津QP6076","JGSK":"2021-04-01 14:54:15.568","CDBH":"2","XSFX":"由东向西","XSFXDM":"1","KKMC":"海旭道与安正路交口"},{"KKBH":"610286127","HPHM":"冀D816U0","JGSK":"2021-04-01 14:54:15.578","CDBH":"1","XSFX":"由东向西","XSFXDM":"1","KKMC":"中津大道与和畅路交口"},{"KKBH":"6071310030000","HPHM":"车牌","JGSK":"2021-04-01 14:54:15.595","CDBH":"3","XSFX":"由东向西","XSFXDM":"1","KKMC":"中央大道与海旭道交口正向"},{"KKBH":"610256111","HPHM":"津HD9711","JGSK":"2021-04-01 14:54:15.602","CDBH":"8","XSFX":"由北向南","XSFXDM":"4","KKMC":"中天大道与和惠路交口"},{"KKBH":"610276125","HPHM":"车牌","JGSK":"2021-04-01 14:54:15.641","CDBH":"8","XSFX":"由北向南","XSFXDM":"4","KKMC":"中新大道与和顺路交口"},{"KKBH":"610276126","HPHM":"津N80157","JGSK":"2021-04-01 14:54:15.705","CDBH":"8","XSFX":"由北向南","XSFXDM":"4","KKMC":"中新大道与和意路交口"},{"KKBH":"7208910080000","HPHM":"车牌","JGSK":"2021-04-01 14:54:16.021","CDBH":"10","XSFX":"由南向北","XSFXDM":"3","KKMC":"海博道与荣盛路交口正向"},{"KKBH":"610256114","HPHM":"津BVK725","JGSK":"2021-04-01 14:54:16.182","CDBH":"7","XSFX":"由北向南","XSFXDM":"4","KKMC":"中天大道与和旭路交口"},{"KKBH":"610256115","HPHM":"辽HYK611","JGSK":"2021-04-01 14:54:16.204","CDBH":"10","XSFX":"由北向南","XSFXDM":"4","KKMC":"中天大道与中生大道交口"},{"KKBH":"7208910030000","HPHM":"车牌","JGSK":"2021-04-01 14:54:16.222","CDBH":"3","XSFX":"由东向西","XSFXDM":"1","KKMC":"海博道与安正路交口正向"},{"KKBH":"610256112","HPHM":"津MNF512","JGSK":"2021-04-01 14:54:16.226","CDBH":"7","XSFX":"由南向北","XSFXDM":"3","KKMC":"中天大道与中津大道交口"},{"KKBH":"610256115","HPHM":"冀B223Z0","JGSK":"2021-04-01 14:54:16.261","CDBH":"1","XSFX":"由东向西","XSFXDM":"1","KKMC":"中天大道与中生大道交口"},{"KKBH":"610286127","HPHM":"津KKD886","JGSK":"2021-04-01 14:54:16.261","CDBH":"3","XSFX":"由东向西","XSFXDM":"1","KKMC":"中津大道与和畅路交口"},{"KKBH":"7280310030000","HPHM":"津RJB629","JGSK":"2021-04-01 14:54:16.326","CDBH":"4","XSFX":"由南向北","XSFXDM":"3","KKMC":"动漫中路与文二路交口正向"},{"KKBH":"610266118","HPHM":"津AU5615","JGSK":"2021-04-01 14:54:16.407","CDBH":"6","XSFX":"由西向东","XSFXDM":"2","KKMC":"中生大道与和畅路交口"},{"KKBH":"720891003000","HPHM":"车牌","JGSK":"2021-04-01 14:54:16.463","CDBH":"5","XSFX":"由西向东","XSFXDM":"2","KKMC":"海博道与安正路交口"},{"KKBH":"610401004","HPHM":"津GGY096","JGSK":"2021-04-01 14:54:16.546","CDBH":"2","XSFX":"由东向西","XSFXDM":"1","KKMC":"和畅路与和风路交口"},{"KKBH":"610271009","HPHM":"冀B8RL31","JGSK":"2021-04-01 14:54:16.817","CDBH":"11","XSFX":"由北向南","XSFXDM":"4","KKMC":"中新大道与泰七路交口"},{"KKBH":"7208910050000","HPHM":"津AS3033","JGSK":"2021-04-01 14:54:16.836","CDBH":"7","XSFX":"由西向东","XSFXDM":"2","KKMC":"海博道与安明路交口正向"},{"KKBH":"7208810050000","HPHM":"津RLT516","JGSK":"2021-04-01 14:54:16.851","CDBH":"4","XSFX":"由西向东","XSFXDM":"2","KKMC":"海旭道与明盛路交口正向"},{"KKBH":"610286127","HPHM":"蒙A093SN","JGSK":"2021-04-01 14:54:16.966","CDBH":"6","XSFX":"由西向东","XSFXDM":"2","KKMC":"中津大道与和畅路交口"},{"KKBH":"7208910030000","HPHM":"车牌","JGSK":"2021-04-01 14:54:17.133","CDBH":"1","XSFX":"由东向西","XSFXDM":"1","KKMC":"海博道与安正路交口正向"},{"KKBH":"610251002","HPHM":"津RET345","JGSK":"2021-04-01 14:54:17.224","CDBH":"8","XSFX":"由南向北","XSFXDM":"3","KKMC":"中天大道与和睦路交口"},{"KKBH":"610256112","HPHM":"津MCY719","JGSK":"2021-04-01 14:54:17.256","CDBH":"1","XSFX":"由东向西","XSFXDM":"1","KKMC":"中天大道与中津大道交口"},{"KKBH":"610256113","HPHM":"黑A2JN31","JGSK":"2021-04-01 14:54:17.372","CDBH":"6","XSFX":"由南向北","XSFXDM":"3","KKMC":"中天大道与和风路交口"},{"KKBH":"610401004","HPHM":"津RUY000","JGSK":"2021-04-01 14:54:17.421","CDBH":"4","XSFX":"由西向东","XSFXDM":"2","KKMC":"和畅路与和风路交口"},{"KKBH":"610271010","HPHM":"冀J338T3","JGSK":"2021-04-01 14:54:17.492","CDBH":"8","XSFX":"由北向南","XSFXDM":"4","KKMC":"中新大道与华五路交口"},{"KKBH":"610276125","HPHM":"津E30263","JGSK":"2021-04-01 14:54:17.61","CDBH":"5","XSFX":"由南向北","XSFXDM":"3","KKMC":"中新大道与和顺路交口"},{"KKBH":"610256115","HPHM":"津MCZ236","JGSK":"2021-04-01 14:54:17.644","CDBH":"10","XSFX":"由北向南","XSFXDM":"4","KKMC":"中天大道与中生大道交口"},{"KKBH":"7208610030000","HPHM":"湘AD47772","JGSK":"2021-04-01 14:54:17.686","CDBH":"7","XSFX":"由南向北","XSFXDM":"3","KKMC":"海晨道与安明路交口正向"},{"KKBH":"610266122000","HPHM":"津NMN002","JGSK":"2021-04-01 14:54:17.714","CDBH":"2","XSFX":"由西向东","XSFXDM":"2","KKMC":"生态城中生大道故道河一桥西向东上桥处"},{"KKBH":"610391007","HPHM":"津C222X8","JGSK":"2021-04-01 14:54:17.84","CDBH":"4","XSFX":"由西向东","XSFXDM":"2","KKMC":"和韵路与和风路交口"},{"KKBH":"610256111","HPHM":"苏LXR773","JGSK":"2021-04-01 14:54:17.846","CDBH":"9","XSFX":"由北向南","XSFXDM":"4","KKMC":"中天大道与和惠路交口"},{"KKBH":"720541002000","HPHM":"津AU5595","JGSK":"2021-04-01 14:54:17.892","CDBH":"4","XSFX":"由西向东","XSFXDM":"2","KKMC":"动漫环路西与动漫中路交口"},{"KKBH":"610401004","HPHM":"津RYT157","JGSK":"2021-04-01 14:54:17.901","CDBH":"5","XSFX":"由西向东","XSFXDM":"2","KKMC":"和畅路与和风路交口"},{"KKBH":"610276126","HPHM":"京NZG632","JGSK":"2021-04-01 14:54:17.945","CDBH":"7","XSFX":"由北向南","XSFXDM":"4","KKMC":"中新大道与和意路交口"},{"KKBH":"720861002000","HPHM":"津A2R733","JGSK":"2021-04-01 14:54:17.976","CDBH":"4","XSFX":"由西向东","XSFXDM":"2","KKMC":"海晨道与安正路交口"},{"KKBH":"610256115","HPHM":"津RCF550","JGSK":"2021-04-01 14:54:17.995","CDBH":"7","XSFX":"由南向北","XSFXDM":"3","KKMC":"中天大道与中生大道交口"},{"KKBH":"610271009","HPHM":"津CGR366","JGSK":"2021-04-01 14:54:17.996","CDBH":"10","XSFX":"由北向南","XSFXDM":"4","KKMC":"中新大道与泰七路交口"},{"KKBH":"7208810040000","HPHM":"津C05R12","JGSK":"2021-04-01 14:54:18.1","CDBH":"8","XSFX":"由北向南","XSFXDM":"4","KKMC":"海旭道与永盛路交口正向"},{"KKBH":"720891005000","HPHM":"津C566W6","JGSK":"2021-04-01 14:54:18.174","CDBH":"3","XSFX":"由东向西","XSFXDM":"1","KKMC":"海博道与安明路交口"},{"KKBH":"720891008000","HPHM":"冀A025CK","JGSK":"2021-04-01 14:54:18.289","CDBH":"5","XSFX":"由西向东","XSFXDM":"2","KKMC":"海博道与荣盛路交口"},{"KKBH":"610256114","HPHM":"津AS0798","JGSK":"2021-04-01 14:54:18.342","CDBH":"8","XSFX":"由北向南","XSFXDM":"4","KKMC":"中天大道与和旭路交口"},{"KKBH":"610286127","HPHM":"津A8P052","JGSK":"2021-04-01 14:54:18.362","CDBH":"2","XSFX":"由东向西","XSFXDM":"1","KKMC":"中津大道与和畅路交口"},{"KKBH":"720891004000","HPHM":"津N86655","JGSK":"2021-04-01 14:54:18.423","CDBH":"4","XSFX":"由西向东","XSFXDM":"2","KKMC":"海博道与安平路交口"},{"KKBH":"610286127","HPHM":"冀D965KH","JGSK":"2021-04-01 14:54:18.501","CDBH":"2","XSFX":"由东向西","XSFXDM":"1","KKMC":"中津大道与和畅路交口"},{"KKBH":"7280310020000","HPHM":"津RJK872","JGSK":"2021-04-01 14:54:18.52","CDBH":"7","XSFX":"由北向南","XSFXDM":"4","KKMC":"动漫中路与文一路交口正向"},{"KKBH":"610271009","HPHM":"津RSL937","JGSK":"2021-04-01 14:54:18.553","CDBH":"7","XSFX":"由南向北","XSFXDM":"3","KKMC":"中新大道与泰七路交口"},{"KKBH":"7208910060000","HPHM":"津HAH125","JGSK":"2021-04-01 14:54:18.583","CDBH":"2","XSFX":"由东向西","XSFXDM":"1","KKMC":"海博道与永盛路交口正向"},{"KKBH":"610256115","HPHM":"津RCF550","JGSK":"2021-04-01 14:54:18.671","CDBH":"8","XSFX":"由南向北","XSFXDM":"3","KKMC":"中天大道与中生大道交口"},{"KKBH":"610276126","HPHM":"鲁J626N1","JGSK":"2021-04-01 14:54:18.684","CDBH":"7","XSFX":"由北向南","XSFXDM":"4","KKMC":"中新大道与和意路交口"},{"KKBH":"7208810050000","HPHM":"津NT9971","JGSK":"2021-04-01 14:54:18.711","CDBH":"9","XSFX":"由北向南","XSFXDM":"4","KKMC":"海旭道与明盛路交口正向"},{"KKBH":"720861003000","HPHM":"鲁A7R7H6","JGSK":"2021-04-01 14:54:18.767","CDBH":"2","XSFX":"由东向西","XSFXDM":"1","KKMC":"海晨道与安明路交口"},{"KKBH":"610286127","HPHM":"津KYZ715","JGSK":"2021-04-01 14:54:18.813","CDBH":"5","XSFX":"由西向东","XSFXDM":"2","KKMC":"中津大道与和畅路交口"},{"KKBH":"610256114","HPHM":"京JBJ123","JGSK":"2021-04-01 14:54:18.863","CDBH":"8","XSFX":"由北向南","XSFXDM":"4","KKMC":"中天大道与和旭路交口"},{"KKBH":"610256113","HPHM":"冀DEN553","JGSK":"2021-04-01 14:54:18.864","CDBH":"8","XSFX":"由北向南","XSFXDM":"4","KKMC":"中天大道与和风路交口"},{"KKBH":"610391008","HPHM":"津A02N26","JGSK":"2021-04-01 14:54:18.957","CDBH":"4","XSFX":"由西向东","XSFXDM":"2","KKMC":"和韵路与和旭路交口"},{"KKBH":"610401004","HPHM":"津A09868D","JGSK":"2021-04-01 14:54:19.025","CDBH":"3","XSFX":"由东向西","XSFXDM":"1","KKMC":"和畅路与和风路交口"},{"KKBH":"720891004000","HPHM":"车牌","JGSK":"2021-04-01 14:54:19.104","CDBH":"9","XSFX":"由南向北","XSFXDM":"3","KKMC":"海博道与安平路交口"},{"KKBH":"610391008","HPHM":"晋FCM656","JGSK":"2021-04-01 14:54:19.123","CDBH":"1","XSFX":"由东向西","XSFXDM":"1","KKMC":"和韵路与和旭路交口"},{"KKBH":"610256115","HPHM":"津A7C568","JGSK":"2021-04-01 14:54:19.163","CDBH":"9","XSFX":"由南向北","XSFXDM":"3","KKMC":"中天大道与中生大道交口"},{"KKBH":"7208910040000","HPHM":"车牌","JGSK":"2021-04-01 14:54:19.195","CDBH":"6","XSFX":"由西向东","XSFXDM":"2","KKMC":"海博道与安平路交口正向"},{"KKBH":"720881005000","HPHM":"津RLT516","JGSK":"2021-04-01 14:54:19.285","CDBH":"4","XSFX":"由西向东","XSFXDM":"2","KKMC":"海旭道与明盛路交口"},{"KKBH":"610256115","HPHM":"津AF44323","JGSK":"2021-04-01 14:54:19.59","CDBH":"7","XSFX":"由南向北","XSFXDM":"3","KKMC":"中天大道与中生大道交口"},{"KKBH":"720861003000","HPHM":"津RPD525","JGSK":"2021-04-01 14:54:19.823","CDBH":"4","XSFX":"由西向东","XSFXDM":"2","KKMC":"海晨道与安明路交口"},{"KKBH":"610271009","HPHM":"津H26377","JGSK":"2021-04-01 14:54:19.839","CDBH":"10","XSFX":"由北向南","XSFXDM":"4","KKMC":"中新大道与泰七路交口"},{"KKBH":"610256113","HPHM":"津A05Z22","JGSK":"2021-04-01 14:54:19.847","CDBH":"6","XSFX":"由南向北","XSFXDM":"3","KKMC":"中天大道与和风路交口"},{"KKBH":"610256116","HPHM":"津NRN122","JGSK":"2021-04-01 14:54:19.862","CDBH":"12","XSFX":"由北向南","XSFXDM":"4","KKMC":"中天大道与和顺路交口"},{"KKBH":"610271010","HPHM":"津A3B379","JGSK":"2021-04-01 14:54:19.978","CDBH":"7","XSFX":"由北向南","XSFXDM":"4","KKMC":"中新大道与华五路交口"},{"KKBH":"610271008","HPHM":"车牌","JGSK":"2021-04-01 14:54:20.124","CDBH":"5","XSFX":"由北向南","XSFXDM":"4","KKMC":"中新大道与航母主题公园支路交口"},{"KKBH":"720891004000","HPHM":"辽A80F65","JGSK":"2021-04-01 14:54:20.343","CDBH":"4","XSFX":"由西向东","XSFXDM":"2","KKMC":"海博道与安平路交口"},{"KKBH":"610256115","HPHM":"津AF44323","JGSK":"2021-04-01 14:54:20.597","CDBH":"7","XSFX":"由南向北","XSFXDM":"3","KKMC":"中天大道与中生大道交口"},{"KKBH":"610271010","HPHM":"津AD65635","JGSK":"2021-04-01 14:54:20.718","CDBH":"5","XSFX":"由南向北","XSFXDM":"3","KKMC":"中新大道与华五路交口"},{"KKBH":"610286127","HPHM":"津KYZ715","JGSK":"2021-04-01 14:54:20.725","CDBH":"6","XSFX":"由西向东","XSFXDM":"2","KKMC":"中津大道与和畅路交口"},{"KKBH":"7208910040000","HPHM":"车牌","JGSK":"2021-04-01 14:54:20.727","CDBH":"4","XSFX":"由西向东","XSFXDM":"2","KKMC":"海博道与安平路交口正向"},{"KKBH":"720861002000","HPHM":"津FCA233","JGSK":"2021-04-01 14:54:20.86","CDBH":"5","XSFX":"由西向东","XSFXDM":"2","KKMC":"海晨道与安正路交口"},{"KKBH":"610271009","HPHM":"津A35U99","JGSK":"2021-04-01 14:54:20.899","CDBH":"5","XSFX":"由西向东","XSFXDM":"2","KKMC":"中新大道与泰七路交口"},{"KKBH":"610286127","HPHM":"冀D816U0","JGSK":"2021-04-01 14:54:20.901","CDBH":"2","XSFX":"由东向西","XSFXDM":"1","KKMC":"中津大道与和畅路交口"},{"KKBH":"610401004","HPHM":"津ADD1795","JGSK":"2021-04-01 14:54:20.935","CDBH":"4","XSFX":"由西向东","XSFXDM":"2","KKMC":"和畅路与和风路交口"},{"KKBH":"610271009","HPHM":"津AW2711","JGSK":"2021-04-01 14:54:20.953","CDBH":"10","XSFX":"由北向南","XSFXDM":"4","KKMC":"中新大道与泰七路交口"},{"KKBH":"610271010","HPHM":"冀J338T3","JGSK":"2021-04-01 14:54:21.012","CDBH":"8","XSFX":"由北向南","XSFXDM":"4","KKMC":"中新大道与华五路交口"},{"KKBH":"610391008","HPHM":"津BH2303","JGSK":"2021-04-01 14:54:21.043","CDBH":"4","XSFX":"由西向东","XSFXDM":"2","KKMC":"和韵路与和旭路交口"},{"KKBH":"720891004000","HPHM":"车牌","JGSK":"2021-04-01 14:54:21.112","CDBH":"9","XSFX":"由南向北","XSFXDM":"3","KKMC":"海博道与安平路交口"},{"KKBH":"610391008","HPHM":"津DJC787","JGSK":"2021-04-01 14:54:21.113","CDBH":"4","XSFX":"由西向东","XSFXDM":"2","KKMC":"和韵路与和旭路交口"},{"KKBH":"728031003000","HPHM":"津MQB212","JGSK":"2021-04-01 14:54:21.125","CDBH":"6","XSFX":"由北向南","XSFXDM":"4","KKMC":"动漫中路与文二路交口"},{"KKBH":"610276126","HPHM":"鲁J626N1","JGSK":"2021-04-01 14:54:21.144","CDBH":"7","XSFX":"由北向南","XSFXDM":"4","KKMC":"中新大道与和意路交口"},{"KKBH":"610276126","HPHM":"津JLD206","JGSK":"2021-04-01 14:54:21.371","CDBH":"5","XSFX":"由南向北","XSFXDM":"3","KKMC":"中新大道与和意路交口"},{"KKBH":"610391007","HPHM":"津C222X8","JGSK":"2021-04-01 14:54:21.451","CDBH":"6","XSFX":"由西向东","XSFXDM":"2","KKMC":"和韵路与和风路交口"},{"KKBH":"610266117","HPHM":"津AD79791","JGSK":"2021-04-01 14:54:21.563","CDBH":"5","XSFX":"由西向东","XSFXDM":"2","KKMC":"中生大道与和韵路交口"},{"KKBH":"7208710020000","HPHM":"津FQC615","JGSK":"2021-04-01 14:54:21.665","CDBH":"5","XSFX":"由南向北","XSFXDM":"3","KKMC":"安正路与芳菲路交口正向"},{"KKBH":"610271009","HPHM":"津BP9231","JGSK":"2021-04-01 14:54:21.673","CDBH":"11","XSFX":"由北向南","XSFXDM":"4","KKMC":"中新大道与泰七路交口"},{"KKBH":"7208910060000","HPHM":"黑DAC790","JGSK":"2021-04-01 14:54:21.692","CDBH":"12","XSFX":"由北向南","XSFXDM":"4","KKMC":"海博道与永盛路交口正向"},{"KKBH":"720871002000","HPHM":"津RAV979","JGSK":"2021-04-01 14:54:21.852","CDBH":"6","XSFX":"由南向北","XSFXDM":"3","KKMC":"安正路与芳菲路交口"},{"KKBH":"7205710040000","HPHM":"晋LNF097","JGSK":"2021-04-01 14:54:21.928","CDBH":"1","XSFX":"由东向西","XSFXDM":"1","KKMC":"动漫东路与动漫中路交口正向"},{"KKBH":"720571004000","HPHM":"津RAE978","JGSK":"2021-04-01 14:54:22.06","CDBH":"5","XSFX":"由北向南","XSFXDM":"4","KKMC":"动漫东路与动漫中路交口"},{"KKBH":"720891004000","HPHM":"津C798H1","JGSK":"2021-04-01 14:54:22.105","CDBH":"4","XSFX":"由西向东","XSFXDM":"2","KKMC":"海博道与安平路交口"},{"KKBH":"610256111","HPHM":"苏LXR773","JGSK":"2021-04-01 14:54:22.186","CDBH":"9","XSFX":"由北向南","XSFXDM":"4","KKMC":"中天大道与和惠路交口"},{"KKBH":"610256114","HPHM":"津JHJ123","JGSK":"2021-04-01 14:54:22.188","CDBH":"8","XSFX":"由北向南","XSFXDM":"4","KKMC":"中天大道与和旭路交口"},{"KKBH":"610256111","HPHM":"冀JP639H","JGSK":"2021-04-01 14:54:22.189","CDBH":"8","XSFX":"由北向南","XSFXDM":"4","KKMC":"中天大道与和惠路交口"},{"KKBH":"720881002000","HPHM":"津H99172","JGSK":"2021-04-01 14:54:22.195","CDBH":"3","XSFX":"由东向西","XSFXDM":"1","KKMC":"海旭道与安正路交口"},{"KKBH":"610251002","HPHM":"津RET345","JGSK":"2021-04-01 14:54:22.201","CDBH":"9","XSFX":"由南向北","XSFXDM":"3","KKMC":"中天大道与和睦路交口"},{"KKBH":"7208810050000","HPHM":"津AF37315","JGSK":"2021-04-01 14:54:22.415","CDBH":"4","XSFX":"由西向东","XSFXDM":"2","KKMC":"海旭道与明盛路交口正向"},{"KKBH":"610256115","HPHM":"鲁DS890F","JGSK":"2021-04-01 14:54:22.427","CDBH":"2","XSFX":"由东向西","XSFXDM":"1","KKMC":"中天大道与中生大道交口"},{"KKBH":"610401004","HPHM":"车牌","JGSK":"2021-04-01 14:54:22.49","CDBH":"4","XSFX":"由西向东","XSFXDM":"2","KKMC":"和畅路与和风路交口"},{"KKBH":"7205710040000","HPHM":"车牌","JGSK":"2021-04-01 14:54:22.493","CDBH":"2","XSFX":"由东向西","XSFXDM":"1","KKMC":"动漫东路与动漫中路交口正向"},{"KKBH":"720881005000","HPHM":"津NT9971","JGSK":"2021-04-01 14:54:22.513","CDBH":"9","XSFX":"由北向南","XSFXDM":"4","KKMC":"海旭道与明盛路交口"},{"KKBH":"720881004000","HPHM":"津C05R12","JGSK":"2021-04-01 14:54:22.526","CDBH":"8","XSFX":"由北向南","XSFXDM":"4","KKMC":"海旭道与永盛路交口"},{"KKBH":"610276126","HPHM":"津A2G177","JGSK":"2021-04-01 14:54:22.658","CDBH":"8","XSFX":"由北向南","XSFXDM":"4","KKMC":"中新大道与和意路交口"},{"KKBH":"610276126","HPHM":"津A2G177","JGSK":"2021-04-01 14:54:22.659","CDBH":"8","XSFX":"由北向南","XSFXDM":"4","KKMC":"中新大道与和意路交口"},{"KKBH":"610286127","HPHM":"津A8P052","JGSK":"2021-04-01 14:54:22.662","CDBH":"3","XSFX":"由东向西","XSFXDM":"1","KKMC":"中津大道与和畅路交口"},{"KKBH":"711","HPHM":"粤C585A5","JGSK":"2021-04-01 14:54:22.745","CDBH":"5","XSFX":"由南向北","XSFXDM":"3","KKMC":"不礼让行人中新大道与和旭路交口"},{"KKBH":"610271010","HPHM":"津A3B379","JGSK":"2021-04-01 14:54:22.773","CDBH":"7","XSFX":"由北向南","XSFXDM":"4","KKMC":"中新大道与华五路交口"},{"KKBH":"610271010","HPHM":"津FBN338","JGSK":"2021-04-01 14:54:22.857","CDBH":"7","XSFX":"由北向南","XSFXDM":"4","KKMC":"中新大道与华五路交口"},{"KKBH":"610271009","HPHM":"车牌","JGSK":"2021-04-01 14:54:23.043","CDBH":"5","XSFX":"由西向东","XSFXDM":"2","KKMC":"中新大道与泰七路交口"},{"KKBH":"720891005000","HPHM":"车牌","JGSK":"2021-04-01 14:54:23.23","CDBH":"7","XSFX":"由西向东","XSFXDM":"2","KKMC":"海博道与安明路交口"},{"KKBH":"6103261420000","HPHM":"车牌","JGSK":"2021-04-01 14:54:23.284","CDBH":"2","XSFX":"由东向西","XSFXDM":"1","KKMC":"中成大道与泰七路交口正向"},{"KKBH":"610271008","HPHM":"津GAB699","JGSK":"2021-04-01 14:54:23.358","CDBH":"5","XSFX":"由北向南","XSFXDM":"4","KKMC":"中新大道与航母主题公园支路交口"},{"KKBH":"610391008","HPHM":"津DE6257","JGSK":"2021-04-01 14:54:23.432","CDBH":"6","XSFX":"由西向东","XSFXDM":"2","KKMC":"和韵路与和旭路交口"},{"KKBH":"610256116","HPHM":"晋BNX276","JGSK":"2021-04-01 14:54:23.469","CDBH":"11","XSFX":"由北向南","XSFXDM":"4","KKMC":"中天大道与和顺路交口"},{"KKBH":"610266118","HPHM":"津K25863","JGSK":"2021-04-01 14:54:23.596","CDBH":"1","XSFX":"由东向西","XSFXDM":"1","KKMC":"中生大道与和畅路交口"},{"KKBH":"720891004000","HPHM":"车牌","JGSK":"2021-04-01 14:54:23.672","CDBH":"8","XSFX":"由南向北","XSFXDM":"3","KKMC":"海博道与安平路交口"},{"KKBH":"711","HPHM":"渝F525D1","JGSK":"2021-04-01 14:54:23.733","CDBH":"7","XSFX":"由北向南","XSFXDM":"4","KKMC":"不礼让行人中新大道与和旭路交口"},{"KKBH":"720891004000","HPHM":"津A7N960","JGSK":"2021-04-01 14:54:23.864","CDBH":"5","XSFX":"由西向东","XSFXDM":"2","KKMC":"海博道与安平路交口"},{"KKBH":"7208910060000","HPHM":"津AS0836","JGSK":"2021-04-01 14:54:23.997","CDBH":"3","XSFX":"由东向西","XSFXDM":"1","KKMC":"海博道与永盛路交口正向"},{"KKBH":"720891006000","HPHM":"津HAH125","JGSK":"2021-04-01 14:54:24.012","CDBH":"2","XSFX":"由东向西","XSFXDM":"1","KKMC":"海博道与永盛路交口"},{"KKBH":"610271010","HPHM":"津AD65635","JGSK":"2021-04-01 14:54:24.105","CDBH":"5","XSFX":"由南向北","XSFXDM":"3","KKMC":"中新大道与华五路交口"},{"KKBH":"728031003000","HPHM":"津RJB629","JGSK":"2021-04-01 14:54:24.142","CDBH":"4","XSFX":"由南向北","XSFXDM":"3","KKMC":"动漫中路与文二路交口"},{"KKBH":"610256114","HPHM":"津E29069","JGSK":"2021-04-01 14:54:24.206","CDBH":"8","XSFX":"由北向南","XSFXDM":"4","KKMC":"中天大道与和旭路交口"},{"KKBH":"711","HPHM":"津RMB036","JGSK":"2021-04-01 14:54:24.24","CDBH":"2","XSFX":"由东向西","XSFXDM":"1","KKMC":"不礼让行人中新大道与和旭路交口"},{"KKBH":"610271009","HPHM":"冀B8RL31","JGSK":"2021-04-01 14:54:24.274","CDBH":"11","XSFX":"由北向南","XSFXDM":"4","KKMC":"中新大道与泰七路交口"},{"KKBH":"610276125","HPHM":"津C028P8","JGSK":"2021-04-01 14:54:24.473","CDBH":"2","XSFX":"由东向西","XSFXDM":"1","KKMC":"中新大道与和顺路交口"},{"KKBH":"610271009","HPHM":"津CGR366","JGSK":"2021-04-01 14:54:24.513","CDBH":"10","XSFX":"由北向南","XSFXDM":"4","KKMC":"中新大道与泰七路交口"},{"KKBH":"728031002000","HPHM":"津RJK872","JGSK":"2021-04-01 14:54:24.553","CDBH":"7","XSFX":"由北向南","XSFXDM":"4","KKMC":"动漫中路与文一路交口"},{"KKBH":"7208610030000","HPHM":"车牌","JGSK":"2021-04-01 14:54:24.62","CDBH":"8","XSFX":"由南向北","XSFXDM":"3","KKMC":"海晨道与安明路交口正向"},{"KKBH":"610401004","HPHM":"津ADD1795","JGSK":"2021-04-01 14:54:24.627","CDBH":"5","XSFX":"由西向东","XSFXDM":"2","KKMC":"和畅路与和风路交口"},{"KKBH":"7205410050000","HPHM":"冀BMV539","JGSK":"2021-04-01 14:54:24.664","CDBH":"4","XSFX":"由西向东","XSFXDM":"2","KKMC":"动漫环路东与动漫西路交口正向"},{"KKBH":"7208910030000","HPHM":"津C510Z0","JGSK":"2021-04-01 14:54:24.767","CDBH":"6","XSFX":"由西向东","XSFXDM":"2","KKMC":"海博道与安正路交口正向"},{"KKBH":"7208910030000","HPHM":"鲁CUB486","JGSK":"2021-04-01 14:54:24.768","CDBH":"5","XSFX":"由西向东","XSFXDM":"2","KKMC":"海博道与安正路交口正向"},{"KKBH":"610276126","HPHM":"津DWM921","JGSK":"2021-04-01 14:54:24.772","CDBH":"7","XSFX":"由北向南","XSFXDM":"4","KKMC":"中新大道与和意路交口"},{"KKBH":"610256113","HPHM":"黑A2JN31","JGSK":"2021-04-01 14:54:24.781","CDBH":"6","XSFX":"由南向北","XSFXDM":"3","KKMC":"中天大道与和风路交口"},{"KKBH":"711","HPHM":"津C623L9","JGSK":"2021-04-01 14:54:24.852","CDBH":"8","XSFX":"由北向南","XSFXDM":"4","KKMC":"不礼让行人中新大道与和旭路交口"},{"KKBH":"610276126","HPHM":"津A3F020","JGSK":"2021-04-01 14:54:24.989","CDBH":"8","XSFX":"由北向南","XSFXDM":"4","KKMC":"中新大道与和意路交口"},{"KKBH":"7208910050000","HPHM":"冀J5TC16","JGSK":"2021-04-01 14:54:25.052","CDBH":"8","XSFX":"由南向北","XSFXDM":"3","KKMC":"海博道与安明路交口正向"},{"KKBH":"720891004000","HPHM":"津A5J836","JGSK":"2021-04-01 14:54:25.148","CDBH":"6","XSFX":"由西向东","XSFXDM":"2","KKMC":"海博道与安平路交口"},{"KKBH":"610391007","HPHM":"车牌","JGSK":"2021-04-01 14:54:25.211","CDBH":"6","XSFX":"由西向东","XSFXDM":"2","KKMC":"和韵路与和风路交口"},{"KKBH":"720571004000","HPHM":"津GRR039","JGSK":"2021-04-01 14:54:25.264","CDBH":"5","XSFX":"由北向南","XSFXDM":"4","KKMC":"动漫东路与动漫中路交口"},{"KKBH":"610256113","HPHM":"冀DEN553","JGSK":"2021-04-01 14:54:25.309","CDBH":"8","XSFX":"由北向南","XSFXDM":"4","KKMC":"中天大道与和风路交口"},{"KKBH":"610391008","HPHM":"津A02N26","JGSK":"2021-04-01 14:54:25.358","CDBH":"4","XSFX":"由西向东","XSFXDM":"2","KKMC":"和韵路与和旭路交口"},{"KKBH":"610256112","HPHM":"津AD17290","JGSK":"2021-04-01 14:54:25.387","CDBH":"9","XSFX":"由南向北","XSFXDM":"3","KKMC":"中天大道与中津大道交口"},{"KKBH":"610276125","HPHM":"车牌","JGSK":"2021-04-01 14:54:25.452","CDBH":"8","XSFX":"由北向南","XSFXDM":"4","KKMC":"中新大道与和顺路交口"},{"KKBH":"610276126","HPHM":"津JLD206","JGSK":"2021-04-01 14:54:25.475","CDBH":"5","XSFX":"由南向北","XSFXDM":"3","KKMC":"中新大道与和意路交口"},{"KKBH":"610271009","HPHM":"冀B0S21R","JGSK":"2021-04-01 14:54:25.611","CDBH":"11","XSFX":"由北向南","XSFXDM":"4","KKMC":"中新大道与泰七路交口"},{"KKBH":"720881005000","HPHM":"津AF37315","JGSK":"2021-04-01 14:54:25.849","CDBH":"4","XSFX":"由西向东","XSFXDM":"2","KKMC":"海旭道与明盛路交口"},{"KKBH":"610271009","HPHM":"津RKT079","JGSK":"2021-04-01 14:54:25.866","CDBH":"10","XSFX":"由北向南","XSFXDM":"4","KKMC":"中新大道与泰七路交口"},{"KKBH":"7208610030000","HPHM":"津H28025","JGSK":"2021-04-01 14:54:25.956","CDBH":"7","XSFX":"由南向北","XSFXDM":"3","KKMC":"海晨道与安明路交口正向"},{"KKBH":"720891004000","HPHM":"津AQW870","JGSK":"2021-04-01 14:54:26.107","CDBH":"5","XSFX":"由西向东","XSFXDM":"2","KKMC":"海博道与安平路交口"},{"KKBH":"610271009","HPHM":"津H26377","JGSK":"2021-04-01 14:54:26.119","CDBH":"10","XSFX":"由北向南","XSFXDM":"4","KKMC":"中新大道与泰七路交口"},{"KKBH":"7208910040000","HPHM":"车牌","JGSK":"2021-04-01 14:54:26.158","CDBH":"6","XSFX":"由西向东","XSFXDM":"2","KKMC":"海博道与安平路交口正向"},{"KKBH":"720891006000","HPHM":"黑DAC790","JGSK":"2021-04-01 14:54:26.265","CDBH":"12","XSFX":"由北向南","XSFXDM":"4","KKMC":"海博道与永盛路交口"},{"KKBH":"720891004000","HPHM":"鲁B669KT","JGSK":"2021-04-01 14:54:26.428","CDBH":"5","XSFX":"由西向东","XSFXDM":"2","KKMC":"海博道与安平路交口"},{"KKBH":"610276125","HPHM":"津AF58620","JGSK":"2021-04-01 14:54:26.486","CDBH":"4","XSFX":"由南向北","XSFXDM":"3","KKMC":"中新大道与和顺路交口"},{"KKBH":"610391008","HPHM":"津BH2303","JGSK":"2021-04-01 14:54:26.559","CDBH":"5","XSFX":"由西向东","XSFXDM":"2","KKMC":"和韵路与和旭路交口"},{"KKBH":"610271009","HPHM":"津A35U99","JGSK":"2021-04-01 14:54:26.606","CDBH":"6","XSFX":"由西向东","XSFXDM":"2","KKMC":"中新大道与泰七路交口"},{"KKBH":"610391007","HPHM":"车牌","JGSK":"2021-04-01 14:54:26.83","CDBH":"12","XSFX":"由北向南","XSFXDM":"4","KKMC":"和韵路与和风路交口"},{"KKBH":"6102610040000","HPHM":"鲁NT06H6","JGSK":"2021-04-01 14:54:26.936","CDBH":"5","XSFX":"由北向南","XSFXDM":"4","KKMC":"中生大道与静湖西路（北侧）正向"},{"KKBH":"610266118","HPHM":"车牌","JGSK":"2021-04-01 14:54:26.943","CDBH":"3","XSFX":"由东向西","XSFXDM":"1","KKMC":"中生大道与和畅路交口"},{"KKBH":"720891004000","HPHM":"车牌","JGSK":"2021-04-01 14:54:26.953","CDBH":"9","XSFX":"由南向北","XSFXDM":"3","KKMC":"海博道与安平路交口"},{"KKBH":"610256115","HPHM":"鲁DS890F","JGSK":"2021-04-01 14:54:27.021","CDBH":"2","XSFX":"由东向西","XSFXDM":"1","KKMC":"中天大道与中生大道交口"},{"KKBH":"610391006","HPHM":"津NP5892","JGSK":"2021-04-01 14:54:27.078","CDBH":"1","XSFX":"由东向西","XSFXDM":"1","KKMC":"和韵路与和意路交口"},{"KKBH":"7208910030000","HPHM":"津HC3998","JGSK":"2021-04-01 14:54:27.129","CDBH":"6","XSFX":"由西向东","XSFXDM":"2","KKMC":"海博道与安正路交口正向"},{"KKBH":"7208810020000","HPHM":"津C261G9","JGSK":"2021-04-01 14:54:27.219","CDBH":"3","XSFX":"由东向西","XSFXDM":"1","KKMC":"海旭道与安正路交口正向"},{"KKBH":"720891004000","HPHM":"车牌","JGSK":"2021-04-01 14:54:27.225","CDBH":"4","XSFX":"由西向东","XSFXDM":"2","KKMC":"海博道与安平路交口"},{"KKBH":"711","HPHM":"浙L80020","JGSK":"2021-04-01 14:54:27.25","CDBH":"8","XSFX":"由北向南","XSFXDM":"4","KKMC":"不礼让行人中新大道与和旭路交口"},{"KKBH":"720541004000","HPHM":"皖B37J67","JGSK":"2021-04-01 14:54:27.287","CDBH":"4","XSFX":"由西向东","XSFXDM":"2","KKMC":"动漫环路东与动漫中路交口"},{"KKBH":"610256114","HPHM":"车牌","JGSK":"2021-04-01 14:54:27.388","CDBH":"8","XSFX":"由北向南","XSFXDM":"4","KKMC":"中天大道与和旭路交口"},{"KKBH":"610276126","HPHM":"津ME9112","JGSK":"2021-04-01 14:54:27.47","CDBH":"4","XSFX":"由南向北","XSFXDM":"3","KKMC":"中新大道与和意路交口"},{"KKBH":"610271010","HPHM":"津FBN338","JGSK":"2021-04-01 14:54:27.579","CDBH":"7","XSFX":"由北向南","XSFXDM":"4","KKMC":"中新大道与华五路交口"},{"KKBH":"7208910030000","HPHM":"津HLQ919","JGSK":"2021-04-01 14:54:27.653","CDBH":"4","XSFX":"由西向东","XSFXDM":"2","KKMC":"海博道与安正路交口正向"},{"KKBH":"610266118","HPHM":"津K25863","JGSK":"2021-04-01 14:54:27.668","CDBH":"1","XSFX":"由东向西","XSFXDM":"1","KKMC":"中生大道与和畅路交口"},{"KKBH":"720891004000","HPHM":"津A5J836","JGSK":"2021-04-01 14:54:27.673","CDBH":"7","XSFX":"由南向北","XSFXDM":"3","KKMC":"海博道与安平路交口"},{"KKBH":"720871002000","HPHM":"津FQC615","JGSK":"2021-04-01 14:54:27.688","CDBH":"5","XSFX":"由南向北","XSFXDM":"3","KKMC":"安正路与芳菲路交口"},{"KKBH":"711","HPHM":"津A5G862","JGSK":"2021-04-01 14:54:27.872","CDBH":"5","XSFX":"由南向北","XSFXDM":"3","KKMC":"不礼让行人中新大道与和旭路交口"},{"KKBH":"610271008","HPHM":"津J75233","JGSK":"2021-04-01 14:54:27.973","CDBH":"1","XSFX":"由南向北","XSFXDM":"3","KKMC":"中新大道与航母主题公园支路交口"},{"KKBH":"720891004000","HPHM":"车牌","JGSK":"2021-04-01 14:54:27.997","CDBH":"9","XSFX":"由南向北","XSFXDM":"3","KKMC":"海博道与安平路交口"},{"KKBH":"610401004","HPHM":"车牌","JGSK":"2021-04-01 14:54:28.035","CDBH":"1","XSFX":"由东向西","XSFXDM":"1","KKMC":"和畅路与和风路交口"},{"KKBH":"610256115","HPHM":"吉AL9689","JGSK":"2021-04-01 14:54:28.068","CDBH":"3","XSFX":"由东向西","XSFXDM":"1","KKMC":"中天大道与中生大道交口"},{"KKBH":"610256111","HPHM":"车牌","JGSK":"2021-04-01 14:54:28.092","CDBH":"5","XSFX":"由南向北","XSFXDM":"3","KKMC":"中天大道与和惠路交口"},{"KKBH":"720891004000","HPHM":"车牌","JGSK":"2021-04-01 14:54:28.153","CDBH":"9","XSFX":"由南向北","XSFXDM":"3","KKMC":"海博道与安平路交口"},{"KKBH":"610326142000","HPHM":"车牌","JGSK":"2021-04-01 14:54:28.159","CDBH":"2","XSFX":"由东向西","XSFXDM":"1","KKMC":"中成大道与泰七路交口"},{"KKBH":"610276124","HPHM":"津AD01684","JGSK":"2021-04-01 14:54:28.318","CDBH":"1","XSFX":"由东向西","XSFXDM":"1","KKMC":"中新大道与中生大道交口"},{"KKBH":"720571004000","HPHM":"晋LNF097","JGSK":"2021-04-01 14:54:28.351","CDBH":"1","XSFX":"由东向西","XSFXDM":"1","KKMC":"动漫东路与动漫中路交口"},{"KKBH":"720891004000","HPHM":"津FQ5286","JGSK":"2021-04-01 14:54:28.431","CDBH":"5","XSFX":"由西向东","XSFXDM":"2","KKMC":"海博道与安平路交口"},{"KKBH":"610271010","HPHM":"津GAA012","JGSK":"2021-04-01 14:54:28.496","CDBH":"4","XSFX":"由南向北","XSFXDM":"3","KKMC":"中新大道与华五路交口"},{"KKBH":"7208610020000","HPHM":"津AWL051","JGSK":"2021-04-01 14:54:28.53","CDBH":"8","XSFX":"由南向北","XSFXDM":"3","KKMC":"海晨道与安正路交口正向"},{"KKBH":"720891005000","HPHM":"冀J5TC16","JGSK":"2021-04-01 14:54:28.543","CDBH":"8","XSFX":"由南向北","XSFXDM":"3","KKMC":"海博道与安明路交口"},{"KKBH":"720541005000","HPHM":"冀BMV539","JGSK":"2021-04-01 14:54:28.559","CDBH":"4","XSFX":"由西向东","XSFXDM":"2","KKMC":"动漫环路东与动漫西路交口"},{"KKBH":"610256111","HPHM":"津HRH365","JGSK":"2021-04-01 14:54:28.592","CDBH":"8","XSFX":"由北向南","XSFXDM":"4","KKMC":"中天大道与和惠路交口"},{"KKBH":"610256111","HPHM":"车牌","JGSK":"2021-04-01 14:54:28.663","CDBH":"6","XSFX":"由南向北","XSFXDM":"3","KKMC":"中天大道与和惠路交口"},{"KKBH":"7400110020000","HPHM":"车牌","JGSK":"2021-04-01 14:54:28.669","CDBH":"6","XSFX":"由北向南","XSFXDM":"4","KKMC":"静湖南路与华一路交口正向"},{"KKBH":"610276125","HPHM":"津AF58620","JGSK":"2021-04-01 14:54:28.816","CDBH":"4","XSFX":"由南向北","XSFXDM":"3","KKMC":"中新大道与和顺路交口"},{"KKBH":"6102661220000","HPHM":"鲁Q657TJ","JGSK":"2021-04-01 14:54:28.992","CDBH":"2","XSFX":"由西向东","XSFXDM":"2","KKMC":"生态城中生大道故道河一桥西向东上桥处正向"},{"KKBH":"610276126","HPHM":"津DWM921","JGSK":"2021-04-01 14:54:29.229","CDBH":"7","XSFX":"由北向南","XSFXDM":"4","KKMC":"中新大道与和意路交口"},{"KKBH":"610276126","HPHM":"津A2G177","JGSK":"2021-04-01 14:54:29.31","CDBH":"8","XSFX":"由北向南","XSFXDM":"4","KKMC":"中新大道与和意路交口"},{"KKBH":"7208910040000","HPHM":"冀B812M9","JGSK":"2021-04-01 14:54:29.331","CDBH":"6","XSFX":"由西向东","XSFXDM":"2","KKMC":"海博道与安平路交口正向"},{"KKBH":"610256116","HPHM":"晋BNX276","JGSK":"2021-04-01 14:54:29.332","CDBH":"12","XSFX":"由北向南","XSFXDM":"4","KKMC":"中天大道与和顺路交口"},{"KKBH":"711","HPHM":"津AR9766","JGSK":"2021-04-01 14:54:29.334","CDBH":"7","XSFX":"由北向南","XSFXDM":"4","KKMC":"不礼让行人中新大道与和旭路交口"},{"KKBH":"610256112","HPHM":"津ANF112","JGSK":"2021-04-01 14:54:29.502","CDBH":"2","XSFX":"由东向西","XSFXDM":"1","KKMC":"中天大道与中津大道交口"},{"KKBH":"610256115","HPHM":"豫J77W86","JGSK":"2021-04-01 14:54:29.584","CDBH":"5","XSFX":"由西向东","XSFXDM":"2","KKMC":"中天大道与中生大道交口"},{"KKBH":"610261004000","HPHM":"津JFS918","JGSK":"2021-04-01 14:54:29.589","CDBH":"3","XSFX":"由南向北","XSFXDM":"3","KKMC":"中生大道与静湖西路（北侧）"},{"KKBH":"720891003000","HPHM":"车牌","JGSK":"2021-04-01 14:54:29.671","CDBH":"6","XSFX":"由西向东","XSFXDM":"2","KKMC":"海博道与安正路交口"},{"KKBH":"7208910030000","HPHM":"冀JH9854","JGSK":"2021-04-01 14:54:29.706","CDBH":"6","XSFX":"由西向东","XSFXDM":"2","KKMC":"海博道与安正路交口正向"},{"KKBH":"610271009","HPHM":"津RKT079","JGSK":"2021-04-01 14:54:29.799","CDBH":"10","XSFX":"由北向南","XSFXDM":"4","KKMC":"中新大道与泰七路交口"},{"KKBH":"610286127","HPHM":"鲁G270MZ","JGSK":"2021-04-01 14:54:29.8","CDBH":"7","XSFX":"由南向北","XSFXDM":"3","KKMC":"中津大道与和畅路交口"},{"KKBH":"610256115","HPHM":"津CB1601","JGSK":"2021-04-01 14:54:29.907","CDBH":"3","XSFX":"由东向西","XSFXDM":"1","KKMC":"中天大道与中生大道交口"},{"KKBH":"610271009","HPHM":"车牌","JGSK":"2021-04-01 14:54:29.926","CDBH":"5","XSFX":"由西向东","XSFXDM":"2","KKMC":"中新大道与泰七路交口"},{"KKBH":"610256113","HPHM":"苏FN659D","JGSK":"2021-04-01 14:54:29.96","CDBH":"8","XSFX":"由北向南","XSFXDM":"4","KKMC":"中天大道与和风路交口"},{"KKBH":"7205410040000","HPHM":"津AU5595","JGSK":"2021-04-01 14:54:30.044","CDBH":"4","XSFX":"由西向东","XSFXDM":"2","KKMC":"动漫环路东与动漫中路交口正向"},{"KKBH":"7280310020000","HPHM":"车牌","JGSK":"2021-04-01 14:54:30.084","CDBH":"1","XSFX":"由东向西","XSFXDM":"1","KKMC":"动漫中路与文一路交口正向"},{"KKBH":"7208810020000","HPHM":"川Y81J30","JGSK":"2021-04-01 14:54:30.088","CDBH":"6","XSFX":"由西向东","XSFXDM":"2","KKMC":"海旭道与安正路交口正向"},{"KKBH":"720891004000","HPHM":"车牌","JGSK":"2021-04-01 14:54:30.153","CDBH":"9","XSFX":"由南向北","XSFXDM":"3","KKMC":"海博道与安平路交口"},{"KKBH":"7208110020000","HPHM":"津RZB322","JGSK":"2021-04-01 14:54:30.155","CDBH":"2","XSFX":"由东向西","XSFXDM":"1","KKMC":"动漫南路与文一路交口正向"},{"KKBH":"610276125","HPHM":"津K81509","JGSK":"2021-04-01 14:54:30.185","CDBH":"5","XSFX":"由南向北","XSFXDM":"3","KKMC":"中新大道与和顺路交口"},{"KKBH":"610276125","HPHM":"津C028P8","JGSK":"2021-04-01 14:54:30.308","CDBH":"2","XSFX":"由东向西","XSFXDM":"1","KKMC":"中新大道与和顺路交口"},{"KKBH":"610276126","HPHM":"津ME9112","JGSK":"2021-04-01 14:54:30.515","CDBH":"4","XSFX":"由南向北","XSFXDM":"3","KKMC":"中新大道与和意路交口"},{"KKBH":"610391007","HPHM":"豫PN068V","JGSK":"2021-04-01 14:54:30.638","CDBH":"2","XSFX":"由东向西","XSFXDM":"1","KKMC":"和韵路与和风路交口"},{"KKBH":"720891003000","HPHM":"冀F017QE","JGSK":"2021-04-01 14:54:30.686","CDBH":"3","XSFX":"由东向西","XSFXDM":"1","KKMC":"海博道与安正路交口"},{"KKBH":"711","HPHM":"津NCW799","JGSK":"2021-04-01 14:54:30.751","CDBH":"5","XSFX":"由南向北","XSFXDM":"3","KKMC":"不礼让行人中新大道与和旭路交口"},{"KKBH":"720891003000","HPHM":"津KC8176","JGSK":"2021-04-01 14:54:30.846","CDBH":"2","XSFX":"由东向西","XSFXDM":"1","KKMC":"海博道与安正路交口"},{"KKBH":"610271010","HPHM":"津GAA012","JGSK":"2021-04-01 14:54:30.911","CDBH":"4","XSFX":"由南向北","XSFXDM":"3","KKMC":"中新大道与华五路交口"},{"KKBH":"610256115","HPHM":"津K55623","JGSK":"2021-04-01 14:54:30.947","CDBH":"1","XSFX":"由东向西","XSFXDM":"1","KKMC":"中天大道与中生大道交口"},{"KKBH":"610401005","HPHM":"津DGH117","JGSK":"2021-04-01 14:54:30.957","CDBH":"8","XSFX":"由南向北","XSFXDM":"3","KKMC":"和畅路与和顺路交口"},{"KKBH":"610261004000","HPHM":"鲁NT06H6","JGSK":"2021-04-01 14:54:31.015","CDBH":"5","XSFX":"由北向南","XSFXDM":"4","KKMC":"中生大道与静湖西路（北侧）"},{"KKBH":"610256111","HPHM":"车牌","JGSK":"2021-04-01 14:54:31.042","CDBH":"5","XSFX":"由南向北","XSFXDM":"3","KKMC":"中天大道与和惠路交口"},{"KKBH":"610276125","HPHM":"豫EE8505","JGSK":"2021-04-01 14:54:31.074","CDBH":"8","XSFX":"由北向南","XSFXDM":"4","KKMC":"中新大道与和顺路交口"},{"KKBH":"610286127","HPHM":"津ADB9232","JGSK":"2021-04-01 14:54:31.15","CDBH":"4","XSFX":"由西向东","XSFXDM":"2","KKMC":"中津大道与和畅路交口"},{"KKBH":"720891003000","HPHM":"车牌","JGSK":"2021-04-01 14:54:31.317","CDBH":"6","XSFX":"由西向东","XSFXDM":"2","KKMC":"海博道与安正路交口"},{"KKBH":"610256114","HPHM":"津AF32961","JGSK":"2021-04-01 14:54:31.336","CDBH":"8","XSFX":"由北向南","XSFXDM":"4","KKMC":"中天大道与和旭路交口"},{"KKBH":"610276126","HPHM":"津A3F020","JGSK":"2021-04-01 14:54:31.391","CDBH":"8","XSFX":"由北向南","XSFXDM":"4","KKMC":"中新大道与和意路交口"},{"KKBH":"711","HPHM":"津MWY775","JGSK":"2021-04-01 14:54:31.495","CDBH":"8","XSFX":"由北向南","XSFXDM":"4","KKMC":"不礼让行人中新大道与和旭路交口"},{"KKBH":"720891004000","HPHM":"冀B812M9","JGSK":"2021-04-01 14:54:31.709","CDBH":"5","XSFX":"由西向东","XSFXDM":"2","KKMC":"海博道与安平路交口"},{"KKBH":"720881002000","HPHM":"津C261G9","JGSK":"2021-04-01 14:54:31.8","CDBH":"3","XSFX":"由东向西","XSFXDM":"1","KKMC":"海旭道与安正路交口"},{"KKBH":"610256115","HPHM":"津A8Q058","JGSK":"2021-04-01 14:54:31.897","CDBH":"3","XSFX":"由东向西","XSFXDM":"1","KKMC":"中天大道与中生大道交口"},{"KKBH":"610276125","HPHM":"车牌","JGSK":"2021-04-01 14:54:32.029","CDBH":"8","XSFX":"由北向南","XSFXDM":"4","KKMC":"中新大道与和顺路交口"},{"KKBH":"610276124","HPHM":"津AD01684","JGSK":"2021-04-01 14:54:32.154","CDBH":"1","XSFX":"由东向西","XSFXDM":"1","KKMC":"中新大道与中生大道交口"},{"KKBH":"610271009","HPHM":"冀B0S21R","JGSK":"2021-04-01 14:54:32.199","CDBH":"11","XSFX":"由北向南","XSFXDM":"4","KKMC":"中新大道与泰七路交口"},{"KKBH":"610251002","HPHM":"津A09881D","JGSK":"2021-04-01 14:54:32.229","CDBH":"1","XSFX":"由东向西","XSFXDM":"1","KKMC":"中天大道与和睦路交口"},{"KKBH":"720891003000","HPHM":"车牌","JGSK":"2021-04-01 14:54:32.359","CDBH":"5","XSFX":"由西向东","XSFXDM":"2","KKMC":"海博道与安正路交口"},{"KKBH":"720891006000","HPHM":"津AS0836","JGSK":"2021-04-01 14:54:32.526","CDBH":"3","XSFX":"由东向西","XSFXDM":"1","KKMC":"海博道与永盛路交口"},{"KKBH":"7208810020000","HPHM":"津FUU009","JGSK":"2021-04-01 14:54:32.533","CDBH":"5","XSFX":"由西向东","XSFXDM":"2","KKMC":"海旭道与安正路交口正向"},{"KKBH":"7208910040000","HPHM":"津GNB113","JGSK":"2021-04-01 14:54:32.662","CDBH":"6","XSFX":"由西向东","XSFXDM":"2","KKMC":"海博道与安平路交口正向"},{"KKBH":"610276125","HPHM":"车牌","JGSK":"2021-04-01 14:54:32.727","CDBH":"8","XSFX":"由北向南","XSFXDM":"4","KKMC":"中新大道与和顺路交口"},{"KKBH":"610256112","HPHM":"津DPJ589","JGSK":"2021-04-01 14:54:32.783","CDBH":"1","XSFX":"由东向西","XSFXDM":"1","KKMC":"中天大道与中津大道交口"},{"KKBH":"610266122000","HPHM":"鲁Q657TJ","JGSK":"2021-04-01 14:54:32.84","CDBH":"2","XSFX":"由西向东","XSFXDM":"2","KKMC":"生态城中生大道故道河一桥西向东上桥处"},{"KKBH":"720891003000","HPHM":"车牌","JGSK":"2021-04-01 14:54:32.843","CDBH":"5","XSFX":"由西向东","XSFXDM":"2","KKMC":"海博道与安正路交口"},{"KKBH":"6102610030000","HPHM":"津ADF7658","JGSK":"2021-04-01 14:54:32.846","CDBH":"1","XSFX":"由东向西","XSFXDM":"1","KKMC":"中生大道与静湖南路交口正向"},{"KKBH":"610256111","HPHM":"津GFZ977","JGSK":"2021-04-01 14:54:32.918","CDBH":"8","XSFX":"由北向南","XSFXDM":"4","KKMC":"中天大道与和惠路交口"},{"KKBH":"740011002000","HPHM":"车牌","JGSK":"2021-04-01 14:54:32.935","CDBH":"14","XSFX":"由北向南","XSFXDM":"4","KKMC":"静湖南路与华一路交口"},{"KKBH":"610256115","HPHM":"冀B223Z0","JGSK":"2021-04-01 14:54:33.187","CDBH":"1","XSFX":"由东向西","XSFXDM":"1","KKMC":"中天大道与中生大道交口"},{"KKBH":"720881002000","HPHM":"川Y81J30","JGSK":"2021-04-01 14:54:33.352","CDBH":"7","XSFX":"由西向东","XSFXDM":"2","KKMC":"海旭道与安正路交口"},{"KKBH":"610271008","HPHM":"津J75233","JGSK":"2021-04-01 14:54:33.368","CDBH":"1","XSFX":"由南向北","XSFXDM":"3","KKMC":"中新大道与航母主题公园支路交口"},{"KKBH":"711","HPHM":"津LY9275","JGSK":"2021-04-01 14:54:33.418","CDBH":"8","XSFX":"由北向南","XSFXDM":"4","KKMC":"不礼让行人中新大道与和旭路交口"},{"KKBH":"610286127","HPHM":"鲁G270MZ","JGSK":"2021-04-01 14:54:33.43","CDBH":"7","XSFX":"由南向北","XSFXDM":"3","KKMC":"中津大道与和畅路交口"},{"KKBH":"610276125","HPHM":"津K81509","JGSK":"2021-04-01 14:54:33.62","CDBH":"5","XSFX":"由南向北","XSFXDM":"3","KKMC":"中新大道与和顺路交口"},{"KKBH":"610256115","HPHM":"豫J77W86","JGSK":"2021-04-01 14:54:33.65","CDBH":"6","XSFX":"由西向东","XSFXDM":"2","KKMC":"中天大道与中生大道交口"},{"KKBH":"711","HPHM":"津FJG117","JGSK":"2021-04-01 14:54:33.814","CDBH":"7","XSFX":"由北向南","XSFXDM":"4","KKMC":"不礼让行人中新大道与和旭路交口"},{"KKBH":"7208810050000","HPHM":"鲁A0D2A5","JGSK":"2021-04-01 14:54:33.831","CDBH":"4","XSFX":"由西向东","XSFXDM":"2","KKMC":"海旭道与明盛路交口正向"},{"KKBH":"720891004000","HPHM":"车牌","JGSK":"2021-04-01 14:54:33.836","CDBH":"9","XSFX":"由南向北","XSFXDM":"3","KKMC":"海博道与安平路交口"},{"KKBH":"610391007","HPHM":"津A15G06","JGSK":"2021-04-01 14:54:33.839","CDBH":"1","XSFX":"由东向西","XSFXDM":"1","KKMC":"和韵路与和风路交口"},{"KKBH":"610401005","HPHM":"津DGH117","JGSK":"2021-04-01 14:54:34.004","CDBH":"8","XSFX":"由南向北","XSFXDM":"3","KKMC":"和畅路与和顺路交口"},{"KKBH":"720891003000","HPHM":"黑E25K17","JGSK":"2021-04-01 14:54:34.012","CDBH":"2","XSFX":"由东向西","XSFXDM":"1","KKMC":"海博道与安正路交口"},{"KKBH":"7280310030000","HPHM":"津K18513","JGSK":"2021-04-01 14:54:34.151","CDBH":"4","XSFX":"由南向北","XSFXDM":"3","KKMC":"动漫中路与文二路交口正向"},{"KKBH":"610286127","HPHM":"津RJF956","JGSK":"2021-04-01 14:54:34.178","CDBH":"5","XSFX":"由西向东","XSFXDM":"2","KKMC":"中津大道与和畅路交口"},{"KKBH":"610276125","HPHM":"津DZX832","JGSK":"2021-04-01 14:54:34.184","CDBH":"5","XSFX":"由南向北","XSFXDM":"3","KKMC":"中新大道与和顺路交口"},{"KKBH":"720881002000","HPHM":"津FUU009","JGSK":"2021-04-01 14:54:34.286","CDBH":"6","XSFX":"由西向东","XSFXDM":"2","KKMC":"海旭道与安正路交口"},{"KKBH":"610276124","HPHM":"津A5G941","JGSK":"2021-04-01 14:54:34.309","CDBH":"2","XSFX":"由东向西","XSFXDM":"1","KKMC":"中新大道与中生大道交口"},{"KKBH":"7208710020000","HPHM":"车牌","JGSK":"2021-04-01 14:54:34.398","CDBH":"3","XSFX":"由西向东","XSFXDM":"2","KKMC":"安正路与芳菲路交口正向"},{"KKBH":"610276125","HPHM":"津AD68539","JGSK":"2021-04-01 14:54:34.48","CDBH":"7","XSFX":"由北向南","XSFXDM":"4","KKMC":"中新大道与和顺路交口"},{"KKBH":"7209010020000","HPHM":"车牌","JGSK":"2021-04-01 14:54:34.614","CDBH":"1","XSFX":"由东向西","XSFXDM":"1","KKMC":"玉林道与安正路交口正向"},{"KKBH":"610401004","HPHM":"津B2Y032","JGSK":"2021-04-01 14:54:34.724","CDBH":"4","XSFX":"由西向东","XSFXDM":"2","KKMC":"和畅路与和风路交口"},{"KKBH":"7208910050000","HPHM":"冀B3U135","JGSK":"2021-04-01 14:54:34.839","CDBH":"4","XSFX":"由东向西","XSFXDM":"1","KKMC":"海博道与安明路交口正向"},{"KKBH":"720891003000","HPHM":"车牌","JGSK":"2021-04-01 14:54:34.891","CDBH":"2","XSFX":"由东向西","XSFXDM":"1","KKMC":"海博道与安正路交口"},{"KKBH":"720811002000","HPHM":"津RZB322","JGSK":"2021-04-01 14:54:34.984","CDBH":"2","XSFX":"由东向西","XSFXDM":"1","KKMC":"动漫南路与文一路交口"},{"KKBH":"7280310060000","HPHM":"津CDY717","JGSK":"2021-04-01 14:54:35.046","CDBH":"3","XSFX":"由西向东","XSFXDM":"2","KKMC":"动漫中路与文三路交口正向"},{"KKBH":"610256111","HPHM":"冀JP639H","JGSK":"2021-04-01 14:54:35.077","CDBH":"7","XSFX":"由北向南","XSFXDM":"4","KKMC":"中天大道与和惠路交口"},{"KKBH":"7208810020000","HPHM":"鲁NL20F1","JGSK":"2021-04-01 14:54:35.102","CDBH":"7","XSFX":"由西向东","XSFXDM":"2","KKMC":"海旭道与安正路交口正向"},{"KKBH":"720891004000","HPHM":"津GNB113","JGSK":"2021-04-01 14:54:35.234","CDBH":"5","XSFX":"由西向东","XSFXDM":"2","KKMC":"海博道与安平路交口"},{"KKBH":"610256111","HPHM":"津HD9711","JGSK":"2021-04-01 14:54:35.237","CDBH":"8","XSFX":"由北向南","XSFXDM":"4","KKMC":"中天大道与和惠路交口"},{"KKBH":"610256114","HPHM":"BA13296","JGSK":"2021-04-01 14:54:35.313","CDBH":"8","XSFX":"由北向南","XSFXDM":"4","KKMC":"中天大道与和旭路交口"},{"KKBH":"610251002","HPHM":"津A09881D","JGSK":"2021-04-01 14:54:35.485","CDBH":"1","XSFX":"由东向西","XSFXDM":"1","KKMC":"中天大道与和睦路交口"},{"KKBH":"610256116","HPHM":"津FHP502","JGSK":"2021-04-01 14:54:35.564","CDBH":"9","XSFX":"由南向北","XSFXDM":"3","KKMC":"中天大道与和顺路交口"},{"KKBH":"7280310020000","HPHM":"津MQB212","JGSK":"2021-04-01 14:54:35.665","CDBH":"7","XSFX":"由北向南","XSFXDM":"4","KKMC":"动漫中路与文一路交口正向"},{"KKBH":"610276124","HPHM":"车牌","JGSK":"2021-04-01 14:54:35.696","CDBH":"10","XSFX":"由北向南","XSFXDM":"4","KKMC":"中新大道与中生大道交口"},{"KKBH":"610276125","HPHM":"豫EE8505","JGSK":"2021-04-01 14:54:36.017","CDBH":"8","XSFX":"由北向南","XSFXDM":"4","KKMC":"中新大道与和顺路交口"},{"KKBH":"610286127","HPHM":"津ADD9232","JGSK":"2021-04-01 14:54:36.089","CDBH":"5","XSFX":"由西向东","XSFXDM":"2","KKMC":"中津大道与和畅路交口"},{"KKBH":"720891003000","HPHM":"车牌","JGSK":"2021-04-01 14:54:36.091","CDBH":"1","XSFX":"由东向西","XSFXDM":"1","KKMC":"海博道与安正路交口"},{"KKBH":"610256115","HPHM":"津C23V63","JGSK":"2021-04-01 14:54:36.187","CDBH":"3","XSFX":"由东向西","XSFXDM":"1","KKMC":"中天大道与中生大道交口"},{"KKBH":"7208810020000","HPHM":"贵FS1007","JGSK":"2021-04-01 14:54:36.262","CDBH":"7","XSFX":"由西向东","XSFXDM":"2","KKMC":"海旭道与安正路交口正向"},{"KKBH":"610256113","HPHM":"津C62G16","JGSK":"2021-04-01 14:54:36.393","CDBH":"8","XSFX":"由北向南","XSFXDM":"4","KKMC":"中天大道与和风路交口"},{"KKBH":"610401004","HPHM":"车牌","JGSK":"2021-04-01 14:54:36.548","CDBH":"5","XSFX":"由西向东","XSFXDM":"2","KKMC":"和畅路与和风路交口"},{"KKBH":"610266117","HPHM":"车牌","JGSK":"2021-04-01 14:54:36.566","CDBH":"11","XSFX":"由北向南","XSFXDM":"4","KKMC":"中生大道与和韵路交口"},{"KKBH":"711","HPHM":"津AD75258","JGSK":"2021-04-01 14:54:36.62","CDBH":"8","XSFX":"由北向南","XSFXDM":"4","KKMC":"不礼让行人中新大道与和旭路交口"},{"KKBH":"7280310060000","HPHM":"皖B37J67","JGSK":"2021-04-01 14:54:36.694","CDBH":"3","XSFX":"由西向东","XSFXDM":"2","KKMC":"动漫中路与文三路交口正向"},{"KKBH":"610256115","HPHM":"津ADQ1319","JGSK":"2021-04-01 14:54:36.713","CDBH":"2","XSFX":"由东向西","XSFXDM":"1","KKMC":"中天大道与中生大道交口"},{"KKBH":"610256111","HPHM":"津C58180","JGSK":"2021-04-01 14:54:36.718","CDBH":"7","XSFX":"由北向南","XSFXDM":"4","KKMC":"中天大道与和惠路交口"},{"KKBH":"610256115","HPHM":"鲁PRQ373","JGSK":"2021-04-01 14:54:36.821","CDBH":"5","XSFX":"由西向东","XSFXDM":"2","KKMC":"中天大道与中生大道交口"},{"KKBH":"610256113","HPHM":"津BV8725","JGSK":"2021-04-01 14:54:36.834","CDBH":"7","XSFX":"由北向南","XSFXDM":"4","KKMC":"中天大道与和风路交口"},{"KKBH":"720891005000","HPHM":"冀AB3U83","JGSK":"2021-04-01 14:54:36.92","CDBH":"6","XSFX":"由西向东","XSFXDM":"2","KKMC":"海博道与安明路交口"},{"KKBH":"720891003000","HPHM":"车牌","JGSK":"2021-04-01 14:54:37.08","CDBH":"5","XSFX":"由西向东","XSFXDM":"2","KKMC":"海博道与安正路交口"},{"KKBH":"720891003000","HPHM":"车牌","JGSK":"2021-04-01 14:54:37.212","CDBH":"2","XSFX":"由东向西","XSFXDM":"1","KKMC":"海博道与安正路交口"},{"KKBH":"610391007","HPHM":"津NV5301","JGSK":"2021-04-01 14:54:37.254","CDBH":"8","XSFX":"由南向北","XSFXDM":"3","KKMC":"和韵路与和风路交口"},{"KKBH":"720861002000","HPHM":"浙AWL051","JGSK":"2021-04-01 14:54:37.293","CDBH":"8","XSFX":"由南向北","XSFXDM":"3","KKMC":"海晨道与安正路交口"},{"KKBH":"610276125","HPHM":"津DZX832","JGSK":"2021-04-01 14:54:37.541","CDBH":"5","XSFX":"由南向北","XSFXDM":"3","KKMC":"中新大道与和顺路交口"},{"KKBH":"720891004000","HPHM":"车牌","JGSK":"2021-04-01 14:54:37.596","CDBH":"9","XSFX":"由南向北","XSFXDM":"3","KKMC":"海博道与安平路交口"},{"KKBH":"610391006","HPHM":"津C88B25","JGSK":"2021-04-01 14:54:37.673","CDBH":"1","XSFX":"由东向西","XSFXDM":"1","KKMC":"和韵路与和意路交口"},{"KKBH":"720891005000","HPHM":"车牌","JGSK":"2021-04-01 14:54:38.025","CDBH":"4","XSFX":"由东向西","XSFXDM":"1","KKMC":"海博道与安明路交口"},{"KKBH":"610401004","HPHM":"津B2Y032","JGSK":"2021-04-01 14:54:38.063","CDBH":"5","XSFX":"由西向东","XSFXDM":"2","KKMC":"和畅路与和风路交口"},{"KKBH":"610256113","HPHM":"津A05Z22","JGSK":"2021-04-01 14:54:38.072","CDBH":"6","XSFX":"由南向北","XSFXDM":"3","KKMC":"中天大道与和风路交口"},{"KKBH":"7208910050000","HPHM":"津A5C740","JGSK":"2021-04-01 14:54:38.211","CDBH":"2","XSFX":"由东向西","XSFXDM":"1","KKMC":"海博道与安明路交口正向"},{"KKBH":"7208810020000","HPHM":"冀B3EY80","JGSK":"2021-04-01 14:54:38.526","CDBH":"3","XSFX":"由东向西","XSFXDM":"1","KKMC":"海旭道与安正路交口正向"},{"KKBH":"720881002000","HPHM":"鲁NL20F1","JGSK":"2021-04-01 14:54:38.555","CDBH":"8","XSFX":"由西向东","XSFXDM":"2","KKMC":"海旭道与安正路交口"},{"KKBH":"610391006","HPHM":"津NP5892","JGSK":"2021-04-01 14:54:38.59","CDBH":"2","XSFX":"由东向西","XSFXDM":"1","KKMC":"和韵路与和意路交口"},{"KKBH":"610261005000","HPHM":"津NAS187","JGSK":"2021-04-01 14:54:38.611","CDBH":"2","XSFX":"由南向北","XSFXDM":"3","KKMC":"中生大道与静湖西路（南侧）"},{"KKBH":"711","HPHM":"车牌","JGSK":"2021-04-01 14:54:38.701","CDBH":"8","XSFX":"由北向南","XSFXDM":"4","KKMC":"不礼让行人中新大道与和旭路交口"},{"KKBH":"728031003000","HPHM":"津K18513","JGSK":"2021-04-01 14:54:38.707","CDBH":"4","XSFX":"由南向北","XSFXDM":"3","KKMC":"动漫中路与文二路交口"},{"KKBH":"610271009","HPHM":"津G52509","JGSK":"2021-04-01 14:54:38.796","CDBH":"5","XSFX":"由西向东","XSFXDM":"2","KKMC":"中新大道与泰七路交口"},{"KKBH":"610271010","HPHM":"津C2H859","JGSK":"2021-04-01 14:54:38.828","CDBH":"4","XSFX":"由南向北","XSFXDM":"3","KKMC":"中新大道与华五路交口"},{"KKBH":"610271009","HPHM":"津NTG686","JGSK":"2021-04-01 14:54:38.94","CDBH":"7","XSFX":"由南向北","XSFXDM":"3","KKMC":"中新大道与泰七路交口"},{"KKBH":"7208710020000","HPHM":"车牌","JGSK":"2021-04-01 14:54:38.98","CDBH":"7","XSFX":"由南向北","XSFXDM":"3","KKMC":"安正路与芳菲路交口正向"},{"KKBH":"720891003000","HPHM":"车牌","JGSK":"2021-04-01 14:54:39.013","CDBH":"9","XSFX":"由南向北","XSFXDM":"3","KKMC":"海博道与安正路交口"},{"KKBH":"711","HPHM":"津A5F093","JGSK":"2021-04-01 14:54:39.157","CDBH":"5","XSFX":"由南向北","XSFXDM":"3","KKMC":"不礼让行人中新大道与和旭路交口"},{"KKBH":"7208910030000","HPHM":"津AQW870","JGSK":"2021-04-01 14:54:39.288","CDBH":"6","XSFX":"由西向东","XSFXDM":"2","KKMC":"海博道与安正路交口正向"},{"KKBH":"610276125","HPHM":"津A07566F","JGSK":"2021-04-01 14:54:39.395","CDBH":"8","XSFX":"由北向南","XSFXDM":"4","KKMC":"中新大道与和顺路交口"},{"KKBH":"610286127","HPHM":"津RJF956","JGSK":"2021-04-01 14:54:39.449","CDBH":"6","XSFX":"由西向东","XSFXDM":"2","KKMC":"中津大道与和畅路交口"},{"KKBH":"610271009","HPHM":"津C06P58","JGSK":"2021-04-01 14:54:39.462","CDBH":"11","XSFX":"由北向南","XSFXDM":"4","KKMC":"中新大道与泰七路交口"},{"KKBH":"610276125","HPHM":"京NZG632","JGSK":"2021-04-01 14:54:39.497","CDBH":"7","XSFX":"由北向南","XSFXDM":"4","KKMC":"中新大道与和顺路交口"},{"KKBH":"720881005000","HPHM":"鲁A0D2A5","JGSK":"2021-04-01 14:54:39.535","CDBH":"4","XSFX":"由西向东","XSFXDM":"2","KKMC":"海旭道与明盛路交口"},{"KKBH":"610276125","HPHM":"津AD68539","JGSK":"2021-04-01 14:54:39.537","CDBH":"7","XSFX":"由北向南","XSFXDM":"4","KKMC":"中新大道与和顺路交口"},{"KKBH":"610256115","HPHM":"鲁PRQ373","JGSK":"2021-04-01 14:54:39.577","CDBH":"6","XSFX":"由西向东","XSFXDM":"2","KKMC":"中天大道与中生大道交口"},{"KKBH":"610401004","HPHM":"车牌","JGSK":"2021-04-01 14:54:39.583","CDBH":"6","XSFX":"由西向东","XSFXDM":"2","KKMC":"和畅路与和风路交口"},{"KKBH":"610256115","HPHM":"苏FR227A","JGSK":"2021-04-01 14:54:39.587","CDBH":"1","XSFX":"由东向西","XSFXDM":"1","KKMC":"中天大道与中生大道交口"},{"KKBH":"610391007","HPHM":"津A15G06","JGSK":"2021-04-01 14:54:39.725","CDBH":"2","XSFX":"由东向西","XSFXDM":"1","KKMC":"和韵路与和风路交口"},{"KKBH":"610256115","HPHM":"津C23V63","JGSK":"2021-04-01 14:54:39.753","CDBH":"3","XSFX":"由东向西","XSFXDM":"1","KKMC":"中天大道与中生大道交口"},{"KKBH":"7208910030000","HPHM":"车牌","JGSK":"2021-04-01 14:54:39.806","CDBH":"1","XSFX":"由东向西","XSFXDM":"1","KKMC":"海博道与安正路交口正向"},{"KKBH":"720881002000","HPHM":"贵FS1007","JGSK":"2021-04-01 14:54:40.071","CDBH":"8","XSFX":"由西向东","XSFXDM":"2","KKMC":"海旭道与安正路交口"},{"KKBH":"610256113","HPHM":"津BV8725","JGSK":"2021-04-01 14:54:40.09","CDBH":"7","XSFX":"由北向南","XSFXDM":"4","KKMC":"中天大道与和风路交口"},{"KKBH":"720891003000","HPHM":"车牌","JGSK":"2021-04-01 14:54:40.174","CDBH":"2","XSFX":"由东向西","XSFXDM":"1","KKMC":"海博道与安正路交口"},{"KKBH":"610391007","HPHM":"豫PN068V","JGSK":"2021-04-01 14:54:40.206","CDBH":"3","XSFX":"由东向西","XSFXDM":"1","KKMC":"和韵路与和风路交口"},{"KKBH":"7208810050000","HPHM":"津NKK906","JGSK":"2021-04-01 14:54:40.225","CDBH":"4","XSFX":"由西向东","XSFXDM":"2","KKMC":"海旭道与明盛路交口正向"},{"KKBH":"7208110020000","HPHM":"津RJK872","JGSK":"2021-04-01 14:54:40.242","CDBH":"1","XSFX":"由东向西","XSFXDM":"1","KKMC":"动漫南路与文一路交口正向"},{"KKBH":"610276125","HPHM":"鲁J626N1","JGSK":"2021-04-01 14:54:40.47","CDBH":"7","XSFX":"由北向南","XSFXDM":"4","KKMC":"中新大道与和顺路交口"},{"KKBH":"728031002000","HPHM":"津MQB212","JGSK":"2021-04-01 14:54:40.484","CDBH":"7","XSFX":"由北向南","XSFXDM":"4","KKMC":"动漫中路与文一路交口"},{"KKBH":"610256116","HPHM":"津HM2587","JGSK":"2021-04-01 14:54:40.525","CDBH":"4","XSFX":"由西向东","XSFXDM":"2","KKMC":"中天大道与和顺路交口"},{"KKBH":"610256115","HPHM":"津N30062","JGSK":"2021-04-01 14:54:40.575","CDBH":"6","XSFX":"由西向东","XSFXDM":"2","KKMC":"中天大道与中生大道交口"},{"KKBH":"610286127","HPHM":"津C3C654","JGSK":"2021-04-01 14:54:40.579","CDBH":"6","XSFX":"由西向东","XSFXDM":"2","KKMC":"中津大道与和畅路交口"},{"KKBH":"610391006","HPHM":"津MXJ538","JGSK":"2021-04-01 14:54:40.658","CDBH":"4","XSFX":"由西向东","XSFXDM":"2","KKMC":"和韵路与和意路交口"},{"KKBH":"610271010","HPHM":"冀D605ET","JGSK":"2021-04-01 14:54:40.709","CDBH":"8","XSFX":"由北向南","XSFXDM":"4","KKMC":"中新大道与华五路交口"},{"KKBH":"728031002000","HPHM":"皖K110F0","JGSK":"2021-04-01 14:54:40.825","CDBH":"1","XSFX":"由东向西","XSFXDM":"1","KKMC":"动漫中路与文一路交口"},{"KKBH":"720891003000","HPHM":"车牌","JGSK":"2021-04-01 14:54:40.848","CDBH":"5","XSFX":"由西向东","XSFXDM":"2","KKMC":"海博道与安正路交口"},{"KKBH":"6071310030000","HPHM":"京ACW626","JGSK":"2021-04-01 14:54:40.888","CDBH":"1","XSFX":"由东向西","XSFXDM":"1","KKMC":"中央大道与海旭道交口正向"},{"KKBH":"711","HPHM":"津A6R369","JGSK":"2021-04-01 14:54:40.997","CDBH":"5","XSFX":"由南向北","XSFXDM":"3","KKMC":"不礼让行人中新大道与和旭路交口"},{"KKBH":"610271010","HPHM":"津A21D58","JGSK":"2021-04-01 14:54:41.136","CDBH":"5","XSFX":"由南向北","XSFXDM":"3","KKMC":"中新大道与华五路交口"},{"KKBH":"610256115","HPHM":"京Q27555","JGSK":"2021-04-01 14:54:41.279","CDBH":"5","XSFX":"由西向东","XSFXDM":"2","KKMC":"中天大道与中生大道交口"},{"KKBH":"610271009","HPHM":"津NTG686","JGSK":"2021-04-01 14:54:41.285","CDBH":"7","XSFX":"由南向北","XSFXDM":"3","KKMC":"中新大道与泰七路交口"},{"KKBH":"610276126","HPHM":"津AF58620","JGSK":"2021-04-01 14:54:41.385","CDBH":"4","XSFX":"由南向北","XSFXDM":"3","KKMC":"中新大道与和意路交口"},{"KKBH":"610276124","HPHM":"津A5G941","JGSK":"2021-04-01 14:54:41.52","CDBH":"2","XSFX":"由东向西","XSFXDM":"1","KKMC":"中新大道与中生大道交口"},{"KKBH":"610256112","HPHM":"蒙A093SN","JGSK":"2021-04-01 14:54:41.596","CDBH":"4","XSFX":"由西向东","XSFXDM":"2","KKMC":"中天大道与中津大道交口"},{"KKBH":"720891003000","HPHM":"车牌","JGSK":"2021-04-01 14:54:41.656","CDBH":"9","XSFX":"由南向北","XSFXDM":"3","KKMC":"海博道与安正路交口"},{"KKBH":"610256115","HPHM":"鲁NGC970","JGSK":"2021-04-01 14:54:41.835","CDBH":"2","XSFX":"由东向西","XSFXDM":"1","KKMC":"中天大道与中生大道交口"},{"KKBH":"610271010","HPHM":"津C2H859","JGSK":"2021-04-01 14:54:41.877","CDBH":"4","XSFX":"由南向北","XSFXDM":"3","KKMC":"中新大道与华五路交口"},{"KKBH":"610256116","HPHM":"冀B5J88U","JGSK":"2021-04-01 14:54:41.913","CDBH":"8","XSFX":"由南向北","XSFXDM":"3","KKMC":"中天大道与和顺路交口"},{"KKBH":"610256113","HPHM":"苏FN659D","JGSK":"2021-04-01 14:54:41.93","CDBH":"8","XSFX":"由北向南","XSFXDM":"4","KKMC":"中天大道与和风路交口"},{"KKBH":"7208910040000","HPHM":"晋HXV260","JGSK":"2021-04-01 14:54:42.179","CDBH":"6","XSFX":"由西向东","XSFXDM":"2","KKMC":"海博道与安平路交口正向"},{"KKBH":"6071310030000","HPHM":"津A3C993","JGSK":"2021-04-01 14:54:42.428","CDBH":"1","XSFX":"由东向西","XSFXDM":"1","KKMC":"中央大道与海旭道交口正向"},{"KKBH":"610256115","HPHM":"津AF08033","JGSK":"2021-04-01 14:54:42.433","CDBH":"3","XSFX":"由东向西","XSFXDM":"1","KKMC":"中天大道与中生大道交口"},{"KKBH":"610256115","HPHM":"车牌","JGSK":"2021-04-01 14:54:42.626","CDBH":"9","XSFX":"由南向北","XSFXDM":"3","KKMC":"中天大道与中生大道交口"},{"KKBH":"7208810020000","HPHM":"津A6T502","JGSK":"2021-04-01 14:54:42.629","CDBH":"3","XSFX":"由东向西","XSFXDM":"1","KKMC":"海旭道与安正路交口正向"},{"KKBH":"610271009","HPHM":"津G52509","JGSK":"2021-04-01 14:54:42.658","CDBH":"6","XSFX":"由西向东","XSFXDM":"2","KKMC":"中新大道与泰七路交口"},{"KKBH":"7208710020000","HPHM":"鲁NL20F1","JGSK":"2021-04-01 14:54:42.676","CDBH":"10","XSFX":"由北向南","XSFXDM":"4","KKMC":"安正路与芳菲路交口正向"},{"KKBH":"610271009","HPHM":"津C06P58","JGSK":"2021-04-01 14:54:42.696","CDBH":"11","XSFX":"由北向南","XSFXDM":"4","KKMC":"中新大道与泰七路交口"},{"KKBH":"728031006000","HPHM":"津CDY717","JGSK":"2021-04-01 14:54:42.769","CDBH":"3","XSFX":"由西向东","XSFXDM":"2","KKMC":"动漫中路与文三路交口"},{"KKBH":"610256116","HPHM":"冀B5J88U","JGSK":"2021-04-01 14:54:42.77","CDBH":"9","XSFX":"由南向北","XSFXDM":"3","KKMC":"中天大道与和顺路交口"},{"KKBH":"7208910030000","HPHM":"鲁B669KT","JGSK":"2021-04-01 14:54:42.827","CDBH":"6","XSFX":"由西向东","XSFXDM":"2","KKMC":"海博道与安正路交口正向"},{"KKBH":"7208910040000","HPHM":"车牌","JGSK":"2021-04-01 14:54:42.833","CDBH":"5","XSFX":"由西向东","XSFXDM":"2","KKMC":"海博道与安平路交口正向"},{"KKBH":"610391007","HPHM":"津NV5301","JGSK":"2021-04-01 14:54:42.861","CDBH":"9","XSFX":"由南向北","XSFXDM":"3","KKMC":"和韵路与和风路交口"},{"KKBH":"610251001","HPHM":"车牌","JGSK":"2021-04-01 14:54:42.867","CDBH":"9","XSFX":"由北向南","XSFXDM":"4","KKMC":"中天大道与和畅路交口"},{"KKBH":"610271010","HPHM":"冀D605ET","JGSK":"2021-04-01 14:54:42.869","CDBH":"8","XSFX":"由北向南","XSFXDM":"4","KKMC":"中新大道与华五路交口"},{"KKBH":"610256115","HPHM":"津ADQ1319","JGSK":"2021-04-01 14:54:42.952","CDBH":"2","XSFX":"由东向西","XSFXDM":"1","KKMC":"中天大道与中生大道交口"},{"KKBH":"720881002000","HPHM":"冀B3EY80","JGSK":"2021-04-01 14:54:43.004","CDBH":"4","XSFX":"由东向西","XSFXDM":"1","KKMC":"海旭道与安正路交口"},{"KKBH":"610256112","HPHM":"津H17039","JGSK":"2021-04-01 14:54:43.079","CDBH":"9","XSFX":"由南向北","XSFXDM":"3","KKMC":"中天大道与中津大道交口"},{"KKBH":"610256113","HPHM":"津RYT157","JGSK":"2021-04-01 14:54:43.131","CDBH":"1","XSFX":"由西向东","XSFXDM":"2","KKMC":"中天大道与和风路交口"},{"KKBH":"610256115","HPHM":"豫N08A6U","JGSK":"2021-04-01 14:54:43.196","CDBH":"1","XSFX":"由东向西","XSFXDM":"1","KKMC":"中天大道与中生大道交口"},{"KKBH":"6071310030000","HPHM":"豫Q7S886","JGSK":"2021-04-01 14:54:43.359","CDBH":"2","XSFX":"由东向西","XSFXDM":"1","KKMC":"中央大道与海旭道交口正向"},{"KKBH":"610256113","HPHM":"京JBJ123","JGSK":"2021-04-01 14:54:43.388","CDBH":"7","XSFX":"由北向南","XSFXDM":"4","KKMC":"中天大道与和风路交口"},{"KKBH":"7208810020000","HPHM":"津A6T502","JGSK":"2021-04-01 14:54:43.398","CDBH":"2","XSFX":"由东向西","XSFXDM":"1","KKMC":"海旭道与安正路交口正向"},{"KKBH":"610271010","HPHM":"津A09818D","JGSK":"2021-04-01 14:54:43.495","CDBH":"5","XSFX":"由南向北","XSFXDM":"3","KKMC":"中新大道与华五路交口"},{"KKBH":"610256115","HPHM":"津N30062","JGSK":"2021-04-01 14:54:43.577","CDBH":"6","XSFX":"由西向东","XSFXDM":"2","KKMC":"中天大道与中生大道交口"},{"KKBH":"610256115","HPHM":"京Q27555","JGSK":"2021-04-01 14:54:43.737","CDBH":"5","XSFX":"由西向东","XSFXDM":"2","KKMC":"中天大道与中生大道交口"},{"KKBH":"720891005000","HPHM":"津A5C740","JGSK":"2021-04-01 14:54:43.794","CDBH":"2","XSFX":"由东向西","XSFXDM":"1","KKMC":"海博道与安明路交口"},{"KKBH":"610391007","HPHM":"津HFQ018","JGSK":"2021-04-01 14:54:43.954","CDBH":"5","XSFX":"由西向东","XSFXDM":"2","KKMC":"和韵路与和风路交口"},{"KKBH":"610276126","HPHM":"津A01798D","JGSK":"2021-04-01 14:54:44.053","CDBH":"5","XSFX":"由南向北","XSFXDM":"3","KKMC":"中新大道与和意路交口"},{"KKBH":"610256116","HPHM":"鲁NMT030","JGSK":"2021-04-01 14:54:44.284","CDBH":"7","XSFX":"由南向北","XSFXDM":"3","KKMC":"中天大道与和顺路交口"},{"KKBH":"7208810020000","HPHM":"津AVQ743","JGSK":"2021-04-01 14:54:44.287","CDBH":"6","XSFX":"由西向东","XSFXDM":"2","KKMC":"海旭道与安正路交口正向"},{"KKBH":"7208910030000","HPHM":"津FQ5286","JGSK":"2021-04-01 14:54:44.288","CDBH":"6","XSFX":"由西向东","XSFXDM":"2","KKMC":"海博道与安正路交口正向"},{"KKBH":"610256115","HPHM":"苏FR227A","JGSK":"2021-04-01 14:54:44.393","CDBH":"2","XSFX":"由东向西","XSFXDM":"1","KKMC":"中天大道与中生大道交口"},{"KKBH":"610276124","HPHM":"津K55858","JGSK":"2021-04-01 14:54:44.436","CDBH":"8","XSFX":"由南向北","XSFXDM":"3","KKMC":"中新大道与中生大道交口"},{"KKBH":"7205710040000","HPHM":"津A2L535","JGSK":"2021-04-01 14:54:44.492","CDBH":"2","XSFX":"由东向西","XSFXDM":"1","KKMC":"动漫东路与动漫中路交口正向"},{"KKBH":"610256112","HPHM":"津RHJ282","JGSK":"2021-04-01 14:54:44.589","CDBH":"5","XSFX":"由西向东","XSFXDM":"2","KKMC":"中天大道与中津大道交口"},{"KKBH":"720891003000","HPHM":"车牌","JGSK":"2021-04-01 14:54:44.816","CDBH":"1","XSFX":"由东向西","XSFXDM":"1","KKMC":"海博道与安正路交口"},{"KKBH":"610276126","HPHM":"津AF58620","JGSK":"2021-04-01 14:54:44.847","CDBH":"4","XSFX":"由南向北","XSFXDM":"3","KKMC":"中新大道与和意路交口"},{"KKBH":"610391008","HPHM":"车牌","JGSK":"2021-04-01 14:54:44.855","CDBH":"4","XSFX":"由西向东","XSFXDM":"2","KKMC":"和韵路与和旭路交口"},{"KKBH":"7208910030000","HPHM":"津A7N960","JGSK":"2021-04-01 14:54:44.872","CDBH":"4","XSFX":"由西向东","XSFXDM":"2","KKMC":"海博道与安正路交口正向"},{"KKBH":"610276125","HPHM":"津N8U157","JGSK":"2021-04-01 14:54:44.888","CDBH":"8","XSFX":"由北向南","XSFXDM":"4","KKMC":"中新大道与和顺路交口"},{"KKBH":"610266117","HPHM":"吉A8HA51","JGSK":"2021-04-01 14:54:44.977","CDBH":"5","XSFX":"由西向东","XSFXDM":"2","KKMC":"中生大道与和韵路交口"},{"KKBH":"610266117","HPHM":"车牌","JGSK":"2021-04-01 14:54:45.036","CDBH":"12","XSFX":"由北向南","XSFXDM":"4","KKMC":"中生大道与和韵路交口"},{"KKBH":"610256115","HPHM":"冀HX5167","JGSK":"2021-04-01 14:54:45.041","CDBH":"2","XSFX":"由东向西","XSFXDM":"1","KKMC":"中天大道与中生大道交口"},{"KKBH":"7205410020000","HPHM":"津K18513","JGSK":"2021-04-01 14:54:45.045","CDBH":"4","XSFX":"由西向东","XSFXDM":"2","KKMC":"动漫环路西与动漫中路交口正向"},{"KKBH":"610266117","HPHM":"津AD14388","JGSK":"2021-04-01 14:54:45.064","CDBH":"2","XSFX":"由东向西","XSFXDM":"1","KKMC":"中生大道与和韵路交口"},{"KKBH":"720891004000","HPHM":"晋HXV260","JGSK":"2021-04-01 14:54:45.078","CDBH":"5","XSFX":"由西向东","XSFXDM":"2","KKMC":"海博道与安平路交口"},{"KKBH":"720891003000","HPHM":"车牌","JGSK":"2021-04-01 14:54:45.085","CDBH":"5","XSFX":"由西向东","XSFXDM":"2","KKMC":"海博道与安正路交口"},{"KKBH":"610271010","HPHM":"津A21D58","JGSK":"2021-04-01 14:54:45.163","CDBH":"5","XSFX":"由南向北","XSFXDM":"3","KKMC":"中新大道与华五路交口"},{"KKBH":"6071310030000","HPHM":"津QP6076","JGSK":"2021-04-01 14:54:45.28","CDBH":"1","XSFX":"由东向西","XSFXDM":"1","KKMC":"中央大道与海旭道交口正向"},{"KKBH":"610256116","HPHM":"鲁NMT030","JGSK":"2021-04-01 14:54:45.41","CDBH":"8","XSFX":"由南向北","XSFXDM":"3","KKMC":"中天大道与和顺路交口"},{"KKBH":"610271009","HPHM":"津KFY257","JGSK":"2021-04-01 14:54:45.507","CDBH":"8","XSFX":"由南向北","XSFXDM":"3","KKMC":"中新大道与泰七路交口"},{"KKBH":"7208710020000","HPHM":"贵FS1007","JGSK":"2021-04-01 14:54:45.546","CDBH":"9","XSFX":"由北向南","XSFXDM":"4","KKMC":"安正路与芳菲路交口正向"},{"KKBH":"720891004000","HPHM":"津RC0705","JGSK":"2021-04-01 14:54:45.556","CDBH":"6","XSFX":"由西向东","XSFXDM":"2","KKMC":"海博道与安平路交口"},{"KKBH":"720891003000","HPHM":"车牌","JGSK":"2021-04-01 14:54:45.697","CDBH":"1","XSFX":"由东向西","XSFXDM":"1","KKMC":"海博道与安正路交口"},{"KKBH":"610266117","HPHM":"津AD79791","JGSK":"2021-04-01 14:54:45.703","CDBH":"6","XSFX":"由西向东","XSFXDM":"2","KKMC":"中生大道与和韵路交口"},{"KKBH":"610276125","HPHM":"津A7H776","JGSK":"2021-04-01 14:54:45.705","CDBH":"4","XSFX":"由南向北","XSFXDM":"3","KKMC":"中新大道与和顺路交口"},{"KKBH":"720881002000","HPHM":"津A6T502","JGSK":"2021-04-01 14:54:45.742","CDBH":"2","XSFX":"由东向西","XSFXDM":"1","KKMC":"海旭道与安正路交口"},{"KKBH":"7208910030000","HPHM":"车牌","JGSK":"2021-04-01 14:54:45.829","CDBH":"2","XSFX":"由东向西","XSFXDM":"1","KKMC":"海博道与安正路交口正向"},{"KKBH":"6103261420000","HPHM":"车牌","JGSK":"2021-04-01 14:54:45.908","CDBH":"2","XSFX":"由东向西","XSFXDM":"1","KKMC":"中成大道与泰七路交口正向"},{"KKBH":"610276124","HPHM":"云G3U852","JGSK":"2021-04-01 14:54:45.957","CDBH":"7","XSFX":"由南向北","XSFXDM":"3","KKMC":"中新大道与中生大道交口"},{"KKBH":"610256113","HPHM":"京JBJ123","JGSK":"2021-04-01 14:54:46.01","CDBH":"7","XSFX":"由北向南","XSFXDM":"4","KKMC":"中天大道与和风路交口"},{"KKBH":"610256115","HPHM":"鲁NGC970","JGSK":"2021-04-01 14:54:46.072","CDBH":"2","XSFX":"由东向西","XSFXDM":"1","KKMC":"中天大道与中生大道交口"},{"KKBH":"610256115","HPHM":"津A1F799","JGSK":"2021-04-01 14:54:46.134","CDBH":"3","XSFX":"由东向西","XSFXDM":"1","KKMC":"中天大道与中生大道交口"},{"KKBH":"610256115","HPHM":"冀A92H99","JGSK":"2021-04-01 14:54:46.146","CDBH":"4","XSFX":"由西向东","XSFXDM":"2","KKMC":"中天大道与中生大道交口"},{"KKBH":"7208910060000","HPHM":"晋AF713H","JGSK":"2021-04-01 14:54:46.35","CDBH":"3","XSFX":"由东向西","XSFXDM":"1","KKMC":"海博道与永盛路交口正向"},{"KKBH":"610256115","HPHM":"鲁A3P7K2","JGSK":"2021-04-01 14:54:46.373","CDBH":"1","XSFX":"由东向西","XSFXDM":"1","KKMC":"中天大道与中生大道交口"},{"KKBH":"720891003000","HPHM":"车牌","JGSK":"2021-04-01 14:54:46.445","CDBH":"5","XSFX":"由西向东","XSFXDM":"2","KKMC":"海博道与安正路交口"},{"KKBH":"610256113","HPHM":"车牌","JGSK":"2021-04-01 14:54:46.451","CDBH":"8","XSFX":"由北向南","XSFXDM":"4","KKMC":"中天大道与和风路交口"},{"KKBH":"610276125","HPHM":"京NZG632","JGSK":"2021-04-01 14:54:46.663","CDBH":"7","XSFX":"由北向南","XSFXDM":"4","KKMC":"中新大道与和顺路交口"},{"KKBH":"720891003000","HPHM":"津KHA929","JGSK":"2021-04-01 14:54:46.737","CDBH":"2","XSFX":"由东向西","XSFXDM":"1","KKMC":"海博道与安正路交口"},{"KKBH":"720891004000","HPHM":"车牌","JGSK":"2021-04-01 14:54:46.884","CDBH":"9","XSFX":"由南向北","XSFXDM":"3","KKMC":"海博道与安平路交口"},{"KKBH":"610391006","HPHM":"津C88B25","JGSK":"2021-04-01 14:54:46.916","CDBH":"2","XSFX":"由东向西","XSFXDM":"1","KKMC":"和韵路与和意路交口"},{"KKBH":"7208610030000","HPHM":"津GTW333","JGSK":"2021-04-01 14:54:46.973","CDBH":"1","XSFX":"由东向西","XSFXDM":"1","KKMC":"海晨道与安明路交口正向"},{"KKBH":"610256113","HPHM":"津C62G16","JGSK":"2021-04-01 14:54:47.05","CDBH":"8","XSFX":"由北向南","XSFXDM":"4","KKMC":"中天大道与和风路交口"},{"KKBH":"610256115","HPHM":"豫N08A6U","JGSK":"2021-04-01 14:54:47.192","CDBH":"1","XSFX":"由东向西","XSFXDM":"1","KKMC":"中天大道与中生大道交口"},{"KKBH":"720891004000","HPHM":"车牌","JGSK":"2021-04-01 14:54:47.204","CDBH":"9","XSFX":"由南向北","XSFXDM":"3","KKMC":"海博道与安平路交口"},{"KKBH":"7208210030000","HPHM":"津A5050警","JGSK":"2021-04-01 14:54:47.301","CDBH":"1","XSFX":"由东向西","XSFXDM":"1","KKMC":"动漫西路与动漫南路交口正向"},{"KKBH":"610391007","HPHM":"津HFQ018","JGSK":"2021-04-01 14:54:47.302","CDBH":"5","XSFX":"由西向东","XSFXDM":"2","KKMC":"和韵路与和风路交口"},{"KKBH":"610271010","HPHM":"津C307F1","JGSK":"2021-04-01 14:54:47.329","CDBH":"5","XSFX":"由南向北","XSFXDM":"3","KKMC":"中新大道与华五路交口"},{"KKBH":"610266118","HPHM":"蒙BHD320","JGSK":"2021-04-01 14:54:47.356","CDBH":"7","XSFX":"由南向北","XSFXDM":"3","KKMC":"中生大道与和畅路交口"},{"KKBH":"720881002000","HPHM":"津AVQ743","JGSK":"2021-04-01 14:54:47.356","CDBH":"7","XSFX":"由西向东","XSFXDM":"2","KKMC":"海旭道与安正路交口"},{"KKBH":"610271008","HPHM":"津KW0823","JGSK":"2021-04-01 14:54:47.42","CDBH":"5","XSFX":"由北向南","XSFXDM":"4","KKMC":"中新大道与航母主题公园支路交口"},{"KKBH":"610266117","HPHM":"冀B975G0","JGSK":"2021-04-01 14:54:47.437","CDBH":"7","XSFX":"由南向北","XSFXDM":"3","KKMC":"中生大道与和韵路交口"},{"KKBH":"7208810020000","HPHM":"车牌","JGSK":"2021-04-01 14:54:47.456","CDBH":"11","XSFX":"由南向北","XSFXDM":"3","KKMC":"海旭道与安正路交口正向"},{"KKBH":"610286127","HPHM":"津NE8120","JGSK":"2021-04-01 14:54:47.457","CDBH":"7","XSFX":"由南向北","XSFXDM":"3","KKMC":"中津大道与和畅路交口"},{"KKBH":"610401005","HPHM":"津RZA952","JGSK":"2021-04-01 14:54:47.458","CDBH":"1","XSFX":"由东向西","XSFXDM":"1","KKMC":"和畅路与和顺路交口"},{"KKBH":"610276125","HPHM":"津C60T02","JGSK":"2021-04-01 14:54:47.619","CDBH":"5","XSFX":"由南向北","XSFXDM":"3","KKMC":"中新大道与和顺路交口"},{"KKBH":"7208910030000","HPHM":"冀B812M9","JGSK":"2021-04-01 14:54:47.621","CDBH":"4","XSFX":"由西向东","XSFXDM":"2","KKMC":"海博道与安正路交口正向"},{"KKBH":"7205710040000","HPHM":"津RDA512","JGSK":"2021-04-01 14:54:47.673","CDBH":"1","XSFX":"由东向西","XSFXDM":"1","KKMC":"动漫东路与动漫中路交口正向"},{"KKBH":"7208910080000","HPHM":"津DDB115","JGSK":"2021-04-01 14:54:47.711","CDBH":"1","XSFX":"由东向西","XSFXDM":"1","KKMC":"海博道与荣盛路交口正向"},{"KKBH":"610271009","HPHM":"津KFY257","JGSK":"2021-04-01 14:54:47.931","CDBH":"8","XSFX":"由南向北","XSFXDM":"3","KKMC":"中新大道与泰七路交口"},{"KKBH":"610256116","HPHM":"津RCF550","JGSK":"2021-04-01 14:54:47.941","CDBH":"8","XSFX":"由南向北","XSFXDM":"3","KKMC":"中天大道与和顺路交口"},{"KKBH":"610271010","HPHM":"津A09818D","JGSK":"2021-04-01 14:54:47.963","CDBH":"5","XSFX":"由南向北","XSFXDM":"3","KKMC":"中新大道与华五路交口"},{"KKBH":"610256112","HPHM":"津C85J95","JGSK":"2021-04-01 14:54:47.976","CDBH":"1","XSFX":"由东向西","XSFXDM":"1","KKMC":"中天大道与中津大道交口"},{"KKBH":"610256116","HPHM":"津RCF550","JGSK":"2021-04-01 14:54:48.05","CDBH":"9","XSFX":"由南向北","XSFXDM":"3","KKMC":"中天大道与和顺路交口"},{"KKBH":"610256115","HPHM":"辽A80F6G","JGSK":"2021-04-01 14:54:48.145","CDBH":"2","XSFX":"由东向西","XSFXDM":"1","KKMC":"中天大道与中生大道交口"},{"KKBH":"610266117","HPHM":"津AD14388","JGSK":"2021-04-01 14:54:48.267","CDBH":"2","XSFX":"由东向西","XSFXDM":"1","KKMC":"中生大道与和韵路交口"},{"KKBH":"610391006","HPHM":"冀A803NG","JGSK":"2021-04-01 14:54:48.326","CDBH":"1","XSFX":"由东向西","XSFXDM":"1","KKMC":"和韵路与和意路交口"},{"KKBH":"610256115","HPHM":"津C798H1","JGSK":"2021-04-01 14:54:48.366","CDBH":"3","XSFX":"由东向西","XSFXDM":"1","KKMC":"中天大道与中生大道交口"},{"KKBH":"720891003000","HPHM":"车牌","JGSK":"2021-04-01 14:54:48.371","CDBH":"6","XSFX":"由西向东","XSFXDM":"2","KKMC":"海博道与安正路交口"},{"KKBH":"610276124","HPHM":"津MEQ888","JGSK":"2021-04-01 14:54:48.425","CDBH":"7","XSFX":"由南向北","XSFXDM":"3","KKMC":"中新大道与中生大道交口"},{"KKBH":"720811002000","HPHM":"津RJK872","JGSK":"2021-04-01 14:54:48.591","CDBH":"1","XSFX":"由东向西","XSFXDM":"1","KKMC":"动漫南路与文一路交口"},{"KKBH":"610256113","HPHM":"津A3B506","JGSK":"2021-04-01 14:54:48.63","CDBH":"4","XSFX":"由南向北","XSFXDM":"3","KKMC":"中天大道与和风路交口"},{"KKBH":"610271010","HPHM":"冀B0RR10","JGSK":"2021-04-01 14:54:48.759","CDBH":"4","XSFX":"由南向北","XSFXDM":"3","KKMC":"中新大道与华五路交口"},{"KKBH":"610391006","HPHM":"津MXJ538","JGSK":"2021-04-01 14:54:48.818","CDBH":"5","XSFX":"由西向东","XSFXDM":"2","KKMC":"和韵路与和意路交口"},{"KKBH":"720871002000","HPHM":"鲁NL20F1","JGSK":"2021-04-01 14:54:48.846","CDBH":"9","XSFX":"由北向南","XSFXDM":"4","KKMC":"安正路与芳菲路交口"},{"KKBH":"7208810020000","HPHM":"冀B3NW91","JGSK":"2021-04-01 14:54:48.87","CDBH":"2","XSFX":"由东向西","XSFXDM":"1","KKMC":"海旭道与安正路交口正向"},{"KKBH":"610271008","HPHM":"津KW0823","JGSK":"2021-04-01 14:54:48.976","CDBH":"5","XSFX":"由北向南","XSFXDM":"4","KKMC":"中新大道与航母主题公园支路交口"},{"KKBH":"610256113","HPHM":"津RYT157","JGSK":"2021-04-01 14:54:48.993","CDBH":"1","XSFX":"由西向东","XSFXDM":"2","KKMC":"中天大道与和风路交口"},{"KKBH":"610401004","HPHM":"津ADD5095","JGSK":"2021-04-01 14:54:48.998","CDBH":"7","XSFX":"由南向北","XSFXDM":"3","KKMC":"和畅路与和风路交口"},{"KKBH":"610256115","HPHM":"车牌","JGSK":"2021-04-01 14:54:49.044","CDBH":"6","XSFX":"由西向东","XSFXDM":"2","KKMC":"中天大道与中生大道交口"},{"KKBH":"610256116","HPHM":"津HM2587","JGSK":"2021-04-01 14:54:49.109","CDBH":"6","XSFX":"由西向东","XSFXDM":"2","KKMC":"中天大道与和顺路交口"},{"KKBH":"610256113","HPHM":"津E29069","JGSK":"2021-04-01 14:54:49.216","CDBH":"7","XSFX":"由北向南","XSFXDM":"4","KKMC":"中天大道与和风路交口"},{"KKBH":"6071310030000","HPHM":"津A9D568","JGSK":"2021-04-01 14:54:49.322","CDBH":"1","XSFX":"由东向西","XSFXDM":"1","KKMC":"中央大道与海旭道交口正向"},{"KKBH":"610276125","HPHM":"津A7H776","JGSK":"2021-04-01 14:54:49.387","CDBH":"4","XSFX":"由南向北","XSFXDM":"3","KKMC":"中新大道与和顺路交口"},{"KKBH":"610266117","HPHM":"冀R0Y6R7","JGSK":"2021-04-01 14:54:49.397","CDBH":"2","XSFX":"由东向西","XSFXDM":"1","KKMC":"中生大道与和韵路交口"},{"KKBH":"6071310030000","HPHM":"津H99172","JGSK":"2021-04-01 14:54:49.522","CDBH":"2","XSFX":"由东向西","XSFXDM":"1","KKMC":"中央大道与海旭道交口正向"},{"KKBH":"610276125","HPHM":"津DAA680","JGSK":"2021-04-01 14:54:49.683","CDBH":"5","XSFX":"由南向北","XSFXDM":"3","KKMC":"中新大道与和顺路交口"},{"KKBH":"610286127","HPHM":"津B56660","JGSK":"2021-04-01 14:54:49.846","CDBH":"6","XSFX":"由西向东","XSFXDM":"2","KKMC":"中津大道与和畅路交口"},{"KKBH":"610401004","HPHM":"冀B3A6E3","JGSK":"2021-04-01 14:54:49.862","CDBH":"11","XSFX":"由北向南","XSFXDM":"4","KKMC":"和畅路与和风路交口"},{"KKBH":"610256115","HPHM":"冀A92H99","JGSK":"2021-04-01 14:54:49.982","CDBH":"4","XSFX":"由西向东","XSFXDM":"2","KKMC":"中天大道与中生大道交口"},{"KKBH":"610256115","HPHM":"鲁A3P7K2","JGSK":"2021-04-01 14:54:49.998","CDBH":"2","XSFX":"由东向西","XSFXDM":"1","KKMC":"中天大道与中生大道交口"},{"KKBH":"720891003000","HPHM":"车牌","JGSK":"2021-04-01 14:54:50.019","CDBH":"1","XSFX":"由东向西","XSFXDM":"1","KKMC":"海博道与安正路交口"},{"KKBH":"7208810020000","HPHM":"津H54455","JGSK":"2021-04-01 14:54:50.093","CDBH":"3","XSFX":"由东向西","XSFXDM":"1","KKMC":"海旭道与安正路交口正向"},{"KKBH":"720871002000","HPHM":"贵FS1007","JGSK":"2021-04-01 14:54:50.204","CDBH":"8","XSFX":"由北向南","XSFXDM":"4","KKMC":"安正路与芳菲路交口"},{"KKBH":"7208910050000","HPHM":"津JHU318","JGSK":"2021-04-01 14:54:50.388","CDBH":"2","XSFX":"由东向西","XSFXDM":"1","KKMC":"海博道与安明路交口正向"},{"KKBH":"610266118","HPHM":"津A1P603","JGSK":"2021-04-01 14:54:50.392","CDBH":"5","XSFX":"由西向东","XSFXDM":"2","KKMC":"中生大道与和畅路交口"},{"KKBH":"610326142000","HPHM":"车牌","JGSK":"2021-04-01 14:54:50.414","CDBH":"2","XSFX":"由东向西","XSFXDM":"1","KKMC":"中成大道与泰七路交口"},{"KKBH":"610286127","HPHM":"津NE8120","JGSK":"2021-04-01 14:54:50.476","CDBH":"8","XSFX":"由南向北","XSFXDM":"3","KKMC":"中津大道与和畅路交口"},{"KKBH":"7208810020000","HPHM":"津A0C866","JGSK":"2021-04-01 14:54:50.572","CDBH":"5","XSFX":"由西向东","XSFXDM":"2","KKMC":"海旭道与安正路交口正向"},{"KKBH":"610401004","HPHM":"津A2U272","JGSK":"2021-04-01 14:54:50.6","CDBH":"10","XSFX":"由北向南","XSFXDM":"4","KKMC":"和畅路与和风路交口"},{"KKBH":"7205610020000","HPHM":"津C969F1","JGSK":"2021-04-01 14:54:50.771","CDBH":"1","XSFX":"由东向西","XSFXDM":"1","KKMC":"动漫北路与文三路交口正向"},{"KKBH":"610256115","HPHM":"津N86655","JGSK":"2021-04-01 14:54:50.791","CDBH":"2","XSFX":"由东向西","XSFXDM":"1","KKMC":"中天大道与中生大道交口"},{"KKBH":"711","HPHM":"津AS0826","JGSK":"2021-04-01 14:54:50.893","CDBH":"2","XSFX":"由东向西","XSFXDM":"1","KKMC":"不礼让行人中新大道与和旭路交口"},{"KKBH":"720891003000","HPHM":"车牌","JGSK":"2021-04-01 14:54:50.93","CDBH":"6","XSFX":"由西向东","XSFXDM":"2","KKMC":"海博道与安正路交口"},{"KKBH":"720541002000","HPHM":"津K18513","JGSK":"2021-04-01 14:54:50.955","CDBH":"4","XSFX":"由西向东","XSFXDM":"2","KKMC":"动漫环路西与动漫中路交口"},{"KKBH":"720881002000","HPHM":"冀B3NW91","JGSK":"2021-04-01 14:54:51.105","CDBH":"2","XSFX":"由东向西","XSFXDM":"1","KKMC":"海旭道与安正路交口"},{"KKBH":"720891003000","HPHM":"车牌","JGSK":"2021-04-01 14:54:51.139","CDBH":"1","XSFX":"由东向西","XSFXDM":"1","KKMC":"海博道与安正路交口"},{"KKBH":"610271008","HPHM":"蒙A050TC","JGSK":"2021-04-01 14:54:51.244","CDBH":"5","XSFX":"由北向南","XSFXDM":"4","KKMC":"中新大道与航母主题公园支路交口"},{"KKBH":"610256112","HPHM":"津KYZ715","JGSK":"2021-04-01 14:54:51.298","CDBH":"4","XSFX":"由西向东","XSFXDM":"2","KKMC":"中天大道与中津大道交口"},{"KKBH":"720891003000","HPHM":"黑E25117","JGSK":"2021-04-01 14:54:51.34","CDBH":"7","XSFX":"由南向北","XSFXDM":"3","KKMC":"海博道与安正路交口"},{"KKBH":"610391008","HPHM":"车牌","JGSK":"2021-04-01 14:54:51.458","CDBH":"2","XSFX":"由东向西","XSFXDM":"1","KKMC":"和韵路与和旭路交口"},{"KKBH":"610271010","HPHM":"津C307F1","JGSK":"2021-04-01 14:54:51.482","CDBH":"5","XSFX":"由南向北","XSFXDM":"3","KKMC":"中新大道与华五路交口"},{"KKBH":"7205710040000","HPHM":"津RKB027","JGSK":"2021-04-01 14:54:51.523","CDBH":"1","XSFX":"由东向西","XSFXDM":"1","KKMC":"动漫东路与动漫中路交口正向"},{"KKBH":"610391006","HPHM":"冀A803NG","JGSK":"2021-04-01 14:54:51.556","CDBH":"1","XSFX":"由东向西","XSFXDM":"1","KKMC":"和韵路与和意路交口"},{"KKBH":"610266117","HPHM":"津C5C783","JGSK":"2021-04-01 14:54:51.782","CDBH":"2","XSFX":"由东向西","XSFXDM":"1","KKMC":"中生大道与和韵路交口"},{"KKBH":"7208910050000","HPHM":"津JAB112","JGSK":"2021-04-01 14:54:51.83","CDBH":"3","XSFX":"由东向西","XSFXDM":"1","KKMC":"海博道与安明路交口正向"},{"KKBH":"610256115","HPHM":"辽A80F6G","JGSK":"2021-04-01 14:54:51.84","CDBH":"3","XSFX":"由东向西","XSFXDM":"1","KKMC":"中天大道与中生大道交口"},{"KKBH":"610276125","HPHM":"津DWM921","JGSK":"2021-04-01 14:54:51.918","CDBH":"7","XSFX":"由北向南","XSFXDM":"4","KKMC":"中新大道与和顺路交口"},{"KKBH":"610271010","HPHM":"冀B0RR10","JGSK":"2021-04-01 14:54:52.042","CDBH":"4","XSFX":"由南向北","XSFXDM":"3","KKMC":"中新大道与华五路交口"},{"KKBH":"7208910050000","HPHM":"辽PKU221","JGSK":"2021-04-01 14:54:52.132","CDBH":"8","XSFX":"由南向北","XSFXDM":"3","KKMC":"海博道与安明路交口正向"},{"KKBH":"610391008","HPHM":"车牌","JGSK":"2021-04-01 14:54:52.138","CDBH":"4","XSFX":"由西向东","XSFXDM":"2","KKMC":"和韵路与和旭路交口"},{"KKBH":"610276124","HPHM":"冀R61D87","JGSK":"2021-04-01 14:54:52.155","CDBH":"6","XSFX":"由西向东","XSFXDM":"2","KKMC":"中新大道与中生大道交口"},{"KKBH":"610276125","HPHM":"津HW1590","JGSK":"2021-04-01 14:54:52.22","CDBH":"1","XSFX":"由东向西","XSFXDM":"1","KKMC":"中新大道与和顺路交口"},{"KKBH":"610266118","HPHM":"津HAF278","JGSK":"2021-04-01 14:54:52.225","CDBH":"7","XSFX":"由南向北","XSFXDM":"3","KKMC":"中生大道与和畅路交口"},{"KKBH":"610286127","HPHM":"车牌","JGSK":"2021-04-01 14:54:52.23","CDBH":"6","XSFX":"由西向东","XSFXDM":"2","KKMC":"中津大道与和畅路交口"},{"KKBH":"610256113","HPHM":"津A3B506","JGSK":"2021-04-01 14:54:52.318","CDBH":"4","XSFX":"由南向北","XSFXDM":"3","KKMC":"中天大道与和风路交口"},{"KKBH":"7208910030000","HPHM":"津GNB113","JGSK":"2021-04-01 14:54:52.372","CDBH":"5","XSFX":"由西向东","XSFXDM":"2","KKMC":"海博道与安正路交口正向"},{"KKBH":"610401005","HPHM":"冀B0R83B","JGSK":"2021-04-01 14:54:52.422","CDBH":"10","XSFX":"由北向南","XSFXDM":"4","KKMC":"和畅路与和顺路交口"},{"KKBH":"610256112","HPHM":"津AY2505","JGSK":"2021-04-01 14:54:52.494","CDBH":"9","XSFX":"由南向北","XSFXDM":"3","KKMC":"中天大道与中津大道交口"},{"KKBH":"610276124","HPHM":"津MEQ888","JGSK":"2021-04-01 14:54:52.516","CDBH":"7","XSFX":"由南向北","XSFXDM":"3","KKMC":"中新大道与中生大道交口"},{"KKBH":"6102661220000","HPHM":"车牌","JGSK":"2021-04-01 14:54:52.632","CDBH":"3","XSFX":"由西向东","XSFXDM":"2","KKMC":"生态城中生大道故道河一桥西向东上桥处正向"},{"KKBH":"610276125","HPHM":"津C60T02","JGSK":"2021-04-01 14:54:52.667","CDBH":"5","XSFX":"由南向北","XSFXDM":"3","KKMC":"中新大道与和顺路交口"},{"KKBH":"610391006","HPHM":"津JLD206","JGSK":"2021-04-01 14:54:52.807","CDBH":"5","XSFX":"由西向东","XSFXDM":"2","KKMC":"和韵路与和意路交口"},{"KKBH":"610266117","HPHM":"冀R0Y6R7","JGSK":"2021-04-01 14:54:52.833","CDBH":"3","XSFX":"由东向西","XSFXDM":"1","KKMC":"中生大道与和韵路交口"},{"KKBH":"610266118","HPHM":"蒙BHD320","JGSK":"2021-04-01 14:54:52.87","CDBH":"8","XSFX":"由南向北","XSFXDM":"3","KKMC":"中生大道与和畅路交口"},{"KKBH":"720891008000","HPHM":"津DDB115","JGSK":"2021-04-01 14:54:52.957","CDBH":"1","XSFX":"由东向西","XSFXDM":"1","KKMC":"海博道与荣盛路交口"},{"KKBH":"720891003000","HPHM":"津G80115","JGSK":"2021-04-01 14:54:52.98","CDBH":"2","XSFX":"由东向西","XSFXDM":"1","KKMC":"海博道与安正路交口"},{"KKBH":"610391006","HPHM":"津JS0016","JGSK":"2021-04-01 14:54:52.983","CDBH":"1","XSFX":"由东向西","XSFXDM":"1","KKMC":"和韵路与和意路交口"},{"KKBH":"610276124","HPHM":"津ADF3511","JGSK":"2021-04-01 14:54:53.043","CDBH":"8","XSFX":"由南向北","XSFXDM":"3","KKMC":"中新大道与中生大道交口"},{"KKBH":"7208910030000","HPHM":"津C69U86","JGSK":"2021-04-01 14:54:53.105","CDBH":"12","XSFX":"由北向南","XSFXDM":"4","KKMC":"海博道与安正路交口正向"},{"KKBH":"610266117","HPHM":"冀B975G0","JGSK":"2021-04-01 14:54:53.145","CDBH":"9","XSFX":"由南向北","XSFXDM":"3","KKMC":"中生大道与和韵路交口"},{"KKBH":"610266118","HPHM":"津A1P603","JGSK":"2021-04-01 14:54:53.31","CDBH":"5","XSFX":"由西向东","XSFXDM":"2","KKMC":"中生大道与和畅路交口"},{"KKBH":"7205710040000","HPHM":"津MQB212","JGSK":"2021-04-01 14:54:53.351","CDBH":"3","XSFX":"由西向东","XSFXDM":"2","KKMC":"动漫东路与动漫中路交口正向"},{"KKBH":"610271008","HPHM":"蒙A050TC","JGSK":"2021-04-01 14:54:53.376","CDBH":"5","XSFX":"由北向南","XSFXDM":"4","KKMC":"中新大道与航母主题公园支路交口"},{"KKBH":"610401004","HPHM":"津B56006","JGSK":"2021-04-01 14:54:53.431","CDBH":"5","XSFX":"由西向东","XSFXDM":"2","KKMC":"和畅路与和风路交口"},{"KKBH":"7208610030000","HPHM":"鲁AT37V6","JGSK":"2021-04-01 14:54:53.624","CDBH":"7","XSFX":"由南向北","XSFXDM":"3","KKMC":"海晨道与安明路交口正向"},{"KKBH":"711","HPHM":"津NA9728","JGSK":"2021-04-01 14:54:53.69","CDBH":"2","XSFX":"由东向西","XSFXDM":"1","KKMC":"不礼让行人中新大道与和旭路交口"},{"KKBH":"610401004","HPHM":"津ADB5095","JGSK":"2021-04-01 14:54:53.694","CDBH":"7","XSFX":"由南向北","XSFXDM":"3","KKMC":"和畅路与和风路交口"},{"KKBH":"7208810020000","HPHM":"豫N085D3","JGSK":"2021-04-01 14:54:53.734","CDBH":"3","XSFX":"由东向西","XSFXDM":"1","KKMC":"海旭道与安正路交口正向"},{"KKBH":"610276124","HPHM":"车牌","JGSK":"2021-04-01 14:54:53.91","CDBH":"8","XSFX":"由南向北","XSFXDM":"3","KKMC":"中新大道与中生大道交口"},{"KKBH":"7208810060000","HPHM":"津RLT516","JGSK":"2021-04-01 14:54:53.967","CDBH":"1","XSFX":"由西向东","XSFXDM":"2","KKMC":"海旭道与庄盛路交口正向"},{"KKBH":"610256116","HPHM":"鲁A8A6V3","JGSK":"2021-04-01 14:54:54.126","CDBH":"12","XSFX":"由北向南","XSFXDM":"4","KKMC":"中天大道与和顺路交口"},{"KKBH":"610256115","HPHM":"津N86655","JGSK":"2021-04-01 14:54:54.157","CDBH":"3","XSFX":"由东向西","XSFXDM":"1","KKMC":"中天大道与中生大道交口"},{"KKBH":"610271009","HPHM":"冀F1W758","JGSK":"2021-04-01 14:54:54.251","CDBH":"10","XSFX":"由北向南","XSFXDM":"4","KKMC":"中新大道与泰七路交口"},{"KKBH":"610266118","HPHM":"皖MJ7199","JGSK":"2021-04-01 14:54:54.294","CDBH":"5","XSFX":"由西向东","XSFXDM":"2","KKMC":"中生大道与和畅路交口"},{"KKBH":"7208810020000","HPHM":"津N07521","JGSK":"2021-04-01 14:54:54.342","CDBH":"2","XSFX":"由东向西","XSFXDM":"1","KKMC":"海旭道与安正路交口正向"},{"KKBH":"610256114","HPHM":"冀DW726V","JGSK":"2021-04-01 14:54:54.372","CDBH":"1","XSFX":"由西向东","XSFXDM":"2","KKMC":"中天大道与和旭路交口"},{"KKBH":"610401004","HPHM":"津A2U272","JGSK":"2021-04-01 14:54:54.412","CDBH":"11","XSFX":"由北向南","XSFXDM":"4","KKMC":"和畅路与和风路交口"},{"KKBH":"610401005","HPHM":"津RZA952","JGSK":"2021-04-01 14:54:54.535","CDBH":"1","XSFX":"由东向西","XSFXDM":"1","KKMC":"和畅路与和顺路交口"},{"KKBH":"720891005000","HPHM":"津JHU318","JGSK":"2021-04-01 14:54:54.597","CDBH":"2","XSFX":"由东向西","XSFXDM":"1","KKMC":"海博道与安明路交口"},{"KKBH":"720571004000","HPHM":"津RDA512","JGSK":"2021-04-01 14:54:54.606","CDBH":"1","XSFX":"由东向西","XSFXDM":"1","KKMC":"动漫东路与动漫中路交口"},{"KKBH":"720881002000","HPHM":"津H54455","JGSK":"2021-04-01 14:54:54.691","CDBH":"4","XSFX":"由东向西","XSFXDM":"1","KKMC":"海旭道与安正路交口"},{"KKBH":"720891005000","HPHM":"津JAB112","JGSK":"2021-04-01 14:54:54.742","CDBH":"3","XSFX":"由东向西","XSFXDM":"1","KKMC":"海博道与安明路交口"},{"KKBH":"610401004","HPHM":"冀B3A6E3","JGSK":"2021-04-01 14:54:54.812","CDBH":"12","XSFX":"由北向南","XSFXDM":"4","KKMC":"和畅路与和风路交口"},{"KKBH":"720821003000","HPHM":"津A5050警","JGSK":"2021-04-01 14:54:54.847","CDBH":"1","XSFX":"由东向西","XSFXDM":"1","KKMC":"动漫西路与动漫南路交口"},{"KKBH":"720891003000","HPHM":"川LAE113","JGSK":"2021-04-01 14:54:55.012","CDBH":"5","XSFX":"由西向东","XSFXDM":"2","KKMC":"海博道与安正路交口"},{"KKBH":"7208910050000","HPHM":"辽B2AB27","JGSK":"2021-04-01 14:54:55.052","CDBH":"8","XSFX":"由南向北","XSFXDM":"3","KKMC":"海博道与安明路交口正向"},{"KKBH":"610276126","HPHM":"津A01798D","JGSK":"2021-04-01 14:54:55.172","CDBH":"5","XSFX":"由南向北","XSFXDM":"3","KKMC":"中新大道与和意路交口"},{"KKBH":"610256115","HPHM":"津NYM612","JGSK":"2021-04-01 14:54:55.328","CDBH":"3","XSFX":"由东向西","XSFXDM":"1","KKMC":"中天大道与中生大道交口"},{"KKBH":"711","HPHM":"津ML8135","JGSK":"2021-04-01 14:54:55.404","CDBH":"5","XSFX":"由南向北","XSFXDM":"3","KKMC":"不礼让行人中新大道与和旭路交口"},{"KKBH":"610276125","HPHM":"津HW1590","JGSK":"2021-04-01 14:54:55.427","CDBH":"1","XSFX":"由东向西","XSFXDM":"1","KKMC":"中新大道与和顺路交口"},{"KKBH":"7208910080000","HPHM":"辽B6RP99","JGSK":"2021-04-01 14:54:55.543","CDBH":"2","XSFX":"由东向西","XSFXDM":"1","KKMC":"海博道与荣盛路交口正向"},{"KKBH":"610251002","HPHM":"津HRH365","JGSK":"2021-04-01 14:54:55.755","CDBH":"12","XSFX":"由北向南","XSFXDM":"4","KKMC":"中天大道与和睦路交口"},{"KKBH":"720561002000","HPHM":"津C969F1","JGSK":"2021-04-01 14:54:55.757","CDBH":"1","XSFX":"由东向西","XSFXDM":"1","KKMC":"动漫北路与文三路交口"},{"KKBH":"610256112","HPHM":"津D33028","JGSK":"2021-04-01 14:54:55.965","CDBH":"1","XSFX":"由东向西","XSFXDM":"1","KKMC":"中天大道与中津大道交口"},{"KKBH":"610266117","HPHM":"津C5C783","JGSK":"2021-04-01 14:54:56.113","CDBH":"2","XSFX":"由东向西","XSFXDM":"1","KKMC":"中生大道与和韵路交口"},{"KKBH":"610391006","HPHM":"津JS0016","JGSK":"2021-04-01 14:54:56.116","CDBH":"1","XSFX":"由东向西","XSFXDM":"1","KKMC":"和韵路与和意路交口"},{"KKBH":"610271009","HPHM":"冀F1W758","JGSK":"2021-04-01 14:54:56.142","CDBH":"10","XSFX":"由北向南","XSFXDM":"4","KKMC":"中新大道与泰七路交口"},{"KKBH":"610256113","HPHM":"津ADD1795","JGSK":"2021-04-01 14:54:56.165","CDBH":"2","XSFX":"由西向东","XSFXDM":"2","KKMC":"中天大道与和风路交口"},{"KKBH":"610276124","HPHM":"鲁Y29D90","JGSK":"2021-04-01 14:54:56.276","CDBH":"7","XSFX":"由南向北","XSFXDM":"3","KKMC":"中新大道与中生大道交口"},{"KKBH":"7208810040000","HPHM":"津RBW042","JGSK":"2021-04-01 14:54:56.374","CDBH":"3","XSFX":"由东向西","XSFXDM":"1","KKMC":"海旭道与永盛路交口正向"},{"KKBH":"610271008","HPHM":"车牌","JGSK":"2021-04-01 14:54:56.386","CDBH":"4","XSFX":"由北向南","XSFXDM":"4","KKMC":"中新大道与航母主题公园支路交口"},{"KKBH":"610256116","HPHM":"津NJY239","JGSK":"2021-04-01 14:54:56.393","CDBH":"7","XSFX":"由南向北","XSFXDM":"3","KKMC":"中天大道与和顺路交口"},{"KKBH":"7208910030000","HPHM":"冀J806HH","JGSK":"2021-04-01 14:54:56.485","CDBH":"11","XSFX":"由北向南","XSFXDM":"4","KKMC":"海博道与安正路交口正向"},{"KKBH":"7208910080000","HPHM":"津ADR3033","JGSK":"2021-04-01 14:54:56.577","CDBH":"13","XSFX":"由北向南","XSFXDM":"4","KKMC":"海博道与荣盛路交口正向"},{"KKBH":"610401005","HPHM":"冀B0R83B","JGSK":"2021-04-01 14:54:56.606","CDBH":"11","XSFX":"由北向南","XSFXDM":"4","KKMC":"和畅路与和顺路交口"},{"KKBH":"610276125","HPHM":"津A3F020","JGSK":"2021-04-01 14:54:56.861","CDBH":"8","XSFX":"由北向南","XSFXDM":"4","KKMC":"中新大道与和顺路交口"},{"KKBH":"720881002000","HPHM":"津N07521","JGSK":"2021-04-01 14:54:56.868","CDBH":"2","XSFX":"由东向西","XSFXDM":"1","KKMC":"海旭道与安正路交口"},{"KKBH":"7208810020000","HPHM":"津C10E56","JGSK":"2021-04-01 14:54:57.102","CDBH":"5","XSFX":"由西向东","XSFXDM":"2","KKMC":"海旭道与安正路交口正向"},{"KKBH":"6103261420000","HPHM":"津AX9818","JGSK":"2021-04-01 14:54:57.105","CDBH":"5","XSFX":"由西向东","XSFXDM":"2","KKMC":"中成大道与泰七路交口正向"},{"KKBH":"720881006000","HPHM":"津RLT516","JGSK":"2021-04-01 14:54:57.155","CDBH":"1","XSFX":"由西向东","XSFXDM":"2","KKMC":"海旭道与庄盛路交口"},{"KKBH":"610266118","HPHM":"津HAF278","JGSK":"2021-04-01 14:54:57.27","CDBH":"8","XSFX":"由南向北","XSFXDM":"3","KKMC":"中生大道与和畅路交口"},{"KKBH":"720571004000","HPHM":"津RKB027","JGSK":"2021-04-01 14:54:57.323","CDBH":"1","XSFX":"由东向西","XSFXDM":"1","KKMC":"动漫东路与动漫中路交口"},{"KKBH":"720891003000","HPHM":"津A7N960","JGSK":"2021-04-01 14:54:57.342","CDBH":"7","XSFX":"由南向北","XSFXDM":"3","KKMC":"海博道与安正路交口"},{"KKBH":"7208810020000","HPHM":"冀BZ4163","JGSK":"2021-04-01 14:54:57.37","CDBH":"6","XSFX":"由西向东","XSFXDM":"2","KKMC":"海旭道与安正路交口正向"},{"KKBH":"7208810060000","HPHM":"陕A87R5Q","JGSK":"2021-04-01 14:54:57.377","CDBH":"2","XSFX":"由西向东","XSFXDM":"2","KKMC":"海旭道与庄盛路交口正向"},{"KKBH":"720891003000","HPHM":"津C89U86","JGSK":"2021-04-01 14:54:57.467","CDBH":"2","XSFX":"由东向西","XSFXDM":"1","KKMC":"海博道与安正路交口"},{"KKBH":"7208910050000","HPHM":"津AL3513","JGSK":"2021-04-01 14:54:57.49","CDBH":"3","XSFX":"由东向西","XSFXDM":"1","KKMC":"海博道与安明路交口正向"},{"KKBH":"610256115","HPHM":"车牌","JGSK":"2021-04-01 14:54:57.536","CDBH":"6","XSFX":"由西向东","XSFXDM":"2","KKMC":"中天大道与中生大道交口"},{"KKBH":"610276124","HPHM":"粤C585A5","JGSK":"2021-04-01 14:54:57.651","CDBH":"8","XSFX":"由南向北","XSFXDM":"3","KKMC":"中新大道与中生大道交口"},{"KKBH":"610251001","HPHM":"鲁A8DL75","JGSK":"2021-04-01 14:54:57.696","CDBH":"4","XSFX":"由西向东","XSFXDM":"2","KKMC":"中天大道与和畅路交口"},{"KKBH":"720571004000","HPHM":"津MQB212","JGSK":"2021-04-01 14:54:57.754","CDBH":"3","XSFX":"由西向东","XSFXDM":"2","KKMC":"动漫东路与动漫中路交口"},{"KKBH":"7208810020000","HPHM":"鲁ND1Q58","JGSK":"2021-04-01 14:54:57.762","CDBH":"3","XSFX":"由东向西","XSFXDM":"1","KKMC":"海旭道与安正路交口正向"},{"KKBH":"610276124","HPHM":"津ADF3511","JGSK":"2021-04-01 14:54:57.876","CDBH":"8","XSFX":"由南向北","XSFXDM":"3","KKMC":"中新大道与中生大道交口"},{"KKBH":"7208610030000","HPHM":"津A0L757","JGSK":"2021-04-01 14:54:57.994","CDBH":"8","XSFX":"由南向北","XSFXDM":"3","KKMC":"海晨道与安明路交口正向"},{"KKBH":"7208910060000","HPHM":"豫PN0539","JGSK":"2021-04-01 14:54:58.106","CDBH":"5","XSFX":"由西向东","XSFXDM":"2","KKMC":"海博道与永盛路交口正向"},{"KKBH":"610391007","HPHM":"津GGY096","JGSK":"2021-04-01 14:54:58.307","CDBH":"1","XSFX":"由东向西","XSFXDM":"1","KKMC":"和韵路与和风路交口"},{"KKBH":"610266117","HPHM":"车牌","JGSK":"2021-04-01 14:54:58.317","CDBH":"5","XSFX":"由西向东","XSFXDM":"2","KKMC":"中生大道与和韵路交口"},{"KKBH":"610256116","HPHM":"津NJY239","JGSK":"2021-04-01 14:54:58.37","CDBH":"7","XSFX":"由南向北","XSFXDM":"3","KKMC":"中天大道与和顺路交口"},{"KKBH":"720891004000","HPHM":"车牌","JGSK":"2021-04-01 14:54:58.487","CDBH":"8","XSFX":"由南向北","XSFXDM":"3","KKMC":"海博道与安平路交口"},{"KKBH":"720881002000","HPHM":"豫N085D3","JGSK":"2021-04-01 14:54:58.53","CDBH":"4","XSFX":"由东向西","XSFXDM":"1","KKMC":"海旭道与安正路交口"},{"KKBH":"610256112","HPHM":"津BV8725","JGSK":"2021-04-01 14:54:58.656","CDBH":"10","XSFX":"由北向南","XSFXDM":"4","KKMC":"中天大道与中津大道交口"},{"KKBH":"610271008","HPHM":"车牌","JGSK":"2021-04-01 14:54:58.736","CDBH":"4","XSFX":"由北向南","XSFXDM":"4","KKMC":"中新大道与航母主题公园支路交口"},{"KKBH":"610266118","HPHM":"冀C4365Q","JGSK":"2021-04-01 14:54:58.756","CDBH":"5","XSFX":"由西向东","XSFXDM":"2","KKMC":"中生大道与和畅路交口"},{"KKBH":"7208610030000","HPHM":"蒙DB386D","JGSK":"2021-04-01 14:54:58.774","CDBH":"2","XSFX":"由东向西","XSFXDM":"1","KKMC":"海晨道与安明路交口正向"},{"KKBH":"610266118","HPHM":"皖MJ7199","JGSK":"2021-04-01 14:54:58.824","CDBH":"6","XSFX":"由西向东","XSFXDM":"2","KKMC":"中生大道与和畅路交口"},{"KKBH":"610266118","HPHM":"鲁DS890F","JGSK":"2021-04-01 14:54:58.864","CDBH":"2","XSFX":"由东向西","XSFXDM":"1","KKMC":"中生大道与和畅路交口"},{"KKBH":"610266122000","HPHM":"车牌","JGSK":"2021-04-01 14:54:59.006","CDBH":"3","XSFX":"由西向东","XSFXDM":"2","KKMC":"生态城中生大道故道河一桥西向东上桥处"},{"KKBH":"720891008000","HPHM":"辽B6RP99","JGSK":"2021-04-01 14:54:59.358","CDBH":"2","XSFX":"由东向西","XSFXDM":"1","KKMC":"海博道与荣盛路交口"},{"KKBH":"610391007","HPHM":"津DUM826","JGSK":"2021-04-01 14:54:59.599","CDBH":"10","XSFX":"由北向南","XSFXDM":"4","KKMC":"和韵路与和风路交口"},{"KKBH":"610276125","HPHM":"津A07566F","JGSK":"2021-04-01 14:54:59.613","CDBH":"8","XSFX":"由北向南","XSFXDM":"4","KKMC":"中新大道与和顺路交口"},{"KKBH":"610391007","HPHM":"鲁NP58A5","JGSK":"2021-04-01 14:54:59.724","CDBH":"2","XSFX":"由东向西","XSFXDM":"1","KKMC":"和韵路与和风路交口"},{"KKBH":"610276125","HPHM":"津H57158","JGSK":"2021-04-01 14:54:59.754","CDBH":"1","XSFX":"由东向西","XSFXDM":"1","KKMC":"中新大道与和顺路交口"},{"KKBH":"610276124","HPHM":"津NMN002","JGSK":"2021-04-01 14:54:59.754","CDBH":"6","XSFX":"由西向东","XSFXDM":"2","KKMC":"中新大道与中生大道交口"},{"KKBH":"7208910030000","HPHM":"晋HXV260","JGSK":"2021-04-01 14:54:59.84","CDBH":"6","XSFX":"由西向东","XSFXDM":"2","KKMC":"海博道与安正路交口正向"},{"KKBH":"720541004000","HPHM":"津AU5595","JGSK":"2021-04-01 14:54:59.937","CDBH":"4","XSFX":"由西向东","XSFXDM":"2","KKMC":"动漫环路东与动漫中路交口"},{"KKBH":"610276124","HPHM":"津A5G862","JGSK":"2021-04-01 14:55:00.035","CDBH":"8","XSFX":"由南向北","XSFXDM":"3","KKMC":"中新大道与中生大道交口"},{"KKBH":"610276125","HPHM":"鲁J626N1","JGSK":"2021-04-01 14:55:00.094","CDBH":"7","XSFX":"由北向南","XSFXDM":"4","KKMC":"中新大道与和顺路交口"},{"KKBH":"720891005000","HPHM":"车牌","JGSK":"2021-04-01 14:55:00.101","CDBH":"3","XSFX":"由东向西","XSFXDM":"1","KKMC":"海博道与安明路交口"},{"KKBH":"610256115","HPHM":"津C62607","JGSK":"2021-04-01 14:55:00.159","CDBH":"10","XSFX":"由北向南","XSFXDM":"4","KKMC":"中天大道与中生大道交口"},{"KKBH":"610251002","HPHM":"津GFZ977","JGSK":"2021-04-01 14:55:00.232","CDBH":"12","XSFX":"由北向南","XSFXDM":"4","KKMC":"中天大道与和睦路交口"},{"KKBH":"610391006","HPHM":"津C190H7","JGSK":"2021-04-01 14:55:00.325","CDBH":"1","XSFX":"由东向西","XSFXDM":"1","KKMC":"和韵路与和意路交口"},{"KKBH":"720891006000","HPHM":"晋AF713H","JGSK":"2021-04-01 14:55:00.38","CDBH":"3","XSFX":"由东向西","XSFXDM":"1","KKMC":"海博道与永盛路交口"},{"KKBH":"610266117","HPHM":"车牌","JGSK":"2021-04-01 14:55:00.422","CDBH":"6","XSFX":"由西向东","XSFXDM":"2","KKMC":"中生大道与和韵路交口"},{"KKBH":"610261005000","HPHM":"鲁N0856Z","JGSK":"2021-04-01 14:55:00.693","CDBH":"2","XSFX":"由南向北","XSFXDM":"3","KKMC":"中生大道与静湖西路（南侧）"},{"KKBH":"720891008000","HPHM":"津ADR3033","JGSK":"2021-04-01 14:55:00.745","CDBH":"13","XSFX":"由北向南","XSFXDM":"4","KKMC":"海博道与荣盛路交口"},{"KKBH":"610256113","HPHM":"津ADD1795","JGSK":"2021-04-01 14:55:00.833","CDBH":"2","XSFX":"由西向东","XSFXDM":"2","KKMC":"中天大道与和风路交口"},{"KKBH":"720881006000","HPHM":"陕A87R5Q","JGSK":"2021-04-01 14:55:00.99","CDBH":"2","XSFX":"由西向东","XSFXDM":"2","KKMC":"海旭道与庄盛路交口"},{"KKBH":"6102610040000","HPHM":"辽NHW559","JGSK":"2021-04-01 14:55:01.046","CDBH":"3","XSFX":"由南向北","XSFXDM":"3","KKMC":"中生大道与静湖西路（北侧）正向"},{"KKBH":"7208910060000","HPHM":"津AP8189","JGSK":"2021-04-01 14:55:01.152","CDBH":"7","XSFX":"由西向东","XSFXDM":"2","KKMC":"海博道与永盛路交口正向"},{"KKBH":"7208910030000","HPHM":"津RC0705","JGSK":"2021-04-01 14:55:01.252","CDBH":"4","XSFX":"由西向东","XSFXDM":"2","KKMC":"海博道与安正路交口正向"},{"KKBH":"7208810020000","HPHM":"晋ME4580","JGSK":"2021-04-01 14:55:01.38","CDBH":"5","XSFX":"由西向东","XSFXDM":"2","KKMC":"海旭道与安正路交口正向"},{"KKBH":"610251002","HPHM":"津HD9711","JGSK":"2021-04-01 14:55:01.52","CDBH":"11","XSFX":"由北向南","XSFXDM":"4","KKMC":"中天大道与和睦路交口"},{"KKBH":"610401005","HPHM":"津DY6562","JGSK":"2021-04-01 14:55:01.558","CDBH":"4","XSFX":"由西向东","XSFXDM":"2","KKMC":"和畅路与和顺路交口"},{"KKBH":"6102610030000","HPHM":"津RWN171","JGSK":"2021-04-01 14:55:01.566","CDBH":"8","XSFX":"由北向南","XSFXDM":"4","KKMC":"中生大道与静湖南路交口正向"},{"KKBH":"7208910050000","HPHM":"津C55Z21","JGSK":"2021-04-01 14:55:01.57","CDBH":"3","XSFX":"由东向西","XSFXDM":"1","KKMC":"海博道与安明路交口正向"},{"KKBH":"7205710040000","HPHM":"津C69H97","JGSK":"2021-04-01 14:55:01.575","CDBH":"1","XSFX":"由东向西","XSFXDM":"1","KKMC":"动漫东路与动漫中路交口正向"},{"KKBH":"610256113","HPHM":"津ADJ1833","JGSK":"2021-04-01 14:55:01.698","CDBH":"6","XSFX":"由南向北","XSFXDM":"3","KKMC":"中天大道与和风路交口"},{"KKBH":"6071310030000","HPHM":"津C261G9","JGSK":"2021-04-01 14:55:01.701","CDBH":"2","XSFX":"由东向西","XSFXDM":"1","KKMC":"中央大道与海旭道交口正向"},{"KKBH":"610256114","HPHM":"黑A2JN31","JGSK":"2021-04-01 14:55:01.741","CDBH":"6","XSFX":"由南向北","XSFXDM":"3","KKMC":"中天大道与和旭路交口"},{"KKBH":"711","HPHM":"津AVY572","JGSK":"2021-04-01 14:55:01.826","CDBH":"7","XSFX":"由北向南","XSFXDM":"4","KKMC":"不礼让行人中新大道与和旭路交口"},{"KKBH":"7208810020000","HPHM":"冀ER190Z","JGSK":"2021-04-01 14:55:01.868","CDBH":"7","XSFX":"由西向东","XSFXDM":"2","KKMC":"海旭道与安正路交口正向"},{"KKBH":"610276124","HPHM":"鲁Y29D90","JGSK":"2021-04-01 14:55:01.876","CDBH":"7","XSFX":"由南向北","XSFXDM":"3","KKMC":"中新大道与中生大道交口"},{"KKBH":"610256115","HPHM":"车牌","JGSK":"2021-04-01 14:55:01.902","CDBH":"6","XSFX":"由西向东","XSFXDM":"2","KKMC":"中天大道与中生大道交口"},{"KKBH":"7205710030000","HPHM":"车牌","JGSK":"2021-04-01 14:55:01.944","CDBH":"1","XSFX":"由东向西","XSFXDM":"1","KKMC":"动漫东路与文三路交口正向"},{"KKBH":"610391007","HPHM":"津GGY096","JGSK":"2021-04-01 14:55:01.972","CDBH":"2","XSFX":"由东向西","XSFXDM":"1","KKMC":"和韵路与和风路交口"},{"KKBH":"610276124","HPHM":"津NCW799","JGSK":"2021-04-01 14:55:02.252","CDBH":"8","XSFX":"由南向北","XSFXDM":"3","KKMC":"中新大道与中生大道交口"},{"KKBH":"610256113","HPHM":"津C9G649","JGSK":"2021-04-01 14:55:02.259","CDBH":"5","XSFX":"由南向北","XSFXDM":"3","KKMC":"中天大道与和风路交口"},{"KKBH":"610276125","HPHM":"津DAA680","JGSK":"2021-04-01 14:55:02.273","CDBH":"5","XSFX":"由南向北","XSFXDM":"3","KKMC":"中新大道与和顺路交口"},{"KKBH":"720881002000","HPHM":"鲁ND1Q58","JGSK":"2021-04-01 14:55:02.449","CDBH":"4","XSFX":"由东向西","XSFXDM":"1","KKMC":"海旭道与安正路交口"},{"KKBH":"720891006000","HPHM":"豫PN0539","JGSK":"2021-04-01 14:55:02.513","CDBH":"5","XSFX":"由西向东","XSFXDM":"2","KKMC":"海博道与永盛路交口"},{"KKBH":"610256116","HPHM":"津RCD750","JGSK":"2021-04-01 14:55:02.618","CDBH":"12","XSFX":"由北向南","XSFXDM":"4","KKMC":"中天大道与和顺路交口"},{"KKBH":"610266117","HPHM":"车牌","JGSK":"2021-04-01 14:55:02.786","CDBH":"8","XSFX":"由南向北","XSFXDM":"3","KKMC":"中生大道与和韵路交口"},{"KKBH":"7280310020000","HPHM":"晋LNF097","JGSK":"2021-04-01 14:55:02.873","CDBH":"6","XSFX":"由南向北","XSFXDM":"3","KKMC":"动漫中路与文一路交口正向"},{"KKBH":"610391007","HPHM":"津RUY000","JGSK":"2021-04-01 14:55:02.897","CDBH":"2","XSFX":"由东向西","XSFXDM":"1","KKMC":"和韵路与和风路交口"},{"KKBH":"610276125","HPHM":"津FV0623","JGSK":"2021-04-01 14:55:02.931","CDBH":"1","XSFX":"由东向西","XSFXDM":"1","KKMC":"中新大道与和顺路交口"},{"KKBH":"610276124","HPHM":"粤C585A5","JGSK":"2021-04-01 14:55:02.996","CDBH":"8","XSFX":"由南向北","XSFXDM":"3","KKMC":"中新大道与中生大道交口"},{"KKBH":"610256112","HPHM":"津BV8725","JGSK":"2021-04-01 14:55:03.029","CDBH":"10","XSFX":"由北向南","XSFXDM":"4","KKMC":"中天大道与中津大道交口"},{"KKBH":"7208610030000","HPHM":"津ADK0281","JGSK":"2021-04-01 14:55:03.083","CDBH":"7","XSFX":"由南向北","XSFXDM":"3","KKMC":"海晨道与安明路交口正向"},{"KKBH":"7208810020000","HPHM":"冀D678LJ","JGSK":"2021-04-01 14:55:03.126","CDBH":"5","XSFX":"由西向东","XSFXDM":"2","KKMC":"海旭道与安正路交口正向"},{"KKBH":"720891005000","HPHM":"辽PKU221","JGSK":"2021-04-01 14:55:03.16","CDBH":"8","XSFX":"由南向北","XSFXDM":"3","KKMC":"海博道与安明路交口"},{"KKBH":"610251002","HPHM":"津HD9711","JGSK":"2021-04-01 14:55:03.245","CDBH":"12","XSFX":"由北向南","XSFXDM":"4","KKMC":"中天大道与和睦路交口"},{"KKBH":"610251001","HPHM":"鲁A8DL75","JGSK":"2021-04-01 14:55:03.259","CDBH":"4","XSFX":"由西向东","XSFXDM":"2","KKMC":"中天大道与和畅路交口"},{"KKBH":"610256113","HPHM":"津AS0798","JGSK":"2021-04-01 14:55:03.264","CDBH":"8","XSFX":"由北向南","XSFXDM":"4","KKMC":"中天大道与和风路交口"},{"KKBH":"7205710020000","HPHM":"津E13890","JGSK":"2021-04-01 14:55:03.451","CDBH":"5","XSFX":"由北向南","XSFXDM":"4","KKMC":"动漫东路与文二路交口正向"},{"KKBH":"610256116","HPHM":"津RCD750","JGSK":"2021-04-01 14:55:03.639","CDBH":"11","XSFX":"由北向南","XSFXDM":"4","KKMC":"中天大道与和顺路交口"},{"KKBH":"610256115","HPHM":"冀BJ180C","JGSK":"2021-04-01 14:55:03.738","CDBH":"10","XSFX":"由北向南","XSFXDM":"4","KKMC":"中天大道与中生大道交口"},{"KKBH":"610286127","HPHM":"黑E7JS21","JGSK":"2021-04-01 14:55:03.873","CDBH":"2","XSFX":"由东向西","XSFXDM":"1","KKMC":"中津大道与和畅路交口"},{"KKBH":"7208810040000","HPHM":"津DC9776","JGSK":"2021-04-01 14:55:03.976","CDBH":"4","XSFX":"由西向东","XSFXDM":"2","KKMC":"海旭道与永盛路交口正向"},{"KKBH":"610251002","HPHM":"京K07256","JGSK":"2021-04-01 14:55:03.982","CDBH":"10","XSFX":"由北向南","XSFXDM":"4","KKMC":"中天大道与和睦路交口"},{"KKBH":"610266118","HPHM":"鲁DS890F","JGSK":"2021-04-01 14:55:04.002","CDBH":"2","XSFX":"由东向西","XSFXDM":"1","KKMC":"中生大道与和畅路交口"},{"KKBH":"610256111","HPHM":"津A09826D","JGSK":"2021-04-01 14:55:04.02","CDBH":"5","XSFX":"由南向北","XSFXDM":"3","KKMC":"中天大道与和惠路交口"},{"KKBH":"720891005000","HPHM":"津C55Z21","JGSK":"2021-04-01 14:55:04.02","CDBH":"3","XSFX":"由东向西","XSFXDM":"1","KKMC":"海博道与安明路交口"},{"KKBH":"720891003000","HPHM":"津J806HH","JGSK":"2021-04-01 14:55:04.025","CDBH":"2","XSFX":"由东向西","XSFXDM":"1","KKMC":"海博道与安正路交口"},{"KKBH":"720891003000","HPHM":"车牌","JGSK":"2021-04-01 14:55:04.045","CDBH":"6","XSFX":"由西向东","XSFXDM":"2","KKMC":"海博道与安正路交口"},{"KKBH":"720881002000","HPHM":"津C10E56","JGSK":"2021-04-01 14:55:04.049","CDBH":"6","XSFX":"由西向东","XSFXDM":"2","KKMC":"海旭道与安正路交口"},{"KKBH":"720891004000","HPHM":"津RJB569","JGSK":"2021-04-01 14:55:04.124","CDBH":"5","XSFX":"由西向东","XSFXDM":"2","KKMC":"海博道与安平路交口"},{"KKBH":"7208910050000","HPHM":"车牌","JGSK":"2021-04-01 14:55:04.128","CDBH":"8","XSFX":"由南向北","XSFXDM":"3","KKMC":"海博道与安明路交口正向"},{"KKBH":"610276125","HPHM":"津DWM921","JGSK":"2021-04-01 14:55:04.175","CDBH":"7","XSFX":"由北向南","XSFXDM":"4","KKMC":"中新大道与和顺路交口"},{"KKBH":"7205410040000","HPHM":"津K18513","JGSK":"2021-04-01 14:55:04.215","CDBH":"4","XSFX":"由西向东","XSFXDM":"2","KKMC":"动漫环路东与动漫中路交口正向"},{"KKBH":"720891003000","HPHM":"车牌","JGSK":"2021-04-01 14:55:04.284","CDBH":"5","XSFX":"由西向东","XSFXDM":"2","KKMC":"海博道与安正路交口"},{"KKBH":"610256116","HPHM":"吉AL9689","JGSK":"2021-04-01 14:55:04.313","CDBH":"8","XSFX":"由南向北","XSFXDM":"3","KKMC":"中天大道与和顺路交口"},{"KKBH":"720861003000","HPHM":"蒙DB386D","JGSK":"2021-04-01 14:55:04.349","CDBH":"2","XSFX":"由东向西","XSFXDM":"1","KKMC":"海晨道与安明路交口"},{"KKBH":"610391007","HPHM":"鲁NP58A5","JGSK":"2021-04-01 14:55:04.447","CDBH":"3","XSFX":"由东向西","XSFXDM":"1","KKMC":"和韵路与和风路交口"},{"KKBH":"610276125","HPHM":"津A2G177","JGSK":"2021-04-01 14:55:04.519","CDBH":"8","XSFX":"由北向南","XSFXDM":"4","KKMC":"中新大道与和顺路交口"},{"KKBH":"720891004000","HPHM":"车牌","JGSK":"2021-04-01 14:55:04.563","CDBH":"8","XSFX":"由南向北","XSFXDM":"3","KKMC":"海博道与安平路交口"},{"KKBH":"610276124","HPHM":"鲁V22365","JGSK":"2021-04-01 14:55:04.629","CDBH":"7","XSFX":"由南向北","XSFXDM":"3","KKMC":"中新大道与中生大道交口"},{"KKBH":"720891006000","HPHM":"津AP8189","JGSK":"2021-04-01 14:55:04.67","CDBH":"7","XSFX":"由西向东","XSFXDM":"2","KKMC":"海博道与永盛路交口"},{"KKBH":"610251002","HPHM":"津A11A98","JGSK":"2021-04-01 14:55:04.691","CDBH":"8","XSFX":"由南向北","XSFXDM":"3","KKMC":"中天大道与和睦路交口"},{"KKBH":"610256116","HPHM":"吉AL9689","JGSK":"2021-04-01 14:55:04.85","CDBH":"9","XSFX":"由南向北","XSFXDM":"3","KKMC":"中天大道与和顺路交口"},{"KKBH":"610271009","HPHM":"津C352Q9","JGSK":"2021-04-01 14:55:04.874","CDBH":"10","XSFX":"由北向南","XSFXDM":"4","KKMC":"中新大道与泰七路交口"},{"KKBH":"610276124","HPHM":"津A5G862","JGSK":"2021-04-01 14:55:04.996","CDBH":"8","XSFX":"由南向北","XSFXDM":"3","KKMC":"中新大道与中生大道交口"},{"KKBH":"610266118","HPHM":"津C23V63","JGSK":"2021-04-01 14:55:05.108","CDBH":"2","XSFX":"由东向西","XSFXDM":"1","KKMC":"中生大道与和畅路交口"},{"KKBH":"610276125","HPHM":"津N80157","JGSK":"2021-04-01 14:55:05.135","CDBH":"8","XSFX":"由北向南","XSFXDM":"4","KKMC":"中新大道与和顺路交口"},{"KKBH":"610256116","HPHM":"车牌","JGSK":"2021-04-01 14:55:05.217","CDBH":"12","XSFX":"由北向南","XSFXDM":"4","KKMC":"中天大道与和顺路交口"},{"KKBH":"711","HPHM":"津J0Q9G6","JGSK":"2021-04-01 14:55:05.556","CDBH":"5","XSFX":"由南向北","XSFXDM":"3","KKMC":"不礼让行人中新大道与和旭路交口"},{"KKBH":"7208810060000","HPHM":"津C72C67","JGSK":"2021-04-01 14:55:05.653","CDBH":"2","XSFX":"由西向东","XSFXDM":"2","KKMC":"海旭道与庄盛路交口正向"},{"KKBH":"610256113","HPHM":"津C9G649","JGSK":"2021-04-01 14:55:05.673","CDBH":"5","XSFX":"由南向北","XSFXDM":"3","KKMC":"中天大道与和风路交口"},{"KKBH":"7208910030000","HPHM":"车牌","JGSK":"2021-04-01 14:55:05.847","CDBH":"3","XSFX":"由东向西","XSFXDM":"1","KKMC":"海博道与安正路交口正向"},{"KKBH":"610391006","HPHM":"津C190H7","JGSK":"2021-04-01 14:55:05.87","CDBH":"1","XSFX":"由东向西","XSFXDM":"1","KKMC":"和韵路与和意路交口"},{"KKBH":"610401004","HPHM":"津B56006","JGSK":"2021-04-01 14:55:05.939","CDBH":"6","XSFX":"由西向东","XSFXDM":"2","KKMC":"和畅路与和风路交口"},{"KKBH":"610256116","HPHM":"津A8Q058","JGSK":"2021-04-01 14:55:06.066","CDBH":"7","XSFX":"由南向北","XSFXDM":"3","KKMC":"中天大道与和顺路交口"},{"KKBH":"720891004000","HPHM":"车牌","JGSK":"2021-04-01 14:55:06.082","CDBH":"9","XSFX":"由南向北","XSFXDM":"3","KKMC":"海博道与安平路交口"},{"KKBH":"720881002000","HPHM":"晋ME4580","JGSK":"2021-04-01 14:55:06.132","CDBH":"5","XSFX":"由西向东","XSFXDM":"2","KKMC":"海旭道与安正路交口"},{"KKBH":"7280310020000","HPHM":"津RDA512","JGSK":"2021-04-01 14:55:06.184","CDBH":"5","XSFX":"由南向北","XSFXDM":"3","KKMC":"动漫中路与文一路交口正向"},{"KKBH":"720571004000","HPHM":"津C69H97","JGSK":"2021-04-01 14:55:06.198","CDBH":"1","XSFX":"由东向西","XSFXDM":"1","KKMC":"动漫东路与动漫中路交口"},{"KKBH":"610256113","HPHM":"车牌","JGSK":"2021-04-01 14:55:06.256","CDBH":"8","XSFX":"由北向南","XSFXDM":"4","KKMC":"中天大道与和风路交口"},{"KKBH":"7208810020000","HPHM":"京N671W3","JGSK":"2021-04-01 14:55:06.522","CDBH":"5","XSFX":"由西向东","XSFXDM":"2","KKMC":"海旭道与安正路交口正向"},{"KKBH":"610401005","HPHM":"津HR0903","JGSK":"2021-04-01 14:55:06.585","CDBH":"5","XSFX":"由西向东","XSFXDM":"2","KKMC":"和畅路与和顺路交口"},{"KKBH":"610266117","HPHM":"津HFC029","JGSK":"2021-04-01 14:55:06.614","CDBH":"7","XSFX":"由南向北","XSFXDM":"3","KKMC":"中生大道与和韵路交口"},{"KKBH":"610256113","HPHM":"BA81183","JGSK":"2021-04-01 14:55:06.633","CDBH":"6","XSFX":"由南向北","XSFXDM":"3","KKMC":"中天大道与和风路交口"},{"KKBH":"610261004000","HPHM":"辽NHW559","JGSK":"2021-04-01 14:55:06.633","CDBH":"3","XSFX":"由南向北","XSFXDM":"3","KKMC":"中生大道与静湖西路（北侧）"},{"KKBH":"6102610040000","HPHM":"津NAS187","JGSK":"2021-04-01 14:55:06.76","CDBH":"2","XSFX":"由南向北","XSFXDM":"3","KKMC":"中生大道与静湖西路（北侧）正向"},{"KKBH":"7208910050000","HPHM":"津C67D22","JGSK":"2021-04-01 14:55:06.807","CDBH":"3","XSFX":"由东向西","XSFXDM":"1","KKMC":"海博道与安明路交口正向"},{"KKBH":"610271009","HPHM":"津C352Q9","JGSK":"2021-04-01 14:55:06.856","CDBH":"10","XSFX":"由北向南","XSFXDM":"4","KKMC":"中新大道与泰七路交口"},{"KKBH":"720881002000","HPHM":"冀ER190Z","JGSK":"2021-04-01 14:55:07.037","CDBH":"8","XSFX":"由西向东","XSFXDM":"2","KKMC":"海旭道与安正路交口"},{"KKBH":"610391007","HPHM":"津DUM826","JGSK":"2021-04-01 14:55:07.051","CDBH":"10","XSFX":"由北向南","XSFXDM":"4","KKMC":"和韵路与和风路交口"},{"KKBH":"7208810020000","HPHM":"津FQC615","JGSK":"2021-04-01 14:55:07.112","CDBH":"9","XSFX":"由南向北","XSFXDM":"3","KKMC":"海旭道与安正路交口正向"},{"KKBH":"610256112","HPHM":"京JBJ123","JGSK":"2021-04-01 14:55:07.17","CDBH":"11","XSFX":"由北向南","XSFXDM":"4","KKMC":"中天大道与中津大道交口"},{"KKBH":"7208610030000","HPHM":"津C6U897","JGSK":"2021-04-01 14:55:07.18","CDBH":"7","XSFX":"由南向北","XSFXDM":"3","KKMC":"海晨道与安明路交口正向"},{"KKBH":"610256113","HPHM":"津AS0798","JGSK":"2021-04-01 14:55:07.217","CDBH":"8","XSFX":"由北向南","XSFXDM":"4","KKMC":"中天大道与和风路交口"},{"KKBH":"610251002","HPHM":"津A11A98","JGSK":"2021-04-01 14:55:07.326","CDBH":"9","XSFX":"由南向北","XSFXDM":"3","KKMC":"中天大道与和睦路交口"},{"KKBH":"720891004000","HPHM":"车牌","JGSK":"2021-04-01 14:55:07.361","CDBH":"9","XSFX":"由南向北","XSFXDM":"3","KKMC":"海博道与安平路交口"},{"KKBH":"7208610030000","HPHM":"辽G6P952","JGSK":"2021-04-01 14:55:07.365","CDBH":"4","XSFX":"由西向东","XSFXDM":"2","KKMC":"海晨道与安明路交口正向"},{"KKBH":"610276125","HPHM":"津A3F020","JGSK":"2021-04-01 14:55:07.375","CDBH":"8","XSFX":"由北向南","XSFXDM":"4","KKMC":"中新大道与和顺路交口"},{"KKBH":"610251002","HPHM":"京K07256","JGSK":"2021-04-01 14:55:07.4","CDBH":"10","XSFX":"由北向南","XSFXDM":"4","KKMC":"中天大道与和睦路交口"},{"KKBH":"728031002000","HPHM":"晋LNF097","JGSK":"2021-04-01 14:55:07.466","CDBH":"6","XSFX":"由南向北","XSFXDM":"3","KKMC":"动漫中路与文一路交口"},{"KKBH":"610276126","HPHM":"津C028P8","JGSK":"2021-04-01 14:55:07.486","CDBH":"5","XSFX":"由南向北","XSFXDM":"3","KKMC":"中新大道与和意路交口"},{"KKBH":"7208810020000","HPHM":"津C5A326","JGSK":"2021-04-01 14:55:07.725","CDBH":"6","XSFX":"由西向东","XSFXDM":"2","KKMC":"海旭道与安正路交口正向"},{"KKBH":"720571002000","HPHM":"津E13890","JGSK":"2021-04-01 14:55:07.772","CDBH":"5","XSFX":"由北向南","XSFXDM":"4","KKMC":"动漫东路与文二路交口"},{"KKBH":"7208610020000","HPHM":"冀B0G8S6","JGSK":"2021-04-01 14:55:07.861","CDBH":"8","XSFX":"由南向北","XSFXDM":"3","KKMC":"海晨道与安正路交口正向"},{"KKBH":"720891004000","HPHM":"车牌","JGSK":"2021-04-01 14:55:07.873","CDBH":"4","XSFX":"由西向东","XSFXDM":"2","KKMC":"海博道与安平路交口"},{"KKBH":"610256115","HPHM":"津C62607","JGSK":"2021-04-01 14:55:07.94","CDBH":"10","XSFX":"由北向南","XSFXDM":"4","KKMC":"中天大道与中生大道交口"},{"KKBH":"720881004000","HPHM":"津DC9776","JGSK":"2021-04-01 14:55:07.994","CDBH":"9","XSFX":"由西向东","XSFXDM":"2","KKMC":"海旭道与永盛路交口"},{"KKBH":"610276124","HPHM":"津NCW799","JGSK":"2021-04-01 14:55:08.036","CDBH":"8","XSFX":"由南向北","XSFXDM":"3","KKMC":"中新大道与中生大道交口"},{"KKBH":"610391007","HPHM":"津RUY000","JGSK":"2021-04-01 14:55:08.126","CDBH":"3","XSFX":"由东向西","XSFXDM":"1","KKMC":"和韵路与和风路交口"},{"KKBH":"720891004000","HPHM":"车牌","JGSK":"2021-04-01 14:55:08.159","CDBH":"8","XSFX":"由南向北","XSFXDM":"3","KKMC":"海博道与安平路交口"},{"KKBH":"610256112","HPHM":"车牌","JGSK":"2021-04-01 14:55:08.239","CDBH":"10","XSFX":"由北向南","XSFXDM":"4","KKMC":"中天大道与中津大道交口"},{"KKBH":"610261003000","HPHM":"津RWN171","JGSK":"2021-04-01 14:55:08.569","CDBH":"17","XSFX":"由北向南","XSFXDM":"4","KKMC":"中生大道与静湖南路交口"},{"KKBH":"610276124","HPHM":"鲁MKC333","JGSK":"2021-04-01 14:55:08.612","CDBH":"7","XSFX":"由南向北","XSFXDM":"3","KKMC":"中新大道与中生大道交口"},{"KKBH":"610256114","HPHM":"黑A2JN31","JGSK":"2021-04-01 14:55:08.775","CDBH":"6","XSFX":"由南向北","XSFXDM":"3","KKMC":"中天大道与和旭路交口"},{"KKBH":"711","HPHM":"晋FCM656","JGSK":"2021-04-01 14:55:08.888","CDBH":"2","XSFX":"由东向西","XSFXDM":"1","KKMC":"不礼让行人中新大道与和旭路交口"},{"KKBH":"6071310030000","HPHM":"津A6T502","JGSK":"2021-04-01 14:55:08.915","CDBH":"2","XSFX":"由东向西","XSFXDM":"1","KKMC":"中央大道与海旭道交口正向"},{"KKBH":"7208810020000","HPHM":"津DKF222","JGSK":"2021-04-01 14:55:08.96","CDBH":"3","XSFX":"由东向西","XSFXDM":"1","KKMC":"海旭道与安正路交口正向"},{"KKBH":"610266117","HPHM":"晋BNC271","JGSK":"2021-04-01 14:55:09.004","CDBH":"7","XSFX":"由南向北","XSFXDM":"3","KKMC":"中生大道与和韵路交口"},{"KKBH":"610401005","HPHM":"津DY6562","JGSK":"2021-04-01 14:55:09.126","CDBH":"5","XSFX":"由西向东","XSFXDM":"2","KKMC":"和畅路与和顺路交口"},{"KKBH":"610276124","HPHM":"鲁V22365","JGSK":"2021-04-01 14:55:09.311","CDBH":"7","XSFX":"由南向北","XSFXDM":"3","KKMC":"中新大道与中生大道交口"},{"KKBH":"7280310020000","HPHM":"津RKB027","JGSK":"2021-04-01 14:55:09.372","CDBH":"6","XSFX":"由南向北","XSFXDM":"3","KKMC":"动漫中路与文一路交口正向"},{"KKBH":"7208810020000","HPHM":"津RAV979","JGSK":"2021-04-01 14:55:09.372","CDBH":"10","XSFX":"由南向北","XSFXDM":"3","KKMC":"海旭道与安正路交口正向"},{"KKBH":"610256114","HPHM":"津K55623","JGSK":"2021-04-01 14:55:09.404","CDBH":"7","XSFX":"由北向南","XSFXDM":"4","KKMC":"中天大道与和旭路交口"},{"KKBH":"7208910050000","HPHM":"津MB0875","JGSK":"2021-04-01 14:55:09.541","CDBH":"1","XSFX":"由东向西","XSFXDM":"1","KKMC":"海博道与安明路交口正向"},{"KKBH":"610266118","HPHM":"津C23V63","JGSK":"2021-04-01 14:55:09.674","CDBH":"3","XSFX":"由东向西","XSFXDM":"1","KKMC":"中生大道与和畅路交口"},{"KKBH":"6102610030000","HPHM":"津GDZ858","JGSK":"2021-04-01 14:55:09.691","CDBH":"8","XSFX":"由北向南","XSFXDM":"4","KKMC":"中生大道与静湖南路交口正向"},{"KKBH":"610256113","HPHM":"沪C4WJ93","JGSK":"2021-04-01 14:55:09.945","CDBH":"4","XSFX":"由南向北","XSFXDM":"3","KKMC":"中天大道与和风路交口"},{"KKBH":"610256116","HPHM":"津GBM078","JGSK":"2021-04-01 14:55:10.169","CDBH":"11","XSFX":"由北向南","XSFXDM":"4","KKMC":"中天大道与和顺路交口"},{"KKBH":"610276125","HPHM":"津A2G177","JGSK":"2021-04-01 14:55:10.249","CDBH":"8","XSFX":"由北向南","XSFXDM":"4","KKMC":"中新大道与和顺路交口"},{"KKBH":"720881005000","HPHM":"津NKK906","JGSK":"2021-04-01 14:55:10.252","CDBH":"4","XSFX":"由西向东","XSFXDM":"2","KKMC":"海旭道与明盛路交口"},{"KKBH":"720881006000","HPHM":"津C72C67","JGSK":"2021-04-01 14:55:10.344","CDBH":"2","XSFX":"由西向东","XSFXDM":"2","KKMC":"海旭道与庄盛路交口"},{"KKBH":"7280310030000","HPHM":"车牌","JGSK":"2021-04-01 14:55:10.375","CDBH":"2","XSFX":"由东向西","XSFXDM":"1","KKMC":"动漫中路与文二路交口正向"},{"KKBH":"610261004000","HPHM":"津NAS187","JGSK":"2021-04-01 14:55:10.713","CDBH":"2","XSFX":"由南向北","XSFXDM":"3","KKMC":"中生大道与静湖西路（北侧）"},{"KKBH":"7280310060000","HPHM":"津AU5595","JGSK":"2021-04-01 14:55:10.834","CDBH":"3","XSFX":"由西向东","XSFXDM":"2","KKMC":"动漫中路与文三路交口正向"},{"KKBH":"7208810020000","HPHM":"津CBG667","JGSK":"2021-04-01 14:55:10.959","CDBH":"5","XSFX":"由西向东","XSFXDM":"2","KKMC":"海旭道与安正路交口正向"},{"KKBH":"610286127","HPHM":"云MK9C07","JGSK":"2021-04-01 14:55:10.979","CDBH":"4","XSFX":"由西向东","XSFXDM":"2","KKMC":"中津大道与和畅路交口"},{"KKBH":"7208810070000","HPHM":"津RLT516","JGSK":"2021-04-01 14:55:11.229","CDBH":"4","XSFX":"由西向东","XSFXDM":"2","KKMC":"海旭道与弘通路交口正向"},{"KKBH":"720891005000","HPHM":"辽B2AB27","JGSK":"2021-04-01 14:55:11.233","CDBH":"8","XSFX":"由南向北","XSFXDM":"3","KKMC":"海博道与安明路交口"},{"KKBH":"720881002000","HPHM":"津FQC615","JGSK":"2021-04-01 14:55:11.246","CDBH":"9","XSFX":"由南向北","XSFXDM":"3","KKMC":"海旭道与安正路交口"},{"KKBH":"610286127","HPHM":"黑E7JS21","JGSK":"2021-04-01 14:55:11.405","CDBH":"3","XSFX":"由东向西","XSFXDM":"1","KKMC":"中津大道与和畅路交口"},{"KKBH":"610256116","HPHM":"津A8Q058","JGSK":"2021-04-01 14:55:11.649","CDBH":"7","XSFX":"由南向北","XSFXDM":"3","KKMC":"中天大道与和顺路交口"},{"KKBH":"7400110020000","HPHM":"冀BQ613S","JGSK":"2021-04-01 14:55:11.752","CDBH":"1","XSFX":"由东向西","XSFXDM":"1","KKMC":"静湖南路与华一路交口正向"},{"KKBH":"7208910030000","HPHM":"车牌","JGSK":"2021-04-01 14:55:11.863","CDBH":"1","XSFX":"由东向西","XSFXDM":"1","KKMC":"海博道与安正路交口正向"},{"KKBH":"7208910050000","HPHM":"津JJL511","JGSK":"2021-04-01 14:55:11.883","CDBH":"3","XSFX":"由东向西","XSFXDM":"1","KKMC":"海博道与安明路交口正向"},{"KKBH":"6071310030000","HPHM":"冀B3NW91","JGSK":"2021-04-01 14:55:11.983","CDBH":"3","XSFX":"由东向西","XSFXDM":"1","KKMC":"中央大道与海旭道交口正向"},{"KKBH":"610256114","HPHM":"津C05578","JGSK":"2021-04-01 14:55:11.991","CDBH":"5","XSFX":"由南向北","XSFXDM":"3","KKMC":"中天大道与和旭路交口"},{"KKBH":"610391007","HPHM":"津C0L785","JGSK":"2021-04-01 14:55:12.052","CDBH":"11","XSFX":"由北向南","XSFXDM":"4","KKMC":"和韵路与和风路交口"},{"KKBH":"610256112","HPHM":"辽A6F6F0","JGSK":"2021-04-01 14:55:12.327","CDBH":"5","XSFX":"由西向东","XSFXDM":"2","KKMC":"中天大道与中津大道交口"},{"KKBH":"720861003000","HPHM":"辽G6P952","JGSK":"2021-04-01 14:55:12.343","CDBH":"4","XSFX":"由西向东","XSFXDM":"2","KKMC":"海晨道与安明路交口"},{"KKBH":"610256115","HPHM":"吉AM19G8","JGSK":"2021-04-01 14:55:12.77","CDBH":"10","XSFX":"由北向南","XSFXDM":"4","KKMC":"中天大道与中生大道交口"},{"KKBH":"7205410020000","HPHM":"车牌","JGSK":"2021-04-01 14:55:12.855","CDBH":"1","XSFX":"由东向西","XSFXDM":"1","KKMC":"动漫环路西与动漫中路交口正向"},{"KKBH":"610266118","HPHM":"鲁R9J66Q","JGSK":"2021-04-01 14:55:12.938","CDBH":"3","XSFX":"由东向西","XSFXDM":"1","KKMC":"中生大道与和畅路交口"},{"KKBH":"610286127","HPHM":"冀TQ5885","JGSK":"2021-04-01 14:55:12.941","CDBH":"4","XSFX":"由西向东","XSFXDM":"2","KKMC":"中津大道与和畅路交口"},{"KKBH":"610266117","HPHM":"津HFC029","JGSK":"2021-04-01 14:55:13.053","CDBH":"8","XSFX":"由南向北","XSFXDM":"3","KKMC":"中生大道与和韵路交口"},{"KKBH":"7280310020000","HPHM":"车牌","JGSK":"2021-04-01 14:55:13.108","CDBH":"4","XSFX":"由西向东","XSFXDM":"2","KKMC":"动漫中路与文一路交口正向"},{"KKBH":"7208910030000","HPHM":"车牌","JGSK":"2021-04-01 14:55:13.125","CDBH":"10","XSFX":"由北向南","XSFXDM":"4","KKMC":"海博道与安正路交口正向"},{"KKBH":"610256112","HPHM":"苏EN659D","JGSK":"2021-04-01 14:55:13.153","CDBH":"11","XSFX":"由北向南","XSFXDM":"4","KKMC":"中天大道与中津大道交口"},{"KKBH":"610286127","HPHM":"吉A30V66","JGSK":"2021-04-01 14:55:13.196","CDBH":"6","XSFX":"由西向东","XSFXDM":"2","KKMC":"中津大道与和畅路交口"},{"KKBH":"7208910050000","HPHM":"津HLR156","JGSK":"2021-04-01 14:55:13.28","CDBH":"2","XSFX":"由东向西","XSFXDM":"1","KKMC":"海博道与安明路交口正向"},{"KKBH":"720861002000","HPHM":"冀B0G8S6","JGSK":"2021-04-01 14:55:13.293","CDBH":"8","XSFX":"由南向北","XSFXDM":"3","KKMC":"海晨道与安正路交口"},{"KKBH":"610256114","HPHM":"津K55623","JGSK":"2021-04-01 14:55:13.319","CDBH":"7","XSFX":"由北向南","XSFXDM":"4","KKMC":"中天大道与和旭路交口"},{"KKBH":"610256114","HPHM":"津NFC680","JGSK":"2021-04-01 14:55:13.324","CDBH":"8","XSFX":"由北向南","XSFXDM":"4","KKMC":"中天大道与和旭路交口"},{"KKBH":"610256116","HPHM":"津AF08033","JGSK":"2021-04-01 14:55:13.327","CDBH":"7","XSFX":"由南向北","XSFXDM":"3","KKMC":"中天大道与和顺路交口"},{"KKBH":"720891005000","HPHM":"津C67D22","JGSK":"2021-04-01 14:55:13.372","CDBH":"3","XSFX":"由东向西","XSFXDM":"1","KKMC":"海博道与安明路交口"},{"KKBH":"610256116","HPHM":"津HR2819","JGSK":"2021-04-01 14:55:13.434","CDBH":"11","XSFX":"由北向南","XSFXDM":"4","KKMC":"中天大道与和顺路交口"},{"KKBH":"7208910050000","HPHM":"津DVS559","JGSK":"2021-04-01 14:55:13.474","CDBH":"6","XSFX":"由西向东","XSFXDM":"2","KKMC":"海博道与安明路交口正向"},{"KKBH":"610401005","HPHM":"津HR0903","JGSK":"2021-04-01 14:55:13.6","CDBH":"6","XSFX":"由西向东","XSFXDM":"2","KKMC":"和畅路与和顺路交口"},{"KKBH":"610286127","HPHM":"津C85J95","JGSK":"2021-04-01 14:55:13.621","CDBH":"3","XSFX":"由东向西","XSFXDM":"1","KKMC":"中津大道与和畅路交口"},{"KKBH":"610276124","HPHM":"鲁MKC333","JGSK":"2021-04-01 14:55:13.631","CDBH":"7","XSFX":"由南向北","XSFXDM":"3","KKMC":"中新大道与中生大道交口"},{"KKBH":"610256116","HPHM":"津GBM078","JGSK":"2021-04-01 14:55:13.698","CDBH":"12","XSFX":"由北向南","XSFXDM":"4","KKMC":"中天大道与和顺路交口"},{"KKBH":"7280310060000","HPHM":"津C969F1","JGSK":"2021-04-01 14:55:13.781","CDBH":"6","XSFX":"由南向北","XSFXDM":"3","KKMC":"动漫中路与文三路交口正向"},{"KKBH":"610256112","HPHM":"津E29069","JGSK":"2021-04-01 14:55:13.904","CDBH":"11","XSFX":"由北向南","XSFXDM":"4","KKMC":"中天大道与中津大道交口"},{"KKBH":"610276124","HPHM":"津ML8135","JGSK":"2021-04-01 14:55:13.955","CDBH":"8","XSFX":"由南向北","XSFXDM":"3","KKMC":"中新大道与中生大道交口"},{"KKBH":"6102610030000","HPHM":"冀B6B7L8","JGSK":"2021-04-01 14:55:13.974","CDBH":"1","XSFX":"由东向西","XSFXDM":"1","KKMC":"中生大道与静湖南路交口正向"},{"KKBH":"728031002000","HPHM":"津RDA512","JGSK":"2021-04-01 14:55:14.181","CDBH":"5","XSFX":"由南向北","XSFXDM":"3","KKMC":"动漫中路与文一路交口"},{"KKBH":"610251002","HPHM":"冀JP639H","JGSK":"2021-04-01 14:55:14.222","CDBH":"10","XSFX":"由北向南","XSFXDM":"4","KKMC":"中天大道与和睦路交口"},{"KKBH":"7208710020000","HPHM":"冀ER190Z","JGSK":"2021-04-01 14:55:14.29","CDBH":"9","XSFX":"由北向南","XSFXDM":"4","KKMC":"安正路与芳菲路交口正向"},{"KKBH":"610256112","HPHM":"京JBJ123","JGSK":"2021-04-01 14:55:14.383","CDBH":"12","XSFX":"由北向南","XSFXDM":"4","KKMC":"中天大道与中津大道交口"},{"KKBH":"610256113","HPHM":"沪C4WJ93","JGSK":"2021-04-01 14:55:14.386","CDBH":"4","XSFX":"由南向北","XSFXDM":"3","KKMC":"中天大道与和风路交口"},{"KKBH":"610286127","HPHM":"吉A3ZE76","JGSK":"2021-04-01 14:55:14.412","CDBH":"4","XSFX":"由西向东","XSFXDM":"2","KKMC":"中津大道与和畅路交口"},{"KKBH":"7208910080000","HPHM":"津ADA9775","JGSK":"2021-04-01 14:55:14.547","CDBH":"5","XSFX":"由西向东","XSFXDM":"2","KKMC":"海博道与荣盛路交口正向"},{"KKBH":"720571004000","HPHM":"津MLY897","JGSK":"2021-04-01 14:55:14.631","CDBH":"2","XSFX":"由东向西","XSFXDM":"1","KKMC":"动漫东路与动漫中路交口"},{"KKBH":"6102610050000","HPHM":"车牌","JGSK":"2021-04-01 14:55:14.65","CDBH":"1","XSFX":"由东向西","XSFXDM":"1","KKMC":"中生大道与静湖西路（南侧）正向"},{"KKBH":"610276126","HPHM":"冀A803NG","JGSK":"2021-04-01 14:55:14.65","CDBH":"1","XSFX":"由东向西","XSFXDM":"1","KKMC":"中新大道与和意路交口"},{"KKBH":"6071310030000","HPHM":"津DRW855","JGSK":"2021-04-01 14:55:14.673","CDBH":"2","XSFX":"由东向西","XSFXDM":"1","KKMC":"中央大道与海旭道交口正向"},{"KKBH":"720881002000","HPHM":"津RAV979","JGSK":"2021-04-01 14:55:14.767","CDBH":"10","XSFX":"由南向北","XSFXDM":"3","KKMC":"海旭道与安正路交口"},{"KKBH":"610256116","HPHM":"冀HX5167","JGSK":"2021-04-01 14:55:14.992","CDBH":"8","XSFX":"由南向北","XSFXDM":"3","KKMC":"中天大道与和顺路交口"},{"KKBH":"610256113","HPHM":"车牌","JGSK":"2021-04-01 14:55:15.011","CDBH":"2","XSFX":"由西向东","XSFXDM":"2","KKMC":"中天大道与和风路交口"},{"KKBH":"7208610030000","HPHM":"津RM0661","JGSK":"2021-04-01 14:55:15.091","CDBH":"4","XSFX":"由西向东","XSFXDM":"2","KKMC":"海晨道与安明路交口正向"},{"KKBH":"610271009","HPHM":"鲁G005PE","JGSK":"2021-04-01 14:55:15.234","CDBH":"8","XSFX":"由南向北","XSFXDM":"3","KKMC":"中新大道与泰七路交口"},{"KKBH":"7280310020000","HPHM":"津C69H97","JGSK":"2021-04-01 14:55:15.354","CDBH":"5","XSFX":"由南向北","XSFXDM":"3","KKMC":"动漫中路与文一路交口正向"},{"KKBH":"610286127","HPHM":"皖SX9346","JGSK":"2021-04-01 14:55:15.539","CDBH":"6","XSFX":"由西向东","XSFXDM":"2","KKMC":"中津大道与和畅路交口"},{"KKBH":"610401004","HPHM":"冀B1K52Z","JGSK":"2021-04-01 14:55:15.722","CDBH":"11","XSFX":"由北向南","XSFXDM":"4","KKMC":"和畅路与和风路交口"},{"KKBH":"7208910040000","HPHM":"车牌","JGSK":"2021-04-01 14:55:15.761","CDBH":"5","XSFX":"由西向东","XSFXDM":"2","KKMC":"海博道与安平路交口正向"},{"KKBH":"720881007000","HPHM":"津RLT516","JGSK":"2021-04-01 14:55:15.925","CDBH":"4","XSFX":"由西向东","XSFXDM":"2","KKMC":"海旭道与弘通路交口"},{"KKBH":"610266118","HPHM":"津ADK2268","JGSK":"2021-04-01 14:55:15.945","CDBH":"5","XSFX":"由西向东","XSFXDM":"2","KKMC":"中生大道与和畅路交口"},{"KKBH":"7208810020000","HPHM":"车牌","JGSK":"2021-04-01 14:55:15.968","CDBH":"7","XSFX":"由西向东","XSFXDM":"2","KKMC":"海旭道与安正路交口正向"},{"KKBH":"6102661220000","HPHM":"津ADF7658","JGSK":"2021-04-01 14:55:16.051","CDBH":"2","XSFX":"由西向东","XSFXDM":"2","KKMC":"生态城中生大道故道河一桥西向东上桥处正向"},{"KKBH":"610391007","HPHM":"津C0L785","JGSK":"2021-04-01 14:55:16.085","CDBH":"12","XSFX":"由北向南","XSFXDM":"4","KKMC":"和韵路与和风路交口"},{"KKBH":"711","HPHM":"津A02N26","JGSK":"2021-04-01 14:55:16.162","CDBH":"2","XSFX":"由东向西","XSFXDM":"1","KKMC":"不礼让行人中新大道与和旭路交口"},{"KKBH":"610286127","HPHM":"津MK9807","JGSK":"2021-04-01 14:55:16.248","CDBH":"5","XSFX":"由西向东","XSFXDM":"2","KKMC":"中津大道与和畅路交口"},{"KKBH":"610256112","HPHM":"津C62G16","JGSK":"2021-04-01 14:55:16.267","CDBH":"11","XSFX":"由北向南","XSFXDM":"4","KKMC":"中天大道与中津大道交口"},{"KKBH":"720881002000","HPHM":"津DKF222","JGSK":"2021-04-01 14:55:16.358","CDBH":"3","XSFX":"由东向西","XSFXDM":"1","KKMC":"海旭道与安正路交口"},{"KKBH":"610276124","HPHM":"冀B7T7G1","JGSK":"2021-04-01 14:55:16.462","CDBH":"5","XSFX":"由西向东","XSFXDM":"2","KKMC":"中新大道与中生大道交口"},{"KKBH":"720881002000","HPHM":"冀BZ4163","JGSK":"2021-04-01 14:55:16.468","CDBH":"7","XSFX":"由西向东","XSFXDM":"2","KKMC":"海旭道与安正路交口"},{"KKBH":"610326142000","HPHM":"AC66228","JGSK":"2021-04-01 14:55:16.483","CDBH":"5","XSFX":"由西向东","XSFXDM":"2","KKMC":"中成大道与泰七路交口"},{"KKBH":"610256116","HPHM":"津HR2819","JGSK":"2021-04-01 14:55:16.578","CDBH":"12","XSFX":"由北向南","XSFXDM":"4","KKMC":"中天大道与和顺路交口"},{"KKBH":"610256116","HPHM":"津AF08033","JGSK":"2021-04-01 14:55:16.769","CDBH":"8","XSFX":"由南向北","XSFXDM":"3","KKMC":"中天大道与和顺路交口"},{"KKBH":"7208910080000","HPHM":"鲁A0R5S7","JGSK":"2021-04-01 14:55:16.784","CDBH":"13","XSFX":"由北向南","XSFXDM":"4","KKMC":"海博道与荣盛路交口正向"},{"KKBH":"728031002000","HPHM":"津RKB027","JGSK":"2021-04-01 14:55:16.819","CDBH":"6","XSFX":"由南向北","XSFXDM":"3","KKMC":"动漫中路与文一路交口"},{"KKBH":"720891005000","HPHM":"津MB0875","JGSK":"2021-04-01 14:55:16.827","CDBH":"1","XSFX":"由东向西","XSFXDM":"1","KKMC":"海博道与安明路交口"},{"KKBH":"610251002","HPHM":"冀JP639H","JGSK":"2021-04-01 14:55:16.914","CDBH":"11","XSFX":"由北向南","XSFXDM":"4","KKMC":"中天大道与和睦路交口"},{"KKBH":"610256115","HPHM":"冀BJ180C","JGSK":"2021-04-01 14:55:16.969","CDBH":"10","XSFX":"由北向南","XSFXDM":"4","KKMC":"中天大道与中生大道交口"},{"KKBH":"610266118","HPHM":"车牌","JGSK":"2021-04-01 14:55:17.275","CDBH":"11","XSFX":"由北向南","XSFXDM":"4","KKMC":"中生大道与和畅路交口"},{"KKBH":"610286127","HPHM":"津MAA907","JGSK":"2021-04-01 14:55:17.305","CDBH":"6","XSFX":"由西向东","XSFXDM":"2","KKMC":"中津大道与和畅路交口"},{"KKBH":"610256115","HPHM":"京N9F621","JGSK":"2021-04-01 14:55:17.306","CDBH":"2","XSFX":"由东向西","XSFXDM":"1","KKMC":"中天大道与中生大道交口"},{"KKBH":"610271010","HPHM":"津LBD758","JGSK":"2021-04-01 14:55:17.578","CDBH":"8","XSFX":"由北向南","XSFXDM":"4","KKMC":"中新大道与华五路交口"},{"KKBH":"610276124","HPHM":"津ML8135","JGSK":"2021-04-01 14:55:17.705","CDBH":"8","XSFX":"由南向北","XSFXDM":"3","KKMC":"中新大道与中生大道交口"},{"KKBH":"610271009","HPHM":"津AHN264","JGSK":"2021-04-01 14:55:17.724","CDBH":"4","XSFX":"由西向东","XSFXDM":"2","KKMC":"中新大道与泰七路交口"},{"KKBH":"720891004000","HPHM":"车牌","JGSK":"2021-04-01 14:55:17.833","CDBH":"8","XSFX":"由南向北","XSFXDM":"3","KKMC":"海博道与安平路交口"},{"KKBH":"610391007","HPHM":"津KTH206","JGSK":"2021-04-01 14:55:17.84","CDBH":"2","XSFX":"由东向西","XSFXDM":"1","KKMC":"和韵路与和风路交口"},{"KKBH":"720891004000","HPHM":"车牌","JGSK":"2021-04-01 14:55:17.95","CDBH":"4","XSFX":"由西向东","XSFXDM":"2","KKMC":"海博道与安平路交口"},{"KKBH":"740011002000","HPHM":"冀BQ613S","JGSK":"2021-04-01 14:55:18.088","CDBH":"9","XSFX":"由东向西","XSFXDM":"1","KKMC":"静湖南路与华一路交口"},{"KKBH":"610256112","HPHM":"豫Q7S886","JGSK":"2021-04-01 14:55:18.273","CDBH":"2","XSFX":"由东向西","XSFXDM":"1","KKMC":"中天大道与中津大道交口"},{"KKBH":"610256116","HPHM":"鲁NQZ075","JGSK":"2021-04-01 14:55:18.296","CDBH":"11","XSFX":"由北向南","XSFXDM":"4","KKMC":"中天大道与和顺路交口"},{"KKBH":"610256114","HPHM":"津NFC680","JGSK":"2021-04-01 14:55:18.359","CDBH":"8","XSFX":"由北向南","XSFXDM":"4","KKMC":"中天大道与和旭路交口"},{"KKBH":"610256116","HPHM":"冀HX5167","JGSK":"2021-04-01 14:55:18.443","CDBH":"9","XSFX":"由南向北","XSFXDM":"3","KKMC":"中天大道与和顺路交口"},{"KKBH":"728031006000","HPHM":"津C969F1","JGSK":"2021-04-01 14:55:18.482","CDBH":"6","XSFX":"由南向北","XSFXDM":"3","KKMC":"动漫中路与文三路交口"},{"KKBH":"610401004","HPHM":"车牌","JGSK":"2021-04-01 14:55:18.51","CDBH":"5","XSFX":"由西向东","XSFXDM":"2","KKMC":"和畅路与和风路交口"},{"KKBH":"720891005000","HPHM":"津DVS559","JGSK":"2021-04-01 14:55:18.517","CDBH":"6","XSFX":"由西向东","XSFXDM":"2","KKMC":"海博道与安明路交口"},{"KKBH":"610256114","HPHM":"津C05578","JGSK":"2021-04-01 14:55:18.61","CDBH":"5","XSFX":"由南向北","XSFXDM":"3","KKMC":"中天大道与和旭路交口"},{"KKBH":"7400110020000","HPHM":"鄂K07720","JGSK":"2021-04-01 14:55:18.614","CDBH":"6","XSFX":"由北向南","XSFXDM":"4","KKMC":"静湖南路与华一路交口正向"},{"KKBH":"720811002000","HPHM":"津LK1311","JGSK":"2021-04-01 14:55:18.681","CDBH":"4","XSFX":"由南向北","XSFXDM":"3","KKMC":"动漫南路与文一路交口"},{"KKBH":"7208910030000","HPHM":"津RJB569","JGSK":"2021-04-01 14:55:18.689","CDBH":"4","XSFX":"由西向东","XSFXDM":"2","KKMC":"海博道与安正路交口正向"},{"KKBH":"610271009","HPHM":"津RP5370","JGSK":"2021-04-01 14:55:18.931","CDBH":"7","XSFX":"由南向北","XSFXDM":"3","KKMC":"中新大道与泰七路交口"},{"KKBH":"720871002000","HPHM":"冀ER190Z","JGSK":"2021-04-01 14:55:18.99","CDBH":"9","XSFX":"由北向南","XSFXDM":"4","KKMC":"安正路与芳菲路交口"},{"KKBH":"7208210030000","HPHM":"津RZB322","JGSK":"2021-04-01 14:55:19.014","CDBH":"4","XSFX":"由南向北","XSFXDM":"3","KKMC":"动漫西路与动漫南路交口正向"},{"KKBH":"610276125","HPHM":"津JF1565","JGSK":"2021-04-01 14:55:19.205","CDBH":"5","XSFX":"由南向北","XSFXDM":"3","KKMC":"中新大道与和顺路交口"},{"KKBH":"610271009","HPHM":"鲁G005PE","JGSK":"2021-04-01 14:55:19.36","CDBH":"8","XSFX":"由南向北","XSFXDM":"3","KKMC":"中新大道与泰七路交口"},{"KKBH":"720891004000","HPHM":"豫GH2N19","JGSK":"2021-04-01 14:55:19.387","CDBH":"5","XSFX":"由西向东","XSFXDM":"2","KKMC":"海博道与安平路交口"},{"KKBH":"610271008","HPHM":"车牌","JGSK":"2021-04-01 14:55:19.414","CDBH":"2","XSFX":"由南向北","XSFXDM":"3","KKMC":"中新大道与航母主题公园支路交口"},{"KKBH":"720891003000","HPHM":"车牌","JGSK":"2021-04-01 14:55:19.439","CDBH":"3","XSFX":"由东向西","XSFXDM":"1","KKMC":"海博道与安正路交口"},{"KKBH":"610256116","HPHM":"津C798H1","JGSK":"2021-04-01 14:55:19.443","CDBH":"7","XSFX":"由南向北","XSFXDM":"3","KKMC":"中天大道与和顺路交口"},{"KKBH":"610276126","HPHM":"津C028P8","JGSK":"2021-04-01 14:55:19.523","CDBH":"5","XSFX":"由南向北","XSFXDM":"3","KKMC":"中新大道与和意路交口"},{"KKBH":"7208810070000","HPHM":"陕A87R5Q","JGSK":"2021-04-01 14:55:19.663","CDBH":"4","XSFX":"由西向东","XSFXDM":"2","KKMC":"海旭道与弘通路交口正向"},{"KKBH":"610286127","HPHM":"津ANF112","JGSK":"2021-04-01 14:55:19.685","CDBH":"2","XSFX":"由东向西","XSFXDM":"1","KKMC":"中津大道与和畅路交口"},{"KKBH":"610256115","HPHM":"吉AM19G8","JGSK":"2021-04-01 14:55:19.769","CDBH":"10","XSFX":"由北向南","XSFXDM":"4","KKMC":"中天大道与中生大道交口"},{"KKBH":"610251001","HPHM":"津A09881D","JGSK":"2021-04-01 14:55:19.838","CDBH":"9","XSFX":"由北向南","XSFXDM":"4","KKMC":"中天大道与和畅路交口"},{"KKBH":"610391006","HPHM":"津KWZ002","JGSK":"2021-04-01 14:55:19.868","CDBH":"1","XSFX":"由东向西","XSFXDM":"1","KKMC":"和韵路与和意路交口"},{"KKBH":"720891005000","HPHM":"津HLR156","JGSK":"2021-04-01 14:55:19.94","CDBH":"2","XSFX":"由东向西","XSFXDM":"1","KKMC":"海博道与安明路交口"},{"KKBH":"720891008000","HPHM":"津ADA9775","JGSK":"2021-04-01 14:55:20.024","CDBH":"5","XSFX":"由西向东","XSFXDM":"2","KKMC":"海博道与荣盛路交口"},{"KKBH":"610256116","HPHM":"津LAL811","JGSK":"2021-04-01 14:55:20.05","CDBH":"11","XSFX":"由北向南","XSFXDM":"4","KKMC":"中天大道与和顺路交口"},{"KKBH":"610266118","HPHM":"吉A8HA51","JGSK":"2021-04-01 14:55:20.094","CDBH":"5","XSFX":"由西向东","XSFXDM":"2","KKMC":"中生大道与和畅路交口"},{"KKBH":"610286127","HPHM":"蒙A142TJ","JGSK":"2021-04-01 14:55:20.099","CDBH":"5","XSFX":"由西向东","XSFXDM":"2","KKMC":"中津大道与和畅路交口"},{"KKBH":"610276126","HPHM":"津C60T02","JGSK":"2021-04-01 14:55:20.22","CDBH":"5","XSFX":"由南向北","XSFXDM":"3","KKMC":"中新大道与和意路交口"},{"KKBH":"720541002000","HPHM":"车牌","JGSK":"2021-04-01 14:55:20.309","CDBH":"1","XSFX":"由东向西","XSFXDM":"1","KKMC":"动漫环路西与动漫中路交口"},{"KKBH":"610261003000","HPHM":"冀B6B7L8","JGSK":"2021-04-01 14:55:20.35","CDBH":"10","XSFX":"由东向西","XSFXDM":"1","KKMC":"中生大道与静湖南路交口"},{"KKBH":"610276126","HPHM":"冀A803NG","JGSK":"2021-04-01 14:55:20.382","CDBH":"1","XSFX":"由东向西","XSFXDM":"1","KKMC":"中新大道与和意路交口"},{"KKBH":"610266118","HPHM":"津ADQ1319","JGSK":"2021-04-01 14:55:20.457","CDBH":"3","XSFX":"由东向西","XSFXDM":"1","KKMC":"中生大道与和畅路交口"},{"KKBH":"7208610030000","HPHM":"津RSK485","JGSK":"2021-04-01 14:55:20.497","CDBH":"4","XSFX":"由西向东","XSFXDM":"2","KKMC":"海晨道与安明路交口正向"},{"KKBH":"7208810040000","HPHM":"冀J32576","JGSK":"2021-04-01 14:55:20.586","CDBH":"5","XSFX":"由西向东","XSFXDM":"2","KKMC":"海旭道与永盛路交口正向"},{"KKBH":"610266117","HPHM":"冀B7G2A2","JGSK":"2021-04-01 14:55:20.666","CDBH":"7","XSFX":"由南向北","XSFXDM":"3","KKMC":"中生大道与和韵路交口"},{"KKBH":"720891003000","HPHM":"车牌","JGSK":"2021-04-01 14:55:20.798","CDBH":"1","XSFX":"由东向西","XSFXDM":"1","KKMC":"海博道与安正路交口"},{"KKBH":"610256113","HPHM":"车牌","JGSK":"2021-04-01 14:55:20.901","CDBH":"2","XSFX":"由西向东","XSFXDM":"2","KKMC":"中天大道与和风路交口"},{"KKBH":"610256113","HPHM":"津B2Y032","JGSK":"2021-04-01 14:55:20.924","CDBH":"2","XSFX":"由西向东","XSFXDM":"2","KKMC":"中天大道与和风路交口"},{"KKBH":"610256115","HPHM":"晋BNX276","JGSK":"2021-04-01 14:55:20.925","CDBH":"10","XSFX":"由北向南","XSFXDM":"4","KKMC":"中天大道与中生大道交口"},{"KKBH":"610271009","HPHM":"津AHN264","JGSK":"2021-04-01 14:55:21.046","CDBH":"4","XSFX":"由西向东","XSFXDM":"2","KKMC":"中新大道与泰七路交口"},{"KKBH":"610266118","HPHM":"津ADK2268","JGSK":"2021-04-01 14:55:21.054","CDBH":"5","XSFX":"由西向东","XSFXDM":"2","KKMC":"中生大道与和畅路交口"},{"KKBH":"720861003000","HPHM":"津RM0661","JGSK":"2021-04-01 14:55:21.31","CDBH":"4","XSFX":"由西向东","XSFXDM":"2","KKMC":"海晨道与安明路交口"},{"KKBH":"7208210030000","HPHM":"津HH9736","JGSK":"2021-04-01 14:55:21.322","CDBH":"6","XSFX":"由北向南","XSFXDM":"4","KKMC":"动漫西路与动漫南路交口正向"},{"KKBH":"720891004000","HPHM":"津KHA929","JGSK":"2021-04-01 14:55:21.471","CDBH":"4","XSFX":"由西向东","XSFXDM":"2","KKMC":"海博道与安平路交口"},{"KKBH":"610271010","HPHM":"津LBD758","JGSK":"2021-04-01 14:55:21.501","CDBH":"8","XSFX":"由北向南","XSFXDM":"4","KKMC":"中新大道与华五路交口"},{"KKBH":"610266118","HPHM":"苏FR227A","JGSK":"2021-04-01 14:55:21.657","CDBH":"1","XSFX":"由东向西","XSFXDM":"1","KKMC":"中生大道与和畅路交口"},{"KKBH":"720891004000","HPHM":"津G80115","JGSK":"2021-04-01 14:55:21.708","CDBH":"4","XSFX":"由西向东","XSFXDM":"2","KKMC":"海博道与安平路交口"},{"KKBH":"720891003000","HPHM":"车牌","JGSK":"2021-04-01 14:55:21.794","CDBH":"6","XSFX":"由西向东","XSFXDM":"2","KKMC":"海博道与安正路交口"},{"KKBH":"610401004","HPHM":"冀B1K52Z","JGSK":"2021-04-01 14:55:21.808","CDBH":"12","XSFX":"由北向南","XSFXDM":"4","KKMC":"和畅路与和风路交口"},{"KKBH":"610276124","HPHM":"津AD14388","JGSK":"2021-04-01 14:55:21.817","CDBH":"2","XSFX":"由东向西","XSFXDM":"1","KKMC":"中新大道与中生大道交口"},{"KKBH":"610266122000","HPHM":"津ADF7658","JGSK":"2021-04-01 14:55:21.872","CDBH":"2","XSFX":"由西向东","XSFXDM":"2","KKMC":"生态城中生大道故道河一桥西向东上桥处"},{"KKBH":"7208810060000","HPHM":"津C72C67","JGSK":"2021-04-01 14:55:21.877","CDBH":"4","XSFX":"由南向北","XSFXDM":"3","KKMC":"海旭道与庄盛路交口正向"},{"KKBH":"610286127","HPHM":"吉A3ZE76","JGSK":"2021-04-01 14:55:21.923","CDBH":"4","XSFX":"由西向东","XSFXDM":"2","KKMC":"中津大道与和畅路交口"},{"KKBH":"610391007","HPHM":"车牌","JGSK":"2021-04-01 14:55:21.934","CDBH":"5","XSFX":"由西向东","XSFXDM":"2","KKMC":"和韵路与和风路交口"},{"KKBH":"610276125","HPHM":"津K55858","JGSK":"2021-04-01 14:55:21.947","CDBH":"5","XSFX":"由南向北","XSFXDM":"3","KKMC":"中新大道与和顺路交口"},{"KKBH":"720891004000","HPHM":"车牌","JGSK":"2021-04-01 14:55:21.991","CDBH":"9","XSFX":"由南向北","XSFXDM":"3","KKMC":"海博道与安平路交口"},{"KKBH":"610276124","HPHM":"津AD68539","JGSK":"2021-04-01 14:55:22.026","CDBH":"11","XSFX":"由北向南","XSFXDM":"4","KKMC":"中新大道与中生大道交口"},{"KKBH":"610256112","HPHM":"津ADB9232","JGSK":"2021-04-01 14:55:22.054","CDBH":"4","XSFX":"由西向东","XSFXDM":"2","KKMC":"中天大道与中津大道交口"},{"KKBH":"610271008","HPHM":"津DJG958","JGSK":"2021-04-01 14:55:22.089","CDBH":"2","XSFX":"由南向北","XSFXDM":"3","KKMC":"中新大道与航母主题公园支路交口"},{"KKBH":"610256114","HPHM":"冀B223Z0","JGSK":"2021-04-01 14:55:22.108","CDBH":"9","XSFX":"由北向南","XSFXDM":"4","KKMC":"中天大道与和旭路交口"},{"KKBH":"610276124","HPHM":"鲁Q657TJ","JGSK":"2021-04-01 14:55:22.217","CDBH":"6","XSFX":"由西向东","XSFXDM":"2","KKMC":"中新大道与中生大道交口"},{"KKBH":"720891008000","HPHM":"鲁A0R5S7","JGSK":"2021-04-01 14:55:22.252","CDBH":"13","XSFX":"由北向南","XSFXDM":"4","KKMC":"海博道与荣盛路交口"},{"KKBH":"720821003000","HPHM":"津RZB322","JGSK":"2021-04-01 14:55:22.271","CDBH":"4","XSFX":"由南向北","XSFXDM":"3","KKMC":"动漫西路与动漫南路交口"},{"KKBH":"728031006000","HPHM":"皖B37J67","JGSK":"2021-04-01 14:55:22.362","CDBH":"3","XSFX":"由西向东","XSFXDM":"2","KKMC":"动漫中路与文三路交口"},{"KKBH":"7205610020000","HPHM":"车牌","JGSK":"2021-04-01 14:55:22.407","CDBH":"6","XSFX":"由北向南","XSFXDM":"4","KKMC":"动漫北路与文三路交口正向"},{"KKBH":"7400110020000","HPHM":"京Q80TL9","JGSK":"2021-04-01 14:55:22.528","CDBH":"5","XSFX":"由南向北","XSFXDM":"3","KKMC":"静湖南路与华一路交口正向"},{"KKBH":"720891003000","HPHM":"冀J806HH","JGSK":"2021-04-01 14:55:22.705","CDBH":"7","XSFX":"由南向北","XSFXDM":"3","KKMC":"海博道与安正路交口"},{"KKBH":"610286127","HPHM":"津NFM997","JGSK":"2021-04-01 14:55:22.728","CDBH":"6","XSFX":"由西向东","XSFXDM":"2","KKMC":"中津大道与和畅路交口"},{"KKBH":"610256112","HPHM":"津ADD1795","JGSK":"2021-04-01 14:55:22.781","CDBH":"11","XSFX":"由北向南","XSFXDM":"4","KKMC":"中天大道与中津大道交口"},{"KKBH":"610256112","HPHM":"苏FN659D","JGSK":"2021-04-01 14:55:22.938","CDBH":"11","XSFX":"由北向南","XSFXDM":"4","KKMC":"中天大道与中津大道交口"},{"KKBH":"610391007","HPHM":"津KTH206","JGSK":"2021-04-01 14:55:22.965","CDBH":"3","XSFX":"由东向西","XSFXDM":"1","KKMC":"和韵路与和风路交口"},{"KKBH":"610256116","HPHM":"鲁NQZ075","JGSK":"2021-04-01 14:55:23.052","CDBH":"12","XSFX":"由北向南","XSFXDM":"4","KKMC":"中天大道与和顺路交口"},{"KKBH":"610276125","HPHM":"津JF1565","JGSK":"2021-04-01 14:55:23.141","CDBH":"5","XSFX":"由南向北","XSFXDM":"3","KKMC":"中新大道与和顺路交口"},{"KKBH":"610266118","HPHM":"鲁NGC970","JGSK":"2021-04-01 14:55:23.195","CDBH":"1","XSFX":"由东向西","XSFXDM":"1","KKMC":"中生大道与和畅路交口"},{"KKBH":"610391007","HPHM":"车牌","JGSK":"2021-04-01 14:55:23.204","CDBH":"5","XSFX":"由西向东","XSFXDM":"2","KKMC":"和韵路与和风路交口"},{"KKBH":"728031002000","HPHM":"津C69H97","JGSK":"2021-04-01 14:55:23.215","CDBH":"5","XSFX":"由南向北","XSFXDM":"3","KKMC":"动漫中路与文一路交口"},{"KKBH":"610256112","HPHM":"津RJF956","JGSK":"2021-04-01 14:55:23.241","CDBH":"5","XSFX":"由西向东","XSFXDM":"2","KKMC":"中天大道与中津大道交口"},{"KKBH":"610256111","HPHM":"车牌","JGSK":"2021-04-01 14:55:23.397","CDBH":"6","XSFX":"由南向北","XSFXDM":"3","KKMC":"中天大道与和惠路交口"},{"KKBH":"610266118","HPHM":"津NAJ985","JGSK":"2021-04-01 14:55:23.402","CDBH":"7","XSFX":"由南向北","XSFXDM":"3","KKMC":"中生大道与和畅路交口"},{"KKBH":"610276126","HPHM":"津A7H776","JGSK":"2021-04-01 14:55:23.658","CDBH":"4","XSFX":"由南向北","XSFXDM":"3","KKMC":"中新大道与和意路交口"},{"KKBH":"610271008","HPHM":"辽BG38B3","JGSK":"2021-04-01 14:55:23.671","CDBH":"2","XSFX":"由南向北","XSFXDM":"3","KKMC":"中新大道与航母主题公园支路交口"},{"KKBH":"610266118","HPHM":"冀C4365Q","JGSK":"2021-04-01 14:55:23.693","CDBH":"6","XSFX":"由西向东","XSFXDM":"2","KKMC":"中生大道与和畅路交口"},{"KKBH":"7208610030000","HPHM":"津FAB530","JGSK":"2021-04-01 14:55:23.896","CDBH":"4","XSFX":"由西向东","XSFXDM":"2","KKMC":"海晨道与安明路交口正向"},{"KKBH":"610256115","HPHM":"津HM2587","JGSK":"2021-04-01 14:55:24.061","CDBH":"10","XSFX":"由北向南","XSFXDM":"4","KKMC":"中天大道与中生大道交口"},{"KKBH":"720881004000","HPHM":"冀J32576","JGSK":"2021-04-01 14:55:24.064","CDBH":"10","XSFX":"由西向东","XSFXDM":"2","KKMC":"海旭道与永盛路交口"},{"KKBH":"610266118","HPHM":"鲁A3P7K2","JGSK":"2021-04-01 14:55:24.068","CDBH":"2","XSFX":"由东向西","XSFXDM":"1","KKMC":"中生大道与和畅路交口"},{"KKBH":"720891004000","HPHM":"车牌","JGSK":"2021-04-01 14:55:24.071","CDBH":"7","XSFX":"由南向北","XSFXDM":"3","KKMC":"海博道与安平路交口"},{"KKBH":"711","HPHM":"冀R61D87","JGSK":"2021-04-01 14:55:24.115","CDBH":"8","XSFX":"由北向南","XSFXDM":"4","KKMC":"不礼让行人中新大道与和旭路交口"},{"KKBH":"610401004","HPHM":"津NE8120","JGSK":"2021-04-01 14:55:24.125","CDBH":"7","XSFX":"由南向北","XSFXDM":"3","KKMC":"和畅路与和风路交口"},{"KKBH":"610261003000","HPHM":"津GDZ858","JGSK":"2021-04-01 14:55:24.157","CDBH":"17","XSFX":"由北向南","XSFXDM":"4","KKMC":"中生大道与静湖南路交口"},{"KKBH":"610276124","HPHM":"冀R0Y6R7","JGSK":"2021-04-01 14:55:24.206","CDBH":"2","XSFX":"由东向西","XSFXDM":"1","KKMC":"中新大道与中生大道交口"},{"KKBH":"610256116","HPHM":"津C798H1","JGSK":"2021-04-01 14:55:24.443","CDBH":"8","XSFX":"由南向北","XSFXDM":"3","KKMC":"中天大道与和顺路交口"},{"KKBH":"610286127","HPHM":"津C222X8","JGSK":"2021-04-01 14:55:24.459","CDBH":"5","XSFX":"由西向东","XSFXDM":"2","KKMC":"中津大道与和畅路交口"},{"KKBH":"610256115","HPHM":"京N9F621","JGSK":"2021-04-01 14:55:24.621","CDBH":"3","XSFX":"由东向西","XSFXDM":"1","KKMC":"中天大道与中生大道交口"},{"KKBH":"610271008","HPHM":"车牌","JGSK":"2021-04-01 14:55:24.71","CDBH":"2","XSFX":"由南向北","XSFXDM":"3","KKMC":"中新大道与航母主题公园支路交口"},{"KKBH":"610276126","HPHM":"津C60T02","JGSK":"2021-04-01 14:55:24.723","CDBH":"5","XSFX":"由南向北","XSFXDM":"3","KKMC":"中新大道与和意路交口"},{"KKBH":"711","HPHM":"津NMN002","JGSK":"2021-04-01 14:55:24.918","CDBH":"7","XSFX":"由北向南","XSFXDM":"4","KKMC":"不礼让行人中新大道与和旭路交口"},{"KKBH":"610256116","HPHM":"津A1F799","JGSK":"2021-04-01 14:55:25.013","CDBH":"8","XSFX":"由南向北","XSFXDM":"3","KKMC":"中天大道与和顺路交口"},{"KKBH":"610271008","HPHM":"车牌","JGSK":"2021-04-01 14:55:25.043","CDBH":"1","XSFX":"由南向北","XSFXDM":"3","KKMC":"中新大道与航母主题公园支路交口"},{"KKBH":"610401004","HPHM":"车牌","JGSK":"2021-04-01 14:55:25.049","CDBH":"5","XSFX":"由西向东","XSFXDM":"2","KKMC":"和畅路与和风路交口"},{"KKBH":"610256115","HPHM":"晋BNX276","JGSK":"2021-04-01 14:55:25.129","CDBH":"10","XSFX":"由北向南","XSFXDM":"4","KKMC":"中天大道与中生大道交口"},{"KKBH":"610271008","HPHM":"车牌","JGSK":"2021-04-01 14:55:25.34","CDBH":"4","XSFX":"由北向南","XSFXDM":"4","KKMC":"中新大道与航母主题公园支路交口"},{"KKBH":"610266118","HPHM":"津AD79791","JGSK":"2021-04-01 14:55:25.436","CDBH":"5","XSFX":"由西向东","XSFXDM":"2","KKMC":"中生大道与和畅路交口"},{"KKBH":"610266118","HPHM":"吉A8HA51","JGSK":"2021-04-01 14:55:25.487","CDBH":"5","XSFX":"由西向东","XSFXDM":"2","KKMC":"中生大道与和畅路交口"},{"KKBH":"610391008","HPHM":"津RQC683","JGSK":"2021-04-01 14:55:25.487","CDBH":"1","XSFX":"由东向西","XSFXDM":"1","KKMC":"和韵路与和旭路交口"},{"KKBH":"7208910050000","HPHM":"津LAV011","JGSK":"2021-04-01 14:55:25.508","CDBH":"6","XSFX":"由西向东","XSFXDM":"2","KKMC":"海博道与安明路交口正向"},{"KKBH":"610276124","HPHM":"京NZG632","JGSK":"2021-04-01 14:55:25.654","CDBH":"10","XSFX":"由北向南","XSFXDM":"4","KKMC":"中新大道与中生大道交口"},{"KKBH":"1250","HPHM":"津CCC768","JGSK":"2021-04-01 14:55:25.768","CDBH":"7","XSFX":"由南向北","XSFXDM":"3","KKMC":"中滨大道与盛三街交口正向"},{"KKBH":"610276124","HPHM":"津AD68539","JGSK":"2021-04-01 14:55:25.821","CDBH":"11","XSFX":"由北向南","XSFXDM":"4","KKMC":"中新大道与中生大道交口"},{"KKBH":"610266117","HPHM":"冀B7G2A2","JGSK":"2021-04-01 14:55:25.848","CDBH":"9","XSFX":"由南向北","XSFXDM":"3","KKMC":"中生大道与和韵路交口"},{"KKBH":"7205710040000","HPHM":"皖K110F0","JGSK":"2021-04-01 14:55:25.901","CDBH":"3","XSFX":"由西向东","XSFXDM":"2","KKMC":"动漫东路与动漫中路交口正向"},{"KKBH":"610251001","HPHM":"津ATV059","JGSK":"2021-04-01 14:55:25.962","CDBH":"2","XSFX":"由东向西","XSFXDM":"1","KKMC":"中天大道与和畅路交口"},{"KKBH":"610266118","HPHM":"冀B0R83B","JGSK":"2021-04-01 14:55:26.062","CDBH":"10","XSFX":"由北向南","XSFXDM":"4","KKMC":"中生大道与和畅路交口"},{"KKBH":"610266118","HPHM":"苏FR227A","JGSK":"2021-04-01 14:55:26.063","CDBH":"1","XSFX":"由东向西","XSFXDM":"1","KKMC":"中生大道与和畅路交口"},{"KKBH":"610276125","HPHM":"津K55858","JGSK":"2021-04-01 14:55:26.096","CDBH":"5","XSFX":"由南向北","XSFXDM":"3","KKMC":"中新大道与和顺路交口"},{"KKBH":"610256114","HPHM":"冀B223Z0","JGSK":"2021-04-01 14:55:26.114","CDBH":"9","XSFX":"由北向南","XSFXDM":"4","KKMC":"中天大道与和旭路交口"},{"KKBH":"610256112","HPHM":"津C62G16","JGSK":"2021-04-01 14:55:26.138","CDBH":"11","XSFX":"由北向南","XSFXDM":"4","KKMC":"中天大道与中津大道交口"},{"KKBH":"610256114","HPHM":"津HM5897","JGSK":"2021-04-01 14:55:26.22","CDBH":"1","XSFX":"由西向东","XSFXDM":"2","KKMC":"中天大道与和旭路交口"},{"KKBH":"610256115","HPHM":"冀DW726V","JGSK":"2021-04-01 14:55:26.238","CDBH":"9","XSFX":"由南向北","XSFXDM":"3","KKMC":"中天大道与中生大道交口"},{"KKBH":"610251001","HPHM":"津HD9711","JGSK":"2021-04-01 14:55:26.245","CDBH":"7","XSFX":"由北向南","XSFXDM":"4","KKMC":"中天大道与和畅路交口"},{"KKBH":"610271008","HPHM":"车牌","JGSK":"2021-04-01 14:55:26.248","CDBH":"2","XSFX":"由南向北","XSFXDM":"3","KKMC":"中新大道与航母主题公园支路交口"},{"KKBH":"720811002000","HPHM":"冀B8J75T","JGSK":"2021-04-01 14:55:26.277","CDBH":"4","XSFX":"由南向北","XSFXDM":"3","KKMC":"动漫南路与文一路交口"},{"KKBH":"610276124","HPHM":"豫EE8505","JGSK":"2021-04-01 14:55:26.298","CDBH":"11","XSFX":"由北向南","XSFXDM":"4","KKMC":"中新大道与中生大道交口"},{"KKBH":"720881007000","HPHM":"陕A87R5Q","JGSK":"2021-04-01 14:55:26.318","CDBH":"4","XSFX":"由西向东","XSFXDM":"2","KKMC":"海旭道与弘通路交口"},{"KKBH":"610271008","HPHM":"辽BG38B3","JGSK":"2021-04-01 14:55:26.403","CDBH":"2","XSFX":"由南向北","XSFXDM":"3","KKMC":"中新大道与航母主题公园支路交口"},{"KKBH":"610256113","HPHM":"津B2B278","JGSK":"2021-04-01 14:55:26.582","CDBH":"2","XSFX":"由西向东","XSFXDM":"2","KKMC":"中天大道与和风路交口"},{"KKBH":"6071310030000","HPHM":"津HH1670","JGSK":"2021-04-01 14:55:26.694","CDBH":"2","XSFX":"由东向西","XSFXDM":"1","KKMC":"中央大道与海旭道交口正向"},{"KKBH":"7208610030000","HPHM":"车牌","JGSK":"2021-04-01 14:55:26.701","CDBH":"8","XSFX":"由南向北","XSFXDM":"3","KKMC":"海晨道与安明路交口正向"},{"KKBH":"610256114","HPHM":"车牌","JGSK":"2021-04-01 14:55:26.735","CDBH":"8","XSFX":"由北向南","XSFXDM":"4","KKMC":"中天大道与和旭路交口"},{"KKBH":"610271009","HPHM":"津RP5370","JGSK":"2021-04-01 14:55:26.794","CDBH":"7","XSFX":"由南向北","XSFXDM":"3","KKMC":"中新大道与泰七路交口"},{"KKBH":"610276126","HPHM":"津A7H776","JGSK":"2021-04-01 14:55:26.803","CDBH":"4","XSFX":"由南向北","XSFXDM":"3","KKMC":"中新大道与和意路交口"},{"KKBH":"610256116","HPHM":"津GNL289","JGSK":"2021-04-01 14:55:26.839","CDBH":"11","XSFX":"由北向南","XSFXDM":"4","KKMC":"中天大道与和顺路交口"},{"KKBH":"7208910060000","HPHM":"苏C808JK","JGSK":"2021-04-01 14:55:26.937","CDBH":"7","XSFX":"由西向东","XSFXDM":"2","KKMC":"海博道与永盛路交口正向"},{"KKBH":"7208910050000","HPHM":"黑DAC790","JGSK":"2021-04-01 14:55:27.002","CDBH":"1","XSFX":"由东向西","XSFXDM":"1","KKMC":"海博道与安明路交口正向"},{"KKBH":"610256113","HPHM":"津DSC776","JGSK":"2021-04-01 14:55:27.003","CDBH":"5","XSFX":"由南向北","XSFXDM":"3","KKMC":"中天大道与和风路交口"},{"KKBH":"7280310020000","HPHM":"津MLY897","JGSK":"2021-04-01 14:55:27.068","CDBH":"5","XSFX":"由南向北","XSFXDM":"3","KKMC":"动漫中路与文一路交口正向"},{"KKBH":"610256112","HPHM":"津ADD1795","JGSK":"2021-04-01 14:55:27.099","CDBH":"10","XSFX":"由北向南","XSFXDM":"4","KKMC":"中天大道与中津大道交口"},{"KKBH":"610266117","HPHM":"晋BNC271","JGSK":"2021-04-01 14:55:27.128","CDBH":"8","XSFX":"由南向北","XSFXDM":"3","KKMC":"中生大道与和韵路交口"},{"KKBH":"740011002000","HPHM":"京Q80TL9","JGSK":"2021-04-01 14:55:27.128","CDBH":"13","XSFX":"由南向北","XSFXDM":"3","KKMC":"静湖南路与华一路交口"},{"KKBH":"610256113","HPHM":"津B2Y032","JGSK":"2021-04-01 14:55:27.221","CDBH":"2","XSFX":"由西向东","XSFXDM":"2","KKMC":"中天大道与和风路交口"},{"KKBH":"720821003000","HPHM":"津HH9736","JGSK":"2021-04-01 14:55:27.251","CDBH":"6","XSFX":"由北向南","XSFXDM":"4","KKMC":"动漫西路与动漫南路交口"},{"KKBH":"610286127","HPHM":"蒙A1421J","JGSK":"2021-04-01 14:55:27.255","CDBH":"6","XSFX":"由西向东","XSFXDM":"2","KKMC":"中津大道与和畅路交口"},{"KKBH":"610286127","HPHM":"津ANF112","JGSK":"2021-04-01 14:55:27.314","CDBH":"3","XSFX":"由东向西","XSFXDM":"1","KKMC":"中津大道与和畅路交口"},{"KKBH":"610256115","HPHM":"津GP2922","JGSK":"2021-04-01 14:55:27.316","CDBH":"3","XSFX":"由东向西","XSFXDM":"1","KKMC":"中天大道与中生大道交口"},{"KKBH":"610256111","HPHM":"津A23S67","JGSK":"2021-04-01 14:55:27.328","CDBH":"1","XSFX":"由西向东","XSFXDM":"2","KKMC":"中天大道与和惠路交口"},{"KKBH":"610271008","HPHM":"车牌","JGSK":"2021-04-01 14:55:27.439","CDBH":"4","XSFX":"由北向南","XSFXDM":"4","KKMC":"中新大道与航母主题公园支路交口"},{"KKBH":"610271008","HPHM":"津C51919","JGSK":"2021-04-01 14:55:27.443","CDBH":"2","XSFX":"由南向北","XSFXDM":"3","KKMC":"中新大道与航母主题公园支路交口"},{"KKBH":"610271008","HPHM":"津C11K16","JGSK":"2021-04-01 14:55:27.683","CDBH":"1","XSFX":"由南向北","XSFXDM":"3","KKMC":"中新大道与航母主题公园支路交口"},{"KKBH":"610256115","HPHM":"津NKM801","JGSK":"2021-04-01 14:55:27.784","CDBH":"1","XSFX":"由东向西","XSFXDM":"1","KKMC":"中天大道与中生大道交口"},{"KKBH":"610256115","HPHM":"津HM2587","JGSK":"2021-04-01 14:55:27.844","CDBH":"10","XSFX":"由北向南","XSFXDM":"4","KKMC":"中天大道与中生大道交口"},{"KKBH":"610276125","HPHM":"津A5G862","JGSK":"2021-04-01 14:55:27.856","CDBH":"5","XSFX":"由南向北","XSFXDM":"3","KKMC":"中新大道与和顺路交口"},{"KKBH":"610401005","HPHM":"蒙BHD320","JGSK":"2021-04-01 14:55:27.921","CDBH":"7","XSFX":"由南向北","XSFXDM":"3","KKMC":"和畅路与和顺路交口"},{"KKBH":"610266118","HPHM":"冀B975G0","JGSK":"2021-04-01 14:55:27.99","CDBH":"5","XSFX":"由西向东","XSFXDM":"2","KKMC":"中生大道与和畅路交口"},{"KKBH":"7208810020000","HPHM":"京ER6708","JGSK":"2021-04-01 14:55:28.027","CDBH":"5","XSFX":"由西向东","XSFXDM":"2","KKMC":"海旭道与安正路交口正向"},{"KKBH":"7400110020000","HPHM":"津MKN936","JGSK":"2021-04-01 14:55:28.457","CDBH":"5","XSFX":"由南向北","XSFXDM":"3","KKMC":"静湖南路与华一路交口正向"},{"KKBH":"610256116","HPHM":"津B2B090","JGSK":"2021-04-01 14:55:28.513","CDBH":"10","XSFX":"由北向南","XSFXDM":"4","KKMC":"中天大道与和顺路交口"},{"KKBH":"728031006000","HPHM":"津AU5595","JGSK":"2021-04-01 14:55:28.518","CDBH":"3","XSFX":"由西向东","XSFXDM":"2","KKMC":"动漫中路与文三路交口"},{"KKBH":"610266118","HPHM":"鲁NGC970","JGSK":"2021-04-01 14:55:28.623","CDBH":"2","XSFX":"由东向西","XSFXDM":"1","KKMC":"中生大道与和畅路交口"},{"KKBH":"610256115","HPHM":"车牌","JGSK":"2021-04-01 14:55:28.736","CDBH":"7","XSFX":"由南向北","XSFXDM":"3","KKMC":"中天大道与中生大道交口"},{"KKBH":"610271008","HPHM":"津DB5937","JGSK":"2021-04-01 14:55:28.964","CDBH":"2","XSFX":"由南向北","XSFXDM":"3","KKMC":"中新大道与航母主题公园支路交口"},{"KKBH":"720861003000","HPHM":"津RSK485","JGSK":"2021-04-01 14:55:28.985","CDBH":"4","XSFX":"由西向东","XSFXDM":"2","KKMC":"海晨道与安明路交口"},{"KKBH":"610266118","HPHM":"津AD79791","JGSK":"2021-04-01 14:55:29.003","CDBH":"5","XSFX":"由西向东","XSFXDM":"2","KKMC":"中生大道与和畅路交口"},{"KKBH":"7208110020000","HPHM":"津A6760警","JGSK":"2021-04-01 14:55:29.182","CDBH":"6","XSFX":"由北向南","XSFXDM":"4","KKMC":"动漫南路与文一路交口正向"},{"KKBH":"7280310020000","HPHM":"津LK1311","JGSK":"2021-04-01 14:55:29.227","CDBH":"3","XSFX":"由西向东","XSFXDM":"2","KKMC":"动漫中路与文一路交口正向"},{"KKBH":"7208610020000","HPHM":"贵FS1007","JGSK":"2021-04-01 14:55:29.329","CDBH":"10","XSFX":"由北向南","XSFXDM":"4","KKMC":"海晨道与安正路交口正向"},{"KKBH":"610401005","HPHM":"蒙BHD320","JGSK":"2021-04-01 14:55:29.512","CDBH":"8","XSFX":"由南向北","XSFXDM":"3","KKMC":"和畅路与和顺路交口"},{"KKBH":"610266118","HPHM":"冀B975G0","JGSK":"2021-04-01 14:55:29.641","CDBH":"6","XSFX":"由西向东","XSFXDM":"2","KKMC":"中生大道与和畅路交口"},{"KKBH":"610256115","HPHM":"晋LFA570","JGSK":"2021-04-01 14:55:29.663","CDBH":"3","XSFX":"由东向西","XSFXDM":"1","KKMC":"中天大道与中生大道交口"},{"KKBH":"610276124","HPHM":"京NZG632","JGSK":"2021-04-01 14:55:29.735","CDBH":"10","XSFX":"由北向南","XSFXDM":"4","KKMC":"中新大道与中生大道交口"},{"KKBH":"610266118","HPHM":"鲁A3P7K2","JGSK":"2021-04-01 14:55:29.742","CDBH":"3","XSFX":"由东向西","XSFXDM":"1","KKMC":"中生大道与和畅路交口"},{"KKBH":"610256114","HPHM":"津C9G649","JGSK":"2021-04-01 14:55:29.81","CDBH":"5","XSFX":"由南向北","XSFXDM":"3","KKMC":"中天大道与和旭路交口"},{"KKBH":"610276124","HPHM":"津AD14388","JGSK":"2021-04-01 14:55:29.822","CDBH":"3","XSFX":"由东向西","XSFXDM":"1","KKMC":"中新大道与中生大道交口"},{"KKBH":"610256115","HPHM":"黑A2JN31","JGSK":"2021-04-01 14:55:29.849","CDBH":"9","XSFX":"由南向北","XSFXDM":"3","KKMC":"中天大道与中生大道交口"},{"KKBH":"610401005","HPHM":"冀B0D27R","JGSK":"2021-04-01 14:55:29.878","CDBH":"4","XSFX":"由西向东","XSFXDM":"2","KKMC":"和畅路与和顺路交口"},{"KKBH":"6102610040000","HPHM":"津E03721","JGSK":"2021-04-01 14:55:29.999","CDBH":"6","XSFX":"由北向南","XSFXDM":"4","KKMC":"中生大道与静湖西路（北侧）正向"},{"KKBH":"610276124","HPHM":"豫EE8505","JGSK":"2021-04-01 14:55:30.135","CDBH":"11","XSFX":"由北向南","XSFXDM":"4","KKMC":"中新大道与中生大道交口"},{"KKBH":"610256111","HPHM":"鲁NQ57F8","JGSK":"2021-04-01 14:55:30.207","CDBH":"1","XSFX":"由西向东","XSFXDM":"2","KKMC":"中天大道与和惠路交口"},{"KKBH":"610266118","HPHM":"津NAJ985","JGSK":"2021-04-01 14:55:30.265","CDBH":"8","XSFX":"由南向北","XSFXDM":"3","KKMC":"中生大道与和畅路交口"},{"KKBH":"610266118","HPHM":"津CB1601","JGSK":"2021-04-01 14:55:30.308","CDBH":"2","XSFX":"由东向西","XSFXDM":"1","KKMC":"中生大道与和畅路交口"},{"KKBH":"7208810020000","HPHM":"津HLQ919","JGSK":"2021-04-01 14:55:30.321","CDBH":"12","XSFX":"由北向南","XSFXDM":"4","KKMC":"海旭道与安正路交口正向"},{"KKBH":"610256116","HPHM":"津LAL811","JGSK":"2021-04-01 14:55:30.407","CDBH":"12","XSFX":"由北向南","XSFXDM":"4","KKMC":"中天大道与和顺路交口"},{"KKBH":"610286127","HPHM":"津DCC788","JGSK":"2021-04-01 14:55:30.421","CDBH":"7","XSFX":"由南向北","XSFXDM":"3","KKMC":"中津大道与和畅路交口"},{"KKBH":"610256114","HPHM":"车牌","JGSK":"2021-04-01 14:55:30.822","CDBH":"8","XSFX":"由北向南","XSFXDM":"4","KKMC":"中天大道与和旭路交口"},{"KKBH":"720571004000","HPHM":"皖K110F0","JGSK":"2021-04-01 14:55:30.93","CDBH":"3","XSFX":"由西向东","XSFXDM":"2","KKMC":"动漫东路与动漫中路交口"},{"KKBH":"610276125","HPHM":"津A5G862","JGSK":"2021-04-01 14:55:30.975","CDBH":"5","XSFX":"由南向北","XSFXDM":"3","KKMC":"中新大道与和顺路交口"},{"KKBH":"610256113","HPHM":"津B2B278","JGSK":"2021-04-01 14:55:31.376","CDBH":"2","XSFX":"由西向东","XSFXDM":"2","KKMC":"中天大道与和风路交口"},{"KKBH":"610266117","HPHM":"冀BG75Q0","JGSK":"2021-04-01 14:55:31.391","CDBH":"7","XSFX":"由南向北","XSFXDM":"3","KKMC":"中生大道与和韵路交口"},{"KKBH":"610271008","HPHM":"津GAA012","JGSK":"2021-04-01 14:55:31.42","CDBH":"1","XSFX":"由南向北","XSFXDM":"3","KKMC":"中新大道与航母主题公园支路交口"},{"KKBH":"610391008","HPHM":"津K25863","JGSK":"2021-04-01 14:55:31.505","CDBH":"1","XSFX":"由东向西","XSFXDM":"1","KKMC":"和韵路与和旭路交口"},{"KKBH":"610256116","HPHM":"津A1F799","JGSK":"2021-04-01 14:55:31.637","CDBH":"9","XSFX":"由南向北","XSFXDM":"3","KKMC":"中天大道与和顺路交口"},{"KKBH":"7208610030000","HPHM":"京EHK836","JGSK":"2021-04-01 14:55:31.736","CDBH":"10","XSFX":"由北向南","XSFXDM":"4","KKMC":"海晨道与安明路交口正向"},{"KKBH":"610401004","HPHM":"津NE8120","JGSK":"2021-04-01 14:55:31.817","CDBH":"8","XSFX":"由南向北","XSFXDM":"3","KKMC":"和畅路与和风路交口"},{"KKBH":"610256112","HPHM":"津C09F70","JGSK":"2021-04-01 14:55:31.873","CDBH":"1","XSFX":"由东向西","XSFXDM":"1","KKMC":"中天大道与中津大道交口"},{"KKBH":"610256114","HPHM":"津BH2303","JGSK":"2021-04-01 14:55:31.884","CDBH":"1","XSFX":"由西向东","XSFXDM":"2","KKMC":"中天大道与和旭路交口"},{"KKBH":"610256111","HPHM":"津A23S67","JGSK":"2021-04-01 14:55:31.916","CDBH":"1","XSFX":"由西向东","XSFXDM":"2","KKMC":"中天大道与和惠路交口"},{"KKBH":"728031002000","HPHM":"津RKF699","JGSK":"2021-04-01 14:55:31.973","CDBH":"1","XSFX":"由东向西","XSFXDM":"1","KKMC":"动漫中路与文一路交口"},{"KKBH":"610266118","HPHM":"冀B0R83B","JGSK":"2021-04-01 14:55:32.072","CDBH":"11","XSFX":"由北向南","XSFXDM":"4","KKMC":"中生大道与和畅路交口"},{"KKBH":"610401004","HPHM":"车牌","JGSK":"2021-04-01 14:55:32.18","CDBH":"5","XSFX":"由西向东","XSFXDM":"2","KKMC":"和畅路与和风路交口"},{"KKBH":"610276124","HPHM":"津C5C783","JGSK":"2021-04-01 14:55:32.359","CDBH":"1","XSFX":"由东向西","XSFXDM":"1","KKMC":"中新大道与中生大道交口"},{"KKBH":"720891006000","HPHM":"苏C808JK","JGSK":"2021-04-01 14:55:32.411","CDBH":"7","XSFX":"由西向东","XSFXDM":"2","KKMC":"海博道与永盛路交口"},{"KKBH":"610276124","HPHM":"津A06393F","JGSK":"2021-04-01 14:55:32.412","CDBH":"8","XSFX":"由南向北","XSFXDM":"3","KKMC":"中新大道与中生大道交口"},{"KKBH":"610256115","HPHM":"津RCD750","JGSK":"2021-04-01 14:55:32.598","CDBH":"10","XSFX":"由北向南","XSFXDM":"4","KKMC":"中天大道与中生大道交口"},{"KKBH":"7205410030000","HPHM":"津RZB322","JGSK":"2021-04-01 14:55:32.644","CDBH":"3","XSFX":"由西向东","XSFXDM":"2","KKMC":"动漫环路西与动漫西路交口正向"},{"KKBH":"610256113","HPHM":"津DSC776","JGSK":"2021-04-01 14:55:32.695","CDBH":"5","XSFX":"由南向北","XSFXDM":"3","KKMC":"中天大道与和风路交口"},{"KKBH":"7208610020000","HPHM":"鲁NL20F1","JGSK":"2021-04-01 14:55:32.795","CDBH":"10","XSFX":"由北向南","XSFXDM":"4","KKMC":"海晨道与安正路交口正向"},{"KKBH":"610251001","HPHM":"津ATV059","JGSK":"2021-04-01 14:55:32.934","CDBH":"2","XSFX":"由东向西","XSFXDM":"1","KKMC":"中天大道与和畅路交口"},{"KKBH":"728031002000","HPHM":"津LK1311","JGSK":"2021-04-01 14:55:32.956","CDBH":"4","XSFX":"由西向东","XSFXDM":"2","KKMC":"动漫中路与文一路交口"},{"KKBH":"610286127","HPHM":"津DCC788","JGSK":"2021-04-01 14:55:32.959","CDBH":"8","XSFX":"由南向北","XSFXDM":"3","KKMC":"中津大道与和畅路交口"},{"KKBH":"610256115","HPHM":"津KR6603","JGSK":"2021-04-01 14:55:32.963","CDBH":"3","XSFX":"由东向西","XSFXDM":"1","KKMC":"中天大道与中生大道交口"},{"KKBH":"720881002000","HPHM":"津HLQ919","JGSK":"2021-04-01 14:55:32.966","CDBH":"12","XSFX":"由北向南","XSFXDM":"4","KKMC":"海旭道与安正路交口"},{"KKBH":"610256111","HPHM":"鲁NQ57F8","JGSK":"2021-04-01 14:55:33.036","CDBH":"2","XSFX":"由西向东","XSFXDM":"2","KKMC":"中天大道与和惠路交口"},{"KKBH":"610261004000","HPHM":"津E03721","JGSK":"2021-04-01 14:55:33.163","CDBH":"6","XSFX":"由北向南","XSFXDM":"4","KKMC":"中生大道与静湖西路（北侧）"},{"KKBH":"610256115","HPHM":"车牌","JGSK":"2021-04-01 14:55:33.298","CDBH":"8","XSFX":"由南向北","XSFXDM":"3","KKMC":"中天大道与中生大道交口"},{"KKBH":"610266118","HPHM":"辽A80F6G","JGSK":"2021-04-01 14:55:33.422","CDBH":"2","XSFX":"由东向西","XSFXDM":"1","KKMC":"中生大道与和畅路交口"},{"KKBH":"610251001","HPHM":"津HD9711","JGSK":"2021-04-01 14:55:33.471","CDBH":"8","XSFX":"由北向南","XSFXDM":"4","KKMC":"中天大道与和畅路交口"},{"KKBH":"610256116","HPHM":"津B2B090","JGSK":"2021-04-01 14:55:33.687","CDBH":"11","XSFX":"由北向南","XSFXDM":"4","KKMC":"中天大道与和顺路交口"},{"KKBH":"610266117","HPHM":"津HBC212","JGSK":"2021-04-01 14:55:33.763","CDBH":"4","XSFX":"由西向东","XSFXDM":"2","KKMC":"中生大道与和韵路交口"},{"KKBH":"610256111","HPHM":"津MNF512","JGSK":"2021-04-01 14:55:33.871","CDBH":"9","XSFX":"由北向南","XSFXDM":"4","KKMC":"中天大道与和惠路交口"},{"KKBH":"7208910080000","HPHM":"津AU5956","JGSK":"2021-04-01 14:55:33.897","CDBH":"13","XSFX":"由北向南","XSFXDM":"4","KKMC":"海博道与荣盛路交口正向"},{"KKBH":"610251001","HPHM":"津B55916","JGSK":"2021-04-01 14:55:33.897","CDBH":"7","XSFX":"由北向南","XSFXDM":"4","KKMC":"中天大道与和畅路交口"},{"KKBH":"720861002000","HPHM":"贵FS1007","JGSK":"2021-04-01 14:55:33.938","CDBH":"10","XSFX":"由北向南","XSFXDM":"4","KKMC":"海晨道与安正路交口"},{"KKBH":"711","HPHM":"津ADE6358","JGSK":"2021-04-01 14:55:34.083","CDBH":"5","XSFX":"由南向北","XSFXDM":"3","KKMC":"不礼让行人中新大道与和旭路交口"},{"KKBH":"610266118","HPHM":"津N86655","JGSK":"2021-04-01 14:55:34.291","CDBH":"3","XSFX":"由东向西","XSFXDM":"1","KKMC":"中生大道与和畅路交口"},{"KKBH":"610256113","HPHM":"津K55623","JGSK":"2021-04-01 14:55:34.367","CDBH":"7","XSFX":"由北向南","XSFXDM":"4","KKMC":"中天大道与和风路交口"},{"KKBH":"7208910050000","HPHM":"冀DE2794","JGSK":"2021-04-01 14:55:34.372","CDBH":"6","XSFX":"由西向东","XSFXDM":"2","KKMC":"海博道与安明路交口正向"},{"KKBH":"610276124","HPHM":"津DWM921","JGSK":"2021-04-01 14:55:34.529","CDBH":"10","XSFX":"由北向南","XSFXDM":"4","KKMC":"中新大道与中生大道交口"},{"KKBH":"610271008","HPHM":"津GAA012","JGSK":"2021-04-01 14:55:34.735","CDBH":"1","XSFX":"由南向北","XSFXDM":"3","KKMC":"中新大道与航母主题公园支路交口"},{"KKBH":"610256116","HPHM":"冀BZ967H","JGSK":"2021-04-01 14:55:34.735","CDBH":"10","XSFX":"由北向南","XSFXDM":"4","KKMC":"中天大道与和顺路交口"},{"KKBH":"610271008","HPHM":"车牌","JGSK":"2021-04-01 14:55:34.768","CDBH":"2","XSFX":"由南向北","XSFXDM":"3","KKMC":"中新大道与航母主题公园支路交口"},{"KKBH":"610266118","HPHM":"津RVV950","JGSK":"2021-04-01 14:55:34.774","CDBH":"5","XSFX":"由西向东","XSFXDM":"2","KKMC":"中生大道与和畅路交口"},{"KKBH":"740011002000","HPHM":"津MKN936","JGSK":"2021-04-01 14:55:34.961","CDBH":"13","XSFX":"由南向北","XSFXDM":"3","KKMC":"静湖南路与华一路交口"},{"KKBH":"7205410040000","HPHM":"津C969F1","JGSK":"2021-04-01 14:55:35.044","CDBH":"2","XSFX":"由东向西","XSFXDM":"1","KKMC":"动漫环路东与动漫中路交口正向"},{"KKBH":"610266118","HPHM":"津RVV950","JGSK":"2021-04-01 14:55:35.081","CDBH":"6","XSFX":"由西向东","XSFXDM":"2","KKMC":"中生大道与和畅路交口"},{"KKBH":"610256115","HPHM":"津RCD750","JGSK":"2021-04-01 14:55:35.123","CDBH":"10","XSFX":"由北向南","XSFXDM":"4","KKMC":"中天大道与中生大道交口"},{"KKBH":"610256115","HPHM":"津NKM801","JGSK":"2021-04-01 14:55:35.175","CDBH":"2","XSFX":"由东向西","XSFXDM":"1","KKMC":"中天大道与中生大道交口"},{"KKBH":"610276124","HPHM":"晋KC1234","JGSK":"2021-04-01 14:55:35.223","CDBH":"8","XSFX":"由南向北","XSFXDM":"3","KKMC":"中新大道与中生大道交口"},{"KKBH":"7205710010000","HPHM":"津E13890","JGSK":"2021-04-01 14:55:35.232","CDBH":"5","XSFX":"由北向南","XSFXDM":"4","KKMC":"动漫东路与文一路交口正向"},{"KKBH":"720861003000","HPHM":"京EHK836","JGSK":"2021-04-01 14:55:35.25","CDBH":"10","XSFX":"由北向南","XSFXDM":"4","KKMC":"海晨道与安明路交口"},{"KKBH":"7205610020000","HPHM":"津CDY717","JGSK":"2021-04-01 14:55:35.442","CDBH":"6","XSFX":"由北向南","XSFXDM":"4","KKMC":"动漫北路与文三路交口正向"},{"KKBH":"610256115","HPHM":"冀J0UM39","JGSK":"2021-04-01 14:55:35.505","CDBH":"3","XSFX":"由东向西","XSFXDM":"1","KKMC":"中天大道与中生大道交口"},{"KKBH":"610276126","HPHM":"津C190H7","JGSK":"2021-04-01 14:55:35.514","CDBH":"1","XSFX":"由东向西","XSFXDM":"1","KKMC":"中新大道与和意路交口"},{"KKBH":"610256116","HPHM":"津NYM612","JGSK":"2021-04-01 14:55:35.562","CDBH":"7","XSFX":"由南向北","XSFXDM":"3","KKMC":"中天大道与和顺路交口"},{"KKBH":"7208610030000","HPHM":"津G15103","JGSK":"2021-04-01 14:55:35.688","CDBH":"5","XSFX":"由西向东","XSFXDM":"2","KKMC":"海晨道与安明路交口正向"},{"KKBH":"720541003000","HPHM":"津RZB322","JGSK":"2021-04-01 14:55:35.823","CDBH":"4","XSFX":"由西向东","XSFXDM":"2","KKMC":"动漫环路西与动漫西路交口"},{"KKBH":"610401004","HPHM":"蒙A376AM","JGSK":"2021-04-01 14:55:35.844","CDBH":"4","XSFX":"由西向东","XSFXDM":"2","KKMC":"和畅路与和风路交口"},{"KKBH":"7208610020000","HPHM":"冀ER190Z","JGSK":"2021-04-01 14:55:36.023","CDBH":"10","XSFX":"由北向南","XSFXDM":"4","KKMC":"海晨道与安正路交口正向"},{"KKBH":"610391007","HPHM":"津JTM798","JGSK":"2021-04-01 14:55:36.03","CDBH":"7","XSFX":"由南向北","XSFXDM":"3","KKMC":"和韵路与和风路交口"},{"KKBH":"610256114","HPHM":"津C9G649","JGSK":"2021-04-01 14:55:36.037","CDBH":"5","XSFX":"由南向北","XSFXDM":"3","KKMC":"中天大道与和旭路交口"},{"KKBH":"610266117","HPHM":"冀BG75Q0","JGSK":"2021-04-01 14:55:36.082","CDBH":"8","XSFX":"由南向北","XSFXDM":"3","KKMC":"中生大道与和韵路交口"},{"KKBH":"610266118","HPHM":"车牌","JGSK":"2021-04-01 14:55:36.254","CDBH":"6","XSFX":"由西向东","XSFXDM":"2","KKMC":"中生大道与和畅路交口"},{"KKBH":"610271010","HPHM":"津D00213","JGSK":"2021-04-01 14:55:36.439","CDBH":"8","XSFX":"由北向南","XSFXDM":"4","KKMC":"中新大道与华五路交口"},{"KKBH":"610266118","HPHM":"津CB1601","JGSK":"2021-04-01 14:55:36.457","CDBH":"3","XSFX":"由东向西","XSFXDM":"1","KKMC":"中生大道与和畅路交口"},{"KKBH":"610256111","HPHM":"津A0V769","JGSK":"2021-04-01 14:55:36.465","CDBH":"1","XSFX":"由西向东","XSFXDM":"2","KKMC":"中天大道与和惠路交口"},{"KKBH":"728031002000","HPHM":"津MLY897","JGSK":"2021-04-01 14:55:36.487","CDBH":"5","XSFX":"由南向北","XSFXDM":"3","KKMC":"动漫中路与文一路交口"},{"KKBH":"610251001","HPHM":"车牌","JGSK":"2021-04-01 14:55:36.719","CDBH":"7","XSFX":"由北向南","XSFXDM":"4","KKMC":"中天大道与和畅路交口"},{"KKBH":"610276124","HPHM":"津FGD656","JGSK":"2021-04-01 14:55:36.737","CDBH":"7","XSFX":"由南向北","XSFXDM":"3","KKMC":"中新大道与中生大道交口"},{"KKBH":"610256114","HPHM":"鲁B79A2R","JGSK":"2021-04-01 14:55:36.854","CDBH":"1","XSFX":"由西向东","XSFXDM":"2","KKMC":"中天大道与和旭路交口"},{"KKBH":"610266118","HPHM":"辽A80F6G","JGSK":"2021-04-01 14:55:36.937","CDBH":"2","XSFX":"由东向西","XSFXDM":"1","KKMC":"中生大道与和畅路交口"},{"KKBH":"610256116","HPHM":"津ANL621","JGSK":"2021-04-01 14:55:37.022","CDBH":"5","XSFX":"由西向东","XSFXDM":"2","KKMC":"中天大道与和顺路交口"},{"KKBH":"610391007","HPHM":"津K86637","JGSK":"2021-04-01 14:55:37.036","CDBH":"8","XSFX":"由南向北","XSFXDM":"3","KKMC":"和韵路与和风路交口"},{"KKBH":"610266117","HPHM":"津A8T278","JGSK":"2021-04-01 14:55:37.277","CDBH":"6","XSFX":"由西向东","XSFXDM":"2","KKMC":"中生大道与和韵路交口"},{"KKBH":"7208910030000","HPHM":"豫GH2N19","JGSK":"2021-04-01 14:55:37.349","CDBH":"5","XSFX":"由西向东","XSFXDM":"2","KKMC":"海博道与安正路交口正向"},{"KKBH":"610276124","HPHM":"津A3F020","JGSK":"2021-04-01 14:55:37.397","CDBH":"10","XSFX":"由北向南","XSFXDM":"4","KKMC":"中新大道与中生大道交口"},{"KKBH":"610266117","HPHM":"津ADF3511","JGSK":"2021-04-01 14:55:37.513","CDBH":"5","XSFX":"由西向东","XSFXDM":"2","KKMC":"中生大道与和韵路交口"},{"KKBH":"610251001","HPHM":"车牌","JGSK":"2021-04-01 14:55:37.595","CDBH":"7","XSFX":"由北向南","XSFXDM":"4","KKMC":"中天大道与和畅路交口"},{"KKBH":"610266118","HPHM":"车牌","JGSK":"2021-04-01 14:55:37.636","CDBH":"6","XSFX":"由西向东","XSFXDM":"2","KKMC":"中生大道与和畅路交口"},{"KKBH":"7280310020000","HPHM":"冀B8J75T","JGSK":"2021-04-01 14:55:38.033","CDBH":"3","XSFX":"由西向东","XSFXDM":"2","KKMC":"动漫中路与文一路交口正向"},{"KKBH":"7208710020000","HPHM":"闽HGV330","JGSK":"2021-04-01 14:55:38.108","CDBH":"5","XSFX":"由南向北","XSFXDM":"3","KKMC":"安正路与芳菲路交口正向"},{"KKBH":"711","HPHM":"鲁NX9F78","JGSK":"2021-04-01 14:55:38.159","CDBH":"5","XSFX":"由南向北","XSFXDM":"3","KKMC":"不礼让行人中新大道与和旭路交口"},{"KKBH":"610276126","HPHM":"津KA7957","JGSK":"2021-04-01 14:55:38.291","CDBH":"7","XSFX":"由北向南","XSFXDM":"4","KKMC":"中新大道与和意路交口"},{"KKBH":"740011002000","HPHM":"鄂A07720","JGSK":"2021-04-01 14:55:38.343","CDBH":"14","XSFX":"由北向南","XSFXDM":"4","KKMC":"静湖南路与华一路交口"},{"KKBH":"7208910040000","HPHM":"津C1Z322","JGSK":"2021-04-01 14:55:38.602","CDBH":"6","XSFX":"由西向东","XSFXDM":"2","KKMC":"海博道与安平路交口正向"},{"KKBH":"610271010","HPHM":"津FCU978","JGSK":"2021-04-01 14:55:38.623","CDBH":"7","XSFX":"由北向南","XSFXDM":"4","KKMC":"中新大道与华五路交口"},{"KKBH":"7205610020000","HPHM":"皖B37J67","JGSK":"2021-04-01 14:55:38.675","CDBH":"6","XSFX":"由北向南","XSFXDM":"4","KKMC":"动漫北路与文三路交口正向"},{"KKBH":"610256113","HPHM":"津K55623","JGSK":"2021-04-01 14:55:38.687","CDBH":"7","XSFX":"由北向南","XSFXDM":"4","KKMC":"中天大道与和风路交口"},{"KKBH":"7208810020000","HPHM":"冀B1K5J0","JGSK":"2021-04-01 14:55:38.712","CDBH":"2","XSFX":"由东向西","XSFXDM":"1","KKMC":"海旭道与安正路交口正向"},{"KKBH":"610401004","HPHM":"车牌","JGSK":"2021-04-01 14:55:38.722","CDBH":"6","XSFX":"由西向东","XSFXDM":"2","KKMC":"和畅路与和风路交口"},{"KKBH":"610276124","HPHM":"车牌","JGSK":"2021-04-01 14:55:38.813","CDBH":"8","XSFX":"由南向北","XSFXDM":"3","KKMC":"中新大道与中生大道交口"},{"KKBH":"610276124","HPHM":"冀J0Q9G6","JGSK":"2021-04-01 14:55:38.88","CDBH":"8","XSFX":"由南向北","XSFXDM":"3","KKMC":"中新大道与中生大道交口"},{"KKBH":"610276124","HPHM":"津C5C783","JGSK":"2021-04-01 14:55:38.943","CDBH":"1","XSFX":"由东向西","XSFXDM":"1","KKMC":"中新大道与中生大道交口"},{"KKBH":"6102610030000","HPHM":"津AU8511","JGSK":"2021-04-01 14:55:38.965","CDBH":"8","XSFX":"由北向南","XSFXDM":"4","KKMC":"中生大道与静湖南路交口正向"},{"KKBH":"610391006","HPHM":"车牌","JGSK":"2021-04-01 14:55:39.082","CDBH":"8","XSFX":"由南向北","XSFXDM":"3","KKMC":"和韵路与和意路交口"},{"KKBH":"720561002000","HPHM":"津CDY717","JGSK":"2021-04-01 14:55:39.152","CDBH":"6","XSFX":"由北向南","XSFXDM":"4","KKMC":"动漫北路与文三路交口"},{"KKBH":"610391007","HPHM":"津ADD5095","JGSK":"2021-04-01 14:55:39.163","CDBH":"1","XSFX":"由东向西","XSFXDM":"1","KKMC":"和韵路与和风路交口"},{"KKBH":"610256111","HPHM":"津RET345","JGSK":"2021-04-01 14:55:39.164","CDBH":"5","XSFX":"由南向北","XSFXDM":"3","KKMC":"中天大道与和惠路交口"},{"KKBH":"720861002000","HPHM":"鲁NL20F1","JGSK":"2021-04-01 14:55:39.219","CDBH":"10","XSFX":"由北向南","XSFXDM":"4","KKMC":"海晨道与安正路交口"},{"KKBH":"7280310030000","HPHM":"津DDR908","JGSK":"2021-04-01 14:55:39.292","CDBH":"5","XSFX":"由北向南","XSFXDM":"4","KKMC":"动漫中路与文二路交口正向"},{"KKBH":"610401005","HPHM":"津NRN122","JGSK":"2021-04-01 14:55:39.297","CDBH":"1","XSFX":"由东向西","XSFXDM":"1","KKMC":"和畅路与和顺路交口"},{"KKBH":"610391006","HPHM":"晋A0VT57","JGSK":"2021-04-01 14:55:39.388","CDBH":"1","XSFX":"由东向西","XSFXDM":"1","KKMC":"和韵路与和意路交口"},{"KKBH":"610256115","HPHM":"鲁F8531G","JGSK":"2021-04-01 14:55:39.408","CDBH":"2","XSFX":"由东向西","XSFXDM":"1","KKMC":"中天大道与中生大道交口"},{"KKBH":"610256115","HPHM":"津NJY239","JGSK":"2021-04-01 14:55:39.414","CDBH":"11","XSFX":"由北向南","XSFXDM":"4","KKMC":"中天大道与中生大道交口"},{"KKBH":"7208610030000","HPHM":"津NUR218","JGSK":"2021-04-01 14:55:39.576","CDBH":"5","XSFX":"由西向东","XSFXDM":"2","KKMC":"海晨道与安明路交口正向"},{"KKBH":"610256115","HPHM":"津C05578","JGSK":"2021-04-01 14:55:39.612","CDBH":"8","XSFX":"由南向北","XSFXDM":"3","KKMC":"中天大道与中生大道交口"},{"KKBH":"720571001000","HPHM":"津E13890","JGSK":"2021-04-01 14:55:39.706","CDBH":"5","XSFX":"由北向南","XSFXDM":"4","KKMC":"动漫东路与文一路交口"},{"KKBH":"610401004","HPHM":"蒙A376AM","JGSK":"2021-04-01 14:55:39.842","CDBH":"5","XSFX":"由西向东","XSFXDM":"2","KKMC":"和畅路与和风路交口"},{"KKBH":"7208910030000","HPHM":"津N92623","JGSK":"2021-04-01 14:55:39.943","CDBH":"9","XSFX":"由南向北","XSFXDM":"3","KKMC":"海博道与安正路交口正向"},{"KKBH":"610256111","HPHM":"津A0V769","JGSK":"2021-04-01 14:55:39.955","CDBH":"1","XSFX":"由西向东","XSFXDM":"2","KKMC":"中天大道与和惠路交口"},{"KKBH":"7208610030000","HPHM":"津KKA638","JGSK":"2021-04-01 14:55:39.957","CDBH":"4","XSFX":"由西向东","XSFXDM":"2","KKMC":"海晨道与安明路交口正向"},{"KKBH":"610266117","HPHM":"津HBC212","JGSK":"2021-04-01 14:55:40.08","CDBH":"4","XSFX":"由西向东","XSFXDM":"2","KKMC":"中生大道与和韵路交口"},{"KKBH":"720811002000","HPHM":"津A6760警","JGSK":"2021-04-01 14:55:40.258","CDBH":"6","XSFX":"由北向南","XSFXDM":"4","KKMC":"动漫南路与文一路交口"},{"KKBH":"7208810020000","HPHM":"鲁CUB486","JGSK":"2021-04-01 14:55:40.303","CDBH":"12","XSFX":"由北向南","XSFXDM":"4","KKMC":"海旭道与安正路交口正向"},{"KKBH":"720891008000","HPHM":"津AU5956","JGSK":"2021-04-01 14:55:40.318","CDBH":"13","XSFX":"由北向南","XSFXDM":"4","KKMC":"海博道与荣盛路交口"},{"KKBH":"610271010","HPHM":"津D00213","JGSK":"2021-04-01 14:55:40.369","CDBH":"8","XSFX":"由北向南","XSFXDM":"4","KKMC":"中新大道与华五路交口"},{"KKBH":"610276125","HPHM":"鲁V22365","JGSK":"2021-04-01 14:55:40.41","CDBH":"4","XSFX":"由南向北","XSFXDM":"3","KKMC":"中新大道与和顺路交口"},{"KKBH":"6071310030000","HPHM":"津FQC615","JGSK":"2021-04-01 14:55:40.468","CDBH":"1","XSFX":"由东向西","XSFXDM":"1","KKMC":"中央大道与海旭道交口正向"},{"KKBH":"610286127","HPHM":"津AU5995","JGSK":"2021-04-01 14:55:40.505","CDBH":"6","XSFX":"由西向东","XSFXDM":"2","KKMC":"中津大道与和畅路交口"},{"KKBH":"610276126","HPHM":"津C69T27","JGSK":"2021-04-01 14:55:40.575","CDBH":"8","XSFX":"由北向南","XSFXDM":"4","KKMC":"中新大道与和意路交口"},{"KKBH":"610271010","HPHM":"津FCU978","JGSK":"2021-04-01 14:55:40.609","CDBH":"7","XSFX":"由北向南","XSFXDM":"4","KKMC":"中新大道与华五路交口"},{"KKBH":"610256113","HPHM":"津AF32961","JGSK":"2021-04-01 14:55:40.671","CDBH":"8","XSFX":"由北向南","XSFXDM":"4","KKMC":"中天大道与和风路交口"},{"KKBH":"610391007","HPHM":"津K86637","JGSK":"2021-04-01 14:55:40.726","CDBH":"9","XSFX":"由南向北","XSFXDM":"3","KKMC":"和韵路与和风路交口"},{"KKBH":"720891004000","HPHM":"津C1Z322","JGSK":"2021-04-01 14:55:40.815","CDBH":"5","XSFX":"由西向东","XSFXDM":"2","KKMC":"海博道与安平路交口"},{"KKBH":"610391007","HPHM":"冀B3A6E3","JGSK":"2021-04-01 14:55:40.981","CDBH":"2","XSFX":"由东向西","XSFXDM":"1","KKMC":"和韵路与和风路交口"},{"KKBH":"610391007","HPHM":"津JTM798","JGSK":"2021-04-01 14:55:41.045","CDBH":"7","XSFX":"由南向北","XSFXDM":"3","KKMC":"和韵路与和风路交口"},{"KKBH":"1250","HPHM":"津C19X00","JGSK":"2021-04-01 14:55:41.051","CDBH":"3","XSFX":"由东向西","XSFXDM":"1","KKMC":"中滨大道与盛三街交口正向"},{"KKBH":"610276124","HPHM":"冀R0Y6R7","JGSK":"2021-04-01 14:55:41.176","CDBH":"3","XSFX":"由东向西","XSFXDM":"1","KKMC":"中新大道与中生大道交口"},{"KKBH":"610271008","HPHM":"车牌","JGSK":"2021-04-01 14:55:41.183","CDBH":"4","XSFX":"由北向南","XSFXDM":"4","KKMC":"中新大道与航母主题公园支路交口"},{"KKBH":"610276126","HPHM":"津KA7957","JGSK":"2021-04-01 14:55:41.192","CDBH":"7","XSFX":"由北向南","XSFXDM":"4","KKMC":"中新大道与和意路交口"},{"KKBH":"610256111","HPHM":"冀B0U7H5","JGSK":"2021-04-01 14:55:41.26","CDBH":"1","XSFX":"由西向东","XSFXDM":"2","KKMC":"中天大道与和惠路交口"},{"KKBH":"610256114","HPHM":"津ADJ1833","JGSK":"2021-04-01 14:55:41.522","CDBH":"6","XSFX":"由南向北","XSFXDM":"3","KKMC":"中天大道与和旭路交口"},{"KKBH":"610256115","HPHM":"津GBM078","JGSK":"2021-04-01 14:55:41.558","CDBH":"12","XSFX":"由北向南","XSFXDM":"4","KKMC":"中天大道与中生大道交口"},{"KKBH":"610256115","HPHM":"津NJY239","JGSK":"2021-04-01 14:55:41.597","CDBH":"12","XSFX":"由北向南","XSFXDM":"4","KKMC":"中天大道与中生大道交口"},{"KKBH":"7205410020000","HPHM":"津K18513","JGSK":"2021-04-01 14:55:41.705","CDBH":"2","XSFX":"由东向西","XSFXDM":"1","KKMC":"动漫环路西与动漫中路交口正向"},{"KKBH":"610276124","HPHM":"豫F2Z167","JGSK":"2021-04-01 14:55:42.204","CDBH":"7","XSFX":"由南向北","XSFXDM":"3","KKMC":"中新大道与中生大道交口"},{"KKBH":"610276124","HPHM":"津DWM921","JGSK":"2021-04-01 14:55:42.209","CDBH":"10","XSFX":"由北向南","XSFXDM":"4","KKMC":"中新大道与中生大道交口"},{"KKBH":"610276124","HPHM":"车牌","JGSK":"2021-04-01 14:55:42.297","CDBH":"11","XSFX":"由北向南","XSFXDM":"4","KKMC":"中新大道与中生大道交口"},{"KKBH":"6102661220000","HPHM":"津RWN171","JGSK":"2021-04-01 14:55:42.362","CDBH":"2","XSFX":"由西向东","XSFXDM":"2","KKMC":"生态城中生大道故道河一桥西向东上桥处正向"},{"KKBH":"720871002000","HPHM":"闽HGV330","JGSK":"2021-04-01 14:55:42.397","CDBH":"5","XSFX":"由南向北","XSFXDM":"3","KKMC":"安正路与芳菲路交口"},{"KKBH":"610401005","HPHM":"津E30263","JGSK":"2021-04-01 14:55:42.421","CDBH":"5","XSFX":"由西向东","XSFXDM":"2","KKMC":"和畅路与和顺路交口"},{"KKBH":"610256113","HPHM":"津NFC680","JGSK":"2021-04-01 14:55:42.426","CDBH":"9","XSFX":"由北向南","XSFXDM":"4","KKMC":"中天大道与和风路交口"},{"KKBH":"610256111","HPHM":"津A11A98","JGSK":"2021-04-01 14:55:42.432","CDBH":"5","XSFX":"由南向北","XSFXDM":"3","KKMC":"中天大道与和惠路交口"},{"KKBH":"728031003000","HPHM":"津DDR908","JGSK":"2021-04-01 14:55:42.476","CDBH":"5","XSFX":"由北向南","XSFXDM":"4","KKMC":"动漫中路与文二路交口"},{"KKBH":"610256115","HPHM":"津C05578","JGSK":"2021-04-01 14:55:42.492","CDBH":"9","XSFX":"由南向北","XSFXDM":"3","KKMC":"中天大道与中生大道交口"},{"KKBH":"720891004000","HPHM":"车牌","JGSK":"2021-04-01 14:55:42.537","CDBH":"9","XSFX":"由南向北","XSFXDM":"3","KKMC":"海博道与安平路交口"},{"KKBH":"720561002000","HPHM":"皖B37J67","JGSK":"2021-04-01 14:55:42.673","CDBH":"6","XSFX":"由北向南","XSFXDM":"4","KKMC":"动漫北路与文三路交口"},{"KKBH":"6102661220000","HPHM":"津GDZ858","JGSK":"2021-04-01 14:55:42.752","CDBH":"1","XSFX":"由西向东","XSFXDM":"2","KKMC":"生态城中生大道故道河一桥西向东上桥处正向"},{"KKBH":"610276124","HPHM":"津N80157","JGSK":"2021-04-01 14:55:42.794","CDBH":"11","XSFX":"由北向南","XSFXDM":"4","KKMC":"中新大道与中生大道交口"},{"KKBH":"728031002000","HPHM":"冀B8J75T","JGSK":"2021-04-01 14:55:42.871","CDBH":"3","XSFX":"由西向东","XSFXDM":"2","KKMC":"动漫中路与文一路交口"},{"KKBH":"610401005","HPHM":"鲁A8A6V3","JGSK":"2021-04-01 14:55:42.874","CDBH":"1","XSFX":"由东向西","XSFXDM":"1","KKMC":"和畅路与和顺路交口"},{"KKBH":"720861002000","HPHM":"冀ER190Z","JGSK":"2021-04-01 14:55:42.898","CDBH":"10","XSFX":"由北向南","XSFXDM":"4","KKMC":"海晨道与安正路交口"},{"KKBH":"720541004000","HPHM":"津C969F1","JGSK":"2021-04-01 14:55:42.961","CDBH":"1","XSFX":"由东向西","XSFXDM":"1","KKMC":"动漫环路东与动漫中路交口"},{"KKBH":"720891003000","HPHM":"津N92623","JGSK":"2021-04-01 14:55:43.012","CDBH":"8","XSFX":"由南向北","XSFXDM":"3","KKMC":"海博道与安正路交口"},{"KKBH":"610266117","HPHM":"津ADF3511","JGSK":"2021-04-01 14:55:43.039","CDBH":"6","XSFX":"由西向东","XSFXDM":"2","KKMC":"中生大道与和韵路交口"},{"KKBH":"610256115","HPHM":"冀E70R76","JGSK":"2021-04-01 14:55:43.108","CDBH":"2","XSFX":"由东向西","XSFXDM":"1","KKMC":"中天大道与中生大道交口"},{"KKBH":"610256116","HPHM":"津ANL621","JGSK":"2021-04-01 14:55:43.208","CDBH":"6","XSFX":"由西向东","XSFXDM":"2","KKMC":"中天大道与和顺路交口"},{"KKBH":"610256112","HPHM":"津AS0798","JGSK":"2021-04-01 14:55:43.221","CDBH":"11","XSFX":"由北向南","XSFXDM":"4","KKMC":"中天大道与中津大道交口"},{"KKBH":"610286127","HPHM":"津A9S943","JGSK":"2021-04-01 14:55:43.298","CDBH":"5","XSFX":"由西向东","XSFXDM":"2","KKMC":"中津大道与和畅路交口"},{"KKBH":"610256111","HPHM":"冀B0U7H5","JGSK":"2021-04-01 14:55:43.395","CDBH":"1","XSFX":"由西向东","XSFXDM":"2","KKMC":"中天大道与和惠路交口"},{"KKBH":"610256111","HPHM":"津MNF512","JGSK":"2021-04-01 14:55:43.401","CDBH":"9","XSFX":"由北向南","XSFXDM":"4","KKMC":"中天大道与和惠路交口"},{"KKBH":"610286127","HPHM":"津C222X8","JGSK":"2021-04-01 14:55:43.564","CDBH":"6","XSFX":"由西向东","XSFXDM":"2","KKMC":"中津大道与和畅路交口"},{"KKBH":"610276126","HPHM":"津A5G862","JGSK":"2021-04-01 14:55:43.573","CDBH":"4","XSFX":"由南向北","XSFXDM":"3","KKMC":"中新大道与和意路交口"},{"KKBH":"7208810020000","HPHM":"津RKB530","JGSK":"2021-04-01 14:55:43.62","CDBH":"2","XSFX":"由东向西","XSFXDM":"1","KKMC":"海旭道与安正路交口正向"},{"KKBH":"7280310030000","HPHM":"津RDA512","JGSK":"2021-04-01 14:55:43.642","CDBH":"3","XSFX":"由南向北","XSFXDM":"3","KKMC":"动漫中路与文二路交口正向"},{"KKBH":"7205410050000","HPHM":"津RZB322","JGSK":"2021-04-01 14:55:43.676","CDBH":"4","XSFX":"由西向东","XSFXDM":"2","KKMC":"动漫环路东与动漫西路交口正向"},{"KKBH":"720861003000","HPHM":"津G15103","JGSK":"2021-04-01 14:55:43.699","CDBH":"5","XSFX":"由西向东","XSFXDM":"2","KKMC":"海晨道与安明路交口"},{"KKBH":"720891005000","HPHM":"黑DAC790","JGSK":"2021-04-01 14:55:43.776","CDBH":"1","XSFX":"由东向西","XSFXDM":"1","KKMC":"海博道与安明路交口"},{"KKBH":"610276126","HPHM":"津QC0258","JGSK":"2021-04-01 14:55:43.856","CDBH":"7","XSFX":"由北向南","XSFXDM":"4","KKMC":"中新大道与和意路交口"},{"KKBH":"610391006","HPHM":"车牌","JGSK":"2021-04-01 14:55:43.981","CDBH":"8","XSFX":"由南向北","XSFXDM":"3","KKMC":"和韵路与和意路交口"},{"KKBH":"610391007","HPHM":"津ADN5095","JGSK":"2021-04-01 14:55:44.074","CDBH":"2","XSFX":"由东向西","XSFXDM":"1","KKMC":"和韵路与和风路交口"},{"KKBH":"610391007","HPHM":"津C2V813","JGSK":"2021-04-01 14:55:44.101","CDBH":"4","XSFX":"由西向东","XSFXDM":"2","KKMC":"和韵路与和风路交口"},{"KKBH":"610261003000","HPHM":"津AU8511","JGSK":"2021-04-01 14:55:44.149","CDBH":"17","XSFX":"由北向南","XSFXDM":"4","KKMC":"中生大道与静湖南路交口"},{"KKBH":"610261005000","HPHM":"豫AJ87X2","JGSK":"2021-04-01 14:55:44.456","CDBH":"1","XSFX":"由东向西","XSFXDM":"1","KKMC":"中生大道与静湖西路（南侧）"},{"KKBH":"610276125","HPHM":"鲁V22365","JGSK":"2021-04-01 14:55:44.49","CDBH":"4","XSFX":"由南向北","XSFXDM":"3","KKMC":"中新大道与和顺路交口"},{"KKBH":"7280310060000","HPHM":"津C820M1","JGSK":"2021-04-01 14:55:44.555","CDBH":"1","XSFX":"由东向西","XSFXDM":"1","KKMC":"动漫中路与文三路交口正向"},{"KKBH":"610276124","HPHM":"津FGD656","JGSK":"2021-04-01 14:55:44.574","CDBH":"7","XSFX":"由南向北","XSFXDM":"3","KKMC":"中新大道与中生大道交口"},{"KKBH":"610271010","HPHM":"津CB0782","JGSK":"2021-04-01 14:55:44.69","CDBH":"7","XSFX":"由北向南","XSFXDM":"4","KKMC":"中新大道与华五路交口"},{"KKBH":"610256113","HPHM":"津AF32961","JGSK":"2021-04-01 14:55:44.715","CDBH":"8","XSFX":"由北向南","XSFXDM":"4","KKMC":"中天大道与和风路交口"},{"KKBH":"610256115","HPHM":"津HR2819","JGSK":"2021-04-01 14:55:44.975","CDBH":"11","XSFX":"由北向南","XSFXDM":"4","KKMC":"中天大道与中生大道交口"},{"KKBH":"610391007","HPHM":"津KKD886","JGSK":"2021-04-01 14:55:45.047","CDBH":"7","XSFX":"由南向北","XSFXDM":"3","KKMC":"和韵路与和风路交口"},{"KKBH":"610401005","HPHM":"津E30263","JGSK":"2021-04-01 14:55:45.108","CDBH":"6","XSFX":"由西向东","XSFXDM":"2","KKMC":"和畅路与和顺路交口"},{"KKBH":"720881002000","HPHM":"冀B1K5J0","JGSK":"2021-04-01 14:55:45.32","CDBH":"2","XSFX":"由东向西","XSFXDM":"1","KKMC":"海旭道与安正路交口"},{"KKBH":"720891003000","HPHM":"车牌","JGSK":"2021-04-01 14:55:45.347","CDBH":"1","XSFX":"由东向西","XSFXDM":"1","KKMC":"海博道与安正路交口"},{"KKBH":"610391006","HPHM":"晋A0VT57","JGSK":"2021-04-01 14:55:45.373","CDBH":"1","XSFX":"由东向西","XSFXDM":"1","KKMC":"和韵路与和意路交口"},{"KKBH":"610261005000","HPHM":"冀B2TN58","JGSK":"2021-04-01 14:55:45.523","CDBH":"2","XSFX":"由南向北","XSFXDM":"3","KKMC":"中生大道与静湖西路（南侧）"},{"KKBH":"7205710040000","HPHM":"津LK1311","JGSK":"2021-04-01 14:55:45.698","CDBH":"3","XSFX":"由西向东","XSFXDM":"2","KKMC":"动漫东路与动漫中路交口正向"},{"KKBH":"720881002000","HPHM":"京ER6708","JGSK":"2021-04-01 14:55:45.717","CDBH":"5","XSFX":"由西向东","XSFXDM":"2","KKMC":"海旭道与安正路交口"},{"KKBH":"7208610030000","HPHM":"辽A7378V","JGSK":"2021-04-01 14:55:45.72","CDBH":"5","XSFX":"由西向东","XSFXDM":"2","KKMC":"海晨道与安明路交口正向"},{"KKBH":"7208910030000","HPHM":"车牌","JGSK":"2021-04-01 14:55:45.721","CDBH":"9","XSFX":"由南向北","XSFXDM":"3","KKMC":"海博道与安正路交口正向"},{"KKBH":"720541002000","HPHM":"津K18513","JGSK":"2021-04-01 14:55:45.734","CDBH":"2","XSFX":"由东向西","XSFXDM":"1","KKMC":"动漫环路西与动漫中路交口"},{"KKBH":"610276126","HPHM":"津C69T27","JGSK":"2021-04-01 14:55:45.832","CDBH":"8","XSFX":"由北向南","XSFXDM":"4","KKMC":"中新大道与和意路交口"},{"KKBH":"720541005000","HPHM":"津RZB322","JGSK":"2021-04-01 14:55:45.976","CDBH":"4","XSFX":"由西向东","XSFXDM":"2","KKMC":"动漫环路东与动漫西路交口"},{"KKBH":"610401005","HPHM":"津NRN122","JGSK":"2021-04-01 14:55:46.032","CDBH":"2","XSFX":"由东向西","XSFXDM":"1","KKMC":"和畅路与和顺路交口"},{"KKBH":"610256113","HPHM":"津NFC680","JGSK":"2021-04-01 14:55:46.075","CDBH":"9","XSFX":"由北向南","XSFXDM":"4","KKMC":"中天大道与和风路交口"},{"KKBH":"610401005","HPHM":"津A8Q058","JGSK":"2021-04-01 14:55:46.215","CDBH":"1","XSFX":"由东向西","XSFXDM":"1","KKMC":"和畅路与和顺路交口"},{"KKBH":"610276126","HPHM":"津A5G862","JGSK":"2021-04-01 14:55:46.231","CDBH":"4","XSFX":"由南向北","XSFXDM":"3","KKMC":"中新大道与和意路交口"},{"KKBH":"610286127","HPHM":"冀TQ5885","JGSK":"2021-04-01 14:55:46.284","CDBH":"5","XSFX":"由西向东","XSFXDM":"2","KKMC":"中津大道与和畅路交口"},{"KKBH":"7205610020000","HPHM":"津AU5595","JGSK":"2021-04-01 14:55:46.322","CDBH":"6","XSFX":"由北向南","XSFXDM":"4","KKMC":"动漫北路与文三路交口正向"},{"KKBH":"720881002000","HPHM":"冀D678LJ","JGSK":"2021-04-01 14:55:46.355","CDBH":"6","XSFX":"由西向东","XSFXDM":"2","KKMC":"海旭道与安正路交口"},{"KKBH":"610266122000","HPHM":"津GDZ858","JGSK":"2021-04-01 14:55:46.391","CDBH":"1","XSFX":"由西向东","XSFXDM":"2","KKMC":"生态城中生大道故道河一桥西向东上桥处"},{"KKBH":"720891005000","HPHM":"津JJL511","JGSK":"2021-04-01 14:55:46.395","CDBH":"3","XSFX":"由东向西","XSFXDM":"1","KKMC":"海博道与安明路交口"},{"KKBH":"610251001","HPHM":"津B55916","JGSK":"2021-04-01 14:55:46.43","CDBH":"7","XSFX":"由北向南","XSFXDM":"4","KKMC":"中天大道与和畅路交口"},{"KKBH":"610256116","HPHM":"津NYM612","JGSK":"2021-04-01 14:55:46.432","CDBH":"8","XSFX":"由南向北","XSFXDM":"3","KKMC":"中天大道与和顺路交口"},{"KKBH":"610271008","HPHM":"津RCR572","JGSK":"2021-04-01 14:55:46.473","CDBH":"4","XSFX":"由北向南","XSFXDM":"4","KKMC":"中新大道与航母主题公园支路交口"},{"KKBH":"610251001","HPHM":"冀JP639H","JGSK":"2021-04-01 14:55:46.536","CDBH":"9","XSFX":"由北向南","XSFXDM":"4","KKMC":"中天大道与和畅路交口"},{"KKBH":"610391007","HPHM":"冀B3A6E3","JGSK":"2021-04-01 14:55:46.555","CDBH":"3","XSFX":"由东向西","XSFXDM":"1","KKMC":"和韵路与和风路交口"},{"KKBH":"610271010","HPHM":"津CDV551","JGSK":"2021-04-01 14:55:46.615","CDBH":"8","XSFX":"由北向南","XSFXDM":"4","KKMC":"中新大道与华五路交口"},{"KKBH":"610256115","HPHM":"津AU5615","JGSK":"2021-04-01 14:55:46.63","CDBH":"5","XSFX":"由西向东","XSFXDM":"2","KKMC":"中天大道与中生大道交口"},{"KKBH":"610276125","HPHM":"津RRR623","JGSK":"2021-04-01 14:55:46.644","CDBH":"1","XSFX":"由东向西","XSFXDM":"1","KKMC":"中新大道与和顺路交口"},{"KKBH":"720891005000","HPHM":"津LAV011","JGSK":"2021-04-01 14:55:46.898","CDBH":"6","XSFX":"由西向东","XSFXDM":"2","KKMC":"海博道与安明路交口"},{"KKBH":"610266122000","HPHM":"津RWN171","JGSK":"2021-04-01 14:55:46.951","CDBH":"2","XSFX":"由西向东","XSFXDM":"2","KKMC":"生态城中生大道故道河一桥西向东上桥处"},{"KKBH":"610256115","HPHM":"津HR2819","JGSK":"2021-04-01 14:55:46.957","CDBH":"12","XSFX":"由北向南","XSFXDM":"4","KKMC":"中天大道与中生大道交口"},{"KKBH":"610401004","HPHM":"津C85J95","JGSK":"2021-04-01 14:55:46.989","CDBH":"7","XSFX":"由南向北","XSFXDM":"3","KKMC":"和畅路与和风路交口"},{"KKBH":"610276126","HPHM":"津QC0258","JGSK":"2021-04-01 14:55:47.112","CDBH":"7","XSFX":"由北向南","XSFXDM":"4","KKMC":"中新大道与和意路交口"},{"KKBH":"610276124","HPHM":"津A2G177","JGSK":"2021-04-01 14:55:47.171","CDBH":"11","XSFX":"由北向南","XSFXDM":"4","KKMC":"中新大道与中生大道交口"},{"KKBH":"7280310030000","HPHM":"津RKB027","JGSK":"2021-04-01 14:55:47.192","CDBH":"4","XSFX":"由南向北","XSFXDM":"3","KKMC":"动漫中路与文二路交口正向"},{"KKBH":"610256112","HPHM":"津GLL950","JGSK":"2021-04-01 14:55:47.203","CDBH":"9","XSFX":"由南向北","XSFXDM":"3","KKMC":"中天大道与中津大道交口"},{"KKBH":"7208810020000","HPHM":"津NBA999","JGSK":"2021-04-01 14:55:47.258","CDBH":"3","XSFX":"由东向西","XSFXDM":"1","KKMC":"海旭道与安正路交口正向"},{"KKBH":"720811002000","HPHM":"津A6H070","JGSK":"2021-04-01 14:55:47.306","CDBH":"4","XSFX":"由南向北","XSFXDM":"3","KKMC":"动漫南路与文一路交口"},{"KKBH":"7208910040000","HPHM":"车牌","JGSK":"2021-04-01 14:55:47.378","CDBH":"6","XSFX":"由西向东","XSFXDM":"2","KKMC":"海博道与安平路交口正向"},{"KKBH":"720881002000","HPHM":"鲁CUB486","JGSK":"2021-04-01 14:55:47.596","CDBH":"12","XSFX":"由北向南","XSFXDM":"4","KKMC":"海旭道与安正路交口"},{"KKBH":"610271009","HPHM":"车牌","JGSK":"2021-04-01 14:55:47.901","CDBH":"10","XSFX":"由北向南","XSFXDM":"4","KKMC":"中新大道与泰七路交口"},{"KKBH":"610276124","HPHM":"津A3F020","JGSK":"2021-04-01 14:55:47.969","CDBH":"10","XSFX":"由北向南","XSFXDM":"4","KKMC":"中新大道与中生大道交口"},{"KKBH":"610271009","HPHM":"津A09919F","JGSK":"2021-04-01 14:55:47.971","CDBH":"11","XSFX":"由北向南","XSFXDM":"4","KKMC":"中新大道与泰七路交口"},{"KKBH":"720861003000","HPHM":"津NUR218","JGSK":"2021-04-01 14:55:48.017","CDBH":"5","XSFX":"由西向东","XSFXDM":"2","KKMC":"海晨道与安明路交口"},{"KKBH":"610266117","HPHM":"津NCW799","JGSK":"2021-04-01 14:55:48.191","CDBH":"5","XSFX":"由西向东","XSFXDM":"2","KKMC":"中生大道与和韵路交口"},{"KKBH":"610276124","HPHM":"晋FCM656","JGSK":"2021-04-01 14:55:48.285","CDBH":"8","XSFX":"由南向北","XSFXDM":"3","KKMC":"中新大道与中生大道交口"},{"KKBH":"610276126","HPHM":"津C851P7","JGSK":"2021-04-01 14:55:48.404","CDBH":"8","XSFX":"由北向南","XSFXDM":"4","KKMC":"中新大道与和意路交口"},{"KKBH":"720891004000","HPHM":"津A7969警","JGSK":"2021-04-01 14:55:48.496","CDBH":"5","XSFX":"由西向东","XSFXDM":"2","KKMC":"海博道与安平路交口"},{"KKBH":"610286127","HPHM":"津A9S943","JGSK":"2021-04-01 14:55:48.524","CDBH":"6","XSFX":"由西向东","XSFXDM":"2","KKMC":"中津大道与和畅路交口"},{"KKBH":"7280310030000","HPHM":"津C69H97","JGSK":"2021-04-01 14:55:48.588","CDBH":"3","XSFX":"由南向北","XSFXDM":"3","KKMC":"动漫中路与文二路交口正向"},{"KKBH":"610256116","HPHM":"津DT1950","JGSK":"2021-04-01 14:55:48.719","CDBH":"11","XSFX":"由北向南","XSFXDM":"4","KKMC":"中天大道与和顺路交口"},{"KKBH":"728031003000","HPHM":"津R0A512","JGSK":"2021-04-01 14:55:48.771","CDBH":"3","XSFX":"由南向北","XSFXDM":"3","KKMC":"动漫中路与文二路交口"},{"KKBH":"7208910060000","HPHM":"津RMM994","JGSK":"2021-04-01 14:55:48.87","CDBH":"12","XSFX":"由北向南","XSFXDM":"4","KKMC":"海博道与永盛路交口正向"},{"KKBH":"610256113","HPHM":"津C90Y51","JGSK":"2021-04-01 14:55:48.889","CDBH":"1","XSFX":"由西向东","XSFXDM":"2","KKMC":"中天大道与和风路交口"},{"KKBH":"610256112","HPHM":"津AS0798","JGSK":"2021-04-01 14:55:49.128","CDBH":"12","XSFX":"由北向南","XSFXDM":"4","KKMC":"中天大道与中津大道交口"},{"KKBH":"720861003000","HPHM":"津D79287","JGSK":"2021-04-01 14:55:49.131","CDBH":"2","XSFX":"由东向西","XSFXDM":"1","KKMC":"海晨道与安明路交口"},{"KKBH":"610266117","HPHM":"京N8ZZ99","JGSK":"2021-04-01 14:55:49.336","CDBH":"10","XSFX":"由北向南","XSFXDM":"4","KKMC":"中生大道与和韵路交口"},{"KKBH":"7208910050000","HPHM":"津HAH125","JGSK":"2021-04-01 14:55:49.353","CDBH":"2","XSFX":"由东向西","XSFXDM":"1","KKMC":"海博道与安明路交口正向"},{"KKBH":"610401005","HPHM":"津AGP271","JGSK":"2021-04-01 14:55:49.363","CDBH":"5","XSFX":"由西向东","XSFXDM":"2","KKMC":"和畅路与和顺路交口"},{"KKBH":"610256114","HPHM":"津ADJ1833","JGSK":"2021-04-01 14:55:49.393","CDBH":"6","XSFX":"由南向北","XSFXDM":"3","KKMC":"中天大道与和旭路交口"},{"KKBH":"720881002000","HPHM":"京N671W3","JGSK":"2021-04-01 14:55:49.397","CDBH":"6","XSFX":"由西向东","XSFXDM":"2","KKMC":"海旭道与安正路交口"},{"KKBH":"610256112","HPHM":"车牌","JGSK":"2021-04-01 14:55:49.447","CDBH":"10","XSFX":"由北向南","XSFXDM":"4","KKMC":"中天大道与中津大道交口"},{"KKBH":"610391007","HPHM":"津C2V813","JGSK":"2021-04-01 14:55:49.483","CDBH":"5","XSFX":"由西向东","XSFXDM":"2","KKMC":"和韵路与和风路交口"},{"KKBH":"610271010","HPHM":"津CDV551","JGSK":"2021-04-01 14:55:49.569","CDBH":"8","XSFX":"由北向南","XSFXDM":"4","KKMC":"中新大道与华五路交口"},{"KKBH":"720891003000","HPHM":"冀B3EY80","JGSK":"2021-04-01 14:55:49.572","CDBH":"7","XSFX":"由南向北","XSFXDM":"3","KKMC":"海博道与安正路交口"},{"KKBH":"610401005","HPHM":"津RVL753","JGSK":"2021-04-01 14:55:49.712","CDBH":"1","XSFX":"由东向西","XSFXDM":"1","KKMC":"和畅路与和顺路交口"},{"KKBH":"610276124","HPHM":"津N80157","JGSK":"2021-04-01 14:55:49.809","CDBH":"11","XSFX":"由北向南","XSFXDM":"4","KKMC":"中新大道与中生大道交口"},{"KKBH":"7209010020000","HPHM":"京N0BS41","JGSK":"2021-04-01 14:55:49.814","CDBH":"8","XSFX":"由南向北","XSFXDM":"3","KKMC":"玉林道与安正路交口正向"},{"KKBH":"610401005","HPHM":"鲁R9J66Q","JGSK":"2021-04-01 14:55:49.825","CDBH":"8","XSFX":"由南向北","XSFXDM":"3","KKMC":"和畅路与和顺路交口"},{"KKBH":"610401004","HPHM":"津C85J95","JGSK":"2021-04-01 14:55:49.97","CDBH":"7","XSFX":"由南向北","XSFXDM":"3","KKMC":"和畅路与和风路交口"},{"KKBH":"7208510020000","HPHM":"津AKW563","JGSK":"2021-04-01 14:55:50.032","CDBH":"7","XSFX":"由北向南","XSFXDM":"4","KKMC":"碧水道与安正路交口正向"},{"KKBH":"610391007","HPHM":"津RAE978","JGSK":"2021-04-01 14:55:50.091","CDBH":"5","XSFX":"由西向东","XSFXDM":"2","KKMC":"和韵路与和风路交口"},{"KKBH":"720891004000","HPHM":"津MYV366","JGSK":"2021-04-01 14:55:50.176","CDBH":"5","XSFX":"由西向东","XSFXDM":"2","KKMC":"海博道与安平路交口"},{"KKBH":"7208810020000","HPHM":"津C02917","JGSK":"2021-04-01 14:55:50.18","CDBH":"3","XSFX":"由东向西","XSFXDM":"1","KKMC":"海旭道与安正路交口正向"},{"KKBH":"7208810040000","HPHM":"湘AD47772","JGSK":"2021-04-01 14:55:50.294","CDBH":"4","XSFX":"由西向东","XSFXDM":"2","KKMC":"海旭道与永盛路交口正向"},{"KKBH":"7209010020000","HPHM":"冀DN315B","JGSK":"2021-04-01 14:55:50.368","CDBH":"1","XSFX":"由东向西","XSFXDM":"1","KKMC":"玉林道与安正路交口正向"},{"KKBH":"720891004000","HPHM":"车牌","JGSK":"2021-04-01 14:55:50.456","CDBH":"9","XSFX":"由南向北","XSFXDM":"3","KKMC":"海博道与安平路交口"},{"KKBH":"7208910050000","HPHM":"津HJ7505","JGSK":"2021-04-01 14:55:50.464","CDBH":"3","XSFX":"由东向西","XSFXDM":"1","KKMC":"海博道与安明路交口正向"},{"KKBH":"610256112","HPHM":"津HWD420","JGSK":"2021-04-01 14:55:50.577","CDBH":"1","XSFX":"由东向西","XSFXDM":"1","KKMC":"中天大道与中津大道交口"},{"KKBH":"720881002000","HPHM":"津C5A326","JGSK":"2021-04-01 14:55:50.633","CDBH":"7","XSFX":"由西向东","XSFXDM":"2","KKMC":"海旭道与安正路交口"},{"KKBH":"7280310030000","HPHM":"津MLY897","JGSK":"2021-04-01 14:55:50.784","CDBH":"3","XSFX":"由南向北","XSFXDM":"3","KKMC":"动漫中路与文二路交口正向"},{"KKBH":"7208910040000","HPHM":"车牌","JGSK":"2021-04-01 14:55:50.989","CDBH":"6","XSFX":"由西向东","XSFXDM":"2","KKMC":"海博道与安平路交口正向"},{"KKBH":"720881002000","HPHM":"津RKB530","JGSK":"2021-04-01 14:55:51.081","CDBH":"2","XSFX":"由东向西","XSFXDM":"1","KKMC":"海旭道与安正路交口"},{"KKBH":"720881002000","HPHM":"津NBA999","JGSK":"2021-04-01 14:55:51.225","CDBH":"3","XSFX":"由东向西","XSFXDM":"1","KKMC":"海旭道与安正路交口"},{"KKBH":"610271008","HPHM":"津RPC926","JGSK":"2021-04-01 14:55:51.286","CDBH":"4","XSFX":"由北向南","XSFXDM":"4","KKMC":"中新大道与航母主题公园支路交口"},{"KKBH":"610271009","HPHM":"车牌","JGSK":"2021-04-01 14:55:51.399","CDBH":"10","XSFX":"由北向南","XSFXDM":"4","KKMC":"中新大道与泰七路交口"},{"KKBH":"610276126","HPHM":"津C851P7","JGSK":"2021-04-01 14:55:51.592","CDBH":"8","XSFX":"由北向南","XSFXDM":"4","KKMC":"中新大道与和意路交口"},{"KKBH":"610271008","HPHM":"车牌","JGSK":"2021-04-01 14:55:51.617","CDBH":"5","XSFX":"由北向南","XSFXDM":"4","KKMC":"中新大道与航母主题公园支路交口"},{"KKBH":"720571004000","HPHM":"津LK1311","JGSK":"2021-04-01 14:55:51.646","CDBH":"3","XSFX":"由西向东","XSFXDM":"2","KKMC":"动漫东路与动漫中路交口"},{"KKBH":"610271009","HPHM":"津HH8149","JGSK":"2021-04-01 14:55:51.651","CDBH":"10","XSFX":"由北向南","XSFXDM":"4","KKMC":"中新大道与泰七路交口"},{"KKBH":"6102610040000","HPHM":"冀B2JT76","JGSK":"2021-04-01 14:55:51.69","CDBH":"5","XSFX":"由北向南","XSFXDM":"4","KKMC":"中生大道与静湖西路（北侧）正向"},{"KKBH":"7208810050000","HPHM":"津DC9776","JGSK":"2021-04-01 14:55:51.693","CDBH":"4","XSFX":"由西向东","XSFXDM":"2","KKMC":"海旭道与明盛路交口正向"},{"KKBH":"610401005","HPHM":"鲁R9J66Q","JGSK":"2021-04-01 14:55:51.906","CDBH":"9","XSFX":"由南向北","XSFXDM":"3","KKMC":"和畅路与和顺路交口"},{"KKBH":"720891004000","HPHM":"车牌","JGSK":"2021-04-01 14:55:51.977","CDBH":"9","XSFX":"由南向北","XSFXDM":"3","KKMC":"海博道与安平路交口"},{"KKBH":"610256116","HPHM":"津FHW198","JGSK":"2021-04-01 14:55:51.987","CDBH":"10","XSFX":"由北向南","XSFXDM":"4","KKMC":"中天大道与和顺路交口"},{"KKBH":"610256115","HPHM":"津A1P603","JGSK":"2021-04-01 14:55:52.054","CDBH":"5","XSFX":"由西向东","XSFXDM":"2","KKMC":"中天大道与中生大道交口"},{"KKBH":"720891005000","HPHM":"冀DE2794","JGSK":"2021-04-01 14:55:52.18","CDBH":"6","XSFX":"由西向东","XSFXDM":"2","KKMC":"海博道与安明路交口"},{"KKBH":"610271009","HPHM":"津A09919F","JGSK":"2021-04-01 14:55:52.28","CDBH":"11","XSFX":"由北向南","XSFXDM":"4","KKMC":"中新大道与泰七路交口"},{"KKBH":"728031003000","HPHM":"津RKB027","JGSK":"2021-04-01 14:55:52.293","CDBH":"4","XSFX":"由南向北","XSFXDM":"3","KKMC":"动漫中路与文二路交口"},{"KKBH":"610256111","HPHM":"津DPJ589","JGSK":"2021-04-01 14:55:52.329","CDBH":"9","XSFX":"由北向南","XSFXDM":"4","KKMC":"中天大道与和惠路交口"},{"KKBH":"610401005","HPHM":"津AGP271","JGSK":"2021-04-01 14:55:52.388","CDBH":"6","XSFX":"由西向东","XSFXDM":"2","KKMC":"和畅路与和顺路交口"},{"KKBH":"720891005000","HPHM":"津HAH125","JGSK":"2021-04-01 14:55:52.412","CDBH":"2","XSFX":"由东向西","XSFXDM":"1","KKMC":"海博道与安明路交口"},{"KKBH":"610256112","HPHM":"津B2B278","JGSK":"2021-04-01 14:55:52.478","CDBH":"10","XSFX":"由北向南","XSFXDM":"4","KKMC":"中天大道与中津大道交口"},{"KKBH":"720891006000","HPHM":"津RMM994","JGSK":"2021-04-01 14:55:52.494","CDBH":"12","XSFX":"由北向南","XSFXDM":"4","KKMC":"海博道与永盛路交口"},{"KKBH":"7208910050000","HPHM":"豫AWB704","JGSK":"2021-04-01 14:55:52.545","CDBH":"8","XSFX":"由南向北","XSFXDM":"3","KKMC":"海博道与安明路交口正向"},{"KKBH":"610256113","HPHM":"车牌","JGSK":"2021-04-01 14:55:52.632","CDBH":"8","XSFX":"由北向南","XSFXDM":"4","KKMC":"中天大道与和风路交口"},{"KKBH":"610401004","HPHM":"津HFQ018","JGSK":"2021-04-01 14:55:52.633","CDBH":"4","XSFX":"由西向东","XSFXDM":"2","KKMC":"和畅路与和风路交口"},{"KKBH":"720881004000","HPHM":"湘AD47772","JGSK":"2021-04-01 14:55:52.693","CDBH":"9","XSFX":"由西向东","XSFXDM":"2","KKMC":"海旭道与永盛路交口"},{"KKBH":"720891005000","HPHM":"津HJ7505","JGSK":"2021-04-01 14:55:52.713","CDBH":"3","XSFX":"由东向西","XSFXDM":"1","KKMC":"海博道与安明路交口"},{"KKBH":"720881002000","HPHM":"津CBG667","JGSK":"2021-04-01 14:55:52.758","CDBH":"6","XSFX":"由西向东","XSFXDM":"2","KKMC":"海旭道与安正路交口"},{"KKBH":"7208910040000","HPHM":"津GHZ839","JGSK":"2021-04-01 14:55:52.808","CDBH":"6","XSFX":"由西向东","XSFXDM":"2","KKMC":"海博道与安平路交口正向"},{"KKBH":"7280310030000","HPHM":"津K18513","JGSK":"2021-04-01 14:55:52.846","CDBH":"6","XSFX":"由北向南","XSFXDM":"4","KKMC":"动漫中路与文二路交口正向"},{"KKBH":"720561002000","HPHM":"津AU5595","JGSK":"2021-04-01 14:55:52.911","CDBH":"6","XSFX":"由北向南","XSFXDM":"4","KKMC":"动漫北路与文三路交口"},{"KKBH":"610256116","HPHM":"津AYG669","JGSK":"2021-04-01 14:55:53.188","CDBH":"5","XSFX":"由西向东","XSFXDM":"2","KKMC":"中天大道与和顺路交口"},{"KKBH":"7280310030000","HPHM":"车牌","JGSK":"2021-04-01 14:55:53.389","CDBH":"5","XSFX":"由北向南","XSFXDM":"4","KKMC":"动漫中路与文二路交口正向"},{"KKBH":"610266117","HPHM":"津NCW799","JGSK":"2021-04-01 14:55:53.519","CDBH":"5","XSFX":"由西向东","XSFXDM":"2","KKMC":"中生大道与和韵路交口"},{"KKBH":"711","HPHM":"津MQB212","JGSK":"2021-04-01 14:55:53.519","CDBH":"5","XSFX":"由南向北","XSFXDM":"3","KKMC":"不礼让行人中新大道与和旭路交口"},{"KKBH":"711","HPHM":"津AD68539","JGSK":"2021-04-01 14:55:53.521","CDBH":"7","XSFX":"由北向南","XSFXDM":"4","KKMC":"不礼让行人中新大道与和旭路交口"},{"KKBH":"610271008","HPHM":"车牌","JGSK":"2021-04-01 14:55:53.551","CDBH":"1","XSFX":"由南向北","XSFXDM":"3","KKMC":"中新大道与航母主题公园支路交口"},{"KKBH":"610256113","HPHM":"津C90Y51","JGSK":"2021-04-01 14:55:53.609","CDBH":"1","XSFX":"由西向东","XSFXDM":"2","KKMC":"中天大道与和风路交口"},{"KKBH":"610266117","HPHM":"津C23V63","JGSK":"2021-04-01 14:55:53.661","CDBH":"3","XSFX":"由东向西","XSFXDM":"1","KKMC":"中生大道与和韵路交口"},{"KKBH":"610401004","HPHM":"沪C4WJ93","JGSK":"2021-04-01 14:55:53.695","CDBH":"1","XSFX":"由东向西","XSFXDM":"1","KKMC":"和畅路与和风路交口"},{"KKBH":"728031006000","HPHM":"津C820M1","JGSK":"2021-04-01 14:55:53.739","CDBH":"1","XSFX":"由东向西","XSFXDM":"1","KKMC":"动漫中路与文三路交口"},{"KKBH":"720891004000","HPHM":"津JXZ528","JGSK":"2021-04-01 14:55:53.932","CDBH":"5","XSFX":"由西向东","XSFXDM":"2","KKMC":"海博道与安平路交口"},{"KKBH":"728031003000","HPHM":"津C69H97","JGSK":"2021-04-01 14:55:53.972","CDBH":"3","XSFX":"由南向北","XSFXDM":"3","KKMC":"动漫中路与文二路交口"},{"KKBH":"610256116","HPHM":"冀BJ180C","JGSK":"2021-04-01 14:55:54.014","CDBH":"7","XSFX":"由南向北","XSFXDM":"3","KKMC":"中天大道与和顺路交口"},{"KKBH":"7205410020000","HPHM":"车牌","JGSK":"2021-04-01 14:55:54.052","CDBH":"4","XSFX":"由西向东","XSFXDM":"2","KKMC":"动漫环路西与动漫中路交口正向"},{"KKBH":"610271009","HPHM":"辽GDE373","JGSK":"2021-04-01 14:55:54.075","CDBH":"11","XSFX":"由北向南","XSFXDM":"4","KKMC":"中新大道与泰七路交口"},{"KKBH":"610256112","HPHM":"津ADL1138","JGSK":"2021-04-01 14:55:54.083","CDBH":"9","XSFX":"由南向北","XSFXDM":"3","KKMC":"中天大道与中津大道交口"},{"KKBH":"610401004","HPHM":"晋BUX357","JGSK":"2021-04-01 14:55:54.092","CDBH":"7","XSFX":"由南向北","XSFXDM":"3","KKMC":"和畅路与和风路交口"},{"KKBH":"7208910050000","HPHM":"晋AF713H","JGSK":"2021-04-01 14:55:54.294","CDBH":"4","XSFX":"由东向西","XSFXDM":"1","KKMC":"海博道与安明路交口正向"},{"KKBH":"610271008","HPHM":"津A02101F","JGSK":"2021-04-01 14:55:54.495","CDBH":"2","XSFX":"由南向北","XSFXDM":"3","KKMC":"中新大道与航母主题公园支路交口"},{"KKBH":"610271009","HPHM":"津HH8149","JGSK":"2021-04-01 14:55:54.679","CDBH":"10","XSFX":"由北向南","XSFXDM":"4","KKMC":"中新大道与泰七路交口"},{"KKBH":"7280310060000","HPHM":"车牌","JGSK":"2021-04-01 14:55:54.682","CDBH":"2","XSFX":"由东向西","XSFXDM":"1","KKMC":"动漫中路与文三路交口正向"},{"KKBH":"720901002000","HPHM":"京N0BS41","JGSK":"2021-04-01 14:55:54.817","CDBH":"8","XSFX":"由南向北","XSFXDM":"3","KKMC":"玉林道与安正路交口"},{"KKBH":"610276124","HPHM":"津A02N26","JGSK":"2021-04-01 14:55:54.904","CDBH":"7","XSFX":"由南向北","XSFXDM":"3","KKMC":"中新大道与中生大道交口"},{"KKBH":"7280310020000","HPHM":"津DDR908","JGSK":"2021-04-01 14:55:54.906","CDBH":"7","XSFX":"由北向南","XSFXDM":"4","KKMC":"动漫中路与文一路交口正向"},{"KKBH":"7208810070000","HPHM":"津CA0999","JGSK":"2021-04-01 14:55:55.002","CDBH":"2","XSFX":"由东向西","XSFXDM":"1","KKMC":"海旭道与弘通路交口正向"},{"KKBH":"610266117","HPHM":"冀D68E89","JGSK":"2021-04-01 14:55:55.007","CDBH":"11","XSFX":"由北向南","XSFXDM":"4","KKMC":"中生大道与和韵路交口"},{"KKBH":"711","HPHM":"鲁Q657TJ","JGSK":"2021-04-01 14:55:55.044","CDBH":"8","XSFX":"由北向南","XSFXDM":"4","KKMC":"不礼让行人中新大道与和旭路交口"},{"KKBH":"720881002000","HPHM":"津C02917","JGSK":"2021-04-01 14:55:55.142","CDBH":"4","XSFX":"由东向西","XSFXDM":"1","KKMC":"海旭道与安正路交口"},{"KKBH":"720891004000","HPHM":"津GHZ839","JGSK":"2021-04-01 14:55:55.219","CDBH":"5","XSFX":"由西向东","XSFXDM":"2","KKMC":"海博道与安平路交口"},{"KKBH":"610401005","HPHM":"冀B0D27R","JGSK":"2021-04-01 14:55:55.268","CDBH":"5","XSFX":"由西向东","XSFXDM":"2","KKMC":"和畅路与和顺路交口"},{"KKBH":"610256115","HPHM":"津AU5615","JGSK":"2021-04-01 14:55:55.295","CDBH":"5","XSFX":"由西向东","XSFXDM":"2","KKMC":"中天大道与中生大道交口"},{"KKBH":"728031003000","HPHM":"津K18513","JGSK":"2021-04-01 14:55:55.518","CDBH":"6","XSFX":"由北向南","XSFXDM":"4","KKMC":"动漫中路与文二路交口"},{"KKBH":"610391007","HPHM":"津RAE978","JGSK":"2021-04-01 14:55:55.534","CDBH":"6","XSFX":"由西向东","XSFXDM":"2","KKMC":"和韵路与和风路交口"},{"KKBH":"610256112","HPHM":"津B2B278","JGSK":"2021-04-01 14:55:55.646","CDBH":"10","XSFX":"由北向南","XSFXDM":"4","KKMC":"中天大道与中津大道交口"},{"KKBH":"720891004000","HPHM":"车牌","JGSK":"2021-04-01 14:55:55.656","CDBH":"9","XSFX":"由南向北","XSFXDM":"3","KKMC":"海博道与安平路交口"},{"KKBH":"610391007","HPHM":"津K16324","JGSK":"2021-04-01 14:55:55.788","CDBH":"5","XSFX":"由西向东","XSFXDM":"2","KKMC":"和韵路与和风路交口"},{"KKBH":"610256112","HPHM":"津B2Y032","JGSK":"2021-04-01 14:55:55.987","CDBH":"10","XSFX":"由北向南","XSFXDM":"4","KKMC":"中天大道与中津大道交口"},{"KKBH":"610256111","HPHM":"京JBJ123","JGSK":"2021-04-01 14:55:55.991","CDBH":"8","XSFX":"由北向南","XSFXDM":"4","KKMC":"中天大道与和惠路交口"},{"KKBH":"610266117","HPHM":"京N8ZZ99","JGSK":"2021-04-01 14:55:56.017","CDBH":"11","XSFX":"由北向南","XSFXDM":"4","KKMC":"中生大道与和韵路交口"},{"KKBH":"720891005000","HPHM":"晋AF713H","JGSK":"2021-04-01 14:55:56.234","CDBH":"4","XSFX":"由东向西","XSFXDM":"1","KKMC":"海博道与安明路交口"},{"KKBH":"610256115","HPHM":"津C9G649","JGSK":"2021-04-01 14:55:56.244","CDBH":"7","XSFX":"由南向北","XSFXDM":"3","KKMC":"中天大道与中生大道交口"},{"KKBH":"728031003000","HPHM":"津MLY897","JGSK":"2021-04-01 14:55:56.37","CDBH":"3","XSFX":"由南向北","XSFXDM":"3","KKMC":"动漫中路与文二路交口"},{"KKBH":"610271010","HPHM":"津GAB699","JGSK":"2021-04-01 14:55:56.433","CDBH":"8","XSFX":"由北向南","XSFXDM":"4","KKMC":"中新大道与华五路交口"},{"KKBH":"610256112","HPHM":"津CD3337","JGSK":"2021-04-01 14:55:56.488","CDBH":"8","XSFX":"由南向北","XSFXDM":"3","KKMC":"中天大道与中津大道交口"},{"KKBH":"610271010","HPHM":"冀BCS573","JGSK":"2021-04-01 14:55:56.532","CDBH":"4","XSFX":"由南向北","XSFXDM":"3","KKMC":"中新大道与华五路交口"},{"KKBH":"610256115","HPHM":"津ADK2268","JGSK":"2021-04-01 14:55:56.562","CDBH":"5","XSFX":"由西向东","XSFXDM":"2","KKMC":"中天大道与中生大道交口"},{"KKBH":"610261004000","HPHM":"冀B2JT76","JGSK":"2021-04-01 14:55:56.795","CDBH":"5","XSFX":"由北向南","XSFXDM":"4","KKMC":"中生大道与静湖西路（北侧）"},{"KKBH":"610271008","HPHM":"津AD65635","JGSK":"2021-04-01 14:55:56.815","CDBH":"1","XSFX":"由南向北","XSFXDM":"3","KKMC":"中新大道与航母主题公园支路交口"},{"KKBH":"6102610040000","HPHM":"津C2M291","JGSK":"2021-04-01 14:55:56.858","CDBH":"6","XSFX":"由北向南","XSFXDM":"4","KKMC":"中生大道与静湖西路（北侧）正向"},{"KKBH":"610276126","HPHM":"津B26098","JGSK":"2021-04-01 14:55:56.912","CDBH":"7","XSFX":"由北向南","XSFXDM":"4","KKMC":"中新大道与和意路交口"},{"KKBH":"610256115","HPHM":"津A1P603","JGSK":"2021-04-01 14:55:56.974","CDBH":"6","XSFX":"由西向东","XSFXDM":"2","KKMC":"中天大道与中生大道交口"},{"KKBH":"728031003000","HPHM":"车牌","JGSK":"2021-04-01 14:55:57.037","CDBH":"5","XSFX":"由北向南","XSFXDM":"4","KKMC":"动漫中路与文二路交口"},{"KKBH":"610271009","HPHM":"津ADB1169","JGSK":"2021-04-01 14:55:57.102","CDBH":"10","XSFX":"由北向南","XSFXDM":"4","KKMC":"中新大道与泰七路交口"},{"KKBH":"610271008","HPHM":"津B2J687","JGSK":"2021-04-01 14:55:57.113","CDBH":"5","XSFX":"由北向南","XSFXDM":"4","KKMC":"中新大道与航母主题公园支路交口"},{"KKBH":"610276124","HPHM":"津A07566D","JGSK":"2021-04-01 14:55:57.172","CDBH":"11","XSFX":"由北向南","XSFXDM":"4","KKMC":"中新大道与中生大道交口"},{"KKBH":"610286127","HPHM":"津C39V00","JGSK":"2021-04-01 14:55:57.198","CDBH":"8","XSFX":"由南向北","XSFXDM":"3","KKMC":"中津大道与和畅路交口"},{"KKBH":"610271009","HPHM":"辽GDE373","JGSK":"2021-04-01 14:55:57.399","CDBH":"11","XSFX":"由北向南","XSFXDM":"4","KKMC":"中新大道与泰七路交口"},{"KKBH":"720891004000","HPHM":"车牌","JGSK":"2021-04-01 14:55:57.662","CDBH":"9","XSFX":"由南向北","XSFXDM":"3","KKMC":"海博道与安平路交口"},{"KKBH":"720851002000","HPHM":"津AKW563","JGSK":"2021-04-01 14:55:57.916","CDBH":"7","XSFX":"由北向南","XSFXDM":"4","KKMC":"碧水道与安正路交口"},{"KKBH":"720881005000","HPHM":"津DC9776","JGSK":"2021-04-01 14:55:57.994","CDBH":"4","XSFX":"由西向东","XSFXDM":"2","KKMC":"海旭道与明盛路交口"},{"KKBH":"7205410030000","HPHM":"车牌","JGSK":"2021-04-01 14:55:57.997","CDBH":"5","XSFX":"由北向南","XSFXDM":"4","KKMC":"动漫环路西与动漫西路交口正向"},{"KKBH":"728031002000","HPHM":"津DDR908","JGSK":"2021-04-01 14:55:58.022","CDBH":"7","XSFX":"由北向南","XSFXDM":"4","KKMC":"动漫中路与文一路交口"},{"KKBH":"610266117","HPHM":"冀D68E89","JGSK":"2021-04-01 14:55:58.177","CDBH":"12","XSFX":"由北向南","XSFXDM":"4","KKMC":"中生大道与和韵路交口"},{"KKBH":"610271010","HPHM":"津GAB699","JGSK":"2021-04-01 14:55:58.369","CDBH":"8","XSFX":"由北向南","XSFXDM":"4","KKMC":"中新大道与华五路交口"},{"KKBH":"610256115","HPHM":"冀E70R76","JGSK":"2021-04-01 14:55:58.536","CDBH":"2","XSFX":"由东向西","XSFXDM":"1","KKMC":"中天大道与中生大道交口"},{"KKBH":"7208910050000","HPHM":"津RHZ057","JGSK":"2021-04-01 14:55:58.689","CDBH":"5","XSFX":"由西向东","XSFXDM":"2","KKMC":"海博道与安明路交口正向"},{"KKBH":"711","HPHM":"豫EE8505","JGSK":"2021-04-01 14:55:58.726","CDBH":"8","XSFX":"由北向南","XSFXDM":"4","KKMC":"不礼让行人中新大道与和旭路交口"},{"KKBH":"610401005","HPHM":"鲁A8A6V3","JGSK":"2021-04-01 14:55:58.752","CDBH":"1","XSFX":"由东向西","XSFXDM":"1","KKMC":"和畅路与和顺路交口"},{"KKBH":"610271010","HPHM":"津HQ2999","JGSK":"2021-04-01 14:55:58.834","CDBH":"5","XSFX":"由南向北","XSFXDM":"3","KKMC":"中新大道与华五路交口"},{"KKBH":"610401004","HPHM":"晋BUX357","JGSK":"2021-04-01 14:55:58.936","CDBH":"8","XSFX":"由南向北","XSFXDM":"3","KKMC":"和畅路与和风路交口"},{"KKBH":"7208910030000","HPHM":"津C1Z322","JGSK":"2021-04-01 14:55:59.036","CDBH":"4","XSFX":"由西向东","XSFXDM":"2","KKMC":"海博道与安正路交口正向"},{"KKBH":"6071310030000","HPHM":"豫ADE6669","JGSK":"2021-04-01 14:55:59.076","CDBH":"1","XSFX":"由东向西","XSFXDM":"1","KKMC":"中央大道与海旭道交口正向"},{"KKBH":"7208910050000","HPHM":"津AS0836","JGSK":"2021-04-01 14:55:59.115","CDBH":"3","XSFX":"由东向西","XSFXDM":"1","KKMC":"海博道与安明路交口正向"},{"KKBH":"610391007","HPHM":"鲁GY9X02","JGSK":"2021-04-01 14:55:59.206","CDBH":"11","XSFX":"由北向南","XSFXDM":"4","KKMC":"和韵路与和风路交口"},{"KKBH":"610271010","HPHM":"冀BCS573","JGSK":"2021-04-01 14:55:59.236","CDBH":"4","XSFX":"由南向北","XSFXDM":"3","KKMC":"中新大道与华五路交口"},{"KKBH":"610391006","HPHM":"津KWZ002","JGSK":"2021-04-01 14:55:59.293","CDBH":"1","XSFX":"由东向西","XSFXDM":"1","KKMC":"和韵路与和意路交口"},{"KKBH":"7208810050000","HPHM":"冀J32576","JGSK":"2021-04-01 14:55:59.493","CDBH":"5","XSFX":"由西向东","XSFXDM":"2","KKMC":"海旭道与明盛路交口正向"},{"KKBH":"610271009","HPHM":"津ADB1169","JGSK":"2021-04-01 14:55:59.559","CDBH":"10","XSFX":"由北向南","XSFXDM":"4","KKMC":"中新大道与泰七路交口"},{"KKBH":"610401005","HPHM":"津K81509","JGSK":"2021-04-01 14:55:59.625","CDBH":"5","XSFX":"由西向东","XSFXDM":"2","KKMC":"和畅路与和顺路交口"},{"KKBH":"610401004","HPHM":"津HFQ018","JGSK":"2021-04-01 14:55:59.682","CDBH":"4","XSFX":"由西向东","XSFXDM":"2","KKMC":"和畅路与和风路交口"},{"KKBH":"610256115","HPHM":"皖MJ7199","JGSK":"2021-04-01 14:55:59.7","CDBH":"5","XSFX":"由西向东","XSFXDM":"2","KKMC":"中天大道与中生大道交口"},{"KKBH":"610276124","HPHM":"辽G3R816","JGSK":"2021-04-01 14:55:59.793","CDBH":"10","XSFX":"由北向南","XSFXDM":"4","KKMC":"中新大道与中生大道交口"},{"KKBH":"610276125","HPHM":"津KA7957","JGSK":"2021-04-01 14:55:59.881","CDBH":"7","XSFX":"由北向南","XSFXDM":"4","KKMC":"中新大道与和顺路交口"},{"KKBH":"610256115","HPHM":"鲁F8531G","JGSK":"2021-04-01 14:55:59.907","CDBH":"3","XSFX":"由东向西","XSFXDM":"1","KKMC":"中天大道与中生大道交口"},{"KKBH":"610256112","HPHM":"津CD3337","JGSK":"2021-04-01 14:56:00.226","CDBH":"9","XSFX":"由南向北","XSFXDM":"3","KKMC":"中天大道与中津大道交口"},{"KKBH":"7208810020000","HPHM":"鲁P221EF","JGSK":"2021-04-01 14:56:00.352","CDBH":"3","XSFX":"由东向西","XSFXDM":"1","KKMC":"海旭道与安正路交口正向"},{"KKBH":"7208810020000","HPHM":"津A7N960","JGSK":"2021-04-01 14:56:00.569","CDBH":"12","XSFX":"由北向南","XSFXDM":"4","KKMC":"海旭道与安正路交口正向"},{"KKBH":"610256115","HPHM":"津ADK2268","JGSK":"2021-04-01 14:56:00.655","CDBH":"6","XSFX":"由西向东","XSFXDM":"2","KKMC":"中天大道与中生大道交口"},{"KKBH":"610271009","HPHM":"京AD05739","JGSK":"2021-04-01 14:56:00.708","CDBH":"10","XSFX":"由北向南","XSFXDM":"4","KKMC":"中新大道与泰七路交口"},{"KKBH":"7205710040000","HPHM":"津E13890","JGSK":"2021-04-01 14:56:00.713","CDBH":"5","XSFX":"由北向南","XSFXDM":"4","KKMC":"动漫东路与动漫中路交口正向"},{"KKBH":"610256116","HPHM":"冀BJ180C","JGSK":"2021-04-01 14:56:00.752","CDBH":"7","XSFX":"由南向北","XSFXDM":"3","KKMC":"中天大道与和顺路交口"},{"KKBH":"610276126","HPHM":"津B26098","JGSK":"2021-04-01 14:56:00.792","CDBH":"7","XSFX":"由北向南","XSFXDM":"4","KKMC":"中新大道与和意路交口"},{"KKBH":"720891005000","HPHM":"津RHZ057","JGSK":"2021-04-01 14:56:00.821","CDBH":"5","XSFX":"由西向东","XSFXDM":"2","KKMC":"海博道与安明路交口"},{"KKBH":"610256111","HPHM":"京JBJ123","JGSK":"2021-04-01 14:56:00.841","CDBH":"8","XSFX":"由北向南","XSFXDM":"4","KKMC":"中天大道与和惠路交口"},{"KKBH":"610256112","HPHM":"津B2Y032","JGSK":"2021-04-01 14:56:00.926","CDBH":"10","XSFX":"由北向南","XSFXDM":"4","KKMC":"中天大道与中津大道交口"},{"KKBH":"610401004","HPHM":"沪C4WJ93","JGSK":"2021-04-01 14:56:00.94","CDBH":"3","XSFX":"由东向西","XSFXDM":"1","KKMC":"和畅路与和风路交口"},{"KKBH":"610391008","HPHM":"车牌","JGSK":"2021-04-01 14:56:01.146","CDBH":"4","XSFX":"由西向东","XSFXDM":"2","KKMC":"和韵路与和旭路交口"},{"KKBH":"610266117","HPHM":"鲁DS890F","JGSK":"2021-04-01 14:56:01.167","CDBH":"2","XSFX":"由东向西","XSFXDM":"1","KKMC":"中生大道与和韵路交口"},{"KKBH":"7208910060000","HPHM":"京NGS423","JGSK":"2021-04-01 14:56:01.307","CDBH":"3","XSFX":"由东向西","XSFXDM":"1","KKMC":"海博道与永盛路交口正向"},{"KKBH":"610286127","HPHM":"津C39V00","JGSK":"2021-04-01 14:56:01.354","CDBH":"9","XSFX":"由南向北","XSFXDM":"3","KKMC":"中津大道与和畅路交口"},{"KKBH":"6102661220000","HPHM":"津AU8511","JGSK":"2021-04-01 14:56:01.496","CDBH":"2","XSFX":"由西向东","XSFXDM":"2","KKMC":"生态城中生大道故道河一桥西向东上桥处正向"},{"KKBH":"7208810020000","HPHM":"津E25117","JGSK":"2021-04-01 14:56:01.55","CDBH":"13","XSFX":"由北向南","XSFXDM":"4","KKMC":"海旭道与安正路交口正向"},{"KKBH":"610276125","HPHM":"津H57158","JGSK":"2021-04-01 14:56:01.586","CDBH":"1","XSFX":"由东向西","XSFXDM":"1","KKMC":"中新大道与和顺路交口"},{"KKBH":"610256115","HPHM":"吉A8HA51","JGSK":"2021-04-01 14:56:01.687","CDBH":"5","XSFX":"由西向东","XSFXDM":"2","KKMC":"中天大道与中生大道交口"},{"KKBH":"610271009","HPHM":"津RBY802","JGSK":"2021-04-01 14:56:01.714","CDBH":"11","XSFX":"由北向南","XSFXDM":"4","KKMC":"中新大道与泰七路交口"},{"KKBH":"610391007","HPHM":"津K16324","JGSK":"2021-04-01 14:56:01.859","CDBH":"5","XSFX":"由西向东","XSFXDM":"2","KKMC":"和韵路与和风路交口"},{"KKBH":"610401005","HPHM":"津A8Q058","JGSK":"2021-04-01 14:56:01.872","CDBH":"1","XSFX":"由东向西","XSFXDM":"1","KKMC":"和畅路与和顺路交口"},{"KKBH":"610276125","HPHM":"冀FL31B8","JGSK":"2021-04-01 14:56:01.918","CDBH":"1","XSFX":"由东向西","XSFXDM":"1","KKMC":"中新大道与和顺路交口"},{"KKBH":"610256115","HPHM":"津C9G649","JGSK":"2021-04-01 14:56:01.937","CDBH":"8","XSFX":"由南向北","XSFXDM":"3","KKMC":"中天大道与中生大道交口"},{"KKBH":"720891005000","HPHM":"津AS0836","JGSK":"2021-04-01 14:56:01.993","CDBH":"3","XSFX":"由东向西","XSFXDM":"1","KKMC":"海博道与安明路交口"},{"KKBH":"610391007","HPHM":"津GRR882","JGSK":"2021-04-01 14:56:01.994","CDBH":"11","XSFX":"由北向南","XSFXDM":"4","KKMC":"和韵路与和风路交口"},{"KKBH":"610271008","HPHM":"车牌","JGSK":"2021-04-01 14:56:02.161","CDBH":"4","XSFX":"由北向南","XSFXDM":"4","KKMC":"中新大道与航母主题公园支路交口"},{"KKBH":"7205410020000","HPHM":"津RKB027","JGSK":"2021-04-01 14:56:02.396","CDBH":"4","XSFX":"由西向东","XSFXDM":"2","KKMC":"动漫环路西与动漫中路交口正向"},{"KKBH":"610401004","HPHM":"津A3B506","JGSK":"2021-04-01 14:56:02.397","CDBH":"1","XSFX":"由东向西","XSFXDM":"1","KKMC":"和畅路与和风路交口"},{"KKBH":"610271010","HPHM":"津HQ2999","JGSK":"2021-04-01 14:56:02.434","CDBH":"5","XSFX":"由南向北","XSFXDM":"3","KKMC":"中新大道与华五路交口"},{"KKBH":"7208910030000","HPHM":"津A7969警","JGSK":"2021-04-01 14:56:02.467","CDBH":"6","XSFX":"由西向东","XSFXDM":"2","KKMC":"海博道与安正路交口正向"},{"KKBH":"610261004000","HPHM":"津C2M291","JGSK":"2021-04-01 14:56:02.556","CDBH":"6","XSFX":"由北向南","XSFXDM":"4","KKMC":"中生大道与静湖西路（北侧）"},{"KKBH":"7280310030000","HPHM":"津AMK977","JGSK":"2021-04-01 14:56:02.735","CDBH":"5","XSFX":"由北向南","XSFXDM":"4","KKMC":"动漫中路与文二路交口正向"},{"KKBH":"7208910030000","HPHM":"车牌","JGSK":"2021-04-01 14:56:02.829","CDBH":"2","XSFX":"由东向西","XSFXDM":"1","KKMC":"海博道与安正路交口正向"},{"KKBH":"610266117","HPHM":"鲁NGC970","JGSK":"2021-04-01 14:56:02.831","CDBH":"2","XSFX":"由东向西","XSFXDM":"1","KKMC":"中生大道与和韵路交口"},{"KKBH":"610276125","HPHM":"车牌","JGSK":"2021-04-01 14:56:02.868","CDBH":"5","XSFX":"由南向北","XSFXDM":"3","KKMC":"中新大道与和顺路交口"},{"KKBH":"711","HPHM":"津RQC683","JGSK":"2021-04-01 14:56:02.88","CDBH":"2","XSFX":"由东向西","XSFXDM":"1","KKMC":"不礼让行人中新大道与和旭路交口"},{"KKBH":"610271009","HPHM":"车牌","JGSK":"2021-04-01 14:56:02.919","CDBH":"10","XSFX":"由北向南","XSFXDM":"4","KKMC":"中新大道与泰七路交口"},{"KKBH":"610256116","HPHM":"津AYG669","JGSK":"2021-04-01 14:56:03.022","CDBH":"6","XSFX":"由西向东","XSFXDM":"2","KKMC":"中天大道与和顺路交口"},{"KKBH":"610401004","HPHM":"津DCC788","JGSK":"2021-04-01 14:56:03.532","CDBH":"7","XSFX":"由南向北","XSFXDM":"3","KKMC":"和畅路与和风路交口"},{"KKBH":"610401005","HPHM":"津K81509","JGSK":"2021-04-01 14:56:03.588","CDBH":"6","XSFX":"由西向东","XSFXDM":"2","KKMC":"和畅路与和顺路交口"},{"KKBH":"610256115","HPHM":"津AD79791","JGSK":"2021-04-01 14:56:03.592","CDBH":"4","XSFX":"由西向东","XSFXDM":"2","KKMC":"中天大道与中生大道交口"},{"KKBH":"610256115","HPHM":"皖MJ7199","JGSK":"2021-04-01 14:56:03.614","CDBH":"6","XSFX":"由西向东","XSFXDM":"2","KKMC":"中天大道与中生大道交口"},{"KKBH":"610391007","HPHM":"鲁GY9X02","JGSK":"2021-04-01 14:56:03.632","CDBH":"12","XSFX":"由北向南","XSFXDM":"4","KKMC":"和韵路与和风路交口"},{"KKBH":"7280310020000","HPHM":"车牌","JGSK":"2021-04-01 14:56:03.672","CDBH":"4","XSFX":"由西向东","XSFXDM":"2","KKMC":"动漫中路与文一路交口正向"},{"KKBH":"720891003000","HPHM":"车牌","JGSK":"2021-04-01 14:56:03.712","CDBH":"6","XSFX":"由西向东","XSFXDM":"2","KKMC":"海博道与安正路交口"},{"KKBH":"7208910050000","HPHM":"津AQW870","JGSK":"2021-04-01 14:56:03.789","CDBH":"5","XSFX":"由西向东","XSFXDM":"2","KKMC":"海博道与安明路交口正向"},{"KKBH":"720541003000","HPHM":"津QJ3780","JGSK":"2021-04-01 14:56:03.808","CDBH":"7","XSFX":"由北向南","XSFXDM":"4","KKMC":"动漫环路西与动漫西路交口"},{"KKBH":"711","HPHM":"冀B86AC5","JGSK":"2021-04-01 14:56:03.843","CDBH":"5","XSFX":"由南向北","XSFXDM":"3","KKMC":"不礼让行人中新大道与和旭路交口"},{"KKBH":"7208810020000","HPHM":"冀B812M9","JGSK":"2021-04-01 14:56:03.88","CDBH":"12","XSFX":"由北向南","XSFXDM":"4","KKMC":"海旭道与安正路交口正向"},{"KKBH":"720881002000","HPHM":"鲁P221EF","JGSK":"2021-04-01 14:56:03.943","CDBH":"3","XSFX":"由东向西","XSFXDM":"1","KKMC":"海旭道与安正路交口"},{"KKBH":"7400110020000","HPHM":"津MWM815","JGSK":"2021-04-01 14:56:04.185","CDBH":"4","XSFX":"由南向北","XSFXDM":"3","KKMC":"静湖南路与华一路交口正向"},{"KKBH":"610271008","HPHM":"津RPC926","JGSK":"2021-04-01 14:56:04.297","CDBH":"4","XSFX":"由北向南","XSFXDM":"4","KKMC":"中新大道与航母主题公园支路交口"},{"KKBH":"7208910050000","HPHM":"冀D280S7","JGSK":"2021-04-01 14:56:04.319","CDBH":"7","XSFX":"由西向东","XSFXDM":"2","KKMC":"海博道与安明路交口正向"},{"KKBH":"610271009","HPHM":"津E09014","JGSK":"2021-04-01 14:56:04.434","CDBH":"10","XSFX":"由北向南","XSFXDM":"4","KKMC":"中新大道与泰七路交口"},{"KKBH":"610266117","HPHM":"鲁A3P7K2","JGSK":"2021-04-01 14:56:04.544","CDBH":"3","XSFX":"由东向西","XSFXDM":"1","KKMC":"中生大道与和韵路交口"},{"KKBH":"610391008","HPHM":"津A6R369","JGSK":"2021-04-01 14:56:04.587","CDBH":"4","XSFX":"由西向东","XSFXDM":"2","KKMC":"和韵路与和旭路交口"},{"KKBH":"610256111","HPHM":"津C62G16","JGSK":"2021-04-01 14:56:04.78","CDBH":"7","XSFX":"由北向南","XSFXDM":"4","KKMC":"中天大道与和惠路交口"},{"KKBH":"610256116","HPHM":"津GP2922","JGSK":"2021-04-01 14:56:04.792","CDBH":"8","XSFX":"由南向北","XSFXDM":"3","KKMC":"中天大道与和顺路交口"},{"KKBH":"7205710040000","HPHM":"津HCD363","JGSK":"2021-04-01 14:56:04.868","CDBH":"2","XSFX":"由东向西","XSFXDM":"1","KKMC":"动漫东路与动漫中路交口正向"},{"KKBH":"720881002000","HPHM":"津E25117","JGSK":"2021-04-01 14:56:04.877","CDBH":"13","XSFX":"由北向南","XSFXDM":"4","KKMC":"海旭道与安正路交口"},{"KKBH":"610271009","HPHM":"津RBY802","JGSK":"2021-04-01 14:56:04.919","CDBH":"11","XSFX":"由北向南","XSFXDM":"4","KKMC":"中新大道与泰七路交口"},{"KKBH":"7208810040000","HPHM":"津G68788","JGSK":"2021-04-01 14:56:05.147","CDBH":"4","XSFX":"由西向东","XSFXDM":"2","KKMC":"海旭道与永盛路交口正向"},{"KKBH":"610256116","HPHM":"冀BZ967H","JGSK":"2021-04-01 14:56:05.207","CDBH":"11","XSFX":"由北向南","XSFXDM":"4","KKMC":"中天大道与和顺路交口"},{"KKBH":"720891006000","HPHM":"京NGS423","JGSK":"2021-04-01 14:56:05.231","CDBH":"3","XSFX":"由东向西","XSFXDM":"1","KKMC":"海博道与永盛路交口"},{"KKBH":"610401005","HPHM":"津A9N718","JGSK":"2021-04-01 14:56:05.244","CDBH":"10","XSFX":"由北向南","XSFXDM":"4","KKMC":"和畅路与和顺路交口"},{"KKBH":"720901002000","HPHM":"冀DN315B","JGSK":"2021-04-01 14:56:05.276","CDBH":"1","XSFX":"由东向西","XSFXDM":"1","KKMC":"玉林道与安正路交口"},{"KKBH":"610256115","HPHM":"冀C4365Q","JGSK":"2021-04-01 14:56:05.282","CDBH":"5","XSFX":"由西向东","XSFXDM":"2","KKMC":"中天大道与中生大道交口"},{"KKBH":"610276125","HPHM":"津KA7957","JGSK":"2021-04-01 14:56:05.398","CDBH":"7","XSFX":"由北向南","XSFXDM":"4","KKMC":"中新大道与和顺路交口"},{"KKBH":"610286127","HPHM":"津CDT555","JGSK":"2021-04-01 14:56:05.426","CDBH":"8","XSFX":"由南向北","XSFXDM":"3","KKMC":"中津大道与和畅路交口"},{"KKBH":"6102610030000","HPHM":"车牌","JGSK":"2021-04-01 14:56:05.426","CDBH":"2","XSFX":"由东向西","XSFXDM":"1","KKMC":"中生大道与静湖南路交口正向"},{"KKBH":"610391007","HPHM":"车牌","JGSK":"2021-04-01 14:56:05.466","CDBH":"2","XSFX":"由东向西","XSFXDM":"1","KKMC":"和韵路与和风路交口"},{"KKBH":"610271009","HPHM":"皖EB1094","JGSK":"2021-04-01 14:56:05.579","CDBH":"8","XSFX":"由南向北","XSFXDM":"3","KKMC":"中新大道与泰七路交口"},{"KKBH":"610256112","HPHM":"鲁NQ57F8","JGSK":"2021-04-01 14:56:05.621","CDBH":"9","XSFX":"由南向北","XSFXDM":"3","KKMC":"中天大道与中津大道交口"},{"KKBH":"7208910090000","HPHM":"浙BD68207","JGSK":"2021-04-01 14:56:05.675","CDBH":"8","XSFX":"由北向南","XSFXDM":"4","KKMC":"海博道与弘通路交口正向"},{"KKBH":"7209010020000","HPHM":"津FLL018","JGSK":"2021-04-01 14:56:05.763","CDBH":"1","XSFX":"由东向西","XSFXDM":"1","KKMC":"玉林道与安正路交口正向"},{"KKBH":"610256115","HPHM":"吉A8HA51","JGSK":"2021-04-01 14:56:05.774","CDBH":"5","XSFX":"由西向东","XSFXDM":"2","KKMC":"中天大道与中生大道交口"},{"KKBH":"7280310020000","HPHM":"津A6H070","JGSK":"2021-04-01 14:56:05.815","CDBH":"3","XSFX":"由西向东","XSFXDM":"2","KKMC":"动漫中路与文一路交口正向"},{"KKBH":"7208610030000","HPHM":"津A6S200","JGSK":"2021-04-01 14:56:05.817","CDBH":"2","XSFX":"由东向西","XSFXDM":"1","KKMC":"海晨道与安明路交口正向"},{"KKBH":"610276124","HPHM":"津A06393F","JGSK":"2021-04-01 14:56:05.868","CDBH":"8","XSFX":"由南向北","XSFXDM":"3","KKMC":"中新大道与中生大道交口"},{"KKBH":"7208910030000","HPHM":"车牌","JGSK":"2021-04-01 14:56:05.89","CDBH":"1","XSFX":"由东向西","XSFXDM":"1","KKMC":"海博道与安正路交口正向"},{"KKBH":"720891005000","HPHM":"津AQW870","JGSK":"2021-04-01 14:56:05.943","CDBH":"5","XSFX":"由西向东","XSFXDM":"2","KKMC":"海博道与安明路交口"},{"KKBH":"610401004","HPHM":"津DCC788","JGSK":"2021-04-01 14:56:06.056","CDBH":"8","XSFX":"由南向北","XSFXDM":"3","KKMC":"和畅路与和风路交口"},{"KKBH":"7205410020000","HPHM":"津MLY897","JGSK":"2021-04-01 14:56:06.12","CDBH":"3","XSFX":"由西向东","XSFXDM":"2","KKMC":"动漫环路西与动漫中路交口正向"},{"KKBH":"7208810040000","HPHM":"车牌","JGSK":"2021-04-01 14:56:06.177","CDBH":"6","XSFX":"由西向东","XSFXDM":"2","KKMC":"海旭道与永盛路交口正向"},{"KKBH":"711","HPHM":"津GGY096","JGSK":"2021-04-01 14:56:06.24","CDBH":"5","XSFX":"由南向北","XSFXDM":"3","KKMC":"不礼让行人中新大道与和旭路交口"},{"KKBH":"610266118","HPHM":"冀B7G2A2","JGSK":"2021-04-01 14:56:06.411","CDBH":"4","XSFX":"由西向东","XSFXDM":"2","KKMC":"中生大道与和畅路交口"},{"KKBH":"610276126","HPHM":"津C1J312","JGSK":"2021-04-01 14:56:06.466","CDBH":"8","XSFX":"由北向南","XSFXDM":"4","KKMC":"中新大道与和意路交口"},{"KKBH":"610276126","HPHM":"鲁V22365","JGSK":"2021-04-01 14:56:06.543","CDBH":"5","XSFX":"由南向北","XSFXDM":"3","KKMC":"中新大道与和意路交口"},{"KKBH":"610401004","HPHM":"津N40076","JGSK":"2021-04-01 14:56:06.546","CDBH":"1","XSFX":"由东向西","XSFXDM":"1","KKMC":"和畅路与和风路交口"},{"KKBH":"720891005000","HPHM":"冀D280S7","JGSK":"2021-04-01 14:56:06.58","CDBH":"7","XSFX":"由西向东","XSFXDM":"2","KKMC":"海博道与安明路交口"},{"KKBH":"7208810050000","HPHM":"鲁AU7W76","JGSK":"2021-04-01 14:56:06.585","CDBH":"8","XSFX":"由北向南","XSFXDM":"4","KKMC":"海旭道与明盛路交口正向"},{"KKBH":"610271009","HPHM":"津C87891","JGSK":"2021-04-01 14:56:06.646","CDBH":"11","XSFX":"由北向南","XSFXDM":"4","KKMC":"中新大道与泰七路交口"},{"KKBH":"610266117","HPHM":"津HEX881","JGSK":"2021-04-01 14:56:06.672","CDBH":"11","XSFX":"由北向南","XSFXDM":"4","KKMC":"中生大道与和韵路交口"},{"KKBH":"610271009","HPHM":"津E09014","JGSK":"2021-04-01 14:56:06.678","CDBH":"10","XSFX":"由北向南","XSFXDM":"4","KKMC":"中新大道与泰七路交口"},{"KKBH":"610261005000","HPHM":"鲁R2W95D","JGSK":"2021-04-01 14:56:06.745","CDBH":"3","XSFX":"由南向北","XSFXDM":"3","KKMC":"中生大道与静湖西路（南侧）"},{"KKBH":"610276126","HPHM":"津E14351","JGSK":"2021-04-01 14:56:06.845","CDBH":"7","XSFX":"由北向南","XSFXDM":"4","KKMC":"中新大道与和意路交口"},{"KKBH":"610266122000","HPHM":"津AU8511","JGSK":"2021-04-01 14:56:06.87","CDBH":"2","XSFX":"由西向东","XSFXDM":"2","KKMC":"生态城中生大道故道河一桥西向东上桥处"},{"KKBH":"610256116","HPHM":"晋LFA570","JGSK":"2021-04-01 14:56:06.877","CDBH":"7","XSFX":"由南向北","XSFXDM":"3","KKMC":"中天大道与和顺路交口"},{"KKBH":"720541002000","HPHM":"津RKB027","JGSK":"2021-04-01 14:56:06.904","CDBH":"4","XSFX":"由西向东","XSFXDM":"2","KKMC":"动漫环路西与动漫中路交口"},{"KKBH":"610271008","HPHM":"鲁NA98S0","JGSK":"2021-04-01 14:56:07.017","CDBH":"4","XSFX":"由北向南","XSFXDM":"4","KKMC":"中新大道与航母主题公园支路交口"},{"KKBH":"720881005000","HPHM":"冀J32576","JGSK":"2021-04-01 14:56:07.118","CDBH":"5","XSFX":"由西向东","XSFXDM":"2","KKMC":"海旭道与明盛路交口"},{"KKBH":"720881004000","HPHM":"津G68788","JGSK":"2021-04-01 14:56:07.178","CDBH":"9","XSFX":"由西向东","XSFXDM":"2","KKMC":"海旭道与永盛路交口"},{"KKBH":"610256115","HPHM":"冀B975G0","JGSK":"2021-04-01 14:56:07.202","CDBH":"5","XSFX":"由西向东","XSFXDM":"2","KKMC":"中天大道与中生大道交口"},{"KKBH":"610256115","HPHM":"津AD79791","JGSK":"2021-04-01 14:56:07.374","CDBH":"5","XSFX":"由西向东","XSFXDM":"2","KKMC":"中天大道与中生大道交口"},{"KKBH":"610276125","HPHM":"津FV0623","JGSK":"2021-04-01 14:56:07.426","CDBH":"1","XSFX":"由东向西","XSFXDM":"1","KKMC":"中新大道与和顺路交口"},{"KKBH":"610266117","HPHM":"鲁DS890F","JGSK":"2021-04-01 14:56:07.518","CDBH":"2","XSFX":"由东向西","XSFXDM":"1","KKMC":"中生大道与和韵路交口"},{"KKBH":"610391007","HPHM":"津GRR882","JGSK":"2021-04-01 14:56:07.552","CDBH":"12","XSFX":"由北向南","XSFXDM":"4","KKMC":"和韵路与和风路交口"},{"KKBH":"610266118","HPHM":"皖LWQ288","JGSK":"2021-04-01 14:56:07.565","CDBH":"8","XSFX":"由南向北","XSFXDM":"3","KKMC":"中生大道与和畅路交口"},{"KKBH":"720891003000","HPHM":"车牌","JGSK":"2021-04-01 14:56:07.637","CDBH":"5","XSFX":"由西向东","XSFXDM":"2","KKMC":"海博道与安正路交口"},{"KKBH":"7280310020000","HPHM":"津K18513","JGSK":"2021-04-01 14:56:07.738","CDBH":"7","XSFX":"由北向南","XSFXDM":"4","KKMC":"动漫中路与文一路交口正向"},{"KKBH":"7208910030000","HPHM":"津MYV366","JGSK":"2021-04-01 14:56:07.981","CDBH":"4","XSFX":"由西向东","XSFXDM":"2","KKMC":"海博道与安正路交口正向"},{"KKBH":"720571004000","HPHM":"津E13890","JGSK":"2021-04-01 14:56:07.982","CDBH":"5","XSFX":"由北向南","XSFXDM":"4","KKMC":"动漫东路与动漫中路交口"},{"KKBH":"7208910030000","HPHM":"车牌","JGSK":"2021-04-01 14:56:07.991","CDBH":"3","XSFX":"由东向西","XSFXDM":"1","KKMC":"海博道与安正路交口正向"},{"KKBH":"7208910030000","HPHM":"车牌","JGSK":"2021-04-01 14:56:08.071","CDBH":"1","XSFX":"由东向西","XSFXDM":"1","KKMC":"海博道与安正路交口正向"},{"KKBH":"610271009","HPHM":"皖EB1094","JGSK":"2021-04-01 14:56:08.104","CDBH":"8","XSFX":"由南向北","XSFXDM":"3","KKMC":"中新大道与泰七路交口"},{"KKBH":"610276126","HPHM":"晋A0VT57","JGSK":"2021-04-01 14:56:08.23","CDBH":"1","XSFX":"由东向西","XSFXDM":"1","KKMC":"中新大道与和意路交口"},{"KKBH":"711","HPHM":"津A05W89","JGSK":"2021-04-01 14:56:08.245","CDBH":"5","XSFX":"由南向北","XSFXDM":"3","KKMC":"不礼让行人中新大道与和旭路交口"},{"KKBH":"610256112","HPHM":"车牌","JGSK":"2021-04-01 14:56:08.386","CDBH":"7","XSFX":"由南向北","XSFXDM":"3","KKMC":"中天大道与中津大道交口"},{"KKBH":"720891005000","HPHM":"豫AWB704","JGSK":"2021-04-01 14:56:08.58","CDBH":"8","XSFX":"由南向北","XSFXDM":"3","KKMC":"海博道与安明路交口"},{"KKBH":"7208810020000","HPHM":"津AFJ447","JGSK":"2021-04-01 14:56:08.597","CDBH":"3","XSFX":"由东向西","XSFXDM":"1","KKMC":"海旭道与安正路交口正向"},{"KKBH":"7208910050000","HPHM":"津HC3998","JGSK":"2021-04-01 14:56:08.622","CDBH":"6","XSFX":"由西向东","XSFXDM":"2","KKMC":"海博道与安明路交口正向"},{"KKBH":"711","HPHM":"津C5C783","JGSK":"2021-04-01 14:56:08.729","CDBH":"8","XSFX":"由北向南","XSFXDM":"4","KKMC":"不礼让行人中新大道与和旭路交口"},{"KKBH":"610266118","HPHM":"冀B7G2A2","JGSK":"2021-04-01 14:56:08.846","CDBH":"4","XSFX":"由西向东","XSFXDM":"2","KKMC":"中生大道与和畅路交口"},{"KKBH":"610256114","HPHM":"津NJY239","JGSK":"2021-04-01 14:56:08.89","CDBH":"8","XSFX":"由北向南","XSFXDM":"4","KKMC":"中天大道与和旭路交口"},{"KKBH":"610256116","HPHM":"津FHW198","JGSK":"2021-04-01 14:56:08.969","CDBH":"11","XSFX":"由北向南","XSFXDM":"4","KKMC":"中天大道与和顺路交口"},{"KKBH":"610276125","HPHM":"津QC0258","JGSK":"2021-04-01 14:56:09.07","CDBH":"7","XSFX":"由北向南","XSFXDM":"4","KKMC":"中新大道与和顺路交口"},{"KKBH":"720891003000","HPHM":"京NWG153","JGSK":"2021-04-01 14:56:09.191","CDBH":"2","XSFX":"由东向西","XSFXDM":"1","KKMC":"海博道与安正路交口"},{"KKBH":"7208610030000","HPHM":"津FCA233","JGSK":"2021-04-01 14:56:09.214","CDBH":"5","XSFX":"由西向东","XSFXDM":"2","KKMC":"海晨道与安明路交口正向"},{"KKBH":"610261003000","HPHM":"车牌","JGSK":"2021-04-01 14:56:09.315","CDBH":"11","XSFX":"由东向西","XSFXDM":"1","KKMC":"中生大道与静湖南路交口"},{"KKBH":"610266117","HPHM":"津A09889D","JGSK":"2021-04-01 14:56:09.405","CDBH":"11","XSFX":"由北向南","XSFXDM":"4","KKMC":"中生大道与和韵路交口"},{"KKBH":"610276126","HPHM":"津C1J312","JGSK":"2021-04-01 14:56:09.408","CDBH":"8","XSFX":"由北向南","XSFXDM":"4","KKMC":"中新大道与和意路交口"},{"KKBH":"720861003000","HPHM":"津A6S200","JGSK":"2021-04-01 14:56:09.532","CDBH":"2","XSFX":"由东向西","XSFXDM":"1","KKMC":"海晨道与安明路交口"},{"KKBH":"7208910050000","HPHM":"津C510Z0","JGSK":"2021-04-01 14:56:09.564","CDBH":"7","XSFX":"由西向东","XSFXDM":"2","KKMC":"海博道与安明路交口正向"},{"KKBH":"610256111","HPHM":"津C62G16","JGSK":"2021-04-01 14:56:09.566","CDBH":"7","XSFX":"由北向南","XSFXDM":"4","KKMC":"中天大道与和惠路交口"},{"KKBH":"7205710040000","HPHM":"津DDR908","JGSK":"2021-04-01 14:56:09.566","CDBH":"4","XSFX":"由西向东","XSFXDM":"2","KKMC":"动漫东路与动漫中路交口正向"},{"KKBH":"610266118","HPHM":"沪CAJ436","JGSK":"2021-04-01 14:56:09.569","CDBH":"10","XSFX":"由北向南","XSFXDM":"4","KKMC":"中生大道与和畅路交口"},{"KKBH":"7208710020000","HPHM":"京QY2V36","JGSK":"2021-04-01 14:56:09.601","CDBH":"6","XSFX":"由南向北","XSFXDM":"3","KKMC":"安正路与芳菲路交口正向"},{"KKBH":"7208810020000","HPHM":"津RC0705","JGSK":"2021-04-01 14:56:09.634","CDBH":"12","XSFX":"由北向南","XSFXDM":"4","KKMC":"海旭道与安正路交口正向"},{"KKBH":"610276125","HPHM":"津RRR623","JGSK":"2021-04-01 14:56:09.666","CDBH":"1","XSFX":"由东向西","XSFXDM":"1","KKMC":"中新大道与和顺路交口"},{"KKBH":"610256111","HPHM":"津DPJ589","JGSK":"2021-04-01 14:56:09.726","CDBH":"9","XSFX":"由北向南","XSFXDM":"4","KKMC":"中天大道与和惠路交口"},{"KKBH":"610391006","HPHM":"津C576W2","JGSK":"2021-04-01 14:56:09.758","CDBH":"1","XSFX":"由东向西","XSFXDM":"1","KKMC":"和韵路与和意路交口"},{"KKBH":"610276126","HPHM":"津E14351","JGSK":"2021-04-01 14:56:09.889","CDBH":"7","XSFX":"由北向南","XSFXDM":"4","KKMC":"中新大道与和意路交口"},{"KKBH":"720881002000","HPHM":"津A7N960","JGSK":"2021-04-01 14:56:09.919","CDBH":"12","XSFX":"由北向南","XSFXDM":"4","KKMC":"海旭道与安正路交口"},{"KKBH":"610271008","HPHM":"车牌","JGSK":"2021-04-01 14:56:09.949","CDBH":"2","XSFX":"由南向北","XSFXDM":"3","KKMC":"中新大道与航母主题公园支路交口"},{"KKBH":"7280310020000","HPHM":"车牌","JGSK":"2021-04-01 14:56:10.055","CDBH":"7","XSFX":"由北向南","XSFXDM":"4","KKMC":"动漫中路与文一路交口正向"},{"KKBH":"610266117","HPHM":"辽A80F6G","JGSK":"2021-04-01 14:56:10.129","CDBH":"2","XSFX":"由东向西","XSFXDM":"1","KKMC":"中生大道与和韵路交口"},{"KKBH":"6071310030000","HPHM":"津N07521","JGSK":"2021-04-01 14:56:10.218","CDBH":"3","XSFX":"由东向西","XSFXDM":"1","KKMC":"中央大道与海旭道交口正向"},{"KKBH":"610276125","HPHM":"车牌","JGSK":"2021-04-01 14:56:10.244","CDBH":"2","XSFX":"由东向西","XSFXDM":"1","KKMC":"中新大道与和顺路交口"},{"KKBH":"610271008","HPHM":"车牌","JGSK":"2021-04-01 14:56:10.304","CDBH":"4","XSFX":"由北向南","XSFXDM":"4","KKMC":"中新大道与航母主题公园支路交口"},{"KKBH":"720891003000","HPHM":"津A5C740","JGSK":"2021-04-01 14:56:10.312","CDBH":"2","XSFX":"由东向西","XSFXDM":"1","KKMC":"海博道与安正路交口"},{"KKBH":"610266117","HPHM":"鲁NGC970","JGSK":"2021-04-01 14:56:10.318","CDBH":"3","XSFX":"由东向西","XSFXDM":"1","KKMC":"中生大道与和韵路交口"},{"KKBH":"610286127","HPHM":"津CDT555","JGSK":"2021-04-01 14:56:10.32","CDBH":"9","XSFX":"由南向北","XSFXDM":"3","KKMC":"中津大道与和畅路交口"},{"KKBH":"610256115","HPHM":"冀C4365Q","JGSK":"2021-04-01 14:56:10.334","CDBH":"6","XSFX":"由西向东","XSFXDM":"2","KKMC":"中天大道与中生大道交口"},{"KKBH":"7208910030000","HPHM":"津JXZ528","JGSK":"2021-04-01 14:56:10.334","CDBH":"4","XSFX":"由西向东","XSFXDM":"2","KKMC":"海博道与安正路交口正向"},{"KKBH":"610401005","HPHM":"津A9N718","JGSK":"2021-04-01 14:56:10.394","CDBH":"11","XSFX":"由北向南","XSFXDM":"4","KKMC":"和畅路与和顺路交口"},{"KKBH":"720541002000","HPHM":"津MLY897","JGSK":"2021-04-01 14:56:10.429","CDBH":"3","XSFX":"由西向东","XSFXDM":"2","KKMC":"动漫环路西与动漫中路交口"},{"KKBH":"7208910050000","HPHM":"鲁B669KT","JGSK":"2021-04-01 14:56:10.457","CDBH":"5","XSFX":"由西向东","XSFXDM":"2","KKMC":"海博道与安明路交口正向"},{"KKBH":"610391008","HPHM":"津A6R369","JGSK":"2021-04-01 14:56:10.493","CDBH":"5","XSFX":"由西向东","XSFXDM":"2","KKMC":"和韵路与和旭路交口"},{"KKBH":"7208810020000","HPHM":"津C618T9","JGSK":"2021-04-01 14:56:10.497","CDBH":"5","XSFX":"由西向东","XSFXDM":"2","KKMC":"海旭道与安正路交口正向"},{"KKBH":"610401004","HPHM":"津A3B506","JGSK":"2021-04-01 14:56:10.515","CDBH":"1","XSFX":"由东向西","XSFXDM":"1","KKMC":"和畅路与和风路交口"},{"KKBH":"610256115","HPHM":"车牌","JGSK":"2021-04-01 14:56:10.613","CDBH":"5","XSFX":"由西向东","XSFXDM":"2","KKMC":"中天大道与中生大道交口"},{"KKBH":"610276125","HPHM":"车牌","JGSK":"2021-04-01 14:56:10.718","CDBH":"2","XSFX":"由东向西","XSFXDM":"1","KKMC":"中新大道与和顺路交口"},{"KKBH":"720571004000","HPHM":"津HCD363","JGSK":"2021-04-01 14:56:10.782","CDBH":"2","XSFX":"由东向西","XSFXDM":"1","KKMC":"动漫东路与动漫中路交口"},{"KKBH":"610276126","HPHM":"鲁V22365","JGSK":"2021-04-01 14:56:10.832","CDBH":"5","XSFX":"由南向北","XSFXDM":"3","KKMC":"中新大道与和意路交口"},{"KKBH":"610256116","HPHM":"津GNL289","JGSK":"2021-04-01 14:56:10.852","CDBH":"12","XSFX":"由北向南","XSFXDM":"4","KKMC":"中天大道与和顺路交口"},{"KKBH":"610391008","HPHM":"津HZL981","JGSK":"2021-04-01 14:56:10.92","CDBH":"1","XSFX":"由东向西","XSFXDM":"1","KKMC":"和韵路与和旭路交口"},{"KKBH":"610276125","HPHM":"津C851P7","JGSK":"2021-04-01 14:56:10.973","CDBH":"8","XSFX":"由北向南","XSFXDM":"4","KKMC":"中新大道与和顺路交口"},{"KKBH":"610256116","HPHM":"津KR6603","JGSK":"2021-04-01 14:56:11.005","CDBH":"8","XSFX":"由南向北","XSFXDM":"3","KKMC":"中天大道与和顺路交口"},{"KKBH":"610266117","HPHM":"津HEX881","JGSK":"2021-04-01 14:56:11.015","CDBH":"12","XSFX":"由北向南","XSFXDM":"4","KKMC":"中生大道与和韵路交口"},{"KKBH":"610266118","HPHM":"津GS0902","JGSK":"2021-04-01 14:56:11.062","CDBH":"7","XSFX":"由南向北","XSFXDM":"3","KKMC":"中生大道与和畅路交口"},{"KKBH":"740011002000","HPHM":"津MWM815","JGSK":"2021-04-01 14:56:11.156","CDBH":"12","XSFX":"由南向北","XSFXDM":"3","KKMC":"静湖南路与华一路交口"},{"KKBH":"610266118","HPHM":"冀B2JJ39","JGSK":"2021-04-01 14:56:11.163","CDBH":"11","XSFX":"由北向南","XSFXDM":"4","KKMC":"中生大道与和畅路交口"},{"KKBH":"610391007","HPHM":"津E31038","JGSK":"2021-04-01 14:56:11.308","CDBH":"4","XSFX":"由西向东","XSFXDM":"2","KKMC":"和韵路与和风路交口"},{"KKBH":"610256116","HPHM":"津GP2922","JGSK":"2021-04-01 14:56:11.442","CDBH":"9","XSFX":"由南向北","XSFXDM":"3","KKMC":"中天大道与和顺路交口"},{"KKBH":"610256115","HPHM":"冀B975G0","JGSK":"2021-04-01 14:56:11.62","CDBH":"5","XSFX":"由西向东","XSFXDM":"2","KKMC":"中天大道与中生大道交口"},{"KKBH":"610276124","HPHM":"豫F2Z167","JGSK":"2021-04-01 14:56:11.629","CDBH":"7","XSFX":"由南向北","XSFXDM":"3","KKMC":"中新大道与中生大道交口"},{"KKBH":"610276126","HPHM":"鲁NH02X0","JGSK":"2021-04-01 14:56:11.713","CDBH":"8","XSFX":"由北向南","XSFXDM":"4","KKMC":"中新大道与和意路交口"},{"KKBH":"7208810020000","HPHM":"冀A1DE07","JGSK":"2021-04-01 14:56:11.756","CDBH":"6","XSFX":"由西向东","XSFXDM":"2","KKMC":"海旭道与安正路交口正向"},{"KKBH":"7208110020000","HPHM":"津A5050警","JGSK":"2021-04-01 14:56:11.798","CDBH":"5","XSFX":"由北向南","XSFXDM":"4","KKMC":"动漫南路与文一路交口正向"},{"KKBH":"720861003000","HPHM":"辽A7378V","JGSK":"2021-04-01 14:56:11.862","CDBH":"5","XSFX":"由西向东","XSFXDM":"2","KKMC":"海晨道与安明路交口"},{"KKBH":"711","HPHM":"津ARM195","JGSK":"2021-04-01 14:56:11.927","CDBH":"5","XSFX":"由南向北","XSFXDM":"3","KKMC":"不礼让行人中新大道与和旭路交口"},{"KKBH":"7205610020000","HPHM":"冀B8Z2K8","JGSK":"2021-04-01 14:56:12.034","CDBH":"6","XSFX":"由北向南","XSFXDM":"4","KKMC":"动漫北路与文三路交口正向"},{"KKBH":"7208910030000","HPHM":"津GHZ839","JGSK":"2021-04-01 14:56:12.132","CDBH":"4","XSFX":"由西向东","XSFXDM":"2","KKMC":"海博道与安正路交口正向"},{"KKBH":"7208910050000","HPHM":"津FQ5286","JGSK":"2021-04-01 14:56:12.154","CDBH":"6","XSFX":"由西向东","XSFXDM":"2","KKMC":"海博道与安明路交口正向"},{"KKBH":"720891003000","HPHM":"京J5TL16","JGSK":"2021-04-01 14:56:12.154","CDBH":"3","XSFX":"由东向西","XSFXDM":"1","KKMC":"海博道与安正路交口"},{"KKBH":"720891003000","HPHM":"车牌","JGSK":"2021-04-01 14:56:12.155","CDBH":"1","XSFX":"由东向西","XSFXDM":"1","KKMC":"海博道与安正路交口"},{"KKBH":"610401004","HPHM":"津LL5581","JGSK":"2021-04-01 14:56:12.367","CDBH":"10","XSFX":"由北向南","XSFXDM":"4","KKMC":"和畅路与和风路交口"},{"KKBH":"610256116","HPHM":"晋LFA570","JGSK":"2021-04-01 14:56:12.403","CDBH":"7","XSFX":"由南向北","XSFXDM":"3","KKMC":"中天大道与和顺路交口"},{"KKBH":"1250","HPHM":"津CCC768","JGSK":"2021-04-01 14:56:12.598","CDBH":"7","XSFX":"由南向北","XSFXDM":"3","KKMC":"中滨大道与盛三街交口正向"},{"KKBH":"610276125","HPHM":"冀FL31B8","JGSK":"2021-04-01 14:56:12.626","CDBH":"1","XSFX":"由东向西","XSFXDM":"1","KKMC":"中新大道与和顺路交口"},{"KKBH":"610271008","HPHM":"津AF21113","JGSK":"2021-04-01 14:56:12.741","CDBH":"2","XSFX":"由南向北","XSFXDM":"3","KKMC":"中新大道与航母主题公园支路交口"},{"KKBH":"6071310030000","HPHM":"冀B1K5J0","JGSK":"2021-04-01 14:56:12.771","CDBH":"3","XSFX":"由东向西","XSFXDM":"1","KKMC":"中央大道与海旭道交口正向"},{"KKBH":"7208910030000","HPHM":"车牌","JGSK":"2021-04-01 14:56:12.854","CDBH":"2","XSFX":"由东向西","XSFXDM":"1","KKMC":"海博道与安正路交口正向"},{"KKBH":"728031002000","HPHM":"津K18513","JGSK":"2021-04-01 14:56:12.987","CDBH":"7","XSFX":"由北向南","XSFXDM":"4","KKMC":"动漫中路与文一路交口"},{"KKBH":"7208910030000","HPHM":"豫N085D3","JGSK":"2021-04-01 14:56:12.999","CDBH":"9","XSFX":"由南向北","XSFXDM":"3","KKMC":"海博道与安正路交口正向"},{"KKBH":"720891005000","HPHM":"津C510Z0","JGSK":"2021-04-01 14:56:13.032","CDBH":"7","XSFX":"由西向东","XSFXDM":"2","KKMC":"海博道与安明路交口"},{"KKBH":"720571004000","HPHM":"津HK0160","JGSK":"2021-04-01 14:56:13.343","CDBH":"6","XSFX":"由北向南","XSFXDM":"4","KKMC":"动漫东路与动漫中路交口"},{"KKBH":"7280310030000","HPHM":"津A2Y730","JGSK":"2021-04-01 14:56:13.37","CDBH":"5","XSFX":"由北向南","XSFXDM":"4","KKMC":"动漫中路与文二路交口正向"},{"KKBH":"720881005000","HPHM":"鲁AU7W76","JGSK":"2021-04-01 14:56:13.395","CDBH":"9","XSFX":"由北向南","XSFXDM":"4","KKMC":"海旭道与明盛路交口"},{"KKBH":"610256116","HPHM":"津DT1950","JGSK":"2021-04-01 14:56:13.417","CDBH":"12","XSFX":"由北向南","XSFXDM":"4","KKMC":"中天大道与和顺路交口"},{"KKBH":"720891003000","HPHM":"车牌","JGSK":"2021-04-01 14:56:13.479","CDBH":"6","XSFX":"由西向东","XSFXDM":"2","KKMC":"海博道与安正路交口"},{"KKBH":"6102610030000","HPHM":"京KKC982","JGSK":"2021-04-01 14:56:13.497","CDBH":"1","XSFX":"由东向西","XSFXDM":"1","KKMC":"中生大道与静湖南路交口正向"},{"KKBH":"610276124","HPHM":"晋KC1234","JGSK":"2021-04-01 14:56:13.708","CDBH":"8","XSFX":"由南向北","XSFXDM":"3","KKMC":"中新大道与中生大道交口"},{"KKBH":"720891005000","HPHM":"津HC3998","JGSK":"2021-04-01 14:56:13.754","CDBH":"6","XSFX":"由西向东","XSFXDM":"2","KKMC":"海博道与安明路交口"},{"KKBH":"610256112","HPHM":"京MK9C07","JGSK":"2021-04-01 14:56:13.767","CDBH":"4","XSFX":"由西向东","XSFXDM":"2","KKMC":"中天大道与中津大道交口"},{"KKBH":"720881002000","HPHM":"津AFJ447","JGSK":"2021-04-01 14:56:13.79","CDBH":"3","XSFX":"由东向西","XSFXDM":"1","KKMC":"海旭道与安正路交口"},{"KKBH":"610271008","HPHM":"辽AUC088","JGSK":"2021-04-01 14:56:13.823","CDBH":"4","XSFX":"由北向南","XSFXDM":"4","KKMC":"中新大道与航母主题公园支路交口"},{"KKBH":"720881002000","HPHM":"津C618T9","JGSK":"2021-04-01 14:56:13.963","CDBH":"6","XSFX":"由西向东","XSFXDM":"2","KKMC":"海旭道与安正路交口"},{"KKBH":"610276124","HPHM":"车牌","JGSK":"2021-04-01 14:56:14.075","CDBH":"8","XSFX":"由南向北","XSFXDM":"3","KKMC":"中新大道与中生大道交口"},{"KKBH":"7208810040000","HPHM":"津D10544","JGSK":"2021-04-01 14:56:14.113","CDBH":"4","XSFX":"由西向东","XSFXDM":"2","KKMC":"海旭道与永盛路交口正向"},{"KKBH":"610266118","HPHM":"沪CAJ436","JGSK":"2021-04-01 14:56:14.238","CDBH":"10","XSFX":"由北向南","XSFXDM":"4","KKMC":"中生大道与和畅路交口"},{"KKBH":"610271009","HPHM":"津A8G654","JGSK":"2021-04-01 14:56:14.285","CDBH":"5","XSFX":"由西向东","XSFXDM":"2","KKMC":"中新大道与泰七路交口"},{"KKBH":"720861003000","HPHM":"津FAB530","JGSK":"2021-04-01 14:56:14.304","CDBH":"4","XSFX":"由西向东","XSFXDM":"2","KKMC":"海晨道与安明路交口"},{"KKBH":"610266118","HPHM":"皖LWQ288","JGSK":"2021-04-01 14:56:14.32","CDBH":"9","XSFX":"由南向北","XSFXDM":"3","KKMC":"中生大道与和畅路交口"},{"KKBH":"7209010020000","HPHM":"津N92623","JGSK":"2021-04-01 14:56:14.443","CDBH":"8","XSFX":"由南向北","XSFXDM":"3","KKMC":"玉林道与安正路交口正向"},{"KKBH":"610256114","HPHM":"津HR2819","JGSK":"2021-04-01 14:56:14.474","CDBH":"7","XSFX":"由北向南","XSFXDM":"4","KKMC":"中天大道与和旭路交口"},{"KKBH":"720891003000","HPHM":"车牌","JGSK":"2021-04-01 14:56:14.518","CDBH":"5","XSFX":"由西向东","XSFXDM":"2","KKMC":"海博道与安正路交口"},{"KKBH":"728031003000","HPHM":"津AMK977","JGSK":"2021-04-01 14:56:14.644","CDBH":"5","XSFX":"由北向南","XSFXDM":"4","KKMC":"动漫中路与文二路交口"},{"KKBH":"6071310030000","HPHM":"津NBA999","JGSK":"2021-04-01 14:56:14.791","CDBH":"3","XSFX":"由东向西","XSFXDM":"1","KKMC":"中央大道与海旭道交口正向"},{"KKBH":"720871002000","HPHM":"京QY2V36","JGSK":"2021-04-01 14:56:14.806","CDBH":"6","XSFX":"由南向北","XSFXDM":"3","KKMC":"安正路与芳菲路交口"},{"KKBH":"610266117","HPHM":"鲁A3P7K2","JGSK":"2021-04-01 14:56:14.809","CDBH":"3","XSFX":"由东向西","XSFXDM":"1","KKMC":"中生大道与和韵路交口"},{"KKBH":"610391007","HPHM":"津E31038","JGSK":"2021-04-01 14:56:14.905","CDBH":"5","XSFX":"由西向东","XSFXDM":"2","KKMC":"和韵路与和风路交口"},{"KKBH":"720891003000","HPHM":"车牌","JGSK":"2021-04-01 14:56:14.955","CDBH":"2","XSFX":"由东向西","XSFXDM":"1","KKMC":"海博道与安正路交口"},{"KKBH":"610266117","HPHM":"车牌","JGSK":"2021-04-01 14:56:15.005","CDBH":"1","XSFX":"由东向西","XSFXDM":"1","KKMC":"中生大道与和韵路交口"},{"KKBH":"610271010","HPHM":"津KW0823","JGSK":"2021-04-01 14:56:15.07","CDBH":"8","XSFX":"由北向南","XSFXDM":"4","KKMC":"中新大道与华五路交口"},{"KKBH":"610276125","HPHM":"津C69T27","JGSK":"2021-04-01 14:56:15.116","CDBH":"8","XSFX":"由北向南","XSFXDM":"4","KKMC":"中新大道与和顺路交口"},{"KKBH":"610266117","HPHM":"WJ新09889","JGSK":"2021-04-01 14:56:15.18","CDBH":"12","XSFX":"由北向南","XSFXDM":"4","KKMC":"中生大道与和韵路交口"},{"KKBH":"7208810020000","HPHM":"豫JA5231","JGSK":"2021-04-01 14:56:15.187","CDBH":"3","XSFX":"由东向西","XSFXDM":"1","KKMC":"海旭道与安正路交口正向"},{"KKBH":"720891003000","HPHM":"车牌","JGSK":"2021-04-01 14:56:15.324","CDBH":"6","XSFX":"由西向东","XSFXDM":"2","KKMC":"海博道与安正路交口"},{"KKBH":"711","HPHM":"津AT3129","JGSK":"2021-04-01 14:56:15.37","CDBH":"5","XSFX":"由南向北","XSFXDM":"3","KKMC":"不礼让行人中新大道与和旭路交口"},{"KKBH":"610266118","HPHM":"津LN3709","JGSK":"2021-04-01 14:56:15.383","CDBH":"11","XSFX":"由北向南","XSFXDM":"4","KKMC":"中生大道与和畅路交口"},{"KKBH":"720571004000","HPHM":"津DDR908","JGSK":"2021-04-01 14:56:15.411","CDBH":"4","XSFX":"由西向东","XSFXDM":"2","KKMC":"动漫东路与动漫中路交口"},{"KKBH":"7208210030000","HPHM":"津QJ3780","JGSK":"2021-04-01 14:56:15.458","CDBH":"1","XSFX":"由东向西","XSFXDM":"1","KKMC":"动漫西路与动漫南路交口正向"},{"KKBH":"720881002000","HPHM":"冀A1DE07","JGSK":"2021-04-01 14:56:15.686","CDBH":"7","XSFX":"由西向东","XSFXDM":"2","KKMC":"海旭道与安正路交口"},{"KKBH":"720561002000","HPHM":"冀B8Z2K8","JGSK":"2021-04-01 14:56:15.719","CDBH":"6","XSFX":"由北向南","XSFXDM":"4","KKMC":"动漫北路与文三路交口"},{"KKBH":"610256112","HPHM":"津C222X8","JGSK":"2021-04-01 14:56:15.755","CDBH":"5","XSFX":"由西向东","XSFXDM":"2","KKMC":"中天大道与中津大道交口"},{"KKBH":"720891004000","HPHM":"车牌","JGSK":"2021-04-01 14:56:15.782","CDBH":"4","XSFX":"由西向东","XSFXDM":"2","KKMC":"海博道与安平路交口"},{"KKBH":"610256114","HPHM":"津NJY239","JGSK":"2021-04-01 14:56:15.782","CDBH":"8","XSFX":"由北向南","XSFXDM":"4","KKMC":"中天大道与和旭路交口"},{"KKBH":"610271009","HPHM":"津NEF856","JGSK":"2021-04-01 14:56:15.844","CDBH":"11","XSFX":"由北向南","XSFXDM":"4","KKMC":"中新大道与泰七路交口"},{"KKBH":"610276124","HPHM":"津A02N26","JGSK":"2021-04-01 14:56:16.034","CDBH":"7","XSFX":"由南向北","XSFXDM":"3","KKMC":"中新大道与中生大道交口"},{"KKBH":"610256111","HPHM":"津C787E7","JGSK":"2021-04-01 14:56:16.037","CDBH":"7","XSFX":"由北向南","XSFXDM":"4","KKMC":"中天大道与和惠路交口"},{"KKBH":"610401005","HPHM":"津ADQ1319","JGSK":"2021-04-01 14:56:16.137","CDBH":"7","XSFX":"由南向北","XSFXDM":"3","KKMC":"和畅路与和顺路交口"},{"KKBH":"610266118","HPHM":"津GS0902","JGSK":"2021-04-01 14:56:16.165","CDBH":"8","XSFX":"由南向北","XSFXDM":"3","KKMC":"中生大道与和畅路交口"},{"KKBH":"6102610030000","HPHM":"鲁N0856Z","JGSK":"2021-04-01 14:56:16.193","CDBH":"8","XSFX":"由北向南","XSFXDM":"4","KKMC":"中生大道与静湖南路交口正向"},{"KKBH":"610266118","HPHM":"津GBM078","JGSK":"2021-04-01 14:56:16.216","CDBH":"3","XSFX":"由东向西","XSFXDM":"1","KKMC":"中生大道与和畅路交口"},{"KKBH":"610266118","HPHM":"冀B2JJ39","JGSK":"2021-04-01 14:56:16.238","CDBH":"12","XSFX":"由北向南","XSFXDM":"4","KKMC":"中生大道与和畅路交口"},{"KKBH":"610391006","HPHM":"津C576W2","JGSK":"2021-04-01 14:56:16.259","CDBH":"2","XSFX":"由东向西","XSFXDM":"1","KKMC":"和韵路与和意路交口"},{"KKBH":"7205710040000","HPHM":"津NKF816","JGSK":"2021-04-01 14:56:16.298","CDBH":"1","XSFX":"由东向西","XSFXDM":"1","KKMC":"动漫东路与动漫中路交口正向"},{"KKBH":"610391006","HPHM":"晋MKY853","JGSK":"2021-04-01 14:56:16.307","CDBH":"1","XSFX":"由东向西","XSFXDM":"1","KKMC":"和韵路与和意路交口"},{"KKBH":"610256112","HPHM":"津A0V769","JGSK":"2021-04-01 14:56:16.338","CDBH":"8","XSFX":"由南向北","XSFXDM":"3","KKMC":"中天大道与中津大道交口"},{"KKBH":"7208810040000","HPHM":"冀BR286Y","JGSK":"2021-04-01 14:56:16.403","CDBH":"4","XSFX":"由西向东","XSFXDM":"2","KKMC":"海旭道与永盛路交口正向"},{"KKBH":"610256116","HPHM":"津KR6603","JGSK":"2021-04-01 14:56:16.408","CDBH":"9","XSFX":"由南向北","XSFXDM":"3","KKMC":"中天大道与和顺路交口"},{"KKBH":"720811002000","HPHM":"津FY8985","JGSK":"2021-04-01 14:56:16.505","CDBH":"4","XSFX":"由南向北","XSFXDM":"3","KKMC":"动漫南路与文一路交口"},{"KKBH":"720891005000","HPHM":"鲁B669KT","JGSK":"2021-04-01 14:56:16.548","CDBH":"5","XSFX":"由西向东","XSFXDM":"2","KKMC":"海博道与安明路交口"},{"KKBH":"610261003000","HPHM":"京KKC982","JGSK":"2021-04-01 14:56:16.6","CDBH":"10","XSFX":"由东向西","XSFXDM":"1","KKMC":"中生大道与静湖南路交口"},{"KKBH":"720881004000","HPHM":"津D10544","JGSK":"2021-04-01 14:56:16.629","CDBH":"9","XSFX":"由西向东","XSFXDM":"2","KKMC":"海旭道与永盛路交口"},{"KKBH":"610256113","HPHM":"蒙A376AM","JGSK":"2021-04-01 14:56:16.649","CDBH":"2","XSFX":"由西向东","XSFXDM":"2","KKMC":"中天大道与和风路交口"},{"KKBH":"610401004","HPHM":"津N40076","JGSK":"2021-04-01 14:56:16.681","CDBH":"2","XSFX":"由东向西","XSFXDM":"1","KKMC":"和畅路与和风路交口"},{"KKBH":"720861003000","HPHM":"津FCA233","JGSK":"2021-04-01 14:56:16.706","CDBH":"5","XSFX":"由西向东","XSFXDM":"2","KKMC":"海晨道与安明路交口"},{"KKBH":"610276124","HPHM":"冀J0Q9G6","JGSK":"2021-04-01 14:56:16.756","CDBH":"8","XSFX":"由南向北","XSFXDM":"3","KKMC":"中新大道与中生大道交口"},{"KKBH":"610271009","HPHM":"津A8G654","JGSK":"2021-04-01 14:56:16.783","CDBH":"6","XSFX":"由西向东","XSFXDM":"2","KKMC":"中新大道与泰七路交口"},{"KKBH":"720891003000","HPHM":"车牌","JGSK":"2021-04-01 14:56:16.841","CDBH":"6","XSFX":"由西向东","XSFXDM":"2","KKMC":"海博道与安正路交口"},{"KKBH":"720901002000","HPHM":"津FLL018","JGSK":"2021-04-01 14:56:16.879","CDBH":"1","XSFX":"由东向西","XSFXDM":"1","KKMC":"玉林道与安正路交口"},{"KKBH":"7205410020000","HPHM":"津C969F1","JGSK":"2021-04-01 14:56:17.123","CDBH":"1","XSFX":"由东向西","XSFXDM":"1","KKMC":"动漫环路西与动漫中路交口正向"},{"KKBH":"7208910090000","HPHM":"津KY6755","JGSK":"2021-04-01 14:56:17.147","CDBH":"9","XSFX":"由北向南","XSFXDM":"4","KKMC":"海博道与弘通路交口正向"},{"KKBH":"610276126","HPHM":"鲁NH02X0","JGSK":"2021-04-01 14:56:17.175","CDBH":"8","XSFX":"由北向南","XSFXDM":"4","KKMC":"中新大道与和意路交口"},{"KKBH":"720891003000","HPHM":"车牌","JGSK":"2021-04-01 14:56:17.197","CDBH":"2","XSFX":"由东向西","XSFXDM":"1","KKMC":"海博道与安正路交口"},{"KKBH":"610276124","HPHM":"辽G3R816","JGSK":"2021-04-01 14:56:17.428","CDBH":"10","XSFX":"由北向南","XSFXDM":"4","KKMC":"中新大道与中生大道交口"},{"KKBH":"728031003000","HPHM":"津ADF6937","JGSK":"2021-04-01 14:56:17.458","CDBH":"2","XSFX":"由东向西","XSFXDM":"1","KKMC":"动漫中路与文二路交口"},{"KKBH":"610251002","HPHM":"津ATV059","JGSK":"2021-04-01 14:56:17.471","CDBH":"7","XSFX":"由南向北","XSFXDM":"3","KKMC":"中天大道与和睦路交口"},{"KKBH":"610256112","HPHM":"冀TQ5885","JGSK":"2021-04-01 14:56:17.549","CDBH":"6","XSFX":"由西向东","XSFXDM":"2","KKMC":"中天大道与中津大道交口"},{"KKBH":"610271010","HPHM":"津KW0823","JGSK":"2021-04-01 14:56:17.6","CDBH":"8","XSFX":"由北向南","XSFXDM":"4","KKMC":"中新大道与华五路交口"},{"KKBH":"610276124","HPHM":"津CQ1297","JGSK":"2021-04-01 14:56:17.605","CDBH":"1","XSFX":"由东向西","XSFXDM":"1","KKMC":"中新大道与中生大道交口"},{"KKBH":"610256112","HPHM":"蒙A142TJ","JGSK":"2021-04-01 14:56:17.64","CDBH":"4","XSFX":"由西向东","XSFXDM":"2","KKMC":"中天大道与中津大道交口"},{"KKBH":"610256112","HPHM":"津FQX033","JGSK":"2021-04-01 14:56:17.791","CDBH":"9","XSFX":"由南向北","XSFXDM":"3","KKMC":"中天大道与中津大道交口"},{"KKBH":"610256115","HPHM":"津ANL621","JGSK":"2021-04-01 14:56:17.976","CDBH":"10","XSFX":"由北向南","XSFXDM":"4","KKMC":"中天大道与中生大道交口"},{"KKBH":"610276125","HPHM":"津C851P7","JGSK":"2021-04-01 14:56:18.095","CDBH":"8","XSFX":"由北向南","XSFXDM":"4","KKMC":"中新大道与和顺路交口"},{"KKBH":"610271009","HPHM":"津NEF856","JGSK":"2021-04-01 14:56:18.21","CDBH":"11","XSFX":"由北向南","XSFXDM":"4","KKMC":"中新大道与泰七路交口"},{"KKBH":"728031002000","HPHM":"津A6H070","JGSK":"2021-04-01 14:56:18.362","CDBH":"3","XSFX":"由西向东","XSFXDM":"2","KKMC":"动漫中路与文一路交口"},{"KKBH":"7208910030000","HPHM":"车牌","JGSK":"2021-04-01 14:56:18.4","CDBH":"2","XSFX":"由东向西","XSFXDM":"1","KKMC":"海博道与安正路交口正向"},{"KKBH":"7205710040000","HPHM":"津RPH629","JGSK":"2021-04-01 14:56:18.454","CDBH":"2","XSFX":"由东向西","XSFXDM":"1","KKMC":"动漫东路与动漫中路交口正向"},{"KKBH":"610266117","HPHM":"辽A80F6G","JGSK":"2021-04-01 14:56:18.564","CDBH":"2","XSFX":"由东向西","XSFXDM":"1","KKMC":"中生大道与和韵路交口"},{"KKBH":"720901002000","HPHM":"津N92623","JGSK":"2021-04-01 14:56:18.589","CDBH":"8","XSFX":"由南向北","XSFXDM":"3","KKMC":"玉林道与安正路交口"},{"KKBH":"720881002000","HPHM":"豫JA5231","JGSK":"2021-04-01 14:56:18.834","CDBH":"3","XSFX":"由东向西","XSFXDM":"1","KKMC":"海旭道与安正路交口"},{"KKBH":"720881004000","HPHM":"冀BR286Y","JGSK":"2021-04-01 14:56:18.864","CDBH":"9","XSFX":"由西向东","XSFXDM":"2","KKMC":"海旭道与永盛路交口"},{"KKBH":"720891003000","HPHM":"车牌","JGSK":"2021-04-01 14:56:18.878","CDBH":"2","XSFX":"由东向西","XSFXDM":"1","KKMC":"海博道与安正路交口"},{"KKBH":"7208810040000","HPHM":"津A3H415","JGSK":"2021-04-01 14:56:18.934","CDBH":"4","XSFX":"由西向东","XSFXDM":"2","KKMC":"海旭道与永盛路交口正向"},{"KKBH":"711","HPHM":"津K25863","JGSK":"2021-04-01 14:56:19.051","CDBH":"2","XSFX":"由东向西","XSFXDM":"1","KKMC":"不礼让行人中新大道与和旭路交口"},{"KKBH":"610401004","HPHM":"津LL5581","JGSK":"2021-04-01 14:56:19.252","CDBH":"10","XSFX":"由北向南","XSFXDM":"4","KKMC":"和畅路与和风路交口"},{"KKBH":"610391007","HPHM":"冀B1K52Z","JGSK":"2021-04-01 14:56:19.283","CDBH":"2","XSFX":"由东向西","XSFXDM":"1","KKMC":"和韵路与和风路交口"},{"KKBH":"720571004000","HPHM":"津NKF816","JGSK":"2021-04-01 14:56:19.579","CDBH":"1","XSFX":"由东向西","XSFXDM":"1","KKMC":"动漫东路与动漫中路交口"},{"KKBH":"610256115","HPHM":"津RVV950","JGSK":"2021-04-01 14:56:19.59","CDBH":"6","XSFX":"由西向东","XSFXDM":"2","KKMC":"中天大道与中生大道交口"},{"KKBH":"610271008","HPHM":"车牌","JGSK":"2021-04-01 14:56:19.645","CDBH":"5","XSFX":"由北向南","XSFXDM":"4","KKMC":"中新大道与航母主题公园支路交口"},{"KKBH":"610266118","HPHM":"津GGC511","JGSK":"2021-04-01 14:56:19.645","CDBH":"11","XSFX":"由北向南","XSFXDM":"4","KKMC":"中生大道与和畅路交口"},{"KKBH":"7208910030000","HPHM":"车牌","JGSK":"2021-04-01 14:56:19.699","CDBH":"2","XSFX":"由东向西","XSFXDM":"1","KKMC":"海博道与安正路交口正向"},{"KKBH":"610271010","HPHM":"车牌","JGSK":"2021-04-01 14:56:19.725","CDBH":"7","XSFX":"由北向南","XSFXDM":"4","KKMC":"中新大道与华五路交口"},{"KKBH":"7208610030000","HPHM":"津MP7536","JGSK":"2021-04-01 14:56:19.783","CDBH":"7","XSFX":"由南向北","XSFXDM":"3","KKMC":"海晨道与安明路交口正向"},{"KKBH":"7208910040000","HPHM":"车牌","JGSK":"2021-04-01 14:56:19.79","CDBH":"6","XSFX":"由西向东","XSFXDM":"2","KKMC":"海博道与安平路交口正向"},{"KKBH":"610276124","HPHM":"晋FCM656","JGSK":"2021-04-01 14:56:19.795","CDBH":"8","XSFX":"由南向北","XSFXDM":"3","KKMC":"中新大道与中生大道交口"},{"KKBH":"610261003000","HPHM":"鲁N0856Z","JGSK":"2021-04-01 14:56:19.919","CDBH":"17","XSFX":"由北向南","XSFXDM":"4","KKMC":"中生大道与静湖南路交口"},{"KKBH":"610256112","HPHM":"津A9S943","JGSK":"2021-04-01 14:56:19.938","CDBH":"4","XSFX":"由西向东","XSFXDM":"2","KKMC":"中天大道与中津大道交口"},{"KKBH":"7208810050000","HPHM":"湘AD47772","JGSK":"2021-04-01 14:56:19.955","CDBH":"4","XSFX":"由西向东","XSFXDM":"2","KKMC":"海旭道与明盛路交口正向"},{"KKBH":"6071310030000","HPHM":"津RKB530","JGSK":"2021-04-01 14:56:20.016","CDBH":"3","XSFX":"由东向西","XSFXDM":"1","KKMC":"中央大道与海旭道交口正向"},{"KKBH":"610286127","HPHM":"鲁A9Y6A8","JGSK":"2021-04-01 14:56:20.242","CDBH":"5","XSFX":"由西向东","XSFXDM":"2","KKMC":"中津大道与和畅路交口"},{"KKBH":"610276124","HPHM":"津AS0826","JGSK":"2021-04-01 14:56:20.366","CDBH":"8","XSFX":"由南向北","XSFXDM":"3","KKMC":"中新大道与中生大道交口"},{"KKBH":"720811002000","HPHM":"津A5050警","JGSK":"2021-04-01 14:56:20.397","CDBH":"5","XSFX":"由北向南","XSFXDM":"4","KKMC":"动漫南路与文一路交口"},{"KKBH":"610266118","HPHM":"津LN3709","JGSK":"2021-04-01 14:56:20.403","CDBH":"12","XSFX":"由北向南","XSFXDM":"4","KKMC":"中生大道与和畅路交口"},{"KKBH":"610256112","HPHM":"冀B0U7H5","JGSK":"2021-04-01 14:56:20.415","CDBH":"9","XSFX":"由南向北","XSFXDM":"3","KKMC":"中天大道与中津大道交口"},{"KKBH":"7208810040000","HPHM":"川Y5A292","JGSK":"2021-04-01 14:56:20.435","CDBH":"5","XSFX":"由西向东","XSFXDM":"2","KKMC":"海旭道与永盛路交口正向"},{"KKBH":"7208610030000","HPHM":"冀DM2W06","JGSK":"2021-04-01 14:56:20.463","CDBH":"4","XSFX":"由西向东","XSFXDM":"2","KKMC":"海晨道与安明路交口正向"},{"KKBH":"610276124","HPHM":"津ADC0533","JGSK":"2021-04-01 14:56:20.541","CDBH":"7","XSFX":"由南向北","XSFXDM":"3","KKMC":"中新大道与中生大道交口"},{"KKBH":"610401004","HPHM":"车牌","JGSK":"2021-04-01 14:56:20.573","CDBH":"11","XSFX":"由北向南","XSFXDM":"4","KKMC":"和畅路与和风路交口"},{"KKBH":"610256114","HPHM":"津HR2819","JGSK":"2021-04-01 14:56:20.667","CDBH":"7","XSFX":"由北向南","XSFXDM":"4","KKMC":"中天大道与和旭路交口"},{"KKBH":"610266117","HPHM":"车牌","JGSK":"2021-04-01 14:56:20.688","CDBH":"1","XSFX":"由东向西","XSFXDM":"1","KKMC":"中生大道与和韵路交口"},{"KKBH":"610256114","HPHM":"津C90Y51","JGSK":"2021-04-01 14:56:20.882","CDBH":"5","XSFX":"由南向北","XSFXDM":"3","KKMC":"中天大道与和旭路交口"},{"KKBH":"720821003000","HPHM":"津QJ3780","JGSK":"2021-04-01 14:56:20.919","CDBH":"1","XSFX":"由东向西","XSFXDM":"1","KKMC":"动漫西路与动漫南路交口"},{"KKBH":"610401004","HPHM":"津NFC680","JGSK":"2021-04-01 14:56:21.088","CDBH":"1","XSFX":"由东向西","XSFXDM":"1","KKMC":"和畅路与和风路交口"},{"KKBH":"7208710020000","HPHM":"津RCG110","JGSK":"2021-04-01 14:56:21.248","CDBH":"6","XSFX":"由南向北","XSFXDM":"3","KKMC":"安正路与芳菲路交口正向"},{"KKBH":"720881004000","HPHM":"津A3H415","JGSK":"2021-04-01 14:56:21.268","CDBH":"9","XSFX":"由西向东","XSFXDM":"2","KKMC":"海旭道与永盛路交口"},{"KKBH":"610401005","HPHM":"津ADQ1319","JGSK":"2021-04-01 14:56:21.283","CDBH":"7","XSFX":"由南向北","XSFXDM":"3","KKMC":"和畅路与和顺路交口"},{"KKBH":"610256116","HPHM":"津AGP271","JGSK":"2021-04-01 14:56:21.348","CDBH":"5","XSFX":"由西向东","XSFXDM":"2","KKMC":"中天大道与和顺路交口"},{"KKBH":"610271008","HPHM":"津DF8161","JGSK":"2021-04-01 14:56:21.429","CDBH":"5","XSFX":"由北向南","XSFXDM":"4","KKMC":"中新大道与航母主题公园支路交口"},{"KKBH":"610256111","HPHM":"津C787E7","JGSK":"2021-04-01 14:56:21.492","CDBH":"7","XSFX":"由北向南","XSFXDM":"4","KKMC":"中天大道与和惠路交口"},{"KKBH":"610256113","HPHM":"津CD3337","JGSK":"2021-04-01 14:56:21.575","CDBH":"5","XSFX":"由南向北","XSFXDM":"3","KKMC":"中天大道与和风路交口"},{"KKBH":"610256116","HPHM":"津DY6562","JGSK":"2021-04-01 14:56:21.709","CDBH":"4","XSFX":"由西向东","XSFXDM":"2","KKMC":"中天大道与和顺路交口"},{"KKBH":"7208810040000","HPHM":"津RPD525","JGSK":"2021-04-01 14:56:21.716","CDBH":"4","XSFX":"由西向东","XSFXDM":"2","KKMC":"海旭道与永盛路交口正向"},{"KKBH":"610256113","HPHM":"蒙A376AM","JGSK":"2021-04-01 14:56:21.867","CDBH":"2","XSFX":"由西向东","XSFXDM":"2","KKMC":"中天大道与和风路交口"},{"KKBH":"720571004000","HPHM":"津RPH629","JGSK":"2021-04-01 14:56:21.902","CDBH":"2","XSFX":"由东向西","XSFXDM":"1","KKMC":"动漫东路与动漫中路交口"},{"KKBH":"7208910030000","HPHM":"车牌","JGSK":"2021-04-01 14:56:21.961","CDBH":"2","XSFX":"由东向西","XSFXDM":"1","KKMC":"海博道与安正路交口正向"},{"KKBH":"7205410040000","HPHM":"津MLY897","JGSK":"2021-04-01 14:56:21.97","CDBH":"3","XSFX":"由西向东","XSFXDM":"2","KKMC":"动漫环路东与动漫中路交口正向"},{"KKBH":"610256115","HPHM":"津KC8176","JGSK":"2021-04-01 14:56:22.165","CDBH":"1","XSFX":"由东向西","XSFXDM":"1","KKMC":"中天大道与中生大道交口"},{"KKBH":"610276126","HPHM":"津C190H7","JGSK":"2021-04-01 14:56:22.203","CDBH":"1","XSFX":"由东向西","XSFXDM":"1","KKMC":"中新大道与和意路交口"},{"KKBH":"610276124","HPHM":"津A07566F","JGSK":"2021-04-01 14:56:22.227","CDBH":"11","XSFX":"由北向南","XSFXDM":"4","KKMC":"中新大道与中生大道交口"},{"KKBH":"7208910040000","HPHM":"津MCZ236","JGSK":"2021-04-01 14:56:22.27","CDBH":"6","XSFX":"由西向东","XSFXDM":"2","KKMC":"海博道与安平路交口正向"},{"KKBH":"610271009","HPHM":"津LD2662","JGSK":"2021-04-01 14:56:22.299","CDBH":"7","XSFX":"由南向北","XSFXDM":"3","KKMC":"中新大道与泰七路交口"},{"KKBH":"610256112","HPHM":"津A0V769","JGSK":"2021-04-01 14:56:22.557","CDBH":"9","XSFX":"由南向北","XSFXDM":"3","KKMC":"中天大道与中津大道交口"},{"KKBH":"610266117","HPHM":"津CB1601","JGSK":"2021-04-01 14:56:22.727","CDBH":"2","XSFX":"由东向西","XSFXDM":"1","KKMC":"中生大道与和韵路交口"},{"KKBH":"720891004000","HPHM":"津A7C568","JGSK":"2021-04-01 14:56:22.81","CDBH":"5","XSFX":"由西向东","XSFXDM":"2","KKMC":"海博道与安平路交口"},{"KKBH":"610391008","HPHM":"津A5F093","JGSK":"2021-04-01 14:56:22.827","CDBH":"4","XSFX":"由西向东","XSFXDM":"2","KKMC":"和韵路与和旭路交口"},{"KKBH":"610276124","HPHM":"津ADC0533","JGSK":"2021-04-01 14:56:22.841","CDBH":"7","XSFX":"由南向北","XSFXDM":"3","KKMC":"中新大道与中生大道交口"},{"KKBH":"610256115","HPHM":"车牌","JGSK":"2021-04-01 14:56:22.851","CDBH":"3","XSFX":"由东向西","XSFXDM":"1","KKMC":"中天大道与中生大道交口"},{"KKBH":"610401004","HPHM":"津FGL345","JGSK":"2021-04-01 14:56:22.876","CDBH":"11","XSFX":"由北向南","XSFXDM":"4","KKMC":"和畅路与和风路交口"},{"KKBH":"610261005000","HPHM":"冀EXP703","JGSK":"2021-04-01 14:56:22.999","CDBH":"2","XSFX":"由南向北","XSFXDM":"3","KKMC":"中生大道与静湖西路（南侧）"},{"KKBH":"7208910040000","HPHM":"车牌","JGSK":"2021-04-01 14:56:23.102","CDBH":"4","XSFX":"由西向东","XSFXDM":"2","KKMC":"海博道与安平路交口正向"},{"KKBH":"610251002","HPHM":"津ATV059","JGSK":"2021-04-01 14:56:23.167","CDBH":"8","XSFX":"由南向北","XSFXDM":"3","KKMC":"中天大道与和睦路交口"},{"KKBH":"610266118","HPHM":"津GGC511","JGSK":"2021-04-01 14:56:23.203","CDBH":"12","XSFX":"由北向南","XSFXDM":"4","KKMC":"中生大道与和畅路交口"},{"KKBH":"610286127","HPHM":"津D04100","JGSK":"2021-04-01 14:56:23.266","CDBH":"5","XSFX":"由西向东","XSFXDM":"2","KKMC":"中津大道与和畅路交口"},{"KKBH":"610391006","HPHM":"晋MKY853","JGSK":"2021-04-01 14:56:23.305","CDBH":"1","XSFX":"由东向西","XSFXDM":"1","KKMC":"和韵路与和意路交口"},{"KKBH":"610256115","HPHM":"津KC8176","JGSK":"2021-04-01 14:56:23.439","CDBH":"2","XSFX":"由东向西","XSFXDM":"1","KKMC":"中天大道与中生大道交口"},{"KKBH":"720881004000","HPHM":"川Y5A292","JGSK":"2021-04-01 14:56:23.509","CDBH":"10","XSFX":"由西向东","XSFXDM":"2","KKMC":"海旭道与永盛路交口"},{"KKBH":"720891003000","HPHM":"豫N085D3","JGSK":"2021-04-01 14:56:23.585","CDBH":"8","XSFX":"由南向北","XSFXDM":"3","KKMC":"海博道与安正路交口"},{"KKBH":"610391007","HPHM":"津KKD886","JGSK":"2021-04-01 14:56:23.586","CDBH":"7","XSFX":"由南向北","XSFXDM":"3","KKMC":"和韵路与和风路交口"},{"KKBH":"610271010","HPHM":"车牌","JGSK":"2021-04-01 14:56:23.765","CDBH":"7","XSFX":"由北向南","XSFXDM":"4","KKMC":"中新大道与华五路交口"},{"KKBH":"610256115","HPHM":"津ANL621","JGSK":"2021-04-01 14:56:23.774","CDBH":"10","XSFX":"由北向南","XSFXDM":"4","KKMC":"中天大道与中生大道交口"},{"KKBH":"610256113","HPHM":"津CD3337","JGSK":"2021-04-01 14:56:23.987","CDBH":"5","XSFX":"由南向北","XSFXDM":"3","KKMC":"中天大道与和风路交口"},{"KKBH":"711","HPHM":"津A5G941","JGSK":"2021-04-01 14:56:24.016","CDBH":"8","XSFX":"由北向南","XSFXDM":"4","KKMC":"不礼让行人中新大道与和旭路交口"},{"KKBH":"720881004000","HPHM":"津RPD525","JGSK":"2021-04-01 14:56:24.147","CDBH":"9","XSFX":"由西向东","XSFXDM":"2","KKMC":"海旭道与永盛路交口"},{"KKBH":"610256112","HPHM":"津A3P118","JGSK":"2021-04-01 14:56:24.151","CDBH":"2","XSFX":"由东向西","XSFXDM":"1","KKMC":"中天大道与中津大道交口"},{"KKBH":"720891003000","HPHM":"浙JA8112","JGSK":"2021-04-01 14:56:24.242","CDBH":"2","XSFX":"由东向西","XSFXDM":"1","KKMC":"海博道与安正路交口"},{"KKBH":"610276126","HPHM":"津A09928F","JGSK":"2021-04-01 14:56:24.271","CDBH":"8","XSFX":"由北向南","XSFXDM":"4","KKMC":"中新大道与和意路交口"},{"KKBH":"720891004000","HPHM":"吉AM19G8","JGSK":"2021-04-01 14:56:24.408","CDBH":"6","XSFX":"由西向东","XSFXDM":"2","KKMC":"海博道与安平路交口"},{"KKBH":"610276124","HPHM":"津CQ1297","JGSK":"2021-04-01 14:56:24.587","CDBH":"1","XSFX":"由东向西","XSFXDM":"1","KKMC":"中新大道与中生大道交口"},{"KKBH":"610401004","HPHM":"车牌","JGSK":"2021-04-01 14:56:24.618","CDBH":"12","XSFX":"由北向南","XSFXDM":"4","KKMC":"和畅路与和风路交口"},{"KKBH":"610391007","HPHM":"津C85J95","JGSK":"2021-04-01 14:56:24.636","CDBH":"1","XSFX":"由东向西","XSFXDM":"1","KKMC":"和韵路与和风路交口"},{"KKBH":"610276124","HPHM":"津ADQ1926","JGSK":"2021-04-01 14:56:24.781","CDBH":"8","XSFX":"由南向北","XSFXDM":"3","KKMC":"中新大道与中生大道交口"},{"KKBH":"7208810020000","HPHM":"津NYZ803","JGSK":"2021-04-01 14:56:24.978","CDBH":"3","XSFX":"由东向西","XSFXDM":"1","KKMC":"海旭道与安正路交口正向"},{"KKBH":"7208810040000","HPHM":"津JJM396","JGSK":"2021-04-01 14:56:25.05","CDBH":"5","XSFX":"由西向东","XSFXDM":"2","KKMC":"海旭道与永盛路交口正向"},{"KKBH":"720891004000","HPHM":"津MCZ236","JGSK":"2021-04-01 14:56:25.051","CDBH":"5","XSFX":"由西向东","XSFXDM":"2","KKMC":"海博道与安平路交口"},{"KKBH":"7208910040000","HPHM":"京Q27555","JGSK":"2021-04-01 14:56:25.103","CDBH":"6","XSFX":"由西向东","XSFXDM":"2","KKMC":"海博道与安平路交口正向"},{"KKBH":"610271009","HPHM":"津LD2662","JGSK":"2021-04-01 14:56:25.236","CDBH":"7","XSFX":"由南向北","XSFXDM":"3","KKMC":"中新大道与泰七路交口"},{"KKBH":"720891003000","HPHM":"车牌","JGSK":"2021-04-01 14:56:25.27","CDBH":"7","XSFX":"由南向北","XSFXDM":"3","KKMC":"海博道与安正路交口"},{"KKBH":"720861003000","HPHM":"冀DM2W06","JGSK":"2021-04-01 14:56:25.271","CDBH":"4","XSFX":"由西向东","XSFXDM":"2","KKMC":"海晨道与安明路交口"},{"KKBH":"610276124","HPHM":"津RBV010","JGSK":"2021-04-01 14:56:25.291","CDBH":"7","XSFX":"由南向北","XSFXDM":"3","KKMC":"中新大道与中生大道交口"},{"KKBH":"7208610020000","HPHM":"苏GLP320","JGSK":"2021-04-01 14:56:25.421","CDBH":"5","XSFX":"由西向东","XSFXDM":"2","KKMC":"海晨道与安正路交口正向"},{"KKBH":"610256116","HPHM":"津AGP271","JGSK":"2021-04-01 14:56:25.594","CDBH":"6","XSFX":"由西向东","XSFXDM":"2","KKMC":"中天大道与和顺路交口"},{"KKBH":"720891003000","HPHM":"津NW0153","JGSK":"2021-04-01 14:56:25.67","CDBH":"7","XSFX":"由南向北","XSFXDM":"3","KKMC":"海博道与安正路交口"},{"KKBH":"610391007","HPHM":"津C936C3","JGSK":"2021-04-01 14:56:25.802","CDBH":"2","XSFX":"由东向西","XSFXDM":"1","KKMC":"和韵路与和风路交口"},{"KKBH":"720891003000","HPHM":"浙JH6318","JGSK":"2021-04-01 14:56:25.843","CDBH":"2","XSFX":"由东向西","XSFXDM":"1","KKMC":"海博道与安正路交口"},{"KKBH":"7208610030000","HPHM":"津AY7712","JGSK":"2021-04-01 14:56:25.886","CDBH":"11","XSFX":"由北向南","XSFXDM":"4","KKMC":"海晨道与安明路交口正向"},{"KKBH":"720891004000","HPHM":"车牌","JGSK":"2021-04-01 14:56:25.92","CDBH":"9","XSFX":"由南向北","XSFXDM":"3","KKMC":"海博道与安平路交口"},{"KKBH":"610276126","HPHM":"晋A0VT57","JGSK":"2021-04-01 14:56:25.963","CDBH":"1","XSFX":"由东向西","XSFXDM":"1","KKMC":"中新大道与和意路交口"},{"KKBH":"7208910030000","HPHM":"车牌","JGSK":"2021-04-01 14:56:26.063","CDBH":"2","XSFX":"由东向西","XSFXDM":"1","KKMC":"海博道与安正路交口正向"},{"KKBH":"7208910030000","HPHM":"车牌","JGSK":"2021-04-01 14:56:26.064","CDBH":"1","XSFX":"由东向西","XSFXDM":"1","KKMC":"海博道与安正路交口正向"},{"KKBH":"610276125","HPHM":"津B26098","JGSK":"2021-04-01 14:56:26.11","CDBH":"7","XSFX":"由北向南","XSFXDM":"4","KKMC":"中新大道与和顺路交口"},{"KKBH":"610256115","HPHM":"津RVV950","JGSK":"2021-04-01 14:56:26.235","CDBH":"6","XSFX":"由西向东","XSFXDM":"2","KKMC":"中天大道与中生大道交口"},{"KKBH":"610286127","HPHM":"鲁A9Y6A8","JGSK":"2021-04-01 14:56:26.394","CDBH":"6","XSFX":"由西向东","XSFXDM":"2","KKMC":"中津大道与和畅路交口"},{"KKBH":"720541004000","HPHM":"津MLY897","JGSK":"2021-04-01 14:56:26.458","CDBH":"3","XSFX":"由西向东","XSFXDM":"2","KKMC":"动漫环路东与动漫中路交口"},{"KKBH":"720891004000","HPHM":"车牌","JGSK":"2021-04-01 14:56:26.477","CDBH":"9","XSFX":"由南向北","XSFXDM":"3","KKMC":"海博道与安平路交口"},{"KKBH":"7208910040000","HPHM":"车牌","JGSK":"2021-04-01 14:56:26.485","CDBH":"6","XSFX":"由西向东","XSFXDM":"2","KKMC":"海博道与安平路交口正向"},{"KKBH":"610271009","HPHM":"冀B5D2G8","JGSK":"2021-04-01 14:56:26.554","CDBH":"10","XSFX":"由北向南","XSFXDM":"4","KKMC":"中新大道与泰七路交口"},{"KKBH":"610276124","HPHM":"津AS0826","JGSK":"2021-04-01 14:56:26.76","CDBH":"8","XSFX":"由南向北","XSFXDM":"3","KKMC":"中新大道与中生大道交口"},{"KKBH":"610391007","HPHM":"冀B1K52Z","JGSK":"2021-04-01 14:56:27.183","CDBH":"3","XSFX":"由东向西","XSFXDM":"1","KKMC":"和韵路与和风路交口"},{"KKBH":"610401005","HPHM":"车牌","JGSK":"2021-04-01 14:56:27.186","CDBH":"5","XSFX":"由西向东","XSFXDM":"2","KKMC":"和畅路与和顺路交口"},{"KKBH":"610271009","HPHM":"冀B5D2G8","JGSK":"2021-04-01 14:56:27.23","CDBH":"10","XSFX":"由北向南","XSFXDM":"4","KKMC":"中新大道与泰七路交口"},{"KKBH":"7208610020000","HPHM":"津LG7387","JGSK":"2021-04-01 14:56:27.293","CDBH":"4","XSFX":"由西向东","XSFXDM":"2","KKMC":"海晨道与安正路交口正向"},{"KKBH":"610256112","HPHM":"津A09826D","JGSK":"2021-04-01 14:56:27.448","CDBH":"8","XSFX":"由南向北","XSFXDM":"3","KKMC":"中天大道与中津大道交口"},{"KKBH":"7205410040000","HPHM":"津RKB027","JGSK":"2021-04-01 14:56:27.454","CDBH":"4","XSFX":"由西向东","XSFXDM":"2","KKMC":"动漫环路东与动漫中路交口正向"},{"KKBH":"610401004","HPHM":"津FGL345","JGSK":"2021-04-01 14:56:27.498","CDBH":"12","XSFX":"由北向南","XSFXDM":"4","KKMC":"和畅路与和风路交口"},{"KKBH":"7280310020000","HPHM":"津HCD363","JGSK":"2021-04-01 14:56:27.505","CDBH":"6","XSFX":"由南向北","XSFXDM":"3","KKMC":"动漫中路与文一路交口正向"},{"KKBH":"720881005000","HPHM":"湘AD47772","JGSK":"2021-04-01 14:56:27.532","CDBH":"4","XSFX":"由西向东","XSFXDM":"2","KKMC":"海旭道与明盛路交口"},{"KKBH":"610271010","HPHM":"蒙A050TC","JGSK":"2021-04-01 14:56:27.543","CDBH":"8","XSFX":"由北向南","XSFXDM":"4","KKMC":"中新大道与华五路交口"},{"KKBH":"7208910040000","HPHM":"车牌","JGSK":"2021-04-01 14:56:27.566","CDBH":"4","XSFX":"由西向东","XSFXDM":"2","KKMC":"海博道与安平路交口正向"},{"KKBH":"720891004000","HPHM":"京Q27555","JGSK":"2021-04-01 14:56:27.614","CDBH":"5","XSFX":"由西向东","XSFXDM":"2","KKMC":"海博道与安平路交口"},{"KKBH":"720881004000","HPHM":"津JJM396","JGSK":"2021-04-01 14:56:27.672","CDBH":"10","XSFX":"由西向东","XSFXDM":"2","KKMC":"海旭道与永盛路交口"},{"KKBH":"610401005","HPHM":"车牌","JGSK":"2021-04-01 14:56:27.728","CDBH":"5","XSFX":"由西向东","XSFXDM":"2","KKMC":"和畅路与和顺路交口"},{"KKBH":"6071310030000","HPHM":"津DKF222","JGSK":"2021-04-01 14:56:27.731","CDBH":"2","XSFX":"由东向西","XSFXDM":"1","KKMC":"中央大道与海旭道交口正向"},{"KKBH":"610271008","HPHM":"津C2H859","JGSK":"2021-04-01 14:56:27.789","CDBH":"1","XSFX":"由南向北","XSFXDM":"3","KKMC":"中新大道与航母主题公园支路交口"},{"KKBH":"720891004000","HPHM":"车牌","JGSK":"2021-04-01 14:56:27.918","CDBH":"9","XSFX":"由南向北","XSFXDM":"3","KKMC":"海博道与安平路交口"},{"KKBH":"610401004","HPHM":"津NFC680","JGSK":"2021-04-01 14:56:28.046","CDBH":"2","XSFX":"由东向西","XSFXDM":"1","KKMC":"和畅路与和风路交口"},{"KKBH":"610401004","HPHM":"津C2V813","JGSK":"2021-04-01 14:56:28.073","CDBH":"4","XSFX":"由西向东","XSFXDM":"2","KKMC":"和畅路与和风路交口"},{"KKBH":"610286127","HPHM":"津D04100","JGSK":"2021-04-01 14:56:28.074","CDBH":"5","XSFX":"由西向东","XSFXDM":"2","KKMC":"中津大道与和畅路交口"},{"KKBH":"7205710010000","HPHM":"冀B8J75T","JGSK":"2021-04-01 14:56:28.108","CDBH":"1","XSFX":"由西向东","XSFXDM":"2","KKMC":"动漫东路与文一路交口正向"},{"KKBH":"6102661220000","HPHM":"冀B6B7L8","JGSK":"2021-04-01 14:56:28.142","CDBH":"2","XSFX":"由西向东","XSFXDM":"2","KKMC":"生态城中生大道故道河一桥西向东上桥处正向"},{"KKBH":"610271010","HPHM":"津C1K580","JGSK":"2021-04-01 14:56:28.151","CDBH":"5","XSFX":"由南向北","XSFXDM":"3","KKMC":"中新大道与华五路交口"},{"KKBH":"610276124","HPHM":"津RBV010","JGSK":"2021-04-01 14:56:28.28","CDBH":"7","XSFX":"由南向北","XSFXDM":"3","KKMC":"中新大道与中生大道交口"},{"KKBH":"720891004000","HPHM":"黑A2JN31","JGSK":"2021-04-01 14:56:28.415","CDBH":"5","XSFX":"由西向东","XSFXDM":"2","KKMC":"海博道与安平路交口"},{"KKBH":"7208910050000","HPHM":"津RUB182","JGSK":"2021-04-01 14:56:28.444","CDBH":"8","XSFX":"由南向北","XSFXDM":"3","KKMC":"海博道与安明路交口正向"},{"KKBH":"610251002","HPHM":"京JBJ123","JGSK":"2021-04-01 14:56:28.446","CDBH":"12","XSFX":"由北向南","XSFXDM":"4","KKMC":"中天大道与和睦路交口"},{"KKBH":"610256116","HPHM":"津DY6562","JGSK":"2021-04-01 14:56:28.473","CDBH":"4","XSFX":"由西向东","XSFXDM":"2","KKMC":"中天大道与和顺路交口"},{"KKBH":"7208910030000","HPHM":"车牌","JGSK":"2021-04-01 14:56:28.485","CDBH":"2","XSFX":"由东向西","XSFXDM":"1","KKMC":"海博道与安正路交口正向"},{"KKBH":"610276125","HPHM":"津C69T27","JGSK":"2021-04-01 14:56:28.501","CDBH":"8","XSFX":"由北向南","XSFXDM":"4","KKMC":"中新大道与和顺路交口"},{"KKBH":"610266117","HPHM":"冀BF13B7","JGSK":"2021-04-01 14:56:28.623","CDBH":"4","XSFX":"由西向东","XSFXDM":"2","KKMC":"中生大道与和韵路交口"},{"KKBH":"720891003000","HPHM":"车牌","JGSK":"2021-04-01 14:56:28.645","CDBH":"2","XSFX":"由东向西","XSFXDM":"1","KKMC":"海博道与安正路交口"},{"KKBH":"7208910060000","HPHM":"津DVS559","JGSK":"2021-04-01 14:56:28.744","CDBH":"7","XSFX":"由西向东","XSFXDM":"2","KKMC":"海博道与永盛路交口正向"},{"KKBH":"7208810020000","HPHM":"津FDH975","JGSK":"2021-04-01 14:56:28.775","CDBH":"12","XSFX":"由北向南","XSFXDM":"4","KKMC":"海旭道与安正路交口正向"},{"KKBH":"720891004000","HPHM":"辽HYK611","JGSK":"2021-04-01 14:56:28.813","CDBH":"6","XSFX":"由西向东","XSFXDM":"2","KKMC":"海博道与安平路交口"},{"KKBH":"7208910040000","HPHM":"车牌","JGSK":"2021-04-01 14:56:28.818","CDBH":"6","XSFX":"由西向东","XSFXDM":"2","KKMC":"海博道与安平路交口正向"},{"KKBH":"610266117","HPHM":"津CB1601","JGSK":"2021-04-01 14:56:28.854","CDBH":"3","XSFX":"由东向西","XSFXDM":"1","KKMC":"中生大道与和韵路交口"},{"KKBH":"610256115","HPHM":"津RGF391","JGSK":"2021-04-01 14:56:28.863","CDBH":"1","XSFX":"由东向西","XSFXDM":"1","KKMC":"中天大道与中生大道交口"},{"KKBH":"7208910080000","HPHM":"鲁JY5899","JGSK":"2021-04-01 14:56:29.04","CDBH":"13","XSFX":"由北向南","XSFXDM":"4","KKMC":"海博道与荣盛路交口正向"},{"KKBH":"7208810050000","HPHM":"津G68788","JGSK":"2021-04-01 14:56:29.05","CDBH":"4","XSFX":"由西向东","XSFXDM":"2","KKMC":"海旭道与明盛路交口正向"},{"KKBH":"610276124","HPHM":"津ADK6631","JGSK":"2021-04-01 14:56:29.058","CDBH":"7","XSFX":"由南向北","XSFXDM":"3","KKMC":"中新大道与中生大道交口"},{"KKBH":"610271008","HPHM":"津C2H859","JGSK":"2021-04-01 14:56:29.068","CDBH":"1","XSFX":"由南向北","XSFXDM":"3","KKMC":"中新大道与航母主题公园支路交口"},{"KKBH":"7208210040000","HPHM":"车牌","JGSK":"2021-04-01 14:56:29.15","CDBH":"4","XSFX":"由南向北","XSFXDM":"3","KKMC":"动漫西路与动漫北路交口正向"},{"KKBH":"610266117","HPHM":"冀B7T7G1","JGSK":"2021-04-01 14:56:29.322","CDBH":"5","XSFX":"由西向东","XSFXDM":"2","KKMC":"中生大道与和韵路交口"},{"KKBH":"720891004000","HPHM":"车牌","JGSK":"2021-04-01 14:56:29.357","CDBH":"8","XSFX":"由南向北","XSFXDM":"3","KKMC":"海博道与安平路交口"},{"KKBH":"610276124","HPHM":"津MQB212","JGSK":"2021-04-01 14:56:29.578","CDBH":"8","XSFX":"由南向北","XSFXDM":"3","KKMC":"中新大道与中生大道交口"},{"KKBH":"7208910040000","HPHM":"车牌","JGSK":"2021-04-01 14:56:29.601","CDBH":"5","XSFX":"由西向东","XSFXDM":"2","KKMC":"海博道与安平路交口正向"},{"KKBH":"610276125","HPHM":"津C1J312","JGSK":"2021-04-01 14:56:29.642","CDBH":"8","XSFX":"由北向南","XSFXDM":"4","KKMC":"中新大道与和顺路交口"},{"KKBH":"720891004000","HPHM":"津ADK2268","JGSK":"2021-04-01 14:56:29.695","CDBH":"5","XSFX":"由西向东","XSFXDM":"2","KKMC":"海博道与安平路交口"},{"KKBH":"7208610030000","HPHM":"皖R58779","JGSK":"2021-04-01 14:56:29.728","CDBH":"10","XSFX":"由北向南","XSFXDM":"4","KKMC":"海晨道与安明路交口正向"},{"KKBH":"610256112","HPHM":"津C660L0","JGSK":"2021-04-01 14:56:29.74","CDBH":"2","XSFX":"由东向西","XSFXDM":"1","KKMC":"中天大道与中津大道交口"},{"KKBH":"720881002000","HPHM":"津NYZ803","JGSK":"2021-04-01 14:56:29.8","CDBH":"3","XSFX":"由东向西","XSFXDM":"1","KKMC":"海旭道与安正路交口"},{"KKBH":"7208910030000","HPHM":"车牌","JGSK":"2021-04-01 14:56:29.866","CDBH":"1","XSFX":"由东向西","XSFXDM":"1","KKMC":"海博道与安正路交口正向"},{"KKBH":"610271010","HPHM":"蒙A050TC","JGSK":"2021-04-01 14:56:30.165","CDBH":"8","XSFX":"由北向南","XSFXDM":"4","KKMC":"中新大道与华五路交口"},{"KKBH":"610401005","HPHM":"车牌","JGSK":"2021-04-01 14:56:30.166","CDBH":"6","XSFX":"由西向东","XSFXDM":"2","KKMC":"和畅路与和顺路交口"},{"KKBH":"610276125","HPHM":"津QC0258","JGSK":"2021-04-01 14:56:30.181","CDBH":"7","XSFX":"由北向南","XSFXDM":"4","KKMC":"中新大道与和顺路交口"},{"KKBH":"610266117","HPHM":"京NZG632","JGSK":"2021-04-01 14:56:30.189","CDBH":"5","XSFX":"由西向东","XSFXDM":"2","KKMC":"中生大道与和韵路交口"},{"KKBH":"610391007","HPHM":"津C85J95","JGSK":"2021-04-01 14:56:30.23","CDBH":"2","XSFX":"由东向西","XSFXDM":"1","KKMC":"和韵路与和风路交口"},{"KKBH":"610266118","HPHM":"京N9F621","JGSK":"2021-04-01 14:56:30.347","CDBH":"2","XSFX":"由东向西","XSFXDM":"1","KKMC":"中生大道与和畅路交口"},{"KKBH":"720891006000","HPHM":"津DVS559","JGSK":"2021-04-01 14:56:30.421","CDBH":"7","XSFX":"由西向东","XSFXDM":"2","KKMC":"海博道与永盛路交口"},{"KKBH":"6102610040000","HPHM":"冀B2TN58","JGSK":"2021-04-01 14:56:30.536","CDBH":"3","XSFX":"由南向北","XSFXDM":"3","KKMC":"中生大道与静湖西路（北侧）正向"},{"KKBH":"610276124","HPHM":"津HW1590","JGSK":"2021-04-01 14:56:30.583","CDBH":"11","XSFX":"由北向南","XSFXDM":"4","KKMC":"中新大道与中生大道交口"},{"KKBH":"610256115","HPHM":"津RGF391","JGSK":"2021-04-01 14:56:30.725","CDBH":"2","XSFX":"由东向西","XSFXDM":"1","KKMC":"中天大道与中生大道交口"},{"KKBH":"610256115","HPHM":"津G80115","JGSK":"2021-04-01 14:56:30.76","CDBH":"1","XSFX":"由东向西","XSFXDM":"1","KKMC":"中天大道与中生大道交口"},{"KKBH":"610276124","HPHM":"津ADQ1926","JGSK":"2021-04-01 14:56:30.766","CDBH":"8","XSFX":"由南向北","XSFXDM":"3","KKMC":"中新大道与中生大道交口"},{"KKBH":"720891004000","HPHM":"车牌","JGSK":"2021-04-01 14:56:30.8","CDBH":"9","XSFX":"由南向北","XSFXDM":"3","KKMC":"海博道与安平路交口"},{"KKBH":"610256114","HPHM":"津C90Y51","JGSK":"2021-04-01 14:56:30.85","CDBH":"5","XSFX":"由南向北","XSFXDM":"3","KKMC":"中天大道与和旭路交口"},{"KKBH":"7208810020000","HPHM":"津RSJ799","JGSK":"2021-04-01 14:56:30.881","CDBH":"2","XSFX":"由东向西","XSFXDM":"1","KKMC":"海旭道与安正路交口正向"},{"KKBH":"610256116","HPHM":"津RZA952","JGSK":"2021-04-01 14:56:30.895","CDBH":"4","XSFX":"由西向东","XSFXDM":"2","KKMC":"中天大道与和顺路交口"},{"KKBH":"610266117","HPHM":"冀BF13B7","JGSK":"2021-04-01 14:56:30.896","CDBH":"4","XSFX":"由西向东","XSFXDM":"2","KKMC":"中生大道与和韵路交口"},{"KKBH":"610401004","HPHM":"津A8V565","JGSK":"2021-04-01 14:56:30.929","CDBH":"8","XSFX":"由南向北","XSFXDM":"3","KKMC":"和畅路与和风路交口"},{"KKBH":"6071310030000","HPHM":"鲁P221EF","JGSK":"2021-04-01 14:56:30.943","CDBH":"2","XSFX":"由东向西","XSFXDM":"1","KKMC":"中央大道与海旭道交口正向"},{"KKBH":"720891004000","HPHM":"津A1P603","JGSK":"2021-04-01 14:56:30.977","CDBH":"5","XSFX":"由西向东","XSFXDM":"2","KKMC":"海博道与安平路交口"},{"KKBH":"7208910060000","HPHM":"津RHZ057","JGSK":"2021-04-01 14:56:31.035","CDBH":"8","XSFX":"由西向东","XSFXDM":"2","KKMC":"海博道与永盛路交口正向"},{"KKBH":"610401004","HPHM":"车牌","JGSK":"2021-04-01 14:56:31.145","CDBH":"5","XSFX":"由西向东","XSFXDM":"2","KKMC":"和畅路与和风路交口"},{"KKBH":"610276124","HPHM":"津RQS421","JGSK":"2021-04-01 14:56:31.165","CDBH":"7","XSFX":"由南向北","XSFXDM":"3","KKMC":"中新大道与中生大道交口"},{"KKBH":"610271010","HPHM":"津C1K580","JGSK":"2021-04-01 14:56:31.172","CDBH":"5","XSFX":"由南向北","XSFXDM":"3","KKMC":"中新大道与华五路交口"},{"KKBH":"720861003000","HPHM":"津AY7712","JGSK":"2021-04-01 14:56:31.188","CDBH":"11","XSFX":"由北向南","XSFXDM":"4","KKMC":"海晨道与安明路交口"},{"KKBH":"720891004000","HPHM":"车牌","JGSK":"2021-04-01 14:56:31.201","CDBH":"9","XSFX":"由南向北","XSFXDM":"3","KKMC":"海博道与安平路交口"},{"KKBH":"7280310020000","HPHM":"津NKF816","JGSK":"2021-04-01 14:56:31.236","CDBH":"5","XSFX":"由南向北","XSFXDM":"3","KKMC":"动漫中路与文一路交口正向"},{"KKBH":"610266117","HPHM":"冀B7T7G1","JGSK":"2021-04-01 14:56:31.377","CDBH":"6","XSFX":"由西向东","XSFXDM":"2","KKMC":"中生大道与和韵路交口"},{"KKBH":"7208910050000","HPHM":"冀JH9854","JGSK":"2021-04-01 14:56:31.406","CDBH":"6","XSFX":"由西向东","XSFXDM":"2","KKMC":"海博道与安明路交口正向"},{"KKBH":"1250","HPHM":"车牌","JGSK":"2021-04-01 14:56:31.481","CDBH":"3","XSFX":"由东向西","XSFXDM":"1","KKMC":"中滨大道与盛三街交口正向"},{"KKBH":"610271009","HPHM":"津KD8195","JGSK":"2021-04-01 14:56:31.483","CDBH":"7","XSFX":"由南向北","XSFXDM":"3","KKMC":"中新大道与泰七路交口"},{"KKBH":"7208910050000","HPHM":"津J96505","JGSK":"2021-04-01 14:56:31.553","CDBH":"3","XSFX":"由东向西","XSFXDM":"1","KKMC":"海博道与安明路交口正向"},{"KKBH":"610401004","HPHM":"车牌","JGSK":"2021-04-01 14:56:31.619","CDBH":"5","XSFX":"由西向东","XSFXDM":"2","KKMC":"和畅路与和风路交口"},{"KKBH":"610271010","HPHM":"冀R509P7","JGSK":"2021-04-01 14:56:31.745","CDBH":"4","XSFX":"由南向北","XSFXDM":"3","KKMC":"中新大道与华五路交口"},{"KKBH":"711","HPHM":"鲁NGE258","JGSK":"2021-04-01 14:56:31.778","CDBH":"5","XSFX":"由南向北","XSFXDM":"3","KKMC":"不礼让行人中新大道与和旭路交口"},{"KKBH":"7208610030000","HPHM":"车牌","JGSK":"2021-04-01 14:56:31.96","CDBH":"6","XSFX":"由西向东","XSFXDM":"2","KKMC":"海晨道与安明路交口正向"},{"KKBH":"7208910060000","HPHM":"津ADR3033","JGSK":"2021-04-01 14:56:31.976","CDBH":"3","XSFX":"由东向西","XSFXDM":"1","KKMC":"海博道与永盛路交口正向"},{"KKBH":"610401004","HPHM":"津C2V813","JGSK":"2021-04-01 14:56:32.019","CDBH":"5","XSFX":"由西向东","XSFXDM":"2","KKMC":"和畅路与和风路交口"},{"KKBH":"610401004","HPHM":"车牌","JGSK":"2021-04-01 14:56:32.059","CDBH":"11","XSFX":"由北向南","XSFXDM":"4","KKMC":"和畅路与和风路交口"},{"KKBH":"7280310020000","HPHM":"津FY8985","JGSK":"2021-04-01 14:56:32.085","CDBH":"3","XSFX":"由西向东","XSFXDM":"2","KKMC":"动漫中路与文一路交口正向"},{"KKBH":"720891004000","HPHM":"车牌","JGSK":"2021-04-01 14:56:32.257","CDBH":"4","XSFX":"由西向东","XSFXDM":"2","KKMC":"海博道与安平路交口"},{"KKBH":"610266118","HPHM":"津RVL753","JGSK":"2021-04-01 14:56:32.262","CDBH":"10","XSFX":"由北向南","XSFXDM":"4","KKMC":"中生大道与和畅路交口"},{"KKBH":"610266117","HPHM":"京NZG632","JGSK":"2021-04-01 14:56:32.337","CDBH":"5","XSFX":"由西向东","XSFXDM":"2","KKMC":"中生大道与和韵路交口"},{"KKBH":"720891004000","HPHM":"车牌","JGSK":"2021-04-01 14:56:32.4","CDBH":"9","XSFX":"由南向北","XSFXDM":"3","KKMC":"海博道与安平路交口"},{"KKBH":"720881005000","HPHM":"津G68788","JGSK":"2021-04-01 14:56:32.574","CDBH":"4","XSFX":"由西向东","XSFXDM":"2","KKMC":"海旭道与明盛路交口"},{"KKBH":"728031002000","HPHM":"津HCD363","JGSK":"2021-04-01 14:56:32.583","CDBH":"6","XSFX":"由南向北","XSFXDM":"3","KKMC":"动漫中路与文一路交口"},{"KKBH":"720891005000","HPHM":"津RUB182","JGSK":"2021-04-01 14:56:32.594","CDBH":"8","XSFX":"由南向北","XSFXDM":"3","KKMC":"海博道与安明路交口"},{"KKBH":"610256116","HPHM":"冀AR88N1","JGSK":"2021-04-01 14:56:32.625","CDBH":"11","XSFX":"由北向南","XSFXDM":"4","KKMC":"中天大道与和顺路交口"},{"KKBH":"610256114","HPHM":"津KLH309","JGSK":"2021-04-01 14:56:32.777","CDBH":"2","XSFX":"由西向东","XSFXDM":"2","KKMC":"中天大道与和旭路交口"},{"KKBH":"720891008000","HPHM":"鲁JY5899","JGSK":"2021-04-01 14:56:32.821","CDBH":"13","XSFX":"由北向南","XSFXDM":"4","KKMC":"海博道与荣盛路交口"},{"KKBH":"610256115","HPHM":"津G80115","JGSK":"2021-04-01 14:56:32.885","CDBH":"2","XSFX":"由东向西","XSFXDM":"1","KKMC":"中天大道与中生大道交口"},{"KKBH":"610276124","HPHM":"津ADK6631","JGSK":"2021-04-01 14:56:32.926","CDBH":"7","XSFX":"由南向北","XSFXDM":"3","KKMC":"中新大道与中生大道交口"},{"KKBH":"720891003000","HPHM":"津C546W5","JGSK":"2021-04-01 14:56:32.968","CDBH":"2","XSFX":"由东向西","XSFXDM":"1","KKMC":"海博道与安正路交口"},{"KKBH":"610266122000","HPHM":"冀B6B7L8","JGSK":"2021-04-01 14:56:33.05","CDBH":"2","XSFX":"由西向东","XSFXDM":"2","KKMC":"生态城中生大道故道河一桥西向东上桥处"},{"KKBH":"720861002000","HPHM":"苏GLP320","JGSK":"2021-04-01 14:56:33.082","CDBH":"5","XSFX":"由西向东","XSFXDM":"2","KKMC":"海晨道与安正路交口"},{"KKBH":"6071310030000","HPHM":"津E25117","JGSK":"2021-04-01 14:56:33.1","CDBH":"3","XSFX":"由东向西","XSFXDM":"1","KKMC":"中央大道与海旭道交口正向"},{"KKBH":"720891004000","HPHM":"车牌","JGSK":"2021-04-01 14:56:33.199","CDBH":"8","XSFX":"由南向北","XSFXDM":"3","KKMC":"海博道与安平路交口"},{"KKBH":"610256116","HPHM":"冀B0D27R","JGSK":"2021-04-01 14:56:33.227","CDBH":"5","XSFX":"由西向东","XSFXDM":"2","KKMC":"中天大道与和顺路交口"},{"KKBH":"720891006000","HPHM":"津RHZ057","JGSK":"2021-04-01 14:56:33.279","CDBH":"8","XSFX":"由西向东","XSFXDM":"2","KKMC":"海博道与永盛路交口"},{"KKBH":"7205710040000","HPHM":"津RKF699","JGSK":"2021-04-01 14:56:33.411","CDBH":"3","XSFX":"由西向东","XSFXDM":"2","KKMC":"动漫东路与动漫中路交口正向"},{"KKBH":"6102661220000","HPHM":"鲁N0856Z","JGSK":"2021-04-01 14:56:33.49","CDBH":"2","XSFX":"由西向东","XSFXDM":"2","KKMC":"生态城中生大道故道河一桥西向东上桥处正向"},{"KKBH":"610256115","HPHM":"冀B2M15V","JGSK":"2021-04-01 14:56:33.543","CDBH":"2","XSFX":"由东向西","XSFXDM":"1","KKMC":"中天大道与中生大道交口"},{"KKBH":"610276124","HPHM":"冀B86AC5","JGSK":"2021-04-01 14:56:33.548","CDBH":"8","XSFX":"由南向北","XSFXDM":"3","KKMC":"中新大道与中生大道交口"},{"KKBH":"7208910040000","HPHM":"车牌","JGSK":"2021-04-01 14:56:33.638","CDBH":"4","XSFX":"由西向东","XSFXDM":"2","KKMC":"海博道与安平路交口正向"},{"KKBH":"7208910040000","HPHM":"车牌","JGSK":"2021-04-01 14:56:33.838","CDBH":"6","XSFX":"由西向东","XSFXDM":"2","KKMC":"海博道与安平路交口正向"},{"KKBH":"720881007000","HPHM":"津CA0999","JGSK":"2021-04-01 14:56:33.856","CDBH":"1","XSFX":"由东向西","XSFXDM":"1","KKMC":"海旭道与弘通路交口"},{"KKBH":"7205710040000","HPHM":"津A8P052","JGSK":"2021-04-01 14:56:33.866","CDBH":"1","XSFX":"由东向西","XSFXDM":"1","KKMC":"动漫东路与动漫中路交口正向"},{"KKBH":"720871002000","HPHM":"津RCG110","JGSK":"2021-04-01 14:56:33.882","CDBH":"6","XSFX":"由南向北","XSFXDM":"3","KKMC":"安正路与芳菲路交口"},{"KKBH":"610256116","HPHM":"冀AR88N1","JGSK":"2021-04-01 14:56:33.897","CDBH":"12","XSFX":"由北向南","XSFXDM":"4","KKMC":"中天大道与和顺路交口"},{"KKBH":"720891004000","HPHM":"车牌","JGSK":"2021-04-01 14:56:33.927","CDBH":"9","XSFX":"由南向北","XSFXDM":"3","KKMC":"海博道与安平路交口"},{"KKBH":"610261004000","HPHM":"冀B2TN58","JGSK":"2021-04-01 14:56:33.944","CDBH":"3","XSFX":"由南向北","XSFXDM":"3","KKMC":"中生大道与静湖西路（北侧）"},{"KKBH":"610276124","HPHM":"津HW1590","JGSK":"2021-04-01 14:56:33.998","CDBH":"11","XSFX":"由北向南","XSFXDM":"4","KKMC":"中新大道与中生大道交口"},{"KKBH":"720881002000","HPHM":"冀B812M9","JGSK":"2021-04-01 14:56:34.016","CDBH":"12","XSFX":"由北向南","XSFXDM":"4","KKMC":"海旭道与安正路交口"},{"KKBH":"610391006","HPHM":"蒙BHD320","JGSK":"2021-04-01 14:56:34.037","CDBH":"1","XSFX":"由东向西","XSFXDM":"1","KKMC":"和韵路与和意路交口"},{"KKBH":"720861003000","HPHM":"皖R58779","JGSK":"2021-04-01 14:56:34.07","CDBH":"10","XSFX":"由北向南","XSFXDM":"4","KKMC":"海晨道与安明路交口"},{"KKBH":"610256112","HPHM":"津C39V00","JGSK":"2021-04-01 14:56:34.137","CDBH":"4","XSFX":"由西向东","XSFXDM":"2","KKMC":"中天大道与中津大道交口"},{"KKBH":"610256112","HPHM":"津GHZ386","JGSK":"2021-04-01 14:56:34.139","CDBH":"1","XSFX":"由东向西","XSFXDM":"1","KKMC":"中天大道与中津大道交口"},{"KKBH":"7208910050000","HPHM":"津C1J255","JGSK":"2021-04-01 14:56:34.173","CDBH":"3","XSFX":"由东向西","XSFXDM":"1","KKMC":"海博道与安明路交口正向"},{"KKBH":"610256112","HPHM":"车牌","JGSK":"2021-04-01 14:56:34.266","CDBH":"11","XSFX":"由北向南","XSFXDM":"4","KKMC":"中天大道与中津大道交口"},{"KKBH":"610271009","HPHM":"津KD8195","JGSK":"2021-04-01 14:56:34.281","CDBH":"7","XSFX":"由南向北","XSFXDM":"3","KKMC":"中新大道与泰七路交口"},{"KKBH":"610271010","HPHM":"冀JLM386","JGSK":"2021-04-01 14:56:34.323","CDBH":"4","XSFX":"由南向北","XSFXDM":"3","KKMC":"中新大道与华五路交口"},{"KKBH":"610256116","HPHM":"津ADL6169","JGSK":"2021-04-01 14:56:34.351","CDBH":"11","XSFX":"由北向南","XSFXDM":"4","KKMC":"中天大道与和顺路交口"},{"KKBH":"610391008","HPHM":"鲁NX9F78","JGSK":"2021-04-01 14:56:34.49","CDBH":"5","XSFX":"由西向东","XSFXDM":"2","KKMC":"和韵路与和旭路交口"},{"KKBH":"7280310020000","HPHM":"车牌","JGSK":"2021-04-01 14:56:34.509","CDBH":"2","XSFX":"由东向西","XSFXDM":"1","KKMC":"动漫中路与文一路交口正向"},{"KKBH":"610286127","HPHM":"豫Q7S886","JGSK":"2021-04-01 14:56:34.672","CDBH":"2","XSFX":"由东向西","XSFXDM":"1","KKMC":"中津大道与和畅路交口"},{"KKBH":"610276124","HPHM":"津RQS421","JGSK":"2021-04-01 14:56:34.686","CDBH":"7","XSFX":"由南向北","XSFXDM":"3","KKMC":"中新大道与中生大道交口"},{"KKBH":"7205610020000","HPHM":"津AD14388","JGSK":"2021-04-01 14:56:34.772","CDBH":"1","XSFX":"由东向西","XSFXDM":"1","KKMC":"动漫北路与文三路交口正向"},{"KKBH":"7208910050000","HPHM":"津C8S975","JGSK":"2021-04-01 14:56:34.83","CDBH":"7","XSFX":"由西向东","XSFXDM":"2","KKMC":"海博道与安明路交口正向"},{"KKBH":"610256115","HPHM":"津KHA929","JGSK":"2021-04-01 14:56:34.834","CDBH":"3","XSFX":"由东向西","XSFXDM":"1","KKMC":"中天大道与中生大道交口"},{"KKBH":"720891004000","HPHM":"津AD79791","JGSK":"2021-04-01 14:56:34.899","CDBH":"5","XSFX":"由西向东","XSFXDM":"2","KKMC":"海博道与安平路交口"},{"KKBH":"6102661220000","HPHM":"京KKC982","JGSK":"2021-04-01 14:56:34.931","CDBH":"2","XSFX":"由西向东","XSFXDM":"2","KKMC":"生态城中生大道故道河一桥西向东上桥处正向"},{"KKBH":"610276125","HPHM":"津C1J312","JGSK":"2021-04-01 14:56:34.987","CDBH":"8","XSFX":"由北向南","XSFXDM":"4","KKMC":"中新大道与和顺路交口"},{"KKBH":"610276124","HPHM":"津MQB212","JGSK":"2021-04-01 14:56:35.086","CDBH":"8","XSFX":"由南向北","XSFXDM":"3","KKMC":"中新大道与中生大道交口"},{"KKBH":"6102610040000","HPHM":"津E27485","JGSK":"2021-04-01 14:56:35.158","CDBH":"6","XSFX":"由北向南","XSFXDM":"4","KKMC":"中生大道与静湖西路（北侧）正向"},{"KKBH":"610401004","HPHM":"津A8V565","JGSK":"2021-04-01 14:56:35.169","CDBH":"9","XSFX":"由南向北","XSFXDM":"3","KKMC":"和畅路与和风路交口"},{"KKBH":"610266118","HPHM":"津RVL753","JGSK":"2021-04-01 14:56:35.21","CDBH":"10","XSFX":"由北向南","XSFXDM":"4","KKMC":"中生大道与和畅路交口"},{"KKBH":"7208810050000","HPHM":"陕A87R5Q","JGSK":"2021-04-01 14:56:35.289","CDBH":"2","XSFX":"由东向西","XSFXDM":"1","KKMC":"海旭道与明盛路交口正向"},{"KKBH":"720881002000","HPHM":"津RSJ799","JGSK":"2021-04-01 14:56:35.311","CDBH":"2","XSFX":"由东向西","XSFXDM":"1","KKMC":"海旭道与安正路交口"},{"KKBH":"610271008","HPHM":"车牌","JGSK":"2021-04-01 14:56:35.336","CDBH":"4","XSFX":"由北向南","XSFXDM":"4","KKMC":"中新大道与航母主题公园支路交口"},{"KKBH":"610276125","HPHM":"津B26098","JGSK":"2021-04-01 14:56:35.386","CDBH":"7","XSFX":"由北向南","XSFXDM":"4","KKMC":"中新大道与和顺路交口"},{"KKBH":"711","HPHM":"鲁MY922A","JGSK":"2021-04-01 14:56:35.46","CDBH":"5","XSFX":"由南向北","XSFXDM":"3","KKMC":"不礼让行人中新大道与和旭路交口"},{"KKBH":"7208910060000","HPHM":"鲁A0R5S7","JGSK":"2021-04-01 14:56:35.518","CDBH":"2","XSFX":"由东向西","XSFXDM":"1","KKMC":"海博道与永盛路交口正向"},{"KKBH":"610391007","HPHM":"津MAZ959","JGSK":"2021-04-01 14:56:35.57","CDBH":"5","XSFX":"由西向东","XSFXDM":"2","KKMC":"和韵路与和风路交口"},{"KKBH":"610271010","HPHM":"冀R509P7","JGSK":"2021-04-01 14:56:35.658","CDBH":"4","XSFX":"由南向北","XSFXDM":"3","KKMC":"中新大道与华五路交口"},{"KKBH":"610256112","HPHM":"津RET345","JGSK":"2021-04-01 14:56:35.866","CDBH":"9","XSFX":"由南向北","XSFXDM":"3","KKMC":"中天大道与中津大道交口"},{"KKBH":"7208810020000","HPHM":"津C15R53","JGSK":"2021-04-01 14:56:35.88","CDBH":"3","XSFX":"由东向西","XSFXDM":"1","KKMC":"海旭道与安正路交口正向"},{"KKBH":"720891004000","HPHM":"津AU5615","JGSK":"2021-04-01 14:56:35.935","CDBH":"6","XSFX":"由西向东","XSFXDM":"2","KKMC":"海博道与安平路交口"},{"KKBH":"610256116","HPHM":"津ADL6169","JGSK":"2021-04-01 14:56:36.057","CDBH":"12","XSFX":"由北向南","XSFXDM":"4","KKMC":"中天大道与和顺路交口"},{"KKBH":"610276125","HPHM":"津E14351","JGSK":"2021-04-01 14:56:36.065","CDBH":"8","XSFX":"由北向南","XSFXDM":"4","KKMC":"中新大道与和顺路交口"},{"KKBH":"720891003000","HPHM":"辽PWU227","JGSK":"2021-04-01 14:56:36.09","CDBH":"3","XSFX":"由东向西","XSFXDM":"1","KKMC":"海博道与安正路交口"},{"KKBH":"610266117","HPHM":"车牌","JGSK":"2021-04-01 14:56:36.171","CDBH":"8","XSFX":"由南向北","XSFXDM":"3","KKMC":"中生大道与和韵路交口"},{"KKBH":"7208610020000","HPHM":"津MTT044","JGSK":"2021-04-01 14:56:36.232","CDBH":"4","XSFX":"由西向东","XSFXDM":"2","KKMC":"海晨道与安正路交口正向"},{"KKBH":"720891003000","HPHM":"车牌","JGSK":"2021-04-01 14:56:36.33","CDBH":"2","XSFX":"由东向西","XSFXDM":"1","KKMC":"海博道与安正路交口"},{"KKBH":"610256112","HPHM":"津AF00377","JGSK":"2021-04-01 14:56:36.472","CDBH":"1","XSFX":"由东向西","XSFXDM":"1","KKMC":"中天大道与中津大道交口"},{"KKBH":"720571004000","HPHM":"津A8P052","JGSK":"2021-04-01 14:56:36.474","CDBH":"1","XSFX":"由东向西","XSFXDM":"1","KKMC":"动漫东路与动漫中路交口"},{"KKBH":"7208810020000","HPHM":"京QY2V36","JGSK":"2021-04-01 14:56:36.496","CDBH":"10","XSFX":"由南向北","XSFXDM":"3","KKMC":"海旭道与安正路交口正向"},{"KKBH":"720881002000","HPHM":"津RC0705","JGSK":"2021-04-01 14:56:36.5","CDBH":"12","XSFX":"由北向南","XSFXDM":"4","KKMC":"海旭道与安正路交口"},{"KKBH":"7280310020000","HPHM":"车牌","JGSK":"2021-04-01 14:56:36.54","CDBH":"1","XSFX":"由东向西","XSFXDM":"1","KKMC":"动漫中路与文一路交口正向"},{"KKBH":"610256115","HPHM":"鲁H136Z1","JGSK":"2021-04-01 14:56:36.559","CDBH":"7","XSFX":"由南向北","XSFXDM":"3","KKMC":"中天大道与中生大道交口"},{"KKBH":"610276124","HPHM":"津A05W89","JGSK":"2021-04-01 14:56:36.594","CDBH":"8","XSFX":"由南向北","XSFXDM":"3","KKMC":"中新大道与中生大道交口"},{"KKBH":"610256116","HPHM":"车牌","JGSK":"2021-04-01 14:56:36.74","CDBH":"8","XSFX":"由南向北","XSFXDM":"3","KKMC":"中天大道与和顺路交口"},{"KKBH":"610256112","HPHM":"津A11A98","JGSK":"2021-04-01 14:56:36.814","CDBH":"7","XSFX":"由南向北","XSFXDM":"3","KKMC":"中天大道与中津大道交口"},{"KKBH":"610271009","HPHM":"津AY1818","JGSK":"2021-04-01 14:56:36.943","CDBH":"11","XSFX":"由北向南","XSFXDM":"4","KKMC":"中新大道与泰七路交口"},{"KKBH":"720571001000","HPHM":"冀B8J75T","JGSK":"2021-04-01 14:56:36.95","CDBH":"1","XSFX":"由西向东","XSFXDM":"2","KKMC":"动漫东路与文一路交口"},{"KKBH":"7208610030000","HPHM":"津HJL385","JGSK":"2021-04-01 14:56:36.999","CDBH":"2","XSFX":"由东向西","XSFXDM":"1","KKMC":"海晨道与安明路交口正向"},{"KKBH":"610266122000","HPHM":"鲁N0856Z","JGSK":"2021-04-01 14:56:37.051","CDBH":"2","XSFX":"由西向东","XSFXDM":"2","KKMC":"生态城中生大道故道河一桥西向东上桥处"},{"KKBH":"610271008","HPHM":"车牌","JGSK":"2021-04-01 14:56:37.058","CDBH":"1","XSFX":"由南向北","XSFXDM":"3","KKMC":"中新大道与航母主题公园支路交口"},{"KKBH":"610266117","HPHM":"冀J785P6","JGSK":"2021-04-01 14:56:37.152","CDBH":"11","XSFX":"由北向南","XSFXDM":"4","KKMC":"中生大道与和韵路交口"},{"KKBH":"610391007","HPHM":"津DHK708","JGSK":"2021-04-01 14:56:37.183","CDBH":"4","XSFX":"由西向东","XSFXDM":"2","KKMC":"和韵路与和风路交口"},{"KKBH":"610266118","HPHM":"京N9F621","JGSK":"2021-04-01 14:56:37.214","CDBH":"3","XSFX":"由东向西","XSFXDM":"1","KKMC":"中生大道与和畅路交口"},{"KKBH":"720571004000","HPHM":"津RKF699","JGSK":"2021-04-01 14:56:37.267","CDBH":"3","XSFX":"由西向东","XSFXDM":"2","KKMC":"动漫东路与动漫中路交口"},{"KKBH":"720891005000","HPHM":"津J96505","JGSK":"2021-04-01 14:56:37.296","CDBH":"3","XSFX":"由东向西","XSFXDM":"1","KKMC":"海博道与安明路交口"},{"KKBH":"7205610020000","HPHM":"冀R0Y6R7","JGSK":"2021-04-01 14:56:37.312","CDBH":"1","XSFX":"由东向西","XSFXDM":"1","KKMC":"动漫北路与文三路交口正向"},{"KKBH":"610251002","HPHM":"津C62G16","JGSK":"2021-04-01 14:56:37.314","CDBH":"11","XSFX":"由北向南","XSFXDM":"4","KKMC":"中天大道与和睦路交口"},{"KKBH":"610401005","HPHM":"津N86655","JGSK":"2021-04-01 14:56:37.373","CDBH":"7","XSFX":"由南向北","XSFXDM":"3","KKMC":"和畅路与和顺路交口"},{"KKBH":"610286127","HPHM":"苏LXR773","JGSK":"2021-04-01 14:56:37.481","CDBH":"8","XSFX":"由南向北","XSFXDM":"3","KKMC":"中津大道与和畅路交口"},{"KKBH":"7208810020000","HPHM":"豫ADE6669","JGSK":"2021-04-01 14:56:37.494","CDBH":"7","XSFX":"由西向东","XSFXDM":"2","KKMC":"海旭道与安正路交口正向"},{"KKBH":"610256116","HPHM":"津DZX750","JGSK":"2021-04-01 14:56:37.798","CDBH":"11","XSFX":"由北向南","XSFXDM":"4","KKMC":"中天大道与和顺路交口"},{"KKBH":"720541004000","HPHM":"津RKB027","JGSK":"2021-04-01 14:56:37.824","CDBH":"4","XSFX":"由西向东","XSFXDM":"2","KKMC":"动漫环路东与动漫中路交口"},{"KKBH":"7280310020000","HPHM":"京PK0C06","JGSK":"2021-04-01 14:56:37.857","CDBH":"3","XSFX":"由西向东","XSFXDM":"2","KKMC":"动漫中路与文一路交口正向"},{"KKBH":"610286127","HPHM":"豫Q7S886","JGSK":"2021-04-01 14:56:37.862","CDBH":"3","XSFX":"由东向西","XSFXDM":"1","KKMC":"中津大道与和畅路交口"},{"KKBH":"711","HPHM":"津KBW198","JGSK":"2021-04-01 14:56:37.942","CDBH":"5","XSFX":"由南向北","XSFXDM":"3","KKMC":"不礼让行人中新大道与和旭路交口"},{"KKBH":"720891006000","HPHM":"津ADR3033","JGSK":"2021-04-01 14:56:38.026","CDBH":"3","XSFX":"由东向西","XSFXDM":"1","KKMC":"海博道与永盛路交口"},{"KKBH":"7208610020000","HPHM":"津JLU369","JGSK":"2021-04-01 14:56:38.27","CDBH":"5","XSFX":"由西向东","XSFXDM":"2","KKMC":"海晨道与安正路交口正向"},{"KKBH":"610276124","HPHM":"冀B86AC5","JGSK":"2021-04-01 14:56:38.286","CDBH":"8","XSFX":"由南向北","XSFXDM":"3","KKMC":"中新大道与中生大道交口"},{"KKBH":"720561002000","HPHM":"豫AD14388","JGSK":"2021-04-01 14:56:38.312","CDBH":"1","XSFX":"由东向西","XSFXDM":"1","KKMC":"动漫北路与文三路交口"},{"KKBH":"610276124","HPHM":"津CDY717","JGSK":"2021-04-01 14:56:38.315","CDBH":"4","XSFX":"由西向东","XSFXDM":"2","KKMC":"中新大道与中生大道交口"},{"KKBH":"7208810020000","HPHM":"津RHJ282","JGSK":"2021-04-01 14:56:38.375","CDBH":"5","XSFX":"由西向东","XSFXDM":"2","KKMC":"海旭道与安正路交口正向"},{"KKBH":"7208810020000","HPHM":"冀J806HH","JGSK":"2021-04-01 14:56:38.392","CDBH":"13","XSFX":"由北向南","XSFXDM":"4","KKMC":"海旭道与安正路交口正向"},{"KKBH":"610266117","HPHM":"晋C32697","JGSK":"2021-04-01 14:56:38.46","CDBH":"10","XSFX":"由北向南","XSFXDM":"4","KKMC":"中生大道与和韵路交口"},{"KKBH":"610256115","HPHM":"冀B2M15V","JGSK":"2021-04-01 14:56:38.49","CDBH":"3","XSFX":"由东向西","XSFXDM":"1","KKMC":"中天大道与中生大道交口"},{"KKBH":"728031002000","HPHM":"津FY8985","JGSK":"2021-04-01 14:56:38.525","CDBH":"3","XSF
[truncated: 903,836 more chars]
