# Supplementary material for: A vehicle license plate data access model based on the jump hash consistency algorithm
Source: PLoS One. 2023 Aug 24;18(8):e0288427. doi: 10.1371/journal.pone.0288427 (PMC10449116; doi:10.1371/journal.pone.0288427)
Supplement: S1 Data — (ZIP) [file pone.0288427.s001.zip › vpld/2021-04-01_68.json]

[{"KKBH":"610251002","HPHM":"津HCC056","JGSK":"2021-04-01 15:14:35.078","CDBH":"4","XSFX":"由西向东","XSFXDM":"2","KKMC":"中天大道与和睦路交口"},{"KKBH":"720891003000","HPHM":"车牌","JGSK":"2021-04-01 15:14:35.085","CDBH":"5","XSFX":"由西向东","XSFXDM":"2","KKMC":"海博道与安正路交口"},{"KKBH":"7280310020000","HPHM":"车牌","JGSK":"2021-04-01 15:14:35.108","CDBH":"8","XSFX":"由北向南","XSFXDM":"4","KKMC":"动漫中路与文一路交口正向"},{"KKBH":"7208910050000","HPHM":"豫NXN681","JGSK":"2021-04-01 15:14:35.114","CDBH":"3","XSFX":"由东向西","XSFXDM":"1","KKMC":"海博道与安明路交口正向"},{"KKBH":"610266117","HPHM":"车牌","JGSK":"2021-04-01 15:14:35.182","CDBH":"1","XSFX":"由东向西","XSFXDM":"1","KKMC":"中生大道与和韵路交口"},{"KKBH":"720881002000","HPHM":"津C068D0","JGSK":"2021-04-01 15:14:35.252","CDBH":"7","XSFX":"由西向东","XSFXDM":"2","KKMC":"海旭道与安正路交口"},{"KKBH":"610271009","HPHM":"京A3LP06","JGSK":"2021-04-01 15:14:35.318","CDBH":"4","XSFX":"由西向东","XSFXDM":"2","KKMC":"中新大道与泰七路交口"},{"KKBH":"610401005","HPHM":"津KN7838","JGSK":"2021-04-01 15:14:35.452","CDBH":"7","XSFX":"由南向北","XSFXDM":"3","KKMC":"和畅路与和顺路交口"},{"KKBH":"720871002000","HPHM":"津HK6798","JGSK":"2021-04-01 15:14:35.491","CDBH":"9","XSFX":"由北向南","XSFXDM":"4","KKMC":"安正路与芳菲路交口"},{"KKBH":"720871002000","HPHM":"津HWF408","JGSK":"2021-04-01 15:14:35.506","CDBH":"6","XSFX":"由南向北","XSFXDM":"3","KKMC":"安正路与芳菲路交口"},{"KKBH":"610266118","HPHM":"津E19804","JGSK":"2021-04-01 15:14:35.625","CDBH":"3","XSFX":"由东向西","XSFXDM":"1","KKMC":"中生大道与和畅路交口"},{"KKBH":"720891003000","HPHM":"车牌","JGSK":"2021-04-01 15:14:35.647","CDBH":"6","XSFX":"由西向东","XSFXDM":"2","KKMC":"海博道与安正路交口"},{"KKBH":"610251002","HPHM":"津C617A8","JGSK":"2021-04-01 15:14:35.699","CDBH":"11","XSFX":"由北向南","XSFXDM":"4","KKMC":"中天大道与和睦路交口"},{"KKBH":"720891003000","HPHM":"车牌","JGSK":"2021-04-01 15:14:35.723","CDBH":"2","XSFX":"由东向西","XSFXDM":"1","KKMC":"海博道与安正路交口"},{"KKBH":"610286127","HPHM":"津AV5344","JGSK":"2021-04-01 15:14:35.752","CDBH":"7","XSFX":"由南向北","XSFXDM":"3","KKMC":"中津大道与和畅路交口"},{"KKBH":"7208710020000","HPHM":"津A7F0B7","JGSK":"2021-04-01 15:14:35.889","CDBH":"9","XSFX":"由北向南","XSFXDM":"4","KKMC":"安正路与芳菲路交口正向"},{"KKBH":"610276124","HPHM":"津DBT169","JGSK":"2021-04-01 15:14:35.948","CDBH":"7","XSFX":"由南向北","XSFXDM":"3","KKMC":"中新大道与中生大道交口"},{"KKBH":"711","HPHM":"皖K7Q210","JGSK":"2021-04-01 15:14:36.015","CDBH":"5","XSFX":"由南向北","XSFXDM":"3","KKMC":"不礼让行人中新大道与和旭路交口"},{"KKBH":"610256116","HPHM":"津HPX718","JGSK":"2021-04-01 15:14:36.025","CDBH":"4","XSFX":"由西向东","XSFXDM":"2","KKMC":"中天大道与和顺路交口"},{"KKBH":"720891003000","HPHM":"车牌","JGSK":"2021-04-01 15:14:36.331","CDBH":"9","XSFX":"由南向北","XSFXDM":"3","KKMC":"海博道与安正路交口"},{"KKBH":"610266117","HPHM":"津B29998","JGSK":"2021-04-01 15:14:36.363","CDBH":"7","XSFX":"由南向北","XSFXDM":"3","KKMC":"中生大道与和韵路交口"},{"KKBH":"720881002000","HPHM":"冀B1F5A1","JGSK":"2021-04-01 15:14:36.39","CDBH":"1","XSFX":"由东向西","XSFXDM":"1","KKMC":"海旭道与安正路交口"},{"KKBH":"610271008","HPHM":"车牌","JGSK":"2021-04-01 15:14:36.41","CDBH":"1","XSFX":"由南向北","XSFXDM":"3","KKMC":"中新大道与航母主题公园支路交口"},{"KKBH":"610271008","HPHM":"津G15103","JGSK":"2021-04-01 15:14:36.427","CDBH":"1","XSFX":"由南向北","XSFXDM":"3","KKMC":"中新大道与航母主题公园支路交口"},{"KKBH":"610256116","HPHM":"津MZH982","JGSK":"2021-04-01 15:14:36.53","CDBH":"12","XSFX":"由北向南","XSFXDM":"4","KKMC":"中天大道与和顺路交口"},{"KKBH":"610276124","HPHM":"鲁NUG590","JGSK":"2021-04-01 15:14:36.56","CDBH":"8","XSFX":"由南向北","XSFXDM":"3","KKMC":"中新大道与中生大道交口"},{"KKBH":"610266117","HPHM":"车牌","JGSK":"2021-04-01 15:14:36.572","CDBH":"11","XSFX":"由北向南","XSFXDM":"4","KKMC":"中生大道与和韵路交口"},{"KKBH":"610276124","HPHM":"黑E5320Q","JGSK":"2021-04-01 15:14:36.601","CDBH":"7","XSFX":"由南向北","XSFXDM":"3","KKMC":"中新大道与中生大道交口"},{"KKBH":"7208910030000","HPHM":"津H82298","JGSK":"2021-04-01 15:14:36.646","CDBH":"4","XSFX":"由西向东","XSFXDM":"2","KKMC":"海博道与安正路交口正向"},{"KKBH":"7208910060000","HPHM":"冀BR286Y","JGSK":"2021-04-01 15:14:36.669","CDBH":"2","XSFX":"由东向西","XSFXDM":"1","KKMC":"海博道与永盛路交口正向"},{"KKBH":"610271010","HPHM":"津GK5030","JGSK":"2021-04-01 15:14:36.765","CDBH":"5","XSFX":"由南向北","XSFXDM":"3","KKMC":"中新大道与华五路交口"},{"KKBH":"610256116","HPHM":"津RDQ188","JGSK":"2021-04-01 15:14:36.892","CDBH":"9","XSFX":"由南向北","XSFXDM":"3","KKMC":"中天大道与和顺路交口"},{"KKBH":"610276124","HPHM":"豫RE115H","JGSK":"2021-04-01 15:14:37.007","CDBH":"1","XSFX":"由东向西","XSFXDM":"1","KKMC":"中新大道与中生大道交口"},{"KKBH":"7208610030000","HPHM":"鲁Q9CX73","JGSK":"2021-04-01 15:14:37.05","CDBH":"4","XSFX":"由西向东","XSFXDM":"2","KKMC":"海晨道与安明路交口正向"},{"KKBH":"7205710010000","HPHM":"辽AC00X0","JGSK":"2021-04-01 15:14:37.117","CDBH":"5","XSFX":"由北向南","XSFXDM":"4","KKMC":"动漫东路与文一路交口正向"},{"KKBH":"720881007000","HPHM":"鲁JHJ510","JGSK":"2021-04-01 15:14:37.127","CDBH":"3","XSFX":"由西向东","XSFXDM":"2","KKMC":"海旭道与弘通路交口"},{"KKBH":"610256114","HPHM":"津QC0258","JGSK":"2021-04-01 15:14:37.162","CDBH":"8","XSFX":"由北向南","XSFXDM":"4","KKMC":"中天大道与和旭路交口"},{"KKBH":"720891003000","HPHM":"车牌","JGSK":"2021-04-01 15:14:37.243","CDBH":"3","XSFX":"由东向西","XSFXDM":"1","KKMC":"海博道与安正路交口"},{"KKBH":"610256113","HPHM":"辽PUU166","JGSK":"2021-04-01 15:14:37.269","CDBH":"8","XSFX":"由北向南","XSFXDM":"4","KKMC":"中天大道与和风路交口"},{"KKBH":"610271009","HPHM":"津CA6058","JGSK":"2021-04-01 15:14:37.277","CDBH":"6","XSFX":"由西向东","XSFXDM":"2","KKMC":"中新大道与泰七路交口"},{"KKBH":"610326142000","HPHM":"冀B9HP19","JGSK":"2021-04-01 15:14:37.306","CDBH":"6","XSFX":"由西向东","XSFXDM":"2","KKMC":"中成大道与泰七路交口"},{"KKBH":"610391007","HPHM":"津A3Y619","JGSK":"2021-04-01 15:14:37.346","CDBH":"6","XSFX":"由西向东","XSFXDM":"2","KKMC":"和韵路与和风路交口"},{"KKBH":"610256116","HPHM":"津C15J66","JGSK":"2021-04-01 15:14:37.359","CDBH":"4","XSFX":"由西向东","XSFXDM":"2","KKMC":"中天大道与和顺路交口"},{"KKBH":"610256112","HPHM":"辽A8GU07","JGSK":"2021-04-01 15:14:37.402","CDBH":"1","XSFX":"由东向西","XSFXDM":"1","KKMC":"中天大道与中津大道交口"},{"KKBH":"720891003000","HPHM":"车牌","JGSK":"2021-04-01 15:14:37.404","CDBH":"5","XSFX":"由西向东","XSFXDM":"2","KKMC":"海博道与安正路交口"},{"KKBH":"7208910050000","HPHM":"蒙A320L7","JGSK":"2021-04-01 15:14:37.487","CDBH":"6","XSFX":"由西向东","XSFXDM":"2","KKMC":"海博道与安明路交口正向"},{"KKBH":"610276125","HPHM":"冀B0P68T","JGSK":"2021-04-01 15:14:37.506","CDBH":"5","XSFX":"由南向北","XSFXDM":"3","KKMC":"中新大道与和顺路交口"},{"KKBH":"720891003000","HPHM":"车牌","JGSK":"2021-04-01 15:14:37.647","CDBH":"6","XSFX":"由西向东","XSFXDM":"2","KKMC":"海博道与安正路交口"},{"KKBH":"610256112","HPHM":"车牌","JGSK":"2021-04-01 15:14:37.652","CDBH":"6","XSFX":"由西向东","XSFXDM":"2","KKMC":"中天大道与中津大道交口"},{"KKBH":"720871002000","HPHM":"冀B5L80G","JGSK":"2021-04-01 15:14:37.729","CDBH":"9","XSFX":"由北向南","XSFXDM":"4","KKMC":"安正路与芳菲路交口"},{"KKBH":"610251002","HPHM":"津C617A8","JGSK":"2021-04-01 15:14:37.788","CDBH":"12","XSFX":"由北向南","XSFXDM":"4","KKMC":"中天大道与和睦路交口"},{"KKBH":"711","HPHM":"鲁Q0LB52","JGSK":"2021-04-01 15:14:37.792","CDBH":"8","XSFX":"由北向南","XSFXDM":"4","KKMC":"不礼让行人中新大道与和旭路交口"},{"KKBH":"610391006","HPHM":"津KB6260","JGSK":"2021-04-01 15:14:37.799","CDBH":"8","XSFX":"由南向北","XSFXDM":"3","KKMC":"和韵路与和意路交口"},{"KKBH":"7205610020000","HPHM":"冀B8E13X","JGSK":"2021-04-01 15:14:37.8","CDBH":"1","XSFX":"由东向西","XSFXDM":"1","KKMC":"动漫北路与文三路交口正向"},{"KKBH":"7208710020000","HPHM":"津KDH178","JGSK":"2021-04-01 15:14:37.863","CDBH":"9","XSFX":"由北向南","XSFXDM":"4","KKMC":"安正路与芳菲路交口正向"},{"KKBH":"720891005000","HPHM":"豫CTC611","JGSK":"2021-04-01 15:14:37.865","CDBH":"6","XSFX":"由西向东","XSFXDM":"2","KKMC":"海博道与安明路交口"},{"KKBH":"720891003000","HPHM":"车牌","JGSK":"2021-04-01 15:14:37.885","CDBH":"2","XSFX":"由东向西","XSFXDM":"1","KKMC":"海博道与安正路交口"},{"KKBH":"610286127","HPHM":"津C92R72","JGSK":"2021-04-01 15:14:38.057","CDBH":"8","XSFX":"由南向北","XSFXDM":"3","KKMC":"中津大道与和畅路交口"},{"KKBH":"7208910050000","HPHM":"津MKF096","JGSK":"2021-04-01 15:14:38.072","CDBH":"2","XSFX":"由东向西","XSFXDM":"1","KKMC":"海博道与安明路交口正向"},{"KKBH":"720891005000","HPHM":"豫NXN681","JGSK":"2021-04-01 15:14:38.162","CDBH":"3","XSFX":"由东向西","XSFXDM":"1","KKMC":"海博道与安明路交口"},{"KKBH":"7208810070000","HPHM":"津RLT516","JGSK":"2021-04-01 15:14:38.164","CDBH":"2","XSFX":"由东向西","XSFXDM":"1","KKMC":"海旭道与弘通路交口正向"},{"KKBH":"610271008","HPHM":"鲁VC6X75","JGSK":"2021-04-01 15:14:38.182","CDBH":"1","XSFX":"由南向北","XSFXDM":"3","KKMC":"中新大道与航母主题公园支路交口"},{"KKBH":"720891003000","HPHM":"车牌","JGSK":"2021-04-01 15:14:38.203","CDBH":"2","XSFX":"由东向西","XSFXDM":"1","KKMC":"海博道与安正路交口"},{"KKBH":"7208910050000","HPHM":"津A7C766","JGSK":"2021-04-01 15:14:38.246","CDBH":"3","XSFX":"由东向西","XSFXDM":"1","KKMC":"海博道与安明路交口正向"},{"KKBH":"610271010","HPHM":"车牌","JGSK":"2021-04-01 15:14:38.252","CDBH":"4","XSFX":"由南向北","XSFXDM":"3","KKMC":"中新大道与华五路交口"},{"KKBH":"610276124","HPHM":"津JRC118","JGSK":"2021-04-01 15:14:38.257","CDBH":"8","XSFX":"由南向北","XSFXDM":"3","KKMC":"中新大道与中生大道交口"},{"KKBH":"610256111","HPHM":"津C7X081","JGSK":"2021-04-01 15:14:38.288","CDBH":"5","XSFX":"由南向北","XSFXDM":"3","KKMC":"中天大道与和惠路交口"},{"KKBH":"610391007","HPHM":"津HJM893","JGSK":"2021-04-01 15:14:38.435","CDBH":"8","XSFX":"由南向北","XSFXDM":"3","KKMC":"和韵路与和风路交口"},{"KKBH":"610391007","HPHM":"冀AM815E","JGSK":"2021-04-01 15:14:38.508","CDBH":"3","XSFX":"由东向西","XSFXDM":"1","KKMC":"和韵路与和风路交口"},{"KKBH":"711","HPHM":"津KP8850","JGSK":"2021-04-01 15:14:38.512","CDBH":"7","XSFX":"由北向南","XSFXDM":"4","KKMC":"不礼让行人中新大道与和旭路交口"},{"KKBH":"7208810070000","HPHM":"津HHH561","JGSK":"2021-04-01 15:14:38.602","CDBH":"4","XSFX":"由西向东","XSFXDM":"2","KKMC":"海旭道与弘通路交口正向"},{"KKBH":"610256111","HPHM":"津DDF868","JGSK":"2021-04-01 15:14:38.782","CDBH":"2","XSFX":"由西向东","XSFXDM":"2","KKMC":"中天大道与和惠路交口"},{"KKBH":"7208610030000","HPHM":"津RPK895","JGSK":"2021-04-01 15:14:38.819","CDBH":"7","XSFX":"由南向北","XSFXDM":"3","KKMC":"海晨道与安明路交口正向"},{"KKBH":"720851002000","HPHM":"京NV6W08","JGSK":"2021-04-01 15:14:38.843","CDBH":"5","XSFX":"由西向东","XSFXDM":"2","KKMC":"碧水道与安正路交口"},{"KKBH":"610391007","HPHM":"津JUV699","JGSK":"2021-04-01 15:14:38.908","CDBH":"2","XSFX":"由东向西","XSFXDM":"1","KKMC":"和韵路与和风路交口"},{"KKBH":"610276124","HPHM":"辽C812P1","JGSK":"2021-04-01 15:14:38.92","CDBH":"8","XSFX":"由南向北","XSFXDM":"3","KKMC":"中新大道与中生大道交口"},{"KKBH":"720891003000","HPHM":"车牌","JGSK":"2021-04-01 15:14:38.922","CDBH":"1","XSFX":"由东向西","XSFXDM":"1","KKMC":"海博道与安正路交口"},{"KKBH":"610276124","HPHM":"蒙D5831L","JGSK":"2021-04-01 15:14:39.067","CDBH":"7","XSFX":"由南向北","XSFXDM":"3","KKMC":"中新大道与中生大道交口"},{"KKBH":"7208910080000","HPHM":"津ASA885","JGSK":"2021-04-01 15:14:39.074","CDBH":"12","XSFX":"由北向南","XSFXDM":"4","KKMC":"海博道与荣盛路交口正向"},{"KKBH":"610266118","HPHM":"津FU2655","JGSK":"2021-04-01 15:14:39.203","CDBH":"6","XSFX":"由西向东","XSFXDM":"2","KKMC":"中生大道与和畅路交口"},{"KKBH":"610276124","HPHM":"津NHT987","JGSK":"2021-04-01 15:14:39.241","CDBH":"7","XSFX":"由南向北","XSFXDM":"3","KKMC":"中新大道与中生大道交口"},{"KKBH":"610266117","HPHM":"津DPJ589","JGSK":"2021-04-01 15:14:39.313","CDBH":"7","XSFX":"由南向北","XSFXDM":"3","KKMC":"中生大道与和韵路交口"},{"KKBH":"7208610030000","HPHM":"冀J388QN","JGSK":"2021-04-01 15:14:39.403","CDBH":"2","XSFX":"由东向西","XSFXDM":"1","KKMC":"海晨道与安明路交口正向"},{"KKBH":"720891003000","HPHM":"车牌","JGSK":"2021-04-01 15:14:39.567","CDBH":"4","XSFX":"由西向东","XSFXDM":"2","KKMC":"海博道与安正路交口"},{"KKBH":"610256113","HPHM":"冀B237K3","JGSK":"2021-04-01 15:14:39.595","CDBH":"9","XSFX":"由北向南","XSFXDM":"4","KKMC":"中天大道与和风路交口"},{"KKBH":"610391007","HPHM":"鲁ME025Y","JGSK":"2021-04-01 15:14:39.628","CDBH":"1","XSFX":"由东向西","XSFXDM":"1","KKMC":"和韵路与和风路交口"},{"KKBH":"7280310020000","HPHM":"冀D9H327","JGSK":"2021-04-01 15:14:39.701","CDBH":"4","XSFX":"由西向东","XSFXDM":"2","KKMC":"动漫中路与文一路交口正向"},{"KKBH":"720891003000","HPHM":"车牌","JGSK":"2021-04-01 15:14:39.807","CDBH":"6","XSFX":"由西向东","XSFXDM":"2","KKMC":"海博道与安正路交口"},{"KKBH":"610286127","HPHM":"鲁FK252R","JGSK":"2021-04-01 15:14:39.81","CDBH":"7","XSFX":"由南向北","XSFXDM":"3","KKMC":"中津大道与和畅路交口"},{"KKBH":"720891003000","HPHM":"车牌","JGSK":"2021-04-01 15:14:39.928","CDBH":"9","XSFX":"由南向北","XSFXDM":"3","KKMC":"海博道与安正路交口"},{"KKBH":"7208810020000","HPHM":"津RSG653","JGSK":"2021-04-01 15:14:39.96","CDBH":"10","XSFX":"由南向北","XSFXDM":"3","KKMC":"海旭道与安正路交口正向"},{"KKBH":"610256112","HPHM":"津NXT527","JGSK":"2021-04-01 15:14:39.964","CDBH":"1","XSFX":"由东向西","XSFXDM":"1","KKMC":"中天大道与中津大道交口"},{"KKBH":"7208610030000","HPHM":"津LX9589","JGSK":"2021-04-01 15:14:39.979","CDBH":"4","XSFX":"由西向东","XSFXDM":"2","KKMC":"海晨道与安明路交口正向"},{"KKBH":"610256111","HPHM":"车牌","JGSK":"2021-04-01 15:14:39.995","CDBH":"7","XSFX":"由北向南","XSFXDM":"4","KKMC":"中天大道与和惠路交口"},{"KKBH":"720891003000","HPHM":"车牌","JGSK":"2021-04-01 15:14:40.122","CDBH":"5","XSFX":"由西向东","XSFXDM":"2","KKMC":"海博道与安正路交口"},{"KKBH":"610401004","HPHM":"津JR2691","JGSK":"2021-04-01 15:14:40.254","CDBH":"10","XSFX":"由北向南","XSFXDM":"4","KKMC":"和畅路与和风路交口"},{"KKBH":"610276124","HPHM":"津A9H552","JGSK":"2021-04-01 15:14:40.279","CDBH":"8","XSFX":"由南向北","XSFXDM":"3","KKMC":"中新大道与中生大道交口"},{"KKBH":"720871002000","HPHM":"鲁A7F0B7","JGSK":"2021-04-01 15:14:40.288","CDBH":"8","XSFX":"由北向南","XSFXDM":"4","KKMC":"安正路与芳菲路交口"},{"KKBH":"7208810070000","HPHM":"京Q3J2A0","JGSK":"2021-04-01 15:14:40.323","CDBH":"4","XSFX":"由西向东","XSFXDM":"2","KKMC":"海旭道与弘通路交口正向"},{"KKBH":"7208910080000","HPHM":"津HUK887","JGSK":"2021-04-01 15:14:40.417","CDBH":"5","XSFX":"由西向东","XSFXDM":"2","KKMC":"海博道与荣盛路交口正向"},{"KKBH":"720861003000","HPHM":"津AD30332","JGSK":"2021-04-01 15:14:40.478","CDBH":"5","XSFX":"由西向东","XSFXDM":"2","KKMC":"海晨道与安明路交口"},{"KKBH":"7208810020000","HPHM":"车牌","JGSK":"2021-04-01 15:14:40.492","CDBH":"11","XSFX":"由南向北","XSFXDM":"3","KKMC":"海旭道与安正路交口正向"},{"KKBH":"7208710020000","HPHM":"津LBW722","JGSK":"2021-04-01 15:14:40.657","CDBH":"9","XSFX":"由北向南","XSFXDM":"4","KKMC":"安正路与芳菲路交口正向"},{"KKBH":"720891005000","HPHM":"津MKF096","JGSK":"2021-04-01 15:14:40.751","CDBH":"2","XSFX":"由东向西","XSFXDM":"1","KKMC":"海博道与安明路交口"},{"KKBH":"610271009","HPHM":"津HDR588","JGSK":"2021-04-01 15:14:40.793","CDBH":"10","XSFX":"由北向南","XSFXDM":"4","KKMC":"中新大道与泰七路交口"},{"KKBH":"7205710040000","HPHM":"冀GYD856","JGSK":"2021-04-01 15:14:40.812","CDBH":"4","XSFX":"由西向东","XSFXDM":"2","KKMC":"动漫东路与动漫中路交口正向"},{"KKBH":"610256115","HPHM":"津QC0236","JGSK":"2021-04-01 15:14:40.846","CDBH":"9","XSFX":"由南向北","XSFXDM":"3","KKMC":"中天大道与中生大道交口"},{"KKBH":"7205610020000","HPHM":"津C71H21","JGSK":"2021-04-01 15:14:40.851","CDBH":"1","XSFX":"由东向西","XSFXDM":"1","KKMC":"动漫北路与文三路交口正向"},{"KKBH":"610276124","HPHM":"鲁NUG590","JGSK":"2021-04-01 15:14:41.003","CDBH":"8","XSFX":"由南向北","XSFXDM":"3","KKMC":"中新大道与中生大道交口"},{"KKBH":"720881002000","HPHM":"津CP2082","JGSK":"2021-04-01 15:14:41.079","CDBH":"13","XSFX":"由北向南","XSFXDM":"4","KKMC":"海旭道与安正路交口"},{"KKBH":"7208910050000","HPHM":"车牌","JGSK":"2021-04-01 15:14:41.092","CDBH":"9","XSFX":"由南向北","XSFXDM":"3","KKMC":"海博道与安明路交口正向"},{"KKBH":"610256115","HPHM":"津DXB608","JGSK":"2021-04-01 15:14:41.12","CDBH":"10","XSFX":"由北向南","XSFXDM":"4","KKMC":"中天大道与中生大道交口"},{"KKBH":"610276124","HPHM":"津DBT169","JGSK":"2021-04-01 15:14:41.16","CDBH":"7","XSFX":"由南向北","XSFXDM":"3","KKMC":"中新大道与中生大道交口"},{"KKBH":"720891005000","HPHM":"津A7C766","JGSK":"2021-04-01 15:14:41.198","CDBH":"3","XSFX":"由东向西","XSFXDM":"1","KKMC":"海博道与安明路交口"},{"KKBH":"720571001000","HPHM":"辽AC00X0","JGSK":"2021-04-01 15:14:41.216","CDBH":"5","XSFX":"由北向南","XSFXDM":"4","KKMC":"动漫东路与文一路交口"},{"KKBH":"720891005000","HPHM":"蒙A320L7","JGSK":"2021-04-01 15:14:41.308","CDBH":"6","XSFX":"由西向东","XSFXDM":"2","KKMC":"海博道与安明路交口"},{"KKBH":"720881002000","HPHM":"蒙A3975T","JGSK":"2021-04-01 15:14:41.33","CDBH":"5","XSFX":"由西向东","XSFXDM":"2","KKMC":"海旭道与安正路交口"},{"KKBH":"610251001","HPHM":"津AS0819","JGSK":"2021-04-01 15:14:41.449","CDBH":"8","XSFX":"由北向南","XSFXDM":"4","KKMC":"中天大道与和畅路交口"},{"KKBH":"720891003000","HPHM":"车牌","JGSK":"2021-04-01 15:14:41.568","CDBH":"6","XSFX":"由西向东","XSFXDM":"2","KKMC":"海博道与安正路交口"},{"KKBH":"7208910060000","HPHM":"冀B975G0","JGSK":"2021-04-01 15:14:41.609","CDBH":"3","XSFX":"由东向西","XSFXDM":"1","KKMC":"海博道与永盛路交口正向"},{"KKBH":"7208910050000","HPHM":"津A1P603","JGSK":"2021-04-01 15:14:41.623","CDBH":"3","XSFX":"由东向西","XSFXDM":"1","KKMC":"海博道与安明路交口正向"},{"KKBH":"7208910030000","HPHM":"津AS0836","JGSK":"2021-04-01 15:14:41.677","CDBH":"6","XSFX":"由西向东","XSFXDM":"2","KKMC":"海博道与安正路交口正向"},{"KKBH":"610266118","HPHM":"辽DAS239","JGSK":"2021-04-01 15:14:41.735","CDBH":"1","XSFX":"由东向西","XSFXDM":"1","KKMC":"中生大道与和畅路交口"},{"KKBH":"610276124","HPHM":"津A11D93","JGSK":"2021-04-01 15:14:41.742","CDBH":"7","XSFX":"由南向北","XSFXDM":"3","KKMC":"中新大道与中生大道交口"},{"KKBH":"711","HPHM":"津NLG276","JGSK":"2021-04-01 15:14:41.794","CDBH":"8","XSFX":"由北向南","XSFXDM":"4","KKMC":"不礼让行人中新大道与和旭路交口"},{"KKBH":"720891006000","HPHM":"冀BR286Y","JGSK":"2021-04-01 15:14:41.815","CDBH":"2","XSFX":"由东向西","XSFXDM":"1","KKMC":"海博道与永盛路交口"},{"KKBH":"610271010","HPHM":"津ME1528","JGSK":"2021-04-01 15:14:41.886","CDBH":"4","XSFX":"由南向北","XSFXDM":"3","KKMC":"中新大道与华五路交口"},{"KKBH":"610391006","HPHM":"津A09J75","JGSK":"2021-04-01 15:14:41.961","CDBH":"7","XSFX":"由南向北","XSFXDM":"3","KKMC":"和韵路与和意路交口"},{"KKBH":"610256116","HPHM":"津A2W177","JGSK":"2021-04-01 15:14:42.028","CDBH":"8","XSFX":"由南向北","XSFXDM":"3","KKMC":"中天大道与和顺路交口"},{"KKBH":"720891008000","HPHM":"津AY2505","JGSK":"2021-04-01 15:14:42.053","CDBH":"4","XSFX":"由东向西","XSFXDM":"1","KKMC":"海博道与荣盛路交口"},{"KKBH":"610391007","HPHM":"津HJM893","JGSK":"2021-04-01 15:14:42.059","CDBH":"9","XSFX":"由南向北","XSFXDM":"3","KKMC":"和韵路与和风路交口"},{"KKBH":"610401004","HPHM":"津FFU811","JGSK":"2021-04-01 15:14:42.194","CDBH":"7","XSFX":"由南向北","XSFXDM":"3","KKMC":"和畅路与和风路交口"},{"KKBH":"610271008","HPHM":"津AF35089","JGSK":"2021-04-01 15:14:42.228","CDBH":"1","XSFX":"由南向北","XSFXDM":"3","KKMC":"中新大道与航母主题公园支路交口"},{"KKBH":"7280310020000","HPHM":"津KV5597","JGSK":"2021-04-01 15:14:42.265","CDBH":"5","XSFX":"由南向北","XSFXDM":"3","KKMC":"动漫中路与文一路交口正向"},{"KKBH":"7209010020000","HPHM":"京N03H80","JGSK":"2021-04-01 15:14:42.379","CDBH":"8","XSFX":"由南向北","XSFXDM":"3","KKMC":"玉林道与安正路交口正向"},{"KKBH":"610251002","HPHM":"鲁AD5S02","JGSK":"2021-04-01 15:14:42.383","CDBH":"2","XSFX":"由东向西","XSFXDM":"1","KKMC":"中天大道与和睦路交口"},{"KKBH":"7208810020000","HPHM":"津HWF408","JGSK":"2021-04-01 15:14:42.402","CDBH":"10","XSFX":"由南向北","XSFXDM":"3","KKMC":"海旭道与安正路交口正向"},{"KKBH":"7208810020000","HPHM":"津C18152","JGSK":"2021-04-01 15:14:42.418","CDBH":"12","XSFX":"由北向南","XSFXDM":"4","KKMC":"海旭道与安正路交口正向"},{"KKBH":"610391007","HPHM":"津QB8037","JGSK":"2021-04-01 15:14:42.737","CDBH":"8","XSFX":"由南向北","XSFXDM":"3","KKMC":"和韵路与和风路交口"},{"KKBH":"7280310020000","HPHM":"津DJJ539","JGSK":"2021-04-01 15:14:42.82","CDBH":"7","XSFX":"由北向南","XSFXDM":"4","KKMC":"动漫中路与文一路交口正向"},{"KKBH":"720871002000","HPHM":"津KDH178","JGSK":"2021-04-01 15:14:42.853","CDBH":"8","XSFX":"由北向南","XSFXDM":"4","KKMC":"安正路与芳菲路交口"},{"KKBH":"610256116","HPHM":"津C15J66","JGSK":"2021-04-01 15:14:42.905","CDBH":"4","XSFX":"由西向东","XSFXDM":"2","KKMC":"中天大道与和顺路交口"},{"KKBH":"610256112","HPHM":"津C236D9","JGSK":"2021-04-01 15:14:43.007","CDBH":"1","XSFX":"由东向西","XSFXDM":"1","KKMC":"中天大道与中津大道交口"},{"KKBH":"610276124","HPHM":"津JRC118","JGSK":"2021-04-01 15:14:43.08","CDBH":"8","XSFX":"由南向北","XSFXDM":"3","KKMC":"中新大道与中生大道交口"},{"KKBH":"610256115","HPHM":"津HU6082","JGSK":"2021-04-01 15:14:43.184","CDBH":"7","XSFX":"由南向北","XSFXDM":"3","KKMC":"中天大道与中生大道交口"},{"KKBH":"610256113","HPHM":"辽PUU166","JGSK":"2021-04-01 15:14:43.189","CDBH":"8","XSFX":"由北向南","XSFXDM":"4","KKMC":"中天大道与和风路交口"},{"KKBH":"610256112","HPHM":"车牌","JGSK":"2021-04-01 15:14:43.318","CDBH":"12","XSFX":"由北向南","XSFXDM":"4","KKMC":"中天大道与中津大道交口"},{"KKBH":"610256115","HPHM":"冀J7UU72","JGSK":"2021-04-01 15:14:43.348","CDBH":"9","XSFX":"由南向北","XSFXDM":"3","KKMC":"中天大道与中生大道交口"},{"KKBH":"610271009","HPHM":"津HDR588","JGSK":"2021-04-01 15:14:43.408","CDBH":"10","XSFX":"由北向南","XSFXDM":"4","KKMC":"中新大道与泰七路交口"},{"KKBH":"610271010","HPHM":"冀B97F73","JGSK":"2021-04-01 15:14:43.435","CDBH":"5","XSFX":"由南向北","XSFXDM":"3","KKMC":"中新大道与华五路交口"},{"KKBH":"610276124","HPHM":"津DQR912","JGSK":"2021-04-01 15:14:43.566","CDBH":"7","XSFX":"由南向北","XSFXDM":"3","KKMC":"中新大道与中生大道交口"},{"KKBH":"6071310030000","HPHM":"津DBD679","JGSK":"2021-04-01 15:14:43.74","CDBH":"2","XSFX":"由东向西","XSFXDM":"1","KKMC":"中央大道与海旭道交口正向"},{"KKBH":"610391007","HPHM":"车牌","JGSK":"2021-04-01 15:14:43.78","CDBH":"5","XSFX":"由西向东","XSFXDM":"2","KKMC":"和韵路与和风路交口"},{"KKBH":"720881007000","HPHM":"津HHH561","JGSK":"2021-04-01 15:14:43.847","CDBH":"4","XSFX":"由西向东","XSFXDM":"2","KKMC":"海旭道与弘通路交口"},{"KKBH":"610276124","HPHM":"蒙D5831L","JGSK":"2021-04-01 15:14:43.88","CDBH":"7","XSFX":"由南向北","XSFXDM":"3","KKMC":"中新大道与中生大道交口"},{"KKBH":"610391007","HPHM":"津J00757","JGSK":"2021-04-01 15:14:43.916","CDBH":"7","XSFX":"由南向北","XSFXDM":"3","KKMC":"和韵路与和风路交口"},{"KKBH":"610391007","HPHM":"津J00757","JGSK":"2021-04-01 15:14:43.917","CDBH":"7","XSFX":"由南向北","XSFXDM":"3","KKMC":"和韵路与和风路交口"},{"KKBH":"610256115","HPHM":"津RVE805","JGSK":"2021-04-01 15:14:44.019","CDBH":"11","XSFX":"由北向南","XSFXDM":"4","KKMC":"中天大道与中生大道交口"},{"KKBH":"6102661220000","HPHM":"津HZ4508","JGSK":"2021-04-01 15:14:44.098","CDBH":"2","XSFX":"由西向东","XSFXDM":"2","KKMC":"生态城中生大道故道河一桥西向东上桥处正向"},{"KKBH":"720891003000","HPHM":"车牌","JGSK":"2021-04-01 15:14:44.122","CDBH":"1","XSFX":"由东向西","XSFXDM":"1","KKMC":"海博道与安正路交口"},{"KKBH":"720891003000","HPHM":"车牌","JGSK":"2021-04-01 15:14:44.128","CDBH":"6","XSFX":"由西向东","XSFXDM":"2","KKMC":"海博道与安正路交口"},{"KKBH":"610286127","HPHM":"津RPD059","JGSK":"2021-04-01 15:14:44.132","CDBH":"9","XSFX":"由南向北","XSFXDM":"3","KKMC":"中津大道与和畅路交口"},{"KKBH":"728031002000","HPHM":"冀FAR662","JGSK":"2021-04-01 15:14:44.132","CDBH":"5","XSFX":"由南向北","XSFXDM":"3","KKMC":"动漫中路与文一路交口"},{"KKBH":"610256113","HPHM":"冀B237K3","JGSK":"2021-04-01 15:14:44.229","CDBH":"9","XSFX":"由北向南","XSFXDM":"4","KKMC":"中天大道与和风路交口"},{"KKBH":"720891003000","HPHM":"津AS0836","JGSK":"2021-04-01 15:14:44.287","CDBH":"5","XSFX":"由西向东","XSFXDM":"2","KKMC":"海博道与安正路交口"},{"KKBH":"720891008000","HPHM":"津ASA885","JGSK":"2021-04-01 15:14:44.29","CDBH":"13","XSFX":"由北向南","XSFXDM":"4","KKMC":"海博道与荣盛路交口"},{"KKBH":"610271008","HPHM":"津AF35089","JGSK":"2021-04-01 15:14:44.341","CDBH":"1","XSFX":"由南向北","XSFXDM":"3","KKMC":"中新大道与航母主题公园支路交口"},{"KKBH":"610256116","HPHM":"津DLX200","JGSK":"2021-04-01 15:14:44.354","CDBH":"12","XSFX":"由北向南","XSFXDM":"4","KKMC":"中天大道与和顺路交口"},{"KKBH":"720561002000","HPHM":"冀B8E13X","JGSK":"2021-04-01 15:14:44.389","CDBH":"1","XSFX":"由东向西","XSFXDM":"1","KKMC":"动漫北路与文三路交口"},{"KKBH":"7208810020000","HPHM":"津C0B186","JGSK":"2021-04-01 15:14:44.419","CDBH":"3","XSFX":"由东向西","XSFXDM":"1","KKMC":"海旭道与安正路交口正向"},{"KKBH":"720891003000","HPHM":"津J97296","JGSK":"2021-04-01 15:14:44.442","CDBH":"2","XSFX":"由东向西","XSFXDM":"1","KKMC":"海博道与安正路交口"},{"KKBH":"610401004","HPHM":"车牌","JGSK":"2021-04-01 15:14:44.448","CDBH":"11","XSFX":"由北向南","XSFXDM":"4","KKMC":"和畅路与和风路交口"},{"KKBH":"720571004000","HPHM":"冀GYD856","JGSK":"2021-04-01 15:14:44.458","CDBH":"4","XSFX":"由西向东","XSFXDM":"2","KKMC":"动漫东路与动漫中路交口"},{"KKBH":"728031002000","HPHM":"闽G9838J","JGSK":"2021-04-01 15:14:44.534","CDBH":"6","XSFX":"由南向北","XSFXDM":"3","KKMC":"动漫中路与文一路交口"},{"KKBH":"720891005000","HPHM":"津A1P603","JGSK":"2021-04-01 15:14:44.566","CDBH":"3","XSFX":"由东向西","XSFXDM":"1","KKMC":"海博道与安明路交口"},{"KKBH":"610256116","HPHM":"津A6U633","JGSK":"2021-04-01 15:14:44.689","CDBH":"8","XSFX":"由南向北","XSFXDM":"3","KKMC":"中天大道与和顺路交口"},{"KKBH":"7205410040000","HPHM":"车牌","JGSK":"2021-04-01 15:14:44.821","CDBH":"3","XSFX":"由西向东","XSFXDM":"2","KKMC":"动漫环路东与动漫中路交口正向"},{"KKBH":"720891008000","HPHM":"津HUK887","JGSK":"2021-04-01 15:14:44.899","CDBH":"5","XSFX":"由西向东","XSFXDM":"2","KKMC":"海博道与荣盛路交口"},{"KKBH":"7208610020000","HPHM":"津HF7379","JGSK":"2021-04-01 15:14:45.094","CDBH":"11","XSFX":"由北向南","XSFXDM":"4","KKMC":"海晨道与安正路交口正向"},{"KKBH":"7208910030000","HPHM":"吉J5892D","JGSK":"2021-04-01 15:14:45.096","CDBH":"12","XSFX":"由北向南","XSFXDM":"4","KKMC":"海博道与安正路交口正向"},{"KKBH":"610271010","HPHM":"津MT8059","JGSK":"2021-04-01 15:14:45.101","CDBH":"8","XSFX":"由北向南","XSFXDM":"4","KKMC":"中新大道与华五路交口"},{"KKBH":"7208610030000","HPHM":"津NLQ088","JGSK":"2021-04-01 15:14:45.24","CDBH":"4","XSFX":"由西向东","XSFXDM":"2","KKMC":"海晨道与安明路交口正向"},{"KKBH":"610391006","HPHM":"冀JB3919","JGSK":"2021-04-01 15:14:45.241","CDBH":"1","XSFX":"由东向西","XSFXDM":"1","KKMC":"和韵路与和意路交口"},{"KKBH":"610276124","HPHM":"津A9H552","JGSK":"2021-04-01 15:14:45.321","CDBH":"8","XSFX":"由南向北","XSFXDM":"3","KKMC":"中新大道与中生大道交口"},{"KKBH":"720881007000","HPHM":"津RLT516","JGSK":"2021-04-01 15:14:45.331","CDBH":"1","XSFX":"由东向西","XSFXDM":"1","KKMC":"海旭道与弘通路交口"},{"KKBH":"610256115","HPHM":"津HU6082","JGSK":"2021-04-01 15:14:45.364","CDBH":"8","XSFX":"由南向北","XSFXDM":"3","KKMC":"中天大道与中生大道交口"},{"KKBH":"6102661220000","HPHM":"津AY1850","JGSK":"2021-04-01 15:14:45.382","CDBH":"3","XSFX":"由西向东","XSFXDM":"2","KKMC":"生态城中生大道故道河一桥西向东上桥处正向"},{"KKBH":"720901002000","HPHM":"京N03H80","JGSK":"2021-04-01 15:14:45.429","CDBH":"8","XSFX":"由南向北","XSFXDM":"3","KKMC":"玉林道与安正路交口"},{"KKBH":"610286127","HPHM":"津AV5344","JGSK":"2021-04-01 15:14:45.497","CDBH":"7","XSFX":"由南向北","XSFXDM":"3","KKMC":"中津大道与和畅路交口"},{"KKBH":"610256113","HPHM":"津RNX020","JGSK":"2021-04-01 15:14:45.548","CDBH":"7","XSFX":"由北向南","XSFXDM":"4","KKMC":"中天大道与和风路交口"},{"KKBH":"610401004","HPHM":"车牌","JGSK":"2021-04-01 15:14:45.56","CDBH":"5","XSFX":"由西向东","XSFXDM":"2","KKMC":"和畅路与和风路交口"},{"KKBH":"720891003000","HPHM":"车牌","JGSK":"2021-04-01 15:14:45.723","CDBH":"1","XSFX":"由东向西","XSFXDM":"1","KKMC":"海博道与安正路交口"},{"KKBH":"7208910030000","HPHM":"津ADN5565","JGSK":"2021-04-01 15:14:45.825","CDBH":"6","XSFX":"由西向东","XSFXDM":"2","KKMC":"海博道与安正路交口正向"},{"KKBH":"7208810040000","HPHM":"津C1Z322","JGSK":"2021-04-01 15:14:45.856","CDBH":"4","XSFX":"由西向东","XSFXDM":"2","KKMC":"海旭道与永盛路交口正向"},{"KKBH":"720881002000","HPHM":"津RSG653","JGSK":"2021-04-01 15:14:45.881","CDBH":"10","XSFX":"由南向北","XSFXDM":"3","KKMC":"海旭道与安正路交口"},{"KKBH":"610271010","HPHM":"津CE2202","JGSK":"2021-04-01 15:14:46.005","CDBH":"4","XSFX":"由南向北","XSFXDM":"3","KKMC":"中新大道与华五路交口"},{"KKBH":"720871002000","HPHM":"津LBW722","JGSK":"2021-04-01 15:14:46.131","CDBH":"9","XSFX":"由北向南","XSFXDM":"4","KKMC":"安正路与芳菲路交口"},{"KKBH":"610391007","HPHM":"津QB8037","JGSK":"2021-04-01 15:14:46.139","CDBH":"9","XSFX":"由南向北","XSFXDM":"3","KKMC":"和韵路与和风路交口"},{"KKBH":"7208810050000","HPHM":"津MLG611","JGSK":"2021-04-01 15:14:46.226","CDBH":"4","XSFX":"由西向东","XSFXDM":"2","KKMC":"海旭道与明盛路交口正向"},{"KKBH":"610271010","HPHM":"津MLY897","JGSK":"2021-04-01 15:14:46.259","CDBH":"5","XSFX":"由南向北","XSFXDM":"3","KKMC":"中新大道与华五路交口"},{"KKBH":"720881007000","HPHM":"京Q3J2A0","JGSK":"2021-04-01 15:14:46.411","CDBH":"4","XSFX":"由西向东","XSFXDM":"2","KKMC":"海旭道与弘通路交口"},{"KKBH":"720881002000","HPHM":"津C18152","JGSK":"2021-04-01 15:14:46.453","CDBH":"12","XSFX":"由北向南","XSFXDM":"4","KKMC":"海旭道与安正路交口"},{"KKBH":"7208810020000","HPHM":"津A35U99","JGSK":"2021-04-01 15:14:46.534","CDBH":"13","XSFX":"由北向南","XSFXDM":"4","KKMC":"海旭道与安正路交口正向"},{"KKBH":"610256115","HPHM":"津RVE805","JGSK":"2021-04-01 15:14:46.8","CDBH":"12","XSFX":"由北向南","XSFXDM":"4","KKMC":"中天大道与中生大道交口"},{"KKBH":"610251001","HPHM":"津AS0819","JGSK":"2021-04-01 15:14:46.928","CDBH":"9","XSFX":"由北向南","XSFXDM":"4","KKMC":"中天大道与和畅路交口"},{"KKBH":"7208810020000","HPHM":"津A7Y263","JGSK":"2021-04-01 15:14:47.012","CDBH":"1","XSFX":"由东向西","XSFXDM":"1","KKMC":"海旭道与安正路交口正向"},{"KKBH":"610256116","HPHM":"京Q6RH80","JGSK":"2021-04-01 15:14:47.102","CDBH":"11","XSFX":"由北向南","XSFXDM":"4","KKMC":"中天大道与和顺路交口"},{"KKBH":"610276124","HPHM":"津A11D93","JGSK":"2021-04-01 15:14:47.16","CDBH":"7","XSFX":"由南向北","XSFXDM":"3","KKMC":"中新大道与中生大道交口"},{"KKBH":"610266117","HPHM":"车牌","JGSK":"2021-04-01 15:14:47.253","CDBH":"12","XSFX":"由北向南","XSFXDM":"4","KKMC":"中生大道与和韵路交口"},{"KKBH":"610391007","HPHM":"津JT5650","JGSK":"2021-04-01 15:14:47.259","CDBH":"7","XSFX":"由南向北","XSFXDM":"3","KKMC":"和韵路与和风路交口"},{"KKBH":"610256111","HPHM":"车牌","JGSK":"2021-04-01 15:14:47.356","CDBH":"6","XSFX":"由南向北","XSFXDM":"3","KKMC":"中天大道与和惠路交口"},{"KKBH":"720891006000","HPHM":"津N86655","JGSK":"2021-04-01 15:14:47.465","CDBH":"7","XSFX":"由西向东","XSFXDM":"2","KKMC":"海博道与永盛路交口"},{"KKBH":"728031002000","HPHM":"津DJJ539","JGSK":"2021-04-01 15:14:47.781","CDBH":"8","XSFX":"由北向南","XSFXDM":"4","KKMC":"动漫中路与文一路交口"},{"KKBH":"610286127","HPHM":"津HMN520","JGSK":"2021-04-01 15:14:47.845","CDBH":"5","XSFX":"由西向东","XSFXDM":"2","KKMC":"中津大道与和畅路交口"},{"KKBH":"728031002000","HPHM":"津KV5597","JGSK":"2021-04-01 15:14:47.892","CDBH":"5","XSFX":"由南向北","XSFXDM":"3","KKMC":"动漫中路与文一路交口"},{"KKBH":"610271009","HPHM":"津FBW586","JGSK":"2021-04-01 15:14:48.061","CDBH":"11","XSFX":"由北向南","XSFXDM":"4","KKMC":"中新大道与泰七路交口"},{"KKBH":"720891003000","HPHM":"车牌","JGSK":"2021-04-01 15:14:48.123","CDBH":"1","XSFX":"由东向西","XSFXDM":"1","KKMC":"海博道与安正路交口"},{"KKBH":"610391006","HPHM":"车牌","JGSK":"2021-04-01 15:14:48.242","CDBH":"1","XSFX":"由东向西","XSFXDM":"1","KKMC":"和韵路与和意路交口"},{"KKBH":"610266118","HPHM":"车牌","JGSK":"2021-04-01 15:14:48.273","CDBH":"6","XSFX":"由西向东","XSFXDM":"2","KKMC":"中生大道与和畅路交口"},{"KKBH":"7280310020000","HPHM":"津JMM195","JGSK":"2021-04-01 15:14:48.303","CDBH":"7","XSFX":"由北向南","XSFXDM":"4","KKMC":"动漫中路与文一路交口正向"},{"KKBH":"610401004","HPHM":"津JR2691","JGSK":"2021-04-01 15:14:48.546","CDBH":"10","XSFX":"由北向南","XSFXDM":"4","KKMC":"和畅路与和风路交口"},{"KKBH":"7208810020000","HPHM":"津JYQ920","JGSK":"2021-04-01 15:14:48.558","CDBH":"5","XSFX":"由西向东","XSFXDM":"2","KKMC":"海旭道与安正路交口正向"},{"KKBH":"7209010020000","HPHM":"冀CQZ811","JGSK":"2021-04-01 15:14:48.562","CDBH":"1","XSFX":"由东向西","XSFXDM":"1","KKMC":"玉林道与安正路交口正向"},{"KKBH":"610401004","HPHM":"车牌","JGSK":"2021-04-01 15:14:48.626","CDBH":"12","XSFX":"由北向南","XSFXDM":"4","KKMC":"和畅路与和风路交口"},{"KKBH":"720891003000","HPHM":"车牌","JGSK":"2021-04-01 15:14:48.646","CDBH":"9","XSFX":"由南向北","XSFXDM":"3","KKMC":"海博道与安正路交口"},{"KKBH":"7208910030000","HPHM":"黑E7JS21","JGSK":"2021-04-01 15:14:48.69","CDBH":"6","XSFX":"由西向东","XSFXDM":"2","KKMC":"海博道与安正路交口正向"},{"KKBH":"610266122000","HPHM":"津HZ4508","JGSK":"2021-04-01 15:14:48.746","CDBH":"2","XSFX":"由西向东","XSFXDM":"2","KKMC":"生态城中生大道故道河一桥西向东上桥处"},{"KKBH":"610391007","HPHM":"津HBQ809","JGSK":"2021-04-01 15:14:48.777","CDBH":"8","XSFX":"由南向北","XSFXDM":"3","KKMC":"和韵路与和风路交口"},{"KKBH":"610276124","HPHM":"津DQR912","JGSK":"2021-04-01 15:14:48.921","CDBH":"7","XSFX":"由南向北","XSFXDM":"3","KKMC":"中新大道与中生大道交口"},{"KKBH":"720891006000","HPHM":"冀B975G0","JGSK":"2021-04-01 15:14:49.028","CDBH":"3","XSFX":"由东向西","XSFXDM":"1","KKMC":"海博道与永盛路交口"},{"KKBH":"720881002000","HPHM":"津HWF408","JGSK":"2021-04-01 15:14:49.241","CDBH":"10","XSFX":"由南向北","XSFXDM":"3","KKMC":"海旭道与安正路交口"},{"KKBH":"720881004000","HPHM":"津C1Z322","JGSK":"2021-04-01 15:14:49.421","CDBH":"9","XSFX":"由西向东","XSFXDM":"2","KKMC":"海旭道与永盛路交口"},{"KKBH":"610276125","HPHM":"津DS9652","JGSK":"2021-04-01 15:14:49.437","CDBH":"8","XSFX":"由北向南","XSFXDM":"4","KKMC":"中新大道与和顺路交口"},{"KKBH":"7208910030000","HPHM":"津RMF076","JGSK":"2021-04-01 15:14:49.559","CDBH":"6","XSFX":"由西向东","XSFXDM":"2","KKMC":"海博道与安正路交口正向"},{"KKBH":"7208810040000","HPHM":"川YU2069","JGSK":"2021-04-01 15:14:49.676","CDBH":"7","XSFX":"由北向南","XSFXDM":"4","KKMC":"海旭道与永盛路交口正向"},{"KKBH":"610401004","HPHM":"津FFU811","JGSK":"2021-04-01 15:14:49.744","CDBH":"8","XSFX":"由南向北","XSFXDM":"3","KKMC":"和畅路与和风路交口"},{"KKBH":"610286127","HPHM":"鲁FK252R","JGSK":"2021-04-01 15:14:49.818","CDBH":"7","XSFX":"由南向北","XSFXDM":"3","KKMC":"中津大道与和畅路交口"},{"KKBH":"610256116","HPHM":"津RZA952","JGSK":"2021-04-01 15:14:49.838","CDBH":"4","XSFX":"由西向东","XSFXDM":"2","KKMC":"中天大道与和顺路交口"},{"KKBH":"610286127","HPHM":"津FNZ333","JGSK":"2021-04-01 15:14:49.862","CDBH":"7","XSFX":"由南向北","XSFXDM":"3","KKMC":"中津大道与和畅路交口"},{"KKBH":"610256114","HPHM":"津RYN878","JGSK":"2021-04-01 15:14:49.931","CDBH":"4","XSFX":"由南向北","XSFXDM":"3","KKMC":"中天大道与和旭路交口"},{"KKBH":"610256111","HPHM":"京MBT232","JGSK":"2021-04-01 15:14:50.031","CDBH":"4","XSFX":"由南向北","XSFXDM":"3","KKMC":"中天大道与和惠路交口"},{"KKBH":"7208610030000","HPHM":"津GGT636","JGSK":"2021-04-01 15:14:50.214","CDBH":"10","XSFX":"由北向南","XSFXDM":"4","KKMC":"海晨道与安明路交口正向"},{"KKBH":"720881002000","HPHM":"津A35U99","JGSK":"2021-04-01 15:14:50.216","CDBH":"13","XSFX":"由北向南","XSFXDM":"4","KKMC":"海旭道与安正路交口"},{"KKBH":"610276124","HPHM":"津C06127","JGSK":"2021-04-01 15:14:50.382","CDBH":"11","XSFX":"由北向南","XSFXDM":"4","KKMC":"中新大道与中生大道交口"},{"KKBH":"610391006","HPHM":"冀JB3919","JGSK":"2021-04-01 15:14:50.434","CDBH":"1","XSFX":"由东向西","XSFXDM":"1","KKMC":"和韵路与和意路交口"},{"KKBH":"720891003000","HPHM":"车牌","JGSK":"2021-04-01 15:14:50.446","CDBH":"5","XSFX":"由西向东","XSFXDM":"2","KKMC":"海博道与安正路交口"},{"KKBH":"610266122000","HPHM":"津AY1850","JGSK":"2021-04-01 15:14:50.511","CDBH":"3","XSFX":"由西向东","XSFXDM":"2","KKMC":"生态城中生大道故道河一桥西向东上桥处"},{"KKBH":"7208610020000","HPHM":"津HK6798","JGSK":"2021-04-01 15:14:50.565","CDBH":"10","XSFX":"由北向南","XSFXDM":"4","KKMC":"海晨道与安正路交口正向"},{"KKBH":"7208810020000","HPHM":"津AY7681","JGSK":"2021-04-01 15:14:50.577","CDBH":"12","XSFX":"由北向南","XSFXDM":"4","KKMC":"海旭道与安正路交口正向"},{"KKBH":"610271010","HPHM":"津MT8059","JGSK":"2021-04-01 15:14:50.608","CDBH":"8","XSFX":"由北向南","XSFXDM":"4","KKMC":"中新大道与华五路交口"},{"KKBH":"6071310030000","HPHM":"京NZX987","JGSK":"2021-04-01 15:14:50.651","CDBH":"2","XSFX":"由东向西","XSFXDM":"1","KKMC":"中央大道与海旭道交口正向"},{"KKBH":"610271009","HPHM":"鄂C890C9","JGSK":"2021-04-01 15:14:50.658","CDBH":"7","XSFX":"由南向北","XSFXDM":"3","KKMC":"中新大道与泰七路交口"},{"KKBH":"7280310020000","HPHM":"鲁N6755V","JGSK":"2021-04-01 15:14:50.658","CDBH":"7","XSFX":"由北向南","XSFXDM":"4","KKMC":"动漫中路与文一路交口正向"},{"KKBH":"6102661220000","HPHM":"津BJ5700","JGSK":"2021-04-01 15:14:50.708","CDBH":"2","XSFX":"由西向东","XSFXDM":"2","KKMC":"生态城中生大道故道河一桥西向东上桥处正向"},{"KKBH":"610256113","HPHM":"津C5R765","JGSK":"2021-04-01 15:14:50.833","CDBH":"4","XSFX":"由南向北","XSFXDM":"3","KKMC":"中天大道与和风路交口"},{"KKBH":"610251002","HPHM":"鲁AD5S02","JGSK":"2021-04-01 15:14:50.921","CDBH":"3","XSFX":"由东向西","XSFXDM":"1","KKMC":"中天大道与和睦路交口"},{"KKBH":"610256115","HPHM":"辽A2170D","JGSK":"2021-04-01 15:14:50.922","CDBH":"10","XSFX":"由北向南","XSFXDM":"4","KKMC":"中天大道与中生大道交口"},{"KKBH":"610256113","HPHM":"津CG6888","JGSK":"2021-04-01 15:14:51.031","CDBH":"6","XSFX":"由南向北","XSFXDM":"3","KKMC":"中天大道与和风路交口"},{"KKBH":"7280310030000","HPHM":"鲁G270MZ","JGSK":"2021-04-01 15:14:51.062","CDBH":"1","XSFX":"由东向西","XSFXDM":"1","KKMC":"动漫中路与文二路交口正向"},{"KKBH":"610256112","HPHM":"冀TL6V89","JGSK":"2021-04-01 15:14:51.075","CDBH":"12","XSFX":"由北向南","XSFXDM":"4","KKMC":"中天大道与中津大道交口"},{"KKBH":"610391007","HPHM":"津J00757","JGSK":"2021-04-01 15:14:51.104","CDBH":"7","XSFX":"由南向北","XSFXDM":"3","KKMC":"和韵路与和风路交口"},{"KKBH":"610286127","HPHM":"津E12704","JGSK":"2021-04-01 15:14:51.128","CDBH":"8","XSFX":"由南向北","XSFXDM":"3","KKMC":"中津大道与和畅路交口"},{"KKBH":"610271009","HPHM":"津FBW586","JGSK":"2021-04-01 15:14:51.172","CDBH":"11","XSFX":"由北向南","XSFXDM":"4","KKMC":"中新大道与泰七路交口"},{"KKBH":"720891003000","HPHM":"浙J58920","JGSK":"2021-04-01 15:14:51.223","CDBH":"2","XSFX":"由东向西","XSFXDM":"1","KKMC":"海博道与安正路交口"},{"KKBH":"728031002000","HPHM":"冀D9H327","JGSK":"2021-04-01 15:14:51.224","CDBH":"4","XSFX":"由西向东","XSFXDM":"2","KKMC":"动漫中路与文一路交口"},{"KKBH":"720881005000","HPHM":"津MLG611","JGSK":"2021-04-01 15:14:51.225","CDBH":"4","XSFX":"由西向东","XSFXDM":"2","KKMC":"海旭道与明盛路交口"},{"KKBH":"610271010","HPHM":"津C27H83","JGSK":"2021-04-01 15:14:51.232","CDBH":"5","XSFX":"由南向北","XSFXDM":"3","KKMC":"中新大道与华五路交口"},{"KKBH":"610256113","HPHM":"津RNX020","JGSK":"2021-04-01 15:14:51.355","CDBH":"7","XSFX":"由北向南","XSFXDM":"4","KKMC":"中天大道与和风路交口"},{"KKBH":"610276124","HPHM":"津ADC8290","JGSK":"2021-04-01 15:14:51.366","CDBH":"10","XSFX":"由北向南","XSFXDM":"4","KKMC":"中新大道与中生大道交口"},{"KKBH":"610256115","HPHM":"冀B5KS38","JGSK":"2021-04-01 15:14:51.375","CDBH":"12","XSFX":"由北向南","XSFXDM":"4","KKMC":"中天大道与中生大道交口"},{"KKBH":"610391007","HPHM":"冀B693R9","JGSK":"2021-04-01 15:14:51.412","CDBH":"8","XSFX":"由南向北","XSFXDM":"3","KKMC":"和韵路与和风路交口"},{"KKBH":"7205710040000","HPHM":"津RUK576","JGSK":"2021-04-01 15:14:51.419","CDBH":"1","XSFX":"由东向西","XSFXDM":"1","KKMC":"动漫东路与动漫中路交口正向"},{"KKBH":"610391006","HPHM":"津A09J75","JGSK":"2021-04-01 15:14:51.486","CDBH":"7","XSFX":"由南向北","XSFXDM":"3","KKMC":"和韵路与和意路交口"},{"KKBH":"610276124","HPHM":"津AY7751","JGSK":"2021-04-01 15:14:51.494","CDBH":"2","XSFX":"由东向西","XSFXDM":"1","KKMC":"中新大道与中生大道交口"},{"KKBH":"610391008","HPHM":"津A0B803","JGSK":"2021-04-01 15:14:51.544","CDBH":"1","XSFX":"由东向西","XSFXDM":"1","KKMC":"和韵路与和旭路交口"},{"KKBH":"610256115","HPHM":"津C116F8","JGSK":"2021-04-01 15:14:51.657","CDBH":"8","XSFX":"由南向北","XSFXDM":"3","KKMC":"中天大道与中生大道交口"},{"KKBH":"610266117","HPHM":"津DPJ589","JGSK":"2021-04-01 15:14:51.66","CDBH":"9","XSFX":"由南向北","XSFXDM":"3","KKMC":"中生大道与和韵路交口"},{"KKBH":"7280310030000","HPHM":"津H99400","JGSK":"2021-04-01 15:14:51.79","CDBH":"5","XSFX":"由北向南","XSFXDM":"4","KKMC":"动漫中路与文二路交口正向"},{"KKBH":"610256116","HPHM":"津A2W177","JGSK":"2021-04-01 15:14:51.938","CDBH":"8","XSFX":"由南向北","XSFXDM":"3","KKMC":"中天大道与和顺路交口"},{"KKBH":"610391007","HPHM":"津A0643警","JGSK":"2021-04-01 15:14:51.982","CDBH":"10","XSFX":"由北向南","XSFXDM":"4","KKMC":"和韵路与和风路交口"},{"KKBH":"720891003000","HPHM":"车牌","JGSK":"2021-04-01 15:14:52.449","CDBH":"4","XSFX":"由西向东","XSFXDM":"2","KKMC":"海博道与安正路交口"},{"KKBH":"610276125","HPHM":"粤R6A285","JGSK":"2021-04-01 15:14:52.449","CDBH":"7","XSFX":"由北向南","XSFXDM":"4","KKMC":"中新大道与和顺路交口"},{"KKBH":"610276125","HPHM":"粤R6A285","JGSK":"2021-04-01 15:14:52.45","CDBH":"7","XSFX":"由北向南","XSFXDM":"4","KKMC":"中新大道与和顺路交口"},{"KKBH":"7280310030000","HPHM":"车牌","JGSK":"2021-04-01 15:14:52.52","CDBH":"2","XSFX":"由东向西","XSFXDM":"1","KKMC":"动漫中路与文二路交口正向"},{"KKBH":"610391007","HPHM":"津HBQ809","JGSK":"2021-04-01 15:14:52.625","CDBH":"9","XSFX":"由南向北","XSFXDM":"3","KKMC":"和韵路与和风路交口"},{"KKBH":"610256112","HPHM":"津GLH095","JGSK":"2021-04-01 15:14:52.917","CDBH":"1","XSFX":"由东向西","XSFXDM":"1","KKMC":"中天大道与中津大道交口"},{"KKBH":"720891003000","HPHM":"车牌","JGSK":"2021-04-01 15:14:53.006","CDBH":"5","XSFX":"由西向东","XSFXDM":"2","KKMC":"海博道与安正路交口"},{"KKBH":"610276124","HPHM":"晋LFA570","JGSK":"2021-04-01 15:14:53.099","CDBH":"10","XSFX":"由北向南","XSFXDM":"4","KKMC":"中新大道与中生大道交口"},{"KKBH":"610256113","HPHM":"津C66M61","JGSK":"2021-04-01 15:14:53.108","CDBH":"5","XSFX":"由南向北","XSFXDM":"3","KKMC":"中天大道与和风路交口"},{"KKBH":"610271009","HPHM":"津KQE700","JGSK":"2021-04-01 15:14:53.131","CDBH":"8","XSFX":"由南向北","XSFXDM":"3","KKMC":"中新大道与泰七路交口"},{"KKBH":"6071310030000","HPHM":"津NEF168","JGSK":"2021-04-01 15:14:53.142","CDBH":"3","XSFX":"由东向西","XSFXDM":"1","KKMC":"中央大道与海旭道交口正向"},{"KKBH":"6103261420000","HPHM":"津CD3337","JGSK":"2021-04-01 15:14:53.292","CDBH":"1","XSFX":"由东向西","XSFXDM":"1","KKMC":"中成大道与泰七路交口正向"},{"KKBH":"610271009","HPHM":"鄂C890C9","JGSK":"2021-04-01 15:14:53.314","CDBH":"7","XSFX":"由南向北","XSFXDM":"3","KKMC":"中新大道与泰七路交口"},{"KKBH":"610256115","HPHM":"辽A2170D","JGSK":"2021-04-01 15:14:53.365","CDBH":"10","XSFX":"由北向南","XSFXDM":"4","KKMC":"中天大道与中生大道交口"},{"KKBH":"610276126","HPHM":"津FFH236","JGSK":"2021-04-01 15:14:53.551","CDBH":"4","XSFX":"由南向北","XSFXDM":"3","KKMC":"中新大道与和意路交口"},{"KKBH":"610401004","HPHM":"车牌","JGSK":"2021-04-01 15:14:53.569","CDBH":"4","XSFX":"由西向东","XSFXDM":"2","KKMC":"和畅路与和风路交口"},{"KKBH":"720861002000","HPHM":"津HK6798","JGSK":"2021-04-01 15:14:53.569","CDBH":"10","XSFX":"由北向南","XSFXDM":"4","KKMC":"海晨道与安正路交口"},{"KKBH":"610391007","HPHM":"晋BRJ623","JGSK":"2021-04-01 15:14:53.573","CDBH":"5","XSFX":"由西向东","XSFXDM":"2","KKMC":"和韵路与和风路交口"},{"KKBH":"7208910080000","HPHM":"津RGK400","JGSK":"2021-04-01 15:14:53.585","CDBH":"12","XSFX":"由北向南","XSFXDM":"4","KKMC":"海博道与荣盛路交口正向"},{"KKBH":"610401005","HPHM":"津GS0902","JGSK":"2021-04-01 15:14:53.761","CDBH":"10","XSFX":"由北向南","XSFXDM":"4","KKMC":"和畅路与和顺路交口"},{"KKBH":"610276125","HPHM":"津CDY717","JGSK":"2021-04-01 15:14:53.782","CDBH":"1","XSFX":"由东向西","XSFXDM":"1","KKMC":"中新大道与和顺路交口"},{"KKBH":"610256112","HPHM":"冀B0FE93","JGSK":"2021-04-01 15:14:53.808","CDBH":"1","XSFX":"由东向西","XSFXDM":"1","KKMC":"中天大道与中津大道交口"},{"KKBH":"610256116","HPHM":"津RZA952","JGSK":"2021-04-01 15:14:53.872","CDBH":"5","XSFX":"由西向东","XSFXDM":"2","KKMC":"中天大道与和顺路交口"},{"KKBH":"610271009","HPHM":"津KQE700","JGSK":"2021-04-01 15:14:54.033","CDBH":"8","XSFX":"由南向北","XSFXDM":"3","KKMC":"中新大道与泰七路交口"},{"KKBH":"610266118","HPHM":"津C08611","JGSK":"2021-04-01 15:14:54.055","CDBH":"3","XSFX":"由东向西","XSFXDM":"1","KKMC":"中生大道与和畅路交口"},{"KKBH":"720861003000","HPHM":"津GGT636","JGSK":"2021-04-01 15:14:54.282","CDBH":"10","XSFX":"由北向南","XSFXDM":"4","KKMC":"海晨道与安明路交口"},{"KKBH":"610256116","HPHM":"津NET995","JGSK":"2021-04-01 15:14:54.299","CDBH":"8","XSFX":"由南向北","XSFXDM":"3","KKMC":"中天大道与和顺路交口"},{"KKBH":"728031002000","HPHM":"津JMM195","JGSK":"2021-04-01 15:14:54.346","CDBH":"7","XSFX":"由北向南","XSFXDM":"4","KKMC":"动漫中路与文一路交口"},{"KKBH":"610276125","HPHM":"津DS9652","JGSK":"2021-04-01 15:14:54.414","CDBH":"8","XSFX":"由北向南","XSFXDM":"4","KKMC":"中新大道与和顺路交口"},{"KKBH":"610266122000","HPHM":"津BJ5700","JGSK":"2021-04-01 15:14:54.431","CDBH":"2","XSFX":"由西向东","XSFXDM":"2","KKMC":"生态城中生大道故道河一桥西向东上桥处"},{"KKBH":"7208810020000","HPHM":"鲁HH2F07","JGSK":"2021-04-01 15:14:54.474","CDBH":"12","XSFX":"由北向南","XSFXDM":"4","KKMC":"海旭道与安正路交口正向"},{"KKBH":"720541004000","HPHM":"津AU5956","JGSK":"2021-04-01 15:14:54.539","CDBH":"1","XSFX":"由东向西","XSFXDM":"1","KKMC":"动漫环路东与动漫中路交口"},{"KKBH":"610271008","HPHM":"车牌","JGSK":"2021-04-01 15:14:54.547","CDBH":"1","XSFX":"由南向北","XSFXDM":"3","KKMC":"中新大道与航母主题公园支路交口"},{"KKBH":"610391006","HPHM":"晋FCM656","JGSK":"2021-04-01 15:14:54.658","CDBH":"7","XSFX":"由南向北","XSFXDM":"3","KKMC":"和韵路与和意路交口"},{"KKBH":"610401005","HPHM":"鲁AX9U05","JGSK":"2021-04-01 15:14:54.747","CDBH":"5","XSFX":"由西向东","XSFXDM":"2","KKMC":"和畅路与和顺路交口"},{"KKBH":"720891003000","HPHM":"津D07296","JGSK":"2021-04-01 15:14:54.787","CDBH":"7","XSFX":"由南向北","XSFXDM":"3","KKMC":"海博道与安正路交口"},{"KKBH":"610391007","HPHM":"津A0643警","JGSK":"2021-04-01 15:14:54.852","CDBH":"10","XSFX":"由北向南","XSFXDM":"4","KKMC":"和韵路与和风路交口"},{"KKBH":"6102610030000","HPHM":"津AY1785","JGSK":"2021-04-01 15:14:54.922","CDBH":"9","XSFX":"由北向南","XSFXDM":"4","KKMC":"中生大道与静湖南路交口正向"},{"KKBH":"610256113","HPHM":"津CG6888","JGSK":"2021-04-01 15:14:55.03","CDBH":"6","XSFX":"由南向北","XSFXDM":"3","KKMC":"中天大道与和风路交口"},{"KKBH":"610256115","HPHM":"车牌","JGSK":"2021-04-01 15:14:55.04","CDBH":"9","XSFX":"由南向北","XSFXDM":"3","KKMC":"中天大道与中生大道交口"},{"KKBH":"610256116","HPHM":"津NMA260","JGSK":"2021-04-01 15:14:55.057","CDBH":"7","XSFX":"由南向北","XSFXDM":"3","KKMC":"中天大道与和顺路交口"},{"KKBH":"610326142000","HPHM":"津CD3337","JGSK":"2021-04-01 15:14:55.075","CDBH":"2","XSFX":"由东向西","XSFXDM":"1","KKMC":"中成大道与泰七路交口"},{"KKBH":"7208810050000","HPHM":"津HZ1866","JGSK":"2021-04-01 15:14:55.186","CDBH":"2","XSFX":"由东向西","XSFXDM":"1","KKMC":"海旭道与明盛路交口正向"},{"KKBH":"610256115","HPHM":"津AWC731","JGSK":"2021-04-01 15:14:55.231","CDBH":"4","XSFX":"由西向东","XSFXDM":"2","KKMC":"中天大道与中生大道交口"},{"KKBH":"610391007","HPHM":"津C03B96","JGSK":"2021-04-01 15:14:55.257","CDBH":"4","XSFX":"由西向东","XSFXDM":"2","KKMC":"和韵路与和风路交口"},{"KKBH":"610266118","HPHM":"浙DA02P6","JGSK":"2021-04-01 15:14:55.349","CDBH":"11","XSFX":"由北向南","XSFXDM":"4","KKMC":"中生大道与和畅路交口"},{"KKBH":"610256112","HPHM":"津JYF517","JGSK":"2021-04-01 15:14:55.402","CDBH":"2","XSFX":"由东向西","XSFXDM":"1","KKMC":"中天大道与中津大道交口"},{"KKBH":"720881002000","HPHM":"津JYQ920","JGSK":"2021-04-01 15:14:55.416","CDBH":"6","XSFX":"由西向东","XSFXDM":"2","KKMC":"海旭道与安正路交口"},{"KKBH":"610391007","HPHM":"冀B693R9","JGSK":"2021-04-01 15:14:55.425","CDBH":"9","XSFX":"由南向北","XSFXDM":"3","KKMC":"和韵路与和风路交口"},{"KKBH":"728031003000","HPHM":"鲁G270MZ","JGSK":"2021-04-01 15:14:55.446","CDBH":"2","XSFX":"由东向西","XSFXDM":"1","KKMC":"动漫中路与文二路交口"},{"KKBH":"720881004000","HPHM":"川YU2069","JGSK":"2021-04-01 15:14:55.467","CDBH":"8","XSFX":"由北向南","XSFXDM":"4","KKMC":"海旭道与永盛路交口"},{"KKBH":"610271009","HPHM":"车牌","JGSK":"2021-04-01 15:14:55.469","CDBH":"7","XSFX":"由南向北","XSFXDM":"3","KKMC":"中新大道与泰七路交口"},{"KKBH":"610271009","HPHM":"津B1D733","JGSK":"2021-04-01 15:14:55.565","CDBH":"11","XSFX":"由北向南","XSFXDM":"4","KKMC":"中新大道与泰七路交口"},{"KKBH":"610276125","HPHM":"粤R6A285","JGSK":"2021-04-01 15:14:55.614","CDBH":"7","XSFX":"由北向南","XSFXDM":"4","KKMC":"中新大道与和顺路交口"},{"KKBH":"7208610020000","HPHM":"冀B5L80G","JGSK":"2021-04-01 15:14:55.851","CDBH":"11","XSFX":"由北向南","XSFXDM":"4","KKMC":"海晨道与安正路交口正向"},{"KKBH":"610256113","HPHM":"冀J7A2Q3","JGSK":"2021-04-01 15:14:55.851","CDBH":"5","XSFX":"由南向北","XSFXDM":"3","KKMC":"中天大道与和风路交口"},{"KKBH":"720881002000","HPHM":"津AY7681","JGSK":"2021-04-01 15:14:55.979","CDBH":"12","XSFX":"由北向南","XSFXDM":"4","KKMC":"海旭道与安正路交口"},{"KKBH":"610276126","HPHM":"津FFH236","JGSK":"2021-04-01 15:14:55.984","CDBH":"4","XSFX":"由南向北","XSFXDM":"3","KKMC":"中新大道与和意路交口"},{"KKBH":"720881002000","HPHM":"津A7Y263","JGSK":"2021-04-01 15:14:56.232","CDBH":"1","XSFX":"由东向西","XSFXDM":"1","KKMC":"海旭道与安正路交口"},{"KKBH":"610276124","HPHM":"津ADC8290","JGSK":"2021-04-01 15:14:56.242","CDBH":"10","XSFX":"由北向南","XSFXDM":"4","KKMC":"中新大道与中生大道交口"},{"KKBH":"610256113","HPHM":"津C5R765","JGSK":"2021-04-01 15:14:56.31","CDBH":"4","XSFX":"由南向北","XSFXDM":"3","KKMC":"中天大道与和风路交口"},{"KKBH":"610271008","HPHM":"车牌","JGSK":"2021-04-01 15:14:56.45","CDBH":"1","XSFX":"由南向北","XSFXDM":"3","KKMC":"中新大道与航母主题公园支路交口"},{"KKBH":"610401004","HPHM":"车牌","JGSK":"2021-04-01 15:14:56.464","CDBH":"9","XSFX":"由南向北","XSFXDM":"3","KKMC":"和畅路与和风路交口"},{"KKBH":"7208710020000","HPHM":"津AS9772","JGSK":"2021-04-01 15:14:56.555","CDBH":"5","XSFX":"由南向北","XSFXDM":"3","KKMC":"安正路与芳菲路交口正向"},{"KKBH":"610271009","HPHM":"津AF38875","JGSK":"2021-04-01 15:14:56.663","CDBH":"8","XSFX":"由南向北","XSFXDM":"3","KKMC":"中新大道与泰七路交口"},{"KKBH":"728031002000","HPHM":"鲁N6755V","JGSK":"2021-04-01 15:14:56.825","CDBH":"7","XSFX":"由北向南","XSFXDM":"4","KKMC":"动漫中路与文一路交口"},{"KKBH":"610391006","HPHM":"津RCR572","JGSK":"2021-04-01 15:14:56.881","CDBH":"7","XSFX":"由南向北","XSFXDM":"3","KKMC":"和韵路与和意路交口"},{"KKBH":"610261005000","HPHM":"津C2V722","JGSK":"2021-04-01 15:14:57.098","CDBH":"2","XSFX":"由南向北","XSFXDM":"3","KKMC":"中生大道与静湖西路（南侧）"},{"KKBH":"720891003000","HPHM":"豫E30949","JGSK":"2021-04-01 15:14:57.185","CDBH":"7","XSFX":"由南向北","XSFXDM":"3","KKMC":"海博道与安正路交口"},{"KKBH":"610256112","HPHM":"津C6T571","JGSK":"2021-04-01 15:14:57.228","CDBH":"10","XSFX":"由北向南","XSFXDM":"4","KKMC":"中天大道与中津大道交口"},{"KKBH":"7208610020000","HPHM":"鲁A7F0B7","JGSK":"2021-04-01 15:14:57.437","CDBH":"10","XSFX":"由北向南","XSFXDM":"4","KKMC":"海晨道与安正路交口正向"},{"KKBH":"6071310030000","HPHM":"津ANL621","JGSK":"2021-04-01 15:14:57.554","CDBH":"1","XSFX":"由东向西","XSFXDM":"1","KKMC":"中央大道与海旭道交口正向"},{"KKBH":"7280310030000","HPHM":"津ABL879","JGSK":"2021-04-01 15:14:57.595","CDBH":"3","XSFX":"由南向北","XSFXDM":"3","KKMC":"动漫中路与文二路交口正向"},{"KKBH":"610391007","HPHM":"冀F5WQ27","JGSK":"2021-04-01 15:14:57.73","CDBH":"10","XSFX":"由北向南","XSFXDM":"4","KKMC":"和韵路与和风路交口"},{"KKBH":"610256115","HPHM":"津C116F8","JGSK":"2021-04-01 15:14:57.81","CDBH":"9","XSFX":"由南向北","XSFXDM":"3","KKMC":"中天大道与中生大道交口"},{"KKBH":"610391007","HPHM":"津C3H161","JGSK":"2021-04-01 15:14:57.823","CDBH":"4","XSFX":"由西向东","XSFXDM":"2","KKMC":"和韵路与和风路交口"},{"KKBH":"610271009","HPHM":"津AF38875","JGSK":"2021-04-01 15:14:57.874","CDBH":"8","XSFX":"由南向北","XSFXDM":"3","KKMC":"中新大道与泰七路交口"},{"KKBH":"728031003000","HPHM":"津H99400","JGSK":"2021-04-01 15:14:57.933","CDBH":"5","XSFX":"由北向南","XSFXDM":"4","KKMC":"动漫中路与文二路交口"},{"KKBH":"610271009","HPHM":"车牌","JGSK":"2021-04-01 15:14:57.953","CDBH":"7","XSFX":"由南向北","XSFXDM":"3","KKMC":"中新大道与泰七路交口"},{"KKBH":"720901002000","HPHM":"冀CQZ811","JGSK":"2021-04-01 15:14:58.046","CDBH":"1","XSFX":"由东向西","XSFXDM":"1","KKMC":"玉林道与安正路交口"},{"KKBH":"610276124","HPHM":"晋LFA570","JGSK":"2021-04-01 15:14:58.162","CDBH":"10","XSFX":"由北向南","XSFXDM":"4","KKMC":"中新大道与中生大道交口"},{"KKBH":"7208610030000","HPHM":"鲁NM82Y0","JGSK":"2021-04-01 15:14:58.175","CDBH":"4","XSFX":"由西向东","XSFXDM":"2","KKMC":"海晨道与安明路交口正向"},{"KKBH":"7205710040000","HPHM":"津GZL896","JGSK":"2021-04-01 15:14:58.19","CDBH":"1","XSFX":"由东向西","XSFXDM":"1","KKMC":"动漫东路与动漫中路交口正向"},{"KKBH":"610286127","HPHM":"津HMN520","JGSK":"2021-04-01 15:14:58.297","CDBH":"6","XSFX":"由西向东","XSFXDM":"2","KKMC":"中津大道与和畅路交口"},{"KKBH":"610276124","HPHM":"津C06127","JGSK":"2021-04-01 15:14:58.322","CDBH":"11","XSFX":"由北向南","XSFXDM":"4","KKMC":"中新大道与中生大道交口"},{"KKBH":"610256116","HPHM":"津JLK111","JGSK":"2021-04-01 15:14:58.369","CDBH":"8","XSFX":"由南向北","XSFXDM":"3","KKMC":"中天大道与和顺路交口"},{"KKBH":"610266118","HPHM":"冀J7B5N8","JGSK":"2021-04-01 15:14:58.46","CDBH":"3","XSFX":"由东向西","XSFXDM":"1","KKMC":"中生大道与和畅路交口"},{"KKBH":"610286127","HPHM":"津E12704","JGSK":"2021-04-01 15:14:58.538","CDBH":"9","XSFX":"由南向北","XSFXDM":"3","KKMC":"中津大道与和畅路交口"},{"KKBH":"610271008","HPHM":"津C92B58","JGSK":"2021-04-01 15:14:58.588","CDBH":"1","XSFX":"由南向北","XSFXDM":"3","KKMC":"中新大道与航母主题公园支路交口"},{"KKBH":"610276125","HPHM":"津CDY717","JGSK":"2021-04-01 15:14:58.838","CDBH":"1","XSFX":"由东向西","XSFXDM":"1","KKMC":"中新大道与和顺路交口"},{"KKBH":"720881002000","HPHM":"鲁HH2F07","JGSK":"2021-04-01 15:14:58.858","CDBH":"12","XSFX":"由北向南","XSFXDM":"4","KKMC":"海旭道与安正路交口"},{"KKBH":"610401005","HPHM":"津GS0902","JGSK":"2021-04-01 15:14:58.922","CDBH":"11","XSFX":"由北向南","XSFXDM":"4","KKMC":"和畅路与和顺路交口"},{"KKBH":"610276125","HPHM":"津KJ4099","JGSK":"2021-04-01 15:14:59.046","CDBH":"1","XSFX":"由东向西","XSFXDM":"1","KKMC":"中新大道与和顺路交口"},{"KKBH":"610256112","HPHM":"鲁GN2B95","JGSK":"2021-04-01 15:14:59.054","CDBH":"4","XSFX":"由西向东","XSFXDM":"2","KKMC":"中天大道与中津大道交口"},{"KKBH":"610271008","HPHM":"车牌","JGSK":"2021-04-01 15:14:59.163","CDBH":"2","XSFX":"由南向北","XSFXDM":"3","KKMC":"中新大道与航母主题公园支路交口"},{"KKBH":"610271009","HPHM":"津B1D733","JGSK":"2021-04-01 15:14:59.332","CDBH":"11","XSFX":"由北向南","XSFXDM":"4","KKMC":"中新大道与泰七路交口"},{"KKBH":"610391007","HPHM":"津CBL929","JGSK":"2021-04-01 15:14:59.496","CDBH":"11","XSFX":"由北向南","XSFXDM":"4","KKMC":"和韵路与和风路交口"},{"KKBH":"610286127","HPHM":"津FNZ333","JGSK":"2021-04-01 15:14:59.497","CDBH":"7","XSFX":"由南向北","XSFXDM":"3","KKMC":"中津大道与和畅路交口"},{"KKBH":"610391007","HPHM":"车牌","JGSK":"2021-04-01 15:14:59.788","CDBH":"5","XSFX":"由西向东","XSFXDM":"2","KKMC":"和韵路与和风路交口"},{"KKBH":"610256115","HPHM":"津C9Z127","JGSK":"2021-04-01 15:14:59.833","CDBH":"7","XSFX":"由南向北","XSFXDM":"3","KKMC":"中天大道与中生大道交口"},{"KKBH":"610391007","HPHM":"津GZV089","JGSK":"2021-04-01 15:14:59.845","CDBH":"10","XSFX":"由北向南","XSFXDM":"4","KKMC":"和韵路与和风路交口"},{"KKBH":"610256115","HPHM":"晋KYF059","JGSK":"2021-04-01 15:14:59.86","CDBH":"10","XSFX":"由北向南","XSFXDM":"4","KKMC":"中天大道与中生大道交口"},{"KKBH":"610261004000","HPHM":"冀J058QB","JGSK":"2021-04-01 15:14:59.884","CDBH":"1","XSFX":"由东向西","XSFXDM":"1","KKMC":"中生大道与静湖西路（北侧）"},{"KKBH":"610391007","HPHM":"晋BRJ623","JGSK":"2021-04-01 15:14:59.886","CDBH":"6","XSFX":"由西向东","XSFXDM":"2","KKMC":"和韵路与和风路交口"},{"KKBH":"610391008","HPHM":"津E21055","JGSK":"2021-04-01 15:14:59.901","CDBH":"4","XSFX":"由西向东","XSFXDM":"2","KKMC":"和韵路与和旭路交口"},{"KKBH":"610256115","HPHM":"津AWC731","JGSK":"2021-04-01 15:14:59.97","CDBH":"4","XSFX":"由西向东","XSFXDM":"2","KKMC":"中天大道与中生大道交口"},{"KKBH":"610256115","HPHM":"津A39P77","JGSK":"2021-04-01 15:15:00.028","CDBH":"5","XSFX":"由西向东","XSFXDM":"2","KKMC":"中天大道与中生大道交口"},{"KKBH":"711","HPHM":"津C7B367","JGSK":"2021-04-01 15:15:00.04","CDBH":"5","XSFX":"由南向北","XSFXDM":"3","KKMC":"不礼让行人中新大道与和旭路交口"},{"KKBH":"610266117","HPHM":"津B29998","JGSK":"2021-04-01 15:15:00.066","CDBH":"8","XSFX":"由南向北","XSFXDM":"3","KKMC":"中生大道与和韵路交口"},{"KKBH":"610266117","HPHM":"辽B8DW85","JGSK":"2021-04-01 15:15:00.069","CDBH":"5","XSFX":"由西向东","XSFXDM":"2","KKMC":"中生大道与和韵路交口"},{"KKBH":"7208810040000","HPHM":"冀DA966Y","JGSK":"2021-04-01 15:15:00.081","CDBH":"2","XSFX":"由东向西","XSFXDM":"1","KKMC":"海旭道与永盛路交口正向"},{"KKBH":"7208110020000","HPHM":"津DJJ539","JGSK":"2021-04-01 15:15:00.099","CDBH":"1","XSFX":"由东向西","XSFXDM":"1","KKMC":"动漫南路与文一路交口正向"},{"KKBH":"610266117","HPHM":"津AWL222","JGSK":"2021-04-01 15:15:00.264","CDBH":"11","XSFX":"由北向南","XSFXDM":"4","KKMC":"中生大道与和韵路交口"},{"KKBH":"610401005","HPHM":"鲁AX9U05","JGSK":"2021-04-01 15:15:00.36","CDBH":"6","XSFX":"由西向东","XSFXDM":"2","KKMC":"和畅路与和顺路交口"},{"KKBH":"610256113","HPHM":"津C66M61","JGSK":"2021-04-01 15:15:00.39","CDBH":"5","XSFX":"由南向北","XSFXDM":"3","KKMC":"中天大道与和风路交口"},{"KKBH":"610266118","HPHM":"浙DA02P6","JGSK":"2021-04-01 15:15:00.423","CDBH":"12","XSFX":"由北向南","XSFXDM":"4","KKMC":"中生大道与和畅路交口"},{"KKBH":"7208610020000","HPHM":"津KDH178","JGSK":"2021-04-01 15:15:00.46","CDBH":"10","XSFX":"由北向南","XSFXDM":"4","KKMC":"海晨道与安正路交口正向"},{"KKBH":"728031003000","HPHM":"津ABL879","JGSK":"2021-04-01 15:15:00.464","CDBH":"3","XSFX":"由南向北","XSFXDM":"3","KKMC":"动漫中路与文二路交口"},{"KKBH":"7208810020000","HPHM":"豫GVQ418","JGSK":"2021-04-01 15:15:00.499","CDBH":"12","XSFX":"由北向南","XSFXDM":"4","KKMC":"海旭道与安正路交口正向"},{"KKBH":"720861002000","HPHM":"鲁A7F0B7","JGSK":"2021-04-01 15:15:00.688","CDBH":"10","XSFX":"由北向南","XSFXDM":"4","KKMC":"海晨道与安正路交口"},{"KKBH":"610256111","HPHM":"津KAC819","JGSK":"2021-04-01 15:15:00.711","CDBH":"4","XSFX":"由南向北","XSFXDM":"3","KKMC":"中天大道与和惠路交口"},{"KKBH":"610271009","HPHM":"豫N8V311","JGSK":"2021-04-01 15:15:00.739","CDBH":"7","XSFX":"由南向北","XSFXDM":"3","KKMC":"中新大道与泰七路交口"},{"KKBH":"610391006","HPHM":"晋FCM656","JGSK":"2021-04-01 15:15:00.766","CDBH":"8","XSFX":"由南向北","XSFXDM":"3","KKMC":"和韵路与和意路交口"},{"KKBH":"720881005000","HPHM":"津HZ1866","JGSK":"2021-04-01 15:15:00.808","CDBH":"2","XSFX":"由东向西","XSFXDM":"1","KKMC":"海旭道与明盛路交口"},{"KKBH":"610391006","HPHM":"晋KMY946","JGSK":"2021-04-01 15:15:00.87","CDBH":"1","XSFX":"由东向西","XSFXDM":"1","KKMC":"和韵路与和意路交口"},{"KKBH":"7205710010000","HPHM":"车牌","JGSK":"2021-04-01 15:15:00.918","CDBH":"2","XSFX":"由西向东","XSFXDM":"2","KKMC":"动漫东路与文一路交口正向"},{"KKBH":"720891004000","HPHM":"车牌","JGSK":"2021-04-01 15:15:00.92","CDBH":"8","XSFX":"由南向北","XSFXDM":"3","KKMC":"海博道与安平路交口"},{"KKBH":"610401005","HPHM":"津A6F779","JGSK":"2021-04-01 15:15:00.931","CDBH":"7","XSFX":"由南向北","XSFXDM":"3","KKMC":"和畅路与和顺路交口"},{"KKBH":"610391007","HPHM":"津C03B96","JGSK":"2021-04-01 15:15:01.007","CDBH":"5","XSFX":"由西向东","XSFXDM":"2","KKMC":"和韵路与和风路交口"},{"KKBH":"610256114","HPHM":"津RYN878","JGSK":"2021-04-01 15:15:01.042","CDBH":"4","XSFX":"由南向北","XSFXDM":"3","KKMC":"中天大道与和旭路交口"},{"KKBH":"610256116","HPHM":"京NU9D28","JGSK":"2021-04-01 15:15:01.121","CDBH":"7","XSFX":"由南向北","XSFXDM":"3","KKMC":"中天大道与和顺路交口"},{"KKBH":"610256111","HPHM":"津GSV108","JGSK":"2021-04-01 15:15:01.182","CDBH":"1","XSFX":"由西向东","XSFXDM":"2","KKMC":"中天大道与和惠路交口"},{"KKBH":"610271008","HPHM":"津JVF909","JGSK":"2021-04-01 15:15:01.392","CDBH":"2","XSFX":"由南向北","XSFXDM":"3","KKMC":"中新大道与航母主题公园支路交口"},{"KKBH":"7208710020000","HPHM":"豫K3Y188","JGSK":"2021-04-01 15:15:01.486","CDBH":"5","XSFX":"由南向北","XSFXDM":"3","KKMC":"安正路与芳菲路交口正向"},{"KKBH":"6102610030000","HPHM":"车牌","JGSK":"2021-04-01 15:15:01.564","CDBH":"2","XSFX":"由东向西","XSFXDM":"1","KKMC":"中生大道与静湖南路交口正向"},{"KKBH":"720891008000","HPHM":"津RGK400","JGSK":"2021-04-01 15:15:01.573","CDBH":"13","XSFX":"由北向南","XSFXDM":"4","KKMC":"海博道与荣盛路交口"},{"KKBH":"720871002000","HPHM":"津AS9772","JGSK":"2021-04-01 15:15:01.591","CDBH":"5","XSFX":"由南向北","XSFXDM":"3","KKMC":"安正路与芳菲路交口"},{"KKBH":"610256113","HPHM":"津C85698","JGSK":"2021-04-01 15:15:01.618","CDBH":"5","XSFX":"由南向北","XSFXDM":"3","KKMC":"中天大道与和风路交口"},{"KKBH":"711","HPHM":"津JQQ983","JGSK":"2021-04-01 15:15:01.631","CDBH":"2","XSFX":"由东向西","XSFXDM":"1","KKMC":"不礼让行人中新大道与和旭路交口"},{"KKBH":"7208610030000","HPHM":"津FXC588","JGSK":"2021-04-01 15:15:01.976","CDBH":"4","XSFX":"由西向东","XSFXDM":"2","KKMC":"海晨道与安明路交口正向"},{"KKBH":"610266118","HPHM":"冀C9U696","JGSK":"2021-04-01 15:15:02.033","CDBH":"8","XSFX":"由南向北","XSFXDM":"3","KKMC":"中生大道与和畅路交口"},{"KKBH":"7208910090000","HPHM":"津AU5595","JGSK":"2021-04-01 15:15:02.106","CDBH":"9","XSFX":"由北向南","XSFXDM":"4","KKMC":"海博道与弘通路交口正向"},{"KKBH":"610271009","HPHM":"豫N8V311","JGSK":"2021-04-01 15:15:02.119","CDBH":"7","XSFX":"由南向北","XSFXDM":"3","KKMC":"中新大道与泰七路交口"},{"KKBH":"7208810050000","HPHM":"鲁J2P187","JGSK":"2021-04-01 15:15:02.169","CDBH":"2","XSFX":"由东向西","XSFXDM":"1","KKMC":"海旭道与明盛路交口正向"},{"KKBH":"7208710020000","HPHM":"车牌","JGSK":"2021-04-01 15:15:02.401","CDBH":"3","XSFX":"由西向东","XSFXDM":"2","KKMC":"安正路与芳菲路交口正向"},{"KKBH":"610391007","HPHM":"车牌","JGSK":"2021-04-01 15:15:02.418","CDBH":"5","XSFX":"由西向东","XSFXDM":"2","KKMC":"和韵路与和风路交口"},{"KKBH":"7205710010000","HPHM":"车牌","JGSK":"2021-04-01 15:15:02.42","CDBH":"2","XSFX":"由西向东","XSFXDM":"2","KKMC":"动漫东路与文一路交口正向"},{"KKBH":"610276124","HPHM":"津B2G803","JGSK":"2021-04-01 15:15:02.492","CDBH":"10","XSFX":"由北向南","XSFXDM":"4","KKMC":"中新大道与中生大道交口"},{"KKBH":"610256115","HPHM":"津GSM568","JGSK":"2021-04-01 15:15:02.611","CDBH":"6","XSFX":"由西向东","XSFXDM":"2","KKMC":"中天大道与中生大道交口"},{"KKBH":"7208910050000","HPHM":"鲁NQ1X68","JGSK":"2021-04-01 15:15:02.703","CDBH":"7","XSFX":"由西向东","XSFXDM":"2","KKMC":"海博道与安明路交口正向"},{"KKBH":"7208610030000","HPHM":"冀E2889D","JGSK":"2021-04-01 15:15:02.727","CDBH":"7","XSFX":"由南向北","XSFXDM":"3","KKMC":"海晨道与安明路交口正向"},{"KKBH":"610391007","HPHM":"冀F5WQ27","JGSK":"2021-04-01 15:15:02.749","CDBH":"10","XSFX":"由北向南","XSFXDM":"4","KKMC":"和韵路与和风路交口"},{"KKBH":"610401005","HPHM":"津NJE806","JGSK":"2021-04-01 15:15:02.975","CDBH":"5","XSFX":"由西向东","XSFXDM":"2","KKMC":"和畅路与和顺路交口"},{"KKBH":"610391007","HPHM":"津CBL929","JGSK":"2021-04-01 15:15:02.989","CDBH":"12","XSFX":"由北向南","XSFXDM":"4","KKMC":"和韵路与和风路交口"},{"KKBH":"610256115","HPHM":"京NUZ577","JGSK":"2021-04-01 15:15:03.007","CDBH":"2","XSFX":"由东向西","XSFXDM":"1","KKMC":"中天大道与中生大道交口"},{"KKBH":"610256114","HPHM":"津A9R076","JGSK":"2021-04-01 15:15:03.01","CDBH":"8","XSFX":"由北向南","XSFXDM":"4","KKMC":"中天大道与和旭路交口"},{"KKBH":"711","HPHM":"津JP8605","JGSK":"2021-04-01 15:15:03.081","CDBH":"7","XSFX":"由北向南","XSFXDM":"4","KKMC":"不礼让行人中新大道与和旭路交口"},{"KKBH":"610401005","HPHM":"津A6F779","JGSK":"2021-04-01 15:15:03.137","CDBH":"7","XSFX":"由南向北","XSFXDM":"3","KKMC":"和畅路与和顺路交口"},{"KKBH":"7208710020000","HPHM":"车牌","JGSK":"2021-04-01 15:15:03.217","CDBH":"7","XSFX":"由南向北","XSFXDM":"3","KKMC":"安正路与芳菲路交口正向"},{"KKBH":"610266118","HPHM":"津HFC029","JGSK":"2021-04-01 15:15:03.256","CDBH":"10","XSFX":"由北向南","XSFXDM":"4","KKMC":"中生大道与和畅路交口"},{"KKBH":"7208810020000","HPHM":"津LU2062","JGSK":"2021-04-01 15:15:03.313","CDBH":"2","XSFX":"由东向西","XSFXDM":"1","KKMC":"海旭道与安正路交口正向"},{"KKBH":"720881002000","HPHM":"豫GVQ418","JGSK":"2021-04-01 15:15:03.341","CDBH":"12","XSFX":"由北向南","XSFXDM":"4","KKMC":"海旭道与安正路交口"},{"KKBH":"7205610020000","HPHM":"津DFS326","JGSK":"2021-04-01 15:15:03.392","CDBH":"1","XSFX":"由东向西","XSFXDM":"1","KKMC":"动漫北路与文三路交口正向"},{"KKBH":"6103261420000","HPHM":"津C78335","JGSK":"2021-04-01 15:15:03.401","CDBH":"1","XSFX":"由东向西","XSFXDM":"1","KKMC":"中成大道与泰七路交口正向"},{"KKBH":"610256115","HPHM":"晋KYF059","JGSK":"2021-04-01 15:15:03.458","CDBH":"10","XSFX":"由北向南","XSFXDM":"4","KKMC":"中天大道与中生大道交口"},{"KKBH":"610256116","HPHM":"津NT9971","JGSK":"2021-04-01 15:15:03.529","CDBH":"8","XSFX":"由南向北","XSFXDM":"3","KKMC":"中天大道与和顺路交口"},{"KKBH":"610271009","HPHM":"津C02132","JGSK":"2021-04-01 15:15:03.62","CDBH":"8","XSFX":"由南向北","XSFXDM":"3","KKMC":"中新大道与泰七路交口"},{"KKBH":"610271008","HPHM":"黑A5KL63","JGSK":"2021-04-01 15:15:03.628","CDBH":"1","XSFX":"由南向北","XSFXDM":"3","KKMC":"中新大道与航母主题公园支路交口"},{"KKBH":"7280310030000","HPHM":"冀FAR662","JGSK":"2021-04-01 15:15:03.639","CDBH":"3","XSFX":"由南向北","XSFXDM":"3","KKMC":"动漫中路与文二路交口正向"},{"KKBH":"610391006","HPHM":"津RCR572","JGSK":"2021-04-01 15:15:03.73","CDBH":"7","XSFX":"由南向北","XSFXDM":"3","KKMC":"和韵路与和意路交口"},{"KKBH":"610256112","HPHM":"津C6T571","JGSK":"2021-04-01 15:15:03.883","CDBH":"10","XSFX":"由北向南","XSFXDM":"4","KKMC":"中天大道与中津大道交口"},{"KKBH":"610256115","HPHM":"津A5W982","JGSK":"2021-04-01 15:15:03.909","CDBH":"3","XSFX":"由东向西","XSFXDM":"1","KKMC":"中天大道与中生大道交口"},{"KKBH":"610266117","HPHM":"津C75178","JGSK":"2021-04-01 15:15:03.92","CDBH":"5","XSFX":"由西向东","XSFXDM":"2","KKMC":"中生大道与和韵路交口"},{"KKBH":"610256112","HPHM":"津ADF9006","JGSK":"2021-04-01 15:15:04.236","CDBH":"4","XSFX":"由西向东","XSFXDM":"2","KKMC":"中天大道与中津大道交口"},{"KKBH":"610256111","HPHM":"津NYX021","JGSK":"2021-04-01 15:15:04.302","CDBH":"1","XSFX":"由西向东","XSFXDM":"2","KKMC":"中天大道与和惠路交口"},{"KKBH":"610391008","HPHM":"津E21055","JGSK":"2021-04-01 15:15:04.37","CDBH":"4","XSFX":"由西向东","XSFXDM":"2","KKMC":"和韵路与和旭路交口"},{"KKBH":"7208810020000","HPHM":"津AS9772","JGSK":"2021-04-01 15:15:04.438","CDBH":"9","XSFX":"由南向北","XSFXDM":"3","KKMC":"海旭道与安正路交口正向"},{"KKBH":"610391007","HPHM":"津GZV089","JGSK":"2021-04-01 15:15:04.669","CDBH":"10","XSFX":"由北向南","XSFXDM":"4","KKMC":"和韵路与和风路交口"},{"KKBH":"610326142000","HPHM":"车牌","JGSK":"2021-04-01 15:15:04.677","CDBH":"2","XSFX":"由东向西","XSFXDM":"1","KKMC":"中成大道与泰七路交口"},{"KKBH":"720881004000","HPHM":"冀DA966Y","JGSK":"2021-04-01 15:15:04.759","CDBH":"2","XSFX":"由东向西","XSFXDM":"1","KKMC":"海旭道与永盛路交口"},{"KKBH":"610266118","HPHM":"津HFC335","JGSK":"2021-04-01 15:15:04.925","CDBH":"10","XSFX":"由北向南","XSFXDM":"4","KKMC":"中生大道与和畅路交口"},{"KKBH":"720811002000","HPHM":"津DJJ539","JGSK":"2021-04-01 15:15:04.944","CDBH":"1","XSFX":"由东向西","XSFXDM":"1","KKMC":"动漫南路与文一路交口"},{"KKBH":"610391008","HPHM":"津NBY921","JGSK":"2021-04-01 15:15:05.027","CDBH":"4","XSFX":"由西向东","XSFXDM":"2","KKMC":"和韵路与和旭路交口"},{"KKBH":"6071310030000","HPHM":"冀CE8523","JGSK":"2021-04-01 15:15:05.099","CDBH":"3","XSFX":"由东向西","XSFXDM":"1","KKMC":"中央大道与海旭道交口正向"},{"KKBH":"720861003000","HPHM":"冀J388QN","JGSK":"2021-04-01 15:15:05.11","CDBH":"2","XSFX":"由东向西","XSFXDM":"1","KKMC":"海晨道与安明路交口"},{"KKBH":"610276126","HPHM":"津AF08033","JGSK":"2021-04-01 15:15:05.123","CDBH":"7","XSFX":"由北向南","XSFXDM":"4","KKMC":"中新大道与和意路交口"},{"KKBH":"7205410020000","HPHM":"鲁G270MZ","JGSK":"2021-04-01 15:15:05.138","CDBH":"3","XSFX":"由西向东","XSFXDM":"2","KKMC":"动漫环路西与动漫中路交口正向"},{"KKBH":"7205710040000","HPHM":"车牌","JGSK":"2021-04-01 15:15:05.155","CDBH":"4","XSFX":"由西向东","XSFXDM":"2","KKMC":"动漫东路与动漫中路交口正向"},{"KKBH":"7205710010000","HPHM":"闽G9838J","JGSK":"2021-04-01 15:15:05.208","CDBH":"1","XSFX":"由西向东","XSFXDM":"2","KKMC":"动漫东路与文一路交口正向"},{"KKBH":"610256115","HPHM":"津A39P77","JGSK":"2021-04-01 15:15:05.336","CDBH":"5","XSFX":"由西向东","XSFXDM":"2","KKMC":"中天大道与中生大道交口"},{"KKBH":"610276124","HPHM":"津DGK698","JGSK":"2021-04-01 15:15:05.475","CDBH":"11","XSFX":"由北向南","XSFXDM":"4","KKMC":"中新大道与中生大道交口"},{"KKBH":"610401005","HPHM":"津NJE806","JGSK":"2021-04-01 15:15:05.486","CDBH":"6","XSFX":"由西向东","XSFXDM":"2","KKMC":"和畅路与和顺路交口"},{"KKBH":"610266117","HPHM":"辽B8DW85","JGSK":"2021-04-01 15:15:05.615","CDBH":"6","XSFX":"由西向东","XSFXDM":"2","KKMC":"中生大道与和韵路交口"},{"KKBH":"7208910030000","HPHM":"车牌","JGSK":"2021-04-01 15:15:05.685","CDBH":"3","XSFX":"由东向西","XSFXDM":"1","KKMC":"海博道与安正路交口正向"},{"KKBH":"7208810050000","HPHM":"津QY6079","JGSK":"2021-04-01 15:15:05.701","CDBH":"2","XSFX":"由东向西","XSFXDM":"1","KKMC":"海旭道与明盛路交口正向"},{"KKBH":"610261003000","HPHM":"车牌","JGSK":"2021-04-01 15:15:05.785","CDBH":"11","XSFX":"由东向西","XSFXDM":"1","KKMC":"中生大道与静湖南路交口"},{"KKBH":"7280310030000","HPHM":"津KV5597","JGSK":"2021-04-01 15:15:05.855","CDBH":"3","XSFX":"由南向北","XSFXDM":"3","KKMC":"动漫中路与文二路交口正向"},{"KKBH":"720891005000","HPHM":"鲁NQ1X68","JGSK":"2021-04-01 15:15:05.873","CDBH":"7","XSFX":"由西向东","XSFXDM":"2","KKMC":"海博道与安明路交口"},{"KKBH":"610256115","HPHM":"津A3N699","JGSK":"2021-04-01 15:15:05.955","CDBH":"5","XSFX":"由西向东","XSFXDM":"2","KKMC":"中天大道与中生大道交口"},{"KKBH":"720561002000","HPHM":"津C71H21","JGSK":"2021-04-01 15:15:05.957","CDBH":"1","XSFX":"由东向西","XSFXDM":"1","KKMC":"动漫北路与文三路交口"},{"KKBH":"610271008","HPHM":"黑A5KL63","JGSK":"2021-04-01 15:15:06.112","CDBH":"1","XSFX":"由南向北","XSFXDM":"3","KKMC":"中新大道与航母主题公园支路交口"},{"KKBH":"610256115","HPHM":"冀B5R06C","JGSK":"2021-04-01 15:15:06.143","CDBH":"1","XSFX":"由东向西","XSFXDM":"1","KKMC":"中天大道与中生大道交口"},{"KKBH":"610286127","HPHM":"津KE6833","JGSK":"2021-04-01 15:15:06.182","CDBH":"4","XSFX":"由西向东","XSFXDM":"2","KKMC":"中津大道与和畅路交口"},{"KKBH":"610271009","HPHM":"津C02132","JGSK":"2021-04-01 15:15:06.439","CDBH":"8","XSFX":"由南向北","XSFXDM":"3","KKMC":"中新大道与泰七路交口"},{"KKBH":"7205610020000","HPHM":"冀D739SY","JGSK":"2021-04-01 15:15:06.441","CDBH":"1","XSFX":"由东向西","XSFXDM":"1","KKMC":"动漫北路与文三路交口正向"},{"KKBH":"720861002000","HPHM":"津KDH178","JGSK":"2021-04-01 15:15:06.533","CDBH":"10","XSFX":"由北向南","XSFXDM":"4","KKMC":"海晨道与安正路交口"},{"KKBH":"610276124","HPHM":"津HL9868","JGSK":"2021-04-01 15:15:06.677","CDBH":"3","XSFX":"由东向西","XSFXDM":"1","KKMC":"中新大道与中生大道交口"},{"KKBH":"610256114","HPHM":"车牌","JGSK":"2021-04-01 15:15:06.678","CDBH":"2","XSFX":"由西向东","XSFXDM":"2","KKMC":"中天大道与和旭路交口"},{"KKBH":"610401005","HPHM":"津GMF717","JGSK":"2021-04-01 15:15:06.707","CDBH":"4","XSFX":"由西向东","XSFXDM":"2","KKMC":"和畅路与和顺路交口"},{"KKBH":"7208610030000","HPHM":"冀B1V50L","JGSK":"2021-04-01 15:15:06.708","CDBH":"7","XSFX":"由南向北","XSFXDM":"3","KKMC":"海晨道与安明路交口正向"},{"KKBH":"610391007","HPHM":"津RJB569","JGSK":"2021-04-01 15:15:06.742","CDBH":"11","XSFX":"由北向南","XSFXDM":"4","KKMC":"和韵路与和风路交口"},{"KKBH":"610276125","HPHM":"津NHT987","JGSK":"2021-04-01 15:15:06.832","CDBH":"4","XSFX":"由南向北","XSFXDM":"3","KKMC":"中新大道与和顺路交口"},{"KKBH":"610256114","HPHM":"津AJC099","JGSK":"2021-04-01 15:15:06.834","CDBH":"8","XSFX":"由北向南","XSFXDM":"4","KKMC":"中天大道与和旭路交口"},{"KKBH":"610391007","HPHM":"津NNG938","JGSK":"2021-04-01 15:15:06.969","CDBH":"10","XSFX":"由北向南","XSFXDM":"4","KKMC":"和韵路与和风路交口"},{"KKBH":"7208810040000","HPHM":"豫SV3K11","JGSK":"2021-04-01 15:15:07.006","CDBH":"2","XSFX":"由东向西","XSFXDM":"1","KKMC":"海旭道与永盛路交口正向"},{"KKBH":"610256111","HPHM":"吉AV09V3","JGSK":"2021-04-01 15:15:07.093","CDBH":"8","XSFX":"由北向南","XSFXDM":"4","KKMC":"中天大道与和惠路交口"},{"KKBH":"610251002","HPHM":"津A2C328","JGSK":"2021-04-01 15:15:07.096","CDBH":"2","XSFX":"由东向西","XSFXDM":"1","KKMC":"中天大道与和睦路交口"},{"KKBH":"610276124","HPHM":"津AY1880","JGSK":"2021-04-01 15:15:07.108","CDBH":"8","XSFX":"由南向北","XSFXDM":"3","KKMC":"中新大道与中生大道交口"},{"KKBH":"6071310030000","HPHM":"冀A371X7","JGSK":"2021-04-01 15:15:07.211","CDBH":"2","XSFX":"由东向西","XSFXDM":"1","KKMC":"中央大道与海旭道交口正向"},{"KKBH":"610391008","HPHM":"京NJ0345","JGSK":"2021-04-01 15:15:07.364","CDBH":"5","XSFX":"由西向东","XSFXDM":"2","KKMC":"和韵路与和旭路交口"},{"KKBH":"728031003000","HPHM":"冀FAR662","JGSK":"2021-04-01 15:15:07.423","CDBH":"3","XSFX":"由南向北","XSFXDM":"3","KKMC":"动漫中路与文二路交口"},{"KKBH":"610256111","HPHM":"津MAL131","JGSK":"2021-04-01 15:15:07.431","CDBH":"5","XSFX":"由南向北","XSFXDM":"3","KKMC":"中天大道与和惠路交口"},{"KKBH":"610266118","HPHM":"冀C9U696","JGSK":"2021-04-01 15:15:07.445","CDBH":"9","XSFX":"由南向北","XSFXDM":"3","KKMC":"中生大道与和畅路交口"},{"KKBH":"7205410030000","HPHM":"津FGD656","JGSK":"2021-04-01 15:15:07.453","CDBH":"1","XSFX":"由东向西","XSFXDM":"1","KKMC":"动漫环路西与动漫西路交口正向"},{"KKBH":"610256114","HPHM":"津A9R076","JGSK":"2021-04-01 15:15:07.488","CDBH":"8","XSFX":"由北向南","XSFXDM":"4","KKMC":"中天大道与和旭路交口"},{"KKBH":"610266117","HPHM":"冀BW532V","JGSK":"2021-04-01 15:15:07.633","CDBH":"7","XSFX":"由南向北","XSFXDM":"3","KKMC":"中生大道与和韵路交口"},{"KKBH":"610256115","HPHM":"津GDD059","JGSK":"2021-04-01 15:15:07.676","CDBH":"3","XSFX":"由东向西","XSFXDM":"1","KKMC":"中天大道与中生大道交口"},{"KKBH":"610276126","HPHM":"津AF08033","JGSK":"2021-04-01 15:15:07.86","CDBH":"7","XSFX":"由北向南","XSFXDM":"4","KKMC":"中新大道与和意路交口"},{"KKBH":"610391008","HPHM":"车牌","JGSK":"2021-04-01 15:15:07.894","CDBH":"5","XSFX":"由西向东","XSFXDM":"2","KKMC":"和韵路与和旭路交口"},{"KKBH":"610271010","HPHM":"津NXG096","JGSK":"2021-04-01 15:15:08.056","CDBH":"7","XSFX":"由北向南","XSFXDM":"4","KKMC":"中新大道与华五路交口"},{"KKBH":"610256116","HPHM":"津DCG663","JGSK":"2021-04-01 15:15:08.105","CDBH":"8","XSFX":"由南向北","XSFXDM":"3","KKMC":"中天大道与和顺路交口"},{"KKBH":"610391008","HPHM":"津NBY921","JGSK":"2021-04-01 15:15:08.136","CDBH":"5","XSFX":"由西向东","XSFXDM":"2","KKMC":"和韵路与和旭路交口"},{"KKBH":"7209010020000","HPHM":"鲁A3S9G0","JGSK":"2021-04-01 15:15:08.169","CDBH":"8","XSFX":"由南向北","XSFXDM":"3","KKMC":"玉林道与安正路交口正向"},{"KKBH":"610251001","HPHM":"津C617A8","JGSK":"2021-04-01 15:15:08.177","CDBH":"7","XSFX":"由北向南","XSFXDM":"4","KKMC":"中天大道与和畅路交口"},{"KKBH":"610276125","HPHM":"津RPV460","JGSK":"2021-04-01 15:15:08.204","CDBH":"8","XSFX":"由北向南","XSFXDM":"4","KKMC":"中新大道与和顺路交口"},{"KKBH":"610266117","HPHM":"津AU5876","JGSK":"2021-04-01 15:15:08.234","CDBH":"5","XSFX":"由西向东","XSFXDM":"2","KKMC":"中生大道与和韵路交口"},{"KKBH":"610266118","HPHM":"津HFC029","JGSK":"2021-04-01 15:15:08.349","CDBH":"11","XSFX":"由北向南","XSFXDM":"4","KKMC":"中生大道与和畅路交口"},{"KKBH":"711","HPHM":"冀D3R911","JGSK":"2021-04-01 15:15:08.363","CDBH":"5","XSFX":"由南向北","XSFXDM":"3","KKMC":"不礼让行人中新大道与和旭路交口"},{"KKBH":"7280310030000","HPHM":"津AR9777","JGSK":"2021-04-01 15:15:08.39","CDBH":"4","XSFX":"由南向北","XSFXDM":"3","KKMC":"动漫中路与文二路交口正向"},{"KKBH":"7205410020000","HPHM":"津ABL879","JGSK":"2021-04-01 15:15:08.535","CDBH":"4","XSFX":"由西向东","XSFXDM":"2","KKMC":"动漫环路西与动漫中路交口正向"},{"KKBH":"610256115","HPHM":"津C9Z127","JGSK":"2021-04-01 15:15:08.936","CDBH":"8","XSFX":"由南向北","XSFXDM":"3","KKMC":"中天大道与中生大道交口"},{"KKBH":"610276125","HPHM":"津NHT987","JGSK":"2021-04-01 15:15:08.952","CDBH":"4","XSFX":"由南向北","XSFXDM":"3","KKMC":"中新大道与和顺路交口"},{"KKBH":"610256113","HPHM":"冀J7A2Q3","JGSK":"2021-04-01 15:15:08.955","CDBH":"5","XSFX":"由南向北","XSFXDM":"3","KKMC":"中天大道与和风路交口"},{"KKBH":"720881002000","HPHM":"津AS9772","JGSK":"2021-04-01 15:15:09.008","CDBH":"9","XSFX":"由南向北","XSFXDM":"3","KKMC":"海旭道与安正路交口"},{"KKBH":"7208210040000","HPHM":"车牌","JGSK":"2021-04-01 15:15:09.064","CDBH":"6","XSFX":"由北向南","XSFXDM":"4","KKMC":"动漫西路与动漫北路交口正向"},{"KKBH":"610256115","HPHM":"津NG1168","JGSK":"2021-04-01 15:15:09.1","CDBH":"3","XSFX":"由东向西","XSFXDM":"1","KKMC":"中天大道与中生大道交口"},{"KKBH":"720881002000","HPHM":"津LU2062","JGSK":"2021-04-01 15:15:09.12","CDBH":"2","XSFX":"由东向西","XSFXDM":"1","KKMC":"海旭道与安正路交口"},{"KKBH":"7205710040000","HPHM":"津JMM195","JGSK":"2021-04-01 15:15:09.181","CDBH":"3","XSFX":"由西向东","XSFXDM":"2","KKMC":"动漫东路与动漫中路交口正向"},{"KKBH":"610256115","HPHM":"京P19M21","JGSK":"2021-04-01 15:15:09.209","CDBH":"1","XSFX":"由东向西","XSFXDM":"1","KKMC":"中天大道与中生大道交口"},{"KKBH":"610276124","HPHM":"津B2G803","JGSK":"2021-04-01 15:15:09.212","CDBH":"10","XSFX":"由北向南","XSFXDM":"4","KKMC":"中新大道与中生大道交口"},{"KKBH":"720871002000","HPHM":"豫K3Y188","JGSK":"2021-04-01 15:15:09.279","CDBH":"5","XSFX":"由南向北","XSFXDM":"3","KKMC":"安正路与芳菲路交口"},{"KKBH":"610276124","HPHM":"津RWT721","JGSK":"2021-04-01 15:15:09.29","CDBH":"7","XSFX":"由南向北","XSFXDM":"3","KKMC":"中新大道与中生大道交口"},{"KKBH":"720861003000","HPHM":"蒙FFM835","JGSK":"2021-04-01 15:15:09.3","CDBH":"4","XSFX":"由西向东","XSFXDM":"2","KKMC":"海晨道与安明路交口"},{"KKBH":"610276126","HPHM":"鲁R2E12P","JGSK":"2021-04-01 15:15:09.357","CDBH":"7","XSFX":"由北向南","XSFXDM":"4","KKMC":"中新大道与和意路交口"},{"KKBH":"720891004000","HPHM":"车牌","JGSK":"2021-04-01 15:15:09.405","CDBH":"8","XSFX":"由南向北","XSFXDM":"3","KKMC":"海博道与安平路交口"},{"KKBH":"610391007","HPHM":"津NNG938","JGSK":"2021-04-01 15:15:09.474","CDBH":"10","XSFX":"由北向南","XSFXDM":"4","KKMC":"和韵路与和风路交口"},{"KKBH":"720861003000","HPHM":"津RTD590","JGSK":"2021-04-01 15:15:09.509","CDBH":"2","XSFX":"由东向西","XSFXDM":"1","KKMC":"海晨道与安明路交口"},{"KKBH":"610256115","HPHM":"津A3N699","JGSK":"2021-04-01 15:15:09.576","CDBH":"5","XSFX":"由西向东","XSFXDM":"2","KKMC":"中天大道与中生大道交口"},{"KKBH":"7208710020000","HPHM":"车牌","JGSK":"2021-04-01 15:15:09.74","CDBH":"7","XSFX":"由南向北","XSFXDM":"3","KKMC":"安正路与芳菲路交口正向"},{"KKBH":"728031003000","HPHM":"津KV5597","JGSK":"2021-04-01 15:15:09.748","CDBH":"3","XSFX":"由南向北","XSFXDM":"3","KKMC":"动漫中路与文二路交口"},{"KKBH":"720891003000","HPHM":"冀B3T9Z5","JGSK":"2021-04-01 15:15:09.801","CDBH":"7","XSFX":"由南向北","XSFXDM":"3","KKMC":"海博道与安正路交口"},{"KKBH":"610256112","HPHM":"津A25Y83","JGSK":"2021-04-01 15:15:09.814","CDBH":"5","XSFX":"由西向东","XSFXDM":"2","KKMC":"中天大道与中津大道交口"},{"KKBH":"720571004000","HPHM":"津GZL896","JGSK":"2021-04-01 15:15:09.822","CDBH":"1","XSFX":"由东向西","XSFXDM":"1","KKMC":"动漫东路与动漫中路交口"},{"KKBH":"610391007","HPHM":"津GGP333","JGSK":"2021-04-01 15:15:09.839","CDBH":"10","XSFX":"由北向南","XSFXDM":"4","KKMC":"和韵路与和风路交口"},{"KKBH":"610266118","HPHM":"津HFC335","JGSK":"2021-04-01 15:15:09.869","CDBH":"10","XSFX":"由北向南","XSFXDM":"4","KKMC":"中生大道与和畅路交口"},{"KKBH":"610391007","HPHM":"津RJB569","JGSK":"2021-04-01 15:15:09.876","CDBH":"12","XSFX":"由北向南","XSFXDM":"4","KKMC":"和韵路与和风路交口"},{"KKBH":"610391006","HPHM":"津FCU978","JGSK":"2021-04-01 15:15:09.959","CDBH":"4","XSFX":"由西向东","XSFXDM":"2","KKMC":"和韵路与和意路交口"},{"KKBH":"610256115","HPHM":"京NUZ577","JGSK":"2021-04-01 15:15:10.155","CDBH":"3","XSFX":"由东向西","XSFXDM":"1","KKMC":"中天大道与中生大道交口"},{"KKBH":"610276125","HPHM":"津RPV460","JGSK":"2021-04-01 15:15:10.171","CDBH":"8","XSFX":"由北向南","XSFXDM":"4","KKMC":"中新大道与和顺路交口"},{"KKBH":"610251002","HPHM":"津A2C328","JGSK":"2021-04-01 15:15:10.189","CDBH":"3","XSFX":"由东向西","XSFXDM":"1","KKMC":"中天大道与和睦路交口"},{"KKBH":"7209010020000","HPHM":"津B2W529","JGSK":"2021-04-01 15:15:10.308","CDBH":"7","XSFX":"由南向北","XSFXDM":"3","KKMC":"玉林道与安正路交口正向"},{"KKBH":"720561002000","HPHM":"津DFS326","JGSK":"2021-04-01 15:15:10.359","CDBH":"1","XSFX":"由东向西","XSFXDM":"1","KKMC":"动漫北路与文三路交口"},{"KKBH":"610276124","HPHM":"津DGK698","JGSK":"2021-04-01 15:15:10.412","CDBH":"11","XSFX":"由北向南","XSFXDM":"4","KKMC":"中新大道与中生大道交口"},{"KKBH":"610271010","HPHM":"津CB2333","JGSK":"2021-04-01 15:15:10.453","CDBH":"8","XSFX":"由北向南","XSFXDM":"4","KKMC":"中新大道与华五路交口"},{"KKBH":"720881004000","HPHM":"豫SV3K11","JGSK":"2021-04-01 15:15:10.52","CDBH":"2","XSFX":"由东向西","XSFXDM":"1","KKMC":"海旭道与永盛路交口"},{"KKBH":"7205410020000","HPHM":"津AU5956","JGSK":"2021-04-01 15:15:10.521","CDBH":"2","XSFX":"由东向西","XSFXDM":"1","KKMC":"动漫环路西与动漫中路交口正向"},{"KKBH":"610256115","HPHM":"津C28N17","JGSK":"2021-04-01 15:15:10.536","CDBH":"7","XSFX":"由南向北","XSFXDM":"3","KKMC":"中天大道与中生大道交口"},{"KKBH":"7208810020000","HPHM":"车牌","JGSK":"2021-04-01 15:15:10.743","CDBH":"10","XSFX":"由南向北","XSFXDM":"3","KKMC":"海旭道与安正路交口正向"},{"KKBH":"610286127","HPHM":"津KE6833","JGSK":"2021-04-01 15:15:10.782","CDBH":"5","XSFX":"由西向东","XSFXDM":"2","KKMC":"中津大道与和畅路交口"},{"KKBH":"610391008","HPHM":"京NJ0345","JGSK":"2021-04-01 15:15:10.855","CDBH":"6","XSFX":"由西向东","XSFXDM":"2","KKMC":"和韵路与和旭路交口"},{"KKBH":"720541003000","HPHM":"津FGD656","JGSK":"2021-04-01 15:15:10.879","CDBH":"1","XSFX":"由东向西","XSFXDM":"1","KKMC":"动漫环路西与动漫西路交口"},{"KKBH":"610261005000","HPHM":"沪C197MK","JGSK":"2021-04-01 15:15:10.948","CDBH":"2","XSFX":"由南向北","XSFXDM":"3","KKMC":"中生大道与静湖西路（南侧）"},{"KKBH":"720901002000","HPHM":"鲁A3S9G0","JGSK":"2021-04-01 15:15:10.959","CDBH":"8","XSFX":"由南向北","XSFXDM":"3","KKMC":"玉林道与安正路交口"},{"KKBH":"610271009","HPHM":"鲁MU390U","JGSK":"2021-04-01 15:15:10.967","CDBH":"7","XSFX":"由南向北","XSFXDM":"3","KKMC":"中新大道与泰七路交口"},{"KKBH":"7209010020000","HPHM":"豫EVA103","JGSK":"2021-04-01 15:15:10.998","CDBH":"8","XSFX":"由南向北","XSFXDM":"3","KKMC":"玉林道与安正路交口正向"},{"KKBH":"610271008","HPHM":"车牌","JGSK":"2021-04-01 15:15:11.007","CDBH":"1","XSFX":"由南向北","XSFXDM":"3","KKMC":"中新大道与航母主题公园支路交口"},{"KKBH":"610256116","HPHM":"津KE2777","JGSK":"2021-04-01 15:15:11.049","CDBH":"8","XSFX":"由南向北","XSFXDM":"3","KKMC":"中天大道与和顺路交口"},{"KKBH":"720571001000","HPHM":"津HHT136","JGSK":"2021-04-01 15:15:11.055","CDBH":"2","XSFX":"由西向东","XSFXDM":"2","KKMC":"动漫东路与文一路交口"},{"KKBH":"7208610020000","HPHM":"鲁NK371L","JGSK":"2021-04-01 15:15:11.518","CDBH":"5","XSFX":"由西向东","XSFXDM":"2","KKMC":"海晨道与安正路交口正向"},{"KKBH":"610256115","HPHM":"冀B5R06C","JGSK":"2021-04-01 15:15:11.676","CDBH":"2","XSFX":"由东向西","XSFXDM":"1","KKMC":"中天大道与中生大道交口"},{"KKBH":"7205710040000","HPHM":"鲁N6755V","JGSK":"2021-04-01 15:15:11.69","CDBH":"3","XSFX":"由西向东","XSFXDM":"2","KKMC":"动漫东路与动漫中路交口正向"},{"KKBH":"610401004","HPHM":"津C95W71","JGSK":"2021-04-01 15:15:11.696","CDBH":"1","XSFX":"由东向西","XSFXDM":"1","KKMC":"和畅路与和风路交口"},{"KKBH":"610271010","HPHM":"津NXG096","JGSK":"2021-04-01 15:15:11.712","CDBH":"7","XSFX":"由北向南","XSFXDM":"4","KKMC":"中新大道与华五路交口"},{"KKBH":"7209010030000","HPHM":"津C5J925","JGSK":"2021-04-01 15:15:11.732","CDBH":"1","XSFX":"由东向西","XSFXDM":"1","KKMC":"玉林道与安平路交口正向"},{"KKBH":"610391006","HPHM":"津NPG139","JGSK":"2021-04-01 15:15:11.763","CDBH":"7","XSFX":"由南向北","XSFXDM":"3","KKMC":"和韵路与和意路交口"},{"KKBH":"610266117","HPHM":"津A05068D","JGSK":"2021-04-01 15:15:11.935","CDBH":"4","XSFX":"由西向东","XSFXDM":"2","KKMC":"中生大道与和韵路交口"},{"KKBH":"610256115","HPHM":"津MZN279","JGSK":"2021-04-01 15:15:12.028","CDBH":"3","XSFX":"由东向西","XSFXDM":"1","KKMC":"中天大道与中生大道交口"},{"KKBH":"7280310020000","HPHM":"津H99400","JGSK":"2021-04-01 15:15:12.057","CDBH":"7","XSFX":"由北向南","XSFXDM":"4","KKMC":"动漫中路与文一路交口正向"},{"KKBH":"610391006","HPHM":"津HGL726","JGSK":"2021-04-01 15:15:12.067","CDBH":"5","XSFX":"由西向东","XSFXDM":"2","KKMC":"和韵路与和意路交口"},{"KKBH":"610271010","HPHM":"鄂KC8C83","JGSK":"2021-04-01 15:15:12.225","CDBH":"7","XSFX":"由北向南","XSFXDM":"4","KKMC":"中新大道与华五路交口"},{"KKBH":"6103261400000","HPHM":"津K28288","JGSK":"2021-04-01 15:15:12.244","CDBH":"6","XSFX":"由西向东","XSFXDM":"2","KKMC":"中成大道与中海大道交口正向"},{"KKBH":"610276126","HPHM":"鲁R2E12P","JGSK":"2021-04-01 15:15:12.26","CDBH":"7","XSFX":"由北向南","XSFXDM":"4","KKMC":"中新大道与和意路交口"},{"KKBH":"7208910060000","HPHM":"京Q6NZ71","JGSK":"2021-04-01 15:15:12.284","CDBH":"12","XSFX":"由北向南","XSFXDM":"4","KKMC":"海博道与永盛路交口正向"},{"KKBH":"610256112","HPHM":"津A6760警","JGSK":"2021-04-01 15:15:12.3","CDBH":"8","XSFX":"由南向北","XSFXDM":"3","KKMC":"中天大道与中津大道交口"},{"KKBH":"610276124","HPHM":"冀F91C72","JGSK":"2021-04-01 15:15:12.318","CDBH":"7","XSFX":"由南向北","XSFXDM":"3","KKMC":"中新大道与中生大道交口"},{"KKBH":"610256114","HPHM":"鲁A6G70P","JGSK":"2021-04-01 15:15:12.423","CDBH":"2","XSFX":"由西向东","XSFXDM":"2","KKMC":"中天大道与和旭路交口"},{"KKBH":"720541002000","HPHM":"鲁G270MZ","JGSK":"2021-04-01 15:15:12.474","CDBH":"4","XSFX":"由西向东","XSFXDM":"2","KKMC":"动漫环路西与动漫中路交口"},{"KKBH":"7208610030000","HPHM":"冀B1230Y","JGSK":"2021-04-01 15:15:12.575","CDBH":"2","XSFX":"由东向西","XSFXDM":"1","KKMC":"海晨道与安明路交口正向"},{"KKBH":"610401005","HPHM":"津GMF717","JGSK":"2021-04-01 15:15:12.611","CDBH":"5","XSFX":"由西向东","XSFXDM":"2","KKMC":"和畅路与和顺路交口"},{"KKBH":"720561002000","HPHM":"冀D739SY","JGSK":"2021-04-01 15:15:12.76","CDBH":"1","XSFX":"由东向西","XSFXDM":"1","KKMC":"动漫北路与文三路交口"},{"KKBH":"720891003000","HPHM":"津FDJ890","JGSK":"2021-04-01 15:15:12.764","CDBH":"8","XSFX":"由南向北","XSFXDM":"3","KKMC":"海博道与安正路交口"},{"KKBH":"728031003000","HPHM":"津AR9777","JGSK":"2021-04-01 15:15:12.791","CDBH":"4","XSFX":"由南向北","XSFXDM":"3","KKMC":"动漫中路与文二路交口"},{"KKBH":"610276126","HPHM":"津C750G7","JGSK":"2021-04-01 15:15:12.809","CDBH":"8","XSFX":"由北向南","XSFXDM":"4","KKMC":"中新大道与和意路交口"},{"KKBH":"610276126","HPHM":"津A02886F","JGSK":"2021-04-01 15:15:12.883","CDBH":"5","XSFX":"由南向北","XSFXDM":"3","KKMC":"中新大道与和意路交口"},{"KKBH":"720861003000","HPHM":"鲁Q9CX73","JGSK":"2021-04-01 15:15:12.903","CDBH":"4","XSFX":"由西向东","XSFXDM":"2","KKMC":"海晨道与安明路交口"},{"KKBH":"610276124","HPHM":"津AY7751","JGSK":"2021-04-01 15:15:12.938","CDBH":"2","XSFX":"由东向西","XSFXDM":"1","KKMC":"中新大道与中生大道交口"},{"KKBH":"610276125","HPHM":"冀AH5T76","JGSK":"2021-04-01 15:15:12.954","CDBH":"1","XSFX":"由东向西","XSFXDM":"1","KKMC":"中新大道与和顺路交口"},{"KKBH":"6071310030000","HPHM":"车牌","JGSK":"2021-04-01 15:15:12.982","CDBH":"3","XSFX":"由东向西","XSFXDM":"1","KKMC":"中央大道与海旭道交口正向"},{"KKBH":"610256116","HPHM":"京Q6RH80","JGSK":"2021-04-01 15:15:12.984","CDBH":"12","XSFX":"由北向南","XSFXDM":"4","KKMC":"中天大道与和顺路交口"},{"KKBH":"7208910030000","HPHM":"车牌","JGSK":"2021-04-01 15:15:13.069","CDBH":"2","XSFX":"由东向西","XSFXDM":"1","KKMC":"海博道与安正路交口正向"},{"KKBH":"7208610030000","HPHM":"粤B202985","JGSK":"2021-04-01 15:15:13.092","CDBH":"6","XSFX":"由西向东","XSFXDM":"2","KKMC":"海晨道与安明路交口正向"},{"KKBH":"610256116","HPHM":"京NU9D28","JGSK":"2021-04-01 15:15:13.109","CDBH":"8","XSFX":"由南向北","XSFXDM":"3","KKMC":"中天大道与和顺路交口"},{"KKBH":"610276125","HPHM":"鲁NUG590","JGSK":"2021-04-01 15:15:13.141","CDBH":"5","XSFX":"由南向北","XSFXDM":"3","KKMC":"中新大道与和顺路交口"},{"KKBH":"610271009","HPHM":"辽G6P200","JGSK":"2021-04-01 15:15:13.165","CDBH":"10","XSFX":"由北向南","XSFXDM":"4","KKMC":"中新大道与泰七路交口"},{"KKBH":"610256116","HPHM":"津A6U633","JGSK":"2021-04-01 15:15:13.349","CDBH":"9","XSFX":"由南向北","XSFXDM":"3","KKMC":"中天大道与和顺路交口"},{"KKBH":"610256111","HPHM":"车牌","JGSK":"2021-04-01 15:15:13.44","CDBH":"7","XSFX":"由北向南","XSFXDM":"4","KKMC":"中天大道与和惠路交口"},{"KKBH":"610256115","HPHM":"苏F119DR","JGSK":"2021-04-01 15:15:13.46","CDBH":"1","XSFX":"由东向西","XSFXDM":"1","KKMC":"中天大道与中生大道交口"},{"KKBH":"610271008","HPHM":"冀B2G591","JGSK":"2021-04-01 15:15:13.639","CDBH":"1","XSFX":"由南向北","XSFXDM":"3","KKMC":"中新大道与航母主题公园支路交口"},{"KKBH":"610256114","HPHM":"津AJC099","JGSK":"2021-04-01 15:15:13.733","CDBH":"8","XSFX":"由北向南","XSFXDM":"4","KKMC":"中天大道与和旭路交口"},{"KKBH":"720861002000","HPHM":"鲁NK371L","JGSK":"2021-04-01 15:15:13.767","CDBH":"5","XSFX":"由西向东","XSFXDM":"2","KKMC":"海晨道与安正路交口"},{"KKBH":"610256113","HPHM":"车牌","JGSK":"2021-04-01 15:15:13.835","CDBH":"5","XSFX":"由南向北","XSFXDM":"3","KKMC":"中天大道与和风路交口"},{"KKBH":"610256115","HPHM":"京P19M21","JGSK":"2021-04-01 15:15:13.915","CDBH":"2","XSFX":"由东向西","XSFXDM":"1","KKMC":"中天大道与中生大道交口"},{"KKBH":"610256112","HPHM":"京MBT232","JGSK":"2021-04-01 15:15:14.402","CDBH":"7","XSFX":"由南向北","XSFXDM":"3","KKMC":"中天大道与中津大道交口"},{"KKBH":"7208810020000","HPHM":"鲁NU85T1","JGSK":"2021-04-01 15:15:14.423","CDBH":"3","XSFX":"由东向西","XSFXDM":"1","KKMC":"海旭道与安正路交口正向"},{"KKBH":"7205710040000","HPHM":"津HB3413","JGSK":"2021-04-01 15:15:14.488","CDBH":"1","XSFX":"由东向西","XSFXDM":"1","KKMC":"动漫东路与动漫中路交口正向"},{"KKBH":"610391007","HPHM":"津A09826D","JGSK":"2021-04-01 15:15:14.496","CDBH":"10","XSFX":"由北向南","XSFXDM":"4","KKMC":"和韵路与和风路交口"},{"KKBH":"610266117","HPHM":"津NXD319","JGSK":"2021-04-01 15:15:14.524","CDBH":"8","XSFX":"由南向北","XSFXDM":"3","KKMC":"中生大道与和韵路交口"},{"KKBH":"610256115","HPHM":"津A09881D","JGSK":"2021-04-01 15:15:14.542","CDBH":"6","XSFX":"由西向东","XSFXDM":"2","KKMC":"中天大道与中生大道交口"},{"KKBH":"610391007","HPHM":"津GGP333","JGSK":"2021-04-01 15:15:14.594","CDBH":"11","XSFX":"由北向南","XSFXDM":"4","KKMC":"和韵路与和风路交口"},{"KKBH":"7208610030000","HPHM":"车牌","JGSK":"2021-04-01 15:15:14.695","CDBH":"11","XSFX":"由北向南","XSFXDM":"4","KKMC":"海晨道与安明路交口正向"},{"KKBH":"610276125","HPHM":"津A9H552","JGSK":"2021-04-01 15:15:14.729","CDBH":"5","XSFX":"由南向北","XSFXDM":"3","KKMC":"中新大道与和顺路交口"},{"KKBH":"610271010","HPHM":"冀B97F73","JGSK":"2021-04-01 15:15:14.777","CDBH":"5","XSFX":"由南向北","XSFXDM":"3","KKMC":"中新大道与华五路交口"},{"KKBH":"610276126","HPHM":"鲁A0K9E6","JGSK":"2021-04-01 15:15:14.797","CDBH":"8","XSFX":"由北向南","XSFXDM":"4","KKMC":"中新大道与和意路交口"},{"KKBH":"720901002000","HPHM":"豫EVA103","JGSK":"2021-04-01 15:15:14.8","CDBH":"8","XSFX":"由南向北","XSFXDM":"3","KKMC":"玉林道与安正路交口"},{"KKBH":"7208610030000","HPHM":"车牌","JGSK":"2021-04-01 15:15:14.873","CDBH":"6","XSFX":"由西向东","XSFXDM":"2","KKMC":"海晨道与安明路交口正向"},{"KKBH":"610256115","HPHM":"津ATN639","JGSK":"2021-04-01 15:15:15.079","CDBH":"3","XSFX":"由东向西","XSFXDM":"1","KKMC":"中天大道与中生大道交口"},{"KKBH":"7208610020000","HPHM":"津GGY096","JGSK":"2021-04-01 15:15:15.142","CDBH":"4","XSFX":"由西向东","XSFXDM":"2","KKMC":"海晨道与安正路交口正向"},{"KKBH":"610271010","HPHM":"车牌","JGSK":"2021-04-01 15:15:15.231","CDBH":"8","XSFX":"由北向南","XSFXDM":"4","KKMC":"中新大道与华五路交口"},{"KKBH":"7208810020000","HPHM":"津A2J158","JGSK":"2021-04-01 15:15:15.239","CDBH":"5","XSFX":"由西向东","XSFXDM":"2","KKMC":"海旭道与安正路交口正向"},{"KKBH":"7208810060000","HPHM":"车牌","JGSK":"2021-04-01 15:15:15.397","CDBH":"5","XSFX":"由南向北","XSFXDM":"3","KKMC":"海旭道与庄盛路交口正向"},{"KKBH":"7209010020000","HPHM":"冀B0PW48","JGSK":"2021-04-01 15:15:15.503","CDBH":"7","XSFX":"由南向北","XSFXDM":"3","KKMC":"玉林道与安正路交口正向"},{"KKBH":"610276126","HPHM":"津C750G7","JGSK":"2021-04-01 15:15:15.539","CDBH":"8","XSFX":"由北向南","XSFXDM":"4","KKMC":"中新大道与和意路交口"},{"KKBH":"610276124","HPHM":"蒙A325SV","JGSK":"2021-04-01 15:15:15.544","CDBH":"2","XSFX":"由东向西","XSFXDM":"1","KKMC":"中新大道与中生大道交口"},{"KKBH":"720571001000","HPHM":"闽G9838J","JGSK":"2021-04-01 15:15:15.639","CDBH":"1","XSFX":"由西向东","XSFXDM":"2","KKMC":"动漫东路与文一路交口"},{"KKBH":"610286127","HPHM":"津FCQ633","JGSK":"2021-04-01 15:15:15.783","CDBH":"5","XSFX":"由西向东","XSFXDM":"2","KKMC":"中津大道与和畅路交口"},{"KKBH":"610276125","HPHM":"鲁NUG590","JGSK":"2021-04-01 15:15:15.838","CDBH":"5","XSFX":"由南向北","XSFXDM":"3","KKMC":"中新大道与和顺路交口"},{"KKBH":"7208710020000","HPHM":"车牌","JGSK":"2021-04-01 15:15:15.904","CDBH":"7","XSFX":"由南向北","XSFXDM":"3","KKMC":"安正路与芳菲路交口正向"},{"KKBH":"610256114","HPHM":"津KAD758","JGSK":"2021-04-01 15:15:15.932","CDBH":"7","XSFX":"由北向南","XSFXDM":"4","KKMC":"中天大道与和旭路交口"},{"KKBH":"610266117","HPHM":"津ADC5609","JGSK":"2021-04-01 15:15:15.95","CDBH":"3","XSFX":"由东向西","XSFXDM":"1","KKMC":"中生大道与和韵路交口"},{"KKBH":"7208810020000","HPHM":"津C785V5","JGSK":"2021-04-01 15:15:16.047","CDBH":"2","XSFX":"由东向西","XSFXDM":"1","KKMC":"海旭道与安正路交口正向"},{"KKBH":"720891006000","HPHM":"京Q6NZ71","JGSK":"2021-04-01 15:15:16.15","CDBH":"12","XSFX":"由北向南","XSFXDM":"4","KKMC":"海博道与永盛路交口"},{"KKBH":"6102610030000","HPHM":"蒙DC389H","JGSK":"2021-04-01 15:15:16.221","CDBH":"7","XSFX":"由北向南","XSFXDM":"4","KKMC":"中生大道与静湖南路交口正向"},{"KKBH":"7208810020000","HPHM":"津RDH208","JGSK":"2021-04-01 15:15:16.246","CDBH":"1","XSFX":"由东向西","XSFXDM":"1","KKMC":"海旭道与安正路交口正向"},{"KKBH":"610271010","HPHM":"津C980P7","JGSK":"2021-04-01 15:15:16.253","CDBH":"8","XSFX":"由北向南","XSFXDM":"4","KKMC":"中新大道与华五路交口"},{"KKBH":"610271010","HPHM":"津CAX011","JGSK":"2021-04-01 15:15:16.332","CDBH":"7","XSFX":"由北向南","XSFXDM":"4","KKMC":"中新大道与华五路交口"},{"KKBH":"7280310060000","HPHM":"冀B8E13X","JGSK":"2021-04-01 15:15:16.393","CDBH":"6","XSFX":"由南向北","XSFXDM":"3","KKMC":"动漫中路与文三路交口正向"},{"KKBH":"610276126","HPHM":"冀B9LA29","JGSK":"2021-04-01 15:15:16.472","CDBH":"8","XSFX":"由北向南","XSFXDM":"4","KKMC":"中新大道与和意路交口"},{"KKBH":"610256115","HPHM":"苏F119DR","JGSK":"2021-04-01 15:15:16.476","CDBH":"1","XSFX":"由东向西","XSFXDM":"1","KKMC":"中天大道与中生大道交口"},{"KKBH":"610251001","HPHM":"津C617A8","JGSK":"2021-04-01 15:15:16.625","CDBH":"7","XSFX":"由北向南","XSFXDM":"4","KKMC":"中天大道与和畅路交口"},{"KKBH":"720861003000","HPHM":"津LX9589","JGSK":"2021-04-01 15:15:16.663","CDBH":"4","XSFX":"由西向东","XSFXDM":"2","KKMC":"海晨道与安明路交口"},{"KKBH":"610276124","HPHM":"津NCY851","JGSK":"2021-04-01 15:15:16.693","CDBH":"1","XSFX":"由东向西","XSFXDM":"1","KKMC":"中新大道与中生大道交口"},{"KKBH":"610391008","HPHM":"黑J9D013","JGSK":"2021-04-01 15:15:16.724","CDBH":"5","XSFX":"由西向东","XSFXDM":"2","KKMC":"和韵路与和旭路交口"},{"KKBH":"7208910080000","HPHM":"津JB3259","JGSK":"2021-04-01 15:15:16.75","CDBH":"13","XSFX":"由北向南","XSFXDM":"4","KKMC":"海博道与荣盛路交口正向"},{"KKBH":"610271010","HPHM":"鄂KC8C83","JGSK":"2021-04-01 15:15:16.751","CDBH":"7","XSFX":"由北向南","XSFXDM":"4","KKMC":"中新大道与华五路交口"},{"KKBH":"610271009","HPHM":"鲁MU390U","JGSK":"2021-04-01 15:15:16.924","CDBH":"7","XSFX":"由南向北","XSFXDM":"3","KKMC":"中新大道与泰七路交口"},{"KKBH":"7208210030000","HPHM":"津FGD656","JGSK":"2021-04-01 15:15:17.066","CDBH":"1","XSFX":"由东向西","XSFXDM":"1","KKMC":"动漫西路与动漫南路交口正向"},{"KKBH":"610276124","HPHM":"津RWT721","JGSK":"2021-04-01 15:15:17.097","CDBH":"7","XSFX":"由南向北","XSFXDM":"3","KKMC":"中新大道与中生大道交口"},{"KKBH":"610256112","HPHM":"津HE2519","JGSK":"2021-04-01 15:15:17.097","CDBH":"8","XSFX":"由南向北","XSFXDM":"3","KKMC":"中天大道与中津大道交口"},{"KKBH":"7205410020000","HPHM":"冀FAR662","JGSK":"2021-04-01 15:15:17.131","CDBH":"3","XSFX":"由西向东","XSFXDM":"2","KKMC":"动漫环路西与动漫中路交口正向"},{"KKBH":"610256116","HPHM":"津HU6082","JGSK":"2021-04-01 15:15:17.143","CDBH":"8","XSFX":"由南向北","XSFXDM":"3","KKMC":"中天大道与和顺路交口"},{"KKBH":"610276126","HPHM":"车牌","JGSK":"2021-04-01 15:15:17.247","CDBH":"5","XSFX":"由南向北","XSFXDM":"3","KKMC":"中新大道与和意路交口"},{"KKBH":"610256116","HPHM":"津NET995","JGSK":"2021-04-01 15:15:17.428","CDBH":"9","XSFX":"由南向北","XSFXDM":"3","KKMC":"中天大道与和顺路交口"},{"KKBH":"720571004000","HPHM":"津JMM195","JGSK":"2021-04-01 15:15:17.435","CDBH":"3","XSFX":"由西向东","XSFXDM":"2","KKMC":"动漫东路与动漫中路交口"},{"KKBH":"720901003000","HPHM":"津C5J925","JGSK":"2021-04-01 15:15:17.497","CDBH":"1","XSFX":"由东向西","XSFXDM":"1","KKMC":"玉林道与安平路交口"},{"KKBH":"610276126","HPHM":"鲁A0K9E6","JGSK":"2021-04-01 15:15:17.545","CDBH":"8","XSFX":"由北向南","XSFXDM":"4","KKMC":"中新大道与和意路交口"},{"KKBH":"610276125","HPHM":"津A9H552","JGSK":"2021-04-01 15:15:17.598","CDBH":"5","XSFX":"由南向北","XSFXDM":"3","KKMC":"中新大道与和顺路交口"},{"KKBH":"720861003000","HPHM":"冀B1230Y","JGSK":"2021-04-01 15:15:17.756","CDBH":"2","XSFX":"由东向西","XSFXDM":"1","KKMC":"海晨道与安明路交口"},{"KKBH":"720891004000","HPHM":"车牌","JGSK":"2021-04-01 15:15:17.824","CDBH":"8","XSFX":"由南向北","XSFXDM":"3","KKMC":"海博道与安平路交口"},{"KKBH":"610266117","HPHM":"辽HMB369","JGSK":"2021-04-01 15:15:17.872","CDBH":"2","XSFX":"由东向西","XSFXDM":"1","KKMC":"中生大道与和韵路交口"},{"KKBH":"610401004","HPHM":"冀B237K3","JGSK":"2021-04-01 15:15:17.928","CDBH":"1","XSFX":"由东向西","XSFXDM":"1","KKMC":"和畅路与和风路交口"},{"KKBH":"7208810040000","HPHM":"津HS9755","JGSK":"2021-04-01 15:15:17.991","CDBH":"4","XSFX":"由西向东","XSFXDM":"2","KKMC":"海旭道与永盛路交口正向"},{"KKBH":"610256116","HPHM":"津DCG663","JGSK":"2021-04-01 15:15:18.068","CDBH":"8","XSFX":"由南向北","XSFXDM":"3","KKMC":"中天大道与和顺路交口"},{"KKBH":"610256113","HPHM":"津C851P7","JGSK":"2021-04-01 15:15:18.147","CDBH":"1","XSFX":"由西向东","XSFXDM":"2","KKMC":"中天大道与和风路交口"},{"KKBH":"720811002000","HPHM":"津ME4216","JGSK":"2021-04-01 15:15:18.207","CDBH":"4","XSFX":"由南向北","XSFXDM":"3","KKMC":"动漫南路与文一路交口"},{"KKBH":"610271009","HPHM":"辽G6P200","JGSK":"2021-04-01 15:15:18.223","CDBH":"10","XSFX":"由北向南","XSFXDM":"4","KKMC":"中新大道与泰七路交口"},{"KKBH":"610391006","HPHM":"津JLD206","JGSK":"2021-04-01 15:15:18.492","CDBH":"4","XSFX":"由西向东","XSFXDM":"2","KKMC":"和韵路与和意路交口"},{"KKBH":"728031002000","HPHM":"津H99400","JGSK":"2021-04-01 15:15:18.52","CDBH":"7","XSFX":"由北向南","XSFXDM":"4","KKMC":"动漫中路与文一路交口"},{"KKBH":"610391006","HPHM":"津NPG139","JGSK":"2021-04-01 15:15:18.657","CDBH":"7","XSFX":"由南向北","XSFXDM":"3","KKMC":"和韵路与和意路交口"},{"KKBH":"610276126","HPHM":"津A02886F","JGSK":"2021-04-01 15:15:18.687","CDBH":"5","XSFX":"由南向北","XSFXDM":"3","KKMC":"中新大道与和意路交口"},{"KKBH":"7208810050000","HPHM":"津C3M825","JGSK":"2021-04-01 15:15:18.729","CDBH":"1","XSFX":"由东向西","XSFXDM":"1","KKMC":"海旭道与明盛路交口正向"},{"KKBH":"610266118","HPHM":"川Y61S50","JGSK":"2021-04-01 15:15:18.922","CDBH":"5","XSFX":"由西向东","XSFXDM":"2","KKMC":"中生大道与和畅路交口"},{"KKBH":"610256112","HPHM":"京MBT232","JGSK":"2021-04-01 15:15:18.941","CDBH":"7","XSFX":"由南向北","XSFXDM":"3","KKMC":"中天大道与中津大道交口"},{"KKBH":"7208810040000","HPHM":"冀R5X9J7","JGSK":"2021-04-01 15:15:18.942","CDBH":"5","XSFX":"由西向东","XSFXDM":"2","KKMC":"海旭道与永盛路交口正向"},{"KKBH":"610271009","HPHM":"津H86158","JGSK":"2021-04-01 15:15:18.945","CDBH":"5","XSFX":"由西向东","XSFXDM":"2","KKMC":"中新大道与泰七路交口"},{"KKBH":"720571002000","HPHM":"鲁G382VR","JGSK":"2021-04-01 15:15:18.958","CDBH":"6","XSFX":"由北向南","XSFXDM":"4","KKMC":"动漫东路与文二路交口"},{"KKBH":"610271010","HPHM":"津MLY897","JGSK":"2021-04-01 15:15:19.023","CDBH":"5","XSFX":"由南向北","XSFXDM":"3","KKMC":"中新大道与华五路交口"},{"KKBH":"720891003000","HPHM":"车牌","JGSK":"2021-04-01 15:15:19.035","CDBH":"1","XSFX":"由东向西","XSFXDM":"1","KKMC":"海博道与安正路交口"},{"KKBH":"610276126","HPHM":"冀B9LA29","JGSK":"2021-04-01 15:15:19.146","CDBH":"8","XSFX":"由北向南","XSFXDM":"4","KKMC":"中新大道与和意路交口"},{"KKBH":"610271010","HPHM":"津C980P7","JGSK":"2021-04-01 15:15:19.151","CDBH":"8","XSFX":"由北向南","XSFXDM":"4","KKMC":"中新大道与华五路交口"},{"KKBH":"720861003000","HPHM":"津NLQ088","JGSK":"2021-04-01 15:15:19.227","CDBH":"4","XSFX":"由西向东","XSFXDM":"2","KKMC":"海晨道与安明路交口"},{"KKBH":"6071310030000","HPHM":"津CP2082","JGSK":"2021-04-01 15:15:19.297","CDBH":"1","XSFX":"由东向西","XSFXDM":"1","KKMC":"中央大道与海旭道交口正向"},{"KKBH":"610271010","HPHM":"津C02130","JGSK":"2021-04-01 15:15:19.446","CDBH":"8","XSFX":"由北向南","XSFXDM":"4","KKMC":"中新大道与华五路交口"},{"KKBH":"720901002000","HPHM":"津B2W529","JGSK":"2021-04-01 15:15:19.523","CDBH":"7","XSFX":"由南向北","XSFXDM":"3","KKMC":"玉林道与安正路交口"},{"KKBH":"610256115","HPHM":"津G74588","JGSK":"2021-04-01 15:15:19.537","CDBH":"3","XSFX":"由东向西","XSFXDM":"1","KKMC":"中天大道与中生大道交口"},{"KKBH":"610271010","HPHM":"津C27K11","JGSK":"2021-04-01 15:15:19.543","CDBH":"7","XSFX":"由北向南","XSFXDM":"4","KKMC":"中新大道与华五路交口"},{"KKBH":"610276124","HPHM":"蒙A325SV","JGSK":"2021-04-01 15:15:19.584","CDBH":"3","XSFX":"由东向西","XSFXDM":"1","KKMC":"中新大道与中生大道交口"},{"KKBH":"610401005","HPHM":"津C9G649","JGSK":"2021-04-01 15:15:19.683","CDBH":"10","XSFX":"由北向南","XSFXDM":"4","KKMC":"和畅路与和顺路交口"},{"KKBH":"610276124","HPHM":"津A5V887","JGSK":"2021-04-01 15:15:19.722","CDBH":"1","XSFX":"由东向西","XSFXDM":"1","KKMC":"中新大道与中生大道交口"},{"KKBH":"610256112","HPHM":"津C7X081","JGSK":"2021-04-01 15:15:19.832","CDBH":"7","XSFX":"由南向北","XSFXDM":"3","KKMC":"中天大道与中津大道交口"},{"KKBH":"610256114","HPHM":"津RVE805","JGSK":"2021-04-01 15:15:19.849","CDBH":"9","XSFX":"由北向南","XSFXDM":"4","KKMC":"中天大道与和旭路交口"},{"KKBH":"610286127","HPHM":"津FCQ633","JGSK":"2021-04-01 15:15:19.907","CDBH":"5","XSFX":"由西向东","XSFXDM":"2","KKMC":"中津大道与和畅路交口"},{"KKBH":"610256116","HPHM":"津KE2777","JGSK":"2021-04-01 15:15:20.074","CDBH":"8","XSFX":"由南向北","XSFXDM":"3","KKMC":"中天大道与和顺路交口"},{"KKBH":"720881002000","HPHM":"津LU7530","JGSK":"2021-04-01 15:15:20.088","CDBH":"3","XSFX":"由东向西","XSFXDM":"1","KKMC":"海旭道与安正路交口"},{"KKBH":"7205410020000","HPHM":"津AR9777","JGSK":"2021-04-01 15:15:20.141","CDBH":"4","XSFX":"由西向东","XSFXDM":"2","KKMC":"动漫环路西与动漫中路交口正向"},{"KKBH":"610271010","HPHM":"津CAX011","JGSK":"2021-04-01 15:15:20.357","CDBH":"7","XSFX":"由北向南","XSFXDM":"4","KKMC":"中新大道与华五路交口"},{"KKBH":"610261003000","HPHM":"津AY1785","JGSK":"2021-04-01 15:15:20.455","CDBH":"18","XSFX":"由北向南","XSFXDM":"4","KKMC":"中生大道与静湖南路交口"},{"KKBH":"7208610030000","HPHM":"冀B8M6E0","JGSK":"2021-04-01 15:15:20.61","CDBH":"2","XSFX":"由东向西","XSFXDM":"1","KKMC":"海晨道与安明路交口正向"},{"KKBH":"610271008","HPHM":"津RMJ550","JGSK":"2021-04-01 15:15:20.619","CDBH":"5","XSFX":"由北向南","XSFXDM":"4","KKMC":"中新大道与航母主题公园支路交口"},{"KKBH":"610391008","HPHM":"黑J9D013","JGSK":"2021-04-01 15:15:20.782","CDBH":"6","XSFX":"由西向东","XSFXDM":"2","KKMC":"和韵路与和旭路交口"},{"KKBH":"720881002000","HPHM":"津A2J158","JGSK":"2021-04-01 15:15:20.87","CDBH":"6","XSFX":"由西向东","XSFXDM":"2","KKMC":"海旭道与安正路交口"},{"KKBH":"610391007","HPHM":"京ALS630","JGSK":"2021-04-01 15:15:21.039","CDBH":"2","XSFX":"由东向西","XSFXDM":"1","KKMC":"和韵路与和风路交口"},{"KKBH":"7208810020000","HPHM":"津C831A7","JGSK":"2021-04-01 15:15:21.07","CDBH":"2","XSFX":"由东向西","XSFXDM":"1","KKMC":"海旭道与安正路交口正向"},{"KKBH":"610401004","HPHM":"津C95W71","JGSK":"2021-04-01 15:15:21.106","CDBH":"2","XSFX":"由东向西","XSFXDM":"1","KKMC":"和畅路与和风路交口"},{"KKBH":"610276124","HPHM":"津NCY851","JGSK":"2021-04-01 15:15:21.184","CDBH":"1","XSFX":"由东向西","XSFXDM":"1","KKMC":"中新大道与中生大道交口"},{"KKBH":"610391008","HPHM":"津A01V96","JGSK":"2021-04-01 15:15:21.275","CDBH":"1","XSFX":"由东向西","XSFXDM":"1","KKMC":"和韵路与和旭路交口"},{"KKBH":"610266118","HPHM":"津A5H750","JGSK":"2021-04-01 15:15:21.405","CDBH":"10","XSFX":"由北向南","XSFXDM":"4","KKMC":"中生大道与和畅路交口"},{"KKBH":"610391007","HPHM":"津C3H161","JGSK":"2021-04-01 15:15:21.417","CDBH":"5","XSFX":"由西向东","XSFXDM":"2","KKMC":"和韵路与和风路交口"},{"KKBH":"610261003000","HPHM":"蒙DC389H","JGSK":"2021-04-01 15:15:21.493","CDBH":"16","XSFX":"由北向南","XSFXDM":"4","KKMC":"中生大道与静湖南路交口"},{"KKBH":"720861002000","HPHM":"津GGY096","JGSK":"2021-04-01 15:15:21.613","CDBH":"4","XSFX":"由西向东","XSFXDM":"2","KKMC":"海晨道与安正路交口"},{"KKBH":"610266118","HPHM":"川Y61S50","JGSK":"2021-04-01 15:15:21.62","CDBH":"5","XSFX":"由西向东","XSFXDM":"2","KKMC":"中生大道与和畅路交口"},{"KKBH":"7280310060000","HPHM":"津C71H21","JGSK":"2021-04-01 15:15:21.709","CDBH":"5","XSFX":"由南向北","XSFXDM":"3","KKMC":"动漫中路与文三路交口正向"},{"KKBH":"610391007","HPHM":"津FCV660","JGSK":"2021-04-01 15:15:21.725","CDBH":"8","XSFX":"由南向北","XSFXDM":"3","KKMC":"和韵路与和风路交口"},{"KKBH":"720821003000","HPHM":"津FGD656","JGSK":"2021-04-01 15:15:21.735","CDBH":"1","XSFX":"由东向西","XSFXDM":"1","KKMC":"动漫西路与动漫南路交口"},{"KKBH":"720881004000","HPHM":"津HS9755","JGSK":"2021-04-01 15:15:21.753","CDBH":"9","XSFX":"由西向东","XSFXDM":"2","KKMC":"海旭道与永盛路交口"},{"KKBH":"610401005","HPHM":"鲁N6289J","JGSK":"2021-04-01 15:15:21.82","CDBH":"4","XSFX":"由西向东","XSFXDM":"2","KKMC":"和畅路与和顺路交口"},{"KKBH":"7208910090000","HPHM":"车牌","JGSK":"2021-04-01 15:15:21.843","CDBH":"6","XSFX":"由南向北","XSFXDM":"3","KKMC":"海博道与弘通路交口正向"},{"KKBH":"720861003000","HPHM":"鲁NM82Y0","JGSK":"2021-04-01 15:15:21.877","CDBH":"4","XSFX":"由西向东","XSFXDM":"2","KKMC":"海晨道与安明路交口"},{"KKBH":"610276124","HPHM":"粤R6A285","JGSK":"2021-04-01 15:15:21.903","CDBH":"10","XSFX":"由北向南","XSFXDM":"4","KKMC":"中新大道与中生大道交口"},{"KKBH":"610286127","HPHM":"津NWH159","JGSK":"2021-04-01 15:15:21.909","CDBH":"7","XSFX":"由南向北","XSFXDM":"3","KKMC":"中津大道与和畅路交口"},{"KKBH":"610391006","HPHM":"津FCU978","JGSK":"2021-04-01 15:15:22.091","CDBH":"4","XSFX":"由西向东","XSFXDM":"2","KKMC":"和韵路与和意路交口"},{"KKBH":"610391006","HPHM":"车牌","JGSK":"2021-04-01 15:15:22.131","CDBH":"1","XSFX":"由东向西","XSFXDM":"1","KKMC":"和韵路与和意路交口"},{"KKBH":"610256116","HPHM":"津JLK111","JGSK":"2021-04-01 15:15:22.154","CDBH":"9","XSFX":"由南向北","XSFXDM":"3","KKMC":"中天大道与和顺路交口"},{"KKBH":"728031006000","HPHM":"冀B8E13X","JGSK":"2021-04-01 15:15:22.206","CDBH":"6","XSFX":"由南向北","XSFXDM":"3","KKMC":"动漫中路与文三路交口"},{"KKBH":"7208910060000","HPHM":"鲁GV9X27","JGSK":"2021-04-01 15:15:22.228","CDBH":"12","XSFX":"由北向南","XSFXDM":"4","KKMC":"海博道与永盛路交口正向"},{"KKBH":"6102610030000","HPHM":"冀J785P6","JGSK":"2021-04-01 15:15:22.244","CDBH":"8","XSFX":"由北向南","XSFXDM":"4","KKMC":"中生大道与静湖南路交口正向"},{"KKBH":"610401004","HPHM":"津C361B5","JGSK":"2021-04-01 15:15:22.274","CDBH":"4","XSFX":"由西向东","XSFXDM":"2","KKMC":"和畅路与和风路交口"},{"KKBH":"610266117","HPHM":"车牌","JGSK":"2021-04-01 15:15:22.276","CDBH":"11","XSFX":"由北向南","XSFXDM":"4","KKMC":"中生大道与和韵路交口"},{"KKBH":"720571004000","HPHM":"鲁N6755V","JGSK":"2021-04-01 15:15:22.319","CDBH":"3","XSFX":"由西向东","XSFXDM":"2","KKMC":"动漫东路与动漫中路交口"},{"KKBH":"610271010","HPHM":"津C27H83","JGSK":"2021-04-01 15:15:22.343","CDBH":"5","XSFX":"由南向北","XSFXDM":"3","KKMC":"中新大道与华五路交口"},{"KKBH":"720881002000","HPHM":"津RDH208","JGSK":"2021-04-01 15:15:22.408","CDBH":"1","XSFX":"由东向西","XSFXDM":"1","KKMC":"海旭道与安正路交口"},{"KKBH":"610401005","HPHM":"冀J239PT","JGSK":"2021-04-01 15:15:22.562","CDBH":"5","XSFX":"由西向东","XSFXDM":"2","KKMC":"和畅路与和顺路交口"},{"KKBH":"610286127","HPHM":"津HPP096","JGSK":"2021-04-01 15:15:22.607","CDBH":"5","XSFX":"由西向东","XSFXDM":"2","KKMC":"中津大道与和畅路交口"},{"KKBH":"610266117","HPHM":"冀BW532V","JGSK":"2021-04-01 15:15:22.638","CDBH":"9","XSFX":"由南向北","XSFXDM":"3","KKMC":"中生大道与和韵路交口"},{"KKBH":"720881002000","HPHM":"津DK3381","JGSK":"2021-04-01 15:15:22.725","CDBH":"3","XSFX":"由东向西","XSFXDM":"1","KKMC":"海旭道与安正路交口"},{"KKBH":"720881004000","HPHM":"冀R5X9J7","JGSK":"2021-04-01 15:15:22.879","CDBH":"10","XSFX":"由西向东","XSFXDM":"2","KKMC":"海旭道与永盛路交口"},{"KKBH":"720881005000","HPHM":"津C3M825","JGSK":"2021-04-01 15:15:22.984","CDBH":"1","XSFX":"由东向西","XSFXDM":"1","KKMC":"海旭道与明盛路交口"},{"KKBH":"610266117","HPHM":"津GYH060","JGSK":"2021-04-01 15:15:23.003","CDBH":"10","XSFX":"由北向南","XSFXDM":"4","KKMC":"中生大道与和韵路交口"},{"KKBH":"610271008","HPHM":"津RMJ550","JGSK":"2021-04-01 15:15:23.029","CDBH":"5","XSFX":"由北向南","XSFXDM":"4","KKMC":"中新大道与航母主题公园支路交口"},{"KKBH":"610271009","HPHM":"津H86158","JGSK":"2021-04-01 15:15:23.055","CDBH":"6","XSFX":"由西向东","XSFXDM":"2","KKMC":"中新大道与泰七路交口"},{"KKBH":"610271009","HPHM":"津QK0106","JGSK":"2021-04-01 15:15:23.145","CDBH":"8","XSFX":"由南向北","XSFXDM":"3","KKMC":"中新大道与泰七路交口"},{"KKBH":"610271010","HPHM":"车牌","JGSK":"2021-04-01 15:15:23.158","CDBH":"8","XSFX":"由北向南","XSFXDM":"4","KKMC":"中新大道与华五路交口"},{"KKBH":"7208910050000","HPHM":"津HMW115","JGSK":"2021-04-01 15:15:23.23","CDBH":"3","XSFX":"由东向西","XSFXDM":"1","KKMC":"海博道与安明路交口正向"},{"KKBH":"610276126","HPHM":"津NHT987","JGSK":"2021-04-01 15:15:23.284","CDBH":"4","XSFX":"由南向北","XSFXDM":"3","KKMC":"中新大道与和意路交口"},{"KKBH":"610256116","HPHM":"津HU6082","JGSK":"2021-04-01 15:15:23.355","CDBH":"8","XSFX":"由南向北","XSFXDM":"3","KKMC":"中天大道与和顺路交口"},{"KKBH":"720541002000","HPHM":"冀FAR662","JGSK":"2021-04-01 15:15:23.361","CDBH":"3","XSFX":"由西向东","XSFXDM":"2","KKMC":"动漫环路西与动漫中路交口"},{"KKBH":"7208810020000","HPHM":"车牌","JGSK":"2021-04-01 15:15:23.48","CDBH":"10","XSFX":"由南向北","XSFXDM":"3","KKMC":"海旭道与安正路交口正向"},{"KKBH":"610401005","HPHM":"津C9G649","JGSK":"2021-04-01 15:15:23.494","CDBH":"11","XSFX":"由北向南","XSFXDM":"4","KKMC":"和畅路与和顺路交口"},{"KKBH":"720881002000","HPHM":"津C785V5","JGSK":"2021-04-01 15:15:23.525","CDBH":"2","XSFX":"由东向西","XSFXDM":"1","KKMC":"海旭道与安正路交口"},{"KKBH":"610391007","HPHM":"京ALS630","JGSK":"2021-04-01 15:15:23.538","CDBH":"2","XSFX":"由东向西","XSFXDM":"1","KKMC":"和韵路与和风路交口"},{"KKBH":"610276124","HPHM":"鲁H667PA","JGSK":"2021-04-01 15:15:23.706","CDBH":"1","XSFX":"由东向西","XSFXDM":"1","KKMC":"中新大道与中生大道交口"},{"KKBH":"610271010","HPHM":"津C02130","JGSK":"2021-04-01 15:15:23.718","CDBH":"8","XSFX":"由北向南","XSFXDM":"4","KKMC":"中新大道与华五路交口"},{"KKBH":"610271010","HPHM":"津C27K11","JGSK":"2021-04-01 15:15:23.719","CDBH":"7","XSFX":"由北向南","XSFXDM":"4","KKMC":"中新大道与华五路交口"},{"KKBH":"7209010030000","HPHM":"车牌","JGSK":"2021-04-01 15:15:23.741","CDBH":"6","XSFX":"由南向北","XSFXDM":"3","KKMC":"玉林道与安平路交口正向"},{"KKBH":"610401004","HPHM":"津HS9122","JGSK":"2021-04-01 15:15:23.789","CDBH":"4","XSFX":"由西向东","XSFXDM":"2","KKMC":"和畅路与和风路交口"},{"KKBH":"711","HPHM":"津RTE505","JGSK":"2021-04-01 15:15:23.812","CDBH":"8","XSFX":"由北向南","XSFXDM":"4","KKMC":"不礼让行人中新大道与和旭路交口"},{"KKBH":"610256116","HPHM":"津NT9971","JGSK":"2021-04-01 15:15:24.075","CDBH":"9","XSFX":"由南向北","XSFXDM":"3","KKMC":"中天大道与和顺路交口"},{"KKBH":"720861003000","HPHM":"津FXC588","JGSK":"2021-04-01 15:15:24.11","CDBH":"4","XSFX":"由西向东","XSFXDM":"2","KKMC":"海晨道与安明路交口"},{"KKBH":"7208610020000","HPHM":"津C2V183","JGSK":"2021-04-01 15:15:24.276","CDBH":"4","XSFX":"由西向东","XSFXDM":"2","KKMC":"海晨道与安正路交口正向"},{"KKBH":"610256116","HPHM":"津KDT511","JGSK":"2021-04-01 15:15:24.296","CDBH":"7","XSFX":"由南向北","XSFXDM":"3","KKMC":"中天大道与和顺路交口"},{"KKBH":"610266117","HPHM":"辽HMB369","JGSK":"2021-04-01 15:15:24.315","CDBH":"2","XSFX":"由东向西","XSFXDM":"1","KKMC":"中生大道与和韵路交口"},{"KKBH":"7208910040000","HPHM":"津A8N189","JGSK":"2021-04-01 15:15:24.372","CDBH":"6","XSFX":"由西向东","XSFXDM":"2","KKMC":"海博道与安平路交口正向"},{"KKBH":"610276125","HPHM":"车牌","JGSK":"2021-04-01 15:15:24.388","CDBH":"5","XSFX":"由南向北","XSFXDM":"3","KKMC":"中新大道与和顺路交口"},{"KKBH":"610286127","HPHM":"津MAA907","JGSK":"2021-04-01 15:15:24.403","CDBH":"8","XSFX":"由南向北","XSFXDM":"3","KKMC":"中津大道与和畅路交口"},{"KKBH":"7208610030000","HPHM":"车牌","JGSK":"2021-04-01 15:15:24.511","CDBH":"11","XSFX":"由北向南","XSFXDM":"4","KKMC":"海晨道与安明路交口正向"},{"KKBH":"610256114","HPHM":"津KAD758","JGSK":"2021-04-01 15:15:24.539","CDBH":"7","XSFX":"由北向南","XSFXDM":"4","KKMC":"中天大道与和旭路交口"},{"KKBH":"720861003000","HPHM":"冀B8M6E0","JGSK":"2021-04-01 15:15:24.562","CDBH":"2","XSFX":"由东向西","XSFXDM":"1","KKMC":"海晨道与安明路交口"},{"KKBH":"7208910030000","HPHM":"车牌","JGSK":"2021-04-01 15:15:24.616","CDBH":"3","XSFX":"由东向西","XSFXDM":"1","KKMC":"海博道与安正路交口正向"},{"KKBH":"610391007","HPHM":"津RCG110","JGSK":"2021-04-01 15:15:24.627","CDBH":"1","XSFX":"由东向西","XSFXDM":"1","KKMC":"和韵路与和风路交口"},{"KKBH":"610391008","HPHM":"津CEL918","JGSK":"2021-04-01 15:15:24.712","CDBH":"4","XSFX":"由西向东","XSFXDM":"2","KKMC":"和韵路与和旭路交口"},{"KKBH":"720891008000","HPHM":"津JB3259","JGSK":"2021-04-01 15:15:24.787","CDBH":"13","XSFX":"由北向南","XSFXDM":"4","KKMC":"海博道与荣盛路交口"},{"KKBH":"610256114","HPHM":"津RVE805","JGSK":"2021-04-01 15:15:25.019","CDBH":"9","XSFX":"由北向南","XSFXDM":"4","KKMC":"中天大道与和旭路交口"},{"KKBH":"610391007","HPHM":"津KJW177","JGSK":"2021-04-01 15:15:25.063","CDBH":"8","XSFX":"由南向北","XSFXDM":"3","KKMC":"和韵路与和风路交口"},{"KKBH":"610391006","HPHM":"晋KMY946","JGSK":"2021-04-01 15:15:25.17","CDBH":"1","XSFX":"由东向西","XSFXDM":"1","KKMC":"和韵路与和意路交口"},{"KKBH":"610266118","HPHM":"津DPJ589","JGSK":"2021-04-01 15:15:25.271","CDBH":"5","XSFX":"由西向东","XSFXDM":"2","KKMC":"中生大道与和畅路交口"},{"KKBH":"6071310030000","HPHM":"冀B3U1J1","JGSK":"2021-04-01 15:15:25.291","CDBH":"3","XSFX":"由东向西","XSFXDM":"1","KKMC":"中央大道与海旭道交口正向"},{"KKBH":"610391008","HPHM":"京J42882","JGSK":"2021-04-01 15:15:25.626","CDBH":"4","XSFX":"由西向东","XSFXDM":"2","KKMC":"和韵路与和旭路交口"},{"KKBH":"720891003000","HPHM":"冀BR256A","JGSK":"2021-04-01 15:15:25.651","CDBH":"7","XSFX":"由南向北","XSFXDM":"3","KKMC":"海博道与安正路交口"},{"KKBH":"610256112","HPHM":"津A6760警","JGSK":"2021-04-01 15:15:25.666","CDBH":"9","XSFX":"由南向北","XSFXDM":"3","KKMC":"中天大道与中津大道交口"},{"KKBH":"610276126","HPHM":"冀B5J88U","JGSK":"2021-04-01 15:15:25.677","CDBH":"8","XSFX":"由北向南","XSFXDM":"4","KKMC":"中新大道与和意路交口"},{"KKBH":"7208810050000","HPHM":"津C1Z322","JGSK":"2021-04-01 15:15:25.685","CDBH":"4","XSFX":"由西向东","XSFXDM":"2","KKMC":"海旭道与明盛路交口正向"},{"KKBH":"6102610030000","HPHM":"鄂FJA352","JGSK":"2021-04-01 15:15:25.726","CDBH":"8","XSFX":"由北向南","XSFXDM":"4","KKMC":"中生大道与静湖南路交口正向"},{"KKBH":"610401005","HPHM":"冀J239PT","JGSK":"2021-04-01 15:15:25.737","CDBH":"6","XSFX":"由西向东","XSFXDM":"2","KKMC":"和畅路与和顺路交口"},{"KKBH":"610276124","HPHM":"津A5V887","JGSK":"2021-04-01 15:15:25.744","CDBH":"1","XSFX":"由东向西","XSFXDM":"1","KKMC":"中新大道与中生大道交口"},{"KKBH":"720571004000","HPHM":"津HB3413","JGSK":"2021-04-01 15:15:25.753","CDBH":"1","XSFX":"由东向西","XSFXDM":"1","KKMC":"动漫东路与动漫中路交口"},{"KKBH":"720881005000","HPHM":"鲁J2P187","JGSK":"2021-04-01 15:15:25.863","CDBH":"2","XSFX":"由东向西","XSFXDM":"1","KKMC":"海旭道与明盛路交口"},{"KKBH":"610256115","HPHM":"津JP2727","JGSK":"2021-04-01 15:15:25.925","CDBH":"2","XSFX":"由东向西","XSFXDM":"1","KKMC":"中天大道与中生大道交口"},{"KKBH":"610391007","HPHM":"津FCV660","JGSK":"2021-04-01 15:15:25.959","CDBH":"9","XSFX":"由南向北","XSFXDM":"3","KKMC":"和韵路与和风路交口"},{"KKBH":"7208910040000","HPHM":"鲁NL85X3","JGSK":"2021-04-01 15:15:26.002","CDBH":"6","XSFX":"由西向东","XSFXDM":"2","KKMC":"海博道与安平路交口正向"},{"KKBH":"720901002000","HPHM":"冀B0PW48","JGSK":"2021-04-01 15:15:26.008","CDBH":"7","XSFX":"由南向北","XSFXDM":"3","KKMC":"玉林道与安正路交口"},{"KKBH":"610276126","HPHM":"津NHT987","JGSK":"2021-04-01 15:15:26.053","CDBH":"4","XSFX":"由南向北","XSFXDM":"3","KKMC":"中新大道与和意路交口"},{"KKBH":"610286127","HPHM":"车牌","JGSK":"2021-04-01 15:15:26.161","CDBH":"8","XSFX":"由南向北","XSFXDM":"3","KKMC":"中津大道与和畅路交口"},{"KKBH":"7205710010000","HPHM":"鲁G382VR","JGSK":"2021-04-01 15:15:26.171","CDBH":"5","XSFX":"由北向南","XSFXDM":"4","KKMC":"动漫东路与文一路交口正向"},{"KKBH":"7208910050000","HPHM":"津RQG328","JGSK":"2021-04-01 15:15:26.213","CDBH":"9","XSFX":"由南向北","XSFXDM":"3","KKMC":"海博道与安明路交口正向"},{"KKBH":"728031006000","HPHM":"津C71H21","JGSK":"2021-04-01 15:15:26.288","CDBH":"5","XSFX":"由南向北","XSFXDM":"3","KKMC":"动漫中路与文三路交口"},{"KKBH":"720541002000","HPHM":"津AR9777","JGSK":"2021-04-01 15:15:26.32","CDBH":"3","XSFX":"由西向东","XSFXDM":"2","KKMC":"动漫环路西与动漫中路交口"},{"KKBH":"7208610030000","HPHM":"津C73P98","JGSK":"2021-04-01 15:15:26.4","CDBH":"5","XSFX":"由西向东","XSFXDM":"2","KKMC":"海晨道与安明路交口正向"},{"KKBH":"720881002000","HPHM":"津C831A7","JGSK":"2021-04-01 15:15:26.407","CDBH":"2","XSFX":"由东向西","XSFXDM":"1","KKMC":"海旭道与安正路交口"},{"KKBH":"7208810020000","HPHM":"津C81N33","JGSK":"2021-04-01 15:15:26.454","CDBH":"12","XSFX":"由北向南","XSFXDM":"4","KKMC":"海旭道与安正路交口正向"},{"KKBH":"711","HPHM":"津AKD699","JGSK":"2021-04-01 15:15:26.529","CDBH":"5","XSFX":"由南向北","XSFXDM":"3","KKMC":"不礼让行人中新大道与和旭路交口"},{"KKBH":"720541002000","HPHM":"津ABL879","JGSK":"2021-04-01 15:15:26.557","CDBH":"4","XSFX":"由西向东","XSFXDM":"2","KKMC":"动漫环路西与动漫中路交口"},{"KKBH":"610276126","HPHM":"鲁AP8U55","JGSK":"2021-04-01 15:15:26.564","CDBH":"7","XSFX":"由北向南","XSFXDM":"4","KKMC":"中新大道与和意路交口"},{"KKBH":"610266117","HPHM":"津NBC206","JGSK":"2021-04-01 15:15:26.664","CDBH":"10","XSFX":"由北向南","XSFXDM":"4","KKMC":"中生大道与和韵路交口"},{"KKBH":"6103261420000","HPHM":"云L19R95","JGSK":"2021-04-01 15:15:26.664","CDBH":"13","XSFX":"由北向南","XSFXDM":"4","KKMC":"中成大道与泰七路交口正向"},{"KKBH":"610261003000","HPHM":"冀J785P6","JGSK":"2021-04-01 15:15:26.693","CDBH":"17","XSFX":"由北向南","XSFXDM":"4","KKMC":"中生大道与静湖南路交口"},{"KKBH":"610266117","HPHM":"津GYH060","JGSK":"2021-04-01 15:15:26.763","CDBH":"11","XSFX":"由北向南","XSFXDM":"4","KKMC":"中生大道与和韵路交口"},{"KKBH":"7280310060000","HPHM":"冀D739SY","JGSK":"2021-04-01 15:15:26.779","CDBH":"5","XSFX":"由南向北","XSFXDM":"3","KKMC":"动漫中路与文三路交口正向"},{"KKBH":"610266118","HPHM":"津DPJ589","JGSK":"2021-04-01 15:15:26.82","CDBH":"6","XSFX":"由西向东","XSFXDM":"2","KKMC":"中生大道与和畅路交口"},{"KKBH":"610256116","HPHM":"津GYY590","JGSK":"2021-04-01 15:15:26.839","CDBH":"11","XSFX":"由北向南","XSFXDM":"4","KKMC":"中天大道与和顺路交口"},{"KKBH":"610256112","HPHM":"津AR9758","JGSK":"2021-04-01 15:15:27.016","CDBH":"7","XSFX":"由南向北","XSFXDM":"3","KKMC":"中天大道与中津大道交口"},{"KKBH":"6071310030000","HPHM":"津A35U99","JGSK":"2021-04-01 15:15:27.072","CDBH":"1","XSFX":"由东向西","XSFXDM":"1","KKMC":"中央大道与海旭道交口正向"},{"KKBH":"610286127","HPHM":"津RFQ713","JGSK":"2021-04-01 15:15:27.174","CDBH":"5","XSFX":"由西向东","XSFXDM":"2","KKMC":"中津大道与和畅路交口"},{"KKBH":"610256113","HPHM":"津C851P7","JGSK":"2021-04-01 15:15:27.268","CDBH":"1","XSFX":"由西向东","XSFXDM":"2","KKMC":"中天大道与和风路交口"},{"KKBH":"610401004","HPHM":"津C92R72","JGSK":"2021-04-01 15:15:27.336","CDBH":"7","XSFX":"由南向北","XSFXDM":"3","KKMC":"和畅路与和风路交口"},{"KKBH":"720891006000","HPHM":"鲁GV9X27","JGSK":"2021-04-01 15:15:27.352","CDBH":"12","XSFX":"由北向南","XSFXDM":"4","KKMC":"海博道与永盛路交口"},{"KKBH":"7280310030000","HPHM":"津A0A388","JGSK":"2021-04-01 15:15:27.503","CDBH":"5","XSFX":"由北向南","XSFXDM":"4","KKMC":"动漫中路与文二路交口正向"},{"KKBH":"720891004000","HPHM":"津A8N189","JGSK":"2021-04-01 15:15:27.568","CDBH":"5","XSFX":"由西向东","XSFXDM":"2","KKMC":"海博道与安平路交口"},{"KKBH":"720891005000","HPHM":"津HMW115","JGSK":"2021-04-01 15:15:27.621","CDBH":"3","XSFX":"由东向西","XSFXDM":"1","KKMC":"海博道与安明路交口"},{"KKBH":"610391007","HPHM":"津RCG110","JGSK":"2021-04-01 15:15:27.623","CDBH":"2","XSFX":"由东向西","XSFXDM":"1","KKMC":"和韵路与和风路交口"},{"KKBH":"7208910090000","HPHM":"津AF37315","JGSK":"2021-04-01 15:15:27.65","CDBH":"8","XSFX":"由北向南","XSFXDM":"4","KKMC":"海博道与弘通路交口正向"},{"KKBH":"610286127","HPHM":"冀TL6V89","JGSK":"2021-04-01 15:15:27.685","CDBH":"3","XSFX":"由东向西","XSFXDM":"1","KKMC":"中津大道与和畅路交口"},{"KKBH":"720881002000","HPHM":"津C0B186","JGSK":"2021-04-01 15:15:27.933","CDBH":"3","XSFX":"由东向西","XSFXDM":"1","KKMC":"海旭道与安正路交口"},{"KKBH":"610286127","HPHM":"冀F32N78","JGSK":"2021-04-01 15:15:27.99","CDBH":"7","XSFX":"由南向北","XSFXDM":"3","KKMC":"中津大道与和畅路交口"},{"KKBH":"610266117","HPHM":"津NXD319","JGSK":"2021-04-01 15:15:28.004","CDBH":"9","XSFX":"由南向北","XSFXDM":"3","KKMC":"中生大道与和韵路交口"},{"KKBH":"610391008","HPHM":"津CEL918","JGSK":"2021-04-01 15:15:28.038","CDBH":"5","XSFX":"由西向东","XSFXDM":"2","KKMC":"和韵路与和旭路交口"},{"KKBH":"610256115","HPHM":"津HWE606","JGSK":"2021-04-01 15:15:28.09","CDBH":"1","XSFX":"由东向西","XSFXDM":"1","KKMC":"中天大道与中生大道交口"},{"KKBH":"720861002000","HPHM":"车牌","JGSK":"2021-04-01 15:15:28.176","CDBH":"4","XSFX":"由西向东","XSFXDM":"2","KKMC":"海晨道与安正路交口"},{"KKBH":"7208810040000","HPHM":"津CA9251","JGSK":"2021-04-01 15:15:28.258","CDBH":"5","XSFX":"由西向东","XSFXDM":"2","KKMC":"海旭道与永盛路交口正向"},{"KKBH":"610271010","HPHM":"津ADC9159","JGSK":"2021-04-01 15:15:28.302","CDBH":"4","XSFX":"由南向北","XSFXDM":"3","KKMC":"中新大道与华五路交口"},{"KKBH":"610256116","HPHM":"津KDT511","JGSK":"2021-04-01 15:15:28.314","CDBH":"7","XSFX":"由南向北","XSFXDM":"3","KKMC":"中天大道与和顺路交口"},{"KKBH":"610276124","HPHM":"津DS9652","JGSK":"2021-04-01 15:15:28.361","CDBH":"11","XSFX":"由北向南","XSFXDM":"4","KKMC":"中新大道与中生大道交口"},{"KKBH":"610256111","HPHM":"吉AV09V3","JGSK":"2021-04-01 15:15:28.437","CDBH":"8","XSFX":"由北向南","XSFXDM":"4","KKMC":"中天大道与和惠路交口"},{"KKBH":"720891004000","HPHM":"鲁NL85X3","JGSK":"2021-04-01 15:15:28.449","CDBH":"5","XSFX":"由西向东","XSFXDM":"2","KKMC":"海博道与安平路交口"},{"KKBH":"610391008","HPHM":"京J42882","JGSK":"2021-04-01 15:15:28.519","CDBH":"4","XSFX":"由西向东","XSFXDM":"2","KKMC":"和韵路与和旭路交口"},{"KKBH":"610391006","HPHM":"津DCC788","JGSK":"2021-04-01 15:15:28.738","CDBH":"4","XSFX":"由西向东","XSFXDM":"2","KKMC":"和韵路与和意路交口"},{"KKBH":"720881005000","HPHM":"津QY6079","JGSK":"2021-04-01 15:15:28.746","CDBH":"2","XSFX":"由东向西","XSFXDM":"1","KKMC":"海旭道与明盛路交口"},{"KKBH":"7208610030000","HPHM":"冀EL880J","JGSK":"2021-04-01 15:15:28.793","CDBH":"10","XSFX":"由北向南","XSFXDM":"4","KKMC":"海晨道与安明路交口正向"},{"KKBH":"711","HPHM":"津ADC8290","JGSK":"2021-04-01 15:15:28.853","CDBH":"8","XSFX":"由北向南","XSFXDM":"4","KKMC":"不礼让行人中新大道与和旭路交口"},{"KKBH":"610391007","HPHM":"鲁N6201V","JGSK":"2021-04-01 15:15:28.855","CDBH":"1","XSFX":"由东向西","XSFXDM":"1","KKMC":"和韵路与和风路交口"},{"KKBH":"610286127","HPHM":"津HPP096","JGSK":"2021-04-01 15:15:28.921","CDBH":"6","XSFX":"由西向东","XSFXDM":"2","KKMC":"中津大道与和畅路交口"},{"KKBH":"610276126","HPHM":"冀B5J88U","JGSK":"2021-04-01 15:15:29.072","CDBH":"8","XSFX":"由北向南","XSFXDM":"4","KKMC":"中新大道与和意路交口"},{"KKBH":"7208910040000","HPHM":"冀B5G0A6","JGSK":"2021-04-01 15:15:29.076","CDBH":"6","XSFX":"由西向东","XSFXDM":"2","KKMC":"海博道与安平路交口正向"},{"KKBH":"610276124","HPHM":"鲁H667PA","JGSK":"2021-04-01 15:15:29.109","CDBH":"1","XSFX":"由东向西","XSFXDM":"1","KKMC":"中新大道与中生大道交口"},{"KKBH":"610401004","HPHM":"津HJM893","JGSK":"2021-04-01 15:15:29.161","CDBH":"5","XSFX":"由西向东","XSFXDM":"2","KKMC":"和畅路与和风路交口"},{"KKBH":"610276126","HPHM":"津ADL8282","JGSK":"2021-04-01 15:15:29.198","CDBH":"8","XSFX":"由北向南","XSFXDM":"4","KKMC":"中新大道与和意路交口"},{"KKBH":"610271010","HPHM":"津CL1015","JGSK":"2021-04-01 15:15:29.287","CDBH":"8","XSFX":"由北向南","XSFXDM":"4","KKMC":"中新大道与华五路交口"},{"KKBH":"7208810040000","HPHM":"津MQ1729","JGSK":"2021-04-01 15:15:29.34","CDBH":"4","XSFX":"由西向东","XSFXDM":"2","KKMC":"海旭道与永盛路交口正向"},{"KKBH":"610256116","HPHM":"津A8T808","JGSK":"2021-04-01 15:15:29.411","CDBH":"11","XSFX":"由北向南","XSFXDM":"4","KKMC":"中天大道与和顺路交口"},{"KKBH":"610286127","HPHM":"津HMG997","JGSK":"2021-04-01 15:15:29.424","CDBH":"7","XSFX":"由南向北","XSFXDM":"3","KKMC":"中津大道与和畅路交口"},{"KKBH":"610256112","HPHM":"津RGQ517","JGSK":"2021-04-01 15:15:29.448","CDBH":"7","XSFX":"由南向北","XSFXDM":"3","KKMC":"中天大道与中津大道交口"},{"KKBH":"610256115","HPHM":"津JP2727","JGSK":"2021-04-01 15:15:29.453","CDBH":"3","XSFX":"由东向西","XSFXDM":"1","KKMC":"中天大道与中生大道交口"},{"KKBH":"711","HPHM":"津C39V00","JGSK":"2021-04-01 15:15:29.493","CDBH":"5","XSFX":"由南向北","XSFXDM":"3","KKMC":"不礼让行人中新大道与和旭路交口"},{"KKBH":"7208710020000","HPHM":"冀B1F5A1","JGSK":"2021-04-01 15:15:29.552","CDBH":"8","XSFX":"由北向南","XSFXDM":"4","KKMC":"安正路与芳菲路交口正向"},{"KKBH":"610391007","HPHM":"津KJW177","JGSK":"2021-04-01 15:15:29.558","CDBH":"9","XSFX":"由南向北","XSFXDM":"3","KKMC":"和韵路与和风路交口"},{"KKBH":"720891004000","HPHM":"车牌","JGSK":"2021-04-01 15:15:29.591","CDBH":"8","XSFX":"由南向北","XSFXDM":"3","KKMC":"海博道与安平路交口"},{"KKBH":"7208910060000","HPHM":"津MDW358","JGSK":"2021-04-01 15:15:29.732","CDBH":"8","XSFX":"由西向东","XSFXDM":"2","KKMC":"海博道与永盛路交口正向"},{"KKBH":"610261003000","HPHM":"鄂FJA352","JGSK":"2021-04-01 15:15:29.738","CDBH":"17","XSFX":"由北向南","XSFXDM":"4","KKMC":"中生大道与静湖南路交口"},{"KKBH":"610286127","HPHM":"津MAA907","JGSK":"2021-04-01 15:15:29.758","CDBH":"9","XSFX":"由南向北","XSFXDM":"3","KKMC":"中津大道与和畅路交口"},{"KKBH":"7208610030000","HPHM":"津RMM994","JGSK":"2021-04-01 15:15:29.775","CDBH":"2","XSFX":"由东向西","XSFXDM":"1","KKMC":"海晨道与安明路交口正向"},{"KKBH":"610326142000","HPHM":"云L19R95","JGSK":"2021-04-01 15:15:29.855","CDBH":"14","XSFX":"由北向南","XSFXDM":"4","KKMC":"中成大道与泰七路交口"},{"KKBH":"610271008","HPHM":"车牌","JGSK":"2021-04-01 15:15:29.989","CDBH":"5","XSFX":"由北向南","XSFXDM":"4","KKMC":"中新大道与航母主题公园支路交口"},{"KKBH":"610286127","HPHM":"津NWH159","JGSK":"2021-04-01 15:15:29.998","CDBH":"8","XSFX":"由南向北","XSFXDM":"3","KKMC":"中津大道与和畅路交口"},{"KKBH":"720891005000","HPHM":"津RQG328","JGSK":"2021-04-01 15:15:30.105","CDBH":"8","XSFX":"由南向北","XSFXDM":"3","KKMC":"海博道与安明路交口"},{"KKBH":"610276126","HPHM":"鲁AP8U55","JGSK":"2021-04-01 15:15:30.112","CDBH":"7","XSFX":"由北向南","XSFXDM":"4","KKMC":"中新大道与和意路交口"},{"KKBH":"7280310020000","HPHM":"津ME4216","JGSK":"2021-04-01 15:15:30.144","CDBH":"3","XSFX":"由西向东","XSFXDM":"2","KKMC":"动漫中路与文一路交口正向"},{"KKBH":"610271009","HPHM":"津QK0106","JGSK":"2021-04-01 15:15:30.216","CDBH":"8","XSFX":"由南向北","XSFXDM":"3","KKMC":"中新大道与泰七路交口"},{"KKBH":"610256112","HPHM":"津JDA988","JGSK":"2021-04-01 15:15:30.301","CDBH":"8","XSFX":"由南向北","XSFXDM":"3","KKMC":"中天大道与中津大道交口"},{"KKBH":"7205710040000","HPHM":"津HHT136","JGSK":"2021-04-01 15:15:30.338","CDBH":"5","XSFX":"由北向南","XSFXDM":"4","KKMC":"动漫东路与动漫中路交口正向"},{"KKBH":"610266117","HPHM":"辽C812P1","JGSK":"2021-04-01 15:15:30.414","CDBH":"5","XSFX":"由西向东","XSFXDM":"2","KKMC":"中生大道与和韵路交口"},{"KKBH":"610256112","HPHM":"辽PUU166","JGSK":"2021-04-01 15:15:30.461","CDBH":"11","XSFX":"由北向南","XSFXDM":"4","KKMC":"中天大道与中津大道交口"},{"KKBH":"720881002000","HPHM":"鲁NU85T1","JGSK":"2021-04-01 15:15:30.492","CDBH":"3","XSFX":"由东向西","XSFXDM":"1","KKMC":"海旭道与安正路交口"},{"KKBH":"720891004000","HPHM":"车牌","JGSK":"2021-04-01 15:15:30.555","CDBH":"9","XSFX":"由南向北","XSFXDM":"3","KKMC":"海博道与安平路交口"},{"KKBH":"7208910050000","HPHM":"津RJK031","JGSK":"2021-04-01 15:15:30.854","CDBH":"9","XSFX":"由南向北","XSFXDM":"3","KKMC":"海博道与安明路交口正向"},{"KKBH":"610256116","HPHM":"津GYY590","JGSK":"2021-04-01 15:15:30.916","CDBH":"12","XSFX":"由北向南","XSFXDM":"4","KKMC":"中天大道与和顺路交口"},{"KKBH":"610276126","HPHM":"津DBX707","JGSK":"2021-04-01 15:15:30.947","CDBH":"7","XSFX":"由北向南","XSFXDM":"4","KKMC":"中新大道与和意路交口"},{"KKBH":"610266117","HPHM":"津NBC206","JGSK":"2021-04-01 15:15:31.004","CDBH":"11","XSFX":"由北向南","XSFXDM":"4","KKMC":"中生大道与和韵路交口"},{"KKBH":"610261005000","HPHM":"津B56660","JGSK":"2021-04-01 15:15:31.037","CDBH":"2","XSFX":"由南向北","XSFXDM":"3","KKMC":"中生大道与静湖西路（南侧）"},{"KKBH":"610401004","HPHM":"津AR9766","JGSK":"2021-04-01 15:15:31.118","CDBH":"2","XSFX":"由东向西","XSFXDM":"1","KKMC":"和畅路与和风路交口"},{"KKBH":"610401004","HPHM":"津C361B5","JGSK":"2021-04-01 15:15:31.186","CDBH":"5","XSFX":"由西向东","XSFXDM":"2","KKMC":"和畅路与和风路交口"},{"KKBH":"7400110020000","HPHM":"吉BDH877","JGSK":"2021-04-01 15:15:31.304","CDBH":"6","XSFX":"由北向南","XSFXDM":"4","KKMC":"静湖南路与华一路交口正向"},{"KKBH":"7205610020000","HPHM":"津NLL596","JGSK":"2021-04-01 15:15:31.315","CDBH":"1","XSFX":"由东向西","XSFXDM":"1","KKMC":"动漫北路与文三路交口正向"},{"KKBH":"728031006000","HPHM":"冀D739SY","JGSK":"2021-04-01 15:15:31.332","CDBH":"5","XSFX":"由南向北","XSFXDM":"3","KKMC":"动漫中路与文三路交口"},{"KKBH":"720861003000","HPHM":"津C73P98","JGSK":"2021-04-01 15:15:31.471","CDBH":"5","XSFX":"由西向东","XSFXDM":"2","KKMC":"海晨道与安明路交口"},{"KKBH":"610256116","HPHM":"京GKA878","JGSK":"2021-04-01 15:15:31.479","CDBH":"10","XSFX":"由北向南","XSFXDM":"4","KKMC":"中天大道与和顺路交口"},{"KKBH":"610271010","HPHM":"津CL1015","JGSK":"2021-04-01 15:15:31.513","CDBH":"8","XSFX":"由北向南","XSFXDM":"4","KKMC":"中新大道与华五路交口"},{"KKBH":"610256115","HPHM":"津HWE606","JGSK":"2021-04-01 15:15:31.532","CDBH":"2","XSFX":"由东向西","XSFXDM":"1","KKMC":"中天大道与中生大道交口"},{"KKBH":"7208810020000","HPHM":"辽PAH295","JGSK":"2021-04-01 15:15:31.587","CDBH":"5","XSFX":"由西向东","XSFXDM":"2","KKMC":"海旭道与安正路交口正向"},{"KKBH":"720881004000","HPHM":"津CA9251","JGSK":"2021-04-01 15:15:31.597","CDBH":"10","XSFX":"由西向东","XSFXDM":"2","KKMC":"海旭道与永盛路交口"},{"KKBH":"610266118","HPHM":"津A9S233","JGSK":"2021-04-01 15:15:31.622","CDBH":"3","XSFX":"由东向西","XSFXDM":"1","KKMC":"中生大道与和畅路交口"},{"KKBH":"720891004000","HPHM":"冀B5G0A6","JGSK":"2021-04-01 15:15:31.646","CDBH":"5","XSFX":"由西向东","XSFXDM":"2","KKMC":"海博道与安平路交口"},{"KKBH":"610391007","HPHM":"鲁N6201V","JGSK":"2021-04-01 15:15:31.703","CDBH":"2","XSFX":"由东向西","XSFXDM":"1","KKMC":"和韵路与和风路交口"},{"KKBH":"720571001000","HPHM":"鲁G382VR","JGSK":"2021-04-01 15:15:31.721","CDBH":"5","XSFX":"由北向南","XSFXDM":"4","KKMC":"动漫东路与文一路交口"},{"KKBH":"610261005000","HPHM":"豫GC75L7","JGSK":"2021-04-01 15:15:31.757","CDBH":"2","XSFX":"由南向北","XSFXDM":"3","KKMC":"中生大道与静湖西路（南侧）"},{"KKBH":"711","HPHM":"津AD18293","JGSK":"2021-04-01 15:15:31.896","CDBH":"5","XSFX":"由南向北","XSFXDM":"3","KKMC":"不礼让行人中新大道与和旭路交口"},{"KKBH":"610276126","HPHM":"津ADL8282","JGSK":"2021-04-01 15:15:31.951","CDBH":"8","XSFX":"由北向南","XSFXDM":"4","KKMC":"中新大道与和意路交口"},{"KKBH":"7209010020000","HPHM":"津RMF076","JGSK":"2021-04-01 15:15:32.025","CDBH":"8","XSFX":"由南向北","XSFXDM":"3","KKMC":"玉林道与安正路交口正向"},{"KKBH":"610271010","HPHM":"津ADC9159","JGSK":"2021-04-01 15:15:32.029","CDBH":"4","XSFX":"由南向北","XSFXDM":"3","KKMC":"中新大道与华五路交口"},{"KKBH":"610401005","HPHM":"鲁N6289J","JGSK":"2021-04-01 15:15:32.303","CDBH":"5","XSFX":"由西向东","XSFXDM":"2","KKMC":"和畅路与和顺路交口"},{"KKBH":"7205710040000","HPHM":"鲁R053E9","JGSK":"2021-04-01 15:15:32.427","CDBH":"1","XSFX":"由东向西","XSFXDM":"1","KKMC":"动漫东路与动漫中路交口正向"},{"KKBH":"720881004000","HPHM":"津MQ1729","JGSK":"2021-04-01 15:15:32.479","CDBH":"9","XSFX":"由西向东","XSFXDM":"2","KKMC":"海旭道与永盛路交口"},{"KKBH":"610391006","HPHM":"津AF08033","JGSK":"2021-04-01 15:15:32.512","CDBH":"4","XSFX":"由西向东","XSFXDM":"2","KKMC":"和韵路与和意路交口"},{"KKBH":"610276125","HPHM":"鲁R2E12P","JGSK":"2021-04-01 15:15:32.61","CDBH":"7","XSFX":"由北向南","XSFXDM":"4","KKMC":"中新大道与和顺路交口"},{"KKBH":"720881002000","HPHM":"津C81N33","JGSK":"2021-04-01 15:15:32.639","CDBH":"12","XSFX":"由北向南","XSFXDM":"4","KKMC":"海旭道与安正路交口"},{"KKBH":"610286127","HPHM":"津A7Q716","JGSK":"2021-04-01 15:15:32.757","CDBH":"7","XSFX":"由南向北","XSFXDM":"3","KKMC":"中津大道与和畅路交口"},{"KKBH":"7208910030000","HPHM":"车牌","JGSK":"2021-04-01 15:15:32.8","CDBH":"1","XSFX":"由东向西","XSFXDM":"1","KKMC":"海博道与安正路交口正向"},{"KKBH":"610266118","HPHM":"津A5H750","JGSK":"2021-04-01 15:15:32.921","CDBH":"10","XSFX":"由北向南","XSFXDM":"4","KKMC":"中生大道与和畅路交口"},{"KKBH":"610271009","HPHM":"津KQU611","JGSK":"2021-04-01 15:15:32.922","CDBH":"4","XSFX":"由西向东","XSFXDM":"2","KKMC":"中新大道与泰七路交口"},{"KKBH":"720881005000","HPHM":"津C1Z322","JGSK":"2021-04-01 15:15:32.966","CDBH":"4","XSFX":"由西向东","XSFXDM":"2","KKMC":"海旭道与明盛路交口"},{"KKBH":"7208910030000","HPHM":"车牌","JGSK":"2021-04-01 15:15:33","CDBH":"3","XSFX":"由东向西","XSFXDM":"1","KKMC":"海博道与安正路交口正向"},{"KKBH":"7205410050000","HPHM":"车牌","JGSK":"2021-04-01 15:15:33.023","CDBH":"4","XSFX":"由西向东","XSFXDM":"2","KKMC":"动漫环路东与动漫西路交口正向"},{"KKBH":"610276125","HPHM":"津KJ4099","JGSK":"2021-04-01 15:15:33.277","CDBH":"1","XSFX":"由东向西","XSFXDM":"1","KKMC":"中新大道与和顺路交口"},{"KKBH":"610401004","HPHM":"津C92R72","JGSK":"2021-04-01 15:15:33.343","CDBH":"8","XSFX":"由南向北","XSFXDM":"3","KKMC":"和畅路与和风路交口"},{"KKBH":"7208910040000","HPHM":"吉AML013","JGSK":"2021-04-01 15:15:33.38","CDBH":"6","XSFX":"由西向东","XSFXDM":"2","KKMC":"海博道与安平路交口正向"},{"KKBH":"7208810020000","HPHM":"车牌","JGSK":"2021-04-01 15:15:33.384","CDBH":"11","XSFX":"由南向北","XSFXDM":"3","KKMC":"海旭道与安正路交口正向"},{"KKBH":"7205410050000","HPHM":"车牌","JGSK":"2021-04-01 15:15:33.394","CDBH":"4","XSFX":"由西向东","XSFXDM":"2","KKMC":"动漫环路东与动漫西路交口正向"},{"KKBH":"610256116","HPHM":"津A8T808","JGSK":"2021-04-01 15:15:33.396","CDBH":"12","XSFX":"由北向南","XSFXDM":"4","KKMC":"中天大道与和顺路交口"},{"KKBH":"610401004","HPHM":"津HS9122","JGSK":"2021-04-01 15:15:33.432","CDBH":"4","XSFX":"由西向东","XSFXDM":"2","KKMC":"和畅路与和风路交口"},{"KKBH":"7208910060000","HPHM":"车牌","JGSK":"2021-04-01 15:15:33.455","CDBH":"7","XSFX":"由西向东","XSFXDM":"2","KKMC":"海博道与永盛路交口正向"},{"KKBH":"610256115","HPHM":"津FU2655","JGSK":"2021-04-01 15:15:33.486","CDBH":"6","XSFX":"由西向东","XSFXDM":"2","KKMC":"中天大道与中生大道交口"},{"KKBH":"610256112","HPHM":"辽PUU166","JGSK":"2021-04-01 15:15:33.58","CDBH":"12","XSFX":"由北向南","XSFXDM":"4","KKMC":"中天大道与中津大道交口"},{"KKBH":"610266118","HPHM":"津MFY667","JGSK":"2021-04-01 15:15:33.602","CDBH":"5","XSFX":"由西向东","XSFXDM":"2","KKMC":"中生大道与和畅路交口"},{"KKBH":"610256112","HPHM":"津RPD059","JGSK":"2021-04-01 15:15:33.636","CDBH":"5","XSFX":"由西向东","XSFXDM":"2","KKMC":"中天大道与中津大道交口"},{"KKBH":"610256112","HPHM":"津RNX020","JGSK":"2021-04-01 15:15:33.68","CDBH":"10","XSFX":"由北向南","XSFXDM":"4","KKMC":"中天大道与中津大道交口"},{"KKBH":"610256112","HPHM":"津DDF868","JGSK":"2021-04-01 15:15:33.729","CDBH":"9","XSFX":"由南向北","XSFXDM":"3","KKMC":"中天大道与中津大道交口"},{"KKBH":"610266117","HPHM":"津JRC118","JGSK":"2021-04-01 15:15:33.768","CDBH":"5","XSFX":"由西向东","XSFXDM":"2","KKMC":"中生大道与和韵路交口"},{"KKBH":"610276126","HPHM":"津A9H552","JGSK":"2021-04-01 15:15:33.774","CDBH":"4","XSFX":"由南向北","XSFXDM":"3","KKMC":"中新大道与和意路交口"},{"KKBH":"610271010","HPHM":"津A05059F","JGSK":"2021-04-01 15:15:33.82","CDBH":"8","XSFX":"由北向南","XSFXDM":"4","KKMC":"中新大道与华五路交口"},{"KKBH":"711","HPHM":"冀B8D11W","JGSK":"2021-04-01 15:15:33.893","CDBH":"5","XSFX":"由南向北","XSFXDM":"3","KKMC":"不礼让行人中新大道与和旭路交口"},{"KKBH":"610266117","HPHM":"晋LFA570","JGSK":"2021-04-01 15:15:33.966","CDBH":"4","XSFX":"由西向东","XSFXDM":"2","KKMC":"中生大道与和韵路交口"},{"KKBH":"720861003000","HPHM":"津RMM994","JGSK":"2021-04-01 15:15:34.008","CDBH":"2","XSFX":"由东向西","XSFXDM":"1","KKMC":"海晨道与安明路交口"},{"KKBH":"7205410040000","HPHM":"冀B8E13X","JGSK":"2021-04-01 15:15:34.121","CDBH":"1","XSFX":"由东向西","XSFXDM":"1","KKMC":"动漫环路东与动漫中路交口正向"},{"KKBH":"610256112","HPHM":"津C7X081","JGSK":"2021-04-01 15:15:34.152","CDBH":"7","XSFX":"由南向北","XSFXDM":"3","KKMC":"中天大道与中津大道交口"},{"KKBH":"7208610030000","HPHM":"津AS8125","JGSK":"2021-04-01 15:15:34.178","CDBH":"3","XSFX":"由东向西","XSFXDM":"1","KKMC":"海晨道与安明路交口正向"},{"KKBH":"720811002000","HPHM":"津NPS929","JGSK":"2021-04-01 15:15:34.214","CDBH":"4","XSFX":"由南向北","XSFXDM":"3","KKMC":"动漫南路与文一路交口"},{"KKBH":"740011002000","HPHM":"吉BDH877","JGSK":"2021-04-01 15:15:34.272","CDBH":"14","XSFX":"由北向南","XSFXDM":"4","KKMC":"静湖南路与华一路交口"},{"KKBH":"610276124","HPHM":"津AF52600","JGSK":"2021-04-01 15:15:34.302","CDBH":"4","XSFX":"由西向东","XSFXDM":"2","KKMC":"中新大道与中生大道交口"},{"KKBH":"720891004000","HPHM":"车牌","JGSK":"2021-04-01 15:15:34.313","CDBH":"9","XSFX":"由南向北","XSFXDM":"3","KKMC":"海博道与安平路交口"},{"KKBH":"728031002000","HPHM":"津ME4216","JGSK":"2021-04-01 15:15:34.366","CDBH":"3","XSFX":"由西向东","XSFXDM":"2","KKMC":"动漫中路与文一路交口"},{"KKBH":"610256115","HPHM":"鲁NG90U5","JGSK":"2021-04-01 15:15:34.387","CDBH":"7","XSFX":"由南向北","XSFXDM":"3","KKMC":"中天大道与中生大道交口"},{"KKBH":"610391006","HPHM":"津C92K33","JGSK":"2021-04-01 15:15:34.476","CDBH":"1","XSFX":"由东向西","XSFXDM":"1","KKMC":"和韵路与和意路交口"},{"KKBH":"610271010","HPHM":"冀B0E5J5","JGSK":"2021-04-01 15:15:34.526","CDBH":"4","XSFX":"由南向北","XSFXDM":"3","KKMC":"中新大道与华五路交口"},{"KKBH":"610276124","HPHM":"车牌","JGSK":"2021-04-01 15:15:34.573","CDBH":"1","XSFX":"由东向西","XSFXDM":"1","KKMC":"中新大道与中生大道交口"},{"KKBH":"610401004","HPHM":"津A0643警","JGSK":"2021-04-01 15:15:34.599","CDBH":"4","XSFX":"由西向东","XSFXDM":"2","KKMC":"和畅路与和风路交口"},{"KKBH":"610276124","HPHM":"津RPV460","JGSK":"2021-04-01 15:15:34.628","CDBH":"11","XSFX":"由北向南","XSFXDM":"4","KKMC":"中新大道与中生大道交口"},{"KKBH":"610256113","HPHM":"津QC0258","JGSK":"2021-04-01 15:15:34.678","CDBH":"8","XSFX":"由北向南","XSFXDM":"4","KKMC":"中天大道与和风路交口"},{"KKBH":"6103261420000","HPHM":"鲁LBL587","JGSK":"2021-04-01 15:15:34.763","CDBH":"12","XSFX":"由北向南","XSFXDM":"4","KKMC":"中成大道与泰七路交口正向"},{"KKBH":"720891005000","HPHM":"津RJK031","JGSK":"2021-04-01 15:15:34.909","CDBH":"8","XSFX":"由南向北","XSFXDM":"3","KKMC":"海博道与安明路交口"},{"KKBH":"720881002000","HPHM":"辽PAH295","JGSK":"2021-04-01 15:15:34.955","CDBH":"6","XSFX":"由西向东","XSFXDM":"2","KKMC":"海旭道与安正路交口"},{"KKBH":"7208710020000","HPHM":"津RDH208","JGSK":"2021-04-01 15:15:34.969","CDBH":"9","XSFX":"由北向南","XSFXDM":"4","KKMC":"安正路与芳菲路交口正向"},{"KKBH":"610256115","HPHM":"津RU3515","JGSK":"2021-04-01 15:15:35.034","CDBH":"3","XSFX":"由东向西","XSFXDM":"1","KKMC":"中天大道与中生大道交口"},{"KKBH":"610256116","HPHM":"京GKA878","JGSK":"2021-04-01 15:15:35.076","CDBH":"11","XSFX":"由北向南","XSFXDM":"4","KKMC":"中天大道与和顺路交口"},{"KKBH":"610256112","HPHM":"津AR9758","JGSK":"2021-04-01 15:15:35.113","CDBH":"8","XSFX":"由南向北","XSFXDM":"3","KKMC":"中天大道与中津大道交口"},{"KKBH":"610256112","HPHM":"车牌","JGSK":"2021-04-01 15:15:35.142","CDBH":"11","XSFX":"由北向南","XSFXDM":"4","KKMC":"中天大道与中津大道交口"},{"KKBH":"610276126","HPHM":"津DBX707","JGSK":"2021-04-01 15:15:35.192","CDBH":"7","XSFX":"由北向南","XSFXDM":"4","KKMC":"中新大道与和意路交口"},{"KKBH":"7208210040000","HPHM":"津DFS326","JGSK":"2021-04-01 15:15:35.271","CDBH":"3","XSFX":"由南向北","XSFXDM":"3","KKMC":"动漫西路与动漫北路交口正向"},{"KKBH":"610286127","HPHM":"冀F32N78","JGSK":"2021-04-01 15:15:35.278","CDBH":"8","XSFX":"由南向北","XSFXDM":"3","KKMC":"中津大道与和畅路交口"},{"KKBH":"610286127","HPHM":"津HMG997","JGSK":"2021-04-01 15:15:35.438","CDBH":"7","XSFX":"由南向北","XSFXDM":"3","KKMC":"中津大道与和畅路交口"},{"KKBH":"610401004","HPHM":"津HJM893","JGSK":"2021-04-01 15:15:35.512","CDBH":"6","XSFX":"由西向东","XSFXDM":"2","KKMC":"和畅路与和风路交口"},{"KKBH":"610261005000","HPHM":"津ADF5999","JGSK":"2021-04-01 15:15:35.596","CDBH":"2","XSFX":"由南向北","XSFXDM":"3","KKMC":"中生大道与静湖西路（南侧）"},{"KKBH":"610276126","HPHM":"鲁NUG590","JGSK":"2021-04-01 15:15:35.695","CDBH":"5","XSFX":"由南向北","XSFXDM":"3","KKMC":"中新大道与和意路交口"},{"KKBH":"711","HPHM":"津AR9700","JGSK":"2021-04-01 15:15:35.809","CDBH":"2","XSFX":"由东向西","XSFXDM":"1","KKMC":"不礼让行人中新大道与和旭路交口"},{"KKBH":"1250","HPHM":"津RKL668","JGSK":"2021-04-01 15:15:35.959","CDBH":"2","XSFX":"由东向西","XSFXDM":"1","KKMC":"中滨大道与盛三街交口正向"},{"KKBH":"7205410040000","HPHM":"冀FAR662","JGSK":"2021-04-01 15:15:36.054","CDBH":"3","XSFX":"由西向东","XSFXDM":"2","KKMC":"动漫环路东与动漫中路交口正向"},{"KKBH":"610271010","HPHM":"车牌","JGSK":"2021-04-01 15:15:36.153","CDBH":"8","XSFX":"由北向南","XSFXDM":"4","KKMC":"中新大道与华五路交口"},{"KKBH":"610256112","HPHM":"冀B5KZ88","JGSK":"2021-04-01 15:15:36.197","CDBH":"1","XSFX":"由东向西","XSFXDM":"1","KKMC":"中天大道与中津大道交口"},{"KKBH":"610256111","HPHM":"车牌","JGSK":"2021-04-01 15:15:36.203","CDBH":"7","XSFX":"由北向南","XSFXDM":"4","KKMC":"中天大道与和惠路交口"},{"KKBH":"720561002000","HPHM":"津NLL596","JGSK":"2021-04-01 15:15:36.208","CDBH":"1","XSFX":"由东向西","XSFXDM":"1","KKMC":"动漫北路与文三路交口"},{"KKBH":"720861003000","HPHM":"冀EL880J","JGSK":"2021-04-01 15:15:36.247","CDBH":"10","XSFX":"由北向南","XSFXDM":"4","KKMC":"海晨道与安明路交口"},{"KKBH":"610276126","HPHM":"津A9H552","JGSK":"2021-04-01 15:15:36.378","CDBH":"4","XSFX":"由南向北","XSFXDM":"3","KKMC":"中新大道与和意路交口"},{"KKBH":"720871002000","HPHM":"冀B1F5A1","JGSK":"2021-04-01 15:15:36.474","CDBH":"8","XSFX":"由北向南","XSFXDM":"4","KKMC":"安正路与芳菲路交口"},{"KKBH":"720891004000","HPHM":"吉AML013","JGSK":"2021-04-01 15:15:36.531","CDBH":"5","XSFX":"由西向东","XSFXDM":"2","KKMC":"海博道与安平路交口"},{"KKBH":"610391006","HPHM":"津C92K33","JGSK":"2021-04-01 15:15:36.537","CDBH":"1","XSFX":"由东向西","XSFXDM":"1","KKMC":"和韵路与和意路交口"},{"KKBH":"610271010","HPHM":"津A05059F","JGSK":"2021-04-01 15:15:36.553","CDBH":"8","XSFX":"由北向南","XSFXDM":"4","KKMC":"中新大道与华五路交口"},{"KKBH":"610256116","HPHM":"鄂A26JE8","JGSK":"2021-04-01 15:15:36.594","CDBH":"11","XSFX":"由北向南","XSFXDM":"4","KKMC":"中天大道与和顺路交口"},{"KKBH":"7280310020000","HPHM":"津GZL896","JGSK":"2021-04-01 15:15:36.654","CDBH":"6","XSFX":"由南向北","XSFXDM":"3","KKMC":"动漫中路与文一路交口正向"},{"KKBH":"7208810060000","HPHM":"津C56792","JGSK":"2021-04-01 15:15:36.714","CDBH":"4","XSFX":"由南向北","XSFXDM":"3","KKMC":"海旭道与庄盛路交口正向"},{"KKBH":"610276125","HPHM":"冀AH5T76","JGSK":"2021-04-01 15:15:36.717","CDBH":"1","XSFX":"由东向西","XSFXDM":"1","KKMC":"中新大道与和顺路交口"},{"KKBH":"720571004000","HPHM":"鲁R053E9","JGSK":"2021-04-01 15:15:36.717","CDBH":"1","XSFX":"由东向西","XSFXDM":"1","KKMC":"动漫东路与动漫中路交口"},{"KKBH":"610276125","HPHM":"鲁R2E12P","JGSK":"2021-04-01 15:15:36.79","CDBH":"7","XSFX":"由北向南","XSFXDM":"4","KKMC":"中新大道与和顺路交口"},{"KKBH":"610286127","HPHM":"津NDY587","JGSK":"2021-04-01 15:15:36.797","CDBH":"3","XSFX":"由东向西","XSFXDM":"1","KKMC":"中津大道与和畅路交口"},{"KKBH":"728031003000","HPHM":"津A0A388","JGSK":"2021-04-01 15:15:36.995","CDBH":"5","XSFX":"由北向南","XSFXDM":"4","KKMC":"动漫中路与文二路交口"},{"KKBH":"7208910080000","HPHM":"津HZ0966","JGSK":"2021-04-01 15:15:37.004","CDBH":"7","XSFX":"由西向东","XSFXDM":"2","KKMC":"海博道与荣盛路交口正向"},{"KKBH":"7205710020000","HPHM":"津RJB629","JGSK":"2021-04-01 15:15:37.025","CDBH":"2","XSFX":"由西向东","XSFXDM":"2","KKMC":"动漫东路与文二路交口正向"},{"KKBH":"610256112","HPHM":"津JDA988","JGSK":"2021-04-01 15:15:37.033","CDBH":"8","XSFX":"由南向北","XSFXDM":"3","KKMC":"中天大道与中津大道交口"},{"KKBH":"610256112","HPHM":"津HE2519","JGSK":"2021-04-01 15:15:37.034","CDBH":"9","XSFX":"由南向北","XSFXDM":"3","KKMC":"中天大道与中津大道交口"},{"KKBH":"610276126","HPHM":"津RCR572","JGSK":"2021-04-01 15:15:37.039","CDBH":"2","XSFX":"由东向西","XSFXDM":"1","KKMC":"中新大道与和意路交口"},{"KKBH":"720901002000","HPHM":"津RMF076","JGSK":"2021-04-01 15:15:37.051","CDBH":"8","XSFX":"由南向北","XSFXDM":"3","KKMC":"玉林道与安正路交口"},{"KKBH":"610391008","HPHM":"冀BBB369","JGSK":"2021-04-01 15:15:37.102","CDBH":"1","XSFX":"由东向西","XSFXDM":"1","KKMC":"和韵路与和旭路交口"},{"KKBH":"610256113","HPHM":"津A9R076","JGSK":"2021-04-01 15:15:37.191","CDBH":"9","XSFX":"由北向南","XSFXDM":"4","KKMC":"中天大道与和风路交口"},{"KKBH":"610266117","HPHM":"冀B5P15R","JGSK":"2021-04-01 15:15:37.243","CDBH":"2","XSFX":"由东向西","XSFXDM":"1","KKMC":"中生大道与和韵路交口"},{"KKBH":"7205410040000","HPHM":"津AR9777","JGSK":"2021-04-01 15:15:37.253","CDBH":"4","XSFX":"由西向东","XSFXDM":"2","KKMC":"动漫环路东与动漫中路交口正向"},{"KKBH":"610256112","HPHM":"津RNX020","JGSK":"2021-04-01 15:15:37.266","CDBH":"11","XSFX":"由北向南","XSFXDM":"4","KKMC":"中天大道与中津大道交口"},{"KKBH":"610266118","HPHM":"津A5W982","JGSK":"2021-04-01 15:15:37.284","CDBH":"2","XSFX":"由东向西","XSFXDM":"1","KKMC":"中生大道与和畅路交口"},{"KKBH":"610256114","HPHM":"冀R16D47","JGSK":"2021-04-01 15:15:37.385","CDBH":"4","XSFX":"由南向北","XSFXDM":"3","KKMC":"中天大道与和旭路交口"},{"KKBH":"610276125","HPHM":"津KKJ848","JGSK":"2021-04-01 15:15:37.508","CDBH":"1","XSFX":"由东向西","XSFXDM":"1","KKMC":"中新大道与和顺路交口"},{"KKBH":"7205410020000","HPHM":"津ADP0379","JGSK":"2021-04-01 15:15:37.587","CDBH":"1","XSFX":"由东向西","XSFXDM":"1","KKMC":"动漫环路西与动漫中路交口正向"},{"KKBH":"711","HPHM":"津HAB690","JGSK":"2021-04-01 15:15:37.618","CDBH":"8","XSFX":"由北向南","XSFXDM":"4","KKMC":"不礼让行人中新大道与和旭路交口"},{"KKBH":"610276125","HPHM":"津C750G7","JGSK":"2021-04-01 15:15:37.632","CDBH":"8","XSFX":"由北向南","XSFXDM":"4","KKMC":"中新大道与和顺路交口"},{"KKBH":"7208910030000","HPHM":"冀CQZ811","JGSK":"2021-04-01 15:15:37.646","CDBH":"11","XSFX":"由北向南","XSFXDM":"4","KKMC":"海博道与安正路交口正向"},{"KKBH":"610266118","HPHM":"津MFY667","JGSK":"2021-04-01 15:15:37.706","CDBH":"5","XSFX":"由西向东","XSFXDM":"2","KKMC":"中生大道与和畅路交口"},{"KKBH":"610256112","HPHM":"津GSV108","JGSK":"2021-04-01 15:15:37.73","CDBH":"7","XSFX":"由南向北","XSFXDM":"3","KKMC":"中天大道与中津大道交口"},{"KKBH":"610401004","HPHM":"津AR9766","JGSK":"2021-04-01 15:15:37.831","CDBH":"3","XSFX":"由东向西","XSFXDM":"1","KKMC":"和畅路与和风路交口"},{"KKBH":"610391006","HPHM":"津AF08033","JGSK":"2021-04-01 15:15:37.858","CDBH":"4","XSFX":"由西向东","XSFXDM":"2","KKMC":"和韵路与和意路交口"},{"KKBH":"610286127","HPHM":"津RFQ713","JGSK":"2021-04-01 15:15:37.887","CDBH":"5","XSFX":"由西向东","XSFXDM":"2","KKMC":"中津大道与和畅路交口"},{"KKBH":"720891006000","HPHM":"津MDW358","JGSK":"2021-04-01 15:15:38.046","CDBH":"8","XSFX":"由西向东","XSFXDM":"2","KKMC":"海博道与永盛路交口"},{"KKBH":"610271010","HPHM":"津B0E5J5","JGSK":"2021-04-01 15:15:38.054","CDBH":"4","XSFX":"由南向北","XSFXDM":"3","KKMC":"中新大道与华五路交口"},{"KKBH":"610286127","HPHM":"冀AF1H65","JGSK":"2021-04-01 15:15:38.054","CDBH":"4","XSFX":"由西向东","XSFXDM":"2","KKMC":"中津大道与和畅路交口"},{"KKBH":"7208910050000","HPHM":"冀BR286Y","JGSK":"2021-04-01 15:15:38.091","CDBH":"3","XSFX":"由东向西","XSFXDM":"1","KKMC":"海博道与安明路交口正向"},{"KKBH":"7280310060000","HPHM":"车牌","JGSK":"2021-04-01 15:15:38.15","CDBH":"2","XSFX":"由东向西","XSFXDM":"1","KKMC":"动漫中路与文三路交口正向"},{"KKBH":"7208910030000","HPHM":"津C815E7","JGSK":"2021-04-01 15:15:38.162","CDBH":"9","XSFX":"由南向北","XSFXDM":"3","KKMC":"海博道与安正路交口正向"},{"KKBH":"7208710020000","HPHM":"津DAT700","JGSK":"2021-04-01 15:15:38.196","CDBH":"5","XSFX":"由南向北","XSFXDM":"3","KKMC":"安正路与芳菲路交口正向"},{"KKBH":"720571004000","HPHM":"津HHT136","JGSK":"2021-04-01 15:15:38.212","CDBH":"5","XSFX":"由北向南","XSFXDM":"4","KKMC":"动漫东路与动漫中路交口"},{"KKBH":"610256113","HPHM":"津FFV608","JGSK":"2021-04-01 15:15:38.338","CDBH":"4","XSFX":"由南向北","XSFXDM":"3","KKMC":"中天大道与和风路交口"},{"KKBH":"610276126","HPHM":"鲁NUG590","JGSK":"2021-04-01 15:15:38.698","CDBH":"5","XSFX":"由南向北","XSFXDM":"3","KKMC":"中新大道与和意路交口"},{"KKBH":"610271009","HPHM":"津KQU611","JGSK":"2021-04-01 15:15:38.736","CDBH":"4","XSFX":"由西向东","XSFXDM":"2","KKMC":"中新大道与泰七路交口"},{"KKBH":"610256116","HPHM":"津AWC731","JGSK":"2021-04-01 15:15:38.834","CDBH":"8","XSFX":"由南向北","XSFXDM":"3","KKMC":"中天大道与和顺路交口"},{"KKBH":"610256112","HPHM":"津RGQ517","JGSK":"2021-04-01 15:15:38.873","CDBH":"7","XSFX":"由南向北","XSFXDM":"3","KKMC":"中天大道与中津大道交口"},{"KKBH":"610316142000","HPHM":"津RKL668","JGSK":"2021-04-01 15:15:38.888","CDBH":"2","XSFX":"由东向西","XSFXDM":"1","KKMC":"中滨大道与盛三街交口"},{"KKBH":"610286127","HPHM":"津A7Q716","JGSK":"2021-04-01 15:15:38.964","CDBH":"8","XSFX":"由南向北","XSFXDM":"3","KKMC":"中津大道与和畅路交口"},{"KKBH":"610256116","HPHM":"津NFE320","JGSK":"2021-04-01 15:15:39.063","CDBH":"10","XSFX":"由北向南","XSFXDM":"4","KKMC":"中天大道与和顺路交口"},{"KKBH":"610401004","HPHM":"津E12704","JGSK":"2021-04-01 15:15:39.105","CDBH":"8","XSFX":"由南向北","XSFXDM":"3","KKMC":"和畅路与和风路交口"},{"KKBH":"610256113","HPHM":"津QC0258","JGSK":"2021-04-01 15:15:39.107","CDBH":"8","XSFX":"由北向南","XSFXDM":"4","KKMC":"中天大道与和风路交口"},{"KKBH":"610256111","HPHM":"车牌","JGSK":"2021-04-01 15:15:39.135","CDBH":"7","XSFX":"由北向南","XSFXDM":"4","KKMC":"中天大道与和惠路交口"},{"KKBH":"720541004000","HPHM":"冀FAR662","JGSK":"2021-04-01 15:15:39.149","CDBH":"3","XSFX":"由西向东","XSFXDM":"2","KKMC":"动漫环路东与动漫中路交口"},{"KKBH":"720541004000","HPHM":"冀B8E13X","JGSK":"2021-04-01 15:15:39.2","CDBH":"1","XSFX":"由东向西","XSFXDM":"1","KKMC":"动漫环路东与动漫中路交口"},{"KKBH":"610326142000","HPHM":"鲁LBL587","JGSK":"2021-04-01 15:15:39.221","CDBH":"14","XSFX":"由北向南","XSFXDM":"4","KKMC":"中成大道与泰七路交口"},{"KKBH":"610391008","HPHM":"冀FP095V","JGSK":"2021-04-01 15:15:39.226","CDBH":"4","XSFX":"由西向东","XSFXDM":"2","KKMC":"和韵路与和旭路交口"},{"KKBH":"610286127","HPHM":"津JYF517","JGSK":"2021-04-01 15:15:39.265","CDBH":"2","XSFX":"由东向西","XSFXDM":"1","KKMC":"中津大道与和畅路交口"},{"KKBH":"720891004000","HPHM":"车牌","JGSK":"2021-04-01 15:15:39.279","CDBH":"9","XSFX":"由南向北","XSFXDM":"3","KKMC":"海博道与安平路交口"},{"KKBH":"7205410040000","HPHM":"津ABL879","JGSK":"2021-04-01 15:15:39.404","CDBH":"3","XSFX":"由西向东","XSFXDM":"2","KKMC":"动漫环路东与动漫中路交口正向"},{"KKBH":"610251002","HPHM":"辽EF5501","JGSK":"2021-04-01 15:15:39.746","CDBH":"4","XSFX":"由西向东","XSFXDM":"2","KKMC":"中天大道与和睦路交口"},{"KKBH":"7209010020000","HPHM":"豫AWB704","JGSK":"2021-04-01 15:15:39.853","CDBH":"10","XSFX":"由北向南","XSFXDM":"4","KKMC":"玉林道与安正路交口正向"},{"KKBH":"610286127","HPHM":"津RGB953","JGSK":"2021-04-01 15:15:39.882","CDBH":"5","XSFX":"由西向东","XSFXDM":"2","KKMC":"中津大道与和畅路交口"},{"KKBH":"7208810020000","HPHM":"津FLG515","JGSK":"2021-04-01 15:15:39.891","CDBH":"2","XSFX":"由东向西","XSFXDM":"1","KKMC":"海旭道与安正路交口正向"},{"KKBH":"610256116","HPHM":"鄂A26JE8","JGSK":"2021-04-01 15:15:40.04","CDBH":"12","XSFX":"由北向南","XSFXDM":"4","KKMC":"中天大道与和顺路交口"},{"KKBH":"610256115","HPHM":"鲁NG90U5","JGSK":"2021-04-01 15:15:40.073","CDBH":"7","XSFX":"由南向北","XSFXDM":"3","KKMC":"中天大道与中生大道交口"},{"KKBH":"7208610030000","HPHM":"车牌","JGSK":"2021-04-01 15:15:40.109","CDBH":"1","XSFX":"由东向西","XSFXDM":"1","KKMC":"海晨道与安明路交口正向"},{"KKBH":"610276125","HPHM":"鲁A0K9E6","JGSK":"2021-04-01 15:15:40.181","CDBH":"8","XSFX":"由北向南","XSFXDM":"4","KKMC":"中新大道与和顺路交口"},{"KKBH":"720821004000","HPHM":"津DFS326","JGSK":"2021-04-01 15:15:40.2","CDBH":"3","XSFX":"由南向北","XSFXDM":"3","KKMC":"动漫西路与动漫北路交口"},{"KKBH":"7280310020000","HPHM":"津HB3413","JGSK":"2021-04-01 15:15:40.248","CDBH":"5","XSFX":"由南向北","XSFXDM":"3","KKMC":"动漫中路与文一路交口正向"},{"KKBH":"610276126","HPHM":"津JYP568","JGSK":"2021-04-01 15:15:40.335","CDBH":"8","XSFX":"由北向南","XSFXDM":"4","KKMC":"中新大道与和意路交口"},{"KKBH":"610251002","HPHM":"津MKA633","JGSK":"2021-04-01 15:15:40.355","CDBH":"8","XSFX":"由南向北","XSFXDM":"3","KKMC":"中天大道与和睦路交口"},{"KKBH":"720891008000","HPHM":"津HZ0966","JGSK":"2021-04-01 15:15:40.39","CDBH":"7","XSFX":"由西向东","XSFXDM":"2","KKMC":"海博道与荣盛路交口"},{"KKBH":"610286127","HPHM":"津RNX263","JGSK":"2021-04-01 15:15:40.409","CDBH":"7","XSFX":"由南向北","XSFXDM":"3","KKMC":"中津大道与和畅路交口"},{"KKBH":"610276126","HPHM":"津RCR572","JGSK":"2021-04-01 15:15:40.547","CDBH":"2","XSFX":"由东向西","XSFXDM":"1","KKMC":"中新大道与和意路交口"},{"KKBH":"610276125","HPHM":"津HA1901","JGSK":"2021-04-01 15:15:40.63","CDBH":"1","XSFX":"由东向西","XSFXDM":"1","KKMC":"中新大道与和顺路交口"},{"KKBH":"720871002000","HPHM":"津RDH208","JGSK":"2021-04-01 15:15:40.64","CDBH":"9","XSFX":"由北向南","XSFXDM":"4","KKMC":"安正路与芳菲路交口"},{"KKBH":"610266118","HPHM":"津AD80220","JGSK":"2021-04-01 15:15:40.751","CDBH":"7","XSFX":"由南向北","XSFXDM":"3","KKMC":"中生大道与和畅路交口"},{"KKBH":"728031002000","HPHM":"津GZL896","JGSK":"2021-04-01 15:15:40.881","CDBH":"6","XSFX":"由南向北","XSFXDM":"3","KKMC":"动漫中路与文一路交口"},{"KKBH":"610266118","HPHM":"津GDD059","JGSK":"2021-04-01 15:15:40.901","CDBH":"2","XSFX":"由东向西","XSFXDM":"1","KKMC":"中生大道与和畅路交口"},{"KKBH":"610256112","HPHM":"津NYX021","JGSK":"2021-04-01 15:15:40.998","CDBH":"7","XSFX":"由南向北","XSFXDM":"3","KKMC":"中天大道与中津大道交口"},{"KKBH":"7208810040000","HPHM":"津LBL928","JGSK":"2021-04-01 15:15:41.007","CDBH":"5","XSFX":"由西向东","XSFXDM":"2","KKMC":"海旭道与永盛路交口正向"},{"KKBH":"7280310020000","HPHM":"津JPH115","JGSK":"2021-04-01 15:15:41.065","CDBH":"2","XSFX":"由东向西","XSFXDM":"1","KKMC":"动漫中路与文一路交口正向"},{"KKBH":"720891005000","HPHM":"冀BR286Y","JGSK":"2021-04-01 15:15:41.151","CDBH":"3","XSFX":"由东向西","XSFXDM":"1","KKMC":"海博道与安明路交口"},{"KKBH":"7208910050000","HPHM":"冀B975G0","JGSK":"2021-04-01 15:15:41.189","CDBH":"1","XSFX":"由东向西","XSFXDM":"1","KKMC":"海博道与安明路交口正向"},{"KKBH":"711","HPHM":"豫RE115H","JGSK":"2021-04-01 15:15:41.302","CDBH":"7","XSFX":"由北向南","XSFXDM":"4","KKMC":"不礼让行人中新大道与和旭路交口"},{"KKBH":"610256111","HPHM":"津A2C328","JGSK":"2021-04-01 15:15:41.5","CDBH":"5","XSFX":"由南向北","XSFXDM":"3","KKMC":"中天大道与和惠路交口"},{"KKBH":"610266117","HPHM":"辽C812P1","JGSK":"2021-04-01 15:15:41.552","CDBH":"5","XSFX":"由西向东","XSFXDM":"2","KKMC":"中生大道与和韵路交口"},{"KKBH":"610276126","HPHM":"津RVB910","JGSK":"2021-04-01 15:15:41.603","CDBH":"4","XSFX":"由南向北","XSFXDM":"3","KKMC":"中新大道与和意路交口"},{"KKBH":"720891003000","HPHM":"冀CQZ811","JGSK":"2021-04-01 15:15:41.621","CDBH":"2","XSFX":"由东向西","XSFXDM":"1","KKMC":"海博道与安正路交口"},{"KKBH":"7208810020000","HPHM":"津DJY332","JGSK":"2021-04-01 15:15:41.669","CDBH":"3","XSFX":"由东向西","XSFXDM":"1","KKMC":"海旭道与安正路交口正向"},{"KKBH":"610276124","HPHM":"沪MM0078","JGSK":"2021-04-01 15:15:41.67","CDBH":"8","XSFX":"由南向北","XSFXDM":"3","KKMC":"中新大道与中生大道交口"},{"KKBH":"7209010020000","HPHM":"豫N0M875","JGSK":"2021-04-01 15:15:41.73","CDBH":"1","XSFX":"由东向西","XSFXDM":"1","KKMC":"玉林道与安正路交口正向"},{"KKBH":"610276125","HPHM":"津KKJ848","JGSK":"2021-04-01 15:15:41.836","CDBH":"1","XSFX":"由东向西","XSFXDM":"1","KKMC":"中新大道与和顺路交口"},{"KKBH":"7208910050000","HPHM":"鲁AX02P6","JGSK":"2021-04-01 15:15:41.883","CDBH":"4","XSFX":"由东向西","XSFXDM":"1","KKMC":"海博道与安明路交口正向"},{"KKBH":"610256113","HPHM":"津FFV608","JGSK":"2021-04-01 15:15:41.932","CDBH":"4","XSFX":"由南向北","XSFXDM":"3","KKMC":"中天大道与和风路交口"},{"KKBH":"610276125","HPHM":"冀B9LA29","JGSK":"2021-04-01 15:15:42.009","CDBH":"8","XSFX":"由北向南","XSFXDM":"4","KKMC":"中新大道与和顺路交口"},{"KKBH":"610256116","HPHM":"津NFE320","JGSK":"2021-04-01 15:15:42.121","CDBH":"11","XSFX":"由北向南","XSFXDM":"4","KKMC":"中天大道与和顺路交口"},{"KKBH":"7208910060000","HPHM":"蒙A320L7","JGSK":"2021-04-01 15:15:42.168","CDBH":"8","XSFX":"由西向东","XSFXDM":"2","KKMC":"海博道与永盛路交口正向"},{"KKBH":"7208710020000","HPHM":"豫A3Y188","JGSK":"2021-04-01 15:15:42.175","CDBH":"3","XSFX":"由西向东","XSFXDM":"2","KKMC":"安正路与芳菲路交口正向"},{"KKBH":"610266117","HPHM":"冀BP063F","JGSK":"2021-04-01 15:15:42.253","CDBH":"11","XSFX":"由北向南","XSFXDM":"4","KKMC":"中生大道与和韵路交口"},{"KKBH":"610256112","HPHM":"津KE6833","JGSK":"2021-04-01 15:15:42.302","CDBH":"6","XSFX":"由西向东","XSFXDM":"2","KKMC":"中天大道与中津大道交口"},{"KKBH":"7208610030000","HPHM":"冀R62X53","JGSK":"2021-04-01 15:15:42.378","CDBH":"7","XSFX":"由南向北","XSFXDM":"3","KKMC":"海晨道与安明路交口正向"},{"KKBH":"610286127","HPHM":"津A1N881","JGSK":"2021-04-01 15:15:42.395","CDBH":"2","XSFX":"由东向西","XSFXDM":"1","KKMC":"中津大道与和畅路交口"},{"KKBH":"6102661220000","HPHM":"津AY1785","JGSK":"2021-04-01 15:15:42.556","CDBH":"3","XSFX":"由西向东","XSFXDM":"2","KKMC":"生态城中生大道故道河一桥西向东上桥处正向"},{"KKBH":"720861003000","HPHM":"津AS8125","JGSK":"2021-04-01 15:15:42.572","CDBH":"1","XSFX":"由东向西","XSFXDM":"1","KKMC":"海晨道与安明路交口"},{"KKBH":"610391006","HPHM":"津H45369","JGSK":"2021-04-01 15:15:42.625","CDBH":"7","XSFX":"由南向北","XSFXDM":"3","KKMC":"和韵路与和意路交口"},{"KKBH":"610391006","HPHM":"津AR9778","JGSK":"2021-04-01 15:15:42.679","CDBH":"1","XSFX":"由东向西","XSFXDM":"1","KKMC":"和韵路与和意路交口"},{"KKBH":"610276125","HPHM":"津C750G7","JGSK":"2021-04-01 15:15:42.796","CDBH":"8","XSFX":"由北向南","XSFXDM":"4","KKMC":"中新大道与和顺路交口"},{"KKBH":"610276126","HPHM":"津JYP568","JGSK":"2021-04-01 15:15:42.797","CDBH":"8","XSFX":"由北向南","XSFXDM":"4","KKMC":"中新大道与和意路交口"},{"KKBH":"610256112","HPHM":"津GSV108","JGSK":"2021-04-01 15:15:42.872","CDBH":"7","XSFX":"由南向北","XSFXDM":"3","KKMC":"中天大道与中津大道交口"},{"KKBH":"610276125","HPHM":"津HL9868","JGSK":"2021-04-01 15:15:42.901","CDBH":"5","XSFX":"由南向北","XSFXDM":"3","KKMC":"中新大道与和顺路交口"},{"KKBH":"720901002000","HPHM":"豫AWB704","JGSK":"2021-04-01 15:15:42.989","CDBH":"10","XSFX":"由北向南","XSFXDM":"4","KKMC":"玉林道与安正路交口"},{"KKBH":"610276124","HPHM":"津AY1880","JGSK":"2021-04-01 15:15:43.115","CDBH":"8","XSFX":"由南向北","XSFXDM":"3","KKMC":"中新大道与中生大道交口"},{"KKBH":"720541002000","HPHM":"津ADP0379","JGSK":"2021-04-01 15:15:43.119","CDBH":"1","XSFX":"由东向西","XSFXDM":"1","KKMC":"动漫环路西与动漫中路交口"},{"KKBH":"7208810040000","HPHM":"鲁NH828H","JGSK":"2021-04-01 15:15:43.129","CDBH":"5","XSFX":"由西向东","XSFXDM":"2","KKMC":"海旭道与永盛路交口正向"},{"KKBH":"610276125","HPHM":"津N00043","JGSK":"2021-04-01 15:15:43.172","CDBH":"2","XSFX":"由东向西","XSFXDM":"1","KKMC":"中新大道与和顺路交口"},{"KKBH":"610256113","HPHM":"津A9R076","JGSK":"2021-04-01 15:15:43.173","CDBH":"9","XSFX":"由北向南","XSFXDM":"4","KKMC":"中天大道与和风路交口"},{"KKBH":"610256116","HPHM":"津AWC731","JGSK":"2021-04-01 15:15:43.206","CDBH":"9","XSFX":"由南向北","XSFXDM":"3","KKMC":"中天大道与和顺路交口"},{"KKBH":"610256115","HPHM":"辽B3W69S","JGSK":"2021-04-01 15:15:43.257","CDBH":"2","XSFX":"由东向西","XSFXDM":"1","KKMC":"中天大道与中生大道交口"},{"KKBH":"610276124","HPHM":"粤R6A285","JGSK":"2021-04-01 15:15:43.31","CDBH":"10","XSFX":"由北向南","XSFXDM":"4","KKMC":"中新大道与中生大道交口"},{"KKBH":"610266118","HPHM":"津A5W982","JGSK":"2021-04-01 15:15:43.363","CDBH":"2","XSFX":"由东向西","XSFXDM":"1","KKMC":"中生大道与和畅路交口"},{"KKBH":"720881006000","HPHM":"津C56792","JGSK":"2021-04-01 15:15:43.378","CDBH":"5","XSFX":"由南向北","XSFXDM":"3","KKMC":"海旭道与庄盛路交口"},{"KKBH":"610256111","HPHM":"津DUJ519","JGSK":"2021-04-01 15:15:43.438","CDBH":"1","XSFX":"由西向东","XSFXDM":"2","KKMC":"中天大道与和惠路交口"},{"KKBH":"610266118","HPHM":"津AD80220","JGSK":"2021-04-01 15:15:43.517","CDBH":"8","XSFX":"由南向北","XSFXDM":"3","KKMC":"中生大道与和畅路交口"},{"KKBH":"610401005","HPHM":"津DLX200","JGSK":"2021-04-01 15:15:43.581","CDBH":"1","XSFX":"由东向西","XSFXDM":"1","KKMC":"和畅路与和顺路交口"},{"KKBH":"610256116","HPHM":"津KLH365","JGSK":"2021-04-01 15:15:43.611","CDBH":"10","XSFX":"由北向南","XSFXDM":"4","KKMC":"中天大道与和顺路交口"},{"KKBH":"610266117","HPHM":"晋LFA570","JGSK":"2021-04-01 15:15:43.633","CDBH":"4","XSFX":"由西向东","XSFXDM":"2","KKMC":"中生大道与和韵路交口"},{"KKBH":"720891003000","HPHM":"津HX8648","JGSK":"2021-04-01 15:15:43.657","CDBH":"7","XSFX":"由南向北","XSFXDM":"3","KKMC":"海博道与安正路交口"},{"KKBH":"711","HPHM":"津KA8138","JGSK":"2021-04-01 15:15:43.739","CDBH":"5","XSFX":"由南向北","XSFXDM":"3","KKMC":"不礼让行人中新大道与和旭路交口"},{"KKBH":"720891003000","HPHM":"津C815E7","JGSK":"2021-04-01 15:15:43.744","CDBH":"8","XSFX":"由南向北","XSFXDM":"3","KKMC":"海博道与安正路交口"},{"KKBH":"610401004","HPHM":"冀F5WQ27","JGSK":"2021-04-01 15:15:43.909","CDBH":"4","XSFX":"由西向东","XSFXDM":"2","KKMC":"和畅路与和风路交口"},{"KKBH":"610266118","HPHM":"京P19M21","JGSK":"2021-04-01 15:15:44.028","CDBH":"1","XSFX":"由东向西","XSFXDM":"1","KKMC":"中生大道与和畅路交口"},{"KKBH":"720881004000","HPHM":"津LBL928","JGSK":"2021-04-01 15:15:44.167","CDBH":"10","XSFX":"由西向东","XSFXDM":"2","KKMC":"海旭道与永盛路交口"},{"KKBH":"6071310030000","HPHM":"津LU2062","JGSK":"2021-04-01 15:15:44.271","CDBH":"3","XSFX":"由东向西","XSFXDM":"1","KKMC":"中央大道与海旭道交口正向"},{"KKBH":"610401004","HPHM":"车牌","JGSK":"2021-04-01 15:15:44.418","CDBH":"5","XSFX":"由西向东","XSFXDM":"2","KKMC":"和畅路与和风路交口"},{"KKBH":"610401004","HPHM":"津E12704","JGSK":"2021-04-01 15:15:44.468","CDBH":"9","XSFX":"由南向北","XSFXDM":"3","KKMC":"和畅路与和风路交口"},{"KKBH":"7280310060000","HPHM":"津GWH898","JGSK":"2021-04-01 15:15:44.506","CDBH":"7","XSFX":"由北向南","XSFXDM":"4","KKMC":"动漫中路与文三路交口正向"},{"KKBH":"610276124","HPHM":"津DS9652","JGSK":"2021-04-01 15:15:44.51","CDBH":"11","XSFX":"由北向南","XSFXDM":"4","KKMC":"中新大道与中生大道交口"},{"KKBH":"7209010020000","HPHM":"津FDJ890","JGSK":"2021-04-01 15:15:44.54","CDBH":"7","XSFX":"由南向北","XSFXDM":"3","KKMC":"玉林道与安正路交口正向"},{"KKBH":"7208910060000","HPHM":"豫CTC611","JGSK":"2021-04-01 15:15:44.641","CDBH":"6","XSFX":"由西向东","XSFXDM":"2","KKMC":"海博道与永盛路交口正向"},{"KKBH":"610256115","HPHM":"鲁H059H9","JGSK":"2021-04-01 15:15:44.69","CDBH":"1","XSFX":"由东向西","XSFXDM":"1","KKMC":"中天大道与中生大道交口"},{"KKBH":"610256113","HPHM":"琼CG0197","JGSK":"2021-04-01 15:15:44.696","CDBH":"7","XSFX":"由北向南","XSFXDM":"4","KKMC":"中天大道与和风路交口"},{"KKBH":"7208910060000","HPHM":"津ASA885","JGSK":"2021-04-01 15:15:44.73","CDBH":"3","XSFX":"由东向西","XSFXDM":"1","KKMC":"海博道与永盛路交口正向"},{"KKBH":"720881002000","HPHM":"津FLG515","JGSK":"2021-04-01 15:15:44.736","CDBH":"2","XSFX":"由东向西","XSFXDM":"1","KKMC":"海旭道与安正路交口"},{"KKBH":"720541004000","HPHM":"津ABL879","JGSK":"2021-04-01 15:15:44.752","CDBH":"3","XSFX":"由西向东","XSFXDM":"2","KKMC":"动漫环路东与动漫中路交口"},{"KKBH":"6102661220000","HPHM":"冀J785P6","JGSK":"2021-04-01 15:15:44.797","CDBH":"2","XSFX":"由西向东","XSFXDM":"2","KKMC":"生态城中生大道故道河一桥西向东上桥处正向"},{"KKBH":"610256112","HPHM":"津NYX021","JGSK":"2021-04-01 15:15:44.878","CDBH":"8","XSFX":"由南向北","XSFXDM":"3","KKMC":"中天大道与中津大道交口"},{"KKBH":"610286127","HPHM":"津RNX263","JGSK":"2021-04-01 15:15:44.883","CDBH":"8","XSFX":"由南向北","XSFXDM":"3","KKMC":"中津大道与和畅路交口"},{"KKBH":"728031002000","HPHM":"津HB3413","JGSK":"2021-04-01 15:15:44.965","CDBH":"5","XSFX":"由南向北","XSFXDM":"3","KKMC":"动漫中路与文一路交口"},{"KKBH":"610266117","HPHM":"车牌","JGSK":"2021-04-01 15:15:44.98","CDBH":"3","XSFX":"由东向西","XSFXDM":"1","KKMC":"中生大道与和韵路交口"},{"KKBH":"610266117","HPHM":"闽W75178","JGSK":"2021-04-01 15:15:44.998","CDBH":"6","XSFX":"由西向东","XSFXDM":"2","KKMC":"中生大道与和韵路交口"},{"KKBH":"720881002000","HPHM":"津DJY332","JGSK":"2021-04-01 15:15:45.061","CDBH":"3","XSFX":"由东向西","XSFXDM":"1","KKMC":"海旭道与安正路交口"},{"KKBH":"610276125","HPHM":"津HA1901","JGSK":"2021-04-01 15:15:45.196","CDBH":"1","XSFX":"由东向西","XSFXDM":"1","KKMC":"中新大道与和顺路交口"},{"KKBH":"610256114","HPHM":"冀R16D47","JGSK":"2021-04-01 15:15:45.225","CDBH":"4","XSFX":"由南向北","XSFXDM":"3","KKMC":"中天大道与和旭路交口"},{"KKBH":"610256111","HPHM":"车牌","JGSK":"2021-04-01 15:15:45.3","CDBH":"7","XSFX":"由北向南","XSFXDM":"4","KKMC":"中天大道与和惠路交口"},{"KKBH":"720891005000","HPHM":"冀B975G0","JGSK":"2021-04-01 15:15:45.337","CDBH":"1","XSFX":"由东向西","XSFXDM":"1","KKMC":"海博道与安明路交口"},{"KKBH":"720891003000","HPHM":"津E31038","JGSK":"2021-04-01 15:15:45.34","CDBH":"7","XSFX":"由南向北","XSFXDM":"3","KKMC":"海博道与安正路交口"},{"KKBH":"610256114","HPHM":"津C66M61","JGSK":"2021-04-01 15:15:45.454","CDBH":"5","XSFX":"由南向北","XSFXDM":"3","KKMC":"中天大道与和旭路交口"},{"KKBH":"610286127","HPHM":"津JYF517","JGSK":"2021-04-01 15:15:45.535","CDBH":"3","XSFX":"由东向西","XSFXDM":"1","KKMC":"中津大道与和畅路交口"},{"KKBH":"7208810040000","HPHM":"津C3M825","JGSK":"2021-04-01 15:15:45.558","CDBH":"2","XSFX":"由东向西","XSFXDM":"1","KKMC":"海旭道与永盛路交口正向"},{"KKBH":"7208910030000","HPHM":"津AU6660","JGSK":"2021-04-01 15:15:45.609","CDBH":"9","XSFX":"由南向北","XSFXDM":"3","KKMC":"海博道与安正路交口正向"},{"KKBH":"610391006","HPHM":"津RAU269","JGSK":"2021-04-01 15:15:45.61","CDBH":"1","XSFX":"由东向西","XSFXDM":"1","KKMC":"和韵路与和意路交口"},{"KKBH":"7208610020000","HPHM":"车牌","JGSK":"2021-04-01 15:15:45.617","CDBH":"11","XSFX":"由北向南","XSFXDM":"4","KKMC":"海晨道与安正路交口正向"},{"KKBH":"610251002","HPHM":"辽EF5501","JGSK":"2021-04-01 15:15:45.673","CDBH":"4","XSFX":"由西向东","XSFXDM":"2","KKMC":"中天大道与和睦路交口"},{"KKBH":"610256111","HPHM":"辽A8GU07","JGSK":"2021-04-01 15:15:45.764","CDBH":"9","XSFX":"由北向南","XSFXDM":"4","KKMC":"中天大道与和惠路交口"},{"KKBH":"610266117","HPHM":"津JRC118","JGSK":"2021-04-01 15:15:45.798","CDBH":"5","XSFX":"由西向东","XSFXDM":"2","KKMC":"中生大道与和韵路交口"},{"KKBH":"610286127","HPHM":"冀AF1H65","JGSK":"2021-04-01 15:15:45.812","CDBH":"4","XSFX":"由西向东","XSFXDM":"2","KKMC":"中津大道与和畅路交口"},{"KKBH":"7280310020000","HPHM":"津NPS929","JGSK":"2021-04-01 15:15:45.834","CDBH":"4","XSFX":"由西向东","XSFXDM":"2","KKMC":"动漫中路与文一路交口正向"},{"KKBH":"610391008","HPHM":"冀FP095V","JGSK":"2021-04-01 15:15:45.884","CDBH":"5","XSFX":"由西向东","XSFXDM":"2","KKMC":"和韵路与和旭路交口"},{"KKBH":"610276126","HPHM":"冀B6N9T0","JGSK":"2021-04-01 15:15:46.01","CDBH":"8","XSFX":"由北向南","XSFXDM":"4","KKMC":"中新大道与和意路交口"},{"KKBH":"610276124","HPHM":"冀F91C72","JGSK":"2021-04-01 15:15:46.155","CDBH":"7","XSFX":"由南向北","XSFXDM":"3","KKMC":"中新大道与中生大道交口"},{"KKBH":"610266122000","HPHM":"津AY1785","JGSK":"2021-04-01 15:15:46.216","CDBH":"3","XSFX":"由西向东","XSFXDM":"2","KKMC":"生态城中生大道故道河一桥西向东上桥处"},{"KKBH":"610256115","HPHM":"津C28N17","JGSK":"2021-04-01 15:15:46.233","CDBH":"8","XSFX":"由南向北","XSFXDM":"3","KKMC":"中天大道与中生大道交口"},{"KKBH":"720881004000","HPHM":"鲁NH828H","JGSK":"2021-04-01 15:15:46.248","CDBH":"10","XSFX":"由西向东","XSFXDM":"2","KKMC":"海旭道与永盛路交口"},{"KKBH":"610391006","HPHM":"津H45369","JGSK":"2021-04-01 15:15:46.403","CDBH":"8","XSFX":"由南向北","XSFXDM":"3","KKMC":"和韵路与和意路交口"},{"KKBH":"610256116","HPHM":"津KLH365","JGSK":"2021-04-01 15:15:46.441","CDBH":"11","XSFX":"由北向南","XSFXDM":"4","KKMC":"中天大道与和顺路交口"},{"KKBH":"610266117","HPHM":"津C08611","JGSK":"2021-04-01 15:15:46.505","CDBH":"2","XSFX":"由东向西","XSFXDM":"1","KKMC":"中生大道与和韵路交口"},{"KKBH":"610286127","HPHM":"车牌","JGSK":"2021-04-01 15:15:46.573","CDBH":"8","XSFX":"由南向北","XSFXDM":"3","KKMC":"中津大道与和畅路交口"},{"KKBH":"610256111","HPHM":"津DUJ519","JGSK":"2021-04-01 15:15:46.595","CDBH":"2","XSFX":"由西向东","XSFXDM":"2","KKMC":"中天大道与和惠路交口"},{"KKBH":"7208910030000","HPHM":"鲁NL85X3","JGSK":"2021-04-01 15:15:46.655","CDBH":"4","XSFX":"由西向东","XSFXDM":"2","KKMC":"海博道与安正路交口正向"},{"KKBH":"1250","HPHM":"冀DN520V","JGSK":"2021-04-01 15:15:46.885","CDBH":"2","XSFX":"由东向西","XSFXDM":"1","KKMC":"中滨大道与盛三街交口正向"},{"KKBH":"610266118","HPHM":"津GDD059","JGSK":"2021-04-01 15:15:46.888","CDBH":"3","XSFX":"由东向西","XSFXDM":"1","KKMC":"中生大道与和畅路交口"},{"KKBH":"610391008","HPHM":"冀FP095V","JGSK":"2021-04-01 15:15:47.007","CDBH":"5","XSFX":"由西向东","XSFXDM":"2","KKMC":"和韵路与和旭路交口"},{"KKBH":"7208810040000","HPHM":"津ADF7430","JGSK":"2021-04-01 15:15:47.021","CDBH":"4","XSFX":"由西向东","XSFXDM":"2","KKMC":"海旭道与永盛路交口正向"},{"KKBH":"610276125","HPHM":"津N00043","JGSK":"2021-04-01 15:15:47.116","CDBH":"2","XSFX":"由东向西","XSFXDM":"1","KKMC":"中新大道与和顺路交口"},{"KKBH":"711","HPHM":"津C06127","JGSK":"2021-04-01 15:15:47.303","CDBH":"8","XSFX":"由北向南","XSFXDM":"4","KKMC":"不礼让行人中新大道与和旭路交口"},{"KKBH":"610256111","HPHM":"津HCC056","JGSK":"2021-04-01 15:15:47.328","CDBH":"5","XSFX":"由南向北","XSFXDM":"3","KKMC":"中天大道与和惠路交口"},{"KKBH":"610401005","HPHM":"津A01J96","JGSK":"2021-04-01 15:15:47.337","CDBH":"7","XSFX":"由南向北","XSFXDM":"3","KKMC":"和畅路与和顺路交口"},{"KKBH":"6102661220000","HPHM":"鄂FJA352","JGSK":"2021-04-01 15:15:47.379","CDBH":"1","XSFX":"由西向东","XSFXDM":"2","KKMC":"生态城中生大道故道河一桥西向东上桥处正向"},{"KKBH":"7208610030000","HPHM":"津B3X009","JGSK":"2021-04-01 15:15:47.502","CDBH":"4","XSFX":"由西向东","XSFXDM":"2","KKMC":"海晨道与安明路交口正向"},{"KKBH":"610266117","HPHM":"粤P0G730","JGSK":"2021-04-01 15:15:47.532","CDBH":"10","XSFX":"由北向南","XSFXDM":"4","KKMC":"中生大道与和韵路交口"},{"KKBH":"610256116","HPHM":"津MZN279","JGSK":"2021-04-01 15:15:47.537","CDBH":"8","XSFX":"由南向北","XSFXDM":"3","KKMC":"中天大道与和顺路交口"},{"KKBH":"610251002","HPHM":"津MKA633","JGSK":"2021-04-01 15:15:47.54","CDBH":"9","XSFX":"由南向北","XSFXDM":"3","KKMC":"中天大道与和睦路交口"},{"KKBH":"610256115","HPHM":"津MZH982","JGSK":"2021-04-01 15:15:47.713","CDBH":"10","XSFX":"由北向南","XSFXDM":"4","KKMC":"中天大道与中生大道交口"},{"KKBH":"610256115","HPHM":"津KWR612","JGSK":"2021-04-01 15:15:47.714","CDBH":"2","XSFX":"由东向西","XSFXDM":"1","KKMC":"中天大道与中生大道交口"},{"KKBH":"720901002000","HPHM":"津FDJ890","JGSK":"2021-04-01 15:15:47.781","CDBH":"7","XSFX":"由南向北","XSFXDM":"3","KKMC":"玉林道与安正路交口"},{"KKBH":"610391006","HPHM":"津N05150","JGSK":"2021-04-01 15:15:47.839","CDBH":"1","XSFX":"由东向西","XSFXDM":"1","KKMC":"和韵路与和意路交口"},{"KKBH":"610401004","HPHM":"津LCQ455","JGSK":"2021-04-01 15:15:47.884","CDBH":"8","XSFX":"由南向北","XSFXDM":"3","KKMC":"和畅路与和风路交口"},{"KKBH":"610401004","HPHM":"津LCQ455","JGSK":"2021-04-01 15:15:47.885","CDBH":"8","XSFX":"由南向北","XSFXDM":"3","KKMC":"和畅路与和风路交口"},{"KKBH":"728031002000","HPHM":"津JPH115","JGSK":"2021-04-01 15:15:47.942","CDBH":"1","XSFX":"由东向西","XSFXDM":"1","KKMC":"动漫中路与文一路交口"},{"KKBH":"7208810050000","HPHM":"鲁JHJ510","JGSK":"2021-04-01 15:15:48.065","CDBH":"2","XSFX":"由东向西","XSFXDM":"1","KKMC":"海旭道与明盛路交口正向"},{"KKBH":"720571002000","HPHM":"津RJB629","JGSK":"2021-04-01 15:15:48.067","CDBH":"2","XSFX":"由西向东","XSFXDM":"2","KKMC":"动漫东路与文二路交口"},{"KKBH":"7208810020000","HPHM":"津DAA459","JGSK":"2021-04-01 15:15:48.086","CDBH":"13","XSFX":"由北向南","XSFXDM":"4","KKMC":"海旭道与安正路交口正向"},{"KKBH":"7208910030000","HPHM":"津A8N189","JGSK":"2021-04-01 15:15:48.223","CDBH":"6","XSFX":"由西向东","XSFXDM":"2","KKMC":"海博道与安正路交口正向"},{"KKBH":"7208710020000","HPHM":"车牌","JGSK":"2021-04-01 15:15:48.442","CDBH":"10","XSFX":"由北向南","XSFXDM":"4","KKMC":"安正路与芳菲路交口正向"},{"KKBH":"7280310060000","HPHM":"津NLL596","JGSK":"2021-04-01 15:15:48.501","CDBH":"5","XSFX":"由南向北","XSFXDM":"3","KKMC":"动漫中路与文三路交口正向"},{"KKBH":"7205710010000","HPHM":"津N90739","JGSK":"2021-04-01 15:15:48.501","CDBH":"1","XSFX":"由西向东","XSFXDM":"2","KKMC":"动漫东路与文一路交口正向"},{"KKBH":"720871002000","HPHM":"津DA1700","JGSK":"2021-04-01 15:15:48.502","CDBH":"5","XSFX":"由南向北","XSFXDM":"3","KKMC":"安正路与芳菲路交口"},{"KKBH":"610401005","HPHM":"津DLX200","JGSK":"2021-04-01 15:15:48.588","CDBH":"1","XSFX":"由东向西","XSFXDM":"1","KKMC":"和畅路与和顺路交口"},{"KKBH":"610266122000","HPHM":"冀J785P6","JGSK":"2021-04-01 15:15:48.619","CDBH":"2","XSFX":"由西向东","XSFXDM":"2","KKMC":"生态城中生大道故道河一桥西向东上桥处"},{"KKBH":"7208910050000","HPHM":"冀D09Q95","JGSK":"2021-04-01 15:15:48.726","CDBH":"3","XSFX":"由东向西","XSFXDM":"1","KKMC":"海博道与安明路交口正向"},{"KKBH":"610256112","HPHM":"津FCQ633","JGSK":"2021-04-01 15:15:48.787","CDBH":"4","XSFX":"由西向东","XSFXDM":"2","KKMC":"中天大道与中津大道交口"},{"KKBH":"6071310030000","HPHM":"津DK3381","JGSK":"2021-04-01 15:15:48.795","CDBH":"3","XSFX":"由东向西","XSFXDM":"1","KKMC":"中央大道与海旭道交口正向"},{"KKBH":"720891005000","HPHM":"鲁AX02P6","JGSK":"2021-04-01 15:15:48.805","CDBH":"4","XSFX":"由东向西","XSFXDM":"1","KKMC":"海博道与安明路交口"},{"KKBH":"610271009","HPHM":"蒙FX7353","JGSK":"2021-04-01 15:15:48.84","CDBH":"11","XSFX":"由北向南","XSFXDM":"4","KKMC":"中新大道与泰七路交口"},{"KKBH":"610271008","HPHM":"车牌","JGSK":"2021-04-01 15:15:48.952","CDBH":"4","XSFX":"由北向南","XSFXDM":"4","KKMC":"中新大道与航母主题公园支路交口"},{"KKBH":"7208610030000","HPHM":"贵FS1007","JGSK":"2021-04-01 15:15:48.966","CDBH":"2","XSFX":"由东向西","XSFXDM":"1","KKMC":"海晨道与安明路交口正向"},{"KKBH":"610276124","HPHM":"津RPV460","JGSK":"2021-04-01 15:15:48.995","CDBH":"11","XSFX":"由北向南","XSFXDM":"4","KKMC":"中新大道与中生大道交口"},{"KKBH":"7208910030000","HPHM":"冀B5G0A6","JGSK":"2021-04-01 15:15:48.995","CDBH":"4","XSFX":"由西向东","XSFXDM":"2","KKMC":"海博道与安正路交口正向"},{"KKBH":"610286127","HPHM":"津ADJ3079","JGSK":"2021-04-01 15:15:49.004","CDBH":"5","XSFX":"由西向东","XSFXDM":"2","KKMC":"中津大道与和畅路交口"},{"KKBH":"720891006000","HPHM":"车牌","JGSK":"2021-04-01 15:15:49.017","CDBH":"7","XSFX":"由西向东","XSFXDM":"2","KKMC":"海博道与永盛路交口"},{"KKBH":"610316142000","HPHM":"津DN520V","JGSK":"2021-04-01 15:15:49.134","CDBH":"2","XSFX":"由东向西","XSFXDM":"1","KKMC":"中滨大道与盛三街交口"},{"KKBH":"610266117","HPHM":"津AU5876","JGSK":"2021-04-01 15:15:49.159","CDBH":"6","XSFX":"由西向东","XSFXDM":"2","KKMC":"中生大道与和韵路交口"},{"KKBH":"610276125","HPHM":"鲁A0K9E6","JGSK":"2021-04-01 15:15:49.202","CDBH":"8","XSFX":"由北向南","XSFXDM":"4","KKMC":"中新大道与和顺路交口"},{"KKBH":"610276125","HPHM":"津HL9868","JGSK":"2021-04-01 15:15:49.216","CDBH":"5","XSFX":"由南向北","XSFXDM":"3","KKMC":"中新大道与和顺路交口"},{"KKBH":"610256115","HPHM":"辽B3W69S","JGSK":"2021-04-01 15:15:49.384","CDBH":"3","XSFX":"由东向西","XSFXDM":"1","KKMC":"中天大道与中生大道交口"},{"KKBH":"720891006000","HPHM":"津ASA885","JGSK":"2021-04-01 15:15:49.461","CDBH":"3","XSFX":"由东向西","XSFXDM":"1","KKMC":"海博道与永盛路交口"},{"KKBH":"610266117","HPHM":"冀J7B5N8","JGSK":"2021-04-01 15:15:49.482","CDBH":"2","XSFX":"由东向西","XSFXDM":"1","KKMC":"中生大道与和韵路交口"},{"KKBH":"7208810050000","HPHM":"津HS9755","JGSK":"2021-04-01 15:15:49.488","CDBH":"5","XSFX":"由西向东","XSFXDM":"2","KKMC":"海旭道与明盛路交口正向"},{"KKBH":"720891003000","HPHM":"车牌","JGSK":"2021-04-01 15:15:49.521","CDBH":"6","XSFX":"由西向东","XSFXDM":"2","KKMC":"海博道与安正路交口"},{"KKBH":"7208710020000","HPHM":"津GGY096","JGSK":"2021-04-01 15:15:49.527","CDBH":"6","XSFX":"由南向北","XSFXDM":"3","KKMC":"安正路与芳菲路交口正向"},{"KKBH":"6071310030000","HPHM":"津LU7530","JGSK":"2021-04-01 15:15:49.604","CDBH":"2","XSFX":"由东向西","XSFXDM":"1","KKMC":"中央大道与海旭道交口正向"},{"KKBH":"610256114","HPHM":"津C93H77","JGSK":"2021-04-01 15:15:49.754","CDBH":"8","XSFX":"由北向南","XSFXDM":"4","KKMC":"中天大道与和旭路交口"},{"KKBH":"610256115","HPHM":"鲁H059H9","JGSK":"2021-04-01 15:15:49.784","CDBH":"2","XSFX":"由东向西","XSFXDM":"1","KKMC":"中天大道与中生大道交口"},{"KKBH":"720891006000","HPHM":"豫CTC611","JGSK":"2021-04-01 15:15:49.854","CDBH":"6","XSFX":"由西向东","XSFXDM":"2","KKMC":"海博道与永盛路交口"},{"KKBH":"720881004000","HPHM":"津ADF7430","JGSK":"2021-04-01 15:15:49.855","CDBH":"9","XSFX":"由西向东","XSFXDM":"2","KKMC":"海旭道与永盛路交口"},{"KKBH":"610256111","HPHM":"辽A8GU07","JGSK":"2021-04-01 15:15:49.86","CDBH":"9","XSFX":"由北向南","XSFXDM":"4","KKMC":"中天大道与和惠路交口"},{"KKBH":"610401005","HPHM":"津CCG915","JGSK":"2021-04-01 15:15:49.889","CDBH":"1","XSFX":"由东向西","XSFXDM":"1","KKMC":"和畅路与和顺路交口"},{"KKBH":"728031002000","HPHM":"津NPS929","JGSK":"2021-04-01 15:15:49.89","CDBH":"4","XSFX":"由西向东","XSFXDM":"2","KKMC":"动漫中路与文一路交口"},{"KKBH":"610286127","HPHM":"津NWD123","JGSK":"2021-04-01 15:15:50.066","CDBH":"6","XSFX":"由西向东","XSFXDM":"2","KKMC":"中津大道与和畅路交口"},{"KKBH":"610256115","HPHM":"冀C9U696","JGSK":"2021-04-01 15:15:50.101","CDBH":"5","XSFX":"由西向东","XSFXDM":"2","KKMC":"中天大道与中生大道交口"},{"KKBH":"610256113","HPHM":"琼CG0197","JGSK":"2021-04-01 15:15:50.138","CDBH":"7","XSFX":"由北向南","XSFXDM":"4","KKMC":"中天大道与和风路交口"},{"KKBH":"610256116","HPHM":"津MZN279","JGSK":"2021-04-01 15:15:50.172","CDBH":"8","XSFX":"由南向北","XSFXDM":"3","KKMC":"中天大道与和顺路交口"},{"KKBH":"610256112","HPHM":"豫PN068V","JGSK":"2021-04-01 15:15:50.25","CDBH":"12","XSFX":"由北向南","XSFXDM":"4","KKMC":"中天大道与中津大道交口"},{"KKBH":"711","HPHM":"津NCY851","JGSK":"2021-04-01 15:15:50.267","CDBH":"7","XSFX":"由北向南","XSFXDM":"4","KKMC":"不礼让行人中新大道与和旭路交口"},{"KKBH":"7280310060000","HPHM":"冀FAR662","JGSK":"2021-04-01 15:15:50.269","CDBH":"3","XSFX":"由西向东","XSFXDM":"2","KKMC":"动漫中路与文三路交口正向"},{"KKBH":"7208810020000","HPHM":"津D07296","JGSK":"2021-04-01 15:15:50.298","CDBH":"13","XSFX":"由北向南","XSFXDM":"4","KKMC":"海旭道与安正路交口正向"},{"KKBH":"7280310030000","HPHM":"冀B5J2F9","JGSK":"2021-04-01 15:15:50.318","CDBH":"6","XSFX":"由北向南","XSFXDM":"4","KKMC":"动漫中路与文二路交口正向"},{"KKBH":"7280310020000","HPHM":"鲁R053E9","JGSK":"2021-04-01 15:15:50.328","CDBH":"5","XSFX":"由南向北","XSFXDM":"3","KKMC":"动漫中路与文一路交口正向"},{"KKBH":"610271008","HPHM":"车牌","JGSK":"2021-04-01 15:15:50.566","CDBH":"5","XSFX":"由北向南","XSFXDM":"4","KKMC":"中新大道与航母主题公园支路交口"},{"KKBH":"7280310030000","HPHM":"津ME4216","JGSK":"2021-04-01 15:15:50.584","CDBH":"3","XSFX":"由南向北","XSFXDM":"3","KKMC":"动漫中路与文二路交口正向"},{"KKBH":"610256116","HPHM":"津KMY130","JGSK":"2021-04-01 15:15:50.607","CDBH":"5","XSFX":"由西向东","XSFXDM":"2","KKMC":"中天大道与和顺路交口"},{"KKBH":"720881004000","HPHM":"津C3M825","JGSK":"2021-04-01 15:15:50.7","CDBH":"2","XSFX":"由东向西","XSFXDM":"1","KKMC":"海旭道与永盛路交口"},{"KKBH":"610256115","HPHM":"京Q6RH80","JGSK":"2021-04-01 15:15:50.981","CDBH":"10","XSFX":"由北向南","XSFXDM":"4","KKMC":"中天大道与中生大道交口"},{"KKBH":"7208910060000","HPHM":"蒙A142TJ","JGSK":"2021-04-01 15:15:51.046","CDBH":"12","XSFX":"由北向南","XSFXDM":"4","KKMC":"海博道与永盛路交口正向"},{"KKBH":"610266122000","HPHM":"鄂FJA352","JGSK":"2021-04-01 15:15:51.179","CDBH":"1","XSFX":"由西向东","XSFXDM":"2","KKMC":"生态城中生大道故道河一桥西向东上桥处"},{"KKBH":"610266118","HPHM":"京P19M21","JGSK":"2021-04-01 15:15:51.208","CDBH":"1","XSFX":"由东向西","XSFXDM":"1","KKMC":"中生大道与和畅路交口"},{"KKBH":"7205710040000","HPHM":"鲁G382VR","JGSK":"2021-04-01 15:15:51.264","CDBH":"5","XSFX":"由北向南","XSFXDM":"4","KKMC":"动漫东路与动漫中路交口正向"},{"KKBH":"720891003000","HPHM":"津AU6660","JGSK":"2021-04-01 15:15:51.345","CDBH":"7","XSFX":"由南向北","XSFXDM":"3","KKMC":"海博道与安正路交口"},{"KKBH":"610401004","HPHM":"蒙L76105","JGSK":"2021-04-01 15:15:51.359","CDBH":"1","XSFX":"由东向西","XSFXDM":"1","KKMC":"和畅路与和风路交口"},{"KKBH":"610276126","HPHM":"冀B6N9T0","JGSK":"2021-04-01 15:15:51.443","CDBH":"8","XSFX":"由北向南","XSFXDM":"4","KKMC":"中新大道与和意路交口"},{"KKBH":"7208810050000","HPHM":"津RLT516","JGSK":"2021-04-01 15:15:51.469","CDBH":"1","XSFX":"由东向西","XSFXDM":"1","KKMC":"海旭道与明盛路交口正向"},{"KKBH":"610266117","HPHM":"冀BP063F","JGSK":"2021-04-01 15:15:51.493","CDBH":"12","XSFX":"由北向南","XSFXDM":"4","KKMC":"中生大道与和韵路交口"},{"KKBH":"711","HPHM":"津MBU939","JGSK":"2021-04-01 15:15:51.667","CDBH":"5","XSFX":"由南向北","XSFXDM":"3","KKMC":"不礼让行人中新大道与和旭路交口"},{"KKBH":"610271009","HPHM":"蒙FX7353","JGSK":"2021-04-01 15:15:51.686","CDBH":"11","XSFX":"由北向南","XSFXDM":"4","KKMC":"中新大道与泰七路交口"},{"KKBH":"610256113","HPHM":"津AF32961","JGSK":"2021-04-01 15:15:51.843","CDBH":"2","XSFX":"由西向东","XSFXDM":"2","KKMC":"中天大道与和风路交口"},{"KKBH":"7205410020000","HPHM":"冀B8E13X","JGSK":"2021-04-01 15:15:51.846","CDBH":"2","XSFX":"由东向西","XSFXDM":"1","KKMC":"动漫环路西与动漫中路交口正向"},{"KKBH":"610266118","HPHM":"津C9G649","JGSK":"2021-04-01 15:15:51.883","CDBH":"10","XSFX":"由北向南","XSFXDM":"4","KKMC":"中生大道与和畅路交口"},{"KKBH":"610401004","HPHM":"津LCQ455","JGSK":"2021-04-01 15:15:51.913","CDBH":"9","XSFX":"由南向北","XSFXDM":"3","KKMC":"和畅路与和风路交口"},{"KKBH":"610256115","HPHM":"津MZH982","JGSK":"2021-04-01 15:15:51.967","CDBH":"10","XSFX":"由北向南","XSFXDM":"4","KKMC":"中天大道与中生大道交口"},{"KKBH":"610286127","HPHM":"皖L9Y912","JGSK":"2021-04-01 15:15:52.06","CDBH":"6","XSFX":"由西向东","XSFXDM":"2","KKMC":"中津大道与和畅路交口"},{"KKBH":"7205710040000","HPHM":"车牌","JGSK":"2021-04-01 15:15:52.11","CDBH":"6","XSFX":"由北向南","XSFXDM":"4","KKMC":"动漫东路与动漫中路交口正向"},{"KKBH":"7208610030000","HPHM":"车牌","JGSK":"2021-04-01 15:15:52.136","CDBH":"1","XSFX":"由东向西","XSFXDM":"1","KKMC":"海晨道与安明路交口正向"},{"KKBH":"610391006","HPHM":"津RAU269","JGSK":"2021-04-01 15:15:52.148","CDBH":"2","XSFX":"由东向西","XSFXDM":"1","KKMC":"和韵路与和意路交口"},{"KKBH":"720891003000","HPHM":"车牌","JGSK":"2021-04-01 15:15:52.165","CDBH":"6","XSFX":"由西向东","XSFXDM":"2","KKMC":"海博道与安正路交口"},{"KKBH":"610391008","HPHM":"冀R8U8U8","JGSK":"2021-04-01 15:15:52.175","CDBH":"4","XSFX":"由西向东","XSFXDM":"2","KKMC":"和韵路与和旭路交口"},{"KKBH":"610266117","HPHM":"津C08611","JGSK":"2021-04-01 15:15:52.186","CDBH":"3","XSFX":"由东向西","XSFXDM":"1","KKMC":"中生大道与和韵路交口"},{"KKBH":"720891005000","HPHM":"冀D09Q95","JGSK":"2021-04-01 15:15:52.249","CDBH":"3","XSFX":"由东向西","XSFXDM":"1","KKMC":"海博道与安明路交口"},{"KKBH":"7208610020000","HPHM":"鲁DS156L","JGSK":"2021-04-01 15:15:52.403","CDBH":"5","XSFX":"由西向东","XSFXDM":"2","KKMC":"海晨道与安正路交口正向"},{"KKBH":"610266117","HPHM":"粤P0G730","JGSK":"2021-04-01 15:15:52.534","CDBH":"11","XSFX":"由北向南","XSFXDM":"4","KKMC":"中生大道与和韵路交口"},{"KKBH":"610276124","HPHM":"冀D3R911","JGSK":"2021-04-01 15:15:52.558","CDBH":"8","XSFX":"由南向北","XSFXDM":"3","KKMC":"中新大道与中生大道交口"},{"KKBH":"610401004","HPHM":"津A0643警","JGSK":"2021-04-01 15:15:52.584","CDBH":"5","XSFX":"由西向东","XSFXDM":"2","KKMC":"和畅路与和风路交口"},{"KKBH":"720881005000","HPHM":"鲁JHJ510","JGSK":"2021-04-01 15:15:52.596","CDBH":"2","XSFX":"由东向西","XSFXDM":"1","KKMC":"海旭道与明盛路交口"},{"KKBH":"610271009","HPHM":"津RL2685","JGSK":"2021-04-01 15:15:52.598","CDBH":"10","XSFX":"由北向南","XSFXDM":"4","KKMC":"中新大道与泰七路交口"},{"KKBH":"610276126","HPHM":"津AY7203","JGSK":"2021-04-01 15:15:52.638","CDBH":"8","XSFX":"由北向南","XSFXDM":"4","KKMC":"中新大道与和意路交口"},{"KKBH":"610276126","HPHM":"津JLD206","JGSK":"2021-04-01 15:15:52.641","CDBH":"1","XSFX":"由东向西","XSFXDM":"1","KKMC":"中新大道与和意路交口"},{"KKBH":"610286127","HPHM":"津A1N881","JGSK":"2021-04-01 15:15:52.661","CDBH":"3","XSFX":"由东向西","XSFXDM":"1","KKMC":"中津大道与和畅路交口"},{"KKBH":"610256111","HPHM":"津C236D9","JGSK":"2021-04-01 15:15:52.712","CDBH":"7","XSFX":"由北向南","XSFXDM":"4","KKMC":"中天大道与和惠路交口"},{"KKBH":"7208810020000","HPHM":"鲁R3T69K","JGSK":"2021-04-01 15:15:52.755","CDBH":"3","XSFX":"由东向西","XSFXDM":"1","KKMC":"海旭道与安正路交口正向"},{"KKBH":"610271008","HPHM":"津C690V0","JGSK":"2021-04-01 15:15:52.806","CDBH":"4","XSFX":"由北向南","XSFXDM":"4","KKMC":"中新大道与航母主题公园支路交口"},{"KKBH":"610256116","HPHM":"津MGU178","JGSK":"2021-04-01 15:15:52.909","CDBH":"11","XSFX":"由北向南","XSFXDM":"4","KKMC":"中天大道与和顺路交口"},{"KKBH":"728031006000","HPHM":"津GWH898","JGSK":"2021-04-01 15:15:52.921","CDBH":"7","XSFX":"由北向南","XSFXDM":"4","KKMC":"动漫中路与文三路交口"},{"KKBH":"7208910080000","HPHM":"津DLH893","JGSK":"2021-04-01 15:15:52.938","CDBH":"12","XSFX":"由北向南","XSFXDM":"4","KKMC":"海博道与荣盛路交口正向"},{"KKBH":"610271009","HPHM":"津CE2627","JGSK":"2021-04-01 15:15:52.957","CDBH":"7","XSFX":"由南向北","XSFXDM":"3","KKMC":"中新大道与泰七路交口"},{"KKBH":"720881005000","HPHM":"津HS9755","JGSK":"2021-04-01 15:15:53.056","CDBH":"5","XSFX":"由西向东","XSFXDM":"2","KKMC":"海旭道与明盛路交口"},{"KKBH":"720881002000","HPHM":"津DAA459","JGSK":"2021-04-01 15:15:53.37","CDBH":"13","XSFX":"由北向南","XSFXDM":"4","KKMC":"海旭道与安正路交口"},{"KKBH":"6102610030000","HPHM":"津E12695","JGSK":"2021-04-01 15:15:53.454","CDBH":"8","XSFX":"由北向南","XSFXDM":"4","KKMC":"中生大道与静湖南路交口正向"},{"KKBH":"610256114","HPHM":"津C66M61","JGSK":"2021-04-01 15:15:53.471","CDBH":"5","XSFX":"由南向北","XSFXDM":"3","KKMC":"中天大道与和旭路交口"},{"KKBH":"610391007","HPHM":"津A09826D","JGSK":"2021-04-01 15:15:53.578","CDBH":"11","XSFX":"由北向南","XSFXDM":"4","KKMC":"和韵路与和风路交口"},{"KKBH":"610266117","HPHM":"冀J7B5N8","JGSK":"2021-04-01 15:15:53.625","CDBH":"3","XSFX":"由东向西","XSFXDM":"1","KKMC":"中生大道与和韵路交口"},{"KKBH":"7208910040000","HPHM":"车牌","JGSK":"2021-04-01 15:15:53.659","CDBH":"6","XSFX":"由西向东","XSFXDM":"2","KKMC":"海博道与安平路交口正向"},{"KKBH":"610256114","HPHM":"津C93H77","JGSK":"2021-04-01 15:15:53.676","CDBH":"8","XSFX":"由北向南","XSFXDM":"4","KKMC":"中天大道与和旭路交口"},{"KKBH":"610401004","HPHM":"津A00V35","JGSK":"2021-04-01 15:15:53.738","CDBH":"10","XSFX":"由北向南","XSFXDM":"4","KKMC":"和畅路与和风路交口"},{"KKBH":"610401005","HPHM":"津CCG915","JGSK":"2021-04-01 15:15:53.788","CDBH":"2","XSFX":"由东向西","XSFXDM":"1","KKMC":"和畅路与和顺路交口"},{"KKBH":"720891003000","HPHM":"车牌","JGSK":"2021-04-01 15:15:53.921","CDBH":"5","XSFX":"由西向东","XSFXDM":"2","KKMC":"海博道与安正路交口"},{"KKBH":"7208810050000","HPHM":"津E14447","JGSK":"2021-04-01 15:15:53.927","CDBH":"9","XSFX":"由北向南","XSFXDM":"4","KKMC":"海旭道与明盛路交口正向"},{"KKBH":"7205710030000","HPHM":"冀B3SQ91","JGSK":"2021-04-01 15:15:54.044","CDBH":"1","XSFX":"由东向西","XSFXDM":"1","KKMC":"动漫东路与文三路交口正向"},{"KKBH":"728031003000","HPHM":"津ME4216","JGSK":"2021-04-01 15:15:54.054","CDBH":"3","XSFX":"由南向北","XSFXDM":"3","KKMC":"动漫中路与文二路交口"},{"KKBH":"610256114","HPHM":"津C85698","JGSK":"2021-04-01 15:15:54.067","CDBH":"6","XSFX":"由南向北","XSFXDM":"3","KKMC":"中天大道与和旭路交口"},{"KKBH":"610271009","HPHM":"津RL2685","JGSK":"2021-04-01 15:15:54.167","CDBH":"10","XSFX":"由北向南","XSFXDM":"4","KKMC":"中新大道与泰七路交口"},{"KKBH":"7208810050000","HPHM":"津CA9251","JGSK":"2021-04-01 15:15:54.361","CDBH":"5","XSFX":"由西向东","XSFXDM":"2","KKMC":"海旭道与明盛路交口正向"},{"KKBH":"610256116","HPHM":"津KMY130","JGSK":"2021-04-01 15:15:54.379","CDBH":"6","XSFX":"由西向东","XSFXDM":"2","KKMC":"中天大道与和顺路交口"},{"KKBH":"610256114","HPHM":"苏F119DR","JGSK":"2021-04-01 15:15:54.382","CDBH":"9","XSFX":"由北向南","XSFXDM":"4","KKMC":"中天大道与和旭路交口"},{"KKBH":"728031006000","HPHM":"津NLL596","JGSK":"2021-04-01 15:15:54.385","CDBH":"5","XSFX":"由南向北","XSFXDM":"3","KKMC":"动漫中路与文三路交口"},{"KKBH":"7208710020000","HPHM":"车牌","JGSK":"2021-04-01 15:15:54.445","CDBH":"8","XSFX":"由北向南","XSFXDM":"4","KKMC":"安正路与芳菲路交口正向"},{"KKBH":"720891008000","HPHM":"津HQV796","JGSK":"2021-04-01 15:15:54.485","CDBH":"13","XSFX":"由北向南","XSFXDM":"4","KKMC":"海博道与荣盛路交口"},{"KKBH":"610271009","HPHM":"津C172W0","JGSK":"2021-04-01 15:15:54.513","CDBH":"11","XSFX":"由北向南","XSFXDM":"4","KKMC":"中新大道与泰七路交口"},{"KKBH":"720881005000","HPHM":"津RLT516","JGSK":"2021-04-01 15:15:54.519","CDBH":"1","XSFX":"由东向西","XSFXDM":"1","KKMC":"海旭道与明盛路交口"},{"KKBH":"610271009","HPHM":"车牌","JGSK":"2021-04-01 15:15:54.544","CDBH":"7","XSFX":"由南向北","XSFXDM":"3","KKMC":"中新大道与泰七路交口"},{"KKBH":"7208910030000","HPHM":"吉AML013","JGSK":"2021-04-01 15:15:54.545","CDBH":"5","XSFX":"由西向东","XSFXDM":"2","KKMC":"海博道与安正路交口正向"},{"KKBH":"610266117","HPHM":"浙DA02P6","JGSK":"2021-04-01 15:15:54.604","CDBH":"2","XSFX":"由东向西","XSFXDM":"1","KKMC":"中生大道与和韵路交口"},{"KKBH":"610261005000","HPHM":"冀JE980A","JGSK":"2021-04-01 15:15:54.615","CDBH":"2","XSFX":"由南向北","XSFXDM":"3","KKMC":"中生大道与静湖西路（南侧）"},{"KKBH":"610276126","HPHM":"津FCU978","JGSK":"2021-04-01 15:15:54.629","CDBH":"1","XSFX":"由东向西","XSFXDM":"1","KKMC":"中新大道与和意路交口"},{"KKBH":"6071310030000","HPHM":"冀B0NK83","JGSK":"2021-04-01 15:15:54.678","CDBH":"3","XSFX":"由东向西","XSFXDM":"1","KKMC":"中央大道与海旭道交口正向"},{"KKBH":"610266118","HPHM":"津C9G649","JGSK":"2021-04-01 15:15:54.692","CDBH":"11","XSFX":"由北向南","XSFXDM":"4","KKMC":"中生大道与和畅路交口"},{"KKBH":"610256115","HPHM":"川Y61S50","JGSK":"2021-04-01 15:15:54.729","CDBH":"5","XSFX":"由西向东","XSFXDM":"2","KKMC":"中天大道与中生大道交口"},{"KKBH":"7208810050000","HPHM":"冀R5X9J7","JGSK":"2021-04-01 15:15:54.757","CDBH":"4","XSFX":"由西向东","XSFXDM":"2","KKMC":"海旭道与明盛路交口正向"},{"KKBH":"6071310030000","HPHM":"津C785V5","JGSK":"2021-04-01 15:15:54.769","CDBH":"1","XSFX":"由东向西","XSFXDM":"1","KKMC":"中央大道与海旭道交口正向"},{"KKBH":"720891004000","HPHM":"京FW9936","JGSK":"2021-04-01 15:15:54.777","CDBH":"5","XSFX":"由西向东","XSFXDM":"2","KKMC":"海博道与安平路交口"},{"KKBH":"610286127","HPHM":"车牌","JGSK":"2021-04-01 15:15:54.809","CDBH":"9","XSFX":"由南向北","XSFXDM":"3","KKMC":"中津大道与和畅路交口"},{"KKBH":"610276125","HPHM":"鲁AP8U55","JGSK":"2021-04-01 15:15:54.845","CDBH":"7","XSFX":"由北向南","XSFXDM":"4","KKMC":"中新大道与和顺路交口"},{"KKBH":"610286127","HPHM":"津GFZ977","JGSK":"2021-04-01 15:15:54.956","CDBH":"7","XSFX":"由南向北","XSFXDM":"3","KKMC":"中津大道与和畅路交口"},{"KKBH":"720891008000","HPHM":"津AU5595","JGSK":"2021-04-01 15:15:55.019","CDBH":"4","XSFX":"由东向西","XSFXDM":"1","KKMC":"海博道与荣盛路交口"},{"KKBH":"720891006000","HPHM":"蒙A142TJ","JGSK":"2021-04-01 15:15:55.052","CDBH":"12","XSFX":"由北向南","XSFXDM":"4","KKMC":"海博道与永盛路交口"},{"KKBH":"720861003000","HPHM":"津B3X009","JGSK":"2021-04-01 15:15:55.084","CDBH":"4","XSFX":"由西向东","XSFXDM":"2","KKMC":"海晨道与安明路交口"},{"KKBH":"610256113","HPHM":"鲁NK523W","JGSK":"2021-04-01 15:15:55.187","CDBH":"2","XSFX":"由西向东","XSFXDM":"2","KKMC":"中天大道与和风路交口"},{"KKBH":"610256114","HPHM":"冀J7A2Q3","JGSK":"2021-04-01 15:15:55.192","CDBH":"5","XSFX":"由南向北","XSFXDM":"3","KKMC":"中天大道与和旭路交口"},{"KKBH":"610286127","HPHM":"冀CBM090","JGSK":"2021-04-01 15:15:55.414","CDBH":"4","XSFX":"由西向东","XSFXDM":"2","KKMC":"中津大道与和畅路交口"},{"KKBH":"610401004","HPHM":"冀B237K3","JGSK":"2021-04-01 15:15:55.523","CDBH":"2","XSFX":"由东向西","XSFXDM":"1","KKMC":"和畅路与和风路交口"},{"KKBH":"720881002000","HPHM":"鲁R3T69K","JGSK":"2021-04-01 15:15:55.547","CDBH":"3","XSFX":"由东向西","XSFXDM":"1","KKMC":"海旭道与安正路交口"},{"KKBH":"720571001000","HPHM":"津N90739","JGSK":"2021-04-01 15:15:55.577","CDBH":"2","XSFX":"由西向东","XSFXDM":"2","KKMC":"动漫东路与文一路交口"},{"KKBH":"610256115","HPHM":"京Q6RH80","JGSK":"2021-04-01 15:15:55.727","CDBH":"10","XSFX":"由北向南","XSFXDM":"4","KKMC":"中天大道与中生大道交口"},{"KKBH":"610401004","HPHM":"蒙L76105","JGSK":"2021-04-01 15:15:55.923","CDBH":"1","XSFX":"由东向西","XSFXDM":"1","KKMC":"和畅路与和风路交口"},{"KKBH":"610256113","HPHM":"津AF32961","JGSK":"2021-04-01 15:15:55.925","CDBH":"2","XSFX":"由西向东","XSFXDM":"2","KKMC":"中天大道与和风路交口"},{"KKBH":"610256111","HPHM":"冀B0FE93","JGSK":"2021-04-01 15:15:55.98","CDBH":"7","XSFX":"由北向南","XSFXDM":"4","KKMC":"中天大道与和惠路交口"},{"KKBH":"6102610040000","HPHM":"沪C197MK","JGSK":"2021-04-01 15:15:55.987","CDBH":"3","XSFX":"由南向北","XSFXDM":"3","KKMC":"中生大道与静湖西路（北侧）正向"},{"KKBH":"610256112","HPHM":"津KAC819","JGSK":"2021-04-01 15:15:56.023","CDBH":"8","XSFX":"由南向北","XSFXDM":"3","KKMC":"中天大道与中津大道交口"},{"KKBH":"720881002000","HPHM":"津D07296","JGSK":"2021-04-01 15:15:56.09","CDBH":"13","XSFX":"由北向南","XSFXDM":"4","KKMC":"海旭道与安正路交口"},{"KKBH":"610256111","HPHM":"津C236D9","JGSK":"2021-04-01 15:15:56.186","CDBH":"7","XSFX":"由北向南","XSFXDM":"4","KKMC":"中天大道与和惠路交口"},{"KKBH":"7208910040000","HPHM":"车牌","JGSK":"2021-04-01 15:15:56.239","CDBH":"6","XSFX":"由西向东","XSFXDM":"2","KKMC":"海博道与安平路交口正向"},{"KKBH":"720871002000","HPHM":"豫K3Y188","JGSK":"2021-04-01 15:15:56.285","CDBH":"3","XSFX":"由西向东","XSFXDM":"2","KKMC":"安正路与芳菲路交口"},{"KKBH":"610271008","HPHM":"车牌","JGSK":"2021-04-01 15:15:56.334","CDBH":"4","XSFX":"由北向南","XSFXDM":"4","KKMC":"中新大道与航母主题公园支路交口"},{"KKBH":"7205710010000","HPHM":"津RJB629","JGSK":"2021-04-01 15:15:56.348","CDBH":"6","XSFX":"由北向南","XSFXDM":"4","KKMC":"动漫东路与文一路交口正向"},{"KKBH":"610401004","HPHM":"冀F5WQ27","JGSK":"2021-04-01 15:15:56.35","CDBH":"5","XSFX":"由西向东","XSFXDM":"2","KKMC":"和畅路与和风路交口"},{"KKBH":"610401005","HPHM":"津A01J96","JGSK":"2021-04-01 15:15:56.365","CDBH":"8","XSFX":"由南向北","XSFXDM":"3","KKMC":"和畅路与和顺路交口"},{"KKBH":"720901002000","HPHM":"豫N0M875","JGSK":"2021-04-01 15:15:56.409","CDBH":"1","XSFX":"由东向西","XSFXDM":"1","KKMC":"玉林道与安正路交口"},{"KKBH":"610276126","HPHM":"津JLD206","JGSK":"2021-04-01 15:15:56.478","CDBH":"1","XSFX":"由东向西","XSFXDM":"1","KKMC":"中新大道与和意路交口"},{"KKBH":"720891004000","HPHM":"车牌","JGSK":"2021-04-01 15:15:56.485","CDBH":"9","XSFX":"由南向北","XSFXDM":"3","KKMC":"海博道与安平路交口"},{"KKBH":"610276125","HPHM":"津ADL8282","JGSK":"2021-04-01 15:15:56.679","CDBH":"7","XSFX":"由北向南","XSFXDM":"4","KKMC":"中新大道与和顺路交口"},{"KKBH":"728031003000","HPHM":"冀B5J2F9","JGSK":"2021-04-01 15:15:56.683","CDBH":"6","XSFX":"由北向南","XSFXDM":"4","KKMC":"动漫中路与文二路交口"},{"KKBH":"720861003000","HPHM":"贵FS1007","JGSK":"2021-04-01 15:15:56.738","CDBH":"2","XSFX":"由东向西","XSFXDM":"1","KKMC":"海晨道与安明路交口"},{"KKBH":"610266118","HPHM":"津GS0902","JGSK":"2021-04-01 15:15:56.82","CDBH":"10","XSFX":"由北向南","XSFXDM":"4","KKMC":"中生大道与和畅路交口"},{"KKBH":"728031002000","HPHM":"鲁R053E9","JGSK":"2021-04-01 15:15:56.888","CDBH":"5","XSFX":"由南向北","XSFXDM":"3","KKMC":"动漫中路与文一路交口"},{"KKBH":"7208810050000","HPHM":"津MQ1729","JGSK":"2021-04-01 15:15:56.891","CDBH":"4","XSFX":"由西向东","XSFXDM":"2","KKMC":"海旭道与明盛路交口正向"},{"KKBH":"610276124","HPHM":"冀D3R911","JGSK":"2021-04-01 15:15:56.971","CDBH":"8","XSFX":"由南向北","XSFXDM":"3","KKMC":"中新大道与中生大道交口"},{"KKBH":"610261005000","HPHM":"京QR9B59","JGSK":"2021-04-01 15:15:57.098","CDBH":"3","XSFX":"由南向北","XSFXDM":"3","KKMC":"中生大道与静湖西路（南侧）"},{"KKBH":"610401004","HPHM":"津C5R765","JGSK":"2021-04-01 15:15:57.106","CDBH":"2","XSFX":"由东向西","XSFXDM":"1","KKMC":"和畅路与和风路交口"},{"KKBH":"610391008","HPHM":"津A00755D","JGSK":"2021-04-01 15:15:57.129","CDBH":"4","XSFX":"由西向东","XSFXDM":"2","KKMC":"和韵路与和旭路交口"},{"KKBH":"720571003000","HPHM":"冀B3SQ91","JGSK":"2021-04-01 15:15:57.162","CDBH":"1","XSFX":"由东向西","XSFXDM":"1","KKMC":"动漫东路与文三路交口"},{"KKBH":"610271009","HPHM":"津C172W0","JGSK":"2021-04-01 15:15:57.287","CDBH":"11","XSFX":"由北向南","XSFXDM":"4","KKMC":"中新大道与泰七路交口"},{"KKBH":"7208210030000","HPHM":"津KWW400","JGSK":"2021-04-01 15:15:57.341","CDBH":"4","XSFX":"由南向北","XSFXDM":"3","KKMC":"动漫西路与动漫南路交口正向"},{"KKBH":"720891006000","HPHM":"蒙A320L7","JGSK":"2021-04-01 15:15:57.419","CDBH":"8","XSFX":"由西向东","XSFXDM":"2","KKMC":"海博道与永盛路交口"},{"KKBH":"7208810020000","HPHM":"津KS8376","JGSK":"2021-04-01 15:15:57.432","CDBH":"13","XSFX":"由北向南","XSFXDM":"4","KKMC":"海旭道与安正路交口正向"},{"KKBH":"720881005000","HPHM":"津CA9251","JGSK":"2021-04-01 15:15:57.459","CDBH":"5","XSFX":"由西向东","XSFXDM":"2","KKMC":"海旭道与明盛路交口"},{"KKBH":"610276125","HPHM":"冀B5J88U","JGSK":"2021-04-01 15:15:57.473","CDBH":"8","XSFX":"由北向南","XSFXDM":"4","KKMC":"中新大道与和顺路交口"},{"KKBH":"610256111","HPHM":"辽PUU166","JGSK":"2021-04-01 15:15:57.529","CDBH":"9","XSFX":"由北向南","XSFXDM":"4","KKMC":"中天大道与和惠路交口"},{"KKBH":"610286127","HPHM":"津GZY869","JGSK":"2021-04-01 15:15:57.724","CDBH":"7","XSFX":"由南向北","XSFXDM":"3","KKMC":"中津大道与和畅路交口"},{"KKBH":"720881005000","HPHM":"津E14447","JGSK":"2021-04-01 15:15:57.754","CDBH":"9","XSFX":"由北向南","XSFXDM":"4","KKMC":"海旭道与明盛路交口"},{"KKBH":"610256116","HPHM":"津ATN639","JGSK":"2021-04-01 15:15:57.829","CDBH":"8","XSFX":"由南向北","XSFXDM":"3","KKMC":"中天大道与和顺路交口"},{"KKBH":"7208810020000","HPHM":"津JAY501","JGSK":"2021-04-01 15:15:57.834","CDBH":"2","XSFX":"由东向西","XSFXDM":"1","KKMC":"海旭道与安正路交口正向"},{"KKBH":"7209010020000","HPHM":"津A8X156","JGSK":"2021-04-01 15:15:57.963","CDBH":"10","XSFX":"由北向南","XSFXDM":"4","KKMC":"玉林道与安正路交口正向"},{"KKBH":"610256112","HPHM":"津KR4998","JGSK":"2021-04-01 15:15:58.042","CDBH":"2","XSFX":"由东向西","XSFXDM":"1","KKMC":"中天大道与中津大道交口"},{"KKBH":"720891004000","HPHM":"津DXB608","JGSK":"2021-04-01 15:15:58.146","CDBH":"5","XSFX":"由西向东","XSFXDM":"2","KKMC":"海博道与安平路交口"},{"KKBH":"7208910080000","HPHM":"津AD21967","JGSK":"2021-04-01 15:15:58.196","CDBH":"7","XSFX":"由西向东","XSFXDM":"2","KKMC":"海博道与荣盛路交口正向"},{"KKBH":"720881005000","HPHM":"冀R5X9J7","JGSK":"2021-04-01 15:15:58.343","CDBH":"4","XSFX":"由西向东","XSFXDM":"2","KKMC":"海旭道与明盛路交口"},{"KKBH":"610401004","HPHM":"津HT9906","JGSK":"2021-04-01 15:15:58.366","CDBH":"10","XSFX":"由北向南","XSFXDM":"4","KKMC":"和畅路与和风路交口"},{"KKBH":"610256113","HPHM":"鲁A6G70P","JGSK":"2021-04-01 15:15:58.381","CDBH":"8","XSFX":"由北向南","XSFXDM":"4","KKMC":"中天大道与和风路交口"},{"KKBH":"6071310030000","HPHM":"津C831A7","JGSK":"2021-04-01 15:15:58.399","CDBH":"1","XSFX":"由东向西","XSFXDM":"1","KKMC":"中央大道与海旭道交口正向"},{"KKBH":"720871002000","HPHM":"津GGY096","JGSK":"2021-04-01 15:15:58.427","CDBH":"6","XSFX":"由南向北","XSFXDM":"3","KKMC":"安正路与芳菲路交口"},{"KKBH":"7205710040000","HPHM":"津ACU996","JGSK":"2021-04-01 15:15:58.454","CDBH":"1","XSFX":"由东向西","XSFXDM":"1","KKMC":"动漫东路与动漫中路交口正向"},{"KKBH":"610256114","HPHM":"津F119DR","JGSK":"2021-04-01 15:15:58.477","CDBH":"9","XSFX":"由北向南","XSFXDM":"4","KKMC":"中天大道与和旭路交口"},{"KKBH":"711","HPHM":"津A5V887","JGSK":"2021-04-01 15:15:58.511","CDBH":"7","XSFX":"由北向南","XSFXDM":"4","KKMC":"不礼让行人中新大道与和旭路交口"},{"KKBH":"610276126","HPHM":"车牌","JGSK":"2021-04-01 15:15:58.533","CDBH":"2","XSFX":"由东向西","XSFXDM":"1","KKMC":"中新大道与和意路交口"},{"KKBH":"610286127","HPHM":"津RGB953","JGSK":"2021-04-01 15:15:58.538","CDBH":"6","XSFX":"由西向东","XSFXDM":"2","KKMC":"中津大道与和畅路交口"},{"KKBH":"610256115","HPHM":"冀C9U696","JGSK":"2021-04-01 15:15:58.606","CDBH":"6","XSFX":"由西向东","XSFXDM":"2","KKMC":"中天大道与中生大道交口"},{"KKBH":"610256115","HPHM":"京GKA878","JGSK":"2021-04-01 15:15:58.721","CDBH":"10","XSFX":"由北向南","XSFXDM":"4","KKMC":"中天大道与中生大道交口"},{"KKBH":"7208810020000","HPHM":"津JFP005","JGSK":"2021-04-01 15:15:58.788","CDBH":"3","XSFX":"由东向西","XSFXDM":"1","KKMC":"海旭道与安正路交口正向"},{"KKBH":"610256115","HPHM":"津DPJ589","JGSK":"2021-04-01 15:15:58.797","CDBH":"5","XSFX":"由西向东","XSFXDM":"2","KKMC":"中天大道与中生大道交口"},{"KKBH":"610256112","HPHM":"津KAC819","JGSK":"2021-04-01 15:15:58.964","CDBH":"9","XSFX":"由南向北","XSFXDM":"3","KKMC":"中天大道与中津大道交口"},{"KKBH":"610261003000","HPHM":"津E12695","JGSK":"2021-04-01 15:15:59.033","CDBH":"17","XSFX":"由北向南","XSFXDM":"4","KKMC":"中生大道与静湖南路交口"},{"KKBH":"7208910050000","HPHM":"京Q6NZ71","JGSK":"2021-04-01 15:15:59.093","CDBH":"3","XSFX":"由东向西","XSFXDM":"1","KKMC":"海博道与安明路交口正向"},{"KKBH":"610276126","HPHM":"津FCU978","JGSK":"2021-04-01 15:15:59.117","CDBH":"1","XSFX":"由东向西","XSFXDM":"1","KKMC":"中新大道与和意路交口"},{"KKBH":"610391008","HPHM":"津E30991","JGSK":"2021-04-01 15:15:59.342","CDBH":"4","XSFX":"由西向东","XSFXDM":"2","KKMC":"和韵路与和旭路交口"},{"KKBH":"610256111","HPHM":"津GLH095","JGSK":"2021-04-01 15:15:59.461","CDBH":"8","XSFX":"由北向南","XSFXDM":"4","KKMC":"中天大道与和惠路交口"},{"KKBH":"720891003000","HPHM":"车牌","JGSK":"2021-04-01 15:15:59.521","CDBH":"5","XSFX":"由西向东","XSFXDM":"2","KKMC":"海博道与安正路交口"},{"KKBH":"610271008","HPHM":"车牌","JGSK":"2021-04-01 15:15:59.553","CDBH":"1","XSFX":"由南向北","XSFXDM":"3","KKMC":"中新大道与航母主题公园支路交口"},{"KKBH":"711","HPHM":"津C168L1","JGSK":"2021-04-01 15:15:59.587","CDBH":"5","XSFX":"由南向北","XSFXDM":"3","KKMC":"不礼让行人中新大道与和旭路交口"},{"KKBH":"610276124","HPHM":"津BJ5700","JGSK":"2021-04-01 15:15:59.593","CDBH":"4","XSFX":"由西向东","XSFXDM":"2","KKMC":"中新大道与中生大道交口"},{"KKBH":"7208610030000","HPHM":"津LAB768","JGSK":"2021-04-01 15:15:59.62","CDBH":"2","XSFX":"由东向西","XSFXDM":"1","KKMC":"海晨道与安明路交口正向"},{"KKBH":"610271008","HPHM":"津C6G192","JGSK":"2021-04-01 15:15:59.686","CDBH":"4","XSFX":"由北向南","XSFXDM":"4","KKMC":"中新大道与航母主题公园支路交口"},{"KKBH":"610401004","HPHM":"津NWH159","JGSK":"2021-04-01 15:15:59.788","CDBH":"7","XSFX":"由南向北","XSFXDM":"3","KKMC":"和畅路与和风路交口"},{"KKBH":"7208710020000","HPHM":"津C2V183","JGSK":"2021-04-01 15:15:59.819","CDBH":"6","XSFX":"由南向北","XSFXDM":"3","KKMC":"安正路与芳菲路交口正向"},{"KKBH":"610256113","HPHM":"津JDA988","JGSK":"2021-04-01 15:15:59.848","CDBH":"4","XSFX":"由南向北","XSFXDM":"3","KKMC":"中天大道与和风路交口"},{"KKBH":"610266118","HPHM":"鲁AX9U05","JGSK":"2021-04-01 15:15:59.922","CDBH":"10","XSFX":"由北向南","XSFXDM":"4","KKMC":"中生大道与和畅路交口"},{"KKBH":"610256113","HPHM":"鲁NK523W","JGSK":"2021-04-01 15:15:59.925","CDBH":"2","XSFX":"由西向东","XSFXDM":"2","KKMC":"中天大道与和风路交口"},{"KKBH":"610276125","HPHM":"鲁AP8U55","JGSK":"2021-04-01 15:15:59.929","CDBH":"7","XSFX":"由北向南","XSFXDM":"4","KKMC":"中新大道与和顺路交口"},{"KKBH":"720891008000","HPHM":"津DLH893","JGSK":"2021-04-01 15:16:00.008","CDBH":"13","XSFX":"由北向南","XSFXDM":"4","KKMC":"海博道与荣盛路交口"},{"KKBH":"610401004","HPHM":"津A00V35","JGSK":"2021-04-01 15:16:00.029","CDBH":"10","XSFX":"由北向南","XSFXDM":"4","KKMC":"和畅路与和风路交口"},{"KKBH":"720571004000","HPHM":"鲁G382VR","JGSK":"2021-04-01 15:16:00.228","CDBH":"6","XSFX":"由北向南","XSFXDM":"4","KKMC":"动漫东路与动漫中路交口"},{"KKBH":"610256115","HPHM":"津GYY590","JGSK":"2021-04-01 15:16:00.264","CDBH":"12","XSFX":"由北向南","XSFXDM":"4","KKMC":"中天大道与中生大道交口"},{"KKBH":"7208810020000","HPHM":"冀G953S7","JGSK":"2021-04-01 15:16:00.404","CDBH":"12","XSFX":"由北向南","XSFXDM":"4","KKMC":"海旭道与安正路交口正向"},{"KKBH":"7208810020000","HPHM":"津JDW976","JGSK":"2021-04-01 15:16:00.409","CDBH":"3","XSFX":"由东向西","XSFXDM":"1","KKMC":"海旭道与安正路交口正向"},{"KKBH":"7208810020000","HPHM":"冀BN883A","JGSK":"2021-04-01 15:16:00.602","CDBH":"2","XSFX":"由东向西","XSFXDM":"1","KKMC":"海旭道与安正路交口正向"},{"KKBH":"720881005000","HPHM":"津MQ1729","JGSK":"2021-04-01 15:16:00.658","CDBH":"4","XSFX":"由西向东","XSFXDM":"2","KKMC":"海旭道与明盛路交口"},{"KKBH":"610266118","HPHM":"津GS0902","JGSK":"2021-04-01 15:16:00.698","CDBH":"11","XSFX":"由北向南","XSFXDM":"4","KKMC":"中生大道与和畅路交口"},{"KKBH":"610276125","HPHM":"冀B9LA29","JGSK":"2021-04-01 15:16:00.728","CDBH":"8","XSFX":"由北向南","XSFXDM":"4","KKMC":"中新大道与和顺路交口"},{"KKBH":"610256111","HPHM":"辽PUU166","JGSK":"2021-04-01 15:16:00.746","CDBH":"9","XSFX":"由北向南","XSFXDM":"4","KKMC":"中天大道与和惠路交口"},{"KKBH":"7280310030000","HPHM":"津E07265","JGSK":"2021-04-01 15:16:00.756","CDBH":"5","XSFX":"由北向南","XSFXDM":"4","KKMC":"动漫中路与文二路交口正向"},{"KKBH":"610271009","HPHM":"津CB6091","JGSK":"2021-04-01 15:16:00.759","CDBH":"7","XSFX":"由南向北","XSFXDM":"3","KKMC":"中新大道与泰七路交口"},{"KKBH":"720891004000","HPHM":"车牌","JGSK":"2021-04-01 15:16:01.054","CDBH":"9","XSFX":"由南向北","XSFXDM":"3","KKMC":"海博道与安平路交口"},{"KKBH":"610266118","HPHM":"津JP2727","JGSK":"2021-04-01 15:16:01.055","CDBH":"2","XSFX":"由东向西","XSFXDM":"1","KKMC":"中生大道与和畅路交口"},{"KKBH":"610286127","HPHM":"津ADJ3079","JGSK":"2021-04-01 15:16:01.183","CDBH":"5","XSFX":"由西向东","XSFXDM":"2","KKMC":"中津大道与和畅路交口"},{"KKBH":"610266118","HPHM":"冀BW532V","JGSK":"2021-04-01 15:16:01.215","CDBH":"5","XSFX":"由西向东","XSFXDM":"2","KKMC":"中生大道与和畅路交口"},{"KKBH":"7208810020000","HPHM":"津CS9999","JGSK":"2021-04-01 15:16:01.312","CDBH":"5","XSFX":"由西向东","XSFXDM":"2","KKMC":"海旭道与安正路交口正向"},{"KKBH":"610276126","HPHM":"津C92K33","JGSK":"2021-04-01 15:16:01.321","CDBH":"2","XSFX":"由东向西","XSFXDM":"1","KKMC":"中新大道与和意路交口"},{"KKBH":"7208910060000","HPHM":"津RRW098","JGSK":"2021-04-01 15:16:01.339","CDBH":"3","XSFX":"由东向西","XSFXDM":"1","KKMC":"海博道与永盛路交口正向"},{"KKBH":"610256115","HPHM":"津A8T808","JGSK":"2021-04-01 15:16:01.384","CDBH":"10","XSFX":"由北向南","XSFXDM":"4","KKMC":"中天大道与中生大道交口"},{"KKBH":"610401004","HPHM":"津C5R765","JGSK":"2021-04-01 15:16:01.448","CDBH":"3","XSFX":"由东向西","XSFXDM":"1","KKMC":"和畅路与和风路交口"},{"KKBH":"720861002000","HPHM":"鲁DS156L","JGSK":"2021-04-01 15:16:01.472","CDBH":"4","XSFX":"由西向东","XSFXDM":"2","KKMC":"海晨道与安正路交口"},{"KKBH":"610271008","HPHM":"冀HX0399","JGSK":"2021-04-01 15:16:01.56","CDBH":"1","XSFX":"由南向北","XSFXDM":"3","KKMC":"中新大道与航母主题公园支路交口"},{"KKBH":"720821003000","HPHM":"津KWW400","JGSK":"2021-04-01 15:16:01.567","CDBH":"4","XSFX":"由南向北","XSFXDM":"3","KKMC":"动漫西路与动漫南路交口"},{"KKBH":"610256114","HPHM":"车牌","JGSK":"2021-04-01 15:16:01.637","CDBH":"6","XSFX":"由南向北","XSFXDM":"3","KKMC":"中天大道与和旭路交口"},{"KKBH":"7208810020000","HPHM":"津JCJ906","JGSK":"2021-04-01 15:16:01.653","CDBH":"6","XSFX":"由西向东","XSFXDM":"2","KKMC":"海旭道与安正路交口正向"},{"KKBH":"7208910040000","HPHM":"津QC0236","JGSK":"2021-04-01 15:16:01.683","CDBH":"6","XSFX":"由西向东","XSFXDM":"2","KKMC":"海博道与安平路交口正向"},{"KKBH":"720571004000","HPHM":"津ACU996","JGSK":"2021-04-01 15:16:01.691","CDBH":"1","XSFX":"由东向西","XSFXDM":"1","KKMC":"动漫东路与动漫中路交口"},{"KKBH":"610256111","HPHM":"冀B0FE93","JGSK":"2021-04-01 15:16:01.706","CDBH":"7","XSFX":"由北向南","XSFXDM":"4","KKMC":"中天大道与和惠路交口"},{"KKBH":"7208110020000","HPHM":"津FGD656","JGSK":"2021-04-01 15:16:01.75","CDBH":"5","XSFX":"由北向南","XSFXDM":"4","KKMC":"动漫南路与文一路交口正向"},{"KKBH":"610266117","HPHM":"浙DA02P6","JGSK":"2021-04-01 15:16:01.792","CDBH":"2","XSFX":"由东向西","XSFXDM":"1","KKMC":"中生大道与和韵路交口"},{"KKBH":"610271009","HPHM":"津CB6091","JGSK":"2021-04-01 15:16:01.829","CDBH":"7","XSFX":"由南向北","XSFXDM":"3","KKMC":"中新大道与泰七路交口"},{"KKBH":"610256112","HPHM":"津G85890","JGSK":"2021-04-01 15:16:01.95","CDBH":"1","XSFX":"由东向西","XSFXDM":"1","KKMC":"中天大道与中津大道交口"},{"KKBH":"610256112","HPHM":"津HMN520","JGSK":"2021-04-01 15:16:01.97","CDBH":"5","XSFX":"由西向东","XSFXDM":"2","KKMC":"中天大道与中津大道交口"},{"KKBH":"610256116","HPHM":"津MGU178","JGSK":"2021-04-01 15:16:01.973","CDBH":"12","XSFX":"由北向南","XSFXDM":"4","KKMC":"中天大道与和顺路交口"},{"KKBH":"7208810020000","HPHM":"晋BUE237","JGSK":"2021-04-01 15:16:02.051","CDBH":"3","XSFX":"由东向西","XSFXDM":"1","KKMC":"海旭道与安正路交口正向"},{"KKBH":"610401004","HPHM":"冀TL6V89","JGSK":"2021-04-01 15:16:02.11","CDBH":"7","XSFX":"由南向北","XSFXDM":"3","KKMC":"和畅路与和风路交口"},{"KKBH":"7208910040000","HPHM":"车牌","JGSK":"2021-04-01 15:16:02.165","CDBH":"4","XSFX":"由西向东","XSFXDM":"2","KKMC":"海博道与安平路交口正向"},{"KKBH":"610256115","HPHM":"川Y61S50","JGSK":"2021-04-01 15:16:02.206","CDBH":"5","XSFX":"由西向东","XSFXDM":"2","KKMC":"中天大道与中生大道交口"},{"KKBH":"720891008000","HPHM":"津AD21967","JGSK":"2021-04-01 15:16:02.242","CDBH":"7","XSFX":"由西向东","XSFXDM":"2","KKMC":"海博道与荣盛路交口"},{"KKBH":"711","HPHM":"鲁H667PA","JGSK":"2021-04-01 15:16:02.349","CDBH":"7","XSFX":"由北向南","XSFXDM":"4","KKMC":"不礼让行人中新大道与和旭路交口"},{"KKBH":"6071310030000","HPHM":"鲁NU85T1","JGSK":"2021-04-01 15:16:02.41","CDBH":"1","XSFX":"由东向西","XSFXDM":"1","KKMC":"中央大道与海旭道交口正向"},{"KKBH":"610256116","HPHM":"津GMF717","JGSK":"2021-04-01 15:16:02.532","CDBH":"4","XSFX":"由西向东","XSFXDM":"2","KKMC":"中天大道与和顺路交口"},{"KKBH":"610261004000","HPHM":"沪C197MK","JGSK":"2021-04-01 15:16:02.581","CDBH":"3","XSFX":"由南向北","XSFXDM":"3","KKMC":"中生大道与静湖西路（北侧）"},{"KKBH":"7208910080000","HPHM":"津N86655","JGSK":"2021-04-01 15:16:02.748","CDBH":"7","XSFX":"由西向东","XSFXDM":"2","KKMC":"海博道与荣盛路交口正向"},{"KKBH":"610286127","HPHM":"车牌","JGSK":"2021-04-01 15:16:02.761","CDBH":"8","XSFX":"由南向北","XSFXDM":"3","KKMC":"中津大道与和畅路交口"},{"KKBH":"610276124","HPHM":"津KJ4099","JGSK":"2021-04-01 15:16:02.769","CDBH":"10","XSFX":"由北向南","XSFXDM":"4","KKMC":"中新大道与中生大道交口"},{"KKBH":"610256115","HPHM":"京GKA878","JGSK":"2021-04-01 15:16:02.772","CDBH":"10","XSFX":"由北向南","XSFXDM":"4","KKMC":"中天大道与中生大道交口"},{"KKBH":"610266118","HPHM":"津HWE606","JGSK":"2021-04-01 15:16:02.776","CDBH":"1","XSFX":"由东向西","XSFXDM":"1","KKMC":"中生大道与和畅路交口"},{"KKBH":"6102610040000","HPHM":"豫GC75L7","JGSK":"2021-04-01 15:16:02.839","CDBH":"2","XSFX":"由南向北","XSFXDM":"3","KKMC":"中生大道与静湖西路（北侧）正向"},{"KKBH":"610276125","HPHM":"津ADL8282","JGSK":"2021-04-01 15:16:02.888","CDBH":"7","XSFX":"由北向南","XSFXDM":"4","KKMC":"中新大道与和顺路交口"},{"KKBH":"728031006000","HPHM":"冀FAR662","JGSK":"2021-04-01 15:16:02.9","CDBH":"3","XSFX":"由西向东","XSFXDM":"2","KKMC":"动漫中路与文三路交口"},{"KKBH":"610276124","HPHM":"辽P99097","JGSK":"2021-04-01 15:16:02.901","CDBH":"7","XSFX":"由南向北","XSFXDM":"3","KKMC":"中新大道与中生大道交口"},{"KKBH":"7208810020000","HPHM":"津NFP555","JGSK":"2021-04-01 15:16:02.955","CDBH":"6","XSFX":"由西向东","XSFXDM":"2","KKMC":"海旭道与安正路交口正向"},{"KKBH":"610256111","HPHM":"津GLH095","JGSK":"2021-04-01 15:16:02.986","CDBH":"8","XSFX":"由北向南","XSFXDM":"4","KKMC":"中天大道与和惠路交口"},{"KKBH":"720881002000","HPHM":"津JFP005","JGSK":"2021-04-01 15:16:03.07","CDBH":"4","XSFX":"由东向西","XSFXDM":"1","KKMC":"海旭道与安正路交口"},{"KKBH":"720881002000","HPHM":"津JAY501","JGSK":"2021-04-01 15:16:03.227","CDBH":"2","XSFX":"由东向西","XSFXDM":"1","KKMC":"海旭道与安正路交口"},{"KKBH":"610276124","HPHM":"津ADK5662","JGSK":"2021-04-01 15:16:03.438","CDBH":"8","XSFX":"由南向北","XSFXDM":"3","KKMC":"中新大道与中生大道交口"},{"KKBH":"7208710020000","HPHM":"津D78383","JGSK":"2021-04-01 15:16:03.464","CDBH":"5","XSFX":"由南向北","XSFXDM":"3","KKMC":"安正路与芳菲路交口正向"},{"KKBH":"7208910090000","HPHM":"陕A0A2P5","JGSK":"2021-04-01 15:16:03.479","CDBH":"8","XSFX":"由北向南","XSFXDM":"4","KKMC":"海博道与弘通路交口正向"},{"KKBH":"6071310030000","HPHM":"津C0B186","JGSK":"2021-04-01 15:16:03.51","CDBH":"3","XSFX":"由东向西","XSFXDM":"1","KKMC":"中央大道与海旭道交口正向"},{"KKBH":"7208910040000","HPHM":"车牌","JGSK":"2021-04-01 15:16:03.526","CDBH":"6","XSFX":"由西向东","XSFXDM":"2","KKMC":"海博道与安平路交口正向"},{"KKBH":"7208810020000","HPHM":"津A3W790","JGSK":"2021-04-01 15:16:03.576","CDBH":"13","XSFX":"由北向南","XSFXDM":"4","KKMC":"海旭道与安正路交口正向"},{"KKBH":"7208910030000","HPHM":"车牌","JGSK":"2021-04-01 15:16:03.603","CDBH":"2","XSFX":"由东向西","XSFXDM":"1","KKMC":"海博道与安正路交口正向"},{"KKBH":"720901002000","HPHM":"津A8X156","JGSK":"2021-04-01 15:16:03.72","CDBH":"10","XSFX":"由北向南","XSFXDM":"4","KKMC":"玉林道与安正路交口"},{"KKBH":"7205710040000","HPHM":"津NPS929","JGSK":"2021-04-01 15:16:03.733","CDBH":"4","XSFX":"由西向东","XSFXDM":"2","KKMC":"动漫东路与动漫中路交口正向"},{"KKBH":"610286127","HPHM":"冀CBM090","JGSK":"2021-04-01 15:16:03.745","CDBH":"5","XSFX":"由西向东","XSFXDM":"2","KKMC":"中津大道与和畅路交口"},{"KKBH":"7208810020000","HPHM":"津B2S099","JGSK":"2021-04-01 15:16:03.772","CDBH":"3","XSFX":"由东向西","XSFXDM":"1","KKMC":"海旭道与安正路交口正向"},{"KKBH":"7208910050000","HPHM":"津RGL912","JGSK":"2021-04-01 15:16:03.875","CDBH":"6","XSFX":"由西向东","XSFXDM":"2","KKMC":"海博道与安明路交口正向"},{"KKBH":"720891004000","HPHM":"津QC0236","JGSK":"2021-04-01 15:16:03.906","CDBH":"5","XSFX":"由西向东","XSFXDM":"2","KKMC":"海博道与安平路交口"},{"KKBH":"610256116","HPHM":"津ATN639","JGSK":"2021-04-01 15:16:03.938","CDBH":"9","XSFX":"由南向北","XSFXDM":"3","KKMC":"中天大道与和顺路交口"},{"KKBH":"720891005000","HPHM":"京Q6NZ71","JGSK":"2021-04-01 15:16:04.01","CDBH":"3","XSFX":"由东向西","XSFXDM":"1","KKMC":"海博道与安明路交口"},{"KKBH":"7205710010000","HPHM":"冀D9H327","JGSK":"2021-04-01 15:16:04.015","CDBH":"2","XSFX":"由西向东","XSFXDM":"2","KKMC":"动漫东路与文一路交口正向"},{"KKBH":"7208910040000","HPHM":"车牌","JGSK":"2021-04-01 15:16:04.039","CDBH":"11","XSFX":"由北向南","XSFXDM":"4","KKMC":"海博道与安平路交口正向"},{"KKBH":"610286127","HPHM":"津A19K97","JGSK":"2021-04-01 15:16:04.054","CDBH":"7","XSFX":"由南向北","XSFXDM":"3","KKMC":"中津大道与和畅路交口"},{"KKBH":"711","HPHM":"津AY7769","JGSK":"2021-04-01 15:16:04.074","CDBH":"5","XSFX":"由南向北","XSFXDM":"3","KKMC":"不礼让行人中新大道与和旭路交口"},{"KKBH":"610256113","HPHM":"车牌","JGSK":"2021-04-01 15:16:04.085","CDBH":"2","XSFX":"由西向东","XSFXDM":"2","KKMC":"中天大道与和风路交口"},{"KKBH":"610256115","HPHM":"津NFE320","JGSK":"2021-04-01 15:16:04.201","CDBH":"10","XSFX":"由北向南","XSFXDM":"4","KKMC":"中天大道与中生大道交口"},{"KKBH":"610266118","HPHM":"鲁AX9U05","JGSK":"2021-04-01 15:16:04.218","CDBH":"11","XSFX":"由北向南","XSFXDM":"4","KKMC":"中生大道与和畅路交口"},{"KKBH":"7280310030000","HPHM":"津HB3413","JGSK":"2021-04-01 15:16:04.243","CDBH":"3","XSFX":"由南向北","XSFXDM":"3","KKMC":"动漫中路与文二路交口正向"},{"KKBH":"7208610030000","HPHM":"京ADJ2569","JGSK":"2021-04-01 15:16:04.324","CDBH":"2","XSFX":"由东向西","XSFXDM":"1","KKMC":"海晨道与安明路交口正向"},{"KKBH":"610391007","HPHM":"津A0B803","JGSK":"2021-04-01 15:16:04.376","CDBH":"11","XSFX":"由北向南","XSFXDM":"4","KKMC":"和韵路与和风路交口"},{"KKBH":"720881002000","HPHM":"津KS8376","JGSK":"2021-04-01 15:16:04.493","CDBH":"13","XSFX":"由北向南","XSFXDM":"4","KKMC":"海旭道与安正路交口"},{"KKBH":"610391007","HPHM":"鲁FK252R","JGSK":"2021-04-01 15:16:04.585","CDBH":"8","XSFX":"由南向北","XSFXDM":"3","KKMC":"和韵路与和风路交口"},{"KKBH":"720881002000","HPHM":"冀G953S7","JGSK":"2021-04-01 15:16:04.656","CDBH":"12","XSFX":"由北向南","XSFXDM":"4","KKMC":"海旭道与安正路交口"},{"KKBH":"610391006","HPHM":"辽A5M91V","JGSK":"2021-04-01 15:16:04.701","CDBH":"1","XSFX":"由东向西","XSFXDM":"1","KKMC":"和韵路与和意路交口"},{"KKBH":"610256116","HPHM":"津G74588","JGSK":"2021-04-01 15:16:04.707","CDBH":"7","XSFX":"由南向北","XSFXDM":"3","KKMC":"中天大道与和顺路交口"},{"KKBH":"7208810020000","HPHM":"津H82298","JGSK":"2021-04-01 15:16:04.726","CDBH":"12","XSFX":"由北向南","XSFXDM":"4","KKMC":"海旭道与安正路交口正向"},{"KKBH":"720891006000","HPHM":"津RRW098","JGSK":"2021-04-01 15:16:04.748","CDBH":"3","XSFX":"由东向西","XSFXDM":"1","KKMC":"海博道与永盛路交口"},{"KKBH":"610256114","HPHM":"冀J7A2Q3","JGSK":"2021-04-01 15:16:04.757","CDBH":"5","XSFX":"由南向北","XSFXDM":"3","KKMC":"中天大道与和旭路交口"},{"KKBH":"720811002000","HPHM":"津FGD656","JGSK":"2021-04-01 15:16:04.843","CDBH":"5","XSFX":"由北向南","XSFXDM":"4","KKMC":"动漫南路与文一路交口"},{"KKBH":"6071310030000","HPHM":"津DJY332","JGSK":"2021-04-01 15:16:04.885","CDBH":"2","XSFX":"由东向西","XSFXDM":"1","KKMC":"中央大道与海旭道交口正向"},{"KKBH":"7208910090000","HPHM":"冀BJD002","JGSK":"2021-04-01 15:16:04.947","CDBH":"5","XSFX":"由南向北","XSFXDM":"3","KKMC":"海博道与弘通路交口正向"},{"KKBH":"720571001000","HPHM":"津RJB629","JGSK":"2021-04-01 15:16:05.021","CDBH":"6","XSFX":"由北向南","XSFXDM":"4","KKMC":"动漫东路与文一路交口"},{"KKBH":"720881002000","HPHM":"津JDW976","JGSK":"2021-04-01 15:16:05.073","CDBH":"3","XSFX":"由东向西","XSFXDM":"1","KKMC":"海旭道与安正路交口"},{"KKBH":"610256113","HPHM":"津JR2691","JGSK":"2021-04-01 15:16:05.101","CDBH":"1","XSFX":"由西向东","XSFXDM":"2","KKMC":"中天大道与和风路交口"},{"KKBH":"7208810040000","HPHM":"津HZ1866","JGSK":"2021-04-01 15:16:05.129","CDBH":"2","XSFX":"由东向西","XSFXDM":"1","KKMC":"海旭道与永盛路交口正向"},{"KKBH":"610276125","HPHM":"津JYP568","JGSK":"2021-04-01 15:16:05.147","CDBH":"8","XSFX":"由北向南","XSFXDM":"4","KKMC":"中新大道与和顺路交口"},{"KKBH":"610276125","HPHM":"冀B5J88U","JGSK":"2021-04-01 15:16:05.207","CDBH":"8","XSFX":"由北向南","XSFXDM":"4","KKMC":"中新大道与和顺路交口"},{"KKBH":"7205710020000","HPHM":"冀D739SY","JGSK":"2021-04-01 15:16:05.243","CDBH":"5","XSFX":"由北向南","XSFXDM":"4","KKMC":"动漫东路与文二路交口正向"},{"KKBH":"610266118","HPHM":"津FGF509","JGSK":"2021-04-01 15:16:05.275","CDBH":"1","XSFX":"由东向西","XSFXDM":"1","KKMC":"中生大道与和畅路交口"},{"KKBH":"7205610020000","HPHM":"津GLV915","JGSK":"2021-04-01 15:16:05.309","CDBH":"3","XSFX":"由西向东","XSFXDM":"2","KKMC":"动漫北路与文三路交口正向"},{"KKBH":"610256115","HPHM":"津A8T808","JGSK":"2021-04-01 15:16:05.412","CDBH":"10","XSFX":"由北向南","XSFXDM":"4","KKMC":"中天大道与中生大道交口"},{"KKBH":"610256111","HPHM":"津RNX020","JGSK":"2021-04-01 15:16:05.444","CDBH":"8","XSFX":"由北向南","XSFXDM":"4","KKMC":"中天大道与和惠路交口"},{"KKBH":"610256115","HPHM":"津HFC335","JGSK":"2021-04-01 15:16:05.507","CDBH":"4","XSFX":"由西向东","XSFXDM":"2","KKMC":"中天大道与中生大道交口"},{"KKBH":"610401004","HPHM":"津NWH159","JGSK":"2021-04-01 15:16:05.52","CDBH":"8","XSFX":"由南向北","XSFXDM":"3","KKMC":"和畅路与和风路交口"},{"KKBH":"7208810020000","HPHM":"津DAT700","JGSK":"2021-04-01 15:16:05.584","CDBH":"9","XSFX":"由南向北","XSFXDM":"3","KKMC":"海旭道与安正路交口正向"},{"KKBH":"720891004000","HPHM":"冀J7UU72","JGSK":"2021-04-01 15:16:05.665","CDBH":"5","XSFX":"由西向东","XSFXDM":"2","KKMC":"海博道与安平路交口"},{"KKBH":"711","HPHM":"津AY7751","JGSK":"2021-04-01 15:16:05.714","CDBH":"8","XSFX":"由北向南","XSFXDM":"4","KKMC":"不礼让行人中新大道与和旭路交口"},{"KKBH":"610271009","HPHM":"辽AP2K53","JGSK":"2021-04-01 15:16:05.811","CDBH":"7","XSFX":"由南向北","XSFXDM":"3","KKMC":"中新大道与泰七路交口"},{"KKBH":"610286127","HPHM":"津H88935","JGSK":"2021-04-01 15:16:05.813","CDBH":"7","XSFX":"由南向北","XSFXDM":"3","KKMC":"中津大道与和畅路交口"},{"KKBH":"7208910040000","HPHM":"车牌","JGSK":"2021-04-01 15:16:05.878","CDBH":"5","XSFX":"由西向东","XSFXDM":"2","KKMC":"海博道与安平路交口正向"},{"KKBH":"728031003000","HPHM":"津E07265","JGSK":"2021-04-01 15:16:05.891","CDBH":"5","XSFX":"由北向南","XSFXDM":"4","KKMC":"动漫中路与文二路交口"},{"KKBH":"7208910030000","HPHM":"车牌","JGSK":"2021-04-01 15:16:05.907","CDBH":"9","XSFX":"由南向北","XSFXDM":"3","KKMC":"海博道与安正路交口正向"},{"KKBH":"610276126","HPHM":"津C92K33","JGSK":"2021-04-01 15:16:05.923","CDBH":"2","XSFX":"由东向西","XSFXDM":"1","KKMC":"中新大道与和意路交口"},{"KKBH":"610276124","HPHM":"津KJ4099","JGSK":"2021-04-01 15:16:05.962","CDBH":"10","XSFX":"由北向南","XSFXDM":"4","KKMC":"中新大道与中生大道交口"},{"KKBH":"7208910050000","HPHM":"车牌","JGSK":"2021-04-01 15:16:06.088","CDBH":"4","XSFX":"由东向西","XSFXDM":"1","KKMC":"海博道与安明路交口正向"},{"KKBH":"610256113","HPHM":"鲁A6G70P","JGSK":"2021-04-01 15:16:06.145","CDBH":"8","XSFX":"由北向南","XSFXDM":"4","KKMC":"中天大道与和风路交口"},{"KKBH":"610256112","HPHM":"津C16L37","JGSK":"2021-04-01 15:16:06.174","CDBH":"1","XSFX":"由东向西","XSFXDM":"1","KKMC":"中天大道与中津大道交口"},{"KKBH":"7208910050000","HPHM":"辽B5H99X","JGSK":"2021-04-01 15:16:06.245","CDBH":"6","XSFX":"由西向东","XSFXDM":"2","KKMC":"海博道与安明路交口正向"},{"KKBH":"711","HPHM":"津JCU056","JGSK":"2021-04-01 15:16:06.31","CDBH":"5","XSFX":"由南向北","XSFXDM":"3","KKMC":"不礼让行人中新大道与和旭路交口"},{"KKBH":"720881002000","HPHM":"津CS9999","JGSK":"2021-04-01 15:16:06.334","CDBH":"6","XSFX":"由西向东","XSFXDM":"2","KKMC":"海旭道与安正路交口"},{"KKBH":"610286127","HPHM":"津A3Y619","JGSK":"2021-04-01 15:16:06.346","CDBH":"6","XSFX":"由西向东","XSFXDM":"2","KKMC":"中津大道与和畅路交口"},{"KKBH":"720881002000","HPHM":"晋BUE237","JGSK":"2021-04-01 15:16:06.35","CDBH":"4","XSFX":"由东向西","XSFXDM":"1","KKMC":"海旭道与安正路交口"},{"KKBH":"720891004000","HPHM":"津C5J925","JGSK":"2021-04-01 15:16:06.374","CDBH":"11","XSFX":"由北向南","XSFXDM":"4","KKMC":"海博道与安平路交口"},{"KKBH":"610276124","HPHM":"津CDY717","JGSK":"2021-04-01 15:16:06.516","CDBH":"11","XSFX":"由北向南","XSFXDM":"4","KKMC":"中新大道与中生大道交口"},{"KKBH":"610266118","HPHM":"冀BW532V","JGSK":"2021-04-01 15:16:06.523","CDBH":"6","XSFX":"由西向东","XSFXDM":"2","KKMC":"中生大道与和畅路交口"},{"KKBH":"610391007","HPHM":"冀DT1C85","JGSK":"2021-04-01 15:16:06.622","CDBH":"11","XSFX":"由北向南","XSFXDM":"4","KKMC":"和韵路与和风路交口"},{"KKBH":"610271009","HPHM":"辽AP2K53","JGSK":"2021-04-01 15:16:06.63","CDBH":"7","XSFX":"由南向北","XSFXDM":"3","KKMC":"中新大道与泰七路交口"},{"KKBH":"610256116","HPHM":"津GMF717","JGSK":"2021-04-01 15:16:06.786","CDBH":"4","XSFX":"由西向东","XSFXDM":"2","KKMC":"中天大道与和顺路交口"},{"KKBH":"610391008","HPHM":"津E30991","JGSK":"2021-04-01 15:16:06.854","CDBH":"4","XSFX":"由西向东","XSFXDM":"2","KKMC":"和韵路与和旭路交口"},{"KKBH":"6071310030000","HPHM":"津CF2855","JGSK":"2021-04-01 15:16:06.864","CDBH":"1","XSFX":"由东向西","XSFXDM":"1","KKMC":"中央大道与海旭道交口正向"},{"KKBH":"610276124","HPHM":"辽P99097","JGSK":"2021-04-01 15:16:06.898","CDBH":"7","XSFX":"由南向北","XSFXDM":"3","KKMC":"中新大道与中生大道交口"},{"KKBH":"610276124","HPHM":"津ADK5662","JGSK":"2021-04-01 15:16:06.978","CDBH":"8","XSFX":"由南向北","XSFXDM":"3","KKMC":"中新大道与中生大道交口"},{"KKBH":"610256114","HPHM":"津A09881D","JGSK":"2021-04-01 15:16:07.005","CDBH":"8","XSFX":"由北向南","XSFXDM":"4","KKMC":"中天大道与和旭路交口"},{"KKBH":"7208810020000","HPHM":"津GGY096","JGSK":"2021-04-01 15:16:07.044","CDBH":"10","XSFX":"由南向北","XSFXDM":"3","KKMC":"海旭道与安正路交口正向"},{"KKBH":"6102610040000","HPHM":"津C2V722","JGSK":"2021-04-01 15:16:07.125","CDBH":"3","XSFX":"由南向北","XSFXDM":"3","KKMC":"中生大道与静湖西路（北侧）正向"},{"KKBH":"720891004000","HPHM":"车牌","JGSK":"2021-04-01 15:16:07.135","CDBH":"9","XSFX":"由南向北","XSFXDM":"3","KKMC":"海博道与安平路交口"},{"KKBH":"7208810070000","HPHM":"津C56792","JGSK":"2021-04-01 15:16:07.154","CDBH":"3","XSFX":"由西向东","XSFXDM":"2","KKMC":"海旭道与弘通路交口正向"},{"KKBH":"610256115","HPHM":"津NFE320","JGSK":"2021-04-01 15:16:07.172","CDBH":"11","XSFX":"由北向南","XSFXDM":"4","KKMC":"中天大道与中生大道交口"},{"KKBH":"7205410030000","HPHM":"津DFS326","JGSK":"2021-04-01 15:16:07.196","CDBH":"1","XSFX":"由东向西","XSFXDM":"1","KKMC":"动漫环路西与动漫西路交口正向"},{"KKBH":"720891008000","HPHM":"津N86655","JGSK":"2021-04-01 15:16:07.203","CDBH":"7","XSFX":"由西向东","XSFXDM":"2","KKMC":"海博道与荣盛路交口"},{"KKBH":"720911002000","HPHM":"津B2W529","JGSK":"2021-04-01 15:16:07.205","CDBH":"8","XSFX":"由南向北","XSFXDM":"3","KKMC":"美林道与安正路交口"},{"KKBH":"610256115","HPHM":"津NMA260","JGSK":"2021-04-01 15:16:07.229","CDBH":"12","XSFX":"由北向南","XSFXDM":"4","KKMC":"中天大道与中生大道交口"},{"KKBH":"7208910040000","HPHM":"车牌","JGSK":"2021-04-01 15:16:07.325","CDBH":"6","XSFX":"由西向东","XSFXDM":"2","KKMC":"海博道与安平路交口正向"},{"KKBH":"7280310030000","HPHM":"鲁QC875X","JGSK":"2021-04-01 15:16:07.349","CDBH":"5","XSFX":"由北向南","XSFXDM":"4","KKMC":"动漫中路与文二路交口正向"},{"KKBH":"7208810040000","HPHM":"鲁J2P187","JGSK":"2021-04-01 15:16:07.49","CDBH":"1","XSFX":"由东向西","XSFXDM":"1","KKMC":"海旭道与永盛路交口正向"},{"KKBH":"720571004000","HPHM":"津NPS929","JGSK":"2021-04-01 15:16:07.496","CDBH":"4","XSFX":"由西向东","XSFXDM":"2","KKMC":"动漫东路与动漫中路交口"},{"KKBH":"7208210030000","HPHM":"冀B4056E","JGSK":"2021-04-01 15:16:07.503","CDBH":"5","XSFX":"由北向南","XSFXDM":"4","KKMC":"动漫西路与动漫南路交口正向"},{"KKBH":"610271010","HPHM":"津MK1858","JGSK":"2021-04-01 15:16:07.564","CDBH":"5","XSFX":"由南向北","XSFXDM":"3","KKMC":"中新大道与华五路交口"},{"KKBH":"610261004000","HPHM":"豫GC75L7","JGSK":"2021-04-01 15:16:07.624","CDBH":"2","XSFX":"由南向北","XSFXDM":"3","KKMC":"中生大道与静湖西路（北侧）"},{"KKBH":"610251002","HPHM":"车牌","JGSK":"2021-04-01 15:16:07.698","CDBH":"12","XSFX":"由北向南","XSFXDM":"4","KKMC":"中天大道与和睦路交口"},{"KKBH":"720881002000","HPHM":"冀BN883A","JGSK":"2021-04-01 15:16:07.793","CDBH":"2","XSFX":"由东向西","XSFXDM":"1","KKMC":"海旭道与安正路交口"},{"KKBH":"610256115","HPHM":"津NZA318","JGSK":"2021-04-01 15:16:07.947","CDBH":"3","XSFX":"由东向西","XSFXDM":"1","KKMC":"中天大道与中生大道交口"},{"KKBH":"720891004000","HPHM":"车牌","JGSK":"2021-04-01 15:16:07.988","CDBH":"4","XSFX":"由西向东","XSFXDM":"2","KKMC":"海博道与安平路交口"},{"KKBH":"610276125","HPHM":"津JYP568","JGSK":"2021-04-01 15:16:08.007","CDBH":"8","XSFX":"由北向南","XSFXDM":"4","KKMC":"中新大道与和顺路交口"},{"KKBH":"610271010","HPHM":"冀B5D2G8","JGSK":"2021-04-01 15:16:08.032","CDBH":"4","XSFX":"由南向北","XSFXDM":"3","KKMC":"中新大道与华五路交口"},{"KKBH":"610256115","HPHM":"津C35Q32","JGSK":"2021-04-01 15:16:08.058","CDBH":"8","XSFX":"由南向北","XSFXDM":"3","KKMC":"中天大道与中生大道交口"},{"KKBH":"720891004000","HPHM":"津A3N699","JGSK":"2021-04-01 15:16:08.147","CDBH":"5","XSFX":"由西向东","XSFXDM":"2","KKMC":"海博道与安平路交口"},{"KKBH":"711","HPHM":"京J42882","JGSK":"2021-04-01 15:16:08.147","CDBH":"2","XSFX":"由东向西","XSFXDM":"1","KKMC":"不礼让行人中新大道与和旭路交口"},{"KKBH":"720881002000","HPHM":"津A3W790","JGSK":"2021-04-01 15:16:08.177","CDBH":"13","XSFX":"由北向南","XSFXDM":"4","KKMC":"海旭道与安正路交口"},{"KKBH":"610401004","HPHM":"津HT9906","JGSK":"2021-04-01 15:16:08.195","CDBH":"11","XSFX":"由北向南","XSFXDM":"4","KKMC":"和畅路与和风路交口"},{"KKBH":"720891005000","HPHM":"津RGL912","JGSK":"2021-04-01 15:16:08.231","CDBH":"6","XSFX":"由西向东","XSFXDM":"2","KKMC":"海博道与安明路交口"},{"KKBH":"720891004000","HPHM":"车牌","JGSK":"2021-04-01 15:16:08.254","CDBH":"9","XSFX":"由南向北","XSFXDM":"3","KKMC":"海博道与安平路交口"},{"KKBH":"7208810040000","HPHM":"车牌","JGSK":"2021-04-01 15:16:08.266","CDBH":"8","XSFX":"由北向南","XSFXDM":"4","KKMC":"海旭道与永盛路交口正向"},{"KKBH":"7208710020000","HPHM":"津DAA459","JGSK":"2021-04-01 15:16:08.283","CDBH":"9","XSFX":"由北向南","XSFXDM":"4","KKMC":"安正路与芳菲路交口正向"},{"KKBH":"720881002000","HPHM":"津H82298","JGSK":"2021-04-01 15:16:08.336","CDBH":"12","XSFX":"由北向南","XSFXDM":"4","KKMC":"海旭道与安正路交口"},{"KKBH":"610391007","HPHM":"鲁FK252R","JGSK":"2021-04-01 15:16:08.382","CDBH":"9","XSFX":"由南向北","XSFXDM":"3","KKMC":"和韵路与和风路交口"},{"KKBH":"610256113","HPHM":"津JDA988","JGSK":"2021-04-01 15:16:08.429","CDBH":"4","XSFX":"由南向北","XSFXDM":"3","KKMC":"中天大道与和风路交口"},{"KKBH":"720881002000","HPHM":"津B2S099","JGSK":"2021-04-01 15:16:08.433","CDBH":"4","XSFX":"由东向西","XSFXDM":"1","KKMC":"海旭道与安正路交口"},{"KKBH":"610266118","HPHM":"冀B706S1","JGSK":"2021-04-01 15:16:08.459","CDBH":"1","XSFX":"由东向西","XSFXDM":"1","KKMC":"中生大道与和畅路交口"},{"KKBH":"7205710040000","HPHM":"津H99400","JGSK":"2021-04-01 15:16:08.484","CDBH":"3","XSFX":"由西向东","XSFXDM":"2","KKMC":"动漫东路与动漫中路交口正向"},{"KKBH":"720881002000","HPHM":"津JCJ906","JGSK":"2021-04-01 15:16:08.49","CDBH":"7","XSFX":"由西向东","XSFXDM":"2","KKMC":"海旭道与安正路交口"},{"KKBH":"610256112","HPHM":"津D91829","JGSK":"2021-04-01 15:16:08.567","CDBH":"1","XSFX":"由东向西","XSFXDM":"1","KKMC":"中天大道与中津大道交口"},{"KKBH":"720561002000","HPHM":"津GLV915","JGSK":"2021-04-01 15:16:08.672","CDBH":"3","XSFX":"由西向东","XSFXDM":"2","KKMC":"动漫北路与文三路交口"},{"KKBH":"610276125","HPHM":"车牌","JGSK":"2021-04-01 15:16:08.742","CDBH":"8","XSFX":"由北向南","XSFXDM":"4","KKMC":"中新大道与和顺路交口"},{"KKBH":"6103261420000","HPHM":"车牌","JGSK":"2021-04-01 15:16:08.788","CDBH":"4","XSFX":"由西向东","XSFXDM":"2","KKMC":"中成大道与泰七路交口正向"},{"KKBH":"610256111","HPHM":"津RNX020","JGSK":"2021-04-01 15:16:08.832","CDBH":"8","XSFX":"由北向南","XSFXDM":"4","KKMC":"中天大道与和惠路交口"},{"KKBH":"720871002000","HPHM":"津D78383","JGSK":"2021-04-01 15:16:08.908","CDBH":"5","XSFX":"由南向北","XSFXDM":"3","KKMC":"安正路与芳菲路交口"},{"KKBH":"7208910090000","HPHM":"津AU5615","JGSK":"2021-04-01 15:16:08.991","CDBH":"9","XSFX":"由北向南","XSFXDM":"4","KKMC":"海博道与弘通路交口正向"},{"KKBH":"610391007","HPHM":"津NHL629","JGSK":"2021-04-01 15:16:09.01","CDBH":"10","XSFX":"由北向南","XSFXDM":"4","KKMC":"和韵路与和风路交口"},{"KKBH":"728031003000","HPHM":"津HB3413","JGSK":"2021-04-01 15:16:09.102","CDBH":"3","XSFX":"由南向北","XSFXDM":"3","KKMC":"动漫中路与文二路交口"},{"KKBH":"711","HPHM":"粤C87X53","JGSK":"2021-04-01 15:16:09.117","CDBH":"5","XSFX":"由南向北","XSFXDM":"3","KKMC":"不礼让行人中新大道与和旭路交口"},{"KKBH":"610256113","HPHM":"津HE2519","JGSK":"2021-04-01 15:16:09.121","CDBH":"5","XSFX":"由南向北","XSFXDM":"3","KKMC":"中天大道与和风路交口"},{"KKBH":"7208610030000","HPHM":"车牌","JGSK":"2021-04-01 15:16:09.243","CDBH":"7","XSFX":"由南向北","XSFXDM":"3","KKMC":"海晨道与安明路交口正向"},{"KKBH":"720891004000","HPHM":"车牌","JGSK":"2021-04-01 15:16:09.297","CDBH":"8","XSFX":"由南向北","XSFXDM":"3","KKMC":"海博道与安平路交口"},{"KKBH":"720891003000","HPHM":"津DVS559","JGSK":"2021-04-01 15:16:09.405","CDBH":"2","XSFX":"由东向西","XSFXDM":"1","KKMC":"海博道与安正路交口"},{"KKBH":"610391007","HPHM":"津A0B803","JGSK":"2021-04-01 15:16:09.427","CDBH":"12","XSFX":"由北向南","XSFXDM":"4","KKMC":"和韵路与和风路交口"},{"KKBH":"720891009000","HPHM":"冀BJD002","JGSK":"2021-04-01 15:16:09.449","CDBH":"5","XSFX":"由南向北","XSFXDM":"3","KKMC":"海博道与弘通路交口"},{"KKBH":"7208810020000","HPHM":"津E30949","JGSK":"2021-04-01 15:16:09.548","CDBH":"13","XSFX":"由北向南","XSFXDM":"4","KKMC":"海旭道与安正路交口正向"},{"KKBH":"720871002000","HPHM":"车牌","JGSK":"2021-04-01 15:16:09.553","CDBH":"6","XSFX":"由南向北","XSFXDM":"3","KKMC":"安正路与芳菲路交口"},{"KKBH":"610276124","HPHM":"津AY1850","JGSK":"2021-04-01 15:16:09.599","CDBH":"6","XSFX":"由西向东","XSFXDM":"2","KKMC":"中新大道与中生大道交口"},{"KKBH":"610401004","HPHM":"冀TL6V89","JGSK":"2021-04-01 15:16:09.685","CDBH":"7","XSFX":"由南向北","XSFXDM":"3","KKMC":"和畅路与和风路交口"},{"KKBH":"610391006","HPHM":"津DBX707","JGSK":"2021-04-01 15:16:09.707","CDBH":"4","XSFX":"由西向东","XSFXDM":"2","KKMC":"和韵路与和意路交口"},{"KKBH":"7209010020000","HPHM":"车牌","JGSK":"2021-04-01 15:16:09.852","CDBH":"4","XSFX":"由西向东","XSFXDM":"2","KKMC":"玉林道与安正路交口正向"},{"KKBH":"720891003000","HPHM":"皖LWQ288","JGSK":"2021-04-01 15:16:09.885","CDBH":"3","XSFX":"由东向西","XSFXDM":"1","KKMC":"海博道与安正路交口"},{"KKBH":"610256116","HPHM":"津NG1168","JGSK":"2021-04-01 15:16:09.886","CDBH":"8","XSFX":"由南向北","XSFXDM":"3","KKMC":"中天大道与和顺路交口"},{"KKBH":"7208910050000","HPHM":"冀J6KK08","JGSK":"2021-04-01 15:16:09.898","CDBH":"7","XSFX":"由西向东","XSFXDM":"2","KKMC":"海博道与安明路交口正向"},{"KKBH":"610256115","HPHM":"鄂A26JE8","JGSK":"2021-04-01 15:16:09.953","CDBH":"12","XSFX":"由北向南","XSFXDM":"4","KKMC":"中天大道与中生大道交口"},{"KKBH":"610256115","HPHM":"津KLH365","JGSK":"2021-04-01 15:16:09.954","CDBH":"10","XSFX":"由北向南","XSFXDM":"4","KKMC":"中天大道与中生大道交口"},{"KKBH":"610256113","HPHM":"津JR2691","JGSK":"2021-04-01 15:16:10.01","CDBH":"1","XSFX":"由西向东","XSFXDM":"2","KKMC":"中天大道与和风路交口"},{"KKBH":"7208610030000","HPHM":"津ADM3011","JGSK":"2021-04-01 15:16:10.059","CDBH":"10","XSFX":"由北向南","XSFXDM":"4","KKMC":"海晨道与安明路交口正向"},{"KKBH":"610256112","HPHM":"冀BH09P1","JGSK":"2021-04-01 15:16:10.082","CDBH":"2","XSFX":"由东向西","XSFXDM":"1","KKMC":"中天大道与中津大道交口"},{"KKBH":"610256112","HPHM":"津HCC056","JGSK":"2021-04-01 15:16:10.251","CDBH":"9","XSFX":"由南向北","XSFXDM":"3","KKMC":"中天大道与中津大道交口"},{"KKBH":"7208810040000","HPHM":"津QY6079","JGSK":"2021-04-01 15:16:10.26","CDBH":"1","XSFX":"由东向西","XSFXDM":"1","KKMC":"海旭道与永盛路交口正向"},{"KKBH":"610276124","HPHM":"冀AH5T76","JGSK":"2021-04-01 15:16:10.261","CDBH":"10","XSFX":"由北向南","XSFXDM":"4","KKMC":"中新大道与中生大道交口"},{"KKBH":"720891004000","HPHM":"车牌","JGSK":"2021-04-01 15:16:10.414","CDBH":"9","XSFX":"由南向北","XSFXDM":"3","KKMC":"海博道与安平路交口"},{"KKBH":"610256115","HPHM":"津B2U256","JGSK":"2021-04-01 15:16:10.436","CDBH":"1","XSFX":"由东向西","XSFXDM":"1","KKMC":"中天大道与中生大道交口"},{"KKBH":"720571002000","HPHM":"冀D739SY","JGSK":"2021-04-01 15:16:10.505","CDBH":"5","XSFX":"由北向南","XSFXDM":"4","KKMC":"动漫东路与文二路交口"},{"KKBH":"7208910030000","HPHM":"鲁M3D359","JGSK":"2021-04-01 15:16:10.516","CDBH":"11","XSFX":"由北向南","XSFXDM":"4","KKMC":"海博道与安正路交口正向"},{"KKBH":"720541002000","HPHM":"鲁G270MZ","JGSK":"2021-04-01 15:16:10.576","CDBH":"2","XSFX":"由东向西","XSFXDM":"1","KKMC":"动漫环路西与动漫中路交口"},{"KKBH":"7208910030000","HPHM":"京FW9936","JGSK":"2021-04-01 15:16:10.59","CDBH":"4","XSFX":"由西向东","XSFXDM":"2","KKMC":"海博道与安正路交口正向"},{"KKBH":"610256112","HPHM":"津MAA907","JGSK":"2021-04-01 15:16:10.593","CDBH":"4","XSFX":"由西向东","XSFXDM":"2","KKMC":"中天大道与中津大道交口"},{"KKBH":"7205410030000","HPHM":"津KWW400","JGSK":"2021-04-01 15:16:10.63","CDBH":"3","XSFX":"由西向东","XSFXDM":"2","KKMC":"动漫环路西与动漫西路交口正向"},{"KKBH":"720881002000","HPHM":"津DAT700","JGSK":"2021-04-01 15:16:10.645","CDBH":"9","XSFX":"由南向北","XSFXDM":"3","KKMC":"海旭道与安正路交口"},{"KKBH":"711","HPHM":"津B2G803","JGSK":"2021-04-01 15:16:10.675","CDBH":"7","XSFX":"由北向南","XSFXDM":"4","KKMC":"不礼让行人中新大道与和旭路交口"},{"KKBH":"7208710020000","HPHM":"津C222X8","JGSK":"2021-04-01 15:16:11.032","CDBH":"6","XSFX":"由南向北","XSFXDM":"3","KKMC":"安正路与芳菲路交口正向"},{"KKBH":"610256113","HPHM":"津NYX021","JGSK":"2021-04-01 15:16:11.115","CDBH":"4","XSFX":"由南向北","XSFXDM":"3","KKMC":"中天大道与和风路交口"},{"KKBH":"610256112","HPHM":"津MAL131","JGSK":"2021-04-01 15:16:11.115","CDBH":"8","XSFX":"由南向北","XSFXDM":"3","KKMC":"中天大道与中津大道交口"},{"KKBH":"7205710020000","HPHM":"冀B3SQ91","JGSK":"2021-04-01 15:16:11.115","CDBH":"5","XSFX":"由北向南","XSFXDM":"4","KKMC":"动漫东路与文二路交口正向"},{"KKBH":"610271010","HPHM":"津MK1858","JGSK":"2021-04-01 15:16:11.271","CDBH":"5","XSFX":"由南向北","XSFXDM":"3","KKMC":"中新大道与华五路交口"},{"KKBH":"610256112","HPHM":"琼C28297","JGSK":"2021-04-01 15:16:11.285","CDBH":"10","XSFX":"由北向南","XSFXDM":"4","KKMC":"中天大道与中津大道交口"},{"KKBH":"610256111","HPHM":"车牌","JGSK":"2021-04-01 15:16:11.333","CDBH":"6","XSFX":"由南向北","XSFXDM":"3","KKMC":"中天大道与和惠路交口"},{"KKBH":"720571004000","HPHM":"冀B8VN88","JGSK":"2021-04-01 15:16:11.43","CDBH":"6","XSFX":"由北向南","XSFXDM":"4","KKMC":"动漫东路与动漫中路交口"},{"KKBH":"7209010020000","HPHM":"冀J49K06","JGSK":"2021-04-01 15:16:11.454","CDBH":"1","XSFX":"由东向西","XSFXDM":"1","KKMC":"玉林道与安正路交口正向"},{"KKBH":"720881002000","HPHM":"津NFP555","JGSK":"2021-04-01 15:16:11.454","CDBH":"7","XSFX":"由西向东","XSFXDM":"2","KKMC":"海旭道与安正路交口"},{"KKBH":"720881007000","HPHM":"车牌","JGSK":"2021-04-01 15:16:11.495","CDBH":"3","XSFX":"由西向东","XSFXDM":"2","KKMC":"海旭道与弘通路交口"},{"KKBH":"7280310030000","HPHM":"鲁R053E9","JGSK":"2021-04-01 15:16:11.506","CDBH":"4","XSFX":"由南向北","XSFXDM":"3","KKMC":"动漫中路与文二路交口正向"},{"KKBH":"610391007","HPHM":"津KBZ885","JGSK":"2021-04-01 15:16:11.562","CDBH":"4","XSFX":"由西向东","XSFXDM":"2","KKMC":"和韵路与和风路交口"},{"KKBH":"728031003000","HPHM":"鲁QC875X","JGSK":"2021-04-01 15:16:11.571","CDBH":"5","XSFX":"由北向南","XSFXDM":"4","KKMC":"动漫中路与文二路交口"},{"KKBH":"610256114","HPHM":"津A09881","JGSK":"2021-04-01 15:16:11.608","CDBH":"8","XSFX":"由北向南","XSFXDM":"4","KKMC":"中天大道与和旭路交口"},{"KKBH":"610286127","HPHM":"津DLY127","JGSK":"2021-04-01 15:16:11.653","CDBH":"8","XSFX":"由南向北","XSFXDM":"3","KKMC":"中津大道与和畅路交口"},{"KKBH":"7208910030000","HPHM":"车牌","JGSK":"2021-04-01 15:16:11.701","CDBH":"1","XSFX":"由东向西","XSFXDM":"1","KKMC":"海博道与安正路交口正向"},{"KKBH":"7208810050000","HPHM":"鲁NH828H","JGSK":"2021-04-01 15:16:11.737","CDBH":"4","XSFX":"由西向东","XSFXDM":"2","KKMC":"海旭道与明盛路交口正向"},{"KKBH":"610256116","HPHM":"津G74588","JGSK":"2021-04-01 15:16:11.745","CDBH":"8","XSFX":"由南向北","XSFXDM":"3","KKMC":"中天大道与和顺路交口"},{"KKBH":"610326142000","HPHM":"车牌","JGSK":"2021-04-01 15:16:11.754","CDBH":"4","XSFX":"由西向东","XSFXDM":"2","KKMC":"中成大道与泰七路交口"},{"KKBH":"610256113","HPHM":"津KAD758","JGSK":"2021-04-01 15:16:11.805","CDBH":"7","XSFX":"由北向南","XSFXDM":"4","KKMC":"中天大道与和风路交口"},{"KKBH":"610271008","HPHM":"车牌","JGSK":"2021-04-01 15:16:11.875","CDBH":"2","XSFX":"由南向北","XSFXDM":"3","KKMC":"中新大道与航母主题公园支路交口"},{"KKBH":"610276126","HPHM":"车牌","JGSK":"2021-04-01 15:16:11.98","CDBH":"5","XSFX":"由南向北","XSFXDM":"3","KKMC":"中新大道与和意路交口"},{"KKBH":"610276125","HPHM":"津RVB910","JGSK":"2021-04-01 15:16:12.021","CDBH":"7","XSFX":"由北向南","XSFXDM":"4","KKMC":"中新大道与和顺路交口"},{"KKBH":"610276124","HPHM":"鲁N987JF","JGSK":"2021-04-01 15:16:12.061","CDBH":"7","XSFX":"由南向北","XSFXDM":"3","KKMC":"中新大道与中生大道交口"},{"KKBH":"610391007","HPHM":"津HWZ728","JGSK":"2021-04-01 15:16:12.072","CDBH":"10","XSFX":"由北向南","XSFXDM":"4","KKMC":"和韵路与和风路交口"},{"KKBH":"610276124","HPHM":"津CDY717","JGSK":"2021-04-01 15:16:12.127","CDBH":"11","XSFX":"由北向南","XSFXDM":"4","KKMC":"中新大道与中生大道交口"},{"KKBH":"7280310020000","HPHM":"津ACU996","JGSK":"2021-04-01 15:16:12.231","CDBH":"5","XSFX":"由南向北","XSFXDM":"3","KKMC":"动漫中路与文一路交口正向"},{"KKBH":"7208910040000","HPHM":"辽A2170D","JGSK":"2021-04-01 15:16:12.262","CDBH":"6","XSFX":"由西向东","XSFXDM":"2","KKMC":"海博道与安平路交口正向"},{"KKBH":"610391007","HPHM":"冀DT1C85","JGSK":"2021-04-01 15:16:12.307","CDBH":"12","XSFX":"由北向南","XSFXDM":"4","KKMC":"和韵路与和风路交口"},{"KKBH":"610276126","HPHM":"车牌","JGSK":"2021-04-01 15:16:12.336","CDBH":"8","XSFX":"由北向南","XSFXDM":"4","KKMC":"中新大道与和意路交口"},{"KKBH":"610256115","HPHM":"京N5A960","JGSK":"2021-04-01 15:16:12.34","CDBH":"2","XSFX":"由东向西","XSFXDM":"1","KKMC":"中天大道与中生大道交口"},{"KKBH":"7208810020000","HPHM":"津D78383","JGSK":"2021-04-01 15:16:12.345","CDBH":"10","XSFX":"由南向北","XSFXDM":"3","KKMC":"海旭道与安正路交口正向"},{"KKBH":"610391007","HPHM":"津NHL629","JGSK":"2021-04-01 15:16:12.387","CDBH":"10","XSFX":"由北向南","XSFXDM":"4","KKMC":"和韵路与和风路交口"},{"KKBH":"610271010","HPHM":"冀B5D2G8","JGSK":"2021-04-01 15:16:12.391","CDBH":"4","XSFX":"由南向北","XSFXDM":"3","KKMC":"中新大道与华五路交口"},{"KKBH":"720891003000","HPHM":"京KC8227","JGSK":"2021-04-01 15:16:12.447","CDBH":"2","XSFX":"由东向西","XSFXDM":"1","KKMC":"海博道与安正路交口"},{"KKBH":"6102610040000","HPHM":"津ADF5999","JGSK":"2021-04-01 15:16:12.449","CDBH":"2","XSFX":"由南向北","XSFXDM":"3","KKMC":"中生大道与静湖西路（北侧）正向"},{"KKBH":"610256113","HPHM":"津A5F533","JGSK":"2021-04-01 15:16:12.465","CDBH":"6","XSFX":"由南向北","XSFXDM":"3","KKMC":"中天大道与和风路交口"},{"KKBH":"720891004000","HPHM":"鲁B2D09X","JGSK":"2021-04-01 15:16:12.655","CDBH":"7","XSFX":"由南向北","XSFXDM":"3","KKMC":"海博道与安平路交口"},{"KKBH":"720871002000","HPHM":"津DAA459","JGSK":"2021-04-01 15:16:12.657","CDBH":"9","XSFX":"由北向南","XSFXDM":"4","KKMC":"安正路与芳菲路交口"},{"KKBH":"610256116","HPHM":"津RU3515","JGSK":"2021-04-01 15:16:12.669","CDBH":"8","XSFX":"由南向北","XSFXDM":"3","KKMC":"中天大道与和顺路交口"},{"KKBH":"720821003000","HPHM":"冀B4056E","JGSK":"2021-04-01 15:16:12.685","CDBH":"5","XSFX":"由北向南","XSFXDM":"4","KKMC":"动漫西路与动漫南路交口"},{"KKBH":"720881002000","HPHM":"津E30949","JGSK":"2021-04-01 15:16:12.737","CDBH":"13","XSFX":"由北向南","XSFXDM":"4","KKMC":"海旭道与安正路交口"},{"KKBH":"6071310030000","HPHM":"津FLG515","JGSK":"2021-04-01 15:16:12.876","CDBH":"1","XSFX":"由东向西","XSFXDM":"1","KKMC":"中央大道与海旭道交口正向"},{"KKBH":"610401005","HPHM":"津KDT511","JGSK":"2021-04-01 15:16:13.063","CDBH":"1","XSFX":"由东向西","XSFXDM":"1","KKMC":"和畅路与和顺路交口"},{"KKBH":"610276124","HPHM":"津HZ4508","JGSK":"2021-04-01 15:16:13.119","CDBH":"5","XSFX":"由西向东","XSFXDM":"2","KKMC":"中新大道与中生大道交口"},{"KKBH":"610276125","HPHM":"黑BD6596","JGSK":"2021-04-01 15:16:13.159","CDBH":"8","XSFX":"由北向南","XSFXDM":"4","KKMC":"中新大道与和顺路交口"},{"KKBH":"610256115","HPHM":"津KLH365","JGSK":"2021-04-01 15:16:13.172","CDBH":"10","XSFX":"由北向南","XSFXDM":"4","KKMC":"中天大道与中生大道交口"},{"KKBH":"720891005000","HPHM":"冀J6KK08","JGSK":"2021-04-01 15:16:13.354","CDBH":"7","XSFX":"由西向东","XSFXDM":"2","KKMC":"海博道与安明路交口"},{"KKBH":"7208610020000","HPHM":"津ARQ426","JGSK":"2021-04-01 15:16:13.362","CDBH":"5","XSFX":"由西向东","XSFXDM":"2","KKMC":"海晨道与安正路交口正向"},{"KKBH":"720881002000","HPHM":"津GGY096","JGSK":"2021-04-01 15:16:13.364","CDBH":"10","XSFX":"由南向北","XSFXDM":"3","KKMC":"海旭道与安正路交口"},{"KKBH":"720891003000","HPHM":"车牌","JGSK":"2021-04-01 15:16:13.447","CDBH":"6","XSFX":"由西向东","XSFXDM":"2","KKMC":"海博道与安正路交口"},{"KKBH":"610286127","HPHM":"津GFZ977","JGSK":"2021-04-01 15:16:13.461","CDBH":"8","XSFX":"由南向北","XSFXDM":"3","KKMC":"中津大道与和畅路交口"},{"KKBH":"610256115","HPHM":"津C35Q32","JGSK":"2021-04-01 15:16:13.53","CDBH":"9","XSFX":"由南向北","XSFXDM":"3","KKMC":"中天大道与中生大道交口"},{"KKBH":"610256113","HPHM":"津A6760警","JGSK":"2021-04-01 15:16:13.778","CDBH":"5","XSFX":"由南向北","XSFXDM":"3","KKMC":"中天大道与和风路交口"},{"KKBH":"7208910050000","HPHM":"津NVN880","JGSK":"2021-04-01 15:16:13.868","CDBH":"7","XSFX":"由西向东","XSFXDM":"2","KKMC":"海博道与安明路交口正向"},{"KKBH":"7208910030000","HPHM":"豫AWB704","JGSK":"2021-04-01 15:16:14.027","CDBH":"12","XSFX":"由北向南","XSFXDM":"4","KKMC":"海博道与安正路交口正向"},{"KKBH":"610256113","HPHM":"津HE2519","JGSK":"2021-04-01 15:16:14.03","CDBH":"5","XSFX":"由南向北","XSFXDM":"3","KKMC":"中天大道与和风路交口"},{"KKBH":"720881004000","HPHM":"鲁J2P187","JGSK":"2021-04-01 15:16:14.071","CDBH":"1","XSFX":"由东向西","XSFXDM":"1","KKMC":"海旭道与永盛路交口"},{"KKBH":"711","HPHM":"粤R6A285","JGSK":"2021-04-01 15:16:14.112","CDBH":"7","XSFX":"由北向南","XSFXDM":"4","KKMC":"不礼让行人中新大道与和旭路交口"},{"KKBH":"7205710040000","HPHM":"津N90739","JGSK":"2021-04-01 15:16:14.184","CDBH":"5","XSFX":"由北向南","XSFXDM":"4","KKMC":"动漫东路与动漫中路交口正向"},{"KKBH":"610271008","HPHM":"津RR9511","JGSK":"2021-04-01 15:16:14.206","CDBH":"2","XSFX":"由南向北","XSFXDM":"3","KKMC":"中新大道与航母主题公园支路交口"},{"KKBH":"720891003000","HPHM":"车牌","JGSK":"2021-04-01 15:16:14.208","CDBH":"2","XSFX":"由东向西","XSFXDM":"1","KKMC":"海博道与安正路交口"},{"KKBH":"610276125","HPHM":"津RVB910","JGSK":"2021-04-01 15:16:14.221","CDBH":"7","XSFX":"由北向南","XSFXDM":"4","KKMC":"中新大道与和顺路交口"},{"KKBH":"610256112","HPHM":"津A2C328","JGSK":"2021-04-01 15:16:14.251","CDBH":"9","XSFX":"由南向北","XSFXDM":"3","KKMC":"中天大道与中津大道交口"},{"KKBH":"728031003000","HPHM":"鲁R053E9","JGSK":"2021-04-01 15:16:14.305","CDBH":"4","XSFX":"由南向北","XSFXDM":"3","KKMC":"动漫中路与文二路交口"},{"KKBH":"720541002000","HPHM":"冀B8E13X","JGSK":"2021-04-01 15:16:14.42","CDBH":"2","XSFX":"由东向西","XSFXDM":"1","KKMC":"动漫环路西与动漫中路交口"},{"KKBH":"720571004000","HPHM":"津H99400","JGSK":"2021-04-01 15:16:14.46","CDBH":"3","XSFX":"由西向东","XSFXDM":"2","KKMC":"动漫东路与动漫中路交口"},{"KKBH":"720541003000","HPHM":"津DFS326","JGSK":"2021-04-01 15:16:14.514","CDBH":"1","XSFX":"由东向西","XSFXDM":"1","KKMC":"动漫环路西与动漫西路交口"},{"KKBH":"610276126","HPHM":"津N00043","JGSK":"2021-04-01 15:16:14.523","CDBH":"5","XSFX":"由南向北","XSFXDM":"3","KKMC":"中新大道与和意路交口"},{"KKBH":"610276124","HPHM":"津KKJ848","JGSK":"2021-04-01 15:16:14.564","CDBH":"10","XSFX":"由北向南","XSFXDM":"4","KKMC":"中新大道与中生大道交口"},{"KKBH":"711","HPHM":"津DGK698","JGSK":"2021-04-01 15:16:14.596","CDBH":"8","XSFX":"由北向南","XSFXDM":"4","KKMC":"不礼让行人中新大道与和旭路交口"},{"KKBH":"7208810020000","HPHM":"津C2V183","JGSK":"2021-04-01 15:16:14.598","CDBH":"10","XSFX":"由南向北","XSFXDM":"3","KKMC":"海旭道与安正路交口正向"},{"KKBH":"610276124","HPHM":"津ATU155","JGSK":"2021-04-01 15:16:14.608","CDBH":"7","XSFX":"由南向北","XSFXDM":"3","KKMC":"中新大道与中生大道交口"},{"KKBH":"711","HPHM":"津MXJ950","JGSK":"2021-04-01 15:16:14.638","CDBH":"5","XSFX":"由南向北","XSFXDM":"3","KKMC":"不礼让行人中新大道与和旭路交口"},{"KKBH":"610271008","HPHM":"车牌","JGSK":"2021-04-01 15:16:14.717","CDBH":"4","XSFX":"由北向南","XSFXDM":"4","KKMC":"中新大道与航母主题公园支路交口"},{"KKBH":"720891004000","HPHM":"冀CQZ811","JGSK":"2021-04-01 15:16:14.789","CDBH":"4","XSFX":"由西向东","XSFXDM":"2","KKMC":"海博道与安平路交口"},{"KKBH":"720891004000","HPHM":"辽A2170D","JGSK":"2021-04-01 15:16:14.867","CDBH":"5","XSFX":"由西向东","XSFXDM":"2","KKMC":"海博道与安平路交口"},{"KKBH":"7208810020000","HPHM":"津NLT999","JGSK":"2021-04-01 15:16:14.869","CDBH":"5","XSFX":"由西向东","XSFXDM":"2","KKMC":"海旭道与安正路交口正向"},{"KKBH":"7208910040000","HPHM":"津A39P77","JGSK":"2021-04-01 15:16:14.877","CDBH":"6","XSFX":"由西向东","XSFXDM":"2","KKMC":"海博道与安平路交口正向"},{"KKBH":"610256112","HPHM":"津CG0197","JGSK":"2021-04-01 15:16:14.883","CDBH":"10","XSFX":"由北向南","XSFXDM":"4","KKMC":"中天大道与中津大道交口"},{"KKBH":"610256111","HPHM":"车牌","JGSK":"2021-04-01 15:16:14.906","CDBH":"7","XSFX":"由北向南","XSFXDM":"4","KKMC":"中天大道与和惠路交口"},{"KKBH":"7209010020000","HPHM":"车牌","JGSK":"2021-04-01 15:16:14.913","CDBH":"5","XSFX":"由西向东","XSFXDM":"2","KKMC":"玉林道与安正路交口正向"},{"KKBH":"610276124","HPHM":"冀AH5T76","JGSK":"2021-04-01 15:16:14.927","CDBH":"10","XSFX":"由北向南","XSFXDM":"4","KKMC":"中新大道与中生大道交口"},{"KKBH":"7208910040000","HPHM":"津KHA929","JGSK":"2021-04-01 15:16:14.983","CDBH":"6","XSFX":"由西向东","XSFXDM":"2","KKMC":"海博道与安平路交口正向"},{"KKBH":"720541003000","HPHM":"津KWW400","JGSK":"2021-04-01 15:16:14.988","CDBH":"4","XSFX":"由西向东","XSFXDM":"2","KKMC":"动漫环路西与动漫西路交口"},{"KKBH":"7208910060000","HPHM":"津E13890","JGSK":"2021-04-01 15:16:15.015","CDBH":"11","XSFX":"由北向南","XSFXDM":"4","KKMC":"海博道与永盛路交口正向"},{"KKBH":"720861003000","HPHM":"津ADM3011","JGSK":"2021-04-01 15:16:15.145","CDBH":"10","XSFX":"由北向南","XSFXDM":"4","KKMC":"海晨道与安明路交口"},{"KKBH":"610256112","HPHM":"津JB6001","JGSK":"2021-04-01 15:16:15.197","CDBH":"2","XSFX":"由东向西","XSFXDM":"1","KKMC":"中天大道与中津大道交口"},{"KKBH":"610256112","HPHM":"津MAL131","JGSK":"2021-04-01 15:16:15.209","CDBH":"9","XSFX":"由南向北","XSFXDM":"3","KKMC":"中天大道与中津大道交口"},{"KKBH":"610391007","HPHM":"津HWZ728","JGSK":"2021-04-01 15:16:15.347","CDBH":"10","XSFX":"由北向南","XSFXDM":"4","KKMC":"和韵路与和风路交口"},{"KKBH":"720571002000","HPHM":"冀B3SQ91","JGSK":"2021-04-01 15:16:15.465","CDBH":"5","XSFX":"由北向南","XSFXDM":"4","KKMC":"动漫东路与文二路交口"},{"KKBH":"7208910050000","HPHM":"皖B37J67","JGSK":"2021-04-01 15:16:15.622","CDBH":"7","XSFX":"由西向东","XSFXDM":"2","KKMC":"海博道与安明路交口正向"},{"KKBH":"610256113","HPHM":"津AJC099","JGSK":"2021-04-01 15:16:15.637","CDBH":"8","XSFX":"由北向南","XSFXDM":"4","KKMC":"中天大道与和风路交口"},{"KKBH":"7205710010000","HPHM":"冀D739SY","JGSK":"2021-04-01 15:16:15.726","CDBH":"6","XSFX":"由北向南","XSFXDM":"4","KKMC":"动漫东路与文一路交口正向"},{"KKBH":"610276125","HPHM":"黑BD6596","JGSK":"2021-04-01 15:16:15.74","CDBH":"8","XSFX":"由北向南","XSFXDM":"4","KKMC":"中新大道与和顺路交口"},{"KKBH":"610276124","HPHM":"鲁N987JF","JGSK":"2021-04-01 15:16:15.783","CDBH":"7","XSFX":"由南向北","XSFXDM":"3","KKMC":"中新大道与中生大道交口"},{"KKBH":"728031002000","HPHM":"津ACU996","JGSK":"2021-04-01 15:16:15.937","CDBH":"5","XSFX":"由南向北","XSFXDM":"3","KKMC":"动漫中路与文一路交口"},{"KKBH":"720891003000","HPHM":"车牌","JGSK":"2021-04-01 15:16:16.046","CDBH":"2","XSFX":"由东向西","XSFXDM":"1","KKMC":"海博道与安正路交口"},{"KKBH":"7208910050000","HPHM":"津MHC685","JGSK":"2021-04-01 15:16:16.056","CDBH":"6","XSFX":"由西向东","XSFXDM":"2","KKMC":"海博道与安明路交口正向"},{"KKBH":"7208910050000","HPHM":"黑HJ5736","JGSK":"2021-04-01 15:16:16.057","CDBH":"5","XSFX":"由西向东","XSFXDM":"2","KKMC":"海博道与安明路交口正向"},{"KKBH":"610266117","HPHM":"津NU9309","JGSK":"2021-04-01 15:16:16.23","CDBH":"10","XSFX":"由北向南","XSFXDM":"4","KKMC":"中生大道与和韵路交口"},{"KKBH":"720861002000","HPHM":"津ARQ426","JGSK":"2021-04-01 15:16:16.277","CDBH":"5","XSFX":"由西向东","XSFXDM":"2","KKMC":"海晨道与安正路交口"},{"KKBH":"720871002000","HPHM":"津C222X8","JGSK":"2021-04-01 15:16:16.352","CDBH":"6","XSFX":"由南向北","XSFXDM":"3","KKMC":"安正路与芳菲路交口"},{"KKBH":"7208910030000","HPHM":"津DXB608","JGSK":"2021-04-01 15:16:16.372","CDBH":"4","XSFX":"由西向东","XSFXDM":"2","KKMC":"海博道与安正路交口正向"},{"KKBH":"7208610030000","HPHM":"津AF72030","JGSK":"2021-04-01 15:16:16.494","CDBH":"7","XSFX":"由南向北","XSFXDM":"3","KKMC":"海晨道与安明路交口正向"},{"KKBH":"7208910060000","HPHM":"津C7P278","JGSK":"2021-04-01 15:16:16.585","CDBH":"12","XSFX":"由北向南","XSFXDM":"4","KKMC":"海博道与永盛路交口正向"},{"KKBH":"610271009","HPHM":"津A09868D","JGSK":"2021-04-01 15:16:16.587","CDBH":"7","XSFX":"由南向北","XSFXDM":"3","KKMC":"中新大道与泰七路交口"},{"KKBH":"610256113","HPHM":"津C93H77","JGSK":"2021-04-01 15:16:16.69","CDBH":"9","XSFX":"由北向南","XSFXDM":"4","KKMC":"中天大道与和风路交口"},{"KKBH":"610266118","HPHM":"津NXD319","JGSK":"2021-04-01 15:16:16.729","CDBH":"5","XSFX":"由西向东","XSFXDM":"2","KKMC":"中生大道与和畅路交口"},{"KKBH":"711","HPHM":"津NE9933","JGSK":"2021-04-01 15:16:16.875","CDBH":"5","XSFX":"由南向北","XSFXDM":"3","KKMC":"不礼让行人中新大道与和旭路交口"},{"KKBH":"610266118","HPHM":"冀B4C351","JGSK":"2021-04-01 15:16:16.961","CDBH":"10","XSFX":"由北向南","XSFXDM":"4","KKMC":"中生大道与和畅路交口"},{"KKBH":"720881004000","HPHM":"津HZ1866","JGSK":"2021-04-01 15:16:17.037","CDBH":"2","XSFX":"由东向西","XSFXDM":"1","KKMC":"海旭道与永盛路交口"},{"KKBH":"720861003000","HPHM":"津LAB768","JGSK":"2021-04-01 15:16:17.065","CDBH":"2","XSFX":"由东向西","XSFXDM":"1","KKMC":"海晨道与安明路交口"},{"KKBH":"610256113","HPHM":"津A5F533","JGSK":"2021-04-01 15:16:17.07","CDBH":"6","XSFX":"由南向北","XSFXDM":"3","KKMC":"中天大道与和风路交口"},{"KKBH":"610271008","HPHM":"京ACP185","JGSK":"2021-04-01 15:16:17.095","CDBH":"5","XSFX":"由北向南","XSFXDM":"4","KKMC":"中新大道与航母主题公园支路交口"},{"KKBH":"610401005","HPHM":"津KDT511","JGSK":"2021-04-01 15:16:17.159","CDBH":"1","XSFX":"由东向西","XSFXDM":"1","KKMC":"和畅路与和顺路交口"},{"KKBH":"7208810020000","HPHM":"冀CUZ188","JGSK":"2021-04-01 15:16:17.235","CDBH":"4","XSFX":"由东向西","XSFXDM":"1","KKMC":"海旭道与安正路交口正向"},{"KKBH":"610391007","HPHM":"黑J9D013","JGSK":"2021-04-01 15:16:17.256","CDBH":"11","XSFX":"由北向南","XSFXDM":"4","KKMC":"和韵路与和风路交口"},{"KKBH":"610266118","HPHM":"津FGF509","JGSK":"2021-04-01 15:16:17.3","CDBH":"1","XSFX":"由东向西","XSFXDM":"1","KKMC":"中生大道与和畅路交口"},{"KKBH":"720881002000","HPHM":"津D78383","JGSK":"2021-04-01 15:16:17.365","CDBH":"10","XSFX":"由南向北","XSFXDM":"3","KKMC":"海旭道与安正路交口"},{"KKBH":"610266118","HPHM":"津JP2727","JGSK":"2021-04-01 15:16:17.38","CDBH":"2","XSFX":"由东向西","XSFXDM":"1","KKMC":"中生大道与和畅路交口"},{"KKBH":"7208910040000","HPHM":"津A29X11","JGSK":"2021-04-01 15:16:17.418","CDBH":"6","XSFX":"由西向东","XSFXDM":"2","KKMC":"海博道与安平路交口正向"},{"KKBH":"6071310030000","HPHM":"鲁R3T69K","JGSK":"2021-04-01 15:16:17.505","CDBH":"2","XSFX":"由东向西","XSFXDM":"1","KKMC":"中央大道与海旭道交口正向"},{"KKBH":"720901002000","HPHM":"冀J49K06","JGSK":"2021-04-01 15:16:17.535","CDBH":"1","XSFX":"由东向西","XSFXDM":"1","KKMC":"玉林道与安正路交口"},{"KKBH":"610256113","HPHM":"津KAD758","JGSK":"2021-04-01 15:16:17.59","CDBH":"7","XSFX":"由北向南","XSFXDM":"4","KKMC":"中天大道与和风路交口"},{"KKBH":"7209010020000","HPHM":"津CDE459","JGSK":"2021-04-01 15:16:17.636","CDBH":"1","XSFX":"由东向西","XSFXDM":"1","KKMC":"玉林道与安正路交口正向"},{"KKBH":"7208910030000","HPHM":"车牌","JGSK":"2021-04-01 15:16:17.647","CDBH":"2","XSFX":"由东向西","XSFXDM":"1","KKMC":"海博道与安正路交口正向"},{"KKBH":"610401004","HPHM":"津NDY587","JGSK":"2021-04-01 15:16:17.664","CDBH":"8","XSFX":"由南向北","XSFXDM":"3","KKMC":"和畅路与和风路交口"},{"KKBH":"610256115","HPHM":"车牌","JGSK":"2021-04-01 15:16:17.838","CDBH":"3","XSFX":"由东向西","XSFXDM":"1","KKMC":"中天大道与中生大道交口"},{"KKBH":"720891004000","HPHM":"车牌","JGSK":"2021-04-01 15:16:17.855","CDBH":"9","XSFX":"由南向北","XSFXDM":"3","KKMC":"海博道与安平路交口"},{"KKBH":"720891004000","HPHM":"津KHA929","JGSK":"2021-04-01 15:16:17.91","CDBH":"5","XSFX":"由西向东","XSFXDM":"2","KKMC":"海博道与安平路交口"},{"KKBH":"720891004000","HPHM":"津A39P77","JGSK":"2021-04-01 15:16:17.911","CDBH":"5","XSFX":"由西向东","XSFXDM":"2","KKMC":"海博道与安平路交口"},{"KKBH":"610256113","HPHM":"津AR9758","JGSK":"2021-04-01 15:16:17.937","CDBH":"6","XSFX":"由南向北","XSFXDM":"3","KKMC":"中天大道与和风路交口"},{"KKBH":"610256114","HPHM":"鲁NG90U5","JGSK":"2021-04-01 15:16:17.953","CDBH":"8","XSFX":"由北向南","XSFXDM":"4","KKMC":"中天大道与和旭路交口"},{"KKBH":"610256115","HPHM":"冀HGF912","JGSK":"2021-04-01 15:16:17.995","CDBH":"1","XSFX":"由东向西","XSFXDM":"1","KKMC":"中天大道与中生大道交口"},{"KKBH":"720881004000","HPHM":"津QY6079","JGSK":"2021-04-01 15:16:17.998","CDBH":"1","XSFX":"由东向西","XSFXDM":"1","KKMC":"海旭道与永盛路交口"},{"KKBH":"610266118","HPHM":"辽B8DW85","JGSK":"2021-04-01 15:16:18.137","CDBH":"5","XSFX":"由西向东","XSFXDM":"2","KKMC":"中生大道与和畅路交口"},{"KKBH":"610271010","HPHM":"辽LWU650","JGSK":"2021-04-01 15:16:18.194","CDBH":"4","XSFX":"由南向北","XSFXDM":"3","KKMC":"中新大道与华五路交口"},{"KKBH":"7280310020000","HPHM":"津E07265","JGSK":"2021-04-01 15:16:18.332","CDBH":"7","XSFX":"由北向南","XSFXDM":"4","KKMC":"动漫中路与文一路交口正向"},{"KKBH":"610401004","HPHM":"冀F32N78","JGSK":"2021-04-01 15:16:18.357","CDBH":"7","XSFX":"由南向北","XSFXDM":"3","KKMC":"和畅路与和风路交口"},{"KKBH":"610271009","HPHM":"津GQG226","JGSK":"2021-04-01 15:16:18.438","CDBH":"10","XSFX":"由北向南","XSFXDM":"4","KKMC":"中新大道与泰七路交口"},{"KKBH":"720891003000","HPHM":"车牌","JGSK":"2021-04-01 15:16:18.447","CDBH":"3","XSFX":"由东向西","XSFXDM":"1","KKMC":"海博道与安正路交口"},{"KKBH":"610286127","HPHM":"津GZY869","JGSK":"2021-04-01 15:16:18.501","CDBH":"8","XSFX":"由南向北","XSFXDM":"3","KKMC":"中津大道与和畅路交口"},{"KKBH":"7280310030000","HPHM":"津AU5956","JGSK":"2021-04-01 15:16:18.514","CDBH":"6","XSFX":"由北向南","XSFXDM":"4","KKMC":"动漫中路与文二路交口正向"},{"KKBH":"7208910040000","HPHM":"车牌","JGSK":"2021-04-01 15:16:18.549","CDBH":"4","XSFX":"由西向东","XSFXDM":"2","KKMC":"海博道与安平路交口正向"},{"KKBH":"610276125","HPHM":"津RWT721","JGSK":"2021-04-01 15:16:18.586","CDBH":"4","XSFX":"由南向北","XSFXDM":"3","KKMC":"中新大道与和顺路交口"},{"KKBH":"720891005000","HPHM":"津NVN880","JGSK":"2021-04-01 15:16:18.633","CDBH":"7","XSFX":"由西向东","XSFXDM":"2","KKMC":"海博道与安明路交口"},{"KKBH":"7208810050000","HPHM":"津LBL928","JGSK":"2021-04-01 15:16:18.669","CDBH":"5","XSFX":"由西向东","XSFXDM":"2","KKMC":"海旭道与明盛路交口正向"},{"KKBH":"7208910050000","HPHM":"津ADD7755","JGSK":"2021-04-01 15:16:18.71","CDBH":"5","XSFX":"由西向东","XSFXDM":"2","KKMC":"海博道与安明路交口正向"},{"KKBH":"610256111","HPHM":"豫JA5231","JGSK":"2021-04-01 15:16:18.712","CDBH":"1","XSFX":"由西向东","XSFXDM":"2","KKMC":"中天大道与和惠路交口"},{"KKBH":"610276126","HPHM":"津N00043","JGSK":"2021-04-01 15:16:18.85","CDBH":"5","XSFX":"由南向北","XSFXDM":"3","KKMC":"中新大道与和意路交口"},{"KKBH":"610286127","HPHM":"津DLY127","JGSK":"2021-04-01 15:16:18.981","CDBH":"9","XSFX":"由南向北","XSFXDM":"3","KKMC":"中津大道与和畅路交口"},{"KKBH":"610266118","HPHM":"车牌","JGSK":"2021-04-01 15:16:18.998","CDBH":"6","XSFX":"由西向东","XSFXDM":"2","KKMC":"中生大道与和畅路交口"},{"KKBH":"610271008","HPHM":"京ACP185","JGSK":"2021-04-01 15:16:19.007","CDBH":"5","XSFX":"由北向南","XSFXDM":"4","KKMC":"中新大道与航母主题公园支路交口"},{"KKBH":"610276124","HPHM":"津KKJ848","JGSK":"2021-04-01 15:16:19.087","CDBH":"10","XSFX":"由北向南","XSFXDM":"4","KKMC":"中新大道与中生大道交口"},{"KKBH":"7208910030000","HPHM":"车牌","JGSK":"2021-04-01 15:16:19.184","CDBH":"2","XSFX":"由东向西","XSFXDM":"1","KKMC":"海博道与安正路交口正向"},{"KKBH":"610271009","HPHM":"津A09868D","JGSK":"2021-04-01 15:16:19.195","CDBH":"7","XSFX":"由南向北","XSFXDM":"3","KKMC":"中新大道与泰七路交口"},{"KKBH":"610276124","HPHM":"津ATU155","JGSK":"2021-04-01 15:16:19.303","CDBH":"7","XSFX":"由南向北","XSFXDM":"3","KKMC":"中新大道与中生大道交口"},{"KKBH":"720891003000","HPHM":"车牌","JGSK":"2021-04-01 15:16:19.326","CDBH":"1","XSFX":"由东向西","XSFXDM":"1","KKMC":"海博道与安正路交口"},{"KKBH":"610276126","HPHM":"津AY7203","JGSK":"2021-04-01 15:16:19.376","CDBH":"8","XSFX":"由北向南","XSFXDM":"4","KKMC":"中新大道与和意路交口"},{"KKBH":"610276124","HPHM":"津HA1901","JGSK":"2021-04-01 15:16:19.421","CDBH":"10","XSFX":"由北向南","XSFXDM":"4","KKMC":"中新大道与中生大道交口"},{"KKBH":"720881005000","HPHM":"鲁NH828H","JGSK":"2021-04-01 15:16:19.467","CDBH":"4","XSFX":"由西向东","XSFXDM":"2","KKMC":"海旭道与明盛路交口"},{"KKBH":"7280310020000","HPHM":"鲁G382VR","JGSK":"2021-04-01 15:16:19.739","CDBH":"6","XSFX":"由南向北","XSFXDM":"3","KKMC":"动漫中路与文一路交口正向"},{"KKBH":"610266118","HPHM":"津HWE606","JGSK":"2021-04-01 15:16:19.86","CDBH":"2","XSFX":"由东向西","XSFXDM":"1","KKMC":"中生大道与和畅路交口"},{"KKBH":"7208810020000","HPHM":"冀DT361E","JGSK":"2021-04-01 15:16:19.89","CDBH":"4","XSFX":"由东向西","XSFXDM":"1","KKMC":"海旭道与安正路交口正向"},{"KKBH":"7208910050000","HPHM":"津HKD611","JGSK":"2021-04-01 15:16:19.919","CDBH":"7","XSFX":"由西向东","XSFXDM":"2","KKMC":"海博道与安明路交口正向"},{"KKBH":"610391007","HPHM":"车牌","JGSK":"2021-04-01 15:16:19.927","CDBH":"8","XSFX":"由南向北","XSFXDM":"3","KKMC":"和韵路与和风路交口"},{"KKBH":"7209010020000","HPHM":"津DQ0685","JGSK":"2021-04-01 15:16:19.975","CDBH":"1","XSFX":"由东向西","XSFXDM":"1","KKMC":"玉林道与安正路交口正向"},{"KKBH":"720891004000","HPHM":"车牌","JGSK":"2021-04-01 15:16:20.014","CDBH":"9","XSFX":"由南向北","XSFXDM":"3","KKMC":"海博道与安平路交口"},{"KKBH":"610271009","HPHM":"津GQG226","JGSK":"2021-04-01 15:16:20.104","CDBH":"10","XSFX":"由北向南","XSFXDM":"4","KKMC":"中新大道与泰七路交口"},{"KKBH":"7208810020000","HPHM":"津C222X8","JGSK":"2021-04-01 15:16:20.157","CDBH":"10","XSFX":"由南向北","XSFXDM":"3","KKMC":"海旭道与安正路交口正向"},{"KKBH":"610256112","HPHM":"津AF32961","JGSK":"2021-04-01 15:16:20.165","CDBH":"10","XSFX":"由北向南","XSFXDM":"4","KKMC":"中天大道与中津大道交口"},{"KKBH":"720881002000","HPHM":"津A2V183","JGSK":"2021-04-01 15:16:20.166","CDBH":"10","XSFX":"由南向北","XSFXDM":"3","KKMC":"海旭道与安正路交口"},{"KKBH":"610271009","HPHM":"津C78335","JGSK":"2021-04-01 15:16:20.202","CDBH":"5","XSFX":"由西向东","XSFXDM":"2","KKMC":"中新大道与泰七路交口"},{"KKBH":"720891003000","HPHM":"豫AWB701","JGSK":"2021-04-01 15:16:20.277","CDBH":"2","XSFX":"由东向西","XSFXDM":"1","KKMC":"海博道与安正路交口"},{"KKBH":"7208910030000","HPHM":"津AS9772","JGSK":"2021-04-01 15:16:20.354","CDBH":"9","XSFX":"由南向北","XSFXDM":"3","KKMC":"海博道与安正路交口正向"},{"KKBH":"610266118","HPHM":"冀B706S1","JGSK":"2021-04-01 15:16:20.421","CDBH":"1","XSFX":"由东向西","XSFXDM":"1","KKMC":"中生大道与和畅路交口"},{"KKBH":"720861003000","HPHM":"京ADJ2569","JGSK":"2021-04-01 15:16:20.425","CDBH":"2","XSFX":"由东向西","XSFXDM":"1","KKMC":"海晨道与安明路交口"},{"KKBH":"7208610020000","HPHM":"津RDH208","JGSK":"2021-04-01 15:16:20.459","CDBH":"10","XSFX":"由北向南","XSFXDM":"4","KKMC":"海晨道与安正路交口正向"},{"KKBH":"7205710010000","HPHM":"冀B3SQ91","JGSK":"2021-04-01 15:16:20.622","CDBH":"5","XSFX":"由北向南","XSFXDM":"4","KKMC":"动漫东路与文一路交口正向"},{"KKBH":"7208810040000","HPHM":"津RPK895","JGSK":"2021-04-01 15:16:20.664","CDBH":"4","XSFX":"由西向东","XSFXDM":"2","KKMC":"海旭道与永盛路交口正向"},{"KKBH":"610256115","HPHM":"津C66M61","JGSK":"2021-04-01 15:16:20.721","CDBH":"8","XSFX":"由南向北","XSFXDM":"3","KKMC":"中天大道与中生大道交口"},{"KKBH":"720891004000","HPHM":"车牌","JGSK":"2021-04-01 15:16:20.739","CDBH":"9","XSFX":"由南向北","XSFXDM":"3","KKMC":"海博道与安平路交口"},{"KKBH":"610391006","HPHM":"津AR9778","JGSK":"2021-04-01 15:16:20.8","CDBH":"1","XSFX":"由东向西","XSFXDM":"1","KKMC":"和韵路与和意路交口"},{"KKBH":"720891003000","HPHM":"津DK86J8","JGSK":"2021-04-01 15:16:20.81","CDBH":"6","XSFX":"由西向东","XSFXDM":"2","KKMC":"海博道与安正路交口"},{"KKBH":"610256113","HPHM":"津C93H77","JGSK":"2021-04-01 15:16:20.87","CDBH":"9","XSFX":"由北向南","XSFXDM":"4","KKMC":"中天大道与和风路交口"},{"KKBH":"711","HPHM":"津RPV460","JGSK":"2021-04-01 15:16:20.981","CDBH":"8","XSFX":"由北向南","XSFXDM":"4","KKMC":"不礼让行人中新大道与和旭路交口"},{"KKBH":"610276125","HPHM":"津JLD206","JGSK":"2021-04-01 15:16:20.982","CDBH":"8","XSFX":"由北向南","XSFXDM":"4","KKMC":"中新大道与和顺路交口"},{"KKBH":"720891004000","HPHM":"晋KYF059","JGSK":"2021-04-01 15:16:21.09","CDBH":"6","XSFX":"由西向东","XSFXDM":"2","KKMC":"海博道与安平路交口"},{"KKBH":"720541004000","HPHM":"津AR9777","JGSK":"2021-04-01 15:16:21.138","CDBH":"4","XSFX":"由西向东","XSFXDM":"2","KKMC":"动漫环路东与动漫中路交口"},{"KKBH":"610401004","HPHM":"津C03B96","JGSK":"2021-04-01 15:16:21.161","CDBH":"4","XSFX":"由西向东","XSFXDM":"2","KKMC":"和畅路与和风路交口"},{"KKBH":"720891004000","HPHM":"车牌","JGSK":"2021-04-01 15:16:21.216","CDBH":"9","XSFX":"由南向北","XSFXDM":"3","KKMC":"海博道与安平路交口"},{"KKBH":"610256111","HPHM":"辽EF5501","JGSK":"2021-04-01 15:16:21.235","CDBH":"4","XSFX":"由南向北","XSFXDM":"3","KKMC":"中天大道与和惠路交口"},{"KKBH":"610271009","HPHM":"津C85739","JGSK":"2021-04-01 15:16:21.24","CDBH":"7","XSFX":"由南向北","XSFXDM":"3","KKMC":"中新大道与泰七路交口"},{"KKBH":"610391007","HPHM":"津RAU774","JGSK":"2021-04-01 15:16:21.265","CDBH":"1","XSFX":"由东向西","XSFXDM":"1","KKMC":"和韵路与和风路交口"},{"KKBH":"720891004000","HPHM":"津A29X11","JGSK":"2021-04-01 15:16:21.333","CDBH":"5","XSFX":"由西向东","XSFXDM":"2","KKMC":"海博道与安平路交口"},{"KKBH":"7208910030000","HPHM":"津A3N699","JGSK":"2021-04-01 15:16:21.361","CDBH":"6","XSFX":"由西向东","XSFXDM":"2","KKMC":"海博道与安正路交口正向"},{"KKBH":"610256113","HPHM":"津KAC819","JGSK":"2021-04-01 15:16:21.361","CDBH":"5","XSFX":"由南向北","XSFXDM":"3","KKMC":"中天大道与和风路交口"},{"KKBH":"610256115","HPHM":"津B2U256","JGSK":"2021-04-01 15:16:21.373","CDBH":"1","XSFX":"由东向西","XSFXDM":"1","KKMC":"中天大道与中生大道交口"},{"KKBH":"720571004000","HPHM":"津N90739","JGSK":"2021-04-01 15:16:21.434","CDBH":"5","XSFX":"由北向南","XSFXDM":"4","KKMC":"动漫东路与动漫中路交口"},{"KKBH":"610276125","HPHM":"冀F91C72","JGSK":"2021-04-01 15:16:21.467","CDBH":"4","XSFX":"由南向北","XSFXDM":"3","KKMC":"中新大道与和顺路交口"},{"KKBH":"7208910030000","HPHM":"车牌","JGSK":"2021-04-01 15:16:21.521","CDBH":"2","XSFX":"由东向西","XSFXDM":"1","KKMC":"海博道与安正路交口正向"},{"KKBH":"610256116","HPHM":"津C116F8","JGSK":"2021-04-01 15:16:21.582","CDBH":"7","XSFX":"由南向北","XSFXDM":"3","KKMC":"中天大道与和顺路交口"},{"KKBH":"610256111","HPHM":"车牌","JGSK":"2021-04-01 15:16:21.632","CDBH":"7","XSFX":"由北向南","XSFXDM":"4","KKMC":"中天大道与和惠路交口"},{"KKBH":"6102610050000","HPHM":"津A31B09","JGSK":"2021-04-01 15:16:21.637","CDBH":"1","XSFX":"由东向西","XSFXDM":"1","KKMC":"中生大道与静湖西路（南侧）正向"},{"KKBH":"610256114","HPHM":"鲁NG90U5","JGSK":"2021-04-01 15:16:21.688","CDBH":"8","XSFX":"由北向南","XSFXDM":"4","KKMC":"中天大道与和旭路交口"},{"KKBH":"610401004","HPHM":"津A7Q716","JGSK":"2021-04-01 15:16:21.715","CDBH":"7","XSFX":"由南向北","XSFXDM":"3","KKMC":"和畅路与和风路交口"},{"KKBH":"610256111","HPHM":"豫JA5231","JGSK":"2021-04-01 15:16:21.77","CDBH":"1","XSFX":"由西向东","XSFXDM":"2","KKMC":"中天大道与和惠路交口"},{"KKBH":"7208910080000","HPHM":"津E26441","JGSK":"2021-04-01 15:16:21.789","CDBH":"13","XSFX":"由北向南","XSFXDM":"4","KKMC":"海博道与荣盛路交口正向"},{"KKBH":"720891004000","HPHM":"车牌","JGSK":"2021-04-01 15:16:21.812","CDBH":"4","XSFX":"由西向东","XSFXDM":"2","KKMC":"海博道与安平路交口"},{"KKBH":"7280310030000","HPHM":"鲁G270MZ","JGSK":"2021-04-01 15:16:21.86","CDBH":"6","XSFX":"由北向南","XSFXDM":"4","KKMC":"动漫中路与文二路交口正向"},{"KKBH":"7208910060000","HPHM":"蒙D82Z28","JGSK":"2021-04-01 15:16:21.915","CDBH":"12","XSFX":"由北向南","XSFXDM":"4","KKMC":"海博道与永盛路交口正向"},{"KKBH":"7280310030000","HPHM":"津ADP0379","JGSK":"2021-04-01 15:16:21.95","CDBH":"5","XSFX":"由北向南","XSFXDM":"4","KKMC":"动漫中路与文二路交口正向"},{"KKBH":"610266118","HPHM":"津NXD319","JGSK":"2021-04-01 15:16:21.969","CDBH":"5","XSFX":"由西向东","XSFXDM":"2","KKMC":"中生大道与和畅路交口"},{"KKBH":"720891006000","HPHM":"津C7P278","JGSK":"2021-04-01 15:16:22.02","CDBH":"12","XSFX":"由北向南","XSFXDM":"4","KKMC":"海博道与永盛路交口"},{"KKBH":"610256115","HPHM":"津C85698","JGSK":"2021-04-01 15:16:22.034","CDBH":"7","XSFX":"由南向北","XSFXDM":"3","KKMC":"中天大道与中生大道交口"},{"KKBH":"7280310020000","HPHM":"津RJB629","JGSK":"2021-04-01 15:16:22.056","CDBH":"1","XSFX":"由东向西","XSFXDM":"1","KKMC":"动漫中路与文一路交口正向"},{"KKBH":"720571001000","HPHM":"冀D739SY","JGSK":"2021-04-01 15:16:22.105","CDBH":"6","XSFX":"由北向南","XSFXDM":"4","KKMC":"动漫东路与文一路交口"},{"KKBH":"610401004","HPHM":"津C3H161","JGSK":"2021-04-01 15:16:22.137","CDBH":"5","XSFX":"由西向东","XSFXDM":"2","KKMC":"和畅路与和风路交口"},{"KKBH":"610401004","HPHM":"津A9R076","JGSK":"2021-04-01 15:16:22.205","CDBH":"1","XSFX":"由东向西","XSFXDM":"1","KKMC":"和畅路与和风路交口"},{"KKBH":"610286127","HPHM":"津NVR189","JGSK":"2021-04-01 15:16:22.335","CDBH":"5","XSFX":"由西向东","XSFXDM":"2","KKMC":"中津大道与和畅路交口"},{"KKBH":"610276125","HPHM":"津RWT721","JGSK":"2021-04-01 15:16:22.353","CDBH":"4","XSFX":"由南向北","XSFXDM":"3","KKMC":"中新大道与和顺路交口"},{"KKBH":"7208810050000","HPHM":"津ADF7430","JGSK":"2021-04-01 15:16:22.379","CDBH":"4","XSFX":"由西向东","XSFXDM":"2","KKMC":"海旭道与明盛路交口正向"},{"KKBH":"610276125","HPHM":"津JLD206","JGSK":"2021-04-01 15:16:22.381","CDBH":"8","XSFX":"由北向南","XSFXDM":"4","KKMC":"中新大道与和顺路交口"},{"KKBH":"610286127","HPHM":"津GUK111","JGSK":"2021-04-01 15:16:22.413","CDBH":"8","XSFX":"由南向北","XSFXDM":"3","KKMC":"中津大道与和畅路交口"},{"KKBH":"720891005000","HPHM":"皖B37J67","JGSK":"2021-04-01 15:16:22.473","CDBH":"7","XSFX":"由西向东","XSFXDM":"2","KKMC":"海博道与安明路交口"},{"KKBH":"7208610020000","HPHM":"豫K3Y188","JGSK":"2021-04-01 15:16:22.514","CDBH":"11","XSFX":"由北向南","XSFXDM":"4","KKMC":"海晨道与安正路交口正向"},{"KKBH":"610271009","HPHM":"车牌","JGSK":"2021-04-01 15:16:22.663","CDBH":"6","XSFX":"由西向东","XSFXDM":"2","KKMC":"中新大道与泰七路交口"},{"KKBH":"720891003000","HPHM":"车牌","JGSK":"2021-04-01 15:16:22.679","CDBH":"2","XSFX":"由东向西","XSFXDM":"1","KKMC":"海博道与安正路交口"},{"KKBH":"610266118","HPHM":"辽B8DW85","JGSK":"2021-04-01 15:16:22.689","CDBH":"6","XSFX":"由西向东","XSFXDM":"2","KKMC":"中生大道与和畅路交口"},{"KKBH":"610276126","HPHM":"津HL9868","JGSK":"2021-04-01 15:16:22.746","CDBH":"4","XSFX":"由南向北","XSFXDM":"3","KKMC":"中新大道与和意路交口"},{"KKBH":"610276124","HPHM":"辽HMB369","JGSK":"2021-04-01 15:16:22.797","CDBH":"1","XSFX":"由东向西","XSFXDM":"1","KKMC":"中新大道与中生大道交口"},{"KKBH":"7208910030000","HPHM":"津FDJ890","JGSK":"2021-04-01 15:16:22.814","CDBH":"11","XSFX":"由北向南","XSFXDM":"4","KKMC":"海博道与安正路交口正向"},{"KKBH":"720891004000","HPHM":"车牌","JGSK":"2021-04-01 15:16:22.817","CDBH":"9","XSFX":"由南向北","XSFXDM":"3","KKMC":"海博道与安平路交口"},{"KKBH":"720891006000","HPHM":"津E13890","JGSK":"2021-04-01 15:16:22.82","CDBH":"11","XSFX":"由北向南","XSFXDM":"4","KKMC":"海博道与永盛路交口"},{"KKBH":"7208810040000","HPHM":"津RLT516","JGSK":"2021-04-01 15:16:22.942","CDBH":"2","XSFX":"由东向西","XSFXDM":"1","KKMC":"海旭道与永盛路交口正向"},{"KKBH":"728031002000","HPHM":"津E07265","JGSK":"2021-04-01 15:16:22.949","CDBH":"7","XSFX":"由北向南","XSFXDM":"4","KKMC":"动漫中路与文一路交口"},{"KKBH":"7208810040000","HPHM":"车牌","JGSK":"2021-04-01 15:16:23","CDBH":"7","XSFX":"由北向南","XSFXDM":"4","KKMC":"海旭道与永盛路交口正向"},{"KKBH":"720891003000","HPHM":"车牌","JGSK":"2021-04-01 15:16:23.052","CDBH":"5","XSFX":"由西向东","XSFXDM":"2","KKMC":"海博道与安正路交口"},{"KKBH":"720881002000","HPHM":"冀CUZ188","JGSK":"2021-04-01 15:16:23.075","CDBH":"4","XSFX":"由东向西","XSFXDM":"1","KKMC":"海旭道与安正路交口"},{"KKBH":"610391006","HPHM":"津DBX707","JGSK":"2021-04-01 15:16:23.081","CDBH":"4","XSFX":"由西向东","XSFXDM":"2","KKMC":"和韵路与和意路交口"},{"KKBH":"711","HPHM":"津C5N867","JGSK":"2021-04-01 15:16:23.159","CDBH":"5","XSFX":"由南向北","XSFXDM":"3","KKMC":"不礼让行人中新大道与和旭路交口"},{"KKBH":"7208910030000","HPHM":"津QC0236","JGSK":"2021-04-01 15:16:23.168","CDBH":"4","XSFX":"由西向东","XSFXDM":"2","KKMC":"海博道与安正路交口正向"},{"KKBH":"7208610030000","HPHM":"鲁NL20F1","JGSK":"2021-04-01 15:16:23.175","CDBH":"4","XSFX":"由西向东","XSFXDM":"2","KKMC":"海晨道与安明路交口正向"},{"KKBH":"610276124","HPHM":"津HA1901","JGSK":"2021-04-01 15:16:23.251","CDBH":"10","XSFX":"由北向南","XSFXDM":"4","KKMC":"中新大道与中生大道交口"},{"KKBH":"610276124","HPHM":"津HYX726","JGSK":"2021-04-01 15:16:23.254","CDBH":"8","XSFX":"由南向北","XSFXDM":"3","KKMC":"中新大道与中生大道交口"},{"KKBH":"720881004000","HPHM":"津RPK895","JGSK":"2021-04-01 15:16:23.301","CDBH":"9","XSFX":"由西向东","XSFXDM":"2","KKMC":"海旭道与永盛路交口"},{"KKBH":"7280310020000","HPHM":"鲁QC875X","JGSK":"2021-04-01 15:16:23.354","CDBH":"7","XSFX":"由北向南","XSFXDM":"4","KKMC":"动漫中路与文一路交口正向"},{"KKBH":"610276125","HPHM":"津C23V63","JGSK":"2021-04-01 15:16:23.4","CDBH":"2","XSFX":"由东向西","XSFXDM":"1","KKMC":"中新大道与和顺路交口"},{"KKBH":"610391007","HPHM":"辽CLR026","JGSK":"2021-04-01 15:16:23.43","CDBH":"7","XSFX":"由南向北","XSFXDM":"3","KKMC":"和韵路与和风路交口"},{"KKBH":"610271009","HPHM":"车牌","JGSK":"2021-04-01 15:16:23.515","CDBH":"7","XSFX":"由南向北","XSFXDM":"3","KKMC":"中新大道与泰七路交口"},{"KKBH":"7205410020000","HPHM":"鲁R053E9","JGSK":"2021-04-01 15:16:23.518","CDBH":"3","XSFX":"由西向东","XSFXDM":"2","KKMC":"动漫环路西与动漫中路交口正向"},{"KKBH":"610266118","HPHM":"冀B4C351","JGSK":"2021-04-01 15:16:23.583","CDBH":"10","XSFX":"由北向南","XSFXDM":"4","KKMC":"中生大道与和畅路交口"},{"KKBH":"720891005000","HPHM":"黑HJ5736","JGSK":"2021-04-01 15:16:23.589","CDBH":"5","XSFX":"由西向东","XSFXDM":"2","KKMC":"海博道与安明路交口"},{"KKBH":"728031003000","HPHM":"津AU5956","JGSK":"2021-04-01 15:16:23.813","CDBH":"6","XSFX":"由北向南","XSFXDM":"4","KKMC":"动漫中路与文二路交口"},{"KKBH":"610261005000","HPHM":"吉A35PJ0","JGSK":"2021-04-01 15:16:23.821","CDBH":"2","XSFX":"由南向北","XSFXDM":"3","KKMC":"中生大道与静湖西路（南侧）"},{"KKBH":"610286127","HPHM":"津C7X081","JGSK":"2021-04-01 15:16:23.83","CDBH":"1","XSFX":"由东向西","XSFXDM":"1","KKMC":"中津大道与和畅路交口"},{"KKBH":"610391006","HPHM":"津N05150","JGSK":"2021-04-01 15:16:23.84","CDBH":"2","XSFX":"由东向西","XSFXDM":"1","KKMC":"和韵路与和意路交口"},{"KKBH":"610256115","HPHM":"津KMY130","JGSK":"2021-04-01 15:16:23.867","CDBH":"10","XSFX":"由北向南","XSFXDM":"4","KKMC":"中天大道与中生大道交口"},{"KKBH":"7208910050000","HPHM":"津AS0836","JGSK":"2021-04-01 15:16:23.939","CDBH":"5","XSFX":"由西向东","XSFXDM":"2","KKMC":"海博道与安明路交口正向"},{"KKBH":"610266118","HPHM":"辽C812P1","JGSK":"2021-04-01 15:16:23.947","CDBH":"5","XSFX":"由西向东","XSFXDM":"2","KKMC":"中生大道与和畅路交口"},{"KKBH":"610266118","HPHM":"津HR0903","JGSK":"2021-04-01 15:16:23.983","CDBH":"10","XSFX":"由北向南","XSFXDM":"4","KKMC":"中生大道与和畅路交口"},{"KKBH":"610286127","HPHM":"津A19K97","JGSK":"2021-04-01 15:16:24.1","CDBH":"8","XSFX":"由南向北","XSFXDM":"3","KKMC":"中津大道与和畅路交口"},{"KKBH":"7208610020000","HPHM":"冀B1F5A1","JGSK":"2021-04-01 15:16:24.16","CDBH":"10","XSFX":"由北向南","XSFXDM":"4","KKMC":"海晨道与安正路交口正向"},{"KKBH":"720901002000","HPHM":"津CDE459","JGSK":"2021-04-01 15:16:24.178","CDBH":"1","XSFX":"由东向西","XSFXDM":"1","KKMC":"玉林道与安正路交口"},{"KKBH":"720881005000","HPHM":"津LBL928","JGSK":"2021-04-01 15:16:24.187","CDBH":"5","XSFX":"由西向东","XSFXDM":"2","KKMC":"海旭道与明盛路交口"},{"KKBH":"610401005","HPHM":"津GUN323","JGSK":"2021-04-01 15:16:24.24","CDBH":"5","XSFX":"由西向东","XSFXDM":"2","KKMC":"和畅路与和顺路交口"},{"KKBH":"610256115","HPHM":"车牌","JGSK":"2021-04-01 15:16:24.41","CDBH":"8","XSFX":"由南向北","XSFXDM":"3","KKMC":"中天大道与中生大道交口"},{"KKBH":"720861002000","HPHM":"津RDH208","JGSK":"2021-04-01 15:16:24.491","CDBH":"10","XSFX":"由北向南","XSFXDM":"4","KKMC":"海晨道与安正路交口"},{"KKBH":"610256112","HPHM":"津AF32961","JGSK":"2021-04-01 15:16:24.643","CDBH":"10","XSFX":"由北向南","XSFXDM":"4","KKMC":"中天大道与中津大道交口"},{"KKBH":"720891003000","HPHM":"车牌","JGSK":"2021-04-01 15:16:24.686","CDBH":"2","XSFX":"由东向西","XSFXDM":"1","KKMC":"海博道与安正路交口"},{"KKBH":"610401004","HPHM":"津RNX263","JGSK":"2021-04-01 15:16:24.75","CDBH":"7","XSFX":"由南向北","XSFXDM":"3","KKMC":"和畅路与和风路交口"},{"KKBH":"610256113","HPHM":"津LCQ455","JGSK":"2021-04-01 15:16:24.758","CDBH":"2","XSFX":"由西向东","XSFXDM":"2","KKMC":"中天大道与和风路交口"},{"KKBH":"7208710020000","HPHM":"车牌","JGSK":"2021-04-01 15:16:24.774","CDBH":"8","XSFX":"由北向南","XSFXDM":"4","KKMC":"安正路与芳菲路交口正向"},{"KKBH":"610266117","HPHM":"津E31939","JGSK":"2021-04-01 15:16:24.807","CDBH":"11","XSFX":"由北向南","XSFXDM":"4","KKMC":"中生大道与和韵路交口"},{"KKBH":"7208810060000","HPHM":"津CA9251","JGSK":"2021-04-01 15:16:24.81","CDBH":"1","XSFX":"由西向东","XSFXDM":"2","KKMC":"海旭道与庄盛路交口正向"},{"KKBH":"610256112","HPHM":"鲁NK523W","JGSK":"2021-04-01 15:16:24.959","CDBH":"10","XSFX":"由北向南","XSFXDM":"4","KKMC":"中天大道与中津大道交口"},{"KKBH":"610276126","HPHM":"津HL9868","JGSK":"2021-04-01 15:16:25.011","CDBH":"4","XSFX":"由南向北","XSFXDM":"3","KKMC":"中新大道与和意路交口"},{"KKBH":"728031002000","HPHM":"冀J7261N","JGSK":"2021-04-01 15:16:25.025","CDBH":"4","XSFX":"由西向东","XSFXDM":"2","KKMC":"动漫中路与文一路交口"},{"KKBH":"610401004","HPHM":"津NDY587","JGSK":"2021-04-01 15:16:25.045","CDBH":"9","XSFX":"由南向北","XSFXDM":"3","KKMC":"和畅路与和风路交口"},{"KKBH":"610256114","HPHM":"津FU2655","JGSK":"2021-04-01 15:16:25.052","CDBH":"9","XSFX":"由北向南","XSFXDM":"4","KKMC":"中天大道与和旭路交口"},{"KKBH":"610276125","HPHM":"冀F91C72","JGSK":"2021-04-01 15:16:25.152","CDBH":"4","XSFX":"由南向北","XSFXDM":"3","KKMC":"中新大道与和顺路交口"},{"KKBH":"7205710040000","HPHM":"津E30717","JGSK":"2021-04-01 15:16:25.188","CDBH":"1","XSFX":"由东向西","XSFXDM":"1","KKMC":"动漫东路与动漫中路交口正向"},{"KKBH":"7208610020000","HPHM":"津AD91329","JGSK":"2021-04-01 15:16:25.341","CDBH":"5","XSFX":"由西向东","XSFXDM":"2","KKMC":"海晨道与安正路交口正向"},{"KKBH":"610391007","HPHM":"津RAU774","JGSK":"2021-04-01 15:16:25.375","CDBH":"1","XSFX":"由东向西","XSFXDM":"1","KKMC":"和韵路与和风路交口"},{"KKBH":"728031002000","HPHM":"鲁G382VR","JGSK":"2021-04-01 15:16:25.379","CDBH":"6","XSFX":"由南向北","XSFXDM":"3","KKMC":"动漫中路与文一路交口"},{"KKBH":"610276124","HPHM":"冀B6M63T","JGSK":"2021-04-01 15:16:25.393","CDBH":"7","XSFX":"由南向北","XSFXDM":"3","KKMC":"中新大道与中生大道交口"},{"KKBH":"7208210040000","HPHM":"车牌","JGSK":"2021-04-01 15:16:25.425","CDBH":"6","XSFX":"由北向南","XSFXDM":"4","KKMC":"动漫西路与动漫北路交口正向"},{"KKBH":"720881002000","HPHM":"津C222X8","JGSK":"2021-04-01 15:16:25.523","CDBH":"10","XSFX":"由南向北","XSFXDM":"3","KKMC":"海旭道与安正路交口"},{"KKBH":"720881006000","HPHM":"津CA9251","JGSK":"2021-04-01 15:16:25.546","CDBH":"1","XSFX":"由西向东","XSFXDM":"2","KKMC":"海旭道与庄盛路交口"},{"KKBH":"610266117","HPHM":"津RVL388","JGSK":"2021-04-01 15:16:25.558","CDBH":"7","XSFX":"由南向北","XSFXDM":"3","KKMC":"中生大道与和韵路交口"},{"KKBH":"610401004","HPHM":"津NNG938","JGSK":"2021-04-01 15:16:25.589","CDBH":"4","XSFX":"由西向东","XSFXDM":"2","KKMC":"和畅路与和风路交口"},{"KKBH":"610256114","HPHM":"津C851P7","JGSK":"2021-04-01 15:16:25.598","CDBH":"6","XSFX":"由南向北","XSFXDM":"3","KKMC":"中天大道与和旭路交口"},{"KKBH":"610276124","HPHM":"津C750G7","JGSK":"2021-04-01 15:16:25.747","CDBH":"11","XSFX":"由北向南","XSFXDM":"4","KKMC":"中新大道与中生大道交口"},{"KKBH":"610266118","HPHM":"津C75178","JGSK":"2021-04-01 15:16:25.985","CDBH":"6","XSFX":"由西向东","XSFXDM":"2","KKMC":"中生大道与和畅路交口"},{"KKBH":"7208910040000","HPHM":"津MZH982","JGSK":"2021-04-01 15:16:25.987","CDBH":"6","XSFX":"由西向东","XSFXDM":"2","KKMC":"海博道与安平路交口正向"},{"KKBH":"610286127","HPHM":"津H88935","JGSK":"2021-04-01 15:16:26.021","CDBH":"8","XSFX":"由南向北","XSFXDM":"3","KKMC":"中津大道与和畅路交口"},{"KKBH":"7208810020000","HPHM":"鲁NM908D","JGSK":"2021-04-01 15:16:26.032","CDBH":"5","XSFX":"由西向东","XSFXDM":"2","KKMC":"海旭道与安正路交口正向"},{"KKBH":"610276125","HPHM":"津C23V63","JGSK":"2021-04-01 15:16:26.053","CDBH":"2","XSFX":"由东向西","XSFXDM":"1","KKMC":"中新大道与和顺路交口"},{"KKBH":"610256116","HPHM":"津C9Z127","JGSK":"2021-04-01 15:16:26.154","CDBH":"8","XSFX":"由南向北","XSFXDM":"3","KKMC":"中天大道与和顺路交口"},{"KKBH":"720891008000","HPHM":"津E26441","JGSK":"2021-04-01 15:16:26.253","CDBH":"13","XSFX":"由北向南","XSFXDM":"4","KKMC":"海博道与荣盛路交口"},{"KKBH":"720881002000","HPHM":"冀DT361E","JGSK":"2021-04-01 15:16:26.271","CDBH":"4","XSFX":"由东向西","XSFXDM":"1","KKMC":"海旭道与安正路交口"},{"KKBH":"720891003000","HPHM":"车牌","JGSK":"2021-04-01 15:16:26.332","CDBH":"6","XSFX":"由西向东","XSFXDM":"2","KKMC":"海博道与安正路交口"},{"KKBH":"7208610030000","HPHM":"津HK6798","JGSK":"2021-04-01 15:16:26.394","CDBH":"5","XSFX":"由西向东","XSFXDM":"2","KKMC":"海晨道与安明路交口正向"},{"KKBH":"720891003000","HPHM":"津E0X307","JGSK":"2021-04-01 15:16:26.475","CDBH":"7","XSFX":"由南向北","XSFXDM":"3","KKMC":"海博道与安正路交口"},{"KKBH":"610391006","HPHM":"辽A5M91V","JGSK":"2021-04-01 15:16:26.48","CDBH":"1","XSFX":"由东向西","XSFXDM":"1","KKMC":"和韵路与和意路交口"},{"KKBH":"711","HPHM":"津KJ4099","JGSK":"2021-04-01 15:16:26.496","CDBH":"7","XSFX":"由北向南","XSFXDM":"4","KKMC":"不礼让行人中新大道与和旭路交口"},{"KKBH":"728031003000","HPHM":"津ADP0379","JGSK":"2021-04-01 15:16:26.535","CDBH":"5","XSFX":"由北向南","XSFXDM":"4","KKMC":"动漫中路与文二路交口"},{"KKBH":"728031003000","HPHM":"鲁G270MZ","JGSK":"2021-04-01 15:16:26.536","CDBH":"6","XSFX":"由北向南","XSFXDM":"4","KKMC":"动漫中路与文二路交口"},{"KKBH":"610261005000","HPHM":"车牌","JGSK":"2021-04-01 15:16:26.545","CDBH":"2","XSFX":"由南向北","XSFXDM":"3","KKMC":"中生大道与静湖西路（南侧）"},{"KKBH":"720881004000","HPHM":"津RLT516","JGSK":"2021-04-01 15:16:26.632","CDBH":"2","XSFX":"由东向西","XSFXDM":"1","KKMC":"海旭道与永盛路交口"},{"KKBH":"7208910030000","HPHM":"冀J7UU72","JGSK":"2021-04-01 15:16:26.711","CDBH":"4","XSFX":"由西向东","XSFXDM":"2","KKMC":"海博道与安正路交口正向"},{"KKBH":"720891003000","HPHM":"车牌","JGSK":"2021-04-01 15:16:26.766","CDBH":"2","XSFX":"由东向西","XSFXDM":"1","KKMC":"海博道与安正路交口"},{"KKBH":"610286127","HPHM":"津GUK111","JGSK":"2021-04-01 15:16:26.82","CDBH":"9","XSFX":"由南向北","XSFXDM":"3","KKMC":"中津大道与和畅路交口"},{"KKBH":"610266118","HPHM":"津JRC118","JGSK":"2021-04-01 15:16:26.84","CDBH":"4","XSFX":"由西向东","XSFXDM":"2","KKMC":"中生大道与和畅路交口"},{"KKBH":"720891003000","HPHM":"车牌","JGSK":"2021-04-01 15:16:26.846","CDBH":"1","XSFX":"由东向西","XSFXDM":"1","KKMC":"海博道与安正路交口"},{"KKBH":"610276124","HPHM":"津HYX726","JGSK":"2021-04-01 15:16:26.898","CDBH":"8","XSFX":"由南向北","XSFXDM":"3","KKMC":"中新大道与中生大道交口"},{"KKBH":"610256114","HPHM":"津NBY921","JGSK":"2021-04-01 15:16:26.941","CDBH":"1","XSFX":"由西向东","XSFXDM":"2","KKMC":"中天大道与和旭路交口"},{"KKBH":"610401005","HPHM":"津GCL939","JGSK":"2021-04-01 15:16:26.96","CDBH":"4","XSFX":"由西向东","XSFXDM":"2","KKMC":"和畅路与和顺路交口"},{"KKBH":"610391008","HPHM":"津AKD699","JGSK":"2021-04-01 15:16:26.982","CDBH":"4","XSFX":"由西向东","XSFXDM":"2","KKMC":"和韵路与和旭路交口"},{"KKBH":"610401004","HPHM":"津C3H161","JGSK":"2021-04-01 15:16:26.996","CDBH":"6","XSFX":"由西向东","XSFXDM":"2","KKMC":"和畅路与和风路交口"},{"KKBH":"610286127","HPHM":"鲁NL79K5","JGSK":"2021-04-01 15:16:27.036","CDBH":"8","XSFX":"由南向北","XSFXDM":"3","KKMC":"中津大道与和畅路交口"},{"KKBH":"610256111","HPHM":"津MKA633","JGSK":"2021-04-01 15:16:27.064","CDBH":"5","XSFX":"由南向北","XSFXDM":"3","KKMC":"中天大道与和惠路交口"},{"KKBH":"720891003000","HPHM":"津FDJ890","JGSK":"2021-04-01 15:16:27.154","CDBH":"2","XSFX":"由东向西","XSFXDM":"1","KKMC":"海博道与安正路交口"},{"KKBH":"610256116","HPHM":"冀AJ661S","JGSK":"2021-04-01 15:16:27.162","CDBH":"10","XSFX":"由北向南","XSFXDM":"4","KKMC":"中天大道与和顺路交口"},{"KKBH":"610391007","HPHM":"黑J9D013","JGSK":"2021-04-01 15:16:27.186","CDBH":"12","XSFX":"由北向南","XSFXDM":"4","KKMC":"和韵路与和风路交口"},{"KKBH":"610391008","HPHM":"冀D5Y546","JGSK":"2021-04-01 15:16:27.278","CDBH":"1","XSFX":"由东向西","XSFXDM":"1","KKMC":"和韵路与和旭路交口"},{"KKBH":"610266118","HPHM":"辽C812P1","JGSK":"2021-04-01 15:16:27.329","CDBH":"5","XSFX":"由西向东","XSFXDM":"2","KKMC":"中生大道与和畅路交口"},{"KKBH":"720541002000","HPHM":"鲁R053E9","JGSK":"2021-04-01 15:16:27.464","CDBH":"3","XSFX":"由西向东","XSFXDM":"2","KKMC":"动漫环路西与动漫中路交口"},{"KKBH":"610286127","HPHM":"豫PG6C96","JGSK":"2021-04-01 15:16:27.498","CDBH":"5","XSFX":"由西向东","XSFXDM":"2","KKMC":"中津大道与和畅路交口"},{"KKBH":"610271008","HPHM":"鲁NNH372","JGSK":"2021-04-01 15:16:27.5","CDBH":"5","XSFX":"由北向南","XSFXDM":"4","KKMC":"中新大道与航母主题公园支路交口"},{"KKBH":"610276125","HPHM":"蒙BCW620","JGSK":"2021-04-01 15:16:27.548","CDBH":"1","XSFX":"由东向西","XSFXDM":"1","KKMC":"中新大道与和顺路交口"},{"KKBH":"7208810040000","HPHM":"津E14447","JGSK":"2021-04-01 15:16:27.56","CDBH":"2","XSFX":"由东向西","XSFXDM":"1","KKMC":"海旭道与永盛路交口正向"},{"KKBH":"610276124","HPHM":"冀B5P15R","JGSK":"2021-04-01 15:16:27.596","CDBH":"2","XSFX":"由东向西","XSFXDM":"1","KKMC":"中新大道与中生大道交口"},{"KKBH":"728031002000","HPHM":"鲁QC875X","JGSK":"2021-04-01 15:16:27.668","CDBH":"7","XSFX":"由北向南","XSFXDM":"4","KKMC":"动漫中路与文一路交口"},{"KKBH":"610256112","HPHM":"津LU2062","JGSK":"2021-04-01 15:16:27.746","CDBH":"1","XSFX":"由东向西","XSFXDM":"1","KKMC":"中天大道与中津大道交口"},{"KKBH":"610391007","HPHM":"津HQ9820","JGSK":"2021-04-01 15:16:27.804","CDBH":"11","XSFX":"由北向南","XSFXDM":"4","KKMC":"和韵路与和风路交口"},{"KKBH":"610256113","HPHM":"津LCQ455","JGSK":"2021-04-01 15:16:27.851","CDBH":"2","XSFX":"由西向东","XSFXDM":"2","KKMC":"中天大道与和风路交口"},{"KKBH":"610401004","HPHM":"津C03B96","JGSK":"2021-04-01 15:16:27.875","CDBH":"4","XSFX":"由西向东","XSFXDM":"2","KKMC":"和畅路与和风路交口"},{"KKBH":"7208810060000","HPHM":"津HS9755","JGSK":"2021-04-01 15:16:27.93","CDBH":"2","XSFX":"由西向东","XSFXDM":"2","KKMC":"海旭道与庄盛路交口正向"},{"KKBH":"720861002000","HPHM":"津AD91329","JGSK":"2021-04-01 15:16:28.036","CDBH":"5","XSFX":"由西向东","XSFXDM":"2","KKMC":"海晨道与安正路交口"},{"KKBH":"720861003000","HPHM":"鲁NL20F1","JGSK":"2021-04-01 15:16:28.091","CDBH":"4","XSFX":"由西向东","XSFXDM":"2","KKMC":"海晨道与安明路交口"},{"KKBH":"610256113","HPHM":"津E12704","JGSK":"2021-04-01 15:16:28.134","CDBH":"1","XSFX":"由西向东","XSFXDM":"2","KKMC":"中天大道与和风路交口"},{"KKBH":"720901002000","HPHM":"津DQ0685","JGSK":"2021-04-01 15:16:28.172","CDBH":"1","XSFX":"由东向西","XSFXDM":"1","KKMC":"玉林道与安正路交口"},{"KKBH":"610276126","HPHM":"津NPG139","JGSK":"2021-04-01 15:16:28.201","CDBH":"1","XSFX":"由东向西","XSFXDM":"1","KKMC":"中新大道与和意路交口"},{"KKBH":"720891004000","HPHM":"津MZH982","JGSK":"2021-04-01 15:16:28.372","CDBH":"5","XSFX":"由西向东","XSFXDM":"2","KKMC":"海博道与安平路交口"},{"KKBH":"610271008","HPHM":"车牌","JGSK":"2021-04-01 15:16:28.444","CDBH":"4","XSFX":"由北向南","XSFXDM":"4","KKMC":"中新大道与航母主题公园支路交口"},{"KKBH":"610401005","HPHM":"津GUN323","JGSK":"2021-04-01 15:16:28.56","CDBH":"6","XSFX":"由西向东","XSFXDM":"2","KKMC":"和畅路与和顺路交口"},{"KKBH":"7208810020000","HPHM":"津DPZ333","JGSK":"2021-04-01 15:16:28.578","CDBH":"6","XSFX":"由西向东","XSFXDM":"2","KKMC":"海旭道与安正路交口正向"},{"KKBH":"7280310020000","HPHM":"辽A3HX01","JGSK":"2021-04-01 15:16:28.773","CDBH":"7","XSFX":"由北向南","XSFXDM":"4","KKMC":"动漫中路与文一路交口正向"},{"KKBH":"610401004","HPHM":"津A9R076","JGSK":"2021-04-01 15:16:28.895","CDBH":"1","XSFX":"由东向西","XSFXDM":"1","KKMC":"和畅路与和风路交口"},{"KKBH":"6102610040000","HPHM":"津A00W99","JGSK":"2021-04-01 15:16:28.932","CDBH":"6","XSFX":"由北向南","XSFXDM":"4","KKMC":"中生大道与静湖西路（北侧）正向"},{"KKBH":"610276124","HPHM":"鲁A0K9E6","JGSK":"2021-04-01 15:16:28.964","CDBH":"11","XSFX":"由北向南","XSFXDM":"4","KKMC":"中新大道与中生大道交口"},{"KKBH":"610276124","HPHM":"津C750G7","JGSK":"2021-04-01 15:16:29.01","CDBH":"11","XSFX":"由北向南","XSFXDM":"4","KKMC":"中新大道与中生大道交口"},{"KKBH":"610256115","HPHM":"津KMY130","JGSK":"2021-04-01 15:16:29.012","CDBH":"10","XSFX":"由北向南","XSFXDM":"4","KKMC":"中天大道与中生大道交口"},{"KKBH":"610261005000","HPHM":"津A31B09","JGSK":"2021-04-01 15:16:29.082","CDBH":"1","XSFX":"由东向西","XSFXDM":"1","KKMC":"中生大道与静湖西路（南侧）"},{"KKBH":"711","HPHM":"津GTG906","JGSK":"2021-04-01 15:16:29.226","CDBH":"2","XSFX":"由东向西","XSFXDM":"1","KKMC":"不礼让行人中新大道与和旭路交口"},{"KKBH":"7208810020000","HPHM":"津F00031","JGSK":"2021-04-01 15:16:29.292","CDBH":"5","XSFX":"由西向东","XSFXDM":"2","KKMC":"海旭道与安正路交口正向"},{"KKBH":"610286127","HPHM":"津NVR189","JGSK":"2021-04-01 15:16:29.321","CDBH":"5","XSFX":"由西向东","XSFXDM":"2","KKMC":"中津大道与和畅路交口"},{"KKBH":"610401004","HPHM":"车牌","JGSK":"2021-04-01 15:16:29.469","CDBH":"4","XSFX":"由西向东","XSFXDM":"2","KKMC":"和畅路与和风路交口"},{"KKBH":"610256115","HPHM":"津HX8648","JGSK":"2021-04-01 15:16:29.496","CDBH":"1","XSFX":"由东向西","XSFXDM":"1","KKMC":"中天大道与中生大道交口"},{"KKBH":"610276124","HPHM":"津B6M63T","JGSK":"2021-04-01 15:16:29.618","CDBH":"7","XSFX":"由南向北","XSFXDM":"3","KKMC":"中新大道与中生大道交口"},{"KKBH":"7208810020000","HPHM":"鲁GN2B95","JGSK":"2021-04-01 15:16:29.698","CDBH":"7","XSFX":"由西向东","XSFXDM":"2","KKMC":"海旭道与安正路交口正向"},{"KKBH":"7205710040000","HPHM":"冀FZK703","JGSK":"2021-04-01 15:16:29.825","CDBH":"2","XSFX":"由东向西","XSFXDM":"1","KKMC":"动漫东路与动漫中路交口正向"},{"KKBH":"610271008","HPHM":"鲁NNH372","JGSK":"2021-04-01 15:16:29.882","CDBH":"5","XSFX":"由北向南","XSFXDM":"4","KKMC":"中新大道与航母主题公园支路交口"},{"KKBH":"720891003000","HPHM":"车牌","JGSK":"2021-04-01 15:16:29.885","CDBH":"2","XSFX":"由东向西","XSFXDM":"1","KKMC":"海博道与安正路交口"},{"KKBH":"610276124","HPHM":"辽HMB369","JGSK":"2021-04-01 15:16:29.947","CDBH":"1","XSFX":"由东向西","XSFXDM":"1","KKMC":"中新大道与中生大道交口"},{"KKBH":"7280310030000","HPHM":"津ACU996","JGSK":"2021-04-01 15:16:29.951","CDBH":"3","XSFX":"由南向北","XSFXDM":"3","KKMC":"动漫中路与文二路交口正向"},{"KKBH":"610391006","HPHM":"津A6F779","JGSK":"2021-04-01 15:16:29.99","CDBH":"7","XSFX":"由南向北","XSFXDM":"3","KKMC":"和韵路与和意路交口"},{"KKBH":"720861002000","HPHM":"冀B1F5A1","JGSK":"2021-04-01 15:16:30.01","CDBH":"10","XSFX":"由北向南","XSFXDM":"4","KKMC":"海晨道与安正路交口"},{"KKBH":"610266118","HPHM":"闽P75178","JGSK":"2021-04-01 15:16:30.049","CDBH":"6","XSFX":"由西向东","XSFXDM":"2","KKMC":"中生大道与和畅路交口"},{"KKBH":"610256115","HPHM":"津C66M61","JGSK":"2021-04-01 15:16:30.09","CDBH":"9","XSFX":"由南向北","XSFXDM":"3","KKMC":"中天大道与中生大道交口"},{"KKBH":"720861003000","HPHM":"津HK6798","JGSK":"2021-04-01 15:16:30.094","CDBH":"5","XSFX":"由西向东","XSFXDM":"2","KKMC":"海晨道与安明路交口"},{"KKBH":"610256115","HPHM":"津KWR612","JGSK":"2021-04-01 15:16:30.094","CDBH":"2","XSFX":"由东向西","XSFXDM":"1","KKMC":"中天大道与中生大道交口"},{"KKBH":"720571001000","HPHM":"冀B3SQ91","JGSK":"2021-04-01 15:16:30.103","CDBH":"6","XSFX":"由北向南","XSFXDM":"4","KKMC":"动漫东路与文一路交口"},{"KKBH":"720891003000","HPHM":"车牌","JGSK":"2021-04-01 15:16:30.166","CDBH":"6","XSFX":"由西向东","XSFXDM":"2","KKMC":"海博道与安正路交口"},{"KKBH":"720891004000","HPHM":"车牌","JGSK":"2021-04-01 15:16:30.179","CDBH":"9","XSFX":"由南向北","XSFXDM":"3","KKMC":"海博道与安平路交口"},{"KKBH":"610286127","HPHM":"津RGQ517","JGSK":"2021-04-01 15:16:30.245","CDBH":"1","XSFX":"由东向西","XSFXDM":"1","KKMC":"中津大道与和畅路交口"},{"KKBH":"610276125","HPHM":"津ADQ1926","JGSK":"2021-04-01 15:16:30.346","CDBH":"1","XSFX":"由东向西","XSFXDM":"1","KKMC":"中新大道与和顺路交口"},{"KKBH":"610266117","HPHM":"津E31939","JGSK":"2021-04-01 15:16:30.382","CDBH":"12","XSFX":"由北向南","XSFXDM":"4","KKMC":"中生大道与和韵路交口"},{"KKBH":"610266117","HPHM":"津G36526","JGSK":"2021-04-01 15:16:30.427","CDBH":"7","XSFX":"由南向北","XSFXDM":"3","KKMC":"中生大道与和韵路交口"},{"KKBH":"610286127","HPHM":"鲁NL79K5","JGSK":"2021-04-01 15:16:30.501","CDBH":"9","XSFX":"由南向北","XSFXDM":"3","KKMC":"中津大道与和畅路交口"},{"KKBH":"610401004","HPHM":"冀F32N78","JGSK":"2021-04-01 15:16:30.533","CDBH":"7","XSFX":"由南向北","XSFXDM":"3","KKMC":"和畅路与和风路交口"},{"KKBH":"610256115","HPHM":"京N5A960","JGSK":"2021-04-01 15:16:30.573","CDBH":"3","XSFX":"由东向西","XSFXDM":"1","KKMC":"中天大道与中生大道交口"},{"KKBH":"720881006000","HPHM":"津HS9755","JGSK":"2021-04-01 15:16:30.59","CDBH":"2","XSFX":"由西向东","XSFXDM":"2","KKMC":"海旭道与庄盛路交口"},{"KKBH":"610256113","HPHM":"津C361B5","JGSK":"2021-04-01 15:16:30.596","CDBH":"1","XSFX":"由西向东","XSFXDM":"2","KKMC":"中天大道与和风路交口"},{"KKBH":"610271008","HPHM":"鲁NJG220","JGSK":"2021-04-01 15:16:30.602","CDBH":"4","XSFX":"由北向南","XSFXDM":"4","KKMC":"中新大道与航母主题公园支路交口"},{"KKBH":"610276124","HPHM":"冀B9LA29","JGSK":"2021-04-01 15:16:30.689","CDBH":"11","XSFX":"由北向南","XSFXDM":"4","KKMC":"中新大道与中生大道交口"},{"KKBH":"610276124","HPHM":"豫RE115H","JGSK":"2021-04-01 15:16:30.751","CDBH":"8","XSFX":"由南向北","XSFXDM":"3","KKMC":"中新大道与中生大道交口"},{"KKBH":"610286127","HPHM":"津C7X081","JGSK":"2021-04-01 15:16:30.753","CDBH":"2","XSFX":"由东向西","XSFXDM":"1","KKMC":"中津大道与和畅路交口"},{"KKBH":"7280310060000","HPHM":"津AR9777","JGSK":"2021-04-01 15:16:30.807","CDBH":"3","XSFX":"由西向东","XSFXDM":"2","KKMC":"动漫中路与文三路交口正向"},{"KKBH":"610251002","HPHM":"津GLH095","JGSK":"2021-04-01 15:16:30.814","CDBH":"12","XSFX":"由北向南","XSFXDM":"4","KKMC":"中天大道与和睦路交口"},{"KKBH":"7208810020000","HPHM":"冀J883S8","JGSK":"2021-04-01 15:16:30.901","CDBH":"5","XSFX":"由西向东","XSFXDM":"2","KKMC":"海旭道与安正路交口正向"},{"KKBH":"720571004000","HPHM":"津E30717","JGSK":"2021-04-01 15:16:30.921","CDBH":"1","XSFX":"由东向西","XSFXDM":"1","KKMC":"动漫东路与动漫中路交口"},{"KKBH":"610286127","HPHM":"津GSV108","JGSK":"2021-04-01 15:16:30.963","CDBH":"2","XSFX":"由东向西","XSFXDM":"1","KKMC":"中津大道与和畅路交口"},{"KKBH":"610391008","HPHM":"津A00755D","JGSK":"2021-04-01 15:16:30.978","CDBH":"5","XSFX":"由西向东","XSFXDM":"2","KKMC":"和韵路与和旭路交口"},{"KKBH":"711","HPHM":"津FJG117","JGSK":"2021-04-01 15:16:31.064","CDBH":"3","XSFX":"由东向西","XSFXDM":"1","KKMC":"不礼让行人中新大道与和旭路交口"},{"KKBH":"720881004000","HPHM":"津E14447","JGSK":"2021-04-01 15:16:31.111","CDBH":"2","XSFX":"由东向西","XSFXDM":"1","KKMC":"海旭道与永盛路交口"},{"KKBH":"610256114","HPHM":"津NFE320","JGSK":"2021-04-01 15:16:31.222","CDBH":"8","XSFX":"由北向南","XSFXDM":"4","KKMC":"中天大道与和旭路交口"},{"KKBH":"610276124","HPHM":"津ADL8282","JGSK":"2021-04-01 15:16:31.248","CDBH":"10","XSFX":"由北向南","XSFXDM":"4","KKMC":"中新大道与中生大道交口"},{"KKBH":"610256115","HPHM":"津HFC335","JGSK":"2021-04-01 15:16:31.301","CDBH":"5","XSFX":"由西向东","XSFXDM":"2","KKMC":"中天大道与中生大道交口"},{"KKBH":"610266118","HPHM":"津JRC118","JGSK":"2021-04-01 15:16:31.409","CDBH":"4","XSFX":"由西向东","XSFXDM":"2","KKMC":"中生大道与和畅路交口"},{"KKBH":"7280310030000","HPHM":"闽G9838J","JGSK":"2021-04-01 15:16:31.432","CDBH":"1","XSFX":"由东向西","XSFXDM":"1","KKMC":"动漫中路与文二路交口正向"},{"KKBH":"610256113","HPHM":"津E12704","JGSK":"2021-04-01 15:16:31.53","CDBH":"1","XSFX":"由西向东","XSFXDM":"2","KKMC":"中天大道与和风路交口"},{"KKBH":"610256112","HPHM":"津RFQ713","JGSK":"2021-04-01 15:16:31.535","CDBH":"4","XSFX":"由西向东","XSFXDM":"2","KKMC":"中天大道与中津大道交口"},{"KKBH":"610391008","HPHM":"津AKD699","JGSK":"2021-04-01 15:16:31.618","CDBH":"4","XSFX":"由西向东","XSFXDM":"2","KKMC":"和韵路与和旭路交口"},{"KKBH":"610266117","HPHM":"津RVL388","JGSK":"2021-04-01 15:16:31.626","CDBH":"9","XSFX":"由南向北","XSFXDM":"3","KKMC":"中生大道与和韵路交口"},{"KKBH":"610391007","HPHM":"津ADE0192","JGSK":"2021-04-01 15:16:31.734","CDBH":"8","XSFX":"由南向北","XSFXDM":"3","KKMC":"和韵路与和风路交口"},{"KKBH":"610256112","HPHM":"鲁NK523W","JGSK":"2021-04-01 15:16:31.763","CDBH":"10","XSFX":"由北向南","XSFXDM":"4","KKMC":"中天大道与中津大道交口"},{"KKBH":"610256114","HPHM":"津C851P7","JGSK":"2021-04-01 15:16:31.883","CDBH":"6","XSFX":"由南向北","XSFXDM":"3","KKMC":"中天大道与和旭路交口"},{"KKBH":"7208910050000","HPHM":"津ADN5565","JGSK":"2021-04-01 15:16:31.957","CDBH":"6","XSFX":"由西向东","XSFXDM":"2","KKMC":"海博道与安明路交口正向"},{"KKBH":"610261004000","HPHM":"津C2V722","JGSK":"2021-04-01 15:16:31.995","CDBH":"3","XSFX":"由南向北","XSFXDM":"3","KKMC":"中生大道与静湖西路（北侧）"},{"KKBH":"610256115","HPHM":"冀HGF912","JGSK":"2021-04-01 15:16:32.092","CDBH":"1","XSFX":"由东向西","XSFXDM":"1","KKMC":"中天大道与中生大道交口"},{"KKBH":"7208610020000","HPHM":"津DAA459","JGSK":"2021-04-01 15:16:32.108","CDBH":"11","XSFX":"由北向南","XSFXDM":"4","KKMC":"海晨道与安正路交口正向"},{"KKBH":"610276124","HPHM":"鲁A0K9E6","JGSK":"2021-04-01 15:16:32.13","CDBH":"11","XSFX":"由北向南","XSFXDM":"4","KKMC":"中新大道与中生大道交口"},{"KKBH":"610401005","HPHM":"津GCL939","JGSK":"2021-04-01 15:16:32.16","CDBH":"5","XSFX":"由西向东","XSFXDM":"2","KKMC":"和畅路与和顺路交口"},{"KKBH":"610256114","HPHM":"津FU2655","JGSK":"2021-04-01 15:16:32.168","CDBH":"9","XSFX":"由北向南","XSFXDM":"4","KKMC":"中天大道与和旭路交口"},{"KKBH":"728031003000","HPHM":"津ACU996","JGSK":"2021-04-01 15:16:32.462","CDBH":"3","XSFX":"由南向北","XSFXDM":"3","KKMC":"动漫中路与文二路交口"},{"KKBH":"610266117","HPHM":"津NU9309","JGSK":"2021-04-01 15:16:32.462","CDBH":"11","XSFX":"由北向南","XSFXDM":"4","KKMC":"中生大道与和韵路交口"},{"KKBH":"610391007","HPHM":"辽CLR026","JGSK":"2021-04-01 15:16:32.474","CDBH":"7","XSFX":"由南向北","XSFXDM":"3","KKMC":"和韵路与和风路交口"},{"KKBH":"610261004000","HPHM":"津A00W99","JGSK":"2021-04-01 15:16:32.665","CDBH":"6","XSFX":"由北向南","XSFXDM":"4","KKMC":"中生大道与静湖西路（北侧）"},{"KKBH":"610256115","HPHM":"津DPJ589","JGSK":"2021-04-01 15:16:32.82","CDBH":"6","XSFX":"由西向东","XSFXDM":"2","KKMC":"中天大道与中生大道交口"},{"KKBH":"610256113","HPHM":"津A0643警","JGSK":"2021-04-01 15:16:32.864","CDBH":"1","XSFX":"由西向东","XSFXDM":"2","KKMC":"中天大道与和风路交口"},{"KKBH":"610286127","HPHM":"豫PG6C96","JGSK":"2021-04-01 15:16:32.92","CDBH":"6","XSFX":"由西向东","XSFXDM":"2","KKMC":"中津大道与和畅路交口"},{"KKBH":"711","HPHM":"津RJB569","JGSK":"2021-04-01 15:16:32.998","CDBH":"5","XSFX":"由南向北","XSFXDM":"3","KKMC":"不礼让行人中新大道与和旭路交口"},{"KKBH":"610276125","HPHM":"蒙BCW620","JGSK":"2021-04-01 15:16:33.094","CDBH":"1","XSFX":"由东向西","XSFXDM":"1","KKMC":"中新大道与和顺路交口"},{"KKBH":"610256112","HPHM":"津HPP096","JGSK":"2021-04-01 15:16:33.128","CDBH":"5","XSFX":"由西向东","XSFXDM":"2","KKMC":"中天大道与中津大道交口"},{"KKBH":"7208810060000","HPHM":"车牌","JGSK":"2021-04-01 15:16:33.257","CDBH":"2","XSFX":"由西向东","XSFXDM":"2","KKMC":"海旭道与庄盛路交口正向"},{"KKBH":"610261004000","HPHM":"津ADF5999","JGSK":"2021-04-01 15:16:33.272","CDBH":"2","XSFX":"由南向北","XSFXDM":"3","KKMC":"中生大道与静湖西路（北侧）"},{"KKBH":"720881002000","HPHM":"鲁NM908D","JGSK":"2021-04-01 15:16:33.35","CDBH":"5","XSFX":"由西向东","XSFXDM":"2","KKMC":"海旭道与安正路交口"},{"KKBH":"7208610030000","HPHM":"吉HEC560","JGSK":"2021-04-01 15:16:33.363","CDBH":"4","XSFX":"由西向东","XSFXDM":"2","KKMC":"海晨道与安明路交口正向"},{"KKBH":"720891005000","HPHM":"辽B5H99X","JGSK":"2021-04-01 15:16:33.43","CDBH":"6","XSFX":"由西向东","XSFXDM":"2","KKMC":"海博道与安明路交口"},{"KKBH":"610286127","HPHM":"津C90X22","JGSK":"2021-04-01 15:16:33.515","CDBH":"7","XSFX":"由南向北","XSFXDM":"3","KKMC":"中津大道与和畅路交口"},{"KKBH":"610276125","HPHM":"津AY1880","JGSK":"2021-04-01 15:16:33.621","CDBH":"5","XSFX":"由南向北","XSFXDM":"3","KKMC":"中新大道与和顺路交口"},{"KKBH":"7400110020000","HPHM":"津RNA819","JGSK":"2021-04-01 15:16:33.674","CDBH":"6","XSFX":"由北向南","XSFXDM":"4","KKMC":"静湖南路与华一路交口正向"},{"KKBH":"610271009","HPHM":"津A02088F","JGSK":"2021-04-01 15:16:33.712","CDBH":"8","XSFX":"由南向北","XSFXDM":"3","KKMC":"中新大道与泰七路交口"},{"KKBH":"610256112","HPHM":"津ADU3079","JGSK":"2021-04-01 15:16:33.735","CDBH":"4","XSFX":"由西向东","XSFXDM":"2","KKMC":"中天大道与中津大道交口"},{"KKBH":"610276124","HPHM":"冀B9LA29","JGSK":"2021-04-01 15:16:33.811","CDBH":"11","XSFX":"由北向南","XSFXDM":"4","KKMC":"中新大道与中生大道交口"},{"KKBH":"7208810040000","HPHM":"津K08908","JGSK":"2021-04-01 15:16:33.823","CDBH":"5","XSFX":"由西向东","XSFXDM":"2","KKMC":"海旭道与永盛路交口正向"},{"KKBH":"610276126","HPHM":"津NPG139","JGSK":"2021-04-01 15:16:33.893","CDBH":"1","XSFX":"由东向西","XSFXDM":"1","KKMC":"中新大道与和意路交口"},{"KKBH":"610266118","HPHM":"津ADJ8659","JGSK":"2021-04-01 15:16:34.046","CDBH":"10","XSFX":"由北向南","XSFXDM":"4","KKMC":"中生大道与和畅路交口"},{"KKBH":"610276124","HPHM":"津ADL8282","JGSK":"2021-04-01 15:16:34.051","CDBH":"10","XSFX":"由北向南","XSFXDM":"4","KKMC":"中新大道与中生大道交口"},{"KKBH":"610276124","HPHM":"津MBU939","JGSK":"2021-04-01 15:16:34.123","CDBH":"8","XSFX":"由南向北","XSFXDM":"3","KKMC":"中新大道与中生大道交口"},{"KKBH":"610266117","HPHM":"津DLP750","JGSK":"2021-04-01 15:16:34.175","CDBH":"7","XSFX":"由南向北","XSFXDM":"3","KKMC":"中生大道与和韵路交口"},{"KKBH":"610276124","HPHM":"冀F5XN58","JGSK":"2021-04-01 15:16:34.219","CDBH":"7","XSFX":"由南向北","XSFXDM":"3","KKMC":"中新大道与中生大道交口"},{"KKBH":"720881002000","HPHM":"鲁GN2B95","JGSK":"2021-04-01 15:16:34.303","CDBH":"8","XSFX":"由西向东","XSFXDM":"2","KKMC":"海旭道与安正路交口"},{"KKBH":"610251002","HPHM":"津RNX020","JGSK":"2021-04-01 15:16:34.323","CDBH":"12","XSFX":"由北向南","XSFXDM":"4","KKMC":"中天大道与和睦路交口"},{"KKBH":"610256114","HPHM":"津NFE320","JGSK":"2021-04-01 15:16:34.328","CDBH":"8","XSFX":"由北向南","XSFXDM":"4","KKMC":"中天大道与和旭路交口"},{"KKBH":"610401004","HPHM":"津A7Q716","JGSK":"2021-04-01 15:16:34.372","CDBH":"7","XSFX":"由南向北","XSFXDM":"3","KKMC":"和畅路与和风路交口"},{"KKBH":"610391007","HPHM":"津HQ9820","JGSK":"2021-04-01 15:16:34.467","CDBH":"12","XSFX":"由北向南","XSFXDM":"4","KKMC":"和韵路与和风路交口"},{"KKBH":"610276124","HPHM":"鲁AP8U55","JGSK":"2021-04-01 15:16:34.534","CDBH":"10","XSFX":"由北向南","XSFXDM":"4","KKMC":"中新大道与中生大道交口"},{"KKBH":"7208610020000","HPHM":"津AYK999","JGSK":"2021-04-01 15:16:34.56","CDBH":"4","XSFX":"由西向东","XSFXDM":"2","KKMC":"海晨道与安正路交口正向"},{"KKBH":"6071310030000","HPHM":"津A3W790","JGSK":"2021-04-01 15:16:34.644","CDBH":"1","XSFX":"由东向西","XSFXDM":"1","KKMC":"中央大道与海旭道交口正向"},{"KKBH":"7208610030000","HPHM":"鲁NK371L","JGSK":"2021-04-01 15:16:34.844","CDBH":"5","XSFX":"由西向东","XSFXDM":"2","KKMC":"海晨道与安明路交口正向"},{"KKBH":"610256113","HPHM":"蒙L76105","JGSK":"2021-04-01 15:16:34.859","CDBH":"2","XSFX":"由西向东","XSFXDM":"2","KKMC":"中天大道与和风路交口"},{"KKBH":"610256111","HPHM":"津JJY656","JGSK":"2021-04-01 15:16:34.861","CDBH":"1","XSFX":"由西向东","XSFXDM":"2","KKMC":"中天大道与和惠路交口"},{"KKBH":"610286127","HPHM":"津RMS999","JGSK":"2021-04-01 15:16:34.949","CDBH":"5","XSFX":"由西向东","XSFXDM":"2","KKMC":"中津大道与和畅路交口"},{"KKBH":"711","HPHM":"津RYV661","JGSK":"2021-04-01 15:16:34.984","CDBH":"2","XSFX":"由东向西","XSFXDM":"1","KKMC":"不礼让行人中新大道与和旭路交口"},{"KKBH":"610276124","HPHM":"车牌","JGSK":"2021-04-01 15:16:35.068","CDBH":"3","XSFX":"由东向西","XSFXDM":"1","KKMC":"中新大道与中生大道交口"},{"KKBH":"610401004","HPHM":"车牌","JGSK":"2021-04-01 15:16:35.096","CDBH":"7","XSFX":"由南向北","XSFXDM":"3","KKMC":"和畅路与和风路交口"},{"KKBH":"720881006000","HPHM":"车牌","JGSK":"2021-04-01 15:16:35.148","CDBH":"2","XSFX":"由西向东","XSFXDM":"2","KKMC":"海旭道与庄盛路交口"},{"KKBH":"7205710040000","HPHM":"津E07265","JGSK":"2021-04-01 15:16:35.154","CDBH":"3","XSFX":"由西向东","XSFXDM":"2","KKMC":"动漫东路与动漫中路交口正向"},{"KKBH":"728031002000","HPHM":"辽A3HX01","JGSK":"2021-04-01 15:16:35.265","CDBH":"7","XSFX":"由北向南","XSFXDM":"4","KKMC":"动漫中路与文一路交口"},{"KKBH":"610276124","HPHM":"津JYP568","JGSK":"2021-04-01 15:16:35.443","CDBH":"11","XSFX":"由北向南","XSFXDM":"4","KKMC":"中新大道与中生大道交口"},{"KKBH":"610256116","HPHM":"冀AJ661S","JGSK":"2021-04-01 15:16:35.528","CDBH":"11","XSFX":"由北向南","XSFXDM":"4","KKMC":"中天大道与和顺路交口"},{"KKBH":"610391006","HPHM":"津A6F779","JGSK":"2021-04-01 15:16:35.571","CDBH":"8","XSFX":"由南向北","XSFXDM":"3","KKMC":"和韵路与和意路交口"},{"KKBH":"720571004000","HPHM":"冀FZK703","JGSK":"2021-04-01 15:16:35.639","CDBH":"2","XSFX":"由东向西","XSFXDM":"1","KKMC":"动漫东路与动漫中路交口"},{"KKBH":"610271009","HPHM":"津CD3337","JGSK":"2021-04-01 15:16:35.64","CDBH":"5","XSFX":"由西向东","XSFXDM":"2","KKMC":"中新大道与泰七路交口"},{"KKBH":"610256112","HPHM":"津RGB953","JGSK":"2021-04-01 15:16:35.643","CDBH":"5","XSFX":"由西向东","XSFXDM":"2","KKMC":"中天大道与中津大道交口"},{"KKBH":"610256112","HPHM":"京NZX987","JGSK":"2021-04-01 15:16:35.654","CDBH":"2","XSFX":"由东向西","XSFXDM":"1","KKMC":"中天大道与中津大道交口"},{"KKBH":"7208910050000","HPHM":"黑E7JS21","JGSK":"2021-04-01 15:16:35.678","CDBH":"6","XSFX":"由西向东","XSFXDM":"2","KKMC":"海博道与安明路交口正向"},{"KKBH":"7208810040000","HPHM":"甘G50403","JGSK":"2021-04-01 15:16:35.702","CDBH":"4","XSFX":"由西向东","XSFXDM":"2","KKMC":"海旭道与永盛路交口正向"},{"KKBH":"610266118","HPHM":"津GYY590","JGSK":"2021-04-01 15:16:35.716","CDBH":"3","XSFX":"由东向西","XSFXDM":"1","KKMC":"中生大道与和畅路交口"},{"KKBH":"610276125","HPHM":"津ADK5662","JGSK":"2021-04-01 15:16:35.753","CDBH":"4","XSFX":"由南向北","XSFXDM":"3","KKMC":"中新大道与和顺路交口"},{"KKBH":"610276124","HPHM":"豫RE115H","JGSK":"2021-04-01 15:16:35.778","CDBH":"8","XSFX":"由南向北","XSFXDM":"3","KKMC":"中新大道与中生大道交口"},{"KKBH":"6071310030000","HPHM":"津KS8376","JGSK":"2021-04-01 15:16:35.864","CDBH":"2","XSFX":"由东向西","XSFXDM":"1","KKMC":"中央大道与海旭道交口正向"},{"KKBH":"6102610040000","HPHM":"津B56660","JGSK":"2021-04-01 15:16:35.88","CDBH":"3","XSFX":"由南向北","XSFXDM":"3","KKMC":"中生大道与静湖西路（北侧）正向"},{"KKBH":"7208910030000","HPHM":"辽A2170D","JGSK":"2021-04-01 15:16:35.929","CDBH":"6","XSFX":"由西向东","XSFXDM":"2","KKMC":"海博道与安正路交口正向"},{"KKBH":"610256116","HPHM":"车牌","JGSK":"2021-04-01 15:16:35.943","CDBH":"12","XSFX":"由北向南","XSFXDM":"4","KKMC":"中天大道与和顺路交口"},{"KKBH":"7208910050000","HPHM":"鲁GV9X27","JGSK":"2021-04-01 15:16:35.988","CDBH":"3","XSFX":"由东向西","XSFXDM":"1","KKMC":"海博道与安明路交口正向"},{"KKBH":"610256115","HPHM":"津HX8648","JGSK":"2021-04-01 15:16:36.013","CDBH":"1","XSFX":"由东向西","XSFXDM":"1","KKMC":"中天大道与中生大道交口"},{"KKBH":"7208710020000","HPHM":"车牌","JGSK":"2021-04-01 15:16:36.022","CDBH":"10","XSFX":"由北向南","XSFXDM":"4","KKMC":"安正路与芳菲路交口正向"},{"KKBH":"610286127","HPHM":"津HR2819","JGSK":"2021-04-01 15:16:36.188","CDBH":"7","XSFX":"由南向北","XSFXDM":"3","KKMC":"中津大道与和畅路交口"},{"KKBH":"610286127","HPHM":"津GSV108","JGSK":"2021-04-01 15:16:36.192","CDBH":"3","XSFX":"由东向西","XSFXDM":"1","KKMC":"中津大道与和畅路交口"},{"KKBH":"7208810020000","HPHM":"车牌","JGSK":"2021-04-01 15:16:36.253","CDBH":"7","XSFX":"由西向东","XSFXDM":"2","KKMC":"海旭道与安正路交口正向"},{"KKBH":"7208910050000","HPHM":"津ASA885","JGSK":"2021-04-01 15:16:36.293","CDBH":"2","XSFX":"由东向西","XSFXDM":"1","KKMC":"海博道与安明路交口正向"},{"KKBH":"610271009","HPHM":"云L19R95","JGSK":"2021-04-01 15:16:36.305","CDBH":"4","XSFX":"由西向东","XSFXDM":"2","KKMC":"中新大道与泰七路交口"},{"KKBH":"610271009","HPHM":"云L19R95","JGSK":"2021-04-01 15:16:36.306","CDBH":"4","XSFX":"由西向东","XSFXDM":"2","KKMC":"中新大道与泰七路交口"},{"KKBH":"610276126","HPHM":"冀B7Y57H","JGSK":"2021-04-01 15:16:36.311","CDBH":"8","XSFX":"由北向南","XSFXDM":"4","KKMC":"中新大道与和意路交口"},{"KKBH":"610256113","HPHM":"津HJM893","JGSK":"2021-04-01 15:16:36.391","CDBH":"1","XSFX":"由西向东","XSFXDM":"2","KKMC":"中天大道与和风路交口"},{"KKBH":"7208610030000","HPHM":"津CB8727","JGSK":"2021-04-01 15:16:36.392","CDBH":"2","XSFX":"由东向西","XSFXDM":"1","KKMC":"海晨道与安明路交口正向"},{"KKBH":"610266117","HPHM":"津G36526","JGSK":"2021-04-01 15:16:36.426","CDBH":"8","XSFX":"由南向北","XSFXDM":"3","KKMC":"中生大道与和韵路交口"},{"KKBH":"720891005000","HPHM":"车牌","JGSK":"2021-04-01 15:16:36.472","CDBH":"5","XSFX":"由西向东","XSFXDM":"2","KKMC":"海博道与安明路交口"},{"KKBH":"610256113","HPHM":"津NYX021","JGSK":"2021-04-01 15:16:36.59","CDBH":"4","XSFX":"由南向北","XSFXDM":"3","KKMC":"中天大道与和风路交口"},{"KKBH":"610276124","HPHM":"津C08611","JGSK":"2021-04-01 15:16:36.619","CDBH":"2","XSFX":"由东向西","XSFXDM":"1","KKMC":"中新大道与中生大道交口"},{"KKBH":"7208910030000","HPHM":"津KHA929","JGSK":"2021-04-01 15:16:36.772","CDBH":"6","XSFX":"由西向东","XSFXDM":"2","KKMC":"海博道与安正路交口正向"},{"KKBH":"720881004000","HPHM":"津K08908","JGSK":"2021-04-01 15:16:36.814","CDBH":"10","XSFX":"由西向东","XSFXDM":"2","KKMC":"海旭道与永盛路交口"},{"KKBH":"610286127","HPHM":"津C90X22","JGSK":"2021-04-01 15:16:36.821","CDBH":"8","XSFX":"由南向北","XSFXDM":"3","KKMC":"中津大道与和畅路交口"},{"KKBH":"7208910030000","HPHM":"津JYQ920","JGSK":"2021-04-01 15:16:36.92","CDBH":"9","XSFX":"由南向北","XSFXDM":"3","KKMC":"海博道与安正路交口正向"},{"KKBH":"610276124","HPHM":"冀B5J88U","JGSK":"2021-04-01 15:16:36.941","CDBH":"11","XSFX":"由北向南","XSFXDM":"4","KKMC":"中新大道与中生大道交口"},{"KKBH":"610256115","HPHM":"津C5J925","JGSK":"2021-04-01 15:16:36.993","CDBH":"2","XSFX":"由东向西","XSFXDM":"1","KKMC":"中天大道与中生大道交口"},{"KKBH":"610256112","HPHM":"冀CBM090","JGSK":"2021-04-01 15:16:37.23","CDBH":"4","XSFX":"由西向东","XSFXDM":"2","KKMC":"中天大道与中津大道交口"},{"KKBH":"7208910030000","HPHM":"豫N0M875","JGSK":"2021-04-01 15:16:37.355","CDBH":"11","XSFX":"由北向南","XSFXDM":"4","KKMC":"海博道与安正路交口正向"},{"KKBH":"720861003000","HPHM":"吉HEC560","JGSK":"2021-04-01 15:16:37.532","CDBH":"4","XSFX":"由西向东","XSFXDM":"2","KKMC":"海晨道与安明路交口"},{"KKBH":"610266117","HPHM":"冀B9C5W2","JGSK":"2021-04-01 15:16:37.533","CDBH":"10","XSFX":"由北向南","XSFXDM":"4","KKMC":"中生大道与和韵路交口"},{"KKBH":"610251002","HPHM":"车牌","JGSK":"2021-04-01 15:16:37.574","CDBH":"5","XSFX":"由西向东","XSFXDM":"2","KKMC":"中天大道与和睦路交口"},{"KKBH":"610256113","HPHM":"津C361B5","JGSK":"2021-04-01 15:16:37.61","CDBH":"1","XSFX":"由西向东","XSFXDM":"2","KKMC":"中天大道与和风路交口"},{"KKBH":"610401004","HPHM":"津RNX263","JGSK":"2021-04-01 15:16:37.652","CDBH":"7","XSFX":"由南向北","XSFXDM":"3","KKMC":"和畅路与和风路交口"},{"KKBH":"610256116","HPHM":"津NG1168","JGSK":"2021-04-01 15:16:37.824","CDBH":"9","XSFX":"由南向北","XSFXDM":"3","KKMC":"中天大道与和顺路交口"},{"KKBH":"610271009","HPHM":"津CD3337","JGSK":"2021-04-01 15:16:37.864","CDBH":"6","XSFX":"由西向东","XSFXDM":"2","KKMC":"中新大道与泰七路交口"},{"KKBH":"7280310020000","HPHM":"津ADP0379","JGSK":"2021-04-01 15:16:37.96","CDBH":"7","XSFX":"由北向南","XSFXDM":"4","KKMC":"动漫中路与文一路交口正向"},{"KKBH":"610256111","HPHM":"津JJY656","JGSK":"2021-04-01 15:16:38.006","CDBH":"1","XSFX":"由西向东","XSFXDM":"2","KKMC":"中天大道与和惠路交口"},{"KKBH":"740011002000","HPHM":"津RNA819","JGSK":"2021-04-01 15:16:38.031","CDBH":"14","XSFX":"由北向南","XSFXDM":"4","KKMC":"静湖南路与华一路交口"},{"KKBH":"6071310030000","HPHM":"车牌","JGSK":"2021-04-01 15:16:38.034","CDBH":"3","XSFX":"由东向西","XSFXDM":"1","KKMC":"中央大道与海旭道交口正向"},{"KKBH":"7208710020000","HPHM":"车牌","JGSK":"2021-04-01 15:16:38.062","CDBH":"10","XSFX":"由北向南","XSFXDM":"4","KKMC":"安正路与芳菲路交口正向"},{"KKBH":"7208810020000","HPHM":"津ADF9006","JGSK":"2021-04-01 15:16:38.145","CDBH":"7","XSFX":"由西向东","XSFXDM":"2","KKMC":"海旭道与安正路交口正向"},{"KKBH":"610391008","HPHM":"津KA8138","JGSK":"2021-04-01 15:16:38.199","CDBH":"4","XSFX":"由西向东","XSFXDM":"2","KKMC":"和韵路与和旭路交口"},{"KKBH":"610256113","HPHM":"津A6760警","JGSK":"2021-04-01 15:16:38.348","CDBH":"5","XSFX":"由南向北","XSFXDM":"3","KKMC":"中天大道与和风路交口"},{"KKBH":"610256113","HPHM":"蒙L76105","JGSK":"2021-04-01 15:16:38.41","CDBH":"2","XSFX":"由西向东","XSFXDM":"2","KKMC":"中天大道与和风路交口"},{"KKBH":"6071310030000","HPHM":"车牌","JGSK":"2021-04-01 15:16:38.515","CDBH":"3","XSFX":"由东向西","XSFXDM":"1","KKMC":"中央大道与海旭道交口正向"},{"KKBH":"610276124","HPHM":"粤C87X53","JGSK":"2021-04-01 15:16:38.769","CDBH":"7","XSFX":"由南向北","XSFXDM":"3","KKMC":"中新大道与中生大道交口"},{"KKBH":"610276125","HPHM":"津ADK5662","JGSK":"2021-04-01 15:16:38.906","CDBH":"4","XSFX":"由南向北","XSFXDM":"3","KKMC":"中新大道与和顺路交口"},{"KKBH":"610276125","HPHM":"津AY1880","JGSK":"2021-04-01 15:16:39.067","CDBH":"5","XSFX":"由南向北","XSFXDM":"3","KKMC":"中新大道与和顺路交口"},{"KKBH":"610276125","HPHM":"辽P99097","JGSK":"2021-04-01 15:16:39.136","CDBH":"4","XSFX":"由南向北","XSFXDM":"3","KKMC":"中新大道与和顺路交口"},{"KKBH":"720881004000","HPHM":"甘G50403","JGSK":"2021-04-01 15:16:39.138","CDBH":"9","XSFX":"由西向东","XSFXDM":"2","KKMC":"海旭道与永盛路交口"},{"KKBH":"610271009","HPHM":"云L19R95","JGSK":"2021-04-01 15:16:39.224","CDBH":"4","XSFX":"由西向东","XSFXDM":"2","KKMC":"中新大道与泰七路交口"},{"KKBH":"610256113","HPHM":"津AJC099","JGSK":"2021-04-01 15:16:39.253","CDBH":"8","XSFX":"由北向南","XSFXDM":"4","KKMC":"中天大道与和风路交口"},{"KKBH":"720891005000","HPHM":"津ASA885","JGSK":"2021-04-01 15:16:39.266","CDBH":"2","XSFX":"由东向西","XSFXDM":"1","KKMC":"海博道与安明路交口"},{"KKBH":"610271009","HPHM":"车牌","JGSK":"2021-04-01 15:16:39.269","CDBH":"8","XSFX":"由南向北","XSFXDM":"3","KKMC":"中新大道与泰七路交口"},{"KKBH":"720891005000","HPHM":"津MHC685","JGSK":"2021-04-01 15:16:39.272","CDBH":"6","XSFX":"由西向东","XSFXDM":"2","KKMC":"海博道与安明路交口"},{"KKBH":"610271008","HPHM":"车牌","JGSK":"2021-04-01 15:16:39.304","CDBH":"1","XSFX":"由南向北","XSFXDM":"3","KKMC":"中新大道与航母主题公园支路交口"},{"KKBH":"7209010030000","HPHM":"车牌","JGSK":"2021-04-01 15:16:39.32","CDBH":"9","XSFX":"由北向南","XSFXDM":"4","KKMC":"玉林道与安平路交口正向"},{"KKBH":"610276126","HPHM":"冀B7Y57H","JGSK":"2021-04-01 15:16:39.361","CDBH":"8","XSFX":"由北向南","XSFXDM":"4","KKMC":"中新大道与和意路交口"},{"KKBH":"610391006","HPHM":"津NRT912","JGSK":"2021-04-01 15:16:39.419","CDBH":"7","XSFX":"由南向北","XSFXDM":"3","KKMC":"和韵路与和意路交口"},{"KKBH":"7280310020000","HPHM":"鲁G270MZ","JGSK":"2021-04-01 15:16:39.43","CDBH":"7","XSFX":"由北向南","XSFXDM":"4","KKMC":"动漫中路与文一路交口正向"},{"KKBH":"7208910030000","HPHM":"晋KYF059","JGSK":"2021-04-01 15:16:39.449","CDBH":"4","XSFX":"由西向东","XSFXDM":"2","KKMC":"海博道与安正路交口正向"},{"KKBH":"610271009","HPHM":"豫PP0192","JGSK":"2021-04-01 15:16:39.499","CDBH":"5","XSFX":"由西向东","XSFXDM":"2","KKMC":"中新大道与泰七路交口"},{"KKBH":"720861003000","HPHM":"鲁NK371L","JGSK":"2021-04-01 15:16:39.612","CDBH":"5","XSFX":"由西向东","XSFXDM":"2","KKMC":"海晨道与安明路交口"},{"KKBH":"610256116","HPHM":"津RU3515","JGSK":"2021-04-01 15:16:39.665","CDBH":"8","XSFX":"由南向北","XSFXDM":"3","KKMC":"中天大道与和顺路交口"},{"KKBH":"720891005000","HPHM":"津AS0836","JGSK":"2021-04-01 15:16:39.669","CDBH":"5","XSFX":"由西向东","XSFXDM":"2","KKMC":"海博道与安明路交口"},{"KKBH":"7208910060000","HPHM":"津RQG328","JGSK":"2021-04-01 15:16:39.692","CDBH":"7","XSFX":"由西向东","XSFXDM":"2","KKMC":"海博道与永盛路交口正向"},{"KKBH":"610256113","HPHM":"津AR9758","JGSK":"2021-04-01 15:16:39.709","CDBH":"6","XSFX":"由南向北","XSFXDM":"3","KKMC":"中天大道与和风路交口"},{"KKBH":"720861002000","HPHM":"津AYK999","JGSK":"2021-04-01 15:16:39.716","CDBH":"4","XSFX":"由西向东","XSFXDM":"2","KKMC":"海晨道与安正路交口"},{"KKBH":"610276124","HPHM":"津RVB910","JGSK":"2021-04-01 15:16:39.804","CDBH":"10","XSFX":"由北向南","XSFXDM":"4","KKMC":"中新大道与中生大道交口"},{"KKBH":"610256113","HPHM":"冀F5WQ27","JGSK":"2021-04-01 15:16:39.825","CDBH":"1","XSFX":"由西向东","XSFXDM":"2","KKMC":"中天大道与和风路交口"},{"KKBH":"7209010020000","HPHM":"鄂A88F4Q","JGSK":"2021-04-01 15:16:39.874","CDBH":"10","XSFX":"由北向南","XSFXDM":"4","KKMC":"玉林道与安正路交口正向"},{"KKBH":"7205710040000","HPHM":"冀J7261N","JGSK":"2021-04-01 15:16:39.982","CDBH":"3","XSFX":"由西向东","XSFXDM":"2","KKMC":"动漫东路与动漫中路交口正向"},{"KKBH":"610276124","HPHM":"津MBU939","JGSK":"2021-04-01 15:16:40.018","CDBH":"8","XSFX":"由南向北","XSFXDM":"3","KKMC":"中新大道与中生大道交口"},{"KKBH":"720891003000","HPHM":"车牌","JGSK":"2021-04-01 15:16:40.06","CDBH":"5","XSFX":"由西向东","XSFXDM":"2","KKMC":"海博道与安正路交口"},{"KKBH":"720891005000","HPHM":"津HKD611","JGSK":"2021-04-01 15:16:40.072","CDBH":"7","XSFX":"由西向东","XSFXDM":"2","KKMC":"海博道与安明路交口"},{"KKBH":"610391007","HPHM":"津FNZ333","JGSK":"2021-04-01 15:16:40.111","CDBH":"7","XSFX":"由南向北","XSFXDM":"3","KKMC":"和韵路与和风路交口"},{"KKBH":"720891004000","HPHM":"粤LWQ288","JGSK":"2021-04-01 15:16:40.132","CDBH":"4","XSFX":"由西向东","XSFXDM":"2","KKMC":"海博道与安平路交口"},{"KKBH":"720891003000","HPHM":"车牌","JGSK":"2021-04-01 15:16:40.142","CDBH":"5","XSFX":"由西向东","XSFXDM":"2","KKMC":"海博道与安正路交口"},{"KKBH":"720861002000","HPHM":"津DAA459","JGSK":"2021-04-01 15:16:40.247","CDBH":"11","XSFX":"由北向南","XSFXDM":"4","KKMC":"海晨道与安正路交口"},{"KKBH":"610256112","HPHM":"冀A371X7","JGSK":"2021-04-01 15:16:40.263","CDBH":"2","XSFX":"由东向西","XSFXDM":"1","KKMC":"中天大道与中津大道交口"},{"KKBH":"7208910030000","HPHM":"津A39P77","JGSK":"2021-04-01 15:16:40.264","CDBH":"5","XSFX":"由西向东","XSFXDM":"2","KKMC":"海博道与安正路交口正向"},{"KKBH":"610266118","HPHM":"津AU5876","JGSK":"2021-04-01 15:16:40.358","CDBH":"6","XSFX":"由西向东","XSFXDM":"2","KKMC":"中生大道与和畅路交口"},{"KKBH":"610276124","HPHM":"津JYP568","JGSK":"2021-04-01 15:16:40.45","CDBH":"11","XSFX":"由北向南","XSFXDM":"4","KKMC":"中新大道与中生大道交口"},{"KKBH":"7205410020000","HPHM":"津ACU996","JGSK":"2021-04-01 15:16:40.516","CDBH":"3","XSFX":"由西向东","XSFXDM":"2","KKMC":"动漫环路西与动漫中路交口正向"},{"KKBH":"610391007","HPHM":"冀B237K3","JGSK":"2021-04-01 15:16:40.533","CDBH":"2","XSFX":"由东向西","XSFXDM":"1","KKMC":"和韵路与和风路交口"},{"KKBH":"6071310030000","HPHM":"津E30949","JGSK":"2021-04-01 15:16:40.682","CDBH":"1","XSFX":"由东向西","XSFXDM":"1","KKMC":"中央大道与海旭道交口正向"},{"KKBH":"610276124","HPHM":"鲁AP8U55","JGSK":"2021-04-01 15:16:40.69","CDBH":"10","XSFX":"由北向南","XSFXDM":"4","KKMC":"中新大道与中生大道交口"},{"KKBH":"610401004","HPHM":"车牌","JGSK":"2021-04-01 15:16:40.772","CDBH":"7","XSFX":"由南向北","XSFXDM":"3","KKMC":"和畅路与和风路交口"},{"KKBH":"610276125","HPHM":"冀B6N9T0","JGSK":"2021-04-01 15:16:40.914","CDBH":"8","XSFX":"由北向南","XSFXDM":"4","KKMC":"中新大道与和顺路交口"},{"KKBH":"7205410040000","HPHM":"津GWH898","JGSK":"2021-04-01 15:16:40.918","CDBH":"1","XSFX":"由东向西","XSFXDM":"1","KKMC":"动漫环路东与动漫中路交口正向"},{"KKBH":"610286127","HPHM":"津NZJ127","JGSK":"2021-04-01 15:16:40.973","CDBH":"8","XSFX":"由南向北","XSFXDM":"3","KKMC":"中津大道与和畅路交口"},{"KKBH":"7205710040000","HPHM":"车牌","JGSK":"2021-04-01 15:16:41.071","CDBH":"4","XSFX":"由西向东","XSFXDM":"2","KKMC":"动漫东路与动漫中路交口正向"},{"KKBH":"610401005","HPHM":"津A9S233","JGSK":"2021-04-01 15:16:41.108","CDBH":"8","XSFX":"由南向北","XSFXDM":"3","KKMC":"和畅路与和顺路交口"},{"KKBH":"610256115","HPHM":"津C5J925","JGSK":"2021-04-01 15:16:41.128","CDBH":"3","XSFX":"由东向西","XSFXDM":"1","KKMC":"中天大道与中生大道交口"},{"KKBH":"720891003000","HPHM":"津JYQ920","JGSK":"2021-04-01 15:16:41.193","CDBH":"8","XSFX":"由南向北","XSFXDM":"3","KKMC":"海博道与安正路交口"},{"KKBH":"610276124","HPHM":"津F5XN58","JGSK":"2021-04-01 15:16:41.217","CDBH":"7","XSFX":"由南向北","XSFXDM":"3","KKMC":"中新大道与中生大道交口"},{"KKBH":"7208810060000","HPHM":"津HS9755","JGSK":"2021-04-01 15:16:41.288","CDBH":"4","XSFX":"由南向北","XSFXDM":"3","KKMC":"海旭道与庄盛路交口正向"},{"KKBH":"720891005000","HPHM":"鲁GV9X27","JGSK":"2021-04-01 15:16:41.292","CDBH":"3","XSFX":"由东向西","XSFXDM":"1","KKMC":"海博道与安明路交口"},{"KKBH":"610271008","HPHM":"津GK5030","JGSK":"2021-04-01 15:16:41.368","CDBH":"1","XSFX":"由南向北","XSFXDM":"3","KKMC":"中新大道与航母主题公园支路交口"},{"KKBH":"7208710020000","HPHM":"鲁GN2B95","JGSK":"2021-04-01 15:16:41.393","CDBH":"10","XSFX":"由北向南","XSFXDM":"4","KKMC":"安正路与芳菲路交口正向"},{"KKBH":"610256113","HPHM":"津KAC819","JGSK":"2021-04-01 15:16:41.429","CDBH":"4","XSFX":"由南向北","XSFXDM":"3","KKMC":"中天大道与和风路交口"},{"KKBH":"610261004000","HPHM":"车牌","JGSK":"2021-04-01 15:16:41.431","CDBH":"3","XSFX":"由南向北","XSFXDM":"3","KKMC":"中生大道与静湖西路（北侧）"},{"KKBH":"610286127","HPHM":"津HR2819","JGSK":"2021-04-01 15:16:41.461","CDBH":"9","XSFX":"由南向北","XSFXDM":"3","KKMC":"中津大道与和畅路交口"},{"KKBH":"720891003000","HPHM":"豫N0M875","JGSK":"2021-04-01 15:16:41.477","CDBH":"2","XSFX":"由东向西","XSFXDM":"1","KKMC":"海博道与安正路交口"},{"KKBH":"6102610040000","HPHM":"冀JE980A","JGSK":"2021-04-01 15:16:41.597","CDBH":"3","XSFX":"由南向北","XSFXDM":"3","KKMC":"中生大道与静湖西路（北侧）正向"},{"KKBH":"728031002000","HPHM":"津RJB629","JGSK":"2021-04-01 15:16:41.794","CDBH":"1","XSFX":"由东向西","XSFXDM":"1","KKMC":"动漫中路与文一路交口"},{"KKBH":"610391008","HPHM":"津KA8138","JGSK":"2021-04-01 15:16:41.818","CDBH":"4","XSFX":"由西向东","XSFXDM":"2","KKMC":"和韵路与和旭路交口"},{"KKBH":"7208810070000","HPHM":"津CA9251","JGSK":"2021-04-01 15:16:41.926","CDBH":"4","XSFX":"由西向东","XSFXDM":"2","KKMC":"海旭道与弘通路交口正向"},{"KKBH":"610266118","HPHM":"津NMA260","JGSK":"2021-04-01 15:16:41.928","CDBH":"3","XSFX":"由东向西","XSFXDM":"1","KKMC":"中生大道与和畅路交口"},{"KKBH":"610266117","HPHM":"冀B9C5W2","JGSK":"2021-04-01 15:16:41.982","CDBH":"10","XSFX":"由北向南","XSFXDM":"4","KKMC":"中生大道与和韵路交口"},{"KKBH":"7205710040000","HPHM":"鲁QC875X","JGSK":"2021-04-01 15:16:42.107","CDBH":"3","XSFX":"由西向东","XSFXDM":"2","KKMC":"动漫东路与动漫中路交口正向"},{"KKBH":"610271009","HPHM":"豫PP0192","JGSK":"2021-04-01 15:16:42.183","CDBH":"6","XSFX":"由西向东","XSFXDM":"2","KKMC":"中新大道与泰七路交口"},{"KKBH":"610391006","HPHM":"津N00043","JGSK":"2021-04-01 15:16:42.234","CDBH":"4","XSFX":"由西向东","XSFXDM":"2","KKMC":"和韵路与和意路交口"},{"KKBH":"610256116","HPHM":"津C116F8","JGSK":"2021-04-01 15:16:42.465","CDBH":"8","XSFX":"由南向北","XSFXDM":"3","KKMC":"中天大道与和顺路交口"},{"KKBH":"720891003000","HPHM":"车牌","JGSK":"2021-04-01 15:16:42.535","CDBH":"6","XSFX":"由西向东","XSFXDM":"2","KKMC":"海博道与安正路交口"},{"KKBH":"610271010","HPHM":"辽LWU650","JGSK":"2021-04-01 15:16:42.551","CDBH":"4","XSFX":"由南向北","XSFXDM":"3","KKMC":"中新大道与华五路交口"},{"KKBH":"610276125","HPHM":"冀B6N9T0","JGSK":"2021-04-01 15:16:42.615","CDBH":"8","XSFX":"由北向南","XSFXDM":"4","KKMC":"中新大道与和顺路交口"},{"KKBH":"610276124","HPHM":"黑BD6596","JGSK":"2021-04-01 15:16:42.821","CDBH":"11","XSFX":"由北向南","XSFXDM":"4","KKMC":"中新大道与中生大道交口"},{"KKBH":"610256116","HPHM":"津C9Z127","JGSK":"2021-04-01 15:16:42.822","CDBH":"9","XSFX":"由南向北","XSFXDM":"3","KKMC":"中天大道与和顺路交口"},{"KKBH":"610256113","HPHM":"津MAL131","JGSK":"2021-04-01 15:16:42.823","CDBH":"5","XSFX":"由南向北","XSFXDM":"3","KKMC":"中天大道与和风路交口"},{"KKBH":"610276126","HPHM":"冀B5KP37","JGSK":"2021-04-01 15:16:42.835","CDBH":"8","XSFX":"由北向南","XSFXDM":"4","KKMC":"中新大道与和意路交口"},{"KKBH":"610276126","HPHM":"京M33179","JGSK":"2021-04-01 15:16:42.836","CDBH":"7","XSFX":"由北向南","XSFXDM":"4","KKMC":"中新大道与和意路交口"},{"KKBH":"7205710040000","HPHM":"车牌","JGSK":"2021-04-01 15:16:42.942","CDBH":"6","XSFX":"由北向南","XSFXDM":"4","KKMC":"动漫东路与动漫中路交口正向"},{"KKBH":"7280310020000","HPHM":"冀B3SQ91","JGSK":"2021-04-01 15:16:42.971","CDBH":"2","XSFX":"由东向西","XSFXDM":"1","KKMC":"动漫中路与文一路交口正向"},{"KKBH":"610276125","HPHM":"辽P99097","JGSK":"2021-04-01 15:16:42.986","CDBH":"4","XSFX":"由南向北","XSFXDM":"3","KKMC":"中新大道与和顺路交口"},{"KKBH":"720891005000","HPHM":"津ADN5565","JGSK":"2021-04-01 15:16:43.029","CDBH":"6","XSFX":"由西向东","XSFXDM":"2","KKMC":"海博道与安明路交口"},{"KKBH":"6102661220000","HPHM":"津E12695","JGSK":"2021-04-01 15:16:43.145","CDBH":"2","XSFX":"由西向东","XSFXDM":"2","KKMC":"生态城中生大道故道河一桥西向东上桥处正向"},{"KKBH":"610401004","HPHM":"冀AF1H65","JGSK":"2021-04-01 15:16:43.215","CDBH":"7","XSFX":"由南向北","XSFXDM":"3","KKMC":"和畅路与和风路交口"},{"KKBH":"610261005000","HPHM":"津MLK338","JGSK":"2021-04-01 15:16:43.341","CDBH":"2","XSFX":"由南向北","XSFXDM":"3","KKMC":"中生大道与静湖西路（南侧）"},{"KKBH":"610391007","HPHM":"津C95W71","JGSK":"2021-04-01 15:16:43.344","CDBH":"1","XSFX":"由东向西","XSFXDM":"1","KKMC":"和韵路与和风路交口"},{"KKBH":"610266117","HPHM":"车牌","JGSK":"2021-04-01 15:16:43.369","CDBH":"7","XSFX":"由南向北","XSFXDM":"3","KKMC":"中生大道与和韵路交口"},{"KKBH":"6102610050000","HPHM":"津AXT617","JGSK":"2021-04-01 15:16:43.466","CDBH":"1","XSFX":"由东向西","XSFXDM":"1","KKMC":"中生大道与静湖西路（南侧）正向"},{"KKBH":"720901002000","HPHM":"鄂A88F4Q","JGSK":"2021-04-01 15:16:43.563","CDBH":"10","XSFX":"由北向南","XSFXDM":"4","KKMC":"玉林道与安正路交口"},{"KKBH":"7208910030000","HPHM":"津A29X11","JGSK":"2021-04-01 15:16:43.77","CDBH":"4","XSFX":"由西向东","XSFXDM":"2","KKMC":"海博道与安正路交口正向"},{"KKBH":"720891004000","HPHM":"车牌","JGSK":"2021-04-01 15:16:43.775","CDBH":"8","XSFX":"由南向北","XSFXDM":"3","KKMC":"海博道与安平路交口"},{"KKBH":"7400110020000","HPHM":"津RPM800","JGSK":"2021-04-01 15:16:43.804","CDBH":"6","XSFX":"由北向南","XSFXDM":"4","KKMC":"静湖南路与华一路交口正向"},{"KKBH":"728031003000","HPHM":"闽G9838J","JGSK":"2021-04-01 15:16:43.88","CDBH":"1","XSFX":"由东向西","XSFXDM":"1","KKMC":"动漫中路与文二路交口"},{"KKBH":"7208910080000","HPHM":"冀DP500X","JGSK":"2021-04-01 15:16:43.902","CDBH":"13","XSFX":"由北向南","XSFXDM":"4","KKMC":"海博道与荣盛路交口正向"},{"KKBH":"7208610030000","HPHM":"车牌","JGSK":"2021-04-01 15:16:43.971","CDBH":"7","XSFX":"由南向北","XSFXDM":"3","KKMC":"海晨道与安明路交口正向"},{"KKBH":"7208810020000","HPHM":"津CF2855","JGSK":"2021-04-01 15:16:44.023","CDBH":"6","XSFX":"由西向东","XSFXDM":"2","KKMC":"海旭道与安正路交口正向"},{"KKBH":"720891004000","HPHM":"车牌","JGSK":"2021-04-01 15:16:44.047","CDBH":"4","XSFX":"由西向东","XSFXDM":"2","KKMC":"海博道与安平路交口"},{"KKBH":"610271008","HPHM":"车牌","JGSK":"2021-04-01 15:16:44.047","CDBH":"2","XSFX":"由南向北","XSFXDM":"3","KKMC":"中新大道与航母主题公园支路交口"},{"KKBH":"610271010","HPHM":"津C907B2","JGSK":"2021-04-01 15:16:44.077","CDBH":"7","XSFX":"由北向南","XSFXDM":"4","KKMC":"中新大道与华五路交口"},{"KKBH":"610276125","HPHM":"鲁N987JF","JGSK":"2021-04-01 15:16:44.09","CDBH":"5","XSFX":"由南向北","XSFXDM":"3","KKMC":"中新大道与和顺路交口"},{"KKBH":"720861003000","HPHM":"津CB8727","JGSK":"2021-04-01 15:16:44.104","CDBH":"2","XSFX":"由东向西","XSFXDM":"1","KKMC":"海晨道与安明路交口"},{"KKBH":"7208910050000","HPHM":"津RAU039","JGSK":"2021-04-01 15:16:44.127","CDBH":"5","XSFX":"由西向东","XSFXDM":"2","KKMC":"海博道与安明路交口正向"},{"KKBH":"610256113","HPHM":"鲁NG90U5","JGSK":"2021-04-01 15:16:44.163","CDBH":"8","XSFX":"由北向南","XSFXDM":"4","KKMC":"中天大道与和风路交口"},{"KKBH":"610401005","HPHM":"津A9S233","JGSK":"2021-04-01 15:16:44.216","CDBH":"9","XSFX":"由南向北","XSFXDM":"3","KKMC":"和畅路与和顺路交口"},{"KKBH":"720541002000","HPHM":"津ACU996","JGSK":"2021-04-01 15:16:44.262","CDBH":"3","XSFX":"由西向东","XSFXDM":"2","KKMC":"动漫环路西与动漫中路交口"},{"KKBH":"720891003000","HPHM":"车牌","JGSK":"2021-04-01 15:16:44.285","CDBH":"1","XSFX":"由东向西","XSFXDM":"1","KKMC":"海博道与安正路交口"},{"KKBH":"610276124","HPHM":"辽PD11511","JGSK":"2021-04-01 15:16:44.296","CDBH":"8","XSFX":"由南向北","XSFXDM":"3","KKMC":"中新大道与中生大道交口"},{"KKBH":"720891003000","HPHM":"川A35F77","JGSK":"2021-04-01 15:16:44.301","CDBH":"5","XSFX":"由西向东","XSFXDM":"2","KKMC":"海博道与安正路交口"},{"KKBH":"610391007","HPHM":"冀B237K3","JGSK":"2021-04-01 15:16:44.336","CDBH":"3","XSFX":"由东向西","XSFXDM":"1","KKMC":"和韵路与和风路交口"},{"KKBH":"610401005","HPHM":"津AD80220","JGSK":"2021-04-01 15:16:44.365","CDBH":"8","XSFX":"由南向北","XSFXDM":"3","KKMC":"和畅路与和顺路交口"},{"KKBH":"610256115","HPHM":"津MFY667","JGSK":"2021-04-01 15:16:44.48","CDBH":"4","XSFX":"由西向东","XSFXDM":"2","KKMC":"中天大道与中生大道交口"},{"KKBH":"610266117","HPHM":"津DLP750","JGSK":"2021-04-01 15:16:44.506","CDBH":"9","XSFX":"由南向北","XSFXDM":"3","KKMC":"中生大道与和韵路交口"},{"KKBH":"610266117","HPHM":"津NAE229","JGSK":"2021-04-01 15:16:44.577","CDBH":"10","XSFX":"由北向南","XSFXDM":"4","KKMC":"中生大道与和韵路交口"},{"KKBH":"6102610030000","HPHM":"津A7U673","JGSK":"2021-04-01 15:16:44.775","CDBH":"1","XSFX":"由东向西","XSFXDM":"1","KKMC":"中生大道与静湖南路交口正向"},{"KKBH":"610391007","HPHM":"津JMM195","JGSK":"2021-04-01 15:16:44.813","CDBH":"4","XSFX":"由西向东","XSFXDM":"2","KKMC":"和韵路与和风路交口"},{"KKBH":"610276126","HPHM":"冀F91C72","JGSK":"2021-04-01 15:16:44.917","CDBH":"4","XSFX":"由南向北","XSFXDM":"3","KKMC":"中新大道与和意路交口"},{"KKBH":"610286127","HPHM":"津RMS999","JGSK":"2021-04-01 15:16:45.003","CDBH":"6","XSFX":"由西向东","XSFXDM":"2","KKMC":"中津大道与和畅路交口"},{"KKBH":"610401005","HPHM":"津A5H750","JGSK":"2021-04-01 15:16:45.069","CDBH":"7","XSFX":"由南向北","XSFXDM":"3","KKMC":"和畅路与和顺路交口"},{"KKBH":"610266118","HPHM":"津AU5876","JGSK":"2021-04-01 15:16:45.089","CDBH":"6","XSFX":"由西向东","XSFXDM":"2","KKMC":"中生大道与和畅路交口"},{"KKBH":"720891004000","HPHM":"车牌","JGSK":"2021-04-01 15:16:45.216","CDBH":"7","XSFX":"由南向北","XSFXDM":"3","KKMC":"海博道与安平路交口"},{"KKBH":"610286127","HPHM":"津RGQ517","JGSK":"2021-04-01 15:16:45.283","CDBH":"2","XSFX":"由东向西","XSFXDM":"1","KKMC":"中津大道与和畅路交口"},{"KKBH":"610391006","HPHM":"津NRT912","JGSK":"2021-04-01 15:16:45.342","CDBH":"7","XSFX":"由南向北","XSFXDM":"3","KKMC":"和韵路与和意路交口"},{"KKBH":"610276124","HPHM":"津JLD206","JGSK":"2021-04-01 15:16:45.356","CDBH":"11","XSFX":"由北向南","XSFXDM":"4","KKMC":"中新大道与中生大道交口"},{"KKBH":"7208810020000","HPHM":"车牌","JGSK":"2021-04-01 15:16:45.398","CDBH":"14","XSFX":"由北向南","XSFXDM":"4","KKMC":"海旭道与安正路交口正向"},{"KKBH":"610286127","HPHM":"豫PN068V","JGSK":"2021-04-01 15:16:45.433","CDBH":"3","XSFX":"由东向西","XSFXDM":"1","KKMC":"中津大道与和畅路交口"},{"KKBH":"728031002000","HPHM":"鲁G270MZ","JGSK":"2021-04-01 15:16:45.47","CDBH":"8","XSFX":"由北向南","XSFXDM":"4","KKMC":"动漫中路与文一路交口"},{"KKBH":"720881007000","HPHM":"津CA9251","JGSK":"2021-04-01 15:16:45.515","CDBH":"4","XSFX":"由西向东","XSFXDM":"2","KKMC":"海旭道与弘通路交口"},{"KKBH":"610256116","HPHM":"津C28N17","JGSK":"2021-04-01 15:16:45.566","CDBH":"8","XSFX":"由南向北","XSFXDM":"3","KKMC":"中天大道与和顺路交口"},{"KKBH":"610391007","HPHM":"津ADE0192","JGSK":"2021-04-01 15:16:45.594","CDBH":"9","XSFX":"由南向北","XSFXDM":"3","KKMC":"和韵路与和风路交口"},{"KKBH":"720881002000","HPHM":"津ADF9006","JGSK":"2021-04-01 15:16:45.745","CDBH":"8","XSFX":"由西向东","XSFXDM":"2","KKMC":"海旭道与安正路交口"},{"KKBH":"610261004000","HPHM":"车牌","JGSK":"2021-04-01 15:16:45.751","CDBH":"3","XSFX":"由南向北","XSFXDM":"3","KKMC":"中生大道与静湖西路（北侧）"},{"KKBH":"610276126","HPHM":"津ARR929","JGSK":"2021-04-01 15:16:46.004","CDBH":"8","XSFX":"由北向南","XSFXDM":"4","KKMC":"中新大道与和意路交口"},{"KKBH":"610391006","HPHM":"津N00043","JGSK":"2021-04-01 15:16:46.007","CDBH":"4","XSFX":"由西向东","XSFXDM":"2","KKMC":"和韵路与和意路交口"},{"KKBH":"720891006000","HPHM":"津RQG328","JGSK":"2021-04-01 15:16:46.144","CDBH":"7","XSFX":"由西向东","XSFXDM":"2","KKMC":"海博道与永盛路交口"},{"KKBH":"610286127","HPHM":"津NZJ127","JGSK":"2021-04-01 15:16:46.146","CDBH":"9","XSFX":"由南向北","XSFXDM":"3","KKMC":"中津大道与和畅路交口"},{"KKBH":"720891005000","HPHM":"黑E7JS21","JGSK":"2021-04-01 15:16:46.152","CDBH":"6","XSFX":"由西向东","XSFXDM":"2","KKMC":"海博道与安明路交口"},{"KKBH":"610271009","HPHM":"津A02088F","JGSK":"2021-04-01 15:16:46.156","CDBH":"8","XSFX":"由南向北","XSFXDM":"3","KKMC":"中新大道与泰七路交口"},{"KKBH":"7208910050000","HPHM":"辽PHQ236","JGSK":"2021-04-01 15:16:46.347","CDBH":"3","XSFX":"由东向西","XSFXDM":"1","KKMC":"海博道与安明路交口正向"},{"KKBH":"7208610030000","HPHM":"苏J3815P","JGSK":"2021-04-01 15:16:46.393","CDBH":"5","XSFX":"由西向东","XSFXDM":"2","KKMC":"海晨道与安明路交口正向"},{"KKBH":"610276126","HPHM":"京M33179","JGSK":"2021-04-01 15:16:46.401","CDBH":"7","XSFX":"由北向南","XSFXDM":"4","KKMC":"中新大道与和意路交口"},{"KKBH":"7208910030000","HPHM":"津A2J158","JGSK":"2021-04-01 15:16:46.412","CDBH":"9","XSFX":"由南向北","XSFXDM":"3","KKMC":"海博道与安正路交口正向"},{"KKBH":"720891004000","HPHM":"鲁MB172K","JGSK":"2021-04-01 15:16:46.451","CDBH":"4","XSFX":"由西向东","XSFXDM":"2","KKMC":"海博道与安平路交口"},{"KKBH":"7208910030000","HPHM":"津MZH982","JGSK":"2021-04-01 15:16:46.51","CDBH":"5","XSFX":"由西向东","XSFXDM":"2","KKMC":"海博道与安正路交口正向"},{"KKBH":"610401004","HPHM":"冀AF1H65","JGSK":"2021-04-01 15:16:46.772","CDBH":"8","XSFX":"由南向北","XSFXDM":"3","KKMC":"和畅路与和风路交口"},{"KKBH":"720571004000","HPHM":"津E07265","JGSK":"2021-04-01 15:16:46.779","CDBH":"3","XSFX":"由西向东","XSFXDM":"2","KKMC":"动漫东路与动漫中路交口"},{"KKBH":"610256112","HPHM":"津QC0258","JGSK":"2021-04-01 15:16:46.813","CDBH":"10","XSFX":"由北向南","XSFXDM":"4","KKMC":"中天大道与中津大道交口"},{"KKBH":"610271008","HPHM":"津ME1528","JGSK":"2021-04-01 15:16:46.83","CDBH":"1","XSFX":"由南向北","XSFXDM":"3","KKMC":"中新大道与航母主题公园支路交口"},{"KKBH":"610271010","HPHM":"津C907B2","JGSK":"2021-04-01 15:16:46.833","CDBH":"7","XSFX":"由北向南","XSFXDM":"4","KKMC":"中新大道与华五路交口"},{"KKBH":"610391007","HPHM":"津C95W71","JGSK":"2021-04-01 15:16:46.895","CDBH":"1","XSFX":"由东向西","XSFXDM":"1","KKMC":"和韵路与和风路交口"},{"KKBH":"7208910060000","HPHM":"津ADQ1937","JGSK":"2021-04-01 15:16:46.903","CDBH":"3","XSFX":"由东向西","XSFXDM":"1","KKMC":"海博道与永盛路交口正向"},{"KKBH":"720571004000","HPHM":"鲁QC875X","JGSK":"2021-04-01 15:16:46.94","CDBH":"4","XSFX":"由西向东","XSFXDM":"2","KKMC":"动漫东路与动漫中路交口"},{"KKBH":"720881002000","HPHM":"津NLT999","JGSK":"2021-04-01 15:16:46.948","CDBH":"6","XSFX":"由西向东","XSFXDM":"2","KKMC":"海旭道与安正路交口"},{"KKBH":"610401005","HPHM":"津A5H750","JGSK":"2021-04-01 15:16:47.097","CDBH":"7","XSFX":"由南向北","XSFXDM":"3","KKMC":"和畅路与和顺路交口"},{"KKBH":"610261005000","HPHM":"津CA3761","JGSK":"2021-04-01 15:16:47.183","CDBH":"2","XSFX":"由南向北","XSFXDM":"3","KKMC":"中生大道与静湖西路（南侧）"},{"KKBH":"7208910050000","HPHM":"蒙A142TJ","JGSK":"2021-04-01 15:16:47.238","CDBH":"4","XSFX":"由东向西","XSFXDM":"1","KKMC":"海博道与安明路交口正向"},{"KKBH":"720881002000","HPHM":"津F00031","JGSK":"2021-04-01 15:16:47.353","CDBH":"5","XSFX":"由西向东","XSFXDM":"2","KKMC":"海旭道与安正路交口"},{"KKBH":"610256115","HPHM":"津MFY667","JGSK":"2021-04-01 15:16:47.38","CDBH":"5","XSFX":"由西向东","XSFXDM":"2","KKMC":"中天大道与中生大道交口"},{"KKBH":"610276126","HPHM":"冀B5KP37","JGSK":"2021-04-01 15:16:47.441","CDBH":"8","XSFX":"由北向南","XSFXDM":"4","KKMC":"中新大道与和意路交口"},{"KKBH":"7209010020000","HPHM":"津A8N189","JGSK":"2021-04-01 15:16:47.462","CDBH":"8","XSFX":"由南向北","XSFXDM":"3","KKMC":"玉林道与安正路交口正向"},{"KKBH":"610276125","HPHM":"鲁N987JF","JGSK":"2021-04-01 15:16:47.466","CDBH":"5","XSFX":"由南向北","XSFXDM":"3","KKMC":"中新大道与和顺路交口"},{"KKBH":"610256113","HPHM":"津NFE320","JGSK":"2021-04-01 15:16:47.516","CDBH":"7","XSFX":"由北向南","XSFXDM":"4","KKMC":"中天大道与和风路交口"},{"KKBH":"7208810020000","HPHM":"车牌","JGSK":"2021-04-01 15:16:47.533","CDBH":"7","XSFX":"由西向东","XSFXDM":"2","KKMC":"海旭道与安正路交口正向"},{"KKBH":"7208810020000","HPHM":"津HLL326","JGSK":"2021-04-01 15:16:47.534","CDBH":"6","XSFX":"由西向东","XSFXDM":"2","KKMC":"海旭道与安正路交口正向"},{"KKBH":"728031002000","HPHM":"冀B3SQ91","JGSK":"2021-04-01 15:16:47.632","CDBH":"2","XSFX":"由东向西","XSFXDM":"1","KKMC":"动漫中路与文一路交口"},{"KKBH":"610276124","HPHM":"津NE9933","JGSK":"2021-04-01 15:16:47.661","CDBH":"8","XSFX":"由南向北","XSFXDM":"3","KKMC":"中新大道与中生大道交口"},{"KKBH":"610256113","HPHM":"津MAL131","JGSK":"2021-04-01 15:16:47.79","CDBH":"5","XSFX":"由南向北","XSFXDM":"3","KKMC":"中天大道与和风路交口"},{"KKBH":"610276126","HPHM":"冀F91C72","JGSK":"2021-04-01 15:16:47.81","CDBH":"4","XSFX":"由南向北","XSFXDM":"3","KKMC":"中新大道与和意路交口"},{"KKBH":"610401005","HPHM":"津AD80220","JGSK":"2021-04-01 15:16:47.817","CDBH":"9","XSFX":"由南向北","XSFXDM":"3","KKMC":"和畅路与和顺路交口"},{"KKBH":"6102610030000","HPHM":"鲁NM370V","JGSK":"2021-04-01 15:16:47.917","CDBH":"8","XSFX":"由北向南","XSFXDM":"4","KKMC":"中生大道与静湖南路交口正向"},{"KKBH":"7208810020000","HPHM":"冀BL173Y","JGSK":"2021-04-01 15:16:47.926","CDBH":"1","XSFX":"由东向西","XSFXDM":"1","KKMC":"海旭道与安正路交口正向"},{"KKBH":"6102661220000","HPHM":"津KKZ125","JGSK":"2021-04-01 15:16:47.959","CDBH":"2","XSFX":"由西向东","XSFXDM":"2","KKMC":"生态城中生大道故道河一桥西向东上桥处正向"},{"KKBH":"610266122000","HPHM":"津E12695","JGSK":"2021-04-01 15:16:47.985","CDBH":"2","XSFX":"由西向东","XSFXDM":"2","KKMC":"生态城中生大道故道河一桥西向东上桥处"},{"KKBH":"610256115","HPHM":"冀BW532V","JGSK":"2021-04-01 15:16:47.988","CDBH":"5","XSFX":"由西向东","XSFXDM":"2","KKMC":"中天大道与中生大道交口"},{"KKBH":"720871002000","HPHM":"鲁GN2B95","JGSK":"2021-04-01 15:16:48.013","CDBH":"9","XSFX":"由北向南","XSFXDM":"4","KKMC":"安正路与芳菲路交口"},{"KKBH":"610276124","HPHM":"津C08611","JGSK":"2021-04-01 15:16:48.028","CDBH":"3","XSFX":"由东向西","XSFXDM":"1","KKMC":"中新大道与中生大道交口"},{"KKBH":"610271010","HPHM":"津C29U95","JGSK":"2021-04-01 15:16:48.097","CDBH":"7","XSFX":"由北向南","XSFXDM":"4","KKMC":"中新大道与华五路交口"},{"KKBH":"610256114","HPHM":"津JR2691","JGSK":"2021-04-01 15:16:48.142","CDBH":"5","XSFX":"由南向北","XSFXDM":"3","KKMC":"中天大道与和旭路交口"},{"KKBH":"720891003000","HPHM":"车牌","JGSK":"2021-04-01 15:16:48.38","CDBH":"6","XSFX":"由西向东","XSFXDM":"2","KKMC":"海博道与安正路交口"},{"KKBH":"740011002000","HPHM":"津RPM800","JGSK":"2021-04-01 15:16:48.514","CDBH":"14","XSFX":"由北向南","XSFXDM":"4","KKMC":"静湖南路与华一路交口"},{"KKBH":"610276126","HPHM":"津RAU269","JGSK":"2021-04-01 15:16:48.611","CDBH":"2","XSFX":"由东向西","XSFXDM":"1","KKMC":"中新大道与和意路交口"},{"KKBH":"610266118","HPHM":"鄂A26JE8","JGSK":"2021-04-01 15:16:48.635","CDBH":"3","XSFX":"由东向西","XSFXDM":"1","KKMC":"中生大道与和畅路交口"},{"KKBH":"720541004000","HPHM":"津GWH898","JGSK":"2021-04-01 15:16:48.677","CDBH":"1","XSFX":"由东向西","XSFXDM":"1","KKMC":"动漫环路东与动漫中路交口"},{"KKBH":"6071310030000","HPHM":"车牌","JGSK":"2021-04-01 15:16:48.742","CDBH":"3","XSFX":"由东向西","XSFXDM":"1","KKMC":"中央大道与海旭道交口正向"},{"KKBH":"610256116","HPHM":"津C35Q32","JGSK":"2021-04-01 15:16:48.824","CDBH":"7","XSFX":"由南向北","XSFXDM":"3","KKMC":"中天大道与和顺路交口"},{"KKBH":"610266117","HPHM":"津NAE229","JGSK":"2021-04-01 15:16:48.861","CDBH":"11","XSFX":"由北向南","XSFXDM":"4","KKMC":"中生大道与和韵路交口"},{"KKBH":"720891005000","HPHM":"津RAU039","JGSK":"2021-04-01 15:16:49.271","CDBH":"5","XSFX":"由西向东","XSFXDM":"2","KKMC":"海博道与安明路交口"},{"KKBH":"7208910080000","HPHM":"豫CTC611","JGSK":"2021-04-01 15:16:49.338","CDBH":"6","XSFX":"由西向东","XSFXDM":"2","KKMC":"海博道与荣盛路交口正向"},{"KKBH":"610276126","HPHM":"津ARR929","JGSK":"2021-04-01 15:16:49.521","CDBH":"8","XSFX":"由北向南","XSFXDM":"4","KKMC":"中新大道与和意路交口"},{"KKBH":"610256111","HPHM":"冀B5KZ88","JGSK":"2021-04-01 15:16:49.56","CDBH":"8","XSFX":"由北向南","XSFXDM":"4","KKMC":"中天大道与和惠路交口"},{"KKBH":"610391007","HPHM":"津JMM195","JGSK":"2021-04-01 15:16:49.573","CDBH":"5","XSFX":"由西向东","XSFXDM":"2","KKMC":"和韵路与和风路交口"},{"KKBH":"610271008","HPHM":"津ME1528","JGSK":"2021-04-01 15:16:49.613","CDBH":"1","XSFX":"由南向北","XSFXDM":"3","KKMC":"中新大道与航母主题公园支路交口"},{"KKBH":"610256113","HPHM":"鲁NG90U5","JGSK":"2021-04-01 15:16:49.738","CDBH":"8","XSFX":"由北向南","XSFXDM":"4","KKMC":"中天大道与和风路交口"},{"KKBH":"720881005000","HPHM":"津ADF7430","JGSK":"2021-04-01 15:16:49.784","CDBH":"4","XSFX":"由西向东","XSFXDM":"2","KKMC":"海旭道与明盛路交口"},{"KKBH":"720571004000","HPHM":"冀J7261N","JGSK":"2021-04-01 15:16:49.901","CDBH":"3","XSFX":"由西向东","XSFXDM":"2","KKMC":"动漫东路与动漫中路交口"},{"KKBH":"610276124","HPHM":"津AY1785","JGSK":"2021-04-01 15:16:49.92","CDBH":"6","XSFX":"由西向东","XSFXDM":"2","KKMC":"中新大道与中生大道交口"},{"KKBH":"720891008000","HPHM":"冀DP500X","JGSK":"2021-04-01 15:16:49.93","CDBH":"13","XSFX":"由北向南","XSFXDM":"4","KKMC":"海博道与荣盛路交口"},{"KKBH":"720881002000","HPHM":"津DPZ333","JGSK":"2021-04-01 15:16:49.984","CDBH":"7","XSFX":"由西向东","XSFXDM":"2","KKMC":"海旭道与安正路交口"},{"KKBH":"7208910030000","HPHM":"车牌","JGSK":"2021-04-01 15:16:50.03","CDBH":"4","XSFX":"由西向东","XSFXDM":"2","KKMC":"海博道与安正路交口正向"},{"KKBH":"7208810050000","HPHM":"津RPK895","JGSK":"2021-04-01 15:16:50.071","CDBH":"4","XSFX":"由西向东","XSFXDM":"2","KKMC":"海旭道与明盛路交口正向"},{"KKBH":"720881002000","HPHM":"冀J883S8","JGSK":"2021-04-01 15:16:50.156","CDBH":"5","XSFX":"由西向东","XSFXDM":"2","KKMC":"海旭道与安正路交口"},{"KKBH":"610276126","HPHM":"津AD18299","JGSK":"2021-04-01 15:16:50.25","CDBH":"8","XSFX":"由北向南","XSFXDM":"4","KKMC":"中新大道与和意路交口"},{"KKBH":"610256116","HPHM":"津NZA318","JGSK":"2021-04-01 15:16:50.321","CDBH":"8","XSFX":"由南向北","XSFXDM":"3","KKMC":"中天大道与和顺路交口"},{"KKBH":"7208710020000","HPHM":"车牌","JGSK":"2021-04-01 15:16:50.323","CDBH":"9","XSFX":"由北向南","XSFXDM":"4","KKMC":"安正路与芳菲路交口正向"},{"KKBH":"610276126","HPHM":"津JFH069","JGSK":"2021-04-01 15:16:50.334","CDBH":"7","XSFX":"由北向南","XSFXDM":"4","KKMC":"中新大道与和意路交口"},{"KKBH":"7208610030000","HPHM":"黑DAC790","JGSK":"2021-04-01 15:16:50.433","CDBH":"7","XSFX":"由南向北","XSFXDM":"3","KKMC":"海晨道与安明路交口正向"},{"KKBH":"610276124","HPHM":"辽PD11511","JGSK":"2021-04-01 15:16:50.503","CDBH":"8","XSFX":"由南向北","XSFXDM":"3","KKMC":"中新大道与中生大道交口"},{"KKBH":"610256116","HPHM":"津C28N17","JGSK":"2021-04-01 15:16:50.587","CDBH":"9","XSFX":"由南向北","XSFXDM":"3","KKMC":"中天大道与和顺路交口"},{"KKBH":"720891003000","HPHM":"车牌","JGSK":"2021-04-01 15:16:50.617","CDBH":"6","XSFX":"由西向东","XSFXDM":"2","KKMC":"海博道与安正路交口"},{"KKBH":"610261003000","HPHM":"津A7U673","JGSK":"2021-04-01 15:16:50.778","CDBH":"10","XSFX":"由东向西","XSFXDM":"1","KKMC":"中生大道与静湖南路交口"},{"KKBH":"720891005000","HPHM":"蒙A142TJ","JGSK":"2021-04-01 15:16:50.815","CDBH":"4","XSFX":"由东向西","XSFXDM":"1","KKMC":"海博道与安明路交口"},{"KKBH":"720891003000","HPHM":"津FLH816","JGSK":"2021-04-01 15:16:50.955","CDBH":"8","XSFX":"由南向北","XSFXDM":"3","KKMC":"海博道与安正路交口"},{"KKBH":"720891003000","HPHM":"津A2J158","JGSK":"2021-04-01 15:16:50.956","CDBH":"8","XSFX":"由南向北","XSFXDM":"3","KKMC":"海博道与安正路交口"},{"KKBH":"610271010","HPHM":"津C29U95","JGSK":"2021-04-01 15:16:51.074","CDBH":"7","XSFX":"由北向南","XSFXDM":"4","KKMC":"中新大道与华五路交口"},{"KKBH":"610256113","HPHM":"津NFE320","JGSK":"2021-04-01 15:16:51.258","CDBH":"7","XSFX":"由北向南","XSFXDM":"4","KKMC":"中天大道与和风路交口"},{"KKBH":"610276125","HPHM":"津AY7203","JGSK":"2021-04-01 15:16:51.262","CDBH":"8","XSFX":"由北向南","XSFXDM":"4","KKMC":"中新大道与和顺路交口"},{"KKBH":"610256115","HPHM":"冀BW532V","JGSK":"2021-04-01 15:16:51.3","CDBH":"5","XSFX":"由西向东","XSFXDM":"2","KKMC":"中天大道与中生大道交口"},{"KKBH":"720891005000","HPHM":"辽PHQ236","JGSK":"2021-04-01 15:16:51.38","CDBH":"3","XSFX":"由东向西","XSFXDM":"1","KKMC":"海博道与安明路交口"},{"KKBH":"720901002000","HPHM":"津A8N189","JGSK":"2021-04-01 15:16:51.473","CDBH":"8","XSFX":"由南向北","XSFXDM":"3","KKMC":"玉林道与安正路交口"},{"KKBH":"610256116","HPHM":"津C35Q32","JGSK":"2021-04-01 15:16:51.547","CDBH":"7","XSFX":"由南向北","XSFXDM":"3","KKMC":"中天大道与和顺路交口"},{"KKBH":"7205710040000","HPHM":"津JPH115","JGSK":"2021-04-01 15:16:51.689","CDBH":"3","XSFX":"由西向东","XSFXDM":"2","KKMC":"动漫东路与动漫中路交口正向"},{"KKBH":"7208810040000","HPHM":"津E02236","JGSK":"2021-04-01 15:16:51.725","CDBH":"5","XSFX":"由西向东","XSFXDM":"2","KKMC":"海旭道与永盛路交口正向"},{"KKBH":"610391008","HPHM":"津HFC029","JGSK":"2021-04-01 15:16:51.769","CDBH":"2","XSFX":"由东向西","XSFXDM":"1","KKMC":"和韵路与和旭路交口"},{"KKBH":"720891004000","HPHM":"豫NXN681","JGSK":"2021-04-01 15:16:51.813","CDBH":"4","XSFX":"由西向东","XSFXDM":"2","KKMC":"海博道与安平路交口"},{"KKBH":"610286127","HPHM":"津GYJ112","JGSK":"2021-04-01 15:16:51.835","CDBH":"7","XSFX":"由南向北","XSFXDM":"3","KKMC":"中津大道与和畅路交口"},{"KKBH":"7208910090000","HPHM":"津N86655","JGSK":"2021-04-01 15:16:51.994","CDBH":"1","XSFX":"由西向东","XSFXDM":"2","KKMC":"海博道与弘通路交口正向"},{"KKBH":"610256112","HPHM":"津LCQ455","JGSK":"2021-04-01 15:16:52.003","CDBH":"10","XSFX":"由北向南","XSFXDM":"4","KKMC":"中天大道与中津大道交口"},{"KKBH":"610276125","HPHM":"津HBC212","JGSK":"2021-04-01 15:16:52.123","CDBH":"1","XSFX":"由东向西","XSFXDM":"1","KKMC":"中新大道与和顺路交口"},{"KKBH":"610276126","HPHM":"津N05150","JGSK":"2021-04-01 15:16:52.205","CDBH":"1","XSFX":"由东向西","XSFXDM":"1","KKMC":"中新大道与和意路交口"},{"KKBH":"7208810020000","HPHM":"冀B5G0A6","JGSK":"2021-04-01 15:16:52.301","CDBH":"12","XSFX":"由北向南","XSFXDM":"4","KKMC":"海旭道与安正路交口正向"},{"KKBH":"7208110020000","HPHM":"冀B4056E","JGSK":"2021-04-01 15:16:52.302","CDBH":"5","XSFX":"由北向南","XSFXDM":"4","KKMC":"动漫南路与文一路交口正向"},{"KKBH":"610261003000","HPHM":"鲁NM370V","JGSK":"2021-04-01 15:16:52.321","CDBH":"17","XSFX":"由北向南","XSFXDM":"4","KKMC":"中生大道与静湖南路交口"},{"KKBH":"711","HPHM":"津MFU126","JGSK":"2021-04-01 15:16:52.337","CDBH":"8","XSFX":"由北向南","XSFXDM":"4","KKMC":"不礼让行人中新大道与和旭路交口"},{"KKBH":"6102610030000","HPHM":"浙D1134T","JGSK":"2021-04-01 15:16:52.338","CDBH":"8","XSFX":"由北向南","XSFXDM":"4","KKMC":"中生大道与静湖南路交口正向"},{"KKBH":"7208810040000","HPHM":"车牌","JGSK":"2021-04-01 15:16:52.41","CDBH":"6","XSFX":"由西向东","XSFXDM":"2","KKMC":"海旭道与永盛路交口正向"},{"KKBH":"610256113","HPHM":"津A09881D","JGSK":"2021-04-01 15:16:52.472","CDBH":"8","XSFX":"由北向南","XSFXDM":"4","KKMC":"中天大道与和风路交口"},{"KKBH":"720891004000","HPHM":"车牌","JGSK":"2021-04-01 15:16:52.656","CDBH":"9","XSFX":"由南向北","XSFXDM":"3","KKMC":"海博道与安平路交口"},{"KKBH":"720881002000","HPHM":"津CF2855","JGSK":"2021-04-01 15:16:52.786","CDBH":"7","XSFX":"由西向东","XSFXDM":"2","KKMC":"海旭道与安正路交口"},{"KKBH":"610256116","HPHM":"津C85698","JGSK":"2021-04-01 15:16:52.789","CDBH":"7","XSFX":"由南向北","XSFXDM":"3","KKMC":"中天大道与和顺路交口"},{"KKBH":"7208810020000","HPHM":"津DDF868","JGSK":"2021-04-01 15:16:52.926","CDBH":"6","XSFX":"由西向东","XSFXDM":"2","KKMC":"海旭道与安正路交口正向"},{"KKBH":"610276126","HPHM":"津RAU269","JGSK":"2021-04-01 15:16:52.933","CDBH":"2","XSFX":"由东向西","XSFXDM":"1","KKMC":"中新大道与和意路交口"},{"KKBH":"610266122000","HPHM":"津KKZ125","JGSK":"2021-04-01 15:16:52.948","CDBH":"2","XSFX":"由西向东","XSFXDM":"2","KKMC":"生态城中生大道故道河一桥西向东上桥处"},{"KKBH":"711","HPHM":"冀AH5T76","JGSK":"2021-04-01 15:16:52.977","CDBH":"7","XSFX":"由北向南","XSFXDM":"4","KKMC":"不礼让行人中新大道与和旭路交口"},{"KKBH":"610401004","HPHM":"津CEL918","JGSK":"2021-04-01 15:16:53.058","CDBH":"10","XSFX":"由北向南","XSFXDM":"4","KKMC":"和畅路与和风路交口"},{"KKBH":"7208910030000","HPHM":"冀J49K06","JGSK":"2021-04-01 15:16:53.344","CDBH":"11","XSFX":"由北向南","XSFXDM":"4","KKMC":"海博道与安正路交口正向"},{"KKBH":"720881002000","HPHM":"冀BL173Y","JGSK":"2021-04-01 15:16:53.391","CDBH":"1","XSFX":"由东向西","XSFXDM":"1","KKMC":"海旭道与安正路交口"},{"KKBH":"610276126","HPHM":"津C23V63","JGSK":"2021-04-01 15:16:53.5","CDBH":"5","XSFX":"由南向北","XSFXDM":"3","KKMC":"中新大道与和意路交口"},{"KKBH":"610256116","HPHM":"津NZA318","JGSK":"2021-04-01 15:16:53.547","CDBH":"9","XSFX":"由南向北","XSFXDM":"3","KKMC":"中天大道与和顺路交口"},{"KKBH":"610256115","HPHM":"辽B8DW85","JGSK":"2021-04-01 15:16:53.582","CDBH":"5","XSFX":"由西向东","XSFXDM":"2","KKMC":"中天大道与中生大道交口"},{"KKBH":"7208710020000","HPHM":"津ADF9006","JGSK":"2021-04-01 15:16:53.617","CDBH":"10","XSFX":"由北向南","XSFXDM":"4","KKMC":"安正路与芳菲路交口正向"},{"KKBH":"610256111","HPHM":"冀B5KZ88","JGSK":"2021-04-01 15:16:53.679","CDBH":"8","XSFX":"由北向南","XSFXDM":"4","KKMC":"中天大道与和惠路交口"},{"KKBH":"610276126","HPHM":"津ADK5662","JGSK":"2021-04-01 15:16:53.711","CDBH":"4","XSFX":"由南向北","XSFXDM":"3","KKMC":"中新大道与和意路交口"},{"KKBH":"610266117","HPHM":"车牌","JGSK":"2021-04-01 15:16:53.786","CDBH":"8","XSFX":"由南向北","XSFXDM":"3","KKMC":"中生大道与和韵路交口"},{"KKBH":"610276126","HPHM":"津AD18299","JGSK":"2021-04-01 15:16:53.841","CDBH":"8","XSFX":"由北向南","XSFXDM":"4","KKMC":"中新大道与和意路交口"},{"KKBH":"610401004","HPHM":"津C93H77","JGSK":"2021-04-01 15:16:53.867","CDBH":"1","XSFX":"由东向西","XSFXDM":"1","KKMC":"和畅路与和风路交口"},{"KKBH":"720861003000","HPHM":"苏J3815P","JGSK":"2021-04-01 15:16:53.933","CDBH":"5","XSFX":"由西向东","XSFXDM":"2","KKMC":"海晨道与安明路交口"},{"KKBH":"610266118","HPHM":"津HR0903","JGSK":"2021-04-01 15:16:54.01","CDBH":"10","XSFX":"由北向南","XSFXDM":"4","KKMC":"中生大道与和畅路交口"},{"KKBH":"7208610030000","HPHM":"津A5T970","JGSK":"2021-04-01 15:16:54.201","CDBH":"7","XSFX":"由南向北","XSFXDM":"3","KKMC":"海晨道与安明路交口正向"},{"KKBH":"6102610040000","HPHM":"京QR9B59","JGSK":"2021-04-01 15:16:54.283","CDBH":"3","XSFX":"由南向北","XSFXDM":"3","KKMC":"中生大道与静湖西路（北侧）正向"},{"KKBH":"720881005000","HPHM":"津RPK895","JGSK":"2021-04-01 15:16:54.312","CDBH":"4","XSFX":"由西向东","XSFXDM":"2","KKMC":"海旭道与明盛路交口"},{"KKBH":"610276126","HPHM":"津JFH069","JGSK":"2021-04-01 15:16:54.401","CDBH":"7","XSFX":"由北向南","XSFXDM":"4","KKMC":"中新大道与和意路交口"},{"KKBH":"610261005000","HPHM":"津AXT617","JGSK":"2021-04-01 15:16:54.438","CDBH":"1","XSFX":"由东向西","XSFXDM":"1","KKMC":"中生大道与静湖西路（南侧）"},{"KKBH":"720891003000","HPHM":"车牌","JGSK":"2021-04-01 15:16:54.449","CDBH":"1","XSFX":"由东向西","XSFXDM":"1","KKMC":"海博道与安正路交口"},{"KKBH":"610256112","HPHM":"鲁R3T69K","JGSK":"2021-04-01 15:16:54.566","CDBH":"1","XSFX":"由东向西","XSFXDM":"1","KKMC":"中天大道与中津大道交口"},{"KKBH":"610276125","HPHM":"冀R15K98","JGSK":"2021-04-01 15:16:54.599","CDBH":"1","XSFX":"由东向西","XSFXDM":"1","KKMC":"中新大道与和顺路交口"},{"KKBH":"610276125","HPHM":"津AY7203","JGSK":"2021-04-01 15:16:54.701","CDBH":"8","XSFX":"由北向南","XSFXDM":"4","KKMC":"中新大道与和顺路交口"},{"KKBH":"7208910080000","HPHM":"津AY2206","JGSK":"2021-04-01 15:16:54.776","CDBH":"13","XSFX":"由北向南","XSFXDM":"4","KKMC":"海博道与荣盛路交口正向"},{"KKBH":"610391007","HPHM":"辽A6F6F0","JGSK":"2021-04-01 15:16:54.777","CDBH":"4","XSFX":"由西向东","XSFXDM":"2","KKMC":"和韵路与和风路交口"},{"KKBH":"610276124","HPHM":"车牌","JGSK":"2021-04-01 15:16:54.853","CDBH":"11","XSFX":"由北向南","XSFXDM":"4","KKMC":"中新大道与中生大道交口"},{"KKBH":"720891004000","HPHM":"津A1P603","JGSK":"2021-04-01 15:16:54.975","CDBH":"4","XSFX":"由西向东","XSFXDM":"2","KKMC":"海博道与安平路交口"},{"KKBH":"610256116","HPHM":"车牌","JGSK":"2021-04-01 15:16:54.987","CDBH":"8","XSFX":"由南向北","XSFXDM":"3","KKMC":"中天大道与和顺路交口"},{"KKBH":"711","HPHM":"冀GYD856","JGSK":"2021-04-01 15:16:55.003","CDBH":"5","XSFX":"由南向北","XSFXDM":"3","KKMC":"不礼让行人中新大道与和旭路交口"},{"KKBH":"610256112","HPHM":"车牌","JGSK":"2021-04-01 15:16:55.242","CDBH":"6","XSFX":"由西向东","XSFXDM":"2","KKMC":"中天大道与中津大道交口"},{"KKBH":"610266118","HPHM":"鲁H059H9","JGSK":"2021-04-01 15:16:55.263","CDBH":"2","XSFX":"由东向西","XSFXDM":"1","KKMC":"中生大道与和畅路交口"},{"KKBH":"7208810070000","HPHM":"车牌","JGSK":"2021-04-01 15:16:55.44","CDBH":"4","XSFX":"由西向东","XSFXDM":"2","KKMC":"海旭道与弘通路交口正向"},{"KKBH":"7280310020000","HPHM":"津E30717","JGSK":"2021-04-01 15:16:55.452","CDBH":"5","XSFX":"由南向北","XSFXDM":"3","KKMC":"动漫中路与文一路交口正向"},{"KKBH":"7208810020000","HPHM":"鲁NL85X3","JGSK":"2021-04-01 15:16:55.481","CDBH":"12","XSFX":"由北向南","XSFXDM":"4","KKMC":"海旭道与安正路交口正向"},{"KKBH":"720881002000","HPHM":"津HLL326","JGSK":"2021-04-01 15:16:55.665","CDBH":"7","XSFX":"由西向东","XSFXDM":"2","KKMC":"海旭道与安正路交口"},{"KKBH":"720571004000","HPHM":"津JPH115","JGSK":"2021-04-01 15:16:55.738","CDBH":"4","XSFX":"由西向东","XSFXDM":"2","KKMC":"动漫东路与动漫中路交口"},{"KKBH":"7208610030000","HPHM":"津NCL098","JGSK":"2021-04-01 15:16:55.767","CDBH":"2","XSFX":"由东向西","XSFXDM":"1","KKMC":"海晨道与安明路交口正向"},{"KKBH":"610256111","HPHM":"津G85890","JGSK":"2021-04-01 15:16:55.807","CDBH":"7","XSFX":"由北向南","XSFXDM":"4","KKMC":"中天大道与和惠路交口"},{"KKBH":"610276124","HPHM":"车牌","JGSK":"2021-04-01 15:16:55.875","CDBH":"11","XSFX":"由北向南","XSFXDM":"4","KKMC":"中新大道与中生大道交口"},{"KKBH":"6071310030000","HPHM":"车牌","JGSK":"2021-04-01 15:16:55.884","CDBH":"3","XSFX":"由东向西","XSFXDM":"1","KKMC":"中央大道与海旭道交口正向"},{"KKBH":"720891004000","HPHM":"冀A803NG","JGSK":"2021-04-01 15:16:55.887","CDBH":"10","XSFX":"由北向南","XSFXDM":"4","KKMC":"海博道与安平路交口"},{"KKBH":"7208910080000","HPHM":"津MDW358","JGSK":"2021-04-01 15:16:56.005","CDBH":"8","XSFX":"由西向东","XSFXDM":"2","KKMC":"海博道与荣盛路交口正向"},{"KKBH":"720891006000","HPHM":"津ADQ1937","JGSK":"2021-04-01 15:16:56.034","CDBH":"3","XSFX":"由东向西","XSFXDM":"1","KKMC":"海博道与永盛路交口"},{"KKBH":"610276126","HPHM":"津ADK5662","JGSK":"2021-04-01 15:16:56.056","CDBH":"4","XSFX":"由南向北","XSFXDM":"3","KKMC":"中新大道与和意路交口"},{"KKBH":"610276125","HPHM":"冀B7Y57H","JGSK":"2021-04-01 15:16:56.15","CDBH":"7","XSFX":"由北向南","XSFXDM":"4","KKMC":"中新大道与和顺路交口"},{"KKBH":"610276126","HPHM":"津C23V63","JGSK":"2021-04-01 15:16:56.297","CDBH":"5","XSFX":"由南向北","XSFXDM":"3","KKMC":"中新大道与和意路交口"},{"KKBH":"610276125","HPHM":"津HYX726","JGSK":"2021-04-01 15:16:56.325","CDBH":"5","XSFX":"由南向北","XSFXDM":"3","KKMC":"中新大道与和顺路交口"},{"KKBH":"6071310030000","HPHM":"车牌","JGSK":"2021-04-01 15:16:56.332","CDBH":"3","XSFX":"由东向西","XSFXDM":"1","KKMC":"中央大道与海旭道交口正向"},{"KKBH":"610401004","HPHM":"津DLY127","JGSK":"2021-04-01 15:16:56.433","CDBH":"7","XSFX":"由南向北","XSFXDM":"3","KKMC":"和畅路与和风路交口"},{"KKBH":"610276124","HPHM":"津N80157","JGSK":"2021-04-01 15:16:56.525","CDBH":"8","XSFX":"由南向北","XSFXDM":"3","KKMC":"中新大道与中生大道交口"},{"KKBH":"610256115","HPHM":"辽B8DW85","JGSK":"2021-04-01 15:16:56.586","CDBH":"6","XSFX":"由西向东","XSFXDM":"2","KKMC":"中天大道与中生大道交口"},{"KKBH":"7400110020000","HPHM":"鲁B7J5J6","JGSK":"2021-04-01 15:16:56.607","CDBH":"4","XSFX":"由南向北","XSFXDM":"3","KKMC":"静湖南路与华一路交口正向"},{"KKBH":"720881004000","HPHM":"津E02236","JGSK":"2021-04-01 15:16:56.661","CDBH":"10","XSFX":"由西向东","XSFXDM":"2","KKMC":"海旭道与永盛路交口"},{"KKBH":"728031006000","HPHM":"津AR9777","JGSK":"2021-04-01 15:16:56.667","CDBH":"3","XSFX":"由西向东","XSFXDM":"2","KKMC":"动漫中路与文三路交口"},{"KKBH":"720891003000","HPHM":"冀J49K06","JGSK":"2021-04-01 15:16:56.678","CDBH":"2","XSFX":"由东向西","XSFXDM":"1","KKMC":"海博道与安正路交口"},{"KKBH":"610266117","HPHM":"车牌","JGSK":"2021-04-01 15:16:56.7","CDBH":"1","XSFX":"由东向西","XSFXDM":"1","KKMC":"中生大道与和韵路交口"},{"KKBH":"7208810020000","HPHM":"陕A87R5Q","JGSK":"2021-04-01 15:16:56.763","CDBH":"3","XSFX":"由东向西","XSFXDM":"1","KKMC":"海旭道与安正路交口正向"},{"KKBH":"7208710020000","HPHM":"津DBM444","JGSK":"2021-04-01 15:16:56.766","CDBH":"6","XSFX":"由南向北","XSFXDM":"3","KKMC":"安正路与芳菲路交口正向"},{"KKBH":"610256114","HPHM":"津HS9122","JGSK":"2021-04-01 15:16:56.787","CDBH":"1","XSFX":"由西向东","XSFXDM":"2","KKMC":"中天大道与和旭路交口"},{"KKBH":"610286127","HPHM":"津GYJ112","JGSK":"2021-04-01 15:16:57.106","CDBH":"7","XSFX":"由南向北","XSFXDM":"3","KKMC":"中津大道与和畅路交口"},{"KKBH":"720891008000","HPHM":"豫CTC611","JGSK":"2021-04-01 15:16:57.229","CDBH":"6","XSFX":"由西向东","XSFXDM":"2","KKMC":"海博道与荣盛路交口"},{"KKBH":"610256113","HPHM":"津A09881D","JGSK":"2021-04-01 15:16:57.337","CDBH":"8","XSFX":"由北向南","XSFXDM":"4","KKMC":"中天大道与和风路交口"},{"KKBH":"7280310020000","HPHM":"冀FZK703","JGSK":"2021-04-01 15:16:57.403","CDBH":"6","XSFX":"由南向北","XSFXDM":"3","KKMC":"动漫中路与文一路交口正向"},{"KKBH":"7208810040000","HPHM":"冀GRV021","JGSK":"2021-04-01 15:16:57.429","CDBH":"5","XSFX":"由西向东","XSFXDM":"2","KKMC":"海旭道与永盛路交口正向"},{"KKBH":"711","HPHM":"津KKJ848","JGSK":"2021-04-01 15:16:57.538","CDBH":"7","XSFX":"由北向南","XSFXDM":"4","KKMC":"不礼让行人中新大道与和旭路交口"},{"KKBH":"7208810020000","HPHM":"车牌","JGSK":"2021-04-01 15:16:57.566","CDBH":"14","XSFX":"由北向南","XSFXDM":"4","KKMC":"海旭道与安正路交口正向"},{"KKBH":"720881002000","HPHM":"冀B5G0A6","JGSK":"2021-04-01 15:16:57.657","CDBH":"12","XSFX":"由北向南","XSFXDM":"4","KKMC":"海旭道与安正路交口"},{"KKBH":"610276124","HPHM":"冀J785P6","JGSK":"2021-04-01 15:16:57.685","CDBH":"4","XSFX":"由西向东","XSFXDM":"2","KKMC":"中新大道与中生大道交口"},{"KKBH":"7208710020000","HPHM":"津C5K758","JGSK":"2021-04-01 15:16:57.698","CDBH":"5","XSFX":"由南向北","XSFXDM":"3","KKMC":"安正路与芳菲路交口正向"},{"KKBH":"610391008","HPHM":"津RVV950","JGSK":"2021-04-01 15:16:57.725","CDBH":"4","XSFX":"由西向东","XSFXDM":"2","KKMC":"和韵路与和旭路交口"},{"KKBH":"610271009","HPHM":"津A08370F","JGSK":"2021-04-01 15:16:57.736","CDBH":"11","XSFX":"由北向南","XSFXDM":"4","KKMC":"中新大道与泰七路交口"},{"KKBH":"720811002000","HPHM":"冀B4056E","JGSK":"2021-04-01 15:16:57.779","CDBH":"5","XSFX":"由北向南","XSFXDM":"4","KKMC":"动漫南路与文一路交口"},{"KKBH":"6102610030000","HPHM":"冀J058QB","JGSK":"2021-04-01 15:16:57.805","CDBH":"8","XSFX":"由北向南","XSFXDM":"4","KKMC":"中生大道与静湖南路交口正向"},{"KKBH":"610256112","HPHM":"蒙L76105","JGSK":"2021-04-01 15:16:57.829","CDBH":"11","XSFX":"由北向南","XSFXDM":"4","KKMC":"中天大道与中津大道交口"},{"KKBH":"610256115","HPHM":"车牌","JGSK":"2021-04-01 15:16:57.829","CDBH":"6","XSFX":"由西向东","XSFXDM":"2","KKMC":"中天大道与中生大道交口"},{"KKBH":"720891009000","HPHM":"津N86655","JGSK":"2021-04-01 15:16:57.83","CDBH":"1","XSFX":"由西向东","XSFXDM":"2","KKMC":"海博道与弘通路交口"},{"KKBH":"610391006","HPHM":"津A0P885","JGSK":"2021-04-01 15:16:57.905","CDBH":"1","XSFX":"由东向西","XSFXDM":"1","KKMC":"和韵路与和意路交口"},{"KKBH":"610266118","HPHM":"津ADJ8659","JGSK":"2021-04-01 15:16:57.935","CDBH":"10","XSFX":"由北向南","XSFXDM":"4","KKMC":"中生大道与和畅路交口"},{"KKBH":"610276126","HPHM":"辽A5M91V","JGSK":"2021-04-01 15:16:57.962","CDBH":"1","XSFX":"由东向西","XSFXDM":"1","KKMC":"中新大道与和意路交口"},{"KKBH":"720881002000","HPHM":"津DDF868","JGSK":"2021-04-01 15:16:58.155","CDBH":"6","XSFX":"由西向东","XSFXDM":"2","KKMC":"海旭道与安正路交口"},{"KKBH":"711","HPHM":"京ALS630","JGSK":"2021-04-01 15:16:58.361","CDBH":"5","XSFX":"由南向北","XSFXDM":"3","KKMC":"不礼让行人中新大道与和旭路交口"},{"KKBH":"610391007","HPHM":"津FNZ333","JGSK":"2021-04-01 15:16:58.48","CDBH":"7","XSFX":"由南向北","XSFXDM":"3","KKMC":"和韵路与和风路交口"},{"KKBH":"711","HPHM":"津HA1901","JGSK":"2021-04-01 15:16:58.501","CDBH":"8","XSFX":"由北向南","XSFXDM":"4","KKMC":"不礼让行人中新大道与和旭路交口"},{"KKBH":"720881007000","HPHM":"车牌","JGSK":"2021-04-01 15:16:58.563","CDBH":"4","XSFX":"由西向东","XSFXDM":"2","KKMC":"海旭道与弘通路交口"},{"KKBH":"7208810020000","HPHM":"车牌","JGSK":"2021-04-01 15:16:58.613","CDBH":"11","XSFX":"由南向北","XSFXDM":"3","KKMC":"海旭道与安正路交口正向"},{"KKBH":"7208610030000","HPHM":"津JYM515","JGSK":"2021-04-01 15:16:58.697","CDBH":"7","XSFX":"由南向北","XSFXDM":"3","KKMC":"海晨道与安明路交口正向"},{"KKBH":"610286127","HPHM":"津KR4998","JGSK":"2021-04-01 15:16:58.706","CDBH":"3","XSFX":"由东向西","XSFXDM":"1","KKMC":"中津大道与和畅路交口"},{"KKBH":"610256114","HPHM":"津A5F533","JGSK":"2021-04-01 15:16:58.714","CDBH":"5","XSFX":"由南向北","XSFXDM":"3","KKMC":"中天大道与和旭路交口"},{"KKBH":"610266118","HPHM":"津KWR612","JGSK":"2021-04-01 15:16:58.761","CDBH":"3","XSFX":"由东向西","XSFXDM":"1","KKMC":"中生大道与和畅路交口"},{"KKBH":"610391006","HPHM":"津ADB1770","JGSK":"2021-04-01 15:16:58.881","CDBH":"7","XSFX":"由南向北","XSFXDM":"3","KKMC":"和韵路与和意路交口"},{"KKBH":"610256113","HPHM":"津AWB982","JGSK":"2021-04-01 15:16:58.96","CDBH":"5","XSFX":"由南向北","XSFXDM":"3","KKMC":"中天大道与和风路交口"},{"KKBH":"7205710020000","HPHM":"津NLL596","JGSK":"2021-04-01 15:16:59.061","CDBH":"6","XSFX":"由北向南","XSFXDM":"4","KKMC":"动漫东路与文二路交口正向"},{"KKBH":"610391007","HPHM":"津KBZ885","JGSK":"2021-04-01 15:16:59.091","CDBH":"5","XSFX":"由西向东","XSFXDM":"2","KKMC":"和韵路与和风路交口"},{"KKBH":"6102610030000","HPHM":"吉BDH877","JGSK":"2021-04-01 15:16:59.27","CDBH":"1","XSFX":"由东向西","XSFXDM":"1","KKMC":"中生大道与静湖南路交口正向"},{"KKBH":"610276124","HPHM":"鄂FJA352","JGSK":"2021-04-01 15:16:59.445","CDBH":"5","XSFX":"由西向东","XSFXDM":"2","KKMC":"中新大道与中生大道交口"},{"KKBH":"720891008000","HPHM":"津MDW358","JGSK":"2021-04-01 15:16:59.533","CDBH":"8","XSFX":"由西向东","XSFXDM":"2","KKMC":"海博道与荣盛路交口"},{"KKBH":"610266118","HPHM":"鲁H059H9","JGSK":"2021-04-01 15:16:59.537","CDBH":"2","XSFX":"由东向西","XSFXDM":"1","KKMC":"中生大道与和畅路交口"},{"KKBH":"740011002000","HPHM":"鲁B7J5J6","JGSK":"2021-04-01 15:16:59.573","CDBH":"12","XSFX":"由南向北","XSFXDM":"3","KKMC":"静湖南路与华一路交口"},{"KKBH":"610401004","HPHM":"津CEL918","JGSK":"2021-04-01 15:16:59.69","CDBH":"11","XSFX":"由北向南","XSFXDM":"4","KKMC":"和畅路与和风路交口"},{"KKBH":"720891004000","HPHM":"津A7C766","JGSK":"2021-04-01 15:16:59.697","CDBH":"4","XSFX":"由西向东","XSFXDM":"2","KKMC":"海博道与安平路交口"},{"KKBH":"610391008","HPHM":"津JCU056","JGSK":"2021-04-01 15:16:59.753","CDBH":"4","XSFX":"由西向东","XSFXDM":"2","KKMC":"和韵路与和旭路交口"},{"KKBH":"728031003000","HPHM":"津A2B576","JGSK":"2021-04-01 15:16:59.755","CDBH":"2","XSFX":"由东向西","XSFXDM":"1","KKMC":"动漫中路与文二路交口"},{"KKBH":"610391008","HPHM":"冀R16D47","JGSK":"2021-04-01 15:16:59.787","CDBH":"1","XSFX":"由东向西","XSFXDM":"1","KKMC":"和韵路与和旭路交口"},{"KKBH":"610256114","HPHM":"津RVH109","JGSK":"2021-04-01 15:16:59.799","CDBH":"6","XSFX":"由南向北","XSFXDM":"3","KKMC":"中天大道与和旭路交口"},{"KKBH":"610401004","HPHM":"津ADD6755","JGSK":"2021-04-01 15:16:59.923","CDBH":"10","XSFX":"由北向南","XSFXDM":"4","KKMC":"和畅路与和风路交口"},{"KKBH":"610276125","HPHM":"津HYX726","JGSK":"2021-04-01 15:16:59.953","CDBH":"5","XSFX":"由南向北","XSFXDM":"3","KKMC":"中新大道与和顺路交口"},{"KKBH":"610256112","HPHM":"蒙L76105","JGSK":"2021-04-01 15:17:00.169","CDBH":"12","XSFX":"由北向南","XSFXDM":"4","KKMC":"中天大道与中津大道交口"},{"KKBH":"610401004","HPHM":"津C93H77","JGSK":"2021-04-01 15:17:00.18","CDBH":"1","XSFX":"由东向西","XSFXDM":"1","KKMC":"和畅路与和风路交口"},{"KKBH":"720861003000","HPHM":"津NCL098","JGSK":"2021-04-01 15:17:00.269","CDBH":"2","XSFX":"由东向西","XSFXDM":"1","KKMC":"海晨道与安明路交口"},{"KKBH":"610276125","HPHM":"冀B7Y57H","JGSK":"2021-04-01 15:17:00.386","CDBH":"7","XSFX":"由北向南","XSFXDM":"4","KKMC":"中新大道与和顺路交口"},{"KKBH":"610391006","HPHM":"津HMT258","JGSK":"2021-04-01 15:17:00.423","CDBH":"4","XSFX":"由西向东","XSFXDM":"2","KKMC":"和韵路与和意路交口"},{"KKBH":"7205710040000","HPHM":"津RJB629","JGSK":"2021-04-01 15:17:00.437","CDBH":"3","XSFX":"由西向东","XSFXDM":"2","KKMC":"动漫东路与动漫中路交口正向"},{"KKBH":"711","HPHM":"冀B4D619","JGSK":"2021-04-01 15:17:00.443","CDBH":"5","XSFX":"由南向北","XSFXDM":"3","KKMC":"不礼让行人中新大道与和旭路交口"},{"KKBH":"7208610020000","HPHM":"车牌","JGSK":"2021-04-01 15:17:00.451","CDBH":"5","XSFX":"由西向东","XSFXDM":"2","KKMC":"海晨道与安正路交口正向"},{"KKBH":"728031002000","HPHM":"津E30717","JGSK":"2021-04-01 15:17:00.507","CDBH":"5","XSFX":"由南向北","XSFXDM":"3","KKMC":"动漫中路与文一路交口"},{"KKBH":"610256116","HPHM":"津ADD1618","JGSK":"2021-04-01 15:17:00.525","CDBH":"10","XSFX":"由北向南","XSFXDM":"4","KKMC":"中天大道与和顺路交口"},{"KKBH":"610391006","HPHM":"冀CS9241","JGSK":"2021-04-01 15:17:00.528","CDBH":"1","XSFX":"由东向西","XSFXDM":"1","KKMC":"和韵路与和意路交口"},{"KKBH":"610256113","HPHM":"津DBD679","JGSK":"2021-04-01 15:17:00.622","CDBH":"4","XSFX":"由南向北","XSFXDM":"3","KKMC":"中天大道与和风路交口"},{"KKBH":"720881002000","HPHM":"陕A87R5Q","JGSK":"2021-04-01 15:17:00.675","CDBH":"3","XSFX":"由东向西","XSFXDM":"1","KKMC":"海旭道与安正路交口"},{"KKBH":"610256115","HPHM":"津NXD319","JGSK":"2021-04-01 15:17:00.702","CDBH":"5","XSFX":"由西向东","XSFXDM":"2","KKMC":"中天大道与中生大道交口"},{"KKBH":"610286127","HPHM":"津JB6001","JGSK":"2021-04-01 15:17:00.781","CDBH":"1","XSFX":"由东向西","XSFXDM":"1","KKMC":"中津大道与和畅路交口"},{"KKBH":"610256115","HPHM":"津ADE2799","JGSK":"2021-04-01 15:17:00.79","CDBH":"2","XSFX":"由东向西","XSFXDM":"1","KKMC":"中天大道与中生大道交口"},{"KKBH":"610391007","HPHM":"辽A6F6F0","JGSK":"2021-04-01 15:17:00.798","CDBH":"5","XSFX":"由西向东","XSFXDM":"2","KKMC":"和韵路与和风路交口"},{"KKBH":"711","HPHM":"津ADL8282","JGSK":"2021-04-01 15:17:00.821","CDBH":"7","XSFX":"由北向南","XSFXDM":"4","KKMC":"不礼让行人中新大道与和旭路交口"},{"KKBH":"610271009","HPHM":"车牌","JGSK":"2021-04-01 15:17:00.828","CDBH":"11","XSFX":"由北向南","XSFXDM":"4","KKMC":"中新大道与泰七路交口"},{"KKBH":"7208610030000","HPHM":"津ADF3065","JGSK":"2021-04-01 15:17:00.929","CDBH":"4","XSFX":"由西向东","XSFXDM":"2","KKMC":"海晨道与安明路交口正向"},{"KKBH":"720891008000","HPHM":"津AY2206","JGSK":"2021-04-01 15:17:01.054","CDBH":"13","XSFX":"由北向南","XSFXDM":"4","KKMC":"海博道与荣盛路交口"},{"KKBH":"610271009","HPHM":"津G15103","JGSK":"2021-04-01 15:17:01.083","CDBH":"7","XSFX":"由南向北","XSFXDM":"3","KKMC":"中新大道与泰七路交口"},{"KKBH":"7208910050000","HPHM":"津RRW098","JGSK":"2021-04-01 15:17:01.084","CDBH":"3","XSFX":"由东向西","XSFXDM":"1","KKMC":"海博道与安明路交口正向"},{"KKBH":"711","HPHM":"津C750G7","JGSK":"2021-04-01 15:17:01.142","CDBH":"8","XSFX":"由北向南","XSFXDM":"4","KKMC":"不礼让行人中新大道与和旭路交口"},{"KKBH":"7208910060000","HPHM":"津RGK400","JGSK":"2021-04-01 15:17:01.28","CDBH":"3","XSFX":"由东向西","XSFXDM":"1","KKMC":"海博道与永盛路交口正向"},{"KKBH":"610271009","HPHM":"津G15103","JGSK":"2021-04-01 15:17:01.32","CDBH":"7","XSFX":"由南向北","XSFXDM":"3","KKMC":"中新大道与泰七路交口"},{"KKBH":"720881004000","HPHM":"冀GRV021","JGSK":"2021-04-01 15:17:01.465","CDBH":"10","XSFX":"由西向东","XSFXDM":"2","KKMC":"海旭道与永盛路交口"},{"KKBH":"610276124","HPHM":"津AR9700","JGSK":"2021-04-01 15:17:01.483","CDBH":"8","XSFX":"由南向北","XSFXDM":"3","KKMC":"中新大道与中生大道交口"},{"KKBH":"610256115","HPHM":"车牌","JGSK":"2021-04-01 15:17:01.488","CDBH":"10","XSFX":"由北向南","XSFXDM":"4","KKMC":"中天大道与中生大道交口"},{"KKBH":"610256112","HPHM":"津QC0258","JGSK":"2021-04-01 15:17:01.528","CDBH":"10","XSFX":"由北向南","XSFXDM":"4","KKMC":"中天大道与中津大道交口"},{"KKBH":"610261004000","HPHM":"京QR9B59","JGSK":"2021-04-01 15:17:01.598","CDBH":"3","XSFX":"由南向北","XSFXDM":"3","KKMC":"中生大道与静湖西路（北侧）"},{"KKBH":"7208810020000","HPHM":"津NZH323","JGSK":"2021-04-01 15:17:01.606","CDBH":"13","XSFX":"由北向南","XSFXDM":"4","KKMC":"海旭道与安正路交口正向"},{"KKBH":"7208810020000","HPHM":"鲁B51R0K","JGSK":"2021-04-01 15:17:01.644","CDBH":"2","XSFX":"由东向西","XSFXDM":"1","KKMC":"海旭道与安正路交口正向"},{"KKBH":"610256114","HPHM":"津JYR009","JGSK":"2021-04-01 15:17:01.787","CDBH":"6","XSFX":"由南向北","XSFXDM":"3","KKMC":"中天大道与和旭路交口"},{"KKBH":"610401004","HPHM":"津NNG938","JGSK":"2021-04-01 15:17:01.961","CDBH":"5","XSFX":"由西向东","XSFXDM":"2","KKMC":"和畅路与和风路交口"},{"KKBH":"610256115","HPHM":"津C75178","JGSK":"2021-04-01 15:17:02.23","CDBH":"5","XSFX":"由西向东","XSFXDM":"2","KKMC":"中天大道与中生大道交口"},{"KKBH":"610276125","HPHM":"津CCG915","JGSK":"2021-04-01 15:17:02.272","CDBH":"2","XSFX":"由东向西","XSFXDM":"1","KKMC":"中新大道与和顺路交口"},{"KKBH":"610256113","HPHM":"津AWB982","JGSK":"2021-04-01 15:17:02.275","CDBH":"5","XSFX":"由南向北","XSFXDM":"3","KKMC":"中天大道与和风路交口"},{"KKBH":"610271009","HPHM":"津A08370F","JGSK":"2021-04-01 15:17:02.348","CDBH":"11","XSFX":"由北向南","XSFXDM":"4","KKMC":"中新大道与泰七路交口"},{"KKBH":"720891003000","HPHM":"车牌","JGSK":"2021-04-01 15:17:02.372","CDBH":"1","XSFX":"由东向西","XSFXDM":"1","KKMC":"海博道与安正路交口"},{"KKBH":"610271009","HPHM":"津AY7152","JGSK":"2021-04-01 15:17:02.383","CDBH":"11","XSFX":"由北向南","XSFXDM":"4","KKMC":"中新大道与泰七路交口"},{"KKBH":"720891008000","HPHM":"津AU5615","JGSK":"2021-04-01 15:17:02.47","CDBH":"4","XSFX":"由东向西","XSFXDM":"1","KKMC":"海博道与荣盛路交口"},{"KKBH":"610271010","HPHM":"津C000H0","JGSK":"2021-04-01 15:17:02.544","CDBH":"4","XSFX":"由南向北","XSFXDM":"3","KKMC":"中新大道与华五路交口"},{"KKBH":"610256112","HPHM":"津DUJ519","JGSK":"2021-04-01 15:17:02.549","CDBH":"9","XSFX":"由南向北","XSFXDM":"3","KKMC":"中天大道与中津大道交口"},{"KKBH":"610391006","HPHM":"津A0P885","JGSK":"2021-04-01 15:17:02.565","CDBH":"1","XSFX":"由东向西","XSFXDM":"1","KKMC":"和韵路与和意路交口"},{"KKBH":"720881002000","HPHM":"鲁NL85X3","JGSK":"2021-04-01 15:17:02.624","CDBH":"12","XSFX":"由北向南","XSFXDM":"4","KKMC":"海旭道与安正路交口"},{"KKBH":"610256114","HPHM":"津JR2691","JGSK":"2021-04-01 15:17:02.769","CDBH":"5","XSFX":"由南向北","XSFXDM":"3","KKMC":"中天大道与和旭路交口"},{"KKBH":"610401004","HPHM":"车牌","JGSK":"2021-04-01 15:17:02.796","CDBH":"11","XSFX":"由北向南","XSFXDM":"4","KKMC":"和畅路与和风路交口"},{"KKBH":"610391006","HPHM":"津DDD432","JGSK":"2021-04-01 15:17:03.05","CDBH":"1","XSFX":"由东向西","XSFXDM":"1","KKMC":"和韵路与和意路交口"},{"KKBH":"610401004","HPHM":"津CEL918","JGSK":"2021-04-01 15:17:03.055","CDBH":"11","XSFX":"由北向南","XSFXDM":"4","KKMC":"和畅路与和风路交口"},{"KKBH":"610276126","HPHM":"辽P99097","JGSK":"2021-04-01 15:17:03.061","CDBH":"4","XSFX":"由南向北","XSFXDM":"3","KKMC":"中新大道与和意路交口"},{"KKBH":"7280310020000","HPHM":"闽G9838J","JGSK":"2021-04-01 15:17:03.075","CDBH":"7","XSFX":"由北向南","XSFXDM":"4","KKMC":"动漫中路与文一路交口正向"},{"KKBH":"711","HPHM":"冀B9LA29","JGSK":"2021-04-01 15:17:03.146","CDBH":"7","XSFX":"由北向南","XSFXDM":"4","KKMC":"不礼让行人中新大道与和旭路交口"},{"KKBH":"711","HPHM":"津C58Q80","JGSK":"2021-04-01 15:17:03.152","CDBH":"2","XSFX":"由东向西","XSFXDM":"1","KKMC":"不礼让行人中新大道与和旭路交口"},{"KKBH":"711","HPHM":"津J76876","JGSK":"2021-04-01 15:17:03.165","CDBH":"5","XSFX":"由南向北","XSFXDM":"3","KKMC":"不礼让行人中新大道与和旭路交口"},{"KKBH":"610256116","HPHM":"冀J9DN59","JGSK":"2021-04-01 15:17:03.198","CDBH":"11","XSFX":"由北向南","XSFXDM":"4","KKMC":"中天大道与和顺路交口"},{"KKBH":"610391008","HPHM":"津RVV950","JGSK":"2021-04-01 15:17:03.379","CDBH":"5","XSFX":"由西向东","XSFXDM":"2","KKMC":"和韵路与和旭路交口"},{"KKBH":"711","HPHM":"鲁A0K9E6","JGSK":"2021-04-01 15:17:03.385","CDBH":"8","XSFX":"由北向南","XSFXDM":"4","KKMC":"不礼让行人中新大道与和旭路交口"},{"KKBH":"610256116","HPHM":"冀J9DN59","JGSK":"2021-04-01 15:17:03.39","CDBH":"11","XSFX":"由北向南","XSFXDM":"4","KKMC":"中天大道与和顺路交口"},{"KKBH":"610256115","HPHM":"津ADE2799","JGSK":"2021-04-01 15:17:03.459","CDBH":"3","XSFX":"由东向西","XSFXDM":"1","KKMC":"中天大道与中生大道交口"},{"KKBH":"610256113","HPHM":"津ADD3190","JGSK":"2021-04-01 15:17:03.554","CDBH":"5","XSFX":"由南向北","XSFXDM":"3","KKMC":"中天大道与和风路交口"},{"KKBH":"610256111","HPHM":"津G85890","JGSK":"2021-04-01 15:17:03.564","CDBH":"7","XSFX":"由北向南","XSFXDM":"4","KKMC":"中天大道与和惠路交口"},{"KKBH":"610391008","HPHM":"津JCU056","JGSK":"2021-04-01 15:17:03.62","CDBH":"4","XSFX":"由西向东","XSFXDM":"2","KKMC":"和韵路与和旭路交口"},{"KKBH":"720871002000","HPHM":"津DBM444","JGSK":"2021-04-01 15:17:03.641","CDBH":"6","XSFX":"由南向北","XSFXDM":"3","KKMC":"安正路与芳菲路交口"},{"KKBH":"610261003000","HPHM":"吉BDH877","JGSK":"2021-04-01 15:17:03.717","CDBH":"10","XSFX":"由东向西","XSFXDM":"1","KKMC":"中生大道与静湖南路交口"},{"KKBH":"610256113","HPHM":"津DBD679","JGSK":"2021-04-01 15:17:03.721","CDBH":"4","XSFX":"由南向北","XSFXDM":"3","KKMC":"中天大道与和风路交口"},{"KKBH":"728031002000","HPHM":"冀FZK703","JGSK":"2021-04-01 15:17:03.786","CDBH":"6","XSFX":"由南向北","XSFXDM":"3","KKMC":"动漫中路与文一路交口"},{"KKBH":"610271009","HPHM":"鲁VC6X75","JGSK":"2021-04-01 15:17:03.804","CDBH":"7","XSFX":"由南向北","XSFXDM":"3","KKMC":"中新大道与泰七路交口"},{"KKBH":"610276126","HPHM":"车牌","JGSK":"2021-04-01 15:17:03.844","CDBH":"8","XSFX":"由北向南","XSFXDM":"4","KKMC":"中新大道与和意路交口"},{"KKBH":"610261003000","HPHM":"冀J058QB","JGSK":"2021-04-01 15:17:03.844","CDBH":"18","XSFX":"由北向南","XSFXDM":"4","KKMC":"中生大道与静湖南路交口"},{"KKBH":"610266118","HPHM":"辽B3W69S","JGSK":"2021-04-01 15:17:03.859","CDBH":"2","XSFX":"由东向西","XSFXDM":"1","KKMC":"中生大道与和畅路交口"},{"KKBH":"610256114","HPHM":"津E12704","JGSK":"2021-04-01 15:17:03.96","CDBH":"5","XSFX":"由南向北","XSFXDM":"3","KKMC":"中天大道与和旭路交口"},{"KKBH":"610391007","HPHM":"车牌","JGSK":"2021-04-01 15:17:03.965","CDBH":"5","XSFX":"由西向东","XSFXDM":"2","KKMC":"和韵路与和风路交口"},{"KKBH":"610271009","HPHM":"鲁VC6X75","JGSK":"2021-04-01 15:17:04.04","CDBH":"7","XSFX":"由南向北","XSFXDM":"3","KKMC":"中新大道与泰七路交口"},{"KKBH":"610391006","HPHM":"津ADB1770","JGSK":"2021-04-01 15:17:04.073","CDBH":"7","XSFX":"由南向北","XSFXDM":"3","KKMC":"和韵路与和意路交口"},{"KKBH":"610256116","HPHM":"津ADD1618","JGSK":"2021-04-01 15:17:04.253","CDBH":"11","XSFX":"由北向南","XSFXDM":"4","KKMC":"中天大道与和顺路交口"},{"KKBH":"610256115","HPHM":"津NXD319","JGSK":"2021-04-01 15:17:04.272","CDBH":"6","XSFX":"由西向东","XSFXDM":"2","KKMC":"中天大道与中生大道交口"},{"KKBH":"610276125","HPHM":"冀G6329L","JGSK":"2021-04-01 15:17:04.47","CDBH":"8","XSFX":"由北向南","XSFXDM":"4","KKMC":"中新大道与和顺路交口"},{"KKBH":"7208610030000","HPHM":"车牌","JGSK":"2021-04-01 15:17:04.522","CDBH":"1","XSFX":"由东向西","XSFXDM":"1","KKMC":"海晨道与安明路交口正向"},{"KKBH":"610256115","HPHM":"车牌","JGSK":"2021-04-01 15:17:04.544","CDBH":"11","XSFX":"由北向南","XSFXDM":"4","KKMC":"中天大道与中生大道交口"},{"KKBH":"610256112","HPHM":"津RQB521","JGSK":"2021-04-01 15:17:04.551","CDBH":"1","XSFX":"由东向西","XSFXDM":"1","KKMC":"中天大道与中津大道交口"},{"KKBH":"610391007","HPHM":"津JYF517","JGSK":"2021-04-01 15:17:04.755","CDBH":"7","XSFX":"由南向北","XSFXDM":"3","KKMC":"和韵路与和风路交口"},{"KKBH":"610256115","HPHM":"辽C812P1","JGSK":"2021-04-01 15:17:04.765","CDBH":"5","XSFX":"由西向东","XSFXDM":"2","KKMC":"中天大道与中生大道交口"},{"KKBH":"610256115","HPHM":"津C1N380","JGSK":"2021-04-01 15:17:04.933","CDBH":"3","XSFX":"由东向西","XSFXDM":"1","KKMC":"中天大道与中生大道交口"},{"KKBH":"610276125","HPHM":"津ADQ1926","JGSK":"2021-04-01 15:17:04.942","CDBH":"1","XSFX":"由东向西","XSFXDM":"1","KKMC":"中新大道与和顺路交口"},{"KKBH":"610256111","HPHM":"津LU2062","JGSK":"2021-04-01 15:17:04.943","CDBH":"8","XSFX":"由北向南","XSFXDM":"4","KKMC":"中天大道与和惠路交口"},{"KKBH":"610391006","HPHM":"冀B9T50S","JGSK":"2021-04-01 15:17:04.957","CDBH":"1","XSFX":"由东向西","XSFXDM":"1","KKMC":"和韵路与和意路交口"},{"KKBH":"720891006000","HPHM":"津RGK400","JGSK":"2021-04-01 15:17:04.99","CDBH":"3","XSFX":"由东向西","XSFXDM":"1","KKMC":"海博道与永盛路交口"},{"KKBH":"610271010","HPHM":"津C000H0","JGSK":"2021-04-01 15:17:05.036","CDBH":"4","XSFX":"由南向北","XSFXDM":"3","KKMC":"中新大道与华五路交口"},{"KKBH":"610256116","HPHM":"冀J9DN59","JGSK":"2021-04-01 15:17:05.053","CDBH":"12","XSFX":"由北向南","XSFXDM":"4","KKMC":"中天大道与和顺路交口"},{"KKBH":"720881002000","HPHM":"鲁B51R0K","JGSK":"2021-04-01 15:17:05.082","CDBH":"2","XSFX":"由东向西","XSFXDM":"1","KKMC":"海旭道与安正路交口"},{"KKBH":"7208810040000","HPHM":"车牌","JGSK":"2021-04-01 15:17:05.127","CDBH":"8","XSFX":"由北向南","XSFXDM":"4","KKMC":"海旭道与永盛路交口正向"},{"KKBH":"7208110020000","HPHM":"冀B3SQ91","JGSK":"2021-04-01 15:17:05.159","CDBH":"1","XSFX":"由东向西","XSFXDM":"1","KKMC":"动漫南路与文一路交口正向"},{"KKBH":"720571004000","HPHM":"津RJB629","JGSK":"2021-04-01 15:17:05.269","CDBH":"3","XSFX":"由西向东","XSFXDM":"2","KKMC":"动漫东路与动漫中路交口"},{"KKBH":"720891003000","HPHM":"津AS9772","JGSK":"2021-04-01 15:17:05.361","CDBH":"8","XSFX":"由南向北","XSFXDM":"3","KKMC":"海博道与安正路交口"},{"KKBH":"610276126","HPHM":"鲁N987JF","JGSK":"2021-04-01 15:17:05.369","CDBH":"4","XSFX":"由南向北","XSFXDM":"3","KKMC":"中新大道与和意路交口"},{"KKBH":"610276125","HPHM":"津CCG915","JGSK":"2021-04-01 15:17:05.422","CDBH":"2","XSFX":"由东向西","XSFXDM":"1","KKMC":"中新大道与和顺路交口"},{"KKBH":"610401004","HPHM":"津ADN6755","JGSK":"2021-04-01 15:17:05.455","CDBH":"10","XSFX":"由北向南","XSFXDM":"4","KKMC":"和畅路与和风路交口"},{"KKBH":"610256112","HPHM":"津KAD758","JGSK":"2021-04-01 15:17:05.578","CDBH":"10","XSFX":"由北向南","XSFXDM":"4","KKMC":"中天大道与中津大道交口"},{"KKBH":"7208810020000","HPHM":"鲁R02Y09","JGSK":"2021-04-01 15:17:05.597","CDBH":"2","XSFX":"由东向西","XSFXDM":"1","KKMC":"海旭道与安正路交口正向"},{"KKBH":"720571002000","HPHM":"津NLL596","JGSK":"2021-04-01 15:17:05.643","CDBH":"6","XSFX":"由北向南","XSFXDM":"4","KKMC":"动漫东路与文二路交口"},{"KKBH":"610286127","HPHM":"津JB6001","JGSK":"2021-04-01 15:17:05.688","CDBH":"2","XSFX":"由东向西","XSFXDM":"1","KKMC":"中津大道与和畅路交口"},{"KKBH":"610256112","HPHM":"津LCQ455","JGSK":"2021-04-01 15:17:05.694","CDBH":"10","XSFX":"由北向南","XSFXDM":"4","KKMC":"中天大道与中津大道交口"},{"KKBH":"711","HPHM":"津HYF823","JGSK":"2021-04-01 15:17:05.809","CDBH":"5","XSFX":"由南向北","XSFXDM":"3","KKMC":"不礼让行人中新大道与和旭路交口"},{"KKBH":"610276124","HPHM":"津FJG117","JGSK":"2021-04-01 15:17:05.827","CDBH":"7","XSFX":"由南向北","XSFXDM":"3","KKMC":"中新大道与中生大道交口"},{"KKBH":"7280310020000","HPHM":"津AU5956","JGSK":"2021-04-01 15:17:05.879","CDBH":"8","XSFX":"由北向南","XSFXDM":"4","KKMC":"动漫中路与文一路交口正向"},{"KKBH":"720571004000","HPHM":"鲁GZ2F66","JGSK":"2021-04-01 15:17:05.879","CDBH":"6","XSFX":"由北向南","XSFXDM":"4","KKMC":"动漫东路与动漫中路交口"},{"KKBH":"7208810020000","HPHM":"冀JD02871","JGSK":"2021-04-01 15:17:05.92","CDBH":"5","XSFX":"由西向东","XSFXDM":"2","KKMC":"海旭道与安正路交口正向"},{"KKBH":"610256115","HPHM":"津KLH309","JGSK":"2021-04-01 15:17:06.072","CDBH":"8","XSFX":"由南向北","XSFXDM":"3","KKMC":"中天大道与中生大道交口"},{"KKBH":"610256115","HPHM":"闽B75178","JGSK":"2021-04-01 15:17:06.192","CDBH":"6","XSFX":"由西向东","XSFXDM":"2","KKMC":"中天大道与中生大道交口"},{"KKBH":"610256112","HPHM":"津GUK111","JGSK":"2021-04-01 15:17:06.2","CDBH":"5","XSFX":"由西向东","XSFXDM":"2","KKMC":"中天大道与中津大道交口"},{"KKBH":"610276126","HPHM":"辽P99097","JGSK":"2021-04-01 15:17:06.257","CDBH":"4","XSFX":"由南向北","XSFXDM":"3","KKMC":"中新大道与和意路交口"},{"KKBH":"610256111","HPHM":"津D91829","JGSK":"2021-04-01 15:17:06.395","CDBH":"8","XSFX":"由北向南","XSFXDM":"4","KKMC":"中天大道与和惠路交口"},{"KKBH":"720891005000","HPHM":"津RRW098","JGSK":"2021-04-01 15:17:06.667","CDBH":"3","XSFX":"由东向西","XSFXDM":"1","KKMC":"海博道与安明路交口"},{"KKBH":"728031002000","HPHM":"津ADP0379","JGSK":"2021-04-01 15:17:06.68","CDBH":"7","XSFX":"由北向南","XSFXDM":"4","KKMC":"动漫中路与文一路交口"},{"KKBH":"610286127","HPHM":"冀BH09P1","JGSK":"2021-04-01 15:17:06.685","CDBH":"2","XSFX":"由东向西","XSFXDM":"1","KKMC":"中津大道与和畅路交口"},{"KKBH":"610271009","HPHM":"津AY7152","JGSK":"2021-04-01 15:17:06.828","CDBH":"11","XSFX":"由北向南","XSFXDM":"4","KKMC":"中新大道与泰七路交口"},{"KKBH":"610256112","HPHM":"豫JA5231","JGSK":"2021-04-01 15:17:06.846","CDBH":"9","XSFX":"由南向北","XSFXDM":"3","KKMC":"中天大道与中津大道交口"},{"KKBH":"610276125","HPHM":"蒙BWQ722","JGSK":"2021-04-01 15:17:06.882","CDBH":"8","XSFX":"由北向南","XSFXDM":"4","KKMC":"中新大道与和顺路交口"},{"KKBH":"610391008","HPHM":"冀J083P4","JGSK":"2021-04-01 15:17:06.943","CDBH":"4","XSFX":"由西向东","XSFXDM":"2","KKMC":"和韵路与和旭路交口"},{"KKBH":"610276124","HPHM":"冀B6N9T0","JGSK":"2021-04-01 15:17:06.973","CDBH":"11","XSFX":"由北向南","XSFXDM":"4","KKMC":"中新大道与中生大道交口"},{"KKBH":"610391007","HPHM":"津FGM066","JGSK":"2021-04-01 15:17:06.993","CDBH":"4","XSFX":"由西向东","XSFXDM":"2","KKMC":"和韵路与和风路交口"},{"KKBH":"7208610030000","HPHM":"苏F6C3S9","JGSK":"2021-04-01 15:17:07.03","CDBH":"10","XSFX":"由北向南","XSFXDM":"4","KKMC":"海晨道与安明路交口正向"},{"KKBH":"610256113","HPHM":"津ADD3190","JGSK":"2021-04-01 15:17:07.081","CDBH":"5","XSFX":"由南向北","XSFXDM":"3","KKMC":"中天大道与和风路交口"},{"KKBH":"610256116","HPHM":"津AF52268","JGSK":"2021-04-01 15:17:07.129","CDBH":"12","XSFX":"由北向南","XSFXDM":"4","KKMC":"中天大道与和顺路交口"},{"KKBH":"720881002000","HPHM":"津NZH323","JGSK":"2021-04-01 15:17:07.187","CDBH":"13","XSFX":"由北向南","XSFXDM":"4","KKMC":"海旭道与安正路交口"},{"KKBH":"720861002000","HPHM":"车牌","JGSK":"2021-04-01 15:17:07.2","CDBH":"5","XSFX":"由西向东","XSFXDM":"2","KKMC":"海晨道与安正路交口"},{"KKBH":"7208810020000","HPHM":"车牌","JGSK":"2021-04-01 15:17:07.27","CDBH":"11","XSFX":"由南向北","XSFXDM":"3","KKMC":"海旭道与安正路交口正向"},{"KKBH":"610276125","HPHM":"京M33179","JGSK":"2021-04-01 15:17:07.276","CDBH":"7","XSFX":"由北向南","XSFXDM":"4","KKMC":"中新大道与和顺路交口"},{"KKBH":"610391006","HPHM":"鲁M378S6","JGSK":"2021-04-01 15:17:07.3","CDBH":"1","XSFX":"由东向西","XSFXDM":"1","KKMC":"和韵路与和意路交口"},{"KKBH":"711","HPHM":"津AY1850","JGSK":"2021-04-01 15:17:07.307","CDBH":"8","XSFX":"由北向南","XSFXDM":"4","KKMC":"不礼让行人中新大道与和旭路交口"},{"KKBH":"610271008","HPHM":"车牌","JGSK":"2021-04-01 15:17:07.338","CDBH":"2","XSFX":"由南向北","XSFXDM":"3","KKMC":"中新大道与航母主题公园支路交口"},{"KKBH":"610256115","HPHM":"冀B706S1","JGSK":"2021-04-01 15:17:07.384","CDBH":"5","XSFX":"由西向东","XSFXDM":"2","KKMC":"中天大道与中生大道交口"},{"KKBH":"610271009","HPHM":"豫J0M788","JGSK":"2021-04-01 15:17:07.391","CDBH":"11","XSFX":"由北向南","XSFXDM":"4","KKMC":"中新大道与泰七路交口"},{"KKBH":"610266118","HPHM":"津GUN323","JGSK":"2021-04-01 15:17:07.415","CDBH":"10","XSFX":"由北向南","XSFXDM":"4","KKMC":"中生大道与和畅路交口"},{"KKBH":"610276124","HPHM":"津GLV915","JGSK":"2021-04-01 15:17:07.451","CDBH":"4","XSFX":"由西向东","XSFXDM":"2","KKMC":"中新大道与中生大道交口"},{"KKBH":"610256112","HPHM":"鲁NL79K5","JGSK":"2021-04-01 15:17:07.465","CDBH":"4","XSFX":"由西向东","XSFXDM":"2","KKMC":"中天大道与中津大道交口"},{"KKBH":"610391006","HPHM":"津HMT258","JGSK":"2021-04-01 15:17:07.615","CDBH":"4","XSFX":"由西向东","XSFXDM":"2","KKMC":"和韵路与和意路交口"},{"KKBH":"7208810020000","HPHM":"津MYZ928","JGSK":"2021-04-01 15:17:07.654","CDBH":"6","XSFX":"由西向东","XSFXDM":"2","KKMC":"海旭道与安正路交口正向"},{"KKBH":"610266117","HPHM":"津DZX832","JGSK":"2021-04-01 15:17:07.691","CDBH":"10","XSFX":"由北向南","XSFXDM":"4","KKMC":"中生大道与和韵路交口"},{"KKBH":"7208810020000","HPHM":"津DYJ377","JGSK":"2021-04-01 15:17:07.714","CDBH":"5","XSFX":"由西向东","XSFXDM":"2","KKMC":"海旭道与安正路交口正向"},{"KKBH":"7208810050000","HPHM":"津K08908","JGSK":"2021-04-01 15:17:07.721","CDBH":"4","XSFX":"由西向东","XSFXDM":"2","KKMC":"海旭道与明盛路交口正向"},{"KKBH":"7208910080000","HPHM":"津RDH262","JGSK":"2021-04-01 15:17:07.783","CDBH":"9","XSFX":"由南向北","XSFXDM":"3","KKMC":"海博道与荣盛路交口正向"},{"KKBH":"610276125","HPHM":"津HBC212","JGSK":"2021-04-01 15:17:07.823","CDBH":"1","XSFX":"由东向西","XSFXDM":"1","KKMC":"中新大道与和顺路交口"},{"KKBH":"6102610030000","HPHM":"津DKU186","JGSK":"2021-04-01 15:17:07.872","CDBH":"1","XSFX":"由东向西","XSFXDM":"1","KKMC":"中生大道与静湖南路交口正向"},{"KKBH":"7205610020000","HPHM":"津CDY717","JGSK":"2021-04-01 15:17:07.89","CDBH":"1","XSFX":"由东向西","XSFXDM":"1","KKMC":"动漫北路与文三路交口正向"},{"KKBH":"610266118","HPHM":"京N5A960","JGSK":"2021-04-01 15:17:07.975","CDBH":"2","XSFX":"由东向西","XSFXDM":"1","KKMC":"中生大道与和畅路交口"},{"KKBH":"610266117","HPHM":"冀D3R911","JGSK":"2021-04-01 15:17:08.037","CDBH":"5","XSFX":"由西向东","XSFXDM":"2","KKMC":"中生大道与和韵路交口"},{"KKBH":"610401004","HPHM":"津GFZ977","JGSK":"2021-04-01 15:17:08.096","CDBH":"7","XSFX":"由南向北","XSFXDM":"3","KKMC":"和畅路与和风路交口"},{"KKBH":"711","HPHM":"津C9Z570","JGSK":"2021-04-01 15:17:08.129","CDBH":"5","XSFX":"由南向北","XSFXDM":"3","KKMC":"不礼让行人中新大道与和旭路交口"},{"KKBH":"7208810020000","HPHM":"津C02732","JGSK":"2021-04-01 15:17:08.17","CDBH":"3","XSFX":"由东向西","XSFXDM":"1","KKMC":"海旭道与安正路交口正向"},{"KKBH":"610276126","HPHM":"鲁N987JF","JGSK":"2021-04-01 15:17:08.257","CDBH":"4","XSFX":"由南向北","XSFXDM":"3","KKMC":"中新大道与和意路交口"},{"KKBH":"610256113","HPHM":"津A00V35","JGSK":"2021-04-01 15:17:08.362","CDBH":"1","XSFX":"由西向东","XSFXDM":"2","KKMC":"中天大道与和风路交口"},{"KKBH":"610391007","HPHM":"津JYF517","JGSK":"2021-04-01 15:17:08.407","CDBH":"7","XSFX":"由南向北","XSFXDM":"3","KKMC":"和韵路与和风路交口"},{"KKBH":"610256115","HPHM":"津C851P7","JGSK":"2021-04-01 15:17:08.466","CDBH":"9","XSFX":"由南向北","XSFXDM":"3","KKMC":"中天大道与中生大道交口"},{"KKBH":"720881002000","HPHM":"冀JD02871","JGSK":"2021-04-01 15:17:08.482","CDBH":"6","XSFX":"由西向东","XSFXDM":"2","KKMC":"海旭道与安正路交口"},{"KKBH":"610256111","HPHM":"津LU2062","JGSK":"2021-04-01 15:17:08.61","CDBH":"8","XSFX":"由北向南","XSFXDM":"4","KKMC":"中天大道与和惠路交口"},{"KKBH":"6102610040000","HPHM":"车牌","JGSK":"2021-04-01 15:17:08.749","CDBH":"2","XSFX":"由南向北","XSFXDM":"3","KKMC":"中生大道与静湖西路（北侧）正向"},{"KKBH":"720861003000","HPHM":"津ADF3065","JGSK":"2021-04-01 15:17:08.824","CDBH":"4","XSFX":"由西向东","XSFXDM":"2","KKMC":"海晨道与安明路交口"},{"KKBH":"610256112","HPHM":"津KAD758","JGSK":"2021-04-01 15:17:08.975","CDBH":"11","XSFX":"由北向南","XSFXDM":"4","KKMC":"中天大道与中津大道交口"},{"KKBH":"720881002000","HPHM":"鲁R02Y09","JGSK":"2021-04-01 15:17:09.004","CDBH":"2","XSFX":"由东向西","XSFXDM":"1","KKMC":"海旭道与安正路交口"},{"KKBH":"610256113","HPHM":"津RFQ713","JGSK":"2021-04-01 15:17:09.155","CDBH":"5","XSFX":"由南向北","XSFXDM":"3","KKMC":"中天大道与和风路交口"},{"KKBH":"610266118","HPHM":"津B3W69S","JGSK":"2021-04-01 15:17:09.383","CDBH":"3","XSFX":"由东向西","XSFXDM":"1","KKMC":"中生大道与和畅路交口"},{"KKBH":"7208910050000","HPHM":"鲁Q9CX73","JGSK":"2021-04-01 15:17:09.39","CDBH":"8","XSFX":"由南向北","XSFXDM":"3","KKMC":"海博道与安明路交口正向"},{"KKBH":"610256112","HPHM":"津NFE320","JGSK":"2021-04-01 15:17:09.419","CDBH":"10","XSFX":"由北向南","XSFXDM":"4","KKMC":"中天大道与中津大道交口"},{"KKBH":"7209010020000","HPHM":"津QU7888","JGSK":"2021-04-01 15:17:09.454","CDBH":"1","XSFX":"由东向西","XSFXDM":"1","KKMC":"玉林道与安正路交口正向"},{"KKBH":"7208910030000","HPHM":"车牌","JGSK":"2021-04-01 15:17:09.471","CDBH":"2","XSFX":"由东向西","XSFXDM":"1","KKMC":"海博道与安正路交口正向"},{"KKBH":"7208910060000","HPHM":"津JB3259","JGSK":"2021-04-01 15:17:09.682","CDBH":"2","XSFX":"由东向西","XSFXDM":"1","KKMC":"海博道与永盛路交口正向"},{"KKBH":"610266118","HPHM":"津C5J925","JGSK":"2021-04-01 15:17:09.711","CDBH":"2","XSFX":"由东向西","XSFXDM":"1","KKMC":"中生大道与和畅路交口"},{"KKBH":"610271010","HPHM":"津C969F1","JGSK":"2021-04-01 15:17:09.778","CDBH":"4","XSFX":"由南向北","XSFXDM":"3","KKMC":"中新大道与华五路交口"},{"KKBH":"610256111","HPHM":"京MBT232","JGSK":"2021-04-01 15:17:09.829","CDBH":"8","XSFX":"由北向南","XSFXDM":"4","KKMC":"中天大道与和惠路交口"},{"KKBH":"610256116","HPHM":"豫C768NR","JGSK":"2021-04-01 15:17:09.862","CDBH":"4","XSFX":"由西向东","XSFXDM":"2","KKMC":"中天大道与和顺路交口"},{"KKBH":"711","HPHM":"冀D5Y546","JGSK":"2021-04-01 15:17:09.955","CDBH":"2","XSFX":"由东向西","XSFXDM":"1","KKMC":"不礼让行人中新大道与和旭路交口"},{"KKBH":"610256115","HPHM":"津RUL811","JGSK":"2021-04-01 15:17:09.955","CDBH":"2","XSFX":"由东向西","XSFXDM":"1","KKMC":"中天大道与中生大道交口"},{"KKBH":"610401004","HPHM":"车牌","JGSK":"2021-04-01 15:17:10.02","CDBH":"12","XSFX":"由北向南","XSFXDM":"4","KKMC":"和畅路与和风路交口"},{"KKBH":"610256111","HPHM":"津D91829","JGSK":"2021-04-01 15:17:10.05","CDBH":"8","XSFX":"由北向南","XSFXDM":"4","KKMC":"中天大道与和惠路交口"},{"KKBH":"7208810050000","HPHM":"鲁DN708V","JGSK":"2021-04-01 15:17:10.091","CDBH":"9","XSFX":"由北向南","XSFXDM":"4","KKMC":"海旭道与明盛路交口正向"},{"KKBH":"7280310020000","HPHM":"冀B4056E","JGSK":"2021-04-01 15:17:10.147","CDBH":"3","XSFX":"由西向东","XSFXDM":"2","KKMC":"动漫中路与文一路交口正向"},{"KKBH":"610256112","HPHM":"鲁A6G70P","JGSK":"2021-04-01 15:17:10.172","CDBH":"11","XSFX":"由北向南","XSFXDM":"4","KKMC":"中天大道与中津大道交口"},{"KKBH":"610276124","HPHM":"津RYV661","JGSK":"2021-04-01 15:17:10.175","CDBH":"7","XSFX":"由南向北","XSFXDM":"3","KKMC":"中新大道与中生大道交口"},{"KKBH":"610286127","HPHM":"津GGP333","JGSK":"2021-04-01 15:17:10.224","CDBH":"5","XSFX":"由西向东","XSFXDM":"2","KKMC":"中津大道与和畅路交口"},{"KKBH":"610286127","HPHM":"津JAY257","JGSK":"2021-04-01 15:17:10.378","CDBH":"7","XSFX":"由南向北","XSFXDM":"3","KKMC":"中津大道与和畅路交口"},{"KKBH":"720881002000","HPHM":"津DYJ377","JGSK":"2021-04-01 15:17:10.405","CDBH":"5","XSFX":"由西向东","XSFXDM":"2","KKMC":"海旭道与安正路交口"},{"KKBH":"610401004","HPHM":"津DLY127","JGSK":"2021-04-01 15:17:10.463","CDBH":"8","XSFX":"由南向北","XSFXDM":"3","KKMC":"和畅路与和风路交口"},{"KKBH":"610286127","HPHM":"晋BRJ623","JGSK":"2021-04-01 15:17:10.463","CDBH":"4","XSFX":"由西向东","XSFXDM":"2","KKMC":"中津大道与和畅路交口"},{"KKBH":"610391007","HPHM":"津RTY676","JGSK":"2021-04-01 15:17:10.49","CDBH":"10","XSFX":"由北向南","XSFXDM":"4","KKMC":"和韵路与和风路交口"},{"KKBH":"610256115","HPHM":"辽C812P1","JGSK":"2021-04-01 15:17:10.512","CDBH":"6","XSFX":"由西向东","XSFXDM":"2","KKMC":"中天大道与中生大道交口"},{"KKBH":"6102610030000","HPHM":"津AD71314","JGSK":"2021-04-01 15:17:10.539","CDBH":"9","XSFX":"由北向南","XSFXDM":"4","KKMC":"中生大道与静湖南路交口正向"},{"KKBH":"610261005000","HPHM":"津AU8511","JGSK":"2021-04-01 15:17:10.716","CDBH":"2","XSFX":"由南向北","XSFXDM":"3","KKMC":"中生大道与静湖西路（南侧）"},{"KKBH":"610256112","HPHM":"津NVR189","JGSK":"2021-04-01 15:17:10.727","CDBH":"5","XSFX":"由西向东","XSFXDM":"2","KKMC":"中天大道与中津大道交口"},{"KKBH":"610391006","HPHM":"津A2W177","JGSK":"2021-04-01 15:17:10.802","CDBH":"1","XSFX":"由东向西","XSFXDM":"1","KKMC":"和韵路与和意路交口"},{"KKBH":"720871002000","HPHM":"津C5K758","JGSK":"2021-04-01 15:17:10.844","CDBH":"5","XSFX":"由南向北","XSFXDM":"3","KKMC":"安正路与芳菲路交口"},{"KKBH":"610256114","HPHM":"津RVH109","JGSK":"2021-04-01 15:17:10.854","CDBH":"6","XSFX":"由南向北","XSFXDM":"3","KKMC":"中天大道与和旭路交口"},{"KKBH":"610391008","HPHM":"津MXJ950","JGSK":"2021-04-01 15:17:10.954","CDBH":"5","XSFX":"由西向东","XSFXDM":"2","KKMC":"和韵路与和旭路交口"},{"KKBH":"610266118","HPHM":"津GUN323","JGSK":"2021-04-01 15:17:10.982","CDBH":"11","XSFX":"由北向南","XSFXDM":"4","KKMC":"中生大道与和畅路交口"},{"KKBH":"610276125","HPHM":"冀R15K98","JGSK":"2021-04-01 15:17:11.022","CDBH":"1","XSFX":"由东向西","XSFXDM":"1","KKMC":"中新大道与和顺路交口"},{"KKBH":"720891003000","HPHM":"晋BUE237","JGSK":"2021-04-01 15:17:11.048","CDBH":"8","XSFX":"由南向北","XSFXDM":"3","KKMC":"海博道与安正路交口"},{"KKBH":"7208810020000","HPHM":"川YU2069","JGSK":"2021-04-01 15:17:11.079","CDBH":"1","XSFX":"由东向西","XSFXDM":"1","KKMC":"海旭道与安正路交口正向"},{"KKBH":"6071310030000","HPHM":"冀BN883A","JGSK":"2021-04-01 15:17:11.083","CDBH":"3","XSFX":"由东向西","XSFXDM":"1","KKMC":"中央大道与海旭道交口正向"},{"KKBH":"610401004","HPHM":"津GZY869","JGSK":"2021-04-01 15:17:11.101","CDBH":"7","XSFX":"由南向北","XSFXDM":"3","KKMC":"和畅路与和风路交口"},{"KKBH":"720861003000","HPHM":"苏F6C3S9","JGSK":"2021-04-01 15:17:11.158","CDBH":"10","XSFX":"由北向南","XSFXDM":"4","KKMC":"海晨道与安明路交口"},{"KKBH":"610271009","HPHM":"豫J0M788","JGSK":"2021-04-01 15:17:11.234","CDBH":"11","XSFX":"由北向南","XSFXDM":"4","KKMC":"中新大道与泰七路交口"},{"KKBH":"610256115","HPHM":"津NBY921","JGSK":"2021-04-01 15:17:11.41","CDBH":"7","XSFX":"由南向北","XSFXDM":"3","KKMC":"中天大道与中生大道交口"},{"KKBH":"610256114","HPHM":"津A5F533","JGSK":"2021-04-01 15:17:11.414","CDBH":"5","XSFX":"由南向北","XSFXDM":"3","KKMC":"中天大道与和旭路交口"},{"KKBH":"610256116","HPHM":"冀J717U3","JGSK":"2021-04-01 15:17:11.438","CDBH":"10","XSFX":"由北向南","XSFXDM":"4","KKMC":"中天大道与和顺路交口"},{"KKBH":"610401004","HPHM":"津A19K97","JGSK":"2021-04-01 15:17:11.479","CDBH":"8","XSFX":"由南向北","XSFXDM":"3","KKMC":"和畅路与和风路交口"},{"KKBH":"610256115","HPHM":"津KLH309","JGSK":"2021-04-01 15:17:11.542","CDBH":"8","XSFX":"由南向北","XSFXDM":"3","KKMC":"中天大道与中生大道交口"},{"KKBH":"610391008","HPHM":"冀J083P4","JGSK":"2021-04-01 15:17:11.545","CDBH":"4","XSFX":"由西向东","XSFXDM":"2","KKMC":"和韵路与和旭路交口"},{"KKBH":"610261003000","HPHM":"津DKU186","JGSK":"2021-04-01 15:17:11.559","CDBH":"10","XSFX":"由东向西","XSFXDM":"1","KKMC":"中生大道与静湖南路交口"},{"KKBH":"610256115","HPHM":"车牌","JGSK":"2021-04-01 15:17:11.591","CDBH":"10","XSFX":"由北向南","XSFXDM":"4","KKMC":"中天大道与中生大道交口"},{"KKBH":"728031002000","HPHM":"闽G9838J","JGSK":"2021-04-01 15:17:11.64","CDBH":"7","XSFX":"由北向南","XSFXDM":"4","KKMC":"动漫中路与文一路交口"},{"KKBH":"711","HPHM":"豫E69T05","JGSK":"2021-04-01 15:17:11.73","CDBH":"5","XSFX":"由南向北","XSFXDM":"3","KKMC":"不礼让行人中新大道与和旭路交口"},{"KKBH":"610276124","HPHM":"冀B5J88U","JGSK":"2021-04-01 15:17:11.741","CDBH":"11","XSFX":"由北向南","XSFXDM":"4","KKMC":"中新大道与中生大道交口"},{"KKBH":"610266117","HPHM":"冀D3R911","JGSK":"2021-04-01 15:17:11.741","CDBH":"5","XSFX":"由西向东","XSFXDM":"2","KKMC":"中生大道与和韵路交口"},{"KKBH":"610276124","HPHM":"津AY7769","JGSK":"2021-04-01 15:17:11.741","CDBH":"8","XSFX":"由南向北","XSFXDM":"3","KKMC":"中新大道与中生大道交口"},{"KKBH":"720881002000","HPHM":"津MYZ928","JGSK":"2021-04-01 15:17:11.753","CDBH":"7","XSFX":"由西向东","XSFXDM":"2","KKMC":"海旭道与安正路交口"},{"KKBH":"720891006000","HPHM":"津JB3259","JGSK":"2021-04-01 15:17:11.759","CDBH":"2","XSFX":"由东向西","XSFXDM":"1","KKMC":"海博道与永盛路交口"},{"KKBH":"720881005000","HPHM":"津K08908","JGSK":"2021-04-01 15:17:11.761","CDBH":"4","XSFX":"由西向东","XSFXDM":"2","KKMC":"海旭道与明盛路交口"},{"KKBH":"610256115","HPHM":"冀B706S1","JGSK":"2021-04-01 15:17:11.792","CDBH":"5","XSFX":"由西向东","XSFXDM":"2","KKMC":"中天大道与中生大道交口"},{"KKBH":"610256115","HPHM":"车牌","JGSK":"2021-04-01 15:17:11.795","CDBH":"10","XSFX":"由北向南","XSFXDM":"4","KKMC":"中天大道与中生大道交口"},{"KKBH":"7208810020000","HPHM":"京FW9936","JGSK":"2021-04-01 15:17:11.861","CDBH":"12","XSFX":"由北向南","XSFXDM":"4","KKMC":"海旭道与安正路交口正向"},{"KKBH":"720811002000","HPHM":"津DRA229","JGSK":"2021-04-01 15:17:11.892","CDBH":"4","XSFX":"由南向北","XSFXDM":"3","KKMC":"动漫南路与文一路交口"},{"KKBH":"7208810020000","HPHM":"京MJW122","JGSK":"2021-04-01 15:17:11.924","CDBH":"6","XSFX":"由西向东","XSFXDM":"2","KKMC":"海旭道与安正路交口正向"},{"KKBH":"610256112","HPHM":"津NFE320","JGSK":"2021-04-01 15:17:11.935","CDBH":"10","XSFX":"由北向南","XSFXDM":"4","KKMC":"中天大道与中津大道交口"},{"KKBH":"610286127","HPHM":"冀A371X7","JGSK":"2021-04-01 15:17:11.97","CDBH":"3","XSFX":"由东向西","XSFXDM":"1","KKMC":"中津大道与和畅路交口"},{"KKBH":"610286127","HPHM":"京NZX987","JGSK":"2021-04-01 15:17:11.971","CDBH":"2","XSFX":"由东向西","XSFXDM":"1","KKMC":"中津大道与和畅路交口"},{"KKBH":"610391008","HPHM":"津C5N867","JGSK":"2021-04-01 15:17:12.012","CDBH":"4","XSFX":"由西向东","XSFXDM":"2","KKMC":"和韵路与和旭路交口"},{"KKBH":"610271009","HPHM":"鲁G881AS","JGSK":"2021-04-01 15:17:12.094","CDBH":"11","XSFX":"由北向南","XSFXDM":"4","KKMC":"中新大道与泰七路交口"},{"KKBH":"610276125","HPHM":"冀G6329L","JGSK":"2021-04-01 15:17:12.111","CDBH":"8","XSFX":"由北向南","XSFXDM":"4","KKMC":"中新大道与和顺路交口"},{"KKBH":"610256113","HPHM":"津RFQ713","JGSK":"2021-04-01 15:17:12.121","CDBH":"5","XSFX":"由南向北","XSFXDM":"3","KKMC":"中天大道与和风路交口"},{"KKBH":"7208910030000","HPHM":"津B2S099","JGSK":"2021-04-01 15:17:12.152","CDBH":"9","XSFX":"由南向北","XSFXDM":"3","KKMC":"海博道与安正路交口正向"},{"KKBH":"610256115","HPHM":"冀DES937","JGSK":"2021-04-01 15:17:12.178","CDBH":"2","XSFX":"由东向西","XSFXDM":"1","KKMC":"中天大道与中生大道交口"},{"KKBH":"610271010","HPHM":"津RMJ550","JGSK":"2021-04-01 15:17:12.276","CDBH":"7","XSFX":"由北向南","XSFXDM":"4","KKMC":"中新大道与华五路交口"},{"KKBH":"610261004000","HPHM":"车牌","JGSK":"2021-04-01 15:17:12.326","CDBH":"2","XSFX":"由南向北","XSFXDM":"3","KKMC":"中生大道与静湖西路（北侧）"},{"KKBH":"7208910060000","HPHM":"津RGL912","JGSK":"2021-04-01 15:17:12.396","CDBH":"7","XSFX":"由西向东","XSFXDM":"2","KKMC":"海博道与永盛路交口正向"},{"KKBH":"6071310030000","HPHM":"津JDW976","JGSK":"2021-04-01 15:17:12.475","CDBH":"2","XSFX":"由东向西","XSFXDM":"1","KKMC":"中央大道与海旭道交口正向"},{"KKBH":"720561002000","HPHM":"津CDY717","JGSK":"2021-04-01 15:17:12.483","CDBH":"1","XSFX":"由东向西","XSFXDM":"1","KKMC":"动漫北路与文三路交口"},{"KKBH":"610266118","HPHM":"津C92R72","JGSK":"2021-04-01 15:17:12.538","CDBH":"7","XSFX":"由南向北","XSFXDM":"3","KKMC":"中生大道与和畅路交口"},{"KKBH":"610276124","HPHM":"津RVB910","JGSK":"2021-04-01 15:17:12.542","CDBH":"10","XSFX":"由北向南","XSFXDM":"4","KKMC":"中新大道与中生大道交口"},{"KKBH":"6103261420000","HPHM":"津CE2265","JGSK":"2021-04-01 15:17:12.637","CDBH":"11","XSFX":"由北向南","XSFXDM":"4","KKMC":"中成大道与泰七路交口正向"},{"KKBH":"720811002000","HPHM":"冀B3SQ91","JGSK":"2021-04-01 15:17:12.643","CDBH":"1","XSFX":"由东向西","XSFXDM":"1","KKMC":"动漫南路与文一路交口"},{"KKBH":"610401005","HPHM":"辽AE55L9","JGSK":"2021-04-01 15:17:12.649","CDBH":"4","XSFX":"由西向东","XSFXDM":"2","KKMC":"和畅路与和顺路交口"},{"KKBH":"610401004","HPHM":"津H88935","JGSK":"2021-04-01 15:17:12.656","CDBH":"7","XSFX":"由南向北","XSFXDM":"3","KKMC":"和畅路与和风路交口"},{"KKBH":"720891005000","HPHM":"鲁Q9CX73","JGSK":"2021-04-01 15:17:12.656","CDBH":"8","XSFX":"由南向北","XSFXDM":"3","KKMC":"海博道与安明路交口"},{"KKBH":"7208610030000","HPHM":"津C73P98","JGSK":"2021-04-01 15:17:12.674","CDBH":"7","XSFX":"由南向北","XSFXDM":"3","KKMC":"海晨道与安明路交口正向"},{"KKBH":"6102661220000","HPHM":"津A7U673","JGSK":"2021-04-01 15:17:12.725","CDBH":"2","XSFX":"由西向东","XSFXDM":"2","KKMC":"生态城中生大道故道河一桥西向东上桥处正向"},{"KKBH":"720891003000","HPHM":"津DAT700","JGSK":"2021-04-01 15:17:12.728","CDBH":"7","XSFX":"由南向北","XSFXDM":"3","KKMC":"海博道与安正路交口"},{"KKBH":"610266117","HPHM":"津DZX832","JGSK":"2021-04-01 15:17:12.761","CDBH":"11","XSFX":"由北向南","XSFXDM":"4","KKMC":"中生大道与和韵路交口"},{"KKBH":"7208910030000","HPHM":"车牌","JGSK":"2021-04-01 15:17:12.772","CDBH":"3","XSFX":"由东向西","XSFXDM":"1","KKMC":"海博道与安正路交口正向"},{"KKBH":"7205410020000","HPHM":"津GWH898","JGSK":"2021-04-01 15:17:12.897","CDBH":"2","XSFX":"由东向西","XSFXDM":"1","KKMC":"动漫环路西与动漫中路交口正向"},{"KKBH":"610256114","HPHM":"津JYR009","JGSK":"2021-04-01 15:17:12.934","CDBH":"6","XSFX":"由南向北","XSFXDM":"3","KKMC":"中天大道与和旭路交口"},{"KKBH":"610266117","HPHM":"豫RE115H","JGSK":"2021-04-01 15:17:12.974","CDBH":"5","XSFX":"由西向东","XSFXDM":"2","KKMC":"中生大道与和韵路交口"},{"KKBH":"610256112","HPHM":"津AJC099","JGSK":"2021-04-01 15:17:13.046","CDBH":"11","XSFX":"由北向南","XSFXDM":"4","KKMC":"中天大道与中津大道交口"},{"KKBH":"610271010","HPHM":"津C969F1","JGSK":"2021-04-01 15:17:13.202","CDBH":"4","XSFX":"由南向北","XSFXDM":"3","KKMC":"中新大道与华五路交口"},{"KKBH":"711","HPHM":"辽HMB369","JGSK":"2021-04-01 15:17:13.23","CDBH":"7","XSFX":"由北向南","XSFXDM":"4","KKMC":"不礼让行人中新大道与和旭路交口"},{"KKBH":"711","HPHM":"车牌","JGSK":"2021-04-01 15:17:13.391","CDBH":"8","XSFX":"由北向南","XSFXDM":"4","KKMC":"不礼让行人中新大道与和旭路交口"},{"KKBH":"610276124","HPHM":"津NE9933","JGSK":"2021-04-01 15:17:13.467","CDBH":"8","XSFX":"由南向北","XSFXDM":"3","KKMC":"中新大道与中生大道交口"},{"KKBH":"610286127","HPHM":"津JPN686","JGSK":"2021-04-01 15:17:13.48","CDBH":"8","XSFX":"由南向北","XSFXDM":"3","KKMC":"中津大道与和畅路交口"},{"KKBH":"610286127","HPHM":"冀BH09P1","JGSK":"2021-04-01 15:17:13.533","CDBH":"3","XSFX":"由东向西","XSFXDM":"1","KKMC":"中津大道与和畅路交口"},{"KKBH":"610256114","HPHM":"津HE2519","JGSK":"2021-04-01 15:17:13.562","CDBH":"4","XSFX":"由南向北","XSFXDM":"3","KKMC":"中天大道与和旭路交口"},{"KKBH":"610276125","HPHM":"津K53355","JGSK":"2021-04-01 15:17:13.585","CDBH":"8","XSFX":"由北向南","XSFXDM":"4","KKMC":"中新大道与和顺路交口"},{"KKBH":"610391007","HPHM":"津AWL222","JGSK":"2021-04-01 15:17:13.713","CDBH":"10","XSFX":"由北向南","XSFXDM":"4","KKMC":"和韵路与和风路交口"},{"KKBH":"7205710040000","HPHM":"津QA3057","JGSK":"2021-04-01 15:17:13.749","CDBH":"2","XSFX":"由东向西","XSFXDM":"1","KKMC":"动漫东路与动漫中路交口正向"},{"KKBH":"720881005000","HPHM":"鲁DN708V","JGSK":"2021-04-01 15:17:13.766","CDBH":"9","XSFX":"由北向南","XSFXDM":"4","KKMC":"海旭道与明盛路交口"},{"KKBH":"720881002000","HPHM":"津C02732","JGSK":"2021-04-01 15:17:13.804","CDBH":"4","XSFX":"由东向西","XSFXDM":"1","KKMC":"海旭道与安正路交口"},{"KKBH":"610271008","HPHM":"津B97F73","JGSK":"2021-04-01 15:17:13.862","CDBH":"2","XSFX":"由南向北","XSFXDM":"3","KKMC":"中新大道与航母主题公园支路交口"},{"KKBH":"610271008","HPHM":"车牌","JGSK":"2021-04-01 15:17:13.863","CDBH":"1","XSFX":"由南向北","XSFXDM":"3","KKMC":"中新大道与航母主题公园支路交口"},{"KKBH":"610256115","HPHM":"津A3L701","JGSK":"2021-04-01 15:17:13.875","CDBH":"1","XSFX":"由东向西","XSFXDM":"1","KKMC":"中天大道与中生大道交口"},{"KKBH":"610266117","HPHM":"津NAG966","JGSK":"2021-04-01 15:17:13.915","CDBH":"10","XSFX":"由北向南","XSFXDM":"4","KKMC":"中生大道与和韵路交口"},{"KKBH":"610256116","HPHM":"冀J717U3","JGSK":"2021-04-01 15:17:13.923","CDBH":"11","XSFX":"由北向南","XSFXDM":"4","KKMC":"中天大道与和顺路交口"},{"KKBH":"610256115","HPHM":"津APV969","JGSK":"2021-04-01 15:17:13.942","CDBH":"3","XSFX":"由东向西","XSFXDM":"1","KKMC":"中天大道与中生大道交口"},{"KKBH":"610256112","HPHM":"鲁NG90U5","JGSK":"2021-04-01 15:17:13.961","CDBH":"10","XSFX":"由北向南","XSFXDM":"4","KKMC":"中天大道与中津大道交口"},{"KKBH":"720891006000","HPHM":"津RGL912","JGSK":"2021-04-01 15:17:13.997","CDBH":"7","XSFX":"由西向东","XSFXDM":"2","KKMC":"海博道与永盛路交口"},{"KKBH":"610256112","HPHM":"豫PG6C96","JGSK":"2021-04-01 15:17:14.04","CDBH":"4","XSFX":"由西向东","XSFXDM":"2","KKMC":"中天大道与中津大道交口"},{"KKBH":"610276124","HPHM":"黑BD6596","JGSK":"2021-04-01 15:17:14.061","CDBH":"11","XSFX":"由北向南","XSFXDM":"4","KKMC":"中新大道与中生大道交口"},{"KKBH":"610256112","HPHM":"鲁A6G70P","JGSK":"2021-04-01 15:17:14.255","CDBH":"12","XSFX":"由北向南","XSFXDM":"4","KKMC":"中天大道与中津大道交口"},{"KKBH":"610391006","HPHM":"津KB6260","JGSK":"2021-04-01 15:17:14.31","CDBH":"1","XSFX":"由东向西","XSFXDM":"1","KKMC":"和韵路与和意路交口"},{"KKBH":"610391007","HPHM":"津RTY676","JGSK":"2021-04-01 15:17:14.367","CDBH":"11","XSFX":"由北向南","XSFXDM":"4","KKMC":"和韵路与和风路交口"},{"KKBH":"610256111","HPHM":"京MBT232","JGSK":"2021-04-01 15:17:14.451","CDBH":"8","XSFX":"由北向南","XSFXDM":"4","KKMC":"中天大道与和惠路交口"},{"KKBH":"7208910060000","HPHM":"津DLH893","JGSK":"2021-04-01 15:17:14.467","CDBH":"3","XSFX":"由东向西","XSFXDM":"1","KKMC":"海博道与永盛路交口正向"},{"KKBH":"610286127","HPHM":"津JAY257","JGSK":"2021-04-01 15:17:14.557","CDBH":"7","XSFX":"由南向北","XSFXDM":"3","KKMC":"中津大道与和畅路交口"},{"KKBH":"610391007","HPHM":"鲁AR08M3","JGSK":"2021-04-01 15:17:14.635","CDBH":"11","XSFX":"由北向南","XSFXDM":"4","KKMC":"和韵路与和风路交口"},{"KKBH":"610261005000","HPHM":"冀B04Y06","JGSK":"2021-04-01 15:17:14.639","CDBH":"2","XSFX":"由南向北","XSFXDM":"3","KKMC":"中生大道与静湖西路（南侧）"},{"KKBH":"720891003000","HPHM":"津B2S099","JGSK":"2021-04-01 15:17:14.731","CDBH":"8","XSFX":"由南向北","XSFXDM":"3","KKMC":"海博道与安正路交口"},{"KKBH":"7205610020000","HPHM":"津AR9777","JGSK":"2021-04-01 15:17:14.739","CDBH":"6","XSFX":"由北向南","XSFXDM":"4","KKMC":"动漫北路与文三路交口正向"},{"KKBH":"610256113","HPHM":"津LU7530","JGSK":"2021-04-01 15:17:14.755","CDBH":"6","XSFX":"由南向北","XSFXDM":"3","KKMC":"中天大道与和风路交口"},{"KKBH":"610256111","HPHM":"津C16L37","JGSK":"2021-04-01 15:17:14.777","CDBH":"8","XSFX":"由北向南","XSFXDM":"4","KKMC":"中天大道与和惠路交口"},{"KKBH":"720891003000","HPHM":"车牌","JGSK":"2021-04-01 15:17:14.779","CDBH":"1","XSFX":"由东向西","XSFXDM":"1","KKMC":"海博道与安正路交口"},{"KKBH":"610391006","HPHM":"鲁M378S6","JGSK":"2021-04-01 15:17:14.811","CDBH":"2","XSFX":"由东向西","XSFXDM":"1","KKMC":"和韵路与和意路交口"},{"KKBH":"610271010","HPHM":"津RMJ550","JGSK":"2021-04-01 15:17:14.895","CDBH":"7","XSFX":"由北向南","XSFXDM":"4","KKMC":"中新大道与华五路交口"},{"KKBH":"7208810050000","HPHM":"津C56792","JGSK":"2021-04-01 15:17:14.917","CDBH":"1","XSFX":"由东向西","XSFXDM":"1","KKMC":"海旭道与明盛路交口正向"},{"KKBH":"610256115","HPHM":"车牌","JGSK":"2021-04-01 15:17:14.95","CDBH":"11","XSFX":"由北向南","XSFXDM":"4","KKMC":"中天大道与中生大道交口"},{"KKBH":"610391006","HPHM":"津HGL726","JGSK":"2021-04-01 15:17:15.055","CDBH":"5","XSFX":"由西向东","XSFXDM":"2","KKMC":"和韵路与和意路交口"},{"KKBH":"610271008","HPHM":"车牌","JGSK":"2021-04-01 15:17:15.063","CDBH":"4","XSFX":"由北向南","XSFXDM":"4","KKMC":"中新大道与航母主题公园支路交口"},{"KKBH":"610256114","HPHM":"津B2U256","JGSK":"2021-04-01 15:17:15.13","CDBH":"9","XSFX":"由北向南","XSFXDM":"4","KKMC":"中天大道与和旭路交口"},{"KKBH":"610401004","HPHM":"津C90X22","JGSK":"2021-04-01 15:17:15.13","CDBH":"8","XSFX":"由南向北","XSFXDM":"3","KKMC":"和畅路与和风路交口"},{"KKBH":"610256114","HPHM":"津E12704","JGSK":"2021-04-01 15:17:15.173","CDBH":"5","XSFX":"由南向北","XSFXDM":"3","KKMC":"中天大道与和旭路交口"},{"KKBH":"610391007","HPHM":"津A01V96","JGSK":"2021-04-01 15:17:15.2","CDBH":"10","XSFX":"由北向南","XSFXDM":"4","KKMC":"和韵路与和风路交口"},{"KKBH":"610391007","HPHM":"津FGM066","JGSK":"2021-04-01 15:17:15.21","CDBH":"4","XSFX":"由西向东","XSFXDM":"2","KKMC":"和韵路与和风路交口"},{"KKBH":"610256115","HPHM":"冀AJ661S","JGSK":"2021-04-01 15:17:15.215","CDBH":"10","XSFX":"由北向南","XSFXDM":"4","KKMC":"中天大道与中生大道交口"},{"KKBH":"7205710040000","HPHM":"鲁M7658V","JGSK":"2021-04-01 15:17:15.257","CDBH":"1","XSFX":"由东向西","XSFXDM":"1","KKMC":"动漫东路与动漫中路交口正向"},{"KKBH":"610266117","HPHM":"豫RE115H","JGSK":"2021-04-01 15:17:15.261","CDBH":"6","XSFX":"由西向东","XSFXDM":"2","KKMC":"中生大道与和韵路交口"},{"KKBH":"610401005","HPHM":"辽AE55L9","JGSK":"2021-04-01 15:17:15.297","CDBH":"5","XSFX":"由西向东","XSFXDM":"2","KKMC":"和畅路与和顺路交口"},{"KKBH":"720881002000","HPHM":"川YU2069","JGSK":"2021-04-01 15:17:15.302","CDBH":"1","XSFX":"由东向西","XSFXDM":"1","KKMC":"海旭道与安正路交口"},{"KKBH":"610256115","HPHM":"津RUL811","JGSK":"2021-04-01 15:17:15.304","CDBH":"3","XSFX":"由东向西","XSFXDM":"1","KKMC":"中天大道与中生大道交口"},{"KKBH":"610271009","HPHM":"鲁G881AS","JGSK":"2021-04-01 15:17:15.314","CDBH":"11","XSFX":"由北向南","XSFXDM":"4","KKMC":"中新大道与泰七路交口"},{"KKBH":"610391006","HPHM":"津A5A051","JGSK":"2021-04-01 15:17:15.384","CDBH":"4","XSFX":"由西向东","XSFXDM":"2","KKMC":"和韵路与和意路交口"},{"KKBH":"610271010","HPHM":"津A01081F","JGSK":"2021-04-01 15:17:15.452","CDBH":"5","XSFX":"由南向北","XSFXDM":"3","KKMC":"中新大道与华五路交口"},{"KKBH":"610256115","HPHM":"冀J7A2Q3","JGSK":"2021-04-01 15:17:15.474","CDBH":"8","XSFX":"由南向北","XSFXDM":"3","KKMC":"中天大道与中生大道交口"},{"KKBH":"728031002000","HPHM":"津AU5956","JGSK":"2021-04-01 15:17:15.481","CDBH":"8","XSFX":"由北向南","XSFXDM":"4","KKMC":"动漫中路与文一路交口"},{"KKBH":"7208110020000","HPHM":"鲁G270MZ","JGSK":"2021-04-01 15:17:15.607","CDBH":"1","XSFX":"由东向西","XSFXDM":"1","KKMC":"动漫南路与文一路交口正向"},{"KKBH":"610271008","HPHM":"车牌","JGSK":"2021-04-01 15:17:15.61","CDBH":"5","XSFX":"由北向南","XSFXDM":"4","KKMC":"中新大道与航母主题公园支路交口"},{"KKBH":"7400110020000","HPHM":"蒙DC389H","JGSK":"2021-04-01 15:17:15.619","CDBH":"5","XSFX":"由南向北","XSFXDM":"3","KKMC":"静湖南路与华一路交口正向"},{"KKBH":"610276124","HPHM":"粤C87X53","JGSK":"2021-04-01 15:17:15.625","CDBH":"7","XSFX":"由南向北","XSFXDM":"3","KKMC":"中新大道与中生大道交口"},{"KKBH":"720891008000","HPHM":"津RDH262","JGSK":"2021-04-01 15:17:15.687","CDBH":"10","XSFX":"由南向北","XSFXDM":"3","KKMC":"海博道与荣盛路交口"},{"KKBH":"610286127","HPHM":"津GGP333","JGSK":"2021-04-01 15:17:15.738","CDBH":"6","XSFX":"由西向东","XSFXDM":"2","KKMC":"中津大道与和畅路交口"},{"KKBH":"720881002000","HPHM":"京MJW122","JGSK":"2021-04-01 15:17:15.759","CDBH":"7","XSFX":"由西向东","XSFXDM":"2","KKMC":"海旭道与安正路交口"},{"KKBH":"610401005","HPHM":"津B29998","JGSK":"2021-04-01 15:17:15.78","CDBH":"4","XSFX":"由西向东","XSFXDM":"2","KKMC":"和畅路与和顺路交口"},{"KKBH":"610266117","HPHM":"津RUP866","JGSK":"2021-04-01 15:17:15.817","CDBH":"10","XSFX":"由北向南","XSFXDM":"4","KKMC":"中生大道与和韵路交口"},{"KKBH":"7208610030000","HPHM":"津NJZ896","JGSK":"2021-04-01 15:17:15.837","CDBH":"2","XSFX":"由东向西","XSFXDM":"1","KKMC":"海晨道与安明路交口正向"},{"KKBH":"7208910080000","HPHM":"津AY2296","JGSK":"2021-04-01 15:17:15.846","CDBH":"12","XSFX":"由北向南","XSFXDM":"4","KKMC":"海博道与荣盛路交口正向"},{"KKBH":"610266118","HPHM":"津C92R72","JGSK":"2021-04-01 15:17:15.868","CDBH":"8","XSFX":"由南向北","XSFXDM":"3","KKMC":"中生大道与和畅路交口"},{"KKBH":"610286127","HPHM":"津A1B638","JGSK":"2021-04-01 15:17:15.886","CDBH":"7","XSFX":"由南向北","XSFXDM":"3","KKMC":"中津大道与和畅路交口"},{"KKBH":"610266117","HPHM":"津A5W982","JGSK":"2021-04-01 15:17:16.163","CDBH":"1","XSFX":"由东向西","XSFXDM":"1","KKMC":"中生大道与和韵路交口"},{"KKBH":"6103261420000","HPHM":"津K28288","JGSK":"2021-04-01 15:17:16.271","CDBH":"13","XSFX":"由北向南","XSFXDM":"4","KKMC":"中成大道与泰七路交口正向"},{"KKBH":"7208910050000","HPHM":"津HMW115","JGSK":"2021-04-01 15:17:16.272","CDBH":"7","XSFX":"由西向东","XSFXDM":"2","KKMC":"海博道与安明路交口正向"},{"KKBH":"610391007","HPHM":"冀BBB369","JGSK":"2021-04-01 15:17:16.284","CDBH":"11","XSFX":"由北向南","XSFXDM":"4","KKMC":"和韵路与和风路交口"},{"KKBH":"720891003000","HPHM":"津JFP005","JGSK":"2021-04-01 15:17:16.327","CDBH":"7","XSFX":"由南向北","XSFXDM":"3","KKMC":"海博道与安正路交口"},{"KKBH":"610276126","HPHM":"津AY1880","JGSK":"2021-04-01 15:17:16.358","CDBH":"5","XSFX":"由南向北","XSFXDM":"3","KKMC":"中新大道与和意路交口"},{"KKBH":"720901002000","HPHM":"津QU7888","JGSK":"2021-04-01 15:17:16.392","CDBH":"1","XSFX":"由东向西","XSFXDM":"1","KKMC":"玉林道与安正路交口"},{"KKBH":"610256115","HPHM":"津NBY921","JGSK":"2021-04-01 15:17:16.501","CDBH":"8","XSFX":"由南向北","XSFXDM":"3","KKMC":"中天大道与中生大道交口"},{"KKBH":"610276125","HPHM":"冀B5KP37","JGSK":"2021-04-01 15:17:16.517","CDBH":"8","XSFX":"由北向南","XSFXDM":"4","KKMC":"中新大道与和顺路交口"},{"KKBH":"610391008","HPHM":"津MXJ950","JGSK":"2021-04-01 15:17:16.716","CDBH":"6","XSFX":"由西向东","XSFXDM":"2","KKMC":"和韵路与和旭路交口"},{"KKBH":"610256114","HPHM":"津C9G649","JGSK":"2021-04-01 15:17:16.721","CDBH":"2","XSFX":"由西向东","XSFXDM":"2","KKMC":"中天大道与和旭路交口"},{"KKBH":"7208810050000","HPHM":"甘G50403","JGSK":"2021-04-01 15:17:16.725","CDBH":"4","XSFX":"由西向东","XSFXDM":"2","KKMC":"海旭道与明盛路交口正向"},{"KKBH":"610401004","HPHM":"辽DAS239","JGSK":"2021-04-01 15:17:16.795","CDBH":"11","XSFX":"由北向南","XSFXDM":"4","KKMC":"和畅路与和风路交口"},{"KKBH":"610256116","HPHM":"豫C768NR","JGSK":"2021-04-01 15:17:16.823","CDBH":"4","XSFX":"由西向东","XSFXDM":"2","KKMC":"中天大道与和顺路交口"},{"KKBH":"7208610020000","HPHM":"车牌","JGSK":"2021-04-01 15:17:16.838","CDBH":"12","XSFX":"由北向南","XSFXDM":"4","KKMC":"海晨道与安正路交口正向"},{"KKBH":"711","HPHM":"鲁NU33K0","JGSK":"2021-04-01 15:17:16.855","CDBH":"5","XSFX":"由南向北","XSFXDM":"3","KKMC":"不礼让行人中新大道与和旭路交口"},{"KKBH":"610276124","HPHM":"津N80157","JGSK":"2021-04-01 15:17:16.906","CDBH":"8","XSFX":"由南向北","XSFXDM":"3","KKMC":"中新大道与中生大道交口"},{"KKBH":"610256116","HPHM":"皖L7P281","JGSK":"2021-04-01 15:17:16.946","CDBH":"10","XSFX":"由北向南","XSFXDM":"4","KKMC":"中天大道与和顺路交口"},{"KKBH":"610266122000","HPHM":"津A7U673","JGSK":"2021-04-01 15:17:16.962","CDBH":"2","XSFX":"由西向东","XSFXDM":"2","KKMC":"生态城中生大道故道河一桥西向东上桥处"},{"KKBH":"610256112","HPHM":"鲁NG90U5","JGSK":"2021-04-01 15:17:16.974","CDBH":"10","XSFX":"由北向南","XSFXDM":"4","KKMC":"中天大道与中津大道交口"},{"KKBH":"610276124","HPHM":"津JLD206","JGSK":"2021-04-01 15:17:17.022","CDBH":"11","XSFX":"由北向南","XSFXDM":"4","KKMC":"中新大道与中生大道交口"},{"KKBH":"610391008","HPHM":"津C5N867","JGSK":"2021-04-01 15:17:17.036","CDBH":"5","XSFX":"由西向东","XSFXDM":"2","KKMC":"和韵路与和旭路交口"},{"KKBH":"610256114","HPHM":"津HX8648","JGSK":"2021-04-01 15:17:17.049","CDBH":"7","XSFX":"由北向南","XSFXDM":"4","KKMC":"中天大道与和旭路交口"},{"KKBH":"7280310030000","HPHM":"津NLL596","JGSK":"2021-04-01 15:17:17.107","CDBH":"1","XSFX":"由东向西","XSFXDM":"1","KKMC":"动漫中路与文二路交口正向"},{"KKBH":"610266118","HPHM":"冀B9C5W2","JGSK":"2021-04-01 15:17:17.13","CDBH":"6","XSFX":"由西向东","XSFXDM":"2","KKMC":"中生大道与和畅路交口"},{"KKBH":"728031002000","HPHM":"冀B4056E","JGSK":"2021-04-01 15:17:17.155","CDBH":"3","XSFX":"由西向东","XSFXDM":"2","KKMC":"动漫中路与文一路交口"},{"KKBH":"7208810020000","HPHM":"津FAQ827","JGSK":"2021-04-01 15:17:17.156","CDBH":"13","XSFX":"由北向南","XSFXDM":"4","KKMC":"海旭道与安正路交口正向"},{"KKBH":"610391008","HPHM":"津AD18293","JGSK":"2021-04-01 15:17:17.192","CDBH":"4","XSFX":"由西向东","XSFXDM":"2","KKMC":"和韵路与和旭路交口"},{"KKBH":"610256112","HPHM":"津AJC099","JGSK":"2021-04-01 15:17:17.295","CDBH":"12","XSFX":"由北向南","XSFXDM":"4","KKMC":"中天大道与中津大道交口"},{"KKBH":"610266117","HPHM":"津GDD059","JGSK":"2021-04-01 15:17:17.359","CDBH":"2","XSFX":"由东向西","XSFXDM":"1","KKMC":"中生大道与和韵路交口"},{"KKBH":"610271008","HPHM":"津A3G390","JGSK":"2021-04-01 15:17:17.364","CDBH":"4","XSFX":"由北向南","XSFXDM":"4","KKMC":"中新大道与航母主题公园支路交口"},{"KKBH":"720891003000","HPHM":"车牌","JGSK":"2021-04-01 15:17:17.419","CDBH":"1","XSFX":"由东向西","XSFXDM":"1","KKMC":"海博道与安正路交口"},{"KKBH":"610271009","HPHM":"鲁LBL587","JGSK":"2021-04-01 15:17:17.578","CDBH":"4","XSFX":"由西向东","XSFXDM":"2","KKMC":"中新大道与泰七路交口"},{"KKBH":"610256114","HPHM":"冀HGF912","JGSK":"2021-04-01 15:17:17.616","CDBH":"8","XSFX":"由北向南","XSFXDM":"4","KKMC":"中天大道与和旭路交口"},{"KKBH":"610271008","HPHM":"吉A35MH6","JGSK":"2021-04-01 15:17:17.685","CDBH":"5","XSFX":"由北向南","XSFXDM":"4","KKMC":"中新大道与航母主题公园支路交口"},{"KKBH":"610401005","HPHM":"津B29998","JGSK":"2021-04-01 15:17:17.698","CDBH":"4","XSFX":"由西向东","XSFXDM":"2","KKMC":"和畅路与和顺路交口"},{"KKBH":"610266118","HPHM":"津RVL388","JGSK":"2021-04-01 15:17:17.832","CDBH":"4","XSFX":"由西向东","XSFXDM":"2","KKMC":"中生大道与和畅路交口"},{"KKBH":"6102610040000","HPHM":"吉A35PJ0","JGSK":"2021-04-01 15:17:17.866","CDBH":"2","XSFX":"由南向北","XSFXDM":"3","KKMC":"中生大道与静湖西路（北侧）正向"},{"KKBH":"720571004000","HPHM":"津QA3057","JGSK":"2021-04-01 15:17:17.89","CDBH":"2","XSFX":"由东向西","XSFXDM":"1","KKMC":"动漫东路与动漫中路交口"},{"KKBH":"610266117","HPHM":"津HWE606","JGSK":"2021-04-01 15:17:17.959","CDBH":"1","XSFX":"由东向西","XSFXDM":"1","KKMC":"中生大道与和韵路交口"},{"KKBH":"720891006000","HPHM":"津DLH893","JGSK":"2021-04-01 15:17:17.965","CDBH":"3","XSFX":"由东向西","XSFXDM":"1","KKMC":"海博道与永盛路交口"},{"KKBH":"610286127","HPHM":"晋BRJ623","JGSK":"2021-04-01 15:17:17.977","CDBH":"5","XSFX":"由西向东","XSFXDM":"2","KKMC":"中津大道与和畅路交口"},{"KKBH":"610286127","HPHM":"津JPN686","JGSK":"2021-04-01 15:17:17.998","CDBH":"9","XSFX":"由南向北","XSFXDM":"3","KKMC":"中津大道与和畅路交口"},{"KKBH":"7208810050000","HPHM":"津DLH200","JGSK":"2021-04-01 15:17:18.052","CDBH":"7","XSFX":"由北向南","XSFXDM":"4","KKMC":"海旭道与明盛路交口正向"},{"KKBH":"610271008","HPHM":"车牌","JGSK":"2021-04-01 15:17:18.079","CDBH":"4","XSFX":"由北向南","XSFXDM":"4","KKMC":"中新大道与航母主题公园支路交口"},{"KKBH":"610256112","HPHM":"津HR2819","JGSK":"2021-04-01 15:17:18.11","CDBH":"4","XSFX":"由西向东","XSFXDM":"2","KKMC":"中天大道与中津大道交口"},{"KKBH":"610256113","HPHM":"津LU7530","JGSK":"2021-04-01 15:17:18.206","CDBH":"6","XSFX":"由南向北","XSFXDM":"3","KKMC":"中天大道与和风路交口"},{"KKBH":"720881005000","HPHM":"津C56792","JGSK":"2021-04-01 15:17:18.29","CDBH":"1","XSFX":"由东向西","XSFXDM":"1","KKMC":"海旭道与明盛路交口"},{"KKBH":"7208910040000","HPHM":"蒙DWY805","JGSK":"2021-04-01 15:17:18.312","CDBH":"6","XSFX":"由西向东","XSFXDM":"2","KKMC":"海博道与安平路交口正向"},{"KKBH":"610276125","HPHM":"津ARR929","JGSK":"2021-04-01 15:17:18.43","CDBH":"8","XSFX":"由北向南","XSFXDM":"4","KKMC":"中新大道与和顺路交口"},{"KKBH":"6071310030000","HPHM":"津JAY501","JGSK":"2021-04-01 15:17:18.495","CDBH":"2","XSFX":"由东向西","XSFXDM":"1","KKMC":"中央大道与海旭道交口正向"},{"KKBH":"610391007","HPHM":"鲁AR08M3","JGSK":"2021-04-01 15:17:18.607","CDBH":"12","XSFX":"由北向南","XSFXDM":"4","KKMC":"和韵路与和风路交口"},{"KKBH":"711","HPHM":"鲁QK878A","JGSK":"2021-04-01 15:17:18.611","CDBH":"5","XSFX":"由南向北","XSFXDM":"3","KKMC":"不礼让行人中新大道与和旭路交口"},{"KKBH":"610271010","HPHM":"津A01081F","JGSK":"2021-04-01 15:17:18.643","CDBH":"5","XSFX":"由南向北","XSFXDM":"3","KKMC":"中新大道与华五路交口"},{"KKBH":"610276124","HPHM":"津FJG117","JGSK":"2021-04-01 15:17:18.667","CDBH":"7","XSFX":"由南向北","XSFXDM":"3","KKMC":"中新大道与中生大道交口"},{"KKBH":"610391007","HPHM":"津A01V96","JGSK":"2021-04-01 15:17:18.688","CDBH":"10","XSFX":"由北向南","XSFXDM":"4","KKMC":"和韵路与和风路交口"},{"KKBH":"720571004000","HPHM":"鲁M7658V","JGSK":"2021-04-01 15:17:18.689","CDBH":"1","XSFX":"由东向西","XSFXDM":"1","KKMC":"动漫东路与动漫中路交口"},{"KKBH":"610256115","HPHM":"津A3L701","JGSK":"2021-04-01 15:17:18.744","CDBH":"2","XSFX":"由东向西","XSFXDM":"1","KKMC":"中天大道与中生大道交口"},{"KKBH":"610266118","HPHM":"津C5R765","JGSK":"2021-04-01 15:17:18.762","CDBH":"7","XSFX":"由南向北","XSFXDM":"3","KKMC":"中生大道与和畅路交口"},{"KKBH":"7208910050000","HPHM":"鲁AX02P6","JGSK":"2021-04-01 15:17:18.794","CDBH":"5","XSFX":"由西向东","XSFXDM":"2","KKMC":"海博道与安明路交口正向"},{"KKBH":"7208910030000","HPHM":"鄂A88F4Q","JGSK":"2021-04-01 15:17:18.827","CDBH":"12","XSFX":"由北向南","XSFXDM":"4","KKMC":"海博道与安正路交口正向"},{"KKBH":"610276124","HPHM":"津E31939","JGSK":"2021-04-01 15:17:19.095","CDBH":"2","XSFX":"由东向西","XSFXDM":"1","KKMC":"中新大道与中生大道交口"},{"KKBH":"610401004","HPHM":"津A19K97","JGSK":"2021-04-01 15:17:19.183","CDBH":"9","XSFX":"由南向北","XSFXDM":"3","KKMC":"和畅路与和风路交口"},{"KKBH":"7208910060000","HPHM":"辽B5H99X","JGSK":"2021-04-01 15:17:19.257","CDBH":"7","XSFX":"由西向东","XSFXDM":"2","KKMC":"海博道与永盛路交口正向"},{"KKBH":"610401004","HPHM":"津H88935","JGSK":"2021-04-01 15:17:19.423","CDBH":"7","XSFX":"由南向北","XSFXDM":"3","KKMC":"和畅路与和风路交口"},{"KKBH":"610276125","HPHM":"津JFH069","JGSK":"2021-04-01 15:17:19.437","CDBH":"7","XSFX":"由北向南","XSFXDM":"4","KKMC":"中新大道与和顺路交口"},{"KKBH":"610286127","HPHM":"津A1B638","JGSK":"2021-04-01 15:17:19.438","CDBH":"8","XSFX":"由南向北","XSFXDM":"3","KKMC":"中津大道与和畅路交口"},{"KKBH":"610256116","HPHM":"皖L7P281","JGSK":"2021-04-01 15:17:19.443","CDBH":"11","XSFX":"由北向南","XSFXDM":"4","KKMC":"中天大道与和顺路交口"},{"KKBH":"7208510020000","HPHM":"津RDH208","JGSK":"2021-04-01 15:17:19.454","CDBH":"8","XSFX":"由北向南","XSFXDM":"4","KKMC":"碧水道与安正路交口正向"},{"KKBH":"7208910050000","HPHM":"吉AML013","JGSK":"2021-04-01 15:17:19.49","CDBH":"7","XSFX":"由西向东","XSFXDM":"2","KKMC":"海博道与安明路交口正向"},{"KKBH":"610256111","HPHM":"津C16L37","JGSK":"2021-04-01 15:17:19.576","CDBH":"8","XSFX":"由北向南","XSFXDM":"4","KKMC":"中天大道与和惠路交口"},{"KKBH":"740011002000","HPHM":"蒙DC389H","JGSK":"2021-04-01 15:17:19.582","CDBH":"13","XSFX":"由南向北","XSFXDM":"3","KKMC":"静湖南路与华一路交口"},{"KKBH":"610266117","HPHM":"津A5W982","JGSK":"2021-04-01 15:17:19.592","CDBH":"1","XSFX":"由东向西","XSFXDM":"1","KKMC":"中生大道与和韵路交口"},{"KKBH":"610391006","HPHM":"津A2W177","JGSK":"2021-04-01 15:17:19.691","CDBH":"2","XSFX":"由东向西","XSFXDM":"1","KKMC":"和韵路与和意路交口"},{"KKBH":"610276124","HPHM":"冀B6N9T0","JGSK":"2021-04-01 15:17:19.822","CDBH":"11","XSFX":"由北向南","XSFXDM":"4","KKMC":"中新大道与中生大道交口"},{"KKBH":"7208610030000","HPHM":"津GGT636","JGSK":"2021-04-01 15:17:19.877","CDBH":"3","XSFX":"由东向西","XSFXDM":"1","KKMC":"海晨道与安明路交口正向"},{"KKBH":"610326142000","HPHM":"津K28288","JGSK":"2021-04-01 15:17:19.957","CDBH":"14","XSFX":"由北向南","XSFXDM":"4","KKMC":"中成大道与泰七路交口"},{"KKBH":"720891005000","HPHM":"津HMW115","JGSK":"2021-04-01 15:17:19.962","CDBH":"7","XSFX":"由西向东","XSFXDM":"2","KKMC":"海博道与安明路交口"},{"KKBH":"610391007","HPHM":"津AWL222","JGSK":"2021-04-01 15:17:19.968","CDBH":"11","XSFX":"由北向南","XSFXDM":"4","KKMC":"和韵路与和风路交口"},{"KKBH":"610256114","HPHM":"津B2U256","JGSK":"2021-04-01 15:17:20.019","CDBH":"8","XSFX":"由北向南","XSFXDM":"4","KKMC":"中天大道与和旭路交口"},{"KKBH":"610271008","HPHM":"津CA6058","JGSK":"2021-04-01 15:17:20.084","CDBH":"4","XSFX":"由北向南","XSFXDM":"4","KKMC":"中新大道与航母主题公园支路交口"},{"KKBH":"610326142000","HPHM":"津CE2265","JGSK":"2021-04-01 15:17:20.12","CDBH":"11","XSFX":"由北向南","XSFXDM":"4","KKMC":"中成大道与泰七路交口"},{"KKBH":"7208910030000","HPHM":"车牌","JGSK":"2021-04-01 15:17:20.398","CDBH":"2","XSFX":"由东向西","XSFXDM":"1","KKMC":"海博道与安正路交口正向"},{"KKBH":"7208910040000","HPHM":"津HGJ905","JGSK":"2021-04-01 15:17:20.462","CDBH":"6","XSFX":"由西向东","XSFXDM":"2","KKMC":"海博道与安平路交口正向"},{"KKBH":"610256115","HPHM":"冀AJ661S","JGSK":"2021-04-01 15:17:20.55","CDBH":"10","XSFX":"由北向南","XSFXDM":"4","KKMC":"中天大道与中生大道交口"},{"KKBH":"610266117","HPHM":"津GDD059","JGSK":"2021-04-01 15:17:20.552","CDBH":"3","XSFX":"由东向西","XSFXDM":"1","KKMC":"中生大道与和韵路交口"},{"KKBH":"7208810020000","HPHM":"豫SV3K11","JGSK":"2021-04-01 15:17:20.723","CDBH":"3","XSFX":"由东向西","XSFXDM":"1","KKMC":"海旭道与安正路交口正向"},{"KKBH":"610256115","HPHM":"冀J7A2Q3","JGSK":"2021-04-01 15:17:20.742","CDBH":"8","XSFX":"由南向北","XSFXDM":"3","KKMC":"中天大道与中生大道交口"},{"KKBH":"610266117","HPHM":"津JP2727","JGSK":"2021-04-01 15:17:20.768","CDBH":"2","XSFX":"由东向西","XSFXDM":"1","KKMC":"中生大道与和韵路交口"},{"KKBH":"720561002000","HPHM":"津AR9777","JGSK":"2021-04-01 15:17:20.834","CDBH":"6","XSFX":"由北向南","XSFXDM":"4","KKMC":"动漫北路与文三路交口"},{"KKBH":"7280310030000","HPHM":"冀FZK703","JGSK":"2021-04-01 15:17:20.858","CDBH":"3","XSFX":"由南向北","XSFXDM":"3","KKMC":"动漫中路与文二路交口正向"},{"KKBH":"610391007","HPHM":"津BBB369","JGSK":"2021-04-01 15:17:20.928","CDBH":"12","XSFX":"由北向南","XSFXDM":"4","KKMC":"和韵路与和风路交口"},{"KKBH":"610276126","HPHM":"津HYX726","JGSK":"2021-04-01 15:17:21.061","CDBH":"5","XSFX":"由南向北","XSFXDM":"3","KKMC":"中新大道与和意路交口"},{"KKBH":"610276126","HPHM":"津HYX726","JGSK":"2021-04-01 15:17:21.062","CDBH":"5","XSFX":"由南向北","XSFXDM":"3","KKMC":"中新大道与和意路交口"},{"KKBH":"610401004","HPHM":"津NHL629","JGSK":"2021-04-01 15:17:21.062","CDBH":"4","XSFX":"由西向东","XSFXDM":"2","KKMC":"和畅路与和风路交口"},{"KKBH":"610266117","HPHM":"津HWE606","JGSK":"2021-04-01 15:17:21.141","CDBH":"2","XSFX":"由东向西","XSFXDM":"1","KKMC":"中生大道与和韵路交口"},{"KKBH":"720891006000","HPHM":"辽B5H99X","JGSK":"2021-04-01 15:17:21.201","CDBH":"7","XSFX":"由西向东","XSFXDM":"2","KKMC":"海博道与永盛路交口"},{"KKBH":"610391006","HPHM":"鲁V22365","JGSK":"2021-04-01 15:17:21.27","CDBH":"4","XSFX":"由西向东","XSFXDM":"2","KKMC":"和韵路与和意路交口"},{"KKBH":"610276124","HPHM":"津RYV661","JGSK":"2021-04-01 15:17:21.308","CDBH":"7","XSFX":"由南向北","XSFXDM":"3","KKMC":"中新大道与中生大道交口"},{"KKBH":"610401004","HPHM":"津NYX021","JGSK":"2021-04-01 15:17:21.44","CDBH":"1","XSFX":"由东向西","XSFXDM":"1","KKMC":"和畅路与和风路交口"},{"KKBH":"610401004","HPHM":"辽DAS239","JGSK":"2021-04-01 15:17:21.54","CDBH":"12","XSFX":"由北向南","XSFXDM":"4","KKMC":"和畅路与和风路交口"},{"KKBH":"610256114","HPHM":"津HX8648","JGSK":"2021-04-01 15:17:21.545","CDBH":"7","XSFX":"由北向南","XSFXDM":"4","KKMC":"中天大道与和旭路交口"},{"KKBH":"720891003000","HPHM":"豫A88F4Q","JGSK":"2021-04-01 15:17:21.651","CDBH":"2","XSFX":"由东向西","XSFXDM":"1","KKMC":"海博道与安正路交口"},{"KKBH":"610286127","HPHM":"津MAA063","JGSK":"2021-04-01 15:17:21.66","CDBH":"7","XSFX":"由南向北","XSFXDM":"3","KKMC":"中津大道与和畅路交口"},{"KKBH":"610276124","HPHM":"津RJB569","JGSK":"2021-04-01 15:17:21.775","CDBH":"7","XSFX":"由南向北","XSFXDM":"3","KKMC":"中新大道与中生大道交口"},{"KKBH":"610276124","HPHM":"津AR9700","JGSK":"2021-04-01 15:17:21.787","CDBH":"8","XSFX":"由南向北","XSFXDM":"3","KKMC":"中新大道与中生大道交口"},{"KKBH":"610266118","HPHM":"冀B9C5W2","JGSK":"2021-04-01 15:17:21.809","CDBH":"6","XSFX":"由西向东","XSFXDM":"2","KKMC":"中生大道与和畅路交口"},{"KKBH":"610266118","HPHM":"津C5R765","JGSK":"2021-04-01 15:17:21.868","CDBH":"8","XSFX":"由南向北","XSFXDM":"3","KKMC":"中生大道与和畅路交口"},{"KKBH":"720541002000","HPHM":"津GWH898","JGSK":"2021-04-01 15:17:21.913","CDBH":"2","XSFX":"由东向西","XSFXDM":"1","KKMC":"动漫环路西与动漫中路交口"},{"KKBH":"610266117","HPHM":"津A1R688","JGSK":"2021-04-01 15:17:22.131","CDBH":"11","XSFX":"由北向南","XSFXDM":"4","KKMC":"中生大道与和韵路交口"},{"KKBH":"610256114","HPHM":"津HE2519","JGSK":"2021-04-01 15:17:22.14","CDBH":"4","XSFX":"由南向北","XSFXDM":"3","KKMC":"中天大道与和旭路交口"},{"KKBH":"7208810060000","HPHM":"津GD8833","JGSK":"2021-04-01 15:17:22.173","CDBH":"4","XSFX":"由南向北","XSFXDM":"3","KKMC":"海旭道与庄盛路交口正向"},{"KKBH":"610266118","HPHM":"津RVL388","JGSK":"2021-04-01 15:17:22.207","CDBH":"4","XSFX":"由西向东","XSFXDM":"2","KKMC":"中生大道与和畅路交口"},{"KKBH":"610256111","HPHM":"冀B1HV62","JGSK":"2021-04-01 15:17:22.216","CDBH":"1","XSFX":"由西向东","XSFXDM":"2","KKMC":"中天大道与和惠路交口"},{"KKBH":"610391006","HPHM":"车牌","JGSK":"2021-04-01 15:17:22.257","CDBH":"5","XSFX":"由西向东","XSFXDM":"2","KKMC":"和韵路与和意路交口"},{"KKBH":"610256114","HPHM":"津HGF912","JGSK":"2021-04-01 15:17:22.345","CDBH":"8","XSFX":"由北向南","XSFXDM":"4","KKMC":"中天大道与和旭路交口"},{"KKBH":"7208910060000","HPHM":"津NVN880","JGSK":"2021-04-01 15:17:22.376","CDBH":"8","XSFX":"由西向东","XSFXDM":"2","KKMC":"海博道与永盛路交口正向"},{"KKBH":"711","HPHM":"津A03J85","JGSK":"2021-04-01 15:17:22.533","CDBH":"5","XSFX":"由南向北","XSFXDM":"3","KKMC":"不礼让行人中新大道与和旭路交口"},{"KKBH":"610256114","HPHM":"津A6760警","JGSK":"2021-04-01 15:17:22.71","CDBH":"4","XSFX":"由南向北","XSFXDM":"3","KKMC":"中天大道与和旭路交口"},{"KKBH":"610276125","HPHM":"津AD18299","JGSK":"2021-04-01 15:17:22.715","CDBH":"8","XSFX":"由北向南","XSFXDM":"4","KKMC":"中新大道与和顺路交口"},{"KKBH":"7280310020000","HPHM":"津DRA229","JGSK":"2021-04-01 15:17:22.761","CDBH":"4","XSFX":"由西向东","XSFXDM":"2","KKMC":"动漫中路与文一路交口正向"},{"KKBH":"720891005000","HPHM":"吉AML013","JGSK":"2021-04-01 15:17:22.764","CDBH":"7","XSFX":"由西向东","XSFXDM":"2","KKMC":"海博道与安明路交口"},{"KKBH":"610271010","HPHM":"津C690V0","JGSK":"2021-04-01 15:17:22.782","CDBH":"7","XSFX":"由北向南","XSFXDM":"4","KKMC":"中新大道与华五路交口"},{"KKBH":"610271008","HPHM":"车牌","JGSK":"2021-04-01 15:17:22.857","CDBH":"2","XSFX":"由南向北","XSFXDM":"3","KKMC":"中新大道与航母主题公园支路交口"},{"KKBH":"7208910030000","HPHM":"津A8X156","JGSK":"2021-04-01 15:17:22.882","CDBH":"11","XSFX":"由北向南","XSFXDM":"4","KKMC":"海博道与安正路交口正向"},{"KKBH":"720851002000","HPHM":"津RDH208","JGSK":"2021-04-01 15:17:22.889","CDBH":"8","XSFX":"由北向南","XSFXDM":"4","KKMC":"碧水道与安正路交口"},{"KKBH":"610271009","HPHM":"鲁LBL587","JGSK":"2021-04-01 15:17:22.995","CDBH":"4","XSFX":"由西向东","XSFXDM":"2","KKMC":"中新大道与泰七路交口"},{"KKBH":"610251002","HPHM":"冀B5KZ88","JGSK":"2021-04-01 15:17:23.038","CDBH":"11","XSFX":"由北向南","XSFXDM":"4","KKMC":"中天大道与和睦路交口"},{"KKBH":"610271009","HPHM":"冀B8L52N","JGSK":"2021-04-01 15:17:23.048","CDBH":"11","XSFX":"由北向南","XSFXDM":"4","KKMC":"中新大道与泰七路交口"},{"KKBH":"610391006","HPHM":"津KB6260","JGSK":"2021-04-01 15:17:23.211","CDBH":"2","XSFX":"由东向西","XSFXDM":"1","KKMC":"和韵路与和意路交口"},{"KKBH":"720891004000","HPHM":"蒙DWY805","JGSK":"2021-04-01 15:17:23.227","CDBH":"5","XSFX":"由西向东","XSFXDM":"2","KKMC":"海博道与安平路交口"},{"KKBH":"610401004","HPHM":"津RAU774","JGSK":"2021-04-01 15:17:23.286","CDBH":"4","XSFX":"由西向东","XSFXDM":"2","KKMC":"和畅路与和风路交口"},{"KKBH":"610286127","HPHM":"鲁ME025Y","JGSK":"2021-04-01 15:17:23.327","CDBH":"5","XSFX":"由西向东","XSFXDM":"2","KKMC":"中津大道与和畅路交口"},{"KKBH":"7208910040000","HPHM":"车牌","JGSK":"2021-04-01 15:17:23.351","CDBH":"6","XSFX":"由西向东","XSFXDM":"2","KKMC":"海博道与安平路交口正向"},{"KKBH":"610276125","HPHM":"津BJ5700","JGSK":"2021-04-01 15:17:23.444","CDBH":"4","XSFX":"由南向北","XSFXDM":"3","KKMC":"中新大道与和顺路交口"},{"KKBH":"728031003000","HPHM":"冀FZK703","JGSK":"2021-04-01 15:17:23.448","CDBH":"3","XSFX":"由南向北","XSFXDM":"3","KKMC":"动漫中路与文二路交口"},{"KKBH":"610401004","HPHM":"津NHL629","JGSK":"2021-04-01 15:17:23.572","CDBH":"4","XSFX":"由西向东","XSFXDM":"2","KKMC":"和畅路与和风路交口"},{"KKBH":"610256114","HPHM":"津MAL131","JGSK":"2021-04-01 15:17:23.609","CDBH":"6","XSFX":"由南向北","XSFXDM":"3","KKMC":"中天大道与和旭路交口"},{"KKBH":"7208910050000","HPHM":"津A3N699","JGSK":"2021-04-01 15:17:23.621","CDBH":"7","XSFX":"由西向东","XSFXDM":"2","KKMC":"海博道与安明路交口正向"},{"KKBH":"7208610020000","HPHM":"津APV818","JGSK":"2021-04-01 15:17:23.685","CDBH":"5","XSFX":"由西向东","XSFXDM":"2","KKMC":"海晨道与安正路交口正向"},{"KKBH":"7208910060000","HPHM":"黑HJ5736","JGSK":"2021-04-01 15:17:23.718","CDBH":"7","XSFX":"由西向东","XSFXDM":"2","KKMC":"海博道与永盛路交口正向"},{"KKBH":"720891004000","HPHM":"津HGJ905","JGSK":"2021-04-01 15:17:23.784","CDBH":"5","XSFX":"由西向东","XSFXDM":"2","KKMC":"海博道与安平路交口"},{"KKBH":"7280310060000","HPHM":"津CDY717","JGSK":"2021-04-01 15:17:23.809","CDBH":"6","XSFX":"由南向北","XSFXDM":"3","KKMC":"动漫中路与文三路交口正向"},{"KKBH":"720881005000","HPHM":"津DLH200","JGSK":"2021-04-01 15:17:23.85","CDBH":"7","XSFX":"由北向南","XSFXDM":"4","KKMC":"海旭道与明盛路交口"},{"KKBH":"7208610020000","HPHM":"车牌","JGSK":"2021-04-01 15:17:23.901","CDBH":"11","XSFX":"由北向南","XSFXDM":"4","KKMC":"海晨道与安正路交口正向"},{"KKBH":"610261004000","HPHM":"吉A35PJ0","JGSK":"2021-04-01 15:17:23.927","CDBH":"2","XSFX":"由南向北","XSFXDM":"3","KKMC":"中生大道与静湖西路（北侧）"},{"KKBH":"7208610020000","HPHM":"车牌","JGSK":"2021-04-01 15:17:24.102","CDBH":"11","XSFX":"由北向南","XSFXDM":"4","KKMC":"海晨道与安正路交口正向"},{"KKBH":"7208810040000","HPHM":"津N98781","JGSK":"2021-04-01 15:17:24.288","CDBH":"5","XSFX":"由西向东","XSFXDM":"2","KKMC":"海旭道与永盛路交口正向"},{"KKBH":"7208710020000","HPHM":"川YU2069","JGSK":"2021-04-01 15:17:24.365","CDBH":"8","XSFX":"由北向南","XSFXDM":"4","KKMC":"安正路与芳菲路交口正向"},{"KKBH":"610251002","HPHM":"冀B5KZ88","JGSK":"2021-04-01 15:17:24.411","CDBH":"12","XSFX":"由北向南","XSFXDM":"4","KKMC":"中天大道与和睦路交口"},{"KKBH":"610256112","HPHM":"津NZJ127","JGSK":"2021-04-01 15:17:24.419","CDBH":"4","XSFX":"由西向东","XSFXDM":"2","KKMC":"中天大道与中津大道交口"},{"KKBH":"720881002000","HPHM":"豫SV3K11","JGSK":"2021-04-01 15:17:24.448","CDBH":"3","XSFX":"由东向西","XSFXDM":"1","KKMC":"海旭道与安正路交口"},{"KKBH":"711","HPHM":"津C2Q077","JGSK":"2021-04-01 15:17:24.536","CDBH":"5","XSFX":"由南向北","XSFXDM":"3","KKMC":"不礼让行人中新大道与和旭路交口"},{"KKBH":"720861003000","HPHM":"津NJZ896","JGSK":"2021-04-01 15:17:24.554","CDBH":"2","XSFX":"由东向西","XSFXDM":"1","KKMC":"海晨道与安明路交口"},{"KKBH":"610276126","HPHM":"闽W10078","JGSK":"2021-04-01 15:17:24.583","CDBH":"5","XSFX":"由南向北","XSFXDM":"3","KKMC":"中新大道与和意路交口"},{"KKBH":"610256116","HPHM":"津RKM808","JGSK":"2021-04-01 15:17:24.615","CDBH":"11","XSFX":"由北向南","XSFXDM":"4","KKMC":"中天大道与和顺路交口"},{"KKBH":"610401004","HPHM":"津NYX021","JGSK":"2021-04-01 15:17:24.805","CDBH":"2","XSFX":"由东向西","XSFXDM":"1","KKMC":"和畅路与和风路交口"},{"KKBH":"6102610040000","HPHM":"津CA3761","JGSK":"2021-04-01 15:17:24.822","CDBH":"3","XSFX":"由南向北","XSFXDM":"3","KKMC":"中生大道与静湖西路（北侧）正向"},{"KKBH":"610271010","HPHM":"津C690V0","JGSK":"2021-04-01 15:17:24.89","CDBH":"7","XSFX":"由北向南","XSFXDM":"4","KKMC":"中新大道与华五路交口"},{"KKBH":"610256115","HPHM":"津HS9122","JGSK":"2021-04-01 15:17:24.982","CDBH":"9","XSFX":"由南向北","XSFXDM":"3","KKMC":"中天大道与中生大道交口"},{"KKBH":"7208810040000","HPHM":"鲁NM82Y0","JGSK":"2021-04-01 15:17:24.994","CDBH":"4","XSFX":"由西向东","XSFXDM":"2","KKMC":"海旭道与永盛路交口正向"},{"KKBH":"7205710040000","HPHM":"津GTG906","JGSK":"2021-04-01 15:17:25.031","CDBH":"1","XSFX":"由东向西","XSFXDM":"1","KKMC":"动漫东路与动漫中路交口正向"},{"KKBH":"6071310030000","HPHM":"陕A87R5Q","JGSK":"2021-04-01 15:17:25.066","CDBH":"1","XSFX":"由东向西","XSFXDM":"1","KKMC":"中央大道与海旭道交口正向"},{"KKBH":"7208110020000","HPHM":"津E30717","JGSK":"2021-04-01 15:17:25.083","CDBH":"2","XSFX":"由东向西","XSFXDM":"1","KKMC":"动漫南路与文一路交口正向"},{"KKBH":"7208810050000","HPHM":"津E02236","JGSK":"2021-04-01 15:17:25.084","CDBH":"4","XSFX":"由西向东","XSFXDM":"2","KKMC":"海旭道与明盛路交口正向"},{"KKBH":"720891006000","HPHM":"津NVN880","JGSK":"2021-04-01 15:17:25.12","CDBH":"8","XSFX":"由西向东","XSFXDM":"2","KKMC":"海博道与永盛路交口"},{"KKBH":"720891004000","HPHM":"车牌","JGSK":"2021-04-01 15:17:25.147","CDBH":"9","XSFX":"由南向北","XSFXDM":"3","KKMC":"海博道与安平路交口"},{"KKBH":"610276125","HPHM":"蒙BWQ722","JGSK":"2021-04-01 15:17:25.151","CDBH":"8","XSFX":"由北向南","XSFXDM":"4","KKMC":"中新大道与和顺路交口"},{"KKBH":"720891005000","HPHM":"鲁AX02P6","JGSK":"2021-04-01 15:17:25.165","CDBH":"5","XSFX":"由西向东","XSFXDM":"2","KKMC":"海博道与安明路交口"},{"KKBH":"720891004000","HPHM":"豫N0M875","JGSK":"2021-04-01 15:17:25.23","CDBH":"4","XSFX":"由西向东","XSFXDM":"2","KKMC":"海博道与安平路交口"},{"KKBH":"610276125","HPHM":"京M33179","JGSK":"2021-04-01 15:17:25.231","CDBH":"7","XSFX":"由北向南","XSFXDM":"4","KKMC":"中新大道与和顺路交口"},{"KKBH":"728031003000","HPHM":"津NLL596","JGSK":"2021-04-01 15:17:25.286","CDBH":"1","XSFX":"由东向西","XSFXDM":"1","KKMC":"动漫中路与文二路交口"},{"KKBH":"720891004000","HPHM":"车牌","JGSK":"2021-04-01 15:17:25.392","CDBH":"9","XSFX":"由南向北","XSFXDM":"3","KKMC":"海博道与安平路交口"},{"KKBH":"610276126","HPHM":"津N05150","JGSK":"2021-04-01 15:17:25.399","CDBH":"1","XSFX":"由东向西","XSFXDM":"1","KKMC":"中新大道与和意路交口"},{"KKBH":"610266117","HPHM":"津JP2727","JGSK":"2021-04-01 15:17:25.462","CDBH":"2","XSFX":"由东向西","XSFXDM":"1","KKMC":"中生大道与和韵路交口"},{"KKBH":"610276124","HPHM":"津E31939","JGSK":"2021-04-01 15:17:25.479","CDBH":"2","XSFX":"由东向西","XSFXDM":"1","KKMC":"中新大道与中生大道交口"},{"KKBH":"720861003000","HPHM":"津GGT636","JGSK":"2021-04-01 15:17:25.514","CDBH":"1","XSFX":"由东向西","XSFXDM":"1","KKMC":"海晨道与安明路交口"},{"KKBH":"610271009","HPHM":"冀B8L52N","JGSK":"2021-04-01 15:17:25.553","CDBH":"11","XSFX":"由北向南","XSFXDM":"4","KKMC":"中新大道与泰七路交口"},{"KKBH":"610261003000","HPHM":"津AD71314","JGSK":"2021-04-01 15:17:25.615","CDBH":"18","XSFX":"由北向南","XSFXDM":"4","KKMC":"中生大道与静湖南路交口"},{"KKBH":"610391007","HPHM":"冀TL6V89","JGSK":"2021-04-01 15:17:25.677","CDBH":"2","XSFX":"由东向西","XSFXDM":"1","KKMC":"和韵路与和风路交口"},{"KKBH":"720891006000","HPHM":"黑HJ5736","JGSK":"2021-04-01 15:17:25.678","CDBH":"7","XSFX":"由西向东","XSFXDM":"2","KKMC":"海博道与永盛路交口"},{"KKBH":"610276124","HPHM":"津RJB569","JGSK":"2021-04-01 15:17:25.706","CDBH":"7","XSFX":"由南向北","XSFXDM":"3","KKMC":"中新大道与中生大道交口"},{"KKBH":"610401004","HPHM":"津RAU774","JGSK":"2021-04-01 15:17:25.732","CDBH":"5","XSFX":"由西向东","XSFXDM":"2","KKMC":"和畅路与和风路交口"},{"KKBH":"610256114","HPHM":"津AR9758","JGSK":"2021-04-01 15:17:25.757","CDBH":"6","XSFX":"由南向北","XSFXDM":"3","KKMC":"中天大道与和旭路交口"},{"KKBH":"720881005000","HPHM":"甘G50403","JGSK":"2021-04-01 15:17:25.923","CDBH":"4","XSFX":"由西向东","XSFXDM":"2","KKMC":"海旭道与明盛路交口"},{"KKBH":"7205710040000","HPHM":"辽A3HX01","JGSK":"2021-04-01 15:17:25.987","CDBH":"3","XSFX":"由西向东","XSFXDM":"2","KKMC":"动漫东路与动漫中路交口正向"},{"KKBH":"610256111","HPHM":"津HJ9231","JGSK":"2021-04-01 15:17:26.006","CDBH":"2","XSFX":"由西向东","XSFXDM":"2","KKMC":"中天大道与和惠路交口"},{"KKBH":"720891003000","HPHM":"津A8X156","JGSK":"2021-04-01 15:17:26.05","CDBH":"2","XSFX":"由东向西","XSFXDM":"1","KKMC":"海博道与安正路交口"},{"KKBH":"728031002000","HPHM":"津DRA229","JGSK":"2021-04-01 15:17:26.275","CDBH":"4","XSFX":"由西向东","XSFXDM":"2","KKMC":"动漫中路与文一路交口"},{"KKBH":"720891004000","HPHM":"冀D211P0","JGSK":"2021-04-01 15:17:26.348","CDBH":"5","XSFX":"由西向东","XSFXDM":"2","KKMC":"海博道与安平路交口"},{"KKBH":"610266117","HPHM":"津A1R688","JGSK":"2021-04-01 15:17:26.366","CDBH":"12","XSFX":"由北向南","XSFXDM":"4","KKMC":"中生大道与和韵路交口"},{"KKBH":"610286127","HPHM":"车牌","JGSK":"2021-04-01 15:17:26.408","CDBH":"8","XSFX":"由南向北","XSFXDM":"3","KKMC":"中津大道与和畅路交口"},{"KKBH":"610271008","HPHM":"津C27H83","JGSK":"2021-04-01 15:17:26.421","CDBH":"2","XSFX":"由南向北","XSFXDM":"3","KKMC":"中新大道与航母主题公园支路交口"},{"KKBH":"610391006","HPHM":"晋B4A586","JGSK":"2021-04-01 15:17:26.632","CDBH":"1","XSFX":"由东向西","XSFXDM":"1","KKMC":"和韵路与和意路交口"},{"KKBH":"610276124","HPHM":"浙DA02P6","JGSK":"2021-04-01 15:17:26.826","CDBH":"2","XSFX":"由东向西","XSFXDM":"1","KKMC":"中新大道与中生大道交口"},{"KKBH":"720891005000","HPHM":"津A3N699","JGSK":"2021-04-01 15:17:26.846","CDBH":"7","XSFX":"由西向东","XSFXDM":"2","KKMC":"海博道与安明路交口"},{"KKBH":"610276126","HPHM":"津NRT912","JGSK":"2021-04-01 15:17:26.873","CDBH":"2","XSFX":"由东向西","XSFXDM":"1","KKMC":"中新大道与和意路交口"},{"KKBH":"610276124","HPHM":"津AY7769","JGSK":"2021-04-01 15:17:26.907","CDBH":"8","XSFX":"由南向北","XSFXDM":"3","KKMC":"中新大道与中生大道交口"},{"KKBH":"7208810020000","HPHM":"车牌","JGSK":"2021-04-01 15:17:26.915","CDBH":"14","XSFX":"由北向南","XSFXDM":"4","KKMC":"海旭道与安正路交口正向"},{"KKBH":"7208810040000","HPHM":"津K69879","JGSK":"2021-04-01 15:17:26.938","CDBH":"4","XSFX":"由西向东","XSFXDM":"2","KKMC":"海旭道与永盛路交口正向"},{"KKBH":"6071310030000","HPHM":"鲁B51R0K","JGSK":"2021-04-01 15:17:26.967","CDBH":"1","XSFX":"由东向西","XSFXDM":"1","KKMC":"中央大道与海旭道交口正向"},{"KKBH":"610286127","HPHM":"津FA0155","JGSK":"2021-04-01 15:17:26.986","CDBH":"7","XSFX":"由南向北","XSFXDM":"3","KKMC":"中津大道与和畅路交口"},{"KKBH":"610256112","HPHM":"津RMS999","JGSK":"2021-04-01 15:17:27.047","CDBH":"5","XSFX":"由西向东","XSFXDM":"2","KKMC":"中天大道与中津大道交口"},{"KKBH":"610276124","HPHM":"鲁AS5F17","JGSK":"2021-04-01 15:17:27.239","CDBH":"7","XSFX":"由南向北","XSFXDM":"3","KKMC":"中新大道与中生大道交口"},{"KKBH":"610256111","HPHM":"蒙L76105","JGSK":"2021-04-01 15:17:27.241","CDBH":"8","XSFX":"由北向南","XSFXDM":"4","KKMC":"中天大道与和惠路交口"},{"KKBH":"610271010","HPHM":"车牌","JGSK":"2021-04-01 15:17:27.308","CDBH":"7","XSFX":"由北向南","XSFXDM":"4","KKMC":"中新大道与华五路交口"},{"KKBH":"7205710040000","HPHM":"津ADP0379","JGSK":"2021-04-01 15:17:27.412","CDBH":"3","XSFX":"由西向东","XSFXDM":"2","KKMC":"动漫东路与动漫中路交口正向"},{"KKBH":"610276125","HPHM":"津CCC661","JGSK":"2021-04-01 15:17:27.541","CDBH":"1","XSFX":"由东向西","XSFXDM":"1","KKMC":"中新大道与和顺路交口"},{"KKBH":"720861002000","HPHM":"津APV818","JGSK":"2021-04-01 15:17:27.765","CDBH":"5","XSFX":"由西向东","XSFXDM":"2","KKMC":"海晨道与安正路交口"},{"KKBH":"610286127","HPHM":"吉BJY940","JGSK":"2021-04-01 15:17:27.815","CDBH":"4","XSFX":"由西向东","XSFXDM":"2","KKMC":"中津大道与和畅路交口"},{"KKBH":"7208510020000","HPHM":"津DAA459","JGSK":"2021-04-01 15:17:27.832","CDBH":"7","XSFX":"由北向南","XSFXDM":"4","KKMC":"碧水道与安正路交口正向"},{"KKBH":"610271010","HPHM":"津C6G192","JGSK":"2021-04-01 15:17:27.839","CDBH":"8","XSFX":"由北向南","XSFXDM":"4","KKMC":"中新大道与华五路交口"},{"KKBH":"720571004000","HPHM":"津GTG906","JGSK":"2021-04-01 15:17:27.892","CDBH":"1","XSFX":"由东向西","XSFXDM":"1","KKMC":"动漫东路与动漫中路交口"},{"KKBH":"720881006000","HPHM":"津GD8833","JGSK":"2021-04-01 15:17:27.893","CDBH":"4","XSFX":"由南向北","XSFXDM":"3","KKMC":"海旭道与庄盛路交口"},{"KKBH":"7208910030000","HPHM":"车牌","JGSK":"2021-04-01 15:17:27.932","CDBH":"1","XSFX":"由东向西","XSFXDM":"1","KKMC":"海博道与安正路交口正向"},{"KKBH":"7280310020000","HPHM":"鲁M7658V","JGSK":"2021-04-01 15:17:28.092","CDBH":"5","XSFX":"由南向北","XSFXDM":"3","KKMC":"动漫中路与文一路交口正向"},{"KKBH":"720881004000","HPHM":"鲁NM82Y0","JGSK":"2021-04-01 15:17:28.194","CDBH":"9","XSFX":"由西向东","XSFXDM":"2","KKMC":"海旭道与永盛路交口"},{"KKBH":"610256116","HPHM":"津GCL939","JGSK":"2021-04-01 15:17:28.211","CDBH":"5","XSFX":"由西向东","XSFXDM":"2","KKMC":"中天大道与和顺路交口"},{"KKBH":"7208910060000","HPHM":"津ADD7755","JGSK":"2021-04-01 15:17:28.213","CDBH":"8","XSFX":"由西向东","XSFXDM":"2","KKMC":"海博道与永盛路交口正向"},{"KKBH":"610286127","HPHM":"津MAA063","JGSK":"2021-04-01 15:17:28.318","CDBH":"8","XSFX":"由南向北","XSFXDM":"3","KKMC":"中津大道与和畅路交口"},{"KKBH":"610391006","HPHM":"冀CS9241","JGSK":"2021-04-01 15:17:28.332","CDBH":"1","XSFX":"由东向西","XSFXDM":"1","KKMC":"和韵路与和意路交口"},{"KKBH":"610276126","HPHM":"辽A5M91V","JGSK":"2021-04-01 15:17:28.359","CDBH":"1","XSFX":"由东向西","XSFXDM":"1","KKMC":"中新大道与和意路交口"},{"KKBH":"720891003000","HPHM":"车牌","JGSK":"2021-04-01 15:17:28.379","CDBH":"1","XSFX":"由东向西","XSFXDM":"1","KKMC":"海博道与安正路交口"},{"KKBH":"610256115","HPHM":"津C35Q32","JGSK":"2021-04-01 15:17:28.402","CDBH":"10","XSFX":"由北向南","XSFXDM":"4","KKMC":"中天大道与中生大道交口"},{"KKBH":"610391007","HPHM":"冀TL6V89","JGSK":"2021-04-01 15:17:28.638","CDBH":"3","XSFX":"由东向西","XSFXDM":"1","KKMC":"和韵路与和风路交口"},{"KKBH":"720891004000","HPHM":"车牌","JGSK":"2021-04-01 15:17:28.67","CDBH":"9","XSFX":"由南向北","XSFXDM":"3","KKMC":"海博道与安平路交口"},{"KKBH":"728031006000","HPHM":"津CDY717","JGSK":"2021-04-01 15:17:28.708","CDBH":"6","XSFX":"由南向北","XSFXDM":"3","KKMC":"动漫中路与文三路交口"},{"KKBH":"720881004000","HPHM":"津N98781","JGSK":"2021-04-01 15:17:28.756","CDBH":"10","XSFX":"由西向东","XSFXDM":"2","KKMC":"海旭道与永盛路交口"},{"KKBH":"610401004","HPHM":"津GS0902","JGSK":"2021-04-01 15:17:28.795","CDBH":"10","XSFX":"由北向南","XSFXDM":"4","KKMC":"和畅路与和风路交口"},{"KKBH":"610276125","HPHM":"津K53355","JGSK":"2021-04-01 15:17:28.831","CDBH":"8","XSFX":"由北向南","XSFXDM":"4","KKMC":"中新大道与和顺路交口"},{"KKBH":"610256111","HPHM":"津B1HV62","JGSK":"2021-04-01 15:17:28.86","CDBH":"1","XSFX":"由西向东","XSFXDM":"2","KKMC":"中天大道与和惠路交口"},{"KKBH":"610256115","HPHM":"津A5F533","JGSK":"2021-04-01 15:17:28.891","CDBH":"7","XSFX":"由南向北","XSFXDM":"3","KKMC":"中天大道与中生大道交口"},{"KKBH":"610276124","HPHM":"津MR5855","JGSK":"2021-04-01 15:17:28.928","CDBH":"8","XSFX":"由南向北","XSFXDM":"3","KKMC":"中新大道与中生大道交口"},{"KKBH":"720811002000","HPHM":"津G99168","JGSK":"2021-04-01 15:17:29.015","CDBH":"4","XSFX":"由南向北","XSFXDM":"3","KKMC":"动漫南路与文一路交口"},{"KKBH":"610271010","HPHM":"津NAH917","JGSK":"2021-04-01 15:17:29.056","CDBH":"5","XSFX":"由南向北","XSFXDM":"3","KKMC":"中新大道与华五路交口"},{"KKBH":"610391006","HPHM":"津A5A051","JGSK":"2021-04-01 15:17:29.34","CDBH":"4","XSFX":"由西向东","XSFXDM":"2","KKMC":"和韵路与和意路交口"},{"KKBH":"720871002000","HPHM":"川YU2069","JGSK":"2021-04-01 15:17:29.422","CDBH":"8","XSFX":"由北向南","XSFXDM":"4","KKMC":"安正路与芳菲路交口"},{"KKBH":"610256111","HPHM":"津HJ9231","JGSK":"2021-04-01 15:17:29.501","CDBH":"3","XSFX":"由西向东","XSFXDM":"2","KKMC":"中天大道与和惠路交口"},{"KKBH":"610286127","HPHM":"京NZX987","JGSK":"2021-04-01 15:17:29.532","CDBH":"3","XSFX":"由东向西","XSFXDM":"1","KKMC":"中津大道与和畅路交口"},{"KKBH":"7205710040000","HPHM":"津AU5956","JGSK":"2021-04-01 15:17:29.571","CDBH":"4","XSFX":"由西向东","XSFXDM":"2","KKMC":"动漫东路与动漫中路交口正向"},{"KKBH":"7205710010000","HPHM":"车牌","JGSK":"2021-04-01 15:17:29.574","CDBH":"2","XSFX":"由西向东","XSFXDM":"2","KKMC":"动漫东路与文一路交口正向"},{"KKBH":"610271010","HPHM":"津C6G192","JGSK":"2021-04-01 15:17:29.77","CDBH":"8","XSFX":"由北向南","XSFXDM":"4","KKMC":"中新大道与华五路交口"},{"KKBH":"7280310020000","HPHM":"闽G9838J","JGSK":"2021-04-01 15:17:29.843","CDBH":"2","XSFX":"由东向西","XSFXDM":"1","KKMC":"动漫中路与文一路交口正向"},{"KKBH":"610271010","HPHM":"车牌","JGSK":"2021-04-01 15:17:29.849","CDBH":"7","XSFX":"由北向南","XSFXDM":"4","KKMC":"中新大道与华五路交口"},{"KKBH":"6102610040000","HPHM":"津MLK338","JGSK":"2021-04-01 15:17:29.893","CDBH":"3","XSFX":"由南向北","XSFXDM":"3","KKMC":"中生大道与静湖西路（北侧）正向"},{"KKBH":"720871002000","HPHM":"津ADF9006","JGSK":"2021-04-01 15:17:29.901","CDBH":"9","XSFX":"由北向南","XSFXDM":"4","KKMC":"安正路与芳菲路交口"},{"KKBH":"610266118","HPHM":"车牌","JGSK":"2021-04-01 15:17:29.943","CDBH":"3","XSFX":"由东向西","XSFXDM":"1","KKMC":"中生大道与和畅路交口"},{"KKBH":"610256115","HPHM":"津ADD1618","JGSK":"2021-04-01 15:17:30.07","CDBH":"12","XSFX":"由北向南","XSFXDM":"4","KKMC":"中天大道与中生大道交口"},{"KKBH":"610266118","HPHM":"津ADE2799","JGSK":"2021-04-01 15:17:30.095","CDBH":"3","XSFX":"由东向西","XSFXDM":"1","KKMC":"中生大道与和畅路交口"},{"KKBH":"610271008","HPHM":"车牌","JGSK":"2021-04-01 15:17:30.143","CDBH":"5","XSFX":"由北向南","XSFXDM":"4","KKMC":"中新大道与航母主题公园支路交口"},{"KKBH":"610271009","HPHM":"津C380F1","JGSK":"2021-04-01 15:17:30.195","CDBH":"4","XSFX":"由西向东","XSFXDM":"2","KKMC":"中新大道与泰七路交口"},{"KKBH":"610256111","HPHM":"蒙L76105","JGSK":"2021-04-01 15:17:30.29","CDBH":"8","XSFX":"由北向南","XSFXDM":"4","KKMC":"中天大道与和惠路交口"},{"KKBH":"720881002000","HPHM":"津FAQ827","JGSK":"2021-04-01 15:17:30.311","CDBH":"13","XSFX":"由北向南","XSFXDM":"4","KKMC":"海旭道与安正路交口"},{"KKBH":"7280310020000","HPHM":"津QA3057","JGSK":"2021-04-01 15:17:30.353","CDBH":"6","XSFX":"由南向北","XSFXDM":"3","KKMC":"动漫中路与文一路交口正向"},{"KKBH":"728031002000","HPHM":"鲁M7658V","JGSK":"2021-04-01 15:17:30.376","CDBH":"5","XSFX":"由南向北","XSFXDM":"3","KKMC":"动漫中路与文一路交口"},{"KKBH":"610401004","HPHM":"津KAC819","JGSK":"2021-04-01 15:17:30.457","CDBH":"2","XSFX":"由东向西","XSFXDM":"1","KKMC":"和畅路与和风路交口"},{"KKBH":"610256116","HPHM":"冀BL109A","JGSK":"2021-04-01 15:17:30.462","CDBH":"11","XSFX":"由北向南","XSFXDM":"4","KKMC":"中天大道与和顺路交口"},{"KKBH":"720891004000","HPHM":"车牌","JGSK":"2021-04-01 15:17:30.589","CDBH":"9","XSFX":"由南向北","XSFXDM":"3","KKMC":"海博道与安平路交口"},{"KKBH":"720881004000","HPHM":"津K69879","JGSK":"2021-04-01 15:17:30.697","CDBH":"9","XSFX":"由西向东","XSFXDM":"2","KKMC":"海旭道与永盛路交口"},{"KKBH":"720571004000","HPHM":"辽A3HX01","JGSK":"2021-04-01 15:17:30.732","CDBH":"3","XSFX":"由西向东","XSFXDM":"2","KKMC":"动漫东路与动漫中路交口"},{"KKBH":"610276125","HPHM":"津BJ5700","JGSK":"2021-04-01 15:17:30.764","CDBH":"4","XSFX":"由南向北","XSFXDM":"3","KKMC":"中新大道与和顺路交口"},{"KKBH":"711","HPHM":"津K22262","JGSK":"2021-04-01 15:17:30.769","CDBH":"5","XSFX":"由南向北","XSFXDM":"3","KKMC":"不礼让行人中新大道与和旭路交口"},{"KKBH":"720811002000","HPHM":"鲁G270MZ","JGSK":"2021-04-01 15:17:30.882","CDBH":"1","XSFX":"由东向西","XSFXDM":"
[truncated: 902,802 more chars]
