# Supplementary material for: A vehicle license plate data access model based on the jump hash consistency algorithm
Source: PLoS One. 2023 Aug 24;18(8):e0288427. doi: 10.1371/journal.pone.0288427 (PMC10449116; doi:10.1371/journal.pone.0288427)
Supplement: S1 Data — (ZIP) [file pone.0288427.s001.zip › vpld/2021-04-01_69.json]

[{"KKBH":"7208910030000","HPHM":"津C83R36","JGSK":"2021-04-01 15:23:57.642","CDBH":"9","XSFX":"由南向北","XSFXDM":"3","KKMC":"海博道与安正路交口正向"},{"KKBH":"610286127","HPHM":"豫QL2673","JGSK":"2021-04-01 15:23:57.668","CDBH":"7","XSFX":"由南向北","XSFXDM":"3","KKMC":"中津大道与和畅路交口"},{"KKBH":"7208610030000","HPHM":"津C18909","JGSK":"2021-04-01 15:23:57.745","CDBH":"11","XSFX":"由北向南","XSFXDM":"4","KKMC":"海晨道与安明路交口正向"},{"KKBH":"610276125","HPHM":"津FGL345","JGSK":"2021-04-01 15:23:57.8","CDBH":"4","XSFX":"由南向北","XSFXDM":"3","KKMC":"中新大道与和顺路交口"},{"KKBH":"610401005","HPHM":"津RFS220","JGSK":"2021-04-01 15:23:57.841","CDBH":"8","XSFX":"由南向北","XSFXDM":"3","KKMC":"和畅路与和顺路交口"},{"KKBH":"720561002000","HPHM":"津KZN700","JGSK":"2021-04-01 15:23:57.997","CDBH":"2","XSFX":"由东向西","XSFXDM":"1","KKMC":"动漫北路与文三路交口"},{"KKBH":"610256111","HPHM":"鲁QU25R5","JGSK":"2021-04-01 15:23:58.014","CDBH":"7","XSFX":"由北向南","XSFXDM":"4","KKMC":"中天大道与和惠路交口"},{"KKBH":"610271010","HPHM":"车牌","JGSK":"2021-04-01 15:23:58.03","CDBH":"7","XSFX":"由北向南","XSFXDM":"4","KKMC":"中新大道与华五路交口"},{"KKBH":"728031002000","HPHM":"鲁G382VR","JGSK":"2021-04-01 15:23:58.031","CDBH":"2","XSFX":"由东向西","XSFXDM":"1","KKMC":"动漫中路与文一路交口"},{"KKBH":"720861002000","HPHM":"皖K781S3","JGSK":"2021-04-01 15:23:58.075","CDBH":"4","XSFX":"由西向东","XSFXDM":"2","KKMC":"海晨道与安正路交口"},{"KKBH":"720891004000","HPHM":"粤E89E39","JGSK":"2021-04-01 15:23:58.171","CDBH":"5","XSFX":"由西向东","XSFXDM":"2","KKMC":"海博道与安平路交口"},{"KKBH":"610401004","HPHM":"津NE8120","JGSK":"2021-04-01 15:23:58.171","CDBH":"11","XSFX":"由北向南","XSFXDM":"4","KKMC":"和畅路与和风路交口"},{"KKBH":"610401005","HPHM":"津DLX289","JGSK":"2021-04-01 15:23:58.292","CDBH":"7","XSFX":"由南向北","XSFXDM":"3","KKMC":"和畅路与和顺路交口"},{"KKBH":"610276126","HPHM":"冀B34W35","JGSK":"2021-04-01 15:23:58.295","CDBH":"4","XSFX":"由南向北","XSFXDM":"3","KKMC":"中新大道与和意路交口"},{"KKBH":"610286127","HPHM":"辽LJ4995","JGSK":"2021-04-01 15:23:58.397","CDBH":"7","XSFX":"由南向北","XSFXDM":"3","KKMC":"中津大道与和畅路交口"},{"KKBH":"720891004000","HPHM":"津AVJ365","JGSK":"2021-04-01 15:23:58.414","CDBH":"6","XSFX":"由西向东","XSFXDM":"2","KKMC":"海博道与安平路交口"},{"KKBH":"720891006000","HPHM":"冀D3R911","JGSK":"2021-04-01 15:23:58.42","CDBH":"6","XSFX":"由西向东","XSFXDM":"2","KKMC":"海博道与永盛路交口"},{"KKBH":"610256115","HPHM":"津HEH039","JGSK":"2021-04-01 15:23:58.475","CDBH":"3","XSFX":"由东向西","XSFXDM":"1","KKMC":"中天大道与中生大道交口"},{"KKBH":"720861002000","HPHM":"津CB7550","JGSK":"2021-04-01 15:23:58.478","CDBH":"5","XSFX":"由西向东","XSFXDM":"2","KKMC":"海晨道与安正路交口"},{"KKBH":"7208810050000","HPHM":"津HZZ606","JGSK":"2021-04-01 15:23:58.525","CDBH":"4","XSFX":"由西向东","XSFXDM":"2","KKMC":"海旭道与明盛路交口正向"},{"KKBH":"7208810020000","HPHM":"津RAE978","JGSK":"2021-04-01 15:23:58.631","CDBH":"9","XSFX":"由南向北","XSFXDM":"3","KKMC":"海旭道与安正路交口正向"},{"KKBH":"7205410030000","HPHM":"津NXG096","JGSK":"2021-04-01 15:23:58.692","CDBH":"8","XSFX":"由南向北","XSFXDM":"3","KKMC":"动漫环路西与动漫西路交口正向"},{"KKBH":"610391006","HPHM":"车牌","JGSK":"2021-04-01 15:23:58.732","CDBH":"8","XSFX":"由南向北","XSFXDM":"3","KKMC":"和韵路与和意路交口"},{"KKBH":"610276126","HPHM":"津KGK661","JGSK":"2021-04-01 15:23:58.74","CDBH":"8","XSFX":"由北向南","XSFXDM":"4","KKMC":"中新大道与和意路交口"},{"KKBH":"711","HPHM":"津FDH015","JGSK":"2021-04-01 15:23:58.758","CDBH":"2","XSFX":"由东向西","XSFXDM":"1","KKMC":"不礼让行人中新大道与和旭路交口"},{"KKBH":"720881002000","HPHM":"津KFW820","JGSK":"2021-04-01 15:23:58.805","CDBH":"12","XSFX":"由北向南","XSFXDM":"4","KKMC":"海旭道与安正路交口"},{"KKBH":"720891004000","HPHM":"车牌","JGSK":"2021-04-01 15:23:58.909","CDBH":"9","XSFX":"由南向北","XSFXDM":"3","KKMC":"海博道与安平路交口"},{"KKBH":"610276124","HPHM":"黑AN21R6","JGSK":"2021-04-01 15:23:58.97","CDBH":"7","XSFX":"由南向北","XSFXDM":"3","KKMC":"中新大道与中生大道交口"},{"KKBH":"720891003000","HPHM":"津AM5363","JGSK":"2021-04-01 15:23:58.995","CDBH":"2","XSFX":"由东向西","XSFXDM":"1","KKMC":"海博道与安正路交口"},{"KKBH":"610276125","HPHM":"津DPL985","JGSK":"2021-04-01 15:23:59.087","CDBH":"4","XSFX":"由南向北","XSFXDM":"3","KKMC":"中新大道与和顺路交口"},{"KKBH":"610401005","HPHM":"津ADC8290","JGSK":"2021-04-01 15:23:59.183","CDBH":"5","XSFX":"由西向东","XSFXDM":"2","KKMC":"和畅路与和顺路交口"},{"KKBH":"610276124","HPHM":"津JRC118","JGSK":"2021-04-01 15:23:59.233","CDBH":"1","XSFX":"由东向西","XSFXDM":"1","KKMC":"中新大道与中生大道交口"},{"KKBH":"610256111","HPHM":"车牌","JGSK":"2021-04-01 15:23:59.234","CDBH":"2","XSFX":"由西向东","XSFXDM":"2","KKMC":"中天大道与和惠路交口"},{"KKBH":"610401005","HPHM":"津N72138","JGSK":"2021-04-01 15:23:59.281","CDBH":"8","XSFX":"由南向北","XSFXDM":"3","KKMC":"和畅路与和顺路交口"},{"KKBH":"7208910080000","HPHM":"津LAR550","JGSK":"2021-04-01 15:23:59.395","CDBH":"8","XSFX":"由西向东","XSFXDM":"2","KKMC":"海博道与荣盛路交口正向"},{"KKBH":"7208910050000","HPHM":"鲁P910L6","JGSK":"2021-04-01 15:23:59.41","CDBH":"3","XSFX":"由东向西","XSFXDM":"1","KKMC":"海博道与安明路交口正向"},{"KKBH":"610276124","HPHM":"鲁NVF819","JGSK":"2021-04-01 15:23:59.474","CDBH":"10","XSFX":"由北向南","XSFXDM":"4","KKMC":"中新大道与中生大道交口"},{"KKBH":"7208610030000","HPHM":"津FDB377","JGSK":"2021-04-01 15:23:59.513","CDBH":"8","XSFX":"由南向北","XSFXDM":"3","KKMC":"海晨道与安明路交口正向"},{"KKBH":"7208810020000","HPHM":"津AYH150","JGSK":"2021-04-01 15:23:59.53","CDBH":"2","XSFX":"由东向西","XSFXDM":"1","KKMC":"海旭道与安正路交口正向"},{"KKBH":"720871002000","HPHM":"津RHQ545","JGSK":"2021-04-01 15:23:59.552","CDBH":"9","XSFX":"由北向南","XSFXDM":"4","KKMC":"安正路与芳菲路交口"},{"KKBH":"7205710020000","HPHM":"津A1P603","JGSK":"2021-04-01 15:23:59.557","CDBH":"5","XSFX":"由北向南","XSFXDM":"4","KKMC":"动漫东路与文二路交口正向"},{"KKBH":"720891003000","HPHM":"车牌","JGSK":"2021-04-01 15:23:59.582","CDBH":"4","XSFX":"由西向东","XSFXDM":"2","KKMC":"海博道与安正路交口"},{"KKBH":"610391006","HPHM":"津KLH309","JGSK":"2021-04-01 15:23:59.668","CDBH":"1","XSFX":"由东向西","XSFXDM":"1","KKMC":"和韵路与和意路交口"},{"KKBH":"610391006","HPHM":"车牌","JGSK":"2021-04-01 15:23:59.756","CDBH":"8","XSFX":"由南向北","XSFXDM":"3","KKMC":"和韵路与和意路交口"},{"KKBH":"610266117","HPHM":"津JLY287","JGSK":"2021-04-01 15:23:59.824","CDBH":"8","XSFX":"由南向北","XSFXDM":"3","KKMC":"中生大道与和韵路交口"},{"KKBH":"610401005","HPHM":"车牌","JGSK":"2021-04-01 15:23:59.888","CDBH":"6","XSFX":"由西向东","XSFXDM":"2","KKMC":"和畅路与和顺路交口"},{"KKBH":"7208910050000","HPHM":"津E12695","JGSK":"2021-04-01 15:23:59.918","CDBH":"7","XSFX":"由西向东","XSFXDM":"2","KKMC":"海博道与安明路交口正向"},{"KKBH":"610401005","HPHM":"津A01V96","JGSK":"2021-04-01 15:23:59.922","CDBH":"7","XSFX":"由南向北","XSFXDM":"3","KKMC":"和畅路与和顺路交口"},{"KKBH":"720871002000","HPHM":"津A7U673","JGSK":"2021-04-01 15:23:59.949","CDBH":"8","XSFX":"由北向南","XSFXDM":"4","KKMC":"安正路与芳菲路交口"},{"KKBH":"610276125","HPHM":"津MUR679","JGSK":"2021-04-01 15:23:59.95","CDBH":"8","XSFX":"由北向南","XSFXDM":"4","KKMC":"中新大道与和顺路交口"},{"KKBH":"610266117","HPHM":"津ATR305","JGSK":"2021-04-01 15:23:59.991","CDBH":"10","XSFX":"由北向南","XSFXDM":"4","KKMC":"中生大道与和韵路交口"},{"KKBH":"610401005","HPHM":"津HRZ778","JGSK":"2021-04-01 15:24:00.139","CDBH":"7","XSFX":"由南向北","XSFXDM":"3","KKMC":"和畅路与和顺路交口"},{"KKBH":"610256115","HPHM":"津NLX305","JGSK":"2021-04-01 15:24:00.157","CDBH":"3","XSFX":"由东向西","XSFXDM":"1","KKMC":"中天大道与中生大道交口"},{"KKBH":"720891003000","HPHM":"津C83R36","JGSK":"2021-04-01 15:24:00.171","CDBH":"8","XSFX":"由南向北","XSFXDM":"3","KKMC":"海博道与安正路交口"},{"KKBH":"610391006","HPHM":"津ML1207","JGSK":"2021-04-01 15:24:00.178","CDBH":"4","XSFX":"由西向东","XSFXDM":"2","KKMC":"和韵路与和意路交口"},{"KKBH":"610256115","HPHM":"鲁A7K0T5","JGSK":"2021-04-01 15:24:00.31","CDBH":"2","XSFX":"由东向西","XSFXDM":"1","KKMC":"中天大道与中生大道交口"},{"KKBH":"6102610030000","HPHM":"津K55892","JGSK":"2021-04-01 15:24:00.55","CDBH":"1","XSFX":"由东向西","XSFXDM":"1","KKMC":"中生大道与静湖南路交口正向"},{"KKBH":"720861002000","HPHM":"京NV6W08","JGSK":"2021-04-01 15:24:00.558","CDBH":"4","XSFX":"由西向东","XSFXDM":"2","KKMC":"海晨道与安正路交口"},{"KKBH":"720861003000","HPHM":"津C18918","JGSK":"2021-04-01 15:24:00.638","CDBH":"11","XSFX":"由北向南","XSFXDM":"4","KKMC":"海晨道与安明路交口"},{"KKBH":"610276124","HPHM":"蒙BF3597","JGSK":"2021-04-01 15:24:00.684","CDBH":"10","XSFX":"由北向南","XSFXDM":"4","KKMC":"中新大道与中生大道交口"},{"KKBH":"610256111","HPHM":"辽DCM257","JGSK":"2021-04-01 15:24:00.892","CDBH":"8","XSFX":"由北向南","XSFXDM":"4","KKMC":"中天大道与和惠路交口"},{"KKBH":"720891004000","HPHM":"车牌","JGSK":"2021-04-01 15:24:00.913","CDBH":"9","XSFX":"由南向北","XSFXDM":"3","KKMC":"海博道与安平路交口"},{"KKBH":"610266118","HPHM":"津NFD188","JGSK":"2021-04-01 15:24:01.036","CDBH":"4","XSFX":"由西向东","XSFXDM":"2","KKMC":"中生大道与和畅路交口"},{"KKBH":"720891004000","HPHM":"车牌","JGSK":"2021-04-01 15:24:01.051","CDBH":"4","XSFX":"由西向东","XSFXDM":"2","KKMC":"海博道与安平路交口"},{"KKBH":"610276124","HPHM":"津KG8550","JGSK":"2021-04-01 15:24:01.129","CDBH":"7","XSFX":"由南向北","XSFXDM":"3","KKMC":"中新大道与中生大道交口"},{"KKBH":"720891004000","HPHM":"车牌","JGSK":"2021-04-01 15:24:01.151","CDBH":"9","XSFX":"由南向北","XSFXDM":"3","KKMC":"海博道与安平路交口"},{"KKBH":"610276125","HPHM":"津DPL985","JGSK":"2021-04-01 15:24:01.159","CDBH":"4","XSFX":"由南向北","XSFXDM":"3","KKMC":"中新大道与和顺路交口"},{"KKBH":"610276126","HPHM":"津KGK661","JGSK":"2021-04-01 15:24:01.194","CDBH":"8","XSFX":"由北向南","XSFXDM":"4","KKMC":"中新大道与和意路交口"},{"KKBH":"610401005","HPHM":"车牌","JGSK":"2021-04-01 15:24:01.196","CDBH":"9","XSFX":"由南向北","XSFXDM":"3","KKMC":"和畅路与和顺路交口"},{"KKBH":"720891004000","HPHM":"车牌","JGSK":"2021-04-01 15:24:01.391","CDBH":"8","XSFX":"由南向北","XSFXDM":"3","KKMC":"海博道与安平路交口"},{"KKBH":"720891004000","HPHM":"津D01623","JGSK":"2021-04-01 15:24:01.452","CDBH":"5","XSFX":"由西向东","XSFXDM":"2","KKMC":"海博道与安平路交口"},{"KKBH":"610401005","HPHM":"车牌","JGSK":"2021-04-01 15:24:01.485","CDBH":"5","XSFX":"由西向东","XSFXDM":"2","KKMC":"和畅路与和顺路交口"},{"KKBH":"610401005","HPHM":"鲁MA991S","JGSK":"2021-04-01 15:24:01.652","CDBH":"7","XSFX":"由南向北","XSFXDM":"3","KKMC":"和畅路与和顺路交口"},{"KKBH":"7208910050000","HPHM":"津ADL3130","JGSK":"2021-04-01 15:24:01.815","CDBH":"6","XSFX":"由西向东","XSFXDM":"2","KKMC":"海博道与安明路交口正向"},{"KKBH":"610256116","HPHM":"津CBA955","JGSK":"2021-04-01 15:24:02.024","CDBH":"12","XSFX":"由北向南","XSFXDM":"4","KKMC":"中天大道与和顺路交口"},{"KKBH":"610276125","HPHM":"津FM5268","JGSK":"2021-04-01 15:24:02.127","CDBH":"4","XSFX":"由南向北","XSFXDM":"3","KKMC":"中新大道与和顺路交口"},{"KKBH":"610286127","HPHM":"豫QL2673","JGSK":"2021-04-01 15:24:02.151","CDBH":"7","XSFX":"由南向北","XSFXDM":"3","KKMC":"中津大道与和畅路交口"},{"KKBH":"711","HPHM":"津GKL605","JGSK":"2021-04-01 15:24:02.441","CDBH":"2","XSFX":"由东向西","XSFXDM":"1","KKMC":"不礼让行人中新大道与和旭路交口"},{"KKBH":"7209010020000","HPHM":"津NHF766","JGSK":"2021-04-01 15:24:02.449","CDBH":"8","XSFX":"由南向北","XSFXDM":"3","KKMC":"玉林道与安正路交口正向"},{"KKBH":"610286127","HPHM":"津C723M7","JGSK":"2021-04-01 15:24:02.524","CDBH":"6","XSFX":"由西向东","XSFXDM":"2","KKMC":"中津大道与和畅路交口"},{"KKBH":"6071310030000","HPHM":"冀B9G9A0","JGSK":"2021-04-01 15:24:02.55","CDBH":"1","XSFX":"由东向西","XSFXDM":"1","KKMC":"中央大道与海旭道交口正向"},{"KKBH":"610276124","HPHM":"津HKY716","JGSK":"2021-04-01 15:24:02.666","CDBH":"1","XSFX":"由东向西","XSFXDM":"1","KKMC":"中新大道与中生大道交口"},{"KKBH":"610391006","HPHM":"津AR9758","JGSK":"2021-04-01 15:24:02.688","CDBH":"1","XSFX":"由东向西","XSFXDM":"1","KKMC":"和韵路与和意路交口"},{"KKBH":"7208610030000","HPHM":"津NGL802","JGSK":"2021-04-01 15:24:02.697","CDBH":"10","XSFX":"由北向南","XSFXDM":"4","KKMC":"海晨道与安明路交口正向"},{"KKBH":"610256112","HPHM":"津C8D112","JGSK":"2021-04-01 15:24:02.712","CDBH":"4","XSFX":"由西向东","XSFXDM":"2","KKMC":"中天大道与中津大道交口"},{"KKBH":"720881002000","HPHM":"津RAE978","JGSK":"2021-04-01 15:24:02.937","CDBH":"9","XSFX":"由南向北","XSFXDM":"3","KKMC":"海旭道与安正路交口"},{"KKBH":"610256113","HPHM":"冀B7060M","JGSK":"2021-04-01 15:24:02.987","CDBH":"5","XSFX":"由南向北","XSFXDM":"3","KKMC":"中天大道与和风路交口"},{"KKBH":"610276125","HPHM":"津MUR679","JGSK":"2021-04-01 15:24:02.987","CDBH":"8","XSFX":"由北向南","XSFXDM":"4","KKMC":"中新大道与和顺路交口"},{"KKBH":"720891005000","HPHM":"津E12695","JGSK":"2021-04-01 15:24:03.068","CDBH":"7","XSFX":"由西向东","XSFXDM":"2","KKMC":"海博道与安明路交口"},{"KKBH":"610256111","HPHM":"车牌","JGSK":"2021-04-01 15:24:03.089","CDBH":"3","XSFX":"由西向东","XSFXDM":"2","KKMC":"中天大道与和惠路交口"},{"KKBH":"720861003000","HPHM":"津C18909","JGSK":"2021-04-01 15:24:03.113","CDBH":"11","XSFX":"由北向南","XSFXDM":"4","KKMC":"海晨道与安明路交口"},{"KKBH":"720891005000","HPHM":"津E07058","JGSK":"2021-04-01 15:24:03.164","CDBH":"1","XSFX":"由东向西","XSFXDM":"1","KKMC":"海博道与安明路交口"},{"KKBH":"720891004000","HPHM":"车牌","JGSK":"2021-04-01 15:24:03.233","CDBH":"9","XSFX":"由南向北","XSFXDM":"3","KKMC":"海博道与安平路交口"},{"KKBH":"610261004000","HPHM":"津C172W0","JGSK":"2021-04-01 15:24:03.237","CDBH":"5","XSFX":"由北向南","XSFXDM":"4","KKMC":"中生大道与静湖西路（北侧）"},{"KKBH":"610256115","HPHM":"津B22263","JGSK":"2021-04-01 15:24:03.237","CDBH":"7","XSFX":"由南向北","XSFXDM":"3","KKMC":"中天大道与中生大道交口"},{"KKBH":"7208910050000","HPHM":"津KSX915","JGSK":"2021-04-01 15:24:03.306","CDBH":"5","XSFX":"由西向东","XSFXDM":"2","KKMC":"海博道与安明路交口正向"},{"KKBH":"610401005","HPHM":"津DLX289","JGSK":"2021-04-01 15:24:03.436","CDBH":"7","XSFX":"由南向北","XSFXDM":"3","KKMC":"和畅路与和顺路交口"},{"KKBH":"720901002000","HPHM":"豫EE2Z38","JGSK":"2021-04-01 15:24:03.532","CDBH":"1","XSFX":"由东向西","XSFXDM":"1","KKMC":"玉林道与安正路交口"},{"KKBH":"711","HPHM":"冀AM815E","JGSK":"2021-04-01 15:24:03.718","CDBH":"2","XSFX":"由东向西","XSFXDM":"1","KKMC":"不礼让行人中新大道与和旭路交口"},{"KKBH":"7208810020000","HPHM":"津C596R6","JGSK":"2021-04-01 15:24:03.762","CDBH":"3","XSFX":"由东向西","XSFXDM":"1","KKMC":"海旭道与安正路交口正向"},{"KKBH":"610276126","HPHM":"津AF71882","JGSK":"2021-04-01 15:24:03.767","CDBH":"1","XSFX":"由东向西","XSFXDM":"1","KKMC":"中新大道与和意路交口"},{"KKBH":"610276124","HPHM":"津JRC118","JGSK":"2021-04-01 15:24:03.841","CDBH":"1","XSFX":"由东向西","XSFXDM":"1","KKMC":"中新大道与中生大道交口"},{"KKBH":"610391006","HPHM":"津HL8585","JGSK":"2021-04-01 15:24:03.858","CDBH":"4","XSFX":"由西向东","XSFXDM":"2","KKMC":"和韵路与和意路交口"},{"KKBH":"610401005","HPHM":"津ADC8290","JGSK":"2021-04-01 15:24:03.882","CDBH":"6","XSFX":"由西向东","XSFXDM":"2","KKMC":"和畅路与和顺路交口"},{"KKBH":"610256115","HPHM":"津AY2206","JGSK":"2021-04-01 15:24:03.99","CDBH":"3","XSFX":"由东向西","XSFXDM":"1","KKMC":"中天大道与中生大道交口"},{"KKBH":"610271008","HPHM":"鲁AS5F17","JGSK":"2021-04-01 15:24:04.016","CDBH":"1","XSFX":"由南向北","XSFXDM":"3","KKMC":"中新大道与航母主题公园支路交口"},{"KKBH":"610256111","HPHM":"鲁QU25R5","JGSK":"2021-04-01 15:24:04.101","CDBH":"7","XSFX":"由北向南","XSFXDM":"4","KKMC":"中天大道与和惠路交口"},{"KKBH":"610256115","HPHM":"津RDQ903","JGSK":"2021-04-01 15:24:04.144","CDBH":"1","XSFX":"由东向西","XSFXDM":"1","KKMC":"中天大道与中生大道交口"},{"KKBH":"610391007","HPHM":"津HMG997","JGSK":"2021-04-01 15:24:04.219","CDBH":"7","XSFX":"由南向北","XSFXDM":"3","KKMC":"和韵路与和风路交口"},{"KKBH":"610266117","HPHM":"津DHK889","JGSK":"2021-04-01 15:24:04.26","CDBH":"4","XSFX":"由西向东","XSFXDM":"2","KKMC":"中生大道与和韵路交口"},{"KKBH":"720571002000","HPHM":"津A1P603","JGSK":"2021-04-01 15:24:04.27","CDBH":"5","XSFX":"由北向南","XSFXDM":"4","KKMC":"动漫东路与文二路交口"},{"KKBH":"610276126","HPHM":"津NSV908","JGSK":"2021-04-01 15:24:04.328","CDBH":"7","XSFX":"由北向南","XSFXDM":"4","KKMC":"中新大道与和意路交口"},{"KKBH":"610276125","HPHM":"津FM5268","JGSK":"2021-04-01 15:24:04.433","CDBH":"4","XSFX":"由南向北","XSFXDM":"3","KKMC":"中新大道与和顺路交口"},{"KKBH":"7208910090000","HPHM":"陕A0A2P5","JGSK":"2021-04-01 15:24:04.472","CDBH":"5","XSFX":"由南向北","XSFXDM":"3","KKMC":"海博道与弘通路交口正向"},{"KKBH":"7208910060000","HPHM":"津MTC789","JGSK":"2021-04-01 15:24:04.503","CDBH":"11","XSFX":"由北向南","XSFXDM":"4","KKMC":"海博道与永盛路交口正向"},{"KKBH":"6071310030000","HPHM":"津MGU178","JGSK":"2021-04-01 15:24:04.568","CDBH":"1","XSFX":"由东向西","XSFXDM":"1","KKMC":"中央大道与海旭道交口正向"},{"KKBH":"7208810050000","HPHM":"京JE1662","JGSK":"2021-04-01 15:24:04.642","CDBH":"4","XSFX":"由西向东","XSFXDM":"2","KKMC":"海旭道与明盛路交口正向"},{"KKBH":"610256113","HPHM":"车牌","JGSK":"2021-04-01 15:24:04.828","CDBH":"8","XSFX":"由北向南","XSFXDM":"4","KKMC":"中天大道与和风路交口"},{"KKBH":"610261003000","HPHM":"津K55892","JGSK":"2021-04-01 15:24:04.841","CDBH":"10","XSFX":"由东向西","XSFXDM":"1","KKMC":"中生大道与静湖南路交口"},{"KKBH":"610256112","HPHM":"津E08992","JGSK":"2021-04-01 15:24:04.875","CDBH":"1","XSFX":"由东向西","XSFXDM":"1","KKMC":"中天大道与中津大道交口"},{"KKBH":"720881005000","HPHM":"津HZZ606","JGSK":"2021-04-01 15:24:04.966","CDBH":"4","XSFX":"由西向东","XSFXDM":"2","KKMC":"海旭道与明盛路交口"},{"KKBH":"7208910050000","HPHM":"鄂KC8C83","JGSK":"2021-04-01 15:24:05.015","CDBH":"7","XSFX":"由西向东","XSFXDM":"2","KKMC":"海博道与安明路交口正向"},{"KKBH":"610256115","HPHM":"冀B7AP06","JGSK":"2021-04-01 15:24:05.024","CDBH":"2","XSFX":"由东向西","XSFXDM":"1","KKMC":"中天大道与中生大道交口"},{"KKBH":"7208910060000","HPHM":"车牌","JGSK":"2021-04-01 15:24:05.083","CDBH":"4","XSFX":"由东向西","XSFXDM":"1","KKMC":"海博道与永盛路交口正向"},{"KKBH":"720901002000","HPHM":"津NHF766","JGSK":"2021-04-01 15:24:05.094","CDBH":"8","XSFX":"由南向北","XSFXDM":"3","KKMC":"玉林道与安正路交口"},{"KKBH":"728031003000","HPHM":"津JZS636","JGSK":"2021-04-01 15:24:05.125","CDBH":"1","XSFX":"由东向西","XSFXDM":"1","KKMC":"动漫中路与文二路交口"},{"KKBH":"610266117","HPHM":"津ATR305","JGSK":"2021-04-01 15:24:05.152","CDBH":"11","XSFX":"由北向南","XSFXDM":"4","KKMC":"中生大道与和韵路交口"},{"KKBH":"610256112","HPHM":"鲁B19R0Z","JGSK":"2021-04-01 15:24:05.192","CDBH":"5","XSFX":"由西向东","XSFXDM":"2","KKMC":"中天大道与中津大道交口"},{"KKBH":"610256116","HPHM":"津DTJ923","JGSK":"2021-04-01 15:24:05.625","CDBH":"12","XSFX":"由北向南","XSFXDM":"4","KKMC":"中天大道与和顺路交口"},{"KKBH":"610401005","HPHM":"津HRZ778","JGSK":"2021-04-01 15:24:05.676","CDBH":"7","XSFX":"由南向北","XSFXDM":"3","KKMC":"和畅路与和顺路交口"},{"KKBH":"7208810020000","HPHM":"川A652T4","JGSK":"2021-04-01 15:24:05.786","CDBH":"2","XSFX":"由东向西","XSFXDM":"1","KKMC":"海旭道与安正路交口正向"},{"KKBH":"610391006","HPHM":"津KA8138","JGSK":"2021-04-01 15:24:05.853","CDBH":"7","XSFX":"由南向北","XSFXDM":"3","KKMC":"和韵路与和意路交口"},{"KKBH":"610256113","HPHM":"鲁PAW856","JGSK":"2021-04-01 15:24:05.873","CDBH":"2","XSFX":"由西向东","XSFXDM":"2","KKMC":"中天大道与和风路交口"},{"KKBH":"7208910030000","HPHM":"冀B9G0S9","JGSK":"2021-04-01 15:24:05.977","CDBH":"9","XSFX":"由南向北","XSFXDM":"3","KKMC":"海博道与安正路交口正向"},{"KKBH":"610256111","HPHM":"津NVP089","JGSK":"2021-04-01 15:24:06.034","CDBH":"1","XSFX":"由西向东","XSFXDM":"2","KKMC":"中天大道与和惠路交口"},{"KKBH":"7208810050000","HPHM":"津JWT600","JGSK":"2021-04-01 15:24:06.151","CDBH":"4","XSFX":"由西向东","XSFXDM":"2","KKMC":"海旭道与明盛路交口正向"},{"KKBH":"610286127","HPHM":"津AS8125","JGSK":"2021-04-01 15:24:06.287","CDBH":"2","XSFX":"由东向西","XSFXDM":"1","KKMC":"中津大道与和畅路交口"},{"KKBH":"610271008","HPHM":"车牌","JGSK":"2021-04-01 15:24:06.314","CDBH":"2","XSFX":"由南向北","XSFXDM":"3","KKMC":"中新大道与航母主题公园支路交口"},{"KKBH":"7205410040000","HPHM":"津GWH227","JGSK":"2021-04-01 15:24:06.348","CDBH":"3","XSFX":"由西向东","XSFXDM":"2","KKMC":"动漫环路东与动漫中路交口正向"},{"KKBH":"610256114","HPHM":"鲁ELB096","JGSK":"2021-04-01 15:24:06.423","CDBH":"2","XSFX":"由西向东","XSFXDM":"2","KKMC":"中天大道与和旭路交口"},{"KKBH":"610276126","HPHM":"冀BK838H","JGSK":"2021-04-01 15:24:06.431","CDBH":"8","XSFX":"由北向南","XSFXDM":"4","KKMC":"中新大道与和意路交口"},{"KKBH":"610271008","HPHM":"鲁AS5F17","JGSK":"2021-04-01 15:24:06.499","CDBH":"1","XSFX":"由南向北","XSFXDM":"3","KKMC":"中新大道与航母主题公园支路交口"},{"KKBH":"610401005","HPHM":"津C690V0","JGSK":"2021-04-01 15:24:06.507","CDBH":"5","XSFX":"由西向东","XSFXDM":"2","KKMC":"和畅路与和顺路交口"},{"KKBH":"720891004000","HPHM":"车牌","JGSK":"2021-04-01 15:24:06.669","CDBH":"8","XSFX":"由南向北","XSFXDM":"3","KKMC":"海博道与安平路交口"},{"KKBH":"610266118","HPHM":"冀B5R06C","JGSK":"2021-04-01 15:24:06.683","CDBH":"1","XSFX":"由东向西","XSFXDM":"1","KKMC":"中生大道与和畅路交口"},{"KKBH":"610276124","HPHM":"津E03802","JGSK":"2021-04-01 15:24:06.739","CDBH":"7","XSFX":"由南向北","XSFXDM":"3","KKMC":"中新大道与中生大道交口"},{"KKBH":"720891005000","HPHM":"京NR9856","JGSK":"2021-04-01 15:24:06.766","CDBH":"2","XSFX":"由东向西","XSFXDM":"1","KKMC":"海博道与安明路交口"},{"KKBH":"610256113","HPHM":"津CA6058","JGSK":"2021-04-01 15:24:06.773","CDBH":"8","XSFX":"由北向南","XSFXDM":"4","KKMC":"中天大道与和风路交口"},{"KKBH":"7205610020000","HPHM":"车牌","JGSK":"2021-04-01 15:24:06.818","CDBH":"4","XSFX":"由西向东","XSFXDM":"2","KKMC":"动漫北路与文三路交口正向"},{"KKBH":"610276124","HPHM":"蒙BF3597","JGSK":"2021-04-01 15:24:06.828","CDBH":"10","XSFX":"由北向南","XSFXDM":"4","KKMC":"中新大道与中生大道交口"},{"KKBH":"610286127","HPHM":"冀H9F667","JGSK":"2021-04-01 15:24:06.923","CDBH":"5","XSFX":"由西向东","XSFXDM":"2","KKMC":"中津大道与和畅路交口"},{"KKBH":"610391007","HPHM":"津RQU012","JGSK":"2021-04-01 15:24:06.978","CDBH":"4","XSFX":"由西向东","XSFXDM":"2","KKMC":"和韵路与和风路交口"},{"KKBH":"610276125","HPHM":"冀BP063F","JGSK":"2021-04-01 15:24:07.066","CDBH":"7","XSFX":"由北向南","XSFXDM":"4","KKMC":"中新大道与和顺路交口"},{"KKBH":"720891004000","HPHM":"津HLQ869","JGSK":"2021-04-01 15:24:07.128","CDBH":"4","XSFX":"由西向东","XSFXDM":"2","KKMC":"海博道与安平路交口"},{"KKBH":"720881002000","HPHM":"津AYH150","JGSK":"2021-04-01 15:24:07.167","CDBH":"2","XSFX":"由东向西","XSFXDM":"1","KKMC":"海旭道与安正路交口"},{"KKBH":"610266118","HPHM":"津K09619","JGSK":"2021-04-01 15:24:07.27","CDBH":"4","XSFX":"由西向东","XSFXDM":"2","KKMC":"中生大道与和畅路交口"},{"KKBH":"720861002000","HPHM":"冀DG1U01","JGSK":"2021-04-01 15:24:07.311","CDBH":"5","XSFX":"由西向东","XSFXDM":"2","KKMC":"海晨道与安正路交口"},{"KKBH":"610276124","HPHM":"津K16068","JGSK":"2021-04-01 15:24:07.384","CDBH":"11","XSFX":"由北向南","XSFXDM":"4","KKMC":"中新大道与中生大道交口"},{"KKBH":"6103261420000","HPHM":"车牌","JGSK":"2021-04-01 15:24:07.386","CDBH":"4","XSFX":"由西向东","XSFXDM":"2","KKMC":"中成大道与泰七路交口正向"},{"KKBH":"610276126","HPHM":"津NSV908","JGSK":"2021-04-01 15:24:07.454","CDBH":"7","XSFX":"由北向南","XSFXDM":"4","KKMC":"中新大道与和意路交口"},{"KKBH":"610256115","HPHM":"津RDQ903","JGSK":"2021-04-01 15:24:07.669","CDBH":"2","XSFX":"由东向西","XSFXDM":"1","KKMC":"中天大道与中生大道交口"},{"KKBH":"610256112","HPHM":"津A5Q550","JGSK":"2021-04-01 15:24:07.672","CDBH":"6","XSFX":"由西向东","XSFXDM":"2","KKMC":"中天大道与中津大道交口"},{"KKBH":"7208910030000","HPHM":"车牌","JGSK":"2021-04-01 15:24:07.69","CDBH":"2","XSFX":"由东向西","XSFXDM":"1","KKMC":"海博道与安正路交口正向"},{"KKBH":"610271010","HPHM":"鲁A7K9F3","JGSK":"2021-04-01 15:24:07.727","CDBH":"7","XSFX":"由北向南","XSFXDM":"4","KKMC":"中新大道与华五路交口"},{"KKBH":"720891008000","HPHM":"津LAR550","JGSK":"2021-04-01 15:24:07.764","CDBH":"8","XSFX":"由西向东","XSFXDM":"2","KKMC":"海博道与荣盛路交口"},{"KKBH":"610256115","HPHM":"津AY1850","JGSK":"2021-04-01 15:24:07.795","CDBH":"5","XSFX":"由西向东","XSFXDM":"2","KKMC":"中天大道与中生大道交口"},{"KKBH":"7208910050000","HPHM":"蒙ETX713","JGSK":"2021-04-01 15:24:07.823","CDBH":"7","XSFX":"由西向东","XSFXDM":"2","KKMC":"海博道与安明路交口正向"},{"KKBH":"610256111","HPHM":"津NVP089","JGSK":"2021-04-01 15:24:07.858","CDBH":"1","XSFX":"由西向东","XSFXDM":"2","KKMC":"中天大道与和惠路交口"},{"KKBH":"610391006","HPHM":"津AR9758","JGSK":"2021-04-01 15:24:07.902","CDBH":"1","XSFX":"由东向西","XSFXDM":"1","KKMC":"和韵路与和意路交口"},{"KKBH":"610266117","HPHM":"津C90X22","JGSK":"2021-04-01 15:24:08.06","CDBH":"10","XSFX":"由北向南","XSFXDM":"4","KKMC":"中生大道与和韵路交口"},{"KKBH":"6102610030000","HPHM":"津RKL668","JGSK":"2021-04-01 15:24:08.173","CDBH":"7","XSFX":"由北向南","XSFXDM":"4","KKMC":"中生大道与静湖南路交口正向"},{"KKBH":"610256115","HPHM":"冀BV619X","JGSK":"2021-04-01 15:24:08.24","CDBH":"2","XSFX":"由东向西","XSFXDM":"1","KKMC":"中天大道与中生大道交口"},{"KKBH":"720891005000","HPHM":"鄂KC8C83","JGSK":"2021-04-01 15:24:08.269","CDBH":"7","XSFX":"由西向东","XSFXDM":"2","KKMC":"海博道与安明路交口"},{"KKBH":"720891003000","HPHM":"车牌","JGSK":"2021-04-01 15:24:08.276","CDBH":"1","XSFX":"由东向西","XSFXDM":"1","KKMC":"海博道与安正路交口"},{"KKBH":"720891006000","HPHM":"津MTC789","JGSK":"2021-04-01 15:24:08.292","CDBH":"11","XSFX":"由北向南","XSFXDM":"4","KKMC":"海博道与永盛路交口"},{"KKBH":"610401005","HPHM":"鲁MA991S","JGSK":"2021-04-01 15:24:08.315","CDBH":"7","XSFX":"由南向北","XSFXDM":"3","KKMC":"和畅路与和顺路交口"},{"KKBH":"6071310030000","HPHM":"津C217A5","JGSK":"2021-04-01 15:24:08.367","CDBH":"2","XSFX":"由东向西","XSFXDM":"1","KKMC":"中央大道与海旭道交口正向"},{"KKBH":"610256116","HPHM":"津NQL825","JGSK":"2021-04-01 15:24:08.419","CDBH":"12","XSFX":"由北向南","XSFXDM":"4","KKMC":"中天大道与和顺路交口"},{"KKBH":"720861003000","HPHM":"津NGL802","JGSK":"2021-04-01 15:24:08.552","CDBH":"10","XSFX":"由北向南","XSFXDM":"4","KKMC":"海晨道与安明路交口"},{"KKBH":"6102610030000","HPHM":"津E26407","JGSK":"2021-04-01 15:24:08.587","CDBH":"9","XSFX":"由北向南","XSFXDM":"4","KKMC":"中生大道与静湖南路交口正向"},{"KKBH":"610256115","HPHM":"津DZE002","JGSK":"2021-04-01 15:24:08.651","CDBH":"1","XSFX":"由东向西","XSFXDM":"1","KKMC":"中天大道与中生大道交口"},{"KKBH":"7208810040000","HPHM":"车牌","JGSK":"2021-04-01 15:24:08.653","CDBH":"6","XSFX":"由西向东","XSFXDM":"2","KKMC":"海旭道与永盛路交口正向"},{"KKBH":"610271008","HPHM":"津MGE029","JGSK":"2021-04-01 15:24:08.659","CDBH":"2","XSFX":"由南向北","XSFXDM":"3","KKMC":"中新大道与航母主题公园支路交口"},{"KKBH":"7208810040000","HPHM":"津JS0090","JGSK":"2021-04-01 15:24:08.747","CDBH":"6","XSFX":"由西向东","XSFXDM":"2","KKMC":"海旭道与永盛路交口正向"},{"KKBH":"610276124","HPHM":"津C67867","JGSK":"2021-04-01 15:24:08.839","CDBH":"2","XSFX":"由东向西","XSFXDM":"1","KKMC":"中新大道与中生大道交口"},{"KKBH":"610276124","HPHM":"津HUK119","JGSK":"2021-04-01 15:24:08.842","CDBH":"10","XSFX":"由北向南","XSFXDM":"4","KKMC":"中新大道与中生大道交口"},{"KKBH":"610266117","HPHM":"津MXX219","JGSK":"2021-04-01 15:24:08.88","CDBH":"5","XSFX":"由西向东","XSFXDM":"2","KKMC":"中生大道与和韵路交口"},{"KKBH":"610271010","HPHM":"津KBV786","JGSK":"2021-04-01 15:24:08.89","CDBH":"8","XSFX":"由北向南","XSFXDM":"4","KKMC":"中新大道与华五路交口"},{"KKBH":"7208810050000","HPHM":"冀B527W3","JGSK":"2021-04-01 15:24:08.958","CDBH":"4","XSFX":"由西向东","XSFXDM":"2","KKMC":"海旭道与明盛路交口正向"},{"KKBH":"610401004","HPHM":"津C1A066","JGSK":"2021-04-01 15:24:09.029","CDBH":"10","XSFX":"由北向南","XSFXDM":"4","KKMC":"和畅路与和风路交口"},{"KKBH":"7208910050000","HPHM":"冀JH9854","JGSK":"2021-04-01 15:24:09.044","CDBH":"3","XSFX":"由东向西","XSFXDM":"1","KKMC":"海博道与安明路交口正向"},{"KKBH":"7208710020000","HPHM":"津K09765","JGSK":"2021-04-01 15:24:09.176","CDBH":"6","XSFX":"由南向北","XSFXDM":"3","KKMC":"安正路与芳菲路交口正向"},{"KKBH":"610256112","HPHM":"车牌","JGSK":"2021-04-01 15:24:09.189","CDBH":"8","XSFX":"由南向北","XSFXDM":"3","KKMC":"中天大道与中津大道交口"},{"KKBH":"610256116","HPHM":"津D04100","JGSK":"2021-04-01 15:24:09.323","CDBH":"8","XSFX":"由南向北","XSFXDM":"3","KKMC":"中天大道与和顺路交口"},{"KKBH":"7208810040000","HPHM":"车牌","JGSK":"2021-04-01 15:24:09.362","CDBH":"4","XSFX":"由西向东","XSFXDM":"2","KKMC":"海旭道与永盛路交口正向"},{"KKBH":"610256115","HPHM":"津C71K63","JGSK":"2021-04-01 15:24:09.428","CDBH":"12","XSFX":"由北向南","XSFXDM":"4","KKMC":"中天大道与中生大道交口"},{"KKBH":"610271009","HPHM":"鲁A5N3J5","JGSK":"2021-04-01 15:24:09.467","CDBH":"11","XSFX":"由北向南","XSFXDM":"4","KKMC":"中新大道与泰七路交口"},{"KKBH":"720891004000","HPHM":"车牌","JGSK":"2021-04-01 15:24:09.608","CDBH":"4","XSFX":"由西向东","XSFXDM":"2","KKMC":"海博道与安平路交口"},{"KKBH":"610276124","HPHM":"津AW9276","JGSK":"2021-04-01 15:24:09.649","CDBH":"11","XSFX":"由北向南","XSFXDM":"4","KKMC":"中新大道与中生大道交口"},{"KKBH":"7208810050000","HPHM":"车牌","JGSK":"2021-04-01 15:24:09.731","CDBH":"4","XSFX":"由西向东","XSFXDM":"2","KKMC":"海旭道与明盛路交口正向"},{"KKBH":"7208910030000","HPHM":"津H82255","JGSK":"2021-04-01 15:24:09.776","CDBH":"5","XSFX":"由西向东","XSFXDM":"2","KKMC":"海博道与安正路交口正向"},{"KKBH":"7400110020000","HPHM":"津DRZ722","JGSK":"2021-04-01 15:24:09.831","CDBH":"5","XSFX":"由南向北","XSFXDM":"3","KKMC":"静湖南路与华一路交口正向"},{"KKBH":"7208610020000","HPHM":"津RAV979","JGSK":"2021-04-01 15:24:09.901","CDBH":"10","XSFX":"由北向南","XSFXDM":"4","KKMC":"海晨道与安正路交口正向"},{"KKBH":"610256115","HPHM":"冀B7AP06","JGSK":"2021-04-01 15:24:09.903","CDBH":"3","XSFX":"由东向西","XSFXDM":"1","KKMC":"中天大道与中生大道交口"},{"KKBH":"610276124","HPHM":"豫JQ9672","JGSK":"2021-04-01 15:24:09.983","CDBH":"1","XSFX":"由东向西","XSFXDM":"1","KKMC":"中新大道与中生大道交口"},{"KKBH":"610391007","HPHM":"津RQU012","JGSK":"2021-04-01 15:24:10.048","CDBH":"5","XSFX":"由西向东","XSFXDM":"2","KKMC":"和韵路与和风路交口"},{"KKBH":"610251001","HPHM":"津C655B8","JGSK":"2021-04-01 15:24:10.069","CDBH":"5","XSFX":"由西向东","XSFXDM":"2","KKMC":"中天大道与和畅路交口"},{"KKBH":"7208810050000","HPHM":"津ATQ832","JGSK":"2021-04-01 15:24:10.179","CDBH":"5","XSFX":"由西向东","XSFXDM":"2","KKMC":"海旭道与明盛路交口正向"},{"KKBH":"711","HPHM":"苏H1750T","JGSK":"2021-04-01 15:24:10.182","CDBH":"5","XSFX":"由南向北","XSFXDM":"3","KKMC":"不礼让行人中新大道与和旭路交口"},{"KKBH":"610271010","HPHM":"津AY7152","JGSK":"2021-04-01 15:24:10.238","CDBH":"8","XSFX":"由北向南","XSFXDM":"4","KKMC":"中新大道与华五路交口"},{"KKBH":"610276126","HPHM":"冀BK838H","JGSK":"2021-04-01 15:24:10.249","CDBH":"8","XSFX":"由北向南","XSFXDM":"4","KKMC":"中新大道与和意路交口"},{"KKBH":"610391007","HPHM":"津HMG997","JGSK":"2021-04-01 15:24:10.267","CDBH":"8","XSFX":"由南向北","XSFXDM":"3","KKMC":"和韵路与和风路交口"},{"KKBH":"610256115","HPHM":"车牌","JGSK":"2021-04-01 15:24:10.328","CDBH":"9","XSFX":"由南向北","XSFXDM":"3","KKMC":"中天大道与中生大道交口"},{"KKBH":"610266118","HPHM":"车牌","JGSK":"2021-04-01 15:24:10.382","CDBH":"10","XSFX":"由北向南","XSFXDM":"4","KKMC":"中生大道与和畅路交口"},{"KKBH":"610256111","HPHM":"津RBD518","JGSK":"2021-04-01 15:24:10.389","CDBH":"5","XSFX":"由南向北","XSFXDM":"3","KKMC":"中天大道与和惠路交口"},{"KKBH":"610256115","HPHM":"津C3W989","JGSK":"2021-04-01 15:24:10.405","CDBH":"3","XSFX":"由东向西","XSFXDM":"1","KKMC":"中天大道与中生大道交口"},{"KKBH":"720891003000","HPHM":"冀B9G0S9","JGSK":"2021-04-01 15:24:10.405","CDBH":"8","XSFX":"由南向北","XSFXDM":"3","KKMC":"海博道与安正路交口"},{"KKBH":"7208810060000","HPHM":"津C0K307","JGSK":"2021-04-01 15:24:10.507","CDBH":"2","XSFX":"由西向东","XSFXDM":"2","KKMC":"海旭道与庄盛路交口正向"},{"KKBH":"610256115","HPHM":"京QY2V36","JGSK":"2021-04-01 15:24:10.542","CDBH":"10","XSFX":"由北向南","XSFXDM":"4","KKMC":"中天大道与中生大道交口"},{"KKBH":"6103261420000","HPHM":"津A09899D","JGSK":"2021-04-01 15:24:10.721","CDBH":"8","XSFX":"由南向北","XSFXDM":"3","KKMC":"中成大道与泰七路交口正向"},{"KKBH":"7208810040000","HPHM":"车牌","JGSK":"2021-04-01 15:24:10.746","CDBH":"6","XSFX":"由西向东","XSFXDM":"2","KKMC":"海旭道与永盛路交口正向"},{"KKBH":"7205710040000","HPHM":"津A1N881","JGSK":"2021-04-01 15:24:10.903","CDBH":"3","XSFX":"由西向东","XSFXDM":"2","KKMC":"动漫东路与动漫中路交口正向"},{"KKBH":"711","HPHM":"津C3C654","JGSK":"2021-04-01 15:24:10.912","CDBH":"2","XSFX":"由东向西","XSFXDM":"1","KKMC":"不礼让行人中新大道与和旭路交口"},{"KKBH":"720891005000","HPHM":"津ADL3130","JGSK":"2021-04-01 15:24:10.989","CDBH":"6","XSFX":"由西向东","XSFXDM":"2","KKMC":"海博道与安明路交口"},{"KKBH":"610326142000","HPHM":"车牌","JGSK":"2021-04-01 15:24:11.034","CDBH":"5","XSFX":"由西向东","XSFXDM":"2","KKMC":"中成大道与泰七路交口"},{"KKBH":"610276124","HPHM":"津E03802","JGSK":"2021-04-01 15:24:11.118","CDBH":"7","XSFX":"由南向北","XSFXDM":"3","KKMC":"中新大道与中生大道交口"},{"KKBH":"720891005000","HPHM":"蒙ETX713","JGSK":"2021-04-01 15:24:11.15","CDBH":"7","XSFX":"由西向东","XSFXDM":"2","KKMC":"海博道与安明路交口"},{"KKBH":"610266118","HPHM":"冀B5R06C","JGSK":"2021-04-01 15:24:11.177","CDBH":"1","XSFX":"由东向西","XSFXDM":"1","KKMC":"中生大道与和畅路交口"},{"KKBH":"610271010","HPHM":"津J98389","JGSK":"2021-04-01 15:24:11.262","CDBH":"8","XSFX":"由北向南","XSFXDM":"4","KKMC":"中新大道与华五路交口"},{"KKBH":"610276126","HPHM":"鲁AN89H0","JGSK":"2021-04-01 15:24:11.27","CDBH":"5","XSFX":"由南向北","XSFXDM":"3","KKMC":"中新大道与和意路交口"},{"KKBH":"7208810050000","HPHM":"津NTC019","JGSK":"2021-04-01 15:24:11.279","CDBH":"4","XSFX":"由西向东","XSFXDM":"2","KKMC":"海旭道与明盛路交口正向"},{"KKBH":"610401005","HPHM":"津AR9700","JGSK":"2021-04-01 15:24:11.321","CDBH":"10","XSFX":"由北向南","XSFXDM":"4","KKMC":"和畅路与和顺路交口"},{"KKBH":"610276126","HPHM":"津AF71882","JGSK":"2021-04-01 15:24:11.36","CDBH":"1","XSFX":"由东向西","XSFXDM":"1","KKMC":"中新大道与和意路交口"},{"KKBH":"610266118","HPHM":"津MUA887","JGSK":"2021-04-01 15:24:11.474","CDBH":"11","XSFX":"由北向南","XSFXDM":"4","KKMC":"中生大道与和畅路交口"},{"KKBH":"610256112","HPHM":"车牌","JGSK":"2021-04-01 15:24:11.587","CDBH":"9","XSFX":"由南向北","XSFXDM":"3","KKMC":"中天大道与中津大道交口"},{"KKBH":"610271009","HPHM":"鲁A5N3J5","JGSK":"2021-04-01 15:24:11.625","CDBH":"11","XSFX":"由北向南","XSFXDM":"4","KKMC":"中新大道与泰七路交口"},{"KKBH":"610256112","HPHM":"津E24506","JGSK":"2021-04-01 15:24:11.662","CDBH":"2","XSFX":"由东向西","XSFXDM":"1","KKMC":"中天大道与中津大道交口"},{"KKBH":"610256113","HPHM":"鲁PAW856","JGSK":"2021-04-01 15:24:11.666","CDBH":"2","XSFX":"由西向东","XSFXDM":"2","KKMC":"中天大道与和风路交口"},{"KKBH":"610276126","HPHM":"鲁A7S57R","JGSK":"2021-04-01 15:24:11.705","CDBH":"8","XSFX":"由北向南","XSFXDM":"4","KKMC":"中新大道与和意路交口"},{"KKBH":"720891009000","HPHM":"陕A0A2P5","JGSK":"2021-04-01 15:24:11.789","CDBH":"5","XSFX":"由南向北","XSFXDM":"3","KKMC":"海博道与弘通路交口"},{"KKBH":"610276124","HPHM":"津QD6822","JGSK":"2021-04-01 15:24:11.793","CDBH":"1","XSFX":"由东向西","XSFXDM":"1","KKMC":"中新大道与中生大道交口"},{"KKBH":"610276126","HPHM":"津FGL345","JGSK":"2021-04-01 15:24:11.796","CDBH":"4","XSFX":"由南向北","XSFXDM":"3","KKMC":"中新大道与和意路交口"},{"KKBH":"720541004000","HPHM":"津GWH227","JGSK":"2021-04-01 15:24:11.87","CDBH":"3","XSFX":"由西向东","XSFXDM":"2","KKMC":"动漫环路东与动漫中路交口"},{"KKBH":"610266118","HPHM":"冀R97298","JGSK":"2021-04-01 15:24:11.887","CDBH":"2","XSFX":"由东向西","XSFXDM":"1","KKMC":"中生大道与和畅路交口"},{"KKBH":"720881004000","HPHM":"津A5L297","JGSK":"2021-04-01 15:24:11.887","CDBH":"9","XSFX":"由西向东","XSFXDM":"2","KKMC":"海旭道与永盛路交口"},{"KKBH":"610276124","HPHM":"津HKY716","JGSK":"2021-04-01 15:24:11.916","CDBH":"1","XSFX":"由东向西","XSFXDM":"1","KKMC":"中新大道与中生大道交口"},{"KKBH":"610271008","HPHM":"车牌","JGSK":"2021-04-01 15:24:11.946","CDBH":"5","XSFX":"由北向南","XSFXDM":"4","KKMC":"中新大道与航母主题公园支路交口"},{"KKBH":"7208910030000","HPHM":"车牌","JGSK":"2021-04-01 15:24:11.947","CDBH":"2","XSFX":"由东向西","XSFXDM":"1","KKMC":"海博道与安正路交口正向"},{"KKBH":"7208910060000","HPHM":"吉A98PW8","JGSK":"2021-04-01 15:24:11.949","CDBH":"6","XSFX":"由西向东","XSFXDM":"2","KKMC":"海博道与永盛路交口正向"},{"KKBH":"610266117","HPHM":"津AD95610","JGSK":"2021-04-01 15:24:12.012","CDBH":"2","XSFX":"由东向西","XSFXDM":"1","KKMC":"中生大道与和韵路交口"},{"KKBH":"610256115","HPHM":"粤SA0J30","JGSK":"2021-04-01 15:24:12.026","CDBH":"9","XSFX":"由南向北","XSFXDM":"3","KKMC":"中天大道与中生大道交口"},{"KKBH":"7208610030000","HPHM":"车牌","JGSK":"2021-04-01 15:24:12.079","CDBH":"6","XSFX":"由西向东","XSFXDM":"2","KKMC":"海晨道与安明路交口正向"},{"KKBH":"610256111","HPHM":"辽DCM257","JGSK":"2021-04-01 15:24:12.095","CDBH":"8","XSFX":"由北向南","XSFXDM":"4","KKMC":"中天大道与和惠路交口"},{"KKBH":"610391007","HPHM":"车牌","JGSK":"2021-04-01 15:24:12.304","CDBH":"2","XSFX":"由东向西","XSFXDM":"1","KKMC":"和韵路与和风路交口"},{"KKBH":"720881002000","HPHM":"津C596R6","JGSK":"2021-04-01 15:24:12.333","CDBH":"3","XSFX":"由东向西","XSFXDM":"1","KKMC":"海旭道与安正路交口"},{"KKBH":"610256112","HPHM":"津LU2062","JGSK":"2021-04-01 15:24:12.374","CDBH":"9","XSFX":"由南向北","XSFXDM":"3","KKMC":"中天大道与中津大道交口"},{"KKBH":"7208910030000","HPHM":"津NG7021","JGSK":"2021-04-01 15:24:12.434","CDBH":"6","XSFX":"由西向东","XSFXDM":"2","KKMC":"海博道与安正路交口正向"},{"KKBH":"610256115","HPHM":"津RYY135","JGSK":"2021-04-01 15:24:12.445","CDBH":"3","XSFX":"由东向西","XSFXDM":"1","KKMC":"中天大道与中生大道交口"},{"KKBH":"610286127","HPHM":"冀B3RJ82","JGSK":"2021-04-01 15:24:12.485","CDBH":"2","XSFX":"由东向西","XSFXDM":"1","KKMC":"中津大道与和畅路交口"},{"KKBH":"610256115","HPHM":"冀BQ881C","JGSK":"2021-04-01 15:24:12.513","CDBH":"1","XSFX":"由东向西","XSFXDM":"1","KKMC":"中天大道与中生大道交口"},{"KKBH":"7205410020000","HPHM":"津MNL007","JGSK":"2021-04-01 15:24:12.57","CDBH":"1","XSFX":"由东向西","XSFXDM":"1","KKMC":"动漫环路西与动漫中路交口正向"},{"KKBH":"610256115","HPHM":"津AY1850","JGSK":"2021-04-01 15:24:12.68","CDBH":"5","XSFX":"由西向东","XSFXDM":"2","KKMC":"中天大道与中生大道交口"},{"KKBH":"7208910060000","HPHM":"津C77B19","JGSK":"2021-04-01 15:24:12.7","CDBH":"7","XSFX":"由西向东","XSFXDM":"2","KKMC":"海博道与永盛路交口正向"},{"KKBH":"720891005000","HPHM":"津KSX915","JGSK":"2021-04-01 15:24:12.743","CDBH":"5","XSFX":"由西向东","XSFXDM":"2","KKMC":"海博道与安明路交口"},{"KKBH":"610401005","HPHM":"津C690V0","JGSK":"2021-04-01 15:24:12.756","CDBH":"5","XSFX":"由西向东","XSFXDM":"2","KKMC":"和畅路与和顺路交口"},{"KKBH":"1250","HPHM":"津AJF717","JGSK":"2021-04-01 15:24:12.759","CDBH":"2","XSFX":"由东向西","XSFXDM":"1","KKMC":"中滨大道与盛三街交口正向"},{"KKBH":"7208610030000","HPHM":"冀B2QM82","JGSK":"2021-04-01 15:24:12.772","CDBH":"4","XSFX":"由西向东","XSFXDM":"2","KKMC":"海晨道与安明路交口正向"},{"KKBH":"610256115","HPHM":"津DZE002","JGSK":"2021-04-01 15:24:12.784","CDBH":"1","XSFX":"由东向西","XSFXDM":"1","KKMC":"中天大道与中生大道交口"},{"KKBH":"7208610020000","HPHM":"津RBP396","JGSK":"2021-04-01 15:24:12.828","CDBH":"10","XSFX":"由北向南","XSFXDM":"4","KKMC":"海晨道与安正路交口正向"},{"KKBH":"610256112","HPHM":"冀DB3H66","JGSK":"2021-04-01 15:24:12.93","CDBH":"1","XSFX":"由东向西","XSFXDM":"1","KKMC":"中天大道与中津大道交口"},{"KKBH":"610266117","HPHM":"冀J827UX","JGSK":"2021-04-01 15:24:12.945","CDBH":"4","XSFX":"由西向东","XSFXDM":"2","KKMC":"中生大道与和韵路交口"},{"KKBH":"610256115","HPHM":"冀A85N90","JGSK":"2021-04-01 15:24:13.101","CDBH":"10","XSFX":"由北向南","XSFXDM":"4","KKMC":"中天大道与中生大道交口"},{"KKBH":"610256115","HPHM":"冀BV619X","JGSK":"2021-04-01 15:24:13.104","CDBH":"3","XSFX":"由东向西","XSFXDM":"1","KKMC":"中天大道与中生大道交口"},{"KKBH":"610256113","HPHM":"津G40005","JGSK":"2021-04-01 15:24:13.137","CDBH":"9","XSFX":"由北向南","XSFXDM":"4","KKMC":"中天大道与和风路交口"},{"KKBH":"7205410020000","HPHM":"津C980P7","JGSK":"2021-04-01 15:24:13.157","CDBH":"4","XSFX":"由西向东","XSFXDM":"2","KKMC":"动漫环路西与动漫中路交口正向"},{"KKBH":"610271010","HPHM":"鲁A7K9F3","JGSK":"2021-04-01 15:24:13.192","CDBH":"7","XSFX":"由北向南","XSFXDM":"4","KKMC":"中新大道与华五路交口"},{"KKBH":"610256116","HPHM":"津AR9777","JGSK":"2021-04-01 15:24:13.208","CDBH":"5","XSFX":"由西向东","XSFXDM":"2","KKMC":"中天大道与和顺路交口"},{"KKBH":"711","HPHM":"皖L1U458","JGSK":"2021-04-01 15:24:13.23","CDBH":"2","XSFX":"由东向西","XSFXDM":"1","KKMC":"不礼让行人中新大道与和旭路交口"},{"KKBH":"720891003000","HPHM":"车牌","JGSK":"2021-04-01 15:24:13.233","CDBH":"1","XSFX":"由东向西","XSFXDM":"1","KKMC":"海博道与安正路交口"},{"KKBH":"610256116","HPHM":"津D04100","JGSK":"2021-04-01 15:24:13.255","CDBH":"9","XSFX":"由南向北","XSFXDM":"3","KKMC":"中天大道与和顺路交口"},{"KKBH":"610276124","HPHM":"晋MAN739","JGSK":"2021-04-01 15:24:13.307","CDBH":"11","XSFX":"由北向南","XSFXDM":"4","KKMC":"中新大道与中生大道交口"},{"KKBH":"610276124","HPHM":"晋MAN739","JGSK":"2021-04-01 15:24:13.308","CDBH":"11","XSFX":"由北向南","XSFXDM":"4","KKMC":"中新大道与中生大道交口"},{"KKBH":"610276124","HPHM":"津K16068","JGSK":"2021-04-01 15:24:13.382","CDBH":"11","XSFX":"由北向南","XSFXDM":"4","KKMC":"中新大道与中生大道交口"},{"KKBH":"720871002000","HPHM":"津K09765","JGSK":"2021-04-01 15:24:13.412","CDBH":"6","XSFX":"由南向北","XSFXDM":"3","KKMC":"安正路与芳菲路交口"},{"KKBH":"610401005","HPHM":"浙B93WC8","JGSK":"2021-04-01 15:24:13.472","CDBH":"5","XSFX":"由西向东","XSFXDM":"2","KKMC":"和畅路与和顺路交口"},{"KKBH":"610256111","HPHM":"津B26270","JGSK":"2021-04-01 15:24:13.668","CDBH":"1","XSFX":"由西向东","XSFXDM":"2","KKMC":"中天大道与和惠路交口"},{"KKBH":"610286127","HPHM":"车牌","JGSK":"2021-04-01 15:24:13.731","CDBH":"8","XSFX":"由南向北","XSFXDM":"3","KKMC":"中津大道与和畅路交口"},{"KKBH":"610256111","HPHM":"津C9X259","JGSK":"2021-04-01 15:24:13.751","CDBH":"7","XSFX":"由北向南","XSFXDM":"4","KKMC":"中天大道与和惠路交口"},{"KKBH":"610271008","HPHM":"车牌","JGSK":"2021-04-01 15:24:13.757","CDBH":"4","XSFX":"由北向南","XSFXDM":"4","KKMC":"中新大道与航母主题公园支路交口"},{"KKBH":"610276126","HPHM":"津AQ0712","JGSK":"2021-04-01 15:24:13.783","CDBH":"4","XSFX":"由南向北","XSFXDM":"3","KKMC":"中新大道与和意路交口"},{"KKBH":"610256115","HPHM":"京QY2V36","JGSK":"2021-04-01 15:24:13.836","CDBH":"10","XSFX":"由北向南","XSFXDM":"4","KKMC":"中天大道与中生大道交口"},{"KKBH":"610266117","HPHM":"津C90X22","JGSK":"2021-04-01 15:24:13.866","CDBH":"11","XSFX":"由北向南","XSFXDM":"4","KKMC":"中生大道与和韵路交口"},{"KKBH":"720891005000","HPHM":"鲁P910L6","JGSK":"2021-04-01 15:24:13.906","CDBH":"3","XSFX":"由东向西","XSFXDM":"1","KKMC":"海博道与安明路交口"},{"KKBH":"610276126","HPHM":"津FGL345","JGSK":"2021-04-01 15:24:13.964","CDBH":"4","XSFX":"由南向北","XSFXDM":"3","KKMC":"中新大道与和意路交口"},{"KKBH":"610261003000","HPHM":"津E26407","JGSK":"2021-04-01 15:24:14.048","CDBH":"18","XSFX":"由北向南","XSFXDM":"4","KKMC":"中生大道与静湖南路交口"},{"KKBH":"610266117","HPHM":"车牌","JGSK":"2021-04-01 15:24:14.066","CDBH":"11","XSFX":"由北向南","XSFXDM":"4","KKMC":"中生大道与和韵路交口"},{"KKBH":"610401004","HPHM":"津C1A066","JGSK":"2021-04-01 15:24:14.079","CDBH":"10","XSFX":"由北向南","XSFXDM":"4","KKMC":"和畅路与和风路交口"},{"KKBH":"610256114","HPHM":"津KS8376","JGSK":"2021-04-01 15:24:14.08","CDBH":"2","XSFX":"由西向东","XSFXDM":"2","KKMC":"中天大道与和旭路交口"},{"KKBH":"610276125","HPHM":"津KGK661","JGSK":"2021-04-01 15:24:14.124","CDBH":"8","XSFX":"由北向南","XSFXDM":"4","KKMC":"中新大道与和顺路交口"},{"KKBH":"610271008","HPHM":"津A6T828","JGSK":"2021-04-01 15:24:14.131","CDBH":"5","XSFX":"由北向南","XSFXDM":"4","KKMC":"中新大道与航母主题公园支路交口"},{"KKBH":"610276126","HPHM":"鲁AN89H0","JGSK":"2021-04-01 15:24:14.285","CDBH":"5","XSFX":"由南向北","XSFXDM":"3","KKMC":"中新大道与和意路交口"},{"KKBH":"720861002000","HPHM":"车牌","JGSK":"2021-04-01 15:24:14.376","CDBH":"10","XSFX":"由北向南","XSFXDM":"4","KKMC":"海晨道与安正路交口"},{"KKBH":"610271010","HPHM":"豫E69T05","JGSK":"2021-04-01 15:24:14.508","CDBH":"5","XSFX":"由南向北","XSFXDM":"3","KKMC":"中新大道与华五路交口"},{"KKBH":"740011002000","HPHM":"津DRZ722","JGSK":"2021-04-01 15:24:14.52","CDBH":"13","XSFX":"由南向北","XSFXDM":"3","KKMC":"静湖南路与华一路交口"},{"KKBH":"610256111","HPHM":"津HD6081","JGSK":"2021-04-01 15:24:14.538","CDBH":"5","XSFX":"由南向北","XSFXDM":"3","KKMC":"中天大道与和惠路交口"},{"KKBH":"610276125","HPHM":"冀BP063F","JGSK":"2021-04-01 15:24:14.542","CDBH":"7","XSFX":"由北向南","XSFXDM":"4","KKMC":"中新大道与和顺路交口"},{"KKBH":"610271008","HPHM":"辽NF9448","JGSK":"2021-04-01 15:24:14.59","CDBH":"1","XSFX":"由南向北","XSFXDM":"3","KKMC":"中新大道与航母主题公园支路交口"},{"KKBH":"720571004000","HPHM":"津A1N881","JGSK":"2021-04-01 15:24:14.651","CDBH":"3","XSFX":"由西向东","XSFXDM":"2","KKMC":"动漫东路与动漫中路交口"},{"KKBH":"610286127","HPHM":"冀GW1260","JGSK":"2021-04-01 15:24:14.663","CDBH":"2","XSFX":"由东向西","XSFXDM":"1","KKMC":"中津大道与和畅路交口"},{"KKBH":"7208810020000","HPHM":"津MNM666","JGSK":"2021-04-01 15:24:14.825","CDBH":"13","XSFX":"由北向南","XSFXDM":"4","KKMC":"海旭道与安正路交口正向"},{"KKBH":"610266118","HPHM":"津C5F567","JGSK":"2021-04-01 15:24:14.899","CDBH":"2","XSFX":"由东向西","XSFXDM":"1","KKMC":"中生大道与和畅路交口"},{"KKBH":"7208910050000","HPHM":"津A5D185","JGSK":"2021-04-01 15:24:15.057","CDBH":"6","XSFX":"由西向东","XSFXDM":"2","KKMC":"海博道与安明路交口正向"},{"KKBH":"610256111","HPHM":"津B26270","JGSK":"2021-04-01 15:24:15.138","CDBH":"2","XSFX":"由西向东","XSFXDM":"2","KKMC":"中天大道与和惠路交口"},{"KKBH":"7280310030000","HPHM":"鲁G382VR","JGSK":"2021-04-01 15:24:15.142","CDBH":"4","XSFX":"由南向北","XSFXDM":"3","KKMC":"动漫中路与文二路交口正向"},{"KKBH":"610266117","HPHM":"津NLQ090","JGSK":"2021-04-01 15:24:15.202","CDBH":"6","XSFX":"由西向东","XSFXDM":"2","KKMC":"中生大道与和韵路交口"},{"KKBH":"610276126","HPHM":"鲁A7S57R","JGSK":"2021-04-01 15:24:15.209","CDBH":"8","XSFX":"由北向南","XSFXDM":"4","KKMC":"中新大道与和意路交口"},{"KKBH":"720881006000","HPHM":"津C0K307","JGSK":"2021-04-01 15:24:15.212","CDBH":"2","XSFX":"由西向东","XSFXDM":"2","KKMC":"海旭道与庄盛路交口"},{"KKBH":"610276125","HPHM":"津C85X05","JGSK":"2021-04-01 15:24:15.26","CDBH":"5","XSFX":"由南向北","XSFXDM":"3","KKMC":"中新大道与和顺路交口"},{"KKBH":"720891003000","HPHM":"津GFM777","JGSK":"2021-04-01 15:24:15.283","CDBH":"7","XSFX":"由南向北","XSFXDM":"3","KKMC":"海博道与安正路交口"},{"KKBH":"7205710010000","HPHM":"津ADJ426","JGSK":"2021-04-01 15:24:15.308","CDBH":"1","XSFX":"由西向东","XSFXDM":"2","KKMC":"动漫东路与文一路交口正向"},{"KKBH":"610266118","HPHM":"津MUA887","JGSK":"2021-04-01 15:24:15.318","CDBH":"12","XSFX":"由北向南","XSFXDM":"4","KKMC":"中生大道与和畅路交口"},{"KKBH":"7208910030000","HPHM":"车牌","JGSK":"2021-04-01 15:24:15.333","CDBH":"4","XSFX":"由西向东","XSFXDM":"2","KKMC":"海博道与安正路交口正向"},{"KKBH":"720891003000","HPHM":"车牌","JGSK":"2021-04-01 15:24:15.413","CDBH":"5","XSFX":"由西向东","XSFXDM":"2","KKMC":"海博道与安正路交口"},{"KKBH":"7208610030000","HPHM":"川SGM680","JGSK":"2021-04-01 15:24:15.458","CDBH":"10","XSFX":"由北向南","XSFXDM":"4","KKMC":"海晨道与安明路交口正向"},{"KKBH":"7208810020000","HPHM":"津J99069","JGSK":"2021-04-01 15:24:15.544","CDBH":"5","XSFX":"由西向东","XSFXDM":"2","KKMC":"海旭道与安正路交口正向"},{"KKBH":"610271010","HPHM":"津KBV786","JGSK":"2021-04-01 15:24:15.592","CDBH":"8","XSFX":"由北向南","XSFXDM":"4","KKMC":"中新大道与华五路交口"},{"KKBH":"610256115","HPHM":"冀DT995N","JGSK":"2021-04-01 15:24:15.679","CDBH":"11","XSFX":"由北向南","XSFXDM":"4","KKMC":"中天大道与中生大道交口"},{"KKBH":"610271009","HPHM":"车牌","JGSK":"2021-04-01 15:24:15.69","CDBH":"8","XSFX":"由南向北","XSFXDM":"3","KKMC":"中新大道与泰七路交口"},{"KKBH":"711","HPHM":"冀B223Z0","JGSK":"2021-04-01 15:24:15.698","CDBH":"5","XSFX":"由南向北","XSFXDM":"3","KKMC":"不礼让行人中新大道与和旭路交口"},{"KKBH":"610276125","HPHM":"津KGK661","JGSK":"2021-04-01 15:24:15.742","CDBH":"8","XSFX":"由北向南","XSFXDM":"4","KKMC":"中新大道与和顺路交口"},{"KKBH":"610266118","HPHM":"皖L5B291","JGSK":"2021-04-01 15:24:15.868","CDBH":"3","XSFX":"由东向西","XSFXDM":"1","KKMC":"中生大道与和畅路交口"},{"KKBH":"7208610020000","HPHM":"津AU5876","JGSK":"2021-04-01 15:24:15.914","CDBH":"10","XSFX":"由北向南","XSFXDM":"4","KKMC":"海晨道与安正路交口正向"},{"KKBH":"610276124","HPHM":"豫JQ9672","JGSK":"2021-04-01 15:24:16.077","CDBH":"1","XSFX":"由东向西","XSFXDM":"1","KKMC":"中新大道与中生大道交口"},{"KKBH":"610271010","HPHM":"津E65138","JGSK":"2021-04-01 15:24:16.109","CDBH":"4","XSFX":"由南向北","XSFXDM":"3","KKMC":"中新大道与华五路交口"},{"KKBH":"610256115","HPHM":"津BQ881C","JGSK":"2021-04-01 15:24:16.144","CDBH":"2","XSFX":"由东向西","XSFXDM":"1","KKMC":"中天大道与中生大道交口"},{"KKBH":"610271010","HPHM":"津C1K580","JGSK":"2021-04-01 15:24:16.146","CDBH":"7","XSFX":"由北向南","XSFXDM":"4","KKMC":"中新大道与华五路交口"},{"KKBH":"610256116","HPHM":"津D81131","JGSK":"2021-04-01 15:24:16.272","CDBH":"8","XSFX":"由南向北","XSFXDM":"3","KKMC":"中天大道与和顺路交口"},{"KKBH":"610271008","HPHM":"津C25E90","JGSK":"2021-04-01 15:24:16.285","CDBH":"4","XSFX":"由北向南","XSFXDM":"4","KKMC":"中新大道与航母主题公园支路交口"},{"KKBH":"7208910060000","HPHM":"津RLS392","JGSK":"2021-04-01 15:24:16.288","CDBH":"7","XSFX":"由西向东","XSFXDM":"2","KKMC":"海博道与永盛路交口正向"},{"KKBH":"610266118","HPHM":"冀R97298","JGSK":"2021-04-01 15:24:16.371","CDBH":"2","XSFX":"由东向西","XSFXDM":"1","KKMC":"中生大道与和畅路交口"},{"KKBH":"720881005000","HPHM":"津ATQ832","JGSK":"2021-04-01 15:24:16.399","CDBH":"5","XSFX":"由西向东","XSFXDM":"2","KKMC":"海旭道与明盛路交口"},{"KKBH":"7208910030000","HPHM":"津AVJ365","JGSK":"2021-04-01 15:24:16.426","CDBH":"5","XSFX":"由西向东","XSFXDM":"2","KKMC":"海博道与安正路交口正向"},{"KKBH":"610251001","HPHM":"冀JP639H","JGSK":"2021-04-01 15:24:16.538","CDBH":"4","XSFX":"由西向东","XSFXDM":"2","KKMC":"中天大道与和畅路交口"},{"KKBH":"720881002000","HPHM":"津JDE339","JGSK":"2021-04-01 15:24:16.54","CDBH":"6","XSFX":"由西向东","XSFXDM":"2","KKMC":"海旭道与安正路交口"},{"KKBH":"6071310030000","HPHM":"津JK5591","JGSK":"2021-04-01 15:24:16.542","CDBH":"2","XSFX":"由东向西","XSFXDM":"1","KKMC":"中央大道与海旭道交口正向"},{"KKBH":"7208910060000","HPHM":"津MAL131","JGSK":"2021-04-01 15:24:16.785","CDBH":"6","XSFX":"由西向东","XSFXDM":"2","KKMC":"海博道与永盛路交口正向"},{"KKBH":"7208810050000","HPHM":"津C81N33","JGSK":"2021-04-01 15:24:16.795","CDBH":"2","XSFX":"由东向西","XSFXDM":"1","KKMC":"海旭道与明盛路交口正向"},{"KKBH":"610276126","HPHM":"津AQ0712","JGSK":"2021-04-01 15:24:16.843","CDBH":"4","XSFX":"由南向北","XSFXDM":"3","KKMC":"中新大道与和意路交口"},{"KKBH":"610276126","HPHM":"津DPL985","JGSK":"2021-04-01 15:24:16.91","CDBH":"4","XSFX":"由南向北","XSFXDM":"3","KKMC":"中新大道与和意路交口"},{"KKBH":"610256113","HPHM":"津G40005","JGSK":"2021-04-01 15:24:16.922","CDBH":"9","XSFX":"由北向南","XSFXDM":"4","KKMC":"中天大道与和风路交口"},{"KKBH":"610316142000","HPHM":"津AJF717","JGSK":"2021-04-01 15:24:16.953","CDBH":"2","XSFX":"由东向西","XSFXDM":"1","KKMC":"中滨大道与盛三街交口"},{"KKBH":"610251001","HPHM":"津C655B8","JGSK":"2021-04-01 15:24:17.095","CDBH":"5","XSFX":"由西向东","XSFXDM":"2","KKMC":"中天大道与和畅路交口"},{"KKBH":"610271010","HPHM":"津J98389","JGSK":"2021-04-01 15:24:17.112","CDBH":"8","XSFX":"由北向南","XSFXDM":"4","KKMC":"中新大道与华五路交口"},{"KKBH":"720861002000","HPHM":"津RBP396","JGSK":"2021-04-01 15:24:17.335","CDBH":"10","XSFX":"由北向南","XSFXDM":"4","KKMC":"海晨道与安正路交口"},{"KKBH":"610261003000","HPHM":"津RKL668","JGSK":"2021-04-01 15:24:17.402","CDBH":"16","XSFX":"由北向南","XSFXDM":"4","KKMC":"中生大道与静湖南路交口"},{"KKBH":"610256115","HPHM":"津A6R369","JGSK":"2021-04-01 15:24:17.417","CDBH":"11","XSFX":"由北向南","XSFXDM":"4","KKMC":"中天大道与中生大道交口"},{"KKBH":"7208610030000","HPHM":"鲁NL79K5","JGSK":"2021-04-01 15:24:17.449","CDBH":"5","XSFX":"由西向东","XSFXDM":"2","KKMC":"海晨道与安明路交口正向"},{"KKBH":"610276125","HPHM":"鲁NV25A2","JGSK":"2021-04-01 15:24:17.477","CDBH":"7","XSFX":"由北向南","XSFXDM":"4","KKMC":"中新大道与和顺路交口"},{"KKBH":"610401005","HPHM":"津AR9700","JGSK":"2021-04-01 15:24:17.48","CDBH":"11","XSFX":"由北向南","XSFXDM":"4","KKMC":"和畅路与和顺路交口"},{"KKBH":"7208910030000","HPHM":"粤E89E39","JGSK":"2021-04-01 15:24:17.595","CDBH":"6","XSFX":"由西向东","XSFXDM":"2","KKMC":"海博道与安正路交口正向"},{"KKBH":"610271008","HPHM":"辽NF9448","JGSK":"2021-04-01 15:24:17.612","CDBH":"1","XSFX":"由南向北","XSFXDM":"3","KKMC":"中新大道与航母主题公园支路交口"},{"KKBH":"7208910050000","HPHM":"津HYL370","JGSK":"2021-04-01 15:24:17.666","CDBH":"6","XSFX":"由西向东","XSFXDM":"2","KKMC":"海博道与安明路交口正向"},{"KKBH":"610256115","HPHM":"蒙A556QN","JGSK":"2021-04-01 15:24:17.679","CDBH":"10","XSFX":"由北向南","XSFXDM":"4","KKMC":"中天大道与中生大道交口"},{"KKBH":"720811002000","HPHM":"津DE6323","JGSK":"2021-04-01 15:24:17.704","CDBH":"4","XSFX":"由南向北","XSFXDM":"3","KKMC":"动漫南路与文一路交口"},{"KKBH":"610401005","HPHM":"津ADB6755","JGSK":"2021-04-01 15:24:17.726","CDBH":"8","XSFX":"由南向北","XSFXDM":"3","KKMC":"和畅路与和顺路交口"},{"KKBH":"720881002000","HPHM":"川A652T4","JGSK":"2021-04-01 15:24:17.801","CDBH":"2","XSFX":"由东向西","XSFXDM":"1","KKMC":"海旭道与安正路交口"},{"KKBH":"610256113","HPHM":"车牌","JGSK":"2021-04-01 15:24:17.902","CDBH":"2","XSFX":"由西向东","XSFXDM":"2","KKMC":"中天大道与和风路交口"},{"KKBH":"720881005000","HPHM":"京JE1662","JGSK":"2021-04-01 15:24:18.146","CDBH":"4","XSFX":"由西向东","XSFXDM":"2","KKMC":"海旭道与明盛路交口"},{"KKBH":"7208910050000","HPHM":"津HRA955","JGSK":"2021-04-01 15:24:18.147","CDBH":"7","XSFX":"由西向东","XSFXDM":"2","KKMC":"海博道与安明路交口正向"},{"KKBH":"610271009","HPHM":"车牌","JGSK":"2021-04-01 15:24:18.169","CDBH":"8","XSFX":"由南向北","XSFXDM":"3","KKMC":"中新大道与泰七路交口"},{"KKBH":"610276124","HPHM":"津RKT079","JGSK":"2021-04-01 15:24:18.169","CDBH":"2","XSFX":"由东向西","XSFXDM":"1","KKMC":"中新大道与中生大道交口"},{"KKBH":"610286127","HPHM":"冀B3RJ82","JGSK":"2021-04-01 15:24:18.202","CDBH":"3","XSFX":"由东向西","XSFXDM":"1","KKMC":"中津大道与和畅路交口"},{"KKBH":"7208810020000","HPHM":"津C283Z0","JGSK":"2021-04-01 15:24:18.221","CDBH":"6","XSFX":"由西向东","XSFXDM":"2","KKMC":"海旭道与安正路交口正向"},{"KKBH":"7208810020000","HPHM":"冀F1PA98","JGSK":"2021-04-01 15:24:18.222","CDBH":"7","XSFX":"由西向东","XSFXDM":"2","KKMC":"海旭道与安正路交口正向"},{"KKBH":"728031003000","HPHM":"鲁G382VR","JGSK":"2021-04-01 15:24:18.272","CDBH":"4","XSFX":"由南向北","XSFXDM":"3","KKMC":"动漫中路与文二路交口"},{"KKBH":"7400110020000","HPHM":"鲁MKC333","JGSK":"2021-04-01 15:24:18.297","CDBH":"2","XSFX":"由东向西","XSFXDM":"1","KKMC":"静湖南路与华一路交口正向"},{"KKBH":"610326142000","HPHM":"津A09899D","JGSK":"2021-04-01 15:24:18.303","CDBH":"8","XSFX":"由南向北","XSFXDM":"3","KKMC":"中成大道与泰七路交口"},{"KKBH":"7208810040000","HPHM":"皖BZ189C","JGSK":"2021-04-01 15:24:18.326","CDBH":"4","XSFX":"由西向东","XSFXDM":"2","KKMC":"海旭道与永盛路交口正向"},{"KKBH":"610276124","HPHM":"津QD6822","JGSK":"2021-04-01 15:24:18.39","CDBH":"1","XSFX":"由东向西","XSFXDM":"1","KKMC":"中新大道与中生大道交口"},{"KKBH":"610256111","HPHM":"鲁N0920S","JGSK":"2021-04-01 15:24:18.457","CDBH":"1","XSFX":"由西向东","XSFXDM":"2","KKMC":"中天大道与和惠路交口"},{"KKBH":"720861003000","HPHM":"冀B2QM82","JGSK":"2021-04-01 15:24:18.47","CDBH":"4","XSFX":"由西向东","XSFXDM":"2","KKMC":"海晨道与安明路交口"},{"KKBH":"7208610030000","HPHM":"津C56K19","JGSK":"2021-04-01 15:24:18.497","CDBH":"4","XSFX":"由西向东","XSFXDM":"2","KKMC":"海晨道与安明路交口正向"},{"KKBH":"610266118","HPHM":"皖L9Y912","JGSK":"2021-04-01 15:24:18.501","CDBH":"3","XSFX":"由东向西","XSFXDM":"1","KKMC":"中生大道与和畅路交口"},{"KKBH":"610276124","HPHM":"车牌","JGSK":"2021-04-01 15:24:18.582","CDBH":"11","XSFX":"由北向南","XSFXDM":"4","KKMC":"中新大道与中生大道交口"},{"KKBH":"610266118","HPHM":"津C5F567","JGSK":"2021-04-01 15:24:18.612","CDBH":"3","XSFX":"由东向西","XSFXDM":"1","KKMC":"中生大道与和畅路交口"},{"KKBH":"610286127","HPHM":"津FFY358","JGSK":"2021-04-01 15:24:18.615","CDBH":"8","XSFX":"由南向北","XSFXDM":"3","KKMC":"中津大道与和畅路交口"},{"KKBH":"720891005000","HPHM":"车牌","JGSK":"2021-04-01 15:24:18.62","CDBH":"3","XSFX":"由东向西","XSFXDM":"1","KKMC":"海博道与安明路交口"},{"KKBH":"610256113","HPHM":"车牌","JGSK":"2021-04-01 15:24:18.621","CDBH":"2","XSFX":"由西向东","XSFXDM":"2","KKMC":"中天大道与和风路交口"},{"KKBH":"610256115","HPHM":"鲁QK878A","JGSK":"2021-04-01 15:24:18.697","CDBH":"12","XSFX":"由北向南","XSFXDM":"4","KKMC":"中天大道与中生大道交口"},{"KKBH":"7208210040000","HPHM":"津KZN700","JGSK":"2021-04-01 15:24:18.733","CDBH":"4","XSFX":"由南向北","XSFXDM":"3","KKMC":"动漫西路与动漫北路交口正向"},{"KKBH":"7208810050000","HPHM":"蒙G81803","JGSK":"2021-04-01 15:24:18.774","CDBH":"1","XSFX":"由东向西","XSFXDM":"1","KKMC":"海旭道与明盛路交口正向"},{"KKBH":"720891006000","HPHM":"吉A98PW8","JGSK":"2021-04-01 15:24:18.843","CDBH":"6","XSFX":"由西向东","XSFXDM":"2","KKMC":"海博道与永盛路交口"},{"KKBH":"610276125","HPHM":"津C85X05","JGSK":"2021-04-01 15:24:18.907","CDBH":"5","XSFX":"由南向北","XSFXDM":"3","KKMC":"中新大道与和顺路交口"},{"KKBH":"7280310020000","HPHM":"津ABL879","JGSK":"2021-04-01 15:24:18.948","CDBH":"7","XSFX":"由北向南","XSFXDM":"4","KKMC":"动漫中路与文一路交口正向"},{"KKBH":"7208610020000","HPHM":"津A7U673","JGSK":"2021-04-01 15:24:18.973","CDBH":"10","XSFX":"由北向南","XSFXDM":"4","KKMC":"海晨道与安正路交口正向"},{"KKBH":"610256116","HPHM":"冀B7C0Y6","JGSK":"2021-04-01 15:24:19.217","CDBH":"8","XSFX":"由南向北","XSFXDM":"3","KKMC":"中天大道与和顺路交口"},{"KKBH":"720881002000","HPHM":"津MNM666","JGSK":"2021-04-01 15:24:19.27","CDBH":"13","XSFX":"由北向南","XSFXDM":"4","KKMC":"海旭道与安正路交口"},{"KKBH":"610256112","HPHM":"车牌","JGSK":"2021-04-01 15:24:19.305","CDBH":"10","XSFX":"由北向南","XSFXDM":"4","KKMC":"中天大道与中津大道交口"},{"KKBH":"610256111","HPHM":"津ANV428","JGSK":"2021-04-01 15:24:19.328","CDBH":"8","XSFX":"由北向南","XSFXDM":"4","KKMC":"中天大道与和惠路交口"},{"KKBH":"610256116","HPHM":"津AR9777","JGSK":"2021-04-01 15:24:19.34","CDBH":"6","XSFX":"由西向东","XSFXDM":"2","KKMC":"中天大道与和顺路交口"},{"KKBH":"7208910080000","HPHM":"津A7721警","JGSK":"2021-04-01 15:24:19.442","CDBH":"7","XSFX":"由西向东","XSFXDM":"2","KKMC":"海博道与荣盛路交口正向"},{"KKBH":"610276124","HPHM":"京Q18LH7","JGSK":"2021-04-01 15:24:19.461","CDBH":"2","XSFX":"由东向西","XSFXDM":"1","KKMC":"中新大道与中生大道交口"},{"KKBH":"7208910050000","HPHM":"津HK7022","JGSK":"2021-04-01 15:24:19.635","CDBH":"5","XSFX":"由西向东","XSFXDM":"2","KKMC":"海博道与安明路交口正向"},{"KKBH":"610276126","HPHM":"津DPL985","JGSK":"2021-04-01 15:24:19.643","CDBH":"4","XSFX":"由南向北","XSFXDM":"3","KKMC":"中新大道与和意路交口"},{"KKBH":"610256113","HPHM":"津A5W982","JGSK":"2021-04-01 15:24:19.663","CDBH":"1","XSFX":"由西向东","XSFXDM":"2","KKMC":"中天大道与和风路交口"},{"KKBH":"720891006000","HPHM":"津C77B19","JGSK":"2021-04-01 15:24:19.707","CDBH":"7","XSFX":"由西向东","XSFXDM":"2","KKMC":"海博道与永盛路交口"},{"KKBH":"610256116","HPHM":"津C736Q0","JGSK":"2021-04-01 15:24:19.71","CDBH":"11","XSFX":"由北向南","XSFXDM":"4","KKMC":"中天大道与和顺路交口"},{"KKBH":"610256114","HPHM":"津C286C5","JGSK":"2021-04-01 15:24:19.757","CDBH":"7","XSFX":"由北向南","XSFXDM":"4","KKMC":"中天大道与和旭路交口"},{"KKBH":"720891005000","HPHM":"津A5D185","JGSK":"2021-04-01 15:24:19.784","CDBH":"6","XSFX":"由西向东","XSFXDM":"2","KKMC":"海博道与安明路交口"},{"KKBH":"610286127","HPHM":"冀GW1260","JGSK":"2021-04-01 15:24:19.801","CDBH":"2","XSFX":"由东向西","XSFXDM":"1","KKMC":"中津大道与和畅路交口"},{"KKBH":"7205410040000","HPHM":"车牌","JGSK":"2021-04-01 15:24:19.901","CDBH":"4","XSFX":"由西向东","XSFXDM":"2","KKMC":"动漫环路东与动漫中路交口正向"},{"KKBH":"610391006","HPHM":"津CL1159","JGSK":"2021-04-01 15:24:19.942","CDBH":"4","XSFX":"由西向东","XSFXDM":"2","KKMC":"和韵路与和意路交口"},{"KKBH":"610401005","HPHM":"浙B93WC8","JGSK":"2021-04-01 15:24:19.956","CDBH":"6","XSFX":"由西向东","XSFXDM":"2","KKMC":"和畅路与和顺路交口"},{"KKBH":"720891003000","HPHM":"苏FK0533","JGSK":"2021-04-01 15:24:19.999","CDBH":"8","XSFX":"由南向北","XSFXDM":"3","KKMC":"海博道与安正路交口"},{"KKBH":"720541002000","HPHM":"津MNL007","JGSK":"2021-04-01 15:24:20.043","CDBH":"1","XSFX":"由东向西","XSFXDM":"1","KKMC":"动漫环路西与动漫中路交口"},{"KKBH":"720541002000","HPHM":"津C980P7","JGSK":"2021-04-01 15:24:20.074","CDBH":"4","XSFX":"由西向东","XSFXDM":"2","KKMC":"动漫环路西与动漫中路交口"},{"KKBH":"610286127","HPHM":"辽CXQ600","JGSK":"2021-04-01 15:24:20.096","CDBH":"5","XSFX":"由西向东","XSFXDM":"2","KKMC":"中津大道与和畅路交口"},{"KKBH":"610271010","HPHM":"津C1K580","JGSK":"2021-04-01 15:24:20.152","CDBH":"7","XSFX":"由北向南","XSFXDM":"4","KKMC":"中新大道与华五路交口"},{"KKBH":"7208810020000","HPHM":"津CC9098","JGSK":"2021-04-01 15:24:20.231","CDBH":"13","XSFX":"由北向南","XSFXDM":"4","KKMC":"海旭道与安正路交口正向"},{"KKBH":"7208810050000","HPHM":"冀T297J6","JGSK":"2021-04-01 15:24:20.348","CDBH":"9","XSFX":"由北向南","XSFXDM":"4","KKMC":"海旭道与明盛路交口正向"},{"KKBH":"720891003000","HPHM":"车牌","JGSK":"2021-04-01 15:24:20.371","CDBH":"6","XSFX":"由西向东","XSFXDM":"2","KKMC":"海博道与安正路交口"},{"KKBH":"720881002000","HPHM":"津J99069","JGSK":"2021-04-01 15:24:20.383","CDBH":"5","XSFX":"由西向东","XSFXDM":"2","KKMC":"海旭道与安正路交口"},{"KKBH":"610256112","HPHM":"津CA6058","JGSK":"2021-04-01 15:24:20.412","CDBH":"11","XSFX":"由北向南","XSFXDM":"4","KKMC":"中天大道与中津大道交口"},{"KKBH":"610271010","HPHM":"津C0L785","JGSK":"2021-04-01 15:24:20.427","CDBH":"5","XSFX":"由南向北","XSFXDM":"3","KKMC":"中新大道与华五路交口"},{"KKBH":"610266118","HPHM":"津A18R77","JGSK":"2021-04-01 15:24:20.486","CDBH":"3","XSFX":"由东向西","XSFXDM":"1","KKMC":"中生大道与和畅路交口"},{"KKBH":"610256116","HPHM":"津KLQ662","JGSK":"2021-04-01 15:24:20.513","CDBH":"8","XSFX":"由南向北","XSFXDM":"3","KKMC":"中天大道与和顺路交口"},{"KKBH":"720881002000","HPHM":"冀F1PA98","JGSK":"2021-04-01 15:24:20.554","CDBH":"8","XSFX":"由西向东","XSFXDM":"2","KKMC":"海旭道与安正路交口"},{"KKBH":"7208710020000","HPHM":"津AY1138","JGSK":"2021-04-01 15:24:20.731","CDBH":"5","XSFX":"由南向北","XSFXDM":"3","KKMC":"安正路与芳菲路交口正向"},{"KKBH":"610391007","HPHM":"车牌","JGSK":"2021-04-01 15:24:20.787","CDBH":"11","XSFX":"由北向南","XSFXDM":"4","KKMC":"和韵路与和风路交口"},{"KKBH":"610276125","HPHM":"鲁NV25A2","JGSK":"2021-04-01 15:24:20.857","CDBH":"7","XSFX":"由北向南","XSFXDM":"4","KKMC":"中新大道与和顺路交口"},{"KKBH":"720881002000","HPHM":"津C283Z0","JGSK":"2021-04-01 15:24:20.958","CDBH":"7","XSFX":"由西向东","XSFXDM":"2","KKMC":"海旭道与安正路交口"},{"KKBH":"720861002000","HPHM":"津AU5876","JGSK":"2021-04-01 15:24:21.015","CDBH":"10","XSFX":"由北向南","XSFXDM":"4","KKMC":"海晨道与安正路交口"},{"KKBH":"610251001","HPHM":"冀JP639H","JGSK":"2021-04-01 15:24:21.095","CDBH":"4","XSFX":"由西向东","XSFXDM":"2","KKMC":"中天大道与和畅路交口"},{"KKBH":"720891005000","HPHM":"津HRA955","JGSK":"2021-04-01 15:24:21.144","CDBH":"7","XSFX":"由西向东","XSFXDM":"2","KKMC":"海博道与安明路交口"},{"KKBH":"610256115","HPHM":"冀DT995N","JGSK":"2021-04-01 15:24:21.271","CDBH":"12","XSFX":"由北向南","XSFXDM":"4","KKMC":"中天大道与中生大道交口"},{"KKBH":"7208610020000","HPHM":"津RHQ545","JGSK":"2021-04-01 15:24:21.312","CDBH":"10","XSFX":"由北向南","XSFXDM":"4","KKMC":"海晨道与安正路交口正向"},{"KKBH":"720861003000","HPHM":"川SGM680","JGSK":"2021-04-01 15:24:21.347","CDBH":"10","XSFX":"由北向南","XSFXDM":"4","KKMC":"海晨道与安明路交口"},{"KKBH":"610401005","HPHM":"吉A35MH6","JGSK":"2021-04-01 15:24:21.38","CDBH":"4","XSFX":"由西向东","XSFXDM":"2","KKMC":"和畅路与和顺路交口"},{"KKBH":"7208910030000","HPHM":"车牌","JGSK":"2021-04-01 15:24:21.402","CDBH":"2","XSFX":"由东向西","XSFXDM":"1","KKMC":"海博道与安正路交口正向"},{"KKBH":"610266117","HPHM":"冀J827UX","JGSK":"2021-04-01 15:24:21.404","CDBH":"4","XSFX":"由西向东","XSFXDM":"2","KKMC":"中生大道与和韵路交口"},{"KKBH":"610256116","HPHM":"津D81131","JGSK":"2021-04-01 15:24:21.415","CDBH":"9","XSFX":"由南向北","XSFXDM":"3","KKMC":"中天大道与和顺路交口"},{"KKBH":"720881004000","HPHM":"皖BZ189C","JGSK":"2021-04-01 15:24:21.481","CDBH":"9","XSFX":"由西向东","XSFXDM":"2","KKMC":"海旭道与永盛路交口"},{"KKBH":"720881005000","HPHM":"蒙G81803","JGSK":"2021-04-01 15:24:21.542","CDBH":"1","XSFX":"由东向西","XSFXDM":"1","KKMC":"海旭道与明盛路交口"},{"KKBH":"7208910050000","HPHM":"津JZN901","JGSK":"2021-04-01 15:24:21.578","CDBH":"8","XSFX":"由南向北","XSFXDM":"3","KKMC":"海博道与安明路交口正向"},{"KKBH":"720891005000","HPHM":"冀JH9854","JGSK":"2021-04-01 15:24:21.58","CDBH":"3","XSFX":"由东向西","XSFXDM":"1","KKMC":"海博道与安明路交口"},{"KKBH":"7208810020000","HPHM":"津DZ1003","JGSK":"2021-04-01 15:24:21.72","CDBH":"5","XSFX":"由西向东","XSFXDM":"2","KKMC":"海旭道与安正路交口正向"},{"KKBH":"610286127","HPHM":"车牌","JGSK":"2021-04-01 15:24:21.74","CDBH":"9","XSFX":"由南向北","XSFXDM":"3","KKMC":"中津大道与和畅路交口"},{"KKBH":"7208910040000","HPHM":"津RSW297","JGSK":"2021-04-01 15:24:21.745","CDBH":"10","XSFX":"由北向南","XSFXDM":"4","KKMC":"海博道与安平路交口正向"},{"KKBH":"720881005000","HPHM":"津JWT600","JGSK":"2021-04-01 15:24:21.747","CDBH":"4","XSFX":"由西向东","XSFXDM":"2","KKMC":"海旭道与明盛路交口"},{"KKBH":"6103261400000","HPHM":"津K80090","JGSK":"2021-04-01 15:24:21.766","CDBH":"6","XSFX":"由西向东","XSFXDM":"2","KKMC":"中成大道与中海大道交口正向"},{"KKBH":"720891005000","HPHM":"津HYL370","JGSK":"2021-04-01 15:24:21.863","CDBH":"6","XSFX":"由西向东","XSFXDM":"2","KKMC":"海博道与安明路交口"},{"KKBH":"610256115","HPHM":"津C820M1","JGSK":"2021-04-01 15:24:21.869","CDBH":"5","XSFX":"由西向东","XSFXDM":"2","KKMC":"中天大道与中生大道交口"},{"KKBH":"7208710020000","HPHM":"京NV6W08","JGSK":"2021-04-01 15:24:22.041","CDBH":"6","XSFX":"由南向北","XSFXDM":"3","KKMC":"安正路与芳菲路交口正向"},{"KKBH":"610266117","HPHM":"津AD95610","JGSK":"2021-04-01 15:24:22.091","CDBH":"3","XSFX":"由东向西","XSFXDM":"1","KKMC":"中生大道与和韵路交口"},{"KKBH":"610401004","HPHM":"津AD77926","JGSK":"2021-04-01 15:24:22.101","CDBH":"7","XSFX":"由南向北","XSFXDM":"3","KKMC":"和畅路与和风路交口"},{"KKBH":"610391007","HPHM":"津GVE799","JGSK":"2021-04-01 15:24:22.134","CDBH":"10","XSFX":"由北向南","XSFXDM":"4","KKMC":"和韵路与和风路交口"},{"KKBH":"610276126","HPHM":"津QL1508","JGSK":"2021-04-01 15:24:22.345","CDBH":"8","XSFX":"由北向南","XSFXDM":"4","KKMC":"中新大道与和意路交口"},{"KKBH":"7208910030000","HPHM":"车牌","JGSK":"2021-04-01 15:24:22.382","CDBH":"2","XSFX":"由东向西","XSFXDM":"1","KKMC":"海博道与安正路交口正向"},{"KKBH":"610276124","HPHM":"京Q18LH7","JGSK":"2021-04-01 15:24:22.39","CDBH":"2","XSFX":"由东向西","XSFXDM":"1","KKMC":"中新大道与中生大道交口"},{"KKBH":"720891003000","HPHM":"津DT8088","JGSK":"2021-04-01 15:24:22.397","CDBH":"7","XSFX":"由南向北","XSFXDM":"3","KKMC":"海博道与安正路交口"},{"KKBH":"7208710020000","HPHM":"车牌","JGSK":"2021-04-01 15:24:22.415","CDBH":"8","XSFX":"由北向南","XSFXDM":"4","KKMC":"安正路与芳菲路交口正向"},{"KKBH":"7208910060000","HPHM":"津C815E7","JGSK":"2021-04-01 15:24:22.444","CDBH":"7","XSFX":"由西向东","XSFXDM":"2","KKMC":"海博道与永盛路交口正向"},{"KKBH":"7208910030000","HPHM":"津D01623","JGSK":"2021-04-01 15:24:22.698","CDBH":"4","XSFX":"由西向东","XSFXDM":"2","KKMC":"海博道与安正路交口正向"},{"KKBH":"7208810020000","HPHM":"津ADK7236","JGSK":"2021-04-01 15:24:22.842","CDBH":"6","XSFX":"由西向东","XSFXDM":"2","KKMC":"海旭道与安正路交口正向"},{"KKBH":"740011002000","HPHM":"鲁MKC333","JGSK":"2021-04-01 15:24:22.851","CDBH":"10","XSFX":"由东向西","XSFXDM":"1","KKMC":"静湖南路与华一路交口"},{"KKBH":"610266117","HPHM":"黑A617JY","JGSK":"2021-04-01 15:24:22.897","CDBH":"2","XSFX":"由东向西","XSFXDM":"1","KKMC":"中生大道与和韵路交口"},{"KKBH":"7209010020000","HPHM":"津C83R36","JGSK":"2021-04-01 15:24:22.898","CDBH":"7","XSFX":"由南向北","XSFXDM":"3","KKMC":"玉林道与安正路交口正向"},{"KKBH":"720811002000","HPHM":"津FJK600","JGSK":"2021-04-01 15:24:22.987","CDBH":"4","XSFX":"由南向北","XSFXDM":"3","KKMC":"动漫南路与文一路交口"},{"KKBH":"610391007","HPHM":"车牌","JGSK":"2021-04-01 15:24:23.021","CDBH":"3","XSFX":"由东向西","XSFXDM":"1","KKMC":"和韵路与和风路交口"},{"KKBH":"610271010","HPHM":"津MT8059","JGSK":"2021-04-01 15:24:23.029","CDBH":"4","XSFX":"由南向北","XSFXDM":"3","KKMC":"中新大道与华五路交口"},{"KKBH":"610256111","HPHM":"鲁N0920S","JGSK":"2021-04-01 15:24:23.138","CDBH":"2","XSFX":"由西向东","XSFXDM":"2","KKMC":"中天大道与和惠路交口"},{"KKBH":"7208910030000","HPHM":"津HRE080","JGSK":"2021-04-01 15:24:23.247","CDBH":"9","XSFX":"由南向北","XSFXDM":"3","KKMC":"海博道与安正路交口正向"},{"KKBH":"610276124","HPHM":"津RKT079","JGSK":"2021-04-01 15:24:23.27","CDBH":"3","XSFX":"由东向西","XSFXDM":"1","KKMC":"中新大道与中生大道交口"},{"KKBH":"7208910030000","HPHM":"车牌","JGSK":"2021-04-01 15:24:23.281","CDBH":"2","XSFX":"由东向西","XSFXDM":"1","KKMC":"海博道与安正路交口正向"},{"KKBH":"7208810020000","HPHM":"津RYY187","JGSK":"2021-04-01 15:24:23.287","CDBH":"7","XSFX":"由西向东","XSFXDM":"2","KKMC":"海旭道与安正路交口正向"},{"KKBH":"720881005000","HPHM":"津C81N33","JGSK":"2021-04-01 15:24:23.301","CDBH":"2","XSFX":"由东向西","XSFXDM":"1","KKMC":"海旭道与明盛路交口"},{"KKBH":"610271010","HPHM":"津HL0876","JGSK":"2021-04-01 15:24:23.341","CDBH":"8","XSFX":"由北向南","XSFXDM":"4","KKMC":"中新大道与华五路交口"},{"KKBH":"610256116","HPHM":"津C736Q0","JGSK":"2021-04-01 15:24:23.493","CDBH":"12","XSFX":"由北向南","XSFXDM":"4","KKMC":"中天大道与和顺路交口"},{"KKBH":"720861002000","HPHM":"津A7U673","JGSK":"2021-04-01 15:24:23.651","CDBH":"10","XSFX":"由北向南","XSFXDM":"4","KKMC":"海晨道与安正路交口"},{"KKBH":"610256115","HPHM":"津AXK038","JGSK":"2021-04-01 15:24:23.668","CDBH":"12","XSFX":"由北向南","XSFXDM":"4","KKMC":"中天大道与中生大道交口"},{"KKBH":"610266117","HPHM":"车牌","JGSK":"2021-04-01 15:24:23.735","CDBH":"12","XSFX":"由北向南","XSFXDM":"4","KKMC":"中生大道与和韵路交口"},{"KKBH":"610271010","HPHM":"津C0L785","JGSK":"2021-04-01 15:24:23.782","CDBH":"5","XSFX":"由南向北","XSFXDM":"3","KKMC":"中新大道与华五路交口"},{"KKBH":"610276125","HPHM":"津JFH779","JGSK":"2021-04-01 15:24:23.807","CDBH":"4","XSFX":"由南向北","XSFXDM":"3","KKMC":"中新大道与和顺路交口"},{"KKBH":"610286127","HPHM":"津FFY358","JGSK":"2021-04-01 15:24:23.82","CDBH":"9","XSFX":"由南向北","XSFXDM":"3","KKMC":"中津大道与和畅路交口"},{"KKBH":"610391006","HPHM":"津CL1159","JGSK":"2021-04-01 15:24:23.847","CDBH":"5","XSFX":"由西向东","XSFXDM":"2","KKMC":"和韵路与和意路交口"},{"KKBH":"610256113","HPHM":"津AU8583","JGSK":"2021-04-01 15:24:23.932","CDBH":"5","XSFX":"由南向北","XSFXDM":"3","KKMC":"中天大道与和风路交口"},{"KKBH":"720891005000","HPHM":"津HK7022","JGSK":"2021-04-01 15:24:23.937","CDBH":"5","XSFX":"由西向东","XSFXDM":"2","KKMC":"海博道与安明路交口"},{"KKBH":"610256116","HPHM":"津RA9119","JGSK":"2021-04-01 15:24:23.951","CDBH":"7","XSFX":"由南向北","XSFXDM":"3","KKMC":"中天大道与和顺路交口"},{"KKBH":"610266118","HPHM":"津HEH039","JGSK":"2021-04-01 15:24:24.003","CDBH":"2","XSFX":"由东向西","XSFXDM":"1","KKMC":"中生大道与和畅路交口"},{"KKBH":"610276126","HPHM":"津GQG226","JGSK":"2021-04-01 15:24:24.043","CDBH":"7","XSFX":"由北向南","XSFXDM":"4","KKMC":"中新大道与和意路交口"},{"KKBH":"711","HPHM":"津HP8999","JGSK":"2021-04-01 15:24:24.062","CDBH":"7","XSFX":"由北向南","XSFXDM":"4","KKMC":"不礼让行人中新大道与和旭路交口"},{"KKBH":"610276126","HPHM":"吉BJY940","JGSK":"2021-04-01 15:24:24.076","CDBH":"2","XSFX":"由东向西","XSFXDM":"1","KKMC":"中新大道与和意路交口"},{"KKBH":"610286127","HPHM":"辽CXQ600","JGSK":"2021-04-01 15:24:24.126","CDBH":"6","XSFX":"由西向东","XSFXDM":"2","KKMC":"中津大道与和畅路交口"},{"KKBH":"7208910030000","HPHM":"冀F32N78","JGSK":"2021-04-01 15:24:24.222","CDBH":"6","XSFX":"由西向东","XSFXDM":"2","KKMC":"海博道与安正路交口正向"},{"KKBH":"720881005000","HPHM":"冀B527W3","JGSK":"2021-04-01 15:24:24.223","CDBH":"4","XSFX":"由西向东","XSFXDM":"2","KKMC":"海旭道与明盛路交口"},{"KKBH":"720891008000","HPHM":"津A7721警","JGSK":"2021-04-01 15:24:24.234","CDBH":"7","XSFX":"由西向东","XSFXDM":"2","KKMC":"海博道与荣盛路交口"},{"KKBH":"610276125","HPHM":"津C8Q061","JGSK":"2021-04-01 15:24:24.265","CDBH":"8","XSFX":"由北向南","XSFXDM":"4","KKMC":"中新大道与和顺路交口"},{"KKBH":"7208810050000","HPHM":"豫SV1R37","JGSK":"2021-04-01 15:24:24.359","CDBH":"4","XSFX":"由西向东","XSFXDM":"2","KKMC":"海旭道与明盛路交口正向"},{"KKBH":"610256116","HPHM":"冀B7C0Y6","JGSK":"2021-04-01 15:24:24.449","CDBH":"9","XSFX":"由南向北","XSFXDM":"3","KKMC":"中天大道与和顺路交口"},{"KKBH":"610256111","HPHM":"鄂A26JE8","JGSK":"2021-04-01 15:24:24.534","CDBH":"8","XSFX":"由北向南","XSFXDM":"4","KKMC":"中天大道与和惠路交口"},{"KKBH":"610276126","HPHM":"津FM5268","JGSK":"2021-04-01 15:24:24.578","CDBH":"4","XSFX":"由南向北","XSFXDM":"3","KKMC":"中新大道与和意路交口"},{"KKBH":"610276126","HPHM":"津HPY807","JGSK":"2021-04-01 15:24:24.579","CDBH":"8","XSFX":"由北向南","XSFXDM":"4","KKMC":"中新大道与和意路交口"},{"KKBH":"7208910050000","HPHM":"皖KEA655","JGSK":"2021-04-01 15:24:24.595","CDBH":"3","XSFX":"由东向西","XSFXDM":"1","KKMC":"海博道与安明路交口正向"},{"KKBH":"610271009","HPHM":"津DHH468","JGSK":"2021-04-01 15:24:24.736","CDBH":"10","XSFX":"由北向南","XSFXDM":"4","KKMC":"中新大道与泰七路交口"},{"KKBH":"728031002000","HPHM":"津ABL879","JGSK":"2021-04-01 15:24:24.81","CDBH":"7","XSFX":"由北向南","XSFXDM":"4","KKMC":"动漫中路与文一路交口"},{"KKBH":"7208810020000","HPHM":"津C27622","JGSK":"2021-04-01 15:24:24.829","CDBH":"13","XSFX":"由北向南","XSFXDM":"4","KKMC":"海旭道与安正路交口正向"},{"KKBH":"610256115","HPHM":"车牌","JGSK":"2021-04-01 15:24:24.899","CDBH":"9","XSFX":"由南向北","XSFXDM":"3","KKMC":"中天大道与中生大道交口"},{"KKBH":"610256115","HPHM":"津B22263","JGSK":"2021-04-01 15:24:25.194","CDBH":"8","XSFX":"由南向北","XSFXDM":"3","KKMC":"中天大道与中生大道交口"},{"KKBH":"610271010","HPHM":"豫GL08S8","JGSK":"2021-04-01 15:24:25.249","CDBH":"5","XSFX":"由南向北","XSFXDM":"3","KKMC":"中新大道与华五路交口"},{"KKBH":"6102661220000","HPHM":"津K55892","JGSK":"2021-04-01 15:24:25.327","CDBH":"2","XSFX":"由西向东","XSFXDM":"2","KKMC":"生态城中生大道故道河一桥西向东上桥处正向"},{"KKBH":"610256116","HPHM":"津KLQ662","JGSK":"2021-04-01 15:24:25.329","CDBH":"8","XSFX":"由南向北","XSFXDM":"3","KKMC":"中天大道与和顺路交口"},{"KKBH":"720821004000","HPHM":"津KZN700","JGSK":"2021-04-01 15:24:25.573","CDBH":"3","XSFX":"由南向北","XSFXDM":"3","KKMC":"动漫西路与动漫北路交口"},{"KKBH":"720881002000","HPHM":"津DZ1003","JGSK":"2021-04-01 15:24:25.581","CDBH":"5","XSFX":"由西向东","XSFXDM":"2","KKMC":"海旭道与安正路交口"},{"KKBH":"720881002000","HPHM":"津RYY187","JGSK":"2021-04-01 15:24:25.593","CDBH":"8","XSFX":"由西向东","XSFXDM":"2","KKMC":"海旭道与安正路交口"},{"KKBH":"610256115","HPHM":"津C820M1","JGSK":"2021-04-01 15:24:25.597","CDBH":"6","XSFX":"由西向东","XSFXDM":"2","KKMC":"中天大道与中生大道交口"},{"KKBH":"720881005000","HPHM":"冀T297J6","JGSK":"2021-04-01 15:24:25.636","CDBH":"9","XSFX":"由北向南","XSFXDM":"4","KKMC":"海旭道与明盛路交口"},{"KKBH":"711","HPHM":"冀B6N9T0","JGSK":"2021-04-01 15:24:25.739","CDBH":"8","XSFX":"由北向南","XSFXDM":"4","KKMC":"不礼让行人中新大道与和旭路交口"},{"KKBH":"610401005","HPHM":"津ADN6755","JGSK":"2021-04-01 15:24:25.744","CDBH":"9","XSFX":"由南向北","XSFXDM":"3","KKMC":"和畅路与和顺路交口"},{"KKBH":"7208710020000","HPHM":"津FBU885","JGSK":"2021-04-01 15:24:25.807","CDBH":"5","XSFX":"由南向北","XSFXDM":"3","KKMC":"安正路与芳菲路交口正向"},{"KKBH":"610256116","HPHM":"车牌","JGSK":"2021-04-01 15:24:25.812","CDBH":"10","XSFX":"由北向南","XSFXDM":"4","KKMC":"中天大道与和顺路交口"},{"KKBH":"610256115","HPHM":"津C80A83","JGSK":"2021-04-01 15:24:25.818","CDBH":"2","XSFX":"由东向西","XSFXDM":"1","KKMC":"中天大道与中生大道交口"},{"KKBH":"610276126","HPHM":"冀DP0J17","JGSK":"2021-04-01 15:24:25.933","CDBH":"8","XSFX":"由北向南","XSFXDM":"4","KKMC":"中新大道与和意路交口"},{"KKBH":"610271010","HPHM":"津MT8059","JGSK":"2021-04-01 15:24:25.941","CDBH":"4","XSFX":"由南向北","XSFXDM":"3","KKMC":"中新大道与华五路交口"},{"KKBH":"720861002000","HPHM":"津RHQ545","JGSK":"2021-04-01 15:24:25.971","CDBH":"10","XSFX":"由北向南","XSFXDM":"4","KKMC":"海晨道与安正路交口"},{"KKBH":"610276126","HPHM":"津DZX277","JGSK":"2021-04-01 15:24:26.004","CDBH":"5","XSFX":"由南向北","XSFXDM":"3","KKMC":"中新大道与和意路交口"},{"KKBH":"610276126","HPHM":"津QL1508","JGSK":"2021-04-01 15:24:26.005","CDBH":"8","XSFX":"由北向南","XSFXDM":"4","KKMC":"中新大道与和意路交口"},{"KKBH":"610276125","HPHM":"津JFH779","JGSK":"2021-04-01 15:24:26.022","CDBH":"4","XSFX":"由南向北","XSFXDM":"3","KKMC":"中新大道与和顺路交口"},{"KKBH":"720881002000","HPHM":"津C6370挂","JGSK":"2021-04-01 15:24:26.068","CDBH":"13","XSFX":"由北向南","XSFXDM":"4","KKMC":"海旭道与安正路交口"},{"KKBH":"720881002000","HPHM":"津ADK7236","JGSK":"2021-04-01 15:24:26.074","CDBH":"7","XSFX":"由西向东","XSFXDM":"2","KKMC":"海旭道与安正路交口"},{"KKBH":"610276125","HPHM":"云CR6505","JGSK":"2021-04-01 15:24:26.144","CDBH":"5","XSFX":"由南向北","XSFXDM":"3","KKMC":"中新大道与和顺路交口"},{"KKBH":"7208610030000","HPHM":"桂PQZ777","JGSK":"2021-04-01 15:24:26.194","CDBH":"10","XSFX":"由北向南","XSFXDM":"4","KKMC":"海晨道与安明路交口正向"},{"KKBH":"720861003000","HPHM":"鲁NL79K5","JGSK":"2021-04-01 15:24:26.229","CDBH":"5","XSFX":"由西向东","XSFXDM":"2","KKMC":"海晨道与安明路交口"},{"KKBH":"720891004000","HPHM":"津RSW297","JGSK":"2021-04-01 15:24:26.298","CDBH":"11","XSFX":"由北向南","XSFXDM":"4","KKMC":"海博道与安平路交口"},{"KKBH":"610276125","HPHM":"黑AN21R6","JGSK":"2021-04-01 15:24:26.343","CDBH":"4","XSFX":"由南向北","XSFXDM":"3","KKMC":"中新大道与和顺路交口"},{"KKBH":"7205410020000","HPHM":"鲁G382VR","JGSK":"2021-04-01 15:24:26.352","CDBH":"4","XSFX":"由西向东","XSFXDM":"2","KKMC":"动漫环路西与动漫中路交口正向"},{"KKBH":"610256111","HPHM":"辽EAS500","JGSK":"2021-04-01 15:24:26.392","CDBH":"8","XSFX":"由北向南","XSFXDM":"4","KKMC":"中天大道与和惠路交口"},{"KKBH":"610256113","HPHM":"津A5W982","JGSK":"2021-04-01 15:24:26.421","CDBH":"1","XSFX":"由西向东","XSFXDM":"2","KKMC":"中天大道与和风路交口"},{"KKBH":"610276124","HPHM":"津GAA635","JGSK":"2021-04-01 15:24:26.438","CDBH":"2","XSFX":"由东向西","XSFXDM":"1","KKMC":"中新大道与中生大道交口"},{"KKBH":"610266118","HPHM":"津HEH039","JGSK":"2021-04-01 15:24:26.445","CDBH":"2","XSFX":"由东向西","XSFXDM":"1","KKMC":"中生大道与和畅路交口"},{"KKBH":"610276125","HPHM":"津NSV908","JGSK":"2021-04-01 15:24:26.518","CDBH":"7","XSFX":"由北向南","XSFXDM":"4","KKMC":"中新大道与和顺路交口"},{"KKBH":"7208810020000","HPHM":"车牌","JGSK":"2021-04-01 15:24:26.519","CDBH":"7","XSFX":"由西向东","XSFXDM":"2","KKMC":"海旭道与安正路交口正向"},{"KKBH":"610256113","HPHM":"津AU8583","JGSK":"2021-04-01 15:24:26.731","CDBH":"5","XSFX":"由南向北","XSFXDM":"3","KKMC":"中天大道与和风路交口"},{"KKBH":"610256112","HPHM":"冀B6Q07W","JGSK":"2021-04-01 15:24:26.895","CDBH":"10","XSFX":"由北向南","XSFXDM":"4","KKMC":"中天大道与中津大道交口"},{"KKBH":"711","HPHM":"黑A5EJ10","JGSK":"2021-04-01 15:24:26.935","CDBH":"7","XSFX":"由北向南","XSFXDM":"4","KKMC":"不礼让行人中新大道与和旭路交口"},{"KKBH":"7205710040000","HPHM":"津B1P272","JGSK":"2021-04-01 15:24:26.941","CDBH":"6","XSFX":"由北向南","XSFXDM":"4","KKMC":"动漫东路与动漫中路交口正向"},{"KKBH":"7208710020000","HPHM":"冀F1PA98","JGSK":"2021-04-01 15:24:26.952","CDBH":"10","XSFX":"由北向南","XSFXDM":"4","KKMC":"安正路与芳菲路交口正向"},{"KKBH":"610391007","HPHM":"津JFP005","JGSK":"2021-04-01 15:24:27.004","CDBH":"11","XSFX":"由北向南","XSFXDM":"4","KKMC":"和韵路与和风路交口"},{"KKBH":"610271010","HPHM":"津HL0876","JGSK":"2021-04-01 15:24:27.026","CDBH":"8","XSFX":"由北向南","XSFXDM":"4","KKMC":"中新大道与华五路交口"},{"KKBH":"7208910030000","HPHM":"鲁R2D52M","JGSK":"2021-04-01 15:24:27.044","CDBH":"9","XSFX":"由南向北","XSFXDM":"3","KKMC":"海博道与安正路交口正向"},{"KKBH":"610256113","HPHM":"津GGR689","JGSK":"2021-04-01 15:24:27.044","CDBH":"5","XSFX":"由南向北","XSFXDM":"3","KKMC":"中天大道与和风路交口"},{"KKBH":"7208910060000","HPHM":"津A5S024","JGSK":"2021-04-01 15:24:27.051","CDBH":"7","XSFX":"由西向东","XSFXDM":"2","KKMC":"海博道与永盛路交口正向"},{"KKBH":"7208610030000","HPHM":"京NWM347","JGSK":"2021-04-01 15:24:27.063","CDBH":"4","XSFX":"由西向东","XSFXDM":"2","KKMC":"海晨道与安明路交口正向"},{"KKBH":"610401005","HPHM":"津C92C93","JGSK":"2021-04-01 15:24:27.074","CDBH":"10","XSFX":"由北向南","XSFXDM":"4","KKMC":"和畅路与和顺路交口"},{"KKBH":"610391008","HPHM":"冀JMZ694","JGSK":"2021-04-01 15:24:27.09","CDBH":"4","XSFX":"由西向东","XSFXDM":"2","KKMC":"和韵路与和旭路交口"},{"KKBH":"610256115","HPHM":"津HLQ869","JGSK":"2021-04-01 15:24:27.137","CDBH":"3","XSFX":"由东向西","XSFXDM":"1","KKMC":"中天大道与中生大道交口"},{"KKBH":"720881005000","HPHM":"津NTC019","JGSK":"2021-04-01 15:24:27.183","CDBH":"4","XSFX":"由西向东","XSFXDM":"2","KKMC":"海旭道与明盛路交口"},{"KKBH":"610271009","HPHM":"津G66032","JGSK":"2021-04-01 15:24:27.205","CDBH":"11","XSFX":"由北向南","XSFXDM":"4","KKMC":"中新大道与泰七路交口"},{"KKBH":"610271009","HPHM":"津DHH468","JGSK":"2021-04-01 15:24:27.374","CDBH":"10","XSFX":"由北向南","XSFXDM":"4","KKMC":"中新大道与泰七路交口"},{"KKBH":"7208710020000","HPHM":"津MK6239","JGSK":"2021-04-01 15:24:27.499","CDBH":"6","XSFX":"由南向北","XSFXDM":"3","KKMC":"安正路与芳菲路交口正向"},{"KKBH":"610391007","HPHM":"车牌","JGSK":"2021-04-01 15:24:27.575","CDBH":"12","XSFX":"由北向南","XSFXDM":"4","KKMC":"和韵路与和风路交口"},{"KKBH":"610276126","HPHM":"津HPY807","JGSK":"2021-04-01 15:24:27.603","CDBH":"8","XSFX":"由北向南","XSFXDM":"4","KKMC":"中新大道与和意路交口"},{"KKBH":"610266118","HPHM":"津H26377","JGSK":"2021-04-01 15:24:27.626","CDBH":"10","XSFX":"由北向南","XSFXDM":"4","KKMC":"中生大道与和畅路交口"},{"KKBH":"720891005000","HPHM":"皖KEA655","JGSK":"2021-04-01 15:24:27.657","CDBH":"3","XSFX":"由东向西","XSFXDM":"1","KKMC":"海博道与安明路交口"},{"KKBH":"610276126","HPHM":"津FM5268","JGSK":"2021-04-01 15:24:27.878","CDBH":"4","XSFX":"由南向北","XSFXDM":"3","KKMC":"中新大道与和意路交口"},{"KKBH":"610276126","HPHM":"吉BJY940","JGSK":"2021-04-01 15:24:27.879","CDBH":"2","XSFX":"由东向西","XSFXDM":"1","KKMC":"中新大道与和意路交口"},{"KKBH":"610276126","HPHM":"津GQG226","JGSK":"2021-04-01 15:24:27.925","CDBH":"7","XSFX":"由北向南","XSFXDM":"4","KKMC":"中新大道与和意路交口"},{"KKBH":"7208610020000","HPHM":"津RVU368","JGSK":"2021-04-01 15:24:27.963","CDBH":"5","XSFX":"由西向东","XSFXDM":"2","KKMC":"海晨道与安正路交口正向"},{"KKBH":"610391007","HPHM":"津GVE799","JGSK":"2021-04-01 15:24:27.975","CDBH":"11","XSFX":"由北向南","XSFXDM":"4","KKMC":"和韵路与和风路交口"},{"KKBH":"610276126","HPHM":"津KLH309","JGSK":"2021-04-01 15:24:28.14","CDBH":"1","XSFX":"由东向西","XSFXDM":"1","KKMC":"中新大道与和意路交口"},{"KKBH":"610256116","HPHM":"津D31538","JGSK":"2021-04-01 15:24:28.216","CDBH":"12","XSFX":"由北向南","XSFXDM":"4","KKMC":"中天大道与和顺路交口"},{"KKBH":"610276125","HPHM":"黑AN21R6","JGSK":"2021-04-01 15:24:28.262","CDBH":"4","XSFX":"由南向北","XSFXDM":"3","KKMC":"中新大道与和顺路交口"},{"KKBH":"610256113","HPHM":"车牌","JGSK":"2021-04-01 15:24:28.415","CDBH":"2","XSFX":"由西向东","XSFXDM":"2","KKMC":"中天大道与和风路交口"},{"KKBH":"610256112","HPHM":"晋B3185U","JGSK":"2021-04-01 15:24:28.458","CDBH":"1","XSFX":"由东向西","XSFXDM":"1","KKMC":"中天大道与中津大道交口"},{"KKBH":"610276124","HPHM":"津C189X7","JGSK":"2021-04-01 15:24:28.591","CDBH":"2","XSFX":"由东向西","XSFXDM":"1","KKMC":"中新大道与中生大道交口"},{"KKBH":"610276126","HPHM":"豫EWG505","JGSK":"2021-04-01 15:24:28.591","CDBH":"7","XSFX":"由北向南","XSFXDM":"4","KKMC":"中新大道与和意路交口"},{"KKBH":"720891003000","HPHM":"津HRE080","JGSK":"2021-04-01 15:24:28.632","CDBH":"8","XSFX":"由南向北","XSFXDM":"3","KKMC":"海博道与安正路交口"},{"KKBH":"610256116","HPHM":"车牌","JGSK":"2021-04-01 15:24:28.686","CDBH":"11","XSFX":"由北向南","XSFXDM":"4","KKMC":"中天大道与和顺路交口"},{"KKBH":"610276125","HPHM":"津NSV908","JGSK":"2021-04-01 15:24:28.696","CDBH":"7","XSFX":"由北向南","XSFXDM":"4","KKMC":"中新大道与和顺路交口"},{"KKBH":"711","HPHM":"津K87258","JGSK":"2021-04-01 15:24:28.697","CDBH":"8","XSFX":"由北向南","XSFXDM":"4","KKMC":"不礼让行人中新大道与和旭路交口"},{"KKBH":"610401004","HPHM":"津AD77926","JGSK":"2021-04-01 15:24:28.717","CDBH":"7","XSFX":"由南向北","XSFXDM":"3","KKMC":"和畅路与和风路交口"},{"KKBH":"610276125","HPHM":"云CR6505","JGSK":"2021-04-01 15:24:28.741","CDBH":"5","XSFX":"由南向北","XSFXDM":"3","KKMC":"中新大道与和顺路交口"},{"KKBH":"720891003000","HPHM":"苏MD8563","JGSK":"2021-04-01 15:24:28.744","CDBH":"2","XSFX":"由东向西","XSFXDM":"1","KKMC":"海博道与安正路交口"},{"KKBH":"610271010","HPHM":"鲁BK307H","JGSK":"2021-04-01 15:24:28.787","CDBH":"7","XSFX":"由北向南","XSFXDM":"4","KKMC":"中新大道与华五路交口"},{"KKBH":"610271010","HPHM":"豫GL08S8","JGSK":"2021-04-01 15:24:28.817","CDBH":"5","XSFX":"由南向北","XSFXDM":"3","KKMC":"中新大道与华五路交口"},{"KKBH":"610276125","HPHM":"津KG8550","JGSK":"2021-04-01 15:24:28.818","CDBH":"4","XSFX":"由南向北","XSFXDM":"3","KKMC":"中新大道与和顺路交口"},{"KKBH":"610256116","HPHM":"车牌","JGSK":"2021-04-01 15:24:29.006","CDBH":"11","XSFX":"由北向南","XSFXDM":"4","KKMC":"中天大道与和顺路交口"},{"KKBH":"610256114","HPHM":"津C286C5","JGSK":"2021-04-01 15:24:29.012","CDBH":"7","XSFX":"由北向南","XSFXDM":"4","KKMC":"中天大道与和旭路交口"},{"KKBH":"720891005000","HPHM":"津JZN901","JGSK":"2021-04-01 15:24:29.034","CDBH":"8","XSFX":"由南向北","XSFXDM":"3","KKMC":"海博道与安明路交口"},{"KKBH":"610256116","HPHM":"津RA9119","JGSK":"2021-04-01 15:24:29.09","CDBH":"7","XSFX":"由南向北","XSFXDM":"3","KKMC":"中天大道与和顺路交口"},{"KKBH":"7208810040000","HPHM":"津RMS999","JGSK":"2021-04-01 15:24:29.131","CDBH":"4","XSFX":"由西向东","XSFXDM":"2","KKMC":"海旭道与永盛路交口正向"},{"KKBH":"610276124","HPHM":"津HUK119","JGSK":"2021-04-01 15:24:29.215","CDBH":"10","XSFX":"由北向南","XSFXDM":"4","KKMC":"中新大道与中生大道交口"},{"KKBH":"7208910030000","HPHM":"津MS3368","JGSK":"2021-04-01 15:24:29.254","CDBH":"6","XSFX":"由西向东","XSFXDM":"2","KKMC":"海博道与安正路交口正向"},{"KKBH":"610256115","HPHM":"京N34D26","JGSK":"2021-04-01 15:24:29.288","CDBH":"9","XSFX":"由南向北","XSFXDM":"3","KKMC":"中天大道与中生大道交口"},{"KKBH":"610271010","HPHM":"鲁AR08M3","JGSK":"2021-04-01 15:24:29.306","CDBH":"5","XSFX":"由南向北","XSFXDM":"3","KKMC":"中新大道与华五路交口"},{"KKBH":"610391007","HPHM":"津HHL723","JGSK":"2021-04-01 15:24:29.307","CDBH":"11","XSFX":"由北向南","XSFXDM":"4","KKMC":"和韵路与和风路交口"},{"KKBH":"610256113","HPHM":"津GGR689","JGSK":"2021-04-01 15:24:29.446","CDBH":"5","XSFX":"由南向北","XSFXDM":"3","KKMC":"中天大道与和风路交口"},{"KKBH":"610276124","HPHM":"津KGK661","JGSK":"2021-04-01 15:24:29.466","CDBH":"10","XSFX":"由北向南","XSFXDM":"4","KKMC":"中新大道与中生大道交口"},{"KKBH":"711","HPHM":"津K20621","JGSK":"2021-04-01 15:24:29.499","CDBH":"7","XSFX":"由北向南","XSFXDM":"4","KKMC":"不礼让行人中新大道与和旭路交口"},{"KKBH":"610266118","HPHM":"吉A1080E","JGSK":"2021-04-01 15:24:29.664","CDBH":"3","XSFX":"由东向西","XSFXDM":"1","KKMC":"中生大道与和畅路交口"},{"KKBH":"7280310020000","HPHM":"车牌","JGSK":"2021-04-01 15:24:29.85","CDBH":"8","XSFX":"由北向南","XSFXDM":"4","KKMC":"动漫中路与文一路交口正向"},{"KKBH":"610276124","HPHM":"冀AM815E","JGSK":"2021-04-01 15:24:29.852","CDBH":"8","XSFX":"由南向北","XSFXDM":"3","KKMC":"中新大道与中生大道交口"},{"KKBH":"7208910030000","HPHM":"车牌","JGSK":"2021-04-01 15:24:29.857","CDBH":"2","XSFX":"由东向西","XSFXDM":"1","KKMC":"海博道与安正路交口正向"},{"KKBH":"610266118","HPHM":"津D69269","JGSK":"2021-04-01 15:24:29.916","CDBH":"1","XSFX":"由东向西","XSFXDM":"1","KKMC":"中生大道与和畅路交口"},{"KKBH":"6071310030000","HPHM":"辽C2582S","JGSK":"2021-04-01 15:24:29.934","CDBH":"1","XSFX":"由东向西","XSFXDM":"1","KKMC":"中央大道与海旭道交口正向"},{"KKBH":"720901002000","HPHM":"津C83R36","JGSK":"2021-04-01 15:24:29.96","CDBH":"7","XSFX":"由南向北","XSFXDM":"3","KKMC":"玉林道与安正路交口"},{"KKBH":"7208810020000","HPHM":"津A27F76","JGSK":"2021-04-01 15:24:29.976","CDBH":"5","XSFX":"由西向东","XSFXDM":"2","KKMC":"海旭道与安正路交口正向"},{"KKBH":"7208910030000","HPHM":"车牌","JGSK":"2021-04-01 15:24:30.057","CDBH":"1","XSFX":"由东向西","XSFXDM":"1","KKMC":"海博道与安正路交口正向"},{"KKBH":"610256115","HPHM":"津HHA709","JGSK":"2021-04-01 15:24:30.068","CDBH":"10","XSFX":"由北向南","XSFXDM":"4","KKMC":"中天大道与中生大道交口"},{"KKBH":"610256114","HPHM":"津NDY587","JGSK":"2021-04-01 15:24:30.068","CDBH":"1","XSFX":"由西向东","XSFXDM":"2","KKMC":"中天大道与和旭路交口"},{"KKBH":"610271009","HPHM":"津ADN2985","JGSK":"2021-04-01 15:24:30.187","CDBH":"10","XSFX":"由北向南","XSFXDM":"4","KKMC":"中新大道与泰七路交口"},{"KKBH":"610276125","HPHM":"津C8Q061","JGSK":"2021-04-01 15:24:30.209","CDBH":"8","XSFX":"由北向南","XSFXDM":"4","KKMC":"中新大道与和顺路交口"},{"KKBH":"610276126","HPHM":"津DZX277","JGSK":"2021-04-01 15:24:30.278","CDBH":"5","XSFX":"由南向北","XSFXDM":"3","KKMC":"中新大道与和意路交口"},{"KKBH":"720871002000","HPHM":"津AY1138","JGSK":"2021-04-01 15:24:30.281","CDBH":"5","XSFX":"由南向北","XSFXDM":"3","KKMC":"安正路与芳菲路交口"},{"KKBH":"610266122000","HPHM":"津K55892","JGSK":"2021-04-01 15:24:30.284","CDBH":"2","XSFX":"由西向东","XSFXDM":"2","KKMC":"生态城中生大道故道河一桥西向东上桥处"},{"KKBH":"720881005000","HPHM":"豫SV1R37","JGSK":"2021-04-01 15:24:30.301","CDBH":"4","XSFX":"由西向东","XSFXDM":"2","KKMC":"海旭道与明盛路交口"},{"KKBH":"720881002000","HPHM":"车牌","JGSK":"2021-04-01 15:24:30.307","CDBH":"13","XSFX":"由北向南","XSFXDM":"4","KKMC":"海旭道与安正路交口"},{"KKBH":"610266117","HPHM":"津J00757","JGSK":"2021-04-01 15:24:30.309","CDBH":"4","XSFX":"由西向东","XSFXDM":"2","KKMC":"中生大道与和韵路交口"},{"KKBH":"610401005","HPHM":"津C92C93","JGSK":"2021-04-01 15:24:30.354","CDBH":"11","XSFX":"由北向南","XSFXDM":"4","KKMC":"和畅路与和顺路交口"},{"KKBH":"7280310020000","HPHM":"津DE6323","JGSK":"2021-04-01 15:24:30.355","CDBH":"3","XSFX":"由西向东","XSFXDM":"2","KKMC":"动漫中路与文一路交口正向"},{"KKBH":"610276124","HPHM":"津GAA635","JGSK":"2021-04-01 15:24:30.384","CDBH":"3","XSFX":"由东向西","XSFXDM":"1","KKMC":"中新大道与中生大道交口"},{"KKBH":"610276126","HPHM":"冀DP0J17","JGSK":"2021-04-01 15:24:30.398","CDBH":"8","XSFX":"由北向南","XSFXDM":"4","KKMC":"中新大道与和意路交口"},{"KKBH":"610276124","HPHM":"冀B8E13X","JGSK":"2021-04-01 15:24:30.429","CDBH":"4","XSFX":"由西向东","XSFXDM":"2","KKMC":"中新大道与中生大道交口"},{"KKBH":"610276126","HPHM":"冀B8L52N","JGSK":"2021-04-01 15:24:30.453","CDBH":"7","XSFX":"由北向南","XSFXDM":"4","KKMC":"中新大道与和意路交口"},{"KKBH":"720871002000","HPHM":"冀F1PA98","JGSK":"2021-04-01 15:24:30.491","CDBH":"9","XSFX":"由北向南","XSFXDM":"4","KKMC":"安正路与芳菲路交口"},{"KKBH":"610266118","HPHM":"鲁A7K0T5","JGSK":"2021-04-01 15:24:30.554","CDBH":"2","XSFX":"由东向西","XSFXDM":"1","KKMC":"中生大道与和畅路交口"},{"KKBH":"610256115","HPHM":"京NA9023","JGSK":"2021-04-01 15:24:30.566","CDBH":"10","XSFX":"由北向南","XSFXDM":"4","KKMC":"中天大道与中生大道交口"},{"KKBH":"711","HPHM":"津A03211F","JGSK":"2021-04-01 15:24:30.57","CDBH":"5","XSFX":"由南向北","XSFXDM":"3","KKMC":"不礼让行人中新大道与和旭路交口"},{"KKBH":"610276125","HPHM":"津KG8550","JGSK":"2021-04-01 15:24:30.582","CDBH":"4","XSFX":"由南向北","XSFXDM":"3","KKMC":"中新大道与和顺路交口"},{"KKBH":"610256113","HPHM":"津A09895D","JGSK":"2021-04-01 15:24:30.627","CDBH":"6","XSFX":"由南向北","XSFXDM":"3","KKMC":"中天大道与和风路交口"},{"KKBH":"610256113","HPHM":"津E10572","JGSK":"2021-04-01 15:24:30.628","CDBH":"4","XSFX":"由南向北","XSFXDM":"3","KKMC":"中天大道与和风路交口"},{"KKBH":"7205410040000","HPHM":"车牌","JGSK":"2021-04-01 15:24:30.638","CDBH":"4","XSFX":"由西向东","XSFXDM":"2","KKMC":"动漫环路东与动漫中路交口正向"},{"KKBH":"720891003000","HPHM":"车牌","JGSK":"2021-04-01 15:24:30.686","CDBH":"6","XSFX":"由西向东","XSFXDM":"2","KKMC":"海博道与安正路交口"},{"KKBH":"720541002000","HPHM":"鲁G382VR","JGSK":"2021-04-01 15:24:31.028","CDBH":"3","XSFX":"由西向东","XSFXDM":"2","KKMC":"动漫环路西与动漫中路交口"},{"KKBH":"610401005","HPHM":"冀B3Z9F6","JGSK":"2021-04-01 15:24:31.239","CDBH":"10","XSFX":"由北向南","XSFXDM":"4","KKMC":"和畅路与和顺路交口"},{"KKBH":"610266117","HPHM":"黑A617JY","JGSK":"2021-04-01 15:24:31.286","CDBH":"2","XSFX":"由东向西","XSFXDM":"1","KKMC":"中生大道与和韵路交口"},{"KKBH":"610256111","HPHM":"津C9X259","JGSK":"2021-04-01 15:24:31.369","CDBH":"7","XSFX":"由北向南","XSFXDM":"4","KKMC":"中天大道与和惠路交口"},{"KKBH":"7205610020000","HPHM":"津C9Z782","JGSK":"2021-04-01 15:24:31.403","CDBH":"1","XSFX":"由东向西","XSFXDM":"1","KKMC":"动漫北路与文三路交口正向"},{"KKBH":"720891003000","HPHM":"鲁R2D52M","JGSK":"2021-04-01 15:24:31.432","CDBH":"8","XSFX":"由南向北","XSFXDM":"3","KKMC":"海博道与安正路交口"},{"KKBH":"610391007","HPHM":"津CGM333","JGSK":"2021-04-01 15:24:31.451","CDBH":"1","XSFX":"由东向西","XSFXDM":"1","KKMC":"和韵路与和风路交口"},{"KKBH":"610391008","HPHM":"冀JMZ694","JGSK":"2021-04-01 15:24:31.481","CDBH":"5","XSFX":"由西向东","XSFXDM":"2","KKMC":"和韵路与和旭路交口"},{"KKBH":"711","HPHM":"津DSJ218","JGSK":"2021-04-01 15:24:31.655","CDBH":"8","XSFX":"由北向南","XSFXDM":"4","KKMC":"不礼让行人中新大道与和旭路交口"},{"KKBH":"610256111","HPHM":"津ANV428","JGSK":"2021-04-01 15:24:31.769","CDBH":"8","XSFX":"由北向南","XSFXDM":"4","KKMC":"中天大道与和惠路交口"},{"KKBH":"610276125","HPHM":"冀BK838H","JGSK":"2021-04-01 15:24:31.786","CDBH":"7","XSFX":"由北向南","XSFXDM":"4","KKMC":"中新大道与和顺路交口"},{"KKBH":"610391007","HPHM":"津J82609","JGSK":"2021-04-01 15:24:31.801","CDBH":"8","XSFX":"由南向北","XSFXDM":"3","KKMC":"和韵路与和风路交口"},{"KKBH":"610276126","HPHM":"津KEC030","JGSK":"2021-04-01 15:24:31.836","CDBH":"8","XSFX":"由北向南","XSFXDM":"4","KKMC":"中新大道与和意路交口"},{"KKBH":"7208710020000","HPHM":"津RYY187","JGSK":"2021-04-01 15:24:31.838","CDBH":"9","XSFX":"由北向南","XSFXDM":"4","KKMC":"安正路与芳菲路交口正向"},{"KKBH":"720881004000","HPHM":"津RMS999","JGSK":"2021-04-01 15:24:32.037","CDBH":"9","XSFX":"由西向东","XSFXDM":"2","KKMC":"海旭道与永盛路交口"},{"KKBH":"610401004","HPHM":"津E13890","JGSK":"2021-04-01 15:24:32.046","CDBH":"7","XSFX":"由南向北","XSFXDM":"3","KKMC":"和畅路与和风路交口"},{"KKBH":"610256112","HPHM":"津AD61750","JGSK":"2021-04-01 15:24:32.122","CDBH":"8","XSFX":"由南向北","XSFXDM":"3","KKMC":"中天大道与中津大道交口"},{"KKBH":"610276126","HPHM":"豫EWG505","JGSK":"2021-04-01 15:24:32.158","CDBH":"7","XSFX":"由北向南","XSFXDM":"4","KKMC":"中新大道与和意路交口"},{"KKBH":"720891003000","HPHM":"津E89E39","JGSK":"2021-04-01 15:24:32.173","CDBH":"4","XSFX":"由西向东","XSFXDM":"2","KKMC":"海博道与安正路交口"},{"KKBH":"7208910030000","HPHM":"车牌","JGSK":"2021-04-01 15:24:32.236","CDBH":"1","XSFX":"由东向西","XSFXDM":"1","KKMC":"海博道与安正路交口正向"},{"KKBH":"7280310030000","HPHM":"津DZX832","JGSK":"2021-04-01 15:24:32.294","CDBH":"3","XSFX":"由南向北","XSFXDM":"3","KKMC":"动漫中路与文二路交口正向"},{"KKBH":"610276124","HPHM":"津C189X7","JGSK":"2021-04-01 15:24:32.304","CDBH":"3","XSFX":"由东向西","XSFXDM":"1","KKMC":"中新大道与中生大道交口"},{"KKBH":"711","HPHM":"津KJ8805","JGSK":"2021-04-01 15:24:32.377","CDBH":"7","XSFX":"由北向南","XSFXDM":"4","KKMC":"不礼让行人中新大道与和旭路交口"},{"KKBH":"610256113","HPHM":"津RKB165","JGSK":"2021-04-01 15:24:32.523","CDBH":"4","XSFX":"由南向北","XSFXDM":"3","KKMC":"中天大道与和风路交口"},{"KKBH":"7208810020000","HPHM":"津C68H07","JGSK":"2021-04-01 15:24:32.545","CDBH":"6","XSFX":"由西向东","XSFXDM":"2","KKMC":"海旭道与安正路交口正向"},{"KKBH":"610391007","HPHM":"津KV1136","JGSK":"2021-04-01 15:24:32.755","CDBH":"7","XSFX":"由南向北","XSFXDM":"3","KKMC":"和韵路与和风路交口"},{"KKBH":"610271009","HPHM":"津G66032","JGSK":"2021-04-01 15:24:32.814","CDBH":"11","XSFX":"由北向南","XSFXDM":"4","KKMC":"中新大道与泰七路交口"},{"KKBH":"610271008","HPHM":"津MRX797","JGSK":"2021-04-01 15:24:32.927","CDBH":"5","XSFX":"由北向南","XSFXDM":"4","KKMC":"中新大道与航母主题公园支路交口"},{"KKBH":"7208910030000","HPHM":"吉A1977N","JGSK":"2021-04-01 15:24:32.951","CDBH":"9","XSFX":"由南向北","XSFXDM":"3","KKMC":"海博道与安正路交口正向"},{"KKBH":"7208910050000","HPHM":"鲁G391YQ","JGSK":"2021-04-01 15:24:32.96","CDBH":"3","XSFX":"由东向西","XSFXDM":"1","KKMC":"海博道与安明路交口正向"},{"KKBH":"720891003000","HPHM":"车牌","JGSK":"2021-04-01 15:24:33.049","CDBH":"5","XSFX":"由西向东","XSFXDM":"2","KKMC":"海博道与安正路交口"},{"KKBH":"720891003000","HPHM":"粤BVQ321","JGSK":"2021-04-01 15:24:33.062","CDBH":"2","XSFX":"由东向西","XSFXDM":"1","KKMC":"海博道与安正路交口"},{"KKBH":"610266118","HPHM":"津H26377","JGSK":"2021-04-01 15:24:33.147","CDBH":"11","XSFX":"由北向南","XSFXDM":"4","KKMC":"中生大道与和畅路交口"},{"KKBH":"610271010","HPHM":"鲁AR08M3","JGSK":"2021-04-01 15:24:33.21","CDBH":"5","XSFX":"由南向北","XSFXDM":"3","KKMC":"中新大道与华五路交口"},{"KKBH":"610271010","HPHM":"鲁BK307H","JGSK":"2021-04-01 15:24:33.267","CDBH":"7","XSFX":"由北向南","XSFXDM":"4","KKMC":"中新大道与华五路交口"},{"KKBH":"610276124","HPHM":"津MUR679","JGSK":"2021-04-01 15:24:33.283","CDBH":"11","XSFX":"由北向南","XSFXDM":"4","KKMC":"中新大道与中生大道交口"},{"KKBH":"610256116","HPHM":"津G74588","JGSK":"2021-04-01 15:24:33.322","CDBH":"10","XSFX":"由北向南","XSFXDM":"4","KKMC":"中天大道与和顺路交口"},{"KKBH":"720881002000","HPHM":"津A27F76","JGSK":"2021-04-01 15:24:33.337","CDBH":"6","XSFX":"由西向东","XSFXDM":"2","KKMC":"海旭道与安正路交口"},{"KKBH":"610256115","HPHM":"鲁HXN866","JGSK":"2021-04-01 15:24:33.378","CDBH":"5","XSFX":"由西向东","XSFXDM":"2","KKMC":"中天大道与中生大道交口"},{"KKBH":"610271009","HPHM":"津C86590","JGSK":"2021-04-01 15:24:33.405","CDBH":"5","XSFX":"由西向东","XSFXDM":"2","KKMC":"中新大道与泰七路交口"},{"KKBH":"610256113","HPHM":"津A09895D","JGSK":"2021-04-01 15:24:33.445","CDBH":"6","XSFX":"由南向北","XSFXDM":"3","KKMC":"中天大道与和风路交口"},{"KKBH":"610256115","HPHM":"津GAA853","JGSK":"2021-04-01 15:24:33.447","CDBH":"1","XSFX":"由东向西","XSFXDM":"1","KKMC":"中天大道与中生大道交口"},{"KKBH":"610271009","HPHM":"津ADN2985","JGSK":"2021-04-01 15:24:33.448","CDBH":"10","XSFX":"由北向南","XSFXDM":"4","KKMC":"中新大道与泰七路交口"},{"KKBH":"610266118","HPHM":"鲁A7K0T5","JGSK":"2021-04-01 15:24:33.485","CDBH":"2","XSFX":"由东向西","XSFXDM":"1","KKMC":"中生大道与和畅路交口"},{"KKBH":"610266117","HPHM":"津A7C766","JGSK":"2021-04-01 15:24:33.503","CDBH":"5","XSFX":"由西向东","XSFXDM":"2","KKMC":"中生大道与和韵路交口"},{"KKBH":"610391007","HPHM":"津JFP005","JGSK":"2021-04-01 15:24:33.661","CDBH":"12","XSFX":"由北向南","XSFXDM":"4","KKMC":"和韵路与和风路交口"},{"KKBH":"610256115","HPHM":"京NA9023","JGSK":"2021-04-01 15:24:33.745","CDBH":"11","XSFX":"由北向南","XSFXDM":"4","KKMC":"中天大道与中生大道交口"},{"KKBH":"610256112","HPHM":"冀B6Q07W","JGSK":"2021-04-01 15:24:33.761","CDBH":"10","XSFX":"由北向南","XSFXDM":"4","KKMC":"中天大道与中津大道交口"},{"KKBH":"711","HPHM":"津HBY659","JGSK":"2021-04-01 15:24:33.817","CDBH":"8","XSFX":"由北向南","XSFXDM":"4","KKMC":"不礼让行人中新大道与和旭路交口"},{"KKBH":"610256115","HPHM":"津A6R369","JGSK":"2021-04-01 15:24:33.825","CDBH":"12","XSFX":"由北向南","XSFXDM":"4","KKMC":"中天大道与中生大道交口"},{"KKBH":"720861003000","HPHM":"桂PQZ777","JGSK":"2021-04-01 15:24:33.857","CDBH":"10","XSFX":"由北向南","XSFXDM":"4","KKMC":"海晨道与安明路交口"},{"KKBH":"610391007","HPHM":"津A22D39","JGSK":"2021-04-01 15:24:33.877","CDBH":"10","XSFX":"由北向南","XSFXDM":"4","KKMC":"和韵路与和风路交口"},{"KKBH":"610256115","HPHM":"津A09J75","JGSK":"2021-04-01 15:24:33.994","CDBH":"10","XSFX":"由北向南","XSFXDM":"4","KKMC":"中天大道与中生大道交口"},{"KKBH":"610391008","HPHM":"津AR9778","JGSK":"2021-04-01 15:24:34.108","CDBH":"4","XSFX":"由西向东","XSFXDM":"2","KKMC":"和韵路与和旭路交口"},{"KKBH":"7208610030000","HPHM":"辽A58QX6","JGSK":"2021-04-01 15:24:34.24","CDBH":"4","XSFX":"由西向东","XSFXDM":"2","KKMC":"海晨道与安明路交口正向"},{"KKBH":"7208810070000","HPHM":"苏MTY138","JGSK":"2021-04-01 15:24:34.285","CDBH":"2","XSFX":"由东向西","XSFXDM":"1","KKMC":"海旭道与弘通路交口正向"},{"KKBH":"610276126","HPHM":"冀B8L52N","JGSK":"2021-04-01 15:24:34.317","CDBH":"7","XSFX":"由北向南","XSFXDM":"4","KKMC":"中新大道与和意路交口"},{"KKBH":"610256113","HPHM":"津E10572","JGSK":"2021-04-01 15:24:34.405","CDBH":"5","XSFX":"由南向北","XSFXDM":"3","KKMC":"中天大道与和风路交口"},{"KKBH":"7208810020000","HPHM":"鲁A8N8W2","JGSK":"2021-04-01 15:24:34.438","CDBH":"6","XSFX":"由西向东","XSFXDM":"2","KKMC":"海旭道与安正路交口正向"},{"KKBH":"7280310030000","HPHM":"津MNL007","JGSK":"2021-04-01 15:24:34.452","CDBH":"5","XSFX":"由北向南","XSFXDM":"4","KKMC":"动漫中路与文二路交口正向"},{"KKBH":"610391007","HPHM":"津RBG610","JGSK":"2021-04-01 15:24:34.569","CDBH":"11","XSFX":"由北向南","XSFXDM":"4","KKMC":"和韵路与和风路交口"},{"KKBH":"610266118","HPHM":"津D69269","JGSK":"2021-04-01 15:24:34.605","CDBH":"1","XSFX":"由东向西","XSFXDM":"1","KKMC":"中生大道与和畅路交口"},{"KKBH":"720881002000","HPHM":"津C68H07","JGSK":"2021-04-01 15:24:34.71","CDBH":"7","XSFX":"由西向东","XSFXDM":"2","KKMC":"海旭道与安正路交口"},{"KKBH":"7205710010000","HPHM":"津A1P603","JGSK":"2021-04-01 15:24:34.71","CDBH":"6","XSFX":"由北向南","XSFXDM":"4","KKMC":"动漫东路与文一路交口正向"},{"KKBH":"610286127","HPHM":"津MHJ136","JGSK":"2021-04-01 15:24:34.752","CDBH":"7","XSFX":"由南向北","XSFXDM":"3","KKMC":"中津大道与和畅路交口"},{"KKBH":"7208810020000","HPHM":"冀B8C9T2","JGSK":"2021-04-01 15:24:34.803","CDBH":"3","XSFX":"由东向西","XSFXDM":"1","KKMC":"海旭道与安正路交口正向"},{"KKBH":"610256115","HPHM":"津C80A83","JGSK":"2021-04-01 15:24:34.933","CDBH":"3","XSFX":"由东向西","XSFXDM":"1","KKMC":"中天大道与中生大道交口"},{"KKBH":"610256115","HPHM":"津LCZ507","JGSK":"2021-04-01 15:24:34.976","CDBH":"12","XSFX":"由北向南","XSFXDM":"4","KKMC":"中天大道与中生大道交口"},{"KKBH":"610271008","HPHM":"津MRX797","JGSK":"2021-04-01 15:24:34.998","CDBH":"5","XSFX":"由北向南","XSFXDM":"4","KKMC":"中新大道与航母主题公园支路交口"},{"KKBH":"610256113","HPHM":"车牌","JGSK":"2021-04-01 15:24:35.147","CDBH":"6","XSFX":"由南向北","XSFXDM":"3","KKMC":"中天大道与和风路交口"},{"KKBH":"610276124","HPHM":"津C02732","JGSK":"2021-04-01 15:24:35.215","CDBH":"2","XSFX":"由东向西","XSFXDM":"1","KKMC":"中新大道与中生大道交口"},{"KKBH":"6071310030000","HPHM":"津C18102","JGSK":"2021-04-01 15:24:35.22","CDBH":"1","XSFX":"由东向西","XSFXDM":"1","KKMC":"中央大道与海旭道交口正向"},{"KKBH":"610256113","HPHM":"津RKB165","JGSK":"2021-04-01 15:24:35.285","CDBH":"4","XSFX":"由南向北","XSFXDM":"3","KKMC":"中天大道与和风路交口"},{"KKBH":"610401005","HPHM":"津KM1865","JGSK":"2021-04-01 15:24:35.315","CDBH":"7","XSFX":"由南向北","XSFXDM":"3","KKMC":"和畅路与和顺路交口"},{"KKBH":"711","HPHM":"津A8Z917","JGSK":"2021-04-01 15:24:35.461","CDBH":"2","XSFX":"由东向西","XSFXDM":"1","KKMC":"不礼让行人中新大道与和旭路交口"},{"KKBH":"610276126","HPHM":"津KEC030","JGSK":"2021-04-01 15:24:35.517","CDBH":"8","XSFX":"由北向南","XSFXDM":"4","KKMC":"中新大道与和意路交口"},{"KKBH":"720891003000","HPHM":"车牌","JGSK":"2021-04-01 15:24:35.529","CDBH":"5","XSFX":"由西向东","XSFXDM":"2","KKMC":"海博道与安正路交口"},{"KKBH":"711","HPHM":"冀BP120R","JGSK":"2021-04-01 15:24:35.53","CDBH":"5","XSFX":"由南向北","XSFXDM":"3","KKMC":"不礼让行人中新大道与和旭路交口"},{"KKBH":"610266117","HPHM":"冀DF1F62","JGSK":"2021-04-01 15:24:35.544","CDBH":"2","XSFX":"由东向西","XSFXDM":"1","KKMC":"中生大道与和韵路交口"},{"KKBH":"610391007","HPHM":"津J82609","JGSK":"2021-04-01 15:24:35.547","CDBH":"9","XSFX":"由南向北","XSFXDM":"3","KKMC":"和韵路与和风路交口"},{"KKBH":"610276126","HPHM":"津HDR588","JGSK":"2021-04-01 15:24:35.59","CDBH":"7","XSFX":"由北向南","XSFXDM":"4","KKMC":"中新大道与和意路交口"},{"KKBH":"610256112","HPHM":"津NVP089","JGSK":"2021-04-01 15:24:35.631","CDBH":"7","XSFX":"由南向北","XSFXDM":"3","KKMC":"中天大道与中津大道交口"},{"KKBH":"720891005000","HPHM":"鲁G391YQ","JGSK":"2021-04-01 15:24:35.653","CDBH":"3","XSFX":"由东向西","XSFXDM":"1","KKMC":"海博道与安明路交口"},{"KKBH":"610391007","HPHM":"津HHL723","JGSK":"2021-04-01 15:24:35.74","CDBH":"12","XSFX":"由北向南","XSFXDM":"4","KKMC":"和韵路与和风路交口"},{"KKBH":"711","HPHM":"鲁NVF819","JGSK":"2021-04-01 15:24:35.9","CDBH":"8","XSFX":"由北向南","XSFXDM":"4","KKMC":"不礼让行人中新大道与和旭路交口"},{"KKBH":"610256112","HPHM":"鲁PAW856","JGSK":"2021-04-01 15:24:35.933","CDBH":"10","XSFX":"由北向南","XSFXDM":"4","KKMC":"中天大道与中津大道交口"},{"KKBH":"7205610020000","HPHM":"川S37Z71","JGSK":"2021-04-01 15:24:35.942","CDBH":"2","XSFX":"由东向西","XSFXDM":"1","KKMC":"动漫北路与文三路交口正向"},{"KKBH":"728031003000","HPHM":"津DZX832","JGSK":"2021-04-01 15:24:35.943","CDBH":"3","XSFX":"由南向北","XSFXDM":"3","KKMC":"动漫中路与文二路交口"},{"KKBH":"610391007","HPHM":"津FEL219","JGSK":"2021-04-01 15:24:35.947","CDBH":"11","XSFX":"由北向南","XSFXDM":"4","KKMC":"和韵路与和风路交口"},{"KKBH":"610271010","HPHM":"津RQC690","JGSK":"2021-04-01 15:24:36.088","CDBH":"5","XSFX":"由南向北","XSFXDM":"3","KKMC":"中新大道与华五路交口"},{"KKBH":"6103261420000","HPHM":"津CE2627","JGSK":"2021-04-01 15:24:36.093","CDBH":"1","XSFX":"由东向西","XSFXDM":"1","KKMC":"中成大道与泰七路交口正向"},{"KKBH":"610266118","HPHM":"冀GKD331","JGSK":"2021-04-01 15:24:36.137","CDBH":"7","XSFX":"由南向北","XSFXDM":"3","KKMC":"中生大道与和畅路交口"},{"KKBH":"7208910060000","HPHM":"冀BJD002","JGSK":"2021-04-01 15:24:36.165","CDBH":"3","XSFX":"由东向西","XSFXDM":"1","KKMC":"海博道与永盛路交口正向"},{"KKBH":"7208910040000","HPHM":"车牌","JGSK":"2021-04-01 15:24:36.199","CDBH":"5","XSFX":"由西向东","XSFXDM":"2","KKMC":"海博道与安平路交口正向"},{"KKBH":"711","HPHM":"津AS0828","JGSK":"2021-04-01 15:24:36.215","CDBH":"7","XSFX":"由北向南","XSFXDM":"4","KKMC":"不礼让行人中新大道与和旭路交口"},{"KKBH":"610391007","HPHM":"津N90739","JGSK":"2021-04-01 15:24:36.289","CDBH":"10","XSFX":"由北向南","XSFXDM":"4","KKMC":"和韵路与和风路交口"},{"KKBH":"7280310020000","HPHM":"津FJK600","JGSK":"2021-04-01 15:24:36.36","CDBH":"3","XSFX":"由西向东","XSFXDM":"2","KKMC":"动漫中路与文一路交口正向"},{"KKBH":"610256116","HPHM":"津QK0666","JGSK":"2021-04-01 15:24:36.435","CDBH":"10","XSFX":"由北向南","XSFXDM":"4","KKMC":"中天大道与和顺路交口"},{"KKBH":"720891003000","HPHM":"蒙DEH575","JGSK":"2021-04-01 15:24:36.457","CDBH":"2","XSFX":"由东向西","XSFXDM":"1","KKMC":"海博道与安正路交口"},{"KKBH":"610256115","HPHM":"冀A85N90","JGSK":"2021-04-01 15:24:36.466","CDBH":"10","XSFX":"由北向南","XSFXDM":"4","KKMC":"中天大道与中生大道交口"},{"KKBH":"7208810050000","HPHM":"津A5L297","JGSK":"2021-04-01 15:24:36.483","CDBH":"4","XSFX":"由西向东","XSFXDM":"2","KKMC":"海旭道与明盛路交口正向"},{"KKBH":"610266118","HPHM":"车牌","JGSK":"2021-04-01 15:24:36.498","CDBH":"10","XSFX":"由北向南","XSFXDM":"4","KKMC":"中生大道与和畅路交口"},{"KKBH":"610276124","HPHM":"冀AM815E","JGSK":"2021-04-01 15:24:36.547","CDBH":"8","XSFX":"由南向北","XSFXDM":"3","KKMC":"中新大道与中生大道交口"},{"KKBH":"610256116","HPHM":"津G74588","JGSK":"2021-04-01 15:24:36.686","CDBH":"11","XSFX":"由北向南","XSFXDM":"4","KKMC":"中天大道与和顺路交口"},{"KKBH":"610271009","HPHM":"车牌","JGSK":"2021-04-01 15:24:36.699","CDBH":"5","XSFX":"由西向东","XSFXDM":"2","KKMC":"中新大道与泰七路交口"},{"KKBH":"720881002000","HPHM":"鲁A8N8W2","JGSK":"2021-04-01 15:24:36.711","CDBH":"7","XSFX":"由西向东","XSFXDM":"2","KKMC":"海旭道与安正路交口"},{"KKBH":"610401004","HPHM":"冀B7G2A2","JGSK":"2021-04-01 15:24:36.779","CDBH":"11","XSFX":"由北向南","XSFXDM":"4","KKMC":"和畅路与和风路交口"},{"KKBH":"720561002000","HPHM":"津C9Z782","JGSK":"2021-04-01 15:24:36.82","CDBH":"1","XSFX":"由东向西","XSFXDM":"1","KKMC":"动漫北路与文三路交口"},{"KKBH":"610276125","HPHM":"鲁A7S57R","JGSK":"2021-04-01 15:24:36.89","CDBH":"8","XSFX":"由北向南","XSFXDM":"4","KKMC":"中新大道与和顺路交口"},{"KKBH":"610391007","HPHM":"津KV1136","JGSK":"2021-04-01 15:24:36.907","CDBH":"7","XSFX":"由南向北","XSFXDM":"3","KKMC":"和韵路与和风路交口"},{"KKBH":"610256114","HPHM":"津JKA339","JGSK":"2021-04-01 15:24:36.95","CDBH":"9","XSFX":"由北向南","XSFXDM":"4","KKMC":"中天大道与和旭路交口"},{"KKBH":"610401005","HPHM":"津C61U30","JGSK":"2021-04-01 15:24:37.063","CDBH":"10","XSFX":"由北向南","XSFXDM":"4","KKMC":"和畅路与和顺路交口"},{"KKBH":"610256111","HPHM":"鄂A26JE8","JGSK":"2021-04-01 15:24:37.209","CDBH":"9","XSFX":"由北向南","XSFXDM":"4","KKMC":"中天大道与和惠路交口"},{"KKBH":"720571004000","HPHM":"津B1P272","JGSK":"2021-04-01 15:24:37.278","CDBH":"6","XSFX":"由北向南","XSFXDM":"4","KKMC":"动漫东路与动漫中路交口"},{"KKBH":"610256114","HPHM":"津RHD029","JGSK":"2021-04-01 15:24:37.307","CDBH":"5","XSFX":"由南向北","XSFXDM":"3","KKMC":"中天大道与和旭路交口"},{"KKBH":"610276125","HPHM":"冀BK838H","JGSK":"2021-04-01 15:24:37.331","CDBH":"7","XSFX":"由北向南","XSFXDM":"4","KKMC":"中新大道与和顺路交口"},{"KKBH":"610256113","HPHM":"车牌","JGSK":"2021-04-01 15:24:37.445","CDBH":"6","XSFX":"由南向北","XSFXDM":"3","KKMC":"中天大道与和风路交口"},{"KKBH":"720891003000","HPHM":"车牌","JGSK":"2021-04-01 15:24:37.497","CDBH":"1","XSFX":"由东向西","XSFXDM":"1","KKMC":"海博道与安正路交口"},{"KKBH":"7205610020000","HPHM":"津KKZ125","JGSK":"2021-04-01 15:24:37.512","CDBH":"4","XSFX":"由西向东","XSFXDM":"2","KKMC":"动漫北路与文三路交口正向"},{"KKBH":"720881002000","HPHM":"冀B8C9T2","JGSK":"2021-04-01 15:24:37.521","CDBH":"3","XSFX":"由东向西","XSFXDM":"1","KKMC":"海旭道与安正路交口"},{"KKBH":"7205710040000","HPHM":"津ABL879","JGSK":"2021-04-01 15:24:37.579","CDBH":"4","XSFX":"由西向东","XSFXDM":"2","KKMC":"动漫东路与动漫中路交口正向"},{"KKBH":"610401005","HPHM":"津D3Z9F6","JGSK":"2021-04-01 15:24:37.714","CDBH":"10","XSFX":"由北向南","XSFXDM":"4","KKMC":"和畅路与和顺路交口"},{"KKBH":"610401005","HPHM":"津JFX926","JGSK":"2021-04-01 15:24:37.721","CDBH":"2","XSFX":"由东向西","XSFXDM":"1","KKMC":"和畅路与和顺路交口"},{"KKBH":"610276124","HPHM":"吉AM872L","JGSK":"2021-04-01 15:24:37.784","CDBH":"4","XSFX":"由西向东","XSFXDM":"2","KKMC":"中新大道与中生大道交口"},{"KKBH":"610256112","HPHM":"冀EL880J","JGSK":"2021-04-01 15:24:37.965","CDBH":"2","XSFX":"由东向西","XSFXDM":"1","KKMC":"中天大道与中津大道交口"},{"KKBH":"610271009","HPHM":"津C2522挂","JGSK":"2021-04-01 15:24:37.979","CDBH":"5","XSFX":"由西向东","XSFXDM":"2","KKMC":"中新大道与泰七路交口"},{"KKBH":"610256111","HPHM":"辽EAS500","JGSK":"2021-04-01 15:24:38.008","CDBH":"8","XSFX":"由北向南","XSFXDM":"4","KKMC":"中天大道与和惠路交口"},{"KKBH":"610391007","HPHM":"津CGM333","JGSK":"2021-04-01 15:24:38.037","CDBH":"2","XSFX":"由东向西","XSFXDM":"1","KKMC":"和韵路与和风路交口"},{"KKBH":"610266118","HPHM":"津A3L701","JGSK":"2021-04-01 15:24:38.157","CDBH":"10","XSFX":"由北向南","XSFXDM":"4","KKMC":"中生大道与和畅路交口"},{"KKBH":"610401005","HPHM":"津MZU926","JGSK":"2021-04-01 15:24:38.194","CDBH":"7","XSFX":"由南向北","XSFXDM":"3","KKMC":"和畅路与和顺路交口"},{"KKBH":"7205710040000","HPHM":"津A2B576","JGSK":"2021-04-01 15:24:38.25","CDBH":"3","XSFX":"由西向东","XSFXDM":"2","KKMC":"动漫东路与动漫中路交口正向"},{"KKBH":"720871002000","HPHM":"津RYY187","JGSK":"2021-04-01 15:24:38.252","CDBH":"8","XSFX":"由北向南","XSFXDM":"4","KKMC":"安正路与芳菲路交口"},{"KKBH":"610256111","HPHM":"津A0E661","JGSK":"2021-04-01 15:24:38.291","CDBH":"2","XSFX":"由西向东","XSFXDM":"2","KKMC":"中天大道与和惠路交口"},{"KKBH":"720861002000","HPHM":"津RVU368","JGSK":"2021-04-01 15:24:38.411","CDBH":"5","XSFX":"由西向东","XSFXDM":"2","KKMC":"海晨道与安正路交口"},{"KKBH":"610271010","HPHM":"津C951V9","JGSK":"2021-04-01 15:24:38.701","CDBH":"8","XSFX":"由北向南","XSFXDM":"4","KKMC":"中新大道与华五路交口"},{"KKBH":"610256116","HPHM":"津QK0666","JGSK":"2021-04-01 15:24:38.767","CDBH":"11","XSFX":"由北向南","XSFXDM":"4","KKMC":"中天大道与和顺路交口"},{"KKBH":"720891003000","HPHM":"浙C102S0","JGSK":"2021-04-01 15:24:38.777","CDBH":"3","XSFX":"由东向西","XSFXDM":"1","KKMC":"海博道与安正路交口"},{"KKBH":"720891003000","HPHM":"车牌","JGSK":"2021-04-01 15:24:38.778","CDBH":"2","XSFX":"由东向西","XSFXDM":"1","KKMC":"海博道与安正路交口"},{"KKBH":"720861002000","HPHM":"京FW9936","JGSK":"2021-04-01 15:24:38.891","CDBH":"4","XSFX":"由西向东","XSFXDM":"2","KKMC":"海晨道与安正路交口"},{"KKBH":"720891006000","HPHM":"津RLS392","JGSK":"2021-04-01 15:24:38.9","CDBH":"7","XSFX":"由西向东","XSFXDM":"2","KKMC":"海博道与永盛路交口"},{"KKBH":"7208810040000","HPHM":"车牌","JGSK":"2021-04-01 15:24:38.932","CDBH":"6","XSFX":"由西向东","XSFXDM":"2","KKMC":"海旭道与永盛路交口正向"},{"KKBH":"610401005","HPHM":"吉A35MH6","JGSK":"2021-04-01 15:24:38.984","CDBH":"5","XSFX":"由西向东","XSFXDM":"2","KKMC":"和畅路与和顺路交口"},{"KKBH":"610391007","HPHM":"津MBP517","JGSK":"2021-04-01 15:24:38.992","CDBH":"11","XSFX":"由北向南","XSFXDM":"4","KKMC":"和韵路与和风路交口"},{"KKBH":"720881007000","HPHM":"苏MTY138","JGSK":"2021-04-01 15:24:39.017","CDBH":"1","XSFX":"由东向西","XSFXDM":"1","KKMC":"海旭道与弘通路交口"},{"KKBH":"610256115","HPHM":"鲁HXN866","JGSK":"2021-04-01 15:24:39.031","CDBH":"5","XSFX":"由西向东","XSFXDM":"2","KKMC":"中天大道与中生大道交口"},{"KKBH":"610256112","HPHM":"冀B057K9","JGSK":"2021-04-01 15:24:39.079","CDBH":"1","XSFX":"由东向西","XSFXDM":"1","KKMC":"中天大道与中津大道交口"},{"KKBH":"728031002000","HPHM":"津DE6323","JGSK":"2021-04-01 15:24:39.189","CDBH":"3","XSFX":"由西向东","XSFXDM":"2","KKMC":"动漫中路与文一路交口"},{"KKBH":"7209010020000","HPHM":"津C99B07","JGSK":"2021-04-01 15:24:39.195","CDBH":"1","XSFX":"由东向西","XSFXDM":"1","KKMC":"玉林道与安正路交口正向"},{"KKBH":"610266117","HPHM":"冀F66T27","JGSK":"2021-04-01 15:24:39.234","CDBH":"2","XSFX":"由东向西","XSFXDM":"1","KKMC":"中生大道与和韵路交口"},{"KKBH":"720891003000","HPHM":"车牌","JGSK":"2021-04-01 15:24:39.288","CDBH":"5","XSFX":"由西向东","XSFXDM":"2","KKMC":"海博道与安正路交口"},{"KKBH":"720881005000","HPHM":"津A5L297","JGSK":"2021-04-01 15:24:39.418","CDBH":"4","XSFX":"由西向东","XSFXDM":"2","KKMC":"海旭道与明盛路交口"},{"KKBH":"6102661220000","HPHM":"津E26407","JGSK":"2021-04-01 15:24:39.528","CDBH":"3","XSFX":"由西向东","XSFXDM":"2","KKMC":"生态城中生大道故道河一桥西向东上桥处正向"},{"KKBH":"610271010","HPHM":"津RQC690","JGSK":"2021-04-01 15:24:39.61","CDBH":"5","XSFX":"由南向北","XSFXDM":"3","KKMC":"中新大道与华五路交口"},{"KKBH":"7208910030000","HPHM":"津MD5079","JGSK":"2021-04-01 15:24:39.614","CDBH":"11","XSFX":"由北向南","XSFXDM":"4","KKMC":"海博道与安正路交口正向"},{"KKBH":"610266118","HPHM":"津RDQ903","JGSK":"2021-04-01 15:24:39.647","CDBH":"2","XSFX":"由东向西","XSFXDM":"1","KKMC":"中生大道与和畅路交口"},{"KKBH":"610256112","HPHM":"津C723M7","JGSK":"2021-04-01 15:24:39.746","CDBH":"4","XSFX":"由西向东","XSFXDM":"2","KKMC":"中天大道与中津大道交口"},{"KKBH":"610391007","HPHM":"津A22D39","JGSK":"2021-04-01 15:24:39.775","CDBH":"10","XSFX":"由北向南","XSFXDM":"4","KKMC":"和韵路与和风路交口"},{"KKBH":"610256115","HPHM":"蒙A556QN","JGSK":"2021-04-01 15:24:39.825","CDBH":"10","XSFX":"由北向南","XSFXDM":"4","KKMC":"中天大道与中生大道交口"},{"KKBH":"720571001000","HPHM":"津A1P603","JGSK":"2021-04-01 15:24:39.835","CDBH":"6","XSFX":"由北向南","XSFXDM":"4","KKMC":"动漫东路与文一路交口"},{"KKBH":"720861003000","HPHM":"津C56K19","JGSK":"2021-04-01 15:24:39.982","CDBH":"4","XSFX":"由西向东","XSFXDM":"2","KKMC":"海晨道与安明路交口"},{"KKBH":"7280310030000","HPHM":"津AD95719","JGSK":"2021-04-01 15:24:40.19","CDBH":"6","XSFX":"由北向南","XSFXDM":"4","KKMC":"动漫中路与文二路交口正向"},{"KKBH":"610326142000","HPHM":"车牌","JGSK":"2021-04-01 15:24:40.284","CDBH":"2","XSFX":"由东向西","XSFXDM":"1","KKMC":"中成大道与泰七路交口"},{"KKBH":"7280310060000","HPHM":"津GWH227","JGSK":"2021-04-01 15:24:40.324","CDBH":"3","XSFX":"由西向东","XSFXDM":"2","KKMC":"动漫中路与文三路交口正向"},{"KKBH":"610256114","HPHM":"冀B7060M","JGSK":"2021-04-01 15:24:40.342","CDBH":"5","XSFX":"由南向北","XSFXDM":"3","KKMC":"中天大道与和旭路交口"},{"KKBH":"610401005","HPHM":"津KM1865","JGSK":"2021-04-01 15:24:40.378","CDBH":"7","XSFX":"由南向北","XSFXDM":"3","KKMC":"和畅路与和顺路交口"},{"KKBH":"720891006000","HPHM":"冀BJD002","JGSK":"2021-04-01 15:24:40.395","CDBH":"3","XSFX":"由东向西","XSFXDM":"1","KKMC":"海博道与永盛路交口"},{"KKBH":"6102661220000","HPHM":"冀J637U2","JGSK":"2021-04-01 15:24:40.398","CDBH":"2","XSFX":"由西向东","XSFXDM":"2","KKMC":"生态城中生大道故道河一桥西向东上桥处正向"},{"KKBH":"720891004000","HPHM":"津C4W975","JGSK":"2021-04-01 15:24:40.474","CDBH":"5","XSFX":"由西向东","XSFXDM":"2","KKMC":"海博道与安平路交口"},{"KKBH":"610286127","HPHM":"津MHJ136","JGSK":"2021-04-01 15:24:40.494","CDBH":"7","XSFX":"由南向北","XSFXDM":"3","KKMC":"中津大道与和畅路交口"},{"KKBH":"610256114","HPHM":"津JKA339","JGSK":"2021-04-01 15:24:40.605","CDBH":"8","XSFX":"由北向南","XSFXDM":"4","KKMC":"中天大道与和旭路交口"},{"KKBH":"7208810020000","HPHM":"冀BN880T","JGSK":"2021-04-01 15:24:40.608","CDBH":"3","XSFX":"由东向西","XSFXDM":"1","KKMC":"海旭道与安正路交口正向"},{"KKBH":"720891003000","HPHM":"车牌","JGSK":"2021-04-01 15:24:40.617","CDBH":"2","XSFX":"由东向西","XSFXDM":"1","KKMC":"海博道与安正路交口"},{"KKBH":"610401004","HPHM":"津RQU012","JGSK":"2021-04-01 15:24:40.738","CDBH":"4","XSFX":"由西向东","XSFXDM":"2","KKMC":"和畅路与和风路交口"},{"KKBH":"610276124","HPHM":"津AW9276","JGSK":"2021-04-01 15:24:40.811","CDBH":"11","XSFX":"由北向南","XSFXDM":"4","KKMC":"中新大道与中生大道交口"},{"KKBH":"610256112","HPHM":"冀H9F667","JGSK":"2021-04-01 15:24:40.831","CDBH":"5","XSFX":"由西向东","XSFXDM":"2","KKMC":"中天大道与中津大道交口"},{"KKBH":"610401004","HPHM":"冀B7G2A2","JGSK":"2021-04-01 15:24:40.84","CDBH":"12","XSFX":"由北向南","XSFXDM":"4","KKMC":"和畅路与和风路交口"},{"KKBH":"610401005","HPHM":"津JFX926","JGSK":"2021-04-01 15:24:40.853","CDBH":"2","XSFX":"由东向西","XSFXDM":"1","KKMC":"和畅路与和顺路交口"},{"KKBH":"610256111","HPHM":"津A0E661","JGSK":"2021-04-01 15:24:40.978","CDBH":"3","XSFX":"由西向东","XSFXDM":"2","KKMC":"中天大道与和惠路交口"},{"KKBH":"610276124","HPHM":"津JML878","JGSK":"2021-04-01 15:24:41.209","CDBH":"3","XSFX":"由东向西","XSFXDM":"1","KKMC":"中新大道与中生大道交口"},{"KKBH":"610256112","HPHM":"辽A6F6F0","JGSK":"2021-04-01 15:24:41.427","CDBH":"2","XSFX":"由东向西","XSFXDM":"1","KKMC":"中天大道与中津大道交口"},{"KKBH":"610276126","HPHM":"津JFH779","JGSK":"2021-04-01 15:24:41.62","CDBH":"4","XSFX":"由南向北","XSFXDM":"3","KKMC":"中新大道与和意路交口"},{"KKBH":"610276126","HPHM":"津HDR588","JGSK":"2021-04-01 15:24:41.838","CDBH":"7","XSFX":"由北向南","XSFXDM":"4","KKMC":"中新大道与和意路交口"},{"KKBH":"610266118","HPHM":"冀GKD331","JGSK":"2021-04-01 15:24:41.842","CDBH":"7","XSFX":"由南向北","XSFXDM":"3","KKMC":"中生大道与和畅路交口"},{"KKBH":"711","HPHM":"津AF62578","JGSK":"2021-04-01 15:24:41.862","CDBH":"2","XSFX":"由东向西","XSFXDM":"1","KKMC":"不礼让行人中新大道与和旭路交口"},{"KKBH":"610256111","HPHM":"车牌","JGSK":"2021-04-01 15:24:41.916","CDBH":"7","XSFX":"由北向南","XSFXDM":"4","KKMC":"中天大道与和惠路交口"},{"KKBH":"610271010","HPHM":"津C951V9","JGSK":"2021-04-01 15:24:41.98","CDBH":"8","XSFX":"由北向南","XSFXDM":"4","KKMC":"中新大道与华五路交口"},{"KKBH":"7280310030000","HPHM":"津QC1866","JGSK":"2021-04-01 15:24:42.001","CDBH":"3","XSFX":"由南向北","XSFXDM":"3","KKMC":"动漫中路与文二路交口正向"},{"KKBH":"610391007","HPHM":"豫PRZ216","JGSK":"2021-04-01 15:24:42.09","CDBH":"11","XSFX":"由北向南","XSFXDM":"4","KKMC":"和韵路与和风路交口"},{"KKBH":"610276124","HPHM":"黑B555J5","JGSK":"2021-04-01 15:24:42.184","CDBH":"6","XSFX":"由西向东","XSFXDM":"2","KKMC":"中新大道与中生大道交口"},{"KKBH":"610276124","HPHM":"津C02732","JGSK":"2021-04-01 15:24:42.19","CDBH":"2","XSFX":"由东向西","XSFXDM":"1","KKMC":"中新大道与中生大道交口"},{"KKBH":"610391007","HPHM":"津RBG610","JGSK":"2021-04-01 15:24:42.255","CDBH":"12","XSFX":"由北向南","XSFXDM":"4","KKMC":"和韵路与和风路交口"},{"KKBH":"7209010020000","HPHM":"辽B87CS0","JGSK":"2021-04-01 15:24:42.278","CDBH":"10","XSFX":"由北向南","XSFXDM":"4","KKMC":"玉林道与安正路交口正向"},{"KKBH":"610276125","HPHM":"津C6F562","JGSK":"2021-04-01 15:24:42.285","CDBH":"1","XSFX":"由东向西","XSFXDM":"1","KKMC":"中新大道与和顺路交口"},{"KKBH":"610391007","HPHM":"津N90739","JGSK":"2021-04-01 15:24:42.335","CDBH":"10","XSFX":"由北向南","XSFXDM":"4","KKMC":"和韵路与和风路交口"},{"KKBH":"610256113","HPHM":"鲁KC9A86","JGSK":"2021-04-01 15:24:42.341","CDBH":"1","XSFX":"由西向东","XSFXDM":"2","KKMC":"中天大道与和风路交口"},{"KKBH":"720891003000","HPHM":"津MD5079","JGSK":"2021-04-01 15:24:42.366","CDBH":"2","XSFX":"由东向西","XSFXDM":"1","KKMC":"海博道与安正路交口"},{"KKBH":"720891003000","HPHM":"车牌","JGSK":"2021-04-01 15:24:42.377","CDBH":"2","XSFX":"由东向西","XSFXDM":"1","KKMC":"海博道与安正路交口"},{"KKBH":"7205410040000","HPHM":"鲁G382VR","JGSK":"2021-04-01 15:24:42.396","CDBH":"3","XSFX":"由西向东","XSFXDM":"2","KKMC":"动漫环路东与动漫中路交口正向"},{"KKBH":"7208810020000","HPHM":"津RRW183","JGSK":"2021-04-01 15:24:42.503","CDBH":"6","XSFX":"由西向东","XSFXDM":"2","KKMC":"海旭道与安正路交口正向"},{"KKBH":"720891004000","HPHM":"车牌","JGSK":"2021-04-01 15:24:42.504","CDBH":"9","XSFX":"由南向北","XSFXDM":"3","KKMC":"海博道与安平路交口"},{"KKBH":"711","HPHM":"津JRC118","JGSK":"2021-04-01 15:24:42.536","CDBH":"7","XSFX":"由北向南","XSFXDM":"4","KKMC":"不礼让行人中新大道与和旭路交口"},{"KKBH":"610256112","HPHM":"津NVP089","JGSK":"2021-04-01 15:24:42.536","CDBH":"8","XSFX":"由南向北","XSFXDM":"3","KKMC":"中天大道与中津大道交口"},{"KKBH":"720881002000","HPHM":"冀BN880T","JGSK":"2021-04-01 15:24:42.563","CDBH":"3","XSFX":"由东向西","XSFXDM":"1","KKMC":"海旭道与安正路交口"},{"KKBH":"7208810050000","HPHM":"车牌","JGSK":"2021-04-01 15:24:42.604","CDBH":"3","XSFX":"由东向西","XSFXDM":"1","KKMC":"海旭道与明盛路交口正向"},{"KKBH":"720891006000","HPHM":"津MAL131","JGSK":"2021-04-01 15:24:42.754","CDBH":"6","XSFX":"由西向东","XSFXDM":"2","KKMC":"海博道与永盛路交口"},{"KKBH":"610401004","HPHM":"津A0P885","JGSK":"2021-04-01 15:24:42.768","CDBH":"11","XSFX":"由北向南","XSFXDM":"4","KKMC":"和畅路与和风路交口"},{"KKBH":"720861003000","HPHM":"京NWM347","JGSK":"2021-04-01 15:24:42.863","CDBH":"4","XSFX":"由西向东","XSFXDM":"2","KKMC":"海晨道与安明路交口"},{"KKBH":"6071310030000","HPHM":"津RCY931","JGSK":"2021-04-01 15:24:42.891","CDBH":"1","XSFX":"由东向西","XSFXDM":"1","KKMC":"中央大道与海旭道交口正向"},{"KKBH":"7208610030000","HPHM":"晋BRJ623","JGSK":"2021-04-01 15:24:42.957","CDBH":"10","XSFX":"由北向南","XSFXDM":"4","KKMC":"海晨道与安明路交口正向"},{"KKBH":"610266122000","HPHM":"津E26407","JGSK":"2021-04-01 15:24:42.963","CDBH":"3","XSFX":"由西向东","XSFXDM":"2","KKMC":"生态城中生大道故道河一桥西向东上桥处"},{"KKBH":"720561002000","HPHM":"川S37Z71","JGSK":"2021-04-01 15:24:42.979","CDBH":"2","XSFX":"由东向西","XSFXDM":"1","KKMC":"动漫北路与文三路交口"},{"KKBH":"728031003000","HPHM":"津MNL007","JGSK":"2021-04-01 15:24:43.035","CDBH":"5","XSFX":"由北向南","XSFXDM":"4","KKMC":"动漫中路与文二路交口"},{"KKBH":"610256115","HPHM":"津HHA709","JGSK":"2021-04-01 15:24:43.105","CDBH":"10","XSFX":"由北向南","XSFXDM":"4","KKMC":"中天大道与中生大道交口"},{"KKBH":"610256115","HPHM":"津FA0155","JGSK":"2021-04-01 15:24:43.115","CDBH":"2","XSFX":"由东向西","XSFXDM":"1","KKMC":"中天大道与中生大道交口"},{"KKBH":"610266118","HPHM":"冀B7AP06","JGSK":"2021-04-01 15:24:43.172","CDBH":"2","XSFX":"由东向西","XSFXDM":"1","KKMC":"中生大道与和畅路交口"},{"KKBH":"610276126","HPHM":"黑AN21R6","JGSK":"2021-04-01 15:24:43.283","CDBH":"4","XSFX":"由南向北","XSFXDM":"3","KKMC":"中新大道与和意路交口"},{"KKBH":"610276124","HPHM":"津C3C654","JGSK":"2021-04-01 15:24:43.306","CDBH":"7","XSFX":"由南向北","XSFXDM":"3","KKMC":"中新大道与中生大道交口"},{"KKBH":"7209010020000","HPHM":"冀CUZ188","JGSK":"2021-04-01 15:24:43.339","CDBH":"11","XSFX":"由北向南","XSFXDM":"4","KKMC":"玉林道与安正路交口正向"},{"KKBH":"610401004","HPHM":"津RQU012","JGSK":"2021-04-01 15:24:43.386","CDBH":"5","XSFX":"由西向东","XSFXDM":"2","KKMC":"和畅路与和风路交口"},{"KKBH":"610256116","HPHM":"津C0U753","JGSK":"2021-04-01 15:24:43.615","CDBH":"4","XSFX":"由西向东","XSFXDM":"2","KKMC":"中天大道与和顺路交口"},{"KKBH":"610256114","HPHM":"津RHD029","JGSK":"2021-04-01 15:24:43.767","CDBH":"5","XSFX":"由南向北","XSFXDM":"3","KKMC":"中天大道与和旭路交口"},{"KKBH":"610391007","HPHM":"津FEL219","JGSK":"2021-04-01 15:24:43.855","CDBH":"12","XSFX":"由北向南","XSFXDM":"4","KKMC":"和韵路与和风路交口"},{"KKBH":"720881002000","HPHM":"津RRW183","JGSK":"2021-04-01 15:24:43.911","CDBH":"7","XSFX":"由西向东","XSFXDM":"2","KKMC":"海旭道与安正路交口"},{"KKBH":"720571004000","HPHM":"津ABL879","JGSK":"2021-04-01 15:24:43.984","CDBH":"4","XSFX":"由西向东","XSFXDM":"2","KKMC":"动漫东路与动漫中路交口"},{"KKBH":"610256112","HPHM":"京N3DJ33","JGSK":"2021-04-01 15:24:43.999","CDBH":"2","XSFX":"由东向西","XSFXDM":"1","KKMC":"中天大道与中津大道交口"},{"KKBH":"7208810020000","HPHM":"津C5E501","JGSK":"2021-04-01 15:24:44.063","CDBH":"4","XSFX":"由东向西","XSFXDM":"1","KKMC":"海旭道与安正路交口正向"},{"KKBH":"720891006000","HPHM":"津C815E7","JGSK":"2021-04-01 15:24:44.099","CDBH":"7","XSFX":"由西向东","XSFXDM":"2","KKMC":"海博道与永盛路交口"},{"KKBH":"7208610030000","HPHM":"津RYQ895","JGSK":"2021-04-01 15:24:44.163","CDBH":"5","XSFX":"由西向东","XSFXDM":"2","KKMC":"海晨道与安明路交口正向"},{"KKBH":"610266117","HPHM":"津DHK889","JGSK":"2021-04-01 15:24:44.255","CDBH":"5","XSFX":"由西向东","XSFXDM":"2","KKMC":"中生大道与和韵路交口"},{"KKBH":"610391008","HPHM":"津AR9778","JGSK":"2021-04-01 15:24:44.275","CDBH":"6","XSFX":"由西向东","XSFXDM":"2","KKMC":"和韵路与和旭路交口"},{"KKBH":"7209010020000","HPHM":"冀B9G0S9","JGSK":"2021-04-01 15:24:44.37","CDBH":"8","XSFX":"由南向北","XSFXDM":"3","KKMC":"玉林道与安正路交口正向"},{"KKBH":"610256112","HPHM":"津GHG191","JGSK":"2021-04-01 15:24:44.452","CDBH":"1","XSFX":"由东向西","XSFXDM":"1","KKMC":"中天大道与中津大道交口"},{"KKBH":"7208810070000","HPHM":"津C0K307","JGSK":"2021-04-01 15:24:44.518","CDBH":"3","XSFX":"由西向东","XSFXDM":"2","KKMC":"海旭道与弘通路交口正向"},{"KKBH":"610266117","HPHM":"津J00757","JGSK":"2021-04-01 15:24:44.575","CDBH":"4","XSFX":"由西向东","XSFXDM":"2","KKMC":"中生大道与和韵路交口"},{"KKBH":"610266118","HPHM":"冀BQ881C","JGSK":"2021-04-01 15:24:44.618","CDBH":"1","XSFX":"由东向西","XSFXDM":"1","KKMC":"中生大道与和畅路交口"},{"KKBH":"711","HPHM":"津HKY716","JGSK":"2021-04-01 15:24:44.696","CDBH":"8","XSFX":"由北向南","XSFXDM":"4","KKMC":"不礼让行人中新大道与和旭路交口"},{"KKBH":"720901002000","HPHM":"津C99B07","JGSK":"2021-04-01 15:24:44.716","CDBH":"1","XSFX":"由东向西","XSFXDM":"1","KKMC":"玉林道与安正路交口"},{"KKBH":"610276125","HPHM":"津HPY807","JGSK":"2021-04-01 15:24:44.718","CDBH":"7","XSFX":"由北向南","XSFXDM":"4","KKMC":"中新大道与和顺路交口"},{"KKBH":"610401005","HPHM":"津C61U30","JGSK":"2021-04-01 15:24:44.755","CDBH":"11","XSFX":"由北向南","XSFXDM":"4","KKMC":"和畅路与和顺路交口"},{"KKBH":"610256115","HPHM":"冀B5R06C","JGSK":"2021-04-01 15:24:44.846","CDBH":"5","XSFX":"由西向东","XSFXDM":"2","KKMC":"中天大道与中生大道交口"},{"KKBH":"720541004000","HPHM":"鲁G382VR","JGSK":"2021-04-01 15:24:44.964","CDBH":"3","XSFX":"由西向东","XSFXDM":"2","KKMC":"动漫环路东与动漫中路交口"},{"KKBH":"7208910030000","HPHM":"吉A767GP","JGSK":"2021-04-01 15:24:44.97","CDBH":"9","XSFX":"由南向北","XSFXDM":"3","KKMC":"海博道与安正路交口正向"},{"KKBH":"610266122000","HPHM":"冀J637U2","JGSK":"2021-04-01 15:24:45.044","CDBH":"2","XSFX":"由西向东","XSFXDM":"2","KKMC":"生态城中生大道故道河一桥西向东上桥处"},{"KKBH":"720901002000","HPHM":"辽B87CS0","JGSK":"2021-04-01 15:24:45.071","CDBH":"10","XSFX":"由北向南","XSFXDM":"4","KKMC":"玉林道与安正路交口"},{"KKBH":"728031003000","HPHM":"津AD95719","JGSK":"2021-04-01 15:24:45.277","CDBH":"6","XSFX":"由北向南","XSFXDM":"4","KKMC":"动漫中路与文二路交口"},{"KKBH":"720911002000","HPHM":"津NHF766","JGSK":"2021-04-01 15:24:45.288","CDBH":"8","XSFX":"由南向北","XSFXDM":"3","KKMC":"美林道与安正路交口"},{"KKBH":"7208910030000","HPHM":"车牌","JGSK":"2021-04-01 15:24:45.296","CDBH":"1","XSFX":"由东向西","XSFXDM":"1","KKMC":"海博道与安正路交口正向"},{"KKBH":"610266118","HPHM":"津RDQ903","JGSK":"2021-04-01 15:24:45.325","CDBH":"2","XSFX":"由东向西","XSFXDM":"1","KKMC":"中生大道与和畅路交口"},{"KKBH":"610276124","HPHM":"晋MAN739","JGSK":"2021-04-01 15:24:45.372","CDBH":"11","XSFX":"由北向南","XSFXDM":"4","KKMC":"中新大道与中生大道交口"},{"KKBH":"610266118","HPHM":"津A3L701","JGSK":"2021-04-01 15:24:45.386","CDBH":"10","XSFX":"由北向南","XSFXDM":"4","KKMC":"中生大道与和畅路交口"},{"KKBH":"610266117","HPHM":"冀DF1F62","JGSK":"2021-04-01 15:24:45.44","CDBH":"2","XSFX":"由东向西","XSFXDM":"1","KKMC":"中生大道与和韵路交口"},{"KKBH":"728031003000","HPHM":"津QC1866","JGSK":"2021-04-01 15:24:45.461","CDBH":"3","XSFX":"由南向北","XSFXDM":"3","KKMC":"动漫中路与文二路交口"},{"KKBH":"720861003000","HPHM":"辽A58QX6","JGSK":"2021-04-01 15:24:45.504","CDBH":"4","XSFX":"由西向东","XSFXDM":"2","KKMC":"海晨道与安明路交口"},{"KKBH":"610266117","HPHM":"津MXX219","JGSK":"2021-04-01 15:24:45.535","CDBH":"6","XSFX":"由西向东","XSFXDM":"2","KKMC":"中生大道与和韵路交口"},{"KKBH":"610256115","HPHM":"津A09J75","JGSK":"2021-04-01 15:24:45.665","CDBH":"10","XSFX":"由北向南","XSFXDM":"4","KKMC":"中天大道与中生大道交口"},{"KKBH":"7208810020000","HPHM":"鲁NS85R0","JGSK":"2021-04-01 15:24:45.742","CDBH":"2","XSFX":"由东向西","XSFXDM":"1","KKMC":"海旭道与安正路交口正向"},{"KKBH":"610256111","HPHM":"津CA6058","JGSK":"2021-04-01 15:24:45.812","CDBH":"7","XSFX":"由北向南","XSFXDM":"4","KKMC":"中天大道与和惠路交口"},{"KKBH":"610256116","HPHM":"皖L3Y712","JGSK":"2021-04-01 15:24:45.815","CDBH":"4","XSFX":"由西向东","XSFXDM":"2","KKMC":"中天大道与和顺路交口"},{"KKBH":"610256113","HPHM":"鲁ELB096","JGSK":"2021-04-01 15:24:45.886","CDBH":"8","XSFX":"由北向南","XSFXDM":"4","KKMC":"中天大道与和风路交口"},{"KKBH":"720571004000","HPHM":"津A2B576","JGSK":"2021-04-01 15:24:45.905","CDBH":"3","XSFX":"由西向东","XSFXDM":"2","KKMC":"动漫东路与动漫中路交口"},{"KKBH":"720891003000","HPHM":"车牌","JGSK":"2021-04-01 15:24:45.977","CDBH":"2","XSFX":"由东向西","XSFXDM":"1","KKMC":"海博道与安正路交口"},{"KKBH":"610276125","HPHM":"津C6F562","JGSK":"2021-04-01 15:24:46.017","CDBH":"1","XSFX":"由东向西","XSFXDM":"1","KKMC":"中新大道与和顺路交口"},{"KKBH":"6103261420000","HPHM":"津C19X00","JGSK":"2021-04-01 15:24:46.035","CDBH":"11","XSFX":"由北向南","XSFXDM":"4","KKMC":"中成大道与泰七路交口正向"},{"KKBH":"7208610030000","HPHM":"津C5A326","JGSK":"2021-04-01 15:24:46.065","CDBH":"7","XSFX":"由南向北","XSFXDM":"3","KKMC":"海晨道与安明路交口正向"},{"KKBH":"711","HPHM":"豫JQ9672","JGSK":"2021-04-01 15:24:46.133","CDBH":"8","XSFX":"由北向南","XSFXDM":"4","KKMC":"不礼让行人中新大道与和旭路交口"},{"KKBH":"610266118","HPHM":"车牌","JGSK":"2021-04-01 15:24:46.176","CDBH":"8","XSFX":"由南向北","XSFXDM":"3","KKMC":"中生大道与和畅路交口"},{"KKBH":"6102610030000","HPHM":"津C9H153","JGSK":"2021-04-01 15:24:46.301","CDBH":"9","XSFX":"由北向南","XSFXDM":"4","KKMC":"中生大道与静湖南路交口正向"},{"KKBH":"610256115","HPHM":"津GAA853","JGSK":"2021-04-01 15:24:46.373","CDBH":"1","XSFX":"由东向西","XSFXDM":"1","KKMC":"中天大道与中生大道交口"},{"KKBH":"610276124","HPHM":"津KGK661","JGSK":"2021-04-01 15:24:46.491","CDBH":"10","XSFX":"由北向南","XSFXDM":"4","KKMC":"中新大道与中生大道交口"},{"KKBH":"7209010020000","HPHM":"车牌","JGSK":"2021-04-01 15:24:46.551","CDBH":"8","XSFX":"由南向北","XSFXDM":"3","KKMC":"玉林道与安正路交口正向"},{"KKBH":"610271009","HPHM":"辽PDK730","JGSK":"2021-04-01 15:24:46.581","CDBH":"11","XSFX":"由北向南","XSFXDM":"4","KKMC":"中新大道与泰七路交口"},{"KKBH":"610256114","HPHM":"车牌","JGSK":"2021-04-01 15:24:46.598","CDBH":"2","XSFX":"由西向东","XSFXDM":"2","KKMC":"中天大道与和旭路交口"},{"KKBH":"610266118","HPHM":"津C71K63","JGSK":"2021-04-01 15:24:46.64","CDBH":"1","XSFX":"由东向西","XSFXDM":"1","KKMC":"中生大道与和畅路交口"},{"KKBH":"610266118","HPHM":"车牌","JGSK":"2021-04-01 15:24:46.708","CDBH":"8","XSFX":"由南向北","XSFXDM":"3","KKMC":"中生大道与和畅路交口"},{"KKBH":"610256114","HPHM":"冀B7060M","JGSK":"2021-04-01 15:24:46.808","CDBH":"5","XSFX":"由南向北","XSFXDM":"3","KKMC":"中天大道与和旭路交口"},{"KKBH":"610266118","HPHM":"冀BV619X","JGSK":"2021-04-01 15:24:46.881","CDBH":"2","XSFX":"由东向西","XSFXDM":"1","KKMC":"中生大道与和畅路交口"},{"KKBH":"610256113","HPHM":"津KS8376","JGSK":"2021-04-01 15:24:46.932","CDBH":"7","XSFX":"由北向南","XSFXDM":"4","KKMC":"中天大道与和风路交口"},{"KKBH":"7208810060000","HPHM":"车牌","JGSK":"2021-04-01 15:24:47.031","CDBH":"5","XSFX":"由南向北","XSFXDM":"3","KKMC":"海旭道与庄盛路交口正向"},{"KKBH":"610266117","HPHM":"津A7C766","JGSK":"2021-04-01 15:24:47.055","CDBH":"5","XSFX":"由西向东","XSFXDM":"2","KKMC":"中生大道与和韵路交口"},{"KKBH":"720901002000","HPHM":"冀CUZ188","JGSK":"2021-04-01 15:24:47.073","CDBH":"11","XSFX":"由北向南","XSFXDM":"4","KKMC":"玉林道与安正路交口"},{"KKBH":"610256116","HPHM":"津C0U753","JGSK":"2021-04-01 15:24:47.116","CDBH":"4","XSFX":"由西向东","XSFXDM":"2","KKMC":"中天大道与和顺路交口"},{"KKBH":"610391007","HPHM":"津MBP517","JGSK":"2021-04-01 15:24:47.135","CDBH":"12","XSFX":"由北向南","XSFXDM":"4","KKMC":"和韵路与和风路交口"},{"KKBH":"610401004","HPHM":"津A0P885","JGSK":"2021-04-01 15:24:47.161","CDBH":"12","XSFX":"由北向南","XSFXDM":"4","KKMC":"和畅路与和风路交口"},{"KKBH":"7208810050000","HPHM":"皖BZ189C","JGSK":"2021-04-01 15:24:47.224","CDBH":"4","XSFX":"由西向东","XSFXDM":"2","KKMC":"海旭道与明盛路交口正向"},{"KKBH":"728031006000","HPHM":"津GWH227","JGSK":"2021-04-01 15:24:47.36","CDBH":"3","XSFX":"由西向东","XSFXDM":"2","KKMC":"动漫中路与文三路交口"},{"KKBH":"720891006000","HPHM":"津A5S024","JGSK":"2021-04-01 15:24:47.38","CDBH":"7","XSFX":"由西向东","XSFXDM":"2","KKMC":"海博道与永盛路交口"},{"KKBH":"7208610020000","HPHM":"津A7Z067","JGSK":"2021-04-01 15:24:47.429","CDBH":"4","XSFX":"由西向东","XSFXDM":"2","KKMC":"海晨道与安正路交口正向"},{"KKBH":"7208810020000","HPHM":"鲁N3903W","JGSK":"2021-04-01 15:24:47.527","CDBH":"3","XSFX":"由东向西","XSFXDM":"1","KKMC":"海旭道与安正路交口正向"},{"KKBH":"610276126","HPHM":"津JFH779","JGSK":"2021-04-01 15:24:47.792","CDBH":"4","XSFX":"由南向北","XSFXDM":"3","KKMC":"中新大道与和意路交口"},{"KKBH":"720881002000","HPHM":"津C5E501","JGSK":"2021-04-01 15:24:47.841","CDBH":"4","XSFX":"由东向西","XSFXDM":"1","KKMC":"海旭道与安正路交口"},{"KKBH":"7208910050000","HPHM":"津HUJ256","JGSK":"2021-04-01 15:24:47.922","CDBH":"9","XSFX":"由南向北","XSFXDM":"3","KKMC":"海博道与安明路交口正向"},{"KKBH":"610266117","HPHM":"津K09619","JGSK":"2021-04-01 15:24:47.936","CDBH":"2","XSFX":"由东向西","XSFXDM":"1","KKMC":"中生大道与和韵路交口"},{"KKBH":"610256114","HPHM":"津HV9276","JGSK":"2021-04-01 15:24:48.085","CDBH":"6","XSFX":"由南向北","XSFXDM":"3","KKMC":"中天大道与和旭路交口"},{"KKBH":"720901002000","HPHM":"冀B9G0S9","JGSK":"2021-04-01 15:24:48.198","CDBH":"8","XSFX":"由南向北","XSFXDM":"3","KKMC":"玉林道与安正路交口"},{"KKBH":"610256116","HPHM":"津DSA939","JGSK":"2021-04-01 15:24:48.505","CDBH":"4","XSFX":"由西向东","XSFXDM":"2","KKMC":"中天大道与和顺路交口"},{"KKBH":"610276125","HPHM":"津QL1508","JGSK":"2021-04-01 15:24:48.558","CDBH":"8","XSFX":"由北向南","XSFXDM":"4","KKMC":"中新大道与和顺路交口"},{"KKBH":"720881002000","HPHM":"鲁NS85R0","JGSK":"2021-04-01 15:24:48.752","CDBH":"2","XSFX":"由东向西","XSFXDM":"1","KKMC":"海旭道与安正路交口"},{"KKBH":"610276124","HPHM":"津MUR679","JGSK":"2021-04-01 15:24:48.81","CDBH":"11","XSFX":"由北向南","XSFXDM":"4","KKMC":"中新大道与中生大道交口"},{"KKBH":"610266117","HPHM":"津NLQ090","JGSK":"2021-04-01 15:24:49.055","CDBH":"6","XSFX":"由西向东","XSFXDM":"2","KKMC":"中生大道与和韵路交口"},{"KKBH":"7208910030000","HPHM":"豫EE2Z38","JGSK":"2021-04-01 15:24:49.234","CDBH":"12","XSFX":"由北向南","XSFXDM":"4","KKMC":"海博道与安正路交口正向"},{"KKBH":"711","HPHM":"津QD6822","JGSK":"2021-04-01 15:24:49.255","CDBH":"8","XSFX":"由北向南","XSFXDM":"4","KKMC":"不礼让行人中新大道与和旭路交口"},{"KKBH":"610391007","HPHM":"豫PRZ216","JGSK":"2021-04-01 15:24:49.295","CDBH":"12","XSFX":"由北向南","XSFXDM":"4","KKMC":"和韵路与和风路交口"},{"KKBH":"610256112","HPHM":"辽CXQ600","JGSK":"2021-04-01 15:24:49.298","CDBH":"5","XSFX":"由西向东","XSFXDM":"2","KKMC":"中天大道与中津大道交口"},{"KKBH":"610266117","HPHM":"冀F66T27","JGSK":"2021-04-01 15:24:49.447","CDBH":"2","XSFX":"由东向西","XSFXDM":"1","KKMC":"中生大道与和韵路交口"},{"KKBH":"610391006","HPHM":"津C72621","JGSK":"2021-04-01 15:24:49.497","CDBH":"8","XSFX":"由南向北","XSFXDM":"3","KKMC":"和韵路与和意路交口"},{"KKBH":"610276125","HPHM":"津GQG226","JGSK":"2021-04-01 15:24:49.604","CDBH":"7","XSFX":"由北向南","XSFXDM":"4","KKMC":"中新大道与和顺路交口"},{"KKBH":"610276126","HPHM":"云CR6505","JGSK":"2021-04-01 15:24:49.676","CDBH":"5","XSFX":"由南向北","XSFXDM":"3","KKMC":"中新大道与和意路交口"},{"KKBH":"6071310030000","HPHM":"津AYH150","JGSK":"2021-04-01 15:24:49.711","CDBH":"2","XSFX":"由东向西","XSFXDM":"1","KKMC":"中央大道与海旭道交口正向"},{"KKBH":"720881005000","HPHM":"皖BZ189C","JGSK":"2021-04-01 15:24:49.734","CDBH":"4","XSFX":"由西向东","XSFXDM":"2","KKMC":"海旭道与明盛路交口"},{"KKBH":"7208910080000","HPHM":"津MZ6879","JGSK":"2021-04-01 15:24:49.754","CDBH":"7","XSFX":"由西向东","XSFXDM":"2","KKMC":"海博道与荣盛路交口正向"},{"KKBH":"7209010020000","HPHM":"苏FKD533","JGSK":"2021-04-01 15:24:49.812","CDBH":"8","XSFX":"由南向北","XSFXDM":"3","KKMC":"玉林道与安正路交口正向"},{"KKBH":"720891004000","HPHM":"车牌","JGSK":"2021-04-01 15:24:50.107","CDBH":"9","XSFX":"由南向北","XSFXDM":"3","KKMC":"海博道与安平路交口"},{"KKBH":"7208610030000","HPHM":"津HNN599","JGSK":"2021-04-01 15:24:50.14","CDBH":"11","XSFX":"由北向南","XSFXDM":"4","KKMC":"海晨道与安明路交口正向"},{"KKBH":"6071310030000","HPHM":"冀B803N3","JGSK":"2021-04-01 15:24:50.145","CDBH":"3","XSFX":"由东向西","XSFXDM":"1","KKMC":"中央大道与海旭道交口正向"},{"KKBH":"610391006","HPHM":"鲁H136Z1","JGSK":"2021-04-01 15:24:50.302","CDBH":"7","XSFX":"由南向北","XSFXDM":"3","KKMC":"和韵路与和意路交口"},{"KKBH":"7208810060000","HPHM":"津ATQ832","JGSK":"2021-04-01 15:24:50.374","CDBH":"2","XSFX":"由西向东","XSFXDM":"2","KKMC":"海旭道与庄盛路交口正向"},{"KKBH":"720861003000","HPHM":"津RYQ895","JGSK":"2021-04-01 15:24:50.387","CDBH":"5","XSFX":"由西向东","XSFXDM":"2","KKMC":"海晨道与安明路交口"},{"KKBH":"610401004","HPHM":"豫PN068V","JGSK":"2021-04-01 15:24:50.42","CDBH":"8","XSFX":"由南向北","XSFXDM":"3","KKMC":"和畅路与和风路交口"},{"KKBH":"720881002000","HPHM":"鲁N3903W","JGSK":"2021-04-01 15:24:50.481","CDBH":"3","XSFX":"由东向西","XSFXDM":"1","KKMC":"海旭道与安正路交口"},{"KKBH":"610266117","HPHM":"津MUA887","JGSK":"2021-04-01 15:24:50.504","CDBH":"3","XSFX":"由东向西","XSFXDM":"1","KKMC":"中生大道与和韵路交口"},{"KKBH":"610286127","HPHM":"津JZX196","JGSK":"2021-04-01 15:24:50.573","CDBH":"4","XSFX":"由西向东","XSFXDM":"2","KKMC":"中津大道与和畅路交口"},{"KKBH":"7208910080000","HPHM":"车牌","JGSK":"2021-04-01 15:24:50.602","CDBH":"10","XSFX":"由南向北","XSFXDM":"3","KKMC":"海博道与荣盛路交口正向"},{"KKBH":"7208610030000","HPHM":"鲁NW63C7","JGSK":"2021-04-01 15:24:50.769","CDBH":"4","XSFX":"由西向东","XSFXDM":"2","KKMC":"海晨道与安明路交口正向"},{"KKBH":"610266118","HPHM":"车牌","JGSK":"2021-04-01 15:24:50.801","CDBH":"9","XSFX":"由南向北","XSFXDM":"3","KKMC":"中生大道与和畅路交口"},{"KKBH":"7208910050000","HPHM":"冀F29354","JGSK":"2021-04-01 15:24:50.922","CDBH":"8","XSFX":"由南向北","XSFXDM":"3","KKMC":"海博道与安明路交口正向"},{"KKBH":"610276124","HPHM":"津C3C654","JGSK":"2021-04-01 15:24:50.947","CDBH":"7","XSFX":"由南向北","XSFXDM":"3","KKMC":"中新大道与中生大道交口"},{"KKBH":"610286127","HPHM":"津GKN858","JGSK":"2021-04-01 15:24:50.968","CDBH":"6","XSFX":"由西向东","XSFXDM":"2","KKMC":"中津大道与和畅路交口"},{"KKBH":"7205710040000","HPHM":"津RR2878","JGSK":"2021-04-01 15:24:50.984","CDBH":"6","XSFX":"由北向南","XSFXDM":"4","KKMC":"动漫东路与动漫中路交口正向"},{"KKBH":"610256116","HPHM":"鲁NNT032","JGSK":"2021-04-01 15:24:51.02","CDBH":"1","XSFX":"由东向西","XSFXDM":"1","KKMC":"中天大道与和顺路交口"},{"KKBH":"610276124","HPHM":"津NSV908","JGSK":"2021-04-01 15:24:51.047","CDBH":"11","XSFX":"由北向南","XSFXDM":"4","KKMC":"中新大道与中生大道交口"},{"KKBH":"720881007000","HPHM":"津C0K307","JGSK":"2021-04-01 15:24:51.271","CDBH":"3","XSFX":"由西向东","XSFXDM":"2","KKMC":"海旭道与弘通路交口"},{"KKBH":"610256115","HPHM":"津FA0155","JGSK":"2021-04-01 15:24:51.412","CDBH":"2","XSFX":"由东向西","XSFXDM":"1","KKMC":"中天大道与中生大道交口"},{"KKBH":"610276124","HPHM":"鲁NV25A2","JGSK":"2021-04-01 15:24:51.437","CDBH":"10","XSFX":"由北向南","XSFXDM":"4","KKMC":"中新大道与中生大道交口"},{"KKBH":"7205610020000","HPHM":"冀B3JQ19","JGSK":"2021-04-01 15:24:51.792","CDBH":"3","XSFX":"由西向东","XSFXDM":"2","KKMC":"动漫北路与文三路交口正向"},{"KKBH":"6071310030000","HPHM":"津MNM666","JGSK":"2021-04-01 15:24:51.793","CDBH":"1","XSFX":"由东向西","XSFXDM":"1","KKMC":"中央大道与海旭道交口正向"},{"KKBH":"610256113","HPHM":"蒙D8930N","JGSK":"2021-04-01 15:24:51.862","CDBH":"4","XSFX":"由南向北","XSFXDM":"3","KKMC":"中天大道与和风路交口"},{"KKBH":"610256116","HPHM":"冀B180EB","JGSK":"2021-04-01 15:24:51.939","CDBH":"5","XSFX":"由西向东","XSFXDM":"2","KKMC":"中天大道与和顺路交口"},{"KKBH":"610266118","HPHM":"鲁QK878A","JGSK":"2021-04-01 15:24:51.955","CDBH":"2","XSFX":"由东向西","XSFXDM":"1","KKMC":"中生大道与和畅路交口"},{"KKBH":"7280310060000","HPHM":"鲁G382VR","JGSK":"2021-04-01 15:24:52.035","CDBH":"3","XSFX":"由西向东","XSFXDM":"2","KKMC":"动漫中路与文三路交口正向"},{"KKBH":"610271008","HPHM":"车牌","JGSK":"2021-04-01 15:24:52.1","CDBH":"5","XSFX":"由北向南","XSFXDM":"4","KKMC":"中新大道与航母主题公园支路交口"},{"KKBH":"610256113","HPHM":"津KS8376","JGSK":"2021-04-01 15:24:52.165","CDBH":"7","XSFX":"由北向南","XSFXDM":"4","KKMC":"中天大道与和风路交口"},{"KKBH":"7208810040000","HPHM":"蒙G81803","JGSK":"2021-04-01 15:24:52.208","CDBH":"1","XSFX":"由东向西","XSFXDM":"1","KKMC":"海旭道与永盛路交口正向"},{"KKBH":"720881006000","HPHM":"津ATQ832","JGSK":"2021-04-01 15:24:52.238","CDBH":"2","XSFX":"由西向东","XSFXDM":"2","KKMC":"海旭道与庄盛路交口"},{"KKBH":"610256116","HPHM":"津DSA939","JGSK":"2021-04-01 15:24:52.316","CDBH":"4","XSFX":"由西向东","XSFXDM":"2","KKMC":"中天大道与和顺路交口"},{"KKBH":"720891005000","HPHM":"津HUJ256","JGSK":"2021-04-01 15:24:52.372","CDBH":"8","XSFX":"由南向北","XSFXDM":"3","KKMC":"海博道与安明路交口"},{"KKBH":"720891004000","HPHM":"津DT8088","JGSK":"2021-04-01 15:24:52.39","CDBH":"4","XSFX":"由西向东","XSFXDM":"2","KKMC":"海博道与安平路交口"},{"KKBH":"6102610030000","HPHM":"沪C169XG","JGSK":"2021-04-01 15:24:52.396","CDBH":"2","XSFX":"由东向西","XSFXDM":"1","KKMC":"中生大道与静湖南路交口正向"},{"KKBH":"610251002","HPHM":"冀JP639H","JGSK":"2021-04-01 15:24:52.46","CDBH":"7","XSFX":"由南向北","XSFXDM":"3","KKMC":"中天大道与和睦路交口"},{"KKBH":"610276126","HPHM":"津KLH309","JGSK":"2021-04-01 15:24:52.519","CDBH":"1","XSFX":"由东向西","XSFXDM":"1","KKMC":"中新大道与和意路交口"},{"KKBH":"610266118","HPHM":"津C71K63","JGSK":"2021-04-01 15:24:52.685","CDBH":"1","XSFX":"由东向西","XSFXDM":"1","KKMC":"中生大道与和畅路交口"},{"KKBH":"720891003000","HPHM":"豫EE2638","JGSK":"2021-04-01 15:24:52.688","CDBH":"2","XSFX":"由东向西","XSFXDM":"1","KKMC":"海博道与安正路交口"},{"KKBH":"610266118","HPHM":"津A5T596","JGSK":"2021-04-01 15:24:52.776","CDBH":"8","XSFX":"由南向北","XSFXDM":"3","KKMC":"中生大道与和畅路交口"},{"KKBH":"610266117","HPHM":"津HEH039","JGSK":"2021-04-01 15:24:52.84","CDBH":"1","XSFX":"由东向西","XSFXDM":"1","KKMC":"中生大道与和韵路交口"},{"KKBH":"610256115","HPHM":"冀B5R06C","JGSK":"2021-04-01 15:24:52.872","CDBH":"6","XSFX":"由西向东","XSFXDM":"2","KKMC":"中天大道与中生大道交口"},{"KKBH":"610266117","HPHM":"津K09619","JGSK":"2021-04-01 15:24:52.885","CDBH":"2","XSFX":"由东向西","XSFXDM":"1","KKMC":"中生大道与和韵路交口"},{"KKBH":"7208810020000","HPHM":"津C379A7","JGSK":"2021-04-01 15:24:52.971","CDBH":"1","XSFX":"由东向西","XSFXDM":"1","KKMC":"海旭道与安正路交口正向"},{"KKBH":"7208810060000","HPHM":"京JE1662","JGSK":"2021-04-01 15:24:52.983","CDBH":"1","XSFX":"由西向东","XSFXDM":"2","KKMC":"海旭道与庄盛路交口正向"},{"KKBH":"610276125","HPHM":"豫EWG505","JGSK":"2021-04-01 15:24:53.027","CDBH":"7","XSFX":"由北向南","XSFXDM":"4","KKMC":"中新大道与和顺路交口"},{"KKBH":"610256113","HPHM":"津BKB996","JGSK":"2021-04-01 15:24:53.125","CDBH":"8","XSFX":"由北向南","XSFXDM":"4","KKMC":"中天大道与和风路交口"},{"KKBH":"610256114","HPHM":"津AU8583","JGSK":"2021-04-01 15:24:53.519","CDBH":"5","XSFX":"由南向北","XSFXDM":"3","KKMC":"中天大道与和旭路交口"},{"KKBH":"610391006","HPHM":"津DZX277","JGSK":"2021-04-01 15:24:53.52","CDBH":"4","XSFX":"由西向东","XSFXDM":"2","KKMC":"和韵路与和意路交口"},{"KKBH":"610401004","HPHM":"津A9J710","JGSK":"2021-04-01 15:24:53.529","CDBH":"8","XSFX":"由南向北","XSFXDM":"3","KKMC":"和畅路与和风路交口"},{"KKBH":"610326142000","HPHM":"津C19X00","JGSK":"2021-04-01 15:24:53.55","CDBH":"11","XSFX":"由北向南","XSFXDM":"4","KKMC":"中成大道与泰七路交口"},{"KKBH":"610391006","HPHM":"鲁H136Z1","JGSK":"2021-04-01 15:24:53.562","CDBH":"7","XSFX":"由南向北","XSFXDM":"3","KKMC":"和韵路与和意路交口"},{"KKBH":"711","HPHM":"黑AP00A1","JGSK":"2021-04-01 15:24:53.594","CDBH":"5","XSFX":"由南向北","XSFXDM":"3","KKMC":"不礼让行人中新大道与和旭路交口"},{"KKBH":"7208810040000","HPHM":"车牌","JGSK":"2021-04-01 15:24:53.626","CDBH":"3","XSFX":"由东向西","XSFXDM":"1","KKMC":"海旭道与永盛路交口正向"},{"KKBH":"610266118","HPHM":"冀BV619X","JGSK":"2021-04-01 15:24:53.645","CDBH":"3","XSFX":"由东向西","XSFXDM":"1","KKMC":"中生大道与和畅路交口"},{"KKBH":"610266117","HPHM":"津MUA887","JGSK":"2021-04-01 15:24:53.686","CDBH":"3","XSFX":"由东向西","XSFXDM":"1","KKMC":"中生大道与和韵路交口"},{"KKBH":"7208910030000","HPHM":"湘J56C79","JGSK":"2021-04-01 15:24:53.704","CDBH":"9","XSFX":"由南向北","XSFXDM":"3","KKMC":"海博道与安正路交口正向"},{"KKBH":"610261003000","HPHM":"津C9H153","JGSK":"2021-04-01 15:24:53.721","CDBH":"18","XSFX":"由北向南","XSFXDM":"4","KKMC":"中生大道与静湖南路交口"},{"KKBH":"720891008000","HPHM":"津MZ6879","JGSK":"2021-04-01 15:24:53.836","CDBH":"7","XSFX":"由西向东","XSFXDM":"2","KKMC":"海博道与荣盛路交口"},{"KKBH":"610256112","HPHM":"津FFY358","JGSK":"2021-04-01 15:24:54.007","CDBH":"5","XSFX":"由西向东","XSFXDM":"2","KKMC":"中天大道与中津大道交口"},{"KKBH":"610286127","HPHM":"鲁ND91C9","JGSK":"2021-04-01 15:24:54.025","CDBH":"4","XSFX":"由西向东","XSFXDM":"2","KKMC":"中津大道与和畅路交口"},{"KKBH":"7208910030000","HPHM":"车牌","JGSK":"2021-04-01 15:24:54.037","CDBH":"1","XSFX":"由东向西","XSFXDM":"1","KKMC":"海博道与安正路交口正向"},{"KKBH":"610256115","HPHM":"车牌","JGSK":"2021-04-01 15:24:54.096","CDBH":"12","XSFX":"由北向南","XSFXDM":"4","KKMC":"中天大道与中生大道交口"},{"KKBH":"610276124","HPHM":"津NSV908","JGSK":"2021-04-01 15:24:54.33","CDBH":"11","XSFX":"由北向南","XSFXDM":"4","KKMC":"中新大道与中生大道交口"},{"KKBH":"610266117","HPHM":"冀R97298","JGSK":"2021-04-01 15:24:54.422","CDBH":"2","XSFX":"由东向西","XSFXDM":"1","KKMC":"中生大道与和韵路交口"},{"KKBH":"610256113","HPHM":"鲁KC9A86","JGSK":"2021-04-01 15:24:54.456","CDBH":"1","XSFX":"由西向东","XSFXDM":"2","KKMC":"中天大道与和风路交口"},{"KKBH":"7208810020000","HPHM":"津E02336","JGSK":"2021-04-01 15:24:54.494","CDBH":"3","XSFX":"由东向西","XSFXDM":"1","KKMC":"海旭道与安正路交口正向"},{"KKBH":"7205410020000","HPHM":"津QC1866","JGSK":"2021-04-01 15:24:54.503","CDBH":"3","XSFX":"由西向东","XSFXDM":"2","KKMC":"动漫环路西与动漫中路交口正向"},{"KKBH":"610401005","HPHM":"津ADL8905","JGSK":"2021-04-01 15:24:54.645","CDBH":"11","XSFX":"由北向南","XSFXDM":"4","KKMC":"和畅路与和顺路交口"},{"KKBH":"610401004","HPHM":"津G40005","JGSK":"2021-04-01 15:24:54.697","CDBH":"1","XSFX":"由东向西","XSFXDM":"1","KKMC":"和畅路与和风路交口"},{"KKBH":"610276124","HPHM":"鲁NV25A2","JGSK":"2021-04-01 15:24:54.811","CDBH":"10","XSFX":"由北向南","XSFXDM":"4","KKMC":"中新大道与中生大道交口"},{"KKBH":"720901002000","HPHM":"苏FKD533","JGSK":"2021-04-01 15:24:54.835","CDBH":"8","XSFX":"由南向北","XSFXDM":"3","KKMC":"玉林道与安正路交口"},{"KKBH":"610261005000","HPHM":"津C017L0","JGSK":"2021-04-01 15:24:54.92","CDBH":"2","XSFX":"由南向北","XSFXDM":"3","KKMC":"中生大道与静湖西路（南侧）"},{"KKBH":"7208910090000","HPHM":"津A7721警","JGSK":"2021-04-01 15:24:55.027","CDBH":"3","XSFX":"由西向东","XSFXDM":"2","KKMC":"海博道与弘通路交口正向"},{"KKBH":"720881006000","HPHM":"京JE1662","JGSK":"2021-04-01 15:24:55.044","CDBH":"1","XSFX":"由西向东","XSFXDM":"2","KKMC":"海旭道与庄盛路交口"},{"KKBH":"610286127","HPHM":"津JZX196","JGSK":"2021-04-01 15:24:55.087","CDBH":"4","XSFX":"由西向东","XSFXDM":"2","KKMC":"中津大道与和畅路交口"},{"KKBH":"610251002","HPHM":"冀JP639H","JGSK":"2021-04-01 15:24:55.113","CDBH":"8","XSFX":"由南向北","XSFXDM":"3","KKMC":"中天大道与和睦路交口"},{"KKBH":"7208910050000","HPHM":"津MWG739","JGSK":"2021-04-01 15:24:55.304","CDBH":"3","XSFX":"由东向西","XSFXDM":"1","KKMC":"海博道与安明路交口正向"},{"KKBH":"7205410040000","HPHM":"津C980P7","JGSK":"2021-04-01 15:24:55.552","CDBH":"4","XSFX":"由西向东","XSFXDM":"2","KKMC":"动漫环路东与动漫中路交口正向"},{"KKBH":"610276125","HPHM":"冀DP0J17","JGSK":"2021-04-01 15:24:55.587","CDBH":"8","XSFX":"由北向南","XSFXDM":"4","KKMC":"中新大道与和顺路交口"},{"KKBH":"610256114","HPHM":"津HV9276","JGSK":"2021-04-01 15:24:55.607","CDBH":"6","XSFX":"由南向北","XSFXDM":"3","KKMC":"中天大道与和旭路交口"},{"KKBH":"610391006","HPHM":"津C72621","JGSK":"2021-04-01 15:24:55.642","CDBH":"7","XSFX":"由南向北","XSFXDM":"3","KKMC":"和韵路与和意路交口"},{"KKBH":"610266118","HPHM":"豫A2ED20","JGSK":"2021-04-01 15:24:55.664","CDBH":"10","XSFX":"由北向南","XSFXDM":"4","KKMC":"中生大道与和畅路交口"},{"KKBH":"610266117","HPHM":"津RTG192","JGSK":"2021-04-01 15:24:55.718","CDBH":"10","XSFX":"由北向南","XSFXDM":"4","KKMC":"中生大道与和韵路交口"},{"KKBH":"720861003000","HPHM":"鲁NW63C7","JGSK":"2021-04-01 15:24:55.745","CDBH":"4","XSFX":"由西向东","XSFXDM":"2","KKMC":"海晨道与安明路交口"},{"KKBH":"610256113","HPHM":"蒙D8930N","JGSK":"2021-04-01 15:24:55.765","CDBH":"4","XSFX":"由南向北","XSFXDM":"3","KKMC":"中天大道与和风路交口"},{"KKBH":"610286127","HPHM":"车牌","JGSK":"2021-04-01 15:24:55.77","CDBH":"8","XSFX":"由南向北","XSFXDM":"3","KKMC":"中津大道与和畅路交口"},{"KKBH":"610271009","HPHM":"津C23V63","JGSK":"2021-04-01 15:24:55.919","CDBH":"8","XSFX":"由南向北","XSFXDM":"3","KKMC":"中新大道与泰七路交口"},{"KKBH":"610256114","HPHM":"津GGR689","JGSK":"2021-04-01 15:24:56.003","CDBH":"5","XSFX":"由南向北","XSFXDM":"3","KKMC":"中天大道与和旭路交口"},{"KKBH":"610266117","HPHM":"津HEH039","JGSK":"2021-04-01 15:24:56.008","CDBH":"2","XSFX":"由东向西","XSFXDM":"1","KKMC":"中生大道与和韵路交口"},{"KKBH":"610401004","HPHM":"豫PN068V","JGSK":"2021-04-01 15:24:56.051","CDBH":"9","XSFX":"由南向北","XSFXDM":"3","KKMC":"和畅路与和风路交口"},{"KKBH":"610276124","HPHM":"冀D739SY","JGSK":"2021-04-01 15:24:56.122","CDBH":"7","XSFX":"由南向北","XSFXDM":"3","KKMC":"中新大道与中生大道交口"},{"KKBH":"720861002000","HPHM":"津A7Z067","JGSK":"2021-04-01 15:24:56.174","CDBH":"4","XSFX":"由西向东","XSFXDM":"2","KKMC":"海晨道与安正路交口"},{"KKBH":"610261003000","HPHM":"沪C169XG","JGSK":"2021-04-01 15:24:56.351","CDBH":"11","XSFX":"由东向西","XSFXDM":"1","KKMC":"中生大道与静湖南路交口"},{"KKBH":"610256116","HPHM":"鲁NNT032","JGSK":"2021-04-01 15:24:56.386","CDBH":"2","XSFX":"由东向西","XSFXDM":"1","KKMC":"中天大道与和顺路交口"},{"KKBH":"610276125","HPHM":"冀B8L52N","JGSK":"2021-04-01 15:24:56.52","CDBH":"7","XSFX":"由北向南","XSFXDM":"4","KKMC":"中新大道与和顺路交口"},{"KKBH":"720881004000","HPHM":"蒙G81803","JGSK":"2021-04-01 15:24:56.573","CDBH":"1","XSFX":"由东向西","XSFXDM":"1","KKMC":"海旭道与永盛路交口"},{"KKBH":"610256115","HPHM":"津AF23523","JGSK":"2021-04-01 15:24:56.576","CDBH":"8","XSFX":"由南向北","XSFXDM":"3","KKMC":"中天大道与中生大道交口"},{"KKBH":"720861003000","HPHM":"津HNN599","JGSK":"2021-04-01 15:24:56.579","CDBH":"11","XSFX":"由北向南","XSFXDM":"4","KKMC":"海晨道与安明路交口"},{"KKBH":"610256116","HPHM":"冀B180EB","JGSK":"2021-04-01 15:24:56.642","CDBH":"6","XSFX":"由西向东","XSFXDM":"2","KKMC":"中天大道与和顺路交口"},{"KKBH":"720881002000","HPHM":"津C379A7","JGSK":"2021-04-01 15:24:56.754","CDBH":"1","XSFX":"由东向西","XSFXDM":"1","KKMC":"海旭道与安正路交口"},{"KKBH":"610266117","HPHM":"津C5F567","JGSK":"2021-04-01 15:24:56.761","CDBH":"2","XSFX":"由东向西","XSFXDM":"1","KKMC":"中生大道与和韵路交口"},{"KKBH":"610391006","HPHM":"津HQ0003","JGSK":"2021-04-01 15:24:56.854","CDBH":"1","XSFX":"由东向西","XSFXDM":"1","KKMC":"和韵路与和意路交口"},{"KKBH":"7208810020000","HPHM":"津ADD1795","JGSK":"2021-04-01 15:24:56.875","CDBH":"13","XSFX":"由北向南","XSFXDM":"4","KKMC":"海旭道与安正路交口正向"},{"KKBH":"7205710040000","HPHM":"津LC5953","JGSK":"2021-04-01 15:24:57.04","CDBH":"1","XSFX":"由东向西","XSFXDM":"1","KKMC":"动漫东路与动漫中路交口正向"},{"KKBH":"610276125","HPHM":"津KEC030","JGSK":"2021-04-01 15:24:57.221","CDBH":"8","XSFX":"由北向南","XSFXDM":"4","KKMC":"中新大道与和顺路交口"},{"KKBH":"610271008","HPHM":"车牌","JGSK":"2021-04-01 15:24:57.515","CDBH":"5","XSFX":"由北向南","XSFXDM":"4","KKMC":"中新大道与航母主题公园支路交口"},{"KKBH":"610256114","HPHM":"津RNX365","JGSK":"2021-04-01 15:24:57.532","CDBH":"2","XSFX":"由西向东","XSFXDM":"2","KKMC":"中天大道与和旭路交口"},{"KKBH":"610286127","HPHM":"车牌","JGSK":"2021-04-01 15:24:57.597","CDBH":"8","XSFX":"由南向北","XSFXDM":"3","KKMC":"中津大道与和畅路交口"},{"KKBH":"610271009","HPHM":"辽PDK730","JGSK":"2021-04-01 15:24:57.694","CDBH":"11","XSFX":"由北向南","XSFXDM":"4","KKMC":"中新大道与泰七路交口"},{"KKBH":"711","HPHM":"津AS0819","JGSK":"2021-04-01 15:24:57.703","CDBH":"3","XSFX":"由东向西","XSFXDM":"1","KKMC":"不礼让行人中新大道与和旭路交口"},{"KKBH":"7208910060000","HPHM":"津ADL3130","JGSK":"2021-04-01 15:24:57.911","CDBH":"7","XSFX":"由西向东","XSFXDM":"2","KKMC":"海博道与永盛路交口正向"},{"KKBH":"720891005000","HPHM":"冀F29354","JGSK":"2021-04-01 15:24:57.97","CDBH":"8","XSFX":"由南向北","XSFXDM":"3","KKMC":"海博道与安明路交口"},{"KKBH":"610271009","HPHM":"津RUC335","JGSK":"2021-04-01 15:24:58.011","CDBH":"10","XSFX":"由北向南","XSFXDM":"4","KKMC":"中新大道与泰七路交口"},{"KKBH":"7208910080000","HPHM":"津A5A155","JGSK":"2021-04-01 15:24:58.023","CDBH":"9","XSFX":"由南向北","XSFXDM":"3","KKMC":"海博道与荣盛路交口正向"},{"KKBH":"7280310060000","HPHM":"津C9Z782","JGSK":"2021-04-01 15:24:58.036","CDBH":"6","XSFX":"由南向北","XSFXDM":"3","KKMC":"动漫中路与文三路交口正向"},{"KKBH":"720561002000","HPHM":"津KKZ125","JGSK":"2021-04-01 15:24:58.063","CDBH":"4","XSFX":"由西向东","XSFXDM":"2","KKMC":"动漫北路与文三路交口"},{"KKBH":"610271009","HPHM":"津C23V63","JGSK":"2021-04-01 15:24:58.083","CDBH":"8","XSFX":"由南向北","XSFXDM":"3","KKMC":"中新大道与泰七路交口"},{"KKBH":"610276125","HPHM":"鲁A7S57R","JGSK":"2021-04-01 15:24:58.137","CDBH":"8","XSFX":"由北向南","XSFXDM":"4","KKMC":"中新大道与和顺路交口"},{"KKBH":"720881002000","HPHM":"津E02336","JGSK":"2021-04-01 15:24:58.167","CDBH":"4","XSFX":"由东向西","XSFXDM":"1","KKMC":"海旭道与安正路交口"},{"KKBH":"610401004","HPHM":"津A9J710","JGSK":"2021-04-01 15:24:58.29","CDBH":"9","XSFX":"由南向北","XSFXDM":"3","KKMC":"和畅路与和风路交口"},{"KKBH":"7208610020000","HPHM":"冀B0G8S6","JGSK":"2021-04-01 15:24:58.312","CDBH":"4","XSFX":"由西向东","XSFXDM":"2","KKMC":"海晨道与安正路交口正向"},{"KKBH":"720571004000","HPHM":"津RR2878","JGSK":"2021-04-01 15:24:58.4","CDBH":"6","XSFX":"由北向南","XSFXDM":"4","KKMC":"动漫东路与动漫中路交口"},{"KKBH":"610401004","HPHM":"津G40005","JGSK":"2021-04-01 15:24:58.48","CDBH":"2","XSFX":"由东向西","XSFXDM":"1","KKMC":"和畅路与和风路交口"},{"KKBH":"7208810040000","HPHM":"车牌","JGSK":"2021-04-01 15:24:58.484","CDBH":"6","XSFX":"由西向东","XSFXDM":"2","KKMC":"海旭道与永盛路交口正向"},{"KKBH":"7209010020000","HPHM":"冀DW227X","JGSK":"2021-04-01 15:24:58.496","CDBH":"1","XSFX":"由东向西","XSFXDM":"1","KKMC":"玉林道与安正路交口正向"},{"KKBH":"7208810050000","HPHM":"津RMS999","JGSK":"2021-04-01 15:24:58.507","CDBH":"4","XSFX":"由西向东","XSFXDM":"2","KKMC":"海旭道与明盛路交口正向"},{"KKBH":"6071310030000","HPHM":"津C596R6","JGSK":"2021-04-01 15:24:58.653","CDBH":"1","XSFX":"由东向西","XSFXDM":"1","KKMC":"中央大道与海旭道交口正向"},{"KKBH":"610256111","HPHM":"冀J1JB91","JGSK":"2021-04-01 15:24:58.705","CDBH":"7","XSFX":"由北向南","XSFXDM":"4","KKMC":"中天大道与和惠路交口"},{"KKBH":"720541002000","HPHM":"津QC1866","JGSK":"2021-04-01 15:24:58.712","CDBH":"3","XSFX":"由西向东","XSFXDM":"2","KKMC":"动漫环路西与动漫中路交口"},{"KKBH":"610401004","HPHM":"津FJL618","JGSK":"2021-04-01 15:24:58.756","CDBH":"10","XSFX":"由北向南","XSFXDM":"4","KKMC":"和畅路与和风路交口"},{"KKBH":"610256112","HPHM":"鲁PAW856","JGSK":"2021-04-01 15:24:58.759","CDBH":"10","XSFX":"由北向南","XSFXDM":"4","KKMC":"中天大道与中津大道交口"},{"KKBH":"7280310020000","HPHM":"津AD95719","JGSK":"2021-04-01 15:24:58.76","CDBH":"8","XSFX":"由北向南","XSFXDM":"4","KKMC":"动漫中路与文一路交口正向"},{"KKBH":"610256115","HPHM":"津AF23523","JGSK":"2021-04-01 15:24:59.114","CDBH":"9","XSFX":"由南向北","XSFXDM":"3","KKMC":"中天大道与中生大道交口"},{"KKBH":"610266117","HPHM":"冀R97298","JGSK":"2021-04-01 15:24:59.125","CDBH":"3","XSFX":"由东向西","XSFXDM":"1","KKMC":"中生大道与和韵路交口"},{"KKBH":"610276124","HPHM":"京P9HA25","JGSK":"2021-04-01 15:24:59.14","CDBH":"8","XSFX":"由南向北","XSFXDM":"3","KKMC":"中新大道与中生大道交口"},{"KKBH":"720891006000","HPHM":"津ADL3130","JGSK":"2021-04-01 15:24:59.301","CDBH":"7","XSFX":"由西向东","XSFXDM":"2","KKMC":"海博道与永盛路交口"},{"KKBH":"720891009000","HPHM":"津A7721警","JGSK":"2021-04-01 15:24:59.322","CDBH":"3","XSFX":"由西向东","XSFXDM":"2","KKMC":"海博道与弘通路交口"},{"KKBH":"610391006","HPHM":"津DZX277","JGSK":"2021-04-01 15:24:59.326","CDBH":"4","XSFX":"由西向东","XSFXDM":"2","KKMC":"和韵路与和意路交口"},{"KKBH":"610276125","HPHM":"津HPY807","JGSK":"2021-04-01 15:24:59.336","CDBH":"7","XSFX":"由北向南","XSFXDM":"4","KKMC":"中新大道与和顺路交口"},{"KKBH":"610266118","HPHM":"津A5T596","JGSK":"2021-04-01 15:24:59.367","CDBH":"9","XSFX":"由南向北","XSFXDM":"3","KKMC":"中生大道与和畅路交口"},{"KKBH":"7208910060000","HPHM":"吉JZM928","JGSK":"2021-04-01 15:24:59.382","CDBH":"3","XSFX":"由东向西","XSFXDM":"1","KKMC":"海博道与永盛路交口正向"},{"KKBH":"610271009","HPHM":"津AW9082","JGSK":"2021-04-01 15:24:59.424","CDBH":"11","XSFX":"由北向南","XSFXDM":"4","KKMC":"中新大道与泰七路交口"},{"KKBH":"7208910030000","HPHM":"津C4W975","JGSK":"2021-04-01 15:24:59.514","CDBH":"6","XSFX":"由西向东","XSFXDM":"2","KKMC":"海博道与安正路交口正向"},{"KKBH":"6071310030000","HPHM":"津CC9098","JGSK":"2021-04-01 15:24:59.566","CDBH":"1","XSFX":"由东向西","XSFXDM":"1","KKMC":"中央大道与海旭道交口正向"},{"KKBH":"7208810040000","HPHM":"鲁MZL791","JGSK":"2021-04-01 15:24:59.595","CDBH":"4","XSFX":"由西向东","XSFXDM":"2","KKMC":"海旭道与永盛路交口正向"},{"KKBH":"610266117","HPHM":"鲁A7K0T5","JGSK":"2021-04-01 15:24:59.627","CDBH":"2","XSFX":"由东向西","XSFXDM":"1","KKMC":"中生大道与和韵路交口"},{"KKBH":"610276126","HPHM":"云CR6505","JGSK":"2021-04-01 15:24:59.834","CDBH":"5","XSFX":"由南向北","XSFXDM":"3","KKMC":"中新大道与和意路交口"},{"KKBH":"720891004000","HPHM":"津DEH575","JGSK":"2021-04-01 15:24:59.84","CDBH":"4","XSFX":"由西向东","XSFXDM":"2","KKMC":"海博道与安平路交口"},{"KKBH":"610256114","HPHM":"津AU8583","JGSK":"2021-04-01 15:24:59.926","CDBH":"5","XSFX":"由南向北","XSFXDM":"3","KKMC":"中天大道与和旭路交口"},{"KKBH":"610391008","HPHM":"冀B223Z0","JGSK":"2021-04-01 15:25:00.058","CDBH":"4","XSFX":"由西向东","XSFXDM":"2","KKMC":"和韵路与和旭路交口"},{"KKBH":"610276125","HPHM":"冀B8Z2K8","JGSK":"2021-04-01 15:25:00.174","CDBH":"1","XSFX":"由东向西","XSFXDM":"1","KKMC":"中新大道与和顺路交口"},{"KKBH":"610266117","HPHM":"津C5F567","JGSK":"2021-04-01 15:25:00.406","CDBH":"2","XSFX":"由东向西","XSFXDM":"1","KKMC":"中生大道与和韵路交口"},{"KKBH":"610251002","HPHM":"津ANV428","JGSK":"2021-04-01 15:25:00.528","CDBH":"10","XSFX":"由北向南","XSFXDM":"4","KKMC":"中天大道与和睦路交口"},{"KKBH":"610276125","HPHM":"津RKT079","JGSK":"2021-04-01 15:25:00.665","CDBH":"5","XSFX":"由南向北","XSFXDM":"3","KKMC":"中新大道与和顺路交口"},{"KKBH":"610286127","HPHM":"鲁ND91C9","JGSK":"2021-04-01 15:25:00.767","CDBH":"4","XSFX":"由西向东","XSFXDM":"2","KKMC":"中津大道与和畅路交口"},{"KKBH":"610266118","HPHM":"豫A2ED20","JGSK":"2021-04-01 15:25:00.833","CDBH":"10","XSFX":"由北向南","XSFXDM":"4","KKMC":"中生大道与和畅路交口"},{"KKBH":"728031006000","HPHM":"津C9Z782","JGSK":"2021-04-01 15:25:00.932","CDBH":"6","XSFX":"由南向北","XSFXDM":"3","KKMC":"动漫中路与文三路交口"},{"KKBH":"610271009","HPHM":"津RUC335","JGSK":"2021-04-01 15:25:00.98","CDBH":"10","XSFX":"由北向南","XSFXDM":"4","KKMC":"中新大道与泰七路交口"},{"KKBH":"720571004000","HPHM":"津LC5953","JGSK":"2021-04-01 15:25:00.984","CDBH":"1","XSFX":"由东向西","XSFXDM":"1","KKMC":"动漫东路与动漫中路交口"},{"KKBH":"7208810040000","HPHM":"冀T297J6","JGSK":"2021-04-01 15:25:01.028","CDBH":"2","XSFX":"由东向西","XSFXDM":"1","KKMC":"海旭道与永盛路交口正向"},{"KKBH":"7208810020000","HPHM":"津BL5999","JGSK":"2021-04-01 15:25:01.206","CDBH":"3","XSFX":"由东向西","XSFXDM":"1","KKMC":"海旭道与安正路交口正向"},{"KKBH":"610276124","HPHM":"冀BP120R","JGSK":"2021-04-01 15:25:01.213","CDBH":"8","XSFX":"由南向北","XSFXDM":"3","KKMC":"中新大道与中生大道交口"},{"KKBH":"610276124","HPHM":"冀D739SY","JGSK":"2021-04-01 15:25:01.273","CDBH":"7","XSFX":"由南向北","XSFXDM":"3","KKMC":"中新大道与中生大道交口"},{"KKBH":"7208610030000","HPHM":"津HCL923","JGSK":"2021-04-01 15:25:01.304","CDBH":"4","XSFX":"由西向东","XSFXDM":"2","KKMC":"海晨道与安明路交口正向"},{"KKBH":"610401005","HPHM":"津ADL8905","JGSK":"2021-04-01 15:25:01.363","CDBH":"12","XSFX":"由北向南","XSFXDM":"4","KKMC":"和畅路与和顺路交口"},{"KKBH":"610256114","HPHM":"车牌","JGSK":"2021-04-01 15:25:01.405","CDBH":"5","XSFX":"由南向北","XSFXDM":"3","KKMC":"中天大道与和旭路交口"},{"KKBH":"610391006","HPHM":"津HQ0003","JGSK":"2021-04-01 15:25:01.571","CDBH":"1","XSFX":"由东向西","XSFXDM":"1","KKMC":"和韵路与和意路交口"},{"KKBH":"610256113","HPHM":"津JKA339","JGSK":"2021-04-01 15:25:01.634","CDBH":"8","XSFX":"由北向南","XSFXDM":"4","KKMC":"中天大道与和风路交口"},{"KKBH":"720891004000","HPHM":"苏M0B563","JGSK":"2021-04-01 15:25:01.679","CDBH":"4","XSFX":"由西向东","XSFXDM":"2","KKMC":"海博道与安平路交口"},{"KKBH":"610286127","HPHM":"津JKF106","JGSK":"2021-04-01 15:25:01.762","CDBH":"4","XSFX":"由西向东","XSFXDM":"2","KKMC":"中津大道与和畅路交口"},{"KKBH":"610256111","HPHM":"冀J1JB91","JGSK":"2021-04-01 15:25:01.812","CDBH":"7","XSFX":"由北向南","XSFXDM":"4","KKMC":"中天大道与和惠路交口"},{"KKBH":"7208710020000","HPHM":"车牌","JGSK":"2021-04-01 15:25:01.922","CDBH":"3","XSFX":"由西向东","XSFXDM":"2","KKMC":"安正路与芳菲路交口正向"},{"KKBH":"7280310020000","HPHM":"津MNL007","JGSK":"2021-04-01 15:25:02.012","CDBH":"8","XSFX":"由北向南","XSFXDM":"4","KKMC":"动漫中路与文一路交口正向"},{"KKBH":"610271009","HPHM":"津MF3619","JGSK":"2021-04-01 15:25:02.022","CDBH":"10","XSFX":"由北向南","XSFXDM":"4","KKMC":"中新大道与泰七路交口"},{"KKBH":"720881002000","HPHM":"津ADD1795","JGSK":"2021-04-01 15:25:02.202","CDBH":"13","XSFX":"由北向南","XSFXDM":"4","KKMC":"海旭道与安正路交口"},{"KKBH":"610256114","HPHM":"津GGR689","JGSK":"2021-04-01 15:25:02.253","CDBH":"5","XSFX":"由南向北","XSFXDM":"3","KKMC":"中天大道与和旭路交口"},{"KKBH":"610271009","HPHM":"津A07277F","JGSK":"2021-04-01 15:25:02.401","CDBH":"11","XSFX":"由北向南","XSFXDM":"4","KKMC":"中新大道与泰七路交口"},{"KKBH":"720861002000","HPHM":"冀B0G8S6","JGSK":"2021-04-01 15:25:02.413","CDBH":"4","XSFX":"由西向东","XSFXDM":"2","KKMC":"海晨道与安正路交口"},{"KKBH":"6071310030000","HPHM":"冀B8C9T2","JGSK":"2021-04-01 15:25:02.568","CDBH":"2","XSFX":"由东向西","XSFXDM":"1","KKMC":"中央大道与海旭道交口正向"},{"KKBH":"7208810020000","HPHM":"津A7C313","JGSK":"2021-04-01 15:25:02.594","CDBH":"2","XSFX":"由东向西","XSFXDM":"1","KKMC":"海旭道与安正路交口正向"},{"KKBH":"720881004000","HPHM":"鲁MZL791","JGSK":"2021-04-01 15:25:02.759","CDBH":"9","XSFX":"由西向东","XSFXDM":"2","KKMC":"海旭道与永盛路交口"},{"KKBH":"6071310030000","HPHM":"冀BN880T","JGSK":"2021-04-01 15:25:02.766","CDBH":"3","XSFX":"由东向西","XSFXDM":"1","KKMC":"中央大道与海旭道交口正向"},{"KKBH":"610286127","HPHM":"津E08992","JGSK":"2021-04-01 15:25:02.788","CDBH":"2","XSFX":"由东向西","XSFXDM":"1","KKMC":"中津大道与和畅路交口"},{"KKBH":"610251002","HPHM":"津ANV428","JGSK":"2021-04-01 15:25:02.924","CDBH":"10","XSFX":"由北向南","XSFXDM":"4","KKMC":"中天大道与和睦路交口"},{"KKBH":"720871002000","HPHM":"京NV6W08","JGSK":"2021-04-01 15:25:02.926","CDBH":"6","XSFX":"由南向北","XSFXDM":"3","KKMC":"安正路与芳菲路交口"},{"KKBH":"610276124","HPHM":"京P9HA25","JGSK":"2021-04-01 15:25:03.033","CDBH":"8","XSFX":"由南向北","XSFXDM":"3","KKMC":"中新大道与中生大道交口"},{"KKBH":"610391006","HPHM":"冀B0F50C","JGSK":"2021-04-01 15:25:03.093","CDBH":"1","XSFX":"由东向西","XSFXDM":"1","KKMC":"和韵路与和意路交口"},{"KKBH":"610266117","HPHM":"津RTG192","JGSK":"2021-04-01 15:25:03.095","CDBH":"11","XSFX":"由北向南","XSFXDM":"4","KKMC":"中生大道与和韵路交口"},{"KKBH":"610276125","HPHM":"津GQG226","JGSK":"2021-04-01 15:25:03.103","CDBH":"7","XSFX":"由北向南","XSFXDM":"4","KKMC":"中新大道与和顺路交口"},{"KKBH":"7208910030000","HPHM":"车牌","JGSK":"2021-04-01 15:25:03.181","CDBH":"1","XSFX":"由东向西","XSFXDM":"1","KKMC":"海博道与安正路交口正向"},{"KKBH":"7208710020000","HPHM":"津C379A7","JGSK":"2021-04-01 15:25:03.193","CDBH":"8","XSFX":"由北向南","XSFXDM":"4","KKMC":"安正路与芳菲路交口正向"},{"KKBH":"6103261420000","HPHM":"车牌","JGSK":"2021-04-01 15:25:03.214","CDBH":"5","XSFX":"由西向东","XSFXDM":"2","KKMC":"中成大道与泰七路交口正向"},{"KKBH":"610271008","HPHM":"津MB0616","JGSK":"2021-04-01 15:25:03.235","CDBH":"4","XSFX":"由北向南","XSFXDM":"4","KKMC":"中新大道与航母主题公园支路交口"},{"KKBH":"7209010020000","HPHM":"豫J38U54","JGSK":"2021-04-01 15:25:03.262","CDBH":"1","XSFX":"由东向西","XSFXDM":"1","KKMC":"玉林道与安正路交口正向"},{"KKBH":"610276125","HPHM":"津QL1508","JGSK":"2021-04-01 15:25:03.337","CDBH":"8","XSFX":"由北向南","XSFXDM":"4","KKMC":"中新大道与和顺路交口"},{"KKBH":"7208910060000","HPHM":"津KSX915","JGSK":"2021-04-01 15:25:03.363","CDBH":"7","XSFX":"由西向东","XSFXDM":"2","KKMC":"海博道与永盛路交口正向"},{"KKBH":"610271009","HPHM":"津AW9082","JGSK":"2021-04-01 15:25:03.38","CDBH":"11","XSFX":"由北向南","XSFXDM":"4","KKMC":"中新大道与泰七路交口"},{"KKBH":"720891004000","HPHM":"苏MD5563","JGSK":"2021-04-01 15:25:03.437","CDBH":"4","XSFX":"由西向东","XSFXDM":"2","KKMC":"海博道与安平路交口"},{"KKBH":"610271008","HPHM":"津MB0616","JGSK":"2021-04-01 15:25:03.471","CDBH":"4","XSFX":"由北向南","XSFXDM":"4","KKMC":"中新大道与航母主题公园支路交口"},{"KKBH":"7208810020000","HPHM":"津A6Q366","JGSK":"2021-04-01 15:25:03.476","CDBH":"3","XSFX":"由东向西","XSFXDM":"1","KKMC":"海旭道与安正路交口正向"},{"KKBH":"720891004000","HPHM":"车牌","JGSK":"2021-04-01 15:25:03.554","CDBH":"8","XSFX":"由南向北","XSFXDM":"3","KKMC":"海博道与安平路交口"},{"KKBH":"720891004000","HPHM":"冀BVQ321","JGSK":"2021-04-01 15:25:03.594","CDBH":"4","XSFX":"由西向东","XSFXDM":"2","KKMC":"海博道与安平路交口"},{"KKBH":"610266117","HPHM":"鲁A7K0T5","JGSK":"2021-04-01 15:25:03.605","CDBH":"2","XSFX":"由东向西","XSFXDM":"1","KKMC":"中生大道与和韵路交口"},{"KKBH":"7208810040000","HPHM":"冀B4Z779","JGSK":"2021-04-01 15:25:03.607","CDBH":"4","XSFX":"由西向东","XSFXDM":"2","KKMC":"海旭道与永盛路交口正向"},{"KKBH":"720881005000","HPHM":"津RMS999","JGSK":"2021-04-01 15:25:03.663","CDBH":"4","XSFX":"由西向东","XSFXDM":"2","KKMC":"海旭道与明盛路交口"},{"KKBH":"7208910030000","HPHM":"车牌","JGSK":"2021-04-01 15:25:03.682","CDBH":"2","XSFX":"由东向西","XSFXDM":"1","KKMC":"海博道与安正路交口正向"},{"KKBH":"720891006000","HPHM":"吉JZM928","JGSK":"2021-04-01 15:25:03.682","CDBH":"3","XSFX":"由东向西","XSFXDM":"1","KKMC":"海博道与永盛路交口"},{"KKBH":"610256114","HPHM":"京NA9023","JGSK":"2021-04-01 15:25:03.745","CDBH":"9","XSFX":"由北向南","XSFXDM":"4","KKMC":"中天大道与和旭路交口"},{"KKBH":"728031002000","HPHM":"津FJK600","JGSK":"2021-04-01 15:25:03.909","CDBH":"3","XSFX":"由西向东","XSFXDM":"2","KKMC":"动漫中路与文一路交口"},{"KKBH":"610251002","HPHM":"辽DCM257","JGSK":"2021-04-01 15:25:03.961","CDBH":"10","XSFX":"由北向南","XSFXDM":"4","KKMC":"中天大道与和睦路交口"},{"KKBH":"610286127","HPHM":"车牌","JGSK":"2021-04-01 15:25:04.019","CDBH":"9","XSFX":"由南向北","XSFXDM":"3","KKMC":"中津大道与和畅路交口"},{"KKBH":"610271008","HPHM":"津NZ5975","JGSK":"2021-04-01 15:25:04.044","CDBH":"5","XSFX":"由北向南","XSFXDM":"4","KKMC":"中新大道与航母主题公园支路交口"},{"KKBH":"7280310030000","HPHM":"车牌","JGSK":"2021-04-01 15:25:04.105","CDBH":"2","XSFX":"由东向西","XSFXDM":"1","KKMC":"动漫中路与文二路交口正向"},{"KKBH":"610276125","HPHM":"津RKT079","JGSK":"2021-04-01 15:25:04.182","CDBH":"5","XSFX":"由南向北","XSFXDM":"3","KKMC":"中新大道与和顺路交口"},{"KKBH":"610271010","HPHM":"冀B0N5Y9","JGSK":"2021-04-01 15:25:04.328","CDBH":"5","XSFX":"由南向北","XSFXDM":"3","KKMC":"中新大道与华五路交口"},{"KKBH":"720891005000","HPHM":"津MWG739","JGSK":"2021-04-01 15:25:04.338","CDBH":"3","XSFX":"由东向西","XSFXDM":"1","KKMC":"海博道与安明路交口"},{"KKBH":"7205410040000","HPHM":"车牌","JGSK":"2021-04-01 15:25:04.397","CDBH":"3","XSFX":"由西向东","XSFXDM":"2","KKMC":"动漫环路东与动漫中路交口正向"},{"KKBH":"610271010","HPHM":"津RAT509","JGSK":"2021-04-01 15:25:04.45","CDBH":"7","XSFX":"由北向南","XSFXDM":"4","KKMC":"中新大道与华五路交口"},{"KKBH":"610271009","HPHM":"津MF3619","JGSK":"2021-04-01 15:25:04.5","CDBH":"10","XSFX":"由北向南","XSFXDM":"4","KKMC":"中新大道与泰七路交口"},{"KKBH":"610256115","HPHM":"津C286C5","JGSK":"2021-04-01 15:25:04.564","CDBH":"9","XSFX":"由南向北","XSFXDM":"3","KKMC":"中天大道与中生大道交口"},{"KKBH":"610286127","HPHM":"津N58182","JGSK":"2021-04-01 15:25:04.581","CDBH":"1","XSFX":"由东向西","XSFXDM":"1","KKMC":"中津大道与和畅路交口"},{"KKBH":"610271008","HPHM":"车牌","JGSK":"2021-04-01 15:25:04.663","CDBH":"4","XSFX":"由北向南","XSFXDM":"4","KKMC":"中新大道与航母主题公园支路交口"},{"KKBH":"610286127","HPHM":"津JKF106","JGSK":"2021-04-01 15:25:04.767","CDBH":"5","XSFX":"由西向东","XSFXDM":"2","KKMC":"中津大道与和畅路交口"},{"KKBH":"720891003000","HPHM":"车牌","JGSK":"2021-04-01 15:25:04.894","CDBH":"5","XSFX":"由西向东","XSFXDM":"2","KKMC":"海博道与安正路交口"},{"KKBH":"610401004","HPHM":"津FJL618","JGSK":"2021-04-01 15:25:04.926","CDBH":"11","XSFX":"由北向南","XSFXDM":"4","KKMC":"和畅路与和风路交口"},{"KKBH":"610276124","HPHM":"冀BP120R","JGSK":"2021-04-01 15:25:05.193","CDBH":"8","XSFX":"由南向北","XSFXDM":"3","KKMC":"中新大道与中生大道交口"},{"KKBH":"610276125","HPHM":"津RKM808","JGSK":"2021-04-01 15:25:05.202","CDBH":"1","XSFX":"由东向西","XSFXDM":"1","KKMC":"中新大道与和顺路交口"},{"KKBH":"720891006000","HPHM":"津KSX915","JGSK":"2021-04-01 15:25:05.225","CDBH":"7","XSFX":"由西向东","XSFXDM":"2","KKMC":"海博道与永盛路交口"},{"KKBH":"610286127","HPHM":"津E08992","JGSK":"2021-04-01 15:25:05.405","CDBH":"3","XSFX":"由东向西","XSFXDM":"1","KKMC":"中津大道与和畅路交口"},{"KKBH":"610256113","HPHM":"鲁MKD485","JGSK":"2021-04-01 15:25:05.793","CDBH":"5","XSFX":"由南向北","XSFXDM":"3","KKMC":"中天大道与和风路交口"},{"KKBH":"610256115","HPHM":"津AD10519","JGSK":"2021-04-01 15:25:05.908","CDBH":"2","XSFX":"由东向西","XSFXDM":"1","KKMC":"中天大道与中生大道交口"},{"KKBH":"7208810020000","HPHM":"津K09765","JGSK":"2021-04-01 15:25:06.047","CDBH":"10","XSFX":"由南向北","XSFXDM":"3","KKMC":"海旭道与安正路交口正向"},{"KKBH":"610276125","HPHM":"豫EWG505","JGSK":"2021-04-01 15:25:06.057","CDBH":"7","XSFX":"由北向南","XSFXDM":"4","KKMC":"中新大道与和顺路交口"},{"KKBH":"728031002000","HPHM":"冀B5J2F9","JGSK":"2021-04-01 15:25:06.149","CDBH":"4","XSFX":"由西向东","XSFXDM":"2","KKMC":"动漫中路与文一路交口"},{"KKBH":"728031002000","HPHM":"津AD95719","JGSK":"2021-04-01 15:25:06.17","CDBH":"8","XSFX":"由北向南","XSFXDM":"4","KKMC":"动漫中路与文一路交口"},{"KKBH":"720881004000","HPHM":"冀B4Z779","JGSK":"2021-04-01 15:25:06.2","CDBH":"9","XSFX":"由西向东","XSFXDM":"2","KKMC":"海旭道与永盛路交口"},{"KKBH":"711","HPHM":"鲁AW09P8","JGSK":"2021-04-01 15:25:06.234","CDBH":"5","XSFX":"由南向北","XSFXDM":"3","KKMC":"不礼让行人中新大道与和旭路交口"},{"KKBH":"610256114","HPHM":"津E10572","JGSK":"2021-04-01 15:25:06.283","CDBH":"4","XSFX":"由南向北","XSFXDM":"3","KKMC":"中天大道与和旭路交口"},{"KKBH":"610251002","HPHM":"辽DCM257","JGSK":"2021-04-01 15:25:06.363","CDBH":"10","XSFX":"由北向南","XSFXDM":"4","KKMC":"中天大道与和睦路交口"},{"KKBH":"720871002000","HPHM":"津MK6239","JGSK":"2021-04-01 15:25:06.365","CDBH":"6","XSFX":"由南向北","XSFXDM":"3","KKMC":"安正路与芳菲路交口"},{"KKBH":"7208810020000","HPHM":"鲁A878FJ","JGSK":"2021-04-01 15:25:06.449","CDBH":"6","XSFX":"由西向东","XSFXDM":"2","KKMC":"海旭道与安正路交口正向"},{"KKBH":"610271009","HPHM":"津A07277F","JGSK":"2021-04-01 15:25:06.5","CDBH":"11","XSFX":"由北向南","XSFXDM":"4","KKMC":"中新大道与泰七路交口"},{"KKBH":"610276126","HPHM":"津KA8138","JGSK":"2021-04-01 15:25:06.538","CDBH":"2","XSFX":"由东向西","XSFXDM":"1","KKMC":"中新大道与和意路交口"},{"KKBH":"720881002000","HPHM":"津BL5999","JGSK":"2021-04-01 15:25:06.568","CDBH":"4","XSFX":"由东向西","XSFXDM":"1","KKMC":"海旭道与安正路交口"},{"KKBH":"720871002000","HPHM":"津C379A7","JGSK":"2021-04-01 15:25:06.658","CDBH":"9","XSFX":"由北向南","XSFXDM":"4","KKMC":"安正路与芳菲路交口"},{"KKBH":"720861003000","HPHM":"晋BRJ623","JGSK":"2021-04-01 15:25:06.662","CDBH":"10","XSFX":"由北向南","XSFXDM":"4","KKMC":"海晨道与安明路交口"},{"KKBH":"610391006","HPHM":"冀B0F50C","JGSK":"2021-04-01 15:25:06.697","CDBH":"1","XSFX":"由东向西","XSFXDM":"1","KKMC":"和韵路与和意路交口"},{"KKBH":"610256114","HPHM":"车牌","JGSK":"2021-04-01 15:25:06.812","CDBH":"5","XSFX":"由南向北","XSFXDM":"3","KKMC":"中天大道与和旭路交口"},{"KKBH":"610276125","HPHM":"冀DP0J17","JGSK":"2021-04-01 15:25:07.098","CDBH":"8","XSFX":"由北向南","XSFXDM":"4","KKMC":"中新大道与和顺路交口"},{"KKBH":"7208710020000","HPHM":"车牌","JGSK":"2021-04-01 15:25:07.113","CDBH":"10","XSFX":"由北向南","XSFXDM":"4","KKMC":"安正路与芳菲路交口正向"},{"KKBH":"610256116","HPHM":"津CA905学","JGSK":"2021-04-01 15:25:07.159","CDBH":"7","XSFX":"由南向北","XSFXDM":"3","KKMC":"中天大道与和顺路交口"},{"KKBH":"610271009","HPHM":"津C913T0","JGSK":"2021-04-01 15:25:07.186","CDBH":"5","XSFX":"由西向东","XSFXDM":"2","KKMC":"中新大道与泰七路交口"},{"KKBH":"610256114","HPHM":"京NA9023","JGSK":"2021-04-01 15:25:07.251","CDBH":"9","XSFX":"由北向南","XSFXDM":"4","KKMC":"中天大道与和旭路交口"},{"KKBH":"7208910050000","HPHM":"鲁A3S9G0","JGSK":"2021-04-01 15:25:07.317","CDBH":"7","XSFX":"由西向东","XSFXDM":"2","KKMC":"海博道与安明路交口正向"},{"KKBH":"720871002000","HPHM":"津FBU885","JGSK":"2021-04-01 15:25:07.326","CDBH":"5","XSFX":"由南向北","XSFXDM":"3","KKMC":"安正路与芳菲路交口"},{"KKBH":"720861003000","HPHM":"津HCL923","JGSK":"2021-04-01 15:25:07.427","CDBH":"4","XSFX":"由西向东","XSFXDM":"2","KKMC":"海晨道与安明路交口"},{"KKBH":"711","HPHM":"黑B555J5","JGSK":"2021-04-01 15:25:07.824","CDBH":"8","XSFX":"由北向南","XSFXDM":"4","KKMC":"不礼让行人中新大道与和旭路交口"},{"KKBH":"610276125","HPHM":"冀AM815E","JGSK":"2021-04-01 15:25:07.859","CDBH":"5","XSFX":"由南向北","XSFXDM":"3","KKMC":"中新大道与和顺路交口"},{"KKBH":"610266118","HPHM":"浙B93WC8","JGSK":"2021-04-01 15:25:07.877","CDBH":"10","XSFX":"由北向南","XSFXDM":"4","KKMC":"中生大道与和畅路交口"},{"KKBH":"610256114","HPHM":"津A6R369","JGSK":"2021-04-01 15:25:07.905","CDBH":"7","XSFX":"由北向南","XSFXDM":"4","KKMC":"中天大道与和旭路交口"},{"KKBH":"6071310030000","HPHM":"鲁NS85R0","JGSK":"2021-04-01 15:25:07.953","CDBH":"3","XSFX":"由东向西","XSFXDM":"1","KKMC":"中央大道与海旭道交口正向"},{"KKBH":"610286127","HPHM":"津N58182","JGSK":"2021-04-01 15:25:07.97","CDBH":"1","XSFX":"由东向西","XSFXDM":"1","KKMC":"中津大道与和畅路交口"},{"KKBH":"7208910060000","HPHM":"津HRA955","JGSK":"2021-04-01 15:25:08.11","CDBH":"6","XSFX":"由西向东","XSFXDM":"2","KKMC":"海博道与永盛路交口正向"},{"KKBH":"610286127","HPHM":"晋B3185U","JGSK":"2021-04-01 15:25:08.118","CDBH":"2","XSFX":"由东向西","XSFXDM":"1","KKMC":"中津大道与和畅路交口"},{"KKBH":"610391008","HPHM":"冀B223Z0","JGSK":"2021-04-01 15:25:08.122","CDBH":"5","XSFX":"由西向东","XSFXDM":"2","KKMC":"和韵路与和旭路交口"},{"KKBH":"7208810020000","HPHM":"京NV6W08","JGSK":"2021-04-01 15:25:08.13","CDBH":"10","XSFX":"由南向北","XSFXDM":"3","KKMC":"海旭道与安正路交口正向"},{"KKBH":"720901002000","HPHM":"冀DW227X","JGSK":"2021-04-01 15:25:08.16","CDBH":"1","XSFX":"由东向西","XSFXDM":"1","KKMC":"玉林道与安正路交口"},{"KKBH":"720881004000","HPHM":"冀T297J6","JGSK":"2021-04-01 15:25:08.179","CDBH":"2","XSFX":"由东向西","XSFXDM":"1","KKMC":"海旭道与永盛路交口"},{"KKBH":"720881002000","HPHM":"津A7C313","JGSK":"2021-04-01 15:25:08.195","CDBH":"2","XSFX":"由东向西","XSFXDM":"1","KKMC":"海旭道与安正路交口"},{"KKBH":"610276125","HPHM":"冀B8Z2K8","JGSK":"2021-04-01 15:25:08.213","CDBH":"1","XSFX":"由东向西","XSFXDM":"1","KKMC":"中新大道与和顺路交口"},{"KKBH":"610256115","HPHM":"津E25885","JGSK":"2021-04-01 15:25:08.292","CDBH":"2","XSFX":"由东向西","XSFXDM":"1","KKMC":"中天大道与中生大道交口"},{"KKBH":"610401004","HPHM":"津E13890","JGSK":"2021-04-01 15:25:08.296","CDBH":"7","XSFX":"由南向北","XSFXDM":"3","KKMC":"和畅路与和风路交口"},{"KKBH":"610286127","HPHM":"津E24506","JGSK":"2021-04-01 15:25:08.433","CDBH":"1","XSFX":"由东向西","XSFXDM":"1","KKMC":"中津大道与和畅路交口"},{"KKBH":"610256113","HPHM":"津KA7662","JGSK":"2021-04-01 15:25:08.444","CDBH":"5","XSFX":"由南向北","XSFXDM":"3","KKMC":"中天大道与和风路交口"},{"KKBH":"610276125","HPHM":"冀B8L52N","JGSK":"2021-04-01 15:25:08.456","CDBH":"7","XSFX":"由北向南","XSFXDM":"4","KKMC":"中新大道与和顺路交口"},{"KKBH":"7208810020000","HPHM":"津AY1138","JGSK":"2021-04-01 15:25:08.542","CDBH":"9","XSFX":"由南向北","XSFXDM":"3","KKMC":"海旭道与安正路交口正向"},{"KKBH":"720891008000","HPHM":"津A5A155","JGSK":"2021-04-01 15:25:08.631","CDBH":"9","XSFX":"由南向北","XSFXDM":"3","KKMC":"海博道与荣盛路交口"},{"KKBH":"7208910050000","HPHM":"豫K322E9","JGSK":"2021-04-01 15:25:08.787","CDBH":"3","XSFX":"由东向西","XSFXDM":"1","KKMC":"海博道与安明路交口正向"},{"KKBH":"7208910030000","HPHM":"车牌","JGSK":"2021-04-01 15:25:08.91","CDBH":"2","XSFX":"由东向西","XSFXDM":"1","KKMC":"海博道与安正路交口正向"},{"KKBH":"610256116","HPHM":"津NLX305","JGSK":"2021-04-01 15:25:08.931","CDBH":"8","XSFX":"由南向北","XSFXDM":"3","KKMC":"中天大道与和顺路交口"},{"KKBH":"7205410030000","HPHM":"津KZN700","JGSK":"2021-04-01 15:25:08.931","CDBH":"1","XSFX":"由东向西","XSFXDM":"1","KKMC":"动漫环路西与动漫西路交口正向"},{"KKBH":"610276125","HPHM":"津KEC030","JGSK":"2021-04-01 15:25:08.937","CDBH":"8","XSFX":"由北向南","XSFXDM":"4","KKMC":"中新大道与和顺路交口"},{"KKBH":"610271008","HPHM":"辽PRE068","JGSK":"2021-04-01 15:25:08.956","CDBH":"5","XSFX":"由北向南","XSFXDM":"4","KKMC":"中新大道与航母主题公园支路交口"},{"KKBH":"720881002000","HPHM":"津A6Q366","JGSK":"2021-04-01 15:25:08.967","CDBH":"4","XSFX":"由东向西","XSFXDM":"1","KKMC":"海旭道与安正路交口"},{"KKBH":"610256111","HPHM":"车牌","JGSK":"2021-04-01 15:25:09.098","CDBH":"1","XSFX":"由西向东","XSFXDM":"2","KKMC":"中天大道与和惠路交口"},{"KKBH":"7208810020000","HPHM":"津JWT336","JGSK":"2021-04-01 15:25:09.269","CDBH":"3","XSFX":"由东向西","XSFXDM":"1","KKMC":"海旭道与安正路交口正向"},{"KKBH":"610256111","HPHM":"车牌","JGSK":"2021-04-01 15:25:09.307","CDBH":"1","XSFX":"由西向东","XSFXDM":"2","KKMC":"中天大道与和惠路交口"},{"KKBH":"7209010020000","HPHM":"车牌","JGSK":"2021-04-01 15:25:09.371","CDBH":"12","XSFX":"由北向南","XSFXDM":"4","KKMC":"玉林道与安正路交口正向"},{"KKBH":"7208710020000","HPHM":"京FW9936","JGSK":"2021-04-01 15:25:09.417","CDBH":"6","XSFX":"由南向北","XSFXDM":"3","KKMC":"安正路与芳菲路交口正向"},{"KKBH":"610401005","HPHM":"津MZU926","JGSK":"2021-04-01 15:25:09.504","CDBH":"7","XSFX":"由南向北","XSFXDM":"3","KKMC":"和畅路与和顺路交口"},{"KKBH":"610276125","HPHM":"冀AM815E","JGSK":"2021-04-01 15:25:09.542","CDBH":"5","XSFX":"由南向北","XSFXDM":"3","KKMC":"中新大道与和顺路交口"},{"KKBH":"7209010020000","HPHM":"津E13238","JGSK":"2021-04-01 15:25:09.762","CDBH":"1","XSFX":"由东向西","XSFXDM":"1","KKMC":"玉林道与安正路交口正向"},{"KKBH":"610276124","HPHM":"冀GCF289","JGSK":"2021-04-01 15:25:09.779","CDBH":"7","XSFX":"由南向北","XSFXDM":"3","KKMC":"中新大道与中生大道交口"},{"KKBH":"610256115","HPHM":"津AR9777","JGSK":"2021-04-01 15:25:09.786","CDBH":"10","XSFX":"由北向南","XSFXDM":"4","KKMC":"中天大道与中生大道交口"},{"KKBH":"610256116","HPHM":"津C3W989","JGSK":"2021-04-01 15:25:09.868","CDBH":"7","XSFX":"由南向北","XSFXDM":"3","KKMC":"中天大道与和顺路交口"},{"KKBH":"7208810040000","HPHM":"车牌","JGSK":"2021-04-01 15:25:09.871","CDBH":"6","XSFX":"由西向东","XSFXDM":"2","KKMC":"海旭道与永盛路交口正向"},{"KKBH":"7208810070000","HPHM":"津ATQ832","JGSK":"2021-04-01 15:25:10.005","CDBH":"3","XSFX":"由西向东","XSFXDM":"2","KKMC":"海旭道与弘通路交口正向"},{"KKBH":"7208210040000","HPHM":"川S37Z71","JGSK":"2021-04-01 15:25:10.043","CDBH":"4","XSFX":"由南向北","XSFXDM":"3","KKMC":"动漫西路与动漫北路交口正向"},{"KKBH":"610276126","HPHM":"津KA8138","JGSK":"2021-04-01 15:25:10.101","CDBH":"2","XSFX":"由东向西","XSFXDM":"1","KKMC":"中新大道与和意路交口"},{"KKBH":"610401004","HPHM":"津RKB165","JGSK":"2021-04-01 15:25:10.206","CDBH":"2","XSFX":"由东向西","XSFXDM":"1","KKMC":"和畅路与和风路交口"},{"KKBH":"610286127","HPHM":"津A1S960","JGSK":"2021-04-01 15:25:10.336","CDBH":"3","XSFX":"由东向西","XSFXDM":"1","KKMC":"中津大道与和畅路交口"},{"KKBH":"711","HPHM":"津KGK661","JGSK":"2021-04-01 15:25:10.463","CDBH":"8","XSFX":"由北向南","XSFXDM":"4","KKMC":"不礼让行人中新大道与和旭路交口"},{"KKBH":"720891005000","HPHM":"鲁A3S9G0","JGSK":"2021-04-01 15:25:10.498","CDBH":"7","XSFX":"由西向东","XSFXDM":"2","KKMC":"海博道与安明路交口"},{"KKBH":"610271009","HPHM":"津A09858F","JGSK":"2021-04-01 15:25:10.623","CDBH":"11","XSFX":"由北向南","XSFXDM":"4","KKMC":"中新大道与泰七路交口"},{"KKBH":"610391007","HPHM":"冀EYH604","JGSK":"2021-04-01 15:25:10.741","CDBH":"4","XSFX":"由西向东","XSFXDM":"2","KKMC":"和韵路与和风路交口"},{"KKBH":"610271010","HPHM":"冀B0N5Y9","JGSK":"2021-04-01 15:25:10.816","CDBH":"5","XSFX":"由南向北","XSFXDM":"3","KKMC":"中新大道与华五路交口"},{"KKBH":"7208910060000","HPHM":"津G06721","JGSK":"2021-04-01 15:25:11.012","CDBH":"3","XSFX":"由东向西","XSFXDM":"1","KKMC":"海博道与永盛路交口正向"},{"KKBH":"7208910030000","HPHM":"辽B87CS0","JGSK":"2021-04-01 15:25:11.02","CDBH":"11","XSFX":"由北向南","XSFXDM":"4","KKMC":"海博道与安正路交口正向"},{"KKBH":"720881002000","HPHM":"津K09765","JGSK":"2021-04-01 15:25:11.065","CDBH":"10","XSFX":"由南向北","XSFXDM":"3","KKMC":"海旭道与安正路交口"},{"KKBH":"610256111","HPHM":"车牌","JGSK":"2021-04-01 15:25:11.18","CDBH":"1","XSFX":"由西向东","XSFXDM":"2","KKMC":"中天大道与和惠路交口"},{"KKBH":"610256115","HPHM":"津A3G390","JGSK":"2021-04-01 15:25:11.21","CDBH":"11","XSFX":"由北向南","XSFXDM":"4","KKMC":"中天大道与中生大道交口"},{"KKBH":"610251002","HPHM":"车牌","JGSK":"2021-04-01 15:25:11.262","CDBH":"5","XSFX":"由西向东","XSFXDM":"2","KKMC":"中天大道与和睦路交口"},{"KKBH":"610266118","HPHM":"浙B93WC8","JGSK":"2021-04-01 15:25:11.313","CDBH":"11","XSFX":"由北向南","XSFXDM":"4","KKMC":"中生大道与和畅路交口"},{"KKBH":"610286127","HPHM":"晋B3185U","JGSK":"2021-04-01 15:25:11.411","CDBH":"2","XSFX":"由东向西","XSFXDM":"1","KKMC":"中津大道与和畅路交口"},{"KKBH":"610256114","HPHM":"津A6R369","JGSK":"2021-04-01 15:25:11.412","CDBH":"7","XSFX":"由北向南","XSFXDM":"4","KKMC":"中天大道与和旭路交口"},{"KKBH":"7208810020000","HPHM":"津MK6239","JGSK":"2021-04-01 15:25:11.618","CDBH":"10","XSFX":"由南向北","XSFXDM":"3","KKMC":"海旭道与安正路交口正向"},{"KKBH":"720871002000","HPHM":"京FW9936","JGSK":"2021-04-01 15:25:11.802","CDBH":"6","XSFX":"由南向北","XSFXDM":"3","KKMC":"安正路与芳菲路交口"},{"KKBH":"610256113","HPHM":"鲁MKD485","JGSK":"2021-04-01 15:25:11.932","CDBH":"5","XSFX":"由南向北","XSFXDM":"3","KKMC":"中天大道与和风路交口"},{"KKBH":"7208910060000","HPHM":"冀R2S7H8","JGSK":"2021-04-01 15:25:11.963","CDBH":"9","XSFX":"由南向北","XSFXDM":"3","KKMC":"海博道与永盛路交口正向"},{"KKBH":"610256116","HPHM":"津HLQ869","JGSK":"2021-04-01 15:25:12.04","CDBH":"7","XSFX":"由南向北","XSFXDM":"3","KKMC":"中天大道与和顺路交口"},{"KKBH":"610256112","HPHM":"津A5A051","JGSK":"2021-04-01 15:25:12.131","CDBH":"1","XSFX":"由东向西","XSFXDM":"1","KKMC":"中天大道与中津大道交口"},{"KKBH":"7205410020000","HPHM":"车牌","JGSK":"2021-04-01 15:25:12.14","CDBH":"2","XSFX":"由东向西","XSFXDM":"1","KKMC":"动漫环路西与动漫中路交口正向"},{"KKBH":"610256113","HPHM":"津RQU012","JGSK":"2021-04-01 15:25:12.222","CDBH":"2","XSFX":"由西向东","XSFXDM":"2","KKMC":"中天大道与和风路交口"},{"KKBH":"720891004000","HPHM":"车牌","JGSK":"2021-04-01 15:25:12.356","CDBH":"8","XSFX":"由南向北","XSFXDM":"3","KKMC":"海博道与安平路交口"},{"KKBH":"610271010","HPHM":"车牌","JGSK":"2021-04-01 15:25:12.366","CDBH":"7","XSFX":"由北向南","XSFXDM":"4","KKMC":"中新大道与华五路交口"},{"KKBH":"610391007","HPHM":"鄂F8ST51","JGSK":"2021-04-01 15:25:12.419","CDBH":"1","XSFX":"由东向西","XSFXDM":"1","KKMC":"和韵路与和风路交口"},{"KKBH":"610286127","HPHM":"津A2C971","JGSK":"2021-04-01 15:25:12.45","CDBH":"8","XSFX":"由南向北","XSFXDM":"3","KKMC":"中津大道与和畅路交口"},{"KKBH":"720541003000","HPHM":"津KZN700","JGSK":"2021-04-01 15:25:12.455","CDBH":"1","XSFX":"由东向西","XSFXDM":"1","KKMC":"动漫环路西与动漫西路交口"},{"KKBH":"610256112","HPHM":"津C217A5","JGSK":"2021-04-01 15:25:12.491","CDBH":"2","XSFX":"由东向西","XSFXDM":"1","KKMC":"中天大道与中津大道交口"},{"KKBH":"7205410040000","HPHM":"津C9Z782","JGSK":"2021-04-01 15:25:12.536","CDBH":"2","XSFX":"由东向西","XSFXDM":"1","KKMC":"动漫环路东与动漫中路交口正向"},{"KKBH":"7280310020000","HPHM":"津LC5953","JGSK":"2021-04-01 15:25:12.572","CDBH":"6","XSFX":"由南向北","XSFXDM":"3","KKMC":"动漫中路与文一路交口正向"},{"KKBH":"610256114","HPHM":"津E10572","JGSK":"2021-04-01 15:25:12.572","CDBH":"4","XSFX":"由南向北","XSFXDM":"3","KKMC":"中天大道与和旭路交口"},{"KKBH":"610256113","HPHM":"津C1A066","JGSK":"2021-04-01 15:25:12.626","CDBH":"1","XSFX":"由西向东","XSFXDM":"2","KKMC":"中天大道与和风路交口"},{"KKBH":"7208810070000","HPHM":"京JE1662","JGSK":"2021-04-01 15:25:12.684","CDBH":"3","XSFX":"由西向东","XSFXDM":"2","KKMC":"海旭道与弘通路交口正向"},{"KKBH":"610256115","HPHM":"津RHD029","JGSK":"2021-04-01 15:25:12.844","CDBH":"8","XSFX":"由南向北","XSFXDM":"3","KKMC":"中天大道与中生大道交口"},{"KKBH":"720891004000","HPHM":"津DD2398","JGSK":"2021-04-01 15:25:12.878","CDBH":"4","XSFX":"由西向东","XSFXDM":"2","KKMC":"海博道与安平路交口"},{"KKBH":"720891006000","HPHM":"津HRA955","JGSK":"2021-04-01 15:25:12.92","CDBH":"6","XSFX":"由西向东","XSFXDM":"2","KKMC":"海博道与永盛路交口"},{"KKBH":"610286127","HPHM":"津E24506","JGSK":"2021-04-01 15:25:12.93","CDBH":"2","XSFX":"由东向西","XSFXDM":"1","KKMC":"中津大道与和畅路交口"},{"KKBH":"720881002000","HPHM":"京NV6W08","JGSK":"2021-04-01 15:25:13.063","CDBH":"10","XSFX":"由南向北","XSFXDM":"3","KKMC":"海旭道与安正路交口"},{"KKBH":"610271009","HPHM":"津DPF001","JGSK":"2021-04-01 15:25:13.172","CDBH":"7","XSFX":"由南向北","XSFXDM":"3","KKMC":"中新大道与泰七路交口"},{"KKBH":"720911002000","HPHM":"津C83R36","JGSK":"2021-04-01 15:25:13.211","CDBH":"8","XSFX":"由南向北","XSFXDM":"3","KKMC":"美林道与安正路交口"},{"KKBH":"7208910050000","HPHM":"津C57N71","JGSK":"2021-04-01 15:25:13.219","CDBH":"7","XSFX":"由西向东","XSFXDM":"2","KKMC":"海博道与安明路交口正向"},{"KKBH":"7208910060000","HPHM":"津HYL370","JGSK":"2021-04-01 15:25:13.254","CDBH":"7","XSFX":"由西向东","XSFXDM":"2","KKMC":"海博道与永盛路交口正向"},{"KKBH":"610256115","HPHM":"车牌","JGSK":"2021-04-01 15:25:13.319","CDBH":"10","XSFX":"由北向南","XSFXDM":"4","KKMC":"中天大道与中生大道交口"},{"KKBH":"6071310030000","HPHM":"鲁N3903W","JGSK":"2021-04-01 15:25:13.348","CDBH":"2","XSFX":"由东向西","XSFXDM":"1","KKMC":"中央大道与海旭道交口正向"},{"KKBH":"610286127","HPHM":"冀EL880J","JGSK":"2021-04-01 15:25:13.411","CDBH":"3","XSFX":"由东向西","XSFXDM":"1","KKMC":"中津大道与和畅路交口"},{"KKBH":"720891003000","HPHM":"吉A767GP","JGSK":"2021-04-01 15:25:13.478","CDBH":"8","XSFX":"由南向北","XSFXDM":"3","KKMC":"海博道与安正路交口"},{"KKBH":"720891003000","HPHM":"冀DRU512","JGSK":"2021-04-01 15:25:13.559","CDBH":"8","XSFX":"由南向北","XSFXDM":"3","KKMC":"海博道与安正路交口"},{"KKBH":"720881002000","HPHM":"鲁A878FJ","JGSK":"2021-04-01 15:25:13.597","CDBH":"7","XSFX":"由西向东","XSFXDM":"2","KKMC":"海旭道与安正路交口"},{"KKBH":"7208910060000","HPHM":"津A5D185","JGSK":"2021-04-01 15:25:13.672","CDBH":"5","XSFX":"由西向东","XSFXDM":"2","KKMC":"海博道与永盛路交口正向"},{"KKBH":"720881002000","HPHM":"津JWT336","JGSK":"2021-04-01 15:25:13.687","CDBH":"4","XSFX":"由东向西","XSFXDM":"1","KKMC":"海旭道与安正路交口"},{"KKBH":"7208810020000","HPHM":"津AVJ365","JGSK":"2021-04-01 15:25:13.709","CDBH":"12","XSFX":"由北向南","XSFXDM":"4","KKMC":"海旭道与安正路交口正向"},{"KKBH":"610251002","HPHM":"津A0E661","JGSK":"2021-04-01 15:25:13.71","CDBH":"10","XSFX":"由北向南","XSFXDM":"4","KKMC":"中天大道与和睦路交口"},{"KKBH":"610326142000","HPHM":"车牌","JGSK":"2021-04-01 15:25:13.789","CDBH":"6","XSFX":"由西向东","XSFXDM":"2","KKMC":"中成大道与泰七路交口"},{"KKBH":"610271009","HPHM":"津C06138","JGSK":"2021-04-01 15:25:13.812","CDBH":"11","XSFX":"由北向南","XSFXDM":"4","KKMC":"中新大道与泰七路交口"},{"KKBH":"610256112","HPHM":"津RBD518","JGSK":"2021-04-01 15:25:13.815","CDBH":"9","XSFX":"由南向北","XSFXDM":"3","KKMC":"中天大道与中津大道交口"},{"KKBH":"610256114","HPHM":"冀DT995N","JGSK":"2021-04-01 15:25:13.819","CDBH":"8","XSFX":"由北向南","XSFXDM":"4","KKMC":"中天大道与和旭路交口"},{"KKBH":"720821004000","HPHM":"川S37Z71","JGSK":"2021-04-01 15:25:13.891","CDBH":"4","XSFX":"由南向北","XSFXDM":"3","KKMC":"动漫西路与动漫北路交口"},{"KKBH":"7280310030000","HPHM":"津GH1880","JGSK":"2021-04-01 15:25:13.898","CDBH":"6","XSFX":"由北向南","XSFXDM":"4","KKMC":"动漫中路与文二路交口正向"},{"KKBH":"7208910040000","HPHM":"车牌","JGSK":"2021-04-01 15:25:13.947","CDBH":"6","XSFX":"由西向东","XSFXDM":"2","KKMC":"海博道与安平路交口正向"},{"KKBH":"711","HPHM":"蒙BF3597","JGSK":"2021-04-01 15:25:13.982","CDBH":"7","XSFX":"由北向南","XSFXDM":"4","KKMC":"不礼让行人中新大道与和旭路交口"},{"KKBH":"610276124","HPHM":"冀GCF289","JGSK":"2021-04-01 15:25:14.233","CDBH":"7","XSFX":"由南向北","XSFXDM":"3","KKMC":"中新大道与中生大道交口"},{"KKBH":"610266117","HPHM":"津MX8758","JGSK":"2021-04-01 15:25:14.242","CDBH":"1","XSFX":"由东向西","XSFXDM":"1","KKMC":"中生大道与和韵路交口"},{"KKBH":"610401004","HPHM":"津RKB165","JGSK":"2021-04-01 15:25:14.48","CDBH":"3","XSFX":"由东向西","XSFXDM":"1","KKMC":"和畅路与和风路交口"},{"KKBH":"7205710010000","HPHM":"车牌","JGSK":"2021-04-01 15:25:14.514","CDBH":"2","XSFX":"由西向东","XSFXDM":"2","KKMC":"动漫东路与文一路交口正向"},{"KKBH":"610286127","HPHM":"冀B057K9","JGSK":"2021-04-01 15:25:14.518","CDBH":"1","XSFX":"由东向西","XSFXDM":"1","KKMC":"中津大道与和畅路交口"},{"KKBH":"610256116","HPHM":"津AY2206","JGSK":"2021-04-01 15:25:14.518","CDBH":"7","XSFX":"由南向北","XSFXDM":"3","KKMC":"中天大道与和顺路交口"},{"KKBH":"610271008","HPHM":"津MB0616","JGSK":"2021-04-01 15:25:14.525","CDBH":"4","XSFX":"由北向南","XSFXDM":"4","KKMC":"中新大道与航母主题公园支路交口"},{"KKBH":"720881007000","HPHM":"津ATQ832","JGSK":"2021-04-01 15:25:14.556","CDBH":"3","XSFX":"由西向东","XSFXDM":"2","KKMC":"海旭道与弘通路交口"},{"KKBH":"610256112","HPHM":"津N61029","JGSK":"2021-04-01 15:25:14.564","CDBH":"5","XSFX":"由西向东","XSFXDM":"2","KKMC":"中天大道与中津大道交口"},{"KKBH":"610271009","HPHM":"津DPF001","JGSK":"2021-04-01 15:25:14.57","CDBH":"7","XSFX":"由南向北","XSFXDM":"3","KKMC":"中新大道与泰七路交口"},{"KKBH":"720881002000","HPHM":"津AY1138","JGSK":"2021-04-01 15:25:14.585","CDBH":"9","XSFX":"由南向北","XSFXDM":"3","KKMC":"海旭道与安正路交口"},{"KKBH":"7208910060000","HPHM":"津HK7022","JGSK":"2021-04-01 15:25:14.649","CDBH":"8","XSFX":"由西向东","XSFXDM":"2","KKMC":"海博道与永盛路交口正向"},{"KKBH":"7208910030000","HPHM":"车牌","JGSK":"2021-04-01 15:25:14.682","CDBH":"1","XSFX":"由东向西","XSFXDM":"1","KKMC":"海博道与安正路交口正向"},{"KKBH":"7280310030000","HPHM":"车牌","JGSK":"2021-04-01 15:25:14.706","CDBH":"1","XSFX":"由东向西","XSFXDM":"1","KKMC":"动漫中路与文二路交口正向"},{"KKBH":"720891003000","HPHM":"辽B87CS0","JGSK":"2021-04-01 15:25:14.77","CDBH":"2","XSFX":"由东向西","XSFXDM":"1","KKMC":"海博道与安正路交口"},{"KKBH":"610256115","HPHM":"车牌","JGSK":"2021-04-01 15:25:14.773","CDBH":"5","XSFX":"由西向东","XSFXDM":"2","KKMC":"中天大道与中生大道交口"},{"KKBH":"610276125","HPHM":"冀B8Z2K8","JGSK":"2021-04-01 15:25:14.773","CDBH":"1","XSFX":"由东向西","XSFXDM":"1","KKMC":"中新大道与和顺路交口"},{"KKBH":"610271009","HPHM":"津A09858F","JGSK":"2021-04-01 15:25:14.825","CDBH":"11","XSFX":"由北向南","XSFXDM":"4","KKMC":"中新大道与泰七路交口"},{"KKBH":"7208810020000","HPHM":"京FW9936","JGSK":"2021-04-01 15:25:14.979","CDBH":"10","XSFX":"由南向北","XSFXDM":"3","KKMC":"海旭道与安正路交口正向"},{"KKBH":"610256115","HPHM":"车牌","JGSK":"2021-04-01 15:25:15.236","CDBH":"5","XSFX":"由西向东","XSFXDM":"2","KKMC":"中天大道与中生大道交口"},{"KKBH":"610256113","HPHM":"津RQU012","JGSK":"2021-04-01 15:25:15.261","CDBH":"2","XSFX":"由西向东","XSFXDM":"2","KKMC":"中天大道与和风路交口"},{"KKBH":"610256115","HPHM":"车牌","JGSK":"2021-04-01 15:25:15.283","CDBH":"8","XSFX":"由南向北","XSFXDM":"3","KKMC":"中天大道与中生大道交口"},{"KKBH":"7208810020000","HPHM":"津FBU885","JGSK":"2021-04-01 15:25:15.439","CDBH":"9","XSFX":"由南向北","XSFXDM":"3","KKMC":"海旭道与安正路交口正向"},{"KKBH":"610256114","HPHM":"津A09895D","JGSK":"2021-04-01 15:25:15.44","CDBH":"6","XSFX":"由南向北","XSFXDM":"3","KKMC":"中天大道与和旭路交口"},{"KKBH":"610256114","HPHM":"津A09895D","JGSK":"2021-04-01 15:25:15.441","CDBH":"6","XSFX":"由南向北","XSFXDM":"3","KKMC":"中天大道与和旭路交口"},{"KKBH":"711","HPHM":"晋MAN739","JGSK":"2021-04-01 15:25:15.5","CDBH":"8","XSFX":"由北向南","XSFXDM":"4","KKMC":"不礼让行人中新大道与和旭路交口"},{"KKBH":"610256113","HPHM":"津C1A066","JGSK":"2021-04-01 15:25:15.661","CDBH":"1","XSFX":"由西向东","XSFXDM":"2","KKMC":"中天大道与和风路交口"},{"KKBH":"720891004000","HPHM":"车牌","JGSK":"2021-04-01 15:25:15.677","CDBH":"4","XSFX":"由西向东","XSFXDM":"2","KKMC":"海博道与安平路交口"},{"KKBH":"7208610030000","HPHM":"冀A63CK0","JGSK":"2021-04-01 15:25:15.867","CDBH":"8","XSFX":"由南向北","XSFXDM":"3","KKMC":"海晨道与安明路交口正向"},{"KKBH":"610256115","HPHM":"津QK0666","JGSK":"2021-04-01 15:25:15.949","CDBH":"10","XSFX":"由北向南","XSFXDM":"4","KKMC":"中天大道与中生大道交口"},{"KKBH":"7208810040000","HPHM":"津C18152","JGSK":"2021-04-01 15:25:16.078","CDBH":"5","XSFX":"由西向东","XSFXDM":"2","KKMC":"海旭道与永盛路交口正向"},{"KKBH":"720891003000","HPHM":"湘J56C79","JGSK":"2021-04-01 15:25:16.118","CDBH":"8","XSFX":"由南向北","XSFXDM":"3","KKMC":"海博道与安正路交口"},{"KKBH":"610251002","HPHM":"津A0E661","JGSK":"2021-04-01 15:25:16.123","CDBH":"10","XSFX":"由北向南","XSFXDM":"4","KKMC":"中天大道与和睦路交口"},{"KKBH":"610391007","HPHM":"鄂F8ST51","JGSK":"2021-04-01 15:25:16.203","CDBH":"2","XSFX":"由东向西","XSFXDM":"1","KKMC":"和韵路与和风路交口"},{"KKBH":"610266117","HPHM":"冀GKD331","JGSK":"2021-04-01 15:25:16.212","CDBH":"3","XSFX":"由东向西","XSFXDM":"1","KKMC":"中生大道与和韵路交口"},{"KKBH":"610391006","HPHM":"津HDR588","JGSK":"2021-04-01 15:25:16.228","CDBH":"4","XSFX":"由西向东","XSFXDM":"2","KKMC":"和韵路与和意路交口"},{"KKBH":"610271009","HPHM":"津C913T0","JGSK":"2021-04-01 15:25:16.304","CDBH":"6","XSFX":"由西向东","XSFXDM":"2","KKMC":"中新大道与泰七路交口"},{"KKBH":"610276124","HPHM":"津A03211F","JGSK":"2021-04-01 15:25:16.327","CDBH":"8","XSFX":"由南向北","XSFXDM":"3","KKMC":"中新大道与中生大道交口"},{"KKBH":"7208910050000","HPHM":"津DG1205","JGSK":"2021-04-01 15:25:16.507","CDBH":"6","XSFX":"由西向东","XSFXDM":"2","KKMC":"海博道与安明路交口正向"},{"KKBH":"610266117","HPHM":"津KU2515","JGSK":"2021-04-01 15:25:16.708","CDBH":"7","XSFX":"由南向北","XSFXDM":"3","KKMC":"中生大道与和韵路交口"},{"KKBH":"610276126","HPHM":"黑AN21R6","JGSK":"2021-04-01 15:25:16.719","CDBH":"4","XSFX":"由南向北","XSFXDM":"3","KKMC":"中新大道与和意路交口"},{"KKBH":"610256115","HPHM":"冀B7060M","JGSK":"2021-04-01 15:25:16.729","CDBH":"8","XSFX":"由南向北","XSFXDM":"3","KKMC":"中天大道与中生大道交口"},{"KKBH":"720881002000","HPHM":"津MK6239","JGSK":"2021-04-01 15:25:16.74","CDBH":"10","XSFX":"由南向北","XSFXDM":"3","KKMC":"海旭道与安正路交口"},{"KKBH":"7280310020000","HPHM":"津RR2878","JGSK":"2021-04-01 15:25:16.855","CDBH":"5","XSFX":"由南向北","XSFXDM":"3","KKMC":"动漫中路与文一路交口正向"},{"KKBH":"7205710040000","HPHM":"鲁N6762V","JGSK":"2021-04-01 15:25:16.865","CDBH":"6","XSFX":"由北向南","XSFXDM":"4","KKMC":"动漫东路与动漫中路交口正向"},{"KKBH":"711","HPHM":"津RWX060","JGSK":"2021-04-01 15:25:16.877","CDBH":"5","XSFX":"由南向北","XSFXDM":"3","KKMC":"不礼让行人中新大道与和旭路交口"},{"KKBH":"610256115","HPHM":"津A3G390","JGSK":"2021-04-01 15:25:16.996","CDBH":"12","XSFX":"由北向南","XSFXDM":"4","KKMC":"中天大道与中生大道交口"},{"KKBH":"7208910040000","HPHM":"车牌","JGSK":"2021-04-01 15:25:17.015","CDBH":"6","XSFX":"由西向东","XSFXDM":"2","KKMC":"海博道与安平路交口正向"},{"KKBH":"610256112","HPHM":"津C933M7","JGSK":"2021-04-01 15:25:17.039","CDBH":"1","XSFX":"由东向西","XSFXDM":"1","KKMC":"中天大道与中津大道交口"},{"KKBH":"7208610020000","HPHM":"车牌","JGSK":"2021-04-01 15:25:17.181","CDBH":"11","XSFX":"由北向南","XSFXDM":"4","KKMC":"海晨道与安正路交口正向"},{"KKBH":"610391007","HPHM":"冀EYH604","JGSK":"2021-04-01 15:25:17.212","CDBH":"4","XSFX":"由西向东","XSFXDM":"2","KKMC":"和韵路与和风路交口"},{"KKBH":"720891003000","HPHM":"吉A1977N","JGSK":"2021-04-01 15:25:17.24","CDBH":"8","XSFX":"由南向北","XSFXDM":"3","KKMC":"海博道与安正路交口"},{"KKBH":"7280310030000","HPHM":"津DE6323","JGSK":"2021-04-01 15:25:17.398","CDBH":"3","XSFX":"由南向北","XSFXDM":"3","KKMC":"动漫中路与文二路交口正向"},{"KKBH":"720891008000","HPHM":"陕A0A2P5","JGSK":"2021-04-01 15:25:17.474","CDBH":"3","XSFX":"由东向西","XSFXDM":"1","KKMC":"海博道与荣盛路交口"},{"KKBH":"610256115","HPHM":"津AD10519","JGSK":"2021-04-01 15:25:17.524","CDBH":"3","XSFX":"由东向西","XSFXDM":"1","KKMC":"中天大道与中生大道交口"},{"KKBH":"610276124","HPHM":"津C6F562","JGSK":"2021-04-01 15:25:17.527","CDBH":"11","XSFX":"由北向南","XSFXDM":"4","KKMC":"中新大道与中生大道交口"},{"KKBH":"7208610030000","HPHM":"津DMZ208","JGSK":"2021-04-01 15:25:17.559","CDBH":"2","XSFX":"由东向西","XSFXDM":"1","KKMC":"海晨道与安明路交口正向"},{"KKBH":"720881002000","HPHM":"津AVJ365","JGSK":"2021-04-01 15:25:17.563","CDBH":"12","XSFX":"由北向南","XSFXDM":"4","KKMC":"海旭道与安正路交口"},{"KKBH":"610276126","HPHM":"津RUL811","JGSK":"2021-04-01 15:25:17.567","CDBH":"1","XSFX":"由东向西","XSFXDM":"1","KKMC":"中新大道与和意路交口"},{"KKBH":"7205710040000","HPHM":"津C85U80","JGSK":"2021-04-01 15:25:17.644","CDBH":"1","XSFX":"由东向西","XSFXDM":"1","KKMC":"动漫东路与动漫中路交口正向"},{"KKBH":"610266117","HPHM":"津MX8758","JGSK":"2021-04-01 15:25:17.691","CDBH":"1","XSFX":"由东向西","XSFXDM":"1","KKMC":"中生大道与和韵路交口"},{"KKBH":"720881007000","HPHM":"京JE1662","JGSK":"2021-04-01 15:25:17.76","CDBH":"3","XSFX":"由西向东","XSFXDM":"2","KKMC":"海旭道与弘通路交口"},{"KKBH":"7208910050000","HPHM":"津AM5363","JGSK":"2021-04-01 15:25:17.855","CDBH":"5","XSFX":"由西向东","XSFXDM":"2","KKMC":"海博道与安明路交口正向"},{"KKBH":"610271008","HPHM":"车牌","JGSK":"2021-04-01 15:25:17.893","CDBH":"5","XSFX":"由北向南","XSFXDM":"4","KKMC":"中新大道与航母主题公园支路交口"},{"KKBH":"610256115","HPHM":"津E25885","JGSK":"2021-04-01 15:25:18.004","CDBH":"2","XSFX":"由东向西","XSFXDM":"1","KKMC":"中天大道与中生大道交口"},{"KKBH":"7208610020000","HPHM":"车牌","JGSK":"2021-04-01 15:25:18.01","CDBH":"7","XSFX":"由南向北","XSFXDM":"3","KKMC":"海晨道与安正路交口正向"},{"KKBH":"610271008","HPHM":"辽PRE068","JGSK":"2021-04-01 15:25:18.048","CDBH":"5","XSFX":"由北向南","XSFXDM":"4","KKMC":"中新大道与航母主题公园支路交口"},{"KKBH":"610271008","HPHM":"津GSK103","JGSK":"2021-04-01 15:25:18.126","CDBH":"4","XSFX":"由北向南","XSFXDM":"4","KKMC":"中新大道与航母主题公园支路交口"},{"KKBH":"728031002000","HPHM":"津LC5953","JGSK":"2021-04-01 15:25:18.184","CDBH":"6","XSFX":"由南向北","XSFXDM":"3","KKMC":"动漫中路与文一路交口"},{"KKBH":"720901002000","HPHM":"豫J38U54","JGSK":"2021-04-01 15:25:18.32","CDBH":"1","XSFX":"由东向西","XSFXDM":"1","KKMC":"玉林道与安正路交口"},{"KKBH":"610256114","HPHM":"津DY995N","JGSK":"2021-04-01 15:25:18.372","CDBH":"8","XSFX":"由北向南","XSFXDM":"4","KKMC":"中天大道与和旭路交口"},{"KKBH":"610286127","HPHM":"津A2C971","JGSK":"2021-04-01 15:25:18.42","CDBH":"9","XSFX":"由南向北","XSFXDM":"3","KKMC":"中津大道与和畅路交口"},{"KKBH":"610256115","HPHM":"车牌","JGSK":"2021-04-01 15:25:18.436","CDBH":"11","XSFX":"由北向南","XSFXDM":"4","KKMC":"中天大道与中生大道交口"},{"KKBH":"610271009","HPHM":"津AY7250","JGSK":"2021-04-01 15:25:18.452","CDBH":"11","XSFX":"由北向南","XSFXDM":"4","KKMC":"中新大道与泰七路交口"},{"KKBH":"7208910040000","HPHM":"津JHW106","JGSK":"2021-04-01 15:25:18.47","CDBH":"6","XSFX":"由西向东","XSFXDM":"2","KKMC":"海博道与安平路交口正向"},{"KKBH":"610276125","HPHM":"津JML878","JGSK":"2021-04-01 15:25:18.567","CDBH":"5","XSFX":"由南向北","XSFXDM":"3","KKMC":"中新大道与和顺路交口"},{"KKBH":"610271009","HPHM":"津C06138","JGSK":"2021-04-01 15:25:18.661","CDBH":"11","XSFX":"由北向南","XSFXDM":"4","KKMC":"中新大道与泰七路交口"},{"KKBH":"720891004000","HPHM":"津GGY011","JGSK":"2021-04-01 15:25:18.717","CDBH":"5","XSFX":"由西向东","XSFXDM":"2","KKMC":"海博道与安平路交口"},{"KKBH":"720891006000","HPHM":"津G06721","JGSK":"2021-04-01 15:25:18.723","CDBH":"3","XSFX":"由东向西","XSFXDM":"1","KKMC":"海博道与永盛路交口"},{"KKBH":"610251002","HPHM":"车牌","JGSK":"2021-04-01 15:25:18.743","CDBH":"5","XSFX":"由西向东","XSFXDM":"2","KKMC":"中天大道与和睦路交口"},{"KKBH":"720891004000","HPHM":"车牌","JGSK":"2021-04-01 15:25:18.834","CDBH":"8","XSFX":"由南向北","XSFXDM":"3","KKMC":"海博道与安平路交口"},{"KKBH":"720881002000","HPHM":"京FW9936","JGSK":"2021-04-01 15:25:18.9","CDBH":"10","XSFX":"由南向北","XSFXDM":"3","KKMC":"海旭道与安正路交口"},{"KKBH":"720891003000","HPHM":"车牌","JGSK":"2021-04-01 15:25:18.937","CDBH":"1","XSFX":"由东向西","XSFXDM":"1","KKMC":"海博道与安正路交口"},{"KKBH":"720891006000","HPHM":"冀R2S7H8","JGSK":"2021-04-01 15:25:18.962","CDBH":"9","XSFX":"由南向北","XSFXDM":"3","KKMC":"海博道与永盛路交口"},{"KKBH":"610256116","HPHM":"津CA905学","JGSK":"2021-04-01 15:25:19.059","CDBH":"7","XSFX":"由南向北","XSFXDM":"3","KKMC":"中天大道与和顺路交口"},{"KKBH":"720891006000","HPHM":"津HYL370","JGSK":"2021-04-01 15:25:19.063","CDBH":"7","XSFX":"由西向东","XSFXDM":"2","KKMC":"海博道与永盛路交口"},{"KKBH":"711","HPHM":"津HUK119","JGSK":"2021-04-01 15:25:19.247","CDBH":"7","XSFX":"由北向南","XSFXDM":"4","KKMC":"不礼让行人中新大道与和旭路交口"},{"KKBH":"7280310060000","HPHM":"津KKZ125","JGSK":"2021-04-01 15:25:19.266","CDBH":"6","XSFX":"由南向北","XSFXDM":"3","KKMC":"动漫中路与文三路交口正向"},{"KKBH":"720891003000","HPHM":"车牌","JGSK":"2021-04-01 15:25:19.417","CDBH":"1","XSFX":"由东向西","XSFXDM":"1","KKMC":"海博道与安正路交口"},{"KKBH":"7208810020000","HPHM":"津NW3686","JGSK":"2021-04-01 15:25:19.429","CDBH":"6","XSFX":"由西向东","XSFXDM":"2","KKMC":"海旭道与安正路交口正向"},{"KKBH":"610256116","HPHM":"津NLX305","JGSK":"2021-04-01 15:25:19.539","CDBH":"9","XSFX":"由南向北","XSFXDM":"3","KKMC":"中天大道与和顺路交口"},{"KKBH":"720881004000","HPHM":"津C18152","JGSK":"2021-04-01 15:25:19.56","CDBH":"10","XSFX":"由西向东","XSFXDM":"2","KKMC":"海旭道与永盛路交口"},{"KKBH":"610256113","HPHM":"津C8D112","JGSK":"2021-04-01 15:25:19.673","CDBH":"5","XSFX":"由南向北","XSFXDM":"3","KKMC":"中天大道与和风路交口"},{"KKBH":"610256115","HPHM":"车牌","JGSK":"2021-04-01 15:25:19.78","CDBH":"6","XSFX":"由西向东","XSFXDM":"2","KKMC":"中天大道与中生大道交口"},{"KKBH":"610256115","HPHM":"津G74588","JGSK":"2021-04-01 15:25:19.875","CDBH":"10","XSFX":"由北向南","XSFXDM":"4","KKMC":"中天大道与中生大道交口"},{"KKBH":"720891005000","HPHM":"津C57N71","JGSK":"2021-04-01 15:25:20.021","CDBH":"7","XSFX":"由西向东","XSFXDM":"2","KKMC":"海博道与安明路交口"},{"KKBH":"720891004000","HPHM":"车牌","JGSK":"2021-04-01 15:25:20.031","CDBH":"9","XSFX":"由南向北","XSFXDM":"3","KKMC":"海博道与安平路交口"},{"KKBH":"7208710020000","HPHM":"蒙HV1048","JGSK":"2021-04-01 15:25:20.056","CDBH":"6","XSFX":"由南向北","XSFXDM":"3","KKMC":"安正路与芳菲路交口正向"},{"KKBH":"6102610040000","HPHM":"云G3U852","JGSK":"2021-04-01 15:25:20.078","CDBH":"1","XSFX":"由东向西","XSFXDM":"1","KKMC":"中生大道与静湖西路（北侧）正向"},{"KKBH":"610256111","HPHM":"冀JP639H","JGSK":"2021-04-01 15:25:20.144","CDBH":"4","XSFX":"由南向北","XSFXDM":"3","KKMC":"中天大道与和惠路交口"},{"KKBH":"720891006000","HPHM":"津A5D185","JGSK":"2021-04-01 15:25:20.198","CDBH":"5","XSFX":"由西向东","XSFXDM":"2","KKMC":"海博道与永盛路交口"},{"KKBH":"720891004000","HPHM":"车牌","JGSK":"2021-04-01 15:25:20.268","CDBH":"9","XSFX":"由南向北","XSFXDM":"3","KKMC":"海博道与安平路交口"},{"KKBH":"7208910050000","HPHM":"津AJ3305","JGSK":"2021-04-01 15:25:20.397","CDBH":"7","XSFX":"由西向东","XSFXDM":"2","KKMC":"海博道与安明路交口正向"},{"KKBH":"7209010020000","HPHM":"粤E89E39","JGSK":"2021-04-01 15:25:20.397","CDBH":"8","XSFX":"由南向北","XSFXDM":"3","KKMC":"玉林道与安正路交口正向"},{"KKBH":"610391007","HPHM":"津H03053","JGSK":"2021-04-01 15:25:20.398","CDBH":"10","XSFX":"由北向南","XSFXDM":"4","KKMC":"和韵路与和风路交口"},{"KKBH":"610256116","HPHM":"津RYY135","JGSK":"2021-04-01 15:25:20.414","CDBH":"8","XSFX":"由南向北","XSFXDM":"3","KKMC":"中天大道与和顺路交口"},{"KKBH":"720891006000","HPHM":"津HK7022","JGSK":"2021-04-01 15:25:20.424","CDBH":"8","XSFX":"由西向东","XSFXDM":"2","KKMC":"海博道与永盛路交口"},{"KKBH":"720891003000","HPHM":"津RAE978","JGSK":"2021-04-01 15:25:20.432","CDBH":"7","XSFX":"由南向北","XSFXDM":"3","KKMC":"海博道与安正路交口"},{"KKBH":"7208110020000","HPHM":"津A0A388","JGSK":"2021-04-01 15:25:20.549","CDBH":"1","XSFX":"由东向西","XSFXDM":"1","KKMC":"动漫南路与文一路交口正向"},{"KKBH":"7400110020000","HPHM":"辽MLH736","JGSK":"2021-04-01 15:25:20.57","CDBH":"6","XSFX":"由北向南","XSFXDM":"4","KKMC":"静湖南路与华一路交口正向"},{"KKBH":"610276125","HPHM":"津JML878","JGSK":"2021-04-01 15:25:20.582","CDBH":"5","XSFX":"由南向北","XSFXDM":"3","KKMC":"中新大道与和顺路交口"},{"KKBH":"7208610020000","HPHM":"津RYY187","JGSK":"2021-04-01 15:25:20.589","CDBH":"10","XSFX":"由北向南","XSFXDM":"4","KKMC":"海晨道与安正路交口正向"},{"KKBH":"720891003000","HPHM":"车牌","JGSK":"2021-04-01 15:25:20.616","CDBH":"1","XSFX":"由东向西","XSFXDM":"1","KKMC":"海博道与安正路交口"},{"KKBH":"610256115","HPHM":"津CBA955","JGSK":"2021-04-01 15:25:20.627","CDBH":"11","XSFX":"由北向南","XSFXDM":"4","KKMC":"中天大道与中生大道交口"},{"KKBH":"7208210030000","HPHM":"津KZN700","JGSK":"2021-04-01 15:25:20.68","CDBH":"1","XSFX":"由东向西","XSFXDM":"1","KKMC":"动漫西路与动漫南路交口正向"},{"KKBH":"610391006","HPHM":"津HDR588","JGSK":"2021-04-01 15:25:20.686","CDBH":"5","XSFX":"由西向东","XSFXDM":"2","KKMC":"和韵路与和意路交口"},{"KKBH":"7208910030000","HPHM":"冀CUZ188","JGSK":"2021-04-01 15:25:20.879","CDBH":"11","XSFX":"由北向南","XSFXDM":"4","KKMC":"海博道与安正路交口正向"},{"KKBH":"610276124","HPHM":"黑AP00A1","JGSK":"2021-04-01 15:25:20.951","CDBH":"8","XSFX":"由南向北","XSFXDM":"3","KKMC":"中新大道与中生大道交口"},{"KKBH":"7208610020000","HPHM":"冀F1PA98","JGSK":"2021-04-01 15:25:21.029","CDBH":"11","XSFX":"由北向南","XSFXDM":"4","KKMC":"海晨道与安正路交口正向"},{"KKBH":"720891005000","HPHM":"津AM5363","JGSK":"2021-04-01 15:25:21.136","CDBH":"5","XSFX":"由西向东","XSFXDM":"2","KKMC":"海博道与安明路交口"},{"KKBH":"610276124","HPHM":"津C6F562","JGSK":"2021-04-01 15:25:21.137","CDBH":"11","XSFX":"由北向南","XSFXDM":"4","KKMC":"中新大道与中生大道交口"},{"KKBH":"728031003000","HPHM":"津JZS636","JGSK":"2021-04-01 15:25:21.19","CDBH":"2","XSFX":"由东向西","XSFXDM":"1","KKMC":"动漫中路与文二路交口"},{"KKBH":"720891004000","HPHM":"津B232A9","JGSK":"2021-04-01 15:25:21.196","CDBH":"4","XSFX":"由西向东","XSFXDM":"2","KKMC":"海博道与安平路交口"},{"KKBH":"720891004000","HPHM":"车牌","JGSK":"2021-04-01 15:25:21.279","CDBH":"5","XSFX":"由西向东","XSFXDM":"2","KKMC":"海博道与安平路交口"},{"KKBH":"728031006000","HPHM":"鲁G382VR","JGSK":"2021-04-01 15:25:21.362","CDBH":"3","XSFX":"由西向东","XSFXDM":"2","KKMC":"动漫中路与文三路交口"},{"KKBH":"720891003000","HPHM":"车牌","JGSK":"2021-04-01 15:25:21.396","CDBH":"7","XSFX":"由南向北","XSFXDM":"3","KKMC":"海博道与安正路交口"},{"KKBH":"610256113","HPHM":"车牌","JGSK":"2021-04-01 15:25:21.418","CDBH":"8","XSFX":"由北向南","XSFXDM":"4","KKMC":"中天大道与和风路交口"},{"KKBH":"720901002000","HPHM":"津E13238","JGSK":"2021-04-01 15:25:21.519","CDBH":"1","XSFX":"由东向西","XSFXDM":"1","KKMC":"玉林道与安正路交口"},{"KKBH":"720891004000","HPHM":"津JHW106","JGSK":"2021-04-01 15:25:21.595","CDBH":"5","XSFX":"由西向东","XSFXDM":"2","KKMC":"海博道与安平路交口"},{"KKBH":"610401005","HPHM":"津LCE913","JGSK":"2021-04-01 15:25:21.857","CDBH":"4","XSFX":"由西向东","XSFXDM":"2","KKMC":"和畅路与和顺路交口"},{"KKBH":"610391007","HPHM":"津ATR305","JGSK":"2021-04-01 15:25:21.895","CDBH":"11","XSFX":"由北向南","XSFXDM":"4","KKMC":"和韵路与和风路交口"},{"KKBH":"610276125","HPHM":"津KLH309","JGSK":"2021-04-01 15:25:21.92","CDBH":"8","XSFX":"由北向南","XSFXDM":"4","KKMC":"中新大道与和顺路交口"},{"KKBH":"720871002000","HPHM":"蒙HV1048","JGSK":"2021-04-01 15:25:21.962","CDBH":"6","XSFX":"由南向北","XSFXDM":"3","KKMC":"安正路与芳菲路交口"},{"KKBH":"610271008","HPHM":"车牌","JGSK":"2021-04-01 15:25:22.025","CDBH":"4","XSFX":"由北向南","XSFXDM":"4","KKMC":"中新大道与航母主题公园支路交口"},{"KKBH":"711","HPHM":"津MUR679","JGSK":"2021-04-01 15:25:22.047","CDBH":"8","XSFX":"由北向南","XSFXDM":"4","KKMC":"不礼让行人中新大道与和旭路交口"},{"KKBH":"720881002000","HPHM":"津FBU885","JGSK":"2021-04-01 15:25:22.099","CDBH":"9","XSFX":"由南向北","XSFXDM":"3","KKMC":"海旭道与安正路交口"},{"KKBH":"610266118","HPHM":"鲁QK878A","JGSK":"2021-04-01 15:25:22.124","CDBH":"3","XSFX":"由东向西","XSFXDM":"1","KKMC":"中生大道与和畅路交口"},{"KKBH":"610286127","HPHM":"京N3DJ33","JGSK":"2021-04-01 15:25:22.188","CDBH":"2","XSFX":"由东向西","XSFXDM":"1","KKMC":"中津大道与和畅路交口"},{"KKBH":"7208910080000","HPHM":"蒙DM702M","JGSK":"2021-04-01 15:25:22.224","CDBH":"9","XSFX":"由南向北","XSFXDM":"3","KKMC":"海博道与荣盛路交口正向"},{"KKBH":"610271008","HPHM":"津RJ9105","JGSK":"2021-04-01 15:25:22.285","CDBH":"5","XSFX":"由北向南","XSFXDM":"4","KKMC":"中新大道与航母主题公园支路交口"},{"KKBH":"610276124","HPHM":"津A13211","JGSK":"2021-04-01 15:25:22.313","CDBH":"8","XSFX":"由南向北","XSFXDM":"3","KKMC":"中新大道与中生大道交口"},{"KKBH":"720571004000","HPHM":"鲁N6762V","JGSK":"2021-04-01 15:25:22.484","CDBH":"5","XSFX":"由北向南","XSFXDM":"4","KKMC":"动漫东路与动漫中路交口"},{"KKBH":"610256116","HPHM":"津C3W989","JGSK":"2021-04-01 15:25:22.499","CDBH":"8","XSFX":"由南向北","XSFXDM":"3","KKMC":"中天大道与和顺路交口"},{"KKBH":"610266118","HPHM":"冀B7AP06","JGSK":"2021-04-01 15:25:22.525","CDBH":"2","XSFX":"由东向西","XSFXDM":"1","KKMC":"中生大道与和畅路交口"},{"KKBH":"728031003000","HPHM":"津DE6323","JGSK":"2021-04-01 15:25:22.586","CDBH":"3","XSFX":"由南向北","XSFXDM":"3","KKMC":"动漫中路与文二路交口"},{"KKBH":"728031003000","HPHM":"津GH1880","JGSK":"2021-04-01 15:25:22.721","CDBH":"6","XSFX":"由北向南","XSFXDM":"4","KKMC":"动漫中路与文二路交口"},{"KKBH":"610256115","HPHM":"津DHD029","JGSK":"2021-04-01 15:25:22.805","CDBH":"9","XSFX":"由南向北","XSFXDM":"3","KKMC":"中天大道与中生大道交口"},{"KKBH":"720571004000","HPHM":"津C85U80","JGSK":"2021-04-01 15:25:22.89","CDBH":"1","XSFX":"由东向西","XSFXDM":"1","KKMC":"动漫东路与动漫中路交口"},{"KKBH":"610271009","HPHM":"车牌","JGSK":"2021-04-01 15:25:22.9","CDBH":"11","XSFX":"由北向南","XSFXDM":"4","KKMC":"中新大道与泰七路交口"},{"KKBH":"610251002","HPHM":"冀J1JB91","JGSK":"2021-04-01 15:25:22.97","CDBH":"10","XSFX":"由北向南","XSFXDM":"4","KKMC":"中天大道与和睦路交口"},{"KKBH":"7205710030000","HPHM":"车牌","JGSK":"2021-04-01 15:25:23.017","CDBH":"3","XSFX":"由西向东","XSFXDM":"2","KKMC":"动漫东路与文三路交口正向"},{"KKBH":"610256111","HPHM":"津GHG191","JGSK":"2021-04-01 15:25:23.049","CDBH":"7","XSFX":"由北向南","XSFXDM":"4","KKMC":"中天大道与和惠路交口"},{"KKBH":"7208810020000","HPHM":"津AY7769","JGSK":"2021-04-01 15:25:23.107","CDBH":"12","XSFX":"由北向南","XSFXDM":"4","KKMC":"海旭道与安正路交口正向"},{"KKBH":"7205710010000","HPHM":"车牌","JGSK":"2021-04-01 15:25:23.11","CDBH":"2","XSFX":"由西向东","XSFXDM":"2","KKMC":"动漫东路与文一路交口正向"},{"KKBH":"610256115","HPHM":"津AU8583","JGSK":"2021-04-01 15:25:23.123","CDBH":"9","XSFX":"由南向北","XSFXDM":"3","KKMC":"中天大道与中生大道交口"},{"KKBH":"610276126","HPHM":"津RKT079","JGSK":"2021-04-01 15:25:23.19","CDBH":"4","XSFX":"由南向北","XSFXDM":"3","KKMC":"中新大道与和意路交口"},{"KKBH":"7208610030000","HPHM":"津MUJ117","JGSK":"2021-04-01 15:25:23.273","CDBH":"7","XSFX":"由南向北","XSFXDM":"3","KKMC":"海晨道与安明路交口正向"},{"KKBH":"610256116","HPHM":"津B22263","JGSK":"2021-04-01 15:25:23.432","CDBH":"8","XSFX":"由南向北","XSFXDM":"3","KKMC":"中天大道与和顺路交口"},{"KKBH":"610276126","HPHM":"津C72621","JGSK":"2021-04-01 15:25:23.493","CDBH":"2","XSFX":"由东向西","XSFXDM":"1","KKMC":"中新大道与和意路交口"},{"KKBH":"7280310030000","HPHM":"津FJK600","JGSK":"2021-04-01 15:25:23.524","CDBH":"3","XSFX":"由南向北","XSFXDM":"3","KKMC":"动漫中路与文二路交口正向"},{"KKBH":"720891005000","HPHM":"津DG1205","JGSK":"2021-04-01 15:25:23.538","CDBH":"6","XSFX":"由西向东","XSFXDM":"2","KKMC":"海博道与安明路交口"},{"KKBH":"720891003000","HPHM":"冀CUZ188","JGSK":"2021-04-01 15:25:23.57","CDBH":"2","XSFX":"由东向西","XSFXDM":"1","KKMC":"海博道与安正路交口"},{"KKBH":"728031002000","HPHM":"津RR2878","JGSK":"2021-04-01 15:25:23.624","CDBH":"5","XSFX":"由南向北","XSFXDM":"3","KKMC":"动漫中路与文一路交口"},{"KKBH":"7208810040000","HPHM":"津C81N33","JGSK":"2021-04-01 15:25:23.637","CDBH":"2","XSFX":"由东向西","XSFXDM":"1","KKMC":"海旭道与永盛路交口正向"},{"KKBH":"720861002000","HPHM":"津RYY187","JGSK":"2021-04-01 15:25:23.647","CDBH":"10","XSFX":"由北向南","XSFXDM":"4","KKMC":"海晨道与安正路交口"},{"KKBH":"610271009","HPHM":"津AY7250","JGSK":"2021-04-01 15:25:23.7","CDBH":"11","XSFX":"由北向南","XSFXDM":"4","KKMC":"中新大道与泰七路交口"},{"KKBH":"610266118","HPHM":"津C09E77","JGSK":"2021-04-01 15:25:23.719","CDBH":"6","XSFX":"由西向东","XSFXDM":"2","KKMC":"中生大道与和畅路交口"},{"KKBH":"610276124","HPHM":"津K55892","JGSK":"2021-04-01 15:25:23.789","CDBH":"6","XSFX":"由西向东","XSFXDM":"2","KKMC":"中新大道与中生大道交口"},{"KKBH":"610271009","HPHM":"津CD1101","JGSK":"2021-04-01 15:25:23.806","CDBH":"7","XSFX":"由南向北","XSFXDM":"3","KKMC":"中新大道与泰七路交口"},{"KKBH":"610276126","HPHM":"鲁H136Z1","JGSK":"2021-04-01 15:25:23.865","CDBH":"1","XSFX":"由东向西","XSFXDM":"1","KKMC":"中新大道与和意路交口"},{"KKBH":"720891004000","HPHM":"车牌","JGSK":"2021-04-01 15:25:23.869","CDBH":"9","XSFX":"由南向北","XSFXDM":"3","KKMC":"海博道与安平路交口"},{"KKBH":"610401004","HPHM":"津JZX196","JGSK":"2021-04-01 15:25:24.025","CDBH":"7","XSFX":"由南向北","XSFXDM":"3","KKMC":"和畅路与和风路交口"},{"KKBH":"720901002000","HPHM":"粤E89E39","JGSK":"2021-04-01 15:25:24.041","CDBH":"8","XSFX":"由南向北","XSFXDM":"3","KKMC":"玉林道与安正路交口"},{"KKBH":"7208610030000","HPHM":"津MDY121","JGSK":"2021-04-01 15:25:24.07","CDBH":"5","XSFX":"由西向东","XSFXDM":"2","KKMC":"海晨道与安明路交口正向"},{"KKBH":"610276126","HPHM":"津RUL811","JGSK":"2021-04-01 15:25:24.087","CDBH":"1","XSFX":"由东向西","XSFXDM":"1","KKMC":"中新大道与和意路交口"},{"KKBH":"610266118","HPHM":"津DHK889","JGSK":"2021-04-01 15:25:24.273","CDBH":"5","XSFX":"由西向东","XSFXDM":"2","KKMC":"中生大道与和畅路交口"},{"KKBH":"610256115","HPHM":"车牌","JGSK":"2021-04-01 15:25:24.288","CDBH":"5","XSFX":"由西向东","XSFXDM":"2","KKMC":"中天大道与中生大道交口"},{"KKBH":"610266117","HPHM":"津KU2515","JGSK":"2021-04-01 15:25:24.301","CDBH":"8","XSFX":"由南向北","XSFXDM":"3","KKMC":"中生大道与和韵路交口"},{"KKBH":"610276125","HPHM":"津C619Z8","JGSK":"2021-04-01 15:25:24.332","CDBH":"7","XSFX":"由北向南","XSFXDM":"4","KKMC":"中新大道与和顺路交口"},{"KKBH":"720861003000","HPHM":"津DMZ208","JGSK":"2021-04-01 15:25:24.529","CDBH":"2","XSFX":"由东向西","XSFXDM":"1","KKMC":"海晨道与安明路交口"},{"KKBH":"610401005","HPHM":"津MXJ538","JGSK":"2021-04-01 15:25:24.571","CDBH":"4","XSFX":"由西向东","XSFXDM":"2","KKMC":"和畅路与和顺路交口"},{"KKBH":"7208810040000","HPHM":"鲁NZ28G2","JGSK":"2021-04-01 15:25:24.604","CDBH":"4","XSFX":"由西向东","XSFXDM":"2","KKMC":"海旭道与永盛路交口正向"},{"KKBH":"720861002000","HPHM":"冀F1PA98","JGSK":"2021-04-01 15:25:24.691","CDBH":"11","XSFX":"由北向南","XSFXDM":"4","KKMC":"海晨道与安正路交口"},{"KKBH":"610276124","HPHM":"津AD95610","JGSK":"2021-04-01 15:25:24.701","CDBH":"1","XSFX":"由东向西","XSFXDM":"1","KKMC":"中新大道与中生大道交口"},{"KKBH":"610276126","HPHM":"冀AM815E","JGSK":"2021-04-01 15:25:24.768","CDBH":"4","XSFX":"由南向北","XSFXDM":"3","KKMC":"中新大道与和意路交口"},{"KKBH":"740011002000","HPHM":"辽MLH736","JGSK":"2021-04-01 15:25:24.783","CDBH":"14","XSFX":"由北向南","XSFXDM":"4","KKMC":"静湖南路与华一路交口"},{"KKBH":"7208810020000","HPHM":"蒙HV1048","JGSK":"2021-04-01 15:25:24.812","CDBH":"10","XSFX":"由南向北","XSFXDM":"3","KKMC":"海旭道与安正路交口正向"},{"KKBH":"7208710020000","HPHM":"车牌","JGSK":"2021-04-01 15:25:24.813","CDBH":"6","XSFX":"由南向北","XSFXDM":"3","KKMC":"安正路与芳菲路交口正向"},{"KKBH":"610256112","HPHM":"津HD6081","JGSK":"2021-04-01 15:25:24.941","CDBH":"7","XSFX":"由南向北","XSFXDM":"3","KKMC":"中天大道与中津大道交口"},{"KKBH":"610256114","HPHM":"津A09895D","JGSK":"2021-04-01 15:25:24.972","CDBH":"6","XSFX":"由南向北","XSFXDM":"3","KKMC":"中天大道与和旭路交口"},{"KKBH":"610256113","HPHM":"津NXW168","JGSK":"2021-04-01 15:25:25.008","CDBH":"8","XSFX":"由北向南","XSFXDM":"4","KKMC":"中天大道与和风路交口"},{"KKBH":"610256115","HPHM":"津NQL825","JGSK":"2021-04-01 15:25:25.062","CDBH":"10","XSFX":"由北向南","XSFXDM":"4","KKMC":"中天大道与中生大道交口"},{"KKBH":"7208810040000","HPHM":"津GXY880","JGSK":"2021-04-01 15:25:25.076","CDBH":"5","XSFX":"由西向东","XSFXDM":"2","KKMC":"海旭道与永盛路交口正向"},{"KKBH":"610276124","HPHM":"津MUA887","JGSK":"2021-04-01 15:25:25.078","CDBH":"2","XSFX":"由东向西","XSFXDM":"1","KKMC":"中新大道与中生大道交口"},{"KKBH":"610286127","HPHM":"津GVE799","JGSK":"2021-04-01 15:25:25.121","CDBH":"6","XSFX":"由西向东","XSFXDM":"2","KKMC":"中津大道与和畅路交口"},{"KKBH":"720821003000","HPHM":"津KZN700","JGSK":"2021-04-01 15:25:25.251","CDBH":"2","XSFX":"由东向西","XSFXDM":"1","KKMC":"动漫西路与动漫南路交口"},{"KKBH":"7208910040000","HPHM":"鲁NNH372","JGSK":"2021-04-01 15:25:25.424","CDBH":"6","XSFX":"由西向东","XSFXDM":"2","KKMC":"海博道与安平路交口正向"},{"KKBH":"610251002","HPHM":"冀J1JB91","JGSK":"2021-04-01 15:25:25.477","CDBH":"10","XSFX":"由北向南","XSFXDM":"4","KKMC":"中天大道与和睦路交口"},{"KKBH":"610271008","HPHM":"津A07E89","JGSK":"2021-04-01 15:25:25.559","CDBH":"4","XSFX":"由北向南","XSFXDM":"4","KKMC":"中新大道与航母主题公园支路交口"},{"KKBH":"610256115","HPHM":"津DTJ923","JGSK":"2021-04-01 15:25:25.584","CDBH":"11","XSFX":"由北向南","XSFXDM":"4","KKMC":"中天大道与中生大道交口"},{"KKBH":"610256113","HPHM":"津KA7662","JGSK":"2021-04-01 15:25:25.685","CDBH":"5","XSFX":"由南向北","XSFXDM":"3","KKMC":"中天大道与和风路交口"},{"KKBH":"610276125","HPHM":"津KLH309","JGSK":"2021-04-01 15:25:25.691","CDBH":"8","XSFX":"由北向南","XSFXDM":"4","KKMC":"中新大道与和顺路交口"},{"KKBH":"610266118","HPHM":"津HYT125","JGSK":"2021-04-01 15:25:25.691","CDBH":"5","XSFX":"由西向东","XSFXDM":"2","KKMC":"中生大道与和畅路交口"},{"KKBH":"7280310020000","HPHM":"车牌","JGSK":"2021-04-01 15:25:25.832","CDBH":"6","XSFX":"由南向北","XSFXDM":"3","KKMC":"动漫中路与文一路交口正向"},{"KKBH":"720891005000","HPHM":"津AJ3305","JGSK":"2021-04-01 15:25:25.854","CDBH":"7","XSFX":"由西向东","XSFXDM":"2","KKMC":"海博道与安明路交口"},{"KKBH":"610256113","HPHM":"车牌","JGSK":"2021-04-01 15:25:25.858","CDBH":"2","XSFX":"由西向东","XSFXDM":"2","KKMC":"中天大道与和风路交口"},{"KKBH":"7208610030000","HPHM":"车牌","JGSK":"2021-04-01 15:25:25.862","CDBH":"8","XSFX":"由南向北","XSFXDM":"3","KKMC":"海晨道与安明路交口正向"},{"KKBH":"610266118","HPHM":"津BQ8812","JGSK":"2021-04-01 15:25:25.885","CDBH":"2","XSFX":"由东向西","XSFXDM":"1","KKMC":"中生大道与和畅路交口"},{"KKBH":"610276124","HPHM":"黑AP00A1","JGSK":"2021-04-01 15:25:25.913","CDBH":"8","XSFX":"由南向北","XSFXDM":"3","KKMC":"中新大道与中生大道交口"},{"KKBH":"610266117","HPHM":"津ADL8282","JGSK":"2021-04-01 15:25:26.027","CDBH":"10","XSFX":"由北向南","XSFXDM":"4","KKMC":"中生大道与和韵路交口"},{"KKBH":"610391007","HPHM":"津H03053","JGSK":"2021-04-01 15:25:26.066","CDBH":"10","XSFX":"由北向南","XSFXDM":"4","KKMC":"和韵路与和风路交口"},{"KKBH":"610256113","HPHM":"津NVP089","JGSK":"2021-04-01 15:25:26.142","CDBH":"5","XSFX":"由南向北","XSFXDM":"3","KKMC":"中天大道与和风路交口"},{"KKBH":"7208810050000","HPHM":"津HYQ511","JGSK":"2021-04-01 15:25:26.26","CDBH":"9","XSFX":"由北向南","XSFXDM":"4","KKMC":"海旭道与明盛路交口正向"},{"KKBH":"720891005000","HPHM":"豫K322E9","JGSK":"2021-04-01 15:25:26.335","CDBH":"3","XSFX":"由东向西","XSFXDM":"1","KKMC":"海博道与安明路交口"},{"KKBH":"610266118","HPHM":"津LCZ507","JGSK":"2021-04-01 15:25:26.44","CDBH":"2","XSFX":"由东向西","XSFXDM":"1","KKMC":"中生大道与和畅路交口"},{"KKBH":"610401005","HPHM":"津LCE913","JGSK":"2021-04-01 15:25:26.504","CDBH":"4","XSFX":"由西向东","XSFXDM":"2","KKMC":"和畅路与和顺路交口"},{"KKBH":"610286127","HPHM":"冀J0HC55","JGSK":"2021-04-01 15:25:26.576","CDBH":"1","XSFX":"由东向西","XSFXDM":"1","KKMC":"中津大道与和畅路交口"},{"KKBH":"7208910050000","HPHM":"冀BJD002","JGSK":"2021-04-01 15:25:26.662","CDBH":"3","XSFX":"由东向西","XSFXDM":"1","KKMC":"海博道与安明路交口正向"},{"KKBH":"610261004000","HPHM":"云G3U852","JGSK":"2021-04-01 15:25:26.669","CDBH":"1","XSFX":"由东向西","XSFXDM":"1","KKMC":"中生大道与静湖西路（北侧）"},{"KKBH":"610276124","HPHM":"京NWH311","JGSK":"2021-04-01 15:25:26.694","CDBH":"7","XSFX":"由南向北","XSFXDM":"3","KKMC":"中新大道与中生大道交口"},{"KKBH":"720881004000","HPHM":"鲁NZ28G2","JGSK":"2021-04-01 15:25:26.755","CDBH":"9","XSFX":"由西向东","XSFXDM":"2","KKMC":"海旭道与永盛路交口"},{"KKBH":"610256115","HPHM":"津GGR689","JGSK":"2021-04-01 15:25:26.872","CDBH":"8","XSFX":"由南向北","XSFXDM":"3","KKMC":"中天大道与中生大道交口"},{"KKBH":"720881004000","HPHM":"津GXY880","JGSK":"2021-04-01 15:25:26.912","CDBH":"10","XSFX":"由西向东","XSFXDM":"2","KKMC":"海旭道与永盛路交口"},{"KKBH":"610391007","HPHM":"津ATR305","JGSK":"2021-04-01 15:25:26.946","CDBH":"12","XSFX":"由北向南","XSFXDM":"4","KKMC":"和韵路与和风路交口"},{"KKBH":"7208910050000","HPHM":"津RHK853","JGSK":"2021-04-01 15:25:26.951","CDBH":"5","XSFX":"由西向东","XSFXDM":"2","KKMC":"海博道与安明路交口正向"},{"KKBH":"610276126","HPHM":"津RKT079","JGSK":"2021-04-01 15:25:27.034","CDBH":"4","XSFX":"由南向北","XSFXDM":"3","KKMC":"中新大道与和意路交口"},{"KKBH":"610401005","HPHM":"津DUM826","JGSK":"2021-04-01 15:25:27.041","CDBH":"5","XSFX":"由西向东","XSFXDM":"2","KKMC":"和畅路与和顺路交口"},{"KKBH":"610276126","HPHM":"津C72621","JGSK":"2021-04-01 15:25:27.128","CDBH":"2","XSFX":"由东向西","XSFXDM":"1","KKMC":"中新大道与和意路交口"},{"KKBH":"720871002000","HPHM":"车牌","JGSK":"2021-04-01 15:25:27.155","CDBH":"6","XSFX":"由南向北","XSFXDM":"3","KKMC":"安正路与芳菲路交口"},{"KKBH":"610276124","HPHM":"黑A617JY","JGSK":"2021-04-01 15:25:27.259","CDBH":"1","XSFX":"由东向西","XSFXDM":"1","KKMC":"中新大道与中生大道交口"},{"KKBH":"610401004","HPHM":"津JZX196","JGSK":"2021-04-01 15:25:27.331","CDBH":"8","XSFX":"由南向北","XSFXDM":"3","KKMC":"和畅路与和风路交口"},{"KKBH":"610256112","HPHM":"车牌","JGSK":"2021-04-01 15:25:27.443","CDBH":"8","XSFX":"由南向北","XSFXDM":"3","KKMC":"中天大道与中津大道交口"},{"KKBH":"7208810070000","HPHM":"川W90B80","JGSK":"2021-04-01 15:25:27.525","CDBH":"2","XSFX":"由东向西","XSFXDM":"1","KKMC":"海旭道与弘通路交口正向"},{"KKBH":"610391007","HPHM":"冀B7G2A2","JGSK":"2021-04-01 15:25:27.768","CDBH":"2","XSFX":"由东向西","XSFXDM":"1","KKMC":"和韵路与和风路交口"},{"KKBH":"610256113","HPHM":"津JKA339","JGSK":"2021-04-01 15:25:28.008","CDBH":"8","XSFX":"由北向南","XSFXDM":"4","KKMC":"中天大道与和风路交口"},{"KKBH":"610276126","HPHM":"冀AM815E","JGSK":"2021-04-01 15:25:28.074","CDBH":"4","XSFX":"由南向北","XSFXDM":"3","KKMC":"中新大道与和意路交口"},{"KKBH":"610276125","HPHM":"京P9HA25","JGSK":"2021-04-01 15:25:28.082","CDBH":"5","XSFX":"由南向北","XSFXDM":"3","KKMC":"中新大道与和顺路交口"},{"KKBH":"720881002000","HPHM":"蒙HV1048","JGSK":"2021-04-01 15:25:28.098","CDBH":"10","XSFX":"由南向北","XSFXDM":"3","KKMC":"海旭道与安正路交口"},{"KKBH":"728031003000","HPHM":"津FJK600","JGSK":"2021-04-01 15:25:28.101","CDBH":"3","XSFX":"由南向北","XSFXDM":"3","KKMC":"动漫中路与文二路交口"},{"KKBH":"610266118","HPHM":"津CU9E77","JGSK":"2021-04-01 15:25:28.218","CDBH":"6","XSFX":"由西向东","XSFXDM":"2","KKMC":"中生大道与和畅路交口"},{"KKBH":"720891004000","HPHM":"鲁NNH372","JGSK":"2021-04-01 15:25:28.232","CDBH":"5","XSFX":"由西向东","XSFXDM":"2","KKMC":"海博道与安平路交口"},{"KKBH":"610266118","HPHM":"津FCX060","JGSK":"2021-04-01 15:25:28.234","CDBH":"5","XSFX":"由西向东","XSFXDM":"2","KKMC":"中生大道与和畅路交口"},{"KKBH":"610271008","HPHM":"车牌","JGSK":"2021-04-01 15:25:28.407","CDBH":"5","XSFX":"由北向南","XSFXDM":"4","KKMC":"中新大道与航母主题公园支路交口"},{"KKBH":"610286127","HPHM":"京N3DJ33","JGSK":"2021-04-01 15:25:28.44","CDBH":"3","XSFX":"由东向西","XSFXDM":"1","KKMC":"中津大道与和畅路交口"},{"KKBH":"7208810050000","HPHM":"苏MTY138","JGSK":"2021-04-01 15:25:28.495","CDBH":"2","XSFX":"由东向西","XSFXDM":"1","KKMC":"海旭道与明盛路交口正向"},{"KKBH":"610256113","HPHM":"津RNX365","JGSK":"2021-04-01 15:25:28.68","CDBH":"7","XSFX":"由北向南","XSFXDM":"4","KKMC":"中天大道与和风路交口"},{"KKBH":"610256115","HPHM":"车牌","JGSK":"2021-04-01 15:25:28.682","CDBH":"6","XSFX":"由西向东","XSFXDM":"2","KKMC":"中天大道与中生大道交口"},{"KKBH":"610266118","HPHM":"津DHK889","JGSK":"2021-04-01 15:25:28.695","CDBH":"5","XSFX":"由西向东","XSFXDM":"2","KKMC":"中生大道与和畅路交口"},{"KKBH":"610276125","HPHM":"津C619Z8","JGSK":"2021-04-01 15:25:28.811","CDBH":"7","XSFX":"由北向南","XSFXDM":"4","KKMC":"中新大道与和顺路交口"},{"KKBH":"610401004","HPHM":"车牌","JGSK":"2021-04-01 15:25:28.931","CDBH":"9","XSFX":"由南向北","XSFXDM":"3","KKMC":"和畅路与和风路交口"},{"KKBH":"728031006000","HPHM":"津KKZ125","JGSK":"2021-04-01 15:25:29.004","CDBH":"6","XSFX":"由南向北","XSFXDM":"3","KKMC":"动漫中路与文三路交口"},{"KKBH":"720881002000","HPHM":"津AY7769","JGSK":"2021-04-01 15:25:29.074","CDBH":"12","XSFX":"由北向南","XSFXDM":"4","KKMC":"海旭道与安正路交口"},{"KKBH":"720861003000","HPHM":"津MDY121","JGSK":"2021-04-01 15:25:29.151","CDBH":"5","XSFX":"由西向东","XSFXDM":"2","KKMC":"海晨道与安明路交口"},{"KKBH":"7208810020000","HPHM":"津C786P1","JGSK":"2021-04-01 15:25:29.203","CDBH":"6","XSFX":"由西向东","XSFXDM":"2","KKMC":"海旭道与安正路交口正向"},{"KKBH":"711","HPHM":"津DMM021","JGSK":"2021-04-01 15:25:29.204","CDBH":"2","XSFX":"由东向西","XSFXDM":"1","KKMC":"不礼让行人中新大道与和旭路交口"},{"KKBH":"7208810050000","HPHM":"车牌","JGSK":"2021-04-01 15:25:29.213","CDBH":"6","XSFX":"由西向东","XSFXDM":"2","KKMC":"海旭道与明盛路交口正向"},{"KKBH":"720811002000","HPHM":"津A0A388","JGSK":"2021-04-01 15:25:29.222","CDBH":"1","XSFX":"由东向西","XSFXDM":"1","KKMC":"动漫南路与文一路交口"},{"KKBH":"7208810050000","HPHM":"车牌","JGSK":"2021-04-01 15:25:29.314","CDBH":"6","XSFX":"由西向东","XSFXDM":"2","KKMC":"海旭道与明盛路交口正向"},{"KKBH":"610276124","HPHM":"津K09619","JGSK":"2021-04-01 15:25:29.329","CDBH":"1","XSFX":"由东向西","XSFXDM":"1","KKMC":"中新大道与中生大道交口"},{"KKBH":"7205610020000","HPHM":"津C67867","JGSK":"2021-04-01 15:25:29.404","CDBH":"2","XSFX":"由东向西","XSFXDM":"1","KKMC":"动漫北路与文三路交口正向"},{"KKBH":"6103261420000","HPHM":"津AEX358","JGSK":"2021-04-01 15:25:29.528","CDBH":"11","XSFX":"由北向南","XSFXDM":"4","KKMC":"中成大道与泰七路交口正向"},{"KKBH":"720881004000","HPHM":"津C81N33","JGSK":"2021-04-01 15:25:29.531","CDBH":"2","XSFX":"由东向西","XSFXDM":"1","KKMC":"海旭道与永盛路交口"},{"KKBH":"610256115","HPHM":"车牌","JGSK":"2021-04-01 15:25:29.542","CDBH":"7","XSFX":"由南向北","XSFXDM":"3","KKMC":"中天大道与中生大道交口"},{"KKBH":"610391007","HPHM":"京QA1N25","JGSK":"2021-04-01 15:25:29.609","CDBH":"4","XSFX":"由西向东","XSFXDM":"2","KKMC":"和韵路与和风路交口"},{"KKBH":"610401005","HPHM":"津MXJ538","JGSK":"2021-04-01 15:25:29.624","CDBH":"5","XSFX":"由西向东","XSFXDM":"2","KKMC":"和畅路与和顺路交口"},{"KKBH":"610401005","HPHM":"津A3L701","JGSK":"2021-04-01 15:25:29.63","CDBH":"7","XSFX":"由南向北","XSFXDM":"3","KKMC":"和畅路与和顺路交口"},{"KKBH":"610266118","HPHM":"津MXX219","JGSK":"2021-04-01 15:25:29.845","CDBH":"5","XSFX":"由西向东","XSFXDM":"2","KKMC":"中生大道与和畅路交口"},{"KKBH":"610276124","HPHM":"鲁A7S57R","JGSK":"2021-04-01 15:25:29.852","CDBH":"11","XSFX":"由北向南","XSFXDM":"4","KKMC":"中新大道与中生大道交口"},{"KKBH":"610276125","HPHM":"京P9HA25","JGSK":"2021-04-01 15:25:29.936","CDBH":"5","XSFX":"由南向北","XSFXDM":"3","KKMC":"中新大道与和顺路交口"},{"KKBH":"610401005","HPHM":"津DUM826","JGSK":"2021-04-01 15:25:29.944","CDBH":"6","XSFX":"由西向东","XSFXDM":"2","KKMC":"和畅路与和顺路交口"},{"KKBH":"610391008","HPHM":"津N43338","JGSK":"2021-04-01 15:25:29.98","CDBH":"1","XSFX":"由东向西","XSFXDM":"1","KKMC":"和韵路与和旭路交口"},{"KKBH":"610266118","HPHM":"津CT8582","JGSK":"2021-04-01 15:25:30.06","CDBH":"7","XSFX":"由南向北","XSFXDM":"3","KKMC":"中生大道与和畅路交口"},{"KKBH":"610256112","HPHM":"津JKF106","JGSK":"2021-04-01 15:25:30.153","CDBH":"5","XSFX":"由西向东","XSFXDM":"2","KKMC":"中天大道与中津大道交口"},{"KKBH":"7208610020000","HPHM":"津C3D229","JGSK":"2021-04-01 15:25:30.167","CDBH":"4","XSFX":"由西向东","XSFXDM":"2","KKMC":"海晨道与安正路交口正向"},{"KKBH":"720891004000","HPHM":"车牌","JGSK":"2021-04-01 15:25:30.186","CDBH":"9","XSFX":"由南向北","XSFXDM":"3","KKMC":"海博道与安平路交口"},{"KKBH":"610256115","HPHM":"津C736Q0","JGSK":"2021-04-01 15:25:30.189","CDBH":"10","XSFX":"由北向南","XSFXDM":"4","KKMC":"中天大道与中生大道交口"},{"KKBH":"7208810020000","HPHM":"车牌","JGSK":"2021-04-01 15:25:30.299","CDBH":"10","XSFX":"由南向北","XSFXDM":"3","KKMC":"海旭道与安正路交口正向"},{"KKBH":"610256116","HPHM":"津AF23523","JGSK":"2021-04-01 15:25:30.53","CDBH":"8","XSFX":"由南向北","XSFXDM":"3","KKMC":"中天大道与和顺路交口"},{"KKBH":"610266118","HPHM":"津HYT125","JGSK":"2021-04-01 15:25:30.533","CDBH":"5","XSFX":"由西向东","XSFXDM":"2","KKMC":"中生大道与和畅路交口"},{"KKBH":"610256112","HPHM":"津HD6081","JGSK":"2021-04-01 15:25:30.535","CDBH":"7","XSFX":"由南向北","XSFXDM":"3","KKMC":"中天大道与中津大道交口"},{"KKBH":"720881005000","HPHM":"津HYQ511","JGSK":"2021-04-01 15:25:30.588","CDBH":"9","XSFX":"由北向南","XSFXDM":"4","KKMC":"海旭道与明盛路交口"},{"KKBH":"610276124","HPHM":"津AD95610","JGSK":"2021-04-01 15:25:30.67","CDBH":"1","XSFX":"由东向西","XSFXDM":"1","KKMC":"中新大道与中生大道交口"},{"KKBH":"7208710020000","HPHM":"津A7Z067","JGSK":"2021-04-01 15:25:30.738","CDBH":"5","XSFX":"由南向北","XSFXDM":"3","KKMC":"安正路与芳菲路交口正向"},{"KKBH":"610276124","HPHM":"冀BK838H","JGSK":"2021-04-01 15:25:30.74","CDBH":"10","XSFX":"由北向南","XSFXDM":"4","KKMC":"中新大道与中生大道交口"},{"KKBH":"610256111","HPHM":"津FGF509","JGSK":"2021-04-01 15:25:30.766","CDBH":"1","XSFX":"由西向东","XSFXDM":"2","KKMC":"中天大道与和惠路交口"},{"KKBH":"610256113","HPHM":"津NVP089","JGSK":"2021-04-01 15:25:30.807","CDBH":"6","XSFX":"由南向北","XSFXDM":"3","KKMC":"中天大道与和风路交口"},{"KKBH":"610256113","HPHM":"津C8D112","JGSK":"2021-04-01 15:25:30.808","CDBH":"5","XSFX":"由南向北","XSFXDM":"3","KKMC":"中天大道与和风路交口"},{"KKBH":"720891005000","HPHM":"冀BJD002","JGSK":"2021-04-01 15:25:30.889","CDBH":"3","XSFX":"由东向西","XSFXDM":"1","KKMC":"海博道与安明路交口"},{"KKBH":"610256116","HPHM":"津RYY135","JGSK":"2021-04-01 15:25:30.894","CDBH":"9","XSFX":"由南向北","XSFXDM":"3","KKMC":"中天大道与和顺路交口"},{"KKBH":"7208610030000","HPHM":"陕UX3065","JGSK":"2021-04-01 15:25:30.916","CDBH":"4","XSFX":"由西向东","XSFXDM":"2","KKMC":"海晨道与安明路交口正向"},{"KKBH":"610256113","HPHM":"车牌","JGSK":"2021-04-01 15:25:30.935","CDBH":"2","XSFX":"由西向东","XSFXDM":"2","KKMC":"中天大道与和风路交口"},{"KKBH":"610276124","HPHM":"京NWH311","JGSK":"2021-04-01 15:25:30.947","CDBH":"7","XSFX":"由南向北","XSFXDM":"3","KKMC":"中新大道与中生大道交口"},{"KKBH":"610276126","HPHM":"津RNS110","JGSK":"2021-04-01 15:25:31.039","CDBH":"7","XSFX":"由北向南","XSFXDM":"4","KKMC":"中新大道与和意路交口"},{"KKBH":"720891005000","HPHM":"津RHK853","JGSK":"2021-04-01 15:25:31.049","CDBH":"5","XSFX":"由西向东","XSFXDM":"2","KKMC":"海博道与安明路交口"},{"KKBH":"610256111","HPHM":"津GHG191","JGSK":"2021-04-01 15:25:31.091","CDBH":"7","XSFX":"由北向南","XSFXDM":"4","KKMC":"中天大道与和惠路交口"},{"KKBH":"610256112","HPHM":"闽A90053","JGSK":"2021-04-01 15:25:31.096","CDBH":"9","XSFX":"由南向北","XSFXDM":"3","KKMC":"中天大道与中津大道交口"},{"KKBH":"610271008","HPHM":"车牌","JGSK":"2021-04-01 15:25:31.239","CDBH":"5","XSFX":"由北向南","XSFXDM":"4","KKMC":"中新大道与航母主题公园支路交口"},{"KKBH":"610401005","HPHM":"津GLK345","JGSK":"2021-04-01 15:25:31.349","CDBH":"5","XSFX":"由西向东","XSFXDM":"2","KKMC":"和畅路与和顺路交口"},{"KKBH":"610401005","HPHM":"津A3L701","JGSK":"2021-04-01 15:25:31.418","CDBH":"8","XSFX":"由南向北","XSFXDM":"3","KKMC":"和畅路与和顺路交口"},{"KKBH":"610276126","HPHM":"津HQ0003","JGSK":"2021-04-01 15:25:31.447","CDBH":"1","XSFX":"由东向西","XSFXDM":"1","KKMC":"中新大道与和意路交口"},{"KKBH":"610256113","HPHM":"津A9J710","JGSK":"2021-04-01 15:25:31.447","CDBH":"1","XSFX":"由西向东","XSFXDM":"2","KKMC":"中天大道与和风路交口"},{"KKBH":"610276124","HPHM":"冀DF1F62","JGSK":"2021-04-01 15:25:31.569","CDBH":"1","XSFX":"由东向西","XSFXDM":"1","KKMC":"中新大道与中生大道交口"},{"KKBH":"610276124","HPHM":"津E26407","JGSK":"2021-04-01 15:25:31.624","CDBH":"6","XSFX":"由西向东","XSFXDM":"2","KKMC":"中新大道与中生大道交口"},{"KKBH":"610276125","HPHM":"津NFM979","JGSK":"2021-04-01 15:25:31.675","CDBH":"8","XSFX":"由北向南","XSFXDM":"4","KKMC":"中新大道与和顺路交口"},{"KKBH":"610276125","HPHM":"冀BP120R","JGSK":"2021-04-01 15:25:31.675","CDBH":"5","XSFX":"由南向北","XSFXDM":"3","KKMC":"中新大道与和顺路交口"},{"KKBH":"610266118","HPHM":"津A7C766","JGSK":"2021-04-01 15:25:31.839","CDBH":"5","XSFX":"由西向东","XSFXDM":"2","KKMC":"中生大道与和畅路交口"},{"KKBH":"610266118","HPHM":"津LCZ507","JGSK":"2021-04-01 15:25:31.88","CDBH":"3","XSFX":"由东向西","XSFXDM":"1","KKMC":"中生大道与和畅路交口"},{"KKBH":"728031002000","HPHM":"津MNL007","JGSK":"2021-04-01 15:25:31.922","CDBH":"8","XSFX":"由北向南","XSFXDM":"4","KKMC":"动漫中路与文一路交口"},{"KKBH":"7208510020000","HPHM":"川YU2069","JGSK":"2021-04-01 15:25:31.993","CDBH":"2","XSFX":"由东向西","XSFXDM":"1","KKMC":"碧水道与安正路交口正向"},{"KKBH":"7208810050000","HPHM":"WJ津9579B","JGSK":"2021-04-01 15:25:32.061","CDBH":"6","XSFX":"由西向东","XSFXDM":"2","KKMC":"海旭道与明盛路交口正向"},{"KKBH":"610391007","HPHM":"冀B7G2A2","JGSK":"2021-04-01 15:25:32.083","CDBH":"3","XSFX":"由东向西","XSFXDM":"1","KKMC":"和韵路与和风路交口"},{"KKBH":"610266117","HPHM":"津ADL8282","JGSK":"2021-04-01 15:25:32.089","CDBH":"11","XSFX":"由北向南","XSFXDM":"4","KKMC":"中生大道与和韵路交口"},{"KKBH":"720881005000","HPHM":"苏MTY138","JGSK":"2021-04-01 15:25:32.092","CDBH":"2","XSFX":"由东向西","XSFXDM":"1","KKMC":"海旭道与明盛路交口"},{"KKBH":"610256116","HPHM":"津B22263","JGSK":"2021-04-01 15:25:32.094","CDBH":"8","XSFX":"由南向北","XSFXDM":"3","KKMC":"中天大道与和顺路交口"},{"KKBH":"610256113","HPHM":"津RNX365","JGSK":"2021-04-01 15:25:32.166","CDBH":"7","XSFX":"由北向南","XSFXDM":"4","KKMC":"中天大道与和风路交口"},{"KKBH":"610256113","HPHM":"津NXW168","JGSK":"2021-04-01 15:25:32.325","CDBH":"8","XSFX":"由北向南","XSFXDM":"4","KKMC":"中天大道与和风路交口"},{"KKBH":"7205410030000","HPHM":"津MQ0511","JGSK":"2021-04-01 15:25:32.53","CDBH":"8","XSFX":"由南向北","XSFXDM":"3","KKMC":"动漫环路西与动漫西路交口正向"},{"KKBH":"610276124","HPHM":"鲁A7S57R","JGSK":"2021-04-01 15:25:32.571","CDBH":"11","XSFX":"由北向南","XSFXDM":"4","KKMC":"中新大道与中生大道交口"},{"KKBH":"720881007000","HPHM":"川W90B80","JGSK":"2021-04-01 15:25:32.614","CDBH":"1","XSFX":"由东向西","XSFXDM":"1","KKMC":"海旭道与弘通路交口"},{"KKBH":"7205410020000","HPHM":"津JZS636","JGSK":"2021-04-01 15:25:32.618","CDBH":"4","XSFX":"由西向东","XSFXDM":"2","KKMC":"动漫环路西与动漫中路交口正向"},{"KKBH":"610266118","HPHM":"津FCX060","JGSK":"2021-04-01 15:25:32.853","CDBH":"5","XSFX":"由西向东","XSFXDM":"2","KKMC":"中生大道与和畅路交口"},{"KKBH":"7208910030000","HPHM":"车牌","JGSK":"2021-04-01 15:25:32.931","CDBH":"2","XSFX":"由东向西","XSFXDM":"1","KKMC":"海博道与安正路交口正向"},{"KKBH":"610401004","HPHM":"津A5W982","JGSK":"2021-04-01 15:25:32.949","CDBH":"1","XSFX":"由东向西","XSFXDM":"1","KKMC":"和畅路与和风路交口"},{"KKBH":"610391007","HPHM":"京QA1N25","JGSK":"2021-04-01 15:25:32.961","CDBH":"6","XSFX":"由西向东","XSFXDM":"2","KKMC":"和韵路与和风路交口"},{"KKBH":"610276126","HPHM":"津RNS110","JGSK":"2021-04-01 15:25:33.075","CDBH":"7","XSFX":"由北向南","XSFXDM":"4","KKMC":"中新大道与和意路交口"},{"KKBH":"7205610020000","HPHM":"津GWH227","JGSK":"2021-04-01 15:25:33.079","CDBH":"6","XSFX":"由北向南","XSFXDM":"4","KKMC":"动漫北路与文三路交口正向"},{"KKBH":"7208910090000","HPHM":"津MZ6879","JGSK":"2021-04-01 15:25:33.102","CDBH":"3","XSFX":"由西向东","XSFXDM":"2","KKMC":"海博道与弘通路交口正向"},{"KKBH":"610256111","HPHM":"津C7P367","JGSK":"2021-04-01 15:25:33.311","CDBH":"8","XSFX":"由北向南","XSFXDM":"4","KKMC":"中天大道与和惠路交口"},{"KKBH":"610266118","HPHM":"津MXX219","JGSK":"2021-04-01 15:25:33.412","CDBH":"6","XSFX":"由西向东","XSFXDM":"2","KKMC":"中生大道与和畅路交口"},{"KKBH":"610271009","HPHM":"车牌","JGSK":"2021-04-01 15:25:33.619","CDBH":"7","XSFX":"由南向北","XSFXDM":"3","KKMC":"中新大道与泰七路交口"},{"KKBH":"610256113","HPHM":"津ARB060","JGSK":"2021-04-01 15:25:33.652","CDBH":"4","XSFX":"由南向北","XSFXDM":"3","KKMC":"中天大道与和风路交口"},{"KKBH":"7208910040000","HPHM":"津M3W61H","JGSK":"2021-04-01 15:25:33.724","CDBH":"8","XSFX":"由南向北","XSFXDM":"3","KKMC":"海博道与安平路交口正向"},{"KKBH":"610256111","HPHM":"津FGF509","JGSK":"2021-04-01 15:25:33.746","CDBH":"1","XSFX":"由西向东","XSFXDM":"2","KKMC":"中天大道与和惠路交口"},{"KKBH":"610276124","HPHM":"冀BK838H","JGSK":"2021-04-01 15:25:33.771","CDBH":"10","XSFX":"由北向南","XSFXDM":"4","KKMC":"中新大道与中生大道交口"},{"KKBH":"610256115","HPHM":"冀B180EB","JGSK":"2021-04-01 15:25:33.827","CDBH":"12","XSFX":"由北向南","XSFXDM":"4","KKMC":"中天大道与中生大道交口"},{"KKBH":"720881002000","HPHM":"车牌","JGSK":"2021-04-01 15:25:33.849","CDBH":"10","XSFX":"由南向北","XSFXDM":"3","KKMC":"海旭道与安正路交口"},{"KKBH":"610401004","HPHM":"津N90739","JGSK":"2021-04-01 15:25:33.854","CDBH":"4","XSFX":"由西向东","XSFXDM":"2","KKMC":"和畅路与和风路交口"},{"KKBH":"610276124","HPHM":"津QL1508","JGSK":"2021-04-01 15:25:33.888","CDBH":"11","XSFX":"由北向南","XSFXDM":"4","KKMC":"中新大道与中生大道交口"},{"KKBH":"610276125","HPHM":"冀BP120R","JGSK":"2021-04-01 15:25:33.936","CDBH":"5","XSFX":"由南向北","XSFXDM":"3","KKMC":"中新大道与和顺路交口"},{"KKBH":"720871002000","HPHM":"津A7Z067","JGSK":"2021-04-01 15:25:33.951","CDBH":"5","XSFX":"由南向北","XSFXDM":"3","KKMC":"安正路与芳菲路交口"},{"KKBH":"7208910050000","HPHM":"津D98022","JGSK":"2021-04-01 15:25:33.998","CDBH":"8","XSFX":"由南向北","XSFXDM":"3","KKMC":"海博道与安明路交口正向"},{"KKBH":"7280310020000","HPHM":"津C85U80","JGSK":"2021-04-01 15:25:34.02","CDBH":"5","XSFX":"由南向北","XSFXDM":"3","KKMC":"动漫中路与文一路交口正向"},{"KKBH":"7205610020000","HPHM":"津K16068","JGSK":"2021-04-01 15:25:34.023","CDBH":"1","XSFX":"由东向西","XSFXDM":"1","KKMC":"动漫北路与文三路交口正向"},{"KKBH":"7280310030000","HPHM":"车牌","JGSK":"2021-04-01 15:25:34.249","CDBH":"6","XSFX":"由北向南","XSFXDM":"4","KKMC":"动漫中路与文二路交口正向"},{"KKBH":"610276126","HPHM":"冀B0F50C","JGSK":"2021-04-01 15:25:34.311","CDBH":"1","XSFX":"由东向西","XSFXDM":"1","KKMC":"中新大道与和意路交口"},{"KKBH":"610251002","HPHM":"车牌","JGSK":"2021-04-01 15:25:34.357","CDBH":"9","XSFX":"由南向北","XSFXDM":"3","KKMC":"中天大道与和睦路交口"},{"KKBH":"720891008000","HPHM":"蒙DM702M","JGSK":"2021-04-01 15:25:34.382","CDBH":"9","XSFX":"由南向北","XSFXDM":"3","KKMC":"海博道与荣盛路交口"},{"KKBH":"610271009","HPHM":"津ADC5783","JGSK":"2021-04-01 15:25:34.526","CDBH":"11","XSFX":"由北向南","XSFXDM":"4","KKMC":"中新大道与泰七路交口"},{"KKBH":"610401005","HPHM":"津JLY287","JGSK":"2021-04-01 15:25:34.602","CDBH":"5","XSFX":"由西向东","XSFXDM":"2","KKMC":"和畅路与和顺路交口"},{"KKBH":"610391007","HPHM":"车牌","JGSK":"2021-04-01 15:25:34.616","CDBH":"5","XSFX":"由西向东","XSFXDM":"2","KKMC":"和韵路与和风路交口"},{"KKBH":"610276125","HPHM":"津AF71882","JGSK":"2021-04-01 15:25:34.708","CDBH":"8","XSFX":"由北向南","XSFXDM":"4","KKMC":"中新大道与和顺路交口"},{"KKBH":"610266118","HPHM":"津NLQ090","JGSK":"2021-04-01 15:25:34.713","CDBH":"5","XSFX":"由西向东","XSFXDM":"2","KKMC":"中生大道与和畅路交口"},{"KKBH":"610256116","HPHM":"津AF23523","JGSK":"2021-04-01 15:25:34.974","CDBH":"9","XSFX":"由南向北","XSFXDM":"3","KKMC":"中天大道与和顺路交口"},{"KKBH":"7205610020000","HPHM":"鲁G382VR","JGSK":"2021-04-01 15:25:35.023","CDBH":"6","XSFX":"由北向南","XSFXDM":"4","KKMC":"动漫北路与文三路交口正向"},{"KKBH":"610326142000","HPHM":"津AEX358","JGSK":"2021-04-01 15:25:35.065","CDBH":"11","XSFX":"由北向南","XSFXDM":"4","KKMC":"中成大道与泰七路交口"},{"KKBH":"610276124","HPHM":"津HEH039","JGSK":"2021-04-01 15:25:35.176","CDBH":"1","XSFX":"由东向西","XSFXDM":"1","KKMC":"中新大道与中生大道交口"},{"KKBH":"610401005","HPHM":"津NFD188","JGSK":"2021-04-01 15:25:35.219","CDBH":"8","XSFX":"由南向北","XSFXDM":"3","KKMC":"和畅路与和顺路交口"},{"KKBH":"6102610030000","HPHM":"鲁MKC333","JGSK":"2021-04-01 15:25:35.278","CDBH":"1","XSFX":"由东向西","XSFXDM":"1","KKMC":"中生大道与静湖南路交口正向"},{"KKBH":"610256114","HPHM":"津KTH206","JGSK":"2021-04-01 15:25:35.32","CDBH":"2","XSFX":"由西向东","XSFXDM":"2","KKMC":"中天大道与和旭路交口"},{"KKBH":"610256114","HPHM":"津RKV599","JGSK":"2021-04-01 15:25:35.343","CDBH":"4","XSFX":"由南向北","XSFXDM":"3","KKMC":"中天大道与和旭路交口"},{"KKBH":"610401005","HPHM":"津GLK345","JGSK":"2021-04-01 15:25:35.379","CDBH":"6","XSFX":"由西向东","XSFXDM":"2","KKMC":"和畅路与和顺路交口"},{"KKBH":"610271010","HPHM":"冀BC510L","JGSK":"2021-04-01 15:25:35.403","CDBH":"7","XSFX":"由北向南","XSFXDM":"4","KKMC":"中新大道与华五路交口"},{"KKBH":"610266118","HPHM":"津A7C766","JGSK":"2021-04-01 15:25:35.413","CDBH":"5","XSFX":"由西向东","XSFXDM":"2","KKMC":"中生大道与和畅路交口"},{"KKBH":"610391007","HPHM":"津G40005","JGSK":"2021-04-01 15:25:35.455","CDBH":"1","XSFX":"由东向西","XSFXDM":"1","KKMC":"和韵路与和风路交口"},{"KKBH":"7280310020000","HPHM":"车牌","JGSK":"2021-04-01 15:25:35.461","CDBH":"8","XSFX":"由北向南","XSFXDM":"4","KKMC":"动漫中路与文一路交口正向"},{"KKBH":"7205610020000","HPHM":"京Q18LH7","JGSK":"2021-04-01 15:25:35.633","CDBH":"1","XSFX":"由东向西","XSFXDM":"1","KKMC":"动漫北路与文三路交口正向"},{"KKBH":"610401005","HPHM":"鲁NNT032","JGSK":"2021-04-01 15:25:35.633","CDBH":"1","XSFX":"由东向西","XSFXDM":"1","KKMC":"和畅路与和顺路交口"},{"KKBH":"7208810020000","HPHM":"津ADA5158","JGSK":"2021-04-01 15:25:35.647","CDBH":"2","XSFX":"由东向西","XSFXDM":"1","KKMC":"海旭道与安正路交口正向"},{"KKBH":"610256113","HPHM":"津A9J710","JGSK":"2021-04-01 15:25:35.649","CDBH":"2","XSFX":"由西向东","XSFXDM":"2","KKMC":"中天大道与和风路交口"},{"KKBH":"7208910040000","HPHM":"车牌","JGSK":"2021-04-01 15:25:35.715","CDBH":"10","XSFX":"由北向南","XSFXDM":"4","KKMC":"海博道与安平路交口正向"},{"KKBH":"720851002000","HPHM":"川YU2069","JGSK":"2021-04-01 15:25:35.725","CDBH":"2","XSFX":"由东向西","XSFXDM":"1","KKMC":"碧水道与安正路交口"},{"KKBH":"610276126","HPHM":"津JML878","JGSK":"2021-04-01 15:25:35.897","CDBH":"5","XSFX":"由南向北","XSFXDM":"3","KKMC":"中新大道与和意路交口"},{"KKBH":"6102610030000","HPHM":"苏E22QV9","JGSK":"2021-04-01 15:25:35.911","CDBH":"8","XSFX":"由北向南","XSFXDM":"4","KKMC":"中生大道与静湖南路交口正向"},{"KKBH":"610256116","HPHM":"津AY2206","JGSK":"2021-04-01 15:25:35.934","CDBH":"7","XSFX":"由南向北","XSFXDM":"3","KKMC":"中天大道与和顺路交口"},{"KKBH":"7208910030000","HPHM":"津GGY011","JGSK":"2021-04-01 15:25:36.058","CDBH":"4","XSFX":"由西向东","XSFXDM":"2","KKMC":"海博道与安正路交口正向"},{"KKBH":"610271008","HPHM":"车牌","JGSK":"2021-04-01 15:25:36.101","CDBH":"2","XSFX":"由南向北","XSFXDM":"3","KKMC":"中新大道与航母主题公园支路交口"},{"KKBH":"610276124","HPHM":"豫EWG505","JGSK":"2021-04-01 15:25:36.146","CDBH":"10","XSFX":"由北向南","XSFXDM":"4","KKMC":"中新大道与中生大道交口"},{"KKBH":"610251002","HPHM":"冀B0G7K9","JGSK":"2021-04-01 15:25:36.21","CDBH":"4","XSFX":"由西向东","XSFXDM":"2","KKMC":"中天大道与和睦路交口"},{"KKBH":"610266118","HPHM":"津CT8582","JGSK":"2021-04-01 15:25:36.362","CDBH":"8","XSFX":"由南向北","XSFXDM":"3","KKMC":"中生大道与和畅路交口"},{"KKBH":"610276124","HPHM":"津KEC030","JGSK":"2021-04-01 15:25:36.597","CDBH":"11","XSFX":"由北向南","XSFXDM":"4","KKMC":"中新大道与中生大道交口"},{"KKBH":"720561002000","HPHM":"津GWH227","JGSK":"2021-04-01 15:25:36.703","CDBH":"6","XSFX":"由北向南","XSFXDM":"4","KKMC":"动漫北路与文三路交口"},{"KKBH":"610276125","HPHM":"津A3Y619","JGSK":"2021-04-01 15:25:36.781","CDBH":"2","XSFX":"由东向西","XSFXDM":"1","KKMC":"中新大道与和顺路交口"},{"KKBH":"610401004","HPHM":"津A5W982","JGSK":"2021-04-01 15:25:36.869","CDBH":"2","XSFX":"由东向西","XSFXDM":"1","KKMC":"和畅路与和风路交口"},{"KKBH":"720891004000","HPHM":"车牌","JGSK":"2021-04-01 15:25:36.946","CDBH":"4","XSFX":"由西向东","XSFXDM":"2","KKMC":"海博道与安平路交口"},{"KKBH":"7208810050000","HPHM":"鲁MZL791","JGSK":"2021-04-01 15:25:36.978","CDBH":"4","XSFX":"由西向东","XSFXDM":"2","KKMC":"海旭道与明盛路交口正向"},{"KKBH":"610271008","HPHM":"车牌","JGSK":"2021-04-01 15:25:37.039","CDBH":"5","XSFX":"由北向南","XSFXDM":"4","KKMC":"中新大道与航母主题公园支路交口"},{"KKBH":"610256115","HPHM":"津A5T596","JGSK":"2021-04-01 15:25:37.07","CDBH":"5","XSFX":"由西向东","XSFXDM":"2","KKMC":"中天大道与中生大道交口"},{"KKBH":"610256115","HPHM":"津HV9276","JGSK":"2021-04-01 15:25:37.124","CDBH":"8","XSFX":"由南向北","XSFXDM":"3","KKMC":"中天大道与中生大道交口"},{"KKBH":"711","HPHM":"鲁G270MZ","JGSK":"2021-04-01 15:25:37.28","CDBH":"2","XSFX":"由东向西","XSFXDM":"1","KKMC":"不礼让行人中新大道与和旭路交口"},{"KKBH":"610276125","HPHM":"津NFM979","JGSK":"2021-04-01 15:25:37.446","CDBH":"8","XSFX":"由北向南","XSFXDM":"4","KKMC":"中新大道与和顺路交口"},{"KKBH":"610271010","HPHM":"冀BC510L","JGSK":"2021-04-01 15:25:37.52","CDBH":"8","XSFX":"由北向南","XSFXDM":"4","KKMC":"中新大道与华五路交口"},{"KKBH":"610276124","HPHM":"黑A617JY","JGSK":"2021-04-01 15:25:37.545","CDBH":"1","XSFX":"由东向西","XSFXDM":"1","KKMC":"中新大道与中生大道交口"},{"KKBH":"720541003000","HPHM":"津MQ0511","JGSK":"2021-04-01 15:25:37.548","CDBH":"6","XSFX":"由南向北","XSFXDM":"3","KKMC":"动漫环路西与动漫西路交口"},{"KKBH":"7208810020000","HPHM":"津A7Z067","JGSK":"2021-04-01 15:25:37.633","CDBH":"9","XSFX":"由南向北","XSFXDM":"3","KKMC":"海旭道与安正路交口正向"},{"KKBH":"610391007","HPHM":"津AS8125","JGSK":"2021-04-01 15:25:37.669","CDBH":"7","XSFX":"由南向北","XSFXDM":"3","KKMC":"和韵路与和风路交口"},{"KKBH":"610256113","HPHM":"津ARB060","JGSK":"2021-04-01 15:25:37.76","CDBH":"5","XSFX":"由南向北","XSFXDM":"3","KKMC":"中天大道与和风路交口"},{"KKBH":"7208910040000","HPHM":"冀B3CA21","JGSK":"2021-04-01 15:25:37.832","CDBH":"6","XSFX":"由西向东","XSFXDM":"2","KKMC":"海博道与安平路交口正向"},{"KKBH":"610401005","HPHM":"津NFD188","JGSK":"2021-04-01 15:25:37.893","CDBH":"9","XSFX":"由南向北","XSFXDM":"3","KKMC":"和畅路与和顺路交口"},{"KKBH":"7208910030000","HPHM":"津JHW106","JGSK":"2021-04-01 15:25:37.908","CDBH":"4","XSFX":"由西向东","XSFXDM":"2","KKMC":"海博道与安正路交口正向"},{"KKBH":"610261003000","HPHM":"苏E22QV9","JGSK":"2021-04-01 15:25:37.951","CDBH":"17","XSFX":"由北向南","XSFXDM":"4","KKMC":"中生大道与静湖南路交口"},{"KKBH":"610401004","HPHM":"津N90739","JGSK":"2021-04-01 15:25:38.01","CDBH":"5","XSFX":"由西向东","XSFXDM":"2","KKMC":"和畅路与和风路交口"},{"KKBH":"610401005","HPHM":"津A18R77","JGSK":"2021-04-01 15:25:38.168","CDBH":"7","XSFX":"由南向北","XSFXDM":"3","KKMC":"和畅路与和顺路交口"},{"KKBH":"610271010","HPHM":"津A6T828","JGSK":"2021-04-01 15:25:38.208","CDBH":"7","XSFX":"由北向南","XSFXDM":"4","KKMC":"中新大道与华五路交口"},{"KKBH":"610266118","HPHM":"津NLQ090","JGSK":"2021-04-01 15:25:38.287","CDBH":"6","XSFX":"由西向东","XSFXDM":"2","KKMC":"中生大道与和畅路交口"},{"KKBH":"610276124","HPHM":"津QL1508","JGSK":"2021-04-01 15:25:38.564","CDBH":"11","XSFX":"由北向南","XSFXDM":"4","KKMC":"中新大道与中生大道交口"},{"KKBH":"720891009000","HPHM":"津MZ6879","JGSK":"2021-04-01 15:25:38.67","CDBH":"3","XSFX":"由西向东","XSFXDM":"2","KKMC":"海博道与弘通路交口"},{"KKBH":"720561002000","HPHM":"鲁G382VR","JGSK":"2021-04-01 15:25:38.701","CDBH":"6","XSFX":"由北向南","XSFXDM":"4","KKMC":"动漫北路与文三路交口"},{"KKBH":"6102610050000","HPHM":"津AF52600","JGSK":"2021-04-01 15:25:38.764","CDBH":"1","XSFX":"由东向西","XSFXDM":"1","KKMC":"中生大道与静湖西路（南侧）正向"},{"KKBH":"7208910060000","HPHM":"津ABE629","JGSK":"2021-04-01 15:25:38.798","CDBH":"3","XSFX":"由东向西","XSFXDM":"1","KKMC":"海博道与永盛路交口正向"},{"KKBH":"610276126","HPHM":"津JML878","JGSK":"2021-04-01 15:25:38.862","CDBH":"5","XSFX":"由南向北","XSFXDM":"3","KKMC":"中新大道与和意路交口"},{"KKBH":"7205610020000","HPHM":"津AUT833","JGSK":"2021-04-01 15:25:38.924","CDBH":"1","XSFX":"由东向西","XSFXDM":"1","KKMC":"动漫北路与文三路交口正向"},{"KKBH":"7280310060000","HPHM":"津JEC011","JGSK":"2021-04-01 15:25:38.959","CDBH":"3","XSFX":"由西向东","XSFXDM":"2","KKMC":"动漫中路与文三路交口正向"},{"KKBH":"610271008","HPHM":"津C0L785","JGSK":"2021-04-01 15:25:38.974","CDBH":"1","XSFX":"由南向北","XSFXDM":"3","KKMC":"中新大道与航母主题公园支路交口"},{"KKBH":"610256112","HPHM":"津RQU012","JGSK":"2021-04-01 15:25:39.096","CDBH":"10","XSFX":"由北向南","XSFXDM":"4","KKMC":"中天大道与中津大道交口"},{"KKBH":"610256115","HPHM":"津RA9119","JGSK":"2021-04-01 15:25:39.267","CDBH":"12","XSFX":"由北向南","XSFXDM":"4","KKMC":"中天大道与中生大道交口"},{"KKBH":"7208810040000","HPHM":"津MTC789","JGSK":"2021-04-01 15:25:39.308","CDBH":"8","XSFX":"由北向南","XSFXDM":"4","KKMC":"海旭道与永盛路交口正向"},{"KKBH":"7208810050000","HPHM":"冀B4Z779","JGSK":"2021-04-01 15:25:39.345","CDBH":"4","XSFX":"由西向东","XSFXDM":"2","KKMC":"海旭道与明盛路交口正向"},{"KKBH":"7208810020000","HPHM":"津C907B2","JGSK":"2021-04-01 15:25:39.549","CDBH":"5","XSFX":"由西向东","XSFXDM":"2","KKMC":"海旭道与安正路交口正向"},{"KKBH":"711","HPHM":"津A1N881","JGSK":"2021-04-01 15:25:39.574","CDBH":"5","XSFX":"由南向北","XSFXDM":"3","KKMC":"不礼让行人中新大道与和旭路交口"},{"KKBH":"720891004000","HPHM":"冀B3W61H","JGSK":"2021-04-01 15:25:39.618","CDBH":"9","XSFX":"由南向北","XSFXDM":"3","KKMC":"海博道与安平路交口"},{"KKBH":"610401005","HPHM":"津JLY287","JGSK":"2021-04-01 15:25:39.779","CDBH":"6","XSFX":"由西向东","XSFXDM":"2","KKMC":"和畅路与和顺路交口"},{"KKBH":"610271008","HPHM":"鲁DW962S","JGSK":"2021-04-01 15:25:39.793","CDBH":"5","XSFX":"由北向南","XSFXDM":"4","KKMC":"中新大道与航母主题公园支路交口"},{"KKBH":"7208610030000","HPHM":"皖K781S3","JGSK":"2021-04-01 15:25:39.84","CDBH":"4","XSFX":"由西向东","XSFXDM":"2","KKMC":"海晨道与安明路交口正向"},{"KKBH":"720861002000","HPHM":"津C3D229","JGSK":"2021-04-01 15:25:39.843","CDBH":"4","XSFX":"由西向东","XSFXDM":"2","KKMC":"海晨道与安正路交口"},{"KKBH":"7208610020000","HPHM":"津E25524","JGSK":"2021-04-01 15:25:39.849","CDBH":"5","XSFX":"由西向东","XSFXDM":"2","KKMC":"海晨道与安正路交口正向"},{"KKBH":"720541002000","HPHM":"津JZS636","JGSK":"2021-04-01 15:25:39.9","CDBH":"4","XSFX":"由西向东","XSFXDM":"2","KKMC":"动漫环路西与动漫中路交口"},{"KKBH":"610401005","HPHM":"鲁NNT032","JGSK":"2021-04-01 15:25:39.961","CDBH":"2","XSFX":"由东向西","XSFXDM":"1","KKMC":"和畅路与和顺路交口"},{"KKBH":"7280310020000","HPHM":"津GH1880","JGSK":"2021-04-01 15:25:40.06","CDBH":"7","XSFX":"由北向南","XSFXDM":"4","KKMC":"动漫中路与文一路交口正向"},{"KKBH":"720891003000","HPHM":"津G6YD11","JGSK":"2021-04-01 15:25:40.095","CDBH":"6","XSFX":"由西向东","XSFXDM":"2","KKMC":"海博道与安正路交口"},{"KKBH":"720891004000","HPHM":"车牌","JGSK":"2021-04-01 15:25:40.26","CDBH":"9","XSFX":"由南向北","XSFXDM":"3","KKMC":"海博道与安平路交口"},{"KKBH":"610276125","HPHM":"津AF71882","JGSK":"2021-04-01 15:25:40.406","CDBH":"8","XSFX":"由北向南","XSFXDM":"4","KKMC":"中新大道与和顺路交口"},{"KKBH":"610276124","HPHM":"豫EWG505","JGSK":"2021-04-01 15:25:40.485","CDBH":"10","XSFX":"由北向南","XSFXDM":"4","KKMC":"中新大道与中生大道交口"},{"KKBH":"610271009","HPHM":"津ADC5783","JGSK":"2021-04-01 15:25:40.528","CDBH":"11","XSFX":"由北向南","XSFXDM":"4","KKMC":"中新大道与泰七路交口"},{"KKBH":"610251002","HPHM":"冀B0G7K9","JGSK":"2021-04-01 15:25:40.566","CDBH":"4","XSFX":"由西向东","XSFXDM":"2","KKMC":"中天大道与和睦路交口"},{"KKBH":"720891004000","HPHM":"车牌","JGSK":"2021-04-01 15:25:40.624","CDBH":"4","XSFX":"由西向东","XSFXDM":"2","KKMC":"海博道与安平路交口"},{"KKBH":"610261003000","HPHM":"鲁MKC333","JGSK":"2021-04-01 15:25:40.739","CDBH":"10","XSFX":"由东向西","XSFXDM":"1","KKMC":"中生大道与静湖南路交口"},{"KKBH":"610391007","HPHM":"津AV5344","JGSK":"2021-04-01 15:25:40.762","CDBH":"8","XSFX":"由南向北","XSFXDM":"3","KKMC":"和韵路与和风路交口"},{"KKBH":"610401005","HPHM":"津A18R77","JGSK":"2021-04-01 15:25:40.772","CDBH":"7","XSFX":"由南向北","XSFXDM":"3","KKMC":"和畅路与和顺路交口"},{"KKBH":"610391008","HPHM":"车牌","JGSK":"2021-04-01 15:25:41.162","CDBH":"4","XSFX":"由西向东","XSFXDM":"2","KKMC":"和韵路与和旭路交口"},{"KKBH":"610256115","HPHM":"津A5T596","JGSK":"2021-04-01 15:25:41.315","CDBH":"5","XSFX":"由西向东","XSFXDM":"2","KKMC":"中天大道与中生大道交口"},{"KKBH":"610256116","HPHM":"津A00296D","JGSK":"2021-04-01 15:25:41.316","CDBH":"12","XSFX":"由北向南","XSFXDM":"4","KKMC":"中天大道与和顺路交口"},{"KKBH":"610391007","HPHM":"车牌","JGSK":"2021-04-01 15:25:41.435","CDBH":"6","XSFX":"由西向东","XSFXDM":"2","KKMC":"和韵路与和风路交口"},{"KKBH":"610271008","HPHM":"津C0L785","JGSK":"2021-04-01 15:25:41.535","CDBH":"1","XSFX":"由南向北","XSFXDM":"3","KKMC":"中新大道与航母主题公园支路交口"},{"KKBH":"720891004000","HPHM":"冀B3CA21","JGSK":"2021-04-01 15:25:41.583","CDBH":"5","XSFX":"由西向东","XSFXDM":"2","KKMC":"海博道与安平路交口"},{"KKBH":"610256116","HPHM":"津KAS398","JGSK":"2021-04-01 15:25:41.758","CDBH":"11","XSFX":"由北向南","XSFXDM":"4","KKMC":"中天大道与和顺路交口"},{"KKBH":"610391007","HPHM":"津AS8125","JGSK":"2021-04-01 15:25:41.83","CDBH":"7","XSFX":"由南向北","XSFXDM":"3","KKMC":"和韵路与和风路交口"},{"KKBH":"720881002000","HPHM":"津A7Z067","JGSK":"2021-04-01 15:25:41.849","CDBH":"9","XSFX":"由南向北","XSFXDM":"3","KKMC":"海旭道与安正路交口"},{"KKBH":"720881002000","HPHM":"津ADA5158","JGSK":"2021-04-01 15:25:41.939","CDBH":"2","XSFX":"由东向西","XSFXDM":"1","KKMC":"海旭道与安正路交口"},{"KKBH":"610256113","HPHM":"津E10572","JGSK":"2021-04-01 15:25:41.949","CDBH":"8","XSFX":"由北向南","XSFXDM":"4","KKMC":"中天大道与和风路交口"},{"KKBH":"610276124","HPHM":"冀R97298","JGSK":"2021-04-01 15:25:41.959","CDBH":"2","XSFX":"由东向西","XSFXDM":"1","KKMC":"中新大道与中生大道交口"},{"KKBH":"728031002000","HPHM":"津C85U80","JGSK":"2021-04-01 15:25:42.01","CDBH":"5","XSFX":"由南向北","XSFXDM":"3","KKMC":"动漫中路与文一路交口"},{"KKBH":"720891003000","HPHM":"车牌","JGSK":"2021-04-01 15:25:42.012","CDBH":"6","XSFX":"由西向东","XSFXDM":"2","KKMC":"海博道与安正路交口"},{"KKBH":"610276126","HPHM":"车牌","JGSK":"2021-04-01 15:25:42.067","CDBH":"8","XSFX":"由北向南","XSFXDM":"4","KKMC":"中新大道与和意路交口"},{"KKBH":"610271008","HPHM":"津AY1880","JGSK":"2021-04-01 15:25:42.175","CDBH":"2","XSFX":"由南向北","XSFXDM":"3","KKMC":"中新大道与航母主题公园支路交口"},{"KKBH":"610271010","HPHM":"津A6T828","JGSK":"2021-04-01 15:25:42.24","CDBH":"7","XSFX":"由北向南","XSFXDM":"4","KKMC":"中新大道与华五路交口"},{"KKBH":"720891004000","HPHM":"车牌","JGSK":"2021-04-01 15:25:42.259","CDBH":"8","XSFX":"由南向北","XSFXDM":"3","KKMC":"海博道与安平路交口"},{"KKBH":"7208810040000","HPHM":"车牌","JGSK":"2021-04-01 15:25:42.312","CDBH":"6","XSFX":"由西向东","XSFXDM":"2","KKMC":"海旭道与永盛路交口正向"},{"KKBH":"720561002000","HPHM":"津K16068","JGSK":"2021-04-01 15:25:42.329","CDBH":"1","XSFX":"由东向西","XSFXDM":"1","KKMC":"动漫北路与文三路交口"},{"KKBH":"610276124","HPHM":"津MUA887","JGSK":"2021-04-01 15:25:42.499","CDBH":"2","XSFX":"由东向西","XSFXDM":"1","KKMC":"中新大道与中生大道交口"},{"KKBH":"7400110020000","HPHM":"津MWM815","JGSK":"2021-04-01 15:25:42.501","CDBH":"2","XSFX":"由东向西","XSFXDM":"1","KKMC":"静湖南路与华一路交口正向"},{"KKBH":"610391007","HPHM":"豫QL2673","JGSK":"2021-04-01 15:25:42.583","CDBH":"8","XSFX":"由南向北","XSFXDM":"3","KKMC":"和韵路与和风路交口"},{"KKBH":"610256112","HPHM":"津RQU012","JGSK":"2021-04-01 15:25:42.667","CDBH":"10","XSFX":"由北向南","XSFXDM":"4","KKMC":"中天大道与中津大道交口"},{"KKBH":"610276124","HPHM":"冀F66T27","JGSK":"2021-04-01 15:25:43.176","CDBH":"1","XSFX":"由东向西","XSFXDM":"1","KKMC":"中新大道与中生大道交口"},{"KKBH":"7208910050000","HPHM":"车牌","JGSK":"2021-04-01 15:25:43.181","CDBH":"4","XSFX":"由东向西","XSFXDM":"1","KKMC":"海博道与安明路交口正向"},{"KKBH":"610256116","HPHM":"冀C9U696","JGSK":"2021-04-01 15:25:43.365","CDBH":"4","XSFX":"由西向东","XSFXDM":"2","KKMC":"中天大道与和顺路交口"},{"KKBH":"7205710040000","HPHM":"津AD95719","JGSK":"2021-04-01 15:25:43.461","CDBH":"4","XSFX":"由西向东","XSFXDM":"2","KKMC":"动漫东路与动漫中路交口正向"},{"KKBH":"610256113","HPHM":"冀DT995N","JGSK":"2021-04-01 15:25:43.532","CDBH":"8","XSFX":"由北向南","XSFXDM":"4","KKMC":"中天大道与和风路交口"},{"KKBH":"7208610030000","HPHM":"津DFS169","JGSK":"2021-04-01 15:25:43.809","CDBH":"7","XSFX":"由南向北","XSFXDM":"3","KKMC":"海晨道与安明路交口正向"},{"KKBH":"720881005000","HPHM":"鲁MZL791","JGSK":"2021-04-01 15:25:43.966","CDBH":"4","XSFX":"由西向东","XSFXDM":"2","KKMC":"海旭道与明盛路交口"},{"KKBH":"720881004000","HPHM":"津MTC789","JGSK":"2021-04-01 15:25:44.085","CDBH":"8","XSFX":"由北向南","XSFXDM":"4","KKMC":"海旭道与永盛路交口"},{"KKBH":"610391007","HPHM":"津G40005","JGSK":"2021-04-01 15:25:44.158","CDBH":"2","XSFX":"由东向西","XSFXDM":"1","KKMC":"和韵路与和风路交口"},{"KKBH":"7208910040000","HPHM":"车牌","JGSK":"2021-04-01 15:25:44.287","CDBH":"4","XSFX":"由西向东","XSFXDM":"2","KKMC":"海博道与安平路交口正向"},{"KKBH":"610256114","HPHM":"津RKV599","JGSK":"2021-04-01 15:25:44.321","CDBH":"4","XSFX":"由南向北","XSFXDM":"3","KKMC":"中天大道与和旭路交口"},{"KKBH":"610276126","HPHM":"津K97268","JGSK":"2021-04-01 15:25:44.33","CDBH":"8","XSFX":"由北向南","XSFXDM":"4","KKMC":"中新大道与和意路交口"},{"KKBH":"7208610020000","HPHM":"粤S952CU","JGSK":"2021-04-01 15:25:44.35","CDBH":"5","XSFX":"由西向东","XSFXDM":"2","KKMC":"海晨道与安正路交口正向"},{"KKBH":"610256114","HPHM":"津C1A066","JGSK":"2021-04-01 15:25:44.372","CDBH":"5","XSFX":"由南向北","XSFXDM":"3","KKMC":"中天大道与和旭路交口"},{"KKBH":"7208910030000","HPHM":"冀DW227X","JGSK":"2021-04-01 15:25:44.592","CDBH":"12","XSFX":"由北向南","XSFXDM":"4","KKMC":"海博道与安正路交口正向"},{"KKBH":"610261005000","HPHM":"冀AS0Y89","JGSK":"2021-04-01 15:25:44.663","CDBH":"2","XSFX":"由南向北","XSFXDM":"3","KKMC":"中生大道与静湖西路（南侧）"},{"KKBH":"610251001","HPHM":"津GQL676","JGSK":"2021-04-01 15:25:44.719","CDBH":"5","XSFX":"由西向东","XSFXDM":"2","KKMC":"中天大道与和畅路交口"},{"KKBH":"610276124","HPHM":"津C8Q061","JGSK":"2021-04-01 15:25:44.755","CDBH":"11","XSFX":"由北向南","XSFXDM":"4","KKMC":"中新大道与中生大道交口"},{"KKBH":"7208710020000","HPHM":"京EHK836","JGSK":"2021-04-01 15:25:44.77","CDBH":"6","XSFX":"由南向北","XSFXDM":"3","KKMC":"安正路与芳菲路交口正向"},{"KKBH":"610266118","HPHM":"津AR9700","JGSK":"2021-04-01 15:25:44.906","CDBH":"10","XSFX":"由北向南","XSFXDM":"4","KKMC":"中生大道与和畅路交口"},{"KKBH":"610256116","HPHM":"津ML0522","JGSK":"2021-04-01 15:25:44.96","CDBH":"5","XSFX":"由西向东","XSFXDM":"2","KKMC":"中天大道与和顺路交口"},{"KKBH":"7208110020000","HPHM":"津MNL007","JGSK":"2021-04-01 15:25:45.072","CDBH":"1","XSFX":"由东向西","XSFXDM":"1","KKMC":"动漫南路与文一路交口正向"},{"KKBH":"610276126","HPHM":"京P9HA25","JGSK":"2021-04-01 15:25:45.153","CDBH":"4","XSFX":"由南向北","XSFXDM":"3","KKMC":"中新大道与和意路交口"},{"KKBH":"610256116","HPHM":"津ADQ1937","JGSK":"2021-04-01 15:25:45.276","CDBH":"11","XSFX":"由北向南","XSFXDM":"4","KKMC":"中天大道与和顺路交口"},{"KKBH":"610391007","HPHM":"津AV5344","JGSK":"2021-04-01 15:25:45.343","CDBH":"9","XSFX":"由南向北","XSFXDM":"3","KKMC":"和韵路与和风路交口"},{"KKBH":"610256116","HPHM":"津KAS398","JGSK":"2021-04-01 15:25:45.365","CDBH":"12","XSFX":"由北向南","XSFXDM":"4","KKMC":"中天大道与和顺路交口"},{"KKBH":"610276126","HPHM":"津C69877","JGSK":"2021-04-01 15:25:45.371","CDBH":"7","XSFX":"由北向南","XSFXDM":"4","KKMC":"中新大道与和意路交口"},{"KKBH":"610256113","HPHM":"津E10572","JGSK":"2021-04-01 15:25:45.373","CDBH":"8","XSFX":"由北向南","XSFXDM":"4","KKMC":"中天大道与和风路交口"},{"KKBH":"728031002000","HPHM":"津GH1880","JGSK":"2021-04-01 15:25:45.387","CDBH":"7","XSFX":"由北向南","XSFXDM":"4","KKMC":"动漫中路与文一路交口"},{"KKBH":"610391008","HPHM":"车牌","JGSK":"2021-04-01 15:25:45.517","CDBH":"6","XSFX":"由西向东","XSFXDM":"2","KKMC":"和韵路与和旭路交口"},{"KKBH":"7208610030000","HPHM":"津CB7550","JGSK":"2021-04-01 15:25:45.566","CDBH":"4","XSFX":"由西向东","XSFXDM":"2","KKMC":"海晨道与安明路交口正向"},{"KKBH":"610271008","HPHM":"车牌","JGSK":"2021-04-01 15:25:45.582","CDBH":"4","XSFX":"由北向南","XSFXDM":"4","KKMC":"中新大道与航母主题公园支路交口"},{"KKBH":"610276125","HPHM":"津JSR399","JGSK":"2021-04-01 15:25:46.016","CDBH":"1","XSFX":"由东向西","XSFXDM":"1","KKMC":"中新大道与和顺路交口"},{"KKBH":"720891003000","HPHM":"津DW227X","JGSK":"2021-04-01 15:25:46.03","CDBH":"2","XSFX":"由东向西","XSFXDM":"1","KKMC":"海博道与安正路交口"},{"KKBH":"610391007","HPHM":"津JT5650","JGSK":"2021-04-01 15:25:46.081","CDBH":"8","XSFX":"由南向北","XSFXDM":"3","KKMC":"和韵路与和风路交口"},{"KKBH":"610401005","HPHM":"津C85X05","JGSK":"2021-04-01 15:25:46.179","CDBH":"4","XSFX":"由西向东","XSFXDM":"2","KKMC":"和畅路与和顺路交口"},{"KKBH":"7208810020000","HPHM":"冀CJQ535","JGSK":"2021-04-01 15:25:46.24","CDBH":"3","XSFX":"由东向西","XSFXDM":"1","KKMC":"海旭道与安正路交口正向"},{"KKBH":"610401005","HPHM":"冀BY9198","JGSK":"2021-04-01 15:25:46.309","CDBH":"7","XSFX":"由南向北","XSFXDM":"3","KKMC":"和畅路与和顺路交口"},{"KKBH":"610256113","HPHM":"冀A371X7","JGSK":"2021-04-01 15:25:46.328","CDBH":"1","XSFX":"由西向东","XSFXDM":"2","KKMC":"中天大道与和风路交口"},{"KKBH":"720881002000","HPHM":"津C907B2","JGSK":"2021-04-01 15:25:46.368","CDBH":"6","XSFX":"由西向东","XSFXDM":"2","KKMC":"海旭道与安正路交口"},{"KKBH":"610276124","HPHM":"津C5F567","JGSK":"2021-04-01 15:25:46.444","CDBH":"1","XSFX":"由东向西","XSFXDM":"1","KKMC":"中新大道与中生大道交口"},{"KKBH":"7208910040000","HPHM":"冀B3SQ91","JGSK":"2021-04-01 15:25:46.465","CDBH":"6","XSFX":"由西向东","XSFXDM":"2","KKMC":"海博道与安平路交口正向"},{"KKBH":"610286127","HPHM":"冀B057K9","JGSK":"2021-04-01 15:25:46.483","CDBH":"2","XSFX":"由东向西","XSFXDM":"1","KKMC":"中津大道与和畅路交口"},{"KKBH":"7208810020000","HPHM":"津ADM8813","JGSK":"2021-04-01 15:25:46.774","CDBH":"6","XSFX":"由西向东","XSFXDM":"2","KKMC":"海旭道与安正路交口正向"},{"KKBH":"610271008","HPHM":"川A87S5M","JGSK":"2021-04-01 15:25:46.785","CDBH":"1","XSFX":"由南向北","XSFXDM":"3","KKMC":"中新大道与航母主题公园支路交口"},{"KKBH":"610276124","HPHM":"冀R97298","JGSK":"2021-04-01 15:25:46.818","CDBH":"3","XSFX":"由东向西","XSFXDM":"1","KKMC":"中新大道与中生大道交口"},{"KKBH":"7208810040000","HPHM":"车牌","JGSK":"2021-04-01 15:25:46.872","CDBH":"3","XSFX":"由东向西","XSFXDM":"1","KKMC":"海旭道与永盛路交口正向"},{"KKBH":"610276126","HPHM":"津K97268","JGSK":"2021-04-01 15:25:46.909","CDBH":"8","XSFX":"由北向南","XSFXDM":"4","KKMC":"中新大道与和意路交口"},{"KKBH":"720881005000","HPHM":"冀B4Z779","JGSK":"2021-04-01 15:25:47.001","CDBH":"4","XSFX":"由西向东","XSFXDM":"2","KKMC":"海旭道与明盛路交口"},{"KKBH":"7208610030000","HPHM":"津C562U1","JGSK":"2021-04-01 15:25:47.07","CDBH":"3","XSFX":"由东向西","XSFXDM":"1","KKMC":"海晨道与安明路交口正向"},{"KKBH":"7208910030000","HPHM":"津C99B07","JGSK":"2021-04-01 15:25:47.11","CDBH":"11","XSFX":"由北向南","XSFXDM":"4","KKMC":"海博道与安正路交口正向"},{"KKBH":"610256111","HPHM":"津C7P367","JGSK":"2021-04-01 15:25:47.213","CDBH":"8","XSFX":"由北向南","XSFXDM":"4","KKMC":"中天大道与和惠路交口"},{"KKBH":"7208910080000","HPHM":"辽GL4776","JGSK":"2021-04-01 15:25:47.24","CDBH":"9","XSFX":"由南向北","XSFXDM":"3","KKMC":"海博道与荣盛路交口正向"},{"KKBH":"7205410040000","HPHM":"津KKZ125","JGSK":"2021-04-01 15:25:47.244","CDBH":"2","XSFX":"由东向西","XSFXDM":"1","KKMC":"动漫环路东与动漫中路交口正向"},{"KKBH":"610271008","HPHM":"津C008Z5","JGSK":"2021-04-01 15:25:47.388","CDBH":"4","XSFX":"由北向南","XSFXDM":"4","KKMC":"中新大道与航母主题公园支路交口"},{"KKBH":"610256113","HPHM":"冀DT995N","JGSK":"2021-04-01 15:25:47.412","CDBH":"8","XSFX":"由北向南","XSFXDM":"4","KKMC":"中天大道与和风路交口"},{"KKBH":"610271010","HPHM":"津MRX797","JGSK":"2021-04-01 15:25:47.48","CDBH":"8","XSFX":"由北向南","XSFXDM":"4","KKMC":"中新大道与华五路交口"},{"KKBH":"610276124","HPHM":"津KLH309","JGSK":"2021-04-01 15:25:47.554","CDBH":"10","XSFX":"由北向南","XSFXDM":"4","KKMC":"中新大道与中生大道交口"},{"KKBH":"610266118","HPHM":"津C92C93","JGSK":"2021-04-01 15:25:47.648","CDBH":"10","XSFX":"由北向南","XSFXDM":"4","KKMC":"中生大道与和畅路交口"},{"KKBH":"610391007","HPHM":"豫QL2673","JGSK":"2021-04-01 15:25:47.663","CDBH":"9","XSFX":"由南向北","XSFXDM":"3","KKMC":"和韵路与和风路交口"},{"KKBH":"7208810020000","HPHM":"津RNK298","JGSK":"2021-04-01 15:25:47.683","CDBH":"5","XSFX":"由西向东","XSFXDM":"2","KKMC":"海旭道与安正路交口正向"},{"KKBH":"7208910030000","HPHM":"鲁NNH372","JGSK":"2021-04-01 15:25:47.911","CDBH":"4","XSFX":"由西向东","XSFXDM":"2","KKMC":"海博道与安正路交口正向"},{"KKBH":"720891006000","HPHM":"津ABE629","JGSK":"2021-04-01 15:25:47.984","CDBH":"3","XSFX":"由东向西","XSFXDM":"1","KKMC":"海博道与永盛路交口"},{"KKBH":"610401004","HPHM":"鲁ND91C9","JGSK":"2021-04-01 15:25:48.016","CDBH":"7","XSFX":"由南向北","XSFXDM":"3","KKMC":"和畅路与和风路交口"},{"KKBH":"610276126","HPHM":"津C69877","JGSK":"2021-04-01 15:25:48.11","CDBH":"7","XSFX":"由北向南","XSFXDM":"4","KKMC":"中新大道与和意路交口"},{"KKBH":"610276126","HPHM":"京P9HA25","JGSK":"2021-04-01 15:25:48.137","CDBH":"4","XSFX":"由南向北","XSFXDM":"3","KKMC":"中新大道与和意路交口"},{"KKBH":"728031006000","HPHM":"津JEC011","JGSK":"2021-04-01 15:25:48.145","CDBH":"3","XSFX":"由西向东","XSFXDM":"2","KKMC":"动漫中路与文三路交口"},{"KKBH":"610276124","HPHM":"津K09619","JGSK":"2021-04-01 15:25:48.178","CDBH":"1","XSFX":"由东向西","XSFXDM":"1","KKMC":"中新大道与中生大道交口"},{"KKBH":"610251001","HPHM":"津GQL676","JGSK":"2021-04-01 15:25:48.181","CDBH":"5","XSFX":"由西向东","XSFXDM":"2","KKMC":"中天大道与和畅路交口"},{"KKBH":"720861003000","HPHM":"陕UX3065","JGSK":"2021-04-01 15:25:48.184","CDBH":"4","XSFX":"由西向东","XSFXDM":"2","KKMC":"海晨道与安明路交口"},{"KKBH":"7208810040000","HPHM":"车牌","JGSK":"2021-04-01 15:25:48.34","CDBH":"6","XSFX":"由西向东","XSFXDM":"2","KKMC":"海旭道与永盛路交口正向"},{"KKBH":"720891004000","HPHM":"冀B3SQ91","JGSK":"2021-04-01 15:25:48.379","CDBH":"5","XSFX":"由西向东","XSFXDM":"2","KKMC":"海博道与安平路交口"},{"KKBH":"610256112","HPHM":"津KS8376","JGSK":"2021-04-01 15:25:48.45","CDBH":"10","XSFX":"由北向南","XSFXDM":"4","KKMC":"中天大道与中津大道交口"},{"KKBH":"720811002000","HPHM":"津MNL007","JGSK":"2021-04-01 15:25:48.566","CDBH":"1","XSFX":"由东向西","XSFXDM":"1","KKMC":"动漫南路与文一路交口"},{"KKBH":"610271008","HPHM":"川A87S5M","JGSK":"2021-04-01 15:25:48.649","CDBH":"1","XSFX":"由南向北","XSFXDM":"3","KKMC":"中新大道与航母主题公园支路交口"},{"KKBH":"610256116","HPHM":"津ADN6755","JGSK":"2021-04-01 15:25:48.721","CDBH":"5","XSFX":"由西向东","XSFXDM":"2","KKMC":"中天大道与和顺路交口"},{"KKBH":"610261005000","HPHM":"津AF52600","JGSK":"2021-04-01 15:25:48.748","CDBH":"1","XSFX":"由东向西","XSFXDM":"1","KKMC":"中生大道与静湖西路（南侧）"},{"KKBH":"610391007","HPHM":"津AU7868","JGSK":"2021-04-01 15:25:48.748","CDBH":"2","XSFX":"由东向西","XSFXDM":"1","KKMC":"和韵路与和风路交口"},{"KKBH":"7208810050000","HPHM":"津C18152","JGSK":"2021-04-01 15:25:48.759","CDBH":"4","XSFX":"由西向东","XSFXDM":"2","KKMC":"海旭道与明盛路交口正向"},{"KKBH":"7208910080000","HPHM":"津N86655","JGSK":"2021-04-01 15:25:48.78","CDBH":"12","XSFX":"由北向南","XSFXDM":"4","KKMC":"海博道与荣盛路交口正向"},{"KKBH":"610271010","HPHM":"津MRX797","JGSK":"2021-04-01 15:25:48.954","CDBH":"8","XSFX":"由北向南","XSFXDM":"4","KKMC":"中新大道与华五路交口"},{"KKBH":"610261005000","HPHM":"车牌","JGSK":"2021-04-01 15:25:48.972","CDBH":"2","XSFX":"由南向北","XSFXDM":"3","KKMC":"中生大道与静湖西路（南侧）"},{"KKBH":"7208810040000","HPHM":"车牌","JGSK":"2021-04-01 15:25:49.049","CDBH":"6","XSFX":"由西向东","XSFXDM":"2","KKMC":"海旭道与永盛路交口正向"},{"KKBH":"720891003000","HPHM":"津C99B07","JGSK":"2021-04-01 15:25:49.073","CDBH":"2","XSFX":"由东向西","XSFXDM":"1","KKMC":"海博道与安正路交口"},{"KKBH":"720891004000","HPHM":"吉A1977N","JGSK":"2021-04-01 15:25:49.097","CDBH":"4","XSFX":"由西向东","XSFXDM":"2","KKMC":"海博道与安平路交口"},{"KKBH":"7208710020000","HPHM":"车牌","JGSK":"2021-04-01 15:25:49.127","CDBH":"5","XSFX":"由南向北","XSFXDM":"3","KKMC":"安正路与芳菲路交口正向"},{"KKBH":"720891005000","HPHM":"津D98022","JGSK":"2021-04-01 15:25:49.15","CDBH":"8","XSFX":"由南向北","XSFXDM":"3","KKMC":"海博道与安明路交口"},{"KKBH":"610256116","HPHM":"津ADQ1937","JGSK":"2021-04-01 15:25:49.205","CDBH":"12","XSFX":"由北向南","XSFXDM":"4","KKMC":"中天大道与和顺路交口"},{"KKBH":"720881002000","HPHM":"津NW3686","JGSK":"2021-04-01 15:25:49.229","CDBH":"7","XSFX":"由西向东","XSFXDM":"2","KKMC":"海旭道与安正路交口"},{"KKBH":"7208910080000","HPHM":"津RLS392","JGSK":"2021-04-01 15:25:49.231","CDBH":"6","XSFX":"由西向东","XSFXDM":"2","KKMC":"海博道与荣盛路交口正向"},{"KKBH":"610276124","HPHM":"冀DP0J17","JGSK":"2021-04-01 15:25:49.233","CDBH":"11","XSFX":"由北向南","XSFXDM":"4","KKMC":"中新大道与中生大道交口"},{"KKBH":"740011002000","HPHM":"津MWM815","JGSK":"2021-04-01 15:25:49.269","CDBH":"10","XSFX":"由东向西","XSFXDM":"1","KKMC":"静湖南路与华一路交口"},{"KKBH":"7208810020000","HPHM":"津KSS070","JGSK":"2021-04-01 15:25:49.308","CDBH":"3","XSFX":"由东向西","XSFXDM":"1","KKMC":"海旭道与安正路交口正向"},{"KKBH":"720881002000","HPHM":"冀CJQ535","JGSK":"2021-04-01 15:25:49.428","CDBH":"3","XSFX":"由东向西","XSFXDM":"1","KKMC":"海旭道与安正路交口"},{"KKBH":"7208810040000","HPHM":"车牌","JGSK":"2021-04-01 15:25:49.449","CDBH":"6","XSFX":"由西向东","XSFXDM":"2","KKMC":"海旭道与永盛路交口正向"},{"KKBH":"7208810040000","HPHM":"鲁NXV660","JGSK":"2021-04-01 15:25:49.45","CDBH":"5","XSFX":"由西向东","XSFXDM":"2","KKMC":"海旭道与永盛路交口正向"},{"KKBH":"610256116","HPHM":"津C86R78","JGSK":"2021-04-01 15:25:49.5","CDBH":"10","XSFX":"由北向南","XSFXDM":"4","KKMC":"中天大道与和顺路交口"},{"KKBH":"720861002000","HPHM":"津E25524","JGSK":"2021-04-01 15:25:49.623","CDBH":"5","XSFX":"由西向东","XSFXDM":"2","KKMC":"海晨道与安正路交口"},{"KKBH":"610256115","HPHM":"津KH5596","JGSK":"2021-04-01 15:25:49.667","CDBH":"7","XSFX":"由南向北","XSFXDM":"3","KKMC":"中天大道与中生大道交口"},{"KKBH":"7208910040000","HPHM":"冀AM17J2","JGSK":"2021-04-01 15:25:49.764","CDBH":"6","XSFX":"由西向东","XSFXDM":"2","KKMC":"海博道与安平路交口正向"},{"KKBH":"720861003000","HPHM":"车牌","JGSK":"2021-04-01 15:25:49.874","CDBH":"1","XSFX":"由东向西","XSFXDM":"1","KKMC":"海晨道与安明路交口"},{"KKBH":"7280310030000","HPHM":"冀R1B1P0","JGSK":"2021-04-01 15:25:49.885","CDBH":"6","XSFX":"由北向南","XSFXDM":"4","KKMC":"动漫中路与文二路交口正向"},{"KKBH":"610276125","HPHM":"津RNS110","JGSK":"2021-04-01 15:25:49.897","CDBH":"7","XSFX":"由北向南","XSFXDM":"4","KKMC":"中新大道与和顺路交口"},{"KKBH":"610256116","HPHM":"津ML0522","JGSK":"2021-04-01 15:25:50.007","CDBH":"6","XSFX":"由西向东","XSFXDM":"2","KKMC":"中天大道与和顺路交口"},{"KKBH":"720891004000","HPHM":"车牌","JGSK":"2021-04-01 15:25:50.09","CDBH":"9","XSFX":"由南向北","XSFXDM":"3","KKMC":"海博道与安平路交口"},{"KKBH":"610401005","HPHM":"冀BY9198","JGSK":"2021-04-01 15:25:50.127","CDBH":"7","XSFX":"由南向北","XSFXDM":"3","KKMC":"和畅路与和顺路交口"},{"KKBH":"7205410050000","HPHM":"津MQ0511","JGSK":"2021-04-01 15:25:50.168","CDBH":"4","XSFX":"由西向东","XSFXDM":"2","KKMC":"动漫环路东与动漫西路交口正向"},{"KKBH":"610266118","HPHM":"津ADC8290","JGSK":"2021-04-01 15:25:50.19","CDBH":"10","XSFX":"由北向南","XSFXDM":"4","KKMC":"中生大道与和畅路交口"},{"KKBH":"720571004000","HPHM":"津AD95719","JGSK":"2021-04-01 15:25:50.29","CDBH":"4","XSFX":"由西向东","XSFXDM":"2","KKMC":"动漫东路与动漫中路交口"},{"KKBH":"610271010","HPHM":"津K01319","JGSK":"2021-04-01 15:25:50.395","CDBH":"4","XSFX":"由南向北","XSFXDM":"3","KKMC":"中新大道与华五路交口"},{"KKBH":"610401004","HPHM":"津A1S960","JGSK":"2021-04-01 15:25:50.484","CDBH":"7","XSFX":"由南向北","XSFXDM":"3","KKMC":"和畅路与和风路交口"},{"KKBH":"610276124","HPHM":"冀DF1F62","JGSK":"2021-04-01 15:25:50.493","CDBH":"1","XSFX":"由东向西","XSFXDM":"1","KKMC":"中新大道与中生大道交口"},{"KKBH":"610256115","HPHM":"豫A2ED20","JGSK":"2021-04-01 15:25:50.573","CDBH":"5","XSFX":"由西向东","XSFXDM":"2","KKMC":"中天大道与中生大道交口"},{"KKBH":"610271008","HPHM":"津FGW936","JGSK":"2021-04-01 15:25:50.585","CDBH":"1","XSFX":"由南向北","XSFXDM":"3","KKMC":"中新大道与航母主题公园支路交口"},{"KKBH":"610276126","HPHM":"冀BP120R","JGSK":"2021-04-01 15:25:50.587","CDBH":"4","XSFX":"由南向北","XSFXDM":"3","KKMC":"中新大道与和意路交口"},{"KKBH":"7208810050000","HPHM":"津GXY880","JGSK":"2021-04-01 15:25:50.608","CDBH":"4","XSFX":"由西向东","XSFXDM":"2","KKMC":"海旭道与明盛路交口正向"},{"KKBH":"610256113","HPHM":"冀A371X7","JGSK":"2021-04-01 15:25:50.757","CDBH":"1","XSFX":"由西向东","XSFXDM":"2","KKMC":"中天大道与和风路交口"},{"KKBH":"6071310030000","HPHM":"津C27622","JGSK":"2021-04-01 15:25:50.759","CDBH":"1","XSFX":"由东向西","XSFXDM":"1","KKMC":"中央大道与海旭道交口正向"},{"KKBH":"610286127","HPHM":"冀J0HC55","JGSK":"2021-04-01 15:25:50.803","CDBH":"2","XSFX":"由东向西","XSFXDM":"1","KKMC":"中津大道与和畅路交口"},{"KKBH":"610256114","HPHM":"车牌","JGSK":"2021-04-01 15:25:50.984","CDBH":"1","XSFX":"由西向东","XSFXDM":"2","KKMC":"中天大道与和旭路交口"},{"KKBH":"7209010020000","HPHM":"京N548T8","JGSK":"2021-04-01 15:25:51.009","CDBH":"11","XSFX":"由北向南","XSFXDM":"4","KKMC":"玉林道与安正路交口正向"},{"KKBH":"610256116","HPHM":"津NNG938","JGSK":"2021-04-01 15:25:51.113","CDBH":"5","XSFX":"由西向东","XSFXDM":"2","KKMC":"中天大道与和顺路交口"},{"KKBH":"610271009","HPHM":"冀B3J8U1","JGSK":"2021-04-01 15:25:51.127","CDBH":"7","XSFX":"由南向北","XSFXDM":"3","KKMC":"中新大道与泰七路交口"},{"KKBH":"610276126","HPHM":"蒙FX7353","JGSK":"2021-04-01 15:25:51.148","CDBH":"8","XSFX":"由北向南","XSFXDM":"4","KKMC":"中新大道与和意路交口"},{"KKBH":"7208910040000","HPHM":"津A31BM4","JGSK":"2021-04-01 15:25:51.152","CDBH":"6","XSFX":"由西向东","XSFXDM":"2","KKMC":"海博道与安平路交口正向"},{"KKBH":"720561002000","HPHM":"京Q18LH7","JGSK":"2021-04-01 15:25:51.282","CDBH":"1","XSFX":"由东向西","XSFXDM":"1","KKMC":"动漫北路与文三路交口"},{"KKBH":"610391007","HPHM":"津JT5650","JGSK":"2021-04-01 15:25:51.344","CDBH":"9","XSFX":"由南向北","XSFXDM":"3","KKMC":"和韵路与和风路交口"},{"KKBH":"720881004000","HPHM":"鲁NXV660","JGSK":"2021-04-01 15:25:51.379","CDBH":"10","XSFX":"由西向东","XSFXDM":"2","KKMC":"海旭道与永盛路交口"},{"KKBH":"720891003000","HPHM":"车牌","JGSK":"2021-04-01 15:25:51.477","CDBH":"1","XSFX":"由东向西","XSFXDM":"1","KKMC":"海博道与安正路交口"},{"KKBH":"610276124","HPHM":"津C9Z570","JGSK":"2021-04-01 15:25:51.481","CDBH":"7","XSFX":"由南向北","XSFXDM":"3","KKMC":"中新大道与中生大道交口"},{"KKBH":"610256114","HPHM":"辽NC3838","JGSK":"2021-04-01 15:25:51.681","CDBH":"1","XSFX":"由西向东","XSFXDM":"2","KKMC":"中天大道与和旭路交口"},{"KKBH":"7208910040000","HPHM":"车牌","JGSK":"2021-04-01 15:25:51.77","CDBH":"4","XSFX":"由西向东","XSFXDM":"2","KKMC":"海博道与安平路交口正向"},{"KKBH":"7208910030000","HPHM":"豫J38U54","JGSK":"2021-04-01 15:25:51.777","CDBH":"12","XSFX":"由北向南","XSFXDM":"4","KKMC":"海博道与安正路交口正向"},{"KKBH":"610401004","HPHM":"冀EL880J","JGSK":"2021-04-01 15:25:51.941","CDBH":"7","XSFX":"由南向北","XSFXDM":"3","KKMC":"和畅路与和风路交口"},{"KKBH":"610271010","HPHM":"津K01319","JGSK":"2021-04-01 15:25:51.994","CDBH":"4","XSFX":"由南向北","XSFXDM":"3","KKMC":"中新大道与华五路交口"},{"KKBH":"610256116","HPHM":"津C86R78","JGSK":"2021-04-01 15:25:51.998","CDBH":"11","XSFX":"由北向南","XSFXDM":"4","KKMC":"中天大道与和顺路交口"},{"KKBH":"610271010","HPHM":"津RVL388","JGSK":"2021-04-01 15:25:52.007","CDBH":"4","XSFX":"由南向北","XSFXDM":"3","KKMC":"中新大道与华五路交口"},{"KKBH":"610276125","HPHM":"津JFX926","JGSK":"2021-04-01 15:25:52.084","CDBH":"1","XSFX":"由东向西","XSFXDM":"1","KKMC":"中新大道与和顺路交口"},{"KKBH":"720891004000","HPHM":"冀AM17J2","JGSK":"2021-04-01 15:25:52.296","CDBH":"5","XSFX":"由西向东","XSFXDM":"2","KKMC":"海博道与安平路交口"},{"KKBH":"720861003000","HPHM":"皖K781S3","JGSK":"2021-04-01 15:25:52.336","CDBH":"4","XSFX":"由西向东","XSFXDM":"2","KKMC":"海晨道与安明路交口"},{"KKBH":"610401004","HPHM":"车牌","JGSK":"2021-04-01 15:25:52.344","CDBH":"5","XSFX":"由西向东","XSFXDM":"2","KKMC":"和畅路与和风路交口"},{"KKBH":"610266118","HPHM":"津C61U30","JGSK":"2021-04-01 15:25:52.349","CDBH":"11","XSFX":"由北向南","XSFXDM":"4","KKMC":"中生大道与和畅路交口"},{"KKBH":"720891008000","HPHM":"辽GL4776","JGSK":"2021-04-01 15:25:52.374","CDBH":"9","XSFX":"由南向北","XSFXDM":"3","KKMC":"海博道与荣盛路交口"},{"KKBH":"720541004000","HPHM":"津KKZ125","JGSK":"2021-04-01 15:25:52.435","CDBH":"2","XSFX":"由东向西","XSFXDM":"1","KKMC":"动漫环路东与动漫中路交口"},{"KKBH":"7208910030000","HPHM":"车牌","JGSK":"2021-04-01 15:25:52.468","CDBH":"5","XSFX":"由西向东","XSFXDM":"2","KKMC":"海博道与安正路交口正向"},{"KKBH":"7208710020000","HPHM":"津MU5799","JGSK":"2021-04-01 15:25:52.495","CDBH":"5","XSFX":"由南向北","XSFXDM":"3","KKMC":"安正路与芳菲路交口正向"},{"KKBH":"610391007","HPHM":"津E13890","JGSK":"2021-04-01 15:25:52.526","CDBH":"1","XSFX":"由东向西","XSFXDM":"1","KKMC":"和韵路与和风路交口"},{"KKBH":"720881005000","HPHM":"津C18152","JGSK":"2021-04-01 15:25:52.603","CDBH":"4","XSFX":"由西向东","XSFXDM":"2","KKMC":"海旭道与明盛路交口"},{"KKBH":"610256114","HPHM":"津C1A066","JGSK":"2021-04-01 15:25:52.635","CDBH":"5","XSFX":"由南向北","XSFXDM":"3","KKMC":"中天大道与和旭路交口"},{"KKBH":"7208810040000","HPHM":"车牌","JGSK":"2021-04-01 15:25:52.636","CDBH":"6","XSFX":"由西向东","XSFXDM":"2","KKMC":"海旭道与永盛路交口正向"},{"KKBH":"720881002000","HPHM":"津KSS070","JGSK":"2021-04-01 15:25:52.705","CDBH":"3","XSFX":"由东向西","XSFXDM":"1","KKMC":"海旭道与安正路交口"},{"KKBH":"610256116","HPHM":"津NJP189","JGSK":"2021-04-01 15:25:52.721","CDBH":"11","XSFX":"由北向南","XSFXDM":"4","KKMC":"中天大道与和顺路交口"},{"KKBH":"720881002000","HPHM":"津RNK298","JGSK":"2021-04-01 15:25:52.762","CDBH":"6","XSFX":"由西向东","XSFXDM":"2","KKMC":"海旭道与安正路交口"},{"KKBH":"610256112","HPHM":"津RNX365","JGSK":"2021-04-01 15:25:52.794","CDBH":"10","XSFX":"由北向南","XSFXDM":"4","KKMC":"中天大道与中津大道交口"},{"KKBH":"610266118","HPHM":"鲁MA991S","JGSK":"2021-04-01 15:25:52.801","CDBH":"10","XSFX":"由北向南","XSFXDM":"4","KKMC":"中生大道与和畅路交口"},{"KKBH":"7208810020000","HPHM":"冀C29T65","JGSK":"2021-04-01 15:25:52.813","CDBH":"1","XSFX":"由东向西","XSFXDM":"1","KKMC":"海旭道与安正路交口正向"},{"KKBH":"610256112","HPHM":"津JEA567","JGSK":"2021-04-01 15:25:52.868","CDBH":"1","XSFX":"由东向西","XSFXDM":"1","KKMC":"中天大道与中津大道交口"},{"KKBH":"720891003000","HPHM":"车牌","JGSK":"2021-04-01 15:25:52.887","CDBH":"6","XSFX":"由西向东","XSFXDM":"2","KKMC":"海博道与安正路交口"},{"KKBH":"610271008","HPHM":"津FGW936","JGSK":"2021-04-01 15:25:52.889","CDBH":"1","XSFX":"由南向北","XSFXDM":"3","KKMC":"中新大道与航母主题公园支路交口"},{"KKBH":"610256112","HPHM":"津KS8376","JGSK":"2021-04-01 15:25:52.902","CDBH":"10","XSFX":"由北向南","XSFXDM":"4","KKMC":"中天大道与中津大道交口"},{"KKBH":"720891004000","HPHM":"车牌","JGSK":"2021-04-01 15:25:52.975","CDBH":"9","XSFX":"由南向北","XSFXDM":"3","KKMC":"海博道与安平路交口"},{"KKBH":"610276126","HPHM":"津HB3800","JGSK":"2021-04-01 15:25:52.994","CDBH":"8","XSFX":"由北向南","XSFXDM":"4","KKMC":"中新大道与和意路交口"},{"KKBH":"6102661220000","HPHM":"苏E22QV9","JGSK":"2021-04-01 15:25:53.121","CDBH":"1","XSFX":"由西向东","XSFXDM":"2","KKMC":"生态城中生大道故道河一桥西向东上桥处正向"},{"KKBH":"720871002000","HPHM":"京EHK836","JGSK":"2021-04-01 15:25:53.299","CDBH":"6","XSFX":"由南向北","XSFXDM":"3","KKMC":"安正路与芳菲路交口"},{"KKBH":"720561002000","HPHM":"车牌","JGSK":"2021-04-01 15:25:53.361","CDBH":"2","XSFX":"由东向西","XSFXDM":"1","KKMC":"动漫北路与文三路交口"},{"KKBH":"610391007","HPHM":"津ABL879","JGSK":"2021-04-01 15:25:53.425","CDBH":"4","XSFX":"由西向东","XSFXDM":"2","KKMC":"和韵路与和风路交口"},{"KKBH":"610256116","HPHM":"冀C9U696","JGSK":"2021-04-01 15:25:53.445","CDBH":"5","XSFX":"由西向东","XSFXDM":"2","KKMC":"中天大道与和顺路交口"},{"KKBH":"720891003000","HPHM":"豫J38U54","JGSK":"2021-04-01 15:25:53.549","CDBH":"2","XSFX":"由东向西","XSFXDM":"1","KKMC":"海博道与安正路交口"},{"KKBH":"610271010","HPHM":"津C25E90","JGSK":"2021-04-01 15:25:53.625","CDBH":"7","XSFX":"由北向南","XSFXDM":"4","KKMC":"中新大道与华五路交口"},{"KKBH":"610276126","HPHM":"冀BP120R","JGSK":"2021-04-01 15:25:53.737","CDBH":"4","XSFX":"由南向北","XSFXDM":"3","KKMC":"中新大道与和意路交口"},{"KKBH":"610276124","HPHM":"津HEH039","JGSK":"2021-04-01 15:25:53.773","CDBH":"1","XSFX":"由东向西","XSFXDM":"1","KKMC":"中新大道与中生大道交口"},{"KKBH":"720541005000","HPHM":"津MQ0511","JGSK":"2021-04-01 15:25:53.779","CDBH":"4","XSFX":"由西向东","XSFXDM":"2","KKMC":"动漫环路东与动漫西路交口"},{"KKBH":"720891004000","HPHM":"津A31B09","JGSK":"2021-04-01 15:25:53.891","CDBH":"5","XSFX":"由西向东","XSFXDM":"2","KKMC":"海博道与安平路交口"},{"KKBH":"610256112","HPHM":"冀JP639H","JGSK":"2021-04-01 15:25:53.907","CDBH":"9","XSFX":"由南向北","XSFXDM":"3","KKMC":"中天大道与中津大道交口"},{"KKBH":"7208710020000","HPHM":"车牌","JGSK":"2021-04-01 15:25:54.02","CDBH":"9","XSFX":"由北向南","XSFXDM":"4","KKMC":"安正路与芳菲路交口正向"},{"KKBH":"720891004000","HPHM":"车牌","JGSK":"2021-04-01 15:25:54.051","CDBH":"4","XSFX":"由西向东","XSFXDM":"2","KKMC":"海博道与安平路交口"},{"KKBH":"610256116","HPHM":"津CEJ369","JGSK":"2021-04-01 15:25:54.052","CDBH":"4","XSFX":"由西向东","XSFXDM":"2","KKMC":"中天大道与和顺路交口"},{"KKBH":"610276126","HPHM":"津MH9218","JGSK":"2021-04-01 15:25:54.08","CDBH":"7","XSFX":"由北向南","XSFXDM":"4","KKMC":"中新大道与和意路交口"},{"KKBH":"720891008000","HPHM":"津N86655","JGSK":"2021-04-01 15:25:54.082","CDBH":"12","XSFX":"由北向南","XSFXDM":"4","KKMC":"海博道与荣盛路交口"},{"KKBH":"610256114","HPHM":"冀JMZ694","JGSK":"2021-04-01 15:25:54.103","CDBH":"1","XSFX":"由西向东","XSFXDM":"2","KKMC":"中天大道与和旭路交口"},{"KKBH":"7208810040000","HPHM":"津K1398S","JGSK":"2021-04-01 15:25:54.114","CDBH":"6","XSFX":"由西向东","XSFXDM":"2","KKMC":"海旭道与永盛路交口正向"},{"KKBH":"610276126","HPHM":"蒙FX7353","JGSK":"2021-04-01 15:25:54.184","CDBH":"8","XSFX":"由北向南","XSFXDM":"4","KKMC":"中新大道与和意路交口"},{"KKBH":"610271010","HPHM":"津RVL388","JGSK":"2021-04-01 15:25:54.234","CDBH":"4","XSFX":"由南向北","XSFXDM":"3","KKMC":"中新大道与华五路交口"},{"KKBH":"7208910040000","HPHM":"津C820M1","JGSK":"2021-04-01 15:25:54.252","CDBH":"6","XSFX":"由西向东","XSFXDM":"2","KKMC":"海博道与安平路交口正向"},{"KKBH":"610256114","HPHM":"津A7Y798","JGSK":"2021-04-01 15:25:54.285","CDBH":"4","XSFX":"由南向北","XSFXDM":"3","KKMC":"中天大道与和旭路交口"},{"KKBH":"720881005000","HPHM":"津GXY880","JGSK":"2021-04-01 15:25:54.437","CDBH":"4","XSFX":"由西向东","XSFXDM":"2","KKMC":"海旭道与明盛路交口"},{"KKBH":"720891004000","HPHM":"津AY1850","JGSK":"2021-04-01 15:25:54.456","CDBH":"6","XSFX":"由西向东","XSFXDM":"2","KKMC":"海博道与安平路交口"},{"KKBH":"610276125","HPHM":"津RNS110","JGSK":"2021-04-01 15:25:54.474","CDBH":"7","XSFX":"由北向南","XSFXDM":"4","KKMC":"中新大道与和顺路交口"},{"KKBH":"610256113","HPHM":"豫PN068V","JGSK":"2021-04-01 15:25:54.499","CDBH":"2","XSFX":"由西向东","XSFXDM":"2","KKMC":"中天大道与和风路交口"},{"KKBH":"7209010020000","HPHM":"冀DRU512","JGSK":"2021-04-01 15:25:54.513","CDBH":"7","XSFX":"由南向北","XSFXDM":"3","KKMC":"玉林道与安正路交口正向"},{"KKBH":"610256116","HPHM":"津ADB6755","JGSK":"2021-04-01 15:25:54.725","CDBH":"6","XSFX":"由西向东","XSFXDM":"2","KKMC":"中天大道与和顺路交口"},{"KKBH":"610256112","HPHM":"鲁ELB096","JGSK":"2021-04-01 15:25:54.845","CDBH":"11","XSFX":"由北向南","XSFXDM":"4","KKMC":"中天大道与中津大道交口"},{"KKBH":"610401004","HPHM":"鲁ND91C9","JGSK":"2021-04-01 15:25:54.994","CDBH":"7","XSFX":"由南向北","XSFXDM":"3","KKMC":"和畅路与和风路交口"},{"KKBH":"610256116","HPHM":"津KV6128","JGSK":"2021-04-01 15:25:55.1","CDBH":"10","XSFX":"由北向南","XSFXDM":"4","KKMC":"中天大道与和顺路交口"},{"KKBH":"610276126","HPHM":"津C619Z8","JGSK":"2021-04-01 15:25:55.2","CDBH":"5","XSFX":"由南向北","XSFXDM":"3","KKMC":"中新大道与和意路交口"},{"KKBH":"720891004000","HPHM":"车牌","JGSK":"2021-04-01 15:25:55.209","CDBH":"9","XSFX":"由南向北","XSFXDM":"3","KKMC":"海博道与安平路交口"},{"KKBH":"610271010","HPHM":"闽DM178R","JGSK":"2021-04-01 15:25:55.24","CDBH":"5","XSFX":"由南向北","XSFXDM":"3","KKMC":"中新大道与华五路交口"},{"KKBH":"720901002000","HPHM":"京N548T8","JGSK":"2021-04-01 15:25:55.378","CDBH":"11","XSFX":"由北向南","XSFXDM":"4","KKMC":"玉林道与安正路交口"},{"KKBH":"6102661220000","HPHM":"津C9H153","JGSK":"2021-04-01 15:25:55.414","CDBH":"2","XSFX":"由西向东","XSFXDM":"2","KKMC":"生态城中生大道故道河一桥西向东上桥处正向"},{"KKBH":"610271010","HPHM":"冀J0M2V7","JGSK":"2021-04-01 15:25:55.482","CDBH":"4","XSFX":"由南向北","XSFXDM":"3","KKMC":"中新大道与华五路交口"},{"KKBH":"610266118","HPHM":"津MZU926","JGSK":"2021-04-01 15:25:55.55","CDBH":"11","XSFX":"由北向南","XSFXDM":"4","KKMC":"中生大道与和畅路交口"},{"KKBH":"720881002000","HPHM":"津C786P1","JGSK":"2021-04-01 15:25:55.623","CDBH":"7","XSFX":"由西向东","XSFXDM":"2","KKMC":"海旭道与安正路交口"},{"KKBH":"610256114","HPHM":"津NVP089","JGSK":"2021-04-01 15:25:55.639","CDBH":"5","XSFX":"由南向北","XSFXDM":"3","KKMC":"中天大道与和旭路交口"},{"KKBH":"610256116","HPHM":"津NJP189","JGSK":"2021-04-01 15:25:55.838","CDBH":"12","XSFX":"由北向南","XSFXDM":"4","KKMC":"中天大道与和顺路交口"},{"KKBH":"7208810050000","HPHM":"鲁NZ28G2","JGSK":"2021-04-01 15:25:55.856","CDBH":"4","XSFX":"由西向东","XSFXDM":"2","KKMC":"海旭道与明盛路交口正向"},{"KKBH":"610271010","HPHM":"津C25E90","JGSK":"2021-04-01 15:25:55.989","CDBH":"7","XSFX":"由北向南","XSFXDM":"4","KKMC":"中新大道与华五路交口"},{"KKBH":"610266118","HPHM":"津C6G192","JGSK":"2021-04-01 15:25:55.996","CDBH":"10","XSFX":"由北向南","XSFXDM":"4","KKMC":"中生大道与和畅路交口"},{"KKBH":"720881002000","HPHM":"津ADM8813","JGSK":"2021-04-01 15:25:56.043","CDBH":"6","XSFX":"由西向东","XSFXDM":"2","KKMC":"海旭道与安正路交口"},{"KKBH":"610256113","HPHM":"津C90053","JGSK":"2021-04-01 15:25:56.045","CDBH":"5","XSFX":"由南向北","XSFXDM":"3","KKMC":"中天大道与和风路交口"},{"KKBH":"7209010020000","HPHM":"湘J56C79","JGSK":"2021-04-01 15:25:56.063","CDBH":"8","XSFX":"由南向北","XSFXDM":"3","KKMC":"玉林道与安正路交口正向"},{"KKBH":"610276126","HPHM":"鲁GP052Z","JGSK":"2021-04-01 15:25:56.138","CDBH":"8","XSFX":"由北向南","XSFXDM":"4","KKMC":"中新大道与和意路交口"},{"KKBH":"610276126","HPHM":"津HB3800","JGSK":"2021-04-01 15:25:56.184","CDBH":"8","XSFX":"由北向南","XSFXDM":"4","KKMC":"中新大道与和意路交口"},{"KKBH":"610276124","HPHM":"鲁A7K0T5","JGSK":"2021-04-01 15:25:56.227","CDBH":"1","XSFX":"由东向西","XSFXDM":"1","KKMC":"中新大道与中生大道交口"},{"KKBH":"7205710040000","HPHM":"车牌","JGSK":"2021-04-01 15:25:56.285","CDBH":"4","XSFX":"由西向东","XSFXDM":"2","KKMC":"动漫东路与动漫中路交口正向"},{"KKBH":"610256116","HPHM":"津RZA952","JGSK":"2021-04-01 15:25:56.355","CDBH":"1","XSFX":"由东向西","XSFXDM":"1","KKMC":"中天大道与和顺路交口"},{"KKBH":"610256112","HPHM":"车牌","JGSK":"2021-04-01 15:25:56.375","CDBH":"7","XSFX":"由南向北","XSFXDM":"3","KKMC":"中天大道与中津大道交口"},{"KKBH":"610256115","HPHM":"津KH5596","JGSK":"2021-04-01 15:25:56.382","CDBH":"7","XSFX":"由南向北","XSFXDM":"3","KKMC":"中天大道与中生大道交口"},{"KKBH":"610256112","HPHM":"车牌","JGSK":"2021-04-01 15:25:56.4","CDBH":"10","XSFX":"由北向南","XSFXDM":"4","KKMC":"中天大道与中津大道交口"},{"KKBH":"610401004","HPHM":"车牌","JGSK":"2021-04-01 15:25:56.404","CDBH":"6","XSFX":"由西向东","XSFXDM":"2","KKMC":"和畅路与和风路交口"},{"KKBH":"720891004000","HPHM":"车牌","JGSK":"2021-04-01 15:25:56.406","CDBH":"9","XSFX":"由南向北","XSFXDM":"3","KKMC":"海博道与安平路交口"},{"KKBH":"610401004","HPHM":"津A1S960","JGSK":"2021-04-01 15:25:56.434","CDBH":"8","XSFX":"由南向北","XSFXDM":"3","KKMC":"和畅路与和风路交口"},{"KKBH":"711","HPHM":"津NSV908","JGSK":"2021-04-01 15:25:56.434","CDBH":"7","XSFX":"由北向南","XSFXDM":"4","KKMC":"不礼让行人中新大道与和旭路交口"},{"KKBH":"720561002000","HPHM":"津AUT833","JGSK":"2021-04-01 15:25:56.482","CDBH":"1","XSFX":"由东向西","XSFXDM":"1","KKMC":"动漫北路与文三路交口"},{"KKBH":"720871002000","HPHM":"津MU5799","JGSK":"2021-04-01 15:25:56.501","CDBH":"5","XSFX":"由南向北","XSFXDM":"3","KKMC":"安正路与芳菲路交口"},{"KKBH":"711","HPHM":"津AW9276","JGSK":"2021-04-01 15:25:56.517","CDBH":"8","XSFX":"由北向南","XSFXDM":"4","KKMC":"不礼让行人中新大道与和旭路交口"},{"KKBH":"720891004000","HPHM":"津C820M1","JGSK":"2021-04-01 15:25:56.534","CDBH":"5","XSFX":"由西向东","XSFXDM":"2","KKMC":"海博道与安平路交口"},{"KKBH":"610271009","HPHM":"冀B8T6Y7","JGSK":"2021-04-01 15:25:56.561","CDBH":"7","XSFX":"由南向北","XSFXDM":"3","KKMC":"中新大道与泰七路交口"},{"KKBH":"610276126","HPHM":"津MH9218","JGSK":"2021-04-01 15:25:56.663","CDBH":"7","XSFX":"由北向南","XSFXDM":"4","KKMC":"中新大道与和意路交口"},{"KKBH":"6102610050000","HPHM":"津GDD059","JGSK":"2021-04-01 15:25:56.774","CDBH":"1","XSFX":"由东向西","XSFXDM":"1","KKMC":"中生大道与静湖西路（南侧）正向"},{"KKBH":"7208910040000","HPHM":"车牌","JGSK":"2021-04-01 15:25:56.818","CDBH":"4","XSFX":"由西向东","XSFXDM":"2","KKMC":"海博道与安平路交口正向"},{"KKBH":"7208610030000","HPHM":"津RAV979","JGSK":"2021-04-01 15:25:56.868","CDBH":"5","XSFX":"由西向东","XSFXDM":"2","KKMC":"海晨道与安明路交口正向"},{"KKBH":"610266122000","HPHM":"苏E22QV9","JGSK":"2021-04-01 15:25:56.951","CDBH":"2","XSFX":"由西向东","XSFXDM":"2","KKMC":"生态城中生大道故道河一桥西向东上桥处"},{"KKBH":"610256112","HPHM":"津A2C971","JGSK":"2021-04-01 15:25:56.99","CDBH":"4","XSFX":"由西向东","XSFXDM":"2","KKMC":"中天大道与中津大道交口"},{"KKBH":"7209010020000","HPHM":"车牌","JGSK":"2021-04-01 15:25:57.043","CDBH":"2","XSFX":"由东向西","XSFXDM":"1","KKMC":"玉林道与安正路交口正向"},{"KKBH":"6071310030000","HPHM":"津ADD1795","JGSK":"2021-04-01 15:25:57.081","CDBH":"1","XSFX":"由东向西","XSFXDM":"1","KKMC":"中央大道与海旭道交口正向"},{"KKBH":"610286127","HPHM":"车牌","JGSK":"2021-04-01 15:25:57.082","CDBH":"8","XSFX":"由南向北","XSFXDM":"3","KKMC":"中津大道与和畅路交口"},{"KKBH":"610391006","HPHM":"津DLX289","JGSK":"2021-04-01 15:25:57.111","CDBH":"8","XSFX":"由南向北","XSFXDM":"3","KKMC":"和韵路与和意路交口"},{"KKBH":"610391006","HPHM":"津DLX289","JGSK":"2021-04-01 15:25:57.112","CDBH":"8","XSFX":"由南向北","XSFXDM":"3","KKMC":"和韵路与和意路交口"},{"KKBH":"610271010","HPHM":"闽DM178R","JGSK":"2021-04-01 15:25:57.194","CDBH":"5","XSFX":"由南向北","XSFXDM":"3","KKMC":"中新大道与华五路交口"},{"KKBH":"610266118","HPHM":"津C61U30","JGSK":"2021-04-01 15:25:57.21","CDBH":"11","XSFX":"由北向南","XSFXDM":"4","KKMC":"中生大道与和畅路交口"},{"KKBH":"720861002000","HPHM":"粤S952CU","JGSK":"2021-04-01 15:25:57.3","CDBH":"5","XSFX":"由西向东","XSFXDM":"2","KKMC":"海晨道与安正路交口"},{"KKBH":"610256116","HPHM":"津NNG938","JGSK":"2021-04-01 15:25:57.364","CDBH":"6","XSFX":"由西向东","XSFXDM":"2","KKMC":"中天大道与和顺路交口"},{"KKBH":"610276124","HPHM":"冀F66T27","JGSK":"2021-04-01 15:25:57.473","CDBH":"1","XSFX":"由东向西","XSFXDM":"1","KKMC":"中新大道与中生大道交口"},{"KKBH":"711","HPHM":"粤CUE176","JGSK":"2021-04-01 15:25:57.48","CDBH":"5","XSFX":"由南向北","XSFXDM":"3","KKMC":"不礼让行人中新大道与和旭路交口"},{"KKBH":"7208110020000","HPHM":"津RR2878","JGSK":"2021-04-01 15:25:57.515","CDBH":"1","XSFX":"由东向西","XSFXDM":"1","KKMC":"动漫南路与文一路交口正向"},{"KKBH":"610271008","HPHM":"车牌","JGSK":"2021-04-01 15:25:57.565","CDBH":"4","XSFX":"由北向南","XSFXDM":"4","KKMC":"中新大道与航母主题公园支路交口"},{"KKBH":"610271009","HPHM":"冀B3J8U1","JGSK":"2021-04-01 15:25:57.727","CDBH":"7","XSFX":"由南向北","XSFXDM":"3","KKMC":"中新大道与泰七路交口"},{"KKBH":"610266118","HPHM":"津AR9700","JGSK":"2021-04-01 15:25:57.849","CDBH":"10","XSFX":"由北向南","XSFXDM":"4","KKMC":"中生大道与和畅路交口"},{"KKBH":"610271010","HPHM":"冀J0M2V7","JGSK":"2021-04-01 15:25:57.995","CDBH":"4","XSFX":"由南向北","XSFXDM":"3","KKMC":"中新大道与华五路交口"},{"KKBH":"610256116","HPHM":"津KV6128","JGSK":"2021-04-01 15:25:58.08","CDBH":"11","XSFX":"由北向南","XSFXDM":"4","KKMC":"中天大道与和顺路交口"},{"KKBH":"610276126","HPHM":"津C619Z8","JGSK":"2021-04-01 15:25:58.093","CDBH":"5","XSFX":"由南向北","XSFXDM":"3","KKMC":"中新大道与和意路交口"},{"KKBH":"720881002000","HPHM":"冀C29T65","JGSK":"2021-04-01 15:25:58.094","CDBH":"1","XSFX":"由东向西","XSFXDM":"1","KKMC":"海旭道与安正路交口"},{"KKBH":"720891008000","HPHM":"津RLS392","JGSK":"2021-04-01 15:25:58.105","CDBH":"5","XSFX":"由西向东","XSFXDM":"2","KKMC":"海博道与荣盛路交口"},{"KKBH":"610256112","HPHM":"津A9J710","JGSK":"2021-04-01 15:25:58.136","CDBH":"10","XSFX":"由北向南","XSFXDM":"4","KKMC":"中天大道与中津大道交口"},{"KKBH":"7208910030000","HPHM":"津E13238","JGSK":"2021-04-01 15:25:58.214","CDBH":"11","XSFX":"由北向南","XSFXDM":"4","KKMC":"海博道与安正路交口正向"},{"KKBH":"720861003000","HPHM":"津CB7550","JGSK":"2021-04-01 15:25:58.251","CDBH":"4","XSFX":"由西向东","XSFXDM":"2","KKMC":"海晨道与安明路交口"},{"KKBH":"7208910040000","HPHM":"车牌","JGSK":"2021-04-01 15:25:58.287","CDBH":"6","XSFX":"由西向东","XSFXDM":"2","KKMC":"海博道与安平路交口正向"},{"KKBH":"720891004000","HPHM":"车牌","JGSK":"2021-04-01 15:25:58.324","CDBH":"9","XSFX":"由南向北","XSFXDM":"3","KKMC":"海博道与安平路交口"},{"KKBH":"711","HPHM":"鲁NV25A2","JGSK":"2021-04-01 15:25:58.437","CDBH":"7","XSFX":"由北向南","XSFXDM":"4","KKMC":"不礼让行人中新大道与和旭路交口"},{"KKBH":"720891003000","HPHM":"津C5E501","JGSK":"2021-04-01 15:25:58.493","CDBH":"8","XSFX":"由南向北","XSFXDM":"3","KKMC":"海博道与安正路交口"},{"KKBH":"720901002000","HPHM":"津DRU512","JGSK":"2021-04-01 15:25:58.557","CDBH":"7","XSFX":"由南向北","XSFXDM":"3","KKMC":"玉林道与安正路交口"},{"KKBH":"610256112","HPHM":"津NXW168","JGSK":"2021-04-01 15:25:58.725","CDBH":"11","XSFX":"由北向南","XSFXDM":"4","KKMC":"中天大道与中津大道交口"},{"KKBH":"610256115","HPHM":"津HU1992","JGSK":"2021-04-01 15:25:58.841","CDBH":"2","XSFX":"由东向西","XSFXDM":"1","KKMC":"中天大道与中生大道交口"},{"KKBH":"610391006","HPHM":"津A03J85","JGSK":"2021-04-01 15:25:58.878","CDBH":"1","XSFX":"由东向西","XSFXDM":"1","KKMC":"和韵路与和意路交口"},{"KKBH":"7280310030000","HPHM":"黑BUN319","JGSK":"2021-04-01 15:25:58.953","CDBH":"5","XSFX":"由北向南","XSFXDM":"4","KKMC":"动漫中路与文二路交口正向"},{"KKBH":"610256112","HPHM":"津RNX365","JGSK":"2021-04-01 15:25:58.976","CDBH":"10","XSFX":"由北向南","XSFXDM":"4","KKMC":"中天大道与中津大道交口"},{"KKBH":"610256112","HPHM":"津C3F327","JGSK":"2021-04-01 15:25:59.017","CDBH":"1","XSFX":"由东向西","XSFXDM":"1","KKMC":"中天大道与中津大道交口"},{"KKBH":"7205710040000","HPHM":"津GH1880","JGSK":"2021-04-01 15:25:59.03","CDBH":"4","XSFX":"由西向东","XSFXDM":"2","KKMC":"动漫东路与动漫中路交口正向"},{"KKBH":"610256114","HPHM":"鲁MKD485","JGSK":"2021-04-01 15:25:59.108","CDBH":"4","XSFX":"由南向北","XSFXDM":"3","KKMC":"中天大道与和旭路交口"},{"KKBH":"610391007","HPHM":"津ABL879","JGSK":"2021-04-01 15:25:59.142","CDBH":"5","XSFX":"由西向东","XSFXDM":"2","KKMC":"和韵路与和风路交口"},{"KKBH":"610256113","HPHM":"闽A90053","JGSK":"2021-04-01 15:25:59.187","CDBH":"5","XSFX":"由南向北","XSFXDM":"3","KKMC":"中天大道与和风路交口"},{"KKBH":"610276125","HPHM":"京NWH311","JGSK":"2021-04-01 15:25:59.238","CDBH":"4","XSFX":"由南向北","XSFXDM":"3","KKMC":"中新大道与和顺路交口"},{"KKBH":"720891004000","HPHM":"粤SA0J30","JGSK":"2021-04-01 15:25:59.333","CDBH":"6","XSFX":"由西向东","XSFXDM":"2","KKMC":"海博道与安平路交口"},{"KKBH":"7208910090000","HPHM":"津RSH861","JGSK":"2021-04-01 15:25:59.36","CDBH":"2","XSFX":"由西向东","XSFXDM":"2","KKMC":"海博道与弘通路交口正向"},{"KKBH":"720881005000","HPHM":"鲁NZ28G2","JGSK":"2021-04-01 15:25:59.398","CDBH":"4","XSFX":"由西向东","XSFXDM":"2","KKMC":"海旭道与明盛路交口"},{"KKBH":"610276126","HPHM":"鲁G881AS","JGSK":"2021-04-01 15:25:59.406","CDBH":"8","XSFX":"由北向南","XSFXDM":"4","KKMC":"中新大道与和意路交口"},{"KKBH":"610266118","HPHM":"津MZU926","JGSK":"2021-04-01 15:25:59.449","CDBH":"12","XSFX":"由北向南","XSFXDM":"4","KKMC":"中生大道与和畅路交口"},{"KKBH":"610276126","HPHM":"鲁GP052Z","JGSK":"2021-04-01 15:25:59.51","CDBH":"8","XSFX":"由北向南","XSFXDM":"4","KKMC":"中新大道与和意路交口"},{"KKBH":"7280310030000","HPHM":"车牌","JGSK":"2021-04-01 15:25:59.549","CDBH":"4","XSFX":"由南向北","XSFXDM":"3","KKMC":"动漫中路与文二路交口正向"},{"KKBH":"610256115","HPHM":"津C17N68","JGSK":"2021-04-01 15:25:59.565","CDBH":"1","XSFX":"由东向西","XSFXDM":"1","KKMC":"中天大道与中生大道交口"},{"KKBH":"610271008","HPHM":"津MBH236","JGSK":"2021-04-01 15:25:59.696","CDBH":"4","XSFX":"由北向南","XSFXDM":"4","KKMC":"中新大道与航母主题公园支路交口"},{"KKBH":"7208810020000","HPHM":"车牌","JGSK":"2021-04-01 15:25:59.903","CDBH":"9","XSFX":"由南向北","XSFXDM":"3","KKMC":"海旭道与安正路交口正向"},{"KKBH":"7209010020000","HPHM":"吉A767GP","JGSK":"2021-04-01 15:25:59.929","CDBH":"8","XSFX":"由南向北","XSFXDM":"3","KKMC":"玉林道与安正路交口正向"},{"KKBH":"610256113","HPHM":"豫PN068V","JGSK":"2021-04-01 15:25:59.952","CDBH":"2","XSFX":"由西向东","XSFXDM":"2","KKMC":"中天大道与和风路交口"},{"KKBH":"7208910040000","HPHM":"京QY2V36","JGSK":"2021-04-01 15:25:59.988","CDBH":"6","XSFX":"由西向东","XSFXDM":"2","KKMC":"海博道与安平路交口正向"},{"KKBH":"7208810020000","HPHM":"津MPE629","JGSK":"2021-04-01 15:26:00.097","CDBH":"13","XSFX":"由北向南","XSFXDM":"4","KKMC":"海旭道与安正路交口正向"},{"KKBH":"610256114","HPHM":"津KA7662","JGSK":"2021-04-01 15:26:00.126","CDBH":"5","XSFX":"由南向北","XSFXDM":"3","KKMC":"中天大道与和旭路交口"},{"KKBH":"610256115","HPHM":"津AR9777","JGSK":"2021-04-01 15:26:00.174","CDBH":"10","XSFX":"由北向南","XSFXDM":"4","KKMC":"中天大道与中生大道交口"},{"KKBH":"610276124","HPHM":"津C5F567","JGSK":"2021-04-01 15:26:00.268","CDBH":"1","XSFX":"由东向西","XSFXDM":"1","KKMC":"中新大道与中生大道交口"},{"KKBH":"610256115","HPHM":"津DT8088","JGSK":"2021-04-01 15:26:00.387","CDBH":"3","XSFX":"由东向西","XSFXDM":"1","KKMC":"中天大道与中生大道交口"},{"KKBH":"610256115","HPHM":"车牌","JGSK":"2021-04-01 15:26:00.408","CDBH":"11","XSFX":"由北向南","XSFXDM":"4","KKMC":"中天大道与中生大道交口"},{"KKBH":"720891004000","HPHM":"京N34D26","JGSK":"2021-04-01 15:26:00.448","CDBH":"5","XSFX":"由西向东","XSFXDM":"2","KKMC":"海博道与安平路交口"},{"KKBH":"610266118","HPHM":"车牌","JGSK":"2021-04-01 15:26:00.476","CDBH":"6","XSFX":"由西向东","XSFXDM":"2","KKMC":"中生大道与和畅路交口"},{"KKBH":"7208910040000","HPHM":"津GAA853","JGSK":"2021-04-01 15:26:00.543","CDBH":"6","XSFX":"由西向东","XSFXDM":"2","KKMC":"海博道与安平路交口正向"},{"KKBH":"610266118","HPHM":"津DUM826","JGSK":"2021-04-01 15:26:00.556","CDBH":"11","XSFX":"由北向南","XSFXDM":"4","KKMC":"中生大道与和畅路交口"},{"KKBH":"610266118","HPHM":"京NA9023","JGSK":"2021-04-01 15:26:00.603","CDBH":"7","XSFX":"由南向北","XSFXDM":"3","KKMC":"中生大道与和畅路交口"},{"KKBH":"720891003000","HPHM":"津E13238","JGSK":"2021-04-01 15:26:00.664","CDBH":"2","XSFX":"由东向西","XSFXDM":"1","KKMC":"海博道与安正路交口"},{"KKBH":"610391007","HPHM":"津AR9778","JGSK":"2021-04-01 15:26:00.679","CDBH":"10","XSFX":"由北向南","XSFXDM":"4","KKMC":"和韵路与和风路交口"},{"KKBH":"610271010","HPHM":"津HBL969","JGSK":"2021-04-01 15:26:00.783","CDBH":"4","XSFX":"由南向北","XSFXDM":"3","KKMC":"中新大道与华五路交口"},{"KKBH":"711","HPHM":"津ADJ1089","JGSK":"2021-04-01 15:26:00.84","CDBH":"5","XSFX":"由南向北","XSFXDM":"3","KKMC":"不礼让行人中新大道与和旭路交口"},{"KKBH":"610256112","HPHM":"车牌","JGSK":"2021-04-01 15:26:01.002","CDBH":"7","XSFX":"由南向北","XSFXDM":"3","KKMC":"中天大道与中津大道交口"},{"KKBH":"720901002000","HPHM":"湘J56C79","JGSK":"2021-04-01 15:26:01.117","CDBH":"8","XSFX":"由南向北","XSFXDM":"3","KKMC":"玉林道与安正路交口"},{"KKBH":"720891004000","HPHM":"车牌","JGSK":"2021-04-01 15:26:01.126","CDBH":"9","XSFX":"由南向北","XSFXDM":"3","KKMC":"海博道与安平路交口"},{"KKBH":"610391006","HPHM":"津DLX289","JGSK":"2021-04-01 15:26:01.19","CDBH":"8","XSFX":"由南向北","XSFXDM":"3","KKMC":"和韵路与和意路交口"},{"KKBH":"711","HPHM":"鲁A7S57R","JGSK":"2021-04-01 15:26:01.232","CDBH":"8","XSFX":"由北向南","XSFXDM":"4","KKMC":"不礼让行人中新大道与和旭路交口"},{"KKBH":"610271010","HPHM":"津RK2218","JGSK":"2021-04-01 15:26:01.235","CDBH":"5","XSFX":"由南向北","XSFXDM":"3","KKMC":"中新大道与华五路交口"},{"KKBH":"610276124","HPHM":"津C9Z570","JGSK":"2021-04-01 15:26:01.242","CDBH":"7","XSFX":"由南向北","XSFXDM":"3","KKMC":"中新大道与中生大道交口"},{"KKBH":"728031003000","HPHM":"冀R1B1P0","JGSK":"2021-04-01 15:26:01.336","CDBH":"6","XSFX":"由北向南","XSFXDM":"4","KKMC":"动漫中路与文二路交口"},{"KKBH":"610401004","HPHM":"冀EL880J","JGSK":"2021-04-01 15:26:01.547","CDBH":"8","XSFX":"由南向北","XSFXDM":"3","KKMC":"和畅路与和风路交口"},{"KKBH":"610391006","HPHM":"冀B8H8E3","JGSK":"2021-04-01 15:26:01.582","CDBH":"1","XSFX":"由东向西","XSFXDM":"1","KKMC":"和韵路与和意路交口"},{"KKBH":"610256116","HPHM":"津CEJ369","JGSK":"2021-04-01 15:26:01.679","CDBH":"4","XSFX":"由西向东","XSFXDM":"2","KKMC":"中天大道与和顺路交口"},{"KKBH":"7208610030000","HPHM":"津A8X156","JGSK":"2021-04-01 15:26:01.689","CDBH":"7","XSFX":"由南向北","XSFXDM":"3","KKMC":"海晨道与安明路交口正向"},{"KKBH":"720891003000","HPHM":"车牌","JGSK":"2021-04-01 15:26:01.71","CDBH":"1","XSFX":"由东向西","XSFXDM":"1","KKMC":"海博道与安正路交口"},{"KKBH":"720891004000","HPHM":"津HHA709","JGSK":"2021-04-01 15:26:01.726","CDBH":"5","XSFX":"由西向东","XSFXDM":"2","KKMC":"海博道与安平路交口"},{"KKBH":"610271009","HPHM":"鄂HM8852","JGSK":"2021-04-01 15:26:01.792","CDBH":"7","XSFX":"由南向北","XSFXDM":"3","KKMC":"中新大道与泰七路交口"},{"KKBH":"610256112","HPHM":"车牌","JGSK":"2021-04-01 15:26:01.856","CDBH":"11","XSFX":"由北向南","XSFXDM":"4","KKMC":"中天大道与中津大道交口"},{"KKBH":"720891004000","HPHM":"车牌","JGSK":"2021-04-01 15:26:01.927","CDBH":"9","XSFX":"由南向北","XSFXDM":"3","KKMC":"海博道与安平路交口"},{"KKBH":"610276125","HPHM":"津AWB982","JGSK":"2021-04-01 15:26:01.936","CDBH":"1","XSFX":"由东向西","XSFXDM":"1","KKMC":"中新大道与和顺路交口"},{"KKBH":"7208610030000","HPHM":"津A22N86","JGSK":"2021-04-01 15:26:01.992","CDBH":"2","XSFX":"由东向西","XSFXDM":"1","KKMC":"海晨道与安明路交口正向"},{"KKBH":"720811002000","HPHM":"津RR2878","JGSK":"2021-04-01 15:26:01.996","CDBH":"1","XSFX":"由东向西","XSFXDM":"1","KKMC":"动漫南路与文一路交口"},{"KKBH":"711","HPHM":"津K55892","JGSK":"2021-04-01 15:26:02.115","CDBH":"7","XSFX":"由北向南","XSFXDM":"4","KKMC":"不礼让行人中新大道与和旭路交口"},{"KKBH":"610271009","HPHM":"津NQ1591","JGSK":"2021-04-01 15:26:02.201","CDBH":"11","XSFX":"由北向南","XSFXDM":"4","KKMC":"中新大道与泰七路交口"},{"KKBH":"610256115","HPHM":"津GFM777","JGSK":"2021-04-01 15:26:02.262","CDBH":"1","XSFX":"由东向西","XSFXDM":"1","KKMC":"中天大道与中生大道交口"},{"KKBH":"610256115","HPHM":"津CBA955","JGSK":"2021-04-01 15:26:02.326","CDBH":"12","XSFX":"由北向南","XSFXDM":"4","KKMC":"中天大道与中生大道交口"},{"KKBH":"7208610030000","HPHM":"津RBP396","JGSK":"2021-04-01 15:26:02.356","CDBH":"5","XSFX":"由西向东","XSFXDM":"2","KKMC":"海晨道与安明路交口正向"},{"KKBH":"610266118","HPHM":"津C92C93","JGSK":"2021-04-01 15:26:02.404","CDBH":"10","XSFX":"由北向南","XSFXDM":"4","KKMC":"中生大道与和畅路交口"},{"KKBH":"610256112","HPHM":"车牌","JGSK":"2021-04-01 15:26:02.433","CDBH":"11","XSFX":"由北向南","XSFXDM":"4","KKMC":"中天大道与中津大道交口"},{"KKBH":"7208910040000","HPHM":"车牌","JGSK":"2021-04-01 15:26:02.475","CDBH":"6","XSFX":"由西向东","XSFXDM":"2","KKMC":"海博道与安平路交口正向"},{"KKBH":"610401005","HPHM":"车牌","JGSK":"2021-04-01 15:26:02.543","CDBH":"8","XSFX":"由南向北","XSFXDM":"3","KKMC":"和畅路与和顺路交口"},{"KKBH":"6102610040000","HPHM":"鲁DN199N","JGSK":"2021-04-01 15:26:02.566","CDBH":"6","XSFX":"由北向南","XSFXDM":"4","KKMC":"中生大道与静湖西路（北侧）正向"},{"KKBH":"720891004000","HPHM":"京QY2V36","JGSK":"2021-04-01 15:26:02.694","CDBH":"5","XSFX":"由西向东","XSFXDM":"2","KKMC":"海博道与安平路交口"},{"KKBH":"610276126","HPHM":"晋BA4386","JGSK":"2021-04-01 15:26:02.701","CDBH":"1","XSFX":"由东向西","XSFXDM":"1","KKMC":"中新大道与和意路交口"},{"KKBH":"610276124","HPHM":"鲁A7K0T5","JGSK":"2021-04-01 15:26:02.745","CDBH":"1","XSFX":"由东向西","XSFXDM":"1","KKMC":"中新大道与中生大道交口"},{"KKBH":"610276126","HPHM":"鲁G881AS","JGSK":"2021-04-01 15:26:02.752","CDBH":"8","XSFX":"由北向南","XSFXDM":"4","KKMC":"中新大道与和意路交口"},{"KKBH":"610391008","HPHM":"津RWX060","JGSK":"2021-04-01 15:26:02.756","CDBH":"4","XSFX":"由西向东","XSFXDM":"2","KKMC":"和韵路与和旭路交口"},{"KKBH":"610276126","HPHM":"津N86191","JGSK":"2021-04-01 15:26:02.777","CDBH":"4","XSFX":"由南向北","XSFXDM":"3","KKMC":"中新大道与和意路交口"},{"KKBH":"610256115","HPHM":"冀B7060M","JGSK":"2021-04-01 15:26:02.782","CDBH":"9","XSFX":"由南向北","XSFXDM":"3","KKMC":"中天大道与中生大道交口"},{"KKBH":"610256114","HPHM":"津NVP089","JGSK":"2021-04-01 15:26:02.789","CDBH":"5","XSFX":"由南向北","XSFXDM":"3","KKMC":"中天大道与和旭路交口"},{"KKBH":"7208910050000","HPHM":"津HRE080","JGSK":"2021-04-01 15:26:02.808","CDBH":"6","XSFX":"由西向东","XSFXDM":"2","KKMC":"海博道与安明路交口正向"},{"KKBH":"610276126","HPHM":"津A0W271","JGSK":"2021-04-01 15:26:02.92","CDBH":"7","XSFX":"由北向南","XSFXDM":"4","KKMC":"中新大道与和意路交口"},{"KKBH":"610266122000","HPHM":"津C9H153","JGSK":"2021-04-01 15:26:02.946","CDBH":"2","XSFX":"由西向东","XSFXDM":"2","KKMC":"生态城中生大道故道河一桥西向东上桥处"},{"KKBH":"610271010","HPHM":"津HBL969","JGSK":"2021-04-01 15:26:03.028","CDBH":"4","XSFX":"由南向北","XSFXDM":"3","KKMC":"中新大道与华五路交口"},{"KKBH":"610266118","HPHM":"津DUM826","JGSK":"2021-04-01 15:26:03.124","CDBH":"11","XSFX":"由北向南","XSFXDM":"4","KKMC":"中生大道与和畅路交口"},{"KKBH":"7208910040000","HPHM":"车牌","JGSK":"2021-04-01 15:26:03.218","CDBH":"6","XSFX":"由西向东","XSFXDM":"2","KKMC":"海博道与安平路交口正向"},{"KKBH":"610256115","HPHM":"冀BVQ321","JGSK":"2021-04-01 15:26:03.233","CDBH":"2","XSFX":"由东向西","XSFXDM":"1","KKMC":"中天大道与中生大道交口"},{"KKBH":"7208910030000","HPHM":"津E02336","JGSK":"2021-04-01 15:26:03.237","CDBH":"9","XSFX":"由南向北","XSFXDM":"3","KKMC":"海博道与安正路交口正向"},{"KKBH":"610401004","HPHM":"车牌","JGSK":"2021-04-01 15:26:03.358","CDBH":"8","XSFX":"由南向北","XSFXDM":"3","KKMC":"和畅路与和风路交口"},{"KKBH":"720891004000","HPHM":"车牌","JGSK":"2021-04-01 15:26:03.367","CDBH":"9","XSFX":"由南向北","XSFXDM":"3","KKMC":"海博道与安平路交口"},{"KKBH":"6102610030000","HPHM":"鲁N5005G","JGSK":"2021-04-01 15:26:03.56","CDBH":"8","XSFX":"由北向南","XSFXDM":"4","KKMC":"中生大道与静湖南路交口正向"},{"KKBH":"610401005","HPHM":"津DZX277","JGSK":"2021-04-01 15:26:03.602","CDBH":"10","XSFX":"由北向南","XSFXDM":"4","KKMC":"和畅路与和顺路交口"},{"KKBH":"610256115","HPHM":"津QK0666","JGSK":"2021-04-01 15:26:03.607","CDBH":"10","XSFX":"由北向南","XSFXDM":"4","KKMC":"中天大道与中生大道交口"},{"KKBH":"720891004000","HPHM":"津GAA853","JGSK":"2021-04-01 15:26:03.646","CDBH":"5","XSFX":"由西向东","XSFXDM":"2","KKMC":"海博道与安平路交口"},{"KKBH":"610256114","HPHM":"津A7Y798","JGSK":"2021-04-01 15:26:03.669","CDBH":"4","XSFX":"由南向北","XSFXDM":"3","KKMC":"中天大道与和旭路交口"},{"KKBH":"728031003000","HPHM":"黑BUN319","JGSK":"2021-04-01 15:26:03.811","CDBH":"5","XSFX":"由北向南","XSFXDM":"4","KKMC":"动漫中路与文二路交口"},{"KKBH":"720891004000","HPHM":"车牌","JGSK":"2021-04-01 15:26:04.08","CDBH":"9","XSFX":"由南向北","XSFXDM":"3","KKMC":"海博道与安平路交口"},{"KKBH":"610256112","HPHM":"津AF10690","JGSK":"2021-04-01 15:26:04.205","CDBH":"1","XSFX":"由东向西","XSFXDM":"1","KKMC":"中天大道与中津大道交口"},{"KKBH":"610271010","HPHM":"津AD61321","JGSK":"2021-04-01 15:26:04.248","CDBH":"8","XSFX":"由北向南","XSFXDM":"4","KKMC":"中新大道与华五路交口"},{"KKBH":"7208810040000","HPHM":"津HYQ511","JGSK":"2021-04-01 15:26:04.282","CDBH":"2","XSFX":"由东向西","XSFXDM":"1","KKMC":"海旭道与永盛路交口正向"},{"KKBH":"610271010","HPHM":"津RKZ218","JGSK":"2021-04-01 15:26:04.309","CDBH":"5","XSFX":"由南向北","XSFXDM":"3","KKMC":"中新大道与华五路交口"},{"KKBH":"7205410040000","HPHM":"车牌","JGSK":"2021-04-01 15:26:04.427","CDBH":"4","XSFX":"由西向东","XSFXDM":"2","KKMC":"动漫环路东与动漫中路交口正向"},{"KKBH":"7208610030000","HPHM":"津ARQ426","JGSK":"2021-04-01 15:26:04.457","CDBH":"8","XSFX":"由南向北","XSFXDM":"3","KKMC":"海晨道与安明路交口正向"},{"KKBH":"711","HPHM":"冀BK838H","JGSK":"2021-04-01 15:26:04.512","CDBH":"7","XSFX":"由北向南","XSFXDM":"4","KKMC":"不礼让行人中新大道与和旭路交口"},{"KKBH":"720881002000","HPHM":"津MPE629","JGSK":"2021-04-01 15:26:04.653","CDBH":"13","XSFX":"由北向南","XSFXDM":"4","KKMC":"海旭道与安正路交口"},{"KKBH":"7208110020000","HPHM":"车牌","JGSK":"2021-04-01 15:26:04.68","CDBH":"2","XSFX":"由东向西","XSFXDM":"1","KKMC":"动漫南路与文一路交口正向"},{"KKBH":"7205410020000","HPHM":"车牌","JGSK":"2021-04-01 15:26:04.762","CDBH":"1","XSFX":"由东向西","XSFXDM":"1","KKMC":"动漫环路西与动漫中路交口正向"},{"KKBH":"610276126","HPHM":"津GHA900","JGSK":"2021-04-01 15:26:04.788","CDBH":"8","XSFX":"由北向南","XSFXDM":"4","KKMC":"中新大道与和意路交口"},{"KKBH":"610266118","HPHM":"津ADC8290","JGSK":"2021-04-01 15:26:04.804","CDBH":"10","XSFX":"由北向南","XSFXDM":"4","KKMC":"中生大道与和畅路交口"},{"KKBH":"7205710040000","HPHM":"晋MAN739","JGSK":"2021-04-01 15:26:04.887","CDBH":"1","XSFX":"由东向西","XSFXDM":"1","KKMC":"动漫东路与动漫中路交口正向"},{"KKBH":"610256112","HPHM":"鲁N0920S","JGSK":"2021-04-01 15:26:04.911","CDBH":"9","XSFX":"由南向北","XSFXDM":"3","KKMC":"中天大道与中津大道交口"},{"KKBH":"610276124","HPHM":"冀J637U2","JGSK":"2021-04-01 15:26:04.966","CDBH":"6","XSFX":"由西向东","XSFXDM":"2","KKMC":"中新大道与中生大道交口"},{"KKBH":"7208810040000","HPHM":"苏MTY138","JGSK":"2021-04-01 15:26:04.984","CDBH":"1","XSFX":"由东向西","XSFXDM":"1","KKMC":"海旭道与永盛路交口正向"},{"KKBH":"610391007","HPHM":"津AU7868","JGSK":"2021-04-01 15:26:05.026","CDBH":"3","XSFX":"由东向西","XSFXDM":"1","KKMC":"和韵路与和风路交口"},{"KKBH":"610266118","HPHM":"京NA9023","JGSK":"2021-04-01 15:26:05.145","CDBH":"8","XSFX":"由南向北","XSFXDM":"3","KKMC":"中生大道与和畅路交口"},{"KKBH":"610256115","HPHM":"津HU1992","JGSK":"2021-04-01 15:26:05.181","CDBH":"3","XSFX":"由东向西","XSFXDM":"1","KKMC":"中天大道与中生大道交口"},{"KKBH":"7208910040000","HPHM":"蒙A556QN","JGSK":"2021-04-01 15:26:05.201","CDBH":"6","XSFX":"由西向东","XSFXDM":"2","KKMC":"海博道与安平路交口正向"},{"KKBH":"610256112","HPHM":"津E08682","JGSK":"2021-04-01 15:26:05.337","CDBH":"1","XSFX":"由东向西","XSFXDM":"1","KKMC":"中天大道与中津大道交口"},{"KKBH":"610271009","HPHM":"津NQ1591","JGSK":"2021-04-01 15:26:05.391","CDBH":"11","XSFX":"由北向南","XSFXDM":"4","KKMC":"中新大道与泰七路交口"},{"KKBH":"610256116","HPHM":"津RZA952","JGSK":"2021-04-01 15:26:05.403","CDBH":"2","XSFX":"由东向西","XSFXDM":"1","KKMC":"中天大道与和顺路交口"},{"KKBH":"720891009000","HPHM":"津RSH861","JGSK":"2021-04-01 15:26:05.438","CDBH":"2","XSFX":"由西向东","XSFXDM":"2","KKMC":"海博道与弘通路交口"},{"KKBH":"7208810050000","HPHM":"车牌","JGSK":"2021-04-01 15:26:05.499","CDBH":"6","XSFX":"由西向东","XSFXDM":"2","KKMC":"海旭道与明盛路交口正向"},{"KKBH":"610276125","HPHM":"津RKN808","JGSK":"2021-04-01 15:26:05.504","CDBH":"1","XSFX":"由东向西","XSFXDM":"1","KKMC":"中新大道与和顺路交口"},{"KKBH":"610256115","HPHM":"津DTJ923","JGSK":"2021-04-01 15:26:05.526","CDBH":"12","XSFX":"由北向南","XSFXDM":"4","KKMC":"中天大道与中生大道交口"},{"KKBH":"720861003000","HPHM":"津RBP396","JGSK":"2021-04-01 15:26:05.53","CDBH":"5","XSFX":"由西向东","XSFXDM":"2","KKMC":"海晨道与安明路交口"},{"KKBH":"610391006","HPHM":"津A03J85","JGSK":"2021-04-01 15:26:05.543","CDBH":"1","XSFX":"由东向西","XSFXDM":"1","KKMC":"和韵路与和意路交口"},{"KKBH":"711","HPHM":"津AU9706","JGSK":"2021-04-01 15:26:05.557","CDBH":"5","XSFX":"由南向北","XSFXDM":"3","KKMC":"不礼让行人中新大道与和旭路交口"},{"KKBH":"610391007","HPHM":"津E02528","JGSK":"2021-04-01 15:26:05.574","CDBH":"4","XSFX":"由西向东","XSFXDM":"2","KKMC":"和韵路与和风路交口"},{"KKBH":"720891004000","HPHM":"车牌","JGSK":"2021-04-01 15:26:05.605","CDBH":"9","XSFX":"由南向北","XSFXDM":"3","KKMC":"海博道与安平路交口"},{"KKBH":"610256113","HPHM":"津JK5591","JGSK":"2021-04-01 15:26:05.64","CDBH":"4","XSFX":"由南向北","XSFXDM":"3","KKMC":"中天大道与和风路交口"},{"KKBH":"7208910040000","HPHM":"车牌","JGSK":"2021-04-01 15:26:05.758","CDBH":"8","XSFX":"由南向北","XSFXDM":"3","KKMC":"海博道与安平路交口正向"},{"KKBH":"610286127","HPHM":"皖EC5765","JGSK":"2021-04-01 15:26:05.785","CDBH":"7","XSFX":"由南向北","XSFXDM":"3","KKMC":"中津大道与和畅路交口"},{"KKBH":"610271009","HPHM":"津NZK725","JGSK":"2021-04-01 15:26:05.789","CDBH":"10","XSFX":"由北向南","XSFXDM":"4","KKMC":"中新大道与泰七路交口"},{"KKBH":"610276126","HPHM":"津A0W271","JGSK":"2021-04-01 15:26:05.793","CDBH":"7","XSFX":"由北向南","XSFXDM":"4","KKMC":"中新大道与和意路交口"},{"KKBH":"720891004000","HPHM":"冀A85N90","JGSK":"2021-04-01 15:26:06.049","CDBH":"5","XSFX":"由西向东","XSFXDM":"2","KKMC":"海博道与安平路交口"},{"KKBH":"720901002000","HPHM":"吉A767GP","JGSK":"2021-04-01 15:26:06.075","CDBH":"8","XSFX":"由南向北","XSFXDM":"3","KKMC":"玉林道与安正路交口"},{"KKBH":"7280310060000","HPHM":"津K16068","JGSK":"2021-04-01 15:26:06.189","CDBH":"6","XSFX":"由南向北","XSFXDM":"3","KKMC":"动漫中路与文三路交口正向"},{"KKBH":"720891004000","HPHM":"鲁HXN866","JGSK":"2021-04-01 15:26:06.208","CDBH":"5","XSFX":"由西向东","XSFXDM":"2","KKMC":"海博道与安平路交口"},{"KKBH":"610256114","HPHM":"津KA7662","JGSK":"2021-04-01 15:26:06.223","CDBH":"5","XSFX":"由南向北","XSFXDM":"3","KKMC":"中天大道与和旭路交口"},{"KKBH":"610256115","HPHM":"津HV9276","JGSK":"2021-04-01 15:26:06.376","CDBH":"8","XSFX":"由南向北","XSFXDM":"3","KKMC":"中天大道与中生大道交口"},{"KKBH":"610276125","HPHM":"车牌","JGSK":"2021-04-01 15:26:06.42","CDBH":"7","XSFX":"由北向南","XSFXDM":"4","KKMC":"中新大道与和顺路交口"},{"KKBH":"610256113","HPHM":"津KTH206","JGSK":"2021-04-01 15:26:06.498","CDBH":"8","XSFX":"由北向南","XSFXDM":"4","KKMC":"中天大道与和风路交口"},{"KKBH":"720861003000","HPHM":"津A22N86","JGSK":"2021-04-01 15:26:06.504","CDBH":"2","XSFX":"由东向西","XSFXDM":"1","KKMC":"海晨道与安明路交口"},{"KKBH":"610401004","HPHM":"津A5425警","JGSK":"2021-04-01 15:26:06.565","CDBH":"1","XSFX":"由东向西","XSFXDM":"1","KKMC":"和畅路与和风路交口"},{"KKBH":"610256113","HPHM":"津DCM195","JGSK":"2021-04-01 15:26:06.567","CDBH":"1","XSFX":"由西向东","XSFXDM":"2","KKMC":"中天大道与和风路交口"},{"KKBH":"610276124","HPHM":"津KEC030","JGSK":"2021-04-01 15:26:06.708","CDBH":"11","XSFX":"由北向南","XSFXDM":"4","KKMC":"中新大道与中生大道交口"},{"KKBH":"610271010","HPHM":"津AD61321","JGSK":"2021-04-01 15:26:06.863","CDBH":"8","XSFX":"由北向南","XSFXDM":"4","KKMC":"中新大道与华五路交口"},{"KKBH":"7208810040000","HPHM":"车牌","JGSK":"2021-04-01 15:26:06.867","CDBH":"2","XSFX":"由东向西","XSFXDM":"1","KKMC":"海旭道与永盛路交口正向"},{"KKBH":"610256115","HPHM":"津G74588","JGSK":"2021-04-01 15:26:06.967","CDBH":"10","XSFX":"由北向南","XSFXDM":"4","KKMC":"中天大道与中生大道交口"},{"KKBH":"610391008","HPHM":"津AS0828","JGSK":"2021-04-01 15:26:06.984","CDBH":"4","XSFX":"由西向东","XSFXDM":"2","KKMC":"和韵路与和旭路交口"},{"KKBH":"7208910040000","HPHM":"津AG9J75","JGSK":"2021-04-01 15:26:07.014","CDBH":"6","XSFX":"由西向东","XSFXDM":"2","KKMC":"海博道与安平路交口正向"},{"KKBH":"720891003000","HPHM":"津E02336","JGSK":"2021-04-01 15:26:07.049","CDBH":"8","XSFX":"由南向北","XSFXDM":"3","KKMC":"海博道与安正路交口"},{"KKBH":"7208610030000","HPHM":"津RHK332","JGSK":"2021-04-01 15:26:07.058","CDBH":"7","XSFX":"由南向北","XSFXDM":"3","KKMC":"海晨道与安明路交口正向"},{"KKBH":"711","HPHM":"津E26407","JGSK":"2021-04-01 15:26:07.07","CDBH":"7","XSFX":"由北向南","XSFXDM":"4","KKMC":"不礼让行人中新大道与和旭路交口"},{"KKBH":"610256112","HPHM":"黑E1728L","JGSK":"2021-04-01 15:26:07.136","CDBH":"8","XSFX":"由南向北","XSFXDM":"3","KKMC":"中天大道与中津大道交口"},{"KKBH":"610256113","HPHM":"津D8L095","JGSK":"2021-04-01 15:26:07.155","CDBH":"1","XSFX":"由西向东","XSFXDM":"2","KKMC":"中天大道与和风路交口"},{"KKBH":"720891005000","HPHM":"津HRE080","JGSK":"2021-04-01 15:26:07.156","CDBH":"6","XSFX":"由西向东","XSFXDM":"2","KKMC":"海博道与安明路交口"},{"KKBH":"610256115","HPHM":"津GGR689","JGSK":"2021-04-01 15:26:07.257","CDBH":"9","XSFX":"由南向北","XSFXDM":"3","KKMC":"中天大道与中生大道交口"},{"KKBH":"610256115","HPHM":"津CA905学","JGSK":"2021-04-01 15:26:07.337","CDBH":"11","XSFX":"由北向南","XSFXDM":"4","KKMC":"中天大道与中生大道交口"},{"KKBH":"610276125","HPHM":"津K97268","JGSK":"2021-04-01 15:26:07.348","CDBH":"8","XSFX":"由北向南","XSFXDM":"4","KKMC":"中新大道与和顺路交口"},{"KKBH":"610276125","HPHM":"津K97268","JGSK":"2021-04-01 15:26:07.349","CDBH":"8","XSFX":"由北向南","XSFXDM":"4","KKMC":"中新大道与和顺路交口"},{"KKBH":"7208810020000","HPHM":"津ADG1750","JGSK":"2021-04-01 15:26:07.393","CDBH":"5","XSFX":"由西向东","XSFXDM":"2","KKMC":"海旭道与安正路交口正向"},{"KKBH":"7208910030000","HPHM":"冀B3CA21","JGSK":"2021-04-01 15:26:07.428","CDBH":"6","XSFX":"由西向东","XSFXDM":"2","KKMC":"海博道与安正路交口正向"},{"KKBH":"610391007","HPHM":"车牌","JGSK":"2021-04-01 15:26:07.538","CDBH":"7","XSFX":"由南向北","XSFXDM":"3","KKMC":"和韵路与和风路交口"},{"KKBH":"610256114","HPHM":"鲁MKD485","JGSK":"2021-04-01 15:26:07.583","CDBH":"4","XSFX":"由南向北","XSFXDM":"3","KKMC":"中天大道与和旭路交口"},{"KKBH":"610256112","HPHM":"津GLZ255","JGSK":"2021-04-01 15:26:07.594","CDBH":"1","XSFX":"由东向西","XSFXDM":"1","KKMC":"中天大道与中津大道交口"},{"KKBH":"7205710040000","HPHM":"津C85U80","JGSK":"2021-04-01 15:26:07.712","CDBH":"3","XSFX":"由西向东","XSFXDM":"2","KKMC":"动漫东路与动漫中路交口正向"},{"KKBH":"610256115","HPHM":"津C17N68","JGSK":"2021-04-01 15:26:07.741","CDBH":"1","XSFX":"由东向西","XSFXDM":"1","KKMC":"中天大道与中生大道交口"},{"KKBH":"720891004000","HPHM":"车牌","JGSK":"2021-04-01 15:26:07.758","CDBH":"9","XSFX":"由南向北","XSFXDM":"3","KKMC":"海博道与安平路交口"},{"KKBH":"610276126","HPHM":"津GHA900","JGSK":"2021-04-01 15:26:07.792","CDBH":"8","XSFX":"由北向南","XSFXDM":"4","KKMC":"中新大道与和意路交口"},{"KKBH":"610266118","HPHM":"鲁MA991S","JGSK":"2021-04-01 15:26:07.924","CDBH":"10","XSFX":"由北向南","XSFXDM":"4","KKMC":"中生大道与和畅路交口"},{"KKBH":"7208810020000","HPHM":"津LU2062","JGSK":"2021-04-01 15:26:08.022","CDBH":"6","XSFX":"由西向东","XSFXDM":"2","KKMC":"海旭道与安正路交口正向"},{"KKBH":"720891004000","HPHM":"蒙A556QN","JGSK":"2021-04-01 15:26:08.046","CDBH":"5","XSFX":"由西向东","XSFXDM":"2","KKMC":"海博道与安平路交口"},{"KKBH":"7208610030000","HPHM":"津GJL211","JGSK":"2021-04-01 15:26:08.062","CDBH":"11","XSFX":"由北向南","XSFXDM":"4","KKMC":"海晨道与安明路交口正向"},{"KKBH":"7208610030000","HPHM":"鲁G786YT","JGSK":"2021-04-01 15:26:08.199","CDBH":"2","XSFX":"由东向西","XSFXDM":"1","KKMC":"海晨道与安明路交口正向"},{"KKBH":"610391008","HPHM":"津RWX060","JGSK":"2021-04-01 15:26:08.225","CDBH":"6","XSFX":"由西向东","XSFXDM":"2","KKMC":"和韵路与和旭路交口"},{"KKBH":"610391007","HPHM":"津E13890","JGSK":"2021-04-01 15:26:08.226","CDBH":"2","XSFX":"由东向西","XSFXDM":"1","KKMC":"和韵路与和风路交口"},{"KKBH":"610276124","HPHM":"津AS0819","JGSK":"2021-04-01 15:26:08.41","CDBH":"8","XSFX":"由南向北","XSFXDM":"3","KKMC":"中新大道与中生大道交口"},{"KKBH":"610276125","HPHM":"津A03211F","JGSK":"2021-04-01 15:26:08.542","CDBH":"5","XSFX":"由南向北","XSFXDM":"3","KKMC":"中新大道与和顺路交口"},{"KKBH":"7208910040000","HPHM":"津C286C5","JGSK":"2021-04-01 15:26:08.574","CDBH":"6","XSFX":"由西向东","XSFXDM":"2","KKMC":"海博道与安平路交口正向"},{"KKBH":"7280310060000","HPHM":"京Q18LH7","JGSK":"2021-04-01 15:26:08.596","CDBH":"6","XSFX":"由南向北","XSFXDM":"3","KKMC":"动漫中路与文三路交口正向"},{"KKBH":"610401004","HPHM":"车牌","JGSK":"2021-04-01 15:26:08.662","CDBH":"9","XSFX":"由南向北","XSFXDM":"3","KKMC":"和畅路与和风路交口"},{"KKBH":"610261005000","HPHM":"沪C169XG","JGSK":"2021-04-01 15:26:08.768","CDBH":"2","XSFX":"由南向北","XSFXDM":"3","KKMC":"中生大道与静湖西路（南侧）"},{"KKBH":"610286127","HPHM":"津DRX877","JGSK":"2021-04-01 15:26:08.799","CDBH":"5","XSFX":"由西向东","XSFXDM":"2","KKMC":"中津大道与和畅路交口"},{"KKBH":"610271009","HPHM":"青BB7726","JGSK":"2021-04-01 15:26:08.888","CDBH":"11","XSFX":"由北向南","XSFXDM":"4","KKMC":"中新大道与泰七路交口"},{"KKBH":"7208810020000","HPHM":"津A06R13","JGSK":"2021-04-01 15:26:08.944","CDBH":"7","XSFX":"由西向东","XSFXDM":"2","KKMC":"海旭道与安正路交口正向"},{"KKBH":"610391006","HPHM":"冀B8H8E3","JGSK":"2021-04-01 15:26:09.063","CDBH":"1","XSFX":"由东向西","XSFXDM":"1","KKMC":"和韵路与和意路交口"},{"KKBH":"610261003000","HPHM":"鲁N5005G","JGSK":"2021-04-01 15:26:09.13","CDBH":"17","XSFX":"由北向南","XSFXDM":"4","KKMC":"中生大道与静湖南路交口"},{"KKBH":"7208910030000","HPHM":"车牌","JGSK":"2021-04-01 15:26:09.147","CDBH":"4","XSFX":"由西向东","XSFXDM":"2","KKMC":"海博道与安正路交口正向"},{"KKBH":"7205410040000","HPHM":"津JZS636","JGSK":"2021-04-01 15:26:09.18","CDBH":"4","XSFX":"由西向东","XSFXDM":"2","KKMC":"动漫环路东与动漫中路交口正向"},{"KKBH":"6071310030000","HPHM":"津FBU885","JGSK":"2021-04-01 15:26:09.184","CDBH":"2","XSFX":"由东向西","XSFXDM":"1","KKMC":"中央大道与海旭道交口正向"},{"KKBH":"610251001","HPHM":"津C655B8","JGSK":"2021-04-01 15:26:09.202","CDBH":"1","XSFX":"由东向西","XSFXDM":"1","KKMC":"中天大道与和畅路交口"},{"KKBH":"7208610030000","HPHM":"津E12695","JGSK":"2021-04-01 15:26:09.348","CDBH":"11","XSFX":"由北向南","XSFXDM":"4","KKMC":"海晨道与安明路交口正向"},{"KKBH":"610286127","HPHM":"皖EC5765","JGSK":"2021-04-01 15:26:09.399","CDBH":"7","XSFX":"由南向北","XSFXDM":"3","KKMC":"中津大道与和畅路交口"},{"KKBH":"610256115","HPHM":"津HEB655","JGSK":"2021-04-01 15:26:09.48","CDBH":"2","XSFX":"由东向西","XSFXDM":"1","KKMC":"中天大道与中生大道交口"},{"KKBH":"720891004000","HPHM":"车牌","JGSK":"2021-04-01 15:26:09.524","CDBH":"9","XSFX":"由南向北","XSFXDM":"3","KKMC":"海博道与安平路交口"},{"KKBH":"610256115","HPHM":"津NQL825","JGSK":"2021-04-01 15:26:09.528","CDBH":"10","XSFX":"由北向南","XSFXDM":"4","KKMC":"中天大道与中生大道交口"},{"KKBH":"610256115","HPHM":"冀BVQ321","JGSK":"2021-04-01 15:26:09.581","CDBH":"2","XSFX":"由东向西","XSFXDM":"1","KKMC":"中天大道与中生大道交口"},{"KKBH":"610276125","HPHM":"京NWH311","JGSK":"2021-04-01 15:26:09.593","CDBH":"4","XSFX":"由南向北","XSFXDM":"3","KKMC":"中新大道与和顺路交口"},{"KKBH":"610256113","HPHM":"津KTH206","JGSK":"2021-04-01 15:26:09.64","CDBH":"8","XSFX":"由北向南","XSFXDM":"4","KKMC":"中天大道与和风路交口"},{"KKBH":"610256115","HPHM":"鲁B0C1D7","JGSK":"2021-04-01 15:26:09.714","CDBH":"7","XSFX":"由南向北","XSFXDM":"3","KKMC":"中天大道与中生大道交口"},{"KKBH":"7280310020000","HPHM":"津D50366","JGSK":"2021-04-01 15:26:09.775","CDBH":"1","XSFX":"由东向西","XSFXDM":"1","KKMC":"动漫中路与文一路交口正向"},{"KKBH":"610256112","HPHM":"鲁G257RW","JGSK":"2021-04-01 15:26:09.873","CDBH":"1","XSFX":"由东向西","XSFXDM":"1","KKMC":"中天大道与中津大道交口"},{"KKBH":"610256112","HPHM":"冀B5L80G","JGSK":"2021-04-01 15:26:09.874","CDBH":"2","XSFX":"由东向西","XSFXDM":"1","KKMC":"中天大道与中津大道交口"},{"KKBH":"7208810020000","HPHM":"冀H9F667","JGSK":"2021-04-01 15:26:10.021","CDBH":"6","XSFX":"由西向东","XSFXDM":"2","KKMC":"海旭道与安正路交口正向"},{"KKBH":"7208910030000","HPHM":"冀B3SQ91","JGSK":"2021-04-01 15:26:10.056","CDBH":"6","XSFX":"由西向东","XSFXDM":"2","KKMC":"海博道与安正路交口正向"},{"KKBH":"610256113","HPHM":"津JK5591","JGSK":"2021-04-01 15:26:10.062","CDBH":"4","XSFX":"由南向北","XSFXDM":"3","KKMC":"中天大道与和风路交口"},{"KKBH":"610401005","HPHM":"津DZX277","JGSK":"2021-04-01 15:26:10.185","CDBH":"11","XSFX":"由北向南","XSFXDM":"4","KKMC":"和畅路与和顺路交口"},{"KKBH":"610271009","HPHM":"津NZK725","JGSK":"2021-04-01 15:26:10.191","CDBH":"10","XSFX":"由北向南","XSFXDM":"4","KKMC":"中新大道与泰七路交口"},{"KKBH":"720891004000","HPHM":"津A09J75","JGSK":"2021-04-01 15:26:10.286","CDBH":"5","XSFX":"由西向东","XSFXDM":"2","KKMC":"海博道与安平路交口"},{"KKBH":"610401005","HPHM":"津HLQ869","JGSK":"2021-04-01 15:26:10.429","CDBH":"2","XSFX":"由东向西","XSFXDM":"1","KKMC":"和畅路与和顺路交口"},{"KKBH":"610256114","HPHM":"津ARB060","JGSK":"2021-04-01 15:26:10.595","CDBH":"4","XSFX":"由南向北","XSFXDM":"3","KKMC":"中天大道与和旭路交口"},{"KKBH":"7208610030000","HPHM":"津DVS007","JGSK":"2021-04-01 15:26:10.65","CDBH":"10","XSFX":"由北向南","XSFXDM":"4","KKMC":"海晨道与安明路交口正向"},{"KKBH":"610401004","HPHM":"冀P0L10警","JGSK":"2021-04-01 15:26:10.663","CDBH":"2","XSFX":"由东向西","XSFXDM":"1","KKMC":"和畅路与和风路交口"},{"KKBH":"720881004000","HPHM":"津HYQ511","JGSK":"2021-04-01 15:26:10.706","CDBH":"2","XSFX":"由东向西","XSFXDM":"1","KKMC":"海旭道与永盛路交口"},{"KKBH":"720881002000","HPHM":"津LU2062","JGSK":"2021-04-01 15:26:10.732","CDBH":"7","XSFX":"由西向东","XSFXDM":"2","KKMC":"海旭道与安正路交口"},{"KKBH":"711","HPHM":"黑A9PR63","JGSK":"2021-04-01 15:26:10.757","CDBH":"5","XSFX":"由南向北","XSFXDM":"3","KKMC":"不礼让行人中新大道与和旭路交口"},{"KKBH":"610401004","HPHM":"蒙D8930N","JGSK":"2021-04-01 15:26:10.789","CDBH":"1","XSFX":"由东向西","XSFXDM":"1","KKMC":"和畅路与和风路交口"},{"KKBH":"610286127","HPHM":"京PSL069","JGSK":"2021-04-01 15:26:10.874","CDBH":"5","XSFX":"由西向东","XSFXDM":"2","KKMC":"中津大道与和畅路交口"},{"KKBH":"720891004000","HPHM":"车牌","JGSK":"2021-04-01 15:26:10.877","CDBH":"9","XSFX":"由南向北","XSFXDM":"3","KKMC":"海博道与安平路交口"},{"KKBH":"720861003000","HPHM":"鲁G786YT","JGSK":"2021-04-01 15:26:10.901","CDBH":"2","XSFX":"由东向西","XSFXDM":"1","KKMC":"海晨道与安明路交口"},{"KKBH":"610391007","HPHM":"车牌","JGSK":"2021-04-01 15:26:10.968","CDBH":"11","XSFX":"由北向南","XSFXDM":"4","KKMC":"和韵路与和风路交口"},{"KKBH":"610261004000","HPHM":"鲁DN199N","JGSK":"2021-04-01 15:26:11.098","CDBH":"6","XSFX":"由北向南","XSFXDM":"4","KKMC":"中生大道与静湖西路（北侧）"},{"KKBH":"720881004000","HPHM":"苏MTY138","JGSK":"2021-04-01 15:26:11.102","CDBH":"1","XSFX":"由东向西","XSFXDM":"1","KKMC":"海旭道与永盛路交口"},{"KKBH":"7208910040000","HPHM":"车牌","JGSK":"2021-04-01 15:26:11.122","CDBH":"6","XSFX":"由西向东","XSFXDM":"2","KKMC":"海博道与安平路交口正向"},{"KKBH":"720891003000","HPHM":"苏E55S25","JGSK":"2021-04-01 15:26:11.145","CDBH":"2","XSFX":"由东向西","XSFXDM":"1","KKMC":"海博道与安正路交口"},{"KKBH":"610256115","HPHM":"津CA905学","JGSK":"2021-04-01 15:26:11.202","CDBH":"12","XSFX":"由北向南","XSFXDM":"4","KKMC":"中天大道与中生大道交口"},{"KKBH":"7208910060000","HPHM":"鲁M7399A","JGSK":"2021-04-01 15:26:11.226","CDBH":"1","XSFX":"由东向西","XSFXDM":"1","KKMC":"海博道与永盛路交口正向"},{"KKBH":"6102661220000","HPHM":"鲁MKC333","JGSK":"2021-04-01 15:26:11.419","CDBH":"2","XSFX":"由西向东","XSFXDM":"2","KKMC":"生态城中生大道故道河一桥西向东上桥处正向"},{"KKBH":"610401005","HPHM":"津C85X05","JGSK":"2021-04-01 15:26:11.522","CDBH":"5","XSFX":"由西向东","XSFXDM":"2","KKMC":"和畅路与和顺路交口"},{"KKBH":"720891004000","HPHM":"车牌","JGSK":"2021-04-01 15:26:11.758","CDBH":"9","XSFX":"由南向北","XSFXDM":"3","KKMC":"海博道与安平路交口"},{"KKBH":"610256116","HPHM":"津A9S233","JGSK":"2021-04-01 15:26:11.802","CDBH":"4","XSFX":"由西向东","XSFXDM":"2","KKMC":"中天大道与和顺路交口"},{"KKBH":"720891003000","HPHM":"鲁J7986N","JGSK":"2021-04-01 15:26:11.865","CDBH":"3","XSFX":"由东向西","XSFXDM":"1","KKMC":"海博道与安正路交口"},{"KKBH":"728031006000","HPHM":"津K16068","JGSK":"2021-04-01 15:26:11.894","CDBH":"6","XSFX":"由南向北","XSFXDM":"3","KKMC":"动漫中路与文三路交口"},{"KKBH":"610391007","HPHM":"津KV1136","JGSK":"2021-04-01 15:26:11.922","CDBH":"7","XSFX":"由南向北","XSFXDM":"3","KKMC":"和韵路与和风路交口"},{"KKBH":"720881002000","HPHM":"津A06R13","JGSK":"2021-04-01 15:26:11.934","CDBH":"8","XSFX":"由西向东","XSFXDM":"2","KKMC":"海旭道与安正路交口"},{"KKBH":"720571004000","HPHM":"晋MAN739","JGSK":"2021-04-01 15:26:11.984","CDBH":"1","XSFX":"由东向西","XSFXDM":"1","KKMC":"动漫东路与动漫中路交口"},{"KKBH":"6071310030000","HPHM":"车牌","JGSK":"2021-04-01 15:26:12.072","CDBH":"3","XSFX":"由东向西","XSFXDM":"1","KKMC":"中央大道与海旭道交口正向"},{"KKBH":"610401004","HPHM":"津A5425警","JGSK":"2021-04-01 15:26:12.102","CDBH":"2","XSFX":"由东向西","XSFXDM":"1","KKMC":"和畅路与和风路交口"},{"KKBH":"7208910030000","HPHM":"车牌","JGSK":"2021-04-01 15:26:12.138","CDBH":"2","XSFX":"由东向西","XSFXDM":"1","KKMC":"海博道与安正路交口正向"},{"KKBH":"610266117","HPHM":"津A01V96","JGSK":"2021-04-01 15:26:12.194","CDBH":"10","XSFX":"由北向南","XSFXDM":"4","KKMC":"中生大道与和韵路交口"},{"KKBH":"610276125","HPHM":"津JSR399","JGSK":"2021-04-01 15:26:12.223","CDBH":"1","XSFX":"由东向西","XSFXDM":"1","KKMC":"中新大道与和顺路交口"},{"KKBH":"720891004000","HPHM":"津C286C5","JGSK":"2021-04-01 15:26:12.282","CDBH":"5","XSFX":"由西向东","XSFXDM":"2","KKMC":"海博道与安平路交口"},{"KKBH":"610266117","HPHM":"冀BV619X","JGSK":"2021-04-01 15:26:12.443","CDBH":"2","XSFX":"由东向西","XSFXDM":"1","KKMC":"中生大道与和韵路交口"},{"KKBH":"610256112","HPHM":"津FGF509","JGSK":"2021-04-01 15:26:12.553","CDBH":"8","XSFX":"由南向北","XSFXDM":"3","KKMC":"中天大道与中津大道交口"},{"KKBH":"610391007","HPHM":"车牌","JGSK":"2021-04-01 15:26:12.576","CDBH":"7","XSFX":"由南向北","XSFXDM":"3","KKMC":"和韵路与和风路交口"},{"KKBH":"7208910030000","HPHM":"冀AM17J2","JGSK":"2021-04-01 15:26:12.696","CDBH":"5","XSFX":"由西向东","XSFXDM":"2","KKMC":"海博道与安正路交口正向"},{"KKBH":"610266118","HPHM":"津C6G192","JGSK":"2021-04-01 15:26:12.724","CDBH":"10","XSFX":"由北向南","XSFXDM":"4","KKMC":"中生大道与和畅路交口"},{"KKBH":"610276124","HPHM":"津NFM979","JGSK":"2021-04-01 15:26:12.759","CDBH":"11","XSFX":"由北向南","XSFXDM":"4","KKMC":"中新大道与中生大道交口"},{"KKBH":"610276124","HPHM":"津KLH309","JGSK":"2021-04-01 15:26:12.788","CDBH":"10","XSFX":"由北向南","XSFXDM":"4","KKMC":"中新大道与中生大道交口"},{"KKBH":"7280310060000","HPHM":"津AUT833","JGSK":"2021-04-01 15:26:12.788","CDBH":"6","XSFX":"由南向北","XSFXDM":"3","KKMC":"动漫中路与文三路交口正向"},{"KKBH":"610256115","HPHM":"冀DEH575","JGSK":"2021-04-01 15:26:12.788","CDBH":"2","XSFX":"由东向西","XSFXDM":"1","KKMC":"中天大道与中生大道交口"},{"KKBH":"610256112","HPHM":"津DXB608","JGSK":"2021-04-01 15:26:12.823","CDBH":"2","XSFX":"由东向西","XSFXDM":"1","KKMC":"中天大道与中津大道交口"},{"KKBH":"720861003000","HPHM":"津GJL211","JGSK":"2021-04-01 15:26:12.87","CDBH":"11","XSFX":"由北向南","XSFXDM":"4","KKMC":"海晨道与安明路交口"},{"KKBH":"7208810020000","HPHM":"鲁B19R0Z","JGSK":"2021-04-01 15:26:12.93","CDBH":"7","XSFX":"由西向东","XSFXDM":"2","KKMC":"海旭道与安正路交口正向"},{"KKBH":"720881002000","HPHM":"冀H9F667","JGSK":"2021-04-01 15:26:12.974","CDBH":"7","XSFX":"由西向东","XSFXDM":"2","KKMC":"海旭道与安正路交口"},{"KKBH":"711","HPHM":"津MUA887","JGSK":"2021-04-01 15:26:12.988","CDBH":"8","XSFX":"由北向南","XSFXDM":"4","KKMC":"不礼让行人中新大道与和旭路交口"},{"KKBH":"720881002000","HPHM":"津ADG1750","JGSK":"2021-04-01 15:26:12.989","CDBH":"5","XSFX":"由西向东","XSFXDM":"2","KKMC":"海旭道与安正路交口"},{"KKBH":"610256115","HPHM":"津C736Q0","JGSK":"2021-04-01 15:26:13.041","CDBH":"10","XSFX":"由北向南","XSFXDM":"4","KKMC":"中天大道与中生大道交口"},{"KKBH":"7208610030000","HPHM":"冀B2CR96","JGSK":"2021-04-01 15:26:13.043","CDBH":"11","XSFX":"由北向南","XSFXDM":"4","KKMC":"海晨道与安明路交口正向"},{"KKBH":"610391007","HPHM":"津E02528","JGSK":"2021-04-01 15:26:13.137","CDBH":"4","XSFX":"由西向东","XSFXDM":"2","KKMC":"和韵路与和风路交口"},{"KKBH":"610391007","HPHM":"车牌","JGSK":"2021-04-01 15:26:13.138","CDBH":"8","XSFX":"由南向北","XSFXDM":"3","KKMC":"和韵路与和风路交口"},{"KKBH":"610391008","HPHM":"车牌","JGSK":"2021-04-01 15:26:13.346","CDBH":"5","XSFX":"由西向东","XSFXDM":"2","KKMC":"和韵路与和旭路交口"},{"KKBH":"720891004000","HPHM":"车牌","JGSK":"2021-04-01 15:26:13.402","CDBH":"6","XSFX":"由西向东","XSFXDM":"2","KKMC":"海博道与安平路交口"},{"KKBH":"610276124","HPHM":"津C9W387","JGSK":"2021-04-01 15:26:13.439","CDBH":"8","XSFX":"由南向北","XSFXDM":"3","KKMC":"中新大道与中生大道交口"},{"KKBH":"610256115","HPHM":"鲁B0C1D7","JGSK":"2021-04-01 15:26:13.576","CDBH":"7","XSFX":"由南向北","XSFXDM":"3","KKMC":"中天大道与中生大道交口"},{"KKBH":"610266118","HPHM":"津MX8758","JGSK":"2021-04-01 15:26:13.605","CDBH":"6","XSFX":"由西向东","XSFXDM":"2","KKMC":"中生大道与和畅路交口"},{"KKBH":"7208810050000","HPHM":"津AF37315","JGSK":"2021-04-01 15:26:13.621","CDBH":"7","XSFX":"由北向南","XSFXDM":"4","KKMC":"海旭道与明盛路交口正向"},{"KKBH":"711","HPHM":"津A02555F","JGSK":"2021-04-01 15:26:13.635","CDBH":"5","XSFX":"由南向北","XSFXDM":"3","KKMC":"不礼让行人中新大道与和旭路交口"},{"KKBH":"610256115","HPHM":"津C86R78","JGSK":"2021-04-01 15:26:13.647","CDBH":"10","XSFX":"由北向南","XSFXDM":"4","KKMC":"中天大道与中生大道交口"},{"KKBH":"610401005","HPHM":"津HLQ869","JGSK":"2021-04-01 15:26:13.703","CDBH":"3","XSFX":"由东向西","XSFXDM":"1","KKMC":"和畅路与和顺路交口"},{"KKBH":"610276125","HPHM":"津K97268","JGSK":"2021-04-01 15:26:13.703","CDBH":"8","XSFX":"由北向南","XSFXDM":"4","KKMC":"中新大道与和顺路交口"},{"KKBH":"610256113","HPHM":"津RVV950","JGSK":"2021-04-01 15:26:13.723","CDBH":"2","XSFX":"由西向东","XSFXDM":"2","KKMC":"中天大道与和风路交口"},{"KKBH":"6071310030000","HPHM":"津A7C313","JGSK":"2021-04-01 15:26:13.732","CDBH":"3","XSFX":"由东向西","XSFXDM":"1","KKMC":"中央大道与海旭道交口正向"},{"KKBH":"610266117","HPHM":"津RDQ903","JGSK":"2021-04-01 15:26:13.797","CDBH":"1","XSFX":"由东向西","XSFXDM":"1","KKMC":"中生大道与和韵路交口"},{"KKBH":"720891004000","HPHM":"车牌","JGSK":"2021-04-01 15:26:13.884","CDBH":"5","XSFX":"由西向东","XSFXDM":"2","KKMC":"海博道与安平路交口"},{"KKBH":"7208610030000","HPHM":"冀FP095V","JGSK":"2021-04-01 15:26:13.931","CDBH":"10","XSFX":"由北向南","XSFXDM":"4","KKMC":"海晨道与安明路交口正向"},{"KKBH":"7208910080000","HPHM":"津C815E7","JGSK":"2021-04-01 15:26:14.006","CDBH":"7","XSFX":"由西向东","XSFXDM":"2","KKMC":"海博道与荣盛路交口正向"},{"KKBH":"711","HPHM":"津AD95610","JGSK":"2021-04-01 15:26:14.026","CDBH":"7","XSFX":"由北向南","XSFXDM":"4","KKMC":"不礼让行人中新大道与和旭路交口"},{"KKBH":"7208910030000","HPHM":"冀B3W61H","JGSK":"2021-04-01 15:26:14.075","CDBH":"6","XSFX":"由西向东","XSFXDM":"2","KKMC":"海博道与安正路交口正向"},{"KKBH":"720891004000","HPHM":"车牌","JGSK":"2021-04-01 15:26:14.158","CDBH":"9","XSFX":"由南向北","XSFXDM":"3","KKMC":"海博道与安平路交口"},{"KKBH":"610391008","HPHM":"津AS0828","JGSK":"2021-04-01 15:26:14.226","CDBH":"5","XSFX":"由西向东","XSFXDM":"2","KKMC":"和韵路与和旭路交口"},{"KKBH":"720891003000","HPHM":"车牌","JGSK":"2021-04-01 15:26:14.231","CDBH":"4","XSFX":"由西向东","XSFXDM":"2","KKMC":"海博道与安正路交口"},{"KKBH":"6071310030000","HPHM":"冀CJQ535","JGSK":"2021-04-01 15:26:14.255","CDBH":"2","XSFX":"由东向西","XSFXDM":"1","KKMC":"中央大道与海旭道交口正向"},{"KKBH":"7208910050000","HPHM":"鲁R2D52M","JGSK":"2021-04-01 15:26:14.452","CDBH":"7","XSFX":"由西向东","XSFXDM":"2","KKMC":"海博道与安明路交口正向"},{"KKBH":"610256115","HPHM":"津KAS398","JGSK":"2021-04-01 15:26:14.458","CDBH":"12","XSFX":"由北向南","XSFXDM":"4","KKMC":"中天大道与中生大道交口"},{"KKBH":"610266117","HPHM":"鲁QK878A","JGSK":"2021-04-01 15:26:14.495","CDBH":"2","XSFX":"由东向西","XSFXDM":"1","KKMC":"中生大道与和韵路交口"},{"KKBH":"610256112","HPHM":"鲁NS85R0","JGSK":"2021-04-01 15:26:14.497","CDBH":"1","XSFX":"由东向西","XSFXDM":"1","KKMC":"中天大道与中津大道交口"},{"KKBH":"720861003000","HPHM":"津E12695","JGSK":"2021-04-01 15:26:14.551","CDBH":"10","XSFX":"由北向南","XSFXDM":"4","KKMC":"海晨道与安明路交口"},{"KKBH":"7208810050000","HPHM":"津ATQ832","JGSK":"2021-04-01 15:26:14.587","CDBH":"2","XSFX":"由东向西","XSFXDM":"1","KKMC":"海旭道与明盛路交口正向"},{"KKBH":"610256115","HPHM":"津RSW297","JGSK":"2021-04-01 15:26:14.588","CDBH":"3","XSFX":"由东向西","XSFXDM":"1","KKMC":"中天大道与中生大道交口"},{"KKBH":"610276124","HPHM":"津KEC030","JGSK":"2021-04-01 15:26:14.622","CDBH":"11","XSFX":"由北向南","XSFXDM":"4","KKMC":"中新大道与中生大道交口"},{"KKBH":"7208610030000","HPHM":"津A7U673","JGSK":"2021-04-01 15:26:14.628","CDBH":"5","XSFX":"由西向东","XSFXDM":"2","KKMC":"海晨道与安明路交口正向"},{"KKBH":"728031006000","HPHM":"京Q18LH7","JGSK":"2021-04-01 15:26:14.696","CDBH":"6","XSFX":"由南向北","XSFXDM":"3","KKMC":"动漫中路与文三路交口"},{"KKBH":"7208910040000","HPHM":"津A5T596","JGSK":"2021-04-01 15:26:14.78","CDBH":"6","XSFX":"由西向东","XSFXDM":"2","KKMC":"海博道与安平路交口正向"},{"KKBH":"610256115","HPHM":"苏MDB563","JGSK":"2021-04-01 15:26:14.793","CDBH":"1","XSFX":"由东向西","XSFXDM":"1","KKMC":"中天大道与中生大道交口"},{"KKBH":"720891003000","HPHM":"车牌","JGSK":"2021-04-01 15:26:14.903","CDBH":"2","XSFX":"由东向西","XSFXDM":"1","KKMC":"海博道与安正路交口"},{"KKBH":"610256111","HPHM":"冀B0G7K9","JGSK":"2021-04-01 15:26:14.931","CDBH":"5","XSFX":"由南向北","XSFXDM":"3","KKMC":"中天大道与和惠路交口"},{"KKBH":"720891004000","HPHM":"车牌","JGSK":"2021-04-01 15:26:14.955","CDBH":"9","XSFX":"由南向北","XSFXDM":"3","KKMC":"海博道与安平路交口"},{"KKBH":"7208910030000","HPHM":"津AY1850","JGSK":"2021-04-01 15:26:15.094","CDBH":"4","XSFX":"由西向东","XSFXDM":"2","KKMC":"海博道与安正路交口正向"},{"KKBH":"720891003000","HPHM":"车牌","JGSK":"2021-04-01 15:26:15.35","CDBH":"5","XSFX":"由西向东","XSFXDM":"2","KKMC":"海博道与安正路交口"},{"KKBH":"610276125","HPHM":"津A3Y619","JGSK":"2021-04-01 15:26:15.503","CDBH":"1","XSFX":"由东向西","XSFXDM":"1","KKMC":"中新大道与和顺路交口"},{"KKBH":"711","HPHM":"津HLW548","JGSK":"2021-04-01 15:26:15.554","CDBH":"5","XSFX":"由南向北","XSFXDM":"3","KKMC":"不礼让行人中新大道与和旭路交口"},{"KKBH":"7208810020000","HPHM":"津C723M7","JGSK":"2021-04-01 15:26:15.667","CDBH":"7","XSFX":"由西向东","XSFXDM":"2","KKMC":"海旭道与安正路交口正向"},{"KKBH":"610266117","HPHM":"津HPY807","JGSK":"2021-04-01 15:26:15.771","CDBH":"10","XSFX":"由北向南","XSFXDM":"4","KKMC":"中生大道与和韵路交口"},{"KKBH":"610401004","HPHM":"蒙D8930N","JGSK":"2021-04-01 15:26:15.857","CDBH":"3","XSFX":"由东向西","XSFXDM":"1","KKMC":"和畅路与和风路交口"},{"KKBH":"610266117","HPHM":"津RDQ903","JGSK":"2021-04-01 15:26:15.937","CDBH":"2","XSFX":"由东向西","XSFXDM":"1","KKMC":"中生大道与和韵路交口"},{"KKBH":"610266117","HPHM":"冀BV619X","JGSK":"2021-04-01 15:26:15.938","CDBH":"3","XSFX":"由东向西","XSFXDM":"1","KKMC":"中生大道与和韵路交口"},{"KKBH":"610286127","HPHM":"京PSL069","JGSK":"2021-04-01 15:26:15.977","CDBH":"5","XSFX":"由西向东","XSFXDM":"2","KKMC":"中津大道与和畅路交口"},{"KKBH":"610266122000","HPHM":"鲁MKC333","JGSK":"2021-04-01 15:26:15.978","CDBH":"2","XSFX":"由西向东","XSFXDM":"2","KKMC":"生态城中生大道故道河一桥西向东上桥处"},{"KKBH":"610271009","HPHM":"青BB7726","JGSK":"2021-04-01 15:26:16.105","CDBH":"11","XSFX":"由北向南","XSFXDM":"4","KKMC":"中新大道与泰七路交口"},{"KKBH":"7208910050000","HPHM":"津MS3368","JGSK":"2021-04-01 15:26:16.112","CDBH":"7","XSFX":"由西向东","XSFXDM":"2","KKMC":"海博道与安明路交口正向"},{"KKBH":"610276124","HPHM":"津AS0819","JGSK":"2021-04-01 15:26:16.144","CDBH":"8","XSFX":"由南向北","XSFXDM":"3","KKMC":"中新大道与中生大道交口"},{"KKBH":"610276125","HPHM":"蒙FX7353","JGSK":"2021-04-01 15:26:16.17","CDBH":"8","XSFX":"由北向南","XSFXDM":"4","KKMC":"中新大道与和顺路交口"},{"KKBH":"720881002000","HPHM":"鲁B19R0Z","JGSK":"2021-04-01 15:26:16.174","CDBH":"8","XSFX":"由西向东","XSFXDM":"2","KKMC":"海旭道与安正路交口"},{"KKBH":"7208810050000","HPHM":"津GTR669","JGSK":"2021-04-01 15:26:16.231","CDBH":"9","XSFX":"由北向南","XSFXDM":"4","KKMC":"海旭道与明盛路交口正向"},{"KKBH":"610266117","HPHM":"冀B7AP06","JGSK":"2021-04-01 15:26:16.232","CDBH":"2","XSFX":"由东向西","XSFXDM":"1","KKMC":"中生大道与和韵路交口"},{"KKBH":"7280310020000","HPHM":"黑BUN319","JGSK":"2021-04-01 15:26:16.339","CDBH":"7","XSFX":"由北向南","XSFXDM":"4","KKMC":"动漫中路与文一路交口正向"},{"KKBH":"610256112","HPHM":"黑E1728L","JGSK":"2021-04-01 15:26:16.353","CDBH":"9","XSFX":"由南向北","XSFXDM":"3","KKMC":"中天大道与中津大道交口"},{"KKBH":"610286127","HPHM":"津DRX877","JGSK":"2021-04-01 15:26:16.378","CDBH":"6","XSFX":"由西向东","XSFXDM":"2","KKMC":"中津大道与和畅路交口"},{"KKBH":"7208910030000","HPHM":"车牌","JGSK":"2021-04-01 15:26:16.396","CDBH":"2","XSFX":"由东向西","XSFXDM":"1","KKMC":"海博道与安正路交口正向"},{"KKBH":"720811002000","HPHM":"冀H04B25","JGSK":"2021-04-01 15:26:16.454","CDBH":"3","XSFX":"由南向北","XSFXDM":"3","KKMC":"动漫南路与文一路交口"},{"KKBH":"610286127","HPHM":"津HD6081","JGSK":"2021-04-01 15:26:16.504","CDBH":"3","XSFX":"由东向西","XSFXDM":"1","KKMC":"中津大道与和畅路交口"},{"KKBH":"610271009","HPHM":"冀B8T6Y7","JGSK":"2021-04-01 15:26:16.522","CDBH":"7","XSFX":"由南向北","XSFXDM":"3","KKMC":"中新大道与泰七路交口"},{"KKBH":"720891003000","HPHM":"车牌","JGSK":"2021-04-01 15:26:16.552","CDBH":"5","XSFX":"由西向东","XSFXDM":"2","KKMC":"海博道与安正路交口"},{"KKBH":"7205410020000","HPHM":"车牌","JGSK":"2021-04-01 15:26:16.696","CDBH":"2","XSFX":"由东向西","XSFXDM":"1","KKMC":"动漫环路西与动漫中路交口正向"},{"KKBH":"610256115","HPHM":"津DD2398","JGSK":"2021-04-01 15:26:16.753","CDBH":"2","XSFX":"由东向西","XSFXDM":"1","KKMC":"中天大道与中生大道交口"},{"KKBH":"7208710020000","HPHM":"津A06R13","JGSK":"2021-04-01 15:26:16.94","CDBH":"9","XSFX":"由北向南","XSFXDM":"4","KKMC":"安正路与芳菲路交口正向"},{"KKBH":"610276124","HPHM":"津C8Q061","JGSK":"2021-04-01 15:26:17.022","CDBH":"11","XSFX":"由北向南","XSFXDM":"4","KKMC":"中新大道与中生大道交口"},{"KKBH":"7208810050000","HPHM":"鲁NXV660","JGSK":"2021-04-01 15:26:17.054","CDBH":"5","XSFX":"由西向东","XSFXDM":"2","KKMC":"海旭道与明盛路交口正向"},{"KKBH":"610256114","HPHM":"津ARB060","JGSK":"2021-04-01 15:26:17.098","CDBH":"4","XSFX":"由南向北","XSFXDM":"3","KKMC":"中天大道与和旭路交口"},{"KKBH":"610271010","HPHM":"京N8XZ61","JGSK":"2021-04-01 15:26:17.213","CDBH":"5","XSFX":"由南向北","XSFXDM":"3","KKMC":"中新大道与华五路交口"},{"KKBH":"7209010020000","HPHM":"京EGM069","JGSK":"2021-04-01 15:26:17.221","CDBH":"1","XSFX":"由东向西","XSFXDM":"1","KKMC":"玉林道与安正路交口正向"},{"KKBH":"610276125","HPHM":"津JFX926","JGSK":"2021-04-01 15:26:17.263","CDBH":"1","XSFX":"由东向西","XSFXDM":"1","KKMC":"中新大道与和顺路交口"},{"KKBH":"610391007","HPHM":"津KV1136","JGSK":"2021-04-01 15:26:17.291","CDBH":"8","XSFX":"由南向北","XSFXDM":"3","KKMC":"和韵路与和风路交口"},{"KKBH":"711","HPHM":"津N43338","JGSK":"2021-04-01 15:26:17.495","CDBH":"2","XSFX":"由东向西","XSFXDM":"1","KKMC":"不礼让行人中新大道与和旭路交口"},{"KKBH":"610256115","HPHM":"津C86R78","JGSK":"2021-04-01 15:26:17.521","CDBH":"11","XSFX":"由北向南","XSFXDM":"4","KKMC":"中天大道与中生大道交口"},{"KKBH":"7208910050000","HPHM":"津NG7021","JGSK":"2021-04-01 15:26:17.59","CDBH":"5","XSFX":"由西向东","XSFXDM":"2","KKMC":"海博道与安明路交口正向"},{"KKBH":"7208910030000","HPHM":"车牌","JGSK":"2021-04-01 15:26:17.615","CDBH":"3","XSFX":"由东向西","XSFXDM":"1","KKMC":"海博道与安正路交口正向"},{"KKBH":"610271009","HPHM":"鲁AS5F17","JGSK":"2021-04-01 15:26:17.615","CDBH":"7","XSFX":"由南向北","XSFXDM":"3","KKMC":"中新大道与泰七路交口"},{"KKBH":"720571004000","HPHM":"津C85U80","JGSK":"2021-04-01 15:26:17.632","CDBH":"3","XSFX":"由西向东","XSFXDM":"2","KKMC":"动漫东路与动漫中路交口"},{"KKBH":"610276124","HPHM":"津AF71882","JGSK":"2021-04-01 15:26:17.691","CDBH":"11","XSFX":"由北向南","XSFXDM":"4","KKMC":"中新大道与中生大道交口"},{"KKBH":"6071310030000","HPHM":"津KSS070","JGSK":"2021-04-01 15:26:17.751","CDBH":"1","XSFX":"由东向西","XSFXDM":"1","KKMC":"中央大道与海旭道交口正向"},{"KKBH":"610266117","HPHM":"鲁QK878A","JGSK":"2021-04-01 15:26:17.777","CDBH":"3","XSFX":"由东向西","XSFXDM":"1","KKMC":"中生大道与和韵路交口"},{"KKBH":"720891008000","HPHM":"津C815E7","JGSK":"2021-04-01 15:26:17.966","CDBH":"7","XSFX":"由西向东","XSFXDM":"2","KKMC":"海博道与荣盛路交口"},{"KKBH":"610276125","HPHM":"津HB3800","JGSK":"2021-04-01 15:26:18.096","CDBH":"8","XSFX":"由北向南","XSFXDM":"4","KKMC":"中新大道与和顺路交口"},{"KKBH":"7208910030000","HPHM":"津C820M1","JGSK":"2021-04-01 15:26:18.124","CDBH":"6","XSFX":"由西向东","XSFXDM":"2","KKMC":"海博道与安正路交口正向"},{"KKBH":"7208910030000","HPHM":"车牌","JGSK":"2021-04-01 15:26:18.135","CDBH":"2","XSFX":"由东向西","XSFXDM":"1","KKMC":"海博道与安正路交口正向"},{"KKBH":"720891004000","HPHM":"津A5T596","JGSK":"2021-04-01 15:26:18.201","CDBH":"5","XSFX":"由西向东","XSFXDM":"2","KKMC":"海博道与安平路交口"},{"KKBH":"610266117","HPHM":"冀BQ881C","JGSK":"2021-04-01 15:26:18.319","CDBH":"2","XSFX":"由东向西","XSFXDM":"1","KKMC":"中生大道与和韵路交口"},{"KKBH":"610266117","HPHM":"冀B7AP06","JGSK":"2021-04-01 15:26:18.576","CDBH":"2","XSFX":"由东向西","XSFXDM":"1","KKMC":"中生大道与和韵路交口"},{"KKBH":"720891005000","HPHM":"鲁R2D52M","JGSK":"2021-04-01 15:26:18.588","CDBH":"7","XSFX":"由西向东","XSFXDM":"2","KKMC":"海博道与安明路交口"},{"KKBH":"610256116","HPHM":"津A9S233","JGSK":"2021-04-01 15:26:18.682","CDBH":"4","XSFX":"由西向东","XSFXDM":"2","KKMC":"中天大道与和顺路交口"},{"KKBH":"720891003000","HPHM":"车牌","JGSK":"2021-04-01 15:26:18.71","CDBH":"5","XSFX":"由西向东","XSFXDM":"2","KKMC":"海博道与安正路交口"},{"KKBH":"720891006000","HPHM":"鲁M7399A","JGSK":"2021-04-01 15:26:18.711","CDBH":"1","XSFX":"由东向西","XSFXDM":"1","KKMC":"海博道与永盛路交口"},{"KKBH":"7208710020000","HPHM":"津C3D229","JGSK":"2021-04-01 15:26:18.839","CDBH":"6","XSFX":"由南向北","XSFXDM":"3","KKMC":"安正路与芳菲路交口正向"},{"KKBH":"720881002000","HPHM":"津C723M7","JGSK":"2021-04-01 15:26:18.889","CDBH":"8","XSFX":"由西向东","XSFXDM":"2","KKMC":"海旭道与安正路交口"},{"KKBH":"720861003000","HPHM":"津DVS007","JGSK":"2021-04-01 15:26:18.945","CDBH":"11","XSFX":"由北向南","XSFXDM":"4","KKMC":"海晨道与安明路交口"},{"KKBH":"728031006000","HPHM":"津AUT833","JGSK":"2021-04-01 15:26:19.013","CDBH":"6","XSFX":"由南向北","XSFXDM":"3","KKMC":"动漫中路与文三路交口"},{"KKBH":"610276125","HPHM":"津MH9218","JGSK":"2021-04-01 15:26:19.033","CDBH":"7","XSFX":"由北向南","XSFXDM":"4","KKMC":"中新大道与和顺路交口"},{"KKBH":"711","HPHM":"津AF10673","JGSK":"2021-04-01 15:26:19.074","CDBH":"5","XSFX":"由南向北","XSFXDM":"3","KKMC":"不礼让行人中新大道与和旭路交口"},{"KKBH":"610276126","HPHM":"鲁H136Z1","JGSK":"2021-04-01 15:26:19.188","CDBH":"1","XSFX":"由东向西","XSFXDM":"1","KKMC":"中新大道与和意路交口"},{"KKBH":"720891003000","HPHM":"鲁P918L6","JGSK":"2021-04-01 15:26:19.221","CDBH":"2","XSFX":"由东向西","XSFXDM":"1","KKMC":"海博道与安正路交口"},{"KKBH":"711","HPHM":"黑A617JY","JGSK":"2021-04-01 15:26:19.381","CDBH":"7","XSFX":"由北向南","XSFXDM":"4","KKMC":"不礼让行人中新大道与和旭路交口"},{"KKBH":"720881005000","HPHM":"津AF37315","JGSK":"2021-04-01 15:26:19.523","CDBH":"7","XSFX":"由北向南","XSFXDM":"4","KKMC":"海旭道与明盛路交口"},{"KKBH":"610271008","HPHM":"车牌","JGSK":"2021-04-01 15:26:19.628","CDBH":"2","XSFX":"由南向北","XSFXDM":"3","KKMC":"中新大道与航母主题公园支路交口"},{"KKBH":"720571004000","HPHM":"津GH1880","JGSK":"2021-04-01 15:26:19.635","CDBH":"4","XSFX":"由西向东","XSFXDM":"2","KKMC":"动漫东路与动漫中路交口"},{"KKBH":"610266117","HPHM":"津LCZ507","JGSK":"2021-04-01 15:26:19.742","CDBH":"1","XSFX":"由东向西","XSFXDM":"1","KKMC":"中生大道与和韵路交口"},{"KKBH":"7208910030000","HPHM":"津A31B09","JGSK":"2021-04-01 15:26:19.752","CDBH":"6","XSFX":"由西向东","XSFXDM":"2","KKMC":"海博道与安正路交口正向"},{"KKBH":"610286127","HPHM":"辽A6F6F0","JGSK":"2021-04-01 15:26:19.777","CDBH":"1","XSFX":"由东向西","XSFXDM":"1","KKMC":"中津大道与和畅路交口"},{"KKBH":"610256112","HPHM":"车牌","JGSK":"2021-04-01 15:26:19.865","CDBH":"7","XSFX":"由南向北","XSFXDM":"3","KKMC":"中天大道与中津大道交口"},{"KKBH":"7205610020000","HPHM":"津C6F562","JGSK":"2021-04-01 15:26:19.896","CDBH":"1","XSFX":"由东向西","XSFXDM":"1","KKMC":"动漫北路与文三路交口正向"},{"KKBH":"7208910050000","HPHM":"车牌","JGSK":"2021-04-01 15:26:19.929","CDBH":"8","XSFX":"由南向北","XSFXDM":"3","KKMC":"海博道与安明路交口正向"},{"KKBH":"610256113","HPHM":"津RVV950","JGSK":"2021-04-01 15:26:20.021","CDBH":"2","XSFX":"由西向东","XSFXDM":"2","KKMC":"中天大道与和风路交口"},{"KKBH":"610256112","HPHM":"川A652T4","JGSK":"2021-04-01 15:26:20.085","CDBH":"1","XSFX":"由东向西","XSFXDM":"1","KKMC":"中天大道与中津大道交口"},{"KKBH":"610266117","HPHM":"津A01V96","JGSK":"2021-04-01 15:26:20.112","CDBH":"11","XSFX":"由北向南","XSFXDM":"4","KKMC":"中生大道与和韵路交口"},{"KKBH":"610256112","HPHM":"津NXW168","JGSK":"2021-04-01 15:26:20.164","CDBH":"12","XSFX":"由北向南","XSFXDM":"4","KKMC":"中天大道与中津大道交口"},{"KKBH":"7208910030000","HPHM":"粤SA0J30","JGSK":"2021-04-01 15:26:20.282","CDBH":"4","XSFX":"由西向东","XSFXDM":"2","KKMC":"海博道与安正路交口正向"},{"KKBH":"610256114","HPHM":"津DGG379","JGSK":"2021-04-01 15:26:20.284","CDBH":"1","XSFX":"由西向东","XSFXDM":"2","KKMC":"中天大道与和旭路交口"},{"KKBH":"720891004000","HPHM":"车牌","JGSK":"2021-04-01 15:26:20.316","CDBH":"9","XSFX":"由南向北","XSFXDM":"3","KKMC":"海博道与安平路交口"},{"KKBH":"720861003000","HPHM":"津A7U673","JGSK":"2021-04-01 15:26:20.318","CDBH":"5","XSFX":"由西向东","XSFXDM":"2","KKMC":"海晨道与安明路交口"},{"KKBH":"7205710030000","HPHM":"车牌","JGSK":"2021-04-01 15:26:20.442","CDBH":"2","XSFX":"由东向西","XSFXDM":"1","KKMC":"动漫东路与文三路交口正向"},{"KKBH":"6071310030000","HPHM":"津ADA5158","JGSK":"2021-04-01 15:26:20.477","CDBH":"3","XSFX":"由东向西","XSFXDM":"1","KKMC":"中央大道与海旭道交口正向"},{"KKBH":"720891005000","HPHM":"津MS3368","JGSK":"2021-04-01 15:26:20.587","CDBH":"7","XSFX":"由西向东","XSFXDM":"2","KKMC":"海博道与安明路交口"},{"KKBH":"610256112","HPHM":"津FGF509","JGSK":"2021-04-01 15:26:20.588","CDBH":"8","XSFX":"由南向北","XSFXDM":"3","KKMC":"中天大道与中津大道交口"},{"KKBH":"7209010020000","HPHM":"苏CV209T","JGSK":"2021-04-01 15:26:20.591","CDBH":"1","XSFX":"由东向西","XSFXDM":"1","KKMC":"玉林道与安正路交口正向"},{"KKBH":"610266118","HPHM":"蒙BWQ722","JGSK":"2021-04-01 15:26:20.625","CDBH":"7","XSFX":"由南向北","XSFXDM":"3","KKMC":"中生大道与和畅路交口"},{"KKBH":"7208910030000","HPHM":"车牌","JGSK":"2021-04-01 15:26:20.634","CDBH":"3","XSFX":"由东向西","XSFXDM":"1","KKMC":"海博道与安正路交口正向"},{"KKBH":"720881005000","HPHM":"津GTR669","JGSK":"2021-04-01 15:26:20.722","CDBH":"9","XSFX":"由北向南","XSFXDM":"4","KKMC":"海旭道与明盛路交口"},{"KKBH":"7208910030000","HPHM":"京N34D26","JGSK":"2021-04-01 15:26:20.756","CDBH":"6","XSFX":"由西向东","XSFXDM":"2","KKMC":"海博道与安正路交口正向"},{"KKBH":"610271008","HPHM":"车牌","JGSK":"2021-04-01 15:26:20.811","CDBH":"5","XSFX":"由北向南","XSFXDM":"4","KKMC":"中新大道与航母主题公园支路交口"},{"KKBH":"610256115","HPHM":"冀B232A9","JGSK":"2021-04-01 15:26:20.856","CDBH":"3","XSFX":"由东向西","XSFXDM":"1","KKMC":"中天大道与中生大道交口"},{"KKBH":"720861003000","HPHM":"冀B2CR96","JGSK":"2021-04-01 15:26:20.868","CDBH":"11","XSFX":"由北向南","XSFXDM":"4","KKMC":"海晨道与安明路交口"},{"KKBH":"610271010","HPHM":"京N8XZ61","JGSK":"2021-04-01 15:26:20.943","CDBH":"5","XSFX":"由南向北","XSFXDM":"3","KKMC":"中新大道与华五路交口"},{"KKBH":"610276125","HPHM":"津AWB982","JGSK":"2021-04-01 15:26:20.943","CDBH":"1","XSFX":"由东向西","XSFXDM":"1","KKMC":"中新大道与和顺路交口"},{"KKBH":"610271008","HPHM":"车牌","JGSK":"2021-04-01 15:26:20.961","CDBH":"1","XSFX":"由南向北","XSFXDM":"3","KKMC":"中新大道与航母主题公园支路交口"},{"KKBH":"720881005000","HPHM":"津ATQ832","JGSK":"2021-04-01 15:26:21.098","CDBH":"2","XSFX":"由东向西","XSFXDM":"1","KKMC":"海旭道与明盛路交口"},{"KKBH":"610276124","HPHM":"冀DP0J17","JGSK":"2021-04-01 15:26:21.102","CDBH":"11","XSFX":"由北向南","XSFXDM":"4","KKMC":"中新大道与中生大道交口"},{"KKBH":"7208710020000","HPHM":"鲁B19R0Z","JGSK":"2021-04-01 15:26:21.117","CDBH":"9","XSFX":"由北向南","XSFXDM":"4","KKMC":"安正路与芳菲路交口正向"},{"KKBH":"610256113","HPHM":"津DCM195","JGSK":"2021-04-01 15:26:21.141","CDBH":"1","XSFX":"由西向东","XSFXDM":"2","KKMC":"中天大道与和风路交口"},{"KKBH":"610286127","HPHM":"京NR55K8","JGSK":"2021-04-01 15:26:21.309","CDBH":"8","XSFX":"由南向北","XSFXDM":"3","KKMC":"中津大道与和畅路交口"},{"KKBH":"720891003000","HPHM":"车牌","JGSK":"2021-04-01 15:26:21.346","CDBH":"6","XSFX":"由西向东","XSFXDM":"2","KKMC":"海博道与安正路交口"},{"KKBH":"7205710040000","HPHM":"津A8Z917","JGSK":"2021-04-01 15:26:21.365","CDBH":"2","XSFX":"由东向西","XSFXDM":"1","KKMC":"动漫东路与动漫中路交口正向"},{"KKBH":"610266117","HPHM":"津BQ881C","JGSK":"2021-04-01 15:26:21.652","CDBH":"2","XSFX":"由东向西","XSFXDM":"1","KKMC":"中生大道与和韵路交口"},{"KKBH":"720861003000","HPHM":"冀FP095V","JGSK":"2021-04-01 15:26:21.746","CDBH":"10","XSFX":"由北向南","XSFXDM":"4","KKMC":"海晨道与安明路交口"},{"KKBH":"720891003000","HPHM":"冀C3W61H","JGSK":"2021-04-01 15:26:21.748","CDBH":"5","XSFX":"由西向东","XSFXDM":"2","KKMC":"海博道与安正路交口"},{"KKBH":"610276124","HPHM":"津C9W387","JGSK":"2021-04-01 15:26:21.75","CDBH":"8","XSFX":"由南向北","XSFXDM":"3","KKMC":"中新大道与中生大道交口"},{"KKBH":"610256115","HPHM":"津NJP189","JGSK":"2021-04-01 15:26:21.8","CDBH":"10","XSFX":"由北向南","XSFXDM":"4","KKMC":"中天大道与中生大道交口"},{"KKBH":"610266117","HPHM":"津HPY807","JGSK":"2021-04-01 15:26:21.952","CDBH":"10","XSFX":"由北向南","XSFXDM":"4","KKMC":"中生大道与和韵路交口"},{"KKBH":"610271009","HPHM":"津CE2627","JGSK":"2021-04-01 15:26:21.991","CDBH":"5","XSFX":"由西向东","XSFXDM":"2","KKMC":"中新大道与泰七路交口"},{"KKBH":"610256115","HPHM":"津ADQ1937","JGSK":"2021-04-01 15:26:22.022","CDBH":"11","XSFX":"由北向南","XSFXDM":"4","KKMC":"中天大道与中生大道交口"},{"KKBH":"7208610030000","HPHM":"津KHD859","JGSK":"2021-04-01 15:26:22.065","CDBH":"10","XSFX":"由北向南","XSFXDM":"4","KKMC":"海晨道与安明路交口正向"},{"KKBH":"610261005000","HPHM":"蒙A609PF","JGSK":"2021-04-01 15:26:22.282","CDBH":"2","XSFX":"由南向北","XSFXDM":"3","KKMC":"中生大道与静湖西路（南侧）"},{"KKBH":"7208910030000","HPHM":"车牌","JGSK":"2021-04-01 15:26:22.416","CDBH":"3","XSFX":"由东向西","XSFXDM":"1","KKMC":"海博道与安正路交口正向"},{"KKBH":"610256115","HPHM":"冀B5HL06","JGSK":"2021-04-01 15:26:22.417","CDBH":"3","XSFX":"由东向西","XSFXDM":"1","KKMC":"中天大道与中生大道交口"},{"KKBH":"610256115","HPHM":"冀RD7R29","JGSK":"2021-04-01 15:26:22.418","CDBH":"2","XSFX":"由东向西","XSFXDM":"1","KKMC":"中天大道与中生大道交口"},{"KKBH":"711","HPHM":"津K09619","JGSK":"2021-04-01 15:26:22.499","CDBH":"7","XSFX":"由北向南","XSFXDM":"4","KKMC":"不礼让行人中新大道与和旭路交口"},{"KKBH":"711","HPHM":"冀DF1F62","JGSK":"2021-04-01 15:26:22.744","CDBH":"8","XSFX":"由北向南","XSFXDM":"4","KKMC":"不礼让行人中新大道与和旭路交口"},{"KKBH":"728031002000","HPHM":"黑BUN319","JGSK":"2021-04-01 15:26:23.045","CDBH":"7","XSFX":"由北向南","XSFXDM":"4","KKMC":"动漫中路与文一路交口"},{"KKBH":"610256115","HPHM":"苏MDB563","JGSK":"2021-04-01 15:26:23.089","CDBH":"2","XSFX":"由东向西","XSFXDM":"1","KKMC":"中天大道与中生大道交口"},{"KKBH":"7208910050000","HPHM":"津FDB377","JGSK":"2021-04-01 15:26:23.251","CDBH":"8","XSFX":"由南向北","XSFXDM":"3","KKMC":"海博道与安明路交口正向"},{"KKBH":"720891003000","HPHM":"车牌","JGSK":"2021-04-01 15:26:23.272","CDBH":"5","XSFX":"由西向东","XSFXDM":"2","KKMC":"海博道与安正路交口"},{"KKBH":"720871002000","HPHM":"津A06R13","JGSK":"2021-04-01 15:26:23.303","CDBH":"9","XSFX":"由北向南","XSFXDM":"4","KKMC":"安正路与芳菲路交口"},{"KKBH":"610256115","HPHM":"津C1A066","JGSK":"2021-04-01 15:26:23.336","CDBH":"9","XSFX":"由南向北","XSFXDM":"3","KKMC":"中天大道与中生大道交口"},{"KKBH":"610391007","HPHM":"辽B9TX07","JGSK":"2021-04-01 15:26:23.337","CDBH":"5","XSFX":"由西向东","XSFXDM":"2","KKMC":"和韵路与和风路交口"},{"KKBH":"610276126","HPHM":"津HQ0003","JGSK":"2021-04-01 15:26:23.343","CDBH":"1","XSFX":"由东向西","XSFXDM":"1","KKMC":"中新大道与和意路交口"},{"KKBH":"7208910030000","HPHM":"京QY2V36","JGSK":"2021-04-01 15:26:23.389","CDBH":"4","XSFX":"由西向东","XSFXDM":"2","KKMC":"海博道与安正路交口正向"},{"KKBH":"610256114","HPHM":"车牌","JGSK":"2021-04-01 15:26:23.53","CDBH":"5","XSFX":"由南向北","XSFXDM":"3","KKMC":"中天大道与和旭路交口"},{"KKBH":"720901002000","HPHM":"京EGM069","JGSK":"2021-04-01 15:26:23.577","CDBH":"1","XSFX":"由东向西","XSFXDM":"1","KKMC":"玉林道与安正路交口"},{"KKBH":"7208910060000","HPHM":"津AJ3305","JGSK":"2021-04-01 15:26:23.642","CDBH":"7","XSFX":"由西向东","XSFXDM":"2","KKMC":"海博道与永盛路交口正向"},{"KKBH":"7208610030000","HPHM":"津HLA158","JGSK":"2021-04-01 15:26:23.747","CDBH":"8","XSFX":"由南向北","XSFXDM":"3","KKMC":"海晨道与安明路交口正向"},{"KKBH":"610256112","HPHM":"津A9J710","JGSK":"2021-04-01 15:26:23.765","CDBH":"10","XSFX":"由北向南","XSFXDM":"4","KKMC":"中天大道与中津大道交口"},{"KKBH":"7208710020000","HPHM":"津C723M7","JGSK":"2021-04-01 15:26:23.846","CDBH":"9","XSFX":"由北向南","XSFXDM":"4","KKMC":"安正路与芳菲路交口正向"},{"KKBH":"610271009","HPHM":"津MGE029","JGSK":"2021-04-01 15:26:23.873","CDBH":"8","XSFX":"由南向北","XSFXDM":"3","KKMC":"中新大道与泰七路交口"},{"KKBH":"720891003000","HPHM":"车牌","JGSK":"2021-04-01 15:26:23.939","CDBH":"2","XSFX":"由东向西","XSFXDM":"1","KKMC":"海博道与安正路交口"},{"KKBH":"610391008","HPHM":"津C71K63","JGSK":"2021-04-01 15:26:24.013","CDBH":"1","XSFX":"由东向西","XSFXDM":"1","KKMC":"和韵路与和旭路交口"},{"KKBH":"720891003000","HPHM":"车牌","JGSK":"2021-04-01 15:26:24.101","CDBH":"2","XSFX":"由东向西","XSFXDM":"1","KKMC":"海博道与安正路交口"},{"KKBH":"610391007","HPHM":"津KYF603","JGSK":"2021-04-01 15:26:24.258","CDBH":"7","XSFX":"由南向北","XSFXDM":"3","KKMC":"和韵路与和风路交口"},{"KKBH":"610256115","HPHM":"津NVP089","JGSK":"2021-04-01 15:26:24.285","CDBH":"7","XSFX":"由南向北","XSFXDM":"3","KKMC":"中天大道与中生大道交口"},{"KKBH":"610286127","HPHM":"冀TA0U61","JGSK":"2021-04-01 15:26:24.335","CDBH":"8","XSFX":"由南向北","XSFXDM":"3","KKMC":"中津大道与和畅路交口"},{"KKBH":"7208810050000","HPHM":"津C0K307","JGSK":"2021-04-01 15:26:24.372","CDBH":"2","XSFX":"由东向西","XSFXDM":"1","KKMC":"海旭道与明盛路交口正向"},{"KKBH":"7208810040000","HPHM":"车牌","JGSK":"2021-04-01 15:26:24.417","CDBH":"2","XSFX":"由东向西","XSFXDM":"1","KKMC":"海旭道与永盛路交口正向"},{"KKBH":"610276125","HPHM":"鲁GP052Z","JGSK":"2021-04-01 15:26:24.497","CDBH":"8","XSFX":"由北向南","XSFXDM":"4","KKMC":"中新大道与和顺路交口"},{"KKBH":"610271008","HPHM":"津RR9511","JGSK":"2021-04-01 15:26:24.592","CDBH":"5","XSFX":"由北向南","XSFXDM":"4","KKMC":"中新大道与航母主题公园支路交口"},{"KKBH":"610276124","HPHM":"津NFM979","JGSK":"2021-04-01 15:26:24.622","CDBH":"11","XSFX":"由北向南","XSFXDM":"4","KKMC":"中新大道与中生大道交口"},{"KKBH":"720561002000","HPHM":"津C6F562","JGSK":"2021-04-01 15:26:24.627","CDBH":"1","XSFX":"由东向西","XSFXDM":"1","KKMC":"动漫北路与文三路交口"},{"KKBH":"720891005000","HPHM":"津NG7021","JGSK":"2021-04-01 15:26:24.665","CDBH":"5","XSFX":"由西向东","XSFXDM":"2","KKMC":"海博道与安明路交口"},{"KKBH":"610266117","HPHM":"津LCZ507","JGSK":"2021-04-01 15:26:24.693","CDBH":"1","XSFX":"由东向西","XSFXDM":"1","KKMC":"中生大道与和韵路交口"},{"KKBH":"610261005000","HPHM":"辽AG2N82","JGSK":"2021-04-01 15:26:24.755","CDBH":"2","XSFX":"由南向北","XSFXDM":"3","KKMC":"中生大道与静湖西路（南侧）"},{"KKBH":"610286127","HPHM":"辽A6F6F0","JGSK":"2021-04-01 15:26:24.786","CDBH":"2","XSFX":"由东向西","XSFXDM":"1","KKMC":"中津大道与和畅路交口"},{"KKBH":"610271009","HPHM":"津MGE029","JGSK":"2021-04-01 15:26:24.836","CDBH":"8","XSFX":"由南向北","XSFXDM":"3","KKMC":"中新大道与泰七路交口"},{"KKBH":"720881005000","HPHM":"鲁NXV660","JGSK":"2021-04-01 15:26:24.899","CDBH":"5","XSFX":"由西向东","XSFXDM":"2","KKMC":"海旭道与明盛路交口"},{"KKBH":"720891005000","HPHM":"车牌","JGSK":"2021-04-01 15:26:25.056","CDBH":"8","XSFX":"由南向北","XSFXDM":"3","KKMC":"海博道与安明路交口"},{"KKBH":"610271009","HPHM":"车牌","JGSK":"2021-04-01 15:26:25.209","CDBH":"6","XSFX":"由西向东","XSFXDM":"2","KKMC":"中新大道与泰七路交口"},{"KKBH":"720891003000","HPHM":"车牌","JGSK":"2021-04-01 15:26:25.276","CDBH":"9","XSFX":"由南向北","XSFXDM":"3","KKMC":"海博道与安正路交口"},{"KKBH":"7208910060000","HPHM":"津C57N71","JGSK":"2021-04-01 15:26:25.301","CDBH":"6","XSFX":"由西向东","XSFXDM":"2","KKMC":"海博道与永盛路交口正向"},{"KKBH":"720571004000","HPHM":"津A8Z917","JGSK":"2021-04-01 15:26:25.311","CDBH":"2","XSFX":"由东向西","XSFXDM":"1","KKMC":"动漫东路与动漫中路交口"},{"KKBH":"610391006","HPHM":"津GGF810","JGSK":"2021-04-01 15:26:25.325","CDBH":"1","XSFX":"由东向西","XSFXDM":"1","KKMC":"和韵路与和意路交口"},{"KKBH":"610256112","HPHM":"车牌","JGSK":"2021-04-01 15:26:25.365","CDBH":"12","XSFX":"由北向南","XSFXDM":"4","KKMC":"中天大道与中津大道交口"},{"KKBH":"720891003000","HPHM":"车牌","JGSK":"2021-04-01 15:26:25.429","CDBH":"5","XSFX":"由西向东","XSFXDM":"2","KKMC":"海博道与安正路交口"},{"KKBH":"7208910030000","HPHM":"津HHA709","JGSK":"2021-04-01 15:26:25.442","CDBH":"6","XSFX":"由西向东","XSFXDM":"2","KKMC":"海博道与安正路交口正向"},{"KKBH":"720891003000","HPHM":"车牌","JGSK":"2021-04-01 15:26:25.511","CDBH":"6","XSFX":"由西向东","XSFXDM":"2","KKMC":"海博道与安正路交口"},{"KKBH":"610256112","HPHM":"津AYH150","JGSK":"2021-04-01 15:26:25.514","CDBH":"2","XSFX":"由东向西","XSFXDM":"1","KKMC":"中天大道与中津大道交口"},{"KKBH":"610256115","HPHM":"津ML0522","JGSK":"2021-04-01 15:26:25.516","CDBH":"11","XSFX":"由北向南","XSFXDM":"4","KKMC":"中天大道与中生大道交口"},{"KKBH":"610266118","HPHM":"蒙BWQ722","JGSK":"2021-04-01 15:26:25.585","CDBH":"7","XSFX":"由南向北","XSFXDM":"3","KKMC":"中生大道与和畅路交口"},{"KKBH":"610276126","HPHM":"冀B0F50C","JGSK":"2021-04-01 15:26:25.749","CDBH":"1","XSFX":"由东向西","XSFXDM":"1","KKMC":"中新大道与和意路交口"},{"KKBH":"7208910050000","HPHM":"津C56K19","JGSK":"2021-04-01 15:26:25.787","CDBH":"8","XSFX":"由南向北","XSFXDM":"3","KKMC":"海博道与安明路交口正向"},{"KKBH":"720891003000","HPHM":"浙F31C09","JGSK":"2021-04-01 15:26:25.824","CDBH":"5","XSFX":"由西向东","XSFXDM":"2","KKMC":"海博道与安正路交口"},{"KKBH":"6102610040000","HPHM":"车牌","JGSK":"2021-04-01 15:26:25.872","CDBH":"2","XSFX":"由南向北","XSFXDM":"3","KKMC":"中生大道与静湖西路（北侧）正向"},{"KKBH":"7205410040000","HPHM":"津K16068","JGSK":"2021-04-01 15:26:25.874","CDBH":"1","XSFX":"由东向西","XSFXDM":"1","KKMC":"动漫环路东与动漫中路交口正向"},{"KKBH":"720891003000","HPHM":"车牌","JGSK":"2021-04-01 15:26:25.938","CDBH":"2","XSFX":"由东向西","XSFXDM":"1","KKMC":"海博道与安正路交口"},{"KKBH":"610251001","HPHM":"津C655B8","JGSK":"2021-04-01 15:26:25.967","CDBH":"1","XSFX":"由东向西","XSFXDM":"1","KKMC":"中天大道与和畅路交口"},{"KKBH":"610256115","HPHM":"津NJP189","JGSK":"2021-04-01 15:26:25.996","CDBH":"10","XSFX":"由北向南","XSFXDM":"4","KKMC":"中天大道与中生大道交口"},{"KKBH":"7208210040000","HPHM":"津C67867","JGSK":"2021-04-01 15:26:26.087","CDBH":"4","XSFX":"由南向北","XSFXDM":"3","KKMC":"动漫西路与动漫北路交口正向"},{"KKBH":"7208910030000","HPHM":"津GAA853","JGSK":"2021-04-01 15:26:26.173","CDBH":"4","XSFX":"由西向东","XSFXDM":"2","KKMC":"海博道与安正路交口正向"},{"KKBH":"610256115","HPHM":"吉A1977N","JGSK":"2021-04-01 15:26:26.239","CDBH":"1","XSFX":"由东向西","XSFXDM":"1","KKMC":"中天大道与中生大道交口"},{"KKBH":"610256115","HPHM":"津ADQ1937","JGSK":"2021-04-01 15:26:26.396","CDBH":"12","XSFX":"由北向南","XSFXDM":"4","KKMC":"中天大道与中生大道交口"},{"KKBH":"610276125","HPHM":"津C69877","JGSK":"2021-04-01 15:26:26.417","CDBH":"7","XSFX":"由北向南","XSFXDM":"4","KKMC":"中新大道与和顺路交口"},{"KKBH":"610286127","HPHM":"京NR55K8","JGSK":"2021-04-01 15:26:26.428","CDBH":"9","XSFX":"由南向北","XSFXDM":"3","KKMC":"中津大道与和畅路交口"},{"KKBH":"610271008","HPHM":"冀B6SK88","JGSK":"2021-04-01 15:26:26.466","CDBH":"2","XSFX":"由南向北","XSFXDM":"3","KKMC":"中新大道与航母主题公园支路交口"},{"KKBH":"7208610020000","HPHM":"川YU2069","JGSK":"2021-04-01 15:26:26.603","CDBH":"8","XSFX":"由南向北","XSFXDM":"3","KKMC":"海晨道与安正路交口正向"},{"KKBH":"7205710030000","HPHM":"津FGM318","JGSK":"2021-04-01 15:26:26.801","CDBH":"2","XSFX":"由东向西","XSFXDM":"1","KKMC":"动漫东路与文三路交口正向"},{"KKBH":"720901002000","HPHM":"苏CV209T","JGSK":"2021-04-01 15:26:26.852","CDBH":"1","XSFX":"由东向西","XSFXDM":"1","KKMC":"玉林道与安正路交口"},{"KKBH":"7208810020000","HPHM":"鲁Y021A6","JGSK":"2021-04-01 15:26:26.938","CDBH":"3","XSFX":"由东向西","XSFXDM":"1","KKMC":"海旭道与安正路交口正向"},{"KKBH":"610276125","HPHM":"鲁G881AS","JGSK":"2021-04-01 15:26:27.045","CDBH":"8","XSFX":"由北向南","XSFXDM":"4","KKMC":"中新大道与和顺路交口"},{"KKBH":"7208910030000","HPHM":"鲁HXN866","JGSK":"2021-04-01 15:26:27.059","CDBH":"6","XSFX":"由西向东","XSFXDM":"2","KKMC":"海博道与安正路交口正向"},{"KKBH":"711","HPHM":"津HEH039","JGSK":"2021-04-01 15:26:27.143","CDBH":"8","XSFX":"由北向南","XSFXDM":"4","KKMC":"不礼让行人中新大道与和旭路交口"},{"KKBH":"610271009","HPHM":"鄂HM8852","JGSK":"2021-04-01 15:26:27.237","CDBH":"7","XSFX":"由南向北","XSFXDM":"3","KKMC":"中新大道与泰七路交口"},{"KKBH":"610256115","HPHM":"津NVP089","JGSK":"2021-04-01 15:26:27.251","CDBH":"8","XSFX":"由南向北","XSFXDM":"3","KKMC":"中天大道与中生大道交口"},{"KKBH":"610276124","HPHM":"津AF71882","JGSK":"2021-04-01 15:26:27.353","CDBH":"11","XSFX":"由北向南","XSFXDM":"4","KKMC":"中新大道与中生大道交口"},{"KKBH":"610276124","HPHM":"津A1N881","JGSK":"2021-04-01 15:26:27.427","CDBH":"7","XSFX":"由南向北","XSFXDM":"3","KKMC":"中新大道与中生大道交口"},{"KKBH":"610256112","HPHM":"车牌","JGSK":"2021-04-01 15:26:27.468","CDBH":"7","XSFX":"由南向北","XSFXDM":"3","KKMC":"中天大道与中津大道交口"},{"KKBH":"610391007","HPHM":"津A5W982","JGSK":"2021-04-01 15:26:27.474","CDBH":"1","XSFX":"由东向西","XSFXDM":"1","KKMC":"和韵路与和风路交口"},{"KKBH":"610276125","HPHM":"吉AM872L","JGSK":"2021-04-01 15:26:27.485","CDBH":"4","XSFX":"由南向北","XSFXDM":"3","KKMC":"中新大道与和顺路交口"},{"KKBH":"720891003000","HPHM":"车牌","JGSK":"2021-04-01 15:26:27.537","CDBH":"1","XSFX":"由东向西","XSFXDM":"1","KKMC":"海博道与安正路交口"},{"KKBH":"7208910030000","HPHM":"车牌","JGSK":"2021-04-01 15:26:27.582","CDBH":"4","XSFX":"由西向东","XSFXDM":"2","KKMC":"海博道与安正路交口正向"},{"KKBH":"610391007","HPHM":"辽B9TX07","JGSK":"2021-04-01 15:26:27.691","CDBH":"6","XSFX":"由西向东","XSFXDM":"2","KKMC":"和韵路与和风路交口"},{"KKBH":"720891003000","HPHM":"浙F29354","JGSK":"2021-04-01 15:26:27.697","CDBH":"2","XSFX":"由东向西","XSFXDM":"1","KKMC":"海博道与安正路交口"},{"KKBH":"720541004000","HPHM":"津JZS636","JGSK":"2021-04-01 15:26:27.711","CDBH":"4","XSFX":"由西向东","XSFXDM":"2","KKMC":"动漫环路东与动漫中路交口"},{"KKBH":"610276124","HPHM":"鲁B07QA3","JGSK":"2021-04-01 15:26:27.755","CDBH":"6","XSFX":"由西向东","XSFXDM":"2","KKMC":"中新大道与中生大道交口"},{"KKBH":"6103261420000","HPHM":"津CD1101","JGSK":"2021-04-01 15:26:27.837","CDBH":"5","XSFX":"由西向东","XSFXDM":"2","KKMC":"中成大道与泰七路交口正向"},{"KKBH":"720891003000","HPHM":"车牌","JGSK":"2021-04-01 15:26:27.937","CDBH":"2","XSFX":"由东向西","XSFXDM":"1","KKMC":"海博道与安正路交口"},{"KKBH":"7205410040000","HPHM":"京Q18LH7","JGSK":"2021-04-01 15:26:28.059","CDBH":"2","XSFX":"由东向西","XSFXDM":"1","KKMC":"动漫环路东与动漫中路交口正向"},{"KKBH":"610271009","HPHM":"津ADD0299","JGSK":"2021-04-01 15:26:28.076","CDBH":"11","XSFX":"由北向南","XSFXDM":"4","KKMC":"中新大道与泰七路交口"},{"KKBH":"7280310030000","HPHM":"冀B8XD87","JGSK":"2021-04-01 15:26:28.103","CDBH":"5","XSFX":"由北向南","XSFXDM":"4","KKMC":"动漫中路与文二路交口正向"},{"KKBH":"7208210040000","HPHM":"车牌","JGSK":"2021-04-01 15:26:28.13","CDBH":"4","XSFX":"由南向北","XSFXDM":"3","KKMC":"动漫西路与动漫北路交口正向"},{"KKBH":"610276125","HPHM":"津A03211F","JGSK":"2021-04-01 15:26:28.142","CDBH":"5","XSFX":"由南向北","XSFXDM":"3","KKMC":"中新大道与和顺路交口"},{"KKBH":"610256115","HPHM":"津KV6128","JGSK":"2021-04-01 15:26:28.189","CDBH":"10","XSFX":"由北向南","XSFXDM":"4","KKMC":"中天大道与中生大道交口"},{"KKBH":"720861003000","HPHM":"津KHD859","JGSK":"2021-04-01 15:26:28.302","CDBH":"10","XSFX":"由北向南","XSFXDM":"4","KKMC":"海晨道与安明路交口"},{"KKBH":"7400110020000","HPHM":"津RKL668","JGSK":"2021-04-01 15:26:28.338","CDBH":"5","XSFX":"由南向北","XSFXDM":"3","KKMC":"静湖南路与华一路交口正向"},{"KKBH":"6102610040000","HPHM":"冀AS0Y89","JGSK":"2021-04-01 15:26:28.362","CDBH":"3","XSFX":"由南向北","XSFXDM":"3","KKMC":"中生大道与静湖西路（北侧）正向"},{"KKBH":"610401004","HPHM":"津D69269","JGSK":"2021-04-01 15:26:28.464","CDBH":"10","XSFX":"由北向南","XSFXDM":"4","KKMC":"和畅路与和风路交口"},{"KKBH":"720871002000","HPHM":"津C723M7","JGSK":"2021-04-01 15:26:28.497","CDBH":"8","XSFX":"由北向南","XSFXDM":"4","KKMC":"安正路与芳菲路交口"},{"KKBH":"720891003000","HPHM":"车牌","JGSK":"2021-04-01 15:26:28.707","CDBH":"6","XSFX":"由西向东","XSFXDM":"2","KKMC":"海博道与安正路交口"},{"KKBH":"7208910030000","HPHM":"蒙A556QN","JGSK":"2021-04-01 15:26:28.807","CDBH":"6","XSFX":"由西向东","XSFXDM":"2","KKMC":"海博道与安正路交口正向"},{"KKBH":"610286127","HPHM":"津C3F327","JGSK":"2021-04-01 15:26:28.926","CDBH":"1","XSFX":"由东向西","XSFXDM":"1","KKMC":"中津大道与和畅路交口"},{"KKBH":"610256114","HPHM":"闽A90053","JGSK":"2021-04-01 15:26:28.932","CDBH":"5","XSFX":"由南向北","XSFXDM":"3","KKMC":"中天大道与和旭路交口"},{"KKBH":"610276125","HPHM":"蒙FX7353","JGSK":"2021-04-01 15:26:28.976","CDBH":"8","XSFX":"由北向南","XSFXDM":"4","KKMC":"中新大道与和顺路交口"},{"KKBH":"610271009","HPHM":"津A02886F","JGSK":"2021-04-01 15:26:29.015","CDBH":"8","XSFX":"由南向北","XSFXDM":"3","KKMC":"中新大道与泰七路交口"},{"KKBH":"610401004","HPHM":"津H26377","JGSK":"2021-04-01 15:26:29.063","CDBH":"11","XSFX":"由北向南","XSFXDM":"4","KKMC":"和畅路与和风路交口"},{"KKBH":"610261004000","HPHM":"车牌","JGSK":"2021-04-01 15:26:29.072","CDBH":"2","XSFX":"由南向北","XSFXDM":"3","KKMC":"中生大道与静湖西路（北侧）"},{"KKBH":"7208610030000","HPHM":"车牌","JGSK":"2021-04-01 15:26:29.074","CDBH":"8","XSFX":"由南向北","XSFXDM":"3","KKMC":"海晨道与安明路交口正向"},{"KKBH":"610391007","HPHM":"车牌","JGSK":"2021-04-01 15:26:29.218","CDBH":"7","XSFX":"由南向北","XSFXDM":"3","KKMC":"和韵路与和风路交口"},{"KKBH":"711","HPHM":"津E17286","JGSK":"2021-04-01 15:26:29.229","CDBH":"5","XSFX":"由南向北","XSFXDM":"3","KKMC":"不礼让行人中新大道与和旭路交口"},{"KKBH":"610266117","HPHM":"黑AP00A1","JGSK":"2021-04-01 15:26:29.275","CDBH":"5","XSFX":"由西向东","XSFXDM":"2","KKMC":"中生大道与和韵路交口"},{"KKBH":"7208910050000","HPHM":"豫EE2Z38","JGSK":"2021-04-01 15:26:29.316","CDBH":"7","XSFX":"由西向东","XSFXDM":"2","KKMC":"海博道与安明路交口正向"},{"KKBH":"610286127","HPHM":"津C217A5","JGSK":"2021-04-01 15:26:29.463","CDBH":"2","XSFX":"由东向西","XSFXDM":"1","KKMC":"中津大道与和畅路交口"},{"KKBH":"610256112","HPHM":"鲁N3903W","JGSK":"2021-04-01 15:26:29.68","CDBH":"1","XSFX":"由东向西","XSFXDM":"1","KKMC":"中天大道与中津大道交口"},{"KKBH":"610401004","HPHM":"车牌","JGSK":"2021-04-01 15:26:29.694","CDBH":"8","XSFX":"由南向北","XSFXDM":"3","KKMC":"和畅路与和风路交口"},{"KKBH":"610271009","HPHM":"鲁AS5F17","JGSK":"2021-04-01 15:26:29.797","CDBH":"7","XSFX":"由南向北","XSFXDM":"3","KKMC":"中新大道与泰七路交口"},{"KKBH":"610276125","HPHM":"津A0W271","JGSK":"2021-04-01 15:26:29.839","CDBH":"7","XSFX":"由北向南","XSFXDM":"4","KKMC":"中新大道与和顺路交口"},{"KKBH":"7208810020000","HPHM":"京NR9856","JGSK":"2021-04-01 15:26:29.906","CDBH":"3","XSFX":"由东向西","XSFXDM":"1","KKMC":"海旭道与安正路交口正向"},{"KKBH":"610256115","HPHM":"津ML0522","JGSK":"2021-04-01 15:26:29.916","CDBH":"12","XSFX":"由北向南","XSFXDM":"4","KKMC":"中天大道与中生大道交口"},{"KKBH":"7208810020000","HPHM":"京NR9856","JGSK":"2021-04-01 15:26:29.966","CDBH":"2","XSFX":"由东向西","XSFXDM":"1","KKMC":"海旭道与安正路交口正向"},{"KKBH":"610401005","HPHM":"津D52573","JGSK":"2021-04-01 15:26:29.97","CDBH":"5","XSFX":"由西向东","XSFXDM":"2","KKMC":"和畅路与和顺路交口"},{"KKBH":"610276126","HPHM":"晋BA4386","JGSK":"2021-04-01 15:26:30.069","CDBH":"1","XSFX":"由东向西","XSFXDM":"1","KKMC":"中新大道与和意路交口"},{"KKBH":"7280310030000","HPHM":"冀BQ177W","JGSK":"2021-04-01 15:26:30.231","CDBH":"5","XSFX":"由北向南","XSFXDM":"4","KKMC":"动漫中路与文二路交口正向"},{"KKBH":"720821004000","HPHM":"车牌","JGSK":"2021-04-01 15:26:30.238","CDBH":"4","XSFX":"由南向北","XSFXDM":"3","KKMC":"动漫西路与动漫北路交口"},{"KKBH":"720891003000","HPHM":"津JZN901","JGSK":"2021-04-01 15:26:30.257","CDBH":"2","XSFX":"由东向西","XSFXDM":"1","KKMC":"海博道与安正路交口"},{"KKBH":"720541004000","HPHM":"津K16068","JGSK":"2021-04-01 15:26:30.333","CDBH":"1","XSFX":"由东向西","XSFXDM":"1","KKMC":"动漫环路东与动漫中路交口"},{"KKBH":"720881002000","HPHM":"鲁Y021A6","JGSK":"2021-04-01 15:26:30.443","CDBH":"4","XSFX":"由东向西","XSFXDM":"1","KKMC":"海旭道与安正路交口"},{"KKBH":"610256114","HPHM":"津A3G390","JGSK":"2021-04-01 15:26:30.453","CDBH":"7","XSFX":"由北向南","XSFXDM":"4","KKMC":"中天大道与和旭路交口"},{"KKBH":"610326142000","HPHM":"车牌","JGSK":"2021-04-01 15:26:30.469","CDBH":"5","XSFX":"由西向东","XSFXDM":"2","KKMC":"中成大道与泰七路交口"},{"KKBH":"610271009","HPHM":"车牌","JGSK":"2021-04-01 15:26:30.475","CDBH":"11","XSFX":"由北向南","XSFXDM":"4","KKMC":"中新大道与泰七路交口"},{"KKBH":"610256115","HPHM":"津RAE978","JGSK":"2021-04-01 15:26:30.52","CDBH":"2","XSFX":"由东向西","XSFXDM":"1","KKMC":"中天大道与中生大道交口"},{"KKBH":"610256115","HPHM":"津HYT125","JGSK":"2021-04-01 15:26:30.692","CDBH":"4","XSFX":"由西向东","XSFXDM":"2","KKMC":"中天大道与中生大道交口"},{"KKBH":"720891003000","HPHM":"车牌","JGSK":"2021-04-01 15:26:30.71","CDBH":"5","XSFX":"由西向东","XSFXDM":"2","KKMC":"海博道与安正路交口"},{"KKBH":"711","HPHM":"冀F66T27","JGSK":"2021-04-01 15:26:30.739","CDBH":"7","XSFX":"由北向南","XSFXDM":"4","KKMC":"不礼让行人中新大道与和旭路交口"},{"KKBH":"610266117","HPHM":"冀ED607G","JGSK":"2021-04-01 15:26:30.811","CDBH":"10","XSFX":"由北向南","XSFXDM":"4","KKMC":"中生大道与和韵路交口"},{"KKBH":"610286127","HPHM":"冀TA0U61","JGSK":"2021-04-01 15:26:30.907","CDBH":"9","XSFX":"由南向北","XSFXDM":"3","KKMC":"中津大道与和畅路交口"},{"KKBH":"7208810050000","HPHM":"车牌","JGSK":"2021-04-01 15:26:30.947","CDBH":"6","XSFX":"由西向东","XSFXDM":"2","KKMC":"海旭道与明盛路交口正向"},{"KKBH":"7208910030000","HPHM":"京FW9936","JGSK":"2021-04-01 15:26:30.956","CDBH":"9","XSFX":"由南向北","XSFXDM":"3","KKMC":"海博道与安正路交口正向"},{"KKBH":"610271009","HPHM":"津DDD432","JGSK":"2021-04-01 15:26:30.968","CDBH":"7","XSFX":"由南向北","XSFXDM":"3","KKMC":"中新大道与泰七路交口"},{"KKBH":"7205410030000","HPHM":"津A8A251","JGSK":"2021-04-01 15:26:30.972","CDBH":"8","XSFX":"由南向北","XSFXDM":"3","KKMC":"动漫环路西与动漫西路交口正向"},{"KKBH":"720891003000","HPHM":"车牌","JGSK":"2021-04-01 15:26:30.976","CDBH":"1","XSFX":"由东向西","XSFXDM":"1","KKMC":"海博道与安正路交口"},{"KKBH":"6071310030000","HPHM":"津MPE629","JGSK":"2021-04-01 15:26:31.085","CDBH":"3","XSFX":"由东向西","XSFXDM":"1","KKMC":"中央大道与海旭道交口正向"},{"KKBH":"610256115","HPHM":"津FCX060","JGSK":"2021-04-01 15:26:31.111","CDBH":"5","XSFX":"由西向东","XSFXDM":"2","KKMC":"中天大道与中生大道交口"},{"KKBH":"720871002000","HPHM":"鲁B19R0Z","JGSK":"2021-04-01 15:26:31.135","CDBH":"9","XSFX":"由北向南","XSFXDM":"4","KKMC":"安正路与芳菲路交口"},{"KKBH":"610266118","HPHM":"吉D60909","JGSK":"2021-04-01 15:26:31.161","CDBH":"7","XSFX":"由南向北","XSFXDM":"3","KKMC":"中生大道与和畅路交口"},{"KKBH":"610391007","HPHM":"津A5W982","JGSK":"2021-04-01 15:26:31.222","CDBH":"2","XSFX":"由东向西","XSFXDM":"1","KKMC":"和韵路与和风路交口"},{"KKBH":"7280310020000","HPHM":"晋MAN739","JGSK":"2021-04-01 15:26:31.263","CDBH":"5","XSFX":"由南向北","XSFXDM":"3","KKMC":"动漫中路与文一路交口正向"},{"KKBH":"610391006","HPHM":"津GGF810","JGSK":"2021-04-01 15:26:31.291","CDBH":"1","XSFX":"由东向西","XSFXDM":"1","KKMC":"和韵路与和意路交口"},{"KKBH":"610266117","HPHM":"津KB6260","JGSK":"2021-04-01 15:26:31.319","CDBH":"11","XSFX":"由北向南","XSFXDM":"4","KKMC":"中生大道与和韵路交口"},{"KKBH":"711","HPHM":"津FHL585","JGSK":"2021-04-01 15:26:31.329","CDBH":"2","XSFX":"由东向西","XSFXDM":"1","KKMC":"不礼让行人中新大道与和旭路交口"},{"KKBH":"610401004","HPHM":"津H03053","JGSK":"2021-04-01 15:26:31.396","CDBH":"4","XSFX":"由西向东","XSFXDM":"2","KKMC":"和畅路与和风路交口"},{"KKBH":"711","HPHM":"鲁A7K0T5","JGSK":"2021-04-01 15:26:31.456","CDBH":"8","XSFX":"由北向南","XSFXDM":"4","KKMC":"不礼让行人中新大道与和旭路交口"},{"KKBH":"720891003000","HPHM":"车牌","JGSK":"2021-04-01 15:26:31.502","CDBH":"6","XSFX":"由西向东","XSFXDM":"2","KKMC":"海博道与安正路交口"},{"KKBH":"7208910030000","HPHM":"冀A85N90","JGSK":"2021-04-01 15:26:31.546","CDBH":"4","XSFX":"由西向东","XSFXDM":"2","KKMC":"海博道与安正路交口正向"},{"KKBH":"610256115","HPHM":"车牌","JGSK":"2021-04-01 15:26:31.772","CDBH":"3","XSFX":"由东向西","XSFXDM":"1","KKMC":"中天大道与中生大道交口"},{"KKBH":"7208810050000","HPHM":"川W90B80","JGSK":"2021-04-01 15:26:31.779","CDBH":"2","XSFX":"由东向西","XSFXDM":"1","KKMC":"海旭道与明盛路交口正向"},{"KKBH":"610261004000","HPHM":"冀AS0Y89","JGSK":"2021-04-01 15:26:31.787","CDBH":"3","XSFX":"由南向北","XSFXDM":"3","KKMC":"中生大道与静湖西路（北侧）"},{"KKBH":"720861002000","HPHM":"川YU2069","JGSK":"2021-04-01 15:26:31.84","CDBH":"8","XSFX":"由南向北","XSFXDM":"3","KKMC":"海晨道与安正路交口"},{"KKBH":"7208910050000","HPHM":"冀R2S7H8","JGSK":"2021-04-01 15:26:31.843","CDBH":"3","XSFX":"由东向西","XSFXDM":"1","KKMC":"海博道与安明路交口正向"},{"KKBH":"7208810020000","HPHM":"津JBC886","JGSK":"2021-04-01 15:26:31.916","CDBH":"4","XSFX":"由东向西","XSFXDM":"1","KKMC":"海旭道与安正路交口正向"},{"KKBH":"610266118","HPHM":"津AD10519","JGSK":"2021-04-01 15:26:32.004","CDBH":"3","XSFX":"由东向西","XSFXDM":"1","KKMC":"中生大道与和畅路交口"},{"KKBH":"610266117","HPHM":"黑AP00A1","JGSK":"2021-04-01 15:26:32.015","CDBH":"5","XSFX":"由西向东","XSFXDM":"2","KKMC":"中生大道与和韵路交口"},{"KKBH":"610276125","HPHM":"津MH9218","JGSK":"2021-04-01 15:26:32.097","CDBH":"7","XSFX":"由北向南","XSFXDM":"4","KKMC":"中新大道与和顺路交口"},{"KKBH":"740011002000","HPHM":"津RKL668","JGSK":"2021-04-01 15:26:32.11","CDBH":"13","XSFX":"由南向北","XSFXDM":"3","KKMC":"静湖南路与华一路交口"},{"KKBH":"720891003000","HPHM":"车牌","JGSK":"2021-04-01 15:26:32.226","CDBH":"5","XSFX":"由西向东","XSFXDM":"2","KKMC":"海博道与安正路交口"},{"KKBH":"7208910040000","HPHM":"车牌","JGSK":"2021-04-01 15:26:32.311","CDBH":"4","XSFX":"由西向东","XSFXDM":"2","KKMC":"海博道与安平路交口正向"},{"KKBH":"610256115","HPHM":"津KV6128","JGSK":"2021-04-01 15:26:32.316","CDBH":"10","XSFX":"由北向南","XSFXDM":"4","KKMC":"中天大道与中生大道交口"},{"KKBH":"7208610030000","HPHM":"津RHQ545","JGSK":"2021-04-01 15:26:32.341","CDBH":"4","XSFX":"由西向东","XSFXDM":"2","KKMC":"海晨道与安明路交口正向"},{"KKBH":"610286127","HPHM":"津C3F327","JGSK":"2021-04-01 15:26:32.38","CDBH":"1","XSFX":"由东向西","XSFXDM":"1","KKMC":"中津大道与和畅路交口"},{"KKBH":"7208910030000","HPHM":"津C286C5","JGSK":"2021-04-01 15:26:32.392","CDBH":"6","XSFX":"由西向东","XSFXDM":"2","KKMC":"海博道与安正路交口正向"},{"KKBH":"610266118","HPHM":"津C80A83","JGSK":"2021-04-01 15:26:32.562","CDBH":"2","XSFX":"由东向西","XSFXDM":"1","KKMC":"中生大道与和畅路交口"},{"KKBH":"610276125","HPHM":"津HB3800","JGSK":"2021-04-01 15:26:32.577","CDBH":"8","XSFX":"由北向南","XSFXDM":"4","KKMC":"中新大道与和顺路交口"},{"KKBH":"720881005000","HPHM":"津C0K307","JGSK":"2021-04-01 15:26:32.581","CDBH":"1","XSFX":"由东向西","XSFXDM":"1","KKMC":"海旭道与明盛路交口"},{"KKBH":"610271009","HPHM":"津DDD432","JGSK":"2021-04-01 15:26:32.596","CDBH":"7","XSFX":"由南向北","XSFXDM":"3","KKMC":"中新大道与泰七路交口"},{"KKBH":"7208910030000","HPHM":"京N548T8","JGSK":"2021-04-01 15:26:32.626","CDBH":"11","XSFX":"由北向南","XSFXDM":"4","KKMC":"海博道与安正路交口正向"},{"KKBH":"610401004","HPHM":"津H26377","JGSK":"2021-04-01 15:26:32.827","CDBH":"12","XSFX":"由北向南","XSFXDM":"4","KKMC":"和畅路与和风路交口"},{"KKBH":"610271009","HPHM":"津A02886F","JGSK":"2021-04-01 15:26:32.917","CDBH":"8","XSFX":"由南向北","XSFXDM":"3","KKMC":"中新大道与泰七路交口"},{"KKBH":"1250","HPHM":"川AG4F96","JGSK":"2021-04-01 15:26:33.015","CDBH":"1","XSFX":"由东向西","XSFXDM":"1","KKMC":"中滨大道与盛三街交口正向"},{"KKBH":"720571004000","HPHM":"津GPW108","JGSK":"2021-04-01 15:26:33.03","CDBH":"6","XSFX":"由北向南","XSFXDM":"4","KKMC":"动漫东路与动漫中路交口"},{"KKBH":"610256115","HPHM":"津C09E77","JGSK":"2021-04-01 15:26:33.053","CDBH":"6","XSFX":"由西向东","XSFXDM":"2","KKMC":"中天大道与中生大道交口"},{"KKBH":"610401004","HPHM":"浙B93WC8","JGSK":"2021-04-01 15:26:33.07","CDBH":"10","XSFX":"由北向南","XSFXDM":"4","KKMC":"和畅路与和风路交口"},{"KKBH":"610276125","HPHM":"津GHA900","JGSK":"2021-04-01 15:26:33.121","CDBH":"8","XSFX":"由北向南","XSFXDM":"4","KKMC":"中新大道与和顺路交口"},{"KKBH":"720891005000","HPHM":"豫EE2Z38","JGSK":"2021-04-01 15:26:33.142","CDBH":"7","XSFX":"由西向东","XSFXDM":"2","KKMC":"海博道与安明路交口"},{"KKBH":"610401004","HPHM":"津D69269","JGSK":"2021-04-01 15:26:33.228","CDBH":"11","XSFX":"由北向南","XSFXDM":"4","KKMC":"和畅路与和风路交口"},{"KKBH":"720541004000","HPHM":"京Q18LH7","JGSK":"2021-04-01 15:26:33.289","CDBH":"2","XSFX":"由东向西","XSFXDM":"1","KKMC":"动漫环路东与动漫中路交口"},{"KKBH":"7208910030000","HPHM":"车牌","JGSK":"2021-04-01 15:26:33.415","CDBH":"6","XSFX":"由西向东","XSFXDM":"2","KKMC":"海博道与安正路交口正向"},{"KKBH":"610276124","HPHM":"津A1N881","JGSK":"2021-04-01 15:26:33.424","CDBH":"7","XSFX":"由南向北","XSFXDM":"3","KKMC":"中新大道与中生大道交口"},{"KKBH":"7205410040000","HPHM":"津AUT833","JGSK":"2021-04-01 15:26:33.453","CDBH":"1","XSFX":"由东向西","XSFXDM":"1","KKMC":"动漫环路东与动漫中路交口正向"},{"KKBH":"711","HPHM":"冀D14U44","JGSK":"2021-04-01 15:26:33.542","CDBH":"5","XSFX":"由南向北","XSFXDM":"3","KKMC":"不礼让行人中新大道与和旭路交口"},{"KKBH":"711","HPHM":"津C5F567","JGSK":"2021-04-01 15:26:33.618","CDBH":"7","XSFX":"由北向南","XSFXDM":"4","KKMC":"不礼让行人中新大道与和旭路交口"},{"KKBH":"610256115","HPHM":"津DHK889","JGSK":"2021-04-01 15:26:33.658","CDBH":"5","XSFX":"由西向东","XSFXDM":"2","KKMC":"中天大道与中生大道交口"},{"KKBH":"7208910030000","HPHM":"京NV6W08","JGSK":"2021-04-01 15:26:33.67","CDBH":"9","XSFX":"由南向北","XSFXDM":"3","KKMC":"海博道与安正路交口正向"},{"KKBH":"610401005","HPHM":"津AY2206","JGSK":"2021-04-01 15:26:33.702","CDBH":"2","XSFX":"由东向西","XSFXDM":"1","KKMC":"和畅路与和顺路交口"},{"KKBH":"610271008","HPHM":"津E65138","JGSK":"2021-04-01 15:26:33.717","CDBH":"1","XSFX":"由南向北","XSFXDM":"3","KKMC":"中新大道与航母主题公园支路交口"},{"KKBH":"6102610030000","HPHM":"津MFF689","JGSK":"2021-04-01 15:26:33.729","CDBH":"1","XSFX":"由东向西","XSFXDM":"1","KKMC":"中生大道与静湖南路交口正向"},{"KKBH":"610286127","HPHM":"津C217A5","JGSK":"2021-04-01 15:26:33.74","CDBH":"3","XSFX":"由东向西","XSFXDM":"1","KKMC":"中津大道与和畅路交口"},{"KKBH":"720891006000","HPHM":"津C57N71","JGSK":"2021-04-01 15:26:33.832","CDBH":"6","XSFX":"由西向东","XSFXDM":"2","KKMC":"海博道与永盛路交口"},{"KKBH":"720891003000","HPHM":"京FW9936","JGSK":"2021-04-01 15:26:34.073","CDBH":"8","XSFX":"由南向北","XSFXDM":"3","KKMC":"海博道与安正路交口"},{"KKBH":"610256116","HPHM":"津DT8088","JGSK":"2021-04-01 15:26:34.077","CDBH":"7","XSFX":"由南向北","XSFXDM":"3","KKMC":"中天大道与和顺路交口"},{"KKBH":"7208910030000","HPHM":"津A09J75","JGSK":"2021-04-01 15:26:34.082","CDBH":"4","XSFX":"由西向东","XSFXDM":"2","KKMC":"海博道与安正路交口正向"},{"KKBH":"720891003000","HPHM":"车牌","JGSK":"2021-04-01 15:26:34.145","CDBH":"5","XSFX":"由西向东","XSFXDM":"2","KKMC":"海博道与安正路交口"},{"KKBH":"610401005","HPHM":"津K56923","JGSK":"2021-04-01 15:26:34.304","CDBH":"8","XSFX":"由南向北","XSFXDM":"3","KKMC":"和畅路与和顺路交口"},{"KKBH":"610256113","HPHM":"辽NC3838","JGSK":"2021-04-01 15:26:34.327","CDBH":"8","XSFX":"由北向南","XSFXDM":"4","KKMC":"中天大道与和风路交口"},{"KKBH":"720861003000","HPHM":"津GTW333","JGSK":"2021-04-01 15:26:34.627","CDBH":"2","XSFX":"由东向西","XSFXDM":"1","KKMC":"海晨道与安明路交口"},{"KKBH":"7208810020000","HPHM":"车牌","JGSK":"2021-04-01 15:26:34.639","CDBH":"7","XSFX":"由西向东","XSFXDM":"2","KKMC":"海旭道与安正路交口正向"},{"KKBH":"720541003000","HPHM":"津A8A251","JGSK":"2021-04-01 15:26:34.684","CDBH":"6","XSFX":"由南向北","XSFXDM":"3","KKMC":"动漫环路西与动漫西路交口"},{"KKBH":"610276124","HPHM":"辽A1267Z","JGSK":"2021-04-01 15:26:34.706","CDBH":"7","XSFX":"由南向北","XSFXDM":"3","KKMC":"中新大道与中生大道交口"},{"KKBH":"7208910060000","HPHM":"陕A0A2P5","JGSK":"2021-04-01 15:26:34.729","CDBH":"3","XSFX":"由东向西","XSFXDM":"1","KKMC":"海博道与永盛路交口正向"},{"KKBH":"610256114","HPHM":"津A3G390","JGSK":"2021-04-01 15:26:34.731","CDBH":"7","XSFX":"由北向南","XSFXDM":"4","KKMC":"中天大道与和旭路交口"},{"KKBH":"7208810020000","HPHM":"津MD5079","JGSK":"2021-04-01 15:26:34.801","CDBH":"12","XSFX":"由北向南","XSFXDM":"4","KKMC":"海旭道与安正路交口正向"},{"KKBH":"6102610040000","HPHM":"蒙A732YV","JGSK":"2021-04-01 15:26:34.841","CDBH":"1","XSFX":"由东向西","XSFXDM":"1","KKMC":"中生大道与静湖西路（北侧）正向"},{"KKBH":"7208810020000","HPHM":"鲁AC6B59","JGSK":"2021-04-01 15:26:34.843","CDBH":"1","XSFX":"由东向西","XSFXDM":"1","KKMC":"海旭道与安正路交口正向"},{"KKBH":"610256115","HPHM":"津NNG938","JGSK":"2021-04-01 15:26:34.849","CDBH":"10","XSFX":"由北向南","XSFXDM":"4","KKMC":"中天大道与中生大道交口"},{"KKBH":"7208610030000","HPHM":"津HK6798","JGSK":"2021-04-01 15:26:34.867","CDBH":"2","XSFX":"由东向西","XSFXDM":"1","KKMC":"海晨道与安明路交口正向"},{"KKBH":"610401005","HPHM":"津D52573","JGSK":"2021-04-01 15:26:34.87","CDBH":"6","XSFX":"由西向东","XSFXDM":"2","KKMC":"和畅路与和顺路交口"},{"KKBH":"7208610030000","HPHM":"车牌","JGSK":"2021-04-01 15:26:34.921","CDBH":"5","XSFX":"由西向东","XSFXDM":"2","KKMC":"海晨道与安明路交口正向"},{"KKBH":"720891003000","HPHM":"车牌","JGSK":"2021-04-01 15:26:35.135","CDBH":"1","XSFX":"由东向西","XSFXDM":"1","KKMC":"海博道与安正路交口"},{"KKBH":"7280310020000","HPHM":"津A8Z917","JGSK":"2021-04-01 15:26:35.373","CDBH":"6","XSFX":"由南向北","XSFXDM":"3","KKMC":"动漫中路与文一路交口正向"},{"KKBH":"720911002000","HPHM":"津AJZ488","JGSK":"2021-04-01 15:26:35.404","CDBH":"8","XSFX":"由南向北","XSFXDM":"3","KKMC":"美林道与安正路交口"},{"KKBH":"711","HPHM":"津FFJ876","JGSK":"2021-04-01 15:26:35.545","CDBH":"5","XSFX":"由南向北","XSFXDM":"3","KKMC":"不礼让行人中新大道与和旭路交口"},{"KKBH":"7208910060000","HPHM":"津RDH262","JGSK":"2021-04-01 15:26:35.603","CDBH":"9","XSFX":"由南向北","XSFXDM":"3","KKMC":"海博道与永盛路交口正向"},{"KKBH":"610256115","HPHM":"津MXX219","JGSK":"2021-04-01 15:26:35.762","CDBH":"5","XSFX":"由西向东","XSFXDM":"2","KKMC":"中天大道与中生大道交口"},{"KKBH":"728031002000","HPHM":"冀BZ119F","JGSK":"2021-04-01 15:26:35.771","CDBH":"2","XSFX":"由东向西","XSFXDM":"1","KKMC":"动漫中路与文一路交口"},{"KKBH":"610266118","HPHM":"吉D60909","JGSK":"2021-04-01 15:26:35.825","CDBH":"8","XSFX":"由南向北","XSFXDM":"3","KKMC":"中生大道与和畅路交口"},{"KKBH":"7205710040000","HPHM":"鲁NK20H3","JGSK":"2021-04-01 15:26:35.841","CDBH":"1","XSFX":"由东向西","XSFXDM":"1","KKMC":"动漫东路与动漫中路交口正向"},{"KKBH":"720891003000","HPHM":"车牌","JGSK":"2021-04-01 15:26:35.854","CDBH":"1","XSFX":"由东向西","XSFXDM":"1","KKMC":"海博道与安正路交口"},{"KKBH":"610276125","HPHM":"鲁GP052Z","JGSK":"2021-04-01 15:26:35.857","CDBH":"8","XSFX":"由北向南","XSFXDM":"4","KKMC":"中新大道与和顺路交口"},{"KKBH":"7208910060000","HPHM":"津AM5363","JGSK":"2021-04-01 15:26:35.868","CDBH":"8","XSFX":"由西向东","XSFXDM":"2","KKMC":"海博道与永盛路交口正向"},{"KKBH":"610256115","HPHM":"津ADB6755","JGSK":"2021-04-01 15:26:35.87","CDBH":"12","XSFX":"由北向南","XSFXDM":"4","KKMC":"中天大道与中生大道交口"},{"KKBH":"720891005000","HPHM":"冀R2S7H8","JGSK":"2021-04-01 15:26:35.89","CDBH":"3","XSFX":"由东向西","XSFXDM":"1","KKMC":"海博道与安明路交口"},{"KKBH":"610256114","HPHM":"车牌","JGSK":"2021-04-01 15:26:35.996","CDBH":"8","XSFX":"由北向南","XSFXDM":"4","KKMC":"中天大道与和旭路交口"},{"KKBH":"610276125","HPHM":"吉AM872L","JGSK":"2021-04-01 15:26:36.142","CDBH":"4","XSFX":"由南向北","XSFXDM":"3","KKMC":"中新大道与和顺路交口"},{"KKBH":"610276125","HPHM":"津A0W271","JGSK":"2021-04-01 15:26:36.177","CDBH":"7","XSFX":"由北向南","XSFXDM":"4","KKMC":"中新大道与和顺路交口"},{"KKBH":"720891004000","HPHM":"京P908F5","JGSK":"2021-04-01 15:26:36.317","CDBH":"5","XSFX":"由西向东","XSFXDM":"2","KKMC":"海博道与安平路交口"},{"KKBH":"711","HPHM":"冀J637U2","JGSK":"2021-04-01 15:26:36.334","CDBH":"8","XSFX":"由北向南","XSFXDM":"4","KKMC":"不礼让行人中新大道与和旭路交口"},{"KKBH":"720881002000","HPHM":"京NR9856","JGSK":"2021-04-01 15:26:36.606","CDBH":"2","XSFX":"由东向西","XSFXDM":"1","KKMC":"海旭道与安正路交口"},{"KKBH":"720881002000","HPHM":"津JBC886","JGSK":"2021-04-01 15:26:36.723","CDBH":"4","XSFX":"由东向西","XSFXDM":"1","KKMC":"海旭道与安正路交口"},{"KKBH":"610266118","HPHM":"津E25885","JGSK":"2021-04-01 15:26:36.739","CDBH":"2","XSFX":"由东向西","XSFXDM":"1","KKMC":"中生大道与和畅路交口"},{"KKBH":"720891003000","HPHM":"车牌","JGSK":"2021-04-01 15:26:36.941","CDBH":"5","XSFX":"由西向东","XSFXDM":"2","KKMC":"海博道与安正路交口"},{"KKBH":"610276124","HPHM":"津G52509","JGSK":"2021-04-01 15:26:36.947","CDBH":"7","XSFX":"由南向北","XSFXDM":"3","KKMC":"中新大道与中生大道交口"},{"KKBH":"7208610030000","HPHM":"津C95W71","JGSK":"2021-04-01 15:26:36.977","CDBH":"10","XSFX":"由北向南","XSFXDM":"4","KKMC":"海晨道与安明路交口正向"},{"KKBH":"7208610020000","HPHM":"津MA1918","JGSK":"2021-04-01 15:26:36.996","CDBH":"5","XSFX":"由西向东","XSFXDM":"2","KKMC":"海晨道与安正路交口正向"},{"KKBH":"610266118","HPHM":"津FA0155","JGSK":"2021-04-01 15:26:36.996","CDBH":"1","XSFX":"由东向西","XSFXDM":"1","KKMC":"中生大道与和畅路交口"},{"KKBH":"720871002000","HPHM":"津C3D229","JGSK":"2021-04-01 15:26:37.036","CDBH":"6","XSFX":"由南向北","XSFXDM":"3","KKMC":"安正路与芳菲路交口"},{"KKBH":"7280310060000","HPHM":"津C6F562","JGSK":"2021-04-01 15:26:37.14","CDBH":"6","XSFX":"由南向北","XSFXDM":"3","KKMC":"动漫中路与文三路交口正向"},{"KKBH":"7208810020000","HPHM":"津MU5799","JGSK":"2021-04-01 15:26:37.182","CDBH":"9","XSFX":"由南向北","XSFXDM":"3","KKMC":"海旭道与安正路交口正向"},{"KKBH":"610316142000","HPHM":"川AG4F96","JGSK":"2021-04-01 15:26:37.186","CDBH":"2","XSFX":"由东向西","XSFXDM":"1","KKMC":"中滨大道与盛三街交口"},{"KKBH":"610401004","HPHM":"浙B93WC8","JGSK":"2021-04-01 15:26:37.227","CDBH":"11","XSFX":"由北向南","XSFXDM":"4","KKMC":"和畅路与和风路交口"},{"KKBH":"720891003000","HPHM":"车牌","JGSK":"2021-04-01 15:26:37.259","CDBH":"6","XSFX":"由西向东","XSFXDM":"2","KKMC":"海博道与安正路交口"},{"KKBH":"7208910060000","HPHM":"冀DVC322","JGSK":"2021-04-01 15:26:37.304","CDBH":"2","XSFX":"由东向西","XSFXDM":"1","KKMC":"海博道与永盛路交口正向"},{"KKBH":"720541004000","HPHM":"津C980P7","JGSK":"2021-04-01 15:26:37.308","CDBH":"4","XSFX":"由西向东","XSFXDM":"2","KKMC":"动漫环路东与动漫中路交口"},{"KKBH":"7208910030000","HPHM":"车牌","JGSK":"2021-04-01 15:26:37.396","CDBH":"6","XSFX":"由西向东","XSFXDM":"2","KKMC":"海博道与安正路交口正向"},{"KKBH":"720891004000","HPHM":"车牌","JGSK":"2021-04-01 15:26:37.429","CDBH":"9","XSFX":"由南向北","XSFXDM":"3","KKMC":"海博道与安平路交口"},{"KKBH":"720891003000","HPHM":"京N548T8","JGSK":"2021-04-01 15:26:37.448","CDBH":"2","XSFX":"由东向西","XSFXDM":"1","KKMC":"海博道与安正路交口"},{"KKBH":"610256115","HPHM":"津A7C766","JGSK":"2021-04-01 15:26:37.469","CDBH":"5","XSFX":"由西向东","XSFXDM":"2","KKMC":"中天大道与中生大道交口"},{"KKBH":"610276124","HPHM":"豫R9876S","JGSK":"2021-04-01 15:26:37.626","CDBH":"8","XSFX":"由南向北","XSFXDM":"3","KKMC":"中新大道与中生大道交口"},{"KKBH":"610266117","HPHM":"津AR9758","JGSK":"2021-04-01 15:26:37.628","CDBH":"11","XSFX":"由北向南","XSFXDM":"4","KKMC":"中生大道与和韵路交口"},{"KKBH":"720891003000","HPHM":"车牌","JGSK":"2021-04-01 15:26:37.739","CDBH":"5","XSFX":"由西向东","XSFXDM":"2","KKMC":"海博道与安正路交口"},{"KKBH":"720891003000","HPHM":"京NV6W08","JGSK":"2021-04-01 15:26:37.752","CDBH":"8","XSFX":"由南向北","XSFXDM":"3","KKMC":"海博道与安正路交口"},{"KKBH":"720891003000","HPHM":"车牌","JGSK":"2021-04-01 15:26:37.774","CDBH":"1","XSFX":"由东向西","XSFXDM":"1","KKMC":"海博道与安正路交口"},{"KKBH":"728031002000","HPHM":"晋MAN739","JGSK":"2021-04-01 15:26:37.819","CDBH":"5","XSFX":"由南向北","XSFXDM":"3","KKMC":"动漫中路与文一路交口"},{"KKBH":"7208810060000","HPHM":"车牌","JGSK":"2021-04-01 15:26:37.877","CDBH":"4","XSFX":"由南向北","XSFXDM":"3","KKMC":"海旭道与庄盛路交口正向"},{"KKBH":"7208810040000","HPHM":"津C18152","JGSK":"2021-04-01 15:26:37.88","CDBH":"2","XSFX":"由东向西","XSFXDM":"1","KKMC":"海旭道与永盛路交口正向"},{"KKBH":"610276125","HPHM":"鲁G881AS","JGSK":"2021-04-01 15:26:38.091","CDBH":"8","XSFX":"由北向南","XSFXDM":"4","KKMC":"中新大道与和顺路交口"},{"KKBH":"720881002000","HPHM":"津MD5079","JGSK":"2021-04-01 15:26:38.159","CDBH":"12","XSFX":"由北向南","XSFXDM":"4","KKMC":"海旭道与安正路交口"},{"KKBH":"610391007","HPHM":"津KYF603","JGSK":"2021-04-01 15:26:38.165","CDBH":"7","XSFX":"由南向北","XSFXDM":"3","KKMC":"和韵路与和风路交口"},{"KKBH":"610266118","HPHM":"冀B180EB","JGSK":"2021-04-01 15:26:38.202","CDBH":"2","XSFX":"由东向西","XSFXDM":"1","KKMC":"中生大道与和畅路交口"},{"KKBH":"610256115","HPHM":"津HYT125","JGSK":"2021-04-01 15:26:38.212","CDBH":"5","XSFX":"由西向东","XSFXDM":"2","KKMC":"中天大道与中生大道交口"},{"KKBH":"610286127","HPHM":"冀BHR682","JGSK":"2021-04-01 15:26:38.231","CDBH":"8","XSFX":"由南向北","XSFXDM":"3","KKMC":"中津大道与和畅路交口"},{"KKBH":"610276125","HPHM":"津GHA900","JGSK":"2021-04-01 15:26:38.411","CDBH":"7","XSFX":"由北向南","XSFXDM":"4","KKMC":"中新大道与和顺路交口"},{"KKBH":"610276124","HPHM":"津NEB299","JGSK":"2021-04-01 15:26:38.433","CDBH":"7","XSFX":"由南向北","XSFXDM":"3","KKMC":"中新大道与中生大道交口"},{"KKBH":"610256113","HPHM":"车牌","JGSK":"2021-04-01 15:26:38.461","CDBH":"2","XSFX":"由西向东","XSFXDM":"2","KKMC":"中天大道与和风路交口"},{"KKBH":"7208910030000","HPHM":"车牌","JGSK":"2021-04-01 15:26:38.477","CDBH":"9","XSFX":"由南向北","XSFXDM":"3","KKMC":"海博道与安正路交口正向"},{"KKBH":"610256115","HPHM":"津NLQ090","JGSK":"2021-04-01 15:26:38.479","CDBH":"6","XSFX":"由西向东","XSFXDM":"2","KKMC":"中天大道与中生大道交口"},{"KKBH":"610266118","HPHM":"津C80A83","JGSK":"2021-04-01 15:26:38.521","CDBH":"2","XSFX":"由东向西","XSFXDM":"1","KKMC":"中生大道与和畅路交口"},{"KKBH":"610276124","HPHM":"津H42976","JGSK":"2021-04-01 15:26:38.546","CDBH":"8","XSFX":"由南向北","XSFXDM":"3","KKMC":"中新大道与中生大道交口"},{"KKBH":"711","HPHM":"津HPZ727","JGSK":"2021-04-01 15:26:38.585","CDBH":"5","XSFX":"由南向北","XSFXDM":"3","KKMC":"不礼让行人中新大道与和旭路交口"},{"KKBH":"7208710020000","HPHM":"津GNL625","JGSK":"2021-04-01 15:26:38.587","CDBH":"6","XSFX":"由南向北","XSFXDM":"3","KKMC":"安正路与芳菲路交口正向"},{"KKBH":"610266117","HPHM":"津KB6260","JGSK":"2021-04-01 15:26:38.746","CDBH":"12","XSFX":"由北向南","XSFXDM":"4","KKMC":"中生大道与和韵路交口"},{"KKBH":"720911002000","HPHM":"津DRU512","JGSK":"2021-04-01 15:26:38.843","CDBH":"8","XSFX":"由南向北","XSFXDM":"3","KKMC":"美林道与安正路交口"},{"KKBH":"7208610030000","HPHM":"冀B6SR90","JGSK":"2021-04-01 15:26:39.027","CDBH":"10","XSFX":"由北向南","XSFXDM":"4","KKMC":"海晨道与安明路交口正向"},{"KKBH":"610256114","HPHM":"车牌","JGSK":"2021-04-01 15:26:39.131","CDBH":"8","XSFX":"由北向南","XSFXDM":"4","KKMC":"中天大道与和旭路交口"},{"KKBH":"720571004000","HPHM":"鲁NK20H3","JGSK":"2021-04-01 15:26:39.147","CDBH":"1","XSFX":"由东向西","XSFXDM":"1","KKMC":"动漫东路与动漫中路交口"},{"KKBH":"720861003000","HPHM":"津HK6798","JGSK":"2021-04-01 15:26:39.195","CDBH":"2","XSFX":"由东向西","XSFXDM":"1","KKMC":"海晨道与安明路交口"},{"KKBH":"610276125","HPHM":"津N86191","JGSK":"2021-04-01 15:26:39.2","CDBH":"7","XSFX":"由北向南","XSFXDM":"4","KKMC":"中新大道与和顺路交口"},{"KKBH":"720541004000","HPHM":"津AUT833","JGSK":"2021-04-01 15:26:39.206","CDBH":"1","XSFX":"由东向西","XSFXDM":"1","KKMC":"动漫环路东与动漫中路交口"},{"KKBH":"610256115","HPHM":"津A09895D","JGSK":"2021-04-01 15:26:39.303","CDBH":"7","XSFX":"由南向北","XSFXDM":"3","KKMC":"中天大道与中生大道交口"},{"KKBH":"7208910090000","HPHM":"津N86655","JGSK":"2021-04-01 15:26:39.427","CDBH":"4","XSFX":"由西向东","XSFXDM":"2","KKMC":"海博道与弘通路交口正向"},{"KKBH":"7208810020000","HPHM":"车牌","JGSK":"2021-04-01 15:26:39.495","CDBH":"5","XSFX":"由西向东","XSFXDM":"2","KKMC":"海旭道与安正路交口正向"},{"KKBH":"7208910050000","HPHM":"津MAF555","JGSK":"2021-04-01 15:26:39.501","CDBH":"8","XSFX":"由南向北","XSFXDM":"3","KKMC":"海博道与安明路交口正向"},{"KKBH":"610401004","HPHM":"津H03053","JGSK":"2021-04-01 15:26:39.502","CDBH":"5","XSFX":"由西向东","XSFXDM":"2","KKMC":"和畅路与和风路交口"},{"KKBH":"610256116","HPHM":"鲁NNT075","JGSK":"2021-04-01 15:26:39.577","CDBH":"11","XSFX":"由北向南","XSFXDM":"4","KKMC":"中天大道与和顺路交口"},{"KKBH":"720891006000","HPHM":"津RDH262","JGSK":"2021-04-01 15:26:39.677","CDBH":"9","XSFX":"由南向北","XSFXDM":"3","KKMC":"海博道与永盛路交口"},{"KKBH":"7208810020000","HPHM":"津JHW106","JGSK":"2021-04-01 15:26:39.709","CDBH":"12","XSFX":"由北向南","XSFXDM":"4","KKMC":"海旭道与安正路交口正向"},{"KKBH":"711","HPHM":"津KLH309","JGSK":"2021-04-01 15:26:39.857","CDBH":"7","XSFX":"由北向南","XSFXDM":"4","KKMC":"不礼让行人中新大道与和旭路交口"},{"KKBH":"7208610020000","HPHM":"车牌","JGSK":"2021-04-01 15:26:39.885","CDBH":"6","XSFX":"由西向东","XSFXDM":"2","KKMC":"海晨道与安正路交口正向"},{"KKBH":"728031002000","HPHM":"津A8Z917","JGSK":"2021-04-01 15:26:39.897","CDBH":"6","XSFX":"由南向北","XSFXDM":"3","KKMC":"动漫中路与文一路交口"},{"KKBH":"720891003000","HPHM":"车牌","JGSK":"2021-04-01 15:26:39.9","CDBH":"6","XSFX":"由西向东","XSFXDM":"2","KKMC":"海博道与安正路交口"},{"KKBH":"728031003000","HPHM":"冀B8XD87","JGSK":"2021-04-01 15:26:39.904","CDBH":"5","XSFX":"由北向南","XSFXDM":"4","KKMC":"动漫中路与文二路交口"},{"KKBH":"610401005","HPHM":"津K56923","JGSK":"2021-04-01 15:26:39.938","CDBH":"9","XSFX":"由南向北","XSFXDM":"3","KKMC":"和畅路与和顺路交口"},{"KKBH":"610256111","HPHM":"津C933M7","JGSK":"2021-04-01 15:26:40.19","CDBH":"8","XSFX":"由北向南","XSFXDM":"4","KKMC":"中天大道与和惠路交口"},{"KKBH":"720571003000","HPHM":"津FGM318","JGSK":"2021-04-01 15:26:40.272","CDBH":"1","XSFX":"由东向西","XSFXDM":"1","KKMC":"动漫东路与文三路交口"},{"KKBH":"6102610030000","HPHM":"辽MLH736","JGSK":"2021-04-01 15:26:40.273","CDBH":"2","XSFX":"由东向西","XSFXDM":"1","KKMC":"中生大道与静湖南路交口正向"},{"KKBH":"610256115","HPHM":"津NNG938","JGSK":"2021-04-01 15:26:40.31","CDBH":"10","XSFX":"由北向南","XSFXDM":"4","KKMC":"中天大道与中生大道交口"},{"KKBH":"610266118","HPHM":"津E25885","JGSK":"2021-04-01 15:26:40.441","CDBH":"3","XSFX":"由东向西","XSFXDM":"1","KKMC":"中生大道与和畅路交口"},{"KKBH":"7280310060000","HPHM":"津JZS636","JGSK":"2021-04-01 15:26:40.442","CDBH":"3","XSFX":"由西向东","XSFXDM":"2","KKMC":"动漫中路与文三路交口正向"},{"KKBH":"7208610030000","HPHM":"冀B0G8S6","JGSK":"2021-04-01 15:26:40.566","CDBH":"4","XSFX":"由西向东","XSFXDM":"2","KKMC":"海晨道与安明路交口正向"},{"KKBH":"720881004000","HPHM":"津C18152","JGSK":"2021-04-01 15:26:40.612","CDBH":"2","XSFX":"由东向西","XSFXDM":"1","KKMC":"海旭道与永盛路交口"},{"KKBH":"7208610030000","HPHM":"鲁NL79K5","JGSK":"2021-04-01 15:26:40.629","CDBH":"7","XSFX":"由南向北","XSFXDM":"3","KKMC":"海晨道与安明路交口正向"},{"KKBH":"711","HPHM":"冀BN917G","JGSK":"2021-04-01 15:26:40.664","CDBH":"5","XSFX":"由南向北","XSFXDM":"3","KKMC":"不礼让行人中新大道与和旭路交口"},{"KKBH":"610266117","HPHM":"冀B8L52N","JGSK":"2021-04-01 15:26:40.674","CDBH":"10","XSFX":"由北向南","XSFXDM":"4","KKMC":"中生大道与和韵路交口"},{"KKBH":"610286127","HPHM":"冀B5L80G","JGSK":"2021-04-01 15:26:40.68","CDBH":"2","XSFX":"由东向西","XSFXDM":"1","KKMC":"中津大道与和畅路交口"},{"KKBH":"610276124","HPHM":"辽A1267Z","JGSK":"2021-04-01 15:26:40.698","CDBH":"7","XSFX":"由南向北","XSFXDM":"3","KKMC":"中新大道与中生大道交口"},{"KKBH":"610276125","HPHM":"车牌","JGSK":"2021-04-01 15:26:40.772","CDBH":"8","XSFX":"由北向南","XSFXDM":"4","KKMC":"中新大道与和顺路交口"},{"KKBH":"610256111","HPHM":"津DJ7728","JGSK":"2021-04-01 15:26:40.84","CDBH":"1","XSFX":"由西向东","XSFXDM":"2","KKMC":"中天大道与和惠路交口"},{"KKBH":"711","HPHM":"津C02732","JGSK":"2021-04-01 15:26:41.135","CDBH":"8","XSFX":"由北向南","XSFXDM":"4","KKMC":"不礼让行人中新大道与和旭路交口"},{"KKBH":"6102661220000","HPHM":"鲁N5005G","JGSK":"2021-04-01 15:26:41.142","CDBH":"2","XSFX":"由西向东","XSFXDM":"2","KKMC":"生态城中生大道故道河一桥西向东上桥处正向"},{"KKBH":"7208910030000","HPHM":"津A5T596","JGSK":"2021-04-01 15:26:41.253","CDBH":"6","XSFX":"由西向东","XSFXDM":"2","KKMC":"海博道与安正路交口正向"},{"KKBH":"610391007","HPHM":"津AR9778","JGSK":"2021-04-01 15:26:41.357","CDBH":"11","XSFX":"由北向南","XSFXDM":"4","KKMC":"和韵路与和风路交口"},{"KKBH":"610256116","HPHM":"津DT8088","JGSK":"2021-04-01 15:26:41.473","CDBH":"7","XSFX":"由南向北","XSFXDM":"3","KKMC":"中天大道与和顺路交口"},{"KKBH":"7208910030000","HPHM":"津AY1138","JGSK":"2021-04-01 15:26:41.487","CDBH":"9","XSFX":"由南向北","XSFXDM":"3","KKMC":"海博道与安正路交口正向"},{"KKBH":"7208810020000","HPHM":"京EHK836","JGSK":"2021-04-01 15:26:41.491","CDBH":"10","XSFX":"由南向北","XSFXDM":"3","KKMC":"海旭道与安正路交口正向"},{"KKBH":"610276124","HPHM":"豫R9876S","JGSK":"2021-04-01 15:26:41.499","CDBH":"8","XSFX":"由南向北","XSFXDM":"3","KKMC":"中新大道与中生大道交口"},{"KKBH":"610261003000","HPHM":"津MFF689","JGSK":"2021-04-01 15:26:41.627","CDBH":"10","XSFX":"由东向西","XSFXDM":"1","KKMC":"中生大道与静湖南路交口"},{"KKBH":"7205410020000","HPHM":"津K16068","JGSK":"2021-04-01 15:26:41.676","CDBH":"1","XSFX":"由东向西","XSFXDM":"1","KKMC":"动漫环路西与动漫中路交口正向"},{"KKBH":"720891003000","HPHM":"车牌","JGSK":"2021-04-01 15:26:41.692","CDBH":"1","XSFX":"由东向西","XSFXDM":"1","KKMC":"海博道与安正路交口"},{"KKBH":"720881002000","HPHM":"鲁AC6B59","JGSK":"2021-04-01 15:26:41.724","CDBH":"1","XSFX":"由东向西","XSFXDM":"1","KKMC":"海旭道与安正路交口"},{"KKBH":"7208910060000","HPHM":"津DG1205","JGSK":"2021-04-01 15:26:41.793","CDBH":"6","XSFX":"由西向东","XSFXDM":"2","KKMC":"海博道与永盛路交口正向"},{"KKBH":"610261005000","HPHM":"津GDD059","JGSK":"2021-04-01 15:26:41.839","CDBH":"1","XSFX":"由东向西","XSFXDM":"1","KKMC":"中生大道与静湖西路（南侧）"},{"KKBH":"610266118","HPHM":"津FA0155","JGSK":"2021-04-01 15:26:41.881","CDBH":"1","XSFX":"由东向西","XSFXDM":"1","KKMC":"中生大道与和畅路交口"},{"KKBH":"720891003000","HPHM":"车牌","JGSK":"2021-04-01 15:26:41.903","CDBH":"5","XSFX":"由西向东","XSFXDM":"2","KKMC":"海博道与安正路交口"},{"KKBH":"711","HPHM":"津C9Z570","JGSK":"2021-04-01 15:26:41.935","CDBH":"7","XSFX":"由北向南","XSFXDM":"4","KKMC":"不礼让行人中新大道与和旭路交口"},{"KKBH":"720861003000","HPHM":"津RHQ545","JGSK":"2021-04-01 15:26:41.993","CDBH":"4","XSFX":"由西向东","XSFXDM":"2","KKMC":"海晨道与安明路交口"},{"KKBH":"610401004","HPHM":"津ABL879","JGSK":"2021-04-01 15:26:42.03","CDBH":"4","XSFX":"由西向东","XSFXDM":"2","KKMC":"和畅路与和风路交口"},{"KKBH":"610256116","HPHM":"津GVN006","JGSK":"2021-04-01 15:26:42.068","CDBH":"11","XSFX":"由北向南","XSFXDM":"4","KKMC":"中天大道与和顺路交口"},{"KKBH":"610256114","HPHM":"津CA905学","JGSK":"2021-04-01 15:26:42.094","CDBH":"7","XSFX":"由北向南","XSFXDM":"4","KKMC":"中天大道与和旭路交口"},{"KKBH":"720881002000","HPHM":"津MU5799","JGSK":"2021-04-01 15:26:42.119","CDBH":"9","XSFX":"由南向北","XSFXDM":"3","KKMC":"海旭道与安正路交口"},{"KKBH":"7205410040000","HPHM":"车牌","JGSK":"2021-04-01 15:26:42.169","CDBH":"4","XSFX":"由西向东","XSFXDM":"2","KKMC":"动漫环路东与动漫中路交口正向"},{"KKBH":"720871002000","HPHM":"津GNL625","JGSK":"2021-04-01 15:26:42.232","CDBH":"6","XSFX":"由南向北","XSFXDM":"3","KKMC":"安正路与芳菲路交口"},{"KKBH":"720881005000","HPHM":"川W90B80","JGSK":"2021-04-01 15:26:42.238","CDBH":"2","XSFX":"由东向西","XSFXDM":"1","KKMC":"海旭道与明盛路交口"},{"KKBH":"728031006000","HPHM":"津C6F562","JGSK":"2021-04-01 15:26:42.277","CDBH":"6","XSFX":"由南向北","XSFXDM":"3","KKMC":"动漫中路与文三路交口"},{"KKBH":"610266118","HPHM":"冀B180EB","JGSK":"2021-04-01 15:26:42.281","CDBH":"2","XSFX":"由东向西","XSFXDM":"1","KKMC":"中生大道与和畅路交口"},{"KKBH":"610276124","HPHM":"津H42976","JGSK":"2021-04-01 15:26:42.379","CDBH":"8","XSFX":"由南向北","XSFXDM":"3","KKMC":"中新大道与中生大道交口"},{"KKBH":"610256114","HPHM":"津C85355","JGSK":"2021-04-01 15:26:42.534","CDBH":"8","XSFX":"由北向南","XSFXDM":"4","KKMC":"中天大道与和旭路交口"},{"KKBH":"720861002000","HPHM":"津MA1918","JGSK":"2021-04-01 15:26:42.555","CDBH":"5","XSFX":"由西向东","XSFXDM":"2","KKMC":"海晨道与安正路交口"},{"KKBH":"610256113","HPHM":"车牌","JGSK":"2021-04-01 15:26:42.655","CDBH":"2","XSFX":"由西向东","XSFXDM":"2","KKMC":"中天大道与和风路交口"},{"KKBH":"7205610020000","HPHM":"津MQ0511","JGSK":"2021-04-01 15:26:42.71","CDBH":"3","XSFX":"由西向东","XSFXDM":"2","KKMC":"动漫北路与文三路交口正向"},{"KKBH":"610256115","HPHM":"津ADB6755","JGSK":"2021-04-01 15:26:42.71","CDBH":"12","XSFX":"由北向南","XSFXDM":"4","KKMC":"中天大道与中生大道交口"},{"KKBH":"7208710020000","HPHM":"津MD5079","JGSK":"2021-04-01 15:26:42.727","CDBH":"8","XSFX":"由北向南","XSFXDM":"4","KKMC":"安正路与芳菲路交口正向"},{"KKBH":"610276124","HPHM":"津G52509","JGSK":"2021-04-01 15:26:42.779","CDBH":"7","XSFX":"由南向北","XSFXDM":"3","KKMC":"中新大道与中生大道交口"},{"KKBH":"711","HPHM":"京N9HY13","JGSK":"2021-04-01 15:26:42.822","CDBH":"5","XSFX":"由南向北","XSFXDM":"3","KKMC":"不礼让行人中新大道与和旭路交口"},{"KKBH":"7208910030000","HPHM":"车牌","JGSK":"2021-04-01 15:26:42.833","CDBH":"9","XSFX":"由南向北","XSFXDM":"3","KKMC":"海博道与安正路交口正向"},{"KKBH":"610261004000","HPHM":"蒙A732YV","JGSK":"2021-04-01 15:26:42.883","CDBH":"1","XSFX":"由东向西","XSFXDM":"1","KKMC":"中生大道与静湖西路（北侧）"},{"KKBH":"720881002000","HPHM":"津JHW106","JGSK":"2021-04-01 15:26:43.038","CDBH":"12","XSFX":"由北向南","XSFXDM":"4","KKMC":"海旭道与安正路交口"},{"KKBH":"610276125","HPHM":"津N86191","JGSK":"2021-04-01 15:26:43.37","CDBH":"7","XSFX":"由北向南","XSFXDM":"4","KKMC":"中新大道与和顺路交口"},{"KKBH":"610286127","HPHM":"冀BHR682","JGSK":"2021-04-01 15:26:43.382","CDBH":"9","XSFX":"由南向北","XSFXDM":"3","KKMC":"中津大道与和畅路交口"},{"KKBH":"610256113","HPHM":"辽NC3838","JGSK":"2021-04-01 15:26:43.412","CDBH":"8","XSFX":"由北向南","XSFXDM":"4","KKMC":"中天大道与和风路交口"},{"KKBH":"610276124","HPHM":"津AU9706","JGSK":"2021-04-01 15:26:43.546","CDBH":"7","XSFX":"由南向北","XSFXDM":"3","KKMC":"中新大道与中生大道交口"},{"KKBH":"720861003000","HPHM":"津C95W71","JGSK":"2021-04-01 15:26:43.659","CDBH":"10","XSFX":"由北向南","XSFXDM":"4","KKMC":"海晨道与安明路交口"},{"KKBH":"7208610030000","HPHM":"鲁PSH263","JGSK":"2021-04-01 15:26:43.705","CDBH":"10","XSFX":"由北向南","XSFXDM":"4","KKMC":"海晨道与安明路交口正向"},{"KKBH":"720891006000","HPHM":"冀DVC322","JGSK":"2021-04-01 15:26:43.82","CDBH":"2","XSFX":"由东向西","XSFXDM":"1","KKMC":"海博道与永盛路交口"},{"KKBH":"7208810020000","HPHM":"津C3D229","JGSK":"2021-04-01 15:26:43.88","CDBH":"10","XSFX":"由南向北","XSFXDM":"3","KKMC":"海旭道与安正路交口正向"},{"KKBH":"610256114","HPHM":"鲁B0C1D7","JGSK":"2021-04-01 15:26:44.048","CDBH":"8","XSFX":"由北向南","XSFXDM":"4","KKMC":"中天大道与和旭路交口"},{"KKBH":"7208810040000","HPHM":"津RMA139","JGSK":"2021-04-01 15:26:44.131","CDBH":"5","XSFX":"由西向东","XSFXDM":"2","KKMC":"海旭道与永盛路交口正向"},{"KKBH":"610256116","HPHM":"冀J986PH","JGSK":"2021-04-01 15:26:44.44","CDBH":"10","XSFX":"由北向南","XSFXDM":"4","KKMC":"中天大道与和顺路交口"},{"KKBH":"610276124","HPHM":"津NEB299","JGSK":"2021-04-01 15:26:44.539","CDBH":"7","XSFX":"由南向北","XSFXDM":"3","KKMC":"中新大道与中生大道交口"},{"KKBH":"720891006000","HPHM":"陕A0A2P5","JGSK":"2021-04-01 15:26:44.569","CDBH":"3","XSFX":"由东向西","XSFXDM":"1","KKMC":"海博道与永盛路交口"},{"KKBH":"7205410050000","HPHM":"津A8A251","JGSK":"2021-04-01 15:26:44.725","CDBH":"4","XSFX":"由西向东","XSFXDM":"2","KKMC":"动漫环路东与动漫西路交口正向"},{"KKBH":"610256114","HPHM":"津CA905学","JGSK":"2021-04-01 15:26:44.806","CDBH":"7","XSFX":"由北向南","XSFXDM":"4","KKMC":"中天大道与和旭路交口"},{"KKBH":"610261003000","HPHM":"辽MLH736","JGSK":"2021-04-01 15:26:44.906","CDBH":"11","XSFX":"由东向西","XSFXDM":"1","KKMC":"中生大道与静湖南路交口"},{"KKBH":"7208810040000","HPHM":"车牌","JGSK":"2021-04-01 15:26:45.063","CDBH":"6","XSFX":"由西向东","XSFXDM":"2","KKMC":"海旭道与永盛路交口正向"},{"KKBH":"610256111","HPHM":"津C933M7","JGSK":"2021-04-01 15:26:45.147","CDBH":"8","XSFX":"由北向南","XSFXDM":"4","KKMC":"中天大道与和惠路交口"},{"KKBH":"7208610020000","HPHM":"津C723M7","JGSK":"2021-04-01 15:26:45.21","CDBH":"10","XSFX":"由北向南","XSFXDM":"4","KKMC":"海晨道与安正路交口正向"},{"KKBH":"610256115","HPHM":"津JKL589","JGSK":"2021-04-01 15:26:45.229","CDBH":"3","XSFX":"由东向西","XSFXDM":"1","KKMC":"中天大道与中生大道交口"},{"KKBH":"720891009000","HPHM":"津N86655","JGSK":"2021-04-01 15:26:45.277","CDBH":"4","XSFX":"由西向东","XSFXDM":"2","KKMC":"海博道与弘通路交口"},{"KKBH":"720871002000","HPHM":"津MD5079","JGSK":"2021-04-01 15:26:45.45","CDBH":"8","XSFX":"由北向南","XSFXDM":"4","KKMC":"安正路与芳菲路交口"},{"KKBH":"610266122000","HPHM":"鲁N5005G","JGSK":"2021-04-01 15:26:45.489","CDBH":"2","XSFX":"由西向东","XSFXDM":"2","KKMC":"生态城中生大道故道河一桥西向东上桥处"},{"KKBH":"7208210030000","HPHM":"津KZN700","JGSK":"2021-04-01 15:26:45.538","CDBH":"6","XSFX":"由北向南","XSFXDM":"4","KKMC":"动漫西路与动漫南路交口正向"},{"KKBH":"7208810020000","HPHM":"车牌","JGSK":"2021-04-01 15:26:45.555","CDBH":"14","XSFX":"由北向南","XSFXDM":"4","KKMC":"海旭道与安正路交口正向"},{"KKBH":"720891004000","HPHM":"车牌","JGSK":"2021-04-01 15:26:45.581","CDBH":"8","XSFX":"由南向北","XSFXDM":"3","KKMC":"海博道与安平路交口"},{"KKBH":"610286127","HPHM":"冀B5L80G","JGSK":"2021-04-01 15:26:45.621","CDBH":"3","XSFX":"由东向西","XSFXDM":"1","KKMC":"中津大道与和畅路交口"},{"KKBH":"610401004","HPHM":"津ABL879","JGSK":"2021-04-01 15:26:45.662","CDBH":"4","XSFX":"由西向东","XSFXDM":"2","KKMC":"和畅路与和风路交口"},{"KKBH":"610401005","HPHM":"津NZA318","JGSK":"2021-04-01 15:26:45.683","CDBH":"11","XSFX":"由北向南","XSFXDM":"4","KKMC":"和畅路与和顺路交口"},{"KKBH":"610256116","HPHM":"鲁NNT075","JGSK":"2021-04-01 15:26:45.709","CDBH":"12","XSFX":"由北向南","XSFXDM":"4","KKMC":"中天大道与和顺路交口"},{"KKBH":"7208810020000","HPHM":"津C00C03","JGSK":"2021-04-01 15:26:46.02","CDBH":"4","XSFX":"由东向西","XSFXDM":"1","KKMC":"海旭道与安正路交口正向"},{"KKBH":"720891003000","HPHM":"津AY1138","JGSK":"2021-04-01 15:26:46.067","CDBH":"8","XSFX":"由南向北","XSFXDM":"3","KKMC":"海博道与安正路交口"},{"KKBH":"728031006000","HPHM":"津JZS636","JGSK":"2021-04-01 15:26:46.11","CDBH":"3","XSFX":"由西向东","XSFXDM":"2","KKMC":"动漫中路与文三路交口"},{"KKBH":"610256115","HPHM":"津DHK889","JGSK":"2021-04-01 15:26:46.213","CDBH":"5","XSFX":"由西向东","XSFXDM":"2","KKMC":"中天大道与中生大道交口"},{"KKBH":"610256115","HPHM":"津A09895D","JGSK":"2021-04-01 15:26:46.279","CDBH":"7","XSFX":"由南向北","XSFXDM":"3","KKMC":"中天大道与中生大道交口"},{"KKBH":"610256116","HPHM":"津C615C5","JGSK":"2021-04-01 15:26:46.288","CDBH":"4","XSFX":"由西向东","XSFXDM":"2","KKMC":"中天大道与和顺路交口"},{"KKBH":"720861003000","HPHM":"冀B6SR90","JGSK":"2021-04-01 15:26:46.296","CDBH":"10","XSFX":"由北向南","XSFXDM":"4","KKMC":"海晨道与安明路交口"},{"KKBH":"720891004000","HPHM":"冀B3SQ91","JGSK":"2021-04-01 15:26:46.472","CDBH":"4","XSFX":"由西向东","XSFXDM":"2","KKMC":"海博道与安平路交口"},{"KKBH":"720881004000","HPHM":"津RMA139","JGSK":"2021-04-01 15:26:46.52","CDBH":"10","XSFX":"由西向东","XSFXDM":"2","KKMC":"海旭道与永盛路交口"},{"KKBH":"610256115","HPHM":"豫A2ED20","JGSK":"2021-04-01 15:26:46.532","CDBH":"6","XSFX":"由西向东","XSFXDM":"2","KKMC":"中天大道与中生大道交口"},{"KKBH":"610276124","HPHM":"津HLW548","JGSK":"2021-04-01 15:26:46.536","CDBH":"8","XSFX":"由南向北","XSFXDM":"3","KKMC":"中新大道与中生大道交口"},{"KKBH":"7208810020000","HPHM":"津GGY011","JGSK":"2021-04-01 15:26:46.547","CDBH":"12","XSFX":"由北向南","XSFXDM":"4","KKMC":"海旭道与安正路交口正向"},{"KKBH":"610256114","HPHM":"车牌","JGSK":"2021-04-01 15:26:46.726","CDBH":"8","XSFX":"由北向南","XSFXDM":"4","KKMC":"中天大道与和旭路交口"},{"KKBH":"7208710020000","HPHM":"津K68193","JGSK":"2021-04-01 15:26:46.794","CDBH":"5","XSFX":"由南向北","XSFXDM":"3","KKMC":"安正路与芳菲路交口正向"},{"KKBH":"610266118","HPHM":"冀AN716C","JGSK":"2021-04-01 15:26:46.865","CDBH":"2","XSFX":"由东向西","XSFXDM":"1","KKMC":"中生大道与和畅路交口"},{"KKBH":"6102610040000","HPHM":"沪C169XG","JGSK":"2021-04-01 15:26:46.88","CDBH":"3","XSFX":"由南向北","XSFXDM":"3","KKMC":"中生大道与静湖西路（北侧）正向"},{"KKBH":"7208810020000","HPHM":"津GNL625","JGSK":"2021-04-01 15:26:46.968","CDBH":"10","XSFX":"由南向北","XSFXDM":"3","KKMC":"海旭道与安正路交口正向"},{"KKBH":"610266118","HPHM":"鲁DL781V","JGSK":"2021-04-01 15:26:47.007","CDBH":"7","XSFX":"由南向北","XSFXDM":"3","KKMC":"中生大道与和畅路交口"},{"KKBH":"610276124","HPHM":"津CGM333","JGSK":"2021-04-01 15:26:47.061","CDBH":"7","XSFX":"由南向北","XSFXDM":"3","KKMC":"中新大道与中生大道交口"},{"KKBH":"720881002000","HPHM":"京EHK836","JGSK":"2021-04-01 15:26:47.074","CDBH":"10","XSFX":"由南向北","XSFXDM":"3","KKMC":"海旭道与安正路交口"},{"KKBH":"610256111","HPHM":"津DJ7728","JGSK":"2021-04-01 15:26:47.076","CDBH":"2","XSFX":"由西向东","XSFXDM":"2","KKMC":"中天大道与和惠路交口"},{"KKBH":"711","HPHM":"鲁VF1F51","JGSK":"2021-04-01 15:26:47.22","CDBH":"5","XSFX":"由南向北","XSFXDM":"3","KKMC":"不礼让行人中新大道与和旭路交口"},{"KKBH":"7208610020000","HPHM":"车牌","JGSK":"2021-04-01 15:26:47.33","CDBH":"12","XSFX":"由北向南","XSFXDM":"4","KKMC":"海晨道与安正路交口正向"},{"KKBH":"720891004000","HPHM":"车牌","JGSK":"2021-04-01 15:26:47.344","CDBH":"8","XSFX":"由南向北","XSFXDM":"3","KKMC":"海博道与安平路交口"},{"KKBH":"610256114","HPHM":"冀B223Z0","JGSK":"2021-04-01 15:26:47.381","CDBH":"1","XSFX":"由西向东","XSFXDM":"2","KKMC":"中天大道与和旭路交口"},{"KKBH":"720541002000","HPHM":"津K16068","JGSK":"2021-04-01 15:26:47.644","CDBH":"1","XSFX":"由东向西","XSFXDM":"1","KKMC":"动漫环路西与动漫中路交口"},{"KKBH":"7280310020000","HPHM":"鲁NK20H3","JGSK":"2021-04-01 15:26:47.652","CDBH":"5","XSFX":"由南向北","XSFXDM":"3","KKMC":"动漫中路与文一路交口正向"},{"KKBH":"720541005000","HPHM":"津A8A251","JGSK":"2021-04-01 15:26:47.749","CDBH":"4","XSFX":"由西向东","XSFXDM":"2","KKMC":"动漫环路东与动漫西路交口"},{"KKBH":"610256115","HPHM":"津HEB655","JGSK":"2021-04-01 15:26:47.884","CDBH":"3","XSFX":"由东向西","XSFXDM":"1","KKMC":"中天大道与中生大道交口"},{"KKBH":"1250","HPHM":"津AEX358","JGSK":"2021-04-01 15:26:47.937","CDBH":"2","XSFX":"由东向西","XSFXDM":"1","KKMC":"中滨大道与盛三街交口正向"},{"KKBH":"610256114","HPHM":"鲁B0C1D7","JGSK":"2021-04-01 15:26:48.006","CDBH":"8","XSFX":"由北向南","XSFXDM":"4","KKMC":"中天大道与和旭路交口"},{"KKBH":"610256116","HPHM":"车牌","JGSK":"2021-04-01 15:26:48.402","CDBH":"8","XSFX":"由南向北","XSFXDM":"3","KKMC":"中天大道与和顺路交口"},{"KKBH":"720861002000","HPHM":"津C723M7","JGSK":"2021-04-01 15:26:48.494","CDBH":"10","XSFX":"由北向南","XSFXDM":"4","KKMC":"海晨道与安正路交口"},{"KKBH":"610256115","HPHM":"津GFM777","JGSK":"2021-04-01 15:26:48.598","CDBH":"1","XSFX":"由东向西","XSFXDM":"1","KKMC":"中天大道与中生大道交口"},{"KKBH":"720861003000","HPHM":"鲁PSH263","JGSK":"2021-04-01 15:26:48.695","CDBH":"10","XSFX":"由北向南","XSFXDM":"4","KKMC":"海晨道与安明路交口"},{"KKBH":"7208910060000","HPHM":"京N9HW96","JGSK":"2021-04-01 15:26:48.731","CDBH":"3","XSFX":"由东向西","XSFXDM":"1","KKMC":"海博道与永盛路交口正向"},{"KKBH":"610266118","HPHM":"津KH5596","JGSK":"2021-04-01 15:26:48.938","CDBH":"2","XSFX":"由东向西","XSFXDM":"1","KKMC":"中生大道与和畅路交口"},{"KKBH":"6102610040000","HPHM":"蒙A609PF","JGSK":"2021-04-01 15:26:49","CDBH":"2","XSFX":"由南向北","XSFXDM":"3","KKMC":"中生大道与静湖西路（北侧）正向"},{"KKBH":"728031003000","HPHM":"冀BQ177W","JGSK":"2021-04-01 15:26:49.102","CDBH":"5","XSFX":"由北向南","XSFXDM":"4","KKMC":"动漫中路与文二路交口"},{"KKBH":"610256112","HPHM":"津A7C313","JGSK":"2021-04-01 15:26:49.108","CDBH":"1","XSFX":"由东向西","XSFXDM":"1","KKMC":"中天大道与中津大道交口"},{"KKBH":"610256111","HPHM":"津AU5956","JGSK":"2021-04-01 15:26:49.154","CDBH":"1","XSFX":"由西向东","XSFXDM":"2","KKMC":"中天大道与和惠路交口"},{"KKBH":"610276124","HPHM":"津GWH227","JGSK":"2021-04-01 15:26:49.184","CDBH":"4","XSFX":"由西向东","XSFXDM":"2","KKMC":"中新大道与中生大道交口"},{"KKBH":"610276124","HPHM":"津AU9706","JGSK":"2021-04-01 15:26:49.259","CDBH":"7","XSFX":"由南向北","XSFXDM":"3","KKMC":"中新大道与中生大道交口"},{"KKBH":"720881002000","HPHM":"津C3D229","JGSK":"2021-04-01 15:26:49.312","CDBH":"10","XSFX":"由南向北","XSFXDM":"3","KKMC":"海旭道与安正路交口"},{"KKBH":"720891006000","HPHM":"津AM5363","JGSK":"2021-04-01 15:26:49.347","CDBH":"8","XSFX":"由西向东","XSFXDM":"2","KKMC":"海博道与永盛路交口"},{"KKBH":"7209010020000","HPHM":"津C05716","JGSK":"2021-04-01 15:26:49.37","CDBH":"10","XSFX":"由北向南","XSFXDM":"4","KKMC":"玉林道与安正路交口正向"},{"KKBH":"610256114","HPHM":"冀A371X7","JGSK":"2021-04-01 15:26:49.44","CDBH":"5","XSFX":"由南向北","XSFXDM":"3","KKMC":"中天大道与和旭路交口"},{"KKBH":"610256112","HPHM":"津FJL618","JGSK":"2021-04-01 15:26:49.478","CDBH":"6","XSFX":"由西向东","XSFXDM":"2","KKMC":"中天大道与中津大道交口"},{"KKBH":"720871002000","HPHM":"津K68193","JGSK":"2021-04-01 15:26:49.512","CDBH":"5","XSFX":"由南向北","XSFXDM":"3","KKMC":"安正路与芳菲路交口"},{"KKBH":"711","HPHM":"津QL1508","JGSK":"2021-04-01 15:26:49.607","CDBH":"8","XSFX":"由北向南","XSFXDM":"4","KKMC":"不礼让行人中新大道与和旭路交口"},{"KKBH":"610391007","HPHM":"晋B3185U","JGSK":"2021-04-01 15:26:49.612","CDBH":"7","XSFX":"由南向北","XSFXDM":"3","KKMC":"和韵路与和风路交口"},{"KKBH":"610256115","HPHM":"吉A1977N","JGSK":"2021-04-01 15:26:49.639","CDBH":"2","XSFX":"由东向西","XSFXDM":"1","KKMC":"中天大道与中生大道交口"},{"KKBH":"610256114","HPHM":"津C86R78","JGSK":"2021-04-01 15:26:49.726","CDBH":"7","XSFX":"由北向南","XSFXDM":"4","KKMC":"中天大道与和旭路交口"},{"KKBH":"610256111","HPHM":"津AF10690","JGSK":"2021-04-01 15:26:49.779","CDBH":"8","XSFX":"由北向南","XSFXDM":"4","KKMC":"中天大道与和惠路交口"},{"KKBH":"610256115","HPHM":"津AF51096","JGSK":"2021-04-01 15:26:49.799","CDBH":"2","XSFX":"由东向西","XSFXDM":"1","KKMC":"中天大道与中生大道交口"},{"KKBH":"610276125","HPHM":"鲁H136Z1","JGSK":"2021-04-01 15:26:49.88","CDBH":"7","XSFX":"由北向南","XSFXDM":"4","KKMC":"中新大道与和顺路交口"},{"KKBH":"610256115","HPHM":"津ADC8290","JGSK":"2021-04-01 15:26:49.881","CDBH":"4","XSFX":"由西向东","XSFXDM":"2","KKMC":"中天大道与中生大道交口"},{"KKBH":"610261004000","HPHM":"沪C169XG","JGSK":"2021-04-01 15:26:49.944","CDBH":"3","XSFX":"由南向北","XSFXDM":"3","KKMC":"中生大道与静湖西路（北侧）"},{"KKBH":"610256115","HPHM":"津A7C766","JGSK":"2021-04-01 15:26:49.967","CDBH":"5","XSFX":"由西向东","XSFXDM":"2","KKMC":"中天大道与中生大道交口"},{"KKBH":"720891006000","HPHM":"津AJ3305","JGSK":"2021-04-01 15:26:49.991","CDBH":"7","XSFX":"由西向东","XSFXDM":"2","KKMC":"海博道与永盛路交口"},{"KKBH":"711","HPHM":"津FAX095","JGSK":"2021-04-01 15:26:50.018","CDBH":"5","XSFX":"由南向北","XSFXDM":"3","KKMC":"不礼让行人中新大道与和旭路交口"},{"KKBH":"720561002000","HPHM":"津MQ0511","JGSK":"2021-04-01 15:26:50.073","CDBH":"3","XSFX":"由西向东","XSFXDM":"2","KKMC":"动漫北路与文三路交口"},{"KKBH":"7208610020000","HPHM":"津A06R13","JGSK":"2021-04-01 15:26:50.148","CDBH":"10","XSFX":"由北向南","XSFXDM":"4","KKMC":"海晨道与安正路交口正向"},{"KKBH":"720881002000","HPHM":"津GGY011","JGSK":"2021-04-01 15:26:50.156","CDBH":"12","XSFX":"由北向南","XSFXDM":"4","KKMC":"海旭道与安正路交口"},{"KKBH":"7205610020000","HPHM":"津JEC011","JGSK":"2021-04-01 15:26:50.259","CDBH":"6","XSFX":"由北向南","XSFXDM":"4","KKMC":"动漫北路与文三路交口正向"},{"KKBH":"610256115","HPHM":"津FCX060","JGSK":"2021-04-01 15:26:50.687","CDBH":"6","XSFX":"由西向东","XSFXDM":"2","KKMC":"中天大道与中生大道交口"},{"KKBH":"7208910080000","HPHM":"津ADN5026","JGSK":"2021-04-01 15:26:50.733","CDBH":"5","XSFX":"由西向东","XSFXDM":"2","KKMC":"海博道与荣盛路交口正向"},{"KKBH":"720821003000","HPHM":"津KZN700","JGSK":"2021-04-01 15:26:50.767","CDBH":"6","XSFX":"由北向南","XSFXDM":"4","KKMC":"动漫西路与动漫南路交口"},{"KKBH":"720891003000","HPHM":"车牌","JGSK":"2021-04-01 15:26:50.937","CDBH":"5","XSFX":"由西向东","XSFXDM":"2","KKMC":"海博道与安正路交口"},{"KKBH":"720881002000","HPHM":"津C00C03","JGSK":"2021-04-01 15:26:50.961","CDBH":"4","XSFX":"由东向西","XSFXDM":"1","KKMC":"海旭道与安正路交口"},{"KKBH":"610251002","HPHM":"津C7P367","JGSK":"2021-04-01 15:26:50.975","CDBH":"11","XSFX":"由北向南","XSFXDM":"4","KKMC":"中天大道与和睦路交口"},{"KKBH":"610276124","HPHM":"津HLW548","JGSK":"2021-04-01 15:26:51.019","CDBH":"8","XSFX":"由南向北","XSFXDM":"3","KKMC":"中新大道与中生大道交口"},{"KKBH":"610316142000","HPHM":"津AEX358","JGSK":"2021-04-01 15:26:51.023","CDBH":"2","XSFX":"由东向西","XSFXDM":"1","KKMC":"中滨大道与盛三街交口"},{"KKBH":"720881002000","HPHM":"津GNL625","JGSK":"2021-04-01 15:26:51.072","CDBH":"10","XSFX":"由南向北","XSFXDM":"3","KKMC":"海旭道与安正路交口"},{"KKBH":"610261004000","HPHM":"车牌","JGSK":"2021-04-01 15:26:51.22","CDBH":"2","XSFX":"由南向北","XSFXDM":"3","KKMC":"中生大道与静湖西路（北侧）"},{"KKBH":"610256115","HPHM":"津C92C93","JGSK":"2021-04-01 15:26:51.225","CDBH":"5","XSFX":"由西向东","XSFXDM":"2","KKMC":"中天大道与中生大道交口"},{"KKBH":"610266118","HPHM":"冀AN716C","JGSK":"2021-04-01 15:26:51.316","CDBH":"2","XSFX":"由东向西","XSFXDM":"1","KKMC":"中生大道与和畅路交口"},{"KKBH":"610401005","HPHM":"津J00757","JGSK":"2021-04-01 15:26:51.403","CDBH":"5","XSFX":"由西向东","XSFXDM":"2","KKMC":"和畅路与和顺路交口"},{"KKBH":"610401005","HPHM":"津NZA318","JGSK":"2021-04-01 15:26:51.419","CDBH":"12","XSFX":"由北向南","XSFXDM":"4","KKMC":"和畅路与和顺路交口"},{"KKBH":"610256115","HPHM":"冀DEH575","JGSK":"2021-04-01 15:26:51.479","CDBH":"3","XSFX":"由东向西","XSFXDM":"1","KKMC":"中天大道与中生大道交口"},{"KKBH":"610256115","HPHM":"车牌","JGSK":"2021-04-01 15:26:51.481","CDBH":"6","XSFX":"由西向东","XSFXDM":"2","KKMC":"中天大道与中生大道交口"},{"KKBH":"7205710040000","HPHM":"鲁G270MZ","JGSK":"2021-04-01 15:26:51.568","CDBH":"2","XSFX":"由东向西","XSFXDM":"1","KKMC":"动漫东路与动漫中路交口正向"},{"KKBH":"728031002000","HPHM":"鲁NK20H3","JGSK":"2021-04-01 15:26:51.574","CDBH":"5","XSFX":"由南向北","XSFXDM":"3","KKMC":"动漫中路与文一路交口"},{"KKBH":"610286127","HPHM":"津RZN488","JGSK":"2021-04-01 15:26:51.866","CDBH":"4","XSFX":"由西向东","XSFXDM":"2","KKMC":"中津大道与和畅路交口"},{"KKBH":"720891003000","HPHM":"津A6Q366","JGSK":"2021-04-01 15:26:51.904","CDBH":"7","XSFX":"由南向北","XSFXDM":"3","KKMC":"海博道与安正路交口"},{"KKBH":"610266118","HPHM":"津KAS398","JGSK":"2021-04-01 15:26:51.973","CDBH":"3","XSFX":"由东向西","XSFXDM":"1","KKMC":"中生大道与和畅路交口"},{"KKBH":"610391007","HPHM":"晋B3185U","JGSK":"2021-04-01 15:26:52.159","CDBH":"8","XSFX":"由南向北","XSFXDM":"3","KKMC":"和韵路与和风路交口"},{"KKBH":"610256111","HPHM":"津GLZ255","JGSK":"2021-04-01 15:26:52.168","CDBH":"9","XSFX":"由北向南","XSFXDM":"4","KKMC":"中天大道与和惠路交口"},{"KKBH":"610256116","HPHM":"津HV9276","JGSK":"2021-04-01 15:26:52.19","CDBH":"7","XSFX":"由南向北","XSFXDM":"3","KKMC":"中天大道与和顺路交口"},{"KKBH":"610256115","HPHM":"冀AQ126U","JGSK":"2021-04-01 15:26:52.284","CDBH":"3","XSFX":"由东向西","XSFXDM":"1","KKMC":"中天大道与中生大道交口"},{"KKBH":"610256115","HPHM":"冀AQ126U","JGSK":"2021-04-01 15:26:52.285","CDBH":"3","XSFX":"由东向西","XSFXDM":"1","KKMC":"中天大道与中生大道交口"},{"KKBH":"610276124","HPHM":"津RDQ903","JGSK":"2021-04-01 15:26:52.285","CDBH":"1","XSFX":"由东向西","XSFXDM":"1","KKMC":"中新大道与中生大道交口"},{"KKBH":"720891006000","HPHM":"津DG1205","JGSK":"2021-04-01 15:26:52.306","CDBH":"6","XSFX":"由西向东","XSFXDM":"2","KKMC":"海博道与永盛路交口"},{"KKBH":"610256116","HPHM":"冀J986PH","JGSK":"2021-04-01 15:26:52.582","CDBH":"11","XSFX":"由北向南","XSFXDM":"4","KKMC":"中天大道与和顺路交口"},{"KKBH":"610256116","HPHM":"车牌","JGSK":"2021-04-01 15:26:52.627","CDBH":"9","XSFX":"由南向北","XSFXDM":"3","KKMC":"中天大道与和顺路交口"},{"KKBH":"610391007","HPHM":"津AKU052","JGSK":"2021-04-01 15:26:52.656","CDBH":"10","XSFX":"由北向南","XSFXDM":"4","KKMC":"和韵路与和风路交口"},{"KKBH":"7208710020000","HPHM":"津AWG992","JGSK":"2021-04-01 15:26:52.711","CDBH":"3","XSFX":"由西向东","XSFXDM":"2","KKMC":"安正路与芳菲路交口正向"},{"KKBH":"610276124","HPHM":"津JFX926","JGSK":"2021-04-01 15:26:52.741","CDBH":"11","XSFX":"由北向南","XSFXDM":"4","KKMC":"中新大道与中生大道交口"},{"KKBH":"610276125","HPHM":"鲁H136Z1","JGSK":"2021-04-01 15:26:52.885","CDBH":"7","XSFX":"由北向南","XSFXDM":"4","KKMC":"中新大道与和顺路交口"},{"KKBH":"610256115","HPHM":"津MXX219","JGSK":"2021-04-01 15:26:53.087","CDBH":"6","XSFX":"由西向东","XSFXDM":"2","KKMC":"中天大道与中生大道交口"},{"KKBH":"610286127","HPHM":"豫N58L81","JGSK":"2021-04-01 15:26:53.141","CDBH":"5","XSFX":"由西向东","XSFXDM":"2","KKMC":"中津大道与和畅路交口"},{"KKBH":"7208810040000","HPHM":"津GTR669","JGSK":"2021-04-01 15:26:53.177","CDBH":"1","XSFX":"由东向西","XSFXDM":"1","KKMC":"海旭道与永盛路交口正向"},{"KKBH":"7208210040000","HPHM":"津KAD569","JGSK":"2021-04-01 15:26:53.21","CDBH":"5","XSFX":"由北向南","XSFXDM":"4","KKMC":"动漫西路与动漫北路交口正向"},{"KKBH":"720861002000","HPHM":"津A06R13","JGSK":"2021-04-01 15:26:53.212","CDBH":"10","XSFX":"由北向南","XSFXDM":"4","KKMC":"海晨道与安正路交口"},{"KKBH":"610266118","HPHM":"津KH5596","JGSK":"2021-04-01 15:26:53.236","CDBH":"2","XSFX":"由东向西","XSFXDM":"1","KKMC":"中生大道与和畅路交口"},{"KKBH":"610256116","HPHM":"津C615C5","JGSK":"2021-04-01 15:26:53.306","CDBH":"4","XSFX":"由西向东","XSFXDM":"2","KKMC":"中天大道与和顺路交口"},{"KKBH":"7208810020000","HPHM":"津K68193","JGSK":"2021-04-01 15:26:53.315","CDBH":"9","XSFX":"由南向北","XSFXDM":"3","KKMC":"海旭道与安正路交口正向"},{"KKBH":"610256115","HPHM":"津RAE978","JGSK":"2021-04-01 15:26:53.318","CDBH":"2","XSFX":"由东向西","XSFXDM":"1","KKMC":"中天大道与中生大道交口"},{"KKBH":"610401005","HPHM":"津ADB1770","JGSK":"2021-04-01 15:26:53.345","CDBH":"11","XSFX":"由北向南","XSFXDM":"4","KKMC":"和畅路与和顺路交口"},{"KKBH":"610256114","HPHM":"津C86R78","JGSK":"2021-04-01 15:26:53.445","CDBH":"7","XSFX":"由北向南","XSFXDM":"4","KKMC":"中天大道与和旭路交口"},{"KKBH":"7208610020000","HPHM":"鲁B19R0Z","JGSK":"2021-04-01 15:26:53.527","CDBH":"10","XSFX":"由北向南","XSFXDM":"4","KKMC":"海晨道与安正路交口正向"},{"KKBH":"610276124","HPHM":"津JSR399","JGSK":"2021-04-01 15:26:53.529","CDBH":"10","XSFX":"由北向南","XSFXDM":"4","KKMC":"中新大道与中生大道交口"},{"KKBH":"610276124","HPHM":"津CGM333","JGSK":"2021-04-01 15:26:53.573","CDBH":"7","XSFX":"由南向北","XSFXDM":"3","KKMC":"中新大道与中生大道交口"},{"KKBH":"7209010030000","HPHM":"车牌","JGSK":"2021-04-01 15:26:53.604","CDBH":"2","XSFX":"由东向西","XSFXDM":"1","KKMC":"玉林道与安平路交口正向"},{"KKBH":"610256116","HPHM":"津GGR689","JGSK":"2021-04-01 15:26:53.612","CDBH":"7","XSFX":"由南向北","XSFXDM":"3","KKMC":"中天大道与和顺路交口"},{"KKBH":"610276124","HPHM":"鲁QK878A","JGSK":"2021-04-01 15:26:53.673","CDBH":"2","XSFX":"由东向西","XSFXDM":"1","KKMC":"中新大道与中生大道交口"},{"KKBH":"610401005","HPHM":"冀GKD331","JGSK":"2021-04-01 15:26:53.707","CDBH":"5","XSFX":"由西向东","XSFXDM":"2","KKMC":"和畅路与和顺路交口"},{"KKBH":"7208610030000","HPHM":"津RYY187","JGSK":"2021-04-01 15:26:53.721","CDBH":"5","XSFX":"由西向东","XSFXDM":"2","KKMC":"海晨道与安明路交口正向"},{"KKBH":"7205410040000","HPHM":"津C6F562","JGSK":"2021-04-01 15:26:53.73","CDBH":"1","XSFX":"由东向西","XSFXDM":"1","KKMC":"动漫环路东与动漫中路交口正向"},{"KKBH":"7205710040000","HPHM":"津RBG610","JGSK":"2021-04-01 15:26:53.794","CDBH":"1","XSFX":"由东向西","XSFXDM":"1","KKMC":"动漫东路与动漫中路交口正向"},{"KKBH":"610266118","HPHM":"鲁DL781V","JGSK":"2021-04-01 15:26:53.813","CDBH":"7","XSFX":"由南向北","XSFXDM":"3","KKMC":"中生大道与和畅路交口"},{"KKBH":"7205710040000","HPHM":"车牌","JGSK":"2021-04-01 15:26:53.89","CDBH":"2","XSFX":"由东向西","XSFXDM":"1","KKMC":"动漫东路与动漫中路交口正向"},{"KKBH":"610401005","HPHM":"津CEJ369","JGSK":"2021-04-01 15:26:54.331","CDBH":"1","XSFX":"由东向西","XSFXDM":"1","KKMC":"和畅路与和顺路交口"},{"KKBH":"6102610030000","HPHM":"津APL913","JGSK":"2021-04-01 15:26:54.417","CDBH":"1","XSFX":"由东向西","XSFXDM":"1","KKMC":"中生大道与静湖南路交口正向"},{"KKBH":"610256115","HPHM":"津ADC8290","JGSK":"2021-04-01 15:26:54.447","CDBH":"4","XSFX":"由西向东","XSFXDM":"2","KKMC":"中天大道与中生大道交口"},{"KKBH":"7208210030000","HPHM":"冀H04B25","JGSK":"2021-04-01 15:26:54.491","CDBH":"4","XSFX":"由南向北","XSFXDM":"3","KKMC":"动漫西路与动漫南路交口正向"},{"KKBH":"720821003000","HPHM":"津LM5897","JGSK":"2021-04-01 15:26:54.526","CDBH":"5","XSFX":"由北向南","XSFXDM":"4","KKMC":"动漫西路与动漫南路交口"},{"KKBH":"610276124","HPHM":"冀BV619X","JGSK":"2021-04-01 15:26:54.576","CDBH":"3","XSFX":"由东向西","XSFXDM":"1","KKMC":"中新大道与中生大道交口"},{"KKBH":"7208810020000","HPHM":"冀CUZ188","JGSK":"2021-04-01 15:26:54.611","CDBH":"13","XSFX":"由北向南","XSFXDM":"4","KKMC":"海旭道与安正路交口正向"},{"KKBH":"610256116","HPHM":"津RHD029","JGSK":"2021-04-01 15:26:54.707","CDBH":"8","XSFX":"由南向北","XSFXDM":"3","KKMC":"中天大道与和顺路交口"},{"KKBH":"610286127","HPHM":"津J21210","JGSK":"2021-04-01 15:26:54.901","CDBH":"5","XSFX":"由西向东","XSFXDM":"2","KKMC":"中津大道与和畅路交口"},{"KKBH":"7208910060000","HPHM":"津MCZ236","JGSK":"2021-04-01 15:26:54.929","CDBH":"11","XSFX":"由北向南","XSFXDM":"4","KKMC":"海博道与永盛路交口正向"},{"KKBH":"610251002","HPHM":"津C7P367","JGSK":"2021-04-01 15:26:54.952","CDBH":"12","XSFX":"由北向南","XSFXDM":"4","KKMC":"中天大道与和睦路交口"},{"KKBH":"610276124","HPHM":"津JFX926","JGSK":"2021-04-01 15:26:55.021","CDBH":"11","XSFX":"由北向南","XSFXDM":"4","KKMC":"中新大道与中生大道交口"},{"KKBH":"720891003000","HPHM":"津MK6239","JGSK":"2021-04-01 15:26:55.028","CDBH":"7","XSFX":"由南向北","XSFXDM":"3","KKMC":"海博道与安正路交口"},{"KKBH":"610266118","HPHM":"津RTT383","JGSK":"2021-04-01 15:26:55.035","CDBH":"7","XSFX":"由南向北","XSFXDM":"3","KKMC":"中生大道与和畅路交口"},{"KKBH":"610266117","HPHM":"豫EWG505","JGSK":"2021-04-01 15:26:55.12","CDBH":"6","XSFX":"由西向东","XSFXDM":"2","KKMC":"中生大道与和韵路交口"},{"KKBH":"610276124","HPHM":"鲁G382VR","JGSK":"2021-04-01 15:26:55.264","CDBH":"4","XSFX":"由西向东","XSFXDM":"2","KKMC":"中新大道与中生大道交口"},{"KKBH":"610256115","HPHM":"津C92C93","JGSK":"2021-04-01 15:26:55.326","CDBH":"5","XSFX":"由西向东","XSFXDM":"2","KKMC":"中天大道与中生大道交口"},{"KKBH":"610391007","HPHM":"冀JHP073","JGSK":"2021-04-01 15:26:55.37","CDBH":"11","XSFX":"由北向南","XSFXDM":"4","KKMC":"和韵路与和风路交口"},{"KKBH":"610286127","HPHM":"车牌","JGSK":"2021-04-01 15:26:55.4","CDBH":"1","XSFX":"由东向西","XSFXDM":"1","KKMC":"中津大道与和畅路交口"},{"KKBH":"720561002000","HPHM":"津JEC011","JGSK":"2021-04-01 15:26:55.401","CDBH":"6","XSFX":"由北向南","XSFXDM":"4","KKMC":"动漫北路与文三路交口"},{"KKBH":"610256115","HPHM":"京Q90053","JGSK":"2021-04-01 15:26:55.463","CDBH":"8","XSFX":"由南向北","XSFXDM":"3","KKMC":"中天大道与中生大道交口"},{"KKBH":"7209010020000","HPHM":"蒙DWY805","JGSK":"2021-04-01 15:26:55.487","CDBH":"11","XSFX":"由北向南","XSFXDM":"4","KKMC":"玉林道与安正路交口正向"},{"KKBH":"610256112","HPHM":"鲁AP8U55","JGSK":"2021-04-01 15:26:55.643","CDBH":"1","XSFX":"由东向西","XSFXDM":"1","KKMC":"中天大道与中津大道交口"},{"KKBH":"610271008","HPHM":"车牌","JGSK":"2021-04-01 15:26:55.647","CDBH":"5","XSFX":"由北向南","XSFXDM":"4","KKMC":"中新大道与航母主题公园支路交口"},{"KKBH":"610391007","HPHM":"京N3DJ33","JGSK":"2021-04-01 15:26:55.761","CDBH":"7","XSFX":"由南向北","XSFXDM":"3","KKMC":"和韵路与和风路交口"},{"KKBH":"720891004000","HPHM":"车牌","JGSK":"2021-04-01 15:26:55.816","CDBH":"7","XSFX":"由南向北","XSFXDM":"3","KKMC":"海博道与安平路交口"},{"KKBH":"610256116","HPHM":"津HV9276","JGSK":"2021-04-01 15:26:55.821","CDBH":"8","XSFX":"由南向北","XSFXDM":"3","KKMC":"中天大道与和顺路交口"},{"KKBH":"720901002000","HPHM":"津C05716","JGSK":"2021-04-01 15:26:55.826","CDBH":"10","XSFX":"由北向南","XSFXDM":"4","KKMC":"玉林道与安正路交口"},{"KKBH":"7208510020000","HPHM":"鲁NW63C7","JGSK":"2021-04-01 15:26:55.858","CDBH":"7","XSFX":"由北向南","XSFXDM":"4","KKMC":"碧水道与安正路交口正向"},{"KKBH":"610256114","HPHM":"冀A371X7","JGSK":"2021-04-01 15:26:55.881","CDBH":"5","XSFX":"由南向北","XSFXDM":"3","KKMC":"中天大道与和旭路交口"},{"KKBH":"7208710020000","HPHM":"津GGY011","JGSK":"2021-04-01 15:26:56.033","CDBH":"8","XSFX":"由北向南","XSFXDM":"4","KKMC":"安正路与芳菲路交口正向"},{"KKBH":"610271008","HPHM":"车牌","JGSK":"2021-04-01 15:26:56.148","CDBH":"2","XSFX":"由南向北","XSFXDM":"3","KKMC":"中新大道与航母主题公园支路交口"},{"KKBH":"7400110020000","HPHM":"冀R03W36","JGSK":"2021-04-01 15:26:56.213","CDBH":"6","XSFX":"由北向南","XSFXDM":"4","KKMC":"静湖南路与华一路交口正向"},{"KKBH":"610401005","HPHM":"津J00757","JGSK":"2021-04-01 15:26:56.219","CDBH":"6","XSFX":"由西向东","XSFXDM":"2","KKMC":"和畅路与和顺路交口"},{"KKBH":"610256116","HPHM":"冀C9U696","JGSK":"2021-04-01 15:26:56.237","CDBH":"1","XSFX":"由东向西","XSFXDM":"1","KKMC":"中天大道与和顺路交口"},{"KKBH":"610401005","HPHM":"津KU2515","JGSK":"2021-04-01 15:26:56.245","CDBH":"5","XSFX":"由西向东","XSFXDM":"2","KKMC":"和畅路与和顺路交口"},{"KKBH":"610256113","HPHM":"车牌","JGSK":"2021-04-01 15:26:56.246","CDBH":"7","XSFX":"由北向南","XSFXDM":"4","KKMC":"中天大道与和风路交口"},{"KKBH":"7208810050000","HPHM":"京JE1662","JGSK":"2021-04-01 15:26:56.272","CDBH":"2","XSFX":"由东向西","XSFXDM":"1","KKMC":"海旭道与明盛路交口正向"},{"KKBH":"610276124","HPHM":"冀B7AP06","JGSK":"2021-04-01 15:26:56.325","CDBH":"1","XSFX":"由东向西","XSFXDM":"1","KKMC":"中新大道与中生大道交口"},{"KKBH":"610256116","HPHM":"津GVN006","JGSK":"2021-04-01 15:26:56.345","CDBH":"12","XSFX":"由北向南","XSFXDM":"4","KKMC":"中天大道与和顺路交口"},{"KKBH":"610256115","HPHM":"津RSW297","JGSK":"2021-04-01 15:26:56.401","CDBH":"3","XSFX":"由东向西","XSFXDM":"1","KKMC":"中天大道与中生大道交口"},{"KKBH":"610401004","HPHM":"车牌","JGSK":"2021-04-01 15:26:56.441","CDBH":"8","XSFX":"由南向北","XSFXDM":"3","KKMC":"和畅路与和风路交口"},{"KKBH":"610256115","HPHM":"津AF51096","JGSK":"2021-04-01 15:26:56.478","CDBH":"2","XSFX":"由东向西","XSFXDM":"1","KKMC":"中天大道与中生大道交口"},{"KKBH":"6102610040000","HPHM":"冀GMV475","JGSK":"2021-04-01 15:26:56.561","CDBH":"1","XSFX":"由东向西","XSFXDM":"1","KKMC":"中生大道与静湖西路（北侧）正向"},{"KKBH":"7205710040000","HPHM":"黑BUN319","JGSK":"2021-04-01 15:26:56.59","CDBH":"3","XSFX":"由西向东","XSFXDM":"2","KKMC":"动漫东路与动漫中路交口正向"},{"KKBH":"610271008","HPHM":"车牌","JGSK":"2021-04-01 15:26:56.617","CDBH":"1","XSFX":"由南向北","XSFXDM":"3","KKMC":"中新大道与航母主题公园支路交口"},{"KKBH":"720891003000","HPHM":"津JWT336","JGSK":"2021-04-01 15:26:56.704","CDBH":"7","XSFX":"由南向北","XSFXDM":"3","KKMC":"海博道与安正路交口"},{"KKBH":"720881002000","HPHM":"津K68193","JGSK":"2021-04-01 15:26:56.753","CDBH":"9","XSFX":"由南向北","XSFXDM":"3","KKMC":"海旭道与安正路交口"},{"KKBH":"7208910080000","HPHM":"豫SV1R37","JGSK":"2021-04-01 15:26:56.915","CDBH":"7","XSFX":"由西向东","XSFXDM":"2","KKMC":"海博道与荣盛路交口正向"},{"KKBH":"6103261420000","HPHM":"车牌","JGSK":"2021-04-01 15:26:56.948","CDBH":"4","XSFX":"由西向东","XSFXDM":"2","KKMC":"中成大道与泰七路交口正向"},{"KKBH":"610271008","HPHM":"鲁A5N3J5","JGSK":"2021-04-01 15:26:56.98","CDBH":"5","XSFX":"由北向南","XSFXDM":"4","KKMC":"中新大道与航母主题公园支路交口"},{"KKBH":"610276124","HPHM":"津JSR399","JGSK":"2021-04-01 15:26:57.021","CDBH":"10","XSFX":"由北向南","XSFXDM":"4","KKMC":"中新大道与中生大道交口"},{"KKBH":"7208910040000","HPHM":"车牌","JGSK":"2021-04-01 15:26:57.03","CDBH":"5","XSFX":"由西向东","XSFXDM":"2","KKMC":"海博道与安平路交口正向"},{"KKBH":"7208810020000","HPHM":"津C99B07","JGSK":"2021-04-01 15:26:57.112","CDBH":"13","XSFX":"由北向南","XSFXDM":"4","KKMC":"海旭道与安正路交口正向"},{"KKBH":"6102610040000","HPHM":"辽AG2N82","JGSK":"2021-04-01 15:26:57.119","CDBH":"3","XSFX":"由南向北","XSFXDM":"3","KKMC":"中生大道与静湖西路（北侧）正向"},{"KKBH":"610286127","HPHM":"津RZN488","JGSK":"2021-04-01 15:26:57.12","CDBH":"5","XSFX":"由西向东","XSFXDM":"2","KKMC":"中津大道与和畅路交口"},{"KKBH":"610286127","HPHM":"吉F8T233","JGSK":"2021-04-01 15:26:57.158","CDBH":"4","XSFX":"由西向东","XSFXDM":"2","KKMC":"中津大道与和畅路交口"},{"KKBH":"610276124","HPHM":"津RDQ903","JGSK":"2021-04-01 15:26:57.284","CDBH":"1","XSFX":"由东向西","XSFXDM":"1","KKMC":"中新大道与中生大道交口"},{"KKBH":"7208210030000","HPHM":"豫Q898D7","JGSK":"2021-04-01 15:26:57.288","CDBH":"6","XSFX":"由北向南","XSFXDM":"4","KKMC":"动漫西路与动漫南路交口正向"},{"KKBH":"7280310060000","HPHM":"津C980P7","JGSK":"2021-04-01 15:26:57.306","CDBH":"3","XSFX":"由西向东","XSFXDM":"2","KKMC":"动漫中路与文三路交口正向"},{"KKBH":"7208910030000","HPHM":"京P908F5","JGSK":"2021-04-01 15:26:57.424","CDBH":"6","XSFX":"由西向东","XSFXDM":"2","KKMC":"海博道与安正路交口正向"},{"KKBH":"7208810020000","HPHM":"津GNH222","JGSK":"2021-04-01 15:26:57.528","CDBH":"6","XSFX":"由西向东","XSFXDM":"2","KKMC":"海旭道与安正路交口正向"},{"KKBH":"720861002000","HPHM":"鲁B19R0Z","JGSK":"2021-04-01 15:26:57.528","CDBH":"10","XSFX":"由北向南","XSFXDM":"4","KKMC":"海晨道与安正路交口"},{"KKBH":"7280310030000","HPHM":"冀BZ119F","JGSK":"2021-04-01 15:26:57.655","CDBH":"4","XSFX":"由南向北","XSFXDM":"3","KKMC":"动漫中路与文二路交口正向"},{"KKBH":"720571004000","HPHM":"津RBG610","JGSK":"2021-04-01 15:26:57.694","CDBH":"1","XSFX":"由东向西","XSFXDM":"1","KKMC":"动漫东路与动漫中路交口"},{"KKBH":"720891004000","HPHM":"车牌","JGSK":"2021-04-01 15:26:57.821","CDBH":"8","XSFX":"由南向北","XSFXDM":"3","KKMC":"海博道与安平路交口"},{"KKBH":"610256116","HPHM":"冀B7060M","JGSK":"2021-04-01 15:26:57.841","CDBH":"8","XSFX":"由南向北","XSFXDM":"3","KKMC":"中天大道与和顺路交口"},{"KKBH":"610401005","HPHM":"冀GKD331","JGSK":"2021-04-01 15:26:57.899","CDBH":"6","XSFX":"由西向东","XSFXDM":"2","KKMC":"和畅路与和顺路交口"},{"KKBH":"610256116","HPHM":"津GGR689","JGSK":"2021-04-01 15:26:57.907","CDBH":"8","XSFX":"由南向北","XSFXDM":"3","KKMC":"中天大道与和顺路交口"},{"KKBH":"7209010020000","HPHM":"津C83H81","JGSK":"2021-04-01 15:26:57.907","CDBH":"1","XSFX":"由东向西","XSFXDM":"1","KKMC":"玉林道与安正路交口正向"},{"KKBH":"610256116","HPHM":"津NVP089","JGSK":"2021-04-01 15:26:57.931","CDBH":"7","XSFX":"由南向北","XSFXDM":"3","KKMC":"中天大道与和顺路交口"},{"KKBH":"610391007","HPHM":"津AKU052","JGSK":"2021-04-01 15:26:58.043","CDBH":"10","XSFX":"由北向南","XSFXDM":"4","KKMC":"和韵路与和风路交口"},{"KKBH":"610256111","HPHM":"津AF10690","JGSK":"2021-04-01 15:26:58.103","CDBH":"8","XSFX":"由北向南","XSFXDM":"4","KKMC":"中天大道与和惠路交口"},{"KKBH":"610271008","HPHM":"津RVL388","JGSK":"2021-04-01 15:26:58.266","CDBH":"2","XSFX":"由南向北","XSFXDM":"3","KKMC":"中新大道与航母主题公园支路交口"},{"KKBH":"610276124","HPHM":"津K97268","JGSK":"2021-04-01 15:26:58.336","CDBH":"11","XSFX":"由北向南","XSFXDM":"4","KKMC":"中新大道与中生大道交口"},{"KKBH":"610391007","HPHM":"冀B057K9","JGSK":"2021-04-01 15:26:58.476","CDBH":"8","XSFX":"由南向北","XSFXDM":"3","KKMC":"和韵路与和风路交口"},{"KKBH":"610266117","HPHM":"冀B8L52N","JGSK":"2021-04-01 15:26:58.495","CDBH":"11","XSFX":"由北向南","XSFXDM":"4","KKMC":"中生大道与和韵路交口"},{"KKBH":"720881004000","HPHM":"津GTR669","JGSK":"2021-04-01 15:26:58.506","CDBH":"1","XSFX":"由东向西","XSFXDM":"1","KKMC":"海旭道与永盛路交口"},{"KKBH":"7208610030000","HPHM":"津C9G029","JGSK":"2021-04-01 15:26:58.514","CDBH":"2","XSFX":"由东向西","XSFXDM":"1","KKMC":"海晨道与安明路交口正向"},{"KKBH":"610256115","HPHM":"津C3R029","JGSK":"2021-04-01 15:26:58.519","CDBH":"1","XSFX":"由东向西","XSFXDM":"1","KKMC":"中天大道与中生大道交口"},{"KKBH":"610271009","HPHM":"津NPD588","JGSK":"2021-04-01 15:26:58.561","CDBH":"10","XSFX":"由北向南","XSFXDM":"4","KKMC":"中新大道与泰七路交口"},{"KKBH":"610286127","HPHM":"豫N58L81","JGSK":"2021-04-01 15:26:58.641","CDBH":"6","XSFX":"由西向东","XSFXDM":"2","KKMC":"中津大道与和畅路交口"},{"KKBH":"610391007","HPHM":"津MF1610","JGSK":"2021-04-01 15:26:58.643","CDBH":"10","XSFX":"由北向南","XSFXDM":"4","KKMC":"和韵路与和风路交口"},{"KKBH":"610276124","HPHM":"鲁QK878A","JGSK":"2021-04-01 15:26:58.645","CDBH":"2","XSFX":"由东向西","XSFXDM":"1","KKMC":"中新大道与中生大道交口"},{"KKBH":"610261003000","HPHM":"津APL913","JGSK":"2021-04-01 15:26:58.663","CDBH":"10","XSFX":"由东向西","XSFXDM":"1","KKMC":"中生大道与静湖南路交口"},{"KKBH":"610401005","HPHM":"津ADB1770","JGSK":"2021-04-01 15:26:58.699","CDBH":"12","XSFX":"由北向南","XSFXDM":"4","KKMC":"和畅路与和顺路交口"},{"KKBH":"7208910030000","HPHM":"苏CV209T","JGSK":"2021-04-01 15:26:58.713","CDBH":"11","XSFX":"由北向南","XSFXDM":"4","KKMC":"海博道与安正路交口正向"},{"KKBH":"720821003000","HPHM":"冀H04B25","JGSK":"2021-04-01 15:26:58.821","CDBH":"4","XSFX":"由南向北","XSFXDM":"3","KKMC":"动漫西路与动漫南路交口"},{"KKBH":"720541004000","HPHM":"津C6F562","JGSK":"2021-04-01 15:26:58.883","CDBH":"2","XSFX":"由东向西","XSFXDM":"1","KKMC":"动漫环路东与动漫中路交口"},{"KKBH":"7208910050000","HPHM":"津G06721","JGSK":"2021-04-01 15:26:58.922","CDBH":"3","XSFX":"由东向西","XSFXDM":"1","KKMC":"海博道与安明路交口正向"},{"KKBH":"610256114","HPHM":"津ADQ1937","JGSK":"2021-04-01 15:26:58.922","CDBH":"7","XSFX":"由北向南","XSFXDM":"4","KKMC":"中天大道与和旭路交口"},{"KKBH":"720861003000","HPHM":"津RYY187","JGSK":"2021-04-01 15:26:58.945","CDBH":"5","XSFX":"由西向东","XSFXDM":"2","KKMC":"海晨道与安明路交口"},{"KKBH":"610391007","HPHM":"京N3DJ33","JGSK":"2021-04-01 15:26:58.953","CDBH":"8","XSFX":"由南向北","XSFXDM":"3","KKMC":"和韵路与和风路交口"},{"KKBH":"610276124","HPHM":"冀BQ881C","JGSK":"2021-04-01 15:26:58.958","CDBH":"2","XSFX":"由东向西","XSFXDM":"1","KKMC":"中新大道与中生大道交口"},{"KKBH":"610256115","HPHM":"津DD2398","JGSK":"2021-04-01 15:26:58.958","CDBH":"3","XSFX":"由东向西","XSFXDM":"1","KKMC":"中天大道与中生大道交口"},{"KKBH":"7208610020000","HPHM":"京N3BQ23","JGSK":"2021-04-01 15:26:59.032","CDBH":"5","XSFX":"由西向东","XSFXDM":"2","KKMC":"海晨道与安正路交口正向"},{"KKBH":"610256111","HPHM":"津GLZ255","JGSK":"2021-04-01 15:26:59.062","CDBH":"9","XSFX":"由北向南","XSFXDM":"4","KKMC":"中天大道与和惠路交口"},{"KKBH":"610276124","HPHM":"苏E22QV9","JGSK":"2021-04-01 15:26:59.098","CDBH":"6","XSFX":"由西向东","XSFXDM":"2","KKMC":"中新大道与中生大道交口"},{"KKBH":"720571004000","HPHM":"鲁G270MZ","JGSK":"2021-04-01 15:26:59.137","CDBH":"2","XSFX":"由东向西","XSFXDM":"1","KKMC":"动漫东路与动漫中路交口"},{"KKBH":"610391007","HPHM":"冀JHP073","JGSK":"2021-04-01 15:26:59.163","CDBH":"12","XSFX":"由北向南","XSFXDM":"4","KKMC":"和韵路与和风路交口"},{"KKBH":"720891003000","HPHM":"蒙HV1048","JGSK":"2021-04-01 15:26:59.266","CDBH":"7","XSFX":"由南向北","XSFXDM":"3","KKMC":"海博道与安正路交口"},{"KKBH":"720871002000","HPHM":"津GGY011","JGSK":"2021-04-01 15:26:59.288","CDBH":"8","XSFX":"由北向南","XSFXDM":"4","KKMC":"安正路与芳菲路交口"},{"KKBH":"720891004000","HPHM":"车牌","JGSK":"2021-04-01 15:26:59.339","CDBH":"8","XSFX":"由南向北","XSFXDM":"3","KKMC":"海博道与安平路交口"},{"KKBH":"610286127","HPHM":"津DKD866","JGSK":"2021-04-01 15:26:59.376","CDBH":"6","XSFX":"由西向东","XSFXDM":"2","KKMC":"中津大道与和畅路交口"},{"KKBH":"720891004000","HPHM":"粤KEA655","JGSK":"2021-04-01 15:26:59.431","CDBH":"4","XSFX":"由西向东","XSFXDM":"2","KKMC":"海博道与安平路交口"},{"KKBH":"610256112","HPHM":"冀CJQ535","JGSK":"2021-04-01 15:26:59.546","CDBH":"1","XSFX":"由东向西","XSFXDM":"1","KKMC":"中天大道与中津大道交口"},{"KKBH":"720881002000","HPHM":"冀CUZ188","JGSK":"2021-04-01 15:26:59.592","CDBH":"13","XSFX":"由北向南","XSFXDM":"4","KKMC":"海旭道与安正路交口"},{"KKBH":"610256116","HPHM":"津C5N867","JGSK":"2021-04-01 15:26:59.599","CDBH":"10","XSFX":"由北向南","XSFXDM":"4","KKMC":"中天大道与和顺路交口"},{"KKBH":"7400110020000","HPHM":"津C590U3","JGSK":"2021-04-01 15:26:59.747","CDBH":"6","XSFX":"由北向南","XSFXDM":"4","KKMC":"静湖南路与华一路交口正向"},{"KKBH":"610391007","HPHM":"津DN8598","JGSK":"2021-04-01 15:26:59.929","CDBH":"11","XSFX":"由北向南","XSFXDM":"4","KKMC":"和韵路与和风路交口"},{"KKBH":"7280310030000","HPHM":"晋MAN739","JGSK":"2021-04-01 15:26:59.931","CDBH":"3","XSFX":"由南向北","XSFXDM":"3","KKMC":"动漫中路与文二路交口正向"},{"KKBH":"7208810050000","HPHM":"车牌","JGSK":"2021-04-01 15:26:59.955","CDBH":"9","XSFX":"由北向南","XSFXDM":"4","KKMC":"海旭道与明盛路交口正向"},{"KKBH":"610256111","HPHM":"鲁ELB096","JGSK":"2021-04-01 15:26:59.991","CDBH":"7","XSFX":"由北向南","XSFXDM":"4","KKMC":"中天大道与和惠路交口"},{"KKBH":"610276125","HPHM":"冀B0F50C","JGSK":"2021-04-01 15:27:00.026","CDBH":"8","XSFX":"由北向南","XSFXDM":"4","KKMC":"中新大道与和顺路交口"},{"KKBH":"610276125","HPHM":"津RUL811","JGSK":"2021-04-01 15:27:00.027","CDBH":"7","XSFX":"由北向南","XSFXDM":"4","KKMC":"中新大道与和顺路交口"},{"KKBH":"720881005000","HPHM":"京JE1662","JGSK":"2021-04-01 15:27:00.076","CDBH":"2","XSFX":"由东向西","XSFXDM":"1","KKMC":"海旭道与明盛路交口"},{"KKBH":"610286127","HPHM":"津AVN891","JGSK":"2021-04-01 15:27:00.147","CDBH":"4","XSFX":"由西向东","XSFXDM":"2","KKMC":"中津大道与和畅路交口"},{"KKBH":"720851002000","HPHM":"鲁NW63C7","JGSK":"2021-04-01 15:27:00.154","CDBH":"7","XSFX":"由北向南","XSFXDM":"4","KKMC":"碧水道与安正路交口"},{"KKBH":"720571004000","HPHM":"黑BUN319","JGSK":"2021-04-01 15:27:00.257","CDBH":"3","XSFX":"由西向东","XSFXDM":"2","KKMC":"动漫东路与动漫中路交口"},{"KKBH":"610256115","HPHM":"鲁MA991S","JGSK":"2021-04-01 15:27:00.305","CDBH":"5","XSFX":"由西向东","XSFXDM":"2","KKMC":"中天大道与中生大道交口"},{"KKBH":"720891004000","HPHM":"辽JFC169","JGSK":"2021-04-01 15:27:00.31","CDBH":"5","XSFX":"由西向东","XSFXDM":"2","KKMC":"海博道与安平路交口"},{"KKBH":"740011002000","HPHM":"冀R03W36","JGSK":"2021-04-01 15:27:00.331","CDBH":"14","XSFX":"由北向南","XSFXDM":"4","KKMC":"静湖南路与华一路交口"},{"KKBH":"610261005000","HPHM":"津A11D93","JGSK":"2021-04-01 15:27:00.343","CDBH":"2","XSFX":"由南向北","XSFXDM
[truncated: 903,458 more chars]
