# Supplementary material for: A vehicle license plate data access model based on the jump hash consistency algorithm
Source: PLoS One. 2023 Aug 24;18(8):e0288427. doi: 10.1371/journal.pone.0288427 (PMC10449116; doi:10.1371/journal.pone.0288427)
Supplement: S1 Data — (ZIP) [file pone.0288427.s001.zip › vpld/2021-04-01_7.json]

[{"KKBH":"610266117","HPHM":"津A7Y722","JGSK":"2021-04-01 06:52:02.874","CDBH":"9","XSFX":"由南向北","XSFXDM":"3","KKMC":"中生大道与和韵路交口"},{"KKBH":"720891006000","HPHM":"津AF7366","JGSK":"2021-04-01 06:52:02.878","CDBH":"7","XSFX":"由西向东","XSFXDM":"2","KKMC":"海博道与永盛路交口"},{"KKBH":"7208910040000","HPHM":"津K98836","JGSK":"2021-04-01 06:52:02.925","CDBH":"6","XSFX":"由西向东","XSFXDM":"2","KKMC":"海博道与安平路交口正向"},{"KKBH":"610266117","HPHM":"津JQK850","JGSK":"2021-04-01 06:52:02.964","CDBH":"5","XSFX":"由西向东","XSFXDM":"2","KKMC":"中生大道与和韵路交口"},{"KKBH":"7208610030000","HPHM":"津KH8826","JGSK":"2021-04-01 06:52:02.976","CDBH":"10","XSFX":"由北向南","XSFXDM":"4","KKMC":"海晨道与安明路交口正向"},{"KKBH":"720891004000","HPHM":"津NNG680","JGSK":"2021-04-01 06:52:03.017","CDBH":"6","XSFX":"由西向东","XSFXDM":"2","KKMC":"海博道与安平路交口"},{"KKBH":"610276124","HPHM":"津C0U757","JGSK":"2021-04-01 06:52:03.053","CDBH":"11","XSFX":"由北向南","XSFXDM":"4","KKMC":"中新大道与中生大道交口"},{"KKBH":"720871002000","HPHM":"津AD84138","JGSK":"2021-04-01 06:52:03.067","CDBH":"5","XSFX":"由南向北","XSFXDM":"3","KKMC":"安正路与芳菲路交口"},{"KKBH":"610271008","HPHM":"车牌","JGSK":"2021-04-01 06:52:03.073","CDBH":"5","XSFX":"由北向南","XSFXDM":"4","KKMC":"中新大道与航母主题公园支路交口"},{"KKBH":"610276125","HPHM":"鲁NN58X3","JGSK":"2021-04-01 06:52:03.089","CDBH":"5","XSFX":"由南向北","XSFXDM":"3","KKMC":"中新大道与和顺路交口"},{"KKBH":"610256115","HPHM":"津JLJ359","JGSK":"2021-04-01 06:52:03.092","CDBH":"11","XSFX":"由北向南","XSFXDM":"4","KKMC":"中天大道与中生大道交口"},{"KKBH":"610266117","HPHM":"津MXR565","JGSK":"2021-04-01 06:52:03.142","CDBH":"3","XSFX":"由东向西","XSFXDM":"1","KKMC":"中生大道与和韵路交口"},{"KKBH":"720891004000","HPHM":"车牌","JGSK":"2021-04-01 06:52:03.221","CDBH":"9","XSFX":"由南向北","XSFXDM":"3","KKMC":"海博道与安平路交口"},{"KKBH":"610276127000","HPHM":"冀B7H02Z","JGSK":"2021-04-01 06:52:03.447","CDBH":"1","XSFX":"由西向东","XSFXDM":"2","KKMC":"中新大道与中泰大道交口"},{"KKBH":"610271009","HPHM":"津NRA198","JGSK":"2021-04-01 06:52:03.449","CDBH":"10","XSFX":"由北向南","XSFXDM":"4","KKMC":"中新大道与泰七路交口"},{"KKBH":"720851002000","HPHM":"冀B188G2","JGSK":"2021-04-01 06:52:03.457","CDBH":"8","XSFX":"由北向南","XSFXDM":"4","KKMC":"碧水道与安正路交口"},{"KKBH":"610271009","HPHM":"津HMC536","JGSK":"2021-04-01 06:52:03.627","CDBH":"11","XSFX":"由北向南","XSFXDM":"4","KKMC":"中新大道与泰七路交口"},{"KKBH":"610401004","HPHM":"津AD78167","JGSK":"2021-04-01 06:52:03.662","CDBH":"12","XSFX":"由北向南","XSFXDM":"4","KKMC":"和畅路与和风路交口"},{"KKBH":"6071310030000","HPHM":"晋A0AZ67","JGSK":"2021-04-01 06:52:03.684","CDBH":"2","XSFX":"由东向西","XSFXDM":"1","KKMC":"中央大道与海旭道交口正向"},{"KKBH":"610256114","HPHM":"津G91308","JGSK":"2021-04-01 06:52:03.749","CDBH":"7","XSFX":"由北向南","XSFXDM":"4","KKMC":"中天大道与和旭路交口"},{"KKBH":"610401004","HPHM":"津DMM028","JGSK":"2021-04-01 06:52:03.898","CDBH":"9","XSFX":"由南向北","XSFXDM":"3","KKMC":"和畅路与和风路交口"},{"KKBH":"720891003000","HPHM":"冀GXL186","JGSK":"2021-04-01 06:52:03.91","CDBH":"7","XSFX":"由南向北","XSFXDM":"3","KKMC":"海博道与安正路交口"},{"KKBH":"610286127","HPHM":"津DDL107","JGSK":"2021-04-01 06:52:03.966","CDBH":"8","XSFX":"由南向北","XSFXDM":"3","KKMC":"中津大道与和畅路交口"},{"KKBH":"610276124","HPHM":"津D48879","JGSK":"2021-04-01 06:52:04.044","CDBH":"4","XSFX":"由西向东","XSFXDM":"2","KKMC":"中新大道与中生大道交口"},{"KKBH":"610256115","HPHM":"辽PG5017","JGSK":"2021-04-01 06:52:04.093","CDBH":"3","XSFX":"由东向西","XSFXDM":"1","KKMC":"中天大道与中生大道交口"},{"KKBH":"610256114","HPHM":"津KDP521","JGSK":"2021-04-01 06:52:04.105","CDBH":"7","XSFX":"由北向南","XSFXDM":"4","KKMC":"中天大道与和旭路交口"},{"KKBH":"711","HPHM":"津AG5875","JGSK":"2021-04-01 06:52:04.136","CDBH":"5","XSFX":"由南向北","XSFXDM":"3","KKMC":"不礼让行人中新大道与和旭路交口"},{"KKBH":"610276125","HPHM":"津HYN155","JGSK":"2021-04-01 06:52:04.169","CDBH":"7","XSFX":"由北向南","XSFXDM":"4","KKMC":"中新大道与和顺路交口"},{"KKBH":"610256112","HPHM":"津ADF0034","JGSK":"2021-04-01 06:52:04.236","CDBH":"10","XSFX":"由北向南","XSFXDM":"4","KKMC":"中天大道与中津大道交口"},{"KKBH":"610276124","HPHM":"冀BB05R5","JGSK":"2021-04-01 06:52:04.238","CDBH":"1","XSFX":"由东向西","XSFXDM":"1","KKMC":"中新大道与中生大道交口"},{"KKBH":"720881004000","HPHM":"津RVV670","JGSK":"2021-04-01 06:52:04.275","CDBH":"9","XSFX":"由西向东","XSFXDM":"2","KKMC":"海旭道与永盛路交口"},{"KKBH":"7208910040000","HPHM":"车牌","JGSK":"2021-04-01 06:52:04.305","CDBH":"6","XSFX":"由西向东","XSFXDM":"2","KKMC":"海博道与安平路交口正向"},{"KKBH":"610276124","HPHM":"津AY7701","JGSK":"2021-04-01 06:52:04.318","CDBH":"2","XSFX":"由东向西","XSFXDM":"1","KKMC":"中新大道与中生大道交口"},{"KKBH":"720891004000","HPHM":"车牌","JGSK":"2021-04-01 06:52:04.342","CDBH":"8","XSFX":"由南向北","XSFXDM":"3","KKMC":"海博道与安平路交口"},{"KKBH":"720891004000","HPHM":"津LW5690","JGSK":"2021-04-01 06:52:04.395","CDBH":"5","XSFX":"由西向东","XSFXDM":"2","KKMC":"海博道与安平路交口"},{"KKBH":"610286127","HPHM":"津AF70868","JGSK":"2021-04-01 06:52:04.398","CDBH":"4","XSFX":"由西向东","XSFXDM":"2","KKMC":"中津大道与和畅路交口"},{"KKBH":"720571004000","HPHM":"津JPG968","JGSK":"2021-04-01 06:52:04.504","CDBH":"3","XSFX":"由西向东","XSFXDM":"2","KKMC":"动漫东路与动漫中路交口"},{"KKBH":"610276126","HPHM":"鲁FJQ837","JGSK":"2021-04-01 06:52:04.6","CDBH":"5","XSFX":"由南向北","XSFXDM":"3","KKMC":"中新大道与和意路交口"},{"KKBH":"610256112","HPHM":"京NH4467","JGSK":"2021-04-01 06:52:04.637","CDBH":"11","XSFX":"由北向南","XSFXDM":"4","KKMC":"中天大道与中津大道交口"},{"KKBH":"7208810040000","HPHM":"津MDP766","JGSK":"2021-04-01 06:52:04.655","CDBH":"8","XSFX":"由北向南","XSFXDM":"4","KKMC":"海旭道与永盛路交口正向"},{"KKBH":"610256114","HPHM":"津A8Y798","JGSK":"2021-04-01 06:52:04.664","CDBH":"8","XSFX":"由北向南","XSFXDM":"4","KKMC":"中天大道与和旭路交口"},{"KKBH":"610276125","HPHM":"津AD60580","JGSK":"2021-04-01 06:52:04.686","CDBH":"5","XSFX":"由南向北","XSFXDM":"3","KKMC":"中新大道与和顺路交口"},{"KKBH":"610266117","HPHM":"津A1N557","JGSK":"2021-04-01 06:52:04.729","CDBH":"1","XSFX":"由东向西","XSFXDM":"1","KKMC":"中生大道与和韵路交口"},{"KKBH":"720881002000","HPHM":"津RQR863","JGSK":"2021-04-01 06:52:04.842","CDBH":"2","XSFX":"由东向西","XSFXDM":"1","KKMC":"海旭道与安正路交口"},{"KKBH":"720881002000","HPHM":"津CA8683","JGSK":"2021-04-01 06:52:04.901","CDBH":"13","XSFX":"由北向南","XSFXDM":"4","KKMC":"海旭道与安正路交口"},{"KKBH":"7208710020000","HPHM":"津GCL515","JGSK":"2021-04-01 06:52:04.956","CDBH":"5","XSFX":"由南向北","XSFXDM":"3","KKMC":"安正路与芳菲路交口正向"},{"KKBH":"610256112","HPHM":"津ADA6118","JGSK":"2021-04-01 06:52:04.957","CDBH":"12","XSFX":"由北向南","XSFXDM":"4","KKMC":"中天大道与中津大道交口"},{"KKBH":"610266117","HPHM":"津KUS888","JGSK":"2021-04-01 06:52:04.981","CDBH":"10","XSFX":"由北向南","XSFXDM":"4","KKMC":"中生大道与和韵路交口"},{"KKBH":"720891004000","HPHM":"车牌","JGSK":"2021-04-01 06:52:04.987","CDBH":"9","XSFX":"由南向北","XSFXDM":"3","KKMC":"海博道与安平路交口"},{"KKBH":"7208810020000","HPHM":"津GBM379","JGSK":"2021-04-01 06:52:05.005","CDBH":"10","XSFX":"由南向北","XSFXDM":"3","KKMC":"海旭道与安正路交口正向"},{"KKBH":"610276125","HPHM":"津C62G16","JGSK":"2021-04-01 06:52:05.008","CDBH":"4","XSFX":"由南向北","XSFXDM":"3","KKMC":"中新大道与和顺路交口"},{"KKBH":"720891006000","HPHM":"冀D735AZ","JGSK":"2021-04-01 06:52:05.01","CDBH":"5","XSFX":"由西向东","XSFXDM":"2","KKMC":"海博道与永盛路交口"},{"KKBH":"610276124","HPHM":"津AUP883","JGSK":"2021-04-01 06:52:05.037","CDBH":"3","XSFX":"由东向西","XSFXDM":"1","KKMC":"中新大道与中生大道交口"},{"KKBH":"610266118","HPHM":"鲁UGX109","JGSK":"2021-04-01 06:52:05.054","CDBH":"5","XSFX":"由西向东","XSFXDM":"2","KKMC":"中生大道与和畅路交口"},{"KKBH":"610276124","HPHM":"苏FR830A","JGSK":"2021-04-01 06:52:05.076","CDBH":"7","XSFX":"由南向北","XSFXDM":"3","KKMC":"中新大道与中生大道交口"},{"KKBH":"7208810020000","HPHM":"冀F935KU","JGSK":"2021-04-01 06:52:05.099","CDBH":"9","XSFX":"由南向北","XSFXDM":"3","KKMC":"海旭道与安正路交口正向"},{"KKBH":"610401004","HPHM":"冀J5UU22","JGSK":"2021-04-01 06:52:05.132","CDBH":"2","XSFX":"由东向西","XSFXDM":"1","KKMC":"和畅路与和风路交口"},{"KKBH":"610256115","HPHM":"津E21479","JGSK":"2021-04-01 06:52:05.132","CDBH":"2","XSFX":"由东向西","XSFXDM":"1","KKMC":"中天大道与中生大道交口"},{"KKBH":"7208810020000","HPHM":"津C97109","JGSK":"2021-04-01 06:52:05.133","CDBH":"13","XSFX":"由北向南","XSFXDM":"4","KKMC":"海旭道与安正路交口正向"},{"KKBH":"610266118","HPHM":"津QC0612","JGSK":"2021-04-01 06:52:05.211","CDBH":"9","XSFX":"由南向北","XSFXDM":"3","KKMC":"中生大道与和畅路交口"},{"KKBH":"610256115","HPHM":"津DDF826","JGSK":"2021-04-01 06:52:05.307","CDBH":"8","XSFX":"由南向北","XSFXDM":"3","KKMC":"中天大道与中生大道交口"},{"KKBH":"7208910040000","HPHM":"津FM0221","JGSK":"2021-04-01 06:52:05.324","CDBH":"6","XSFX":"由西向东","XSFXDM":"2","KKMC":"海博道与安平路交口正向"},{"KKBH":"7208910060000","HPHM":"津GU8061","JGSK":"2021-04-01 06:52:05.411","CDBH":"9","XSFX":"由南向北","XSFXDM":"3","KKMC":"海博道与永盛路交口正向"},{"KKBH":"610271010","HPHM":"津GAJ216","JGSK":"2021-04-01 06:52:05.458","CDBH":"8","XSFX":"由北向南","XSFXDM":"4","KKMC":"中新大道与华五路交口"},{"KKBH":"610256115","HPHM":"津MRR881","JGSK":"2021-04-01 06:52:05.487","CDBH":"3","XSFX":"由东向西","XSFXDM":"1","KKMC":"中天大道与中生大道交口"},{"KKBH":"720891004000","HPHM":"津K98835","JGSK":"2021-04-01 06:52:05.501","CDBH":"5","XSFX":"由西向东","XSFXDM":"2","KKMC":"海博道与安平路交口"},{"KKBH":"720561002000","HPHM":"冀DR7C83","JGSK":"2021-04-01 06:52:05.534","CDBH":"2","XSFX":"由东向西","XSFXDM":"1","KKMC":"动漫北路与文三路交口"},{"KKBH":"7208610030000","HPHM":"车牌","JGSK":"2021-04-01 06:52:05.569","CDBH":"3","XSFX":"由东向西","XSFXDM":"1","KKMC":"海晨道与安明路交口正向"},{"KKBH":"720891004000","HPHM":"车牌","JGSK":"2021-04-01 06:52:05.58","CDBH":"4","XSFX":"由西向东","XSFXDM":"2","KKMC":"海博道与安平路交口"},{"KKBH":"610276126","HPHM":"冀J3XM29","JGSK":"2021-04-01 06:52:05.623","CDBH":"4","XSFX":"由南向北","XSFXDM":"3","KKMC":"中新大道与和意路交口"},{"KKBH":"610401005","HPHM":"津C2Z695","JGSK":"2021-04-01 06:52:05.629","CDBH":"10","XSFX":"由北向南","XSFXDM":"4","KKMC":"和畅路与和顺路交口"},{"KKBH":"720861003000","HPHM":"豫A2GP27","JGSK":"2021-04-01 06:52:05.656","CDBH":"11","XSFX":"由北向南","XSFXDM":"4","KKMC":"海晨道与安明路交口"},{"KKBH":"610271009","HPHM":"津HMC536","JGSK":"2021-04-01 06:52:05.689","CDBH":"11","XSFX":"由北向南","XSFXDM":"4","KKMC":"中新大道与泰七路交口"},{"KKBH":"720891003000","HPHM":"鲁A8DL75","JGSK":"2021-04-01 06:52:05.749","CDBH":"7","XSFX":"由南向北","XSFXDM":"3","KKMC":"海博道与安正路交口"},{"KKBH":"610276126","HPHM":"津RCW373","JGSK":"2021-04-01 06:52:05.749","CDBH":"4","XSFX":"由南向北","XSFXDM":"3","KKMC":"中新大道与和意路交口"},{"KKBH":"720891004000","HPHM":"车牌","JGSK":"2021-04-01 06:52:05.864","CDBH":"9","XSFX":"由南向北","XSFXDM":"3","KKMC":"海博道与安平路交口"},{"KKBH":"6102610040000","HPHM":"津JSF998","JGSK":"2021-04-01 06:52:05.869","CDBH":"3","XSFX":"由南向北","XSFXDM":"3","KKMC":"中生大道与静湖西路（北侧）正向"},{"KKBH":"610256111","HPHM":"津C10V65","JGSK":"2021-04-01 06:52:05.875","CDBH":"9","XSFX":"由北向南","XSFXDM":"4","KKMC":"中天大道与和惠路交口"},{"KKBH":"610276124","HPHM":"冀FA220G","JGSK":"2021-04-01 06:52:05.913","CDBH":"10","XSFX":"由北向南","XSFXDM":"4","KKMC":"中新大道与中生大道交口"},{"KKBH":"610271008","HPHM":"冀BM808L","JGSK":"2021-04-01 06:52:05.97","CDBH":"5","XSFX":"由北向南","XSFXDM":"4","KKMC":"中新大道与航母主题公园支路交口"},{"KKBH":"610266117","HPHM":"津JQK850","JGSK":"2021-04-01 06:52:05.99","CDBH":"5","XSFX":"由西向东","XSFXDM":"2","KKMC":"中生大道与和韵路交口"},{"KKBH":"610276125","HPHM":"冀B3A1Z7","JGSK":"2021-04-01 06:52:06.048","CDBH":"5","XSFX":"由南向北","XSFXDM":"3","KKMC":"中新大道与和顺路交口"},{"KKBH":"610276125","HPHM":"鲁B25R1E","JGSK":"2021-04-01 06:52:06.127","CDBH":"5","XSFX":"由南向北","XSFXDM":"3","KKMC":"中新大道与和顺路交口"},{"KKBH":"610256115","HPHM":"冀HWL771","JGSK":"2021-04-01 06:52:06.15","CDBH":"2","XSFX":"由东向西","XSFXDM":"1","KKMC":"中天大道与中生大道交口"},{"KKBH":"610256112","HPHM":"津NNV366","JGSK":"2021-04-01 06:52:06.189","CDBH":"4","XSFX":"由西向东","XSFXDM":"2","KKMC":"中天大道与中津大道交口"},{"KKBH":"610276124","HPHM":"津DVW925","JGSK":"2021-04-01 06:52:06.208","CDBH":"2","XSFX":"由东向西","XSFXDM":"1","KKMC":"中新大道与中生大道交口"},{"KKBH":"6102610030000","HPHM":"鲁A8Y1H8","JGSK":"2021-04-01 06:52:06.219","CDBH":"7","XSFX":"由北向南","XSFXDM":"4","KKMC":"中生大道与静湖南路交口正向"},{"KKBH":"610276126","HPHM":"津JNY636","JGSK":"2021-04-01 06:52:06.263","CDBH":"5","XSFX":"由南向北","XSFXDM":"3","KKMC":"中新大道与和意路交口"},{"KKBH":"711","HPHM":"津A0Z016","JGSK":"2021-04-01 06:52:06.338","CDBH":"7","XSFX":"由北向南","XSFXDM":"4","KKMC":"不礼让行人中新大道与和旭路交口"},{"KKBH":"720871002000","HPHM":"津DYJ232","JGSK":"2021-04-01 06:52:06.348","CDBH":"5","XSFX":"由南向北","XSFXDM":"3","KKMC":"安正路与芳菲路交口"},{"KKBH":"610391007","HPHM":"津D00467","JGSK":"2021-04-01 06:52:06.435","CDBH":"10","XSFX":"由北向南","XSFXDM":"4","KKMC":"和韵路与和风路交口"},{"KKBH":"610286127","HPHM":"津RQU759","JGSK":"2021-04-01 06:52:06.465","CDBH":"1","XSFX":"由东向西","XSFXDM":"1","KKMC":"中津大道与和畅路交口"},{"KKBH":"610276124","HPHM":"冀J657SQ","JGSK":"2021-04-01 06:52:06.544","CDBH":"8","XSFX":"由南向北","XSFXDM":"3","KKMC":"中新大道与中生大道交口"},{"KKBH":"610251002","HPHM":"吉G93357","JGSK":"2021-04-01 06:52:06.607","CDBH":"8","XSFX":"由南向北","XSFXDM":"3","KKMC":"中天大道与和睦路交口"},{"KKBH":"711","HPHM":"豫P6X879","JGSK":"2021-04-01 06:52:06.699","CDBH":"5","XSFX":"由南向北","XSFXDM":"3","KKMC":"不礼让行人中新大道与和旭路交口"},{"KKBH":"7208910040000","HPHM":"津A19T95","JGSK":"2021-04-01 06:52:06.705","CDBH":"6","XSFX":"由西向东","XSFXDM":"2","KKMC":"海博道与安平路交口正向"},{"KKBH":"610286127","HPHM":"津FL6801","JGSK":"2021-04-01 06:52:06.816","CDBH":"8","XSFX":"由南向北","XSFXDM":"3","KKMC":"中津大道与和畅路交口"},{"KKBH":"720881002000","HPHM":"津RJL265","JGSK":"2021-04-01 06:52:06.819","CDBH":"12","XSFX":"由北向南","XSFXDM":"4","KKMC":"海旭道与安正路交口"},{"KKBH":"610401004","HPHM":"车牌","JGSK":"2021-04-01 06:52:06.828","CDBH":"7","XSFX":"由南向北","XSFXDM":"3","KKMC":"和畅路与和风路交口"},{"KKBH":"610266117","HPHM":"京P82C22","JGSK":"2021-04-01 06:52:06.947","CDBH":"2","XSFX":"由东向西","XSFXDM":"1","KKMC":"中生大道与和韵路交口"},{"KKBH":"610276124","HPHM":"津JYQ105","JGSK":"2021-04-01 06:52:06.952","CDBH":"3","XSFX":"由东向西","XSFXDM":"1","KKMC":"中新大道与中生大道交口"},{"KKBH":"7208610030000","HPHM":"豫PAH105","JGSK":"2021-04-01 06:52:06.99","CDBH":"7","XSFX":"由南向北","XSFXDM":"3","KKMC":"海晨道与安明路交口正向"},{"KKBH":"720891004000","HPHM":"车牌","JGSK":"2021-04-01 06:52:07.141","CDBH":"8","XSFX":"由南向北","XSFXDM":"3","KKMC":"海博道与安平路交口"},{"KKBH":"720891004000","HPHM":"车牌","JGSK":"2021-04-01 06:52:07.142","CDBH":"9","XSFX":"由南向北","XSFXDM":"3","KKMC":"海博道与安平路交口"},{"KKBH":"720861003000","HPHM":"津DYR959","JGSK":"2021-04-01 06:52:07.176","CDBH":"11","XSFX":"由北向南","XSFXDM":"4","KKMC":"海晨道与安明路交口"},{"KKBH":"610256115","HPHM":"津C3C198","JGSK":"2021-04-01 06:52:07.201","CDBH":"10","XSFX":"由北向南","XSFXDM":"4","KKMC":"中天大道与中生大道交口"},{"KKBH":"610391007","HPHM":"津RPT667","JGSK":"2021-04-01 06:52:07.212","CDBH":"7","XSFX":"由南向北","XSFXDM":"3","KKMC":"和韵路与和风路交口"},{"KKBH":"610266117","HPHM":"津MXR565","JGSK":"2021-04-01 06:52:07.217","CDBH":"3","XSFX":"由东向西","XSFXDM":"1","KKMC":"中生大道与和韵路交口"},{"KKBH":"610256114","HPHM":"鲁R9V92V","JGSK":"2021-04-01 06:52:07.262","CDBH":"7","XSFX":"由北向南","XSFXDM":"4","KKMC":"中天大道与和旭路交口"},{"KKBH":"7208810040000","HPHM":"豫A49GH6","JGSK":"2021-04-01 06:52:07.296","CDBH":"4","XSFX":"由西向东","XSFXDM":"2","KKMC":"海旭道与永盛路交口正向"},{"KKBH":"7208910030000","HPHM":"津FH9J55","JGSK":"2021-04-01 06:52:07.35","CDBH":"4","XSFX":"由西向东","XSFXDM":"2","KKMC":"海博道与安正路交口正向"},{"KKBH":"610276124","HPHM":"津DHB234","JGSK":"2021-04-01 06:52:07.353","CDBH":"1","XSFX":"由东向西","XSFXDM":"1","KKMC":"中新大道与中生大道交口"},{"KKBH":"720891004000","HPHM":"津FM0221","JGSK":"2021-04-01 06:52:07.418","CDBH":"5","XSFX":"由西向东","XSFXDM":"2","KKMC":"海博道与安平路交口"},{"KKBH":"7208910030000","HPHM":"车牌","JGSK":"2021-04-01 06:52:07.423","CDBH":"2","XSFX":"由东向西","XSFXDM":"1","KKMC":"海博道与安正路交口正向"},{"KKBH":"7208810020000","HPHM":"津A15C76","JGSK":"2021-04-01 06:52:07.432","CDBH":"10","XSFX":"由南向北","XSFXDM":"3","KKMC":"海旭道与安正路交口正向"},{"KKBH":"610271008","HPHM":"车牌","JGSK":"2021-04-01 06:52:07.541","CDBH":"5","XSFX":"由北向南","XSFXDM":"4","KKMC":"中新大道与航母主题公园支路交口"},{"KKBH":"610256114","HPHM":"鲁NH226S","JGSK":"2021-04-01 06:52:07.544","CDBH":"8","XSFX":"由北向南","XSFXDM":"4","KKMC":"中天大道与和旭路交口"},{"KKBH":"610276124","HPHM":"津AD18299","JGSK":"2021-04-01 06:52:07.564","CDBH":"4","XSFX":"由西向东","XSFXDM":"2","KKMC":"中新大道与中生大道交口"},{"KKBH":"610276126","HPHM":"豫SV5K16","JGSK":"2021-04-01 06:52:07.577","CDBH":"5","XSFX":"由南向北","XSFXDM":"3","KKMC":"中新大道与和意路交口"},{"KKBH":"610266118","HPHM":"鲁UGX109","JGSK":"2021-04-01 06:52:07.595","CDBH":"5","XSFX":"由西向东","XSFXDM":"2","KKMC":"中生大道与和畅路交口"},{"KKBH":"720891004000","HPHM":"津MFS345","JGSK":"2021-04-01 06:52:07.657","CDBH":"5","XSFX":"由西向东","XSFXDM":"2","KKMC":"海博道与安平路交口"},{"KKBH":"610401004","HPHM":"津KHT278","JGSK":"2021-04-01 06:52:07.755","CDBH":"4","XSFX":"由西向东","XSFXDM":"2","KKMC":"和畅路与和风路交口"},{"KKBH":"720881004000","HPHM":"津MDP766","JGSK":"2021-04-01 06:52:07.786","CDBH":"8","XSFX":"由北向南","XSFXDM":"4","KKMC":"海旭道与永盛路交口"},{"KKBH":"610256116","HPHM":"津AU6555","JGSK":"2021-04-01 06:52:07.831","CDBH":"5","XSFX":"由西向东","XSFXDM":"2","KKMC":"中天大道与和顺路交口"},{"KKBH":"610256115","HPHM":"津A8J581","JGSK":"2021-04-01 06:52:07.84","CDBH":"11","XSFX":"由北向南","XSFXDM":"4","KKMC":"中天大道与中生大道交口"},{"KKBH":"610271008","HPHM":"车牌","JGSK":"2021-04-01 06:52:07.953","CDBH":"5","XSFX":"由北向南","XSFXDM":"4","KKMC":"中新大道与航母主题公园支路交口"},{"KKBH":"610276124","HPHM":"津RCV550","JGSK":"2021-04-01 06:52:07.963","CDBH":"3","XSFX":"由东向西","XSFXDM":"1","KKMC":"中新大道与中生大道交口"},{"KKBH":"610271008","HPHM":"车牌","JGSK":"2021-04-01 06:52:07.964","CDBH":"2","XSFX":"由南向北","XSFXDM":"3","KKMC":"中新大道与航母主题公园支路交口"},{"KKBH":"7208910040000","HPHM":"车牌","JGSK":"2021-04-01 06:52:08.003","CDBH":"4","XSFX":"由西向东","XSFXDM":"2","KKMC":"海博道与安平路交口正向"},{"KKBH":"7209010020000","HPHM":"津MMS210","JGSK":"2021-04-01 06:52:08.016","CDBH":"1","XSFX":"由东向西","XSFXDM":"1","KKMC":"玉林道与安正路交口正向"},{"KKBH":"610276125","HPHM":"津AD60580","JGSK":"2021-04-01 06:52:08.049","CDBH":"5","XSFX":"由南向北","XSFXDM":"3","KKMC":"中新大道与和顺路交口"},{"KKBH":"610256114","HPHM":"津FAN781","JGSK":"2021-04-01 06:52:08.186","CDBH":"7","XSFX":"由北向南","XSFXDM":"4","KKMC":"中天大道与和旭路交口"},{"KKBH":"610271009","HPHM":"津HNX716","JGSK":"2021-04-01 06:52:08.226","CDBH":"11","XSFX":"由北向南","XSFXDM":"4","KKMC":"中新大道与泰七路交口"},{"KKBH":"610391007","HPHM":"津AD16196","JGSK":"2021-04-01 06:52:08.247","CDBH":"7","XSFX":"由南向北","XSFXDM":"3","KKMC":"和韵路与和风路交口"},{"KKBH":"610286127","HPHM":"津DLD706","JGSK":"2021-04-01 06:52:08.304","CDBH":"8","XSFX":"由南向北","XSFXDM":"3","KKMC":"中津大道与和畅路交口"},{"KKBH":"720891003000","HPHM":"津B38205","JGSK":"2021-04-01 06:52:08.306","CDBH":"7","XSFX":"由南向北","XSFXDM":"3","KKMC":"海博道与安正路交口"},{"KKBH":"711","HPHM":"冀B9W5V7","JGSK":"2021-04-01 06:52:08.332","CDBH":"8","XSFX":"由北向南","XSFXDM":"4","KKMC":"不礼让行人中新大道与和旭路交口"},{"KKBH":"610276125","HPHM":"津E18369","JGSK":"2021-04-01 06:52:08.362","CDBH":"4","XSFX":"由南向北","XSFXDM":"3","KKMC":"中新大道与和顺路交口"},{"KKBH":"610266118","HPHM":"京Q6K8V3","JGSK":"2021-04-01 06:52:08.366","CDBH":"5","XSFX":"由西向东","XSFXDM":"2","KKMC":"中生大道与和畅路交口"},{"KKBH":"720861003000","HPHM":"津KH8826","JGSK":"2021-04-01 06:52:08.456","CDBH":"10","XSFX":"由北向南","XSFXDM":"4","KKMC":"海晨道与安明路交口"},{"KKBH":"610256115","HPHM":"津NSH715","JGSK":"2021-04-01 06:52:08.479","CDBH":"12","XSFX":"由北向南","XSFXDM":"4","KKMC":"中天大道与中生大道交口"},{"KKBH":"610391007","HPHM":"津C81Y22","JGSK":"2021-04-01 06:52:08.502","CDBH":"6","XSFX":"由西向东","XSFXDM":"2","KKMC":"和韵路与和风路交口"},{"KKBH":"720891004000","HPHM":"车牌","JGSK":"2021-04-01 06:52:08.579","CDBH":"9","XSFX":"由南向北","XSFXDM":"3","KKMC":"海博道与安平路交口"},{"KKBH":"720881004000","HPHM":"豫A49GH6","JGSK":"2021-04-01 06:52:08.596","CDBH":"9","XSFX":"由西向东","XSFXDM":"2","KKMC":"海旭道与永盛路交口"},{"KKBH":"711","HPHM":"皖H08677","JGSK":"2021-04-01 06:52:08.615","CDBH":"5","XSFX":"由南向北","XSFXDM":"3","KKMC":"不礼让行人中新大道与和旭路交口"},{"KKBH":"610276124","HPHM":"津JDF365","JGSK":"2021-04-01 06:52:08.628","CDBH":"10","XSFX":"由北向南","XSFXDM":"4","KKMC":"中新大道与中生大道交口"},{"KKBH":"610256115","HPHM":"津AM7922","JGSK":"2021-04-01 06:52:08.635","CDBH":"2","XSFX":"由东向西","XSFXDM":"1","KKMC":"中天大道与中生大道交口"},{"KKBH":"7208910040000","HPHM":"陕A9BA15","JGSK":"2021-04-01 06:52:08.726","CDBH":"6","XSFX":"由西向东","XSFXDM":"2","KKMC":"海博道与安平路交口正向"},{"KKBH":"7208810040000","HPHM":"苏GZ0565","JGSK":"2021-04-01 06:52:08.785","CDBH":"5","XSFX":"由西向东","XSFXDM":"2","KKMC":"海旭道与永盛路交口正向"},{"KKBH":"610276125","HPHM":"津AT9818","JGSK":"2021-04-01 06:52:08.884","CDBH":"8","XSFX":"由北向南","XSFXDM":"4","KKMC":"中新大道与和顺路交口"},{"KKBH":"610271008","HPHM":"津HC7188","JGSK":"2021-04-01 06:52:08.895","CDBH":"4","XSFX":"由北向南","XSFXDM":"4","KKMC":"中新大道与航母主题公园支路交口"},{"KKBH":"7208810020000","HPHM":"津FX6856","JGSK":"2021-04-01 06:52:09.131","CDBH":"5","XSFX":"由西向东","XSFXDM":"2","KKMC":"海旭道与安正路交口正向"},{"KKBH":"610276126","HPHM":"鲁FJQ837","JGSK":"2021-04-01 06:52:09.143","CDBH":"5","XSFX":"由南向北","XSFXDM":"3","KKMC":"中新大道与和意路交口"},{"KKBH":"7208810020000","HPHM":"津AD84138","JGSK":"2021-04-01 06:52:09.162","CDBH":"9","XSFX":"由南向北","XSFXDM":"3","KKMC":"海旭道与安正路交口正向"},{"KKBH":"720881002000","HPHM":"津RBQ656","JGSK":"2021-04-01 06:52:09.217","CDBH":"12","XSFX":"由北向南","XSFXDM":"4","KKMC":"海旭道与安正路交口"},{"KKBH":"7208610030000","HPHM":"鲁ME562A","JGSK":"2021-04-01 06:52:09.262","CDBH":"11","XSFX":"由北向南","XSFXDM":"4","KKMC":"海晨道与安明路交口正向"},{"KKBH":"610391007","HPHM":"津JGY969","JGSK":"2021-04-01 06:52:09.293","CDBH":"4","XSFX":"由西向东","XSFXDM":"2","KKMC":"和韵路与和风路交口"},{"KKBH":"720881002000","HPHM":"津C97109","JGSK":"2021-04-01 06:52:09.3","CDBH":"13","XSFX":"由北向南","XSFXDM":"4","KKMC":"海旭道与安正路交口"},{"KKBH":"610276125","HPHM":"津KE9069","JGSK":"2021-04-01 06:52:09.328","CDBH":"8","XSFX":"由北向南","XSFXDM":"4","KKMC":"中新大道与和顺路交口"},{"KKBH":"7208810050000","HPHM":"津MNE525","JGSK":"2021-04-01 06:52:09.332","CDBH":"4","XSFX":"由西向东","XSFXDM":"2","KKMC":"海旭道与明盛路交口正向"},{"KKBH":"610256114","HPHM":"冀RXF218","JGSK":"2021-04-01 06:52:09.385","CDBH":"8","XSFX":"由北向南","XSFXDM":"4","KKMC":"中天大道与和旭路交口"},{"KKBH":"720891004000","HPHM":"津A19T95","JGSK":"2021-04-01 06:52:09.417","CDBH":"5","XSFX":"由西向东","XSFXDM":"2","KKMC":"海博道与安平路交口"},{"KKBH":"610256115","HPHM":"津E21479","JGSK":"2021-04-01 06:52:09.424","CDBH":"3","XSFX":"由东向西","XSFXDM":"1","KKMC":"中天大道与中生大道交口"},{"KKBH":"610286127","HPHM":"津DDL107","JGSK":"2021-04-01 06:52:09.424","CDBH":"9","XSFX":"由南向北","XSFXDM":"3","KKMC":"中津大道与和畅路交口"},{"KKBH":"610266118","HPHM":"京NQ8N85","JGSK":"2021-04-01 06:52:09.58","CDBH":"5","XSFX":"由西向东","XSFXDM":"2","KKMC":"中生大道与和畅路交口"},{"KKBH":"7208910040000","HPHM":"车牌","JGSK":"2021-04-01 06:52:09.625","CDBH":"4","XSFX":"由西向东","XSFXDM":"2","KKMC":"海博道与安平路交口正向"},{"KKBH":"720871002000","HPHM":"津GCL515","JGSK":"2021-04-01 06:52:09.703","CDBH":"5","XSFX":"由南向北","XSFXDM":"3","KKMC":"安正路与芳菲路交口"},{"KKBH":"610276126","HPHM":"津RCW373","JGSK":"2021-04-01 06:52:09.783","CDBH":"4","XSFX":"由南向北","XSFXDM":"3","KKMC":"中新大道与和意路交口"},{"KKBH":"610276125","HPHM":"鲁B25R1E","JGSK":"2021-04-01 06:52:09.801","CDBH":"5","XSFX":"由南向北","XSFXDM":"3","KKMC":"中新大道与和顺路交口"},{"KKBH":"720891004000","HPHM":"津AF09699","JGSK":"2021-04-01 06:52:09.816","CDBH":"6","XSFX":"由西向东","XSFXDM":"2","KKMC":"海博道与安平路交口"},{"KKBH":"610276126","HPHM":"豫NW135C","JGSK":"2021-04-01 06:52:09.817","CDBH":"4","XSFX":"由南向北","XSFXDM":"3","KKMC":"中新大道与和意路交口"},{"KKBH":"711","HPHM":"津RCN129","JGSK":"2021-04-01 06:52:09.853","CDBH":"7","XSFX":"由北向南","XSFXDM":"4","KKMC":"不礼让行人中新大道与和旭路交口"},{"KKBH":"610271008","HPHM":"车牌","JGSK":"2021-04-01 06:52:09.877","CDBH":"1","XSFX":"由南向北","XSFXDM":"3","KKMC":"中新大道与航母主题公园支路交口"},{"KKBH":"7208810040000","HPHM":"冀F06V59","JGSK":"2021-04-01 06:52:09.902","CDBH":"2","XSFX":"由东向西","XSFXDM":"1","KKMC":"海旭道与永盛路交口正向"},{"KKBH":"7208910030000","HPHM":"冀B9K280","JGSK":"2021-04-01 06:52:09.929","CDBH":"6","XSFX":"由西向东","XSFXDM":"2","KKMC":"海博道与安正路交口正向"},{"KKBH":"610271009","HPHM":"津HNX716","JGSK":"2021-04-01 06:52:10.083","CDBH":"11","XSFX":"由北向南","XSFXDM":"4","KKMC":"中新大道与泰七路交口"},{"KKBH":"7208910030000","HPHM":"车牌","JGSK":"2021-04-01 06:52:10.087","CDBH":"2","XSFX":"由东向西","XSFXDM":"1","KKMC":"海博道与安正路交口正向"},{"KKBH":"610256114","HPHM":"津EM3193","JGSK":"2021-04-01 06:52:10.099","CDBH":"7","XSFX":"由北向南","XSFXDM":"4","KKMC":"中天大道与和旭路交口"},{"KKBH":"610401005","HPHM":"津C2Z695","JGSK":"2021-04-01 06:52:10.139","CDBH":"11","XSFX":"由北向南","XSFXDM":"4","KKMC":"和畅路与和顺路交口"},{"KKBH":"7208910030000","HPHM":"鲁A9K65G","JGSK":"2021-04-01 06:52:10.149","CDBH":"4","XSFX":"由西向东","XSFXDM":"2","KKMC":"海博道与安正路交口正向"},{"KKBH":"610266117","HPHM":"津LAH818","JGSK":"2021-04-01 06:52:10.157","CDBH":"10","XSFX":"由北向南","XSFXDM":"4","KKMC":"中生大道与和韵路交口"},{"KKBH":"610256115","HPHM":"津RF3762","JGSK":"2021-04-01 06:52:10.173","CDBH":"1","XSFX":"由东向西","XSFXDM":"1","KKMC":"中天大道与中生大道交口"},{"KKBH":"7208810020000","HPHM":"津MK4669","JGSK":"2021-04-01 06:52:10.293","CDBH":"6","XSFX":"由西向东","XSFXDM":"2","KKMC":"海旭道与安正路交口正向"},{"KKBH":"610251002","HPHM":"吉G93357","JGSK":"2021-04-01 06:52:10.296","CDBH":"9","XSFX":"由南向北","XSFXDM":"3","KKMC":"中天大道与和睦路交口"},{"KKBH":"720881004000","HPHM":"苏GZ0565","JGSK":"2021-04-01 06:52:10.354","CDBH":"10","XSFX":"由西向东","XSFXDM":"2","KKMC":"海旭道与永盛路交口"},{"KKBH":"711","HPHM":"陕AD99816","JGSK":"2021-04-01 06:52:10.454","CDBH":"5","XSFX":"由南向北","XSFXDM":"3","KKMC":"不礼让行人中新大道与和旭路交口"},{"KKBH":"7205610020000","HPHM":"津FMB088","JGSK":"2021-04-01 06:52:10.493","CDBH":"4","XSFX":"由西向东","XSFXDM":"2","KKMC":"动漫北路与文三路交口正向"},{"KKBH":"610391007","HPHM":"津D00467","JGSK":"2021-04-01 06:52:10.566","CDBH":"11","XSFX":"由北向南","XSFXDM":"4","KKMC":"和韵路与和风路交口"},{"KKBH":"610256112","HPHM":"车牌","JGSK":"2021-04-01 06:52:10.668","CDBH":"4","XSFX":"由西向东","XSFXDM":"2","KKMC":"中天大道与中津大道交口"},{"KKBH":"720881002000","HPHM":"鲁NJ99E1","JGSK":"2021-04-01 06:52:10.818","CDBH":"6","XSFX":"由西向东","XSFXDM":"2","KKMC":"海旭道与安正路交口"},{"KKBH":"720881002000","HPHM":"冀F935KU","JGSK":"2021-04-01 06:52:10.842","CDBH":"9","XSFX":"由南向北","XSFXDM":"3","KKMC":"海旭道与安正路交口"},{"KKBH":"610286127","HPHM":"津A35A39","JGSK":"2021-04-01 06:52:10.878","CDBH":"6","XSFX":"由西向东","XSFXDM":"2","KKMC":"中津大道与和畅路交口"},{"KKBH":"610256115","HPHM":"津H78306","JGSK":"2021-04-01 06:52:10.962","CDBH":"8","XSFX":"由南向北","XSFXDM":"3","KKMC":"中天大道与中生大道交口"},{"KKBH":"720891004000","HPHM":"车牌","JGSK":"2021-04-01 06:52:10.979","CDBH":"9","XSFX":"由南向北","XSFXDM":"3","KKMC":"海博道与安平路交口"},{"KKBH":"610276126","HPHM":"鲁PZV526","JGSK":"2021-04-01 06:52:11.017","CDBH":"5","XSFX":"由南向北","XSFXDM":"3","KKMC":"中新大道与和意路交口"},{"KKBH":"610401004","HPHM":"津KHT278","JGSK":"2021-04-01 06:52:11.043","CDBH":"4","XSFX":"由西向东","XSFXDM":"2","KKMC":"和畅路与和风路交口"},{"KKBH":"7208910040000","HPHM":"车牌","JGSK":"2021-04-01 06:52:11.052","CDBH":"5","XSFX":"由西向东","XSFXDM":"2","KKMC":"海博道与安平路交口正向"},{"KKBH":"720881002000","HPHM":"津GBM379","JGSK":"2021-04-01 06:52:11.086","CDBH":"10","XSFX":"由南向北","XSFXDM":"3","KKMC":"海旭道与安正路交口"},{"KKBH":"610276125","HPHM":"津H18585","JGSK":"2021-04-01 06:52:11.125","CDBH":"4","XSFX":"由南向北","XSFXDM":"3","KKMC":"中新大道与和顺路交口"},{"KKBH":"7208810040000","HPHM":"鲁VF2W08","JGSK":"2021-04-01 06:52:11.166","CDBH":"4","XSFX":"由西向东","XSFXDM":"2","KKMC":"海旭道与永盛路交口正向"},{"KKBH":"610256115","HPHM":"津JYQ216","JGSK":"2021-04-01 06:52:11.199","CDBH":"12","XSFX":"由北向南","XSFXDM":"4","KKMC":"中天大道与中生大道交口"},{"KKBH":"610276124","HPHM":"津AA8626","JGSK":"2021-04-01 06:52:11.244","CDBH":"4","XSFX":"由西向东","XSFXDM":"2","KKMC":"中新大道与中生大道交口"},{"KKBH":"7208810020000","HPHM":"津DYJ232","JGSK":"2021-04-01 06:52:11.271","CDBH":"9","XSFX":"由南向北","XSFXDM":"3","KKMC":"海旭道与安正路交口正向"},{"KKBH":"610391007","HPHM":"冀T52J90","JGSK":"2021-04-01 06:52:11.289","CDBH":"2","XSFX":"由东向西","XSFXDM":"1","KKMC":"和韵路与和风路交口"},{"KKBH":"711","HPHM":"津E27645","JGSK":"2021-04-01 06:52:11.296","CDBH":"8","XSFX":"由北向南","XSFXDM":"4","KKMC":"不礼让行人中新大道与和旭路交口"},{"KKBH":"610276124","HPHM":"津DVW925","JGSK":"2021-04-01 06:52:11.353","CDBH":"2","XSFX":"由东向西","XSFXDM":"1","KKMC":"中新大道与中生大道交口"},{"KKBH":"610266118","HPHM":"京Q6K8V3","JGSK":"2021-04-01 06:52:11.355","CDBH":"5","XSFX":"由西向东","XSFXDM":"2","KKMC":"中生大道与和畅路交口"},{"KKBH":"720891006000","HPHM":"津GU8061","JGSK":"2021-04-01 06:52:11.404","CDBH":"9","XSFX":"由南向北","XSFXDM":"3","KKMC":"海博道与永盛路交口"},{"KKBH":"610266117","HPHM":"冀B4D906","JGSK":"2021-04-01 06:52:11.41","CDBH":"2","XSFX":"由东向西","XSFXDM":"1","KKMC":"中生大道与和韵路交口"},{"KKBH":"720891004000","HPHM":"陕A9BA15","JGSK":"2021-04-01 06:52:11.415","CDBH":"5","XSFX":"由西向东","XSFXDM":"2","KKMC":"海博道与安平路交口"},{"KKBH":"610256115","HPHM":"津DDF826","JGSK":"2021-04-01 06:52:11.441","CDBH":"9","XSFX":"由南向北","XSFXDM":"3","KKMC":"中天大道与中生大道交口"},{"KKBH":"610271008","HPHM":"津A32Y22","JGSK":"2021-04-01 06:52:11.453","CDBH":"2","XSFX":"由南向北","XSFXDM":"3","KKMC":"中新大道与航母主题公园支路交口"},{"KKBH":"610276126","HPHM":"豫SV5K16","JGSK":"2021-04-01 06:52:11.464","CDBH":"5","XSFX":"由南向北","XSFXDM":"3","KKMC":"中新大道与和意路交口"},{"KKBH":"610256112","HPHM":"津A09826D","JGSK":"2021-04-01 06:52:11.513","CDBH":"8","XSFX":"由南向北","XSFXDM":"3","KKMC":"中天大道与中津大道交口"},{"KKBH":"610276125","HPHM":"津E18369","JGSK":"2021-04-01 06:52:11.563","CDBH":"4","XSFX":"由南向北","XSFXDM":"3","KKMC":"中新大道与和顺路交口"},{"KKBH":"610276124","HPHM":"辽PUU797","JGSK":"2021-04-01 06:52:11.593","CDBH":"1","XSFX":"由东向西","XSFXDM":"1","KKMC":"中新大道与中生大道交口"},{"KKBH":"7208810020000","HPHM":"冀T68Q19","JGSK":"2021-04-01 06:52:11.6","CDBH":"5","XSFX":"由西向东","XSFXDM":"2","KKMC":"海旭道与安正路交口正向"},{"KKBH":"720861003000","HPHM":"津HZQ039","JGSK":"2021-04-01 06:52:11.648","CDBH":"4","XSFX":"由西向东","XSFXDM":"2","KKMC":"海晨道与安明路交口"},{"KKBH":"610286127","HPHM":"津C19211","JGSK":"2021-04-01 06:52:11.678","CDBH":"5","XSFX":"由西向东","XSFXDM":"2","KKMC":"中津大道与和畅路交口"},{"KKBH":"610256115","HPHM":"津DXF725","JGSK":"2021-04-01 06:52:11.68","CDBH":"10","XSFX":"由北向南","XSFXDM":"4","KKMC":"中天大道与中生大道交口"},{"KKBH":"610256114","HPHM":"津MU1665","JGSK":"2021-04-01 06:52:11.699","CDBH":"8","XSFX":"由北向南","XSFXDM":"4","KKMC":"中天大道与和旭路交口"},{"KKBH":"610276125","HPHM":"津ADF5739","JGSK":"2021-04-01 06:52:11.72","CDBH":"7","XSFX":"由北向南","XSFXDM":"4","KKMC":"中新大道与和顺路交口"},{"KKBH":"610266117","HPHM":"京P82C22","JGSK":"2021-04-01 06:52:11.771","CDBH":"3","XSFX":"由东向西","XSFXDM":"1","KKMC":"中生大道与和韵路交口"},{"KKBH":"720891003000","HPHM":"车牌","JGSK":"2021-04-01 06:52:11.772","CDBH":"6","XSFX":"由西向东","XSFXDM":"2","KKMC":"海博道与安正路交口"},{"KKBH":"610276124","HPHM":"津C38M78","JGSK":"2021-04-01 06:52:11.778","CDBH":"8","XSFX":"由南向北","XSFXDM":"3","KKMC":"中新大道与中生大道交口"},{"KKBH":"610271008","HPHM":"车牌","JGSK":"2021-04-01 06:52:11.85","CDBH":"5","XSFX":"由北向南","XSFXDM":"4","KKMC":"中新大道与航母主题公园支路交口"},{"KKBH":"610266117","HPHM":"津KUS888","JGSK":"2021-04-01 06:52:11.946","CDBH":"11","XSFX":"由北向南","XSFXDM":"4","KKMC":"中生大道与和韵路交口"},{"KKBH":"610271010","HPHM":"津GAJ216","JGSK":"2021-04-01 06:52:11.954","CDBH":"8","XSFX":"由北向南","XSFXDM":"4","KKMC":"中新大道与华五路交口"},{"KKBH":"711","HPHM":"辽A75D5R","JGSK":"2021-04-01 06:52:12.056","CDBH":"5","XSFX":"由南向北","XSFXDM":"3","KKMC":"不礼让行人中新大道与和旭路交口"},{"KKBH":"610276124","HPHM":"津D68059","JGSK":"2021-04-01 06:52:12.091","CDBH":"10","XSFX":"由北向南","XSFXDM":"4","KKMC":"中新大道与中生大道交口"},{"KKBH":"610271008","HPHM":"津HC7188","JGSK":"2021-04-01 06:52:12.13","CDBH":"4","XSFX":"由北向南","XSFXDM":"4","KKMC":"中新大道与航母主题公园支路交口"},{"KKBH":"610391007","HPHM":"津DCH316","JGSK":"2021-04-01 06:52:12.192","CDBH":"11","XSFX":"由北向南","XSFXDM":"4","KKMC":"和韵路与和风路交口"},{"KKBH":"610266118","HPHM":"津GSY150","JGSK":"2021-04-01 06:52:12.201","CDBH":"5","XSFX":"由西向东","XSFXDM":"2","KKMC":"中生大道与和畅路交口"},{"KKBH":"6102661220000","HPHM":"津HV6826","JGSK":"2021-04-01 06:52:12.249","CDBH":"2","XSFX":"由西向东","XSFXDM":"2","KKMC":"生态城中生大道故道河一桥西向东上桥处正向"},{"KKBH":"610261005000","HPHM":"津DCJ228","JGSK":"2021-04-01 06:52:12.272","CDBH":"2","XSFX":"由南向北","XSFXDM":"3","KKMC":"中生大道与静湖西路（南侧）"},{"KKBH":"7208910030000","HPHM":"车牌","JGSK":"2021-04-01 06:52:12.29","CDBH":"6","XSFX":"由西向东","XSFXDM":"2","KKMC":"海博道与安正路交口正向"},{"KKBH":"720891004000","HPHM":"津GYX339","JGSK":"2021-04-01 06:52:12.296","CDBH":"6","XSFX":"由西向东","XSFXDM":"2","KKMC":"海博道与安平路交口"},{"KKBH":"720891004000","HPHM":"车牌","JGSK":"2021-04-01 06:52:12.497","CDBH":"9","XSFX":"由南向北","XSFXDM":"3","KKMC":"海博道与安平路交口"},{"KKBH":"610256114","HPHM":"津G91308","JGSK":"2021-04-01 06:52:12.499","CDBH":"7","XSFX":"由北向南","XSFXDM":"4","KKMC":"中天大道与和旭路交口"},{"KKBH":"7208910030000","HPHM":"津C38777","JGSK":"2021-04-01 06:52:12.54","CDBH":"11","XSFX":"由北向南","XSFXDM":"4","KKMC":"海博道与安正路交口正向"},{"KKBH":"610276124","HPHM":"鲁A1D69N","JGSK":"2021-04-01 06:52:12.56","CDBH":"11","XSFX":"由北向南","XSFXDM":"4","KKMC":"中新大道与中生大道交口"},{"KKBH":"610266117","HPHM":"津A1N557","JGSK":"2021-04-01 06:52:12.571","CDBH":"2","XSFX":"由东向西","XSFXDM":"1","KKMC":"中生大道与和韵路交口"},{"KKBH":"610266118","HPHM":"京NQ8N85","JGSK":"2021-04-01 06:52:12.636","CDBH":"5","XSFX":"由西向东","XSFXDM":"2","KKMC":"中生大道与和畅路交口"},{"KKBH":"720881004000","HPHM":"鲁VF2W08","JGSK":"2021-04-01 06:52:12.676","CDBH":"9","XSFX":"由西向东","XSFXDM":"2","KKMC":"海旭道与永盛路交口"},{"KKBH":"610276124","HPHM":"津DLH190","JGSK":"2021-04-01 06:52:12.684","CDBH":"5","XSFX":"由西向东","XSFXDM":"2","KKMC":"中新大道与中生大道交口"},{"KKBH":"610261003000","HPHM":"鲁A8Y1H8","JGSK":"2021-04-01 06:52:12.691","CDBH":"16","XSFX":"由北向南","XSFXDM":"4","KKMC":"中生大道与静湖南路交口"},{"KKBH":"610271009","HPHM":"津AD00618","JGSK":"2021-04-01 06:52:12.705","CDBH":"10","XSFX":"由北向南","XSFXDM":"4","KKMC":"中新大道与泰七路交口"},{"KKBH":"720881004000","HPHM":"冀F06V59","JGSK":"2021-04-01 06:52:12.706","CDBH":"2","XSFX":"由东向西","XSFXDM":"1","KKMC":"海旭道与永盛路交口"},{"KKBH":"610276125","HPHM":"鲁HQ819H","JGSK":"2021-04-01 06:52:12.708","CDBH":"5","XSFX":"由南向北","XSFXDM":"3","KKMC":"中新大道与和顺路交口"},{"KKBH":"7208810040000","HPHM":"津A8F670","JGSK":"2021-04-01 06:52:12.855","CDBH":"5","XSFX":"由西向东","XSFXDM":"2","KKMC":"海旭道与永盛路交口正向"},{"KKBH":"7208910050000","HPHM":"鄂A88F4Q","JGSK":"2021-04-01 06:52:12.979","CDBH":"7","XSFX":"由西向东","XSFXDM":"2","KKMC":"海博道与安明路交口正向"},{"KKBH":"610266118","HPHM":"津E16354","JGSK":"2021-04-01 06:52:12.995","CDBH":"4","XSFX":"由西向东","XSFXDM":"2","KKMC":"中生大道与和畅路交口"},{"KKBH":"7208610030000","HPHM":"车牌","JGSK":"2021-04-01 06:52:13.004","CDBH":"4","XSFX":"由西向东","XSFXDM":"2","KKMC":"海晨道与安明路交口正向"},{"KKBH":"610271008","HPHM":"津FNF526","JGSK":"2021-04-01 06:52:13.024","CDBH":"1","XSFX":"由南向北","XSFXDM":"3","KKMC":"中新大道与航母主题公园支路交口"},{"KKBH":"610261004000","HPHM":"津JSF998","JGSK":"2021-04-01 06:52:13.045","CDBH":"3","XSFX":"由南向北","XSFXDM":"3","KKMC":"中生大道与静湖西路（北侧）"},{"KKBH":"720891004000","HPHM":"车牌","JGSK":"2021-04-01 06:52:13.061","CDBH":"9","XSFX":"由南向北","XSFXDM":"3","KKMC":"海博道与安平路交口"},{"KKBH":"610276125","HPHM":"津ADD2509","JGSK":"2021-04-01 06:52:13.08","CDBH":"8","XSFX":"由北向南","XSFXDM":"4","KKMC":"中新大道与和顺路交口"},{"KKBH":"610401005","HPHM":"津RAX717","JGSK":"2021-04-01 06:52:13.158","CDBH":"1","XSFX":"由东向西","XSFXDM":"1","KKMC":"和畅路与和顺路交口"},{"KKBH":"610276124","HPHM":"津NYV815","JGSK":"2021-04-01 06:52:13.164","CDBH":"6","XSFX":"由西向东","XSFXDM":"2","KKMC":"中新大道与中生大道交口"},{"KKBH":"610266118","HPHM":"津KHX317","JGSK":"2021-04-01 06:52:13.188","CDBH":"6","XSFX":"由西向东","XSFXDM":"2","KKMC":"中生大道与和畅路交口"},{"KKBH":"610256116","HPHM":"津AU6555","JGSK":"2021-04-01 06:52:13.244","CDBH":"6","XSFX":"由西向东","XSFXDM":"2","KKMC":"中天大道与和顺路交口"},{"KKBH":"610286127","HPHM":"津FL6801","JGSK":"2021-04-01 06:52:13.263","CDBH":"9","XSFX":"由南向北","XSFXDM":"3","KKMC":"中津大道与和畅路交口"},{"KKBH":"7208910030000","HPHM":"黑A9QN26","JGSK":"2021-04-01 06:52:13.36","CDBH":"4","XSFX":"由西向东","XSFXDM":"2","KKMC":"海博道与安正路交口正向"},{"KKBH":"610276126","HPHM":"车牌","JGSK":"2021-04-01 06:52:13.407","CDBH":"8","XSFX":"由北向南","XSFXDM":"4","KKMC":"中新大道与和意路交口"},{"KKBH":"610266122000","HPHM":"津HV6826","JGSK":"2021-04-01 06:52:13.443","CDBH":"2","XSFX":"由西向东","XSFXDM":"2","KKMC":"生态城中生大道故道河一桥西向东上桥处"},{"KKBH":"7208910040000","HPHM":"车牌","JGSK":"2021-04-01 06:52:13.46","CDBH":"5","XSFX":"由西向东","XSFXDM":"2","KKMC":"海博道与安平路交口正向"},{"KKBH":"720881002000","HPHM":"津A15C76","JGSK":"2021-04-01 06:52:13.486","CDBH":"10","XSFX":"由南向北","XSFXDM":"3","KKMC":"海旭道与安正路交口"},{"KKBH":"610276126","HPHM":"车牌","JGSK":"2021-04-01 06:52:13.492","CDBH":"7","XSFX":"由北向南","XSFXDM":"4","KKMC":"中新大道与和意路交口"},{"KKBH":"711","HPHM":"津A7E938","JGSK":"2021-04-01 06:52:13.516","CDBH":"7","XSFX":"由北向南","XSFXDM":"4","KKMC":"不礼让行人中新大道与和旭路交口"},{"KKBH":"610391006","HPHM":"津LN0223","JGSK":"2021-04-01 06:52:13.56","CDBH":"1","XSFX":"由东向西","XSFXDM":"1","KKMC":"和韵路与和意路交口"},{"KKBH":"7208810020000","HPHM":"津A9P280","JGSK":"2021-04-01 06:52:13.623","CDBH":"5","XSFX":"由西向东","XSFXDM":"2","KKMC":"海旭道与安正路交口正向"},{"KKBH":"610271008","HPHM":"津K81141","JGSK":"2021-04-01 06:52:13.645","CDBH":"5","XSFX":"由北向南","XSFXDM":"4","KKMC":"中新大道与航母主题公园支路交口"},{"KKBH":"610391007","HPHM":"津RPT667","JGSK":"2021-04-01 06:52:13.79","CDBH":"7","XSFX":"由南向北","XSFXDM":"3","KKMC":"和韵路与和风路交口"},{"KKBH":"610256115","HPHM":"津QJ5506","JGSK":"2021-04-01 06:52:13.812","CDBH":"2","XSFX":"由东向西","XSFXDM":"1","KKMC":"中天大道与中生大道交口"},{"KKBH":"610271009","HPHM":"津A0C083","JGSK":"2021-04-01 06:52:13.819","CDBH":"11","XSFX":"由北向南","XSFXDM":"4","KKMC":"中新大道与泰七路交口"},{"KKBH":"610276124","HPHM":"吉AWR520","JGSK":"2021-04-01 06:52:13.873","CDBH":"1","XSFX":"由东向西","XSFXDM":"1","KKMC":"中新大道与中生大道交口"},{"KKBH":"610391007","HPHM":"津H66507","JGSK":"2021-04-01 06:52:13.911","CDBH":"4","XSFX":"由西向东","XSFXDM":"2","KKMC":"和韵路与和风路交口"},{"KKBH":"610256115","HPHM":"津JZT959","JGSK":"2021-04-01 06:52:13.914","CDBH":"12","XSFX":"由北向南","XSFXDM":"4","KKMC":"中天大道与中生大道交口"},{"KKBH":"720881002000","HPHM":"津JQD168","JGSK":"2021-04-01 06:52:13.932","CDBH":"12","XSFX":"由北向南","XSFXDM":"4","KKMC":"海旭道与安正路交口"},{"KKBH":"610256113","HPHM":"津RYX628","JGSK":"2021-04-01 06:52:13.939","CDBH":"2","XSFX":"由西向东","XSFXDM":"2","KKMC":"中天大道与和风路交口"},{"KKBH":"610276126","HPHM":"豫NW135C","JGSK":"2021-04-01 06:52:13.943","CDBH":"4","XSFX":"由南向北","XSFXDM":"3","KKMC":"中新大道与和意路交口"},{"KKBH":"720891004000","HPHM":"津AD03773","JGSK":"2021-04-01 06:52:13.975","CDBH":"6","XSFX":"由西向东","XSFXDM":"2","KKMC":"海博道与安平路交口"},{"KKBH":"720861003000","HPHM":"鲁ME562A","JGSK":"2021-04-01 06:52:14.133","CDBH":"11","XSFX":"由北向南","XSFXDM":"4","KKMC":"海晨道与安明路交口"},{"KKBH":"610256115","HPHM":"津H08906","JGSK":"2021-04-01 06:52:14.152","CDBH":"10","XSFX":"由北向南","XSFXDM":"4","KKMC":"中天大道与中生大道交口"},{"KKBH":"7208810020000","HPHM":"津GCL515","JGSK":"2021-04-01 06:52:14.191","CDBH":"9","XSFX":"由南向北","XSFXDM":"3","KKMC":"海旭道与安正路交口正向"},{"KKBH":"610276125","HPHM":"津H18585","JGSK":"2021-04-01 06:52:14.203","CDBH":"4","XSFX":"由南向北","XSFXDM":"3","KKMC":"中新大道与和顺路交口"},{"KKBH":"7209010020000","HPHM":"津KB7976","JGSK":"2021-04-01 06:52:14.226","CDBH":"1","XSFX":"由东向西","XSFXDM":"1","KKMC":"玉林道与安正路交口正向"},{"KKBH":"7208910040000","HPHM":"车牌","JGSK":"2021-04-01 06:52:14.226","CDBH":"12","XSFX":"由北向南","XSFXDM":"4","KKMC":"海博道与安平路交口正向"},{"KKBH":"610286127","HPHM":"津HVZ619","JGSK":"2021-04-01 06:52:14.232","CDBH":"5","XSFX":"由西向东","XSFXDM":"2","KKMC":"中津大道与和畅路交口"},{"KKBH":"720881005000","HPHM":"津MNE525","JGSK":"2021-04-01 06:52:14.341","CDBH":"4","XSFX":"由西向东","XSFXDM":"2","KKMC":"海旭道与明盛路交口"},{"KKBH":"6102610030000","HPHM":"京N63G66","JGSK":"2021-04-01 06:52:14.391","CDBH":"1","XSFX":"由东向西","XSFXDM":"1","KKMC":"中生大道与静湖南路交口正向"},{"KKBH":"610401004","HPHM":"冀B08AK5","JGSK":"2021-04-01 06:52:14.412","CDBH":"7","XSFX":"由南向北","XSFXDM":"3","KKMC":"和畅路与和风路交口"},{"KKBH":"720881004000","HPHM":"津A8F670","JGSK":"2021-04-01 06:52:14.435","CDBH":"10","XSFX":"由西向东","XSFXDM":"2","KKMC":"海旭道与永盛路交口"},{"KKBH":"610256112","HPHM":"冀B7060M","JGSK":"2021-04-01 06:52:14.538","CDBH":"1","XSFX":"由东向西","XSFXDM":"1","KKMC":"中天大道与中津大道交口"},{"KKBH":"610256112","HPHM":"津DYK737","JGSK":"2021-04-01 06:52:14.579","CDBH":"4","XSFX":"由西向东","XSFXDM":"2","KKMC":"中天大道与中津大道交口"},{"KKBH":"7208910030000","HPHM":"车牌","JGSK":"2021-04-01 06:52:14.581","CDBH":"2","XSFX":"由东向西","XSFXDM":"1","KKMC":"海博道与安正路交口正向"},{"KKBH":"610256112","HPHM":"津HLS505","JGSK":"2021-04-01 06:52:14.598","CDBH":"9","XSFX":"由南向北","XSFXDM":"3","KKMC":"中天大道与中津大道交口"},{"KKBH":"7208810020000","HPHM":"津DXY101","JGSK":"2021-04-01 06:52:14.629","CDBH":"12","XSFX":"由北向南","XSFXDM":"4","KKMC":"海旭道与安正路交口正向"},{"KKBH":"720891003000","HPHM":"车牌","JGSK":"2021-04-01 06:52:14.652","CDBH":"6","XSFX":"由西向东","XSFXDM":"2","KKMC":"海博道与安正路交口"},{"KKBH":"610271009","HPHM":"津AD00618","JGSK":"2021-04-01 06:52:14.722","CDBH":"10","XSFX":"由北向南","XSFXDM":"4","KKMC":"中新大道与泰七路交口"},{"KKBH":"720891004000","HPHM":"车牌","JGSK":"2021-04-01 06:52:14.736","CDBH":"9","XSFX":"由南向北","XSFXDM":"3","KKMC":"海博道与安平路交口"},{"KKBH":"610391006","HPHM":"津A7K807","JGSK":"2021-04-01 06:52:14.843","CDBH":"7","XSFX":"由南向北","XSFXDM":"3","KKMC":"和韵路与和意路交口"},{"KKBH":"610256115","HPHM":"冀J164T3","JGSK":"2021-04-01 06:52:14.88","CDBH":"8","XSFX":"由南向北","XSFXDM":"3","KKMC":"中天大道与中生大道交口"},{"KKBH":"7208610030000","HPHM":"晋D2K640","JGSK":"2021-04-01 06:52:14.899","CDBH":"4","XSFX":"由西向东","XSFXDM":"2","KKMC":"海晨道与安明路交口正向"},{"KKBH":"610256112","HPHM":"津AEE506","JGSK":"2021-04-01 06:52:14.994","CDBH":"7","XSFX":"由南向北","XSFXDM":"3","KKMC":"中天大道与中津大道交口"},{"KKBH":"610276125","HPHM":"津KE9069","JGSK":"2021-04-01 06:52:15.204","CDBH":"8","XSFX":"由北向南","XSFXDM":"4","KKMC":"中新大道与和顺路交口"},{"KKBH":"720891004000","HPHM":"车牌","JGSK":"2021-04-01 06:52:15.216","CDBH":"9","XSFX":"由南向北","XSFXDM":"3","KKMC":"海博道与安平路交口"},{"KKBH":"610256114","HPHM":"冀B0C9W8","JGSK":"2021-04-01 06:52:15.244","CDBH":"2","XSFX":"由西向东","XSFXDM":"2","KKMC":"中天大道与和旭路交口"},{"KKBH":"711","HPHM":"津KWL965","JGSK":"2021-04-01 06:52:15.25","CDBH":"5","XSFX":"由南向北","XSFXDM":"3","KKMC":"不礼让行人中新大道与和旭路交口"},{"KKBH":"7208910030000","HPHM":"津C366M5","JGSK":"2021-04-01 06:52:15.278","CDBH":"12","XSFX":"由北向南","XSFXDM":"4","KKMC":"海博道与安正路交口正向"},{"KKBH":"720861003000","HPHM":"冀C19V02","JGSK":"2021-04-01 06:52:15.327","CDBH":"4","XSFX":"由西向东","XSFXDM":"2","KKMC":"海晨道与安明路交口"},{"KKBH":"610266118","HPHM":"津GSY150","JGSK":"2021-04-01 06:52:15.356","CDBH":"5","XSFX":"由西向东","XSFXDM":"2","KKMC":"中生大道与和畅路交口"},{"KKBH":"720891004000","HPHM":"车牌","JGSK":"2021-04-01 06:52:15.405","CDBH":"10","XSFX":"由北向南","XSFXDM":"4","KKMC":"海博道与安平路交口"},{"KKBH":"610256114","HPHM":"鲁R9V92V","JGSK":"2021-04-01 06:52:15.459","CDBH":"7","XSFX":"由北向南","XSFXDM":"4","KKMC":"中天大道与和旭路交口"},{"KKBH":"720881002000","HPHM":"津AD84138","JGSK":"2021-04-01 06:52:15.565","CDBH":"9","XSFX":"由南向北","XSFXDM":"3","KKMC":"海旭道与安正路交口"},{"KKBH":"610391006","HPHM":"津C5N867","JGSK":"2021-04-01 06:52:15.574","CDBH":"8","XSFX":"由南向北","XSFXDM":"3","KKMC":"和韵路与和意路交口"},{"KKBH":"720901002000","HPHM":"津MMS210","JGSK":"2021-04-01 06:52:15.673","CDBH":"1","XSFX":"由东向西","XSFXDM":"1","KKMC":"玉林道与安正路交口"},{"KKBH":"610271009","HPHM":"津JLP023","JGSK":"2021-04-01 06:52:15.699","CDBH":"10","XSFX":"由北向南","XSFXDM":"4","KKMC":"中新大道与泰七路交口"},{"KKBH":"610256115","HPHM":"津NMR916","JGSK":"2021-04-01 06:52:15.754","CDBH":"12","XSFX":"由北向南","XSFXDM":"4","KKMC":"中天大道与中生大道交口"},{"KKBH":"610256112","HPHM":"京Q507Q3","JGSK":"2021-04-01 06:52:15.795","CDBH":"2","XSFX":"由东向西","XSFXDM":"1","KKMC":"中天大道与中津大道交口"},{"KKBH":"610276126","HPHM":"津PZV526","JGSK":"2021-04-01 06:52:15.858","CDBH":"5","XSFX":"由南向北","XSFXDM":"3","KKMC":"中新大道与和意路交口"},{"KKBH":"7208810020000","HPHM":"津DCG809","JGSK":"2021-04-01 06:52:15.901","CDBH":"5","XSFX":"由西向东","XSFXDM":"2","KKMC":"海旭道与安正路交口正向"},{"KKBH":"7208910040000","HPHM":"车牌","JGSK":"2021-04-01 06:52:15.913","CDBH":"5","XSFX":"由西向东","XSFXDM":"2","KKMC":"海博道与安平路交口正向"},{"KKBH":"610391007","HPHM":"津AD16196","JGSK":"2021-04-01 06:52:15.95","CDBH":"7","XSFX":"由南向北","XSFXDM":"3","KKMC":"和韵路与和风路交口"},{"KKBH":"610256112","HPHM":"津GFU598","JGSK":"2021-04-01 06:52:16.038","CDBH":"9","XSFX":"由南向北","XSFXDM":"3","KKMC":"中天大道与中津大道交口"},{"KKBH":"610276126","HPHM":"晋A766PL","JGSK":"2021-04-01 06:52:16.045","CDBH":"1","XSFX":"由东向西","XSFXDM":"1","KKMC":"中新大道与和意路交口"},{"KKBH":"7208810020000","HPHM":"津DUL926","JGSK":"2021-04-01 06:52:16.065","CDBH":"6","XSFX":"由西向东","XSFXDM":"2","KKMC":"海旭道与安正路交口正向"},{"KKBH":"610276124","HPHM":"津A12M09","JGSK":"2021-04-01 06:52:16.159","CDBH":"11","XSFX":"由北向南","XSFXDM":"4","KKMC":"中新大道与中生大道交口"},{"KKBH":"610271008","HPHM":"车牌","JGSK":"2021-04-01 06:52:16.191","CDBH":"1","XSFX":"由南向北","XSFXDM":"3","KKMC":"中新大道与航母主题公园支路交口"},{"KKBH":"711","HPHM":"津HV7771","JGSK":"2021-04-01 06:52:16.24","CDBH":"7","XSFX":"由北向南","XSFXDM":"4","KKMC":"不礼让行人中新大道与和旭路交口"},{"KKBH":"610391007","HPHM":"津DCH316","JGSK":"2021-04-01 06:52:16.326","CDBH":"12","XSFX":"由北向南","XSFXDM":"4","KKMC":"和韵路与和风路交口"},{"KKBH":"610391007","HPHM":"津JGY969","JGSK":"2021-04-01 06:52:16.335","CDBH":"5","XSFX":"由西向东","XSFXDM":"2","KKMC":"和韵路与和风路交口"},{"KKBH":"610276125","HPHM":"鲁HQ819H","JGSK":"2021-04-01 06:52:16.363","CDBH":"5","XSFX":"由南向北","XSFXDM":"3","KKMC":"中新大道与和顺路交口"},{"KKBH":"610286127","HPHM":"津ATH277","JGSK":"2021-04-01 06:52:16.382","CDBH":"7","XSFX":"由南向北","XSFXDM":"3","KKMC":"中津大道与和畅路交口"},{"KKBH":"610266118","HPHM":"津E16354","JGSK":"2021-04-01 06:52:16.475","CDBH":"4","XSFX":"由西向东","XSFXDM":"2","KKMC":"中生大道与和畅路交口"},{"KKBH":"7208610020000","HPHM":"津LE2036","JGSK":"2021-04-01 06:52:16.478","CDBH":"5","XSFX":"由西向东","XSFXDM":"2","KKMC":"海晨道与安正路交口正向"},{"KKBH":"720881002000","HPHM":"晋LSZ161","JGSK":"2021-04-01 06:52:16.494","CDBH":"12","XSFX":"由北向南","XSFXDM":"4","KKMC":"海旭道与安正路交口"},{"KKBH":"610256115","HPHM":"冀BV629H","JGSK":"2021-04-01 06:52:16.509","CDBH":"1","XSFX":"由东向西","XSFXDM":"1","KKMC":"中天大道与中生大道交口"},{"KKBH":"6071310030000","HPHM":"津GTR669","JGSK":"2021-04-01 06:52:16.518","CDBH":"2","XSFX":"由东向西","XSFXDM":"1","KKMC":"中央大道与海旭道交口正向"},{"KKBH":"720891004000","HPHM":"津MUP456","JGSK":"2021-04-01 06:52:16.532","CDBH":"6","XSFX":"由西向东","XSFXDM":"2","KKMC":"海博道与安平路交口"},{"KKBH":"610271009","HPHM":"津A0C083","JGSK":"2021-04-01 06:52:16.603","CDBH":"11","XSFX":"由北向南","XSFXDM":"4","KKMC":"中新大道与泰七路交口"},{"KKBH":"7208810020000","HPHM":"鲁N957MB","JGSK":"2021-04-01 06:52:16.609","CDBH":"1","XSFX":"由东向西","XSFXDM":"1","KKMC":"海旭道与安正路交口正向"},{"KKBH":"610391007","HPHM":"冀T52J90","JGSK":"2021-04-01 06:52:16.649","CDBH":"3","XSFX":"由东向西","XSFXDM":"1","KKMC":"和韵路与和风路交口"},{"KKBH":"610266117","HPHM":"津E31705","JGSK":"2021-04-01 06:52:16.705","CDBH":"6","XSFX":"由西向东","XSFXDM":"2","KKMC":"中生大道与和韵路交口"},{"KKBH":"610256115","HPHM":"津GLN955","JGSK":"2021-04-01 06:52:16.714","CDBH":"10","XSFX":"由北向南","XSFXDM":"4","KKMC":"中天大道与中生大道交口"},{"KKBH":"720891004000","HPHM":"车牌","JGSK":"2021-04-01 06:52:16.739","CDBH":"9","XSFX":"由南向北","XSFXDM":"3","KKMC":"海博道与安平路交口"},{"KKBH":"610266117","HPHM":"冀B4D906","JGSK":"2021-04-01 06:52:16.811","CDBH":"3","XSFX":"由东向西","XSFXDM":"1","KKMC":"中生大道与和韵路交口"},{"KKBH":"610391007","HPHM":"冀CU8259","JGSK":"2021-04-01 06:52:16.825","CDBH":"10","XSFX":"由北向南","XSFXDM":"4","KKMC":"和韵路与和风路交口"},{"KKBH":"610271009","HPHM":"津E26424","JGSK":"2021-04-01 06:52:16.889","CDBH":"8","XSFX":"由南向北","XSFXDM":"3","KKMC":"中新大道与泰七路交口"},{"KKBH":"610391007","HPHM":"车牌","JGSK":"2021-04-01 06:52:16.891","CDBH":"2","XSFX":"由东向西","XSFXDM":"1","KKMC":"和韵路与和风路交口"},{"KKBH":"610266118","HPHM":"京MY7820","JGSK":"2021-04-01 06:52:16.94","CDBH":"10","XSFX":"由北向南","XSFXDM":"4","KKMC":"中生大道与和畅路交口"},{"KKBH":"610276125","HPHM":"津ADF5739","JGSK":"2021-04-01 06:52:16.964","CDBH":"7","XSFX":"由北向南","XSFXDM":"4","KKMC":"中新大道与和顺路交口"},{"KKBH":"610391006","HPHM":"津DCE779","JGSK":"2021-04-01 06:52:17.057","CDBH":"1","XSFX":"由东向西","XSFXDM":"1","KKMC":"和韵路与和意路交口"},{"KKBH":"7208810050000","HPHM":"津C3R891","JGSK":"2021-04-01 06:52:17.111","CDBH":"9","XSFX":"由北向南","XSFXDM":"4","KKMC":"海旭道与明盛路交口正向"},{"KKBH":"610256113","HPHM":"津RYX628","JGSK":"2021-04-01 06:52:17.119","CDBH":"2","XSFX":"由西向东","XSFXDM":"2","KKMC":"中天大道与和风路交口"},{"KKBH":"610271010","HPHM":"津DK1215","JGSK":"2021-04-01 06:52:17.123","CDBH":"7","XSFX":"由北向南","XSFXDM":"4","KKMC":"中新大道与华五路交口"},{"KKBH":"7208910040000","HPHM":"车牌","JGSK":"2021-04-01 06:52:17.144","CDBH":"5","XSFX":"由西向东","XSFXDM":"2","KKMC":"海博道与安平路交口正向"},{"KKBH":"610276124","HPHM":"津BW7680","JGSK":"2021-04-01 06:52:17.193","CDBH":"1","XSFX":"由东向西","XSFXDM":"1","KKMC":"中新大道与中生大道交口"},{"KKBH":"610401005","HPHM":"津RHP628","JGSK":"2021-04-01 06:52:17.295","CDBH":"7","XSFX":"由南向北","XSFXDM":"3","KKMC":"和畅路与和顺路交口"},{"KKBH":"7208810020000","HPHM":"津HUV687","JGSK":"2021-04-01 06:52:17.298","CDBH":"12","XSFX":"由北向南","XSFXDM":"4","KKMC":"海旭道与安正路交口正向"},{"KKBH":"610276126","HPHM":"车牌","JGSK":"2021-04-01 06:52:17.312","CDBH":"8","XSFX":"由北向南","XSFXDM":"4","KKMC":"中新大道与和意路交口"},{"KKBH":"610256113","HPHM":"冀J672R6","JGSK":"2021-04-01 06:52:17.363","CDBH":"7","XSFX":"由北向南","XSFXDM":"4","KKMC":"中天大道与和风路交口"},{"KKBH":"7208810020000","HPHM":"津C97139","JGSK":"2021-04-01 06:52:17.392","CDBH":"13","XSFX":"由北向南","XSFXDM":"4","KKMC":"海旭道与安正路交口正向"},{"KKBH":"720891003000","HPHM":"车牌","JGSK":"2021-04-01 06:52:17.452","CDBH":"6","XSFX":"由西向东","XSFXDM":"2","KKMC":"海博道与安正路交口"},{"KKBH":"720561002000","HPHM":"津FMB088","JGSK":"2021-04-01 06:52:17.473","CDBH":"4","XSFX":"由西向东","XSFXDM":"2","KKMC":"动漫北路与文三路交口"},{"KKBH":"610271009","HPHM":"津JLP023","JGSK":"2021-04-01 06:52:17.563","CDBH":"10","XSFX":"由北向南","XSFXDM":"4","KKMC":"中新大道与泰七路交口"},{"KKBH":"610256115","HPHM":"津JLJ359","JGSK":"2021-04-01 06:52:17.674","CDBH":"12","XSFX":"由北向南","XSFXDM":"4","KKMC":"中天大道与中生大道交口"},{"KKBH":"610276125","HPHM":"津ADD2509","JGSK":"2021-04-01 06:52:17.685","CDBH":"8","XSFX":"由北向南","XSFXDM":"4","KKMC":"中新大道与和顺路交口"},{"KKBH":"610401004","HPHM":"车牌","JGSK":"2021-04-01 06:52:17.723","CDBH":"1","XSFX":"由东向西","XSFXDM":"1","KKMC":"和畅路与和风路交口"},{"KKBH":"7208910030000","HPHM":"津NE9596","JGSK":"2021-04-01 06:52:17.736","CDBH":"6","XSFX":"由西向东","XSFXDM":"2","KKMC":"海博道与安正路交口正向"},{"KKBH":"720881002000","HPHM":"津DYJ232","JGSK":"2021-04-01 06:52:17.879","CDBH":"9","XSFX":"由南向北","XSFXDM":"3","KKMC":"海旭道与安正路交口"},{"KKBH":"7208910040000","HPHM":"车牌","JGSK":"2021-04-01 06:52:17.889","CDBH":"5","XSFX":"由西向东","XSFXDM":"2","KKMC":"海博道与安平路交口正向"},{"KKBH":"610391006","HPHM":"津JML860","JGSK":"2021-04-01 06:52:17.957","CDBH":"8","XSFX":"由南向北","XSFXDM":"3","KKMC":"和韵路与和意路交口"},{"KKBH":"610276126","HPHM":"京MP3391","JGSK":"2021-04-01 06:52:17.965","CDBH":"5","XSFX":"由南向北","XSFXDM":"3","KKMC":"中新大道与和意路交口"},{"KKBH":"720891003000","HPHM":"津C38777","JGSK":"2021-04-01 06:52:18.094","CDBH":"2","XSFX":"由东向西","XSFXDM":"1","KKMC":"海博道与安正路交口"},{"KKBH":"7208710020000","HPHM":"车牌","JGSK":"2021-04-01 06:52:18.099","CDBH":"7","XSFX":"由南向北","XSFXDM":"3","KKMC":"安正路与芳菲路交口正向"},{"KKBH":"610401004","HPHM":"车牌","JGSK":"2021-04-01 06:52:18.102","CDBH":"1","XSFX":"由东向西","XSFXDM":"1","KKMC":"和畅路与和风路交口"},{"KKBH":"610271009","HPHM":"津E26424","JGSK":"2021-04-01 06:52:18.275","CDBH":"8","XSFX":"由南向北","XSFXDM":"3","KKMC":"中新大道与泰七路交口"},{"KKBH":"720861003000","HPHM":"苏FN572Q","JGSK":"2021-04-01 06:52:18.284","CDBH":"4","XSFX":"由西向东","XSFXDM":"2","KKMC":"海晨道与安明路交口"},{"KKBH":"7208910030000","HPHM":"车牌","JGSK":"2021-04-01 06:52:18.359","CDBH":"3","XSFX":"由东向西","XSFXDM":"1","KKMC":"海博道与安正路交口正向"},{"KKBH":"711","HPHM":"津GQX123","JGSK":"2021-04-01 06:52:18.399","CDBH":"8","XSFX":"由北向南","XSFXDM":"4","KKMC":"不礼让行人中新大道与和旭路交口"},{"KKBH":"6102661220000","HPHM":"津KLG311","JGSK":"2021-04-01 06:52:18.526","CDBH":"2","XSFX":"由西向东","XSFXDM":"2","KKMC":"生态城中生大道故道河一桥西向东上桥处正向"},{"KKBH":"610276124","HPHM":"京JH7035","JGSK":"2021-04-01 06:52:18.531","CDBH":"11","XSFX":"由北向南","XSFXDM":"4","KKMC":"中新大道与中生大道交口"},{"KKBH":"610391006","HPHM":"津A7K807","JGSK":"2021-04-01 06:52:18.607","CDBH":"7","XSFX":"由南向北","XSFXDM":"3","KKMC":"和韵路与和意路交口"},{"KKBH":"610256114","HPHM":"京Q2D7T9","JGSK":"2021-04-01 06:52:18.736","CDBH":"5","XSFX":"由南向北","XSFXDM":"3","KKMC":"中天大道与和旭路交口"},{"KKBH":"610276124","HPHM":"津NFH990","JGSK":"2021-04-01 06:52:18.758","CDBH":"6","XSFX":"由西向东","XSFXDM":"2","KKMC":"中新大道与中生大道交口"},{"KKBH":"610256115","HPHM":"津AWZ187","JGSK":"2021-04-01 06:52:18.794","CDBH":"10","XSFX":"由北向南","XSFXDM":"4","KKMC":"中天大道与中生大道交口"},{"KKBH":"610276124","HPHM":"冀D271KW","JGSK":"2021-04-01 06:52:18.795","CDBH":"7","XSFX":"由南向北","XSFXDM":"3","KKMC":"中新大道与中生大道交口"},{"KKBH":"7208910060000","HPHM":"冀DW957C","JGSK":"2021-04-01 06:52:18.82","CDBH":"5","XSFX":"由西向东","XSFXDM":"2","KKMC":"海博道与永盛路交口正向"},{"KKBH":"610286127","HPHM":"津AVY645","JGSK":"2021-04-01 06:52:18.835","CDBH":"8","XSFX":"由南向北","XSFXDM":"3","KKMC":"中津大道与和畅路交口"},{"KKBH":"610271008","HPHM":"津NDR568","JGSK":"2021-04-01 06:52:18.859","CDBH":"1","XSFX":"由南向北","XSFXDM":"3","KKMC":"中新大道与航母主题公园支路交口"},{"KKBH":"6071310030000","HPHM":"津CA8890","JGSK":"2021-04-01 06:52:18.887","CDBH":"1","XSFX":"由东向西","XSFXDM":"1","KKMC":"中央大道与海旭道交口正向"},{"KKBH":"610276126","HPHM":"车牌","JGSK":"2021-04-01 06:52:18.962","CDBH":"7","XSFX":"由北向南","XSFXDM":"4","KKMC":"中新大道与和意路交口"},{"KKBH":"720891004000","HPHM":"京N6X329","JGSK":"2021-04-01 06:52:19.092","CDBH":"6","XSFX":"由西向东","XSFXDM":"2","KKMC":"海博道与安平路交口"},{"KKBH":"610256114","HPHM":"冀BP528J","JGSK":"2021-04-01 06:52:19.103","CDBH":"9","XSFX":"由北向南","XSFXDM":"4","KKMC":"中天大道与和旭路交口"},{"KKBH":"610401005","HPHM":"津RHP628","JGSK":"2021-04-01 06:52:19.128","CDBH":"7","XSFX":"由南向北","XSFXDM":"3","KKMC":"和畅路与和顺路交口"},{"KKBH":"7208610030000","HPHM":"冀F28R89","JGSK":"2021-04-01 06:52:19.157","CDBH":"4","XSFX":"由西向东","XSFXDM":"2","KKMC":"海晨道与安明路交口正向"},{"KKBH":"720881002000","HPHM":"津H37759","JGSK":"2021-04-01 06:52:19.202","CDBH":"12","XSFX":"由北向南","XSFXDM":"4","KKMC":"海旭道与安正路交口"},{"KKBH":"7208810020000","HPHM":"津NTK288","JGSK":"2021-04-01 06:52:19.227","CDBH":"12","XSFX":"由北向南","XSFXDM":"4","KKMC":"海旭道与安正路交口正向"},{"KKBH":"720891003000","HPHM":"津C366M5","JGSK":"2021-04-01 06:52:19.293","CDBH":"2","XSFX":"由东向西","XSFXDM":"1","KKMC":"海博道与安正路交口"},{"KKBH":"7208810020000","HPHM":"冀AX0739","JGSK":"2021-04-01 06:52:19.322","CDBH":"7","XSFX":"由西向东","XSFXDM":"2","KKMC":"海旭道与安正路交口正向"},{"KKBH":"610266118","HPHM":"冀B2T56W","JGSK":"2021-04-01 06:52:19.323","CDBH":"11","XSFX":"由北向南","XSFXDM":"4","KKMC":"中生大道与和畅路交口"},{"KKBH":"720891004000","HPHM":"津NNL598","JGSK":"2021-04-01 06:52:19.329","CDBH":"5","XSFX":"由西向东","XSFXDM":"2","KKMC":"海博道与安平路交口"},{"KKBH":"610266117","HPHM":"鲁NK29D3","JGSK":"2021-04-01 06:52:19.344","CDBH":"10","XSFX":"由北向南","XSFXDM":"4","KKMC":"中生大道与和韵路交口"},{"KKBH":"720891004000","HPHM":"车牌","JGSK":"2021-04-01 06:52:19.381","CDBH":"9","XSFX":"由南向北","XSFXDM":"3","KKMC":"海博道与安平路交口"},{"KKBH":"6102610040000","HPHM":"川AV626S","JGSK":"2021-04-01 06:52:19.392","CDBH":"2","XSFX":"由南向北","XSFXDM":"3","KKMC":"中生大道与静湖西路（北侧）正向"},{"KKBH":"610401005","HPHM":"津NCG717","JGSK":"2021-04-01 06:52:19.533","CDBH":"10","XSFX":"由北向南","XSFXDM":"4","KKMC":"和畅路与和顺路交口"},{"KKBH":"610276125","HPHM":"津ADH2328","JGSK":"2021-04-01 06:52:19.577","CDBH":"5","XSFX":"由南向北","XSFXDM":"3","KKMC":"中新大道与和顺路交口"},{"KKBH":"7209010030000","HPHM":"车牌","JGSK":"2021-04-01 06:52:19.588","CDBH":"2","XSFX":"由东向西","XSFXDM":"1","KKMC":"玉林道与安平路交口正向"},{"KKBH":"610266117","HPHM":"津NRW810","JGSK":"2021-04-01 06:52:19.662","CDBH":"7","XSFX":"由南向北","XSFXDM":"3","KKMC":"中生大道与和韵路交口"},{"KKBH":"711","HPHM":"津RMF788","JGSK":"2021-04-01 06:52:19.674","CDBH":"7","XSFX":"由北向南","XSFXDM":"4","KKMC":"不礼让行人中新大道与和旭路交口"},{"KKBH":"610266118","HPHM":"冀B6V121","JGSK":"2021-04-01 06:52:19.691","CDBH":"7","XSFX":"由南向北","XSFXDM":"3","KKMC":"中生大道与和畅路交口"},{"KKBH":"610256113","HPHM":"冀J672R6","JGSK":"2021-04-01 06:52:19.7","CDBH":"7","XSFX":"由北向南","XSFXDM":"4","KKMC":"中天大道与和风路交口"},{"KKBH":"7208910030000","HPHM":"津C0G007","JGSK":"2021-04-01 06:52:19.843","CDBH":"4","XSFX":"由西向东","XSFXDM":"2","KKMC":"海博道与安正路交口正向"},{"KKBH":"7208910030000","HPHM":"车牌","JGSK":"2021-04-01 06:52:19.905","CDBH":"3","XSFX":"由东向西","XSFXDM":"1","KKMC":"海博道与安正路交口正向"},{"KKBH":"610391007","HPHM":"车牌","JGSK":"2021-04-01 06:52:20.025","CDBH":"8","XSFX":"由南向北","XSFXDM":"3","KKMC":"和韵路与和风路交口"},{"KKBH":"610401005","HPHM":"津RAX717","JGSK":"2021-04-01 06:52:20.04","CDBH":"2","XSFX":"由东向西","XSFXDM":"1","KKMC":"和畅路与和顺路交口"},{"KKBH":"610391006","HPHM":"津DZ6383","JGSK":"2021-04-01 06:52:20.058","CDBH":"1","XSFX":"由东向西","XSFXDM":"1","KKMC":"和韵路与和意路交口"},{"KKBH":"610256112","HPHM":"京QF7F00","JGSK":"2021-04-01 06:52:20.167","CDBH":"4","XSFX":"由西向东","XSFXDM":"2","KKMC":"中天大道与中津大道交口"},{"KKBH":"610256112","HPHM":"津AEE506","JGSK":"2021-04-01 06:52:20.3","CDBH":"8","XSFX":"由南向北","XSFXDM":"3","KKMC":"中天大道与中津大道交口"},{"KKBH":"610256114","HPHM":"冀B538V3","JGSK":"2021-04-01 06:52:20.325","CDBH":"5","XSFX":"由南向北","XSFXDM":"3","KKMC":"中天大道与和旭路交口"},{"KKBH":"610286127","HPHM":"鲁E068CR","JGSK":"2021-04-01 06:52:20.325","CDBH":"8","XSFX":"由南向北","XSFXDM":"3","KKMC":"中津大道与和畅路交口"},{"KKBH":"610261003000","HPHM":"京N63G66","JGSK":"2021-04-01 06:52:20.366","CDBH":"10","XSFX":"由东向西","XSFXDM":"1","KKMC":"中生大道与静湖南路交口"},{"KKBH":"610391006","HPHM":"津C5N867","JGSK":"2021-04-01 06:52:20.367","CDBH":"8","XSFX":"由南向北","XSFXDM":"3","KKMC":"和韵路与和意路交口"},{"KKBH":"610276124","HPHM":"冀A78ZC7","JGSK":"2021-04-01 06:52:20.411","CDBH":"10","XSFX":"由北向南","XSFXDM":"4","KKMC":"中新大道与中生大道交口"},{"KKBH":"720891004000","HPHM":"津HG9335","JGSK":"2021-04-01 06:52:20.535","CDBH":"6","XSFX":"由西向东","XSFXDM":"2","KKMC":"海博道与安平路交口"},{"KKBH":"1250","HPHM":"车牌","JGSK":"2021-04-01 06:52:20.72","CDBH":"3","XSFX":"由东向西","XSFXDM":"1","KKMC":"中滨大道与盛三街交口正向"},{"KKBH":"7208910030000","HPHM":"京PK6R88","JGSK":"2021-04-01 06:52:20.756","CDBH":"6","XSFX":"由西向东","XSFXDM":"2","KKMC":"海博道与安正路交口正向"},{"KKBH":"720891006000","HPHM":"冀DW957C","JGSK":"2021-04-01 06:52:20.927","CDBH":"5","XSFX":"由西向东","XSFXDM":"2","KKMC":"海博道与永盛路交口"},{"KKBH":"610276124","HPHM":"冀AJ796H","JGSK":"2021-04-01 06:52:20.938","CDBH":"8","XSFX":"由南向北","XSFXDM":"3","KKMC":"中新大道与中生大道交口"},{"KKBH":"720891004000","HPHM":"车牌","JGSK":"2021-04-01 06:52:20.975","CDBH":"8","XSFX":"由南向北","XSFXDM":"3","KKMC":"海博道与安平路交口"},{"KKBH":"610391006","HPHM":"津ABL861","JGSK":"2021-04-01 06:52:20.992","CDBH":"7","XSFX":"由南向北","XSFXDM":"3","KKMC":"和韵路与和意路交口"},{"KKBH":"610271009","HPHM":"津HJ1909","JGSK":"2021-04-01 06:52:21.066","CDBH":"7","XSFX":"由南向北","XSFXDM":"3","KKMC":"中新大道与泰七路交口"},{"KKBH":"720881002000","HPHM":"津GCL515","JGSK":"2021-04-01 06:52:21.081","CDBH":"9","XSFX":"由南向北","XSFXDM":"3","KKMC":"海旭道与安正路交口"},{"KKBH":"610271008","HPHM":"车牌","JGSK":"2021-04-01 06:52:21.145","CDBH":"1","XSFX":"由南向北","XSFXDM":"3","KKMC":"中新大道与航母主题公园支路交口"},{"KKBH":"610401005","HPHM":"豫A367BC","JGSK":"2021-04-01 06:52:21.152","CDBH":"1","XSFX":"由东向西","XSFXDM":"1","KKMC":"和畅路与和顺路交口"},{"KKBH":"610271008","HPHM":"津HNE566","JGSK":"2021-04-01 06:52:21.199","CDBH":"4","XSFX":"由北向南","XSFXDM":"4","KKMC":"中新大道与航母主题公园支路交口"},{"KKBH":"7208810020000","HPHM":"津DVA881","JGSK":"2021-04-01 06:52:21.237","CDBH":"12","XSFX":"由北向南","XSFXDM":"4","KKMC":"海旭道与安正路交口正向"},{"KKBH":"610256115","HPHM":"津HRS820","JGSK":"2021-04-01 06:52:21.241","CDBH":"10","XSFX":"由北向南","XSFXDM":"4","KKMC":"中天大道与中生大道交口"},{"KKBH":"7209010020000","HPHM":"鲁N0375E","JGSK":"2021-04-01 06:52:21.269","CDBH":"7","XSFX":"由南向北","XSFXDM":"3","KKMC":"玉林道与安正路交口正向"},{"KKBH":"610401004","HPHM":"车牌","JGSK":"2021-04-01 06:52:21.28","CDBH":"2","XSFX":"由东向西","XSFXDM":"1","KKMC":"和畅路与和风路交口"},{"KKBH":"610256115","HPHM":"鲁B0C1D7","JGSK":"2021-04-01 06:52:21.354","CDBH":"10","XSFX":"由北向南","XSFXDM":"4","KKMC":"中天大道与中生大道交口"},{"KKBH":"610391007","HPHM":"冀CU8259","JGSK":"2021-04-01 06:52:21.367","CDBH":"11","XSFX":"由北向南","XSFXDM":"4","KKMC":"和韵路与和风路交口"},{"KKBH":"7208910030000","HPHM":"津H93302","JGSK":"2021-04-01 06:52:21.456","CDBH":"4","XSFX":"由西向东","XSFXDM":"2","KKMC":"海博道与安正路交口正向"},{"KKBH":"720881005000","HPHM":"津C3R891","JGSK":"2021-04-01 06:52:21.474","CDBH":"9","XSFX":"由北向南","XSFXDM":"4","KKMC":"海旭道与明盛路交口"},{"KKBH":"7208610020000","HPHM":"冀GNF287","JGSK":"2021-04-01 06:52:21.586","CDBH":"4","XSFX":"由西向东","XSFXDM":"2","KKMC":"海晨道与安正路交口正向"},{"KKBH":"720881002000","HPHM":"津C97139","JGSK":"2021-04-01 06:52:21.611","CDBH":"13","XSFX":"由北向南","XSFXDM":"4","KKMC":"海旭道与安正路交口"},{"KKBH":"610276124","HPHM":"津MD9253","JGSK":"2021-04-01 06:52:21.627","CDBH":"1","XSFX":"由东向西","XSFXDM":"1","KKMC":"中新大道与中生大道交口"},{"KKBH":"720881002000","HPHM":"鲁N957MB","JGSK":"2021-04-01 06:52:21.631","CDBH":"1","XSFX":"由东向西","XSFXDM":"1","KKMC":"海旭道与安正路交口"},{"KKBH":"720881002000","HPHM":"津DXY101","JGSK":"2021-04-01 06:52:21.693","CDBH":"12","XSFX":"由北向南","XSFXDM":"4","KKMC":"海旭道与安正路交口"},{"KKBH":"7208810050000","HPHM":"津C92K50","JGSK":"2021-04-01 06:52:21.79","CDBH":"7","XSFX":"由北向南","XSFXDM":"4","KKMC":"海旭道与明盛路交口正向"},{"KKBH":"610256112","HPHM":"津KEY911","JGSK":"2021-04-01 06:52:21.806","CDBH":"5","XSFX":"由西向东","XSFXDM":"2","KKMC":"中天大道与中津大道交口"},{"KKBH":"7208810020000","HPHM":"津JTH909","JGSK":"2021-04-01 06:52:21.831","CDBH":"6","XSFX":"由西向东","XSFXDM":"2","KKMC":"海旭道与安正路交口正向"},{"KKBH":"7208610030000","HPHM":"冀D506RN","JGSK":"2021-04-01 06:52:21.864","CDBH":"4","XSFX":"由西向东","XSFXDM":"2","KKMC":"海晨道与安明路交口正向"},{"KKBH":"610271009","HPHM":"沪C986JQ","JGSK":"2021-04-01 06:52:22.021","CDBH":"7","XSFX":"由南向北","XSFXDM":"3","KKMC":"中新大道与泰七路交口"},{"KKBH":"610261005000","HPHM":"鲁D59S5K","JGSK":"2021-04-01 06:52:22.024","CDBH":"2","XSFX":"由南向北","XSFXDM":"3","KKMC":"中生大道与静湖西路（南侧）"},{"KKBH":"610266122000","HPHM":"津KLG311","JGSK":"2021-04-01 06:52:22.034","CDBH":"2","XSFX":"由西向东","XSFXDM":"2","KKMC":"生态城中生大道故道河一桥西向东上桥处"},{"KKBH":"610256115","HPHM":"津DDL682","JGSK":"2021-04-01 06:52:22.04","CDBH":"8","XSFX":"由南向北","XSFXDM":"3","KKMC":"中天大道与中生大道交口"},{"KKBH":"610256113","HPHM":"冀B1CF29","JGSK":"2021-04-01 06:52:22.161","CDBH":"7","XSFX":"由北向南","XSFXDM":"4","KKMC":"中天大道与和风路交口"},{"KKBH":"720891004000","HPHM":"车牌","JGSK":"2021-04-01 06:52:22.174","CDBH":"9","XSFX":"由南向北","XSFXDM":"3","KKMC":"海博道与安平路交口"},{"KKBH":"610276124","HPHM":"津A1920H","JGSK":"2021-04-01 06:52:22.198","CDBH":"6","XSFX":"由西向东","XSFXDM":"2","KKMC":"中新大道与中生大道交口"},{"KKBH":"720861003000","HPHM":"津AY1770","JGSK":"2021-04-01 06:52:22.204","CDBH":"4","XSFX":"由西向东","XSFXDM":"2","KKMC":"海晨道与安明路交口"},{"KKBH":"610276126","HPHM":"京MP3391","JGSK":"2021-04-01 06:52:22.257","CDBH":"5","XSFX":"由南向北","XSFXDM":"3","KKMC":"中新大道与和意路交口"},{"KKBH":"610266118","HPHM":"京MK9599","JGSK":"2021-04-01 06:52:22.271","CDBH":"6","XSFX":"由西向东","XSFXDM":"2","KKMC":"中生大道与和畅路交口"},{"KKBH":"7208810020000","HPHM":"津GF0315","JGSK":"2021-04-01 06:52:22.367","CDBH":"5","XSFX":"由西向东","XSFXDM":"2","KKMC":"海旭道与安正路交口正向"},{"KKBH":"610266117","HPHM":"津A01A79","JGSK":"2021-04-01 06:52:22.375","CDBH":"1","XSFX":"由东向西","XSFXDM":"1","KKMC":"中生大道与和韵路交口"},{"KKBH":"610401005","HPHM":"津NCG717","JGSK":"2021-04-01 06:52:22.397","CDBH":"11","XSFX":"由北向南","XSFXDM":"4","KKMC":"和畅路与和顺路交口"},{"KKBH":"610276126","HPHM":"鲁NN58X3","JGSK":"2021-04-01 06:52:22.439","CDBH":"4","XSFX":"由南向北","XSFXDM":"3","KKMC":"中新大道与和意路交口"},{"KKBH":"7208910030000","HPHM":"车牌","JGSK":"2021-04-01 06:52:22.482","CDBH":"3","XSFX":"由东向西","XSFXDM":"1","KKMC":"海博道与安正路交口正向"},{"KKBH":"610266118","HPHM":"京LK6656","JGSK":"2021-04-01 06:52:22.482","CDBH":"10","XSFX":"由北向南","XSFXDM":"4","KKMC":"中生大道与和畅路交口"},{"KKBH":"720901002000","HPHM":"津KB7976","JGSK":"2021-04-01 06:52:22.547","CDBH":"1","XSFX":"由东向西","XSFXDM":"1","KKMC":"玉林道与安正路交口"},{"KKBH":"610271008","HPHM":"津HNE566","JGSK":"2021-04-01 06:52:22.605","CDBH":"4","XSFX":"由北向南","XSFXDM":"4","KKMC":"中新大道与航母主题公园支路交口"},{"KKBH":"720891004000","HPHM":"浙B0VG06","JGSK":"2021-04-01 06:52:22.612","CDBH":"4","XSFX":"由西向东","XSFXDM":"2","KKMC":"海博道与安平路交口"},{"KKBH":"7208810070000","HPHM":"津C81N33","JGSK":"2021-04-01 06:52:22.619","CDBH":"4","XSFX":"由西向东","XSFXDM":"2","KKMC":"海旭道与弘通路交口正向"},{"KKBH":"7208910030000","HPHM":"津NNG680","JGSK":"2021-04-01 06:52:22.718","CDBH":"4","XSFX":"由西向东","XSFXDM":"2","KKMC":"海博道与安正路交口正向"},{"KKBH":"610256115","HPHM":"津GG3038","JGSK":"2021-04-01 06:52:22.721","CDBH":"3","XSFX":"由东向西","XSFXDM":"1","KKMC":"中天大道与中生大道交口"},{"KKBH":"610391007","HPHM":"车牌","JGSK":"2021-04-01 06:52:22.724","CDBH":"3","XSFX":"由东向西","XSFXDM":"1","KKMC":"和韵路与和风路交口"},{"KKBH":"610401004","HPHM":"津C81R19","JGSK":"2021-04-01 06:52:22.869","CDBH":"7","XSFX":"由南向北","XSFXDM":"3","KKMC":"和畅路与和风路交口"},{"KKBH":"610256114","HPHM":"冀J792AT","JGSK":"2021-04-01 06:52:22.884","CDBH":"4","XSFX":"由南向北","XSFXDM":"3","KKMC":"中天大道与和旭路交口"},{"KKBH":"610256113","HPHM":"津N82125","JGSK":"2021-04-01 06:52:23.004","CDBH":"8","XSFX":"由北向南","XSFXDM":"4","KKMC":"中天大道与和风路交口"},{"KKBH":"610266118","HPHM":"冀FK17A2","JGSK":"2021-04-01 06:52:23.035","CDBH":"5","XSFX":"由西向东","XSFXDM":"2","KKMC":"中生大道与和畅路交口"},{"KKBH":"610271009","HPHM":"津HJ1909","JGSK":"2021-04-01 06:52:23.07","CDBH":"7","XSFX":"由南向北","XSFXDM":"3","KKMC":"中新大道与泰七路交口"},{"KKBH":"720891004000","HPHM":"车牌","JGSK":"2021-04-01 06:52:23.135","CDBH":"9","XSFX":"由南向北","XSFXDM":"3","KKMC":"海博道与安平路交口"},{"KKBH":"610391006","HPHM":"津JML860","JGSK":"2021-04-01 06:52:23.162","CDBH":"8","XSFX":"由南向北","XSFXDM":"3","KKMC":"和韵路与和意路交口"},{"KKBH":"720891004000","HPHM":"车牌","JGSK":"2021-04-01 06:52:23.215","CDBH":"8","XSFX":"由南向北","XSFXDM":"3","KKMC":"海博道与安平路交口"},{"KKBH":"7205710040000","HPHM":"车牌","JGSK":"2021-04-01 06:52:23.379","CDBH":"2","XSFX":"由东向西","XSFXDM":"1","KKMC":"动漫东路与动漫中路交口正向"},{"KKBH":"610256114","HPHM":"冀B1E0U5","JGSK":"2021-04-01 06:52:23.38","CDBH":"8","XSFX":"由北向南","XSFXDM":"4","KKMC":"中天大道与和旭路交口"},{"KKBH":"720861002000","HPHM":"黑LE2036","JGSK":"2021-04-01 06:52:23.382","CDBH":"5","XSFX":"由西向东","XSFXDM":"2","KKMC":"海晨道与安正路交口"},{"KKBH":"7208810020000","HPHM":"车牌","JGSK":"2021-04-01 06:52:23.397","CDBH":"11","XSFX":"由南向北","XSFXDM":"3","KKMC":"海旭道与安正路交口正向"},{"KKBH":"610401004","HPHM":"苏GK320V","JGSK":"2021-04-01 06:52:23.461","CDBH":"10","XSFX":"由北向南","XSFXDM":"4","KKMC":"和畅路与和风路交口"},{"KKBH":"7205710040000","HPHM":"车牌","JGSK":"2021-04-01 06:52:23.465","CDBH":"2","XSFX":"由东向西","XSFXDM":"1","KKMC":"动漫东路与动漫中路交口正向"},{"KKBH":"610271010","HPHM":"津DK1215","JGSK":"2021-04-01 06:52:23.469","CDBH":"7","XSFX":"由北向南","XSFXDM":"4","KKMC":"中新大道与华五路交口"},{"KKBH":"7208910030000","HPHM":"豫NL7531","JGSK":"2021-04-01 06:52:23.476","CDBH":"6","XSFX":"由西向东","XSFXDM":"2","KKMC":"海博道与安正路交口正向"},{"KKBH":"610391007","HPHM":"津H66507","JGSK":"2021-04-01 06:52:23.48","CDBH":"4","XSFX":"由西向东","XSFXDM":"2","KKMC":"和韵路与和风路交口"},{"KKBH":"610256115","HPHM":"鲁N5181J","JGSK":"2021-04-01 06:52:23.491","CDBH":"10","XSFX":"由北向南","XSFXDM":"4","KKMC":"中天大道与中生大道交口"},{"KKBH":"610266117","HPHM":"津AU1189","JGSK":"2021-04-01 06:52:23.5","CDBH":"2","XSFX":"由东向西","XSFXDM":"1","KKMC":"中生大道与和韵路交口"},{"KKBH":"610276125","HPHM":"津ADH2328","JGSK":"2021-04-01 06:52:23.558","CDBH":"5","XSFX":"由南向北","XSFXDM":"3","KKMC":"中新大道与和顺路交口"},{"KKBH":"610266118","HPHM":"冀B2T56W","JGSK":"2021-04-01 06:52:23.597","CDBH":"12","XSFX":"由北向南","XSFXDM":"4","KKMC":"中生大道与和畅路交口"},{"KKBH":"610256115","HPHM":"津DDL682","JGSK":"2021-04-01 06:52:23.675","CDBH":"9","XSFX":"由南向北","XSFXDM":"3","KKMC":"中天大道与中生大道交口"},{"KKBH":"7208810020000","HPHM":"津AF23557","JGSK":"2021-04-01 06:52:23.734","CDBH":"6","XSFX":"由西向东","XSFXDM":"2","KKMC":"海旭道与安正路交口正向"},{"KKBH":"610256114","HPHM":"津A11P05","JGSK":"2021-04-01 06:52:23.759","CDBH":"5","XSFX":"由南向北","XSFXDM":"3","KKMC":"中天大道与和旭路交口"},{"KKBH":"7208810050000","HPHM":"津JWJ828","JGSK":"2021-04-01 06:52:23.829","CDBH":"9","XSFX":"由北向南","XSFXDM":"4","KKMC":"海旭道与明盛路交口正向"},{"KKBH":"610391006","HPHM":"津C0W805","JGSK":"2021-04-01 06:52:23.869","CDBH":"1","XSFX":"由东向西","XSFXDM":"1","KKMC":"和韵路与和意路交口"},{"KKBH":"610276124","HPHM":"津GBC156","JGSK":"2021-04-01 06:52:23.898","CDBH":"8","XSFX":"由南向北","XSFXDM":"3","KKMC":"中新大道与中生大道交口"},{"KKBH":"610256114","HPHM":"冀BP528J","JGSK":"2021-04-01 06:52:23.933","CDBH":"9","XSFX":"由北向南","XSFXDM":"4","KKMC":"中天大道与和旭路交口"},{"KKBH":"610256113","HPHM":"津RUC335","JGSK":"2021-04-01 06:52:23.969","CDBH":"8","XSFX":"由北向南","XSFXDM":"4","KKMC":"中天大道与和风路交口"},{"KKBH":"610256113","HPHM":"津KZL221","JGSK":"2021-04-01 06:52:23.97","CDBH":"7","XSFX":"由北向南","XSFXDM":"4","KKMC":"中天大道与和风路交口"},{"KKBH":"720881002000","HPHM":"津HUV687","JGSK":"2021-04-01 06:52:24.009","CDBH":"12","XSFX":"由北向南","XSFXDM":"4","KKMC":"海旭道与安正路交口"},{"KKBH":"720891004000","HPHM":"车牌","JGSK":"2021-04-01 06:52:24.014","CDBH":"9","XSFX":"由南向北","XSFXDM":"3","KKMC":"海博道与安平路交口"},{"KKBH":"610271009","HPHM":"冀B9A096","JGSK":"2021-04-01 06:52:24.019","CDBH":"10","XSFX":"由北向南","XSFXDM":"4","KKMC":"中新大道与泰七路交口"},{"KKBH":"720901002000","HPHM":"鲁N0375E","JGSK":"2021-04-01 06:52:24.06","CDBH":"7","XSFX":"由南向北","XSFXDM":"3","KKMC":"玉林道与安正路交口"},{"KKBH":"610271008","HPHM":"车牌","JGSK":"2021-04-01 06:52:24.062","CDBH":"5","XSFX":"由北向南","XSFXDM":"4","KKMC":"中新大道与航母主题公园支路交口"},{"KKBH":"610286127","HPHM":"津AVY645","JGSK":"2021-04-01 06:52:24.138","CDBH":"9","XSFX":"由南向北","XSFXDM":"3","KKMC":"中津大道与和畅路交口"},{"KKBH":"610271008","HPHM":"冀B7F050","JGSK":"2021-04-01 06:52:24.139","CDBH":"1","XSFX":"由南向北","XSFXDM":"3","KKMC":"中新大道与航母主题公园支路交口"},{"KKBH":"610391007","HPHM":"津HVY185","JGSK":"2021-04-01 06:52:24.208","CDBH":"4","XSFX":"由西向东","XSFXDM":"2","KKMC":"和韵路与和风路交口"},{"KKBH":"610271009","HPHM":"沪C986JQ","JGSK":"2021-04-01 06:52:24.27","CDBH":"7","XSFX":"由南向北","XSFXDM":"3","KKMC":"中新大道与泰七路交口"},{"KKBH":"711","HPHM":"津NSS556","JGSK":"2021-04-01 06:52:24.364","CDBH":"2","XSFX":"由东向西","XSFXDM":"1","KKMC":"不礼让行人中新大道与和旭路交口"},{"KKBH":"610266117","HPHM":"车牌","JGSK":"2021-04-01 06:52:24.377","CDBH":"7","XSFX":"由南向北","XSFXDM":"3","KKMC":"中生大道与和韵路交口"},{"KKBH":"720891003000","HPHM":"车牌","JGSK":"2021-04-01 06:52:24.407","CDBH":"6","XSFX":"由西向东","XSFXDM":"2","KKMC":"海博道与安正路交口"},{"KKBH":"610256114","HPHM":"京Q2D7T9","JGSK":"2021-04-01 06:52:24.552","CDBH":"5","XSFX":"由南向北","XSFXDM":"3","KKMC":"中天大道与和旭路交口"},{"KKBH":"7208810020000","HPHM":"冀A99LN2","JGSK":"2021-04-01 06:52:24.585","CDBH":"12","XSFX":"由北向南","XSFXDM":"4","KKMC":"海旭道与安正路交口正向"},{"KKBH":"610256112","HPHM":"冀C80H92","JGSK":"2021-04-01 06:52:24.59","CDBH":"2","XSFX":"由东向西","XSFXDM":"1","KKMC":"中天大道与中津大道交口"},{"KKBH":"610391006","HPHM":"津LN0223","JGSK":"2021-04-01 06:52:24.601","CDBH":"1","XSFX":"由东向西","XSFXDM":"1","KKMC":"和韵路与和意路交口"},{"KKBH":"610256114","HPHM":"津AS0798","JGSK":"2021-04-01 06:52:24.602","CDBH":"8","XSFX":"由北向南","XSFXDM":"4","KKMC":"中天大道与和旭路交口"},{"KKBH":"610266118","HPHM":"津DWZ835","JGSK":"2021-04-01 06:52:24.632","CDBH":"11","XSFX":"由北向南","XSFXDM":"4","KKMC":"中生大道与和畅路交口"},{"KKBH":"610276126","HPHM":"辽AG886X","JGSK":"2021-04-01 06:52:24.642","CDBH":"4","XSFX":"由南向北","XSFXDM":"3","KKMC":"中新大道与和意路交口"},{"KKBH":"610271008","HPHM":"车牌","JGSK":"2021-04-01 06:52:24.666","CDBH":"4","XSFX":"由北向南","XSFXDM":"4","KKMC":"中新大道与航母主题公园支路交口"},{"KKBH":"610256115","HPHM":"津MC8411","JGSK":"2021-04-01 06:52:24.713","CDBH":"10","XSFX":"由北向南","XSFXDM":"4","KKMC":"中天大道与中生大道交口"},{"KKBH":"7205710040000","HPHM":"车牌","JGSK":"2021-04-01 06:52:24.756","CDBH":"2","XSFX":"由东向西","XSFXDM":"1","KKMC":"动漫东路与动漫中路交口正向"},{"KKBH":"7208910030000","HPHM":"津LW5690","JGSK":"2021-04-01 06:52:24.769","CDBH":"4","XSFX":"由西向东","XSFXDM":"2","KKMC":"海博道与安正路交口正向"},{"KKBH":"610276126","HPHM":"鲁NN58X3","JGSK":"2021-04-01 06:52:24.898","CDBH":"4","XSFX":"由南向北","XSFXDM":"3","KKMC":"中新大道与和意路交口"},{"KKBH":"7208810040000","HPHM":"津HZX751","JGSK":"2021-04-01 06:52:24.898","CDBH":"4","XSFX":"由西向东","XSFXDM":"2","KKMC":"海旭道与永盛路交口正向"},{"KKBH":"7205710040000","HPHM":"车牌","JGSK":"2021-04-01 06:52:24.94","CDBH":"2","XSFX":"由东向西","XSFXDM":"1","KKMC":"动漫东路与动漫中路交口正向"},{"KKBH":"6102610040000","HPHM":"津HCX156","JGSK":"2021-04-01 06:52:24.97","CDBH":"3","XSFX":"由南向北","XSFXDM":"3","KKMC":"中生大道与静湖西路（北侧）正向"},{"KKBH":"610401005","HPHM":"津HQB997","JGSK":"2021-04-01 06:52:25.066","CDBH":"5","XSFX":"由西向东","XSFXDM":"2","KKMC":"和畅路与和顺路交口"},{"KKBH":"610256112","HPHM":"津NNL768","JGSK":"2021-04-01 06:52:25.069","CDBH":"4","XSFX":"由西向东","XSFXDM":"2","KKMC":"中天大道与中津大道交口"},{"KKBH":"720861003000","HPHM":"晋D2K640","JGSK":"2021-04-01 06:52:25.164","CDBH":"4","XSFX":"由西向东","XSFXDM":"2","KKMC":"海晨道与安明路交口"},{"KKBH":"610266117","HPHM":"津MW0587","JGSK":"2021-04-01 06:52:25.223","CDBH":"5","XSFX":"由西向东","XSFXDM":"2","KKMC":"中生大道与和韵路交口"},{"KKBH":"610401005","HPHM":"车牌","JGSK":"2021-04-01 06:52:25.271","CDBH":"5","XSFX":"由西向东","XSFXDM":"2","KKMC":"和畅路与和顺路交口"},{"KKBH":"610266117","HPHM":"津HYY001","JGSK":"2021-04-01 06:52:25.325","CDBH":"7","XSFX":"由南向北","XSFXDM":"3","KKMC":"中生大道与和韵路交口"},{"KKBH":"610256113","HPHM":"冀CTD915","JGSK":"2021-04-01 06:52:25.34","CDBH":"7","XSFX":"由北向南","XSFXDM":"4","KKMC":"中天大道与和风路交口"},{"KKBH":"610256115","HPHM":"冀C1Q609","JGSK":"2021-04-01 06:52:25.35","CDBH":"3","XSFX":"由东向西","XSFXDM":"1","KKMC":"中天大道与中生大道交口"},{"KKBH":"610271008","HPHM":"车牌","JGSK":"2021-04-01 06:52:25.449","CDBH":"5","XSFX":"由北向南","XSFXDM":"4","KKMC":"中新大道与航母主题公园支路交口"},{"KKBH":"610276125","HPHM":"吉A67NC8","JGSK":"2021-04-01 06:52:25.484","CDBH":"4","XSFX":"由南向北","XSFXDM":"3","KKMC":"中新大道与和顺路交口"},{"KKBH":"610266117","HPHM":"鲁NK29D3","JGSK":"2021-04-01 06:52:25.54","CDBH":"10","XSFX":"由北向南","XSFXDM":"4","KKMC":"中生大道与和韵路交口"},{"KKBH":"720881005000","HPHM":"津C92K50","JGSK":"2021-04-01 06:52:25.55","CDBH":"7","XSFX":"由北向南","XSFXDM":"4","KKMC":"海旭道与明盛路交口"},{"KKBH":"610256115","HPHM":"津G07678","JGSK":"2021-04-01 06:52:25.572","CDBH":"10","XSFX":"由北向南","XSFXDM":"4","KKMC":"中天大道与中生大道交口"},{"KKBH":"610276124","HPHM":"津MD9253","JGSK":"2021-04-01 06:52:25.586","CDBH":"1","XSFX":"由东向西","XSFXDM":"1","KKMC":"中新大道与中生大道交口"},{"KKBH":"720881002000","HPHM":"津NTK288","JGSK":"2021-04-01 06:52:25.689","CDBH":"12","XSFX":"由北向南","XSFXDM":"4","KKMC":"海旭道与安正路交口"},{"KKBH":"7205710040000","HPHM":"车牌","JGSK":"2021-04-01 06:52:25.711","CDBH":"1","XSFX":"由东向西","XSFXDM":"1","KKMC":"动漫东路与动漫中路交口正向"},{"KKBH":"610266117","HPHM":"蒙D78U86","JGSK":"2021-04-01 06:52:25.722","CDBH":"10","XSFX":"由北向南","XSFXDM":"4","KKMC":"中生大道与和韵路交口"},{"KKBH":"610271008","HPHM":"津MES686","JGSK":"2021-04-01 06:52:25.725","CDBH":"4","XSFX":"由北向南","XSFXDM":"4","KKMC":"中新大道与航母主题公园支路交口"},{"KKBH":"610256116","HPHM":"津KLT505","JGSK":"2021-04-01 06:52:25.734","CDBH":"5","XSFX":"由西向东","XSFXDM":"2","KKMC":"中天大道与和顺路交口"},{"KKBH":"610266117","HPHM":"冀D159PZ","JGSK":"2021-04-01 06:52:25.744","CDBH":"4","XSFX":"由西向东","XSFXDM":"2","KKMC":"中生大道与和韵路交口"},{"KKBH":"610256112","HPHM":"津C68T87","JGSK":"2021-04-01 06:52:25.8","CDBH":"5","XSFX":"由西向东","XSFXDM":"2","KKMC":"中天大道与中津大道交口"},{"KKBH":"720881002000","HPHM":"冀AX0739","JGSK":"2021-04-01 06:52:25.868","CDBH":"8","XSFX":"由西向东","XSFXDM":"2","KKMC":"海旭道与安正路交口"},{"KKBH":"610256113","HPHM":"津A8Y798","JGSK":"2021-04-01 06:52:25.883","CDBH":"8","XSFX":"由北向南","XSFXDM":"4","KKMC":"中天大道与和风路交口"},{"KKBH":"7208910030000","HPHM":"津DSH538","JGSK":"2021-04-01 06:52:25.933","CDBH":"5","XSFX":"由西向东","XSFXDM":"2","KKMC":"海博道与安正路交口正向"},{"KKBH":"7208910030000","HPHM":"车牌","JGSK":"2021-04-01 06:52:25.936","CDBH":"3","XSFX":"由东向西","XSFXDM":"1","KKMC":"海博道与安正路交口正向"},{"KKBH":"7205410040000","HPHM":"津C53E22","JGSK":"2021-04-01 06:52:25.952","CDBH":"4","XSFX":"由西向东","XSFXDM":"2","KKMC":"动漫环路东与动漫中路交口正向"},{"KKBH":"610286127","HPHM":"鲁E068CR","JGSK":"2021-04-01 06:52:25.977","CDBH":"9","XSFX":"由南向北","XSFXDM":"3","KKMC":"中津大道与和畅路交口"},{"KKBH":"610256112","HPHM":"津FQX033","JGSK":"2021-04-01 06:52:26.051","CDBH":"9","XSFX":"由南向北","XSFXDM":"3","KKMC":"中天大道与中津大道交口"},{"KKBH":"610266117","HPHM":"津NRW810","JGSK":"2021-04-01 06:52:26.068","CDBH":"9","XSFX":"由南向北","XSFXDM":"3","KKMC":"中生大道与和韵路交口"},{"KKBH":"7208810020000","HPHM":"冀GBS871","JGSK":"2021-04-01 06:52:26.136","CDBH":"6","XSFX":"由西向东","XSFXDM":"2","KKMC":"海旭道与安正路交口正向"},{"KKBH":"610266117","HPHM":"津ME7879","JGSK":"2021-04-01 06:52:26.146","CDBH":"2","XSFX":"由东向西","XSFXDM":"1","KKMC":"中生大道与和韵路交口"},{"KKBH":"610256114","HPHM":"冀B538V3","JGSK":"2021-04-01 06:52:26.151","CDBH":"5","XSFX":"由南向北","XSFXDM":"3","KKMC":"中天大道与和旭路交口"},{"KKBH":"720891003000","HPHM":"车牌","JGSK":"2021-04-01 06:52:26.25","CDBH":"6","XSFX":"由西向东","XSFXDM":"2","KKMC":"海博道与安正路交口"},{"KKBH":"610256112","HPHM":"津BV7570","JGSK":"2021-04-01 06:52:26.278","CDBH":"7","XSFX":"由南向北","XSFXDM":"3","KKMC":"中天大道与中津大道交口"},{"KKBH":"6102610040000","HPHM":"车牌","JGSK":"2021-04-01 06:52:26.395","CDBH":"4","XSFX":"由南向北","XSFXDM":"3","KKMC":"中生大道与静湖西路（北侧）正向"},{"KKBH":"720881004000","HPHM":"津HZX751","JGSK":"2021-04-01 06:52:26.428","CDBH":"9","XSFX":"由西向东","XSFXDM":"2","KKMC":"海旭道与永盛路交口"},{"KKBH":"610271009","HPHM":"冀B9A096","JGSK":"2021-04-01 06:52:26.517","CDBH":"10","XSFX":"由北向南","XSFXDM":"4","KKMC":"中新大道与泰七路交口"},{"KKBH":"720861002000","HPHM":"冀GNF287","JGSK":"2021-04-01 06:52:26.583","CDBH":"4","XSFX":"由西向东","XSFXDM":"2","KKMC":"海晨道与安正路交口"},{"KKBH":"610266117","HPHM":"津A01A79","JGSK":"2021-04-01 06:52:26.597","CDBH":"1","XSFX":"由东向西","XSFXDM":"1","KKMC":"中生大道与和韵路交口"},{"KKBH":"7208610030000","HPHM":"车牌","JGSK":"2021-04-01 06:52:26.691","CDBH":"8","XSFX":"由南向北","XSFXDM":"3","KKMC":"海晨道与安明路交口正向"},{"KKBH":"610266117","HPHM":"津AU1189","JGSK":"2021-04-01 06:52:26.836","CDBH":"3","XSFX":"由东向西","XSFXDM":"1","KKMC":"中生大道与和韵路交口"},{"KKBH":"610261004000","HPHM":"川AV626S","JGSK":"2021-04-01 06:52:26.921","CDBH":"2","XSFX":"由南向北","XSFXDM":"3","KKMC":"中生大道与静湖西路（北侧）"},{"KKBH":"610401005","HPHM":"车牌","JGSK":"2021-04-01 06:52:26.94","CDBH":"5","XSFX":"由西向东","XSFXDM":"2","KKMC":"和畅路与和顺路交口"},{"KKBH":"610256114","HPHM":"津C75C27","JGSK":"2021-04-01 06:52:26.952","CDBH":"5","XSFX":"由南向北","XSFXDM":"3","KKMC":"中天大道与和旭路交口"},{"KKBH":"610266118","HPHM":"津HZ3669","JGSK":"2021-04-01 06:52:26.958","CDBH":"11","XSFX":"由北向南","XSFXDM":"4","KKMC":"中生大道与和畅路交口"},{"KKBH":"610391006","HPHM":"津AD45222","JGSK":"2021-04-01 06:52:26.964","CDBH":"1","XSFX":"由东向西","XSFXDM":"1","KKMC":"和韵路与和意路交口"},{"KKBH":"610271008","HPHM":"车牌","JGSK":"2021-04-01 06:52:26.969","CDBH":"1","XSFX":"由南向北","XSFXDM":"3","KKMC":"中新大道与航母主题公园支路交口"},{"KKBH":"610266118","HPHM":"冀J6X3H6","JGSK":"2021-04-01 06:52:26.986","CDBH":"10","XSFX":"由北向南","XSFXDM":"4","KKMC":"中生大道与和畅路交口"},{"KKBH":"610266117","HPHM":"津MW0587","JGSK":"2021-04-01 06:52:27.019","CDBH":"5","XSFX":"由西向东","XSFXDM":"2","KKMC":"中生大道与和韵路交口"},{"KKBH":"610256114","HPHM":"车牌","JGSK":"2021-04-01 06:52:27.054","CDBH":"8","XSFX":"由北向南","XSFXDM":"4","KKMC":"中天大道与和旭路交口"},{"KKBH":"610401005","HPHM":"津G02009","JGSK":"2021-04-01 06:52:27.095","CDBH":"4","XSFX":"由西向东","XSFXDM":"2","KKMC":"和畅路与和顺路交口"},{"KKBH":"610251002","HPHM":"津G19151","JGSK":"2021-04-01 06:52:27.134","CDBH":"4","XSFX":"由西向东","XSFXDM":"2","KKMC":"中天大道与和睦路交口"},{"KKBH":"610276126","HPHM":"津C62G16","JGSK":"2021-04-01 06:52:27.222","CDBH":"4","XSFX":"由南向北","XSFXDM":"3","KKMC":"中新大道与和意路交口"},{"KKBH":"610276126","HPHM":"鲁N580JD","JGSK":"2021-04-01 06:52:27.223","CDBH":"5","XSFX":"由南向北","XSFXDM":"3","KKMC":"中新大道与和意路交口"},{"KKBH":"610266117","HPHM":"津A8B522","JGSK":"2021-04-01 06:52:27.404","CDBH":"7","XSFX":"由南向北","XSFXDM":"3","KKMC":"中生大道与和韵路交口"},{"KKBH":"7280310060000","HPHM":"车牌","JGSK":"2021-04-01 06:52:27.45","CDBH":"8","XSFX":"由北向南","XSFXDM":"4","KKMC":"动漫中路与文三路交口正向"},{"KKBH":"610401005","HPHM":"苏A9X5F0","JGSK":"2021-04-01 06:52:27.478","CDBH":"5","XSFX":"由西向东","XSFXDM":"2","KKMC":"和畅路与和顺路交口"},{"KKBH":"7205710040000","HPHM":"车牌","JGSK":"2021-04-01 06:52:27.492","CDBH":"2","XSFX":"由东向西","XSFXDM":"1","KKMC":"动漫东路与动漫中路交口正向"},{"KKBH":"7208710020000","HPHM":"晋BMW285","JGSK":"2021-04-01 06:52:27.586","CDBH":"5","XSFX":"由南向北","XSFXDM":"3","KKMC":"安正路与芳菲路交口正向"},{"KKBH":"7208710020000","HPHM":"冀R71K67","JGSK":"2021-04-01 06:52:27.587","CDBH":"6","XSFX":"由南向北","XSFXDM":"3","KKMC":"安正路与芳菲路交口正向"},{"KKBH":"720881002000","HPHM":"津DVA881","JGSK":"2021-04-01 06:52:27.608","CDBH":"12","XSFX":"由北向南","XSFXDM":"4","KKMC":"海旭道与安正路交口"},{"KKBH":"610276126","HPHM":"辽AG886X","JGSK":"2021-04-01 06:52:27.617","CDBH":"4","XSFX":"由南向北","XSFXDM":"3","KKMC":"中新大道与和意路交口"},{"KKBH":"610271008","HPHM":"冀B0GJ31","JGSK":"2021-04-01 06:52:27.64","CDBH":"5","XSFX":"由北向南","XSFXDM":"4","KKMC":"中新大道与航母主题公园支路交口"},{"KKBH":"7208910030000","HPHM":"津K98835","JGSK":"2021-04-01 06:52:27.766","CDBH":"6","XSFX":"由西向东","XSFXDM":"2","KKMC":"海博道与安正路交口正向"},{"KKBH":"610266118","HPHM":"津ADB6590","JGSK":"2021-04-01 06:52:27.788","CDBH":"11","XSFX":"由北向南","XSFXDM":"4","KKMC":"中生大道与和畅路交口"},{"KKBH":"610266117","HPHM":"车牌","JGSK":"2021-04-01 06:52:27.823","CDBH":"8","XSFX":"由南向北","XSFXDM":"3","KKMC":"中生大道与和韵路交口"},{"KKBH":"610276124","HPHM":"津HUS882","JGSK":"2021-04-01 06:52:27.847","CDBH":"7","XSFX":"由南向北","XSFXDM":"3","KKMC":"中新大道与中生大道交口"},{"KKBH":"610256113","HPHM":"津KDP521","JGSK":"2021-04-01 06:52:27.85","CDBH":"7","XSFX":"由北向南","XSFXDM":"4","KKMC":"中天大道与和风路交口"},{"KKBH":"720881007000","HPHM":"津C81N33","JGSK":"2021-04-01 06:52:27.979","CDBH":"4","XSFX":"由西向东","XSFXDM":"2","KKMC":"海旭道与弘通路交口"},{"KKBH":"720861003000","HPHM":"冀F28R89","JGSK":"2021-04-01 06:52:28.043","CDBH":"4","XSFX":"由西向东","XSFXDM":"2","KKMC":"海晨道与安明路交口"},{"KKBH":"7208910030000","HPHM":"津FM0221","JGSK":"2021-04-01 06:52:28.061","CDBH":"6","XSFX":"由西向东","XSFXDM":"2","KKMC":"海博道与安正路交口正向"},{"KKBH":"610256114","HPHM":"冀CED195","JGSK":"2021-04-01 06:52:28.217","CDBH":"5","XSFX":"由南向北","XSFXDM":"3","KKMC":"中天大道与和旭路交口"},{"KKBH":"7208910030000","HPHM":"津KP7078","JGSK":"2021-04-01 06:52:28.257","CDBH":"11","XSFX":"由北向南","XSFXDM":"4","KKMC":"海博道与安正路交口正向"},{"KKBH":"610256115","HPHM":"津C91W10","JGSK":"2021-04-01 06:52:28.287","CDBH":"10","XSFX":"由北向南","XSFXDM":"4","KKMC":"中天大道与中生大道交口"},{"KKBH":"7208910030000","HPHM":"车牌","JGSK":"2021-04-01 06:52:28.434","CDBH":"1","XSFX":"由东向西","XSFXDM":"1","KKMC":"海博道与安正路交口正向"},{"KKBH":"720891003000","HPHM":"车牌","JGSK":"2021-04-01 06:52:28.484","CDBH":"6","XSFX":"由西向东","XSFXDM":"2","KKMC":"海博道与安正路交口"},{"KKBH":"610276124","HPHM":"冀D8E301","JGSK":"2021-04-01 06:52:28.511","CDBH":"8","XSFX":"由南向北","XSFXDM":"3","KKMC":"中新大道与中生大道交口"},{"KKBH":"7208810040000","HPHM":"津CA5186","JGSK":"2021-04-01 06:52:28.536","CDBH":"5","XSFX":"由西向东","XSFXDM":"2","KKMC":"海旭道与永盛路交口正向"},{"KKBH":"7208810020000","HPHM":"津NWT167","JGSK":"2021-04-01 06:52:28.565","CDBH":"5","XSFX":"由西向东","XSFXDM":"2","KKMC":"海旭道与安正路交口正向"},{"KKBH":"610256115","HPHM":"冀AHV775","JGSK":"2021-04-01 06:52:28.63","CDBH":"3","XSFX":"由东向西","XSFXDM":"1","KKMC":"中天大道与中生大道交口"},{"KKBH":"720881005000","HPHM":"津JWJ828","JGSK":"2021-04-01 06:52:28.667","CDBH":"9","XSFX":"由北向南","XSFXDM":"4","KKMC":"海旭道与明盛路交口"},{"KKBH":"610271008","HPHM":"车牌","JGSK":"2021-04-01 06:52:28.716","CDBH":"2","XSFX":"由南向北","XSFXDM":"3","KKMC":"中新大道与航母主题公园支路交口"},{"KKBH":"610276125","HPHM":"吉A67NC8","JGSK":"2021-04-01 06:52:28.758","CDBH":"4","XSFX":"由南向北","XSFXDM":"3","KKMC":"中新大道与和顺路交口"},{"KKBH":"610266117","HPHM":"津FM5333","JGSK":"2021-04-01 06:52:28.758","CDBH":"8","XSFX":"由南向北","XSFXDM":"3","KKMC":"中生大道与和韵路交口"},{"KKBH":"610271008","HPHM":"津JWL966","JGSK":"2021-04-01 06:52:28.779","CDBH":"1","XSFX":"由南向北","XSFXDM":"3","KKMC":"中新大道与航母主题公园支路交口"},{"KKBH":"610401005","HPHM":"津HQB997","JGSK":"2021-04-01 06:52:28.899","CDBH":"6","XSFX":"由西向东","XSFXDM":"2","KKMC":"和畅路与和顺路交口"},{"KKBH":"610256113","HPHM":"冀B1CF29","JGSK":"2021-04-01 06:52:28.899","CDBH":"7","XSFX":"由北向南","XSFXDM":"4","KKMC":"中天大道与和风路交口"},{"KKBH":"610256112","HPHM":"津A8S869","JGSK":"2021-04-01 06:52:28.926","CDBH":"5","XSFX":"由西向东","XSFXDM":"2","KKMC":"中天大道与中津大道交口"},{"KKBH":"7208910030000","HPHM":"粤H3Z11V","JGSK":"2021-04-01 06:52:29.04","CDBH":"9","XSFX":"由南向北","XSFXDM":"3","KKMC":"海博道与安正路交口正向"},{"KKBH":"610256113","HPHM":"津N82125","JGSK":"2021-04-01 06:52:29.059","CDBH":"8","XSFX":"由北向南","XSFXDM":"4","KKMC":"中天大道与和风路交口"},{"KKBH":"610401005","HPHM":"豫A367BC","JGSK":"2021-04-01 06:52:29.082","CDBH":"1","XSFX":"由东向西","XSFXDM":"1","KKMC":"和畅路与和顺路交口"},{"KKBH":"7208910030000","HPHM":"津A19T95","JGSK":"2021-04-01 06:52:29.101","CDBH":"4","XSFX":"由西向东","XSFXDM":"2","KKMC":"海博道与安正路交口正向"},{"KKBH":"7208810020000","HPHM":"冀B3Y0T8","JGSK":"2021-04-01 06:52:29.343","CDBH":"12","XSFX":"由北向南","XSFXDM":"4","KKMC":"海旭道与安正路交口正向"},{"KKBH":"610266118","HPHM":"京MK9599","JGSK":"2021-04-01 06:52:29.345","CDBH":"6","XSFX":"由西向东","XSFXDM":"2","KKMC":"中生大道与和畅路交口"},{"KKBH":"610256115","HPHM":"津H57538","JGSK":"2021-04-01 06:52:29.347","CDBH":"4","XSFX":"由西向东","XSFXDM":"2","KKMC":"中天大道与中生大道交口"},{"KKBH":"610401005","HPHM":"津D77993","JGSK":"2021-04-01 06:52:29.392","CDBH":"5","XSFX":"由西向东","XSFXDM":"2","KKMC":"和畅路与和顺路交口"},{"KKBH":"610391006","HPHM":"津DCE779","JGSK":"2021-04-01 06:52:29.401","CDBH":"1","XSFX":"由东向西","XSFXDM":"1","KKMC":"和韵路与和意路交口"},{"KKBH":"610256112","HPHM":"津HDL400","JGSK":"2021-04-01 06:52:29.411","CDBH":"9","XSFX":"由南向北","XSFXDM":"3","KKMC":"中天大道与中津大道交口"},{"KKBH":"610256114","HPHM":"津A11P05","JGSK":"2021-04-01 06:52:29.432","CDBH":"5","XSFX":"由南向北","XSFXDM":"3","KKMC":"中天大道与和旭路交口"},{"KKBH":"610256116","HPHM":"津FF5368","JGSK":"2021-04-01 06:52:29.463","CDBH":"10","XSFX":"由北向南","XSFXDM":"4","KKMC":"中天大道与和顺路交口"},{"KKBH":"610391007","HPHM":"津RME433","JGSK":"2021-04-01 06:52:29.505","CDBH":"1","XSFX":"由东向西","XSFXDM":"1","KKMC":"和韵路与和风路交口"},{"KKBH":"7208610030000","HPHM":"津A3H027","JGSK":"2021-04-01 06:52:29.541","CDBH":"4","XSFX":"由西向东","XSFXDM":"2","KKMC":"海晨道与安明路交口正向"},{"KKBH":"610266117","HPHM":"津ME7879","JGSK":"2021-04-01 06:52:29.556","CDBH":"2","XSFX":"由东向西","XSFXDM":"1","KKMC":"中生大道与和韵路交口"},{"KKBH":"711","HPHM":"津RK2790","JGSK":"2021-04-01 06:52:29.562","CDBH":"2","XSFX":"由东向西","XSFXDM":"1","KKMC":"不礼让行人中新大道与和旭路交口"},{"KKBH":"7209010020000","HPHM":"津NVQ318","JGSK":"2021-04-01 06:52:29.607","CDBH":"1","XSFX":"由东向西","XSFXDM":"1","KKMC":"玉林道与安正路交口正向"},{"KKBH":"610256114","HPHM":"津AS0798","JGSK":"2021-04-01 06:52:29.614","CDBH":"8","XSFX":"由北向南","XSFXDM":"4","KKMC":"中天大道与和旭路交口"},{"KKBH":"610256114","HPHM":"冀J792AT","JGSK":"2021-04-01 06:52:29.751","CDBH":"4","XSFX":"由南向北","XSFXDM":"3","KKMC":"中天大道与和旭路交口"},{"KKBH":"720871002000","HPHM":"冀R71K67","JGSK":"2021-04-01 06:52:29.782","CDBH":"6","XSFX":"由南向北","XSFXDM":"3","KKMC":"安正路与芳菲路交口"},{"KKBH":"610256114","HPHM":"津A7F986","JGSK":"2021-04-01 06:52:29.811","CDBH":"5","XSFX":"由南向北","XSFXDM":"3","KKMC":"中天大道与和旭路交口"},{"KKBH":"610266117","HPHM":"津D159PZ","JGSK":"2021-04-01 06:52:29.82","CDBH":"4","XSFX":"由西向东","XSFXDM":"2","KKMC":"中生大道与和韵路交口"},{"KKBH":"7208810060000","HPHM":"车牌","JGSK":"2021-04-01 06:52:29.82","CDBH":"5","XSFX":"由南向北","XSFXDM":"3","KKMC":"海旭道与庄盛路交口正向"},{"KKBH":"7208810060000","HPHM":"津KV8833","JGSK":"2021-04-01 06:52:29.821","CDBH":"4","XSFX":"由南向北","XSFXDM":"3","KKMC":"海旭道与庄盛路交口正向"},{"KKBH":"720881002000","HPHM":"冀A99LN2","JGSK":"2021-04-01 06:52:30.009","CDBH":"12","XSFX":"由北向南","XSFXDM":"4","KKMC":"海旭道与安正路交口"},{"KKBH":"610276126","HPHM":"车牌","JGSK":"2021-04-01 06:52:30.047","CDBH":"5","XSFX":"由南向北","XSFXDM":"3","KKMC":"中新大道与和意路交口"},{"KKBH":"720861003000","HPHM":"冀D506RN","JGSK":"2021-04-01 06:52:30.12","CDBH":"4","XSFX":"由西向东","XSFXDM":"2","KKMC":"海晨道与安明路交口"},{"KKBH":"610266117","HPHM":"津HSR815","JGSK":"2021-04-01 06:52:30.123","CDBH":"6","XSFX":"由西向东","XSFXDM":"2","KKMC":"中生大道与和韵路交口"},{"KKBH":"610266118","HPHM":"津DWZ835","JGSK":"2021-04-01 06:52:30.157","CDBH":"12","XSFX":"由北向南","XSFXDM":"4","KKMC":"中生大道与和畅路交口"},{"KKBH":"610266118","HPHM":"京LK6656","JGSK":"2021-04-01 06:52:30.158","CDBH":"10","XSFX":"由北向南","XSFXDM":"4","KKMC":"中生大道与和畅路交口"},{"KKBH":"610266118","HPHM":"豫A7TW30","JGSK":"2021-04-01 06:52:30.226","CDBH":"10","XSFX":"由北向南","XSFXDM":"4","KKMC":"中生大道与和畅路交口"},{"KKBH":"610266118","HPHM":"津AD17570","JGSK":"2021-04-01 06:52:30.237","CDBH":"11","XSFX":"由北向南","XSFXDM":"4","KKMC":"中生大道与和畅路交口"},{"KKBH":"610276126","HPHM":"津C62G16","JGSK":"2021-04-01 06:52:30.252","CDBH":"4","XSFX":"由南向北","XSFXDM":"3","KKMC":"中新大道与和意路交口"},{"KKBH":"7208910060000","HPHM":"冀B9X1K5","JGSK":"2021-04-01 06:52:30.293","CDBH":"6","XSFX":"由西向东","XSFXDM":"2","KKMC":"海博道与永盛路交口正向"},{"KKBH":"610391006","HPHM":"津DMW456","JGSK":"2021-04-01 06:52:30.302","CDBH":"1","XSFX":"由东向西","XSFXDM":"1","KKMC":"和韵路与和意路交口"},{"KKBH":"7208910030000","HPHM":"车牌","JGSK":"2021-04-01 06:52:30.373","CDBH":"1","XSFX":"由东向西","XSFXDM":"1","KKMC":"海博道与安正路交口正向"},{"KKBH":"7208810020000","HPHM":"津MX5928","JGSK":"2021-04-01 06:52:30.382","CDBH":"2","XSFX":"由东向西","XSFXDM":"1","KKMC":"海旭道与安正路交口正向"},{"KKBH":"610401004","HPHM":"津AF51288","JGSK":"2021-04-01 06:52:30.387","CDBH":"7","XSFX":"由南向北","XSFXDM":"3","KKMC":"和畅路与和风路交口"},{"KKBH":"720891003000","HPHM":"车牌","JGSK":"2021-04-01 06:52:30.388","CDBH":"6","XSFX":"由西向东","XSFXDM":"2","KKMC":"海博道与安正路交口"},{"KKBH":"7208810020000","HPHM":"津AD16728","JGSK":"2021-04-01 06:52:30.42","CDBH":"13","XSFX":"由北向南","XSFXDM":"4","KKMC":"海旭道与安正路交口正向"},{"KKBH":"610271008","HPHM":"鲁VG1F08","JGSK":"2021-04-01 06:52:30.459","CDBH":"2","XSFX":"由南向北","XSFXDM":"3","KKMC":"中新大道与航母主题公园支路交口"},{"KKBH":"7205410040000","HPHM":"豫A18A9B","JGSK":"2021-04-01 06:52:30.466","CDBH":"3","XSFX":"由西向东","XSFXDM":"2","KKMC":"动漫环路东与动漫中路交口正向"},{"KKBH":"610276125","HPHM":"津KNY860","JGSK":"2021-04-01 06:52:30.468","CDBH":"5","XSFX":"由南向北","XSFXDM":"3","KKMC":"中新大道与和顺路交口"},{"KKBH":"610401004","HPHM":"津AD68000","JGSK":"2021-04-01 06:52:30.471","CDBH":"10","XSFX":"由北向南","XSFXDM":"4","KKMC":"和畅路与和风路交口"},{"KKBH":"7208810020000","HPHM":"津RVA600","JGSK":"2021-04-01 06:52:30.542","CDBH":"6","XSFX":"由西向东","XSFXDM":"2","KKMC":"海旭道与安正路交口正向"},{"KKBH":"610266118","HPHM":"津GBB220","JGSK":"2021-04-01 06:52:30.56","CDBH":"8","XSFX":"由南向北","XSFXDM":"3","KKMC":"中生大道与和畅路交口"},{"KKBH":"610276126","HPHM":"津ADN0915","JGSK":"2021-04-01 06:52:30.568","CDBH":"7","XSFX":"由北向南","XSFXDM":"4","KKMC":"中新大道与和意路交口"},{"KKBH":"610391007","HPHM":"津KBG680","JGSK":"2021-04-01 06:52:30.643","CDBH":"10","XSFX":"由北向南","XSFXDM":"4","KKMC":"和韵路与和风路交口"},{"KKBH":"610256116","HPHM":"津KLT505","JGSK":"2021-04-01 06:52:30.648","CDBH":"6","XSFX":"由西向东","XSFXDM":"2","KKMC":"中天大道与和顺路交口"},{"KKBH":"720871002000","HPHM":"晋BMW285","JGSK":"2021-04-01 06:52:30.658","CDBH":"5","XSFX":"由南向北","XSFXDM":"3","KKMC":"安正路与芳菲路交口"},{"KKBH":"7208910030000","HPHM":"津AF09699","JGSK":"2021-04-01 06:52:30.711","CDBH":"4","XSFX":"由西向东","XSFXDM":"2","KKMC":"海博道与安正路交口正向"},{"KKBH":"610266118","HPHM":"冀B6V121","JGSK":"2021-04-01 06:52:30.72","CDBH":"7","XSFX":"由南向北","XSFXDM":"3","KKMC":"中生大道与和畅路交口"},{"KKBH":"610266118","HPHM":"冀FK17A2","JGSK":"2021-04-01 06:52:30.785","CDBH":"5","XSFX":"由西向东","XSFXDM":"2","KKMC":"中生大道与和畅路交口"},{"KKBH":"610266117","HPHM":"津KCX833","JGSK":"2021-04-01 06:52:30.881","CDBH":"4","XSFX":"由西向东","XSFXDM":"2","KKMC":"中生大道与和韵路交口"},{"KKBH":"610276126","HPHM":"鲁N580JD","JGSK":"2021-04-01 06:52:30.892","CDBH":"5","XSFX":"由南向北","XSFXDM":"3","KKMC":"中新大道与和意路交口"},{"KKBH":"610251002","HPHM":"津G19151","JGSK":"2021-04-01 06:52:30.92","CDBH":"4","XSFX":"由西向东","XSFXDM":"2","KKMC":"中天大道与和睦路交口"},{"KKBH":"610256116","HPHM":"津JSZ567","JGSK":"2021-04-01 06:52:30.963","CDBH":"11","XSFX":"由北向南","XSFXDM":"4","KKMC":"中天大道与和顺路交口"},{"KKBH":"7208810020000","HPHM":"冀B653H0","JGSK":"2021-04-01 06:52:31.003","CDBH":"12","XSFX":"由北向南","XSFXDM":"4","KKMC":"海旭道与安正路交口正向"},{"KKBH":"7208810050000","HPHM":"鄂H33P78","JGSK":"2021-04-01 06:52:31.063","CDBH":"2","XSFX":"由东向西","XSFXDM":"1","KKMC":"海旭道与明盛路交口正向"},{"KKBH":"7400110020000","HPHM":"冀R5352N","JGSK":"2021-04-01 06:52:31.112","CDBH":"4","XSFX":"由南向北","XSFXDM":"3","KKMC":"静湖南路与华一路交口正向"},{"KKBH":"720881004000","HPHM":"津CA5186","JGSK":"2021-04-01 06:52:31.146","CDBH":"10","XSFX":"由西向东","XSFXDM":"2","KKMC":"海旭道与永盛路交口"},{"KKBH":"610256115","HPHM":"吉APW201","JGSK":"2021-04-01 06:52:31.216","CDBH":"5","XSFX":"由西向东","XSFXDM":"2","KKMC":"中天大道与中生大道交口"},{"KKBH":"7208610030000","HPHM":"车牌","JGSK":"2021-04-01 06:52:31.279","CDBH":"8","XSFX":"由南向北","XSFXDM":"3","KKMC":"海晨道与安明路交口正向"},{"KKBH":"610276124","HPHM":"鲁P656SX","JGSK":"2021-04-01 06:52:31.349","CDBH":"7","XSFX":"由南向北","XSFXDM":"3","KKMC":"中新大道与中生大道交口"},{"KKBH":"610401004","HPHM":"津DRD866","JGSK":"2021-04-01 06:52:31.352","CDBH":"8","XSFX":"由南向北","XSFXDM":"3","KKMC":"和畅路与和风路交口"},{"KKBH":"610266117","HPHM":"津JYY737","JGSK":"2021-04-01 06:52:31.377","CDBH":"7","XSFX":"由南向北","XSFXDM":"3","KKMC":"中生大道与和韵路交口"},{"KKBH":"610266118","HPHM":"津KDB909","JGSK":"2021-04-01 06:52:31.381","CDBH":"11","XSFX":"由北向南","XSFXDM":"4","KKMC":"中生大道与和畅路交口"},{"KKBH":"610266118","HPHM":"津NLM125","JGSK":"2021-04-01 06:52:31.627","CDBH":"3","XSFX":"由东向西","XSFXDM":"1","KKMC":"中生大道与和畅路交口"},{"KKBH":"610401004","HPHM":"苏GK320V","JGSK":"2021-04-01 06:52:31.773","CDBH":"10","XSFX":"由北向南","XSFXDM":"4","KKMC":"和畅路与和风路交口"},{"KKBH":"610256116","HPHM":"京HF4310","JGSK":"2021-04-01 06:52:31.841","CDBH":"10","XSFX":"由北向南","XSFXDM":"4","KKMC":"中天大道与和顺路交口"},{"KKBH":"610256115","HPHM":"冀B8F8A2","JGSK":"2021-04-01 06:52:31.925","CDBH":"4","XSFX":"由西向东","XSFXDM":"2","KKMC":"中天大道与中生大道交口"},{"KKBH":"610266117","HPHM":"鲁DNR893","JGSK":"2021-04-01 06:52:31.963","CDBH":"3","XSFX":"由东向西","XSFXDM":"1","KKMC":"中生大道与和韵路交口"},{"KKBH":"6071310030000","HPHM":"车牌","JGSK":"2021-04-01 06:52:32.012","CDBH":"3","XSFX":"由东向西","XSFXDM":"1","KKMC":"中央大道与海旭道交口正向"},{"KKBH":"7208810020000","HPHM":"冀R71K67","JGSK":"2021-04-01 06:52:32.026","CDBH":"10","XSFX":"由南向北","XSFXDM":"3","KKMC":"海旭道与安正路交口正向"},{"KKBH":"610256112","HPHM":"津ADP0125","JGSK":"2021-04-01 06:52:32.045","CDBH":"9","XSFX":"由南向北","XSFXDM":"3","KKMC":"中天大道与中津大道交口"},{"KKBH":"610256112","HPHM":"冀RS7E92","JGSK":"2021-04-01 06:52:32.105","CDBH":"5","XSFX":"由西向东","XSFXDM":"2","KKMC":"中天大道与中津大道交口"},{"KKBH":"610401005","HPHM":"津G02009","JGSK":"2021-04-01 06:52:32.179","CDBH":"5","XSFX":"由西向东","XSFXDM":"2","KKMC":"和畅路与和顺路交口"},{"KKBH":"610256111","HPHM":"吉G93357","JGSK":"2021-04-01 06:52:32.181","CDBH":"4","XSFX":"由南向北","XSFXDM":"3","KKMC":"中天大道与和惠路交口"},{"KKBH":"610256111","HPHM":"津ADA6118","JGSK":"2021-04-01 06:52:32.188","CDBH":"7","XSFX":"由北向南","XSFXDM":"4","KKMC":"中天大道与和惠路交口"},{"KKBH":"720891003000","HPHM":"车牌","JGSK":"2021-04-01 06:52:32.308","CDBH":"6","XSFX":"由西向东","XSFXDM":"2","KKMC":"海博道与安正路交口"},{"KKBH":"610391006","HPHM":"津DZ6383","JGSK":"2021-04-01 06:52:32.361","CDBH":"1","XSFX":"由东向西","XSFXDM":"1","KKMC":"和韵路与和意路交口"},{"KKBH":"610391006","HPHM":"津AD45222","JGSK":"2021-04-01 06:52:32.44","CDBH":"2","XSFX":"由东向西","XSFXDM":"1","KKMC":"和韵路与和意路交口"},{"KKBH":"6071310030000","HPHM":"津CA8008","JGSK":"2021-04-01 06:52:32.502","CDBH":"1","XSFX":"由东向西","XSFXDM":"1","KKMC":"中央大道与海旭道交口正向"},{"KKBH":"610276124","HPHM":"晋L76F57","JGSK":"2021-04-01 06:52:32.532","CDBH":"8","XSFX":"由南向北","XSFXDM":"3","KKMC":"中新大道与中生大道交口"},{"KKBH":"610266118","HPHM":"津ADN6590","JGSK":"2021-04-01 06:52:32.552","CDBH":"12","XSFX":"由北向南","XSFXDM":"4","KKMC":"中生大道与和畅路交口"},{"KKBH":"610256114","HPHM":"津RXK150","JGSK":"2021-04-01 06:52:32.594","CDBH":"6","XSFX":"由南向北","XSFXDM":"3","KKMC":"中天大道与和旭路交口"},{"KKBH":"610391007","HPHM":"津GAN036","JGSK":"2021-04-01 06:52:32.608","CDBH":"1","XSFX":"由东向西","XSFXDM":"1","KKMC":"和韵路与和风路交口"},{"KKBH":"610256115","HPHM":"津HQ1123","JGSK":"2021-04-01 06:52:32.628","CDBH":"10","XSFX":"由北向南","XSFXDM":"4","KKMC":"中天大道与中生大道交口"},{"KKBH":"720881002000","HPHM":"冀B3Y0T8","JGSK":"2021-04-01 06:52:32.645","CDBH":"12","XSFX":"由北向南","XSFXDM":"4","KKMC":"海旭道与安正路交口"},{"KKBH":"610256112","HPHM":"津H47788","JGSK":"2021-04-01 06:52:32.738","CDBH":"1","XSFX":"由东向西","XSFXDM":"1","KKMC":"中天大道与中津大道交口"},{"KKBH":"610401005","HPHM":"苏A9X5F0","JGSK":"2021-04-01 06:52:32.739","CDBH":"6","XSFX":"由西向东","XSFXDM":"2","KKMC":"和畅路与和顺路交口"},{"KKBH":"610266118","HPHM":"津FX1081","JGSK":"2021-04-01 06:52:32.741","CDBH":"10","XSFX":"由北向南","XSFXDM":"4","KKMC":"中生大道与和畅路交口"},{"KKBH":"610391006","HPHM":"津ABL861","JGSK":"2021-04-01 06:52:32.761","CDBH":"7","XSFX":"由南向北","XSFXDM":"3","KKMC":"和韵路与和意路交口"},{"KKBH":"720891006000","HPHM":"冀B9X1K5","JGSK":"2021-04-01 06:52:32.768","CDBH":"6","XSFX":"由西向东","XSFXDM":"2","KKMC":"海博道与永盛路交口"},{"KKBH":"610286127","HPHM":"津ATH277","JGSK":"2021-04-01 06:52:32.772","CDBH":"8","XSFX":"由南向北","XSFXDM":"3","KKMC":"中津大道与和畅路交口"},{"KKBH":"7208810020000","HPHM":"津A8S765","JGSK":"2021-04-01 06:52:32.777","CDBH":"3","XSFX":"由东向西","XSFXDM":"1","KKMC":"海旭道与安正路交口正向"},{"KKBH":"720561002000","HPHM":"冀DM837X","JGSK":"2021-04-01 06:52:32.801","CDBH":"2","XSFX":"由东向西","XSFXDM":"1","KKMC":"动漫北路与文三路交口"},{"KKBH":"610256113","HPHM":"津FAN781","JGSK":"2021-04-01 06:52:32.816","CDBH":"7","XSFX":"由北向南","XSFXDM":"4","KKMC":"中天大道与和风路交口"},{"KKBH":"610261004000","HPHM":"津HCX156","JGSK":"2021-04-01 06:52:32.913","CDBH":"3","XSFX":"由南向北","XSFXDM":"3","KKMC":"中生大道与静湖西路（北侧）"},{"KKBH":"720891003000","HPHM":"冀B3Z11V","JGSK":"2021-04-01 06:52:32.935","CDBH":"8","XSFX":"由南向北","XSFXDM":"3","KKMC":"海博道与安正路交口"},{"KKBH":"610276126","HPHM":"津NLV612","JGSK":"2021-04-01 06:52:32.936","CDBH":"4","XSFX":"由南向北","XSFXDM":"3","KKMC":"中新大道与和意路交口"},{"KKBH":"610276126","HPHM":"津MXZ406","JGSK":"2021-04-01 06:52:32.952","CDBH":"8","XSFX":"由北向南","XSFXDM":"4","KKMC":"中新大道与和意路交口"},{"KKBH":"6102610040000","HPHM":"津B17595","JGSK":"2021-04-01 06:52:32.962","CDBH":"3","XSFX":"由南向北","XSFXDM":"3","KKMC":"中生大道与静湖西路（北侧）正向"},{"KKBH":"711","HPHM":"津RSE916","JGSK":"2021-04-01 06:52:33.001","CDBH":"2","XSFX":"由东向西","XSFXDM":"1","KKMC":"不礼让行人中新大道与和旭路交口"},{"KKBH":"610266117","HPHM":"津AS0826","JGSK":"2021-04-01 06:52:33.064","CDBH":"4","XSFX":"由西向东","XSFXDM":"2","KKMC":"中生大道与和韵路交口"},{"KKBH":"610266118","HPHM":"津HBN369","JGSK":"2021-04-01 06:52:33.168","CDBH":"3","XSFX":"由东向西","XSFXDM":"1","KKMC":"中生大道与和畅路交口"},{"KKBH":"610266118","HPHM":"京MY7820","JGSK":"2021-04-01 06:52:33.192","CDBH":"11","XSFX":"由北向南","XSFXDM":"4","KKMC":"中生大道与和畅路交口"},{"KKBH":"720891003000","HPHM":"津KP7078","JGSK":"2021-04-01 06:52:33.206","CDBH":"2","XSFX":"由东向西","XSFXDM":"1","KKMC":"海博道与安正路交口"},{"KKBH":"7208810050000","HPHM":"豫A49GH6","JGSK":"2021-04-01 06:52:33.221","CDBH":"5","XSFX":"由西向东","XSFXDM":"2","KKMC":"海旭道与明盛路交口正向"},{"KKBH":"7208710020000","HPHM":"冀AX0739","JGSK":"2021-04-01 06:52:33.242","CDBH":"9","XSFX":"由北向南","XSFXDM":"4","KKMC":"安正路与芳菲路交口正向"},{"KKBH":"610256114","HPHM":"津C75C27","JGSK":"2021-04-01 06:52:33.265","CDBH":"5","XSFX":"由南向北","XSFXDM":"3","KKMC":"中天大道与和旭路交口"},{"KKBH":"610271008","HPHM":"车牌","JGSK":"2021-04-01 06:52:33.281","CDBH":"2","XSFX":"由南向北","XSFXDM":"3","KKMC":"中新大道与航母主题公园支路交口"},{"KKBH":"610256114","HPHM":"津RYN878","JGSK":"2021-04-01 06:52:33.3","CDBH":"8","XSFX":"由北向南","XSFXDM":"4","KKMC":"中天大道与和旭路交口"},{"KKBH":"610256113","HPHM":"津AP3877","JGSK":"2021-04-01 06:52:33.318","CDBH":"8","XSFX":"由北向南","XSFXDM":"4","KKMC":"中天大道与和风路交口"},{"KKBH":"7208610030000","HPHM":"豫GJ01B1","JGSK":"2021-04-01 06:52:33.349","CDBH":"4","XSFX":"由西向东","XSFXDM":"2","KKMC":"海晨道与安明路交口正向"},{"KKBH":"610391006","HPHM":"津JNY636","JGSK":"2021-04-01 06:52:33.358","CDBH":"4","XSFX":"由西向东","XSFXDM":"2","KKMC":"和韵路与和意路交口"},{"KKBH":"7208910030000","HPHM":"陕A9BA15","JGSK":"2021-04-01 06:52:33.438","CDBH":"4","XSFX":"由西向东","XSFXDM":"2","KKMC":"海博道与安正路交口正向"},{"KKBH":"610256115","HPHM":"津DKP017","JGSK":"2021-04-01 06:52:33.502","CDBH":"6","XSFX":"由西向东","XSFXDM":"2","KKMC":"中天大道与中生大道交口"},{"KKBH":"720541004000","HPHM":"津C53E22","JGSK":"2021-04-01 06:52:33.726","CDBH":"4","XSFX":"由西向东","XSFXDM":"2","KKMC":"动漫环路东与动漫中路交口"},{"KKBH":"1250","HPHM":"冀B6X3X0","JGSK":"2021-04-01 06:52:33.754","CDBH":"2","XSFX":"由东向西","XSFXDM":"1","KKMC":"中滨大道与盛三街交口正向"},{"KKBH":"7208810020000","HPHM":"晋BMW285","JGSK":"2021-04-01 06:52:33.817","CDBH":"9","XSFX":"由南向北","XSFXDM":"3","KKMC":"海旭道与安正路交口正向"},{"KKBH":"6103261420000","HPHM":"冀B7Y1U3","JGSK":"2021-04-01 06:52:33.823","CDBH":"4","XSFX":"由西向东","XSFXDM":"2","KKMC":"中成大道与泰七路交口正向"},{"KKBH":"610256115","HPHM":"津C89D96","JGSK":"2021-04-01 06:52:33.899","CDBH":"10","XSFX":"由北向南","XSFXDM":"4","KKMC":"中天大道与中生大道交口"},{"KKBH":"610266117","HPHM":"津FM5333","JGSK":"2021-04-01 06:52:33.982","CDBH":"9","XSFX":"由南向北","XSFXDM":"3","KKMC":"中生大道与和韵路交口"},{"KKBH":"610256114","HPHM":"津DZX591","JGSK":"2021-04-01 06:52:33.986","CDBH":"7","XSFX":"由北向南","XSFXDM":"4","KKMC":"中天大道与和旭路交口"},{"KKBH":"720881002000","HPHM":"冀B653H0","JGSK":"2021-04-01 06:52:34.004","CDBH":"12","XSFX":"由北向南","XSFXDM":"4","KKMC":"海旭道与安正路交口"},{"KKBH":"610266117","HPHM":"辽GY1393","JGSK":"2021-04-01 06:52:34.01","CDBH":"7","XSFX":"由南向北","XSFXDM":"3","KKMC":"中生大道与和韵路交口"},{"KKBH":"610256113","HPHM":"浙DMM028","JGSK":"2021-04-01 06:52:34.032","CDBH":"1","XSFX":"由西向东","XSFXDM":"2","KKMC":"中天大道与和风路交口"},{"KKBH":"720881002000","HPHM":"津AD16728","JGSK":"2021-04-01 06:52:34.085","CDBH":"13","XSFX":"由北向南","XSFXDM":"4","KKMC":"海旭道与安正路交口"},{"KKBH":"610276126","HPHM":"津H18585","JGSK":"2021-04-01 06:52:34.125","CDBH":"4","XSFX":"由南向北","XSFXDM":"3","KKMC":"中新大道与和意路交口"},{"KKBH":"610256116","HPHM":"津FF5368","JGSK":"2021-04-01 06:52:34.134","CDBH":"11","XSFX":"由北向南","XSFXDM":"4","KKMC":"中天大道与和顺路交口"},{"KKBH":"610266118","HPHM":"津H59155","JGSK":"2021-04-01 06:52:34.148","CDBH":"10","XSFX":"由北向南","XSFXDM":"4","KKMC":"中生大道与和畅路交口"},{"KKBH":"720881005000","HPHM":"鄂H33P78","JGSK":"2021-04-01 06:52:34.155","CDBH":"2","XSFX":"由东向西","XSFXDM":"1","KKMC":"海旭道与明盛路交口"},{"KKBH":"610276126","HPHM":"津ADN0915","JGSK":"2021-04-01 06:52:34.166","CDBH":"7","XSFX":"由北向南","XSFXDM":"4","KKMC":"中新大道与和意路交口"},{"KKBH":"610266117","HPHM":"津HYY001","JGSK":"2021-04-01 06:52:34.222","CDBH":"8","XSFX":"由南向北","XSFXDM":"3","KKMC":"中生大道与和韵路交口"},{"KKBH":"610391006","HPHM":"冀B3Y1R1","JGSK":"2021-04-01 06:52:34.223","CDBH":"1","XSFX":"由东向西","XSFXDM":"1","KKMC":"和韵路与和意路交口"},{"KKBH":"610256112","HPHM":"津J69861","JGSK":"2021-04-01 06:52:34.252","CDBH":"4","XSFX":"由西向东","XSFXDM":"2","KKMC":"中天大道与中津大道交口"},{"KKBH":"610271009","HPHM":"津MAQ332","JGSK":"2021-04-01 06:52:34.358","CDBH":"4","XSFX":"由西向东","XSFXDM":"2","KKMC":"中新大道与泰七路交口"},{"KKBH":"610256112","HPHM":"津BV7570","JGSK":"2021-04-01 06:52:34.373","CDBH":"7","XSFX":"由南向北","XSFXDM":"3","KKMC":"中天大道与中津大道交口"},{"KKBH":"610276125","HPHM":"冀BWY767","JGSK":"2021-04-01 06:52:34.392","CDBH":"1","XSFX":"由东向西","XSFXDM":"1","KKMC":"中新大道与和顺路交口"},{"KKBH":"610401004","HPHM":"津DRD866","JGSK":"2021-04-01 06:52:34.414","CDBH":"9","XSFX":"由南向北","XSFXDM":"3","KKMC":"和畅路与和风路交口"},{"KKBH":"7208810020000","HPHM":"津C388G5","JGSK":"2021-04-01 06:52:34.469","CDBH":"12","XSFX":"由北向南","XSFXDM":"4","KKMC":"海旭道与安正路交口正向"},{"KKBH":"7208910030000","HPHM":"津MFS345","JGSK":"2021-04-01 06:52:34.538","CDBH":"6","XSFX":"由西向东","XSFXDM":"2","KKMC":"海博道与安正路交口正向"},{"KKBH":"720891003000","HPHM":"车牌","JGSK":"2021-04-01 06:52:34.625","CDBH":"6","XSFX":"由西向东","XSFXDM":"2","KKMC":"海博道与安正路交口"},{"KKBH":"7208810050000","HPHM":"津RVV670","JGSK":"2021-04-01 06:52:34.671","CDBH":"4","XSFX":"由西向东","XSFXDM":"2","KKMC":"海旭道与明盛路交口正向"},{"KKBH":"610256115","HPHM":"津C8U222","JGSK":"2021-04-01 06:52:34.703","CDBH":"10","XSFX":"由北向南","XSFXDM":"4","KKMC":"中天大道与中生大道交口"},{"KKBH":"610256114","HPHM":"冀CED195","JGSK":"2021-04-01 06:52:34.706","CDBH":"5","XSFX":"由南向北","XSFXDM":"3","KKMC":"中天大道与和旭路交口"},{"KKBH":"610401005","HPHM":"津D77993","JGSK":"2021-04-01 06:52:34.74","CDBH":"5","XSFX":"由西向东","XSFXDM":"2","KKMC":"和畅路与和顺路交口"},{"KKBH":"610276125","HPHM":"津KNY860","JGSK":"2021-04-01 06:52:34.751","CDBH":"5","XSFX":"由南向北","XSFXDM":"3","KKMC":"中新大道与和顺路交口"},{"KKBH":"720861003000","HPHM":"津A3H027","JGSK":"2021-04-01 06:52:34.755","CDBH":"4","XSFX":"由西向东","XSFXDM":"2","KKMC":"海晨道与安明路交口"},{"KKBH":"7208910030000","HPHM":"津GYX339","JGSK":"2021-04-01 06:52:34.777","CDBH":"4","XSFX":"由西向东","XSFXDM":"2","KKMC":"海博道与安正路交口正向"},{"KKBH":"610271008","HPHM":"津C79E97","JGSK":"2021-04-01 06:52:34.799","CDBH":"4","XSFX":"由北向南","XSFXDM":"4","KKMC":"中新大道与航母主题公园支路交口"},{"KKBH":"610401004","HPHM":"京N0D6H8","JGSK":"2021-04-01 06:52:34.816","CDBH":"8","XSFX":"由南向北","XSFXDM":"3","KKMC":"和畅路与和风路交口"},{"KKBH":"610391006","HPHM":"津C0W805","JGSK":"2021-04-01 06:52:34.995","CDBH":"1","XSFX":"由东向西","XSFXDM":"1","KKMC":"和韵路与和意路交口"},{"KKBH":"610276126","HPHM":"冀B3A1Z7","JGSK":"2021-04-01 06:52:35.029","CDBH":"5","XSFX":"由南向北","XSFXDM":"3","KKMC":"中新大道与和意路交口"},{"KKBH":"610256113","HPHM":"津HG6713","JGSK":"2021-04-01 06:52:35.051","CDBH":"2","XSFX":"由西向东","XSFXDM":"2","KKMC":"中天大道与和风路交口"},{"KKBH":"610276126","HPHM":"车牌","JGSK":"2021-04-01 06:52:35.102","CDBH":"5","XSFX":"由南向北","XSFXDM":"3","KKMC":"中新大道与和意路交口"},{"KKBH":"610276125","HPHM":"车牌","JGSK":"2021-04-01 06:52:35.15","CDBH":"8","XSFX":"由北向南","XSFXDM":"4","KKMC":"中新大道与和顺路交口"},{"KKBH":"7208910040000","HPHM":"车牌","JGSK":"2021-04-01 06:52:35.218","CDBH":"5","XSFX":"由西向东","XSFXDM":"2","KKMC":"海博道与安平路交口正向"},{"KKBH":"610256111","HPHM":"津ADA6118","JGSK":"2021-04-01 06:52:35.219","CDBH":"7","XSFX":"由北向南","XSFXDM":"4","KKMC":"中天大道与和惠路交口"},{"KKBH":"7208610030000","HPHM":"车牌","JGSK":"2021-04-01 06:52:35.229","CDBH":"11","XSFX":"由北向南","XSFXDM":"4","KKMC":"海晨道与安明路交口正向"},{"KKBH":"740011002000","HPHM":"冀R5352N","JGSK":"2021-04-01 06:52:35.328","CDBH":"12","XSFX":"由南向北","XSFXDM":"3","KKMC":"静湖南路与华一路交口"},{"KKBH":"610256115","HPHM":"鲁B100WP","JGSK":"2021-04-01 06:52:35.41","CDBH":"5","XSFX":"由西向东","XSFXDM":"2","KKMC":"中天大道与中生大道交口"},{"KKBH":"610391007","HPHM":"津KBG680","JGSK":"2021-04-01 06:52:35.435","CDBH":"11","XSFX":"由北向南","XSFXDM":"4","KKMC":"和韵路与和风路交口"},{"KKBH":"610271010","HPHM":"津N62858","JGSK":"2021-04-01 06:52:35.51","CDBH":"8","XSFX":"由北向南","XSFXDM":"4","KKMC":"中新大道与华五路交口"},{"KKBH":"720881005000","HPHM":"豫A49GH6","JGSK":"2021-04-01 06:52:35.529","CDBH":"5","XSFX":"由西向东","XSFXDM":"2","KKMC":"海旭道与明盛路交口"},{"KKBH":"610391006","HPHM":"津DMW456","JGSK":"2021-04-01 06:52:35.555","CDBH":"2","XSFX":"由东向西","XSFXDM":"1","KKMC":"和韵路与和意路交口"},{"KKBH":"6071310030000","HPHM":"鲁RY6126","JGSK":"2021-04-01 06:52:35.579","CDBH":"2","XSFX":"由东向西","XSFXDM":"1","KKMC":"中央大道与海旭道交口正向"},{"KKBH":"610276126","HPHM":"津AD60580","JGSK":"2021-04-01 06:52:35.581","CDBH":"4","XSFX":"由南向北","XSFXDM":"3","KKMC":"中新大道与和意路交口"},{"KKBH":"610256115","HPHM":"津HRS820","JGSK":"2021-04-01 06:52:35.587","CDBH":"10","XSFX":"由北向南","XSFXDM":"4","KKMC":"中天大道与中生大道交口"},{"KKBH":"720881007000","HPHM":"津E26981","JGSK":"2021-04-01 06:52:35.594","CDBH":"1","XSFX":"由东向西","XSFXDM":"1","KKMC":"海旭道与弘通路交口"},{"KKBH":"610271009","HPHM":"冀BM830V","JGSK":"2021-04-01 06:52:35.614","CDBH":"10","XSFX":"由北向南","XSFXDM":"4","KKMC":"中新大道与泰七路交口"},{"KKBH":"610316142000","HPHM":"冀B6X3X0","JGSK":"2021-04-01 06:52:35.677","CDBH":"2","XSFX":"由东向西","XSFXDM":"1","KKMC":"中滨大道与盛三街交口"},{"KKBH":"610256112","HPHM":"津K26469","JGSK":"2021-04-01 06:52:35.698","CDBH":"1","XSFX":"由东向西","XSFXDM":"1","KKMC":"中天大道与中津大道交口"},{"KKBH":"610266118","HPHM":"冀J6X3H6","JGSK":"2021-04-01 06:52:35.752","CDBH":"11","XSFX":"由北向南","XSFXDM":"4","KKMC":"中生大道与和畅路交口"},{"KKBH":"610276124","HPHM":"鲁D3M769","JGSK":"2021-04-01 06:52:35.812","CDBH":"7","XSFX":"由南向北","XSFXDM":"3","KKMC":"中新大道与中生大道交口"},{"KKBH":"610256116","HPHM":"津JSZ567","JGSK":"2021-04-01 06:52:35.813","CDBH":"12","XSFX":"由北向南","XSFXDM":"4","KKMC":"中天大道与和顺路交口"},{"KKBH":"610266117","HPHM":"冀B801V1","JGSK":"2021-04-01 06:52:35.813","CDBH":"4","XSFX":"由西向东","XSFXDM":"2","KKMC":"中生大道与和韵路交口"},{"KKBH":"610391007","HPHM":"津RME433","JGSK":"2021-04-01 06:52:35.88","CDBH":"1","XSFX":"由东向西","XSFXDM":"1","KKMC":"和韵路与和风路交口"},{"KKBH":"610276126","HPHM":"津AF05702","JGSK":"2021-04-01 06:52:35.88","CDBH":"8","XSFX":"由北向南","XSFXDM":"4","KKMC":"中新大道与和意路交口"},{"KKBH":"610271008","HPHM":"车牌","JGSK":"2021-04-01 06:52:35.89","CDBH":"5","XSFX":"由北向南","XSFXDM":"4","KKMC":"中新大道与航母主题公园支路交口"},{"KKBH":"7208610030000","HPHM":"鲁A9G56U","JGSK":"2021-04-01 06:52:35.947","CDBH":"4","XSFX":"由西向东","XSFXDM":"2","KKMC":"海晨道与安明路交口正向"},{"KKBH":"610401004","HPHM":"津AF51288","JGSK":"2021-04-01 06:52:36.014","CDBH":"7","XSFX":"由南向北","XSFXDM":"3","KKMC":"和畅路与和风路交口"},{"KKBH":"610401004","HPHM":"津AD68000","JGSK":"2021-04-01 06:52:36.092","CDBH":"10","XSFX":"由北向南","XSFXDM":"4","KKMC":"和畅路与和风路交口"},{"KKBH":"610256115","HPHM":"津QC0612","JGSK":"2021-04-01 06:52:36.133","CDBH":"6","XSFX":"由西向东","XSFXDM":"2","KKMC":"中天大道与中生大道交口"},{"KKBH":"720881006000","HPHM":"津KV8833","JGSK":"2021-04-01 06:52:36.256","CDBH":"4","XSFX":"由南向北","XSFXDM":"3","KKMC":"海旭道与庄盛路交口"},{"KKBH":"720891004000","HPHM":"车牌","JGSK":"2021-04-01 06:52:36.329","CDBH":"9","XSFX":"由南向北","XSFXDM":"3","KKMC":"海博道与安平路交口"},{"KKBH":"610266117","HPHM":"蒙D78U86","JGSK":"2021-04-01 06:52:36.334","CDBH":"10","XSFX":"由北向南","XSFXDM":"4","KKMC":"中生大道与和韵路交口"},{"KKBH":"7208810020000","HPHM":"津J98309","JGSK":"2021-04-01 06:52:36.337","CDBH":"12","XSFX":"由北向南","XSFXDM":"4","KKMC":"海旭道与安正路交口正向"},{"KKBH":"720881002000","HPHM":"冀R71K67","JGSK":"2021-04-01 06:52:36.351","CDBH":"10","XSFX":"由南向北","XSFXDM":"3","KKMC":"海旭道与安正路交口"},{"KKBH":"720891004000","HPHM":"鲁A8DL75","JGSK":"2021-04-01 06:52:36.36","CDBH":"4","XSFX":"由西向东","XSFXDM":"2","KKMC":"海博道与安平路交口"},{"KKBH":"610256116","HPHM":"津AF12987","JGSK":"2021-04-01 06:52:36.396","CDBH":"7","XSFX":"由南向北","XSFXDM":"3","KKMC":"中天大道与和顺路交口"},{"KKBH":"610401005","HPHM":"津RK2393","JGSK":"2021-04-01 06:52:36.425","CDBH":"5","XSFX":"由西向东","XSFXDM":"2","KKMC":"和畅路与和顺路交口"},{"KKBH":"610391006","HPHM":"京NQ56V7","JGSK":"2021-04-01 06:52:36.429","CDBH":"1","XSFX":"由东向西","XSFXDM":"1","KKMC":"和韵路与和意路交口"},{"KKBH":"720891003000","HPHM":"车牌","JGSK":"2021-04-01 06:52:36.465","CDBH":"6","XSFX":"由西向东","XSFXDM":"2","KKMC":"海博道与安正路交口"},{"KKBH":"7208910030000","HPHM":"津AD03773","JGSK":"2021-04-01 06:52:36.486","CDBH":"4","XSFX":"由西向东","XSFXDM":"2","KKMC":"海博道与安正路交口正向"},{"KKBH":"610256113","HPHM":"鲁NH226S","JGSK":"2021-04-01 06:52:36.562","CDBH":"8","XSFX":"由北向南","XSFXDM":"4","KKMC":"中天大道与和风路交口"},{"KKBH":"610256114","HPHM":"津A7F986","JGSK":"2021-04-01 06:52:36.625","CDBH":"5","XSFX":"由南向北","XSFXDM":"3","KKMC":"中天大道与和旭路交口"},{"KKBH":"610256111","HPHM":"津NVP089","JGSK":"2021-04-01 06:52:36.658","CDBH":"1","XSFX":"由西向东","XSFXDM":"2","KKMC":"中天大道与和惠路交口"},{"KKBH":"610271008","HPHM":"津C79E97","JGSK":"2021-04-01 06:52:36.674","CDBH":"4","XSFX":"由北向南","XSFXDM":"4","KKMC":"中新大道与航母主题公园支路交口"},{"KKBH":"610266117","HPHM":"津AQR985","JGSK":"2021-04-01 06:52:36.69","CDBH":"7","XSFX":"由南向北","XSFXDM":"3","KKMC":"中生大道与和韵路交口"},{"KKBH":"610266117","HPHM":"津A8B522","JGSK":"2021-04-01 06:52:36.703","CDBH":"8","XSFX":"由南向北","XSFXDM":"3","KKMC":"中生大道与和韵路交口"},{"KKBH":"610401005","HPHM":"津RUY629","JGSK":"2021-04-01 06:52:36.78","CDBH":"4","XSFX":"由西向东","XSFXDM":"2","KKMC":"和畅路与和顺路交口"},{"KKBH":"7208910060000","HPHM":"车牌","JGSK":"2021-04-01 06:52:36.803","CDBH":"12","XSFX":"由北向南","XSFXDM":"4","KKMC":"海博道与永盛路交口正向"},{"KKBH":"610276124","HPHM":"浙APV687","JGSK":"2021-04-01 06:52:36.832","CDBH":"6","XSFX":"由西向东","XSFXDM":"2","KKMC":"中新大道与中生大道交口"},{"KKBH":"610271008","HPHM":"津CA8861","JGSK":"2021-04-01 06:52:36.859","CDBH":"2","XSFX":"由南向北","XSFXDM":"3","KKMC":"中新大道与航母主题公园支路交口"},{"KKBH":"7208810020000","HPHM":"津JF0959","JGSK":"2021-04-01 06:52:36.88","CDBH":"1","XSFX":"由东向西","XSFXDM":"1","KKMC":"海旭道与安正路交口正向"},{"KKBH":"610256115","HPHM":"津H57538","JGSK":"2021-04-01 06:52:36.914","CDBH":"4","XSFX":"由西向东","XSFXDM":"2","KKMC":"中天大道与中生大道交口"},{"KKBH":"610256112","HPHM":"鲁P91D37","JGSK":"2021-04-01 06:52:36.919","CDBH":"7","XSFX":"由南向北","XSFXDM":"3","KKMC":"中天大道与中津大道交口"},{"KKBH":"7208810050000","HPHM":"苏GZ0565","JGSK":"2021-04-01 06:52:36.958","CDBH":"4","XSFX":"由西向东","XSFXDM":"2","KKMC":"海旭道与明盛路交口正向"},{"KKBH":"610256114","HPHM":"津DZX591","JGSK":"2021-04-01 06:52:37.047","CDBH":"7","XSFX":"由北向南","XSFXDM":"4","KKMC":"中天大道与和旭路交口"},{"KKBH":"610391006","HPHM":"津JNY636","JGSK":"2021-04-01 06:52:37.073","CDBH":"4","XSFX":"由西向东","XSFXDM":"2","KKMC":"和韵路与和意路交口"},{"KKBH":"7280310030000","HPHM":"车牌","JGSK":"2021-04-01 06:52:37.075","CDBH":"6","XSFX":"由北向南","XSFXDM":"4","KKMC":"动漫中路与文二路交口正向"},{"KKBH":"610256114","HPHM":"车牌","JGSK":"2021-04-01 06:52:37.097","CDBH":"6","XSFX":"由南向北","XSFXDM":"3","KKMC":"中天大道与和旭路交口"},{"KKBH":"7208810040000","HPHM":"津RKB530","JGSK":"2021-04-01 06:52:37.131","CDBH":"5","XSFX":"由西向东","XSFXDM":"2","KKMC":"海旭道与永盛路交口正向"},{"KKBH":"610271008","HPHM":"津AFN590","JGSK":"2021-04-01 06:52:37.153","CDBH":"5","XSFX":"由北向南","XSFXDM":"4","KKMC":"中新大道与航母主题公园支路交口"},{"KKBH":"610256116","HPHM":"津NYR820","JGSK":"2021-04-01 06:52:37.271","CDBH":"12","XSFX":"由北向南","XSFXDM":"4","KKMC":"中天大道与和顺路交口"},{"KKBH":"610271009","HPHM":"冀B5HW32","JGSK":"2021-04-01 06:52:37.288","CDBH":"10","XSFX":"由北向南","XSFXDM":"4","KKMC":"中新大道与泰七路交口"},{"KKBH":"610256116","HPHM":"津AF53797","JGSK":"2021-04-01 06:52:37.355","CDBH":"8","XSFX":"由南向北","XSFXDM":"3","KKMC":"中天大道与和顺路交口"},{"KKBH":"610266117","HPHM":"津MDR939","JGSK":"2021-04-01 06:52:37.405","CDBH":"5","XSFX":"由西向东","XSFXDM":"2","KKMC":"中生大道与和韵路交口"},{"KKBH":"720881002000","HPHM":"津C388G5","JGSK":"2021-04-01 06:52:37.412","CDBH":"12","XSFX":"由北向南","XSFXDM":"4","KKMC":"海旭道与安正路交口"},{"KKBH":"610266118","HPHM":"津KDB909","JGSK":"2021-04-01 06:52:37.432","CDBH":"12","XSFX":"由北向南","XSFXDM":"4","KKMC":"中生大道与和畅路交口"},{"KKBH":"720861003000","HPHM":"豫GJ01B1","JGSK":"2021-04-01 06:52:37.475","CDBH":"4","XSFX":"由西向东","XSFXDM":"2","KKMC":"海晨道与安明路交口"},{"KKBH":"610256113","HPHM":"津DMM028","JGSK":"2021-04-01 06:52:37.502","CDBH":"1","XSFX":"由西向东","XSFXDM":"2","KKMC":"中天大道与和风路交口"},{"KKBH":"610266118","HPHM":"津RSV278","JGSK":"2021-04-01 06:52:37.54","CDBH":"1","XSFX":"由东向西","XSFXDM":"1","KKMC":"中生大道与和畅路交口"},{"KKBH":"610271008","HPHM":"津HL2995","JGSK":"2021-04-01 06:52:37.553","CDBH":"5","XSFX":"由北向南","XSFXDM":"4","KKMC":"中新大道与航母主题公园支路交口"},{"KKBH":"610261004000","HPHM":"浙B17595","JGSK":"2021-04-01 06:52:37.561","CDBH":"3","XSFX":"由南向北","XSFXDM":"3","KKMC":"中生大道与静湖西路（北侧）"},{"KKBH":"7208610030000","HPHM":"冀R7Y1E1","JGSK":"2021-04-01 06:52:37.709","CDBH":"10","XSFX":"由北向南","XSFXDM":"4","KKMC":"海晨道与安明路交口正向"},{"KKBH":"610256115","HPHM":"津AF29586","JGSK":"2021-04-01 06:52:37.766","CDBH":"10","XSFX":"由北向南","XSFXDM":"4","KKMC":"中天大道与中生大道交口"},{"KKBH":"610401004","HPHM":"津FLY939","JGSK":"2021-04-01 06:52:37.769","CDBH":"1","XSFX":"由东向西","XSFXDM":"1","KKMC":"和畅路与和风路交口"},{"KKBH":"610256114","HPHM":"津RZZ193","JGSK":"2021-04-01 06:52:37.844","CDBH":"5","XSFX":"由南向北","XSFXDM":"3","KKMC":"中天大道与和旭路交口"},{"KKBH":"610256112","HPHM":"津D00614","JGSK":"2021-04-01 06:52:37.955","CDBH":"4","XSFX":"由西向东","XSFXDM":"2","KKMC":"中天大道与中津大道交口"},{"KKBH":"7208810020000","HPHM":"津KTX529","JGSK":"2021-04-01 06:52:37.968","CDBH":"12","XSFX":"由北向南","XSFXDM":"4","KKMC":"海旭道与安正路交口正向"},{"KKBH":"7205410030000","HPHM":"车牌","JGSK":"2021-04-01 06:52:37.989","CDBH":"7","XSFX":"由东向西","XSFXDM":"1","KKMC":"动漫环路西与动漫西路交口正向"},{"KKBH":"610326142000","HPHM":"冀B7Y1U3","JGSK":"2021-04-01 06:52:37.997","CDBH":"4","XSFX":"由西向东","XSFXDM":"2","KKMC":"中成大道与泰七路交口"},{"KKBH":"610276126","HPHM":"津MXZ406","JGSK":"2021-04-01 06:52:38.002","CDBH":"8","XSFX":"由北向南","XSFXDM":"4","KKMC":"中新大道与和意路交口"},{"KKBH":"610266118","HPHM":"豫A7TW30","JGSK":"2021-04-01 06:52:38.071","CDBH":"11","XSFX":"由北向南","XSFXDM":"4","KKMC":"中生大道与和畅路交口"},{"KKBH":"720881005000","HPHM":"津RVV670","JGSK":"2021-04-01 06:52:38.093","CDBH":"4","XSFX":"由西向东","XSFXDM":"2","KKMC":"海旭道与明盛路交口"},{"KKBH":"610276126","HPHM":"津E18369","JGSK":"2021-04-01 06:52:38.171","CDBH":"4","XSFX":"由南向北","XSFXDM":"3","KKMC":"中新大道与和意路交口"},{"KKBH":"610256114","HPHM":"津HYN878","JGSK":"2021-04-01 06:52:38.247","CDBH":"8","XSFX":"由北向南","XSFXDM":"4","KKMC":"中天大道与和旭路交口"},{"KKBH":"610256113","HPHM":"冀EM3193","JGSK":"2021-04-01 06:52:38.27","CDBH":"7","XSFX":"由北向南","XSFXDM":"4","KKMC":"中天大道与和风路交口"},{"KKBH":"610276126","HPHM":"津D15219","JGSK":"2021-04-01 06:52:38.288","CDBH":"8","XSFX":"由北向南","XSFXDM":"4","KKMC":"中新大道与和意路交口"},{"KKBH":"610256115","HPHM":"鲁N5181J","JGSK":"2021-04-01 06:52:38.302","CDBH":"10","XSFX":"由北向南","XSFXDM":"4","KKMC":"中天大道与中生大道交口"},{"KKBH":"7208910030000","HPHM":"津MUP456","JGSK":"2021-04-01 06:52:38.357","CDBH":"4","XSFX":"由西向东","XSFXDM":"2","KKMC":"海博道与安正路交口正向"},{"KKBH":"610256112","HPHM":"津RXX527","JGSK":"2021-04-01 06:52:38.366","CDBH":"5","XSFX":"由西向东","XSFXDM":"2","KKMC":"中天大道与中津大道交口"},{"KKBH":"610271009","HPHM":"津MAQ332","JGSK":"2021-04-01 06:52:38.415","CDBH":"4","XSFX":"由西向东","XSFXDM":"2","KKMC":"中新大道与泰七路交口"},{"KKBH":"610271009","HPHM":"车牌","JGSK":"2021-04-01 06:52:38.425","CDBH":"11","XSFX":"由北向南","XSFXDM":"4","KKMC":"中新大道与泰七路交口"},{"KKBH":"720871002000","HPHM":"冀AX0739","JGSK":"2021-04-01 06:52:38.494","CDBH":"8","XSFX":"由北向南","XSFXDM":"4","KKMC":"安正路与芳菲路交口"},{"KKBH":"7208710020000","HPHM":"车牌","JGSK":"2021-04-01 06:52:38.529","CDBH":"7","XSFX":"由南向北","XSFXDM":"3","KKMC":"安正路与芳菲路交口正向"},{"KKBH":"610276126","HPHM":"津FED288","JGSK":"2021-04-01 06:52:38.535","CDBH":"7","XSFX":"由北向南","XSFXDM":"4","KKMC":"中新大道与和意路交口"},{"KKBH":"610276125","HPHM":"车牌","JGSK":"2021-04-01 06:52:38.55","CDBH":"8","XSFX":"由北向南","XSFXDM":"4","KKMC":"中新大道与和顺路交口"},{"KKBH":"610256116","HPHM":"津AD71709","JGSK":"2021-04-01 06:52:38.568","CDBH":"10","XSFX":"由北向南","XSFXDM":"4","KKMC":"中天大道与和顺路交口"},{"KKBH":"610401004","HPHM":"车牌","JGSK":"2021-04-01 06:52:38.573","CDBH":"8","XSFX":"由南向北","XSFXDM":"3","KKMC":"和畅路与和风路交口"},{"KKBH":"610276125","HPHM":"冀GSS296","JGSK":"2021-04-01 06:52:38.729","CDBH":"1","XSFX":"由东向西","XSFXDM":"1","KKMC":"中新大道与和顺路交口"},{"KKBH":"610261005000","HPHM":"豫QJ7323","JGSK":"2021-04-01 06:52:38.738","CDBH":"3","XSFX":"由南向北","XSFXDM":"3","KKMC":"中生大道与静湖西路（南侧）"},{"KKBH":"610276126","HPHM":"津K20889","JGSK":"2021-04-01 06:52:38.765","CDBH":"5","XSFX":"由南向北","XSFXDM":"3","KKMC":"中新大道与和意路交口"},{"KKBH":"610256114","HPHM":"津A8J581","JGSK":"2021-04-01 06:52:38.773","CDBH":"8","XSFX":"由北向南","XSFXDM":"4","KKMC":"中天大道与和旭路交口"},{"KKBH":"720891003000","HPHM":"车牌","JGSK":"2021-04-01 06:52:38.785","CDBH":"6","XSFX":"由西向东","XSFXDM":"2","KKMC":"海博道与安正路交口"},{"KKBH":"610271008","HPHM":"津AFN590","JGSK":"2021-04-01 06:52:38.835","CDBH":"5","XSFX":"由北向南","XSFXDM":"4","KKMC":"中新大道与航母主题公园支路交口"},{"KKBH":"7208810040000","HPHM":"鲁B9G03Y","JGSK":"2021-04-01 06:52:38.977","CDBH":"2","XSFX":"由东向西","XSFXDM":"1","KKMC":"海旭道与永盛路交口正向"},{"KKBH":"610266118","HPHM":"津H59155","JGSK":"2021-04-01 06:52:39.032","CDBH":"10","XSFX":"由北向南","XSFXDM":"4","KKMC":"中生大道与和畅路交口"},{"KKBH":"610271010","HPHM":"津CB017学","JGSK":"2021-04-01 06:52:39.035","CDBH":"7","XSFX":"由北向南","XSFXDM":"4","KKMC":"中新大道与华五路交口"},{"KKBH":"720881002000","HPHM":"津J98309","JGSK":"2021-04-01 06:52:39.092","CDBH":"12","XSFX":"由北向南","XSFXDM":"4","KKMC":"海旭道与安正路交口"},{"KKBH":"610256113","HPHM":"津HG6713","JGSK":"2021-04-01 06:52:39.101","CDBH":"2","XSFX":"由西向东","XSFXDM":"2","KKMC":"中天大道与和风路交口"},{"KKBH":"7208810020000","HPHM":"豫N58D7Y","JGSK":"2021-04-01 06:52:39.118","CDBH":"3","XSFX":"由东向西","XSFXDM":"1","KKMC":"海旭道与安正路交口正向"},{"KKBH":"610256115","HPHM":"吉APW201","JGSK":"2021-04-01 06:52:39.154","CDBH":"6","XSFX":"由西向东","XSFXDM":"2","KKMC":"中天大道与中生大道交口"},{"KKBH":"7208910060000","HPHM":"津FEL219","JGSK":"2021-04-01 06:52:39.18","CDBH":"3","XSFX":"由东向西","XSFXDM":"1","KKMC":"海博道与永盛路交口正向"},{"KKBH":"610256116","HPHM":"津JW9737","JGSK":"2021-04-01 06:52:39.183","CDBH":"8","XSFX":"由南向北","XSFXDM":"3","KKMC":"中天大道与和顺路交口"},{"KKBH":"610401005","HPHM":"津RUY629","JGSK":"2021-04-01 06:52:39.213","CDBH":"4","XSFX":"由西向东","XSFXDM":"2","KKMC":"和畅路与和顺路交口"},{"KKBH":"610271010","HPHM":"津C9N315","JGSK":"2021-04-01 06:52:39.235","CDBH":"8","XSFX":"由北向南","XSFXDM":"4","KKMC":"中新大道与华五路交口"},{"KKBH":"610271008","HPHM":"车牌","JGSK":"2021-04-01 06:52:39.255","CDBH":"1","XSFX":"由南向北","XSFXDM":"3","KKMC":"中新大道与航母主题公园支路交口"},{"KKBH":"610266118","HPHM":"津CCN958","JGSK":"2021-04-01 06:52:39.334","CDBH":"2","XSFX":"由东向西","XSFXDM":"1","KKMC":"中生大道与和畅路交口"},{"KKBH":"610256112","HPHM":"津AU5595","JGSK":"2021-04-01 06:52:39.382","CDBH":"9","XSFX":"由南向北","XSFXDM":"3","KKMC":"中天大道与中津大道交口"},{"KKBH":"610391006","HPHM":"冀B3Y1R1","JGSK":"2021-04-01 06:52:39.394","CDBH":"1","XSFX":"由东向西","XSFXDM":"1","KKMC":"和韵路与和意路交口"},{"KKBH":"610266117","HPHM":"津JYY737","JGSK":"2021-04-01 06:52:39.417","CDBH":"8","XSFX":"由南向北","XSFXDM":"3","KKMC":"中生大道与和韵路交口"},{"KKBH":"610276125","HPHM":"车牌","JGSK":"2021-04-01 06:52:39.435","CDBH":"8","XSFX":"由北向南","XSFXDM":"4","KKMC":"中新大道与和顺路交口"},{"KKBH":"610401004","HPHM":"津KRF111","JGSK":"2021-04-01 06:52:39.438","CDBH":"2","XSFX":"由东向西","XSFXDM":"1","KKMC":"和畅路与和风路交口"},{"KKBH":"720891004000","HPHM":"鲁NTL116","JGSK":"2021-04-01 06:52:39.478","CDBH":"5","XSFX":"由西向东","XSFXDM":"2","KKMC":"海博道与安平路交口"},{"KKBH":"720881002000","HPHM":"晋BMW285","JGSK":"2021-04-01 06:52:39.551","CDBH":"9","XSFX":"由南向北","XSFXDM":"3","KKMC":"海旭道与安正路交口"},{"KKBH":"610391007","HPHM":"津GAN036","JGSK":"2021-04-01 06:52:39.56","CDBH":"2","XSFX":"由东向西","XSFXDM":"1","KKMC":"和韵路与和风路交口"},{"KKBH":"610256112","HPHM":"鲁A8Z2F9","JGSK":"2021-04-01 06:52:39.573","CDBH":"5","XSFX":"由西向东","XSFXDM":"2","KKMC":"中天大道与中津大道交口"},{"KKBH":"610256116","HPHM":"津MRR881","JGSK":"2021-04-01 06:52:39.612","CDBH":"7","XSFX":"由南向北","XSFXDM":"3","KKMC":"中天大道与和顺路交口"},{"KKBH":"610256115","HPHM":"京NQ8N85","JGSK":"2021-04-01 06:52:39.634","CDBH":"4","XSFX":"由西向东","XSFXDM":"2","KKMC":"中天大道与中生大道交口"},{"KKBH":"720541004000","HPHM":"豫A18A9B","JGSK":"2021-04-01 06:52:39.642","CDBH":"3","XSFX":"由西向东","XSFXDM":"2","KKMC":"动漫环路东与动漫中路交口"},{"KKBH":"610266118","HPHM":"津FX1081","JGSK":"2021-04-01 06:52:39.671","CDBH":"11","XSFX":"由北向南","XSFXDM":"4","KKMC":"中生大道与和畅路交口"},{"KKBH":"7208810020000","HPHM":"车牌","JGSK":"2021-04-01 06:52:39.697","CDBH":"1","XSFX":"由东向西","XSFXDM":"1","KKMC":"海旭道与安正路交口正向"},{"KKBH":"720881002000","HPHM":"津MX5928","JGSK":"2021-04-01 06:52:39.781","CDBH":"2","XSFX":"由东向西","XSFXDM":"1","KKMC":"海旭道与安正路交口"},{"KKBH":"610256116","HPHM":"津DXT880","JGSK":"2021-04-01 06:52:39.808","CDBH":"12","XSFX":"由北向南","XSFXDM":"4","KKMC":"中天大道与和顺路交口"},{"KKBH":"610256112","HPHM":"津RNV971","JGSK":"2021-04-01 06:52:39.932","CDBH":"7","XSFX":"由南向北","XSFXDM":"3","KKMC":"中天大道与中津大道交口"},{"KKBH":"610276125","HPHM":"车牌","JGSK":"2021-04-01 06:52:39.989","CDBH":"8","XSFX":"由北向南","XSFXDM":"4","KKMC":"中新大道与和顺路交口"},{"KKBH":"610401005","HPHM":"津RK2393","JGSK":"2021-04-01 06:52:40.014","CDBH":"6","XSFX":"由西向东","XSFXDM":"2","KKMC":"和畅路与和顺路交口"},{"KKBH":"720881004000","HPHM":"津RKB530","JGSK":"2021-04-01 06:52:40.018","CDBH":"10","XSFX":"由西向东","XSFXDM":"2","KKMC":"海旭道与永盛路交口"},{"KKBH":"7208910030000","HPHM":"津NNL598","JGSK":"2021-04-01 06:52:40.024","CDBH":"4","XSFX":"由西向东","XSFXDM":"2","KKMC":"海博道与安正路交口正向"},{"KKBH":"610276124","HPHM":"津AG5875","JGSK":"2021-04-01 06:52:40.041","CDBH":"8","XSFX":"由南向北","XSFXDM":"3","KKMC":"中新大道与中生大道交口"},{"KKBH":"720881005000","HPHM":"苏GZ0565","JGSK":"2021-04-01 06:52:40.087","CDBH":"4","XSFX":"由西向东","XSFXDM":"2","KKMC":"海旭道与明盛路交口"},{"KKBH":"610271008","HPHM":"津DBS256","JGSK":"2021-04-01 06:52:40.09","CDBH":"4","XSFX":"由北向南","XSFXDM":"4","KKMC":"中新大道与航母主题公园支路交口"},{"KKBH":"720891003000","HPHM":"车牌","JGSK":"2021-04-01 06:52:40.143","CDBH":"6","XSFX":"由西向东","XSFXDM":"2","KKMC":"海博道与安正路交口"},{"KKBH":"610266118","HPHM":"豫AJ78A8","JGSK":"2021-04-01 06:52:40.226","CDBH":"1","XSFX":"由东向西","XSFXDM":"1","KKMC":"中生大道与和畅路交口"},{"KKBH":"7208810050000","HPHM":"津A8F670","JGSK":"2021-04-01 06:52:40.278","CDBH":"5","XSFX":"由西向东","XSFXDM":"2","KKMC":"海旭道与明盛路交口正向"},{"KKBH":"610276124","HPHM":"津H36550","JGSK":"2021-04-01 06:52:40.438","CDBH":"1","XSFX":"由东向西","XSFXDM":"1","KKMC":"中新大道与中生大道交口"},{"KKBH":"610266118","HPHM":"津A8Z568","JGSK":"2021-04-01 06:52:40.479","CDBH":"8","XSFX":"由南向北","XSFXDM":"3","KKMC":"中生大道与和畅路交口"},{"KKBH":"610276126","HPHM":"冀B3A1Z7","JGSK":"2021-04-01 06:52:40.536","CDBH":"5","XSFX":"由南向北","XSFXDM":"3","KKMC":"中新大道与和意路交口"},{"KKBH":"720881002000","HPHM":"津KTX529","JGSK":"2021-04-01 06:52:40.608","CDBH":"12","XSFX":"由北向南","XSFXDM":"4","KKMC":"海旭道与安正路交口"},{"KKBH":"610256116","HPHM":"冀DJP139","JGSK":"2021-04-01 06:52:40.622","CDBH":"10","XSFX":"由北向南","XSFXDM":"4","KKMC":"中天大道与和顺路交口"},{"KKBH":"610391008","HPHM":"豫P6X879","JGSK":"2021-04-01 06:52:40.695","CDBH":"4","XSFX":"由西向东","XSFXDM":"2","KKMC":"和韵路与和旭路交口"},{"KKBH":"610266117","HPHM":"津LAH818","JGSK":"2021-04-01 06:52:40.728","CDBH":"11","XSFX":"由北向南","XSFXDM":"4","KKMC":"中生大道与和韵路交口"},{"KKBH":"610276126","HPHM":"津A9H260","JGSK":"2021-04-01 06:52:40.741","CDBH":"1","XSFX":"由东向西","XSFXDM":"1","KKMC":"中新大道与和意路交口"},{"KKBH":"610391006","HPHM":"津KD8055","JGSK":"2021-04-01 06:52:40.754","CDBH":"1","XSFX":"由东向西","XSFXDM":"1","KKMC":"和韵路与和意路交口"},{"KKBH":"7208810020000","HPHM":"陕A7T1N5","JGSK":"2021-04-01 06:52:40.794","CDBH":"12","XSFX":"由北向南","XSFXDM":"4","KKMC":"海旭道与安正路交口正向"},{"KKBH":"711","HPHM":"津AF01710","JGSK":"2021-04-01 06:52:40.837","CDBH":"2","XSFX":"由东向西","XSFXDM":"1","KKMC":"不礼让行人中新大道与和旭路交口"},{"KKBH":"610276124","HPHM":"津MXR565","JGSK":"2021-04-01 06:52:40.901","CDBH":"3","XSFX":"由东向西","XSFXDM":"1","KKMC":"中新大道与中生大道交口"},{"KKBH":"610256115","HPHM":"津G07678","JGSK":"2021-04-01 06:52:40.942","CDBH":"10","XSFX":"由北向南","XSFXDM":"4","KKMC":"中天大道与中生大道交口"},{"KKBH":"7208910060000","HPHM":"津B50730","JGSK":"2021-04-01 06:52:41.1","CDBH":"1","XSFX":"由东向西","XSFXDM":"1","KKMC":"海博道与永盛路交口正向"},{"KKBH":"610271008","HPHM":"津DBS256","JGSK":"2021-04-01 06:52:41.1","CDBH":"4","XSFX":"由北向南","XSFXDM":"4","KKMC":"中新大道与航母主题公园支路交口"},{"KKBH":"610401004","HPHM":"冀B08AK5","JGSK":"2021-04-01 06:52:41.289","CDBH":"8","XSFX":"由南向北","XSFXDM":"3","KKMC":"和畅路与和风路交口"},{"KKBH":"610261005000","HPHM":"云A895VB","JGSK":"2021-04-01 06:52:41.295","CDBH":"2","XSFX":"由南向北","XSFXDM":"3","KKMC":"中生大道与静湖西路（南侧）"},{"KKBH":"610271008","HPHM":"津KDY798","JGSK":"2021-04-01 06:52:41.308","CDBH":"1","XSFX":"由南向北","XSFXDM":"3","KKMC":"中新大道与航母主题公园支路交口"},{"KKBH":"610266118","HPHM":"津AYH812","JGSK":"2021-04-01 06:52:41.354","CDBH":"2","XSFX":"由东向西","XSFXDM":"1","KKMC":"中生大道与和畅路交口"},{"KKBH":"720881002000","HPHM":"津A8S765","JGSK":"2021-04-01 06:52:41.355","CDBH":"3","XSFX":"由东向西","XSFXDM":"1","KKMC":"海旭道与安正路交口"},{"KKBH":"610391006","HPHM":"京NQ56V7","JGSK":"2021-04-01 06:52:41.475","CDBH":"1","XSFX":"由东向西","XSFXDM":"1","KKMC":"和韵路与和意路交口"},{"KKBH":"610256114","HPHM":"津RXK150","JGSK":"2021-04-01 06:52:41.506","CDBH":"6","XSFX":"由南向北","XSFXDM":"3","KKMC":"中天大道与和旭路交口"},{"KKBH":"610256116","HPHM":"津ADQ2345","JGSK":"2021-04-01 06:52:41.509","CDBH":"7","XSFX":"由南向北","XSFXDM":"3","KKMC":"中天大道与和顺路交口"},{"KKBH":"610391007","HPHM":"津MRW839","JGSK":"2021-04-01 06:52:41.586","CDBH":"10","XSFX":"由北向南","XSFXDM":"4","KKMC":"和韵路与和风路交口"},{"KKBH":"7208810070000","HPHM":"津E26981","JGSK":"2021-04-01 06:52:41.803","CDBH":"2","XSFX":"由东向西","XSFXDM":"1","KKMC":"海旭道与弘通路交口正向"},{"KKBH":"610276125","HPHM":"津NHQ368","JGSK":"2021-04-01 06:52:41.805","CDBH":"1","XSFX":"由东向西","XSFXDM":"1","KKMC":"中新大道与和顺路交口"},{"KKBH":"610256114","HPHM":"津K07915","JGSK":"2021-04-01 06:52:41.808","CDBH":"8","XSFX":"由北向南","XSFXDM":"4","KKMC":"中天大道与和旭路交口"},{"KKBH":"720891003000","HPHM":"车牌","JGSK":"2021-04-01 06:52:41.82","CDBH":"6","XSFX":"由西向东","XSFXDM":"2","KKMC":"海博道与安正路交口"},{"KKBH":"610271010","HPHM":"津N62858","JGSK":"2021-04-01 06:52:41.867","CDBH":"7","XSFX":"由北向南","XSFXDM":"4","KKMC":"中新大道与华五路交口"},{"KKBH":"610256112","HPHM":"津AD15069","JGSK":"2021-04-01 06:52:41.924","CDBH":"9","XSFX":"由南向北","XSFXDM":"3","KKMC":"中天大道与中津大道交口"},{"KKBH":"610256113","HPHM":"津MU1665","JGSK":"2021-04-01 06:52:41.968","CDBH":"8","XSFX":"由北向南","XSFXDM":"4","KKMC":"中天大道与和风路交口"},{"KKBH":"7208610030000","HPHM":"津C6B430","JGSK":"2021-04-01 06:52:42.047","CDBH":"2","XSFX":"由东向西","XSFXDM":"1","KKMC":"海晨道与安明路交口正向"},{"KKBH":"610276126","HPHM":"津B3E800","JGSK":"2021-04-01 06:52:42.047","CDBH":"7","XSFX":"由北向南","XSFXDM":"4","KKMC":"中新大道与和意路交口"},{"KKBH":"610256116","HPHM":"辽PG5017","JGSK":"2021-04-01 06:52:42.093","CDBH":"8","XSFX":"由南向北","XSFXDM":"3","KKMC":"中天大道与和顺路交口"},{"KKBH":"610266118","HPHM":"津AU6612","JGSK":"2021-04-01 06:52:42.123","CDBH":"6","XSFX":"由西向东","XSFXDM":"2","KKMC":"中生大道与和畅路交口"},{"KKBH":"610401005","HPHM":"津CEU768","JGSK":"2021-04-01 06:52:42.128","CDBH":"5","XSFX":"由西向东","XSFXDM":"2","KKMC":"和畅路与和顺路交口"},{"KKBH":"610276126","HPHM":"鲁HQ819H","JGSK":"2021-04-01 06:52:42.195","CDBH":"5","XSFX":"由南向北","XSFXDM":"3","KKMC":"中新大道与和意路交口"},{"KKBH":"610266117","HPHM":"辽GY1393","JGSK":"2021-04-01 06:52:42.217","CDBH":"8","XSFX":"由南向北","XSFXDM":"3","KKMC":"中生大道与和韵路交口"},{"KKBH":"610276125","HPHM":"津AD18299","JGSK":"2021-04-01 06:52:42.221","CDBH":"5","XSFX":"由南向北","XSFXDM":"3","KKMC":"中新大道与和顺路交口"},{"KKBH":"610256115","HPHM":"鲁UGX109","JGSK":"2021-04-01 06:52:42.251","CDBH":"5","XSFX":"由西向东","XSFXDM":"2","KKMC":"中天大道与中生大道交口"},{"KKBH":"610271010","HPHM":"津A6V553","JGSK":"2021-04-01 06:52:42.304","CDBH":"7","XSFX":"由北向南","XSFXDM":"4","KKMC":"中新大道与华五路交口"},{"KKBH":"610256114","HPHM":"津A8J581","JGSK":"2021-04-01 06:52:42.327","CDBH":"8","XSFX":"由北向南","XSFXDM":"4","KKMC":"中天大道与和旭路交口"},{"KKBH":"610256116","HPHM":"冀B01655","JGSK":"2021-04-01 06:52:42.531","CDBH":"11","XSFX":"由北向南","XSFXDM":"4","KKMC":"中天大道与和顺路交口"},{"KKBH":"610256112","HPHM":"车牌","JGSK":"2021-04-01 06:52:42.634","CDBH":"9","XSFX":"由南向北","XSFXDM":"3","KKMC":"中天大道与中津大道交口"},{"KKBH":"7208810050000","HPHM":"鲁VF2W08","JGSK":"2021-04-01 06:52:42.646","CDBH":"4","XSFX":"由西向东","XSFXDM":"2","KKMC":"海旭道与明盛路交口正向"},{"KKBH":"610391006","HPHM":"黑EFZ062","JGSK":"2021-04-01 06:52:42.646","CDBH":"1","XSFX":"由东向西","XSFXDM":"1","KKMC":"和韵路与和意路交口"},{"KKBH":"610256115","HPHM":"津KTA139","JGSK":"2021-04-01 06:52:42.664","CDBH":"11","XSFX":"由北向南","XSFXDM":"4","KKMC":"中天大道与中生大道交口"},{"KKBH":"610401004","HPHM":"津C61J25","JGSK":"2021-04-01 06:52:42.716","CDBH":"5","XSFX":"由西向东","XSFXDM":"2","KKMC":"和畅路与和风路交口"},{"KKBH":"7208910030000","HPHM":"京N6X329","JGSK":"2021-04-01 06:52:42.738","CDBH":"4","XSFX":"由西向东","XSFXDM":"2","KKMC":"海博道与安正路交口正向"},{"KKBH":"610266117","HPHM":"津MDR939","JGSK":"2021-04-01 06:52:42.774","CDBH":"6","XSFX":"由西向东","XSFXDM":"2","KKMC":"中生大道与和韵路交口"},{"KKBH":"720881005000","HPHM":"津A8F670","JGSK":"2021-04-01 06:52:42.806","CDBH":"5","XSFX":"由西向东","XSFXDM":"2","KKMC":"海旭道与明盛路交口"},{"KKBH":"720891004000","HPHM":"车牌","JGSK":"2021-04-01 06:52:42.886","CDBH":"9","XSFX":"由南向北","XSFXDM":"3","KKMC":"海博道与安平路交口"},{"KKBH":"610266118","HPHM":"京PP0025","JGSK":"2021-04-01 06:52:42.966","CDBH":"7","XSFX":"由南向北","XSFXDM":"3","KKMC":"中生大道与和畅路交口"},{"KKBH":"7208810060000","HPHM":"车牌","JGSK":"2021-04-01 06:52:42.983","CDBH":"5","XSFX":"由南向北","XSFXDM":"3","KKMC":"海旭道与庄盛路交口正向"},{"KKBH":"6071310030000","HPHM":"冀F935KU","JGSK":"2021-04-01 06:52:43.038","CDBH":"2","XSFX":"由东向西","XSFXDM":"1","KKMC":"中央大道与海旭道交口正向"},{"KKBH":"610266118","HPHM":"津RSV278","JGSK":"2021-04-01 06:52:43.097","CDBH":"1","XSFX":"由东向西","XSFXDM":"1","KKMC":"中生大道与和畅路交口"},{"KKBH":"610256115","HPHM":"冀F5HZ98","JGSK":"2021-04-01 06:52:43.212","CDBH":"10","XSFX":"由北向南","XSFXDM":"4","KKMC":"中天大道与中生大道交口"},{"KKBH":"610256114","HPHM":"津NSH715","JGSK":"2021-04-01 06:52:43.317","CDBH":"7","XSFX":"由北向南","XSFXDM":"4","KKMC":"中天大道与和旭路交口"},{"KKBH":"610276126","HPHM":"冀G7N227","JGSK":"2021-04-01 06:52:43.346","CDBH":"1","XSFX":"由东向西","XSFXDM":"1","KKMC":"中新大道与和意路交口"},{"KKBH":"610256115","HPHM":"津E10483","JGSK":"2021-04-01 06:52:43.366","CDBH":"12","XSFX":"由北向南","XSFXDM":"4","KKMC":"中天大道与中生大道交口"},{"KKBH":"610391008","HPHM":"豫P6X879","JGSK":"2021-04-01 06:52:43.372","CDBH":"5","XSFX":"由西向东","XSFXDM":"2","KKMC":"和韵路与和旭路交口"},{"KKBH":"610256115","HPHM":"冀C1Q609","JGSK":"2021-04-01 06:52:43.396","CDBH":"3","XSFX":"由东向西","XSFXDM":"1","KKMC":"中天大道与中生大道交口"},{"KKBH":"610266118","HPHM":"车牌","JGSK":"2021-04-01 06:52:43.418","CDBH":"2","XSFX":"由东向西","XSFXDM":"1","KKMC":"中生大道与和畅路交口"},{"KKBH":"610276124","HPHM":"冀B3663D","JGSK":"2021-04-01 06:52:43.467","CDBH":"4","XSFX":"由西向东","XSFXDM":"2","KKMC":"中新大道与中生大道交口"},{"KKBH":"610271010","HPHM":"津C9N315","JGSK":"2021-04-01 06:52:43.467","CDBH":"8","XSFX":"由北向南","XSFXDM":"4","KKMC":"中新大道与华五路交口"},{"KKBH":"610271009","HPHM":"冀BM830V","JGSK":"2021-04-01 06:52:43.472","CDBH":"10","XSFX":"由北向南","XSFXDM":"4","KKMC":"中新大道与泰七路交口"},{"KKBH":"610286127","HPHM":"津A08X85","JGSK":"2021-04-01 06:52:43.489","CDBH":"4","XSFX":"由西向东","XSFXDM":"2","KKMC":"中津大道与和畅路交口"},{"KKBH":"610256116","HPHM":"津JBW115","JGSK":"2021-04-01 06:52:43.489","CDBH":"12","XSFX":"由北向南","XSFXDM":"4","KKMC":"中天大道与和顺路交口"},{"KKBH":"7208610030000","HPHM":"津C55M19","JGSK":"2021-04-01 06:52:43.533","CDBH":"7","XSFX":"由南向北","XSFXDM":"3","KKMC":"海晨道与安明路交口正向"},{"KKBH":"720881002000","HPHM":"津JF0959","JGSK":"2021-04-01 06:52:43.547","CDBH":"1","XSFX":"由东向西","XSFXDM":"1","KKMC":"海旭道与安正路交口"},{"KKBH":"610271010","HPHM":"鄂J4U807","JGSK":"2021-04-01 06:52:43.573","CDBH":"7","XSFX":"由北向南","XSFXDM":"4","KKMC":"中新大道与华五路交口"},{"KKBH":"610276126","HPHM":"津A7K807","JGSK":"2021-04-01 06:52:43.599","CDBH":"2","XSFX":"由东向西","XSFXDM":"1","KKMC":"中新大道与和意路交口"},{"KKBH":"610271010","HPHM":"京PB0Z18","JGSK":"2021-04-01 06:52:43.607","CDBH":"5","XSFX":"由南向北","XSFXDM":"3","KKMC":"中新大道与华五路交口"},{"KKBH":"720861003000","HPHM":"鲁A9G56U","JGSK":"2021-04-01 06:52:43.632","CDBH":"4","XSFX":"由西向东","XSFXDM":"2","KKMC":"海晨道与安明路交口"},{"KKBH":"610256115","HPHM":"津C91W10","JGSK":"2021-04-01 06:52:43.662","CDBH":"10","XSFX":"由北向南","XSFXDM":"4","KKMC":"中天大道与中生大道交口"},{"KKBH":"610256115","HPHM":"京Q2D7T9","JGSK":"2021-04-01 06:52:43.663","CDBH":"8","XSFX":"由南向北","XSFXDM":"3","KKMC":"中天大道与中生大道交口"},{"KKBH":"7208710020000","HPHM":"津E03694","JGSK":"2021-04-01 06:52:43.747","CDBH":"5","XSFX":"由南向北","XSFXDM":"3","KKMC":"安正路与芳菲路交口正向"},{"KKBH":"610276126","HPHM":"津AF05702","JGSK":"2021-04-01 06:52:43.76","CDBH":"8","XSFX":"由北向南","XSFXDM":"4","KKMC":"中新大道与和意路交口"},{"KKBH":"610266118","HPHM":"津JQK850","JGSK":"2021-04-01 06:52:43.772","CDBH":"4","XSFX":"由西向东","XSFXDM":"2","KKMC":"中生大道与和畅路交口"},{"KKBH":"610256116","HPHM":"津JWH217","JGSK":"2021-04-01 06:52:43.81","CDBH":"10","XSFX":"由北向南","XSFXDM":"4","KKMC":"中天大道与和顺路交口"},{"KKBH":"720891003000","HPHM":"车牌","JGSK":"2021-04-01 06:52:43.82","CDBH":"6","XSFX":"由西向东","XSFXDM":"2","KKMC":"海博道与安正路交口"},{"KKBH":"610401004","HPHM":"津C81R19","JGSK":"2021-04-01 06:52:43.849","CDBH":"8","XSFX":"由南向北","XSFXDM":"3","KKMC":"和畅路与和风路交口"},{"KKBH":"610266118","HPHM":"津A8Z568","JGSK":"2021-04-01 06:52:43.855","CDBH":"9","XSFX":"由南向北","XSFXDM":"3","KKMC":"中生大道与和畅路交口"},{"KKBH":"610276125","HPHM":"津NCF003","JGSK":"2021-04-01 06:52:43.884","CDBH":"4","XSFX":"由南向北","XSFXDM":"3","KKMC":"中新大道与和顺路交口"},{"KKBH":"7208910030000","HPHM":"津HG9335","JGSK":"2021-04-01 06:52:43.915","CDBH":"4","XSFX":"由西向东","XSFXDM":"2","KKMC":"海博道与安正路交口正向"},{"KKBH":"7208810040000","HPHM":"车牌","JGSK":"2021-04-01 06:52:43.948","CDBH":"2","XSFX":"由东向西","XSFXDM":"1","KKMC":"海旭道与永盛路交口正向"},{"KKBH":"720891006000","HPHM":"津AH7389","JGSK":"2021-04-01 06:52:43.978","CDBH":"12","XSFX":"由北向南","XSFXDM":"4","KKMC":"海博道与永盛路交口"},{"KKBH":"610256112","HPHM":"津DDL107","JGSK":"2021-04-01 06:52:43.989","CDBH":"5","XSFX":"由西向东","XSFXDM":"2","KKMC":"中天大道与中津大道交口"},{"KKBH":"610401005","HPHM":"津JNN801","JGSK":"2021-04-01 06:52:44.14","CDBH":"10","XSFX":"由北向南","XSFXDM":"4","KKMC":"和畅路与和顺路交口"},{"KKBH":"610256115","HPHM":"黑N05D66","JGSK":"2021-04-01 06:52:44.253","CDBH":"1","XSFX":"由东向西","XSFXDM":"1","KKMC":"中天大道与中生大道交口"},{"KKBH":"610391007","HPHM":"津GGL260","JGSK":"2021-04-01 06:52:44.276","CDBH":"10","XSFX":"由北向南","XSFXDM":"4","KKMC":"和韵路与和风路交口"},{"KKBH":"610266118","HPHM":"津CCN958","JGSK":"2021-04-01 06:52:44.297","CDBH":"2","XSFX":"由东向西","XSFXDM":"1","KKMC":"中生大道与和畅路交口"},{"KKBH":"610266117","HPHM":"津AQR985","JGSK":"2021-04-01 06:52:44.399","CDBH":"8","XSFX":"由南向北","XSFXDM":"3","KKMC":"中生大道与和韵路交口"},{"KKBH":"610276124","HPHM":"皖H08677","JGSK":"2021-04-01 06:52:44.409","CDBH":"7","XSFX":"由南向北","XSFXDM":"3","KKMC":"中新大道与中生大道交口"},{"KKBH":"610266117","HPHM":"津HM7271","JGSK":"2021-04-01 06:52:44.496","CDBH":"2","XSFX":"由东向西","XSFXDM":"1","KKMC":"中生大道与和韵路交口"},{"KKBH":"610276126","HPHM":"冀TG7X87","JGSK":"2021-04-01 06:52:44.602","CDBH":"8","XSFX":"由北向南","XSFXDM":"4","KKMC":"中新大道与和意路交口"},{"KKBH":"610256111","HPHM":"津NVP089","JGSK":"2021-04-01 06:52:44.614","CDBH":"2","XSFX":"由西向东","XSFXDM":"2","KKMC":"中天大道与和惠路交口"},{"KKBH":"7208210030000","HPHM":"车牌","JGSK":"2021-04-01 06:52:44.617","CDBH":"4","XSFX":"由南向北","XSFXDM":"3","KKMC":"动漫西路与动漫南路交口正向"},{"KKBH":"7208810050000","HPHM":"津NRH800","JGSK":"2021-04-01 06:52:44.667","CDBH":"9","XSFX":"由北向南","XSFXDM":"4","KKMC":"海旭道与明盛路交口正向"},{"KKBH":"610256114","HPHM":"津JYQ216","JGSK":"2021-04-01 06:52:44.685","CDBH":"8","XSFX":"由北向南","XSFXDM":"4","KKMC":"中天大道与和旭路交口"},{"KKBH":"610266118","HPHM":"津GVK520","JGSK":"2021-04-01 06:52:44.718","CDBH":"1","XSFX":"由东向西","XSFXDM":"1","KKMC":"中生大道与和畅路交口"},{"KKBH":"610256116","HPHM":"津AF12987","JGSK":"2021-04-01 06:52:44.794","CDBH":"8","XSFX":"由南向北","XSFXDM":"3","KKMC":"中天大道与和顺路交口"},{"KKBH":"610256116","HPHM":"津D98280","JGSK":"2021-04-01 06:52:44.807","CDBH":"8","XSFX":"由南向北","XSFXDM":"3","KKMC":"中天大道与和顺路交口"},{"KKBH":"7208810020000","HPHM":"津C78639","JGSK":"2021-04-01 06:52:44.833","CDBH":"13","XSFX":"由北向南","XSFXDM":"4","KKMC":"海旭道与安正路交口正向"},{"KKBH":"610256115","HPHM":"京Q6K8V3","JGSK":"2021-04-01 06:52:44.84","CDBH":"5","XSFX":"由西向东","XSFXDM":"2","KKMC":"中天大道与中生大道交口"},{"KKBH":"610276126","HPHM":"津FED288","JGSK":"2021-04-01 06:52:44.879","CDBH":"7","XSFX":"由北向南","XSFXDM":"4","KKMC":"中新大道与和意路交口"},{"KKBH":"6071310030000","HPHM":"津CA8683","JGSK":"2021-04-01 06:52:44.917","CDBH":"1","XSFX":"由东向西","XSFXDM":"1","KKMC":"中央大道与海旭道交口正向"},{"KKBH":"720861003000","HPHM":"冀R7Y1E1","JGSK":"2021-04-01 06:52:44.92","CDBH":"10","XSFX":"由北向南","XSFXDM":"4","KKMC":"海晨道与安明路交口"},{"KKBH":"610271010","HPHM":"津NK9650","JGSK":"2021-04-01 06:52:44.933","CDBH":"8","XSFX":"由北向南","XSFXDM":"4","KKMC":"中新大道与华五路交口"},{"KKBH":"610401004","HPHM":"津KRF111","JGSK":"2021-04-01 06:52:44.949","CDBH":"3","XSFX":"由东向西","XSFXDM":"1","KKMC":"和畅路与和风路交口"},{"KKBH":"610271010","HPHM":"京PB0Z18","JGSK":"2021-04-01 06:52:44.959","CDBH":"5","XSFX":"由南向北","XSFXDM":"3","KKMC":"中新大道与华五路交口"},{"KKBH":"720881002000","HPHM":"陕A7T1N5","JGSK":"2021-04-01 06:52:45.01","CDBH":"12","XSFX":"由北向南","XSFXDM":"4","KKMC":"海旭道与安正路交口"},{"KKBH":"610391007","HPHM":"津AD11459","JGSK":"2021-04-01 06:52:45.088","CDBH":"4","XSFX":"由西向东","XSFXDM":"2","KKMC":"和韵路与和风路交口"},{"KKBH":"610256114","HPHM":"津RZZ193","JGSK":"2021-04-01 06:52:45.181","CDBH":"5","XSFX":"由南向北","XSFXDM":"3","KKMC":"中天大道与和旭路交口"},{"KKBH":"610256115","HPHM":"津KTA139","JGSK":"2021-04-01 06:52:45.182","CDBH":"12","XSFX":"由北向南","XSFXDM":"4","KKMC":"中天大道与中生大道交口"},{"KKBH":"610256114","HPHM":"津K07915","JGSK":"2021-04-01 06:52:45.208","CDBH":"8","XSFX":"由北向南","XSFXDM":"4","KKMC":"中天大道与和旭路交口"},{"KKBH":"610271010","HPHM":"津CB017学","JGSK":"2021-04-01 06:52:45.228","CDBH":"7","XSFX":"由北向南","XSFXDM":"4","KKMC":"中新大道与华五路交口"},{"KKBH":"720891003000","HPHM":"车牌","JGSK":"2021-04-01 06:52:45.261","CDBH":"6","XSFX":"由西向东","XSFXDM":"2","KKMC":"海博道与安正路交口"},{"KKBH":"610276125","HPHM":"津N99945","JGSK":"2021-04-01 06:52:45.266","CDBH":"1","XSFX":"由东向西","XSFXDM":"1","KKMC":"中新大道与和顺路交口"},{"KKBH":"610276126","HPHM":"吉A67NC8","JGSK":"2021-04-01 06:52:45.297","CDBH":"4","XSFX":"由南向北","XSFXDM":"3","KKMC":"中新大道与和意路交口"},{"KKBH":"610256115","HPHM":"津DAD769","JGSK":"2021-04-01 06:52:45.32","CDBH":"11","XSFX":"由北向南","XSFXDM":"4","KKMC":"中天大道与中生大道交口"},{"KKBH":"1250","HPHM":"冀BJ16E2","JGSK":"2021-04-01 06:52:45.34","CDBH":"2","XSFX":"由东向西","XSFXDM":"1","KKMC":"中滨大道与盛三街交口正向"},{"KKBH":"7209010020000","HPHM":"津KHH795","JGSK":"2021-04-01 06:52:45.356","CDBH":"1","XSFX":"由东向西","XSFXDM":"1","KKMC":"玉林道与安正路交口正向"},{"KKBH":"610391006","HPHM":"冀R7L593","JGSK":"2021-04-01 06:52:45.455","CDBH":"8","XSFX":"由南向北","XSFXDM":"3","KKMC":"和韵路与和意路交口"},{"KKBH":"610256115","HPHM":"冀B538V3","JGSK":"2021-04-01 06:52:45.487","CDBH":"7","XSFX":"由南向北","XSFXDM":"3","KKMC":"中天大道与中生大道交口"},{"KKBH":"610276124","HPHM":"津H36550","JGSK":"2021-04-01 06:52:45.496","CDBH":"1","XSFX":"由东向西","XSFXDM":"1","KKMC":"中新大道与中生大道交口"},{"KKBH":"610251001","HPHM":"津D91558","JGSK":"2021-04-01 06:52:45.513","CDBH":"2","XSFX":"由东向西","XSFXDM":"1","KKMC":"中天大道与和畅路交口"},{"KKBH":"610256115","HPHM":"京Q2D7T9","JGSK":"2021-04-01 06:52:45.589","CDBH":"9","XSFX":"由南向北","XSFXDM":"3","KKMC":"中天大道与中生大道交口"},{"KKBH":"610401005","HPHM":"津CEU768","JGSK":"2021-04-01 06:52:45.693","CDBH":"6","XSFX":"由西向东","XSFXDM":"2","KKMC":"和畅路与和顺路交口"},{"KKBH":"610391006","HPHM":"津KD8055","JGSK":"2021-04-01 06:52:45.715","CDBH":"1","XSFX":"由东向西","XSFXDM":"1","KKMC":"和韵路与和意路交口"},{"KKBH":"720891003000","HPHM":"津GYX339","JGSK":"2021-04-01 06:52:45.808","CDBH":"7","XSFX":"由南向北","XSFXDM":"3","KKMC":"海博道与安正路交口"},{"KKBH":"610256112","HPHM":"津A35A39","JGSK":"2021-04-01 06:52:45.808","CDBH":"4","XSFX":"由西向东","XSFXDM":"2","KKMC":"中天大道与中津大道交口"},{"KKBH":"610251002","HPHM":"津JAR897","JGSK":"2021-04-01 06:52:45.81","CDBH":"12","XSFX":"由北向南","XSFXDM":"4","KKMC":"中天大道与和睦路交口"},{"KKBH":"610256116","HPHM":"津NYW055","JGSK":"2021-04-01 06:52:45.848","CDBH":"11","XSFX":"由北向南","XSFXDM":"4","KKMC":"中天大道与和顺路交口"},{"KKBH":"610391007","HPHM":"津MRW839","JGSK":"2021-04-01 06:52:45.915","CDBH":"10","XSFX":"由北向南","XSFXDM":"4","KKMC":"和韵路与和风路交口"},{"KKBH":"720881005000","HPHM":"鲁VF2W08","JGSK":"2021-04-01 06:52:45.928","CDBH":"4","XSFX":"由西向东","XSFXDM":"2","KKMC":"海旭道与明盛路交口"},{"KKBH":"610266118","HPHM":"津A7Y722","JGSK":"2021-04-01 06:52:46.058","CDBH":"5","XSFX":"由西向东","XSFXDM":"2","KKMC":"中生大道与和畅路交口"},{"KKBH":"610401004","HPHM":"津FLY939","JGSK":"2021-04-01 06:52:46.069","CDBH":"1","XSFX":"由东向西","XSFXDM":"1","KKMC":"和畅路与和风路交口"},{"KKBH":"610256114","HPHM":"津JZT959","JGSK":"2021-04-01 06:52:46.111","CDBH":"7","XSFX":"由北向南","XSFXDM":"4","KKMC":"中天大道与和旭路交口"},{"KKBH":"610401004","HPHM":"津NHL528","JGSK":"2021-04-01 06:52:46.141","CDBH":"7","XSFX":"由南向北","XSFXDM":"3","KKMC":"和畅路与和风路交口"},{"KKBH":"7208810020000","HPHM":"津CA3657","JGSK":"2021-04-01 06:52:46.39","CDBH":"12","XSFX":"由北向南","XSFXDM":"4","KKMC":"海旭道与安正路交口正向"},{"KKBH":"720911002000","HPHM":"鲁E6N020","JGSK":"2021-04-01 06:52:46.425","CDBH":"8","XSFX":"由南向北","XSFXDM":"3","KKMC":"美林道与安正路交口"},{"KKBH":"610391006","HPHM":"闽AE818C","JGSK":"2021-04-01 06:52:46.457","CDBH":"1","XSFX":"由东向西","XSFXDM":"1","KKMC":"和韵路与和意路交口"},{"KKBH":"7208610030000","HPHM":"冀R39QP0","JGSK":"2021-04-01 06:52:46.472","CDBH":"4","XSFX":"由西向东","XSFXDM":"2","KKMC":"海晨道与安明路交口正向"},{"KKBH":"610271009","HPHM":"车牌","JGSK":"2021-04-01 06:52:46.5","CDBH":"11","XSFX":"由北向南","XSFXDM":"4","KKMC":"中新大道与泰七路交口"},{"KKBH":"610286127","HPHM":"津A7B276","JGSK":"2021-04-01 06:52:46.522","CDBH":"5","XSFX":"由西向东","XSFXDM":"2","KKMC":"中津大道与和畅路交口"},{"KKBH":"610276125","HPHM":"津A7M682","JGSK":"2021-04-01 06:52:46.605","CDBH":"1","XSFX":"由东向西","XSFXDM":"1","KKMC":"中新大道与和顺路交口"},{"KKBH":"610261005000","HPHM":"豫S9S226","JGSK":"2021-04-01 06:52:46.655","CDBH":"2","XSFX":"由南向北","XSFXDM":"3","KKMC":"中生大道与静湖西路（南侧）"},{"KKBH":"711","HPHM":"津KMH802","JGSK":"2021-04-01 06:52:46.674","CDBH":"2","XSFX":"由东向西","XSFXDM":"1","KKMC":"不礼让行人中新大道与和旭路交口"},{"KKBH":"7208710020000","HPHM":"冀J7W939","JGSK":"2021-04-01 06:52:46.676","CDBH":"5","XSFX":"由南向北","XSFXDM":"3","KKMC":"安正路与芳菲路交口正向"},{"KKBH":"610286127","HPHM":"京Q507Q3","JGSK":"2021-04-01 06:52:46.739","CDBH":"2","XSFX":"由东向西","XSFXDM":"1","KKMC":"中津大道与和畅路交口"},{"KKBH":"610256113","HPHM":"冀B1E0U5","JGSK":"2021-04-01 06:52:46.775","CDBH":"9","XSFX":"由北向南","XSFXDM":"4","KKMC":"中天大道与和风路交口"},{"KKBH":"610256112","HPHM":"冀DZ893Z","JGSK":"2021-04-01 06:52:46.794","CDBH":"7","XSFX":"由南向北","XSFXDM":"3","KKMC":"中天大道与中津大道交口"},{"KKBH":"7209010020000","HPHM":"津RM7456","JGSK":"2021-04-01 06:52:46.818","CDBH":"2","XSFX":"由东向西","XSFXDM":"1","KKMC":"玉林道与安正路交口正向"},{"KKBH":"610391007","HPHM":"车牌","JGSK":"2021-04-01 06:52:46.827","CDBH":"5","XSFX":"由西向东","XSFXDM":"2","KKMC":"和韵路与和风路交口"},{"KKBH":"720891006000","HPHM":"津FEL219","JGSK":"2021-04-01 06:52:46.848","CDBH":"3","XSFX":"由东向西","XSFXDM":"1","KKMC":"海博道与永盛路交口"},{"KKBH":"720881002000","HPHM":"津FX6856","JGSK":"2021-04-01 06:52:46.865","CDBH":"6","XSFX":"由西向东","XSFXDM":"2","KKMC":"海旭道与安正路交口"},{"KKBH":"610256113","HPHM":"津G91308","JGSK":"2021-04-01 06:52:46.881","CDBH":"7","XSFX":"由北向南","XSFXDM":"4","KKMC":"中天大道与和风路交口"},{"KKBH":"720891004000","HPHM":"车牌","JGSK":"2021-04-01 06:52:46.886","CDBH":"8","XSFX":"由南向北","XSFXDM":"3","KKMC":"海博道与安平路交口"},{"KKBH":"610256114","HPHM":"津NSH715","JGSK":"2021-04-01 06:52:46.886","CDBH":"7","XSFX":"由北向南","XSFXDM":"4","KKMC":"中天大道与和旭路交口"},{"KKBH":"610266118","HPHM":"京PP0025","JGSK":"2021-04-01 06:52:46.895","CDBH":"8","XSFX":"由南向北","XSFXDM":"3","KKMC":"中生大道与和畅路交口"},{"KKBH":"610256115","HPHM":"津C89D96","JGSK":"2021-04-01 06:52:46.942","CDBH":"10","XSFX":"由北向南","XSFXDM":"4","KKMC":"中天大道与中生大道交口"},{"KKBH":"610256115","HPHM":"津HHP668","JGSK":"2021-04-01 06:52:46.987","CDBH":"10","XSFX":"由北向南","XSFXDM":"4","KKMC":"中天大道与中生大道交口"},{"KKBH":"610271010","HPHM":"津C669H0","JGSK":"2021-04-01 06:52:46.998","CDBH":"7","XSFX":"由北向南","XSFXDM":"4","KKMC":"中新大道与华五路交口"},{"KKBH":"610256112","HPHM":"晋A0AZ67","JGSK":"2021-04-01 06:52:47.137","CDBH":"1","XSFX":"由东向西","XSFXDM":"1","KKMC":"中天大道与中津大道交口"},{"KKBH":"610391006","HPHM":"黑EFZ062","JGSK":"2021-04-01 06:52:47.154","CDBH":"2","XSFX":"由东向西","XSFXDM":"1","KKMC":"和韵路与和意路交口"},{"KKBH":"610256116","HPHM":"津A2S311","JGSK":"2021-04-01 06:52:47.268","CDBH":"10","XSFX":"由北向南","XSFXDM":"4","KKMC":"中天大道与和顺路交口"},{"KKBH":"610256116","HPHM":"津AF53797","JGSK":"2021-04-01 06:52:47.274","CDBH":"9","XSFX":"由南向北","XSFXDM":"3","KKMC":"中天大道与和顺路交口"},{"KKBH":"7208810040000","HPHM":"津C3R891","JGSK":"2021-04-01 06:52:47.274","CDBH":"1","XSFX":"由东向西","XSFXDM":"1","KKMC":"海旭道与永盛路交口正向"},{"KKBH":"610256115","HPHM":"津DAD769","JGSK":"2021-04-01 06:52:47.344","CDBH":"12","XSFX":"由北向南","XSFXDM":"4","KKMC":"中天大道与中生大道交口"},{"KKBH":"610256116","HPHM":"冀J6FW33","JGSK":"2021-04-01 06:52:47.355","CDBH":"8","XSFX":"由南向北","XSFXDM":"3","KKMC":"中天大道与和顺路交口"},{"KKBH":"610256114","HPHM":"津NMR916","JGSK":"2021-04-01 06:52:47.374","CDBH":"8","XSFX":"由北向南","XSFXDM":"4","KKMC":"中天大道与和旭路交口"},{"KKBH":"610271009","HPHM":"津C50875","JGSK":"2021-04-01 06:52:47.457","CDBH":"11","XSFX":"由北向南","XSFXDM":"4","KKMC":"中新大道与泰七路交口"},{"KKBH":"610256115","HPHM":"冀B538V3","JGSK":"2021-04-01 06:52:47.51","CDBH":"8","XSFX":"由南向北","XSFXDM":"3","KKMC":"中天大道与中生大道交口"},{"KKBH":"610256115","HPHM":"鲁UGX109","JGSK":"2021-04-01 06:52:47.554","CDBH":"5","XSFX":"由西向东","XSFXDM":"2","KKMC":"中天大道与中生大道交口"},{"KKBH":"720891006000","HPHM":"津B50730","JGSK":"2021-04-01 06:52:47.58","CDBH":"1","XSFX":"由东向西","XSFXDM":"1","KKMC":"海博道与永盛路交口"},{"KKBH":"7205710040000","HPHM":"车牌","JGSK":"2021-04-01 06:52:47.617","CDBH":"2","XSFX":"由东向西","XSFXDM":"1","KKMC":"动漫东路与动漫中路交口正向"},{"KKBH":"610271010","HPHM":"津K81760","JGSK":"2021-04-01 06:52:47.62","CDBH":"8","XSFX":"由北向南","XSFXDM":"4","KKMC":"中新大道与华五路交口"},{"KKBH":"610256112","HPHM":"津HVZ619","JGSK":"2021-04-01 06:52:47.63","CDBH":"4","XSFX":"由西向东","XSFXDM":"2","KKMC":"中天大道与中津大道交口"},{"KKBH":"720891003000","HPHM":"车牌","JGSK":"2021-04-01 06:52:47.66","CDBH":"6","XSFX":"由西向东","XSFXDM":"2","KKMC":"海博道与安正路交口"},{"KKBH":"610256115","HPHM":"津GSY150","JGSK":"2021-04-01 06:52:47.712","CDBH":"5","XSFX":"由西向东","XSFXDM":"2","KKMC":"中天大道与中生大道交口"},{"KKBH":"610271010","HPHM":"津A6V553","JGSK":"2021-04-01 06:52:47.787","CDBH":"7","XSFX":"由北向南","XSFXDM":"4","KKMC":"中新大道与华五路交口"},{"KKBH":"6102610030000","HPHM":"津GHY765","JGSK":"2021-04-01 06:52:47.792","CDBH":"1","XSFX":"由东向西","XSFXDM":"1","KKMC":"中生大道与静湖南路交口正向"},{"KKBH":"610266118","HPHM":"豫EM5053","JGSK":"2021-04-01 06:52:47.827","CDBH":"2","XSFX":"由东向西","XSFXDM":"1","KKMC":"中生大道与和畅路交口"},{"KKBH":"720881002000","HPHM":"津MK4669","JGSK":"2021-04-01 06:52:47.859","CDBH":"7","XSFX":"由西向东","XSFXDM":"2","KKMC":"海旭道与安正路交口"},{"KKBH":"7208610030000","HPHM":"冀J002ZY","JGSK":"2021-04-01 06:52:47.895","CDBH":"10","XSFX":"由北向南","XSFXDM":"4","KKMC":"海晨道与安明路交口正向"},{"KKBH":"610276126","HPHM":"津KZY038","JGSK":"2021-04-01 06:52:47.983","CDBH":"8","XSFX":"由北向南","XSFXDM":"4","KKMC":"中新大道与和意路交口"},{"KKBH":"610391007","HPHM":"冀BZQ555","JGSK":"2021-04-01 06:52:48.025","CDBH":"7","XSFX":"由南向北","XSFXDM":"3","KKMC":"和韵路与和风路交口"},{"KKBH":"610286127","HPHM":"津C87C78","JGSK":"2021-04-01 06:52:48.067","CDBH":"4","XSFX":"由西向东","XSFXDM":"2","KKMC":"中津大道与和畅路交口"},{"KKBH":"610316142000","HPHM":"冀BJ16E2","JGSK":"2021-04-01 06:52:48.068","CDBH":"2","XSFX":"由东向西","XSFXDM":"1","KKMC":"中滨大道与盛三街交口"},{"KKBH":"610266117","HPHM":"冀D120LG","JGSK":"2021-04-01 06:52:48.078","CDBH":"11","XSFX":"由北向南","XSFXDM":"4","KKMC":"中生大道与和韵路交口"},{"KKBH":"610391006","HPHM":"津ADF3116","JGSK":"2021-04-01 06:52:48.114","CDBH":"1","XSFX":"由东向西","XSFXDM":"1","KKMC":"和韵路与和意路交口"},{"KKBH":"610276126","HPHM":"津A7K807","JGSK":"2021-04-01 06:52:48.146","CDBH":"2","XSFX":"由东向西","XSFXDM":"1","KKMC":"中新大道与和意路交口"},{"KKBH":"610391007","HPHM":"津GGL260","JGSK":"2021-04-01 06:52:48.157","CDBH":"11","XSFX":"由北向南","XSFXDM":"4","KKMC":"和韵路与和风路交口"},{"KKBH":"610256114","HPHM":"津JYQ216","JGSK":"2021-04-01 06:52:48.162","CDBH":"8","XSFX":"由北向南","XSFXDM":"4","KKMC":"中天大道与和旭路交口"},{"KKBH":"720881004000","HPHM":"鲁B9G03Y","JGSK":"2021-04-01 06:52:48.369","CDBH":"2","XSFX":"由东向西","XSFXDM":"1","KKMC":"海旭道与永盛路交口"},{"KKBH":"610256112","HPHM":"津A09826D","JGSK":"2021-04-01 06:52:48.449","CDBH":"9","XSFX":"由南向北","XSFXDM":"3","KKMC":"中天大道与中津大道交口"},{"KKBH":"610276126","HPHM":"晋A766PL","JGSK":"2021-04-01 06:52:48.466","CDBH":"1","XSFX":"由东向西","XSFXDM":"1","KKMC":"中新大道与和意路交口"},{"KKBH":"610266117","HPHM":"津C95Q29","JGSK":"2021-04-01 06:52:48.469","CDBH":"10","XSFX":"由北向南","XSFXDM":"4","KKMC":"中生大道与和韵路交口"},{"KKBH":"610271010","HPHM":"津NK9650","JGSK":"2021-04-01 06:52:48.507","CDBH":"8","XSFX":"由北向南","XSFXDM":"4","KKMC":"中新大道与华五路交口"},{"KKBH":"610276124","HPHM":"京P82C22","JGSK":"2021-04-01 06:52:48.519","CDBH":"3","XSFX":"由东向西","XSFXDM":"1","KKMC":"中新大道与中生大道交口"},{"KKBH":"610256115","HPHM":"鲁B05V0Z","JGSK":"2021-04-01 06:52:48.535","CDBH":"3","XSFX":"由东向西","XSFXDM":"1","KKMC":"中天大道与中生大道交口"},{"KKBH":"7208810050000","HPHM":"津HZX751","JGSK":"2021-04-01 06:52:48.546","CDBH":"4","XSFX":"由西向东","XSFXDM":"2","KKMC":"海旭道与明盛路交口正向"},{"KKBH":"610256115","HPHM":"津AF29586","JGSK":"2021-04-01 06:52:48.622","CDBH":"10","XSFX":"由北向南","XSFXDM":"4","KKMC":"中天大道与中生大道交口"},{"KKBH":"6071310030000","HPHM":"津GCL515","JGSK":"2021-04-01 06:52:48.659","CDBH":"2","XSFX":"由东向西","XSFXDM":"1","KKMC":"中央大道与海旭道交口正向"},{"KKBH":"610401004","HPHM":"津NHL528","JGSK":"2021-04-01 06:52:48.733","CDBH":"8","XSFX":"由南向北","XSFXDM":"3","KKMC":"和畅路与和风路交口"},{"KKBH":"610271008","HPHM":"车牌","JGSK":"2021-04-01 06:52:48.734","CDBH":"5","XSFX":"由北向南","XSFXDM":"4","KKMC":"中新大道与航母主题公园支路交口"},{"KKBH":"610276126","HPHM":"冀AR255R","JGSK":"2021-04-01 06:52:48.785","CDBH":"7","XSFX":"由北向南","XSFXDM":"4","KKMC":"中新大道与和意路交口"},{"KKBH":"610391007","HPHM":"津AF26596","JGSK":"2021-04-01 06:52:48.826","CDBH":"10","XSFX":"由北向南","XSFXDM":"4","KKMC":"和韵路与和风路交口"},{"KKBH":"610266118","HPHM":"津LU2687","JGSK":"2021-04-01 06:52:48.856","CDBH":"11","XSFX":"由北向南","XSFXDM":"4","KKMC":"中生大道与和畅路交口"},{"KKBH":"610256116","HPHM":"津ADQ2345","JGSK":"2021-04-01 06:52:48.873","CDBH":"7","XSFX":"由南向北","XSFXDM":"3","KKMC":"中天大道与和顺路交口"},{"KKBH":"610286127","HPHM":"津GCH101","JGSK":"2021-04-01 06:52:48.935","CDBH":"5","XSFX":"由西向东","XSFXDM":"2","KKMC":"中津大道与和畅路交口"},{"KKBH":"720891003000","HPHM":"车牌","JGSK":"2021-04-01 06:52:48.941","CDBH":"6","XSFX":"由西向东","XSFXDM":"2","KKMC":"海博道与安正路交口"},{"KKBH":"610271010","HPHM":"津GWZ839","JGSK":"2021-04-01 06:52:48.99","CDBH":"4","XSFX":"由南向北","XSFXDM":"3","KKMC":"中新大道与华五路交口"},{"KKBH":"7208610030000","HPHM":"津JZH539","JGSK":"2021-04-01 06:52:49.003","CDBH":"4","XSFX":"由西向东","XSFXDM":"2","KKMC":"海晨道与安明路交口正向"},{"KKBH":"610256115","HPHM":"冀A701CV","JGSK":"2021-04-01 06:52:49.045","CDBH":"10","XSFX":"由北向南","XSFXDM":"4","KKMC":"中天大道与中生大道交口"},{"KKBH":"610271010","HPHM":"鄂J4U807","JGSK":"2021-04-01 06:52:49.067","CDBH":"7","XSFX":"由北向南","XSFXDM":"4","KKMC":"中新大道与华五路交口"},{"KKBH":"610256116","HPHM":"津LBY963","JGSK":"2021-04-01 06:52:49.068","CDBH":"11","XSFX":"由北向南","XSFXDM":"4","KKMC":"中天大道与和顺路交口"},{"KKBH":"720881002000","HPHM":"冀T68Q19","JGSK":"2021-04-01 06:52:49.108","CDBH":"6","XSFX":"由西向东","XSFXDM":"2","KKMC":"海旭道与安正路交口"},{"KKBH":"610256115","HPHM":"津A11P05","JGSK":"2021-04-01 06:52:49.12","CDBH":"7","XSFX":"由南向北","XSFXDM":"3","KKMC":"中天大道与中生大道交口"},{"KKBH":"720881002000","HPHM":"津C78639","JGSK":"2021-04-01 06:52:49.171","CDBH":"13","XSFX":"由北向南","XSFXDM":"4","KKMC":"海旭道与安正路交口"},{"KKBH":"7208910030000","HPHM":"车牌","JGSK":"2021-04-01 06:52:49.432","CDBH":"9","XSFX":"由南向北","XSFXDM":"3","KKMC":"海博道与安正路交口正向"},{"KKBH":"610256116","HPHM":"津A9R920","JGSK":"2021-04-01 06:52:49.509","CDBH":"10","XSFX":"由北向南","XSFXDM":"4","KKMC":"中天大道与和顺路交口"},{"KKBH":"720871002000","HPHM":"津E03694","JGSK":"2021-04-01 06:52:49.525","CDBH":"5","XSFX":"由南向北","XSFXDM":"3","KKMC":"安正路与芳菲路交口"},{"KKBH":"7208710020000","HPHM":"鲁AX22D8","JGSK":"2021-04-01 06:52:49.599","CDBH":"5","XSFX":"由南向北","XSFXDM":"3","KKMC":"安正路与芳菲路交口正向"},{"KKBH":"610256114","HPHM":"津JZT959","JGSK":"2021-04-01 06:52:49.609","CDBH":"7","XSFX":"由北向南","XSFXDM":"4","KKMC":"中天大道与和旭路交口"},{"KKBH":"610391007","HPHM":"甘A720N1","JGSK":"2021-04-01 06:52:49.7","CDBH":"8","XSFX":"由南向北","XSFXDM":"3","KKMC":"和韵路与和风路交口"},{"KKBH":"610276126","HPHM":"津ADM2328","JGSK":"2021-04-01 06:52:49.702","CDBH":"5","XSFX":"由南向北","XSFXDM":"3","KKMC":"中新大道与和意路交口"},{"KKBH":"7208910030000","HPHM":"鲁H10109","JGSK":"2021-04-01 06:52:49.741","CDBH":"12","XSFX":"由北向南","XSFXDM":"4","KKMC":"海博道与安正路交口正向"},{"KKBH":"720891003000","HPHM":"沪AF16328","JGSK":"2021-04-01 06:52:49.821","CDBH":"2","XSFX":"由东向西","XSFXDM":"1","KKMC":"海博道与安正路交口"},{"KKBH":"610401004","HPHM":"津C61J25","JGSK":"2021-04-01 06:52:49.915","CDBH":"6","XSFX":"由西向东","XSFXDM":"2","KKMC":"和畅路与和风路交口"},{"KKBH":"610256111","HPHM":"津DBV718","JGSK":"2021-04-01 06:52:50.135","CDBH":"1","XSFX":"由西向东","XSFXDM":"2","KKMC":"中天大道与和惠路交口"},{"KKBH":"610276126","HPHM":"津A9D137","JGSK":"2021-04-01 06:52:50.145","CDBH":"8","XSFX":"由北向南","XSFXDM":"4","KKMC":"中新大道与和意路交口"},{"KKBH":"610271010","HPHM":"津GWZ839","JGSK":"2021-04-01 06:52:50.159","CDBH":"4","XSFX":"由南向北","XSFXDM":"3","KKMC":"中新大道与华五路交口"},{"KKBH":"610276125","HPHM":"冀BWY767","JGSK":"2021-04-01 06:52:50.206","CDBH":"1","XSFX":"由东向西","XSFXDM":"1","KKMC":"中新大道与和顺路交口"},{"KKBH":"610266118","HPHM":"津KLE877","JGSK":"2021-04-01 06:52:50.212","CDBH":"4","XSFX":"由西向东","XSFXDM":"2","KKMC":"中生大道与和畅路交口"},{"KKBH":"610391006","HPHM":"闽AE818C","JGSK":"2021-04-01 06:52:50.355","CDBH":"1","XSFX":"由东向西","XSFXDM":"1","KKMC":"和韵路与和意路交口"},{"KKBH":"7280310060000","HPHM":"豫A18A9B","JGSK":"2021-04-01 06:52:50.356","CDBH":"3","XSFX":"由西向东","XSFXDM":"2","KKMC":"动漫中路与文三路交口正向"},{"KKBH":"610256116","HPHM":"津A02838D","JGSK":"2021-04-01 06:52:50.507","CDBH":"12","XSFX":"由北向南","XSFXDM":"4","KKMC":"中天大道与和顺路交口"},{"KKBH":"610271010","HPHM":"津MW6066","JGSK":"2021-04-01 06:52:50.557","CDBH":"7","XSFX":"由北向南","XSFXDM":"4","KKMC":"中新大道与华五路交口"},{"KKBH":"610401005","HPHM":"津A16Y82","JGSK":"2021-04-01 06:52:50.603","CDBH":"10","XSFX":"由北向南","XSFXDM":"4","KKMC":"和畅路与和顺路交口"},{"KKBH":"610256114","HPHM":"津JLJ359","JGSK":"2021-04-01 06:52:50.648","CDBH":"9","XSFX":"由北向南","XSFXDM":"4","KKMC":"中天大道与和旭路交口"},{"KKBH":"610256116","HPHM":"津HSH707","JGSK":"2021-04-01 06:52:50.728","CDBH":"5","XSFX":"由西向东","XSFXDM":"2","KKMC":"中天大道与和顺路交口"},{"KKBH":"720881005000","HPHM":"津HZX751","JGSK":"2021-04-01 06:52:50.728","CDBH":"4","XSFX":"由西向东","XSFXDM":"2","KKMC":"海旭道与明盛路交口"},{"KKBH":"720891003000","HPHM":"车牌","JGSK":"2021-04-01 06:52:50.782","CDBH":"2","XSFX":"由东向西","XSFXDM":"1","KKMC":"海博道与安正路交口"},{"KKBH":"720881002000","HPHM":"津A9P280","JGSK":"2021-04-01 06:52:50.787","CDBH":"6","XSFX":"由西向东","XSFXDM":"2","KKMC":"海旭道与安正路交口"},{"KKBH":"610256113","HPHM":"冀B1E0U5","JGSK":"2021-04-01 06:52:50.808","CDBH":"9","XSFX":"由北向南","XSFXDM":"4","KKMC":"中天大道与和风路交口"},{"KKBH":"6071310030000","HPHM":"津C97109","JGSK":"2021-04-01 06:52:50.834","CDBH":"1","XSFX":"由东向西","XSFXDM":"1","KKMC":"中央大道与海旭道交口正向"},{"KKBH":"610256112","HPHM":"津RNV971","JGSK":"2021-04-01 06:52:50.848","CDBH":"8","XSFX":"由南向北","XSFXDM":"3","KKMC":"中天大道与中津大道交口"},{"KKBH":"720891003000","HPHM":"津AY2206","JGSK":"2021-04-01 06:52:50.861","CDBH":"3","XSFX":"由东向西","XSFXDM":"1","KKMC":"海博道与安正路交口"},{"KKBH":"610401005","HPHM":"津JNN801","JGSK":"2021-04-01 06:52:50.865","CDBH":"11","XSFX":"由北向南","XSFXDM":"4","KKMC":"和畅路与和顺路交口"},{"KKBH":"610256112","HPHM":"津FL6801","JGSK":"2021-04-01 06:52:50.869","CDBH":"4","XSFX":"由西向东","XSFXDM":"2","KKMC":"中天大道与中津大道交口"},{"KKBH":"610271008","HPHM":"车牌","JGSK":"2021-04-01 06:52:50.883","CDBH":"4","XSFX":"由北向南","XSFXDM":"4","KKMC":"中新大道与航母主题公园支路交口"},{"KKBH":"610256114","HPHM":"津NMR916","JGSK":"2021-04-01 06:52:50.888","CDBH":"8","XSFX":"由北向南","XSFXDM":"4","KKMC":"中天大道与和旭路交口"},{"KKBH":"610271010","HPHM":"皖EK8827","JGSK":"2021-04-01 06:52:50.898","CDBH":"5","XSFX":"由南向北","XSFXDM":"3","KKMC":"中新大道与华五路交口"},{"KKBH":"720881005000","HPHM":"津NRH800","JGSK":"2021-04-01 06:52:50.9","CDBH":"9","XSFX":"由北向南","XSFXDM":"4","KKMC":"海旭道与明盛路交口"},{"KKBH":"610276125","HPHM":"津MS0350","JGSK":"2021-04-01 06:52:50.918","CDBH":"5","XSFX":"由南向北","XSFXDM":"3","KKMC":"中新大道与和顺路交口"},{"KKBH":"720891003000","HPHM":"车牌","JGSK":"2021-04-01 06:52:50.948","CDBH":"4","XSFX":"由西向东","XSFXDM":"2","KKMC":"海博道与安正路交口"},{"KKBH":"610261005000","HPHM":"冀B3W8B7","JGSK":"2021-04-01 06:52:50.955","CDBH":"1","XSFX":"由东向西","XSFXDM":"1","KKMC":"中生大道与静湖西路（南侧）"},{"KKBH":"610256116","HPHM":"津H78306","JGSK":"2021-04-01 06:52:50.974","CDBH":"7","XSFX":"由南向北","XSFXDM":"3","KKMC":"中天大道与和顺路交口"},{"KKBH":"610256115","HPHM":"津A11P05","JGSK":"2021-04-01 06:52:51.109","CDBH":"8","XSFX":"由南向北","XSFXDM":"3","KKMC":"中天大道与中生大道交口"},{"KKBH":"7208610030000","HPHM":"辽A9193T","JGSK":"2021-04-01 06:52:51.132","CDBH":"4","XSFX":"由西向东","XSFXDM":"2","KKMC":"海晨道与安明路交口正向"},{"KKBH":"610256112","HPHM":"津RQU759","JGSK":"2021-04-01 06:52:51.235","CDBH":"5","XSFX":"由西向东","XSFXDM":"2","KKMC":"中天大道与中津大道交口"},{"KKBH":"610256115","HPHM":"苏GD161R","JGSK":"2021-04-01 06:52:51.242","CDBH":"3","XSFX":"由东向西","XSFXDM":"1","KKMC":"中天大道与中生大道交口"},{"KKBH":"610256115","HPHM":"冀F5HZ98","JGSK":"2021-04-01 06:52:51.262","CDBH":"10","XSFX":"由北向南","XSFXDM":"4","KKMC":"中天大道与中生大道交口"},{"KKBH":"610391007","HPHM":"鲁B559MY","JGSK":"2021-04-01 06:52:51.289","CDBH":"7","XSFX":"由南向北","XSFXDM":"3","KKMC":"和韵路与和风路交口"},{"KKBH":"610256112","HPHM":"冀J672R6","JGSK":"2021-04-01 06:52:51.294","CDBH":"10","XSFX":"由北向南","XSFXDM":"4","KKMC":"中天大道与中津大道交口"},{"KKBH":"720901002000","HPHM":"津NVQ318","JGSK":"2021-04-01 06:52:51.31","CDBH":"1","XSFX":"由东向西","XSFXDM":"1","KKMC":"玉林道与安正路交口"},{"KKBH":"610271010","HPHM":"津K81760","JGSK":"2021-04-01 06:52:51.387","CDBH":"8","XSFX":"由北向南","XSFXDM":"4","KKMC":"中新大道与华五路交口"},{"KKBH":"720881002000","HPHM":"津DUL926","JGSK":"2021-04-01 06:52:51.694","CDBH":"7","XSFX":"由西向东","XSFXDM":"2","KKMC":"海旭道与安正路交口"},{"KKBH":"720891003000","HPHM":"津NNL598","JGSK":"2021-04-01 06:52:51.893","CDBH":"7","XSFX":"由南向北","XSFXDM":"3","KKMC":"海博道与安正路交口"},{"KKBH":"610256115","HPHM":"车牌","JGSK":"2021-04-01 06:52:51.953","CDBH":"12","XSFX":"由北向南","XSFXDM":"4","KKMC":"中天大道与中生大道交口"},{"KKBH":"610391006","HPHM":"津MPJ258","JGSK":"2021-04-01 06:52:51.976","CDBH":"1","XSFX":"由东向西","XSFXDM":"1","KKMC":"和韵路与和意路交口"},{"KKBH":"610271010","HPHM":"皖EK8827","JGSK":"2021-04-01 06:52:52.002","CDBH":"5","XSFX":"由南向北","XSFXDM":"3","KKMC":"中新大道与华五路交口"},{"KKBH":"610256116","HPHM":"津KXL220","JGSK":"2021-04-01 06:52:52.141","CDBH":"10","XSFX":"由北向南","XSFXDM":"4","KKMC":"中天大道与和顺路交口"},{"KKBH":"610391006","HPHM":"津ADF3116","JGSK":"2021-04-01 06:52:52.196","CDBH":"1","XSFX":"由东向西","XSFXDM":"1","KKMC":"和韵路与和意路交口"},{"KKBH":"610276124","HPHM":"冀B4D906","JGSK":"2021-04-01 06:52:52.287","CDBH":"3","XSFX":"由东向西","XSFXDM":"1","KKMC":"中新大道与中生大道交口"},{"KKBH":"610256115","HPHM":"冀B1EC65","JGSK":"2021-04-01 06:52:52.376","CDBH":"10","XSFX":"由北向南","XSFXDM":"4","KKMC":"中天大道与中生大道交口"},{"KKBH":"720891003000","HPHM":"车牌","JGSK":"2021-04-01 06:52:52.46","CDBH":"5","XSFX":"由西向东","XSFXDM":"2","KKMC":"海博道与安正路交口"},{"KKBH":"7208810020000","HPHM":"津NPC869","JGSK":"2021-04-01 06:52:52.476","CDBH":"6","XSFX":"由西向东","XSFXDM":"2","KKMC":"海旭道与安正路交口正向"},{"KKBH":"610271010","HPHM":"津C669H0","JGSK":"2021-04-01 06:52:52.507","CDBH":"7","XSFX":"由北向南","XSFXDM":"4","KKMC":"中新大道与华五路交口"},{"KKBH":"720881002000","HPHM":"津DCG809","JGSK":"2021-04-01 06:52:52.549","CDBH":"6","XSFX":"由西向东","XSFXDM":"2","KKMC":"海旭道与安正路交口"},{"KKBH":"610256116","HPHM":"冀DT803D","JGSK":"2021-04-01 06:52:52.665","CDBH":"8","XSFX":"由南向北","XSFXDM":"3","KKMC":"中天大道与和顺路交口"},{"KKBH":"610391007","HPHM":"车牌","JGSK":"2021-04-01 06:52:52.739","CDBH":"8","XSFX":"由南向北","XSFXDM":"3","KKMC":"和韵路与和风路交口"},{"KKBH":"720911002000","HPHM":"鲁N0375E","JGSK":"2021-04-01 06:52:52.742","CDBH":"8","XSFX":"由南向北","XSFXDM":"3","KKMC":"美林道与安正路交口"},{"KKBH":"610391006","HPHM":"冀R7L593","JGSK":"2021-04-01 06:52:52.75","CDBH":"8","XSFX":"由南向北","XSFXDM":"3","KKMC":"和韵路与和意路交口"},{"KKBH":"610286127","HPHM":"津C085A1","JGSK":"2021-04-01 06:52:52.758","CDBH":"5","XSFX":"由西向东","XSFXDM":"2","KKMC":"中津大道与和畅路交口"},{"KKBH":"610276125","HPHM":"冀GSS296","JGSK":"2021-04-01 06:52:52.764","CDBH":"1","XSFX":"由东向西","XSFXDM":"1","KKMC":"中新大道与和顺路交口"},{"KKBH":"610276126","HPHM":"津RET376","JGSK":"2021-04-01 06:52:52.837","CDBH":"8","XSFX":"由北向南","XSFXDM":"4","KKMC":"中新大道与和意路交口"},{"KKBH":"720881002000","HPHM":"津CA3657","JGSK":"2021-04-01 06:52:52.851","CDBH":"12","XSFX":"由北向南","XSFXDM":"4","KKMC":"海旭道与安正路交口"},{"KKBH":"720881004000","HPHM":"津C3R891","JGSK":"2021-04-01 06:52:52.93","CDBH":"1","XSFX":"由东向西","XSFXDM":"1","KKMC":"海旭道与永盛路交口"},{"KKBH":"610256116","HPHM":"津JHJ956","JGSK":"2021-04-01 06:52:52.959","CDBH":"11","XSFX":"由北向南","XSFXDM":"4","KKMC":"中天大道与和顺路交口"},{"KKBH":"720861003000","HPHM":"冀J002ZY","JGSK":"2021-04-01 06:52:53","CDBH":"10","XSFX":"由北向南","XSFXDM":"4","KKMC":"海晨道与安明路交口"},{"KKBH":"610266117","HPHM":"冀D120LG","JGSK":"2021-04-01 06:52:53.008","CDBH":"12","XSFX":"由北向南","XSFXDM":"4","KKMC":"中生大道与和韵路交口"},{"KKBH":"610256111","HPHM":"津E31119","JGSK":"2021-04-01 06:52:53.03","CDBH":"2","XSFX":"由西向东","XSFXDM":"2","KKMC":"中天大道与和惠路交口"},{"KKBH":"610271009","HPHM":"冀B5HW32","JGSK":"2021-04-01 06:52:53.072","CDBH":"10","XSFX":"由北向南","XSFXDM":"4","KKMC":"中新大道与泰七路交口"},{"KKBH":"610256115","HPHM":"津HHP668","JGSK":"2021-04-01 06:52:53.102","CDBH":"10","XSFX":"由北向南","XSFXDM":"4","KKMC":"中天大道与中生大道交口"},{"KKBH":"610276126","HPHM":"津C39V00","JGSK":"2021-04-01 06:52:53.106","CDBH":"7","XSFX":"由北向南","XSFXDM":"4","KKMC":"中新大道与和意路交口"},{"KKBH":"610271010","HPHM":"津C86590","JGSK":"2021-04-01 06:52:53.158","CDBH":"7","XSFX":"由北向南","XSFXDM":"4","KKMC":"中新大道与华五路交口"},{"KKBH":"610256112","HPHM":"鲁P91D37","JGSK":"2021-04-01 06:52:53.169","CDBH":"7","XSFX":"由南向北","XSFXDM":"3","KKMC":"中天大道与中津大道交口"},{"KKBH":"610391007","HPHM":"津A15L65","JGSK":"2021-04-01 06:52:53.22","CDBH":"7","XSFX":"由南向北","XSFXDM":"3","KKMC":"和韵路与和风路交口"},{"KKBH":"610271010","HPHM":"津ADF7625","JGSK":"2021-04-01 06:52:53.275","CDBH":"4","XSFX":"由南向北","XSFXDM":"3","KKMC":"中新大道与华五路交口"},{"KKBH":"610391007","HPHM":"冀BZQ555","JGSK":"2021-04-01 06:52:53.298","CDBH":"8","XSFX":"由南向北","XSFXDM":"3","KKMC":"和韵路与和风路交口"},{"KKBH":"610256112","HPHM":"津RYX628","JGSK":"2021-04-01 06:52:53.322","CDBH":"11","XSFX":"由北向南","XSFXDM":"4","KKMC":"中天大道与中津大道交口"},{"KKBH":"720891003000","HPHM":"车牌","JGSK":"2021-04-01 06:52:53.501","CDBH":"2","XSFX":"由东向西","XSFXDM":"1","KKMC":"海博道与安正路交口"},{"KKBH":"610266118","HPHM":"津LU2687","JGSK":"2021-04-01 06:52:53.506","CDBH":"12","XSFX":"由北向南","XSFXDM":"4","KKMC":"中生大道与和畅路交口"},{"KKBH":"610276124","HPHM":"津HV6826","JGSK":"2021-04-01 06:52:53.547","CDBH":"6","XSFX":"由西向东","XSFXDM":"2","KKMC":"中新大道与中生大道交口"},{"KKBH":"610271009","HPHM":"津MYC806","JGSK":"2021-04-01 06:52:53.552","CDBH":"10","XSFX":"由北向南","XSFXDM":"4","KKMC":"中新大道与泰七路交口"},{"KKBH":"610256116","HPHM":"津DDL682","JGSK":"2021-04-01 06:52:53.577","CDBH":"7","XSFX":"由南向北","XSFXDM":"3","KKMC":"中天大道与和顺路交口"},{"KKBH":"610276125","HPHM":"津NCF003","JGSK":"2021-04-01 06:52:53.612","CDBH":"4","XSFX":"由南向北","XSFXDM":"3","KKMC":"中新大道与和顺路交口"},{"KKBH":"720901002000","HPHM":"津KHH795","JGSK":"2021-04-01 06:52:53.629","CDBH":"1","XSFX":"由东向西","XSFXDM":"1","KKMC":"玉林道与安正路交口"},{"KKBH":"610391007","HPHM":"津AF26596","JGSK":"2021-04-01 06:52:53.678","CDBH":"11","XSFX":"由北向南","XSFXDM":"4","KKMC":"和韵路与和风路交口"},{"KKBH":"610256116","HPHM":"津HSH707","JGSK":"2021-04-01 06:52:53.682","CDBH":"6","XSFX":"由西向东","XSFXDM":"2","KKMC":"中天大道与和顺路交口"},{"KKBH":"720881002000","HPHM":"津JTH909","JGSK":"2021-04-01 06:52:53.696","CDBH":"7","XSFX":"由西向东","XSFXDM":"2","KKMC":"海旭道与安正路交口"},{"KKBH":"610286127","HPHM":"京Q507Q3","JGSK":"2021-04-01 06:52:53.807","CDBH":"3","XSFX":"由东向西","XSFXDM":"1","KKMC":"中津大道与和畅路交口"},{"KKBH":"610256116","HPHM":"冀B9D79B","JGSK":"2021-04-01 06:52:53.81","CDBH":"12","XSFX":"由北向南","XSFXDM":"4","KKMC":"中天大道与和顺路交口"},{"KKBH":"7205610020000","HPHM":"京Y80052","JGSK":"2021-04-01 06:52:53.893","CDBH":"1","XSFX":"由东向西","XSFXDM":"1","KKMC":"动漫北路与文三路交口正向"},{"KKBH":"720891003000","HPHM":"云F875E3","JGSK":"2021-04-01 06:52:53.901","CDBH":"2","XSFX":"由东向西","XSFXDM":"1","KKMC":"海博道与安正路交口"},{"KKBH":"7208810020000","HPHM":"津HUJ169","JGSK":"2021-04-01 06:52:53.934","CDBH":"5","XSFX":"由西向东","XSFXDM":"2","KKMC":"海旭道与安正路交口正向"},{"KKBH":"7208710020000","HPHM":"鲁N957MB","JGSK":"2021-04-01 06:52:53.937","CDBH":"8","XSFX":"由北向南","XSFXDM":"4","KKMC":"安正路与芳菲路交口正向"},{"KKBH":"610266117","HPHM":"津C95Q29","JGSK":"2021-04-01 06:52:53.965","CDBH":"11","XSFX":"由北向南","XSFXDM":"4","KKMC":"中生大道与和韵路交口"},{"KKBH":"610391007","HPHM":"甘A720N1","JGSK":"2021-04-01 06:52:54.019","CDBH":"9","XSFX":"由南向北","XSFXDM":"3","KKMC":"和韵路与和风路交口"},{"KKBH":"720891003000","HPHM":"津K91376","JGSK":"2021-04-01 06:52:54.061","CDBH":"3","XSFX":"由东向西","XSFXDM":"1","KKMC":"海博道与安正路交口"},{"KKBH":"610286127","HPHM":"津A8X529","JGSK":"2021-04-01 06:52:54.129","CDBH":"4","XSFX":"由西向东","XSFXDM":"2","KKMC":"中津大道与和畅路交口"},{"KKBH":"728031006000","HPHM":"豫A18A9B","JGSK":"2021-04-01 06:52:54.133","CDBH":"3","XSFX":"由西向东","XSFXDM":"2","KKMC":"动漫中路与文三路交口"},{"KKBH":"610286127","HPHM":"津A08X85","JGSK":"2021-04-01 06:52:54.14","CDBH":"5","XSFX":"由西向东","XSFXDM":"2","KKMC":"中津大道与和畅路交口"},{"KKBH":"7280310060000","HPHM":"津C53E22","JGSK":"2021-04-01 06:52:54.166","CDBH":"4","XSFX":"由西向东","XSFXDM":"2","KKMC":"动漫中路与文三路交口正向"},{"KKBH":"610271010","HPHM":"津JF1650","JGSK":"2021-04-01 06:52:54.188","CDBH":"7","XSFX":"由北向南","XSFXDM":"4","KKMC":"中新大道与华五路交口"},{"KKBH":"720891003000","HPHM":"车牌","JGSK":"2021-04-01 06:52:54.22","CDBH":"5","XSFX":"由西向东","XSFXDM":"2","KKMC":"海博道与安正路交口"},{"KKBH":"610391007","HPHM":"津AD11459","JGSK":"2021-04-01 06:52:54.269","CDBH":"4","XSFX":"由西向东","XSFXDM":"2","KKMC":"和韵路与和风路交口"},{"KKBH":"610271010","HPHM":"津ADF7625","JGSK":"2021-04-01 06:52:54.32","CDBH":"4","XSFX":"由南向北","XSFXDM":"3","KKMC":"中新大道与华五路交口"},{"KKBH":"610271010","HPHM":"津A1U020","JGSK":"2021-04-01 06:52:54.397","CDBH":"5","XSFX":"由南向北","XSFXDM":"3","KKMC":"中新大道与华五路交口"},{"KKBH":"610256112","HPHM":"津AD75101","JGSK":"2021-04-01 06:52:54.412","CDBH":"1","XSFX":"由东向西","XSFXDM":"1","KKMC":"中天大道与中津大道交口"},{"KKBH":"610276125","HPHM":"津ADN0915","JGSK":"2021-04-01 06:52:54.423","CDBH":"7","XSFX":"由北向南","XSFXDM":"4","KKMC":"中新大道与和顺路交口"},{"KKBH":"610276125","HPHM":"津RCV550","JGSK":"2021-04-01 06:52:54.507","CDBH":"5","XSFX":"由南向北","XSFXDM":"3","KKMC":"中新大道与和顺路交口"},{"KKBH":"610266117","HPHM":"津HM7271","JGSK":"2021-04-01 06:52:54.51","CDBH":"2","XSFX":"由东向西","XSFXDM":"1","KKMC":"中生大道与和韵路交口"},{"KKBH":"610271009","HPHM":"鲁EK9755","JGSK":"2021-04-01 06:52:54.523","CDBH":"11","XSFX":"由北向南","XSFXDM":"4","KKMC":"中新大道与泰七路交口"},{"KKBH":"610271008","HPHM":"辽PBK026","JGSK":"2021-04-01 06:52:54.536","CDBH":"4","XSFX":"由北向南","XSFXDM":"4","KKMC":"中新大道与航母主题公园支路交口"},{"KKBH":"7208810040000","HPHM":"津A5A023","JGSK":"2021-04-01 06:52:54.629","CDBH":"4","XSFX":"由西向东","XSFXDM":"2","KKMC":"海旭道与永盛路交口正向"},{"KKBH":"720891003000","HPHM":"津LBP808","JGSK":"2021-04-01 06:52:54.695","CDBH":"8","XSFX":"由南向北","XSFXDM":"3","KKMC":"海博道与安正路交口"},{"KKBH":"7205410020000","HPHM":"车牌","JGSK":"2021-04-01 06:52:54.743","CDBH":"2","XSFX":"由东向西","XSFXDM":"1","KKMC":"动漫环路西与动漫中路交口正向"},{"KKBH":"610276125","HPHM":"津FZ3358","JGSK":"2021-04-01 06:52:54.767","CDBH":"8","XSFX":"由北向南","XSFXDM":"4","KKMC":"中新大道与和顺路交口"},{"KKBH":"7208610030000","HPHM":"蒙DVC125","JGSK":"2021-04-01 06:52:54.781","CDBH":"7","XSFX":"由南向北","XSFXDM":"3","KKMC":"海晨道与安明路交口正向"},{"KKBH":"610276124","HPHM":"津A1N557","JGSK":"2021-04-01 06:52:54.824","CDBH":"3","XSFX":"由东向西","XSFXDM":"1","KKMC":"中新大道与中生大道交口"},{"KKBH":"610271008","HPHM":"津FHK968","JGSK":"2021-04-01 06:52:54.861","CDBH":"4","XSFX":"由北向南","XSFXDM":"4","KKMC":"中新大道与航母主题公园支路交口"},{"KKBH":"610256115","HPHM":"津DGS501","JGSK":"2021-04-01 06:52:54.864","CDBH":"3","XSFX":"由东向西","XSFXDM":"1","KKMC":"中天大道与中生大道交口"},{"KKBH":"610256115","HPHM":"冀F9VK97","JGSK":"2021-04-01 06:52:54.93","CDBH":"10","XSFX":"由北向南","XSFXDM":"4","KKMC":"中天大道与中生大道交口"},{"KKBH":"610266117","HPHM":"津DLH190","JGSK":"2021-04-01 06:52:54.932","CDBH":"5","XSFX":"由西向东","XSFXDM":"2","KKMC":"中生大道与和韵路交口"},{"KKBH":"610256114","HPHM":"津JLJ359","JGSK":"2021-04-01 06:52:54.968","CDBH":"9","XSFX":"由北向南","XSFXDM":"4","KKMC":"中天大道与和旭路交口"},{"KKBH":"610271009","HPHM":"津C50875","JGSK":"2021-04-01 06:52:54.993","CDBH":"11","XSFX":"由北向南","XSFXDM":"4","KKMC":"中新大道与泰七路交口"},{"KKBH":"610256113","HPHM":"津C03176","JGSK":"2021-04-01 06:52:55.028","CDBH":"4","XSFX":"由南向北","XSFXDM":"3","KKMC":"中天大道与和风路交口"},{"KKBH":"610261003000","HPHM":"津GHY765","JGSK":"2021-04-01 06:52:55.121","CDBH":"10","XSFX":"由东向西","XSFXDM":"1","KKMC":"中生大道与静湖南路交口"},{"KKBH":"7205410020000","HPHM":"车牌","JGSK":"2021-04-01 06:52:55.125","CDBH":"2","XSFX":"由东向西","XSFXDM":"1","KKMC":"动漫环路西与动漫中路交口正向"},{"KKBH":"610256116","HPHM":"豫A08AP7","JGSK":"2021-04-01 06:52:55.162","CDBH":"8","XSFX":"由南向北","XSFXDM":"3","KKMC":"中天大道与和顺路交口"},{"KKBH":"610256112","HPHM":"冀J672R6","JGSK":"2021-04-01 06:52:55.258","CDBH":"10","XSFX":"由北向南","XSFXDM":"4","KKMC":"中天大道与中津大道交口"},{"KKBH":"610271008","HPHM":"津A80054","JGSK":"2021-04-01 06:52:55.26","CDBH":"5","XSFX":"由北向南","XSFXDM":"4","KKMC":"中新大道与航母主题公园支路交口"},{"KKBH":"720881002000","HPHM":"津GF0315","JGSK":"2021-04-01 06:52:55.269","CDBH":"6","XSFX":"由西向东","XSFXDM":"2","KKMC":"海旭道与安正路交口"},{"KKBH":"610271010","HPHM":"津A21G88","JGSK":"2021-04-01 06:52:55.308","CDBH":"8","XSFX":"由北向南","XSFXDM":"4","KKMC":"中新大道与华五路交口"},{"KKBH":"610271010","HPHM":"津A1U020","JGSK":"2021-04-01 06:52:55.439","CDBH":"5","XSFX":"由南向北","XSFXDM":"3","KKMC":"中新大道与华五路交口"},{"KKBH":"610271009","HPHM":"津MUP127","JGSK":"2021-04-01 06:52:55.458","CDBH":"7","XSFX":"由南向北","XSFXDM":"3","KKMC":"中新大道与泰七路交口"},{"KKBH":"610276125","HPHM":"津N99945","JGSK":"2021-04-01 06:52:55.485","CDBH":"1","XSFX":"由东向西","XSFXDM":"1","KKMC":"中新大道与和顺路交口"},{"KKBH":"610256114","HPHM":"冀B8Y990","JGSK":"2021-04-01 06:52:55.538","CDBH":"5","XSFX":"由南向北","XSFXDM":"3","KKMC":"中天大道与和旭路交口"},{"KKBH":"720901002000","HPHM":"津RM7456","JGSK":"2021-04-01 06:52:55.547","CDBH":"1","XSFX":"由东向西","XSFXDM":"1","KKMC":"玉林道与安正路交口"},{"KKBH":"720881002000","HPHM":"津AF23557","JGSK":"2021-04-01 06:52:55.614","CDBH":"7","XSFX":"由西向东","XSFXDM":"2","KKMC":"海旭道与安正路交口"},{"KKBH":"7208710020000","HPHM":"冀AA2V02","JGSK":"2021-04-01 06:52:55.626","CDBH":"5","XSFX":"由南向北","XSFXDM":"3","KKMC":"安正路与芳菲路交口正向"},{"KKBH":"7400110020000","HPHM":"冀T28K67","JGSK":"2021-04-01 06:52:55.71","CDBH":"5","XSFX":"由南向北","XSFXDM":"3","KKMC":"静湖南路与华一路交口正向"},{"KKBH":"610286127","HPHM":"津C87C78","JGSK":"2021-04-01 06:52:55.74","CDBH":"4","XSFX":"由西向东","XSFXDM":"2","KKMC":"中津大道与和畅路交口"},{"KKBH":"610276124","HPHM":"车牌","JGSK":"2021-04-01 06:52:55.825","CDBH":"8","XSFX":"由南向北","XSFXDM":"3","KKMC":"中新大道与中生大道交口"},{"KKBH":"610256116","HPHM":"津MRR881","JGSK":"2021-04-01 06:52:55.834","CDBH":"8","XSFX":"由南向北","XSFXDM":"3","KKMC":"中天大道与和顺路交口"},{"KKBH":"610256116","HPHM":"津JW9737","JGSK":"2021-04-01 06:52:55.835","CDBH":"9","XSFX":"由南向北","XSFXDM":"3","KKMC":"中天大道与和顺路交口"},{"KKBH":"610391006","HPHM":"津MPJ258","JGSK":"2021-04-01 06:52:55.955","CDBH":"1","XSFX":"由东向西","XSFXDM":"1","KKMC":"和韵路与和意路交口"},{"KKBH":"7208610020000","HPHM":"冀AX0739","JGSK":"2021-04-01 06:52:55.972","CDBH":"10","XSFX":"由北向南","XSFXDM":"4","KKMC":"海晨道与安正路交口正向"},{"KKBH":"610256115","HPHM":"津C75C27","JGSK":"2021-04-01 06:52:55.983","CDBH":"7","XSFX":"由南向北","XSFXDM":"3","KKMC":"中天大道与中生大道交口"},{"KKBH":"711","HPHM":"津AD62435","JGSK":"2021-04-01 06:52:56.033","CDBH":"2","XSFX":"由东向西","XSFXDM":"1","KKMC":"不礼让行人中新大道与和旭路交口"},{"KKBH":"7205610020000","HPHM":"京AR2393","JGSK":"2021-04-01 06:52:56.072","CDBH":"5","XSFX":"由北向南","XSFXDM":"4","KKMC":"动漫北路与文三路交口正向"},{"KKBH":"610276126","HPHM":"车牌","JGSK":"2021-04-01 06:52:56.086","CDBH":"5","XSFX":"由南向北","XSFXDM":"3","KKMC":"中新大道与和意路交口"},{"KKBH":"610271009","HPHM":"津MUP127","JGSK":"2021-04-01 06:52:56.098","CDBH":"7","XSFX":"由南向北","XSFXDM":"3","KKMC":"中新大道与泰七路交口"},{"KKBH":"610286127","HPHM":"津H47788","JGSK":"2021-04-01 06:52:56.166","CDBH":"2","XSFX":"由东向西","XSFXDM":"1","KKMC":"中津大道与和畅路交口"},{"KKBH":"720891003000","HPHM":"车牌","JGSK":"2021-04-01 06:52:56.219","CDBH":"5","XSFX":"由西向东","XSFXDM":"2","KKMC":"海博道与安正路交口"},{"KKBH":"720881004000","HPHM":"津A5A023","JGSK":"2021-04-01 06:52:56.253","CDBH":"9","XSFX":"由西向东","XSFXDM":"2","KKMC":"海旭道与永盛路交口"},{"KKBH":"610276126","HPHM":"津AD45222","JGSK":"2021-04-01 06:52:56.307","CDBH":"2","XSFX":"由东向西","XSFXDM":"1","KKMC":"中新大道与和意路交口"},{"KKBH":"720881002000","HPHM":"豫N58D7Y","JGSK":"2021-04-01 06:52:56.316","CDBH":"3","XSFX":"由东向西","XSFXDM":"1","KKMC":"海旭道与安正路交口"},{"KKBH":"610271010","HPHM":"津MW6066","JGSK":"2021-04-01 06:52:56.348","CDBH":"7","XSFX":"由北向南","XSFXDM":"4","KKMC":"中新大道与华五路交口"},{"KKBH":"720891003000","HPHM":"车牌","JGSK":"2021-04-01 06:52:56.381","CDBH":"2","XSFX":"由东向西","XSFXDM":"1","KKMC":"海博道与安正路交口"},{"KKBH":"610256112","HPHM":"冀DZ893Z","JGSK":"2021-04-01 06:52:56.528","CDBH":"7","XSFX":"由南向北","XSFXDM":"3","KKMC":"中天大道与中津大道交口"},{"KKBH":"720891003000","HPHM":"鲁NX1187","JGSK":"2021-04-01 06:52:56.551","CDBH":"2","XSFX":"由东向西","XSFXDM":"1","KKMC":"海博道与安正路交口"},{"KKBH":"7205410030000","HPHM":"车牌","JGSK":"2021-04-01 06:52:56.581","CDBH":"8","XSFX":"由南向北","XSFXDM":"3","KKMC":"动漫环路西与动漫西路交口正向"},{"KKBH":"7208610030000","HPHM":"津NWF812","JGSK":"2021-04-01 06:52:56.622","CDBH":"4","XSFX":"由西向东","XSFXDM":"2","KKMC":"海晨道与安明路交口正向"},{"KKBH":"610256116","HPHM":"津A2A304","JGSK":"2021-04-01 06:52:56.686","CDBH":"12","XSFX":"由北向南","XSFXDM":"4","KKMC":"中天大道与和顺路交口"},{"KKBH":"610271010","HPHM":"车牌","JGSK":"2021-04-01 06:52:56.718","CDBH":"8","XSFX":"由北向南","XSFXDM":"4","KKMC":"中新大道与华五路交口"},{"KKBH":"720881002000","HPHM":"津NWT167","JGSK":"2021-04-01 06:52:56.785","CDBH":"6","XSFX":"由西向东","XSFXDM":"2","KKMC":"海旭道与安正路交口"},{"KKBH":"7208810020000","HPHM":"津GBD599","JGSK":"2021-04-01 06:52:57.005","CDBH":"6","XSFX":"由西向东","XSFXDM":"2","KKMC":"海旭道与安正路交口正向"},{"KKBH":"610271010","HPHM":"冀B7NL51","JGSK":"2021-04-01 06:52:57.049","CDBH":"7","XSFX":"由北向南","XSFXDM":"4","KKMC":"中新大道与华五路交口"},{"KKBH":"610391007","HPHM":"津HVY185","JGSK":"2021-04-01 06:52:57.069","CDBH":"5","XSFX":"由西向东","XSFXDM":"2","KKMC":"和韵路与和风路交口"},{"KKBH":"610401005","HPHM":"津N97363","JGSK":"2021-04-01 06:52:57.073","CDBH":"11","XSFX":"由北向南","XSFXDM":"4","KKMC":"和畅路与和顺路交口"},{"KKBH":"610271009","HPHM":"津ATN123","JGSK":"2021-04-01 06:52:57.076","CDBH":"10","XSFX":"由北向南","XSFXDM":"4","KKMC":"中新大道与泰七路交口"},{"KKBH":"610286127","HPHM":"津GCH101","JGSK":"2021-04-01 06:52:57.18","CDBH":"5","XSFX":"由西向东","XSFXDM":"2","KKMC":"中津大道与和畅路交口"},{"KKBH":"7208810060000","HPHM":"津C92K50","JGSK":"2021-04-01 06:52:57.219","CDBH":"1","XSFX":"由西向东","XSFXDM":"2","KKMC":"海旭道与庄盛路交口正向"},{"KKBH":"610256116","HPHM":"津A9R920","JGSK":"2021-04-01 06:52:57.247","CDBH":"10","XSFX":"由北向南","XSFXDM":"4","KKMC":"中天大道与和顺路交口"},{"KKBH":"7208810020000","HPHM":"津RA1576","JGSK":"2021-04-01 06:52:57.305","CDBH":"5","XSFX":"由西向东","XSFXDM":"2","KKMC":"海旭道与安正路交口正向"},{"KKBH":"720891003000","HPHM":"车牌","JGSK":"2021-04-01 06:52:57.422","CDBH":"5","XSFX":"由西向东","XSFXDM":"2","KKMC":"海博道与安正路交口"},{"KKBH":"7205610020000","HPHM":"车牌","JGSK":"2021-04-01 06:52:57.577","CDBH":"5","XSFX":"由北向南","XSFXDM":"4","KKMC":"动漫北路与文三路交口正向"},{"KKBH":"610256115","HPHM":"冀CED195","JGSK":"2021-04-01 06:52:57.578","CDBH":"9","XSFX":"由南向北","XSFXDM":"3","KKMC":"中天大道与中生大道交口"},{"KKBH":"7208810070000","HPHM":"津KV8833","JGSK":"2021-04-01 06:52:57.591","CDBH":"4","XSFX":"由西向东","XSFXDM":"2","KKMC":"海旭道与弘通路交口正向"},{"KKBH":"610256115","HPHM":"津B50015","JGSK":"2021-04-01 06:52:57.697","CDBH":"3","XSFX":"由东向西","XSFXDM":"1","KKMC":"中天大道与中生大道交口"},{"KKBH":"610256115","HPHM":"津A9Z087","JGSK":"2021-04-01 06:52:57.735","CDBH":"10","XSFX":"由北向南","XSFXDM":"4","KKMC":"中天大道与中生大道交口"},{"KKBH":"610256112","HPHM":"津HG6713","JGSK":"2021-04-01 06:52:57.746","CDBH":"10","XSFX":"由北向南","XSFXDM":"4","KKMC":"中天大道与中津大道交口"},{"KKBH":"610391007","HPHM":"津E11809","JGSK":"2021-04-01 06:52:57.813","CDBH":"5","XSFX":"由西向东","XSFXDM":"2","KKMC":"和韵路与和风路交口"},{"KKBH":"610266117","HPHM":"津DLH190","JGSK":"2021-04-01 06:52:57.814","CDBH":"5","XSFX":"由西向东","XSFXDM":"2","KKMC":"中生大道与和韵路交口"},{"KKBH":"610391007","HPHM":"津DQQ271","JGSK":"2021-04-01 06:52:57.862","CDBH":"7","XSFX":"由南向北","XSFXDM":"3","KKMC":"和韵路与和风路交口"},{"KKBH":"720891003000","HPHM":"车牌","JGSK":"2021-04-01 06:52:57.901","CDBH":"5","XSFX":"由西向东","XSFXDM":"2","KKMC":"海博道与安正路交口"},{"KKBH":"610256112","HPHM":"津RYX628","JGSK":"2021-04-01 06:52:57.92","CDBH":"11","XSFX":"由北向南","XSFXDM":"4","KKMC":"中天大道与中津大道交口"},{"KKBH":"610286127","HPHM":"津MLY915","JGSK":"2021-04-01 06:52:57.952","CDBH":"5","XSFX":"由西向东","XSFXDM":"2","KKMC":"中津大道与和畅路交口"},{"KKBH":"610256116","HPHM":"津HA3765","JGSK":"2021-04-01 06:52:57.998","CDBH":"11","XSFX":"由北向南","XSFXDM":"4","KKMC":"中天大道与和顺路交口"},{"KKBH":"720881002000","HPHM":"冀GBS871","JGSK":"2021-04-01 06:52:58.018","CDBH":"7","XSFX":"由西向东","XSFXDM":"2","KKMC":"海旭道与安正路交口"},{"KKBH":"610251001","HPHM":"津D91558","JGSK":"2021-04-01 06:52:58.022","CDBH":"2","XSFX":"由东向西","XSFXDM":"1","KKMC":"中天大道与和畅路交口"},{"KKBH":"610256112","HPHM":"鲁E068CR","JGSK":"2021-04-01 06:52:58.099","CDBH":"4","XSFX":"由西向东","XSFXDM":"2","KKMC":"中天大道与中津大道交口"},{"KKBH":"610256111","HPHM":"津G19151","JGSK":"2021-04-01 06:52:58.107","CDBH":"4","XSFX":"由南向北","XSFXDM":"3","KKMC":"中天大道与和惠路交口"},{"KKBH":"7208610030000","HPHM":"津C56570","JGSK":"2021-04-01 06:52:58.125","CDBH":"11","XSFX":"由北向南","XSFXDM":"4","KKMC":"海晨道与安明路交口正向"},{"KKBH":"610256116","HPHM":"京HF4310","JGSK":"2021-04-01 06:52:58.127","CDBH":"11","XSFX":"由北向南","XSFXDM":"4","KKMC":"中天大道与和顺路交口"},{"KKBH":"720891003000","HPHM":"车牌","JGSK":"2021-04-01 06:52:58.142","CDBH":"2","XSFX":"由东向西","XSFXDM":"1","KKMC":"海博道与安正路交口"},{"KKBH":"720891003000","HPHM":"车牌","JGSK":"2021-04-01 06:52:58.143","CDBH":"2","XSFX":"由东向西","XSFXDM":"1","KKMC":"海博道与安正路交口"},{"KKBH":"610271010","HPHM":"冀BR109E","JGSK":"2021-04-01 06:52:58.168","CDBH":"4","XSFX":"由南向北","XSFXDM":"3","KKMC":"中新大道与华五路交口"},{"KKBH":"610251002","HPHM":"沪FC1367","JGSK":"2021-04-01 06:52:58.227","CDBH":"11","XSFX":"由北向南","XSFXDM":"4","KKMC":"中天大道与和睦路交口"},{"KKBH":"610256116","HPHM":"津D98280","JGSK":"2021-04-01 06:52:58.314","CDBH":"8","XSFX":"由南向北","XSFXDM":"3","KKMC":"中天大道与和顺路交口"},{"KKBH":"610256116","HPHM":"辽PG5017","JGSK":"2021-04-01 06:52:58.315","CDBH":"9","XSFX":"由南向北","XSFXDM":"3","KKMC":"中天大道与和顺路交口"},{"KKBH":"610391007","HPHM":"津A15L65","JGSK":"2021-04-01 06:52:58.339","CDBH":"7","XSFX":"由南向北","XSFXDM":"3","KKMC":"和韵路与和风路交口"},{"KKBH":"7205610020000","HPHM":"津JYQ105","JGSK":"2021-04-01 06:52:58.357","CDBH":"1","XSFX":"由东向西","XSFXDM":"1","KKMC":"动漫北路与文三路交口正向"},{"KKBH":"610286127","HPHM":"津A7B276","JGSK":"2021-04-01 06:52:58.38","CDBH":"6","XSFX":"由西向东","XSFXDM":"2","KKMC":"中津大道与和畅路交口"},{"KKBH":"720561002000","HPHM":"京Y80052","JGSK":"2021-04-01 06:52:58.397","CDBH":"1","XSFX":"由东向西","XSFXDM":"1","KKMC":"动漫北路与文三路交口"},{"KKBH":"610266117","HPHM":"冀B2T56W","JGSK":"2021-04-01 06:52:58.547","CDBH":"1","XSFX":"由东向西","XSFXDM":"1","KKMC":"中生大道与和韵路交口"},{"KKBH":"610286127","HPHM":"浙J1ZY25","JGSK":"2021-04-01 06:52:58.557","CDBH":"7","XSFX":"由南向北","XSFXDM":"3","KKMC":"中津大道与和畅路交口"},{"KKBH":"610256116","HPHM":"津B51156","JGSK":"2021-04-01 06:52:58.574","CDBH":"7","XSFX":"由南向北","XSFXDM":"3","KKMC":"中天大道与和顺路交口"},{"KKBH":"610286127","HPHM":"冀C80H92","JGSK":"2021-04-01 06:52:58.584","CDBH":"1","XSFX":"由东向西","XSFXDM":"1","KKMC":"中津大道与和畅路交口"},{"KKBH":"610391007","HPHM":"津J12813","JGSK":"2021-04-01 06:52:58.587","CDBH":"4","XSFX":"由西向东","XSFXDM":"2","KKMC":"和韵路与和风路交口"},{"KKBH":"7208910090000","HPHM":"津AU5876","JGSK":"2021-04-01 06:52:58.78","CDBH":"1","XSFX":"由西向东","XSFXDM":"2","KKMC":"海博道与弘通路交口正向"},{"KKBH":"7208910040000","HPHM":"车牌","JGSK":"2021-04-01 06:52:58.785","CDBH":"4","XSFX":"由西向东","XSFXDM":"2","KKMC":"海博道与安平路交口正向"},{"KKBH":"610276126","HPHM":"冀B1V90M","JGSK":"2021-04-01 06:52:58.789","CDBH":"7","XSFX":"由北向南","XSFXDM":"4","KKMC":"中新大道与和意路交口"},{"KKBH":"720891003000","HPHM":"津AF16328","JGSK":"2021-04-01 06:52:58.934","CDBH":"7","XSFX":"由南向北","XSFXDM":"3","KKMC":"海博道与安正路交口"},{"KKBH":"610256113","HPHM":"津AF18367","JGSK":"2021-04-01 06:52:58.963","CDBH":"1","XSFX":"由西向东","XSFXDM":"2","KKMC":"中天大道与和风路交口"},{"KKBH":"610401005","HPHM":"晋L2083D","JGSK":"2021-04-01 06:52:58.979","CDBH":"7","XSFX":"由南向北","XSFXDM":"3","KKMC":"和畅路与和顺路交口"},{"KKBH":"720881002000","HPHM":"津HUJ169","JGSK":"2021-04-01 06:52:59.029","CDBH":"6","XSFX":"由西向东","XSFXDM":"2","KKMC":"海旭道与安正路交口"},{"KKBH":"740011002000","HPHM":"冀T28K67","JGSK":"2021-04-01 06:52:59.038","CDBH":"13","XSFX":"由南向北","XSFXDM":"3","KKMC":"静湖南路与华一路交口"},{"KKBH":"610271010","HPHM":"津C02137","JGSK":"2021-04-01 06:52:59.149","CDBH":"8","XSFX":"由北向南","XSFXDM":"4","KKMC":"中新大道与华五路交口"},{"KKBH":"610401005","HPHM":"津JEL806","JGSK":"2021-04-01 06:52:59.165","CDBH":"5","XSFX":"由西向东","XSFXDM":"2","KKMC":"和畅路与和顺路交口"},{"KKBH":"7208810020000","HPHM":"冀J5537A","JGSK":"2021-04-01 06:52:59.308","CDBH":"14","XSFX":"由北向南","XSFXDM":"4","KKMC":"海旭道与安正路交口正向"},{"KKBH":"610271009","HPHM":"鲁EK9755","JGSK":"2021-04-01 06:52:59.392","CDBH":"11","XSFX":"由北向南","XSFXDM":"4","KKMC":"中新大道与泰七路交口"},{"KKBH":"720891003000","HPHM":"车牌","JGSK":"2021-04-01 06:52:59.502","CDBH":"5","XSFX":"由西向东","XSFXDM":"2","KKMC":"海博道与安正路交口"},{"KKBH":"720871002000","HPHM":"鲁N957MB","JGSK":"2021-04-01 06:52:59.535","CDBH":"8","XSFX":"由北向南","XSFXDM":"4","KKMC":"安正路与芳菲路交口"},{"KKBH":"610276124","HPHM":"津H68773","JGSK":"2021-04-01 06:52:59.605","CDBH":"1","XSFX":"由东向西","XSFXDM":"1","KKMC":"中新大道与中生大道交口"},{"KKBH":"610271010","HPHM":"津GKL298","JGSK":"2021-04-01 06:52:59.632","CDBH":"8","XSFX":"由北向南","XSFXDM":"4","KKMC":"中新大道与华五路交口"},{"KKBH":"720891003000","HPHM":"车牌","JGSK":"2021-04-01 06:52:59.652","CDBH":"9","XSFX":"由南向北","XSFXDM":"3","KKMC":"海博道与安正路交口"},{"KKBH":"610256115","HPHM":"津RF3762","JGSK":"2021-04-01 06:52:59.653","CDBH":"2","XSFX":"由东向西","XSFXDM":"1","KKMC":"中天大道与中生大道交口"},{"KKBH":"7208810020000","HPHM":"津RZN278","JGSK":"2021-04-01 06:52:59.685","CDBH":"5","XSFX":"由西向东","XSFXDM":"2","KKMC":"海旭道与安正路交口正向"},{"KKBH":"610256116","HPHM":"冀B01655","JGSK":"2021-04-01 06:52:59.728","CDBH":"12","XSFX":"由北向南","XSFXDM":"4","KKMC":"中天大道与和顺路交口"},{"KKBH":"610286127","HPHM":"津A8X529","JGSK":"2021-04-01 06:52:59.74","CDBH":"5","XSFX":"由西向东","XSFXDM":"2","KKMC":"中津大道与和畅路交口"},{"KKBH":"7208810040000","HPHM":"津JWJ828","JGSK":"2021-04-01 06:52:59.755","CDBH":"1","XSFX":"由东向西","XSFXDM":"1","KKMC":"海旭道与永盛路交口正向"},{"KKBH":"610271010","HPHM":"冀BR109E","JGSK":"2021-04-01 06:52:59.759","CDBH":"4","XSFX":"由南向北","XSFXDM":"3","KKMC":"中新大道与华五路交口"},{"KKBH":"610271009","HPHM":"津MYC806","JGSK":"2021-04-01 06:52:59.792","CDBH":"10","XSFX":"由北向南","XSFXDM":"4","KKMC":"中新大道与泰七路交口"},{"KKBH":"610266117","HPHM":"津RXS859","JGSK":"2021-04-01 06:52:59.816","CDBH":"8","XSFX":"由南向北","XSFXDM":"3","KKMC":"中生大道与和韵路交口"},{"KKBH":"610256116","HPHM":"津G02009","JGSK":"2021-04-01 06:52:59.835","CDBH":"4","XSFX":"由西向东","XSFXDM":"2","KKMC":"中天大道与和顺路交口"},{"KKBH":"610286127","HPHM":"车牌","JGSK":"2021-04-01 06:52:59.857","CDBH":"3","XSFX":"由东向西","XSFXDM":"1","KKMC":"中津大道与和畅路交口"},{"KKBH":"610266118","HPHM":"津KLE877","JGSK":"2021-04-01 06:52:59.893","CDBH":"4","XSFX":"由西向东","XSFXDM":"2","KKMC":"中生大道与和畅路交口"},{"KKBH":"7208810040000","HPHM":"津CCQ228","JGSK":"2021-04-01 06:53:00.029","CDBH":"5","XSFX":"由西向东","XSFXDM":"2","KKMC":"海旭道与永盛路交口正向"},{"KKBH":"610401005","HPHM":"冀B6DK98","JGSK":"2021-04-01 06:53:00.118","CDBH":"1","XSFX":"由东向西","XSFXDM":"1","KKMC":"和畅路与和顺路交口"},{"KKBH":"720881002000","HPHM":"津RVA600","JGSK":"2021-04-01 06:53:00.257","CDBH":"7","XSFX":"由西向东","XSFXDM":"2","KKMC":"海旭道与安正路交口"},{"KKBH":"610256115","HPHM":"津GSY150","JGSK":"2021-04-01 06:53:00.274","CDBH":"5","XSFX":"由西向东","XSFXDM":"2","KKMC":"中天大道与中生大道交口"},{"KKBH":"610286127","HPHM":"津H47788","JGSK":"2021-04-01 06:53:00.287","CDBH":"3","XSFX":"由东向西","XSFXDM":"1","KKMC":"中津大道与和畅路交口"},{"KKBH":"610256115","HPHM":"津B33655","JGSK":"2021-04-01 06:53:00.334","CDBH":"3","XSFX":"由东向西","XSFXDM":"1","KKMC":"中天大道与中生大道交口"},{"KKBH":"610256116","HPHM":"冀J6FW33","JGSK":"2021-04-01 06:53:00.394","CDBH":"8","XSFX":"由南向北","XSFXDM":"3","KKMC":"中天大道与和顺路交口"},{"KKBH":"610256115","HPHM":"鲁NU09E7","JGSK":"2021-04-01 06:53:00.435","CDBH":"1","XSFX":"由东向西","XSFXDM":"1","KKMC":"中天大道与中生大道交口"},{"KKBH":"610276126","HPHM":"津AD75222","JGSK":"2021-04-01 06:53:00.547","CDBH":"2","XSFX":"由东向西","XSFXDM":"1","KKMC":"中新大道与和意路交口"},{"KKBH":"610256112","HPHM":"津AVY645","JGSK":"2021-04-01 06:53:00.556","CDBH":"5","XSFX":"由西向东","XSFXDM":"2","KKMC":"中天大道与中津大道交口"},{"KKBH":"7208910060000","HPHM":"豫AG5M36","JGSK":"2021-04-01 06:53:00.567","CDBH":"5","XSFX":"由西向东","XSFXDM":"2","KKMC":"海博道与永盛路交口正向"},{"KKBH":"610256116","HPHM":"津RR6577","JGSK":"2021-04-01 06:53:00.573","CDBH":"2","XSFX":"由东向西","XSFXDM":"1","KKMC":"中天大道与和顺路交口"},{"KKBH":"610256115","HPHM":"津AM7922","JGSK":"2021-04-01 06:53:00.614","CDBH":"3","XSFX":"由东向西","XSFXDM":"1","KKMC":"中天大道与中生大道交口"},{"KKBH":"7208910030000","HPHM":"冀B7C9H7","JGSK":"2021-04-01 06:53:00.655","CDBH":"9","XSFX":"由南向北","XSFXDM":"3","KKMC":"海博道与安正路交口正向"},{"KKBH":"7205410030000","HPHM":"车牌","JGSK":"2021-04-01 06:53:00.72","CDBH":"5","XSFX":"由北向南","XSFXDM":"4","KKMC":"动漫环路西与动漫西路交口正向"},{"KKBH":"7205610020000","HPHM":"车牌","JGSK":"2021-04-01 06:53:00.764","CDBH":"6","XSFX":"由北向南","XSFXDM":"4","KKMC":"动漫北路与文三路交口正向"},{"KKBH":"610256111","HPHM":"津A09800D","JGSK":"2021-04-01 06:53:00.811","CDBH":"8","XSFX":"由北向南","XSFXDM":"4","KKMC":"中天大道与和惠路交口"},{"KKBH":"720881006000","HPHM":"津C92K50","JGSK":"2021-04-01 06:53:00.844","CDBH":"1","XSFX":"由西向东","XSFXDM":"2","KKMC":"海旭道与庄盛路交口"},{"KKBH":"720891003000","HPHM":"车牌","JGSK":"2021-04-01 06:53:00.863","CDBH":"1","XSFX":"由东向西","XSFXDM":"1","KKMC":"海博道与安正路交口"},{"KKBH":"728031006000","HPHM":"津C53E22","JGSK":"2021-04-01 06:53:00.935","CDBH":"3","XSFX":"由西向东","XSFXDM":"2","KKMC":"动漫中路与文三路交口"},{"KKBH":"610256115","HPHM":"津A7F986","JGSK":"2021-04-01 06:53:00.937","CDBH":"7","XSFX":"由南向北","XSFXDM":"3","KKMC":"中天大道与中生大道交口"},{"KKBH":"720891003000","HPHM":"粤B21TML","JGSK":"2021-04-01 06:53:00.946","CDBH":"2","XSFX":"由东向西","XSFXDM":"1","KKMC":"海博道与安正路交口"},{"KKBH":"610256113","HPHM":"粤GJY796","JGSK":"2021-04-01 06:53:00.994","CDBH":"5","XSFX":"由南向北","XSFXDM":"3","KKMC":"中天大道与和风路交口"},{"KKBH":"7208810050000","HPHM":"津CA5186","JGSK":"2021-04-01 06:53:01.047","CDBH":"5","XSFX":"由西向东","XSFXDM":"2","KKMC":"海旭道与明盛路交口正向"},{"KKBH":"720861002000","HPHM":"冀AX0739","JGSK":"2021-04-01 06:53:01.105","CDBH":"10","XSFX":"由北向南","XSFXDM":"4","KKMC":"海晨道与安正路交口"},{"KKBH":"610256112","HPHM":"津HG6713","JGSK":"2021-04-01 06:53:01.119","CDBH":"11","XSFX":"由北向南","XSFXDM":"4","KKMC":"中天大道与中津大道交口"},{"KKBH":"610271010","HPHM":"车牌","JGSK":"2021-04-01 06:53:01.153","CDBH":"8","XSFX":"由北向南","XSFXDM":"4","KKMC":"中新大道与华五路交口"},{"KKBH":"610276124","HPHM":"津AU1189","JGSK":"2021-04-01 06:53:01.184","CDBH":"2","XSFX":"由东向西","XSFXDM":"1","KKMC":"中新大道与中生大道交口"},{"KKBH":"6102610040000","HPHM":"冀D739SY","JGSK":"2021-04-01 06:53:01.254","CDBH":"5","XSFX":"由北向南","XSFXDM":"4","KKMC":"中生大道与静湖西路（北侧）正向"},{"KKBH":"7208810020000","HPHM":"津NH5063","JGSK":"2021-04-01 06:53:01.286","CDBH":"6","XSFX":"由西向东","XSFXDM":"2","KKMC":"海旭道与安正路交口正向"},{"KKBH":"610271010","HPHM":"津C2522挂","JGSK":"2021-04-01 06:53:01.308","CDBH":"7","XSFX":"由北向南","XSFXDM":"4","KKMC":"中新大道与华五路交口"},{"KKBH":"610256116","HPHM":"津AD71709","JGSK":"2021-04-01 06:53:01.407","CDBH":"11","XSFX":"由北向南","XSFXDM":"4","KKMC":"中天大道与和顺路交口"},{"KKBH":"610256116","HPHM":"冀DT803D","JGSK":"2021-04-01 06:53:01.433","CDBH":"9","XSFX":"由南向北","XSFXDM":"3","KKMC":"中天大道与和顺路交口"},{"KKBH":"610256113","HPHM":"车牌","JGSK":"2021-04-01 06:53:01.509","CDBH":"6","XSFX":"由南向北","XSFXDM":"3","KKMC":"中天大道与和风路交口"},{"KKBH":"7208910030000","HPHM":"鲁NTL116","JGSK":"2021-04-01 06:53:01.544","CDBH":"6","XSFX":"由西向东","XSFXDM":"2","KKMC":"海博道与安正路交口正向"},{"KKBH":"7208810020000","HPHM":"津AGS851","JGSK":"2021-04-01 06:53:01.546","CDBH":"5","XSFX":"由西向东","XSFXDM":"2","KKMC":"海旭道与安正路交口正向"},{"KKBH":"720891004000","HPHM":"津DJY780","JGSK":"2021-04-01 06:53:01.562","CDBH":"6","XSFX":"由西向东","XSFXDM":"2","KKMC":"海博道与安平路交口"},{"KKBH":"7208610030000","HPHM":"陕AU65P8","JGSK":"2021-04-01 06:53:01.576","CDBH":"11","XSFX":"由北向南","XSFXDM":"4","KKMC":"海晨道与安明路交口正向"},{"KKBH":"720881007000","HPHM":"津KV8833","JGSK":"2021-04-01 06:53:01.653","CDBH":"4","XSFX":"由西向东","XSFXDM":"2","KKMC":"海旭道与弘通路交口"},{"KKBH":"610286127","HPHM":"津C085A1","JGSK":"2021-04-01 06:53:01.739","CDBH":"6","XSFX":"由西向东","XSFXDM":"2","KKMC":"中津大道与和畅路交口"},{"KKBH":"720881002000","HPHM":"津RA1576","JGSK":"2021-04-01 06:53:01.746","CDBH":"6","XSFX":"由西向东","XSFXDM":"2","KKMC":"海旭道与安正路交口"},{"KKBH":"610256116","HPHM":"津NYW055","JGSK":"2021-04-01 06:53:01.813","CDBH":"12","XSFX":"由北向南","XSFXDM":"4","KKMC":"中天大道与和顺路交口"},{"KKBH":"7208910030000","HPHM":"车牌","JGSK":"2021-04-01 06:53:01.829","CDBH":"3","XSFX":"由东向西","XSFXDM":"1","KKMC":"海博道与安正路交口正向"},{"KKBH":"610271010","HPHM":"津A03211F","JGSK":"2021-04-01 06:53:01.867","CDBH":"8","XSFX":"由北向南","XSFXDM":"4","KKMC":"中新大道与华五路交口"},{"KKBH":"610256115","HPHM":"冀BV629H","JGSK":"2021-04-01 06:53:01.893","CDBH":"2","XSFX":"由东向西","XSFXDM":"1","KKMC":"中天大道与中生大道交口"},{"KKBH":"610276126","HPHM":"津DMW456","JGSK":"2021-04-01 06:53:01.895","CDBH":"2","XSFX":"由东向西","XSFXDM":"1","KKMC":"中新大道与和意路交口"},{"KKBH":"610256116","HPHM":"津D77993","JGSK":"2021-04-01 06:53:01.978","CDBH":"5","XSFX":"由西向东","XSFXDM":"2","KKMC":"中天大道与和顺路交口"},{"KKBH":"610256114","HPHM":"冀B8Y990","JGSK":"2021-04-01 06:53:01.981","CDBH":"5","XSFX":"由南向北","XSFXDM":"3","KKMC":"中天大道与和旭路交口"},{"KKBH":"720881002000","HPHM":"津NPC869","JGSK":"2021-04-01 06:53:02.019","CDBH":"7","XSFX":"由西向东","XSFXDM":"2","KKMC":"海旭道与安正路交口"},{"KKBH":"610256115","HPHM":"冀B8F8A2","JGSK":"2021-04-01 06:53:02.035","CDBH":"4","XSFX":"由西向东","XSFXDM":"2","KKMC":"中天大道与中生大道交口"},{"KKBH":"720881004000","HPHM":"津CCQ228","JGSK":"2021-04-01 06:53:02.102","CDBH":"10","XSFX":"由西向东","XSFXDM":"2","KKMC":"海旭道与永盛路交口"},{"KKBH":"610401005","HPHM":"津GBB220","JGSK":"2021-04-01 06:53:02.167","CDBH":"7","XSFX":"由南向北","XSFXDM":"3","KKMC":"和畅路与和顺路交口"},{"KKBH":"7208810060000","HPHM":"豫A49GH6","JGSK":"2021-04-01 06:53:02.201","CDBH":"2","XSFX":"由西向东","XSFXDM":"2","KKMC":"海旭道与庄盛路交口正向"},{"KKBH":"720891003000","HPHM":"车牌","JGSK":"2021-04-01 06:53:02.223","CDBH":"2","XSFX":"由东向西","XSFXDM":"1","KKMC":"海博道与安正路交口"},{"KKBH":"610256113","HPHM":"冀B0C9W8","JGSK":"2021-04-01 06:53:02.289","CDBH":"8","XSFX":"由北向南","XSFXDM":"4","KKMC":"中天大道与和风路交口"},{"KKBH":"610271009","HPHM":"津ATN123","JGSK":"2021-04-01 06:53:02.353","CDBH":"10","XSFX":"由北向南","XSFXDM":"4","KKMC":"中新大道与泰七路交口"},{"KKBH":"610256113","HPHM":"津AF18367","JGSK":"2021-04-01 06:53:02.461","CDBH":"1","XSFX":"由西向东","XSFXDM":"2","KKMC":"中天大道与和风路交口"},{"KKBH":"610256115","HPHM":"津C75C27","JGSK":"2021-04-01 06:53:02.469","CDBH":"8","XSFX":"由南向北","XSFXDM":"3","KKMC":"中天大道与中生大道交口"},{"KKBH":"610401005","HPHM":"黑L2083D","JGSK":"2021-04-01 06:53:02.636","CDBH":"8","XSFX":"由南向北","XSFXDM":"3","KKMC":"和畅路与和顺路交口"},{"KKBH":"610271009","HPHM":"冀BJ23C0","JGSK":"2021-04-01 06:53:02.666","CDBH":"11","XSFX":"由北向南","XSFXDM":"4","KKMC":"中新大道与泰七路交口"},{"KKBH":"610266118","HPHM":"津HHK967","JGSK":"2021-04-01 06:53:02.775","CDBH":"1","XSFX":"由东向西","XSFXDM":"1","KKMC":"中生大道与和畅路交口"},{"KKBH":"610401005","HPHM":"津JEL806","JGSK":"2021-04-01 06:53:02.814","CDBH":"6","XSFX":"由西向东","XSFXDM":"2","KKMC":"和畅路与和顺路交口"},{"KKBH":"610286127","HPHM":"冀C80H92","JGSK":"2021-04-01 06:53:02.847","CDBH":"1","XSFX":"由东向西","XSFXDM":"1","KKMC":"中津大道与和畅路交口"},{"KKBH":"720891003000","HPHM":"车牌","JGSK":"2021-04-01 06:53:02.858","CDBH":"5","XSFX":"由西向东","XSFXDM":"2","KKMC":"海博道与安正路交口"},{"KKBH":"610256116","HPHM":"津NEL399","JGSK":"2021-04-01 06:53:02.865","CDBH":"8","XSFX":"由南向北","XSFXDM":"3","KKMC":"中天大道与和顺路交口"},{"KKBH":"7208810020000","HPHM":"车牌","JGSK":"2021-04-01 06:53:02.914","CDBH":"4","XSFX":"由东向西","XSFXDM":"1","KKMC":"海旭道与安正路交口正向"},{"KKBH":"7208810040000","HPHM":"车牌","JGSK":"2021-04-01 06:53:02.916","CDBH":"1","XSFX":"由东向西","XSFXDM":"1","KKMC":"海旭道与永盛路交口正向"},{"KKBH":"610266117","HPHM":"津A2R782","JGSK":"2021-04-01 06:53:02.919","CDBH":"1","XSFX":"由东向西","XSFXDM":"1","KKMC":"中生大道与和韵路交口"},{"KKBH":"610276125","HPHM":"津ADN0915","JGSK":"2021-04-01 06:53:02.988","CDBH":"7","XSFX":"由北向南","XSFXDM":"4","KKMC":"中新大道与和顺路交口"},{"KKBH":"610256115","HPHM":"鲁B100WP","JGSK":"2021-04-01 06:53:02.996","CDBH":"6","XSFX":"由西向东","XSFXDM":"2","KKMC":"中天大道与中生大道交口"},{"KKBH":"7208910060000","HPHM":"冀D889S1","JGSK":"2021-04-01 06:53:03.007","CDBH":"5","XSFX":"由西向东","XSFXDM":"2","KKMC":"海博道与永盛路交口正向"},{"KKBH":"610256115","HPHM":"津KLT505","JGSK":"2021-04-01 06:53:03.031","CDBH":"11","XSFX":"由北向南","XSFXDM":"4","KKMC":"中天大道与中生大道交口"},{"KKBH":"610256114","HPHM":"津AL3199","JGSK":"2021-04-01 06:53:03.125","CDBH":"6","XSFX":"由南向北","XSFXDM":"3","KKMC":"中天大道与和旭路交口"},{"KKBH":"610256115","HPHM":"津MU3739","JGSK":"2021-04-01 06:53:03.128","CDBH":"3","XSFX":"由东向西","XSFXDM":"1","KKMC":"中天大道与中生大道交口"},{"KKBH":"610401005","HPHM":"津C65T60","JGSK":"2021-04-01 06:53:03.148","CDBH":"4","XSFX":"由西向东","XSFXDM":"2","KKMC":"和畅路与和顺路交口"},{"KKBH":"7208210040000","HPHM":"冀DR7C83","JGSK":"2021-04-01 06:53:03.205","CDBH":"4","XSFX":"由南向北","XSFXDM":"3","KKMC":"动漫西路与动漫北路交口正向"},{"KKBH":"610271010","HPHM":"晋FLX922","JGSK":"2021-04-01 06:53:03.21","CDBH":"7","XSFX":"由北向南","XSFXDM":"4","KKMC":"中新大道与华五路交口"},{"KKBH":"610286127","HPHM":"津JMQ806","JGSK":"2021-04-01 06:53:03.237","CDBH":"5","XSFX":"由西向东","XSFXDM":"2","KKMC":"中津大道与和畅路交口"},{"KKBH":"610256116","HPHM":"冀DJP139","JGSK":"2021-04-01 06:53:03.253","CDBH":"11","XSFX":"由北向南","XSFXDM":"4","KKMC":"中天大道与和顺路交口"},{"KKBH":"610266118","HPHM":"津DZL715","JGSK":"2021-04-01 06:53:03.433","CDBH":"7","XSFX":"由南向北","XSFXDM":"3","KKMC":"中生大道与和畅路交口"},{"KKBH":"7208910030000","HPHM":"车牌","JGSK":"2021-04-01 06:53:03.45","CDBH":"3","XSFX":"由东向西","XSFXDM":"1","KKMC":"海博道与安正路交口正向"},{"KKBH":"610271010","HPHM":"冀B7NL51","JGSK":"2021-04-01 06:53:03.468","CDBH":"7","XSFX":"由北向南","XSFXDM":"4","KKMC":"中新大道与华五路交口"},{"KKBH":"610286127","HPHM":"津MLY915","JGSK":"2021-04-01 06:53:03.5","CDBH":"5","XSFX":"由西向东","XSFXDM":"2","KKMC":"中津大道与和畅路交口"},{"KKBH":"610391007","HPHM":"车牌","JGSK":"2021-04-01 06:53:03.523","CDBH":"11","XSFX":"由北向南","XSFXDM":"4","KKMC":"和韵路与和风路交口"},{"KKBH":"7208810020000","HPHM":"津RHD271","JGSK":"2021-04-01 06:53:03.567","CDBH":"6","XSFX":"由西向东","XSFXDM":"2","KKMC":"海旭道与安正路交口正向"},{"KKBH":"610256111","HPHM":"津DPD868","JGSK":"2021-04-01 06:53:03.58","CDBH":"1","XSFX":"由西向东","XSFXDM":"2","KKMC":"中天大道与和惠路交口"},{"KKBH":"610401005","HPHM":"津N97363","JGSK":"2021-04-01 06:53:03.586","CDBH":"12","XSFX":"由北向南","XSFXDM":"4","KKMC":"和畅路与和顺路交口"},{"KKBH":"610266118","HPHM":"津MW0587","JGSK":"2021-04-01 06:53:03.641","CDBH":"5","XSFX":"由西向东","XSFXDM":"2","KKMC":"中生大道与和畅路交口"},{"KKBH":"7208810040000","HPHM":"津DYY211","JGSK":"2021-04-01 06:53:03.77","CDBH":"4","XSFX":"由西向东","XSFXDM":"2","KKMC":"海旭道与永盛路交口正向"},{"KKBH":"610391007","HPHM":"津J12813","JGSK":"2021-04-01 06:53:03.789","CDBH":"6","XSFX":"由西向东","XSFXDM":"2","KKMC":"和韵路与和风路交口"},{"KKBH":"610256111","HPHM":"津MWJ798","JGSK":"2021-04-01 06:53:03.813","CDBH":"1","XSFX":"由西向东","XSFXDM":"2","KKMC":"中天大道与和惠路交口"},{"KKBH":"720881002000","HPHM":"津RZN278","JGSK":"2021-04-01 06:53:03.826","CDBH":"6","XSFX":"由西向东","XSFXDM":"2","KKMC":"海旭道与安正路交口"},{"KKBH":"720561002000","HPHM":"津JYQ105","JGSK":"2021-04-01 06:53:03.838","CDBH":"1","XSFX":"由东向西","XSFXDM":"1","KKMC":"动漫北路与文三路交口"},{"KKBH":"720881005000","HPHM":"津CA5186","JGSK":"2021-04-01 06:53:03.929","CDBH":"5","XSFX":"由西向东","XSFXDM":"2","KKMC":"海旭道与明盛路交口"},{"KKBH":"7208710020000","HPHM":"冀R6T6P8","JGSK":"2021-04-01 06:53:04.008","CDBH":"6","XSFX":"由南向北","XSFXDM":"3","KKMC":"安正路与芳菲路交口正向"},{"KKBH":"7208710020000","HPHM":"津QP1996","JGSK":"2021-04-01 06:53:04.009","CDBH":"5","XSFX":"由南向北","XSFXDM":"3","KKMC":"安正路与芳菲路交口正向"},{"KKBH":"7208810040000","HPHM":"鄂H33P78","JGSK":"2021-04-01 06:53:04.037","CDBH":"2","XSFX":"由东向西","XSFXDM":"1","KKMC":"海旭道与永盛路交口正向"},{"KKBH":"610401004","HPHM":"津DLD706","JGSK":"2021-04-01 06:53:04.043","CDBH":"7","XSFX":"由南向北","XSFXDM":"3","KKMC":"和畅路与和风路交口"},{"KKBH":"610256116","HPHM":"津LBY963","JGSK":"2021-04-01 06:53:04.052","CDBH":"12","XSFX":"由北向南","XSFXDM":"4","KKMC":"中天大道与和顺路交口"},{"KKBH":"610276124","HPHM":"津H68773","JGSK":"2021-04-01 06:53:04.141","CDBH":"1","XSFX":"由东向西","XSFXDM":"1","KKMC":"中新大道与中生大道交口"},{"KKBH":"610256116","HPHM":"津H78306","JGSK":"2021-04-01 06:53:04.159","CDBH":"8","XSFX":"由南向北","XSFXDM":"3","KKMC":"中天大道与和顺路交口"},{"KKBH":"7208810040000","HPHM":"津J06417","JGSK":"2021-04-01 06:53:04.179","CDBH":"5","XSFX":"由西向东","XSFXDM":"2","KKMC":"海旭道与永盛路交口正向"},{"KKBH":"720881002000","HPHM":"津GBD599","JGSK":"2021-04-01 06:53:04.184","CDBH":"7","XSFX":"由西向东","XSFXDM":"2","KKMC":"海旭道与安正路交口"},{"KKBH":"7208910060000","HPHM":"车牌","JGSK":"2021-04-01 06:53:04.224","CDBH":"10","XSFX":"由南向北","XSFXDM":"3","KKMC":"海博道与永盛路交口正向"},{"KKBH":"610256116","HPHM":"豫A08AP7","JGSK":"2021-04-01 06:53:04.24","CDBH":"9","XSFX":"由南向北","XSFXDM":"3","KKMC":"中天大道与和顺路交口"},{"KKBH":"610286127","HPHM":"浙J1ZY25","JGSK":"2021-04-01 06:53:04.292","CDBH":"7","XSFX":"由南向北","XSFXDM":"3","KKMC":"中津大道与和畅路交口"},{"KKBH":"720891003000","HPHM":"车牌","JGSK":"2021-04-01 06:53:04.293","CDBH":"9","XSFX":"由南向北","XSFXDM":"3","KKMC":"海博道与安正路交口"},{"KKBH":"720891006000","HPHM":"豫AG5M36","JGSK":"2021-04-01 06:53:04.372","CDBH":"5","XSFX":"由西向东","XSFXDM":"2","KKMC":"海博道与永盛路交口"},{"KKBH":"610401004","HPHM":"津MX2287","JGSK":"2021-04-01 06:53:04.374","CDBH":"11","XSFX":"由北向南","XSFXDM":"4","KKMC":"和畅路与和风路交口"},{"KKBH":"610256113","HPHM":"鲁N288QD","JGSK":"2021-04-01 06:53:04.457","CDBH":"5","XSFX":"由南向北","XSFXDM":"3","KKMC":"中天大道与和风路交口"},{"KKBH":"720891004000","HPHM":"车牌","JGSK":"2021-04-01 06:53:04.565","CDBH":"9","XSFX":"由南向北","XSFXDM":"3","KKMC":"海博道与安平路交口"},{"KKBH":"7208910050000","HPHM":"津NB9259","JGSK":"2021-04-01 06:53:04.589","CDBH":"7","XSFX":"由西向东","XSFXDM":"2","KKMC":"海博道与安明路交口正向"},{"KKBH":"610266117","HPHM":"津KCX833","JGSK":"2021-04-01 06:53:04.613","CDBH":"4","XSFX":"由西向东","XSFXDM":"2","KKMC":"中生大道与和韵路交口"},{"KKBH":"7208610030000","HPHM":"津C0R556","JGSK":"2021-04-01 06:53:04.668","CDBH":"11","XSFX":"由北向南","XSFXDM":"4","KKMC":"海晨道与安明路交口正向"},{"KKBH":"610256115","HPHM":"黑N05D66","JGSK":"2021-04-01 06:53:04.774","CDBH":"2","XSFX":"由东向西","XSFXDM":"1","KKMC":"中天大道与中生大道交口"},{"KKBH":"610401005","HPHM":"津A16Y82","JGSK":"2021-04-01 06:53:04.785","CDBH":"11","XSFX":"由北向南","XSFXDM":"4","KKMC":"和畅路与和顺路交口"},{"KKBH":"610266118","HPHM":"津KSW022","JGSK":"2021-04-01 06:53:04.811","CDBH":"7","XSFX":"由南向北","XSFXDM":"3","KKMC":"中生大道与和畅路交口"},{"KKBH":"610271010","HPHM":"津GKL298","JGSK":"2021-04-01 06:53:04.908","CDBH":"8","XSFX":"由北向南","XSFXDM":"4","KKMC":"中新大道与华五路交口"},{"KKBH":"610256116","HPHM":"京N9H826","JGSK":"2021-04-01 06:53:04.925","CDBH":"11","XSFX":"由北向南","XSFXDM":"4","KKMC":"中天大道与和顺路交口"},{"KKBH":"7208910040000","HPHM":"豫ED1709","JGSK":"2021-04-01 06:53:04.927","CDBH":"6","XSFX":"由西向东","XSFXDM":"2","KKMC":"海博道与安平路交口正向"},{"KKBH":"720861003000","HPHM":"津C56570","JGSK":"2021-04-01 06:53:04.998","CDBH":"11","XSFX":"由北向南","XSFXDM":"4","KKMC":"海晨道与安明路交口"},{"KKBH":"7208810020000","HPHM":"鲁A5L6V6","JGSK":"2021-04-01 06:53:05.047","CDBH":"6","XSFX":"由西向东","XSFXDM":"2","KKMC":"海旭道与安正路交口正向"},{"KKBH":"720891009000","HPHM":"津AU5876","JGSK":"2021-04-01 06:53:05.095","CDBH":"1","XSFX":"由西向东","XSFXDM":"2","KKMC":"海博道与弘通路交口"},{"KKBH":"720881007000","HPHM":"津C81N33","JGSK":"2021-04-01 06:53:05.107","CDBH":"1","XSFX":"由东向西","XSFXDM":"1","KKMC":"海旭道与弘通路交口"},{"KKBH":"610401005","HPHM":"津GBB220","JGSK":"2021-04-01 06:53:05.117","CDBH":"9","XSFX":"由南向北","XSFXDM":"3","KKMC":"和畅路与和顺路交口"},{"KKBH":"7208910060000","HPHM":"津JZL189","JGSK":"2021-04-01 06:53:05.129","CDBH":"5","XSFX":"由西向东","XSFXDM":"2","KKMC":"海博道与永盛路交口正向"},{"KKBH":"610256116","HPHM":"津G02009","JGSK":"2021-04-01 06:53:05.202","CDBH":"5","XSFX":"由西向东","XSFXDM":"2","KKMC":"中天大道与和顺路交口"},{"KKBH":"610276124","HPHM":"津AU1189","JGSK":"2021-04-01 06:53:05.261","CDBH":"3","XSFX":"由东向西","XSFXDM":"1","KKMC":"中新大道与中生大道交口"},{"KKBH":"610251001","HPHM":"豫SE6H03","JGSK":"2021-04-01 06:53:05.285","CDBH":"4","XSFX":"由西向东","XSFXDM":"2","KKMC":"中天大道与和畅路交口"},{"KKBH":"610256111","HPHM":"津E31119","JGSK":"2021-04-01 06:53:05.333","CDBH":"2","XSFX":"由西向东","XSFXDM":"2","KKMC":"中天大道与和惠路交口"},{"KKBH":"610271010","HPHM":"津KFB099","JGSK":"2021-04-01 06:53:05.361","CDBH":"4","XSFX":"由南向北","XSFXDM":"3","KKMC":"中新大道与华五路交口"},{"KKBH":"610256115","HPHM":"津H10677","JGSK":"2021-04-01 06:53:05.379","CDBH":"3","XSFX":"由东向西","XSFXDM":"1","KKMC":"中天大道与中生大道交口"},{"KKBH":"720881004000","HPHM":"津DYY211","JGSK":"2021-04-01 06:53:05.381","CDBH":"9","XSFX":"由西向东","XSFXDM":"2","KKMC":"海旭道与永盛路交口"},{"KKBH":"610271009","HPHM":"冀BJ23C0","JGSK":"2021-04-01 06:53:05.472","CDBH":"11","XSFX":"由北向南","XSFXDM":"4","KKMC":"中新大道与泰七路交口"},{"KKBH":"610256115","HPHM":"京Q6K8V3","JGSK":"2021-04-01 06:53:05.474","CDBH":"6","XSFX":"由西向东","XSFXDM":"2","KKMC":"中天大道与中生大道交口"},{"KKBH":"720881004000","HPHM":"津JWJ828","JGSK":"2021-04-01 06:53:05.495","CDBH":"1","XSFX":"由东向西","XSFXDM":"1","KKMC":"海旭道与永盛路交口"},{"KKBH":"720881002000","HPHM":"津AGS851","JGSK":"2021-04-01 06:53:05.507","CDBH":"6","XSFX":"由西向东","XSFXDM":"2","KKMC":"海旭道与安正路交口"},{"KKBH":"610401004","HPHM":"津A09899D","JGSK":"2021-04-01 06:53:05.512","CDBH":"2","XSFX":"由东向西","XSFXDM":"1","KKMC":"和畅路与和风路交口"},{"KKBH":"7208610020000","HPHM":"车牌","JGSK":"2021-04-01 06:53:05.601","CDBH":"6","XSFX":"由西向东","XSFXDM":"2","KKMC":"海晨道与安正路交口正向"},{"KKBH":"610256116","HPHM":"津D77993","JGSK":"2021-04-01 06:53:05.602","CDBH":"6","XSFX":"由西向东","XSFXDM":"2","KKMC":"中天大道与和顺路交口"},{"KKBH":"720881002000","HPHM":"津NH5063","JGSK":"2021-04-01 06:53:05.631","CDBH":"7","XSFX":"由西向东","XSFXDM":"2","KKMC":"海旭道与安正路交口"},{"KKBH":"7208210040000","HPHM":"冀DM837X","JGSK":"2021-04-01 06:53:05.642","CDBH":"4","XSFX":"由南向北","XSFXDM":"3","KKMC":"动漫西路与动漫北路交口正向"},{"KKBH":"6102610030000","HPHM":"津RN5399","JGSK":"2021-04-01 06:53:05.644","CDBH":"2","XSFX":"由东向西","XSFXDM":"1","KKMC":"中生大道与静湖南路交口正向"},{"KKBH":"610266118","HPHM":"鲁NK29D3","JGSK":"2021-04-01 06:53:05.647","CDBH":"6","XSFX":"由西向东","XSFXDM":"2","KKMC":"中生大道与和畅路交口"},{"KKBH":"610276124","HPHM":"津ME7879","JGSK":"2021-04-01 06:53:05.675","CDBH":"1","XSFX":"由东向西","XSFXDM":"1","KKMC":"中新大道与中生大道交口"},{"KKBH":"610271009","HPHM":"津C659J1","JGSK":"2021-04-01 06:53:05.7","CDBH":"10","XSFX":"由北向南","XSFXDM":"4","KKMC":"中新大道与泰七路交口"},{"KKBH":"7208810020000","HPHM":"津NSN568","JGSK":"2021-04-01 06:53:05.728","CDBH":"5","XSFX":"由西向东","XSFXDM":"2","KKMC":"海旭道与安正路交口正向"},{"KKBH":"610276126","HPHM":"津DMW456","JGSK":"2021-04-01 06:53:05.747","CDBH":"2","XSFX":"由东向西","XSFXDM":"1","KKMC":"中新大道与和意路交口"},{"KKBH":"720881006000","HPHM":"豫A49GH6","JGSK":"2021-04-01 06:53:05.807","CDBH":"2","XSFX":"由西向东","XSFXDM":"2","KKMC":"海旭道与庄盛路交口"},{"KKBH":"610266118","HPHM":"豫AJ78A8","JGSK":"2021-04-01 06:53:05.823","CDBH":"2","XSFX":"由东向西","XSFXDM":"1","KKMC":"中生大道与和畅路交口"},{"KKBH":"7208710020000","HPHM":"冀J806HH","JGSK":"2021-04-01 06:53:05.828","CDBH":"6","XSFX":"由南向北","XSFXDM":"3","KKMC":"安正路与芳菲路交口正向"},{"KKBH":"610276125","HPHM":"津NLV612","JGSK":"2021-04-01 06:53:05.833","CDBH":"8","XSFX":"由北向南","XSFXDM":"4","KKMC":"中新大道与和顺路交口"},{"KKBH":"610256113","HPHM":"津RYN878","JGSK":"2021-04-01 06:53:05.894","CDBH":"9","XSFX":"由北向南","XSFXDM":"4","KKMC":"中天大道与和风路交口"},{"KKBH":"610256116","HPHM":"津DDL682","JGSK":"2021-04-01 06:53:05.92","CDBH":"8","XSFX":"由南向北","XSFXDM":"3","KKMC":"中天大道与和顺路交口"},{"KKBH":"610271010","HPHM":"车牌","JGSK":"2021-04-01 06:53:05.949","CDBH":"8","XSFX":"由北向南","XSFXDM":"4","KKMC":"中新大道与华五路交口"},{"KKBH":"610256116","HPHM":"津JWH217","JGSK":"2021-04-01 06:53:05.967","CDBH":"11","XSFX":"由北向南","XSFXDM":"4","KKMC":"中天大道与和顺路交口"},{"KKBH":"610256113","HPHM":"津RUC335","JGSK":"2021-04-01 06:53:06.013","CDBH":"8","XSFX":"由北向南","XSFXDM":"4","KKMC":"中天大道与和风路交口"},{"KKBH":"610256116","HPHM":"冀J164T3","JGSK":"2021-04-01 06:53:06.042","CDBH":"7","XSFX":"由南向北","XSFXDM":"3","KKMC":"中天大道与和顺路交口"},{"KKBH":"720891003000","HPHM":"车牌","JGSK":"2021-04-01 06:53:06.065","CDBH":"5","XSFX":"由西向东","XSFXDM":"2","KKMC":"海博道与安正路交口"},{"KKBH":"720881004000","HPHM":"津J06417","JGSK":"2021-04-01 06:53:06.101","CDBH":"10","XSFX":"由西向东","XSFXDM":"2","KKMC":"海旭道与永盛路交口"},{"KKBH":"610266117","HPHM":"冀B2T56W","JGSK":"2021-04-01 06:53:06.11","CDBH":"1","XSFX":"由东向西","XSFXDM":"1","KKMC":"中生大道与和韵路交口"},{"KKBH":"610256115","HPHM":"京NQ8N85","JGSK":"2021-04-01 06:53:06.114","CDBH":"4","XSFX":"由西向东","XSFXDM":"2","KKMC":"中天大道与中生大道交口"},{"KKBH":"610256113","HPHM":"车牌","JGSK":"2021-04-01 06:53:06.196","CDBH":"6","XSFX":"由南向北","XSFXDM":"3","KKMC":"中天大道与和风路交口"},{"KKBH":"610266117","HPHM":"津BA6855","JGSK":"2021-04-01 06:53:06.201","CDBH":"5","XSFX":"由西向东","XSFXDM":"2","KKMC":"中生大道与和韵路交口"},{"KKBH":"720891003000","HPHM":"车牌","JGSK":"2021-04-01 06:53:06.227","CDBH":"1","XSFX":"由东向西","XSFXDM":"1","KKMC":"海博道与安正路交口"},{"KKBH":"610256115","HPHM":"津A7F986","JGSK":"2021-04-01 06:53:06.229","CDBH":"9","XSFX":"由南向北","XSFXDM":"3","KKMC":"中天大道与中生大道交口"},{"KKBH":"6071310030000","HPHM":"津AD16728","JGSK":"2021-04-01 06:53:06.264","CDBH":"2","XSFX":"由东向西","XSFXDM":"1","KKMC":"中央大道与海旭道交口正向"},{"KKBH":"610401005","HPHM":"津B6DK98","JGSK":"2021-04-01 06:53:06.271","CDBH":"1","XSFX":"由东向西","XSFXDM":"1","KKMC":"和畅路与和顺路交口"},{"KKBH":"610401004","HPHM":"津DLD706","JGSK":"2021-04-01 06:53:06.419","CDBH":"8","XSFX":"由南向北","XSFXDM":"3","KKMC":"和畅路与和风路交口"},{"KKBH":"610256113","HPHM":"津KZL221","JGSK":"2021-04-01 06:53:06.493","CDBH":"7","XSFX":"由北向南","XSFXDM":"4","KKMC":"中天大道与和风路交口"},{"KKBH":"610276125","HPHM":"津FZ3358","JGSK":"2021-04-01 06:53:06.508","CDBH":"8","XSFX":"由北向南","XSFXDM":"4","KKMC":"中新大道与和顺路交口"},{"KKBH":"720891003000","HPHM":"冀B7C9H7","JGSK":"2021-04-01 06:53:06.534","CDBH":"8","XSFX":"由南向北","XSFXDM":"3","KKMC":"海博道与安正路交口"},{"KKBH":"610401005","HPHM":"津NLM125","JGSK":"2021-04-01 06:53:06.561","CDBH":"7","XSFX":"由南向北","XSFXDM":"3","KKMC":"和畅路与和顺路交口"},{"KKBH":"610256116","HPHM":"津JHJ956","JGSK":"2021-04-01 06:53:06.689","CDBH":"12","XSFX":"由北向南","XSFXDM":"4","KKMC":"中天大道与和顺路交口"},{"KKBH":"610256111","HPHM":"车牌","JGSK":"2021-04-01 06:53:06.738","CDBH":"8","XSFX":"由北向南","XSFXDM":"4","KKMC":"中天大道与和惠路交口"},{"KKBH":"610256113","HPHM":"粤GJY796","JGSK":"2021-04-01 06:53:06.754","CDBH":"5","XSFX":"由南向北","XSFXDM":"3","KKMC":"中天大道与和风路交口"},{"KKBH":"610271010","HPHM":"辽PAS420","JGSK":"2021-04-01 06:53:06.819","CDBH":"5","XSFX":"由南向北","XSFXDM":"3","KKMC":"中新大道与华五路交口"},{"KKBH":"610391006","HPHM":"车牌","JGSK":"2021-04-01 06:53:06.822","CDBH":"5","XSFX":"由西向东","XSFXDM":"2","KKMC":"和韵路与和意路交口"},{"KKBH":"610391008","HPHM":"津FNQ355","JGSK":"2021-04-01 06:53:06.9","CDBH":"5","XSFX":"由西向东","XSFXDM":"2","KKMC":"和韵路与和旭路交口"},{"KKBH":"610271010","HPHM":"津KFB099","JGSK":"2021-04-01 06:53:07.039","CDBH":"4","XSFX":"由南向北","XSFXDM":"3","KKMC":"中新大道与华五路交口"},{"KKBH":"7208910040000","HPHM":"鲁R8T26F","JGSK":"2021-04-01 06:53:07.049","CDBH":"6","XSFX":"由西向东","XSFXDM":"2","KKMC":"海博道与安平路交口正向"},{"KKBH":"610271010","HPHM":"晋FLX922","JGSK":"2021-04-01 06:53:07.228","CDBH":"7","XSFX":"由北向南","XSFXDM":"4","KKMC":"中新大道与华五路交口"},{"KKBH":"610256115","HPHM":"粤GYX129","JGSK":"2021-04-01 06:53:07.247","CDBH":"3","XSFX":"由东向西","XSFXDM":"1","KKMC":"中天大道与中生大道交口"},{"KKBH":"610266117","HPHM":"津LAY748","JGSK":"2021-04-01 06:53:07.274","CDBH":"10","XSFX":"由北向南","XSFXDM":"4","KKMC":"中生大道与和韵路交口"},{"KKBH":"610261004000","HPHM":"冀D739SY","JGSK":"2021-04-01 06:53:07.291","CDBH":"5","XSFX":"由北向南","XSFXDM":"4","KKMC":"中生大道与静湖西路（北侧）"},{"KKBH":"610391006","HPHM":"车牌","JGSK":"2021-04-01 06:53:07.319","CDBH":"5","XSFX":"由西向东","XSFXDM":"2","KKMC":"和韵路与和意路交口"},{"KKBH":"7208910060000","HPHM":"冀B021F8","JGSK":"2021-04-01 06:53:07.4","CDBH":"8","XSFX":"由西向东","XSFXDM":"2","KKMC":"海博道与永盛路交口正向"},{"KKBH":"7208910040000","HPHM":"车牌","JGSK":"2021-04-01 06:53:07.482","CDBH":"6","XSFX":"由西向东","XSFXDM":"2","KKMC":"海博道与安平路交口正向"},{"KKBH":"610256115","HPHM":"津H59155","JGSK":"2021-04-01 06:53:07.485","CDBH":"4","XSFX":"由西向东","XSFXDM":"2","KKMC":"中天大道与中生大道交口"},{"KKBH":"610256116","HPHM":"津B51156","JGSK":"2021-04-01 06:53:07.569","CDBH":"8","XSFX":"由南向北","XSFXDM":"3","KKMC":"中天大道与和顺路交口"},{"KKBH":"7208810020000","HPHM":"津MK2352","JGSK":"2021-04-01 06:53:07.637","CDBH":"6","XSFX":"由西向东","XSFXDM":"2","KKMC":"海旭道与安正路交口正向"},{"KKBH":"610271008","HPHM":"车牌","JGSK":"2021-04-01 06:53:07.643","CDBH":"5","XSFX":"由北向南","XSFXDM":"4","KKMC":"中新大道与航母主题公园支路交口"},{"KKBH":"720881004000","HPHM":"鄂H33P78","JGSK":"2021-04-01 06:53:07.651","CDBH":"2","XSFX":"由东向西","XSFXDM":"1","KKMC":"海旭道与永盛路交口"},{"KKBH":"610266118","HPHM":"津DZL715","JGSK":"2021-04-01 06:53:07.7","CDBH":"8","XSFX":"由南向北","XSFXDM":"3","KKMC":"中生大道与和畅路交口"},{"KKBH":"720881002000","HPHM":"津RHD271","JGSK":"2021-04-01 06:53:07.708","CDBH":"7","XSFX":"由西向东","XSFXDM":"2","KKMC":"海旭道与安正路交口"},{"KKBH":"610266118","HPHM":"津MQA179","JGSK":"2021-04-01 06:53:07.752","CDBH":"3","XSFX":"由东向西","XSFXDM":"1","KKMC":"中生大道与和畅路交口"},{"KKBH":"610286127","HPHM":"津JMQ806","JGSK":"2021-04-01 06:53:07.801","CDBH":"6","XSFX":"由西向东","XSFXDM":"2","KKMC":"中津大道与和畅路交口"},{"KKBH":"720861003000","HPHM":"陕AU65P8","JGSK":"2021-04-01 06:53:07.802","CDBH":"11","XSFX":"由北向南","XSFXDM":"4","KKMC":"海晨道与安明路交口"},{"KKBH":"610256116","HPHM":"苏F9P9P6","JGSK":"2021-04-01 06:53:07.817","CDBH":"10","XSFX":"由北向南","XSFXDM":"4","KKMC":"中天大道与和顺路交口"},{"KKBH":"720821004000","HPHM":"冀DR7C83","JGSK":"2021-04-01 06:53:07.843","CDBH":"4","XSFX":"由南向北","XSFXDM":"3","KKMC":"动漫西路与动漫北路交口"},{"KKBH":"610256114","HPHM":"津DKP017","JGSK":"2021-04-01 06:53:07.855","CDBH":"8","XSFX":"由北向南","XSFXDM":"4","KKMC":"中天大道与和旭路交口"},{"KKBH":"610256116","HPHM":"津NEL399","JGSK":"2021-04-01 06:53:07.891","CDBH":"9","XSFX":"由南向北","XSFXDM":"3","KKMC":"中天大道与和顺路交口"},{"KKBH":"7208810020000","HPHM":"津AF13527","JGSK":"2021-04-01 06:53:07.919","CDBH":"5","XSFX":"由西向东","XSFXDM":"2","KKMC":"海旭道与安正路交口正向"},{"KKBH":"610266118","HPHM":"津FM5333","JGSK":"2021-04-01 06:53:07.922","CDBH":"5","XSFX":"由西向东","XSFXDM":"2","KKMC":"中生大道与和畅路交口"},{"KKBH":"610266117","HPHM":"津RXS859","JGSK":"2021-04-01 06:53:07.943","CDBH":"9","XSFX":"由南向北","XSFXDM":"3","KKMC":"中生大道与和韵路交口"},{"KKBH":"610256116","HPHM":"津A2S311","JGSK":"2021-04-01 06:53:07.967","CDBH":"11","XSFX":"由北向南","XSFXDM":"4","KKMC":"中天大道与和顺路交口"},{"KKBH":"7400110020000","HPHM":"津QT7897","JGSK":"2021-04-01 06:53:07.969","CDBH":"6","XSFX":"由北向南","XSFXDM":"4","KKMC":"静湖南路与华一路交口正向"},{"KKBH":"610256116","HPHM":"津N95906","JGSK":"2021-04-01 06:53:07.975","CDBH":"11","XSFX":"由北向南","XSFXDM":"4","KKMC":"中天大道与和顺路交口"},{"KKBH":"610271010","HPHM":"冀BC158K","JGSK":"2021-04-01 06:53:08.073","CDBH":"8","XSFX":"由北向南","XSFXDM":"4","KKMC":"中新大道与华五路交口"},{"KKBH":"610401005","HPHM":"津C06U00","JGSK":"2021-04-01 06:53:08.094","CDBH":"10","XSFX":"由北向南","XSFXDM":"4","KKMC":"和畅路与和顺路交口"},{"KKBH":"610271008","HPHM":"琼BDF721","JGSK":"2021-04-01 06:53:08.13","CDBH":"4","XSFX":"由北向南","XSFXDM":"4","KKMC":"中新大道与航母主题公园支路交口"},{"KKBH":"610256115","HPHM":"鲁NU09E7","JGSK":"2021-04-01 06:53:08.133","CDBH":"2","XSFX":"由东向西","XSFXDM":"1","KKMC":"中天大道与中生大道交口"},{"KKBH":"610271010","HPHM":"辽PAS420","JGSK":"2021-04-01 06:53:08.159","CDBH":"5","XSFX":"由南向北","XSFXDM":"3","KKMC":"中新大道与华五路交口"},{"KKBH":"610276126","HPHM":"津MGU178","JGSK":"2021-04-01 06:53:08.22","CDBH":"7","XSFX":"由北向南","XSFXDM":"4","KKMC":"中新大道与和意路交口"},{"KKBH":"610256114","HPHM":"津DLX005","JGSK":"2021-04-01 06:53:08.382","CDBH":"1","XSFX":"由西向东","XSFXDM":"2","KKMC":"中天大道与和旭路交口"},{"KKBH":"610266118","HPHM":"津HJY271","JGSK":"2021-04-01 06:53:08.4","CDBH":"8","XSFX":"由南向北","XSFXDM":"3","KKMC":"中生大道与和畅路交口"},{"KKBH":"610271009","HPHM":"津C659J1","JGSK":"2021-04-01 06:53:08.432","CDBH":"10","XSFX":"由北向南","XSFXDM":"4","KKMC":"中新大道与泰七路交口"},{"KKBH":"720891003000","HPHM":"车牌","JGSK":"2021-04-01 06:53:08.465","CDBH":"2","XSFX":"由东向西","XSFXDM":"1","KKMC":"海博道与安正路交口"},{"KKBH":"610266118","HPHM":"津JQK850","JGSK":"2021-04-01 06:53:08.539","CDBH":"5","XSFX":"由西向东","XSFXDM":"2","KKMC":"中生大道与和畅路交口"},{"KKBH":"7208910060000","HPHM":"冀BN759U","JGSK":"2021-04-01 06:53:08.56","CDBH":"7","XSFX":"由西向东","XSFXDM":"2","KKMC":"海博道与永盛路交口正向"},{"KKBH":"7205710040000","HPHM":"津FNP588","JGSK":"2021-04-01 06:53:08.62","CDBH":"1","XSFX":"由东向西","XSFXDM":"1","KKMC":"动漫东路与动漫中路交口正向"},{"KKBH":"610256113","HPHM":"津AT655挂","JGSK":"2021-04-01 06:53:08.675","CDBH":"4","XSFX":"由南向北","XSFXDM":"3","KKMC":"中天大道与和风路交口"},{"KKBH":"610266118","HPHM":"津AYH812","JGSK":"2021-04-01 06:53:08.705","CDBH":"2","XSFX":"由东向西","XSFXDM":"1","KKMC":"中生大道与和畅路交口"},{"KKBH":"610266117","HPHM":"津KDB909","JGSK":"2021-04-01 06:53:08.769","CDBH":"2","XSFX":"由东向西","XSFXDM":"1","KKMC":"中生大道与和韵路交口"},{"KKBH":"610256113","HPHM":"津A8Y798","JGSK":"2021-04-01 06:53:08.813","CDBH":"8","XSFX":"由北向南","XSFXDM":"4","KKMC":"中天大道与和风路交口"},{"KKBH":"610276126","HPHM":"冀B3Y1R1","JGSK":"2021-04-01 06:53:08.815","CDBH":"2","XSFX":"由东向西","XSFXDM":"1","KKMC":"中新大道与和意路交口"},{"KKBH":"7208910040000","HPHM":"津KYH598","JGSK":"2021-04-01 06:53:08.902","CDBH":"6","XSFX":"由西向东","XSFXDM":"2","KKMC":"海博道与安平路交口正向"},{"KKBH":"610256115","HPHM":"津RHS256","JGSK":"2021-04-01 06:53:08.939","CDBH":"3","XSFX":"由东向西","XSFXDM":"1","KKMC":"中天大道与中生大道交口"},{"KKBH":"610256115","HPHM":"津KLT505","JGSK":"2021-04-01 06:53:08.947","CDBH":"12","XSFX":"由北向南","XSFXDM":"4","KKMC":"中天大道与中生大道交口"},{"KKBH":"720881002000","HPHM":"鲁A5L6V6","JGSK":"2021-04-01 06:53:08.99","CDBH":"7","XSFX":"由西向东","XSFXDM":"2","KKMC":"海旭道与安正路交口"},{"KKBH":"610256112","HPHM":"鲁MW185K","JGSK":"2021-04-01 06:53:09.042","CDBH":"1","XSFX":"由东向西","XSFXDM":"1","KKMC":"中天大道与中津大道交口"},{"KKBH":"610251001","HPHM":"豫SE6H03","JGSK":"2021-04-01 06:53:09.059","CDBH":"4","XSFX":"由西向东","XSFXDM":"2","KKMC":"中天大道与和畅路交口"},{"KKBH":"610286127","HPHM":"车牌","JGSK":"2021-04-01 06:53:09.065","CDBH":"6","XSFX":"由西向东","XSFXDM":"2","KKMC":"中津大道与和畅路交口"},{"KKBH":"720891006000","HPHM":"冀D889S1","JGSK":"2021-04-01 06:53:09.089","CDBH":"5","XSFX":"由西向东","XSFXDM":"2","KKMC":"海博道与永盛路交口"},{"KKBH":"720891004000","HPHM":"豫ED1709","JGSK":"2021-04-01 06:53:09.166","CDBH":"5","XSFX":"由西向东","XSFXDM":"2","KKMC":"海博道与安平路交口"},{"KKBH":"610401004","HPHM":"津G92110","JGSK":"2021-04-01 06:53:09.179","CDBH":"10","XSFX":"由北向南","XSFXDM":"4","KKMC":"和畅路与和风路交口"},{"KKBH":"610256113","HPHM":"冀CTD915","JGSK":"2021-04-01 06:53:09.214","CDBH":"7","XSFX":"由北向南","XSFXDM":"4","KKMC":"中天大道与和风路交口"},{"KKBH":"610401005","HPHM":"津NLM125","JGSK":"2021-04-01 06:53:09.283","CDBH":"8","XSFX":"由南向北","XSFXDM":"3","KKMC":"和畅路与和顺路交口"},{"KKBH":"610266118","HPHM":"津C2Z695","JGSK":"2021-04-01 06:53:09.415","CDBH":"10","XSFX":"由北向南","XSFXDM":"4","KKMC":"中生大道与和畅路交口"},{"KKBH":"6071310030000","HPHM":"晋BMW285","JGSK":"2021-04-01 06:53:09.487","CDBH":"3","XSFX":"由东向西","XSFXDM":"1","KKMC":"中央大道与海旭道交口正向"},{"KKBH":"610256116","HPHM":"津HA3765","JGSK":"2021-04-01 06:53:09.489","CDBH":"12","XSFX":"由北向南","XSFXDM":"4","KKMC":"中天大道与和顺路交口"},{"KKBH":"610271010","HPHM":"津FDD910","JGSK":"2021-04-01 06:53:09.603","CDBH":"5","XSFX":"由南向北","XSFXDM":"3","KKMC":"中新大道与华五路交口"},{"KKBH":"610266117","HPHM":"津BA6855","JGSK":"2021-04-01 06:53:09.661","CDBH":"6","XSFX":"由西向东","XSFXDM":"2","KKMC":"中生大道与和韵路交口"},{"KKBH":"7280310020000","HPHM":"车牌","JGSK":"2021-04-01 06:53:09.675","CDBH":"6","XSFX":"由南向北","XSFXDM":"3","KKMC":"动漫中路与文一路交口正向"},{"KKBH":"7208810020000","HPHM":"津C5P756","JGSK":"2021-04-01 06:53:09.718","CDBH":"5","XSFX":"由西向东","XSFXDM":"2","KKMC":"海旭道与安正路交口正向"},{"KKBH":"7208910060000","HPHM":"津DT8200","JGSK":"2021-04-01 06:53:09.73","CDBH":"8","XSFX":"由西向东","XSFXDM":"2","KKMC":"海博道与永盛路交口正向"},{"KKBH":"610401005","HPHM":"津CC9805","JGSK":"2021-04-01 06:53:09.866","CDBH":"1","XSFX":"由东向西","XSFXDM":"1","KKMC":"和畅路与和顺路交口"},{"KKBH":"610256115","HPHM":"津H59155","JGSK":"2021-04-01 06:53:09.88","CDBH":"5","XSFX":"由西向东","XSFXDM":"2","KKMC":"中天大道与中生大道交口"},{"KKBH":"610266117","HPHM":"津AS0826","JGSK":"2021-04-01 06:53:09.9","CDBH":"4","XSFX":"由西向东","XSFXDM":"2","KKMC":"中生大道与和韵路交口"},{"KKBH":"610276125","HPHM":"津NHZ001","JGSK":"2021-04-01 06:53:09.9","CDBH":"8","XSFX":"由北向南","XSFXDM":"4","KKMC":"中新大道与和顺路交口"},{"KKBH":"610256116","HPHM":"津DDF826","JGSK":"2021-04-01 06:53:09.945","CDBH":"7","XSFX":"由南向北","XSFXDM":"3","KKMC":"中天大道与和顺路交口"},{"KKBH":"720881002000","HPHM":"津NSN568","JGSK":"2021-04-01 06:53:09.992","CDBH":"5","XSFX":"由西向东","XSFXDM":"2","KKMC":"海旭道与安正路交口"},{"KKBH":"610256116","HPHM":"津KXL220","JGSK":"2021-04-01 06:53:10.049","CDBH":"11","XSFX":"由北向南","XSFXDM":"4","KKMC":"中天大道与和顺路交口"},{"KKBH":"610276124","HPHM":"津ME7879","JGSK":"2021-04-01 06:53:10.061","CDBH":"1","XSFX":"由东向西","XSFXDM":"1","KKMC":"中新大道与中生大道交口"},{"KKBH":"610276124","HPHM":"车牌","JGSK":"2021-04-01 06:53:10.111","CDBH":"7","XSFX":"由南向北","XSFXDM":"3","KKMC":"中新大道与中生大道交口"},{"KKBH":"610266118","HPHM":"津GVK520","JGSK":"2021-04-01 06:53:10.143","CDBH":"1","XSFX":"由东向西","XSFXDM":"1","KKMC":"中生大道与和畅路交口"},{"KKBH":"610256116","HPHM":"津RR6577","JGSK":"2021-04-01 06:53:10.147","CDBH":"3","XSFX":"由东向西","XSFXDM":"1","KKMC":"中天大道与和顺路交口"},{"KKBH":"610256113","HPHM":"鲁N288QD","JGSK":"2021-04-01 06:53:10.195","CDBH":"5","XSFX":"由南向北","XSFXDM":"3","KKMC":"中天大道与和风路交口"},{"KKBH":"610266118","HPHM":"津AU6612","JGSK":"2021-04-01 06:53:10.219","CDBH":"6","XSFX":"由西向东","XSFXDM":"2","KKMC":"中生大道与和畅路交口"},{"KKBH":"610256113","HPHM":"津RYN878","JGSK":"2021-04-01 06:53:10.333","CDBH":"9","XSFX":"由北向南","XSFXDM":"4","KKMC":"中天大道与和风路交口"},{"KKBH":"610256113","HPHM":"津JYQ216","JGSK":"2021-04-01 06:53:10.345","CDBH":"9","XSFX":"由北向南","XSFXDM":"4","KKMC":"中天大道与和风路交口"},{"KKBH":"720891004000","HPHM":"冀D41W14","JGSK":"2021-04-01 06:53:10.363","CDBH":"5","XSFX":"由西向东","XSFXDM":"2","KKMC":"海博道与安平路交口"},{"KKBH":"610401005","HPHM":"津A8Z568","JGSK":"2021-04-01 06:53:10.408","CDBH":"7","XSFX":"由南向北","XSFXDM":"3","KKMC":"和畅路与和顺路交口"},{"KKBH":"610266117","HPHM":"津A2R782","JGSK":"2021-04-01 06:53:10.43","CDBH":"1","XSFX":"由东向西","XSFXDM":"1","KKMC":"中生大道与和韵路交口"},{"KKBH":"610391007","HPHM":"津E11809","JGSK":"2021-04-01 06:53:10.514","CDBH":"6","XSFX":"由西向东","XSFXDM":"2","KKMC":"和韵路与和风路交口"},{"KKBH":"610276125","HPHM":"津AD18299","JGSK":"2021-04-01 06:53:10.578","CDBH":"5","XSFX":"由南向北","XSFXDM":"3","KKMC":"中新大道与和顺路交口"},{"KKBH":"610256116","HPHM":"京HCF839","JGSK":"2021-04-01 06:53:10.593","CDBH":"11","XSFX":"由北向南","XSFXDM":"4","KKMC":"中天大道与和顺路交口"},{"KKBH":"7205410030000","HPHM":"车牌","JGSK":"2021-04-01 06:53:10.764","CDBH":"5","XSFX":"由北向南","XSFXDM":"4","KKMC":"动漫环路西与动漫西路交口正向"},{"KKBH":"720871002000","HPHM":"冀R6T6P8","JGSK":"2021-04-01 06:53:10.813","CDBH":"6","XSFX":"由南向北","XSFXDM":"3","KKMC":"安正路与芳菲路交口"},{"KKBH":"610256115","HPHM":"津GSA567","JGSK":"2021-04-01 06:53:10.819","CDBH":"1","XSFX":"由东向西","XSFXDM":"1","KKMC":"中天大道与中生大道交口"},{"KKBH":"610256112","HPHM":"津DYS825","JGSK":"2021-04-01 06:53:10.87","CDBH":"2","XSFX":"由东向西","XSFXDM":"1","KKMC":"中天大道与中津大道交口"},{"KKBH":"610266118","HPHM":"津KHT278","JGSK":"2021-04-01 06:53:10.947","CDBH":"7","XSFX":"由南向北","XSFXDM":"3","KKMC":"中生大道与和畅路交口"},{"KKBH":"610401004","HPHM":"津MX2287","JGSK":"2021-04-01 06:53:10.972","CDBH":"12","XSFX":"由北向南","XSFXDM":"4","KKMC":"和畅路与和风路交口"},{"KKBH":"610391008","HPHM":"津FNQ355","JGSK":"2021-04-01 06:53:10.972","CDBH":"6","XSFX":"由西向东","XSFXDM":"2","KKMC":"和韵路与和旭路交口"},{"KKBH":"610256115","HPHM":"津DJQ520","JGSK":"2021-04-01 06:53:10.972","CDBH":"5","XSFX":"由西向东","XSFXDM":"2","KKMC":"中天大道与中生大道交口"},{"KKBH":"610266118","HPHM":"津E10483","JGSK":"2021-04-01 06:53:11.02","CDBH":"2","XSFX":"由东向西","XSFXDM":"1","KKMC":"中生大道与和畅路交口"},{"KKBH":"610271010","HPHM":"津FDD910","JGSK":"2021-04-01 06:53:11.045","CDBH":"5","XSFX":"由南向北","XSFXDM":"3","KKMC":"中新大道与华五路交口"},{"KKBH":"720891004000","HPHM":"鲁R8T26F","JGSK":"2021-04-01 06:53:11.082","CDBH":"5","XSFX":"由西向东","XSFXDM":"2","KKMC":"海博道与安平路交口"},{"KKBH":"6071310030000","HPHM":"车牌","JGSK":"2021-04-01 06:53:11.104","CDBH":"3","XSFX":"由东向西","XSFXDM":"1","KKMC":"中央大道与海旭道交口正向"},{"KKBH":"7205410030000","HPHM":"车牌","JGSK":"2021-04-01 06:53:11.114","CDBH":"5","XSFX":"由北向南","XSFXDM":"4","KKMC":"动漫环路西与动漫西路交口正向"},{"KKBH":"7205610020000","HPHM":"豫A18A9B","JGSK":"2021-04-01 06:53:11.116","CDBH":"6","XSFX":"由北向南","XSFXDM":"4","KKMC":"动漫北路与文三路交口正向"},{"KKBH":"610271008","HPHM":"津AD0070","JGSK":"2021-04-01 06:53:11.187","CDBH":"5","XSFX":"由北向南","XSFXDM":"4","KKMC":"中新大道与航母主题公园支路交口"},{"KKBH":"6103261420000","HPHM":"津MEW529","JGSK":"2021-04-01 06:53:11.188","CDBH":"13","XSFX":"由北向南","XSFXDM":"4","KKMC":"中成大道与泰七路交口正向"},{"KKBH":"720881002000","HPHM":"津MK2352","JGSK":"2021-04-01 06:53:11.309","CDBH":"7","XSFX":"由西向东","XSFXDM":"2","KKMC":"海旭道与安正路交口"},{"KKBH":"7208810070000","HPHM":"津C81N33","JGSK":"2021-04-01 06:53:11.377","CDBH":"2","XSFX":"由东向西","XSFXDM":"1","KKMC":"海旭道与弘通路交口正向"},{"KKBH":"610401005","HPHM":"津C65T60","JGSK":"2021-04-01 06:53:11.46","CDBH":"5","XSFX":"由西向东","XSFXDM":"2","KKMC":"和畅路与和顺路交口"},{"KKBH":"610266118","HPHM":"津HQB997","JGSK":"2021-04-01 06:53:11.519","CDBH":"10","XSFX":"由北向南","XSFXDM":"4","KKMC":"中生大道与和畅路交口"},{"KKBH":"610256116","HPHM":"津A6B222","JGSK":"2021-04-01 06:53:11.568","CDBH":"11","XSFX":"由北向南","XSFXDM":"4","KKMC":"中天大道与和顺路交口"},{"KKBH":"720881002000","HPHM":"津AF13527","JGSK":"2021-04-01 06:53:11.592","CDBH":"6","XSFX":"由西向东","XSFXDM":"2","KKMC":"海旭道与安正路交口"},{"KKBH":"610256116","HPHM":"京N9H826","JGSK":"2021-04-01 06:53:11.649","CDBH":"12","XSFX":"由北向南","XSFXDM":"4","KKMC":"中天大道与和顺路交口"},{"KKBH":"610256113","HPHM":"津KDP521","JGSK":"2021-04-01 06:53:11.693","CDBH":"7","XSFX":"由北向南","XSFXDM":"4","KKMC":"中天大道与和风路交口"},{"KKBH":"610256116","HPHM":"冀J164T3","JGSK":"2021-04-01 06:53:11.73","CDBH":"8","XSFX":"由南向北","XSFXDM":"3","KKMC":"中天大道与和顺路交口"},{"KKBH":"610256112","HPHM":"冀T81F03","JGSK":"2021-04-01 06:53:11.734","CDBH":"11","XSFX":"由北向南","XSFXDM":"4","KKMC":"中天大道与中津大道交口"},{"KKBH":"720891004000","HPHM":"车牌","JGSK":"2021-04-01 06:53:11.771","CDBH":"9","XSFX":"由南向北","XSFXDM":"3","KKMC":"海博道与安平路交口"},{"KKBH":"610276126","HPHM":"黑EFZ062","JGSK":"2021-04-01 06:53:11.844","CDBH":"2","XSFX":"由东向西","XSFXDM":"1","KKMC":"中新大道与和意路交口"},{"KKBH":"610266118","HPHM":"津NRW810","JGSK":"2021-04-01 06:53:11.98","CDBH":"6","XSFX":"由西向东","XSFXDM":"2","KKMC":"中生大道与和畅路交口"},{"KKBH":"720821004000","HPHM":"冀DM837X","JGSK":"2021-04-01 06:53:12.007","CDBH":"4","XSFX":"由南向北","XSFXDM":"3","KKMC":"动漫西路与动漫北路交口"},{"KKBH":"720891006000","HPHM":"冀B021F8","JGSK":"2021-04-01 06:53:12.07","CDBH":"7","XSFX":"由西向东","XSFXDM":"2","KKMC":"海博道与永盛路交口"},{"KKBH":"610401004","HPHM":"津A0989学","JGSK":"2021-04-01 06:53:12.102","CDBH":"3","XSFX":"由东向西","XSFXDM":"1","KKMC":"和畅路与和风路交口"},{"KKBH":"610391006","HPHM":"津FMG898","JGSK":"2021-04-01 06:53:12.113","CDBH":"5","XSFX":"由西向东","XSFXDM":"2","KKMC":"和韵路与和意路交口"},{"KKBH":"720861003000","HPHM":"津C0R556","JGSK":"2021-04-01 06:53:12.129","CDBH":"11","XSFX":"由北向南","XSFXDM":"4","KKMC":"海晨道与安明路交口"},{"KKBH":"610391007","HPHM":"津AD78167","JGSK":"2021-04-01 06:53:12.159","CDBH":"1","XSFX":"由东向西","XSFXDM":"1","KKMC":"和韵路与和风路交口"},{"KKBH":"610256113","HPHM":"津AP3877","JGSK":"2021-04-01 06:53:12.173","CDBH":"8","XSFX":"由北向南","XSFXDM":"4","KKMC":"中天大道与和风路交口"},{"KKBH":"610266118","HPHM":"津NCG717","JGSK":"2021-04-01 06:53:12.181","CDBH":"11","XSFX":"由北向南","XSFXDM":"4","KKMC":"中生大道与和畅路交口"},{"KKBH":"610266117","HPHM":"津KDB909","JGSK":"2021-04-01 06:53:12.191","CDBH":"3","XSFX":"由东向西","XSFXDM":"1","KKMC":"中生大道与和韵路交口"},{"KKBH":"610401004","HPHM":"津KHX317","JGSK":"2021-04-01 06:53:12.208","CDBH":"10","XSFX":"由北向南","XSFXDM":"4","KKMC":"和畅路与和风路交口"},{"KKBH":"7209010030000","HPHM":"津RM7456","JGSK":"2021-04-01 06:53:12.209","CDBH":"1","XSFX":"由东向西","XSFXDM":"1","KKMC":"玉林道与安平路交口正向"},{"KKBH":"610256112","HPHM":"冀B7WZ96","JGSK":"2021-04-01 06:53:12.29","CDBH":"5","XSFX":"由西向东","XSFXDM":"2","KKMC":"中天大道与中津大道交口"},{"KKBH":"720891006000","HPHM":"津JZL189","JGSK":"2021-04-01 06:53:12.292","CDBH":"5","XSFX":"由西向东","XSFXDM":"2","KKMC":"海博道与永盛路交口"},{"KKBH":"610256111","HPHM":"津DBV718","JGSK":"2021-04-01 06:53:12.373","CDBH":"1","XSFX":"由西向东","XSFXDM":"2","KKMC":"中天大道与和惠路交口"},{"KKBH":"610271010","HPHM":"冀B7V72P","JGSK":"2021-04-01 06:53:12.375","CDBH":"7","XSFX":"由北向南","XSFXDM":"4","KKMC":"中新大道与华五路交口"},{"KKBH":"610276125","HPHM":"津C8R350","JGSK":"2021-04-01 06:53:12.379","CDBH":"7","XSFX":"由北向南","XSFXDM":"4","KKMC":"中新大道与和顺路交口"},{"KKBH":"610401005","HPHM":"津A8Z568","JGSK":"2021-04-01 06:53:12.402","CDBH":"8","XSFX":"由南向北","XSFXDM":"3","KKMC":"和畅路与和顺路交口"},{"KKBH":"7208810040000","HPHM":"津AHC559","JGSK":"2021-04-01 06:53:12.443","CDBH":"4","XSFX":"由西向东","XSFXDM":"2","KKMC":"海旭道与永盛路交口正向"},{"KKBH":"7208910030000","HPHM":"津KB7976","JGSK":"2021-04-01 06:53:12.485","CDBH":"11","XSFX":"由北向南","XSFXDM":"4","KKMC":"海博道与安正路交口正向"},{"KKBH":"7208710020000","HPHM":"津E27351","JGSK":"2021-04-01 06:53:12.601","CDBH":"5","XSFX":"由南向北","XSFXDM":"3","KKMC":"安正路与芳菲路交口正向"},{"KKBH":"610251002","HPHM":"津FAN023","JGSK":"2021-04-01 06:53:12.619","CDBH":"7","XSFX":"由南向北","XSFXDM":"3","KKMC":"中天大道与和睦路交口"},{"KKBH":"610256112","HPHM":"津HZZ606","JGSK":"2021-04-01 06:53:12.629","CDBH":"1","XSFX":"由东向西","XSFXDM":"1","KKMC":"中天大道与中津大道交口"},{"KKBH":"610401005","HPHM":"津HBN369","JGSK":"2021-04-01 06:53:12.636","CDBH":"7","XSFX":"由南向北","XSFXDM":"3","KKMC":"和畅路与和顺路交口"},{"KKBH":"7208910040000","HPHM":"津JXJ633","JGSK":"2021-04-01 06:53:12.641","CDBH":"6","XSFX":"由西向东","XSFXDM":"2","KKMC":"海博道与安平路交口正向"},{"KKBH":"610266118","HPHM":"津E10483","JGSK":"2021-04-01 06:53:12.707","CDBH":"3","XSFX":"由东向西","XSFXDM":"1","KKMC":"中生大道与和畅路交口"},{"KKBH":"7280310060000","HPHM":"京Y80052","JGSK":"2021-04-01 06:53:12.733","CDBH":"6","XSFX":"由南向北","XSFXDM":"3","KKMC":"动漫中路与文三路交口正向"},{"KKBH":"610266118","HPHM":"津A7Y722","JGSK":"2021-04-01 06:53:12.78","CDBH":"5","XSFX":"由西向东","XSFXDM":"2","KKMC":"中生大道与和畅路交口"},{"KKBH":"610256113","HPHM":"苏GK320V","JGSK":"2021-04-01 06:53:12.811","CDBH":"2","XSFX":"由西向东","XSFXDM":"2","KKMC":"中天大道与和风路交口"},{"KKBH":"720891004000","HPHM":"津KYH598","JGSK":"2021-04-01 06:53:12.846","CDBH":"5","XSFX":"由西向东","XSFXDM":"2","KKMC":"海博道与安平路交口"},{"KKBH":"610266118","HPHM":"豫EM5053","JGSK":"2021-04-01 06:53:12.942","CDBH":"2","XSFX":"由东向西","XSFXDM":"1","KKMC":"中生大道与和畅路交口"},{"KKBH":"610256113","HPHM":"津DZX591","JGSK":"2021-04-01 06:53:13.013","CDBH":"7","XSFX":"由北向南","XSFXDM":"4","KKMC":"中天大道与和风路交口"},{"KKBH":"720881002000","HPHM":"津C5P756","JGSK":"2021-04-01 06:53:13.033","CDBH":"6","XSFX":"由西向东","XSFXDM":"2","KKMC":"海旭道与安正路交口"},{"KKBH":"610271010","HPHM":"冀B0158K","JGSK":"2021-04-01 06:53:13.154","CDBH":"8","XSFX":"由北向南","XSFXDM":"4","KKMC":"中新大道与华五路交口"},{"KKBH":"610276126","HPHM":"冀B3Y1R1","JGSK":"2021-04-01 06:53:13.192","CDBH":"2","XSFX":"由东向西","XSFXDM":"1","KKMC":"中新大道与和意路交口"},{"KKBH":"720891006000","HPHM":"冀BN759U","JGSK":"2021-04-01 06:53:13.192","CDBH":"7","XSFX":"由西向东","XSFXDM":"2","KKMC":"海博道与永盛路交口"},{"KKBH":"610271008","HPHM":"辽PBK026","JGSK":"2021-04-01 06:53:13.266","CDBH":"4","XSFX":"由北向南","XSFXDM":"4","KKMC":"中新大道与航母主题公园支路交口"},{"KKBH":"610276126","HPHM":"津LC1160","JGSK":"2021-04-01 06:53:13.27","CDBH":"5","XSFX":"由南向北","XSFXDM":"3","KKMC":"中新大道与和意路交口"},{"KKBH":"610256116","HPHM":"津DSZ621","JGSK":"2021-04-01 06:53:13.291","CDBH":"10","XSFX":"由北向南","XSFXDM":"4","KKMC":"中天大道与和顺路交口"},{"KKBH":"6103261420000","HPHM":"津N37600","JGSK":"2021-04-01 06:53:13.363","CDBH":"13","XSFX":"由北向南","XSFXDM":"4","KKMC":"中成大道与泰七路交口正向"},{"KKBH":"610276125","HPHM":"津MXR565","JGSK":"2021-04-01 06:53:13.399","CDBH":"5","XSFX":"由南向北","XSFXDM":"3","KKMC":"中新大道与和顺路交口"},{"KKBH":"720891003000","HPHM":"车牌","JGSK":"2021-04-01 06:53:13.426","CDBH":"1","XSFX":"由东向西","XSFXDM":"1","KKMC":"海博道与安正路交口"},{"KKBH":"720891004000","HPHM":"车牌","JGSK":"2021-04-01 06:53:13.447","CDBH":"9","XSFX":"由南向北","XSFXDM":"3","KKMC":"海博道与安平路交口"},{"KKBH":"610266118","HPHM":"津HJY271","JGSK":"2021-04-01 06:53:13.46","CDBH":"9","XSFX":"由南向北","XSFXDM":"3","KKMC":"中生大道与和畅路交口"},{"KKBH":"610266118","HPHM":"苏A9X5F0","JGSK":"2021-04-01 06:53:13.484","CDBH":"10","XSFX":"由北向南","XSFXDM":"4","KKMC":"中生大道与和畅路交口"},{"KKBH":"720881004000","HPHM":"津AHC559","JGSK":"2021-04-01 06:53:13.55","CDBH":"9","XSFX":"由西向东","XSFXDM":"2","KKMC":"海旭道与永盛路交口"},{"KKBH":"610286127","HPHM":"津MRS997","JGSK":"2021-04-01 06:53:13.728","CDBH":"8","XSFX":"由南向北","XSFXDM":"3","KKMC":"中津大道与和畅路交口"},{"KKBH":"610256116","HPHM":"津N95906","JGSK":"2021-04-01 06:53:13.807","CDBH":"12","XSFX":"由北向南","XSFXDM":"4","KKMC":"中天大道与和顺路交口"},{"KKBH":"610276125","HPHM":"车牌","JGSK":"2021-04-01 06:53:13.818","CDBH":"8","XSFX":"由北向南","XSFXDM":"4","KKMC":"中新大道与和顺路交口"},{"KKBH":"610401005","HPHM":"津C06U00","JGSK":"2021-04-01 06:53:13.879","CDBH":"11","XSFX":"由北向南","XSFXDM":"4","KKMC":"和畅路与和顺路交口"},{"KKBH":"610256115","HPHM":"津GSA567","JGSK":"2021-04-01 06:53:13.893","CDBH":"2","XSFX":"由东向西","XSFXDM":"1","KKMC":"中天大道与中生大道交口"},{"KKBH":"610401004","HPHM":"津G92110","JGSK":"2021-04-01 06:53:14.173","CDBH":"11","XSFX":"由北向南","XSFXDM":"4","KKMC":"和畅路与和风路交口"},{"KKBH":"610256116","HPHM":"苏F9P9P6","JGSK":"2021-04-01 06:53:14.209","CDBH":"11","XSFX":"由北向南","XSFXDM":"4","KKMC":"中天大道与和顺路交口"},{"KKBH":"610391006","HPHM":"津KVS007","JGSK":"2021-04-01 06:53:14.277","CDBH":"1","XSFX":"由东向西","XSFXDM":"1","KKMC":"和韵路与和意路交口"},{"KKBH":"610256115","HPHM":"津DJQ520","JGSK":"2021-04-01 06:53:14.279","CDBH":"5","XSFX":"由西向东","XSFXDM":"2","KKMC":"中天大道与中生大道交口"},{"KKBH":"7208910060000","HPHM":"冀B2Y2R8","JGSK":"2021-04-01 06:53:14.316","CDBH":"2","XSFX":"由东向西","XSFXDM":"1","KKMC":"海博道与永盛路交口正向"},{"KKBH":"720891004000","HPHM":"车牌","JGSK":"2021-04-01 06:53:14.329","CDBH":"9","XSFX":"由南向北","XSFXDM":"3","KKMC":"海博道与安平路交口"},{"KKBH":"610391006","HPHM":"冀CDJ686","JGSK":"2021-04-01 06:53:14.508","CDBH":"7","XSFX":"由南向北","XSFXDM":"3","KKMC":"和韵路与和意路交口"},{"KKBH":"610256115","HPHM":"京LK6656","JGSK":"2021-04-01 06:53:14.549","CDBH":"6","XSFX":"由西向东","XSFXDM":"2","KKMC":"中天大道与中生大道交口"},{"KKBH":"610326142000","HPHM":"津MEW529","JGSK":"2021-04-01 06:53:14.563","CDBH":"14","XSFX":"由北向南","XSFXDM":"4","KKMC":"中成大道与泰七路交口"},{"KKBH":"720571004000","HPHM":"津FNP588","JGSK":"2021-04-01 06:53:14.658","CDBH":"1","XSFX":"由东向西","XSFXDM":"1","KKMC":"动漫东路与动漫中路交口"},{"KKBH":"610256116","HPHM":"津DDF826","JGSK":"2021-04-01 06:53:14.69","CDBH":"7","XSFX":"由南向北","XSFXDM":"3","KKMC":"中天大道与和顺路交口"},{"KKBH":"720891006000","HPHM":"津DT8200","JGSK":"2021-04-01 06:53:14.71","CDBH":"8","XSFX":"由西向东","XSFXDM":"2","KKMC":"海博道与永盛路交口"},{"KKBH":"610256113","HPHM":"津AEE506","JGSK":"2021-04-01 06:53:14.753","CDBH":"4","XSFX":"由南向北","XSFXDM":"3","KKMC":"中天大道与和风路交口"},{"KKBH":"610276125","HPHM":"车牌","JGSK":"2021-04-01 06:53:14.763","CDBH":"8","XSFX":"由北向南","XSFXDM":"4","KKMC":"中新大道与和顺路交口"},{"KKBH":"610391007","HPHM":"津NFN816","JGSK":"2021-04-01 06:53:14.781","CDBH":"11","XSFX":"由北向南","XSFXDM":"4","KKMC":"和韵路与和风路交口"},{"KKBH":"610271010","HPHM":"津MVK186","JGSK":"2021-04-01 06:53:14.808","CDBH":"4","XSFX":"由南向北","XSFXDM":"3","KKMC":"中新大道与华五路交口"},{"KKBH":"720891004000","HPHM":"车牌","JGSK":"2021-04-01 06:53:14.89","CDBH":"9","XSFX":"由南向北","XSFXDM":"3","KKMC":"海博道与安平路交口"},{"KKBH":"610391007","HPHM":"津AD78167","JGSK":"2021-04-01 06:53:14.92","CDBH":"1","XSFX":"由东向西","XSFXDM":"1","KKMC":"和韵路与和风路交口"},{"KKBH":"740011002000","HPHM":"津QT7897","JGSK":"2021-04-01 06:53:14.929","CDBH":"14","XSFX":"由北向南","XSFXDM":"4","KKMC":"静湖南路与华一路交口"},{"KKBH":"610256111","HPHM":"津DPD868","JGSK":"2021-04-01 06:53:14.934","CDBH":"1","XSFX":"由西向东","XSFXDM":"2","KKMC":"中天大道与和惠路交口"},{"KKBH":"610256113","HPHM":"津JYQ216","JGSK":"2021-04-01 06:53:15.008","CDBH":"9","XSFX":"由北向南","XSFXDM":"4","KKMC":"中天大道与和风路交口"},{"KKBH":"610261005000","HPHM":"津RJB323","JGSK":"2021-04-01 06:53:15.009","CDBH":"2","XSFX":"由南向北","XSFXDM":"3","KKMC":"中生大道与静湖西路（南侧）"},{"KKBH":"610256113","HPHM":"车牌","JGSK":"2021-04-01 06:53:15.031","CDBH":"8","XSFX":"由北向南","XSFXDM":"4","KKMC":"中天大道与和风路交口"},{"KKBH":"610266117","HPHM":"津LAY748","JGSK":"2021-04-01 06:53:15.091","CDBH":"11","XSFX":"由北向南","XSFXDM":"4","KKMC":"中生大道与和韵路交口"},{"KKBH":"7208910040000","HPHM":"鲁B06V3C","JGSK":"2021-04-01 06:53:15.22","CDBH":"6","XSFX":"由西向东","XSFXDM":"2","KKMC":"海博道与安平路交口正向"},{"KKBH":"610286127","HPHM":"津CC771学","JGSK":"2021-04-01 06:53:15.225","CDBH":"7","XSFX":"由南向北","XSFXDM":"3","KKMC":"中津大道与和畅路交口"},{"KKBH":"610271010","HPHM":"津NZX686","JGSK":"2021-04-01 06:53:15.249","CDBH":"7","XSFX":"由北向南","XSFXDM":"4","KKMC":"中新大道与华五路交口"},{"KKBH":"610401005","HPHM":"津HBN369","JGSK":"2021-04-01 06:53:15.282","CDBH":"8","XSFX":"由南向北","XSFXDM":"3","KKMC":"和畅路与和顺路交口"},{"KKBH":"610401005","HPHM":"津CC9805","JGSK":"2021-04-01 06:53:15.311","CDBH":"2","XSFX":"由东向西","XSFXDM":"1","KKMC":"和畅路与和顺路交口"},{"KKBH":"610256116","HPHM":"京HCF839","JGSK":"2021-04-01 06:53:15.329","CDBH":"12","XSFX":"由北向南","XSFXDM":"4","KKMC":"中天大道与和顺路交口"},{"KKBH":"610256113","HPHM":"津FAN781","JGSK":"2021-04-01 06:53:15.33","CDBH":"7","XSFX":"由北向南","XSFXDM":"4","KKMC":"中天大道与和风路交口"},{"KKBH":"610266118","HPHM":"京NYW640","JGSK":"2021-04-01 06:53:15.42","CDBH":"4","XSFX":"由西向东","XSFXDM":"2","KKMC":"中生大道与和畅路交口"},{"KKBH":"7208810020000","HPHM":"冀D597F2","JGSK":"2021-04-01 06:53:15.5","CDBH":"5","XSFX":"由西向东","XSFXDM":"2","KKMC":"海旭道与安正路交口正向"},{"KKBH":"610256116","HPHM":"津DQB315","JGSK":"2021-04-01 06:53:15.518","CDBH":"11","XSFX":"由北向南","XSFXDM":"4","KKMC":"中天大道与和顺路交口"},{"KKBH":"610271010","HPHM":"冀B310D1","JGSK":"2021-04-01 06:53:15.544","CDBH":"5","XSFX":"由南向北","XSFXDM":"3","KKMC":"中新大道与华五路交口"},{"KKBH":"610271010","HPHM":"冀B7V72P","JGSK":"2021-04-01 06:53:15.554","CDBH":"7","XSFX":"由北向南","XSFXDM":"4","KKMC":"中新大道与华五路交口"},{"KKBH":"7208810050000","HPHM":"津DM8833","JGSK":"2021-04-01 06:53:15.581","CDBH":"2","XSFX":"由东向西","XSFXDM":"1","KKMC":"海旭道与明盛路交口正向"},{"KKBH":"610271008","HPHM":"鲁NK37M5","JGSK":"2021-04-01 06:53:15.667","CDBH":"5","XSFX":"由北向南","XSFXDM":"4","KKMC":"中新大道与航母主题公园支路交口"},{"KKBH":"610266118","HPHM":"津JBW109","JGSK":"2021-04-01 06:53:15.718","CDBH":"11","XSFX":"由北向南","XSFXDM":"4","KKMC":"中生大道与和畅路交口"},{"KKBH":"610276126","HPHM":"黑EFZ062","JGSK":"2021-04-01 06:53:15.752","CDBH":"2","XSFX":"由东向西","XSFXDM":"1","KKMC":"中新大道与和意路交口"},{"KKBH":"720891004000","HPHM":"津KP7078","JGSK":"2021-04-01 06:53:15.807","CDBH":"4","XSFX":"由西向东","XSFXDM":"2","KKMC":"海博道与安平路交口"},{"KKBH":"7280310020000","HPHM":"车牌","JGSK":"2021-04-01 06:53:15.852","CDBH":"6","XSFX":"由南向北","XSFXDM":"3","KKMC":"动漫中路与文一路交口正向"},{"KKBH":"720901003000","HPHM":"津RM7456","JGSK":"2021-04-01 06:53:15.883","CDBH":"1","XSFX":"由东向西","XSFXDM":"1","KKMC":"玉林道与安平路交口"},{"KKBH":"610256115","HPHM":"津QG9615","JGSK":"2021-04-01 06:53:15.91","CDBH":"3","XSFX":"由东向西","XSFXDM":"1","KKMC":"中天大道与中生大道交口"},{"KKBH":"610266118","HPHM":"津NRW810","JGSK":"2021-04-01 06:53:15.94","CDBH":"6","XSFX":"由西向东","XSFXDM":"2","KKMC":"中生大道与和畅路交口"},{"KKBH":"7205410030000","HPHM":"豫A32M8A","JGSK":"2021-04-01 06:53:15.947","CDBH":"1","XSFX":"由东向西","XSFXDM":"1","KKMC":"动漫环路西与动漫西路交口正向"},{"KKBH":"720891004000","HPHM":"津JXJ633","JGSK":"2021-04-01 06:53:15.965","CDBH":"5","XSFX":"由西向东","XSFXDM":"2","KKMC":"海博道与安平路交口"},{"KKBH":"610266117","HPHM":"冀B801V1","JGSK":"2021-04-01 06:53:15.979","CDBH":"4","XSFX":"由西向东","XSFXDM":"2","KKMC":"中生大道与和韵路交口"},{"KKBH":"610276126","HPHM":"闽AE818C","JGSK":"2021-04-01 06:53:16.147","CDBH":"2","XSFX":"由东向西","XSFXDM":"1","KKMC":"中新大道与和意路交口"},{"KKBH":"720891004000","HPHM":"车牌","JGSK":"2021-04-01 06:53:16.173","CDBH":"9","XSFX":"由南向北","XSFXDM":"3","KKMC":"海博道与安平路交口"},{"KKBH":"610266118","HPHM":"津MW0587","JGSK":"2021-04-01 06:53:16.18","CDBH":"5","XSFX":"由西向东","XSFXDM":"2","KKMC":"中生大道与和畅路交口"},{"KKBH":"610256113","HPHM":"车牌","JGSK":"2021-04-01 06:53:16.193","CDBH":"6","XSFX":"由南向北","XSFXDM":"3","KKMC":"中天大道与和风路交口"},{"KKBH":"610256116","HPHM":"津NSZ665","JGSK":"2021-04-01 06:53:16.208","CDBH":"11","XSFX":"由北向南","XSFXDM":"4","KKMC":"中天大道与和顺路交口"},{"KKBH":"610256114","HPHM":"津AL3199","JGSK":"2021-04-01 06:53:16.306","CDBH":"6","XSFX":"由南向北","XSFXDM":"3","KKMC":"中天大道与和旭路交口"},{"KKBH":"7208910030000","HPHM":"津A15C76","JGSK":"2021-04-01 06:53:16.322","CDBH":"9","XSFX":"由南向北","XSFXDM":"3","KKMC":"海博道与安正路交口正向"},{"KKBH":"610256113","HPHM":"津AS0798","JGSK":"2021-04-01 06:53:16.323","CDBH":"8","XSFX":"由北向南","XSFXDM":"4","KKMC":"中天大道与和风路交口"},{"KKBH":"610266118","HPHM":"晋CL0066","JGSK":"2021-04-01 06:53:16.438","CDBH":"8","XSFX":"由南向北","XSFXDM":"3","KKMC":"中生大道与和畅路交口"},{"KKBH":"610391008","HPHM":"津RSE916","JGSK":"2021-04-01 06:53:16.51","CDBH":"4","XSFX":"由西向东","XSFXDM":"2","KKMC":"和韵路与和旭路交口"},{"KKBH":"720891006000","HPHM":"冀B2Y2R8","JGSK":"2021-04-01 06:53:16.54","CDBH":"2","XSFX":"由东向西","XSFXDM":"1","KKMC":"海博道与永盛路交口"},{"KKBH":"610286127","HPHM":"津MRS997","JGSK":"2021-04-01 06:53:16.605","CDBH":"9","XSFX":"由南向北","XSFXDM":"3","KKMC":"中津大道与和畅路交口"},{"KKBH":"610256114","HPHM":"津DAD769","JGSK":"2021-04-01 06:53:16.632","CDBH":"7","XSFX":"由北向南","XSFXDM":"4","KKMC":"中天大道与和旭路交口"},{"KKBH":"720891003000","HPHM":"沪B58223","JGSK":"2021-04-01 06:53:16.648","CDBH":"2","XSFX":"由东向西","XSFXDM":"1","KKMC":"海博道与安正路交口"},{"KKBH":"610266118","HPHM":"津NCG717","JGSK":"2021-04-01 06:53:16.717","CDBH":"12","XSFX":"由北向南","XSFXDM":"4","KKMC":"中生大道与和畅路交口"},{"KKBH":"610271010","HPHM":"津MVK186","JGSK":"2021-04-01 06:53:16.725","CDBH":"4","XSFX":"由南向北","XSFXDM":"3","KKMC":"中新大道与华五路交口"},{"KKBH":"610256113","HPHM":"鲁NH226S","JGSK":"2021-04-01 06:53:16.768","CDBH":"8","XSFX":"由北向南","XSFXDM":"4","KKMC":"中天大道与和风路交口"},{"KKBH":"728031006000","HPHM":"京Y80052","JGSK":"2021-04-01 06:53:16.793","CDBH":"6","XSFX":"由南向北","XSFXDM":"3","KKMC":"动漫中路与文三路交口"},{"KKBH":"610286127","HPHM":"津KWK567","JGSK":"2021-04-01 06:53:16.795","CDBH":"8","XSFX":"由南向北","XSFXDM":"3","KKMC":"中津大道与和畅路交口"},{"KKBH":"610251002","HPHM":"津FAN023","JGSK":"2021-04-01 06:53:16.845","CDBH":"8","XSFX":"由南向北","XSFXDM":"3","KKMC":"中天大道与和睦路交口"},{"KKBH":"610271008","HPHM":"琼BDF721","JGSK":"2021-04-01 06:53:16.867","CDBH":"4","XSFX":"由北向南","XSFXDM":"4","KKMC":"中新大道与航母主题公园支路交口"},{"KKBH":"610326142000","HPHM":"津N37600","JGSK":"2021-04-01 06:53:16.881","CDBH":"14","XSFX":"由北向南","XSFXDM":"4","KKMC":"中成大道与泰七路交口"},{"KKBH":"720891003000","HPHM":"津KB7976","JGSK":"2021-04-01 06:53:16.887","CDBH":"2","XSFX":"由东向西","XSFXDM":"1","KKMC":"海博道与安正路交口"},{"KKBH":"7205610020000","HPHM":"津D48879","JGSK":"2021-04-01 06:53:16.983","CDBH":"1","XSFX":"由东向西","XSFXDM":"1","KKMC":"动漫北路与文三路交口正向"},{"KKBH":"610271010","HPHM":"津K81141","JGSK":"2021-04-01 06:53:17.015","CDBH":"7","XSFX":"由北向南","XSFXDM":"4","KKMC":"中新大道与华五路交口"},{"KKBH":"7208810070000","HPHM":"津C92K50","JGSK":"2021-04-01 06:53:17.077","CDBH":"3","XSFX":"由西向东","XSFXDM":"2","KKMC":"海旭道与弘通路交口正向"},{"KKBH":"720561002000","HPHM":"豫A18A9B","JGSK":"2021-04-01 06:53:17.086","CDBH":"6","XSFX":"由北向南","XSFXDM":"4","KKMC":"动漫北路与文三路交口"},{"KKBH":"610401005","HPHM":"京PP0025","JGSK":"2021-04-01 06:53:17.1","CDBH":"7","XSFX":"由南向北","XSFXDM":"3","KKMC":"和畅路与和顺路交口"},{"KKBH":"610256112","HPHM":"冀T81F03","JGSK":"2021-04-01 06:53:17.125","CDBH":"12","XSFX":"由北向南","XSFXDM":"4","KKMC":"中天大道与中津大道交口"},{"KKBH":"610266117","HPHM":"冀B6V121","JGSK":"2021-04-01 06:53:17.153","CDBH":"2","XSFX":"由东向西","XSFXDM":"1","KKMC":"中生大道与和韵路交口"},{"KKBH":"610256113","HPHM":"津A8J581","JGSK":"2021-04-01 06:53:17.163","CDBH":"7","XSFX":"由北向南","XSFXDM":"4","KKMC":"中天大道与和风路交口"},{"KKBH":"610256111","HPHM":"京P9HA25","JGSK":"2021-04-01 06:53:17.179","CDBH":"1","XSFX":"由西向东","XSFXDM":"2","KKMC":"中天大道与和惠路交口"},{"KKBH":"6102661220000","HPHM":"京N63G66","JGSK":"2021-04-01 06:53:17.179","CDBH":"2","XSFX":"由西向东","XSFXDM":"2","KKMC":"生态城中生大道故道河一桥西向东上桥处正向"},{"KKBH":"7280310020000","HPHM":"车牌","JGSK":"2021-04-01 06:53:17.18","CDBH":"6","XSFX":"由南向北","XSFXDM":"3","KKMC":"动漫中路与文一路交口正向"},{"KKBH":"610391007","HPHM":"津C5M376","JGSK":"2021-04-01 06:53:17.183","CDBH":"1","XSFX":"由东向西","XSFXDM":"1","KKMC":"和韵路与和风路交口"},{"KKBH":"610401004","HPHM":"津ATH277","JGSK":"2021-04-01 06:53:17.21","CDBH":"7","XSFX":"由南向北","XSFXDM":"3","KKMC":"和畅路与和风路交口"},{"KKBH":"610391008","HPHM":"津FTD886","JGSK":"2021-04-01 06:53:17.241","CDBH":"1","XSFX":"由东向西","XSFXDM":"1","KKMC":"和韵路与和旭路交口"},{"KKBH":"610271010","HPHM":"冀B310D1","JGSK":"2021-04-01 06:53:17.285","CDBH":"5","XSFX":"由南向北","XSFXDM":"3","KKMC":"中新大道与华五路交口"},{"KKBH":"610266118","HPHM":"津HHK967","JGSK":"2021-04-01 06:53:17.343","CDBH":"2","XSFX":"由东向西","XSFXDM":"1","KKMC":"中生大道与和畅路交口"},{"KKBH":"610256113","HPHM":"津JZT959","JGSK":"2021-04-01 06:53:17.501","CDBH":"9","XSFX":"由北向南","XSFXDM":"4","KKMC":"中天大道与和风路交口"},{"KKBH":"610401004","HPHM":"津GM3285","JGSK":"2021-04-01 06:53:17.574","CDBH":"4","XSFX":"由西向东","XSFXDM":"2","KKMC":"和畅路与和风路交口"},{"KKBH":"610266118","HPHM":"辽AH3Y33","JGSK":"2021-04-01 06:53:17.603","CDBH":"7","XSFX":"由南向北","XSFXDM":"3","KKMC":"中生大道与和畅路交口"},{"KKBH":"7208910030000","HPHM":"津MMS210","JGSK":"2021-04-01 06:53:17.639","CDBH":"11","XSFX":"由北向南","XSFXDM":"4","KKMC":"海博道与安正路交口正向"},{"KKBH":"610256113","HPHM":"冀EM3193","JGSK":"2021-04-01 06:53:17.648","CDBH":"7","XSFX":"由北向南","XSFXDM":"4","KKMC":"中天大道与和风路交口"},{"KKBH":"7208610030000","HPHM":"津HQ1230","JGSK":"2021-04-01 06:53:17.658","CDBH":"7","XSFX":"由南向北","XSFXDM":"3","KKMC":"海晨道与安明路交口正向"},{"KKBH":"610266118","HPHM":"津FM5333","JGSK":"2021-04-01 06:53:17.7","CDBH":"5","XSFX":"由西向东","XSFXDM":"2","KKMC":"中生大道与和畅路交口"},{"KKBH":"610256116","HPHM":"津DSZ621","JGSK":"2021-04-01 06:53:17.809","CDBH":"11","XSFX":"由北向南","XSFXDM":"4","KKMC":"中天大道与和顺路交口"},{"KKBH":"610271010","HPHM":"冀DRP369","JGSK":"2021-04-01 06:53:17.827","CDBH":"8","XSFX":"由北向南","XSFXDM":"4","KKMC":"中新大道与华五路交口"},{"KKBH":"610256114","HPHM":"津AF12848","JGSK":"2021-04-01 06:53:17.869","CDBH":"2","XSFX":"由西向东","XSFXDM":"2","KKMC":"中天大道与和旭路交口"},{"KKBH":"7208910030000","HPHM":"津DJY780","JGSK":"2021-04-01 06:53:17.879","CDBH":"6","XSFX":"由西向东","XSFXDM":"2","KKMC":"海博道与安正路交口正向"},{"KKBH":"610271009","HPHM":"闽AF08955","JGSK":"2021-04-01 06:53:17.914","CDBH":"10","XSFX":"由北向南","XSFXDM":"4","KKMC":"中新大道与泰七路交口"},{"KKBH":"610256113","HPHM":"苏GK320V","JGSK":"2021-04-01 06:53:18.027","CDBH":"2","XSFX":"由西向东","XSFXDM":"2","KKMC":"中天大道与和风路交口"},{"KKBH":"610266117","HPHM":"吉AWR520","JGSK":"2021-04-01 06:53:18.115","CDBH":"5","XSFX":"由西向东","XSFXDM":"2","KKMC":"中生大道与和韵路交口"},{"KKBH":"6071310030000","HPHM":"津A8S765","JGSK":"2021-04-01 06:53:18.205","CDBH":"3","XSFX":"由东向西","XSFXDM":"1","KKMC":"中央大道与海旭道交口正向"},{"KKBH":"610256115","HPHM":"晋BP0176","JGSK":"2021-04-01 06:53:18.214","CDBH":"3","XSFX":"由东向西","XSFXDM":"1","KKMC":"中天大道与中生大道交口"},{"KKBH":"610256113","HPHM":"津AEE506","JGSK":"2021-04-01 06:53:18.281","CDBH":"4","XSFX":"由南向北","XSFXDM":"3","KKMC":"中天大道与和风路交口"},{"KKBH":"610271009","HPHM":"津C602J3","JGSK":"2021-04-01 06:53:18.302","CDBH":"11","XSFX":"由北向南","XSFXDM":"4","KKMC":"中新大道与泰七路交口"},{"KKBH":"720891004000","HPHM":"鲁B06V3C","JGSK":"2021-04-01 06:53:18.366","CDBH":"5","XSFX":"由西向东","XSFXDM":"2","KKMC":"海博道与安平路交口"},{"KKBH":"610256116","HPHM":"津GZQ103","JGSK":"2021-04-01 06:53:18.399","CDBH":"10","XSFX":"由北向南","XSFXDM":"4","KKMC":"中天大道与和顺路交口"},{"KKBH":"610271010","HPHM":"津GV2669","JGSK":"2021-04-01 06:53:18.477","CDBH":"7","XSFX":"由北向南","XSFXDM":"4","KKMC":"中新大道与华五路交口"},{"KKBH":"7209010020000","HPHM":"津CA918学","JGSK":"2021-04-01 06:53:18.486","CDBH":"1","XSFX":"由东向西","XSFXDM":"1","KKMC":"玉林道与安正路交口正向"},{"KKBH":"610266117","HPHM":"津C0J969","JGSK":"2021-04-01 06:53:18.571","CDBH":"10","XSFX":"由北向南","XSFXDM":"4","KKMC":"中生大道与和韵路交口"},{"KKBH":"610271010","HPHM":"津NZX686","JGSK":"2021-04-01 06:53:18.674","CDBH":"7","XSFX":"由北向南","XSFXDM":"4","KKMC":"中新大道与华五路交口"},{"KKBH":"720881002000","HPHM":"冀D597F2","JGSK":"2021-04-01 06:53:18.795","CDBH":"6","XSFX":"由西向东","XSFXDM":"2","KKMC":"海旭道与安正路交口"},{"KKBH":"7205610020000","HPHM":"津AA8626","JGSK":"2021-04-01 06:53:18.918","CDBH":"1","XSFX":"由东向西","XSFXDM":"1","KKMC":"动漫北路与文三路交口正向"},{"KKBH":"610256116","HPHM":"津DQB315","JGSK":"2021-04-01 06:53:18.929","CDBH":"12","XSFX":"由北向南","XSFXDM":"4","KKMC":"中天大道与和顺路交口"},{"KKBH":"610261005000","HPHM":"津ADH5505","JGSK":"2021-04-01 06:53:18.929","CDBH":"2","XSFX":"由南向北","XSFXDM":"3","KKMC":"中生大道与静湖西路（南侧）"},{"KKBH":"720891004000","HPHM":"车牌","JGSK":"2021-04-01 06:53:19.003","CDBH":"4","XSFX":"由西向东","XSFXDM":"2","KKMC":"海博道与安平路交口"},{"KKBH":"610271008","HPHM":"津B1E830","JGSK":"2021-04-01 06:53:19.014","CDBH":"4","XSFX":"由北向南","XSFXDM":"4","KKMC":"中新大道与航母主题公园支路交口"},{"KKBH":"610266118","HPHM":"津C2Z695","JGSK":"2021-04-01 06:53:19.197","CDBH":"10","XSFX":"由北向南","XSFXDM":"4","KKMC":"中生大道与和畅路交口"},{"KKBH":"610401005","HPHM":"京PP0025","JGSK":"2021-04-01 06:53:19.203","CDBH":"8","XSFX":"由南向北","XSFXDM":"3","KKMC":"和畅路与和顺路交口"},{"KKBH":"7208810040000","HPHM":"津AF38296","JGSK":"2021-04-01 06:53:19.247","CDBH":"4","XSFX":"由西向东","XSFXDM":"2","KKMC":"海旭道与永盛路交口正向"},{"KKBH":"7208910030000","HPHM":"车牌","JGSK":"2021-04-01 06:53:19.317","CDBH":"2","XSFX":"由东向西","XSFXDM":"1","KKMC":"海博道与安正路交口正向"},{"KKBH":"7208610030000","HPHM":"津ATA387","JGSK":"2021-04-01 06:53:19.348","CDBH":"7","XSFX":"由南向北","XSFXDM":"3","KKMC":"海晨道与安明路交口正向"},{"KKBH":"610256113","HPHM":"津MU1665","JGSK":"2021-04-01 06:53:19.408","CDBH":"8","XSFX":"由北向南","XSFXDM":"4","KKMC":"中天大道与和风路交口"},{"KKBH":"720891003000","HPHM":"津HXK921","JGSK":"2021-04-01 06:53:19.418","CDBH":"7","XSFX":"由南向北","XSFXDM":"3","KKMC":"海博道与安正路交口"},{"KKBH":"610401004","HPHM":"津N32383","JGSK":"2021-04-01 06:53:19.471","CDBH":"11","XSFX":"由北向南","XSFXDM":"4","KKMC":"和畅路与和风路交口"},{"KKBH":"610256114","HPHM":"津KTA139","JGSK":"2021-04-01 06:53:19.507","CDBH":"8","XSFX":"由北向南","XSFXDM":"4","KKMC":"中天大道与和旭路交口"},{"KKBH":"7208910040000","HPHM":"车牌","JGSK":"2021-04-01 06:53:19.51","CDBH":"4","XSFX":"由西向东","XSFXDM":"2","KKMC":"海博道与安平路交口正向"},{"KKBH":"610266117","HPHM":"吉AWR520","JGSK":"2021-04-01 06:53:19.579","CDBH":"6","XSFX":"由西向东","XSFXDM":"2","KKMC":"中生大道与和韵路交口"},{"KKBH":"610256115","HPHM":"津DDG996","JGSK":"2021-04-01 06:53:19.6","CDBH":"4","XSFX":"由西向东","XSFXDM":"2","KKMC":"中天大道与中生大道交口"},{"KKBH":"720891004000","HPHM":"车牌","JGSK":"2021-04-01 06:53:19.613","CDBH":"9","XSFX":"由南向北","XSFXDM":"3","KKMC":"海博道与安平路交口"},{"KKBH":"610266117","HPHM":"津HKM809","JGSK":"2021-04-01 06:53:19.629","CDBH":"11","XSFX":"由北向南","XSFXDM":"4","KKMC":"中生大道与和韵路交口"},{"KKBH":"711","HPHM":"津AF28331","JGSK":"2021-04-01 06:53:19.717","CDBH":"2","XSFX":"由东向西","XSFXDM":"1","KKMC":"不礼让行人中新大道与和旭路交口"},{"KKBH":"610391007","HPHM":"津NFN816","JGSK":"2021-04-01 06:53:19.763","CDBH":"12","XSFX":"由北向南","XSFXDM":"4","KKMC":"和韵路与和风路交口"},{"KKBH":"610256116","HPHM":"辽LPW588","JGSK":"2021-04-01 06:53:19.8","CDBH":"10","XSFX":"由北向南","XSFXDM":"4","KKMC":"中天大道与和顺路交口"},{"KKBH":"610256115","HPHM":"津A7B266","JGSK":"2021-04-01 06:53:19.899","CDBH":"3","XSFX":"由东向西","XSFXDM":"1","KKMC":"中天大道与中生大道交口"},{"KKBH":"610286127","HPHM":"津KWK567","JGSK":"2021-04-01 06:53:19.967","CDBH":"9","XSFX":"由南向北","XSFXDM":"3","KKMC":"中津大道与和畅路交口"},{"KKBH":"720891004000","HPHM":"浙A7897警","JGSK":"2021-04-01 06:53:19.967","CDBH":"4","XSFX":"由西向东","XSFXDM":"2","KKMC":"海博道与安平路交口"},{"KKBH":"610256113","HPHM":"津G91308","JGSK":"2021-04-01 06:53:19.969","CDBH":"7","XSFX":"由北向南","XSFXDM":"4","KKMC":"中天大道与和风路交口"},{"KKBH":"7208910030000","HPHM":"车牌","JGSK":"2021-04-01 06:53:20.054","CDBH":"1","XSFX":"由东向西","XSFXDM":"1","KKMC":"海博道与安正路交口正向"},{"KKBH":"610276126","HPHM":"闽AE818C","JGSK":"2021-04-01 06:53:20.072","CDBH":"2","XSFX":"由东向西","XSFXDM":"1","KKMC":"中新大道与和意路交口"},{"KKBH":"7208810020000","HPHM":"津HCX866","JGSK":"2021-04-01 06:53:20.101","CDBH":"3","XSFX":"由东向西","XSFXDM":"1","KKMC":"海旭道与安正路交口正向"},{"KKBH":"610256113","HPHM":"津RNV971","JGSK":"2021-04-01 06:53:20.107","CDBH":"5","XSFX":"由南向北","XSFXDM":"3","KKMC":"中天大道与和风路交口"},{"KKBH":"610256113","HPHM":"津K07915","JGSK":"2021-04-01 06:53:20.173","CDBH":"7","XSFX":"由北向南","XSFXDM":"4","KKMC":"中天大道与和风路交口"},{"KKBH":"610391007","HPHM":"冀J5UU22","JGSK":"2021-04-01 06:53:20.2","CDBH":"1","XSFX":"由东向西","XSFXDM":"1","KKMC":"和韵路与和风路交口"},{"KKBH":"610256112","HPHM":"云AL87L3","JGSK":"2021-04-01 06:53:20.372","CDBH":"12","XSFX":"由北向南","XSFXDM":"4","KKMC":"中天大道与中津大道交口"},{"KKBH":"610271010","HPHM":"津K81141","JGSK":"2021-04-01 06:53:20.434","CDBH":"7","XSFX":"由北向南","XSFXDM":"4","KKMC":"中新大道与华五路交口"},{"KKBH":"7208610020000","HPHM":"鲁M655T3","JGSK":"2021-04-01 06:53:20.474","CDBH":"5","XSFX":"由西向东","XSFXDM":"2","KKMC":"海晨道与安正路交口正向"},{"KKBH":"7209010020000","HPHM":"冀AA1Q18","JGSK":"2021-04-01 06:53:20.483","CDBH":"1","XSFX":"由东向西","XSFXDM":"1","KKMC":"玉林道与安正路交口正向"},{"KKBH":"610286127","HPHM":"津A09881D","JGSK":"2021-04-01 06:53:20.54","CDBH":"7","XSFX":"由南向北","XSFXDM":"3","KKMC":"中津大道与和畅路交口"},{"KKBH":"610271009","HPHM":"闽AF08955","JGSK":"2021-04-01 06:53:20.637","CDBH":"10","XSFX":"由北向南","XSFXDM":"4","KKMC":"中新大道与泰七路交口"},{"KKBH":"610256116","HPHM":"津MYX324","JGSK":"2021-04-01 06:53:20.658","CDBH":"11","XSFX":"由北向南","XSFXDM":"4","KKMC":"中天大道与和顺路交口"},{"KKBH":"610266122000","HPHM":"京N63G66","JGSK":"2021-04-01 06:53:20.666","CDBH":"2","XSFX":"由西向东","XSFXDM":"2","KKMC":"生态城中生大道故道河一桥西向东上桥处"},{"KKBH":"610401004","HPHM":"冀B1E0U5","JGSK":"2021-04-01 06:53:20.673","CDBH":"1","XSFX":"由东向西","XSFXDM":"1","KKMC":"和畅路与和风路交口"},{"KKBH":"610266118","HPHM":"津RM1380","JGSK":"2021-04-01 06:53:20.678","CDBH":"11","XSFX":"由北向南","XSFXDM":"4","KKMC":"中生大道与和畅路交口"},{"KKBH":"610276124","HPHM":"津NCC386","JGSK":"2021-04-01 06:53:20.714","CDBH":"1","XSFX":"由东向西","XSFXDM":"1","KKMC":"中新大道与中生大道交口"},{"KKBH":"610266118","HPHM":"京NYW640","JGSK":"2021-04-01 06:53:20.74","CDBH":"4","XSFX":"由西向东","XSFXDM":"2","KKMC":"中生大道与和畅路交口"},{"KKBH":"720891003000","HPHM":"车牌","JGSK":"2021-04-01 06:53:20.783","CDBH":"5","XSFX":"由西向东","XSFXDM":"2","KKMC":"海博道与安正路交口"},{"KKBH":"610266117","HPHM":"冀B6V121","JGSK":"2021-04-01 06:53:20.836","CDBH":"2","XSFX":"由东向西","XSFXDM":"1","KKMC":"中生大道与和韵路交口"},{"KKBH":"720881007000","HPHM":"津C92K50","JGSK":"2021-04-01 06:53:20.854","CDBH":"3","XSFX":"由西向东","XSFXDM":"2","KKMC":"海旭道与弘通路交口"},{"KKBH":"720541003000","HPHM":"豫A32M8A","JGSK":"2021-04-01 06:53:20.866","CDBH":"1","XSFX":"由东向西","XSFXDM":"1","KKMC":"动漫环路西与动漫西路交口"},{"KKBH":"7208810060000","HPHM":"车牌","JGSK":"2021-04-01 06:53:20.868","CDBH":"4","XSFX":"由南向北","XSFXDM":"3","KKMC":"海旭道与庄盛路交口正向"},{"KKBH":"610271010","HPHM":"津ADH9975","JGSK":"2021-04-01 06:53:21.043","CDBH":"8","XSFX":"由北向南","XSFXDM":"4","KKMC":"中新大道与华五路交口"},{"KKBH":"610286127","HPHM":"津DEM929","JGSK":"2021-04-01 06:53:21.049","CDBH":"4","XSFX":"由西向东","XSFXDM":"2","KKMC":"中津大道与和畅路交口"},{"KKBH":"610271009","HPHM":"车牌","JGSK":"2021-04-01 06:53:21.087","CDBH":"11","XSFX":"由北向南","XSFXDM":"4","KKMC":"中新大道与泰七路交口"},{"KKBH":"720891004000","HPHM":"车牌","JGSK":"2021-04-01 06:53:21.133","CDBH":"8","XSFX":"由南向北","XSFXDM":"3","KKMC":"海博道与安平路交口"},{"KKBH":"610271008","HPHM":"津B1E830","JGSK":"2021-04-01 06:53:21.187","CDBH":"4","XSFX":"由北向南","XSFXDM":"4","KKMC":"中新大道与航母主题公园支路交口"},{"KKBH":"610391006","HPHM":"津FMG898","JGSK":"2021-04-01 06:53:21.203","CDBH":"4","XSFX":"由西向东","XSFXDM":"2","KKMC":"和韵路与和意路交口"},{"KKBH":"610256111","HPHM":"京P9HA25","JGSK":"2021-04-01 06:53:21.203","CDBH":"1","XSFX":"由西向东","XSFXDM":"2","KKMC":"中天大道与和惠路交口"},{"KKBH":"7208610020000","HPHM":"津C837S3","JGSK":"2021-04-01 06:53:21.217","CDBH":"4","XSFX":"由西向东","XSFXDM":"2","KKMC":"海晨道与安正路交口正向"},{"KKBH":"610256113","HPHM":"车牌","JGSK":"2021-04-01 06:53:21.32","CDBH":"5","XSFX":"由南向北","XSFXDM":"3","KKMC":"中天大道与和风路交口"},{"KKBH":"720891004000","HPHM":"车牌","JGSK":"2021-04-01 06:53:21.368","CDBH":"9","XSFX":"由南向北","XSFXDM":"3","KKMC":"海博道与安平路交口"},{"KKBH":"610391007","HPHM":"津C5M376","JGSK":"2021-04-01 06:53:21.487","CDBH":"1","XSFX":"由东向西","XSFXDM":"1","KKMC":"和韵路与和风路交口"},{"KKBH":"610256116","HPHM":"津GZQ103","JGSK":"2021-04-01 06:53:21.494","CDBH":"11","XSFX":"由北向南","XSFXDM":"4","KKMC":"中天大道与和顺路交口"},{"KKBH":"7280310020000","HPHM":"车牌","JGSK":"2021-04-01 06:53:21.512","CDBH":"8","XSFX":"由北向南","XSFXDM":"4","KKMC":"动漫中路与文一路交口正向"},{"KKBH":"610401005","HPHM":"津DXT880","JGSK":"2021-04-01 06:53:21.534","CDBH":"1","XSFX":"由东向西","XSFXDM":"1","KKMC":"和畅路与和顺路交口"},{"KKBH":"720881004000","HPHM":"津AF38296","JGSK":"2021-04-01 06:53:21.582","CDBH":"9","XSFX":"由西向东","XSFXDM":"2","KKMC":"海旭道与永盛路交口"},{"KKBH":"7280310060000","HPHM":"津C1N380","JGSK":"2021-04-01 06:53:21.646","CDBH":"2","XSFX":"由东向西","XSFXDM":"1","KKMC":"动漫中路与文三路交口正向"},{"KKBH":"610256111","HPHM":"津HX2565","JGSK":"2021-04-01 06:53:21.654","CDBH":"1","XSFX":"由西向东","XSFXDM":"2","KKMC":"中天大道与和惠路交口"},{"KKBH":"720891004000","HPHM":"津GAL615","JGSK":"2021-04-01 06:53:21.724","CDBH":"6","XSFX":"由西向东","XSFXDM":"2","KKMC":"海博道与安平路交口"},{"KKBH":"610256113","HPHM":"冀B0C9W8","JGSK":"2021-04-01 06:53:21.728","CDBH":"8","XSFX":"由北向南","XSFXDM":"4","KKMC":"中天大道与和风路交口"},{"KKBH":"610271009","HPHM":"津C602J3","JGSK":"2021-04-01 06:53:21.757","CDBH":"11","XSFX":"由北向南","XSFXDM":"4","KKMC":"中新大道与泰七路交口"},{"KKBH":"610391006","HPHM":"冀CDJ686","JGSK":"2021-04-01 06:53:21.848","CDBH":"7","XSFX":"由南向北","XSFXDM":"3","KKMC":"和韵路与和意路交口"},{"KKBH":"610256111","HPHM":"冀BL18D3","JGSK":"2021-04-01 06:53:21.849","CDBH":"8","XSFX":"由北向南","XSFXDM":"4","KKMC":"中天大道与和惠路交口"},{"KKBH":"610276125","HPHM":"车牌","JGSK":"2021-04-01 06:53:21.874","CDBH":"8","XSFX":"由北向南","XSFXDM":"4","KKMC":"中新大道与和顺路交口"},{"KKBH":"610256113","HPHM":"津DZX591","JGSK":"2021-04-01 06:53:21.888","CDBH":"7","XSFX":"由北向南","XSFXDM":"4","KKMC":"中天大道与和风路交口"},{"KKBH":"610276124","HPHM":"津C38M78","JGSK":"2021-04-01 06:53:21.898","CDBH":"8","XSFX":"由南向北","XSFXDM":"3","KKMC":"中新大道与中生大道交口"},{"KKBH":"610266117","HPHM":"津E30263","JGSK":"2021-04-01 06:53:21.912","CDBH":"7","XSFX":"由南向北","XSFXDM":"3","KKMC":"中生大道与和韵路交口"},{"KKBH":"610276124","HPHM":"津A8V311","JGSK":"2021-04-01 06:53:21.913","CDBH":"10","XSFX":"由北向南","XSFXDM":"4","KKMC":"中新大道与中生大道交口"},{"KKBH":"610266118","HPHM":"苏A9X5F0","JGSK":"2021-04-01 06:53:21.918","CDBH":"11","XSFX":"由北向南","XSFXDM":"4","KKMC":"中生大道与和畅路交口"},{"KKBH":"610271008","HPHM":"车牌","JGSK":"2021-04-01 06:53:21.963","CDBH":"5","XSFX":"由北向南","XSFXDM":"4","KKMC":"中新大道与航母主题公园支路交口"},{"KKBH":"610271010","HPHM":"冀DRP369","JGSK":"2021-04-01 06:53:22.034","CDBH":"8","XSFX":"由北向南","XSFXDM":"4","KKMC":"中新大道与华五路交口"},{"KKBH":"7208610020000","HPHM":"津E24506","JGSK":"2021-04-01 06:53:22.08","CDBH":"5","XSFX":"由西向东","XSFXDM":"2","KKMC":"海晨道与安正路交口正向"},{"KKBH":"610401004","HPHM":"津GM3285","JGSK":"2021-04-01 06:53:22.082","CDBH":"5","XSFX":"由西向东","XSFXDM":"2","KKMC":"和畅路与和风路交口"},{"KKBH":"610391006","HPHM":"津KVS007","JGSK":"2021-04-01 06:53:22.115","CDBH":"1","XSFX":"由东向西","XSFXDM":"1","KKMC":"和韵路与和意路交口"},{"KKBH":"610261003000","HPHM":"津RN5399","JGSK":"2021-04-01 06:53:22.168","CDBH":"10","XSFX":"由东向西","XSFXDM":"1","KKMC":"中生大道与静湖南路交口"},{"KKBH":"610271010","HPHM":"津GV2669","JGSK":"2021-04-01 06:53:22.274","CDBH":"7","XSFX":"由北向南","XSFXDM":"4","KKMC":"中新大道与华五路交口"},{"KKBH":"720891003000","HPHM":"津MMS210","JGSK":"2021-04-01 06:53:22.328","CDBH":"2","XSFX":"由东向西","XSFXDM":"1","KKMC":"海博道与安正路交口"},{"KKBH":"610256113","HPHM":"津NSH715","JGSK":"2021-04-01 06:53:22.346","CDBH":"7","XSFX":"由北向南","XSFXDM":"4","KKMC":"中天大道与和风路交口"},{"KKBH":"610256113","HPHM":"津JZT959","JGSK":"2021-04-01 06:53:22.369","CDBH":"9","XSFX":"由北向南","XSFXDM":"4","KKMC":"中天大道与和风路交口"},{"KKBH":"7208610030000","HPHM":"津RVP696","JGSK":"2021-04-01 06:53:22.503","CDBH":"2","XSFX":"由东向西","XSFXDM":"1","KKMC":"海晨道与安明路交口正向"},{"KKBH":"610276124","HPHM":"津C880N0","JGSK":"2021-04-01 06:53:22.713","CDBH":"11","XSFX":"由北向南","XSFXDM":"4","KKMC":"中新大道与中生大道交口"},{"KKBH":"610266118","HPHM":"豫A367BC","JGSK":"2021-04-01 06:53:22.713","CDBH":"10","XSFX":"由北向南","XSFXDM":"4","KKMC":"中生大道与和畅路交口"},{"KKBH":"7208910030000","HPHM":"车牌","JGSK":"2021-04-01 06:53:22.714","CDBH":"1","XSFX":"由东向西","XSFXDM":"1","KKMC":"海博道与安正路交口正向"},{"KKBH":"610266118","HPHM":"津JBW109","JGSK":"2021-04-01 06:53:22.717","CDBH":"12","XSFX":"由北向南","XSFXDM":"4","KKMC":"中生大道与和畅路交口"},{"KKBH":"7208810070000","HPHM":"豫A49GH6","JGSK":"2021-04-01 06:53:22.798","CDBH":"4","XSFX":"由西向东","XSFXDM":"2","KKMC":"海旭道与弘通路交口正向"},{"KKBH":"7208910040000","HPHM":"冀B960Q7","JGSK":"2021-04-01 06:53:22.842","CDBH":"6","XSFX":"由西向东","XSFXDM":"2","KKMC":"海博道与安平路交口正向"},{"KKBH":"610256116","HPHM":"津MYX324","JGSK":"2021-04-01 06:53:22.854","CDBH":"12","XSFX":"由北向南","XSFXDM":"4","KKMC":"中天大道与和顺路交口"},{"KKBH":"610256112","HPHM":"津A08X85","JGSK":"2021-04-01 06:53:22.902","CDBH":"5","XSFX":"由西向东","XSFXDM":"2","KKMC":"中天大道与中津大道交口"},{"KKBH":"610276124","HPHM":"津FMB088","JGSK":"2021-04-01 06:53:22.912","CDBH":"4","XSFX":"由西向东","XSFXDM":"2","KKMC":"中新大道与中生大道交口"},{"KKBH":"7208910030000","HPHM":"车牌","JGSK":"2021-04-01 06:53:22.914","CDBH":"3","XSFX":"由东向西","XSFXDM":"1","KKMC":"海博道与安正路交口正向"},{"KKBH":"7205410050000","HPHM":"车牌","JGSK":"2021-04-01 06:53:22.928","CDBH":"4","XSFX":"由西向东","XSFXDM":"2","KKMC":"动漫环路东与动漫西路交口正向"},{"KKBH":"610256116","HPHM":"辽LPW588","JGSK":"2021-04-01 06:53:22.934","CDBH":"11","XSFX":"由北向南","XSFXDM":"4","KKMC":"中天大道与和顺路交口"},{"KKBH":"7208810020000","HPHM":"车牌","JGSK":"2021-04-01 06:53:22.989","CDBH":"11","XSFX":"由南向北","XSFXDM":"3","KKMC":"海旭道与安正路交口正向"},{"KKBH":"610391006","HPHM":"津C08W07","JGSK":"2021-04-01 06:53:23.054","CDBH":"1","XSFX":"由东向西","XSFXDM":"1","KKMC":"和韵路与和意路交口"},{"KKBH":"720881002000","HPHM":"津HCX866","JGSK":"2021-04-01 06:53:23.078","CDBH":"3","XSFX":"由东向西","XSFXDM":"1","KKMC":"海旭道与安正路交口"},{"KKBH":"610391007","HPHM":"鲁G505WY","JGSK":"2021-04-01 06:53:23.095","CDBH":"1","XSFX":"由东向西","XSFXDM":"1","KKMC":"和韵路与和风路交口"},{"KKBH":"7208810040000","HPHM":"车牌","JGSK":"2021-04-01 06:53:23.115","CDBH":"6","XSFX":"由西向东","XSFXDM":"2","KKMC":"海旭道与永盛路交口正向"},{"KKBH":"610256111","HPHM":"津K26469","JGSK":"2021-04-01 06:53:23.129","CDBH":"9","XSFX":"由北向南","XSFXDM":"4","KKMC":"中天大道与和惠路交口"},{"KKBH":"610256112","HPHM":"津KZL221","JGSK":"2021-04-01 06:53:23.146","CDBH":"10","XSFX":"由北向南","XSFXDM":"4","KKMC":"中天大道与中津大道交口"},{"KKBH":"610286127","HPHM":"津CC771学","JGSK":"2021-04-01 06:53:23.167","CDBH":"8","XSFX":"由南向北","XSFXDM":"3","KKMC":"中津大道与和畅路交口"},{"KKBH":"610276124","HPHM":"津A1F857","JGSK":"2021-04-01 06:53:23.179","CDBH":"7","XSFX":"由南向北","XSFXDM":"3","KKMC":"中新大道与中生大道交口"},{"KKBH":"610256115","HPHM":"津DDG996","JGSK":"2021-04-01 06:53:23.239","CDBH":"4","XSFX":"由西向东","XSFXDM":"2","KKMC":"中天大道与中生大道交口"},{"KKBH":"610266118","HPHM":"蒙D78U86","JGSK":"2021-04-01 06:53:23.242","CDBH":"5","XSFX":"由西向东","XSFXDM":"2","KKMC":"中生大道与和畅路交口"},{"KKBH":"6102610040000","HPHM":"云A895VB","JGSK":"2021-04-01 06:53:23.296","CDBH":"3","XSFX":"由南向北","XSFXDM":"3","KKMC":"中生大道与静湖西路（北侧）正向"},{"KKBH":"610256114","HPHM":"津DAD769","JGSK":"2021-04-01 06:53:23.459","CDBH":"7","XSFX":"由北向南","XSFXDM":"4","KKMC":"中天大道与和旭路交口"},{"KKBH":"610256113","HPHM":"津A8J581","JGSK":"2021-04-01 06:53:23.489","CDBH":"7","XSFX":"由北向南","XSFXDM":"4","KKMC":"中天大道与和风路交口"},{"KKBH":"610256113","HPHM":"津RNV971","JGSK":"2021-04-01 06:53:23.641","CDBH":"5","XSFX":"由南向北","XSFXDM":"3","KKMC":"中天大道与和风路交口"},{"KKBH":"610401004","HPHM":"津ATH277","JGSK":"2021-04-01 06:53:23.672","CDBH":"8","XSFX":"由南向北","XSFXDM":"3","KKMC":"和畅路与和风路交口"},{"KKBH":"610271009","HPHM":"车牌","JGSK":"2021-04-01 06:53:23.69","CDBH":"11","XSFX":"由北向南","XSFXDM":"4","KKMC":"中新大道与泰七路交口"},{"KKBH":"7208810020000","HPHM":"鲁B59X8G","JGSK":"2021-04-01 06:53:23.732","CDBH":"2","XSFX":"由东向西","XSFXDM":"1","KKMC":"海旭道与安正路交口正向"},{"KKBH":"610271008","HPHM":"冀BF593Q","JGSK":"2021-04-01 06:53:23.747","CDBH":"5","XSFX":"由北向南","XSFXDM":"4","KKMC":"中新大道与航母主题公园支路交口"},{"KKBH":"610276126","HPHM":"津MPJ258","JGSK":"2021-04-01 06:53:23.938","CDBH":"2","XSFX":"由东向西","XSFXDM":"1","KKMC":"中新大道与和意路交口"},{"KKBH":"610391007","HPHM":"冀J5UU22","JGSK":"2021-04-01 06:53:23.965","CDBH":"2","XSFX":"由东向西","XSFXDM":"1","KKMC":"和韵路与和风路交口"},{"KKBH":"7208810020000","HPHM":"鲁A9K65G","JGSK":"2021-04-01 06:53:23.965","CDBH":"12","XSFX":"由北向南","XSFXDM":"4","KKMC":"海旭道与安正路交口正向"},{"KKBH":"610401005","HPHM":"冀CWV256","JGSK":"2021-04-01 06:53:24.008","CDBH":"4","XSFX":"由西向东","XSFXDM":"2","KKMC":"和畅路与和顺路交口"},{"KKBH":"610256113","HPHM":"津NMR916","JGSK":"2021-04-01 06:53:24.053","CDBH":"7","XSFX":"由北向南","XSFXDM":"4","KKMC":"中天大道与和风路交口"},{"KKBH":"7208910060000","HPHM":"吉AXL106","JGSK":"2021-04-01 06:53:24.103","CDBH":"7","XSFX":"由西向东","XSFXDM":"2","KKMC":"海博道与永盛路交口正向"},{"KKBH":"610401004","HPHM":"津N32383","JGSK":"2021-04-01 06:53:24.178","CDBH":"12","XSFX":"由北向南","XSFXDM":"4","KKMC":"和畅路与和风路交口"},{"KKBH":"610391008","HPHM":"津RSE916","JGSK":"2021-04-01 06:53:24.258","CDBH":"5","XSFX":"由西向东","XSFXDM":"2","KKMC":"和韵路与和旭路交口"},{"KKBH":"610401004","HPHM":"冀B1E0U5","JGSK":"2021-04-01 06:53:24.268","CDBH":"1","XSFX":"由东向西","XSFXDM":"1","KKMC":"和畅路与和风路交口"},{"KKBH":"610256112","HPHM":"冀B1CF29","JGSK":"2021-04-01 06:53:24.314","CDBH":"10","XSFX":"由北向南","XSFXDM":"4","KKMC":"中天大道与中津大道交口"},{"KKBH":"610401005","HPHM":"津NYR820","JGSK":"2021-04-01 06:53:24.409","CDBH":"1","XSFX":"由东向西","XSFXDM":"1","KKMC":"和畅路与和顺路交口"},{"KKBH":"610271010","HPHM":"津HG6635","JGSK":"2021-04-01 06:53:24.49","CDBH":"8","XSFX":"由北向南","XSFXDM":"4","KKMC":"中新大道与华五路交口"},{"KKBH":"720891004000","HPHM":"车牌","JGSK":"2021-04-01 06:53:24.491","CDBH":"9","XSFX":"由南向北","XSFXDM":"3","KKMC":"海博道与安平路交口"},{"KKBH":"7208910040000","HPHM":"车牌","JGSK":"2021-04-01 06:53:24.581","CDBH":"5","XSFX":"由西向东","XSFXDM":"2","KKMC":"海博道与安平路交口正向"},{"KKBH":"610256113","HPHM":"津AS0798","JGSK":"2021-04-01 06:53:24.609","CDBH":"8","XSFX":"由北向南","XSFXDM":"4","KKMC":"中天大道与和风路交口"},{"KKBH":"7208910040000","HPHM":"车牌","JGSK":"2021-04-01 06:53:24.622","CDBH":"10","XSFX":"由北向南","XSFXDM":"4","KKMC":"海博道与安平路交口正向"},{"KKBH":"610271010","HPHM":"津ADM9975","JGSK":"2021-04-01 06:53:24.674","CDBH":"8","XSFX":"由北向南","XSFXDM":"4","KKMC":"中新大道与华五路交口"},{"KKBH":"610256112","HPHM":"冀B2WZ53","JGSK":"2021-04-01 06:53:24.699","CDBH":"1","XSFX":"由东向西","XSFXDM":"1","KKMC":"中天大道与中津大道交口"},{"KKBH":"720861002000","HPHM":"鲁M655T3","JGSK":"2021-04-01 06:53:25.013","CDBH":"5","XSFX":"由西向东","XSFXDM":"2","KKMC":"海晨道与安正路交口"},{"KKBH":"610266118","HPHM":"津CEU768","JGSK":"2021-04-01 06:53:25.028","CDBH":"10","XSFX":"由北向南","XSFXDM":"4","KKMC":"中生大道与和畅路交口"},{"KKBH":"7208910040000","HPHM":"冀F0AR36","JGSK":"2021-04-01 06:53:25.07","CDBH":"6","XSFX":"由西向东","XSFXDM":"2","KKMC":"海博道与安平路交口正向"},{"KKBH":"610256112","HPHM":"津A8Y798","JGSK":"2021-04-01 06:53:25.145","CDBH":"11","XSFX":"由北向南","XSFXDM":"4","KKMC":"中天大道与中津大道交口"},{"KKBH":"610276125","HPHM":"晋A766PL","JGSK":"2021-04-01 06:53:25.147","CDBH":"8","XSFX":"由北向南","XSFXDM":"4","KKMC":"中新大道与和顺路交口"},{"KKBH":"610276124","HPHM":"津KL5699","JGSK":"2021-04-01 06:53:25.194","CDBH":"10","XSFX":"由北向南","XSFXDM":"4","KKMC":"中新大道与中生大道交口"},{"KKBH":"610266117","HPHM":"津J77209","JGSK":"2021-04-01 06:53:25.21","CDBH":"1","XSFX":"由东向西","XSFXDM":"1","KKMC":"中生大道与和韵路交口"},{"KKBH":"720891004000","HPHM":"津H82565","JGSK":"2021-04-01 06:53:25.249","CDBH":"4","XSFX":"由西向东","XSFXDM":"2","KKMC":"海博道与安平路交口"},{"KKBH":"7208610030000","HPHM":"津DRL818","JGSK":"2021-04-01 06:53:25.32","CDBH":"4","XSFX":"由西向东","XSFXDM":"2","KKMC":"海晨道与安明路交口正向"},{"KKBH":"610391007","HPHM":"鲁G610TQ","JGSK":"2021-04-01 06:53:25.325","CDBH":"1","XSFX":"由东向西","XSFXDM":"1","KKMC":"和韵路与和风路交口"},{"KKBH":"610286127","HPHM":"津JJJ650","JGSK":"2021-04-01 06:53:25.348","CDBH":"7","XSFX":"由南向北","XSFXDM":"3","KKMC":"中津大道与和畅路交口"},{"KKBH":"610276125","HPHM":"津A9H260","JGSK":"2021-04-01 06:53:25.554","CDBH":"7","XSFX":"由北向南","XSFXDM":"4","KKMC":"中新大道与和顺路交口"},{"KKBH":"7209010020000","HPHM":"鲁G219LJ","JGSK":"2021-04-01 06:53:25.563","CDBH":"1","XSFX":"由东向西","XSFXDM":"1","KKMC":"玉林道与安正路交口正向"},{"KKBH":"610286127","HPHM":"冀J751FY","JGSK":"2021-04-01 06:53:25.57","CDBH":"8","XSFX":"由南向北","XSFXDM":"3","KKMC":"中津大道与和畅路交口"},{"KKBH":"6102610040000","HPHM":"鲁B59S5K","JGSK":"2021-04-01 06:53:25.573","CDBH":"3","XSFX":"由南向北","XSFXDM":"3","KKMC":"中生大道与静湖西路（北侧）正向"},{"KKBH":"610276124","HPHM":"冀AJ796H","JGSK":"2021-04-01 06:53:25.659","CDBH":"8","XSFX":"由南向北","XSFXDM":"3","KKMC":"中新大道与中生大道交口"},{"KKBH":"610266118","HPHM":"蒙D78U86","JGSK":"2021-04-01 06:53:25.705","CDBH":"6","XSFX":"由西向东","XSFXDM":"2","KKMC":"中生大道与和畅路交口"},{"KKBH":"610256113","HPHM":"津K07915","JGSK":"2021-04-01 06:53:25.734","CDBH":"7","XSFX":"由北向南","XSFXDM":"4","KKMC":"中天大道与和风路交口"},{"KKBH":"720891004000","HPHM":"冀B2W007","JGSK":"2021-04-01 06:53:25.968","CDBH":"5","XSFX":"由西向东","XSFXDM":"2","KKMC":"海博道与安平路交口"},{"KKBH":"610256112","HPHM":"津KZL221","JGSK":"2021-04-01 06:53:26.007","CDBH":"11","XSFX":"由北向南","XSFXDM":"4","KKMC":"中天大道与中津大道交口"},{"KKBH":"610261004000","HPHM":"云A895VB","JGSK":"2021-04-01 06:53:26.079","CDBH":"3","XSFX":"由南向北","XSFXDM":"3","KKMC":"中生大道与静湖西路（北侧）"},{"KKBH":"610276124","HPHM":"苏FR830A","JGSK":"2021-04-01 06:53:26.218","CDBH":"7","XSFX":"由南向北","XSFXDM":"3","KKMC":"中新大道与中生大道交口"},{"KKBH":"610391006","HPHM":"津JZG556","JGSK":"2021-04-01 06:53:26.232","CDBH":"1","XSFX":"由东向西","XSFXDM":"1","KKMC":"和韵路与和意路交口"},{"KKBH":"610266117","HPHM":"津A2B607","JGSK":"2021-04-01 06:53:26.257","CDBH":"10","XSFX":"由北向南","XSFXDM":"4","KKMC":"中生大道与和韵路交口"},{"KKBH":"610256114","HPHM":"津DKP017","JGSK":"2021-04-01 06:53:26.259","CDBH":"8","XSFX":"由北向南","XSFXDM":"4","KKMC":"中天大道与和旭路交口"},{"KKBH":"7208610030000","HPHM":"津A12H83","JGSK":"2021-04-01 06:53:26.268","CDBH":"7","XSFX":"由南向北","XSFXDM":"3","KKMC":"海晨道与安明路交口正向"},{"KKBH":"720861003000","HPHM":"冀R39QP0","JGSK":"2021-04-01 06:53:26.278","CDBH":"4","XSFX":"由西向东","XSFXDM":"2","KKMC":"海晨道与安明路交口"},{"KKBH":"610276124","HPHM":"津NCC386","JGSK":"2021-04-01 06:53:26.306","CDBH":"1","XSFX":"由东向西","XSFXDM":"1","KKMC":"中新大道与中生大道交口"},{"KKBH":"7208910030000","HPHM":"津KHH795","JGSK":"2021-04-01 06:53:26.34","CDBH":"11","XSFX":"由北向南","XSFXDM":"4","KKMC":"海博道与安正路交口正向"},{"KKBH":"7208710020000","HPHM":"津E20642","JGSK":"2021-04-01 06:53:26.34","CDBH":"6","XSFX":"由南向北","XSFXDM":"3","KKMC":"安正路与芳菲路交口正向"},{"KKBH":"610271008","HPHM":"车牌","JGSK":"2021-04-01 06:53:26.363","CDBH":"4","XSFX":"由北向南","XSFXDM":"4","KKMC":"中新大道与航母主题公园支路交口"},{"KKBH":"610286127","HPHM":"津A09881D","JGSK":"2021-04-01 06:53:26.366","CDBH":"7","XSFX":"由南向北","XSFXDM":"3","KKMC":"中津大道与和畅路交口"},{"KKBH":"720881002000","HPHM":"鲁B59X8G","JGSK":"2021-04-01 06:53:26.367","CDBH":"2","XSFX":"由东向西","XSFXDM":"1","KKMC":"海旭道与安正路交口"},{"KKBH":"728031006000","HPHM":"津C1N380","JGSK":"2021-04-01 06:53:26.392","CDBH":"2","XSFX":"由东向西","XSFXDM":"1","KKMC":"动漫中路与文三路交口"},{"KKBH":"610266118","HPHM":"津RM1380","JGSK":"2021-04-01 06:53:26.397","CDBH":"12","XSFX":"由北向南","XSFXDM":"4","KKMC":"中生大道与和畅路交口"},{"KKBH":"610256116","HPHM":"车牌","JGSK":"2021-04-01 06:53:26.493","CDBH":"7","XSFX":"由南向北","XSFXDM":"3","KKMC":"中天大道与和顺路交口"},{"KKBH":"7208810020000","HPHM":"津HHK921","JGSK":"2021-04-01 06:53:26.553","CDBH":"5","XSFX":"由西向东","XSFXDM":"2","KKMC":"海旭道与安正路交口正向"},{"KKBH":"610256111","HPHM":"津HX2565","JGSK":"2021-04-01 06:53:26.563","CDBH":"1","XSFX":"由西向东","XSFXDM":"2","KKMC":"中天大道与和惠路交口"},{"KKBH":"7208710020000","HPHM":"车牌","JGSK":"2021-04-01 06:53:26.565","CDBH":"10","XSFX":"由北向南","XSFXDM":"4","KKMC":"安正路与芳菲路交口正向"},{"KKBH":"610256112","HPHM":"津GCH101","JGSK":"2021-04-01 06:53:26.62","CDBH":"5","XSFX":"由西向东","XSFXDM":"2","KKMC":"中天大道与中津大道交口"},{"KKBH":"610256116","HPHM":"车牌","JGSK":"2021-04-01 06:53:26.691","CDBH":"7","XSFX":"由南向北","XSFXDM":"3","KKMC":"中天大道与和顺路交口"},{"KKBH":"7208910040000","HPHM":"车牌","JGSK":"2021-04-01 06:53:26.692","CDBH":"4","XSFX":"由西向东","XSFXDM":"2","KKMC":"海博道与安平路交口正向"},{"KKBH":"720861002000","HPHM":"津C837S3","JGSK":"2021-04-01 06:53:26.695","CDBH":"4","XSFX":"由西向东","XSFXDM":"2","KKMC":"海晨道与安正路交口"},{"KKBH":"610391006","HPHM":"车牌","JGSK":"2021-04-01 06:53:26.782","CDBH":"8","XSFX":"由南向北","XSFXDM":"3","KKMC":"和韵路与和意路交口"},{"KKBH":"7208810070000","HPHM":"苏MTY138","JGSK":"2021-04-01 06:53:26.787","CDBH":"2","XSFX":"由东向西","XSFXDM":"1","KKMC":"海旭道与弘通路交口正向"},{"KKBH":"720891006000","HPHM":"吉AXL106","JGSK":"2021-04-01 06:53:26.922","CDBH":"7","XSFX":"由西向东","XSFXDM":"2","KKMC":"海博道与永盛路交口"},{"KKBH":"7208710020000","HPHM":"津JF0959","JGSK":"2021-04-01 06:53:26.98","CDBH":"9","XSFX":"由北向南","XSFXDM":"4","KKMC":"安正路与芳菲路交口正向"},{"KKBH":"610391007","HPHM":"津RHR369","JGSK":"2021-04-01 06:53:26.987","CDBH":"2","XSFX":"由东向西","XSFXDM":"1","KKMC":"和韵路与和风路交口"},{"KKBH":"7208610030000","HPHM":"津APV840","JGSK":"2021-04-01 06:53:26.992","CDBH":"5","XSFX":"由西向东","XSFXDM":"2","KKMC":"海晨道与安明路交口正向"},{"KKBH":"610256112","HPHM":"冀CTD915","JGSK":"2021-04-01 06:53:27.048","CDBH":"10","XSFX":"由北向南","XSFXDM":"4","KKMC":"中天大道与中津大道交口"},{"KKBH":"720561002000","HPHM":"津D48879","JGSK":"2021-04-01 06:53:27.123","CDBH":"1","XSFX":"由东向西","XSFXDM":"1","KKMC":"动漫北路与文三路交口"},{"KKBH":"610391008","HPHM":"津RSE916","JGSK":"2021-04-01 06:53:27.138","CDBH":"5","XSFX":"由西向东","XSFXDM":"2","KKMC":"和韵路与和旭路交口"},{"KKBH":"610276124","HPHM":"津HRZ396","JGSK":"2021-04-01 06:53:27.193","CDBH":"11","XSFX":"由北向南","XSFXDM":"4","KKMC":"中新大道与中生大道交口"},{"KKBH":"610391007","HPHM":"鲁G505WY","JGSK":"2021-04-01 06:53:27.246","CDBH":"2","XSFX":"由东向西","XSFXDM":"1","KKMC":"和韵路与和风路交口"},{"KKBH":"610256112","HPHM":"津A85529","JGSK":"2021-04-01 06:53:27.329","CDBH":"4","XSFX":"由西向东","XSFXDM":"2","KKMC":"中天大道与中津大道交口"},{"KKBH":"7209010020000","HPHM":"车牌","JGSK":"2021-04-01 06:53:27.372","CDBH":"5","XSFX":"由西向东","XSFXDM":"2","KKMC":"玉林道与安正路交口正向"},{"KKBH":"610271010","HPHM":"冀BM808L","JGSK":"2021-04-01 06:53:27.421","CDBH":"7","XSFX":"由北向南","XSFXDM":"4","KKMC":"中新大道与华五路交口"},{"KKBH":"610391006","HPHM":"津C08W07","JGSK":"2021-04-01 06:53:27.474","CDBH":"2","XSFX":"由东向西","XSFXDM":"1","KKMC":"和韵路与和意路交口"},{"KKBH":"610266117","HPHM":"津HKM809","JGSK":"2021-04-01 06:53:27.491","CDBH":"12","XSFX":"由北向南","XSFXDM":"4","KKMC":"中生大道与和韵路交口"},{"KKBH":"720881007000","HPHM":"豫A49GH6","JGSK":"2021-04-01 06:53:27.491","CDBH":"4","XSFX":"由西向东","XSFXDM":"2","KKMC":"海旭道与弘通路交口"},{"KKBH":"720891004000","HPHM":"车牌","JGSK":"2021-04-01 06:53:27.528","CDBH":"7","XSFX":"由南向北","XSFXDM":"3","KKMC":"海博道与安平路交口"},{"KKBH":"610256113","HPHM":"津NSH715","JGSK":"2021-04-01 06:53:27.575","CDBH":"7","XSFX":"由北向南","XSFXDM":"4","KKMC":"中天大道与和风路交口"},{"KKBH":"7208810050000","HPHM":"津A5A023","JGSK":"2021-04-01 06:53:27.622","CDBH":"4","XSFX":"由西向东","XSFXDM":"2","KKMC":"海旭道与明盛路交口正向"},{"KKBH":"610256116","HPHM":"车牌","JGSK":"2021-04-01 06:53:27.624","CDBH":"9","XSFX":"由南向北","XSFXDM":"3","KKMC":"中天大道与和顺路交口"},{"KKBH":"610276124","HPHM":"津KLG311","JGSK":"2021-04-01 06:53:27.632","CDBH":"6","XSFX":"由西向东","XSFXDM":"2","KKMC":"中新大道与中生大道交口"},{"KKBH":"610271010","HPHM":"津HG6635","JGSK":"2021-04-01 06:53:27.673","CDBH":"8","XSFX":"由北向南","XSFXDM":"4","KKMC":"中新大道与华五路交口"},{"KKBH":"610256111","HPHM":"津K26469","JGSK":"2021-04-01 06:53:27.804","CDBH":"9","XSFX":"由北向南","XSFXDM":"4","KKMC":"中天大道与和惠路交口"},{"KKBH":"610256112","HPHM":"冀B1CF29","JGSK":"2021-04-01 06:53:27.845","CDBH":"10","XSFX":"由北向南","XSFXDM":"4","KKMC":"中天大道与中津大道交口"},{"KKBH":"610286127","HPHM":"津JJJ650","JGSK":"2021-04-01 06:53:27.886","CDBH":"8","XSFX":"由南向北","XSFXDM":"3","KKMC":"中津大道与和畅路交口"},{"KKBH":"7208810020000","HPHM":"黑A9QN26","JGSK":"2021-04-01 06:53:27.905","CDBH":"12","XSFX":"由北向南","XSFXDM":"4","KKMC":"海旭道与安正路交口正向"},{"KKBH":"7208910040000","HPHM":"冀B800V0","JGSK":"2021-04-01 06:53:27.942","CDBH":"6","XSFX":"由西向东","XSFXDM":"2","KKMC":"海博道与安平路交口正向"},{"KKBH":"610271008","HPHM":"车牌","JGSK":"2021-04-01 06:53:28.067","CDBH":"4","XSFX":"由北向南","XSFXDM":"4","KKMC":"中新大道与航母主题公园支路交口"},{"KKBH":"610256112","HPHM":"津A8Y798","JGSK":"2021-04-01 06:53:28.083","CDBH":"11","XSFX":"由北向南","XSFXDM":"4","KKMC":"中天大道与中津大道交口"},{"KKBH":"7208910060000","HPHM":"陕A6VF82","JGSK":"2021-04-01 06:53:28.169","CDBH":"12","XSFX":"由北向南","XSFXDM":"4","KKMC":"海博道与永盛路交口正向"},{"KKBH":"610276124","HPHM":"车牌","JGSK":"2021-04-01 06:53:28.196","CDBH":"8","XSFX":"由南向北","XSFXDM":"3","KKMC":"中新大道与中生大道交口"},{"KKBH":"610276126","HPHM":"津MPJ258","JGSK":"2021-04-01 06:53:28.232","CDBH":"2","XSFX":"由东向西","XSFXDM":"1","KKMC":"中新大道与和意路交口"},{"KKBH":"720891004000","HPHM":"冀F0AR36","JGSK":"2021-04-01 06:53:28.289","CDBH":"5","XSFX":"由西向东","XSFXDM":"2","KKMC":"海博道与安平路交口"},{"KKBH":"720861002000","HPHM":"津E24506","JGSK":"2021-04-01 06:53:28.291","CDBH":"5","XSFX":"由西向东","XSFXDM":"2","KKMC":"海晨道与安正路交口"},{"KKBH":"610256115","HPHM":"津RZZ193","JGSK":"2021-04-01 06:53:28.389","CDBH":"8","XSFX":"由南向北","XSFXDM":"3","KKMC":"中天大道与中生大道交口"},{"KKBH":"7208810020000","HPHM":"津C86K82","JGSK":"2021-04-01 06:53:28.392","CDBH":"5","XSFX":"由西向东","XSFXDM":"2","KKMC":"海旭道与安正路交口正向"},{"KKBH":"610261004000","HPHM":"鲁D59S5K","JGSK":"2021-04-01 06:53:28.392","CDBH":"3","XSFX":"由南向北","XSFXDM":"3","KKMC":"中生大道与静湖西路（北侧）"},{"KKBH":"610401004","HPHM":"津HZ3669","JGSK":"2021-04-01 06:53:28.433","CDBH":"10","XSFX":"由北向南","XSFXDM":"4","KKMC":"和畅路与和风路交口"},{"KKBH":"610266118","HPHM":"津RBH792","JGSK":"2021-04-01 06:53:28.461","CDBH":"10","XSFX":"由北向南","XSFXDM":"4","KKMC":"中生大道与和畅路交口"},{"KKBH":"610276124","HPHM":"冀D271KW","JGSK":"2021-04-01 06:53:28.538","CDBH":"7","XSFX":"由南向北","XSFXDM":"3","KKMC":"中新大道与中生大道交口"},{"KKBH":"610266117","HPHM":"津J27788","JGSK":"2021-04-01 06:53:28.552","CDBH":"10","XSFX":"由北向南","XSFXDM":"4","KKMC":"中生大道与和韵路交口"},{"KKBH":"610401005","HPHM":"冀CWV256","JGSK":"2021-04-01 06:53:28.58","CDBH":"4","XSFX":"由西向东","XSFXDM":"2","KKMC":"和畅路与和顺路交口"},{"KKBH":"7208910030000","HPHM":"豫ED1709","JGSK":"2021-04-01 06:53:28.589","CDBH":"6","XSFX":"由西向东","XSFXDM":"2","KKMC":"海博道与安正路交口正向"},{"KKBH":"610286127","HPHM":"津DEM929","JGSK":"2021-04-01 06:53:28.602","CDBH":"5","XSFX":"由西向东","XSFXDM":"2","KKMC":"中津大道与和畅路交口"},{"KKBH":"610276124","HPHM":"津GBC156","JGSK":"2021-04-01 06:53:28.618","CDBH":"8","XSFX":"由南向北","XSFXDM":"3","KKMC":"中新大道与中生大道交口"},{"KKBH":"610276124","HPHM":"冀FA220G","JGSK":"2021-04-01 06:53:28.633","CDBH":"10","XSFX":"由北向南","XSFXDM":"4","KKMC":"中新大道与中生大道交口"},{"KKBH":"610276125","HPHM":"津E18369","JGSK":"2021-04-01 06:53:28.649","CDBH":"7","XSFX":"由北向南","XSFXDM":"4","KKMC":"中新大道与和顺路交口"},{"KKBH":"610256115","HPHM":"津FEE933","JGSK":"2021-04-01 06:53:28.705","CDBH":"2","XSFX":"由东向西","XSFXDM":"1","KKMC":"中天大道与中生大道交口"},{"KKBH":"610391006","HPHM":"车牌","JGSK":"2021-04-01 06:53:28.945","CDBH":"2","XSFX":"由东向西","XSFXDM":"1","KKMC":"和韵路与和意路交口"},{"KKBH":"610256114","HPHM":"津QC0612","JGSK":"2021-04-01 06:53:29.015","CDBH":"7","XSFX":"由北向南","XSFXDM":"4","KKMC":"中天大道与和旭路交口"},{"KKBH":"720891004000","HPHM":"津A07L22","JGSK":"2021-04-01 06:53:29.083","CDBH":"6","XSFX":"由西向东","XSFXDM":"2","KKMC":"海博道与安平路交口"},{"KKBH":"610391007","HPHM":"鲁G610TQ","JGSK":"2021-04-01 06:53:29.086","CDBH":"2","XSFX":"由东向西","XSFXDM":"1","KKMC":"和韵路与和风路交口"},{"KKBH":"610256113","HPHM":"津NMR916","JGSK":"2021-04-01 06:53:29.095","CDBH":"7","XSFX":"由北向南","XSFXDM":"4","KKMC":"中天大道与和风路交口"},{"KKBH":"610276124","HPHM":"津C0U757","JGSK":"2021-04-01 06:53:29.114","CDBH":"11","XSFX":"由北向南","XSFXDM":"4","KKMC":"中新大道与中生大道交口"},{"KKBH":"720891004000","HPHM":"车牌","JGSK":"2021-04-01 06:53:29.133","CDBH":"9","XSFX":"由南向北","XSFXDM":"3","KKMC":"海博道与安平路交口"},{"KKBH":"610276124","HPHM":"津DXN218","JGSK":"2021-04-01 06:53:29.141","CDBH":"11","XSFX":"由北向南","XSFXDM":"4","KKMC":"中新大道与中生大道交口"},{"KKBH":"610266117","HPHM":"津J77209","JGSK":"2021-04-01 06:53:29.196","CDBH":"1","XSFX":"由东向西","XSFXDM":"1","KKMC":"中生大道与和韵路交口"},{"KKBH":"720891004000","HPHM":"车牌","JGSK":"2021-04-01 06:53:29.211","CDBH":"7","XSFX":"由南向北","XSFXDM":"3","KKMC":"海博道与安平路交口"},{"KKBH":"7208910030000","HPHM":"冀D41W14","JGSK":"2021-04-01 06:53:29.243","CDBH":"6","XSFX":"由西向东","XSFXDM":"2","KKMC":"海博道与安正路交口正向"},{"KKBH":"720861003000","HPHM":"津JZH539","JGSK":"2021-04-01 06:53:29.319","CDBH":"4","XSFX":"由西向东","XSFXDM":"2","KKMC":"海晨道与安明路交口"},{"KKBH":"7208210030000","HPHM":"豫A32M8A","JGSK":"2021-04-01 06:53:29.416","CDBH":"1","XSFX":"由东向西","XSFXDM":"1","KKMC":"动漫西路与动漫南路交口正向"},{"KKBH":"610391008","HPHM":"津A09892D","JGSK":"2021-04-01 06:53:29.458","CDBH":"5","XSFX":"由西向东","XSFXDM":"2","KKMC":"和韵路与和旭路交口"},{"KKBH":"610391006","HPHM":"津RHP628","JGSK":"2021-04-01 06:53:29.496","CDBH":"8","XSFX":"由南向北","XSFXDM":"3","KKMC":"和韵路与和意路交口"},{"KKBH":"610276126","HPHM":"津KWA527","JGSK":"2021-04-01 06:53:29.604","CDBH":"4","XSFX":"由南向北","XSFXDM":"3","KKMC":"中新大道与和意路交口"},{"KKBH":"610286127","HPHM":"冀J751FY","JGSK":"2021-04-01 06:53:29.646","CDBH":"9","XSFX":"由南向北","XSFXDM":"3","KKMC":"中津大道与和畅路交口"},{"KKBH":"610256112","HPHM":"津KDP521","JGSK":"2021-04-01 06:53:29.756","CDBH":"10","XSFX":"由北向南","XSFXDM":"4","KKMC":"中天大道与中津大道交口"},{"KKBH":"720891003000","HPHM":"津A15C76","JGSK":"2021-04-01 06:53:29.815","CDBH":"7","XSFX":"由南向北","XSFXDM":"3","KKMC":"海博道与安正路交口"},{"KKBH":"7208810020000","HPHM":"津MEQ567","JGSK":"2021-04-01 06:53:29.843","CDBH":"2","XSFX":"由东向西","XSFXDM":"1","KKMC":"海旭道与安正路交口正向"},{"KKBH":"610276124","HPHM":"京PQV977","JGSK":"2021-04-01 06:53:29.855","CDBH":"10","XSFX":"由北向南","XSFXDM":"4","KKMC":"中新大道与中生大道交口"},{"KKBH":"7205410040000","HPHM":"京Y80052","JGSK":"2021-04-01 06:53:29.873","CDBH":"2","XSFX":"由东向西","XSFXDM":"1","KKMC":"动漫环路东与动漫中路交口正向"},{"KKBH":"7208810020000","HPHM":"津AY7751","JGSK":"2021-04-01 06:53:29.888","CDBH":"4","XSFX":"由东向西","XSFXDM":"1","KKMC":"海旭道与安正路交口正向"},{"KKBH":"720891004000","HPHM":"津JYC805","JGSK":"2021-04-01 06:53:30.012","CDBH":"7","XSFX":"由南向北","XSFXDM":"3","KKMC":"海博道与安平路交口"},{"KKBH":"610256112","HPHM":"冀CTD915","JGSK":"2021-04-01 06:53:30.083","CDBH":"11","XSFX":"由北向南","XSFXDM":"4","KKMC":"中天大道与中津大道交口"},{"KKBH":"610286127","HPHM":"津BV7570","JGSK":"2021-04-01 06:53:30.182","CDBH":"3","XSFX":"由东向西","XSFXDM":"1","KKMC":"中津大道与和畅路交口"},{"KKBH":"610266118","HPHM":"津DRD866","JGSK":"2021-04-01 06:53:30.245","CDBH":"7","XSFX":"由南向北","XSFXDM":"3","KKMC":"中生大道与和畅路交口"},{"KKBH":"610266117","HPHM":"津J27788","JGSK":"2021-04-01 06:53:30.367","CDBH":"10","XSFX":"由北向南","XSFXDM":"4","KKMC":"中生大道与和韵路交口"},{"KKBH":"610256116","HPHM":"车牌","JGSK":"2021-04-01 06:53:30.367","CDBH":"7","XSFX":"由南向北","XSFXDM":"3","KKMC":"中天大道与和顺路交口"},{"KKBH":"610271008","HPHM":"车牌","JGSK":"2021-04-01 06:53:30.399","CDBH":"5","XSFX":"由北向南","XSFXDM":"4","KKMC":"中新大道与航母主题公园支路交口"},{"KKBH":"610276124","HPHM":"鲁G066MT","JGSK":"2021-04-01 06:53:30.419","CDBH":"7","XSFX":"由南向北","XSFXDM":"3","KKMC":"中新大道与中生大道交口"},{"KKBH":"610401004","HPHM":"冀BP018W","JGSK":"2021-04-01 06:53:30.437","CDBH":"4","XSFX":"由西向东","XSFXDM":"2","KKMC":"和畅路与和风路交口"},{"KKBH":"610266117","HPHM":"津E30263","JGSK":"2021-04-01 06:53:30.508","CDBH":"7","XSFX":"由南向北","XSFXDM":"3","KKMC":"中生大道与和韵路交口"},{"KKBH":"720891003000","HPHM":"津KHH795","JGSK":"2021-04-01 06:53:30.547","CDBH":"2","XSFX":"由东向西","XSFXDM":"1","KKMC":"海博道与安正路交口"},{"KKBH":"720891004000","HPHM":"津A91376","JGSK":"2021-04-01 06:53:30.605","CDBH":"4","XSFX":"由西向东","XSFXDM":"2","KKMC":"海博道与安平路交口"},{"KKBH":"610256115","HPHM":"津FEE933","JGSK":"2021-04-01 06:53:30.699","CDBH":"2","XSFX":"由东向西","XSFXDM":"1","KKMC":"中天大道与中生大道交口"},{"KKBH":"720561002000","HPHM":"津AA8626","JGSK":"2021-04-01 06:53:30.803","CDBH":"1","XSFX":"由东向西","XSFXDM":"1","KKMC":"动漫北路与文三路交口"},{"KKBH":"610276124","HPHM":"冀D8E301","JGSK":"2021-04-01 06:53:30.864","CDBH":"8","XSFX":"由南向北","XSFXDM":"3","KKMC":"中新大道与中生大道交口"},{"KKBH":"720861003000","HPHM":"辽A9193T","JGSK":"2021-04-01 06:53:30.918","CDBH":"4","XSFX":"由西向东","XSFXDM":"2","KKMC":"海晨道与安明路交口"},{"KKBH":"610391007","HPHM":"津RHR369","JGSK":"2021-04-01 06:53:30.926","CDBH":"3","XSFX":"由东向西","XSFXDM":"1","KKMC":"和韵路与和风路交口"},{"KKBH":"720881002000","HPHM":"津HHK921","JGSK":"2021-04-01 06:53:30.952","CDBH":"6","XSFX":"由西向东","XSFXDM":"2","KKMC":"海旭道与安正路交口"},{"KKBH":"610256114","HPHM":"津AF18367","JGSK":"2021-04-01 06:53:30.965","CDBH":"5","XSFX":"由南向北","XSFXDM":"3","KKMC":"中天大道与和旭路交口"},{"KKBH":"610276124","HPHM":"津JDF365","JGSK":"2021-04-01 06:53:31.033","CDBH":"10","XSFX":"由北向南","XSFXDM":"4","KKMC":"中新大道与中生大道交口"},{"KKBH":"7208810040000","HPHM":"冀B6Q1K0","JGSK":"2021-04-01 06:53:31.045","CDBH":"5","XSFX":"由西向东","XSFXDM":"2","KKMC":"海旭道与永盛路交口正向"},{"KKBH":"7208610030000","HPHM":"津JR2671","JGSK":"2021-04-01 06:53:31.07","CDBH":"4","XSFX":"由西向东","XSFXDM":"2","KKMC":"海晨道与安明路交口正向"},{"KKBH":"610276124","HPHM":"鲁A1D69N","JGSK":"2021-04-01 06:53:31.113","CDBH":"11","XSFX":"由北向南","XSFXDM":"4","KKMC":"中新大道与中生大道交口"},{"KKBH":"6102661220000","HPHM":"车牌","JGSK":"2021-04-01 06:53:31.247","CDBH":"3","XSFX":"由西向东","XSFXDM":"2","KKMC":"生态城中生大道故道河一桥西向东上桥处正向"},{"KKBH":"610276125","HPHM":"冀B4D906","JGSK":"2021-04-01 06:53:31.267","CDBH":"5","XSFX":"由南向北","XSFXDM":"3","KKMC":"中新大道与和顺路交口"},{"KKBH":"610271010","HPHM":"冀BM808L","JGSK":"2021-04-01 06:53:31.274","CDBH":"7","XSFX":"由北向南","XSFXDM":"4","KKMC":"中新大道与华五路交口"},{"KKBH":"7208910030000","HPHM":"鲁R8T26F","JGSK":"2021-04-01 06:53:31.38","CDBH":"4","XSFX":"由西向东","XSFXDM":"2","KKMC":"海博道与安正路交口正向"},{"KKBH":"6071310030000","HPHM":"豫N58D7Y","JGSK":"2021-04-01 06:53:31.391","CDBH":"3","XSFX":"由东向西","XSFXDM":"1","KKMC":"中央大道与海旭道交口正向"},{"KKBH":"720891004000","HPHM":"车牌","JGSK":"2021-04-01 06:53:31.449","CDBH":"9","XSFX":"由南向北","XSFXDM":"3","KKMC":"海博道与安平路交口"},{"KKBH":"7208710020000","HPHM":"车牌","JGSK":"2021-04-01 06:53:31.476","CDBH":"9","XSFX":"由北向南","XSFXDM":"4","KKMC":"安正路与芳菲路交口正向"},{"KKBH":"610256112","HPHM":"津MLY915","JGSK":"2021-04-01 06:53:31.507","CDBH":"5","XSFX":"由西向东","XSFXDM":"2","KKMC":"中天大道与中津大道交口"},{"KKBH":"720891004000","HPHM":"车牌","JGSK":"2021-04-01 06:53:31.532","CDBH":"9","XSFX":"由南向北","XSFXDM":"3","KKMC":"海博道与安平路交口"},{"KKBH":"720891004000","HPHM":"冀B8D0V0","JGSK":"2021-04-01 06:53:31.564","CDBH":"5","XSFX":"由西向东","XSFXDM":"2","KKMC":"海博道与安平路交口"},{"KKBH":"610256112","HPHM":"吉G93357","JGSK":"2021-04-01 06:53:31.582","CDBH":"9","XSFX":"由南向北","XSFXDM":"3","KKMC":"中天大道与中津大道交口"},{"KKBH":"7208910030000","HPHM":"车牌","JGSK":"2021-04-01 06:53:31.734","CDBH":"2","XSFX":"由东向西","XSFXDM":"1","KKMC":"海博道与安正路交口正向"},{"KKBH":"610266117","HPHM":"津JYD059","JGSK":"2021-04-01 06:53:31.745","CDBH":"10","XSFX":"由北向南","XSFXDM":"4","KKMC":"中生大道与和韵路交口"},{"KKBH":"7208810050000","HPHM":"苏GZ0565","JGSK":"2021-04-01 06:53:31.777","CDBH":"9","XSFX":"由北向南","XSFXDM":"4","KKMC":"海旭道与明盛路交口正向"},{"KKBH":"610271009","HPHM":"车牌","JGSK":"2021-04-01 06:53:31.876","CDBH":"5","XSFX":"由西向东","XSFXDM":"2","KKMC":"中新大道与泰七路交口"},{"KKBH":"7208910060000","HPHM":"津FHY217","JGSK":"2021-04-01 06:53:31.901","CDBH":"3","XSFX":"由东向西","XSFXDM":"1","KKMC":"海博道与永盛路交口正向"},{"KKBH":"720891004000","HPHM":"车牌","JGSK":"2021-04-01 06:53:31.932","CDBH":"9","XSFX":"由南向北","XSFXDM":"3","KKMC":"海博道与安平路交口"},{"KKBH":"610276124","HPHM":"津HUS882","JGSK":"2021-04-01 06:53:31.979","CDBH":"7","XSFX":"由南向北","XSFXDM":"3","KKMC":"中新大道与中生大道交口"},{"KKBH":"6102610040000","HPHM":"豫S9S226","JGSK":"2021-04-01 06:53:32.019","CDBH":"3","XSFX":"由南向北","XSFXDM":"3","KKMC":"中生大道与静湖西路（北侧）正向"},{"KKBH":"7208810040000","HPHM":"津NRH800","JGSK":"2021-04-01 06:53:32.039","CDBH":"2","XSFX":"由东向西","XSFXDM":"1","KKMC":"海旭道与永盛路交口正向"},{"KKBH":"7208710020000","HPHM":"车牌","JGSK":"2021-04-01 06:53:32.159","CDBH":"7","XSFX":"由南向北","XSFXDM":"3","KKMC":"安正路与芳菲路交口正向"},{"KKBH":"610256114","HPHM":"车牌","JGSK":"2021-04-01 06:53:32.23","CDBH":"6","XSFX":"由南向北","XSFXDM":"3","KKMC":"中天大道与和旭路交口"},{"KKBH":"610256111","HPHM":"冀BL18D3","JGSK":"2021-04-01 06:53:32.283","CDBH":"7","XSFX":"由北向南","XSFXDM":"4","KKMC":"中天大道与和惠路交口"},{"KKBH":"7208810020000","HPHM":"津C987B7","JGSK":"2021-04-01 06:53:32.331","CDBH":"5","XSFX":"由西向东","XSFXDM":"2","KKMC":"海旭道与安正路交口正向"},{"KKBH":"610276125","HPHM":"津A1N557","JGSK":"2021-04-01 06:53:32.377","CDBH":"4","XSFX":"由南向北","XSFXDM":"3","KKMC":"中新大道与和顺路交口"},{"KKBH":"720881002000","HPHM":"津C86K82","JGSK":"2021-04-01 06:53:32.552","CDBH":"5","XSFX":"由西向东","XSFXDM":"2","KKMC":"海旭道与安正路交口"},{"KKBH":"720861003000","HPHM":"津APV840","JGSK":"2021-04-01 06:53:32.599","CDBH":"5","XSFX":"由西向东","XSFXDM":"2","KKMC":"海晨道与安明路交口"},{"KKBH":"610391007","HPHM":"冀BQ050P","JGSK":"2021-04-01 06:53:32.659","CDBH":"4","XSFX":"由西向东","XSFXDM":"2","KKMC":"和韵路与和风路交口"},{"KKBH":"610266118","HPHM":"津A01A79","JGSK":"2021-04-01 06:53:32.687","CDBH":"5","XSFX":"由西向东","XSFXDM":"2","KKMC":"中生大道与和畅路交口"},{"KKBH":"7208810040000","HPHM":"辽PFU758","JGSK":"2021-04-01 06:53:32.695","CDBH":"5","XSFX":"由西向东","XSFXDM":"2","KKMC":"海旭道与永盛路交口正向"},{"KKBH":"610256112","HPHM":"津KDP521","JGSK":"2021-04-01 06:53:32.725","CDBH":"10","XSFX":"由北向南","XSFXDM":"4","KKMC":"中天大道与中津大道交口"},{"KKBH":"610256112","HPHM":"津NVP089","JGSK":"2021-04-01 06:53:32.776","CDBH":"7","XSFX":"由南向北","XSFXDM":"3","KKMC":"中天大道与中津大道交口"},{"KKBH":"610266118","HPHM":"津E21479","JGSK":"2021-04-01 06:53:32.883","CDBH":"3","XSFX":"由东向西","XSFXDM":"1","KKMC":"中生大道与和畅路交口"},{"KKBH":"610256111","HPHM":"津A09800D","JGSK":"2021-04-01 06:53:32.925","CDBH":"8","XSFX":"由北向南","XSFXDM":"4","KKMC":"中天大道与和惠路交口"},{"KKBH":"720871002000","HPHM":"冀J7W939","JGSK":"2021-04-01 06:53:32.975","CDBH":"5","XSFX":"由南向北","XSFXDM":"3","KKMC":"安正路与芳菲路交口"},{"KKBH":"7208910040000","HPHM":"车牌","JGSK":"2021-04-01 06:53:33.022","CDBH":"6","XSFX":"由西向东","XSFXDM":"2","KKMC":"海博道与安平路交口正向"},{"KKBH":"720891006000","HPHM":"陕A6VF82","JGSK":"2021-04-01 06:53:33.029","CDBH":"12","XSFX":"由北向南","XSFXDM":"4","KKMC":"海博道与永盛路交口"},{"KKBH":"6102610030000","HPHM":"津DCJ228","JGSK":"2021-04-01 06:53:33.198","CDBH":"8","XSFX":"由北向南","XSFXDM":"4","KKMC":"中生大道与静湖南路交口正向"},{"KKBH":"7208810020000","HPHM":"津NNG680","JGSK":"2021-04-01 06:53:33.205","CDBH":"12","XSFX":"由北向南","XSFXDM":"4","KKMC":"海旭道与安正路交口正向"},{"KKBH":"7208910030000","HPHM":"津KYH598","JGSK":"2021-04-01 06:53:33.269","CDBH":"6","XSFX":"由西向东","XSFXDM":"2","KKMC":"海博道与安正路交口正向"},{"KKBH":"610266118","HPHM":"冀HWL771","JGSK":"2021-04-01 06:53:33.278","CDBH":"2","XSFX":"由东向西","XSFXDM":"1","KKMC":"中生大道与和畅路交口"},{"KKBH":"610276124","HPHM":"辽A75D5R","JGSK":"2021-04-01 06:53:33.315","CDBH":"7","XSFX":"由南向北","XSFXDM":"3","KKMC":"中新大道与中生大道交口"},{"KKBH":"7208810020000","HPHM":"津H30823","JGSK":"2021-04-01 06:53:33.336","CDBH":"2","XSFX":"由东向西","XSFXDM":"1","KKMC":"海旭道与安正路交口正向"},{"KKBH":"610276124","HPHM":"晋L76F57","JGSK":"2021-04-01 06:53:33.339","CDBH":"8","XSFX":"由南向北","XSFXDM":"3","KKMC":"中新大道与中生大道交口"},{"KKBH":"610276124","HPHM":"京P53M31","JGSK":"2021-04-01 06:53:33.346","CDBH":"10","XSFX":"由北向南","XSFXDM":"4","KKMC":"中新大道与中生大道交口"},{"KKBH":"610276124","HPHM":"津A12M09","JGSK":"2021-04-01 06:53:33.353","CDBH":"11","XSFX":"由北向南","XSFXDM":"4","KKMC":"中新大道与中生大道交口"},{"KKBH":"720891004000","HPHM":"车牌","JGSK":"2021-04-01 06:53:33.45","CDBH":"9","XSFX":"由南向北","XSFXDM":"3","KKMC":"海博道与安平路交口"},{"KKBH":"7208910030000","HPHM":"津NVQ318","JGSK":"2021-04-01 06:53:33.487","CDBH":"11","XSFX":"由北向南","XSFXDM":"4","KKMC":"海博道与安正路交口正向"},{"KKBH":"7208810050000","HPHM":"津CCQ228","JGSK":"2021-04-01 06:53:33.503","CDBH":"4","XSFX":"由西向东","XSFXDM":"2","KKMC":"海旭道与明盛路交口正向"},{"KKBH":"610401004","HPHM":"津JGY969","JGSK":"2021-04-01 06:53:33.53","CDBH":"4","XSFX":"由西向东","XSFXDM":"2","KKMC":"和畅路与和风路交口"},{"KKBH":"7208610030000","HPHM":"冀B123C9","JGSK":"2021-04-01 06:53:33.532","CDBH":"10","XSFX":"由北向南","XSFXDM":"4","KKMC":"海晨道与安明路交口正向"},{"KKBH":"720901002000","HPHM":"津CA918学","JGSK":"2021-04-01 06:53:33.624","CDBH":"1","XSFX":"由东向西","XSFXDM":"1","KKMC":"玉林道与安正路交口"},{"KKBH":"720871002000","HPHM":"津JF0959","JGSK":"2021-04-01 06:53:33.642","CDBH":"9","XSFX":"由北向南","XSFXDM":"4","KKMC":"安正路与芳菲路交口"},{"KKBH":"610276124","HPHM":"津D68059","JGSK":"2021-04-01 06:53:33.673","CDBH":"10","XSFX":"由北向南","XSFXDM":"4","KKMC":"中新大道与中生大道交口"},{"KKBH":"720881007000","HPHM":"苏MTY138","JGSK":"2021-04-01 06:53:33.748","CDBH":"1","XSFX":"由东向西","XSFXDM":"1","KKMC":"海旭道与弘通路交口"},{"KKBH":"610256112","HPHM":"津FAN781","JGSK":"2021-04-01 06:53:33.751","CDBH":"10","XSFX":"由北向南","XSFXDM":"4","KKMC":"中天大道与中津大道交口"},{"KKBH":"610401004","HPHM":"津ADN6590","JGSK":"2021-04-01 06:53:33.82","CDBH":"11","XSFX":"由北向南","XSFXDM":"4","KKMC":"和畅路与和风路交口"},{"KKBH":"720861003000","HPHM":"津NWF812","JGSK":"2021-04-01 06:53:33.882","CDBH":"4","XSFX":"由西向东","XSFXDM":"2","KKMC":"海晨道与安明路交口"},{"KKBH":"610256112","HPHM":"津ADA6118","JGSK":"2021-04-01 06:53:33.886","CDBH":"9","XSFX":"由南向北","XSFXDM":"3","KKMC":"中天大道与中津大道交口"},{"KKBH":"610286127","HPHM":"冀DZ893Z","JGSK":"2021-04-01 06:53:33.947","CDBH":"3","XSFX":"由东向西","XSFXDM":"1","KKMC":"中津大道与和畅路交口"},{"KKBH":"720871002000","HPHM":"冀J806HH","JGSK":"2021-04-01 06:53:34.094","CDBH":"6","XSFX":"由南向北","XSFXDM":"3","KKMC":"安正路与芳菲路交口"},{"KKBH":"610276124","HPHM":"鲁P656SX","JGSK":"2021-04-01 06:53:34.138","CDBH":"7","XSFX":"由南向北","XSFXDM":"3","KKMC":"中新大道与中生大道交口"},{"KKBH":"720881004000","HPHM":"冀B6Q1K0","JGSK":"2021-04-01 06:53:34.141","CDBH":"10","XSFX":"由西向东","XSFXDM":"2","KKMC":"海旭道与永盛路交口"},{"KKBH":"610391006","HPHM":"津RHP628","JGSK":"2021-04-01 06:53:34.168","CDBH":"8","XSFX":"由南向北","XSFXDM":"3","KKMC":"和韵路与和意路交口"},{"KKBH":"610271009","HPHM":"冀DW317K","JGSK":"2021-04-01 06:53:34.22","CDBH":"7","XSFX":"由南向北","XSFXDM":"3","KKMC":"中新大道与泰七路交口"},{"KKBH":"610266118","HPHM":"冀HWL771","JGSK":"2021-04-01 06:53:34.308","CDBH":"2","XSFX":"由东向西","XSFXDM":"1","KKMC":"中生大道与和畅路交口"},{"KKBH":"610266118","HPHM":"冀BV629H","JGSK":"2021-04-01 06:53:34.312","CDBH":"3","XSFX":"由东向西","XSFXDM":"1","KKMC":"中生大道与和畅路交口"},{"KKBH":"720881005000","HPHM":"津A5A023","JGSK":"2021-04-01 06:53:34.496","CDBH":"4","XSFX":"由西向东","XSFXDM":"2","KKMC":"海旭道与明盛路交口"},{"KKBH":"610276124","HPHM":"车牌","JGSK":"2021-04-01 06:53:34.534","CDBH":"11","XSFX":"由北向南","XSFXDM":"4","KKMC":"中新大道与中生大道交口"},{"KKBH":"610401005","HPHM":"津C772Z0","JGSK":"2021-04-01 06:53:34.543","CDBH":"11","XSFX":"由北向南","XSFXDM":"4","KKMC":"和畅路与和顺路交口"},{"KKBH":"720881002000","HPHM":"津MEQ567","JGSK":"2021-04-01 06:53:34.607","CDBH":"2","XSFX":"由东向西","XSFXDM":"1","KKMC":"海旭道与安正路交口"},{"KKBH":"610261004000","HPHM":"豫S9S226","JGSK":"2021-04-01 06:53:34.632","CDBH":"3","XSFX":"由南向北","XSFXDM":"3","KKMC":"中生大道与静湖西路（北侧）"},{"KKBH":"610276124","HPHM":"冀B9C1Q1","JGSK":"2021-04-01 06:53:34.692","CDBH":"1","XSFX":"由东向西","XSFXDM":"1","KKMC":"中新大道与中生大道交口"},{"KKBH":"610256112","HPHM":"津NVP089","JGSK":"2021-04-01 06:53:34.695","CDBH":"8","XSFX":"由南向北","XSFXDM":"3","KKMC":"中天大道与中津大道交口"},{"KKBH":"610256116","HPHM":"京KB1888","JGSK":"2021-04-01 06:53:34.73","CDBH":"10","XSFX":"由北向南","XSFXDM":"4","KKMC":"中天大道与和顺路交口"},{"KKBH":"7208810020000","HPHM":"津E03694","JGSK":"2021-04-01 06:53:34.748","CDBH":"10","XSFX":"由南向北","XSFXDM":"3","KKMC":"海旭道与安正路交口正向"},{"KKBH":"7208810050000","HPHM":"津DYY211","JGSK":"2021-04-01 06:53:34.913","CDBH":"4","XSFX":"由西向东","XSFXDM":"2","KKMC":"海旭道与明盛路交口正向"},{"KKBH":"7208810040000","HPHM":"津GJ8833","JGSK":"2021-04-01 06:53:34.926","CDBH":"4","XSFX":"由西向东","XSFXDM":"2","KKMC":"海旭道与永盛路交口正向"},{"KKBH":"720891004000","HPHM":"津C0B267","JGSK":"2021-04-01 06:53:34.93","CDBH":"4","XSFX":"由西向东","XSFXDM":"2","KKMC":"海博道与安平路交口"},{"KKBH":"7208910030000","HPHM":"津JXJ633","JGSK":"2021-04-01 06:53:35.049","CDBH":"4","XSFX":"由西向东","XSFXDM":"2","KKMC":"海博道与安正路交口正向"},{"KKBH":"610256114","HPHM":"粤GJY796","JGSK":"2021-04-01 06:53:35.12","CDBH":"5","XSFX":"由南向北","XSFXDM":"3","KKMC":"中天大道与和旭路交口"},{"KKBH":"7208610030000","HPHM":"津AY7709","JGSK":"2021-04-01 06:53:35.131","CDBH":"4","XSFX":"由西向东","XSFXDM":"2","KKMC":"海晨道与安明路交口正向"},{"KKBH":"720891004000","HPHM":"车牌","JGSK":"2021-04-01 06:53:35.133","CDBH":"9","XSFX":"由南向北","XSFXDM":"3","KKMC":"海博道与安平路交口"},{"KKBH":"610401004","HPHM":"冀BP018W","JGSK":"2021-04-01 06:53:35.202","CDBH":"5","XSFX":"由西向东","XSFXDM":"2","KKMC":"和畅路与和风路交口"},{"KKBH":"6102610040000","HPHM":"津RJB323","JGSK":"2021-04-01 06:53:35.274","CDBH":"2","XSFX":"由南向北","XSFXDM":"3","KKMC":"中生大道与静湖西路（北侧）正向"},{"KKBH":"610276124","HPHM":"京JH7035","JGSK":"2021-04-01 06:53:35.353","CDBH":"11","XSFX":"由北向南","XSFXDM":"4","KKMC":"中新大道与中生大道交口"},{"KKBH":"610266118","HPHM":"津A01A79","JGSK":"2021-04-01 06:53:35.38","CDBH":"6","XSFX":"由西向东","XSFXDM":"2","KKMC":"中生大道与和畅路交口"},{"KKBH":"7208610020000","HPHM":"津C06Z38","JGSK":"2021-04-01 06:53:35.434","CDBH":"5","XSFX":"由西向东","XSFXDM":"2","KKMC":"海晨道与安正路交口正向"},{"KKBH":"610266118","HPHM":"津RF3762","JGSK":"2021-04-01 06:53:35.443","CDBH":"2","XSFX":"由东向西","XSFXDM":"1","KKMC":"中生大道与和畅路交口"},{"KKBH":"7209010020000","HPHM":"冀B3N3R7","JGSK":"2021-04-01 06:53:35.523","CDBH":"1","XSFX":"由东向西","XSFXDM":"1","KKMC":"玉林道与安正路交口正向"},{"KKBH":"7280310030000","HPHM":"车牌","JGSK":"2021-04-01 06:53:35.535","CDBH":"4","XSFX":"由南向北","XSFXDM":"3","KKMC":"动漫中路与文二路交口正向"},{"KKBH":"610256116","HPHM":"津NCG208","JGSK":"2021-04-01 06:53:35.554","CDBH":"11","XSFX":"由北向南","XSFXDM":"4","KKMC":"中天大道与和顺路交口"},{"KKBH":"720541004000","HPHM":"京Y80052","JGSK":"2021-04-01 06:53:35.58","CDBH":"2","XSFX":"由东向西","XSFXDM":"1","KKMC":"动漫环路东与动漫中路交口"},{"KKBH":"720891003000","HPHM":"车牌","JGSK":"2021-04-01 06:53:35.587","CDBH":"5","XSFX":"由西向东","XSFXDM":"2","KKMC":"海博道与安正路交口"},{"KKBH":"720871002000","HPHM":"鲁AX22D8","JGSK":"2021-04-01 06:53:35.616","CDBH":"5","XSFX":"由南向北","XSFXDM":"3","KKMC":"安正路与芳菲路交口"},{"KKBH":"610256112","HPHM":"津AP3877","JGSK":"2021-04-01 06:53:35.638","CDBH":"11","XSFX":"由北向南","XSFXDM":"4","KKMC":"中天大道与中津大道交口"},{"KKBH":"720891003000","HPHM":"车牌","JGSK":"2021-04-01 06:53:35.667","CDBH":"6","XSFX":"由西向东","XSFXDM":"2","KKMC":"海博道与安正路交口"},{"KKBH":"7208810020000","HPHM":"津MRR730","JGSK":"2021-04-01 06:53:35.831","CDBH":"2","XSFX":"由东向西","XSFXDM":"1","KKMC":"海旭道与安正路交口正向"},{"KKBH":"610256111","HPHM":"津H84626","JGSK":"2021-04-01 06:53:35.833","CDBH":"1","XSFX":"由西向东","XSFXDM":"2","KKMC":"中天大道与和惠路交口"},{"KKBH":"610266118","HPHM":"津RHM217","JGSK":"2021-04-01 06:53:35.834","CDBH":"7","XSFX":"由南向北","XSFXDM":"3","KKMC":"中生大道与和畅路交口"},{"KKBH":"610261003000","HPHM":"津DCJ228","JGSK":"2021-04-01 06:53:35.936","CDBH":"17","XSFX":"由北向南","XSFXDM":"4","KKMC":"中生大道与静湖南路交口"},{"KKBH":"610251001","HPHM":"津K55892","JGSK":"2021-04-01 06:53:35.961","CDBH":"9","XSFX":"由北向南","XSFXDM":"4","KKMC":"中天大道与和畅路交口"},{"KKBH":"610271009","HPHM":"冀DW317K","JGSK":"2021-04-01 06:53:35.969","CDBH":"7","XSFX":"由南向北","XSFXDM":"3","KKMC":"中新大道与泰七路交口"},{"KKBH":"610256115","HPHM":"津N43338","JGSK":"2021-04-01 06:53:36.04","CDBH":"1","XSFX":"由东向西","XSFXDM":"1","KKMC":"中天大道与中生大道交口"},{"KKBH":"610256112","HPHM":"津C085A1","JGSK":"2021-04-01 06:53:36.067","CDBH":"4","XSFX":"由西向东","XSFXDM":"2","KKMC":"中天大道与中津大道交口"},{"KKBH":"720891006000","HPHM":"津FHY217","JGSK":"2021-04-01 06:53:36.117","CDBH":"3","XSFX":"由东向西","XSFXDM":"1","KKMC":"海博道与永盛路交口"},{"KKBH":"7208810020000","HPHM":"冀R6T6P8","JGSK":"2021-04-01 06:53:36.119","CDBH":"10","XSFX":"由南向北","XSFXDM":"3","KKMC":"海旭道与安正路交口正向"},{"KKBH":"720891003000","HPHM":"车牌","JGSK":"2021-04-01 06:53:36.144","CDBH":"5","XSFX":"由西向东","XSFXDM":"2","KKMC":"海博道与安正路交口"},{"KKBH":"610266117","HPHM":"冀B6D9B7","JGSK":"2021-04-01 06:53:36.228","CDBH":"8","XSFX":"由南向北","XSFXDM":"3","KKMC":"中生大道与和韵路交口"},{"KKBH":"720821003000","HPHM":"豫A32M8A","JGSK":"2021-04-01 06:53:36.244","CDBH":"1","XSFX":"由东向西","XSFXDM":"1","KKMC":"动漫西路与动漫南路交口"},{"KKBH":"610256115","HPHM":"津KZC227","JGSK":"2021-04-01 06:53:36.257","CDBH":"2","XSFX":"由东向西","XSFXDM":"1","KKMC":"中天大道与中生大道交口"},{"KKBH":"610256112","HPHM":"鲁NH226S","JGSK":"2021-04-01 06:53:36.288","CDBH":"10","XSFX":"由北向南","XSFXDM":"4","KKMC":"中天大道与中津大道交口"},{"KKBH":"610276124","HPHM":"鲁D3M769","JGSK":"2021-04-01 06:53:36.299","CDBH":"7","XSFX":"由南向北","XSFXDM":"3","KKMC":"中新大道与中生大道交口"},{"KKBH":"720881004000","HPHM":"辽PFU758","JGSK":"2021-04-01 06:53:36.302","CDBH":"10","XSFX":"由西向东","XSFXDM":"2","KKMC":"海旭道与永盛路交口"},{"KKBH":"610261004000","HPHM":"津RJB323","JGSK":"2021-04-01 06:53:36.312","CDBH":"2","XSFX":"由南向北","XSFXDM":"3","KKMC":"中生大道与静湖西路（北侧）"},{"KKBH":"720881005000","HPHM":"苏GZ0565","JGSK":"2021-04-01 06:53:36.345","CDBH":"9","XSFX":"由北向南","XSFXDM":"4","KKMC":"海旭道与明盛路交口"},{"KKBH":"720861003000","HPHM":"津DRL818","JGSK":"2021-04-01 06:53:36.356","CDBH":"4","XSFX":"由西向东","XSFXDM":"2","KKMC":"海晨道与安明路交口"},{"KKBH":"610266118","HPHM":"津RF3762","JGSK":"2021-04-01 06:53:36.388","CDBH":"2","XSFX":"由东向西","XSFXDM":"1","KKMC":"中生大道与和畅路交口"},{"KKBH":"610276124","HPHM":"津HMH328","JGSK":"2021-04-01 06:53:36.439","CDBH":"10","XSFX":"由北向南","XSFXDM":"4","KKMC":"中新大道与中生大道交口"},{"KKBH":"7208910040000","HPHM":"蒙A601SJ","JGSK":"2021-04-01 06:53:36.44","CDBH":"6","XSFX":"由西向东","XSFXDM":"2","KKMC":"海博道与安平路交口正向"},{"KKBH":"610276124","HPHM":"津KE9069","JGSK":"2021-04-01 06:53:36.534","CDBH":"11","XSFX":"由北向南","XSFXDM":"4","KKMC":"中新大道与中生大道交口"},{"KKBH":"610256111","HPHM":"鲁P91D37","JGSK":"2021-04-01 06:53:36.545","CDBH":"9","XSFX":"由北向南","XSFXDM":"4","KKMC":"中天大道与和惠路交口"},{"KKBH":"610256111","HPHM":"冀B7060M","JGSK":"2021-04-01 06:53:36.546","CDBH":"8","XSFX":"由北向南","XSFXDM":"4","KKMC":"中天大道与和惠路交口"},{"KKBH":"610256111","HPHM":"鲁P91D37","JGSK":"2021-04-01 06:53:36.547","CDBH":"9","XSFX":"由北向南","XSFXDM":"4","KKMC":"中天大道与和惠路交口"},{"KKBH":"610266117","HPHM":"津AD60060","JGSK":"2021-04-01 06:53:36.603","CDBH":"10","XSFX":"由北向南","XSFXDM":"4","KKMC":"中生大道与和韵路交口"},{"KKBH":"610391007","HPHM":"冀BQ050P","JGSK":"2021-04-01 06:53:36.646","CDBH":"5","XSFX":"由西向东","XSFXDM":"2","KKMC":"和韵路与和风路交口"},{"KKBH":"720871002000","HPHM":"津E20642","JGSK":"2021-04-01 06:53:36.652","CDBH":"6","XSFX":"由南向北","XSFXDM":"3","KKMC":"安正路与芳菲路交口"},{"KKBH":"610276126","HPHM":"车牌","JGSK":"2021-04-01 06:53:36.746","CDBH":"8","XSFX":"由北向南","XSFXDM":"4","KKMC":"中新大道与和意路交口"},{"KKBH":"610391007","HPHM":"津FNQ355","JGSK":"2021-04-01 06:53:36.843","CDBH":"10","XSFX":"由北向南","XSFXDM":"4","KKMC":"和韵路与和风路交口"},{"KKBH":"7208810060000","HPHM":"津A8F670","JGSK":"2021-04-01 06:53:36.859","CDBH":"2","XSFX":"由西向东","XSFXDM":"2","KKMC":"海旭道与庄盛路交口正向"},{"KKBH":"610286127","HPHM":"鲁G527TH","JGSK":"2021-04-01 06:53:36.915","CDBH":"8","XSFX":"由南向北","XSFXDM":"3","KKMC":"中津大道与和畅路交口"},{"KKBH":"7208910030000","HPHM":"鲁B06V3C","JGSK":"2021-04-01 06:53:36.92","CDBH":"4","XSFX":"由西向东","XSFXDM":"2","KKMC":"海博道与安正路交口正向"},{"KKBH":"720891004000","HPHM":"冀B2W9U3","JGSK":"2021-04-01 06:53:36.927","CDBH":"5","XSFX":"由西向东","XSFXDM":"2","KKMC":"海博道与安平路交口"},{"KKBH":"610276124","HPHM":"冀A78ZC7","JGSK":"2021-04-01 06:53:36.953","CDBH":"10","XSFX":"由北向南","XSFXDM":"4","KKMC":"中新大道与中生大道交口"},{"KKBH":"6071310030000","HPHM":"津DYJ232","JGSK":"2021-04-01 06:53:36.97","CDBH":"1","XSFX":"由东向西","XSFXDM":"1","KKMC":"中央大道与海旭道交口正向"},{"KKBH":"610256116","HPHM":"津CL5022","JGSK":"2021-04-01 06:53:37.098","CDBH":"10","XSFX":"由北向南","XSFXDM":"4","KKMC":"中天大道与和顺路交口"},{"KKBH":"720881004000","HPHM":"津GJ8833","JGSK":"2021-04-01 06:53:37.108","CDBH":"9","XSFX":"由西向东","XSFXDM":"2","KKMC":"海旭道与永盛路交口"},{"KKBH":"610256112","HPHM":"津JMQ806","JGSK":"2021-04-01 06:53:37.124","CDBH":"5","XSFX":"由西向东","XSFXDM":"2","KKMC":"中天大道与中津大道交口"},{"KKBH":"610256112","HPHM":"津FAN781","JGSK":"2021-04-01 06:53:37.125","CDBH":"11","XSFX":"由北向南","XSFXDM":"4","KKMC":"中天大道与中津大道交口"},{"KKBH":"7280310020000","HPHM":"津FNP588","JGSK":"2021-04-01 06:53:37.132","CDBH":"5","XSFX":"由南向北","XSFXDM":"3","KKMC":"动漫中路与文一路交口正向"},{"KKBH":"610276124","HPHM":"津AZ6310","JGSK":"2021-04-01 06:53:37.138","CDBH":"7","XSFX":"由南向北","XSFXDM":"3","KKMC":"中新大道与中生大道交口"},{"KKBH":"610266117","HPHM":"津C0J969","JGSK":"2021-04-01 06:53:37.171","CDBH":"11","XSFX":"由北向南","XSFXDM":"4","KKMC":"中生大道与和韵路交口"},{"KKBH":"610256116","HPHM":"京KB1888","JGSK":"2021-04-01 06:53:37.174","CDBH":"11","XSFX":"由北向南","XSFXDM":"4","KKMC":"中天大道与和顺路交口"},{"KKBH":"610276124","HPHM":"津AG5875","JGSK":"2021-04-01 06:53:37.179","CDBH":"8","XSFX":"由南向北","XSFXDM":"3","KKMC":"中新大道与中生大道交口"},{"KKBH":"610256111","HPHM":"京PQ0Y76","JGSK":"2021-04-01 06:53:37.197","CDBH":"2","XSFX":"由西向东","XSFXDM":"2","KKMC":"中天大道与和惠路交口"},{"KKBH":"610401004","HPHM":"津DHQ826","JGSK":"2021-04-01 06:53:37.21","CDBH":"2","XSFX":"由东向西","XSFXDM":"1","KKMC":"和畅路与和风路交口"},{"KKBH":"711","HPHM":"鲁NKW708","JGSK":"2021-04-01 06:53:37.32","CDBH":"5","XSFX":"由南向北","XSFXDM":"3","KKMC":"不礼让行人中新大道与和旭路交口"},{"KKBH":"610276124","HPHM":"津DXN218","JGSK":"2021-04-01 06:53:37.353","CDBH":"11","XSFX":"由北向南","XSFXDM":"4","KKMC":"中新大道与中生大道交口"},{"KKBH":"7208810020000","HPHM":"冀J7W939","JGSK":"2021-04-01 06:53:37.355","CDBH":"9","XSFX":"由南向北","XSFXDM":"3","KKMC":"海旭道与安正路交口正向"},{"KKBH":"610266118","HPHM":"鲁AS2A16","JGSK":"2021-04-01 06:53:37.407","CDBH":"11","XSFX":"由北向南","XSFXDM":"4","KKMC":"中生大道与和畅路交口"},{"KKBH":"720881004000","HPHM":"津NRH800","JGSK":"2021-04-01 06:53:37.418","CDBH":"2","XSFX":"由东向西","XSFXDM":"1","KKMC":"海旭道与永盛路交口"},{"KKBH":"610401004","HPHM":"津HVY185","JGSK":"2021-04-01 06:53:37.437","CDBH":"4","XSFX":"由西向东","XSFXDM":"2","KKMC":"和畅路与和风路交口"},{"KKBH":"610401004","HPHM":"津HVY185","JGSK":"2021-04-01 06:53:37.438","CDBH":"4","XSFX":"由西向东","XSFXDM":"2","KKMC":"和畅路与和风路交口"},{"KKBH":"610256114","HPHM":"津KTA139","JGSK":"2021-04-01 06:53:37.539","CDBH":"8","XSFX":"由北向南","XSFXDM":"4","KKMC":"中天大道与和旭路交口"},{"KKBH":"610286127","HPHM":"津MP1976","JGSK":"2021-04-01 06:53:37.566","CDBH":"7","XSFX":"由南向北","XSFXDM":"3","KKMC":"中津大道与和畅路交口"},{"KKBH":"610266118","HPHM":"冀J792AT","JGSK":"2021-04-01 06:53:37.594","CDBH":"7","XSFX":"由南向北","XSFXDM":"3","KKMC":"中生大道与和畅路交口"},{"KKBH":"610401004","HPHM":"津JGY969","JGSK":"2021-04-01 06:53:37.601","CDBH":"5","XSFX":"由西向东","XSFXDM":"2","KKMC":"和畅路与和风路交口"},{"KKBH":"610276126","HPHM":"津K20889","JGSK":"2021-04-01 06:53:37.624","CDBH":"5","XSFX":"由南向北","XSFXDM":"3","KKMC":"中新大道与和意路交口"},{"KKBH":"6102661220000","HPHM":"车牌","JGSK":"2021-04-01 06:53:37.643","CDBH":"3","XSFX":"由西向东","XSFXDM":"2","KKMC":"生态城中生大道故道河一桥西向东上桥处正向"},{"KKBH":"720881002000","HPHM":"津AY7751","JGSK":"2021-04-01 06:53:37.651","CDBH":"4","XSFX":"由东向西","XSFXDM":"1","KKMC":"海旭道与安正路交口"},{"KKBH":"610256112","HPHM":"冀EM3193","JGSK":"2021-04-01 06:53:37.659","CDBH":"10","XSFX":"由北向南","XSFXDM":"4","KKMC":"中天大道与中津大道交口"},{"KKBH":"720891003000","HPHM":"冀R71K67","JGSK":"2021-04-01 06:53:37.739","CDBH":"7","XSFX":"由南向北","XSFXDM":"3","KKMC":"海博道与安正路交口"},{"KKBH":"720891003000","HPHM":"津NVQ318","JGSK":"2021-04-01 06:53:37.888","CDBH":"2","XSFX":"由东向西","XSFXDM":"1","KKMC":"海博道与安正路交口"},{"KKBH":"720861002000","HPHM":"津C06Z38","JGSK":"2021-04-01 06:53:37.971","CDBH":"5","XSFX":"由西向东","XSFXDM":"2","KKMC":"海晨道与安正路交口"},{"KKBH":"610391008","HPHM":"津A0989学","JGSK":"2021-04-01 06:53:38.018","CDBH":"6","XSFX":"由西向东","XSFXDM":"2","KKMC":"和韵路与和旭路交口"},{"KKBH":"610256116","HPHM":"津C917W9","JGSK":"2021-04-01 06:53:38.101","CDBH":"11","XSFX":"由北向南","XSFXDM":"4","KKMC":"中天大道与和顺路交口"},{"KKBH":"7208810020000","HPHM":"辽C9767V","JGSK":"2021-04-01 06:53:38.22","CDBH":"6","XSFX":"由西向东","XSFXDM":"2","KKMC":"海旭道与安正路交口正向"},{"KKBH":"610256116","HPHM":"津NCG208","JGSK":"2021-04-01 06:53:38.293","CDBH":"12","XSFX":"由北向南","XSFXDM":"4","KKMC":"中天大道与和顺路交口"},{"KKBH":"610401004","HPHM":"津ADN6590","JGSK":"2021-04-01 06:53:38.305","CDBH":"12","XSFX":"由北向南","XSFXDM":"4","KKMC":"和畅路与和风路交口"},{"KKBH":"711","HPHM":"冀B8Y88G","JGSK":"2021-04-01 06:53:38.311","CDBH":"8","XSFX":"由北向南","XSFXDM":"4","KKMC":"不礼让行人中新大道与和旭路交口"},{"KKBH":"720871002000","HPHM":"冀AA2V02","JGSK":"2021-04-01 06:53:38.331","CDBH":"5","XSFX":"由南向北","XSFXDM":"3","KKMC":"安正路与芳菲路交口"},{"KKBH":"610256112","HPHM":"辽C890P5","JGSK":"2021-04-01 06:53:38.359","CDBH":"9","XSFX":"由南向北","XSFXDM":"3","KKMC":"中天大道与中津大道交口"},{"KKBH":"610276126","HPHM":"津H18585","JGSK":"2021-04-01 06:53:38.663","CDBH":"4","XSFX":"由南向北","XSFXDM":"3","KKMC":"中新大道与和意路交口"},{"KKBH":"610256113","HPHM":"京N59757","JGSK":"2021-04-01 06:53:38.664","CDBH":"1","XSFX":"由西向东","XSFXDM":"2","KKMC":"中天大道与和风路交口"},{"KKBH":"610276124","HPHM":"津A09818D","JGSK":"2021-04-01 06:53:38.679","CDBH":"11","XSFX":"由北向南","XSFXDM":"4","KKMC":"中新大道与中生大道交口"},{"KKBH":"610276125","HPHM":"贵BR6042","JGSK":"2021-04-01 06:53:38.695","CDBH":"1","XSFX":"由东向西","XSFXDM":"1","KKMC":"中新大道与和顺路交口"},{"KKBH":"7208910030000","HPHM":"津GAL615","JGSK":"2021-04-01 06:53:38.699","CDBH":"4","XSFX":"由西向东","XSFXDM":"2","KKMC":"海博道与安正路交口正向"},{"KKBH":"610276126","HPHM":"津B3E800","JGSK":"2021-04-01 06:53:38.721","CDBH":"7","XSFX":"由北向南","XSFXDM":"4","KKMC":"中新大道与和意路交口"},{"KKBH":"7208610030000","HPHM":"京EA5671","JGSK":"2021-04-01 06:53:38.76","CDBH":"4","XSFX":"由西向东","XSFXDM":"2","KKMC":"海晨道与安明路交口正向"},{"KKBH":"610271008","HPHM":"车牌","JGSK":"2021-04-01 06:53:38.77","CDBH":"5","XSFX":"由北向南","XSFXDM":"4","KKMC":"中新大道与航母主题公园支路交口"},{"KKBH":"6071310030000","HPHM":"津C97139","JGSK":"2021-04-01 06:53:38.84","CDBH":"1","XSFX":"由东向西","XSFXDM":"1","KKMC":"中央大道与海旭道交口正向"},{"KKBH":"720881002000","HPHM":"津H30823","JGSK":"2021-04-01 06:53:38.843","CDBH":"2","XSFX":"由东向西","XSFXDM":"1","KKMC":"海旭道与安正路交口"},{"KKBH":"610271008","HPHM":"车牌","JGSK":"2021-04-01 06:53:38.95","CDBH":"2","XSFX":"由南向北","XSFXDM":"3","KKMC":"中新大道与航母主题公园支路交口"},{"KKBH":"610256114","HPHM":"津QC0612","JGSK":"2021-04-01 06:53:38.979","CDBH":"7","XSFX":"由北向南","XSFXDM":"4","KKMC":"中天大道与和旭路交口"},{"KKBH":"7208910060000","HPHM":"津C357H8","JGSK":"2021-04-01 06:53:39.012","CDBH":"6","XSFX":"由西向东","XSFXDM":"2","KKMC":"海博道与永盛路交口正向"},{"KKBH":"610256114","HPHM":"鲁N288QD","JGSK":"2021-04-01 06:53:39.029","CDBH":"4","XSFX":"由南向北","XSFXDM":"3","KKMC":"中天大道与和旭路交口"},{"KKBH":"610286127","HPHM":"冀R7B5P7","JGSK":"2021-04-01 06:53:39.037","CDBH":"4","XSFX":"由西向东","XSFXDM":"2","KKMC":"中津大道与和畅路交口"},{"KKBH":"720861003000","HPHM":"津JR2671","JGSK":"2021-04-01 06:53:39.082","CDBH":"4","XSFX":"由西向东","XSFXDM":"2","KKMC":"海晨道与安明路交口"},{"KKBH":"610256115","HPHM":"津N43338","JGSK":"2021-04-01 06:53:39.179","CDBH":"1","XSFX":"由东向西","XSFXDM":"1","KKMC":"中天大道与中生大道交口"},{"KKBH":"720891004000","HPHM":"津A601SJ","JGSK":"2021-04-01 06:53:39.246","CDBH":"5","XSFX":"由西向东","XSFXDM":"2","KKMC":"海博道与安平路交口"},{"KKBH":"610276124","HPHM":"车牌","JGSK":"2021-04-01 06:53:39.247","CDBH":"8","XSFX":"由南向北","XSFXDM":"3","KKMC":"中新大道与中生大道交口"},{"KKBH":"610276124","HPHM":"津RDY321","JGSK":"2021-04-01 06:53:39.258","CDBH":"8","XSFX":"由南向北","XSFXDM":"3","KKMC":"中新大道与中生大道交口"},{"KKBH":"610276124","HPHM":"皖H08677","JGSK":"2021-04-01 06:53:39.259","CDBH":"7","XSFX":"由南向北","XSFXDM":"3","KKMC":"中新大道与中生大道交口"},{"KKBH":"610271008","HPHM":"车牌","JGSK":"2021-04-01 06:53:39.29","CDBH":"1","XSFX":"由南向北","XSFXDM":"3","KKMC":"中新大道与航母主题公园支路交口"},{"KKBH":"7208810050000","HPHM":"津J06417","JGSK":"2021-04-01 06:53:39.291","CDBH":"4","XSFX":"由西向东","XSFXDM":"2","KKMC":"海旭道与明盛路交口正向"},{"KKBH":"711","HPHM":"津JEW929","JGSK":"2021-04-01 06:53:39.347","CDBH":"7","XSFX":"由北向南","XSFXDM":"4","KKMC":"不礼让行人中新大道与和旭路交口"},{"KKBH":"7208810020000","HPHM":"鲁B28Z0D","JGSK":"2021-04-01 06:53:39.372","CDBH":"2","XSFX":"由东向西","XSFXDM":"1","KKMC":"海旭道与安正路交口正向"},{"KKBH":"720881002000","HPHM":"津E03694","JGSK":"2021-04-01 06:53:39.444","CDBH":"10","XSFX":"由南向北","XSFXDM":"3","KKMC":"海旭道与安正路交口"},{"KKBH":"7208810020000","HPHM":"津C0G007","JGSK":"2021-04-01 06:53:39.452","CDBH":"12","XSFX":"由北向南","XSFXDM":"4","KKMC":"海旭道与安正路交口正向"},{"KKBH":"610256112","HPHM":"豫AW3N09","JGSK":"2021-04-01 06:53:39.484","CDBH":"1","XSFX":"由东向西","XSFXDM":"1","KKMC":"中天大道与中津大道交口"},{"KKBH":"7208910050000","HPHM":"晋A3QU86","JGSK":"2021-04-01 06:53:39.506","CDBH":"8","XSFX":"由南向北","XSFXDM":"3","KKMC":"海博道与安明路交口正向"},{"KKBH":"610276124","HPHM":"津A8K820","JGSK":"2021-04-01 06:53:39.513","CDBH":"11","XSFX":"由北向南","XSFXDM":"4","KKMC":"中新大道与中生大道交口"},{"KKBH":"720891003000","HPHM":"车牌","JGSK":"2021-04-01 06:53:39.584","CDBH":"6","XSFX":"由西向东","XSFXDM":"2","KKMC":"海博道与安正路交口"},{"KKBH":"610271008","HPHM":"津RFB098","JGSK":"2021-04-01 06:53:39.746","CDBH":"5","XSFX":"由北向南","XSFXDM":"4","KKMC":"中新大道与航母主题公园支路交口"},{"KKBH":"720891004000","HPHM":"车牌","JGSK":"2021-04-01 06:53:39.776","CDBH":"9","XSFX":"由南向北","XSFXDM":"3","KKMC":"海博道与安平路交口"},{"KKBH":"610401005","HPHM":"津C772Z0","JGSK":"2021-04-01 06:53:39.879","CDBH":"12","XSFX":"由北向南","XSFXDM":"4","KKMC":"和畅路与和顺路交口"},{"KKBH":"7280310060000","HPHM":"津JYQ105","JGSK":"2021-04-01 06:53:39.905","CDBH":"5","XSFX":"由南向北","XSFXDM":"3","KKMC":"动漫中路与文三路交口正向"},{"KKBH":"610276124","HPHM":"京PQV977","JGSK":"2021-04-01 06:53:39.913","CDBH":"10","XSFX":"由北向南","XSFXDM":"4","KKMC":"中新大道与中生大道交口"},{"KKBH":"610271008","HPHM":"车牌","JGSK":"2021-04-01 06:53:39.917","CDBH":"2","XSFX":"由南向北","XSFXDM":"3","KKMC":"中新大道与航母主题公园支路交口"},{"KKBH":"610271009","HPHM":"津C29C23","JGSK":"2021-04-01 06:53:39.968","CDBH":"7","XSFX":"由南向北","XSFXDM":"3","KKMC":"中新大道与泰七路交口"},{"KKBH":"7209010020000","HPHM":"豫PQV508","JGSK":"2021-04-01 06:53:39.977","CDBH":"8","XSFX":"由南向北","XSFXDM":"3","KKMC":"玉林道与安正路交口正向"},{"KKBH":"610256112","HPHM":"津AP3877","JGSK":"2021-04-01 06:53:40.007","CDBH":"11","XSFX":"由北向南","XSFXDM":"4","KKMC":"中天大道与中津大道交口"},{"KKBH":"610276124","HPHM":"津NHQ368","JGSK":"2021-04-01 06:53:40.021","CDBH":"10","XSFX":"由北向南","XSFXDM":"4","KKMC":"中新大道与中生大道交口"},{"KKBH":"720881006000","HPHM":"豫J17C79","JGSK":"2021-04-01 06:53:40.101","CDBH":"4","XSFX":"由南向北","XSFXDM":"3","KKMC":"海旭道与庄盛路交口"},{"KKBH":"610276125","HPHM":"津RCV550","JGSK":"2021-04-01 06:53:40.104","CDBH":"4","XSFX":"由南向北","XSFXDM":"3","KKMC":"中新大道与和顺路交口"},{"KKBH":"610256115","HPHM":"冀B01655","JGSK":"2021-04-01 06:53:40.146","CDBH":"11","XSFX":"由北向南","XSFXDM":"4","KKMC":"中天大道与中生大道交口"},{"KKBH":"7208810020000","HPHM":"冀J806HH","JGSK":"2021-04-01 06:53:40.19","CDBH":"10","XSFX":"由南向北","XSFXDM":"3","KKMC":"海旭道与安正路交口正向"},{"KKBH":"7208810020000","HPHM":"鲁AX22D8","JGSK":"2021-04-01 06:53:40.191","CDBH":"9","XSFX":"由南向北","XSFXDM":"3","KKMC":"海旭道与安正路交口正向"},{"KKBH":"610391007","HPHM":"津FNQ355","JGSK":"2021-04-01 06:53:40.201","CDBH":"10","XSFX":"由北向南","XSFXDM":"4","KKMC":"和韵路与和风路交口"},{"KKBH":"610256116","HPHM":"津CL5022","JGSK":"2021-04-01 06:53:40.207","CDBH":"11","XSFX":"由北向南","XSFXDM":"4","KKMC":"中天大道与和顺路交口"},{"KKBH":"7208910040000","HPHM":"冀B2B32T","JGSK":"2021-04-01 06:53:40.232","CDBH":"6","XSFX":"由西向东","XSFXDM":"2","KKMC":"海博道与安平路交口正向"},{"KKBH":"610271009","HPHM":"津A0C783","JGSK":"2021-04-01 06:53:40.251","CDBH":"10","XSFX":"由北向南","XSFXDM":"4","KKMC":"中新大道与泰七路交口"},{"KKBH":"610256114","HPHM":"津AF18367","JGSK":"2021-04-01 06:53:40.312","CDBH":"5","XSFX":"由南向北","XSFXDM":"3","KKMC":"中天大道与和旭路交口"},{"KKBH":"610256112","HPHM":"鲁NH226S","JGSK":"2021-04-01 06:53:40.324","CDBH":"10","XSFX":"由北向南","XSFXDM":"4","KKMC":"中天大道与中津大道交口"},{"KKBH":"610276126","HPHM":"津D15219","JGSK":"2021-04-01 06:53:40.401","CDBH":"8","XSFX":"由北向南","XSFXDM":"4","KKMC":"中新大道与和意路交口"},{"KKBH":"610276125","HPHM":"津NLV612","JGSK":"2021-04-01 06:53:40.434","CDBH":"8","XSFX":"由北向南","XSFXDM":"4","KKMC":"中新大道与和顺路交口"},{"KKBH":"610256113","HPHM":"津G8DA26","JGSK":"2021-04-01 06:53:40.453","CDBH":"1","XSFX":"由西向东","XSFXDM":"2","KKMC":"中天大道与和风路交口"},{"KKBH":"610276126","HPHM":"吉A67NC8","JGSK":"2021-04-01 06:53:40.583","CDBH":"4","XSFX":"由南向北","XSFXDM":"3","KKMC":"中新大道与和意路交口"},{"KKBH":"610256115","HPHM":"津A2H020","JGSK":"2021-04-01 06:53:40.636","CDBH":"1","XSFX":"由东向西","XSFXDM":"1","KKMC":"中天大道与中生大道交口"},{"KKBH":"610266122000","HPHM":"车牌","JGSK":"2021-04-01 06:53:40.666","CDBH":"3","XSFX":"由西向东","XSFXDM":"2","KKMC":"生态城中生大道故道河一桥西向东上桥处"},{"KKBH":"610266118","HPHM":"鲁NU09E7","JGSK":"2021-04-01 06:53:40.68","CDBH":"2","XSFX":"由东向西","XSFXDM":"1","KKMC":"中生大道与和畅路交口"},{"KKBH":"610276126","HPHM":"津RET376","JGSK":"2021-04-01 06:53:40.718","CDBH":"8","XSFX":"由北向南","XSFXDM":"4","KKMC":"中新大道与和意路交口"},{"KKBH":"720871002000","HPHM":"津QP1996","JGSK":"2021-04-01 06:53:40.734","CDBH":"5","XSFX":"由南向北","XSFXDM":"3","KKMC":"安正路与芳菲路交口"},{"KKBH":"610256116","HPHM":"冀B538V3","JGSK":"2021-04-01 06:53:40.762","CDBH":"8","XSFX":"由南向北","XSFXDM":"3","KKMC":"中天大道与和顺路交口"},{"KKBH":"610286127","HPHM":"津MP1976","JGSK":"2021-04-01 06:53:40.766","CDBH":"8","XSFX":"由南向北","XSFXDM":"3","KKMC":"中津大道与和畅路交口"},{"KKBH":"610266118","HPHM":"京N0D6H8","JGSK":"2021-04-01 06:53:40.773","CDBH":"8","XSFX":"由南向北","XSFXDM":"3","KKMC":"中生大道与和畅路交口"},{"KKBH":"7208610020000","HPHM":"车牌","JGSK":"2021-04-01 06:53:40.819","CDBH":"10","XSFX":"由北向南","XSFXDM":"4","KKMC":"海晨道与安正路交口正向"},{"KKBH":"610271009","HPHM":"车牌","JGSK":"2021-04-01 06:53:40.821","CDBH":"5","XSFX":"由西向东","XSFXDM":"2","KKMC":"中新大道与泰七路交口"},{"KKBH":"610266117","HPHM":"津MNN368","JGSK":"2021-04-01 06:53:40.834","CDBH":"7","XSFX":"由南向北","XSFXDM":"3","KKMC":"中生大道与和韵路交口"},{"KKBH":"720881006000","HPHM":"津A8F670","JGSK":"2021-04-01 06:53:40.894","CDBH":"2","XSFX":"由西向东","XSFXDM":"2","KKMC":"海旭道与庄盛路交口"},{"KKBH":"610256116","HPHM":"津C917W9","JGSK":"2021-04-01 06:53:40.928","CDBH":"12","XSFX":"由北向南","XSFXDM":"4","KKMC":"中天大道与和顺路交口"},{"KKBH":"610266117","HPHM":"津A2B607","JGSK":"2021-04-01 06:53:40.931","CDBH":"11","XSFX":"由北向南","XSFXDM":"4","KKMC":"中生大道与和韵路交口"},{"KKBH":"610271009","HPHM":"津GMY419","JGSK":"2021-04-01 06:53:41.045","CDBH":"11","XSFX":"由北向南","XSFXDM":"4","KKMC":"中新大道与泰七路交口"},{"KKBH":"610286127","HPHM":"鲁G527TH","JGSK":"2021-04-01 06:53:41.086","CDBH":"9","XSFX":"由南向北","XSFXDM":"3","KKMC":"中津大道与和畅路交口"},{"KKBH":"610271009","HPHM":"津C29C23","JGSK":"2021-04-01 06:53:41.088","CDBH":"7","XSFX":"由南向北","XSFXDM":"3","KKMC":"中新大道与泰七路交口"},{"KKBH":"711","HPHM":"鲁P8136S","JGSK":"2021-04-01 06:53:41.161","CDBH":"5","XSFX":"由南向北","XSFXDM":"3","KKMC":"不礼让行人中新大道与和旭路交口"},{"KKBH":"610256112","HPHM":"津BQ1917","JGSK":"2021-04-01 06:53:41.172","CDBH":"9","XSFX":"由南向北","XSFXDM":"3","KKMC":"中天大道与中津大道交口"},{"KKBH":"7208610020000","HPHM":"车牌","JGSK":"2021-04-01 06:53:41.192","CDBH":"10","XSFX":"由北向南","XSFXDM":"4","KKMC":"海晨道与安正路交口正向"},{"KKBH":"610276124","HPHM":"津ADD2509","JGSK":"2021-04-01 06:53:41.193","CDBH":"11","XSFX":"由北向南","XSFXDM":"4","KKMC":"中新大道与中生大道交口"},{"KKBH":"720881002000","HPHM":"冀R6T6P8","JGSK":"2021-04-01 06:53:41.202","CDBH":"10","XSFX":"由南向北","XSFXDM":"3","KKMC":"海旭道与安正路交口"},{"KKBH":"610256115","HPHM":"津KZC227","JGSK":"2021-04-01 06:53:41.337","CDBH":"1","XSFX":"由东向西","XSFXDM":"1","KKMC":"中天大道与中生大道交口"},{"KKBH":"610401004","HPHM":"津HVY185","JGSK":"2021-04-01 06:53:41.362","CDBH":"5","XSFX":"由西向东","XSFXDM":"2","KKMC":"和畅路与和风路交口"},{"KKBH":"610271008","HPHM":"车牌","JGSK":"2021-04-01 06:53:41.381","CDBH":"1","XSFX":"由南向北","XSFXDM":"3","KKMC":"中新大道与航母主题公园支路交口"},{"KKBH":"6102610040000","HPHM":"津ADH5505","JGSK":"2021-04-01 06:53:41.412","CDBH":"3","XSFX":"由南向北","XSFXDM":"3","KKMC":"中生大道与静湖西路（北侧）正向"},{"KKBH":"7208910040000","HPHM":"车牌","JGSK":"2021-04-01 06:53:41.419","CDBH":"5","XSFX":"由西向东","XSFXDM":"2","KKMC":"海博道与安平路交口正向"},{"KKBH":"720891004000","HPHM":"车牌","JGSK":"2021-04-01 06:53:41.448","CDBH":"9","XSFX":"由南向北","XSFXDM":"3","KKMC":"海博道与安平路交口"},{"KKBH":"7209010020000","HPHM":"津E13978","JGSK":"2021-04-01 06:53:41.471","CDBH":"1","XSFX":"由东向西","XSFXDM":"1","KKMC":"玉林道与安正路交口正向"},{"KKBH":"610256111","HPHM":"鲁P91D37","JGSK":"2021-04-01 06:53:41.485","CDBH":"9","XSFX":"由北向南","XSFXDM":"4","KKMC":"中天大道与和惠路交口"},{"KKBH":"720891003000","HPHM":"车牌","JGSK":"2021-04-01 06:53:41.51","CDBH":"6","XSFX":"由西向东","XSFXDM":"2","KKMC":"海博道与安正路交口"},{"KKBH":"610266117","HPHM":"津KNY860","JGSK":"2021-04-01 06:53:41.517","CDBH":"10","XSFX":"由北向南","XSFXDM":"4","KKMC":"中生大道与和韵路交口"},{"KKBH":"610271008","HPHM":"津MG5805","JGSK":"2021-04-01 06:53:41.545","CDBH":"2","XSFX":"由南向北","XSFXDM":"3","KKMC":"中新大道与航母主题公园支路交口"},{"KKBH":"610271008","HPHM":"津N10850","JGSK":"2021-04-01 06:53:41.625","CDBH":"1","XSFX":"由南向北","XSFXDM":"3","KKMC":"中新大道与航母主题公园支路交口"},{"KKBH":"610276125","HPHM":"津E18369","JGSK":"2021-04-01 06:53:41.634","CDBH":"7","XSFX":"由北向南","XSFXDM":"4","KKMC":"中新大道与和顺路交口"},{"KKBH":"7208610030000","HPHM":"冀TD5X36","JGSK":"2021-04-01 06:53:41.639","CDBH":"4","XSFX":"由西向东","XSFXDM":"2","KKMC":"海晨道与安明路交口正向"},{"KKBH":"610256111","HPHM":"冀B7060M","JGSK":"2021-04-01 06:53:41.644","CDBH":"8","XSFX":"由北向南","XSFXDM":"4","KKMC":"中天大道与和惠路交口"},{"KKBH":"610276126","HPHM":"冀AR255R","JGSK":"2021-04-01 06:53:41.681","CDBH":"7","XSFX":"由北向南","XSFXDM":"4","KKMC":"中新大道与和意路交口"},{"KKBH":"728031002000","HPHM":"津FNP588","JGSK":"2021-04-01 06:53:41.691","CDBH":"5","XSFX":"由南向北","XSFXDM":"3","KKMC":"动漫中路与文一路交口"},{"KKBH":"610256112","HPHM":"冀EM3193","JGSK":"2021-04-01 06:53:41.765","CDBH":"10","XSFX":"由北向南","XSFXDM":"4","KKMC":"中天大道与中津大道交口"},{"KKBH":"7208610020000","HPHM":"车牌","JGSK":"2021-04-01 06:53:41.81","CDBH":"10","XSFX":"由北向南","XSFXDM":"4","KKMC":"海晨道与安正路交口正向"},{"KKBH":"610266118","HPHM":"鲁AS2A16","JGSK":"2021-04-01 06:53:41.831","CDBH":"12","XSFX":"由北向南","XSFXDM":"4","KKMC":"中生大道与和畅路交口"},{"KKBH":"610271009","HPHM":"津A0C783","JGSK":"2021-04-01 06:53:41.838","CDBH":"10","XSFX":"由北向南","XSFXDM":"4","KKMC":"中新大道与泰七路交口"},{"KKBH":"610391007","HPHM":"津A8F027","JGSK":"2021-04-01 06:53:41.861","CDBH":"10","XSFX":"由北向南","XSFXDM":"4","KKMC":"和韵路与和风路交口"},{"KKBH":"720891003000","HPHM":"车牌","JGSK":"2021-04-01 06:53:41.908","CDBH":"1","XSFX":"由东向西","XSFXDM":"1","KKMC":"海博道与安正路交口"},{"KKBH":"720861003000","HPHM":"冀B123C9","JGSK":"2021-04-01 06:53:41.965","CDBH":"10","XSFX":"由北向南","XSFXDM":"4","KKMC":"海晨道与安明路交口"},{"KKBH":"7208810020000","HPHM":"津E20642","JGSK":"2021-04-01 06:53:42.038","CDBH":"10","XSFX":"由南向北","XSFXDM":"3","KKMC":"海旭道与安正路交口正向"},{"KKBH":"610266122000","HPHM":"车牌","JGSK":"2021-04-01 06:53:42.107","CDBH":"3","XSFX":"由西向东","XSFXDM":"2","KKMC":"生态城中生大道故道河一桥西向东上桥处"},{"KKBH":"610276125","HPHM":"津JWR516","JGSK":"2021-04-01 06:53:42.124","CDBH":"2","XSFX":"由东向西","XSFXDM":"1","KKMC":"中新大道与和顺路交口"},{"KKBH":"610391007","HPHM":"鲁B559MY","JGSK":"2021-04-01 06:53:42.148","CDBH":"8","XSFX":"由南向北","XSFXDM":"3","KKMC":"和韵路与和风路交口"},{"KKBH":"610276126","HPHM":"津ABL861","JGSK":"2021-04-01 06:53:42.151","CDBH":"2","XSFX":"由东向西","XSFXDM":"1","KKMC":"中新大道与和意路交口"},{"KKBH":"720891004000","HPHM":"车牌","JGSK":"2021-04-01 06:53:42.171","CDBH":"9","XSFX":"由南向北","XSFXDM":"3","KKMC":"海博道与安平路交口"},{"KKBH":"711","HPHM":"甘AL1701","JGSK":"2021-04-01 06:53:42.306","CDBH":"7","XSFX":"由北向南","XSFXDM":"4","KKMC":"不礼让行人中新大道与和旭路交口"},{"KKBH":"610256116","HPHM":"津QJ5506","JGSK":"2021-04-01 06:53:42.322","CDBH":"7","XSFX":"由南向北","XSFXDM":"3","KKMC":"中天大道与和顺路交口"},{"KKBH":"720881002000","HPHM":"冀J7W939","JGSK":"2021-04-01 06:53:42.323","CDBH":"9","XSFX":"由南向北","XSFXDM":"3","KKMC":"海旭道与安正路交口"},{"KKBH":"610276125","HPHM":"津MS0350","JGSK":"2021-04-01 06:53:42.424","CDBH":"5","XSFX":"由南向北","XSFXDM":"3","KKMC":"中新大道与和顺路交口"},{"KKBH":"610271008","HPHM":"津JZ3053","JGSK":"2021-04-01 06:53:42.425","CDBH":"2","XSFX":"由南向北","XSFXDM":"3","KKMC":"中新大道与航母主题公园支路交口"},{"KKBH":"610256111","HPHM":"京PQ0Y76","JGSK":"2021-04-01 06:53:42.483","CDBH":"3","XSFX":"由西向东","XSFXDM":"2","KKMC":"中天大道与和惠路交口"},{"KKBH":"610261004000","HPHM":"津ADH5505","JGSK":"2021-04-01 06:53:42.548","CDBH":"3","XSFX":"由南向北","XSFXDM":"3","KKMC":"中生大道与静湖西路（北侧）"},{"KKBH":"610256115","HPHM":"津HSH707","JGSK":"2021-04-01 06:53:42.656","CDBH":"10","XSFX":"由北向南","XSFXDM":"4","KKMC":"中天大道与中生大道交口"},{"KKBH":"610256112","HPHM":"京LQ5299","JGSK":"2021-04-01 06:53:42.709","CDBH":"8","XSFX":"由南向北","XSFXDM":"3","KKMC":"中天大道与中津大道交口"},{"KKBH":"610271009","HPHM":"津GMY419","JGSK":"2021-04-01 06:53:42.717","CDBH":"11","XSFX":"由北向南","XSFXDM":"4","KKMC":"中新大道与泰七路交口"},{"KKBH":"610271008","HPHM":"车牌","JGSK":"2021-04-01 06:53:42.747","CDBH":"5","XSFX":"由北向南","XSFXDM":"4","KKMC":"中新大道与航母主题公园支路交口"},{"KKBH":"610391006","HPHM":"津JAY989","JGSK":"2021-04-01 06:53:42.769","CDBH":"1","XSFX":"由东向西","XSFXDM":"1","KKMC":"和韵路与和意路交口"},{"KKBH":"7208810020000","HPHM":"冀AA2V02","JGSK":"2021-04-01 06:53:42.778","CDBH":"9","XSFX":"由南向北","XSFXDM":"3","KKMC":"海旭道与安正路交口正向"},{"KKBH":"610401004","HPHM":"津DHQ826","JGSK":"2021-04-01 06:53:42.822","CDBH":"3","XSFX":"由东向西","XSFXDM":"1","KKMC":"和畅路与和风路交口"},{"KKBH":"610256116","HPHM":"津GG3038","JGSK":"2021-04-01 06:53:42.825","CDBH":"8","XSFX":"由南向北","XSFXDM":"3","KKMC":"中天大道与和顺路交口"},{"KKBH":"610276124","HPHM":"皖BSY551","JGSK":"2021-04-01 06:53:42.849","CDBH":"11","XSFX":"由北向南","XSFXDM":"4","KKMC":"中新大道与中生大道交口"},{"KKBH":"610276124","HPHM":"津A7M682","JGSK":"2021-04-01 06:53:42.85","CDBH":"10","XSFX":"由北向南","XSFXDM":"4","KKMC":"中新大道与中生大道交口"},{"KKBH":"720901002000","HPHM":"冀AA1Q18","JGSK":"2021-04-01 06:53:42.903","CDBH":"1","XSFX":"由东向西","XSFXDM":"1","KKMC":"玉林道与安正路交口"},{"KKBH":"610276124","HPHM":"津AY1880","JGSK":"2021-04-01 06:53:42.932","CDBH":"8","XSFX":"由南向北","XSFXDM":"3","KKMC":"中新大道与中生大道交口"},{"KKBH":"610276125","HPHM":"津ADF2519","JGSK":"2021-04-01 06:53:42.958","CDBH":"8","XSFX":"由北向南","XSFXDM":"4","KKMC":"中新大道与和顺路交口"},{"KKBH":"610276126","HPHM":"琼BFL726","JGSK":"2021-04-01 06:53:42.992","CDBH":"8","XSFX":"由北向南","XSFXDM":"4","KKMC":"中新大道与和意路交口"},{"KKBH":"720891004000","HPHM":"冀B2B32T","JGSK":"2021-04-01 06:53:43.004","CDBH":"5","XSFX":"由西向东","XSFXDM":"2","KKMC":"海博道与安平路交口"},{"KKBH":"7208610020000","HPHM":"车牌","JGSK":"2021-04-01 06:53:43.019","CDBH":"10","XSFX":"由北向南","XSFXDM":"4","KKMC":"海晨道与安正路交口正向"},{"KKBH":"728031006000","HPHM":"津JYQ105","JGSK":"2021-04-01 06:53:43.028","CDBH":"5","XSFX":"由南向北","XSFXDM":"3","KKMC":"动漫中路与文三路交口"},{"KKBH":"610256114","HPHM":"津AD17570","JGSK":"2021-04-01 06:53:43.057","CDBH":"2","XSFX":"由西向东","XSFXDM":"2","KKMC":"中天大道与和旭路交口"},{"KKBH":"720891004000","HPHM":"津RMA091","JGSK":"2021-04-01 06:53:43.089","CDBH":"4","XSFX":"由西向东","XSFXDM":"2","KKMC":"海博道与安平路交口"},{"KKBH":"610276126","HPHM":"冀TG7X87","JGSK":"2021-04-01 06:53:43.12","CDBH":"8","XSFX":"由北向南","XSFXDM":"4","KKMC":"中新大道与和意路交口"},{"KKBH":"720861003000","HPHM":"津AY7709","JGSK":"2021-04-01 06:53:43.156","CDBH":"4","XSFX":"由西向东","XSFXDM":"2","KKMC":"海晨道与安明路交口"},{"KKBH":"610256111","HPHM":"津H84626","JGSK":"2021-04-01 06:53:43.203","CDBH":"2","XSFX":"由西向东","XSFXDM":"2","KKMC":"中天大道与和惠路交口"},{"KKBH":"610276125","HPHM":"津NHZ001","JGSK":"2021-04-01 06:53:43.233","CDBH":"8","XSFX":"由北向南","XSFXDM":"4","KKMC":"中新大道与和顺路交口"},{"KKBH":"720891006000","HPHM":"津C357H8","JGSK":"2021-04-01 06:53:43.252","CDBH":"6","XSFX":"由西向东","XSFXDM":"2","KKMC":"海博道与永盛路交口"},{"KKBH":"720891003000","HPHM":"车牌","JGSK":"2021-04-01 06:53:43.267","CDBH":"6","XSFX":"由西向东","XSFXDM":"2","KKMC":"海博道与安正路交口"},{"KKBH":"7208810050000","HPHM":"津AHC559","JGSK":"2021-04-01 06:53:43.381","CDBH":"4","XSFX":"由西向东","XSFXDM":"2","KKMC":"海旭道与明盛路交口正向"},{"KKBH":"610286127","HPHM":"津C967X6","JGSK":"2021-04-01 06:53:43.399","CDBH":"7","XSFX":"由南向北","XSFXDM":"3","KKMC":"中津大道与和畅路交口"},{"KKBH":"720901002000","HPHM":"豫PQV508","JGSK":"2021-04-01 06:53:43.4","CDBH":"8","XSFX":"由南向北","XSFXDM":"3","KKMC":"玉林道与安正路交口"},{"KKBH":"720871002000","HPHM":"津E27351","JGSK":"2021-04-01 06:53:43.418","CDBH":"5","XSFX":"由南向北","XSFXDM":"3","KKMC":"安正路与芳菲路交口"},{"KKBH":"610276126","HPHM":"津KWA527","JGSK":"2021-04-01 06:53:43.463","CDBH":"4","XSFX":"由南向北","XSFXDM":"3","KKMC":"中新大道与和意路交口"},{"KKBH":"610266117","HPHM":"津J27788","JGSK":"2021-04-01 06:53:43.491","CDBH":"11","XSFX":"由北向南","XSFXDM":"4","KKMC":"中生大道与和韵路交口"},{"KKBH":"711","HPHM":"津F06079","JGSK":"2021-04-01 06:53:43.588","CDBH":"8","XSFX":"由北向南","XSFXDM":"4","KKMC":"不礼让行人中新大道与和旭路交口"},{"KKBH":"610276124","HPHM":"津KE9069","JGSK":"2021-04-01 06:53:43.593","CDBH":"11","XSFX":"由北向南","XSFXDM":"4","KKMC":"中新大道与中生大道交口"},{"KKBH":"720891004000","HPHM":"车牌","JGSK":"2021-04-01 06:53:43.612","CDBH":"8","XSFX":"由南向北","XSFXDM":"3","KKMC":"海博道与安平路交口"},{"KKBH":"720881002000","HPHM":"鲁A9K65G","JGSK":"2021-04-01 06:53:43.653","CDBH":"12","XSFX":"由北向南","XSFXDM":"4","KKMC":"海旭道与安正路交口"},{"KKBH":"610271008","HPHM":"冀B3JQ19","JGSK":"2021-04-01 06:53:43.666","CDBH":"5","XSFX":"由北向南","XSFXDM":"4","KKMC":"中新大道与航母主题公园支路交口"},{"KKBH":"610256114","HPHM":"粤GJY796","JGSK":"2021-04-01 06:53:43.667","CDBH":"5","XSFX":"由南向北","XSFXDM":"3","KKMC":"中天大道与和旭路交口"},{"KKBH":"610266118","HPHM":"冀J792AT","JGSK":"2021-04-01 06:53:43.745","CDBH":"7","XSFX":"由南向北","XSFXDM":"3","KKMC":"中生大道与和畅路交口"},{"KKBH":"610271009","HPHM":"闽F8E097","JGSK":"2021-04-01 06:53:43.863","CDBH":"11","XSFX":"由北向南","XSFXDM":"4","KKMC":"中新大道与泰七路交口"},{"KKBH":"610271008","HPHM":"冀B3HR42","JGSK":"2021-04-01 06:53:43.866","CDBH":"1","XSFX":"由南向北","XSFXDM":"3","KKMC":"中新大道与航母主题公园支路交口"},{"KKBH":"610271009","HPHM":"津HHN090","JGSK":"2021-04-01 06:53:43.876","CDBH":"7","XSFX":"由南向北","XSFXDM":"3","KKMC":"中新大道与泰七路交口"},{"KKBH":"711","HPHM":"津DQP925","JGSK":"2021-04-01 06:53:43.884","CDBH":"5","XSFX":"由南向北","XSFXDM":"3","KKMC":"不礼让行人中新大道与和旭路交口"},{"KKBH":"610276126","HPHM":"津C39V00","JGSK":"2021-04-01 06:53:43.922","CDBH":"7","XSFX":"由北向南","XSFXDM":"4","KKMC":"中新大道与和意路交口"},{"KKBH":"610276124","HPHM":"冀BP007K","JGSK":"2021-04-01 06:53:44.052","CDBH":"2","XSFX":"由东向西","XSFXDM":"1","KKMC":"中新大道与中生大道交口"},{"KKBH":"610256115","HPHM":"冀B01655","JGSK":"2021-04-01 06:53:44.068","CDBH":"11","XSFX":"由北向南","XSFXDM":"4","KKMC":"中天大道与中生大道交口"},{"KKBH":"7208910060000","HPHM":"津A6R183","JGSK":"2021-04-01 06:53:44.098","CDBH":"9","XSFX":"由南向北","XSFXDM":"3","KKMC":"海博道与永盛路交口正向"},{"KKBH":"720881002000","HPHM":"辽C9767V","JGSK":"2021-04-01 06:53:44.11","CDBH":"7","XSFX":"由西向东","XSFXDM":"2","KKMC":"海旭道与安正路交口"},{"KKBH":"610256115","HPHM":"津JSZ567","JGSK":"2021-04-01 06:53:44.119","CDBH":"10","XSFX":"由北向南","XSFXDM":"4","KKMC":"中天大道与中生大道交口"},{"KKBH":"610256115","HPHM":"津AD71709","JGSK":"2021-04-01 06:53:44.238","CDBH":"11","XSFX":"由北向南","XSFXDM":"4","KKMC":"中天大道与中生大道交口"},{"KKBH":"7208810020000","HPHM":"津LW5690","JGSK":"2021-04-01 06:53:44.263","CDBH":"12","XSFX":"由北向南","XSFXDM":"4","KKMC":"海旭道与安正路交口正向"},{"KKBH":"610256111","HPHM":"津NWW733","JGSK":"2021-04-01 06:53:44.387","CDBH":"1","XSFX":"由西向东","XSFXDM":"2","KKMC":"中天大道与和惠路交口"},{"KKBH":"7208910040000","HPHM":"苏CQ0N12","JGSK":"2021-04-01 06:53:44.418","CDBH":"6","XSFX":"由西向东","XSFXDM":"2","KKMC":"海博道与安平路交口正向"},{"KKBH":"610276124","HPHM":"津AF53889","JGSK":"2021-04-01 06:53:44.43","CDBH":"7","XSFX":"由南向北","XSFXDM":"3","KKMC":"中新大道与中生大道交口"},{"KKBH":"7205610020000","HPHM":"津C1N380","JGSK":"2021-04-01 06:53:44.457","CDBH":"6","XSFX":"由北向南","XSFXDM":"4","KKMC":"动漫北路与文三路交口正向"},{"KKBH":"610266118","HPHM":"鲁NU09E7","JGSK":"2021-04-01 06:53:44.463","CDBH":"2","XSFX":"由东向西","XSFXDM":"1","KKMC":"中生大道与和畅路交口"},{"KKBH":"610256116","HPHM":"津DGS501","JGSK":"2021-04-01 06:53:44.504","CDBH":"9","XSFX":"由南向北","XSFXDM":"3","KKMC":"中天大道与和顺路交口"},{"KKBH":"610266117","HPHM":"冀B6D9B7","JGSK":"2021-04-01 06:53:44.583","CDBH":"9","XSFX":"由南向北","XSFXDM":"3","KKMC":"中生大道与和韵路交口"},{"KKBH":"610276124","HPHM":"津KMH802","JGSK":"2021-04-01 06:53:44.612","CDBH":"8","XSFX":"由南向北","XSFXDM":"3","KKMC":"中新大道与中生大道交口"},{"KKBH":"610276125","HPHM":"贵BR6042","JGSK":"2021-04-01 06:53:44.642","CDBH":"1","XSFX":"由东向西","XSFXDM":"1","KKMC":"中新大道与和顺路交口"},{"KKBH":"610256112","HPHM":"津MWJ798","JGSK":"2021-04-01 06:53:44.651","CDBH":"8","XSFX":"由南向北","XSFXDM":"3","KKMC":"中天大道与中津大道交口"},{"KKBH":"7280310060000","HPHM":"津D48879","JGSK":"2021-04-01 06:53:44.738","CDBH":"5","XSFX":"由南向北","XSFXDM":"3","KKMC":"动漫中路与文三路交口正向"},{"KKBH":"610266117","HPHM":"冀A8U2S9","JGSK":"2021-04-01 06:53:44.78","CDBH":"11","XSFX":"由北向南","XSFXDM":"4","KKMC":"中生大道与和韵路交口"},{"KKBH":"711","HPHM":"津NYV815","JGSK":"2021-04-01 06:53:44.785","CDBH":"8","XSFX":"由北向南","XSFXDM":"4","KKMC":"不礼让行人中新大道与和旭路交口"},{"KKBH":"610256113","HPHM":"津C17K09","JGSK":"2021-04-01 06:53:44.816","CDBH":"6","XSFX":"由南向北","XSFXDM":"3","KKMC":"中天大道与和风路交口"},{"KKBH":"610271009","HPHM":"津HHN090","JGSK":"2021-04-01 06:53:44.843","CDBH":"7","XSFX":"由南向北","XSFXDM":"3","KKMC":"中新大道与泰七路交口"},{"KKBH":"610276126","HPHM":"津KZY038","JGSK":"2021-04-01 06:53:44.88","CDBH":"8","XSFX":"由北向南","XSFXDM":"4","KKMC":"中新大道与和意路交口"},{"KKBH":"7208910030000","HPHM":"津A07L22","JGSK":"2021-04-01 06:53:44.898","CDBH":"4","XSFX":"由西向东","XSFXDM":"2","KKMC":"海博道与安正路交口正向"},{"KKBH":"610266118","HPHM":"津HQB997","JGSK":"2021-04-01 06:53:44.952","CDBH":"10","XSFX":"由北向南","XSFXDM":"4","KKMC":"中生大道与和畅路交口"},{"KKBH":"7208810020000","HPHM":"津QP1996","JGSK":"2021-04-01 06:53:44.957","CDBH":"9","XSFX":"由南向北","XSFXDM":"3","KKMC":"海旭道与安正路交口正向"},{"KKBH":"610256116","HPHM":"豫EXX525","JGSK":"2021-04-01 06:53:45.013","CDBH":"8","XSFX":"由南向北","XSFXDM":"3","KKMC":"中天大道与和顺路交口"},{"KKBH":"610286127","HPHM":"津C967X6","JGSK":"2021-04-01 06:53:45.081","CDBH":"8","XSFX":"由南向北","XSFXDM":"3","KKMC":"中津大道与和畅路交口"},{"KKBH":"720881005000","HPHM":"津DM8833","JGSK":"2021-04-01 06:53:45.093","CDBH":"2","XSFX":"由东向西","XSFXDM":"1","KKMC":"海旭道与明盛路交口"},{"KKBH":"610266118","HPHM":"豫A367BC","JGSK":"2021-04-01 06:53:45.191","CDBH":"11","XSFX":"由北向南","XSFXDM":"4","KKMC":"中生大道与和畅路交口"},{"KKBH":"610391007","HPHM":"鲁D817HA","JGSK":"2021-04-01 06:53:45.232","CDBH":"5","XSFX":"由西向东","XSFXDM":"2","KKMC":"和韵路与和风路交口"},{"KKBH":"610261005000","HPHM":"津JW5105","JGSK":"2021-04-01 06:53:45.243","CDBH":"2","XSFX":"由南向北","XSFXDM":"3","KKMC":"中生大道与静湖西路（南侧）"},{"KKBH":"7208710020000","HPHM":"苏C9216L","JGSK":"2021-04-01 06:53:45.267","CDBH":"5","XSFX":"由南向北","XSFXDM":"3","KKMC":"安正路与芳菲路交口正向"},{"KKBH":"610276126","HPHM":"鲁HQ819H","JGSK":"2021-04-01 06:53:45.304","CDBH":"5","XSFX":"由南向北","XSFXDM":"3","KKMC":"中新大道与和意路交口"},{"KKBH":"610276124","HPHM":"冀GSS296","JGSK":"2021-04-01 06:53:45.33","CDBH":"10","XSFX":"由北向南","XSFXDM":"4","KKMC":"中新大道与中生大道交口"},{"KKBH":"720881002000","HPHM":"鲁AX22D8","JGSK":"2021-04-01 06:53:45.358","CDBH":"9","XSFX":"由南向北","XSFXDM":"3","KKMC":"海旭道与安正路交口"},{"KKBH":"720891004000","HPHM":"车牌","JGSK":"2021-04-01 06:53:45.446","CDBH":"8","XSFX":"由南向北","XSFXDM":"3","KKMC":"海博道与安平路交口"},{"KKBH":"610271009","HPHM":"津C7E777","JGSK":"2021-04-01 06:53:45.465","CDBH":"8","XSFX":"由南向北","XSFXDM":"3","KKMC":"中新大道与泰七路交口"},{"KKBH":"610266117","HPHM":"津H66507","JGSK":"2021-04-01 06:53:45.473","CDBH":"7","XSFX":"由南向北","XSFXDM":"3","KKMC":"中生大道与和韵路交口"},{"KKBH":"610391007","HPHM":"闽GG5666","JGSK":"2021-04-01 06:53:45.484","CDBH":"4","XSFX":"由西向东","XSFXDM":"2","KKMC":"和韵路与和风路交口"},{"KKBH":"711","HPHM":"冀BB05R5","JGSK":"2021-04-01 06:53:45.506","CDBH":"7","XSFX":"由北向南","XSFXDM":"4","KKMC":"不礼让行人中新大道与和旭路交口"},{"KKBH":"610276125","HPHM":"津MXR565","JGSK":"2021-04-01 06:53:45.538","CDBH":"5","XSFX":"由南向北","XSFXDM":"3","KKMC":"中新大道与和顺路交口"},{"KKBH":"610271008","HPHM":"车牌","JGSK":"2021-04-01 06:53:45.608","CDBH":"1","XSFX":"由南向北","XSFXDM":"3","KKMC":"中新大道与航母主题公园支路交口"},{"KKBH":"610256116","HPHM":"津QJ5506","JGSK":"2021-04-01 06:53:45.64","CDBH":"8","XSFX":"由南向北","XSFXDM":"3","KKMC":"中天大道与和顺路交口"},{"KKBH":"610256112","HPHM":"京LQ5299","JGSK":"2021-04-01 06:53:45.654","CDBH":"9","XSFX":"由南向北","XSFXDM":"3","KKMC":"中天大道与中津大道交口"},{"KKBH":"610256114","HPHM":"鲁N288QD","JGSK":"2021-04-01 06:53:45.666","CDBH":"4","XSFX":"由南向北","XSFXDM":"3","KKMC":"中天大道与和旭路交口"},{"KKBH":"720891003000","HPHM":"苏NVQ318","JGSK":"2021-04-01 06:53:45.697","CDBH":"7","XSFX":"由南向北","XSFXDM":"3","KKMC":"海博道与安正路交口"},{"KKBH":"610276125","HPHM":"津A1N557","JGSK":"2021-04-01 06:53:45.698","CDBH":"4","XSFX":"由南向北","XSFXDM":"3","KKMC":"中新大道与和顺路交口"},{"KKBH":"610266117","HPHM":"津KNY860","JGSK":"2021-04-01 06:53:45.812","CDBH":"10","XSFX":"由北向南","XSFXDM":"4","KKMC":"中生大道与和韵路交口"},{"KKBH":"610266117","HPHM":"津JYD059","JGSK":"2021-04-01 06:53:45.813","CDBH":"11","XSFX":"由北向南","XSFXDM":"4","KKMC":"中生大道与和韵路交口"},{"KKBH":"7208810050000","HPHM":"鲁G98T60","JGSK":"2021-04-01 06:53:45.815","CDBH":"9","XSFX":"由北向南","XSFXDM":"4","KKMC":"海旭道与明盛路交口正向"},{"KKBH":"610256112","HPHM":"津GSC127","JGSK":"2021-04-01 06:53:45.828","CDBH":"7","XSFX":"由南向北","XSFXDM":"3","KKMC":"中天大道与中津大道交口"},{"KKBH":"610286127","HPHM":"津C6T571","JGSK":"2021-04-01 06:53:45.836","CDBH":"5","XSFX":"由西向东","XSFXDM":"2","KKMC":"中津大道与和畅路交口"},{"KKBH":"610391007","HPHM":"津A8F027","JGSK":"2021-04-01 06:53:45.881","CDBH":"11","XSFX":"由北向南","XSFXDM":"4","KKMC":"和韵路与和风路交口"},{"KKBH":"610266118","HPHM":"晋CL0066","JGSK":"2021-04-01 06:53:45.905","CDBH":"9","XSFX":"由南向北","XSFXDM":"3","KKMC":"中生大道与和畅路交口"},{"KKBH":"610256116","HPHM":"冀B538V3","JGSK":"2021-04-01 06:53:45.961","CDBH":"9","XSFX":"由南向北","XSFXDM":"3","KKMC":"中天大道与和顺路交口"},{"KKBH":"610276124","HPHM":"冀D120LG","JGSK":"2021-04-01 06:53:45.965","CDBH":"1","XSFX":"由东向西","XSFXDM":"1","KKMC":"中新大道与中生大道交口"},{"KKBH":"610256115","HPHM":"津HFP859","JGSK":"2021-04-01 06:53:45.973","CDBH":"2","XSFX":"由东向西","XSFXDM":"1","KKMC":"中天大道与中生大道交口"},{"KKBH":"610271009","HPHM":"闽F8E097","JGSK":"2021-04-01 06:53:45.997","CDBH":"11","XSFX":"由北向南","XSFXDM":"4","KKMC":"中新大道与泰七路交口"},{"KKBH":"6102610040000","HPHM":"冀B3W8B7","JGSK":"2021-04-01 06:53:46.047","CDBH":"3","XSFX":"由南向北","XSFXDM":"3","KKMC":"中生大道与静湖西路（北侧）正向"},{"KKBH":"610276124","HPHM":"津A09818D","JGSK":"2021-04-01 06:53:46.073","CDBH":"11","XSFX":"由北向南","XSFXDM":"4","KKMC":"中新大道与中生大道交口"},{"KKBH":"6071310030000","HPHM":"津C78639","JGSK":"2021-04-01 06:53:46.08","CDBH":"1","XSFX":"由东向西","XSFXDM":"1","KKMC":"中央大道与海旭道交口正向"},{"KKBH":"610276126","HPHM":"冀B1V90M","JGSK":"2021-04-01 06:53:46.081","CDBH":"7","XSFX":"由北向南","XSFXDM":"4","KKMC":"中新大道与和意路交口"},{"KKBH":"610266118","HPHM":"津KSW022","JGSK":"2021-04-01 06:53:46.145","CDBH":"8","XSFX":"由南向北","XSFXDM":"3","KKMC":"中生大道与和畅路交口"},{"KKBH":"720881002000","HPHM":"冀J806HH","JGSK":"2021-04-01 06:53:46.162","CDBH":"10","XSFX":"由南向北","XSFXDM":"3","KKMC":"海旭道与安正路交口"},{"KKBH":"610271008","HPHM":"车牌","JGSK":"2021-04-01 06:53:46.163","CDBH":"2","XSFX":"由南向北","XSFXDM":"3","KKMC":"中新大道与航母主题公园支路交口"},{"KKBH":"720891004000","HPHM":"车牌","JGSK":"2021-04-01 06:53:46.169","CDBH":"9","XSFX":"由南向北","XSFXDM":"3","KKMC":"海博道与安平路交口"},{"KKBH":"610256115","HPHM":"津A2H020","JGSK":"2021-04-01 06:53:46.213","CDBH":"1","XSFX":"由东向西","XSFXDM":"1","KKMC":"中天大道与中生大道交口"},{"KKBH":"610401004","HPHM":"京MY7820","JGSK":"2021-04-01 06:53:46.216","CDBH":"10","XSFX":"由北向南","XSFXDM":"4","KKMC":"和畅路与和风路交口"},{"KKBH":"610256111","HPHM":"津FAN023","JGSK":"2021-04-01 06:53:46.249","CDBH":"4","XSFX":"由南向北","XSFXDM":"3","KKMC":"中天大道与和惠路交口"},{"KKBH":"720891004000","HPHM":"津JMY237","JGSK":"2021-04-01 06:53:46.405","CDBH":"7","XSFX":"由南向北","XSFXDM":"3","KKMC":"海博道与安平路交口"},{"KKBH":"711","HPHM":"津CE1191","JGSK":"2021-04-01 06:53:46.439","CDBH":"5","XSFX":"由南向北","XSFXDM":"3","KKMC":"不礼让行人中新大道与和旭路交口"},{"KKBH":"610276125","HPHM":"晋A766PL","JGSK":"2021-04-01 06:53:46.47","CDBH":"8","XSFX":"由北向南","XSFXDM":"4","KKMC":"中新大道与和顺路交口"},{"KKBH":"610256111","HPHM":"津RTQ602","JGSK":"2021-04-01 06:53:46.536","CDBH":"1","XSFX":"由西向东","XSFXDM":"2","KKMC":"中天大道与和惠路交口"},{"KKBH":"610271009","HPHM":"津C02753","JGSK":"2021-04-01 06:53:46.662","CDBH":"11","XSFX":"由北向南","XSFXDM":"4","KKMC":"中新大道与泰七路交口"},{"KKBH":"610271009","HPHM":"津C7E777","JGSK":"2021-04-01 06:53:46.683","CDBH":"8","XSFX":"由南向北","XSFXDM":"3","KKMC":"中新大道与泰七路交口"},{"KKBH":"720861003000","HPHM":"京EA5671","JGSK":"2021-04-01 06:53:46.754","CDBH":"4","XSFX":"由西向东","XSFXDM":"2","KKMC":"海晨道与安明路交口"},{"KKBH":"7280310060000","HPHM":"津AA8626","JGSK":"2021-04-01 06:53:46.772","CDBH":"6","XSFX":"由南向北","XSFXDM":"3","KKMC":"动漫中路与文三路交口正向"},{"KKBH":"7208910040000","HPHM":"津KPR858","JGSK":"2021-04-01 06:53:46.827","CDBH":"6","XSFX":"由西向东","XSFXDM":"2","KKMC":"海博道与安平路交口正向"},{"KKBH":"720881002000","HPHM":"黑A9QN26","JGSK":"2021-04-01 06:53:46.933","CDBH":"12","XSFX":"由北向南","XSFXDM":"4","KKMC":"海旭道与安正路交口"},{"KKBH":"610256112","HPHM":"津MRS997","JGSK":"2021-04-01 06:53:46.963","CDBH":"4","XSFX":"由西向东","XSFXDM":"2","KKMC":"中天大道与中津大道交口"},{"KKBH":"610256113","HPHM":"京N59757","JGSK":"2021-04-01 06:53:46.982","CDBH":"1","XSFX":"由西向东","XSFXDM":"2","KKMC":"中天大道与和风路交口"},{"KKBH":"610286127","HPHM":"津C51325","JGSK":"2021-04-01 06:53:46.984","CDBH":"6","XSFX":"由西向东","XSFXDM":"2","KKMC":"中津大道与和畅路交口"},{"KKBH":"610276124","HPHM":"冀B9C1Q1","JGSK":"2021-04-01 06:53:47.021","CDBH":"1","XSFX":"由东向西","XSFXDM":"1","KKMC":"中新大道与中生大道交口"},{"KKBH":"610276125","HPHM":"津JWR516","JGSK":"2021-04-01 06:53:47.043","CDBH":"2","XSFX":"由东向西","XSFXDM":"1","KKMC":"中新大道与和顺路交口"},{"KKBH":"610276126","HPHM":"津HX3009","JGSK":"2021-04-01 06:53:47.065","CDBH":"8","XSFX":"由北向南","XSFXDM":"4","KKMC":"中新大道与和意路交口"},{"KKBH":"720901002000","HPHM":"鲁G219LJ","JGSK":"2021-04-01 06:53:47.143","CDBH":"1","XSFX":"由东向西","XSFXDM":"1","KKMC":"玉林道与安正路交口"},{"KKBH":"7208910030000","HPHM":"冀B960Q7","JGSK":"2021-04-01 06:53:47.227","CDBH":"6","XSFX":"由西向东","XSFXDM":"2","KKMC":"海博道与安正路交口正向"},{"KKBH":"711","HPHM":"津DHB234","JGSK":"2021-04-01 06:53:47.264","CDBH":"7","XSFX":"由北向南","XSFXDM":"4","KKMC":"不礼让行人中新大道与和旭路交口"},{"KKBH":"720891004000","HPHM":"车牌","JGSK":"2021-04-01 06:53:47.285","CDBH":"7","XSFX":"由南向北","XSFXDM":"3","KKMC":"海博道与安平路交口"},{"KKBH":"610276124","HPHM":"津KDB909","JGSK":"2021-04-01 06:53:47.315","CDBH":"2","XSFX":"由东向西","XSFXDM":"1","KKMC":"中新大道与中生大道交口"},{"KKBH":"610276126","HPHM":"津A9D137","JGSK":"2021-04-01 06:53:47.36","CDBH":"8","XSFX":"由北向南","XSFXDM":"4","KKMC":"中新大道与和意路交口"},{"KKBH":"610256111","HPHM":"津H84626","JGSK":"2021-04-01 06:53:47.363","CDBH":"2","XSFX":"由西向东","XSFXDM":"2","KKMC":"中天大道与和惠路交口"},{"KKBH":"7208810020000","HPHM":"津GYX339","JGSK":"2021-04-01 06:53:47.375","CDBH":"12","XSFX":"由北向南","XSFXDM":"4","KKMC":"海旭道与安正路交口正向"},{"KKBH":"720891004000","HPHM":"苏CQ0N12","JGSK":"2021-04-01 06:53:47.407","CDBH":"5","XSFX":"由西向东","XSFXDM":"2","KKMC":"海博道与安平路交口"},{"KKBH":"711","HPHM":"津DVW925","JGSK":"2021-04-01 06:53:47.424","CDBH":"8","XSFX":"由北向南","XSFXDM":"4","KKMC":"不礼让行人中新大道与和旭路交口"},{"KKBH":"610276126","HPHM":"津ADH2328","JGSK":"2021-04-01 06:53:47.465","CDBH":"5","XSFX":"由南向北","XSFXDM":"3","KKMC":"中新大道与和意路交口"},{"KKBH":"610276124","HPHM":"津AY1861","JGSK":"2021-04-01 06:53:47.491","CDBH":"8","XSFX":"由南向北","XSFXDM":"3","KKMC":"中新大道与中生大道交口"},{"KKBH":"610286127","HPHM":"冀R7B5P7","JGSK":"2021-04-01 06:53:47.562","CDBH":"4","XSFX":"由西向东","XSFXDM":"2","KKMC":"中津大道与和畅路交口"},{"KKBH":"610256112","HPHM":"津MWJ798","JGSK":"2021-04-01 06:53:47.574","CDBH":"9","XSFX":"由南向北","XSFXDM":"3","KKMC":"中天大道与中津大道交口"},{"KKBH":"610271008","HPHM":"车牌","JGSK":"2021-04-01 06:53:47.59","CDBH":"5","XSFX":"由北向南","XSFXDM":"4","KKMC":"中新大道与航母主题公园支路交口"},{"KKBH":"610276126","HPHM":"津ABL861","JGSK":"2021-04-01 06:53:47.641","CDBH":"2","XSFX":"由东向西","XSFXDM":"1","KKMC":"中新大道与和意路交口"},{"KKBH":"720891006000","HPHM":"津A6R183","JGSK":"2021-04-01 06:53:47.642","CDBH":"9","XSFX":"由南向北","XSFXDM":"3","KKMC":"海博道与永盛路交口"},{"KKBH":"610286127","HPHM":"津C81Y22","JGSK":"2021-04-01 06:53:47.689","CDBH":"4","XSFX":"由西向东","XSFXDM":"2","KKMC":"中津大道与和畅路交口"},{"KKBH":"610256112","HPHM":"津E31119","JGSK":"2021-04-01 06:53:47.716","CDBH":"9","XSFX":"由南向北","XSFXDM":"3","KKMC":"中天大道与中津大道交口"},{"KKBH":"610256115","HPHM":"津HSH707","JGSK":"2021-04-01 06:53:47.827","CDBH":"11","XSFX":"由北向南","XSFXDM":"4","KKMC":"中天大道与中生大道交口"},{"KKBH":"610271008","HPHM":"冀B6Q2U3","JGSK":"2021-04-01 06:53:47.896","CDBH":"4","XSFX":"由北向南","XSFXDM":"4","KKMC":"中新大道与航母主题公园支路交口"},{"KKBH":"610271008","HPHM":"冀B6Q2U3","JGSK":"2021-04-01 06:53:47.907","CDBH":"4","XSFX":"由北向南","XSFXDM":"4","KKMC":"中新大道与航母主题公园支路交口"},{"KKBH":"720881002000","HPHM":"津E20642","JGSK":"2021-04-01 06:53:47.921","CDBH":"10","XSFX":"由南向北","XSFXDM":"3","KKMC":"海旭道与安正路交口"},{"KKBH":"610256116","HPHM":"津LL5517","JGSK":"2021-04-01 06:53:47.929","CDBH":"8","XSFX":"由南向北","XSFXDM":"3","KKMC":"中天大道与和顺路交口"},{"KKBH":"7208710020000","HPHM":"辽PBS670","JGSK":"2021-04-01 06:53:47.948","CDBH":"5","XSFX":"由南向北","XSFXDM":"3","KKMC":"安正路与芳菲路交口正向"},{"KKBH":"610391007","HPHM":"津DQQ271","JGSK":"2021-04-01 06:53:47.988","CDBH":"7","XSFX":"由南向北","XSFXDM":"3","KKMC":"和韵路与和风路交口"},{"KKBH":"610401004","HPHM":"津GZB813","JGSK":"2021-04-01 06:53:47.993","CDBH":"1","XSFX":"由东向西","XSFXDM":"1","KKMC":"和畅路与和风路交口"},{"KKBH":"610271008","HPHM":"鲁JTJ153","JGSK":"2021-04-01 06:53:48.025","CDBH":"1","XSFX":"由南向北","XSFXDM":"3","KKMC":"中新大道与航母主题公园支路交口"},{"KKBH":"7208810020000","HPHM":"津E27351","JGSK":"2021-04-01 06:53:48.034","CDBH":"9","XSFX":"由南向北","XSFXDM":"3","KKMC":"海旭道与安正路交口正向"},{"KKBH":"610261004000","HPHM":"冀B3W8B7","JGSK":"2021-04-01 06:53:48.067","CDBH":"3","XSFX":"由南向北","XSFXDM":"3","KKMC":"中生大道与静湖西路（北侧）"},{"KKBH":"610271008","HPHM":"车牌","JGSK":"2021-04-01 06:53:48.067","CDBH":"2","XSFX":"由南向北","XSFXDM":"3","KKMC":"中新大道与航母主题公园支路交口"},{"KKBH":"610271009","HPHM":"津CDR090","JGSK":"2021-04-01 06:53:48.074","CDBH":"11","XSFX":"由北向南","XSFXDM":"4","KKMC":"中新大道与泰七路交口"},{"KKBH":"6071310030000","HPHM":"川A5G075","JGSK":"2021-04-01 06:53:48.078","CDBH":"3","XSFX":"由东向西","XSFXDM":"1","KKMC":"中央大道与海旭道交口正向"},{"KKBH":"7208910040000","HPHM":"车牌","JGSK":"2021-04-01 06:53:48.142","CDBH":"6","XSFX":"由西向东","XSFXDM":"2","KKMC":"海博道与安平路交口正向"},{"KKBH":"610256112","HPHM":"津GSC127","JGSK":"2021-04-01 06:53:48.215","CDBH":"8","XSFX":"由南向北","XSFXDM":"3","KKMC":"中天大道与中津大道交口"},{"KKBH":"610256115","HPHM":"津C30U57","JGSK":"2021-04-01 06:53:48.224","CDBH":"1","XSFX":"由东向西","XSFXDM":"1","KKMC":"中天大道与中生大道交口"},{"KKBH":"610256115","HPHM":"冀A701CV","JGSK":"2021-04-01 06:53:48.228","CDBH":"10","XSFX":"由北向南","XSFXDM":"4","KKMC":"中天大道与中生大道交口"},{"KKBH":"610266117","HPHM":"津MNN368","JGSK":"2021-04-01 06:53:48.262","CDBH":"7","XSFX":"由南向北","XSFXDM":"3","KKMC":"中生大道与和韵路交口"},{"KKBH":"610271008","HPHM":"车牌","JGSK":"2021-04-01 06:53:48.307","CDBH":"5","XSFX":"由北向南","XSFXDM":"4","KKMC":"中新大道与航母主题公园支路交口"},{"KKBH":"610271008","HPHM":"津GCS398","JGSK":"2021-04-01 06:53:48.346","CDBH":"2","XSFX":"由南向北","XSFXDM":"3","KKMC":"中新大道与航母主题公园支路交口"},{"KKBH":"610266118","HPHM":"津A2Q788","JGSK":"2021-04-01 06:53:48.362","CDBH":"8","XSFX":"由南向北","XSFXDM":"3","KKMC":"中生大道与和畅路交口"},{"KKBH":"610266117","HPHM":"津AD60060","JGSK":"2021-04-01 06:53:48.371","CDBH":"11","XSFX":"由北向南","XSFXDM":"4","KKMC":"中生大道与和韵路交口"},{"KKBH":"720881002000","HPHM":"冀AA2V02","JGSK":"2021-04-01 06:53:48.402","CDBH":"9","XSFX":"由南向北","XSFXDM":"3","KKMC":"海旭道与安正路交口"},{"KKBH":"7208810020000","HPHM":"冀B7M38P","JGSK":"2021-04-01 06:53:48.428","CDBH":"5","XSFX":"由西向东","XSFXDM":"2","KKMC":"海旭道与安正路交口正向"},{"KKBH":"610276124","HPHM":"京P53M31","JGSK":"2021-04-01 06:53:48.468","CDBH":"10","XSFX":"由北向南","XSFXDM":"4","KKMC":"中新大道与中生大道交口"},{"KKBH":"610276125","HPHM":"津GZX367","JGSK":"2021-04-01 06:53:48.471","CDBH":"7","XSFX":"由北向南","XSFXDM":"4","KKMC":"中新大道与和顺路交口"},{"KKBH":"610271008","HPHM":"车牌","JGSK":"2021-04-01 06:53:48.535","CDBH":"2","XSFX":"由南向北","XSFXDM":"3","KKMC":"中新大道与航母主题公园支路交口"},{"KKBH":"610266118","HPHM":"津KHT278","JGSK":"2021-04-01 06:53:48.545","CDBH":"8","XSFX":"由南向北","XSFXDM":"3","KKMC":"中生大道与和畅路交口"},{"KKBH":"610276124","HPHM":"皖BSY551","JGSK":"2021-04-01 06:53:48.548","CDBH":"11","XSFX":"由北向南","XSFXDM":"4","KKMC":"中新大道与中生大道交口"},{"KKBH":"728031006000","HPHM":"津D48879","JGSK":"2021-04-01 06:53:48.626","CDBH":"5","XSFX":"由南向北","XSFXDM":"3","KKMC":"动漫中路与文三路交口"},{"KKBH":"610271009","HPHM":"津MLJ597","JGSK":"2021-04-01 06:53:48.633","CDBH":"10","XSFX":"由北向南","XSFXDM":"4","KKMC":"中新大道与泰七路交口"},{"KKBH":"7208910030000","HPHM":"冀F0AR36","JGSK":"2021-04-01 06:53:48.645","CDBH":"6","XSFX":"由西向东","XSFXDM":"2","KKMC":"海博道与安正路交口正向"},{"KKBH":"7208810040000","HPHM":"京N99D92","JGSK":"2021-04-01 06:53:48.702","CDBH":"4","XSFX":"由西向东","XSFXDM":"2","KKMC":"海旭道与永盛路交口正向"},{"KKBH":"720891003000","HPHM":"车牌","JGSK":"2021-04-01 06:53:48.702","CDBH":"6","XSFX":"由西向东","XSFXDM":"2","KKMC":"海博道与安正路交口"},{"KKBH":"610256112","HPHM":"津A7P927","JGSK":"2021-04-01 06:53:48.767","CDBH":"8","XSFX":"由南向北","XSFXDM":"3","KKMC":"中天大道与中津大道交口"},{"KKBH":"7208910030000","HPHM":"车牌","JGSK":"2021-04-01 06:53:48.79","CDBH":"3","XSFX":"由东向西","XSFXDM":"1","KKMC":"海博道与安正路交口正向"},{"KKBH":"7205410020000","HPHM":"京Y80052","JGSK":"2021-04-01 06:53:48.843","CDBH":"2","XSFX":"由东向西","XSFXDM":"1","KKMC":"动漫环路西与动漫中路交口正向"},{"KKBH":"610276126","HPHM":"津RET376","JGSK":"2021-04-01 06:53:48.88","CDBH":"8","XSFX":"由北向南","XSFXDM":"4","KKMC":"中新大道与和意路交口"},{"KKBH":"720891005000","HPHM":"冀J572TW","JGSK":"2021-04-01 06:53:48.907","CDBH":"3","XSFX":"由东向西","XSFXDM":"1","KKMC":"海博道与安明路交口"},{"KKBH":"610256115","HPHM":"津N95906","JGSK":"2021-04-01 06:53:48.926","CDBH":"11","XSFX":"由北向南","XSFXDM":"4","KKMC":"中天大道与中生大道交口"},{"KKBH":"610276125","HPHM":"津ADF2519","JGSK":"2021-04-01 06:53:48.95","CDBH":"8","XSFX":"由北向南","XSFXDM":"4","KKMC":"中新大道与和顺路交口"},{"KKBH":"610256112","HPHM":"津N96119","JGSK":"2021-04-01 06:53:48.987","CDBH":"7","XSFX":"由南向北","XSFXDM":"3","KKMC":"中天大道与中津大道交口"},{"KKBH":"720561002000","HPHM":"津C1N380","JGSK":"2021-04-01 06:53:49","CDBH":"6","XSFX":"由北向南","XSFXDM":"4","KKMC":"动漫北路与文三路交口"},{"KKBH":"610256114","HPHM":"车牌","JGSK":"2021-04-01 06:53:49.03","CDBH":"2","XSFX":"由西向东","XSFXDM":"2","KKMC":"中天大道与和旭路交口"},{"KKBH":"610266118","HPHM":"津RBH792","JGSK":"2021-04-01 06:53:49.031","CDBH":"10","XSFX":"由北向南","XSFXDM":"4","KKMC":"中生大道与和畅路交口"},{"KKBH":"720871002000","HPHM":"苏C9216L","JGSK":"2021-04-01 06:53:49.093","CDBH":"5","XSFX":"由南向北","XSFXDM":"3","KKMC":"安正路与芳菲路交口"},{"KKBH":"720881002000","HPHM":"津NNG680","JGSK":"2021-04-01 06:53:49.172","CDBH":"12","XSFX":"由北向南","XSFXDM":"4","KKMC":"海旭道与安正路交口"},{"KKBH":"610266117","HPHM":"津A09889D","JGSK":"2021-04-01 06:53:49.172","CDBH":"12","XSFX":"由北向南","XSFXDM":"4","KKMC":"中生大道与和韵路交口"},{"KKBH":"711","HPHM":"津NFH990","JGSK":"2021-04-01 06:53:49.189","CDBH":"8","XSFX":"由北向南","XSFXDM":"4","KKMC":"不礼让行人中新大道与和旭路交口"},{"KKBH":"610271009","HPHM":"津C02753","JGSK":"2021-04-01 06:53:49.192","CDBH":"11","XSFX":"由北向南","XSFXDM":"4","KKMC":"中新大道与泰七路交口"},{"KKBH":"610286127","HPHM":"冀DL1N80","JGSK":"2021-04-01 06:53:49.224","CDBH":"5","XSFX":"由西向东","XSFXDM":"2","KKMC":"中津大道与和畅路交口"},{"KKBH":"711","HPHM":"津AD38776","JGSK":"2021-04-01 06:53:49.31","CDBH":"2","XSFX":"由东向西","XSFXDM":"1","KKMC":"不礼让行人中新大道与和旭路交口"},{"KKBH":"610276126","HPHM":"津MGU178","JGSK":"2021-04-01 06:53:49.361","CDBH":"7","XSFX":"由北向南","XSFXDM":"4","KKMC":"中新大道与和意路交口"},{"KKBH":"610276125","HPHM":"冀B4D906","JGSK":"2021-04-01 06:53:49.377","CDBH":"5","XSFX":"由南向北","XSFXDM":"3","KKMC":"中新大道与和顺路交口"},{"KKBH":"610271009","HPHM":"津FUG929","JGSK":"2021-04-01 06:53:49.384","CDBH":"11","XSFX":"由北向南","XSFXDM":"4","KKMC":"中新大道与泰七路交口"},{"KKBH":"720891004000","HPHM":"津KPR858","JGSK":"2021-04-01 06:53:49.482","CDBH":"5","XSFX":"由西向东","XSFXDM":"2","KKMC":"海博道与安平路交口"},{"KKBH":"610256112","HPHM":"冀RZW545","JGSK":"2021-04-01 06:53:49.501","CDBH":"10","XSFX":"由北向南","XSFXDM":"4","KKMC":"中天大道与中津大道交口"},{"KKBH":"610256115","HPHM":"津AD71709","JGSK":"2021-04-01 06:53:49.587","CDBH":"12","XSFX":"由北向南","XSFXDM":"4","KKMC":"中天大道与中生大道交口"},{"KKBH":"610271009","HPHM":"津CDR090","JGSK":"2021-04-01 06:53:49.63","CDBH":"11","XSFX":"由北向南","XSFXDM":"4","KKMC":"中新大道与泰七路交口"},{"KKBH":"610276124","HPHM":"津N99945","JGSK":"2021-04-01 06:53:49.639","CDBH":"11","XSFX":"由北向南","XSFXDM":"4","KKMC":"中新大道与中生大道交口"},{"KKBH":"610256116","HPHM":"津B33655","JGSK":"2021-04-01 06:53:49.649","CDBH":"8","XSFX":"由南向北","XSFXDM":"3","KKMC":"中天大道与和顺路交口"},{"KKBH":"7208710020000","HPHM":"鲁N8012H","JGSK":"2021-04-01 06:53:49.696","CDBH":"6","XSFX":"由南向北","XSFXDM":"3","KKMC":"安正路与芳菲路交口正向"},{"KKBH":"610266118","HPHM":"京N0D6H8","JGSK":"2021-04-01 06:53:49.745","CDBH":"9","XSFX":"由南向北","XSFXDM":"3","KKMC":"中生大道与和畅路交口"},{"KKBH":"7208810040000","HPHM":"车牌","JGSK":"2021-04-01 06:53:49.75","CDBH":"6","XSFX":"由西向东","XSFXDM":"2","KKMC":"海旭道与永盛路交口正向"},{"KKBH":"610276124","HPHM":"冀BP007K","JGSK":"2021-04-01 06:53:49.821","CDBH":"2","XSFX":"由东向西","XSFXDM":"1","KKMC":"中新大道与中生大道交口"},{"KKBH":"610256115","HPHM":"津AU6555","JGSK":"2021-04-01 06:53:49.84","CDBH":"10","XSFX":"由北向南","XSFXDM":"4","KKMC":"中天大道与中生大道交口"},{"KKBH":"610256114","HPHM":"黑NN7776","JGSK":"2021-04-01 06:53:49.967","CDBH":"1","XSFX":"由西向东","XSFXDM":"2","KKMC":"中天大道与和旭路交口"},{"KKBH":"7208810020000","HPHM":"车牌","JGSK":"2021-04-01 06:53:50.036","CDBH":"11","XSFX":"由南向北","XSFXDM":"3","KKMC":"海旭道与安正路交口正向"},{"KKBH":"7208810020000","HPHM":"津AK5955","JGSK":"2021-04-01 06:53:50.058","CDBH":"1","XSFX":"由东向西","XSFXDM":"1","KKMC":"海旭道与安正路交口正向"},{"KKBH":"711","HPHM":"辽PUU797","JGSK":"2021-04-01 06:53:50.067","CDBH":"7","XSFX":"由北向南","XSFXDM":"4","KKMC":"不礼让行人中新大道与和旭路交口"},{"KKBH":"7208810020000","HPHM":"津DSH538","JGSK":"2021-04-01 06:53:50.129","CDBH":"12","XSFX":"由北向南","XSFXDM":"4","KKMC":"海旭道与安正路交口正向"},{"KKBH":"610256115","HPHM":"津FCA780","JGSK":"2021-04-01 06:53:50.157","CDBH":"6","XSFX":"由西向东","XSFXDM":"2","KKMC":"中天大道与中生大道交口"},{"KKBH":"711","HPHM":"津B0J673","JGSK":"2021-04-01 06:53:50.195","CDBH":"5","XSFX":"由南向北","XSFXDM":"3","KKMC":"不礼让行人中新大道与和旭路交口"},{"KKBH":"610401004","HPHM":"车牌","JGSK":"2021-04-01 06:53:50.271","CDBH":"7","XSFX":"由南向北","XSFXDM":"3","KKMC":"和畅路与和风路交口"},{"KKBH":"720861003000","HPHM":"冀TD5X36","JGSK":"2021-04-01 06:53:50.276","CDBH":"4","XSFX":"由西向东","XSFXDM":"2","KKMC":"海晨道与安明路交口"},{"KKBH":"7208610020000","HPHM":"鲁N957MB","JGSK":"2021-04-01 06:53:50.286","CDBH":"10","XSFX":"由北向南","XSFXDM":"4","KKMC":"海晨道与安正路交口正向"},{"KKBH":"6071310030000","HPHM":"津RQR863","JGSK":"2021-04-01 06:53:50.339","CDBH":"1","XSFX":"由东向西","XSFXDM":"1","KKMC":"中央大道与海旭道交口正向"},{"KKBH":"610276126","HPHM":"冀B7953C","JGSK":"2021-04-01 06:53:50.367","CDBH":"8","XSFX":"由北向南","XSFXDM":"4","KKMC":"中新大道与和意路交口"},{"KKBH":"610266118","HPHM":"津CEU768","JGSK":"2021-04-01 06:53:50.391","CDBH":"11","XSFX":"由北向南","XSFXDM":"4","KKMC":"中生大道与和畅路交口"},{"KKBH":"610276126","HPHM":"津LC1160","JGSK":"2021-04-01 06:53:50.423","CDBH":"5","XSFX":"由南向北","XSFXDM":"3","KKMC":"中新大道与和意路交口"},{"KKBH":"610256115","HPHM":"津JSZ567","JGSK":"2021-04-01 06:53:50.462","CDBH":"11","XSFX":"由北向南","XSFXDM":"4","KKMC":"中天大道与中生大道交口"},{"KKBH":"728031006000","HPHM":"津AA8626","JGSK":"2021-04-01 06:53:50.466","CDBH":"6","XSFX":"由南向北","XSFXDM":"3","KKMC":"动漫中路与文三路交口"},{"KKBH":"720901002000","HPHM":"冀B3N3R7","JGSK":"2021-04-01 06:53:50.501","CDBH":"1","XSFX":"由东向西","XSFXDM":"1","KKMC":"玉林道与安正路交口"},{"KKBH":"720891004000","HPHM":"车牌","JGSK":"2021-04-01 06:53:50.566","CDBH":"9","XSFX":"由南向北","XSFXDM":"3","KKMC":"海博道与安平路交口"},{"KKBH":"610391007","HPHM":"鲁D817HA","JGSK":"2021-04-01 06:53:50.646","CDBH":"6","XSFX":"由西向东","XSFXDM":"2","KKMC":"和韵路与和风路交口"},{"KKBH":"610256112","HPHM":"津DPD868","JGSK":"2021-04-01 06:53:50.662","CDBH":"9","XSFX":"由南向北","XSFXDM":"3","KKMC":"中天大道与中津大道交口"},{"KKBH":"7208810040000","HPHM":"津RN7971","JGSK":"2021-04-01 06:53:50.702","CDBH":"5","XSFX":"由西向东","XSFXDM":"2","KKMC":"海旭道与永盛路交口正向"},{"KKBH":"610256113","HPHM":"津C17K09","JGSK":"2021-04-01 06:53:50.717","CDBH":"6","XSFX":"由南向北","XSFXDM":"3","KKMC":"中天大道与和风路交口"},{"KKBH":"720881005000","HPHM":"鲁G98T60","JGSK":"2021-04-01 06:53:50.741","CDBH":"9","XSFX":"由北向南","XSFXDM":"4","KKMC":"海旭道与明盛路交口"},{"KKBH":"7208710020000","HPHM":"津C837S3","JGSK":"2021-04-01 06:53:50.752","CDBH":"6","XSFX":"由南向北","XSFXDM":"3","KKMC":"安正路与芳菲路交口正向"},{"KKBH":"610256114","HPHM":"京LK6656","JGSK":"2021-04-01 06:53:50.764","CDBH":"8","XSFX":"由北向南","XSFXDM":"4","KKMC":"中天大道与和旭路交口"},{"KKBH":"610276126","HPHM":"琼BFL726","JGSK":"2021-04-01 06:53:50.795","CDBH":"8","XSFX":"由北向南","XSFXDM":"4","KKMC":"中新大道与和意路交口"},{"KKBH":"610266117","HPHM":"津H66507","JGSK":"2021-04-01 06:53:50.823","CDBH":"9","XSFX":"由南向北","XSFXDM":"3","KKMC":"中生大道与和韵路交口"},{"KKBH":"720891004000","HPHM":"津ASL450","JGSK":"2021-04-01 06:53:50.846","CDBH":"5","XSFX":"由西向东","XSFXDM":"2","KKMC":"海博道与安平路交口"},{"KKBH":"610256112","HPHM":"津N96119","JGSK":"2021-04-01 06:53:50.855","CDBH":"8","XSFX":"由南向北","XSFXDM":"3","KKMC":"中天大道与中津大道交口"},{"KKBH":"610276124","HPHM":"津HMH328","JGSK":"2021-04-01 06:53:50.868","CDBH":"10","XSFX":"由北向南","XSFXDM":"4","KKMC":"中新大道与中生大道交口"},{"KKBH":"720881002000","HPHM":"津QP1996","JGSK":"2021-04-01 06:53:50.876","CDBH":"9","XSFX":"由南向北","XSFXDM":"3","KKMC":"海旭道与安正路交口"},{"KKBH":"610266117","HPHM":"冀A8U2S9","JGSK":"2021-04-01 06:53:50.916","CDBH":"12","XSFX":"由北向南","XSFXDM":"4","KKMC":"中生大道与和韵路交口"},{"KKBH":"610256112","HPHM":"津A7P927","JGSK":"2021-04-01 06:53:50.934","CDBH":"9","XSFX":"由南向北","XSFXDM":"3","KKMC":"中天大道与中津大道交口"},{"KKBH":"610256115","HPHM":"津RZZ193","JGSK":"2021-04-01 06:53:51.109","CDBH":"9","XSFX":"由南向北","XSFXDM":"3","KKMC":"中天大道与中生大道交口"},{"KKBH":"610256115","HPHM":"津A2A304","JGSK":"2021-04-01 06:53:51.174","CDBH":"11","XSFX":"由北向南","XSFXDM":"4","KKMC":"中天大道与中生大道交口"},{"KKBH":"610266118","HPHM":"辽AH3Y33","JGSK":"2021-04-01 06:53:51.265","CDBH":"8","XSFX":"由南向北","XSFXDM":"3","KKMC":"中生大道与和畅路交口"},{"KKBH":"610276125","HPHM":"京P82C22","JGSK":"2021-04-01 06:53:51.279","CDBH":"4","XSFX":"由南向北","XSFXDM":"3","KKMC":"中新大道与和顺路交口"},{"KKBH":"7208910030000","HPHM":"冀B8D0V0","JGSK":"2021-04-01 06:53:51.304","CDBH":"4","XSFX":"由西向东","XSFXDM":"2","KKMC":"海博道与安正路交口正向"},{"KKBH":"610276126","HPHM":"津C000H0","JGSK":"2021-04-01 06:53:51.352","CDBH":"8","XSFX":"由北向南","XSFXDM":"4","KKMC":"中新大道与和意路交口"},{"KKBH":"6102661220000","HPHM":"津DCJ228","JGSK":"2021-04-01 06:53:51.375","CDBH":"2","XSFX":"由西向东","XSFXDM":"2","KKMC":"生态城中生大道故道河一桥西向东上桥处正向"},{"KKBH":"610401004","HPHM":"车牌","JGSK":"2021-04-01 06:53:51.522","CDBH":"5","XSFX":"由西向东","XSFXDM":"2","KKMC":"和畅路与和风路交口"},{"KKBH":"7208810060000","HPHM":"津A8F670","JGSK":"2021-04-01 06:53:51.563","CDBH":"4","XSFX":"由南向北","XSFXDM":"3","KKMC":"海旭道与庄盛路交口正向"},{"KKBH":"711","HPHM":"冀A1920H","JGSK":"2021-04-01 06:53:51.582","CDBH":"8","XSFX":"由北向南","XSFXDM":"4","KKMC":"不礼让行人中新大道与和旭路交口"},{"KKBH":"720881004000","HPHM":"京N99D92","JGSK":"2021-04-01 06:53:51.658","CDBH":"9","XSFX":"由西向东","XSFXDM":"2","KKMC":"海旭道与永盛路交口"},{"KKBH":"610276126","HPHM":"冀BL592Q","JGSK":"2021-04-01 06:53:51.677","CDBH":"4","XSFX":"由南向北","XSFXDM":"3","KKMC":"中新大道与和意路交口"},{"KKBH":"711","HPHM":"津A6H655","JGSK":"2021-04-01 06:53:51.72","CDBH":"5","XSFX":"由南向北","XSFXDM":"3","KKMC":"不礼让行人中新大道与和旭路交口"},{"KKBH":"720881002000","HPHM":"津C0G007","JGSK":"2021-04-01 06:53:51.731","CDBH":"12","XSFX":"由北向南","XSFXDM":"4","KKMC":"海旭道与安正路交口"},{"KKBH":"610391007","HPHM":"津E29069","JGSK":"2021-04-01 06:53:51.766","CDBH":"4","XSFX":"由西向东","XSFXDM":"2","KKMC":"和韵路与和风路交口"},{"KKBH":"610391007","HPHM":"津E31705","JGSK":"2021-04-01 06:53:51.998","CDBH":"10","XSFX":"由北向南","XSFXDM":"4","KKMC":"和韵路与和风路交口"},{"KKBH":"720891004000","HPHM":"车牌","JGSK":"2021-04-01 06:53:52.003","CDBH":"9","XSFX":"由南向北","XSFXDM":"3","KKMC":"海博道与安平路交口"},{"KKBH":"610276125","HPHM":"冀J657SQ","JGSK":"2021-04-01 06:53:52.027","CDBH":"5","XSFX":"由南向北","XSFXDM":"3","KKMC":"中新大道与和顺路交口"},{"KKBH":"720881005000","HPHM":"津CCQ228","JGSK":"2021-04-01 06:53:52.044","CDBH":"4","XSFX":"由西向东","XSFXDM":"2","KKMC":"海旭道与明盛路交口"},{"KKBH":"610256115","HPHM":"津N95906","JGSK":"2021-04-01 06:53:52.062","CDBH":"12","XSFX":"由北向南","XSFXDM":"4","KKMC":"中天大道与中生大道交口"},{"KKBH":"7208810020000","HPHM":"苏C9216L","JGSK":"2021-04-01 06:53:52.104","CDBH":"9","XSFX":"由南向北","XSFXDM":"3","KKMC":"海旭道与安正路交口正向"},{"KKBH":"610256115","HPHM":"冀B1EC65","JGSK":"2021-04-01 06:53:52.142","CDBH":"10","XSFX":"由北向南","XSFXDM":"4","KKMC":"中天大道与中生大道交口"},{"KKBH":"610286127","HPHM":"津KBG680","JGSK":"2021-04-01 06:53:52.192","CDBH":"4","XSFX":"由西向东","XSFXDM":"2","KKMC":"中津大道与和畅路交口"},{"KKBH":"720901002000","HPHM":"津E13978","JGSK":"2021-04-01 06:53:52.42","CDBH":"1","XSFX":"由东向西","XSFXDM":"1","KKMC":"玉林道与安正路交口"},{"KKBH":"7208810020000","HPHM":"蒙JVT689","JGSK":"2021-04-01 06:53:52.445","CDBH":"5","XSFX":"由西向东","XSFXDM":"2","KKMC":"海旭道与安正路交口正向"},{"KKBH":"610256112","HPHM":"津KWK567","JGSK":"2021-04-01 06:53:52.466","CDBH":"4","XSFX":"由西向东","XSFXDM":"2","KKMC":"中天大道与中津大道交口"},{"KKBH":"610401004","HPHM":"津JYQ216","JGSK":"2021-04-01 06:53:52.49","CDBH":"2","XSFX":"由东向西","XSFXDM":"1","KKMC":"和畅路与和风路交口"},{"KKBH":"711","HPHM":"津BW7680","JGSK":"2021-04-01 06:53:52.541","CDBH":"7","XSFX":"由北向南","XSFXDM":"4","KKMC":"不礼让行人中新大道与和旭路交口"},{"KKBH":"720891004000","HPHM":"车牌","JGSK":"2021-04-01 06:53:52.565","CDBH":"9","XSFX":"由南向北","XSFXDM":"3","KKMC":"海博道与安平路交口"},{"KKBH":"610256116","HPHM":"苏GD161R","JGSK":"2021-04-01 06:53:52.649","CDBH":"7","XSFX":"由南向北","XSFXDM":"3","KKMC":"中天大道与和顺路交口"},{"KKBH":"610401004","HPHM":"津RYN878","JGSK":"2021-04-01 06:53:52.724","CDBH":"1","XSFX":"由东向西","XSFXDM":"1","KKMC":"和畅路与和风路交口"},{"KKBH":"610271009","HPHM":"津FUG929","JGSK":"2021-04-01 06:53:52.749","CDBH":"11","XSFX":"由北向南","XSFXDM":"4","KKMC":"中新大道与泰七路交口"},{"KKBH":"7208810050000","HPHM":"津AF38296","JGSK":"2021-04-01 06:53:52.786","CDBH":"4","XSFX":"由西向东","XSFXDM":"2","KKMC":"海旭道与明盛路交口正向"},{"KKBH":"610286127","HPHM":"津C6T571","JGSK":"2021-04-01 06:53:52.836","CDBH":"6","XSFX":"由西向东","XSFXDM":"2","KKMC":"中津大道与和畅路交口"},{"KKBH":"720871002000","HPHM":"辽PBS670","JGSK":"2021-04-01 06:53:52.855","CDBH":"5","XSFX":"由南向北","XSFXDM":"3","KKMC":"安正路与芳菲路交口"},{"KKBH":"610276124","HPHM":"鲁G066MT","JGSK":"2021-04-01 06:53:52.933","CDBH":"7","XSFX":"由南向北","XSFXDM":"3","KKMC":"中新大道与中生大道交口"},{"KKBH":"610256114","HPHM":"津FJ0838","JGSK":"2021-04-01 06:53:52.942","CDBH":"1","XSFX":"由西向东","XSFXDM":"2","KKMC":"中天大道与和旭路交口"},{"KKBH":"7205410020000","HPHM":"车牌","JGSK":"2021-04-01 06:53:53.048","CDBH":"4","XSFX":"由西向东","XSFXDM":"2","KKMC":"动漫环路西与动漫中路交口正向"},{"KKBH":"610401004","HPHM":"津GZB813","JGSK":"2021-04-01 06:53:53.062","CDBH":"1","XSFX":"由东向西","XSFXDM":"1","KKMC":"和畅路与和风路交口"},{"KKBH":"610256115","HPHM":"冀B0HT76","JGSK":"2021-04-01 06:53:53.064","CDBH":"1","XSFX":"由东向西","XSFXDM":"1","KKMC":"中天大道与中生大道交口"},{"KKBH":"720871002000","HPHM":"鲁N8012H","JGSK":"2021-04-01 06:53:53.175","CDBH":"6","XSFX":"由南向北","XSFXDM":"3","KKMC":"安正路与芳菲路交口"},{"KKBH":"7208810020000","HPHM":"津H93302","JGSK":"2021-04-01 06:53:53.178","CDBH":"12","XSFX":"由北向南","XSFXDM":"4","KKMC":"海旭道与安正路交口正向"},{"KKBH":"610276126","HPHM":"津HX3009","JGSK":"2021-04-01 06:53:53.275","CDBH":"8","XSFX":"由北向南","XSFXDM":"4","KKMC":"中新大道与和意路交口"},{"KKBH":"610266118","HPHM":"津DRD866","JGSK":"2021-04-01 06:53:53.34","CDBH":"8","XSFX":"由南向北","XSFXDM":"3","KKMC":"中生大道与和畅路交口"},{"KKBH":"610256114","HPHM":"车牌","JGSK":"2021-04-01 06:53:53.435","CDBH":"6","XSFX":"由南向北","XSFXDM":"3","KKMC":"中天大道与和旭路交口"},{"KKBH":"610256111","HPHM":"冀AK659B","JGSK":"2021-04-01 06:53:53.489","CDBH":"1","XSFX":"由西向东","XSFXDM":"2","KKMC":"中天大道与和惠路交口"},{"KKBH":"720881002000","HPHM":"津E27351","JGSK":"2021-04-01 06:53:53.514","CDBH":"9","XSFX":"由南向北","XSFXDM":"3","KKMC":"海旭道与安正路交口"},{"KKBH":"6071310030000","HPHM":"津MX5928","JGSK":"2021-04-01 06:53:53.525","CDBH":"1","XSFX":"由东向西","XSFXDM":"1","KKMC":"中央大道与海旭道交口正向"},{"KKBH":"610391006","HPHM":"津K33920","JGSK":"2021-04-01 06:53:53.549","CDBH":"1","XSFX":"由东向西","XSFXDM":"1","KKMC":"和韵路与和意路交口"},{"KKBH":"610256116","HPHM":"豫EXX525","JGSK":"2021-04-01 06:53:53.555","CDBH":"8","XSFX":"由南向北","XSFXDM":"3","KKMC":"中天大道与和顺路交口"},{"KKBH":"711","HPHM":"津MD9253","JGSK":"2021-04-01 06:53:53.582","CDBH":"8","XSFX":"由北向南","XSFXDM":"4","KKMC":"不礼让行人中新大道与和旭路交口"},{"KKBH":"610256111","HPHM":"冀T81F03","JGSK":"2021-04-01 06:53:53.601","CDBH":"8","XSFX":"由北向南","XSFXDM":"4","KKMC":"中天大道与和惠路交口"},{"KKBH":"610256113","HPHM":"津GM3285","JGSK":"2021-04-01 06:53:53.716","CDBH":"2","XSFX":"由西向东","XSFXDM":"2","KKMC":"中天大道与和风路交口"},{"KKBH":"610271009","HPHM":"津MLJ597","JGSK":"2021-04-01 06:53:53.789","CDBH":"10","XSFX":"由北向南","XSFXDM":"4","KKMC":"中新大道与泰七路交口"},{"KKBH":"610271010","HPHM":"冀F1NH97","JGSK":"2021-04-01 06:53:53.849","CDBH":"5","XSFX":"由南向北","XSFXDM":"3","KKMC":"中新大道与华五路交口"},{"KKBH":"720881004000","HPHM":"津RN7971","JGSK":"2021-04-01 06:53:53.899","CDBH":"10","XSFX":"由西向东","XSFXDM":"2","KKMC":"海旭道与永盛路交口"},{"KKBH":"610276126","HPHM":"津NS3386","JGSK":"2021-04-01 06:53:53.9","CDBH":"8","XSFX":"由北向南","XSFXDM":"4","KKMC":"中新大道与和意路交口"},{"KKBH":"610276126","HPHM":"辽JDY960","JGSK":"2021-04-01 06:53:53.936","CDBH":"5","XSFX":"由南向北","XSFXDM":"3","KKMC":"中新大道与和意路交口"},{"KKBH":"7208210040000","HPHM":"京AR2393","JGSK":"2021-04-01 06:53:53.955","CDBH":"4","XSFX":"由南向北","XSFXDM":"3","KKMC":"动漫西路与动漫北路交口正向"},{"KKBH":"610256115","HPHM":"津HFP859","JGSK":"2021-04-01 06:53:53.973","CDBH":"3","XSFX":"由东向西","XSFXDM":"1","KKMC":"中天大道与中生大道交口"},{"KKBH":"610266118","HPHM":"津A2Q788","JGSK":"2021-04-01 06:53:53.981","CDBH":"9","XSFX":"由南向北","XSFXDM":"3","KKMC":"中生大道与和畅路交口"},{"KKBH":"720861002000","HPHM":"鲁N957MB","JGSK":"2021-04-01 06:53:53.987","CDBH":"10","XSFX":"由北向南","XSFXDM":"4","KKMC":"海晨道与安正路交口"},{"KKBH":"610256116","HPHM":"京Q2D7T9","JGSK":"2021-04-01 06:53:54.004","CDBH":"8","XSFX":"由南向北","XSFXDM":"3","KKMC":"中天大道与和顺路交口"},{"KKBH":"610391006","HPHM":"津JZG556","JGSK":"2021-04-01 06:53:54.029","CDBH":"2","XSFX":"由东向西","XSFXDM":"1","KKMC":"和韵路与和意路交口"},{"KKBH":"720881002000","HPHM":"津LW5690","JGSK":"2021-04-01 06:53:54.051","CDBH":"12","XSFX":"由北向南","XSFXDM":"4","KKMC":"海旭道与安正路交口"},{"KKBH":"720891004000","HPHM":"车牌","JGSK":"2021-04-01 06:53:54.091","CDBH":"9","XSFX":"由南向北","XSFXDM":"3","KKMC":"海博道与安平路交口"},{"KKBH":"610276126","HPHM":"津NGS505","JGSK":"2021-04-01 06:53:54.17","CDBH":"4","XSFX":"由南向北","XSFXDM":"3","KKMC":"中新大道与和意路交口"},{"KKBH":"610286127","HPHM":"冀FSV187","JGSK":"2021-04-01 06:53:54.179","CDBH":"6","XSFX":"由西向东","XSFXDM":"2","KKMC":"中津大道与和畅路交口"},{"KKBH":"720891004000","HPHM":"津KB7976","JGSK":"2021-04-01 06:53:54.199","CDBH":"4","XSFX":"由西向东","XSFXDM":"2","KKMC":"海博道与安平路交口"},{"KKBH":"610276124","HPHM":"津HYN155","JGSK":"2021-04-01 06:53:54.228","CDBH":"10","XSFX":"由北向南","XSFXDM":"4","KKMC":"中新大道与中生大道交口"},{"KKBH":"610276125","HPHM":"津GMJ215","JGSK":"2021-04-01 06:53:54.266","CDBH":"5","XSFX":"由南向北","XSFXDM":"3","KKMC":"中新大道与和顺路交口"},{"KKBH":"711","HPHM":"津HV6826","JGSK":"2021-04-01 06:53:54.301","CDBH":"7","XSFX":"由北向南","XSFXDM":"4","KKMC":"不礼让行人中新大道与和旭路交口"},{"KKBH":"610276125","HPHM":"津GZX367","JGSK":"2021-04-01 06:53:54.309","CDBH":"7","XSFX":"由北向南","XSFXDM":"4","KKMC":"中新大道与和顺路交口"},{"KKBH":"610401004","HPHM":"津JJJ650","JGSK":"2021-04-01 06:53:54.336","CDBH":"8","XSFX":"由南向北","XSFXDM":"3","KKMC":"和畅路与和风路交口"},{"KKBH":"610266122000","HPHM":"津DCJ228","JGSK":"2021-04-01 06:53:54.338","CDBH":"2","XSFX":"由西向东","XSFXDM":"2","KKMC":"生态城中生大道故道河一桥西向东上桥处"},{"KKBH":"720871002000","HPHM":"津C837S3","JGSK":"2021-04-01 06:53:54.37","CDBH":"6","XSFX":"由南向北","XSFXDM":"3","KKMC":"安正路与芳菲路交口"},{"KKBH":"610256115","HPHM":"京N9H826","JGSK":"2021-04-01 06:53:54.417","CDBH":"11","XSFX":"由北向南","XSFXDM":"4","KKMC":"中天大道与中生大道交口"},{"KKBH":"610271009","HPHM":"津GWB779","JGSK":"2021-04-01 06:53:54.419","CDBH":"7","XSFX":"由南向北","XSFXDM":"3","KKMC":"中新大道与泰七路交口"},{"KKBH":"711","HPHM":"苏K265MY","JGSK":"2021-04-01 06:53:54.439","CDBH":"5","XSFX":"由南向北","XSFXDM":"3","KKMC":"不礼让行人中新大道与和旭路交口"},{"KKBH":"610256115","HPHM":"津C30U57","JGSK":"2021-04-01 06:53:54.454","CDBH":"2","XSFX":"由东向西","XSFXDM":"1","KKMC":"中天大道与中生大道交口"},{"KKBH":"7208810020000","HPHM":"京N6X329","JGSK":"2021-04-01 06:53:54.473","CDBH":"13","XSFX":"由北向南","XSFXDM":"4","KKMC":"海旭道与安正路交口正向"},{"KKBH":"610271008","HPHM":"车牌","JGSK":"2021-04-01 06:53:54.616","CDBH":"4","XSFX":"由北向南","XSFXDM":"4","KKMC":"中新大道与航母主题公园支路交口"},{"KKBH":"610256114","HPHM":"津LK6656","JGSK":"2021-04-01 06:53:54.653","CDBH":"8","XSFX":"由北向南","XSFXDM":"4","KKMC":"中天大道与和旭路交口"},{"KKBH":"720881005000","HPHM":"津DYY211","JGSK":"2021-04-01 06:53:54.761","CDBH":"4","XSFX":"由西向东","XSFXDM":"2","KKMC":"海旭道与明盛路交口"},{"KKBH":"610271008","HPHM":"津A00X55","JGSK":"2021-04-01 06:53:54.781","CDBH":"4","XSFX":"由北向南","XSFXDM":"4","KKMC":"中新大道与航母主题公园支路交口"},{"KKBH":"610256113","HPHM":"津AF12848","JGSK":"2021-04-01 06:53:54.838","CDBH":"8","XSFX":"由北向南","XSFXDM":"4","KKMC":"中天大道与和风路交口"},{"KKBH":"610401004","HPHM":"津JZT959","JGSK":"2021-04-01 06:53:54.862","CDBH":"1","XSFX":"由东向西","XSFXDM":"1","KKMC":"和畅路与和风路交口"},{"KKBH":"610276125","HPHM":"冀J657SQ","JGSK":"2021-04-01 06:53:54.897","CDBH":"5","XSFX":"由南向北","XSFXDM":"3","KKMC":"中新大道与和顺路交口"},{"KKBH":"610256115","HPHM":"津A2A304","JGSK":"2021-04-01 06:53:54.941","CDBH":"12","XSFX":"由北向南","XSFXDM":"4","KKMC":"中天大道与中生大道交口"},{"KKBH":"7208710020000","HPHM":"津FCT118","JGSK":"2021-04-01 06:53:54.945","CDBH":"5","XSFX":"由南向北","XSFXDM":"3","KKMC":"安正路与芳菲路交口正向"},{"KKBH":"610286127","HPHM":"云AL87L3","JGSK":"2021-04-01 06:53:54.976","CDBH":"3","XSFX":"由东向西","XSFXDM":"1","KKMC":"中津大道与和畅路交口"},{"KKBH":"610286127","HPHM":"津C81Y22","JGSK":"2021-04-01 06:53:55.077","CDBH":"5","XSFX":"由西向东","XSFXDM":"2","KKMC":"中津大道与和畅路交口"},{"KKBH":"711","HPHM":"浙APV687","JGSK":"2021-04-01 06:53:55.181","CDBH":"8","XSFX":"由北向南","XSFXDM":"4","KKMC":"不礼让行人中新大道与和旭路交口"},{"KKBH":"610256116","HPHM":"津B50015","JGSK":"2021-04-01 06:53:55.242","CDBH":"7","XSFX":"由南向北","XSFXDM":"3","KKMC":"中天大道与和顺路交口"},{"KKBH":"7208810020000","HPHM":"津A19T95","JGSK":"2021-04-01 06:53:55.246","CDBH":"12","XSFX":"由北向南","XSFXDM":"4","KKMC":"海旭道与安正路交口正向"},{"KKBH":"610276126","HPHM":"冀BL592Q","JGSK":"2021-04-01 06:53:55.377","CDBH":"4","XSFX":"由南向北","XSFXDM":"3","KKMC":"中新大道与和意路交口"},{"KKBH":"610256115","HPHM":"冀F9VK97","JGSK":"2021-04-01 06:53:55.422","CDBH":"10","XSFX":"由北向南","XSFXDM":"4","KKMC":"中天大道与中生大道交口"},{"KKBH":"610401004","HPHM":"津JYQ216","JGSK":"2021-04-01 06:53:55.537","CDBH":"2","XSFX":"由东向西","XSFXDM":"1","KKMC":"和畅路与和风路交口"},{"KKBH":"610276125","HPHM":"津C38M78","JGSK":"2021-04-01 06:53:55.547","CDBH":"5","XSFX":"由南向北","XSFXDM":"3","KKMC":"中新大道与和顺路交口"},{"KKBH":"720891003000","HPHM":"车牌","JGSK":"2021-04-01 06:53:55.656","CDBH":"6","XSFX":"由西向东","XSFXDM":"2","KKMC":"海博道与安正路交口"},{"KKBH":"610286127","HPHM":"冀FA20K6","JGSK":"2021-04-01 06:53:55.667","CDBH":"8","XSFX":"由南向北","XSFXDM":"3","KKMC":"中津大道与和畅路交口"},{"KKBH":"610391006","HPHM":"津DT3580","JGSK":"2021-04-01 06:53:55.672","CDBH":"1","XSFX":"由东向西","XSFXDM":"1","KKMC":"和韵路与和意路交口"},{"KKBH":"610401004","HPHM":"车牌","JGSK":"2021-04-01 06:53:55.741","CDBH":"7","XSFX":"由南向北","XSFXDM":"3","KKMC":"和畅路与和风路交口"},{"KKBH":"7208610030000","HPHM":"鲁A0C2Y6","JGSK":"2021-04-01 06:53:55.77","CDBH":"11","XSFX":"由北向南","XSFXDM":"4","KKMC":"海晨道与安明路交口正向"},{"KKBH":"720881002000","HPHM":"津GYX339","JGSK":"2021-04-01 06:53:55.808","CDBH":"12","XSFX":"由北向南","XSFXDM":"4","KKMC":"海旭道与安正路交口"},{"KKBH":"610266117","HPHM":"津NSK020","JGSK":"2021-04-01 06:53:55.811","CDBH":"8","XSFX":"由南向北","XSFXDM":"3","KKMC":"中生大道与和韵路交口"},{"KKBH":"7208610020000","HPHM":"车牌","JGSK":"2021-04-01 06:53:55.823","CDBH":"10","XSFX":"由北向南","XSFXDM":"4","KKMC":"海晨道与安正路交口正向"},{"KKBH":"610276124","HPHM":"津N99945","JGSK":"2021-04-01 06:53:55.828","CDBH":"11","XSFX":"由北向南","XSFXDM":"4","KKMC":"中新大道与中生大道交口"},{"KKBH":"610276126","HPHM":"冀B7953C","JGSK":"2021-04-01 06:53:55.913","CDBH":"8","XSFX":"由北向南","XSFXDM":"4","KKMC":"中新大道与和意路交口"},{"KKBH":"711","HPHM":"豫EYA169","JGSK":"2021-04-01 06:53:56.021","CDBH":"2","XSFX":"由东向西","XSFXDM":"1","KKMC":"不礼让行人中新大道与和旭路交口"},{"KKBH":"610276125","HPHM":"京P82C22","JGSK":"2021-04-01 06:53:56.097","CDBH":"4","XSFX":"由南向北","XSFXDM":"3","KKMC":"中新大道与和顺路交口"},{"KKBH":"7208810020000","HPHM":"鲁N8012H","JGSK":"2021-04-01 06:53:56.141","CDBH":"10","XSFX":"由南向北","XSFXDM":"3","KKMC":"海旭道与安正路交口正向"},{"KKBH":"7208610020000","HPHM":"车牌","JGSK":"2021-04-01 06:53:56.239","CDBH":"10","XSFX":"由北向南","XSFXDM":"4","KKMC":"海晨道与安正路交口正向"},{"KKBH":"610256115","HPHM":"津LBY963","JGSK":"2021-04-01 06:53:56.282","CDBH":"11","XSFX":"由北向南","XSFXDM":"4","KKMC":"中天大道与中生大道交口"},{"KKBH":"610391007","HPHM":"津E31705","JGSK":"2021-04-01 06:53:56.449","CDBH":"11","XSFX":"由北向南","XSFXDM":"4","KKMC":"和韵路与和风路交口"},{"KKBH":"610276126","HPHM":"豫EA1J52","JGSK":"2021-04-01 06:53:56.467","CDBH":"8","XSFX":"由北向南","XSFXDM":"4","KKMC":"中新大道与和意路交口"},{"KKBH":"610276124","HPHM":"津NHQ368","JGSK":"2021-04-01 06:53:56.469","CDBH":"10","XSFX":"由北向南","XSFXDM":"4","KKMC":"中新大道与中生大道交口"},{"KKBH":"610391007","HPHM":"津C95Q29","JGSK":"2021-04-01 06:53:56.545","CDBH":"10","XSFX":"由北向南","XSFXDM":"4","KKMC":"和韵路与和风路交口"},{"KKBH":"7208910080000","HPHM":"苏C063ED","JGSK":"2021-04-01 06:53:56.546","CDBH":"10","XSFX":"由南向北","XSFXDM":"3","KKMC":"海博道与荣盛路交口正向"},{"KKBH":"7208810020000","HPHM":"辽PBS670","JGSK":"2021-04-01 06:53:56.581","CDBH":"9","XSFX":"由南向北","XSFXDM":"3","KKMC":"海旭道与安正路交口正向"},{"KKBH":"7208610030000","HPHM":"津JCM011","JGSK":"2021-04-01 06:53:56.67","CDBH":"7","XSFX":"由南向北","XSFXDM":"3","KKMC":"海晨道与安明路交口正向"},{"KKBH":"610286127","HPHM":"冀DL1N80","JGSK":"2021-04-01 06:53:56.675","CDBH":"6","XSFX":"由西向东","XSFXDM":"2","KKMC":"中津大道与和畅路交口"},{"KKBH":"7208710020000","HPHM":"冀J5N2X0","JGSK":"2021-04-01 06:53:56.704","CDBH":"5","XSFX":"由南向北","XSFXDM":"3","KKMC":"安正路与芳菲路交口正向"},{"KKBH":"610276125","HPHM":"津A1F857","JGSK":"2021-04-01 06:53:56.742","CDBH":"4","XSFX":"由南向北","XSFXDM":"3","KKMC":"中新大道与和顺路交口"},{"KKBH":"7208910030000","HPHM":"蒙A601SJ","JGSK":"2021-04-01 06:53:56.84","CDBH":"6","XSFX":"由西向东","XSFXDM":"2","KKMC":"海博道与安正路交口正向"},{"KKBH":"720881002000","HPHM":"苏C9216L","JGSK":"2021-04-01 06:53:56.871","CDBH":"9","XSFX":"由南向北","XSFXDM":"3","KKMC":"海旭道与安正路交口"},{"KKBH":"6102610040000","HPHM":"津MCL521","JGSK":"2021-04-01 06:53:56.937","CDBH":"5","XSFX":"由北向南","XSFXDM":"4","KKMC":"中生大道与静湖西路（北侧）正向"},{"KKBH":"7208810020000","HPHM":"津AF09699","JGSK":"2021-04-01 06:53:56.978","CDBH":"12","XSFX":"由北向南","XSFXDM":"4","KKMC":"海旭道与安正路交口正向"},{"KKBH":"720541002000","HPHM":"京Y80052","JGSK":"2021-04-01 06:53:57.011","CDBH":"2","XSFX":"由东向西","XSFXDM":"1","KKMC":"动漫环路西与动漫中路交口"},{"KKBH":"610256115","HPHM":"京HF4310","JGSK":"2021-04-01 06:53:57.021","CDBH":"12","XSFX":"由北向南","XSFXDM":"4","KKMC":"中天大道与中生大道交口"},{"KKBH":"610271009","HPHM":"津C33357","JGSK":"2021-04-01 06:53:57.024","CDBH":"10","XSFX":"由北向南","XSFXDM":"4","KKMC":"中新大道与泰七路交口"},{"KKBH":"610391006","HPHM":"津JAY989","JGSK":"2021-04-01 06:53:57.069","CDBH":"1","XSFX":"由东向西","XSFXDM":"1","KKMC":"和韵路与和意路交口"},{"KKBH":"7208810020000","HPHM":"津MDP766","JGSK":"2021-04-01 06:53:57.102","CDBH":"3","XSFX":"由东向西","XSFXDM":"1","KKMC":"海旭道与安正路交口正向"},{"KKBH":"7208610020000","HPHM":"车牌","JGSK":"2021-04-01 06:53:57.114","CDBH":"10","XSFX":"由北向南","XSFXDM":"4","KKMC":"海晨道与安正路交口正向"},{"KKBH":"610276125","HPHM":"津GMJ215","JGSK":"2021-04-01 06:53:57.138","CDBH":"5","XSFX":"由南向北","XSFXDM":"3","KKMC":"中新大道与和顺路交口"},{"KKBH":"720881005000","HPHM":"津J06417","JGSK":"2021-04-01 06:53:57.164","CDBH":"4","XSFX":"由西向东","XSFXDM":"2","KKMC":"海旭道与明盛路交口"},{"KKBH":"610256115","HPHM":"津DQB315","JGSK":"2021-04-01 06:53:57.178","CDBH":"11","XSFX":"由北向南","XSFXDM":"4","KKMC":"中天大道与中生大道交口"},{"KKBH":"610256114","HPHM":"津RNV971","JGSK":"2021-04-01 06:53:57.184","CDBH":"5","XSFX":"由南向北","XSFXDM":"3","KKMC":"中天大道与和旭路交口"},{"KKBH":"610276124","HPHM":"冀B6V121","JGSK":"2021-04-01 06:53:57.2","CDBH":"2","XSFX":"由东向西","XSFXDM":"1","KKMC":"中新大道与中生大道交口"},{"KKBH":"610276126","HPHM":"津C000H0","JGSK":"2021-04-01 06:53:57.275","CDBH":"8","XSFX":"由北向南","XSFXDM":"4","KKMC":"中新大道与和意路交口"},{"KKBH":"610276126","HPHM":"津NGS505","JGSK":"2021-04-01 06:53:57.298","CDBH":"4","XSFX":"由南向北","XSFXDM":"3","KKMC":"中新大道与和意路交口"},{"KKBH":"610286127","HPHM":"津GGL260","JGSK":"2021-04-01 06:53:57.317","CDBH":"5","XSFX":"由西向东","XSFXDM":"2","KKMC":"中津大道与和畅路交口"},{"KKBH":"711","HPHM":"津AY7701","JGSK":"2021-04-01 06:53:57.341","CDBH":"8","XSFX":"由北向南","XSFXDM":"4","KKMC":"不礼让行人中新大道与和旭路交口"},{"KKBH":"7208710020000","HPHM":"苏C9216L","JGSK":"2021-04-01 06:53:57.347","CDBH":"8","XSFX":"由北向南","XSFXDM":"4","KKMC":"安正路与芳菲路交口正向"},{"KKBH":"610271008","HPHM":"津HL3908","JGSK":"2021-04-01 06:53:57.352","CDBH":"4","XSFX":"由北向南","XSFXDM":"4","KKMC":"中新大道与航母主题公园支路交口"},{"KKBH":"720881002000","HPHM":"京N6X329","JGSK":"2021-04-01 06:53:57.404","CDBH":"13","XSFX":"由北向南","XSFXDM":"4","KKMC":"海旭道与安正路交口"},{"KKBH":"610256115","HPHM":"京N9H826","JGSK":"2021-04-01 06:53:57.423","CDBH":"11","XSFX":"由北向南","XSFXDM":"4","KKMC":"中天大道与中生大道交口"},{"KKBH":"7208710020000","HPHM":"津AU5615","JGSK":"2021-04-01 06:53:57.465","CDBH":"7","XSFX":"由南向北","XSFXDM":"3","KKMC":"安正路与芳菲路交口正向"},{"KKBH":"711","HPHM":"冀BN01U5","JGSK":"2021-04-01 06:53:57.555","CDBH":"5","XSFX":"由南向北","XSFXDM":"3","KKMC":"不礼让行人中新大道与和旭路交口"},{"KKBH":"711","HPHM":"津H36550","JGSK":"2021-04-01 06:53:57.579","CDBH":"7","XSFX":"由北向南","XSFXDM":"4","KKMC":"不礼让行人中新大道与和旭路交口"},{"KKBH":"610271008","HPHM":"津HL3908","JGSK":"2021-04-01 06:53:57.581","CDBH":"4","XSFX":"由北向南","XSFXDM":"4","KKMC":"中新大道与航母主题公园支路交口"},{"KKBH":"7208610020000","HPHM":"车牌","JGSK":"2021-04-01 06:53:57.657","CDBH":"10","XSFX":"由北向南","XSFXDM":"4","KKMC":"海晨道与安正路交口正向"},{"KKBH":"610266117","HPHM":"津DWX325","JGSK":"2021-04-01 06:53:57.665","CDBH":"10","XSFX":"由北向南","XSFXDM":"4","KKMC":"中生大道与和韵路交口"},{"KKBH":"610256113","HPHM":"津GM3285","JGSK":"2021-04-01 06:53:57.696","CDBH":"2","XSFX":"由西向东","XSFXDM":"2","KKMC":"中天大道与和风路交口"},{"KKBH":"720881002000","HPHM":"津DSH538","JGSK":"2021-04-01 06:53:57.725","CDBH":"12","XSFX":"由北向南","XSFXDM":"4","KKMC":"海旭道与安正路交口"},{"KKBH":"7208810020000","HPHM":"津C837S3","JGSK":"2021-04-01 06:53:57.77","CDBH":"10","XSFX":"由南向北","XSFXDM":"3","KKMC":"海旭道与安正路交口正向"},{"KKBH":"610256111","HPHM":"冀T81F03","JGSK":"2021-04-01 06:53:57.793","CDBH":"8","XSFX":"由北向南","XSFXDM":"4","KKMC":"中天大道与和惠路交口"},{"KKBH":"610391006","HPHM":"津RRZ544","JGSK":"2021-04-01 06:53:57.827","CDBH":"2","XSFX":"由东向西","XSFXDM":"1","KKMC":"和韵路与和意路交口"},{"KKBH":"610276124","HPHM":"津HM7271","JGSK":"2021-04-01 06:53:57.858","CDBH":"1","XSFX":"由东向西","XSFXDM":"1","KKMC":"中新大道与中生大道交口"},{"KKBH":"610256116","HPHM":"冀C1Q609","JGSK":"2021-04-01 06:53:57.9","CDBH":"8","XSFX":"由南向北","XSFXDM":"3","KKMC":"中天大道与和顺路交口"},{"KKBH":"610256115","HPHM":"辽A0A6X3","JGSK":"2021-04-01 06:53:57.927","CDBH":"1","XSFX":"由东向西","XSFXDM":"1","KKMC":"中天大道与中生大道交口"},{"KKBH":"720891004000","HPHM":"车牌","JGSK":"2021-04-01 06:53:57.929","CDBH":"9","XSFX":"由南向北","XSFXDM":"3","KKMC":"海博道与安平路交口"},{"KKBH":"610256112","HPHM":"冀B9A3U5","JGSK":"2021-04-01 06:53:58.013","CDBH":"8","XSFX":"由南向北","XSFXDM":"3","KKMC":"中天大道与中津大道交口"},{"KKBH":"720891004000","HPHM":"津MMS210","JGSK":"2021-04-01 06:53:58.035","CDBH":"4","XSFX":"由西向东","XSFXDM":"2","KKMC":"海博道与安平路交口"},{"KKBH":"610256112","HPHM":"冀RZW545","JGSK":"2021-04-01 06:53:58.079","CDBH":"10","XSFX":"由北向南","XSFXDM":"4","KKMC":"中天大道与中津大道交口"},{"KKBH":"610256112","HPHM":"津DBV718","JGSK":"2021-04-01 06:53:58.097","CDBH":"9","XSFX":"由南向北","XSFXDM":"3","KKMC":"中天大道与中津大道交口"},{"KKBH":"610266117","HPHM":"津NZ6553","JGSK":"2021-04-01 06:53:58.198","CDBH":"7","XSFX":"由南向北","XSFXDM":"3","KKMC":"中生大道与和韵路交口"},{"KKBH":"610391007","HPHM":"津KU7968","JGSK":"2021-04-01 06:53:58.213","CDBH":"10","XSFX":"由北向南","XSFXDM":"4","KKMC":"和韵路与和风路交口"},{"KKBH":"6071310030000","HPHM":"鲁B59X8G","JGSK":"2021-04-01 06:53:58.294","CDBH":"1","XSFX":"由东向西","XSFXDM":"1","KKMC":"中央大道与海旭道交口正向"},{"KKBH":"7208810050000","HPHM":"冀B6Q1K0","JGSK":"2021-04-01 06:53:58.343","CDBH":"5","XSFX":"由西向东","XSFXDM":"2","KKMC":"海旭道与明盛路交口正向"},{"KKBH":"720881002000","HPHM":"津AK5955","JGSK":"2021-04-01 06:53:58.357","CDBH":"1","XSFX":"由东向西","XSFXDM":"1","KKMC":"海旭道与安正路交口"},{"KKBH":"610256114","HPHM":"冀R982V0","JGSK":"2021-04-01 06:53:58.365","CDBH":"1","XSFX":"由西向东","XSFXDM":"2","KKMC":"中天大道与和旭路交口"},{"KKBH":"610401005","HPHM":"冀B9D79B","JGSK":"2021-04-01 06:53:58.419","CDBH":"2","XSFX":"由东向西","XSFXDM":"1","KKMC":"和畅路与和顺路交口"},{"KKBH":"720871002000","HPHM":"津FCT118","JGSK":"2021-04-01 06:53:58.45","CDBH":"6","XSFX":"由南向北","XSFXDM":"3","KKMC":"安正路与芳菲路交口"},{"KKBH":"610286127","HPHM":"津KBG680","JGSK":"2021-04-01 06:53:58.516","CDBH":"5","XSFX":"由西向东","XSFXDM":"2","KKMC":"中津大道与和畅路交口"},{"KKBH":"610266118","HPHM":"津RHM217","JGSK":"2021-04-01 06:53:58.54","CDBH":"8","XSFX":"由南向北","XSFXDM":"3","KKMC":"中生大道与和畅路交口"},{"KKBH":"610256113","HPHM":"津AF12848","JGSK":"2021-04-01 06:53:58.603","CDBH":"8","XSFX":"由北向南","XSFXDM":"4","KKMC":"中天大道与和风路交口"},{"KKBH":"7208610020000","HPHM":"车牌","JGSK":"2021-04-01 06:53:58.68","CDBH":"10","XSFX":"由北向南","XSFXDM":"4","KKMC":"海晨道与安正路交口正向"},{"KKBH":"610256115","HPHM":"津A9Z087","JGSK":"2021-04-01 06:53:58.702","CDBH":"10","XSFX":"由北向南","XSFXDM":"4","KKMC":"中天大道与中生大道交口"},{"KKBH":"610276125","HPHM":"津C38M78","JGSK":"2021-04-01 06:53:58.731","CDBH":"5","XSFX":"由南向北","XSFXDM":"3","KKMC":"中新大道与和顺路交口"},{"KKBH":"610401004","HPHM":"津JJJ650","JGSK":"2021-04-01 06:53:58.861","CDBH":"9","XSFX":"由南向北","XSFXDM":"3","KKMC":"和畅路与和风路交口"},{"KKBH":"610276124","HPHM":"津A7M682","JGSK":"2021-04-01 06:53:58.862","CDBH":"10","XSFX":"由北向南","XSFXDM":"4","KKMC":"中新大道与中生大道交口"},{"KKBH":"7208110020000","HPHM":"车牌","JGSK":"2021-04-01 06:53:58.976","CDBH":"2","XSFX":"由东向西","XSFXDM":"1","KKMC":"动漫南路与文一路交口正向"},{"KKBH":"610256115","HPHM":"津LBY963","JGSK":"2021-04-01 06:53:59.022","CDBH":"12","XSFX":"由北向南","XSFXDM":"4","KKMC":"中天大道与中生大道交口"},{"KKBH":"610276126","HPHM":"津NS3386","JGSK":"2021-04-01 06:53:59.115","CDBH":"8","XSFX":"由北向南","XSFXDM":"4","KKMC":"中新大道与和意路交口"},{"KKBH":"7208610030000","HPHM":"车牌","JGSK":"2021-04-01 06:53:59.139","CDBH":"7","XSFX":"由南向北","XSFXDM":"3","KKMC":"海晨道与安明路交口正向"},{"KKBH":"7205610020000","HPHM":"津AU1189","JGSK":"2021-04-01 06:53:59.217","CDBH":"1","XSFX":"由东向西","XSFXDM":"1","KKMC":"动漫北路与文三路交口正向"},{"KKBH":"610276126","HPHM":"辽JDY960","JGSK":"2021-04-01 06:53:59.218","CDBH":"5","XSFX":"由南向北","XSFXDM":"3","KKMC":"中新大道与和意路交口"},{"KKBH":"7208810020000","HPHM":"陕A9BA15","JGSK":"2021-04-01 06:53:59.263","CDBH":"12","XSFX":"由北向南","XSFXDM":"4","KKMC":"海旭道与安正路交口正向"},{"KKBH":"610276125","HPHM":"冀AJ796H","JGSK":"2021-04-01 06:53:59.295","CDBH":"5","XSFX":"由南向北","XSFXDM":"3","KKMC":"中新大道与和顺路交口"},{"KKBH":"610271009","HPHM":"津GQR555","JGSK":"2021-04-01 06:53:59.316","CDBH":"11","XSFX":"由北向南","XSFXDM":"4","KKMC":"中新大道与泰七路交口"},{"KKBH":"720871002000","HPHM":"冀J5N2X0","JGSK":"2021-04-01 06:53:59.327","CDBH":"5","XSFX":"由南向北","XSFXDM":"3","KKMC":"安正路与芳菲路交口"},{"KKBH":"711","HPHM":"冀T52J90","JGSK":"2021-04-01 06:53:59.539","CDBH":"2","XSFX":"由东向西","XSFXDM":"1","KKMC":"不礼让行人中新大道与和旭路交口"},{"KKBH":"7208910040000","HPHM":"车牌","JGSK":"2021-04-01 06:53:59.552","CDBH":"11","XSFX":"由北向南","XSFXDM":"4","KKMC":"海博道与安平路交口正向"},{"KKBH":"720861003000","HPHM":"鲁A0C2Y6","JGSK":"2021-04-01 06:53:59.677","CDBH":"11","XSFX":"由北向南","XSFXDM":"4","KKMC":"海晨道与安明路交口"},{"KKBH":"720891004000","HPHM":"车牌","JGSK":"2021-04-01 06:53:59.688","CDBH":"9","XSFX":"由南向北","XSFXDM":"3","KKMC":"海博道与安平路交口"},{"KKBH":"610401004","HPHM":"津RYN878","JGSK":"2021-04-01 06:53:59.696","CDBH":"2","XSFX":"由东向西","XSFXDM":"1","KKMC":"和畅路与和风路交口"},{"KKBH":"720881005000","HPHM":"津AHC559","JGSK":"2021-04-01 06:53:59.721","CDBH":"4","XSFX":"由西向东","XSFXDM":"2","KKMC":"海旭道与明盛路交口"},{"KKBH":"7208710020000","HPHM":"豫N8V311","JGSK":"2021-04-01 06:53:59.731","CDBH":"5","XSFX":"由南向北","XSFXDM":"3","KKMC":"安正路与芳菲路交口正向"},{"KKBH":"610276125","HPHM":"津A1F857","JGSK":"2021-04-01 06:53:59.771","CDBH":"4","XSFX":"由南向北","XSFXDM":"3","KKMC":"中新大道与和顺路交口"},{"KKBH":"610256115","HPHM":"津DLX005","JGSK":"2021-04-01 06:53:59.812","CDBH":"9","XSFX":"由南向北","XSFXDM":"3","KKMC":"中天大道与中生大道交口"},{"KKBH":"610391008","HPHM":"津FX1081","JGSK":"2021-04-01 06:53:59.888","CDBH":"1","XSFX":"由东向西","XSFXDM":"1","KKMC":"和韵路与和旭路交口"},{"KKBH":"610256115","HPHM":"津FF5368","JGSK":"2021-04-01 06:54:00.046","CDBH":"10","XSFX":"由北向南","XSFXDM":"4","KKMC":"中天大道与中生大道交口"},{"KKBH":"610276124","HPHM":"辽A75D5R","JGSK":"2021-04-01 06:54:00.093","CDBH":"7","XSFX":"由南向北","XSFXDM":"3","KKMC":"中新大道与中生大道交口"},{"KKBH":"7205410040000","HPHM":"津NZQ017","JGSK":"2021-04-01 06:54:00.098","CDBH":"3","XSFX":"由西向东","XSFXDM":"2","KKMC":"动漫环路东与动漫中路交口正向"},{"KKBH":"610256116","HPHM":"津H57538","JGSK":"2021-04-01 06:54:00.117","CDBH":"7","XSFX":"由南向北","XSFXDM":"3","KKMC":"中天大道与和顺路交口"},{"KKBH":"610271009","HPHM":"津A9H286","JGSK":"2021-04-01 06:54:00.16","CDBH":"11","XSFX":"由北向南","XSFXDM":"4","KKMC":"中新大道与泰七路交口"},{"KKBH":"7208810050000","HPHM":"津GJ8833","JGSK":"2021-04-01 06:54:00.163","CDBH":"5","XSFX":"由西向东","XSFXDM":"2","KKMC":"海旭道与明盛路交口正向"},{"KKBH":"7208610030000","HPHM":"车牌","JGSK":"2021-04-01 06:54:00.182","CDBH":"8","XSFX":"由南向北","XSFXDM":"3","KKMC":"海晨道与安明路交口正向"},{"KKBH":"610286127","HPHM":"冀FA20K6","JGSK":"2021-04-01 06:54:00.235","CDBH":"9","XSFX":"由南向北","XSFXDM":"3","KKMC":"中津大道与和畅路交口"},{"KKBH":"610256115","HPHM":"辽LPW588","JGSK":"2021-04-01 06:54:00.287","CDBH":"11","XSFX":"由北向南","XSFXDM":"4","KKMC":"中天大道与中生大道交口"},{"KKBH":"7208810020000","HPHM":"京M12168","JGSK":"2021-04-01 06:54:00.321","CDBH":"6","XSFX":"由西向东","XSFXDM":"2","KKMC":"海旭道与安正路交口正向"},{"KKBH":"610391006","HPHM":"鲁NZ83Z0","JGSK":"2021-04-01 06:54:00.324","CDBH":"1","XSFX":"由东向西","XSFXDM":"1","KKMC":"和韵路与和意路交口"},{"KKBH":"720881002000","HPHM":"津H93302","JGSK":"2021-04-01 06:54:00.364","CDBH":"12","XSFX":"由北向南","XSFXDM":"4","KKMC":"海旭道与安正路交口"},{"KKBH":"711","HPHM":"津A8V311","JGSK":"2021-04-01 06:54:00.381","CDBH":"7","XSFX":"由北向南","XSFXDM":"4","KKMC":"不礼让行人中新大道与和旭路交口"},{"KKBH":"610256112","HPHM":"京P9HA25","JGSK":"2021-04-01 06:54:00.528","CDBH":"7","XSFX":"由南向北","XSFXDM":"3","KKMC":"中天大道与中津大道交口"},{"KKBH":"610256115","HPHM":"冀DJP139","JGSK":"2021-04-01 06:54:00.549","CDBH":"10","XSFX":"由北向南","XSFXDM":"4","KKMC":"中天大道与中生大道交口"},{"KKBH":"720881002000","HPHM":"鲁N8012H","JGSK":"2021-04-01 06:54:00.551","CDBH":"10","XSFX":"由南向北","XSFXDM":"3","KKMC":"海旭道与安正路交口"},{"KKBH":"610401004","HPHM":"津JZT959","JGSK":"2021-04-01 06:54:00.656","CDBH":"1","XSFX":"由东向西","XSFXDM":"1","KKMC":"和畅路与和风路交口"},{"KKBH":"610256115","HPHM":"津DQB315","JGSK":"2021-04-01 06:54:00.697","CDBH":"12","XSFX":"由北向南","XSFXDM":"4","KKMC":"中天大道与中生大道交口"},{"KKBH":"610271008","HPHM":"津AD19626","JGSK":"2021-04-01 06:54:00.718","CDBH":"4","XSFX":"由北向南","XSFXDM":"4","KKMC":"中新大道与航母主题公园支路交口"},{"KKBH":"7208610020000","HPHM":"冀DUG986","JGSK":"2021-04-01 06:54:00.745","CDBH":"7","XSFX":"由南向北","XSFXDM":"3","KKMC":"海晨道与安正路交口正向"},{"KKBH":"720891004000","HPHM":"津MMS210","JGSK":"2021-04-01 06:54:00.756","CDBH":"4","XSFX":"由西向东","XSFXDM":"2","KKMC":"海博道与安平路交口"},{"KKBH":"610256112","HPHM":"津A8S765","JGSK":"2021-04-01 06:54:00.758","CDBH":"2","XSFX":"由东向西","XSFXDM":"1","KKMC":"中天大道与中津大道交口"},{"KKBH":"610286127","HPHM":"晋BJR243","JGSK":"2021-04-01 06:54:00.776","CDBH":"7","XSFX":"由南向北","XSFXDM":"3","KKMC":"中津大道与和畅路交口"},{"KKBH":"610276126","HPHM":"津AD18299","JGSK":"2021-04-01 06:54:00.793","CDBH":"4","XSFX":"由南向北","XSFXDM":"3","KKMC":"中新大道与和意路交口"},{"KKBH":"7208810020000","HPHM":"津AD03773","JGSK":"2021-04-01 06:54:00.795","CDBH":"12","XSFX":"由北向南","XSFXDM":"4","KKMC":"海旭道与安正路交口正向"},{"KKBH":"610401005","HPHM":"鲁B25R1E","JGSK":"2021-04-01 06:54:00.815","CDBH":"5","XSFX":"由西向东","XSFXDM":"2","KKMC":"和畅路与和顺路交口"},{"KKBH":"610391006","HPHM":"津DT3580","JGSK":"2021-04-01 06:54:00.823","CDBH":"1","XSFX":"由东向西","XSFXDM":"1","KKMC":"和韵路与和意路交口"},{"KKBH":"711","HPHM":"津A08802F","JGSK":"2021-04-01 06:54:00.833","CDBH":"5","XSFX":"由南向北","XSFXDM":"3","KKMC":"不礼让行人中新大道与和旭路交口"},{"KKBH":"610271010","HPHM":"冀F1NH97","JGSK":"2021-04-01 06:54:00.874","CDBH":"5","XSFX":"由南向北","XSFXDM":"3","KKMC":"中新大道与华五路交口"},{"KKBH":"610256115","HPHM":"津MYX324","JGSK":"2021-04-01 06:54:00.936","CDBH":"11","XSFX":"由北向南","XSFXDM":"4","KKMC":"中天大道与中生大道交口"},{"KKBH":"610266117","HPHM":"津DWX325","JGSK":"2021-04-01 06:54:00.991","CDBH":"10","XSFX":"由北向南","XSFXDM":"4","KKMC":"中生大道与和韵路交口"},{"KKBH":"610276124","HPHM":"冀GSS296","JGSK":"2021-04-01 06:54:01.022","CDBH":"10","XSFX":"由北向南","XSFXDM":"4","KKMC":"中新大道与中生大道交口"},{"KKBH":"610276125","HPHM":"晋L76F57","JGSK":"2021-04-01 06:54:01.05","CDBH":"4","XSFX":"由南向北","XSFXDM":"3","KKMC":"中新大道与和顺路交口"},{"KKBH":"7208910040000","HPHM":"津A19D68","JGSK":"2021-04-01 06:54:01.061","CDBH":"6","XSFX":"由西向东","XSFXDM":"2","KKMC":"海博道与安平路交口正向"},{"KKBH":"7208910030000","HPHM":"冀B2W9U3","JGSK":"2021-04-01 06:54:01.2","CDBH":"6","XSFX":"由西向东","XSFXDM":"2","KKMC":"海博道与安正路交口正向"},{"KKBH":"7208810020000","HPHM":"津FCT118","JGSK":"2021-04-01 06:54:01.217","CDBH":"10","XSFX":"由南向北","XSFXDM":"3","KKMC":"海旭道与安正路交口正向"},{"KKBH":"610271008","HPHM":"津AD19626","JGSK":"2021-04-01 06:54:01.254","CDBH":"4","XSFX":"由北向南","XSFXDM":"4","KKMC":"中新大道与航母主题公园支路交口"},{"KKBH":"7208910050000","HPHM":"津GJD518","JGSK":"2021-04-01 06:54:01.324","CDBH":"9","XSFX":"由南向北","XSFXDM":"3","KKMC":"海博道与安明路交口正向"},{"KKBH":"610266117","HPHM":"车牌","JGSK":"2021-04-01 06:54:01.331","CDBH":"8","XSFX":"由南向北","XSFXDM":"3","KKMC":"中生大道与和韵路交口"},{"KKBH":"610401005","HPHM":"津DQJ667","JGSK":"2021-04-01 06:54:01.355","CDBH":"10","XSFX":"由北向南","XSFXDM":"4","KKMC":"和畅路与和顺路交口"},{"KKBH":"7205410040000","HPHM":"津AA8626","JGSK":"2021-04-01 06:54:01.431","CDBH":"1","XSFX":"由东向西","XSFXDM":"1","KKMC":"动漫环路东与动漫中路交口正向"},{"KKBH":"610256112","HPHM":"津RBH371","JGSK":"2021-04-01 06:54:01.488","CDBH":"9","XSFX":"由南向北","XSFXDM":"3","KKMC":"中天大道与中津大道交口"},{"KKBH":"610391007","HPHM":"津C95Q29","JGSK":"2021-04-01 06:54:01.563","CDBH":"11","XSFX":"由北向南","XSFXDM":"4","KKMC":"和韵路与和风路交口"},{"KKBH":"720891004000","HPHM":"津RM7456","JGSK":"2021-04-01 06:54:01.609","CDBH":"11","XSFX":"由北向南","XSFXDM":"4","KKMC":"海博道与安平路交口"},{"KKBH":"7208910030000","HPHM":"冀B2B32T","JGSK":"2021-04-01 06:54:01.663","CDBH":"6","XSFX":"由西向东","XSFXDM":"2","KKMC":"海博道与安正路交口正向"},{"KKBH":"610271009","HPHM":"津GWB779","JGSK":"2021-04-01 06:54:01.797","CDBH":"7","XSFX":"由南向北","XSFXDM":"3","KKMC":"中新大道与泰七路交口"},{"KKBH":"7208910060000","HPHM":"车牌","JGSK":"2021-04-01 06:54:01.817","CDBH":"12","XSFX":"由北向南","XSFXDM":"4","KKMC":"海博道与永盛路交口正向"},{"KKBH":"610276126","HPHM":"豫EA1J52","JGSK":"2021-04-01 06:54:01.829","CDBH":"8","XSFX":"由北向南","XSFXDM":"4","KKMC":"中新大道与和意路交口"},{"KKBH":"610251002","HPHM":"津GYC767","JGSK":"2021-04-01 06:54:01.896","CDBH":"8","XSFX":"由南向北","XSFXDM":"3","KKMC":"中天大道与和睦路交口"},{"KKBH":"720881005000","HPHM":"津AF38296","JGSK":"2021-04-01 06:54:01.961","CDBH":"4","XSFX":"由西向东","XSFXDM":"2","KKMC":"海旭道与明盛路交口"},{"KKBH":"720881005000","HPHM":"冀B6Q1K0","JGSK":"2021-04-01 06:54:01.962","CDBH":"5","XSFX":"由西向东","XSFXDM":"2","KKMC":"海旭道与明盛路交口"},{"KKBH":"610391006","HPHM":"津RRZ544","JGSK":"2021-04-01 06:54:01.983","CDBH":"2","XSFX":"由东向西","XSFXDM":"1","KKMC":"和韵路与和意路交口"},{"KKBH":"720891003000","HPHM":"冀B8D0V0","JGSK":"2021-04-01 06:54:02.004","CDBH":"7","XSFX":"由南向北","XSFXDM":"3","KKMC":"海博道与安正路交口"},{"KKBH":"7208810020000","HPHM":"冀J5N2X0","JGSK":"2021-04-01 06:54:02.038","CDBH":"9","XSFX":"由南向北","XSFXDM":"3","KKMC":"海旭道与安正路交口正向"},{"KKBH":"610276126","HPHM":"京EM5789","JGSK":"2021-04-01 06:54:02.061","CDBH":"8","XSFX":"由北向南","XSFXDM":"4","KKMC":"中新大道与和意路交口"},{"KKBH":"610276125","HPHM":"冀AJ796H","JGSK":"2021-04-01 06:54:02.091","CDBH":"5","XSFX":"由南向北","XSFXDM":"3","KKMC":"中新大道与和顺路交口"},{"KKBH":"610401004","HPHM":"辽DU3703","JGSK":"2021-04-01 06:54:02.125","CDBH":"1","XSFX":"由东向西","XSFXDM":"1","KKMC":"和畅路与和风路交口"},{"KKBH":"610256116","HPHM":"鲁B0W1F6","JGSK":"2021-04-01 06:54:02.171","CDBH":"4","XSFX":"由西向东","XSFXDM":"2","KKMC":"中天大道与和顺路交口"},{"KKBH":"720881002000","HPHM":"辽PBS670","JGSK":"2021-04-01 06:54:02.233","CDBH":"9","XSFX":"由南向北","XSFXDM":"3","KKMC":"海旭道与安正路交口"},{"KKBH":"7208810020000","HPHM":"津AF16328","JGSK":"2021-04-01 06:54:02.254","CDBH":"13","XSFX":"由北向南","XSFXDM":"4","KKMC":"海旭道与安正路交口正向"},{"KKBH":"720881002000","HPHM":"津C837S3","JGSK":"2021-04-01 06:54:02.31","CDBH":"10","XSFX":"由南向北","XSFXDM":"3","KKMC":"海旭道与安正路交口"},{"KKBH":"7205410030000","HPHM":"津QH8302","JGSK":"2021-04-01 06:54:02.315","CDBH":"4","XSFX":"由南向北","XSFXDM":"3","KKMC":"动漫环路西与动漫西路交口正向"},{"KKBH":"610391006","HPHM":"津NCN169","JGSK":"2021-04-01 06:54:02.386","CDBH":"1","XSFX":"由东向西","XSFXDM":"1","KKMC":"和韵路与和意路交口"},{"KKBH":"7208810020000","HPHM":"冀B71CN7","JGSK":"2021-04-01 06:54:02.412","CDBH":"6","XSFX":"由西向东","XSFXDM":"2","KKMC":"海旭道与安正路交口正向"},{"KKBH":"610286127","HPHM":"津GGL260","JGSK":"2021-04-01 06:54:02.43","CDBH":"6","XSFX":"由西向东","XSFXDM":"2","KKMC":"中津大道与和畅路交口"},{"KKBH":"720881002000","HPHM":"津A19T95","JGSK":"2021-04-01 06:54:02.445","CDBH":"12","XSFX":"由北向南","XSFXDM":"4","KKMC":"海旭道与安正路交口"},{"KKBH":"610391007","HPHM":"津RAB173","JGSK":"2021-04-01 06:54:02.506","CDBH":"10","XSFX":"由北向南","XSFXDM":"4","KKMC":"和韵路与和风路交口"},{"KKBH":"7208710020000","HPHM":"京N6X329","JGSK":"2021-04-01 06:54:02.515","CDBH":"9","XSFX":"由北向南","XSFXDM":"4","KKMC":"安正路与芳菲路交口正向"},{"KKBH":"610276125","HPHM":"津GBC156","JGSK":"2021-04-01 06:54:02.554","CDBH":"5","XSFX":"由南向北","XSFXDM":"3","KKMC":"中新大道与和顺路交口"},{"KKBH":"610251002","HPHM":"冀BL18D3","JGSK":"2021-04-01 06:54:02.702","CDBH":"10","XSFX":"由北向南","XSFXDM":"4","KKMC":"中天大道与和睦路交口"},{"KKBH":"610401005","HPHM":"冀B9D79B","JGSK":"2021-04-01 06:54:02.745","CDBH":"3","XSFX":"由东向西","XSFXDM":"1","KKMC":"和畅路与和顺路交口"},{"KKBH":"610391007","HPHM":"津FRV559","JGSK":"2021-04-01 06:54:02.78","CDBH":"4","XSFX":"由西向东","XSFXDM":"2","KKMC":"和韵路与和风路交口"},{"KKBH":"7205410040000","HPHM":"津ADC5325","JGSK":"2021-04-01 06:54:02.784","CDBH":"4","XSFX":"由西向东","XSFXDM":"2","KKMC":"动漫环路东与动漫中路交口正向"},{"KKBH":"720561002000","HPHM":"津AU1189","JGSK":"2021-04-01 06:54:02.798","CDBH":"1","XSFX":"由东向西","XSFXDM":"1","KKMC":"动漫北路与文三路交口"},{"KKBH":"7208810020000","HPHM":"津NNL598","JGSK":"2021-04-01 06:54:02.806","CDBH":"12","XSFX":"由北向南","XSFXDM":"4","KKMC":"海旭道与安正路交口正向"},{"KKBH":"711","HPHM":"津MMG599","JGSK":"2021-04-01 06:54:02.831","CDBH":"5","XSFX":"由南向北","XSFXDM":"3","KKMC":"不礼让行人中新大道与和旭路交口"},{"KKBH":"720871002000","HPHM":"豫N8V311","JGSK":"2021-04-01 06:54:02.848","CDBH":"5","XSFX":"由南向北","XSFXDM":"3","KKMC":"安正路与芳菲路交口"},{"KKBH":"610401004","HPHM":"津KHX317","JGSK":"2021-04-01 06:54:02.853","CDBH":"11","XSFX":"由北向南","XSFXDM":"4","KKMC":"和畅路与和风路交口"},{"KKBH":"711","HPHM":"津KL5699","JGSK":"2021-04-01 06:54:02.858","CDBH":"7","XSFX":"由北向南","XSFXDM":"4","KKMC":"不礼让行人中新大道与和旭路交口"},{"KKBH":"610286127","HPHM":"津AF51921","JGSK":"2021-04-01 06:54:02.93","CDBH":"4","XSFX":"由西向东","XSFXDM":"2","KKMC":"中津大道与和畅路交口"},{"KKBH":"610266117","HPHM":"津ADF9143","JGSK":"2021-04-01 06:54:02.933","CDBH":"10","XSFX":"由北向南","XSFXDM":"4","KKMC":"中生大道与和韵路交口"},{"KKBH":"610276124","HPHM":"津DZX212","JGSK":"2021-04-01 06:54:02.951","CDBH":"8","XSFX":"由南向北","XSFXDM":"3","KKMC":"中新大道与中生大道交口"},{"KKBH":"7208810050000","HPHM":"辽PFU758","JGSK":"2021-04-01 06:54:02.971","CDBH":"5","XSFX":"由西向东","XSFXDM":"2","KKMC":"海旭道与明盛路交口正向"},{"KKBH":"610276126","HPHM":"津AD18299","JGSK":"2021-04-01 06:54:02.973","CDBH":"4","XSFX":"由南向北","XSFXDM":"3","KKMC":"中新大道与和意路交口"},{"KKBH":"610401004","HPHM":"津A0E373","JGSK":"2021-04-01 06:54:03.067","CDBH":"7","XSFX":"由南向北","XSFXDM":"3","KKMC":"和畅路与和风路交口"},{"KKBH":"610266118","HPHM":"黑N05D66","JGSK":"2021-04-01 06:54:03.068","CDBH":"2","XSFX":"由东向西","XSFXDM":"1","KKMC":"中生大道与和畅路交口"},{"KKBH":"610256115","HPHM":"冀B8Y990","JGSK":"2021-04-01 06:54:03.087","CDBH":"9","XSFX":"由南向北","XSFXDM":"3","KKMC":"中天大道与中生大道交口"},{"KKBH":"610256112","HPHM":"津G19151","JGSK":"2021-04-01 06:54:03.161","CDBH":"7","XSFX":"由南向北","XSFXDM":"3","KKMC":"中天大道与中津大道交口"},{"KKBH":"610391006","HPHM":"津DJY185","JGSK":"2021-04-01 06:54:03.181","CDBH":"2","XSFX":"由东向西","XSFXDM":"1","KKMC":"和韵路与和意路交口"},{"KKBH":"7208610030000","HPHM":"鲁B50W1Z","JGSK":"2021-04-01 06:54:03.224","CDBH":"7","XSFX":"由南向北","XSFXDM":"3","KKMC":"海晨道与安明路交口正向"},{"KKBH":"610276125","HPHM":"冀AB91H8","JGSK":"2021-04-01 06:54:03.226","CDBH":"1","XSFX":"由东向西","XSFXDM":"1","KKMC":"中新大道与和顺路交口"},{"KKBH":"610256115","HPHM":"辽LPW588","JGSK":"2021-04-01 06:54:03.256","CDBH":"12","XSFX":"由北向南","XSFXDM":"4","KKMC":"中天大道与中生大道交口"},{"KKBH":"610276125","HPHM":"晋L76F57","JGSK":"2021-04-01 06:54:03.371","CDBH":"4","XSFX":"由南向北","XSFXDM":"3","KKMC":"中新大道与和顺路交口"},{"KKBH":"610276126","HPHM":"车牌","JGSK":"2021-04-01 06:54:03.495","CDBH":"8","XSFX":"由北向南","XSFXDM":"4","KKMC":"中新大道与和意路交口"},{"KKBH":"720891004000","HPHM":"津A19D68","JGSK":"2021-04-01 06:54:03.555","CDBH":"5","XSFX":"由西向东","XSFXDM":"2","KKMC":"海博道与安平路交口"},{"KKBH":"711","HPHM":"津H68773","JGSK":"2021-04-01 06:54:03.654","CDBH":"8","XSFX":"由北向南","XSFXDM":"4","KKMC":"不礼让行人中新大道与和旭路交口"},{"KKBH":"720891008000","HPHM":"苏C063ED","JGSK":"2021-04-01 06:54:03.662","CDBH":"10","XSFX":"由南向北","XSFXDM":"3","KKMC":"海博道与荣盛路交口"},{"KKBH":"610276125","HPHM":"津FED288","JGSK":"2021-04-01 06:54:03.678","CDBH":"7","XSFX":"由北向南","XSFXDM":"4","KKMC":"中新大道与和顺路交口"},{"KKBH":"610266118","HPHM":"晋K8N216","JGSK":"2021-04-01 06:54:03.687","CDBH":"11","XSFX":"由北向南","XSFXDM":"4","KKMC":"中生大道与和畅路交口"},{"KKBH":"610401005","HPHM":"津MQA179","JGSK":"2021-04-01 06:54:03.687","CDBH":"7","XSFX":"由南向北","XSFXDM":"3","KKMC":"和畅路与和顺路交口"},{"KKBH":"610261004000","HPHM":"津MCL521","JGSK":"2021-04-01 06:54:03.72","CDBH":"5","XSFX":"由北向南","XSFXDM":"4","KKMC":"中生大道与静湖西路（北侧）"},{"KKBH":"7209010020000","HPHM":"晋AV560N","JGSK":"2021-04-01 06:54:03.73","CDBH":"1","XSFX":"由东向西","XSFXDM":"1","KKMC":"玉林道与安正路交口正向"},{"KKBH":"610256115","HPHM":"津AU6555","JGSK":"2021-04-01 06:54:03.736","CDBH":"10","XSFX":"由北向南","XSFXDM":"4","KKMC":"中天大道与中生大道交口"},{"KKBH":"7208810020000","HPHM":"津K06522","JGSK":"2021-04-01 06:54:03.739","CDBH":"5","XSFX":"由西向东","XSFXDM":"2","KKMC":"海旭道与安正路交口正向"},{"KKBH":"610401005","HPHM":"津JBW115","JGSK":"2021-04-01 06:54:03.764","CDBH":"2","XSFX":"由东向西","XSFXDM":"1","KKMC":"和畅路与和顺路交口"},{"KKBH":"610256114","HPHM":"津RNV971","JGSK":"2021-04-01 06:54:03.82","CDBH":"5","XSFX":"由南向北","XSFXDM":"3","KKMC":"中天大道与和旭路交口"},{"KKBH":"720881005000","HPHM":"津GJ8833","JGSK":"2021-04-01 06:54:03.878","CDBH":"5","XSFX":"由西向东","XSFXDM":"2","KKMC":"海旭道与明盛路交口"},{"KKBH":"610251001","HPHM":"津LBT037","JGSK":"2021-04-01 06:54:03.926","CDBH":"4","XSFX":"由西向东","XSFXDM":"2","KKMC":"中天大道与和畅路交口"},{"KKBH":"610256112","HPHM":"赣ATZ076","JGSK":"2021-04-01 06:54:03.952","CDBH":"1","XSFX":"由东向西","XSFXDM":"1","KKMC":"中天大道与中津大道交口"},{"KKBH":"7208710020000","HPHM":"京NE2845","JGSK":"2021-04-01 06:54:03.978","CDBH":"5","XSFX":"由南向北","XSFXDM":"3","KKMC":"安正路与芳菲路交口正向"},{"KKBH":"7208910040000","HPHM":"车牌","JGSK":"2021-04-01 06:54:03.988","CDBH":"5","XSFX":"由西向东","XSFXDM":"2","KKMC":"海博道与安平路交口正向"},{"KKBH":"610401005","HPHM":"鲁B25R1E","JGSK":"2021-04-01 06:54:04.007","CDBH":"6","XSFX":"由西向东","XSFXDM":"2","KKMC":"和畅路与和顺路交口"},{"KKBH":"610276124","HPHM":"津AZ6310","JGSK":"2021-04-01 06:54:04.013","CDBH":"7","XSFX":"由南向北","XSFXDM":"3","KKMC":"中新大道与中生大道交口"},{"KKBH":"610266117","HPHM":"津ARK179","JGSK":"2021-04-01 06:54:04.105","CDBH":"5","XSFX":"由西向东","XSFXDM":"2","KKMC":"中生大道与和韵路交口"},{"KKBH":"610271008","HPHM":"车牌","JGSK":"2021-04-01 06:54:04.123","CDBH":"1","XSFX":"由南向北","XSFXDM":"3","KKMC":"中新大道与航母主题公园支路交口"},{"KKBH":"610266117","HPHM":"津NSK020","JGSK":"2021-04-01 06:54:04.171","CDBH":"7","XSFX":"由南向北","XSFXDM":"3","KKMC":"中生大道与和韵路交口"},{"KKBH":"720881002000","HPHM":"津MDP766","JGSK":"2021-04-01 06:54:04.208","CDBH":"3","XSFX":"由东向西","XSFXDM":"1","KKMC":"海旭道与安正路交口"},{"KKBH":"7208910030000","HPHM":"车牌","JGSK":"2021-04-01 06:54:04.241","CDBH":"3","XSFX":"由东向西","XSFXDM":"1","KKMC":"海博道与安正路交口正向"},{"KKBH":"720881002000","HPHM":"津AF09699","JGSK":"2021-04-01 06:54:04.444","CDBH":"12","XSFX":"由北向南","XSFXDM":"4","KKMC":"海旭道与安正路交口"},{"KKBH":"610266117","HPHM":"津NCF519","JGSK":"2021-04-01 06:54:04.489","CDBH":"1","XSFX":"由东向西","XSFXDM":"1","KKMC":"中生大道与和韵路交口"},{"KKBH":"720891004000","HPHM":"车牌","JGSK":"2021-04-01 06:54:04.55","CDBH":"4","XSFX":"由西向东","XSFXDM":"2","KKMC":"海博道与安平路交口"},{"KKBH":"610266117","HPHM":"津NZ6553","JGSK":"2021-04-01 06:54:04.571","CDBH":"9","XSFX":"由南向北","XSFXDM":"3","KKMC":"中生大道与和韵路交口"},{"KKBH":"7208810020000","HPHM":"津MUP456","JGSK":"2021-04-01 06:54:04.703","CDBH":"12","XSFX":"由北向南","XSFXDM":"4","KKMC":"海旭道与安正路交口正向"},{"KKBH":"711","HPHM":"豫BWP819","JGSK":"2021-04-01 06:54:04.747","CDBH":"5","XSFX":"由南向北","XSFXDM":"3","KKMC":"不礼让行人中新大道与和旭路交口"},{"KKBH":"610276126","HPHM":"京EM5789","JGSK":"2021-04-01 06:54:04.789","CDBH":"8","XSFX":"由北向南","XSFXDM":"4","KKMC":"中新大道与和意路交口"},{"KKBH":"610276125","HPHM":"津AF05702","JGSK":"2021-04-01 06:54:04.86","CDBH":"8","XSFX":"由北向南","XSFXDM":"4","KKMC":"中新大道与和顺路交口"},{"KKBH":"610391007","HPHM":"津KU7968","JGSK":"2021-04-01 06:54:04.923","CDBH":"10","XSFX":"由北向南","XSFXDM":"4","KKMC":"和韵路与和风路交口"},{"KKBH":"7208810040000","HPHM":"津N01383","JGSK":"2021-04-01 06:54:04.942","CDBH":"5","XSFX":"由西向东","XSFXDM":"2","KKMC":"海旭道与永盛路交口正向"},{"KKBH":"720541004000","HPHM":"津NZQ017","JGSK":"2021-04-01 06:54:04.97","CDBH":"3","XSFX":"由西向东","XSFXDM":"2","KKMC":"动漫环路东与动漫中路交口"},{"KKBH":"610276126","HPHM":"津C5P938","JGSK":"2021-04-01 06:54:04.987","CDBH":"8","XSFX":"由北向南","XSFXDM":"4","KKMC":"中新大道与和意路交口"},{"KKBH":"7208910040000","HPHM":"津N99028","JGSK":"2021-04-01 06:54:05.002","CDBH":"6","XSFX":"由西向东","XSFXDM":"2","KKMC":"海博道与安平路交口正向"},{"KKBH":"610276126","HPHM":"津NCF003","JGSK":"2021-04-01 06:54:05.05","CDBH":"4","XSFX":"由南向北","XSFXDM":"3","KKMC":"中新大道与和意路交口"},{"KKBH":"720861002000","HPHM":"津DUG986","JGSK":"2021-04-01 06:54:05.113","CDBH":"7","XSFX":"由南向北","XSFXDM":"3","KKMC":"海晨道与安正路交口"},{"KKBH":"610256112","HPHM":"津C376R0","JGSK":"2021-04-01 06:54:05.145","CDBH":"8","XSFX":"由南向北","XSFXDM":"3","KKMC":"中天大道与中津大道交口"},{"KKBH":"610276124","HPHM":"津FZ3358","JGSK":"2021-04-01 06:54:05.194","CDBH":"11","XSFX":"由北向南","XSFXDM":"4","KKMC":"中新大道与中生大道交口"},{"KKBH":"610401004","HPHM":"津CC771学","JGSK":"2021-04-01 06:54:05.204","CDBH":"8","XSFX":"由南向北","XSFXDM":"3","KKMC":"和畅路与和风路交口"},{"KKBH":"610271008","HPHM":"车牌","JGSK":"2021-04-01 06:54:05.205","CDBH":"5","XSFX":"由北向南","XSFXDM":"4","KKMC":"中新大道与航母主题公园支路交口"},{"KKBH":"720881002000","HPHM":"津FCT118","JGSK":"2021-04-01 06:54:05.248","CDBH":"10","XSFX":"由南向北","XSFXDM":"3","KKMC":"海旭道与安正路交口"},{"KKBH":"7209010030000","HPHM":"冀AA1Q18","JGSK":"2021-04-01 06:54:05.257","CDBH":"1","XSFX":"由东向西","XSFXDM":"1","KKMC":"玉林道与安平路交口正向"},{"KKBH":"6071310030000","HPHM":"冀J7W939","JGSK":"2021-04-01 06:54:05.287","CDBH":"2","XSFX":"由东向西","XSFXDM":"1","KKMC":"中央大道与海旭道交口正向"},{"KKBH":"7208810020000","HPHM":"津NNV366","JGSK":"2021-04-01 06:54:05.297","CDBH":"6","XSFX":"由西向东","XSFXDM":"2","KKMC":"海旭道与安正路交口正向"},{"KKBH":"7208910030000","HPHM":"车牌","JGSK":"2021-04-01 06:54:05.301","CDBH":"1","XSFX":"由东向西","XSFXDM":"1","KKMC":"海博道与安正路交口正向"},{"KKBH":"7208910030000","HPHM":"车牌","JGSK":"2021-04-01 06:54:05.302","CDBH":"2","XSFX":"由东向西","XSFXDM":"1","KKMC":"海博道与安正路交口正向"},{"KKBH":"720871002000","HPHM":"京N6X329","JGSK":"2021-04-01 06:54:05.308","CDBH":"9","XSFX":"由北向南","XSFXDM":"4","KKMC":"安正路与芳菲路交口"},{"KKBH":"720891004000","HPHM":"车牌","JGSK":"2021-04-01 06:54:05.387","CDBH":"8","XSFX":"由南向北","XSFXDM":"3","KKMC":"海博道与安平路交口"},{"KKBH":"610256115","HPHM":"津AF18367","JGSK":"2021-04-01 06:54:05.4","CDBH":"7","XSFX":"由南向北","XSFXDM":"3","KKMC":"中天大道与中生大道交口"},{"KKBH":"610271009","HPHM":"皖B37J67","JGSK":"2021-04-01 06:54:05.409","CDBH":"11","XSFX":"由北向南","XSFXDM":"4","KKMC":"中新大道与泰七路交口"},{"KKBH":"610276125","HPHM":"津D15219","JGSK":"2021-04-01 06:54:05.414","CDBH":"7","XSFX":"由北向南","XSFXDM":"4","KKMC":"中新大道与和顺路交口"},{"KKBH":"610391006","HPHM":"鲁NZ83Z0","JGSK":"2021-04-01 06:54:05.423","CDBH":"1","XSFX":"由东向西","XSFXDM":"1","KKMC":"和韵路与和意路交口"},{"KKBH":"7208910030000","HPHM":"苏CQ0N12","JGSK":"2021-04-01 06:54:05.447","CDBH":"4","XSFX":"由西向东","XSFXDM":"2","KKMC":"海博道与安正路交口正向"},{"KKBH":"720881002000","HPHM":"冀J5N2X0","JGSK":"2021-04-01 06:54:05.484","CDBH":"9","XSFX":"由南向北","XSFXDM":"3","KKMC":"海旭道与安正路交口"},{"KKBH":"7208810020000","HPHM":"豫N8V311","JGSK":"2021-04-01 06:54:05.496","CDBH":"9","XSFX":"由南向北","XSFXDM":"3","KKMC":"海旭道与安正路交口正向"},{"KKBH":"610401005","HPHM":"车牌","JGSK":"2021-04-01 06:54:05.512","CDBH":"2","XSFX":"由东向西","XSFXDM":"1","KKMC":"和畅路与和顺路交口"},{"KKBH":"711","HPHM":"津CGX559","JGSK":"2021-04-01 06:54:05.575","CDBH":"8","XSFX":"由北向南","XSFXDM":"4","KKMC":"不礼让行人中新大道与和旭路交口"},{"KKBH":"610276125","HPHM":"津GBC156","JGSK":"2021-04-01 06:54:05.612","CDBH":"5","XSFX":"由南向北","XSFXDM":"3","KKMC":"中新大道与和顺路交口"},{"KKBH":"610271008","HPHM":"车牌","JGSK":"2021-04-01 06:54:05.615","CDBH":"5","XSFX":"由北向南","XSFXDM":"4","KKMC":"中新大道与航母主题公园支路交口"},{"KKBH":"610256112","HPHM":"京P9HA25","JGSK":"2021-04-01 06:54:05.643","CDBH":"7","XSFX":"由南向北","XSFXDM":"3","KKMC":"中天大道与中津大道交口"},{"KKBH":"610391007","HPHM":"津RAB173","JGSK":"2021-04-01 06:54:05.643","CDBH":"11","XSFX":"由北向南","XSFXDM":"4","KKMC":"和韵路与和风路交口"},{"KKBH":"610401004","HPHM":"津HZ3669","JGSK":"2021-04-01 06:54:05.648","CDBH":"11","XSFX":"由北向南","XSFXDM":"4","KKMC":"和畅路与和风路交口"},{"KKBH":"720881002000","HPHM":"津AF16328","JGSK":"2021-04-01 06:54:05.719","CDBH":"13","XSFX":"由北向南","XSFXDM":"4","KKMC":"海旭道与安正路交口"},{"KKBH":"610276124","HPHM":"津C8RA50","JGSK":"2021-04-01 06:54:05.759","CDBH":"10","XSFX":"由北向南","XSFXDM":"4","KKMC":"中新大道与中生大道交口"},{"KKBH":"610271008","HPHM":"车牌","JGSK":"2021-04-01 06:54:05.877","CDBH":"2","XSFX":"由南向北","XSFXDM":"3","KKMC":"中新大道与航母主题公园支路交口"},{"KKBH":"7205710040000","HPHM":"车牌","JGSK":"2021-04-01 06:54:05.879","CDBH":"1","XSFX":"由东向西","XSFXDM":"1","KKMC":"动漫东路与动漫中路交口正向"},{"KKBH":"720541004000","HPHM":"津AA8626","JGSK":"2021-04-01 06:54:05.882","CDBH":"1","XSFX":"由东向西","XSFXDM":"1","KKMC":"动漫环路东与动漫中路交口"},{"KKBH":"610271008","HPHM":"津GWZ839","JGSK":"2021-04-01 06:54:05.935","CDBH":"1","XSFX":"由南向北","XSFXDM":"3","KKMC":"中新大道与航母主题公园支路交口"},{"KKBH":"610271009","HPHM":"津C0C818","JGSK":"2021-04-01 06:54:06.041","CDBH":"10","XSFX":"由北向南","XSFXDM":"4","KKMC":"中新大道与泰七路交口"},{"KKBH":"610256116","HPHM":"鲁B0W1F6","JGSK":"2021-04-01 06:54:06.044","CDBH":"4","XSFX":"由西向东","XSFXDM":"2","KKMC":"中天大道与和顺路交口"},{"KKBH":"610271008","HPHM":"车牌","JGSK":"2021-04-01 06:54:06.082","CDBH":"1","XSFX":"由南向北","XSFXDM":"3","KKMC":"中新大道与航母主题公园支路交口"},{"KKBH":"610401005","HPHM":"津HYY001","JGSK":"2021-04-01 06:54:06.087","CDBH":"4","XSFX":"由西向东","XSFXDM":"2","KKMC":"和畅路与和顺路交口"},{"KKBH":"610276125","HPHM":"津FED288","JGSK":"2021-04-01 06:54:06.138","CDBH":"8","XSFX":"由北向南","XSFXDM":"4","KKMC":"中新大道与和顺路交口"},{"KKBH":"1250","HPHM":"津C71V16","JGSK":"2021-04-01 06:54:06.145","CDBH":"2","XSFX":"由东向西","XSFXDM":"1","KKMC":"中滨大道与盛三街交口正向"},{"KKBH":"610286127","HPHM":"冀CU8259","JGSK":"2021-04-01 06:54:06.187","CDBH":"5","XSFX":"由西向东","XSFXDM":"2","KKMC":"中津大道与和畅路交口"},{"KKBH":"7208810020000","HPHM":"津HG9335","JGSK":"2021-04-01 06:54:06.212","CDBH":"12","XSFX":"由北向南","XSFXDM":"4","KKMC":"海旭道与安正路交口正向"},{"KKBH":"610276126","HPHM":"津HT9812","JGSK":"2021-04-01 06:54:06.29","CDBH":"7","XSFX":"由北向南","XSFXDM":"4","KKMC":"中新大道与和意路交口"},{"KKBH":"610256115","HPHM":"津FF5368","JGSK":"2021-04-01 06:54:06.296","CDBH":"10","XSFX":"由北向南","XSFXDM":"4","KKMC":"中天大道与中生大道交口"},{"KKBH":"610391006","HPHM":"津DJY185","JGSK":"2021-04-01 06:54:06.303","CDBH":"2","XSFX":"由东向西","XSFXDM":"1","KKMC":"和韵路与和意路交口"},{"KKBH":"610256112","HPHM":"津A7B276","JGSK":"2021-04-01 06:54:06.317","CDBH":"5","XSFX":"由西向东","XSFXDM":"2","KKMC":"中天大道与中津大道交口"},{"KKBH":"610286127","HPHM":"津AF51921","JGSK":"2021-04-01 06:54:06.407","CDBH":"4","XSFX":"由西向东","XSFXDM":"2","KKMC":"中津大道与和畅路交口"},{"KKBH":"711","HPHM":"晋LM0778","JGSK":"2021-04-01 06:54:06.426","CDBH":"5","XSFX":"由南向北","XSFXDM":"3","KKMC":"不礼让行人中新大道与和旭路交口"},{"KKBH":"7208810040000","HPHM":"苏GZ0565","JGSK":"2021-04-01 06:54:06.465","CDBH":"1","XSFX":"由东向西","XSFXDM":"1","KKMC":"海旭道与永盛路交口正向"},{"KKBH":"610266117","HPHM":"津ARK179","JGSK":"2021-04-01 06:54:06.528","CDBH":"6","XSFX":"由西向东","XSFXDM":"2","KKMC":"中生大道与和韵路交口"},{"KKBH":"610391007","HPHM":"津JZM123","JGSK":"2021-04-01 06:54:06.563","CDBH":"10","XSFX":"由北向南","XSFXDM":"4","KKMC":"和韵路与和风路交口"},{"KKBH":"720891004000","HPHM":"车牌","JGSK":"2021-04-01 06:54:06.666","CDBH":"9","XSFX":"由南向北","XSFXDM":"3","KKMC":"海博道与安平路交口"},{"KKBH":"720881005000","HPHM":"辽PFU758","JGSK":"2021-04-01 06:54:06.678","CDBH":"5","XSFX":"由西向东","XSFXDM":"2","KKMC":"海旭道与明盛路交口"},{"KKBH":"720871002000","HPHM":"津AU5615","JGSK":"2021-04-01 06:54:06.687","CDBH":"6","XSFX":"由南向北","XSFXDM":"3","KKMC":"安正路与芳菲路交口"},{"KKBH":"720891004000","HPHM":"津J09176","JGSK":"2021-04-01 06:54:06.709","CDBH":"6","XSFX":"由西向东","XSFXDM":"2","KKMC":"海博道与安平路交口"},{"KKBH":"610256112","HPHM":"冀B9A3U5","JGSK":"2021-04-01 06:54:06.763","CDBH":"9","XSFX":"由南向北","XSFXDM":"3","KKMC":"中天大道与中津大道交口"},{"KKBH":"711","HPHM":"津HRZ396","JGSK":"2021-04-01 06:54:06.774","CDBH":"7","XSFX":"由北向南","XSFXDM":"4","KKMC":"不礼让行人中新大道与和旭路交口"},{"KKBH":"7208910040000","HPHM":"车牌","JGSK":"2021-04-01 06:54:06.806","CDBH":"6","XSFX":"由西向东","XSFXDM":"2","KKMC":"海博道与安平路交口正向"},{"KKBH":"610401005","HPHM":"津NYR820","JGSK":"2021-04-01 06:54:06.819","CDBH":"2","XSFX":"由东向西","XSFXDM":"1","KKMC":"和畅路与和顺路交口"},{"KKBH":"720881002000","HPHM":"陕A9BA15","JGSK":"2021-04-01 06:54:06.839","CDBH":"12","XSFX":"由北向南","XSFXDM":"4","KKMC":"海旭道与安正路交口"},{"KKBH":"610256115","HPHM":"津JWH217","JGSK":"2021-04-01 06:54:06.893","CDBH":"10","XSFX":"由北向南","XSFXDM":"4","KKMC":"中天大道与中生大道交口"},{"KKBH":"610401005","HPHM":"津DXT880","JGSK":"2021-04-01 06:54:06.899","CDBH":"1","XSFX":"由东向西","XSFXDM":"1","KKMC":"和畅路与和顺路交口"},{"KKBH":"610266117","HPHM":"津KKH767","JGSK":"2021-04-01 06:54:06.94","CDBH":"1","XSFX":"由东向西","XSFXDM":"1","KKMC":"中生大道与和韵路交口"},{"KKBH":"610256115","HPHM":"津AL3199","JGSK":"2021-04-01 06:54:06.962","CDBH":"8","XSFX":"由南向北","XSFXDM":"3","KKMC":"中天大道与中生大道交口"},{"KKBH":"610276124","HPHM":"津AF53889","JGSK":"2021-04-01 06:54:06.973","CDBH":"7","XSFX":"由南向北","XSFXDM":"3","KKMC":"中新大道与中生大道交口"},{"KKBH":"610286127","HPHM":"晋BJR243","JGSK":"2021-04-01 06:54:07.029","CDBH":"7","XSFX":"由南向北","XSFXDM":"3","KKMC":"中津大道与和畅路交口"},{"KKBH":"610286127","HPHM":"津AZ2360","JGSK":"2021-04-01 06:54:07.075","CDBH":"7","XSFX":"由南向北","XSFXDM":"3","KKMC":"中津大道与和畅路交口"},{"KKBH":"610276125","HPHM":"冀D8E301","JGSK":"2021-04-01 06:54:07.087","CDBH":"5","XSFX":"由南向北","XSFXDM":"3","KKMC":"中新大道与和顺路交口"},{"KKBH":"7208510020000","HPHM":"鲁M655T3","JGSK":"2021-04-01 06:54:07.137","CDBH":"7","XSFX":"由北向南","XSFXDM":"4","KKMC":"碧水道与安正路交口正向"},{"KKBH":"610266118","HPHM":"津JNN801","JGSK":"2021-04-01 06:54:07.16","CDBH":"10","XSFX":"由北向南","XSFXDM":"4","KKMC":"中生大道与和畅路交口"},{"KKBH":"7208910030000","HPHM":"津KPR858","JGSK":"2021-04-01 06:54:07.234","CDBH":"4","XSFX":"由西向东","XSFXDM":"2","KKMC":"海博道与安正路交口正向"},{"KKBH":"720891004000","HPHM":"津R71K67","JGSK":"2021-04-01 06:54:07.27","CDBH":"4","XSFX":"由西向东","XSFXDM":"2","KKMC":"海博道与安平路交口"},{"KKBH":"720891004000","HPHM":"津N99028","JGSK":"2021-04-01 06:54:07.271","CDBH":"5","XSFX":"由西向东","XSFXDM":"2","KKMC":"海博道与安平路交口"},{"KKBH":"610251002","HPHM":"津GYC767","JGSK":"2021-04-01 06:54:07.393","CDBH":"9","XSFX":"由南向北","XSFXDM":"3","KKMC":"中天大道与和睦路交口"},{"KKBH":"610391007","HPHM":"津RK2790","JGSK":"2021-04-01 06:54:07.409","CDBH":"4","XSFX":"由西向东","XSFXDM":"2","KKMC":"和韵路与和风路交口"},{"KKBH":"610276125","HPHM":"津B3E800","JGSK":"2021-04-01 06:54:07.431","CDBH":"7","XSFX":"由北向南","XSFXDM":"4","KKMC":"中新大道与和顺路交口"},{"KKBH":"610271009","HPHM":"鲁VH8Y11","JGSK":"2021-04-01 06:54:07.459","CDBH":"11","XSFX":"由北向南","XSFXDM":"4","KKMC":"中新大道与泰七路交口"},{"KKBH":"610256112","HPHM":"津GTR669","JGSK":"2021-04-01 06:54:07.484","CDBH":"1","XSFX":"由东向西","XSFXDM":"1","KKMC":"中天大道与中津大道交口"},{"KKBH":"711","HPHM":"津C0U757","JGSK":"2021-04-01 06:54:07.496","CDBH":"8","XSFX":"由北向南","XSFXDM":"4","KKMC":"不礼让行人中新大道与和旭路交口"},{"KKBH":"610276126","HPHM":"津C5P938","JGSK":"2021-04-01 06:54:07.509","CDBH":"8","XSFX":"由北向南","XSFXDM":"4","KKMC":"中新大道与和意路交口"},{"KKBH":"610276125","HPHM":"津AF05702","JGSK":"2021-04-01 06:54:07.578","CDBH":"8","XSFX":"由北向南","XSFXDM":"4","KKMC":"中新大道与和顺路交口"},{"KKBH":"7208810020000","HPHM":"京NH4467","JGSK":"2021-04-01 06:54:07.598","CDBH":"5","XSFX":"由西向东","XSFXDM":"2","KKMC":"海旭道与安正路交口正向"},{"KKBH":"610256112","HPHM":"津C81797","JGSK":"2021-04-01 06:54:07.712","CDBH":"2","XSFX":"由东向西","XSFXDM":"1","KKMC":"中天大道与中津大道交口"},{"KKBH":"610271008","HPHM":"津A1U020","JGSK":"2021-04-01 06:54:07.775","CDBH":"1","XSFX":"由南向北","XSFXDM":"3","KKMC":"中新大道与航母主题公园支路交口"},{"KKBH":"610391006","HPHM":"津NCN169","JGSK":"2021-04-01 06:54:07.823","CDBH":"1","XSFX":"由东向西","XSFXDM":"1","KKMC":"和韵路与和意路交口"},{"KKBH":"7208810020000","HPHM":"津FLA595","JGSK":"2021-04-01 06:54:07.846","CDBH":"4","XSFX":"由东向西","XSFXDM":"1","KKMC":"海旭道与安正路交口正向"},{"KKBH":"610251002","HPHM":"津D91558","JGSK":"2021-04-01 06:54:07.878","CDBH":"7","XSFX":"由南向北","XSFXDM":"3","KKMC":"中天大道与和睦路交口"},{"KKBH":"720871002000","HPHM":"京NE2845","JGSK":"2021-04-01 06:54:07.883","CDBH":"5","XSFX":"由南向北","XSFXDM":"3","KKMC":"安正路与芳菲路交口"},{"KKBH":"610271008","HPHM":"车牌","JGSK":"2021-04-01 06:54:07.912","CDBH":"1","XSFX":"由南向北","XSFXDM":"3","KKMC
[truncated: 900,194 more chars]
