# Supplementary material for: A vehicle license plate data access model based on the jump hash consistency algorithm
Source: PLoS One. 2023 Aug 24;18(8):e0288427. doi: 10.1371/journal.pone.0288427 (PMC10449116; doi:10.1371/journal.pone.0288427)
Supplement: S1 Data — (ZIP) [file pone.0288427.s001.zip › vpld/2021-04-01_70.json]

[{"KKBH":"610391007","HPHM":"冀BL109A","JGSK":"2021-04-01 15:33:51.686","CDBH":"1","XSFX":"由东向西","XSFXDM":"1","KKMC":"和韵路与和风路交口"},{"KKBH":"610256113","HPHM":"津C23J89","JGSK":"2021-04-01 15:33:51.819","CDBH":"5","XSFX":"由南向北","XSFXDM":"3","KKMC":"中天大道与和风路交口"},{"KKBH":"6102610030000","HPHM":"津D38277","JGSK":"2021-04-01 15:33:51.939","CDBH":"8","XSFX":"由北向南","XSFXDM":"4","KKMC":"中生大道与静湖南路交口正向"},{"KKBH":"610256115","HPHM":"冀J7UU72","JGSK":"2021-04-01 15:33:51.985","CDBH":"3","XSFX":"由东向西","XSFXDM":"1","KKMC":"中天大道与中生大道交口"},{"KKBH":"610266117","HPHM":"津D00597","JGSK":"2021-04-01 15:33:52.008","CDBH":"2","XSFX":"由东向西","XSFXDM":"1","KKMC":"中生大道与和韵路交口"},{"KKBH":"610276125","HPHM":"津A0Q330","JGSK":"2021-04-01 15:33:52.035","CDBH":"8","XSFX":"由北向南","XSFXDM":"4","KKMC":"中新大道与和顺路交口"},{"KKBH":"720881002000","HPHM":"津A23G02","JGSK":"2021-04-01 15:33:52.106","CDBH":"13","XSFX":"由北向南","XSFXDM":"4","KKMC":"海旭道与安正路交口"},{"KKBH":"610286127","HPHM":"津MNF512","JGSK":"2021-04-01 15:33:52.155","CDBH":"9","XSFX":"由南向北","XSFXDM":"3","KKMC":"中津大道与和畅路交口"},{"KKBH":"7208910050000","HPHM":"京ADJ2569","JGSK":"2021-04-01 15:33:52.162","CDBH":"7","XSFX":"由西向东","XSFXDM":"2","KKMC":"海博道与安明路交口正向"},{"KKBH":"610256115","HPHM":"车牌","JGSK":"2021-04-01 15:33:52.268","CDBH":"8","XSFX":"由南向北","XSFXDM":"3","KKMC":"中天大道与中生大道交口"},{"KKBH":"720891004000","HPHM":"车牌","JGSK":"2021-04-01 15:33:52.294","CDBH":"9","XSFX":"由南向北","XSFXDM":"3","KKMC":"海博道与安平路交口"},{"KKBH":"720881005000","HPHM":"津AF35617","JGSK":"2021-04-01 15:33:52.3","CDBH":"2","XSFX":"由东向西","XSFXDM":"1","KKMC":"海旭道与明盛路交口"},{"KKBH":"7208610030000","HPHM":"津J17369","JGSK":"2021-04-01 15:33:52.454","CDBH":"7","XSFX":"由南向北","XSFXDM":"3","KKMC":"海晨道与安明路交口正向"},{"KKBH":"610271009","HPHM":"冀B2GU80","JGSK":"2021-04-01 15:33:52.49","CDBH":"10","XSFX":"由北向南","XSFXDM":"4","KKMC":"中新大道与泰七路交口"},{"KKBH":"610276124","HPHM":"津A26A25","JGSK":"2021-04-01 15:33:52.604","CDBH":"7","XSFX":"由南向北","XSFXDM":"3","KKMC":"中新大道与中生大道交口"},{"KKBH":"610276126","HPHM":"冀B7J7X0","JGSK":"2021-04-01 15:33:52.63","CDBH":"1","XSFX":"由东向西","XSFXDM":"1","KKMC":"中新大道与和意路交口"},{"KKBH":"610256114","HPHM":"冀B8J17Z","JGSK":"2021-04-01 15:33:52.632","CDBH":"7","XSFX":"由北向南","XSFXDM":"4","KKMC":"中天大道与和旭路交口"},{"KKBH":"610251002","HPHM":"津AR9778","JGSK":"2021-04-01 15:33:52.673","CDBH":"9","XSFX":"由南向北","XSFXDM":"3","KKMC":"中天大道与和睦路交口"},{"KKBH":"7280310030000","HPHM":"吉A8J848","JGSK":"2021-04-01 15:33:52.749","CDBH":"4","XSFX":"由南向北","XSFXDM":"3","KKMC":"动漫中路与文二路交口正向"},{"KKBH":"610266117","HPHM":"京QT11R2","JGSK":"2021-04-01 15:33:52.876","CDBH":"11","XSFX":"由北向南","XSFXDM":"4","KKMC":"中生大道与和韵路交口"},{"KKBH":"610391007","HPHM":"津AR9758","JGSK":"2021-04-01 15:33:52.962","CDBH":"11","XSFX":"由北向南","XSFXDM":"4","KKMC":"和韵路与和风路交口"},{"KKBH":"6071310030000","HPHM":"津A07W05","JGSK":"2021-04-01 15:33:52.997","CDBH":"2","XSFX":"由东向西","XSFXDM":"1","KKMC":"中央大道与海旭道交口正向"},{"KKBH":"720891003000","HPHM":"车牌","JGSK":"2021-04-01 15:33:53.056","CDBH":"1","XSFX":"由东向西","XSFXDM":"1","KKMC":"海博道与安正路交口"},{"KKBH":"610401005","HPHM":"蒙BWJ090","JGSK":"2021-04-01 15:33:53.125","CDBH":"8","XSFX":"由南向北","XSFXDM":"3","KKMC":"和畅路与和顺路交口"},{"KKBH":"610271009","HPHM":"津A09899D","JGSK":"2021-04-01 15:33:53.212","CDBH":"6","XSFX":"由西向东","XSFXDM":"2","KKMC":"中新大道与泰七路交口"},{"KKBH":"610266118","HPHM":"车牌","JGSK":"2021-04-01 15:33:53.226","CDBH":"9","XSFX":"由南向北","XSFXDM":"3","KKMC":"中生大道与和畅路交口"},{"KKBH":"720891003000","HPHM":"津AF72030","JGSK":"2021-04-01 15:33:53.276","CDBH":"7","XSFX":"由南向北","XSFXDM":"3","KKMC":"海博道与安正路交口"},{"KKBH":"720881005000","HPHM":"津MZ6879","JGSK":"2021-04-01 15:33:53.282","CDBH":"9","XSFX":"由北向南","XSFXDM":"4","KKMC":"海旭道与明盛路交口"},{"KKBH":"720881005000","HPHM":"津A31B09","JGSK":"2021-04-01 15:33:53.283","CDBH":"7","XSFX":"由北向南","XSFXDM":"4","KKMC":"海旭道与明盛路交口"},{"KKBH":"610326142000","HPHM":"车牌","JGSK":"2021-04-01 15:33:53.337","CDBH":"2","XSFX":"由东向西","XSFXDM":"1","KKMC":"中成大道与泰七路交口"},{"KKBH":"7208810050000","HPHM":"津NH5990","JGSK":"2021-04-01 15:33:53.378","CDBH":"9","XSFX":"由北向南","XSFXDM":"4","KKMC":"海旭道与明盛路交口正向"},{"KKBH":"610256116","HPHM":"津MXJ538","JGSK":"2021-04-01 15:33:53.481","CDBH":"4","XSFX":"由西向东","XSFXDM":"2","KKMC":"中天大道与和顺路交口"},{"KKBH":"728031002000","HPHM":"津K53355","JGSK":"2021-04-01 15:33:53.663","CDBH":"8","XSFX":"由北向南","XSFXDM":"4","KKMC":"动漫中路与文一路交口"},{"KKBH":"610256113","HPHM":"津NM6399","JGSK":"2021-04-01 15:33:53.69","CDBH":"2","XSFX":"由西向东","XSFXDM":"2","KKMC":"中天大道与和风路交口"},{"KKBH":"610391007","HPHM":"津C66M61","JGSK":"2021-04-01 15:33:53.796","CDBH":"10","XSFX":"由北向南","XSFXDM":"4","KKMC":"和韵路与和风路交口"},{"KKBH":"610391007","HPHM":"津A19L29","JGSK":"2021-04-01 15:33:53.888","CDBH":"4","XSFX":"由西向东","XSFXDM":"2","KKMC":"和韵路与和风路交口"},{"KKBH":"610266117","HPHM":"津AF26390","JGSK":"2021-04-01 15:33:53.889","CDBH":"3","XSFX":"由东向西","XSFXDM":"1","KKMC":"中生大道与和韵路交口"},{"KKBH":"7208810040000","HPHM":"车牌","JGSK":"2021-04-01 15:33:53.961","CDBH":"8","XSFX":"由北向南","XSFXDM":"4","KKMC":"海旭道与永盛路交口正向"},{"KKBH":"720881002000","HPHM":"津HXL768","JGSK":"2021-04-01 15:33:54.025","CDBH":"12","XSFX":"由北向南","XSFXDM":"4","KKMC":"海旭道与安正路交口"},{"KKBH":"610401004","HPHM":"津N07028","JGSK":"2021-04-01 15:33:54.099","CDBH":"12","XSFX":"由北向南","XSFXDM":"4","KKMC":"和畅路与和风路交口"},{"KKBH":"7208910050000","HPHM":"吉A19C96","JGSK":"2021-04-01 15:33:54.184","CDBH":"8","XSFX":"由南向北","XSFXDM":"3","KKMC":"海博道与安明路交口正向"},{"KKBH":"720571004000","HPHM":"津NEA356","JGSK":"2021-04-01 15:33:54.462","CDBH":"1","XSFX":"由东向西","XSFXDM":"1","KKMC":"动漫东路与动漫中路交口"},{"KKBH":"7208610020000","HPHM":"津FGQ777","JGSK":"2021-04-01 15:33:54.472","CDBH":"5","XSFX":"由西向东","XSFXDM":"2","KKMC":"海晨道与安正路交口正向"},{"KKBH":"610256112","HPHM":"津ADM7372","JGSK":"2021-04-01 15:33:54.473","CDBH":"1","XSFX":"由东向西","XSFXDM":"1","KKMC":"中天大道与中津大道交口"},{"KKBH":"7208910030000","HPHM":"津AF06075","JGSK":"2021-04-01 15:33:54.48","CDBH":"6","XSFX":"由西向东","XSFXDM":"2","KKMC":"海博道与安正路交口正向"},{"KKBH":"610276124","HPHM":"津J08307","JGSK":"2021-04-01 15:33:54.518","CDBH":"7","XSFX":"由南向北","XSFXDM":"3","KKMC":"中新大道与中生大道交口"},{"KKBH":"610256116","HPHM":"蒙DWY805","JGSK":"2021-04-01 15:33:54.528","CDBH":"6","XSFX":"由西向东","XSFXDM":"2","KKMC":"中天大道与和顺路交口"},{"KKBH":"610266118","HPHM":"鲁DR105C","JGSK":"2021-04-01 15:33:54.528","CDBH":"4","XSFX":"由西向东","XSFXDM":"2","KKMC":"中生大道与和畅路交口"},{"KKBH":"6071310030000","HPHM":"津APK057","JGSK":"2021-04-01 15:33:54.544","CDBH":"1","XSFX":"由东向西","XSFXDM":"1","KKMC":"中央大道与海旭道交口正向"},{"KKBH":"7208810020000","HPHM":"车牌","JGSK":"2021-04-01 15:33:54.574","CDBH":"14","XSFX":"由北向南","XSFXDM":"4","KKMC":"海旭道与安正路交口正向"},{"KKBH":"7208810020000","HPHM":"津ACB638","JGSK":"2021-04-01 15:33:54.81","CDBH":"6","XSFX":"由西向东","XSFXDM":"2","KKMC":"海旭道与安正路交口正向"},{"KKBH":"610276125","HPHM":"津C822L8","JGSK":"2021-04-01 15:33:54.859","CDBH":"5","XSFX":"由南向北","XSFXDM":"3","KKMC":"中新大道与和顺路交口"},{"KKBH":"610266117","HPHM":"辽HEY367","JGSK":"2021-04-01 15:33:54.884","CDBH":"2","XSFX":"由东向西","XSFXDM":"1","KKMC":"中生大道与和韵路交口"},{"KKBH":"610391007","HPHM":"津RWX060","JGSK":"2021-04-01 15:33:54.906","CDBH":"2","XSFX":"由东向西","XSFXDM":"1","KKMC":"和韵路与和风路交口"},{"KKBH":"7208810050000","HPHM":"津NWJ989","JGSK":"2021-04-01 15:33:54.945","CDBH":"4","XSFX":"由西向东","XSFXDM":"2","KKMC":"海旭道与明盛路交口正向"},{"KKBH":"610266118","HPHM":"津NZ5975","JGSK":"2021-04-01 15:33:54.969","CDBH":"3","XSFX":"由东向西","XSFXDM":"1","KKMC":"中生大道与和畅路交口"},{"KKBH":"7205710040000","HPHM":"津AF03076","JGSK":"2021-04-01 15:33:55.098","CDBH":"1","XSFX":"由东向西","XSFXDM":"1","KKMC":"动漫东路与动漫中路交口正向"},{"KKBH":"610256115","HPHM":"津G00412","JGSK":"2021-04-01 15:33:55.1","CDBH":"2","XSFX":"由东向西","XSFXDM":"1","KKMC":"中天大道与中生大道交口"},{"KKBH":"610271009","HPHM":"鲁A1B88Y","JGSK":"2021-04-01 15:33:55.182","CDBH":"11","XSFX":"由北向南","XSFXDM":"4","KKMC":"中新大道与泰七路交口"},{"KKBH":"610391008","HPHM":"浙C6QF39","JGSK":"2021-04-01 15:33:55.339","CDBH":"2","XSFX":"由东向西","XSFXDM":"1","KKMC":"和韵路与和旭路交口"},{"KKBH":"7205410020000","HPHM":"津C2J066","JGSK":"2021-04-01 15:33:55.422","CDBH":"4","XSFX":"由西向东","XSFXDM":"2","KKMC":"动漫环路西与动漫中路交口正向"},{"KKBH":"610266118","HPHM":"津AY7709","JGSK":"2021-04-01 15:33:55.431","CDBH":"3","XSFX":"由东向西","XSFXDM":"1","KKMC":"中生大道与和畅路交口"},{"KKBH":"7208610030000","HPHM":"津C050U0","JGSK":"2021-04-01 15:33:55.497","CDBH":"5","XSFX":"由西向东","XSFXDM":"2","KKMC":"海晨道与安明路交口正向"},{"KKBH":"6102610030000","HPHM":"冀BS050X","JGSK":"2021-04-01 15:33:55.519","CDBH":"7","XSFX":"由北向南","XSFXDM":"4","KKMC":"中生大道与静湖南路交口正向"},{"KKBH":"720881005000","HPHM":"津NKK906","JGSK":"2021-04-01 15:33:55.604","CDBH":"9","XSFX":"由北向南","XSFXDM":"4","KKMC":"海旭道与明盛路交口"},{"KKBH":"728031006000","HPHM":"冀TV5M33","JGSK":"2021-04-01 15:33:55.679","CDBH":"6","XSFX":"由南向北","XSFXDM":"3","KKMC":"动漫中路与文三路交口"},{"KKBH":"7208610020000","HPHM":"津RMP101","JGSK":"2021-04-01 15:33:55.762","CDBH":"4","XSFX":"由西向东","XSFXDM":"2","KKMC":"海晨道与安正路交口正向"},{"KKBH":"711","HPHM":"津RTF767","JGSK":"2021-04-01 15:33:55.917","CDBH":"8","XSFX":"由北向南","XSFXDM":"4","KKMC":"不礼让行人中新大道与和旭路交口"},{"KKBH":"610266117","HPHM":"津D00597","JGSK":"2021-04-01 15:33:55.996","CDBH":"2","XSFX":"由东向西","XSFXDM":"1","KKMC":"中生大道与和韵路交口"},{"KKBH":"610271008","HPHM":"车牌","JGSK":"2021-04-01 15:33:56.01","CDBH":"2","XSFX":"由南向北","XSFXDM":"3","KKMC":"中新大道与航母主题公园支路交口"},{"KKBH":"610276126","HPHM":"冀R8N9E8","JGSK":"2021-04-01 15:33:56.078","CDBH":"1","XSFX":"由东向西","XSFXDM":"1","KKMC":"中新大道与和意路交口"},{"KKBH":"610256115","HPHM":"津AUD811","JGSK":"2021-04-01 15:33:56.083","CDBH":"5","XSFX":"由西向东","XSFXDM":"2","KKMC":"中天大道与中生大道交口"},{"KKBH":"7208810040000","HPHM":"BZ03335","JGSK":"2021-04-01 15:33:56.167","CDBH":"7","XSFX":"由北向南","XSFXDM":"4","KKMC":"海旭道与永盛路交口正向"},{"KKBH":"610256114","HPHM":"冀B8J17Z","JGSK":"2021-04-01 15:33:56.224","CDBH":"7","XSFX":"由北向南","XSFXDM":"4","KKMC":"中天大道与和旭路交口"},{"KKBH":"7208910060000","HPHM":"津C35806","JGSK":"2021-04-01 15:33:56.261","CDBH":"12","XSFX":"由北向南","XSFXDM":"4","KKMC":"海博道与永盛路交口正向"},{"KKBH":"610256112","HPHM":"津GBE111","JGSK":"2021-04-01 15:33:56.313","CDBH":"2","XSFX":"由东向西","XSFXDM":"1","KKMC":"中天大道与中津大道交口"},{"KKBH":"720881005000","HPHM":"津NNQ779","JGSK":"2021-04-01 15:33:56.35","CDBH":"4","XSFX":"由西向东","XSFXDM":"2","KKMC":"海旭道与明盛路交口"},{"KKBH":"720881004000","HPHM":"鲁DY060C","JGSK":"2021-04-01 15:33:56.37","CDBH":"1","XSFX":"由东向西","XSFXDM":"1","KKMC":"海旭道与永盛路交口"},{"KKBH":"720891003000","HPHM":"津AD91329","JGSK":"2021-04-01 15:33:56.401","CDBH":"7","XSFX":"由南向北","XSFXDM":"3","KKMC":"海博道与安正路交口"},{"KKBH":"728031003000","HPHM":"吉A8J848","JGSK":"2021-04-01 15:33:56.571","CDBH":"4","XSFX":"由南向北","XSFXDM":"3","KKMC":"动漫中路与文二路交口"},{"KKBH":"610276124","HPHM":"津RPB521","JGSK":"2021-04-01 15:33:56.606","CDBH":"8","XSFX":"由南向北","XSFXDM":"3","KKMC":"中新大道与中生大道交口"},{"KKBH":"610256113","HPHM":"冀R16D47","JGSK":"2021-04-01 15:33:56.616","CDBH":"8","XSFX":"由北向南","XSFXDM":"4","KKMC":"中天大道与和风路交口"},{"KKBH":"610256115","HPHM":"津NGS689","JGSK":"2021-04-01 15:33:56.66","CDBH":"10","XSFX":"由北向南","XSFXDM":"4","KKMC":"中天大道与中生大道交口"},{"KKBH":"7209010020000","HPHM":"津HZ3669","JGSK":"2021-04-01 15:33:56.669","CDBH":"1","XSFX":"由东向西","XSFXDM":"1","KKMC":"玉林道与安正路交口正向"},{"KKBH":"610256115","HPHM":"津RUP866","JGSK":"2021-04-01 15:33:56.77","CDBH":"7","XSFX":"由南向北","XSFXDM":"3","KKMC":"中天大道与中生大道交口"},{"KKBH":"610276124","HPHM":"鲁G681LG","JGSK":"2021-04-01 15:33:56.809","CDBH":"7","XSFX":"由南向北","XSFXDM":"3","KKMC":"中新大道与中生大道交口"},{"KKBH":"610256115","HPHM":"津JTP689","JGSK":"2021-04-01 15:33:56.827","CDBH":"2","XSFX":"由东向西","XSFXDM":"1","KKMC":"中天大道与中生大道交口"},{"KKBH":"720571002000","HPHM":"津KH5596","JGSK":"2021-04-01 15:33:56.857","CDBH":"6","XSFX":"由北向南","XSFXDM":"4","KKMC":"动漫东路与文二路交口"},{"KKBH":"7208810040000","HPHM":"车牌","JGSK":"2021-04-01 15:33:56.956","CDBH":"8","XSFX":"由北向南","XSFXDM":"4","KKMC":"海旭道与永盛路交口正向"},{"KKBH":"7280310030000","HPHM":"津LCE913","JGSK":"2021-04-01 15:33:56.962","CDBH":"6","XSFX":"由北向南","XSFXDM":"4","KKMC":"动漫中路与文二路交口正向"},{"KKBH":"610256113","HPHM":"津NM6399","JGSK":"2021-04-01 15:33:56.964","CDBH":"2","XSFX":"由西向东","XSFXDM":"2","KKMC":"中天大道与和风路交口"},{"KKBH":"7208910080000","HPHM":"津ADN5026","JGSK":"2021-04-01 15:33:57.105","CDBH":"13","XSFX":"由北向南","XSFXDM":"4","KKMC":"海博道与荣盛路交口正向"},{"KKBH":"720891005000","HPHM":"京ADJ2569","JGSK":"2021-04-01 15:33:57.108","CDBH":"7","XSFX":"由西向东","XSFXDM":"2","KKMC":"海博道与安明路交口"},{"KKBH":"610276124","HPHM":"津A26A25","JGSK":"2021-04-01 15:33:57.255","CDBH":"7","XSFX":"由南向北","XSFXDM":"3","KKMC":"中新大道与中生大道交口"},{"KKBH":"7208810050000","HPHM":"辽A018XL","JGSK":"2021-04-01 15:33:57.27","CDBH":"9","XSFX":"由北向南","XSFXDM":"4","KKMC":"海旭道与明盛路交口正向"},{"KKBH":"610401005","HPHM":"蒙BWJ090","JGSK":"2021-04-01 15:33:57.381","CDBH":"9","XSFX":"由南向北","XSFXDM":"3","KKMC":"和畅路与和顺路交口"},{"KKBH":"610401005","HPHM":"蒙A732YV","JGSK":"2021-04-01 15:33:57.439","CDBH":"8","XSFX":"由南向北","XSFXDM":"3","KKMC":"和畅路与和顺路交口"},{"KKBH":"610401005","HPHM":"车牌","JGSK":"2021-04-01 15:33:57.52","CDBH":"11","XSFX":"由北向南","XSFXDM":"4","KKMC":"和畅路与和顺路交口"},{"KKBH":"610391007","HPHM":"冀BL109A","JGSK":"2021-04-01 15:33:57.552","CDBH":"2","XSFX":"由东向西","XSFXDM":"1","KKMC":"和韵路与和风路交口"},{"KKBH":"720861002000","HPHM":"津FGQ777","JGSK":"2021-04-01 15:33:57.591","CDBH":"5","XSFX":"由西向东","XSFXDM":"2","KKMC":"海晨道与安正路交口"},{"KKBH":"610256116","HPHM":"津MXJ538","JGSK":"2021-04-01 15:33:57.648","CDBH":"4","XSFX":"由西向东","XSFXDM":"2","KKMC":"中天大道与和顺路交口"},{"KKBH":"610271009","HPHM":"津DHA297","JGSK":"2021-04-01 15:33:57.764","CDBH":"10","XSFX":"由北向南","XSFXDM":"4","KKMC":"中新大道与泰七路交口"},{"KKBH":"610251002","HPHM":"赣ATZ076","JGSK":"2021-04-01 15:33:57.84","CDBH":"11","XSFX":"由北向南","XSFXDM":"4","KKMC":"中天大道与和睦路交口"},{"KKBH":"610261004000","HPHM":"津C03B85","JGSK":"2021-04-01 15:33:57.943","CDBH":"5","XSFX":"由北向南","XSFXDM":"4","KKMC":"中生大道与静湖西路（北侧）"},{"KKBH":"610266117","HPHM":"辽HEY367","JGSK":"2021-04-01 15:33:57.996","CDBH":"3","XSFX":"由东向西","XSFXDM":"1","KKMC":"中生大道与和韵路交口"},{"KKBH":"720891005000","HPHM":"吉A19C96","JGSK":"2021-04-01 15:33:58.005","CDBH":"8","XSFX":"由南向北","XSFXDM":"3","KKMC":"海博道与安明路交口"},{"KKBH":"610256115","HPHM":"津RUP866","JGSK":"2021-04-01 15:33:58.033","CDBH":"8","XSFX":"由南向北","XSFXDM":"3","KKMC":"中天大道与中生大道交口"},{"KKBH":"7208610030000","HPHM":"津FCC786","JGSK":"2021-04-01 15:33:58.043","CDBH":"11","XSFX":"由北向南","XSFXDM":"4","KKMC":"海晨道与安明路交口正向"},{"KKBH":"6102661220000","HPHM":"津ADL3707","JGSK":"2021-04-01 15:33:58.11","CDBH":"2","XSFX":"由西向东","XSFXDM":"2","KKMC":"生态城中生大道故道河一桥西向东上桥处正向"},{"KKBH":"610276124","HPHM":"津GAC820","JGSK":"2021-04-01 15:33:58.201","CDBH":"11","XSFX":"由北向南","XSFXDM":"4","KKMC":"中新大道与中生大道交口"},{"KKBH":"610286127","HPHM":"苏KHY699","JGSK":"2021-04-01 15:33:58.201","CDBH":"4","XSFX":"由西向东","XSFXDM":"2","KKMC":"中津大道与和畅路交口"},{"KKBH":"720891008000","HPHM":"津AR9777","JGSK":"2021-04-01 15:33:58.241","CDBH":"5","XSFX":"由西向东","XSFXDM":"2","KKMC":"海博道与荣盛路交口"},{"KKBH":"610256111","HPHM":"苏EH1W75","JGSK":"2021-04-01 15:33:58.305","CDBH":"7","XSFX":"由北向南","XSFXDM":"4","KKMC":"中天大道与和惠路交口"},{"KKBH":"720541002000","HPHM":"津NZA318","JGSK":"2021-04-01 15:33:58.434","CDBH":"4","XSFX":"由西向东","XSFXDM":"2","KKMC":"动漫环路西与动漫中路交口"},{"KKBH":"610391007","HPHM":"冀BY9198","JGSK":"2021-04-01 15:33:58.515","CDBH":"11","XSFX":"由北向南","XSFXDM":"4","KKMC":"和韵路与和风路交口"},{"KKBH":"720881005000","HPHM":"津NH5990","JGSK":"2021-04-01 15:33:58.565","CDBH":"9","XSFX":"由北向南","XSFXDM":"4","KKMC":"海旭道与明盛路交口"},{"KKBH":"6102610030000","HPHM":"津AY1851","JGSK":"2021-04-01 15:33:58.587","CDBH":"8","XSFX":"由北向南","XSFXDM":"4","KKMC":"中生大道与静湖南路交口正向"},{"KKBH":"610266117","HPHM":"津CB1601","JGSK":"2021-04-01 15:33:58.688","CDBH":"5","XSFX":"由西向东","XSFXDM":"2","KKMC":"中生大道与和韵路交口"},{"KKBH":"610261003000","HPHM":"津D38277","JGSK":"2021-04-01 15:33:58.795","CDBH":"17","XSFX":"由北向南","XSFXDM":"4","KKMC":"中生大道与静湖南路交口"},{"KKBH":"7400110020000","HPHM":"鄂K07720","JGSK":"2021-04-01 15:33:58.836","CDBH":"5","XSFX":"由南向北","XSFXDM":"3","KKMC":"静湖南路与华一路交口正向"},{"KKBH":"7208110020000","HPHM":"车牌","JGSK":"2021-04-01 15:33:58.873","CDBH":"2","XSFX":"由东向西","XSFXDM":"1","KKMC":"动漫南路与文一路交口正向"},{"KKBH":"610276124","HPHM":"津J08307","JGSK":"2021-04-01 15:33:58.933","CDBH":"7","XSFX":"由南向北","XSFXDM":"3","KKMC":"中新大道与中生大道交口"},{"KKBH":"7280310020000","HPHM":"津QC1866","JGSK":"2021-04-01 15:33:59.004","CDBH":"7","XSFX":"由北向南","XSFXDM":"4","KKMC":"动漫中路与文一路交口正向"},{"KKBH":"6103261420000","HPHM":"车牌","JGSK":"2021-04-01 15:33:59.049","CDBH":"2","XSFX":"由东向西","XSFXDM":"1","KKMC":"中成大道与泰七路交口正向"},{"KKBH":"7205710030000","HPHM":"津AZ8826","JGSK":"2021-04-01 15:33:59.082","CDBH":"3","XSFX":"由西向东","XSFXDM":"2","KKMC":"动漫东路与文三路交口正向"},{"KKBH":"7208810040000","HPHM":"车牌","JGSK":"2021-04-01 15:33:59.226","CDBH":"8","XSFX":"由北向南","XSFXDM":"4","KKMC":"海旭道与永盛路交口正向"},{"KKBH":"7208910060000","HPHM":"津NPY076","JGSK":"2021-04-01 15:33:59.395","CDBH":"3","XSFX":"由东向西","XSFXDM":"1","KKMC":"海博道与永盛路交口正向"},{"KKBH":"610256114","HPHM":"鲁NB77V5","JGSK":"2021-04-01 15:33:59.479","CDBH":"4","XSFX":"由南向北","XSFXDM":"3","KKMC":"中天大道与和旭路交口"},{"KKBH":"7208810040000","HPHM":"津C635N3","JGSK":"2021-04-01 15:33:59.481","CDBH":"5","XSFX":"由西向东","XSFXDM":"2","KKMC":"海旭道与永盛路交口正向"},{"KKBH":"610271009","HPHM":"冀B2GU80","JGSK":"2021-04-01 15:33:59.509","CDBH":"10","XSFX":"由北向南","XSFXDM":"4","KKMC":"中新大道与泰七路交口"},{"KKBH":"720881002000","HPHM":"津ACB638","JGSK":"2021-04-01 15:33:59.534","CDBH":"7","XSFX":"由西向东","XSFXDM":"2","KKMC":"海旭道与安正路交口"},{"KKBH":"728031006000","HPHM":"津MSH959","JGSK":"2021-04-01 15:33:59.6","CDBH":"3","XSFX":"由西向东","XSFXDM":"2","KKMC":"动漫中路与文三路交口"},{"KKBH":"6071310030000","HPHM":"津E20192","JGSK":"2021-04-01 15:33:59.687","CDBH":"3","XSFX":"由东向西","XSFXDM":"1","KKMC":"中央大道与海旭道交口正向"},{"KKBH":"610271009","HPHM":"晋FCM656","JGSK":"2021-04-01 15:33:59.704","CDBH":"8","XSFX":"由南向北","XSFXDM":"3","KKMC":"中新大道与泰七路交口"},{"KKBH":"7208810040000","HPHM":"津HJU701","JGSK":"2021-04-01 15:33:59.714","CDBH":"2","XSFX":"由东向西","XSFXDM":"1","KKMC":"海旭道与永盛路交口正向"},{"KKBH":"610261003000","HPHM":"辽B25CR1","JGSK":"2021-04-01 15:33:59.75","CDBH":"10","XSFX":"由东向西","XSFXDM":"1","KKMC":"中生大道与静湖南路交口"},{"KKBH":"720861003000","HPHM":"津C050U0","JGSK":"2021-04-01 15:33:59.86","CDBH":"5","XSFX":"由西向东","XSFXDM":"2","KKMC":"海晨道与安明路交口"},{"KKBH":"610276124","HPHM":"津GYA881","JGSK":"2021-04-01 15:33:59.933","CDBH":"11","XSFX":"由北向南","XSFXDM":"4","KKMC":"中新大道与中生大道交口"},{"KKBH":"610256115","HPHM":"津A7N960","JGSK":"2021-04-01 15:33:59.958","CDBH":"3","XSFX":"由东向西","XSFXDM":"1","KKMC":"中天大道与中生大道交口"},{"KKBH":"610286127","HPHM":"冀B30AZ9","JGSK":"2021-04-01 15:33:59.968","CDBH":"5","XSFX":"由西向东","XSFXDM":"2","KKMC":"中津大道与和畅路交口"},{"KKBH":"610256115","HPHM":"津NGS689","JGSK":"2021-04-01 15:34:00.06","CDBH":"10","XSFX":"由北向南","XSFXDM":"4","KKMC":"中天大道与中生大道交口"},{"KKBH":"720571004000","HPHM":"津AF03076","JGSK":"2021-04-01 15:34:00.065","CDBH":"1","XSFX":"由东向西","XSFXDM":"1","KKMC":"动漫东路与动漫中路交口"},{"KKBH":"610266117","HPHM":"冀B705A6","JGSK":"2021-04-01 15:34:00.078","CDBH":"2","XSFX":"由东向西","XSFXDM":"1","KKMC":"中生大道与和韵路交口"},{"KKBH":"7208810020000","HPHM":"津HU6082","JGSK":"2021-04-01 15:34:00.147","CDBH":"5","XSFX":"由西向东","XSFXDM":"2","KKMC":"海旭道与安正路交口正向"},{"KKBH":"7208810040000","HPHM":"冀GRV021","JGSK":"2021-04-01 15:34:00.162","CDBH":"1","XSFX":"由东向西","XSFXDM":"1","KKMC":"海旭道与永盛路交口正向"},{"KKBH":"610276126","HPHM":"晋BSK744","JGSK":"2021-04-01 15:34:00.238","CDBH":"1","XSFX":"由东向西","XSFXDM":"1","KKMC":"中新大道与和意路交口"},{"KKBH":"610276125","HPHM":"津A0Q330","JGSK":"2021-04-01 15:34:00.264","CDBH":"8","XSFX":"由北向南","XSFXDM":"4","KKMC":"中新大道与和顺路交口"},{"KKBH":"7208810020000","HPHM":"车牌","JGSK":"2021-04-01 15:34:00.329","CDBH":"14","XSFX":"由北向南","XSFXDM":"4","KKMC":"海旭道与安正路交口正向"},{"KKBH":"610266117","HPHM":"津CB1601","JGSK":"2021-04-01 15:34:00.42","CDBH":"5","XSFX":"由西向东","XSFXDM":"2","KKMC":"中生大道与和韵路交口"},{"KKBH":"7208810050000","HPHM":"津A7Q202","JGSK":"2021-04-01 15:34:00.439","CDBH":"4","XSFX":"由西向东","XSFXDM":"2","KKMC":"海旭道与明盛路交口正向"},{"KKBH":"7208910060000","HPHM":"豫SV1R37","JGSK":"2021-04-01 15:34:00.474","CDBH":"12","XSFX":"由北向南","XSFXDM":"4","KKMC":"海博道与永盛路交口正向"},{"KKBH":"610271009","HPHM":"冀BP120R","JGSK":"2021-04-01 15:34:00.564","CDBH":"7","XSFX":"由南向北","XSFXDM":"3","KKMC":"中新大道与泰七路交口"},{"KKBH":"7280310030000","HPHM":"津C795H5","JGSK":"2021-04-01 15:34:00.585","CDBH":"5","XSFX":"由北向南","XSFXDM":"4","KKMC":"动漫中路与文二路交口正向"},{"KKBH":"610271009","HPHM":"京PLC076","JGSK":"2021-04-01 15:34:00.707","CDBH":"10","XSFX":"由北向南","XSFXDM":"4","KKMC":"中新大道与泰七路交口"},{"KKBH":"7205710040000","HPHM":"车牌","JGSK":"2021-04-01 15:34:00.724","CDBH":"2","XSFX":"由东向西","XSFXDM":"1","KKMC":"动漫东路与动漫中路交口正向"},{"KKBH":"610401005","HPHM":"蒙A732YV","JGSK":"2021-04-01 15:34:00.747","CDBH":"9","XSFX":"由南向北","XSFXDM":"3","KKMC":"和畅路与和顺路交口"},{"KKBH":"610266122000","HPHM":"津ADL3707","JGSK":"2021-04-01 15:34:00.775","CDBH":"2","XSFX":"由西向东","XSFXDM":"2","KKMC":"生态城中生大道故道河一桥西向东上桥处"},{"KKBH":"610256113","HPHM":"津RKH019","JGSK":"2021-04-01 15:34:00.93","CDBH":"7","XSFX":"由北向南","XSFXDM":"4","KKMC":"中天大道与和风路交口"},{"KKBH":"610276124","HPHM":"津HP1311","JGSK":"2021-04-01 15:34:00.993","CDBH":"7","XSFX":"由南向北","XSFXDM":"3","KKMC":"中新大道与中生大道交口"},{"KKBH":"610286127","HPHM":"津D13420","JGSK":"2021-04-01 15:34:01.019","CDBH":"4","XSFX":"由西向东","XSFXDM":"2","KKMC":"中津大道与和畅路交口"},{"KKBH":"610276124","HPHM":"津DHT688","JGSK":"2021-04-01 15:34:01.049","CDBH":"8","XSFX":"由南向北","XSFXDM":"3","KKMC":"中新大道与中生大道交口"},{"KKBH":"6071310030000","HPHM":"津C10C61","JGSK":"2021-04-01 15:34:01.203","CDBH":"1","XSFX":"由东向西","XSFXDM":"1","KKMC":"中央大道与海旭道交口正向"},{"KKBH":"7208810020000","HPHM":"津E24506","JGSK":"2021-04-01 15:34:01.244","CDBH":"7","XSFX":"由西向东","XSFXDM":"2","KKMC":"海旭道与安正路交口正向"},{"KKBH":"610276124","HPHM":"津RPB521","JGSK":"2021-04-01 15:34:01.254","CDBH":"8","XSFX":"由南向北","XSFXDM":"3","KKMC":"中新大道与中生大道交口"},{"KKBH":"610286127","HPHM":"苏KHY699","JGSK":"2021-04-01 15:34:01.254","CDBH":"5","XSFX":"由西向东","XSFXDM":"2","KKMC":"中津大道与和畅路交口"},{"KKBH":"610251002","HPHM":"津KDL501","JGSK":"2021-04-01 15:34:01.26","CDBH":"8","XSFX":"由南向北","XSFXDM":"3","KKMC":"中天大道与和睦路交口"},{"KKBH":"610271008","HPHM":"车牌","JGSK":"2021-04-01 15:34:01.262","CDBH":"1","XSFX":"由南向北","XSFXDM":"3","KKMC":"中新大道与航母主题公园支路交口"},{"KKBH":"7208910040000","HPHM":"车牌","JGSK":"2021-04-01 15:34:01.331","CDBH":"6","XSFX":"由西向东","XSFXDM":"2","KKMC":"海博道与安平路交口正向"},{"KKBH":"610276124","HPHM":"鲁G681LG","JGSK":"2021-04-01 15:34:01.333","CDBH":"7","XSFX":"由南向北","XSFXDM":"3","KKMC":"中新大道与中生大道交口"},{"KKBH":"610251002","HPHM":"赣ATZ076","JGSK":"2021-04-01 15:34:01.359","CDBH":"12","XSFX":"由北向南","XSFXDM":"4","KKMC":"中天大道与和睦路交口"},{"KKBH":"720871002000","HPHM":"冀T06X66","JGSK":"2021-04-01 15:34:01.412","CDBH":"5","XSFX":"由南向北","XSFXDM":"3","KKMC":"安正路与芳菲路交口"},{"KKBH":"7205710030000","HPHM":"车牌","JGSK":"2021-04-01 15:34:01.423","CDBH":"2","XSFX":"由东向西","XSFXDM":"1","KKMC":"动漫东路与文三路交口正向"},{"KKBH":"7205610020000","HPHM":"津NKF816","JGSK":"2021-04-01 15:34:01.439","CDBH":"6","XSFX":"由北向南","XSFXDM":"4","KKMC":"动漫北路与文三路交口正向"},{"KKBH":"7208810040000","HPHM":"车牌","JGSK":"2021-04-01 15:34:01.588","CDBH":"8","XSFX":"由北向南","XSFXDM":"4","KKMC":"海旭道与永盛路交口正向"},{"KKBH":"7208810040000","HPHM":"蒙A913MS","JGSK":"2021-04-01 15:34:01.706","CDBH":"2","XSFX":"由东向西","XSFXDM":"1","KKMC":"海旭道与永盛路交口正向"},{"KKBH":"728031003000","HPHM":"津LCE913","JGSK":"2021-04-01 15:34:01.758","CDBH":"6","XSFX":"由北向南","XSFXDM":"4","KKMC":"动漫中路与文二路交口"},{"KKBH":"610271008","HPHM":"津A03211F","JGSK":"2021-04-01 15:34:01.784","CDBH":"2","XSFX":"由南向北","XSFXDM":"3","KKMC":"中新大道与航母主题公园支路交口"},{"KKBH":"610276125","HPHM":"津C815X5","JGSK":"2021-04-01 15:34:01.905","CDBH":"5","XSFX":"由南向北","XSFXDM":"3","KKMC":"中新大道与和顺路交口"},{"KKBH":"7280310020000","HPHM":"津NEA356","JGSK":"2021-04-01 15:34:01.919","CDBH":"5","XSFX":"由南向北","XSFXDM":"3","KKMC":"动漫中路与文一路交口正向"},{"KKBH":"7208710020000","HPHM":"蒙F9C085","JGSK":"2021-04-01 15:34:01.924","CDBH":"5","XSFX":"由南向北","XSFXDM":"3","KKMC":"安正路与芳菲路交口正向"},{"KKBH":"7208810050000","HPHM":"车牌","JGSK":"2021-04-01 15:34:01.931","CDBH":"6","XSFX":"由西向东","XSFXDM":"2","KKMC":"海旭道与明盛路交口正向"},{"KKBH":"7208810040000","HPHM":"车牌","JGSK":"2021-04-01 15:34:02.008","CDBH":"7","XSFX":"由北向南","XSFXDM":"4","KKMC":"海旭道与永盛路交口正向"},{"KKBH":"610276124","HPHM":"津HZ8398","JGSK":"2021-04-01 15:34:02.137","CDBH":"6","XSFX":"由西向东","XSFXDM":"2","KKMC":"中新大道与中生大道交口"},{"KKBH":"610256112","HPHM":"津HD9711","JGSK":"2021-04-01 15:34:02.174","CDBH":"7","XSFX":"由南向北","XSFXDM":"3","KKMC":"中天大道与中津大道交口"},{"KKBH":"7208810020000","HPHM":"津C77Z22","JGSK":"2021-04-01 15:34:02.176","CDBH":"7","XSFX":"由西向东","XSFXDM":"2","KKMC":"海旭道与安正路交口正向"},{"KKBH":"610256115","HPHM":"辽B2AB27","JGSK":"2021-04-01 15:34:02.221","CDBH":"8","XSFX":"由南向北","XSFXDM":"3","KKMC":"中天大道与中生大道交口"},{"KKBH":"740011002000","HPHM":"鄂K07720","JGSK":"2021-04-01 15:34:02.366","CDBH":"13","XSFX":"由南向北","XSFXDM":"3","KKMC":"静湖南路与华一路交口"},{"KKBH":"610286127","HPHM":"津RG8596","JGSK":"2021-04-01 15:34:02.386","CDBH":"5","XSFX":"由西向东","XSFXDM":"2","KKMC":"中津大道与和畅路交口"},{"KKBH":"610256112","HPHM":"津FJ6098","JGSK":"2021-04-01 15:34:02.468","CDBH":"1","XSFX":"由东向西","XSFXDM":"1","KKMC":"中天大道与中津大道交口"},{"KKBH":"610286127","HPHM":"冀B30AZ9","JGSK":"2021-04-01 15:34:02.494","CDBH":"6","XSFX":"由西向东","XSFXDM":"2","KKMC":"中津大道与和畅路交口"},{"KKBH":"720541002000","HPHM":"津C2J066","JGSK":"2021-04-01 15:34:02.601","CDBH":"4","XSFX":"由西向东","XSFXDM":"2","KKMC":"动漫环路西与动漫中路交口"},{"KKBH":"610391007","HPHM":"津MB0616","JGSK":"2021-04-01 15:34:02.771","CDBH":"4","XSFX":"由西向东","XSFXDM":"2","KKMC":"和韵路与和风路交口"},{"KKBH":"7208210040000","HPHM":"津RSW297","JGSK":"2021-04-01 15:34:02.849","CDBH":"3","XSFX":"由南向北","XSFXDM":"3","KKMC":"动漫西路与动漫北路交口正向"},{"KKBH":"610256112","HPHM":"晋L01Z67","JGSK":"2021-04-01 15:34:02.903","CDBH":"10","XSFX":"由北向南","XSFXDM":"4","KKMC":"中天大道与中津大道交口"},{"KKBH":"7208710020000","HPHM":"津K77622","JGSK":"2021-04-01 15:34:02.921","CDBH":"6","XSFX":"由南向北","XSFXDM":"3","KKMC":"安正路与芳菲路交口正向"},{"KKBH":"610276124","HPHM":"津RHS118","JGSK":"2021-04-01 15:34:02.941","CDBH":"7","XSFX":"由南向北","XSFXDM":"3","KKMC":"中新大道与中生大道交口"},{"KKBH":"720891008000","HPHM":"津ADN5026","JGSK":"2021-04-01 15:34:02.944","CDBH":"13","XSFX":"由北向南","XSFXDM":"4","KKMC":"海博道与荣盛路交口"},{"KKBH":"7208810020000","HPHM":"鲁J6576U","JGSK":"2021-04-01 15:34:02.947","CDBH":"5","XSFX":"由西向东","XSFXDM":"2","KKMC":"海旭道与安正路交口正向"},{"KKBH":"728031002000","HPHM":"津QC1866","JGSK":"2021-04-01 15:34:02.951","CDBH":"7","XSFX":"由北向南","XSFXDM":"4","KKMC":"动漫中路与文一路交口"},{"KKBH":"720881004000","HPHM":"津C635N3","JGSK":"2021-04-01 15:34:02.967","CDBH":"10","XSFX":"由西向东","XSFXDM":"2","KKMC":"海旭道与永盛路交口"},{"KKBH":"720881005000","HPHM":"辽A018XL","JGSK":"2021-04-01 15:34:03.046","CDBH":"9","XSFX":"由北向南","XSFXDM":"4","KKMC":"海旭道与明盛路交口"},{"KKBH":"7208810040000","HPHM":"津C1Z322","JGSK":"2021-04-01 15:34:03.078","CDBH":"1","XSFX":"由东向西","XSFXDM":"1","KKMC":"海旭道与永盛路交口正向"},{"KKBH":"720861003000","HPHM":"津FCC786","JGSK":"2021-04-01 15:34:03.103","CDBH":"11","XSFX":"由北向南","XSFXDM":"4","KKMC":"海晨道与安明路交口"},{"KKBH":"720861002000","HPHM":"津RMP101","JGSK":"2021-04-01 15:34:03.196","CDBH":"4","XSFX":"由西向东","XSFXDM":"2","KKMC":"海晨道与安正路交口"},{"KKBH":"720901002000","HPHM":"津HZ3669","JGSK":"2021-04-01 15:34:03.232","CDBH":"1","XSFX":"由东向西","XSFXDM":"1","KKMC":"玉林道与安正路交口"},{"KKBH":"610266117","HPHM":"冀B705A6","JGSK":"2021-04-01 15:34:03.282","CDBH":"2","XSFX":"由东向西","XSFXDM":"1","KKMC":"中生大道与和韵路交口"},{"KKBH":"610256115","HPHM":"辽BR6N88","JGSK":"2021-04-01 15:34:03.305","CDBH":"3","XSFX":"由东向西","XSFXDM":"1","KKMC":"中天大道与中生大道交口"},{"KKBH":"720891003000","HPHM":"津AF06075","JGSK":"2021-04-01 15:34:03.313","CDBH":"4","XSFX":"由西向东","XSFXDM":"2","KKMC":"海博道与安正路交口"},{"KKBH":"610286127","HPHM":"津D13420","JGSK":"2021-04-01 15:34:03.376","CDBH":"5","XSFX":"由西向东","XSFXDM":"2","KKMC":"中津大道与和畅路交口"},{"KKBH":"7208610020000","HPHM":"津JT5930","JGSK":"2021-04-01 15:34:03.428","CDBH":"4","XSFX":"由西向东","XSFXDM":"2","KKMC":"海晨道与安正路交口正向"},{"KKBH":"720891006000","HPHM":"车牌","JGSK":"2021-04-01 15:34:03.428","CDBH":"12","XSFX":"由北向南","XSFXDM":"4","KKMC":"海博道与永盛路交口"},{"KKBH":"610256114","HPHM":"津RUC335","JGSK":"2021-04-01 15:34:03.475","CDBH":"8","XSFX":"由北向南","XSFXDM":"4","KKMC":"中天大道与和旭路交口"},{"KKBH":"610256115","HPHM":"津JTP689","JGSK":"2021-04-01 15:34:03.656","CDBH":"2","XSFX":"由东向西","XSFXDM":"1","KKMC":"中天大道与中生大道交口"},{"KKBH":"610326142000","HPHM":"车牌","JGSK":"2021-04-01 15:34:03.665","CDBH":"3","XSFX":"由东向西","XSFXDM":"1","KKMC":"中成大道与泰七路交口"},{"KKBH":"720861003000","HPHM":"津AY7695","JGSK":"2021-04-01 15:34:03.696","CDBH":"4","XSFX":"由西向东","XSFXDM":"2","KKMC":"海晨道与安明路交口"},{"KKBH":"610276126","HPHM":"冀B7J7X0","JGSK":"2021-04-01 15:34:03.924","CDBH":"1","XSFX":"由东向西","XSFXDM":"1","KKMC":"中新大道与和意路交口"},{"KKBH":"610271008","HPHM":"津MSD903","JGSK":"2021-04-01 15:34:04.031","CDBH":"1","XSFX":"由南向北","XSFXDM":"3","KKMC":"中新大道与航母主题公园支路交口"},{"KKBH":"610276126","HPHM":"鲁VJ3P82","JGSK":"2021-04-01 15:34:04.074","CDBH":"1","XSFX":"由东向西","XSFXDM":"1","KKMC":"中新大道与和意路交口"},{"KKBH":"610276124","HPHM":"津GAC820","JGSK":"2021-04-01 15:34:04.178","CDBH":"11","XSFX":"由北向南","XSFXDM":"4","KKMC":"中新大道与中生大道交口"},{"KKBH":"7205710040000","HPHM":"津K53355","JGSK":"2021-04-01 15:34:04.19","CDBH":"3","XSFX":"由西向东","XSFXDM":"2","KKMC":"动漫东路与动漫中路交口正向"},{"KKBH":"610401005","HPHM":"车牌","JGSK":"2021-04-01 15:34:04.265","CDBH":"12","XSFX":"由北向南","XSFXDM":"4","KKMC":"和畅路与和顺路交口"},{"KKBH":"7280310030000","HPHM":"津C92K33","JGSK":"2021-04-01 15:34:04.375","CDBH":"5","XSFX":"由北向南","XSFXDM":"4","KKMC":"动漫中路与文二路交口正向"},{"KKBH":"7208910050000","HPHM":"鲁H136Z1","JGSK":"2021-04-01 15:34:04.4","CDBH":"6","XSFX":"由西向东","XSFXDM":"2","KKMC":"海博道与安明路交口正向"},{"KKBH":"720891004000","HPHM":"津JAW515","JGSK":"2021-04-01 15:34:04.504","CDBH":"5","XSFX":"由西向东","XSFXDM":"2","KKMC":"海博道与安平路交口"},{"KKBH":"728031003000","HPHM":"津C795H5","JGSK":"2021-04-01 15:34:04.562","CDBH":"5","XSFX":"由北向南","XSFXDM":"4","KKMC":"动漫中路与文二路交口"},{"KKBH":"7208910040000","HPHM":"津C5V558","JGSK":"2021-04-01 15:34:04.625","CDBH":"6","XSFX":"由西向东","XSFXDM":"2","KKMC":"海博道与安平路交口正向"},{"KKBH":"610251002","HPHM":"津KDL501","JGSK":"2021-04-01 15:34:04.633","CDBH":"9","XSFX":"由南向北","XSFXDM":"3","KKMC":"中天大道与和睦路交口"},{"KKBH":"720561002000","HPHM":"津NKF816","JGSK":"2021-04-01 15:34:04.792","CDBH":"6","XSFX":"由北向南","XSFXDM":"4","KKMC":"动漫北路与文三路交口"},{"KKBH":"610286127","HPHM":"津RG8596","JGSK":"2021-04-01 15:34:04.802","CDBH":"6","XSFX":"由西向东","XSFXDM":"2","KKMC":"中津大道与和畅路交口"},{"KKBH":"610256112","HPHM":"津FVV866","JGSK":"2021-04-01 15:34:04.836","CDBH":"7","XSFX":"由南向北","XSFXDM":"3","KKMC":"中天大道与中津大道交口"},{"KKBH":"610276124","HPHM":"津NST011","JGSK":"2021-04-01 15:34:04.931","CDBH":"7","XSFX":"由南向北","XSFXDM":"3","KKMC":"中新大道与中生大道交口"},{"KKBH":"610401005","HPHM":"津B0A706","JGSK":"2021-04-01 15:34:05.023","CDBH":"8","XSFX":"由南向北","XSFXDM":"3","KKMC":"和畅路与和顺路交口"},{"KKBH":"720881002000","HPHM":"津E24506","JGSK":"2021-04-01 15:34:05.056","CDBH":"8","XSFX":"由西向东","XSFXDM":"2","KKMC":"海旭道与安正路交口"},{"KKBH":"610266117","HPHM":"辽GL4776","JGSK":"2021-04-01 15:34:05.072","CDBH":"2","XSFX":"由东向西","XSFXDM":"1","KKMC":"中生大道与和韵路交口"},{"KKBH":"610271009","HPHM":"冀BP120R","JGSK":"2021-04-01 15:34:05.076","CDBH":"7","XSFX":"由南向北","XSFXDM":"3","KKMC":"中新大道与泰七路交口"},{"KKBH":"7208810050000","HPHM":"京Q765Y9","JGSK":"2021-04-01 15:34:05.085","CDBH":"8","XSFX":"由北向南","XSFXDM":"4","KKMC":"海旭道与明盛路交口正向"},{"KKBH":"720891006000","HPHM":"津NPY076","JGSK":"2021-04-01 15:34:05.159","CDBH":"3","XSFX":"由东向西","XSFXDM":"1","KKMC":"海博道与永盛路交口"},{"KKBH":"610401004","HPHM":"津G26119","JGSK":"2021-04-01 15:34:05.319","CDBH":"7","XSFX":"由南向北","XSFXDM":"3","KKMC":"和畅路与和风路交口"},{"KKBH":"610276124","HPHM":"津HP1311","JGSK":"2021-04-01 15:34:05.34","CDBH":"7","XSFX":"由南向北","XSFXDM":"3","KKMC":"中新大道与中生大道交口"},{"KKBH":"610256115","HPHM":"津MV5205","JGSK":"2021-04-01 15:34:05.362","CDBH":"5","XSFX":"由西向东","XSFXDM":"2","KKMC":"中天大道与中生大道交口"},{"KKBH":"7208810020000","HPHM":"津RR2878","JGSK":"2021-04-01 15:34:05.376","CDBH":"6","XSFX":"由西向东","XSFXDM":"2","KKMC":"海旭道与安正路交口正向"},{"KKBH":"610251002","HPHM":"津AU5995","JGSK":"2021-04-01 15:34:05.467","CDBH":"2","XSFX":"由东向西","XSFXDM":"1","KKMC":"中天大道与和睦路交口"},{"KKBH":"610251002","HPHM":"津H41086","JGSK":"2021-04-01 15:34:05.486","CDBH":"10","XSFX":"由北向南","XSFXDM":"4","KKMC":"中天大道与和睦路交口"},{"KKBH":"7208810040000","HPHM":"车牌","JGSK":"2021-04-01 15:34:05.629","CDBH":"8","XSFX":"由北向南","XSFXDM":"4","KKMC":"海旭道与永盛路交口正向"},{"KKBH":"610256115","HPHM":"津NRW810","JGSK":"2021-04-01 15:34:05.633","CDBH":"5","XSFX":"由西向东","XSFXDM":"2","KKMC":"中天大道与中生大道交口"},{"KKBH":"610271009","HPHM":"晋FCM656","JGSK":"2021-04-01 15:34:05.636","CDBH":"8","XSFX":"由南向北","XSFXDM":"3","KKMC":"中新大道与泰七路交口"},{"KKBH":"610256115","HPHM":"津AQR985","JGSK":"2021-04-01 15:34:05.793","CDBH":"4","XSFX":"由西向东","XSFXDM":"2","KKMC":"中天大道与中生大道交口"},{"KKBH":"720891004000","HPHM":"车牌","JGSK":"2021-04-01 15:34:05.902","CDBH":"7","XSFX":"由南向北","XSFXDM":"3","KKMC":"海博道与安平路交口"},{"KKBH":"610276124","HPHM":"津GYA881","JGSK":"2021-04-01 15:34:05.938","CDBH":"11","XSFX":"由北向南","XSFXDM":"4","KKMC":"中新大道与中生大道交口"},{"KKBH":"610276124","HPHM":"津DHT688","JGSK":"2021-04-01 15:34:05.979","CDBH":"8","XSFX":"由南向北","XSFXDM":"3","KKMC":"中新大道与中生大道交口"},{"KKBH":"7208810040000","HPHM":"津HW9959","JGSK":"2021-04-01 15:34:06.025","CDBH":"2","XSFX":"由东向西","XSFXDM":"1","KKMC":"海旭道与永盛路交口正向"},{"KKBH":"610256115","HPHM":"辽B2AB27","JGSK":"2021-04-01 15:34:06.039","CDBH":"9","XSFX":"由南向北","XSFXDM":"3","KKMC":"中天大道与中生大道交口"},{"KKBH":"7209010020000","HPHM":"津E17286","JGSK":"2021-04-01 15:34:06.086","CDBH":"9","XSFX":"由南向北","XSFXDM":"3","KKMC":"玉林道与安正路交口正向"},{"KKBH":"610256114","HPHM":"鲁NB77V5","JGSK":"2021-04-01 15:34:06.193","CDBH":"4","XSFX":"由南向北","XSFXDM":"3","KKMC":"中天大道与和旭路交口"},{"KKBH":"7205410020000","HPHM":"吉A8J848","JGSK":"2021-04-01 15:34:06.265","CDBH":"4","XSFX":"由西向东","XSFXDM":"2","KKMC":"动漫环路西与动漫中路交口正向"},{"KKBH":"7208810020000","HPHM":"冀J503AC","JGSK":"2021-04-01 15:34:06.302","CDBH":"9","XSFX":"由南向北","XSFXDM":"3","KKMC":"海旭道与安正路交口正向"},{"KKBH":"720881002000","HPHM":"津C77Z22","JGSK":"2021-04-01 15:34:06.338","CDBH":"8","XSFX":"由西向东","XSFXDM":"2","KKMC":"海旭道与安正路交口"},{"KKBH":"728031002000","HPHM":"津NEA356","JGSK":"2021-04-01 15:34:06.363","CDBH":"5","XSFX":"由南向北","XSFXDM":"3","KKMC":"动漫中路与文一路交口"},{"KKBH":"610271008","HPHM":"车牌","JGSK":"2021-04-01 15:34:06.368","CDBH":"2","XSFX":"由南向北","XSFXDM":"3","KKMC":"中新大道与航母主题公园支路交口"},{"KKBH":"610256115","HPHM":"津DLP750","JGSK":"2021-04-01 15:34:06.384","CDBH":"1","XSFX":"由东向西","XSFXDM":"1","KKMC":"中天大道与中生大道交口"},{"KKBH":"7208810040000","HPHM":"鲁M06T58","JGSK":"2021-04-01 15:34:06.462","CDBH":"1","XSFX":"由东向西","XSFXDM":"1","KKMC":"海旭道与永盛路交口正向"},{"KKBH":"7208810050000","HPHM":"车牌","JGSK":"2021-04-01 15:34:06.533","CDBH":"6","XSFX":"由西向东","XSFXDM":"2","KKMC":"海旭道与明盛路交口正向"},{"KKBH":"610256113","HPHM":"津RKH019","JGSK":"2021-04-01 15:34:06.656","CDBH":"7","XSFX":"由北向南","XSFXDM":"4","KKMC":"中天大道与和风路交口"},{"KKBH":"7208710020000","HPHM":"津RMA091","JGSK":"2021-04-01 15:34:06.657","CDBH":"6","XSFX":"由南向北","XSFXDM":"3","KKMC":"安正路与芳菲路交口正向"},{"KKBH":"610276124","HPHM":"津FDK576","JGSK":"2021-04-01 15:34:06.68","CDBH":"7","XSFX":"由南向北","XSFXDM":"3","KKMC":"中新大道与中生大道交口"},{"KKBH":"610256114","HPHM":"津HUC335","JGSK":"2021-04-01 15:34:06.71","CDBH":"8","XSFX":"由北向南","XSFXDM":"4","KKMC":"中天大道与和旭路交口"},{"KKBH":"6071310030000","HPHM":"津GZD629","JGSK":"2021-04-01 15:34:06.811","CDBH":"3","XSFX":"由东向西","XSFXDM":"1","KKMC":"中央大道与海旭道交口正向"},{"KKBH":"720891006000","HPHM":"豫SV1R37","JGSK":"2021-04-01 15:34:06.945","CDBH":"12","XSFX":"由北向南","XSFXDM":"4","KKMC":"海博道与永盛路交口"},{"KKBH":"7208810040000","HPHM":"车牌","JGSK":"2021-04-01 15:34:06.97","CDBH":"8","XSFX":"由北向南","XSFXDM":"4","KKMC":"海旭道与永盛路交口正向"},{"KKBH":"610261003000","HPHM":"冀BS050X","JGSK":"2021-04-01 15:34:07.117","CDBH":"16","XSFX":"由北向南","XSFXDM":"4","KKMC":"中生大道与静湖南路交口"},{"KKBH":"7208810020000","HPHM":"冀D295NK","JGSK":"2021-04-01 15:34:07.13","CDBH":"5","XSFX":"由西向东","XSFXDM":"2","KKMC":"海旭道与安正路交口正向"},{"KKBH":"7208810020000","HPHM":"津AU6611","JGSK":"2021-04-01 15:34:07.16","CDBH":"10","XSFX":"由南向北","XSFXDM":"3","KKMC":"海旭道与安正路交口正向"},{"KKBH":"610391006","HPHM":"车牌","JGSK":"2021-04-01 15:34:07.238","CDBH":"1","XSFX":"由东向西","XSFXDM":"1","KKMC":"和韵路与和意路交口"},{"KKBH":"610256115","HPHM":"津AU8583","JGSK":"2021-04-01 15:34:07.239","CDBH":"2","XSFX":"由东向西","XSFXDM":"1","KKMC":"中天大道与中生大道交口"},{"KKBH":"610276124","HPHM":"津RHS118","JGSK":"2021-04-01 15:34:07.34","CDBH":"7","XSFX":"由南向北","XSFXDM":"3","KKMC":"中新大道与中生大道交口"},{"KKBH":"720891004000","HPHM":"车牌","JGSK":"2021-04-01 15:34:07.341","CDBH":"9","XSFX":"由南向北","XSFXDM":"3","KKMC":"海博道与安平路交口"},{"KKBH":"720881002000","HPHM":"津HU6082","JGSK":"2021-04-01 15:34:07.356","CDBH":"6","XSFX":"由西向东","XSFXDM":"2","KKMC":"海旭道与安正路交口"},{"KKBH":"610256115","HPHM":"津HXD586","JGSK":"2021-04-01 15:34:07.473","CDBH":"6","XSFX":"由西向东","XSFXDM":"2","KKMC":"中天大道与中生大道交口"},{"KKBH":"610391007","HPHM":"津MB0616","JGSK":"2021-04-01 15:34:07.498","CDBH":"6","XSFX":"由西向东","XSFXDM":"2","KKMC":"和韵路与和风路交口"},{"KKBH":"711","HPHM":"津B2Z560","JGSK":"2021-04-01 15:34:07.523","CDBH":"5","XSFX":"由南向北","XSFXDM":"3","KKMC":"不礼让行人中新大道与和旭路交口"},{"KKBH":"720891004000","HPHM":"津C5V558","JGSK":"2021-04-01 15:34:07.547","CDBH":"5","XSFX":"由西向东","XSFXDM":"2","KKMC":"海博道与安平路交口"},{"KKBH":"610256115","HPHM":"津RMX109","JGSK":"2021-04-01 15:34:07.705","CDBH":"5","XSFX":"由西向东","XSFXDM":"2","KKMC":"中天大道与中生大道交口"},{"KKBH":"711","HPHM":"津B1D733","JGSK":"2021-04-01 15:34:07.755","CDBH":"7","XSFX":"由北向南","XSFXDM":"4","KKMC":"不礼让行人中新大道与和旭路交口"},{"KKBH":"728031003000","HPHM":"津C92K33","JGSK":"2021-04-01 15:34:07.763","CDBH":"5","XSFX":"由北向南","XSFXDM":"4","KKMC":"动漫中路与文二路交口"},{"KKBH":"610391006","HPHM":"车牌","JGSK":"2021-04-01 15:34:07.809","CDBH":"1","XSFX":"由东向西","XSFXDM":"1","KKMC":"和韵路与和意路交口"},{"KKBH":"610276124","HPHM":"冀B8H8E3","JGSK":"2021-04-01 15:34:07.91","CDBH":"10","XSFX":"由北向南","XSFXDM":"4","KKMC":"中新大道与中生大道交口"},{"KKBH":"610276124","HPHM":"吉AMZ171","JGSK":"2021-04-01 15:34:07.98","CDBH":"8","XSFX":"由南向北","XSFXDM":"3","KKMC":"中新大道与中生大道交口"},{"KKBH":"720821004000","HPHM":"津RSW297","JGSK":"2021-04-01 15:34:08.022","CDBH":"3","XSFX":"由南向北","XSFXDM":"3","KKMC":"动漫西路与动漫北路交口"},{"KKBH":"720861003000","HPHM":"津A5Q698","JGSK":"2021-04-01 15:34:08.1","CDBH":"4","XSFX":"由西向东","XSFXDM":"2","KKMC":"海晨道与安明路交口"},{"KKBH":"610391007","HPHM":"津A39M00","JGSK":"2021-04-01 15:34:08.143","CDBH":"4","XSFX":"由西向东","XSFXDM":"2","KKMC":"和韵路与和风路交口"},{"KKBH":"610256112","HPHM":"津HD9711","JGSK":"2021-04-01 15:34:08.152","CDBH":"7","XSFX":"由南向北","XSFXDM":"3","KKMC":"中天大道与中津大道交口"},{"KKBH":"1250","HPHM":"津D48879","JGSK":"2021-04-01 15:34:08.165","CDBH":"2","XSFX":"由东向西","XSFXDM":"1","KKMC":"中滨大道与盛三街交口正向"},{"KKBH":"610391008","HPHM":"冀R1B1P0","JGSK":"2021-04-01 15:34:08.245","CDBH":"4","XSFX":"由西向东","XSFXDM":"2","KKMC":"和韵路与和旭路交口"},{"KKBH":"610266117","HPHM":"津C6X315","JGSK":"2021-04-01 15:34:08.331","CDBH":"2","XSFX":"由东向西","XSFXDM":"1","KKMC":"中生大道与和韵路交口"},{"KKBH":"610401004","HPHM":"冀A5M9N5","JGSK":"2021-04-01 15:34:08.364","CDBH":"10","XSFX":"由北向南","XSFXDM":"4","KKMC":"和畅路与和风路交口"},{"KKBH":"6103261400000","HPHM":"辽PFP533","JGSK":"2021-04-01 15:34:08.379","CDBH":"6","XSFX":"由西向东","XSFXDM":"2","KKMC":"中成大道与中海大道交口正向"},{"KKBH":"7208910060000","HPHM":"津RBX657","JGSK":"2021-04-01 15:34:08.459","CDBH":"8","XSFX":"由西向东","XSFXDM":"2","KKMC":"海博道与永盛路交口正向"},{"KKBH":"610276124","HPHM":"京KM7369","JGSK":"2021-04-01 15:34:08.463","CDBH":"4","XSFX":"由西向东","XSFXDM":"2","KKMC":"中新大道与中生大道交口"},{"KKBH":"720881004000","HPHM":"津HJU701","JGSK":"2021-04-01 15:34:08.538","CDBH":"2","XSFX":"由东向西","XSFXDM":"1","KKMC":"海旭道与永盛路交口"},{"KKBH":"610256112","HPHM":"晋L01Z67","JGSK":"2021-04-01 15:34:08.559","CDBH":"10","XSFX":"由北向南","XSFXDM":"4","KKMC":"中天大道与中津大道交口"},{"KKBH":"610391007","HPHM":"津ADB3050","JGSK":"2021-04-01 15:34:08.566","CDBH":"7","XSFX":"由南向北","XSFXDM":"3","KKMC":"和韵路与和风路交口"},{"KKBH":"720871002000","HPHM":"津K77622","JGSK":"2021-04-01 15:34:08.618","CDBH":"6","XSFX":"由南向北","XSFXDM":"3","KKMC":"安正路与芳菲路交口"},{"KKBH":"720891005000","HPHM":"鲁H136Z1","JGSK":"2021-04-01 15:34:08.717","CDBH":"6","XSFX":"由西向东","XSFXDM":"2","KKMC":"海博道与安明路交口"},{"KKBH":"610286127","HPHM":"津DCR900","JGSK":"2021-04-01 15:34:08.731","CDBH":"4","XSFX":"由西向东","XSFXDM":"2","KKMC":"中津大道与和畅路交口"},{"KKBH":"7280310030000","HPHM":"津KH5596","JGSK":"2021-04-01 15:34:08.748","CDBH":"2","XSFX":"由东向西","XSFXDM":"1","KKMC":"动漫中路与文二路交口正向"},{"KKBH":"610256115","HPHM":"津G00412","JGSK":"2021-04-01 15:34:08.781","CDBH":"3","XSFX":"由东向西","XSFXDM":"1","KKMC":"中天大道与中生大道交口"},{"KKBH":"7208910030000","HPHM":"冀R2S7H8","JGSK":"2021-04-01 15:34:08.792","CDBH":"6","XSFX":"由西向东","XSFXDM":"2","KKMC":"海博道与安正路交口正向"},{"KKBH":"610266117","HPHM":"辽GL4776","JGSK":"2021-04-01 15:34:08.808","CDBH":"3","XSFX":"由东向西","XSFXDM":"1","KKMC":"中生大道与和韵路交口"},{"KKBH":"610276124","HPHM":"津B55336","JGSK":"2021-04-01 15:34:08.851","CDBH":"7","XSFX":"由南向北","XSFXDM":"3","KKMC":"中新大道与中生大道交口"},{"KKBH":"7208910060000","HPHM":"津B1A039","JGSK":"2021-04-01 15:34:08.871","CDBH":"3","XSFX":"由东向西","XSFXDM":"1","KKMC":"海博道与永盛路交口正向"},{"KKBH":"7208810050000","HPHM":"津GNL625","JGSK":"2021-04-01 15:34:09.052","CDBH":"9","XSFX":"由北向南","XSFXDM":"4","KKMC":"海旭道与明盛路交口正向"},{"KKBH":"610271008","HPHM":"津C53613","JGSK":"2021-04-01 15:34:09.15","CDBH":"2","XSFX":"由南向北","XSFXDM":"3","KKMC":"中新大道与航母主题公园支路交口"},{"KKBH":"7205710040000","HPHM":"津JP2727","JGSK":"2021-04-01 15:34:09.188","CDBH":"3","XSFX":"由西向东","XSFXDM":"2","KKMC":"动漫东路与动漫中路交口正向"},{"KKBH":"610276124","HPHM":"津NST011","JGSK":"2021-04-01 15:34:09.26","CDBH":"7","XSFX":"由南向北","XSFXDM":"3","KKMC":"中新大道与中生大道交口"},{"KKBH":"7208710020000","HPHM":"鲁MV866D","JGSK":"2021-04-01 15:34:09.316","CDBH":"3","XSFX":"由西向东","XSFXDM":"2","KKMC":"安正路与芳菲路交口正向"},{"KKBH":"7208810040000","HPHM":"吉BGF276","JGSK":"2021-04-01 15:34:09.345","CDBH":"8","XSFX":"由北向南","XSFXDM":"4","KKMC":"海旭道与永盛路交口正向"},{"KKBH":"7205410040000","HPHM":"冀TV5M33","JGSK":"2021-04-01 15:34:09.38","CDBH":"1","XSFX":"由东向西","XSFXDM":"1","KKMC":"动漫环路东与动漫中路交口正向"},{"KKBH":"720881005000","HPHM":"京Q765Y9","JGSK":"2021-04-01 15:34:09.452","CDBH":"9","XSFX":"由北向南","XSFXDM":"4","KKMC":"海旭道与明盛路交口"},{"KKBH":"720571004000","HPHM":"鲁PLX589","JGSK":"2021-04-01 15:34:09.648","CDBH":"6","XSFX":"由北向南","XSFXDM":"4","KKMC":"动漫东路与动漫中路交口"},{"KKBH":"610256115","HPHM":"津AUD811","JGSK":"2021-04-01 15:34:09.713","CDBH":"5","XSFX":"由西向东","XSFXDM":"2","KKMC":"中天大道与中生大道交口"},{"KKBH":"610251002","HPHM":"津H41086","JGSK":"2021-04-01 15:34:09.866","CDBH":"10","XSFX":"由北向南","XSFXDM":"4","KKMC":"中天大道与和睦路交口"},{"KKBH":"610271008","HPHM":"鲁J7986N","JGSK":"2021-04-01 15:34:09.945","CDBH":"1","XSFX":"由南向北","XSFXDM":"3","KKMC":"中新大道与航母主题公园支路交口"},{"KKBH":"610256111","HPHM":"津A00755D","JGSK":"2021-04-01 15:34:09.985","CDBH":"5","XSFX":"由南向北","XSFXDM":"3","KKMC":"中天大道与和惠路交口"},{"KKBH":"610401004","HPHM":"车牌","JGSK":"2021-04-01 15:34:10.079","CDBH":"8","XSFX":"由南向北","XSFXDM":"3","KKMC":"和畅路与和风路交口"},{"KKBH":"7208810020000","HPHM":"冀T06X66","JGSK":"2021-04-01 15:34:10.105","CDBH":"9","XSFX":"由南向北","XSFXDM":"3","KKMC":"海旭道与安正路交口正向"},{"KKBH":"610256115","HPHM":"津HHA709","JGSK":"2021-04-01 15:34:10.111","CDBH":"3","XSFX":"由东向西","XSFXDM":"1","KKMC":"中天大道与中生大道交口"},{"KKBH":"610256115","HPHM":"津DLP750","JGSK":"2021-04-01 15:34:10.141","CDBH":"2","XSFX":"由东向西","XSFXDM":"1","KKMC":"中天大道与中生大道交口"},{"KKBH":"610256112","HPHM":"津C926T1","JGSK":"2021-04-01 15:34:10.151","CDBH":"10","XSFX":"由北向南","XSFXDM":"4","KKMC":"中天大道与中津大道交口"},{"KKBH":"6071310030000","HPHM":"黑E7JS21","JGSK":"2021-04-01 15:34:10.245","CDBH":"2","XSFX":"由东向西","XSFXDM":"1","KKMC":"中央大道与海旭道交口正向"},{"KKBH":"7208610030000","HPHM":"车牌","JGSK":"2021-04-01 15:34:10.355","CDBH":"7","XSFX":"由南向北","XSFXDM":"3","KKMC":"海晨道与安明路交口正向"},{"KKBH":"610251002","HPHM":"豫Q898D7","JGSK":"2021-04-01 15:34:10.383","CDBH":"10","XSFX":"由北向南","XSFXDM":"4","KKMC":"中天大道与和睦路交口"},{"KKBH":"7208910050000","HPHM":"湘B6CU95","JGSK":"2021-04-01 15:34:10.523","CDBH":"7","XSFX":"由西向东","XSFXDM":"2","KKMC":"海博道与安明路交口正向"},{"KKBH":"610276126","HPHM":"鲁VJ3P82","JGSK":"2021-04-01 15:34:10.569","CDBH":"1","XSFX":"由东向西","XSFXDM":"1","KKMC":"中新大道与和意路交口"},{"KKBH":"610276124","HPHM":"津RDZ856","JGSK":"2021-04-01 15:34:10.623","CDBH":"8","XSFX":"由南向北","XSFXDM":"3","KKMC":"中新大道与中生大道交口"},{"KKBH":"610276126","HPHM":"冀R9CU88","JGSK":"2021-04-01 15:34:10.627","CDBH":"1","XSFX":"由东向西","XSFXDM":"1","KKMC":"中新大道与和意路交口"},{"KKBH":"7208910030000","HPHM":"冀B9G0S9","JGSK":"2021-04-01 15:34:10.647","CDBH":"12","XSFX":"由北向南","XSFXDM":"4","KKMC":"海博道与安正路交口正向"},{"KKBH":"610401004","HPHM":"津G26119","JGSK":"2021-04-01 15:34:10.723","CDBH":"8","XSFX":"由南向北","XSFXDM":"3","KKMC":"和畅路与和风路交口"},{"KKBH":"7208810020000","HPHM":"津RLT516","JGSK":"2021-04-01 15:34:10.765","CDBH":"13","XSFX":"由北向南","XSFXDM":"4","KKMC":"海旭道与安正路交口正向"},{"KKBH":"720891004000","HPHM":"车牌","JGSK":"2021-04-01 15:34:10.783","CDBH":"9","XSFX":"由南向北","XSFXDM":"3","KKMC":"海博道与安平路交口"},{"KKBH":"720871002000","HPHM":"津RMA091","JGSK":"2021-04-01 15:34:10.862","CDBH":"6","XSFX":"由南向北","XSFXDM":"3","KKMC":"安正路与芳菲路交口"},{"KKBH":"610391006","HPHM":"车牌","JGSK":"2021-04-01 15:34:10.925","CDBH":"2","XSFX":"由东向西","XSFXDM":"1","KKMC":"和韵路与和意路交口"},{"KKBH":"610251002","HPHM":"津AU5995","JGSK":"2021-04-01 15:34:10.951","CDBH":"3","XSFX":"由东向西","XSFXDM":"1","KKMC":"中天大道与和睦路交口"},{"KKBH":"7208710020000","HPHM":"津E24506","JGSK":"2021-04-01 15:34:11.006","CDBH":"10","XSFX":"由北向南","XSFXDM":"4","KKMC":"安正路与芳菲路交口正向"},{"KKBH":"610286127","HPHM":"津DCR900","JGSK":"2021-04-01 15:34:11.208","CDBH":"5","XSFX":"由西向东","XSFXDM":"2","KKMC":"中津大道与和畅路交口"},{"KKBH":"7208910060000","HPHM":"黑K1A311","JGSK":"2021-04-01 15:34:11.243","CDBH":"3","XSFX":"由东向西","XSFXDM":"1","KKMC":"海博道与永盛路交口正向"},{"KKBH":"610266117","HPHM":"津C6X315","JGSK":"2021-04-01 15:34:11.288","CDBH":"2","XSFX":"由东向西","XSFXDM":"1","KKMC":"中生大道与和韵路交口"},{"KKBH":"720571004000","HPHM":"津K53355","JGSK":"2021-04-01 15:34:11.293","CDBH":"3","XSFX":"由西向东","XSFXDM":"2","KKMC":"动漫东路与动漫中路交口"},{"KKBH":"7208610030000","HPHM":"车牌","JGSK":"2021-04-01 15:34:11.407","CDBH":"8","XSFX":"由南向北","XSFXDM":"3","KKMC":"海晨道与安明路交口正向"},{"KKBH":"610256112","HPHM":"津FVV866","JGSK":"2021-04-01 15:34:11.518","CDBH":"8","XSFX":"由南向北","XSFXDM":"3","KKMC":"中天大道与中津大道交口"},{"KKBH":"7208810040000","HPHM":"津NNP956","JGSK":"2021-04-01 15:34:11.612","CDBH":"1","XSFX":"由东向西","XSFXDM":"1","KKMC":"海旭道与永盛路交口正向"},{"KKBH":"610276124","HPHM":"冀B8H8E3","JGSK":"2021-04-01 15:34:11.618","CDBH":"10","XSFX":"由北向南","XSFXDM":"4","KKMC":"中新大道与中生大道交口"},{"KKBH":"720871002000","HPHM":"蒙F9C085","JGSK":"2021-04-01 15:34:11.657","CDBH":"5","XSFX":"由南向北","XSFXDM":"3","KKMC":"安正路与芳菲路交口"},{"KKBH":"610276124","HPHM":"津FDK576","JGSK":"2021-04-01 15:34:11.66","CDBH":"7","XSFX":"由南向北","XSFXDM":"3","KKMC":"中新大道与中生大道交口"},{"KKBH":"720881002000","HPHM":"冀J503AC","JGSK":"2021-04-01 15:34:11.844","CDBH":"9","XSFX":"由南向北","XSFXDM":"3","KKMC":"海旭道与安正路交口"},{"KKBH":"610256116","HPHM":"冀B7F2U0","JGSK":"2021-04-01 15:34:11.852","CDBH":"8","XSFX":"由南向北","XSFXDM":"3","KKMC":"中天大道与和顺路交口"},{"KKBH":"610256112","HPHM":"津AF06579","JGSK":"2021-04-01 15:34:11.896","CDBH":"1","XSFX":"由东向西","XSFXDM":"1","KKMC":"中天大道与中津大道交口"},{"KKBH":"610401005","HPHM":"津B0A706","JGSK":"2021-04-01 15:34:12.032","CDBH":"9","XSFX":"由南向北","XSFXDM":"3","KKMC":"和畅路与和顺路交口"},{"KKBH":"610256112","HPHM":"津QU1717","JGSK":"2021-04-01 15:34:12.14","CDBH":"9","XSFX":"由南向北","XSFXDM":"3","KKMC":"中天大道与中津大道交口"},{"KKBH":"720891004000","HPHM":"车牌","JGSK":"2021-04-01 15:34:12.147","CDBH":"9","XSFX":"由南向北","XSFXDM":"3","KKMC":"海博道与安平路交口"},{"KKBH":"610401004","HPHM":"冀A5M9N5","JGSK":"2021-04-01 15:34:12.189","CDBH":"10","XSFX":"由北向南","XSFXDM":"4","KKMC":"和畅路与和风路交口"},{"KKBH":"610316142000","HPHM":"车牌","JGSK":"2021-04-01 15:34:12.252","CDBH":"2","XSFX":"由东向西","XSFXDM":"1","KKMC":"中滨大道与盛三街交口"},{"KKBH":"720541002000","HPHM":"吉A8J848","JGSK":"2021-04-01 15:34:12.286","CDBH":"4","XSFX":"由西向东","XSFXDM":"2","KKMC":"动漫环路西与动漫中路交口"},{"KKBH":"610256115","HPHM":"津AU8583","JGSK":"2021-04-01 15:34:12.302","CDBH":"2","XSFX":"由东向西","XSFXDM":"1","KKMC":"中天大道与中生大道交口"},{"KKBH":"7208810020000","HPHM":"鲁NX52N6","JGSK":"2021-04-01 15:34:12.52","CDBH":"6","XSFX":"由西向东","XSFXDM":"2","KKMC":"海旭道与安正路交口正向"},{"KKBH":"720891004000","HPHM":"车牌","JGSK":"2021-04-01 15:34:12.591","CDBH":"4","XSFX":"由西向东","XSFXDM":"2","KKMC":"海博道与安平路交口"},{"KKBH":"7208810040000","HPHM":"川SB0975","JGSK":"2021-04-01 15:34:12.614","CDBH":"8","XSFX":"由北向南","XSFXDM":"4","KKMC":"海旭道与永盛路交口正向"},{"KKBH":"7208710020000","HPHM":"津C77Z22","JGSK":"2021-04-01 15:34:12.736","CDBH":"9","XSFX":"由北向南","XSFXDM":"4","KKMC":"安正路与芳菲路交口正向"},{"KKBH":"720891006000","HPHM":"津RBX657","JGSK":"2021-04-01 15:34:12.843","CDBH":"8","XSFX":"由西向东","XSFXDM":"2","KKMC":"海博道与永盛路交口"},{"KKBH":"610276124","HPHM":"津H45369","JGSK":"2021-04-01 15:34:12.862","CDBH":"11","XSFX":"由北向南","XSFXDM":"4","KKMC":"中新大道与中生大道交口"},{"KKBH":"6071310030000","HPHM":"津CGH766","JGSK":"2021-04-01 15:34:12.986","CDBH":"2","XSFX":"由东向西","XSFXDM":"1","KKMC":"中央大道与海旭道交口正向"},{"KKBH":"7208810020000","HPHM":"津K77622","JGSK":"2021-04-01 15:34:13.007","CDBH":"10","XSFX":"由南向北","XSFXDM":"3","KKMC":"海旭道与安正路交口正向"},{"KKBH":"610256112","HPHM":"车牌","JGSK":"2021-04-01 15:34:13.066","CDBH":"8","XSFX":"由南向北","XSFXDM":"3","KKMC":"中天大道与中津大道交口"},{"KKBH":"610256111","HPHM":"京MBT232","JGSK":"2021-04-01 15:34:13.25","CDBH":"4","XSFX":"由南向北","XSFXDM":"3","KKMC":"中天大道与和惠路交口"},{"KKBH":"720881002000","HPHM":"津AU6611","JGSK":"2021-04-01 15:34:13.287","CDBH":"10","XSFX":"由南向北","XSFXDM":"3","KKMC":"海旭道与安正路交口"},{"KKBH":"7208610020000","HPHM":"冀J2BH77","JGSK":"2021-04-01 15:34:13.304","CDBH":"5","XSFX":"由西向东","XSFXDM":"2","KKMC":"海晨道与安正路交口正向"},{"KKBH":"720541004000","HPHM":"冀TV5M33","JGSK":"2021-04-01 15:34:13.378","CDBH":"1","XSFX":"由东向西","XSFXDM":"1","KKMC":"动漫环路东与动漫中路交口"},{"KKBH":"610276125","HPHM":"津A9H543","JGSK":"2021-04-01 15:34:13.406","CDBH":"8","XSFX":"由北向南","XSFXDM":"4","KKMC":"中新大道与和顺路交口"},{"KKBH":"720891005000","HPHM":"湘B6CU95","JGSK":"2021-04-01 15:34:13.439","CDBH":"7","XSFX":"由西向东","XSFXDM":"2","KKMC":"海博道与安明路交口"},{"KKBH":"610391007","HPHM":"津A7K662","JGSK":"2021-04-01 15:34:13.44","CDBH":"4","XSFX":"由西向东","XSFXDM":"2","KKMC":"和韵路与和风路交口"},{"KKBH":"720881005000","HPHM":"津GNL625","JGSK":"2021-04-01 15:34:13.45","CDBH":"9","XSFX":"由北向南","XSFXDM":"4","KKMC":"海旭道与明盛路交口"},{"KKBH":"610271008","HPHM":"鲁J7986N","JGSK":"2021-04-01 15:34:13.475","CDBH":"1","XSFX":"由南向北","XSFXDM":"3","KKMC":"中新大道与航母主题公园支路交口"},{"KKBH":"720891003000","HPHM":"车牌","JGSK":"2021-04-01 15:34:13.629","CDBH":"2","XSFX":"由东向西","XSFXDM":"1","KKMC":"海博道与安正路交口"},{"KKBH":"610391007","HPHM":"津AR9758","JGSK":"2021-04-01 15:34:13.647","CDBH":"12","XSFX":"由北向南","XSFXDM":"4","KKMC":"和韵路与和风路交口"},{"KKBH":"6102610030000","HPHM":"津DYS133","JGSK":"2021-04-01 15:34:13.712","CDBH":"1","XSFX":"由东向西","XSFXDM":"1","KKMC":"中生大道与静湖南路交口正向"},{"KKBH":"720881002000","HPHM":"津RLT516","JGSK":"2021-04-01 15:34:13.719","CDBH":"13","XSFX":"由北向南","XSFXDM":"4","KKMC":"海旭道与安正路交口"},{"KKBH":"610391006","HPHM":"津DJJ315","JGSK":"2021-04-01 15:34:13.793","CDBH":"1","XSFX":"由东向西","XSFXDM":"1","KKMC":"和韵路与和意路交口"},{"KKBH":"610391008","HPHM":"冀R1B1P0","JGSK":"2021-04-01 15:34:13.888","CDBH":"5","XSFX":"由西向东","XSFXDM":"2","KKMC":"和韵路与和旭路交口"},{"KKBH":"610271009","HPHM":"津C67911","JGSK":"2021-04-01 15:34:13.91","CDBH":"7","XSFX":"由南向北","XSFXDM":"3","KKMC":"中新大道与泰七路交口"},{"KKBH":"6102610040000","HPHM":"鲁R2W95D","JGSK":"2021-04-01 15:34:13.988","CDBH":"6","XSFX":"由北向南","XSFXDM":"4","KKMC":"中生大道与静湖西路（北侧）正向"},{"KKBH":"610256115","HPHM":"津RMX109","JGSK":"2021-04-01 15:34:14.044","CDBH":"6","XSFX":"由西向东","XSFXDM":"2","KKMC":"中天大道与中生大道交口"},{"KKBH":"610271008","HPHM":"皖AZ7L84","JGSK":"2021-04-01 15:34:14.236","CDBH":"1","XSFX":"由南向北","XSFXDM":"3","KKMC":"中新大道与航母主题公园支路交口"},{"KKBH":"610256115","HPHM":"津MV5205","JGSK":"2021-04-01 15:34:14.285","CDBH":"5","XSFX":"由西向东","XSFXDM":"2","KKMC":"中天大道与中生大道交口"},{"KKBH":"7208810020000","HPHM":"津RMA091","JGSK":"2021-04-01 15:34:14.409","CDBH":"10","XSFX":"由南向北","XSFXDM":"3","KKMC":"海旭道与安正路交口正向"},{"KKBH":"610256113","HPHM":"鲁AS0Y56","JGSK":"2021-04-01 15:34:14.423","CDBH":"8","XSFX":"由北向南","XSFXDM":"4","KKMC":"中天大道与和风路交口"},{"KKBH":"720891004000","HPHM":"车牌","JGSK":"2021-04-01 15:34:14.424","CDBH":"9","XSFX":"由南向北","XSFXDM":"3","KKMC":"海博道与安平路交口"},{"KKBH":"7208610030000","HPHM":"车牌","JGSK":"2021-04-01 15:34:14.427","CDBH":"8","XSFX":"由南向北","XSFXDM":"3","KKMC":"海晨道与安明路交口正向"},{"KKBH":"7208810050000","HPHM":"津MM5087","JGSK":"2021-04-01 15:34:14.472","CDBH":"8","XSFX":"由北向南","XSFXDM":"4","KKMC":"海旭道与明盛路交口正向"},{"KKBH":"7208910050000","HPHM":"黑AP00A1","JGSK":"2021-04-01 15:34:14.566","CDBH":"6","XSFX":"由西向东","XSFXDM":"2","KKMC":"海博道与安明路交口正向"},{"KKBH":"7208710020000","HPHM":"车牌","JGSK":"2021-04-01 15:34:14.659","CDBH":"10","XSFX":"由北向南","XSFXDM":"4","KKMC":"安正路与芳菲路交口正向"},{"KKBH":"7208610030000","HPHM":"津RTD930","JGSK":"2021-04-01 15:34:14.719","CDBH":"11","XSFX":"由北向南","XSFXDM":"4","KKMC":"海晨道与安明路交口正向"},{"KKBH":"610276125","HPHM":"津A9H543","JGSK":"2021-04-01 15:34:14.802","CDBH":"8","XSFX":"由北向南","XSFXDM":"4","KKMC":"中新大道与和顺路交口"},{"KKBH":"711","HPHM":"冀B2SC25","JGSK":"2021-04-01 15:34:14.884","CDBH":"7","XSFX":"由北向南","XSFXDM":"4","KKMC":"不礼让行人中新大道与和旭路交口"},{"KKBH":"610401004","HPHM":"车牌","JGSK":"2021-04-01 15:34:15.048","CDBH":"9","XSFX":"由南向北","XSFXDM":"3","KKMC":"和畅路与和风路交口"},{"KKBH":"610256112","HPHM":"车牌","JGSK":"2021-04-01 15:34:15.17","CDBH":"1","XSFX":"由东向西","XSFXDM":"1","KKMC":"中天大道与中津大道交口"},{"KKBH":"7208810050000","HPHM":"车牌","JGSK":"2021-04-01 15:34:15.172","CDBH":"9","XSFX":"由北向南","XSFXDM":"4","KKMC":"海旭道与明盛路交口正向"},{"KKBH":"610256112","HPHM":"津C92611","JGSK":"2021-04-01 15:34:15.285","CDBH":"10","XSFX":"由北向南","XSFXDM":"4","KKMC":"中天大道与中津大道交口"},{"KKBH":"610266118","HPHM":"津AF30838","JGSK":"2021-04-01 15:34:15.296","CDBH":"5","XSFX":"由西向东","XSFXDM":"2","KKMC":"中生大道与和畅路交口"},{"KKBH":"610271009","HPHM":"津MKZ887","JGSK":"2021-04-01 15:34:15.322","CDBH":"10","XSFX":"由北向南","XSFXDM":"4","KKMC":"中新大道与泰七路交口"},{"KKBH":"610251002","HPHM":"津AS0798","JGSK":"2021-04-01 15:34:15.365","CDBH":"1","XSFX":"由东向西","XSFXDM":"1","KKMC":"中天大道与和睦路交口"},{"KKBH":"7208710020000","HPHM":"冀BR713Q","JGSK":"2021-04-01 15:34:15.429","CDBH":"3","XSFX":"由西向东","XSFXDM":"2","KKMC":"安正路与芳菲路交口正向"},{"KKBH":"7208910050000","HPHM":"黑A8BY32","JGSK":"2021-04-01 15:34:15.492","CDBH":"3","XSFX":"由东向西","XSFXDM":"1","KKMC":"海博道与安明路交口正向"},{"KKBH":"610266118","HPHM":"津A6Y526","JGSK":"2021-04-01 15:34:15.512","CDBH":"4","XSFX":"由西向东","XSFXDM":"2","KKMC":"中生大道与和畅路交口"},{"KKBH":"610266117","HPHM":"津G32930","JGSK":"2021-04-01 15:34:15.633","CDBH":"7","XSFX":"由南向北","XSFXDM":"3","KKMC":"中生大道与和韵路交口"},{"KKBH":"7208810050000","HPHM":"津C18152","JGSK":"2021-04-01 15:34:15.639","CDBH":"5","XSFX":"由西向东","XSFXDM":"2","KKMC":"海旭道与明盛路交口正向"},{"KKBH":"610271009","HPHM":"津C19373","JGSK":"2021-04-01 15:34:15.736","CDBH":"11","XSFX":"由北向南","XSFXDM":"4","KKMC":"中新大道与泰七路交口"},{"KKBH":"711","HPHM":"津AEX358","JGSK":"2021-04-01 15:34:15.763","CDBH":"7","XSFX":"由北向南","XSFXDM":"4","KKMC":"不礼让行人中新大道与和旭路交口"},{"KKBH":"720871002000","HPHM":"津E24506","JGSK":"2021-04-01 15:34:15.824","CDBH":"9","XSFX":"由北向南","XSFXDM":"4","KKMC":"安正路与芳菲路交口"},{"KKBH":"720881002000","HPHM":"冀T06X66","JGSK":"2021-04-01 15:34:15.925","CDBH":"9","XSFX":"由南向北","XSFXDM":"3","KKMC":"海旭道与安正路交口"},{"KKBH":"610251002","HPHM":"豫Q898D7","JGSK":"2021-04-01 15:34:15.952","CDBH":"10","XSFX":"由北向南","XSFXDM":"4","KKMC":"中天大道与和睦路交口"},{"KKBH":"7208810020000","HPHM":"津GEG688","JGSK":"2021-04-01 15:34:15.965","CDBH":"5","XSFX":"由西向东","XSFXDM":"2","KKMC":"海旭道与安正路交口正向"},{"KKBH":"7208910030000","HPHM":"冀DH338T","JGSK":"2021-04-01 15:34:15.967","CDBH":"6","XSFX":"由西向东","XSFXDM":"2","KKMC":"海博道与安正路交口正向"},{"KKBH":"610276124","HPHM":"津RDZ856","JGSK":"2021-04-01 15:34:15.985","CDBH":"8","XSFX":"由南向北","XSFXDM":"3","KKMC":"中新大道与中生大道交口"},{"KKBH":"610276125","HPHM":"蒙ASU252","JGSK":"2021-04-01 15:34:16.011","CDBH":"4","XSFX":"由南向北","XSFXDM":"3","KKMC":"中新大道与和顺路交口"},{"KKBH":"7208610020000","HPHM":"津E22366","JGSK":"2021-04-01 15:34:16.195","CDBH":"4","XSFX":"由西向东","XSFXDM":"2","KKMC":"海晨道与安正路交口正向"},{"KKBH":"7208910030000","HPHM":"车牌","JGSK":"2021-04-01 15:34:16.228","CDBH":"2","XSFX":"由东向西","XSFXDM":"1","KKMC":"海博道与安正路交口正向"},{"KKBH":"610271009","HPHM":"津DHA297","JGSK":"2021-04-01 15:34:16.255","CDBH":"10","XSFX":"由北向南","XSFXDM":"4","KKMC":"中新大道与泰七路交口"},{"KKBH":"610266118","HPHM":"津C5F567","JGSK":"2021-04-01 15:34:16.282","CDBH":"7","XSFX":"由南向北","XSFXDM":"3","KKMC":"中生大道与和畅路交口"},{"KKBH":"7205710040000","HPHM":"津QC1866","JGSK":"2021-04-01 15:34:16.289","CDBH":"3","XSFX":"由西向东","XSFXDM":"2","KKMC":"动漫东路与动漫中路交口正向"},{"KKBH":"7208910090000","HPHM":"津RLS392","JGSK":"2021-04-01 15:34:16.424","CDBH":"9","XSFX":"由北向南","XSFXDM":"4","KKMC":"海博道与弘通路交口正向"},{"KKBH":"7208910050000","HPHM":"津MQ0511","JGSK":"2021-04-01 15:34:16.456","CDBH":"7","XSFX":"由西向东","XSFXDM":"2","KKMC":"海博道与安明路交口正向"},{"KKBH":"7280310060000","HPHM":"蒙FX7353","JGSK":"2021-04-01 15:34:16.571","CDBH":"3","XSFX":"由西向东","XSFXDM":"2","KKMC":"动漫中路与文三路交口正向"},{"KKBH":"7208810040000","HPHM":"京MJW122","JGSK":"2021-04-01 15:34:16.695","CDBH":"2","XSFX":"由东向西","XSFXDM":"1","KKMC":"海旭道与永盛路交口正向"},{"KKBH":"610276125","HPHM":"津D58218","JGSK":"2021-04-01 15:34:16.737","CDBH":"5","XSFX":"由南向北","XSFXDM":"3","KKMC":"中新大道与和顺路交口"},{"KKBH":"7208810020000","HPHM":"津HS9122","JGSK":"2021-04-01 15:34:16.781","CDBH":"1","XSFX":"由东向西","XSFXDM":"1","KKMC":"海旭道与安正路交口正向"},{"KKBH":"711","HPHM":"津RR9511","JGSK":"2021-04-01 15:34:16.8","CDBH":"8","XSFX":"由北向南","XSFXDM":"4","KKMC":"不礼让行人中新大道与和旭路交口"},{"KKBH":"610276124","HPHM":"津H45369","JGSK":"2021-04-01 15:34:16.904","CDBH":"11","XSFX":"由北向南","XSFXDM":"4","KKMC":"中新大道与中生大道交口"},{"KKBH":"610391007","HPHM":"津A39M00","JGSK":"2021-04-01 15:34:16.944","CDBH":"4","XSFX":"由西向东","XSFXDM":"2","KKMC":"和韵路与和风路交口"},{"KKBH":"720871002000","HPHM":"鲁MV866D","JGSK":"2021-04-01 15:34:16.981","CDBH":"3","XSFX":"由西向东","XSFXDM":"2","KKMC":"安正路与芳菲路交口"},{"KKBH":"610256114","HPHM":"津AD10540","JGSK":"2021-04-01 15:34:17.004","CDBH":"1","XSFX":"由西向东","XSFXDM":"2","KKMC":"中天大道与和旭路交口"},{"KKBH":"610391007","HPHM":"津ADN3050","JGSK":"2021-04-01 15:34:17.202","CDBH":"8","XSFX":"由南向北","XSFXDM":"3","KKMC":"和韵路与和风路交口"},{"KKBH":"7208910030000","HPHM":"车牌","JGSK":"2021-04-01 15:34:17.23","CDBH":"10","XSFX":"由北向南","XSFXDM":"4","KKMC":"海博道与安正路交口正向"},{"KKBH":"610401005","HPHM":"冀B4C351","JGSK":"2021-04-01 15:34:17.256","CDBH":"7","XSFX":"由南向北","XSFXDM":"3","KKMC":"和畅路与和顺路交口"},{"KKBH":"7208610030000","HPHM":"津REA400","JGSK":"2021-04-01 15:34:17.289","CDBH":"7","XSFX":"由南向北","XSFXDM":"3","KKMC":"海晨道与安明路交口正向"},{"KKBH":"610256116","HPHM":"津DLY444","JGSK":"2021-04-01 15:34:17.334","CDBH":"7","XSFX":"由南向北","XSFXDM":"3","KKMC":"中天大道与和顺路交口"},{"KKBH":"720871002000","HPHM":"津C77Z22","JGSK":"2021-04-01 15:34:17.344","CDBH":"9","XSFX":"由北向南","XSFXDM":"4","KKMC":"安正路与芳菲路交口"},{"KKBH":"7208810020000","HPHM":"津APV712","JGSK":"2021-04-01 15:34:17.508","CDBH":"6","XSFX":"由西向东","XSFXDM":"2","KKMC":"海旭道与安正路交口正向"},{"KKBH":"610271009","HPHM":"陕H0TR08","JGSK":"2021-04-01 15:34:17.585","CDBH":"11","XSFX":"由北向南","XSFXDM":"4","KKMC":"中新大道与泰七路交口"},{"KKBH":"610251002","HPHM":"津NA8308","JGSK":"2021-04-01 15:34:17.677","CDBH":"10","XSFX":"由北向南","XSFXDM":"4","KKMC":"中天大道与和睦路交口"},{"KKBH":"610256116","HPHM":"冀B7F2U0","JGSK":"2021-04-01 15:34:17.735","CDBH":"8","XSFX":"由南向北","XSFXDM":"3","KKMC":"中天大道与和顺路交口"},{"KKBH":"7208710020000","HPHM":"车牌","JGSK":"2021-04-01 15:34:17.82","CDBH":"10","XSFX":"由北向南","XSFXDM":"4","KKMC":"安正路与芳菲路交口正向"},{"KKBH":"7280310020000","HPHM":"津C795H5","JGSK":"2021-04-01 15:34:17.843","CDBH":"7","XSFX":"由北向南","XSFXDM":"4","KKMC":"动漫中路与文一路交口正向"},{"KKBH":"610256113","HPHM":"冀R16D47","JGSK":"2021-04-01 15:34:17.862","CDBH":"8","XSFX":"由北向南","XSFXDM":"4","KKMC":"中天大道与和风路交口"},{"KKBH":"7208910060000","HPHM":"津HA2708","JGSK":"2021-04-01 15:34:17.933","CDBH":"2","XSFX":"由东向西","XSFXDM":"1","KKMC":"海博道与永盛路交口正向"},{"KKBH":"7208810020000","HPHM":"蒙F9C085","JGSK":"2021-04-01 15:34:17.94","CDBH":"9","XSFX":"由南向北","XSFXDM":"3","KKMC":"海旭道与安正路交口正向"},{"KKBH":"610391008","HPHM":"津RJW457","JGSK":"2021-04-01 15:34:17.958","CDBH":"1","XSFX":"由东向西","XSFXDM":"1","KKMC":"和韵路与和旭路交口"},{"KKBH":"6071310030000","HPHM":"津DYZ258","JGSK":"2021-04-01 15:34:17.969","CDBH":"2","XSFX":"由东向西","XSFXDM":"1","KKMC":"中央大道与海旭道交口正向"},{"KKBH":"720891005000","HPHM":"黑A8BY32","JGSK":"2021-04-01 15:34:17.983","CDBH":"3","XSFX":"由东向西","XSFXDM":"1","KKMC":"海博道与安明路交口"},{"KKBH":"720891005000","HPHM":"黑AP00A1","JGSK":"2021-04-01 15:34:18.081","CDBH":"6","XSFX":"由西向东","XSFXDM":"2","KKMC":"海博道与安明路交口"},{"KKBH":"610266118","HPHM":"冀BX672X","JGSK":"2021-04-01 15:34:18.115","CDBH":"2","XSFX":"由东向西","XSFXDM":"1","KKMC":"中生大道与和畅路交口"},{"KKBH":"7280310060000","HPHM":"车牌","JGSK":"2021-04-01 15:34:18.149","CDBH":"8","XSFX":"由北向南","XSFXDM":"4","KKMC":"动漫中路与文三路交口正向"},{"KKBH":"610256112","HPHM":"津E08985","JGSK":"2021-04-01 15:34:18.269","CDBH":"2","XSFX":"由东向西","XSFXDM":"1","KKMC":"中天大道与中津大道交口"},{"KKBH":"720881002000","HPHM":"津K77622","JGSK":"2021-04-01 15:34:18.491","CDBH":"10","XSFX":"由南向北","XSFXDM":"3","KKMC":"海旭道与安正路交口"},{"KKBH":"610276125","HPHM":"蒙ASU252","JGSK":"2021-04-01 15:34:18.556","CDBH":"4","XSFX":"由南向北","XSFXDM":"3","KKMC":"中新大道与和顺路交口"},{"KKBH":"7205410040000","HPHM":"津C2J066","JGSK":"2021-04-01 15:34:18.588","CDBH":"3","XSFX":"由西向东","XSFXDM":"2","KKMC":"动漫环路东与动漫中路交口正向"},{"KKBH":"6102610050000","HPHM":"冀J083P4","JGSK":"2021-04-01 15:34:18.61","CDBH":"1","XSFX":"由东向西","XSFXDM":"1","KKMC":"中生大道与静湖西路（南侧）正向"},{"KKBH":"720881005000","HPHM":"津MM5087","JGSK":"2021-04-01 15:34:18.654","CDBH":"9","XSFX":"由北向南","XSFXDM":"4","KKMC":"海旭道与明盛路交口"},{"KKBH":"610271008","HPHM":"车牌","JGSK":"2021-04-01 15:34:18.988","CDBH":"4","XSFX":"由北向南","XSFXDM":"4","KKMC":"中新大道与航母主题公园支路交口"},{"KKBH":"6071310030000","HPHM":"津DGF985","JGSK":"2021-04-01 15:34:18.99","CDBH":"3","XSFX":"由东向西","XSFXDM":"1","KKMC":"中央大道与海旭道交口正向"},{"KKBH":"7208610030000","HPHM":"津A9S943","JGSK":"2021-04-01 15:34:18.993","CDBH":"4","XSFX":"由西向东","XSFXDM":"2","KKMC":"海晨道与安明路交口正向"},{"KKBH":"720881004000","HPHM":"吉BGF276","JGSK":"2021-04-01 15:34:19.288","CDBH":"8","XSFX":"由北向南","XSFXDM":"4","KKMC":"海旭道与永盛路交口"},{"KKBH":"610276125","HPHM":"津A9942警","JGSK":"2021-04-01 15:34:19.292","CDBH":"4","XSFX":"由南向北","XSFXDM":"3","KKMC":"中新大道与和顺路交口"},{"KKBH":"610256114","HPHM":"冀B9KR91","JGSK":"2021-04-01 15:34:19.32","CDBH":"5","XSFX":"由南向北","XSFXDM":"3","KKMC":"中天大道与和旭路交口"},{"KKBH":"610256116","HPHM":"津C89509","JGSK":"2021-04-01 15:34:19.355","CDBH":"7","XSFX":"由南向北","XSFXDM":"3","KKMC":"中天大道与和顺路交口"},{"KKBH":"7208710020000","HPHM":"津RLT516","JGSK":"2021-04-01 15:34:19.412","CDBH":"9","XSFX":"由北向南","XSFXDM":"4","KKMC":"安正路与芳菲路交口正向"},{"KKBH":"7208810020000","HPHM":"津FLV816","JGSK":"2021-04-01 15:34:19.428","CDBH":"5","XSFX":"由西向东","XSFXDM":"2","KKMC":"海旭道与安正路交口正向"},{"KKBH":"610261003000","HPHM":"津DYS133","JGSK":"2021-04-01 15:34:19.442","CDBH":"10","XSFX":"由东向西","XSFXDM":"1","KKMC":"中生大道与静湖南路交口"},{"KKBH":"610256113","HPHM":"津MLF001","JGSK":"2021-04-01 15:34:19.477","CDBH":"9","XSFX":"由北向南","XSFXDM":"4","KKMC":"中天大道与和风路交口"},{"KKBH":"7208810050000","HPHM":"津CDE459","JGSK":"2021-04-01 15:34:19.574","CDBH":"9","XSFX":"由北向南","XSFXDM":"4","KKMC":"海旭道与明盛路交口正向"},{"KKBH":"610391006","HPHM":"津DJJ315","JGSK":"2021-04-01 15:34:19.651","CDBH":"1","XSFX":"由东向西","XSFXDM":"1","KKMC":"和韵路与和意路交口"},{"KKBH":"7208810040000","HPHM":"津GR0582","JGSK":"2021-04-01 15:34:19.718","CDBH":"1","XSFX":"由东向西","XSFXDM":"1","KKMC":"海旭道与永盛路交口正向"},{"KKBH":"720571003000","HPHM":"津AZ8826","JGSK":"2021-04-01 15:34:19.758","CDBH":"3","XSFX":"由西向东","XSFXDM":"2","KKMC":"动漫东路与文三路交口"},{"KKBH":"610256114","HPHM":"冀J2RG03","JGSK":"2021-04-01 15:34:19.83","CDBH":"8","XSFX":"由北向南","XSFXDM":"4","KKMC":"中天大道与和旭路交口"},{"KKBH":"720891005000","HPHM":"津MQ0511","JGSK":"2021-04-01 15:34:19.842","CDBH":"7","XSFX":"由西向东","XSFXDM":"2","KKMC":"海博道与安明路交口"},{"KKBH":"720881002000","HPHM":"津RMA091","JGSK":"2021-04-01 15:34:19.85","CDBH":"10","XSFX":"由南向北","XSFXDM":"3","KKMC":"海旭道与安正路交口"},{"KKBH":"7280310030000","HPHM":"津NEA356","JGSK":"2021-04-01 15:34:19.869","CDBH":"3","XSFX":"由南向北","XSFXDM":"3","KKMC":"动漫中路与文二路交口正向"},{"KKBH":"7280310020000","HPHM":"津C92K33","JGSK":"2021-04-01 15:34:19.962","CDBH":"7","XSFX":"由北向南","XSFXDM":"4","KKMC":"动漫中路与文一路交口正向"},{"KKBH":"610391007","HPHM":"津ADE0192","JGSK":"2021-04-01 15:34:20.075","CDBH":"8","XSFX":"由南向北","XSFXDM":"3","KKMC":"和韵路与和风路交口"},{"KKBH":"7208910030000","HPHM":"车牌","JGSK":"2021-04-01 15:34:20.091","CDBH":"2","XSFX":"由东向西","XSFXDM":"1","KKMC":"海博道与安正路交口正向"},{"KKBH":"610256112","HPHM":"车牌","JGSK":"2021-04-01 15:34:20.139","CDBH":"12","XSFX":"由北向南","XSFXDM":"4","KKMC":"中天大道与中津大道交口"},{"KKBH":"610276125","HPHM":"津D58218","JGSK":"2021-04-01 15:34:20.157","CDBH":"5","XSFX":"由南向北","XSFXDM":"3","KKMC":"中新大道与和顺路交口"},{"KKBH":"7280310020000","HPHM":"津ADJ426","JGSK":"2021-04-01 15:34:20.286","CDBH":"2","XSFX":"由东向西","XSFXDM":"1","KKMC":"动漫中路与文一路交口正向"},{"KKBH":"7205610020000","HPHM":"津MSH959","JGSK":"2021-04-01 15:34:20.299","CDBH":"5","XSFX":"由北向南","XSFXDM":"4","KKMC":"动漫北路与文三路交口正向"},{"KKBH":"610401005","HPHM":"冀B4C351","JGSK":"2021-04-01 15:34:20.318","CDBH":"8","XSFX":"由南向北","XSFXDM":"3","KKMC":"和畅路与和顺路交口"},{"KKBH":"610266118","HPHM":"津AF308学","JGSK":"2021-04-01 15:34:20.465","CDBH":"6","XSFX":"由西向东","XSFXDM":"2","KKMC":"中生大道与和畅路交口"},{"KKBH":"610266118","HPHM":"津C5F567","JGSK":"2021-04-01 15:34:20.51","CDBH":"8","XSFX":"由南向北","XSFXDM":"3","KKMC":"中生大道与和畅路交口"},{"KKBH":"7208810040000","HPHM":"津A1P323","JGSK":"2021-04-01 15:34:20.518","CDBH":"2","XSFX":"由东向西","XSFXDM":"1","KKMC":"海旭道与永盛路交口正向"},{"KKBH":"720861003000","HPHM":"津RTD930","JGSK":"2021-04-01 15:34:20.551","CDBH":"11","XSFX":"由北向南","XSFXDM":"4","KKMC":"海晨道与安明路交口"},{"KKBH":"7208810040000","HPHM":"车牌","JGSK":"2021-04-01 15:34:20.578","CDBH":"8","XSFX":"由北向南","XSFXDM":"4","KKMC":"海旭道与永盛路交口正向"},{"KKBH":"610401005","HPHM":"津K92161","JGSK":"2021-04-01 15:34:20.605","CDBH":"7","XSFX":"由南向北","XSFXDM":"3","KKMC":"和畅路与和顺路交口"},{"KKBH":"7208810040000","HPHM":"冀R8D5M8","JGSK":"2021-04-01 15:34:20.663","CDBH":"4","XSFX":"由西向东","XSFXDM":"2","KKMC":"海旭道与永盛路交口正向"},{"KKBH":"720541002000","HPHM":"津NZA318","JGSK":"2021-04-01 15:34:20.938","CDBH":"1","XSFX":"由东向西","XSFXDM":"1","KKMC":"动漫环路西与动漫中路交口"},{"KKBH":"610261004000","HPHM":"鲁R2W95D","JGSK":"2021-04-01 15:34:20.998","CDBH":"6","XSFX":"由北向南","XSFXDM":"4","KKMC":"中生大道与静湖西路（北侧）"},{"KKBH":"610256111","HPHM":"豫SZV999","JGSK":"2021-04-01 15:34:21.045","CDBH":"7","XSFX":"由北向南","XSFXDM":"4","KKMC":"中天大道与和惠路交口"},{"KKBH":"7208910050000","HPHM":"津NY8398","JGSK":"2021-04-01 15:34:21.05","CDBH":"7","XSFX":"由西向东","XSFXDM":"2","KKMC":"海博道与安明路交口正向"},{"KKBH":"7205610020000","HPHM":"津AY2206","JGSK":"2021-04-01 15:34:21.26","CDBH":"1","XSFX":"由东向西","XSFXDM":"1","KKMC":"动漫北路与文三路交口正向"},{"KKBH":"7208610030000","HPHM":"津C32M68","JGSK":"2021-04-01 15:34:21.262","CDBH":"10","XSFX":"由北向南","XSFXDM":"4","KKMC":"海晨道与安明路交口正向"},{"KKBH":"7205410020000","HPHM":"冀TV5M33","JGSK":"2021-04-01 15:34:21.315","CDBH":"1","XSFX":"由东向西","XSFXDM":"1","KKMC":"动漫环路西与动漫中路交口正向"},{"KKBH":"610266117","HPHM":"京N32U45","JGSK":"2021-04-01 15:34:21.376","CDBH":"7","XSFX":"由南向北","XSFXDM":"3","KKMC":"中生大道与和韵路交口"},{"KKBH":"610286127","HPHM":"津KKL333","JGSK":"2021-04-01 15:34:21.679","CDBH":"4","XSFX":"由西向东","XSFXDM":"2","KKMC":"中津大道与和畅路交口"},{"KKBH":"610271009","HPHM":"车牌","JGSK":"2021-04-01 15:34:21.696","CDBH":"11","XSFX":"由北向南","XSFXDM":"4","KKMC":"中新大道与泰七路交口"},{"KKBH":"6071310030000","HPHM":"津A23G02","JGSK":"2021-04-01 15:34:21.783","CDBH":"3","XSFX":"由东向西","XSFXDM":"1","KKMC":"中央大道与海旭道交口正向"},{"KKBH":"610271010","HPHM":"津DHT557","JGSK":"2021-04-01 15:34:21.881","CDBH":"5","XSFX":"由南向北","XSFXDM":"3","KKMC":"中新大道与华五路交口"},{"KKBH":"720871002000","HPHM":"津RLT516","JGSK":"2021-04-01 15:34:21.907","CDBH":"9","XSFX":"由北向南","XSFXDM":"4","KKMC":"安正路与芳菲路交口"},{"KKBH":"728031002000","HPHM":"津C795H5","JGSK":"2021-04-01 15:34:21.92","CDBH":"7","XSFX":"由北向南","XSFXDM":"4","KKMC":"动漫中路与文一路交口"},{"KKBH":"720881004000","HPHM":"冀R8D5M8","JGSK":"2021-04-01 15:34:21.938","CDBH":"9","XSFX":"由西向东","XSFXDM":"2","KKMC":"海旭道与永盛路交口"},{"KKBH":"610256116","HPHM":"津RUP866","JGSK":"2021-04-01 15:34:21.961","CDBH":"8","XSFX":"由南向北","XSFXDM":"3","KKMC":"中天大道与和顺路交口"},{"KKBH":"610266117","HPHM":"津G32930","JGSK":"2021-04-01 15:34:21.963","CDBH":"9","XSFX":"由南向北","XSFXDM":"3","KKMC":"中生大道与和韵路交口"},{"KKBH":"6071310030000","HPHM":"津KZX227","JGSK":"2021-04-01 15:34:21.986","CDBH":"2","XSFX":"由东向西","XSFXDM":"1","KKMC":"中央大道与海旭道交口正向"},{"KKBH":"610256115","HPHM":"津RCP930","JGSK":"2021-04-01 15:34:22.072","CDBH":"5","XSFX":"由西向东","XSFXDM":"2","KKMC":"中天大道与中生大道交口"},{"KKBH":"720861003000","HPHM":"津A9S943","JGSK":"2021-04-01 15:34:22.076","CDBH":"4","XSFX":"由西向东","XSFXDM":"2","KKMC":"海晨道与安明路交口"},{"KKBH":"610276124","HPHM":"津NRA338","JGSK":"2021-04-01 15:34:22.115","CDBH":"11","XSFX":"由北向南","XSFXDM":"4","KKMC":"中新大道与中生大道交口"},{"KKBH":"610276124","HPHM":"津NRA338","JGSK":"2021-04-01 15:34:22.116","CDBH":"11","XSFX":"由北向南","XSFXDM":"4","KKMC":"中新大道与中生大道交口"},{"KKBH":"7208710020000","HPHM":"津DGG555","JGSK":"2021-04-01 15:34:22.476","CDBH":"5","XSFX":"由南向北","XSFXDM":"3","KKMC":"安正路与芳菲路交口正向"},{"KKBH":"7208910030000","HPHM":"车牌","JGSK":"2021-04-01 15:34:22.512","CDBH":"3","XSFX":"由东向西","XSFXDM":"1","KKMC":"海博道与安正路交口正向"},{"KKBH":"610271009","HPHM":"津C19373","JGSK":"2021-04-01 15:34:22.576","CDBH":"11","XSFX":"由北向南","XSFXDM":"4","KKMC":"中新大道与泰七路交口"},{"KKBH":"720891004000","HPHM":"车牌","JGSK":"2021-04-01 15:34:22.586","CDBH":"9","XSFX":"由南向北","XSFXDM":"3","KKMC":"海博道与安平路交口"},{"KKBH":"7208810050000","HPHM":"津B03873","JGSK":"2021-04-01 15:34:22.587","CDBH":"9","XSFX":"由北向南","XSFXDM":"4","KKMC":"海旭道与明盛路交口正向"},{"KKBH":"610271009","HPHM":"车牌","JGSK":"2021-04-01 15:34:22.644","CDBH":"7","XSFX":"由南向北","XSFXDM":"3","KKMC":"中新大道与泰七路交口"},{"KKBH":"7205710010000","HPHM":"车牌","JGSK":"2021-04-01 15:34:22.648","CDBH":"1","XSFX":"由西向东","XSFXDM":"2","KKMC":"动漫东路与文一路交口正向"},{"KKBH":"610266118","HPHM":"津AS7391","JGSK":"2021-04-01 15:34:22.668","CDBH":"5","XSFX":"由西向东","XSFXDM":"2","KKMC":"中生大道与和畅路交口"},{"KKBH":"610256113","HPHM":"津ADF3511","JGSK":"2021-04-01 15:34:22.69","CDBH":"7","XSFX":"由北向南","XSFXDM":"4","KKMC":"中天大道与和风路交口"},{"KKBH":"610276125","HPHM":"津A9942警","JGSK":"2021-04-01 15:34:22.717","CDBH":"4","XSFX":"由南向北","XSFXDM":"3","KKMC":"中新大道与和顺路交口"},{"KKBH":"7208910050000","HPHM":"鲁Q7729A","JGSK":"2021-04-01 15:34:22.92","CDBH":"6","XSFX":"由西向东","XSFXDM":"2","KKMC":"海博道与安明路交口正向"},{"KKBH":"610256112","HPHM":"津NM6399","JGSK":"2021-04-01 15:34:22.962","CDBH":"10","XSFX":"由北向南","XSFXDM":"4","KKMC":"中天大道与中津大道交口"},{"KKBH":"720891006000","HPHM":"津HA2708","JGSK":"2021-04-01 15:34:22.968","CDBH":"2","XSFX":"由东向西","XSFXDM":"1","KKMC":"海博道与永盛路交口"},{"KKBH":"610251002","HPHM":"津NA8308","JGSK":"2021-04-01 15:34:22.992","CDBH":"10","XSFX":"由北向南","XSFXDM":"4","KKMC":"中天大道与和睦路交口"},{"KKBH":"6102661220000","HPHM":"辽B25CR1","JGSK":"2021-04-01 15:34:23.045","CDBH":"2","XSFX":"由西向东","XSFXDM":"2","KKMC":"生态城中生大道故道河一桥西向东上桥处正向"},{"KKBH":"610276125","HPHM":"晋BSK744","JGSK":"2021-04-01 15:34:23.081","CDBH":"7","XSFX":"由北向南","XSFXDM":"4","KKMC":"中新大道与和顺路交口"},{"KKBH":"610391007","HPHM":"津ADE0192","JGSK":"2021-04-01 15:34:23.203","CDBH":"9","XSFX":"由南向北","XSFXDM":"3","KKMC":"和韵路与和风路交口"},{"KKBH":"720871002000","HPHM":"冀BR713Q","JGSK":"2021-04-01 15:34:23.225","CDBH":"3","XSFX":"由西向东","XSFXDM":"2","KKMC":"安正路与芳菲路交口"},{"KKBH":"610251002","HPHM":"津AS0798","JGSK":"2021-04-01 15:34:23.276","CDBH":"1","XSFX":"由东向西","XSFXDM":"1","KKMC":"中天大道与和睦路交口"},{"KKBH":"610256116","HPHM":"车牌","JGSK":"2021-04-01 15:34:23.34","CDBH":"8","XSFX":"由南向北","XSFXDM":"3","KKMC":"中天大道与和顺路交口"},{"KKBH":"610276126","HPHM":"津C822L8","JGSK":"2021-04-01 15:34:23.344","CDBH":"4","XSFX":"由南向北","XSFXDM":"3","KKMC":"中新大道与和意路交口"},{"KKBH":"610401005","HPHM":"津K92161","JGSK":"2021-04-01 15:34:23.358","CDBH":"8","XSFX":"由南向北","XSFXDM":"3","KKMC":"和畅路与和顺路交口"},{"KKBH":"720561002000","HPHM":"津MSH959","JGSK":"2021-04-01 15:34:23.368","CDBH":"5","XSFX":"由北向南","XSFXDM":"4","KKMC":"动漫北路与文三路交口"},{"KKBH":"610401005","HPHM":"津C8A798","JGSK":"2021-04-01 15:34:23.474","CDBH":"7","XSFX":"由南向北","XSFXDM":"3","KKMC":"和畅路与和顺路交口"},{"KKBH":"720881002000","HPHM":"蒙F9C085","JGSK":"2021-04-01 15:34:23.534","CDBH":"9","XSFX":"由南向北","XSFXDM":"3","KKMC":"海旭道与安正路交口"},{"KKBH":"610266118","HPHM":"冀BX672X","JGSK":"2021-04-01 15:34:23.608","CDBH":"2","XSFX":"由东向西","XSFXDM":"1","KKMC":"中生大道与和畅路交口"},{"KKBH":"610256113","HPHM":"津RUC335","JGSK":"2021-04-01 15:34:23.623","CDBH":"8","XSFX":"由北向南","XSFXDM":"4","KKMC":"中天大道与和风路交口"},{"KKBH":"7208610030000","HPHM":"津KDD979","JGSK":"2021-04-01 15:34:23.624","CDBH":"7","XSFX":"由南向北","XSFXDM":"3","KKMC":"海晨道与安明路交口正向"},{"KKBH":"1250","HPHM":"津RXK150","JGSK":"2021-04-01 15:34:23.738","CDBH":"2","XSFX":"由东向西","XSFXDM":"1","KKMC":"中滨大道与盛三街交口正向"},{"KKBH":"7208610030000","HPHM":"津JB6626","JGSK":"2021-04-01 15:34:23.824","CDBH":"10","XSFX":"由北向南","XSFXDM":"4","KKMC":"海晨道与安明路交口正向"},{"KKBH":"610271009","HPHM":"京PLC076","JGSK":"2021-04-01 15:34:23.857","CDBH":"10","XSFX":"由北向南","XSFXDM":"4","KKMC":"中新大道与泰七路交口"},{"KKBH":"720861002000","HPHM":"冀J2BH77","JGSK":"2021-04-01 15:34:24.01","CDBH":"5","XSFX":"由西向东","XSFXDM":"2","KKMC":"海晨道与安正路交口"},{"KKBH":"610276125","HPHM":"津E21055","JGSK":"2021-04-01 15:34:24.029","CDBH":"5","XSFX":"由南向北","XSFXDM":"3","KKMC":"中新大道与和顺路交口"},{"KKBH":"610271009","HPHM":"津RM0392","JGSK":"2021-04-01 15:34:24.125","CDBH":"8","XSFX":"由南向北","XSFXDM":"3","KKMC":"中新大道与泰七路交口"},{"KKBH":"728031002000","HPHM":"津C92K33","JGSK":"2021-04-01 15:34:24.164","CDBH":"7","XSFX":"由北向南","XSFXDM":"4","KKMC":"动漫中路与文一路交口"},{"KKBH":"7209010020000","HPHM":"吉AQG290","JGSK":"2021-04-01 15:34:24.24","CDBH":"8","XSFX":"由南向北","XSFXDM":"3","KKMC":"玉林道与安正路交口正向"},{"KKBH":"720881002000","HPHM":"津HS9122","JGSK":"2021-04-01 15:34:24.271","CDBH":"1","XSFX":"由东向西","XSFXDM":"1","KKMC":"海旭道与安正路交口"},{"KKBH":"720881005000","HPHM":"津C18152","JGSK":"2021-04-01 15:34:24.289","CDBH":"5","XSFX":"由西向东","XSFXDM":"2","KKMC":"海旭道与明盛路交口"},{"KKBH":"720541004000","HPHM":"津C2J066","JGSK":"2021-04-01 15:34:24.324","CDBH":"3","XSFX":"由西向东","XSFXDM":"2","KKMC":"动漫环路东与动漫中路交口"},{"KKBH":"610271009","HPHM":"津C22792","JGSK":"2021-04-01 15:34:24.324","CDBH":"8","XSFX":"由南向北","XSFXDM":"3","KKMC":"中新大道与泰七路交口"},{"KKBH":"6102610040000","HPHM":"津NYU085","JGSK":"2021-04-01 15:34:24.355","CDBH":"7","XSFX":"由北向南","XSFXDM":"4","KKMC":"中生大道与静湖西路（北侧）正向"},{"KKBH":"610276126","HPHM":"津C815X5","JGSK":"2021-04-01 15:34:24.377","CDBH":"5","XSFX":"由南向北","XSFXDM":"3","KKMC":"中新大道与和意路交口"},{"KKBH":"711","HPHM":"津HZ8398","JGSK":"2021-04-01 15:34:24.407","CDBH":"8","XSFX":"由北向南","XSFXDM":"4","KKMC":"不礼让行人中新大道与和旭路交口"},{"KKBH":"610276125","HPHM":"晋BSK744","JGSK":"2021-04-01 15:34:24.487","CDBH":"7","XSFX":"由北向南","XSFXDM":"4","KKMC":"中新大道与和顺路交口"},{"KKBH":"610271008","HPHM":"车牌","JGSK":"2021-04-01 15:34:24.645","CDBH":"5","XSFX":"由北向南","XSFXDM":"4","KKMC":"中新大道与航母主题公园支路交口"},{"KKBH":"610256111","HPHM":"豫SZV999","JGSK":"2021-04-01 15:34:24.708","CDBH":"7","XSFX":"由北向南","XSFXDM":"4","KKMC":"中天大道与和惠路交口"},{"KKBH":"7208910030000","HPHM":"车牌","JGSK":"2021-04-01 15:34:24.86","CDBH":"2","XSFX":"由东向西","XSFXDM":"1","KKMC":"海博道与安正路交口正向"},{"KKBH":"610256112","HPHM":"津MNF512","JGSK":"2021-04-01 15:34:24.871","CDBH":"6","XSFX":"由西向东","XSFXDM":"2","KKMC":"中天大道与中津大道交口"},{"KKBH":"7208810050000","HPHM":"津RPK895","JGSK":"2021-04-01 15:34:24.878","CDBH":"9","XSFX":"由北向南","XSFXDM":"4","KKMC":"海旭道与明盛路交口正向"},{"KKBH":"610266118","HPHM":"津DYP885","JGSK":"2021-04-01 15:34:24.886","CDBH":"5","XSFX":"由西向东","XSFXDM":"2","KKMC":"中生大道与和畅路交口"},{"KKBH":"610276125","HPHM":"津HX8721","JGSK":"2021-04-01 15:34:24.897","CDBH":"4","XSFX":"由南向北","XSFXDM":"3","KKMC":"中新大道与和顺路交口"},{"KKBH":"610391007","HPHM":"车牌","JGSK":"2021-04-01 15:34:25.023","CDBH":"8","XSFX":"由南向北","XSFXDM":"3","KKMC":"和韵路与和风路交口"},{"KKBH":"610271009","HPHM":"沪C169XG","JGSK":"2021-04-01 15:34:25.247","CDBH":"4","XSFX":"由西向东","XSFXDM":"2","KKMC":"中新大道与泰七路交口"},{"KKBH":"610256112","HPHM":"苏KHY699","JGSK":"2021-04-01 15:34:25.286","CDBH":"4","XSFX":"由西向东","XSFXDM":"2","KKMC":"中天大道与中津大道交口"},{"KKBH":"610256116","HPHM":"津RUP866","JGSK":"2021-04-01 15:34:25.341","CDBH":"9","XSFX":"由南向北","XSFXDM":"3","KKMC":"中天大道与和顺路交口"},{"KKBH":"720891005000","HPHM":"津NY8398","JGSK":"2021-04-01 15:34:25.365","CDBH":"7","XSFX":"由西向东","XSFXDM":"2","KKMC":"海博道与安明路交口"},{"KKBH":"7208910050000","HPHM":"冀BHR682","JGSK":"2021-04-01 15:34:25.373","CDBH":"6","XSFX":"由西向东","XSFXDM":"2","KKMC":"海博道与安明路交口正向"},{"KKBH":"7205710040000","HPHM":"苏H1750T","JGSK":"2021-04-01 15:34:25.41","CDBH":"1","XSFX":"由东向西","XSFXDM":"1","KKMC":"动漫东路与动漫中路交口正向"},{"KKBH":"610256115","HPHM":"津RCP930","JGSK":"2021-04-01 15:34:25.579","CDBH":"6","XSFX":"由西向东","XSFXDM":"2","KKMC":"中天大道与中生大道交口"},{"KKBH":"720891004000","HPHM":"车牌","JGSK":"2021-04-01 15:34:25.627","CDBH":"9","XSFX":"由南向北","XSFXDM":"3","KKMC":"海博道与安平路交口"},{"KKBH":"7208910030000","HPHM":"津C5V558","JGSK":"2021-04-01 15:34:25.632","CDBH":"4","XSFX":"由西向东","XSFXDM":"2","KKMC":"海博道与安正路交口正向"},{"KKBH":"610391007","HPHM":"车牌","JGSK":"2021-04-01 15:34:25.67","CDBH":"8","XSFX":"由南向北","XSFXDM":"3","KKMC":"和韵路与和风路交口"},{"KKBH":"610276124","HPHM":"车牌","JGSK":"2021-04-01 15:34:25.773","CDBH":"11","XSFX":"由北向南","XSFXDM":"4","KKMC":"中新大道与中生大道交口"},{"KKBH":"610271008","HPHM":"津G45599","JGSK":"2021-04-01 15:34:25.802","CDBH":"4","XSFX":"由北向南","XSFXDM":"4","KKMC":"中新大道与航母主题公园支路交口"},{"KKBH":"610271009","HPHM":"津RM0392","JGSK":"2021-04-01 15:34:25.844","CDBH":"8","XSFX":"由南向北","XSFXDM":"3","KKMC":"中新大道与泰七路交口"},{"KKBH":"7208610030000","HPHM":"津A2Y412","JGSK":"2021-04-01 15:34:25.897","CDBH":"7","XSFX":"由南向北","XSFXDM":"3","KKMC":"海晨道与安明路交口正向"},{"KKBH":"728031006000","HPHM":"蒙FX7353","JGSK":"2021-04-01 15:34:25.942","CDBH":"3","XSFX":"由西向东","XSFXDM":"2","KKMC":"动漫中路与文三路交口"},{"KKBH":"610276125","HPHM":"冀B7J7X0","JGSK":"2021-04-01 15:34:25.961","CDBH":"8","XSFX":"由北向南","XSFXDM":"4","KKMC":"中新大道与和顺路交口"},{"KKBH":"610276126","HPHM":"津C822L8","JGSK":"2021-04-01 15:34:25.966","CDBH":"4","XSFX":"由南向北","XSFXDM":"3","KKMC":"中新大道与和意路交口"},{"KKBH":"720871002000","HPHM":"津DGG555","JGSK":"2021-04-01 15:34:25.991","CDBH":"5","XSFX":"由南向北","XSFXDM":"3","KKMC":"安正路与芳菲路交口"},{"KKBH":"610266122000","HPHM":"辽B25CR1","JGSK":"2021-04-01 15:34:26.102","CDBH":"2","XSFX":"由西向东","XSFXDM":"2","KKMC":"生态城中生大道故道河一桥西向东上桥处"},{"KKBH":"610266117","HPHM":"京N32U45","JGSK":"2021-04-01 15:34:26.124","CDBH":"7","XSFX":"由南向北","XSFXDM":"3","KKMC":"中生大道与和韵路交口"},{"KKBH":"7208910080000","HPHM":"车牌","JGSK":"2021-04-01 15:34:26.16","CDBH":"8","XSFX":"由西向东","XSFXDM":"2","KKMC":"海博道与荣盛路交口正向"},{"KKBH":"7208910030000","HPHM":"津JAW515","JGSK":"2021-04-01 15:34:26.166","CDBH":"6","XSFX":"由西向东","XSFXDM":"2","KKMC":"海博道与安正路交口正向"},{"KKBH":"720541002000","HPHM":"冀TV5M33","JGSK":"2021-04-01 15:34:26.301","CDBH":"1","XSFX":"由东向西","XSFXDM":"1","KKMC":"动漫环路西与动漫中路交口"},{"KKBH":"720891005000","HPHM":"鲁Q7729A","JGSK":"2021-04-01 15:34:26.322","CDBH":"6","XSFX":"由西向东","XSFXDM":"2","KKMC":"海博道与安明路交口"},{"KKBH":"610266117","HPHM":"冀G1857A","JGSK":"2021-04-01 15:34:26.343","CDBH":"8","XSFX":"由南向北","XSFXDM":"3","KKMC":"中生大道与和韵路交口"},{"KKBH":"720881005000","HPHM":"津NWJ989","JGSK":"2021-04-01 15:34:26.368","CDBH":"4","XSFX":"由西向东","XSFXDM":"2","KKMC":"海旭道与明盛路交口"},{"KKBH":"610261005000","HPHM":"冀J083P4","JGSK":"2021-04-01 15:34:26.376","CDBH":"1","XSFX":"由东向西","XSFXDM":"1","KKMC":"中生大道与静湖西路（南侧）"},{"KKBH":"610271009","HPHM":"津MKZ887","JGSK":"2021-04-01 15:34:26.422","CDBH":"10","XSFX":"由北向南","XSFXDM":"4","KKMC":"中新大道与泰七路交口"},{"KKBH":"610256113","HPHM":"津RUC335","JGSK":"2021-04-01 15:34:26.428","CDBH":"8","XSFX":"由北向南","XSFXDM":"4","KKMC":"中天大道与和风路交口"},{"KKBH":"610401005","HPHM":"津GLY565","JGSK":"2021-04-01 15:34:26.458","CDBH":"4","XSFX":"由西向东","XSFXDM":"2","KKMC":"和畅路与和顺路交口"},{"KKBH":"7208910080000","HPHM":"津HYX063","JGSK":"2021-04-01 15:34:26.522","CDBH":"13","XSFX":"由北向南","XSFXDM":"4","KKMC":"海博道与荣盛路交口正向"},{"KKBH":"610391007","HPHM":"车牌","JGSK":"2021-04-01 15:34:26.555","CDBH":"7","XSFX":"由南向北","XSFXDM":"3","KKMC":"和韵路与和风路交口"},{"KKBH":"610271008","HPHM":"车牌","JGSK":"2021-04-01 15:34:26.581","CDBH":"2","XSFX":"由南向北","XSFXDM":"3","KKMC":"中新大道与航母主题公园支路交口"},{"KKBH":"610266117","HPHM":"津ADA5158","JGSK":"2021-04-01 15:34:26.618","CDBH":"10","XSFX":"由北向南","XSFXDM":"4","KKMC":"中生大道与和韵路交口"},{"KKBH":"610256114","HPHM":"浙JJ796B","JGSK":"2021-04-01 15:34:26.62","CDBH":"8","XSFX":"由北向南","XSFXDM":"4","KKMC":"中天大道与和旭路交口"},{"KKBH":"720881004000","HPHM":"冀GRV021","JGSK":"2021-04-01 15:34:26.622","CDBH":"1","XSFX":"由东向西","XSFXDM":"1","KKMC":"海旭道与永盛路交口"},{"KKBH":"7208610030000","HPHM":"鲁J8290K","JGSK":"2021-04-01 15:34:26.667","CDBH":"11","XSFX":"由北向南","XSFXDM":"4","KKMC":"海晨道与安明路交口正向"},{"KKBH":"610401005","HPHM":"津DD2398","JGSK":"2021-04-01 15:34:26.723","CDBH":"7","XSFX":"由南向北","XSFXDM":"3","KKMC":"和畅路与和顺路交口"},{"KKBH":"728031003000","HPHM":"津NEA356","JGSK":"2021-04-01 15:34:26.75","CDBH":"3","XSFX":"由南向北","XSFXDM":"3","KKMC":"动漫中路与文二路交口"},{"KKBH":"7208810040000","HPHM":"鲁G627KQ","JGSK":"2021-04-01 15:34:26.798","CDBH":"5","XSFX":"由西向东","XSFXDM":"2","KKMC":"海旭道与永盛路交口正向"},{"KKBH":"610266118","HPHM":"津A6Y526","JGSK":"2021-04-01 15:34:26.871","CDBH":"4","XSFX":"由西向东","XSFXDM":"2","KKMC":"中生大道与和畅路交口"},{"KKBH":"610261003000","HPHM":"津AY1851","JGSK":"2021-04-01 15:34:26.895","CDBH":"17","XSFX":"由北向南","XSFXDM":"4","KKMC":"中生大道与静湖南路交口"},{"KKBH":"610276124","HPHM":"津NRA338","JGSK":"2021-04-01 15:34:26.91","CDBH":"11","XSFX":"由北向南","XSFXDM":"4","KKMC":"中新大道与中生大道交口"},{"KKBH":"610276125","HPHM":"津E21055","JGSK":"2021-04-01 15:34:26.963","CDBH":"5","XSFX":"由南向北","XSFXDM":"3","KKMC":"中新大道与和顺路交口"},{"KKBH":"720881005000","HPHM":"津CDE459","JGSK":"2021-04-01 15:34:26.98","CDBH":"9","XSFX":"由北向南","XSFXDM":"4","KKMC":"海旭道与明盛路交口"},{"KKBH":"610276126","HPHM":"津A00296D","JGSK":"2021-04-01 15:34:27.007","CDBH":"5","XSFX":"由南向北","XSFXDM":"3","KKMC":"中新大道与和意路交口"},{"KKBH":"610276126","HPHM":"津C815X5","JGSK":"2021-04-01 15:34:27.087","CDBH":"4","XSFX":"由南向北","XSFXDM":"3","KKMC":"中新大道与和意路交口"},{"KKBH":"7208910030000","HPHM":"津NRR917","JGSK":"2021-04-01 15:34:27.109","CDBH":"9","XSFX":"由南向北","XSFXDM":"3","KKMC":"海博道与安正路交口正向"},{"KKBH":"610276125","HPHM":"津J08307","JGSK":"2021-04-01 15:34:27.297","CDBH":"4","XSFX":"由南向北","XSFXDM":"3","KKMC":"中新大道与和顺路交口"},{"KKBH":"610256115","HPHM":"津ADP2700","JGSK":"2021-04-01 15:34:27.488","CDBH":"9","XSFX":"由南向北","XSFXDM":"3","KKMC":"中天大道与中生大道交口"},{"KKBH":"610271010","HPHM":"津DHT557","JGSK":"2021-04-01 15:34:27.503","CDBH":"5","XSFX":"由南向北","XSFXDM":"3","KKMC":"中新大道与华五路交口"},{"KKBH":"6102610040000","HPHM":"津E31939","JGSK":"2021-04-01 15:34:27.505","CDBH":"6","XSFX":"由北向南","XSFXDM":"4","KKMC":"中生大道与静湖西路（北侧）正向"},{"KKBH":"610276125","HPHM":"津HX8721","JGSK":"2021-04-01 15:34:27.522","CDBH":"4","XSFX":"由南向北","XSFXDM":"3","KKMC":"中新大道与和顺路交口"},{"KKBH":"610256113","HPHM":"京NR55K8","JGSK":"2021-04-01 15:34:27.532","CDBH":"5","XSFX":"由南向北","XSFXDM":"3","KKMC":"中天大道与和风路交口"},{"KKBH":"610256113","HPHM":"津ADF3511","JGSK":"2021-04-01 15:34:27.553","CDBH":"7","XSFX":"由北向南","XSFXDM":"4","KKMC":"中天大道与和风路交口"},{"KKBH":"711","HPHM":"冀J1VH83","JGSK":"2021-04-01 15:34:27.605","CDBH":"7","XSFX":"由北向南","XSFXDM":"4","KKMC":"不礼让行人中新大道与和旭路交口"},{"KKBH":"7208610030000","HPHM":"车牌","JGSK":"2021-04-01 15:34:27.68","CDBH":"6","XSFX":"由西向东","XSFXDM":"2","KKMC":"海晨道与安明路交口正向"},{"KKBH":"728031002000","HPHM":"津ADJ426","JGSK":"2021-04-01 15:34:27.771","CDBH":"2","XSFX":"由东向西","XSFXDM":"1","KKMC":"动漫中路与文一路交口"},{"KKBH":"610276125","HPHM":"冀B7J7X0","JGSK":"2021-04-01 15:34:27.773","CDBH":"8","XSFX":"由北向南","XSFXDM":"4","KKMC":"中新大道与和顺路交口"},{"KKBH":"610271008","HPHM":"津A08A80","JGSK":"2021-04-01 15:34:27.803","CDBH":"5","XSFX":"由北向南","XSFXDM":"4","KKMC":"中新大道与航母主题公园支路交口"},{"KKBH":"610251001","HPHM":"赣ATZ076","JGSK":"2021-04-01 15:34:27.914","CDBH":"7","XSFX":"由北向南","XSFXDM":"4","KKMC":"中天大道与和畅路交口"},{"KKBH":"720901002000","HPHM":"吉AQG290","JGSK":"2021-04-01 15:34:27.92","CDBH":"8","XSFX":"由南向北","XSFXDM":"3","KKMC":"玉林道与安正路交口"},{"KKBH":"610256113","HPHM":"京NR55K8","JGSK":"2021-04-01 15:34:27.934","CDBH":"5","XSFX":"由南向北","XSFXDM":"3","KKMC":"中天大道与和风路交口"},{"KKBH":"728031003000","HPHM":"津KH5596","JGSK":"2021-04-01 15:34:28.288","CDBH":"2","XSFX":"由东向西","XSFXDM":"1","KKMC":"动漫中路与文二路交口"},{"KKBH":"7208810050000","HPHM":"津ADF3065","JGSK":"2021-04-01 15:34:28.29","CDBH":"9","XSFX":"由北向南","XSFXDM":"4","KKMC":"海旭道与明盛路交口正向"},{"KKBH":"610266118","HPHM":"津DMZ609","JGSK":"2021-04-01 15:34:28.303","CDBH":"5","XSFX":"由西向东","XSFXDM":"2","KKMC":"中生大道与和畅路交口"},{"KKBH":"610266118","HPHM":"津AS7391","JGSK":"2021-04-01 15:34:28.311","CDBH":"6","XSFX":"由西向东","XSFXDM":"2","KKMC":"中生大道与和畅路交口"},{"KKBH":"610276125","HPHM":"津A09333F","JGSK":"2021-04-01 15:34:28.34","CDBH":"5","XSFX":"由南向北","XSFXDM":"3","KKMC":"中新大道与和顺路交口"},{"KKBH":"610261004000","HPHM":"津NYU085","JGSK":"2021-04-01 15:34:28.364","CDBH":"7","XSFX":"由北向南","XSFXDM":"4","KKMC":"中生大道与静湖西路（北侧）"},{"KKBH":"610256114","HPHM":"津J2RG03","JGSK":"2021-04-01 15:34:28.367","CDBH":"8","XSFX":"由北向南","XSFXDM":"4","KKMC":"中天大道与和旭路交口"},{"KKBH":"610256113","HPHM":"津MLF001","JGSK":"2021-04-01 15:34:28.433","CDBH":"9","XSFX":"由北向南","XSFXDM":"4","KKMC":"中天大道与和风路交口"},{"KKBH":"610256115","HPHM":"蒙DWY805","JGSK":"2021-04-01 15:34:28.57","CDBH":"10","XSFX":"由北向南","XSFXDM":"4","KKMC":"中天大道与中生大道交口"},{"KKBH":"7208910050000","HPHM":"津HLW075","JGSK":"2021-04-01 15:34:28.624","CDBH":"5","XSFX":"由西向东","XSFXDM":"2","KKMC":"海博道与安明路交口正向"},{"KKBH":"720881004000","HPHM":"鲁G627KQ","JGSK":"2021-04-01 15:34:28.662","CDBH":"10","XSFX":"由西向东","XSFXDM":"2","KKMC":"海旭道与永盛路交口"},{"KKBH":"610276124","HPHM":"津B2E077","JGSK":"2021-04-01 15:34:28.727","CDBH":"7","XSFX":"由南向北","XSFXDM":"3","KKMC":"中新大道与中生大道交口"},{"KKBH":"720881004000","HPHM":"蒙A913MS","JGSK":"2021-04-01 15:34:28.792","CDBH":"2","XSFX":"由东向西","XSFXDM":"1","KKMC":"海旭道与永盛路交口"},{"KKBH":"7208810020000","HPHM":"津DGG555","JGSK":"2021-04-01 15:34:28.806","CDBH":"9","XSFX":"由南向北","XSFXDM":"3","KKMC":"海旭道与安正路交口正向"},{"KKBH":"610261005000","HPHM":"津KK3063","JGSK":"2021-04-01 15:34:28.807","CDBH":"2","XSFX":"由南向北","XSFXDM":"3","KKMC":"中生大道与静湖西路（南侧）"},{"KKBH":"720891005000","HPHM":"冀BHR682","JGSK":"2021-04-01 15:34:28.809","CDBH":"6","XSFX":"由西向东","XSFXDM":"2","KKMC":"海博道与安明路交口"},{"KKBH":"7208910080000","HPHM":"津AU5876","JGSK":"2021-04-01 15:34:28.818","CDBH":"10","XSFX":"由南向北","XSFXDM":"3","KKMC":"海博道与荣盛路交口正向"},{"KKBH":"610256113","HPHM":"津J64000","JGSK":"2021-04-01 15:34:28.971","CDBH":"4","XSFX":"由南向北","XSFXDM":"3","KKMC":"中天大道与和风路交口"},{"KKBH":"7208910050000","HPHM":"津C25E90","JGSK":"2021-04-01 15:34:29.007","CDBH":"7","XSFX":"由西向东","XSFXDM":"2","KKMC":"海博道与安明路交口正向"},{"KKBH":"610256112","HPHM":"车牌","JGSK":"2021-04-01 15:34:29.05","CDBH":"7","XSFX":"由南向北","XSFXDM":"3","KKMC":"中天大道与中津大道交口"},{"KKBH":"610271008","HPHM":"车牌","JGSK":"2021-04-01 15:34:29.108","CDBH":"5","XSFX":"由北向南","XSFXDM":"4","KKMC":"中新大道与航母主题公园支路交口"},{"KKBH":"711","HPHM":"津D36601","JGSK":"2021-04-01 15:34:29.15","CDBH":"2","XSFX":"由东向西","XSFXDM":"1","KKMC":"不礼让行人中新大道与和旭路交口"},{"KKBH":"610391007","HPHM":"鲁GN2B95","JGSK":"2021-04-01 15:34:29.189","CDBH":"8","XSFX":"由南向北","XSFXDM":"3","KKMC":"和韵路与和风路交口"},{"KKBH":"610256112","HPHM":"冀B30AZ9","JGSK":"2021-04-01 15:34:29.197","CDBH":"5","XSFX":"由西向东","XSFXDM":"2","KKMC":"中天大道与中津大道交口"},{"KKBH":"610256113","HPHM":"津J64000","JGSK":"2021-04-01 15:34:29.237","CDBH":"4","XSFX":"由南向北","XSFXDM":"3","KKMC":"中天大道与和风路交口"},{"KKBH":"7208910090000","HPHM":"津AU6635","JGSK":"2021-04-01 15:34:29.248","CDBH":"2","XSFX":"由西向东","XSFXDM":"2","KKMC":"海博道与弘通路交口正向"},{"KKBH":"720891003000","HPHM":"车牌","JGSK":"2021-04-01 15:34:29.251","CDBH":"5","XSFX":"由西向东","XSFXDM":"2","KKMC":"海博道与安正路交口"},{"KKBH":"610266118","HPHM":"津DYP885","JGSK":"2021-04-01 15:34:29.351","CDBH":"5","XSFX":"由西向东","XSFXDM":"2","KKMC":"中生大道与和畅路交口"},{"KKBH":"610271008","HPHM":"车牌","JGSK":"2021-04-01 15:34:29.466","CDBH":"2","XSFX":"由南向北","XSFXDM":"3","KKMC":"中新大道与航母主题公园支路交口"},{"KKBH":"720881005000","HPHM":"津A7Q202","JGSK":"2021-04-01 15:34:29.574","CDBH":"4","XSFX":"由西向东","XSFXDM":"2","KKMC":"海旭道与明盛路交口"},{"KKBH":"610256116","HPHM":"冀J7UU72","JGSK":"2021-04-01 15:34:29.625","CDBH":"8","XSFX":"由南向北","XSFXDM":"3","KKMC":"中天大道与和顺路交口"},{"KKBH":"720891003000","HPHM":"津L5V531","JGSK":"2021-04-01 15:34:29.731","CDBH":"6","XSFX":"由西向东","XSFXDM":"2","KKMC":"海博道与安正路交口"},{"KKBH":"720881004000","HPHM":"津C1Z322","JGSK":"2021-04-01 15:34:29.75","CDBH":"1","XSFX":"由东向西","XSFXDM":"1","KKMC":"海旭道与永盛路交口"},{"KKBH":"610276125","HPHM":"津A26A25","JGSK":"2021-04-01 15:34:29.823","CDBH":"4","XSFX":"由南向北","XSFXDM":"3","KKMC":"中新大道与和顺路交口"},{"KKBH":"610256116","HPHM":"津KAS398","JGSK":"2021-04-01 15:34:29.88","CDBH":"4","XSFX":"由西向东","XSFXDM":"2","KKMC":"中天大道与和顺路交口"},{"KKBH":"610286127","HPHM":"津KKL333","JGSK":"2021-04-01 15:34:29.968","CDBH":"4","XSFX":"由西向东","XSFXDM":"2","KKMC":"中津大道与和畅路交口"},{"KKBH":"610276124","HPHM":"津MT6446","JGSK":"2021-04-01 15:34:30.105","CDBH":"8","XSFX":"由南向北","XSFXDM":"3","KKMC":"中新大道与中生大道交口"},{"KKBH":"610286127","HPHM":"津GBE111","JGSK":"2021-04-01 15:34:30.181","CDBH":"3","XSFX":"由东向西","XSFXDM":"1","KKMC":"中津大道与和畅路交口"},{"KKBH":"610276126","HPHM":"车牌","JGSK":"2021-04-01 15:34:30.206","CDBH":"5","XSFX":"由南向北","XSFXDM":"3","KKMC":"中新大道与和意路交口"},{"KKBH":"720861003000","HPHM":"津C32M68","JGSK":"2021-04-01 15:34:30.291","CDBH":"10","XSFX":"由北向南","XSFXDM":"4","KKMC":"海晨道与安明路交口"},{"KKBH":"610276125","HPHM":"津J08307","JGSK":"2021-04-01 15:34:30.322","CDBH":"5","XSFX":"由南向北","XSFXDM":"3","KKMC":"中新大道与和顺路交口"},{"KKBH":"7208810050000","HPHM":"津FDA628","JGSK":"2021-04-01 15:34:30.352","CDBH":"9","XSFX":"由北向南","XSFXDM":"4","KKMC":"海旭道与明盛路交口正向"},{"KKBH":"720881005000","HPHM":"津B03873","JGSK":"2021-04-01 15:34:30.504","CDBH":"9","XSFX":"由北向南","XSFXDM":"4","KKMC":"海旭道与明盛路交口"},{"KKBH":"610266118","HPHM":"津E30904","JGSK":"2021-04-01 15:34:30.505","CDBH":"7","XSFX":"由南向北","XSFXDM":"3","KKMC":"中生大道与和畅路交口"},{"KKBH":"610256112","HPHM":"津D13420","JGSK":"2021-04-01 15:34:30.528","CDBH":"4","XSFX":"由西向东","XSFXDM":"2","KKMC":"中天大道与中津大道交口"},{"KKBH":"7280310030000","HPHM":"津NZA318","JGSK":"2021-04-01 15:34:30.58","CDBH":"5","XSFX":"由北向南","XSFXDM":"4","KKMC":"动漫中路与文二路交口正向"},{"KKBH":"610391007","HPHM":"津QJ3399","JGSK":"2021-04-01 15:34:30.652","CDBH":"4","XSFX":"由西向东","XSFXDM":"2","KKMC":"和韵路与和风路交口"},{"KKBH":"610256114","HPHM":"冀B9KR91","JGSK":"2021-04-01 15:34:30.691","CDBH":"5","XSFX":"由南向北","XSFXDM":"3","KKMC":"中天大道与和旭路交口"},{"KKBH":"720561002000","HPHM":"津AY2206","JGSK":"2021-04-01 15:34:30.754","CDBH":"1","XSFX":"由东向西","XSFXDM":"1","KKMC":"动漫北路与文三路交口"},{"KKBH":"7208610030000","HPHM":"鲁A8C7W0","JGSK":"2021-04-01 15:34:30.761","CDBH":"4","XSFX":"由西向东","XSFXDM":"2","KKMC":"海晨道与安明路交口正向"},{"KKBH":"720891003000","HPHM":"车牌","JGSK":"2021-04-01 15:34:30.841","CDBH":"2","XSFX":"由东向西","XSFXDM":"1","KKMC":"海博道与安正路交口"},{"KKBH":"610276125","HPHM":"津RPB521","JGSK":"2021-04-01 15:34:30.892","CDBH":"4","XSFX":"由南向北","XSFXDM":"3","KKMC":"中新大道与和顺路交口"},{"KKBH":"610401005","HPHM":"津GLY565","JGSK":"2021-04-01 15:34:30.95","CDBH":"5","XSFX":"由西向东","XSFXDM":"2","KKMC":"和畅路与和顺路交口"},{"KKBH":"720891003000","HPHM":"浙JTV988","JGSK":"2021-04-01 15:34:31.001","CDBH":"2","XSFX":"由东向西","XSFXDM":"1","KKMC":"海博道与安正路交口"},{"KKBH":"720891005000","HPHM":"津HLW075","JGSK":"2021-04-01 15:34:31.056","CDBH":"5","XSFX":"由西向东","XSFXDM":"2","KKMC":"海博道与安明路交口"},{"KKBH":"7205710010000","HPHM":"陕A0M03D","JGSK":"2021-04-01 15:34:31.074","CDBH":"2","XSFX":"由西向东","XSFXDM":"2","KKMC":"动漫东路与文一路交口正向"},{"KKBH":"7208610030000","HPHM":"辽A9M90W","JGSK":"2021-04-01 15:34:31.109","CDBH":"10","XSFX":"由北向南","XSFXDM":"4","KKMC":"海晨道与安明路交口正向"},{"KKBH":"720891008000","HPHM":"津HYX063","JGSK":"2021-04-01 15:34:31.271","CDBH":"13","XSFX":"由北向南","XSFXDM":"4","KKMC":"海博道与荣盛路交口"},{"KKBH":"610266117","HPHM":"津ADA5158","JGSK":"2021-04-01 15:34:31.331","CDBH":"11","XSFX":"由北向南","XSFXDM":"4","KKMC":"中生大道与和韵路交口"},{"KKBH":"610391007","HPHM":"陕UX3065","JGSK":"2021-04-01 15:34:31.332","CDBH":"7","XSFX":"由南向北","XSFXDM":"3","KKMC":"和韵路与和风路交口"},{"KKBH":"610391007","HPHM":"车牌","JGSK":"2021-04-01 15:34:31.368","CDBH":"7","XSFX":"由南向北","XSFXDM":"3","KKMC":"和韵路与和风路交口"},{"KKBH":"610266118","HPHM":"津DMZ609","JGSK":"2021-04-01 15:34:31.511","CDBH":"6","XSFX":"由西向东","XSFXDM":"2","KKMC":"中生大道与和畅路交口"},{"KKBH":"7208110020000","HPHM":"车牌","JGSK":"2021-04-01 15:34:31.562","CDBH":"1","XSFX":"由东向西","XSFXDM":"1","KKMC":"动漫南路与文一路交口正向"},{"KKBH":"720861003000","HPHM":"鲁J8290K","JGSK":"2021-04-01 15:34:31.65","CDBH":"11","XSFX":"由北向南","XSFXDM":"4","KKMC":"海晨道与安明路交口"},{"KKBH":"720881002000","HPHM":"津DGG555","JGSK":"2021-04-01 15:34:31.72","CDBH":"9","XSFX":"由南向北","XSFXDM":"3","KKMC":"海旭道与安正路交口"},{"KKBH":"720881004000","HPHM":"鲁M06T58","JGSK":"2021-04-01 15:34:31.832","CDBH":"1","XSFX":"由东向西","XSFXDM":"1","KKMC":"海旭道与永盛路交口"},{"KKBH":"610261004000","HPHM":"津E31939","JGSK":"2021-04-01 15:34:31.887","CDBH":"6","XSFX":"由北向南","XSFXDM":"4","KKMC":"中生大道与静湖西路（北侧）"},{"KKBH":"610271009","HPHM":"津A02909F","JGSK":"2021-04-01 15:34:31.948","CDBH":"11","XSFX":"由北向南","XSFXDM":"4","KKMC":"中新大道与泰七路交口"},{"KKBH":"6102661220000","HPHM":"津KKX066","JGSK":"2021-04-01 15:34:31.957","CDBH":"1","XSFX":"由西向东","XSFXDM":"2","KKMC":"生态城中生大道故道河一桥西向东上桥处正向"},{"KKBH":"610256111","HPHM":"津KDL501","JGSK":"2021-04-01 15:34:32.118","CDBH":"5","XSFX":"由南向北","XSFXDM":"3","KKMC":"中天大道与和惠路交口"},{"KKBH":"720571004000","HPHM":"苏H1750T","JGSK":"2021-04-01 15:34:32.156","CDBH":"2","XSFX":"由东向西","XSFXDM":"1","KKMC":"动漫东路与动漫中路交口"},{"KKBH":"720571004000","HPHM":"津JP2727","JGSK":"2021-04-01 15:34:32.267","CDBH":"3","XSFX":"由西向东","XSFXDM":"2","KKMC":"动漫东路与动漫中路交口"},{"KKBH":"610271008","HPHM":"冀BV619X","JGSK":"2021-04-01 15:34:32.287","CDBH":"2","XSFX":"由南向北","XSFXDM":"3","KKMC":"中新大道与航母主题公园支路交口"},{"KKBH":"610276124","HPHM":"津DHH468","JGSK":"2021-04-01 15:34:32.345","CDBH":"10","XSFX":"由北向南","XSFXDM":"4","KKMC":"中新大道与中生大道交口"},{"KKBH":"610276125","HPHM":"津ADB1770","JGSK":"2021-04-01 15:34:32.389","CDBH":"1","XSFX":"由东向西","XSFXDM":"1","KKMC":"中新大道与和顺路交口"},{"KKBH":"7280310060000","HPHM":"津AZ8826","JGSK":"2021-04-01 15:34:32.444","CDBH":"7","XSFX":"由北向南","XSFXDM":"4","KKMC":"动漫中路与文三路交口正向"},{"KKBH":"720891005000","HPHM":"津C25E90","JGSK":"2021-04-01 15:34:32.492","CDBH":"7","XSFX":"由西向东","XSFXDM":"2","KKMC":"海博道与安明路交口"},{"KKBH":"7208810020000","HPHM":"蒙A3975T","JGSK":"2021-04-01 15:34:32.514","CDBH":"6","XSFX":"由西向东","XSFXDM":"2","KKMC":"海旭道与安正路交口正向"},{"KKBH":"7208610030000","HPHM":"津MBL758","JGSK":"2021-04-01 15:34:32.539","CDBH":"7","XSFX":"由南向北","XSFXDM":"3","KKMC":"海晨道与安明路交口正向"},{"KKBH":"711","HPHM":"津KZW330","JGSK":"2021-04-01 15:34:32.591","CDBH":"2","XSFX":"由东向西","XSFXDM":"1","KKMC":"不礼让行人中新大道与和旭路交口"},{"KKBH":"720891003000","HPHM":"车牌","JGSK":"2021-04-01 15:34:32.676","CDBH":"5","XSFX":"由西向东","XSFXDM":"2","KKMC":"海博道与安正路交口"},{"KKBH":"720881005000","HPHM":"津RPK895","JGSK":"2021-04-01 15:34:32.743","CDBH":"9","XSFX":"由北向南","XSFXDM":"4","KKMC":"海旭道与明盛路交口"},{"KKBH":"7208810040000","HPHM":"津MLG611","JGSK":"2021-04-01 15:34:32.756","CDBH":"1","XSFX":"由东向西","XSFXDM":"1","KKMC":"海旭道与永盛路交口正向"},{"KKBH":"610251001","HPHM":"赣ATZ076","JGSK":"2021-04-01 15:34:32.858","CDBH":"7","XSFX":"由北向南","XSFXDM":"4","KKMC":"中天大道与和畅路交口"},{"KKBH":"610276124","HPHM":"车牌","JGSK":"2021-04-01 15:34:32.915","CDBH":"11","XSFX":"由北向南","XSFXDM":"4","KKMC":"中新大道与中生大道交口"},{"KKBH":"610256112","HPHM":"津RG8596","JGSK":"2021-04-01 15:34:32.922","CDBH":"5","XSFX":"由西向东","XSFXDM":"2","KKMC":"中天大道与中津大道交口"},{"KKBH":"610276124","HPHM":"津B2E077","JGSK":"2021-04-01 15:34:33.036","CDBH":"7","XSFX":"由南向北","XSFXDM":"3","KKMC":"中新大道与中生大道交口"},{"KKBH":"610276125","HPHM":"津A09333F","JGSK":"2021-04-01 15:34:33.042","CDBH":"5","XSFX":"由南向北","XSFXDM":"3","KKMC":"中新大道与和顺路交口"},{"KKBH":"610271010","HPHM":"津C1H558","JGSK":"2021-04-01 15:34:33.08","CDBH":"8","XSFX":"由北向南","XSFXDM":"4","KKMC":"中新大道与华五路交口"},{"KKBH":"720891003000","HPHM":"黑LXV511","JGSK":"2021-04-01 15:34:33.163","CDBH":"3","XSFX":"由东向西","XSFXDM":"1","KKMC":"海博道与安正路交口"},{"KKBH":"610401004","HPHM":"车牌","JGSK":"2021-04-01 15:34:33.192","CDBH":"11","XSFX":"由北向南","XSFXDM":"4","KKMC":"和畅路与和风路交口"},{"KKBH":"610276125","HPHM":"津HP1311","JGSK":"2021-04-01 15:34:33.197","CDBH":"5","XSFX":"由南向北","XSFXDM":"3","KKMC":"中新大道与和顺路交口"},{"KKBH":"610256112","HPHM":"津NM6399","JGSK":"2021-04-01 15:34:33.216","CDBH":"10","XSFX":"由北向南","XSFXDM":"4","KKMC":"中天大道与中津大道交口"},{"KKBH":"720891003000","HPHM":"车牌","JGSK":"2021-04-01 15:34:33.244","CDBH":"2","XSFX":"由东向西","XSFXDM":"1","KKMC":"海博道与安正路交口"},{"KKBH":"610266117","HPHM":"冀G1857A","JGSK":"2021-04-01 15:34:33.25","CDBH":"9","XSFX":"由南向北","XSFXDM":"3","KKMC":"中生大道与和韵路交口"},{"KKBH":"610256116","HPHM":"冀J7UU72","JGSK":"2021-04-01 15:34:33.346","CDBH":"8","XSFX":"由南向北","XSFXDM":"3","KKMC":"中天大道与和顺路交口"},{"KKBH":"7208810040000","HPHM":"津C10E56","JGSK":"2021-04-01 15:34:33.43","CDBH":"2","XSFX":"由东向西","XSFXDM":"1","KKMC":"海旭道与永盛路交口正向"},{"KKBH":"610391007","HPHM":"津NQD656","JGSK":"2021-04-01 15:34:33.454","CDBH":"10","XSFX":"由北向南","XSFXDM":"4","KKMC":"和韵路与和风路交口"},{"KKBH":"610256112","HPHM":"苏EH1W75","JGSK":"2021-04-01 15:34:33.643","CDBH":"7","XSFX":"由南向北","XSFXDM":"3","KKMC":"中天大道与中津大道交口"},{"KKBH":"720891003000","HPHM":"车牌","JGSK":"2021-04-01 15:34:33.723","CDBH":"1","XSFX":"由东向西","XSFXDM":"1","KKMC":"海博道与安正路交口"},{"KKBH":"7208810020000","HPHM":"冀DW5703","JGSK":"2021-04-01 15:34:33.798","CDBH":"3","XSFX":"由东向西","XSFXDM":"1","KKMC":"海旭道与安正路交口正向"},{"KKBH":"610271008","HPHM":"车牌","JGSK":"2021-04-01 15:34:33.832","CDBH":"1","XSFX":"由南向北","XSFXDM":"3","KKMC":"中新大道与航母主题公园支路交口"},{"KKBH":"610401004","HPHM":"津RBW042","JGSK":"2021-04-01 15:34:33.836","CDBH":"2","XSFX":"由东向西","XSFXDM":"1","KKMC":"和畅路与和风路交口"},{"KKBH":"610276125","HPHM":"津A26A25","JGSK":"2021-04-01 15:34:33.848","CDBH":"4","XSFX":"由南向北","XSFXDM":"3","KKMC":"中新大道与和顺路交口"},{"KKBH":"610276124","HPHM":"津GDD072","JGSK":"2021-04-01 15:34:33.927","CDBH":"10","XSFX":"由北向南","XSFXDM":"4","KKMC":"中新大道与中生大道交口"},{"KKBH":"610391007","HPHM":"鲁GN2B95","JGSK":"2021-04-01 15:34:33.934","CDBH":"9","XSFX":"由南向北","XSFXDM":"3","KKMC":"和韵路与和风路交口"},{"KKBH":"610271009","HPHM":"沪C169XG","JGSK":"2021-04-01 15:34:33.988","CDBH":"4","XSFX":"由西向东","XSFXDM":"2","KKMC":"中新大道与泰七路交口"},{"KKBH":"610266118","HPHM":"津C725F5","JGSK":"2021-04-01 15:34:34.088","CDBH":"8","XSFX":"由南向北","XSFXDM":"3","KKMC":"中生大道与和畅路交口"},{"KKBH":"720881004000","HPHM":"津HW9959","JGSK":"2021-04-01 15:34:34.156","CDBH":"2","XSFX":"由东向西","XSFXDM":"1","KKMC":"海旭道与永盛路交口"},{"KKBH":"7205410040000","HPHM":"车牌","JGSK":"2021-04-01 15:34:34.279","CDBH":"2","XSFX":"由东向西","XSFXDM":"1","KKMC":"动漫环路东与动漫中路交口正向"},{"KKBH":"610276126","HPHM":"蒙ASU252","JGSK":"2021-04-01 15:34:34.316","CDBH":"4","XSFX":"由南向北","XSFXDM":"3","KKMC":"中新大道与和意路交口"},{"KKBH":"610271009","HPHM":"津AD2909","JGSK":"2021-04-01 15:34:34.348","CDBH":"11","XSFX":"由北向南","XSFXDM":"4","KKMC":"中新大道与泰七路交口"},{"KKBH":"610276126","HPHM":"车牌","JGSK":"2021-04-01 15:34:34.372","CDBH":"5","XSFX":"由南向北","XSFXDM":"3","KKMC":"中新大道与和意路交口"},{"KKBH":"7280310060000","HPHM":"津C2J066","JGSK":"2021-04-01 15:34:34.512","CDBH":"3","XSFX":"由西向东","XSFXDM":"2","KKMC":"动漫中路与文三路交口正向"},{"KKBH":"7280310030000","HPHM":"津HMS389","JGSK":"2021-04-01 15:34:34.552","CDBH":"5","XSFX":"由北向南","XSFXDM":"4","KKMC":"动漫中路与文二路交口正向"},{"KKBH":"7208710020000","HPHM":"津MD5079","JGSK":"2021-04-01 15:34:34.604","CDBH":"5","XSFX":"由南向北","XSFXDM":"3","KKMC":"安正路与芳菲路交口正向"},{"KKBH":"720861003000","HPHM":"津JB6626","JGSK":"2021-04-01 15:34:34.615","CDBH":"10","XSFX":"由北向南","XSFXDM":"4","KKMC":"海晨道与安明路交口"},{"KKBH":"610391007","HPHM":"津A6760警","JGSK":"2021-04-01 15:34:34.642","CDBH":"11","XSFX":"由北向南","XSFXDM":"4","KKMC":"和韵路与和风路交口"},{"KKBH":"711","HPHM":"津NXY821","JGSK":"2021-04-01 15:34:34.827","CDBH":"5","XSFX":"由南向北","XSFXDM":"3","KKMC":"不礼让行人中新大道与和旭路交口"},{"KKBH":"720891006000","HPHM":"津B1A039","JGSK":"2021-04-01 15:34:34.863","CDBH":"3","XSFX":"由东向西","XSFXDM":"1","KKMC":"海博道与永盛路交口"},{"KKBH":"7208910060000","HPHM":"津C72C67","JGSK":"2021-04-01 15:34:34.867","CDBH":"12","XSFX":"由北向南","XSFXDM":"4","KKMC":"海博道与永盛路交口正向"},{"KKBH":"610276125","HPHM":"津RPB521","JGSK":"2021-04-01 15:34:34.888","CDBH":"4","XSFX":"由南向北","XSFXDM":"3","KKMC":"中新大道与和顺路交口"},{"KKBH":"610256116","HPHM":"津KAS398","JGSK":"2021-04-01 15:34:34.919","CDBH":"4","XSFX":"由西向东","XSFXDM":"2","KKMC":"中天大道与和顺路交口"},{"KKBH":"7208810050000","HPHM":"津C4D543","JGSK":"2021-04-01 15:34:34.955","CDBH":"9","XSFX":"由北向南","XSFXDM":"4","KKMC":"海旭道与明盛路交口正向"},{"KKBH":"610276124","HPHM":"津MT6446","JGSK":"2021-04-01 15:34:34.957","CDBH":"8","XSFX":"由南向北","XSFXDM":"3","KKMC":"中新大道与中生大道交口"},{"KKBH":"7205710040000","HPHM":"津C795H5","JGSK":"2021-04-01 15:34:34.994","CDBH":"3","XSFX":"由西向东","XSFXDM":"2","KKMC":"动漫东路与动漫中路交口正向"},{"KKBH":"610276125","HPHM":"津RHS118","JGSK":"2021-04-01 15:34:35.04","CDBH":"4","XSFX":"由南向北","XSFXDM":"3","KKMC":"中新大道与和顺路交口"},{"KKBH":"7208910080000","HPHM":"津ADL0152","JGSK":"2021-04-01 15:34:35.052","CDBH":"12","XSFX":"由北向南","XSFXDM":"4","KKMC":"海博道与荣盛路交口正向"},{"KKBH":"7208710020000","HPHM":"车牌","JGSK":"2021-04-01 15:34:35.081","CDBH":"9","XSFX":"由北向南","XSFXDM":"4","KKMC":"安正路与芳菲路交口正向"},{"KKBH":"610276125","HPHM":"车牌","JGSK":"2021-04-01 15:34:35.223","CDBH":"2","XSFX":"由东向西","XSFXDM":"1","KKMC":"中新大道与和顺路交口"},{"KKBH":"7208610030000","HPHM":"津KLB538","JGSK":"2021-04-01 15:34:35.294","CDBH":"4","XSFX":"由西向东","XSFXDM":"2","KKMC":"海晨道与安明路交口正向"},{"KKBH":"610256112","HPHM":"津RKH019","JGSK":"2021-04-01 15:34:35.42","CDBH":"10","XSFX":"由北向南","XSFXDM":"4","KKMC":"中天大道与中津大道交口"},{"KKBH":"7208810040000","HPHM":"津NKK906","JGSK":"2021-04-01 15:34:35.432","CDBH":"1","XSFX":"由东向西","XSFXDM":"1","KKMC":"海旭道与永盛路交口正向"},{"KKBH":"610391007","HPHM":"津N07028","JGSK":"2021-04-01 15:34:35.554","CDBH":"1","XSFX":"由东向西","XSFXDM":"1","KKMC":"和韵路与和风路交口"},{"KKBH":"7208810020000","HPHM":"津A7F503","JGSK":"2021-04-01 15:34:35.584","CDBH":"7","XSFX":"由西向东","XSFXDM":"2","KKMC":"海旭道与安正路交口正向"},{"KKBH":"720891009000","HPHM":"津AU6635","JGSK":"2021-04-01 15:34:35.611","CDBH":"2","XSFX":"由西向东","XSFXDM":"2","KKMC":"海博道与弘通路交口"},{"KKBH":"610391007","HPHM":"京N62U96","JGSK":"2021-04-01 15:34:35.639","CDBH":"4","XSFX":"由西向东","XSFXDM":"2","KKMC":"和韵路与和风路交口"},{"KKBH":"720881005000","HPHM":"津ADF3065","JGSK":"2021-04-01 15:34:35.708","CDBH":"9","XSFX":"由北向南","XSFXDM":"4","KKMC":"海旭道与明盛路交口"},{"KKBH":"728031006000","HPHM":"津AZ8826","JGSK":"2021-04-01 15:34:35.765","CDBH":"7","XSFX":"由北向南","XSFXDM":"4","KKMC":"动漫中路与文三路交口"},{"KKBH":"720571004000","HPHM":"津QC1866","JGSK":"2021-04-01 15:34:35.788","CDBH":"3","XSFX":"由西向东","XSFXDM":"2","KKMC":"动漫东路与动漫中路交口"},{"KKBH":"720881004000","HPHM":"津NNP956","JGSK":"2021-04-01 15:34:35.835","CDBH":"1","XSFX":"由东向西","XSFXDM":"1","KKMC":"海旭道与永盛路交口"},{"KKBH":"720891003000","HPHM":"车牌","JGSK":"2021-04-01 15:34:35.884","CDBH":"1","XSFX":"由东向西","XSFXDM":"1","KKMC":"海博道与安正路交口"},{"KKBH":"610271008","HPHM":"津C563P3","JGSK":"2021-04-01 15:34:36.049","CDBH":"5","XSFX":"由北向南","XSFXDM":"4","KKMC":"中新大道与航母主题公园支路交口"},{"KKBH":"7280310030000","HPHM":"车牌","JGSK":"2021-04-01 15:34:36.056","CDBH":"6","XSFX":"由北向南","XSFXDM":"4","KKMC":"动漫中路与文二路交口正向"},{"KKBH":"720861003000","HPHM":"鲁A8C7W0","JGSK":"2021-04-01 15:34:36.09","CDBH":"4","XSFX":"由西向东","XSFXDM":"2","KKMC":"海晨道与安明路交口"},{"KKBH":"610391007","HPHM":"陕UX3065","JGSK":"2021-04-01 15:34:36.094","CDBH":"7","XSFX":"由南向北","XSFXDM":"3","KKMC":"和韵路与和风路交口"},{"KKBH":"610391007","HPHM":"冀B5J2F9","JGSK":"2021-04-01 15:34:36.105","CDBH":"5","XSFX":"由西向东","XSFXDM":"2","KKMC":"和韵路与和风路交口"},{"KKBH":"610276124","HPHM":"津DHH468","JGSK":"2021-04-01 15:34:36.115","CDBH":"10","XSFX":"由北向南","XSFXDM":"4","KKMC":"中新大道与中生大道交口"},{"KKBH":"610266118","HPHM":"津HH1671","JGSK":"2021-04-01 15:34:36.147","CDBH":"3","XSFX":"由东向西","XSFXDM":"1","KKMC":"中生大道与和畅路交口"},{"KKBH":"610266118","HPHM":"津CB1601","JGSK":"2021-04-01 15:34:36.178","CDBH":"5","XSFX":"由西向东","XSFXDM":"2","KKMC":"中生大道与和畅路交口"},{"KKBH":"711","HPHM":"津MWD109","JGSK":"2021-04-01 15:34:36.196","CDBH":"2","XSFX":"由东向西","XSFXDM":"1","KKMC":"不礼让行人中新大道与和旭路交口"},{"KKBH":"610276125","HPHM":"津HP1311","JGSK":"2021-04-01 15:34:36.248","CDBH":"5","XSFX":"由南向北","XSFXDM":"3","KKMC":"中新大道与和顺路交口"},{"KKBH":"6103261420000","HPHM":"冀DZN353","JGSK":"2021-04-01 15:34:36.304","CDBH":"4","XSFX":"由西向东","XSFXDM":"2","KKMC":"中成大道与泰七路交口正向"},{"KKBH":"610256116","HPHM":"津H60167","JGSK":"2021-04-01 15:34:36.354","CDBH":"5","XSFX":"由西向东","XSFXDM":"2","KKMC":"中天大道与和顺路交口"},{"KKBH":"610276125","HPHM":"津NST011","JGSK":"2021-04-01 15:34:36.354","CDBH":"4","XSFX":"由南向北","XSFXDM":"3","KKMC":"中新大道与和顺路交口"},{"KKBH":"610276126","HPHM":"车牌","JGSK":"2021-04-01 15:34:36.496","CDBH":"2","XSFX":"由东向西","XSFXDM":"1","KKMC":"中新大道与和意路交口"},{"KKBH":"610271008","HPHM":"皖AZ7L84","JGSK":"2021-04-01 15:34:36.579","CDBH":"1","XSFX":"由南向北","XSFXDM":"3","KKMC":"中新大道与航母主题公园支路交口"},{"KKBH":"720881004000","HPHM":"京MJW122","JGSK":"2021-04-01 15:34:36.637","CDBH":"2","XSFX":"由东向西","XSFXDM":"1","KKMC":"海旭道与永盛路交口"},{"KKBH":"610276124","HPHM":"津A0Q330","JGSK":"2021-04-01 15:34:36.685","CDBH":"11","XSFX":"由北向南","XSFXDM":"4","KKMC":"中新大道与中生大道交口"},{"KKBH":"610276126","HPHM":"蒙ASU252","JGSK":"2021-04-01 15:34:36.692","CDBH":"4","XSFX":"由南向北","XSFXDM":"3","KKMC":"中新大道与和意路交口"},{"KKBH":"7205710040000","HPHM":"津C92K33","JGSK":"2021-04-01 15:34:36.718","CDBH":"3","XSFX":"由西向东","XSFXDM":"2","KKMC":"动漫东路与动漫中路交口正向"},{"KKBH":"7280310030000","HPHM":"冀TV5M33","JGSK":"2021-04-01 15:34:36.774","CDBH":"5","XSFX":"由北向南","XSFXDM":"4","KKMC":"动漫中路与文二路交口正向"},{"KKBH":"610256112","HPHM":"津DCR900","JGSK":"2021-04-01 15:34:36.911","CDBH":"4","XSFX":"由西向东","XSFXDM":"2","KKMC":"中天大道与中津大道交口"},{"KKBH":"720891003000","HPHM":"车牌","JGSK":"2021-04-01 15:34:36.925","CDBH":"2","XSFX":"由东向西","XSFXDM":"1","KKMC":"海博道与安正路交口"},{"KKBH":"6102610030000","HPHM":"车牌","JGSK":"2021-04-01 15:34:37.013","CDBH":"1","XSFX":"由东向西","XSFXDM":"1","KKMC":"中生大道与静湖南路交口正向"},{"KKBH":"610276125","HPHM":"津DHT688","JGSK":"2021-04-01 15:34:37.04","CDBH":"5","XSFX":"由南向北","XSFXDM":"3","KKMC":"中新大道与和顺路交口"},{"KKBH":"728031003000","HPHM":"津NZA318","JGSK":"2021-04-01 15:34:37.058","CDBH":"5","XSFX":"由北向南","XSFXDM":"4","KKMC":"动漫中路与文二路交口"},{"KKBH":"610276126","HPHM":"冀A80J05","JGSK":"2021-04-01 15:34:37.07","CDBH":"8","XSFX":"由北向南","XSFXDM":"4","KKMC":"中新大道与和意路交口"},{"KKBH":"610276125","HPHM":"津ADB1770","JGSK":"2021-04-01 15:34:37.09","CDBH":"1","XSFX":"由东向西","XSFXDM":"1","KKMC":"中新大道与和顺路交口"},{"KKBH":"610266118","HPHM":"津DLP750","JGSK":"2021-04-01 15:34:37.113","CDBH":"1","XSFX":"由东向西","XSFXDM":"1","KKMC":"中生大道与和畅路交口"},{"KKBH":"610276124","HPHM":"车牌","JGSK":"2021-04-01 15:34:37.247","CDBH":"8","XSFX":"由南向北","XSFXDM":"3","KKMC":"中新大道与中生大道交口"},{"KKBH":"610266118","HPHM":"津JTP689","JGSK":"2021-04-01 15:34:37.33","CDBH":"2","XSFX":"由东向西","XSFXDM":"1","KKMC":"中生大道与和畅路交口"},{"KKBH":"7280310020000","HPHM":"陕A0M03D","JGSK":"2021-04-01 15:34:37.353","CDBH":"1","XSFX":"由东向西","XSFXDM":"1","KKMC":"动漫中路与文一路交口正向"},{"KKBH":"610271010","HPHM":"津C1H558","JGSK":"2021-04-01 15:34:37.433","CDBH":"8","XSFX":"由北向南","XSFXDM":"4","KKMC":"中新大道与华五路交口"},{"KKBH":"7208610020000","HPHM":"津RLT516","JGSK":"2021-04-01 15:34:37.517","CDBH":"11","XSFX":"由北向南","XSFXDM":"4","KKMC":"海晨道与安正路交口正向"},{"KKBH":"610391008","HPHM":"津MGY102","JGSK":"2021-04-01 15:34:37.519","CDBH":"4","XSFX":"由西向东","XSFXDM":"2","KKMC":"和韵路与和旭路交口"},{"KKBH":"7208910090000","HPHM":"津AY2306","JGSK":"2021-04-01 15:34:37.684","CDBH":"2","XSFX":"由西向东","XSFXDM":"2","KKMC":"海博道与弘通路交口正向"},{"KKBH":"610286127","HPHM":"津RFA988","JGSK":"2021-04-01 15:34:37.755","CDBH":"8","XSFX":"由南向北","XSFXDM":"3","KKMC":"中津大道与和畅路交口"},{"KKBH":"610276125","HPHM":"津RHS118","JGSK":"2021-04-01 15:34:37.768","CDBH":"4","XSFX":"由南向北","XSFXDM":"3","KKMC":"中新大道与和顺路交口"},{"KKBH":"7208810020000","HPHM":"川S56Y55","JGSK":"2021-04-01 15:34:37.774","CDBH":"1","XSFX":"由东向西","XSFXDM":"1","KKMC":"海旭道与安正路交口正向"},{"KKBH":"610401004","HPHM":"车牌","JGSK":"2021-04-01 15:34:37.778","CDBH":"12","XSFX":"由北向南","XSFXDM":"4","KKMC":"和畅路与和风路交口"},{"KKBH":"720881005000","HPHM":"津FDA628","JGSK":"2021-04-01 15:34:37.787","CDBH":"9","XSFX":"由北向南","XSFXDM":"4","KKMC":"海旭道与明盛路交口"},{"KKBH":"610256112","HPHM":"苏EH1W75","JGSK":"2021-04-01 15:34:37.855","CDBH":"8","XSFX":"由南向北","XSFXDM":"3","KKMC":"中天大道与中津大道交口"},{"KKBH":"610266122000","HPHM":"津KKX066","JGSK":"2021-04-01 15:34:37.868","CDBH":"1","XSFX":"由西向东","XSFXDM":"2","KKMC":"生态城中生大道故道河一桥西向东上桥处"},{"KKBH":"610276124","HPHM":"车牌","JGSK":"2021-04-01 15:34:37.893","CDBH":"8","XSFX":"由南向北","XSFXDM":"3","KKMC":"中新大道与中生大道交口"},{"KKBH":"610391007","HPHM":"津AD66861","JGSK":"2021-04-01 15:34:37.911","CDBH":"11","XSFX":"由北向南","XSFXDM":"4","KKMC":"和韵路与和风路交口"},{"KKBH":"720881004000","HPHM":"津GR0582","JGSK":"2021-04-01 15:34:37.915","CDBH":"1","XSFX":"由东向西","XSFXDM":"1","KKMC":"海旭道与永盛路交口"},{"KKBH":"7208810020000","HPHM":"津RPX660","JGSK":"2021-04-01 15:34:37.922","CDBH":"12","XSFX":"由北向南","XSFXDM":"4","KKMC":"海旭道与安正路交口正向"},{"KKBH":"610256115","HPHM":"津AS0819","JGSK":"2021-04-01 15:34:38.025","CDBH":"6","XSFX":"由西向东","XSFXDM":"2","KKMC":"中天大道与中生大道交口"},{"KKBH":"610391007","HPHM":"津RE4458","JGSK":"2021-04-01 15:34:38.029","CDBH":"1","XSFX":"由东向西","XSFXDM":"1","KKMC":"和韵路与和风路交口"},{"KKBH":"610276124","HPHM":"津A9H543","JGSK":"2021-04-01 15:34:38.105","CDBH":"11","XSFX":"由北向南","XSFXDM":"4","KKMC":"中新大道与中生大道交口"},{"KKBH":"7208810050000","HPHM":"津GXY880","JGSK":"2021-04-01 15:34:38.368","CDBH":"9","XSFX":"由北向南","XSFXDM":"4","KKMC":"海旭道与明盛路交口正向"},{"KKBH":"720881004000","HPHM":"津A1P323","JGSK":"2021-04-01 15:34:38.397","CDBH":"2","XSFX":"由东向西","XSFXDM":"1","KKMC":"海旭道与永盛路交口"},{"KKBH":"610276125","HPHM":"吉AMZ171","JGSK":"2021-04-01 15:34:38.465","CDBH":"4","XSFX":"由南向北","XSFXDM":"3","KKMC":"中新大道与和顺路交口"},{"KKBH":"720861003000","HPHM":"辽A9M90W","JGSK":"2021-04-01 15:34:38.537","CDBH":"10","XSFX":"由北向南","XSFXDM":"4","KKMC":"海晨道与安明路交口"},{"KKBH":"610276126","HPHM":"津D58218","JGSK":"2021-04-01 15:34:38.745","CDBH":"5","XSFX":"由南向北","XSFXDM":"3","KKMC":"中新大道与和意路交口"},{"KKBH":"7208810040000","HPHM":"车牌","JGSK":"2021-04-01 15:34:38.771","CDBH":"3","XSFX":"由东向西","XSFXDM":"1","KKMC":"海旭道与永盛路交口正向"},{"KKBH":"720871002000","HPHM":"津MD5079","JGSK":"2021-04-01 15:34:38.799","CDBH":"5","XSFX":"由南向北","XSFXDM":"3","KKMC":"安正路与芳菲路交口"},{"KKBH":"610391007","HPHM":"津NQD656","JGSK":"2021-04-01 15:34:38.817","CDBH":"10","XSFX":"由北向南","XSFXDM":"4","KKMC":"和韵路与和风路交口"},{"KKBH":"7208910060000","HPHM":"津RMS999","JGSK":"2021-04-01 15:34:38.832","CDBH":"3","XSFX":"由东向西","XSFXDM":"1","KKMC":"海博道与永盛路交口正向"},{"KKBH":"7208810040000","HPHM":"车牌","JGSK":"2021-04-01 15:34:38.88","CDBH":"8","XSFX":"由北向南","XSFXDM":"4","KKMC":"海旭道与永盛路交口正向"},{"KKBH":"610266118","HPHM":"津CB1601","JGSK":"2021-04-01 15:34:38.956","CDBH":"6","XSFX":"由西向东","XSFXDM":"2","KKMC":"中生大道与和畅路交口"},{"KKBH":"7208810040000","HPHM":"津H00505","JGSK":"2021-04-01 15:34:39.016","CDBH":"5","XSFX":"由西向东","XSFXDM":"2","KKMC":"海旭道与永盛路交口正向"},{"KKBH":"720891008000","HPHM":"津HUZ665","JGSK":"2021-04-01 15:34:39.147","CDBH":"3","XSFX":"由东向西","XSFXDM":"1","KKMC":"海博道与荣盛路交口"},{"KKBH":"7208810040000","HPHM":"津NH5990","JGSK":"2021-04-01 15:34:39.183","CDBH":"1","XSFX":"由东向西","XSFXDM":"1","KKMC":"海旭道与永盛路交口正向"},{"KKBH":"610276124","HPHM":"津AU6658","JGSK":"2021-04-01 15:34:39.2","CDBH":"5","XSFX":"由西向东","XSFXDM":"2","KKMC":"中新大道与中生大道交口"},{"KKBH":"610276126","HPHM":"津A9942警","JGSK":"2021-04-01 15:34:39.202","CDBH":"4","XSFX":"由南向北","XSFXDM":"3","KKMC":"中新大道与和意路交口"},{"KKBH":"610276125","HPHM":"津NST011","JGSK":"2021-04-01 15:34:39.208","CDBH":"4","XSFX":"由南向北","XSFXDM":"3","KKMC":"中新大道与和顺路交口"},{"KKBH":"720891006000","HPHM":"津C72C67","JGSK":"2021-04-01 15:34:39.291","CDBH":"12","XSFX":"由北向南","XSFXDM":"4","KKMC":"海博道与永盛路交口"},{"KKBH":"610391007","HPHM":"津NJE806","JGSK":"2021-04-01 15:34:39.368","CDBH":"11","XSFX":"由北向南","XSFXDM":"4","KKMC":"和韵路与和风路交口"},{"KKBH":"7208810020000","HPHM":"津A07E89","JGSK":"2021-04-01 15:34:39.396","CDBH":"12","XSFX":"由北向南","XSFXDM":"4","KKMC":"海旭道与安正路交口正向"},{"KKBH":"610286127","HPHM":"鄂K1G999","JGSK":"2021-04-01 15:34:39.408","CDBH":"7","XSFX":"由南向北","XSFXDM":"3","KKMC":"中津大道与和畅路交口"},{"KKBH":"720881002000","HPHM":"津A7F503","JGSK":"2021-04-01 15:34:39.414","CDBH":"8","XSFX":"由西向东","XSFXDM":"2","KKMC":"海旭道与安正路交口"},{"KKBH":"610256112","HPHM":"津RKH019","JGSK":"2021-04-01 15:34:39.461","CDBH":"11","XSFX":"由北向南","XSFXDM":"4","KKMC":"中天大道与中津大道交口"},{"KKBH":"720891003000","HPHM":"津CH338T","JGSK":"2021-04-01 15:34:39.471","CDBH":"5","XSFX":"由西向东","XSFXDM":"2","KKMC":"海博道与安正路交口"},{"KKBH":"610276124","HPHM":"津GDD072","JGSK":"2021-04-01 15:34:39.561","CDBH":"10","XSFX":"由北向南","XSFXDM":"4","KKMC":"中新大道与中生大道交口"},{"KKBH":"610276126","HPHM":"冀A80J05","JGSK":"2021-04-01 15:34:39.694","CDBH":"8","XSFX":"由北向南","XSFXDM":"4","KKMC":"中新大道与和意路交口"},{"KKBH":"720891008000","HPHM":"津ADL0152","JGSK":"2021-04-01 15:34:39.756","CDBH":"13","XSFX":"由北向南","XSFXDM":"4","KKMC":"海博道与荣盛路交口"},{"KKBH":"610326142000","HPHM":"冀DZN353","JGSK":"2021-04-01 15:34:39.77","CDBH":"4","XSFX":"由西向东","XSFXDM":"2","KKMC":"中成大道与泰七路交口"},{"KKBH":"711","HPHM":"冀B6Q07W","JGSK":"2021-04-01 15:34:39.879","CDBH":"2","XSFX":"由东向西","XSFXDM":"1","KKMC":"不礼让行人中新大道与和旭路交口"},{"KKBH":"610266118","HPHM":"津DLP750","JGSK":"2021-04-01 15:34:39.94","CDBH":"1","XSFX":"由东向西","XSFXDM":"1","KKMC":"中生大道与和畅路交口"},{"KKBH":"610271010","HPHM":"冀B5G2D1","JGSK":"2021-04-01 15:34:39.949","CDBH":"7","XSFX":"由北向南","XSFXDM":"4","KKMC":"中新大道与华五路交口"},{"KKBH":"610276125","HPHM":"车牌","JGSK":"2021-04-01 15:34:39.97","CDBH":"2","XSFX":"由东向西","XSFXDM":"1","KKMC":"中新大道与和顺路交口"},{"KKBH":"610266118","HPHM":"吉A27870","JGSK":"2021-04-01 15:34:39.982","CDBH":"2","XSFX":"由东向西","XSFXDM":"1","KKMC":"中生大道与和畅路交口"},{"KKBH":"6103261420000","HPHM":"津KE8575","JGSK":"2021-04-01 15:34:40.06","CDBH":"13","XSFX":"由北向南","XSFXDM":"4","KKMC":"中成大道与泰七路交口正向"},{"KKBH":"610261005000","HPHM":"吉A1977N","JGSK":"2021-04-01 15:34:40.099","CDBH":"2","XSFX":"由南向北","XSFXDM":"3","KKMC":"中生大道与静湖西路（南侧）"},{"KKBH":"610256116","HPHM":"津H60167","JGSK":"2021-04-01 15:34:40.125","CDBH":"6","XSFX":"由西向东","XSFXDM":"2","KKMC":"中天大道与和顺路交口"},{"KKBH":"610401004","HPHM":"冀J1X2C6","JGSK":"2021-04-01 15:34:40.141","CDBH":"4","XSFX":"由西向东","XSFXDM":"2","KKMC":"和畅路与和风路交口"},{"KKBH":"610391008","HPHM":"津MGY102","JGSK":"2021-04-01 15:34:40.195","CDBH":"5","XSFX":"由西向东","XSFXDM":"2","KKMC":"和韵路与和旭路交口"},{"KKBH":"610266118","HPHM":"津C725F5","JGSK":"2021-04-01 15:34:40.207","CDBH":"9","XSFX":"由南向北","XSFXDM":"3","KKMC":"中生大道与和畅路交口"},{"KKBH":"610266118","HPHM":"津JTP689","JGSK":"2021-04-01 15:34:40.259","CDBH":"3","XSFX":"由东向西","XSFXDM":"1","KKMC":"中生大道与和畅路交口"},{"KKBH":"7208810050000","HPHM":"津LBL928","JGSK":"2021-04-01 15:34:40.376","CDBH":"4","XSFX":"由西向东","XSFXDM":"2","KKMC":"海旭道与明盛路交口正向"},{"KKBH":"610256112","HPHM":"京MBT232","JGSK":"2021-04-01 15:34:40.46","CDBH":"7","XSFX":"由南向北","XSFXDM":"3","KKMC":"中天大道与中津大道交口"},{"KKBH":"720891006000","HPHM":"黑K1A311","JGSK":"2021-04-01 15:34:40.463","CDBH":"3","XSFX":"由东向西","XSFXDM":"1","KKMC":"海博道与永盛路交口"},{"KKBH":"610256115","HPHM":"津RKN856","JGSK":"2021-04-01 15:34:40.541","CDBH":"3","XSFX":"由东向西","XSFXDM":"1","KKMC":"中天大道与中生大道交口"},{"KKBH":"610391007","HPHM":"冀B5J2F9","JGSK":"2021-04-01 15:34:40.561","CDBH":"6","XSFX":"由西向东","XSFXDM":"2","KKMC":"和韵路与和风路交口"},{"KKBH":"610276125","HPHM":"津DHT688","JGSK":"2021-04-01 15:34:40.568","CDBH":"5","XSFX":"由南向北","XSFXDM":"3","KKMC":"中新大道与和顺路交口"},{"KKBH":"610266118","HPHM":"津S60904","JGSK":"2021-04-01 15:34:40.607","CDBH":"7","XSFX":"由南向北","XSFXDM":"3","KKMC":"中生大道与和畅路交口"},{"KKBH":"720881002000","HPHM":"津RPX660","JGSK":"2021-04-01 15:34:40.618","CDBH":"12","XSFX":"由北向南","XSFXDM":"4","KKMC":"海旭道与安正路交口"},{"KKBH":"610401004","HPHM":"津RBW042","JGSK":"2021-04-01 15:34:40.648","CDBH":"3","XSFX":"由东向西","XSFXDM":"1","KKMC":"和畅路与和风路交口"},{"KKBH":"610271008","HPHM":"津FBS596","JGSK":"2021-04-01 15:34:40.665","CDBH":"1","XSFX":"由南向北","XSFXDM":"3","KKMC":"中新大道与航母主题公园支路交口"},{"KKBH":"720881004000","HPHM":"津MLG611","JGSK":"2021-04-01 15:34:40.8","CDBH":"1","XSFX":"由东向西","XSFXDM":"1","KKMC":"海旭道与永盛路交口"},{"KKBH":"720571004000","HPHM":"津C795H5","JGSK":"2021-04-01 15:34:40.914","CDBH":"4","XSFX":"由西向东","XSFXDM":"2","KKMC":"动漫东路与动漫中路交口"},{"KKBH":"610276126","HPHM":"津CCG915","JGSK":"2021-04-01 15:34:40.983","CDBH":"8","XSFX":"由北向南","XSFXDM":"4","KKMC":"中新大道与和意路交口"},{"KKBH":"610391007","HPHM":"津GGF810","JGSK":"2021-04-01 15:34:41.042","CDBH":"10","XSFX":"由北向南","XSFXDM":"4","KKMC":"和韵路与和风路交口"},{"KKBH":"720861002000","HPHM":"津RLT516","JGSK":"2021-04-01 15:34:41.06","CDBH":"11","XSFX":"由北向南","XSFXDM":"4","KKMC":"海晨道与安正路交口"},{"KKBH":"610391007","HPHM":"津A6760警","JGSK":"2021-04-01 15:34:41.063","CDBH":"12","XSFX":"由北向南","XSFXDM":"4","KKMC":"和韵路与和风路交口"},{"KKBH":"610276126","HPHM":"车牌","JGSK":"2021-04-01 15:34:41.121","CDBH":"2","XSFX":"由东向西","XSFXDM":"1","KKMC":"中新大道与和意路交口"},{"KKBH":"7208810040000","HPHM":"车牌","JGSK":"2021-04-01 15:34:41.175","CDBH":"2","XSFX":"由东向西","XSFXDM":"1","KKMC":"海旭道与永盛路交口正向"},{"KKBH":"720861002000","HPHM":"津JT5930","JGSK":"2021-04-01 15:34:41.228","CDBH":"4","XSFX":"由西向东","XSFXDM":"2","KKMC":"海晨道与安正路交口"},{"KKBH":"720881004000","HPHM":"津H00505","JGSK":"2021-04-01 15:34:41.233","CDBH":"10","XSFX":"由西向东","XSFXDM":"2","KKMC":"海旭道与永盛路交口"},{"KKBH":"610401004","HPHM":"津NLL596","JGSK":"2021-04-01 15:34:41.263","CDBH":"5","XSFX":"由西向东","XSFXDM":"2","KKMC":"和畅路与和风路交口"},{"KKBH":"610276124","HPHM":"冀FAR662","JGSK":"2021-04-01 15:34:41.287","CDBH":"4","XSFX":"由西向东","XSFXDM":"2","KKMC":"中新大道与中生大道交口"},{"KKBH":"720881004000","HPHM":"津C10E56","JGSK":"2021-04-01 15:34:41.359","CDBH":"2","XSFX":"由东向西","XSFXDM":"1","KKMC":"海旭道与永盛路交口"},{"KKBH":"610256111","HPHM":"津FJ6098","JGSK":"2021-04-01 15:34:41.372","CDBH":"8","XSFX":"由北向南","XSFXDM":"4","KKMC":"中天大道与和惠路交口"},{"KKBH":"610391007","HPHM":"津GGL260","JGSK":"2021-04-01 15:34:41.408","CDBH":"11","XSFX":"由北向南","XSFXDM":"4","KKMC":"和韵路与和风路交口"},{"KKBH":"6071310030000","HPHM":"冀J503AC","JGSK":"2021-04-01 15:34:41.464","CDBH":"3","XSFX":"由东向西","XSFXDM":"1","KKMC":"中央大道与海旭道交口正向"},{"KKBH":"610276126","HPHM":"津A9942警","JGSK":"2021-04-01 15:34:41.578","CDBH":"4","XSFX":"由南向北","XSFXDM":"3","KKMC":"中新大道与和意路交口"},{"KKBH":"610276125","HPHM":"吉AMZ171","JGSK":"2021-04-01 15:34:41.613","CDBH":"4","XSFX":"由南向北","XSFXDM":"3","KKMC":"中新大道与和顺路交口"},{"KKBH":"610256116","HPHM":"蒙BWJ090","JGSK":"2021-04-01 15:34:41.617","CDBH":"5","XSFX":"由西向东","XSFXDM":"2","KKMC":"中天大道与和顺路交口"},{"KKBH":"610251002","HPHM":"豫SZV999","JGSK":"2021-04-01 15:34:41.69","CDBH":"10","XSFX":"由北向南","XSFXDM":"4","KKMC":"中天大道与和睦路交口"},{"KKBH":"610276126","HPHM":"津D58218","JGSK":"2021-04-01 15:34:41.738","CDBH":"5","XSFX":"由南向北","XSFXDM":"3","KKMC":"中新大道与和意路交口"},{"KKBH":"610286127","HPHM":"津RFA988","JGSK":"2021-04-01 15:34:41.818","CDBH":"9","XSFX":"由南向北","XSFXDM":"3","KKMC":"中津大道与和畅路交口"},{"KKBH":"720571004000","HPHM":"津C92K33","JGSK":"2021-04-01 15:34:41.874","CDBH":"3","XSFX":"由西向东","XSFXDM":"2","KKMC":"动漫东路与动漫中路交口"},{"KKBH":"610401004","HPHM":"鲁G270MZ","JGSK":"2021-04-01 15:34:42.075","CDBH":"4","XSFX":"由西向东","XSFXDM":"2","KKMC":"和畅路与和风路交口"},{"KKBH":"7208810050000","HPHM":"冀R8D5M8","JGSK":"2021-04-01 15:34:42.267","CDBH":"4","XSFX":"由西向东","XSFXDM":"2","KKMC":"海旭道与明盛路交口正向"},{"KKBH":"610266118","HPHM":"津AU8583","JGSK":"2021-04-01 15:34:42.268","CDBH":"1","XSFX":"由东向西","XSFXDM":"1","KKMC":"中生大道与和畅路交口"},{"KKBH":"720881005000","HPHM":"津C4D543","JGSK":"2021-04-01 15:34:42.274","CDBH":"9","XSFX":"由北向南","XSFXDM":"4","KKMC":"海旭道与明盛路交口"},{"KKBH":"7208810020000","HPHM":"津MD5079","JGSK":"2021-04-01 15:34:42.296","CDBH":"9","XSFX":"由南向北","XSFXDM":"3","KKMC":"海旭道与安正路交口正向"},{"KKBH":"610276124","HPHM":"车牌","JGSK":"2021-04-01 15:34:42.323","CDBH":"8","XSFX":"由南向北","XSFXDM":"3","KKMC":"中新大道与中生大道交口"},{"KKBH":"720881004000","HPHM":"津NKK906","JGSK":"2021-04-01 15:34:42.402","CDBH":"1","XSFX":"由东向西","XSFXDM":"1","KKMC":"海旭道与永盛路交口"},{"KKBH":"7208810040000","HPHM":"津HR3025","JGSK":"2021-04-01 15:34:42.403","CDBH":"1","XSFX":"由东向西","XSFXDM":"1","KKMC":"海旭道与永盛路交口正向"},{"KKBH":"610261005000","HPHM":"津AF00377","JGSK":"2021-04-01 15:34:42.411","CDBH":"2","XSFX":"由南向北","XSFXDM":"3","KKMC":"中生大道与静湖西路（南侧）"},{"KKBH":"7208610030000","HPHM":"津CA0999","JGSK":"2021-04-01 15:34:42.456","CDBH":"11","XSFX":"由北向南","XSFXDM":"4","KKMC":"海晨道与安明路交口正向"},{"KKBH":"610271010","HPHM":"津KVY811","JGSK":"2021-04-01 15:34:42.657","CDBH":"8","XSFX":"由北向南","XSFXDM":"4","KKMC":"中新大道与华五路交口"},{"KKBH":"720891006000","HPHM":"津RMS999","JGSK":"2021-04-01 15:34:42.707","CDBH":"3","XSFX":"由东向西","XSFXDM":"1","KKMC":"海博道与永盛路交口"},{"KKBH":"7208810050000","HPHM":"津DFQ527","JGSK":"2021-04-01 15:34:42.73","CDBH":"9","XSFX":"由北向南","XSFXDM":"4","KKMC":"海旭道与明盛路交口正向"},{"KKBH":"610271010","HPHM":"冀B5G2D1","JGSK":"2021-04-01 15:34:42.793","CDBH":"7","XSFX":"由北向南","XSFXDM":"4","KKMC":"中新大道与华五路交口"},{"KKBH":"7280310020000","HPHM":"苏H1750T","JGSK":"2021-04-01 15:34:42.829","CDBH":"6","XSFX":"由南向北","XSFXDM":"3","KKMC":"动漫中路与文一路交口正向"},{"KKBH":"610276126","HPHM":"津D66012","JGSK":"2021-04-01 15:34:42.841","CDBH":"7","XSFX":"由北向南","XSFXDM":"4","KKMC":"中新大道与和意路交口"},{"KKBH":"7208810050000","HPHM":"津C635N3","JGSK":"2021-04-01 15:34:42.965","CDBH":"5","XSFX":"由西向东","XSFXDM":"2","KKMC":"海旭道与明盛路交口正向"},{"KKBH":"610266118","HPHM":"吉A27870","JGSK":"2021-04-01 15:34:42.985","CDBH":"2","XSFX":"由东向西","XSFXDM":"1","KKMC":"中生大道与和畅路交口"},{"KKBH":"610266118","HPHM":"津N26258","JGSK":"2021-04-01 15:34:43.031","CDBH":"7","XSFX":"由南向北","XSFXDM":"3","KKMC":"中生大道与和畅路交口"},{"KKBH":"610256112","HPHM":"津G17818","JGSK":"2021-04-01 15:34:43.056","CDBH":"1","XSFX":"由东向西","XSFXDM":"1","KKMC":"中天大道与中津大道交口"},{"KKBH":"720891009000","HPHM":"津AY2306","JGSK":"2021-04-01 15:34:43.13","CDBH":"2","XSFX":"由西向东","XSFXDM":"2","KKMC":"海博道与弘通路交口"},{"KKBH":"720881002000","HPHM":"冀DW5703","JGSK":"2021-04-01 15:34:43.21","CDBH":"3","XSFX":"由东向西","XSFXDM":"1","KKMC":"海旭道与安正路交口"},{"KKBH":"720881002000","HPHM":"津A07E89","JGSK":"2021-04-01 15:34:43.31","CDBH":"12","XSFX":"由北向南","XSFXDM":"4","KKMC":"海旭道与安正路交口"},{"KKBH":"610276124","HPHM":"津A0Q330","JGSK":"2021-04-01 15:34:43.321","CDBH":"11","XSFX":"由北向南","XSFXDM":"4","KKMC":"中新大道与中生大道交口"},{"KKBH":"610271008","HPHM":"车牌","JGSK":"2021-04-01 15:34:43.342","CDBH":"5","XSFX":"由北向南","XSFXDM":"4","KKMC":"中新大道与航母主题公园支路交口"},{"KKBH":"610276126","HPHM":"津HX8721","JGSK":"2021-04-01 15:34:43.35","CDBH":"4","XSFX":"由南向北","XSFXDM":"3","KKMC":"中新大道与和意路交口"},{"KKBH":"6071310030000","HPHM":"津NDK700","JGSK":"2021-04-01 15:34:43.378","CDBH":"2","XSFX":"由东向西","XSFXDM":"1","KKMC":"中央大道与海旭道交口正向"},{"KKBH":"7208810040000","HPHM":"津MZ6879","JGSK":"2021-04-01 15:34:43.412","CDBH":"2","XSFX":"由东向西","XSFXDM":"1","KKMC":"海旭道与永盛路交口正向"},{"KKBH":"7205710040000","HPHM":"津C980P7","JGSK":"2021-04-01 15:34:43.418","CDBH":"6","XSFX":"由北向南","XSFXDM":"4","KKMC":"动漫东路与动漫中路交口正向"},{"KKBH":"720541002000","HPHM":"蒙HGH633","JGSK":"2021-04-01 15:34:43.512","CDBH":"2","XSFX":"由东向西","XSFXDM":"1","KKMC":"动漫环路西与动漫中路交口"},{"KKBH":"610256116","HPHM":"津ADR3033","JGSK":"2021-04-01 15:34:43.533","CDBH":"11","XSFX":"由北向南","XSFXDM":"4","KKMC":"中天大道与和顺路交口"},{"KKBH":"610256112","HPHM":"京MBT232","JGSK":"2021-04-01 15:34:43.62","CDBH":"7","XSFX":"由南向北","XSFXDM":"3","KKMC":"中天大道与中津大道交口"},{"KKBH":"720891003000","HPHM":"津JAW515","JGSK":"2021-04-01 15:34:43.629","CDBH":"5","XSFX":"由西向东","XSFXDM":"2","KKMC":"海博道与安正路交口"},{"KKBH":"610276126","HPHM":"津CCG915","JGSK":"2021-04-01 15:34:43.694","CDBH":"8","XSFX":"由北向南","XSFXDM":"4","KKMC":"中新大道与和意路交口"},{"KKBH":"7205410020000","HPHM":"津KH5596","JGSK":"2021-04-01 15:34:43.696","CDBH":"4","XSFX":"由西向东","XSFXDM":"2","KKMC":"动漫环路西与动漫中路交口正向"},{"KKBH":"6102610030000","HPHM":"车牌","JGSK":"2021-04-01 15:34:43.743","CDBH":"2","XSFX":"由东向西","XSFXDM":"1","KKMC":"中生大道与静湖南路交口正向"},{"KKBH":"610271009","HPHM":"津AY7208","JGSK":"2021-04-01 15:34:43.788","CDBH":"11","XSFX":"由北向南","XSFXDM":"4","KKMC":"中新大道与泰七路交口"},{"KKBH":"610271008","HPHM":"车牌","JGSK":"2021-04-01 15:34:43.815","CDBH":"2","XSFX":"由南向北","XSFXDM":"3","KKMC":"中新大道与航母主题公园支路交口"},{"KKBH":"610276124","HPHM":"蒙A325SV","JGSK":"2021-04-01 15:34:43.846","CDBH":"5","XSFX":"由西向东","XSFXDM":"2","KKMC":"中新大道与中生大道交口"},{"KKBH":"610256112","HPHM":"鲁AS0Y56","JGSK":"2021-04-01 15:34:43.865","CDBH":"11","XSFX":"由北向南","XSFXDM":"4","KKMC":"中天大道与中津大道交口"},{"KKBH":"610276124","HPHM":"晋BSK744","JGSK":"2021-04-01 15:34:43.87","CDBH":"11","XSFX":"由北向南","XSFXDM":"4","KKMC":"中新大道与中生大道交口"},{"KKBH":"610251002","HPHM":"豫SZV999","JGSK":"2021-04-01 15:34:43.888","CDBH":"10","XSFX":"由北向南","XSFXDM":"4","KKMC":"中天大道与和睦路交口"},{"KKBH":"6102610040000","HPHM":"京NV55Y5","JGSK":"2021-04-01 15:34:43.95","CDBH":"6","XSFX":"由北向南","XSFXDM":"4","KKMC":"中生大道与静湖西路（北侧）正向"},{"KKBH":"610256116","HPHM":"津A0M925","JGSK":"2021-04-01 15:34:44.115","CDBH":"10","XSFX":"由北向南","XSFXDM":"4","KKMC":"中天大道与和顺路交口"},{"KKBH":"610401004","HPHM":"冀EL880J","JGSK":"2021-04-01 15:34:44.149","CDBH":"4","XSFX":"由西向东","XSFXDM":"2","KKMC":"和畅路与和风路交口"},{"KKBH":"610261005000","HPHM":"津C933F7","JGSK":"2021-04-01 15:34:44.175","CDBH":"2","XSFX":"由南向北","XSFXDM":"3","KKMC":"中生大道与静湖西路（南侧）"},{"KKBH":"7208910050000","HPHM":"黑HJ5736","JGSK":"2021-04-01 15:34:44.186","CDBH":"8","XSFX":"由南向北","XSFXDM":"3","KKMC":"海博道与安明路交口正向"},{"KKBH":"610286127","HPHM":"津E08985","JGSK":"2021-04-01 15:34:44.231","CDBH":"2","XSFX":"由东向西","XSFXDM":"1","KKMC":"中津大道与和畅路交口"},{"KKBH":"610391007","HPHM":"津AD66861","JGSK":"2021-04-01 15:34:44.263","CDBH":"12","XSFX":"由北向南","XSFXDM":"4","KKMC":"和韵路与和风路交口"},{"KKBH":"711","HPHM":"津B0K058","JGSK":"2021-04-01 15:34:44.278","CDBH":"2","XSFX":"由东向西","XSFXDM":"1","KKMC":"不礼让行人中新大道与和旭路交口"},{"KKBH":"720861002000","HPHM":"津E22366","JGSK":"2021-04-01 15:34:44.303","CDBH":"4","XSFX":"由西向东","XSFXDM":"2","KKMC":"海晨道与安正路交口"},{"KKBH":"720881005000","HPHM":"津LBL928","JGSK":"2021-04-01 15:34:44.303","CDBH":"4","XSFX":"由西向东","XSFXDM":"2","KKMC":"海旭道与明盛路交口"},{"KKBH":"7208810020000","HPHM":"津C77B19","JGSK":"2021-04-01 15:34:44.321","CDBH":"2","XSFX":"由东向西","XSFXDM":"1","KKMC":"海旭道与安正路交口正向"},{"KKBH":"728031006000","HPHM":"冀E5D372","JGSK":"2021-04-01 15:34:44.422","CDBH":"6","XSFX":"由南向北","XSFXDM":"3","KKMC":"动漫中路与文三路交口"},{"KKBH":"610276124","HPHM":"辽HEY367","JGSK":"2021-04-01 15:34:44.471","CDBH":"2","XSFX":"由东向西","XSFXDM":"1","KKMC":"中新大道与中生大道交口"},{"KKBH":"7280310020000","HPHM":"津AF03076","JGSK":"2021-04-01 15:34:44.641","CDBH":"5","XSFX":"由南向北","XSFXDM":"3","KKMC":"动漫中路与文一路交口正向"},{"KKBH":"7208810040000","HPHM":"辽A018XL","JGSK":"2021-04-01 15:34:44.743","CDBH":"1","XSFX":"由东向西","XSFXDM":"1","KKMC":"海旭道与永盛路交口正向"},{"KKBH":"610326142000","HPHM":"豫KE8575","JGSK":"2021-04-01 15:34:44.75","CDBH":"14","XSFX":"由北向南","XSFXDM":"4","KKMC":"中成大道与泰七路交口"},{"KKBH":"610256115","HPHM":"津AD10540","JGSK":"2021-04-01 15:34:44.803","CDBH":"9","XSFX":"由南向北","XSFXDM":"3","KKMC":"中天大道与中生大道交口"},{"KKBH":"610401004","HPHM":"冀J1X2C6","JGSK":"2021-04-01 15:34:44.845","CDBH":"5","XSFX":"由西向东","XSFXDM":"2","KKMC":"和畅路与和风路交口"},{"KKBH":"720881004000","HPHM":"津NH5990","JGSK":"2021-04-01 15:34:45.043","CDBH":"1","XSFX":"由东向西","XSFXDM":"1","KKMC":"海旭道与永盛路交口"},{"KKBH":"610256116","HPHM":"蒙A732YV","JGSK":"2021-04-01 15:34:45.115","CDBH":"4","XSFX":"由西向东","XSFXDM":"2","KKMC":"中天大道与和顺路交口"},{"KKBH":"7208810050000","HPHM":"晋BUY033","JGSK":"2021-04-01 15:34:45.19","CDBH":"9","XSFX":"由北向南","XSFXDM":"4","KKMC":"海旭道与明盛路交口正向"},{"KKBH":"610391007","HPHM":"津N07028","JGSK":"2021-04-01 15:34:45.273","CDBH":"2","XSFX":"由东向西","XSFXDM":"1","KKMC":"和韵路与和风路交口"},{"KKBH":"720881005000","HPHM":"津GXY880","JGSK":"2021-04-01 15:34:45.314","CDBH":"9","XSFX":"由北向南","XSFXDM":"4","KKMC":"海旭道与明盛路交口"},{"KKBH":"610276124","HPHM":"冀BZ530L","JGSK":"2021-04-01 15:34:45.367","CDBH":"4","XSFX":"由西向东","XSFXDM":"2","KKMC":"中新大道与中生大道交口"},{"KKBH":"728031002000","HPHM":"陕A0M03D","JGSK":"2021-04-01 15:34:45.38","CDBH":"1","XSFX":"由东向西","XSFXDM":"1","KKMC":"动漫中路与文一路交口"},{"KKBH":"610401004","HPHM":"津NLL596","JGSK":"2021-04-01 15:34:45.404","CDBH":"6","XSFX":"由西向东","XSFXDM":"2","KKMC":"和畅路与和风路交口"},{"KKBH":"720891003000","HPHM":"车牌","JGSK":"2021-04-01 15:34:45.411","CDBH":"1","XSFX":"由东向西","XSFXDM":"1","KKMC":"海博道与安正路交口"},{"KKBH":"7208610030000","HPHM":"冀C7005Y","JGSK":"2021-04-01 15:34:45.418","CDBH":"10","XSFX":"由北向南","XSFXDM":"4","KKMC":"海晨道与安明路交口正向"},{"KKBH":"610256114","HPHM":"津K09619","JGSK":"2021-04-01 15:34:45.464","CDBH":"2","XSFX":"由西向东","XSFXDM":"2","KKMC":"中天大道与和旭路交口"},{"KKBH":"7208710020000","HPHM":"津RPX660","JGSK":"2021-04-01 15:34:45.538","CDBH":"8","XSFX":"由北向南","XSFXDM":"4","KKMC":"安正路与芳菲路交口正向"},{"KKBH":"610266118","HPHM":"津AU8583","JGSK":"2021-04-01 15:34:45.626","CDBH":"2","XSFX":"由东向西","XSFXDM":"1","KKMC":"中生大道与和畅路交口"},{"KKBH":"610256116","HPHM":"津AQR985","JGSK":"2021-04-01 15:34:45.629","CDBH":"7","XSFX":"由南向北","XSFXDM":"3","KKMC":"中天大道与和顺路交口"},{"KKBH":"610271010","HPHM":"冀BL757X","JGSK":"2021-04-01 15:34:45.657","CDBH":"7","XSFX":"由北向南","XSFXDM":"4","KKMC":"中新大道与华五路交口"},{"KKBH":"610276124","HPHM":"鄂A67KH8","JGSK":"2021-04-01 15:34:45.687","CDBH":"6","XSFX":"由西向东","XSFXDM":"2","KKMC":"中新大道与中生大道交口"},{"KKBH":"610391007","HPHM":"津NJE806","JGSK":"2021-04-01 15:34:45.703","CDBH":"12","XSFX":"由北向南","XSFXDM":"4","KKMC":"和韵路与和风路交口"},{"KKBH":"7208910090000","HPHM":"豫NSM532","JGSK":"2021-04-01 15:34:45.74","CDBH":"2","XSFX":"由西向东","XSFXDM":"2","KKMC":"海博道与弘通路交口正向"},{"KKBH":"610276126","HPHM":"津HX8721","JGSK":"2021-04-01 15:34:45.744","CDBH":"4","XSFX":"由南向北","XSFXDM":"3","KKMC":"中新大道与和意路交口"},{"KKBH":"720891003000","HPHM":"津BK828V","JGSK":"2021-04-01 15:34:45.792","CDBH":"7","XSFX":"由南向北","XSFXDM":"3","KKMC":"海博道与安正路交口"},{"KKBH":"610401004","HPHM":"鲁G270MZ","JGSK":"2021-04-01 15:34:45.886","CDBH":"4","XSFX":"由西向东","XSFXDM":"2","KKMC":"和畅路与和风路交口"},{"KKBH":"720881005000","HPHM":"冀R8D5M8","JGSK":"2021-04-01 15:34:45.986","CDBH":"4","XSFX":"由西向东","XSFXDM":"2","KKMC":"海旭道与明盛路交口"},{"KKBH":"610271010","HPHM":"津KVY811","JGSK":"2021-04-01 15:34:45.999","CDBH":"7","XSFX":"由北向南","XSFXDM":"4","KKMC":"中新大道与华五路交口"},{"KKBH":"610276126","HPHM":"津D66012","JGSK":"2021-04-01 15:34:46.02","CDBH":"7","XSFX":"由北向南","XSFXDM":"4","KKMC":"中新大道与和意路交口"},{"KKBH":"7208810020000","HPHM":"津A3S258","JGSK":"2021-04-01 15:34:46.221","CDBH":"2","XSFX":"由东向西","XSFXDM":"1","KKMC":"海旭道与安正路交口正向"},{"KKBH":"610261004000","HPHM":"京NV55Y5","JGSK":"2021-04-01 15:34:46.243","CDBH":"6","XSFX":"由北向南","XSFXDM":"4","KKMC":"中生大道与静湖西路（北侧）"},{"KKBH":"7208710020000","HPHM":"津A7F503","JGSK":"2021-04-01 15:34:46.36","CDBH":"10","XSFX":"由北向南","XSFXDM":"4","KKMC":"安正路与芳菲路交口正向"},{"KKBH":"7205610020000","HPHM":"津JWW896","JGSK":"2021-04-01 15:34:46.362","CDBH":"1","XSFX":"由东向西","XSFXDM":"1","KKMC":"动漫北路与文三路交口正向"},{"KKBH":"7208910060000","HPHM":"津A5S024","JGSK":"2021-04-01 15:34:46.395","CDBH":"3","XSFX":"由东向西","XSFXDM":"1","KKMC":"海博道与永盛路交口正向"},{"KKBH":"610256111","HPHM":"津ADM7372","JGSK":"2021-04-01 15:34:46.498","CDBH":"8","XSFX":"由北向南","XSFXDM":"4","KKMC":"中天大道与和惠路交口"},{"KKBH":"610256116","HPHM":"津A0M925","JGSK":"2021-04-01 15:34:46.53","CDBH":"11","XSFX":"由北向南","XSFXDM":"4","KKMC":"中天大道与和顺路交口"},{"KKBH":"610256116","HPHM":"蒙BWJ090","JGSK":"2021-04-01 15:34:46.531","CDBH":"6","XSFX":"由西向东","XSFXDM":"2","KKMC":"中天大道与和顺路交口"},{"KKBH":"610266118","HPHM":"津G00412","JGSK":"2021-04-01 15:34:46.646","CDBH":"2","XSFX":"由东向西","XSFXDM":"1","KKMC":"中生大道与和畅路交口"},{"KKBH":"7208810040000","HPHM":"京Q765Y9","JGSK":"2021-04-01 15:34:46.706","CDBH":"2","XSFX":"由东向西","XSFXDM":"1","KKMC":"海旭道与永盛路交口正向"},{"KKBH":"720881005000","HPHM":"津C635N3","JGSK":"2021-04-01 15:34:46.786","CDBH":"5","XSFX":"由西向东","XSFXDM":"2","KKMC":"海旭道与明盛路交口"},{"KKBH":"7208610030000","HPHM":"津AU5956","JGSK":"2021-04-01 15:34:46.843","CDBH":"4","XSFX":"由西向东","XSFXDM":"2","KKMC":"海晨道与安明路交口正向"},{"KKBH":"610276126","HPHM":"津E21055","JGSK":"2021-04-01 15:34:46.86","CDBH":"5","XSFX":"由南向北","XSFXDM":"3","KKMC":"中新大道与和意路交口"},{"KKBH":"610401004","HPHM":"冀EL880J","JGSK":"2021-04-01 15:34:46.891","CDBH":"4","XSFX":"由西向东","XSFXDM":"2","KKMC":"和畅路与和风路交口"},{"KKBH":"610271009","HPHM":"津AY7208","JGSK":"2021-04-01 15:34:47.073","CDBH":"11","XSFX":"由北向南","XSFXDM":"4","KKMC":"中新大道与泰七路交口"},{"KKBH":"720881002000","HPHM":"川S56Y55","JGSK":"2021-04-01 15:34:47.082","CDBH":"1","XSFX":"由东向西","XSFXDM":"1","KKMC":"海旭道与安正路交口"},{"KKBH":"610256116","HPHM":"津ADR3033","JGSK":"2021-04-01 15:34:47.09","CDBH":"12","XSFX":"由北向南","XSFXDM":"4","KKMC":"中天大道与和顺路交口"},{"KKBH":"720881004000","HPHM":"津HR3025","JGSK":"2021-04-01 15:34:47.121","CDBH":"1","XSFX":"由东向西","XSFXDM":"1","KKMC":"海旭道与永盛路交口"},{"KKBH":"6102661220000","HPHM":"津D38277","JGSK":"2021-04-01 15:34:47.206","CDBH":"2","XSFX":"由西向东","XSFXDM":"2","KKMC":"生态城中生大道故道河一桥西向东上桥处正向"},{"KKBH":"610256112","HPHM":"津AY2296","JGSK":"2021-04-01 15:34:47.285","CDBH":"1","XSFX":"由东向西","XSFXDM":"1","KKMC":"中天大道与中津大道交口"},{"KKBH":"711","HPHM":"津MDZ823","JGSK":"2021-04-01 15:34:47.324","CDBH":"2","XSFX":"由东向西","XSFXDM":"1","KKMC":"不礼让行人中新大道与和旭路交口"},{"KKBH":"610276124","HPHM":"辽HEY367","JGSK":"2021-04-01 15:34:47.403","CDBH":"3","XSFX":"由东向西","XSFXDM":"1","KKMC":"中新大道与中生大道交口"},{"KKBH":"610256114","HPHM":"津AD79791","JGSK":"2021-04-01 15:34:47.493","CDBH":"7","XSFX":"由北向南","XSFXDM":"4","KKMC":"中天大道与和旭路交口"},{"KKBH":"610271008","HPHM":"冀G0868Q","JGSK":"2021-04-01 15:34:47.551","CDBH":"2","XSFX":"由南向北","XSFXDM":"3","KKMC":"中新大道与航母主题公园支路交口"},{"KKBH":"610271008","HPHM":"车牌","JGSK":"2021-04-01 15:34:47.558","CDBH":"1","XSFX":"由南向北","XSFXDM":"3","KKMC":"中新大道与航母主题公园支路交口"},{"KKBH":"610256116","HPHM":"辽BR6N88","JGSK":"2021-04-01 15:34:47.562","CDBH":"8","XSFX":"由南向北","XSFXDM":"3","KKMC":"中天大道与和顺路交口"},{"KKBH":"610391007","HPHM":"津GGL260","JGSK":"2021-04-01 15:34:47.623","CDBH":"12","XSFX":"由北向南","XSFXDM":"4","KKMC":"和韵路与和风路交口"},{"KKBH":"610276124","HPHM":"津RM0661","JGSK":"2021-04-01 15:34:47.643","CDBH":"1","XSFX":"由东向西","XSFXDM":"1","KKMC":"中新大道与中生大道交口"},{"KKBH":"610391007","HPHM":"津RE4458","JGSK":"2021-04-01 15:34:47.673","CDBH":"2","XSFX":"由东向西","XSFXDM":"1","KKMC":"和韵路与和风路交口"},{"KKBH":"7208810020000","HPHM":"冀DE2794","JGSK":"2021-04-01 15:34:47.689","CDBH":"3","XSFX":"由东向西","XSFXDM":"1","KKMC":"海旭道与安正路交口正向"},{"KKBH":"720891008000","HPHM":"津AU5876","JGSK":"2021-04-01 15:34:47.757","CDBH":"10","XSFX":"由南向北","XSFXDM":"3","KKMC":"海博道与荣盛路交口"},{"KKBH":"610276125","HPHM":"川Y69T11","JGSK":"2021-04-01 15:34:47.949","CDBH":"7","XSFX":"由北向南","XSFXDM":"4","KKMC":"中新大道与和顺路交口"},{"KKBH":"7208810040000","HPHM":"车牌","JGSK":"2021-04-01 15:34:47.975","CDBH":"3","XSFX":"由东向西","XSFXDM":"1","KKMC":"海旭道与永盛路交口正向"},{"KKBH":"720861003000","HPHM":"津CA0999","JGSK":"2021-04-01 15:34:48.065","CDBH":"11","XSFX":"由北向南","XSFXDM":"4","KKMC":"海晨道与安明路交口"},{"KKBH":"7280310060000","HPHM":"津AY2206","JGSK":"2021-04-01 15:34:48.145","CDBH":"6","XSFX":"由南向北","XSFXDM":"3","KKMC":"动漫中路与文三路交口正向"},{"KKBH":"720881002000","HPHM":"津RR2878","JGSK":"2021-04-01 15:34:48.22","CDBH":"7","XSFX":"由西向东","XSFXDM":"2","KKMC":"海旭道与安正路交口"},{"KKBH":"610256116","HPHM":"津AQR985","JGSK":"2021-04-01 15:34:48.237","CDBH":"8","XSFX":"由南向北","XSFXDM":"3","KKMC":"中天大道与和顺路交口"},{"KKBH":"610256113","HPHM":"津A07W05","JGSK":"2021-04-01 15:34:48.262","CDBH":"5","XSFX":"由南向北","XSFXDM":"3","KKMC":"中天大道与和风路交口"},{"KKBH":"720891005000","HPHM":"黑HJ5736","JGSK":"2021-04-01 15:34:48.276","CDBH":"8","XSFX":"由南向北","XSFXDM":"3","KKMC":"海博道与安明路交口"},{"KKBH":"610391007","HPHM":"车牌","JGSK":"2021-04-01 15:34:48.291","CDBH":"8","XSFX":"由南向北","XSFXDM":"3","KKMC":"和韵路与和风路交口"},{"KKBH":"610286127","HPHM":"津E08985","JGSK":"2021-04-01 15:34:48.388","CDBH":"3","XSFX":"由东向西","XSFXDM":"1","KKMC":"中津大道与和畅路交口"},{"KKBH":"720881002000","HPHM":"津MD5079","JGSK":"2021-04-01 15:34:48.449","CDBH":"9","XSFX":"由南向北","XSFXDM":"3","KKMC":"海旭道与安正路交口"},{"KKBH":"610256111","HPHM":"津C35P77","JGSK":"2021-04-01 15:34:48.471","CDBH":"2","XSFX":"由西向东","XSFXDM":"2","KKMC":"中天大道与和惠路交口"},{"KKBH":"610391007","HPHM":"津A7K662","JGSK":"2021-04-01 15:34:48.488","CDBH":"4","XSFX":"由西向东","XSFXDM":"2","KKMC":"和韵路与和风路交口"},{"KKBH":"610256113","HPHM":"津A07W05","JGSK":"2021-04-01 15:34:48.498","CDBH":"5","XSFX":"由南向北","XSFXDM":"3","KKMC":"中天大道与和风路交口"},{"KKBH":"610286127","HPHM":"鄂K1G999","JGSK":"2021-04-01 15:34:48.537","CDBH":"9","XSFX":"由南向北","XSFXDM":"3","KKMC":"中津大道与和畅路交口"},{"KKBH":"7208810050000","HPHM":"鲁F3032C","JGSK":"2021-04-01 15:34:48.564","CDBH":"9","XSFX":"由北向南","XSFXDM":"4","KKMC":"海旭道与明盛路交口正向"},{"KKBH":"610256112","HPHM":"鲁AS0Y56","JGSK":"2021-04-01 15:34:48.587","CDBH":"12","XSFX":"由北向南","XSFXDM":"4","KKMC":"中天大道与中津大道交口"},{"KKBH":"6102610030000","HPHM":"津K80313","JGSK":"2021-04-01 15:34:48.61","CDBH":"1","XSFX":"由东向西","XSFXDM":"1","KKMC":"中生大道与静湖南路交口正向"},{"KKBH":"610271008","HPHM":"津C913T0","JGSK":"2021-04-01 15:34:48.614","CDBH":"5","XSFX":"由北向南","XSFXDM":"4","KKMC":"中新大道与航母主题公园支路交口"},{"KKBH":"720891003000","HPHM":"车牌","JGSK":"2021-04-01 15:34:48.615","CDBH":"1","XSFX":"由东向西","XSFXDM":"1","KKMC":"海博道与安正路交口"},{"KKBH":"720881002000","HPHM":"鲁J6576U","JGSK":"2021-04-01 15:34:48.659","CDBH":"6","XSFX":"由西向东","XSFXDM":"2","KKMC":"海旭道与安正路交口"},{"KKBH":"610256111","HPHM":"津FJ6098","JGSK":"2021-04-01 15:34:48.823","CDBH":"8","XSFX":"由北向南","XSFXDM":"4","KKMC":"中天大道与和惠路交口"},{"KKBH":"6102610030000","HPHM":"津QV6696","JGSK":"2021-04-01 15:34:48.832","CDBH":"7","XSFX":"由北向南","XSFXDM":"4","KKMC":"中生大道与静湖南路交口正向"},{"KKBH":"610256114","HPHM":"津JJ796B","JGSK":"2021-04-01 15:34:48.865","CDBH":"8","XSFX":"由北向南","XSFXDM":"4","KKMC":"中天大道与和旭路交口"},{"KKBH":"610266118","HPHM":"津JQY967","JGSK":"2021-04-01 15:34:48.884","CDBH":"6","XSFX":"由西向东","XSFXDM":"2","KKMC":"中生大道与和畅路交口"},{"KKBH":"610276124","HPHM":"津A8D875","JGSK":"2021-04-01 15:34:48.94","CDBH":"2","XSFX":"由东向西","XSFXDM":"1","KKMC":"中新大道与中生大道交口"},{"KKBH":"610271009","HPHM":"津GJW323","JGSK":"2021-04-01 15:34:48.978","CDBH":"11","XSFX":"由北向南","XSFXDM":"4","KKMC":"中新大道与泰七路交口"},{"KKBH":"7208810040000","HPHM":"津GNL625","JGSK":"2021-04-01 15:34:48.993","CDBH":"2","XSFX":"由东向西","XSFXDM":"1","KKMC":"海旭道与永盛路交口正向"},{"KKBH":"610276124","HPHM":"津A9H543","JGSK":"2021-04-01 15:34:49.006","CDBH":"11","XSFX":"由北向南","XSFXDM":"4","KKMC":"中新大道与中生大道交口"},{"KKBH":"7280310030000","HPHM":"津ADJ426","JGSK":"2021-04-01 15:34:49.034","CDBH":"4","XSFX":"由南向北","XSFXDM":"3","KKMC":"动漫中路与文二路交口正向"},{"KKBH":"610271010","HPHM":"冀BL757X","JGSK":"2021-04-01 15:34:49.039","CDBH":"7","XSFX":"由北向南","XSFXDM":"4","KKMC":"中新大道与华五路交口"},{"KKBH":"7205610020000","HPHM":"津AZ8826","JGSK":"2021-04-01 15:34:49.1","CDBH":"6","XSFX":"由北向南","XSFXDM":"4","KKMC":"动漫北路与文三路交口正向"},{"KKBH":"610276126","HPHM":"津NZK725","JGSK":"2021-04-01 15:34:49.155","CDBH":"7","XSFX":"由北向南","XSFXDM":"4","KKMC":"中新大道与和意路交口"},{"KKBH":"610256111","HPHM":"津C35P77","JGSK":"2021-04-01 15:34:49.172","CDBH":"1","XSFX":"由西向东","XSFXDM":"2","KKMC":"中天大道与和惠路交口"},{"KKBH":"720881004000","HPHM":"津MZ6879","JGSK":"2021-04-01 15:34:49.217","CDBH":"2","XSFX":"由东向西","XSFXDM":"1","KKMC":"海旭道与永盛路交口"},{"KKBH":"610271008","HPHM":"津DQ9629","JGSK":"2021-04-01 15:34:49.295","CDBH":"1","XSFX":"由南向北","XSFXDM":"3","KKMC":"中新大道与航母主题公园支路交口"},{"KKBH":"720881004000","HPHM":"辽A018XL","JGSK":"2021-04-01 15:34:49.296","CDBH":"1","XSFX":"由东向西","XSFXDM":"1","KKMC":"海旭道与永盛路交口"},{"KKBH":"720881002000","HPHM":"津C77B19","JGSK":"2021-04-01 15:34:49.328","CDBH":"2","XSFX":"由东向西","XSFXDM":"1","KKMC":"海旭道与安正路交口"},{"KKBH":"610401004","HPHM":"津MGR717","JGSK":"2021-04-01 15:34:49.338","CDBH":"4","XSFX":"由西向东","XSFXDM":"2","KKMC":"和畅路与和风路交口"},{"KKBH":"610391007","HPHM":"津HVL178","JGSK":"2021-04-01 15:34:49.367","CDBH":"8","XSFX":"由南向北","XSFXDM":"3","KKMC":"和韵路与和风路交口"},{"KKBH":"610276124","HPHM":"冀B7J7X0","JGSK":"2021-04-01 15:34:49.448","CDBH":"11","XSFX":"由北向南","XSFXDM":"4","KKMC":"中新大道与中生大道交口"},{"KKBH":"7208810040000","HPHM":"车牌","JGSK":"2021-04-01 15:34:49.451","CDBH":"3","XSFX":"由东向西","XSFXDM":"1","KKMC":"海旭道与永盛路交口正向"},{"KKBH":"610276124","HPHM":"津ADL3707","JGSK":"2021-04-01 15:34:49.452","CDBH":"5","XSFX":"由西向东","XSFXDM":"2","KKMC":"中新大道与中生大道交口"},{"KKBH":"7208910060000","HPHM":"辽JFC169","JGSK":"2021-04-01 15:34:49.486","CDBH":"7","XSFX":"由西向东","XSFXDM":"2","KKMC":"海博道与永盛路交口正向"},{"KKBH":"720871002000","HPHM":"津RPX660","JGSK":"2021-04-01 15:34:49.525","CDBH":"8","XSFX":"由北向南","XSFXDM":"4","KKMC":"安正路与芳菲路交口"},{"KKBH":"610271009","HPHM":"津MV0180","JGSK":"2021-04-01 15:34:49.565","CDBH":"8","XSFX":"由南向北","XSFXDM":"3","KKMC":"中新大道与泰七路交口"},{"KKBH":"1250","HPHM":"津RYV661","JGSK":"2021-04-01 15:34:49.579","CDBH":"2","XSFX":"由东向西","XSFXDM":"1","KKMC":"中滨大道与盛三街交口正向"},{"KKBH":"610266122000","HPHM":"津D38277","JGSK":"2021-04-01 15:34:49.646","CDBH":"2","XSFX":"由西向东","XSFXDM":"2","KKMC":"生态城中生大道故道河一桥西向东上桥处"},{"KKBH":"610276126","HPHM":"津E21055","JGSK":"2021-04-01 15:34:49.663","CDBH":"5","XSFX":"由南向北","XSFXDM":"3","KKMC":"中新大道与和意路交口"},{"KKBH":"720891006000","HPHM":"津A5S024","JGSK":"2021-04-01 15:34:49.763","CDBH":"3","XSFX":"由东向西","XSFXDM":"1","KKMC":"海博道与永盛路交口"},{"KKBH":"610256115","HPHM":"车牌","JGSK":"2021-04-01 15:34:49.843","CDBH":"12","XSFX":"由北向南","XSFXDM":"4","KKMC":"中天大道与中生大道交口"},{"KKBH":"610266118","HPHM":"津G00412","JGSK":"2021-04-01 15:34:49.866","CDBH":"2","XSFX":"由东向西","XSFXDM":"1","KKMC":"中生大道与和畅路交口"},{"KKBH":"610266118","HPHM":"津N26258","JGSK":"2021-04-01 15:34:49.892","CDBH":"8","XSFX":"由南向北","XSFXDM":"3","KKMC":"中生大道与和畅路交口"},{"KKBH":"610271009","HPHM":"津C58180","JGSK":"2021-04-01 15:34:49.949","CDBH":"7","XSFX":"由南向北","XSFXDM":"3","KKMC":"中新大道与泰七路交口"},{"KKBH":"7208810020000","HPHM":"车牌","JGSK":"2021-04-01 15:34:50.002","CDBH":"2","XSFX":"由东向西","XSFXDM":"1","KKMC":"海旭道与安正路交口正向"},{"KKBH":"728031002000","HPHM":"苏H1750T","JGSK":"2021-04-01 15:34:50.071","CDBH":"6","XSFX":"由南向北","XSFXDM":"3","KKMC":"动漫中路与文一路交口"},{"KKBH":"610256115","HPHM":"津MNR956","JGSK":"2021-04-01 15:34:50.073","CDBH":"1","XSFX":"由东向西","XSFXDM":"1","KKMC":"中天大道与中生大道交口"},{"KKBH":"720881005000","HPHM":"津DFQ527","JGSK":"2021-04-01 15:34:50.127","CDBH":"9","XSFX":"由北向南","XSFXDM":"4","KKMC":"海旭道与明盛路交口"},{"KKBH":"610266117","HPHM":"津RDZ856","JGSK":"2021-04-01 15:34:50.299","CDBH":"5","XSFX":"由西向东","XSFXDM":"2","KKMC":"中生大道与和韵路交口"},{"KKBH":"720861003000","HPHM":"冀C7005Y","JGSK":"2021-04-01 15:34:50.301","CDBH":"10","XSFX":"由北向南","XSFXDM":"4","KKMC":"海晨道与安明路交口"},{"KKBH":"610276125","HPHM":"津C05X87","JGSK":"2021-04-01 15:34:50.372","CDBH":"1","XSFX":"由东向西","XSFXDM":"1","KKMC":"中新大道与和顺路交口"},{"KKBH":"720541002000","HPHM":"津KH5596","JGSK":"2021-04-01 15:34:50.39","CDBH":"4","XSFX":"由西向东","XSFXDM":"2","KKMC":"动漫环路西与动漫中路交口"},{"KKBH":"610256115","HPHM":"蒙DWY805","JGSK":"2021-04-01 15:34:50.414","CDBH":"10","XSFX":"由北向南","XSFXDM":"4","KKMC":"中天大道与中生大道交口"},{"KKBH":"720561002000","HPHM":"津JWW896","JGSK":"2021-04-01 15:34:50.445","CDBH":"1","XSFX":"由东向西","XSFXDM":"1","KKMC":"动漫北路与文三路交口"},{"KKBH":"7208810040000","HPHM":"津MM5087","JGSK":"2021-04-01 15:34:50.452","CDBH":"1","XSFX":"由东向西","XSFXDM":"1","KKMC":"海旭道与永盛路交口正向"},{"KKBH":"6102610030000","HPHM":"冀B1B80R","JGSK":"2021-04-01 15:34:50.49","CDBH":"2","XSFX":"由东向西","XSFXDM":"1","KKMC":"中生大道与静湖南路交口正向"},{"KKBH":"610286127","HPHM":"津MYW667","JGSK":"2021-04-01 15:34:50.514","CDBH":"5","XSFX":"由西向东","XSFXDM":"2","KKMC":"中津大道与和畅路交口"},{"KKBH":"610391006","HPHM":"津FM5838","JGSK":"2021-04-01 15:34:50.597","CDBH":"1","XSFX":"由东向西","XSFXDM":"1","KKMC":"和韵路与和意路交口"},{"KKBH":"610391007","HPHM":"鲁A3Y0Z7","JGSK":"2021-04-01 15:34:50.635","CDBH":"8","XSFX":"由南向北","XSFXDM":"3","KKMC":"和韵路与和风路交口"},{"KKBH":"610271009","HPHM":"津MV0180","JGSK":"2021-04-01 15:34:50.821","CDBH":"8","XSFX":"由南向北","XSFXDM":"3","KKMC":"中新大道与泰七路交口"},{"KKBH":"610256113","HPHM":"车牌","JGSK":"2021-04-01 15:34:50.823","CDBH":"6","XSFX":"由南向北","XSFXDM":"3","KKMC":"中天大道与和风路交口"},{"KKBH":"610256116","HPHM":"津HHA709","JGSK":"2021-04-01 15:34:50.825","CDBH":"7","XSFX":"由南向北","XSFXDM":"3","KKMC":"中天大道与和顺路交口"},{"KKBH":"7205410020000","HPHM":"车牌","JGSK":"2021-04-01 15:34:50.855","CDBH":"2","XSFX":"由东向西","XSFXDM":"1","KKMC":"动漫环路西与动漫中路交口正向"},{"KKBH":"720881002000","HPHM":"冀DE2794","JGSK":"2021-04-01 15:34:50.972","CDBH":"3","XSFX":"由东向西","XSFXDM":"1","KKMC":"海旭道与安正路交口"},{"KKBH":"720881002000","HPHM":"鲁NX52N6","JGSK":"2021-04-01 15:34:51.022","CDBH":"7","XSFX":"由西向东","XSFXDM":"2","KKMC":"海旭道与安正路交口"},{"KKBH":"610271008","HPHM":"车牌","JGSK":"2021-04-01 15:34:51.032","CDBH":"2","XSFX":"由南向北","XSFXDM":"3","KKMC":"中新大道与航母主题公园支路交口"},{"KKBH":"610276126","HPHM":"津NZK725","JGSK":"2021-04-01 15:34:51.06","CDBH":"7","XSFX":"由北向南","XSFXDM":"4","KKMC":"中新大道与和意路交口"},{"KKBH":"720881002000","HPHM":"津A3S258","JGSK":"2021-04-01 15:34:51.171","CDBH":"2","XSFX":"由东向西","XSFXDM":"1","KKMC":"海旭道与安正路交口"},{"KKBH":"720881004000","HPHM":"京Q765Y9","JGSK":"2021-04-01 15:34:51.213","CDBH":"2","XSFX":"由东向西","XSFXDM":"1","KKMC":"海旭道与永盛路交口"},{"KKBH":"7208810020000","HPHM":"津DYQ799","JGSK":"2021-04-01 15:34:51.26","CDBH":"3","XSFX":"由东向西","XSFXDM":"1","KKMC":"海旭道与安正路交口正向"},{"KKBH":"720881002000","HPHM":"冀D295NK","JGSK":"2021-04-01 15:34:51.302","CDBH":"6","XSFX":"由西向东","XSFXDM":"2","KKMC":"海旭道与安正路交口"},{"KKBH":"610276126","HPHM":"津RPB521","JGSK":"2021-04-01 15:34:51.333","CDBH":"4","XSFX":"由南向北","XSFXDM":"3","KKMC":"中新大道与和意路交口"},{"KKBH":"7208610030000","HPHM":"冀BS702R","JGSK":"2021-04-01 15:34:51.337","CDBH":"4","XSFX":"由西向东","XSFXDM":"2","KKMC":"海晨道与安明路交口正向"},{"KKBH":"6102661220000","HPHM":"津AY1851","JGSK":"2021-04-01 15:34:51.389","CDBH":"2","XSFX":"由西向东","XSFXDM":"2","KKMC":"生态城中生大道故道河一桥西向东上桥处正向"},{"KKBH":"610271008","HPHM":"津MLY897","JGSK":"2021-04-01 15:34:51.391","CDBH":"1","XSFX":"由南向北","XSFXDM":"3","KKMC":"中新大道与航母主题公园支路交口"},{"KKBH":"7208710020000","HPHM":"车牌","JGSK":"2021-04-01 15:34:51.444","CDBH":"7","XSFX":"由南向北","XSFXDM":"3","KKMC":"安正路与芳菲路交口正向"},{"KKBH":"610271009","HPHM":"津GJW323","JGSK":"2021-04-01 15:34:51.478","CDBH":"11","XSFX":"由北向南","XSFXDM":"4","KKMC":"中新大道与泰七路交口"},{"KKBH":"6102610030000","HPHM":"津QQ2189","JGSK":"2021-04-01 15:34:51.666","CDBH":"8","XSFX":"由北向南","XSFXDM":"4","KKMC":"中生大道与静湖南路交口正向"},{"KKBH":"610256112","HPHM":"津ADF3511","JGSK":"2021-04-01 15:34:51.677","CDBH":"10","XSFX":"由北向南","XSFXDM":"4","KKMC":"中天大道与中津大道交口"},{"KKBH":"610256116","HPHM":"辽BR6N88","JGSK":"2021-04-01 15:34:51.837","CDBH":"9","XSFX":"由南向北","XSFXDM":"3","KKMC":"中天大道与和顺路交口"},{"KKBH":"610276125","HPHM":"川Y69T11","JGSK":"2021-04-01 15:34:51.95","CDBH":"7","XSFX":"由北向南","XSFXDM":"4","KKMC":"中新大道与和顺路交口"},{"KKBH":"7208910050000","HPHM":"津K61303","JGSK":"2021-04-01 15:34:52.099","CDBH":"2","XSFX":"由东向西","XSFXDM":"1","KKMC":"海博道与安明路交口正向"},{"KKBH":"711","HPHM":"津GYA881","JGSK":"2021-04-01 15:34:52.105","CDBH":"8","XSFX":"由北向南","XSFXDM":"4","KKMC":"不礼让行人中新大道与和旭路交口"},{"KKBH":"610276124","HPHM":"津A8D875","JGSK":"2021-04-01 15:34:52.128","CDBH":"2","XSFX":"由东向西","XSFXDM":"1","KKMC":"中新大道与中生大道交口"},{"KKBH":"7208810060000","HPHM":"津A31B09","JGSK":"2021-04-01 15:34:52.146","CDBH":"2","XSFX":"由西向东","XSFXDM":"2","KKMC":"海旭道与庄盛路交口正向"},{"KKBH":"610256115","HPHM":"津AZ7175","JGSK":"2021-04-01 15:34:52.22","CDBH":"3","XSFX":"由东向西","XSFXDM":"1","KKMC":"中天大道与中生大道交口"},{"KKBH":"720891009000","HPHM":"豫NSM532","JGSK":"2021-04-01 15:34:52.259","CDBH":"2","XSFX":"由西向东","XSFXDM":"2","KKMC":"海博道与弘通路交口"},{"KKBH":"610316142000","HPHM":"津RYV661","JGSK":"2021-04-01 15:34:52.299","CDBH":"2","XSFX":"由东向西","XSFXDM":"1","KKMC":"中滨大道与盛三街交口"},{"KKBH":"610391007","HPHM":"津QJ3399","JGSK":"2021-04-01 15:34:52.328","CDBH":"4","XSFX":"由西向东","XSFXDM":"2","KKMC":"和韵路与和风路交口"},{"KKBH":"610276126","HPHM":"津RWY589","JGSK":"2021-04-01 15:34:52.453","CDBH":"7","XSFX":"由北向南","XSFXDM":"4","KKMC":"中新大道与和意路交口"},{"KKBH":"610391007","HPHM":"津GGF810","JGSK":"2021-04-01 15:34:52.589","CDBH":"11","XSFX":"由北向南","XSFXDM":"4","KKMC":"和韵路与和风路交口"},{"KKBH":"7208910050000","HPHM":"鲁D928YD","JGSK":"2021-04-01 15:34:52.696","CDBH":"3","XSFX":"由东向西","XSFXDM":"1","KKMC":"海博道与安明路交口正向"},{"KKBH":"610286127","HPHM":"津C59E97","JGSK":"2021-04-01 15:34:52.778","CDBH":"8","XSFX":"由南向北","XSFXDM":"3","KKMC":"中津大道与和畅路交口"},{"KKBH":"610286127","HPHM":"津MYW667","JGSK":"2021-04-01 15:34:52.785","CDBH":"6","XSFX":"由西向东","XSFXDM":"2","KKMC":"中津大道与和畅路交口"},{"KKBH":"720891006000","HPHM":"辽JFC169","JGSK":"2021-04-01 15:34:52.795","CDBH":"7","XSFX":"由西向东","XSFXDM":"2","KKMC":"海博道与永盛路交口"},{"KKBH":"720881004000","HPHM":"津GNL625","JGSK":"2021-04-01 15:34:52.817","CDBH":"2","XSFX":"由东向西","XSFXDM":"1","KKMC":"海旭道与永盛路交口"},{"KKBH":"720881004000","HPHM":"津MM5087","JGSK":"2021-04-01 15:34:52.818","CDBH":"1","XSFX":"由东向西","XSFXDM":"1","KKMC":"海旭道与永盛路交口"},{"KKBH":"7208810050000","HPHM":"鲁G627KQ","JGSK":"2021-04-01 15:34:52.834","CDBH":"4","XSFX":"由西向东","XSFXDM":"2","KKMC":"海旭道与明盛路交口正向"},{"KKBH":"610271008","HPHM":"津DQ9629","JGSK":"2021-04-01 15:34:52.991","CDBH":"1","XSFX":"由南向北","XSFXDM":"3","KKMC":"中新大道与航母主题公园支路交口"},{"KKBH":"7208910050000","HPHM":"鲁B669KT","JGSK":"2021-04-01 15:34:53.069","CDBH":"4","XSFX":"由东向西","XSFXDM":"1","KKMC":"海博道与安明路交口正向"},{"KKBH":"610266118","HPHM":"津JQY967","JGSK":"2021-04-01 15:34:53.128","CDBH":"6","XSFX":"由西向东","XSFXDM":"2","KKMC":"中生大道与和畅路交口"},{"KKBH":"610276126","HPHM":"津RPB521","JGSK":"2021-04-01 15:34:53.184","CDBH":"4","XSFX":"由南向北","XSFXDM":"3","KKMC":"中新大道与和意路交口"},{"KKBH":"728031002000","HPHM":"津AF03076","JGSK":"2021-04-01 15:34:53.195","CDBH":"5","XSFX":"由南向北","XSFXDM":"3","KKMC":"动漫中路与文一路交口"},{"KKBH":"610256114","HPHM":"辽A7S13N","JGSK":"2021-04-01 15:34:53.201","CDBH":"1","XSFX":"由西向东","XSFXDM":"2","KKMC":"中天大道与和旭路交口"},{"KKBH":"610391006","HPHM":"京N9HW96","JGSK":"2021-04-01 15:34:53.215","CDBH":"1","XSFX":"由东向西","XSFXDM":"1","KKMC":"和韵路与和意路交口"},{"KKBH":"720561002000","HPHM":"津AZ8826","JGSK":"2021-04-01 15:34:53.225","CDBH":"6","XSFX":"由北向南","XSFXDM":"4","KKMC":"动漫北路与文三路交口"},{"KKBH":"610256113","HPHM":"津FVV866","JGSK":"2021-04-01 15:34:53.228","CDBH":"4","XSFX":"由南向北","XSFXDM":"3","KKMC":"中天大道与和风路交口"},{"KKBH":"610256113","HPHM":"津FVV866","JGSK":"2021-04-01 15:34:53.241","CDBH":"4","XSFX":"由南向北","XSFXDM":"3","KKMC":"中天大道与和风路交口"},{"KKBH":"720881005000","HPHM":"晋BUY033","JGSK":"2021-04-01 15:34:53.246","CDBH":"9","XSFX":"由北向南","XSFXDM":"4","KKMC":"海旭道与明盛路交口"},{"KKBH":"610276126","HPHM":"津H31318","JGSK":"2021-04-01 15:34:53.486","CDBH":"8","XSFX":"由北向南","XSFXDM":"4","KKMC":"中新大道与和意路交口"},{"KKBH":"720871002000","HPHM":"津A7F503","JGSK":"2021-04-01 15:34:53.607","CDBH":"9","XSFX":"由北向南","XSFXDM":"4","KKMC":"安正路与芳菲路交口"},{"KKBH":"610391006","HPHM":"津FM5838","JGSK":"2021-04-01 15:34:53.753","CDBH":"1","XSFX":"由东向西","XSFXDM":"1","KKMC":"和韵路与和意路交口"},{"KKBH":"720881002000","HPHM":"津GEG688","JGSK":"2021-04-01 15:34:53.782","CDBH":"6","XSFX":"由西向东","XSFXDM":"2","KKMC":"海旭道与安正路交口"},{"KKBH":"610271009","HPHM":"车牌","JGSK":"2021-04-01 15:34:53.861","CDBH":"7","XSFX":"由南向北","XSFXDM":"3","KKMC":"中新大道与泰七路交口"},{"KKBH":"610401005","HPHM":"津K66719","JGSK":"2021-04-01 15:34:53.883","CDBH":"5","XSFX":"由西向东","XSFXDM":"2","KKMC":"和畅路与和顺路交口"},{"KKBH":"7208910050000","HPHM":"冀JAW825","JGSK":"2021-04-01 15:34:53.9","CDBH":"2","XSFX":"由东向西","XSFXDM":"1","KKMC":"海博道与安明路交口正向"},{"KKBH":"610266117","HPHM":"津RDZ856","JGSK":"2021-04-01 15:34:54.072","CDBH":"5","XSFX":"由西向东","XSFXDM":"2","KKMC":"中生大道与和韵路交口"},{"KKBH":"610256113","HPHM":"蒙AT676M","JGSK":"2021-04-01 15:34:54.098","CDBH":"1","XSFX":"由西向东","XSFXDM":"2","KKMC":"中天大道与和风路交口"},{"KKBH":"610276126","HPHM":"津A26A25","JGSK":"2021-04-01 15:34:54.145","CDBH":"4","XSFX":"由南向北","XSFXDM":"3","KKMC":"中新大道与和意路交口"},{"KKBH":"610256114","HPHM":"京NR55K8","JGSK":"2021-04-01 15:34:54.188","CDBH":"5","XSFX":"由南向北","XSFXDM":"3","KKMC":"中天大道与和旭路交口"},{"KKBH":"610256116","HPHM":"津A7N960","JGSK":"2021-04-01 15:34:54.259","CDBH":"9","XSFX":"由南向北","XSFXDM":"3","KKMC":"中天大道与和顺路交口"},{"KKBH":"610276124","HPHM":"冀B3S99E","JGSK":"2021-04-01 15:34:54.293","CDBH":"1","XSFX":"由东向西","XSFXDM":"1","KKMC":"中新大道与中生大道交口"},{"KKBH":"6102610030000","HPHM":"津C62T78","JGSK":"2021-04-01 15:34:54.434","CDBH":"8","XSFX":"由北向南","XSFXDM":"4","KKMC":"中生大道与静湖南路交口正向"},{"KKBH":"610271008","HPHM":"津HM1187","JGSK":"2021-04-01 15:34:54.511","CDBH":"2","XSFX":"由南向北","XSFXDM":"3","KKMC":"中新大道与航母主题公园支路交口"},{"KKBH":"610256116","HPHM":"蒙A732YV","JGSK":"2021-04-01 15:34:54.537","CDBH":"5","XSFX":"由西向东","XSFXDM":"2","KKMC":"中天大道与和顺路交口"},{"KKBH":"610256114","HPHM":"津AD79791","JGSK":"2021-04-01 15:34:54.625","CDBH":"7","XSFX":"由北向南","XSFXDM":"4","KKMC":"中天大道与和旭路交口"},{"KKBH":"610256115","HPHM":"津AF30838","JGSK":"2021-04-01 15:34:54.625","CDBH":"5","XSFX":"由西向东","XSFXDM":"2","KKMC":"中天大道与中生大道交口"},{"KKBH":"720881006000","HPHM":"津A31B09","JGSK":"2021-04-01 15:34:54.662","CDBH":"2","XSFX":"由西向东","XSFXDM":"2","KKMC":"海旭道与庄盛路交口"},{"KKBH":"610276126","HPHM":"津RWY589","JGSK":"2021-04-01 15:34:54.665","CDBH":"7","XSFX":"由北向南","XSFXDM":"4","KKMC":"中新大道与和意路交口"},{"KKBH":"610256112","HPHM":"津A7F187","JGSK":"2021-04-01 15:34:54.687","CDBH":"6","XSFX":"由西向东","XSFXDM":"2","KKMC":"中天大道与中津大道交口"},{"KKBH":"7280310020000","HPHM":"津AUT833","JGSK":"2021-04-01 15:34:54.776","CDBH":"1","XSFX":"由东向西","XSFXDM":"1","KKMC":"动漫中路与文一路交口正向"},{"KKBH":"7208810020000","HPHM":"鲁MV866D","JGSK":"2021-04-01 15:34:54.804","CDBH":"10","XSFX":"由南向北","XSFXDM":"3","KKMC":"海旭道与安正路交口正向"},{"KKBH":"7208910080000","HPHM":"津HCL923","JGSK":"2021-04-01 15:34:54.834","CDBH":"10","XSFX":"由南向北","XSFXDM":"3","KKMC":"海博道与荣盛路交口正向"},{"KKBH":"720881002000","HPHM":"车牌","JGSK":"2021-04-01 15:34:54.848","CDBH":"2","XSFX":"由东向西","XSFXDM":"1","KKMC":"海旭道与安正路交口"},{"KKBH":"7208810040000","HPHM":"车牌","JGSK":"2021-04-01 15:34:54.871","CDBH":"3","XSFX":"由东向西","XSFXDM":"1","KKMC":"海旭道与永盛路交口正向"},{"KKBH":"610271010","HPHM":"津RTT383","JGSK":"2021-04-01 15:34:54.957","CDBH":"4","XSFX":"由南向北","XSFXDM":"3","KKMC":"中新大道与华五路交口"},{"KKBH":"610266122000","HPHM":"津AY1851","JGSK":"2021-04-01 15:34:55.085","CDBH":"2","XSFX":"由西向东","XSFXDM":"2","KKMC":"生态城中生大道故道河一桥西向东上桥处"},{"KKBH":"720881002000","HPHM":"津APV712","JGSK":"2021-04-01 15:34:55.105","CDBH":"7","XSFX":"由西向东","XSFXDM":"2","KKMC":"海旭道与安正路交口"},{"KKBH":"6103261420000","HPHM":"车牌","JGSK":"2021-04-01 15:34:55.187","CDBH":"12","XSFX":"由北向南","XSFXDM":"4","KKMC":"中成大道与泰七路交口正向"},{"KKBH":"7208910060000","HPHM":"鲁H136Z1","JGSK":"2021-04-01 15:34:55.194","CDBH":"6","XSFX":"由西向东","XSFXDM":"2","KKMC":"海博道与永盛路交口正向"},{"KKBH":"7208910050000","HPHM":"京N6A669","JGSK":"2021-04-01 15:34:55.203","CDBH":"8","XSFX":"由南向北","XSFXDM":"3","KKMC":"海博道与安明路交口正向"},{"KKBH":"728031006000","HPHM":"津AY2206","JGSK":"2021-04-01 15:34:55.229","CDBH":"6","XSFX":"由南向北","XSFXDM":"3","KKMC":"动漫中路与文三路交口"},{"KKBH":"610256111","HPHM":"津NA8308","JGSK":"2021-04-01 15:34:55.287","CDBH":"5","XSFX":"由南向北","XSFXDM":"3","KKMC":"中天大道与和惠路交口"},{"KKBH":"610256116","HPHM":"津C35C50","JGSK":"2021-04-01 15:34:55.31","CDBH":"7","XSFX":"由南向北","XSFXDM":"3","KKMC":"中天大道与和顺路交口"},{"KKBH":"610256115","HPHM":"津MNR956","JGSK":"2021-04-01 15:34:55.45","CDBH":"2","XSFX":"由东向西","XSFXDM":"1","KKMC":"中天大道与中生大道交口"},{"KKBH":"711","HPHM":"津MLT523","JGSK":"2021-04-01 15:34:55.477","CDBH":"5","XSFX":"由南向北","XSFXDM":"3","KKMC":"不礼让行人中新大道与和旭路交口"},{"KKBH":"610256114","HPHM":"津C23J89","JGSK":"2021-04-01 15:34:55.485","CDBH":"4","XSFX":"由南向北","XSFXDM":"3","KKMC":"中天大道与和旭路交口"},{"KKBH":"610391007","HPHM":"京N62U96","JGSK":"2021-04-01 15:34:55.561","CDBH":"4","XSFX":"由西向东","XSFXDM":"2","KKMC":"和韵路与和风路交口"},{"KKBH":"7208710020000","HPHM":"冀F3507K","JGSK":"2021-04-01 15:34:55.564","CDBH":"3","XSFX":"由西向东","XSFXDM":"2","KKMC":"安正路与芳菲路交口正向"},{"KKBH":"610276124","HPHM":"津C6X315","JGSK":"2021-04-01 15:34:55.659","CDBH":"2","XSFX":"由东向西","XSFXDM":"1","KKMC":"中新大道与中生大道交口"},{"KKBH":"6103261420000","HPHM":"车牌","JGSK":"2021-04-01 15:34:55.738","CDBH":"13","XSFX":"由北向南","XSFXDM":"4","KKMC":"中成大道与泰七路交口正向"},{"KKBH":"720881002000","HPHM":"津DYQ799","JGSK":"2021-04-01 15:34:55.775","CDBH":"3","XSFX":"由东向西","XSFXDM":"1","KKMC":"海旭道与安正路交口"},{"KKBH":"610256115","HPHM":"皖SY7886","JGSK":"2021-04-01 15:34:55.917","CDBH":"3","XSFX":"由东向西","XSFXDM":"1","KKMC":"中天大道与中生大道交口"},{"KKBH":"7208910050000","HPHM":"吉AML013","JGSK":"2021-04-01 15:34:55.917","CDBH":"4","XSFX":"由东向西","XSFXDM":"1","KKMC":"海博道与安明路交口正向"},{"KKBH":"7208810020000","HPHM":"津AY1792","JGSK":"2021-04-01 15:34:55.946","CDBH":"5","XSFX":"由西向东","XSFXDM":"2","KKMC":"海旭道与安正路交口正向"},{"KKBH":"610276126","HPHM":"津RHS118","JGSK":"2021-04-01 15:34:55.979","CDBH":"4","XSFX":"由南向北","XSFXDM":"3","KKMC":"中新大道与和意路交口"},{"KKBH":"610271008","HPHM":"津AU6593","JGSK":"2021-04-01 15:34:56.02","CDBH":"4","XSFX":"由北向南","XSFXDM":"4","KKMC":"中新大道与航母主题公园支路交口"},{"KKBH":"610276126","HPHM":"津H31318","JGSK":"2021-04-01 15:34:56.025","CDBH":"8","XSFX":"由北向南","XSFXDM":"4","KKMC":"中新大道与和意路交口"},{"KKBH":"610256115","HPHM":"津HZD261","JGSK":"2021-04-01 15:34:56.073","CDBH":"2","XSFX":"由东向西","XSFXDM":"1","KKMC":"中天大道与中生大道交口"},{"KKBH":"610261003000","HPHM":"冀B1B80R","JGSK":"2021-04-01 15:34:56.241","CDBH":"11","XSFX":"由东向西","XSFXDM":"1","KKMC":"中生大道与静湖南路交口"},{"KKBH":"610391006","HPHM":"京N9HW96","JGSK":"2021-04-01 15:34:56.313","CDBH":"1","XSFX":"由东向西","XSFXDM":"1","KKMC":"和韵路与和意路交口"},{"KKBH":"720881005000","HPHM":"鲁G627KQ","JGSK":"2021-04-01 15:34:56.32","CDBH":"4","XSFX":"由西向东","XSFXDM":"2","KKMC":"海旭道与明盛路交口"},{"KKBH":"7208610020000","HPHM":"车牌","JGSK":"2021-04-01 15:34:56.37","CDBH":"11","XSFX":"由北向南","XSFXDM":"4","KKMC":"海晨道与安正路交口正向"},{"KKBH":"711","HPHM":"冀B8H8E3","JGSK":"2021-04-01 15:34:56.505","CDBH":"7","XSFX":"由北向南","XSFXDM":"4","KKMC":"不礼让行人中新大道与和旭路交口"},{"KKBH":"720881002000","HPHM":"津FLV816","JGSK":"2021-04-01 15:34:56.507","CDBH":"6","XSFX":"由西向东","XSFXDM":"2","KKMC":"海旭道与安正路交口"},{"KKBH":"610261003000","HPHM":"津QV6696","JGSK":"2021-04-01 15:34:56.57","CDBH":"16","XSFX":"由北向南","XSFXDM":"4","KKMC":"中生大道与静湖南路交口"},{"KKBH":"7208910040000","HPHM":"车牌","JGSK":"2021-04-01 15:34:56.627","CDBH":"5","XSFX":"由西向东","XSFXDM":"2","KKMC":"海博道与安平路交口正向"},{"KKBH":"610276126","HPHM":"津A26A25","JGSK":"2021-04-01 15:34:56.629","CDBH":"4","XSFX":"由南向北","XSFXDM":"3","KKMC":"中新大道与和意路交口"},{"KKBH":"7208810050000","HPHM":"车牌","JGSK":"2021-04-01 15:34:56.702","CDBH":"9","XSFX":"由北向南","XSFXDM":"4","KKMC":"海旭道与明盛路交口正向"},{"KKBH":"711","HPHM":"津C93S15","JGSK":"2021-04-01 15:34:56.77","CDBH":"2","XSFX":"由东向西","XSFXDM":"1","KKMC":"不礼让行人中新大道与和旭路交口"},{"KKBH":"6071310030000","HPHM":"津DGG555","JGSK":"2021-04-01 15:34:56.855","CDBH":"1","XSFX":"由东向西","XSFXDM":"1","KKMC":"中央大道与海旭道交口正向"},{"KKBH":"610276124","HPHM":"津D00597","JGSK":"2021-04-01 15:34:56.871","CDBH":"1","XSFX":"由东向西","XSFXDM":"1","KKMC":"中新大道与中生大道交口"},{"KKBH":"711","HPHM":"津H45369","JGSK":"2021-04-01 15:34:56.903","CDBH":"8","XSFX":"由北向南","XSFXDM":"4","KKMC":"不礼让行人中新大道与和旭路交口"},{"KKBH":"610256112","HPHM":"津ADF3511","JGSK":"2021-04-01 15:34:56.913","CDBH":"10","XSFX":"由北向南","XSFXDM":"4","KKMC":"中天大道与中津大道交口"},{"KKBH":"728031003000","HPHM":"津ADJ426","JGSK":"2021-04-01 15:34:57.09","CDBH":"4","XSFX":"由南向北","XSFXDM":"3","KKMC":"动漫中路与文二路交口"},{"KKBH":"610271010","HPHM":"津RTT383","JGSK":"2021-04-01 15:34:57.125","CDBH":"4","XSFX":"由南向北","XSFXDM":"3","KKMC":"中新大道与华五路交口"},{"KKBH":"7208810020000","HPHM":"鲁D892LH","JGSK":"2021-04-01 15:34:57.128","CDBH":"2","XSFX":"由东向西","XSFXDM":"1","KKMC":"海旭道与安正路交口正向"},{"KKBH":"1250","HPHM":"津C01F29","JGSK":"2021-04-01 15:34:57.146","CDBH":"2","XSFX":"由东向西","XSFXDM":"1","KKMC":"中滨大道与盛三街交口正向"},{"KKBH":"610286127","HPHM":"津C59E97","JGSK":"2021-04-01 15:34:57.183","CDBH":"9","XSFX":"由南向北","XSFXDM":"3","KKMC":"中津大道与和畅路交口"},{"KKBH":"7208610030000","HPHM":"津AF10673","JGSK":"2021-04-01 15:34:57.196","CDBH":"10","XSFX":"由北向南","XSFXDM":"4","KKMC":"海晨道与安明路交口正向"},{"KKBH":"610261003000","HPHM":"津K80313","JGSK":"2021-04-01 15:34:57.203","CDBH":"10","XSFX":"由东向西","XSFXDM":"1","KKMC":"中生大道与静湖南路交口"},{"KKBH":"7208810050000","HPHM":"车牌","JGSK":"2021-04-01 15:34:57.224","CDBH":"9","XSFX":"由北向南","XSFXDM":"4","KKMC":"海旭道与明盛路交口正向"},{"KKBH":"610271010","HPHM":"津A02555F","JGSK":"2021-04-01 15:34:57.271","CDBH":"5","XSFX":"由南向北","XSFXDM":"3","KKMC":"中新大道与华五路交口"},{"KKBH":"7205410040000","HPHM":"冀E5D372","JGSK":"2021-04-01 15:34:57.294","CDBH":"1","XSFX":"由东向西","XSFXDM":"1","KKMC":"动漫环路东与动漫中路交口正向"},{"KKBH":"7208510020000","HPHM":"津C379A7","JGSK":"2021-04-01 15:34:57.31","CDBH":"8","XSFX":"由北向南","XSFXDM":"4","KKMC":"碧水道与安正路交口正向"},{"KKBH":"610286127","HPHM":"鲁HC685C","JGSK":"2021-04-01 15:34:57.402","CDBH":"7","XSFX":"由南向北","XSFXDM":"3","KKMC":"中津大道与和畅路交口"},{"KKBH":"720891006000","HPHM":"鲁H136Z1","JGSK":"2021-04-01 15:34:57.572","CDBH":"6","XSFX":"由西向东","XSFXDM":"2","KKMC":"海博道与永盛路交口"},{"KKBH":"610401005","HPHM":"津K66719","JGSK":"2021-04-01 15:34:57.687","CDBH":"6","XSFX":"由西向东","XSFXDM":"2","KKMC":"和畅路与和顺路交口"},{"KKBH":"720881002000","HPHM":"蒙A3975T","JGSK":"2021-04-01 15:34:57.746","CDBH":"7","XSFX":"由西向东","XSFXDM":"2","KKMC":"海旭道与安正路交口"},{"KKBH":"7208810020000","HPHM":"津NBJ629","JGSK":"2021-04-01 15:34:57.817","CDBH":"5","XSFX":"由西向东","XSFXDM":"2","KKMC":"海旭道与安正路交口正向"},{"KKBH":"610276126","HPHM":"津N80157","JGSK":"2021-04-01 15:34:57.961","CDBH":"8","XSFX":"由北向南","XSFXDM":"4","KKMC":"中新大道与和意路交口"},{"KKBH":"610271008","HPHM":"津AU6593","JGSK":"2021-04-01 15:34:57.98","CDBH":"4","XSFX":"由北向南","XSFXDM":"4","KKMC":"中新大道与航母主题公园支路交口"},{"KKBH":"610256116","HPHM":"津HHA709","JGSK":"2021-04-01 15:34:58.163","CDBH":"8","XSFX":"由南向北","XSFXDM":"3","KKMC":"中天大道与和顺路交口"},{"KKBH":"610401005","HPHM":"津HHQ987","JGSK":"2021-04-01 15:34:58.18","CDBH":"4","XSFX":"由西向东","XSFXDM":"2","KKMC":"和畅路与和顺路交口"},{"KKBH":"610286127","HPHM":"冀B8XD87","JGSK":"2021-04-01 15:34:58.183","CDBH":"5","XSFX":"由西向东","XSFXDM":"2","KKMC":"中津大道与和畅路交口"},{"KKBH":"7208810020000","HPHM":"冀BR713Q","JGSK":"2021-04-01 15:34:58.264","CDBH":"9","XSFX":"由南向北","XSFXDM":"3","KKMC":"海旭道与安正路交口正向"},{"KKBH":"610271010","HPHM":"津JQY665","JGSK":"2021-04-01 15:34:58.272","CDBH":"4","XSFX":"由南向北","XSFXDM":"3","KKMC":"中新大道与华五路交口"},{"KKBH":"610276126","HPHM":"津RHS118","JGSK":"2021-04-01 15:34:58.276","CDBH":"4","XSFX":"由南向北","XSFXDM":"3","KKMC":"中新大道与和意路交口"},{"KKBH":"610276126","HPHM":"津NST011","JGSK":"2021-04-01 15:34:58.299","CDBH":"4","XSFX":"由南向北","XSFXDM":"3","KKMC":"中新大道与和意路交口"},{"KKBH":"610256115","HPHM":"京Y7Z888","JGSK":"2021-04-01 15:34:58.425","CDBH":"3","XSFX":"由东向西","XSFXDM":"1","KKMC":"中天大道与中生大道交口"},{"KKBH":"720881005000","HPHM":"鲁F3032C","JGSK":"2021-04-01 15:34:58.453","CDBH":"9","XSFX":"由北向南","XSFXDM":"4","KKMC":"海旭道与明盛路交口"},{"KKBH":"610276124","HPHM":"冀B3S99E","JGSK":"2021-04-01 15:34:58.454","CDBH":"1","XSFX":"由东向西","XSFXDM":"1","KKMC":"中新大道与中生大道交口"},{"KKBH":"7208910080000","HPHM":"鲁AP8U55","JGSK":"2021-04-01 15:34:58.467","CDBH":"5","XSFX":"由西向东","XSFXDM":"2","KKMC":"海博道与荣盛路交口正向"},{"KKBH":"7205710040000","HPHM":"津HPP513","JGSK":"2021-04-01 15:34:58.604","CDBH":"1","XSFX":"由东向西","XSFXDM":"1","KKMC":"动漫东路与动漫中路交口正向"},{"KKBH":"7208610030000","HPHM":"豫EM6S28","JGSK":"2021-04-01 15:34:58.647","CDBH":"11","XSFX":"由北向南","XSFXDM":"4","KKMC":"海晨道与安明路交口正向"},{"KKBH":"7208910060000","HPHM":"湘B6CU95","JGSK":"2021-04-01 15:34:58.891","CDBH":"8","XSFX":"由西向东","XSFXDM":"2","KKMC":"海博道与永盛路交口正向"},{"KKBH":"610256113","HPHM":"蒙AT676M","JGSK":"2021-04-01 15:34:58.929","CDBH":"1","XSFX":"由西向东","XSFXDM":"2","KKMC":"中天大道与和风路交口"},{"KKBH":"610256115","HPHM":"津MEM105","JGSK":"2021-04-01 15:34:59.031","CDBH":"10","XSFX":"由北向南","XSFXDM":"4","KKMC":"中天大道与中生大道交口"},{"KKBH":"720891004000","HPHM":"津J71988","JGSK":"2021-04-01 15:34:59.102","CDBH":"4","XSFX":"由西向东","XSFXDM":"2","KKMC":"海博道与安平路交口"},{"KKBH":"7208810020000","HPHM":"津NU3033","JGSK":"2021-04-01 15:34:59.139","CDBH":"6","XSFX":"由西向东","XSFXDM":"2","KKMC":"海旭道与安正路交口正向"},{"KKBH":"610276124","HPHM":"冀B705A6","JGSK":"2021-04-01 15:34:59.164","CDBH":"1","XSFX":"由东向西","XSFXDM":"1","KKMC":"中新大道与中生大道交口"},{"KKBH":"610256111","HPHM":"津MNF512","JGSK":"2021-04-01 15:34:59.201","CDBH":"7","XSFX":"由北向南","XSFXDM":"4","KKMC":"中天大道与和惠路交口"},{"KKBH":"720891005000","HPHM":"鲁B669KT","JGSK":"2021-04-01 15:34:59.227","CDBH":"4","XSFX":"由东向西","XSFXDM":"1","KKMC":"海博道与安明路交口"},{"KKBH":"7208710020000","HPHM":"鲁ND97H2","JGSK":"2021-04-01 15:34:59.332","CDBH":"5","XSFX":"由南向北","XSFXDM":"3","KKMC":"安正路与芳菲路交口正向"},{"KKBH":"720891008000","HPHM":"津HCL923","JGSK":"2021-04-01 15:34:59.367","CDBH":"10","XSFX":"由南向北","XSFXDM":"3","KKMC":"海博道与荣盛路交口"},{"KKBH":"610261003000","HPHM":"津QQ2189","JGSK":"2021-04-01 15:34:59.456","CDBH":"17","XSFX":"由北向南","XSFXDM":"4","KKMC":"中生大道与静湖南路交口"},{"KKBH":"610326142000","HPHM":"车牌","JGSK":"2021-04-01 15:34:59.56","CDBH":"13","XSFX":"由北向南","XSFXDM":"4","KKMC":"中成大道与泰七路交口"},{"KKBH":"720881002000","HPHM":"鲁D892LH","JGSK":"2021-04-01 15:34:59.57","CDBH":"2","XSFX":"由东向西","XSFXDM":"1","KKMC":"海旭道与安正路交口"},{"KKBH":"610401004","HPHM":"津MGR717","JGSK":"2021-04-01 15:34:59.618","CDBH":"4","XSFX":"由西向东","XSFXDM":"2","KKMC":"和畅路与和风路交口"},{"KKBH":"610276124","HPHM":"津C6X315","JGSK":"2021-04-01 15:34:59.653","CDBH":"2","XSFX":"由东向西","XSFXDM":"1","KKMC":"中新大道与中生大道交口"},{"KKBH":"720891005000","HPHM":"京N6A669","JGSK":"2021-04-01 15:34:59.732","CDBH":"8","XSFX":"由南向北","XSFXDM":"3","KKMC":"海博道与安明路交口"},{"KKBH":"7205710040000","HPHM":"陕A0M03D","JGSK":"2021-04-01 15:34:59.788","CDBH":"3","XSFX":"由西向东","XSFXDM":"2","KKMC":"动漫东路与动漫中路交口正向"},{"KKBH":"711","HPHM":"津AVC803","JGSK":"2021-04-01 15:34:59.804","CDBH":"5","XSFX":"由南向北","XSFXDM":"3","KKMC":"不礼让行人中新大道与和旭路交口"},{"KKBH":"610266118","HPHM":"车牌","JGSK":"2021-04-01 15:34:59.867","CDBH":"11","XSFX":"由北向南","XSFXDM":"4","KKMC":"中生大道与和畅路交口"},{"KKBH":"610286127","HPHM":"津HD9711","JGSK":"2021-04-01 15:35:00.077","CDBH":"3","XSFX":"由东向西","XSFXDM":"1","KKMC":"中津大道与和畅路交口"},{"KKBH":"610276124","HPHM":"辽GL4776","JGSK":"2021-04-01 15:35:00.111","CDBH":"3","XSFX":"由东向西","XSFXDM":"1","KKMC":"中新大道与中生大道交口"},{"KKBH":"728031006000","HPHM":"津C2J066","JGSK":"2021-04-01 15:35:00.2","CDBH":"3","XSFX":"由西向东","XSFXDM":"2","KKMC":"动漫中路与文三路交口"},{"KKBH":"7208610020000","HPHM":"车牌","JGSK":"2021-04-01 15:35:00.233","CDBH":"11","XSFX":"由北向南","XSFXDM":"4","KKMC":"海晨道与安正路交口正向"},{"KKBH":"7208810050000","HPHM":"冀B9P90P","JGSK":"2021-04-01 15:35:00.234","CDBH":"9","XSFX":"由北向南","XSFXDM":"4","KKMC":"海旭道与明盛路交口正向"},{"KKBH":"610276126","HPHM":"车牌","JGSK":"2021-04-01 15:35:00.289","CDBH":"4","XSFX":"由南向北","XSFXDM":"3","KKMC":"中新大道与和意路交口"},{"KKBH":"610276126","HPHM":"津AF05517","JGSK":"2021-04-01 15:35:00.373","CDBH":"8","XSFX":"由北向南","XSFXDM":"4","KKMC":"中新大道与和意路交口"},{"KKBH":"610256115","HPHM":"津C85C82","JGSK":"2021-04-01 15:35:00.38","CDBH":"2","XSFX":"由东向西","XSFXDM":"1","KKMC":"中天大道与中生大道交口"},{"KKBH":"610256114","HPHM":"京NR55K8","JGSK":"2021-04-01 15:35:00.393","CDBH":"5","XSFX":"由南向北","XSFXDM":"3","KKMC":"中天大道与和旭路交口"},{"KKBH":"610276124","HPHM":"冀EZB069","JGSK":"2021-04-01 15:35:00.497","CDBH":"4","XSFX":"由西向东","XSFXDM":"2","KKMC":"中新大道与中生大道交口"},{"KKBH":"711","HPHM":"津A09808D","JGSK":"2021-04-01 15:35:00.508","CDBH":"7","XSFX":"由北向南","XSFXDM":"4","KKMC":"不礼让行人中新大道与和旭路交口"},{"KKBH":"728031003000","HPHM":"津HMS389","JGSK":"2021-04-01 15:35:00.517","CDBH":"5","XSFX":"由北向南","XSFXDM":"4","KKMC":"动漫中路与文二路交口"},{"KKBH":"610276125","HPHM":"津B2E077","JGSK":"2021-04-01 15:35:00.526","CDBH":"4","XSFX":"由南向北","XSFXDM":"3","KKMC":"中新大道与和顺路交口"},{"KKBH":"6103261420000","HPHM":"车牌","JGSK":"2021-04-01 15:35:00.557","CDBH":"12","XSFX":"由北向南","XSFXDM":"4","KKMC":"中成大道与泰七路交口正向"},{"KKBH":"610271010","HPHM":"冀BQ919Q","JGSK":"2021-04-01 15:35:00.576","CDBH":"5","XSFX":"由南向北","XSFXDM":"3","KKMC":"中新大道与华五路交口"},{"KKBH":"610256115","HPHM":"津ADD9162","JGSK":"2021-04-01 15:35:00.616","CDBH":"12","XSFX":"由北向南","XSFXDM":"4","KKMC":"中天大道与中生大道交口"},{"KKBH":"610256115","HPHM":"津AF30838","JGSK":"2021-04-01 15:35:00.642","CDBH":"5","XSFX":"由西向东","XSFXDM":"2","KKMC":"中天大道与中生大道交口"},{"KKBH":"610271010","HPHM":"津JQY665","JGSK":"2021-04-01 15:35:00.726","CDBH":"4","XSFX":"由南向北","XSFXDM":"3","KKMC":"中新大道与华五路交口"},{"KKBH":"720871002000","HPHM":"冀F3507K","JGSK":"2021-04-01 15:35:00.764","CDBH":"3","XSFX":"由西向东","XSFXDM":"2","KKMC":"安正路与芳菲路交口"},{"KKBH":"610271010","HPHM":"津NPD588","JGSK":"2021-04-01 15:35:00.766","CDBH":"7","XSFX":"由北向南","XSFXDM":"4","KKMC":"中新大道与华五路交口"},{"KKBH":"720881002000","HPHM":"鲁MV866D","JGSK":"2021-04-01 15:35:00.78","CDBH":"10","XSFX":"由南向北","XSFXDM":"3","KKMC":"海旭道与安正路交口"},{"KKBH":"610271009","HPHM":"津NTL166","JGSK":"2021-04-01 15:35:00.811","CDBH":"8","XSFX":"由南向北","XSFXDM":"3","KKMC":"中新大道与泰七路交口"},{"KKBH":"610276126","HPHM":"津N80157","JGSK":"2021-04-01 15:35:00.825","CDBH":"8","XSFX":"由北向南","XSFXDM":"4","KKMC":"中新大道与和意路交口"},{"KKBH":"6102610040000","HPHM":"冀RD16916","JGSK":"2021-04-01 15:35:00.885","CDBH":"2","XSFX":"由南向北","XSFXDM":"3","KKMC":"中生大道与静湖西路（北侧）正向"},{"KKBH":"610276126","HPHM":"津HYF823","JGSK":"2021-04-01 15:35:00.972","CDBH":"7","XSFX":"由北向南","XSFXDM":"4","KKMC":"中新大道与和意路交口"},{"KKBH":"610256116","HPHM":"津DLH313","JGSK":"2021-04-01 15:35:00.974","CDBH":"12","XSFX":"由北向南","XSFXDM":"4","KKMC":"中天大道与和顺路交口"},{"KKBH":"7208910050000","HPHM":"豫CTC611","JGSK":"2021-04-01 15:35:01.33","CDBH":"3","XSFX":"由东向西","XSFXDM":"1","KKMC":"海博道与安明路交口正向"},{"KKBH":"610276124","HPHM":"津D00597","JGSK":"2021-04-01 15:35:01.334","CDBH":"1","XSFX":"由东向西","XSFXDM":"1","KKMC":"中新大道与中生大道交口"},{"KKBH":"610256115","HPHM":"津DYP885","JGSK":"2021-04-01 15:35:01.334","CDBH":"4","XSFX":"由西向东","XSFXDM":"2","KKMC":"中天大道与中生大道交口"},{"KKBH":"610256115","HPHM":"津MEM105","JGSK":"2021-04-01 15:35:01.426","CDBH":"10","XSFX":"由北向南","XSFXDM":"4","KKMC":"中天大道与中生大道交口"},{"KKBH":"720571004000","HPHM":"津HPP513","JGSK":"2021-04-01 15:35:01.455","CDBH":"1","XSFX":"由东向西","XSFXDM":"1","KKMC":"动漫东路与动漫中路交口"},{"KKBH":"7208610030000","HPHM":"津C9N385","JGSK":"2021-04-01 15:35:01.519","CDBH":"3","XSFX":"由东向西","XSFXDM":"1","KKMC":"海晨道与安明路交口正向"},{"KKBH":"720891005000","HPHM":"津K61303","JGSK":"2021-04-01 15:35:01.564","CDBH":"2","XSFX":"由东向西","XSFXDM":"1","KKMC":"海博道与安明路交口"},{"KKBH":"720881002000","HPHM":"津AY1792","JGSK":"2021-04-01 15:35:01.71","CDBH":"6","XSFX":"由西向东","XSFXDM":"2","KKMC":"海旭道与安正路交口"},{"KKBH":"610271010","HPHM":"津A02555F","JGSK":"2021-04-01 15:35:01.765","CDBH":"5","XSFX":"由南向北","XSFXDM":"3","KKMC":"中新大道与华五路交口"},{"KKBH":"7208810020000","HPHM":"车牌","JGSK":"2021-04-01 15:35:01.775","CDBH":"14","XSFX":"由北向南","XSFXDM":"4","KKMC":"海旭道与安正路交口正向"},{"KKBH":"720861003000","HPHM":"津AF10673","JGSK":"2021-04-01 15:35:01.833","CDBH":"10","XSFX":"由北向南","XSFXDM":"4","KKMC":"海晨道与安明路交口"},{"KKBH":"610391007","HPHM":"津HVL178","JGSK":"2021-04-01 15:35:02.032","CDBH":"9","XSFX":"由南向北","XSFXDM":"3","KKMC":"和韵路与和风路交口"},{"KKBH":"610256115","HPHM":"津A9Y327","JGSK":"2021-04-01 15:35:02.055","CDBH":"1","XSFX":"由东向西","XSFXDM":"1","KKMC":"中天大道与中生大道交口"},{"KKBH":"7208910050000","HPHM":"鄂FM28V6","JGSK":"2021-04-01 15:35:02.056","CDBH":"8","XSFX":"由南向北","XSFXDM":"3","KKMC":"海博道与安明路交口正向"},{"KKBH":"610286127","HPHM":"鲁HC685C","JGSK":"2021-04-01 15:35:02.069","CDBH":"7","XSFX":"由南向北","XSFXDM":"3","KKMC":"中津大道与和畅路交口"},{"KKBH":"720881002000","HPHM":"津NBJ629","JGSK":"2021-04-01 15:35:02.109","CDBH":"5","XSFX":"由西向东","XSFXDM":"2","KKMC":"海旭道与安正路交口"},{"KKBH":"728031002000","HPHM":"津AUT833","JGSK":"2021-04-01 15:35:02.27","CDBH":"1","XSFX":"由东向西","XSFXDM":"1","KKMC":"动漫中路与文一路交口"},{"KKBH":"610256115","HPHM":"津HZD261","JGSK":"2021-04-01 15:35:02.335","CDBH":"3","XSFX":"由东向西","XSFXDM":"1","KKMC":"中天大道与中生大道交口"},{"KKBH":"610276126","HPHM":"津AW9082","JGSK":"2021-04-01 15:35:02.493","CDBH":"8","XSFX":"由北向南","XSFXDM":"4","KKMC":"中新大道与和意路交口"},{"KKBH":"610271009","HPHM":"津NTL166","JGSK":"2021-04-01 15:35:02.586","CDBH":"8","XSFX":"由南向北","XSFXDM":"3","KKMC":"中新大道与泰七路交口"},{"KKBH":"711","HPHM":"车牌","JGSK":"2021-04-01 15:35:02.601","CDBH":"5","XSFX":"由南向北","XSFXDM":"3","KKMC":"不礼让行人中新大道与和旭路交口"},{"KKBH":"610401004","HPHM":"津J64000","JGSK":"2021-04-01 15:35:02.705","CDBH":"1","XSFX":"由东向西","XSFXDM":"1","KKMC":"和畅路与和风路交口"},{"KKBH":"610271010","HPHM":"津HR0966","JGSK":"2021-04-01 15:35:02.725","CDBH":"7","XSFX":"由北向南","XSFXDM":"4","KKMC":"中新大道与华五路交口"},{"KKBH":"610266117","HPHM":"冀BX672X","JGSK":"2021-04-01 15:35:02.81","CDBH":"2","XSFX":"由东向西","XSFXDM":"1","KKMC":"中生大道与和韵路交口"},{"KKBH":"610276125","HPHM":"冀A80J05","JGSK":"2021-04-01 15:35:02.836","CDBH":"8","XSFX":"由北向南","XSFXDM":"4","KKMC":"中新大道与和顺路交口"},{"KKBH":"610286127","HPHM":"津C96W93","JGSK":"2021-04-01 15:35:02.979","CDBH":"7","XSFX":"由南向北","XSFXDM":"3","KKMC":"中津大道与和畅路交口"},{"KKBH":"7208810050000","HPHM":"津K69879","JGSK":"2021-04-01 15:35:02.983","CDBH":"9","XSFX":"由北向南","XSFXDM":"4","KKMC":"海旭道与明盛路交口正向"},{"KKBH":"720851002000","HPHM":"津C379A7","JGSK":"2021-04-01 15:35:03.018","CDBH":"8","XSFX":"由北向南","XSFXDM":"4","KKMC":"碧水道与安正路交口"},{"KKBH":"720881002000","HPHM":"津NU3033","JGSK":"2021-04-01 15:35:03.027","CDBH":"7","XSFX":"由西向东","XSFXDM":"2","KKMC":"海旭道与安正路交口"},{"KKBH":"610256115","HPHM":"津KFW189","JGSK":"2021-04-01 15:35:03.037","CDBH":"3","XSFX":"由东向西","XSFXDM":"1","KKMC":"中天大道与中生大道交口"},{"KKBH":"720891006000","HPHM":"湘B6CU95","JGSK":"2021-04-01 15:35:03.2","CDBH":"8","XSFX":"由西向东","XSFXDM":"2","KKMC":"海博道与永盛路交口"},{"KKBH":"610256113","HPHM":"冀J2RG03","JGSK":"2021-04-01 15:35:03.36","CDBH":"8","XSFX":"由北向南","XSFXDM":"4","KKMC":"中天大道与和风路交口"},{"KKBH":"610276126","HPHM":"津HYF823","JGSK":"2021-04-01 15:35:03.429","CDBH":"7","XSFX":"由北向南","XSFXDM":"4","KKMC":"中新大道与和意路交口"},{"KKBH":"610266118","HPHM":"津G32930","JGSK":"2021-04-01 15:35:03.601","CDBH":"5","XSFX":"由西向东","XSFXDM":"2","KKMC":"中生大道与和畅路交口"},{"KKBH":"610401004","HPHM":"津C66M61","JGSK":"2021-04-01 15:35:03.686","CDBH":"4","XSFX":"由西向东","XSFXDM":"2","KKMC":"和畅路与和风路交口"},{"KKBH":"610271010","HPHM":"冀BZ119F","JGSK":"2021-04-01 15:35:03.694","CDBH":"5","XSFX":"由南向北","XSFXDM":"3","KKMC":"中新大道与华五路交口"},{"KKBH":"610256111","HPHM":"津MNF512","JGSK":"2021-04-01 15:35:03.714","CDBH":"7","XSFX":"由北向南","XSFXDM":"4","KKMC":"中天大道与和惠路交口"},{"KKBH":"610276126","HPHM":"津AF05517","JGSK":"2021-04-01 15:35:03.75","CDBH":"8","XSFX":"由北向南","XSFXDM":"4","KKMC":"中新大道与和意路交口"},{"KKBH":"7208610030000","HPHM":"冀J2S6W7","JGSK":"2021-04-01 15:35:03.81","CDBH":"10","XSFX":"由北向南","XSFXDM":"4","KKMC":"海晨道与安明路交口正向"},{"KKBH":"610276124","HPHM":"冀B705A6","JGSK":"2021-04-01 15:35:03.814","CDBH":"1","XSFX":"由东向西","XSFXDM":"1","KKMC":"中新大道与中生大道交口"},{"KKBH":"1250","HPHM":"津C10V65","JGSK":"2021-04-01 15:35:03.868","CDBH":"2","XSFX":"由东向西","XSFXDM":"1","KKMC":"中滨大道与盛三街交口正向"},{"KKBH":"610256113","HPHM":"津QB7161","JGSK":"2021-04-01 15:35:03.927","CDBH":"2","XSFX":"由西向东","XSFXDM":"2","KKMC":"中天大道与和风路交口"},{"KKBH":"610271010","HPHM":"冀BQ919Q","JGSK":"2021-04-01 15:35:04.007","CDBH":"5","XSFX":"由南向北","XSFXDM":"3","KKMC":"中新大道与华五路交口"},{"KKBH":"610271010","HPHM":"鲁NJ915C","JGSK":"2021-04-01 15:35:04.011","CDBH":"7","XSFX":"由北向南","XSFXDM":"4","KKMC":"中新大道与华五路交口"},{"KKBH":"720891005000","HPHM":"鲁D928YD","JGSK":"2021-04-01 15:35:04.111","CDBH":"3","XSFX":"由东向西","XSFXDM":"1","KKMC":"海博道与安明路交口"},{"KKBH":"7208810060000","HPHM":"津C18152","JGSK":"2021-04-01 15:35:04.133","CDBH":"2","XSFX":"由西向东","XSFXDM":"2","KKMC":"海旭道与庄盛路交口正向"},{"KKBH":"610276124","HPHM":"津HEC095","JGSK":"2021-04-01 15:35:04.213","CDBH":"7","XSFX":"由南向北","XSFXDM":"3","KKMC":"中新大道与中生大道交口"},{"KKBH":"610256114","HPHM":"津C23J89","JGSK":"2021-04-01 15:35:04.234","CDBH":"4","XSFX":"由南向北","XSFXDM":"3","KKMC":"中天大道与和旭路交口"},{"KKBH":"7280310020000","HPHM":"车牌","JGSK":"2021-04-01 15:35:04.272","CDBH":"6","XSFX":"由南向北","XSFXDM":"3","KKMC":"动漫中路与文一路交口正向"},{"KKBH":"610256114","HPHM":"津FBU885","JGSK":"2021-04-01 15:35:04.274","CDBH":"5","XSFX":"由南向北","XSFXDM":"3","KKMC":"中天大道与和旭路交口"},{"KKBH":"720571004000","HPHM":"陕A0M03D","JGSK":"2021-04-01 15:35:04.369","CDBH":"3","XSFX":"由西向东","XSFXDM":"2","KKMC":"动漫东路与动漫中路交口"},{"KKBH":"720861003000","HPHM":"豫EM6S28","JGSK":"2021-04-01 15:35:04.393","CDBH":"11","XSFX":"由北向南","XSFXDM":"4","KKMC":"海晨道与安明路交口"},{"KKBH":"7400110020000","HPHM":"冀A07C2U","JGSK":"2021-04-01 15:35:04.452","CDBH":"6","XSFX":"由北向南","XSFXDM":"4","KKMC":"静湖南路与华一路交口正向"},{"KKBH":"7208610030000","HPHM":"车牌","JGSK":"2021-04-01 15:35:04.528","CDBH":"7","XSFX":"由南向北","XSFXDM":"3","KKMC":"海晨道与安明路交口正向"},{"KKBH":"7208810050000","HPHM":"吉B9V278","JGSK":"2021-04-01 15:35:04.663","CDBH":"9","XSFX":"由北向南","XSFXDM":"4","KKMC":"海旭道与明盛路交口正向"},{"KKBH":"610256113","HPHM":"苏EH1W75","JGSK":"2021-04-01 15:35:04.778","CDBH":"5","XSFX":"由南向北","XSFXDM":"3","KKMC":"中天大道与和风路交口"},{"KKBH":"610276124","HPHM":"津RG8878","JGSK":"2021-04-01 15:35:04.817","CDBH":"4","XSFX":"由西向东","XSFXDM":"2","KKMC":"中新大道与中生大道交口"},{"KKBH":"610271010","HPHM":"津NPD538","JGSK":"2021-04-01 15:35:04.862","CDBH":"7","XSFX":"由北向南","XSFXDM":"4","KKMC":"中新大道与华五路交口"},{"KKBH":"610271010","HPHM":"津C61825","JGSK":"2021-04-01 15:35:04.87","CDBH":"8","XSFX":"由北向南","XSFXDM":"4","KKMC":"中新大道与华五路交口"},{"KKBH":"7208910080000","HPHM":"津CFX160","JGSK":"2021-04-01 15:35:04.871","CDBH":"7","XSFX":"由西向东","XSFXDM":"2","KKMC":"海博道与荣盛路交口正向"},{"KKBH":"7280310060000","HPHM":"津JWW896","JGSK":"2021-04-01 15:35:04.905","CDBH":"6","XSFX":"由南向北","XSFXDM":"3","KKMC":"动漫中路与文三路交口正向"},{"KKBH":"720891008000","HPHM":"鲁AP8U55","JGSK":"2021-04-01 15:35:04.962","CDBH":"5","XSFX":"由西向东","XSFXDM":"2","KKMC":"海博道与荣盛路交口"},{"KKBH":"610276125","HPHM":"津B2E077","JGSK":"2021-04-01 15:35:04.986","CDBH":"4","XSFX":"由南向北","XSFXDM":"3","KKMC":"中新大道与和顺路交口"},{"KKBH":"728031003000","HPHM":"冀TV5M33","JGSK":"2021-04-01 15:35:04.998","CDBH":"5","XSFX":"由北向南","XSFXDM":"4","KKMC":"动漫中路与文二路交口"},{"KKBH":"720891004000","HPHM":"浙AM19G8","JGSK":"2021-04-01 15:35:05.009","CDBH":"4","XSFX":"由西向东","XSFXDM":"2","KKMC":"海博道与安平路交口"},{"KKBH":"610266118","HPHM":"津RVV950","JGSK":"2021-04-01 15:35:05.103","CDBH":"2","XSFX":"由东向西","XSFXDM":"1","KKMC":"中生大道与和畅路交口"},{"KKBH":"610286127","HPHM":"冀B8XD87","JGSK":"2021-04-01 15:35:05.311","CDBH":"6","XSFX":"由西向东","XSFXDM":"2","KKMC":"中津大道与和畅路交口"},{"KKBH":"610326142000","HPHM":"车牌","JGSK":"2021-04-01 15:35:05.483","CDBH":"13","XSFX":"由北向南","XSFXDM":"4","KKMC":"中成大道与泰七路交口"},{"KKBH":"610276126","HPHM":"津AW9082","JGSK":"2021-04-01 15:35:05.59","CDBH":"8","XSFX":"由北向南","XSFXDM":"4","KKMC":"中新大道与和意路交口"},{"KKBH":"610271008","HPHM":"津C85319","JGSK":"2021-04-01 15:35:05.603","CDBH":"1","XSFX":"由南向北","XSFXDM":"3","KKMC":"中新大道与航母主题公园支路交口"},{"KKBH":"610391007","HPHM":"冀BH09P1","JGSK":"2021-04-01 15:35:05.714","CDBH":"8","XSFX":"由南向北","XSFXDM":"3","KKMC":"和韵路与和风路交口"},{"KKBH":"610261004000","HPHM":"冀RD16916","JGSK":"2021-04-01 15:35:05.719","CDBH":"2","XSFX":"由南向北","XSFXDM":"3","KKMC":"中生大道与静湖西路（北侧）"},{"KKBH":"7208610030000","HPHM":"豫E3363Q","JGSK":"2021-04-01 15:35:05.771","CDBH":"11","XSFX":"由北向南","XSFXDM":"4","KKMC":"海晨道与安明路交口正向"},{"KKBH":"610286127","HPHM":"津HHM662","JGSK":"2021-04-01 15:35:05.843","CDBH":"8","XSFX":"由南向北","XSFXDM":"3","KKMC":"中津大道与和畅路交口"},{"KKBH":"7208810020000","HPHM":"车牌","JGSK":"2021-04-01 15:35:05.881","CDBH":"11","XSFX":"由南向北","XSFXDM":"3","KKMC":"海旭道与安正路交口正向"},{"KKBH":"610256115","HPHM":"津AS7391","JGSK":"2021-04-01 15:35:05.888","CDBH":"5","XSFX":"由西向东","XSFXDM":"2","KKMC":"中天大道与中生大道交口"},{"KKBH":"610271010","HPHM":"津KBC768","JGSK":"2021-04-01 15:35:05.921","CDBH":"7","XSFX":"由北向南","XSFXDM":"4","KKMC":"中新大道与华五路交口"},{"KKBH":"7208810020000","HPHM":"冀TH5D29","JGSK":"2021-04-01 15:35:05.925","CDBH":"2","XSFX":"由东向西","XSFXDM":"1","KKMC":"海旭道与安正路交口正向"},{"KKBH":"610266118","HPHM":"车牌","JGSK":"2021-04-01 15:35:05.93","CDBH":"12","XSFX":"由北向南","XSFXDM":"4","KKMC":"中生大道与和畅路交口"},{"KKBH":"720891005000","HPHM":"鄂FM28V6","JGSK":"2021-04-01 15:35:06.056","CDBH":"8","XSFX":"由南向北","XSFXDM":"3","KKMC":"海博道与安明路交口"},{"KKBH":"610256111","HPHM":"津RKH019","JGSK":"2021-04-01 15:35:06.23","CDBH":"7","XSFX":"由北向南","XSFXDM":"4","KKMC":"中天大道与和惠路交口"},{"KKBH":"720881006000","HPHM":"津C18152","JGSK":"2021-04-01 15:35:06.35","CDBH":"2","XSFX":"由西向东","XSFXDM":"2","KKMC":"海旭道与庄盛路交口"},{"KKBH":"7208810040000","HPHM":"车牌","JGSK":"2021-04-01 15:35:06.377","CDBH":"8","XSFX":"由北向南","XSFXDM":"4","KKMC":"海旭道与永盛路交口正向"},{"KKBH":"610391007","HPHM":"鲁A3Y0Z7","JGSK":"2021-04-01 15:35:06.431","CDBH":"9","XSFX":"由南向北","XSFXDM":"3","KKMC":"和韵路与和风路交口"},{"KKBH":"720541004000","HPHM":"冀E5D372","JGSK":"2021-04-01 15:35:06.455","CDBH":"1","XSFX":"由东向西","XSFXDM":"1","KKMC":"动漫环路东与动漫中路交口"},{"KKBH":"720871002000","HPHM":"鲁ND97H2","JGSK":"2021-04-01 15:35:06.497","CDBH":"5","XSFX":"由南向北","XSFXDM":"3","KKMC":"安正路与芳菲路交口"},{"KKBH":"7208910050000","HPHM":"津MVV376","JGSK":"2021-04-01 15:35:06.549","CDBH":"5","XSFX":"由西向东","XSFXDM":"2","KKMC":"海博道与安明路交口正向"},{"KKBH":"610271010","HPHM":"冀BZ119F","JGSK":"2021-04-01 15:35:06.572","CDBH":"5","XSFX":"由南向北","XSFXDM":"3","KKMC":"中新大道与华五路交口"},{"KKBH":"720891004000","HPHM":"车牌","JGSK":"2021-04-01 15:35:06.696","CDBH":"8","XSFX":"由南向北","XSFXDM":"3","KKMC":"海博道与安平路交口"},{"KKBH":"7208710020000","HPHM":"津JT5930","JGSK":"2021-04-01 15:35:06.784","CDBH":"6","XSFX":"由南向北","XSFXDM":"3","KKMC":"安正路与芳菲路交口正向"},{"KKBH":"7208810050000","HPHM":"津CAR258","JGSK":"2021-04-01 15:35:06.804","CDBH":"9","XSFX":"由北向南","XSFXDM":"4","KKMC":"海旭道与明盛路交口正向"},{"KKBH":"610256113","HPHM":"苏EH1W75","JGSK":"2021-04-01 15:35:06.834","CDBH":"5","XSFX":"由南向北","XSFXDM":"3","KKMC":"中天大道与和风路交口"},{"KKBH":"610286127","HPHM":"津DF8353","JGSK":"2021-04-01 15:35:06.901","CDBH":"4","XSFX":"由西向东","XSFXDM":"2","KKMC":"中津大道与和畅路交口"},{"KKBH":"7208910080000","HPHM":"鲁HD0H18","JGSK":"2021-04-01 15:35:07.102","CDBH":"13","XSFX":"由北向南","XSFXDM":"4","KKMC":"海博道与荣盛路交口正向"},{"KKBH":"610286127","HPHM":"津C96W93","JGSK":"2021-04-01 15:35:07.109","CDBH":"8","XSFX":"由南向北","XSFXDM":"3","KKMC":"中津大道与和畅路交口"},{"KKBH":"610401004","HPHM":"津J64000","JGSK":"2021-04-01 15:35:07.126","CDBH":"2","XSFX":"由东向西","XSFXDM":"1","KKMC":"和畅路与和风路交口"},{"KKBH":"610271010","HPHM":"津HR0966","JGSK":"2021-04-01 15:35:07.182","CDBH":"7","XSFX":"由北向南","XSFXDM":"4","KKMC":"中新大道与华五路交口"},{"KKBH":"711","HPHM":"京EEG199","JGSK":"2021-04-01 15:35:07.247","CDBH":"5","XSFX":"由南向北","XSFXDM":"3","KKMC":"不礼让行人中新大道与和旭路交口"},{"KKBH":"7208910060000","HPHM":"黑AP00A1","JGSK":"2021-04-01 15:35:07.416","CDBH":"7","XSFX":"由西向东","XSFXDM":"2","KKMC":"海博道与永盛路交口正向"},{"KKBH":"740011002000","HPHM":"冀A07C2U","JGSK":"2021-04-01 15:35:07.557","CDBH":"14","XSFX":"由北向南","XSFXDM":"4","KKMC":"静湖南路与华一路交口"},{"KKBH":"610276125","HPHM":"津C05X87","JGSK":"2021-04-01 15:35:07.69","CDBH":"1","XSFX":"由东向西","XSFXDM":"1","KKMC":"中新大道与和顺路交口"},{"KKBH":"610271010","HPHM":"津RBM287","JGSK":"2021-04-01 15:35:07.749","CDBH":"8","XSFX":"由北向南","XSFXDM":"4","KKMC":"中新大道与华五路交口"},{"KKBH":"610256113","HPHM":"冀J2RG03","JGSK":"2021-04-01 15:35:07.804","CDBH":"8","XSFX":"由北向南","XSFXDM":"4","KKMC":"中天大道与和风路交口"},{"KKBH":"7208910060000","HPHM":"津ADN5026","JGSK":"2021-04-01 15:35:07.83","CDBH":"3","XSFX":"由东向西","XSFXDM":"1","KKMC":"海博道与永盛路交口正向"},{"KKBH":"610276125","HPHM":"津CCG915","JGSK":"2021-04-01 15:35:07.903","CDBH":"7","XSFX":"由北向南","XSFXDM":"4","KKMC":"中新大道与和顺路交口"},{"KKBH":"610286127","HPHM":"津HHM662","JGSK":"2021-04-01 15:35:07.909","CDBH":"9","XSFX":"由南向北","XSFXDM":"3","KKMC":"中津大道与和畅路交口"},{"KKBH":"610276124","HPHM":"津AR9679","JGSK":"2021-04-01 15:35:07.938","CDBH":"8","XSFX":"由南向北","XSFXDM":"3","KKMC":"中新大道与中生大道交口"},{"KKBH":"610271010","HPHM":"津C61825","JGSK":"2021-04-01 15:35:07.982","CDBH":"8","XSFX":"由北向南","XSFXDM":"4","KKMC":"中新大道与华五路交口"},{"KKBH":"610271010","HPHM":"豫ESL446","JGSK":"2021-04-01 15:35:08.313","CDBH":"5","XSFX":"由南向北","XSFXDM":"3","KKMC":"中新大道与华五路交口"},{"KKBH":"7280310020000","HPHM":"津HPP513","JGSK":"2021-04-01 15:35:08.325","CDBH":"5","XSFX":"由南向北","XSFXDM":"3","KKMC":"动漫中路与文一路交口正向"},{"KKBH":"610266117","HPHM":"冀BX672X","JGSK":"2021-04-01 15:35:08.486","CDBH":"2","XSFX":"由东向西","XSFXDM":"1","KKMC":"中生大道与和韵路交口"},{"KKBH":"720881002000","HPHM":"冀TH5D29","JGSK":"2021-04-01 15:35:08.535","CDBH":"2","XSFX":"由东向西","XSFXDM":"1","KKMC":"海旭道与安正路交口"},{"KKBH":"7208810020000","HPHM":"冀F3507K","JGSK":"2021-04-01 15:35:08.59","CDBH":"9","XSFX":"由南向北","XSFXDM":"3","KKMC":"海旭道与安正路交口正向"},{"KKBH":"610256113","HPHM":"津QB7161","JGSK":"2021-04-01 15:35:08.696","CDBH":"2","XSFX":"由西向东","XSFXDM":"2","KKMC":"中天大道与和风路交口"},{"KKBH":"610276126","HPHM":"津A09333F","JGSK":"2021-04-01 15:35:08.738","CDBH":"5","XSFX":"由南向北","XSFXDM":"3","KKMC":"中新大道与和意路交口"},{"KKBH":"610271010","HPHM":"鲁NJ915C","JGSK":"2021-04-01 15:35:08.782","CDBH":"7","XSFX":"由北向南","XSFXDM":"4","KKMC":"中新大道与华五路交口"},{"KKBH":"7208910050000","HPHM":"津GYN819","JGSK":"2021-04-01 15:35:08.815","CDBH":"3","XSFX":"由东向西","XSFXDM":"1","KKMC":"海博道与安明路交口正向"},{"KKBH":"720571004000","HPHM":"津C980P7","JGSK":"2021-04-01 15:35:08.841","CDBH":"6","XSFX":"由北向南","XSFXDM":"4","KKMC":"动漫东路与动漫中路交口"},{"KKBH":"610256115","HPHM":"津DMZ609","JGSK":"2021-04-01 15:35:09.031","CDBH":"5","XSFX":"由西向东","XSFXDM":"2","KKMC":"中天大道与中生大道交口"},{"KKBH":"610391006","HPHM":"车牌","JGSK":"2021-04-01 15:35:09.036","CDBH":"7","XSFX":"由南向北","XSFXDM":"3","KKMC":"和韵路与和意路交口"},{"KKBH":"1250","HPHM":"津O68275","JGSK":"2021-04-01 15:35:09.063","CDBH":"2","XSFX":"由东向西","XSFXDM":"1","KKMC":"中滨大道与盛三街交口正向"},{"KKBH":"711","HPHM":"津DHH468","JGSK":"2021-04-01 15:35:09.072","CDBH":"7","XSFX":"由北向南","XSFXDM":"4","KKMC":"不礼让行人中新大道与和旭路交口"},{"KKBH":"610256115","HPHM":"赣D90965","JGSK":"2021-04-01 15:35:09.106","CDBH":"12","XSFX":"由北向南","XSFXDM":"4","KKMC":"中天大道与中生大道交口"},{"KKBH":"610256115","HPHM":"津A0M925","JGSK":"2021-04-01 15:35:09.107","CDBH":"10","XSFX":"由北向南","XSFXDM":"4","KKMC":"中天大道与中生大道交口"},{"KKBH":"7208610030000","HPHM":"晋BPB433","JGSK":"2021-04-01 15:35:09.177","CDBH":"10","XSFX":"由北向南","XSFXDM":"4","KKMC":"海晨道与安明路交口正向"},{"KKBH":"720881005000","HPHM":"冀B9P90P","JGSK":"2021-04-01 15:35:09.18","CDBH":"9","XSFX":"由北向南","XSFXDM":"4","KKMC":"海旭道与明盛路交口"},{"KKBH":"7209010020000","HPHM":"车牌","JGSK":"2021-04-01 15:35:09.209","CDBH":"8","XSFX":"由南向北","XSFXDM":"3","KKMC":"玉林道与安正路交口正向"},{"KKBH":"610276125","HPHM":"冀A80J05","JGSK":"2021-04-01 15:35:09.322","CDBH":"8","XSFX":"由北向南","XSFXDM":"4","KKMC":"中新大道与和顺路交口"},{"KKBH":"610266117","HPHM":"津JTP689","JGSK":"2021-04-01 15:35:09.36","CDBH":"2","XSFX":"由东向西","XSFXDM":"1","KKMC":"中生大道与和韵路交口"},{"KKBH":"610286127","HPHM":"津DKD866","JGSK":"2021-04-01 15:35:09.425","CDBH":"7","XSFX":"由南向北","XSFXDM":"3","KKMC":"中津大道与和畅路交口"},{"KKBH":"610266118","HPHM":"津G32930","JGSK":"2021-04-01 15:35:09.459","CDBH":"6","XSFX":"由西向东","XSFXDM":"2","KKMC":"中生大道与和畅路交口"},{"KKBH":"720861003000","HPHM":"津C9N385","JGSK":"2021-04-01 15:35:09.499","CDBH":"1","XSFX":"由东向西","XSFXDM":"1","KKMC":"海晨道与安明路交口"},{"KKBH":"7208910080000","HPHM":"津E31119","JGSK":"2021-04-01 15:35:09.534","CDBH":"9","XSFX":"由南向北","XSFXDM":"3","KKMC":"海博道与荣盛路交口正向"},{"KKBH":"7205410020000","HPHM":"津ADJ426","JGSK":"2021-04-01 15:35:09.576","CDBH":"4","XSFX":"由西向东","XSFXDM":"2","KKMC":"动漫环路西与动漫中路交口正向"},{"KKBH":"610276126","HPHM":"吉AMZ171","JGSK":"2021-04-01 15:35:09.643","CDBH":"4","XSFX":"由南向北","XSFXDM":"3","KKMC":"中新大道与和意路交口"},{"KKBH":"610256111","HPHM":"津A17M68","JGSK":"2021-04-01 15:35:09.679","CDBH":"1","XSFX":"由西向东","XSFXDM":"2","KKMC":"中天大道与和惠路交口"},{"KKBH":"7208810020000","HPHM":"津NLT999","JGSK":"2021-04-01 15:35:09.776","CDBH":"4","XSFX":"由东向西","XSFXDM":"1","KKMC":"海旭道与安正路交口正向"},{"KKBH":"7208910030000","HPHM":"车牌","JGSK":"2021-04-01 15:35:09.866","CDBH":"2","XSFX":"由东向西","XSFXDM":"1","KKMC":"海博道与安正路交口正向"},{"KKBH":"610256111","HPHM":"津RKH019","JGSK":"2021-04-01 15:35:09.88","CDBH":"7","XSFX":"由北向南","XSFXDM":"4","KKMC":"中天大道与和惠路交口"},{"KKBH":"720891004000","HPHM":"鲁NM908D","JGSK":"2021-04-01 15:35:09.903","CDBH":"4","XSFX":"由西向东","XSFXDM":"2","KKMC":"海博道与安平路交口"},{"KKBH":"7208810050000","HPHM":"津H00505","JGSK":"2021-04-01 15:35:09.993","CDBH":"5","XSFX":"由西向东","XSFXDM":"2","KKMC":"海旭道与明盛路交口正向"},{"KKBH":"7208910030000","HPHM":"津HZ3669","JGSK":"2021-04-01 15:35:10.031","CDBH":"11","XSFX":"由北向南","XSFXDM":"4","KKMC":"海博道与安正路交口正向"},{"KKBH":"610271008","HPHM":"车牌","JGSK":"2021-04-01 15:35:10.202","CDBH":"1","XSFX":"由南向北","XSFXDM":"3","KKMC":"中新大道与航母主题公园支路交口"},{"KKBH":"720891008000","HPHM":"津CFX160","JGSK":"2021-04-01 15:35:10.204","CDBH":"7","XSFX":"由西向东","XSFXDM":"2","KKMC":"海博道与荣盛路交口"},{"KKBH":"728031006000","HPHM":"津JWW896","JGSK":"2021-04-01 15:35:10.283","CDBH":"6","XSFX":"由南向北","XSFXDM":"3","KKMC":"动漫中路与文三路交口"},{"KKBH":"720861003000","HPHM":"冀J2S6W7","JGSK":"2021-04-01 15:35:10.399","CDBH":"10","XSFX":"由北向南","XSFXDM":"4","KKMC":"海晨道与安明路交口"},{"KKBH":"7208910090000","HPHM":"京NV6W08","JGSK":"2021-04-01 15:35:10.464","CDBH":"9","XSFX":"由北向南","XSFXDM":"4","KKMC":"海博道与弘通路交口正向"},{"KKBH":"7208610030000","HPHM":"车牌","JGSK":"2021-04-01 15:35:10.523","CDBH":"11","XSFX":"由北向南","XSFXDM":"4","KKMC":"海晨道与安明路交口正向"},{"KKBH":"610271010","HPHM":"津RBM287","JGSK":"2021-04-01 15:35:10.623","CDBH":"8","XSFX":"由北向南","XSFXDM":"4","KKMC":"中新大道与华五路交口"},{"KKBH":"7208810040000","HPHM":"津B03873","JGSK":"2021-04-01 15:35:10.744","CDBH":"1","XSFX":"由东向西","XSFXDM":"1","KKMC":"海旭道与永盛路交口正向"},{"KKBH":"610256115","HPHM":"津A0M925","JGSK":"2021-04-01 15:35:10.793","CDBH":"10","XSFX":"由北向南","XSFXDM":"4","KKMC":"中天大道与中生大道交口"},{"KKBH":"610271010","HPHM":"津KBC768","JGSK":"2021-04-01 15:35:10.864","CDBH":"7","XSFX":"由北向南","XSFXDM":"4","KKMC":"中新大道与华五路交口"},{"KKBH":"610256114","HPHM":"津FBU885","JGSK":"2021-04-01 15:35:10.959","CDBH":"5","XSFX":"由南向北","XSFXDM":"3","KKMC":"中天大道与和旭路交口"},{"KKBH":"610256115","HPHM":"津H60167","JGSK":"2021-04-01 15:35:10.998","CDBH":"10","XSFX":"由北向南","XSFXDM":"4","KKMC":"中天大道与中生大道交口"},{"KKBH":"720861003000","HPHM":"豫E3363Q","JGSK":"2021-04-01 15:35:11.037","CDBH":"11","XSFX":"由北向南","XSFXDM":"4","KKMC":"海晨道与安明路交口"},{"KKBH":"610276125","HPHM":"津HK0976","JGSK":"2021-04-01 15:35:11.086","CDBH":"5","XSFX":"由南向北","XSFXDM":"3","KKMC":"中新大道与和顺路交口"},{"KKBH":"610276125","HPHM":"津REG176","JGSK":"2021-04-01 15:35:11.195","CDBH":"8","XSFX":"由北向南","XSFXDM":"4","KKMC":"中新大道与和顺路交口"},{"KKBH":"610276125","HPHM":"津REG176","JGSK":"2021-04-01 15:35:11.196","CDBH":"8","XSFX":"由北向南","XSFXDM":"4","KKMC":"中新大道与和顺路交口"},{"KKBH":"610256116","HPHM":"冀RR1U87","JGSK":"2021-04-01 15:35:11.241","CDBH":"11","XSFX":"由北向南","XSFXDM":"4","KKMC":"中天大道与和顺路交口"},{"KKBH":"610286127","HPHM":"津GLH095","JGSK":"2021-04-01 15:35:11.327","CDBH":"7","XSFX":"由南向北","XSFXDM":"3","KKMC":"中津大道与和畅路交口"},{"KKBH":"610256112","HPHM":"鲁N036PD","JGSK":"2021-04-01 15:35:11.377","CDBH":"12","XSFX":"由北向南","XSFXDM":"4","KKMC":"中天大道与中津大道交口"},{"KKBH":"720891004000","HPHM":"车牌","JGSK":"2021-04-01 15:35:11.419","CDBH":"8","XSFX":"由南向北","XSFXDM":"3","KKMC":"海博道与安平路交口"},{"KKBH":"610276124","HPHM":"津HEC095","JGSK":"2021-04-01 15:35:11.474","CDBH":"7","XSFX":"由南向北","XSFXDM":"3","KKMC":"中新大道与中生大道交口"},{"KKBH":"7208910050000","HPHM":"豫SV1R37","JGSK":"2021-04-01 15:35:11.645","CDBH":"2","XSFX":"由东向西","XSFXDM":"1","KKMC":"海博道与安明路交口正向"},{"KKBH":"610256112","HPHM":"津A00755D","JGSK":"2021-04-01 15:35:11.668","CDBH":"8","XSFX":"由南向北","XSFXDM":"3","KKMC":"中天大道与中津大道交口"},{"KKBH":"610271010","HPHM":"豫ESL446","JGSK":"2021-04-01 15:35:11.691","CDBH":"5","XSFX":"由南向北","XSFXDM":"3","KKMC":"中新大道与华五路交口"},{"KKBH":"610276125","HPHM":"冀BP825D","JGSK":"2021-04-01 15:35:11.882","CDBH":"1","XSFX":"由东向西","XSFXDM":"1","KKMC":"中新大道与和顺路交口"},{"KKBH":"610271010","HPHM":"津C368U0","JGSK":"2021-04-01 15:35:11.896","CDBH":"5","XSFX":"由南向北","XSFXDM":"3","KKMC":"中新大道与华五路交口"},{"KKBH":"720881005000","HPHM":"津K69879","JGSK":"2021-04-01 15:35:11.901","CDBH":"9","XSFX":"由北向南","XSFXDM":"4","KKMC":"海旭道与明盛路交口"},{"KKBH":"7209010020000","HPHM":"津LAV011","JGSK":"2021-04-01 15:35:11.978","CDBH":"8","XSFX":"由南向北","XSFXDM":"3","KKMC":"玉林道与安正路交口正向"},{"KKBH":"720891005000","HPHM":"津MVV376","JGSK":"2021-04-01 15:35:12.14","CDBH":"5","XSFX":"由西向东","XSFXDM":"2","KKMC":"海博道与安明路交口"},{"KKBH":"720891008000","HPHM":"鲁HD0H18","JGSK":"2021-04-01 15:35:12.172","CDBH":"13","XSFX":"由北向南","XSFXDM":"4","KKMC":"海博道与荣盛路交口"},{"KKBH":"610286127","HPHM":"津DF8353","JGSK":"2021-04-01 15:35:12.277","CDBH":"5","XSFX":"由西向东","XSFXDM":"2","KKMC":"中津大道与和畅路交口"},{"KKBH":"720891003000","HPHM":"津RXP799","JGSK":"2021-04-01 15:35:12.282","CDBH":"7","XSFX":"由南向北","XSFXDM":"3","KKMC":"海博道与安正路交口"},{"KKBH":"610266118","HPHM":"津RRP128","JGSK":"2021-04-01 15:35:12.354","CDBH":"10","XSFX":"由北向南","XSFXDM":"4","KKMC":"中生大道与和畅路交口"},{"KKBH":"720891003000","HPHM":"津HZ3669","JGSK":"2021-04-01 15:35:12.468","CDBH":"2","XSFX":"由东向西","XSFXDM":"1","KKMC":"海博道与安正路交口"},{"KKBH":"610266118","HPHM":"津RVV950","JGSK":"2021-04-01 15:35:12.683","CDBH":"2","XSFX":"由东向西","XSFXDM":"1","KKMC":"中生大道与和畅路交口"},{"KKBH":"610256115","HPHM":"津HHH900","JGSK":"2021-04-01 15:35:12.781","CDBH":"1","XSFX":"由东向西","XSFXDM":"1","KKMC":"中天大道与中生大道交口"},{"KKBH":"7208810040000","HPHM":"津RPK895","JGSK":"2021-04-01 15:35:12.8","CDBH":"1","XSFX":"由东向西","XSFXDM":"1","KKMC":"海旭道与永盛路交口正向"},{"KKBH":"728031002000","HPHM":"津HPP513","JGSK":"2021-04-01 15:35:12.805","CDBH":"5","XSFX":"由南向北","XSFXDM":"3","KKMC":"动漫中路与文一路交口"},{"KKBH":"610276124","HPHM":"京N32U45","JGSK":"2021-04-01 15:35:13.028","CDBH":"3","XSFX":"由东向西","XSFXDM":"1","KKMC":"中新大道与中生大道交口"},{"KKBH":"610266117","HPHM":"吉A27870","JGSK":"2021-04-01 15:35:13.151","CDBH":"1","XSFX":"由东向西","XSFXDM":"1","KKMC":"中生大道与和韵路交口"},{"KKBH":"610276126","HPHM":"津A09333F","JGSK":"2021-04-01 15:35:13.248","CDBH":"5","XSFX":"由南向北","XSFXDM":"3","KKMC":"中新大道与和意路交口"},{"KKBH":"7208810070000","HPHM":"津A31B09","JGSK":"2021-04-01 15:35:13.341","CDBH":"4","XSFX":"由西向东","XSFXDM":"2","KKMC":"海旭道与弘通路交口正向"},{"KKBH":"711","HPHM":"鄂A67KH8","JGSK":"2021-04-01 15:35:13.397","CDBH":"8","XSFX":"由北向南","XSFXDM":"4","KKMC":"不礼让行人中新大道与和旭路交口"},{"KKBH":"610256115","HPHM":"津CB1601","JGSK":"2021-04-01 15:35:13.42","CDBH":"5","XSFX":"由西向东","XSFXDM":"2","KKMC":"中天大道与中生大道交口"},{"KKBH":"610391007","HPHM":"冀BH09P1","JGSK":"2021-04-01 15:35:13.449","CDBH":"9","XSFX":"由南向北","XSFXDM":"3","KKMC":"和韵路与和风路交口"},{"KKBH":"7205710030000","HPHM":"车牌","JGSK":"2021-04-01 15:35:13.45","CDBH":"2","XSFX":"由东向西","XSFXDM":"1","KKMC":"动漫东路与文三路交口正向"},{"KKBH":"7208910050000","HPHM":"冀E51J96","JGSK":"2021-04-01 15:35:13.462","CDBH":"8","XSFX":"由南向北","XSFXDM":"3","KKMC":"海博道与安明路交口正向"},{"KKBH":"610256111","HPHM":"津A17M68","JGSK":"2021-04-01 15:35:13.503","CDBH":"1","XSFX":"由西向东","XSFXDM":"2","KKMC":"中天大道与和惠路交口"},{"KKBH":"610256111","HPHM":"津AU5995","JGSK":"2021-04-01 15:35:13.516","CDBH":"5","XSFX":"由南向北","XSFXDM":"3","KKMC":"中天大道与和惠路交口"},{"KKBH":"720881005000","HPHM":"吉B9V278","JGSK":"2021-04-01 15:35:13.659","CDBH":"9","XSFX":"由北向南","XSFXDM":"4","KKMC":"海旭道与明盛路交口"},{"KKBH":"7208810020000","HPHM":"津AZ3823","JGSK":"2021-04-01 15:35:13.709","CDBH":"2","XSFX":"由东向西","XSFXDM":"1","KKMC":"海旭道与安正路交口正向"},{"KKBH":"720811002000","HPHM":"津AQJ036","JGSK":"2021-04-01 15:35:13.736","CDBH":"3","XSFX":"由南向北","XSFXDM":"3","KKMC":"动漫南路与文一路交口"},{"KKBH":"7208610030000","HPHM":"鲁NL79K5","JGSK":"2021-04-01 15:35:13.806","CDBH":"10","XSFX":"由北向南","XSFXDM":"4","KKMC":"海晨道与安明路交口正向"},{"KKBH":"610276125","HPHM":"津KE9116","JGSK":"2021-04-01 15:35:13.806","CDBH":"8","XSFX":"由北向南","XSFXDM":"4","KKMC":"中新大道与和顺路交口"},{"KKBH":"610256115","HPHM":"津H60167","JGSK":"2021-04-01 15:35:13.833","CDBH":"10","XSFX":"由北向南","XSFXDM":"4","KKMC":"中天大道与中生大道交口"},{"KKBH":"610271010","HPHM":"冀B9GW73","JGSK":"2021-04-01 15:35:13.926","CDBH":"5","XSFX":"由南向北","XSFXDM":"3","KKMC":"中新大道与华五路交口"},{"KKBH":"720861003000","HPHM":"津KLB538","JGSK":"2021-04-01 15:35:13.927","CDBH":"4","XSFX":"由西向东","XSFXDM":"2","KKMC":"海晨道与安明路交口"},{"KKBH":"610276125","HPHM":"津CCG915","JGSK":"2021-04-01 15:35:14.047","CDBH":"7","XSFX":"由北向南","XSFXDM":"4","KKMC":"中新大道与和顺路交口"},{"KKBH":"7208810040000","HPHM":"津CDE459","JGSK":"2021-04-01 15:35:14.063","CDBH":"2","XSFX":"由东向西","XSFXDM":"1","KKMC":"海旭道与永盛路交口正向"},{"KKBH":"610271010","HPHM":"车牌","JGSK":"2021-04-01 15:35:14.154","CDBH":"4","XSFX":"由南向北","XSFXDM":"3","KKMC":"中新大道与华五路交口"},{"KKBH":"610266117","HPHM":"京Q78X39","JGSK":"2021-04-01 15:35:14.164","CDBH":"10","XSFX":"由北向南","XSFXDM":"4","KKMC":"中生大道与和韵路交口"},{"KKBH":"7208910080000","HPHM":"津DDU569","JGSK":"2021-04-01 15:35:14.286","CDBH":"7","XSFX":"由西向东","XSFXDM":"2","KKMC":"海博道与荣盛路交口正向"},{"KKBH":"7208710020000","HPHM":"川S56Y55","JGSK":"2021-04-01 15:35:14.345","CDBH":"8","XSFX":"由北向南","XSFXDM":"4","KKMC":"安正路与芳菲路交口正向"},{"KKBH":"610276126","HPHM":"津FM5838","JGSK":"2021-04-01 15:35:14.415","CDBH":"2","XSFX":"由东向西","XSFXDM":"1","KKMC":"中新大道与和意路交口"},{"KKBH":"610271010","HPHM":"津KGG222","JGSK":"2021-04-01 15:35:14.46","CDBH":"7","XSFX":"由北向南","XSFXDM":"4","KKMC":"中新大道与华五路交口"},{"KKBH":"720871002000","HPHM":"津JT5930","JGSK":"2021-04-01 15:35:14.656","CDBH":"6","XSFX":"由南向北","XSFXDM":"3","KKMC":"安正路与芳菲路交口"},{"KKBH":"610286127","HPHM":"津DKD866","JGSK":"2021-04-01 15:35:14.715","CDBH":"8","XSFX":"由南向北","XSFXDM":"3","KKMC":"中津大道与和畅路交口"},{"KKBH":"610276124","HPHM":"辽B25CR1","JGSK":"2021-04-01 15:35:14.823","CDBH":"5","XSFX":"由西向东","XSFXDM":"2","KKMC":"中新大道与中生大道交口"},{"KKBH":"610256112","HPHM":"津RFA988","JGSK":"2021-04-01 15:35:14.827","CDBH":"5","XSFX":"由西向东","XSFXDM":"2","KKMC":"中天大道与中津大道交口"},{"KKBH":"720891003000","HPHM":"津NRR917","JGSK":"2021-04-01 15:35:14.842","CDBH":"7","XSFX":"由南向北","XSFXDM":"3","KKMC":"海博道与安正路交口"},{"KKBH":"720891006000","HPHM":"黑AP00A1","JGSK":"2021-04-01 15:35:14.886","CDBH":"7","XSFX":"由西向东","XSFXDM":"2","KKMC":"海博道与永盛路交口"},{"KKBH":"7208810040000","HPHM":"津FDA628","JGSK":"2021-04-01 15:35:15.063","CDBH":"2","XSFX":"由东向西","XSFXDM":"1","KKMC":"海旭道与永盛路交口正向"},{"KKBH":"7208810020000","HPHM":"津RRE187","JGSK":"2021-04-01 15:35:15.082","CDBH":"13","XSFX":"由北向南","XSFXDM":"4","KKMC":"海旭道与安正路交口正向"},{"KKBH":"610286127","HPHM":"津GLH095","JGSK":"2021-04-01 15:35:15.115","CDBH":"7","XSFX":"由南向北","XSFXDM":"3","KKMC":"中津大道与和畅路交口"},{"KKBH":"7208910030000","HPHM":"车牌","JGSK":"2021-04-01 15:35:15.164","CDBH":"3","XSFX":"由东向西","XSFXDM":"1","KKMC":"海博道与安正路交口正向"},{"KKBH":"7208910060000","HPHM":"津HLW075","JGSK":"2021-04-01 15:35:15.254","CDBH":"5","XSFX":"由西向东","XSFXDM":"2","KKMC":"海博道与永盛路交口正向"},{"KKBH":"610271008","HPHM":"车牌","JGSK":"2021-04-01 15:35:15.289","CDBH":"5","XSFX":"由北向南","XSFXDM":"4","KKMC":"中新大道与航母主题公园支路交口"},{"KKBH":"720891006000","HPHM":"津ADN5026","JGSK":"2021-04-01 15:35:15.615","CDBH":"3","XSFX":"由东向西","XSFXDM":"1","KKMC":"海博道与永盛路交口"},{"KKBH":"610256116","HPHM":"冀RR1U87","JGSK":"2021-04-01 15:35:15.716","CDBH":"12","XSFX":"由北向南","XSFXDM":"4","KKMC":"中天大道与和顺路交口"},{"KKBH":"610391007","HPHM":"津DYG008","JGSK":"2021-04-01 15:35:15.716","CDBH":"10","XSFX":"由北向南","XSFXDM":"4","KKMC":"和韵路与和风路交口"},{"KKBH":"610271010","HPHM":"津C368U0","JGSK":"2021-04-01 15:35:15.857","CDBH":"5","XSFX":"由南向北","XSFXDM":"3","KKMC":"中新大道与华五路交口"},{"KKBH":"720881002000","HPHM":"津NLT999","JGSK":"2021-04-01 15:35:15.866","CDBH":"4","XSFX":"由东向西","XSFXDM":"1","KKMC":"海旭道与安正路交口"},{"KKBH":"610256113","HPHM":"津E20192","JGSK":"2021-04-01 15:35:15.892","CDBH":"4","XSFX":"由南向北","XSFXDM":"3","KKMC":"中天大道与和风路交口"},{"KKBH":"610276125","HPHM":"津D66012","JGSK":"2021-04-01 15:35:15.904","CDBH":"7","XSFX":"由北向南","XSFXDM":"4","KKMC":"中新大道与和顺路交口"},{"KKBH":"610266118","HPHM":"津AF53807","JGSK":"2021-04-01 15:35:15.914","CDBH":"8","XSFX":"由南向北","XSFXDM":"3","KKMC":"中生大道与和畅路交口"},{"KKBH":"7205710020000","HPHM":"津NZA318","JGSK":"2021-04-01 15:35:15.927","CDBH":"1","XSFX":"由西向东","XSFXDM":"2","KKMC":"动漫东路与文二路交口正向"},{"KKBH":"610266118","HPHM":"津RRP128","JGSK":"2021-04-01 15:35:15.93","CDBH":"11","XSFX":"由北向南","XSFXDM":"4","KKMC":"中生大道与和畅路交口"},{"KKBH":"720881005000","HPHM":"津CAR258","JGSK":"2021-04-01 15:35:15.98","CDBH":"9","XSFX":"由北向南","XSFXDM":"4","KKMC":"海旭道与明盛路交口"},{"KKBH":"610276125","HPHM":"冀BP825D","JGSK":"2021-04-01 15:35:16.016","CDBH":"1","XSFX":"由东向西","XSFXDM":"1","KKMC":"中新大道与和顺路交口"},{"KKBH":"610266117","HPHM":"津JTP689","JGSK":"2021-04-01 15:35:16.247","CDBH":"2","XSFX":"由东向西","XSFXDM":"1","KKMC":"中生大道与和韵路交口"},{"KKBH":"610276126","HPHM":"川Y69T11","JGSK":"2021-04-01 15:35:16.254","CDBH":"5","XSFX":"由南向北","XSFXDM":"3","KKMC":"中新大道与和意路交口"},{"KKBH":"720881002000","HPHM":"冀F3507K","JGSK":"2021-04-01 15:35:16.326","CDBH":"10","XSFX":"由南向北","XSFXDM":"3","KKMC":"海旭道与安正路交口"},{"KKBH":"720901002000","HPHM":"津LAV011","JGSK":"2021-04-01 15:35:16.429","CDBH":"8","XSFX":"由南向北","XSFXDM":"3","KKMC":"玉林道与安正路交口"},{"KKBH":"6102610040000","HPHM":"津C933F7","JGSK":"2021-04-01 15:35:16.538","CDBH":"2","XSFX":"由南向北","XSFXDM":"3","KKMC":"中生大道与静湖西路（北侧）正向"},{"KKBH":"610266118","HPHM":"冀G1857A","JGSK":"2021-04-01 15:35:16.652","CDBH":"4","XSFX":"由西向东","XSFXDM":"2","KKMC":"中生大道与和畅路交口"},{"KKBH":"610256112","HPHM":"津MYW667","JGSK":"2021-04-01 15:35:16.753","CDBH":"6","XSFX":"由西向东","XSFXDM":"2","KKMC":"中天大道与中津大道交口"},{"KKBH":"720881005000","HPHM":"津H00505","JGSK":"2021-04-01 15:35:16.891","CDBH":"5","XSFX":"由西向东","XSFXDM":"2","KKMC":"海旭道与明盛路交口"},{"KKBH":"610271010","HPHM":"津C56386","JGSK":"2021-04-01 15:35:16.911","CDBH":"4","XSFX":"由南向北","XSFXDM":"3","KKMC":"中新大道与华五路交口"},{"KKBH":"610266117","HPHM":"吉A27870","JGSK":"2021-04-01 15:35:16.926","CDBH":"1","XSFX":"由东向西","XSFXDM":"1","KKMC":"中生大道与和韵路交口"},{"KKBH":"610276125","HPHM":"津NZK725","JGSK":"2021-04-01 15:35:17.091","CDBH":"8","XSFX":"由北向南","XSFXDM":"4","KKMC":"中新大道与和顺路交口"},{"KKBH":"610266117","HPHM":"津AU8583","JGSK":"2021-04-01 15:35:17.098","CDBH":"2","XSFX":"由东向西","XSFXDM":"1","KKMC":"中生大道与和韵路交口"},{"KKBH":"610256115","HPHM":"津ADR3033","JGSK":"2021-04-01 15:35:17.217","CDBH":"11","XSFX":"由北向南","XSFXDM":"4","KKMC":"中天大道与中生大道交口"},{"KKBH":"7208910050000","HPHM":"津C35806","JGSK":"2021-04-01 15:35:17.226","CDBH":"3","XSFX":"由东向西","XSFXDM":"1","KKMC":"海博道与安明路交口正向"},{"KKBH":"7208910060000","HPHM":"鲁Q7729A","JGSK":"2021-04-01 15:35:17.241","CDBH":"8","XSFX":"由西向东","XSFXDM":"2","KKMC":"海博道与永盛路交口正向"},{"KKBH":"6102610040000","HPHM":"吉A1977N","JGSK":"2021-04-01 15:35:17.278","CDBH":"3","XSFX":"由南向北","XSFXDM":"3","KKMC":"中生大道与静湖西路（北侧）正向"},{"KKBH":"610256112","HPHM":"津A00755D","JGSK":"2021-04-01 15:35:17.288","CDBH":"9","XSFX":"由南向北","XSFXDM":"3","KKMC":"中天大道与中津大道交口"},{"KKBH":"610401005","HPHM":"津HHQ987","JGSK":"2021-04-01 15:35:17.299","CDBH":"5","XSFX":"由西向东","XSFXDM":"2","KKMC":"和畅路与和顺路交口"},{"KKBH":"610276124","HPHM":"车牌","JGSK":"2021-04-01 15:35:17.32","CDBH":"8","XSFX":"由南向北","XSFXDM":"3","KKMC":"中新大道与中生大道交口"},{"KKBH":"610401004","HPHM":"车牌","JGSK":"2021-04-01 15:35:17.355","CDBH":"5","XSFX":"由西向东","XSFXDM":"2","KKMC":"和畅路与和风路交口"},{"KKBH":"720891003000","HPHM":"京NWF400","JGSK":"2021-04-01 15:35:17.406","CDBH":"7","XSFX":"由南向北","XSFXDM":"3","KKMC":"海博道与安正路交口"},{"KKBH":"610271008","HPHM":"津LBY986","JGSK":"2021-04-01 15:35:17.432","CDBH":"5","XSFX":"由北向南","XSFXDM":"4","KKMC":"中新大道与航母主题公园支路交口"},{"KKBH":"6102661220000","HPHM":"津DYS133","JGSK":"2021-04-01 15:35:17.451","CDBH":"1","XSFX":"由西向东","XSFXDM":"2","KKMC":"生态城中生大道故道河一桥西向东上桥处正向"},{"KKBH":"7208810040000","HPHM":"鲁M7006W","JGSK":"2021-04-01 15:35:17.487","CDBH":"4","XSFX":"由西向东","XSFXDM":"2","KKMC":"海旭道与永盛路交口正向"},{"KKBH":"7205610020000","HPHM":"蒙FX7353","JGSK":"2021-04-01 15:35:17.618","CDBH":"5","XSFX":"由北向南","XSFXDM":"4","KKMC":"动漫北路与文三路交口正向"},{"KKBH":"610276124","HPHM":"津NXY821","JGSK":"2021-04-01 15:35:17.688","CDBH":"7","XSFX":"由南向北","XSFXDM":"3","KKMC":"中新大道与中生大道交口"},{"KKBH":"610391006","HPHM":"豫C768NR","JGSK":"2021-04-01 15:35:17.7","CDBH":"1","XSFX":"由东向西","XSFXDM":"1","KKMC":"和韵路与和意路交口"},{"KKBH":"610401004","HPHM":"冀AT899G","JGSK":"2021-04-01 15:35:17.817","CDBH":"10","XSFX":"由北向南","XSFXDM":"4","KKMC":"和畅路与和风路交口"},{"KKBH":"610271010","HPHM":"津AT3082","JGSK":"2021-04-01 15:35:17.829","CDBH":"5","XSFX":"由南向北","XSFXDM":"3","KKMC":"中新大道与华五路交口"},{"KKBH":"7208810040000","HPHM":"津G76108","JGSK":"2021-04-01 15:35:17.862","CDBH":"2","XSFX":"由东向西","XSFXDM":"1","KKMC":"海旭道与永盛路交口正向"},{"KKBH":"7280310020000","HPHM":"津HMS389","JGSK":"2021-04-01 15:35:17.894","CDBH":"7","XSFX":"由北向南","XSFXDM":"4","KKMC":"动漫中路与文一路交口正向"},{"KKBH":"720861003000","HPHM":"津AU5956","JGSK":"2021-04-01 15:35:17.928","CDBH":"4","XSFX":"由西向东","XSFXDM":"2","KKMC":"海晨道与安明路交口"},{"KKBH":"7208910050000","HPHM":"津GGG554","JGSK":"2021-04-01 15:35:17.937","CDBH":"2","XSFX":"由东向西","XSFXDM":"1","KKMC":"海博道与安明路交口正向"},{"KKBH":"720881002000","HPHM":"津AZ3823","JGSK":"2021-04-01 15:35:18.021","CDBH":"2","XSFX":"由东向西","XSFXDM":"1","KKMC":"海旭道与安正路交口"},{"KKBH":"720881002000","HPHM":"津RRE187","JGSK":"2021-04-01 15:35:18.022","CDBH":"13","XSFX":"由北向南","XSFXDM":"4","KKMC":"海旭道与安正路交口"},{"KKBH":"610276126","HPHM":"津FM5838","JGSK":"2021-04-01 15:35:18.068","CDBH":"2","XSFX":"由东向西","XSFXDM":"1","KKMC":"中新大道与和意路交口"},{"KKBH":"610271010","HPHM":"冀B9GW73","JGSK":"2021-04-01 15:35:18.097","CDBH":"5","XSFX":"由南向北","XSFXDM":"3","KKMC":"中新大道与华五路交口"},{"KKBH":"610271010","HPHM":"车牌","JGSK":"2021-04-01 15:35:18.098","CDBH":"4","XSFX":"由南向北","XSFXDM":"3","KKMC":"中新大道与华五路交口"},{"KKBH":"711","HPHM":"津A08A97","JGSK":"2021-04-01 15:35:18.196","CDBH":"8","XSFX":"由北向南","XSFXDM":"4","KKMC":"不礼让行人中新大道与和旭路交口"},{"KKBH":"610276124","HPHM":"晋BSK744","JGSK":"2021-04-01 15:35:18.224","CDBH":"11","XSFX":"由北向南","XSFXDM":"4","KKMC":"中新大道与中生大道交口"},{"KKBH":"610271010","HPHM":"津KGG222","JGSK":"2021-04-01 15:35:18.308","CDBH":"7","XSFX":"由北向南","XSFXDM":"4","KKMC":"中新大道与华五路交口"},{"KKBH":"720891008000","HPHM":"津DDU569","JGSK":"2021-04-01 15:35:18.37","CDBH":"7","XSFX":"由西向东","XSFXDM":"2","KKMC":"海博道与荣盛路交口"},{"KKBH":"7208910050000","HPHM":"车牌","JGSK":"2021-04-01 15:35:18.378","CDBH":"9","XSFX":"由南向北","XSFXDM":"3","KKMC":"海博道与安明路交口正向"},{"KKBH":"720541002000","HPHM":"津ADJ426","JGSK":"2021-04-01 15:35:18.381","CDBH":"4","XSFX":"由西向东","XSFXDM":"2","KKMC":"动漫环路西与动漫中路交口"},{"KKBH":"610276124","HPHM":"津AR9679","JGSK":"2021-04-01 15:35:18.44","CDBH":"8","XSFX":"由南向北","XSFXDM":"3","KKMC":"中新大道与中生大道交口"},{"KKBH":"720891005000","HPHM":"豫CTC611","JGSK":"2021-04-01 15:35:18.519","CDBH":"3","XSFX":"由东向西","XSFXDM":"1","KKMC":"海博道与安明路交口"},{"KKBH":"720891008000","HPHM":"津E31119","JGSK":"2021-04-01 15:35:18.538","CDBH":"9","XSFX":"由南向北","XSFXDM":"3","KKMC":"海博道与荣盛路交口"},{"KKBH":"720891004000","HPHM":"鲁R2S7H8","JGSK":"2021-04-01 15:35:18.708","CDBH":"4","XSFX":"由西向东","XSFXDM":"2","KKMC":"海博道与安平路交口"},{"KKBH":"720881004000","HPHM":"津B03873","JGSK":"2021-04-01 15:35:18.831","CDBH":"1","XSFX":"由东向西","XSFXDM":"1","KKMC":"海旭道与永盛路交口"},{"KKBH":"720891005000","HPHM":"吉AML013","JGSK":"2021-04-01 15:35:18.917","CDBH":"4","XSFX":"由东向西","XSFXDM":"1","KKMC":"海博道与安明路交口"},{"KKBH":"610276124","HPHM":"京N32U45","JGSK":"2021-04-01 15:35:18.939","CDBH":"3","XSFX":"由东向西","XSFXDM":"1","KKMC":"中新大道与中生大道交口"},{"KKBH":"610276126","HPHM":"京N9HW96","JGSK":"2021-04-01 15:35:19.123","CDBH":"2","XSFX":"由东向西","XSFXDM":"1","KKMC":"中新大道与和意路交口"},{"KKBH":"610256116","HPHM":"津RHW960","JGSK":"2021-04-01 15:35:19.176","CDBH":"5","XSFX":"由西向东","XSFXDM":"2","KKMC":"中天大道与和顺路交口"},{"KKBH":"6102661220000","HPHM":"津K80313","JGSK":"2021-04-01 15:35:19.239","CDBH":"2","XSFX":"由西向东","XSFXDM":"2","KKMC":"生态城中生大道故道河一桥西向东上桥处正向"},{"KKBH":"610276125","HPHM":"冀BZ530L","JGSK":"2021-04-01 15:35:19.465","CDBH":"4","XSFX":"由南向北","XSFXDM":"3","KKMC":"中新大道与和顺路交口"},{"KKBH":"6071310030000","HPHM":"冀DW5703","JGSK":"2021-04-01 15:35:19.567","CDBH":"1","XSFX":"由东向西","XSFXDM":"1","KKMC":"中央大道与海旭道交口正向"},{"KKBH":"610256115","HPHM":"津HHH900","JGSK":"2021-04-01 15:35:19.621","CDBH":"1","XSFX":"由东向西","XSFXDM":"1","KKMC":"中天大道与中生大道交口"},{"KKBH":"610256113","HPHM":"车牌","JGSK":"2021-04-01 15:35:19.659","CDBH":"5","XSFX":"由南向北","XSFXDM":"3","KKMC":"中天大道与和风路交口"},{"KKBH":"610256113","HPHM":"津NLL596","JGSK":"2021-04-01 15:35:19.682","CDBH":"1","XSFX":"由西向东","XSFXDM":"2","KKMC":"中天大道与和风路交口"},{"KKBH":"610276125","HPHM":"津H31318","JGSK":"2021-04-01 15:35:19.888","CDBH":"8","XSFX":"由北向南","XSFXDM":"4","KKMC":"中新大道与和顺路交口"},{"KKBH":"7208810020000","HPHM":"津E02336","JGSK":"2021-04-01 15:35:19.904","CDBH":"12","XSFX":"由北向南","XSFXDM":"4","KKMC":"海旭道与安正路交口正向"},{"KKBH":"610401005","HPHM":"津C5F567","JGSK":"2021-04-01 15:35:19.964","CDBH":"7","XSFX":"由南向北","XSFXDM":"3","KKMC":"和畅路与和顺路交口"},{"KKBH":"711","HPHM":"豫NZN537","JGSK":"2021-04-01 15:35:19.971","CDBH":"5","XSFX":"由南向北","XSFXDM":"3","KKMC":"不礼让行人中新大道与和旭路交口"},{"KKBH":"610266117","HPHM":"京Q78X39","JGSK":"2021-04-01 15:35:19.972","CDBH":"11","XSFX":"由北向南","XSFXDM":"4","KKMC":"中生大道与和韵路交口"},{"KKBH":"7208810040000","HPHM":"津AF35617","JGSK":"2021-04-01 15:35:20.073","CDBH":"2","XSFX":"由东向西","XSFXDM":"1","KKMC":"海旭道与永盛路交口正向"},{"KKBH":"7208910060000","HPHM":"津J52072","JGSK":"2021-04-01 15:35:20.102","CDBH":"2","XSFX":"由东向西","XSFXDM":"1","KKMC":"海博道与永盛路交口正向"},{"KKBH":"7208910040000","HPHM":"车牌","JGSK":"2021-04-01 15:35:20.17","CDBH":"8","XSFX":"由南向北","XSFXDM":"3","KKMC":"海博道与安平路交口正向"},{"KKBH":"720891005000","HPHM":"冀E51J96","JGSK":"2021-04-01 15:35:20.22","CDBH":"8","XSFX":"由南向北","XSFXDM":"3","KKMC":"海博道与安明路交口"},{"KKBH":"610266122000","HPHM":"津DYS133","JGSK":"2021-04-01 15:35:20.221","CDBH":"1","XSFX":"由西向东","XSFXDM":"2","KKMC":"生态城中生大道故道河一桥西向东上桥处"},{"KKBH":"720881004000","HPHM":"鲁M7006W","JGSK":"2021-04-01 15:35:20.223","CDBH":"9","XSFX":"由西向东","XSFXDM":"2","KKMC":"海旭道与永盛路交口"},{"KKBH":"610256115","HPHM":"津ADR3033","JGSK":"2021-04-01 15:35:20.239","CDBH":"12","XSFX":"由北向南","XSFXDM":"4","KKMC":"中天大道与中生大道交口"},{"KKBH":"610276125","HPHM":"津RWY589","JGSK":"2021-04-01 15:35:20.299","CDBH":"7","XSFX":"由北向南","XSFXDM":"4","KKMC":"中新大道与和顺路交口"},{"KKBH":"610256116","HPHM":"津CE2627","JGSK":"2021-04-01 15:35:20.463","CDBH":"10","XSFX":"由北向南","XSFXDM":"4","KKMC":"中天大道与和顺路交口"},{"KKBH":"7400110020000","HPHM":"车牌","JGSK":"2021-04-01 15:35:20.544","CDBH":"5","XSFX":"由南向北","XSFXDM":"3","KKMC":"静湖南路与华一路交口正向"},{"KKBH":"7208910030000","HPHM":"津RMA091","JGSK":"2021-04-01 15:35:20.585","CDBH":"9","XSFX":"由南向北","XSFXDM":"3","KKMC":"海博道与安正路交口正向"},{"KKBH":"610266117","HPHM":"津AU8583","JGSK":"2021-04-01 15:35:20.607","CDBH":"3","XSFX":"由东向西","XSFXDM":"1","KKMC":"中生大道与和韵路交口"},{"KKBH":"720891006000","HPHM":"津HLW075","JGSK":"2021-04-01 15:35:20.618","CDBH":"5","XSFX":"由西向东","XSFXDM":"2","KKMC":"海博道与永盛路交口"},{"KKBH":"610271010","HPHM":"车牌","JGSK":"2021-04-01 15:35:20.657","CDBH":"4","XSFX":"由南向北","XSFXDM":"3","KKMC":"中新大道与华五路交口"},{"KKBH":"7208910080000","HPHM":"豫RE115H","JGSK":"2021-04-01 15:35:20.807","CDBH":"7","XSFX":"由西向东","XSFXDM":"2","KKMC":"海博道与荣盛路交口正向"},{"KKBH":"610256112","HPHM":"鲁N036PD","JGSK":"2021-04-01 15:35:20.858","CDBH":"12","XSFX":"由北向南","XSFXDM":"4","KKMC":"中天大道与中津大道交口"},{"KKBH":"610271010","HPHM":"津HYG736","JGSK":"2021-04-01 15:35:20.86","CDBH":"7","XSFX":"由北向南","XSFXDM":"4","KKMC":"中新大道与华五路交口"},{"KKBH":"610256113","HPHM":"津K09619","JGSK":"2021-04-01 15:35:20.863","CDBH":"7","XSFX":"由北向南","XSFXDM":"4","KKMC":"中天大道与和风路交口"},{"KKBH":"7208810040000","HPHM":"津GWL016","JGSK":"2021-04-01 15:35:20.953","CDBH":"8","XSFX":"由北向南","XSFXDM":"4","KKMC":"海旭道与永盛路交口正向"},{"KKBH":"610276124","HPHM":"辽AC00X0","JGSK":"2021-04-01 15:35:20.956","CDBH":"7","XSFX":"由南向北","XSFXDM":"3","KKMC":"中新大道与中生大道交口"},{"KKBH":"720881007000","HPHM":"津A31B09","JGSK":"2021-04-01 15:35:21","CDBH":"4","XSFX":"由西向东","XSFXDM":"2","KKMC":"海旭道与弘通路交口"},{"KKBH":"610276126","HPHM":"川Y69T11","JGSK":"2021-04-01 15:35:21.008","CDBH":"5","XSFX":"由南向北","XSFXDM":"3","KKMC":"中新大道与和意路交口"},{"KKBH":"610276124","HPHM":"冀B7J7X0","JGSK":"2021-04-01 15:35:21.023","CDBH":"11","XSFX":"由北向南","XSFXDM":"4","KKMC":"中新大道与中生大道交口"},{"KKBH":"720561002000","HPHM":"蒙FX7353","JGSK":"2021-04-01 15:35:21.079","CDBH":"5","XSFX":"由北向南","XSFXDM":"4","KKMC":"动漫北路与文三路交口"},{"KKBH":"720891004000","HPHM":"车牌","JGSK":"2021-04-01 15:35:21.184","CDBH":"8","XSFX":"由南向北","XSFXDM":"3","KKMC":"海博道与安平路交口"},{"KKBH":"720881004000","HPHM":"津CDE459","JGSK":"2021-04-01 15:35:21.232","CDBH":"2","XSFX":"由东向西","XSFXDM":"1","KKMC":"海旭道与永盛路交口"},{"KKBH":"7208910030000","HPHM":"车牌","JGSK":"2021-04-01 15:35:21.266","CDBH":"2","XSFX":"由东向西","XSFXDM":"1","KKMC":"海博道与安正路交口正向"},{"KKBH":"610256115","HPHM":"津B26665","JGSK":"2021-04-01 15:35:21.289","CDBH":"2","XSFX":"由东向西","XSFXDM":"1","KKMC":"中天大道与中生大道交口"},{"KKBH":"6102610040000","HPHM":"津ATK939","JGSK":"2021-04-01 15:35:21.36","CDBH":"6","XSFX":"由北向南","XSFXDM":"4","KKMC":"中生大道与静湖西路（北侧）正向"},{"KKBH":"610276124","HPHM":"津NXY821","JGSK":"2021-04-01 15:35:21.4","CDBH":"7","XSFX":"由南向北","XSFXDM":"3","KKMC":"中新大道与中生大道交口"},{"KKBH":"7208110020000","HPHM":"津AF03076","JGSK":"2021-04-01 15:35:21.459","CDBH":"1","XSFX":"由东向西","XSFXDM":"1","KKMC":"动漫南路与文一路交口正向"},{"KKBH":"610261005000","HPHM":"津DMQ908","JGSK":"2021-04-01 15:35:21.518","CDBH":"2","XSFX":"由南向北","XSFXDM":"3","KKMC":"中生大道与静湖西路（南侧）"},{"KKBH":"610271009","HPHM":"津CE2202","JGSK":"2021-04-01 15:35:21.521","CDBH":"5","XSFX":"由西向东","XSFXDM":"2","KKMC":"中新大道与泰七路交口"},{"KKBH":"711","HPHM":"津HK8155","JGSK":"2021-04-01 15:35:21.56","CDBH":"7","XSFX":"由北向南","XSFXDM":"4","KKMC":"不礼让行人中新大道与和旭路交口"},{"KKBH":"610256115","HPHM":"津GAC030","JGSK":"2021-04-01 15:35:21.604","CDBH":"7","XSFX":"由南向北","XSFXDM":"3","KKMC":"中天大道与中生大道交口"},{"KKBH":"610266118","HPHM":"津AF53807","JGSK":"2021-04-01 15:35:21.628","CDBH":"9","XSFX":"由南向北","XSFXDM":"3","KKMC":"中生大道与和畅路交口"},{"KKBH":"728031002000","HPHM":"津HMS389","JGSK":"2021-04-01 15:35:21.758","CDBH":"7","XSFX":"由北向南","XSFXDM":"4","KKMC":"动漫中路与文一路交口"},{"KKBH":"7208810020000","HPHM":"津A7L042","JGSK":"2021-04-01 15:35:21.801","CDBH":"4","XSFX":"由东向西","XSFXDM":"1","KKMC":"海旭道与安正路交口正向"},{"KKBH":"720891005000","HPHM":"冀JAW825","JGSK":"2021-04-01 15:35:21.883","CDBH":"2","XSFX":"由东向西","XSFXDM":"1","KKMC":"海博道与安明路交口"},{"KKBH":"610266122000","HPHM":"津K80313","JGSK":"2021-04-01 15:35:21.901","CDBH":"2","XSFX":"由西向东","XSFXDM":"2","KKMC":"生态城中生大道故道河一桥西向东上桥处"},{"KKBH":"610271010","HPHM":"津AT3082","JGSK":"2021-04-01 15:35:22.017","CDBH":"5","XSFX":"由南向北","XSFXDM":"3","KKMC":"中新大道与华五路交口"},{"KKBH":"7205410040000","HPHM":"津JWW896","JGSK":"2021-04-01 15:35:22.079","CDBH":"1","XSFX":"由东向西","XSFXDM":"1","KKMC":"动漫环路东与动漫中路交口正向"},{"KKBH":"610276125","HPHM":"津KE9116","JGSK":"2021-04-01 15:35:22.122","CDBH":"7","XSFX":"由北向南","XSFXDM":"4","KKMC":"中新大道与和顺路交口"},{"KKBH":"610261004000","HPHM":"津C933F7","JGSK":"2021-04-01 15:35:22.123","CDBH":"2","XSFX":"由南向北","XSFXDM":"3","KKMC":"中生大道与静湖西路（北侧）"},{"KKBH":"720861003000","HPHM":"冀BS702R","JGSK":"2021-04-01 15:35:22.169","CDBH":"4","XSFX":"由西向东","XSFXDM":"2","KKMC":"海晨道与安明路交口"},{"KKBH":"711","HPHM":"津RT6243","JGSK":"2021-04-01 15:35:22.213","CDBH":"5","XSFX":"由南向北","XSFXDM":"3","KKMC":"不礼让行人中新大道与和旭路交口"},{"KKBH":"610266118","HPHM":"冀G1857A","JGSK":"2021-04-01 15:35:22.259","CDBH":"4","XSFX":"由西向东","XSFXDM":"2","KKMC":"中生大道与和畅路交口"},{"KKBH":"720571002000","HPHM":"津NZA318","JGSK":"2021-04-01 15:35:22.481","CDBH":"1","XSFX":"由西向东","XSFXDM":"2","KKMC":"动漫东路与文二路交口"},{"KKBH":"610401004","HPHM":"津KKL333","JGSK":"2021-04-01 15:35:22.514","CDBH":"7","XSFX":"由南向北","XSFXDM":"3","KKMC":"和畅路与和风路交口"},{"KKBH":"6071310030000","HPHM":"冀DE2794","JGSK":"2021-04-01 15:35:22.628","CDBH":"1","XSFX":"由东向西","XSFXDM":"1","KKMC":"中央大道与海旭道交口正向"},{"KKBH":"610401004","HPHM":"车牌","JGSK":"2021-04-01 15:35:22.75","CDBH":"6","XSFX":"由西向东","XSFXDM":"2","KKMC":"和畅路与和风路交口"},{"KKBH":"7208810040000","HPHM":"津ADF3065","JGSK":"2021-04-01 15:35:22.752","CDBH":"2","XSFX":"由东向西","XSFXDM":"1","KKMC":"海旭道与永盛路交口正向"},{"KKBH":"610391007","HPHM":"津DYG008","JGSK":"2021-04-01 15:35:22.822","CDBH":"10","XSFX":"由北向南","XSFXDM":"4","KKMC":"和韵路与和风路交口"},{"KKBH":"610261003000","HPHM":"津C62T78","JGSK":"2021-04-01 15:35:22.822","CDBH":"17","XSFX":"由北向南","XSFXDM":"4","KKMC":"中生大道与静湖南路交口"},{"KKBH":"6102610040000","HPHM":"冀AS0Y89","JGSK":"2021-04-01 15:35:22.863","CDBH":"5","XSFX":"由北向南","XSFXDM":"4","KKMC":"中生大道与静湖西路（北侧）正向"},{"KKBH":"610391007","HPHM":"冀BM93D6","JGSK":"2021-04-01 15:35:22.892","CDBH":"7","XSFX":"由南向北","XSFXDM":"3","KKMC":"和韵路与和风路交口"},{"KKBH":"610276124","HPHM":"津MLT523","JGSK":"2021-04-01 15:35:22.945","CDBH":"8","XSFX":"由南向北","XSFXDM":"3","KKMC":"中新大道与中生大道交口"},{"KKBH":"610266117","HPHM":"津AY7709","JGSK":"2021-04-01 15:35:23.047","CDBH":"2","XSFX":"由东向西","XSFXDM":"1","KKMC":"中生大道与和韵路交口"},{"KKBH":"7208810070000","HPHM":"津C18152","JGSK":"2021-04-01 15:35:23.186","CDBH":"3","XSFX":"由西向东","XSFXDM":"2","KKMC":"海旭道与弘通路交口正向"},{"KKBH":"610276126","HPHM":"京N9HW96","JGSK":"2021-04-01 15:35:23.267","CDBH":"2","XSFX":"由东向西","XSFXDM":"1","KKMC":"中新大道与和意路交口"},{"KKBH":"610256116","HPHM":"辽B2AB27","JGSK":"2021-04-01 15:35:23.293","CDBH":"8","XSFX":"由南向北","XSFXDM":"3","KKMC":"中天大道与和顺路交口"},{"KKBH":"610251002","HPHM":"京ADU6320","JGSK":"2021-04-01 15:35:23.307","CDBH":"4","XSFX":"由西向东","XSFXDM":"2","KKMC":"中天大道与和睦路交口"},{"KKBH":"610256115","HPHM":"蒙BWJ090","JGSK":"2021-04-01 15:35:23.361","CDBH":"10","XSFX":"由北向南","XSFXDM":"4","KKMC":"中天大道与中生大道交口"},{"KKBH":"7208910030000","HPHM":"车牌","JGSK":"2021-04-01 15:35:23.449","CDBH":"2","XSFX":"由东向西","XSFXDM":"1","KKMC":"海博道与安正路交口正向"},{"KKBH":"720891005000","HPHM":"津GYN819","JGSK":"2021-04-01 15:35:23.48","CDBH":"3","XSFX":"由东向西","XSFXDM":"1","KKMC":"海博道与安明路交口"},{"KKBH":"6102661220000","HPHM":"车牌","JGSK":"2021-04-01 15:35:23.484","CDBH":"3","XSFX":"由西向东","XSFXDM":"2","KKMC":"生态城中生大道故道河一桥西向东上桥处正向"},{"KKBH":"610266117","HPHM":"津GBY758","JGSK":"2021-04-01 15:35:23.507","CDBH":"10","XSFX":"由北向南","XSFXDM":"4","KKMC":"中生大道与和韵路交口"},{"KKBH":"610256116","HPHM":"津KVW608","JGSK":"2021-04-01 15:35:23.657","CDBH":"5","XSFX":"由西向东","XSFXDM":"2","KKMC":"中天大道与和顺路交口"},{"KKBH":"7205410020000","HPHM":"蒙HGH633","JGSK":"2021-04-01 15:35:23.689","CDBH":"2","XSFX":"由东向西","XSFXDM":"1","KKMC":"动漫环路西与动漫中路交口正向"},{"KKBH":"610271009","HPHM":"车牌","JGSK":"2021-04-01 15:35:23.776","CDBH":"6","XSFX":"由西向东","XSFXDM":"2","KKMC":"中新大道与泰七路交口"},{"KKBH":"7280310030000","HPHM":"津HPP513","JGSK":"2021-04-01 15:35:23.894","CDBH":"3","XSFX":"由南向北","XSFXDM":"3","KKMC":"动漫中路与文二路交口正向"},{"KKBH":"720891008000","HPHM":"豫RE115H","JGSK":"2021-04-01 15:35:23.971","CDBH":"7","XSFX":"由西向东","XSFXDM":"2","KKMC":"海博道与荣盛路交口"},{"KKBH":"610256115","HPHM":"京NR55K8","JGSK":"2021-04-01 15:35:24.027","CDBH":"8","XSFX":"由南向北","XSFXDM":"3","KKMC":"中天大道与中生大道交口"},{"KKBH":"711","HPHM":"津A8D875","JGSK":"2021-04-01 15:35:24.04","CDBH":"8","XSFX":"由北向南","XSFXDM":"4","KKMC":"不礼让行人中新大道与和旭路交口"},{"KKBH":"610266117","HPHM":"蒙A325SV","JGSK":"2021-04-01 15:35:24.142","CDBH":"4","XSFX":"由西向东","XSFXDM":"2","KKMC":"中生大道与和韵路交口"},{"KKBH":"610401005","HPHM":"津C5F567","JGSK":"2021-04-01 15:35:24.273","CDBH":"8","XSFX":"由南向北","XSFXDM":"3","KKMC":"和畅路与和顺路交口"},{"KKBH":"610271010","HPHM":"津HYG736","JGSK":"2021-04-01 15:35:24.308","CDBH":"7","XSFX":"由北向南","XSFXDM":"4","KKMC":"中新大道与华五路交口"},{"KKBH":"7280310030000","HPHM":"苏H1750T","JGSK":"2021-04-01 15:35:24.317","CDBH":"4","XSFX":"由南向北","XSFXDM":"3","KKMC":"动漫中路与文二路交口正向"},{"KKBH":"610256111","HPHM":"车牌","JGSK":"2021-04-01 15:35:24.39","CDBH":"5","XSFX":"由南向北","XSFXDM":"3","KKMC":"中天大道与和惠路交口"},{"KKBH":"7208910060000","HPHM":"冀BHR682","JGSK":"2021-04-01 15:35:24.418","CDBH":"6","XSFX":"由西向东","XSFXDM":"2","KKMC":"海博道与永盛路交口正向"},{"KKBH":"720891003000","HPHM":"津RMA091","JGSK":"2021-04-01 15:35:24.447","CDBH":"8","XSFX":"由南向北","XSFXDM":"3","KKMC":"海博道与安正路交口"},{"KKBH":"7208810050000","HPHM":"冀B1H6Q3","JGSK":"2021-04-01 15:35:24.571","CDBH":"8","XSFX":"由北向南","XSFXDM":"4","KKMC":"海旭道与明盛路交口正向"},{"KKBH":"610401005","HPHM":"鲁DR105C","JGSK":"2021-04-01 15:35:24.593","CDBH":"8","XSFX":"由南向北","XSFXDM":"3","KKMC":"和畅路与和顺路交口"},{"KKBH":"610401004","HPHM":"冀AT899G","JGSK":"2021-04-01 15:35:24.601","CDBH":"10","XSFX":"由北向南","XSFXDM":"4","KKMC":"和畅路与和风路交口"},{"KKBH":"610271010","HPHM":"京QR9B59","JGSK":"2021-04-01 15:35:24.62","CDBH":"8","XSFX":"由北向南","XSFXDM":"4","KKMC":"中新大道与华五路交口"},{"KKBH":"610256115","HPHM":"津GAC030","JGSK":"2021-04-01 15:35:24.737","CDBH":"7","XSFX":"由南向北","XSFXDM":"3","KKMC":"中天大道与中生大道交口"},{"KKBH":"610266117","HPHM":"津G00412","JGSK":"2021-04-01 15:35:24.78","CDBH":"1","XSFX":"由东向西","XSFXDM":"1","KKMC":"中生大道与和韵路交口"},{"KKBH":"610271009","HPHM":"车牌","JGSK":"2021-04-01 15:35:24.825","CDBH":"5","XSFX":"由西向东","XSFXDM":"2","KKMC":"中新大道与泰七路交口"},{"KKBH":"610266117","HPHM":"蒙A325SV","JGSK":"2021-04-01 15:35:24.97","CDBH":"5","XSFX":"由西向东","XSFXDM":"2","KKMC":"中生大道与和韵路交口"},{"KKBH":"720891005000","HPHM":"豫SV1R37","JGSK":"2021-04-01 15:35:25.002","CDBH":"2","XSFX":"由东向西","XSFXDM":"1","KKMC":"海博道与安明路交口"},{"KKBH":"7400110020000","HPHM":"津CB8836","JGSK":"2021-04-01 15:35:25.005","CDBH":"5","XSFX":"由南向北","XSFXDM":"3","KKMC":"静湖南路与华一路交口正向"},{"KKBH":"720891004000","HPHM":"津C31L89","JGSK":"2021-04-01 15:35:25.099","CDBH":"9","XSFX":"由南向北","XSFXDM":"3","KKMC":"海博道与安平路交口"},{"KKBH":"610391007","HPHM":"冀BM93D6","JGSK":"2021-04-01 15:35:25.128","CDBH":"8","XSFX":"由南向北","XSFXDM":"3","KKMC":"和韵路与和风路交口"},{"KKBH":"610276124","HPHM":"辽AC00X0","JGSK":"2021-04-01 15:35:25.16","CDBH":"7","XSFX":"由南向北","XSFXDM":"3","KKMC":"中新大道与中生大道交口"},{"KKBH":"610276126","HPHM":"冀R9CU88","JGSK":"2021-04-01 15:35:25.268","CDBH":"1","XSFX":"由东向西","XSFXDM":"1","KKMC":"中新大道与和意路交口"},{"KKBH":"7208910050000","HPHM":"津NPY076","JGSK":"2021-04-01 15:35:25.27","CDBH":"2","XSFX":"由东向西","XSFXDM":"1","KKMC":"海博道与安明路交口正向"},{"KKBH":"7205410030000","HPHM":"车牌","JGSK":"2021-04-01 15:35:25.318","CDBH":"3","XSFX":"由西向东","XSFXDM":"2","KKMC":"动漫环路西与动漫西路交口正向"},{"KKBH":"610261004000","HPHM":"吉A1977N","JGSK":"2021-04-01 15:35:25.401","CDBH":"3","XSFX":"由南向北","XSFXDM":"3","KKMC":"中生大道与静湖西路（北侧）"},{"KKBH":"610276125","HPHM":"车牌","JGSK":"2021-04-01 15:35:25.431","CDBH":"5","XSFX":"由南向北","XSFXDM":"3","KKMC":"中新大道与和顺路交口"},{"KKBH":"720881002000","HPHM":"津A7L042","JGSK":"2021-04-01 15:35:25.624","CDBH":"4","XSFX":"由东向西","XSFXDM":"1","KKMC":"海旭道与安正路交口"},{"KKBH":"6102610040000","HPHM":"津AF00377","JGSK":"2021-04-01 15:35:25.687","CDBH":"4","XSFX":"由南向北","XSFXDM":"3","KKMC":"中生大道与静湖西路（北侧）正向"},{"KKBH":"610256115","HPHM":"津AS7391","JGSK":"2021-04-01 15:35:25.736","CDBH":"6","XSFX":"由西向东","XSFXDM":"2","KKMC":"中天大道与中生大道交口"},{"KKBH":"7205610020000","HPHM":"津C2J066","JGSK":"2021-04-01 15:35:25.802","CDBH":"5","XSFX":"由北向南","XSFXDM":"4","KKMC":"动漫北路与文三路交口正向"},{"KKBH":"610256113","HPHM":"浙JJ796B","JGSK":"2021-04-01 15:35:25.812","CDBH":"9","XSFX":"由北向南","XSFXDM":"4","KKMC":"中天大道与和风路交口"},{"KKBH":"610256115","HPHM":"京NR55K8","JGSK":"2021-04-01 15:35:25.857","CDBH":"9","XSFX":"由南向北","XSFXDM":"3","KKMC":"中天大道与中生大道交口"},{"KKBH":"610266117","HPHM":"津ADL3707","JGSK":"2021-04-01 15:35:26.129","CDBH":"5","XSFX":"由西向东","XSFXDM":"2","KKMC":"中生大道与和韵路交口"},{"KKBH":"610256115","HPHM":"津JQY967","JGSK":"2021-04-01 15:35:26.5","CDBH":"6","XSFX":"由西向东","XSFXDM":"2","KKMC":"中天大道与中生大道交口"},{"KKBH":"7208810020000","HPHM":"津N37333","JGSK":"2021-04-01 15:35:26.531","CDBH":"2","XSFX":"由东向西","XSFXDM":"1","KKMC":"海旭道与安正路交口正向"},{"KKBH":"610276124","HPHM":"津AVC803","JGSK":"2021-04-01 15:35:26.557","CDBH":"7","XSFX":"由南向北","XSFXDM":"3","KKMC":"中新大道与中生大道交口"},{"KKBH":"610256113","HPHM":"津K09619","JGSK":"2021-04-01 15:35:26.61","CDBH":"7","XSFX":"由北向南","XSFXDM":"4","KKMC":"中天大道与和风路交口"},{"KKBH":"610256115","HPHM":"蒙BWJ090","JGSK":"2021-04-01 15:35:26.655","CDBH":"10","XSFX":"由北向南","XSFXDM":"4","KKMC":"中天大道与中生大道交口"},{"KKBH":"610266117","HPHM":"津ADL3707","JGSK":"2021-04-01 15:35:26.73","CDBH":"6","XSFX":"由西向东","XSFXDM":"2","KKMC":"中生大道与和韵路交口"},{"KKBH":"610256115","HPHM":"冀B9KR91","JGSK":"2021-04-01 15:35:26.769","CDBH":"9","XSFX":"由南向北","XSFXDM":"3","KKMC":"中天大道与中生大道交口"},{"KKBH":"610266117","HPHM":"津AY7709","JGSK":"2021-04-01 15:35:26.968","CDBH":"3","XSFX":"由东向西","XSFXDM":"1","KKMC":"中生大道与和韵路交口"},{"KKBH":"7205410040000","HPHM":"车牌","JGSK":"2021-04-01 15:35:27.06","CDBH":"2","XSFX":"由东向西","XSFXDM":"1","KKMC":"动漫环路东与动漫中路交口正向"},{"KKBH":"610271009","HPHM":"车牌","JGSK":"2021-04-01 15:35:27.216","CDBH":"6","XSFX":"由西向东","XSFXDM":"2","KKMC":"中新大道与泰七路交口"},{"KKBH":"720881004000","HPHM":"津GWL016","JGSK":"2021-04-01 15:35:27.223","CDBH":"8","XSFX":"由北向南","XSFXDM":"4","KKMC":"海旭道与永盛路交口"},{"KKBH":"7208610030000","HPHM":"车牌","JGSK":"2021-04-01 15:35:27.243","CDBH":"6","XSFX":"由西向东","XSFXDM":"2","KKMC":"海晨道与安明路交口正向"},{"KKBH":"7208710020000","HPHM":"鲁D763DX","JGSK":"2021-04-01 15:35:27.25","CDBH":"6","XSFX":"由南向北","XSFXDM":"3","KKMC":"安正路与芳菲路交口正向"},{"KKBH":"610251002","HPHM":"津FJ6098","JGSK":"2021-04-01 15:35:27.329","CDBH":"10","XSFX":"由北向南","XSFXDM":"4","KKMC":"中天大道与和睦路交口"},{"KKBH":"720891006000","HPHM":"津J52072","JGSK":"2021-04-01 15:35:27.332","CDBH":"2","XSFX":"由东向西","XSFXDM":"1","KKMC":"海博道与永盛路交口"},{"KKBH":"610266122000","HPHM":"车牌","JGSK":"2021-04-01 15:35:27.34","CDBH":"3","XSFX":"由西向东","XSFXDM":"2","KKMC":"生态城中生大道故道河一桥西向东上桥处"},{"KKBH":"610276125","HPHM":"津N80157","JGSK":"2021-04-01 15:35:27.362","CDBH":"8","XSFX":"由北向南","XSFXDM":"4","KKMC":"中新大道与和顺路交口"},{"KKBH":"610401004","HPHM":"津C66M61","JGSK":"2021-04-01 15:35:27.39","CDBH":"4","XSFX":"由西向东","XSFXDM":"2","KKMC":"和畅路与和风路交口"},{"KKBH":"720881004000","HPHM":"津FDA628","JGSK":"2021-04-01 15:35:27.475","CDBH":"2","XSFX":"由东向西","XSFXDM":"1","KKMC":"海旭道与永盛路交口"},{"KKBH":"720891005000","HPHM":"车牌","JGSK":"2021-04-01 15:35:27.641","CDBH":"3","XSFX":"由东向西","XSFXDM":"1","KKMC":"海博道与安明路交口"},{"KKBH":"7208910050000","HPHM":"津HA2708","JGSK":"2021-04-01 15:35:27.641","CDBH":"2","XSFX":"由东向西","XSFXDM":"1","KKMC":"海博道与安明路交口正向"},{"KKBH":"728031003000","HPHM":"津HPP513","JGSK":"2021-04-01 15:35:27.662","CDBH":"3","XSFX":"由南向北","XSFXDM":"3","KKMC":"动漫中路与文二路交口"},{"KKBH":"7208810040000","HPHM":"津GXY880","JGSK":"2021-04-01 15:35:27.703","CDBH":"2","XSFX":"由东向西","XSFXDM":"1","KKMC":"海旭道与永盛路交口正向"},{"KKBH":"6071310030000","HPHM":"津A3S258","JGSK":"2021-04-01 15:35:27.868","CDBH":"1","XSFX":"由东向西","XSFXDM":"1","KKMC":"中央大道与海旭道交口正向"},{"KKBH":"610401004","HPHM":"津FVV866","JGSK":"2021-04-01 15:35:27.899","CDBH":"1","XSFX":"由东向西","XSFXDM":"1","KKMC":"和畅路与和风路交口"},{"KKBH":"610256116","HPHM":"津RHW960","JGSK":"2021-04-01 15:35:27.994","CDBH":"6","XSFX":"由西向东","XSFXDM":"2","KKMC":"中天大道与和顺路交口"},{"KKBH":"610256111","HPHM":"鲁AS0Y56","JGSK":"2021-04-01 15:35:28.07","CDBH":"8","XSFX":"由北向南","XSFXDM":"4","KKMC":"中天大道与和惠路交口"},{"KKBH":"6071310030000","HPHM":"津C77B19","JGSK":"2021-04-01 15:35:28.077","CDBH":"2","XSFX":"由东向西","XSFXDM":"1","KKMC":"中央大道与海旭道交口正向"},{"KKBH":"610276124","HPHM":"津MLT523","JGSK":"2021-04-01 15:35:28.12","CDBH":"8","XSFX":"由南向北","XSFXDM":"3","KKMC":"中新大道与中生大道交口"},{"KKBH":"610271010","HPHM":"京QR9B59","JGSK":"2021-04-01 15:35:28.147","CDBH":"8","XSFX":"由北向南","XSFXDM":"4","KKMC":"中新大道与华五路交口"},{"KKBH":"610266117","HPHM":"津RCK688","JGSK":"2021-04-01 15:35:28.225","CDBH":"1","XSFX":"由东向西","XSFXDM":"1","KKMC":"中生大道与和韵路交口"},{"KKBH":"7400110020000","HPHM":"津MZS866","JGSK":"2021-04-01 15:35:28.24","CDBH":"4","XSFX":"由南向北","XSFXDM":"3","KKMC":"静湖南路与华一路交口正向"},{"KKBH":"720881007000","HPHM":"津C18152","JGSK":"2021-04-01 15:35:28.24","CDBH":"3","XSFX":"由西向东","XSFXDM":"2","KKMC":"海旭道与弘通路交口"},{"KKBH":"610401004","HPHM":"津KKL333","JGSK":"2021-04-01 15:35:28.321","CDBH":"8","XSFX":"由南向北","XSFXDM":"3","KKMC":"和畅路与和风路交口"},{"KKBH":"720891005000","HPHM":"津GGG554","JGSK":"2021-04-01 15:35:28.359","CDBH":"2","XSFX":"由东向西","XSFXDM":"1","KKMC":"海博道与安明路交口"},{"KKBH":"711","HPHM":"冀B3S99E","JGSK":"2021-04-01 15:35:28.36","CDBH":"8","XSFX":"由北向南","XSFXDM":"4","KKMC":"不礼让行人中新大道与和旭路交口"},{"KKBH":"610276125","HPHM":"津HYF823","JGSK":"2021-04-01 15:35:28.396","CDBH":"7","XSFX":"由北向南","XSFXDM":"4","KKMC":"中新大道与和顺路交口"},{"KKBH":"610251002","HPHM":"津AD87372","JGSK":"2021-04-01 15:35:28.473","CDBH":"11","XSFX":"由北向南","XSFXDM":"4","KKMC":"中天大道与和睦路交口"},{"KKBH":"7205410030000","HPHM":"车牌","JGSK":"2021-04-01 15:35:28.64","CDBH":"4","XSFX":"由南向北","XSFXDM":"3","KKMC":"动漫环路西与动漫西路交口正向"},{"KKBH":"610266117","HPHM":"津G00412","JGSK":"2021-04-01 15:35:28.648","CDBH":"1","XSFX":"由东向西","XSFXDM":"1","KKMC":"中生大道与和韵路交口"},{"KKBH":"610286127","HPHM":"冀B102D6","JGSK":"2021-04-01 15:35:28.678","CDBH":"7","XSFX":"由南向北","XSFXDM":"3","KKMC":"中津大道与和畅路交口"},{"KKBH":"728031003000","HPHM":"苏H1750T","JGSK":"2021-04-01 15:35:28.698","CDBH":"4","XSFX":"由南向北","XSFXDM":"3","KKMC":"动漫中路与文二路交口"},{"KKBH":"720881002000","HPHM":"津E02336","JGSK":"2021-04-01 15:35:28.822","CDBH":"12","XSFX":"由北向南","XSFXDM":"4","KKMC":"海旭道与安正路交口"},{"KKBH":"610261004000","HPHM":"津ATK939","JGSK":"2021-04-01 15:35:28.987","CDBH":"6","XSFX":"由北向南","XSFXDM":"4","KKMC":"中生大道与静湖西路（北侧）"},{"KKBH":"720811002000","HPHM":"津AF03076","JGSK":"2021-04-01 15:35:29.009","CDBH":"1","XSFX":"由东向西","XSFXDM":"1","KKMC":"动漫南路与文一路交口"},{"KKBH":"610256116","HPHM":"津RKN856","JGSK":"2021-04-01 15:35:29.052","CDBH":"8","XSFX":"由南向北","XSFXDM":"3","KKMC":"中天大道与和顺路交口"},{"KKBH":"610276125","HPHM":"津REG176","JGSK":"2021-04-01 15:35:29.167","CDBH":"8","XSFX":"由北向南","XSFXDM":"4","KKMC":"中新大道与和顺路交口"},{"KKBH":"7208810050000","HPHM":"津ADF7430","JGSK":"2021-04-01 15:35:29.181","CDBH":"9","XSFX":"由北向南","XSFXDM":"4","KKMC":"海旭道与明盛路交口正向"},{"KKBH":"610256111","HPHM":"津A7F187","JGSK":"2021-04-01 15:35:29.237","CDBH":"7","XSFX":"由北向南","XSFXDM":"4","KKMC":"中天大道与和惠路交口"},{"KKBH":"7208810020000","HPHM":"津MAC018","JGSK":"2021-04-01 15:35:29.296","CDBH":"2","XSFX":"由东向西","XSFXDM":"1","KKMC":"海旭道与安正路交口正向"},{"KKBH":"610391006","HPHM":"豫C768NR","JGSK":"2021-04-01 15:35:29.365","CDBH":"2","XSFX":"由东向西","XSFXDM":"1","KKMC":"和韵路与和意路交口"},{"KKBH":"610401005","HPHM":"津HH1671","JGSK":"2021-04-01 15:35:29.479","CDBH":"8","XSFX":"由南向北","XSFXDM":"3","KKMC":"和畅路与和顺路交口"},{"KKBH":"610261004000","HPHM":"冀AS0Y89","JGSK":"2021-04-01 15:35:29.548","CDBH":"5","XSFX":"由北向南","XSFXDM":"4","KKMC":"中生大道与静湖西路（北侧）"},{"KKBH":"720881005000","HPHM":"冀B1H6Q3","JGSK":"2021-04-01 15:35:29.582","CDBH":"9","XSFX":"由北向南","XSFXDM":"4","KKMC":"海旭道与明盛路交口"},{"KKBH":"7208810040000","HPHM":"津LBL928","JGSK":"2021-04-01 15:35:29.634","CDBH":"1","XSFX":"由东向西","XSFXDM":"1","KKMC":"海旭道与永盛路交口正向"},{"KKBH":"610276124","HPHM":"津AD65838","JGSK":"2021-04-01 15:35:29.75","CDBH":"7","XSFX":"由南向北","XSFXDM":"3","KKMC":"中新大道与中生大道交口"},{"KKBH":"711","HPHM":"津C6X315","JGSK":"2021-04-01 15:35:29.816","CDBH":"8","XSFX":"由北向南","XSFXDM":"4","KKMC":"不礼让行人中新大道与和旭路交口"},{"KKBH":"7208910050000","HPHM":"津RMS999","JGSK":"2021-04-01 15:35:29.84","CDBH":"2","XSFX":"由东向西","XSFXDM":"1","KKMC":"海博道与安明路交口正向"},{"KKBH":"610391008","HPHM":"车牌","JGSK":"2021-04-01 15:35:29.868","CDBH":"5","XSFX":"由西向东","XSFXDM":"2","KKMC":"和韵路与和旭路交口"},{"KKBH":"610401005","HPHM":"鲁DR105C","JGSK":"2021-04-01 15:35:29.872","CDBH":"9","XSFX":"由南向北","XSFXDM":"3","KKMC":"和畅路与和顺路交口"},{"KKBH":"7205710040000","HPHM":"车牌","JGSK":"2021-04-01 15:35:30.011","CDBH":"2","XSFX":"由东向西","XSFXDM":"1","KKMC":"动漫东路与动漫中路交口正向"},{"KKBH":"7208910050000","HPHM":"津C72C67","JGSK":"2021-04-01 15:35:30.05","CDBH":"4","XSFX":"由东向西","XSFXDM":"1","KKMC":"海博道与安明路交口正向"},{"KKBH":"610276125","HPHM":"津HK0976","JGSK":"2021-04-01 15:35:30.196","CDBH":"5","XSFX":"由南向北","XSFXDM":"3","KKMC":"中新大道与和顺路交口"},{"KKBH":"610401005","HPHM":"津DLH313","JGSK":"2021-04-01 15:35:30.25","CDBH":"1","XSFX":"由东向西","XSFXDM":"1","KKMC":"和畅路与和顺路交口"},{"KKBH":"610251002","HPHM":"津FJ6098","JGSK":"2021-04-01 15:35:30.312","CDBH":"10","XSFX":"由北向南","XSFXDM":"4","KKMC":"中天大道与和睦路交口"},{"KKBH":"7208810020000","HPHM":"津AF14365","JGSK":"2021-04-01 15:35:30.312","CDBH":"3","XSFX":"由东向西","XSFXDM":"1","KKMC":"海旭道与安正路交口正向"},{"KKBH":"720881004000","HPHM":"津RPK895","JGSK":"2021-04-01 15:35:30.354","CDBH":"1","XSFX":"由东向西","XSFXDM":"1","KKMC":"海旭道与永盛路交口"},{"KKBH":"740011002000","HPHM":"车牌","JGSK":"2021-04-01 15:35:30.556","CDBH":"13","XSFX":"由南向北","XSFXDM":"3","KKMC":"静湖南路与华一路交口"},{"KKBH":"610276124","HPHM":"津AVC803","JGSK":"2021-04-01 15:35:30.68","CDBH":"7","XSFX":"由南向北","XSFXDM":"3","KKMC":"中新大道与中生大道交口"},{"KKBH":"610251002","HPHM":"津ADH7372","JGSK":"2021-04-01 15:35:30.712","CDBH":"12","XSFX":"由北向南","XSFXDM":"4","KKMC":"中天大道与和睦路交口"},{"KKBH":"7208810020000","HPHM":"津AF14365","JGSK":"2021-04-01 15:35:30.744","CDBH":"2","XSFX":"由东向西","XSFXDM":"1","KKMC":"海旭道与安正路交口正向"},{"KKBH":"720561002000","HPHM":"津C2J066","JGSK":"2021-04-01 15:35:30.757","CDBH":"5","XSFX":"由北向南","XSFXDM":"4","KKMC":"动漫北路与文三路交口"},{"KKBH":"720891005000","HPHM":"津NPY076","JGSK":"2021-04-01 15:35:30.761","CDBH":"2","XSFX":"由东向西","XSFXDM":"1","KKMC":"海博道与安明路交口"},{"KKBH":"610256116","HPHM":"辽B2AB27","JGSK":"2021-04-01 15:35:30.784","CDBH":"9","XSFX":"由南向北","XSFXDM":"3","KKMC":"中天大道与和顺路交口"},{"KKBH":"610261004000","HPHM":"津AF00377","JGSK":"2021-04-01 15:35:30.844","CDBH":"4","XSFX":"由南向北","XSFXDM":"3","KKMC":"中生大道与静湖西路（北侧）"},{"KKBH":"610251002","HPHM":"京ADU6320","JGSK":"2021-04-01 15:35:31.013","CDBH":"4","XSFX":"由西向东","XSFXDM":"2","KKMC":"中天大道与和睦路交口"},{"KKBH":"740011002000","HPHM":"津MZS866","JGSK":"2021-04-01 15:35:31.037","CDBH":"12","XSFX":"由南向北","XSFXDM":"3","KKMC":"静湖南路与华一路交口"},{"KKBH":"610401004","HPHM":"津FVV866","JGSK":"2021-04-01 15:35:31.132","CDBH":"2","XSFX":"由东向西","XSFXDM":"1","KKMC":"和畅路与和风路交口"},{"KKBH":"7208910060000","HPHM":"沪C0K2U1","JGSK":"2021-04-01 15:35:31.162","CDBH":"10","XSFX":"由南向北","XSFXDM":"3","KKMC":"海博道与永盛路交口正向"},{"KKBH":"610391008","HPHM":"车牌","JGSK":"2021-04-01 15:35:31.205","CDBH":"5","XSFX":"由西向东","XSFXDM":"2","KKMC":"和韵路与和旭路交口"},{"KKBH":"720881002000","HPHM":"津N37333","JGSK":"2021-04-01 15:35:31.302","CDBH":"2","XSFX":"由东向西","XSFXDM":"1","KKMC":"海旭道与安正路交口"},{"KKBH":"610256112","HPHM":"津C59E97","JGSK":"2021-04-01 15:35:31.446","CDBH":"4","XSFX":"由西向东","XSFXDM":"2","KKMC":"中天大道与中津大道交口"},{"KKBH":"711","HPHM":"津D00597","JGSK":"2021-04-01 15:35:31.577","CDBH":"7","XSFX":"由北向南","XSFXDM":"4","KKMC":"不礼让行人中新大道与和旭路交口"},{"KKBH":"720891006000","HPHM":"冀BHR682","JGSK":"2021-04-01 15:35:31.662","CDBH":"6","XSFX":"由西向东","XSFXDM":"2","KKMC":"海博道与永盛路交口"},{"KKBH":"610256116","HPHM":"津KVW608","JGSK":"2021-04-01 15:35:31.754","CDBH":"6","XSFX":"由西向东","XSFXDM":"2","KKMC":"中天大道与和顺路交口"},{"KKBH":"720871002000","HPHM":"川S56Y55","JGSK":"2021-04-01 15:35:31.894","CDBH":"8","XSFX":"由北向南","XSFXDM":"4","KKMC":"安正路与芳菲路交口"},{"KKBH":"7205710040000","HPHM":"鲁A75EC7","JGSK":"2021-04-01 15:35:31.977","CDBH":"1","XSFX":"由东向西","XSFXDM":"1","KKMC":"动漫东路与动漫中路交口正向"},{"KKBH":"610256112","HPHM":"津C931A0","JGSK":"2021-04-01 15:35:32.198","CDBH":"5","XSFX":"由西向东","XSFXDM":"2","KKMC":"中天大道与中津大道交口"},{"KKBH":"610256115","HPHM":"津AD79791","JGSK":"2021-04-01 15:35:32.236","CDBH":"7","XSFX":"由南向北","XSFXDM":"3","KKMC":"中天大道与中生大道交口"},{"KKBH":"610276124","HPHM":"津G79578","JGSK":"2021-04-01 15:35:32.378","CDBH":"7","XSFX":"由南向北","XSFXDM":"3","KKMC":"中新大道与中生大道交口"},{"KKBH":"610256113","HPHM":"津NLL596","JGSK":"2021-04-01 15:35:32.381","CDBH":"1","XSFX":"由西向东","XSFXDM":"2","KKMC":"中天大道与和风路交口"},{"KKBH":"610251002","HPHM":"津RKH019","JGSK":"2021-04-01 15:35:32.392","CDBH":"10","XSFX":"由北向南","XSFXDM":"4","KKMC":"中天大道与和睦路交口"},{"KKBH":"610256113","HPHM":"津E20192","JGSK":"2021-04-01 15:35:32.6","CDBH":"4","XSFX":"由南向北","XSFXDM":"3","KKMC":"中天大道与和风路交口"},{"KKBH":"6103261420000","HPHM":"车牌","JGSK":"2021-04-01 15:35:32.605","CDBH":"1","XSFX":"由东向西","XSFXDM":"1","KKMC":"中成大道与泰七路交口正向"},{"KKBH":"7280310020000","HPHM":"津LCE913","JGSK":"2021-04-01 15:35:32.645","CDBH":"7","XSFX":"由北向南","XSFXDM":"4","KKMC":"动漫中路与文一路交口正向"},{"KKBH":"610266118","HPHM":"津G26119","JGSK":"2021-04-01 15:35:32.686","CDBH":"8","XSFX":"由南向北","XSFXDM":"3","KKMC":"中生大道与和畅路交口"},{"KKBH":"610256111","HPHM":"豫Q898D7","JGSK":"2021-04-01 15:35:32.699","CDBH":"5","XSFX":"由南向北","XSFXDM":"3","KKMC":"中天大道与和惠路交口"},{"KKBH":"7400110020000","HPHM":"津C2P326","JGSK":"2021-04-01 15:35:32.805","CDBH":"5","XSFX":"由南向北","XSFXDM":"3","KKMC":"静湖南路与华一路交口正向"},{"KKBH":"610266118","HPHM":"津CT8582","JGSK":"2021-04-01 15:35:32.821","CDBH":"11","XSFX":"由北向南","XSFXDM":"4","KKMC":"中生大道与和畅路交口"},{"KKBH":"610276125","HPHM":"津D66012","JGSK":"2021-04-01 15:35:32.842","CDBH":"7","XSFX":"由北向南","XSFXDM":"4","KKMC":"中新大道与和顺路交口"},{"KKBH":"610256113","HPHM":"冀J1X2C6","JGSK":"2021-04-01 15:35:32.845","CDBH":"1","XSFX":"由西向东","XSFXDM":"2","KKMC":"中天大道与和风路交口"},{"KKBH":"720891005000","HPHM":"津HA2708","JGSK":"2021-04-01 15:35:32.849","CDBH":"2","XSFX":"由东向西","XSFXDM":"1","KKMC":"海博道与安明路交口"},{"KKBH":"610276125","HPHM":"冀EZB069","JGSK":"2021-04-01 15:35:32.853","CDBH":"4","XSFX":"由南向北","XSFXDM":"3","KKMC":"中新大道与和顺路交口"},{"KKBH":"610276125","HPHM":"津AF05517","JGSK":"2021-04-01 15:35:32.864","CDBH":"8","XSFX":"由北向南","XSFXDM":"4","KKMC":"中新大道与和顺路交口"},{"KKBH":"610256115","HPHM":"津A9Y327","JGSK":"2021-04-01 15:35:32.985","CDBH":"2","XSFX":"由东向西","XSFXDM":"1","KKMC":"中天大道与中生大道交口"},{"KKBH":"610401005","HPHM":"津DLH313","JGSK":"2021-04-01 15:35:33.089","CDBH":"2","XSFX":"由东向西","XSFXDM":"1","KKMC":"和畅路与和顺路交口"},{"KKBH":"720891005000","HPHM":"津C72C67","JGSK":"2021-04-01 15:35:33.32","CDBH":"4","XSFX":"由东向西","XSFXDM":"1","KKMC":"海博道与安明路交口"},{"KKBH":"720541004000","HPHM":"津JWW896","JGSK":"2021-04-01 15:35:33.342","CDBH":"1","XSFX":"由东向西","XSFXDM":"1","KKMC":"动漫环路东与动漫中路交口"},{"KKBH":"610256115","HPHM":"津C85C82","JGSK":"2021-04-01 15:35:33.385","CDBH":"3","XSFX":"由东向西","XSFXDM":"1","KKMC":"中天大道与中生大道交口"},{"KKBH":"711","HPHM":"冀B705A6","JGSK":"2021-04-01 15:35:33.417","CDBH":"8","XSFX":"由北向南","XSFXDM":"4","KKMC":"不礼让行人中新大道与和旭路交口"},{"KKBH":"7208810020000","HPHM":"吉GRG088","JGSK":"2021-04-01 15:35:33.542","CDBH":"3","XSFX":"由东向西","XSFXDM":"1","KKMC":"海旭道与安正路交口正向"},{"KKBH":"610256111","HPHM":"津A7F187","JGSK":"2021-04-01 15:35:33.565","CDBH":"7","XSFX":"由北向南","XSFXDM":"4","KKMC":"中天大道与和惠路交口"},{"KKBH":"610276125","HPHM":"津NZK725","JGSK":"2021-04-01 15:35:33.641","CDBH":"8","XSFX":"由北向南","XSFXDM":"4","KKMC":"中新大道与和顺路交口"},{"KKBH":"7208610030000","HPHM":"津ADQ1069","JGSK":"2021-04-01 15:35:33.715","CDBH":"4","XSFX":"由西向东","XSFXDM":"2","KKMC":"海晨道与安明路交口正向"},{"KKBH":"610256113","HPHM":"浙JJ796B","JGSK":"2021-04-01 15:35:33.779","CDBH":"9","XSFX":"由北向南","XSFXDM":"4","KKMC":"中天大道与和风路交口"},{"KKBH":"7208610030000","HPHM":"津FNQ765","JGSK":"2021-04-01 15:35:33.823","CDBH":"5","XSFX":"由西向东","XSFXDM":"2","KKMC":"海晨道与安明路交口正向"},{"KKBH":"610276125","HPHM":"冀BZ530L","JGSK":"2021-04-01 15:35:33.876","CDBH":"4","XSFX":"由南向北","XSFXDM":"3","KKMC":"中新大道与和顺路交口"},{"KKBH":"7208910050000","HPHM":"冀B9G0S9","JGSK":"2021-04-01 15:35:33.885","CDBH":"6","XSFX":"由西向东","XSFXDM":"2","KKMC":"海博道与安明路交口正向"},{"KKBH":"610256111","HPHM":"鲁AS0Y56","JGSK":"2021-04-01 15:35:33.965","CDBH":"8","XSFX":"由北向南","XSFXDM":"4","KKMC":"中天大道与和惠路交口"},{"KKBH":"7205710040000","HPHM":"津HMS389","JGSK":"2021-04-01 15:35:34.074","CDBH":"3","XSFX":"由西向东","XSFXDM":"2","KKMC":"动漫东路与动漫中路交口正向"},{"KKBH":"6071310030000","HPHM":"冀TH5D29","JGSK":"2021-04-01 15:35:34.189","CDBH":"2","XSFX":"由东向西","XSFXDM":"1","KKMC":"中央大道与海旭道交口正向"},{"KKBH":"610276124","HPHM":"津AD65838","JGSK":"2021-04-01 15:35:34.2","CDBH":"7","XSFX":"由南向北","XSFXDM":"3","KKMC":"中新大道与中生大道交口"},{"KKBH":"720881002000","HPHM":"冀BR713Q","JGSK":"2021-04-01 15:35:34.331","CDBH":"9","XSFX":"由南向北","XSFXDM":"3","KKMC":"海旭道与安正路交口"},{"KKBH":"610256113","HPHM":"津ADA5925","JGSK":"2021-04-01 15:35:34.444","CDBH":"2","XSFX":"由西向东","XSFXDM":"2","KKMC":"中天大道与和风路交口"},{"KKBH":"7208910040000","HPHM":"车牌","JGSK":"2021-04-01 15:35:34.449","CDBH":"7","XSFX":"由南向北","XSFXDM":"3","KKMC":"海博道与安平路交口正向"},{"KKBH":"7208810040000","HPHM":"津C4D543","JGSK":"2021-04-01 15:35:34.572","CDBH":"2","XSFX":"由东向西","XSFXDM":"1","KKMC":"海旭道与永盛路交口正向"},{"KKBH":"720881004000","HPHM":"津G76108","JGSK":"2021-04-01 15:35:34.598","CDBH":"2","XSFX":"由东向西","XSFXDM":"1","KKMC":"海旭道与永盛路交口"},{"KKBH":"610256112","HPHM":"津KDL501","JGSK":"2021-04-01 15:35:34.621","CDBH":"8","XSFX":"由南向北","XSFXDM":"3","KKMC":"中天大道与中津大道交口"},{"KKBH":"610256115","HPHM":"津DYP885","JGSK":"2021-04-01 15:35:34.686","CDBH":"5","XSFX":"由西向东","XSFXDM":"2","KKMC":"中天大道与中生大道交口"},{"KKBH":"610256116","HPHM":"车牌","JGSK":"2021-04-01 15:35:34.763","CDBH":"11","XSFX":"由北向南","XSFXDM":"4","KKMC":"中天大道与和顺路交口"},{"KKBH":"7280310020000","HPHM":"津C980P7","JGSK":"2021-04-01 15:35:34.807","CDBH":"6","XSFX":"由南向北","XSFXDM":"3","KKMC":"动漫中路与文一路交口正向"},{"KKBH":"610401004","HPHM":"津MLF001","JGSK":"2021-04-01 15:35:34.848","CDBH":"2","XSFX":"由东向西","XSFXDM":"1","KKMC":"和畅路与和风路交口"},{"KKBH":"7208810020000","HPHM":"津B2T138","JGSK":"2021-04-01 15:35:34.892","CDBH":"2","XSFX":"由东向西","XSFXDM":"1","KKMC":"海旭道与安正路交口正向"},{"KKBH":"720891005000","HPHM":"津RMS999","JGSK":"2021-04-01 15:35:35.002","CDBH":"2","XSFX":"由东向西","XSFXDM":"1","KKMC":"海博道与安明路交口"},{"KKBH":"610326142000","HPHM":"车牌","JGSK":"2021-04-01 15:35:35.012","CDBH":"1","XSFX":"由东向西","XSFXDM":"1","KKMC":"中成大道与泰七路交口"},{"KKBH":"7208910060000","HPHM":"津G83329","JGSK":"2021-04-01 15:35:35.075","CDBH":"3","XSFX":"由东向西","XSFXDM":"1","KKMC":"海博道与永盛路交口正向"},{"KKBH":"610401004","HPHM":"津HVL178","JGSK":"2021-04-01 15:35:35.116","CDBH":"4","XSFX":"由西向东","XSFXDM":"2","KKMC":"和畅路与和风路交口"},{"KKBH":"7205410020000","HPHM":"津HPP513","JGSK":"2021-04-01 15:35:35.127","CDBH":"3","XSFX":"由西向东","XSFXDM":"2","KKMC":"动漫环路西与动漫中路交口正向"},{"KKBH":"610256112","HPHM":"津NA8308","JGSK":"2021-04-01 15:35:35.215","CDBH":"9","XSFX":"由南向北","XSFXDM":"3","KKMC":"中天大道与中津大道交口"},{"KKBH":"720881005000","HPHM":"津ADF7430","JGSK":"2021-04-01 15:35:35.42","CDBH":"9","XSFX":"由北向南","XSFXDM":"4","KKMC":"海旭道与明盛路交口"},{"KKBH":"610266117","HPHM":"津RCK688","JGSK":"2021-04-01 15:35:35.448","CDBH":"1","XSFX":"由东向西","XSFXDM":"1","KKMC":"中生大道与和韵路交口"},{"KKBH":"720881004000","HPHM":"津LBL928","JGSK":"2021-04-01 15:35:35.553","CDBH":"1","XSFX":"由东向西","XSFXDM":"1","KKMC":"海旭道与永盛路交口"},{"KKBH":"7208910040000","HPHM":"津E12704","JGSK":"2021-04-01 15:35:35.566","CDBH":"6","XSFX":"由西向东","XSFXDM":"2","KKMC":"海博道与安平路交口正向"},{"KKBH":"610251002","HPHM":"津RKH019","JGSK":"2021-04-01 15:35:35.592","CDBH":"10","XSFX":"由北向南","XSFXDM":"4","KKMC":"中天大道与和睦路交口"},{"KKBH":"610266118","HPHM":"津AXK038","JGSK":"2021-04-01 15:35:35.595","CDBH":"3","XSFX":"由东向西","XSFXDM":"1","KKMC":"中生大道与和畅路交口"},{"KKBH":"610256112","HPHM":"津QB7161","JGSK":"2021-04-01 15:35:35.611","CDBH":"11","XSFX":"由北向南","XSFXDM":"4","KKMC":"中天大道与中津大道交口"},{"KKBH":"6103261420000","HPHM":"车牌","JGSK":"2021-04-01 15:35:35.7","CDBH":"12","XSFX":"由北向南","XSFXDM":"4","KKMC":"中成大道与泰七路交口正向"},{"KKBH":"7205410040000","HPHM":"津ADJ426","JGSK":"2021-04-01 15:35:35.78","CDBH":"4","XSFX":"由西向东","XSFXDM":"2","KKMC":"动漫环路东与动漫中路交口正向"},{"KKBH":"720881002000","HPHM":"津MAC018","JGSK":"2021-04-01 15:35:35.863","CDBH":"2","XSFX":"由东向西","XSFXDM":"1","KKMC":"海旭道与安正路交口"},{"KKBH":"610266118","HPHM":"津CT8582","JGSK":"2021-04-01 15:35:35.936","CDBH":"12","XSFX":"由北向南","XSFXDM":"4","KKMC":"中生大道与和畅路交口"},{"KKBH":"610276124","HPHM":"津ADB1770","JGSK":"2021-04-01 15:35:36.148","CDBH":"11","XSFX":"由北向南","XSFXDM":"4","KKMC":"中新大道与中生大道交口"},{"KKBH":"610286127","HPHM":"冀B102D6","JGSK":"2021-04-01 15:35:36.39","CDBH":"8","XSFX":"由南向北","XSFXDM":"3","KKMC":"中津大道与和畅路交口"},{"KKBH":"610276125","HPHM":"津H31318","JGSK":"2021-04-01 15:35:36.522","CDBH":"8","XSFX":"由北向南","XSFXDM":"4","KKMC":"中新大道与和顺路交口"},{"KKBH":"6102610030000","HPHM":"贵FTG566","JGSK":"2021-04-01 15:35:36.53","CDBH":"1","XSFX":"由东向西","XSFXDM":"1","KKMC":"中生大道与静湖南路交口正向"},{"KKBH":"7208810020000","HPHM":"津C5V558","JGSK":"2021-04-01 15:35:36.615","CDBH":"12","XSFX":"由北向南","XSFXDM":"4","KKMC":"海旭道与安正路交口正向"},{"KKBH":"720891005000","HPHM":"冀B9G0S9","JGSK":"2021-04-01 15:35:36.701","CDBH":"6","XSFX":"由西向东","XSFXDM":"2","KKMC":"海博道与安明路交口"},{"KKBH":"720861003000","HPHM":"津AD01069","JGSK":"2021-04-01 15:35:36.727","CDBH":"4","XSFX":"由西向东","XSFXDM":"2","KKMC":"海晨道与安明路交口"},{"KKBH":"728031002000","HPHM":"津LCE913","JGSK":"2021-04-01 15:35:36.795","CDBH":"7","XSFX":"由北向南","XSFXDM":"4","KKMC":"动漫中路与文一路交口"},{"KKBH":"610391007","HPHM":"津ADA5158","JGSK":"2021-04-01 15:35:36.976","CDBH":"11","XSFX":"由北向南","XSFXDM":"4","KKMC":"和韵路与和风路交口"},{"KKBH":"610276124","HPHM":"京EEG199","JGSK":"2021-04-01 15:35:37.03","CDBH":"8","XSFX":"由南向北","XSFXDM":"3","KKMC":"中新大道与中生大道交口"},{"KKBH":"610256115","HPHM":"津B26665","JGSK":"2021-04-01 15:35:37.065","CDBH":"3","XSFX":"由东向西","XSFXDM":"1","KKMC":"中天大道与中生大道交口"},{"KKBH":"610276125","HPHM":"津RWY589","JGSK":"2021-04-01 15:35:37.082","CDBH":"7","XSFX":"由北向南","XSFXDM":"4","KKMC":"中新大道与和顺路交口"},{"KKBH":"610276124","HPHM":"津G79578","JGSK":"2021-04-01 15:35:37.161","CDBH":"7","XSFX":"由南向北","XSFXDM":"3","KKMC":"中新大道与中生大道交口"},{"KKBH":"610401004","HPHM":"津HD9711","JGSK":"2021-04-01 15:35:37.22","CDBH":"7","XSFX":"由南向北","XSFXDM":"3","KKMC":"和畅路与和风路交口"},{"KKBH":"610256115","HPHM":"津DMZ609","JGSK":"2021-04-01 15:35:37.247","CDBH":"5","XSFX":"由西向东","XSFXDM":"2","KKMC":"中天大道与中生大道交口"},{"KKBH":"720891004000","HPHM":"津HZ3669","JGSK":"2021-04-01 15:35:37.269","CDBH":"4","XSFX":"由西向东","XSFXDM":"2","KKMC":"海博道与安平路交口"},{"KKBH":"7208910050000","HPHM":"蒙CMG566","JGSK":"2021-04-01 15:35:37.316","CDBH":"8","XSFX":"由南向北","XSFXDM":"3","KKMC":"海博道与安明路交口正向"},{"KKBH":"720541002000","HPHM":"津KH5596","JGSK":"2021-04-01 15:35:37.35","CDBH":"2","XSFX":"由东向西","XSFXDM":"1","KKMC":"动漫环路西与动漫中路交口"},{"KKBH":"7208910040000","HPHM":"车牌","JGSK":"2021-04-01 15:35:37.377","CDBH":"5","XSFX":"由西向东","XSFXDM":"2","KKMC":"海博道与安平路交口正向"},{"KKBH":"720881002000","HPHM":"津AF14365","JGSK":"2021-04-01 15:35:37.459","CDBH":"1","XSFX":"由东向西","XSFXDM":"1","KKMC":"海旭道与安正路交口"},{"KKBH":"610276125","HPHM":"冀EZB069","JGSK":"2021-04-01 15:35:37.477","CDBH":"5","XSFX":"由南向北","XSFXDM":"3","KKMC":"中新大道与和顺路交口"},{"KKBH":"740011002000","HPHM":"津C2P326","JGSK":"2021-04-01 15:35:37.515","CDBH":"13","XSFX":"由南向北","XSFXDM":"3","KKMC":"静湖南路与华一路交口"},{"KKBH":"720891006000","HPHM":"沪C0K2U1","JGSK":"2021-04-01 15:35:37.597","CDBH":"10","XSFX":"由南向北","XSFXDM":"3","KKMC":"海博道与永盛路交口"},{"KKBH":"610256112","HPHM":"鄂K1G999","JGSK":"2021-04-01 15:35:37.632","CDBH":"5","XSFX":"由西向东","XSFXDM":"2","KKMC":"中天大道与中津大道交口"},{"KKBH":"610266118","HPHM":"津K66719","JGSK":"2021-04-01 15:35:37.683","CDBH":"11","XSFX":"由北向南","XSFXDM":"4","KKMC":"中生大道与和畅路交口"},{"KKBH":"7208810020000","HPHM":"冀DY5W60","JGSK":"2021-04-01 15:35:37.721","CDBH":"3","XSFX":"由东向西","XSFXDM":"1","KKMC":"海旭道与安正路交口正向"},{"KKBH":"711","HPHM":"津AF02650","JGSK":"2021-04-01 15:35:37.732","CDBH":"8","XSFX":"由北向南","XSFXDM":"4","KKMC":"不礼让行人中新大道与和旭路交口"},{"KKBH":"610401004","HPHM":"津HVL178","JGSK":"2021-04-01 15:35:37.79","CDBH":"4","XSFX":"由西向东","XSFXDM":"2","KKMC":"和畅路与和风路交口"},{"KKBH":"720871002000","HPHM":"鲁D763DX","JGSK":"2021-04-01 15:35:37.826","CDBH":"6","XSFX":"由南向北","XSFXDM":"3","KKMC":"安正路与芳菲路交口"},{"KKBH":"610271010","HPHM":"津C798H1","JGSK":"2021-04-01 15:35:37.846","CDBH":"4","XSFX":"由南向北","XSFXDM":"3","KKMC":"中新大道与华五路交口"},{"KKBH":"610256115","HPHM":"津FBU885","JGSK":"2021-04-01 15:35:37.91","CDBH":"8","XSFX":"由南向北","XSFXDM":"3","KKMC":"中天大道与中生大道交口"},{"KKBH":"7208910030000","HPHM":"车牌","JGSK":"2021-04-01 15:35:37.926","CDBH":"9","XSFX":"由南向北","XSFXDM":"3","KKMC":"海博道与安正路交口正向"},{"KKBH":"610401004","HPHM":"津HHM662","JGSK":"2021-04-01 15:35:37.968","CDBH":"8","XSFX":"由南向北","XSFXDM":"3","KKMC":"和畅路与和风路交口"},{"KKBH":"7208810020000","HPHM":"鲁ND97H2","JGSK":"2021-04-01 15:35:38.053","CDBH":"9","XSFX":"由南向北","XSFXDM":"3","KKMC":"海旭道与安正路交口正向"},{"KKBH":"610266118","HPHM":"津ADN9162","JGSK":"2021-04-01 15:35:38.081","CDBH":"2","XSFX":"由东向西","XSFXDM":"1","KKMC":"中生大道与和畅路交口"},{"KKBH":"720861003000","HPHM":"津FNQ765","JGSK":"2021-04-01 15:35:38.089","CDBH":"5","XSFX":"由西向东","XSFXDM":"2","KKMC":"海晨道与安明路交口"},{"KKBH":"610276125","HPHM":"津LQ6973","JGSK":"2021-04-01 15:35:38.129","CDBH":"1","XSFX":"由东向西","XSFXDM":"1","KKMC":"中新大道与和顺路交口"},{"KKBH":"720891004000","HPHM":"津E12704","JGSK":"2021-04-01 15:35:38.309","CDBH":"5","XSFX":"由西向东","XSFXDM":"2","KKMC":"海博道与安平路交口"},{"KKBH":"720891004000","HPHM":"车牌","JGSK":"2021-04-01 15:35:38.31","CDBH":"4","XSFX":"由西向东","XSFXDM":"2","KKMC":"海博道与安平路交口"},{"KKBH":"610391008","HPHM":"津B1D733","JGSK":"2021-04-01 15:35:38.32","CDBH":"4","XSFX":"由西向东","XSFXDM":"2","KKMC":"和韵路与和旭路交口"},{"KKBH":"7205410020000","HPHM":"苏H1750T","JGSK":"2021-04-01 15:35:38.347","CDBH":"4","XSFX":"由西向东","XSFXDM":"2","KKMC":"动漫环路西与动漫中路交口正向"},{"KKBH":"610266118","HPHM":"津G26119","JGSK":"2021-04-01 15:35:38.348","CDBH":"9","XSFX":"由南向北","XSFXDM":"3","KKMC":"中生大道与和畅路交口"},{"KKBH":"7208810060000","HPHM":"津C635N3","JGSK":"2021-04-01 15:35:38.36","CDBH":"2","XSFX":"由西向东","XSFXDM":"2","KKMC":"海旭道与庄盛路交口正向"},{"KKBH":"7208910030000","HPHM":"车牌","JGSK":"2021-04-01 15:35:38.385","CDBH":"4","XSFX":"由西向东","XSFXDM":"2","KKMC":"海博道与安正路交口正向"},{"KKBH":"7208910040000","HPHM":"津NRW810","JGSK":"2021-04-01 15:35:38.455","CDBH":"6","XSFX":"由西向东","XSFXDM":"2","KKMC":"海博道与安平路交口正向"},{"KKBH":"7400110020000","HPHM":"冀B3JQ19","JGSK":"2021-04-01 15:35:38.551","CDBH":"4","XSFX":"由南向北","XSFXDM":"3","KKMC":"静湖南路与华一路交口正向"},{"KKBH":"610251001","HPHM":"津AS0798","JGSK":"2021-04-01 15:35:38.552","CDBH":"9","XSFX":"由北向南","XSFXDM":"4","KKMC":"中天大道与和畅路交口"},{"KKBH":"7208610030000","HPHM":"车牌","JGSK":"2021-04-01 15:35:38.816","CDBH":"8","XSFX":"由南向北","XSFXDM":"3","KKMC":"海晨道与安明路交口正向"},{"KKBH":"7208810040000","HPHM":"津DFQ527","JGSK":"2021-04-01 15:35:39.064","CDBH":"2","XSFX":"由东向西","XSFXDM":"1","KKMC":"海旭道与永盛路交口正向"},{"KKBH":"610286127","HPHM":"车牌","JGSK":"2021-04-01 15:35:39.145","CDBH":"8","XSFX":"由南向北","XSFXDM":"3","KKMC":"中津大道与和畅路交口"},{"KKBH":"720541002000","HPHM":"津HPP513","JGSK":"2021-04-01 15:35:39.264","CDBH":"3","XSFX":"由西向东","XSFXDM":"2","KKMC":"动漫环路西与动漫中路交口"},{"KKBH":"7208610030000","HPHM":"车牌","JGSK":"2021-04-01 15:35:39.388","CDBH":"11","XSFX":"由北向南","XSFXDM":"4","KKMC":"海晨道与安明路交口正向"},{"KKBH":"610401005","HPHM":"津HH1671","JGSK":"2021-04-01 15:35:39.392","CDBH":"9","XSFX":"由南向北","XSFXDM":"3","KKMC":"和畅路与和顺路交口"},{"KKBH":"610256115","HPHM":"津CB1601","JGSK":"2021-04-01 15:35:39.406","CDBH":"6","XSFX":"由西向东","XSFXDM":"2","KKMC":"中天大道与中生大道交口"},{"KKBH":"7208810040000","HPHM":"晋BUY033","JGSK":"2021-04-01 15:35:39.488","CDBH":"1","XSFX":"由东向西","XSFXDM":"1","KKMC":"海旭道与永盛路交口正向"},{"KKBH":"610276125","HPHM":"辽GL4776","JGSK":"2021-04-01 15:35:39.515","CDBH":"5","XSFX":"由南向北","XSFXDM":"3","KKMC":"中新大道与和顺路交口"},{"KKBH":"7208910030000","HPHM":"津RPG230","JGSK":"2021-04-01 15:35:39.519","CDBH":"11","XSFX":"由北向南","XSFXDM":"4","KKMC":"海博道与安正路交口正向"},{"KKBH":"720881002000","HPHM":"吉GRG088","JGSK":"2021-04-01 15:35:39.525","CDBH":"3","XSFX":"由东向西","XSFXDM":"1","KKMC":"海旭道与安正路交口"},{"KKBH":"720881004000","HPHM":"津AF35617","JGSK":"2021-04-01 15:35:39.549","CDBH":"2","XSFX":"由东向西","XSFXDM":"1","KKMC":"海旭道与永盛路交口"},{"KKBH":"720891004000","HPHM":"冀BN11A9","JGSK":"2021-04-01 15:35:39.581","CDBH":"9","XSFX":"由南向北","XSFXDM":"3","KKMC":"海博道与安平路交口"},{"KKBH":"7208910040000","HPHM":"车牌","JGSK":"2021-04-01 15:35:39.624","CDBH":"6","XSFX":"由西向东","XSFXDM":"2","KKMC":"海博道与安平路交口正向"},{"KKBH":"720891004000","HPHM":"车牌","JGSK":"2021-04-01 15:35:39.659","CDBH":"7","XSFX":"由南向北","XSFXDM":"3","KKMC":"海博道与安平路交口"},{"KKBH":"610271008","HPHM":"车牌","JGSK":"2021-04-01 15:35:39.717","CDBH":"2","XSFX":"由南向北","XSFXDM":"3","KKMC":"中新大道与航母主题公园支路交口"},{"KKBH":"610276124","HPHM":"津JXK766","JGSK":"2021-04-01 15:35:39.829","CDBH":"7","XSFX":"由南向北","XSFXDM":"3","KKMC":"中新大道与中生大道交口"},{"KKBH":"610391008","HPHM":"津DLP750","JGSK":"2021-04-01 15:35:39.843","CDBH":"2","XSFX":"由东向西","XSFXDM":"1","KKMC":"和韵路与和旭路交口"},{"KKBH":"610276124","HPHM":"津ADB1770","JGSK":"2021-04-01 15:35:39.904","CDBH":"11","XSFX":"由北向南","XSFXDM":"4","KKMC":"中新大道与中生大道交口"},{"KKBH":"610256113","HPHM":"冀J1X2C6","JGSK":"2021-04-01 15:35:39.982","CDBH":"1","XSFX":"由西向东","XSFXDM":"2","KKMC":"中天大道与和风路交口"},{"KKBH":"720891004000","HPHM":"津RMX109","JGSK":"2021-04-01 15:35:39.997","CDBH":"6","XSFX":"由西向东","XSFXDM":"2","KKMC":"海博道与安平路交口"},{"KKBH":"7208810020000","HPHM":"津JT5930","JGSK":"2021-04-01 15:35:39.998","CDBH":"10","XSFX":"由南向北","XSFXDM":"3","KKMC":"海旭道与安正路交口正向"},{"KKBH":"7205410020000","HPHM":"冀E5D372","JGSK":"2021-04-01 15:35:40.003","CDBH":"1","XSFX":"由东向西","XSFXDM":"1","KKMC":"动漫环路西与动漫中路交口正向"},{"KKBH":"610271009","HPHM":"津GEC919","JGSK":"2021-04-01 15:35:40.007","CDBH":"11","XSFX":"由北向南","XSFXDM":"4","KKMC":"中新大道与泰七路交口"},{"KKBH":"720571004000","HPHM":"鲁A75EC7","JGSK":"2021-04-01 15:35:40.021","CDBH":"1","XSFX":"由东向西","XSFXDM":"1","KKMC":"动漫东路与动漫中路交口"},{"KKBH":"610326142000","HPHM":"车牌","JGSK":"2021-04-01 15:35:40.166","CDBH":"8","XSFX":"由南向北","XSFXDM":"3","KKMC":"中成大道与泰七路交口"},{"KKBH":"7208910050000","HPHM":"蒙A320L7","JGSK":"2021-04-01 15:35:40.256","CDBH":"8","XSFX":"由南向北","XSFXDM":"3","KKMC":"海博道与安明路交口正向"},{"KKBH":"720881002000","HPHM":"津C5V558","JGSK":"2021-04-01 15:35:40.263","CDBH":"12","XSFX":"由北向南","XSFXDM":"4","KKMC":"海旭道与安正路交口"},{"KKBH":"610276125","HPHM":"津N80157","JGSK":"2021-04-01 15:35:40.288","CDBH":"8","XSFX":"由北向南","XSFXDM":"4","KKMC":"中新大道与和顺路交口"},{"KKBH":"720891004000","HPHM":"车牌","JGSK":"2021-04-01 15:35:40.304","CDBH":"8","XSFX":"由南向北","XSFXDM":"3","KKMC":"海博道与安平路交口"},{"KKBH":"610391007","HPHM":"津ADA5158","JGSK":"2021-04-01 15:35:40.421","CDBH":"12","XSFX":"由北向南","XSFXDM":"4","KKMC":"和韵路与和风路交口"},{"KKBH":"610271008","HPHM":"车牌","JGSK":"2021-04-01 15:35:40.505","CDBH":"1","XSFX":"由南向北","XSFXDM":"3","KKMC":"中新大道与航母主题公园支路交口"},{"KKBH":"610271010","HPHM":"津HJ7776","JGSK":"2021-04-01 15:35:40.54","CDBH":"8","XSFX":"由北向南","XSFXDM":"4","KKMC":"中新大道与华五路交口"},{"KKBH":"7208810020000","HPHM":"津J61528","JGSK":"2021-04-01 15:35:40.627","CDBH":"2","XSFX":"由东向西","XSFXDM":"1","KKMC":"海旭道与安正路交口正向"},{"KKBH":"7208910050000","HPHM":"车牌","JGSK":"2021-04-01 15:35:40.668","CDBH":"9","XSFX":"由南向北","XSFXDM":"3","KKMC":"海博道与安明路交口正向"},{"KKBH":"7208710020000","HPHM":"车牌","JGSK":"2021-04-01 15:35:40.782","CDBH":"10","XSFX":"由北向南","XSFXDM":"4","KKMC":"安正路与芳菲路交口正向"},{"KKBH":"610391008","HPHM":"津AEX358","JGSK":"2021-04-01 15:35:40.788","CDBH":"4","XSFX":"由西向东","XSFXDM":"2","KKMC":"和韵路与和旭路交口"},{"KKBH":"610286127","HPHM":"冀AJ177B","JGSK":"2021-04-01 15:35:41.055","CDBH":"7","XSFX":"由南向北","XSFXDM":"3","KKMC":"中津大道与和畅路交口"},{"KKBH":"610256113","HPHM":"车牌","JGSK":"2021-04-01 15:35:41.08","CDBH":"5","XSFX":"由南向北","XSFXDM":"3","KKMC":"中天大道与和风路交口"},{"KKBH":"7208910040000","HPHM":"车牌","JGSK":"2021-04-01 15:35:41.11","CDBH":"4","XSFX":"由西向东","XSFXDM":"2","KKMC":"海博道与安平路交口正向"},{"KKBH":"610401004","HPHM":"津MLF001","JGSK":"2021-04-01 15:35:41.132","CDBH":"2","XSFX":"由东向西","XSFXDM":"1","KKMC":"和畅路与和风路交口"},{"KKBH":"610276125","HPHM":"冀BP825D","JGSK":"2021-04-01 15:35:41.316","CDBH":"5","XSFX":"由南向北","XSFXDM":"3","KKMC":"中新大道与和顺路交口"},{"KKBH":"610401004","HPHM":"津HHM662","JGSK":"2021-04-01 15:35:41.361","CDBH":"9","XSFX":"由南向北","XSFXDM":"3","KKMC":"和畅路与和风路交口"},{"KKBH":"610266118","HPHM":"津K66719","JGSK":"2021-04-01 15:35:41.376","CDBH":"12","XSFX":"由北向南","XSFXDM":"4","KKMC":"中生大道与和畅路交口"},{"KKBH":"720891004000","HPHM":"车牌","JGSK":"2021-04-01 15:35:41.424","CDBH":"9","XSFX":"由南向北","XSFXDM":"3","KKMC":"海博道与安平路交口"},{"KKBH":"7400110020000","HPHM":"津C95Y75","JGSK":"2021-04-01 15:35:41.492","CDBH":"5","XSFX":"由南向北","XSFXDM":"3","KKMC":"静湖南路与华一路交口正向"},{"KKBH":"720891004000","HPHM":"津NRW810","JGSK":"2021-04-01 15:35:41.518","CDBH":"5","XSFX":"由西向东","XSFXDM":"2","KKMC":"海博道与安平路交口"},{"KKBH":"610256114","HPHM":"蒙AT676M","JGSK":"2021-04-01 15:35:41.518","CDBH":"5","XSFX":"由南向北","XSFXDM":"3","KKMC":"中天大道与和旭路交口"},{"KKBH":"720891003000","HPHM":"津T06X66","JGSK":"2021-04-01 15:35:41.567","CDBH":"7","XSFX":"由南向北","XSFXDM":"3","KKMC":"海博道与安正路交口"},{"KKBH":"7208810020000","HPHM":"黑A2JN31","JGSK":"2021-04-01 15:35:41.606","CDBH":"1","XSFX":"由东向西","XSFXDM":"1","KKMC":"海旭道与安正路交口正向"},{"KKBH":"711","HPHM":"津GCD002","JGSK":"2021-04-01 15:35:41.653","CDBH":"5","XSFX":"由南向北","XSFXDM":"3","KKMC":"不礼让行人中新大道与和旭路交口"},{"KKBH":"720891003000","HPHM":"津RPG230","JGSK":"2021-04-01 15:35:41.667","CDBH":"2","XSFX":"由东向西","XSFXDM":"1","KKMC":"海博道与安正路交口"},{"KKBH":"7280310060000","HPHM":"车牌","JGSK":"2021-04-01 15:35:41.785","CDBH":"8","XSFX":"由北向南","XSFXDM":"4","KKMC":"动漫中路与文三路交口正向"},{"KKBH":"610256116","HPHM":"津DYB228","JGSK":"2021-04-01 15:35:41.806","CDBH":"11","XSFX":"由北向南","XSFXDM":"4","KKMC":"中天大道与和顺路交口"},{"KKBH":"720881004000","HPHM":"津ADF3065","JGSK":"2021-04-01 15:35:41.874","CDBH":"2","XSFX":"由东向西","XSFXDM":"1","KKMC":"海旭道与永盛路交口"},{"KKBH":"720891006000","HPHM":"津G83329","JGSK":"2021-04-01 15:35:41.926","CDBH":"3","XSFX":"由东向西","XSFXDM":"1","KKMC":"海博道与永盛路交口"},{"KKBH":"610256111","HPHM":"津MPP811","JGSK":"2021-04-01 15:35:42.058","CDBH":"1","XSFX":"由西向东","XSFXDM":"2","KKMC":"中天大道与和惠路交口"},{"KKBH":"7208910050000","HPHM":"冀BP193W","JGSK":"2021-04-01 15:35:42.079","CDBH":"9","XSFX":"由南向北","XSFXDM":"3","KKMC":"海博道与安明路交口正向"},{"KKBH":"720571004000","HPHM":"津HMS389","JGSK":"2021-04-01 15:35:42.133","CDBH":"3","XSFX":"由西向东","XSFXDM":"2","KKMC":"动漫东路与动漫中路交口"},{"KKBH":"720881006000","HPHM":"津C635N3","JGSK":"2021-04-01 15:35:42.165","CDBH":"2","XSFX":"由西向东","XSFXDM":"2","KKMC":"海旭道与庄盛路交口"},{"KKBH":"610276124","HPHM":"京EEG199","JGSK":"2021-04-01 15:35:42.2","CDBH":"8","XSFX":"由南向北","XSFXDM":"3","KKMC":"中新大道与中生大道交口"},{"KKBH":"610271009","HPHM":"津GEC919","JGSK":"2021-04-01 15:35:42.216","CDBH":"11","XSFX":"由北向南","XSFXDM":"4","KKMC":"中新大道与泰七路交口"},{"KKBH":"610256115","HPHM":"津AD79791","JGSK":"2021-04-01 15:35:42.25","CDBH":"7","XSFX":"由南向北","XSFXDM":"3","KKMC":"中天大道与中生大道交口"},{"KKBH":"610271010","HPHM":"津C798H1","JGSK":"2021-04-01 15:35:42.251","CDBH":"4","XSFX":"由南向北","XSFXDM":"3","KKMC":"中新大道与华五路交口"},{"KKBH":"610256112","HPHM":"津QB7161","JGSK":"2021-04-01 15:35:42.458","CDBH":"11","XSFX":"由北向南","XSFXDM":"4","KKMC":"中天大道与中津大道交口"},{"KKBH":"720891004000","HPHM":"车牌","JGSK":"2021-04-01 15:35:42.543","CDBH":"9","XSFX":"由南向北","XSFXDM":"3","KKMC":"海博道与安平路交口"},{"KKBH":"7208910060000","HPHM":"津RWB083","JGSK":"2021-04-01 15:35:42.572","CDBH":"9","XSFX":"由南向北","XSFXDM":"3","KKMC":"海博道与永盛路交口正向"},{"KKBH":"610276125","HPHM":"津AF05517","JGSK":"2021-04-01 15:35:42.847","CDBH":"8","XSFX":"由北向南","XSFXDM":"4","KKMC":"中新大道与和顺路交口"},{"KKBH":"720891004000","HPHM":"津AD10540","JGSK":"2021-04-01 15:35:42.867","CDBH":"5","XSFX":"由西向东","XSFXDM":"2","KKMC":"海博道与安平路交口"},{"KKBH":"6071310030000","HPHM":"津DYQ799","JGSK":"2021-04-01 15:35:42.889","CDBH":"1","XSFX":"由东向西","XSFXDM":"1","KKMC":"中央大道与海旭道交口正向"},{"KKBH":"610401005","HPHM":"津E19804","JGSK":"2021-04-01 15:35:42.936","CDBH":"8","XSFX":"由南向北","XSFXDM":"3","KKMC":"和畅路与和顺路交口"},{"KKBH":"720881002000","HPHM":"鲁ND97H2","JGSK":"2021-04-01 15:35:42.968","CDBH":"9","XSFX":"由南向北","XSFXDM":"3","KKMC":"海旭道与安正路交口"},{"KKBH":"720541002000","HPHM":"苏H1750T","JGSK":"2021-04-01 15:35:43.108","CDBH":"4","XSFX":"由西向东","XSFXDM":"2","KKMC":"动漫环路西与动漫中路交口"},{"KKBH":"610266118","HPHM":"津RDZ856","JGSK":"2021-04-01 15:35:43.132","CDBH":"5","XSFX":"由西向东","XSFXDM":"2","KKMC":"中生大道与和畅路交口"},{"KKBH":"7208610030000","HPHM":"津NGL639","JGSK":"2021-04-01 15:35:43.16","CDBH":"10","XSFX":"由北向南","XSFXDM":"4","KKMC":"海晨道与安明路交口正向"},{"KKBH":"7208910040000","HPHM":"蒙DWY805","JGSK":"2021-04-01 15:35:43.17","CDBH":"6","XSFX":"由西向东","XSFXDM":"2","KKMC":"海博道与安平路交口正向"},{"KKBH":"610276125","HPHM":"津LQ6973","JGSK":"2021-04-01 15:35:43.216","CDBH":"1","XSFX":"由东向西","XSFXDM":"1","KKMC":"中新大道与和顺路交口"},{"KKBH":"610276125","HPHM":"津HYF823","JGSK":"2021-04-01 15:35:43.247","CDBH":"7","XSFX":"由北向南","XSFXDM":"4","KKMC":"中新大道与和顺路交口"},{"KKBH":"610256115","HPHM":"津AQX545","JGSK":"2021-04-01 15:35:43.255","CDBH":"7","XSFX":"由南向北","XSFXDM":"3","KKMC":"中天大道与中生大道交口"},{"KKBH":"610266118","HPHM":"津ADB9162","JGSK":"2021-04-01 15:35:43.289","CDBH":"3","XSFX":"由东向西","XSFXDM":"1","KKMC":"中生大道与和畅路交口"},{"KKBH":"6102610030000","HPHM":"津KK3063","JGSK":"2021-04-01 15:35:43.3","CDBH":"8","XSFX":"由北向南","XSFXDM":"4","KKMC":"中生大道与静湖南路交口正向"},{"KKBH":"7208810020000","HPHM":"鲁D763DX","JGSK":"2021-04-01 15:35:43.305","CDBH":"10","XSFX":"由南向北","XSFXDM":"3","KKMC":"海旭道与安正路交口正向"},{"KKBH":"610401004","HPHM":"津C96W93","JGSK":"2021-04-01 15:35:43.323","CDBH":"7","XSFX":"由南向北","XSFXDM":"3","KKMC":"和畅路与和风路交口"},{"KKBH":"610286127","HPHM":"车牌","JGSK":"2021-04-01 15:35:43.35","CDBH":"9","XSFX":"由南向北","XSFXDM":"3","KKMC":"中津大道与和畅路交口"},{"KKBH":"720881004000","HPHM":"晋BUY033","JGSK":"2021-04-01 15:35:43.714","CDBH":"1","XSFX":"由东向西","XSFXDM":"1","KKMC":"海旭道与永盛路交口"},{"KKBH":"610256116","HPHM":"津AZ7175","JGSK":"2021-04-01 15:35:43.76","CDBH":"8","XSFX":"由南向北","XSFXDM":"3","KKMC":"中天大道与和顺路交口"},{"KKBH":"610286127","HPHM":"津DXZ209","JGSK":"2021-04-01 15:35:43.832","CDBH":"7","XSFX":"由南向北","XSFXDM":"3","KKMC":"中津大道与和畅路交口"},{"KKBH":"720891006000","HPHM":"鲁Q7729A","JGSK":"2021-04-01 15:35:43.876","CDBH":"8","XSFX":"由西向东","XSFXDM":"2","KKMC":"海博道与永盛路交口"},{"KKBH":"610276125","HPHM":"辽GL4776","JGSK":"2021-04-01 15:35:43.877","CDBH":"5","XSFX":"由南向北","XSFXDM":"3","KKMC":"中新大道与和顺路交口"},{"KKBH":"728031002000","HPHM":"津C980P7","JGSK":"2021-04-01 15:35:43.932","CDBH":"6","XSFX":"由南向北","XSFXDM":"3","KKMC":"动漫中路与文一路交口"},{"KKBH":"610276124","HPHM":"津JXK766","JGSK":"2021-04-01 15:35:43.96","CDBH":"7","XSFX":"由南向北","XSFXDM":"3","KKMC":"中新大道与中生大道交口"},{"KKBH":"610276124","HPHM":"冀B112S8","JGSK":"2021-04-01 15:35:43.984","CDBH":"7","XSFX":"由南向北","XSFXDM":"3","KKMC":"中新大道与中生大道交口"},{"KKBH":"610261003000","HPHM":"贵FTG566","JGSK":"2021-04-01 15:35:44.014","CDBH":"10","XSFX":"由东向西","XSFXDM":"1","KKMC":"中生大道与静湖南路交口"},{"KKBH":"610266118","HPHM":"津KNE629","JGSK":"2021-04-01 15:35:44.15","CDBH":"3","XSFX":"由东向西","XSFXDM":"1","KKMC":"中生大道与和畅路交口"},{"KKBH":"610286127","HPHM":"车牌","JGSK":"2021-04-01 15:35:44.253","CDBH":"3","XSFX":"由东向西","XSFXDM":"1","KKMC":"中津大道与和畅路交口"},{"KKBH":"610261003000","HPHM":"津KK3063","JGSK":"2021-04-01 15:35:44.264","CDBH":"17","XSFX":"由北向南","XSFXDM":"4","KKMC":"中生大道与静湖南路交口"},{"KKBH":"720881004000","HPHM":"津GXY880","JGSK":"2021-04-01 15:35:44.352","CDBH":"2","XSFX":"由东向西","XSFXDM":"1","KKMC":"海旭道与永盛路交口"},{"KKBH":"610401005","HPHM":"冀F66T27","JGSK":"2021-04-01 15:35:44.386","CDBH":"8","XSFX":"由南向北","XSFXDM":"3","KKMC":"和畅路与和顺路交口"},{"KKBH":"7205410020000","HPHM":"津AY2206","JGSK":"2021-04-01 15:35:44.408","CDBH":"2","XSFX":"由东向西","XSFXDM":"1","KKMC":"动漫环路西与动漫中路交口正向"},{"KKBH":"720891004000","HPHM":"车牌","JGSK":"2021-04-01 15:35:44.464","CDBH":"9","XSFX":"由南向北","XSFXDM":"3","KKMC":"海博道与安平路交口"},{"KKBH":"610256113","HPHM":"冀BX201F","JGSK":"2021-04-01 15:35:44.536","CDBH":"2","XSFX":"由西向东","XSFXDM":"2","KKMC":"中天大道与和风路交口"},{"KKBH":"610271008","HPHM":"车牌","JGSK":"2021-04-01 15:35:44.558","CDBH":"1","XSFX":"由南向北","XSFXDM":"3","KKMC":"中新大道与航母主题公园支路交口"},{"KKBH":"610256115","HPHM":"津FBU885","JGSK":"2021-04-01 15:35:44.575","CDBH":"9","XSFX":"由南向北","XSFXDM":"3","KKMC":"中天大道与中生大道交口"},{"KKBH":"7208910040000","HPHM":"车牌","JGSK":"2021-04-01 15:35:44.587","CDBH":"6","XSFX":"由西向东","XSFXDM":"2","KKMC":"海博道与安平路交口正向"},{"KKBH":"610256112","HPHM":"车牌","JGSK":"2021-04-01 15:35:44.621","CDBH":"7","XSFX":"由南向北","XSFXDM":"3","KKMC":"中天大道与中津大道交口"},{"KKBH":"720861003000","HPHM":"晋BPB433","JGSK":"2021-04-01 15:35:44.641","CDBH":"10","XSFX":"由北向南","XSFXDM":"4","KKMC":"海晨道与安明路交口"},{"KKBH":"610276125","HPHM":"津GDD072","JGSK":"2021-04-01 15:35:44.789","CDBH":"5","XSFX":"由南向北","XSFXDM":"3","KKMC":"中新大道与和顺路交口"},{"KKBH":"7208910060000","HPHM":"京KC8227","JGSK":"2021-04-01 15:35:44.812","CDBH":"2","XSFX":"由东向西","XSFXDM":"1","KKMC":"海博道与永盛路交口正向"},{"KKBH":"610286127","HPHM":"车牌","JGSK":"2021-04-01 15:35:44.969","CDBH":"3","XSFX":"由东向西","XSFXDM":"1","KKMC":"中津大道与和畅路交口"},{"KKBH":"7208810050000","HPHM":"津CB7990","JGSK":"2021-04-01 15:35:45.176","CDBH":"9","XSFX":"由北向南","XSFXDM":"4","KKMC":"海旭道与明盛路交口正向"},{"KKBH":"720891004000","HPHM":"车牌","JGSK":"2021-04-01 15:35:45.35","CDBH":"4","XSFX":"由西向东","XSFXDM":"2","KKMC":"海博道与安平路交口"},{"KKBH":"7208210040000","HPHM":"蒙FX7353","JGSK":"2021-04-01 15:35:45.415","CDBH":"3","XSFX":"由南向北","XSFXDM":"3","KKMC":"动漫西路与动漫北路交口正向"},{"KKBH":"720541002000","HPHM":"冀E5D372","JGSK":"2021-04-01 15:35:45.433","CDBH":"1","XSFX":"由东向西","XSFXDM":"1","KKMC":"动漫环路西与动漫中路交口"},{"KKBH":"7208710020000","HPHM":"津C5V558","JGSK":"2021-04-01 15:35:45.444","CDBH":"8","XSFX":"由北向南","XSFXDM":"4","KKMC":"安正路与芳菲路交口正向"},{"KKBH":"7208810020000","HPHM":"车牌","JGSK":"2021-04-01 15:35:45.517","CDBH":"14","XSFX":"由北向南","XSFXDM":"4","KKMC":"海旭道与安正路交口正向"},{"KKBH":"7208710020000","HPHM":"车牌","JGSK":"2021-04-01 15:35:45.549","CDBH":"3","XSFX":"由西向东","XSFXDM":"2","KKMC":"安正路与芳菲路交口正向"},{"KKBH":"720881002000","HPHM":"津JT5930","JGSK":"2021-04-01 15:35:45.612","CDBH":"10","XSFX":"由南向北","XSFXDM":"3","KKMC":"海旭道与安正路交口"},{"KKBH":"7208810040000","HPHM":"吉B9V278","JGSK":"2021-04-01 15:35:45.615","CDBH":"1","XSFX":"由东向西","XSFXDM":"1","KKMC":"海旭道与永盛路交口正向"},{"KKBH":"610266117","HPHM":"津GHD333","JGSK":"2021-04-01 15:35:45.65","CDBH":"11","XSFX":"由北向南","XSFXDM":"4","KKMC":"中生大道与和韵路交口"},{"KKBH":"6102610030000","HPHM":"津B55310","JGSK":"2021-04-01 15:35:45.688","CDBH":"1","XSFX":"由东向西","XSFXDM":"1","KKMC":"中生大道与静湖南路交口正向"},{"KKBH":"7208510020000","HPHM":"津MX6079","JGSK":"2021-04-01 15:35:45.741","CDBH":"1","XSFX":"由东向西","XSFXDM":"1","KKMC":"碧水道与安正路交口正向"},{"KKBH":"7205410030000","HPHM":"车牌","JGSK":"2021-04-01 15:35:45.896","CDBH":"2","XSFX":"由西向东","XSFXDM":"2","KKMC":"动漫环路西与动漫西路交口正向"},{"KKBH":"610256116","HPHM":"津C35C50","JGSK":"2021-04-01 15:35:45.99","CDBH":"8","XSFX":"由南向北","XSFXDM":"3","KKMC":"中天大道与和顺路交口"},{"KKBH":"7208810040000","HPHM":"车牌","JGSK":"2021-04-01 15:35:46.005","CDBH":"8","XSFX":"由北向南","XSFXDM":"4","KKMC":"海旭道与永盛路交口正向"},{"KKBH":"610256116","HPHM":"津HHQ987","JGSK":"2021-04-01 15:35:46.039","CDBH":"5","XSFX":"由西向东","XSFXDM":"2","KKMC":"中天大道与和顺路交口"},{"KKBH":"720891004000","HPHM":"车牌","JGSK":"2021-04-01 15:35:46.061","CDBH":"9","XSFX":"由南向北","XSFXDM":"3","KKMC":"海博道与安平路交口"},{"KKBH":"7208810020000","HPHM":"车牌","JGSK":"2021-04-01 15:35:46.151","CDBH":"1","XSFX":"由东向西","XSFXDM":"1","KKMC":"海旭道与安正路交口正向"},{"KKBH":"720891004000","HPHM":"蒙DWY805","JGSK":"2021-04-01 15:35:46.154","CDBH":"5","XSFX":"由西向东","XSFXDM":"2","KKMC":"海博道与安平路交口"},{"KKBH":"610266118","HPHM":"津RDZ856","JGSK":"2021-04-01 15:35:46.185","CDBH":"5","XSFX":"由西向东","XSFXDM":"2","KKMC":"中生大道与和畅路交口"},{"KKBH":"610256116","HPHM":"津DYB228","JGSK":"2021-04-01 15:35:46.282","CDBH":"12","XSFX":"由北向南","XSFXDM":"4","KKMC":"中天大道与和顺路交口"},{"KKBH":"610286127","HPHM":"冀AJ177B","JGSK":"2021-04-01 15:35:46.31","CDBH":"7","XSFX":"由南向北","XSFXDM":"3","KKMC":"中津大道与和畅路交口"},{"KKBH":"610271010","HPHM":"津HJ7776","JGSK":"2021-04-01 15:35:46.421","CDBH":"8","XSFX":"由北向南","XSFXDM":"4","KKMC":"中新大道与华五路交口"},{"KKBH":"720891004000","HPHM":"津A0M925","JGSK":"2021-04-01 15:35:46.472","CDBH":"5","XSFX":"由西向东","XSFXDM":"2","KKMC":"海博道与安平路交口"},{"KKBH":"6103261420000","HPHM":"津C19373","JGSK":"2021-04-01 15:35:46.49","CDBH":"5","XSFX":"由西向东","XSFXDM":"2","KKMC":"中成大道与泰七路交口正向"},{"KKBH":"720891006000","HPHM":"京KC8227","JGSK":"2021-04-01 15:35:46.531","CDBH":"2","XSFX":"由东向西","XSFXDM":"1","KKMC":"海博道与永盛路交口"},{"KKBH":"720881002000","HPHM":"冀DY5W60","JGSK":"2021-04-01 15:35:46.568","CDBH":"3","XSFX":"由东向西","XSFXDM":"1","KKMC":"海旭道与安正路交口"},{"KKBH":"6071310030000","HPHM":"鲁D892LH","JGSK":"2021-04-01 15:35:46.689","CDBH":"1","XSFX":"由东向西","XSFXDM":"1","KKMC":"中央大道与海旭道交口正向"},{"KKBH":"610256115","HPHM":"津AY7196","JGSK":"2021-04-01 15:35:46.889","CDBH":"2","XSFX":"由东向西","XSFXDM":"1","KKMC":"中天大道与中生大道交口"},{"KKBH":"610256112","HPHM":"津NXY940","JGSK":"2021-04-01 15:35:47.006","CDBH":"1","XSFX":"由东向西","XSFXDM":"1","KKMC":"中天大道与中津大道交口"},{"KKBH":"7400110020000","HPHM":"车牌","JGSK":"2021-04-01 15:35:47.081","CDBH":"5","XSFX":"由南向北","XSFXDM":"3","KKMC":"静湖南路与华一路交口正向"},{"KKBH":"610276124","HPHM":"津C05X87","JGSK":"2021-04-01 15:35:47.092","CDBH":"11","XSFX":"由北向南","XSFXDM":"4","KKMC":"中新大道与中生大道交口"},{"KKBH":"610256116","HPHM":"津RKN856","JGSK":"2021-04-01 15:35:47.11","CDBH":"9","XSFX":"由南向北","XSFXDM":"3","KKMC":"中天大道与和顺路交口"},{"KKBH":"610256113","HPHM":"津RFM958","JGSK":"2021-04-01 15:35:47.13","CDBH":"2","XSFX":"由西向东","XSFXDM":"2","KKMC":"中天大道与和风路交口"},{"KKBH":"7208810040000","HPHM":"鲁F3032C","JGSK":"2021-04-01 15:35:47.206","CDBH":"1","XSFX":"由东向西","XSFXDM":"1","KKMC":"海旭道与永盛路交口正向"},{"KKBH":"720881004000","HPHM":"津C4D543","JGSK":"2021-04-01 15:35:47.237","CDBH":"2","XSFX":"由东向西","XSFXDM":"1","KKMC":"海旭道与永盛路交口"},{"KKBH":"7208910030000","HPHM":"津C31L89","JGSK":"2021-04-01 15:35:47.297","CDBH":"6","XSFX":"由西向东","XSFXDM":"2","KKMC":"海博道与安正路交口正向"},{"KKBH":"610401005","HPHM":"津E19804","JGSK":"2021-04-01 15:35:47.318","CDBH":"9","XSFX":"由南向北","XSFXDM":"3","KKMC":"和畅路与和顺路交口"},{"KKBH":"610391008","HPHM":"津B1D733","JGSK":"2021-04-01 15:35:47.391","CDBH":"6","XSFX":"由西向东","XSFXDM":"2","KKMC":"和韵路与和旭路交口"},{"KKBH":"7205410050000","HPHM":"津A6W358","JGSK":"2021-04-01 15:35:47.435","CDBH":"3","XSFX":"由西向东","XSFXDM":"2","KKMC":"动漫环路东与动漫西路交口正向"},{"KKBH":"6102661220000","HPHM":"津C62T78","JGSK":"2021-04-01 15:35:47.464","CDBH":"1","XSFX":"由西向东","XSFXDM":"2","KKMC":"生态城中生大道故道河一桥西向东上桥处正向"},{"KKBH":"610256112","HPHM":"沪C9A607","JGSK":"2021-04-01 15:35:47.508","CDBH":"2","XSFX":"由东向西","XSFXDM":"1","KKMC":"中天大道与中津大道交口"},{"KKBH":"610276125","HPHM":"津NXY821","JGSK":"2021-04-01 15:35:47.577","CDBH":"4","XSFX":"由南向北","XSFXDM":"3","KKMC":"中新大道与和顺路交口"},{"KKBH":"610401004","HPHM":"津GBE111","JGSK":"2021-04-01 15:35:47.638","CDBH":"8","XSFX":"由南向北","XSFXDM":"3","KKMC":"和畅路与和风路交口"},{"KKBH":"6102661220000","HPHM":"津QQ2189","JGSK":"2021-04-01 15:35:47.65","CDBH":"2","XSFX":"由西向东","XSFXDM":"2","KKMC":"生态城中生大道故道河一桥西向东上桥处正向"},{"KKBH":"7208810050000","HPHM":"车牌","JGSK":"2021-04-01 15:35:47.666","CDBH":"9","XSFX":"由北向南","XSFXDM":"4","KKMC":"海旭道与明盛路交口正向"},{"KKBH":"610256114","HPHM":"津AS0819","JGSK":"2021-04-01 15:35:47.722","CDBH":"8","XSFX":"由北向南","XSFXDM":"4","KKMC":"中天大道与和旭路交口"},{"KKBH":"610271009","HPHM":"津MM7050","JGSK":"2021-04-01 15:35:47.758","CDBH":"8","XSFX":"由南向北","XSFXDM":"3","KKMC":"中新大道与泰七路交口"},{"KKBH":"740011002000","HPHM":"津C95Y75","JGSK":"2021-04-01 15:35:47.84","CDBH":"13","XSFX":"由南向北","XSFXDM":"3","KKMC":"静湖南路与华一路交口"},{"KKBH":"610391008","HPHM":"津AEX358","JGSK":"2021-04-01 15:35:47.952","CDBH":"4","XSFX":"由西向东","XSFXDM":"2","KKMC":"和韵路与和旭路交口"},{"KKBH":"6102610030000","HPHM":"冀J083P4","JGSK":"2021-04-01 15:35:48.098","CDBH":"7","XSFX":"由北向南","XSFXDM":"4","KKMC":"中生大道与静湖南路交口正向"},{"KKBH":"7208910030000","HPHM":"车牌","JGSK":"2021-04-01 15:35:48.128","CDBH":"7","XSFX":"由南向北","XSFXDM":"3","KKMC":"海博道与安正路交口正向"},{"KKBH":"7208810040000","HPHM":"津A6X892","JGSK":"2021-04-01 15:35:48.192","CDBH":"4","XSFX":"由西向东","XSFXDM":"2","KKMC":"海旭道与永盛路交口正向"},{"KKBH":"7208910060000","HPHM":"津JV5060","JGSK":"2021-04-01 15:35:48.199","CDBH":"2","XSFX":"由东向西","XSFXDM":"1","KKMC":"海博道与永盛路交口正向"},{"KKBH":"610271008","HPHM":"津JZS636","JGSK":"2021-04-01 15:35:48.264","CDBH":"1","XSFX":"由南向北","XSFXDM":"3","KKMC":"中新大道与航母主题公园支路交口"},{"KKBH":"610276124","HPHM":"津RT6243","JGSK":"2021-04-01 15:35:48.298","CDBH":"8","XSFX":"由南向北","XSFXDM":"3","KKMC":"中新大道与中生大道交口"},{"KKBH":"7205410020000","HPHM":"津JWW896","JGSK":"2021-04-01 15:35:48.32","CDBH":"1","XSFX":"由东向西","XSFXDM":"1","KKMC":"动漫环路西与动漫中路交口正向"},{"KKBH":"720881004000","HPHM":"吉B9V278","JGSK":"2021-04-01 15:35:48.353","CDBH":"1","XSFX":"由东向西","XSFXDM":"1","KKMC":"海旭道与永盛路交口"},{"KKBH":"610401005","HPHM":"车牌","JGSK":"2021-04-01 15:35:48.375","CDBH":"10","XSFX":"由北向南","XSFXDM":"4","KKMC":"和畅路与和顺路交口"},{"KKBH":"720861003000","HPHM":"鲁NL79K5","JGSK":"2021-04-01 15:35:48.403","CDBH":"10","XSFX":"由北向南","XSFXDM":"4","KKMC":"海晨道与安明路交口"},{"KKBH":"610271009","HPHM":"津MM7050","JGSK":"2021-04-01 15:35:48.607","CDBH":"8","XSFX":"由南向北","XSFXDM":"3","KKMC":"中新大道与泰七路交口"},{"KKBH":"720891004000","HPHM":"车牌","JGSK":"2021-04-01 15:35:48.622","CDBH":"9","XSFX":"由南向北","XSFXDM":"3","KKMC":"海博道与安平路交口"},{"KKBH":"610276125","HPHM":"津GDD072","JGSK":"2021-04-01 15:35:48.756","CDBH":"5","XSFX":"由南向北","XSFXDM":"3","KKMC":"中新大道与和顺路交口"},{"KKBH":"610276126","HPHM":"津HK0976","JGSK":"2021-04-01 15:35:48.854","CDBH":"4","XSFX":"由南向北","XSFXDM":"3","KKMC":"中新大道与和意路交口"},{"KKBH":"610256112","HPHM":"津CA6058","JGSK":"2021-04-01 15:35:48.893","CDBH":"8","XSFX":"由南向北","XSFXDM":"3","KKMC":"中天大道与中津大道交口"},{"KKBH":"610271009","HPHM":"津DZH502","JGSK":"2021-04-01 15:35:48.989","CDBH":"10","XSFX":"由北向南","XSFXDM":"4","KKMC":"中新大道与泰七路交口"},{"KKBH":"7208910060000","HPHM":"车牌","JGSK":"2021-04-01 15:35:49.014","CDBH":"3","XSFX":"由东向西","XSFXDM":"1","KKMC":"海博道与永盛路交口正向"},{"KKBH":"610256116","HPHM":"津KFW189","JGSK":"2021-04-01 15:35:49.047","CDBH":"8","XSFX":"由南向北","XSFXDM":"3","KKMC":"中天大道与和顺路交口"},{"KKBH":"720881002000","HPHM":"鲁D763DX","JGSK":"2021-04-01 15:35:49.052","CDBH":"10","XSFX":"由南向北","XSFXDM":"3","KKMC":"海旭道与安正路交口"},{"KKBH":"610401005","HPHM":"车牌","JGSK":"2021-04-01 15:35:49.144","CDBH":"4","XSFX":"由西向东","XSFXDM":"2","KKMC":"和畅路与和顺路交口"},{"KKBH":"720881004000","HPHM":"津DFQ527","JGSK":"2021-04-01 15:35:49.233","CDBH":"2","XSFX":"由东向西","XSFXDM":"1","KKMC":"海旭道与永盛路交口"},{"KKBH":"610256114","HPHM":"津DMZ208","JGSK":"2021-04-01 15:35:49.296","CDBH":"1","XSFX":"由西向东","XSFXDM":"2","KKMC":"中天大道与和旭路交口"},{"KKBH":"720891004000","HPHM":"车牌","JGSK":"2021-04-01 15:35:49.347","CDBH":"9","XSFX":"由南向北","XSFXDM":"3","KKMC":"海博道与安平路交口"},{"KKBH":"720891006000","HPHM":"津RWB083","JGSK":"2021-04-01 15:35:49.357","CDBH":"9","XSFX":"由南向北","XSFXDM":"3","KKMC":"海博道与永盛路交口"},{"KKBH":"610266118","HPHM":"津RVV950","JGSK":"2021-04-01 15:35:49.368","CDBH":"2","XSFX":"由东向西","XSFXDM":"1","KKMC":"中生大道与和畅路交口"},{"KKBH":"610266122000","HPHM":"津C62T78","JGSK":"2021-04-01 15:35:49.426","CDBH":"1","XSFX":"由西向东","XSFXDM":"2","KKMC":"生态城中生大道故道河一桥西向东上桥处"},{"KKBH":"610326142000","HPHM":"车牌","JGSK":"2021-04-01 15:35:49.475","CDBH":"5","XSFX":"由西向东","XSFXDM":"2","KKMC":"中成大道与泰七路交口"},{"KKBH":"7208810040000","HPHM":"津CAR258","JGSK":"2021-04-01 15:35:49.536","CDBH":"2","XSFX":"由东向西","XSFXDM":"1","KKMC":"海旭道与永盛路交口正向"},{"KKBH":"720871002000","HPHM":"津C5V558","JGSK":"2021-04-01 15:35:49.576","CDBH":"8","XSFX":"由北向南","XSFXDM":"4","KKMC":"安正路与芳菲路交口"},{"KKBH":"711","HPHM":"津A0Q330","JGSK":"2021-04-01 15:35:49.581","CDBH":"8","XSFX":"由北向南","XSFXDM":"4","KKMC":"不礼让行人中新大道与和旭路交口"},{"KKBH":"610391007","HPHM":"津KW0823","JGSK":"2021-04-01 15:35:49.583","CDBH":"10","XSFX":"由北向南","XSFXDM":"4","KKMC":"和韵路与和风路交口"},{"KKBH":"720881002000","HPHM":"黑A2JN31","JGSK":"2021-04-01 15:35:49.793","CDBH":"1","XSFX":"由东向西","XSFXDM":"1","KKMC":"海旭道与安正路交口"},{"KKBH":"610276125","HPHM":"津NXY821","JGSK":"2021-04-01 15:35:49.876","CDBH":"4","XSFX":"由南向北","XSFXDM":"3","KKMC":"中新大道与和顺路交口"},{"KKBH":"610266117","HPHM":"津GHD333","JGSK":"2021-04-01 15:35:49.898","CDBH":"12","XSFX":"由北向南","XSFXDM":"4","KKMC":"中生大道与和韵路交口"},{"KKBH":"7208910040000","HPHM":"车牌","JGSK":"2021-04-01 15:35:49.949","CDBH":"6","XSFX":"由西向东","XSFXDM":"2","KKMC":"海博道与安平路交口正向"},{"KKBH":"720821004000","HPHM":"蒙FX7353","JGSK":"2021-04-01 15:35:49.962","CDBH":"3","XSFX":"由南向北","XSFXDM":"3","KKMC":"动漫西路与动漫北路交口"},{"KKBH":"7208610030000","HPHM":"津FGQ777","JGSK":"2021-04-01 15:35:50.007","CDBH":"5","XSFX":"由西向东","XSFXDM":"2","KKMC":"海晨道与安明路交口正向"},{"KKBH":"6071310030000","HPHM":"津AZ3823","JGSK":"2021-04-01 15:35:50.024","CDBH":"1","XSFX":"由东向西","XSFXDM":"1","KKMC":"中央大道与海旭道交口正向"},{"KKBH":"610391007","HPHM":"车牌","JGSK":"2021-04-01 15:35:50.102","CDBH":"11","XSFX":"由北向南","XSFXDM":"4","KKMC":"和韵路与和风路交口"},{"KKBH":"610276125","HPHM":"津HEC095","JGSK":"2021-04-01 15:35:50.132","CDBH":"4","XSFX":"由南向北","XSFXDM":"3","KKMC":"中新大道与和顺路交口"},{"KKBH":"7205710040000","HPHM":"津LCE913","JGSK":"2021-04-01 15:35:50.197","CDBH":"3","XSFX":"由西向东","XSFXDM":"2","KKMC":"动漫东路与动漫中路交口正向"},{"KKBH":"610401005","HPHM":"冀F66T27","JGSK":"2021-04-01 15:35:50.278","CDBH":"9","XSFX":"由南向北","XSFXDM":"3","KKMC":"和畅路与和顺路交口"},{"KKBH":"610276124","HPHM":"冀B112S8","JGSK":"2021-04-01 15:35:50.286","CDBH":"7","XSFX":"由南向北","XSFXDM":"3","KKMC":"中新大道与中生大道交口"},{"KKBH":"7208610020000","HPHM":"津A7F503","JGSK":"2021-04-01 15:35:50.352","CDBH":"11","XSFX":"由北向南","XSFXDM":"4","KKMC":"海晨道与安正路交口正向"},{"KKBH":"720891006000","HPHM":"京JV5060","JGSK":"2021-04-01 15:35:50.37","CDBH":"2","XSFX":"由东向西","XSFXDM":"1","KKMC":"海博道与永盛路交口"},{"KKBH":"610286127","HPHM":"津G17818","JGSK":"2021-04-01 15:35:50.426","CDBH":"3","XSFX":"由东向西","XSFXDM":"1","KKMC":"中津大道与和畅路交口"},{"KKBH":"610286127","HPHM":"津DXZ209","JGSK":"2021-04-01 15:35:50.476","CDBH":"8","XSFX":"由南向北","XSFXDM":"3","KKMC":"中津大道与和畅路交口"},{"KKBH":"610256114","HPHM":"车牌","JGSK":"2021-04-01 15:35:50.503","CDBH":"2","XSFX":"由西向东","XSFXDM":"2","KKMC":"中天大道与和旭路交口"},{"KKBH":"610256114","HPHM":"蒙AT676M","JGSK":"2021-04-01 15:35:50.565","CDBH":"5","XSFX":"由南向北","XSFXDM":"3","KKMC":"中天大道与和旭路交口"},{"KKBH":"610276124","HPHM":"车牌","JGSK":"2021-04-01 15:35:50.603","CDBH":"8","XSFX":"由南向北","XSFXDM":"3","KKMC":"中新大道与中生大道交口"},{"KKBH":"610256114","HPHM":"津MGY102","JGSK":"2021-04-01 15:35:50.84","CDBH":"1","XSFX":"由西向东","XSFXDM":"2","KKMC":"中天大道与和旭路交口"},{"KKBH":"610271009","HPHM":"津DZH502","JGSK":"2021-04-01 15:35:50.862","CDBH":"10","XSFX":"由北向南","XSFXDM":"4","KKMC":"中新大道与泰七路交口"},{"KKBH":"610256116","HPHM":"津AZ7175","JGSK":"2021-04-01 15:35:50.87","CDBH":"8","XSFX":"由南向北","XSFXDM":"3","KKMC":"中天大道与和顺路交口"},{"KKBH":"610256115","HPHM":"津AY7196","JGSK":"2021-04-01 15:35:50.91","CDBH":"3","XSFX":"由东向西","XSFXDM":"1","KKMC":"中天大道与中生大道交口"},{"KKBH":"720881004000","HPHM":"津A6X892","JGSK":"2021-04-01 15:35:50.912","CDBH":"9","XSFX":"由西向东","XSFXDM":"2","KKMC":"海旭道与永盛路交口"},{"KKBH":"7208810050000","HPHM":"鲁M7006W","JGSK":"2021-04-01 15:35:51.012","CDBH":"4","XSFX":"由西向东","XSFXDM":"2","KKMC":"海旭道与明盛路交口正向"},{"KKBH":"610266117","HPHM":"津NP3935","JGSK":"2021-04-01 15:35:51.067","CDBH":"10","XSFX":"由北向南","XSFXDM":"4","KKMC":"中生大道与和韵路交口"},{"KKBH":"610256111","HPHM":"津MYW667","JGSK":"2021-04-01 15:35:51.086","CDBH":"7","XSFX":"由北向南","XSFXDM":"4","KKMC":"中天大道与和惠路交口"},{"KKBH":"728031002000","HPHM":"晋LNF097","JGSK":"2021-04-01 15:35:51.088","CDBH":"1","XSFX":"由东向西","XSFXDM":"1","KKMC":"动漫中路与文一路交口"},{"KKBH":"720881005000","HPHM":"津CB7990","JGSK":"2021-04-01 15:35:51.107","CDBH":"9","XSFX":"由北向南","XSFXDM":"4","KKMC":"海旭道与明盛路交口"},{"KKBH":"610256113","HPHM":"冀BX201F","JGSK":"2021-04-01 15:35:51.187","CDBH":"2","XSFX":"由西向东","XSFXDM":"2","KKMC":"中天大道与和风路交口"},{"KKBH":"7205710040000","HPHM":"冀BL109A","JGSK":"2021-04-01 15:35:51.236","CDBH":"1","XSFX":"由东向西","XSFXDM":"1","KKMC":"动漫东路与动漫中路交口正向"},{"KKBH":"610276124","HPHM":"冀BX672X","JGSK":"2021-04-01 15:35:51.32","CDBH":"1","XSFX":"由东向西","XSFXDM":"1","KKMC":"中新大道与中生大道交口"},{"KKBH":"610266122000","HPHM":"津QQ2189","JGSK":"2021-04-01 15:35:51.429","CDBH":"2","XSFX":"由西向东","XSFXDM":"2","KKMC":"生态城中生大道故道河一桥西向东上桥处"},{"KKBH":"610256112","HPHM":"津KDL501","JGSK":"2021-04-01 15:35:51.454","CDBH":"9","XSFX":"由南向北","XSFXDM":"3","KKMC":"中天大道与中津大道交口"},{"KKBH":"720881004000","HPHM":"鲁F3032C","JGSK":"2021-04-01 15:35:51.474","CDBH":"1","XSFX":"由东向西","XSFXDM":"1","KKMC":"海旭道与永盛路交口"},{"KKBH":"610276125","HPHM":"辽AC00X0","JGSK":"2021-04-01 15:35:51.481","CDBH":"5","XSFX":"由南向北","XSFXDM":"3","KKMC":"中新大道与和顺路交口"},{"KKBH":"7208810020000","HPHM":"车牌","JGSK":"2021-04-01 15:35:51.65","CDBH":"11","XSFX":"由南向北","XSFXDM":"3","KKMC":"海旭道与安正路交口正向"},{"KKBH":"610271009","HPHM":"津KM1865","JGSK":"2021-04-01 15:35:51.662","CDBH":"7","XSFX":"由南向北","XSFXDM":"3","KKMC":"中新大道与泰七路交口"},{"KKBH":"610256115","HPHM":"吉AM19G8","JGSK":"2021-04-01 15:35:51.667","CDBH":"1","XSFX":"由东向西","XSFXDM":"1","KKMC":"中天大道与中生大道交口"},{"KKBH":"610276124","HPHM":"津C05X87","JGSK":"2021-04-01 15:35:51.67","CDBH":"11","XSFX":"由北向南","XSFXDM":"4","KKMC":"中新大道与中生大道交口"},{"KKBH":"610271008","HPHM":"津CH8803","JGSK":"2021-04-01 15:35:51.705","CDBH":"2","XSFX":"由南向北","XSFXDM":"3","KKMC":"中新大道与航母主题公园支路交口"},{"KKBH":"720861003000","HPHM":"津NGL639","JGSK":"2021-04-01 15:35:51.761","CDBH":"10","XSFX":"由北向南","XSFXDM":"4","KKMC":"海晨道与安明路交口"},{"KKBH":"7400110020000","HPHM":"津NWM905","JGSK":"2021-04-01 15:35:51.88","CDBH":"2","XSFX":"由东向西","XSFXDM":"1","KKMC":"静湖南路与华一路交口正向"},{"KKBH":"610276126","HPHM":"津HK0976","JGSK":"2021-04-01 15:35:52.134","CDBH":"4","XSFX":"由南向北","XSFXDM":"3","KKMC":"中新大道与和意路交口"},{"KKBH":"610276124","HPHM":"津RT6243","JGSK":"2021-04-01 15:35:52.206","CDBH":"8","XSFX":"由南向北","XSFXDM":"3","KKMC":"中新大道与中生大道交口"},{"KKBH":"610271009","HPHM":"津KM1865","JGSK":"2021-04-01 15:35:52.286","CDBH":"7","XSFX":"由南向北","XSFXDM":"3","KKMC":"中新大道与泰七路交口"},{"KKBH":"610286127","HPHM":"冀B5J2F9","JGSK":"2021-04-01 15:35:52.437","CDBH":"4","XSFX":"由西向东","XSFXDM":"2","KKMC":"中津大道与和畅路交口"},{"KKBH":"720891006000","HPHM":"车牌","JGSK":"2021-04-01 15:35:52.491","CDBH":"3","XSFX":"由东向西","XSFXDM":"1","KKMC":"海博道与永盛路交口"},{"KKBH":"7208810040000","HPHM":"车牌","JGSK":"2021-04-01 15:35:52.533","CDBH":"2","XSFX":"由东向西","XSFXDM":"1","KKMC":"海旭道与永盛路交口正向"},{"KKBH":"610256116","HPHM":"皖SY7886","JGSK":"2021-04-01 15:35:52.658","CDBH":"7","XSFX":"由南向北","XSFXDM":"3","KKMC":"中天大道与和顺路交口"},{"KKBH":"610256112","HPHM":"鲁M57S87","JGSK":"2021-04-01 15:35:52.776","CDBH":"2","XSFX":"由东向西","XSFXDM":"1","KKMC":"中天大道与中津大道交口"},{"KKBH":"720881004000","HPHM":"津CAR258","JGSK":"2021-04-01 15:35:52.835","CDBH":"2","XSFX":"由东向西","XSFXDM":"1","KKMC":"海旭道与永盛路交口"},{"KKBH":"610256116","HPHM":"京Y7Z888","JGSK":"2021-04-01 15:35:52.87","CDBH":"8","XSFX":"由南向北","XSFXDM":"3","KKMC":"中天大道与和顺路交口"},{"KKBH":"720891005000","HPHM":"蒙CMG566","JGSK":"2021-04-01 15:35:52.95","CDBH":"8","XSFX":"由南向北","XSFXDM":"3","KKMC":"海博道与安明路交口"},{"KKBH":"720891004000","HPHM":"津H60167","JGSK":"2021-04-01 15:35:52.959","CDBH":"5","XSFX":"由西向东","XSFXDM":"2","KKMC":"海博道与安平路交口"},{"KKBH":"610261005000","HPHM":"津KAZ708","JGSK":"2021-04-01 15:35:53.08","CDBH":"2","XSFX":"由南向北","XSFXDM":"3","KKMC":"中生大道与静湖西路（南侧）"},{"KKBH":"610401005","HPHM":"车牌","JGSK":"2021-04-01 15:35:53.136","CDBH":"10","XSFX":"由北向南","XSFXDM":"4","KKMC":"和畅路与和顺路交口"},{"KKBH":"610271008","HPHM":"车牌","JGSK":"2021-04-01 15:35:53.138","CDBH":"4","XSFX":"由北向南","XSFXDM":"4","KKMC":"中新大道与航母主题公园支路交口"},{"KKBH":"610276125","HPHM":"鲁VJ3P82","JGSK":"2021-04-01 15:35:53.174","CDBH":"8","XSFX":"由北向南","XSFXDM":"4","KKMC":"中新大道与和顺路交口"},{"KKBH":"7208910060000","HPHM":"辽C575D7","JGSK":"2021-04-01 15:35:53.228","CDBH":"3","XSFX":"由东向西","XSFXDM":"1","KKMC":"海博道与永盛路交口正向"},{"KKBH":"610276125","HPHM":"津HEC095","JGSK":"2021-04-01 15:35:53.322","CDBH":"4","XSFX":"由南向北","XSFXDM":"3","KKMC":"中新大道与和顺路交口"},{"KKBH":"7208910030000","HPHM":"津E12704","JGSK":"2021-04-01 15:35:53.351","CDBH":"4","XSFX":"由西向东","XSFXDM":"2","KKMC":"海博道与安正路交口正向"},{"KKBH":"720851002000","HPHM":"津MX6079","JGSK":"2021-04-01 15:35:53.396","CDBH":"1","XSFX":"由东向西","XSFXDM":"1","KKMC":"碧水道与安正路交口"},{"KKBH":"610391006","HPHM":"鲁AC00A1","JGSK":"2021-04-01 15:35:53.462","CDBH":"1","XSFX":"由东向西","XSFXDM":"1","KKMC":"和韵路与和意路交口"},{"KKBH":"720891005000","HPHM":"冀BP193W","JGSK":"2021-04-01 15:35:53.51","CDBH":"8","XSFX":"由南向北","XSFXDM":"3","KKMC":"海博道与安明路交口"},{"KKBH":"7208610020000","HPHM":"津RPX660","JGSK":"2021-04-01 15:35:53.722","CDBH":"10","XSFX":"由北向南","XSFXDM":"4","KKMC":"海晨道与安正路交口正向"},{"KKBH":"610251001","HPHM":"津ADH7372","JGSK":"2021-04-01 15:35:53.766","CDBH":"7","XSFX":"由北向南","XSFXDM":"4","KKMC":"中天大道与和畅路交口"},{"KKBH":"610401004","HPHM":"津GBE111","JGSK":"2021-04-01 15:35:53.844","CDBH":"9","XSFX":"由南向北","XSFXDM":"3","KKMC":"和畅路与和风路交口"},{"KKBH":"720541005000","HPHM":"津A6W358","JGSK":"2021-04-01 15:35:53.947","CDBH":"3","XSFX":"由西向东","XSFXDM":"2","KKMC":"动漫环路东与动漫西路交口"},{"KKBH":"610256116","HPHM":"津HHQ987","JGSK":"2021-04-01 15:35:54.002","CDBH":"6","XSFX":"由西向东","XSFXDM":"2","KKMC":"中天大道与和顺路交口"},{"KKBH":"7280310030000","HPHM":"冀E5D372","JGSK":"2021-04-01 15:35:54.075","CDBH":"5","XSFX":"由北向南","XSFXDM":"4","KKMC":"动漫中路与文二路交口正向"},{"KKBH":"6071310030000","HPHM":"津RRE187","JGSK":"2021-04-01 15:35:54.095","CDBH":"1","XSFX":"由东向西","XSFXDM":"1","KKMC":"中央大道与海旭道交口正向"},{"KKBH":"7208810050000","HPHM":"苏GZ0565","JGSK":"2021-04-01 15:35:54.173","CDBH":"9","XSFX":"由北向南","XSFXDM":"4","KKMC":"海旭道与明盛路交口正向"},{"KKBH":"610276125","HPHM":"辽AC00X0","JGSK":"2021-04-01 15:35:54.282","CDBH":"5","XSFX":"由南向北","XSFXDM":"3","KKMC":"中新大道与和顺路交口"},{"KKBH":"6102610040000","HPHM":"津DMQ908","JGSK":"2021-04-01 15:35:54.288","CDBH":"3","XSFX":"由南向北","XSFXDM":"3","KKMC":"中生大道与静湖西路（北侧）正向"},{"KKBH":"7208610030000","HPHM":"津JLU369","JGSK":"2021-04-01 15:35:54.464","CDBH":"7","XSFX":"由南向北","XSFXDM":"3","KKMC":"海晨道与安明路交口正向"},{"KKBH":"610276126","HPHM":"冀EZB069","JGSK":"2021-04-01 15:35:54.534","CDBH":"5","XSFX":"由南向北","XSFXDM":"3","KKMC":"中新大道与和意路交口"},{"KKBH":"7208810020000","HPHM":"冀GLK721","JGSK":"2021-04-01 15:35:54.536","CDBH":"6","XSFX":"由西向东","XSFXDM":"2","KKMC":"海旭道与安正路交口正向"},{"KKBH":"720881005000","HPHM":"鲁M7006W","JGSK":"2021-04-01 15:35:54.581","CDBH":"4","XSFX":"由西向东","XSFXDM":"2","KKMC":"海旭道与明盛路交口"},{"KKBH":"610256112","HPHM":"冀J3P5Z1","JGSK":"2021-04-01 15:35:54.615","CDBH":"2","XSFX":"由东向西","XSFXDM":"1","KKMC":"中天大道与中津大道交口"},{"KKBH":"610256113","HPHM":"津RFM958","JGSK":"2021-04-01 15:35:54.627","CDBH":"2","XSFX":"由西向东","XSFXDM":"2","KKMC":"中天大道与和风路交口"},{"KKBH":"610256115","HPHM":"吉AM19G8","JGSK":"2021-04-01 15:35:54.671","CDBH":"1","XSFX":"由东向西","XSFXDM":"1","KKMC":"中天大道与中生大道交口"},{"KKBH":"610261003000","HPHM":"冀J083P4","JGSK":"2021-04-01 15:35:54.826","CDBH":"16","XSFX":"由北向南","XSFXDM":"4","KKMC":"中生大道与静湖南路交口"},{"KKBH":"610271008","HPHM":"冀JH9854","JGSK":"2021-04-01 15:35:54.905","CDBH":"1","XSFX":"由南向北","XSFXDM":"3","KKMC":"中新大道与航母主题公园支路交口"},{"KKBH":"610276124","HPHM":"豫NZN537","JGSK":"2021-04-01 15:35:54.985","CDBH":"8","XSFX":"由南向北","XSFXDM":"3","KKMC":"中新大道与中生大道交口"},{"KKBH":"740011002000","HPHM":"津NWM905","JGSK":"2021-04-01 15:35:55.03","CDBH":"10","XSFX":"由东向西","XSFXDM":"1","KKMC":"静湖南路与华一路交口"},{"KKBH":"711","HPHM":"津NNY100","JGSK":"2021-04-01 15:35:55.101","CDBH":"5","XSFX":"由南向北","XSFXDM":"3","KKMC":"不礼让行人中新大道与和旭路交口"},{"KKBH":"7208810040000","HPHM":"冀B9P90P","JGSK":"2021-04-01 15:35:55.271","CDBH":"1","XSFX":"由东向西","XSFXDM":"1","KKMC":"海旭道与永盛路交口正向"},{"KKBH":"6103261420000","HPHM":"车牌","JGSK":"2021-04-01 15:35:55.337","CDBH":"13","XSFX":"由北向南","XSFXDM":"4","KKMC":"中成大道与泰七路交口正向"},{"KKBH":"610256115","HPHM":"鲁NM908D","JGSK":"2021-04-01 15:35:55.37","CDBH":"1","XSFX":"由东向西","XSFXDM":"1","KKMC":"中天大道与中生大道交口"},{"KKBH":"7208910060000","HPHM":"沪C148Q6","JGSK":"2021-04-01 15:35:55.389","CDBH":"2","XSFX":"由东向西","XSFXDM":"1","KKMC":"海博道与永盛路交口正向"},{"KKBH":"720571004000","HPHM":"津LCE913","JGSK":"2021-04-01 15:35:55.5","CDBH":"3","XSFX":"由西向东","XSFXDM":"2","KKMC":"动漫东路与动漫中路交口"},{"KKBH":"610391007","HPHM":"津KW0823","JGSK":"2021-04-01 15:35:55.547","CDBH":"10","XSFX":"由北向南","XSFXDM":"4","KKMC":"和韵路与和风路交口"},{"KKBH":"7208810040000","HPHM":"车牌","JGSK":"2021-04-01 15:35:55.579","CDBH":"8","XSFX":"由北向南","XSFXDM":"4","KKMC":"海旭道与永盛路交口正向"},{"KKBH":"610256114","HPHM":"津ADR3033","JGSK":"2021-04-01 15:35:55.595","CDBH":"8","XSFX":"由北向南","XSFXDM":"4","KKMC":"中天大道与和旭路交口"},{"KKBH":"610256116","HPHM":"京NR55K8","JGSK":"2021-04-01 15:35:55.608","CDBH":"8","XSFX":"由南向北","XSFXDM":"3","KKMC":"中天大道与和顺路交口"},{"KKBH":"6103261420000","HPHM":"车牌","JGSK":"2021-04-01 15:35:55.622","CDBH":"12","XSFX":"由北向南","XSFXDM":"4","KKMC":"中成大道与泰七路交口正向"},{"KKBH":"7208610020000","HPHM":"川S56Y55","JGSK":"2021-04-01 15:35:55.715","CDBH":"11","XSFX":"由北向南","XSFXDM":"4","KKMC":"海晨道与安正路交口正向"},{"KKBH":"610276124","HPHM":"津D38277","JGSK":"2021-04-01 15:35:55.715","CDBH":"6","XSFX":"由西向东","XSFXDM":"2","KKMC":"中新大道与中生大道交口"},{"KKBH":"610276125","HPHM":"鲁VJ3P82","JGSK":"2021-04-01 15:35:55.733","CDBH":"8","XSFX":"由北向南","XSFXDM":"4","KKMC":"中新大道与和顺路交口"},{"KKBH":"610266118","HPHM":"蒙A325SV","JGSK":"2021-04-01 15:35:55.761","CDBH":"5","XSFX":"由西向东","XSFXDM":"2","KKMC":"中生大道与和畅路交口"},{"KKBH":"720861003000","HPHM":"津FGQ777","JGSK":"2021-04-01 15:35:55.779","CDBH":"5","XSFX":"由西向东","XSFXDM":"2","KKMC":"海晨道与安明路交口"},{"KKBH":"610276124","HPHM":"津JTP689","JGSK":"2021-04-01 15:35:55.782","CDBH":"1","XSFX":"由东向西","XSFXDM":"1","KKMC":"中新大道与中生大道交口"},{"KKBH":"7208910030000","HPHM":"津RMX109","JGSK":"2021-04-01 15:35:55.824","CDBH":"4","XSFX":"由西向东","XSFXDM":"2","KKMC":"海博道与安正路交口正向"},{"KKBH":"7208910060000","HPHM":"豫EX9R95","JGSK":"2021-04-01 15:35:55.845","CDBH":"12","XSFX":"由北向南","XSFXDM":"4","KKMC":"海博道与永盛路交口正向"},{"KKBH":"720891004000","HPHM":"车牌","JGSK":"2021-04-01 15:35:55.912","CDBH":"9","XSFX":"由南向北","XSFXDM":"3","KKMC":"海博道与安平路交口"},{"KKBH":"610256115","HPHM":"津NRR917","JGSK":"2021-04-01 15:35:55.914","CDBH":"3","XSFX":"由东向西","XSFXDM":"1","KKMC":"中天大道与中生大道交口"},{"KKBH":"610256114","HPHM":"车牌","JGSK":"2021-04-01 15:35:56.094","CDBH":"9","XSFX":"由北向南","XSFXDM":"4","KKMC":"中天大道与和旭路交口"},{"KKBH":"610261003000","HPHM":"津B55310","JGSK":"2021-04-01 15:35:56.103","CDBH":"10","XSFX":"由东向西","XSFXDM":"1","KKMC":"中生大道与静湖南路交口"},{"KKBH":"610256116","HPHM":"津KFW189","JGSK":"2021-04-01 15:35:56.236","CDBH":"8","XSFX":"由南向北","XSFXDM":"3","KKMC":"中天大道与和顺路交口"},{"KKBH":"610276124","HPHM":"冀BX672X","JGSK":"2021-04-01 15:35:56.305","CDBH":"1","XSFX":"由东向西","XSFXDM":"1","KKMC":"中新大道与中生大道交口"},{"KKBH":"610276126","HPHM":"津B2E077","JGSK":"2021-04-01 15:35:56.316","CDBH":"4","XSFX":"由南向北","XSFXDM":"3","KKMC":"中新大道与和意路交口"},{"KKBH":"720891006000","HPHM":"辽C575D7","JGSK":"2021-04-01 15:35:56.492","CDBH":"3","XSFX":"由东向西","XSFXDM":"1","KKMC":"海博道与永盛路交口"},{"KKBH":"7208910060000","HPHM":"冀F1ZP90","JGSK":"2021-04-01 15:35:56.719","CDBH":"3","XSFX":"由东向西","XSFXDM":"1","KKMC":"海博道与永盛路交口正向"},{"KKBH":"610256115","HPHM":"冀R2S7H8","JGSK":"2021-04-01 15:35:56.741","CDBH":"1","XSFX":"由东向西","XSFXDM":"1","KKMC":"中天大道与中生大道交口"},{"KKBH":"7208810020000","HPHM":"冀BK828V","JGSK":"2021-04-01 15:35:56.744","CDBH":"12","XSFX":"由北向南","XSFXDM":"4","KKMC":"海旭道与安正路交口正向"},{"KKBH":"610266118","HPHM":"津ADL3707","JGSK":"2021-04-01 15:35:56.801","CDBH":"5","XSFX":"由西向东","XSFXDM":"2","KKMC":"中生大道与和畅路交口"},{"KKBH":"720891003000","HPHM":"黑EJZ704","JGSK":"2021-04-01 15:35:56.86","CDBH":"6","XSFX":"由西向东","XSFXDM":"2","KKMC":"海博道与安正路交口"},{"KKBH":"610391007","HPHM":"京QT11R2","JGSK":"2021-04-01 15:35:56.896","CDBH":"10","XSFX":"由北向南","XSFXDM":"4","KKMC":"和韵路与和风路交口"},{"KKBH":"720891006000","HPHM":"沪C148Q6","JGSK":"2021-04-01 15:35:57.02","CDBH":"2","XSFX":"由东向西","XSFXDM":"1","KKMC":"海博道与永盛路交口"},{"KKBH":"610256111","HPHM":"津MYW667","JGSK":"2021-04-01 15:35:57.061","CDBH":"7","XSFX":"由北向南","XSFXDM":"4","KKMC":"中天大道与和惠路交口"},{"KKBH":"7208910030000","HPHM":"车牌","JGSK":"2021-04-01 15:35:57.084","CDBH":"9","XSFX":"由南向北","XSFXDM":"3","KKMC":"海博道与安正路交口正向"},{"KKBH":"7208610030000","HPHM":"车牌","JGSK":"2021-04-01 15:35:57.227","CDBH":"11","XSFX":"由北向南","XSFXDM":"4","KKMC":"海晨道与安明路交口正向"},{"KKBH":"610276126","HPHM":"冀EZB069","JGSK":"2021-04-01 15:35:57.34","CDBH":"5","XSFX":"由南向北","XSFXDM":"3","KKMC":"中新大道与和意路交口"},{"KKBH":"610271008","HPHM":"津C13N58","JGSK":"2021-04-01 15:35:57.363","CDBH":"4","XSFX":"由北向南","XSFXDM":"4","KKMC":"中新大道与航母主题公园支路交口"},{"KKBH":"7208810040000","HPHM":"车牌","JGSK":"2021-04-01 15:35:57.392","CDBH":"8","XSFX":"由北向南","XSFXDM":"4","KKMC":"海旭道与永盛路交口正向"},{"KKBH":"720891003000","HPHM":"车牌","JGSK":"2021-04-01 15:35:57.421","CDBH":"4","XSFX":"由西向东","XSFXDM":"2","KKMC":"海博道与安正路交口"},{"KKBH":"610276126","HPHM":"冀BZ530L","JGSK":"2021-04-01 15:35:57.436","CDBH":"4","XSFX":"由南向北","XSFXDM":"3","KKMC":"中新大道与和意路交口"},{"KKBH":"720861002000","HPHM":"津A7F503","JGSK":"2021-04-01 15:35:57.596","CDBH":"11","XSFX":"由北向南","XSFXDM":"4","KKMC":"海晨道与安正路交口"},{"KKBH":"720571004000","HPHM":"冀BL109A","JGSK":"2021-04-01 15:35:57.634","CDBH":"1","XSFX":"由东向西","XSFXDM":"1","KKMC":"动漫东路与动漫中路交口"},{"KKBH":"7208910090000","HPHM":"津DDU569","JGSK":"2021-04-01 15:35:57.738","CDBH":"1","XSFX":"由西向东","XSFXDM":"2","KKMC":"海博道与弘通路交口正向"},{"KKBH":"610266118","HPHM":"冀R1B1P0","JGSK":"2021-04-01 15:35:57.896","CDBH":"7","XSFX":"由南向北","XSFXDM":"3","KKMC":"中生大道与和畅路交口"},{"KKBH":"610266118","HPHM":"蒙A325SV","JGSK":"2021-04-01 15:35:57.95","CDBH":"5","XSFX":"由西向东","XSFXDM":"2","KKMC":"中生大道与和畅路交口"},{"KKBH":"610276124","HPHM":"冀A80J05","JGSK":"2021-04-01 15:35:57.972","CDBH":"11","XSFX":"由北向南","XSFXDM":"4","KKMC":"中新大道与中生大道交口"},{"KKBH":"610271008","HPHM":"车牌","JGSK":"2021-04-01 15:35:58.005","CDBH":"5","XSFX":"由北向南","XSFXDM":"4","KKMC":"中新大道与航母主题公园支路交口"},{"KKBH":"610251001","HPHM":"津ADH7372","JGSK":"2021-04-01 15:35:58.092","CDBH":"7","XSFX":"由北向南","XSFXDM":"4","KKMC":"中天大道与和畅路交口"},{"KKBH":"6103261400000","HPHM":"津C38E38","JGSK":"2021-04-01 15:35:58.097","CDBH":"6","XSFX":"由西向东","XSFXDM":"2","KKMC":"中成大道与中海大道交口正向"},{"KKBH":"610276125","HPHM":"冀R9CU88","JGSK":"2021-04-01 15:35:58.141","CDBH":"7","XSFX":"由北向南","XSFXDM":"4","KKMC":"中新大道与和顺路交口"},{"KKBH":"6102661220000","HPHM":"津KK3063","JGSK":"2021-04-01 15:35:58.22","CDBH":"2","XSFX":"由西向东","XSFXDM":"2","KKMC":"生态城中生大道故道河一桥西向东上桥处正向"},{"KKBH":"7208810040000","HPHM":"津K69879","JGSK":"2021-04-01 15:35:58.363","CDBH":"1","XSFX":"由东向西","XSFXDM":"1","KKMC":"海旭道与永盛路交口正向"},{"KKBH":"610256115","HPHM":"津AF53807","JGSK":"2021-04-01 15:35:58.418","CDBH":"4","XSFX":"由西向东","XSFXDM":"2","KKMC":"中天大道与中生大道交口"},{"KKBH":"610401004","HPHM":"津DKD866","JGSK":"2021-04-01 15:35:58.421","CDBH":"7","XSFX":"由南向北","XSFXDM":"3","KKMC":"和畅路与和风路交口"},{"KKBH":"7208910030000","HPHM":"津NRW810","JGSK":"2021-04-01 15:35:58.435","CDBH":"4","XSFX":"由西向东","XSFXDM":"2","KKMC":"海博道与安正路交口正向"},{"KKBH":"610276125","HPHM":"津DD2398","JGSK":"2021-04-01 15:35:58.461","CDBH":"1","XSFX":"由东向西","XSFXDM":"1","KKMC":"中新大道与和顺路交口"},{"KKBH":"610286127","HPHM":"冀B5J2F9","JGSK":"2021-04-01 15:35:58.501","CDBH":"4","XSFX":"由西向东","XSFXDM":"2","KKMC":"中津大道与和畅路交口"},{"KKBH":"610266118","HPHM":"津ADL3707","JGSK":"2021-04-01 15:35:58.67","CDBH":"6","XSFX":"由西向东","XSFXDM":"2","KKMC":"中生大道与和畅路交口"},{"KKBH":"610256112","HPHM":"津N30305","JGSK":"2021-04-01 15:35:58.69","CDBH":"2","XSFX":"由东向西","XSFXDM":"1","KKMC":"中天大道与中津大道交口"},{"KKBH":"720881004000","HPHM":"冀B9P90P","JGSK":"2021-04-01 15:35:58.802","CDBH":"1","XSFX":"由东向西","XSFXDM":"1","KKMC":"海旭道与永盛路交口"},{"KKBH":"610256115","HPHM":"鲁NM908D","JGSK":"2021-04-01 15:35:58.91","CDBH":"1","XSFX":"由东向西","XSFXDM":"1","KKMC":"中天大道与中生大道交口"},{"KKBH":"610256116","HPHM":"皖SY7886","JGSK":"2021-04-01 15:35:58.956","CDBH":"7","XSFX":"由南向北","XSFXDM":"3","KKMC":"中天大道与和顺路交口"},{"KKBH":"610391006","HPHM":"鲁AC00A1","JGSK":"2021-04-01 15:35:58.976","CDBH":"2","XSFX":"由东向西","XSFXDM":"1","KKMC":"和韵路与和意路交口"},{"KKBH":"610276126","HPHM":"津B2E077","JGSK":"2021-04-01 15:35:59.066","CDBH":"4","XSFX":"由南向北","XSFXDM":"3","KKMC":"中新大道与和意路交口"},{"KKBH":"610391007","HPHM":"鲁G270MZ","JGSK":"2021-04-01 15:35:59.069","CDBH":"1","XSFX":"由东向西","XSFXDM":"1","KKMC":"和韵路与和风路交口"},{"KKBH":"610271008","HPHM":"车牌","JGSK":"2021-04-01 15:35:59.126","CDBH":"5","XSFX":"由北向南","XSFXDM":"4","KKMC":"中新大道与航母主题公园支路交口"},{"KKBH":"610276124","HPHM":"津AU8583","JGSK":"2021-04-01 15:35:59.275","CDBH":"2","XSFX":"由东向西","XSFXDM":"1","KKMC":"中新大道与中生大道交口"},{"KKBH":"610256112","HPHM":"津DF8353","JGSK":"2021-04-01 15:35:59.281","CDBH":"4","XSFX":"由西向东","XSFXDM":"2","KKMC":"中天大道与中津大道交口"},{"KKBH":"610256115","HPHM":"津HZ3669","JGSK":"2021-04-01 15:35:59.302","CDBH":"1","XSFX":"由东向西","XSFXDM":"1","KKMC":"中天大道与中生大道交口"},{"KKBH":"610256112","HPHM":"津RKQ037","JGSK":"2021-04-01 15:35:59.411","CDBH":"1","XSFX":"由东向西","XSFXDM":"1","KKMC":"中天大道与中津大道交口"},{"KKBH":"7208910030000","HPHM":"津AD10540","JGSK":"2021-04-01 15:35:59.456","CDBH":"6","XSFX":"由西向东","XSFXDM":"2","KKMC":"海博道与安正路交口正向"},{"KKBH":"610266117","HPHM":"津GBY758","JGSK":"2021-04-01 15:35:59.504","CDBH":"11","XSFX":"由北向南","XSFXDM":"4","KKMC":"中生大道与和韵路交口"},{"KKBH":"720891003000","HPHM":"车牌","JGSK":"2021-04-01 15:35:59.585","CDBH":"6","XSFX":"由西向东","XSFXDM":"2","KKMC":"海博道与安正路交口"},{"KKBH":"711","HPHM":"津RJW457","JGSK":"2021-04-01 15:35:59.591","CDBH":"2","XSFX":"由东向西","XSFXDM":"1","KKMC":"不礼让行人中新大道与和旭路交口"},{"KKBH":"610391007","HPHM":"车牌","JGSK":"2021-04-01 15:35:59.602","CDBH":"12","XSFX":"由北向南","XSFXDM":"4","KKMC":"和韵路与和风路交口"},{"KKBH":"610401004","HPHM":"津HD9711","JGSK":"2021-04-01 15:35:59.61","CDBH":"8","XSFX":"由南向北","XSFXDM":"3","KKMC":"和畅路与和风路交口"},{"KKBH":"720881002000","HPHM":"冀GLK721","JGSK":"2021-04-01 15:35:59.77","CDBH":"7","XSFX":"由西向东","XSFXDM":"2","KKMC":"海旭道与安正路交口"},{"KKBH":"7208810020000","HPHM":"津GSN199","JGSK":"2021-04-01 15:35:59.8","CDBH":"7","XSFX":"由西向东","XSFXDM":"2","KKMC":"海旭道与安正路交口正向"},{"KKBH":"6102610040000","HPHM":"鲁B3Y9K0","JGSK":"2021-04-01 15:35:59.816","CDBH":"6","XSFX":"由北向南","XSFXDM":"4","KKMC":"中生大道与静湖西路（北侧）正向"},{"KKBH":"610266122000","HPHM":"津KK3063","JGSK":"2021-04-01 15:35:59.833","CDBH":"2","XSFX":"由西向东","XSFXDM":"2","KKMC":"生态城中生大道故道河一桥西向东上桥处"},{"KKBH":"610276125","HPHM":"冀R9CU88","JGSK":"2021-04-01 15:35:59.892","CDBH":"7","XSFX":"由北向南","XSFXDM":"4","KKMC":"中新大道与和顺路交口"},{"KKBH":"7208810020000","HPHM":"津C63D03","JGSK":"2021-04-01 15:35:59.897","CDBH":"5","XSFX":"由西向东","XSFXDM":"2","KKMC":"海旭道与安正路交口正向"},{"KKBH":"720881005000","HPHM":"苏GZ0565","JGSK":"2021-04-01 15:35:59.911","CDBH":"9","XSFX":"由北向南","XSFXDM":"4","KKMC":"海旭道与明盛路交口"},{"KKBH":"720891006000","HPHM":"冀F1ZP90","JGSK":"2021-04-01 15:35:59.933","CDBH":"3","XSFX":"由东向西","XSFXDM":"1","KKMC":"海博道与永盛路交口"},{"KKBH":"610271008","HPHM":"津H85650","JGSK":"2021-04-01 15:36:00.009","CDBH":"5","XSFX":"由北向南","XSFXDM":"4","KKMC":"中新大道与航母主题公园支路交口"},{"KKBH":"7208910060000","HPHM":"冀B706S1","JGSK":"2021-04-01 15:36:00.131","CDBH":"3","XSFX":"由东向西","XSFXDM":"1","KKMC":"海博道与永盛路交口正向"},{"KKBH":"610276124","HPHM":"豫NZN537","JGSK":"2021-04-01 15:36:00.131","CDBH":"8","XSFX":"由南向北","XSFXDM":"3","KKMC":"中新大道与中生大道交口"},{"KKBH":"610276126","HPHM":"冀BZ530L","JGSK":"2021-04-01 15:36:00.187","CDBH":"4","XSFX":"由南向北","XSFXDM":"3","KKMC":"中新大道与和意路交口"},{"KKBH":"610276125","HPHM":"津AW9082","JGSK":"2021-04-01 15:36:00.219","CDBH":"8","XSFX":"由北向南","XSFXDM":"4","KKMC":"中新大道与和顺路交口"},{"KKBH":"728031003000","HPHM":"冀E5D372","JGSK":"2021-04-01 15:36:00.248","CDBH":"5","XSFX":"由北向南","XSFXDM":"4","KKMC":"动漫中路与文二路交口"},{"KKBH":"610286127","HPHM":"黑LEP941","JGSK":"2021-04-01 15:36:00.266","CDBH":"4","XSFX":"由西向东","XSFXDM":"2","KKMC":"中津大道与和畅路交口"},{"KKBH":"610256116","HPHM":"京NR55K8","JGSK":"2021-04-01 15:36:00.395","CDBH":"9","XSFX":"由南向北","XSFXDM":"3","KKMC":"中天大道与和顺路交口"},{"KKBH":"7208810040000","HPHM":"津AWN969","JGSK":"2021-04-01 15:36:00.69","CDBH":"4","XSFX":"由西向东","XSFXDM":"2","KKMC":"海旭道与永盛路交口正向"},{"KKBH":"610261004000","HPHM":"津DMQ908","JGSK":"2021-04-01 15:36:00.697","CDBH":"3","XSFX":"由南向北","XSFXDM":"3","KKMC":"中生大道与静湖西路（北侧）"},{"KKBH":"7208210030000","HPHM":"津AQJ036","JGSK":"2021-04-01 15:36:00.737","CDBH":"4","XSFX":"由南向北","XSFXDM":"3","KKMC":"动漫西路与动漫南路交口正向"},{"KKBH":"7208910050000","HPHM":"津HQC661","JGSK":"2021-04-01 15:36:00.742","CDBH":"4","XSFX":"由东向西","XSFXDM":"1","KKMC":"海博道与安明路交口正向"},{"KKBH":"610256115","HPHM":"冀R2S7H8","JGSK":"2021-04-01 15:36:00.756","CDBH":"1","XSFX":"由东向西","XSFXDM":"1","KKMC":"中天大道与中生大道交口"},{"KKBH":"7205410040000","HPHM":"苏H1750T","JGSK":"2021-04-01 15:36:00.851","CDBH":"4","XSFX":"由西向东","XSFXDM":"2","KKMC":"动漫环路东与动漫中路交口正向"},{"KKBH":"610256113","HPHM":"津C59E97","JGSK":"2021-04-01 15:36:00.857","CDBH":"5","XSFX":"由南向北","XSFXDM":"3","KKMC":"中天大道与和风路交口"},{"KKBH":"610256115","HPHM":"津RHW960","JGSK":"2021-04-01 15:36:00.869","CDBH":"10","XSFX":"由北向南","XSFXDM":"4","KKMC":"中天大道与中生大道交口"},{"KKBH":"610391007","HPHM":"津C58P11","JGSK":"2021-04-01 15:36:00.886","CDBH":"10","XSFX":"由北向南","XSFXDM":"4","KKMC":"和韵路与和风路交口"},{"KKBH":"7208810020000","HPHM":"津JTY210","JGSK":"2021-04-01 15:36:00.926","CDBH":"13","XSFX":"由北向南","XSFXDM":"4","KKMC":"海旭道与安正路交口正向"},{"KKBH":"720881002000","HPHM":"冀BK828V","JGSK":"2021-04-01 15:36:00.992","CDBH":"12","XSFX":"由北向南","XSFXDM":"4","KKMC":"海旭道与安正路交口"},{"KKBH":"610271008","HPHM":"车牌","JGSK":"2021-04-01 15:36:01.121","CDBH":"5","XSFX":"由北向南","XSFXDM":"4","KKMC":"中新大道与航母主题公园支路交口"},{"KKBH":"7208910030000","HPHM":"津A0M925","JGSK":"2021-04-01 15:36:01.169","CDBH":"6","XSFX":"由西向东","XSFXDM":"2","KKMC":"海博道与安正路交口正向"},{"KKBH":"610271008","HPHM":"津ACK376","JGSK":"2021-04-01 15:36:01.209","CDBH":"5","XSFX":"由北向南","XSFXDM":"4","KKMC":"中新大道与航母主题公园支路交口"},{"KKBH":"610256113","HPHM":"津C59E97","JGSK":"2021-04-01 15:36:01.252","CDBH":"5","XSFX":"由南向北","XSFXDM":"3","KKMC":"中天大道与和风路交口"},{"KKBH":"610256115","HPHM":"津HZ3669","JGSK":"2021-04-01 15:36:01.396","CDBH":"2","XSFX":"由东向西","XSFXDM":"1","KKMC":"中天大道与中生大道交口"},{"KKBH":"610256112","HPHM":"津HJH938","JGSK":"2021-04-01 15:36:01.538","CDBH":"12","XSFX":"由北向南","XSFXDM":"4","KKMC":"中天大道与中津大道交口"},{"KKBH":"610256112","HPHM":"冀J2RG03","JGSK":"2021-04-01 15:36:01.539","CDBH":"10","XSFX":"由北向南","XSFXDM":"4","KKMC":"中天大道与中津大道交口"},{"KKBH":"7208910030000","HPHM":"车牌","JGSK":"2021-04-01 15:36:01.577","CDBH":"9","XSFX":"由南向北","XSFXDM":"3","KKMC":"海博道与安正路交口正向"},{"KKBH":"610256112","HPHM":"车牌","JGSK":"2021-04-01 15:36:01.656","CDBH":"9","XSFX":"由南向北","XSFXDM":"3","KKMC":"中天大道与中津大道交口"},{"KKBH":"610276124","HPHM":"冀A80J05","JGSK":"2021-04-01 15:36:01.715","CDBH":"11","XSFX":"由北向南","XSFXDM":"4","KKMC":"中新大道与中生大道交口"},{"KKBH":"720891006000","HPHM":"豫EX9R95","JGSK":"2021-04-01 15:36:02.022","CDBH":"12","XSFX":"由北向南","XSFXDM":"4","KKMC":"海博道与永盛路交口"},{"KKBH":"720891003000","HPHM":"车牌","JGSK":"2021-04-01 15:36:02.146","CDBH":"6","XSFX":"由西向东","XSFXDM":"2","KKMC":"海博道与安正路交口"},{"KKBH":"610276125","HPHM":"津AVC803","JGSK":"2021-04-01 15:36:02.165","CDBH":"5","XSFX":"由南向北","XSFXDM":"3","KKMC":"中新大道与和顺路交口"},{"KKBH":"610276124","HPHM":"津JTP689","JGSK":"2021-04-01 15:36:02.248","CDBH":"1","XSFX":"由东向西","XSFXDM":"1","KKMC":"中新大道与中生大道交口"},{"KKBH":"720891009000","HPHM":"津DDU569","JGSK":"2021-04-01 15:36:02.286","CDBH":"1","XSFX":"由西向东","XSFXDM":"2","KKMC":"海博道与弘通路交口"},{"KKBH":"7208810040000","HPHM":"津JQ7455","JGSK":"2021-04-01 15:36:02.311","CDBH":"8","XSFX":"由北向南","XSFXDM":"4","KKMC":"海旭道与永盛路交口正向"},{"KKBH":"720881004000","HPHM":"津K69879","JGSK":"2021-04-01 15:36:02.325","CDBH":"1","XSFX":"由东向西","XSFXDM":"1","KKMC":"海旭道与永盛路交口"},{"KKBH":"720891003000","HPHM":"蒙F9C085","JGSK":"2021-04-01 15:36:02.333","CDBH":"7","XSFX":"由南向北","XSFXDM":"3","KKMC":"海博道与安正路交口"},{"KKBH":"7208610030000","HPHM":"津E22366","JGSK":"2021-04-01 15:36:02.366","CDBH":"4","XSFX":"由西向东","XSFXDM":"2","KKMC":"海晨道与安明路交口正向"},{"KKBH":"7208910050000","HPHM":"津A3N699","JGSK":"2021-04-01 15:36:02.459","CDBH":"8","XSFX":"由南向北","XSFXDM":"3","KKMC":"海博道与安明路交口正向"},{"KKBH":"720891005000","HPHM":"蒙A320L7","JGSK":"2021-04-01 15:36:02.472","CDBH":"8","XSFX":"由南向北","XSFXDM":"3","KKMC":"海博道与安明路交口"},{"KKBH":"7208810040000","HPHM":"津NAT787","JGSK":"2021-04-01 15:36:02.512","CDBH":"7","XSFX":"由北向南","XSFXDM":"4","KKMC":"海旭道与永盛路交口正向"},{"KKBH":"7208810020000","HPHM":"津RPH249","JGSK":"2021-04-01 15:36:02.559","CDBH":"5","XSFX":"由西向东","XSFXDM":"2","KKMC":"海旭道与安正路交口正向"},{"KKBH":"7208910040000","HPHM":"津AF30838","JGSK":"2021-04-01 15:36:02.646","CDBH":"6","XSFX":"由西向东","XSFXDM":"2","KKMC":"海博道与安平路交口正向"},{"KKBH":"610256115","HPHM":"津AF53807","JGSK":"2021-04-01 15:36:02.858","CDBH":"4","XSFX":"由西向东","XSFXDM":"2","KKMC":"中天大道与中生大道交口"},{"KKBH":"610391006","HPHM":"津C3M162","JGSK":"2021-04-01 15:36:02.947","CDBH":"5","XSFX":"由西向东","XSFXDM":"2","KKMC":"和韵路与和意路交口"},{"KKBH":"7208910080000","HPHM":"鲁H136Z1","JGSK":"2021-04-01 15:36:02.996","CDBH":"5","XSFX":"由西向东","XSFXDM":"2","KKMC":"海博道与荣盛路交口正向"},{"KKBH":"610401004","HPHM":"津C96W93","JGSK":"2021-04-01 15:36:03.05","CDBH":"8","XSFX":"由南向北","XSFXDM":"3","KKMC":"和畅路与和风路交口"},{"KKBH":"7208810040000","HPHM":"津AD02345","JGSK":"2021-04-01 15:36:03.061","CDBH":"5","XSFX":"由西向东","XSFXDM":"2","KKMC":"海旭道与永盛路交口正向"},{"KKBH":"610271009","HPHM":"车牌","JGSK":"2021-04-01 15:36:03.071","CDBH":"4","XSFX":"由西向东","XSFXDM":"2","KKMC":"中新大道与泰七路交口"},{"KKBH":"610276124","HPHM":"津REG176","JGSK":"2021-04-01 15:36:03.095","CDBH":"11","XSFX":"由北向南","XSFXDM":"4","KKMC":"中新大道与中生大道交口"},{"KKBH":"610256111","HPHM":"津MPP811","JGSK":"2021-04-01 15:36:03.263","CDBH":"1","XSFX":"由西向东","XSFXDM":"2","KKMC":"中天大道与和惠路交口"},{"KKBH":"610266117","HPHM":"津NP3935","JGSK":"2021-04-01 15:36:03.27","CDBH":"11","XSFX":"由北向南","XSFXDM":"4","KKMC":"中生大道与和韵路交口"},{"KKBH":"720891006000","HPHM":"冀B706S1","JGSK":"2021-04-01 15:36:03.298","CDBH":"3","XSFX":"由东向西","XSFXDM":"1","KKMC":"海博道与永盛路交口"},{"KKBH":"610401004","HPHM":"冀BH09P1","JGSK":"2021-04-01 15:36:03.344","CDBH":"4","XSFX":"由西向东","XSFXDM":"2","KKMC":"和畅路与和风路交口"},{"KKBH":"610391007","HPHM":"津FVV866","JGSK":"2021-04-01 15:36:03.373","CDBH":"2","XSFX":"由东向西","XSFXDM":"1","KKMC":"和韵路与和风路交口"},{"KKBH":"7208810050000","HPHM":"津KBB188","JGSK":"2021-04-01 15:36:03.38","CDBH":"4","XSFX":"由西向东","XSFXDM":"2","KKMC":"海旭道与明盛路交口正向"},{"KKBH":"610391007","HPHM":"鲁G270MZ","JGSK":"2021-04-01 15:36:03.513","CDBH":"2","XSFX":"由东向西","XSFXDM":"1","KKMC":"和韵路与和风路交口"},{"KKBH":"720881004000","HPHM":"津AWN969","JGSK":"2021-04-01 15:36:03.559","CDBH":"9","XSFX":"由西向东","XSFXDM":"2","KKMC":"海旭道与永盛路交口"},{"KKBH":"720881002000","HPHM":"津GSN199","JGSK":"2021-04-01 15:36:03.609","CDBH":"8","XSFX":"由西向东","XSFXDM":"2","KKMC":"海旭道与安正路交口"},{"KKBH":"7208910060000","HPHM":"津HK7022","JGSK":"2021-04-01 15:36:03.713","CDBH":"3","XSFX":"由东向西","XSFXDM":"1","KKMC":"海博道与永盛路交口正向"},{"KKBH":"610276126","HPHM":"津KE9116","JGSK":"2021-04-01 15:36:03.751","CDBH":"5","XSFX":"由南向北","XSFXDM":"3","KKMC":"中新大道与和意路交口"},{"KKBH":"610271008","HPHM":"津C32B97","JGSK":"2021-04-01 15:36:03.769","CDBH":"5","XSFX":"由北向南","XSFXDM":"4","KKMC":"中新大道与航母主题公园支路交口"},{"KKBH":"610266118","HPHM":"冀R1B1P0","JGSK":"2021-04-01 15:36:03.8","CDBH":"8","XSFX":"由南向北","XSFXDM":"3","KKMC":"中生大道与和畅路交口"},{"KKBH":"720821003000","HPHM":"津AQJ036","JGSK":"2021-04-01 15:36:03.809","CDBH":"4","XSFX":"由南向北","XSFXDM":"3","KKMC":"动漫西路与动漫南路交口"},{"KKBH":"7208910030000","HPHM":"蒙DWY805","JGSK":"2021-04-01 15:36:03.888","CDBH":"4","XSFX":"由西向东","XSFXDM":"2","KKMC":"海博道与安正路交口正向"},{"KKBH":"610276124","HPHM":"津CCG915","JGSK":"2021-04-01 15:36:04.147","CDBH":"10","XSFX":"由北向南","XSFXDM":"4","KKMC":"中新大道与中生大道交口"},{"KKBH":"610256112","HPHM":"冀J2RG03","JGSK":"2021-04-01 15:36:04.23","CDBH":"10","XSFX":"由北向南","XSFXDM":"4","KKMC":"中天大道与中津大道交口"},{"KKBH":"610256114","HPHM":"津GAC030","JGSK":"2021-04-01 15:36:04.328","CDBH":"8","XSFX":"由北向南","XSFXDM":"4","KKMC":"中天大道与和旭路交口"},{"KKBH":"610401004","HPHM":"津DKD866","JGSK":"2021-04-01 15:36:04.489","CDBH":"7","XSFX":"由南向北","XSFXDM":"3","KKMC":"和畅路与和风路交口"},{"KKBH":"720881002000","HPHM":"津JTY210","JGSK":"2021-04-01 15:36:04.512","CDBH":"13","XSFX":"由北向南","XSFXDM":"4","KKMC":"海旭道与安正路交口"},{"KKBH":"610256116","HPHM":"津A6Q366","JGSK":"2021-04-01 15:36:04.576","CDBH":"10","XSFX":"由北向南","XSFXDM":"4","KKMC":"中天大道与和顺路交口"},{"KKBH":"610276124","HPHM":"津GCD002","JGSK":"2021-04-01 15:36:04.602","CDBH":"8","XSFX":"由南向北","XSFXDM":"3","KKMC":"中新大道与中生大道交口"},{"KKBH":"7208810020000","HPHM":"鲁B0124Z","JGSK":"2021-04-01 15:36:04.66","CDBH":"5","XSFX":"由西向东","XSFXDM":"2","KKMC":"海旭道与安正路交口正向"},{"KKBH":"7208610020000","HPHM":"津C5V558","JGSK":"2021-04-01 15:36:04.69","CDBH":"10","XSFX":"由北向南","XSFXDM":"4","KKMC":"海晨道与安正路交口正向"},{"KKBH":"720891004000","HPHM":"津AF30838","JGSK":"2021-04-01 15:36:04.725","CDBH":"5","XSFX":"由西向东","XSFXDM":"2","KKMC":"海博道与安平路交口"},{"KKBH":"610391007","HPHM":"京QT11R2","JGSK":"2021-04-01 15:36:04.803","CDBH":"11","XSFX":"由北向南","XSFXDM":"4","KKMC":"和韵路与和风路交口"},{"KKBH":"610276125","HPHM":"车牌","JGSK":"2021-04-01 15:36:04.939","CDBH":"8","XSFX":"由北向南","XSFXDM":"4","KKMC":"中新大道与和顺路交口"},{"KKBH":"610256114","HPHM":"车牌","JGSK":"2021-04-01 15:36:04.973","CDBH":"9","XSFX":"由北向南","XSFXDM":"4","KKMC":"中天大道与和旭路交口"},{"KKBH":"7208910050000","HPHM":"津B1A039","JGSK":"2021-04-01 15:36:05.013","CDBH":"1","XSFX":"由东向西","XSFXDM":"1","KKMC":"海博道与安明路交口正向"},{"KKBH":"720891003000","HPHM":"宁EF50500","JGSK":"2021-04-01 15:36:05.024","CDBH":"5","XSFX":"由西向东","XSFXDM":"2","KKMC":"海博道与安正路交口"},{"KKBH":"610276124","HPHM":"津NZK725","JGSK":"2021-04-01 15:36:05.181","CDBH":"11","XSFX":"由北向南","XSFXDM":"4","KKMC":"中新大道与中生大道交口"},{"KKBH":"610261004000","HPHM":"鲁B3Y9K0","JGSK":"2021-04-01 15:36:05.24","CDBH":"6","XSFX":"由北向南","XSFXDM":"4","KKMC":"中生大道与静湖西路（北侧）"},{"KKBH":"610271010","HPHM":"津A08A80","JGSK":"2021-04-01 15:36:05.335","CDBH":"8","XSFX":"由北向南","XSFXDM":"4","KKMC":"中新大道与华五路交口"},{"KKBH":"7208910050000","HPHM":"津AF06075","JGSK":"2021-04-01 15:36:05.389","CDBH":"7","XSFX":"由西向东","XSFXDM":"2","KKMC":"海博道与安明路交口正向"},{"KKBH":"7205410020000","HPHM":"车牌","JGSK":"2021-04-01 15:36:05.511","CDBH":"2","XSFX":"由东向西","XSFXDM":"1","KKMC":"动漫环路西与动漫中路交口正向"},{"KKBH":"610266117","HPHM":"冀RD7R29","JGSK":"2021-04-01 15:36:05.612","CDBH":"5","XSFX":"由西向东","XSFXDM":"2","KKMC":"中生大道与和韵路交口"},{"KKBH":"720881004000","HPHM":"津AD02345","JGSK":"2021-04-01 15:36:05.638","CDBH":"10","XSFX":"由西向东","XSFXDM":"2","KKMC":"海旭道与永盛路交口"},{"KKBH":"610276125","HPHM":"津AW9082","JGSK":"2021-04-01 15:36:05.739","CDBH":"8","XSFX":"由北向南","XSFXDM":"4","KKMC":"中新大道与和顺路交口"},{"KKBH":"610391007","HPHM":"津E08985","JGSK":"2021-04-01 15:36:05.78","CDBH":"7","XSFX":"由南向北","XSFXDM":"3","KKMC":"和韵路与和风路交口"},{"KKBH":"711","HPHM":"津C92K33","JGSK":"2021-04-01 15:36:05.904","CDBH":"5","XSFX":"由南向北","XSFXDM":"3","KKMC":"不礼让行人中新大道与和旭路交口"},{"KKBH":"610276126","HPHM":"津HV9276","JGSK":"2021-04-01 15:36:06.023","CDBH":"7","XSFX":"由北向南","XSFXDM":"4","KKMC":"中新大道与和意路交口"},{"KKBH":"610266117","HPHM":"津C2X996","JGSK":"2021-04-01 15:36:06.099","CDBH":"10","XSFX":"由北向南","XSFXDM":"4","KKMC":"中生大道与和韵路交口"},{"KKBH":"610391007","HPHM":"津C9Y773","JGSK":"2021-04-01 15:36:06.138","CDBH":"4","XSFX":"由西向东","XSFXDM":"2","KKMC":"和韵路与和风路交口"},{"KKBH":"610266117","HPHM":"津MLT523","JGSK":"2021-04-01 15:36:06.189","CDBH":"4","XSFX":"由西向东","XSFXDM":"2","KKMC":"中生大道与和韵路交口"},{"KKBH":"7208610020000","HPHM":"豫G0211N","JGSK":"2021-04-01 15:36:06.283","CDBH":"5","XSFX":"由西向东","XSFXDM":"2","KKMC":"海晨道与安正路交口正向"},{"KKBH":"720881005000","HPHM":"津KBB188","JGSK":"2021-04-01 15:36:06.429","CDBH":"4","XSFX":"由西向东","XSFXDM":"2","KKMC":"海旭道与明盛路交口"},{"KKBH":"720881002000","HPHM":"津C63D03","JGSK":"2021-04-01 15:36:06.458","CDBH":"6","XSFX":"由西向东","XSFXDM":"2","KKMC":"海旭道与安正路交口"},{"KKBH":"610256112","HPHM":"津K09619","JGSK":"2021-04-01 15:36:06.48","CDBH":"10","XSFX":"由北向南","XSFXDM":"4","KKMC":"中天大道与中津大道交口"},{"KKBH":"7208910030000","HPHM":"车牌","JGSK":"2021-04-01 15:36:06.526","CDBH":"1","XSFX":"由东向西","XSFXDM":"1","KKMC":"海博道与安正路交口正向"},{"KKBH":"610276126","HPHM":"津NXY821","JGSK":"2021-04-01 15:36:06.569","CDBH":"4","XSFX":"由南向北","XSFXDM":"3","KKMC":"中新大道与和意路交口"},{"KKBH":"610276124","HPHM":"津H31318","JGSK":"2021-04-01 15:36:06.586","CDBH":"10","XSFX":"由北向南","XSFXDM":"4","KKMC":"中新大道与中生大道交口"},{"KKBH":"610276126","HPHM":"津KE9116","JGSK":"2021-04-01 15:36:06.593","CDBH":"5","XSFX":"由南向北","XSFXDM":"3","KKMC":"中新大道与和意路交口"},{"KKBH":"720891005000","HPHM":"津A3N699","JGSK":"2021-04-01 15:36:06.64","CDBH":"8","XSFX":"由南向北","XSFXDM":"3","KKMC":"海博道与安明路交口"},{"KKBH":"720861003000","HPHM":"津E22366","JGSK":"2021-04-01 15:36:06.748","CDBH":"4","XSFX":"由西向东","XSFXDM":"2","KKMC":"海晨道与安明路交口"},{"KKBH":"7208810040000","HPHM":"车牌","JGSK":"2021-04-01 15:36:06.787","CDBH":"8","XSFX":"由北向南","XSFXDM":"4","KKMC":"海旭道与永盛路交口正向"},{"KKBH":"610391007","HPHM":"津K53355","JGSK":"2021-04-01 15:36:06.847","CDBH":"5","XSFX":"由西向东","XSFXDM":"2","KKMC":"和韵路与和风路交口"},{"KKBH":"7208910050000","HPHM":"黑K1A311","JGSK":"2021-04-01 15:36:06.974","CDBH":"1","XSFX":"由东向西","XSFXDM":"1","KKMC":"海博道与安明路交口正向"},{"KKBH":"610256111","HPHM":"津C8Q061","JGSK":"2021-04-01 15:36:07.008","CDBH":"2","XSFX":"由西向东","XSFXDM":"2","KKMC":"中天大道与和惠路交口"},{"KKBH":"610276124","HPHM":"津REG176","JGSK":"2021-04-01 15:36:07.081","CDBH":"11","XSFX":"由北向南","XSFXDM":"4","KKMC":"中新大道与中生大道交口"},{"KKBH":"610391007","HPHM":"冀BY9198","JGSK":"2021-04-01 15:36:07.129","CDBH":"7","XSFX":"由南向北","XSFXDM":"3","KKMC":"和韵路与和风路交口"},{"KKBH":"720541004000","HPHM":"苏H1750T","JGSK":"2021-04-01 15:36:07.253","CDBH":"4","XSFX":"由西向东","XSFXDM":"2","KKMC":"动漫环路东与动漫中路交口"},{"KKBH":"610271008","HPHM":"车牌","JGSK":"2021-04-01 15:36:07.344","CDBH":"5","XSFX":"由北向南","XSFXDM":"4","KKMC":"中新大道与航母主题公园支路交口"},{"KKBH":"610391007","HPHM":"津FVV866","JGSK":"2021-04-01 15:36:07.359","CDBH":"3","XSFX":"由东向西","XSFXDM":"1","KKMC":"和韵路与和风路交口"},{"KKBH":"610276126","HPHM":"辽GL4776","JGSK":"2021-04-01 15:36:07.374","CDBH":"5","XSFX":"由南向北","XSFXDM":"3","KKMC":"中新大道与和意路交口"},{"KKBH":"6071310030000","HPHM":"冀BR713Q","JGSK":"2021-04-01 15:36:07.382","CDBH":"1","XSFX":"由东向西","XSFXDM":"1","KKMC":"中央大道与海旭道交口正向"},{"KKBH":"610276125","HPHM":"津AVC803","JGSK":"2021-04-01 15:36:07.408","CDBH":"5","XSFX":"由南向北","XSFXDM":"3","KKMC":"中新大道与和顺路交口"},{"KKBH":"610276124","HPHM":"车牌","JGSK":"2021-04-01 15:36:07.498","CDBH":"8","XSFX":"由南向北","XSFXDM":"3","KKMC":"中新大道与中生大道交口"},{"KKBH":"610266118","HPHM":"津MNR956","JGSK":"2021-04-01 15:36:07.538","CDBH":"2","XSFX":"由东向西","XSFXDM":"1","KKMC":"中生大道与和畅路交口"},{"KKBH":"610286127","HPHM":"黑LEP941","JGSK":"2021-04-01 15:36:07.547","CDBH":"4","XSFX":"由西向东","XSFXDM":"2","KKMC":"中津大道与和畅路交口"},{"KKBH":"720891004000","HPHM":"车牌","JGSK":"2021-04-01 15:36:07.599","CDBH":"9","XSFX":"由南向北","XSFXDM":"3","KKMC":"海博道与安平路交口"},{"KKBH":"610276125","HPHM":"冀BU026A","JGSK":"2021-04-01 15:36:07.668","CDBH":"5","XSFX":"由南向北","XSFXDM":"3","KKMC":"中新大道与和顺路交口"},{"KKBH":"720541004000","HPHM":"鲁N6762V","JGSK":"2021-04-01 15:36:07.676","CDBH":"2","XSFX":"由东向西","XSFXDM":"1","KKMC":"动漫环路东与动漫中路交口"},{"KKBH":"610271009","HPHM":"车牌","JGSK":"2021-04-01 15:36:07.805","CDBH":"5","XSFX":"由西向东","XSFXDM":"2","KKMC":"中新大道与泰七路交口"},{"KKBH":"6102610050000","HPHM":"车牌","JGSK":"2021-04-01 15:36:07.85","CDBH":"1","XSFX":"由东向西","XSFXDM":"1","KKMC":"中生大道与静湖西路（南侧）正向"},{"KKBH":"7280310020000","HPHM":"鲁A75EC7","JGSK":"2021-04-01 15:36:07.875","CDBH":"5","XSFX":"由南向北","XSFXDM":"3","KKMC":"动漫中路与文一路交口正向"},{"KKBH":"610276124","HPHM":"津AU8583","JGSK":"2021-04-01 15:36:07.934","CDBH":"2","XSFX":"由东向西","XSFXDM":"1","KKMC":"中新大道与中生大道交口"},{"KKBH":"610256112","HPHM":"津C56L56","JGSK":"2021-04-01 15:36:08.05","CDBH":"1","XSFX":"由东向西","XSFXDM":"1","KKMC":"中天大道与中津大道交口"},{"KKBH":"720891004000","HPHM":"车牌","JGSK":"2021-04-01 15:36:08.084","CDBH":"4","XSFX":"由西向东","XSFXDM":"2","KKMC":"海博道与安平路交口"},{"KKBH":"610391006","HPHM":"津C3M162","JGSK":"2021-04-01 15:36:08.099","CDBH":"5","XSFX":"由西向东","XSFXDM":"2","KKMC":"和韵路与和意路交口"},{"KKBH":"7208910030000","HPHM":"车牌","JGSK":"2021-04-01 15:36:08.224","CDBH":"3","XSFX":"由东向西","XSFXDM":"1","KKMC":"海博道与安正路交口正向"},{"KKBH":"720891003000","HPHM":"车牌","JGSK":"2021-04-01 15:36:08.388","CDBH":"6","XSFX":"由西向东","XSFXDM":"2","KKMC":"海博道与安正路交口"},{"KKBH":"720891006000","HPHM":"津HK7022","JGSK":"2021-04-01 15:36:08.418","CDBH":"3","XSFX":"由东向西","XSFXDM":"1","KKMC":"海博道与永盛路交口"},{"KKBH":"610266117","HPHM":"津CT8582","JGSK":"2021-04-01 15:36:08.603","CDBH":"1","XSFX":"由东向西","XSFXDM":"1","KKMC":"中生大道与和韵路交口"},{"KKBH":"610271010","HPHM":"津C563P3","JGSK":"2021-04-01 15:36:08.606","CDBH":"8","XSFX":"由北向南","XSFXDM":"4","KKMC":"中新大道与华五路交口"},{"KKBH":"610271010","HPHM":"津G45599","JGSK":"2021-04-01 15:36:08.607","CDBH":"7","XSFX":"由北向南","XSFXDM":"4","KKMC":"中新大道与华五路交口"},{"KKBH":"610276124","HPHM":"津C99W36","JGSK":"2021-04-01 15:36:08.669","CDBH":"8","XSFX":"由南向北","XSFXDM":"3","KKMC":"中新大道与中生大道交口"},{"KKBH":"7209010020000","HPHM":"津GJM926","JGSK":"2021-04-01 15:36:08.759","CDBH":"10","XSFX":"由北向南","XSFXDM":"4","KKMC":"玉林道与安正路交口正向"},{"KKBH":"7208610030000","HPHM":"车牌","JGSK":"2021-04-01 15:36:08.804","CDBH":"11","XSFX":"由北向南","XSFXDM":"4","KKMC":"海晨道与安明路交口正向"},{"KKBH":"610276126","HPHM":"津NXY821","JGSK":"2021-04-01 15:36:08.993","CDBH":"4","XSFX":"由南向北","XSFXDM":"3","KKMC":"中新大道与和意路交口"},{"KKBH":"610276126","HPHM":"津HTZ679","JGSK":"2021-04-01 15:36:09.002","CDBH":"8","XSFX":"由北向南","XSFXDM":"4","KKMC":"中新大道与和意路交口"},{"KKBH":"7208710020000","HPHM":"津GSN199","JGSK":"2021-04-01 15:36:09.018","CDBH":"10","XSFX":"由北向南","XSFXDM":"4","KKMC":"安正路与芳菲路交口正向"},{"KKBH":"610276126","HPHM":"津HV9276","JGSK":"2021-04-01 15:36:09.02","CDBH":"7","XSFX":"由北向南","XSFXDM":"4","KKMC":"中新大道与和意路交口"},{"KKBH":"720861002000","HPHM":"津C5V558","JGSK":"2021-04-01 15:36:09.04","CDBH":"10","XSFX":"由北向南","XSFXDM":"4","KKMC":"海晨道与安正路交口"},{"KKBH":"720891005000","HPHM":"津AF06075","JGSK":"2021-04-01 15:36:09.042","CDBH":"7","XSFX":"由西向东","XSFXDM":"2","KKMC":"海博道与安明路交口"},{"KKBH":"610271008","HPHM":"津DZE278","JGSK":"2021-04-01 15:36:09.054","CDBH":"5","XSFX":"由北向南","XSFXDM":"4","KKMC":"中新大道与航母主题公园支路交口"},{"KKBH":"610256116","HPHM":"津A6Q366","JGSK":"2021-04-01 15:36:09.1","CDBH":"10","XSFX":"由北向南","XSFXDM":"4","KKMC":"中天大道与和顺路交口"},{"KKBH":"610256113","HPHM":"车牌","JGSK":"2021-04-01 15:36:09.13","CDBH":"2","XSFX":"由西向东","XSFXDM":"2","KKMC":"中天大道与和风路交口"},{"KKBH":"610256112","HPHM":"冀B8XD87","JGSK":"2021-04-01 15:36:09.185","CDBH":"5","XSFX":"由西向东","XSFXDM":"2","KKMC":"中天大道与中津大道交口"},{"KKBH":"720891003000","HPHM":"吉A19C96","JGSK":"2021-04-01 15:36:09.243","CDBH":"2","XSFX":"由东向西","XSFXDM":"1","KKMC":"海博道与安正路交口"},{"KKBH":"610251002","HPHM":"鲁AS0Y56","JGSK":"2021-04-01 15:36:09.261","CDBH":"12","XSFX":"由北向南","XSFXDM":"4","KKMC":"中天大道与和睦路交口"},{"KKBH":"610266118","HPHM":"津A9Y327","JGSK":"2021-04-01 15:36:09.326","CDBH":"2","XSFX":"由东向西","XSFXDM":"1","KKMC":"中生大道与和畅路交口"},{"KKBH":"7208810070000","HPHM":"津HHH561","JGSK":"2021-04-01 15:36:09.354","CDBH":"2","XSFX":"由东向西","XSFXDM":"1","KKMC":"海旭道与弘通路交口正向"},{"KKBH":"610256115","HPHM":"京NWF400","JGSK":"2021-04-01 15:36:09.369","CDBH":"3","XSFX":"由东向西","XSFXDM":"1","KKMC":"中天大道与中生大道交口"},{"KKBH":"720891008000","HPHM":"鲁H136Z1","JGSK":"2021-04-01 15:36:09.38","CDBH":"5","XSFX":"由西向东","XSFXDM":"2","KKMC":"海博道与荣盛路交口"},{"KKBH":"610401004","HPHM":"车牌","JGSK":"2021-04-01 15:36:09.39","CDBH":"11","XSFX":"由北向南","XSFXDM":"4","KKMC":"和畅路与和风路交口"},{"KKBH":"610256113","HPHM":"津CA6058","JGSK":"2021-04-01 15:36:09.422","CDBH":"5","XSFX":"由南向北","XSFXDM":"3","KKMC":"中天大道与和风路交口"},{"KKBH":"610256114","HPHM":"津NLL596","JGSK":"2021-04-01 15:36:09.427","CDBH":"5","XSFX":"由南向北","XSFXDM":"3","KKMC":"中天大道与和旭路交口"},{"KKBH":"720881004000","HPHM":"津NAT787","JGSK":"2021-04-01 15:36:09.481","CDBH":"8","XSFX":"由北向南","XSFXDM":"4","KKMC":"海旭道与永盛路交口"},{"KKBH":"7208810070000","HPHM":"津C635N3","JGSK":"2021-04-01 15:36:09.521","CDBH":"4","XSFX":"由西向东","XSFXDM":"2","KKMC":"海旭道与弘通路交口正向"},{"KKBH":"7208710020000","HPHM":"津JTY210","JGSK":"2021-04-01 15:36:09.53","CDBH":"8","XSFX":"由北向南","XSFXDM":"4","KKMC":"安正路与芳菲路交口正向"},{"KKBH":"610266117","HPHM":"冀RD7R29","JGSK":"2021-04-01 15:36:09.547","CDBH":"6","XSFX":"由西向东","XSFXDM":"2","KKMC":"中生大道与和韵路交口"},{"KKBH":"610391007","HPHM":"津E08985","JGSK":"2021-04-01 15:36:09.551","CDBH":"7","XSFX":"由南向北","XSFXDM":"3","KKMC":"和韵路与和风路交口"},{"KKBH":"720891003000","HPHM":"豫A8BY32","JGSK":"2021-04-01 15:36:09.563","CDBH":"2","XSFX":"由东向西","XSFXDM":"1","KKMC":"海博道与安正路交口"},{"KKBH":"610256113","HPHM":"车牌","JGSK":"2021-04-01 15:36:09.564","CDBH":"2","XSFX":"由西向东","XSFXDM":"2","KKMC":"中天大道与和风路交口"},{"KKBH":"7205710040000","HPHM":"晋LNF097","JGSK":"2021-04-01 15:36:09.747","CDBH":"3","XSFX":"由西向东","XSFXDM":"2","KKMC":"动漫东路与动漫中路交口正向"},{"KKBH":"610256112","HPHM":"津K09619","JGSK":"2021-04-01 15:36:09.755","CDBH":"10","XSFX":"由北向南","XSFXDM":"4","KKMC":"中天大道与中津大道交口"},{"KKBH":"610266118","HPHM":"津B26665","JGSK":"2021-04-01 15:36:09.78","CDBH":"1","XSFX":"由东向西","XSFXDM":"1","KKMC":"中生大道与和畅路交口"},{"KKBH":"610401004","HPHM":"津D82358","JGSK":"2021-04-01 15:36:09.844","CDBH":"8","XSFX":"由南向北","XSFXDM":"3","KKMC":"和畅路与和风路交口"},{"KKBH":"610256114","HPHM":"津JQY967","JGSK":"2021-04-01 15:36:09.871","CDBH":"9","XSFX":"由北向南","XSFXDM":"4","KKMC":"中天大道与和旭路交口"},{"KKBH":"610286127","HPHM":"津AW1659","JGSK":"2021-04-01 15:36:09.894","CDBH":"5","XSFX":"由西向东","XSFXDM":"2","KKMC":"中津大道与和畅路交口"},{"KKBH":"7208810040000","HPHM":"车牌","JGSK":"2021-04-01 15:36:09.907","CDBH":"8","XSFX":"由北向南","XSFXDM":"4","KKMC":"海旭道与永盛路交口正向"},{"KKBH":"610266118","HPHM":"津MNR956","JGSK":"2021-04-01 15:36:09.946","CDBH":"2","XSFX":"由东向西","XSFXDM":"1","KKMC":"中生大道与和畅路交口"},{"KKBH":"7208810020000","HPHM":"津MCM965","JGSK":"2021-04-01 15:36:09.992","CDBH":"13","XSFX":"由北向南","XSFXDM":"4","KKMC":"海旭道与安正路交口正向"},{"KKBH":"7208810040000","HPHM":"车牌","JGSK":"2021-04-01 15:36:10.008","CDBH":"8","XSFX":"由北向南","XSFXDM":"4","KKMC":"海旭道与永盛路交口正向"},{"KKBH":"7280310020000","HPHM":"冀BL109A","JGSK":"2021-04-01 15:36:10.145","CDBH":"5","XSFX":"由南向北","XSFXDM":"3","KKMC":"动漫中路与文一路交口正向"},{"KKBH":"7208810040000","HPHM":"冀B1H6Q3","JGSK":"2021-04-01 15:36:10.19","CDBH":"2","XSFX":"由东向西","XSFXDM":"1","KKMC":"海旭道与永盛路交口正向"},{"KKBH":"610391007","HPHM":"津C9Y773","JGSK":"2021-04-01 15:36:10.227","CDBH":"5","XSFX":"由西向东","XSFXDM":"2","KKMC":"和韵路与和风路交口"},{"KKBH":"610256111","HPHM":"津C8Q061","JGSK":"2021-04-01 15:36:10.228","CDBH":"3","XSFX":"由西向东","XSFXDM":"2","KKMC":"中天大道与和惠路交口"},{"KKBH":"7208910030000","HPHM":"津H60167","JGSK":"2021-04-01 15:36:10.252","CDBH":"4","XSFX":"由西向东","XSFXDM":"2","KKMC":"海博道与安正路交口正向"},{"KKBH":"610276124","HPHM":"津NZK725","JGSK":"2021-04-01 15:36:10.28","CDBH":"11","XSFX":"由北向南","XSFXDM":"4","KKMC":"中新大道与中生大道交口"},{"KKBH":"610276124","HPHM":"津CCG915","JGSK":"2021-04-01 15:36:10.281","CDBH":"10","XSFX":"由北向南","XSFXDM":"4","KKMC":"中新大道与中生大道交口"},{"KKBH":"610266117","HPHM":"津C2X996","JGSK":"2021-04-01 15:36:10.488","CDBH":"10","XSFX":"由北向南","XSFXDM":"4","KKMC":"中生大道与和韵路交口"},{"KKBH":"610256113","HPHM":"车牌","JGSK":"2021-04-01 15:36:10.498","CDBH":"5","XSFX":"由南向北","XSFXDM":"3","KKMC":"中天大道与和风路交口"},{"KKBH":"610266117","HPHM":"津MLT523","JGSK":"2021-04-01 15:36:10.506","CDBH":"4","XSFX":"由西向东","XSFXDM":"2","KKMC":"中生大道与和韵路交口"},{"KKBH":"610391007","HPHM":"津K53355","JGSK":"2021-04-01 15:36:10.547","CDBH":"6","XSFX":"由西向东","XSFXDM":"2","KKMC":"和韵路与和风路交口"},{"KKBH":"610276126","HPHM":"津GDD072","JGSK":"2021-04-01 15:36:10.557","CDBH":"5","XSFX":"由南向北","XSFXDM":"3","KKMC":"中新大道与和意路交口"},{"KKBH":"711","HPHM":"津ADB1770","JGSK":"2021-04-01 15:36:10.632","CDBH":"7","XSFX":"由北向南","XSFXDM":"4","KKMC":"不礼让行人中新大道与和旭路交口"},{"KKBH":"610276126","HPHM":"辽GL4776","JGSK":"2021-04-01 15:36:10.913","CDBH":"5","XSFX":"由南向北","XSFXDM":"3","KKMC":"中新大道与和意路交口"},{"KKBH":"720891005000","HPHM":"津B1A039","JGSK":"2021-04-01 15:36:10.939","CDBH":"1","XSFX":"由东向西","XSFXDM":"1","KKMC":"海博道与安明路交口"},{"KKBH":"7205710040000","HPHM":"津AUT833","JGSK":"2021-04-01 15:36:10.967","CDBH":"3","XSFX":"由西向东","XSFXDM":"2","KKMC":"动漫东路与动漫中路交口正向"},{"KKBH":"610271010","HPHM":"津A08A80","JGSK":"2021-04-01 15:36:11.015","CDBH":"8","XSFX":"由北向南","XSFXDM":"4","KKMC":"中新大道与华五路交口"},{"KKBH":"610276124","HPHM":"津GCD002","JGSK":"2021-04-01 15:36:11.104","CDBH":"8","XSFX":"由南向北","XSFXDM":"3","KKMC":"中新大道与中生大道交口"},{"KKBH":"610271010","HPHM":"津G45599","JGSK":"2021-04-01 15:36:11.741","CDBH":"7","XSFX":"由北向南","XSFXDM":"4","KKMC":"中新大道与华五路交口"},{"KKBH":"610271009","HPHM":"车牌","JGSK":"2021-04-01 15:36:11.78","CDBH":"4","XSFX":"由西向东","XSFXDM":"2","KKMC":"中新大道与泰七路交口"},{"KKBH":"610266118","HPHM":"津A9Y327","JGSK":"2021-04-01 15:36:11.785","CDBH":"2","XSFX":"由东向西","XSFXDM":"1","KKMC":"中生大道与和畅路交口"},{"KKBH":"610261005000","HPHM":"京NGQ588","JGSK":"2021-04-01 15:36:11.812","CDBH":"2","XSFX":"由南向北","XSFXDM":"3","KKMC":"中生大道与静湖西路（南侧）"},{"KKBH":"7205710010000","HPHM":"津C980P7","JGSK":"2021-04-01 15:36:11.87","CDBH":"2","XSFX":"由西向东","XSFXDM":"2","KKMC":"动漫东路与文一路交口正向"},{"KKBH":"7208810040000","HPHM":"HJ30890","JGSK":"2021-04-01 15:36:11.88","CDBH":"3","XSFX":"由东向西","XSFXDM":"1","KKMC":"海旭道与永盛路交口正向"},{"KKBH":"7208810040000","HPHM":"车牌","JGSK":"2021-04-01 15:36:11.881","CDBH":"3","XSFX":"由东向西","XSFXDM":"1","KKMC":"海旭道与永盛路交口正向"},{"KKBH":"610256114","HPHM":"苏EH1W75","JGSK":"2021-04-01 15:36:11.981","CDBH":"5","XSFX":"由南向北","XSFXDM":"3","KKMC":"中天大道与和旭路交口"},{"KKBH":"720891003000","HPHM":"黑HJ5736","JGSK":"2021-04-01 15:36:12.045","CDBH":"3","XSFX":"由东向西","XSFXDM":"1","KKMC":"海博道与安正路交口"},{"KKBH":"7208810040000","HPHM":"津C0K307","JGSK":"2021-04-01 15:36:12.069","CDBH":"5","XSFX":"由西向东","XSFXDM":"2","KKMC":"海旭道与永盛路交口正向"},{"KKBH":"7208810070000","HPHM":"京Q3J2A0","JGSK":"2021-04-01 15:36:12.205","CDBH":"2","XSFX":"由东向西","XSFXDM":"1","KKMC":"海旭道与弘通路交口正向"},{"KKBH":"720891005000","HPHM":"津HQC661","JGSK":"2021-04-01 15:36:12.216","CDBH":"4","XSFX":"由东向西","XSFXDM":"1","KKMC":"海博道与安明路交口"},{"KKBH":"610276126","HPHM":"津HTZ679","JGSK":"2021-04-01 15:36:12.226","CDBH":"8","XSFX":"由北向南","XSFXDM":"4","KKMC":"中新大道与和意路交口"},{"KKBH":"7208910060000","HPHM":"津DMD707","JGSK":"2021-04-01 15:36:12.23","CDBH":"2","XSFX":"由东向西","XSFXDM":"1","KKMC":"海博道与永盛路交口正向"},{"KKBH":"610256113","HPHM":"津KDL501","JGSK":"2021-04-01 15:36:12.303","CDBH":"5","XSFX":"由南向北","XSFXDM":"3","KKMC":"中天大道与和风路交口"},{"KKBH":"7205410030000","HPHM":"津AQJ036","JGSK":"2021-04-01 15:36:12.315","CDBH":"3","XSFX":"由西向东","XSFXDM":"2","KKMC":"动漫环路西与动漫西路交口正向"},{"KKBH":"610276124","HPHM":"津AY1851","JGSK":"2021-04-01 15:36:12.366","CDBH":"6","XSFX":"由西向东","XSFXDM":"2","KKMC":"中新大道与中生大道交口"},{"KKBH":"7208210030000","HPHM":"车牌","JGSK":"2021-04-01 15:36:12.382","CDBH":"4","XSFX":"由南向北","XSFXDM":"3","KKMC":"动漫西路与动漫南路交口正向"},{"KKBH":"7208910050000","HPHM":"冀DH338T","JGSK":"2021-04-01 15:36:12.423","CDBH":"6","XSFX":"由西向东","XSFXDM":"2","KKMC":"海博道与安明路交口正向"},{"KKBH":"7208910050000","HPHM":"闽A8AJ08","JGSK":"2021-04-01 15:36:12.444","CDBH":"8","XSFX":"由南向北","XSFXDM":"3","KKMC":"海博道与安明路交口正向"},{"KKBH":"7208910030000","HPHM":"津NBJ629","JGSK":"2021-04-01 15:36:12.474","CDBH":"9","XSFX":"由南向北","XSFXDM":"3","KKMC":"海博道与安正路交口正向"},{"KKBH":"7208910050000","HPHM":"津NS9131","JGSK":"2021-04-01 15:36:12.525","CDBH":"7","XSFX":"由西向东","XSFXDM":"2","KKMC":"海博道与安明路交口正向"},{"KKBH":"610276125","HPHM":"津JXK766","JGSK":"2021-04-01 15:36:12.53","CDBH":"4","XSFX":"由南向北","XSFXDM":"3","KKMC":"中新大道与和顺路交口"},{"KKBH":"610276124","HPHM":"津D66012","JGSK":"2021-04-01 15:36:12.559","CDBH":"10","XSFX":"由北向南","XSFXDM":"4","KKMC":"中新大道与中生大道交口"},{"KKBH":"720891003000","HPHM":"车牌","JGSK":"2021-04-01 15:36:12.716","CDBH":"5","XSFX":"由西向东","XSFXDM":"2","KKMC":"海博道与安正路交口"},{"KKBH":"610266118","HPHM":"津AD71848","JGSK":"2021-04-01 15:36:12.729","CDBH":"11","XSFX":"由北向南","XSFXDM":"4","KKMC":"中生大道与和畅路交口"},{"KKBH":"720891003000","HPHM":"车牌","JGSK":"2021-04-01 15:36:12.765","CDBH":"2","XSFX":"由东向西","XSFXDM":"1","KKMC":"海博道与安正路交口"},{"KKBH":"610276125","HPHM":"冀BU026A","JGSK":"2021-04-01 15:36:12.853","CDBH":"5","XSFX":"由南向北","XSFXDM":"3","KKMC":"中新大道与和顺路交口"},{"KKBH":"610266118","HPHM":"津B26665","JGSK":"2021-04-01 15:36:12.986","CDBH":"1","XSFX":"由东向西","XSFXDM":"1","KKMC":"中生大道与和畅路交口"},{"KKBH":"7205410040000","HPHM":"车牌","JGSK":"2021-04-01 15:36:12.997","CDBH":"2","XSFX":"由东向西","XSFXDM":"1","KKMC":"动漫环路东与动漫中路交口正向"},{"KKBH":"720881002000","HPHM":"鲁B0124Z","JGSK":"2021-04-01 15:36:13.016","CDBH":"5","XSFX":"由西向东","XSFXDM":"2","KKMC":"海旭道与安正路交口"},{"KKBH":"7208810020000","HPHM":"津HPP096","JGSK":"2021-04-01 15:36:13.022","CDBH":"3","XSFX":"由东向西","XSFXDM":"1","KKMC":"海旭道与安正路交口正向"},{"KKBH":"7208910030000","HPHM":"车牌","JGSK":"2021-04-01 15:36:13.05","CDBH":"2","XSFX":"由东向西","XSFXDM":"1","KKMC":"海博道与安正路交口正向"},{"KKBH":"7208610030000","HPHM":"车牌","JGSK":"2021-04-01 15:36:13.052","CDBH":"6","XSFX":"由西向东","XSFXDM":"2","KKMC":"海晨道与安明路交口正向"},{"KKBH":"720861002000","HPHM":"豫G0211N","JGSK":"2021-04-01 15:36:13.063","CDBH":"5","XSFX":"由西向东","XSFXDM":"2","KKMC":"海晨道与安正路交口"},{"KKBH":"720901002000","HPHM":"津GJM926","JGSK":"2021-04-01 15:36:13.157","CDBH":"10","XSFX":"由北向南","XSFXDM":"4","KKMC":"玉林道与安正路交口"},{"KKBH":"610401004","HPHM":"津E20192","JGSK":"2021-04-01 15:36:13.16","CDBH":"1","XSFX":"由东向西","XSFXDM":"1","KKMC":"和畅路与和风路交口"},{"KKBH":"610271008","HPHM":"车牌","JGSK":"2021-04-01 15:36:13.278","CDBH":"2","XSFX":"由南向北","XSFXDM":"3","KKMC":"中新大道与航母主题公园支路交口"},{"KKBH":"7208910030000","HPHM":"车牌","JGSK":"2021-04-01 15:36:13.315","CDBH":"6","XSFX":"由西向东","XSFXDM":"2","KKMC":"海博道与安正路交口正向"},{"KKBH":"610276124","HPHM":"津NKF816","JGSK":"2021-04-01 15:36:13.407","CDBH":"4","XSFX":"由西向东","XSFXDM":"2","KKMC":"中新大道与中生大道交口"},{"KKBH":"720571004000","HPHM":"晋LNF097","JGSK":"2021-04-01 15:36:13.434","CDBH":"3","XSFX":"由西向东","XSFXDM":"2","KKMC":"动漫东路与动漫中路交口"},{"KKBH":"610391007","HPHM":"鲁HC685C","JGSK":"2021-04-01 15:36:13.443","CDBH":"7","XSFX":"由南向北","XSFXDM":"3","KKMC":"和韵路与和风路交口"},{"KKBH":"6071310030000","HPHM":"鲁ND97H2","JGSK":"2021-04-01 15:36:13.475","CDBH":"2","XSFX":"由东向西","XSFXDM":"1","KKMC":"中央大道与海旭道交口正向"},{"KKBH":"610266117","HPHM":"津CT8582","JGSK":"2021-04-01 15:36:13.478","CDBH":"1","XSFX":"由东向西","XSFXDM":"1","KKMC":"中生大道与和韵路交口"},{"KKBH":"7208810040000","HPHM":"车牌","JGSK":"2021-04-01 15:36:13.55","CDBH":"2","XSFX":"由东向西","XSFXDM":"1","KKMC":"海旭道与永盛路交口正向"},{"KKBH":"610256113","HPHM":"津KDL501","JGSK":"2021-04-01 15:36:13.693","CDBH":"5","XSFX":"由南向北","XSFXDM":"3","KKMC":"中天大道与和风路交口"},{"KKBH":"7208910060000","HPHM":"津MVV376","JGSK":"2021-04-01 15:36:13.723","CDBH":"5","XSFX":"由西向东","XSFXDM":"2","KKMC":"海博道与永盛路交口正向"},{"KKBH":"610256114","HPHM":"车牌","JGSK":"2021-04-01 15:36:13.78","CDBH":"8","XSFX":"由北向南","XSFXDM":"4","KKMC":"中天大道与和旭路交口"},{"KKBH":"7208910030000","HPHM":"冀BN11A9","JGSK":"2021-04-01 15:36:13.856","CDBH":"4","XSFX":"由西向东","XSFXDM":"2","KKMC":"海博道与安正路交口正向"},{"KKBH":"610401004","HPHM":"冀BH09P1","JGSK":"2021-04-01 15:36:13.892","CDBH":"4","XSFX":"由西向东","XSFXDM":"2","KKMC":"和畅路与和风路交口"},{"KKBH":"610391007","HPHM":"冀BY9198","JGSK":"2021-04-01 15:36:13.963","CDBH":"8","XSFX":"由南向北","XSFXDM":"3","KKMC":"和韵路与和风路交口"},{"KKBH":"610271009","HPHM":"车牌","JGSK":"2021-04-01 15:36:14.02","CDBH":"6","XSFX":"由西向东","XSFXDM":"2","KKMC":"中新大道与泰七路交口"},{"KKBH":"610256113","HPHM":"车牌","JGSK":"2021-04-01 15:36:14.079","CDBH":"2","XSFX":"由西向东","XSFXDM":"2","KKMC":"中天大道与和风路交口"},{"KKBH":"610266117","HPHM":"车牌","JGSK":"2021-04-01 15:36:14.115","CDBH":"11","XSFX":"由北向南","XSFXDM":"4","KKMC":"中生大道与和韵路交口"},{"KKBH":"610266117","HPHM":"津AF26390","JGSK":"2021-04-01 15:36:14.116","CDBH":"10","XSFX":"由北向南","XSFXDM":"4","KKMC":"中生大道与和韵路交口"},{"KKBH":"7205410040000","HPHM":"蒙HGH633","JGSK":"2021-04-01 15:36:14.166","CDBH":"4","XSFX":"由西向东","XSFXDM":"2","KKMC":"动漫环路东与动漫中路交口正向"},{"KKBH":"720891003000","HPHM":"川R601T7","JGSK":"2021-04-01 15:36:14.315","CDBH":"6","XSFX":"由西向东","XSFXDM":"2","KKMC":"海博道与安正路交口"},{"KKBH":"610271008","HPHM":"津RTT383","JGSK":"2021-04-01 15:36:14.436","CDBH":"1","XSFX":"由南向北","XSFXDM":"3","KKMC":"中新大道与航母主题公园支路交口"},{"KKBH":"610286127","HPHM":"津AR9758","JGSK":"2021-04-01 15:36:14.482","CDBH":"6","XSFX":"由西向东","XSFXDM":"2","KKMC":"中津大道与和畅路交口"},{"KKBH":"610276126","HPHM":"津GDD072","JGSK":"2021-04-01 15:36:14.518","CDBH":"5","XSFX":"由南向北","XSFXDM":"3","KKMC":"中新大道与和意路交口"},{"KKBH":"610271009","HPHM":"车牌","JGSK":"2021-04-01 15:36:14.548","CDBH":"4","XSFX":"由西向东","XSFXDM":"2","KKMC":"中新大道与泰七路交口"},{"KKBH":"610276126","HPHM":"鲁AW73C1","JGSK":"2021-04-01 15:36:14.668","CDBH":"8","XSFX":"由北向南","XSFXDM":"4","KKMC":"中新大道与和意路交口"},{"KKBH":"610256114","HPHM":"津AS0819","JGSK":"2021-04-01 15:36:14.865","CDBH":"8","XSFX":"由北向南","XSFXDM":"4","KKMC":"中天大道与和旭路交口"},{"KKBH":"7205710030000","HPHM":"津NZA318","JGSK":"2021-04-01 15:36:14.878","CDBH":"4","XSFX":"由西向东","XSFXDM":"2","KKMC":"动漫东路与文三路交口正向"},{"KKBH":"7208810040000","HPHM":"津ADF7430","JGSK":"2021-04-01 15:36:14.892","CDBH":"2","XSFX":"由东向西","XSFXDM":"1","KKMC":"海旭道与永盛路交口正向"},{"KKBH":"610276126","HPHM":"津HEC095","JGSK":"2021-04-01 15:36:14.936","CDBH":"4","XSFX":"由南向北","XSFXDM":"3","KKMC":"中新大道与和意路交口"},{"KKBH":"610276124","HPHM":"津N80157","JGSK":"2021-04-01 15:36:14.963","CDBH":"11","XSFX":"由北向南","XSFXDM":"4","KKMC":"中新大道与中生大道交口"},{"KKBH":"720881007000","HPHM":"津C635N3","JGSK":"2021-04-01 15:36:14.985","CDBH":"4","XSFX":"由西向东","XSFXDM":"2","KKMC":"海旭道与弘通路交口"},{"KKBH":"720541003000","HPHM":"津AQJ036","JGSK":"2021-04-01 15:36:15.027","CDBH":"4","XSFX":"由西向东","XSFXDM":"2","KKMC":"动漫环路西与动漫西路交口"},{"KKBH":"610251002","HPHM":"津KTY703","JGSK":"2021-04-01 15:36:15.135","CDBH":"1","XSFX":"由东向西","XSFXDM":"1","KKMC":"中天大道与和睦路交口"},{"KKBH":"6102610040000","HPHM":"津FKQ958","JGSK":"2021-04-01 15:36:15.139","CDBH":"1","XSFX":"由东向西","XSFXDM":"1","KKMC":"中生大道与静湖西路（北侧）正向"},{"KKBH":"610271009","HPHM":"冀B796N9","JGSK":"2021-04-01 15:36:15.222","CDBH":"11","XSFX":"由北向南","XSFXDM":"4","KKMC":"中新大道与泰七路交口"},{"KKBH":"7208810020000","HPHM":"津NM6399","JGSK":"2021-04-01 15:36:15.28","CDBH":"7","XSFX":"由西向东","XSFXDM":"2","KKMC":"海旭道与安正路交口正向"},{"KKBH":"728031002000","HPHM":"鲁A75EC7","JGSK":"2021-04-01 15:36:15.34","CDBH":"5","XSFX":"由南向北","XSFXDM":"3","KKMC":"动漫中路与文一路交口"},{"KKBH":"610401004","HPHM":"津D82358","JGSK":"2021-04-01 15:36:15.375","CDBH":"9","XSFX":"由南向北","XSFXDM":"3","KKMC":"和畅路与和风路交口"},{"KKBH":"610286127","HPHM":"津AW1659","JGSK":"2021-04-01 15:36:15.393","CDBH":"6","XSFX":"由西向东","XSFXDM":"2","KKMC":"中津大道与和畅路交口"},{"KKBH":"610276126","HPHM":"辽AC00X0","JGSK":"2021-04-01 15:36:15.427","CDBH":"5","XSFX":"由南向北","XSFXDM":"3","KKMC":"中新大道与和意路交口"},{"KKBH":"610256114","HPHM":"津JQY967","JGSK":"2021-04-01 15:36:15.464","CDBH":"9","XSFX":"由北向南","XSFXDM":"4","KKMC":"中天大道与和旭路交口"},{"KKBH":"720891003000","HPHM":"车牌","JGSK":"2021-04-01 15:36:15.487","CDBH":"2","XSFX":"由东向西","XSFXDM":"1","KKMC":"海博道与安正路交口"},{"KKBH":"610271010","HPHM":"津C563P3","JGSK":"2021-04-01 15:36:15.501","CDBH":"8","XSFX":"由北向南","XSFXDM":"4","KKMC":"中新大道与华五路交口"},{"KKBH":"720571004000","HPHM":"津AUT833","JGSK":"2021-04-01 15:36:15.517","CDBH":"3","XSFX":"由西向东","XSFXDM":"2","KKMC":"动漫东路与动漫中路交口"},{"KKBH":"6103261420000","HPHM":"冀B39AA5","JGSK":"2021-04-01 15:36:15.549","CDBH":"13","XSFX":"由北向南","XSFXDM":"4","KKMC":"中成大道与泰七路交口正向"},{"KKBH":"720881004000","HPHM":"津C0K307","JGSK":"2021-04-01 15:36:15.564","CDBH":"10","XSFX":"由西向东","XSFXDM":"2","KKMC":"海旭道与永盛路交口"},{"KKBH":"720871002000","HPHM":"津JTY210","JGSK":"2021-04-01 15:36:15.833","CDBH":"8","XSFX":"由北向南","XSFXDM":"4","KKMC":"安正路与芳菲路交口"},{"KKBH":"720871002000","HPHM":"津GSN199","JGSK":"2021-04-01 15:36:15.834","CDBH":"9","XSFX":"由北向南","XSFXDM":"4","KKMC":"安正路与芳菲路交口"},{"KKBH":"7208610030000","HPHM":"车牌","JGSK":"2021-04-01 15:36:15.876","CDBH":"7","XSFX":"由南向北","XSFXDM":"3","KKMC":"海晨道与安明路交口正向"},{"KKBH":"610276125","HPHM":"津JXK766","JGSK":"2021-04-01 15:36:15.894","CDBH":"4","XSFX":"由南向北","XSFXDM":"3","KKMC":"中新大道与和顺路交口"},{"KKBH":"7208910050000","HPHM":"车牌","JGSK":"2021-04-01 15:36:15.905","CDBH":"7","XSFX":"由西向东","XSFXDM":"2","KKMC":"海博道与安明路交口正向"},{"KKBH":"720891005000","HPHM":"闽A8AJ08","JGSK":"2021-04-01 15:36:15.924","CDBH":"8","XSFX":"由南向北","XSFXDM":"3","KKMC":"海博道与安明路交口"},{"KKBH":"720881004000","HPHM":"冀B1H6Q3","JGSK":"2021-04-01 15:36:15.934","CDBH":"2","XSFX":"由东向西","XSFXDM":"1","KKMC":"海旭道与永盛路交口"},{"KKBH":"720891005000","HPHM":"津NS9131","JGSK":"2021-04-01 15:36:16.005","CDBH":"7","XSFX":"由西向东","XSFXDM":"2","KKMC":"海博道与安明路交口"},{"KKBH":"610401004","HPHM":"车牌","JGSK":"2021-04-01 15:36:16.036","CDBH":"12","XSFX":"由北向南","XSFXDM":"4","KKMC":"和畅路与和风路交口"},{"KKBH":"610276126","HPHM":"车牌","JGSK":"2021-04-01 15:36:16.131","CDBH":"5","XSFX":"由南向北","XSFXDM":"3","KKMC":"中新大道与和意路交口"},{"KKBH":"610266117","HPHM":"津K66719","JGSK":"2021-04-01 15:36:16.178","CDBH":"2","XSFX":"由东向西","XSFXDM":"1","KKMC":"中生大道与和韵路交口"},{"KKBH":"7208910060000","HPHM":"津HYX063","JGSK":"2021-04-01 15:36:16.361","CDBH":"3","XSFX":"由东向西","XSFXDM":"1","KKMC":"海博道与永盛路交口正向"},{"KKBH":"720881002000","HPHM":"津MCM965","JGSK":"2021-04-01 15:36:16.364","CDBH":"13","XSFX":"由北向南","XSFXDM":"4","KKMC":"海旭道与安正路交口"},{"KKBH":"610276124","HPHM":"津RJG686","JGSK":"2021-04-01 15:36:16.372","CDBH":"4","XSFX":"由西向东","XSFXDM":"2","KKMC":"中新大道与中生大道交口"},{"KKBH":"7280310060000","HPHM":"苏H1750T","JGSK":"2021-04-01 15:36:16.456","CDBH":"4","XSFX":"由西向东","XSFXDM":"2","KKMC":"动漫中路与文三路交口正向"},{"KKBH":"720881007000","HPHM":"津HHH561","JGSK":"2021-04-01 15:36:16.474","CDBH":"1","XSFX":"由东向西","XSFXDM":"1","KKMC":"海旭道与弘通路交口"},{"KKBH":"610286127","HPHM":"津C92V78","JGSK":"2021-04-01 15:36:16.487","CDBH":"5","XSFX":"由西向东","XSFXDM":"2","KKMC":"中津大道与和畅路交口"},{"KKBH":"7208610030000","HPHM":"津HRW229","JGSK":"2021-04-01 15:36:16.61","CDBH":"11","XSFX":"由北向南","XSFXDM":"4","KKMC":"海晨道与安明路交口正向"},{"KKBH":"610256115","HPHM":"津G32930","JGSK":"2021-04-01 15:36:16.646","CDBH":"5","XSFX":"由西向东","XSFXDM":"2","KKMC":"中天大道与中生大道交口"},{"KKBH":"7208810020000","HPHM":"津ADF3511","JGSK":"2021-04-01 15:36:16.677","CDBH":"5","XSFX":"由西向东","XSFXDM":"2","KKMC":"海旭道与安正路交口正向"},{"KKBH":"7208710020000","HPHM":"津RPX660","JGSK":"2021-04-01 15:36:16.74","CDBH":"6","XSFX":"由南向北","XSFXDM":"3","KKMC":"安正路与芳菲路交口正向"},{"KKBH":"610266118","HPHM":"津C85C82","JGSK":"2021-04-01 15:36:16.793","CDBH":"3","XSFX":"由东向西","XSFXDM":"1","KKMC":"中生大道与和畅路交口"},{"KKBH":"720891006000","HPHM":"津DMD707","JGSK":"2021-04-01 15:36:16.873","CDBH":"2","XSFX":"由东向西","XSFXDM":"1","KKMC":"海博道与永盛路交口"},{"KKBH":"610391007","HPHM":"鲁PLX589","JGSK":"2021-04-01 15:36:16.914","CDBH":"4","XSFX":"由西向东","XSFXDM":"2","KKMC":"和韵路与和风路交口"},{"KKBH":"610276124","HPHM":"津H31318","JGSK":"2021-04-01 15:36:16.927","CDBH":"10","XSFX":"由北向南","XSFXDM":"4","KKMC":"中新大道与中生大道交口"},{"KKBH":"720891003000","HPHM":"车牌","JGSK":"2021-04-01 15:36:16.928","CDBH":"2","XSFX":"由东向西","XSFXDM":"1","KKMC":"海博道与安正路交口"},{"KKBH":"610256114","HPHM":"津HHH900","JGSK":"2021-04-01 15:36:16.991","CDBH":"7","XSFX":"由北向南","XSFXDM":"4","KKMC":"中天大道与和旭路交口"},{"KKBH":"7208910050000","HPHM":"车牌","JGSK":"2021-04-01 15:36:17.037","CDBH":"9","XSFX":"由南向北","XSFXDM":"3","KKMC":"海博道与安明路交口正向"},{"KKBH":"6102610030000","HPHM":"冀A07C2U","JGSK":"2021-04-01 15:36:17.132","CDBH":"2","XSFX":"由东向西","XSFXDM":"1","KKMC":"中生大道与静湖南路交口正向"},{"KKBH":"610271009","HPHM":"车牌","JGSK":"2021-04-01 15:36:17.188","CDBH":"4","XSFX":"由西向东","XSFXDM":"2","KKMC":"中新大道与泰七路交口"},{"KKBH":"610391006","HPHM":"车牌","JGSK":"2021-04-01 15:36:17.207","CDBH":"7","XSFX":"由南向北","XSFXDM":"3","KKMC":"和韵路与和意路交口"},{"KKBH":"7208910030000","HPHM":"车牌","JGSK":"2021-04-01 15:36:17.23","CDBH":"1","XSFX":"由东向西","XSFXDM":"1","KKMC":"海博道与安正路交口正向"},{"KKBH":"610271008","HPHM":"津RTT383","JGSK":"2021-04-01 15:36:17.242","CDBH":"1","XSFX":"由南向北","XSFXDM":"3","KKMC":"中新大道与航母主题公园支路交口"},{"KKBH":"610276124","HPHM":"津AZ8826","JGSK":"2021-04-01 15:36:17.492","CDBH":"5","XSFX":"由西向东","XSFXDM":"2","KKMC":"中新大道与中生大道交口"},{"KKBH":"610271008","HPHM":"津E16140","JGSK":"2021-04-01 15:36:17.562","CDBH":"2","XSFX":"由南向北","XSFXDM":"3","KKMC":"中新大道与航母主题公园支路交口"},{"KKBH":"610266117","HPHM":"车牌","JGSK":"2021-04-01 15:36:17.765","CDBH":"3","XSFX":"由东向西","XSFXDM":"1","KKMC":"中生大道与和韵路交口"},{"KKBH":"610271009","HPHM":"冀B796N9","JGSK":"2021-04-01 15:36:17.838","CDBH":"11","XSFX":"由北向南","XSFXDM":"4","KKMC":"中新大道与泰七路交口"},{"KKBH":"7208810050000","HPHM":"津AM5363","JGSK":"2021-04-01 15:36:17.871","CDBH":"9","XSFX":"由北向南","XSFXDM":"4","KKMC":"海旭道与明盛路交口正向"},{"KKBH":"610256111","HPHM":"津AY2296","JGSK":"2021-04-01 15:36:17.874","CDBH":"9","XSFX":"由北向南","XSFXDM":"4","KKMC":"中天大道与和惠路交口"},{"KKBH":"610286127","HPHM":"津C79S67","JGSK":"2021-04-01 15:36:17.896","CDBH":"5","XSFX":"由西向东","XSFXDM":"2","KKMC":"中津大道与和畅路交口"},{"KKBH":"610276124","HPHM":"津AF05517","JGSK":"2021-04-01 15:36:17.929","CDBH":"11","XSFX":"由北向南","XSFXDM":"4","KKMC":"中新大道与中生大道交口"},{"KKBH":"7205710040000","HPHM":"津A6760警","JGSK":"2021-04-01 15:36:17.981","CDBH":"1","XSFX":"由东向西","XSFXDM":"1","KKMC":"动漫东路与动漫中路交口正向"},{"KKBH":"720881002000","HPHM":"津RPH249","JGSK":"2021-04-01 15:36:17.983","CDBH":"6","XSFX":"由西向东","XSFXDM":"2","KKMC":"海旭道与安正路交口"},{"KKBH":"7208910050000","HPHM":"津A5S024","JGSK":"2021-04-01 15:36:18.001","CDBH":"3","XSFX":"由东向西","XSFXDM":"1","KKMC":"海博道与安明路交口正向"},{"KKBH":"610286127","HPHM":"苏FKQ022","JGSK":"2021-04-01 15:36:18.059","CDBH":"4","XSFX":"由西向东","XSFXDM":"2","KKMC":"中津大道与和畅路交口"},{"KKBH":"610276126","HPHM":"鲁AW73C1","JGSK":"2021-04-01 15:36:18.065","CDBH":"8","XSFX":"由北向南","XSFXDM":"4","KKMC":"中新大道与和意路交口"},{"KKBH":"610256116","HPHM":"津FAX938","JGSK":"2021-04-01 15:36:18.085","CDBH":"10","XSFX":"由北向南","XSFXDM":"4","KKMC":"中天大道与和顺路交口"},{"KKBH":"7208810040000","HPHM":"车牌","JGSK":"2021-04-01 15:36:18.093","CDBH":"8","XSFX":"由北向南","XSFXDM":"4","KKMC":"海旭道与永盛路交口正向"},{"KKBH":"610256114","HPHM":"津RBW042","JGSK":"2021-04-01 15:36:18.224","CDBH":"1","XSFX":"由西向东","XSFXDM":"2","KKMC":"中天大道与和旭路交口"},{"KKBH":"610256112","HPHM":"冀BX201F","JGSK":"2021-04-01 15:36:18.275","CDBH":"12","XSFX":"由北向南","XSFXDM":"4","KKMC":"中天大道与中津大道交口"},{"KKBH":"610276126","HPHM":"辽AC00X0","JGSK":"2021-04-01 15:36:18.438","CDBH":"5","XSFX":"由南向北","XSFXDM":"3","KKMC":"中新大道与和意路交口"},{"KKBH":"610276126","HPHM":"津HEC095","JGSK":"2021-04-01 15:36:18.439","CDBH":"4","XSFX":"由南向北","XSFXDM":"3","KKMC":"中新大道与和意路交口"},{"KKBH":"7208710020000","HPHM":"津J17369","JGSK":"2021-04-01 15:36:18.462","CDBH":"5","XSFX":"由南向北","XSFXDM":"3","KKMC":"安正路与芳菲路交口正向"},{"KKBH":"610256112","HPHM":"津RFM958","JGSK":"2021-04-01 15:36:18.503","CDBH":"10","XSFX":"由北向南","XSFXDM":"4","KKMC":"中天大道与中津大道交口"},{"KKBH":"610256114","HPHM":"津NLL596","JGSK":"2021-04-01 15:36:18.587","CDBH":"6","XSFX":"由南向北","XSFXDM":"3","KKMC":"中天大道与和旭路交口"},{"KKBH":"720891003000","HPHM":"车牌","JGSK":"2021-04-01 15:36:18.637","CDBH":"6","XSFX":"由西向东","XSFXDM":"2","KKMC":"海博道与安正路交口"},{"KKBH":"720891005000","HPHM":"冀DH338T","JGSK":"2021-04-01 15:36:18.806","CDBH":"6","XSFX":"由西向东","XSFXDM":"2","KKMC":"海博道与安明路交口"},{"KKBH":"7208910050000","HPHM":"津JAW515","JGSK":"2021-04-01 15:36:18.818","CDBH":"7","XSFX":"由西向东","XSFXDM":"2","KKMC":"海博道与安明路交口正向"},{"KKBH":"610271010","HPHM":"津AU6593","JGSK":"2021-04-01 15:36:18.915","CDBH":"7","XSFX":"由北向南","XSFXDM":"4","KKMC":"中新大道与华五路交口"},{"KKBH":"7208810020000","HPHM":"鲁A0D2A5","JGSK":"2021-04-01 15:36:18.918","CDBH":"2","XSFX":"由东向西","XSFXDM":"1","KKMC":"海旭道与安正路交口正向"},{"KKBH":"7208910030000","HPHM":"车牌","JGSK":"2021-04-01 15:36:18.935","CDBH":"2","XSFX":"由东向西","XSFXDM":"1","KKMC":"海博道与安正路交口正向"},{"KKBH":"610256115","HPHM":"津RHW960","JGSK":"2021-04-01 15:36:18.997","CDBH":"10","XSFX":"由北向南","XSFXDM":"4","KKMC":"中天大道与中生大道交口"},{"KKBH":"610251001","HPHM":"车牌","JGSK":"2021-04-01 15:36:19.12","CDBH":"4","XSFX":"由西向东","XSFXDM":"2","KKMC":"中天大道与和畅路交口"},{"KKBH":"610256115","HPHM":"津AQX545","JGSK":"2021-04-01 15:36:19.153","CDBH":"7","XSFX":"由南向北","XSFXDM":"3","KKMC":"中天大道与中生大道交口"},{"KKBH":"610266117","HPHM":"津A09895D","JGSK":"2021-04-01 15:36:19.163","CDBH":"12","XSFX":"由北向南","XSFXDM":"4","KKMC":"中生大道与和韵路交口"},{"KKBH":"610251002","HPHM":"津KTY703","JGSK":"2021-04-01 15:36:19.18","CDBH":"3","XSFX":"由东向西","XSFXDM":"1","KKMC":"中天大道与和睦路交口"},{"KKBH":"720881002000","HPHM":"津NM6399","JGSK":"2021-04-01 15:36:19.221","CDBH":"8","XSFX":"由西向东","XSFXDM":"2","KKMC":"海旭道与安正路交口"},{"KKBH":"610401005","HPHM":"冀B43D16","JGSK":"2021-04-01 15:36:19.221","CDBH":"5","XSFX":"由西向东","XSFXDM":"2","KKMC":"和畅路与和顺路交口"},{"KKBH":"610256111","HPHM":"津A5Y509","JGSK":"2021-04-01 15:36:19.245","CDBH":"2","XSFX":"由西向东","XSFXDM":"2","KKMC":"中天大道与和惠路交口"},{"KKBH":"610261004000","HPHM":"津FKQ958","JGSK":"2021-04-01 15:36:19.275","CDBH":"1","XSFX":"由东向西","XSFXDM":"1","KKMC":"中生大道与静湖西路（北侧）"},{"KKBH":"610271009","HPHM":"冀D529PU","JGSK":"2021-04-01 15:36:19.286","CDBH":"11","XSFX":"由北向南","XSFXDM":"4","KKMC":"中新大道与泰七路交口"},{"KKBH":"7205410020000","HPHM":"鲁N6762V","JGSK":"2021-04-01 15:36:19.305","CDBH":"1","XSFX":"由东向西","XSFXDM":"1","KKMC":"动漫环路西与动漫中路交口正向"},{"KKBH":"610256114","HPHM":"苏EH1W75","JGSK":"2021-04-01 15:36:19.307","CDBH":"5","XSFX":"由南向北","XSFXDM":"3","KKMC":"中天大道与和旭路交口"},{"KKBH":"610266118","HPHM":"津AD71848","JGSK":"2021-04-01 15:36:19.319","CDBH":"12","XSFX":"由北向南","XSFXDM":"4","KKMC":"中生大道与和畅路交口"},{"KKBH":"610266117","HPHM":"津AF26390","JGSK":"2021-04-01 15:36:19.323","CDBH":"10","XSFX":"由北向南","XSFXDM":"4","KKMC":"中生大道与和韵路交口"},{"KKBH":"7208610030000","HPHM":"津ARQ426","JGSK":"2021-04-01 15:36:19.433","CDBH":"3","XSFX":"由东向西","XSFXDM":"1","KKMC":"海晨道与安明路交口正向"},{"KKBH":"610276125","HPHM":"津RT6243","JGSK":"2021-04-01 15:36:19.474","CDBH":"5","XSFX":"由南向北","XSFXDM":"3","KKMC":"中新大道与和顺路交口"},{"KKBH":"610401004","HPHM":"津ADB3050","JGSK":"2021-04-01 15:36:19.474","CDBH":"11","XSFX":"由北向南","XSFXDM":"4","KKMC":"和畅路与和风路交口"},{"KKBH":"610256114","HPHM":"冀C49410","JGSK":"2021-04-01 15:36:19.555","CDBH":"1","XSFX":"由西向东","XSFXDM":"2","KKMC":"中天大道与和旭路交口"},{"KKBH":"610251002","HPHM":"冀BZQ555","JGSK":"2021-04-01 15:36:19.593","CDBH":"2","XSFX":"由东向西","XSFXDM":"1","KKMC":"中天大道与和睦路交口"},{"KKBH":"610256115","HPHM":"津RDZ856","JGSK":"2021-04-01 15:36:19.594","CDBH":"4","XSFX":"由西向东","XSFXDM":"2","KKMC":"中天大道与中生大道交口"},{"KKBH":"610276126","HPHM":"车牌","JGSK":"2021-04-01 15:36:20.092","CDBH":"8","XSFX":"由北向南","XSFXDM":"4","KKMC":"中新大道与和意路交口"},{"KKBH":"7208610030000","HPHM":"辽B6RP99","JGSK":"2021-04-01 15:36:20.092","CDBH":"11","XSFX":"由北向南","XSFXDM":"4","KKMC":"海晨道与安明路交口正向"},{"KKBH":"720891003000","HPHM":"车牌","JGSK":"2021-04-01 15:36:20.13","CDBH":"2","XSFX":"由东向西","XSFXDM":"1","KKMC":"海博道与安正路交口"},{"KKBH":"610286127","HPHM":"津C92V78","JGSK":"2021-04-01 15:36:20.198","CDBH":"6","XSFX":"由西向东","XSFXDM":"2","KKMC":"中津大道与和畅路交口"},{"KKBH":"720891006000","HPHM":"津MVV376","JGSK":"2021-04-01 15:36:20.201","CDBH":"5","XSFX":"由西向东","XSFXDM":"2","KKMC":"海博道与永盛路交口"},{"KKBH":"7208910030000","HPHM":"津AF30838","JGSK":"2021-04-01 15:36:20.27","CDBH":"6","XSFX":"由西向东","XSFXDM":"2","KKMC":"海博道与安正路交口正向"},{"KKBH":"610326142000","HPHM":"冀B39AA5","JGSK":"2021-04-01 15:36:20.311","CDBH":"14","XSFX":"由北向南","XSFXDM":"4","KKMC":"中成大道与泰七路交口"},{"KKBH":"610276124","HPHM":"津HYF823","JGSK":"2021-04-01 15:36:20.359","CDBH":"10","XSFX":"由北向南","XSFXDM":"4","KKMC":"中新大道与中生大道交口"},{"KKBH":"610251001","HPHM":"赣ATZ076","JGSK":"2021-04-01 15:36:20.633","CDBH":"2","XSFX":"由东向西","XSFXDM":"1","KKMC":"中天大道与和畅路交口"},{"KKBH":"720881007000","HPHM":"京Q3J2A0","JGSK":"2021-04-01 15:36:20.718","CDBH":"1","XSFX":"由东向西","XSFXDM":"1","KKMC":"海旭道与弘通路交口"},{"KKBH":"610256114","HPHM":"津HHH900","JGSK":"2021-04-01 15:36:20.785","CDBH":"7","XSFX":"由北向南","XSFXDM":"4","KKMC":"中天大道与和旭路交口"},{"KKBH":"610256114","HPHM":"车牌","JGSK":"2021-04-01 15:36:20.786","CDBH":"8","XSFX":"由北向南","XSFXDM":"4","KKMC":"中天大道与和旭路交口"},{"KKBH":"7208810060000","HPHM":"津H00505","JGSK":"2021-04-01 15:36:20.984","CDBH":"2","XSFX":"由西向东","XSFXDM":"2","KKMC":"海旭道与庄盛路交口正向"},{"KKBH":"610276124","HPHM":"津AY7709","JGSK":"2021-04-01 15:36:21.009","CDBH":"2","XSFX":"由东向西","XSFXDM":"1","KKMC":"中新大道与中生大道交口"},{"KKBH":"610256111","HPHM":"津A5Y509","JGSK":"2021-04-01 15:36:21.108","CDBH":"3","XSFX":"由西向东","XSFXDM":"2","KKMC":"中天大道与和惠路交口"},{"KKBH":"7208810040000","HPHM":"津C65U50","JGSK":"2021-04-01 15:36:21.144","CDBH":"8","XSFX":"由北向南","XSFXDM":"4","KKMC":"海旭道与永盛路交口正向"},{"KKBH":"6102610030000","HPHM":"津E31939","JGSK":"2021-04-01 15:36:21.191","CDBH":"8","XSFX":"由北向南","XSFXDM":"4","KKMC":"中生大道与静湖南路交口正向"},{"KKBH":"610256115","HPHM":"辽A7S13N","JGSK":"2021-04-01 15:36:21.204","CDBH":"7","XSFX":"由南向北","XSFXDM":"3","KKMC":"中天大道与中生大道交口"},{"KKBH":"7208910060000","HPHM":"津ADL0152","JGSK":"2021-04-01 15:36:21.375","CDBH":"3","XSFX":"由东向西","XSFXDM":"1","KKMC":"海博道与永盛路交口正向"},{"KKBH":"610256112","HPHM":"津JCD900","JGSK":"2021-04-01 15:36:21.41","CDBH":"7","XSFX":"由南向北","XSFXDM":"3","KKMC":"中天大道与中津大道交口"},{"KKBH":"610276126","HPHM":"津AD80299","JGSK":"2021-04-01 15:36:21.554","CDBH":"7","XSFX":"由北向南","XSFXDM":"4","KKMC":"中新大道与和意路交口"},{"KKBH":"610391007","HPHM":"津MJD817","JGSK":"2021-04-01 15:36:21.588","CDBH":"11","XSFX":"由北向南","XSFXDM":"4","KKMC":"和韵路与和风路交口"},{"KKBH":"728031006000","HPHM":"苏H1750T","JGSK":"2021-04-01 15:36:21.676","CDBH":"4","XSFX":"由西向东","XSFXDM":"2","KKMC":"动漫中路与文三路交口"},{"KKBH":"6102661220000","HPHM":"贵FTG566","JGSK":"2021-04-01 15:36:21.701","CDBH":"2","XSFX":"由西向东","XSFXDM":"2","KKMC":"生态城中生大道故道河一桥西向东上桥处正向"},{"KKBH":"610256115","HPHM":"津ADL3707","JGSK":"2021-04-01 15:36:21.737","CDBH":"5","XSFX":"由西向东","XSFXDM":"2","KKMC":"中天大道与中生大道交口"},{"KKBH":"720881002000","HPHM":"津ADF3511","JGSK":"2021-04-01 15:36:21.742","CDBH":"5","XSFX":"由西向东","XSFXDM":"2","KKMC":"海旭道与安正路交口"},{"KKBH":"7208910050000","HPHM":"津RMA091","JGSK":"2021-04-01 15:36:21.86","CDBH":"6","XSFX":"由西向东","XSFXDM":"2","KKMC":"海博道与安明路交口正向"},{"KKBH":"720571001000","HPHM":"津C980P7","JGSK":"2021-04-01 15:36:21.87","CDBH":"2","XSFX":"由西向东","XSFXDM":"2","KKMC":"动漫东路与文一路交口"},{"KKBH":"610286127","HPHM":"津C79S67","JGSK":"2021-04-01 15:36:21.877","CDBH":"6","XSFX":"由西向东","XSFXDM":"2","KKMC":"中津大道与和畅路交口"},{"KKBH":"610261003000","HPHM":"冀A07C2U","JGSK":"2021-04-01 15:36:21.958","CDBH":"11","XSFX":"由东向西","XSFXDM":"1","KKMC":"中生大道与静湖南路交口"},{"KKBH":"728031002000","HPHM":"冀BL109A","JGSK":"2021-04-01 15:36:22.062","CDBH":"5","XSFX":"由南向北","XSFXDM":"3","KKMC":"动漫中路与文一路交口"},{"KKBH":"610271009","HPHM":"冀D5298U","JGSK":"2021-04-01 15:36:22.079","CDBH":"11","XSFX":"由北向南","XSFXDM":"4","KKMC":"中新大道与泰七路交口"},{"KKBH":"720541004000","HPHM":"蒙HGH633","JGSK":"2021-04-01 15:36:22.223","CDBH":"4","XSFX":"由西向东","XSFXDM":"2","KKMC":"动漫环路东与动漫中路交口"},{"KKBH":"7208810040000","HPHM":"车牌","JGSK":"2021-04-01 15:36:22.227","CDBH":"3","XSFX":"由东向西","XSFXDM":"1","KKMC":"海旭道与永盛路交口正向"},{"KKBH":"720571003000","HPHM":"津NZA318","JGSK":"2021-04-01 15:36:22.27","CDBH":"4","XSFX":"由西向东","XSFXDM":"2","KKMC":"动漫东路与文三路交口"},{"KKBH":"610256112","HPHM":"津CGH766","JGSK":"2021-04-01 15:36:22.273","CDBH":"1","XSFX":"由东向西","XSFXDM":"1","KKMC":"中天大道与中津大道交口"},{"KKBH":"610256112","HPHM":"津RFM958","JGSK":"2021-04-01 15:36:22.321","CDBH":"10","XSFX":"由北向南","XSFXDM":"4","KKMC":"中天大道与中津大道交口"},{"KKBH":"720891003000","HPHM":"车牌","JGSK":"2021-04-01 15:36:22.451","CDBH":"2","XSFX":"由东向西","XSFXDM":"1","KKMC":"海博道与安正路交口"},{"KKBH":"610276125","HPHM":"津RT6243","JGSK":"2021-04-01 15:36:22.54","CDBH":"5","XSFX":"由南向北","XSFXDM":"3","KKMC":"中新大道与和顺路交口"},{"KKBH":"720891005000","HPHM":"津A5S024","JGSK":"2021-04-01 15:36:22.703","CDBH":"3","XSFX":"由东向西","XSFXDM":"1","KKMC":"海博道与安明路交口"},{"KKBH":"720871002000","HPHM":"津J17369","JGSK":"2021-04-01 15:36:22.734","CDBH":"5","XSFX":"由南向北","XSFXDM":"3","KKMC":"安正路与芳菲路交口"},{"KKBH":"7208610030000","HPHM":"津ADB3877","JGSK":"2021-04-01 15:36:22.943","CDBH":"11","XSFX":"由北向南","XSFXDM":"4","KKMC":"海晨道与安明路交口正向"},{"KKBH":"610391007","HPHM":"鲁HC685C","JGSK":"2021-04-01 15:36:23.008","CDBH":"7","XSFX":"由南向北","XSFXDM":"3","KKMC":"和韵路与和风路交口"},{"KKBH":"720571004000","HPHM":"津A6760警","JGSK":"2021-04-01 15:36:23.023","CDBH":"1","XSFX":"由东向西","XSFXDM":"1","KKMC":"动漫东路与动漫中路交口"},{"KKBH":"610256114","HPHM":"津GAC030","JGSK":"2021-04-01 15:36:23.025","CDBH":"8","XSFX":"由北向南","XSFXDM":"4","KKMC":"中天大道与和旭路交口"},{"KKBH":"610391007","HPHM":"鲁PLX589","JGSK":"2021-04-01 15:36:23.038","CDBH":"6","XSFX":"由西向东","XSFXDM":"2","KKMC":"和韵路与和风路交口"},{"KKBH":"610276126","HPHM":"车牌","JGSK":"2021-04-01 15:36:23.078","CDBH":"5","XSFX":"由南向北","XSFXDM":"3","KKMC":"中新大道与和意路交口"},{"KKBH":"610401005","HPHM":"冀B43D16","JGSK":"2021-04-01 15:36:23.087","CDBH":"6","XSFX":"由西向东","XSFXDM":"2","KKMC":"和畅路与和顺路交口"},{"KKBH":"610251001","HPHM":"赣ATZ076","JGSK":"2021-04-01 15:36:23.135","CDBH":"2","XSFX":"由东向西","XSFXDM":"1","KKMC":"中天大道与和畅路交口"},{"KKBH":"610401004","HPHM":"津ADN3050","JGSK":"2021-04-01 15:36:23.163","CDBH":"12","XSFX":"由北向南","XSFXDM":"4","KKMC":"和畅路与和风路交口"},{"KKBH":"7208910030000","HPHM":"车牌","JGSK":"2021-04-01 15:36:23.193","CDBH":"1","XSFX":"由东向西","XSFXDM":"1","KKMC":"海博道与安正路交口正向"},{"KKBH":"720891005000","HPHM":"津JAW515","JGSK":"2021-04-01 15:36:23.289","CDBH":"7","XSFX":"由西向东","XSFXDM":"2","KKMC":"海博道与安明路交口"},{"KKBH":"720891003000","HPHM":"车牌","JGSK":"2021-04-01 15:36:23.356","CDBH":"5","XSFX":"由西向东","XSFXDM":"2","KKMC":"海博道与安正路交口"},{"KKBH":"610261003000","HPHM":"津E31939","JGSK":"2021-04-01 15:36:23.404","CDBH":"17","XSFX":"由北向南","XSFXDM":"4","KKMC":"中生大道与静湖南路交口"},{"KKBH":"720881002000","HPHM":"津B2T138","JGSK":"2021-04-01 15:36:23.405","CDBH":"2","XSFX":"由东向西","XSFXDM":"1","KKMC":"海旭道与安正路交口"},{"KKBH":"720871002000","HPHM":"津RPX660","JGSK":"2021-04-01 15:36:23.459","CDBH":"6","XSFX":"由南向北","XSFXDM":"3","KKMC":"安正路与芳菲路交口"},{"KKBH":"610256115","HPHM":"津G32930","JGSK":"2021-04-01 15:36:23.496","CDBH":"6","XSFX":"由西向东","XSFXDM":"2","KKMC":"中天大道与中生大道交口"},{"KKBH":"610276126","HPHM":"车牌","JGSK":"2021-04-01 15:36:23.54","CDBH":"5","XSFX":"由南向北","XSFXDM":"3","KKMC":"中新大道与和意路交口"},{"KKBH":"720541002000","HPHM":"津AY2206","JGSK":"2021-04-01 15:36:23.55","CDBH":"2","XSFX":"由东向西","XSFXDM":"1","KKMC":"动漫环路西与动漫中路交口"},{"KKBH":"720881006000","HPHM":"津H00505","JGSK":"2021-04-01 15:36:23.553","CDBH":"2","XSFX":"由西向东","XSFXDM":"2","KKMC":"海旭道与庄盛路交口"},{"KKBH":"610286127","HPHM":"苏FKQ022","JGSK":"2021-04-01 15:36:23.558","CDBH":"4","XSFX":"由西向东","XSFXDM":"2","KKMC":"中津大道与和畅路交口"},{"KKBH":"610401004","HPHM":"车牌","JGSK":"2021-04-01 15:36:23.605","CDBH":"7","XSFX":"由南向北","XSFXDM":"3","KKMC":"和畅路与和风路交口"},{"KKBH":"610271010","HPHM":"津HH4180","JGSK":"2021-04-01 15:36:23.612","CDBH":"5","XSFX":"由南向北","XSFXDM":"3","KKMC":"中新大道与华五路交口"},{"KKBH":"610276124","HPHM":"津DYS133","JGSK":"2021-04-01 15:36:23.652","CDBH":"6","XSFX":"由西向东","XSFXDM":"2","KKMC":"中新大道与中生大道交口"},{"KKBH":"7208710020000","HPHM":"津NM6399","JGSK":"2021-04-01 15:36:23.657","CDBH":"9","XSFX":"由北向南","XSFXDM":"4","KKMC":"安正路与芳菲路交口正向"},{"KKBH":"610271008","HPHM":"车牌","JGSK":"2021-04-01 15:36:23.689","CDBH":"1","XSFX":"由南向北","XSFXDM":"3","KKMC":"中新大道与航母主题公园支路交口"},{"KKBH":"610401004","HPHM":"津E20192","JGSK":"2021-04-01 15:36:23.715","CDBH":"1","XSFX":"由东向西","XSFXDM":"1","KKMC":"和畅路与和风路交口"},{"KKBH":"720881005000","HPHM":"津AM5363","JGSK":"2021-04-01 15:36:23.738","CDBH":"9","XSFX":"由北向南","XSFXDM":"4","KKMC":"海旭道与明盛路交口"},{"KKBH":"6102610030000","HPHM":"津NYU085","JGSK":"2021-04-01 15:36:23.789","CDBH":"8","XSFX":"由北向南","XSFXDM":"4","KKMC":"中生大道与静湖南路交口正向"},{"KKBH":"610256116","HPHM":"津FAX938","JGSK":"2021-04-01 15:36:23.798","CDBH":"11","XSFX":"由北向南","XSFXDM":"4","KKMC":"中天大道与和顺路交口"},{"KKBH":"610256115","HPHM":"津A07W05","JGSK":"2021-04-01 15:36:23.851","CDBH":"9","XSFX":"由南向北","XSFXDM":"3","KKMC":"中天大道与中生大道交口"},{"KKBH":"720881002000","HPHM":"车牌","JGSK":"2021-04-01 15:36:23.887","CDBH":"1","XSFX":"由东向西","XSFXDM":"1","KKMC":"海旭道与安正路交口"},{"KKBH":"610256113","HPHM":"吉AS217K","JGSK":"2021-04-01 15:36:23.996","CDBH":"4","XSFX":"由南向北","XSFXDM":"3","KKMC":"中天大道与和风路交口"},{"KKBH":"720861003000","HPHM":"津ARQ426","JGSK":"2021-04-01 15:36:24.07","CDBH":"1","XSFX":"由东向西","XSFXDM":"1","KKMC":"海晨道与安明路交口"},{"KKBH":"610256115","HPHM":"蒙A325SV","JGSK":"2021-04-01 15:36:24.131","CDBH":"4","XSFX":"由西向东","XSFXDM":"2","KKMC":"中天大道与中生大道交口"},{"KKBH":"610261005000","HPHM":"鲁G681LG","JGSK":"2021-04-01 15:36:24.141","CDBH":"2","XSFX":"由南向北","XSFXDM":"3","KKMC":"中生大道与静湖西路（南侧）"},{"KKBH":"610266122000","HPHM":"贵FTG566","JGSK":"2021-04-01 15:36:24.169","CDBH":"2","XSFX":"由西向东","XSFXDM":"2","KKMC":"生态城中生大道故道河一桥西向东上桥处"},{"KKBH":"610401005","HPHM":"吉A1080E","JGSK":"2021-04-01 15:36:24.22","CDBH":"7","XSFX":"由南向北","XSFXDM":"3","KKMC":"和畅路与和顺路交口"},{"KKBH":"610271010","HPHM":"津AU6593","JGSK":"2021-04-01 15:36:24.226","CDBH":"7","XSFX":"由北向南","XSFXDM":"4","KKMC":"中新大道与华五路交口"},{"KKBH":"610256113","HPHM":"吉AS217K","JGSK":"2021-04-01 15:36:24.227","CDBH":"4","XSFX":"由南向北","XSFXDM":"3","KKMC":"中天大道与和风路交口"},{"KKBH":"7208810020000","HPHM":"津C8V815","JGSK":"2021-04-01 15:36:24.232","CDBH":"1","XSFX":"由东向西","XSFXDM":"1","KKMC":"海旭道与安正路交口正向"},{"KKBH":"610276124","HPHM":"鲁VJ3P82","JGSK":"2021-04-01 15:36:24.266","CDBH":"11","XSFX":"由北向南","XSFXDM":"4","KKMC":"中新大道与中生大道交口"},{"KKBH":"610401004","HPHM":"车牌","JGSK":"2021-04-01 15:36:24.287","CDBH":"5","XSFX":"由西向东","XSFXDM":"2","KKMC":"和畅路与和风路交口"},{"KKBH":"7208810050000","HPHM":"津A6X892","JGSK":"2021-04-01 15:36:24.313","CDBH":"4","XSFX":"由西向东","XSFXDM":"2","KKMC":"海旭道与明盛路交口正向"},{"KKBH":"610276124","HPHM":"津N80157","JGSK":"2021-04-01 15:36:24.533","CDBH":"11","XSFX":"由北向南","XSFXDM":"4","KKMC":"中新大道与中生大道交口"},{"KKBH":"720891005000","HPHM":"黑K1A311","JGSK":"2021-04-01 15:36:24.628","CDBH":"1","XSFX":"由东向西","XSFXDM":"1","KKMC":"海博道与安明路交口"},{"KKBH":"7208810020000","HPHM":"津HDL400","JGSK":"2021-04-01 15:36:24.65","CDBH":"3","XSFX":"由东向西","XSFXDM":"1","KKMC":"海旭道与安正路交口正向"},{"KKBH":"720541002000","HPHM":"鲁N6762V","JGSK":"2021-04-01 15:36:24.662","CDBH":"1","XSFX":"由东向西","XSFXDM":"1","KKMC":"动漫环路西与动漫中路交口"},{"KKBH":"7208910050000","HPHM":"京KC8227","JGSK":"2021-04-01 15:36:24.696","CDBH":"4","XSFX":"由东向西","XSFXDM":"1","KKMC":"海博道与安明路交口正向"},{"KKBH":"720891003000","HPHM":"车牌","JGSK":"2021-04-01 15:36:24.747","CDBH":"9","XSFX":"由南向北","XSFXDM":"3","KKMC":"海博道与安正路交口"},{"KKBH":"610256114","HPHM":"陕C77383","JGSK":"2021-04-01 15:36:24.786","CDBH":"5","XSFX":"由南向北","XSFXDM":"3","KKMC":"中天大道与和旭路交口"},{"KKBH":"610251001","HPHM":"车牌","JGSK":"2021-04-01 15:36:24.794","CDBH":"4","XSFX":"由西向东","XSFXDM":"2","KKMC":"中天大道与和畅路交口"},{"KKBH":"610256112","HPHM":"津JCD900","JGSK":"2021-04-01 15:36:24.837","CDBH":"7","XSFX":"由南向北","XSFXDM":"3","KKMC":"中天大道与中津大道交口"},{"KKBH":"610256115","HPHM":"辽A7S13N","JGSK":"2021-04-01 15:36:24.919","CDBH":"8","XSFX":"由南向北","XSFXDM":"3","KKMC":"中天大道与中生大道交口"},{"KKBH":"610256111","HPHM":"津AY2296","JGSK":"2021-04-01 15:36:25.079","CDBH":"9","XSFX":"由北向南","XSFXDM":"4","KKMC":"中天大道与和惠路交口"},{"KKBH":"7208910060000","HPHM":"冀B9G0S9","JGSK":"2021-04-01 15:36:25.256","CDBH":"7","XSFX":"由西向东","XSFXDM":"2","KKMC":"海博道与永盛路交口正向"},{"KKBH":"610251002","HPHM":"冀BZQ555","JGSK":"2021-04-01 15:36:25.266","CDBH":"3","XSFX":"由东向西","XSFXDM":"1","KKMC":"中天大道与和睦路交口"},{"KKBH":"711","HPHM":"冀A80J05","JGSK":"2021-04-01 15:36:25.282","CDBH":"7","XSFX":"由北向南","XSFXDM":"4","KKMC":"不礼让行人中新大道与和旭路交口"},{"KKBH":"720861003000","HPHM":"津HRW229","JGSK":"2021-04-01 15:36:25.309","CDBH":"11","XSFX":"由北向南","XSFXDM":"4","KKMC":"海晨道与安明路交口"},{"KKBH":"610256115","HPHM":"津RDZ856","JGSK":"2021-04-01 15:36:25.336","CDBH":"4","XSFX":"由西向东","XSFXDM":"2","KKMC":"中天大道与中生大道交口"},{"KKBH":"610276126","HPHM":"BA08029","JGSK":"2021-04-01 15:36:25.352","CDBH":"7","XSFX":"由北向南","XSFXDM":"4","KKMC":"中新大道与和意路交口"},{"KKBH":"610256116","HPHM":"津A6R367","JGSK":"2021-04-01 15:36:25.377","CDBH":"10","XSFX":"由北向南","XSFXDM":"4","KKMC":"中天大道与和顺路交口"},{"KKBH":"610256111","HPHM":"津QB7161","JGSK":"2021-04-01 15:36:25.401","CDBH":"8","XSFX":"由北向南","XSFXDM":"4","KKMC":"中天大道与和惠路交口"},{"KKBH":"610271009","HPHM":"津CD1101","JGSK":"2021-04-01 15:36:25.401","CDBH":"5","XSFX":"由西向东","XSFXDM":"2","KKMC":"中新大道与泰七路交口"},{"KKBH":"720881002000","HPHM":"津HPP096","JGSK":"2021-04-01 15:36:25.469","CDBH":"3","XSFX":"由东向西","XSFXDM":"1","KKMC":"海旭道与安正路交口"},{"KKBH":"7205410030000","HPHM":"蒙FX7353","JGSK":"2021-04-01 15:36:25.509","CDBH":"7","XSFX":"由东向西","XSFXDM":"1","KKMC":"动漫环路西与动漫西路交口正向"},{"KKBH":"610271010","HPHM":"津DKY159","JGSK":"2021-04-01 15:36:25.6","CDBH":"4","XSFX":"由南向北","XSFXDM":"3","KKMC":"中新大道与华五路交口"},{"KKBH":"7208810020000","HPHM":"津D13420","JGSK":"2021-04-01 15:36:25.626","CDBH":"7","XSFX":"由西向东","XSFXDM":"2","KKMC":"海旭道与安正路交口正向"},{"KKBH":"720891005000","HPHM":"津RMA091","JGSK":"2021-04-01 15:36:25.689","CDBH":"6","XSFX":"由西向东","XSFXDM":"2","KKMC":"海博道与安明路交口"},{"KKBH":"7208910030000","HPHM":"车牌","JGSK":"2021-04-01 15:36:25.858","CDBH":"3","XSFX":"由东向西","XSFXDM":"1","KKMC":"海博道与安正路交口正向"},{"KKBH":"7208910030000","HPHM":"车牌","JGSK":"2021-04-01 15:36:26.065","CDBH":"2","XSFX":"由东向西","XSFXDM":"1","KKMC":"海博道与安正路交口正向"},{"KKBH":"6102610030000","HPHM":"京NV55Y5","JGSK":"2021-04-01 15:36:26.076","CDBH":"7","XSFX":"由北向南","XSFXDM":"4","KKMC":"中生大道与静湖南路交口正向"},{"KKBH":"610271008","HPHM":"津JQY665","JGSK":"2021-04-01 15:36:26.242","CDBH":"2","XSFX":"由南向北","XSFXDM":"3","KKMC":"中新大道与航母主题公园支路交口"},{"KKBH":"610271010","HPHM":"津HH4180","JGSK":"2021-04-01 15:36:26.279","CDBH":"5","XSFX":"由南向北","XSFXDM":"3","KKMC":"中新大道与华五路交口"},{"KKBH":"720891003000","HPHM":"车牌","JGSK":"2021-04-01 15:36:26.454","CDBH":"2","XSFX":"由东向西","XSFXDM":"1","KKMC":"海博道与安正路交口"},{"KKBH":"610276124","HPHM":"津AY7709","JGSK":"2021-04-01 15:36:26.505","CDBH":"2","XSFX":"由东向西","XSFXDM":"1","KKMC":"中新大道与中生大道交口"},{"KKBH":"610261003000","HPHM":"津NYU085","JGSK":"2021-04-01 15:36:26.525","CDBH":"17","XSFX":"由北向南","XSFXDM":"4","KKMC":"中生大道与静湖南路交口"},{"KKBH":"610391007","HPHM":"津B1D733","JGSK":"2021-04-01 15:36:26.548","CDBH":"11","XSFX":"由北向南","XSFXDM":"4","KKMC":"和韵路与和风路交口"},{"KKBH":"7205710020000","HPHM":"车牌","JGSK":"2021-04-01 15:36:26.673","CDBH":"2","XSFX":"由西向东","XSFXDM":"2","KKMC":"动漫东路与文二路交口正向"},{"KKBH":"610276124","HPHM":"冀R9CU88","JGSK":"2021-04-01 15:36:26.735","CDBH":"11","XSFX":"由北向南","XSFXDM":"4","KKMC":"中新大道与中生大道交口"},{"KKBH":"610391007","HPHM":"津MJD817","JGSK":"2021-04-01 15:36:26.74","CDBH":"12","XSFX":"由北向南","XSFXDM":"4","KKMC":"和韵路与和风路交口"},{"KKBH":"610256112","HPHM":"津A17M68","JGSK":"2021-04-01 15:36:26.764","CDBH":"8","XSFX":"由南向北","XSFXDM":"3","KKMC":"中天大道与中津大道交口"},{"KKBH":"720881002000","HPHM":"津J61528","JGSK":"2021-04-01 15:36:26.765","CDBH":"2","XSFX":"由东向西","XSFXDM":"1","KKMC":"海旭道与安正路交口"},{"KKBH":"610276126","HPHM":"车牌","JGSK":"2021-04-01 15:36:26.844","CDBH":"5","XSFX":"由南向北","XSFXDM":"3","KKMC":"中新大道与和意路交口"},{"KKBH":"7205610020000","HPHM":"津A6W358","JGSK":"2021-04-01 15:36:27.007","CDBH":"3","XSFX":"由西向东","XSFXDM":"2","KKMC":"动漫北路与文三路交口正向"},{"KKBH":"610266117","HPHM":"京EEG199","JGSK":"2021-04-01 15:36:27.133","CDBH":"4","XSFX":"由西向东","XSFXDM":"2","KKMC":"中生大道与和韵路交口"},{"KKBH":"7208810050000","HPHM":"冀FX980M","JGSK":"2021-04-01 15:36:27.191","CDBH":"9","XSFX":"由北向南","XSFXDM":"4","KKMC":"海旭道与明盛路交口正向"},{"KKBH":"610271009","HPHM":"津KE8575","JGSK":"2021-04-01 15:36:27.303","CDBH":"4","XSFX":"由西向东","XSFXDM":"2","KKMC":"中新大道与泰七路交口"},{"KKBH":"720891005000","HPHM":"京KC8227","JGSK":"2021-04-01 15:36:27.422","CDBH":"4","XSFX":"由东向西","XSFXDM":"1","KKMC":"海博道与安明路交口"},{"KKBH":"711","HPHM":"津C9803学","JGSK":"2021-04-01 15:36:27.441","CDBH":"5","XSFX":"由南向北","XSFXDM":"3","KKMC":"不礼让行人中新大道与和旭路交口"},{"KKBH":"7280310030000","HPHM":"车牌","JGSK":"2021-04-01 15:36:27.495","CDBH":"4","XSFX":"由南向北","XSFXDM":"3","KKMC":"动漫中路与文二路交口正向"},{"KKBH":"610401005","HPHM":"津KNE629","JGSK":"2021-04-01 15:36:27.706","CDBH":"8","XSFX":"由南向北","XSFXDM":"3","KKMC":"和畅路与和顺路交口"},{"KKBH":"7208810020000","HPHM":"冀B30AZ9","JGSK":"2021-04-01 15:36:27.713","CDBH":"5","XSFX":"由西向东","XSFXDM":"2","KKMC":"海旭道与安正路交口正向"},{"KKBH":"610401004","HPHM":"冀B102D6","JGSK":"2021-04-01 15:36:27.764","CDBH":"7","XSFX":"由南向北","XSFXDM":"3","KKMC":"和畅路与和风路交口"},{"KKBH":"610256112","HPHM":"津DYZ258","JGSK":"2021-04-01 15:36:27.776","CDBH":"2","XSFX":"由东向西","XSFXDM":"1","KKMC":"中天大道与中津大道交口"},{"KKBH":"610256111","HPHM":"鲁N036PD","JGSK":"2021-04-01 15:36:27.853","CDBH":"8","XSFX":"由北向南","XSFXDM":"4","KKMC":"中天大道与和惠路交口"},{"KKBH":"610391007","HPHM":"津C58P11","JGSK":"2021-04-01 15:36:28.02","CDBH":"11","XSFX":"由北向南","XSFXDM":"4","KKMC":"和韵路与和风路交口"},{"KKBH":"7208810020000","HPHM":"津RGF782","JGSK":"2021-04-01 15:36:28.021","CDBH":"3","XSFX":"由东向西","XSFXDM":"1","KKMC":"海旭道与安正路交口正向"},{"KKBH":"720861003000","HPHM":"辽B6RP99","JGSK":"2021-04-01 15:36:28.029","CDBH":"11","XSFX":"由北向南","XSFXDM":"4","KKMC":"海晨道与安明路交口"},{"KKBH":"711","HPHM":"津C05X87","JGSK":"2021-04-01 15:36:28.083","CDBH":"8","XSFX":"由北向南","XSFXDM":"4","KKMC":"不礼让行人中新大道与和旭路交口"},{"KKBH":"610401004","HPHM":"车牌","JGSK":"2021-04-01 15:36:28.106","CDBH":"7","XSFX":"由南向北","XSFXDM":"3","KKMC":"和畅路与和风路交口"},{"KKBH":"610256115","HPHM":"津ADL3707","JGSK":"2021-04-01 15:36:28.136","CDBH":"5","XSFX":"由西向东","XSFXDM":"2","KKMC":"中天大道与中生大道交口"},{"KKBH":"610271009","HPHM":"车牌","JGSK":"2021-04-01 15:36:28.191","CDBH":"6","XSFX":"由西向东","XSFXDM":"2","KKMC":"中新大道与泰七路交口"},{"KKBH":"720881002000","HPHM":"津D13420","JGSK":"2021-04-01 15:36:28.262","CDBH":"8","XSFX":"由西向东","XSFXDM":"2","KKMC":"海旭道与安正路交口"},{"KKBH":"610271010","HPHM":"津DKY159","JGSK":"2021-04-01 15:36:28.281","CDBH":"4","XSFX":"由南向北","XSFXDM":"3","KKMC":"中新大道与华五路交口"},{"KKBH":"610401004","HPHM":"车牌","JGSK":"2021-04-01 15:36:28.298","CDBH":"6","XSFX":"由西向东","XSFXDM":"2","KKMC":"和畅路与和风路交口"},{"KKBH":"610276124","HPHM":"津GHD333","JGSK":"2021-04-01 15:36:28.377","CDBH":"3","XSFX":"由东向西","XSFXDM":"1","KKMC":"中新大道与中生大道交口"},{"KKBH":"610271008","HPHM":"津RCJ801","JGSK":"2021-04-01 15:36:28.447","CDBH":"1","XSFX":"由南向北","XSFXDM":"3","KKMC":"中新大道与航母主题公园支路交口"},{"KKBH":"610256115","HPHM":"车牌","JGSK":"2021-04-01 15:36:28.667","CDBH":"3","XSFX":"由东向西","XSFXDM":"1","KKMC":"中天大道与中生大道交口"},{"KKBH":"610401005","HPHM":"吉A1080E","JGSK":"2021-04-01 15:36:28.701","CDBH":"7","XSFX":"由南向北","XSFXDM":"3","KKMC":"和畅路与和顺路交口"},{"KKBH":"610256112","HPHM":"津A17M68","JGSK":"2021-04-01 15:36:28.756","CDBH":"9","XSFX":"由南向北","XSFXDM":"3","KKMC":"中天大道与中津大道交口"},{"KKBH":"610256114","HPHM":"津C59E97","JGSK":"2021-04-01 15:36:28.78","CDBH":"6","XSFX":"由南向北","XSFXDM":"3","KKMC":"中天大道与和旭路交口"},{"KKBH":"7208910050000","HPHM":"津J52072","JGSK":"2021-04-01 15:36:28.788","CDBH":"1","XSFX":"由东向西","XSFXDM":"1","KKMC":"海博道与安明路交口正向"},{"KKBH":"728031002000","HPHM":"车牌","JGSK":"2021-04-01 15:36:28.87","CDBH":"2","XSFX":"由东向西","XSFXDM":"1","KKMC":"动漫中路与文一路交口"},{"KKBH":"7400110020000","HPHM":"津AAH187","JGSK":"2021-04-01 15:36:28.895","CDBH":"5","XSFX":"由南向北","XSFXDM":"3","KKMC":"静湖南路与华一路交口正向"},{"KKBH":"610261003000","HPHM":"京NV55Y5","JGSK":"2021-04-01 15:36:29.004","CDBH":"16","XSFX":"由北向南","XSFXDM":"4","KKMC":"中生大道与静湖南路交口"},{"KKBH":"610271010","HPHM":"津HZP839","JGSK":"2021-04-01 15:36:29.188","CDBH":"4","XSFX":"由南向北","XSFXDM":"3","KKMC":"中新大道与华五路交口"},{"KKBH":"7208510020000","HPHM":"蒙D9F430","JGSK":"2021-04-01 15:36:29.204","CDBH":"4","XSFX":"由西向东","XSFXDM":"2","KKMC":"碧水道与安正路交口正向"},{"KKBH":"610256115","HPHM":"车牌","JGSK":"2021-04-01 15:36:29.239","CDBH":"3","XSFX":"由东向西","XSFXDM":"1","KKMC":"中天大道与中生大道交口"},{"KKBH":"610271008","HPHM":"津JQY665","JGSK":"2021-04-01 15:36:29.247","CDBH":"2","XSFX":"由南向北","XSFXDM":"3","KKMC":"中新大道与航母主题公园支路交口"},{"KKBH":"610276124","HPHM":"津FAA263","JGSK":"2021-04-01 15:36:29.299","CDBH":"8","XSFX":"由南向北","XSFXDM":"3","KKMC":"中新大道与中生大道交口"},{"KKBH":"720891003000","HPHM":"车牌","JGSK":"2021-04-01 15:36:29.308","CDBH":"9","XSFX":"由南向北","XSFXDM":"3","KKMC":"海博道与安正路交口"},{"KKBH":"610261005000","HPHM":"豫A3Q9E2","JGSK":"2021-04-01 15:36:29.344","CDBH":"2","XSFX":"由南向北","XSFXDM":"3","KKMC":"中生大道与静湖西路（南侧）"},{"KKBH":"6103261420000","HPHM":"车牌","JGSK":"2021-04-01 15:36:29.355","CDBH":"1","XSFX":"由东向西","XSFXDM":"1","KKMC":"中成大道与泰七路交口正向"},{"KKBH":"610266118","HPHM":"津HZ3669","JGSK":"2021-04-01 15:36:29.477","CDBH":"2","XSFX":"由东向西","XSFXDM":"1","KKMC":"中生大道与和畅路交口"},{"KKBH":"610266118","HPHM":"津HVL178","JGSK":"2021-04-01 15:36:29.509","CDBH":"7","XSFX":"由南向北","XSFXDM":"3","KKMC":"中生大道与和畅路交口"},{"KKBH":"7208810040000","HPHM":"车牌","JGSK":"2021-04-01 15:36:29.54","CDBH":"3","XSFX":"由东向西","XSFXDM":"1","KKMC":"海旭道与永盛路交口正向"},{"KKBH":"610256112","HPHM":"津DRZ815","JGSK":"2021-04-01 15:36:29.553","CDBH":"9","XSFX":"由南向北","XSFXDM":"3","KKMC":"中天大道与中津大道交口"},{"KKBH":"7208910060000","HPHM":"鲁HD0H18","JGSK":"2021-04-01 15:36:29.579","CDBH":"3","XSFX":"由东向西","XSFXDM":"1","KKMC":"海博道与永盛路交口正向"},{"KKBH":"610256111","HPHM":"津QB7161","JGSK":"2021-04-01 15:36:29.644","CDBH":"8","XSFX":"由北向南","XSFXDM":"4","KKMC":"中天大道与和惠路交口"},{"KKBH":"720881002000","HPHM":"鲁A0D2A5","JGSK":"2021-04-01 15:36:29.651","CDBH":"2","XSFX":"由东向西","XSFXDM":"1","KKMC":"海旭道与安正路交口"},{"KKBH":"610401004","HPHM":"津DXZ209","JGSK":"2021-04-01 15:36:29.679","CDBH":"7","XSFX":"由南向北","XSFXDM":"3","KKMC":"和畅路与和风路交口"},{"KKBH":"7208910030000","HPHM":"车牌","JGSK":"2021-04-01 15:36:29.694","CDBH":"1","XSFX":"由东向西","XSFXDM":"1","KKMC":"海博道与安正路交口正向"},{"KKBH":"7208810020000","HPHM":"津E14363","JGSK":"2021-04-01 15:36:29.925","CDBH":"2","XSFX":"由东向西","XSFXDM":"1","KKMC":"海旭道与安正路交口正向"},{"KKBH":"610276126","HPHM":"津B2J618","JGSK":"2021-04-01 15:36:30.114","CDBH":"8","XSFX":"由北向南","XSFXDM":"4","KKMC":"中新大道与和意路交口"},{"KKBH":"610276124","HPHM":"津HZT363","JGSK":"2021-04-01 15:36:30.12","CDBH":"1","XSFX":"由东向西","XSFXDM":"1","KKMC":"中新大道与中生大道交口"},{"KKBH":"720891003000","HPHM":"津N6A669","JGSK":"2021-04-01 15:36:30.135","CDBH":"3","XSFX":"由东向西","XSFXDM":"1","KKMC":"海博道与安正路交口"},{"KKBH":"720881002000","HPHM":"津HDL400","JGSK":"2021-04-01 15:36:30.351","CDBH":"3","XSFX":"由东向西","XSFXDM":"1","KKMC":"海旭道与安正路交口"},{"KKBH":"610256114","HPHM":"吉AM19G8","JGSK":"2021-04-01 15:36:30.425","CDBH":"8","XSFX":"由北向南","XSFXDM":"4","KKMC":"中天大道与和旭路交口"},{"KKBH":"720881002000","HPHM":"津C8V815","JGSK":"2021-04-01 15:36:30.453","CDBH":"1","XSFX":"由东向西","XSFXDM":"1","KKMC":"海旭道与安正路交口"},{"KKBH":"610256116","HPHM":"津A6R367","JGSK":"2021-04-01 15:36:30.628","CDBH":"10","XSFX":"由北向南","XSFXDM":"4","KKMC":"中天大道与和顺路交口"},{"KKBH":"6102661220000","HPHM":"津B55310","JGSK":"2021-04-01 15:36:30.643","CDBH":"2","XSFX":"由西向东","XSFXDM":"2","KKMC":"生态城中生大道故道河一桥西向东上桥处正向"},{"KKBH":"610256112","HPHM":"冀J503AC","JGSK":"2021-04-01 15:36:30.65","CDBH":"2","XSFX":"由东向西","XSFXDM":"1","KKMC":"中天大道与中津大道交口"},{"KKBH":"7208910090000","HPHM":"津A5Y544","JGSK":"2021-04-01 15:36:30.688","CDBH":"9","XSFX":"由北向南","XSFXDM":"4","KKMC":"海博道与弘通路交口正向"},{"KKBH":"610276124","HPHM":"津K80313","JGSK":"2021-04-01 15:36:30.697","CDBH":"6","XSFX":"由西向东","XSFXDM":"2","KKMC":"中新大道与中生大道交口"},{"KKBH":"720541003000","HPHM":"蒙FX7353","JGSK":"2021-04-01 15:36:30.705","CDBH":"2","XSFX":"由东向西","XSFXDM":"1","KKMC":"动漫环路西与动漫西路交口"},{"KKBH":"720881004000","HPHM":"津C65U50","JGSK":"2021-04-01 15:36:30.93","CDBH":"8","XSFX":"由北向南","XSFXDM":"4","KKMC":"海旭道与永盛路交口"},{"KKBH":"720881005000","HPHM":"津A6X892","JGSK":"2021-04-01 15:36:30.961","CDBH":"4","XSFX":"由西向东","XSFXDM":"2","KKMC":"海旭道与明盛路交口"},{"KKBH":"7205410030000","HPHM":"津KH5596","JGSK":"2021-04-01 15:36:30.964","CDBH":"4","XSFX":"由南向北","XSFXDM":"3","KKMC":"动漫环路西与动漫西路交口正向"},{"KKBH":"610256113","HPHM":"车牌","JGSK":"2021-04-01 15:36:30.968","CDBH":"6","XSFX":"由南向北","XSFXDM":"3","KKMC":"中天大道与和风路交口"},{"KKBH":"610286127","HPHM":"津GMR508","JGSK":"2021-04-01 15:36:31.036","CDBH":"7","XSFX":"由南向北","XSFXDM":"3","KKMC":"中津大道与和畅路交口"},{"KKBH":"7208610030000","HPHM":"津HRC565","JGSK":"2021-04-01 15:36:31.238","CDBH":"11","XSFX":"由北向南","XSFXDM":"4","KKMC":"海晨道与安明路交口正向"},{"KKBH":"610326142000","HPHM":"车牌","JGSK":"2021-04-01 15:36:31.365","CDBH":"2","XSFX":"由东向西","XSFXDM":"1","KKMC":"中成大道与泰七路交口"},{"KKBH":"610276126","HPHM":"津RAU269","JGSK":"2021-04-01 15:36:31.391","CDBH":"8","XSFX":"由北向南","XSFXDM":"4","KKMC":"中新大道与和意路交口"},{"KKBH":"7208910030000","HPHM":"车牌","JGSK":"2021-04-01 15:36:31.495","CDBH":"9","XSFX":"由南向北","XSFXDM":"3","KKMC":"海博道与安正路交口正向"},{"KKBH":"7208810020000","HPHM":"津RG8596","JGSK":"2021-04-01 15:36:31.568","CDBH":"7","XSFX":"由西向东","XSFXDM":"2","KKMC":"海旭道与安正路交口正向"},{"KKBH":"720861003000","HPHM":"津ADB3877","JGSK":"2021-04-01 15:36:31.712","CDBH":"11","XSFX":"由北向南","XSFXDM":"4","KKMC":"海晨道与安明路交口"},{"KKBH":"610256114","HPHM":"车牌","JGSK":"2021-04-01 15:36:31.714","CDBH":"5","XSFX":"由南向北","XSFXDM":"3","KKMC":"中天大道与和旭路交口"},{"KKBH":"610266118","HPHM":"津HVL178","JGSK":"2021-04-01 15:36:31.775","CDBH":"8","XSFX":"由南向北","XSFXDM":"3","KKMC":"中生大道与和畅路交口"},{"KKBH":"720891003000","HPHM":"冀JAWS25","JGSK":"2021-04-01 15:36:31.816","CDBH":"2","XSFX":"由东向西","XSFXDM":"1","KKMC":"海博道与安正路交口"},{"KKBH":"720881002000","HPHM":"冀B30AZ9","JGSK":"2021-04-01 15:36:31.828","CDBH":"6","XSFX":"由西向东","XSFXDM":"2","KKMC":"海旭道与安正路交口"},{"KKBH":"610256112","HPHM":"津AU5995","JGSK":"2021-04-01 15:36:31.873","CDBH":"8","XSFX":"由南向北","XSFXDM":"3","KKMC":"中天大道与中津大道交口"},{"KKBH":"7208910030000","HPHM":"车牌","JGSK":"2021-04-01 15:36:32.109","CDBH":"1","XSFX":"由东向西","XSFXDM":"1","KKMC":"海博道与安正路交口正向"},{"KKBH":"610276126","HPHM":"津B2J618","JGSK":"2021-04-01 15:36:32.157","CDBH":"8","XSFX":"由北向南","XSFXDM":"4","KKMC":"中新大道与和意路交口"},{"KKBH":"610391007","HPHM":"津B1D733","JGSK":"2021-04-01 15:36:32.18","CDBH":"12","XSFX":"由北向南","XSFXDM":"4","KKMC":"和韵路与和风路交口"},{"KKBH":"7208710020000","HPHM":"津D13420","JGSK":"2021-04-01 15:36:32.251","CDBH":"9","XSFX":"由北向南","XSFXDM":"4","KKMC":"安正路与芳菲路交口正向"},{"KKBH":"610401004","HPHM":"津G17818","JGSK":"2021-04-01 15:36:32.312","CDBH":"7","XSFX":"由南向北","XSFXDM":"3","KKMC":"和畅路与和风路交口"},{"KKBH":"610271010","HPHM":"津HZP839","JGSK":"2021-04-01 15:36:32.365","CDBH":"4","XSFX":"由南向北","XSFXDM":"3","KKMC":"中新大道与华五路交口"},{"KKBH":"610286127","HPHM":"鲁A0C91J","JGSK":"2021-04-01 15:36:32.378","CDBH":"8","XSFX":"由南向北","XSFXDM":"3","KKMC":"中津大道与和畅路交口"},{"KKBH":"7208810040000","HPHM":"川K1398S","JGSK":"2021-04-01 15:36:32.392","CDBH":"3","XSFX":"由东向西","XSFXDM":"1","KKMC":"海旭道与永盛路交口正向"},{"KKBH":"711","HPHM":"津D38277","JGSK":"2021-04-01 15:36:32.408","CDBH":"8","XSFX":"由北向南","XSFXDM":"4","KKMC":"不礼让行人中新大道与和旭路交口"},{"KKBH":"7208810020000","HPHM":"京PE7V06","JGSK":"2021-04-01 15:36:32.436","CDBH":"2","XSFX":"由东向西","XSFXDM":"1","KKMC":"海旭道与安正路交口正向"},{"KKBH":"720881005000","HPHM":"冀FX980M","JGSK":"2021-04-01 15:36:32.463","CDBH":"9","XSFX":"由北向南","XSFXDM":"4","KKMC":"海旭道与明盛路交口"},{"KKBH":"7208810040000","HPHM":"车牌","JGSK":"2021-04-01 15:36:32.493","CDBH":"3","XSFX":"由东向西","XSFXDM":"1","KKMC":"海旭道与永盛路交口正向"},{"KKBH":"7208910090000","HPHM":"津AR9777","JGSK":"2021-04-01 15:36:32.509","CDBH":"9","XSFX":"由北向南","XSFXDM":"4","KKMC":"海博道与弘通路交口正向"},{"KKBH":"610276125","HPHM":"津DLH313","JGSK":"2021-04-01 15:36:32.605","CDBH":"1","XSFX":"由东向西","XSFXDM":"1","KKMC":"中新大道与和顺路交口"},{"KKBH":"740011002000","HPHM":"津AAH187","JGSK":"2021-04-01 15:36:32.664","CDBH":"13","XSFX":"由南向北","XSFXDM":"3","KKMC":"静湖南路与华一路交口"},{"KKBH":"720891003000","HPHM":"车牌","JGSK":"2021-04-01 15:36:32.777","CDBH":"2","XSFX":"由东向西","XSFXDM":"1","KKMC":"海博道与安正路交口"},{"KKBH":"720891006000","HPHM":"冀B9G0S9","JGSK":"2021-04-01 15:36:32.786","CDBH":"7","XSFX":"由西向东","XSFXDM":"2","KKMC":"海博道与永盛路交口"},{"KKBH":"720871002000","HPHM":"津NM6399","JGSK":"2021-04-01 15:36:32.801","CDBH":"8","XSFX":"由北向南","XSFXDM":"4","KKMC":"安正路与芳菲路交口"},{"KKBH":"610256111","HPHM":"鲁N036PD","JGSK":"2021-04-01 15:36:32.845","CDBH":"8","XSFX":"由北向南","XSFXDM":"4","KKMC":"中天大道与和惠路交口"},{"KKBH":"610256116","HPHM":"津KXY813","JGSK":"2021-04-01 15:36:32.943","CDBH":"11","XSFX":"由北向南","XSFXDM":"4","KKMC":"中天大道与和顺路交口"},{"KKBH":"7208810050000","HPHM":"津ADQ2345","JGSK":"2021-04-01 15:36:33.088","CDBH":"4","XSFX":"由西向东","XSFXDM":"2","KKMC":"海旭道与明盛路交口正向"},{"KKBH":"720891005000","HPHM":"津J52072","JGSK":"2021-04-01 15:36:33.114","CDBH":"1","XSFX":"由东向西","XSFXDM":"1","KKMC":"海博道与安明路交口"},{"KKBH":"610256114","HPHM":"车牌","JGSK":"2021-04-01 15:36:33.203","CDBH":"5","XSFX":"由南向北","XSFXDM":"3","KKMC":"中天大道与和旭路交口"},{"KKBH":"7208610030000","HPHM":"车牌","JGSK":"2021-04-01 15:36:33.278","CDBH":"11","XSFX":"由北向南","XSFXDM":"4","KKMC":"海晨道与安明路交口正向"},{"KKBH":"610401005","HPHM":"津AXK038","JGSK":"2021-04-01 15:36:33.306","CDBH":"8","XSFX":"由南向北","XSFXDM":"3","KKMC":"和畅路与和顺路交口"},{"KKBH":"720881002000","HPHM":"津RGF782","JGSK":"2021-04-01 15:36:33.476","CDBH":"3","XSFX":"由东向西","XSFXDM":"1","KKMC":"海旭道与安正路交口"},{"KKBH":"610401005","HPHM":"津KNE629","JGSK":"2021-04-01 15:36:33.507","CDBH":"9","XSFX":"由南向北","XSFXDM":"3","KKMC":"和畅路与和顺路交口"},{"KKBH":"7208910050000","HPHM":"津ADN5026","JGSK":"2021-04-01 15:36:33.54","CDBH":"3","XSFX":"由东向西","XSFXDM":"1","KKMC":"海博道与安明路交口正向"},{"KKBH":"610276126","HPHM":"津RAU269","JGSK":"2021-04-01 15:36:33.836","CDBH":"8","XSFX":"由北向南","XSFXDM":"4","KKMC":"中新大道与和意路交口"},{"KKBH":"610276126","HPHM":"津MCQ797","JGSK":"2021-04-01 15:36:33.888","CDBH":"7","XSFX":"由北向南","XSFXDM":"4","KKMC":"中新大道与和意路交口"},{"KKBH":"610276126","HPHM":"津A07277F","JGSK":"2021-04-01 15:36:33.889","CDBH":"8","XSFX":"由北向南","XSFXDM":"4","KKMC":"中新大道与和意路交口"},{"KKBH":"610276126","HPHM":"津MCQ797","JGSK":"2021-04-01 15:36:33.89","CDBH":"7","XSFX":"由北向南","XSFXDM":"4","KKMC":"中新大道与和意路交口"},{"KKBH":"7208710020000","HPHM":"黑A2JN31","JGSK":"2021-04-01 15:36:33.893","CDBH":"8","XSFX":"由北向南","XSFXDM":"4","KKMC":"安正路与芳菲路交口正向"},{"KKBH":"7208810020000","HPHM":"皖F66998","JGSK":"2021-04-01 15:36:33.994","CDBH":"3","XSFX":"由东向西","XSFXDM":"1","KKMC":"海旭道与安正路交口正向"},{"KKBH":"610276126","HPHM":"津JXK766","JGSK":"2021-04-01 15:36:34.004","CDBH":"5","XSFX":"由南向北","XSFXDM":"3","KKMC":"中新大道与和意路交口"},{"KKBH":"610271009","HPHM":"车牌","JGSK":"2021-04-01 15:36:34.032","CDBH":"4","XSFX":"由西向东","XSFXDM":"2","KKMC":"中新大道与泰七路交口"},{"KKBH":"610276125","HPHM":"津DD2398","JGSK":"2021-04-01 15:36:34.308","CDBH":"1","XSFX":"由东向西","XSFXDM":"1","KKMC":"中新大道与和顺路交口"},{"KKBH":"610271009","HPHM":"津KE8575","JGSK":"2021-04-01 15:36:34.432","CDBH":"5","XSFX":"由西向东","XSFXDM":"2","KKMC":"中新大道与泰七路交口"},{"KKBH":"610276124","HPHM":"津HZT363","JGSK":"2021-04-01 15:36:34.51","CDBH":"1","XSFX":"由东向西","XSFXDM":"1","KKMC":"中新大道与中生大道交口"},{"KKBH":"610256114","HPHM":"津AM19G8","JGSK":"2021-04-01 15:36:34.556","CDBH":"8","XSFX":"由北向南","XSFXDM":"4","KKMC":"中天大道与和旭路交口"},{"KKBH":"610256114","HPHM":"鲁NM908D","JGSK":"2021-04-01 15:36:34.579","CDBH":"8","XSFX":"由北向南","XSFXDM":"4","KKMC":"中天大道与和旭路交口"},{"KKBH":"7208610030000","HPHM":"津FES999","JGSK":"2021-04-01 15:36:34.621","CDBH":"10","XSFX":"由北向南","XSFXDM":"4","KKMC":"海晨道与安明路交口正向"},{"KKBH":"610271008","HPHM":"车牌","JGSK":"2021-04-01 15:36:34.637","CDBH":"4","XSFX":"由北向南","XSFXDM":"4","KKMC":"中新大道与航母主题公园支路交口"},{"KKBH":"610256116","HPHM":"冀B1B32P","JGSK":"2021-04-01 15:36:34.697","CDBH":"2","XSFX":"由东向西","XSFXDM":"1","KKMC":"中天大道与和顺路交口"},{"KKBH":"610401004","HPHM":"冀B102D6","JGSK":"2021-04-01 15:36:34.707","CDBH":"8","XSFX":"由南向北","XSFXDM":"3","KKMC":"和畅路与和风路交口"},{"KKBH":"720561002000","HPHM":"津A6W358","JGSK":"2021-04-01 15:36:34.731","CDBH":"3","XSFX":"由西向东","XSFXDM":"2","KKMC":"动漫北路与文三路交口"},{"KKBH":"610286127","HPHM":"津GMR508","JGSK":"2021-04-01 15:36:34.899","CDBH":"7","XSFX":"由南向北","XSFXDM":"3","KKMC":"中津大道与和畅路交口"},{"KKBH":"610256115","HPHM":"津APH310","JGSK":"2021-04-01 15:36:35.147","CDBH":"3","XSFX":"由东向西","XSFXDM":"1","KKMC":"中天大道与中生大道交口"},{"KKBH":"610256114","HPHM":"津C59E97","JGSK":"2021-04-01 15:36:35.153","CDBH":"6","XSFX":"由南向北","XSFXDM":"3","KKMC":"中天大道与和旭路交口"},{"KKBH":"720881002000","HPHM":"津E14363","JGSK":"2021-04-01 15:36:35.172","CDBH":"1","XSFX":"由东向西","XSFXDM":"1","KKMC":"海旭道与安正路交口"},{"KKBH":"610276125","HPHM":"津HTZ679","JGSK":"2021-04-01 15:36:35.202","CDBH":"8","XSFX":"由北向南","XSFXDM":"4","KKMC":"中新大道与和顺路交口"},{"KKBH":"7208910050000","HPHM":"车牌","JGSK":"2021-04-01 15:36:35.246","CDBH":"9","XSFX":"由南向北","XSFXDM":"3","KKMC":"海博道与安明路交口正向"},{"KKBH":"720851002000","HPHM":"蒙D9F430","JGSK":"2021-04-01 15:36:35.289","CDBH":"4","XSFX":"由西向东","XSFXDM":"2","KKMC":"碧水道与安正路交口"},{"KKBH":"610276125","HPHM":"冀B112S8","JGSK":"2021-04-01 15:36:35.297","CDBH":"4","XSFX":"由南向北","XSFXDM":"3","KKMC":"中新大道与和顺路交口"},{"KKBH":"720861003000","HPHM":"津JWW017","JGSK":"2021-04-01 15:36:35.339","CDBH":"1","XSFX":"由东向西","XSFXDM":"1","KKMC":"海晨道与安明路交口"},{"KKBH":"610391008","HPHM":"冀AF1H65","JGSK":"2021-04-01 15:36:35.346","CDBH":"2","XSFX":"由东向西","XSFXDM":"1","KKMC":"和韵路与和旭路交口"},{"KKBH":"711","HPHM":"津REG176","JGSK":"2021-04-01 15:36:35.363","CDBH":"8","XSFX":"由北向南","XSFXDM":"4","KKMC":"不礼让行人中新大道与和旭路交口"},{"KKBH":"7208810020000","HPHM":"冀B8V2Y6","JGSK":"2021-04-01 15:36:35.367","CDBH":"1","XSFX":"由东向西","XSFXDM":"1","KKMC":"海旭道与安正路交口正向"},{"KKBH":"7208910030000","HPHM":"津MD5079","JGSK":"2021-04-01 15:36:35.448","CDBH":"9","XSFX":"由南向北","XSFXDM":"3","KKMC":"海博道与安正路交口正向"},{"KKBH":"610266122000","HPHM":"津B55310","JGSK":"2021-04-01 15:36:35.532","CDBH":"2","XSFX":"由西向东","XSFXDM":"2","KKMC":"生态城中生大道故道河一桥西向东上桥处"},{"KKBH":"720881002000","HPHM":"津RG8596","JGSK":"2021-04-01 15:36:35.548","CDBH":"8","XSFX":"由西向东","XSFXDM":"2","KKMC":"海旭道与安正路交口"},{"KKBH":"610286127","HPHM":"津HJH938","JGSK":"2021-04-01 15:36:35.557","CDBH":"3","XSFX":"由东向西","XSFXDM":"1","KKMC":"中津大道与和畅路交口"},{"KKBH":"7208910050000","HPHM":"沪C148Q6","JGSK":"2021-04-01 15:36:35.791","CDBH":"2","XSFX":"由东向西","XSFXDM":"1","KKMC":"海博道与安明路交口正向"},{"KKBH":"610401004","HPHM":"津K53355","JGSK":"2021-04-01 15:36:35.819","CDBH":"4","XSFX":"由西向东","XSFXDM":"2","KKMC":"和畅路与和风路交口"},{"KKBH":"610286127","HPHM":"鲁A0C91J","JGSK":"2021-04-01 15:36:35.939","CDBH":"9","XSFX":"由南向北","XSFXDM":"3","KKMC":"中津大道与和畅路交口"},{"KKBH":"610256114","HPHM":"津KDL501","JGSK":"2021-04-01 15:36:35.997","CDBH":"5","XSFX":"由南向北","XSFXDM":"3","KKMC":"中天大道与和旭路交口"},{"KKBH":"711","HPHM":"吉A27870","JGSK":"2021-04-01 15:36:36.011","CDBH":"2","XSFX":"由东向西","XSFXDM":"1","KKMC":"不礼让行人中新大道与和旭路交口"},{"KKBH":"720861003000","HPHM":"津HRC565","JGSK":"2021-04-01 15:36:36.03","CDBH":"11","XSFX":"由北向南","XSFXDM":"4","KKMC":"海晨道与安明路交口"},{"KKBH":"610276126","HPHM":"车牌","JGSK":"2021-04-01 15:36:36.158","CDBH":"8","XSFX":"由北向南","XSFXDM":"4","KKMC":"中新大道与和意路交口"},{"KKBH":"610261005000","HPHM":"津QV6696","JGSK":"2021-04-01 15:36:36.231","CDBH":"2","XSFX":"由南向北","XSFXDM":"3","KKMC":"中生大道与静湖西路（南侧）"},{"KKBH":"7208910050000","HPHM":"津G83329","JGSK":"2021-04-01 15:36:36.321","CDBH":"3","XSFX":"由东向西","XSFXDM":"1","KKMC":"海博道与安明路交口正向"},{"KKBH":"720891003000","HPHM":"鲁J9281D","JGSK":"2021-04-01 15:36:36.477","CDBH":"3","XSFX":"由东向西","XSFXDM":"1","KKMC":"海博道与安正路交口"},{"KKBH":"7208710020000","HPHM":"津A9S943","JGSK":"2021-04-01 15:36:36.509","CDBH":"5","XSFX":"由南向北","XSFXDM":"3","KKMC":"安正路与芳菲路交口正向"},{"KKBH":"610276125","HPHM":"鲁AW73C1","JGSK":"2021-04-01 15:36:36.711","CDBH":"7","XSFX":"由北向南","XSFXDM":"4","KKMC":"中新大道与和顺路交口"},{"KKBH":"610266118","HPHM":"津HZ3669","JGSK":"2021-04-01 15:36:36.841","CDBH":"2","XSFX":"由东向西","XSFXDM":"1","KKMC":"中生大道与和畅路交口"},{"KKBH":"720881002000","HPHM":"京PE7V06","JGSK":"2021-04-01 15:36:36.932","CDBH":"2","XSFX":"由东向西","XSFXDM":"1","KKMC":"海旭道与安正路交口"},{"KKBH":"7208910050000","HPHM":"京JV5060","JGSK":"2021-04-01 15:36:37.043","CDBH":"4","XSFX":"由东向西","XSFXDM":"1","KKMC":"海博道与安明路交口正向"},{"KKBH":"610391008","HPHM":"鲁NB77V5","JGSK":"2021-04-01 15:36:37.18","CDBH":"1","XSFX":"由东向西","XSFXDM":"1","KKMC":"和韵路与和旭路交口"},{"KKBH":"720891005000","HPHM":"津ADN5026","JGSK":"2021-04-01 15:36:37.187","CDBH":"3","XSFX":"由东向西","XSFXDM":"1","KKMC":"海博道与安明路交口"},{"KKBH":"610276126","HPHM":"津A07277F","JGSK":"2021-04-01 15:36:37.196","CDBH":"8","XSFX":"由北向南","XSFXDM":"4","KKMC":"中新大道与和意路交口"},{"KKBH":"610276126","HPHM":"津MCQ797","JGSK":"2021-04-01 15:36:37.197","CDBH":"7","XSFX":"由北向南","XSFXDM":"4","KKMC":"中新大道与和意路交口"},{"KKBH":"6102661220000","HPHM":"津E31939","JGSK":"2021-04-01 15:36:37.209","CDBH":"2","XSFX":"由西向东","XSFXDM":"2","KKMC":"生态城中生大道故道河一桥西向东上桥处正向"},{"KKBH":"610256116","HPHM":"鲁MM7E37","JGSK":"2021-04-01 15:36:37.23","CDBH":"5","XSFX":"由西向东","XSFXDM":"2","KKMC":"中天大道与和顺路交口"},{"KKBH":"610276125","HPHM":"豫NZN537","JGSK":"2021-04-01 15:36:37.268","CDBH":"5","XSFX":"由南向北","XSFXDM":"3","KKMC":"中新大道与和顺路交口"},{"KKBH":"610256115","HPHM":"豫K3Y188","JGSK":"2021-04-01 15:36:37.301","CDBH":"3","XSFX":"由东向西","XSFXDM":"1","KKMC":"中天大道与中生大道交口"},{"KKBH":"610276126","HPHM":"津JXK766","JGSK":"2021-04-01 15:36:37.33","CDBH":"5","XSFX":"由南向北","XSFXDM":"3","KKMC":"中新大道与和意路交口"},{"KKBH":"7205710010000","HPHM":"冀BC158K","JGSK":"2021-04-01 15:36:37.501","CDBH":"2","XSFX":"由西向东","XSFXDM":"2","KKMC":"动漫东路与文一路交口正向"},{"KKBH":"7208710020000","HPHM":"车牌","JGSK":"2021-04-01 15:36:37.582","CDBH":"8","XSFX":"由北向南","XSFXDM":"4","KKMC":"安正路与芳菲路交口正向"},{"KKBH":"6102610040000","HPHM":"津C03B85","JGSK":"2021-04-01 15:36:37.637","CDBH":"1","XSFX":"由东向西","XSFXDM":"1","KKMC":"中生大道与静湖西路（北侧）正向"},{"KKBH":"610256114","HPHM":"冀R2S7H8","JGSK":"2021-04-01 15:36:37.778","CDBH":"8","XSFX":"由北向南","XSFXDM":"4","KKMC":"中天大道与和旭路交口"},{"KKBH":"7208710020000","HPHM":"津A2Y412","JGSK":"2021-04-01 15:36:37.821","CDBH":"5","XSFX":"由南向北","XSFXDM":"3","KKMC":"安正路与芳菲路交口正向"},{"KKBH":"610401004","HPHM":"津K53355","JGSK":"2021-04-01 15:36:37.904","CDBH":"5","XSFX":"由西向东","XSFXDM":"2","KKMC":"和畅路与和风路交口"},{"KKBH":"7208610030000","HPHM":"辽A1G5Y8","JGSK":"2021-04-01 15:36:38.069","CDBH":"10","XSFX":"由北向南","XSFXDM":"4","KKMC":"海晨道与安明路交口正向"},{"KKBH":"610256116","HPHM":"津KXY813","JGSK":"2021-04-01 15:36:38.074","CDBH":"12","XSFX":"由北向南","XSFXDM":"4","KKMC":"中天大道与和顺路交口"},{"KKBH":"610276125","HPHM":"津DLH313","JGSK":"2021-04-01 15:36:38.147","CDBH":"1","XSFX":"由东向西","XSFXDM":"1","KKMC":"中新大道与和顺路交口"},{"KKBH":"610256113","HPHM":"津ADA5925","JGSK":"2021-04-01 15:36:38.17","CDBH":"1","XSFX":"由西向东","XSFXDM":"2","KKMC":"中天大道与和风路交口"},{"KKBH":"610391006","HPHM":"豫R9876S","JGSK":"2021-04-01 15:36:38.225","CDBH":"1","XSFX":"由东向西","XSFXDM":"1","KKMC":"和韵路与和意路交口"},{"KKBH":"7205710040000","HPHM":"冀B3S99E","JGSK":"2021-04-01 15:36:38.25","CDBH":"1","XSFX":"由东向西","XSFXDM":"1","KKMC":"动漫东路与动漫中路交口正向"},{"KKBH":"720891005000","HPHM":"沪C148Q6","JGSK":"2021-04-01 15:36:38.314","CDBH":"2","XSFX":"由东向西","XSFXDM":"1","KKMC":"海博道与安明路交口"},{"KKBH":"610266118","HPHM":"津C202H7","JGSK":"2021-04-01 15:36:38.315","CDBH":"5","XSFX":"由西向东","XSFXDM":"2","KKMC":"中生大道与和畅路交口"},{"KKBH":"7208910060000","HPHM":"津HUZ665","JGSK":"2021-04-01 15:36:38.32","CDBH":"2","XSFX":"由东向西","XSFXDM":"1","KKMC":"海博道与永盛路交口正向"},{"KKBH":"7208810040000","HPHM":"津CB7990","JGSK":"2021-04-01 15:36:38.438","CDBH":"1","XSFX":"由东向西","XSFXDM":"1","KKMC":"海旭道与永盛路交口正向"},{"KKBH":"610276126","HPHM":"冀BU026A","JGSK":"2021-04-01 15:36:38.48","CDBH":"4","XSFX":"由南向北","XSFXDM":"3","KKMC":"中新大道与和意路交口"},{"KKBH":"720871002000","HPHM":"津D13420","JGSK":"2021-04-01 15:36:38.564","CDBH":"9","XSFX":"由北向南","XSFXDM":"4","KKMC":"安正路与芳菲路交口"},{"KKBH":"7280310030000","HPHM":"鲁A75EC7","JGSK":"2021-04-01 15:36:38.641","CDBH":"3","XSFX":"由南向北","XSFXDM":"3","KKMC":"动漫中路与文二路交口正向"},{"KKBH":"7208810050000","HPHM":"津JYM515","JGSK":"2021-04-01 15:36:38.716","CDBH":"9","XSFX":"由北向南","XSFXDM":"4","KKMC":"海旭道与明盛路交口正向"},{"KKBH":"720541003000","HPHM":"津KH5596","JGSK":"2021-04-01 15:36:38.764","CDBH":"5","XSFX":"由南向北","XSFXDM":"3","KKMC":"动漫环路西与动漫西路交口"},{"KKBH":"7208810040000","HPHM":"津C261G9","JGSK":"2021-04-01 15:36:38.828","CDBH":"4","XSFX":"由西向东","XSFXDM":"2","KKMC":"海旭道与永盛路交口正向"},{"KKBH":"610256114","HPHM":"车牌","JGSK":"2021-04-01 15:36:38.876","CDBH":"8","XSFX":"由北向南","XSFXDM":"4","KKMC":"中天大道与和旭路交口"},{"KKBH":"610271010","HPHM":"津GKY236","JGSK":"2021-04-01 15:36:38.908","CDBH":"7","XSFX":"由北向南","XSFXDM":"4","KKMC":"中新大道与华五路交口"},{"KKBH":"7280310020000","HPHM":"冀E5D372","JGSK":"2021-04-01 15:36:38.924","CDBH":"7","XSFX":"由北向南","XSFXDM":"4","KKMC":"动漫中路与文一路交口正向"},{"KKBH":"7208810050000","HPHM":"津AWN969","JGSK":"2021-04-01 15:36:38.971","CDBH":"4","XSFX":"由西向东","XSFXDM":"2","KKMC":"海旭道与明盛路交口正向"},{"KKBH":"610266122000","HPHM":"津E31939","JGSK":"2021-04-01 15:36:38.971","CDBH":"2","XSFX":"由西向东","XSFXDM":"2","KKMC":"生态城中生大道故道河一桥西向东上桥处"},{"KKBH":"610256115","HPHM":"苏EH1W75","JGSK":"2021-04-01 15:36:39.043","CDBH":"7","XSFX":"由南向北","XSFXDM":"3","KKMC":"中天大道与中生大道交口"},{"KKBH":"610256114","HPHM":"津CA6058","JGSK":"2021-04-01 15:36:39.079","CDBH":"5","XSFX":"由南向北","XSFXDM":"3","KKMC":"中天大道与和旭路交口"},{"KKBH":"711","HPHM":"吉AT17A6","JGSK":"2021-04-01 15:36:39.126","CDBH":"5","XSFX":"由南向北","XSFXDM":"3","KKMC":"不礼让行人中新大道与和旭路交口"},{"KKBH":"610391008","HPHM":"车牌","JGSK":"2021-04-01 15:36:39.147","CDBH":"2","XSFX":"由东向西","XSFXDM":"1","KKMC":"和韵路与和旭路交口"},{"KKBH":"6102610040000","HPHM":"津KNL517","JGSK":"2021-04-01 15:36:39.211","CDBH":"2","XSFX":"由南向北","XSFXDM":"3","KKMC":"中生大道与静湖西路（北侧）正向"},{"KKBH":"720891004000","HPHM":"蒙F9C085","JGSK":"2021-04-01 15:36:39.33","CDBH":"4","XSFX":"由西向东","XSFXDM":"2","KKMC":"海博道与安平路交口"},{"KKBH":"610391006","HPHM":"津GDD072","JGSK":"2021-04-01 15:36:39.335","CDBH":"5","XSFX":"由西向东","XSFXDM":"2","KKMC":"和韵路与和意路交口"},{"KKBH":"7280310020000","HPHM":"津A6760警","JGSK":"2021-04-01 15:36:39.404","CDBH":"5","XSFX":"由南向北","XSFXDM":"3","KKMC":"动漫中路与文一路交口正向"},{"KKBH":"610256115","HPHM":"冀RR1U87","JGSK":"2021-04-01 15:36:39.501","CDBH":"10","XSFX":"由北向南","XSFXDM":"4","KKMC":"中天大道与中生大道交口"},{"KKBH":"720891005000","HPHM":"津G83329","JGSK":"2021-04-01 15:36:39.51","CDBH":"3","XSFX":"由东向西","XSFXDM":"1","KKMC":"海博道与安明路交口"},{"KKBH":"7208910030000","HPHM":"车牌","JGSK":"2021-04-01 15:36:39.628","CDBH":"9","XSFX":"由南向北","XSFXDM":"3","KKMC":"海博道与安正路交口正向"},{"KKBH":"7208810040000","HPHM":"冀B207G9","JGSK":"2021-04-01 15:36:39.692","CDBH":"8","XSFX":"由北向南","XSFXDM":"4","KKMC":"海旭道与永盛路交口正向"},{"KKBH":"720891003000","HPHM":"云AML013","JGSK":"2021-04-01 15:36:39.757","CDBH":"2","XSFX":"由东向西","XSFXDM":"1","KKMC":"海博道与安正路交口"},{"KKBH":"610391008","HPHM":"车牌","JGSK":"2021-04-01 15:36:39.794","CDBH":"2","XSFX":"由东向西","XSFXDM":"1","KKMC":"和韵路与和旭路交口"},{"KKBH":"610256113","HPHM":"津HHH900","JGSK":"2021-04-01 15:36:39.815","CDBH":"7","XSFX":"由北向南","XSFXDM":"4","KKMC":"中天大道与和风路交口"},{"KKBH":"720891005000","HPHM":"京JV5060","JGSK":"2021-04-01 15:36:39.829","CDBH":"4","XSFX":"由东向西","XSFXDM":"1","KKMC":"海博道与安明路交口"},{"KKBH":"610266117","HPHM":"津NQM110","JGSK":"2021-04-01 15:36:39.835","CDBH":"6","XSFX":"由西向东","XSFXDM":"2","KKMC":"中生大道与和韵路交口"},{"KKBH":"720881004000","HPHM":"津ADF7430","JGSK":"2021-04-01 15:36:39.941","CDBH":"2","XSFX":"由东向西","XSFXDM":"1","KKMC":"海旭道与永盛路交口"},{"KKBH":"728031003000","HPHM":"车牌","JGSK":"2021-04-01 15:36:40.002","CDBH":"2","XSFX":"由东向西","XSFXDM":"1","KKMC":"动漫中路与文二路交口"},{"KKBH":"610276126","HPHM":"津RT6243","JGSK":"2021-04-01 15:36:40.008","CDBH":"5","XSFX":"由南向北","XSFXDM":"3","KKMC":"中新大道与和意路交口"},{"KKBH":"610266118","HPHM":"津HZD261","JGSK":"2021-04-01 15:36:40.023","CDBH":"1","XSFX":"由东向西","XSFXDM":"1","KKMC":"中生大道与和畅路交口"},{"KKBH":"610401005","HPHM":"津AXK038","JGSK":"2021-04-01 15:36:40.066","CDBH":"9","XSFX":"由南向北","XSFXDM":"3","KKMC":"和畅路与和顺路交口"},{"KKBH":"720881002000","HPHM":"皖F66998","JGSK":"2021-04-01 15:36:40.113","CDBH":"4","XSFX":"由东向西","XSFXDM":"1","KKMC":"海旭道与安正路交口"},{"KKBH":"720891003000","HPHM":"冀JAW825","JGSK":"2021-04-01 15:36:40.115","CDBH":"7","XSFX":"由南向北","XSFXDM":"3","KKMC":"海博道与安正路交口"},{"KKBH":"610271008","HPHM":"津DHT557","JGSK":"2021-04-01 15:36:40.141","CDBH":"1","XSFX":"由南向北","XSFXDM":"3","KKMC":"中新大道与航母主题公园支路交口"},{"KKBH":"610256113","HPHM":"晋AD627A","JGSK":"2021-04-01 15:36:40.146","CDBH":"4","XSFX":"由南向北","XSFXDM":"3","KKMC":"中天大道与和风路交口"},{"KKBH":"610256113","HPHM":"车牌","JGSK":"2021-04-01 15:36:40.213","CDBH":"6","XSFX":"由南向北","XSFXDM":"3","KKMC":"中天大道与和风路交口"},{"KKBH":"610391008","HPHM":"津C016H7","JGSK":"2021-04-01 15:36:40.256","CDBH":"4","XSFX":"由西向东","XSFXDM":"2","KKMC":"和韵路与和旭路交口"},{"KKBH":"610271009","HPHM":"车牌","JGSK":"2021-04-01 15:36:40.393","CDBH":"4","XSFX":"由西向东","XSFXDM":"2","KKMC":"中新大道与泰七路交口"},{"KKBH":"610271009","HPHM":"津FBS596","JGSK":"2021-04-01 15:36:40.403","CDBH":"8","XSFX":"由南向北","XSFXDM":"3","KKMC":"中新大道与泰七路交口"},{"KKBH":"7280310030000","HPHM":"冀BL109A","JGSK":"2021-04-01 15:36:40.448","CDBH":"3","XSFX":"由南向北","XSFXDM":"3","KKMC":"动漫中路与文二路交口正向"},{"KKBH":"720881002000","HPHM":"冀B8V2Y6","JGSK":"2021-04-01 15:36:40.454","CDBH":"1","XSFX":"由东向西","XSFXDM":"1","KKMC":"海旭道与安正路交口"},{"KKBH":"720891004000","HPHM":"津A8BY32","JGSK":"2021-04-01 15:36:40.531","CDBH":"4","XSFX":"由西向东","XSFXDM":"2","KKMC":"海博道与安平路交口"},{"KKBH":"720881004000","HPHM":"津C261G9","JGSK":"2021-04-01 15:36:40.538","CDBH":"9","XSFX":"由西向东","XSFXDM":"2","KKMC":"海旭道与永盛路交口"},{"KKBH":"610256115","HPHM":"苏EH1W75","JGSK":"2021-04-01 15:36:40.685","CDBH":"8","XSFX":"由南向北","XSFXDM":"3","KKMC":"中天大道与中生大道交口"},{"KKBH":"7205710040000","HPHM":"津C6X315","JGSK":"2021-04-01 15:36:40.813","CDBH":"1","XSFX":"由东向西","XSFXDM":"1","KKMC":"动漫东路与动漫中路交口正向"},{"KKBH":"610256112","HPHM":"黑E7JS21","JGSK":"2021-04-01 15:36:40.873","CDBH":"1","XSFX":"由东向西","XSFXDM":"1","KKMC":"中天大道与中津大道交口"},{"KKBH":"610271009","HPHM":"苏DH78M3","JGSK":"2021-04-01 15:36:40.891","CDBH":"11","XSFX":"由北向南","XSFXDM":"4","KKMC":"中新大道与泰七路交口"},{"KKBH":"610256115","HPHM":"津GYM586","JGSK":"2021-04-01 15:36:40.924","CDBH":"3","XSFX":"由东向西","XSFXDM":"1","KKMC":"中天大道与中生大道交口"},{"KKBH":"610266117","HPHM":"津MNR956","JGSK":"2021-04-01 15:36:40.938","CDBH":"2","XSFX":"由东向西","XSFXDM":"1","KKMC":"中生大道与和韵路交口"},{"KKBH":"720861003000","HPHM":"津FES999","JGSK":"2021-04-01 15:36:40.991","CDBH":"10","XSFX":"由北向南","XSFXDM":"4","KKMC":"海晨道与安明路交口"},{"KKBH":"610256115","HPHM":"津KVW608","JGSK":"2021-04-01 15:36:41.016","CDBH":"12","XSFX":"由北向南","XSFXDM":"4","KKMC":"中天大道与中生大道交口"},{"KKBH":"7208810020000","HPHM":"冀B1230Y","JGSK":"2021-04-01 15:36:41.078","CDBH":"2","XSFX":"由东向西","XSFXDM":"1","KKMC":"海旭道与安正路交口正向"},{"KKBH":"7208910030000","HPHM":"津GJM926","JGSK":"2021-04-01 15:36:41.122","CDBH":"11","XSFX":"由北向南","XSFXDM":"4","KKMC":"海博道与安正路交口正向"},{"KKBH":"610256115","HPHM":"津A1B697","JGSK":"2021-04-01 15:36:41.173","CDBH":"2","XSFX":"由东向西","XSFXDM":"1","KKMC":"中天大道与中生大道交口"},{"KKBH":"610391007","HPHM":"津C217A5","JGSK":"2021-04-01 15:36:41.186","CDBH":"8","XSFX":"由南向北","XSFXDM":"3","KKMC":"和韵路与和风路交口"},{"KKBH":"610276126","HPHM":"冀BU026A","JGSK":"2021-04-01 15:36:41.25","CDBH":"4","XSFX":"由南向北","XSFXDM":"3","KKMC":"中新大道与和意路交口"},{"KKBH":"610256115","HPHM":"蒙AT676M","JGSK":"2021-04-01 15:36:41.342","CDBH":"8","XSFX":"由南向北","XSFXDM":"3","KKMC":"中天大道与中生大道交口"},{"KKBH":"7208710020000","HPHM":"津RG8596","JGSK":"2021-04-01 15:36:41.404","CDBH":"9","XSFX":"由北向南","XSFXDM":"4","KKMC":"安正路与芳菲路交口正向"},{"KKBH":"610271009","HPHM":"津RCK279","JGSK":"2021-04-01 15:36:41.457","CDBH":"10","XSFX":"由北向南","XSFXDM":"4","KKMC":"中新大道与泰七路交口"},{"KKBH":"720891004000","HPHM":"车牌","JGSK":"2021-04-01 15:36:41.477","CDBH":"8","XSFX":"由南向北","XSFXDM":"3","KKMC":"海博道与安平路交口"},{"KKBH":"610256115","HPHM":"津DYB228","JGSK":"2021-04-01 15:36:41.497","CDBH":"11","XSFX":"由北向南","XSFXDM":"4","KKMC":"中天大道与中生大道交口"},{"KKBH":"6102661220000","HPHM":"津NYU085","JGSK":"2021-04-01 15:36:41.497","CDBH":"1","XSFX":"由西向东","XSFXDM":"2","KKMC":"生态城中生大道故道河一桥西向东上桥处正向"},{"KKBH":"610391006","HPHM":"吉A9Y39W","JGSK":"2021-04-01 15:36:41.649","CDBH":"1","XSFX":"由东向西","XSFXDM":"1","KKMC":"和韵路与和意路交口"},{"KKBH":"7208910090000","HPHM":"豫RE115H","JGSK":"2021-04-01 15:36:41.834","CDBH":"1","XSFX":"由西向东","XSFXDM":"2","KKMC":"海博道与弘通路交口正向"},{"KKBH":"610391007","HPHM":"津DFU987","JGSK":"2021-04-01 15:36:41.84","CDBH":"10","XSFX":"由北向南","XSFXDM":"4","KKMC":"和韵路与和风路交口"},{"KKBH":"610256114","HPHM":"津KDL501","JGSK":"2021-04-01 15:36:41.879","CDBH":"5","XSFX":"由南向北","XSFXDM":"3","KKMC":"中天大道与和旭路交口"},{"KKBH":"610256116","HPHM":"冀B1B32P","JGSK":"2021-04-01 15:36:41.907","CDBH":"3","XSFX":"由东向西","XSFXDM":"1","KKMC":"中天大道与和顺路交口"},{"KKBH":"610256114","HPHM":"冀R2S7H8","JGSK":"2021-04-01 15:36:41.916","CDBH":"8","XSFX":"由北向南","XSFXDM":"4","KKMC":"中天大道与和旭路交口"},{"KKBH":"610276125","HPHM":"冀B112S8","JGSK":"2021-04-01 15:36:41.991","CDBH":"4","XSFX":"由南向北","XSFXDM":"3","KKMC":"中新大道与和顺路交口"},{"KKBH":"720891004000","HPHM":"车牌","JGSK":"2021-04-01 15:36:42.122","CDBH":"8","XSFX":"由南向北","XSFXDM":"3","KKMC":"海博道与安平路交口"},{"KKBH":"610256113","HPHM":"晋AD627A","JGSK":"2021-04-01 15:36:42.154","CDBH":"4","XSFX":"由南向北","XSFXDM":"3","KKMC":"中天大道与和风路交口"},{"KKBH":"610276125","HPHM":"津HTZ679","JGSK":"2021-04-01 15:36:42.272","CDBH":"8","XSFX":"由北向南","XSFXDM":"4","KKMC":"中新大道与和顺路交口"},{"KKBH":"720891004000","HPHM":"车牌","JGSK":"2021-04-01 15:36:42.281","CDBH":"9","XSFX":"由南向北","XSFXDM":"3","KKMC":"海博道与安平路交口"},{"KKBH":"720891004000","HPHM":"车牌","JGSK":"2021-04-01 15:36:42.359","CDBH":"9","XSFX":"由南向北","XSFXDM":"3","KKMC":"海博道与安平路交口"},{"KKBH":"7208810040000","HPHM":"车牌","JGSK":"2021-04-01 15:36:42.535","CDBH":"3","XSFX":"由东向西","XSFXDM":"1","KKMC":"海旭道与永盛路交口正向"},{"KKBH":"720891004000","HPHM":"车牌","JGSK":"2021-04-01 15:36:42.608","CDBH":"4","XSFX":"由西向东","XSFXDM":"2","KKMC":"海博道与安平路交口"},{"KKBH":"610276126","HPHM":"津RT6243","JGSK":"2021-04-01 15:36:42.61","CDBH":"5","XSFX":"由南向北","XSFXDM":"3","KKMC":"中新大道与和意路交口"},{"KKBH":"7208810040000","HPHM":"苏GZ0565","JGSK":"2021-04-01 15:36:42.636","CDBH":"1","XSFX":"由东向西","XSFXDM":"1","KKMC":"海旭道与永盛路交口正向"},{"KKBH":"610266117","HPHM":"鲁UWW032","JGSK":"2021-04-01 15:36:42.671","CDBH":"10","XSFX":"由北向南","XSFXDM":"4","KKMC":"中生大道与和韵路交口"},{"KKBH":"610266117","HPHM":"津K66719","JGSK":"2021-04-01 15:36:42.713","CDBH":"2","XSFX":"由东向西","XSFXDM":"1","KKMC":"中生大道与和韵路交口"},{"KKBH":"728031002000","HPHM":"冀E5D372","JGSK":"2021-04-01 15:36:42.833","CDBH":"7","XSFX":"由北向南","XSFXDM":"4","KKMC":"动漫中路与文一路交口"},{"KKBH":"610256115","HPHM":"冀RR1U87","JGSK":"2021-04-01 15:36:42.849","CDBH":"10","XSFX":"由北向南","XSFXDM":"4","KKMC":"中天大道与中生大道交口"},{"KKBH":"610256116","HPHM":"鲁MM7E37","JGSK":"2021-04-01 15:36:43.034","CDBH":"6","XSFX":"由西向东","XSFXDM":"2","KKMC":"中天大道与和顺路交口"},{"KKBH":"610286127","HPHM":"粤SA0J30","JGSK":"2021-04-01 15:36:43.071","CDBH":"7","XSFX":"由南向北","XSFXDM":"3","KKMC":"中津大道与和畅路交口"},{"KKBH":"7208710020000","HPHM":"津C8V815","JGSK":"2021-04-01 15:36:43.104","CDBH":"8","XSFX":"由北向南","XSFXDM":"4","KKMC":"安正路与芳菲路交口正向"},{"KKBH":"610276126","HPHM":"津A09858F","JGSK":"2021-04-01 15:36:43.171","CDBH":"8","XSFX":"由北向南","XSFXDM":"4","KKMC":"中新大道与和意路交口"},{"KKBH":"610276124","HPHM":"津C99W36","JGSK":"2021-04-01 15:36:43.282","CDBH":"8","XSFX":"由南向北","XSFXDM":"3","KKMC":"中新大道与中生大道交口"},{"KKBH":"610256112","HPHM":"津MPP811","JGSK":"2021-04-01 15:36:43.297","CDBH":"9","XSFX":"由南向北","XSFXDM":"3","KKMC":"中天大道与中津大道交口"},{"KKBH":"610256113","HPHM":"津HL3127","JGSK":"2021-04-01 15:36:43.393","CDBH":"9","XSFX":"由北向南","XSFXDM":"4","KKMC":"中天大道与和风路交口"},{"KKBH":"720571001000","HPHM":"冀BC158K","JGSK":"2021-04-01 15:36:43.396","CDBH":"2","XSFX":"由西向东","XSFXDM":"2","KKMC":"动漫东路与文一路交口"},{"KKBH":"728031003000","HPHM":"鲁A75EC7","JGSK":"2021-04-01 15:36:43.418","CDBH":"3","XSFX":"由南向北","XSFXDM":"3","KKMC":"动漫中路与文二路交口"},{"KKBH":"610266122000","HPHM":"津NYU085","JGSK":"2021-04-01 15:36:43.456","CDBH":"1","XSFX":"由西向东","XSFXDM":"2","KKMC":"生态城中生大道故道河一桥西向东上桥处"},{"KKBH":"7208910060000","HPHM":"冀BP193W","JGSK":"2021-04-01 15:36:43.458","CDBH":"5","XSFX":"由西向东","XSFXDM":"2","KKMC":"海博道与永盛路交口正向"},{"KKBH":"610256115","HPHM":"津HHQ987","JGSK":"2021-04-01 15:36:43.468","CDBH":"10","XSFX":"由北向南","XSFXDM":"4","KKMC":"中天大道与中生大道交口"},{"KKBH":"610271009","HPHM":"津FBS596","JGSK":"2021-04-01 15:36:43.514","CDBH":"8","XSFX":"由南向北","XSFXDM":"3","KKMC":"中新大道与泰七路交口"},{"KKBH":"7208810020000","HPHM":"津A0J423","JGSK":"2021-04-01 15:36:43.519","CDBH":"1","XSFX":"由东向西","XSFXDM":"1","KKMC":"海旭道与安正路交口正向"},{"KKBH":"610256115","HPHM":"蒙AT676M","JGSK":"2021-04-01 15:36:43.565","CDBH":"9","XSFX":"由南向北","XSFXDM":"3","KKMC":"中天大道与中生大道交口"},{"KKBH":"610276125","HPHM":"豫NZN537","JGSK":"2021-04-01 15:36:43.671","CDBH":"5","XSFX":"由南向北","XSFXDM":"3","KKMC":"中新大道与和顺路交口"},{"KKBH":"610276125","HPHM":"鲁AW73C1","JGSK":"2021-04-01 15:36:43.712","CDBH":"7","XSFX":"由北向南","XSFXDM":"4","KKMC":"中新大道与和顺路交口"},{"KKBH":"720881005000","HPHM":"津JYM515","JGSK":"2021-04-01 15:36:43.72","CDBH":"9","XSFX":"由北向南","XSFXDM":"4","KKMC":"海旭道与明盛路交口"},{"KKBH":"610266117","HPHM":"津A9Y327","JGSK":"2021-04-01 15:36:43.722","CDBH":"1","XSFX":"由东向西","XSFXDM":"1","KKMC":"中生大道与和韵路交口"},{"KKBH":"7400110020000","HPHM":"津AWZ540","JGSK":"2021-04-01 15:36:43.749","CDBH":"6","XSFX":"由北向南","XSFXDM":"4","KKMC":"静湖南路与华一路交口正向"},{"KKBH":"610271008","HPHM":"津DHT557","JGSK":"2021-04-01 15:36:43.773","CDBH":"1","XSFX":"由南向北","XSFXDM":"3","KKMC":"中新大道与航母主题公园支路交口"},{"KKBH":"7205710040000","HPHM":"冀B705A6","JGSK":"2021-04-01 15:36:43.846","CDBH":"2","XSFX":"由东向西","XSFXDM":"1","KKMC":"动漫东路与动漫中路交口正向"},{"KKBH":"610271009","HPHM":"津MSD903","JGSK":"2021-04-01 15:36:43.911","CDBH":"7","XSFX":"由南向北","XSFXDM":"3","KKMC":"中新大道与泰七路交口"},{"KKBH":"610256112","HPHM":"津NDK700","JGSK":"2021-04-01 15:36:43.993","CDBH":"1","XSFX":"由东向西","XSFXDM":"1","KKMC":"中天大道与中津大道交口"},{"KKBH":"610276124","HPHM":"津AW9082","JGSK":"2021-04-01 15:36:44.107","CDBH":"11","XSFX":"由北向南","XSFXDM":"4","KKMC":"中新大道与中生大道交口"},{"KKBH":"720881004000","HPHM":"津CB7990","JGSK":"2021-04-01 15:36:44.266","CDBH":"1","XSFX":"由东向西","XSFXDM":"1","KKMC":"海旭道与永盛路交口"},{"KKBH":"6071310030000","HPHM":"津N37333","JGSK":"2021-04-01 15:36:44.371","CDBH":"3","XSFX":"由东向西","XSFXDM":"1","KKMC":"中央大道与海旭道交口正向"},{"KKBH":"728031003000","HPHM":"冀BL109A","JGSK":"2021-04-01 15:36:44.46","CDBH":"3","XSFX":"由南向北","XSFXDM":"3","KKMC":"动漫中路与文二路交口"},{"KKBH":"720891004000","HPHM":"冀B8K56V","JGSK":"2021-04-01 15:36:44.532","CDBH":"6","XSFX":"由西向东","XSFXDM":"2","KKMC":"海博道与安平路交口"},{"KKBH":"7280310020000","HPHM":"车牌","JGSK":"2021-04-01 15:36:44.545","CDBH":"6","XSFX":"由南向北","XSFXDM":"3","KKMC":"动漫中路与文一路交口正向"},{"KKBH":"7205710040000","HPHM":"车牌","JGSK":"2021-04-01 15:36:44.551","CDBH":"2","XSFX":"由东向西","XSFXDM":"1","KKMC":"动漫东路与动漫中路交口正向"},{"KKBH":"610261004000","HPHM":"津C03B85","JGSK":"2021-04-01 15:36:44.566","CDBH":"1","XSFX":"由东向西","XSFXDM":"1","KKMC":"中生大道与静湖西路（北侧）"},{"KKBH":"610256113","HPHM":"津HHH900","JGSK":"2021-04-01 15:36:44.583","CDBH":"7","XSFX":"由北向南","XSFXDM":"4","KKMC":"中天大道与和风路交口"},{"KKBH":"610391008","HPHM":"津C016H7","JGSK":"2021-04-01 15:36:44.591","CDBH":"4","XSFX":"由西向东","XSFXDM":"2","KKMC":"和韵路与和旭路交口"},{"KKBH":"610401004","HPHM":"鲁NQ870M","JGSK":"2021-04-01 15:36:44.612","CDBH":"4","XSFX":"由西向东","XSFXDM":"2","KKMC":"和畅路与和风路交口"},{"KKBH":"610256115","HPHM":"津DYB228","JGSK":"2021-04-01 15:36:44.769","CDBH":"12","XSFX":"由北向南","XSFXDM":"4","KKMC":"中天大道与中生大道交口"},{"KKBH":"610261004000","HPHM":"津KNL517","JGSK":"2021-04-01 15:36:44.796","CDBH":"2","XSFX":"由南向北","XSFXDM":"3","KKMC":"中生大道与静湖西路（北侧）"},{"KKBH":"610266117","HPHM":"鲁A0M6D5","JGSK":"2021-04-01 15:36:44.849","CDBH":"10","XSFX":"由北向南","XSFXDM":"4","KKMC":"中生大道与和韵路交口"},{"KKBH":"610271010","HPHM":"津GKY236","JGSK":"2021-04-01 15:36:44.872","CDBH":"7","XSFX":"由北向南","XSFXDM":"4","KKMC":"中新大道与华五路交口"},{"KKBH":"610266118","HPHM":"津HZD261","JGSK":"2021-04-01 15:36:44.927","CDBH":"1","XSFX":"由东向西","XSFXDM":"1","KKMC":"中生大道与和畅路交口"},{"KKBH":"610391006","HPHM":"津HV9276","JGSK":"2021-04-01 15:36:44.976","CDBH":"5","XSFX":"由西向东","XSFXDM":"2","KKMC":"和韵路与和意路交口"},{"KKBH":"610256112","HPHM":"津C79S67","JGSK":"2021-04-01 15:36:45.075","CDBH":"4","XSFX":"由西向东","XSFXDM":"2","KKMC":"中天大道与中津大道交口"},{"KKBH":"610391006","HPHM":"豫R9876S","JGSK":"2021-04-01 15:36:45.079","CDBH":"1","XSFX":"由东向西","XSFXDM":"1","KKMC":"和韵路与和意路交口"},{"KKBH":"610271009","HPHM":"苏DH78M3","JGSK":"2021-04-01 15:36:45.085","CDBH":"11","XSFX":"由北向南","XSFXDM":"4","KKMC":"中新大道与泰七路交口"},{"KKBH":"7208810040000","HPHM":"津RJL532","JGSK":"2021-04-01 15:36:45.1","CDBH":"5","XSFX":"由西向东","XSFXDM":"2","KKMC":"海旭道与永盛路交口正向"},{"KKBH":"610256113","HPHM":"津A17M68","JGSK":"2021-04-01 15:36:45.165","CDBH":"5","XSFX":"由南向北","XSFXDM":"3","KKMC":"中天大道与和风路交口"},{"KKBH":"610276124","HPHM":"津D66012","JGSK":"2021-04-01 15:36:45.221","CDBH":"10","XSFX":"由北向南","XSFXDM":"4","KKMC":"中新大道与中生大道交口"},{"KKBH":"7208910050000","HPHM":"车牌","JGSK":"2021-04-01 15:36:45.29","CDBH":"3","XSFX":"由东向西","XSFXDM":"1","KKMC":"海博道与安明路交口正向"},{"KKBH":"720891003000","HPHM":"津GJM926","JGSK":"2021-04-01 15:36:45.436","CDBH":"2","XSFX":"由东向西","XSFXDM":"1","KKMC":"海博道与安正路交口"},{"KKBH":"610276126","HPHM":"津C92R72","JGSK":"2021-04-01 15:36:45.472","CDBH":"8","XSFX":"由北向南","XSFXDM":"4","KKMC":"中新大道与和意路交口"},{"KKBH":"720881002000","HPHM":"冀B1230Y","JGSK":"2021-04-01 15:36:45.495","CDBH":"2","XSFX":"由东向西","XSFXDM":"1","KKMC":"海旭道与安正路交口"},{"KKBH":"6102610050000","HPHM":"津CM8188","JGSK":"2021-04-01 15:36:45.507","CDBH":"1","XSFX":"由东向西","XSFXDM":"1","KKMC":"中生大道与静湖西路（南侧）正向"},{"KKBH":"610266117","HPHM":"京EEG199","JGSK":"2021-04-01 15:36:45.564","CDBH":"4","XSFX":"由西向东","XSFXDM":"2","KKMC":"中生大道与和韵路交口"},{"KKBH":"610391007","HPHM":"津C217A5","JGSK":"2021-04-01 15:36:45.741","CDBH":"9","XSFX":"由南向北","XSFXDM":"3","KKMC":"和韵路与和风路交口"},{"KKBH":"610391008","HPHM":"津A09808D","JGSK":"2021-04-01 15:36:45.742","CDBH":"4","XSFX":"由西向东","XSFXDM":"2","KKMC":"和韵路与和旭路交口"},{"KKBH":"610256113","HPHM":"津GAC030","JGSK":"2021-04-01 15:36:45.82","CDBH":"8","XSFX":"由北向南","XSFXDM":"4","KKMC":"中天大道与和风路交口"},{"KKBH":"610266117","HPHM":"津MNR956","JGSK":"2021-04-01 15:36:45.833","CDBH":"2","XSFX":"由东向西","XSFXDM":"1","KKMC":"中生大道与和韵路交口"},{"KKBH":"7208810040000","HPHM":"津KBB188","JGSK":"2021-04-01 15:36:46.122","CDBH":"2","XSFX":"由东向西","XSFXDM":"1","KKMC":"海旭道与永盛路交口正向"},{"KKBH":"610391006","HPHM":"津GDD072","JGSK":"2021-04-01 15:36:46.166","CDBH":"5","XSFX":"由西向东","XSFXDM":"2","KKMC":"和韵路与和意路交口"},{"KKBH":"610256111","HPHM":"京ADU6320","JGSK":"2021-04-01 15:36:46.178","CDBH":"4","XSFX":"由南向北","XSFXDM":"3","KKMC":"中天大道与和惠路交口"},{"KKBH":"728031002000","HPHM":"津A6760警","JGSK":"2021-04-01 15:36:46.232","CDBH":"5","XSFX":"由南向北","XSFXDM":"3","KKMC":"动漫中路与文一路交口"},{"KKBH":"720881004000","HPHM":"冀B207G9","JGSK":"2021-04-01 15:36:46.299","CDBH":"8","XSFX":"由北向南","XSFXDM":"4","KKMC":"海旭道与永盛路交口"},{"KKBH":"7208710020000","HPHM":"津E14363","JGSK":"2021-04-01 15:36:46.326","CDBH":"8","XSFX":"由北向南","XSFXDM":"4","KKMC":"安正路与芳菲路交口正向"},{"KKBH":"610276126","HPHM":"车牌","JGSK":"2021-04-01 15:36:46.336","CDBH":"8","XSFX":"由北向南","XSFXDM":"4","KKMC":"中新大道与和意路交口"},{"KKBH":"610271010","HPHM":"津AY1861","JGSK":"2021-04-01 15:36:46.353","CDBH":"5","XSFX":"由南向北","XSFXDM":"3","KKMC":"中新大道与华五路交口"},{"KKBH":"610276124","HPHM":"津FAA263","JGSK":"2021-04-01 15:36:46.402","CDBH":"8","XSFX":"由南向北","XSFXDM":"3","KKMC":"中新大道与中生大道交口"},{"KKBH":"610266118","HPHM":"津C202H7","JGSK":"2021-04-01 15:36:46.459","CDBH":"5","XSFX":"由西向东","XSFXDM":"2","KKMC":"中生大道与和畅路交口"},{"KKBH":"610266118","HPHM":"车牌","JGSK":"2021-04-01 15:36:46.496","CDBH":"8","XSFX":"由南向北","XSFXDM":"3","KKMC":"中生大道与和畅路交口"},{"KKBH":"610276124","HPHM":"津AF05517","JGSK":"2021-04-01 15:36:46.501","CDBH":"11","XSFX":"由北向南","XSFXDM":"4","KKMC":"中新大道与中生大道交口"},{"KKBH":"720891004000","HPHM":"鲁NK1620","JGSK":"2021-04-01 15:36:46.532","CDBH":"4","XSFX":"由西向东","XSFXDM":"2","KKMC":"海博道与安平路交口"},{"KKBH":"610391007","HPHM":"鲁NX9F78","JGSK":"2021-04-01 15:36:46.645","CDBH":"10","XSFX":"由北向南","XSFXDM":"4","KKMC":"和韵路与和风路交口"},{"KKBH":"610256113","HPHM":"车牌","JGSK":"2021-04-01 15:36:46.729","CDBH":"9","XSFX":"由北向南","XSFXDM":"4","KKMC":"中天大道与和风路交口"},{"KKBH":"610286127","HPHM":"粤SA0J30","JGSK":"2021-04-01 15:36:46.745","CDBH":"7","XSFX":"由南向北","XSFXDM":"3","KKMC":"中津大道与和畅路交口"},{"KKBH":"610391007","HPHM":"津DFU987","JGSK":"2021-04-01 15:36:46.745","CDBH":"11","XSFX":"由北向南","XSFXDM":"4","KKMC":"和韵路与和风路交口"},{"KKBH":"610276126","HPHM":"鲁QC875X","JGSK":"2021-04-01 15:36:46.757","CDBH":"7","XSFX":"由北向南","XSFXDM":"4","KKMC":"中新大道与和意路交口"},{"KKBH":"6103261420000","HPHM":"津C58180","JGSK":"2021-04-01 15:36:46.797","CDBH":"5","XSFX":"由西向东","XSFXDM":"2","KKMC":"中成大道与泰七路交口正向"},{"KKBH":"720891009000","HPHM":"豫RE115H","JGSK":"2021-04-01 15:36:46.949","CDBH":"1","XSFX":"由西向东","XSFXDM":"2","KKMC":"海博道与弘通路交口"},{"KKBH":"610401004","HPHM":"津RRP128","JGSK":"2021-04-01 15:36:46.994","CDBH":"10","XSFX":"由北向南","XSFXDM":"4","KKMC":"和畅路与和风路交口"},{"KKBH":"7208810070000","HPHM":"津H00505","JGSK":"2021-04-01 15:36:47.123","CDBH":"4","XSFX":"由西向东","XSFXDM":"2","KKMC":"海旭道与弘通路交口正向"},{"KKBH":"610256115","HPHM":"车牌","JGSK":"2021-04-01 15:36:47.125","CDBH":"11","XSFX":"由北向南","XSFXDM":"4","KKMC":"中天大道与中生大道交口"},{"KKBH":"711","HPHM":"冀BX672X","JGSK":"2021-04-01 15:36:47.208","CDBH":"7","XSFX":"由北向南","XSFXDM":"4","KKMC":"不礼让行人中新大道与和旭路交口"},{"KKBH":"720891004000","HPHM":"车牌","JGSK":"2021-04-01 15:36:47.238","CDBH":"8","XSFX":"由南向北","XSFXDM":"3","KKMC":"海博道与安平路交口"},{"KKBH":"610271009","HPHM":"津RCK279","JGSK":"2021-04-01 15:36:47.245","CDBH":"10","XSFX":"由北向南","XSFXDM":"4","KKMC":"中新大道与泰七路交口"},{"KKBH":"720571004000","HPHM":"冀B3S99E",
[truncated: 904,871 more chars]
