# Supplementary material for: A vehicle license plate data access model based on the jump hash consistency algorithm
Source: PLoS One. 2023 Aug 24;18(8):e0288427. doi: 10.1371/journal.pone.0288427 (PMC10449116; doi:10.1371/journal.pone.0288427)
Supplement: S1 Data — (ZIP) [file pone.0288427.s001.zip › vpld/2021-04-01_80.json]

[{"KKBH":"7208910050000","HPHM":"辽DT2917","JGSK":"2021-04-01 16:51:51.373","CDBH":"3","XSFX":"由东向西","XSFXDM":"1","KKMC":"海博道与安明路交口正向"},{"KKBH":"720891003000","HPHM":"津AQM925","JGSK":"2021-04-01 16:51:51.385","CDBH":"2","XSFX":"由东向西","XSFXDM":"1","KKMC":"海博道与安正路交口"},{"KKBH":"610256111","HPHM":"皖BT525H","JGSK":"2021-04-01 16:51:51.42","CDBH":"5","XSFX":"由南向北","XSFXDM":"3","KKMC":"中天大道与和惠路交口"},{"KKBH":"720571004000","HPHM":"鲁DJ020Q","JGSK":"2021-04-01 16:51:51.433","CDBH":"1","XSFX":"由东向西","XSFXDM":"1","KKMC":"动漫东路与动漫中路交口"},{"KKBH":"720891003000","HPHM":"津A22P89","JGSK":"2021-04-01 16:51:51.466","CDBH":"2","XSFX":"由东向西","XSFXDM":"1","KKMC":"海博道与安正路交口"},{"KKBH":"610391006","HPHM":"津RFM033","JGSK":"2021-04-01 16:51:51.484","CDBH":"2","XSFX":"由东向西","XSFXDM":"1","KKMC":"和韵路与和意路交口"},{"KKBH":"720891006000","HPHM":"津DEU577","JGSK":"2021-04-01 16:51:51.538","CDBH":"7","XSFX":"由西向东","XSFXDM":"2","KKMC":"海博道与永盛路交口"},{"KKBH":"610391006","HPHM":"津RTV231","JGSK":"2021-04-01 16:51:51.571","CDBH":"4","XSFX":"由西向东","XSFXDM":"2","KKMC":"和韵路与和意路交口"},{"KKBH":"7208810040000","HPHM":"苏C010FS","JGSK":"2021-04-01 16:51:51.62","CDBH":"4","XSFX":"由西向东","XSFXDM":"2","KKMC":"海旭道与永盛路交口正向"},{"KKBH":"610391007","HPHM":"吉JZB589","JGSK":"2021-04-01 16:51:51.622","CDBH":"4","XSFX":"由西向东","XSFXDM":"2","KKMC":"和韵路与和风路交口"},{"KKBH":"610276126","HPHM":"津KD6097","JGSK":"2021-04-01 16:51:51.663","CDBH":"8","XSFX":"由北向南","XSFXDM":"4","KKMC":"中新大道与和意路交口"},{"KKBH":"720561002000","HPHM":"津GAQ501","JGSK":"2021-04-01 16:51:51.688","CDBH":"2","XSFX":"由东向西","XSFXDM":"1","KKMC":"动漫北路与文三路交口"},{"KKBH":"610401005","HPHM":"津HHC625","JGSK":"2021-04-01 16:51:51.702","CDBH":"5","XSFX":"由西向东","XSFXDM":"2","KKMC":"和畅路与和顺路交口"},{"KKBH":"610256115","HPHM":"津NMY261","JGSK":"2021-04-01 16:51:51.716","CDBH":"3","XSFX":"由东向西","XSFXDM":"1","KKMC":"中天大道与中生大道交口"},{"KKBH":"610391006","HPHM":"津RYW705","JGSK":"2021-04-01 16:51:51.752","CDBH":"5","XSFX":"由西向东","XSFXDM":"2","KKMC":"和韵路与和意路交口"},{"KKBH":"728031002000","HPHM":"闽JU5967","JGSK":"2021-04-01 16:51:51.773","CDBH":"5","XSFX":"由南向北","XSFXDM":"3","KKMC":"动漫中路与文一路交口"},{"KKBH":"720881002000","HPHM":"冀B3DG15","JGSK":"2021-04-01 16:51:51.777","CDBH":"4","XSFX":"由东向西","XSFXDM":"1","KKMC":"海旭道与安正路交口"},{"KKBH":"610276124","HPHM":"津K95831","JGSK":"2021-04-01 16:51:51.813","CDBH":"10","XSFX":"由北向南","XSFXDM":"4","KKMC":"中新大道与中生大道交口"},{"KKBH":"7208910030000","HPHM":"津KLT610","JGSK":"2021-04-01 16:51:51.885","CDBH":"11","XSFX":"由北向南","XSFXDM":"4","KKMC":"海博道与安正路交口正向"},{"KKBH":"7208610020000","HPHM":"津MBA930","JGSK":"2021-04-01 16:51:51.891","CDBH":"4","XSFX":"由西向东","XSFXDM":"2","KKMC":"海晨道与安正路交口正向"},{"KKBH":"610276126","HPHM":"鲁N8161X","JGSK":"2021-04-01 16:51:51.901","CDBH":"5","XSFX":"由南向北","XSFXDM":"3","KKMC":"中新大道与和意路交口"},{"KKBH":"610276126","HPHM":"津NGZ358","JGSK":"2021-04-01 16:51:51.918","CDBH":"1","XSFX":"由东向西","XSFXDM":"1","KKMC":"中新大道与和意路交口"},{"KKBH":"711","HPHM":"津JKY119","JGSK":"2021-04-01 16:51:51.957","CDBH":"5","XSFX":"由南向北","XSFXDM":"3","KKMC":"不礼让行人中新大道与和旭路交口"},{"KKBH":"720881002000","HPHM":"津DMS218","JGSK":"2021-04-01 16:51:51.994","CDBH":"6","XSFX":"由西向东","XSFXDM":"2","KKMC":"海旭道与安正路交口"},{"KKBH":"720891005000","HPHM":"蒙A59E92","JGSK":"2021-04-01 16:51:52.006","CDBH":"2","XSFX":"由东向西","XSFXDM":"1","KKMC":"海博道与安明路交口"},{"KKBH":"7208910030000","HPHM":"车牌","JGSK":"2021-04-01 16:51:52.031","CDBH":"3","XSFX":"由东向西","XSFXDM":"1","KKMC":"海博道与安正路交口正向"},{"KKBH":"610276125","HPHM":"津A5G862","JGSK":"2021-04-01 16:51:52.037","CDBH":"8","XSFX":"由北向南","XSFXDM":"4","KKMC":"中新大道与和顺路交口"},{"KKBH":"610276124","HPHM":"津RN3055","JGSK":"2021-04-01 16:51:52.101","CDBH":"8","XSFX":"由南向北","XSFXDM":"3","KKMC":"中新大道与中生大道交口"},{"KKBH":"610266118","HPHM":"津JZT178","JGSK":"2021-04-01 16:51:52.132","CDBH":"11","XSFX":"由北向南","XSFXDM":"4","KKMC":"中生大道与和畅路交口"},{"KKBH":"6071310030000","HPHM":"冀J1T044","JGSK":"2021-04-01 16:51:52.159","CDBH":"1","XSFX":"由东向西","XSFXDM":"1","KKMC":"中央大道与海旭道交口正向"},{"KKBH":"610271008","HPHM":"车牌","JGSK":"2021-04-01 16:51:52.187","CDBH":"5","XSFX":"由北向南","XSFXDM":"4","KKMC":"中新大道与航母主题公园支路交口"},{"KKBH":"610256112","HPHM":"冀B1CF29","JGSK":"2021-04-01 16:51:52.205","CDBH":"1","XSFX":"由东向西","XSFXDM":"1","KKMC":"中天大道与中津大道交口"},{"KKBH":"610276125","HPHM":"京F75883","JGSK":"2021-04-01 16:51:52.29","CDBH":"1","XSFX":"由东向西","XSFXDM":"1","KKMC":"中新大道与和顺路交口"},{"KKBH":"610256112","HPHM":"津MNN779","JGSK":"2021-04-01 16:51:52.351","CDBH":"7","XSFX":"由南向北","XSFXDM":"3","KKMC":"中天大道与中津大道交口"},{"KKBH":"610286127","HPHM":"津ADB7907","JGSK":"2021-04-01 16:51:52.355","CDBH":"2","XSFX":"由东向西","XSFXDM":"1","KKMC":"中津大道与和畅路交口"},{"KKBH":"720891005000","HPHM":"津C51325","JGSK":"2021-04-01 16:51:52.398","CDBH":"8","XSFX":"由南向北","XSFXDM":"3","KKMC":"海博道与安明路交口"},{"KKBH":"6102610040000","HPHM":"蒙A283LN","JGSK":"2021-04-01 16:51:52.437","CDBH":"6","XSFX":"由北向南","XSFXDM":"4","KKMC":"中生大道与静湖西路（北侧）正向"},{"KKBH":"7208910030000","HPHM":"津A9T205","JGSK":"2021-04-01 16:51:52.46","CDBH":"6","XSFX":"由西向东","XSFXDM":"2","KKMC":"海博道与安正路交口正向"},{"KKBH":"610256114","HPHM":"鲁NK80Z1","JGSK":"2021-04-01 16:51:52.462","CDBH":"8","XSFX":"由北向南","XSFXDM":"4","KKMC":"中天大道与和旭路交口"},{"KKBH":"610256115","HPHM":"晋BLN587","JGSK":"2021-04-01 16:51:52.516","CDBH":"1","XSFX":"由东向西","XSFXDM":"1","KKMC":"中天大道与中生大道交口"},{"KKBH":"7208910050000","HPHM":"车牌","JGSK":"2021-04-01 16:51:52.56","CDBH":"9","XSFX":"由南向北","XSFXDM":"3","KKMC":"海博道与安明路交口正向"},{"KKBH":"610256112","HPHM":"津C13517","JGSK":"2021-04-01 16:51:52.673","CDBH":"9","XSFX":"由南向北","XSFXDM":"3","KKMC":"中天大道与中津大道交口"},{"KKBH":"610256114","HPHM":"黑EY7033","JGSK":"2021-04-01 16:51:52.696","CDBH":"2","XSFX":"由西向东","XSFXDM":"2","KKMC":"中天大道与和旭路交口"},{"KKBH":"720881004000","HPHM":"津C8F702","JGSK":"2021-04-01 16:51:52.738","CDBH":"10","XSFX":"由西向东","XSFXDM":"2","KKMC":"海旭道与永盛路交口"},{"KKBH":"610276126","HPHM":"津HU2703","JGSK":"2021-04-01 16:51:52.805","CDBH":"4","XSFX":"由南向北","XSFXDM":"3","KKMC":"中新大道与和意路交口"},{"KKBH":"610256115","HPHM":"辽A16FF3","JGSK":"2021-04-01 16:51:52.828","CDBH":"8","XSFX":"由南向北","XSFXDM":"3","KKMC":"中天大道与中生大道交口"},{"KKBH":"610276124","HPHM":"冀J859DP","JGSK":"2021-04-01 16:51:52.833","CDBH":"7","XSFX":"由南向北","XSFXDM":"3","KKMC":"中新大道与中生大道交口"},{"KKBH":"720891004000","HPHM":"车牌","JGSK":"2021-04-01 16:51:52.862","CDBH":"4","XSFX":"由西向东","XSFXDM":"2","KKMC":"海博道与安平路交口"},{"KKBH":"610391007","HPHM":"吉BSH516","JGSK":"2021-04-01 16:51:52.87","CDBH":"1","XSFX":"由东向西","XSFXDM":"1","KKMC":"和韵路与和风路交口"},{"KKBH":"610256116","HPHM":"津HH4757","JGSK":"2021-04-01 16:51:52.894","CDBH":"7","XSFX":"由南向北","XSFXDM":"3","KKMC":"中天大道与和顺路交口"},{"KKBH":"610391008","HPHM":"津E31939","JGSK":"2021-04-01 16:51:52.938","CDBH":"6","XSFX":"由西向东","XSFXDM":"2","KKMC":"和韵路与和旭路交口"},{"KKBH":"610256111","HPHM":"皖BT525H","JGSK":"2021-04-01 16:51:52.942","CDBH":"5","XSFX":"由南向北","XSFXDM":"3","KKMC":"中天大道与和惠路交口"},{"KKBH":"610256116","HPHM":"津A29Y28","JGSK":"2021-04-01 16:51:52.973","CDBH":"8","XSFX":"由南向北","XSFXDM":"3","KKMC":"中天大道与和顺路交口"},{"KKBH":"610256115","HPHM":"津N63682","JGSK":"2021-04-01 16:51:53.075","CDBH":"2","XSFX":"由东向西","XSFXDM":"1","KKMC":"中天大道与中生大道交口"},{"KKBH":"610401004","HPHM":"津KS9219","JGSK":"2021-04-01 16:51:53.144","CDBH":"2","XSFX":"由东向西","XSFXDM":"1","KKMC":"和畅路与和风路交口"},{"KKBH":"610391006","HPHM":"津H76808","JGSK":"2021-04-01 16:51:53.228","CDBH":"1","XSFX":"由东向西","XSFXDM":"1","KKMC":"和韵路与和意路交口"},{"KKBH":"610326142000","HPHM":"车牌","JGSK":"2021-04-01 16:51:53.256","CDBH":"6","XSFX":"由西向东","XSFXDM":"2","KKMC":"中成大道与泰七路交口"},{"KKBH":"610276126","HPHM":"车牌","JGSK":"2021-04-01 16:51:53.286","CDBH":"8","XSFX":"由北向南","XSFXDM":"4","KKMC":"中新大道与和意路交口"},{"KKBH":"610401004","HPHM":"京N648Q5","JGSK":"2021-04-01 16:51:53.288","CDBH":"5","XSFX":"由西向东","XSFXDM":"2","KKMC":"和畅路与和风路交口"},{"KKBH":"610286127","HPHM":"津GJJ280","JGSK":"2021-04-01 16:51:53.328","CDBH":"4","XSFX":"由西向东","XSFXDM":"2","KKMC":"中津大道与和畅路交口"},{"KKBH":"610391008","HPHM":"鄂F8ST51","JGSK":"2021-04-01 16:51:53.347","CDBH":"1","XSFX":"由东向西","XSFXDM":"1","KKMC":"和韵路与和旭路交口"},{"KKBH":"610276124","HPHM":"津A13T69","JGSK":"2021-04-01 16:51:53.36","CDBH":"10","XSFX":"由北向南","XSFXDM":"4","KKMC":"中新大道与中生大道交口"},{"KKBH":"7208810060000","HPHM":"车牌","JGSK":"2021-04-01 16:51:53.365","CDBH":"3","XSFX":"由西向东","XSFXDM":"2","KKMC":"海旭道与庄盛路交口正向"},{"KKBH":"7208710020000","HPHM":"津A04A21","JGSK":"2021-04-01 16:51:53.395","CDBH":"3","XSFX":"由西向东","XSFXDM":"2","KKMC":"安正路与芳菲路交口正向"},{"KKBH":"720891003000","HPHM":"津AY7681","JGSK":"2021-04-01 16:51:53.432","CDBH":"7","XSFX":"由南向北","XSFXDM":"3","KKMC":"海博道与安正路交口"},{"KKBH":"711","HPHM":"津DAP559","JGSK":"2021-04-01 16:51:53.476","CDBH":"5","XSFX":"由南向北","XSFXDM":"3","KKMC":"不礼让行人中新大道与和旭路交口"},{"KKBH":"610276124","HPHM":"鲁MYT086","JGSK":"2021-04-01 16:51:53.489","CDBH":"11","XSFX":"由北向南","XSFXDM":"4","KKMC":"中新大道与中生大道交口"},{"KKBH":"610286127","HPHM":"冀F6U605","JGSK":"2021-04-01 16:51:53.55","CDBH":"1","XSFX":"由东向西","XSFXDM":"1","KKMC":"中津大道与和畅路交口"},{"KKBH":"610266118","HPHM":"鲁R9V92V","JGSK":"2021-04-01 16:51:53.572","CDBH":"10","XSFX":"由北向南","XSFXDM":"4","KKMC":"中生大道与和畅路交口"},{"KKBH":"610271010","HPHM":"冀B5N27N","JGSK":"2021-04-01 16:51:53.595","CDBH":"5","XSFX":"由南向北","XSFXDM":"3","KKMC":"中新大道与华五路交口"},{"KKBH":"6071310030000","HPHM":"津E12704","JGSK":"2021-04-01 16:51:53.789","CDBH":"2","XSFX":"由东向西","XSFXDM":"1","KKMC":"中央大道与海旭道交口正向"},{"KKBH":"610276124","HPHM":"津KHY169","JGSK":"2021-04-01 16:51:53.792","CDBH":"8","XSFX":"由南向北","XSFXDM":"3","KKMC":"中新大道与中生大道交口"},{"KKBH":"720881007000","HPHM":"津KWH218","JGSK":"2021-04-01 16:51:53.841","CDBH":"4","XSFX":"由西向东","XSFXDM":"2","KKMC":"海旭道与弘通路交口"},{"KKBH":"610391006","HPHM":"津MUE628","JGSK":"2021-04-01 16:51:53.889","CDBH":"4","XSFX":"由西向东","XSFXDM":"2","KKMC":"和韵路与和意路交口"},{"KKBH":"610316142000","HPHM":"京P2ST08","JGSK":"2021-04-01 16:51:53.903","CDBH":"2","XSFX":"由东向西","XSFXDM":"1","KKMC":"中滨大道与盛三街交口"},{"KKBH":"610276126","HPHM":"津DHR779","JGSK":"2021-04-01 16:51:53.926","CDBH":"5","XSFX":"由南向北","XSFXDM":"3","KKMC":"中新大道与和意路交口"},{"KKBH":"610256114","HPHM":"津A7L891","JGSK":"2021-04-01 16:51:53.985","CDBH":"5","XSFX":"由南向北","XSFXDM":"3","KKMC":"中天大道与和旭路交口"},{"KKBH":"610271010","HPHM":"津ANX059","JGSK":"2021-04-01 16:51:53.995","CDBH":"4","XSFX":"由南向北","XSFXDM":"3","KKMC":"中新大道与华五路交口"},{"KKBH":"7205710040000","HPHM":"津C9S928","JGSK":"2021-04-01 16:51:54.005","CDBH":"1","XSFX":"由东向西","XSFXDM":"1","KKMC":"动漫东路与动漫中路交口正向"},{"KKBH":"728031006000","HPHM":"皖B37J67","JGSK":"2021-04-01 16:51:54.05","CDBH":"6","XSFX":"由南向北","XSFXDM":"3","KKMC":"动漫中路与文三路交口"},{"KKBH":"720861002000","HPHM":"津A2Q207","JGSK":"2021-04-01 16:51:54.163","CDBH":"5","XSFX":"由西向东","XSFXDM":"2","KKMC":"海晨道与安正路交口"},{"KKBH":"7208610020000","HPHM":"津ACN565","JGSK":"2021-04-01 16:51:54.33","CDBH":"5","XSFX":"由西向东","XSFXDM":"2","KKMC":"海晨道与安正路交口正向"},{"KKBH":"720881004000","HPHM":"苏C010FS","JGSK":"2021-04-01 16:51:54.341","CDBH":"9","XSFX":"由西向东","XSFXDM":"2","KKMC":"海旭道与永盛路交口"},{"KKBH":"610276124","HPHM":"京YDM817","JGSK":"2021-04-01 16:51:54.359","CDBH":"7","XSFX":"由南向北","XSFXDM":"3","KKMC":"中新大道与中生大道交口"},{"KKBH":"610266118","HPHM":"津RSS766","JGSK":"2021-04-01 16:51:54.368","CDBH":"3","XSFX":"由东向西","XSFXDM":"1","KKMC":"中生大道与和畅路交口"},{"KKBH":"7208910050000","HPHM":"津E27375","JGSK":"2021-04-01 16:51:54.375","CDBH":"3","XSFX":"由东向西","XSFXDM":"1","KKMC":"海博道与安明路交口正向"},{"KKBH":"610256112","HPHM":"津NPL236","JGSK":"2021-04-01 16:51:54.383","CDBH":"1","XSFX":"由东向西","XSFXDM":"1","KKMC":"中天大道与中津大道交口"},{"KKBH":"610256113","HPHM":"津K52348","JGSK":"2021-04-01 16:51:54.39","CDBH":"2","XSFX":"由西向东","XSFXDM":"2","KKMC":"中天大道与和风路交口"},{"KKBH":"610276125","HPHM":"津C655Y8","JGSK":"2021-04-01 16:51:54.399","CDBH":"4","XSFX":"由南向北","XSFXDM":"3","KKMC":"中新大道与和顺路交口"},{"KKBH":"610391008","HPHM":"车牌","JGSK":"2021-04-01 16:51:54.406","CDBH":"5","XSFX":"由西向东","XSFXDM":"2","KKMC":"和韵路与和旭路交口"},{"KKBH":"610266122000","HPHM":"津FCQ556","JGSK":"2021-04-01 16:51:54.456","CDBH":"2","XSFX":"由西向东","XSFXDM":"2","KKMC":"生态城中生大道故道河一桥西向东上桥处"},{"KKBH":"610391006","HPHM":"京PG6R27","JGSK":"2021-04-01 16:51:54.472","CDBH":"4","XSFX":"由西向东","XSFXDM":"2","KKMC":"和韵路与和意路交口"},{"KKBH":"610276126","HPHM":"津DEG707","JGSK":"2021-04-01 16:51:54.53","CDBH":"5","XSFX":"由南向北","XSFXDM":"3","KKMC":"中新大道与和意路交口"},{"KKBH":"610256114","HPHM":"津B3A518","JGSK":"2021-04-01 16:51:54.541","CDBH":"6","XSFX":"由南向北","XSFXDM":"3","KKMC":"中天大道与和旭路交口"},{"KKBH":"610391007","HPHM":"冀F4C716","JGSK":"2021-04-01 16:51:54.576","CDBH":"1","XSFX":"由东向西","XSFXDM":"1","KKMC":"和韵路与和风路交口"},{"KKBH":"720881002000","HPHM":"京JP2175","JGSK":"2021-04-01 16:51:54.658","CDBH":"3","XSFX":"由东向西","XSFXDM":"1","KKMC":"海旭道与安正路交口"},{"KKBH":"610256116","HPHM":"津KLZ970","JGSK":"2021-04-01 16:51:54.676","CDBH":"8","XSFX":"由南向北","XSFXDM":"3","KKMC":"中天大道与和顺路交口"},{"KKBH":"610266118","HPHM":"京Q6K8V3","JGSK":"2021-04-01 16:51:54.696","CDBH":"5","XSFX":"由西向东","XSFXDM":"2","KKMC":"中生大道与和畅路交口"},{"KKBH":"720541002000","HPHM":"黑NPC236","JGSK":"2021-04-01 16:51:54.765","CDBH":"3","XSFX":"由西向东","XSFXDM":"2","KKMC":"动漫环路西与动漫中路交口"},{"KKBH":"6071310030000","HPHM":"鲁M48T38","JGSK":"2021-04-01 16:51:54.839","CDBH":"1","XSFX":"由东向西","XSFXDM":"1","KKMC":"中央大道与海旭道交口正向"},{"KKBH":"610271010","HPHM":"津GCM829","JGSK":"2021-04-01 16:51:54.849","CDBH":"4","XSFX":"由南向北","XSFXDM":"3","KKMC":"中新大道与华五路交口"},{"KKBH":"7208810020000","HPHM":"蒙LF1037","JGSK":"2021-04-01 16:51:54.902","CDBH":"4","XSFX":"由东向西","XSFXDM":"1","KKMC":"海旭道与安正路交口正向"},{"KKBH":"610276126","HPHM":"津N05088","JGSK":"2021-04-01 16:51:54.988","CDBH":"8","XSFX":"由北向南","XSFXDM":"4","KKMC":"中新大道与和意路交口"},{"KKBH":"610391007","HPHM":"津D00824","JGSK":"2021-04-01 16:51:55.08","CDBH":"4","XSFX":"由西向东","XSFXDM":"2","KKMC":"和韵路与和风路交口"},{"KKBH":"610271009","HPHM":"津RC5203","JGSK":"2021-04-01 16:51:55.086","CDBH":"8","XSFX":"由南向北","XSFXDM":"3","KKMC":"中新大道与泰七路交口"},{"KKBH":"610276126","HPHM":"津GAT700","JGSK":"2021-04-01 16:51:55.089","CDBH":"4","XSFX":"由南向北","XSFXDM":"3","KKMC":"中新大道与和意路交口"},{"KKBH":"720891005000","HPHM":"津HZ2595","JGSK":"2021-04-01 16:51:55.119","CDBH":"8","XSFX":"由南向北","XSFXDM":"3","KKMC":"海博道与安明路交口"},{"KKBH":"7208810020000","HPHM":"冀B3F1F6","JGSK":"2021-04-01 16:51:55.136","CDBH":"5","XSFX":"由西向东","XSFXDM":"2","KKMC":"海旭道与安正路交口正向"},{"KKBH":"610271008","HPHM":"车牌","JGSK":"2021-04-01 16:51:55.155","CDBH":"2","XSFX":"由南向北","XSFXDM":"3","KKMC":"中新大道与航母主题公园支路交口"},{"KKBH":"610256115","HPHM":"津JAP269","JGSK":"2021-04-01 16:51:55.155","CDBH":"3","XSFX":"由东向西","XSFXDM":"1","KKMC":"中天大道与中生大道交口"},{"KKBH":"610256114","HPHM":"车牌","JGSK":"2021-04-01 16:51:55.164","CDBH":"2","XSFX":"由西向东","XSFXDM":"2","KKMC":"中天大道与和旭路交口"},{"KKBH":"720891004000","HPHM":"冀DM7L88","JGSK":"2021-04-01 16:51:55.186","CDBH":"4","XSFX":"由西向东","XSFXDM":"2","KKMC":"海博道与安平路交口"},{"KKBH":"610286127","HPHM":"津ADB7907","JGSK":"2021-04-01 16:51:55.23","CDBH":"3","XSFX":"由东向西","XSFXDM":"1","KKMC":"中津大道与和畅路交口"},{"KKBH":"610401004","HPHM":"津NMH177","JGSK":"2021-04-01 16:51:55.448","CDBH":"5","XSFX":"由西向东","XSFXDM":"2","KKMC":"和畅路与和风路交口"},{"KKBH":"610256112","HPHM":"蒙A240UK","JGSK":"2021-04-01 16:51:55.529","CDBH":"6","XSFX":"由西向东","XSFXDM":"2","KKMC":"中天大道与中津大道交口"},{"KKBH":"720861003000","HPHM":"津AVY279","JGSK":"2021-04-01 16:51:55.552","CDBH":"10","XSFX":"由北向南","XSFXDM":"4","KKMC":"海晨道与安明路交口"},{"KKBH":"610256115","HPHM":"冀AM61L8","JGSK":"2021-04-01 16:51:55.587","CDBH":"7","XSFX":"由南向北","XSFXDM":"3","KKMC":"中天大道与中生大道交口"},{"KKBH":"720861002000","HPHM":"津MBA930","JGSK":"2021-04-01 16:51:55.603","CDBH":"4","XSFX":"由西向东","XSFXDM":"2","KKMC":"海晨道与安正路交口"},{"KKBH":"711","HPHM":"津DWD911","JGSK":"2021-04-01 16:51:55.634","CDBH":"5","XSFX":"由南向北","XSFXDM":"3","KKMC":"不礼让行人中新大道与和旭路交口"},{"KKBH":"610256111","HPHM":"冀AV601A","JGSK":"2021-04-01 16:51:55.639","CDBH":"5","XSFX":"由南向北","XSFXDM":"3","KKMC":"中天大道与和惠路交口"},{"KKBH":"610276124","HPHM":"津RN3055","JGSK":"2021-04-01 16:51:55.675","CDBH":"8","XSFX":"由南向北","XSFXDM":"3","KKMC":"中新大道与中生大道交口"},{"KKBH":"610271008","HPHM":"津AY1895","JGSK":"2021-04-01 16:51:55.714","CDBH":"2","XSFX":"由南向北","XSFXDM":"3","KKMC":"中新大道与航母主题公园支路交口"},{"KKBH":"610391006","HPHM":"津RFM033","JGSK":"2021-04-01 16:51:55.717","CDBH":"2","XSFX":"由东向西","XSFXDM":"1","KKMC":"和韵路与和意路交口"},{"KKBH":"7208910060000","HPHM":"浙DL99E6","JGSK":"2021-04-01 16:51:55.72","CDBH":"8","XSFX":"由西向东","XSFXDM":"2","KKMC":"海博道与永盛路交口正向"},{"KKBH":"610266117","HPHM":"闽CH821F","JGSK":"2021-04-01 16:51:55.724","CDBH":"2","XSFX":"由东向西","XSFXDM":"1","KKMC":"中生大道与和韵路交口"},{"KKBH":"610256114","HPHM":"津KK2717","JGSK":"2021-04-01 16:51:55.744","CDBH":"9","XSFX":"由北向南","XSFXDM":"4","KKMC":"中天大道与和旭路交口"},{"KKBH":"610266117","HPHM":"津NPT001","JGSK":"2021-04-01 16:51:55.755","CDBH":"7","XSFX":"由南向北","XSFXDM":"3","KKMC":"中生大道与和韵路交口"},{"KKBH":"610286127","HPHM":"津GJJ280","JGSK":"2021-04-01 16:51:55.826","CDBH":"5","XSFX":"由西向东","XSFXDM":"2","KKMC":"中津大道与和畅路交口"},{"KKBH":"610271009","HPHM":"津HYN888","JGSK":"2021-04-01 16:51:55.874","CDBH":"10","XSFX":"由北向南","XSFXDM":"4","KKMC":"中新大道与泰七路交口"},{"KKBH":"610276126","HPHM":"津ADL1156","JGSK":"2021-04-01 16:51:55.905","CDBH":"7","XSFX":"由北向南","XSFXDM":"4","KKMC":"中新大道与和意路交口"},{"KKBH":"7208910030000","HPHM":"津A5N808","JGSK":"2021-04-01 16:51:55.912","CDBH":"6","XSFX":"由西向东","XSFXDM":"2","KKMC":"海博道与安正路交口正向"},{"KKBH":"720571004000","HPHM":"津C9S928","JGSK":"2021-04-01 16:51:55.917","CDBH":"1","XSFX":"由东向西","XSFXDM":"1","KKMC":"动漫东路与动漫中路交口"},{"KKBH":"610266118","HPHM":"津J06770","JGSK":"2021-04-01 16:51:55.969","CDBH":"3","XSFX":"由东向西","XSFXDM":"1","KKMC":"中生大道与和畅路交口"},{"KKBH":"610276124","HPHM":"辽PWD862","JGSK":"2021-04-01 16:51:55.98","CDBH":"6","XSFX":"由西向东","XSFXDM":"2","KKMC":"中新大道与中生大道交口"},{"KKBH":"610261005000","HPHM":"鲁MW5J90","JGSK":"2021-04-01 16:51:56.058","CDBH":"1","XSFX":"由东向西","XSFXDM":"1","KKMC":"中生大道与静湖西路（南侧）"},{"KKBH":"610271008","HPHM":"津AT3132","JGSK":"2021-04-01 16:51:56.073","CDBH":"5","XSFX":"由北向南","XSFXDM":"4","KKMC":"中新大道与航母主题公园支路交口"},{"KKBH":"610276126","HPHM":"冀AT896B","JGSK":"2021-04-01 16:51:56.119","CDBH":"5","XSFX":"由南向北","XSFXDM":"3","KKMC":"中新大道与和意路交口"},{"KKBH":"610276124","HPHM":"津GSY507","JGSK":"2021-04-01 16:51:56.162","CDBH":"7","XSFX":"由南向北","XSFXDM":"3","KKMC":"中新大道与中生大道交口"},{"KKBH":"610391007","HPHM":"津AZ6688","JGSK":"2021-04-01 16:51:56.178","CDBH":"2","XSFX":"由东向西","XSFXDM":"1","KKMC":"和韵路与和风路交口"},{"KKBH":"6102661220000","HPHM":"津A9H773","JGSK":"2021-04-01 16:51:56.27","CDBH":"2","XSFX":"由西向东","XSFXDM":"2","KKMC":"生态城中生大道故道河一桥西向东上桥处正向"},{"KKBH":"610276126","HPHM":"津RWF806","JGSK":"2021-04-01 16:51:56.318","CDBH":"1","XSFX":"由东向西","XSFXDM":"1","KKMC":"中新大道与和意路交口"},{"KKBH":"610256115","HPHM":"冀B285C7","JGSK":"2021-04-01 16:51:56.355","CDBH":"2","XSFX":"由东向西","XSFXDM":"1","KKMC":"中天大道与中生大道交口"},{"KKBH":"610391006","HPHM":"车牌","JGSK":"2021-04-01 16:51:56.392","CDBH":"4","XSFX":"由西向东","XSFXDM":"2","KKMC":"和韵路与和意路交口"},{"KKBH":"728031006000","HPHM":"桂A333W3","JGSK":"2021-04-01 16:51:56.45","CDBH":"5","XSFX":"由南向北","XSFXDM":"3","KKMC":"动漫中路与文三路交口"},{"KKBH":"610401004","HPHM":"车牌","JGSK":"2021-04-01 16:51:56.599","CDBH":"9","XSFX":"由南向北","XSFXDM":"3","KKMC":"和畅路与和风路交口"},{"KKBH":"610271010","HPHM":"津ML1818","JGSK":"2021-04-01 16:51:56.609","CDBH":"7","XSFX":"由北向南","XSFXDM":"4","KKMC":"中新大道与华五路交口"},{"KKBH":"711","HPHM":"京N9SN70","JGSK":"2021-04-01 16:51:56.659","CDBH":"7","XSFX":"由北向南","XSFXDM":"4","KKMC":"不礼让行人中新大道与和旭路交口"},{"KKBH":"610276124","HPHM":"津K95831","JGSK":"2021-04-01 16:51:56.72","CDBH":"10","XSFX":"由北向南","XSFXDM":"4","KKMC":"中新大道与中生大道交口"},{"KKBH":"610401004","HPHM":"津AU8583","JGSK":"2021-04-01 16:51:56.738","CDBH":"4","XSFX":"由西向东","XSFXDM":"2","KKMC":"和畅路与和风路交口"},{"KKBH":"610286127","HPHM":"冀R5352N","JGSK":"2021-04-01 16:51:56.744","CDBH":"8","XSFX":"由南向北","XSFXDM":"3","KKMC":"中津大道与和畅路交口"},{"KKBH":"7208910030000","HPHM":"津NL9698","JGSK":"2021-04-01 16:51:56.746","CDBH":"8","XSFX":"由南向北","XSFXDM":"3","KKMC":"海博道与安正路交口正向"},{"KKBH":"720891003000","HPHM":"津KLT610","JGSK":"2021-04-01 16:51:56.748","CDBH":"2","XSFX":"由东向西","XSFXDM":"1","KKMC":"海博道与安正路交口"},{"KKBH":"610261004000","HPHM":"蒙A283LN","JGSK":"2021-04-01 16:51:56.783","CDBH":"6","XSFX":"由北向南","XSFXDM":"4","KKMC":"中生大道与静湖西路（北侧）"},{"KKBH":"7208810020000","HPHM":"冀B5E1C3","JGSK":"2021-04-01 16:51:56.783","CDBH":"4","XSFX":"由东向西","XSFXDM":"1","KKMC":"海旭道与安正路交口正向"},{"KKBH":"610271009","HPHM":"津RC5203","JGSK":"2021-04-01 16:51:56.803","CDBH":"8","XSFX":"由南向北","XSFXDM":"3","KKMC":"中新大道与泰七路交口"},{"KKBH":"7205710040000","HPHM":"车牌","JGSK":"2021-04-01 16:51:56.866","CDBH":"6","XSFX":"由北向南","XSFXDM":"4","KKMC":"动漫东路与动漫中路交口正向"},{"KKBH":"610276124","HPHM":"津AD62133","JGSK":"2021-04-01 16:51:56.883","CDBH":"7","XSFX":"由南向北","XSFXDM":"3","KKMC":"中新大道与中生大道交口"},{"KKBH":"610401005","HPHM":"黑B63A01","JGSK":"2021-04-01 16:51:56.886","CDBH":"4","XSFX":"由西向东","XSFXDM":"2","KKMC":"和畅路与和顺路交口"},{"KKBH":"610256111","HPHM":"津HV1006","JGSK":"2021-04-01 16:51:56.923","CDBH":"8","XSFX":"由北向南","XSFXDM":"4","KKMC":"中天大道与和惠路交口"},{"KKBH":"7208610030000","HPHM":"车牌","JGSK":"2021-04-01 16:51:56.926","CDBH":"1","XSFX":"由东向西","XSFXDM":"1","KKMC":"海晨道与安明路交口正向"},{"KKBH":"610266117","HPHM":"津RBR629","JGSK":"2021-04-01 16:51:56.953","CDBH":"5","XSFX":"由西向东","XSFXDM":"2","KKMC":"中生大道与和韵路交口"},{"KKBH":"610271008","HPHM":"车牌","JGSK":"2021-04-01 16:51:56.965","CDBH":"2","XSFX":"由南向北","XSFXDM":"3","KKMC":"中新大道与航母主题公园支路交口"},{"KKBH":"610276126","HPHM":"京FF0299","JGSK":"2021-04-01 16:51:56.977","CDBH":"4","XSFX":"由南向北","XSFXDM":"3","KKMC":"中新大道与和意路交口"},{"KKBH":"720891003000","HPHM":"津OQ1086","JGSK":"2021-04-01 16:51:57.031","CDBH":"7","XSFX":"由南向北","XSFXDM":"3","KKMC":"海博道与安正路交口"},{"KKBH":"610276124","HPHM":"鲁PAC576","JGSK":"2021-04-01 16:51:57.041","CDBH":"8","XSFX":"由南向北","XSFXDM":"3","KKMC":"中新大道与中生大道交口"},{"KKBH":"610286127","HPHM":"津C7E777","JGSK":"2021-04-01 16:51:57.062","CDBH":"7","XSFX":"由南向北","XSFXDM":"3","KKMC":"中津大道与和畅路交口"},{"KKBH":"610391007","HPHM":"津JZB589","JGSK":"2021-04-01 16:51:57.068","CDBH":"5","XSFX":"由西向东","XSFXDM":"2","KKMC":"和韵路与和风路交口"},{"KKBH":"610256115","HPHM":"辽A16FF3","JGSK":"2021-04-01 16:51:57.106","CDBH":"9","XSFX":"由南向北","XSFXDM":"3","KKMC":"中天大道与中生大道交口"},{"KKBH":"610286127","HPHM":"津C9Q678","JGSK":"2021-04-01 16:51:57.115","CDBH":"4","XSFX":"由西向东","XSFXDM":"2","KKMC":"中津大道与和畅路交口"},{"KKBH":"610256112","HPHM":"津ADB0612","JGSK":"2021-04-01 16:51:57.163","CDBH":"2","XSFX":"由东向西","XSFXDM":"1","KKMC":"中天大道与中津大道交口"},{"KKBH":"610256115","HPHM":"鲁A7F0B7","JGSK":"2021-04-01 16:51:57.173","CDBH":"2","XSFX":"由东向西","XSFXDM":"1","KKMC":"中天大道与中生大道交口"},{"KKBH":"6102610040000","HPHM":"津C09509","JGSK":"2021-04-01 16:51:57.192","CDBH":"3","XSFX":"由南向北","XSFXDM":"3","KKMC":"中生大道与静湖西路（北侧）正向"},{"KKBH":"610256114","HPHM":"津A7S225","JGSK":"2021-04-01 16:51:57.233","CDBH":"1","XSFX":"由西向东","XSFXDM":"2","KKMC":"中天大道与和旭路交口"},{"KKBH":"610256112","HPHM":"陕KCJ607","JGSK":"2021-04-01 16:51:57.269","CDBH":"1","XSFX":"由东向西","XSFXDM":"1","KKMC":"中天大道与中津大道交口"},{"KKBH":"7208910050000","HPHM":"冀B3B0X9","JGSK":"2021-04-01 16:51:57.289","CDBH":"4","XSFX":"由东向西","XSFXDM":"1","KKMC":"海博道与安明路交口正向"},{"KKBH":"6071310030000","HPHM":"冀F202JP","JGSK":"2021-04-01 16:51:57.307","CDBH":"1","XSFX":"由东向西","XSFXDM":"1","KKMC":"中央大道与海旭道交口正向"},{"KKBH":"610266118","HPHM":"津AD44214","JGSK":"2021-04-01 16:51:57.39","CDBH":"5","XSFX":"由西向东","XSFXDM":"2","KKMC":"中生大道与和畅路交口"},{"KKBH":"610276125","HPHM":"津GKR900","JGSK":"2021-04-01 16:51:57.433","CDBH":"5","XSFX":"由南向北","XSFXDM":"3","KKMC":"中新大道与和顺路交口"},{"KKBH":"610266117","HPHM":"津DEQ444","JGSK":"2021-04-01 16:51:57.459","CDBH":"11","XSFX":"由北向南","XSFXDM":"4","KKMC":"中生大道与和韵路交口"},{"KKBH":"610256115","HPHM":"津NYK876","JGSK":"2021-04-01 16:51:57.476","CDBH":"1","XSFX":"由东向西","XSFXDM":"1","KKMC":"中天大道与中生大道交口"},{"KKBH":"610256115","HPHM":"京HCF839","JGSK":"2021-04-01 16:51:57.477","CDBH":"3","XSFX":"由东向西","XSFXDM":"1","KKMC":"中天大道与中生大道交口"},{"KKBH":"610256116","HPHM":"黑AWY896","JGSK":"2021-04-01 16:51:57.493","CDBH":"11","XSFX":"由北向南","XSFXDM":"4","KKMC":"中天大道与和顺路交口"},{"KKBH":"720891003000","HPHM":"车牌","JGSK":"2021-04-01 16:51:57.584","CDBH":"3","XSFX":"由东向西","XSFXDM":"1","KKMC":"海博道与安正路交口"},{"KKBH":"610391006","HPHM":"津RTV231","JGSK":"2021-04-01 16:51:57.593","CDBH":"5","XSFX":"由西向东","XSFXDM":"2","KKMC":"和韵路与和意路交口"},{"KKBH":"610261005000","HPHM":"津N80157","JGSK":"2021-04-01 16:51:57.629","CDBH":"2","XSFX":"由南向北","XSFXDM":"3","KKMC":"中生大道与静湖西路（南侧）"},{"KKBH":"610391006","HPHM":"津H76808","JGSK":"2021-04-01 16:51:57.638","CDBH":"1","XSFX":"由东向西","XSFXDM":"1","KKMC":"和韵路与和意路交口"},{"KKBH":"610401004","HPHM":"津KS9219","JGSK":"2021-04-01 16:51:57.658","CDBH":"3","XSFX":"由东向西","XSFXDM":"1","KKMC":"和畅路与和风路交口"},{"KKBH":"610251001","HPHM":"冀J567C2","JGSK":"2021-04-01 16:51:57.693","CDBH":"4","XSFX":"由西向东","XSFXDM":"2","KKMC":"中天大道与和畅路交口"},{"KKBH":"610271010","HPHM":"津GCM829","JGSK":"2021-04-01 16:51:57.754","CDBH":"4","XSFX":"由南向北","XSFXDM":"3","KKMC":"中新大道与华五路交口"},{"KKBH":"610401005","HPHM":"津HHC625","JGSK":"2021-04-01 16:51:57.76","CDBH":"6","XSFX":"由西向东","XSFXDM":"2","KKMC":"和畅路与和顺路交口"},{"KKBH":"7208910080000","HPHM":"津AF30838","JGSK":"2021-04-01 16:51:57.79","CDBH":"9","XSFX":"由南向北","XSFXDM":"3","KKMC":"海博道与荣盛路交口正向"},{"KKBH":"610276124","HPHM":"京YDM817","JGSK":"2021-04-01 16:51:57.843","CDBH":"7","XSFX":"由南向北","XSFXDM":"3","KKMC":"中新大道与中生大道交口"},{"KKBH":"610286127","HPHM":"鄂AC88Z8","JGSK":"2021-04-01 16:51:57.949","CDBH":"6","XSFX":"由西向东","XSFXDM":"2","KKMC":"中津大道与和畅路交口"},{"KKBH":"7208810020000","HPHM":"津HYT095","JGSK":"2021-04-01 16:51:57.974","CDBH":"7","XSFX":"由西向东","XSFXDM":"2","KKMC":"海旭道与安正路交口正向"},{"KKBH":"610256115","HPHM":"津FA5801","JGSK":"2021-04-01 16:51:58.035","CDBH":"2","XSFX":"由东向西","XSFXDM":"1","KKMC":"中天大道与中生大道交口"},{"KKBH":"610276124","HPHM":"津FHD528","JGSK":"2021-04-01 16:51:58.051","CDBH":"8","XSFX":"由南向北","XSFXDM":"3","KKMC":"中新大道与中生大道交口"},{"KKBH":"610276124","HPHM":"鲁MYT086","JGSK":"2021-04-01 16:51:58.08","CDBH":"11","XSFX":"由北向南","XSFXDM":"4","KKMC":"中新大道与中生大道交口"},{"KKBH":"610286127","HPHM":"津A3D121","JGSK":"2021-04-01 16:51:58.103","CDBH":"4","XSFX":"由西向东","XSFXDM":"2","KKMC":"中津大道与和畅路交口"},{"KKBH":"610271009","HPHM":"津HYN888","JGSK":"2021-04-01 16:51:58.105","CDBH":"10","XSFX":"由北向南","XSFXDM":"4","KKMC":"中新大道与泰七路交口"},{"KKBH":"610276124","HPHM":"辽AZ823C","JGSK":"2021-04-01 16:51:58.14","CDBH":"6","XSFX":"由西向东","XSFXDM":"2","KKMC":"中新大道与中生大道交口"},{"KKBH":"610401005","HPHM":"冀J9P4F2","JGSK":"2021-04-01 16:51:58.219","CDBH":"7","XSFX":"由南向北","XSFXDM":"3","KKMC":"和畅路与和顺路交口"},{"KKBH":"610271008","HPHM":"车牌","JGSK":"2021-04-01 16:51:58.222","CDBH":"1","XSFX":"由南向北","XSFXDM":"3","KKMC":"中新大道与航母主题公园支路交口"},{"KKBH":"7205710040000","HPHM":"津C32P62","JGSK":"2021-04-01 16:51:58.243","CDBH":"4","XSFX":"由西向东","XSFXDM":"2","KKMC":"动漫东路与动漫中路交口正向"},{"KKBH":"7208910050000","HPHM":"津E24932","JGSK":"2021-04-01 16:51:58.269","CDBH":"3","XSFX":"由东向西","XSFXDM":"1","KKMC":"海博道与安明路交口正向"},{"KKBH":"610276125","HPHM":"车牌","JGSK":"2021-04-01 16:51:58.318","CDBH":"5","XSFX":"由南向北","XSFXDM":"3","KKMC":"中新大道与和顺路交口"},{"KKBH":"7208910080000","HPHM":"京A6NP76","JGSK":"2021-04-01 16:51:58.354","CDBH":"12","XSFX":"由北向南","XSFXDM":"4","KKMC":"海博道与荣盛路交口正向"},{"KKBH":"610266117","HPHM":"津AD93783","JGSK":"2021-04-01 16:51:58.376","CDBH":"4","XSFX":"由西向东","XSFXDM":"2","KKMC":"中生大道与和韵路交口"},{"KKBH":"728031006000","HPHM":"鲁NG686G","JGSK":"2021-04-01 16:51:58.434","CDBH":"4","XSFX":"由西向东","XSFXDM":"2","KKMC":"动漫中路与文三路交口"},{"KKBH":"610401005","HPHM":"津DFX955","JGSK":"2021-04-01 16:51:58.471","CDBH":"8","XSFX":"由南向北","XSFXDM":"3","KKMC":"和畅路与和顺路交口"},{"KKBH":"720891004000","HPHM":"车牌","JGSK":"2021-04-01 16:51:58.478","CDBH":"9","XSFX":"由南向北","XSFXDM":"3","KKMC":"海博道与安平路交口"},{"KKBH":"7208810020000","HPHM":"冀B9104M","JGSK":"2021-04-01 16:51:58.484","CDBH":"4","XSFX":"由东向西","XSFXDM":"1","KKMC":"海旭道与安正路交口正向"},{"KKBH":"6071310030000","HPHM":"津MW2963","JGSK":"2021-04-01 16:51:58.691","CDBH":"2","XSFX":"由东向西","XSFXDM":"1","KKMC":"中央大道与海旭道交口正向"},{"KKBH":"610391007","HPHM":"津K07211","JGSK":"2021-04-01 16:51:58.749","CDBH":"4","XSFX":"由西向东","XSFXDM":"2","KKMC":"和韵路与和风路交口"},{"KKBH":"7208710020000","HPHM":"津HG0422","JGSK":"2021-04-01 16:51:58.753","CDBH":"6","XSFX":"由南向北","XSFXDM":"3","KKMC":"安正路与芳菲路交口正向"},{"KKBH":"720861003000","HPHM":"津G09929","JGSK":"2021-04-01 16:51:58.759","CDBH":"10","XSFX":"由北向南","XSFXDM":"4","KKMC":"海晨道与安明路交口"},{"KKBH":"7208910060000","HPHM":"豫A6LN36","JGSK":"2021-04-01 16:51:58.773","CDBH":"12","XSFX":"由北向南","XSFXDM":"4","KKMC":"海博道与永盛路交口正向"},{"KKBH":"720891006000","HPHM":"浙DL99E6","JGSK":"2021-04-01 16:51:58.817","CDBH":"8","XSFX":"由西向东","XSFXDM":"2","KKMC":"海博道与永盛路交口"},{"KKBH":"610256113","HPHM":"津GTC121","JGSK":"2021-04-01 16:51:58.912","CDBH":"5","XSFX":"由南向北","XSFXDM":"3","KKMC":"中天大道与和风路交口"},{"KKBH":"610391006","HPHM":"津MUE628","JGSK":"2021-04-01 16:51:58.952","CDBH":"4","XSFX":"由西向东","XSFXDM":"2","KKMC":"和韵路与和意路交口"},{"KKBH":"610256115","HPHM":"津GEF877","JGSK":"2021-04-01 16:51:58.968","CDBH":"6","XSFX":"由西向东","XSFXDM":"2","KKMC":"中天大道与中生大道交口"},{"KKBH":"610256115","HPHM":"冀THD798","JGSK":"2021-04-01 16:51:58.969","CDBH":"4","XSFX":"由西向东","XSFXDM":"2","KKMC":"中天大道与中生大道交口"},{"KKBH":"610271010","HPHM":"津ML1818","JGSK":"2021-04-01 16:51:58.999","CDBH":"7","XSFX":"由北向南","XSFXDM":"4","KKMC":"中新大道与华五路交口"},{"KKBH":"610401005","HPHM":"津MQB212","JGSK":"2021-04-01 16:51:59.021","CDBH":"10","XSFX":"由北向南","XSFXDM":"4","KKMC":"和畅路与和顺路交口"},{"KKBH":"720891004000","HPHM":"津MZ6879","JGSK":"2021-04-01 16:51:59.026","CDBH":"4","XSFX":"由西向东","XSFXDM":"2","KKMC":"海博道与安平路交口"},{"KKBH":"610271010","HPHM":"津ADB1218","JGSK":"2021-04-01 16:51:59.049","CDBH":"5","XSFX":"由南向北","XSFXDM":"3","KKMC":"中新大道与华五路交口"},{"KKBH":"610251002","HPHM":"冀BQ693B","JGSK":"2021-04-01 16:51:59.09","CDBH":"2","XSFX":"由东向西","XSFXDM":"1","KKMC":"中天大道与和睦路交口"},{"KKBH":"720891003000","HPHM":"津ADQ1771","JGSK":"2021-04-01 16:51:59.113","CDBH":"7","XSFX":"由南向北","XSFXDM":"3","KKMC":"海博道与安正路交口"},{"KKBH":"610276125","HPHM":"车牌","JGSK":"2021-04-01 16:51:59.122","CDBH":"8","XSFX":"由北向南","XSFXDM":"4","KKMC":"中新大道与和顺路交口"},{"KKBH":"610391007","HPHM":"冀G29889","JGSK":"2021-04-01 16:51:59.149","CDBH":"2","XSFX":"由东向西","XSFXDM":"1","KKMC":"和韵路与和风路交口"},{"KKBH":"7208810020000","HPHM":"冀B2S3X1","JGSK":"2021-04-01 16:51:59.212","CDBH":"1","XSFX":"由东向西","XSFXDM":"1","KKMC":"海旭道与安正路交口正向"},{"KKBH":"610256113","HPHM":"津AKX672","JGSK":"2021-04-01 16:51:59.296","CDBH":"4","XSFX":"由南向北","XSFXDM":"3","KKMC":"中天大道与和风路交口"},{"KKBH":"610286127","HPHM":"津NJY239","JGSK":"2021-04-01 16:51:59.32","CDBH":"7","XSFX":"由南向北","XSFXDM":"3","KKMC":"中津大道与和畅路交口"},{"KKBH":"610276125","HPHM":"津NQ8095","JGSK":"2021-04-01 16:51:59.358","CDBH":"5","XSFX":"由南向北","XSFXDM":"3","KKMC":"中新大道与和顺路交口"},{"KKBH":"610256116","HPHM":"辽AG2N82","JGSK":"2021-04-01 16:51:59.397","CDBH":"7","XSFX":"由南向北","XSFXDM":"3","KKMC":"中天大道与和顺路交口"},{"KKBH":"610251002","HPHM":"黑A1HS09","JGSK":"2021-04-01 16:51:59.425","CDBH":"1","XSFX":"由东向西","XSFXDM":"1","KKMC":"中天大道与和睦路交口"},{"KKBH":"6102610040000","HPHM":"川Q73E99","JGSK":"2021-04-01 16:51:59.43","CDBH":"3","XSFX":"由南向北","XSFXDM":"3","KKMC":"中生大道与静湖西路（北侧）正向"},{"KKBH":"610266117","HPHM":"津RBR629","JGSK":"2021-04-01 16:51:59.461","CDBH":"5","XSFX":"由西向东","XSFXDM":"2","KKMC":"中生大道与和韵路交口"},{"KKBH":"610256116","HPHM":"冀DV923Z","JGSK":"2021-04-01 16:51:59.469","CDBH":"12","XSFX":"由北向南","XSFXDM":"4","KKMC":"中天大道与和顺路交口"},{"KKBH":"610256115","HPHM":"冀CLP968","JGSK":"2021-04-01 16:51:59.477","CDBH":"3","XSFX":"由东向西","XSFXDM":"1","KKMC":"中天大道与中生大道交口"},{"KKBH":"720871002000","HPHM":"津A04A21","JGSK":"2021-04-01 16:51:59.485","CDBH":"3","XSFX":"由西向东","XSFXDM":"2","KKMC":"安正路与芳菲路交口"},{"KKBH":"610401005","HPHM":"冀J9P4F2","JGSK":"2021-04-01 16:51:59.506","CDBH":"8","XSFX":"由南向北","XSFXDM":"3","KKMC":"和畅路与和顺路交口"},{"KKBH":"720891004000","HPHM":"车牌","JGSK":"2021-04-01 16:51:59.518","CDBH":"8","XSFX":"由南向北","XSFXDM":"3","KKMC":"海博道与安平路交口"},{"KKBH":"7208910060000","HPHM":"津RHZ358","JGSK":"2021-04-01 16:51:59.523","CDBH":"8","XSFX":"由西向东","XSFXDM":"2","KKMC":"海博道与永盛路交口正向"},{"KKBH":"610256112","HPHM":"津A8U682","JGSK":"2021-04-01 16:51:59.536","CDBH":"10","XSFX":"由北向南","XSFXDM":"4","KKMC":"中天大道与中津大道交口"},{"KKBH":"610276124","HPHM":"津RAC020","JGSK":"2021-04-01 16:51:59.559","CDBH":"7","XSFX":"由南向北","XSFXDM":"3","KKMC":"中新大道与中生大道交口"},{"KKBH":"610271008","HPHM":"津A02289F","JGSK":"2021-04-01 16:51:59.651","CDBH":"2","XSFX":"由南向北","XSFXDM":"3","KKMC":"中新大道与航母主题公园支路交口"},{"KKBH":"610286127","HPHM":"津C9Q678","JGSK":"2021-04-01 16:51:59.672","CDBH":"5","XSFX":"由西向东","XSFXDM":"2","KKMC":"中津大道与和畅路交口"},{"KKBH":"7205710040000","HPHM":"车牌","JGSK":"2021-04-01 16:51:59.689","CDBH":"6","XSFX":"由北向南","XSFXDM":"4","KKMC":"动漫东路与动漫中路交口正向"},{"KKBH":"610391007","HPHM":"津D00824","JGSK":"2021-04-01 16:51:59.709","CDBH":"5","XSFX":"由西向东","XSFXDM":"2","KKMC":"和韵路与和风路交口"},{"KKBH":"610256111","HPHM":"津HV1006","JGSK":"2021-04-01 16:51:59.741","CDBH":"8","XSFX":"由北向南","XSFXDM":"4","KKMC":"中天大道与和惠路交口"},{"KKBH":"610256113","HPHM":"鄂N6LH29","JGSK":"2021-04-01 16:51:59.899","CDBH":"8","XSFX":"由北向南","XSFXDM":"4","KKMC":"中天大道与和风路交口"},{"KKBH":"7205410040000","HPHM":"京PLQ517","JGSK":"2021-04-01 16:51:59.909","CDBH":"3","XSFX":"由西向东","XSFXDM":"2","KKMC":"动漫环路东与动漫中路交口正向"},{"KKBH":"610256116","HPHM":"津HH4757","JGSK":"2021-04-01 16:51:59.971","CDBH":"7","XSFX":"由南向北","XSFXDM":"3","KKMC":"中天大道与和顺路交口"},{"KKBH":"7280310020000","HPHM":"鲁DJ020Q","JGSK":"2021-04-01 16:52:00.03","CDBH":"6","XSFX":"由南向北","XSFXDM":"3","KKMC":"动漫中路与文一路交口正向"},{"KKBH":"610256116","HPHM":"津A29Y28","JGSK":"2021-04-01 16:52:00.037","CDBH":"9","XSFX":"由南向北","XSFXDM":"3","KKMC":"中天大道与和顺路交口"},{"KKBH":"610256112","HPHM":"津A3J234","JGSK":"2021-04-01 16:52:00.046","CDBH":"8","XSFX":"由南向北","XSFXDM":"3","KKMC":"中天大道与中津大道交口"},{"KKBH":"610256112","HPHM":"津ADV774","JGSK":"2021-04-01 16:52:00.052","CDBH":"2","XSFX":"由东向西","XSFXDM":"1","KKMC":"中天大道与中津大道交口"},{"KKBH":"720881002000","HPHM":"蒙LF1037","JGSK":"2021-04-01 16:52:00.099","CDBH":"4","XSFX":"由东向西","XSFXDM":"1","KKMC":"海旭道与安正路交口"},{"KKBH":"610391007","HPHM":"津DWW915","JGSK":"2021-04-01 16:52:00.166","CDBH":"10","XSFX":"由北向南","XSFXDM":"4","KKMC":"和韵路与和风路交口"},{"KKBH":"610391007","HPHM":"苏D156UB","JGSK":"2021-04-01 16:52:00.227","CDBH":"8","XSFX":"由南向北","XSFXDM":"3","KKMC":"和韵路与和风路交口"},{"KKBH":"720861002000","HPHM":"津ACN565","JGSK":"2021-04-01 16:52:00.244","CDBH":"5","XSFX":"由西向东","XSFXDM":"2","KKMC":"海晨道与安正路交口"},{"KKBH":"720871002000","HPHM":"吉HAH807","JGSK":"2021-04-01 16:52:00.246","CDBH":"8","XSFX":"由北向南","XSFXDM":"4","KKMC":"安正路与芳菲路交口"},{"KKBH":"610261004000","HPHM":"车牌","JGSK":"2021-04-01 16:52:00.249","CDBH":"3","XSFX":"由南向北","XSFXDM":"3","KKMC":"中生大道与静湖西路（北侧）"},{"KKBH":"610256115","HPHM":"津E21479","JGSK":"2021-04-01 16:52:00.316","CDBH":"2","XSFX":"由东向西","XSFXDM":"1","KKMC":"中天大道与中生大道交口"},{"KKBH":"610276124","HPHM":"津AD62133","JGSK":"2021-04-01 16:52:00.322","CDBH":"7","XSFX":"由南向北","XSFXDM":"3","KKMC":"中新大道与中生大道交口"},{"KKBH":"610401005","HPHM":"津DER556","JGSK":"2021-04-01 16:52:00.38","CDBH":"10","XSFX":"由北向南","XSFXDM":"4","KKMC":"和畅路与和顺路交口"},{"KKBH":"610391007","HPHM":"津AHT127","JGSK":"2021-04-01 16:52:00.422","CDBH":"1","XSFX":"由东向西","XSFXDM":"1","KKMC":"和韵路与和风路交口"},{"KKBH":"610266117","HPHM":"津KMH666","JGSK":"2021-04-01 16:52:00.467","CDBH":"5","XSFX":"由西向东","XSFXDM":"2","KKMC":"中生大道与和韵路交口"},{"KKBH":"720891003000","HPHM":"车牌","JGSK":"2021-04-01 16:52:00.586","CDBH":"5","XSFX":"由西向东","XSFXDM":"2","KKMC":"海博道与安正路交口"},{"KKBH":"7208910030000","HPHM":"津A5L025","JGSK":"2021-04-01 16:52:00.724","CDBH":"9","XSFX":"由南向北","XSFXDM":"3","KKMC":"海博道与安正路交口正向"},{"KKBH":"610256113","HPHM":"津A18S62","JGSK":"2021-04-01 16:52:00.73","CDBH":"4","XSFX":"由南向北","XSFXDM":"3","KKMC":"中天大道与和风路交口"},{"KKBH":"610256115","HPHM":"津K61777","JGSK":"2021-04-01 16:52:00.751","CDBH":"2","XSFX":"由东向西","XSFXDM":"1","KKMC":"中天大道与中生大道交口"},{"KKBH":"610276124","HPHM":"津NFL111","JGSK":"2021-04-01 16:52:00.78","CDBH":"5","XSFX":"由西向东","XSFXDM":"2","KKMC":"中新大道与中生大道交口"},{"KKBH":"720891003000","HPHM":"津NL9698","JGSK":"2021-04-01 16:52:00.796","CDBH":"8","XSFX":"由南向北","XSFXDM":"3","KKMC":"海博道与安正路交口"},{"KKBH":"720881002000","HPHM":"冀B3F1F6","JGSK":"2021-04-01 16:52:00.796","CDBH":"6","XSFX":"由西向东","XSFXDM":"2","KKMC":"海旭道与安正路交口"},{"KKBH":"610276126","HPHM":"津HU9655","JGSK":"2021-04-01 16:52:00.801","CDBH":"1","XSFX":"由东向西","XSFXDM":"1","KKMC":"中新大道与和意路交口"},{"KKBH":"610276125","HPHM":"车牌","JGSK":"2021-04-01 16:52:00.895","CDBH":"1","XSFX":"由东向西","XSFXDM":"1","KKMC":"中新大道与和顺路交口"},{"KKBH":"610256115","HPHM":"津B2J618","JGSK":"2021-04-01 16:52:00.916","CDBH":"5","XSFX":"由西向东","XSFXDM":"2","KKMC":"中天大道与中生大道交口"},{"KKBH":"720861003000","HPHM":"晋BFD309","JGSK":"2021-04-01 16:52:00.919","CDBH":"10","XSFX":"由北向南","XSFXDM":"4","KKMC":"海晨道与安明路交口"},{"KKBH":"610276124","HPHM":"津FHD528","JGSK":"2021-04-01 16:52:00.963","CDBH":"8","XSFX":"由南向北","XSFXDM":"3","KKMC":"中新大道与中生大道交口"},{"KKBH":"610271008","HPHM":"车牌","JGSK":"2021-04-01 16:52:00.981","CDBH":"5","XSFX":"由北向南","XSFXDM":"4","KKMC":"中新大道与航母主题公园支路交口"},{"KKBH":"610256115","HPHM":"津JLP201","JGSK":"2021-04-01 16:52:01.036","CDBH":"3","XSFX":"由东向西","XSFXDM":"1","KKMC":"中天大道与中生大道交口"},{"KKBH":"7208710020000","HPHM":"车牌","JGSK":"2021-04-01 16:52:01.038","CDBH":"7","XSFX":"由南向北","XSFXDM":"3","KKMC":"安正路与芳菲路交口正向"},{"KKBH":"610271010","HPHM":"鲁NQ73R9","JGSK":"2021-04-01 16:52:01.039","CDBH":"4","XSFX":"由南向北","XSFXDM":"3","KKMC":"中新大道与华五路交口"},{"KKBH":"610276124","HPHM":"津NNY619","JGSK":"2021-04-01 16:52:01.068","CDBH":"8","XSFX":"由南向北","XSFXDM":"3","KKMC":"中新大道与中生大道交口"},{"KKBH":"610286127","HPHM":"津A3D121","JGSK":"2021-04-01 16:52:01.113","CDBH":"5","XSFX":"由西向东","XSFXDM":"2","KKMC":"中津大道与和畅路交口"},{"KKBH":"7208910060000","HPHM":"津HWW848","JGSK":"2021-04-01 16:52:01.196","CDBH":"3","XSFX":"由东向西","XSFXDM":"1","KKMC":"海博道与永盛路交口正向"},{"KKBH":"711","HPHM":"津RTT194","JGSK":"2021-04-01 16:52:01.223","CDBH":"8","XSFX":"由北向南","XSFXDM":"4","KKMC":"不礼让行人中新大道与和旭路交口"},{"KKBH":"610256115","HPHM":"冀THD798","JGSK":"2021-04-01 16:52:01.235","CDBH":"5","XSFX":"由西向东","XSFXDM":"2","KKMC":"中天大道与中生大道交口"},{"KKBH":"711","HPHM":"鲁B01W2M","JGSK":"2021-04-01 16:52:01.235","CDBH":"5","XSFX":"由南向北","XSFXDM":"3","KKMC":"不礼让行人中新大道与和旭路交口"},{"KKBH":"7208910080000","HPHM":"冀BK087A","JGSK":"2021-04-01 16:52:01.282","CDBH":"9","XSFX":"由南向北","XSFXDM":"3","KKMC":"海博道与荣盛路交口正向"},{"KKBH":"6071310030000","HPHM":"津RTQ362","JGSK":"2021-04-01 16:52:01.317","CDBH":"1","XSFX":"由东向西","XSFXDM":"1","KKMC":"中央大道与海旭道交口正向"},{"KKBH":"610256114","HPHM":"津KK2717","JGSK":"2021-04-01 16:52:01.347","CDBH":"9","XSFX":"由北向南","XSFXDM":"4","KKMC":"中天大道与和旭路交口"},{"KKBH":"610391007","HPHM":"津JFP005","JGSK":"2021-04-01 16:52:01.382","CDBH":"4","XSFX":"由西向东","XSFXDM":"2","KKMC":"和韵路与和风路交口"},{"KKBH":"720891008000","HPHM":"津AF30838","JGSK":"2021-04-01 16:52:01.4","CDBH":"9","XSFX":"由南向北","XSFXDM":"3","KKMC":"海博道与荣盛路交口"},{"KKBH":"6071310030000","HPHM":"冀BP633U","JGSK":"2021-04-01 16:52:01.422","CDBH":"3","XSFX":"由东向西","XSFXDM":"1","KKMC":"中央大道与海旭道交口正向"},{"KKBH":"610266122000","HPHM":"津A9H773","JGSK":"2021-04-01 16:52:01.423","CDBH":"2","XSFX":"由西向东","XSFXDM":"2","KKMC":"生态城中生大道故道河一桥西向东上桥处"},{"KKBH":"610266117","HPHM":"津GLF065","JGSK":"2021-04-01 16:52:01.575","CDBH":"6","XSFX":"由西向东","XSFXDM":"2","KKMC":"中生大道与和韵路交口"},{"KKBH":"610256111","HPHM":"津DFH256","JGSK":"2021-04-01 16:52:01.591","CDBH":"8","XSFX":"由北向南","XSFXDM":"4","KKMC":"中天大道与和惠路交口"},{"KKBH":"610256112","HPHM":"津JUR696","JGSK":"2021-04-01 16:52:01.62","CDBH":"1","XSFX":"由东向西","XSFXDM":"1","KKMC":"中天大道与中津大道交口"},{"KKBH":"610401005","HPHM":"津DFX955","JGSK":"2021-04-01 16:52:01.667","CDBH":"9","XSFX":"由南向北","XSFXDM":"3","KKMC":"和畅路与和顺路交口"},{"KKBH":"610266117","HPHM":"津RGG752","JGSK":"2021-04-01 16:52:01.683","CDBH":"4","XSFX":"由西向东","XSFXDM":"2","KKMC":"中生大道与和韵路交口"},{"KKBH":"7208910030000","HPHM":"车牌","JGSK":"2021-04-01 16:52:01.723","CDBH":"1","XSFX":"由东向西","XSFXDM":"1","KKMC":"海博道与安正路交口正向"},{"KKBH":"610266117","HPHM":"津AD93783","JGSK":"2021-04-01 16:52:01.783","CDBH":"4","XSFX":"由西向东","XSFXDM":"2","KKMC":"中生大道与和韵路交口"},{"KKBH":"720881002000","HPHM":"津HYT095","JGSK":"2021-04-01 16:52:01.852","CDBH":"8","XSFX":"由西向东","XSFXDM":"2","KKMC":"海旭道与安正路交口"},{"KKBH":"610286127","HPHM":"津C7E777","JGSK":"2021-04-01 16:52:01.864","CDBH":"7","XSFX":"由南向北","XSFXDM":"3","KKMC":"中津大道与和畅路交口"},{"KKBH":"610251002","HPHM":"津DRZ815","JGSK":"2021-04-01 16:52:01.875","CDBH":"12","XSFX":"由北向南","XSFXDM":"4","KKMC":"中天大道与和睦路交口"},{"KKBH":"7208710020000","HPHM":"津ADH1226","JGSK":"2021-04-01 16:52:01.884","CDBH":"6","XSFX":"由南向北","XSFXDM":"3","KKMC":"安正路与芳菲路交口正向"},{"KKBH":"720881002000","HPHM":"冀B5E1C3","JGSK":"2021-04-01 16:52:01.939","CDBH":"4","XSFX":"由东向西","XSFXDM":"1","KKMC":"海旭道与安正路交口"},{"KKBH":"610256114","HPHM":"津A7L891","JGSK":"2021-04-01 16:52:01.989","CDBH":"5","XSFX":"由南向北","XSFXDM":"3","KKMC":"中天大道与和旭路交口"},{"KKBH":"720871002000","HPHM":"津A2J158","JGSK":"2021-04-01 16:52:02.008","CDBH":"9","XSFX":"由北向南","XSFXDM":"4","KKMC":"安正路与芳菲路交口"},{"KKBH":"610401005","HPHM":"津C91023","JGSK":"2021-04-01 16:52:02.144","CDBH":"7","XSFX":"由南向北","XSFXDM":"3","KKMC":"和畅路与和顺路交口"},{"KKBH":"720891008000","HPHM":"冀RPL116","JGSK":"2021-04-01 16:52:02.176","CDBH":"13","XSFX":"由北向南","XSFXDM":"4","KKMC":"海博道与荣盛路交口"},{"KKBH":"610391008","HPHM":"车牌","JGSK":"2021-04-01 16:52:02.194","CDBH":"6","XSFX":"由西向东","XSFXDM":"2","KKMC":"和韵路与和旭路交口"},{"KKBH":"610256115","HPHM":"津NSN550","JGSK":"2021-04-01 16:52:02.196","CDBH":"2","XSFX":"由东向西","XSFXDM":"1","KKMC":"中天大道与中生大道交口"},{"KKBH":"720571004000","HPHM":"津C32P62","JGSK":"2021-04-01 16:52:02.212","CDBH":"4","XSFX":"由西向东","XSFXDM":"2","KKMC":"动漫东路与动漫中路交口"},{"KKBH":"6071310030000","HPHM":"津RJR780","JGSK":"2021-04-01 16:52:02.253","CDBH":"2","XSFX":"由东向西","XSFXDM":"1","KKMC":"中央大道与海旭道交口正向"},{"KKBH":"7208810020000","HPHM":"津JHD832","JGSK":"2021-04-01 16:52:02.346","CDBH":"3","XSFX":"由东向西","XSFXDM":"1","KKMC":"海旭道与安正路交口正向"},{"KKBH":"610256111","HPHM":"冀A04R02","JGSK":"2021-04-01 16:52:02.558","CDBH":"7","XSFX":"由北向南","XSFXDM":"4","KKMC":"中天大道与和惠路交口"},{"KKBH":"720891004000","HPHM":"车牌","JGSK":"2021-04-01 16:52:02.558","CDBH":"7","XSFX":"由南向北","XSFXDM":"3","KKMC":"海博道与安平路交口"},{"KKBH":"7280310020000","HPHM":"津HTL863","JGSK":"2021-04-01 16:52:02.59","CDBH":"7","XSFX":"由北向南","XSFXDM":"4","KKMC":"动漫中路与文一路交口正向"},{"KKBH":"610401005","HPHM":"津GLK345","JGSK":"2021-04-01 16:52:02.629","CDBH":"5","XSFX":"由西向东","XSFXDM":"2","KKMC":"和畅路与和顺路交口"},{"KKBH":"610276124","HPHM":"津RAC020","JGSK":"2021-04-01 16:52:02.642","CDBH":"7","XSFX":"由南向北","XSFXDM":"3","KKMC":"中新大道与中生大道交口"},{"KKBH":"7208610030000","HPHM":"车牌","JGSK":"2021-04-01 16:52:02.654","CDBH":"7","XSFX":"由南向北","XSFXDM":"3","KKMC":"海晨道与安明路交口正向"},{"KKBH":"610256116","HPHM":"津AS0800","JGSK":"2021-04-01 16:52:02.663","CDBH":"5","XSFX":"由西向东","XSFXDM":"2","KKMC":"中天大道与和顺路交口"},{"KKBH":"7208210040000","HPHM":"车牌","JGSK":"2021-04-01 16:52:02.708","CDBH":"5","XSFX":"由北向南","XSFXDM":"4","KKMC":"动漫西路与动漫北路交口正向"},{"KKBH":"610271008","HPHM":"冀B6S9S8","JGSK":"2021-04-01 16:52:02.718","CDBH":"5","XSFX":"由北向南","XSFXDM":"4","KKMC":"中新大道与航母主题公园支路交口"},{"KKBH":"610256112","HPHM":"津FHL786","JGSK":"2021-04-01 16:52:02.73","CDBH":"10","XSFX":"由北向南","XSFXDM":"4","KKMC":"中天大道与中津大道交口"},{"KKBH":"610256114","HPHM":"津RYN878","JGSK":"2021-04-01 16:52:02.736","CDBH":"2","XSFX":"由西向东","XSFXDM":"2","KKMC":"中天大道与和旭路交口"},{"KKBH":"720891003000","HPHM":"津BL9059","JGSK":"2021-04-01 16:52:02.798","CDBH":"8","XSFX":"由南向北","XSFXDM":"3","KKMC":"海博道与安正路交口"},{"KKBH":"610266117","HPHM":"津KMH666","JGSK":"2021-04-01 16:52:02.823","CDBH":"5","XSFX":"由西向东","XSFXDM":"2","KKMC":"中生大道与和韵路交口"},{"KKBH":"7208910030000","HPHM":"车牌","JGSK":"2021-04-01 16:52:02.854","CDBH":"9","XSFX":"由南向北","XSFXDM":"3","KKMC":"海博道与安正路交口正向"},{"KKBH":"610271010","HPHM":"津ADB1218","JGSK":"2021-04-01 16:52:02.875","CDBH":"5","XSFX":"由南向北","XSFXDM":"3","KKMC":"中新大道与华五路交口"},{"KKBH":"610256115","HPHM":"鲁G781VV","JGSK":"2021-04-01 16:52:02.877","CDBH":"3","XSFX":"由东向西","XSFXDM":"1","KKMC":"中天大道与中生大道交口"},{"KKBH":"7205710020000","HPHM":"辽G18G30","JGSK":"2021-04-01 16:52:02.902","CDBH":"5","XSFX":"由北向南","XSFXDM":"4","KKMC":"动漫东路与文二路交口正向"},{"KKBH":"7208810020000","HPHM":"冀J08S16","JGSK":"2021-04-01 16:52:02.913","CDBH":"2","XSFX":"由东向西","XSFXDM":"1","KKMC":"海旭道与安正路交口正向"},{"KKBH":"610401004","HPHM":"津AJA611","JGSK":"2021-04-01 16:52:02.927","CDBH":"11","XSFX":"由北向南","XSFXDM":"4","KKMC":"和畅路与和风路交口"},{"KKBH":"610271008","HPHM":"津QQ3333","JGSK":"2021-04-01 16:52:02.937","CDBH":"1","XSFX":"由南向北","XSFXDM":"3","KKMC":"中新大道与航母主题公园支路交口"},{"KKBH":"610271010","HPHM":"冀B8V95F","JGSK":"2021-04-01 16:52:02.942","CDBH":"5","XSFX":"由南向北","XSFXDM":"3","KKMC":"中新大道与华五路交口"},{"KKBH":"610256113","HPHM":"鲁QK878A","JGSK":"2021-04-01 16:52:02.971","CDBH":"7","XSFX":"由北向南","XSFXDM":"4","KKMC":"中天大道与和风路交口"},{"KKBH":"610256113","HPHM":"津B2D785","JGSK":"2021-04-01 16:52:03.061","CDBH":"4","XSFX":"由南向北","XSFXDM":"3","KKMC":"中天大道与和风路交口"},{"KKBH":"610256113","HPHM":"辽GJM892","JGSK":"2021-04-01 16:52:03.073","CDBH":"8","XSFX":"由北向南","XSFXDM":"4","KKMC":"中天大道与和风路交口"},{"KKBH":"610391007","HPHM":"津JLX013","JGSK":"2021-04-01 16:52:03.109","CDBH":"10","XSFX":"由北向南","XSFXDM":"4","KKMC":"和韵路与和风路交口"},{"KKBH":"720881002000","HPHM":"津AD85597","JGSK":"2021-04-01 16:52:03.116","CDBH":"10","XSFX":"由南向北","XSFXDM":"3","KKMC":"海旭道与安正路交口"},{"KKBH":"720891004000","HPHM":"车牌","JGSK":"2021-04-01 16:52:03.2","CDBH":"8","XSFX":"由南向北","XSFXDM":"3","KKMC":"海博道与安平路交口"},{"KKBH":"610256113","HPHM":"津GTC121","JGSK":"2021-04-01 16:52:03.201","CDBH":"5","XSFX":"由南向北","XSFXDM":"3","KKMC":"中天大道与和风路交口"},{"KKBH":"610401004","HPHM":"津AU8583","JGSK":"2021-04-01 16:52:03.209","CDBH":"4","XSFX":"由西向东","XSFXDM":"2","KKMC":"和畅路与和风路交口"},{"KKBH":"610266118","HPHM":"津J61559","JGSK":"2021-04-01 16:52:03.26","CDBH":"2","XSFX":"由东向西","XSFXDM":"1","KKMC":"中生大道与和畅路交口"},{"KKBH":"720891003000","HPHM":"车牌","JGSK":"2021-04-01 16:52:03.346","CDBH":"1","XSFX":"由东向西","XSFXDM":"1","KKMC":"海博道与安正路交口"},{"KKBH":"610401005","HPHM":"黑B63A01","JGSK":"2021-04-01 16:52:03.36","CDBH":"4","XSFX":"由西向东","XSFXDM":"2","KKMC":"和畅路与和顺路交口"},{"KKBH":"610286127","HPHM":"津DGY112","JGSK":"2021-04-01 16:52:03.411","CDBH":"6","XSFX":"由西向东","XSFXDM":"2","KKMC":"中津大道与和畅路交口"},{"KKBH":"720891006000","HPHM":"津HWW848","JGSK":"2021-04-01 16:52:03.528","CDBH":"3","XSFX":"由东向西","XSFXDM":"1","KKMC":"海博道与永盛路交口"},{"KKBH":"610401005","HPHM":"津FFZ798","JGSK":"2021-04-01 16:52:03.555","CDBH":"7","XSFX":"由南向北","XSFXDM":"3","KKMC":"和畅路与和顺路交口"},{"KKBH":"720891006000","HPHM":"豫A6LN36","JGSK":"2021-04-01 16:52:03.561","CDBH":"12","XSFX":"由北向南","XSFXDM":"4","KKMC":"海博道与永盛路交口"},{"KKBH":"720891004000","HPHM":"冀BN257Y","JGSK":"2021-04-01 16:52:03.587","CDBH":"4","XSFX":"由西向东","XSFXDM":"2","KKMC":"海博道与安平路交口"},{"KKBH":"610256113","HPHM":"津AKX672","JGSK":"2021-04-01 16:52:03.6","CDBH":"4","XSFX":"由南向北","XSFXDM":"3","KKMC":"中天大道与和风路交口"},{"KKBH":"610251002","HPHM":"冀BN652L","JGSK":"2021-04-01 16:52:03.647","CDBH":"1","XSFX":"由东向西","XSFXDM":"1","KKMC":"中天大道与和睦路交口"},{"KKBH":"610256112","HPHM":"津A8U682","JGSK":"2021-04-01 16:52:03.674","CDBH":"10","XSFX":"由北向南","XSFXDM":"4","KKMC":"中天大道与中津大道交口"},{"KKBH":"7208810020000","HPHM":"津AF63637","JGSK":"2021-04-01 16:52:03.725","CDBH":"6","XSFX":"由西向东","XSFXDM":"2","KKMC":"海旭道与安正路交口正向"},{"KKBH":"7208910030000","HPHM":"津MDW358","JGSK":"2021-04-01 16:52:03.734","CDBH":"8","XSFX":"由南向北","XSFXDM":"3","KKMC":"海博道与安正路交口正向"},{"KKBH":"610256114","HPHM":"津B3A518","JGSK":"2021-04-01 16:52:03.748","CDBH":"6","XSFX":"由南向北","XSFXDM":"3","KKMC":"中天大道与和旭路交口"},{"KKBH":"610276124","HPHM":"津NNY619","JGSK":"2021-04-01 16:52:03.762","CDBH":"8","XSFX":"由南向北","XSFXDM":"3","KKMC":"中新大道与中生大道交口"},{"KKBH":"720881002000","HPHM":"冀B9104M","JGSK":"2021-04-01 16:52:03.78","CDBH":"4","XSFX":"由东向西","XSFXDM":"1","KKMC":"海旭道与安正路交口"},{"KKBH":"610261004000","HPHM":"川Q73E99","JGSK":"2021-04-01 16:52:03.852","CDBH":"3","XSFX":"由南向北","XSFXDM":"3","KKMC":"中生大道与静湖西路（北侧）"},{"KKBH":"610256112","HPHM":"津A3J234","JGSK":"2021-04-01 16:52:03.855","CDBH":"9","XSFX":"由南向北","XSFXDM":"3","KKMC":"中天大道与中津大道交口"},{"KKBH":"7208910050000","HPHM":"冀B9Z01C","JGSK":"2021-04-01 16:52:03.86","CDBH":"2","XSFX":"由东向西","XSFXDM":"1","KKMC":"海博道与安明路交口正向"},{"KKBH":"610276124","HPHM":"津BA6996","JGSK":"2021-04-01 16:52:03.877","CDBH":"11","XSFX":"由北向南","XSFXDM":"4","KKMC":"中新大道与中生大道交口"},{"KKBH":"610276124","HPHM":"津RDT361","JGSK":"2021-04-01 16:52:03.916","CDBH":"3","XSFX":"由东向西","XSFXDM":"1","KKMC":"中新大道与中生大道交口"},{"KKBH":"610286127","HPHM":"冀D019NR","JGSK":"2021-04-01 16:52:03.938","CDBH":"4","XSFX":"由西向东","XSFXDM":"2","KKMC":"中津大道与和畅路交口"},{"KKBH":"610256115","HPHM":"津B2J618","JGSK":"2021-04-01 16:52:03.955","CDBH":"6","XSFX":"由西向东","XSFXDM":"2","KKMC":"中天大道与中生大道交口"},{"KKBH":"610391007","HPHM":"冀F4C716","JGSK":"2021-04-01 16:52:03.99","CDBH":"1","XSFX":"由东向西","XSFXDM":"1","KKMC":"和韵路与和风路交口"},{"KKBH":"728031002000","HPHM":"鲁DJ020Q","JGSK":"2021-04-01 16:52:04.017","CDBH":"6","XSFX":"由南向北","XSFXDM":"3","KKMC":"动漫中路与文一路交口"},{"KKBH":"610271008","HPHM":"车牌","JGSK":"2021-04-01 16:52:04.124","CDBH":"2","XSFX":"由南向北","XSFXDM":"3","KKMC":"中新大道与航母主题公园支路交口"},{"KKBH":"610286127","HPHM":"鄂AC88Z8","JGSK":"2021-04-01 16:52:04.154","CDBH":"6","XSFX":"由西向东","XSFXDM":"2","KKMC":"中津大道与和畅路交口"},{"KKBH":"610256112","HPHM":"津A3X815","JGSK":"2021-04-01 16:52:04.178","CDBH":"2","XSFX":"由东向西","XSFXDM":"1","KKMC":"中天大道与中津大道交口"},{"KKBH":"7208810020000","HPHM":"津RBX865","JGSK":"2021-04-01 16:52:04.179","CDBH":"13","XSFX":"由北向南","XSFXDM":"4","KKMC":"海旭道与安正路交口正向"},{"KKBH":"610276124","HPHM":"津HDW076","JGSK":"2021-04-01 16:52:04.192","CDBH":"8","XSFX":"由南向北","XSFXDM":"3","KKMC":"中新大道与中生大道交口"},{"KKBH":"7280310030000","HPHM":"闽JU5967","JGSK":"2021-04-01 16:52:04.229","CDBH":"3","XSFX":"由南向北","XSFXDM":"3","KKMC":"动漫中路与文二路交口正向"},{"KKBH":"6103261420000","HPHM":"车牌","JGSK":"2021-04-01 16:52:04.39","CDBH":"13","XSFX":"由北向南","XSFXDM":"4","KKMC":"中成大道与泰七路交口正向"},{"KKBH":"610276126","HPHM":"津HU9655","JGSK":"2021-04-01 16:52:04.483","CDBH":"1","XSFX":"由东向西","XSFXDM":"1","KKMC":"中新大道与和意路交口"},{"KKBH":"610276126","HPHM":"苏BP77B7","JGSK":"2021-04-01 16:52:04.488","CDBH":"2","XSFX":"由东向西","XSFXDM":"1","KKMC":"中新大道与和意路交口"},{"KKBH":"7208910060000","HPHM":"津C782E3","JGSK":"2021-04-01 16:52:04.523","CDBH":"7","XSFX":"由西向东","XSFXDM":"2","KKMC":"海博道与永盛路交口正向"},{"KKBH":"610391007","HPHM":"津AZ6688","JGSK":"2021-04-01 16:52:04.63","CDBH":"3","XSFX":"由东向西","XSFXDM":"1","KKMC":"和韵路与和风路交口"},{"KKBH":"7208210030000","HPHM":"粤L971J7","JGSK":"2021-04-01 16:52:04.678","CDBH":"4","XSFX":"由南向北","XSFXDM":"3","KKMC":"动漫西路与动漫南路交口正向"},{"KKBH":"610276124","HPHM":"津E03802","JGSK":"2021-04-01 16:52:04.75","CDBH":"1","XSFX":"由东向西","XSFXDM":"1","KKMC":"中新大道与中生大道交口"},{"KKBH":"6102610040000","HPHM":"车牌","JGSK":"2021-04-01 16:52:04.759","CDBH":"3","XSFX":"由南向北","XSFXDM":"3","KKMC":"中生大道与静湖西路（北侧）正向"},{"KKBH":"610391007","HPHM":"蒙A918SX","JGSK":"2021-04-01 16:52:04.871","CDBH":"1","XSFX":"由东向西","XSFXDM":"1","KKMC":"和韵路与和风路交口"},{"KKBH":"610256111","HPHM":"津DFH256","JGSK":"2021-04-01 16:52:04.89","CDBH":"7","XSFX":"由北向南","XSFXDM":"4","KKMC":"中天大道与和惠路交口"},{"KKBH":"610391007","HPHM":"津K07211","JGSK":"2021-04-01 16:52:04.908","CDBH":"4","XSFX":"由西向东","XSFXDM":"2","KKMC":"和韵路与和风路交口"},{"KKBH":"610266117","HPHM":"津HAT860","JGSK":"2021-04-01 16:52:04.919","CDBH":"6","XSFX":"由西向东","XSFXDM":"2","KKMC":"中生大道与和韵路交口"},{"KKBH":"610266117","HPHM":"津KXN266","JGSK":"2021-04-01 16:52:04.92","CDBH":"4","XSFX":"由西向东","XSFXDM":"2","KKMC":"中生大道与和韵路交口"},{"KKBH":"720891008000","HPHM":"冀BK087A","JGSK":"2021-04-01 16:52:04.922","CDBH":"9","XSFX":"由南向北","XSFXDM":"3","KKMC":"海博道与荣盛路交口"},{"KKBH":"610401005","HPHM":"津DER556","JGSK":"2021-04-01 16:52:04.93","CDBH":"10","XSFX":"由北向南","XSFXDM":"4","KKMC":"和畅路与和顺路交口"},{"KKBH":"610401005","HPHM":"津MQB212","JGSK":"2021-04-01 16:52:04.931","CDBH":"11","XSFX":"由北向南","XSFXDM":"4","KKMC":"和畅路与和顺路交口"},{"KKBH":"610256112","HPHM":"津A9R200","JGSK":"2021-04-01 16:52:04.945","CDBH":"1","XSFX":"由东向西","XSFXDM":"1","KKMC":"中天大道与中津大道交口"},{"KKBH":"610286127","HPHM":"津KEN322","JGSK":"2021-04-01 16:52:05.002","CDBH":"5","XSFX":"由西向东","XSFXDM":"2","KKMC":"中津大道与和畅路交口"},{"KKBH":"610251002","HPHM":"津A09818D","JGSK":"2021-04-01 16:52:05.01","CDBH":"3","XSFX":"由东向西","XSFXDM":"1","KKMC":"中天大道与和睦路交口"},{"KKBH":"610391007","HPHM":"苏D156UB","JGSK":"2021-04-01 16:52:05.084","CDBH":"9","XSFX":"由南向北","XSFXDM":"3","KKMC":"和韵路与和风路交口"},{"KKBH":"610401005","HPHM":"津FFZ798","JGSK":"2021-04-01 16:52:05.106","CDBH":"7","XSFX":"由南向北","XSFXDM":"3","KKMC":"和畅路与和顺路交口"},{"KKBH":"720891006000","HPHM":"津RHZ358","JGSK":"2021-04-01 16:52:05.136","CDBH":"8","XSFX":"由西向东","XSFXDM":"2","KKMC":"海博道与永盛路交口"},{"KKBH":"610256113","HPHM":"豫FZH307","JGSK":"2021-04-01 16:52:05.215","CDBH":"5","XSFX":"由南向北","XSFXDM":"3","KKMC":"中天大道与和风路交口"},{"KKBH":"610256115","HPHM":"津RUB855","JGSK":"2021-04-01 16:52:05.236","CDBH":"1","XSFX":"由东向西","XSFXDM":"1","KKMC":"中天大道与中生大道交口"},{"KKBH":"7280310020000","HPHM":"津C9S928","JGSK":"2021-04-01 16:52:05.27","CDBH":"6","XSFX":"由南向北","XSFXDM":"3","KKMC":"动漫中路与文一路交口正向"},{"KKBH":"610256115","HPHM":"鲁A7F0B7","JGSK":"2021-04-01 16:52:05.278","CDBH":"3","XSFX":"由东向西","XSFXDM":"1","KKMC":"中天大道与中生大道交口"},{"KKBH":"610276125","HPHM":"津AY2505","JGSK":"2021-04-01 16:52:05.361","CDBH":"1","XSFX":"由东向西","XSFXDM":"1","KKMC":"中新大道与和顺路交口"},{"KKBH":"7208810050000","HPHM":"津FP8225","JGSK":"2021-04-01 16:52:05.4","CDBH":"9","XSFX":"由北向南","XSFXDM":"4","KKMC":"海旭道与明盛路交口正向"},{"KKBH":"6071310030000","HPHM":"吉AL38V6","JGSK":"2021-04-01 16:52:05.447","CDBH":"3","XSFX":"由东向西","XSFXDM":"1","KKMC":"中央大道与海旭道交口正向"},{"KKBH":"610266118","HPHM":"冀B8H25C","JGSK":"2021-04-01 16:52:05.476","CDBH":"6","XSFX":"由西向东","XSFXDM":"2","KKMC":"中生大道与和畅路交口"},{"KKBH":"720871002000","HPHM":"津RPD059","JGSK":"2021-04-01 16:52:05.5","CDBH":"5","XSFX":"由南向北","XSFXDM":"3","KKMC":"安正路与芳菲路交口"},{"KKBH":"610256113","HPHM":"津A18S62","JGSK":"2021-04-01 16:52:05.522","CDBH":"4","XSFX":"由南向北","XSFXDM":"3","KKMC":"中天大道与和风路交口"},{"KKBH":"610391007","HPHM":"津N77703","JGSK":"2021-04-01 16:52:05.574","CDBH":"10","XSFX":"由北向南","XSFXDM":"4","KKMC":"和韵路与和风路交口"},{"KKBH":"610256113","HPHM":"津C202H7","JGSK":"2021-04-01 16:52:05.579","CDBH":"8","XSFX":"由北向南","XSFXDM":"4","KKMC":"中天大道与和风路交口"},{"KKBH":"610391007","HPHM":"津AHT127","JGSK":"2021-04-01 16:52:05.59","CDBH":"2","XSFX":"由东向西","XSFXDM":"1","KKMC":"和韵路与和风路交口"},{"KKBH":"610391007","HPHM":"冀BMV539","JGSK":"2021-04-01 16:52:05.732","CDBH":"11","XSFX":"由北向南","XSFXDM":"4","KKMC":"和韵路与和风路交口"},{"KKBH":"610401005","HPHM":"津C91023","JGSK":"2021-04-01 16:52:05.827","CDBH":"8","XSFX":"由南向北","XSFXDM":"3","KKMC":"和畅路与和顺路交口"},{"KKBH":"7209010020000","HPHM":"京HW6606","JGSK":"2021-04-01 16:52:05.891","CDBH":"11","XSFX":"由北向南","XSFXDM":"4","KKMC":"玉林道与安正路交口正向"},{"KKBH":"610266117","HPHM":"津A26E58","JGSK":"2021-04-01 16:52:05.918","CDBH":"5","XSFX":"由西向东","XSFXDM":"2","KKMC":"中生大道与和韵路交口"},{"KKBH":"720871002000","HPHM":"琼AQP953","JGSK":"2021-04-01 16:52:05.928","CDBH":"9","XSFX":"由北向南","XSFXDM":"4","KKMC":"安正路与芳菲路交口"},{"KKBH":"720881002000","HPHM":"冀B2S3X1","JGSK":"2021-04-01 16:52:05.949","CDBH":"1","XSFX":"由东向西","XSFXDM":"1","KKMC":"海旭道与安正路交口"},{"KKBH":"610276124","HPHM":"津AF58893","JGSK":"2021-04-01 16:52:06.019","CDBH":"3","XSFX":"由东向西","XSFXDM":"1","KKMC":"中新大道与中生大道交口"},{"KKBH":"720891003000","HPHM":"豫AW08D4","JGSK":"2021-04-01 16:52:06.076","CDBH":"7","XSFX":"由南向北","XSFXDM":"3","KKMC":"海博道与安正路交口"},{"KKBH":"610266117","HPHM":"津RGG752","JGSK":"2021-04-01 16:52:06.103","CDBH":"4","XSFX":"由西向东","XSFXDM":"2","KKMC":"中生大道与和韵路交口"},{"KKBH":"7208810020000","HPHM":"鲁HY156R","JGSK":"2021-04-01 16:52:06.206","CDBH":"3","XSFX":"由东向西","XSFXDM":"1","KKMC":"海旭道与安正路交口正向"},{"KKBH":"610271008","HPHM":"津C9H697","JGSK":"2021-04-01 16:52:06.217","CDBH":"2","XSFX":"由南向北","XSFXDM":"3","KKMC":"中新大道与航母主题公园支路交口"},{"KKBH":"610256111","HPHM":"津A0T405","JGSK":"2021-04-01 16:52:06.33","CDBH":"7","XSFX":"由北向南","XSFXDM":"4","KKMC":"中天大道与和惠路交口"},{"KKBH":"7208910030000","HPHM":"津RYX681","JGSK":"2021-04-01 16:52:06.377","CDBH":"9","XSFX":"由南向北","XSFXDM":"3","KKMC":"海博道与安正路交口正向"},{"KKBH":"720891003000","HPHM":"津RFK765","JGSK":"2021-04-01 16:52:06.394","CDBH":"7","XSFX":"由南向北","XSFXDM":"3","KKMC":"海博道与安正路交口"},{"KKBH":"7205410040000","HPHM":"皖B37J67","JGSK":"2021-04-01 16:52:06.409","CDBH":"1","XSFX":"由东向西","XSFXDM":"1","KKMC":"动漫环路东与动漫中路交口正向"},{"KKBH":"720871002000","HPHM":"津A0J682","JGSK":"2021-04-01 16:52:06.541","CDBH":"6","XSFX":"由南向北","XSFXDM":"3","KKMC":"安正路与芳菲路交口"},{"KKBH":"610271010","HPHM":"鲁NQ73R9","JGSK":"2021-04-01 16:52:06.561","CDBH":"4","XSFX":"由南向北","XSFXDM":"3","KKMC":"中新大道与华五路交口"},{"KKBH":"711","HPHM":"津NZK359","JGSK":"2021-04-01 16:52:06.58","CDBH":"8","XSFX":"由北向南","XSFXDM":"4","KKMC":"不礼让行人中新大道与和旭路交口"},{"KKBH":"610256113","HPHM":"鲁QK878A","JGSK":"2021-04-01 16:52:06.619","CDBH":"7","XSFX":"由北向南","XSFXDM":"4","KKMC":"中天大道与和风路交口"},{"KKBH":"7280310020000","HPHM":"车牌","JGSK":"2021-04-01 16:52:06.649","CDBH":"4","XSFX":"由西向东","XSFXDM":"2","KKMC":"动漫中路与文一路交口正向"},{"KKBH":"7208910080000","HPHM":"津AY1770","JGSK":"2021-04-01 16:52:06.873","CDBH":"10","XSFX":"由南向北","XSFXDM":"3","KKMC":"海博道与荣盛路交口正向"},{"KKBH":"610271008","HPHM":"车牌","JGSK":"2021-04-01 16:52:06.901","CDBH":"2","XSFX":"由南向北","XSFXDM":"3","KKMC":"中新大道与航母主题公园支路交口"},{"KKBH":"610286127","HPHM":"津NJY239","JGSK":"2021-04-01 16:52:06.904","CDBH":"8","XSFX":"由南向北","XSFXDM":"3","KKMC":"中津大道与和畅路交口"},{"KKBH":"610256115","HPHM":"冀J3T9W3","JGSK":"2021-04-01 16:52:06.905","CDBH":"1","XSFX":"由东向西","XSFXDM":"1","KKMC":"中天大道与中生大道交口"},{"KKBH":"610286127","HPHM":"鲁NT13M6","JGSK":"2021-04-01 16:52:06.927","CDBH":"6","XSFX":"由西向东","XSFXDM":"2","KKMC":"中津大道与和畅路交口"},{"KKBH":"610286127","HPHM":"津FGB919","JGSK":"2021-04-01 16:52:06.93","CDBH":"1","XSFX":"由东向西","XSFXDM":"1","KKMC":"中津大道与和畅路交口"},{"KKBH":"720571002000","HPHM":"辽G18G30","JGSK":"2021-04-01 16:52:07.007","CDBH":"5","XSFX":"由北向南","XSFXDM":"4","KKMC":"动漫东路与文二路交口"},{"KKBH":"610251002","HPHM":"津DNY786","JGSK":"2021-04-01 16:52:07.069","CDBH":"1","XSFX":"由东向西","XSFXDM":"1","KKMC":"中天大道与和睦路交口"},{"KKBH":"610256111","HPHM":"冀A04R02","JGSK":"2021-04-01 16:52:07.13","CDBH":"7","XSFX":"由北向南","XSFXDM":"4","KKMC":"中天大道与和惠路交口"},{"KKBH":"610256112","HPHM":"津FHL786","JGSK":"2021-04-01 16:52:07.199","CDBH":"10","XSFX":"由北向南","XSFXDM":"4","KKMC":"中天大道与中津大道交口"},{"KKBH":"610391007","HPHM":"津RDQ903","JGSK":"2021-04-01 16:52:07.24","CDBH":"11","XSFX":"由北向南","XSFXDM":"4","KKMC":"和韵路与和风路交口"},{"KKBH":"720821003000","HPHM":"粤L971J7","JGSK":"2021-04-01 16:52:07.245","CDBH":"4","XSFX":"由南向北","XSFXDM":"3","KKMC":"动漫西路与动漫南路交口"},{"KKBH":"728031002000","HPHM":"津HTL863","JGSK":"2021-04-01 16:52:07.253","CDBH":"8","XSFX":"由北向南","XSFXDM":"4","KKMC":"动漫中路与文一路交口"},{"KKBH":"610266117","HPHM":"津FEU099","JGSK":"2021-04-01 16:52:07.262","CDBH":"4","XSFX":"由西向东","XSFXDM":"2","KKMC":"中生大道与和韵路交口"},{"KKBH":"610391007","HPHM":"冀G29889","JGSK":"2021-04-01 16:52:07.27","CDBH":"3","XSFX":"由东向西","XSFXDM":"1","KKMC":"和韵路与和风路交口"},{"KKBH":"610276125","HPHM":"津C09E77","JGSK":"2021-04-01 16:52:07.273","CDBH":"5","XSFX":"由南向北","XSFXDM":"3","KKMC":"中新大道与和顺路交口"},{"KKBH":"610271008","HPHM":"车牌","JGSK":"2021-04-01 16:52:07.312","CDBH":"1","XSFX":"由南向北","XSFXDM":"3","KKMC":"中新大道与航母主题公园支路交口"},{"KKBH":"720891008000","HPHM":"京A6NP76","JGSK":"2021-04-01 16:52:07.381","CDBH":"13","XSFX":"由北向南","XSFXDM":"4","KKMC":"海博道与荣盛路交口"},{"KKBH":"610391008","HPHM":"津KU6835","JGSK":"2021-04-01 16:52:07.422","CDBH":"1","XSFX":"由东向西","XSFXDM":"1","KKMC":"和韵路与和旭路交口"},{"KKBH":"7208810020000","HPHM":"津HD7718","JGSK":"2021-04-01 16:52:07.484","CDBH":"10","XSFX":"由南向北","XSFXDM":"3","KKMC":"海旭道与安正路交口正向"},{"KKBH":"720541004000","HPHM":"京PLQ517","JGSK":"2021-04-01 16:52:07.503","CDBH":"3","XSFX":"由西向东","XSFXDM":"2","KKMC":"动漫环路东与动漫中路交口"},{"KKBH":"720891004000","HPHM":"津DYE820","JGSK":"2021-04-01 16:52:07.507","CDBH":"4","XSFX":"由西向东","XSFXDM":"2","KKMC":"海博道与安平路交口"},{"KKBH":"720891004000","HPHM":"津NQK018","JGSK":"2021-04-01 16:52:07.663","CDBH":"4","XSFX":"由西向东","XSFXDM":"2","KKMC":"海博道与安平路交口"},{"KKBH":"610256115","HPHM":"津K61777","JGSK":"2021-04-01 16:52:07.676","CDBH":"3","XSFX":"由东向西","XSFXDM":"1","KKMC":"中天大道与中生大道交口"},{"KKBH":"610256113","HPHM":"车牌","JGSK":"2021-04-01 16:52:07.702","CDBH":"6","XSFX":"由南向北","XSFXDM":"3","KKMC":"中天大道与和风路交口"},{"KKBH":"610401004","HPHM":"津AJA611","JGSK":"2021-04-01 16:52:07.74","CDBH":"12","XSFX":"由北向南","XSFXDM":"4","KKMC":"和畅路与和风路交口"},{"KKBH":"610256114","HPHM":"津DXT296","JGSK":"2021-04-01 16:52:07.764","CDBH":"1","XSFX":"由西向东","XSFXDM":"2","KKMC":"中天大道与和旭路交口"},{"KKBH":"610266117","HPHM":"津A1J654","JGSK":"2021-04-01 16:52:07.826","CDBH":"5","XSFX":"由西向东","XSFXDM":"2","KKMC":"中生大道与和韵路交口"},{"KKBH":"7208910060000","HPHM":"津CCC921","JGSK":"2021-04-01 16:52:07.834","CDBH":"8","XSFX":"由西向东","XSFXDM":"2","KKMC":"海博道与永盛路交口正向"},{"KKBH":"610276124","HPHM":"津HDW076","JGSK":"2021-04-01 16:52:07.922","CDBH":"8","XSFX":"由南向北","XSFXDM":"3","KKMC":"中新大道与中生大道交口"},{"KKBH":"610256115","HPHM":"津AF31173","JGSK":"2021-04-01 16:52:07.95","CDBH":"4","XSFX":"由西向东","XSFXDM":"2","KKMC":"中天大道与中生大道交口"},{"KKBH":"720891003000","HPHM":"津A0M925","JGSK":"2021-04-01 16:52:07.998","CDBH":"7","XSFX":"由南向北","XSFXDM":"3","KKMC":"海博道与安正路交口"},{"KKBH":"720881002000","HPHM":"津RBX865","JGSK":"2021-04-01 16:52:08.079","CDBH":"13","XSFX":"由北向南","XSFXDM":"4","KKMC":"海旭道与安正路交口"},{"KKBH":"610256115","HPHM":"津MWB177","JGSK":"2021-04-01 16:52:08.145","CDBH":"1","XSFX":"由东向西","XSFXDM":"1","KKMC":"中天大道与中生大道交口"},{"KKBH":"6071310030000","HPHM":"津NYZ172","JGSK":"2021-04-01 16:52:08.155","CDBH":"2","XSFX":"由东向西","XSFXDM":"1","KKMC":"中央大道与海旭道交口正向"},{"KKBH":"610256113","HPHM":"车牌","JGSK":"2021-04-01 16:52:08.158","CDBH":"6","XSFX":"由南向北","XSFXDM":"3","KKMC":"中天大道与和风路交口"},{"KKBH":"610261004000","HPHM":"车牌","JGSK":"2021-04-01 16:52:08.169","CDBH":"2","XSFX":"由南向北","XSFXDM":"3","KKMC":"中生大道与静湖西路（北侧）"},{"KKBH":"610276124","HPHM":"津KR0125","JGSK":"2021-04-01 16:52:08.177","CDBH":"7","XSFX":"由南向北","XSFXDM":"3","KKMC":"中新大道与中生大道交口"},{"KKBH":"610326142000","HPHM":"车牌","JGSK":"2021-04-01 16:52:08.184","CDBH":"14","XSFX":"由北向南","XSFXDM":"4","KKMC":"中成大道与泰七路交口"},{"KKBH":"610391007","HPHM":"津HQ1230","JGSK":"2021-04-01 16:52:08.204","CDBH":"8","XSFX":"由南向北","XSFXDM":"3","KKMC":"和韵路与和风路交口"},{"KKBH":"610256115","HPHM":"津RUB855","JGSK":"2021-04-01 16:52:08.316","CDBH":"2","XSFX":"由东向西","XSFXDM":"1","KKMC":"中天大道与中生大道交口"},{"KKBH":"610266117","HPHM":"津A26E58","JGSK":"2021-04-01 16:52:08.423","CDBH":"5","XSFX":"由西向东","XSFXDM":"2","KKMC":"中生大道与和韵路交口"},{"KKBH":"610251002","HPHM":"津GUR928","JGSK":"2021-04-01 16:52:08.552","CDBH":"2","XSFX":"由东向西","XSFXDM":"1","KKMC":"中天大道与和睦路交口"},{"KKBH":"610286127","HPHM":"冀D019NR","JGSK":"2021-04-01 16:52:08.553","CDBH":"5","XSFX":"由西向东","XSFXDM":"2","KKMC":"中津大道与和畅路交口"},{"KKBH":"7208810020000","HPHM":"津HNH360","JGSK":"2021-04-01 16:52:08.566","CDBH":"9","XSFX":"由南向北","XSFXDM":"3","KKMC":"海旭道与安正路交口正向"},{"KKBH":"720871002000","HPHM":"津GGB229","JGSK":"2021-04-01 16:52:08.57","CDBH":"9","XSFX":"由北向南","XSFXDM":"4","KKMC":"安正路与芳菲路交口"},{"KKBH":"610256113","HPHM":"津B2D785","JGSK":"2021-04-01 16:52:08.64","CDBH":"4","XSFX":"由南向北","XSFXDM":"3","KKMC":"中天大道与和风路交口"},{"KKBH":"610391007","HPHM":"津DM1083","JGSK":"2021-04-01 16:52:08.642","CDBH":"10","XSFX":"由北向南","XSFXDM":"4","KKMC":"和韵路与和风路交口"},{"KKBH":"610276126","HPHM":"苏BP77B7","JGSK":"2021-04-01 16:52:08.643","CDBH":"2","XSFX":"由东向西","XSFXDM":"1","KKMC":"中新大道与和意路交口"},{"KKBH":"720881002000","HPHM":"冀J08S16","JGSK":"2021-04-01 16:52:08.665","CDBH":"2","XSFX":"由东向西","XSFXDM":"1","KKMC":"海旭道与安正路交口"},{"KKBH":"728031003000","HPHM":"闽JU5967","JGSK":"2021-04-01 16:52:08.707","CDBH":"3","XSFX":"由南向北","XSFXDM":"3","KKMC":"动漫中路与文二路交口"},{"KKBH":"610256113","HPHM":"津MZF928","JGSK":"2021-04-01 16:52:08.708","CDBH":"7","XSFX":"由北向南","XSFXDM":"4","KKMC":"中天大道与和风路交口"},{"KKBH":"610256113","HPHM":"豫FZH307","JGSK":"2021-04-01 16:52:08.72","CDBH":"5","XSFX":"由南向北","XSFXDM":"3","KKMC":"中天大道与和风路交口"},{"KKBH":"610401005","HPHM":"津GLK345","JGSK":"2021-04-01 16:52:08.72","CDBH":"6","XSFX":"由西向东","XSFXDM":"2","KKMC":"和畅路与和顺路交口"},{"KKBH":"610271008","HPHM":"车牌","JGSK":"2021-04-01 16:52:08.73","CDBH":"2","XSFX":"由南向北","XSFXDM":"3","KKMC":"中新大道与航母主题公园支路交口"},{"KKBH":"7208910030000","HPHM":"津C18337","JGSK":"2021-04-01 16:52:08.731","CDBH":"11","XSFX":"由北向南","XSFXDM":"4","KKMC":"海博道与安正路交口正向"},{"KKBH":"7208710020000","HPHM":"津HYT095","JGSK":"2021-04-01 16:52:08.852","CDBH":"9","XSFX":"由北向南","XSFXDM":"4","KKMC":"安正路与芳菲路交口正向"},{"KKBH":"7208610020000","HPHM":"津J62287","JGSK":"2021-04-01 16:52:08.854","CDBH":"4","XSFX":"由西向东","XSFXDM":"2","KKMC":"海晨道与安正路交口正向"},{"KKBH":"7208610020000","HPHM":"津NJT110","JGSK":"2021-04-01 16:52:08.855","CDBH":"5","XSFX":"由西向东","XSFXDM":"2","KKMC":"海晨道与安正路交口正向"},{"KKBH":"720871002000","HPHM":"津AF33161","JGSK":"2021-04-01 16:52:08.861","CDBH":"6","XSFX":"由南向北","XSFXDM":"3","KKMC":"安正路与芳菲路交口"},{"KKBH":"610256116","HPHM":"津AS0800","JGSK":"2021-04-01 16:52:08.877","CDBH":"6","XSFX":"由西向东","XSFXDM":"2","KKMC":"中天大道与和顺路交口"},{"KKBH":"610276124","HPHM":"津BA6996","JGSK":"2021-04-01 16:52:08.886","CDBH":"11","XSFX":"由北向南","XSFXDM":"4","KKMC":"中新大道与中生大道交口"},{"KKBH":"7208610030000","HPHM":"车牌","JGSK":"2021-04-01 16:52:08.888","CDBH":"11","XSFX":"由北向南","XSFXDM":"4","KKMC":"海晨道与安明路交口正向"},{"KKBH":"7208910060000","HPHM":"津A17M68","JGSK":"2021-04-01 16:52:08.919","CDBH":"2","XSFX":"由东向西","XSFXDM":"1","KKMC":"海博道与永盛路交口正向"},{"KKBH":"610286127","HPHM":"津HX6737","JGSK":"2021-04-01 16:52:08.922","CDBH":"2","XSFX":"由东向西","XSFXDM":"1","KKMC":"中津大道与和畅路交口"},{"KKBH":"610271008","HPHM":"冀BD651L","JGSK":"2021-04-01 16:52:08.937","CDBH":"2","XSFX":"由南向北","XSFXDM":"3","KKMC":"中新大道与航母主题公园支路交口"},{"KKBH":"7208910030000","HPHM":"车牌","JGSK":"2021-04-01 16:52:08.943","CDBH":"1","XSFX":"由东向西","XSFXDM":"1","KKMC":"海博道与安正路交口正向"},{"KKBH":"610256112","HPHM":"津DEE776","JGSK":"2021-04-01 16:52:09.005","CDBH":"7","XSFX":"由南向北","XSFXDM":"3","KKMC":"中天大道与中津大道交口"},{"KKBH":"7208810050000","HPHM":"津DTY963","JGSK":"2021-04-01 16:52:09.059","CDBH":"9","XSFX":"由北向南","XSFXDM":"4","KKMC":"海旭道与明盛路交口正向"},{"KKBH":"7208910050000","HPHM":"津H55625","JGSK":"2021-04-01 16:52:09.085","CDBH":"8","XSFX":"由南向北","XSFXDM":"3","KKMC":"海博道与安明路交口正向"},{"KKBH":"610286127","HPHM":"津C8N369","JGSK":"2021-04-01 16:52:09.16","CDBH":"6","XSFX":"由西向东","XSFXDM":"2","KKMC":"中津大道与和畅路交口"},{"KKBH":"720891003000","HPHM":"津MDW358","JGSK":"2021-04-01 16:52:09.196","CDBH":"8","XSFX":"由南向北","XSFXDM":"3","KKMC":"海博道与安正路交口"},{"KKBH":"720881002000","HPHM":"津AF63637","JGSK":"2021-04-01 16:52:09.219","CDBH":"7","XSFX":"由西向东","XSFXDM":"2","KKMC":"海旭道与安正路交口"},{"KKBH":"610266117","HPHM":"津HWT131","JGSK":"2021-04-01 16:52:09.303","CDBH":"7","XSFX":"由南向北","XSFXDM":"3","KKMC":"中生大道与和韵路交口"},{"KKBH":"610266117","HPHM":"津KXN266","JGSK":"2021-04-01 16:52:09.303","CDBH":"4","XSFX":"由西向东","XSFXDM":"2","KKMC":"中生大道与和韵路交口"},{"KKBH":"610266117","HPHM":"津BK2528","JGSK":"2021-04-01 16:52:09.415","CDBH":"4","XSFX":"由西向东","XSFXDM":"2","KKMC":"中生大道与和韵路交口"},{"KKBH":"610271008","HPHM":"津RXL188","JGSK":"2021-04-01 16:52:09.417","CDBH":"1","XSFX":"由南向北","XSFXDM":"3","KKMC":"中新大道与航母主题公园支路交口"},{"KKBH":"610256113","HPHM":"辽GJM892","JGSK":"2021-04-01 16:52:09.499","CDBH":"8","XSFX":"由北向南","XSFXDM":"4","KKMC":"中天大道与和风路交口"},{"KKBH":"720891004000","HPHM":"津JJD680","JGSK":"2021-04-01 16:52:09.508","CDBH":"4","XSFX":"由西向东","XSFXDM":"2","KKMC":"海博道与安平路交口"},{"KKBH":"610391007","HPHM":"津A0H186","JGSK":"2021-04-01 16:52:09.561","CDBH":"11","XSFX":"由北向南","XSFXDM":"4","KKMC":"和韵路与和风路交口"},{"KKBH":"720881002000","HPHM":"津JHD832","JGSK":"2021-04-01 16:52:09.703","CDBH":"3","XSFX":"由东向西","XSFXDM":"1","KKMC":"海旭道与安正路交口"},{"KKBH":"7208810020000","HPHM":"津H01813","JGSK":"2021-04-01 16:52:09.879","CDBH":"12","XSFX":"由北向南","XSFXDM":"4","KKMC":"海旭道与安正路交口正向"},{"KKBH":"610256115","HPHM":"京LK6511","JGSK":"2021-04-01 16:52:09.904","CDBH":"2","XSFX":"由东向西","XSFXDM":"1","KKMC":"中天大道与中生大道交口"},{"KKBH":"610256112","HPHM":"津A0Y680","JGSK":"2021-04-01 16:52:09.905","CDBH":"2","XSFX":"由东向西","XSFXDM":"1","KKMC":"中天大道与中津大道交口"},{"KKBH":"720891003000","HPHM":"津A5L025","JGSK":"2021-04-01 16:52:09.913","CDBH":"7","XSFX":"由南向北","XSFXDM":"3","KKMC":"海博道与安正路交口"},{"KKBH":"610256115","HPHM":"冀J3T9W3","JGSK":"2021-04-01 16:52:09.917","CDBH":"2","XSFX":"由东向西","XSFXDM":"1","KKMC":"中天大道与中生大道交口"},{"KKBH":"610266117","HPHM":"京KR3999","JGSK":"2021-04-01 16:52:09.935","CDBH":"5","XSFX":"由西向东","XSFXDM":"2","KKMC":"中生大道与和韵路交口"},{"KKBH":"610266118","HPHM":"津J61559","JGSK":"2021-04-01 16:52:09.973","CDBH":"2","XSFX":"由东向西","XSFXDM":"1","KKMC":"中生大道与和畅路交口"},{"KKBH":"7208610030000","HPHM":"鲁ND987S","JGSK":"2021-04-01 16:52:09.986","CDBH":"7","XSFX":"由南向北","XSFXDM":"3","KKMC":"海晨道与安明路交口正向"},{"KKBH":"610266118","HPHM":"津A3A789","JGSK":"2021-04-01 16:52:10.067","CDBH":"11","XSFX":"由北向南","XSFXDM":"4","KKMC":"中生大道与和畅路交口"},{"KKBH":"610256114","HPHM":"津FMG696","JGSK":"2021-04-01 16:52:10.084","CDBH":"2","XSFX":"由西向东","XSFXDM":"2","KKMC":"中天大道与和旭路交口"},{"KKBH":"7208910060000","HPHM":"津MHF455","JGSK":"2021-04-01 16:52:10.115","CDBH":"6","XSFX":"由西向东","XSFXDM":"2","KKMC":"海博道与永盛路交口正向"},{"KKBH":"610256113","HPHM":"津HNH967","JGSK":"2021-04-01 16:52:10.13","CDBH":"2","XSFX":"由西向东","XSFXDM":"2","KKMC":"中天大道与和风路交口"},{"KKBH":"610286127","HPHM":"晋B35B29","JGSK":"2021-04-01 16:52:10.131","CDBH":"1","XSFX":"由东向西","XSFXDM":"1","KKMC":"中津大道与和畅路交口"},{"KKBH":"610271010","HPHM":"冀B8V95F","JGSK":"2021-04-01 16:52:10.16","CDBH":"5","XSFX":"由南向北","XSFXDM":"3","KKMC":"中新大道与华五路交口"},{"KKBH":"610256113","HPHM":"冀HQE379","JGSK":"2021-04-01 16:52:10.222","CDBH":"8","XSFX":"由北向南","XSFXDM":"4","KKMC":"中天大道与和风路交口"},{"KKBH":"7208910050000","HPHM":"冀B1B2Z2","JGSK":"2021-04-01 16:52:10.226","CDBH":"6","XSFX":"由西向东","XSFXDM":"2","KKMC":"海博道与安明路交口正向"},{"KKBH":"610391006","HPHM":"津ADL7082","JGSK":"2021-04-01 16:52:10.264","CDBH":"4","XSFX":"由西向东","XSFXDM":"2","KKMC":"和韵路与和意路交口"},{"KKBH":"7208210040000","HPHM":"津GAQ501","JGSK":"2021-04-01 16:52:10.424","CDBH":"3","XSFX":"由南向北","XSFXDM":"3","KKMC":"动漫西路与动漫北路交口正向"},{"KKBH":"610266117","HPHM":"津A1J654","JGSK":"2021-04-01 16:52:10.503","CDBH":"5","XSFX":"由西向东","XSFXDM":"2","KKMC":"中生大道与和韵路交口"},{"KKBH":"720541004000","HPHM":"皖B37J67","JGSK":"2021-04-01 16:52:10.538","CDBH":"1","XSFX":"由东向西","XSFXDM":"1","KKMC":"动漫环路东与动漫中路交口"},{"KKBH":"610276126","HPHM":"津AHA089","JGSK":"2021-04-01 16:52:10.555","CDBH":"2","XSFX":"由东向西","XSFXDM":"1","KKMC":"中新大道与和意路交口"},{"KKBH":"7208710020000","HPHM":"津C56U56","JGSK":"2021-04-01 16:52:10.603","CDBH":"8","XSFX":"由北向南","XSFXDM":"4","KKMC":"安正路与芳菲路交口正向"},{"KKBH":"610391007","HPHM":"津DWW915","JGSK":"2021-04-01 16:52:10.614","CDBH":"11","XSFX":"由北向南","XSFXDM":"4","KKMC":"和韵路与和风路交口"},{"KKBH":"7208910060000","HPHM":"冀R62X53","JGSK":"2021-04-01 16:52:10.66","CDBH":"2","XSFX":"由东向西","XSFXDM":"1","KKMC":"海博道与永盛路交口正向"},{"KKBH":"610266118","HPHM":"鲁NZ03A5","JGSK":"2021-04-01 16:52:10.671","CDBH":"10","XSFX":"由北向南","XSFXDM":"4","KKMC":"中生大道与和畅路交口"},{"KKBH":"610401004","HPHM":"蒙DA4060","JGSK":"2021-04-01 16:52:10.681","CDBH":"11","XSFX":"由北向南","XSFXDM":"4","KKMC":"和畅路与和风路交口"},{"KKBH":"1250","HPHM":"鲁A5X8D6","JGSK":"2021-04-01 16:52:10.708","CDBH":"2","XSFX":"由东向西","XSFXDM":"1","KKMC":"中滨大道与盛三街交口正向"},{"KKBH":"610256113","HPHM":"津AD16844","JGSK":"2021-04-01 16:52:10.735","CDBH":"5","XSFX":"由南向北","XSFXDM":"3","KKMC":"中天大道与和风路交口"},{"KKBH":"711","HPHM":"津A1N139","JGSK":"2021-04-01 16:52:10.757","CDBH":"5","XSFX":"由南向北","XSFXDM":"3","KKMC":"不礼让行人中新大道与和旭路交口"},{"KKBH":"720871002000","HPHM":"津HG0422","JGSK":"2021-04-01 16:52:10.781","CDBH":"6","XSFX":"由南向北","XSFXDM":"3","KKMC":"安正路与芳菲路交口"},{"KKBH":"7208910050000","HPHM":"津JZW755","JGSK":"2021-04-01 16:52:10.816","CDBH":"8","XSFX":"由南向北","XSFXDM":"3","KKMC":"海博道与安明路交口正向"},{"KKBH":"610256111","HPHM":"津C95Q15","JGSK":"2021-04-01 16:52:10.821","CDBH":"7","XSFX":"由北向南","XSFXDM":"4","KKMC":"中天大道与和惠路交口"},{"KKBH":"7205710040000","HPHM":"津HVN717","JGSK":"2021-04-01 16:52:10.84","CDBH":"1","XSFX":"由东向西","XSFXDM":"1","KKMC":"动漫东路与动漫中路交口正向"},{"KKBH":"728031002000","HPHM":"津C9S928","JGSK":"2021-04-01 16:52:10.895","CDBH":"6","XSFX":"由南向北","XSFXDM":"3","KKMC":"动漫中路与文一路交口"},{"KKBH":"610256112","HPHM":"津J96522","JGSK":"2021-04-01 16:52:10.914","CDBH":"7","XSFX":"由南向北","XSFXDM":"3","KKMC":"中天大道与中津大道交口"},{"KKBH":"610251002","HPHM":"黑A1HS09","JGSK":"2021-04-01 16:52:10.93","CDBH":"2","XSFX":"由东向西","XSFXDM":"1","KKMC":"中天大道与和睦路交口"},{"KKBH":"7208210040000","HPHM":"车牌","JGSK":"2021-04-01 16:52:10.934","CDBH":"4","XSFX":"由南向北","XSFXDM":"3","KKMC":"动漫西路与动漫北路交口正向"},{"KKBH":"7208910030000","HPHM":"车牌","JGSK":"2021-04-01 16:52:10.963","CDBH":"3","XSFX":"由东向西","XSFXDM":"1","KKMC":"海博道与安正路交口正向"},{"KKBH":"610391007","HPHM":"津RSL963","JGSK":"2021-04-01 16:52:10.967","CDBH":"10","XSFX":"由北向南","XSFXDM":"4","KKMC":"和韵路与和风路交口"},{"KKBH":"720891004000","HPHM":"车牌","JGSK":"2021-04-01 16:52:11.038","CDBH":"7","XSFX":"由南向北","XSFXDM":"3","KKMC":"海博道与安平路交口"},{"KKBH":"7208610030000","HPHM":"津GFB257","JGSK":"2021-04-01 16:52:11.129","CDBH":"2","XSFX":"由东向西","XSFXDM":"1","KKMC":"海晨道与安明路交口正向"},{"KKBH":"720891003000","HPHM":"津JB6626","JGSK":"2021-04-01 16:52:11.281","CDBH":"7","XSFX":"由南向北","XSFXDM":"3","KKMC":"海博道与安正路交口"},{"KKBH":"720891004000","HPHM":"车牌","JGSK":"2021-04-01 16:52:11.283","CDBH":"8","XSFX":"由南向北","XSFXDM":"3","KKMC":"海博道与安平路交口"},{"KKBH":"720891006000","HPHM":"津C782E3","JGSK":"2021-04-01 16:52:11.297","CDBH":"7","XSFX":"由西向东","XSFXDM":"2","KKMC":"海博道与永盛路交口"},{"KKBH":"610391007","HPHM":"冀BMV539","JGSK":"2021-04-01 16:52:11.334","CDBH":"12","XSFX":"由北向南","XSFXDM":"4","KKMC":"和韵路与和风路交口"},{"KKBH":"720901002000","HPHM":"京HW6606","JGSK":"2021-04-01 16:52:11.352","CDBH":"11","XSFX":"由北向南","XSFXDM":"4","KKMC":"玉林道与安正路交口"},{"KKBH":"610286127","HPHM":"津FGB919","JGSK":"2021-04-01 16:52:11.395","CDBH":"1","XSFX":"由东向西","XSFXDM":"1","KKMC":"中津大道与和畅路交口"},{"KKBH":"610256115","HPHM":"津MWB177","JGSK":"2021-04-01 16:52:11.397","CDBH":"2","XSFX":"由东向西","XSFXDM":"1","KKMC":"中天大道与中生大道交口"},{"KKBH":"610256111","HPHM":"津A0T405","JGSK":"2021-04-01 16:52:11.45","CDBH":"7","XSFX":"由北向南","XSFXDM":"4","KKMC":"中天大道与和惠路交口"},{"KKBH":"610276125","HPHM":"津HY1175","JGSK":"2021-04-01 16:52:11.45","CDBH":"4","XSFX":"由南向北","XSFXDM":"3","KKMC":"中新大道与和顺路交口"},{"KKBH":"7205710010000","HPHM":"辽G18G30","JGSK":"2021-04-01 16:52:11.457","CDBH":"6","XSFX":"由北向南","XSFXDM":"4","KKMC":"动漫东路与文一路交口正向"},{"KKBH":"610391006","HPHM":"京P85R87","JGSK":"2021-04-01 16:52:11.506","CDBH":"7","XSFX":"由南向北","XSFXDM":"3","KKMC":"和韵路与和意路交口"},{"KKBH":"720891003000","HPHM":"车牌","JGSK":"2021-04-01 16:52:11.587","CDBH":"1","XSFX":"由东向西","XSFXDM":"1","KKMC":"海博道与安正路交口"},{"KKBH":"610266117","HPHM":"京KR3999","JGSK":"2021-04-01 16:52:11.623","CDBH":"6","XSFX":"由西向东","XSFXDM":"2","KKMC":"中生大道与和韵路交口"},{"KKBH":"610391007","HPHM":"津JLX013","JGSK":"2021-04-01 16:52:11.654","CDBH":"10","XSFX":"由北向南","XSFXDM":"4","KKMC":"和韵路与和风路交口"},{"KKBH":"610401004","HPHM":"川E2303B","JGSK":"2021-04-01 16:52:11.67","CDBH":"4","XSFX":"由西向东","XSFXDM":"2","KKMC":"和畅路与和风路交口"},{"KKBH":"610276124","HPHM":"津KR0125","JGSK":"2021-04-01 16:52:11.682","CDBH":"7","XSFX":"由南向北","XSFXDM":"3","KKMC":"中新大道与中生大道交口"},{"KKBH":"7208910050000","HPHM":"津C82J65","JGSK":"2021-04-01 16:52:11.778","CDBH":"5","XSFX":"由西向东","XSFXDM":"2","KKMC":"海博道与安明路交口正向"},{"KKBH":"610286127","HPHM":"津KGL365","JGSK":"2021-04-01 16:52:11.789","CDBH":"6","XSFX":"由西向东","XSFXDM":"2","KKMC":"中津大道与和畅路交口"},{"KKBH":"610266117","HPHM":"津FEU099","JGSK":"2021-04-01 16:52:11.863","CDBH":"4","XSFX":"由西向东","XSFXDM":"2","KKMC":"中生大道与和韵路交口"},{"KKBH":"7208810020000","HPHM":"津A0J682","JGSK":"2021-04-01 16:52:11.894","CDBH":"10","XSFX":"由南向北","XSFXDM":"3","KKMC":"海旭道与安正路交口正向"},{"KKBH":"720891003000","HPHM":"津RYX681","JGSK":"2021-04-01 16:52:11.919","CDBH":"8","XSFX":"由南向北","XSFXDM":"3","KKMC":"海博道与安正路交口"},{"KKBH":"610401004","HPHM":"津FFC519","JGSK":"2021-04-01 16:52:11.923","CDBH":"5","XSFX":"由西向东","XSFXDM":"2","KKMC":"和畅路与和风路交口"},{"KKBH":"720891003000","HPHM":"津C18337","JGSK":"2021-04-01 16:52:12.032","CDBH":"2","XSFX":"由东向西","XSFXDM":"1","KKMC":"海博道与安正路交口"},{"KKBH":"720881002000","HPHM":"津HD7718","JGSK":"2021-04-01 16:52:12.076","CDBH":"9","XSFX":"由南向北","XSFXDM":"3","KKMC":"海旭道与安正路交口"},{"KKBH":"610401004","HPHM":"津C5B760","JGSK":"2021-04-01 16:52:12.122","CDBH":"10","XSFX":"由北向南","XSFXDM":"4","KKMC":"和畅路与和风路交口"},{"KKBH":"610256113","HPHM":"津MZF928","JGSK":"2021-04-01 16:52:12.139","CDBH":"7","XSFX":"由北向南","XSFXDM":"4","KKMC":"中天大道与和风路交口"},{"KKBH":"610391007","HPHM":"津DCM195","JGSK":"2021-04-01 16:52:12.154","CDBH":"11","XSFX":"由北向南","XSFXDM":"4","KKMC":"和韵路与和风路交口"},{"KKBH":"720881005000","HPHM":"津FP8225","JGSK":"2021-04-01 16:52:12.155","CDBH":"9","XSFX":"由北向南","XSFXDM":"4","KKMC":"海旭道与明盛路交口"},{"KKBH":"610256111","HPHM":"津GDZ519","JGSK":"2021-04-01 16:52:12.158","CDBH":"9","XSFX":"由北向南","XSFXDM":"4","KKMC":"中天大道与和惠路交口"},{"KKBH":"610251002","HPHM":"津KDV909","JGSK":"2021-04-01 16:52:12.26","CDBH":"8","XSFX":"由南向北","XSFXDM":"3","KKMC":"中天大道与和睦路交口"},{"KKBH":"7208610030000","HPHM":"冀BKZ073","JGSK":"2021-04-01 16:52:12.268","CDBH":"7","XSFX":"由南向北","XSFXDM":"3","KKMC":"海晨道与安明路交口正向"},{"KKBH":"720871002000","HPHM":"津MUD668","JGSK":"2021-04-01 16:52:12.331","CDBH":"9","XSFX":"由北向南","XSFXDM":"4","KKMC":"安正路与芳菲路交口"},{"KKBH":"7208910030000","HPHM":"车牌","JGSK":"2021-04-01 16:52:12.343","CDBH":"2","XSFX":"由东向西","XSFXDM":"1","KKMC":"海博道与安正路交口正向"},{"KKBH":"7400110020000","HPHM":"皖K7Z623","JGSK":"2021-04-01 16:52:12.434","CDBH":"4","XSFX":"由南向北","XSFXDM":"3","KKMC":"静湖南路与华一路交口正向"},{"KKBH":"610256115","HPHM":"BA63117","JGSK":"2021-04-01 16:52:12.435","CDBH":"4","XSFX":"由西向东","XSFXDM":"2","KKMC":"中天大道与中生大道交口"},{"KKBH":"610256112","HPHM":"津A8B788","JGSK":"2021-04-01 16:52:12.484","CDBH":"12","XSFX":"由北向南","XSFXDM":"4","KKMC":"中天大道与中津大道交口"},{"KKBH":"610256112","HPHM":"津A8J581","JGSK":"2021-04-01 16:52:12.507","CDBH":"7","XSFX":"由南向北","XSFXDM":"3","KKMC":"中天大道与中津大道交口"},{"KKBH":"610251002","HPHM":"津AR9679","JGSK":"2021-04-01 16:52:12.508","CDBH":"10","XSFX":"由北向南","XSFXDM":"4","KKMC":"中天大道与和睦路交口"},{"KKBH":"610391007","HPHM":"津AS0826","JGSK":"2021-04-01 16:52:12.532","CDBH":"8","XSFX":"由南向北","XSFXDM":"3","KKMC":"和韵路与和风路交口"},{"KKBH":"7208810020000","HPHM":"津RPD059","JGSK":"2021-04-01 16:52:12.654","CDBH":"9","XSFX":"由南向北","XSFXDM":"3","KKMC":"海旭道与安正路交口正向"},{"KKBH":"610256115","HPHM":"京LK6511","JGSK":"2021-04-01 16:52:12.677","CDBH":"3","XSFX":"由东向西","XSFXDM":"1","KKMC":"中天大道与中生大道交口"},{"KKBH":"610271010","HPHM":"津C02127","JGSK":"2021-04-01 16:52:12.681","CDBH":"5","XSFX":"由南向北","XSFXDM":"3","KKMC":"中新大道与华五路交口"},{"KKBH":"610266118","HPHM":"津GHC018","JGSK":"2021-04-01 16:52:12.717","CDBH":"3","XSFX":"由东向西","XSFXDM":"1","KKMC":"中生大道与和畅路交口"},{"KKBH":"7209010020000","HPHM":"车牌","JGSK":"2021-04-01 16:52:12.731","CDBH":"8","XSFX":"由南向北","XSFXDM":"3","KKMC":"玉林道与安正路交口正向"},{"KKBH":"7208910040000","HPHM":"冀HDB072","JGSK":"2021-04-01 16:52:12.779","CDBH":"6","XSFX":"由西向东","XSFXDM":"2","KKMC":"海博道与安平路交口正向"},{"KKBH":"720871002000","HPHM":"津ADH1226","JGSK":"2021-04-01 16:52:12.779","CDBH":"6","XSFX":"由南向北","XSFXDM":"3","KKMC":"安正路与芳菲路交口"},{"KKBH":"7208910050000","HPHM":"津J57520","JGSK":"2021-04-01 16:52:12.796","CDBH":"8","XSFX":"由南向北","XSFXDM":"3","KKMC":"海博道与安明路交口正向"},{"KKBH":"610256112","HPHM":"津DEE776","JGSK":"2021-04-01 16:52:12.815","CDBH":"7","XSFX":"由南向北","XSFXDM":"3","KKMC":"中天大道与中津大道交口"},{"KKBH":"610391007","HPHM":"津KHX317","JGSK":"2021-04-01 16:52:12.851","CDBH":"7","XSFX":"由南向北","XSFXDM":"3","KKMC":"和韵路与和风路交口"},{"KKBH":"610286127","HPHM":"津C100M3","JGSK":"2021-04-01 16:52:12.998","CDBH":"2","XSFX":"由东向西","XSFXDM":"1","KKMC":"中津大道与和畅路交口"},{"KKBH":"7208610020000","HPHM":"津ADL1138","JGSK":"2021-04-01 16:52:13.014","CDBH":"8","XSFX":"由南向北","XSFXDM":"3","KKMC":"海晨道与安正路交口正向"},{"KKBH":"610256112","HPHM":"津MNQ303","JGSK":"2021-04-01 16:52:13.046","CDBH":"8","XSFX":"由南向北","XSFXDM":"3","KKMC":"中天大道与中津大道交口"},{"KKBH":"610276125","HPHM":"津NLV612","JGSK":"2021-04-01 16:52:13.083","CDBH":"5","XSFX":"由南向北","XSFXDM":"3","KKMC":"中新大道与和顺路交口"},{"KKBH":"610256113","HPHM":"津AD16844","JGSK":"2021-04-01 16:52:13.121","CDBH":"5","XSFX":"由南向北","XSFXDM":"3","KKMC":"中天大道与和风路交口"},{"KKBH":"720891005000","HPHM":"鲁A2Y3W0","JGSK":"2021-04-01 16:52:13.135","CDBH":"1","XSFX":"由东向西","XSFXDM":"1","KKMC":"海博道与安明路交口"},{"KKBH":"610391007","HPHM":"车牌","JGSK":"2021-04-01 16:52:13.171","CDBH":"11","XSFX":"由北向南","XSFXDM":"4","KKMC":"和韵路与和风路交口"},{"KKBH":"720881002000","HPHM":"津H01813","JGSK":"2021-04-01 16:52:13.204","CDBH":"12","XSFX":"由北向南","XSFXDM":"4","KKMC":"海旭道与安正路交口"},{"KKBH":"610256114","HPHM":"冀J1X2C6","JGSK":"2021-04-01 16:52:13.291","CDBH":"1","XSFX":"由西向东","XSFXDM":"2","KKMC":"中天大道与和旭路交口"},{"KKBH":"7208610020000","HPHM":"津KFL126","JGSK":"2021-04-01 16:52:13.355","CDBH":"5","XSFX":"由西向东","XSFXDM":"2","KKMC":"海晨道与安正路交口正向"},{"KKBH":"7280310060000","HPHM":"津A5038警","JGSK":"2021-04-01 16:52:13.467","CDBH":"3","XSFX":"由西向东","XSFXDM":"2","KKMC":"动漫中路与文三路交口正向"},{"KKBH":"610276126","HPHM":"津AHA089","JGSK":"2021-04-01 16:52:13.603","CDBH":"2","XSFX":"由东向西","XSFXDM":"1","KKMC":"中新大道与和意路交口"},{"KKBH":"720891006000","HPHM":"津A17M68","JGSK":"2021-04-01 16:52:13.614","CDBH":"2","XSFX":"由东向西","XSFXDM":"1","KKMC":"海博道与永盛路交口"},{"KKBH":"7208810020000","HPHM":"津AF33161","JGSK":"2021-04-01 16:52:13.658","CDBH":"10","XSFX":"由南向北","XSFXDM":"3","KKMC":"海旭道与安正路交口正向"},{"KKBH":"610266118","HPHM":"鲁NZ03A5","JGSK":"2021-04-01 16:52:13.674","CDBH":"10","XSFX":"由北向南","XSFXDM":"4","KKMC":"中生大道与和畅路交口"},{"KKBH":"610391007","HPHM":"津C750D3","JGSK":"2021-04-01 16:52:13.675","CDBH":"10","XSFX":"由北向南","XSFXDM":"4","KKMC":"和韵路与和风路交口"},{"KKBH":"610286127","HPHM":"津HX6737","JGSK":"2021-04-01 16:52:13.715","CDBH":"3","XSFX":"由东向西","XSFXDM":"1","KKMC":"中津大道与和畅路交口"},{"KKBH":"610251002","HPHM":"冀BN652L","JGSK":"2021-04-01 16:52:13.81","CDBH":"3","XSFX":"由东向西","XSFXDM":"1","KKMC":"中天大道与和睦路交口"},{"KKBH":"610256112","HPHM":"津RQJ617","JGSK":"2021-04-01 16:52:13.813","CDBH":"2","XSFX":"由东向西","XSFXDM":"1","KKMC":"中天大道与中津大道交口"},{"KKBH":"610266117","HPHM":"津QQ7305","JGSK":"2021-04-01 16:52:13.843","CDBH":"7","XSFX":"由南向北","XSFXDM":"3","KKMC":"中生大道与和韵路交口"},{"KKBH":"610391006","HPHM":"津RDN729","JGSK":"2021-04-01 16:52:13.895","CDBH":"7","XSFX":"由南向北","XSFXDM":"3","KKMC":"和韵路与和意路交口"},{"KKBH":"610256112","HPHM":"津JJG226","JGSK":"2021-04-01 16:52:13.903","CDBH":"1","XSFX":"由东向西","XSFXDM":"1","KKMC":"中天大道与中津大道交口"},{"KKBH":"610256111","HPHM":"津C95Q15","JGSK":"2021-04-01 16:52:13.929","CDBH":"8","XSFX":"由北向南","XSFXDM":"4","KKMC":"中天大道与和惠路交口"},{"KKBH":"711","HPHM":"津JJF930","JGSK":"2021-04-01 16:52:13.96","CDBH":"5","XSFX":"由南向北","XSFXDM":"3","KKMC":"不礼让行人中新大道与和旭路交口"},{"KKBH":"7205710020000","HPHM":"冀B8D5B0","JGSK":"2021-04-01 16:52:14.048","CDBH":"5","XSFX":"由北向南","XSFXDM":"4","KKMC":"动漫东路与文二路交口正向"},{"KKBH":"6071310030000","HPHM":"津DWH958","JGSK":"2021-04-01 16:52:14.053","CDBH":"2","XSFX":"由东向西","XSFXDM":"1","KKMC":"中央大道与海旭道交口正向"},{"KKBH":"610391007","HPHM":"津RDQ903","JGSK":"2021-04-01 16:52:14.056","CDBH":"12","XSFX":"由北向南","XSFXDM":"4","KKMC":"和韵路与和风路交口"},{"KKBH":"720881002000","HPHM":"津HNH360","JGSK":"2021-04-01 16:52:14.074","CDBH":"9","XSFX":"由南向北","XSFXDM":"3","KKMC":"海旭道与安正路交口"},{"KKBH":"610251002","HPHM":"津KDV909","JGSK":"2021-04-01 16:52:14.076","CDBH":"9","XSFX":"由南向北","XSFXDM":"3","KKMC":"中天大道与和睦路交口"},{"KKBH":"610256112","HPHM":"鲁N6113H","JGSK":"2021-04-01 16:52:14.119","CDBH":"7","XSFX":"由南向北","XSFXDM":"3","KKMC":"中天大道与中津大道交口"},{"KKBH":"610256113","HPHM":"冀B7Y57H","JGSK":"2021-04-01 16:52:14.125","CDBH":"8","XSFX":"由北向南","XSFXDM":"4","KKMC":"中天大道与和风路交口"},{"KKBH":"610266118","HPHM":"津MKE215","JGSK":"2021-04-01 16:52:14.226","CDBH":"1","XSFX":"由东向西","XSFXDM":"1","KKMC":"中生大道与和畅路交口"},{"KKBH":"610256113","HPHM":"津C1A066","JGSK":"2021-04-01 16:52:14.261","CDBH":"4","XSFX":"由南向北","XSFXDM":"3","KKMC":"中天大道与和风路交口"},{"KKBH":"610401005","HPHM":"津NN5057","JGSK":"2021-04-01 16:52:14.344","CDBH":"8","XSFX":"由南向北","XSFXDM":"3","KKMC":"和畅路与和顺路交口"},{"KKBH":"6103261420000","HPHM":"晋BSK329","JGSK":"2021-04-01 16:52:14.357","CDBH":"13","XSFX":"由北向南","XSFXDM":"4","KKMC":"中成大道与泰七路交口正向"},{"KKBH":"720891003000","HPHM":"车牌","JGSK":"2021-04-01 16:52:14.387","CDBH":"1","XSFX":"由东向西","XSFXDM":"1","KKMC":"海博道与安正路交口"},{"KKBH":"7208610030000","HPHM":"津A16M97","JGSK":"2021-04-01 16:52:14.443","CDBH":"4","XSFX":"由西向东","XSFXDM":"2","KKMC":"海晨道与安明路交口正向"},{"KKBH":"7208910030000","HPHM":"车牌","JGSK":"2021-04-01 16:52:14.454","CDBH":"3","XSFX":"由东向西","XSFXDM":"1","KKMC":"海博道与安正路交口正向"},{"KKBH":"610391007","HPHM":"津DM1083","JGSK":"2021-04-01 16:52:14.454","CDBH":"11","XSFX":"由北向南","XSFXDM":"4","KKMC":"和韵路与和风路交口"},{"KKBH":"610286127","HPHM":"津DKM777","JGSK":"2021-04-01 16:52:14.503","CDBH":"6","XSFX":"由西向东","XSFXDM":"2","KKMC":"中津大道与和畅路交口"},{"KKBH":"610391008","HPHM":"车牌","JGSK":"2021-04-01 16:52:14.532","CDBH":"2","XSFX":"由东向西","XSFXDM":"1","KKMC":"和韵路与和旭路交口"},{"KKBH":"720891004000","HPHM":"车牌","JGSK":"2021-04-01 16:52:14.559","CDBH":"9","XSFX":"由南向北","XSFXDM":"3","KKMC":"海博道与安平路交口"},{"KKBH":"610256112","HPHM":"津K52348","JGSK":"2021-04-01 16:52:14.582","CDBH":"10","XSFX":"由北向南","XSFXDM":"4","KKMC":"中天大道与中津大道交口"},{"KKBH":"720891005000","HPHM":"津C82J65","JGSK":"2021-04-01 16:52:14.647","CDBH":"5","XSFX":"由西向东","XSFXDM":"2","KKMC":"海博道与安明路交口"},{"KKBH":"7208610020000","HPHM":"津GRC559","JGSK":"2021-04-01 16:52:14.654","CDBH":"4","XSFX":"由西向东","XSFXDM":"2","KKMC":"海晨道与安正路交口正向"},{"KKBH":"720861003000","HPHM":"津GFB257","JGSK":"2021-04-01 16:52:14.77","CDBH":"2","XSFX":"由东向西","XSFXDM":"1","KKMC":"海晨道与安明路交口"},{"KKBH":"610316142000","HPHM":"鲁A5X8D6","JGSK":"2021-04-01 16:52:14.787","CDBH":"2","XSFX":"由东向西","XSFXDM":"1","KKMC":"中滨大道与盛三街交口"},{"KKBH":"610266117","HPHM":"津BK2528","JGSK":"2021-04-01 16:52:14.823","CDBH":"4","XSFX":"由西向东","XSFXDM":"2","KKMC":"中生大道与和韵路交口"},{"KKBH":"610401004","HPHM":"冀B0G7K9","JGSK":"2021-04-01 16:52:14.829","CDBH":"10","XSFX":"由北向南","XSFXDM":"4","KKMC":"和畅路与和风路交口"},{"KKBH":"610256113","HPHM":"京N3NZ73","JGSK":"2021-04-01 16:52:14.838","CDBH":"6","XSFX":"由南向北","XSFXDM":"3","KKMC":"中天大道与和风路交口"},{"KKBH":"610266118","HPHM":"津A3A789","JGSK":"2021-04-01 16:52:14.874","CDBH":"12","XSFX":"由北向南","XSFXDM":"4","KKMC":"中生大道与和畅路交口"},{"KKBH":"610391007","HPHM":"津HSL855","JGSK":"2021-04-01 16:52:14.891","CDBH":"11","XSFX":"由北向南","XSFXDM":"4","KKMC":"和韵路与和风路交口"},{"KKBH":"610256112","HPHM":"津J96522","JGSK":"2021-04-01 16:52:14.896","CDBH":"7","XSFX":"由南向北","XSFXDM":"3","KKMC":"中天大道与中津大道交口"},{"KKBH":"610286127","HPHM":"津G30806","JGSK":"2021-04-01 16:52:14.987","CDBH":"2","XSFX":"由东向西","XSFXDM":"1","KKMC":"中津大道与和畅路交口"},{"KKBH":"610266117","HPHM":"津HWT131","JGSK":"2021-04-01 16:52:15.04","CDBH":"8","XSFX":"由南向北","XSFXDM":"3","KKMC":"中生大道与和韵路交口"},{"KKBH":"7208910030000","HPHM":"车牌","JGSK":"2021-04-01 16:52:15.044","CDBH":"2","XSFX":"由东向西","XSFXDM":"1","KKMC":"海博道与安正路交口正向"},{"KKBH":"610256112","HPHM":"津A8J581","JGSK":"2021-04-01 16:52:15.055","CDBH":"8","XSFX":"由南向北","XSFXDM":"3","KKMC":"中天大道与中津大道交口"},{"KKBH":"711","HPHM":"鲁FY593F","JGSK":"2021-04-01 16:52:15.144","CDBH":"7","XSFX":"由北向南","XSFXDM":"4","KKMC":"不礼让行人中新大道与和旭路交口"},{"KKBH":"7209010020000","HPHM":"津F06895","JGSK":"2021-04-01 16:52:15.328","CDBH":"8","XSFX":"由南向北","XSFXDM":"3","KKMC":"玉林道与安正路交口正向"},{"KKBH":"610256113","HPHM":"津RPV586","JGSK":"2021-04-01 16:52:15.342","CDBH":"8","XSFX":"由北向南","XSFXDM":"4","KKMC":"中天大道与和风路交口"},{"KKBH":"7208910060000","HPHM":"辽BMG229","JGSK":"2021-04-01 16:52:15.348","CDBH":"9","XSFX":"由南向北","XSFXDM":"3","KKMC":"海博道与永盛路交口正向"},{"KKBH":"610401004","HPHM":"津FFC519","JGSK":"2021-04-01 16:52:15.374","CDBH":"6","XSFX":"由西向东","XSFXDM":"2","KKMC":"和畅路与和风路交口"},{"KKBH":"720881002000","HPHM":"鲁HY156R","JGSK":"2021-04-01 16:52:15.385","CDBH":"3","XSFX":"由东向西","XSFXDM":"1","KKMC":"海旭道与安正路交口"},{"KKBH":"720881005000","HPHM":"津DTY963","JGSK":"2021-04-01 16:52:15.435","CDBH":"9","XSFX":"由北向南","XSFXDM":"4","KKMC":"海旭道与明盛路交口"},{"KKBH":"720891005000","HPHM":"冀B1B2Z2","JGSK":"2021-04-01 16:52:15.53","CDBH":"6","XSFX":"由西向东","XSFXDM":"2","KKMC":"海博道与安明路交口"},{"KKBH":"7205410030000","HPHM":"粤L971J7","JGSK":"2021-04-01 16:52:15.564","CDBH":"3","XSFX":"由西向东","XSFXDM":"2","KKMC":"动漫环路西与动漫西路交口正向"},{"KKBH":"610276126","HPHM":"鲁N8161X","JGSK":"2021-04-01 16:52:15.574","CDBH":"5","XSFX":"由南向北","XSFXDM":"3","KKMC":"中新大道与和意路交口"},{"KKBH":"7208810020000","HPHM":"津HG0422","JGSK":"2021-04-01 16:52:15.621","CDBH":"10","XSFX":"由南向北","XSFXDM":"3","KKMC":"海旭道与安正路交口正向"},{"KKBH":"6103261420000","HPHM":"豫EU5086","JGSK":"2021-04-01 16:52:15.623","CDBH":"8","XSFX":"由南向北","XSFXDM":"3","KKMC":"中成大道与泰七路交口正向"},{"KKBH":"610286127","HPHM":"晋B35B29","JGSK":"2021-04-01 16:52:15.715","CDBH":"2","XSFX":"由东向西","XSFXDM":"1","KKMC":"中津大道与和畅路交口"},{"KKBH":"610401004","HPHM":"蒙DA4060","JGSK":"2021-04-01 16:52:15.74","CDBH":"12","XSFX":"由北向南","XSFXDM":"4","KKMC":"和畅路与和风路交口"},{"KKBH":"610266117","HPHM":"津E10483","JGSK":"2021-04-01 16:52:15.827","CDBH":"5","XSFX":"由西向东","XSFXDM":"2","KKMC":"中生大道与和韵路交口"},{"KKBH":"720811002000","HPHM":"辽L18A18","JGSK":"2021-04-01 16:52:15.852","CDBH":"4","XSFX":"由南向北","XSFXDM":"3","KKMC":"动漫南路与文一路交口"},{"KKBH":"610256113","HPHM":"津HNH967","JGSK":"2021-04-01 16:52:15.91","CDBH":"2","XSFX":"由西向东","XSFXDM":"2","KKMC":"中天大道与和风路交口"},{"KKBH":"720861002000","HPHM":"津J62287","JGSK":"2021-04-01 16:52:16.005","CDBH":"4","XSFX":"由西向东","XSFXDM":"2","KKMC":"海晨道与安正路交口"},{"KKBH":"720871002000","HPHM":"津HYT095","JGSK":"2021-04-01 16:52:16.091","CDBH":"9","XSFX":"由北向南","XSFXDM":"4","KKMC":"安正路与芳菲路交口"},{"KKBH":"740011002000","HPHM":"皖K7Z623","JGSK":"2021-04-01 16:52:16.151","CDBH":"12","XSFX":"由南向北","XSFXDM":"3","KKMC":"静湖南路与华一路交口"},{"KKBH":"610401005","HPHM":"车牌","JGSK":"2021-04-01 16:52:16.16","CDBH":"2","XSFX":"由东向西","XSFXDM":"1","KKMC":"和畅路与和顺路交口"},{"KKBH":"610286127","HPHM":"津AF33299","JGSK":"2021-04-01 16:52:16.183","CDBH":"5","XSFX":"由西向东","XSFXDM":"2","KKMC":"中津大道与和畅路交口"},{"KKBH":"7208610020000","HPHM":"车牌","JGSK":"2021-04-01 16:52:16.197","CDBH":"12","XSFX":"由北向南","XSFXDM":"4","KKMC":"海晨道与安正路交口正向"},{"KKBH":"720881002000","HPHM":"津A0J682","JGSK":"2021-04-01 16:52:16.238","CDBH":"10","XSFX":"由南向北","XSFXDM":"3","KKMC":"海旭道与安正路交口"},{"KKBH":"610391006","HPHM":"京P85R87","JGSK":"2021-04-01 16:52:16.353","CDBH":"8","XSFX":"由南向北","XSFXDM":"3","KKMC":"和韵路与和意路交口"},{"KKBH":"610391007","HPHM":"冀B8X4X1","JGSK":"2021-04-01 16:52:16.374","CDBH":"4","XSFX":"由西向东","XSFXDM":"2","KKMC":"和韵路与和风路交口"},{"KKBH":"7208610020000","HPHM":"车牌","JGSK":"2021-04-01 16:52:16.407","CDBH":"6","XSFX":"由西向东","XSFXDM":"2","KKMC":"海晨道与安正路交口正向"},{"KKBH":"610266117","HPHM":"津E10483","JGSK":"2021-04-01 16:52:16.422","CDBH":"6","XSFX":"由西向东","XSFXDM":"2","KKMC":"中生大道与和韵路交口"},{"KKBH":"610276124","HPHM":"津FAA263","JGSK":"2021-04-01 16:52:16.461","CDBH":"10","XSFX":"由北向南","XSFXDM":"4","KKMC":"中新大道与中生大道交口"},{"KKBH":"720571002000","HPHM":"京Q06XR5","JGSK":"2021-04-01 16:52:16.469","CDBH":"2","XSFX":"由西向东","XSFXDM":"2","KKMC":"动漫东路与文二路交口"},{"KKBH":"6102610040000","HPHM":"津GGD538","JGSK":"2021-04-01 16:52:16.482","CDBH":"2","XSFX":"由南向北","XSFXDM":"3","KKMC":"中生大道与静湖西路（北侧）正向"},{"KKBH":"610391007","HPHM":"津A0H186","JGSK":"2021-04-01 16:52:16.534","CDBH":"12","XSFX":"由北向南","XSFXDM":"4","KKMC":"和韵路与和风路交口"},{"KKBH":"610266117","HPHM":"津AS0798","JGSK":"2021-04-01 16:52:16.615","CDBH":"4","XSFX":"由西向东","XSFXDM":"2","KKMC":"中生大道与和韵路交口"},{"KKBH":"610401004","HPHM":"川E2303B","JGSK":"2021-04-01 16:52:16.653","CDBH":"5","XSFX":"由西向东","XSFXDM":"2","KKMC":"和畅路与和风路交口"},{"KKBH":"6103261420000","HPHM":"冀BF27H0","JGSK":"2021-04-01 16:52:16.664","CDBH":"13","XSFX":"由北向南","XSFXDM":"4","KKMC":"中成大道与泰七路交口正向"},{"KKBH":"7280310060000","HPHM":"津JMB987","JGSK":"2021-04-01 16:52:16.668","CDBH":"3","XSFX":"由西向东","XSFXDM":"2","KKMC":"动漫中路与文三路交口正向"},{"KKBH":"610256112","HPHM":"津MNQ303","JGSK":"2021-04-01 16:52:16.735","CDBH":"9","XSFX":"由南向北","XSFXDM":"3","KKMC":"中天大道与中津大道交口"},{"KKBH":"610286127","HPHM":"津NLF679","JGSK":"2021-04-01 16:52:16.741","CDBH":"2","XSFX":"由东向西","XSFXDM":"1","KKMC":"中津大道与和畅路交口"},{"KKBH":"720571001000","HPHM":"辽G18G30","JGSK":"2021-04-01 16:52:16.809","CDBH":"6","XSFX":"由北向南","XSFXDM":"4","KKMC":"动漫东路与文一路交口"},{"KKBH":"610256113","HPHM":"津JKL660","JGSK":"2021-04-01 16:52:16.838","CDBH":"1","XSFX":"由西向东","XSFXDM":"2","KKMC":"中天大道与和风路交口"},{"KKBH":"720891004000","HPHM":"车牌","JGSK":"2021-04-01 16:52:16.88","CDBH":"8","XSFX":"由南向北","XSFXDM":"3","KKMC":"海博道与安平路交口"},{"KKBH":"610271008","HPHM":"津AY1861","JGSK":"2021-04-01 16:52:16.969","CDBH":"5","XSFX":"由北向南","XSFXDM":"4","KKMC":"中新大道与航母主题公园支路交口"},{"KKBH":"7205710040000","HPHM":"津KMF717","JGSK":"2021-04-01 16:52:16.97","CDBH":"2","XSFX":"由东向西","XSFXDM":"1","KKMC":"动漫东路与动漫中路交口正向"},{"KKBH":"6071310030000","HPHM":"津JZM123","JGSK":"2021-04-01 16:52:16.986","CDBH":"3","XSFX":"由东向西","XSFXDM":"1","KKMC":"中央大道与海旭道交口正向"},{"KKBH":"610276126","HPHM":"津A09868D","JGSK":"2021-04-01 16:52:17.007","CDBH":"8","XSFX":"由北向南","XSFXDM":"4","KKMC":"中新大道与和意路交口"},{"KKBH":"720901002000","HPHM":"车牌","JGSK":"2021-04-01 16:52:17.068","CDBH":"8","XSFX":"由南向北","XSFXDM":"3","KKMC":"玉林道与安正路交口"},{"KKBH":"720821004000","HPHM":"津GAQ501","JGSK":"2021-04-01 16:52:17.07","CDBH":"3","XSFX":"由南向北","XSFXDM":"3","KKMC":"动漫西路与动漫北路交口"},{"KKBH":"610256113","HPHM":"京N3NZ73","JGSK":"2021-04-01 16:52:17.121","CDBH":"6","XSFX":"由南向北","XSFXDM":"3","KKMC":"中天大道与和风路交口"},{"KKBH":"720871002000","HPHM":"津C56U56","JGSK":"2021-04-01 16:52:17.131","CDBH":"8","XSFX":"由北向南","XSFXDM":"4","KKMC":"安正路与芳菲路交口"},{"KKBH":"720891004000","HPHM":"冀HDB072","JGSK":"2021-04-01 16:52:17.185","CDBH":"5","XSFX":"由西向东","XSFXDM":"2","KKMC":"海博道与安平路交口"},{"KKBH":"7208810050000","HPHM":"津C8F702","JGSK":"2021-04-01 16:52:17.249","CDBH":"4","XSFX":"由西向东","XSFXDM":"2","KKMC":"海旭道与明盛路交口正向"},{"KKBH":"728031006000","HPHM":"津A5038警","JGSK":"2021-04-01 16:52:17.318","CDBH":"3","XSFX":"由西向东","XSFXDM":"2","KKMC":"动漫中路与文三路交口"},{"KKBH":"610391007","HPHM":"津RSL963","JGSK":"2021-04-01 16:52:17.335","CDBH":"11","XSFX":"由北向南","XSFXDM":"4","KKMC":"和韵路与和风路交口"},{"KKBH":"7208810040000","HPHM":"川MR9218","JGSK":"2021-04-01 16:52:17.379","CDBH":"8","XSFX":"由北向南","XSFXDM":"4","KKMC":"海旭道与永盛路交口正向"},{"KKBH":"720891005000","HPHM":"津H55625","JGSK":"2021-04-01 16:52:17.523","CDBH":"8","XSFX":"由南向北","XSFXDM":"3","KKMC":"海博道与安明路交口"},{"KKBH":"610256112","HPHM":"鲁N6113H","JGSK":"2021-04-01 16:52:17.536","CDBH":"7","XSFX":"由南向北","XSFXDM":"3","KKMC":"中天大道与中津大道交口"},{"KKBH":"610401005","HPHM":"津NN5057","JGSK":"2021-04-01 16:52:17.586","CDBH":"9","XSFX":"由南向北","XSFXDM":"3","KKMC":"和畅路与和顺路交口"},{"KKBH":"720571004000","HPHM":"津HVN717","JGSK":"2021-04-01 16:52:17.619","CDBH":"1","XSFX":"由东向西","XSFXDM":"1","KKMC":"动漫东路与动漫中路交口"},{"KKBH":"610271009","HPHM":"冀BF92Y7","JGSK":"2021-04-01 16:52:17.619","CDBH":"8","XSFX":"由南向北","XSFXDM":"3","KKMC":"中新大道与泰七路交口"},{"KKBH":"610271009","HPHM":"鲁Q5LT22","JGSK":"2021-04-01 16:52:17.62","CDBH":"7","XSFX":"由南向北","XSFXDM":"3","KKMC":"中新大道与泰七路交口"},{"KKBH":"720861002000","HPHM":"津ADL1138","JGSK":"2021-04-01 16:52:17.625","CDBH":"8","XSFX":"由南向北","XSFXDM":"3","KKMC":"海晨道与安正路交口"},{"KKBH":"610256111","HPHM":"津GDZ519","JGSK":"2021-04-01 16:52:17.69","CDBH":"9","XSFX":"由北向南","XSFXDM":"4","KKMC":"中天大道与和惠路交口"},{"KKBH":"610266117","HPHM":"津FY8126","JGSK":"2021-04-01 16:52:17.697","CDBH":"7","XSFX":"由南向北","XSFXDM":"3","KKMC":"中生大道与和韵路交口"},{"KKBH":"7208810020000","HPHM":"津ADH1226","JGSK":"2021-04-01 16:52:17.794","CDBH":"10","XSFX":"由南向北","XSFXDM":"3","KKMC":"海旭道与安正路交口正向"},{"KKBH":"610256113","HPHM":"冀HQE379","JGSK":"2021-04-01 16:52:17.819","CDBH":"8","XSFX":"由北向南","XSFXDM":"4","KKMC":"中天大道与和风路交口"},{"KKBH":"610256112","HPHM":"津K52348","JGSK":"2021-04-01 16:52:17.839","CDBH":"11","XSFX":"由北向南","XSFXDM":"4","KKMC":"中天大道与中津大道交口"},{"KKBH":"7208910030000","HPHM":"车牌","JGSK":"2021-04-01 16:52:17.864","CDBH":"2","XSFX":"由东向西","XSFXDM":"1","KKMC":"海博道与安正路交口正向"},{"KKBH":"7208610020000","HPHM":"津RWV665","JGSK":"2021-04-01 16:52:17.91","CDBH":"4","XSFX":"由西向东","XSFXDM":"2","KKMC":"海晨道与安正路交口正向"},{"KKBH":"610256113","HPHM":"津C1A066","JGSK":"2021-04-01 16:52:17.921","CDBH":"4","XSFX":"由南向北","XSFXDM":"3","KKMC":"中天大道与和风路交口"},{"KKBH":"610256113","HPHM":"鲁NK80Z1","JGSK":"2021-04-01 16:52:17.993","CDBH":"8","XSFX":"由北向南","XSFXDM":"4","KKMC":"中天大道与和风路交口"},{"KKBH":"610271008","HPHM":"车牌","JGSK":"2021-04-01 16:52:18.007","CDBH":"5","XSFX":"由北向南","XSFXDM":"4","KKMC":"中新大道与航母主题公园支路交口"},{"KKBH":"610256111","HPHM":"津KMZ960","JGSK":"2021-04-01 16:52:18.007","CDBH":"4","XSFX":"由南向北","XSFXDM":"3","KKMC":"中天大道与和惠路交口"},{"KKBH":"610256112","HPHM":"吉G93357","JGSK":"2021-04-01 16:52:18.034","CDBH":"9","XSFX":"由南向北","XSFXDM":"3","KKMC":"中天大道与中津大道交口"},{"KKBH":"720571002000","HPHM":"冀B8D5B0","JGSK":"2021-04-01 16:52:18.125","CDBH":"5","XSFX":"由北向南","XSFXDM":"4","KKMC":"动漫东路与文二路交口"},{"KKBH":"720891004000","HPHM":"车牌","JGSK":"2021-04-01 16:52:18.158","CDBH":"9","XSFX":"由南向北","XSFXDM":"3","KKMC":"海博道与安平路交口"},{"KKBH":"610401004","HPHM":"津HS8753","JGSK":"2021-04-01 16:52:18.214","CDBH":"10","XSFX":"由北向南","XSFXDM":"4","KKMC":"和畅路与和风路交口"},{"KKBH":"7208810050000","HPHM":"津NSW979","JGSK":"2021-04-01 16:52:18.271","CDBH":"9","XSFX":"由北向南","XSFXDM":"4","KKMC":"海旭道与明盛路交口正向"},{"KKBH":"7208910060000","HPHM":"冀BH200W","JGSK":"2021-04-01 16:52:18.28","CDBH":"2","XSFX":"由东向西","XSFXDM":"1","KKMC":"海博道与永盛路交口正向"},{"KKBH":"711","HPHM":"辽PU5171","JGSK":"2021-04-01 16:52:18.298","CDBH":"7","XSFX":"由北向南","XSFXDM":"4","KKMC":"不礼让行人中新大道与和旭路交口"},{"KKBH":"7208710020000","HPHM":"津MBA930","JGSK":"2021-04-01 16:52:18.34","CDBH":"6","XSFX":"由南向北","XSFXDM":"3","KKMC":"安正路与芳菲路交口正向"},{"KKBH":"610276125","HPHM":"津C036N6","JGSK":"2021-04-01 16:52:18.364","CDBH":"5","XSFX":"由南向北","XSFXDM":"3","KKMC":"中新大道与和顺路交口"},{"KKBH":"610266118","HPHM":"津RSK461","JGSK":"2021-04-01 16:52:18.387","CDBH":"2","XSFX":"由东向西","XSFXDM":"1","KKMC":"中生大道与和畅路交口"},{"KKBH":"610401005","HPHM":"津JRF126","JGSK":"2021-04-01 16:52:18.4","CDBH":"1","XSFX":"由东向西","XSFXDM":"1","KKMC":"和畅路与和顺路交口"},{"KKBH":"610276126","HPHM":"津HU2703","JGSK":"2021-04-01 16:52:18.415","CDBH":"4","XSFX":"由南向北","XSFXDM":"3","KKMC":"中新大道与和意路交口"},{"KKBH":"720881002000","HPHM":"津AF33161","JGSK":"2021-04-01 16:52:18.553","CDBH":"10","XSFX":"由南向北","XSFXDM":"3","KKMC":"海旭道与安正路交口"},{"KKBH":"7208910060000","HPHM":"津BH091H","JGSK":"2021-04-01 16:52:18.565","CDBH":"5","XSFX":"由西向东","XSFXDM":"2","KKMC":"海博道与永盛路交口正向"},{"KKBH":"610251002","HPHM":"津AR9679","JGSK":"2021-04-01 16:52:18.576","CDBH":"10","XSFX":"由北向南","XSFXDM":"4","KKMC":"中天大道与和睦路交口"},{"KKBH":"610391006","HPHM":"津CAZ337","JGSK":"2021-04-01 16:52:18.608","CDBH":"7","XSFX":"由南向北","XSFXDM":"3","KKMC":"和韵路与和意路交口"},{"KKBH":"7209010020000","HPHM":"津D98022","JGSK":"2021-04-01 16:52:18.626","CDBH":"1","XSFX":"由东向西","XSFXDM":"1","KKMC":"玉林道与安正路交口正向"},{"KKBH":"6071310030000","HPHM":"冀B9C18Y","JGSK":"2021-04-01 16:52:18.679","CDBH":"2","XSFX":"由东向西","XSFXDM":"1","KKMC":"中央大道与海旭道交口正向"},{"KKBH":"610401004","HPHM":"津C5B760","JGSK":"2021-04-01 16:52:18.7","CDBH":"11","XSFX":"由北向南","XSFXDM":"4","KKMC":"和畅路与和风路交口"},{"KKBH":"610256112","HPHM":"冀J648V7","JGSK":"2021-04-01 16:52:18.791","CDBH":"1","XSFX":"由东向西","XSFXDM":"1","KKMC":"中天大道与中津大道交口"},{"KKBH":"720541003000","HPHM":"粤L971J7","JGSK":"2021-04-01 16:52:18.949","CDBH":"4","XSFX":"由西向东","XSFXDM":"2","KKMC":"动漫环路西与动漫西路交口"},{"KKBH":"720881002000","HPHM":"津RPD059","JGSK":"2021-04-01 16:52:19.038","CDBH":"9","XSFX":"由南向北","XSFXDM":"3","KKMC":"海旭道与安正路交口"},{"KKBH":"610391007","HPHM":"津C750D3","JGSK":"2021-04-01 16:52:19.055","CDBH":"10","XSFX":"由北向南","XSFXDM":"4","KKMC":"和韵路与和风路交口"},{"KKBH":"610391007","HPHM":"津DCM195","JGSK":"2021-04-01 16:52:19.056","CDBH":"12","XSFX":"由北向南","XSFXDM":"4","KKMC":"和韵路与和风路交口"},{"KKBH":"610391007","HPHM":"津JJH196","JGSK":"2021-04-01 16:52:19.119","CDBH":"4","XSFX":"由西向东","XSFXDM":"2","KKMC":"和韵路与和风路交口"},{"KKBH":"720901002000","HPHM":"津F06895","JGSK":"2021-04-01 16:52:19.151","CDBH":"8","XSFX":"由南向北","XSFXDM":"3","KKMC":"玉林道与安正路交口"},{"KKBH":"720891004000","HPHM":"津AJP631","JGSK":"2021-04-01 16:52:19.188","CDBH":"4","XSFX":"由西向东","XSFXDM":"2","KKMC":"海博道与安平路交口"},{"KKBH":"610256112","HPHM":"津A5Q698","JGSK":"2021-04-01 16:52:19.205","CDBH":"10","XSFX":"由北向南","XSFXDM":"4","KKMC":"中天大道与中津大道交口"},{"KKBH":"7208910050000","HPHM":"冀J9P8B6","JGSK":"2021-04-01 16:52:19.237","CDBH":"6","XSFX":"由西向东","XSFXDM":"2","KKMC":"海博道与安明路交口正向"},{"KKBH":"610326142000","HPHM":"晋BSK329","JGSK":"2021-04-01 16:52:19.307","CDBH":"14","XSFX":"由北向南","XSFXDM":"4","KKMC":"中成大道与泰七路交口"},{"KKBH":"610286127","HPHM":"冀D761MN","JGSK":"2021-04-01 16:52:19.319","CDBH":"3","XSFX":"由东向西","XSFXDM":"1","KKMC":"中津大道与和畅路交口"},{"KKBH":"720891004000","HPHM":"车牌","JGSK":"2021-04-01 16:52:19.362","CDBH":"8","XSFX":"由南向北","XSFXDM":"3","KKMC":"海博道与安平路交口"},{"KKBH":"720891004000","HPHM":"车牌","JGSK":"2021-04-01 16:52:19.44","CDBH":"8","XSFX":"由南向北","XSFXDM":"3","KKMC":"海博道与安平路交口"},{"KKBH":"610251002","HPHM":"津HV1006","JGSK":"2021-04-01 16:52:19.447","CDBH":"12","XSFX":"由北向南","XSFXDM":"4","KKMC":"中天大道与和睦路交口"},{"KKBH":"720861003000","HPHM":"津A16M97","JGSK":"2021-04-01 16:52:19.448","CDBH":"4","XSFX":"由西向东","XSFXDM":"2","KKMC":"海晨道与安明路交口"},{"KKBH":"610391006","HPHM":"津RDN729","JGSK":"2021-04-01 16:52:19.473","CDBH":"8","XSFX":"由南向北","XSFXDM":"3","KKMC":"和韵路与和意路交口"},{"KKBH":"7208910050000","HPHM":"车牌","JGSK":"2021-04-01 16:52:19.506","CDBH":"9","XSFX":"由南向北","XSFXDM":"3","KKMC":"海博道与安明路交口正向"},{"KKBH":"7208810020000","HPHM":"津LAB906","JGSK":"2021-04-01 16:52:19.586","CDBH":"3","XSFX":"由东向西","XSFXDM":"1","KKMC":"海旭道与安正路交口正向"},{"KKBH":"7205610020000","HPHM":"车牌","JGSK":"2021-04-01 16:52:19.629","CDBH":"4","XSFX":"由西向东","XSFXDM":"2","KKMC":"动漫北路与文三路交口正向"},{"KKBH":"610266118","HPHM":"津GQQ222","JGSK":"2021-04-01 16:52:19.655","CDBH":"3","XSFX":"由东向西","XSFXDM":"1","KKMC":"中生大道与和畅路交口"},{"KKBH":"720891005000","HPHM":"冀BN11A9","JGSK":"2021-04-01 16:52:19.841","CDBH":"3","XSFX":"由东向西","XSFXDM":"1","KKMC":"海博道与安明路交口"},{"KKBH":"7208910050000","HPHM":"车牌","JGSK":"2021-04-01 16:52:19.868","CDBH":"9","XSFX":"由南向北","XSFXDM":"3","KKMC":"海博道与安明路交口正向"},{"KKBH":"610256115","HPHM":"豫NJ930E","JGSK":"2021-04-01 16:52:19.882","CDBH":"3","XSFX":"由东向西","XSFXDM":"1","KKMC":"中天大道与中生大道交口"},{"KKBH":"711","HPHM":"津ME8165","JGSK":"2021-04-01 16:52:19.888","CDBH":"8","XSFX":"由北向南","XSFXDM":"4","KKMC":"不礼让行人中新大道与和旭路交口"},{"KKBH":"6071310030000","HPHM":"津JVS666","JGSK":"2021-04-01 16:52:19.975","CDBH":"3","XSFX":"由东向西","XSFXDM":"1","KKMC":"中央大道与海旭道交口正向"},{"KKBH":"610271009","HPHM":"冀BF92Y7","JGSK":"2021-04-01 16:52:20.005","CDBH":"8","XSFX":"由南向北","XSFXDM":"3","KKMC":"中新大道与泰七路交口"},{"KKBH":"610256113","HPHM":"津RFQ782","JGSK":"2021-04-01 16:52:20.124","CDBH":"2","XSFX":"由西向东","XSFXDM":"2","KKMC":"中天大道与和风路交口"},{"KKBH":"7208710020000","HPHM":"津RPD059","JGSK":"2021-04-01 16:52:20.162","CDBH":"8","XSFX":"由北向南","XSFXDM":"4","KKMC":"安正路与芳菲路交口正向"},{"KKBH":"610271008","HPHM":"车牌","JGSK":"2021-04-01 16:52:20.21","CDBH":"4","XSFX":"由北向南","XSFXDM":"4","KKMC":"中新大道与航母主题公园支路交口"},{"KKBH":"7208810020000","HPHM":"津C26W52","JGSK":"2021-04-01 16:52:20.22","CDBH":"12","XSFX":"由北向南","XSFXDM":"4","KKMC":"海旭道与安正路交口正向"},{"KKBH":"610251001","HPHM":"鄂H2L516","JGSK":"2021-04-01 16:52:20.246","CDBH":"2","XSFX":"由东向西","XSFXDM":"1","KKMC":"中天大道与和畅路交口"},{"KKBH":"610256112","HPHM":"津JSY859","JGSK":"2021-04-01 16:52:20.323","CDBH":"1","XSFX":"由东向西","XSFXDM":"1","KKMC":"中天大道与中津大道交口"},{"KKBH":"6102610030000","HPHM":"津JJF007","JGSK":"2021-04-01 16:52:20.337","CDBH":"8","XSFX":"由北向南","XSFXDM":"4","KKMC":"中生大道与静湖南路交口正向"},{"KKBH":"610266117","HPHM":"津AS0798","JGSK":"2021-04-01 16:52:20.343","CDBH":"4","XSFX":"由西向东","XSFXDM":"2","KKMC":"中生大道与和韵路交口"},{"KKBH":"610276126","HPHM":"津DHR779","JGSK":"2021-04-01 16:52:20.417","CDBH":"5","XSFX":"由南向北","XSFXDM":"3","KKMC":"中新大道与和意路交口"},{"KKBH":"720881002000","HPHM":"津HG0422","JGSK":"2021-04-01 16:52:20.474","CDBH":"10","XSFX":"由南向北","XSFXDM":"3","KKMC":"海旭道与安正路交口"},{"KKBH":"7208610030000","HPHM":"津AU6612","JGSK":"2021-04-01 16:52:20.514","CDBH":"4","XSFX":"由西向东","XSFXDM":"2","KKMC":"海晨道与安明路交口正向"},{"KKBH":"610276124","HPHM":"津FMB088","JGSK":"2021-04-01 16:52:20.553","CDBH":"11","XSFX":"由北向南","XSFXDM":"4","KKMC":"中新大道与中生大道交口"},{"KKBH":"7208910060000","HPHM":"辽JV9236","JGSK":"2021-04-01 16:52:20.599","CDBH":"3","XSFX":"由东向西","XSFXDM":"1","KKMC":"海博道与永盛路交口正向"},{"KKBH":"610256115","HPHM":"津GWM125","JGSK":"2021-04-01 16:52:20.623","CDBH":"1","XSFX":"由东向西","XSFXDM":"1","KKMC":"中天大道与中生大道交口"},{"KKBH":"610256111","HPHM":"津JYL691","JGSK":"2021-04-01 16:52:20.635","CDBH":"1","XSFX":"由西向东","XSFXDM":"2","KKMC":"中天大道与和惠路交口"},{"KKBH":"610391006","HPHM":"津ADL7082","JGSK":"2021-04-01 16:52:20.637","CDBH":"4","XSFX":"由西向东","XSFXDM":"2","KKMC":"和韵路与和意路交口"},{"KKBH":"610271009","HPHM":"鲁Q5LT22","JGSK":"2021-04-01 16:52:20.643","CDBH":"7","XSFX":"由南向北","XSFXDM":"3","KKMC":"中新大道与泰七路交口"},{"KKBH":"610256114","HPHM":"津DGG379","JGSK":"2021-04-01 16:52:20.671","CDBH":"1","XSFX":"由西向东","XSFXDM":"2","KKMC":"中天大道与和旭路交口"},{"KKBH":"7208910040000","HPHM":"车牌","JGSK":"2021-04-01 16:52:20.75","CDBH":"5","XSFX":"由西向东","XSFXDM":"2","KKMC":"海博道与安平路交口正向"},{"KKBH":"610391006","HPHM":"辽AH3Y33","JGSK":"2021-04-01 16:52:20.763","CDBH":"7","XSFX":"由南向北","XSFXDM":"3","KKMC":"和韵路与和意路交口"},{"KKBH":"728031006000","HPHM":"津JMB987","JGSK":"2021-04-01 16:52:20.832","CDBH":"3","XSFX":"由西向东","XSFXDM":"2","KKMC":"动漫中路与文三路交口"},{"KKBH":"610391008","HPHM":"津K15991","JGSK":"2021-04-01 16:52:20.856","CDBH":"1","XSFX":"由东向西","XSFXDM":"1","KKMC":"和韵路与和旭路交口"},{"KKBH":"610256116","HPHM":"津JCM966","JGSK":"2021-04-01 16:52:20.861","CDBH":"10","XSFX":"由北向南","XSFXDM":"4","KKMC":"中天大道与和顺路交口"},{"KKBH":"7205710040000","HPHM":"津MC9297","JGSK":"2021-04-01 16:52:20.862","CDBH":"1","XSFX":"由东向西","XSFXDM":"1","KKMC":"动漫东路与动漫中路交口正向"},{"KKBH":"720881005000","HPHM":"津C8F702","JGSK":"2021-04-01 16:52:20.951","CDBH":"4","XSFX":"由西向东","XSFXDM":"2","KKMC":"海旭道与明盛路交口"},{"KKBH":"610401004","HPHM":"辽PQW096","JGSK":"2021-04-01 16:52:21.007","CDBH":"10","XSFX":"由北向南","XSFXDM":"4","KKMC":"和畅路与和风路交口"},{"KKBH":"7208910050000","HPHM":"津A8N670","JGSK":"2021-04-01 16:52:21.008","CDBH":"6","XSFX":"由西向东","XSFXDM":"2","KKMC":"海博道与安明路交口正向"},{"KKBH":"610276126","HPHM":"津ADE1308","JGSK":"2021-04-01 16:52:21.023","CDBH":"7","XSFX":"由北向南","XSFXDM":"4","KKMC":"中新大道与和意路交口"},{"KKBH":"610276126","HPHM":"津KD6097","JGSK":"2021-04-01 16:52:21.103","CDBH":"8","XSFX":"由北向南","XSFXDM":"4","KKMC":"中新大道与和意路交口"},{"KKBH":"720891003000","HPHM":"冀B6JZ22","JGSK":"2021-04-01 16:52:21.12","CDBH":"7","XSFX":"由南向北","XSFXDM":"3","KKMC":"海博道与安正路交口"},{"KKBH":"720891004000","HPHM":"车牌","JGSK":"2021-04-01 16:52:21.122","CDBH":"8","XSFX":"由南向北","XSFXDM":"3","KKMC":"海博道与安平路交口"},{"KKBH":"7208910060000","HPHM":"津JVR869","JGSK":"2021-04-01 16:52:21.254","CDBH":"5","XSFX":"由西向东","XSFXDM":"2","KKMC":"海博道与永盛路交口正向"},{"KKBH":"610391007","HPHM":"津HSL855","JGSK":"2021-04-01 16:52:21.375","CDBH":"12","XSFX":"由北向南","XSFXDM":"4","KKMC":"和韵路与和风路交口"},{"KKBH":"610401005","HPHM":"津NWF310","JGSK":"2021-04-01 16:52:21.508","CDBH":"1","XSFX":"由东向西","XSFXDM":"1","KKMC":"和畅路与和顺路交口"},{"KKBH":"610276126","HPHM":"京FF0299","JGSK":"2021-04-01 16:52:21.536","CDBH":"4","XSFX":"由南向北","XSFXDM":"3","KKMC":"中新大道与和意路交口"},{"KKBH":"610326142000","HPHM":"冀BF27H0","JGSK":"2021-04-01 16:52:21.626","CDBH":"14","XSFX":"由北向南","XSFXDM":"4","KKMC":"中成大道与泰七路交口"},{"KKBH":"610256115","HPHM":"津JDH698","JGSK":"2021-04-01 16:52:21.711","CDBH":"3","XSFX":"由东向西","XSFXDM":"1","KKMC":"中天大道与中生大道交口"},{"KKBH":"610266117","HPHM":"津A0U301","JGSK":"2021-04-01 16:52:21.729","CDBH":"5","XSFX":"由西向东","XSFXDM":"2","KKMC":"中生大道与和韵路交口"},{"KKBH":"610326142000","HPHM":"豫EU5086","JGSK":"2021-04-01 16:52:21.805","CDBH":"8","XSFX":"由南向北","XSFXDM":"3","KKMC":"中成大道与泰七路交口"},{"KKBH":"610256115","HPHM":"津NYZ803","JGSK":"2021-04-01 16:52:21.901","CDBH":"9","XSFX":"由南向北","XSFXDM":"3","KKMC":"中天大道与中生大道交口"},{"KKBH":"610256115","HPHM":"冀J1A974","JGSK":"2021-04-01 16:52:21.935","CDBH":"5","XSFX":"由西向东","XSFXDM":"2","KKMC":"中天大道与中生大道交口"},{"KKBH":"7208910030000","HPHM":"车牌","JGSK":"2021-04-01 16:52:21.965","CDBH":"3","XSFX":"由东向西","XSFXDM":"1","KKMC":"海博道与安正路交口正向"},{"KKBH":"610256113","HPHM":"冀B7Y57H","JGSK":"2021-04-01 16:52:21.979","CDBH":"8","XSFX":"由北向南","XSFXDM":"4","KKMC":"中天大道与和风路交口"},{"KKBH":"610256112","HPHM":"津GJJ280","JGSK":"2021-04-01 16:52:22.022","CDBH":"4","XSFX":"由西向东","XSFXDM":"2","KKMC":"中天大道与中津大道交口"},{"KKBH":"610276124","HPHM":"津KCQ658","JGSK":"2021-04-01 16:52:22.071","CDBH":"10","XSFX":"由北向南","XSFXDM":"4","KKMC":"中新大道与中生大道交口"},{"KKBH":"610266117","HPHM":"津QQ7305","JGSK":"2021-04-01 16:52:22.08","CDBH":"8","XSFX":"由南向北","XSFXDM":"3","KKMC":"中生大道与和韵路交口"},{"KKBH":"610256112","HPHM":"津N18722","JGSK":"2021-04-01 16:52:22.112","CDBH":"5","XSFX":"由西向东","XSFXDM":"2","KKMC":"中天大道与中津大道交口"},{"KKBH":"7208210040000","HPHM":"津B12980","JGSK":"2021-04-01 16:52:22.125","CDBH":"5","XSFX":"由北向南","XSFXDM":"4","KKMC":"动漫西路与动漫北路交口正向"},{"KKBH":"7208810020000","HPHM":"津A0U554","JGSK":"2021-04-01 16:52:22.135","CDBH":"2","XSFX":"由东向西","XSFXDM":"1","KKMC":"海旭道与安正路交口正向"},{"KKBH":"610401004","HPHM":"冀B0G7K9","JGSK":"2021-04-01 16:52:22.14","CDBH":"10","XSFX":"由北向南","XSFXDM":"4","KKMC":"和畅路与和风路交口"},{"KKBH":"720891005000","HPHM":"冀J9P8B6","JGSK":"2021-04-01 16:52:22.174","CDBH":"6","XSFX":"由西向东","XSFXDM":"2","KKMC":"海博道与安明路交口"},{"KKBH":"610251002","HPHM":"津GUR928","JGSK":"2021-04-01 16:52:22.21","CDBH":"3","XSFX":"由东向西","XSFXDM":"1","KKMC":"中天大道与和睦路交口"},{"KKBH":"720881004000","HPHM":"川MR9218","JGSK":"2021-04-01 16:52:22.23","CDBH":"8","XSFX":"由北向南","XSFXDM":"4","KKMC":"海旭道与永盛路交口"},{"KKBH":"720891004000","HPHM":"车牌","JGSK":"2021-04-01 16:52:22.237","CDBH":"9","XSFX":"由南向北","XSFXDM":"3","KKMC":"海博道与安平路交口"},{"KKBH":"610271008","HPHM":"津A3U567","JGSK":"2021-04-01 16:52:22.239","CDBH":"4","XSFX":"由北向南","XSFXDM":"4","KKMC":"中新大道与航母主题公园支路交口"},{"KKBH":"720891006000","HPHM":"辽BMG229","JGSK":"2021-04-01 16:52:22.314","CDBH":"9","XSFX":"由南向北","XSFXDM":"3","KKMC":"海博道与永盛路交口"},{"KKBH":"720881005000","HPHM":"津NSW979","JGSK":"2021-04-01 16:52:22.314","CDBH":"9","XSFX":"由北向南","XSFXDM":"4","KKMC":"海旭道与明盛路交口"},{"KKBH":"610256112","HPHM":"津A5Q698","JGSK":"2021-04-01 16:52:22.479","CDBH":"10","XSFX":"由北向南","XSFXDM":"4","KKMC":"中天大道与中津大道交口"},{"KKBH":"610276124","HPHM":"津FAA263","JGSK":"2021-04-01 16:52:22.486","CDBH":"10","XSFX":"由北向南","XSFXDM":"4","KKMC":"中新大道与中生大道交口"},{"KKBH":"720891005000","HPHM":"冀B9Z01C","JGSK":"2021-04-01 16:52:22.496","CDBH":"2","XSFX":"由东向西","XSFXDM":"1","KKMC":"海博道与安明路交口"},{"KKBH":"7208910030000","HPHM":"津C18397","JGSK":"2021-04-01 16:52:22.561","CDBH":"11","XSFX":"由北向南","XSFXDM":"4","KKMC":"海博道与安正路交口正向"},{"KKBH":"6102610030000","HPHM":"津AU5615","JGSK":"2021-04-01 16:52:22.65","CDBH":"9","XSFX":"由北向南","XSFXDM":"4","KKMC":"中生大道与静湖南路交口正向"},{"KKBH":"7208110020000","HPHM":"津HTL863","JGSK":"2021-04-01 16:52:22.661","CDBH":"1","XSFX":"由东向西","XSFXDM":"1","KKMC":"动漫南路与文一路交口正向"},{"KKBH":"720871002000","HPHM":"津MBA930","JGSK":"2021-04-01 16:52:22.701","CDBH":"6","XSFX":"由南向北","XSFXDM":"3","KKMC":"安正路与芳菲路交口"},{"KKBH":"610261003000","HPHM":"津JJF007","JGSK":"2021-04-01 16:52:22.784","CDBH":"17","XSFX":"由北向南","XSFXDM":"4","KKMC":"中生大道与静湖南路交口"},{"KKBH":"610256113","HPHM":"津JKL660","JGSK":"2021-04-01 16:52:22.79","CDBH":"1","XSFX":"由西向东","XSFXDM":"2","KKMC":"中天大道与和风路交口"},{"KKBH":"720881002000","HPHM":"津ADH1226","JGSK":"2021-04-01 16:52:22.798","CDBH":"10","XSFX":"由南向北","XSFXDM":"3","KKMC":"海旭道与安正路交口"},{"KKBH":"610266117","HPHM":"津A0U301","JGSK":"2021-04-01 16:52:22.822","CDBH":"5","XSFX":"由西向东","XSFXDM":"2","KKMC":"中生大道与和韵路交口"},{"KKBH":"7208910060000","HPHM":"津RBG610","JGSK":"2021-04-01 16:52:22.959","CDBH":"3","XSFX":"由东向西","XSFXDM":"1","KKMC":"海博道与永盛路交口正向"},{"KKBH":"7205710010000","HPHM":"京Q06XR5","JGSK":"2021-04-01 16:52:22.985","CDBH":"6","XSFX":"由北向南","XSFXDM":"4","KKMC":"动漫东路与文一路交口正向"},{"KKBH":"610256115","HPHM":"津GWM125","JGSK":"2021-04-01 16:52:22.997","CDBH":"2","XSFX":"由东向西","XSFXDM":"1","KKMC":"中天大道与中生大道交口"},{"KKBH":"7208610030000","HPHM":"津AY7719","JGSK":"2021-04-01 16:52:23.015","CDBH":"4","XSFX":"由西向东","XSFXDM":"2","KKMC":"海晨道与安明路交口正向"},{"KKBH":"7208910050000","HPHM":"车牌","JGSK":"2021-04-01 16:52:23.028","CDBH":"9","XSFX":"由南向北","XSFXDM":"3","KKMC":"海博道与安明路交口正向"},{"KKBH":"610256112","HPHM":"鄂N6LH29","JGSK":"2021-04-01 16:52:23.049","CDBH":"11","XSFX":"由北向南","XSFXDM":"4","KKMC":"中天大道与中津大道交口"},{"KKBH":"7209010020000","HPHM":"车牌","JGSK":"2021-04-01 16:52:23.112","CDBH":"9","XSFX":"由南向北","XSFXDM":"3","KKMC":"玉林道与安正路交口正向"},{"KKBH":"610401004","HPHM":"津NHU966","JGSK":"2021-04-01 16:52:23.179","CDBH":"10","XSFX":"由北向南","XSFXDM":"4","KKMC":"和畅路与和风路交口"},{"KKBH":"720881002000","HPHM":"津C26W52","JGSK":"2021-04-01 16:52:23.204","CDBH":"12","XSFX":"由北向南","XSFXDM":"4","KKMC":"海旭道与安正路交口"},{"KKBH":"7208810020000","HPHM":"津NQR816","JGSK":"2021-04-01 16:52:23.224","CDBH":"2","XSFX":"由东向西","XSFXDM":"1","KKMC":"海旭道与安正路交口正向"},{"KKBH":"610391007","HPHM":"车牌","JGSK":"2021-04-01 16:52:23.249","CDBH":"4","XSFX":"由西向东","XSFXDM":"2","KKMC":"和韵路与和风路交口"},{"KKBH":"610271008","HPHM":"津AY1861","JGSK":"2021-04-01 16:52:23.278","CDBH":"5","XSFX":"由北向南","XSFXDM":"4","KKMC":"中新大道与航母主题公园支路交口"},{"KKBH":"610391008","HPHM":"车牌","JGSK":"2021-04-01 16:52:23.325","CDBH":"2","XSFX":"由东向西","XSFXDM":"1","KKMC":"和韵路与和旭路交口"},{"KKBH":"7208910060000","HPHM":"冀B2F8J7","JGSK":"2021-04-01 16:52:23.331","CDBH":"2","XSFX":"由东向西","XSFXDM":"1","KKMC":"海博道与永盛路交口正向"},{"KKBH":"711","HPHM":"津A01798D","JGSK":"2021-04-01 16:52:23.376","CDBH":"2","XSFX":"由东向西","XSFXDM":"1","KKMC":"不礼让行人中新大道与和旭路交口"},{"KKBH":"610391006","HPHM":"津CAZ337","JGSK":"2021-04-01 16:52:23.393","CDBH":"8","XSFX":"由南向北","XSFXDM":"3","KKMC":"和韵路与和意路交口"},{"KKBH":"7208910050000","HPHM":"车牌","JGSK":"2021-04-01 16:52:23.429","CDBH":"9","XSFX":"由南向北","XSFXDM":"3","KKMC":"海博道与安明路交口正向"},{"KKBH":"7208710020000","HPHM":"车牌","JGSK":"2021-04-01 16:52:23.449","CDBH":"3","XSFX":"由西向东","XSFXDM":"2","KKMC":"安正路与芳菲路交口正向"},{"KKBH":"610276124","HPHM":"津C8P200","JGSK":"2021-04-01 16:52:23.477","CDBH":"3","XSFX":"由东向西","XSFXDM":"1","KKMC":"中新大道与中生大道交口"},{"KKBH":"7400110020000","HPHM":"津RPF660","JGSK":"2021-04-01 16:52:23.489","CDBH":"4","XSFX":"由南向北","XSFXDM":"3","KKMC":"静湖南路与华一路交口正向"},{"KKBH":"7205610020000","HPHM":"津E02414","JGSK":"2021-04-01 16:52:23.512","CDBH":"6","XSFX":"由北向南","XSFXDM":"4","KKMC":"动漫北路与文三路交口正向"},{"KKBH":"610391007","HPHM":"津RMF648","JGSK":"2021-04-01 16:52:23.595","CDBH":"10","XSFX":"由北向南","XSFXDM":"4","KKMC":"和韵路与和风路交口"},{"KKBH":"610256111","HPHM":"津G98953","JGSK":"2021-04-01 16:52:23.604","CDBH":"7","XSFX":"由北向南","XSFXDM":"4","KKMC":"中天大道与和惠路交口"},{"KKBH":"720901002000","HPHM":"津D98022","JGSK":"2021-04-01 16:52:23.64","CDBH":"1","XSFX":"由东向西","XSFXDM":"1","KKMC":"玉林道与安正路交口"},{"KKBH":"720891003000","HPHM":"津NCQ820","JGSK":"2021-04-01 16:52:23.679","CDBH":"7","XSFX":"由南向北","XSFXDM":"3","KKMC":"海博道与安正路交口"},{"KKBH":"720571004000","HPHM":"津KMF717","JGSK":"2021-04-01 16:52:23.697","CDBH":"2","XSFX":"由东向西","XSFXDM":"1","KKMC":"动漫东路与动漫中路交口"},{"KKBH":"6102610030000","HPHM":"蒙K125M3","JGSK":"2021-04-01 16:52:23.719","CDBH":"8","XSFX":"由北向南","XSFXDM":"4","KKMC":"中生大道与静湖南路交口正向"},{"KKBH":"7208910030000","HPHM":"车牌","JGSK":"2021-04-01 16:52:23.746","CDBH":"2","XSFX":"由东向西","XSFXDM":"1","KKMC":"海博道与安正路交口正向"},{"KKBH":"610276124","HPHM":"鲁NQZ075","JGSK":"2021-04-01 16:52:23.746","CDBH":"4","XSFX":"由西向东","XSFXDM":"2","KKMC":"中新大道与中生大道交口"},{"KKBH":"720891005000","HPHM":"辽DT2917","JGSK":"2021-04-01 16:52:23.762","CDBH":"3","XSFX":"由东向西","XSFXDM":"1","KKMC":"海博道与安明路交口"},{"KKBH":"610256112","HPHM":"津QA0715","JGSK":"2021-04-01 16:52:23.778","CDBH":"9","XSFX":"由南向北","XSFXDM":"3","KKMC":"中天大道与中津大道交口"},{"KKBH":"610256111","HPHM":"津MNN779","JGSK":"2021-04-01 16:52:23.832","CDBH":"9","XSFX":"由北向南","XSFXDM":"4","KKMC":"中天大道与和惠路交口"},{"KKBH":"610256111","HPHM":"津A09826D","JGSK":"2021-04-01 16:52:23.833","CDBH":"5","XSFX":"由南向北","XSFXDM":"3","KKMC":"中天大道与和惠路交口"},{"KKBH":"610286127","HPHM":"津NLF679","JGSK":"2021-04-01 16:52:23.875","CDBH":"2","XSFX":"由东向西","XSFXDM":"1","KKMC":"中津大道与和畅路交口"},{"KKBH":"610276126","HPHM":"冀AT896B","JGSK":"2021-04-01 16:52:24.016","CDBH":"5","XSFX":"由南向北","XSFXDM":"3","KKMC":"中新大道与和意路交口"},{"KKBH":"610391006","HPHM":"辽AH3Y33","JGSK":"2021-04-01 16:52:24.033","CDBH":"7","XSFX":"由南向北","XSFXDM":"3","KKMC":"和韵路与和意路交口"},{"KKBH":"7208610020000","HPHM":"津J55003","JGSK":"2021-04-01 16:52:24.066","CDBH":"10","XSFX":"由北向南","XSFXDM":"4","KKMC":"海晨道与安正路交口正向"},{"KKBH":"720891005000","HPHM":"冀B3B0X9","JGSK":"2021-04-01 16:52:24.082","CDBH":"4","XSFX":"由东向西","XSFXDM":"1","KKMC":"海博道与安明路交口"},{"KKBH":"720891005000","HPHM":"津A8N670","JGSK":"2021-04-01 16:52:24.089","CDBH":"6","XSFX":"由西向东","XSFXDM":"2","KKMC":"海博道与安明路交口"},{"KKBH":"610401004","HPHM":"津GBY870","JGSK":"2021-04-01 16:52:24.11","CDBH":"11","XSFX":"由北向南","XSFXDM":"4","KKMC":"和畅路与和风路交口"},{"KKBH":"610256113","HPHM":"津LF1585","JGSK":"2021-04-01 16:52:24.118","CDBH":"2","XSFX":"由西向东","XSFXDM":"2","KKMC":"中天大道与和风路交口"},{"KKBH":"610266118","HPHM":"津N63682","JGSK":"2021-04-01 16:52:24.123","CDBH":"2","XSFX":"由东向西","XSFXDM":"1","KKMC":"中生大道与和畅路交口"},{"KKBH":"610251001","HPHM":"鄂H2L516","JGSK":"2021-04-01 16:52:24.13","CDBH":"2","XSFX":"由东向西","XSFXDM":"1","KKMC":"中天大道与和畅路交口"},{"KKBH":"610276125","HPHM":"车牌","JGSK":"2021-04-01 16:52:24.158","CDBH":"8","XSFX":"由北向南","XSFXDM":"4","KKMC":"中新大道与和顺路交口"},{"KKBH":"610256115","HPHM":"津KN1155","JGSK":"2021-04-01 16:52:24.162","CDBH":"5","XSFX":"由西向东","XSFXDM":"2","KKMC":"中天大道与中生大道交口"},{"KKBH":"610256116","HPHM":"津JCM966","JGSK":"2021-04-01 16:52:24.166","CDBH":"11","XSFX":"由北向南","XSFXDM":"4","KKMC":"中天大道与和顺路交口"},{"KKBH":"610276124","HPHM":"冀B4D619","JGSK":"2021-04-01 16:52:24.271","CDBH":"1","XSFX":"由东向西","XSFXDM":"1","KKMC":"中新大道与中生大道交口"},{"KKBH":"610256114","HPHM":"湘ACB681","JGSK":"2021-04-01 16:52:24.289","CDBH":"2","XSFX":"由西向东","XSFXDM":"2","KKMC":"中天大道与和旭路交口"},{"KKBH":"610266118","HPHM":"津MKE215","JGSK":"2021-04-01 16:52:24.33","CDBH":"1","XSFX":"由东向西","XSFXDM":"1","KKMC":"中生大道与和畅路交口"},{"KKBH":"610256115","HPHM":"津RWW091","JGSK":"2021-04-01 16:52:24.383","CDBH":"3","XSFX":"由东向西","XSFXDM":"1","KKMC":"中天大道与中生大道交口"},{"KKBH":"610261004000","HPHM":"津GGD538","JGSK":"2021-04-01 16:52:24.41","CDBH":"2","XSFX":"由南向北","XSFXDM":"3","KKMC":"中生大道与静湖西路（北侧）"},{"KKBH":"610276124","HPHM":"京F75883","JGSK":"2021-04-01 16:52:24.454","CDBH":"10","XSFX":"由北向南","XSFXDM":"4","KKMC":"中新大道与中生大道交口"},{"KKBH":"720891004000","HPHM":"津RGF782","JGSK":"2021-04-01 16:52:24.47","CDBH":"5","XSFX":"由西向东","XSFXDM":"2","KKMC":"海博道与安平路交口"},{"KKBH":"610256114","HPHM":"津DD3888","JGSK":"2021-04-01 16:52:24.529","CDBH":"1","XSFX":"由西向东","XSFXDM":"2","KKMC":"中天大道与和旭路交口"},{"KKBH":"6071310030000","HPHM":"津A15N96","JGSK":"2021-04-01 16:52:24.575","CDBH":"3","XSFX":"由东向西","XSFXDM":"1","KKMC":"中央大道与海旭道交口正向"},{"KKBH":"610256112","HPHM":"鲁QK878A","JGSK":"2021-04-01 16:52:24.582","CDBH":"10","XSFX":"由北向南","XSFXDM":"4","KKMC":"中天大道与中津大道交口"},{"KKBH":"610256113","HPHM":"津RPV586","JGSK":"2021-04-01 16:52:24.619","CDBH":"8","XSFX":"由北向南","XSFXDM":"4","KKMC":"中天大道与和风路交口"},{"KKBH":"610256113","HPHM":"津RFQ782","JGSK":"2021-04-01 16:52:24.63","CDBH":"2","XSFX":"由西向东","XSFXDM":"2","KKMC":"中天大道与和风路交口"},{"KKBH":"610391007","HPHM":"津KHX317","JGSK":"2021-04-01 16:52:24.66","CDBH":"7","XSFX":"由南向北","XSFXDM":"3","KKMC":"和韵路与和风路交口"},{"KKBH":"610276126","HPHM":"津N05088","JGSK":"2021-04-01 16:52:24.663","CDBH":"8","XSFX":"由北向南","XSFXDM":"4","KKMC":"中新大道与和意路交口"},{"KKBH":"7205710010000","HPHM":"冀B8D5B0","JGSK":"2021-04-01 16:52:24.725","CDBH":"5","XSFX":"由北向南","XSFXDM":"4","KKMC":"动漫东路与文一路交口正向"},{"KKBH":"7205410040000","HPHM":"车牌","JGSK":"2021-04-01 16:52:24.737","CDBH":"4","XSFX":"由西向东","XSFXDM":"2","KKMC":"动漫环路东与动漫中路交口正向"},{"KKBH":"610401005","HPHM":"津RXE556","JGSK":"2021-04-01 16:52:24.751","CDBH":"8","XSFX":"由南向北","XSFXDM":"3","KKMC":"和畅路与和顺路交口"},{"KKBH":"610266117","HPHM":"津ADB6590","JGSK":"2021-04-01 16:52:24.764","CDBH":"5","XSFX":"由西向东","XSFXDM":"2","KKMC":"中生大道与和韵路交口"},{"KKBH":"610276124","HPHM":"冀A07C2U","JGSK":"2021-04-01 16:52:24.786","CDBH":"6","XSFX":"由西向东","XSFXDM":"2","KKMC":"中新大道与中生大道交口"},{"KKBH":"610256115","HPHM":"冀J1A974","JGSK":"2021-04-01 16:52:24.803","CDBH":"6","XSFX":"由西向东","XSFXDM":"2","KKMC":"中天大道与中生大道交口"},{"KKBH":"7208610030000","HPHM":"津NJL827","JGSK":"2021-04-01 16:52:24.839","CDBH":"10","XSFX":"由北向南","XSFXDM":"4","KKMC":"海晨道与安明路交口正向"},{"KKBH":"610256112","HPHM":"冀B925R5","JGSK":"2021-04-01 16:52:24.865","CDBH":"1","XSFX":"由东向西","XSFXDM":"1","KKMC":"中天大道与中津大道交口"},{"KKBH":"610401005","HPHM":"津JRF126","JGSK":"2021-04-01 16:52:24.868","CDBH":"3","XSFX":"由东向西","XSFXDM":"1","KKMC":"和畅路与和顺路交口"},{"KKBH":"610256113","HPHM":"津C13517","JGSK":"2021-04-01 16:52:24.89","CDBH":"5","XSFX":"由南向北","XSFXDM":"3","KKMC":"中天大道与和风路交口"},{"KKBH":"7208610020000","HPHM":"吉HAH807","JGSK":"2021-04-01 16:52:24.94","CDBH":"10","XSFX":"由北向南","XSFXDM":"4","KKMC":"海晨道与安正路交口正向"},{"KKBH":"7208810040000","HPHM":"津C5P383","JGSK":"2021-04-01 16:52:24.983","CDBH":"2","XSFX":"由东向西","XSFXDM":"1","KKMC":"海旭道与永盛路交口正向"},{"KKBH":"720891003000","HPHM":"津C18397","JGSK":"2021-04-01 16:52:24.992","CDBH":"2","XSFX":"由东向西","XSFXDM":"1","KKMC":"海博道与安正路交口"},{"KKBH":"610271008","HPHM":"冀R95KK7","JGSK":"2021-04-01 16:52:24.999","CDBH":"4","XSFX":"由北向南","XSFXDM":"4","KKMC":"中新大道与航母主题公园支路交口"},{"KKBH":"610256116","HPHM":"冀B89AM1","JGSK":"2021-04-01 16:52:25.033","CDBH":"11","XSFX":"由北向南","XSFXDM":"4","KKMC":"中天大道与和顺路交口"},{"KKBH":"7208910060000","HPHM":"晋BVK599","JGSK":"2021-04-01 16:52:25.272","CDBH":"3","XSFX":"由东向西","XSFXDM":"1","KKMC":"海博道与永盛路交口正向"},{"KKBH":"610276124","HPHM":"津FMB088","JGSK":"2021-04-01 16:52:25.291","CDBH":"11","XSFX":"由北向南","XSFXDM":"4","KKMC":"中新大道与中生大道交口"},{"KKBH":"7208710020000","HPHM":"津JZF159","JGSK":"2021-04-01 16:52:25.301","CDBH":"5","XSFX":"由南向北","XSFXDM":"3","KKMC":"安正路与芳菲路交口正向"},{"KKBH":"7208810040000","HPHM":"津FPV688","JGSK":"2021-04-01 16:52:25.382","CDBH":"1","XSFX":"由东向西","XSFXDM":"1","KKMC":"海旭道与永盛路交口正向"},{"KKBH":"7280310020000","HPHM":"辽G18G30","JGSK":"2021-04-01 16:52:25.444","CDBH":"2","XSFX":"由东向西","XSFXDM":"1","KKMC":"动漫中路与文一路交口正向"},{"KKBH":"610256112","HPHM":"津A11A98","JGSK":"2021-04-01 16:52:25.495","CDBH":"11","XSFX":"由北向南","XSFXDM":"4","KKMC":"中天大道与中津大道交口"},{"KKBH":"7208810020000","HPHM":"津MBA930","JGSK":"2021-04-01 16:52:25.663","CDBH":"10","XSFX":"由南向北","XSFXDM":"3","KKMC":"海旭道与安正路交口正向"},{"KKBH":"610271009","HPHM":"津DSC911","JGSK":"2021-04-01 16:52:25.746","CDBH":"7","XSFX":"由南向北","XSFXDM":"3","KKMC":"中新大道与泰七路交口"},{"KKBH":"610266118","HPHM":"津RSK461","JGSK":"2021-04-01 16:52:25.77","CDBH":"2","XSFX":"由东向西","XSFXDM":"1","KKMC":"中生大道与和畅路交口"},{"KKBH":"610256111","HPHM":"津G98953","JGSK":"2021-04-01 16:52:25.775","CDBH":"7","XSFX":"由北向南","XSFXDM":"4","KKMC":"中天大道与和惠路交口"},{"KKBH":"7208810020000","HPHM":"津RET932","JGSK":"2021-04-01 16:52:25.805","CDBH":"2","XSFX":"由东向西","XSFXDM":"1","KKMC":"海旭道与安正路交口正向"},{"KKBH":"610256113","HPHM":"鲁NK80Z1","JGSK":"2021-04-01 16:52:25.82","CDBH":"8","XSFX":"由北向南","XSFXDM":"4","KKMC":"中天大道与和风路交口"},{"KKBH":"720861003000","HPHM":"津AU6612","JGSK":"2021-04-01 16:52:25.846","CDBH":"4","XSFX":"由西向东","XSFXDM":"2","KKMC":"海晨道与安明路交口"},{"KKBH":"610256111","HPHM":"鲁A0D2A5","JGSK":"2021-04-01 16:52:25.933","CDBH":"1","XSFX":"由西向东","XSFXDM":"2","KKMC":"中天大道与和惠路交口"},{"KKBH":"610391007","HPHM":"冀B8X4X1","JGSK":"2021-04-01 16:52:25.948","CDBH":"6","XSFX":"由西向东","XSFXDM":"2","KKMC":"和韵路与和风路交口"},{"KKBH":"610271008","HPHM":"冀R95KK7","JGSK":"2021-04-01 16:52:26.078","CDBH":"4","XSFX":"由北向南","XSFXDM":"4","KKMC":"中新大道与航母主题公园支路交口"},{"KKBH":"610256112","HPHM":"鄂N6LH29","JGSK":"2021-04-01 16:52:26.08","CDBH":"12","XSFX":"由北向南","XSFXDM":"4","KKMC":"中天大道与中津大道交口"},{"KKBH":"610256116","HPHM":"冀BZ095V","JGSK":"2021-04-01 16:52:26.09","CDBH":"8","XSFX":"由南向北","XSFXDM":"3","KKMC":"中天大道与和顺路交口"},{"KKBH":"610276125","HPHM":"津A9G365","JGSK":"2021-04-01 16:52:26.146","CDBH":"8","XSFX":"由北向南","XSFXDM":"4","KKMC":"中新大道与和顺路交口"},{"KKBH":"720891003000","HPHM":"津N50385","JGSK":"2021-04-01 16:52:26.16","CDBH":"7","XSFX":"由南向北","XSFXDM":"3","KKMC":"海博道与安正路交口"},{"KKBH":"7208910060000","HPHM":"津LX0378","JGSK":"2021-04-01 16:52:26.191","CDBH":"2","XSFX":"由东向西","XSFXDM":"1","KKMC":"海博道与永盛路交口正向"},{"KKBH":"610266118","HPHM":"车牌","JGSK":"2021-04-01 16:52:26.193","CDBH":"11","XSFX":"由北向南","XSFXDM":"4","KKMC":"中生大道与和畅路交口"},{"KKBH":"6102610040000","HPHM":"车牌","JGSK":"2021-04-01 16:52:26.211","CDBH":"4","XSFX":"由南向北","XSFXDM":"3","KKMC":"中生大道与静湖西路（北侧）正向"},{"KKBH":"7208610030000","HPHM":"辽ET1855","JGSK":"2021-04-01 16:52:26.224","CDBH":"5","XSFX":"由西向东","XSFXDM":"2","KKMC":"海晨道与安明路交口正向"},{"KKBH":"720891005000","HPHM":"津E27375","JGSK":"2021-04-01 16:52:26.242","CDBH":"3","XSFX":"由东向西","XSFXDM":"1","KKMC":"海博道与安明路交口"},{"KKBH":"720891006000","HPHM":"冀BH091H","JGSK":"2021-04-01 16:52:26.457","CDBH":"5","XSFX":"由西向东","XSFXDM":"2","KKMC":"海博道与永盛路交口"},{"KKBH":"610256113","HPHM":"冀T32E01","JGSK":"2021-04-01 16:52:26.461","CDBH":"4","XSFX":"由南向北","XSFXDM":"3","KKMC":"中天大道与和风路交口"},{"KKBH":"720561002000","HPHM":"津E02414","JGSK":"2021-04-01 16:52:26.544","CDBH":"6","XSFX":"由北向南","XSFXDM":"4","KKMC":"动漫北路与文三路交口"},{"KKBH":"610261003000","HPHM":"蒙K125M3","JGSK":"2021-04-01 16:52:26.546","CDBH":"17","XSFX":"由北向南","XSFXDM":"4","KKMC":"中生大道与静湖南路交口"},{"KKBH":"610251001","HPHM":"豫Q898D7","JGSK":"2021-04-01 16:52:26.556","CDBH":"2","XSFX":"由东向西","XSFXDM":"1","KKMC":"中天大道与和畅路交口"},{"KKBH":"720891004000","HPHM":"车牌","JGSK":"2021-04-01 16:52:26.558","CDBH":"8","XSFX":"由南向北","XSFXDM":"3","KKMC":"海博道与安平路交口"},{"KKBH":"610401004","HPHM":"津C39N62","JGSK":"2021-04-01 16:52:26.595","CDBH":"10","XSFX":"由北向南","XSFXDM":"4","KKMC":"和畅路与和风路交口"},{"KKBH":"7208610020000","HPHM":"冀B4E279","JGSK":"2021-04-01 16:52:26.621","CDBH":"4","XSFX":"由西向东","XSFXDM":"2","KKMC":"海晨道与安正路交口正向"},{"KKBH":"7208610020000","HPHM":"津A2J158","JGSK":"2021-04-01 16:52:26.761","CDBH":"11","XSFX":"由北向南","XSFXDM":"4","KKMC":"海晨道与安正路交口正向"},{"KKBH":"6102610030000","HPHM":"津A9G386","JGSK":"2021-04-01 16:52:26.916","CDBH":"8","XSFX":"由北向南","XSFXDM":"4","KKMC":"中生大道与静湖南路交口正向"},{"KKBH":"610276124","HPHM":"鲁NQ1X68","JGSK":"2021-04-01 16:52:26.917","CDBH":"3","XSFX":"由东向西","XSFXDM":"1","KKMC":"中新大道与中生大道交口"},{"KKBH":"610276124","HPHM":"津N59338","JGSK":"2021-04-01 16:52:26.959","CDBH":"8","XSFX":"由南向北","XSFXDM":"3","KKMC":"中新大道与中生大道交口"},{"KKBH":"610256112","HPHM":"津C9Q678","JGSK":"2021-04-01 16:52:26.966","CDBH":"4","XSFX":"由西向东","XSFXDM":"2","KKMC":"中天大道与中津大道交口"},{"KKBH":"610276125","HPHM":"冀C71C69","JGSK":"2021-04-01 16:52:26.982","CDBH":"1","XSFX":"由东向西","XSFXDM":"1","KKMC":"中新大道与和顺路交口"},{"KKBH":"7208610030000","HPHM":"津MAA907","JGSK":"2021-04-01 16:52:27.009","CDBH":"4","XSFX":"由西向东","XSFXDM":"2","KKMC":"海晨道与安明路交口正向"},{"KKBH":"740011002000","HPHM":"津RPF660","JGSK":"2021-04-01 16:52:27.026","CDBH":"12","XSFX":"由南向北","XSFXDM":"3","KKMC":"静湖南路与华一路交口"},{"KKBH":"610276124","HPHM":"津AF52268","JGSK":"2021-04-01 16:52:27.026","CDBH":"4","XSFX":"由西向东","XSFXDM":"2","KKMC":"中新大道与中生大道交口"},{"KKBH":"610266117","HPHM":"车牌","JGSK":"2021-04-01 16:52:27.038","CDBH":"6","XSFX":"由西向东","XSFXDM":"2","KKMC":"中生大道与和韵路交口"},{"KKBH":"610256115","HPHM":"津KN1155","JGSK":"2021-04-01 16:52:27.043","CDBH":"6","XSFX":"由西向东","XSFXDM":"2","KKMC":"中天大道与中生大道交口"},{"KKBH":"610276125","HPHM":"津C4529学","JGSK":"2021-04-01 16:52:27.061","CDBH":"2","XSFX":"由东向西","XSFXDM":"1","KKMC":"中新大道与和顺路交口"},{"KKBH":"610276124","HPHM":"津E03802","JGSK":"2021-04-01 16:52:27.077","CDBH":"1","XSFX":"由东向西","XSFXDM":"1","KKMC":"中新大道与中生大道交口"},{"KKBH":"610256111","HPHM":"津MNN779","JGSK":"2021-04-01 16:52:27.214","CDBH":"9","XSFX":"由北向南","XSFXDM":"4","KKMC":"中天大道与和惠路交口"},{"KKBH":"711","HPHM":"辽PWD862","JGSK":"2021-04-01 16:52:27.34","CDBH":"8","XSFX":"由北向南","XSFXDM":"4","KKMC":"不礼让行人中新大道与和旭路交口"},{"KKBH":"610271008","HPHM":"津GJK289","JGSK":"2021-04-01 16:52:27.347","CDBH":"4","XSFX":"由北向南","XSFXDM":"4","KKMC":"中新大道与航母主题公园支路交口"},{"KKBH":"7208610030000","HPHM":"冀BM185B","JGSK":"2021-04-01 16:52:27.368","CDBH":"11","XSFX":"由北向南","XSFXDM":"4","KKMC":"海晨道与安明路交口正向"},{"KKBH":"610401005","HPHM":"津KV0406","JGSK":"2021-04-01 16:52:27.395","CDBH":"5","XSFX":"由西向东","XSFXDM":"2","KKMC":"和畅路与和顺路交口"},{"KKBH":"610256115","HPHM":"津RZY225","JGSK":"2021-04-01 16:52:27.422","CDBH":"2","XSFX":"由东向西","XSFXDM":"1","KKMC":"中天大道与中生大道交口"},{"KKBH":"7208910040000","HPHM":"津KF7812","JGSK":"2021-04-01 16:52:27.451","CDBH":"6","XSFX":"由西向东","XSFXDM":"2","KKMC":"海博道与安平路交口正向"},{"KKBH":"610261003000","HPHM":"津AU5615","JGSK":"2021-04-01 16:52:27.505","CDBH":"18","XSFX":"由北向南","XSFXDM":"4","KKMC":"中生大道与静湖南路交口"},{"KKBH":"610256112","HPHM":"鲁QK878A","JGSK":"2021-04-01 16:52:27.599","CDBH":"10","XSFX":"由北向南","XSFXDM":"4","KKMC":"中天大道与中津大道交口"},{"KKBH":"610271009","HPHM":"津DSC911","JGSK":"2021-04-01 16:52:27.609","CDBH":"7","XSFX":"由南向北","XSFXDM":"3","KKMC":"中新大道与泰七路交口"},{"KKBH":"610256115","HPHM":"津C783R1","JGSK":"2021-04-01 16:52:27.671","CDBH":"1","XSFX":"由东向西","XSFXDM":"1","KKMC":"中天大道与中生大道交口"},{"KKBH":"7208710020000","HPHM":"津C26W52","JGSK":"2021-04-01 16:52:27.691","CDBH":"8","XSFX":"由北向南","XSFXDM":"4","KKMC":"安正路与芳菲路交口正向"},{"KKBH":"610391007","HPHM":"津RMF648","JGSK":"2021-04-01 16:52:27.727","CDBH":"10","XSFX":"由北向南","XSFXDM":"4","KKMC":"和韵路与和风路交口"},{"KKBH":"7208910030000","HPHM":"车牌","JGSK":"2021-04-01 16:52:27.765","CDBH":"3","XSFX":"由东向西","XSFXDM":"1","KKMC":"海博道与安正路交口正向"},{"KKBH":"7208910030000","HPHM":"车牌","JGSK":"2021-04-01 16:52:27.767","CDBH":"7","XSFX":"由南向北","XSFXDM":"3","KKMC":"海博道与安正路交口正向"},{"KKBH":"7208810020000","HPHM":"津KDT883","JGSK":"2021-04-01 16:52:27.887","CDBH":"3","XSFX":"由东向西","XSFXDM":"1","KKMC":"海旭道与安正路交口正向"},{"KKBH":"610271009","HPHM":"车牌","JGSK":"2021-04-01 16:52:27.889","CDBH":"8","XSFX":"由南向北","XSFXDM":"3","KKMC":"中新大道与泰七路交口"},{"KKBH":"610256113","HPHM":"京N648Q5","JGSK":"2021-04-01 16:52:27.952","CDBH":"1","XSFX":"由西向东","XSFXDM":"2","KKMC":"中天大道与和风路交口"},{"KKBH":"610391007","HPHM":"津MYQ677","JGSK":"2021-04-01 16:52:28.064","CDBH":"11","XSFX":"由北向南","XSFXDM":"4","KKMC":"和韵路与和风路交口"},{"KKBH":"610256116","HPHM":"鲁GZ8A02","JGSK":"2021-04-01 16:52:28.182","CDBH":"8","XSFX":"由南向北","XSFXDM":"3","KKMC":"中天大道与和顺路交口"},{"KKBH":"720811002000","HPHM":"津HTL863","JGSK":"2021-04-01 16:52:28.194","CDBH":"1","XSFX":"由东向西","XSFXDM":"1","KKMC":"动漫南路与文一路交口"},{"KKBH":"720881002000","HPHM":"津LAB906","JGSK":"2021-04-01 16:52:28.263","CDBH":"4","XSFX":"由东向西","XSFXDM":"1","KKMC":"海旭道与安正路交口"},{"KKBH":"720891005000","HPHM":"津E24932","JGSK":"2021-04-01 16:52:28.326","CDBH":"3","XSFX":"由东向西","XSFXDM":"1","KKMC":"海博道与安明路交口"},{"KKBH":"610276124","HPHM":"津E30044","JGSK":"2021-04-01 16:52:28.329","CDBH":"1","XSFX":"由东向西","XSFXDM":"1","KKMC":"中新大道与中生大道交口"},{"KKBH":"610266118","HPHM":"BA04421","JGSK":"2021-04-01 16:52:28.461","CDBH":"5","XSFX":"由西向东","XSFXDM":"2","KKMC":"中生大道与和畅路交口"},{"KKBH":"720861002000","HPHM":"津J55003","JGSK":"2021-04-01 16:52:28.475","CDBH":"10","XSFX":"由北向南","XSFXDM":"4","KKMC":"海晨道与安正路交口"},{"KKBH":"610256113","HPHM":"津LF1585","JGSK":"2021-04-01 16:52:28.475","CDBH":"2","XSFX":"由西向东","XSFXDM":"2","KKMC":"中天大道与和风路交口"},{"KKBH":"610256112","HPHM":"津A11A98","JGSK":"2021-04-01 16:52:28.479","CDBH":"12","XSFX":"由北向南","XSFXDM":"4","KKMC":"中天大道与中津大道交口"},{"KKBH":"6102610040000","HPHM":"津C20M28","JGSK":"2021-04-01 16:52:28.52","CDBH":"1","XSFX":"由东向西","XSFXDM":"1","KKMC":"中生大道与静湖西路（北侧）正向"},{"KKBH":"610256113","HPHM":"冀GKQ710","JGSK":"2021-04-01 16:52:28.535","CDBH":"5","XSFX":"由南向北","XSFXDM":"3","KKMC":"中天大道与和风路交口"},{"KKBH":"610271008","HPHM":"津GJK289","JGSK":"2021-04-01 16:52:28.559","CDBH":"4","XSFX":"由北向南","XSFXDM":"4","KKMC":"中新大道与航母主题公园支路交口"},{"KKBH":"610286127","HPHM":"冀B6A1M6","JGSK":"2021-04-01 16:52:28.61","CDBH":"1","XSFX":"由东向西","XSFXDM":"1","KKMC":"中津大道与和畅路交口"},{"KKBH":"7280310020000","HPHM":"辽L18A18","JGSK":"2021-04-01 16:52:28.62","CDBH":"3","XSFX":"由西向东","XSFXDM":"2","KKMC":"动漫中路与文一路交口正向"},{"KKBH":"7208910030000","HPHM":"车牌","JGSK":"2021-04-01 16:52:28.665","CDBH":"2","XSFX":"由东向西","XSFXDM":"1","KKMC":"海博道与安正路交口正向"},{"KKBH":"610256111","HPHM":"津JYL691","JGSK":"2021-04-01 16:52:28.684","CDBH":"1","XSFX":"由西向东","XSFXDM":"2","KKMC":"中天大道与和惠路交口"},{"KKBH":"610256116","HPHM":"冀B89AM1","JGSK":"2021-04-01 16:52:28.726","CDBH":"12","XSFX":"由北向南","XSFXDM":"4","KKMC":"中天大道与和顺路交口"},{"KKBH":"610401004","HPHM":"津GLE797","JGSK":"2021-04-01 16:52:28.76","CDBH":"11","XSFX":"由北向南","XSFXDM":"4","KKMC":"和畅路与和风路交口"},{"KKBH":"720861003000","HPHM":"津AY7719","JGSK":"2021-04-01 16:52:28.809","CDBH":"4","XSFX":"由西向东","XSFXDM":"2","KKMC":"海晨道与安明路交口"},{"KKBH":"610261003000","HPHM":"津A9G386","JGSK":"2021-04-01 16:52:28.947","CDBH":"17","XSFX":"由北向南","XSFXDM":"4","KKMC":"中生大道与静湖南路交口"},{"KKBH":"728031002000","HPHM":"辽G18G30","JGSK":"2021-04-01 16:52:28.95","CDBH":"2","XSFX":"由东向西","XSFXDM":"1","KKMC":"动漫中路与文一路交口"},{"KKBH":"610276124","HPHM":"津HA3765","JGSK":"2021-04-01 16:52:28.959","CDBH":"7","XSFX":"由南向北","XSFXDM":"3","KKMC":"中新大道与中生大道交口"},{"KKBH":"610256113","HPHM":"津C13517","JGSK":"2021-04-01 16:52:28.96","CDBH":"5","XSFX":"由南向北","XSFXDM":"3","KKMC":"中天大道与和风路交口"},{"KKBH":"610266117","HPHM":"津ADN6590","JGSK":"2021-04-01 16:52:28.982","CDBH":"6","XSFX":"由西向东","XSFXDM":"2","KKMC":"中生大道与和韵路交口"},{"KKBH":"6102610030000","HPHM":"豫PS970X","JGSK":"2021-04-01 16:52:29.047","CDBH":"8","XSFX":"由北向南","XSFXDM":"4","KKMC":"中生大道与静湖南路交口正向"},{"KKBH":"7208810050000","HPHM":"苏C010FS","JGSK":"2021-04-01 16:52:29.051","CDBH":"4","XSFX":"由西向东","XSFXDM":"2","KKMC":"海旭道与明盛路交口正向"},{"KKBH":"610251002","HPHM":"津C236D9","JGSK":"2021-04-01 16:52:29.129","CDBH":"9","XSFX":"由南向北","XSFXDM":"3","KKMC":"中天大道与和睦路交口"},{"KKBH":"7208810020000","HPHM":"津HYP658","JGSK":"2021-04-01 16:52:29.276","CDBH":"2","XSFX":"由东向西","XSFXDM":"1","KKMC":"海旭道与安正路交口正向"},{"KKBH":"7208710020000","HPHM":"津RMG233","JGSK":"2021-04-01 16:52:29.288","CDBH":"5","XSFX":"由南向北","XSFXDM":"3","KKMC":"安正路与芳菲路交口正向"},{"KKBH":"7205610020000","HPHM":"津A5038警","JGSK":"2021-04-01 16:52:29.323","CDBH":"6","XSFX":"由北向南","XSFXDM":"4","KKMC":"动漫北路与文三路交口正向"},{"KKBH":"720571001000","HPHM":"京Q06XR5","JGSK":"2021-04-01 16:52:29.373","CDBH":"6","XSFX":"由北向南","XSFXDM":"4","KKMC":"动漫东路与文一路交口"},{"KKBH":"610256112","HPHM":"津C202H7","JGSK":"2021-04-01 16:52:29.399","CDBH":"10","XSFX":"由北向南","XSFXDM":"4","KKMC":"中天大道与中津大道交口"},{"KKBH":"720861002000","HPHM":"吉HAH807","JGSK":"2021-04-01 16:52:29.433","CDBH":"10","XSFX":"由北向南","XSFXDM":"4","KKMC":"海晨道与安正路交口"},{"KKBH":"720881002000","HPHM":"津MBA930","JGSK":"2021-04-01 16:52:29.518","CDBH":"10","XSFX":"由南向北","XSFXDM":"3","KKMC":"海旭道与安正路交口"},{"KKBH":"7208610030000","HPHM":"津DAU369","JGSK":"2021-04-01 16:52:29.57","CDBH":"11","XSFX":"由北向南","XSFXDM":"4","KKMC":"海晨道与安明路交口正向"},{"KKBH":"610276124","HPHM":"津NR7329","JGSK":"2021-04-01 16:52:29.586","CDBH":"1","XSFX":"由东向西","XSFXDM":"1","KKMC":"中新大道与中生大道交口"},{"KKBH":"610276125","HPHM":"辽A8G67Z","JGSK":"2021-04-01 16:52:29.709","CDBH":"1","XSFX":"由东向西","XSFXDM":"1","KKMC":"中新大道与和顺路交口"},{"KKBH":"610251002","HPHM":"冀J567C2","JGSK":"2021-04-01 16:52:29.718","CDBH":"7","XSFX":"由南向北","XSFXDM":"3","KKMC":"中天大道与和睦路交口"},{"KKBH":"610256113","HPHM":"车牌","JGSK":"2021-04-01 16:52:29.735","CDBH":"2","XSFX":"由西向东","XSFXDM":"2","KKMC":"中天大道与和风路交口"},{"KKBH":"610266118","HPHM":"京HB5611","JGSK":"2021-04-01 16:52:29.832","CDBH":"2","XSFX":"由东向西","XSFXDM":"1","KKMC":"中生大道与和畅路交口"},{"KKBH":"610256116","HPHM":"津A3E397","JGSK":"2021-04-01 16:52:29.844","CDBH":"11","XSFX":"由北向南","XSFXDM":"4","KKMC":"中天大道与和顺路交口"},{"KKBH":"720891006000","HPHM":"辽JV9236","JGSK":"2021-04-01 16:52:29.853","CDBH":"3","XSFX":"由东向西","XSFXDM":"1","KKMC":"海博道与永盛路交口"},{"KKBH":"610261004000","HPHM":"车牌","JGSK":"2021-04-01 16:52:29.888","CDBH":"4","XSFX":"由南向北","XSFXDM":"3","KKMC":"中生大道与静湖西路（北侧）"},{"KKBH":"610401005","HPHM":"津RXE556","JGSK":"2021-04-01 16:52:29.907","CDBH":"9","XSFX":"由南向北","XSFXDM":"3","KKMC":"和畅路与和顺路交口"},{"KKBH":"610401005","HPHM":"津KV0406","JGSK":"2021-04-01 16:52:29.92","CDBH":"6","XSFX":"由西向东","XSFXDM":"2","KKMC":"和畅路与和顺路交口"},{"KKBH":"610256113","HPHM":"冀T32E01","JGSK":"2021-04-01 16:52:30.003","CDBH":"4","XSFX":"由南向北","XSFXDM":"3","KKMC":"中天大道与和风路交口"},{"KKBH":"610276125","HPHM":"冀C71C69","JGSK":"2021-04-01 16:52:30.003","CDBH":"1","XSFX":"由东向西","XSFXDM":"1","KKMC":"中新大道与和顺路交口"},{"KKBH":"7208610030000","HPHM":"蒙A376AM","JGSK":"2021-04-01 16:52:30.065","CDBH":"4","XSFX":"由西向东","XSFXDM":"2","KKMC":"海晨道与安明路交口正向"},{"KKBH":"610256114","HPHM":"津GTC121","JGSK":"2021-04-01 16:52:30.076","CDBH":"4","XSFX":"由南向北","XSFXDM":"3","KKMC":"中天大道与和旭路交口"},{"KKBH":"720891004000","HPHM":"津KF7812","JGSK":"2021-04-01 16:52:30.31","CDBH":"5","XSFX":"由西向东","XSFXDM":"2","KKMC":"海博道与安平路交口"},{"KKBH":"610276125","HPHM":"冀J859DP","JGSK":"2021-04-01 16:52:30.352","CDBH":"4","XSFX":"由南向北","XSFXDM":"3","KKMC":"中新大道与和顺路交口"},{"KKBH":"7208610020000","HPHM":"冀TH9J15","JGSK":"2021-04-01 16:52:30.357","CDBH":"10","XSFX":"由北向南","XSFXDM":"4","KKMC":"海晨道与安正路交口正向"},{"KKBH":"610276124","HPHM":"津JYX535","JGSK":"2021-04-01 16:52:30.387","CDBH":"4","XSFX":"由西向东","XSFXDM":"2","KKMC":"中新大道与中生大道交口"},{"KKBH":"720871002000","HPHM":"津JZF159","JGSK":"2021-04-01 16:52:30.458","CDBH":"5","XSFX":"由南向北","XSFXDM":"3","KKMC":"安正路与芳菲路交口"},{"KKBH":"610401004","HPHM":"津GBY870","JGSK":"2021-04-01 16:52:30.465","CDBH":"12","XSFX":"由北向南","XSFXDM":"4","KKMC":"和畅路与和风路交口"},{"KKBH":"720881002000","HPHM":"津A0U554","JGSK":"2021-04-01 16:52:30.509","CDBH":"2","XSFX":"由东向西","XSFXDM":"1","KKMC":"海旭道与安正路交口"},{"KKBH":"720861003000","HPHM":"津NJL827","JGSK":"2021-04-01 16:52:30.518","CDBH":"10","XSFX":"由北向南","XSFXDM":"4","KKMC":"海晨道与安明路交口"},{"KKBH":"7208810040000","HPHM":"津C881E7","JGSK":"2021-04-01 16:52:30.532","CDBH":"4","XSFX":"由西向东","XSFXDM":"2","KKMC":"海旭道与永盛路交口正向"},{"KKBH":"7208810020000","HPHM":"津A7E669","JGSK":"2021-04-01 16:52:30.571","CDBH":"12","XSFX":"由北向南","XSFXDM":"4","KKMC":"海旭道与安正路交口正向"},{"KKBH":"610256112","HPHM":"冀BK629Y","JGSK":"2021-04-01 16:52:30.63","CDBH":"1","XSFX":"由东向西","XSFXDM":"1","KKMC":"中天大道与中津大道交口"},{"KKBH":"610256116","HPHM":"京N6X329","JGSK":"2021-04-01 16:52:30.65","CDBH":"7","XSFX":"由南向北","XSFXDM":"3","KKMC":"中天大道与和顺路交口"},{"KKBH":"610276125","HPHM":"津ADL6787","JGSK":"2021-04-01 16:52:30.667","CDBH":"2","XSFX":"由东向西","XSFXDM":"1","KKMC":"中新大道与和顺路交口"},{"KKBH":"610276125","HPHM":"津C4529学","JGSK":"2021-04-01 16:52:30.721","CDBH":"2","XSFX":"由东向西","XSFXDM":"1","KKMC":"中新大道与和顺路交口"},{"KKBH":"610256112","HPHM":"皖BT525H","JGSK":"2021-04-01 16:52:30.731","CDBH":"8","XSFX":"由南向北","XSFXDM":"3","KKMC":"中天大道与中津大道交口"},{"KKBH":"610276124","HPHM":"冀B4D619","JGSK":"2021-04-01 16:52:30.757","CDBH":"1","XSFX":"由东向西","XSFXDM":"1","KKMC":"中新大道与中生大道交口"},{"KKBH":"720871002000","HPHM":"津C26W52","JGSK":"2021-04-01 16:52:30.813","CDBH":"8","XSFX":"由北向南","XSFXDM":"4","KKMC":"安正路与芳菲路交口"},{"KKBH":"610251002","HPHM":"冀J567C2","JGSK":"2021-04-01 16:52:30.882","CDBH":"8","XSFX":"由南向北","XSFXDM":"3","KKMC":"中天大道与和睦路交口"},{"KKBH":"610256111","HPHM":"鲁A0D2A5","JGSK":"2021-04-01 16:52:30.924","CDBH":"2","XSFX":"由西向东","XSFXDM":"2","KKMC":"中天大道与和惠路交口"},{"KKBH":"711","HPHM":"黑AJ823D","JGSK":"2021-04-01 16:52:31.215","CDBH":"2","XSFX":"由东向西","XSFXDM":"1","KKMC":"不礼让行人中新大道与和旭路交口"},{"KKBH":"7208610030000","HPHM":"鲁J659K5","JGSK":"2021-04-01 16:52:31.245","CDBH":"5","XSFX":"由西向东","XSFXDM":"2","KKMC":"海晨道与安明路交口正向"},{"KKBH":"610256113","HPHM":"津NMH177","JGSK":"2021-04-01 16:52:31.325","CDBH":"2","XSFX":"由西向东","XSFXDM":"2","KKMC":"中天大道与和风路交口"},{"KKBH":"720861003000","HPHM":"辽ET1855","JGSK":"2021-04-01 16:52:31.446","CDBH":"5","XSFX":"由西向东","XSFXDM":"2","KKMC":"海晨道与安明路交口"},{"KKBH":"7208810040000","HPHM":"苏A7P0X3","JGSK":"2021-04-01 16:52:31.472","CDBH":"5","XSFX":"由西向东","XSFXDM":"2","KKMC":"海旭道与永盛路交口正向"},{"KKBH":"610266118","HPHM":"鲁NH531T","JGSK":"2021-04-01 16:52:31.488","CDBH":"5","XSFX":"由西向东","XSFXDM":"2","KKMC":"中生大道与和畅路交口"},{"KKBH":"610401004","HPHM":"京GCV150","JGSK":"2021-04-01 16:52:31.499","CDBH":"10","XSFX":"由北向南","XSFXDM":"4","KKMC":"和畅路与和风路交口"},{"KKBH":"7209010030000","HPHM":"京HW6606","JGSK":"2021-04-01 16:52:31.598","CDBH":"1","XSFX":"由东向西","XSFXDM":"1","KKMC":"玉林道与安平路交口正向"},{"KKBH":"610256113","HPHM":"冀GKQ710","JGSK":"2021-04-01 16:52:31.6","CDBH":"5","XSFX":"由南向北","XSFXDM":"3","KKMC":"中天大道与和风路交口"},{"KKBH":"610266117","HPHM":"冀G1792S","JGSK":"2021-04-01 16:52:31.645","CDBH":"5","XSFX":"由西向东","XSFXDM":"2","KKMC":"中生大道与和韵路交口"},{"KKBH":"711","HPHM":"辽AZ823C","JGSK":"2021-04-01 16:52:31.658","CDBH":"7","XSFX":"由北向南","XSFXDM":"4","KKMC":"不礼让行人中新大道与和旭路交口"},{"KKBH":"728031002000","HPHM":"辽L18A18","JGSK":"2021-04-01 16:52:31.701","CDBH":"3","XSFX":"由西向东","XSFXDM":"2","KKMC":"动漫中路与文一路交口"},{"KKBH":"610261003000","HPHM":"豫PS970X","JGSK":"2021-04-01 16:52:31.747","CDBH":"17","XSFX":"由北向南","XSFXDM":"4","KKMC":"中生大道与静湖南路交口"},{"KKBH":"610256114","HPHM":"津N79012","JGSK":"2021-04-01 16:52:31.762","CDBH":"9","XSFX":"由北向南","XSFXDM":"4","KKMC":"中天大道与和旭路交口"},{"KKBH":"610266118","HPHM":"津N63682","JGSK":"2021-04-01 16:52:31.771","CDBH":"2","XSFX":"由东向西","XSFXDM":"1","KKMC":"中生大道与和畅路交口"},{"KKBH":"610266118","HPHM":"津FA5801","JGSK":"2021-04-01 16:52:31.786","CDBH":"3","XSFX":"由东向西","XSFXDM":"1","KKMC":"中生大道与和畅路交口"},{"KKBH":"720861003000","HPHM":"冀BM185B","JGSK":"2021-04-01 16:52:31.797","CDBH":"11","XSFX":"由北向南","XSFXDM":"4","KKMC":"海晨道与安明路交口"},{"KKBH":"610276124","HPHM":"津AD19683","JGSK":"2021-04-01 16:52:31.849","CDBH":"8","XSFX":"由南向北","XSFXDM":"3","KKMC":"中新大道与中生大道交口"},{"KKBH":"610256115","HPHM":"津HZ5667","JGSK":"2021-04-01 16:52:31.941","CDBH":"10","XSFX":"由北向南","XSFXDM":"4","KKMC":"中天大道与中生大道交口"},{"KKBH":"720881004000","HPHM":"津C881E7","JGSK":"2021-04-01 16:52:31.96","CDBH":"9","XSFX":"由西向东","XSFXDM":"2","KKMC":"海旭道与永盛路交口"},{"KKBH":"610256116","HPHM":"皖L7P281","JGSK":"2021-04-01 16:52:31.965","CDBH":"4","XSFX":"由西向东","XSFXDM":"2","KKMC":"中天大道与和顺路交口"},{"KKBH":"610391007","HPHM":"津E31939","JGSK":"2021-04-01 16:52:31.978","CDBH":"11","XSFX":"由北向南","XSFXDM":"4","KKMC":"和韵路与和风路交口"},{"KKBH":"610256114","HPHM":"津AD16844","JGSK":"2021-04-01 16:52:31.99","CDBH":"6","XSFX":"由南向北","XSFXDM":"3","KKMC":"中天大道与和旭路交口"},{"KKBH":"610271009","HPHM":"车牌","JGSK":"2021-04-01 16:52:32.009","CDBH":"8","XSFX":"由南向北","XSFXDM":"3","KKMC":"中新大道与泰七路交口"},{"KKBH":"610266118","HPHM":"津NSN550","JGSK":"2021-04-01 16:52:32.015","CDBH":"1","XSFX":"由东向西","XSFXDM":"1","KKMC":"中生大道与和畅路交口"},{"KKBH":"610401004","HPHM":"车牌","JGSK":"2021-04-01 16:52:32.019","CDBH":"11","XSFX":"由北向南","XSFXDM":"4","KKMC":"和畅路与和风路交口"},{"KKBH":"7208810050000","HPHM":"车牌","JGSK":"2021-04-01 16:52:32.063","CDBH":"9","XSFX":"由北向南","XSFXDM":"4","KKMC":"海旭道与明盛路交口正向"},{"KKBH":"7209010020000","HPHM":"津D01622","JGSK":"2021-04-01 16:52:32.085","CDBH":"7","XSFX":"由南向北","XSFXDM":"3","KKMC":"玉林道与安正路交口正向"},{"KKBH":"610266118","HPHM":"冀J913B0","JGSK":"2021-04-01 16:52:32.098","CDBH":"4","XSFX":"由西向东","XSFXDM":"2","KKMC":"中生大道与和畅路交口"},{"KKBH":"610256114","HPHM":"津FEC900","JGSK":"2021-04-01 16:52:32.112","CDBH":"1","XSFX":"由西向东","XSFXDM":"2","KKMC":"中天大道与和旭路交口"},{"KKBH":"6103261420000","HPHM":"津ADM6828","JGSK":"2021-04-01 16:52:32.116","CDBH":"13","XSFX":"由北向南","XSFXDM":"4","KKMC":"中成大道与泰七路交口正向"},{"KKBH":"610256113","HPHM":"黑EY7033","JGSK":"2021-04-01 16:52:32.227","CDBH":"8","XSFX":"由北向南","XSFXDM":"4","KKMC":"中天大道与和风路交口"},{"KKBH":"720861003000","HPHM":"津MAA907","JGSK":"2021-04-01 16:52:32.252","CDBH":"4","XSFX":"由西向东","XSFXDM":"2","KKMC":"海晨道与安明路交口"},{"KKBH":"610256112","HPHM":"津MZF928","JGSK":"2021-04-01 16:52:32.272","CDBH":"10","XSFX":"由北向南","XSFXDM":"4","KKMC":"中天大道与中津大道交口"},{"KKBH":"711","HPHM":"津A25Y83","JGSK":"2021-04-01 16:52:32.422","CDBH":"2","XSFX":"由东向西","XSFXDM":"1","KKMC":"不礼让行人中新大道与和旭路交口"},{"KKBH":"720881004000","HPHM":"津FPV688","JGSK":"2021-04-01 16:52:32.44","CDBH":"1","XSFX":"由东向西","XSFXDM":"1","KKMC":"海旭道与永盛路交口"},{"KKBH":"720561002000","HPHM":"津A5038警","JGSK":"2021-04-01 16:52:32.547","CDBH":"6","XSFX":"由北向南","XSFXDM":"4","KKMC":"动漫北路与文三路交口"},{"KKBH":"7208910050000","HPHM":"津AD74380","JGSK":"2021-04-01 16:52:32.626","CDBH":"3","XSFX":"由东向西","XSFXDM":"1","KKMC":"海博道与安明路交口正向"},{"KKBH":"7208910060000","HPHM":"津HMA957","JGSK":"2021-04-01 16:52:32.632","CDBH":"3","XSFX":"由东向西","XSFXDM":"1","KKMC":"海博道与永盛路交口正向"},{"KKBH":"610256116","HPHM":"冀C2633Q","JGSK":"2021-04-01 16:52:32.673","CDBH":"7","XSFX":"由南向北","XSFXDM":"3","KKMC":"中天大道与和顺路交口"},{"KKBH":"7208610030000","HPHM":"京KKH635","JGSK":"2021-04-01 16:52:32.705","CDBH":"5","XSFX":"由西向东","XSFXDM":"2","KKMC":"海晨道与安明路交口正向"},{"KKBH":"610266118","HPHM":"京HB5611","JGSK":"2021-04-01 16:52:32.731","CDBH":"3","XSFX":"由东向西","XSFXDM":"1","KKMC":"中生大道与和畅路交口"},{"KKBH":"610256116","HPHM":"冀BZ095V","JGSK":"2021-04-01 16:52:32.815","CDBH":"8","XSFX":"由南向北","XSFXDM":"3","KKMC":"中天大道与和顺路交口"},{"KKBH":"7208610020000","HPHM":"琼AQP953","JGSK":"2021-04-01 16:52:32.84","CDBH":"10","XSFX":"由北向南","XSFXDM":"4","KKMC":"海晨道与安正路交口正向"},{"KKBH":"610256115","HPHM":"津HWH060","JGSK":"2021-04-01 16:52:32.929","CDBH":"7","XSFX":"由南向北","XSFXDM":"3","KKMC":"中天大道与中生大道交口"},{"KKBH":"610256111","HPHM":"蒙A240UK","JGSK":"2021-04-01 16:52:33.006","CDBH":"7","XSFX":"由北向南","XSFXDM":"4","KKMC":"中天大道与和惠路交口"},{"KKBH":"610256113","HPHM":"津A3J234","JGSK":"2021-04-01 16:52:33.01","CDBH":"5","XSFX":"由南向北","XSFXDM":"3","KKMC":"中天大道与和风路交口"},{"KKBH":"720881004000","HPHM":"津C5P383","JGSK":"2021-04-01 16:52:33.084","CDBH":"2","XSFX":"由东向西","XSFXDM":"1","KKMC":"海旭道与永盛路交口"},{"KKBH":"610276124","HPHM":"粤D1F391","JGSK":"2021-04-01 16:52:33.116","CDBH":"1","XSFX":"由东向西","XSFXDM":"1","KKMC":"中新大道与中生大道交口"},{"KKBH":"610256115","HPHM":"津RZY225","JGSK":"2021-04-01 16:52:33.163","CDBH":"3","XSFX":"由东向西","XSFXDM":"1","KKMC":"中天大道与中生大道交口"},{"KKBH":"720891004000","HPHM":"车牌","JGSK":"2021-04-01 16:52:33.204","CDBH":"9","XSFX":"由南向北","XSFXDM":"3","KKMC":"海博道与安平路交口"},{"KKBH":"610256115","HPHM":"津C783R1","JGSK":"2021-04-01 16:52:33.243","CDBH":"2","XSFX":"由东向西","XSFXDM":"1","KKMC":"中天大道与中生大道交口"},{"KKBH":"610251001","HPHM":"豫Q898D7","JGSK":"2021-04-01 16:52:33.25","CDBH":"2","XSFX":"由东向西","XSFXDM":"1","KKMC":"中天大道与和畅路交口"},{"KKBH":"610256112","HPHM":"冀AV601A","JGSK":"2021-04-01 16:52:33.279","CDBH":"7","XSFX":"由南向北","XSFXDM":"3","KKMC":"中天大道与中津大道交口"},{"KKBH":"720571001000","HPHM":"冀B8D5B0","JGSK":"2021-04-01 16:52:33.29","CDBH":"5","XSFX":"由北向南","XSFXDM":"4","KKMC":"动漫东路与文一路交口"},{"KKBH":"7208910060000","HPHM":"鲁NG90U5","JGSK":"2021-04-01 16:52:33.292","CDBH":"2","XSFX":"由东向西","XSFXDM":"1","KKMC":"海博道与永盛路交口正向"},{"KKBH":"610391007","HPHM":"车牌","JGSK":"2021-04-01 16:52:33.314","CDBH":"6","XSFX":"由西向东","XSFXDM":"2","KKMC":"和韵路与和风路交口"},{"KKBH":"720881004000","HPHM":"苏A7P0X3","JGSK":"2021-04-01 16:52:33.319","CDBH":"10","XSFX":"由西向东","XSFXDM":"2","KKMC":"海旭道与永盛路交口"},{"KKBH":"610286127","HPHM":"鲁RSQ901","JGSK":"2021-04-01 16:52:33.322","CDBH":"7","XSFX":"由南向北","XSFXDM":"3","KKMC":"中津大道与和畅路交口"},{"KKBH":"610391007","HPHM":"津MYQ677","JGSK":"2021-04-01 16:52:33.326","CDBH":"12","XSFX":"由北向南","XSFXDM":"4","KKMC":"和韵路与和风路交口"},{"KKBH":"610276125","HPHM":"津ADL6787","JGSK":"2021-04-01 16:52:33.361","CDBH":"2","XSFX":"由东向西","XSFXDM":"1","KKMC":"中新大道与和顺路交口"},{"KKBH":"610256116","HPHM":"津A3E397","JGSK":"2021-04-01 16:52:33.366","CDBH":"12","XSFX":"由北向南","XSFXDM":"4","KKMC":"中天大道与和顺路交口"},{"KKBH":"610256113","HPHM":"车牌","JGSK":"2021-04-01 16:52:33.385","CDBH":"2","XSFX":"由西向东","XSFXDM":"2","KKMC":"中天大道与和风路交口"},{"KKBH":"610266118","HPHM":"冀B285C7","JGSK":"2021-04-01 16:52:33.393","CDBH":"3","XSFX":"由东向西","XSFXDM":"1","KKMC":"中生大道与和畅路交口"},{"KKBH":"610256112","HPHM":"津A3D121","JGSK":"2021-04-01 16:52:33.393","CDBH":"5","XSFX":"由西向东","XSFXDM":"2","KKMC":"中天大道与中津大道交口"},{"KKBH":"610391007","HPHM":"津RPZ918","JGSK":"2021-04-01 16:52:33.406","CDBH":"10","XSFX":"由北向南","XSFXDM":"4","KKMC":"和韵路与和风路交口"},{"KKBH":"720871002000","HPHM":"津RMG233","JGSK":"2021-04-01 16:52:33.422","CDBH":"5","XSFX":"由南向北","XSFXDM":"3","KKMC":"安正路与芳菲路交口"},{"KKBH":"7208810020000","HPHM":"津JZF159","JGSK":"2021-04-01 16:52:33.423","CDBH":"9","XSFX":"由南向北","XSFXDM":"3","KKMC":"海旭道与安正路交口正向"},{"KKBH":"711","HPHM":"京N671W3","JGSK":"2021-04-01 16:52:33.456","CDBH":"5","XSFX":"由南向北","XSFXDM":"3","KKMC":"不礼让行人中新大道与和旭路交口"},{"KKBH":"610266118","HPHM":"鲁NH531T","JGSK":"2021-04-01 16:52:33.511","CDBH":"5","XSFX":"由西向东","XSFXDM":"2","KKMC":"中生大道与和畅路交口"},{"KKBH":"610266117","HPHM":"津AD62835","JGSK":"2021-04-01 16:52:33.518","CDBH":"7","XSFX":"由南向北","XSFXDM":"3","KKMC":"中生大道与和韵路交口"},{"KKBH":"7208710020000","HPHM":"鲁B59X8G","JGSK":"2021-04-01 16:52:33.607","CDBH":"5","XSFX":"由南向北","XSFXDM":"3","KKMC":"安正路与芳菲路交口正向"},{"KKBH":"610266117","HPHM":"津FY8126","JGSK":"2021-04-01 16:52:33.68","CDBH":"8","XSFX":"由南向北","XSFXDM":"3","KKMC":"中生大道与和韵路交口"},{"KKBH":"610276124","HPHM":"津E30044","JGSK":"2021-04-01 16:52:33.802","CDBH":"1","XSFX":"由东向西","XSFXDM":"1","KKMC":"中新大道与中生大道交口"},{"KKBH":"6102610030000","HPHM":"津C17W62","JGSK":"2021-04-01 16:52:33.807","CDBH":"8","XSFX":"由北向南","XSFXDM":"4","KKMC":"中生大道与静湖南路交口正向"},{"KKBH":"7208910080000","HPHM":"津AU5956","JGSK":"2021-04-01 16:52:33.841","CDBH":"13","XSFX":"由北向南","XSFXDM":"4","KKMC":"海博道与荣盛路交口正向"},{"KKBH":"7208610030000","HPHM":"鲁N388ZD","JGSK":"2021-04-01 16:52:34.028","CDBH":"4","XSFX":"由西向东","XSFXDM":"2","KKMC":"海晨道与安明路交口正向"},{"KKBH":"610256112","HPHM":"车牌","JGSK":"2021-04-01 16:52:34.079","CDBH":"10","XSFX":"由北向南","XSFXDM":"4","KKMC":"中天大道与中津大道交口"},{"KKBH":"7208810020000","HPHM":"津HLF900","JGSK":"2021-04-01 16:52:34.112","CDBH":"13","XSFX":"由北向南","XSFXDM":"4","KKMC":"海旭道与安正路交口正向"},{"KKBH":"610256115","HPHM":"鲁MH680Y","JGSK":"2021-04-01 16:52:34.18","CDBH":"5","XSFX":"由西向东","XSFXDM":"2","KKMC":"中天大道与中生大道交口"},{"KKBH":"610256114","HPHM":"晋BLN587","JGSK":"2021-04-01 16:52:34.241","CDBH":"8","XSFX":"由北向南","XSFXDM":"4","KKMC":"中天大道与和旭路交口"},{"KKBH":"7208910030000","HPHM":"车牌","JGSK":"2021-04-01 16:52:34.292","CDBH":"2","XSFX":"由东向西","XSFXDM":"1","KKMC":"海博道与安正路交口正向"},{"KKBH":"610256112","HPHM":"津C202H7","JGSK":"2021-04-01 16:52:34.319","CDBH":"10","XSFX":"由北向南","XSFXDM":"4","KKMC":"中天大道与中津大道交口"},{"KKBH":"610256116","HPHM":"冀GV0319","JGSK":"2021-04-01 16:52:34.321","CDBH":"7","XSFX":"由南向北","XSFXDM":"3","KKMC":"中天大道与和顺路交口"},{"KKBH":"610256116","HPHM":"津NEF168","JGSK":"2021-04-01 16:52:34.394","CDBH":"11","XSFX":"由北向南","XSFXDM":"4","KKMC":"中天大道与和顺路交口"},{"KKBH":"720881002000","HPHM":"津A7E669","JGSK":"2021-04-01 16:52:34.404","CDBH":"12","XSFX":"由北向南","XSFXDM":"4","KKMC":"海旭道与安正路交口"},{"KKBH":"610276124","HPHM":"津AF12861","JGSK":"2021-04-01 16:52:34.409","CDBH":"8","XSFX":"由南向北","XSFXDM":"3","KKMC":"中新大道与中生大道交口"},{"KKBH":"7205610020000","HPHM":"津JMB987","JGSK":"2021-04-01 16:52:34.472","CDBH":"6","XSFX":"由北向南","XSFXDM":"4","KKMC":"动漫北路与文三路交口正向"},{"KKBH":"7280310020000","HPHM":"车牌","JGSK":"2021-04-01 16:52:34.523","CDBH":"2","XSFX":"由东向西","XSFXDM":"1","KKMC":"动漫中路与文一路交口正向"},{"KKBH":"610256114","HPHM":"豫FZH307","JGSK":"2021-04-01 16:52:34.533","CDBH":"5","XSFX":"由南向北","XSFXDM":"3","KKMC":"中天大道与和旭路交口"},{"KKBH":"610256116","HPHM":"鲁GZ8A02","JGSK":"2021-04-01 16:52:34.575","CDBH":"9","XSFX":"由南向北","XSFXDM":"3","KKMC":"中天大道与和顺路交口"},{"KKBH":"720861003000","HPHM":"津DAU369","JGSK":"2021-04-01 16:52:34.604","CDBH":"11","XSFX":"由北向南","XSFXDM":"4","KKMC":"海晨道与安明路交口"},{"KKBH":"7208810040000","HPHM":"津B51727","JGSK":"2021-04-01 16:52:34.605","CDBH":"1","XSFX":"由东向西","XSFXDM":"1","KKMC":"海旭道与永盛路交口正向"},{"KKBH":"610266118","HPHM":"鲁A2E1Q0","JGSK":"2021-04-01 16:52:34.825","CDBH":"5","XSFX":"由西向东","XSFXDM":"2","KKMC":"中生大道与和畅路交口"},{"KKBH":"610266118","HPHM":"津E21479","JGSK":"2021-04-01 16:52:34.832","CDBH":"2","XSFX":"由东向西","XSFXDM":"1","KKMC":"中生大道与和畅路交口"},{"KKBH":"7208810050000","HPHM":"津JNL821","JGSK":"2021-04-01 16:52:34.852","CDBH":"4","XSFX":"由西向东","XSFXDM":"2","KKMC":"海旭道与明盛路交口正向"},{"KKBH":"610401004","HPHM":"津GLE797","JGSK":"2021-04-01 16:52:34.866","CDBH":"12","XSFX":"由北向南","XSFXDM":"4","KKMC":"和畅路与和风路交口"},{"KKBH":"720811002000","HPHM":"津GZY758","JGSK":"2021-04-01 16:52:34.896","CDBH":"4","XSFX":"由南向北","XSFXDM":"3","KKMC":"动漫南路与文一路交口"},{"KKBH":"610276125","HPHM":"辽A8G67Z","JGSK":"2021-04-01 16:52:34.96","CDBH":"1","XSFX":"由东向西","XSFXDM":"1","KKMC":"中新大道与和顺路交口"},{"KKBH":"610391007","HPHM":"津MW5883","JGSK":"2021-04-01 16:52:35.071","CDBH":"10","XSFX":"由北向南","XSFXDM":"4","KKMC":"和韵路与和风路交口"},{"KKBH":"7208910040000","HPHM":"鲁NT18G6","JGSK":"2021-04-01 16:52:35.152","CDBH":"6","XSFX":"由西向东","XSFXDM":"2","KKMC":"海博道与安平路交口正向"},{"KKBH":"610286127","HPHM":"津C100M3","JGSK":"2021-04-01 16:52:35.181","CDBH":"3","XSFX":"由东向西","XSFXDM":"1","KKMC":"中津大道与和畅路交口"},{"KKBH":"610391008","HPHM":"冀BZ900N","JGSK":"2021-04-01 16:52:35.189","CDBH":"1","XSFX":"由东向西","XSFXDM":"1","KKMC":"和韵路与和旭路交口"},{"KKBH":"610266118","HPHM":"晋HX8881","JGSK":"2021-04-01 16:52:35.369","CDBH":"4","XSFX":"由西向东","XSFXDM":"2","KKMC":"中生大道与和畅路交口"},{"KKBH":"610256111","HPHM":"车牌","JGSK":"2021-04-01 16:52:35.392","CDBH":"5","XSFX":"由南向北","XSFXDM":"3","KKMC":"中天大道与和惠路交口"},{"KKBH":"610266118","HPHM":"蒙A5073Z","JGSK":"2021-04-01 16:52:35.427","CDBH":"7","XSFX":"由南向北","XSFXDM":"3","KKMC":"中生大道与和畅路交口"},{"KKBH":"610276125","HPHM":"津KLZ892","JGSK":"2021-04-01 16:52:35.467","CDBH":"1","XSFX":"由东向西","XSFXDM":"1","KKMC":"中新大道与和顺路交口"},{"KKBH":"610256116","HPHM":"冀J06A01","JGSK":"2021-04-01 16:52:35.512","CDBH":"8","XSFX":"由南向北","XSFXDM":"3","KKMC":"中天大道与和顺路交口"},{"KKBH":"610256115","HPHM":"津HZ5667","JGSK":"2021-04-01 16:52:35.533","CDBH":"10","XSFX":"由北向南","XSFXDM":"4","KKMC":"中天大道与中生大道交口"},{"KKBH":"610266118","HPHM":"津NSN550","JGSK":"2021-04-01 16:52:35.617","CDBH":"2","XSFX":"由东向西","XSFXDM":"1","KKMC":"中生大道与和畅路交口"},{"KKBH":"7208610020000","HPHM":"津C56U56","JGSK":"2021-04-01 16:52:35.628","CDBH":"11","XSFX":"由北向南","XSFXDM":"4","KKMC":"海晨道与安正路交口正向"},{"KKBH":"610276124","HPHM":"津DCS658","JGSK":"2021-04-01 16:52:35.633","CDBH":"7","XSFX":"由南向北","XSFXDM":"3","KKMC":"中新大道与中生大道交口"},{"KKBH":"610276124","HPHM":"津NR7329","JGSK":"2021-04-01 16:52:35.642","CDBH":"1","XSFX":"由东向西","XSFXDM":"1","KKMC":"中新大道与中生大道交口"},{"KKBH":"610276124","HPHM":"津HA3765","JGSK":"2021-04-01 16:52:35.687","CDBH":"7","XSFX":"由南向北","XSFXDM":"3","KKMC":"中新大道与中生大道交口"},{"KKBH":"711","HPHM":"津DPN577","JGSK":"2021-04-01 16:52:35.777","CDBH":"2","XSFX":"由东向西","XSFXDM":"1","KKMC":"不礼让行人中新大道与和旭路交口"},{"KKBH":"720861003000","HPHM":"蒙A376AM","JGSK":"2021-04-01 16:52:35.849","CDBH":"4","XSFX":"由西向东","XSFXDM":"2","KKMC":"海晨道与安明路交口"},{"KKBH":"610256113","HPHM":"黑EY7033","JGSK":"2021-04-01 16:52:35.905","CDBH":"8","XSFX":"由北向南","XSFXDM":"4","KKMC":"中天大道与和风路交口"},{"KKBH":"610271009","HPHM":"津H09989","JGSK":"2021-04-01 16:52:35.949","CDBH":"10","XSFX":"由北向南","XSFXDM":"4","KKMC":"中新大道与泰七路交口"},{"KKBH":"610266118","HPHM":"冀J913B0","JGSK":"2021-04-01 16:52:35.98","CDBH":"4","XSFX":"由西向东","XSFXDM":"2","KKMC":"中生大道与和畅路交口"},{"KKBH":"7208810020000","HPHM":"津RMG233","JGSK":"2021-04-01 16:52:36.005","CDBH":"9","XSFX":"由南向北","XSFXDM":"3","KKMC":"海旭道与安正路交口正向"},{"KKBH":"7208710020000","HPHM":"冀J1DK07","JGSK":"2021-04-01 16:52:36.049","CDBH":"5","XSFX":"由南向北","XSFXDM":"3","KKMC":"安正路与芳菲路交口正向"},{"KKBH":"7208810020000","HPHM":"冀CUU137","JGSK":"2021-04-01 16:52:36.119","CDBH":"3","XSFX":"由东向西","XSFXDM":"1","KKMC":"海旭道与安正路交口正向"},{"KKBH":"610401005","HPHM":"津JGY969","JGSK":"2021-04-01 16:52:36.148","CDBH":"1","XSFX":"由东向西","XSFXDM":"1","KKMC":"和畅路与和顺路交口"},{"KKBH":"610256115","HPHM":"辽EN7857","JGSK":"2021-04-01 16:52:36.181","CDBH":"10","XSFX":"由北向南","XSFXDM":"4","KKMC":"中天大道与中生大道交口"},{"KKBH":"610276124","HPHM":"津NQH505","JGSK":"2021-04-01 16:52:36.226","CDBH":"6","XSFX":"由西向东","XSFXDM":"2","KKMC":"中新大道与中生大道交口"},{"KKBH":"720861002000","HPHM":"冀TH9J15","JGSK":"2021-04-01 16:52:36.236","CDBH":"10","XSFX":"由北向南","XSFXDM":"4","KKMC":"海晨道与安正路交口"},{"KKBH":"610256113","HPHM":"津A3J234","JGSK":"2021-04-01 16:52:36.247","CDBH":"5","XSFX":"由南向北","XSFXDM":"3","KKMC":"中天大道与和风路交口"},{"KKBH":"610256113","HPHM":"津NMH177","JGSK":"2021-04-01 16:52:36.266","CDBH":"2","XSFX":"由西向东","XSFXDM":"2","KKMC":"中天大道与和风路交口"},{"KKBH":"610391007","HPHM":"津E31939","JGSK":"2021-04-01 16:52:36.287","CDBH":"12","XSFX":"由北向南","XSFXDM":"4","KKMC":"和韵路与和风路交口"},{"KKBH":"610261003000","HPHM":"津C17W62","JGSK":"2021-04-01 16:52:36.308","CDBH":"17","XSFX":"由北向南","XSFXDM":"4","KKMC":"中生大道与静湖南路交口"},{"KKBH":"6102661220000","HPHM":"津JJF007","JGSK":"2021-04-01 16:52:36.324","CDBH":"2","XSFX":"由西向东","XSFXDM":"2","KKMC":"生态城中生大道故道河一桥西向东上桥处正向"},{"KKBH":"720861002000","HPHM":"吉AK752M","JGSK":"2021-04-01 16:52:36.325","CDBH":"4","XSFX":"由西向东","XSFXDM":"2","KKMC":"海晨道与安正路交口"},{"KKBH":"610251002","HPHM":"津C95Q15","JGSK":"2021-04-01 16:52:36.406","CDBH":"10","XSFX":"由北向南","XSFXDM":"4","KKMC":"中天大道与和睦路交口"},{"KKBH":"720891005000","HPHM":"津AD74380","JGSK":"2021-04-01 16:52:36.488","CDBH":"3","XSFX":"由东向西","XSFXDM":"1","KKMC":"海博道与安明路交口"},{"KKBH":"610276126","HPHM":"津RHR373","JGSK":"2021-04-01 16:52:36.501","CDBH":"8","XSFX":"由北向南","XSFXDM":"4","KKMC":"中新大道与和意路交口"},{"KKBH":"610266117","HPHM":"冀G1792S","JGSK":"2021-04-01 16:52:36.508","CDBH":"5","XSFX":"由西向东","XSFXDM":"2","KKMC":"中生大道与和韵路交口"},{"KKBH":"610261004000","HPHM":"津C20M28","JGSK":"2021-04-01 16:52:36.537","CDBH":"1","XSFX":"由东向西","XSFXDM":"1","KKMC":"中生大道与静湖西路（北侧）"},{"KKBH":"610256115","HPHM":"津HWH060","JGSK":"2021-04-01 16:52:36.552","CDBH":"8","XSFX":"由南向北","XSFXDM":"3","KKMC":"中天大道与中生大道交口"},{"KKBH":"610256116","HPHM":"皖L7P281","JGSK":"2021-04-01 16:52:36.567","CDBH":"6","XSFX":"由西向东","XSFXDM":"2","KKMC":"中天大道与和顺路交口"},{"KKBH":"610276124","HPHM":"津GWX029","JGSK":"2021-04-01 16:52:36.569","CDBH":"3","XSFX":"由东向西","XSFXDM":"1","KKMC":"中新大道与中生大道交口"},{"KKBH":"610256112","HPHM":"皖BT525H","JGSK":"2021-04-01 16:52:36.612","CDBH":"9","XSFX":"由南向北","XSFXDM":"3","KKMC":"中天大道与中津大道交口"},{"KKBH":"610256113","HPHM":"津ADF7372","JGSK":"2021-04-01 16:52:36.627","CDBH":"4","XSFX":"由南向北","XSFXDM":"3","KKMC":"中天大道与和风路交口"},{"KKBH":"6102610040000","HPHM":"蒙A5909D","JGSK":"2021-04-01 16:52:36.631","CDBH":"1","XSFX":"由东向西","XSFXDM":"1","KKMC":"中生大道与静湖西路（北侧）正向"},{"KKBH":"720861003000","HPHM":"鲁J659K5","JGSK":"2021-04-01 16:52:36.649","CDBH":"5","XSFX":"由西向东","XSFXDM":"2","KKMC":"海晨道与安明路交口"},{"KKBH":"7208810020000","HPHM":"晋MSX550","JGSK":"2021-04-01 16:52:36.702","CDBH":"13","XSFX":"由北向南","XSFXDM":"4","KKMC":"海旭道与安正路交口正向"},{"KKBH":"610256113","HPHM":"津A8J581","JGSK":"2021-04-01 16:52:36.728","CDBH":"5","XSFX":"由南向北","XSFXDM":"3","KKMC":"中天大道与和风路交口"},{"KKBH":"720891004000","HPHM":"津AHS724","JGSK":"2021-04-01 16:52:36.87","CDBH":"5","XSFX":"由西向东","XSFXDM":"2","KKMC":"海博道与安平路交口"},{"KKBH":"720881002000","HPHM":"津HLF900","JGSK":"2021-04-01 16:52:36.887","CDBH":"13","XSFX":"由北向南","XSFXDM":"4","KKMC":"海旭道与安正路交口"},{"KKBH":"720901002000","HPHM":"津DQ1622","JGSK":"2021-04-01 16:52:36.915","CDBH":"7","XSFX":"由南向北","XSFXDM":"3","KKMC":"玉林道与安正路交口"},{"KKBH":"610256114","HPHM":"津N79012","JGSK":"2021-04-01 16:52:36.954","CDBH":"9","XSFX":"由北向南","XSFXDM":"4","KKMC":"中天大道与和旭路交口"},{"KKBH":"610256116","HPHM":"京N6X329","JGSK":"2021-04-01 16:52:36.975","CDBH":"8","XSFX":"由南向北","XSFXDM":"3","KKMC":"中天大道与和顺路交口"},{"KKBH":"610391007","HPHM":"津DR2208","JGSK":"2021-04-01 16:52:36.978","CDBH":"10","XSFX":"由北向南","XSFXDM":"4","KKMC":"和韵路与和风路交口"},{"KKBH":"610286127","HPHM":"鲁RSQ901","JGSK":"2021-04-01 16:52:36.989","CDBH":"8","XSFX":"由南向北","XSFXDM":"3","KKMC":"中津大道与和畅路交口"},{"KKBH":"610256115","HPHM":"黑AWY896","JGSK":"2021-04-01 16:52:37.008","CDBH":"11","XSFX":"由北向南","XSFXDM":"4","KKMC":"中天大道与中生大道交口"},{"KKBH":"610276126","HPHM":"粤B9V9H2","JGSK":"2021-04-01 16:52:37.026","CDBH":"7","XSFX":"由北向南","XSFXDM":"4","KKMC":"中新大道与和意路交口"},{"KKBH":"610256112","HPHM":"辽GJM892","JGSK":"2021-04-01 16:52:37.164","CDBH":"10","XSFX":"由北向南","XSFXDM":"4","KKMC":"中天大道与中津大道交口"},{"KKBH":"610276125","HPHM":"津HU9655","JGSK":"2021-04-01 16:52:37.249","CDBH":"7","XSFX":"由北向南","XSFXDM":"4","KKMC":"中新大道与和顺路交口"},{"KKBH":"7208910050000","HPHM":"津RCU311","JGSK":"2021-04-01 16:52:37.28","CDBH":"1","XSFX":"由东向西","XSFXDM":"1","KKMC":"海博道与安明路交口正向"},{"KKBH":"610266118","HPHM":"津E21479","JGSK":"2021-04-01 16:52:37.297","CDBH":"3","XSFX":"由东向西","XSFXDM":"1","KKMC":"中生大道与和畅路交口"},{"KKBH":"610256114","HPHM":"京N3NZ73","JGSK":"2021-04-01 16:52:37.357","CDBH":"6","XSFX":"由南向北","XSFXDM":"3","KKMC":"中天大道与和旭路交口"},{"KKBH":"720881002000","HPHM":"津JZF159","JGSK":"2021-04-01 16:52:37.521","CDBH":"9","XSFX":"由南向北","XSFXDM":"3","KKMC":"海旭道与安正路交口"},{"KKBH":"610276124","HPHM":"津DWD911","JGSK":"2021-04-01 16:52:37.536","CDBH":"8","XSFX":"由南向北","XSFXDM":"3","KKMC":"中新大道与中生大道交口"},{"KKBH":"610326142000","HPHM":"浙ADH6828","JGSK":"2021-04-01 16:52:37.553","CDBH":"14","XSFX":"由北向南","XSFXDM":"4","KKMC":"中成大道与泰七路交口"},{"KKBH":"720891008000","HPHM":"津AY1770","JGSK":"2021-04-01 16:52:37.568","CDBH":"10","XSFX":"由南向北","XSFXDM":"3","KKMC":"海博道与荣盛路交口"},{"KKBH":"720561002000","HPHM":"津JMB987","JGSK":"2021-04-01 16:52:37.668","CDBH":"6","XSFX":"由北向南","XSFXDM":"4","KKMC":"动漫北路与文三路交口"},{"KKBH":"610256114","HPHM":"津GTC121","JGSK":"2021-04-01 16:52:37.674","CDBH":"4","XSFX":"由南向北","XSFXDM":"3","KKMC":"中天大道与和旭路交口"},{"KKBH":"6102610030000","HPHM":"津HYC265","JGSK":"2021-04-01 16:52:37.701","CDBH":"8","XSFX":"由北向南","XSFXDM":"4","KKMC":"中生大道与静湖南路交口正向"},{"KKBH":"610266118","HPHM":"鲁NH531T","JGSK":"2021-04-01 16:52:37.741","CDBH":"6","XSFX":"由西向东","XSFXDM":"2","KKMC":"中生大道与和畅路交口"},{"KKBH":"610276126","HPHM":"津NRR917","JGSK":"2021-04-01 16:52:37.745","CDBH":"8","XSFX":"由北向南","XSFXDM":"4","KKMC":"中新大道与和意路交口"},{"KKBH":"720891004000","HPHM":"鲁NT18G6","JGSK":"2021-04-01 16:52:37.749","CDBH":"5","XSFX":"由西向东","XSFXDM":"2","KKMC":"海博道与安平路交口"},{"KKBH":"720861002000","HPHM":"津NJT110","JGSK":"2021-04-01 16:52:37.765","CDBH":"5","XSFX":"由西向东","XSFXDM":"2","KKMC":"海晨道与安正路交口"},{"KKBH":"720901003000","HPHM":"京HW6606","JGSK":"2021-04-01 16:52:37.87","CDBH":"1","XSFX":"由东向西","XSFXDM":"1","KKMC":"玉林道与安平路交口"},{"KKBH":"610266118","HPHM":"津RUB855","JGSK":"2021-04-01 16:52:37.9","CDBH":"2","XSFX":"由东向西","XSFXDM":"1","KKMC":"中生大道与和畅路交口"},{"KKBH":"610276125","HPHM":"津AD70172","JGSK":"2021-04-01 16:52:37.905","CDBH":"7","XSFX":"由北向南","XSFXDM":"4","KKMC":"中新大道与和顺路交口"},{"KKBH":"610271009","HPHM":"车牌","JGSK":"2021-04-01 16:52:37.979","CDBH":"4","XSFX":"由西向东","XSFXDM":"2","KKMC":"中新大道与泰七路交口"},{"KKBH":"610256114","HPHM":"津GEF877","JGSK":"2021-04-01 16:52:37.989","CDBH":"8","XSFX":"由北向南","XSFXDM":"4","KKMC":"中天大道与和旭路交口"},{"KKBH":"7208710020000","HPHM":"津KDA376","JGSK":"2021-04-01 16:52:37.992","CDBH":"3","XSFX":"由西向东","XSFXDM":"2","KKMC":"安正路与芳菲路交口正向"},{"KKBH":"610256111","HPHM":"车牌","JGSK":"2021-04-01 16:52:38.025","CDBH":"6","XSFX":"由南向北","XSFXDM":"3","KKMC":"中天大道与和惠路交口"},{"KKBH":"610276125","HPHM":"津DQX600","JGSK":"2021-04-01 16:52:38.051","CDBH":"1","XSFX":"由东向西","XSFXDM":"1","KKMC":"中新大道与和顺路交口"},{"KKBH":"610271009","HPHM":"车牌","JGSK":"2021-04-01 16:52:38.059","CDBH":"4","XSFX":"由西向东","XSFXDM":"2","KKMC":"中新大道与泰七路交口"},{"KKBH":"720871002000","HPHM":"鲁B59X8G","JGSK":"2021-04-01 16:52:38.059","CDBH":"5","XSFX":"由南向北","XSFXDM":"3","KKMC":"安正路与芳菲路交口"},{"KKBH":"610256114","HPHM":"津BLN587","JGSK":"2021-04-01 16:52:38.073","CDBH":"8","XSFX":"由北向南","XSFXDM":"4","KKMC":"中天大道与和旭路交口"},{"KKBH":"610256116","HPHM":"津NEF168","JGSK":"2021-04-01 16:52:38.086","CDBH":"12","XSFX":"由北向南","XSFXDM":"4","KKMC":"中天大道与和顺路交口"},{"KKBH":"7208610020000","HPHM":"津HYT095","JGSK":"2021-04-01 16:52:38.09","CDBH":"10","XSFX":"由北向南","XSFXDM":"4","KKMC":"海晨道与安正路交口正向"},{"KKBH":"610266118","HPHM":"鲁A2E1Q0","JGSK":"2021-04-01 16:52:38.14","CDBH":"5","XSFX":"由西向东","XSFXDM":"2","KKMC":"中生大道与和畅路交口"},{"KKBH":"7208910030000","HPHM":"津GXS665","JGSK":"2021-04-01 16:52:38.203","CDBH":"9","XSFX":"由南向北","XSFXDM":"3","KKMC":"海博道与安正路交口正向"},{"KKBH":"610401004","HPHM":"车牌","JGSK":"2021-04-01 16:52:38.232","CDBH":"5","XSFX":"由西向东","XSFXDM":"2","KKMC":"和畅路与和风路交口"},{"KKBH":"7208910060000","HPHM":"津A6Z539","JGSK":"2021-04-01 16:52:38.295","CDBH":"3","XSFX":"由东向西","XSFXDM":"1","KKMC":"海博道与永盛路交口正向"},{"KKBH":"720891006000","HPHM":"津MHF455","JGSK":"2021-04-01 16:52:38.3","CDBH":"6","XSFX":"由西向东","XSFXDM":"2","KKMC":"海博道与永盛路交口"},{"KKBH":"610266118","HPHM":"晋HX8881","JGSK":"2021-04-01 16:52:38.3","CDBH":"4","XSFX":"由西向东","XSFXDM":"2","KKMC":"中生大道与和畅路交口"},{"KKBH":"610271010","HPHM":"津ADA7598","JGSK":"2021-04-01 16:52:38.381","CDBH":"8","XSFX":"由北向南","XSFXDM":"4","KKMC":"中新大道与华五路交口"},{"KKBH":"720891004000","HPHM":"车牌","JGSK":"2021-04-01 16:52:38.402","CDBH":"8","XSFX":"由南向北","XSFXDM":"3","KKMC":"海博道与安平路交口"},{"KKBH":"7208810020000","HPHM":"冀B8P0Z8","JGSK":"2021-04-01 16:52:38.417","CDBH":"2","XSFX":"由东向西","XSFXDM":"1","KKMC":"海旭道与安正路交口正向"},{"KKBH":"610276124","HPHM":"津B07565","JGSK":"2021-04-01 16:52:38.455","CDBH":"7","XSFX":"由南向北","XSFXDM":"3","KKMC":"中新大道与中生大道交口"},{"KKBH":"610256114","HPHM":"津AD16844","JGSK":"2021-04-01 16:52:38.474","CDBH":"6","XSFX":"由南向北","XSFXDM":"3","KKMC":"中天大道与和旭路交口"},{"KKBH":"720861003000","HPHM":"京KKH635","JGSK":"2021-04-01 16:52:38.574","CDBH":"5","XSFX":"由西向东","XSFXDM":"2","KKMC":"海晨道与安明路交口"},{"KKBH":"7208710020000","HPHM":"津ADL1138","JGSK":"2021-04-01 16:52:38.579","CDBH":"5","XSFX":"由南向北","XSFXDM":"3","KKMC":"安正路与芳菲路交口正向"},{"KKBH":"610256115","HPHM":"黑AWY896","JGSK":"2021-04-01 16:52:38.654","CDBH":"12","XSFX":"由北向南","XSFXDM":"4","KKMC":"中天大道与中生大道交口"},{"KKBH":"610266117","HPHM":"津AD62835","JGSK":"2021-04-01 16:52:38.722","CDBH":"8","XSFX":"由南向北","XSFXDM":"3","KKMC":"中生大道与和韵路交口"},{"KKBH":"610276124","HPHM":"粤D1F391","JGSK":"2021-04-01 16:52:38.763","CDBH":"1","XSFX":"由东向西","XSFXDM":"1","KKMC":"中新大道与中生大道交口"},{"KKBH":"720891004000","HPHM":"车牌","JGSK":"2021-04-01 16:52:38.803","CDBH":"8","XSFX":"由南向北","XSFXDM":"3","KKMC":"海博道与安平路交口"},{"KKBH":"610266122000","HPHM":"津JJF007","JGSK":"2021-04-01 16:52:38.845","CDBH":"2","XSFX":"由西向东","XSFXDM":"2","KKMC":"生态城中生大道故道河一桥西向东上桥处"},{"KKBH":"610276125","HPHM":"津AY1880","JGSK":"2021-04-01 16:52:38.865","CDBH":"8","XSFX":"由北向南","XSFXDM":"4","KKMC":"中新大道与和顺路交口"},{"KKBH":"610271008","HPHM":"津A00X55","JGSK":"2021-04-01 16:52:38.932","CDBH":"4","XSFX":"由北向南","XSFXDM":"4","KKMC":"中新大道与航母主题公园支路交口"},{"KKBH":"610271008","HPHM":"车牌","JGSK":"2021-04-01 16:52:39.047","CDBH":"1","XSFX":"由南向北","XSFXDM":"3","KKMC":"中新大道与航母主题公园支路交口"},{"KKBH":"720891006000","HPHM":"冀R62X53","JGSK":"2021-04-01 16:52:39.061","CDBH":"2","XSFX":"由东向西","XSFXDM":"1","KKMC":"海博道与永盛路交口"},{"KKBH":"610391007","HPHM":"津RPZ918","JGSK":"2021-04-01 16:52:39.086","CDBH":"11","XSFX":"由北向南","XSFXDM":"4","KKMC":"和韵路与和风路交口"},{"KKBH":"610266118","HPHM":"津JAP269","JGSK":"2021-04-01 16:52:39.129","CDBH":"3","XSFX":"由东向西","XSFXDM":"1","KKMC":"中生大道与和畅路交口"},{"KKBH":"610256115","HPHM":"鲁MH680Y","JGSK":"2021-04-01 16:52:39.207","CDBH":"5","XSFX":"由西向东","XSFXDM":"2","KKMC":"中天大道与中生大道交口"},{"KKBH":"610256111","HPHM":"津GX9620","JGSK":"2021-04-01 16:52:39.287","CDBH":"1","XSFX":"由西向东","XSFXDM":"2","KKMC":"中天大道与和惠路交口"},{"KKBH":"610256111","HPHM":"蒙A240UK","JGSK":"2021-04-01 16:52:39.295","CDBH":"7","XSFX":"由北向南","XSFXDM":"4","KKMC":"中天大道与和惠路交口"},{"KKBH":"610266118","HPHM":"京KR3999","JGSK":"2021-04-01 16:52:39.34","CDBH":"6","XSFX":"由西向东","XSFXDM":"2","KKMC":"中生大道与和畅路交口"},{"KKBH":"610401005","HPHM":"津NWF310","JGSK":"2021-04-01 16:52:39.354","CDBH":"1","XSFX":"由东向西","XSFXDM":"1","KKMC":"和畅路与和顺路交口"},{"KKBH":"1250","HPHM":"鲁A2L53X","JGSK":"2021-04-01 16:52:39.401","CDBH":"2","XSFX":"由东向西","XSFXDM":"1","KKMC":"中滨大道与盛三街交口正向"},{"KKBH":"7208910030000","HPHM":"冀HDB072","JGSK":"2021-04-01 16:52:39.458","CDBH":"6","XSFX":"由西向东","XSFXDM":"2","KKMC":"海博道与安正路交口正向"},{"KKBH":"7205710040000","HPHM":"津C3M825","JGSK":"2021-04-01 16:52:39.543","CDBH":"2","XSFX":"由东向西","XSFXDM":"1","KKMC":"动漫东路与动漫中路交口正向"},{"KKBH":"720891008000","HPHM":"津AF13936","JGSK":"2021-04-01 16:52:39.546","CDBH":"13","XSFX":"由北向南","XSFXDM":"4","KKMC":"海博道与荣盛路交口"},{"KKBH":"610391007","HPHM":"津MW5883","JGSK":"2021-04-01 16:52:39.567","CDBH":"10","XSFX":"由北向南","XSFXDM":"4","KKMC":"和韵路与和风路交口"},{"KKBH":"720891006000","HPHM":"津RBG610","JGSK":"2021-04-01 16:52:39.693","CDBH":"3","XSFX":"由东向西","XSFXDM":"1","KKMC":"海博道与永盛路交口"},{"KKBH":"610266117","HPHM":"津RLA939","JGSK":"2021-04-01 16:52:39.747","CDBH":"7","XSFX":"由南向北","XSFXDM":"3","KKMC":"中生大道与和韵路交口"},{"KKBH":"711","HPHM":"蒙GP5566","JGSK":"2021-04-01 16:52:39.781","CDBH":"2","XSFX":"由东向西","XSFXDM":"1","KKMC":"不礼让行人中新大道与和旭路交口"},{"KKBH":"610256116","HPHM":"津C13W73","JGSK":"2021-04-01 16:52:39.827","CDBH":"11","XSFX":"由北向南","XSFXDM":"4","KKMC":"中天大道与和顺路交口"},{"KKBH":"610256115","HPHM":"辽EN7857","JGSK":"2021-04-01 16:52:39.935","CDBH":"10","XSFX":"由北向南","XSFXDM":"4","KKMC":"中天大道与中生大道交口"},{"KKBH":"610391008","HPHM":"晋BW3795","JGSK":"2021-04-01 16:52:39.994","CDBH":"4","XSFX":"由西向东","XSFXDM":"2","KKMC":"和韵路与和旭路交口"},{"KKBH":"610276124","HPHM":"闽CH821F","JGSK":"2021-04-01 16:52:39.997","CDBH":"2","XSFX":"由东向西","XSFXDM":"1","KKMC":"中新大道与中生大道交口"},{"KKBH":"720881002000","HPHM":"津RMG233","JGSK":"2021-04-01 16:52:40","CDBH":"9","XSFX":"由南向北","XSFXDM":"3","KKMC":"海旭道与安正路交口"},{"KKBH":"610276126","HPHM":"津RHB373","JGSK":"2021-04-01 16:52:40.029","CDBH":"8","XSFX":"由北向南","XSFXDM":"4","KKMC":"中新大道与和意路交口"},{"KKBH":"610276125","HPHM":"津C5Y919","JGSK":"2021-04-01 16:52:40.039","CDBH":"1","XSFX":"由东向西","XSFXDM":"1","KKMC":"中新大道与和顺路交口"},{"KKBH":"610261003000","HPHM":"津HYC265","JGSK":"2021-04-01 16:52:40.067","CDBH":"17","XSFX":"由北向南","XSFXDM":"4","KKMC":"中生大道与静湖南路交口"},{"KKBH":"7208910040000","HPHM":"津G85623","JGSK":"2021-04-01 16:52:40.074","CDBH":"6","XSFX":"由西向东","XSFXDM":"2","KKMC":"海博道与安平路交口正向"},{"KKBH":"720891006000","HPHM":"津CCC921","JGSK":"2021-04-01 16:52:40.184","CDBH":"8","XSFX":"由西向东","XSFXDM":"2","KKMC":"海博道与永盛路交口"},{"KKBH":"610256113","HPHM":"津FFC519","JGSK":"2021-04-01 16:52:40.2","CDBH":"2","XSFX":"由西向东","XSFXDM":"2","KKMC":"中天大道与和风路交口"},{"KKBH":"610401005","HPHM":"津DT1950","JGSK":"2021-04-01 16:52:40.223","CDBH":"2","XSFX":"由东向西","XSFXDM":"1","KKMC":"和畅路与和顺路交口"},{"KKBH":"610256113","HPHM":"津AF57366","JGSK":"2021-04-01 16:52:40.227","CDBH":"5","XSFX":"由南向北","XSFXDM":"3","KKMC":"中天大道与和风路交口"},{"KKBH":"720861002000","HPHM":"津C56U56","JGSK":"2021-04-01 16:52:40.233","CDBH":"11","XSFX":"由北向南","XSFXDM":"4","KKMC":"海晨道与安正路交口"},{"KKBH":"610271008","HPHM":"津A00X55","JGSK":"2021-04-01 16:52:40.245","CDBH":"4","XSFX":"由北向南","XSFXDM":"4","KKMC":"中新大道与航母主题公园支路交口"},{"KKBH":"610256116","HPHM":"冀C2633Q","JGSK":"2021-04-01 16:52:40.255","CDBH":"7","XSFX":"由南向北","XSFXDM":"3","KKMC":"中天大道与和顺路交口"},{"KKBH":"610271010","HPHM":"冀B1U1X3","JGSK":"2021-04-01 16:52:40.393","CDBH":"7","XSFX":"由北向南","XSFXDM":"4","KKMC":"中新大道与华五路交口"},{"KKBH":"610286127","HPHM":"津AF33299","JGSK":"2021-04-01 16:52:40.45","CDBH":"5","XSFX":"由西向东","XSFXDM":"2","KKMC":"中津大道与和畅路交口"},{"KKBH":"610256113","HPHM":"津A8J581","JGSK":"2021-04-01 16:52:40.469","CDBH":"5","XSFX":"由南向北","XSFXDM":"3","KKMC":"中天大道与和风路交口"},{"KKBH":"720891004000","HPHM":"车牌","JGSK":"2021-04-01 16:52:40.564","CDBH":"9","XSFX":"由南向北","XSFXDM":"3","KKMC":"海博道与安平路交口"},{"KKBH":"720871002000","HPHM":"冀J1DK07","JGSK":"2021-04-01 16:52:40.622","CDBH":"5","XSFX":"由南向北","XSFXDM":"3","KKMC":"安正路与芳菲路交口"},{"KKBH":"720861002000","HPHM":"琼AQP953","JGSK":"2021-04-01 16:52:40.638","CDBH":"10","XSFX":"由北向南","XSFXDM":"4","KKMC":"海晨道与安正路交口"},{"KKBH":"610276125","HPHM":"津CB150学","JGSK":"2021-04-01 16:52:40.705","CDBH":"7","XSFX":"由北向南","XSFXDM":"4","KKMC":"中新大道与和顺路交口"},{"KKBH":"610271009","HPHM":"津H09989","JGSK":"2021-04-01 16:52:40.757","CDBH":"10","XSFX":"由北向南","XSFXDM":"4","KKMC":"中新大道与泰七路交口"},{"KKBH":"610401004","HPHM":"车牌","JGSK":"2021-04-01 16:52:40.77","CDBH":"5","XSFX":"由西向东","XSFXDM":"2","KKMC":"和畅路与和风路交口"},{"KKBH":"610256112","HPHM":"冀AV601A","JGSK":"2021-04-01 16:52:40.778","CDBH":"8","XSFX":"由南向北","XSFXDM":"3","KKMC":"中天大道与中津大道交口"},{"KKBH":"7208810020000","HPHM":"冀ACV577","JGSK":"2021-04-01 16:52:40.804","CDBH":"1","XSFX":"由东向西","XSFXDM":"1","KKMC":"海旭道与安正路交口正向"},{"KKBH":"720881002000","HPHM":"晋MSX550","JGSK":"2021-04-01 16:52:40.889","CDBH":"13","XSFX":"由北向南","XSFXDM":"4","KKMC":"海旭道与安正路交口"},{"KKBH":"610266118","HPHM":"冀B0J0T8","JGSK":"2021-04-01 16:52:40.941","CDBH":"8","XSFX":"由南向北","XSFXDM":"3","KKMC":"中生大道与和畅路交口"},{"KKBH":"610256115","HPHM":"津GAY529","JGSK":"2021-04-01 16:52:40.957","CDBH":"8","XSFX":"由南向北","XSFXDM":"3","KKMC":"中天大道与中生大道交口"},{"KKBH":"610256115","HPHM":"冀DV923Z","JGSK":"2021-04-01 16:52:41.026","CDBH":"12","XSFX":"由北向南","XSFXDM":"4","KKMC":"中天大道与中生大道交口"},{"KKBH":"720861002000","HPHM":"津KFL126","JGSK":"2021-04-01 16:52:41.052","CDBH":"5","XSFX":"由西向东","XSFXDM":"2","KKMC":"海晨道与安正路交口"},{"KKBH":"7208810020000","HPHM":"鲁GJG080","JGSK":"2021-04-01 16:52:41.112","CDBH":"3","XSFX":"由东向西","XSFXDM":"1","KKMC":"海旭道与安正路交口正向"},{"KKBH":"7208810020000","HPHM":"鲁B59X8G","JGSK":"2021-04-01 16:52:41.147","CDBH":"9","XSFX":"由南向北","XSFXDM":"3","KKMC":"海旭道与安正路交口正向"},{"KKBH":"610276126","HPHM":"津C92R72","JGSK":"2021-04-01 16:52:41.189","CDBH":"2","XSFX":"由东向西","XSFXDM":"1","KKMC":"中新大道与和意路交口"},{"KKBH":"720861002000","HPHM":"津GRC559","JGSK":"2021-04-01 16:52:41.211","CDBH":"4","XSFX":"由西向东","XSFXDM":"2","KKMC":"海晨道与安正路交口"},{"KKBH":"720881004000","HPHM":"津B51727","JGSK":"2021-04-01 16:52:41.244","CDBH":"1","XSFX":"由东向西","XSFXDM":"1","KKMC":"海旭道与永盛路交口"},{"KKBH":"610256115","HPHM":"津A7S225","JGSK":"2021-04-01 16:52:41.245","CDBH":"7","XSFX":"由南向北","XSFXDM":"3","KKMC":"中天大道与中生大道交口"},{"KKBH":"610401005","HPHM":"津E05372","JGSK":"2021-04-01 16:52:41.266","CDBH":"11","XSFX":"由北向南","XSFXDM":"4","KKMC":"和畅路与和顺路交口"},{"KKBH":"610276124","HPHM":"津DAP559","JGSK":"2021-04-01 16:52:41.319","CDBH":"8","XSFX":"由南向北","XSFXDM":"3","KKMC":"中新大道与中生大道交口"},{"KKBH":"610271008","HPHM":"车牌","JGSK":"2021-04-01 16:52:41.319","CDBH":"5","XSFX":"由北向南","XSFXDM":"4","KKMC":"中新大道与航母主题公园支路交口"},{"KKBH":"610266118","HPHM":"鲁G781VV","JGSK":"2021-04-01 16:52:41.444","CDBH":"2","XSFX":"由东向西","XSFXDM":"1","KKMC":"中生大道与和畅路交口"},{"KKBH":"610271009","HPHM":"鲁GM0Y95","JGSK":"2021-04-01 16:52:41.457","CDBH":"11","XSFX":"由北向南","XSFXDM":"4","KKMC":"中新大道与泰七路交口"},{"KKBH":"610256113","HPHM":"津ADF7372","JGSK":"2021-04-01 16:52:41.509","CDBH":"4","XSFX":"由南向北","XSFXDM":"3","KKMC":"中天大道与和风路交口"},{"KKBH":"720891005000","HPHM":"津RCU311","JGSK":"2021-04-01 16:52:41.517","CDBH":"1","XSFX":"由东向西","XSFXDM":"1","KKMC":"海博道与安明路交口"},{"KKBH":"610266118","HPHM":"鲁A7F0B7","JGSK":"2021-04-01 16:52:41.52","CDBH":"1","XSFX":"由东向西","XSFXDM":"1","KKMC":"中生大道与和畅路交口"},{"KKBH":"610276126","HPHM":"津NRR917","JGSK":"2021-04-01 16:52:41.548","CDBH":"8","XSFX":"由北向南","XSFXDM":"4","KKMC":"中新大道与和意路交口"},{"KKBH":"610256113","HPHM":"津ADK6723","JGSK":"2021-04-01 16:52:41.571","CDBH":"5","XSFX":"由南向北","XSFXDM":"3","KKMC":"中天大道与和风路交口"},{"KKBH":"610256111","HPHM":"车牌","JGSK":"2021-04-01 16:52:41.633","CDBH":"6","XSFX":"由南向北","XSFXDM":"3","KKMC":"中天大道与和惠路交口"},{"KKBH":"7208710020000","HPHM":"津HLF900","JGSK":"2021-04-01 16:52:41.636","CDBH":"9","XSFX":"由北向南","XSFXDM":"4","KKMC":"安正路与芳菲路交口正向"},{"KKBH":"610266118","HPHM":"蒙A5073Z","JGSK":"2021-04-01 16:52:41.644","CDBH":"7","XSFX":"由南向北","XSFXDM":"3","KKMC":"中生大道与和畅路交口"},{"KKBH":"6102661220000","HPHM":"蒙K125M3","JGSK":"2021-04-01 16:52:41.645","CDBH":"2","XSFX":"由西向东","XSFXDM":"2","KKMC":"生态城中生大道故道河一桥西向东上桥处正向"},{"KKBH":"610256111","HPHM":"津C07Z56","JGSK":"2021-04-01 16:52:41.676","CDBH":"1","XSFX":"由西向东","XSFXDM":"2","KKMC":"中天大道与和惠路交口"},{"KKBH":"610276126","HPHM":"津LN0657","JGSK":"2021-04-01 16:52:41.689","CDBH":"8","XSFX":"由北向南","XSFXDM":"4","KKMC":"中新大道与和意路交口"},{"KKBH":"7208910040000","HPHM":"鲁VF2W08","JGSK":"2021-04-01 16:52:41.694","CDBH":"6","XSFX":"由西向东","XSFXDM":"2","KKMC":"海博道与安平路交口正向"},{"KKBH":"610266118","HPHM":"津RUB855","JGSK":"2021-04-01 16:52:41.697","CDBH":"2","XSFX":"由东向西","XSFXDM":"1","KKMC":"中生大道与和畅路交口"},{"KKBH":"610316142000","HPHM":"鲁A2L53X","JGSK":"2021-04-01 16:52:41.72","CDBH":"2","XSFX":"由东向西","XSFXDM":"1","KKMC":"中滨大道与盛三街交口"},{"KKBH":"610271008","HPHM":"津RKP781","JGSK":"2021-04-01 16:52:41.774","CDBH":"1","XSFX":"由南向北","XSFXDM":"3","KKMC":"中新大道与航母主题公园支路交口"},{"KKBH":"610391007","HPHM":"津DR2208","JGSK":"2021-04-01 16:52:41.891","CDBH":"11","XSFX":"由北向南","XSFXDM":"4","KKMC":"和韵路与和风路交口"},{"KKBH":"610276125","HPHM":"津J57219","JGSK":"2021-04-01 16:52:41.923","CDBH":"2","XSFX":"由东向西","XSFXDM":"1","KKMC":"中新大道与和顺路交口"},{"KKBH":"720891006000","HPHM":"冀BH200W","JGSK":"2021-04-01 16:52:41.945","CDBH":"2","XSFX":"由东向西","XSFXDM":"1","KKMC":"海博道与永盛路交口"},{"KKBH":"610276126","HPHM":"粤B9V9H2","JGSK":"2021-04-01 16:52:41.95","CDBH":"7","XSFX":"由北向南","XSFXDM":"4","KKMC":"中新大道与和意路交口"},{"KKBH":"610256114","HPHM":"车牌","JGSK":"2021-04-01 16:52:41.993","CDBH":"8","XSFX":"由北向南","XSFXDM":"4","KKMC":"中天大道与和旭路交口"},{"KKBH":"7205710010000","HPHM":"辽L18A18","JGSK":"2021-04-01 16:52:42","CDBH":"2","XSFX":"由西向东","XSFXDM":"2","KKMC":"动漫东路与文一路交口正向"},{"KKBH":"6102610030000","HPHM":"津AM5732","JGSK":"2021-04-01 16:52:42.003","CDBH":"7","XSFX":"由北向南","XSFXDM":"4","KKMC":"中生大道与静湖南路交口正向"},{"KKBH":"7208810020000","HPHM":"冀F3K826","JGSK":"2021-04-01 16:52:42.031","CDBH":"5","XSFX":"由西向东","XSFXDM":"2","KKMC":"海旭道与安正路交口正向"},{"KKBH":"610276125","HPHM":"津A1Y056","JGSK":"2021-04-01 16:52:42.071","CDBH":"8","XSFX":"由北向南","XSFXDM":"4","KKMC":"中新大道与和顺路交口"},{"KKBH":"6102661220000","HPHM":"津A9G386","JGSK":"2021-04-01 16:52:42.095","CDBH":"1","XSFX":"由西向东","XSFXDM":"2","KKMC":"生态城中生大道故道河一桥西向东上桥处正向"},{"KKBH":"720891006000","HPHM":"晋BVK599","JGSK":"2021-04-01 16:52:42.095","CDBH":"3","XSFX":"由东向西","XSFXDM":"1","KKMC":"海博道与永盛路交口"},{"KKBH":"610266118","HPHM":"冀J3T9W3","JGSK":"2021-04-01 16:52:42.125","CDBH":"3","XSFX":"由东向西","XSFXDM":"1","KKMC":"中生大道与和畅路交口"},{"KKBH":"610266118","HPHM":"冀CLP968","JGSK":"2021-04-01 16:52:42.257","CDBH":"3","XSFX":"由东向西","XSFXDM":"1","KKMC":"中生大道与和畅路交口"},{"KKBH":"7208910030000","HPHM":"津RGF782","JGSK":"2021-04-01 16:52:42.27","CDBH":"6","XSFX":"由西向东","XSFXDM":"2","KKMC":"海博道与安正路交口正向"},{"KKBH":"610256111","HPHM":"津KDV909","JGSK":"2021-04-01 16:52:42.284","CDBH":"4","XSFX":"由南向北","XSFXDM":"3","KKMC":"中天大道与和惠路交口"},{"KKBH":"610271009","HPHM":"津HW5880","JGSK":"2021-04-01 16:52:42.288","CDBH":"8","XSFX":"由南向北","XSFXDM":"3","KKMC":"中新大道与泰七路交口"},{"KKBH":"610266118","HPHM":"津KMH666","JGSK":"2021-04-01 16:52:42.302","CDBH":"5","XSFX":"由西向东","XSFXDM":"2","KKMC":"中生大道与和畅路交口"},{"KKBH":"610256114","HPHM":"豫FZH307","JGSK":"2021-04-01 16:52:42.313","CDBH":"5","XSFX":"由南向北","XSFXDM":"3","KKMC":"中天大道与和旭路交口"},{"KKBH":"610276125","HPHM":"津JRW615","JGSK":"2021-04-01 16:52:42.318","CDBH":"5","XSFX":"由南向北","XSFXDM":"3","KKMC":"中新大道与和顺路交口"},{"KKBH":"720891003000","HPHM":"津GXS665","JGSK":"2021-04-01 16:52:42.479","CDBH":"8","XSFX":"由南向北","XSFXDM":"3","KKMC":"海博道与安正路交口"},{"KKBH":"610266118","HPHM":"津A1J654","JGSK":"2021-04-01 16:52:42.547","CDBH":"4","XSFX":"由西向东","XSFXDM":"2","KKMC":"中生大道与和畅路交口"},{"KKBH":"610251002","HPHM":"津C95Q15","JGSK":"2021-04-01 16:52:42.582","CDBH":"10","XSFX":"由北向南","XSFXDM":"4","KKMC":"中天大道与和睦路交口"},{"KKBH":"610266118","HPHM":"津MWB177","JGSK":"2021-04-01 16:52:42.615","CDBH":"2","XSFX":"由东向西","XSFXDM":"1","KKMC":"中生大道与和畅路交口"},{"KKBH":"720891004000","HPHM":"车牌","JGSK":"2021-04-01 16:52:42.642","CDBH":"9","XSFX":"由南向北","XSFXDM":"3","KKMC":"海博道与安平路交口"},{"KKBH":"610391008","HPHM":"津GLV915","JGSK":"2021-04-01 16:52:42.713","CDBH":"4","XSFX":"由西向东","XSFXDM":"2","KKMC":"和韵路与和旭路交口"},{"KKBH":"610271008","HPHM":"津HF3688","JGSK":"2021-04-01 16:52:42.724","CDBH":"5","XSFX":"由北向南","XSFXDM":"4","KKMC":"中新大道与航母主题公园支路交口"},{"KKBH":"610256115","HPHM":"辽AG2N82","JGSK":"2021-04-01 16:52:42.737","CDBH":"12","XSFX":"由北向南","XSFXDM":"4","KKMC":"中天大道与中生大道交口"},{"KKBH":"610256116","HPHM":"津E17548","JGSK":"2021-04-01 16:52:42.776","CDBH":"10","XSFX":"由北向南","XSFXDM":"4","KKMC":"中天大道与和顺路交口"},{"KKBH":"610391008","HPHM":"车牌","JGSK":"2021-04-01 16:52:42.862","CDBH":"1","XSFX":"由东向西","XSFXDM":"1","KKMC":"和韵路与和旭路交口"},{"KKBH":"610391008","HPHM":"津KEY911","JGSK":"2021-04-01 16:52:42.863","CDBH":"1","XSFX":"由东向西","XSFXDM":"1","KKMC":"和韵路与和旭路交口"},{"KKBH":"720891008000","HPHM":"津AU5956","JGSK":"2021-04-01 16:52:42.905","CDBH":"13","XSFX":"由北向南","XSFXDM":"4","KKMC":"海博道与荣盛路交口"},{"KKBH":"610266118","HPHM":"津B2L929","JGSK":"2021-04-01 16:52:43.026","CDBH":"5","XSFX":"由西向东","XSFXDM":"2","KKMC":"中生大道与和畅路交口"},{"KKBH":"610276124","HPHM":"津K33015","JGSK":"2021-04-01 16:52:43.192","CDBH":"4","XSFX":"由西向东","XSFXDM":"2","KKMC":"中新大道与中生大道交口"},{"KKBH":"610256112","HPHM":"津MAJ109","JGSK":"2021-04-01 16:52:43.246","CDBH":"6","XSFX":"由西向东","XSFXDM":"2","KKMC":"中天大道与中津大道交口"},{"KKBH":"720891006000","HPHM":"津JVR869","JGSK":"2021-04-01 16:52:43.268","CDBH":"5","XSFX":"由西向东","XSFXDM":"2","KKMC":"海博道与永盛路交口"},{"KKBH":"720891004000","HPHM":"津G85623","JGSK":"2021-04-01 16:52:43.273","CDBH":"5","XSFX":"由西向东","XSFXDM":"2","KKMC":"海博道与安平路交口"},{"KKBH":"720891003000","HPHM":"冀BF389M","JGSK":"2021-04-01 16:52:43.279","CDBH":"7","XSFX":"由南向北","XSFXDM":"3","KKMC":"海博道与安正路交口"},{"KKBH":"7208610020000","HPHM":"津C83A99","JGSK":"2021-04-01 16:52:43.293","CDBH":"11","XSFX":"由北向南","XSFXDM":"4","KKMC":"海晨道与安正路交口正向"},{"KKBH":"610401004","HPHM":"冀R5352N","JGSK":"2021-04-01 16:52:43.305","CDBH":"7","XSFX":"由南向北","XSFXDM":"3","KKMC":"和畅路与和风路交口"},{"KKBH":"610401005","HPHM":"鲁R32X01","JGSK":"2021-04-01 16:52:43.374","CDBH":"4","XSFX":"由西向东","XSFXDM":"2","KKMC":"和畅路与和顺路交口"},{"KKBH":"610256114","HPHM":"津NYK876","JGSK":"2021-04-01 16:52:43.419","CDBH":"9","XSFX":"由北向南","XSFXDM":"4","KKMC":"中天大道与和旭路交口"},{"KKBH":"610271010","HPHM":"津AK0598","JGSK":"2021-04-01 16:52:43.524","CDBH":"8","XSFX":"由北向南","XSFXDM":"4","KKMC":"中新大道与华五路交口"},{"KKBH":"610256115","HPHM":"津AF73113","JGSK":"2021-04-01 16:52:43.569","CDBH":"10","XSFX":"由北向南","XSFXDM":"4","KKMC":"中天大道与中生大道交口"},{"KKBH":"610256114","HPHM":"京N3NZ73","JGSK":"2021-04-01 16:52:43.599","CDBH":"6","XSFX":"由南向北","XSFXDM":"3","KKMC":"中天大道与和旭路交口"},{"KKBH":"720891004000","HPHM":"车牌","JGSK":"2021-04-01 16:52:43.686","CDBH":"8","XSFX":"由南向北","XSFXDM":"3","KKMC":"海博道与安平路交口"},{"KKBH":"610256116","HPHM":"冀GV0319","JGSK":"2021-04-01 16:52:43.7","CDBH":"7","XSFX":"由南向北","XSFXDM":"3","KKMC":"中天大道与和顺路交口"},{"KKBH":"610271010","HPHM":"津ADA7598","JGSK":"2021-04-01 16:52:43.782","CDBH":"8","XSFX":"由北向南","XSFXDM":"4","KKMC":"中新大道与华五路交口"},{"KKBH":"610256113","HPHM":"津FFC519","JGSK":"2021-04-01 16:52:43.791","CDBH":"2","XSFX":"由西向东","XSFXDM":"2","KKMC":"中天大道与和风路交口"},{"KKBH":"7208810020000","HPHM":"冀J1DK07","JGSK":"2021-04-01 16:52:43.808","CDBH":"9","XSFX":"由南向北","XSFXDM":"3","KKMC":"海旭道与安正路交口正向"},{"KKBH":"610276125","HPHM":"津GGK133","JGSK":"2021-04-01 16:52:43.831","CDBH":"7","XSFX":"由北向南","XSFXDM":"4","KKMC":"中新大道与和顺路交口"},{"KKBH":"720891006000","HPHM":"津HMA957","JGSK":"2021-04-01 16:52:43.914","CDBH":"3","XSFX":"由东向西","XSFXDM":"1","KKMC":"海博道与永盛路交口"},{"KKBH":"610391008","HPHM":"晋BW3795","JGSK":"2021-04-01 16:52:43.93","CDBH":"4","XSFX":"由西向东","XSFXDM":"2","KKMC":"和韵路与和旭路交口"},{"KKBH":"7209010020000","HPHM":"津NL2666","JGSK":"2021-04-01 16:52:43.941","CDBH":"1","XSFX":"由东向西","XSFXDM":"1","KKMC":"玉林道与安正路交口正向"},{"KKBH":"610266122000","HPHM":"津A9G386","JGSK":"2021-04-01 16:52:43.97","CDBH":"1","XSFX":"由西向东","XSFXDM":"2","KKMC":"生态城中生大道故道河一桥西向东上桥处"},{"KKBH":"7208810040000","HPHM":"津A26V18","JGSK":"2021-04-01 16:52:43.977","CDBH":"4","XSFX":"由西向东","XSFXDM":"2","KKMC":"海旭道与永盛路交口正向"},{"KKBH":"610276126","HPHM":"蒙D87078","JGSK":"2021-04-01 16:52:44.004","CDBH":"8","XSFX":"由北向南","XSFXDM":"4","KKMC":"中新大道与和意路交口"},{"KKBH":"610266118","HPHM":"京LK6511","JGSK":"2021-04-01 16:52:44.039","CDBH":"2","XSFX":"由东向西","XSFXDM":"1","KKMC":"中生大道与和畅路交口"},{"KKBH":"610256116","HPHM":"津MU5825","JGSK":"2021-04-01 16:52:44.048","CDBH":"7","XSFX":"由南向北","XSFXDM":"3","KKMC":"中天大道与和顺路交口"},{"KKBH":"610276125","HPHM":"津RUT592","JGSK":"2021-04-01 16:52:44.07","CDBH":"8","XSFX":"由北向南","XSFXDM":"4","KKMC":"中新大道与和顺路交口"},{"KKBH":"610256112","HPHM":"辽GJM892","JGSK":"2021-04-01 16:52:44.086","CDBH":"11","XSFX":"由北向南","XSFXDM":"4","KKMC":"中天大道与中津大道交口"},{"KKBH":"610401005","HPHM":"津HH4757","JGSK":"2021-04-01 16:52:44.092","CDBH":"1","XSFX":"由东向西","XSFXDM":"1","KKMC":"和畅路与和顺路交口"},{"KKBH":"7208610030000","HPHM":"冀F9QQ22","JGSK":"2021-04-01 16:52:44.095","CDBH":"11","XSFX":"由北向南","XSFXDM":"4","KKMC":"海晨道与安明路交口正向"},{"KKBH":"610256115","HPHM":"津RZQ127","JGSK":"2021-04-01 16:52:44.129","CDBH":"12","XSFX":"由北向南","XSFXDM":"4","KKMC":"中天大道与中生大道交口"},{"KKBH":"610266117","HPHM":"冀J97B13","JGSK":"2021-04-01 16:52:44.135","CDBH":"7","XSFX":"由南向北","XSFXDM":"3","KKMC":"中生大道与和韵路交口"},{"KKBH":"610256113","HPHM":"津AF57366","JGSK":"2021-04-01 16:52:44.149","CDBH":"5","XSFX":"由南向北","XSFXDM":"3","KKMC":"中天大道与和风路交口"},{"KKBH":"610266122000","HPHM":"蒙K125M3","JGSK":"2021-04-01 16:52:44.208","CDBH":"2","XSFX":"由西向东","XSFXDM":"2","KKMC":"生态城中生大道故道河一桥西向东上桥处"},{"KKBH":"7208910050000","HPHM":"津ACJ721","JGSK":"2021-04-01 16:52:44.214","CDBH":"1","XSFX":"由东向西","XSFXDM":"1","KKMC":"海博道与安明路交口正向"},{"KKBH":"7208810020000","HPHM":"津AP8189","JGSK":"2021-04-01 16:52:44.225","CDBH":"4","XSFX":"由东向西","XSFXDM":"1","KKMC":"海旭道与安正路交口正向"},{"KKBH":"610266118","HPHM":"津E10483","JGSK":"2021-04-01 16:52:44.238","CDBH":"4","XSFX":"由西向东","XSFXDM":"2","KKMC":"中生大道与和畅路交口"},{"KKBH":"6103261420000","HPHM":"车牌","JGSK":"2021-04-01 16:52:44.248","CDBH":"4","XSFX":"由西向东","XSFXDM":"2","KKMC":"中成大道与泰七路交口正向"},{"KKBH":"610251002","HPHM":"粤KEW130","JGSK":"2021-04-01 16:52:44.282","CDBH":"1","XSFX":"由东向西","XSFXDM":"1","KKMC":"中天大道与和睦路交口"},{"KKBH":"610271010","HPHM":"津C02127","JGSK":"2021-04-01 16:52:44.326","CDBH":"5","XSFX":"由南向北","XSFXDM":"3","KKMC":"中新大道与华五路交口"},{"KKBH":"610266118","HPHM":"鲁G781VV","JGSK":"2021-04-01 16:52:44.336","CDBH":"3","XSFX":"由东向西","XSFXDM":"1","KKMC":"中生大道与和畅路交口"},{"KKBH":"610256115","HPHM":"津GAY529","JGSK":"2021-04-01 16:52:44.368","CDBH":"9","XSFX":"由南向北","XSFXDM":"3","KKMC":"中天大道与中生大道交口"},{"KKBH":"610251002","HPHM":"津G98953","JGSK":"2021-04-01 16:52:44.388","CDBH":"10","XSFX":"由北向南","XSFXDM":"4","KKMC":"中天大道与和睦路交口"},{"KKBH":"711","HPHM":"津RAW185","JGSK":"2021-04-01 16:52:44.418","CDBH":"2","XSFX":"由东向西","XSFXDM":"1","KKMC":"不礼让行人中新大道与和旭路交口"},{"KKBH":"720891004000","HPHM":"鲁VF2W08","JGSK":"2021-04-01 16:52:44.631","CDBH":"5","XSFX":"由西向东","XSFXDM":"2","KKMC":"海博道与安平路交口"},{"KKBH":"610256113","HPHM":"津NWJ796","JGSK":"2021-04-01 16:52:44.652","CDBH":"4","XSFX":"由南向北","XSFXDM":"3","KKMC":"中天大道与和风路交口"},{"KKBH":"7208910040000","HPHM":"车牌","JGSK":"2021-04-01 16:52:44.656","CDBH":"6","XSFX":"由西向东","XSFXDM":"2","KKMC":"海博道与安平路交口正向"},{"KKBH":"610256111","HPHM":"津GX9620","JGSK":"2021-04-01 16:52:44.684","CDBH":"1","XSFX":"由西向东","XSFXDM":"2","KKMC":"中天大道与和惠路交口"},{"KKBH":"610391008","HPHM":"京NVM838","JGSK":"2021-04-01 16:52:44.702","CDBH":"1","XSFX":"由东向西","XSFXDM":"1","KKMC":"和韵路与和旭路交口"},{"KKBH":"610276126","HPHM":"津C92R72","JGSK":"2021-04-01 16:52:44.776","CDBH":"2","XSFX":"由东向西","XSFXDM":"1","KKMC":"中新大道与和意路交口"},{"KKBH":"610266118","HPHM":"津AZM661","JGSK":"2021-04-01 16:52:44.821","CDBH":"5","XSFX":"由西向东","XSFXDM":"2","KKMC":"中生大道与和畅路交口"},{"KKBH":"610401004","HPHM":"津NJY239","JGSK":"2021-04-01 16:52:44.893","CDBH":"7","XSFX":"由南向北","XSFXDM":"3","KKMC":"和畅路与和风路交口"},{"KKBH":"610256115","HPHM":"津A7S225","JGSK":"2021-04-01 16:52:44.928","CDBH":"7","XSFX":"由南向北","XSFXDM":"3","KKMC":"中天大道与中生大道交口"},{"KKBH":"610256116","HPHM":"冀J06A01","JGSK":"2021-04-01 16:52:45.061","CDBH":"9","XSFX":"由南向北","XSFXDM":"3","KKMC":"中天大道与和顺路交口"},{"KKBH":"610266118","HPHM":"津A1J654","JGSK":"2021-04-01 16:52:45.107","CDBH":"5","XSFX":"由西向东","XSFXDM":"2","KKMC":"中生大道与和畅路交口"},{"KKBH":"610256116","HPHM":"京NR55K8","JGSK":"2021-04-01 16:52:45.113","CDBH":"11","XSFX":"由北向南","XSFXDM":"4","KKMC":"中天大道与和顺路交口"},{"KKBH":"7208810020000","HPHM":"冀H1C959","JGSK":"2021-04-01 16:52:45.126","CDBH":"13","XSFX":"由北向南","XSFXDM":"4","KKMC":"海旭道与安正路交口正向"},{"KKBH":"610271010","HPHM":"冀B1U1X3","JGSK":"2021-04-01 16:52:45.142","CDBH":"7","XSFX":"由北向南","XSFXDM":"4","KKMC":"中新大道与华五路交口"},{"KKBH":"720871002000","HPHM":"津KDA376","JGSK":"2021-04-01 16:52:45.175","CDBH":"4","XSFX":"由西向东","XSFXDM":"2","KKMC":"安正路与芳菲路交口"},{"KKBH":"610276124","HPHM":"闽CH821F","JGSK":"2021-04-01 16:52:45.402","CDBH":"3","XSFX":"由东向西","XSFXDM":"1","KKMC":"中新大道与中生大道交口"},{"KKBH":"610256113","HPHM":"津ADK6723","JGSK":"2021-04-01 16:52:45.428","CDBH":"5","XSFX":"由南向北","XSFXDM":"3","KKMC":"中天大道与和风路交口"},{"KKBH":"7400110020000","HPHM":"津AF10246","JGSK":"2021-04-01 16:52:45.451","CDBH":"4","XSFX":"由南向北","XSFXDM":"3","KKMC":"静湖南路与华一路交口正向"},{"KKBH":"610256115","HPHM":"冀AF9H83","JGSK":"2021-04-01 16:52:45.465","CDBH":"8","XSFX":"由南向北","XSFXDM":"3","KKMC":"中天大道与中生大道交口"},{"KKBH":"610266118","HPHM":"津A8Y292","JGSK":"2021-04-01 16:52:45.484","CDBH":"7","XSFX":"由南向北","XSFXDM":"3","KKMC":"中生大道与和畅路交口"},{"KKBH":"610266118","HPHM":"冀B0J0T8","JGSK":"2021-04-01 16:52:45.49","CDBH":"9","XSFX":"由南向北","XSFXDM":"3","KKMC":"中生大道与和畅路交口"},{"KKBH":"720871002000","HPHM":"津ADL1138","JGSK":"2021-04-01 16:52:45.503","CDBH":"5","XSFX":"由南向北","XSFXDM":"3","KKMC":"安正路与芳菲路交口"},{"KKBH":"610271010","HPHM":"津MLY319","JGSK":"2021-04-01 16:52:45.508","CDBH":"7","XSFX":"由北向南","XSFXDM":"4","KKMC":"中新大道与华五路交口"},{"KKBH":"720891004000","HPHM":"车牌","JGSK":"2021-04-01 16:52:45.527","CDBH":"9","XSFX":"由南向北","XSFXDM":"3","KKMC":"海博道与安平路交口"},{"KKBH":"720881004000","HPHM":"津A26V18","JGSK":"2021-04-01 16:52:45.567","CDBH":"9","XSFX":"由西向东","XSFXDM":"2","KKMC":"海旭道与永盛路交口"},{"KKBH":"610276125","HPHM":"车牌","JGSK":"2021-04-01 16:52:45.575","CDBH":"8","XSFX":"由北向南","XSFXDM":"4","KKMC":"中新大道与和顺路交口"},{"KKBH":"610276125","HPHM":"津KLF620","JGSK":"2021-04-01 16:52:45.603","CDBH":"4","XSFX":"由南向北","XSFXDM":"3","KKMC":"中新大道与和顺路交口"},{"KKBH":"720891003000","HPHM":"津C1L536","JGSK":"2021-04-01 16:52:45.604","CDBH":"7","XSFX":"由南向北","XSFXDM":"3","KKMC":"海博道与安正路交口"},{"KKBH":"7280310020000","HPHM":"京Q06XR5","JGSK":"2021-04-01 16:52:45.648","CDBH":"2","XSFX":"由东向西","XSFXDM":"1","KKMC":"动漫中路与文一路交口正向"},{"KKBH":"610276124","HPHM":"津N59338","JGSK":"2021-04-01 16:52:45.693","CDBH":"8","XSFX":"由南向北","XSFXDM":"3","KKMC":"中新大道与中生大道交口"},{"KKBH":"610256112","HPHM":"津A2E957","JGSK":"2021-04-01 16:52:45.719","CDBH":"4","XSFX":"由西向东","XSFXDM":"2","KKMC":"中天大道与中津大道交口"},{"KKBH":"610271008","HPHM":"车牌","JGSK":"2021-04-01 16:52:45.738","CDBH":"2","XSFX":"由南向北","XSFXDM":"3","KKMC":"中新大道与航母主题公园支路交口"},{"KKBH":"610276125","HPHM":"鲁D9798X","JGSK":"2021-04-01 16:52:45.743","CDBH":"2","XSFX":"由东向西","XSFXDM":"1","KKMC":"中新大道与和顺路交口"},{"KKBH":"610401005","HPHM":"津DT1950","JGSK":"2021-04-01 16:52:45.754","CDBH":"3","XSFX":"由东向西","XSFXDM":"1","KKMC":"和畅路与和顺路交口"},{"KKBH":"610266118","HPHM":"鲁A7F0B7","JGSK":"2021-04-01 16:52:45.778","CDBH":"2","XSFX":"由东向西","XSFXDM":"1","KKMC":"中生大道与和畅路交口"},{"KKBH":"610276125","HPHM":"津J57219","JGSK":"2021-04-01 16:52:45.84","CDBH":"2","XSFX":"由东向西","XSFXDM":"1","KKMC":"中新大道与和顺路交口"},{"KKBH":"610256114","HPHM":"津JLE611","JGSK":"2021-04-01 16:52:45.854","CDBH":"2","XSFX":"由西向东","XSFXDM":"2","KKMC":"中天大道与和旭路交口"},{"KKBH":"610401004","HPHM":"车牌","JGSK":"2021-04-01 16:52:45.86","CDBH":"6","XSFX":"由西向东","XSFXDM":"2","KKMC":"和畅路与和风路交口"},{"KKBH":"610401004","HPHM":"津JWT600","JGSK":"2021-04-01 16:52:45.875","CDBH":"2","XSFX":"由东向西","XSFXDM":"1","KKMC":"和畅路与和风路交口"},{"KKBH":"720861002000","HPHM":"津RWV665","JGSK":"2021-04-01 16:52:45.897","CDBH":"4","XSFX":"由西向东","XSFXDM":"2","KKMC":"海晨道与安正路交口"},{"KKBH":"610256113","HPHM":"津FRV007","JGSK":"2021-04-01 16:52:45.924","CDBH":"5","XSFX":"由南向北","XSFXDM":"3","KKMC":"中天大道与和风路交口"},{"KKBH":"610271009","HPHM":"津ANC066","JGSK":"2021-04-01 16:52:45.927","CDBH":"7","XSFX":"由南向北","XSFXDM":"3","KKMC":"中新大道与泰七路交口"},{"KKBH":"610271009","HPHM":"津HW5880","JGSK":"2021-04-01 16:52:45.935","CDBH":"8","XSFX":"由南向北","XSFXDM":"3","KKMC":"中新大道与泰七路交口"},{"KKBH":"610256116","HPHM":"皖AP7H37","JGSK":"2021-04-01 16:52:45.975","CDBH":"10","XSFX":"由北向南","XSFXDM":"4","KKMC":"中天大道与和顺路交口"},{"KKBH":"610271009","HPHM":"津D83110","JGSK":"2021-04-01 16:52:45.985","CDBH":"8","XSFX":"由南向北","XSFXDM":"3","KKMC":"中新大道与泰七路交口"},{"KKBH":"610276125","HPHM":"津MMC662","JGSK":"2021-04-01 16:52:46.07","CDBH":"8","XSFX":"由北向南","XSFXDM":"4","KKMC":"中新大道与和顺路交口"},{"KKBH":"610256116","HPHM":"鲁A7J7Z2","JGSK":"2021-04-01 16:52:46.074","CDBH":"7","XSFX":"由南向北","XSFXDM":"3","KKMC":"中天大道与和顺路交口"},{"KKBH":"610276125","HPHM":"津GKR900","JGSK":"2021-04-01 16:52:46.084","CDBH":"5","XSFX":"由南向北","XSFXDM":"3","KKMC":"中新大道与和顺路交口"},{"KKBH":"610256113","HPHM":"津B36713","JGSK":"2021-04-01 16:52:46.089","CDBH":"6","XSFX":"由南向北","XSFXDM":"3","KKMC":"中天大道与和风路交口"},{"KKBH":"610256115","HPHM":"鲁NZ03A5","JGSK":"2021-04-01 16:52:46.148","CDBH":"4","XSFX":"由西向东","XSFXDM":"2","KKMC":"中天大道与中生大道交口"},{"KKBH":"610276126","HPHM":"津LN0657","JGSK":"2021-04-01 16:52:46.189","CDBH":"8","XSFX":"由北向南","XSFXDM":"4","KKMC":"中新大道与和意路交口"},{"KKBH":"610391008","HPHM":"津NCY109","JGSK":"2021-04-01 16:52:46.222","CDBH":"4","XSFX":"由西向东","XSFXDM":"2","KKMC":"和韵路与和旭路交口"},{"KKBH":"720891006000","HPHM":"津A6Z539","JGSK":"2021-04-01 16:52:46.312","CDBH":"3","XSFX":"由东向西","XSFXDM":"1","KKMC":"海博道与永盛路交口"},{"KKBH":"610266117","HPHM":"津RLA939","JGSK":"2021-04-01 16:52:46.327","CDBH":"8","XSFX":"由南向北","XSFXDM":"3","KKMC":"中生大道与和韵路交口"},{"KKBH":"7208910050000","HPHM":"津JFA269","JGSK":"2021-04-01 16:52:46.354","CDBH":"1","XSFX":"由东向西","XSFXDM":"1","KKMC":"海博道与安明路交口正向"},{"KKBH":"610276125","HPHM":"津RWF806","JGSK":"2021-04-01 16:52:46.358","CDBH":"8","XSFX":"由北向南","XSFXDM":"4","KKMC":"中新大道与和顺路交口"},{"KKBH":"610251002","HPHM":"津DNY786","JGSK":"2021-04-01 16:52:46.382","CDBH":"2","XSFX":"由东向西","XSFXDM":"1","KKMC":"中天大道与和睦路交口"},{"KKBH":"6102661220000","HPHM":"津AU5615","JGSK":"2021-04-01 16:52:46.475","CDBH":"2","XSFX":"由西向东","XSFXDM":"2","KKMC":"生态城中生大道故道河一桥西向东上桥处正向"},{"KKBH":"720881002000","HPHM":"鲁B59X8G","JGSK":"2021-04-01 16:52:46.487","CDBH":"9","XSFX":"由南向北","XSFXDM":"3","KKMC":"海旭道与安正路交口"},{"KKBH":"610266118","HPHM":"津MWB177","JGSK":"2021-04-01 16:52:46.502","CDBH":"3","XSFX":"由东向西","XSFXDM":"1","KKMC":"中生大道与和畅路交口"},{"KKBH":"610256112","HPHM":"津KT5610","JGSK":"2021-04-01 16:52:46.51","CDBH":"2","XSFX":"由东向西","XSFXDM":"1","KKMC":"中天大道与中津大道交口"},{"KKBH":"610266118","HPHM":"津B2L929","JGSK":"2021-04-01 16:52:46.546","CDBH":"6","XSFX":"由西向东","XSFXDM":"2","KKMC":"中生大道与和畅路交口"},{"KKBH":"720571001000","HPHM":"辽L18A18","JGSK":"2021-04-01 16:52:46.57","CDBH":"2","XSFX":"由西向东","XSFXDM":"2","KKMC":"动漫东路与文一路交口"},{"KKBH":"7208610020000","HPHM":"津C26W52","JGSK":"2021-04-01 16:52:46.675","CDBH":"10","XSFX":"由北向南","XSFXDM":"4","KKMC":"海晨道与安正路交口正向"},{"KKBH":"610276125","HPHM":"津HU9655","JGSK":"2021-04-01 16:52:46.71","CDBH":"7","XSFX":"由北向南","XSFXDM":"4","KKMC":"中新大道与和顺路交口"},{"KKBH":"610266118","HPHM":"津RBR629","JGSK":"2021-04-01 16:52:46.729","CDBH":"5","XSFX":"由西向东","XSFXDM":"2","KKMC":"中生大道与和畅路交口"},{"KKBH":"610256111","HPHM":"津C07Z56","JGSK":"2021-04-01 16:52:46.764","CDBH":"2","XSFX":"由西向东","XSFXDM":"2","KKMC":"中天大道与和惠路交口"},{"KKBH":"610256116","HPHM":"津C261G9","JGSK":"2021-04-01 16:52:46.778","CDBH":"8","XSFX":"由南向北","XSFXDM":"3","KKMC":"中天大道与和顺路交口"},{"KKBH":"610266118","HPHM":"津E10483","JGSK":"2021-04-01 16:52:46.787","CDBH":"5","XSFX":"由西向东","XSFXDM":"2","KKMC":"中生大道与和畅路交口"},{"KKBH":"7208910040000","HPHM":"车牌","JGSK":"2021-04-01 16:52:46.799","CDBH":"5","XSFX":"由西向东","XSFXDM":"2","KKMC":"海博道与安平路交口正向"},{"KKBH":"610256111","HPHM":"津K52348","JGSK":"2021-04-01 16:52:46.821","CDBH":"7","XSFX":"由北向南","XSFXDM":"4","KKMC":"中天大道与和惠路交口"},{"KKBH":"610276124","HPHM":"津FCQ556","JGSK":"2021-04-01 16:52:46.872","CDBH":"6","XSFX":"由西向东","XSFXDM":"2","KKMC":"中新大道与中生大道交口"},{"KKBH":"610401005","HPHM":"津C5Y805","JGSK":"2021-04-01 16:52:46.951","CDBH":"4","XSFX":"由西向东","XSFXDM":"2","KKMC":"和畅路与和顺路交口"},{"KKBH":"610401004","HPHM":"冀R5352N","JGSK":"2021-04-01 16:52:47.063","CDBH":"8","XSFX":"由南向北","XSFXDM":"3","KKMC":"和畅路与和风路交口"},{"KKBH":"7208910050000","HPHM":"冀BD98M1","JGSK":"2021-04-01 16:52:47.083","CDBH":"3","XSFX":"由东向西","XSFXDM":"1","KKMC":"海博道与安明路交口正向"},{"KKBH":"610266117","HPHM":"冀FD9V25","JGSK":"2021-04-01 16:52:47.085","CDBH":"11","XSFX":"由北向南","XSFXDM":"4","KKMC":"中生大道与和韵路交口"},{"KKBH":"610401005","HPHM":"鲁R32X01","JGSK":"2021-04-01 16:52:47.088","CDBH":"5","XSFX":"由西向东","XSFXDM":"2","KKMC":"和畅路与和顺路交口"},{"KKBH":"610256115","HPHM":"冀H5171U","JGSK":"2021-04-01 16:52:47.101","CDBH":"1","XSFX":"由东向西","XSFXDM":"1","KKMC":"中天大道与中生大道交口"},{"KKBH":"610256115","HPHM":"鲁R9V92V","JGSK":"2021-04-01 16:52:47.109","CDBH":"5","XSFX":"由西向东","XSFXDM":"2","KKMC":"中天大道与中生大道交口"},{"KKBH":"610276126","HPHM":"津QT5950","JGSK":"2021-04-01 16:52:47.147","CDBH":"8","XSFX":"由北向南","XSFXDM":"4","KKMC":"中新大道与和意路交口"},{"KKBH":"610256112","HPHM":"津HNH967","JGSK":"2021-04-01 16:52:47.158","CDBH":"10","XSFX":"由北向南","XSFXDM":"4","KKMC":"中天大道与中津大道交口"},{"KKBH":"610401005","HPHM":"津E05372","JGSK":"2021-04-01 16:52:47.202","CDBH":"12","XSFX":"由北向南","XSFXDM":"4","KKMC":"和畅路与和顺路交口"},{"KKBH":"720871002000","HPHM":"津HLF900","JGSK":"2021-04-01 16:52:47.217","CDBH":"9","XSFX":"由北向南","XSFXDM":"4","KKMC":"安正路与芳菲路交口"},{"KKBH":"610256113","HPHM":"津JKL660","JGSK":"2021-04-01 16:52:47.23","CDBH":"1","XSFX":"由西向东","XSFXDM":"2","KKMC":"中天大道与和风路交口"},{"KKBH":"610266117","HPHM":"津C20N97","JGSK":"2021-04-01 16:52:47.239","CDBH":"7","XSFX":"由南向北","XSFXDM":"3","KKMC":"中生大道与和韵路交口"},{"KKBH":"720891004000","HPHM":"车牌","JGSK":"2021-04-01 16:52:47.294","CDBH":"9","XSFX":"由南向北","XSFXDM":"3","KKMC":"海博道与安平路交口"},{"KKBH":"610256112","HPHM":"津LG7728","JGSK":"2021-04-01 16:52:47.374","CDBH":"12","XSFX":"由北向南","XSFXDM":"4","KKMC":"中天大道与中津大道交口"},{"KKBH":"610271010","HPHM":"车牌","JGSK":"2021-04-01 16:52:47.387","CDBH":"8","XSFX":"由北向南","XSFXDM":"4","KKMC":"中新大道与华五路交口"},{"KKBH":"610391008","HPHM":"津GLV915","JGSK":"2021-04-01 16:52:47.455","CDBH":"4","XSFX":"由西向东","XSFXDM":"2","KKMC":"和韵路与和旭路交口"},{"KKBH":"720891004000","HPHM":"车牌","JGSK":"2021-04-01 16:52:47.534","CDBH":"9","XSFX":"由南向北","XSFXDM":"3","KKMC":"海博道与安平路交口"},{"KKBH":"720891004000","HPHM":"车牌","JGSK":"2021-04-01 16:52:47.535","CDBH":"9","XSFX":"由南向北","XSFXDM":"3","KKMC":"海博道与安平路交口"},{"KKBH":"610401004","HPHM":"津HS8753","JGSK":"2021-04-01 16:52:47.561","CDBH":"11","XSFX":"由北向南","XSFXDM":"4","KKMC":"和畅路与和风路交口"},{"KKBH":"610256113","HPHM":"津MNQ303","JGSK":"2021-04-01 16:52:47.702","CDBH":"4","XSFX":"由南向北","XSFXDM":"3","KKMC":"中天大道与和风路交口"},{"KKBH":"7208910050000","HPHM":"津HWW848","JGSK":"2021-04-01 16:52:47.804","CDBH":"2","XSFX":"由东向西","XSFXDM":"1","KKMC":"海博道与安明路交口正向"},{"KKBH":"610276126","HPHM":"冀B0E5H6","JGSK":"2021-04-01 16:52:47.849","CDBH":"7","XSFX":"由北向南","XSFXDM":"4","KKMC":"中新大道与和意路交口"},{"KKBH":"711","HPHM":"鲁HM3C79","JGSK":"2021-04-01 16:52:47.862","CDBH":"2","XSFX":"由东向西","XSFXDM":"1","KKMC":"不礼让行人中新大道与和旭路交口"},{"KKBH":"610271010","HPHM":"津AK0598","JGSK":"2021-04-01 16:52:47.867","CDBH":"8","XSFX":"由北向南","XSFXDM":"4","KKMC":"中新大道与华五路交口"},{"KKBH":"610286127","HPHM":"津A8B788","JGSK":"2021-04-01 16:52:47.958","CDBH":"2","XSFX":"由东向西","XSFXDM":"1","KKMC":"中津大道与和畅路交口"},{"KKBH":"610256114","HPHM":"津NYK876","JGSK":"2021-04-01 16:52:47.998","CDBH":"9","XSFX":"由北向南","XSFXDM":"4","KKMC":"中天大道与和旭路交口"},{"KKBH":"720891004000","HPHM":"津RQS937","JGSK":"2021-04-01 16:52:47.999","CDBH":"5","XSFX":"由西向东","XSFXDM":"2","KKMC":"海博道与安平路交口"},{"KKBH":"610271010","HPHM":"晋BP0176","JGSK":"2021-04-01 16:52:48.052","CDBH":"8","XSFX":"由北向南","XSFXDM":"4","KKMC":"中新大道与华五路交口"},{"KKBH":"720891006000","HPHM":"冀B2F8J7","JGSK":"2021-04-01 16:52:48.237","CDBH":"2","XSFX":"由东向西","XSFXDM":"1","KKMC":"海博道与永盛路交口"},{"KKBH":"720861003000","HPHM":"冀F9QQ22","JGSK":"2021-04-01 16:52:48.366","CDBH":"11","XSFX":"由北向南","XSFXDM":"4","KKMC":"海晨道与安明路交口"},{"KKBH":"610391006","HPHM":"津AYC647","JGSK":"2021-04-01 16:52:48.383","CDBH":"1","XSFX":"由东向西","XSFXDM":"1","KKMC":"和韵路与和意路交口"},{"KKBH":"610256116","HPHM":"鲁B9R8W7","JGSK":"2021-04-01 16:52:48.394","CDBH":"7","XSFX":"由南向北","XSFXDM":"3","KKMC":"中天大道与和顺路交口"},{"KKBH":"610256116","HPHM":"津C13W73","JGSK":"2021-04-01 16:52:48.412","CDBH":"12","XSFX":"由北向南","XSFXDM":"4","KKMC":"中天大道与和顺路交口"},{"KKBH":"610256111","HPHM":"冀BN652L","JGSK":"2021-04-01 16:52:48.45","CDBH":"5","XSFX":"由南向北","XSFXDM":"3","KKMC":"中天大道与和惠路交口"},{"KKBH":"610266118","HPHM":"津AZM661","JGSK":"2021-04-01 16:52:48.465","CDBH":"6","XSFX":"由西向东","XSFXDM":"2","KKMC":"中生大道与和畅路交口"},{"KKBH":"610276125","HPHM":"津BN8105","JGSK":"2021-04-01 16:52:48.486","CDBH":"4","XSFX":"由南向北","XSFXDM":"3","KKMC":"中新大道与和顺路交口"},{"KKBH":"610256116","HPHM":"津E17548","JGSK":"2021-04-01 16:52:48.492","CDBH":"10","XSFX":"由北向南","XSFXDM":"4","KKMC":"中天大道与和顺路交口"},{"KKBH":"610266118","HPHM":"京LK6511","JGSK":"2021-04-01 16:52:48.502","CDBH":"3","XSFX":"由东向西","XSFXDM":"1","KKMC":"中生大道与和畅路交口"},{"KKBH":"610271010","HPHM":"津MLY319","JGSK":"2021-04-01 16:52:48.508","CDBH":"7","XSFX":"由北向南","XSFXDM":"4","KKMC":"中新大道与华五路交口"},{"KKBH":"610276126","HPHM":"蒙D87078","JGSK":"2021-04-01 16:52:48.515","CDBH":"8","XSFX":"由北向南","XSFXDM":"4","KKMC":"中新大道与和意路交口"},{"KKBH":"610276125","HPHM":"津NQ8095","JGSK":"2021-04-01 16:52:48.564","CDBH":"5","XSFX":"由南向北","XSFXDM":"3","KKMC":"中新大道与和顺路交口"},{"KKBH":"610276124","HPHM":"苏B8X0W3","JGSK":"2021-04-01 16:52:48.598","CDBH":"7","XSFX":"由南向北","XSFXDM":"3","KKMC":"中新大道与中生大道交口"},{"KKBH":"610256115","HPHM":"津DXT296","JGSK":"2021-04-01 16:52:48.61","CDBH":"8","XSFX":"由南向北","XSFXDM":"3","KKMC":"中天大道与中生大道交口"},{"KKBH":"610266118","HPHM":"津GWM125","JGSK":"2021-04-01 16:52:48.621","CDBH":"2","XSFX":"由东向西","XSFXDM":"1","KKMC":"中生大道与和畅路交口"},{"KKBH":"7208910030000","HPHM":"津KF7812","JGSK":"2021-04-01 16:52:48.623","CDBH":"6","XSFX":"由西向东","XSFXDM":"2","KKMC":"海博道与安正路交口正向"},{"KKBH":"7208910030000","HPHM":"车牌","JGSK":"2021-04-01 16:52:48.675","CDBH":"9","XSFX":"由南向北","XSFXDM":"3","KKMC":"海博道与安正路交口正向"},{"KKBH":"610401005","HPHM":"津HH4757","JGSK":"2021-04-01 16:52:48.719","CDBH":"2","XSFX":"由东向西","XSFXDM":"1","KKMC":"和畅路与和顺路交口"},{"KKBH":"6102661220000","HPHM":"豫PS970X","JGSK":"2021-04-01 16:52:48.739","CDBH":"2","XSFX":"由西向东","XSFXDM":"2","KKMC":"生态城中生大道故道河一桥西向东上桥处正向"},{"KKBH":"610276125","HPHM":"津A5G862","JGSK":"2021-04-01 16:52:48.79","CDBH":"8","XSFX":"由北向南","XSFXDM":"4","KKMC":"中新大道与和顺路交口"},{"KKBH":"610271010","HPHM":"苏C07K57","JGSK":"2021-04-01 16:52:48.822","CDBH":"8","XSFX":"由北向南","XSFXDM":"4","KKMC":"中新大道与华五路交口"},{"KKBH":"610401004","HPHM":"车牌","JGSK":"2021-04-01 16:52:48.882","CDBH":"5","XSFX":"由西向东","XSFXDM":"2","KKMC":"和畅路与和风路交口"},{"KKBH":"610401004","HPHM":"津NJY239","JGSK":"2021-04-01 16:52:48.903","CDBH":"8","XSFX":"由南向北","XSFXDM":"3","KKMC":"和畅路与和风路交口"},{"KKBH":"610286127","HPHM":"津KEN322","JGSK":"2021-04-01 16:52:48.935","CDBH":"6","XSFX":"由西向东","XSFXDM":"2","KKMC":"中津大道与和畅路交口"},{"KKBH":"610276125","HPHM":"津GSY507","JGSK":"2021-04-01 16:52:48.963","CDBH":"4","XSFX":"由南向北","XSFXDM":"3","KKMC":"中新大道与和顺路交口"},{"KKBH":"610401004","HPHM":"鲁NL32H0","JGSK":"2021-04-01 16:52:48.973","CDBH":"4","XSFX":"由西向东","XSFXDM":"2","KKMC":"和畅路与和风路交口"},{"KKBH":"610256113","HPHM":"京N648Q5","JGSK":"2021-04-01 16:52:48.992","CDBH":"1","XSFX":"由西向东","XSFXDM":"2","KKMC":"中天大道与和风路交口"},{"KKBH":"720881002000","HPHM":"冀ACV577","JGSK":"2021-04-01 16:52:48.999","CDBH":"1","XSFX":"由东向西","XSFXDM":"1","KKMC":"海旭道与安正路交口"},{"KKBH":"610256115","HPHM":"冀AF9H83","JGSK":"2021-04-01 16:52:49.013","CDBH":"9","XSFX":"由南向北","XSFXDM":"3","KKMC":"中天大道与中生大道交口"},{"KKBH":"740011002000","HPHM":"津AF10246","JGSK":"2021-04-01 16:52:49.04","CDBH":"12","XSFX":"由南向北","XSFXDM":"3","KKMC":"静湖南路与华一路交口"},{"KKBH":"720881002000","HPHM":"冀F3K826","JGSK":"2021-04-01 16:52:49.101","CDBH":"6","XSFX":"由西向东","XSFXDM":"2","KKMC":"海旭道与安正路交口"},{"KKBH":"720861002000","HPHM":"津C83A99","JGSK":"2021-04-01 16:52:49.123","CDBH":"11","XSFX":"由北向南","XSFXDM":"4","KKMC":"海晨道与安正路交口"},{"KKBH":"7208810040000","HPHM":"津ACV375","JGSK":"2021-04-01 16:52:49.176","CDBH":"8","XSFX":"由北向南","XSFXDM":"4","KKMC":"海旭道与永盛路交口正向"},{"KKBH":"610266117","HPHM":"津MT9026","JGSK":"2021-04-01 16:52:49.222","CDBH":"10","XSFX":"由北向南","XSFXDM":"4","KKMC":"中生大道与和韵路交口"},{"KKBH":"610286127","HPHM":"鲁N6113H","JGSK":"2021-04-01 16:52:49.244","CDBH":"3","XSFX":"由东向西","XSFXDM":"1","KKMC":"中津大道与和畅路交口"},{"KKBH":"610276126","HPHM":"津JZY444","JGSK":"2021-04-01 16:52:49.254","CDBH":"7","XSFX":"由北向南","XSFXDM":"4","KKMC":"中新大道与和意路交口"},{"KKBH":"610271010","HPHM":"车牌","JGSK":"2021-04-01 16:52:49.308","CDBH":"7","XSFX":"由北向南","XSFXDM":"4","KKMC":"中新大道与华五路交口"},{"KKBH":"7208910040000","HPHM":"冀BL015H","JGSK":"2021-04-01 16:52:49.338","CDBH":"6","XSFX":"由西向东","XSFXDM":"2","KKMC":"海博道与安平路交口正向"},{"KKBH":"610256115","HPHM":"津JCM966","JGSK":"2021-04-01 16:52:49.39","CDBH":"11","XSFX":"由北向南","XSFXDM":"4","KKMC":"中天大道与中生大道交口"},{"KKBH":"610391007","HPHM":"鲁NM308Q","JGSK":"2021-04-01 16:52:49.437","CDBH":"2","XSFX":"由东向西","XSFXDM":"1","KKMC":"和韵路与和风路交口"},{"KKBH":"610256111","HPHM":"津DEE776","JGSK":"2021-04-01 16:52:49.443","CDBH":"9","XSFX":"由北向南","XSFXDM":"4","KKMC":"中天大道与和惠路交口"},{"KKBH":"610256116","HPHM":"津C0Y832","JGSK":"2021-04-01 16:52:49.489","CDBH":"12","XSFX":"由北向南","XSFXDM":"4","KKMC":"中天大道与和顺路交口"},{"KKBH":"610276124","HPHM":"鲁D188FL","JGSK":"2021-04-01 16:52:49.511","CDBH":"5","XSFX":"由西向东","XSFXDM":"2","KKMC":"中新大道与中生大道交口"},{"KKBH":"7208910030000","HPHM":"车牌","JGSK":"2021-04-01 16:52:49.515","CDBH":"3","XSFX":"由东向西","XSFXDM":"1","KKMC":"海博道与安正路交口正向"},{"KKBH":"7208810020000","HPHM":"京PP1385","JGSK":"2021-04-01 16:52:49.575","CDBH":"5","XSFX":"由西向东","XSFXDM":"2","KKMC":"海旭道与安正路交口正向"},{"KKBH":"610256113","HPHM":"津NWJ796","JGSK":"2021-04-01 16:52:49.595","CDBH":"4","XSFX":"由南向北","XSFXDM":"3","KKMC":"中天大道与和风路交口"},{"KKBH":"610391008","HPHM":"津C379B8","JGSK":"2021-04-01 16:52:49.605","CDBH":"1","XSFX":"由东向西","XSFXDM":"1","KKMC":"和韵路与和旭路交口"},{"KKBH":"720861002000","HPHM":"冀B4E279","JGSK":"2021-04-01 16:52:49.735","CDBH":"4","XSFX":"由西向东","XSFXDM":"2","KKMC":"海晨道与安正路交口"},{"KKBH":"610251002","HPHM":"津HNK555","JGSK":"2021-04-01 16:52:49.77","CDBH":"7","XSFX":"由南向北","XSFXDM":"3","KKMC":"中天大道与和睦路交口"},{"KKBH":"720891004000","HPHM":"津C856E0","JGSK":"2021-04-01 16:52:49.844","CDBH":"6","XSFX":"由西向东","XSFXDM":"2","KKMC":"海博道与安平路交口"},{"KKBH":"610256112","HPHM":"津RFQ782","JGSK":"2021-04-01 16:52:49.851","CDBH":"10","XSFX":"由北向南","XSFXDM":"4","KKMC":"中天大道与中津大道交口"},{"KKBH":"6102610040000","HPHM":"津N80157","JGSK":"2021-04-01 16:52:49.874","CDBH":"3","XSFX":"由南向北","XSFXDM":"3","KKMC":"中生大道与静湖西路（北侧）正向"},{"KKBH":"610256111","HPHM":"车牌","JGSK":"2021-04-01 16:52:49.907","CDBH":"6","XSFX":"由南向北","XSFXDM":"3","KKMC":"中天大道与和惠路交口"},{"KKBH":"610276124","HPHM":"津MSA258","JGSK":"2021-04-01 16:52:49.927","CDBH":"2","XSFX":"由东向西","XSFXDM":"1","KKMC":"中新大道与中生大道交口"},{"KKBH":"720571004000","HPHM":"津MC9297","JGSK":"2021-04-01 16:52:49.948","CDBH":"1","XSFX":"由东向西","XSFXDM":"1","KKMC":"动漫东路与动漫中路交口"},{"KKBH":"610276126","HPHM":"冀AAJ258","JGSK":"2021-04-01 16:52:49.959","CDBH":"8","XSFX":"由北向南","XSFXDM":"4","KKMC":"中新大道与和意路交口"},{"KKBH":"610266118","HPHM":"辽F6006U","JGSK":"2021-04-01 16:52:50.027","CDBH":"7","XSFX":"由南向北","XSFXDM":"3","KKMC":"中生大道与和畅路交口"},{"KKBH":"610276124","HPHM":"津N34589","JGSK":"2021-04-01 16:52:50.052","CDBH":"8","XSFX":"由南向北","XSFXDM":"3","KKMC":"中新大道与中生大道交口"},{"KKBH":"610251002","HPHM":"鲁FF3S99","JGSK":"2021-04-01 16:52:50.094","CDBH":"1","XSFX":"由东向西","XSFXDM":"1","KKMC":"中天大道与和睦路交口"},{"KKBH":"610266118","HPHM":"津RBR629","JGSK":"2021-04-01 16:52:50.148","CDBH":"5","XSFX":"由西向东","XSFXDM":"2","KKMC":"中生大道与和畅路交口"},{"KKBH":"720881002000","HPHM":"冀H1C959","JGSK":"2021-04-01 16:52:50.22","CDBH":"13","XSFX":"由北向南","XSFXDM":"4","KKMC":"海旭道与安正路交口"},{"KKBH":"7208810040000","HPHM":"津FP8225","JGSK":"2021-04-01 16:52:50.302","CDBH":"1","XSFX":"由东向西","XSFXDM":"1","KKMC":"海旭道与永盛路交口正向"},{"KKBH":"7208910050000","HPHM":"津RYG360","JGSK":"2021-04-01 16:52:50.344","CDBH":"3","XSFX":"由东向西","XSFXDM":"1","KKMC":"海博道与安明路交口正向"},{"KKBH":"610266117","HPHM":"冀J97B13","JGSK":"2021-04-01 16:52:50.408","CDBH":"8","XSFX":"由南向北","XSFXDM":"3","KKMC":"中生大道与和韵路交口"},{"KKBH":"610401005","HPHM":"津C5Y805","JGSK":"2021-04-01 16:52:50.448","CDBH":"4","XSFX":"由西向东","XSFXDM":"2","KKMC":"和畅路与和顺路交口"},{"KKBH":"610256116","HPHM":"吉A7C8D8","JGSK":"2021-04-01 16:52:50.497","CDBH":"8","XSFX":"由南向北","XSFXDM":"3","KKMC":"中天大道与和顺路交口"},{"KKBH":"610276125","HPHM":"津A9G365","JGSK":"2021-04-01 16:52:50.55","CDBH":"8","XSFX":"由北向南","XSFXDM":"4","KKMC":"中新大道与和顺路交口"},{"KKBH":"610256113","HPHM":"津FRV007","JGSK":"2021-04-01 16:52:50.555","CDBH":"5","XSFX":"由南向北","XSFXDM":"3","KKMC":"中天大道与和风路交口"},{"KKBH":"610271009","HPHM":"鲁GM0Y95","JGSK":"2021-04-01 16:52:50.602","CDBH":"11","XSFX":"由北向南","XSFXDM":"4","KKMC":"中新大道与泰七路交口"},{"KKBH":"610256113","HPHM":"川E2303B","JGSK":"2021-04-01 16:52:50.609","CDBH":"2","XSFX":"由西向东","XSFXDM":"2","KKMC":"中天大道与和风路交口"},{"KKBH":"610391008","HPHM":"津H58887","JGSK":"2021-04-01 16:52:50.622","CDBH":"2","XSFX":"由东向西","XSFXDM":"1","KKMC":"和韵路与和旭路交口"},{"KKBH":"610391007","HPHM":"冀CNJ003","JGSK":"2021-04-01 16:52:50.642","CDBH":"1","XSFX":"由东向西","XSFXDM":"1","KKMC":"和韵路与和风路交口"},{"KKBH":"610266122000","HPHM":"津AU5615","JGSK":"2021-04-01 16:52:50.688","CDBH":"2","XSFX":"由西向东","XSFXDM":"2","KKMC":"生态城中生大道故道河一桥西向东上桥处"},{"KKBH":"7208810040000","HPHM":"鲁ND61D0","JGSK":"2021-04-01 16:52:50.836","CDBH":"8","XSFX":"由北向南","XSFXDM":"4","KKMC":"海旭道与永盛路交口正向"},{"KKBH":"610401004","HPHM":"蒙BHD320","JGSK":"2021-04-01 16:52:50.871","CDBH":"10","XSFX":"由北向南","XSFXDM":"4","KKMC":"和畅路与和风路交口"},{"KKBH":"720891006000","HPHM":"津LX0378","JGSK":"2021-04-01 16:52:50.959","CDBH":"2","XSFX":"由东向西","XSFXDM":"1","KKMC":"海博道与永盛路交口"},{"KKBH":"610276125","HPHM":"鲁D9798X","JGSK":"2021-04-01 16:52:50.961","CDBH":"2","XSFX":"由东向西","XSFXDM":"1","KKMC":"中新大道与和顺路交口"},{"KKBH":"720571004000","HPHM":"津C3M825","JGSK":"2021-04-01 16:52:50.987","CDBH":"2","XSFX":"由东向西","XSFXDM":"1","KKMC":"动漫东路与动漫中路交口"},{"KKBH":"610276125","HPHM":"津C655Y8","JGSK":"2021-04-01 16:52:51.043","CDBH":"4","XSFX":"由南向北","XSFXDM":"3","KKMC":"中新大道与和顺路交口"},{"KKBH":"610271010","HPHM":"晋BP0176","JGSK":"2021-04-01 16:52:51.067","CDBH":"8","XSFX":"由北向南","XSFXDM":"4","KKMC":"中新大道与华五路交口"},{"KKBH":"720881002000","HPHM":"车牌","JGSK":"2021-04-01 16:52:51.079","CDBH":"2","XSFX":"由东向西","XSFXDM":"1","KKMC":"海旭道与安正路交口"},{"KKBH":"7208810040000","HPHM":"津DTY963","JGSK":"2021-04-01 16:52:51.113","CDBH":"2","XSFX":"由东向西","XSFXDM":"1","KKMC":"海旭道与永盛路交口正向"},{"KKBH":"610266117","HPHM":"鲁M080BR","JGSK":"2021-04-01 16:52:51.13","CDBH":"1","XSFX":"由东向西","XSFXDM":"1","KKMC":"中生大道与和韵路交口"},{"KKBH":"7208910060000","HPHM":"鲁MB172K","JGSK":"2021-04-01 16:52:51.226","CDBH":"7","XSFX":"由西向东","XSFXDM":"2","KKMC":"海博道与永盛路交口正向"},{"KKBH":"720891004000","HPHM":"车牌","JGSK":"2021-04-01 16:52:51.29","CDBH":"9","XSFX":"由南向北","XSFXDM":"3","KKMC":"海博道与安平路交口"},{"KKBH":"610401004","HPHM":"辽PQW096","JGSK":"2021-04-01 16:52:51.322","CDBH":"11","XSFX":"由北向南","XSFXDM":"4","KKMC":"和畅路与和风路交口"},{"KKBH":"610251001","HPHM":"津E14468","JGSK":"2021-04-01 16:52:51.368","CDBH":"7","XSFX":"由北向南","XSFXDM":"4","KKMC":"中天大道与和畅路交口"},{"KKBH":"720891004000","HPHM":"车牌","JGSK":"2021-04-01 16:52:51.375","CDBH":"9","XSFX":"由南向北","XSFXDM":"3","KKMC":"海博道与安平路交口"},{"KKBH":"610391008","HPHM":"津NCY109","JGSK":"2021-04-01 16:52:51.376","CDBH":"4","XSFX":"由西向东","XSFXDM":"2","KKMC":"和韵路与和旭路交口"},{"KKBH":"610391008","HPHM":"津C99N57","JGSK":"2021-04-01 16:52:51.395","CDBH":"5","XSFX":"由西向东","XSFXDM":"2","KKMC":"和韵路与和旭路交口"},{"KKBH":"610401004","HPHM":"冀D761MN","JGSK":"2021-04-01 16:52:51.401","CDBH":"7","XSFX":"由南向北","XSFXDM":"3","KKMC":"和畅路与和风路交口"},{"KKBH":"610271010","HPHM":"冀B210W6","JGSK":"2021-04-01 16:52:51.461","CDBH":"7","XSFX":"由北向南","XSFXDM":"4","KKMC":"中新大道与华五路交口"},{"KKBH":"720881002000","HPHM":"津AP8189","JGSK":"2021-04-01 16:52:51.472","CDBH":"4","XSFX":"由东向西","XSFXDM":"1","KKMC":"海旭道与安正路交口"},{"KKBH":"610401005","HPHM":"晋KP0015","JGSK":"2021-04-01 16:52:51.504","CDBH":"4","XSFX":"由西向东","XSFXDM":"2","KKMC":"和畅路与和顺路交口"},{"KKBH":"720891004000","HPHM":"冀BL015H","JGSK":"2021-04-01 16:52:51.514","CDBH":"5","XSFX":"由西向东","XSFXDM":"2","KKMC":"海博道与安平路交口"},{"KKBH":"720891003000","HPHM":"云AGZTV9","JGSK":"2021-04-01 16:52:51.518","CDBH":"2","XSFX":"由东向西","XSFXDM":"1","KKMC":"海博道与安正路交口"},{"KKBH":"610266117","HPHM":"冀FD9V25","JGSK":"2021-04-01 16:52:51.53","CDBH":"12","XSFX":"由北向南","XSFXDM":"4","KKMC":"中生大道与和韵路交口"},{"KKBH":"610391007","HPHM":"津JFP005","JGSK":"2021-04-01 16:52:51.559","CDBH":"4","XSFX":"由西向东","XSFXDM":"2","KKMC":"和韵路与和风路交口"},{"KKBH":"610401004","HPHM":"津JWT600","JGSK":"2021-04-01 16:52:51.561","CDBH":"3","XSFX":"由东向西","XSFXDM":"1","KKMC":"和畅路与和风路交口"},{"KKBH":"610276125","HPHM":"冀B8Y88G","JGSK":"2021-04-01 16:52:51.587","CDBH":"5","XSFX":"由南向北","XSFXDM":"3","KKMC":"中新大道与和顺路交口"},{"KKBH":"610266118","HPHM":"津GWM125","JGSK":"2021-04-01 16:52:51.622","CDBH":"2","XSFX":"由东向西","XSFXDM":"1","KKMC":"中生大道与和畅路交口"},{"KKBH":"610391007","HPHM":"川DB0387","JGSK":"2021-04-01 16:52:51.642","CDBH":"2","XSFX":"由东向西","XSFXDM":"1","KKMC":"和韵路与和风路交口"},{"KKBH":"610286127","HPHM":"冀B6A1M6","JGSK":"2021-04-01 16:52:51.699","CDBH":"2","XSFX":"由东向西","XSFXDM":"1","KKMC":"中津大道与和畅路交口"},{"KKBH":"711","HPHM":"冀B88022","JGSK":"2021-04-01 16:52:51.703","CDBH":"2","XSFX":"由东向西","XSFXDM":"1","KKMC":"不礼让行人中新大道与和旭路交口"},{"KKBH":"610391006","HPHM":"黑E8M021","JGSK":"2021-04-01 16:52:51.727","CDBH":"1","XSFX":"由东向西","XSFXDM":"1","KKMC":"和韵路与和意路交口"},{"KKBH":"610256115","HPHM":"津JCM966","JGSK":"2021-04-01 16:52:51.73","CDBH":"12","XSFX":"由北向南","XSFXDM":"4","KKMC":"中天大道与中生大道交口"},{"KKBH":"610256116","HPHM":"津RTE120","JGSK":"2021-04-01 16:52:51.736","CDBH":"4","XSFX":"由西向东","XSFXDM":"2","KKMC":"中天大道与和顺路交口"},{"KKBH":"720901002000","HPHM":"津NL2666","JGSK":"2021-04-01 16:52:51.762","CDBH":"1","XSFX":"由东向西","XSFXDM":"1","KKMC":"玉林道与安正路交口"},{"KKBH":"610391007","HPHM":"津HNY118","JGSK":"2021-04-01 16:52:51.79","CDBH":"4","XSFX":"由西向东","XSFXDM":"2","KKMC":"和韵路与和风路交口"},{"KKBH":"610276126","HPHM":"津A7H776","JGSK":"2021-04-01 16:52:51.792","CDBH":"8","XSFX":"由北向南","XSFXDM":"4","KKMC":"中新大道与和意路交口"},{"KKBH":"7205410030000","HPHM":"车牌","JGSK":"2021-04-01 16:52:51.852","CDBH":"7","XSFX":"由东向西","XSFXDM":"1","KKMC":"动漫环路西与动漫西路交口正向"},{"KKBH":"7209010020000","HPHM":"津RYX681","JGSK":"2021-04-01 16:52:51.873","CDBH":"8","XSFX":"由南向北","XSFXDM":"3","KKMC":"玉林道与安正路交口正向"},{"KKBH":"720891003000","HPHM":"车牌","JGSK":"2021-04-01 16:52:51.93","CDBH":"5","XSFX":"由西向东","XSFXDM":"2","KKMC":"海博道与安正路交口"},{"KKBH":"610256114","HPHM":"津GS0902","JGSK":"2021-04-01 16:52:52.008","CDBH":"2","XSFX":"由西向东","XSFXDM":"2","KKMC":"中天大道与和旭路交口"},{"KKBH":"720891003000","HPHM":"车牌","JGSK":"2021-04-01 16:52:52.01","CDBH":"5","XSFX":"由西向东","XSFXDM":"2","KKMC":"海博道与安正路交口"},{"KKBH":"7208910060000","HPHM":"冀JV777R","JGSK":"2021-04-01 16:52:52.039","CDBH":"9","XSFX":"由南向北","XSFXDM":"3","KKMC":"海博道与永盛路交口正向"},{"KKBH":"610266117","HPHM":"津DBA336","JGSK":"2021-04-01 16:52:52.091","CDBH":"2","XSFX":"由东向西","XSFXDM":"1","KKMC":"中生大道与和韵路交口"},{"KKBH":"610271010","HPHM":"津A02088F","JGSK":"2021-04-01 16:52:52.103","CDBH":"8","XSFX":"由北向南","XSFXDM":"4","KKMC":"中新大道与华五路交口"},{"KKBH":"610286127","HPHM":"津N07028","JGSK":"2021-04-01 16:52:52.105","CDBH":"7","XSFX":"由南向北","XSFXDM":"3","KKMC":"中津大道与和畅路交口"},{"KKBH":"610271010","HPHM":"苏C07K57","JGSK":"2021-04-01 16:52:52.108","CDBH":"8","XSFX":"由北向南","XSFXDM":"4","KKMC":"中新大道与华五路交口"},{"KKBH":"610276126","HPHM":"冀B0E5H6","JGSK":"2021-04-01 16:52:52.115","CDBH":"7","XSFX":"由北向南","XSFXDM":"4","KKMC":"中新大道与和意路交口"},{"KKBH":"610401004","HPHM":"津AKX672","JGSK":"2021-04-01 16:52:52.188","CDBH":"1","XSFX":"由东向西","XSFXDM":"1","KKMC":"和畅路与和风路交口"},{"KKBH":"610276126","HPHM":"津QT5950","JGSK":"2021-04-01 16:52:52.195","CDBH":"8","XSFX":"由北向南","XSFXDM":"4","KKMC":"中新大道与和意路交口"},{"KKBH":"610256115","HPHM":"津DXT296","JGSK":"2021-04-01 16:52:52.214","CDBH":"9","XSFX":"由南向北","XSFXDM":"3","KKMC":"中天大道与中生大道交口"},{"KKBH":"610276124","HPHM":"津JUN639","JGSK":"2021-04-01 16:52:52.284","CDBH":"7","XSFX":"由南向北","XSFXDM":"3","KKMC":"中新大道与中生大道交口"},{"KKBH":"7205410030000","HPHM":"京PLQ517","JGSK":"2021-04-01 16:52:52.284","CDBH":"1","XSFX":"由东向西","XSFXDM":"1","KKMC":"动漫环路西与动漫西路交口正向"},{"KKBH":"610256115","HPHM":"鲁R9V92V","JGSK":"2021-04-01 16:52:52.29","CDBH":"6","XSFX":"由西向东","XSFXDM":"2","KKMC":"中天大道与中生大道交口"},{"KKBH":"720891004000","HPHM":"车牌","JGSK":"2021-04-01 16:52:52.409","CDBH":"9","XSFX":"由南向北","XSFXDM":"3","KKMC":"海博道与安平路交口"},{"KKBH":"610276125","HPHM":"京YDM817","JGSK":"2021-04-01 16:52:52.505","CDBH":"4","XSFX":"由南向北","XSFXDM":"3","KKMC":"中新大道与和顺路交口"},{"KKBH":"610256115","HPHM":"津A28Q77","JGSK":"2021-04-01 16:52:52.538","CDBH":"5","XSFX":"由西向东","XSFXDM":"2","KKMC":"中天大道与中生大道交口"},{"KKBH":"610276125","HPHM":"津C09E77","JGSK":"2021-04-01 16:52:52.563","CDBH":"5","XSFX":"由南向北","XSFXDM":"3","KKMC":"中新大道与和顺路交口"},{"KKBH":"610271008","HPHM":"津A0C083","JGSK":"2021-04-01 16:52:52.58","CDBH":"2","XSFX":"由南向北","XSFXDM":"3","KKMC":"中新大道与航母主题公园支路交口"},{"KKBH":"610266122000","HPHM":"豫PS970X","JGSK":"2021-04-01 16:52:52.607","CDBH":"2","XSFX":"由西向东","XSFXDM":"2","KKMC":"生态城中生大道故道河一桥西向东上桥处"},{"KKBH":"7208810020000","HPHM":"车牌","JGSK":"2021-04-01 16:52:52.662","CDBH":"14","XSFX":"由北向南","XSFXDM":"4","KKMC":"海旭道与安正路交口正向"},{"KKBH":"610401005","HPHM":"苏M1N678","JGSK":"2021-04-01 16:52:52.678","CDBH":"4","XSFX":"由西向东","XSFXDM":"2","KKMC":"和畅路与和顺路交口"},{"KKBH":"610286127","HPHM":"津NLV336","JGSK":"2021-04-01 16:52:52.679","CDBH":"5","XSFX":"由西向东","XSFXDM":"2","KKMC":"中津大道与和畅路交口"},{"KKBH":"6103261420000","HPHM":"浙J5X1A2","JGSK":"2021-04-01 16:52:52.72","CDBH":"12","XSFX":"由北向南","XSFXDM":"4","KKMC":"中成大道与泰七路交口正向"},{"KKBH":"610256112","HPHM":"鲁NK80Z1","JGSK":"2021-04-01 16:52:52.777","CDBH":"11","XSFX":"由北向南","XSFXDM":"4","KKMC":"中天大道与中津大道交口"},{"KKBH":"610271009","HPHM":"冀J3665W","JGSK":"2021-04-01 16:52:52.886","CDBH":"10","XSFX":"由北向南","XSFXDM":"4","KKMC":"中新大道与泰七路交口"},{"KKBH":"610256116","HPHM":"津GJN700","JGSK":"2021-04-01 16:52:52.914","CDBH":"11","XSFX":"由北向南","XSFXDM":"4","KKMC":"中天大道与和顺路交口"},{"KKBH":"7208810040000","HPHM":"津NSW979","JGSK":"2021-04-01 16:52:52.953","CDBH":"2","XSFX":"由东向西","XSFXDM":"1","KKMC":"海旭道与永盛路交口正向"},{"KKBH":"6102661220000","HPHM":"津C17W62","JGSK":"2021-04-01 16:52:52.986","CDBH":"2","XSFX":"由西向东","XSFXDM":"2","KKMC":"生态城中生大道故道河一桥西向东上桥处正向"},{"KKBH":"720881002000","HPHM":"津RET932","JGSK":"2021-04-01 16:52:53.001","CDBH":"2","XSFX":"由东向西","XSFXDM":"1","KKMC":"海旭道与安正路交口"},{"KKBH":"610256116","HPHM":"津C91385","JGSK":"2021-04-01 16:52:53.008","CDBH":"8","XSFX":"由南向北","XSFXDM":"3","KKMC":"中天大道与和顺路交口"},{"KKBH":"610256116","HPHM":"津JYX923","JGSK":"2021-04-01 16:52:53.06","CDBH":"7","XSFX":"由南向北","XSFXDM":"3","KKMC":"中天大道与和顺路交口"},{"KKBH":"610391008","HPHM":"冀B58EC6","JGSK":"2021-04-01 16:52:53.08","CDBH":"5","XSFX":"由西向东","XSFXDM":"2","KKMC":"和韵路与和旭路交口"},{"KKBH":"610266117","HPHM":"津MT9026","JGSK":"2021-04-01 16:52:53.29","CDBH":"11","XSFX":"由北向南","XSFXDM":"4","KKMC":"中生大道与和韵路交口"},{"KKBH":"610401004","HPHM":"津NHU966","JGSK":"2021-04-01 16:52:53.322","CDBH":"11","XSFX":"由北向南","XSFXDM":"4","KKMC":"和畅路与和风路交口"},{"KKBH":"7208910030000","HPHM":"鲁NT18G6","JGSK":"2021-04-01 16:52:53.328","CDBH":"4","XSFX":"由西向东","XSFXDM":"2","KKMC":"海博道与安正路交口正向"},{"KKBH":"7208610030000","HPHM":"KA02258","JGSK":"2021-04-01 16:52:53.34","CDBH":"11","XSFX":"由北向南","XSFXDM":"4","KKMC":"海晨道与安明路交口正向"},{"KKBH":"610256116","HPHM":"皖AP7H37","JGSK":"2021-04-01 16:52:53.377","CDBH":"11","XSFX":"由北向南","XSFXDM":"4","KKMC":"中天大道与和顺路交口"},{"KKBH":"610286127","HPHM":"津G30806","JGSK":"2021-04-01 16:52:53.379","CDBH":"3","XSFX":"由东向西","XSFXDM":"1","KKMC":"中津大道与和畅路交口"},{"KKBH":"610401004","HPHM":"津H85219","JGSK":"2021-04-01 16:52:53.422","CDBH":"4","XSFX":"由西向东","XSFXDM":"2","KKMC":"和畅路与和风路交口"},{"KKBH":"720891006000","HPHM":"鲁NG90U5","JGSK":"2021-04-01 16:52:53.522","CDBH":"2","XSFX":"由东向西","XSFXDM":"1","KKMC":"海博道与永盛路交口"},{"KKBH":"610256113","HPHM":"津B36713","JGSK":"2021-04-01 16:52:53.595","CDBH":"6","XSFX":"由南向北","XSFXDM":"3","KKMC":"中天大道与和风路交口"},{"KKBH":"610276126","HPHM":"津JZY444","JGSK":"2021-04-01 16:52:53.635","CDBH":"7","XSFX":"由北向南","XSFXDM":"4","KKMC":"中新大道与和意路交口"},{"KKBH":"7208810020000","HPHM":"冀B9B8K0","JGSK":"2021-04-01 16:52:53.676","CDBH":"5","XSFX":"由西向东","XSFXDM":"2","KKMC":"海旭道与安正路交口正向"},{"KKBH":"610256115","HPHM":"冀H5171U","JGSK":"2021-04-01 16:52:53.709","CDBH":"1","XSFX":"由东向西","XSFXDM":"1","KKMC":"中天大道与中生大道交口"},{"KKBH":"610391006","HPHM":"津AYC647","JGSK":"2021-04-01 16:52:53.734","CDBH":"2","XSFX":"由东向西","XSFXDM":"1","KKMC":"和韵路与和意路交口"},{"KKBH":"610251002","HPHM":"粤KEW130","JGSK":"2021-04-01 16:52:53.741","CDBH":"2","XSFX":"由东向西","XSFXDM":"1","KKMC":"中天大道与和睦路交口"},{"KKBH":"720891005000","HPHM":"津ACJ721","JGSK":"2021-04-01 16:52:53.766","CDBH":"1","XSFX":"由东向西","XSFXDM":"1","KKMC":"海博道与安明路交口"},{"KKBH":"610266118","HPHM":"津HHC625","JGSK":"2021-04-01 16:52:53.786","CDBH":"11","XSFX":"由北向南","XSFXDM":"4","KKMC":"中生大道与和畅路交口"},{"KKBH":"720881002000","HPHM":"津KDT883","JGSK":"2021-04-01 16:52:53.793","CDBH":"3","XSFX":"由东向西","XSFXDM":"1","KKMC":"海旭道与安正路交口"},{"KKBH":"610266117","HPHM":"津C20N97","JGSK":"2021-04-01 16:52:53.854","CDBH":"9","XSFX":"由南向北","XSFXDM":"3","KKMC":"中生大道与和韵路交口"},{"KKBH":"610401005","HPHM":"晋KP0015","JGSK":"2021-04-01 16:52:53.888","CDBH":"5","XSFX":"由西向东","XSFXDM":"2","KKMC":"和畅路与和顺路交口"},{"KKBH":"610276126","HPHM":"津HM5897","JGSK":"2021-04-01 16:52:53.889","CDBH":"7","XSFX":"由北向南","XSFXDM":"4","KKMC":"中新大道与和意路交口"},{"KKBH":"610276125","HPHM":"津ADL1156","JGSK":"2021-04-01 16:52:53.947","CDBH":"7","XSFX":"由北向南","XSFXDM":"4","KKMC":"中新大道与和顺路交口"},{"KKBH":"610271010","HPHM":"津HAZ933","JGSK":"2021-04-01 16:52:53.964","CDBH":"7","XSFX":"由北向南","XSFXDM":"4","KKMC":"中新大道与华五路交口"},{"KKBH":"728031002000","HPHM":"京Q06XR5","JGSK":"2021-04-01 16:52:54.005","CDBH":"2","XSFX":"由东向西","XSFXDM":"1","KKMC":"动漫中路与文一路交口"},{"KKBH":"7208610020000","HPHM":"津GJJ813","JGSK":"2021-04-01 16:52:54.017","CDBH":"5","XSFX":"由西向东","XSFXDM":"2","KKMC":"海晨道与安正路交口正向"},{"KKBH":"610256114","HPHM":"冀B4RJ07","JGSK":"2021-04-01 16:52:54.082","CDBH":"2","XSFX":"由西向东","XSFXDM":"2","KKMC":"中天大道与和旭路交口"},{"KKBH":"610276125","HPHM":"津HY1175","JGSK":"2021-04-01 16:52:54.084","CDBH":"4","XSFX":"由南向北","XSFXDM":"3","KKMC":"中新大道与和顺路交口"},{"KKBH":"610256111","HPHM":"津DEE776","JGSK":"2021-04-01 16:52:54.106","CDBH":"9","XSFX":"由北向南","XSFXDM":"4","KKMC":"中天大道与和惠路交口"},{"KKBH":"610256112","HPHM":"冀B7Y57H","JGSK":"2021-04-01 16:52:54.117","CDBH":"10","XSFX":"由北向南","XSFXDM":"4","KKMC":"中天大道与中津大道交口"},{"KKBH":"610276126","HPHM":"津ADL6787","JGSK":"2021-04-01 16:52:54.127","CDBH":"4","XSFX":"由南向北","XSFXDM":"3","KKMC":"中新大道与和意路交口"},{"KKBH":"610266117","HPHM":"津KBC768","JGSK":"2021-04-01 16:52:54.159","CDBH":"2","XSFX":"由东向西","XSFXDM":"1","KKMC":"中生大道与和韵路交口"},{"KKBH":"720891004000","HPHM":"车牌","JGSK":"2021-04-01 16:52:54.171","CDBH":"9","XSFX":"由南向北","XSFXDM":"3","KKMC":"海博道与安平路交口"},{"KKBH":"610251002","HPHM":"津ADC6809","JGSK":"2021-04-01 16:52:54.238","CDBH":"9","XSFX":"由南向北","XSFXDM":"3","KKMC":"中天大道与和睦路交口"},{"KKBH":"7208810020000","HPHM":"津A04A21","JGSK":"2021-04-01 16:52:54.265","CDBH":"9","XSFX":"由南向北","XSFXDM":"3","KKMC":"海旭道与安正路交口正向"},{"KKBH":"7205710040000","HPHM":"冀G1X017","JGSK":"2021-04-01 16:52:54.371","CDBH":"5","XSFX":"由北向南","XSFXDM":"4","KKMC":"动漫东路与动漫中路交口正向"},{"KKBH":"610271010","HPHM":"冀B210W6","JGSK":"2021-04-01 16:52:54.388","CDBH":"7","XSFX":"由北向南","XSFXDM":"4","KKMC":"中新大道与华五路交口"},{"KKBH":"610266117","HPHM":"冀F8AP70","JGSK":"2021-04-01 16:52:54.405","CDBH":"10","XSFX":"由北向南","XSFXDM":"4","KKMC":"中生大道与和韵路交口"},{"KKBH":"610256115","HPHM":"津KW8325","JGSK":"2021-04-01 16:52:54.447","CDBH":"1","XSFX":"由东向西","XSFXDM":"1","KKMC":"中天大道与中生大道交口"},{"KKBH":"610251001","HPHM":"津E14468","JGSK":"2021-04-01 16:52:54.47","CDBH":"7","XSFX":"由北向南","XSFXDM":"4","KKMC":"中天大道与和畅路交口"},{"KKBH":"610276125","HPHM":"津RWF806","JGSK":"2021-04-01 16:52:54.476","CDBH":"8","XSFX":"由北向南","XSFXDM":"4","KKMC":"中新大道与和顺路交口"},{"KKBH":"7205710040000","HPHM":"车牌","JGSK":"2021-04-01 16:52:54.483","CDBH":"1","XSFX":"由东向西","XSFXDM":"1","KKMC":"动漫东路与动漫中路交口正向"},{"KKBH":"720891004000","HPHM":"车牌","JGSK":"2021-04-01 16:52:54.489","CDBH":"9","XSFX":"由南向北","XSFXDM":"3","KKMC":"海博道与安平路交口"},{"KKBH":"610391007","HPHM":"鲁F1007F","JGSK":"2021-04-01 16:52:54.568","CDBH":"4","XSFX":"由西向东","XSFXDM":"2","KKMC":"和韵路与和风路交口"},{"KKBH":"610256116","HPHM":"津NN5057","JGSK":"2021-04-01 16:52:54.628","CDBH":"5","XSFX":"由西向东","XSFXDM":"2","KKMC":"中天大道与和顺路交口"},{"KKBH":"7208910060000","HPHM":"冀B1B2Z2","JGSK":"2021-04-01 16:52:54.639","CDBH":"7","XSFX":"由西向东","XSFXDM":"2","KKMC":"海博道与永盛路交口正向"},{"KKBH":"720881004000","HPHM":"津FP8225","JGSK":"2021-04-01 16:52:54.693","CDBH":"1","XSFX":"由东向西","XSFXDM":"1","KKMC":"海旭道与永盛路交口"},{"KKBH":"610276126","HPHM":"辽AH3Y33","JGSK":"2021-04-01 16:52:54.713","CDBH":"2","XSFX":"由东向西","XSFXDM":"1","KKMC":"中新大道与和意路交口"},{"KKBH":"7400110020000","HPHM":"津AH1302","JGSK":"2021-04-01 16:52:54.714","CDBH":"4","XSFX":"由南向北","XSFXDM":"3","KKMC":"静湖南路与华一路交口正向"},{"KKBH":"610256113","HPHM":"川E2303B","JGSK":"2021-04-01 16:52:54.757","CDBH":"2","XSFX":"由西向东","XSFXDM":"2","KKMC":"中天大道与和风路交口"},{"KKBH":"610276125","HPHM":"津NLV612","JGSK":"2021-04-01 16:52:54.805","CDBH":"5","XSFX":"由南向北","XSFXDM":"3","KKMC":"中新大道与和顺路交口"},{"KKBH":"7208910060000","HPHM":"津C82J65","JGSK":"2021-04-01 16:52:54.824","CDBH":"5","XSFX":"由西向东","XSFXDM":"2","KKMC":"海博道与永盛路交口正向"},{"KKBH":"720881004000","HPHM":"津ACV375","JGSK":"2021-04-01 16:52:54.882","CDBH":"8","XSFX":"由北向南","XSFXDM":"4","KKMC":"海旭道与永盛路交口"},{"KKBH":"610276126","HPHM":"冀AAJ258","JGSK":"2021-04-01 16:52:54.915","CDBH":"8","XSFX":"由北向南","XSFXDM":"4","KKMC":"中新大道与和意路交口"},{"KKBH":"720881002000","HPHM":"京PP1385","JGSK":"2021-04-01 16:52:54.951","CDBH":"5","XSFX":"由西向东","XSFXDM":"2","KKMC":"海旭道与安正路交口"},{"KKBH":"720891003000","HPHM":"津NPP099","JGSK":"2021-04-01 16:52:54.96","CDBH":"2","XSFX":"由东向西","XSFXDM":"1","KKMC":"海博道与安正路交口"},{"KKBH":"6102661220000","HPHM":"津HYC265","JGSK":"2021-04-01 16:52:54.962","CDBH":"1","XSFX":"由西向东","XSFXDM":"2","KKMC":"生态城中生大道故道河一桥西向东上桥处正向"},{"KKBH":"610256115","HPHM":"京Q6K8V3","JGSK":"2021-04-01 16:52:55.027","CDBH":"4","XSFX":"由西向东","XSFXDM":"2","KKMC":"中天大道与中生大道交口"},{"KKBH":"610391007","HPHM":"津AJA611","JGSK":"2021-04-01 16:52:55.065","CDBH":"1","XSFX":"由东向西","XSFXDM":"1","KKMC":"和韵路与和风路交口"},{"KKBH":"7208610030000","HPHM":"车牌","JGSK":"2021-04-01 16:52:55.07","CDBH":"11","XSFX":"由北向南","XSFXDM":"4","KKMC":"海晨道与安明路交口正向"},{"KKBH":"610391008","HPHM":"津JKY119","JGSK":"2021-04-01 16:52:55.075","CDBH":"5","XSFX":"由西向东","XSFXDM":"2","KKMC":"和韵路与和旭路交口"},{"KKBH":"610401005","HPHM":"苏M1N678","JGSK":"2021-04-01 16:52:55.088","CDBH":"5","XSFX":"由西向东","XSFXDM":"2","KKMC":"和畅路与和顺路交口"},{"KKBH":"610256114","HPHM":"冀GKQ710","JGSK":"2021-04-01 16:52:55.099","CDBH":"4","XSFX":"由南向北","XSFXDM":"3","KKMC":"中天大道与和旭路交口"},{"KKBH":"720891005000","HPHM":"津JZW755","JGSK":"2021-04-01 16:52:55.146","CDBH":"8","XSFX":"由南向北","XSFXDM":"3","KKMC":"海博道与安明路交口"},{"KKBH":"610401005","HPHM":"津A02838D","JGSK":"2021-04-01 16:52:55.15","CDBH":"5","XSFX":"由西向东","XSFXDM":"2","KKMC":"和畅路与和顺路交口"},{"KKBH":"720891003000","HPHM":"车牌","JGSK":"2021-04-01 16:52:55.2","CDBH":"1","XSFX":"由东向西","XSFXDM":"1","KKMC":"海博道与安正路交口"},{"KKBH":"610251002","HPHM":"津HNK555","JGSK":"2021-04-01 16:52:55.213","CDBH":"7","XSFX":"由南向北","XSFXDM":"3","KKMC":"中天大道与和睦路交口"},{"KKBH":"6102610030000","HPHM":"津LF3991","JGSK":"2021-04-01 16:52:55.367","CDBH":"8","XSFX":"由北向南","XSFXDM":"4","KKMC":"中生大道与静湖南路交口正向"},{"KKBH":"610256112","HPHM":"苏GK320V","JGSK":"2021-04-01 16:52:55.386","CDBH":"12","XSFX":"由北向南","XSFXDM":"4","KKMC":"中天大道与中津大道交口"},{"KKBH":"610276124","HPHM":"津MSA258","JGSK":"2021-04-01 16:52:55.409","CDBH":"2","XSFX":"由东向西","XSFXDM":"1","KKMC":"中新大道与中生大道交口"},{"KKBH":"7280310020000","HPHM":"津GZY758","JGSK":"2021-04-01 16:52:55.478","CDBH":"3","XSFX":"由西向东","XSFXDM":"2","KKMC":"动漫中路与文一路交口正向"},{"KKBH":"610271009","HPHM":"津JLX708","JGSK":"2021-04-01 16:52:55.483","CDBH":"7","XSFX":"由南向北","XSFXDM":"3","KKMC":"中新大道与泰七路交口"},{"KKBH":"720881004000","HPHM":"津DTY963","JGSK":"2021-04-01 16:52:55.49","CDBH":"2","XSFX":"由东向西","XSFXDM":"1","KKMC":"海旭道与永盛路交口"},{"KKBH":"6103261420000","HPHM":"冀B1GR90","JGSK":"2021-04-01 16:52:55.511","CDBH":"13","XSFX":"由北向南","XSFXDM":"4","KKMC":"中成大道与泰七路交口正向"},{"KKBH":"720891003000","HPHM":"车牌","JGSK":"2021-04-01 16:52:55.527","CDBH":"5","XSFX":"由西向东","XSFXDM":"2","KKMC":"海博道与安正路交口"},{"KKBH":"610256116","HPHM":"津RTE120","JGSK":"2021-04-01 16:52:55.533","CDBH":"4","XSFX":"由西向东","XSFXDM":"2","KKMC":"中天大道与和顺路交口"},{"KKBH":"610391008","HPHM":"津C99N57","JGSK":"2021-04-01 16:52:55.536","CDBH":"6","XSFX":"由西向东","XSFXDM":"2","KKMC":"和韵路与和旭路交口"},{"KKBH":"610401004","HPHM":"冀D761MN","JGSK":"2021-04-01 16:52:55.548","CDBH":"8","XSFX":"由南向北","XSFXDM":"3","KKMC":"和畅路与和风路交口"},{"KKBH":"610271010","HPHM":"津NJK958","JGSK":"2021-04-01 16:52:55.684","CDBH":"7","XSFX":"由北向南","XSFXDM":"4","KKMC":"中新大道与华五路交口"},{"KKBH":"610401004","HPHM":"车牌","JGSK":"2021-04-01 16:52:55.702","CDBH":"2","XSFX":"由东向西","XSFXDM":"1","KKMC":"和畅路与和风路交口"},{"KKBH":"610286127","HPHM":"津NLV336","JGSK":"2021-04-01 16:52:55.735","CDBH":"6","XSFX":"由西向东","XSFXDM":"2","KKMC":"中津大道与和畅路交口"},{"KKBH":"610391007","HPHM":"蒙A918SX","JGSK":"2021-04-01 16:52:55.737","CDBH":"1","XSFX":"由东向西","XSFXDM":"1","KKMC":"和韵路与和风路交口"},{"KKBH":"720891006000","HPHM":"鲁MB172K","JGSK":"2021-04-01 16:52:55.793","CDBH":"7","XSFX":"由西向东","XSFXDM":"2","KKMC":"海博道与永盛路交口"},{"KKBH":"610256115","HPHM":"津AD16844","JGSK":"2021-04-01 16:52:55.826","CDBH":"7","XSFX":"由南向北","XSFXDM":"3","KKMC":"中天大道与中生大道交口"},{"KKBH":"610256115","HPHM":"冀B89AM1","JGSK":"2021-04-01 16:52:55.857","CDBH":"11","XSFX":"由北向南","XSFXDM":"4","KKMC":"中天大道与中生大道交口"},{"KKBH":"610286127","HPHM":"津A8B788","JGSK":"2021-04-01 16:52:55.939","CDBH":"3","XSFX":"由东向西","XSFXDM":"1","KKMC":"中津大道与和畅路交口"},{"KKBH":"610401004","HPHM":"鲁NL32H0","JGSK":"2021-04-01 16:52:55.946","CDBH":"5","XSFX":"由西向东","XSFXDM":"2","KKMC":"和畅路与和风路交口"},{"KKBH":"610251002","HPHM":"冀B9T26F","JGSK":"2021-04-01 16:52:56.003","CDBH":"1","XSFX":"由东向西","XSFXDM":"1","KKMC":"中天大道与和睦路交口"},{"KKBH":"720891005000","HPHM":"冀BD98M1","JGSK":"2021-04-01 16:52:56.021","CDBH":"3","XSFX":"由东向西","XSFXDM":"1","KKMC":"海博道与安明路交口"},{"KKBH":"7208910080000","HPHM":"津ADE3639","JGSK":"2021-04-01 16:52:56.03","CDBH":"12","XSFX":"由北向南","XSFXDM":"4","KKMC":"海博道与荣盛路交口正向"},{"KKBH":"720881002000","HPHM":"津HYP658","JGSK":"2021-04-01 16:52:56.038","CDBH":"2","XSFX":"由东向西","XSFXDM":"1","KKMC":"海旭道与安正路交口"},{"KKBH":"610391007","HPHM":"津JJH196","JGSK":"2021-04-01 16:52:56.053","CDBH":"4","XSFX":"由西向东","XSFXDM":"2","KKMC":"和韵路与和风路交口"},{"KKBH":"610266118","HPHM":"津A8Y292","JGSK":"2021-04-01 16:52:56.056","CDBH":"8","XSFX":"由南向北","XSFXDM":"3","KKMC":"中生大道与和畅路交口"},{"KKBH":"610256114","HPHM":"津AMU955","JGSK":"2021-04-01 16:52:56.071","CDBH":"1","XSFX":"由西向东","XSFXDM":"2","KKMC":"中天大道与和旭路交口"},{"KKBH":"7208810050000","HPHM":"津C881E7","JGSK":"2021-04-01 16:52:56.093","CDBH":"4","XSFX":"由西向东","XSFXDM":"2","KKMC":"海旭道与明盛路交口正向"},{"KKBH":"610271010","HPHM":"津A02088F","JGSK":"2021-04-01 16:52:56.147","CDBH":"8","XSFX":"由北向南","XSFXDM":"4","KKMC":"中新大道与华五路交口"},{"KKBH":"610401004","HPHM":"车牌","JGSK":"2021-04-01 16:52:56.148","CDBH":"2","XSFX":"由东向西","XSFXDM":"1","KKMC":"和畅路与和风路交口"},{"KKBH":"720891003000","HPHM":"车牌","JGSK":"2021-04-01 16:52:56.161","CDBH":"1","XSFX":"由东向西","XSFXDM":"1","KKMC":"海博道与安正路交口"},{"KKBH":"610401005","HPHM":"津NYP990","JGSK":"2021-04-01 16:52:56.179","CDBH":"8","XSFX":"由南向北","XSFXDM":"3","KKMC":"和畅路与和顺路交口"},{"KKBH":"610256115","HPHM":"津B3A518","JGSK":"2021-04-01 16:52:56.26","CDBH":"9","XSFX":"由南向北","XSFXDM":"3","KKMC":"中天大道与中生大道交口"},{"KKBH":"610276125","HPHM":"津RNT718","JGSK":"2021-04-01 16:52:56.288","CDBH":"5","XSFX":"由南向北","XSFXDM":"3","KKMC":"中新大道与和顺路交口"},{"KKBH":"610276125","HPHM":"津AD62133","JGSK":"2021-04-01 16:52:56.289","CDBH":"4","XSFX":"由南向北","XSFXDM":"3","KKMC":"中新大道与和顺路交口"},{"KKBH":"610266122000","HPHM":"津C17W62","JGSK":"2021-04-01 16:52:56.372","CDBH":"2","XSFX":"由西向东","XSFXDM":"2","KKMC":"生态城中生大道故道河一桥西向东上桥处"},{"KKBH":"7280310030000","HPHM":"津C9S928","JGSK":"2021-04-01 16:52:56.387","CDBH":"4","XSFX":"由南向北","XSFXDM":"3","KKMC":"动漫中路与文二路交口正向"},{"KKBH":"610401004","HPHM":"津D00824","JGSK":"2021-04-01 16:52:56.398","CDBH":"4","XSFX":"由西向东","XSFXDM":"2","KKMC":"和畅路与和风路交口"},{"KKBH":"720901002000","HPHM":"津RYX681","JGSK":"2021-04-01 16:52:56.408","CDBH":"8","XSFX":"由南向北","XSFXDM":"3","KKMC":"玉林道与安正路交口"},{"KKBH":"720891005000","HPHM":"津HWW848","JGSK":"2021-04-01 16:52:56.482","CDBH":"2","XSFX":"由东向西","XSFXDM":"1","KKMC":"海博道与安明路交口"},{"KKBH":"610276126","HPHM":"津ADL6787","JGSK":"2021-04-01 16:52:56.588","CDBH":"4","XSFX":"由南向北","XSFXDM":"3","KKMC":"中新大道与和意路交口"},{"KKBH":"711","HPHM":"津HFT658","JGSK":"2021-04-01 16:52:56.666","CDBH":"2","XSFX":"由东向西","XSFXDM":"1","KKMC":"不礼让行人中新大道与和旭路交口"},{"KKBH":"7208610030000","HPHM":"车牌","JGSK":"2021-04-01 16:52:56.718","CDBH":"6","XSFX":"由西向东","XSFXDM":"2","KKMC":"海晨道与安明路交口正向"},{"KKBH":"7208910030000","HPHM":"津AHS724","JGSK":"2021-04-01 16:52:56.787","CDBH":"6","XSFX":"由西向东","XSFXDM":"2","KKMC":"海博道与安正路交口正向"},{"KKBH":"610391007","HPHM":"鲁NFL233","JGSK":"2021-04-01 16:52:56.791","CDBH":"4","XSFX":"由西向东","XSFXDM":"2","KKMC":"和韵路与和风路交口"},{"KKBH":"720891003000","HPHM":"车牌","JGSK":"2021-04-01 16:52:56.81","CDBH":"6","XSFX":"由西向东","XSFXDM":"2","KKMC":"海博道与安正路交口"},{"KKBH":"610276125","HPHM":"冀J859DP","JGSK":"2021-04-01 16:52:56.81","CDBH":"4","XSFX":"由南向北","XSFXDM":"3","KKMC":"中新大道与和顺路交口"},{"KKBH":"610401004","HPHM":"津C39N62","JGSK":"2021-04-01 16:52:56.848","CDBH":"11","XSFX":"由北向南","XSFXDM":"4","KKMC":"和畅路与和风路交口"},{"KKBH":"610391007","HPHM":"鲁NM308Q","JGSK":"2021-04-01 16:52:56.857","CDBH":"3","XSFX":"由东向西","XSFXDM":"1","KKMC":"和韵路与和风路交口"},{"KKBH":"720881004000","HPHM":"鲁ND61D0","JGSK":"2021-04-01 16:52:56.879","CDBH":"8","XSFX":"由北向南","XSFXDM":"4","KKMC":"海旭道与永盛路交口"},{"KKBH":"610256115","HPHM":"津MKE215","JGSK":"2021-04-01 16:52:56.9","CDBH":"6","XSFX":"由西向东","XSFXDM":"2","KKMC":"中天大道与中生大道交口"},{"KKBH":"610271009","HPHM":"冀J3665W","JGSK":"2021-04-01 16:52:56.923","CDBH":"10","XSFX":"由北向南","XSFXDM":"4","KKMC":"中新大道与泰七路交口"},{"KKBH":"610266117","HPHM":"津GYH211","JGSK":"2021-04-01 16:52:56.936","CDBH":"10","XSFX":"由北向南","XSFXDM":"4","KKMC":"中生大道与和韵路交口"},{"KKBH":"610391007","HPHM":"京MF9180","JGSK":"2021-04-01 16:52:56.964","CDBH":"7","XSFX":"由南向北","XSFXDM":"3","KKMC":"和韵路与和风路交口"},{"KKBH":"610266117","HPHM":"津A3A789","JGSK":"2021-04-01 16:52:56.971","CDBH":"1","XSFX":"由东向西","XSFXDM":"1","KKMC":"中生大道与和韵路交口"},{"KKBH":"610276126","HPHM":"津A7H776","JGSK":"2021-04-01 16:52:56.993","CDBH":"8","XSFX":"由北向南","XSFXDM":"4","KKMC":"中新大道与和意路交口"},{"KKBH":"610391008","HPHM":"津GYL075","JGSK":"2021-04-01 16:52:57.004","CDBH":"1","XSFX":"由东向西","XSFXDM":"1","KKMC":"和韵路与和旭路交口"},{"KKBH":"610271010","HPHM":"京LG0969","JGSK":"2021-04-01 16:52:57.033","CDBH":"8","XSFX":"由北向南","XSFXDM":"4","KKMC":"中新大道与华五路交口"},{"KKBH":"610276126","HPHM":"津C4529学","JGSK":"2021-04-01 16:52:57.085","CDBH":"5","XSFX":"由南向北","XSFXDM":"3","KKMC":"中新大道与和意路交口"},{"KKBH":"720861002000","HPHM":"津GJJ813","JGSK":"2021-04-01 16:52:57.1","CDBH":"5","XSFX":"由西向东","XSFXDM":"2","KKMC":"海晨道与安正路交口"},{"KKBH":"7208910050000","HPHM":"豫A6LN36","JGSK":"2021-04-01 16:52:57.101","CDBH":"2","XSFX":"由东向西","XSFXDM":"1","KKMC":"海博道与安明路交口正向"},{"KKBH":"610286127","HPHM":"津GR5068","JGSK":"2021-04-01 16:52:57.135","CDBH":"6","XSFX":"由西向东","XSFXDM":"2","KKMC":"中津大道与和畅路交口"},{"KKBH":"610276126","HPHM":"川SB1201","JGSK":"2021-04-01 16:52:57.16","CDBH":"7","XSFX":"由北向南","XSFXDM":"4","KKMC":"中新大道与和意路交口"},{"KKBH":"610256112","HPHM":"津LF1585","JGSK":"2021-04-01 16:52:57.175","CDBH":"10","XSFX":"由北向南","XSFXDM":"4","KKMC":"中天大道与中津大道交口"},{"KKBH":"610401004","HPHM":"吉JZB589","JGSK":"2021-04-01 16:52:57.18","CDBH":"5","XSFX":"由西向东","XSFXDM":"2","KKMC":"和畅路与和风路交口"},{"KKBH":"610271010","HPHM":"津HAZ933","JGSK":"2021-04-01 16:52:57.192","CDBH":"7","XSFX":"由北向南","XSFXDM":"4","KKMC":"中新大道与华五路交口"},{"KKBH":"7208810040000","HPHM":"津FSY123","JGSK":"2021-04-01 16:52:57.244","CDBH":"4","XSFX":"由西向东","XSFXDM":"2","KKMC":"海旭道与永盛路交口正向"},{"KKBH":"7205410030000","HPHM":"津B12980","JGSK":"2021-04-01 16:52:57.25","CDBH":"1","XSFX":"由东向西","XSFXDM":"1","KKMC":"动漫环路西与动漫西路交口正向"},{"KKBH":"720881004000","HPHM":"津NSW979","JGSK":"2021-04-01 16:52:57.257","CDBH":"2","XSFX":"由东向西","XSFXDM":"1","KKMC":"海旭道与永盛路交口"},{"KKBH":"711","HPHM":"津BP9231","JGSK":"2021-04-01 16:52:57.307","CDBH":"3","XSFX":"由东向西","XSFXDM":"1","KKMC":"不礼让行人中新大道与和旭路交口"},{"KKBH":"7208910050000","HPHM":"津HQV518","JGSK":"2021-04-01 16:52:57.4","CDBH":"8","XSFX":"由南向北","XSFXDM":"3","KKMC":"海博道与安明路交口正向"},{"KKBH":"610256113","HPHM":"津FMG696","JGSK":"2021-04-01 16:52:57.437","CDBH":"8","XSFX":"由北向南","XSFXDM":"4","KKMC":"中天大道与和风路交口"},{"KKBH":"610276125","HPHM":"津RHB373","JGSK":"2021-04-01 16:52:57.455","CDBH":"8","XSFX":"由北向南","XSFXDM":"4","KKMC":"中新大道与和顺路交口"},{"KKBH":"720891005000","HPHM":"津J57520","JGSK":"2021-04-01 16:52:57.46","CDBH":"8","XSFX":"由南向北","XSFXDM":"3","KKMC":"海博道与安明路交口"},{"KKBH":"7208610030000","HPHM":"津MU8833","JGSK":"2021-04-01 16:52:57.477","CDBH":"2","XSFX":"由东向西","XSFXDM":"1","KKMC":"海晨道与安明路交口正向"},{"KKBH":"720881002000","HPHM":"冀CUU137","JGSK":"2021-04-01 16:52:57.556","CDBH":"3","XSFX":"由东向西","XSFXDM":"1","KKMC":"海旭道与安正路交口"},{"KKBH":"7208810020000","HPHM":"车牌","JGSK":"2021-04-01 16:52:57.772","CDBH":"13","XSFX":"由北向南","XSFXDM":"4","KKMC":"海旭道与安正路交口正向"},{"KKBH":"610391008","HPHM":"冀B58EC6","JGSK":"2021-04-01 16:52:57.781","CDBH":"6","XSFX":"由西向东","XSFXDM":"2","KKMC":"和韵路与和旭路交口"},{"KKBH":"720881002000","HPHM":"冀B8P0Z8","JGSK":"2021-04-01 16:52:57.799","CDBH":"2","XSFX":"由东向西","XSFXDM":"1","KKMC":"海旭道与安正路交口"},{"KKBH":"610261004000","HPHM":"津N80157","JGSK":"2021-04-01 16:52:57.824","CDBH":"3","XSFX":"由南向北","XSFXDM":"3","KKMC":"中生大道与静湖西路（北侧）"},{"KKBH":"610256115","HPHM":"黑A302Y0","JGSK":"2021-04-01 16:52:57.834","CDBH":"5","XSFX":"由西向东","XSFXDM":"2","KKMC":"中天大道与中生大道交口"},{"KKBH":"610326142000","HPHM":"车牌","JGSK":"2021-04-01 16:52:57.913","CDBH":"4","XSFX":"由西向东","XSFXDM":"2","KKMC":"中成大道与泰七路交口"},{"KKBH":"610256115","HPHM":"津A7L891","JGSK":"2021-04-01 16:52:57.919","CDBH":"8","XSFX":"由南向北","XSFXDM":"3","KKMC":"中天大道与中生大道交口"},{"KKBH":"720891003000","HPHM":"津GR5008","JGSK":"2021-04-01 16:52:57.922","CDBH":"3","XSFX":"由东向西","XSFXDM":"1","KKMC":"海博道与安正路交口"},{"KKBH":"7208610030000","HPHM":"津A28M67","JGSK":"2021-04-01 16:52:57.952","CDBH":"8","XSFX":"由南向北","XSFXDM":"3","KKMC":"海晨道与安明路交口正向"},{"KKBH":"610391006","HPHM":"黑E8M021","JGSK":"2021-04-01 16:52:57.974","CDBH":"2","XSFX":"由东向西","XSFXDM":"1","KKMC":"和韵路与和意路交口"},{"KKBH":"610276126","HPHM":"辽AH3Y33","JGSK":"2021-04-01 16:52:57.982","CDBH":"2","XSFX":"由东向西","XSFXDM":"1","KKMC":"中新大道与和意路交口"},{"KKBH":"610276125","HPHM":"津C036N6","JGSK":"2021-04-01 16:52:58.009","CDBH":"5","XSFX":"由南向北","XSFXDM":"3","KKMC":"中新大道与和顺路交口"},{"KKBH":"610266122000","HPHM":"津HYC265","JGSK":"2021-04-01 16:52:58.051","CDBH":"1","XSFX":"由西向东","XSFXDM":"2","KKMC":"生态城中生大道故道河一桥西向东上桥处"},{"KKBH":"720881002000","HPHM":"冀B9B8K0","JGSK":"2021-04-01 16:52:58.076","CDBH":"5","XSFX":"由西向东","XSFXDM":"2","KKMC":"海旭道与安正路交口"},{"KKBH":"610256112","HPHM":"津RFQ782","JGSK":"2021-04-01 16:52:58.092","CDBH":"11","XSFX":"由北向南","XSFXDM":"4","KKMC":"中天大道与中津大道交口"},{"KKBH":"720891006000","HPHM":"冀B1B2Z2","JGSK":"2021-04-01 16:52:58.117","CDBH":"7","XSFX":"由西向东","XSFXDM":"2","KKMC":"海博道与永盛路交口"},{"KKBH":"720891006000","HPHM":"津C82J65","JGSK":"2021-04-01 16:52:58.153","CDBH":"5","XSFX":"由西向东","XSFXDM":"2","KKMC":"海博道与永盛路交口"},{"KKBH":"610401004","HPHM":"津AKX672","JGSK":"2021-04-01 16:52:58.207","CDBH":"2","XSFX":"由东向西","XSFXDM":"1","KKMC":"和畅路与和风路交口"},{"KKBH":"610256115","HPHM":"津AD16844","JGSK":"2021-04-01 16:52:58.214","CDBH":"8","XSFX":"由南向北","XSFXDM":"3","KKMC":"中天大道与中生大道交口"},{"KKBH":"720891003000","HPHM":"车牌","JGSK":"2021-04-01 16:52:58.253","CDBH":"5","XSFX":"由西向东","XSFXDM":"2","KKMC":"海博道与安正路交口"},{"KKBH":"7208710020000","HPHM":"冀H3G064","JGSK":"2021-04-01 16:52:58.261","CDBH":"5","XSFX":"由南向北","XSFXDM":"3","KKMC":"安正路与芳菲路交口正向"},{"KKBH":"610276126","HPHM":"津HM5897","JGSK":"2021-04-01 16:52:58.281","CDBH":"7","XSFX":"由北向南","XSFXDM":"4","KKMC":"中新大道与和意路交口"},{"KKBH":"740011002000","HPHM":"津AH1302","JGSK":"2021-04-01 16:52:58.283","CDBH":"12","XSFX":"由南向北","XSFXDM":"3","KKMC":"静湖南路与华一路交口"},{"KKBH":"610391007","HPHM":"津D93218","JGSK":"2021-04-01 16:52:58.324","CDBH":"7","XSFX":"由南向北","XSFXDM":"3","KKMC":"和韵路与和风路交口"},{"KKBH":"610271009","HPHM":"津ANC066","JGSK":"2021-04-01 16:52:58.341","CDBH":"7","XSFX":"由南向北","XSFXDM":"3","KKMC":"中新大道与泰七路交口"},{"KKBH":"610391006","HPHM":"津RWU578","JGSK":"2021-04-01 16:52:58.355","CDBH":"1","XSFX":"由东向西","XSFXDM":"1","KKMC":"和韵路与和意路交口"},{"KKBH":"610271009","HPHM":"津D83110","JGSK":"2021-04-01 16:52:58.421","CDBH":"8","XSFX":"由南向北","XSFXDM":"3","KKMC":"中新大道与泰七路交口"},{"KKBH":"7208610020000","HPHM":"黑EA5798","JGSK":"2021-04-01 16:52:58.439","CDBH":"4","XSFX":"由西向东","XSFXDM":"2","KKMC":"海晨道与安正路交口正向"},{"KKBH":"610401005","HPHM":"津NYP990","JGSK":"2021-04-01 16:52:58.477","CDBH":"9","XSFX":"由南向北","XSFXDM":"3","KKMC":"和畅路与和顺路交口"},{"KKBH":"610326142000","HPHM":"冀B1GR90","JGSK":"2021-04-01 16:52:58.481","CDBH":"14","XSFX":"由北向南","XSFXDM":"4","KKMC":"中成大道与泰七路交口"},{"KKBH":"610276124","HPHM":"车牌","JGSK":"2021-04-01 16:52:58.489","CDBH":"8","XSFX":"由南向北","XSFXDM":"3","KKMC":"中新大道与中生大道交口"},{"KKBH":"728031003000","HPHM":"津C9S928","JGSK":"2021-04-01 16:52:58.564","CDBH":"4","XSFX":"由南向北","XSFXDM":"3","KKMC":"动漫中路与文二路交口"},{"KKBH":"610276125","HPHM":"津CS5Y55","JGSK":"2021-04-01 16:52:58.599","CDBH":"5","XSFX":"由南向北","XSFXDM":"3","KKMC":"中新大道与和顺路交口"},{"KKBH":"7205610020000","HPHM":"车牌","JGSK":"2021-04-01 16:52:58.608","CDBH":"4","XSFX":"由西向东","XSFXDM":"2","KKMC":"动漫北路与文三路交口正向"},{"KKBH":"610256115","HPHM":"冀B89AM1","JGSK":"2021-04-01 16:52:58.615","CDBH":"12","XSFX":"由北向南","XSFXDM":"4","KKMC":"中天大道与中生大道交口"},{"KKBH":"610256114","HPHM":"津C13517","JGSK":"2021-04-01 16:52:58.687","CDBH":"5","XSFX":"由南向北","XSFXDM":"3","KKMC":"中天大道与和旭路交口"},{"KKBH":"720881005000","HPHM":"苏C010FS","JGSK":"2021-04-01 16:52:58.73","CDBH":"4","XSFX":"由西向东","XSFXDM":"2","KKMC":"海旭道与明盛路交口"},{"KKBH":"610256116","HPHM":"津NN5057","JGSK":"2021-04-01 16:52:58.739","CDBH":"6","XSFX":"由西向东","XSFXDM":"2","KKMC":"中天大道与和顺路交口"},{"KKBH":"610271010","HPHM":"车牌","JGSK":"2021-04-01 16:52:58.758","CDBH":"7","XSFX":"由北向南","XSFXDM":"4","KKMC":"中新大道与华五路交口"},{"KKBH":"610391007","HPHM":"川DB0387","JGSK":"2021-04-01 16:52:58.778","CDBH":"3","XSFX":"由东向西","XSFXDM":"1","KKMC":"和韵路与和风路交口"},{"KKBH":"7205610020000","HPHM":"车牌","JGSK":"2021-04-01 16:52:58.797","CDBH":"4","XSFX":"由西向东","XSFXDM":"2","KKMC":"动漫北路与文三路交口正向"},{"KKBH":"720891003000","HPHM":"车牌","JGSK":"2021-04-01 16:52:58.803","CDBH":"2","XSFX":"由东向西","XSFXDM":"1","KKMC":"海博道与安正路交口"},{"KKBH":"610276125","HPHM":"津GSY507","JGSK":"2021-04-01 16:52:58.81","CDBH":"4","XSFX":"由南向北","XSFXDM":"3","KKMC":"中新大道与和顺路交口"},{"KKBH":"610276125","HPHM":"津RAC020","JGSK":"2021-04-01 16:52:58.856","CDBH":"4","XSFX":"由南向北","XSFXDM":"3","KKMC":"中新大道与和顺路交口"},{"KKBH":"610256113","HPHM":"湘ACB681","JGSK":"2021-04-01 16:52:58.861","CDBH":"9","XSFX":"由北向南","XSFXDM":"4","KKMC":"中天大道与和风路交口"},{"KKBH":"610276125","HPHM":"津RN3055","JGSK":"2021-04-01 16:52:58.951","CDBH":"5","XSFX":"由南向北","XSFXDM":"3","KKMC":"中新大道与和顺路交口"},{"KKBH":"610271010","HPHM":"津NJK958","JGSK":"2021-04-01 16:52:58.953","CDBH":"7","XSFX":"由北向南","XSFXDM":"4","KKMC":"中新大道与华五路交口"},{"KKBH":"610266117","HPHM":"冀F8AP70","JGSK":"2021-04-01 16:52:58.969","CDBH":"10","XSFX":"由北向南","XSFXDM":"4","KKMC":"中生大道与和韵路交口"},{"KKBH":"7208810020000","HPHM":"津C66R80","JGSK":"2021-04-01 16:52:58.994","CDBH":"12","XSFX":"由北向南","XSFXDM":"4","KKMC":"海旭道与安正路交口正向"},{"KKBH":"610256116","HPHM":"冀B293T2","JGSK":"2021-04-01 16:52:59.058","CDBH":"8","XSFX":"由南向北","XSFXDM":"3","KKMC":"中天大道与和顺路交口"},{"KKBH":"610266117","HPHM":"津F09030","JGSK":"2021-04-01 16:52:59.119","CDBH":"2","XSFX":"由东向西","XSFXDM":"1","KKMC":"中生大道与和韵路交口"},{"KKBH":"720891003000","HPHM":"车牌","JGSK":"2021-04-01 16:52:59.122","CDBH":"2","XSFX":"由东向西","XSFXDM":"1","KKMC":"海博道与安正路交口"},{"KKBH":"610251002","HPHM":"津ADC6809","JGSK":"2021-04-01 16:52:59.133","CDBH":"9","XSFX":"由南向北","XSFXDM":"3","KKMC":"中天大道与和睦路交口"},{"KKBH":"610326142000","HPHM":"浙J5X1A2","JGSK":"2021-04-01 16:52:59.194","CDBH":"8","XSFX":"由南向北","XSFXDM":"3","KKMC":"中成大道与泰七路交口"},{"KKBH":"610256112","HPHM":"鲁NK80Z1","JGSK":"2021-04-01 16:52:59.212","CDBH":"12","XSFX":"由北向南","XSFXDM":"4","KKMC":"中天大道与中津大道交口"},{"KKBH":"1250","HPHM":"津C10K31","JGSK":"2021-04-01 16:52:59.217","CDBH":"2","XSFX":"由东向西","XSFXDM":"1","KKMC":"中滨大道与盛三街交口正向"},{"KKBH":"610391008","HPHM":"蒙DRH771","JGSK":"2021-04-01 16:52:59.22","CDBH":"1","XSFX":"由东向西","XSFXDM":"1","KKMC":"和韵路与和旭路交口"},{"KKBH":"610276125","HPHM":"津N05088","JGSK":"2021-04-01 16:52:59.226","CDBH":"8","XSFX":"由北向南","XSFXDM":"4","KKMC":"中新大道与和顺路交口"},{"KKBH":"610401004","HPHM":"车牌","JGSK":"2021-04-01 16:52:59.247","CDBH":"3","XSFX":"由东向西","XSFXDM":"1","KKMC":"和畅路与和风路交口"},{"KKBH":"720881004000","HPHM":"津FSY123","JGSK":"2021-04-01 16:52:59.252","CDBH":"9","XSFX":"由西向东","XSFXDM":"2","KKMC":"海旭道与永盛路交口"},{"KKBH":"610401004","HPHM":"苏D156UB","JGSK":"2021-04-01 16:52:59.288","CDBH":"4","XSFX":"由西向东","XSFXDM":"2","KKMC":"和畅路与和风路交口"},{"KKBH":"720891006000","HPHM":"冀JV777R","JGSK":"2021-04-01 16:52:59.347","CDBH":"10","XSFX":"由南向北","XSFXDM":"3","KKMC":"海博道与永盛路交口"},{"KKBH":"610251002","HPHM":"鄂H2L516","JGSK":"2021-04-01 16:52:59.422","CDBH":"8","XSFX":"由南向北","XSFXDM":"3","KKMC":"中天大道与和睦路交口"},{"KKBH":"610251002","HPHM":"鲁FF3S99","JGSK":"2021-04-01 16:52:59.428","CDBH":"3","XSFX":"由东向西","XSFXDM":"1","KKMC":"中天大道与和睦路交口"},{"KKBH":"7208810050000","HPHM":"苏A7P0X3","JGSK":"2021-04-01 16:52:59.434","CDBH":"5","XSFX":"由西向东","XSFXDM":"2","KKMC":"海旭道与明盛路交口正向"},{"KKBH":"610266117","HPHM":"津DBA336","JGSK":"2021-04-01 16:52:59.458","CDBH":"3","XSFX":"由东向西","XSFXDM":"1","KKMC":"中生大道与和韵路交口"},{"KKBH":"610276125","HPHM":"津NRR917","JGSK":"2021-04-01 16:52:59.604","CDBH":"7","XSFX":"由北向南","XSFXDM":"4","KKMC":"中新大道与和顺路交口"},{"KKBH":"610401004","HPHM":"京GCV150","JGSK":"2021-04-01 16:52:59.648","CDBH":"11","XSFX":"由北向南","XSFXDM":"4","KKMC":"和畅路与和风路交口"},{"KKBH":"610391007","HPHM":"冀CNJ003","JGSK":"2021-04-01 16:52:59.658","CDBH":"1","XSFX":"由东向西","XSFXDM":"1","KKMC":"和韵路与和风路交口"},{"KKBH":"610276125","HPHM":"津ADL1156","JGSK":"2021-04-01 16:52:59.677","CDBH":"7","XSFX":"由北向南","XSFXDM":"4","KKMC":"中新大道与和顺路交口"},{"KKBH":"610256113","HPHM":"津MNQ303","JGSK":"2021-04-01 16:52:59.681","CDBH":"4","XSFX":"由南向北","XSFXDM":"3","KKMC":"中天大道与和风路交口"},{"KKBH":"7208710020000","HPHM":"津J62287","JGSK":"2021-04-01 16:52:59.722","CDBH":"6","XSFX":"由南向北","XSFXDM":"3","KKMC":"安正路与芳菲路交口正向"},{"KKBH":"610276125","HPHM":"津RHB373","JGSK":"2021-04-01 16:52:59.837","CDBH":"8","XSFX":"由北向南","XSFXDM":"4","KKMC":"中新大道与和顺路交口"},{"KKBH":"610256115","HPHM":"津A3E397","JGSK":"2021-04-01 16:52:59.847","CDBH":"10","XSFX":"由北向南","XSFXDM":"4","KKMC":"中天大道与中生大道交口"},{"KKBH":"610276126","HPHM":"津C4529学","JGSK":"2021-04-01 16:52:59.874","CDBH":"5","XSFX":"由南向北","XSFXDM":"3","KKMC":"中新大道与和意路交口"},{"KKBH":"610286127","HPHM":"津N07028","JGSK":"2021-04-01 16:52:59.881","CDBH":"7","XSFX":"由南向北","XSFXDM":"3","KKMC":"中津大道与和畅路交口"},{"KKBH":"610276126","HPHM":"川SB1201","JGSK":"2021-04-01 16:52:59.881","CDBH":"7","XSFX":"由北向南","XSFXDM":"4","KKMC":"中新大道与和意路交口"},{"KKBH":"610391007","HPHM":"蒙DA4060","JGSK":"2021-04-01 16:52:59.944","CDBH":"2","XSFX":"由东向西","XSFXDM":"1","KKMC":"和韵路与和风路交口"},{"KKBH":"7208810020000","HPHM":"津C717A0","JGSK":"2021-04-01 16:52:59.952","CDBH":"6","XSFX":"由西向东","XSFXDM":"2","KKMC":"海旭道与安正路交口正向"},{"KKBH":"610391007","HPHM":"津NGV718","JGSK":"2021-04-01 16:52:59.972","CDBH":"4","XSFX":"由西向东","XSFXDM":"2","KKMC":"和韵路与和风路交口"},{"KKBH":"610271010","HPHM":"京LG0969","JGSK":"2021-04-01 16:53:00.073","CDBH":"8","XSFX":"由北向南","XSFXDM":"4","KKMC":"中新大道与华五路交口"},{"KKBH":"610391008","HPHM":"津JKY119","JGSK":"2021-04-01 16:53:00.102","CDBH":"6","XSFX":"由西向东","XSFXDM":"2","KKMC":"和韵路与和旭路交口"},{"KKBH":"610401004","HPHM":"津B2D785","JGSK":"2021-04-01 16:53:00.136","CDBH":"1","XSFX":"由东向西","XSFXDM":"1","KKMC":"和畅路与和风路交口"},{"KKBH":"610276125","HPHM":"冀B8Y88G","JGSK":"2021-04-01 16:53:00.33","CDBH":"5","XSFX":"由南向北","XSFXDM":"3","KKMC":"中新大道与和顺路交口"},{"KKBH":"610256114","HPHM":"津A5A155","JGSK":"2021-04-01 16:53:00.392","CDBH":"2","XSFX":"由西向东","XSFXDM":"2","KKMC":"中天大道与和旭路交口"},{"KKBH":"610266118","HPHM":"津HHC625","JGSK":"2021-04-01 16:53:00.411","CDBH":"12","XSFX":"由北向南","XSFXDM":"4","KKMC":"中生大道与和畅路交口"},{"KKBH":"720881002000","HPHM":"鲁GJG080","JGSK":"2021-04-01 16:53:00.435","CDBH":"3","XSFX":"由东向西","XSFXDM":"1","KKMC":"海旭道与安正路交口"},{"KKBH":"720891003000","HPHM":"车牌","JGSK":"2021-04-01 16:53:00.483","CDBH":"3","XSFX":"由东向西","XSFXDM":"1","KKMC":"海博道与安正路交口"},{"KKBH":"610256114","HPHM":"津KA7662","JGSK":"2021-04-01 16:53:00.487","CDBH":"1","XSFX":"由西向东","XSFXDM":"2","KKMC":"中天大道与和旭路交口"},{"KKBH":"720891005000","HPHM":"津HQV518","JGSK":"2021-04-01 16:53:00.504","CDBH":"8","XSFX":"由南向北","XSFXDM":"3","KKMC":"海博道与安明路交口"},{"KKBH":"610401005","HPHM":"津E14172","JGSK":"2021-04-01 16:53:00.597","CDBH":"8","XSFX":"由南向北","XSFXDM":"3","KKMC":"和畅路与和顺路交口"},{"KKBH":"610256115","HPHM":"京Q6K8V3","JGSK":"2021-04-01 16:53:00.615","CDBH":"4","XSFX":"由西向东","XSFXDM":"2","KKMC":"中天大道与中生大道交口"},{"KKBH":"610256115","HPHM":"津A7L891","JGSK":"2021-04-01 16:53:00.619","CDBH":"9","XSFX":"由南向北","XSFXDM":"3","KKMC":"中天大道与中生大道交口"},{"KKBH":"610391007","HPHM":"津JYZ107","JGSK":"2021-04-01 16:53:00.639","CDBH":"7","XSFX":"由南向北","XSFXDM":"3","KKMC":"和韵路与和风路交口"},{"KKBH":"610256116","HPHM":"京GYX939","JGSK":"2021-04-01 16:53:00.674","CDBH":"8","XSFX":"由南向北","XSFXDM":"3","KKMC":"中天大道与和顺路交口"},{"KKBH":"610276124","HPHM":"冀C71C69","JGSK":"2021-04-01 16:53:00.854","CDBH":"10","XSFX":"由北向南","XSFXDM":"4","KKMC":"中新大道与中生大道交口"},{"KKBH":"720891003000","HPHM":"京A3C4E3","JGSK":"2021-04-01 16:53:00.883","CDBH":"2","XSFX":"由东向西","XSFXDM":"1","KKMC":"海博道与安正路交口"},{"KKBH":"610256111","HPHM":"津A11A98","JGSK":"2021-04-01 16:53:00.885","CDBH":"8","XSFX":"由北向南","XSFXDM":"4","KKMC":"中天大道与和惠路交口"},{"KKBH":"610276125","HPHM":"京YDM817","JGSK":"2021-04-01 16:53:00.89","CDBH":"4","XSFX":"由南向北","XSFXDM":"3","KKMC":"中新大道与和顺路交口"},{"KKBH":"7280310020000","HPHM":"津KMF717","JGSK":"2021-04-01 16:53:00.897","CDBH":"6","XSFX":"由南向北","XSFXDM":"3","KKMC":"动漫中路与文一路交口正向"},{"KKBH":"720861003000","HPHM":"津MU8833","JGSK":"2021-04-01 16:53:00.939","CDBH":"2","XSFX":"由东向西","XSFXDM":"1","KKMC":"海晨道与安明路交口"},{"KKBH":"610256111","HPHM":"津A09818D","JGSK":"2021-04-01 16:53:00.941","CDBH":"5","XSFX":"由南向北","XSFXDM":"3","KKMC":"中天大道与和惠路交口"},{"KKBH":"7208710020000","HPHM":"冀B2S3X1","JGSK":"2021-04-01 16:53:00.956","CDBH":"8","XSFX":"由北向南","XSFXDM":"4","KKMC":"安正路与芳菲路交口正向"},{"KKBH":"610266117","HPHM":"津GYH211","JGSK":"2021-04-01 16:53:01.055","CDBH":"11","XSFX":"由北向南","XSFXDM":"4","KKMC":"中生大道与和韵路交口"},{"KKBH":"610256113","HPHM":"津DTH796","JGSK":"2021-04-01 16:53:01.088","CDBH":"5","XSFX":"由南向北","XSFXDM":"3","KKMC":"中天大道与和风路交口"},{"KKBH":"610401004","HPHM":"津H85219","JGSK":"2021-04-01 16:53:01.146","CDBH":"4","XSFX":"由西向东","XSFXDM":"2","KKMC":"和畅路与和风路交口"},{"KKBH":"610276126","HPHM":"豫A7MB91","JGSK":"2021-04-01 16:53:01.165","CDBH":"5","XSFX":"由南向北","XSFXDM":"3","KKMC":"中新大道与和意路交口"},{"KKBH":"720891003000","HPHM":"车牌","JGSK":"2021-04-01 16:53:01.203","CDBH":"2","XSFX":"由东向西","XSFXDM":"1","KKMC":"海博道与安正路交口"},{"KKBH":"610401004","HPHM":"蒙BHD320","JGSK":"2021-04-01 16:53:01.247","CDBH":"10","XSFX":"由北向南","XSFXDM":"4","KKMC":"和畅路与和风路交口"},{"KKBH":"610276124","HPHM":"津C3L215","JGSK":"2021-04-01 16:53:01.335","CDBH":"8","XSFX":"由南向北","XSFXDM":"3","KKMC":"中新大道与中生大道交口"},{"KKBH":"720541003000","HPHM":"京PLQ517","JGSK":"2021-04-01 16:53:01.346","CDBH":"1","XSFX":"由东向西","XSFXDM":"1","KKMC":"动漫环路西与动漫西路交口"},{"KKBH":"7205410030000","HPHM":"津RR9393","JGSK":"2021-04-01 16:53:01.396","CDBH":"4","XSFX":"由南向北","XSFXDM":"3","KKMC":"动漫环路西与动漫西路交口正向"},{"KKBH":"610256112","HPHM":"黑EY7033","JGSK":"2021-04-01 16:53:01.41","CDBH":"11","XSFX":"由北向南","XSFXDM":"4","KKMC":"中天大道与中津大道交口"},{"KKBH":"610316142000","HPHM":"车牌","JGSK":"2021-04-01 16:53:01.411","CDBH":"2","XSFX":"由东向西","XSFXDM":"1","KKMC":"中滨大道与盛三街交口"},{"KKBH":"610276125","HPHM":"鲁PAC576","JGSK":"2021-04-01 16:53:01.45","CDBH":"5","XSFX":"由南向北","XSFXDM":"3","KKMC":"中新大道与和顺路交口"},{"KKBH":"7208910030000","HPHM":"津D98022","JGSK":"2021-04-01 16:53:01.492","CDBH":"12","XSFX":"由北向南","XSFXDM":"4","KKMC":"海博道与安正路交口正向"},{"KKBH":"6071310030000","HPHM":"津RPD059","JGSK":"2021-04-01 16:53:01.507","CDBH":"1","XSFX":"由东向西","XSFXDM":"1","KKMC":"中央大道与海旭道交口正向"},{"KKBH":"610256115","HPHM":"京N3NZ73","JGSK":"2021-04-01 16:53:01.517","CDBH":"8","XSFX":"由南向北","XSFXDM":"3","KKMC":"中天大道与中生大道交口"},{"KKBH":"720891008000","HPHM":"津ADE3639","JGSK":"2021-04-01 16:53:01.561","CDBH":"13","XSFX":"由北向南","XSFXDM":"4","KKMC":"海博道与荣盛路交口"},{"KKBH":"610256114","HPHM":"冀GKQ710","JGSK":"2021-04-01 16:53:01.605","CDBH":"4","XSFX":"由南向北","XSFXDM":"3","KKMC":"中天大道与和旭路交口"},{"KKBH":"7208910030000","HPHM":"鲁VF2W08","JGSK":"2021-04-01 16:53:01.609","CDBH":"6","XSFX":"由西向东","XSFXDM":"2","KKMC":"海博道与安正路交口正向"},{"KKBH":"610286127","HPHM":"豫Q05310","JGSK":"2021-04-01 16:53:01.632","CDBH":"6","XSFX":"由西向东","XSFXDM":"2","KKMC":"中津大道与和畅路交口"},{"KKBH":"610266118","HPHM":"辽F6006U","JGSK":"2021-04-01 16:53:01.657","CDBH":"8","XSFX":"由南向北","XSFXDM":"3","KKMC":"中生大道与和畅路交口"},{"KKBH":"610261003000","HPHM":"津LF3991","JGSK":"2021-04-01 16:53:01.679","CDBH":"17","XSFX":"由北向南","XSFXDM":"4","KKMC":"中生大道与静湖南路交口"},{"KKBH":"7208810020000","HPHM":"豫P16Q27","JGSK":"2021-04-01 16:53:01.813","CDBH":"6","XSFX":"由西向东","XSFXDM":"2","KKMC":"海旭道与安正路交口正向"},{"KKBH":"720891003000","HPHM":"甘F18921","JGSK":"2021-04-01 16:53:01.924","CDBH":"3","XSFX":"由东向西","XSFXDM":"1","KKMC":"海博道与安正路交口"},{"KKBH":"610271009","HPHM":"冀B2SD03","JGSK":"2021-04-01 16:53:01.952","CDBH":"7","XSFX":"由南向北","XSFXDM":"3","KKMC":"中新大道与泰七路交口"},{"KKBH":"610271009","HPHM":"津JLX708","JGSK":"2021-04-01 16:53:02.021","CDBH":"7","XSFX":"由南向北","XSFXDM":"3","KKMC":"中新大道与泰七路交口"},{"KKBH":"610391008","HPHM":"津JJF930","JGSK":"2021-04-01 16:53:02.029","CDBH":"4","XSFX":"由西向东","XSFXDM":"2","KKMC":"和韵路与和旭路交口"},{"KKBH":"7208910030000","HPHM":"津G85623","JGSK":"2021-04-01 16:53:02.042","CDBH":"4","XSFX":"由西向东","XSFXDM":"2","KKMC":"海博道与安正路交口正向"},{"KKBH":"610256112","HPHM":"津RAU762","JGSK":"2021-04-01 16:53:02.074","CDBH":"9","XSFX":"由南向北","XSFXDM":"3","KKMC":"中天大道与中津大道交口"},{"KKBH":"610271009","HPHM":"冀RQ7Y69","JGSK":"2021-04-01 16:53:02.11","CDBH":"8","XSFX":"由南向北","XSFXDM":"3","KKMC":"中新大道与泰七路交口"},{"KKBH":"610276126","HPHM":"津NHM550","JGSK":"2021-04-01 16:53:02.121","CDBH":"8","XSFX":"由北向南","XSFXDM":"4","KKMC":"中新大道与和意路交口"},{"KKBH":"610401005","HPHM":"云J80019","JGSK":"2021-04-01 16:53:02.213","CDBH":"6","XSFX":"由西向东","XSFXDM":"2","KKMC":"和畅路与和顺路交口"},{"KKBH":"610391007","HPHM":"津GHJ926","JGSK":"2021-04-01 16:53:02.218","CDBH":"4","XSFX":"由西向东","XSFXDM":"2","KKMC":"和韵路与和风路交口"},{"KKBH":"610276124","HPHM":"黑AJ823D","JGSK":"2021-04-01 16:53:02.227","CDBH":"7","XSFX":"由南向北","XSFXDM":"3","KKMC":"中新大道与中生大道交口"},{"KKBH":"720891003000","HPHM":"车牌","JGSK":"2021-04-01 16:53:02.25","CDBH":"4","XSFX":"由西向东","XSFXDM":"2","KKMC":"海博道与安正路交口"},{"KKBH":"610256113","HPHM":"晋BLN587","JGSK":"2021-04-01 16:53:02.301","CDBH":"8","XSFX":"由北向南","XSFXDM":"4","KKMC":"中天大道与和风路交口"},{"KKBH":"720881005000","HPHM":"津JNL821","JGSK":"2021-04-01 16:53:02.326","CDBH":"4","XSFX":"由西向东","XSFXDM":"2","KKMC":"海旭道与明盛路交口"},{"KKBH":"610391007","HPHM":"津AJA611","JGSK":"2021-04-01 16:53:02.384","CDBH":"2","XSFX":"由东向西","XSFXDM":"1","KKMC":"和韵路与和风路交口"},{"KKBH":"6102610030000","HPHM":"津DFZ885","JGSK":"2021-04-01 16:53:02.45","CDBH":"8","XSFX":"由北向南","XSFXDM":"4","KKMC":"中生大道与静湖南路交口正向"},{"KKBH":"7208810020000","HPHM":"辽NHW559","JGSK":"2021-04-01 16:53:02.5","CDBH":"12","XSFX":"由北向南","XSFXDM":"4","KKMC":"海旭道与安正路交口正向"},{"KKBH":"610286127","HPHM":"津A02J81","JGSK":"2021-04-01 16:53:02.528","CDBH":"4","XSFX":"由西向东","XSFXDM":"2","KKMC":"中津大道与和畅路交口"},{"KKBH":"7208710020000","HPHM":"津DRT318","JGSK":"2021-04-01 16:53:02.533","CDBH":"5","XSFX":"由南向北","XSFXDM":"3","KKMC":"安正路与芳菲路交口正向"},{"KKBH":"7208910060000","HPHM":"冀J9P8B6","JGSK":"2021-04-01 16:53:02.548","CDBH":"6","XSFX":"由西向东","XSFXDM":"2","KKMC":"海博道与永盛路交口正向"},{"KKBH":"610266117","HPHM":"津KBC768","JGSK":"2021-04-01 16:53:02.657","CDBH":"2","XSFX":"由东向西","XSFXDM":"1","KKMC":"中生大道与和韵路交口"},{"KKBH":"7208810020000","HPHM":"津ADM3011","JGSK":"2021-04-01 16:53:02.681","CDBH":"5","XSFX":"由西向东","XSFXDM":"2","KKMC":"海旭道与安正路交口正向"},{"KKBH":"610401005","HPHM":"津A02838D","JGSK":"2021-04-01 16:53:02.693","CDBH":"6","XSFX":"由西向东","XSFXDM":"2","KKMC":"和畅路与和顺路交口"},{"KKBH":"610256113","HPHM":"湘ACB681","JGSK":"2021-04-01 16:53:02.768","CDBH":"9","XSFX":"由北向南","XSFXDM":"4","KKMC":"中天大道与和风路交口"},{"KKBH":"610276125","HPHM":"津NRR917","JGSK":"2021-04-01 16:53:02.796","CDBH":"7","XSFX":"由北向南","XSFXDM":"4","KKMC":"中新大道与和顺路交口"},{"KKBH":"610286127","HPHM":"津ADL7178","JGSK":"2021-04-01 16:53:02.923","CDBH":"1","XSFX":"由东向西","XSFXDM":"1","KKMC":"中津大道与和畅路交口"},{"KKBH":"610256112","HPHM":"津NMH177","JGSK":"2021-04-01 16:53:02.94","CDBH":"11","XSFX":"由北向南","XSFXDM":"4","KKMC":"中天大道与中津大道交口"},{"KKBH":"610256114","HPHM":"黑AWY896","JGSK":"2021-04-01 16:53:02.95","CDBH":"8","XSFX":"由北向南","XSFXDM":"4","KKMC":"中天大道与和旭路交口"},{"KKBH":"720881002000","HPHM":"津C717A0","JGSK":"2021-04-01 16:53:02.951","CDBH":"7","XSFX":"由西向东","XSFXDM":"2","KKMC":"海旭道与安正路交口"},{"KKBH":"610256111","HPHM":"津K52348","JGSK":"2021-04-01 16:53:02.956","CDBH":"7","XSFX":"由北向南","XSFXDM":"4","KKMC":"中天大道与和惠路交口"},{"KKBH":"610256114","HPHM":"辽A3F26V","JGSK":"2021-04-01 16:53:03.083","CDBH":"2","XSFX":"由西向东","XSFXDM":"2","KKMC":"中天大道与和旭路交口"},{"KKBH":"7280310020000","HPHM":"津HVN717","JGSK":"2021-04-01 16:53:03.102","CDBH":"5","XSFX":"由南向北","XSFXDM":"3","KKMC":"动漫中路与文一路交口正向"},{"KKBH":"610276125","HPHM":"津RNT718","JGSK":"2021-04-01 16:53:03.13","CDBH":"5","XSFX":"由南向北","XSFXDM":"3","KKMC":"中新大道与和顺路交口"},{"KKBH":"610271010","HPHM":"车牌","JGSK":"2021-04-01 16:53:03.273","CDBH":"7","XSFX":"由北向南","XSFXDM":"4","KKMC":"中新大道与华五路交口"},{"KKBH":"7208910040000","HPHM":"车牌","JGSK":"2021-04-01 16:53:03.285","CDBH":"5","XSFX":"由西向东","XSFXDM":"2","KKMC":"海博道与安平路交口正向"},{"KKBH":"7208710020000","HPHM":"冀ACV577","JGSK":"2021-04-01 16:53:03.378","CDBH":"8","XSFX":"由北向南","XSFXDM":"4","KKMC":"安正路与芳菲路交口正向"},{"KKBH":"610286127","HPHM":"京Q507Q3","JGSK":"2021-04-01 16:53:03.391","CDBH":"5","XSFX":"由西向东","XSFXDM":"2","KKMC":"中津大道与和畅路交口"},{"KKBH":"610256115","HPHM":"津A3E397","JGSK":"2021-04-01 16:53:03.415","CDBH":"10","XSFX":"由北向南","XSFXDM":"4","KKMC":"中天大道与中生大道交口"},{"KKBH":"610276125","HPHM":"津N05088","JGSK":"2021-04-01 16:53:03.442","CDBH":"8","XSFX":"由北向南","XSFXDM":"4","KKMC":"中新大道与和顺路交口"},{"KKBH":"720891003000","HPHM":"车牌","JGSK":"2021-04-01 16:53:03.445","CDBH":"2","XSFX":"由东向西","XSFXDM":"1","KKMC":"海博道与安正路交口"},{"KKBH":"720861002000","HPHM":"黑EA5798","JGSK":"2021-04-01 16:53:03.506","CDBH":"4","XSFX":"由西向东","XSFXDM":"2","KKMC":"海晨道与安正路交口"},{"KKBH":"610256114","HPHM":"津A8J581","JGSK":"2021-04-01 16:53:03.511","CDBH":"6","XSFX":"由南向北","XSFXDM":"3","KKMC":"中天大道与和旭路交口"},{"KKBH":"7205610020000","HPHM":"车牌","JGSK":"2021-04-01 16:53:03.522","CDBH":"2","XSFX":"由东向西","XSFXDM":"1","KKMC":"动漫北路与文三路交口正向"},{"KKBH":"720891003000","HPHM":"浙A25W86","JGSK":"2021-04-01 16:53:03.525","CDBH":"2","XSFX":"由东向西","XSFXDM":"1","KKMC":"海博道与安正路交口"},{"KKBH":"610256112","HPHM":"津JYL691","JGSK":"2021-04-01 16:53:03.532","CDBH":"9","XSFX":"由南向北","XSFXDM":"3","KKMC":"中天大道与中津大道交口"},{"KKBH":"610401005","HPHM":"辽JJD752","JGSK":"2021-04-01 16:53:03.54","CDBH":"7","XSFX":"由南向北","XSFXDM":"3","KKMC":"和畅路与和顺路交口"},{"KKBH":"610256116","HPHM":"京Q033L0","JGSK":"2021-04-01 16:53:03.548","CDBH":"8","XSFX":"由南向北","XSFXDM":"3","KKMC":"中天大道与和顺路交口"},{"KKBH":"7280310020000","HPHM":"辽G18G30","JGSK":"2021-04-01 16:53:03.575","CDBH":"4","XSFX":"由西向东","XSFXDM":"2","KKMC":"动漫中路与文一路交口正向"},{"KKBH":"610256114","HPHM":"津A3J234","JGSK":"2021-04-01 16:53:03.583","CDBH":"5","XSFX":"由南向北","XSFXDM":"3","KKMC":"中天大道与和旭路交口"},{"KKBH":"610256116","HPHM":"津AD80220","JGSK":"2021-04-01 16:53:03.593","CDBH":"5","XSFX":"由西向东","XSFXDM":"2","KKMC":"中天大道与和顺路交口"},{"KKBH":"720881005000","HPHM":"苏A7P0X3","JGSK":"2021-04-01 16:53:03.692","CDBH":"5","XSFX":"由西向东","XSFXDM":"2","KKMC":"海旭道与明盛路交口"},{"KKBH":"610401004","HPHM":"津C1A066","JGSK":"2021-04-01 16:53:03.726","CDBH":"2","XSFX":"由东向西","XSFXDM":"1","KKMC":"和畅路与和风路交口"},{"KKBH":"610401005","HPHM":"津E14172","JGSK":"2021-04-01 16:53:03.757","CDBH":"9","XSFX":"由南向北","XSFXDM":"3","KKMC":"和畅路与和顺路交口"},{"KKBH":"610286127","HPHM":"津CGC666","JGSK":"2021-04-01 16:53:03.865","CDBH":"4","XSFX":"由西向东","XSFXDM":"2","KKMC":"中津大道与和畅路交口"},{"KKBH":"610256111","HPHM":"津A11A98","JGSK":"2021-04-01 16:53:03.915","CDBH":"8","XSFX":"由北向南","XSFXDM":"4","KKMC":"中天大道与和惠路交口"},{"KKBH":"610401004","HPHM":"吉BSH516","JGSK":"2021-04-01 16:53:04.008","CDBH":"4","XSFX":"由西向东","XSFXDM":"2","KKMC":"和畅路与和风路交口"},{"KKBH":"610276125","HPHM":"津AD62133","JGSK":"2021-04-01 16:53:04.016","CDBH":"4","XSFX":"由南向北","XSFXDM":"3","KKMC":"中新大道与和顺路交口"},{"KKBH":"610276126","HPHM":"豫A7MB91","JGSK":"2021-04-01 16:53:04.033","CDBH":"5","XSFX":"由南向北","XSFXDM":"3","KKMC":"中新大道与和意路交口"},{"KKBH":"7208810040000","HPHM":"津RWR652","JGSK":"2021-04-01 16:53:04.049","CDBH":"1","XSFX":"由东向西","XSFXDM":"1","KKMC":"海旭道与永盛路交口正向"},{"KKBH":"7205710020000","HPHM":"车牌","JGSK":"2021-04-01 16:53:04.073","CDBH":"1","XSFX":"由西向东","XSFXDM":"2","KKMC":"动漫东路与文二路交口正向"},{"KKBH":"610276125","HPHM":"津A09868D","JGSK":"2021-04-01 16:53:04.109","CDBH":"8","XSFX":"由北向南","XSFXDM":"4","KKMC":"中新大道与和顺路交口"},{"KKBH":"610391007","HPHM":"京MF9180","JGSK":"2021-04-01 16:53:04.197","CDBH":"7","XSFX":"由南向北","XSFXDM":"3","KKMC":"和韵路与和风路交口"},{"KKBH":"7208810040000","HPHM":"车牌","JGSK":"2021-04-01 16:53:04.208","CDBH":"6","XSFX":"由西向东","XSFXDM":"2","KKMC":"海旭道与永盛路交口正向"},{"KKBH":"610276126","HPHM":"津C3D910","JGSK":"2021-04-01 16:53:04.285","CDBH":"4","XSFX":"由南向北","XSFXDM":"3","KKMC":"中新大道与和意路交口"},{"KKBH":"720891003000","HPHM":"车牌","JGSK":"2021-04-01 16:53:04.337","CDBH":"5","XSFX":"由西向东","XSFXDM":"2","KKMC":"海博道与安正路交口"},{"KKBH":"610266117","HPHM":"鲁M080BR","JGSK":"2021-04-01 16:53:04.338","CDBH":"1","XSFX":"由东向西","XSFXDM":"1","KKMC":"中生大道与和韵路交口"},{"KKBH":"610271009","HPHM":"冀RQ7Y69","JGSK":"2021-04-01 16:53:04.341","CDBH":"8","XSFX":"由南向北","XSFXDM":"3","KKMC":"中新大道与泰七路交口"},{"KKBH":"7208910030000","HPHM":"车牌","JGSK":"2021-04-01 16:53:04.342","CDBH":"2","XSFX":"由东向西","XSFXDM":"1","KKMC":"海博道与安正路交口正向"},{"KKBH":"610256115","HPHM":"京N3NZ73","JGSK":"2021-04-01 16:53:04.379","CDBH":"9","XSFX":"由南向北","XSFXDM":"3","KKMC":"中天大道与中生大道交口"},{"KKBH":"610251002","HPHM":"冀B9T26F","JGSK":"2021-04-01 16:53:04.388","CDBH":"3","XSFX":"由东向西","XSFXDM":"1","KKMC":"中天大道与和睦路交口"},{"KKBH":"610276125","HPHM":"津FHD528","JGSK":"2021-04-01 16:53:04.403","CDBH":"5","XSFX":"由南向北","XSFXDM":"3","KKMC":"中新大道与和顺路交口"},{"KKBH":"610276125","HPHM":"津FHD528","JGSK":"2021-04-01 16:53:04.404","CDBH":"5","XSFX":"由南向北","XSFXDM":"3","KKMC":"中新大道与和顺路交口"},{"KKBH":"6102610030000","HPHM":"车牌","JGSK":"2021-04-01 16:53:04.46","CDBH":"2","XSFX":"由东向西","XSFXDM":"1","KKMC":"中生大道与静湖南路交口正向"},{"KKBH":"711","HPHM":"鲁MYT086","JGSK":"2021-04-01 16:53:04.472","CDBH":"8","XSFX":"由北向南","XSFXDM":"4","KKMC":"不礼让行人中新大道与和旭路交口"},{"KKBH":"7280310020000","HPHM":"津MC9297","JGSK":"2021-04-01 16:53:04.533","CDBH":"5","XSFX":"由南向北","XSFXDM":"3","KKMC":"动漫中路与文一路交口正向"},{"KKBH":"7208610030000","HPHM":"吉BGF276","JGSK":"2021-04-01 16:53:04.555","CDBH":"8","XSFX":"由南向北","XSFXDM":"3","KKMC":"海晨道与安明路交口正向"},{"KKBH":"7208610020000","HPHM":"冀B2W38M","JGSK":"2021-04-01 16:53:04.556","CDBH":"4","XSFX":"由西向东","XSFXDM":"2","KKMC":"海晨道与安正路交口正向"},{"KKBH":"7208910030000","HPHM":"车牌","JGSK":"2021-04-01 16:53:04.602","CDBH":"3","XSFX":"由东向西","XSFXDM":"1","KKMC":"海博道与安正路交口正向"},{"KKBH":"610256115","HPHM":"豫FZH307","JGSK":"2021-04-01 16:53:04.621","CDBH":"8","XSFX":"由南向北","XSFXDM":"3","KKMC":"中天大道与中生大道交口"},{"KKBH":"610401005","HPHM":"津RZA952","JGSK":"2021-04-01 16:53:04.645","CDBH":"1","XSFX":"由东向西","XSFXDM":"1","KKMC":"和畅路与和顺路交口"},{"KKBH":"720881002000","HPHM":"豫P16Q27","JGSK":"2021-04-01 16:53:04.711","CDBH":"7","XSFX":"由西向东","XSFXDM":"2","KKMC":"海旭道与安正路交口"},{"KKBH":"720881005000","HPHM":"津C881E7","JGSK":"2021-04-01 16:53:04.73","CDBH":"4","XSFX":"由西向东","XSFXDM":"2","KKMC":"海旭道与明盛路交口"},{"KKBH":"720891006000","HPHM":"冀J9P8B6","JGSK":"2021-04-01 16:53:04.799","CDBH":"6","XSFX":"由西向东","XSFXDM":"2","KKMC":"海博道与永盛路交口"},{"KKBH":"610391008","HPHM":"津JJF930","JGSK":"2021-04-01 16:53:04.82","CDBH":"4","XSFX":"由西向东","XSFXDM":"2","KKMC":"和韵路与和旭路交口"},{"KKBH":"610391007","HPHM":"黑A63636","JGSK":"2021-04-01 16:53:04.873","CDBH":"8","XSFX":"由南向北","XSFXDM":"3","KKMC":"和韵路与和风路交口"},{"KKBH":"610256115","HPHM":"津NEF168","JGSK":"2021-04-01 16:53:04.875","CDBH":"10","XSFX":"由北向南","XSFXDM":"4","KKMC":"中天大道与中生大道交口"},{"KKBH":"610271010","HPHM":"津GLW517","JGSK":"2021-04-01 16:53:04.937","CDBH":"4","XSFX":"由南向北","XSFXDM":"3","KKMC":"中新大道与华五路交口"},{"KKBH":"7208910080000","HPHM":"冀D09Q95","JGSK":"2021-04-01 16:53:04.993","CDBH":"9","XSFX":"由南向北","XSFXDM":"3","KKMC":"海博道与荣盛路交口正向"},{"KKBH":"610401005","HPHM":"辽JJD752","JGSK":"2021-04-01 16:53:05.037","CDBH":"8","XSFX":"由南向北","XSFXDM":"3","KKMC":"和畅路与和顺路交口"},{"KKBH":"7205710020000","HPHM":"津NG686G","JGSK":"2021-04-01 16:53:05.043","CDBH":"5","XSFX":"由北向南","XSFXDM":"4","KKMC":"动漫东路与文二路交口正向"},{"KKBH":"610286127","HPHM":"津ADL7178","JGSK":"2021-04-01 16:53:05.065","CDBH":"2","XSFX":"由东向西","XSFXDM":"1","KKMC":"中津大道与和畅路交口"},{"KKBH":"711","HPHM":"津REB615","JGSK":"2021-04-01 16:53:05.07","CDBH":"2","XSFX":"由东向西","XSFXDM":"1","KKMC":"不礼让行人中新大道与和旭路交口"},{"KKBH":"610256111","HPHM":"冀B1CF29","JGSK":"2021-04-01 16:53:05.102","CDBH":"8","XSFX":"由北向南","XSFXDM":"4","KKMC":"中天大道与和惠路交口"},{"KKBH":"610391006","HPHM":"津E19966","JGSK":"2021-04-01 16:53:05.169","CDBH":"7","XSFX":"由南向北","XSFXDM":"3","KKMC":"和韵路与和意路交口"},{"KKBH":"610286127","HPHM":"津DUA988","JGSK":"2021-04-01 16:53:05.185","CDBH":"5","XSFX":"由西向东","XSFXDM":"2","KKMC":"中津大道与和畅路交口"},{"KKBH":"610391007","HPHM":"陕K675K3","JGSK":"2021-04-01 16:53:05.19","CDBH":"4","XSFX":"由西向东","XSFXDM":"2","KKMC":"和韵路与和风路交口"},{"KKBH":"711","HPHM":"津BA6996","JGSK":"2021-04-01 16:53:05.191","CDBH":"7","XSFX":"由北向南","XSFXDM":"4","KKMC":"不礼让行人中新大道与和旭路交口"},{"KKBH":"610266117","HPHM":"津GHC018","JGSK":"2021-04-01 16:53:05.26","CDBH":"3","XSFX":"由东向西","XSFXDM":"1","KKMC":"中生大道与和韵路交口"},{"KKBH":"610276125","HPHM":"津RN3055","JGSK":"2021-04-01 16:53:05.295","CDBH":"5","XSFX":"由南向北","XSFXDM":"3","KKMC":"中新大道与和顺路交口"},{"KKBH":"720881002000","HPHM":"津C66R80","JGSK":"2021-04-01 16:53:05.35","CDBH":"12","XSFX":"由北向南","XSFXDM":"4","KKMC":"海旭道与安正路交口"},{"KKBH":"720881002000","HPHM":"津ADM3011","JGSK":"2021-04-01 16:53:05.361","CDBH":"6","XSFX":"由西向东","XSFXDM":"2","KKMC":"海旭道与安正路交口"},{"KKBH":"610276124","HPHM":"津AD19683","JGSK":"2021-04-01 16:53:05.388","CDBH":"8","XSFX":"由南向北","XSFXDM":"3","KKMC":"中新大道与中生大道交口"},{"KKBH":"7208910030000","HPHM":"车牌","JGSK":"2021-04-01 16:53:05.392","CDBH":"9","XSFX":"由南向北","XSFXDM":"3","KKMC":"海博道与安正路交口正向"},{"KKBH":"610256111","HPHM":"津GUR928","JGSK":"2021-04-01 16:53:05.409","CDBH":"5","XSFX":"由南向北","XSFXDM":"3","KKMC":"中天大道与和惠路交口"},{"KKBH":"610276126","HPHM":"津KSQ583","JGSK":"2021-04-01 16:53:05.422","CDBH":"7","XSFX":"由北向南","XSFXDM":"4","KKMC":"中新大道与和意路交口"},{"KKBH":"610276126","HPHM":"鲁NM16D1","JGSK":"2021-04-01 16:53:05.423","CDBH":"8","XSFX":"由北向南","XSFXDM":"4","KKMC":"中新大道与和意路交口"},{"KKBH":"610391008","HPHM":"津K13619","JGSK":"2021-04-01 16:53:05.442","CDBH":"1","XSFX":"由东向西","XSFXDM":"1","KKMC":"和韵路与和旭路交口"},{"KKBH":"610256114","HPHM":"津ADK6723","JGSK":"2021-04-01 16:53:05.487","CDBH":"4","XSFX":"由南向北","XSFXDM":"3","KKMC":"中天大道与和旭路交口"},{"KKBH":"7208910060000","HPHM":"冀B0Z0N0","JGSK":"2021-04-01 16:53:05.513","CDBH":"12","XSFX":"由北向南","XSFXDM":"4","KKMC":"海博道与永盛路交口正向"},{"KKBH":"610276126","HPHM":"车牌","JGSK":"2021-04-01 16:53:05.519","CDBH":"8","XSFX":"由北向南","XSFXDM":"4","KKMC":"中新大道与和意路交口"},{"KKBH":"7205710040000","HPHM":"辽L18A18","JGSK":"2021-04-01 16:53:05.531","CDBH":"5","XSFX":"由北向南","XSFXDM":"4","KKMC":"动漫东路与动漫中路交口正向"},{"KKBH":"711","HPHM":"津AY7751","JGSK":"2021-04-01 16:53:05.55","CDBH":"5","XSFX":"由南向北","XSFXDM":"3","KKMC":"不礼让行人中新大道与和旭路交口"},{"KKBH":"610256114","HPHM":"津AWY896","JGSK":"2021-04-01 16:53:05.611","CDBH":"8","XSFX":"由北向南","XSFXDM":"4","KKMC":"中天大道与和旭路交口"},{"KKBH":"610256113","HPHM":"津FMG696","JGSK":"2021-04-01 16:53:05.728","CDBH":"8","XSFX":"由北向南","XSFXDM":"4","KKMC":"中天大道与和风路交口"},{"KKBH":"610266118","HPHM":"津A9Y168","JGSK":"2021-04-01 16:53:05.775","CDBH":"8","XSFX":"由南向北","XSFXDM":"3","KKMC":"中生大道与和畅路交口"},{"KKBH":"610256113","HPHM":"津GEF877","JGSK":"2021-04-01 16:53:05.809","CDBH":"7","XSFX":"由北向南","XSFXDM":"4","KKMC":"中天大道与和风路交口"},{"KKBH":"610276125","HPHM":"津RAC020","JGSK":"2021-04-01 16:53:05.856","CDBH":"4","XSFX":"由南向北","XSFXDM":"3","KKMC":"中新大道与和顺路交口"},{"KKBH":"7208710020000","HPHM":"吉AK752M","JGSK":"2021-04-01 16:53:05.863","CDBH":"6","XSFX":"由南向北","XSFXDM":"3","KKMC":"安正路与芳菲路交口正向"},{"KKBH":"610276125","HPHM":"津NNY619","JGSK":"2021-04-01 16:53:05.901","CDBH":"5","XSFX":"由南向北","XSFXDM":"3","KKMC":"中新大道与和顺路交口"},{"KKBH":"720891003000","HPHM":"车牌","JGSK":"2021-04-01 16:53:05.936","CDBH":"6","XSFX":"由西向东","XSFXDM":"2","KKMC":"海博道与安正路交口"},{"KKBH":"610401004","HPHM":"吉JZB589","JGSK":"2021-04-01 16:53:05.951","CDBH":"6","XSFX":"由西向东","XSFXDM":"2","KKMC":"和畅路与和风路交口"},{"KKBH":"7208810020000","HPHM":"苏KH618Y","JGSK":"2021-04-01 16:53:06.082","CDBH":"13","XSFX":"由北向南","XSFXDM":"4","KKMC":"海旭道与安正路交口正向"},{"KKBH":"610271008","HPHM":"车牌","JGSK":"2021-04-01 16:53:06.11","CDBH":"1","XSFX":"由南向北","XSFXDM":"3","KKMC":"中新大道与航母主题公园支路交口"},{"KKBH":"610276125","HPHM":"津RDT361","JGSK":"2021-04-01 16:53:06.135","CDBH":"4","XSFX":"由南向北","XSFXDM":"3","KKMC":"中新大道与和顺路交口"},{"KKBH":"610256115","HPHM":"京KR3999","JGSK":"2021-04-01 16:53:06.226","CDBH":"5","XSFX":"由西向东","XSFXDM":"2","KKMC":"中天大道与中生大道交口"},{"KKBH":"720871002000","HPHM":"津J62287","JGSK":"2021-04-01 16:53:06.235","CDBH":"6","XSFX":"由南向北","XSFXDM":"3","KKMC":"安正路与芳菲路交口"},{"KKBH":"610256112","HPHM":"鲁A0D2A5","JGSK":"2021-04-01 16:53:06.24","CDBH":"9","XSFX":"由南向北","XSFXDM":"3","KKMC":"中天大道与中津大道交口"},{"KKBH":"610271009","HPHM":"冀B2SD03","JGSK":"2021-04-01 16:53:06.266","CDBH":"7","XSFX":"由南向北","XSFXDM":"3","KKMC":"中新大道与泰七路交口"},{"KKBH":"610286127","HPHM":"京Q507Q3","JGSK":"2021-04-01 16:53:06.301","CDBH":"6","XSFX":"由西向东","XSFXDM":"2","KKMC":"中津大道与和畅路交口"},{"KKBH":"7280310020000","HPHM":"津C3M825","JGSK":"2021-04-01 16:53:06.303","CDBH":"6","XSFX":"由南向北","XSFXDM":"3","KKMC":"动漫中路与文一路交口正向"},{"KKBH":"7208910060000","HPHM":"津A8N670","JGSK":"2021-04-01 16:53:06.304","CDBH":"7","XSFX":"由西向东","XSFXDM":"2","KKMC":"海博道与永盛路交口正向"},{"KKBH":"7208910030000","HPHM":"津RQS937","JGSK":"2021-04-01 16:53:06.311","CDBH":"4","XSFX":"由西向东","XSFXDM":"2","KKMC":"海博道与安正路交口正向"},{"KKBH":"610391007","HPHM":"鲁NFL233","JGSK":"2021-04-01 16:53:06.458","CDBH":"4","XSFX":"由西向东","XSFXDM":"2","KKMC":"和韵路与和风路交口"},{"KKBH":"720541003000","HPHM":"津RR9393","JGSK":"2021-04-01 16:53:06.486","CDBH":"6","XSFX":"由南向北","XSFXDM":"3","KKMC":"动漫环路西与动漫西路交口"},{"KKBH":"610256111","HPHM":"冀J567C2","JGSK":"2021-04-01 16:53:06.502","CDBH":"5","XSFX":"由南向北","XSFXDM":"3","KKMC":"中天大道与和惠路交口"},{"KKBH":"610286127","HPHM":"津CGC666","JGSK":"2021-04-01 16:53:06.541","CDBH":"5","XSFX":"由西向东","XSFXDM":"2","KKMC":"中津大道与和畅路交口"},{"KKBH":"610256112","HPHM":"津FFC519","JGSK":"2021-04-01 16:53:06.713","CDBH":"11","XSFX":"由北向南","XSFXDM":"4","KKMC":"中天大道与中津大道交口"},{"KKBH":"7208810040000","HPHM":"津LG8562","JGSK":"2021-04-01 16:53:06.742","CDBH":"5","XSFX":"由西向东","XSFXDM":"2","KKMC":"海旭道与永盛路交口正向"},{"KKBH":"7208810020000","HPHM":"冀BK21V7","JGSK":"2021-04-01 16:53:06.791","CDBH":"12","XSFX":"由北向南","XSFXDM":"4","KKMC":"海旭道与安正路交口正向"},{"KKBH":"610256114","HPHM":"津C13517","JGSK":"2021-04-01 16:53:06.811","CDBH":"5","XSFX":"由南向北","XSFXDM":"3","KKMC":"中天大道与和旭路交口"},{"KKBH":"610276124","HPHM":"津DCS658","JGSK":"2021-04-01 16:53:06.828","CDBH":"7","XSFX":"由南向北","XSFXDM":"3","KKMC":"中新大道与中生大道交口"},{"KKBH":"728031002000","HPHM":"津KMF717","JGSK":"2021-04-01 16:53:06.835","CDBH":"6","XSFX":"由南向北","XSFXDM":"3","KKMC":"动漫中路与文一路交口"},{"KKBH":"610391007","HPHM":"津D93218","JGSK":"2021-04-01 16:53:06.837","CDBH":"8","XSFX":"由南向北","XSFXDM":"3","KKMC":"和韵路与和风路交口"},{"KKBH":"610391006","HPHM":"津NMV308","JGSK":"2021-04-01 16:53:06.841","CDBH":"7","XSFX":"由南向北","XSFXDM":"3","KKMC":"和韵路与和意路交口"},{"KKBH":"610261004000","HPHM":"蒙A5909D","JGSK":"2021-04-01 16:53:06.887","CDBH":"1","XSFX":"由东向西","XSFXDM":"1","KKMC":"中生大道与静湖西路（北侧）"},{"KKBH":"7205410020000","HPHM":"津C9S928","JGSK":"2021-04-01 16:53:06.926","CDBH":"3","XSFX":"由西向东","XSFXDM":"2","KKMC":"动漫环路西与动漫中路交口正向"},{"KKBH":"610276126","HPHM":"津HDE268","JGSK":"2021-04-01 16:53:07.017","CDBH":"8","XSFX":"由北向南","XSFXDM":"4","KKMC":"中新大道与和意路交口"},{"KKBH":"610401004","HPHM":"津C65B68","JGSK":"2021-04-01 16:53:07.033","CDBH":"4","XSFX":"由西向东","XSFXDM":"2","KKMC":"和畅路与和风路交口"},{"KKBH":"610401005","HPHM":"冀B4Y992","JGSK":"2021-04-01 16:53:07.048","CDBH":"7","XSFX":"由南向北","XSFXDM":"3","KKMC":"和畅路与和顺路交口"},{"KKBH":"610256116","HPHM":"冀T98T91","JGSK":"2021-04-01 16:53:07.091","CDBH":"4","XSFX":"由西向东","XSFXDM":"2","KKMC":"中天大道与和顺路交口"},{"KKBH":"7208610030000","HPHM":"津A8S669","JGSK":"2021-04-01 16:53:07.206","CDBH":"10","XSFX":"由北向南","XSFXDM":"4","KKMC":"海晨道与安明路交口正向"},{"KKBH":"610276126","HPHM":"津C3D910","JGSK":"2021-04-01 16:53:07.233","CDBH":"4","XSFX":"由南向北","XSFXDM":"3","KKMC":"中新大道与和意路交口"},{"KKBH":"610286127","HPHM":"津A02J81","JGSK":"2021-04-01 16:53:07.26","CDBH":"4","XSFX":"由西向东","XSFXDM":"2","KKMC":"中津大道与和畅路交口"},{"KKBH":"7208910060000","HPHM":"津HXX883","JGSK":"2021-04-01 16:53:07.324","CDBH":"11","XSFX":"由北向南","XSFXDM":"4","KKMC":"海博道与永盛路交口正向"},{"KKBH":"720871002000","HPHM":"冀B2S3X1","JGSK":"2021-04-01 16:53:07.389","CDBH":"8","XSFX":"由北向南","XSFXDM":"4","KKMC":"安正路与芳菲路交口"},{"KKBH":"610391006","HPHM":"津RWU578","JGSK":"2021-04-01 16:53:07.42","CDBH":"2","XSFX":"由东向西","XSFXDM":"1","KKMC":"和韵路与和意路交口"},{"KKBH":"720891003000","HPHM":"车牌","JGSK":"2021-04-01 16:53:07.446","CDBH":"1","XSFX":"由东向西","XSFXDM":"1","KKMC":"海博道与安正路交口"},{"KKBH":"610401004","HPHM":"鲁RSQ901","JGSK":"2021-04-01 16:53:07.47","CDBH":"7","XSFX":"由南向北","XSFXDM":"3","KKMC":"和畅路与和风路交口"},{"KKBH":"7208810050000","HPHM":"车牌","JGSK":"2021-04-01 16:53:07.527","CDBH":"6","XSFX":"由西向东","XSFXDM":"2","KKMC":"海旭道与明盛路交口正向"},{"KKBH":"610276125","HPHM":"津DKX086","JGSK":"2021-04-01 16:53:07.632","CDBH":"5","XSFX":"由南向北","XSFXDM":"3","KKMC":"中新大道与和顺路交口"},{"KKBH":"610391007","HPHM":"蒙DA4060","JGSK":"2021-04-01 16:53:07.663","CDBH":"3","XSFX":"由东向西","XSFXDM":"1","KKMC":"和韵路与和风路交口"},{"KKBH":"610391007","HPHM":"鲁F1007F","JGSK":"2021-04-01 16:53:07.738","CDBH":"6","XSFX":"由西向东","XSFXDM":"2","KKMC":"和韵路与和风路交口"},{"KKBH":"610276126","HPHM":"津GHY650","JGSK":"2021-04-01 16:53:07.746","CDBH":"8","XSFX":"由北向南","XSFXDM":"4","KKMC":"中新大道与和意路交口"},{"KKBH":"7208810020000","HPHM":"车牌","JGSK":"2021-04-01 16:53:07.783","CDBH":"14","XSFX":"由北向南","XSFXDM":"4","KKMC":"海旭道与安正路交口正向"},{"KKBH":"610256115","HPHM":"津AS0800","JGSK":"2021-04-01 16:53:07.8","CDBH":"10","XSFX":"由北向南","XSFXDM":"4","KKMC":"中天大道与中生大道交口"},{"KKBH":"711","HPHM":"津JNU799","JGSK":"2021-04-01 16:53:07.835","CDBH":"7","XSFX":"由北向南","XSFXDM":"4","KKMC":"不礼让行人中新大道与和旭路交口"},{"KKBH":"610256114","HPHM":"津AF57366","JGSK":"2021-04-01 16:53:07.886","CDBH":"5","XSFX":"由南向北","XSFXDM":"3","KKMC":"中天大道与和旭路交口"},{"KKBH":"610256115","HPHM":"豫FZH307","JGSK":"2021-04-01 16:53:07.899","CDBH":"9","XSFX":"由南向北","XSFXDM":"3","KKMC":"中天大道与中生大道交口"},{"KKBH":"7208910030000","HPHM":"冀BL015H","JGSK":"2021-04-01 16:53:07.932","CDBH":"4","XSFX":"由西向东","XSFXDM":"2","KKMC":"海博道与安正路交口正向"},{"KKBH":"610276125","HPHM":"粤B9V9H2","JGSK":"2021-04-01 16:53:07.939","CDBH":"7","XSFX":"由北向南","XSFXDM":"4","KKMC":"中新大道与和顺路交口"},{"KKBH":"610276125","HPHM":"鲁PAC576","JGSK":"2021-04-01 16:53:07.941","CDBH":"5","XSFX":"由南向北","XSFXDM":"3","KKMC":"中新大道与和顺路交口"},{"KKBH":"610401004","HPHM":"冀T32E01","JGSK":"2021-04-01 16:53:07.955","CDBH":"1","XSFX":"由东向西","XSFXDM":"1","KKMC":"和畅路与和风路交口"},{"KKBH":"610256115","HPHM":"津NEF168","JGSK":"2021-04-01 16:53:07.981","CDBH":"10","XSFX":"由北向南","XSFXDM":"4","KKMC":"中天大道与中生大道交口"},{"KKBH":"610391007","HPHM":"津HCT808","JGSK":"2021-04-01 16:53:07.988","CDBH":"4","XSFX":"由西向东","XSFXDM":"2","KKMC":"和韵路与和风路交口"},{"KKBH":"610276124","HPHM":"津KCQ658","JGSK":"2021-04-01 16:53:08.028","CDBH":"10","XSFX":"由北向南","XSFXDM":"4","KKMC":"中新大道与中生大道交口"},{"KKBH":"7208810040000","HPHM":"冀BGA678","JGSK":"2021-04-01 16:53:08.12","CDBH":"4","XSFX":"由西向东","XSFXDM":"2","KKMC":"海旭道与永盛路交口正向"},{"KKBH":"610286127","HPHM":"津DUA988","JGSK":"2021-04-01 16:53:08.141","CDBH":"6","XSFX":"由西向东","XSFXDM":"2","KKMC":"中津大道与和畅路交口"},{"KKBH":"610271009","HPHM":"津C677X9","JGSK":"2021-04-01 16:53:08.251","CDBH":"11","XSFX":"由北向南","XSFXDM":"4","KKMC":"中新大道与泰七路交口"},{"KKBH":"7208810050000","HPHM":"津A26V18","JGSK":"2021-04-01 16:53:08.269","CDBH":"4","XSFX":"由西向东","XSFXDM":"2","KKMC":"海旭道与明盛路交口正向"},{"KKBH":"610256111","HPHM":"冀B1CF29","JGSK":"2021-04-01 16:53:08.321","CDBH":"8","XSFX":"由北向南","XSFXDM":"4","KKMC":"中天大道与和惠路交口"},{"KKBH":"610266118","HPHM":"津GLK345","JGSK":"2021-04-01 16:53:08.335","CDBH":"11","XSFX":"由北向南","XSFXDM":"4","KKMC":"中生大道与和畅路交口"},{"KKBH":"610256111","HPHM":"津GWJ226","JGSK":"2021-04-01 16:53:08.49","CDBH":"5","XSFX":"由南向北","XSFXDM":"3","KKMC":"中天大道与和惠路交口"},{"KKBH":"610271009","HPHM":"津A5C379","JGSK":"2021-04-01 16:53:08.521","CDBH":"10","XSFX":"由北向南","XSFXDM":"4","KKMC":"中新大道与泰七路交口"},{"KKBH":"610276126","HPHM":"鲁NM16D1","JGSK":"2021-04-01 16:53:08.545","CDBH":"8","XSFX":"由北向南","XSFXDM":"4","KKMC":"中新大道与和意路交口"},{"KKBH":"711","HPHM":"津A00900F","JGSK":"2021-04-01 16:53:08.557","CDBH":"8","XSFX":"由北向南","XSFXDM":"4","KKMC":"不礼让行人中新大道与和旭路交口"},{"KKBH":"728031002000","HPHM":"津HVN717","JGSK":"2021-04-01 16:53:08.599","CDBH":"5","XSFX":"由南向北","XSFXDM":"3","KKMC":"动漫中路与文一路交口"},{"KKBH":"610271009","HPHM":"津MW7375","JGSK":"2021-04-01 16:53:08.603","CDBH":"8","XSFX":"由南向北","XSFXDM":"3","KKMC":"中新大道与泰七路交口"},{"KKBH":"728031002000","HPHM":"津GZY758","JGSK":"2021-04-01 16:53:08.603","CDBH":"4","XSFX":"由西向东","XSFXDM":"2","KKMC":"动漫中路与文一路交口"},{"KKBH":"720891004000","HPHM":"津RDM825","JGSK":"2021-04-01 16:53:08.647","CDBH":"6","XSFX":"由西向东","XSFXDM":"2","KKMC":"海博道与安平路交口"},{"KKBH":"6102610030000","HPHM":"车牌","JGSK":"2021-04-01 16:53:08.69","CDBH":"2","XSFX":"由东向西","XSFXDM":"1","KKMC":"中生大道与静湖南路交口正向"},{"KKBH":"6102610030000","HPHM":"车牌","JGSK":"2021-04-01 16:53:08.691","CDBH":"1","XSFX":"由东向西","XSFXDM":"1","KKMC":"中生大道与静湖南路交口正向"},{"KKBH":"610391006","HPHM":"晋BJN812","JGSK":"2021-04-01 16:53:08.694","CDBH":"8","XSFX":"由南向北","XSFXDM":"3","KKMC":"和韵路与和意路交口"},{"KKBH":"610271010","HPHM":"津GLW517","JGSK":"2021-04-01 16:53:08.697","CDBH":"4","XSFX":"由南向北","XSFXDM":"3","KKMC":"中新大道与华五路交口"},{"KKBH":"610276126","HPHM":"津KLF620","JGSK":"2021-04-01 16:53:08.726","CDBH":"4","XSFX":"由南向北","XSFXDM":"3","KKMC":"中新大道与和意路交口"},{"KKBH":"610401005","HPHM":"辽LSA069","JGSK":"2021-04-01 16:53:08.743","CDBH":"4","XSFX":"由西向东","XSFXDM":"2","KKMC":"和畅路与和顺路交口"},{"KKBH":"7205710040000","HPHM":"冀B8D5B0","JGSK":"2021-04-01 16:53:08.758","CDBH":"5","XSFX":"由北向南","XSFXDM":"4","KKMC":"动漫东路与动漫中路交口正向"},{"KKBH":"610276126","HPHM":"津KSQ583","JGSK":"2021-04-01 16:53:08.786","CDBH":"7","XSFX":"由北向南","XSFXDM":"4","KKMC":"中新大道与和意路交口"},{"KKBH":"610256116","HPHM":"津AD80220","JGSK":"2021-04-01 16:53:08.819","CDBH":"6","XSFX":"由西向东","XSFXDM":"2","KKMC":"中天大道与和顺路交口"},{"KKBH":"610271010","HPHM":"津FMJ556","JGSK":"2021-04-01 16:53:08.827","CDBH":"8","XSFX":"由北向南","XSFXDM":"4","KKMC":"中新大道与华五路交口"},{"KKBH":"610266117","HPHM":"津N66027","JGSK":"2021-04-01 16:53:08.832","CDBH":"3","XSFX":"由东向西","XSFXDM":"1","KKMC":"中生大道与和韵路交口"},{"KKBH":"610256116","HPHM":"津AF31173","JGSK":"2021-04-01 16:53:08.982","CDBH":"8","XSFX":"由南向北","XSFXDM":"3","KKMC":"中天大道与和顺路交口"},{"KKBH":"7208810050000","HPHM":"津HRA955","JGSK":"2021-04-01 16:53:08.999","CDBH":"9","XSFX":"由北向南","XSFXDM":"4","KKMC":"海旭道与明盛路交口正向"},{"KKBH":"7208910030000","HPHM":"津C856E0","JGSK":"2021-04-01 16:53:09.014","CDBH":"4","XSFX":"由西向东","XSFXDM":"2","KKMC":"海博道与安正路交口正向"},{"KKBH":"610391007","HPHM":"津NGV718","JGSK":"2021-04-01 16:53:09.098","CDBH":"4","XSFX":"由西向东","XSFXDM":"2","KKMC":"和韵路与和风路交口"},{"KKBH":"7208910080000","HPHM":"津A8V598","JGSK":"2021-04-01 16:53:09.115","CDBH":"9","XSFX":"由南向北","XSFXDM":"3","KKMC":"海博道与荣盛路交口正向"},{"KKBH":"610276125","HPHM":"津A09868D","JGSK":"2021-04-01 16:53:09.122","CDBH":"8","XSFX":"由北向南","XSFXDM":"4","KKMC":"中新大道与和顺路交口"},{"KKBH":"610401005","HPHM":"冀B4Y992","JGSK":"2021-04-01 16:53:09.123","CDBH":"7","XSFX":"由南向北","XSFXDM":"3","KKMC":"和畅路与和顺路交口"},{"KKBH":"7208710020000","HPHM":"津RWV665","JGSK":"2021-04-01 16:53:09.177","CDBH":"5","XSFX":"由南向北","XSFXDM":"3","KKMC":"安正路与芳菲路交口正向"},{"KKBH":"610401004","HPHM":"津C1A066","JGSK":"2021-04-01 16:53:09.247","CDBH":"3","XSFX":"由东向西","XSFXDM":"1","KKMC":"和畅路与和风路交口"},{"KKBH":"1250","HPHM":"津KST176","JGSK":"2021-04-01 16:53:09.302","CDBH":"2","XSFX":"由东向西","XSFXDM":"1","KKMC":"中滨大道与盛三街交口正向"},{"KKBH":"720881004000","HPHM":"津LG8562","JGSK":"2021-04-01 16:53:09.339","CDBH":"10","XSFX":"由西向东","XSFXDM":"2","KKMC":"海旭道与永盛路交口"},{"KKBH":"610276125","HPHM":"津LN0657","JGSK":"2021-04-01 16:53:09.373","CDBH":"8","XSFX":"由北向南","XSFXDM":"4","KKMC":"中新大道与和顺路交口"},{"KKBH":"610276124","HPHM":"津HR7878","JGSK":"2021-04-01 16:53:09.376","CDBH":"8","XSFX":"由南向北","XSFXDM":"3","KKMC":"中新大道与中生大道交口"},{"KKBH":"610276125","HPHM":"津HDW076","JGSK":"2021-04-01 16:53:09.381","CDBH":"5","XSFX":"由南向北","XSFXDM":"3","KKMC":"中新大道与和顺路交口"},{"KKBH":"610276124","HPHM":"津AF12861","JGSK":"2021-04-01 16:53:09.388","CDBH":"8","XSFX":"由南向北","XSFXDM":"3","KKMC":"中新大道与中生大道交口"},{"KKBH":"610271009","HPHM":"津C677X9","JGSK":"2021-04-01 16:53:09.408","CDBH":"11","XSFX":"由北向南","XSFXDM":"4","KKMC":"中新大道与泰七路交口"},{"KKBH":"720891003000","HPHM":"车牌","JGSK":"2021-04-01 16:53:09.457","CDBH":"6","XSFX":"由西向东","XSFXDM":"2","KKMC":"海博道与安正路交口"},{"KKBH":"610276126","HPHM":"鲁Q253VP","JGSK":"2021-04-01 16:53:09.48","CDBH":"7","XSFX":"由北向南","XSFXDM":"4","KKMC":"中新大道与和意路交口"},{"KKBH":"7205410020000","HPHM":"津E13499","JGSK":"2021-04-01 16:53:09.483","CDBH":"1","XSFX":"由东向西","XSFXDM":"1","KKMC":"动漫环路西与动漫中路交口正向"},{"KKBH":"7208810020000","HPHM":"车牌","JGSK":"2021-04-01 16:53:09.599","CDBH":"10","XSFX":"由南向北","XSFXDM":"3","KKMC":"海旭道与安正路交口正向"},{"KKBH":"720891003000","HPHM":"车牌","JGSK":"2021-04-01 16:53:09.607","CDBH":"1","XSFX":"由东向西","XSFXDM":"1","KKMC":"海博道与安正路交口"},{"KKBH":"610286127","HPHM":"津JQR158","JGSK":"2021-04-01 16:53:09.611","CDBH":"8","XSFX":"由南向北","XSFXDM":"3","KKMC":"中津大道与和畅路交口"},{"KKBH":"610276126","HPHM":"津JRW615","JGSK":"2021-04-01 16:53:09.634","CDBH":"5","XSFX":"由南向北","XSFXDM":"3","KKMC":"中新大道与和意路交口"},{"KKBH":"7208910030000","HPHM":"车牌","JGSK":"2021-04-01 16:53:09.665","CDBH":"2","XSFX":"由东向西","XSFXDM":"1","KKMC":"海博道与安正路交口正向"},{"KKBH":"711","HPHM":"京NS5Z78","JGSK":"2021-04-01 16:53:09.674","CDBH":"7","XSFX":"由北向南","XSFXDM":"4","KKMC":"不礼让行人中新大道与和旭路交口"},{"KKBH":"720891004000","HPHM":"车牌","JGSK":"2021-04-01 16:53:09.698","CDBH":"9","XSFX":"由南向北","XSFXDM":"3","KKMC":"海博道与安平路交口"},{"KKBH":"610276124","HPHM":"津RVV600","JGSK":"2021-04-01 16:53:09.734","CDBH":"10","XSFX":"由北向南","XSFXDM":"4","KKMC":"中新大道与中生大道交口"},{"KKBH":"610391007","HPHM":"津RJ9317","JGSK":"2021-04-01 16:53:09.741","CDBH":"7","XSFX":"由南向北","XSFXDM":"3","KKMC":"和韵路与和风路交口"},{"KKBH":"7208910060000","HPHM":"津C9H923","JGSK":"2021-04-01 16:53:09.87","CDBH":"3","XSFX":"由东向西","XSFXDM":"1","KKMC":"海博道与永盛路交口正向"},{"KKBH":"720891006000","HPHM":"冀B0Z0N0","JGSK":"2021-04-01 16:53:09.873","CDBH":"12","XSFX":"由北向南","XSFXDM":"4","KKMC":"海博道与永盛路交口"},{"KKBH":"610271009","HPHM":"津A5C379","JGSK":"2021-04-01 16:53:09.888","CDBH":"10","XSFX":"由北向南","XSFXDM":"4","KKMC":"中新大道与泰七路交口"},{"KKBH":"711","HPHM":"津HXQ345","JGSK":"2021-04-01 16:53:09.955","CDBH":"5","XSFX":"由南向北","XSFXDM":"3","KKMC":"不礼让行人中新大道与和旭路交口"},{"KKBH":"610256114","HPHM":"津A8J581","JGSK":"2021-04-01 16:53:10.011","CDBH":"6","XSFX":"由南向北","XSFXDM":"3","KKMC":"中天大道与和旭路交口"},{"KKBH":"7280310020000","HPHM":"车牌","JGSK":"2021-04-01 16:53:10.163","CDBH":"6","XSFX":"由南向北","XSFXDM":"3","KKMC":"动漫中路与文一路交口正向"},{"KKBH":"720891004000","HPHM":"车牌","JGSK":"2021-04-01 16:53:10.178","CDBH":"9","XSFX":"由南向北","XSFXDM":"3","KKMC":"海博道与安平路交口"},{"KKBH":"610401005","HPHM":"鲁PCS728","JGSK":"2021-04-01 16:53:10.218","CDBH":"4","XSFX":"由西向东","XSFXDM":"2","KKMC":"和畅路与和顺路交口"},{"KKBH":"7208910030000","HPHM":"车牌","JGSK":"2021-04-01 16:53:10.255","CDBH":"3","XSFX":"由东向西","XSFXDM":"1","KKMC":"海博道与安正路交口正向"},{"KKBH":"720881004000","HPHM":"冀BGA678","JGSK":"2021-04-01 16:53:10.297","CDBH":"9","XSFX":"由西向东","XSFXDM":"2","KKMC":"海旭道与永盛路交口"},{"KKBH":"610391007","HPHM":"津GHJ926","JGSK":"2021-04-01 16:53:10.298","CDBH":"5","XSFX":"由西向东","XSFXDM":"2","KKMC":"和韵路与和风路交口"},{"KKBH":"610276126","HPHM":"津HDE268","JGSK":"2021-04-01 16:53:10.31","CDBH":"8","XSFX":"由北向南","XSFXDM":"4","KKMC":"中新大道与和意路交口"},{"KKBH":"610276125","HPHM":"津RDT361","JGSK":"2021-04-01 16:53:10.421","CDBH":"4","XSFX":"由南向北","XSFXDM":"3","KKMC":"中新大道与和顺路交口"},{"KKBH":"728031002000","HPHM":"津MC9297","JGSK":"2021-04-01 16:53:10.44","CDBH":"5","XSFX":"由南向北","XSFXDM":"3","KKMC":"动漫中路与文一路交口"},{"KKBH":"610271009","HPHM":"津MW7375","JGSK":"2021-04-01 16:53:10.506","CDBH":"8","XSFX":"由南向北","XSFXDM":"3","KKMC":"中新大道与泰七路交口"},{"KKBH":"610256115","HPHM":"皖L7P281","JGSK":"2021-04-01 16:53:10.528","CDBH":"10","XSFX":"由北向南","XSFXDM":"4","KKMC":"中天大道与中生大道交口"},{"KKBH":"720861002000","HPHM":"津HYT095","JGSK":"2021-04-01 16:53:10.58","CDBH":"10","XSFX":"由北向南","XSFXDM":"4","KKMC":"海晨道与安正路交口"},{"KKBH":"610276125","HPHM":"津FHD528","JGSK":"2021-04-01 16:53:10.581","CDBH":"5","XSFX":"由南向北","XSFXDM":"3","KKMC":"中新大道与和顺路交口"},{"KKBH":"610276126","HPHM":"津BN8105","JGSK":"2021-04-01 16:53:10.618","CDBH":"4","XSFX":"由南向北","XSFXDM":"3","KKMC":"中新大道与和意路交口"},{"KKBH":"610391007","HPHM":"津A63636","JGSK":"2021-04-01 16:53:10.677","CDBH":"9","XSFX":"由南向北","XSFXDM":"3","KKMC":"和韵路与和风路交口"},{"KKBH":"610266117","HPHM":"津HCG256","JGSK":"2021-04-01 16:53:10.677","CDBH":"2","XSFX":"由东向西","XSFXDM":"1","KKMC":"中生大道与和韵路交口"},{"KKBH":"720891003000","HPHM":"车牌","JGSK":"2021-04-01 16:53:10.728","CDBH":"2","XSFX":"由东向西","XSFXDM":"1","KKMC":"海博道与安正路交口"},{"KKBH":"610271008","HPHM":"津KEJ658","JGSK":"2021-04-01 16:53:10.746","CDBH":"1","XSFX":"由南向北","XSFXDM":"3","KKMC":"中新大道与航母主题公园支路交口"},{"KKBH":"610286127","HPHM":"吉GW5465","JGSK":"2021-04-01 16:53:10.836","CDBH":"2","XSFX":"由东向西","XSFXDM":"1","KKMC":"中津大道与和畅路交口"},{"KKBH":"720891006000","HPHM":"津A8N670","JGSK":"2021-04-01 16:53:10.844","CDBH":"7","XSFX":"由西向东","XSFXDM":"2","KKMC":"海博道与永盛路交口"},{"KKBH":"610401004","HPHM":"津B2D785","JGSK":"2021-04-01 16:53:10.853","CDBH":"2","XSFX":"由东向西","XSFXDM":"1","KKMC":"和畅路与和风路交口"},{"KKBH":"610256111","HPHM":"津JYS366","JGSK":"2021-04-01 16:53:10.912","CDBH":"5","XSFX":"由南向北","XSFXDM":"3","KKMC":"中天大道与和惠路交口"},{"KKBH":"610256114","HPHM":"津A3J234","JGSK":"2021-04-01 16:53:10.971","CDBH":"5","XSFX":"由南向北","XSFXDM":"3","KKMC":"中天大道与和旭路交口"},{"KKBH":"610276124","HPHM":"京F75883","JGSK":"2021-04-01 16:53:10.993","CDBH":"10","XSFX":"由北向南","XSFXDM":"4","KKMC":"中新大道与中生大道交口"},{"KKBH":"610266118","HPHM":"津A9Y168","JGSK":"2021-04-01 16:53:11.022","CDBH":"9","XSFX":"由南向北","XSFXDM":"3","KKMC":"中生大道与和畅路交口"},{"KKBH":"720881005000","HPHM":"津A26V18","JGSK":"2021-04-01 16:53:11.053","CDBH":"4","XSFX":"由西向东","XSFXDM":"2","KKMC":"海旭道与明盛路交口"},{"KKBH":"610266118","HPHM":"津RCV058","JGSK":"2021-04-01 16:53:11.129","CDBH":"8","XSFX":"由南向北","XSFXDM":"3","KKMC":"中生大道与和畅路交口"},{"KKBH":"610276124","HPHM":"津B07565","JGSK":"2021-04-01 16:53:11.148","CDBH":"7","XSFX":"由南向北","XSFXDM":"3","KKMC":"中新大道与中生大道交口"},{"KKBH":"610256111","HPHM":"津NPL236","JGSK":"2021-04-01 16:53:11.165","CDBH":"9","XSFX":"由北向南","XSFXDM":"4","KKMC":"中天大道与和惠路交口"},{"KKBH":"610316142000","HPHM":"津KST176","JGSK":"2021-04-01 16:53:11.175","CDBH":"2","XSFX":"由东向西","XSFXDM":"1","KKMC":"中滨大道与盛三街交口"},{"KKBH":"720861003000","HPHM":"津A8S669","JGSK":"2021-04-01 16:53:11.176","CDBH":"10","XSFX":"由北向南","XSFXDM":"4","KKMC":"海晨道与安明路交口"},{"KKBH":"610276126","HPHM":"津GKR900","JGSK":"2021-04-01 16:53:11.184","CDBH":"5","XSFX":"由南向北","XSFXDM":"3","KKMC":"中新大道与和意路交口"},{"KKBH":"720571004000","HPHM":"冀G1X017","JGSK":"2021-04-01 16:53:11.226","CDBH":"5","XSFX":"由北向南","XSFXDM":"4","KKMC":"动漫东路与动漫中路交口"},{"KKBH":"7208810070000","HPHM":"津C7E068","JGSK":"2021-04-01 16:53:11.248","CDBH":"2","XSFX":"由东向西","XSFXDM":"1","KKMC":"海旭道与弘通路交口正向"},{"KKBH":"610266118","HPHM":"津GLK345","JGSK":"2021-04-01 16:53:11.257","CDBH":"12","XSFX":"由北向南","XSFXDM":"4","KKMC":"中生大道与和畅路交口"},{"KKBH":"7208210040000","HPHM":"津C73C78","JGSK":"2021-04-01 16:53:11.274","CDBH":"5","XSFX":"由北向南","XSFXDM":"4","KKMC":"动漫西路与动漫北路交口正向"},{"KKBH":"610401004","HPHM":"津D00824","JGSK":"2021-04-01 16:53:11.311","CDBH":"4","XSFX":"由西向东","XSFXDM":"2","KKMC":"和畅路与和风路交口"},{"KKBH":"7208810040000","HPHM":"津C99Y80","JGSK":"2021-04-01 16:53:11.312","CDBH":"1","XSFX":"由东向西","XSFXDM":"1","KKMC":"海旭道与永盛路交口正向"},{"KKBH":"720891003000","HPHM":"车牌","JGSK":"2021-04-01 16:53:11.46","CDBH":"6","XSFX":"由西向东","XSFXDM":"2","KKMC":"海博道与安正路交口"},{"KKBH":"610271010","HPHM":"津FMJ556","JGSK":"2021-04-01 16:53:11.489","CDBH":"8","XSFX":"由北向南","XSFXDM":"4","KKMC":"中新大道与华五路交口"},{"KKBH":"610276125","HPHM":"津AF58893","JGSK":"2021-04-01 16:53:11.529","CDBH":"5","XSFX":"由南向北","XSFXDM":"3","KKMC":"中新大道与和顺路交口"},{"KKBH":"610256116","HPHM":"冀T98T91","JGSK":"2021-04-01 16:53:11.545","CDBH":"4","XSFX":"由西向东","XSFXDM":"2","KKMC":"中天大道与和顺路交口"},{"KKBH":"728031002000","HPHM":"津C3M825","JGSK":"2021-04-01 16:53:11.555","CDBH":"6","XSFX":"由南向北","XSFXDM":"3","KKMC":"动漫中路与文一路交口"},{"KKBH":"7208910060000","HPHM":"津A22N86","JGSK":"2021-04-01 16:53:11.601","CDBH":"2","XSFX":"由东向西","XSFXDM":"1","KKMC":"海博道与永盛路交口正向"},{"KKBH":"7208810020000","HPHM":"豫AW08D4","JGSK":"2021-04-01 16:53:11.605","CDBH":"13","XSFX":"由北向南","XSFXDM":"4","KKMC":"海旭道与安正路交口正向"},{"KKBH":"7208910060000","HPHM":"津AQ0006","JGSK":"2021-04-01 16:53:11.701","CDBH":"12","XSFX":"由北向南","XSFXDM":"4","KKMC":"海博道与永盛路交口正向"},{"KKBH":"7208910040000","HPHM":"车牌","JGSK":"2021-04-01 16:53:11.701","CDBH":"7","XSFX":"由南向北","XSFXDM":"3","KKMC":"海博道与安平路交口正向"},{"KKBH":"7208910040000","HPHM":"京HW6606","JGSK":"2021-04-01 16:53:11.792","CDBH":"11","XSFX":"由北向南","XSFXDM":"4","KKMC":"海博道与安平路交口正向"},{"KKBH":"610276126","HPHM":"津KLF620","JGSK":"2021-04-01 16:53:11.799","CDBH":"4","XSFX":"由南向北","XSFXDM":"3","KKMC":"中新大道与和意路交口"},{"KKBH":"7208910030000","HPHM":"车牌","JGSK":"2021-04-01 16:53:11.805","CDBH":"9","XSFX":"由南向北","XSFXDM":"3","KKMC":"海博道与安正路交口正向"},{"KKBH":"7208910050000","HPHM":"黑A896SU","JGSK":"2021-04-01 16:53:11.829","CDBH":"6","XSFX":"由西向东","XSFXDM":"2","KKMC":"海博道与安明路交口正向"},{"KKBH":"7208810020000","HPHM":"津MZL406","JGSK":"2021-04-01 16:53:11.837","CDBH":"6","XSFX":"由西向东","XSFXDM":"2","KKMC":"海旭道与安正路交口正向"},{"KKBH":"610266117","HPHM":"晋JK7111","JGSK":"2021-04-01 16:53:11.842","CDBH":"1","XSFX":"由东向西","XSFXDM":"1","KKMC":"中生大道与和韵路交口"},{"KKBH":"720891004000","HPHM":"车牌","JGSK":"2021-04-01 16:53:11.866","CDBH":"9","XSFX":"由南向北","XSFXDM":"3","KKMC":"海博道与安平路交口"},{"KKBH":"610271009","HPHM":"津C51C35","JGSK":"2021-04-01 16:53:11.9","CDBH":"7","XSFX":"由南向北","XSFXDM":"3","KKMC":"中新大道与泰七路交口"},{"KKBH":"711","HPHM":"津RA9119","JGSK":"2021-04-01 16:53:11.917","CDBH":"7","XSFX":"由北向南","XSFXDM":"4","KKMC":"不礼让行人中新大道与和旭路交口"},{"KKBH":"7208910050000","HPHM":"冀BZ650S","JGSK":"2021-04-01 16:53:11.92","CDBH":"5","XSFX":"由西向东","XSFXDM":"2","KKMC":"海博道与安明路交口正向"},{"KKBH":"610276125","HPHM":"津NNY619","JGSK":"2021-04-01 16:53:11.941","CDBH":"5","XSFX":"由南向北","XSFXDM":"3","KKMC":"中新大道与和顺路交口"},{"KKBH":"7280310030000","HPHM":"京Q06XR5","JGSK":"2021-04-01 16:53:12.097","CDBH":"4","XSFX":"由南向北","XSFXDM":"3","KKMC":"动漫中路与文二路交口正向"},{"KKBH":"7208910030000","HPHM":"车牌","JGSK":"2021-04-01 16:53:12.126","CDBH":"3","XSFX":"由东向西","XSFXDM":"1","KKMC":"海博道与安正路交口正向"},{"KKBH":"610286127","HPHM":"京N0UN18","JGSK":"2021-04-01 16:53:12.203","CDBH":"5","XSFX":"由西向东","XSFXDM":"2","KKMC":"中津大道与和畅路交口"},{"KKBH":"610391007","HPHM":"津K25556","JGSK":"2021-04-01 16:53:12.234","CDBH":"4","XSFX":"由西向东","XSFXDM":"2","KKMC":"和韵路与和风路交口"},{"KKBH":"610401005","HPHM":"津HYN969","JGSK":"2021-04-01 16:53:12.247","CDBH":"4","XSFX":"由西向东","XSFXDM":"2","KKMC":"和畅路与和顺路交口"},{"KKBH":"610276126","HPHM":"津NCP896","JGSK":"2021-04-01 16:53:12.264","CDBH":"7","XSFX":"由北向南","XSFXDM":"4","KKMC":"中新大道与和意路交口"},{"KKBH":"610276124","HPHM":"津AD70172","JGSK":"2021-04-01 16:53:12.284","CDBH":"10","XSFX":"由北向南","XSFXDM":"4","KKMC":"中新大道与中生大道交口"},{"KKBH":"610256115","HPHM":"冀B88FA3","JGSK":"2021-04-01 16:53:12.295","CDBH":"4","XSFX":"由西向东","XSFXDM":"2","KKMC":"中天大道与中生大道交口"},{"KKBH":"610391006","HPHM":"津E19966","JGSK":"2021-04-01 16:53:12.371","CDBH":"7","XSFX":"由南向北","XSFXDM":"3","KKMC":"和韵路与和意路交口"},{"KKBH":"610266117","HPHM":"津NFL111","JGSK":"2021-04-01 16:53:12.387","CDBH":"6","XSFX":"由西向东","XSFXDM":"2","KKMC":"中生大道与和韵路交口"},{"KKBH":"610256112","HPHM":"晋AJ802T","JGSK":"2021-04-01 16:53:12.548","CDBH":"8","XSFX":"由南向北","XSFXDM":"3","KKMC":"中天大道与中津大道交口"},{"KKBH":"610256114","HPHM":"津ADK6723","JGSK":"2021-04-01 16:53:12.571","CDBH":"4","XSFX":"由南向北","XSFXDM":"3","KKMC":"中天大道与和旭路交口"},{"KKBH":"720891003000","HPHM":"车牌","JGSK":"2021-04-01 16:53:12.577","CDBH":"6","XSFX":"由西向东","XSFXDM":"2","KKMC":"海博道与安正路交口"},{"KKBH":"711","HPHM":"津NRL325","JGSK":"2021-04-01 16:53:12.594","CDBH":"5","XSFX":"由南向北","XSFXDM":"3","KKMC":"不礼让行人中新大道与和旭路交口"},{"KKBH":"7208810020000","HPHM":"贵DAV853","JGSK":"2021-04-01 16:53:12.617","CDBH":"5","XSFX":"由西向东","XSFXDM":"2","KKMC":"海旭道与安正路交口正向"},{"KKBH":"610401005","HPHM":"鲁P18B57","JGSK":"2021-04-01 16:53:12.636","CDBH":"7","XSFX":"由南向北","XSFXDM":"3","KKMC":"和畅路与和顺路交口"},{"KKBH":"610401005","HPHM":"津AP9270","JGSK":"2021-04-01 16:53:12.66","CDBH":"5","XSFX":"由西向东","XSFXDM":"2","KKMC":"和畅路与和顺路交口"},{"KKBH":"610391006","HPHM":"津GLA123","JGSK":"2021-04-01 16:53:12.761","CDBH":"7","XSFX":"由南向北","XSFXDM":"3","KKMC":"和韵路与和意路交口"},{"KKBH":"7205610020000","HPHM":"冀FQ662W","JGSK":"2021-04-01 16:53:12.777","CDBH":"1","XSFX":"由东向西","XSFXDM":"1","KKMC":"动漫北路与文三路交口正向"},{"KKBH":"610276125","HPHM":"粤B9V9H2","JGSK":"2021-04-01 16:53:12.802","CDBH":"7","XSFX":"由北向南","XSFXDM":"4","KKMC":"中新大道与和顺路交口"},{"KKBH":"7208810020000","HPHM":"津A0M925","JGSK":"2021-04-01 16:53:12.825","CDBH":"12","XSFX":"由北向南","XSFXDM":"4","KKMC":"海旭道与安正路交口正向"},{"KKBH":"7208810040000","HPHM":"车牌","JGSK":"2021-04-01 16:53:12.841","CDBH":"3","XSFX":"由东向西","XSFXDM":"1","KKMC":"海旭道与永盛路交口正向"},{"KKBH":"711","HPHM":"冀A07C2U","JGSK":"2021-04-01 16:53:12.877","CDBH":"8","XSFX":"由北向南","XSFXDM":"4","KKMC":"不礼让行人中新大道与和旭路交口"},{"KKBH":"720891003000","HPHM":"车牌","JGSK":"2021-04-01 16:53:12.889","CDBH":"1","XSFX":"由东向西","XSFXDM":"1","KKMC":"海博道与安正路交口"},{"KKBH":"610276124","HPHM":"车牌","JGSK":"2021-04-01 16:53:12.942","CDBH":"8","XSFX":"由南向北","XSFXDM":"3","KKMC":"中新大道与中生大道交口"},{"KKBH":"610276124","HPHM":"冀C71C69","JGSK":"2021-04-01 16:53:13.074","CDBH":"10","XSFX":"由北向南","XSFXDM":"4","KKMC":"中新大道与中生大道交口"},{"KKBH":"720571002000","HPHM":"鲁NG686G","JGSK":"2021-04-01 16:53:13.105","CDBH":"6","XSFX":"由北向南","XSFXDM":"4","KKMC":"动漫东路与文二路交口"},{"KKBH":"610401004","HPHM":"鲁RSQ901","JGSK":"2021-04-01 16:53:13.129","CDBH":"7","XSFX":"由南向北","XSFXDM":"3","KKMC":"和畅路与和风路交口"},{"KKBH":"610276124","HPHM":"津DWD911","JGSK":"2021-04-01 16:53:13.147","CDBH":"8","XSFX":"由南向北","XSFXDM":"3","KKMC":"中新大道与中生大道交口"},{"KKBH":"610276126","HPHM":"津JRW615","JGSK":"2021-04-01 16:53:13.159","CDBH":"5","XSFX":"由南向北","XSFXDM":"3","KKMC":"中新大道与和意路交口"},{"KKBH":"610391006","HPHM":"晋BJN812","JGSK":"2021-04-01 16:53:13.17","CDBH":"8","XSFX":"由南向北","XSFXDM":"3","KKMC":"和韵路与和意路交口"},{"KKBH":"6102610030000","HPHM":"车牌","JGSK":"2021-04-01 16:53:13.223","CDBH":"2","XSFX":"由东向西","XSFXDM":"1","KKMC":"中生大道与静湖南路交口正向"},{"KKBH":"610276126","HPHM":"鲁Q253VP","JGSK":"2021-04-01 16:53:13.272","CDBH":"7","XSFX":"由北向南","XSFXDM":"4","KKMC":"中新大道与和意路交口"},{"KKBH":"610271010","HPHM":"津RTF411","JGSK":"2021-04-01 16:53:13.275","CDBH":"4","XSFX":"由南向北","XSFXDM":"3","KKMC":"中新大道与华五路交口"},{"KKBH":"610276124","HPHM":"津AY2505","JGSK":"2021-04-01 16:53:13.29","CDBH":"11","XSFX":"由北向南","XSFXDM":"4","KKMC":"中新大道与中生大道交口"},{"KKBH":"720541002000","HPHM":"津C9S928","JGSK":"2021-04-01 16:53:13.31","CDBH":"3","XSFX":"由西向东","XSFXDM":"2","KKMC":"动漫环路西与动漫中路交口"},{"KKBH":"720911002000","HPHM":"津D01622","JGSK":"2021-04-01 16:53:13.381","CDBH":"8","XSFX":"由南向北","XSFXDM":"3","KKMC":"美林道与安正路交口"},{"KKBH":"610271008","HPHM":"车牌","JGSK":"2021-04-01 16:53:13.392","CDBH":"5","XSFX":"由北向南","XSFXDM":"4","KKMC":"中新大道与航母主题公园支路交口"},{"KKBH":"7208810020000","HPHM":"车牌","JGSK":"2021-04-01 16:53:13.419","CDBH":"11","XSFX":"由南向北","XSFXDM":"3","KKMC":"海旭道与安正路交口正向"},{"KKBH":"720891004000","HPHM":"车牌","JGSK":"2021-04-01 16:53:13.542","CDBH":"9","XSFX":"由南向北","XSFXDM":"3","KKMC":"海博道与安平路交口"},{"KKBH":"720891003000","HPHM":"津D98072","JGSK":"2021-04-01 16:53:13.576","CDBH":"2","XSFX":"由东向西","XSFXDM":"1","KKMC":"海博道与安正路交口"},{"KKBH":"610276125","HPHM":"津LN0657","JGSK":"2021-04-01 16:53:13.602","CDBH":"8","XSFX":"由北向南","XSFXDM":"4","KKMC":"中新大道与和顺路交口"},{"KKBH":"720881005000","HPHM":"津HRA955","JGSK":"2021-04-01 16:53:13.619","CDBH":"9","XSFX":"由北向南","XSFXDM":"4","KKMC":"海旭道与明盛路交口"},{"KKBH":"610276125","HPHM":"津DKX086","JGSK":"2021-04-01 16:53:13.621","CDBH":"5","XSFX":"由南向北","XSFXDM":"3","KKMC":"中新大道与和顺路交口"},{"KKBH":"6103261420000","HPHM":"津CH8803","JGSK":"2021-04-01 16:53:13.629","CDBH":"1","XSFX":"由东向西","XSFXDM":"1","KKMC":"中成大道与泰七路交口正向"},{"KKBH":"6102610030000","HPHM":"车牌","JGSK":"2021-04-01 16:53:13.655","CDBH":"2","XSFX":"由东向西","XSFXDM":"1","KKMC":"中生大道与静湖南路交口正向"},{"KKBH":"720891003000","HPHM":"津A25W86","JGSK":"2021-04-01 16:53:13.694","CDBH":"7","XSFX":"由南向北","XSFXDM":"3","KKMC":"海博道与安正路交口"},{"KKBH":"610276125","HPHM":"鲁NQZ075","JGSK":"2021-04-01 16:53:13.702","CDBH":"5","XSFX":"由南向北","XSFXDM":"3","KKMC":"中新大道与和顺路交口"},{"KKBH":"610276125","HPHM":"冀B0E5H6","JGSK":"2021-04-01 16:53:13.705","CDBH":"7","XSFX":"由北向南","XSFXDM":"4","KKMC":"中新大道与和顺路交口"},{"KKBH":"610271009","HPHM":"津C51C35","JGSK":"2021-04-01 16:53:13.707","CDBH":"7","XSFX":"由南向北","XSFXDM":"3","KKMC":"中新大道与泰七路交口"},{"KKBH":"7205710040000","HPHM":"车牌","JGSK":"2021-04-01 16:53:13.738","CDBH":"2","XSFX":"由东向西","XSFXDM":"1","KKMC":"动漫东路与动漫中路交口正向"},{"KKBH":"610286127","HPHM":"吉GW5465","JGSK":"2021-04-01 16:53:13.79","CDBH":"3","XSFX":"由东向西","XSFXDM":"1","KKMC":"中津大道与和畅路交口"},{"KKBH":"7208910060000","HPHM":"津HSH138","JGSK":"2021-04-01 16:53:13.888","CDBH":"11","XSFX":"由北向南","XSFXDM":"4","KKMC":"海博道与永盛路交口正向"},{"KKBH":"610256115","HPHM":"津E10483","JGSK":"2021-04-01 16:53:13.993","CDBH":"4","XSFX":"由西向东","XSFXDM":"2","KKMC":"中天大道与中生大道交口"},{"KKBH":"610256115","HPHM":"津AS0800","JGSK":"2021-04-01 16:53:14.061","CDBH":"10","XSFX":"由北向南","XSFXDM":"4","KKMC":"中天大道与中生大道交口"},{"KKBH":"610391007","HPHM":"陕K675K3","JGSK":"2021-04-01 16:53:14.145","CDBH":"6","XSFX":"由西向东","XSFXDM":"2","KKMC":"和韵路与和风路交口"},{"KKBH":"7208710020000","HPHM":"冀B4E279","JGSK":"2021-04-01 16:53:14.188","CDBH":"6","XSFX":"由南向北","XSFXDM":"3","KKMC":"安正路与芳菲路交口正向"},{"KKBH":"610276126","HPHM":"津BN8105","JGSK":"2021-04-01 16:53:14.2","CDBH":"4","XSFX":"由南向北","XSFXDM":"3","KKMC":"中新大道与和意路交口"},{"KKBH":"610286127","HPHM":"冀J6668U","JGSK":"2021-04-01 16:53:14.238","CDBH":"7","XSFX":"由南向北","XSFXDM":"3","KKMC":"中津大道与和畅路交口"},{"KKBH":"720861002000","HPHM":"津C26W52","JGSK":"2021-04-01 16:53:14.257","CDBH":"10","XSFX":"由北向南","XSFXDM":"4","KKMC":"海晨道与安正路交口"},{"KKBH":"720871002000","HPHM":"冀ACV577","JGSK":"2021-04-01 16:53:14.272","CDBH":"8","XSFX":"由北向南","XSFXDM":"4","KKMC":"安正路与芳菲路交口"},{"KKBH":"7208910060000","HPHM":"津AU6555","JGSK":"2021-04-01 16:53:14.373","CDBH":"6","XSFX":"由西向东","XSFXDM":"2","KKMC":"海博道与永盛路交口正向"},{"KKBH":"720881002000","HPHM":"津MZL406","JGSK":"2021-04-01 16:53:14.476","CDBH":"7","XSFX":"由西向东","XSFXDM":"2","KKMC":"海旭道与安正路交口"},{"KKBH":"711","HPHM":"津NKB158","JGSK":"2021-04-01 16:53:14.478","CDBH":"8","XSFX":"由北向南","XSFXDM":"4","KKMC":"不礼让行人中新大道与和旭路交口"},{"KKBH":"610256115","HPHM":"津A7V637","JGSK":"2021-04-01 16:53:14.584","CDBH":"1","XSFX":"由东向西","XSFXDM":"1","KKMC":"中天大道与中生大道交口"},{"KKBH":"610256111","HPHM":"津MAJ109","JGSK":"2021-04-01 16:53:14.587","CDBH":"8","XSFX":"由北向南","XSFXDM":"4","KKMC":"中天大道与和惠路交口"},{"KKBH":"610256111","HPHM":"津NPL236","JGSK":"2021-04-01 16:53:14.646","CDBH":"9","XSFX":"由北向南","XSFXDM":"4","KKMC":"中天大道与和惠路交口"},{"KKBH":"720891006000","HPHM":"津C9H923","JGSK":"2021-04-01 16:53:14.646","CDBH":"3","XSFX":"由东向西","XSFXDM":"1","KKMC":"海博道与永盛路交口"},{"KKBH":"610276125","HPHM":"津JZY444","JGSK":"2021-04-01 16:53:14.67","CDBH":"8","XSFX":"由北向南","XSFXDM":"4","KKMC":"中新大道与和顺路交口"},{"KKBH":"610401004","HPHM":"吉BSH516","JGSK":"2021-04-01 16:53:14.678","CDBH":"5","XSFX":"由西向东","XSFXDM":"2","KKMC":"和畅路与和风路交口"},{"KKBH":"610401005","HPHM":"鲁P18B57","JGSK":"2021-04-01 16:53:14.723","CDBH":"7","XSFX":"由南向北","XSFXDM":"3","KKMC":"和畅路与和顺路交口"},{"KKBH":"610271009","HPHM":"津AW5682","JGSK":"2021-04-01 16:53:14.723","CDBH":"7","XSFX":"由南向北","XSFXDM":"3","KKMC":"中新大道与泰七路交口"},{"KKBH":"728031003000","HPHM":"京Q06XR5","JGSK":"2021-04-01 16:53:14.73","CDBH":"4","XSFX":"由南向北","XSFXDM":"3","KKMC":"动漫中路与文二路交口"},{"KKBH":"610276126","HPHM":"津C655Y8","JGSK":"2021-04-01 16:53:14.784","CDBH":"4","XSFX":"由南向北","XSFXDM":"3","KKMC":"中新大道与和意路交口"},{"KKBH":"610286127","HPHM":"京N0UN18","JGSK":"2021-04-01 16:53:14.867","CDBH":"6","XSFX":"由西向东","XSFXDM":"2","KKMC":"中津大道与和畅路交口"},{"KKBH":"720891004000","HPHM":"京HW6606","JGSK":"2021-04-01 16:53:14.886","CDBH":"11","XSFX":"由北向南","XSFXDM":"4","KKMC":"海博道与安平路交口"},{"KKBH":"610256114","HPHM":"津AF57366","JGSK":"2021-04-01 16:53:14.891","CDBH":"5","XSFX":"由南向北","XSFXDM":"3","KKMC":"中天大道与和旭路交口"},{"KKBH":"610401004","HPHM":"冀T32E01","JGSK":"2021-04-01 16:53:15.013","CDBH":"2","XSFX":"由东向西","XSFXDM":"1","KKMC":"和畅路与和风路交口"},{"KKBH":"610401005","HPHM":"辽LSA869","JGSK":"2021-04-01 16:53:15.019","CDBH":"4","XSFX":"由西向东","XSFXDM":"2","KKMC":"和畅路与和顺路交口"},{"KKBH":"610276124","HPHM":"苏B8X0W3","JGSK":"2021-04-01 16:53:15.073","CDBH":"7","XSFX":"由南向北","XSFXDM":"3","KKMC":"中新大道与中生大道交口"},{"KKBH":"610271010","HPHM":"冀B6S9S8","JGSK":"2021-04-01 16:53:15.107","CDBH":"8","XSFX":"由北向南","XSFXDM":"4","KKMC":"中新大道与华五路交口"},{"KKBH":"720881002000","HPHM":"苏KH618Y","JGSK":"2021-04-01 16:53:15.196","CDBH":"13","XSFX":"由北向南","XSFXDM":"4","KKMC":"海旭道与安正路交口"},{"KKBH":"610276124","HPHM":"津DAP559","JGSK":"2021-04-01 16:53:15.233","CDBH":"8","XSFX":"由南向北","XSFXDM":"3","KKMC":"中新大道与中生大道交口"},{"KKBH":"610276126","HPHM":"津GKR900","JGSK":"2021-04-01 16:53:15.239","CDBH":"5","XSFX":"由南向北","XSFXDM":"3","KKMC":"中新大道与和意路交口"},{"KKBH":"610266117","HPHM":"津J61559","JGSK":"2021-04-01 16:53:15.271","CDBH":"1","XSFX":"由东向西","XSFXDM":"1","KKMC":"中生大道与和韵路交口"},{"KKBH":"7208910060000","HPHM":"豫R026F8","JGSK":"2021-04-01 16:53:15.356","CDBH":"9","XSFX":"由南向北","XSFXDM":"3","KKMC":"海博道与永盛路交口正向"},{"KKBH":"711","HPHM":"冀B4D619","JGSK":"2021-04-01 16:53:15.361","CDBH":"7","XSFX":"由北向南","XSFXDM":"4","KKMC":"不礼让行人中新大道与和旭路交口"},{"KKBH":"610276125","HPHM":"津HDW076","JGSK":"2021-04-01 16:53:15.381","CDBH":"5","XSFX":"由南向北","XSFXDM":"3","KKMC":"中新大道与和顺路交口"},{"KKBH":"610286127","HPHM":"车牌","JGSK":"2021-04-01 16:53:15.443","CDBH":"6","XSFX":"由西向东","XSFXDM":"2","KKMC":"中津大道与和畅路交口"},{"KKBH":"720881002000","HPHM":"贵DAV853","JGSK":"2021-04-01 16:53:15.446","CDBH":"6","XSFX":"由西向东","XSFXDM":"2","KKMC":"海旭道与安正路交口"},{"KKBH":"6102610030000","HPHM":"津DZK339","JGSK":"2021-04-01 16:53:15.454","CDBH":"9","XSFX":"由北向南","XSFXDM":"4","KKMC":"中生大道与静湖南路交口正向"},{"KKBH":"610276126","HPHM":"津NQ8095","JGSK":"2021-04-01 16:53:15.462","CDBH":"5","XSFX":"由南向北","XSFXDM":"3","KKMC":"中新大道与和意路交口"},{"KKBH":"720891006000","HPHM":"津HXX883","JGSK":"2021-04-01 16:53:15.478","CDBH":"11","XSFX":"由北向南","XSFXDM":"4","KKMC":"海博道与永盛路交口"},{"KKBH":"610401005","HPHM":"津NF3078","JGSK":"2021-04-01 16:53:15.485","CDBH":"4","XSFX":"由西向东","XSFXDM":"2","KKMC":"和畅路与和顺路交口"},{"KKBH":"610256112","HPHM":"冀D019NR","JGSK":"2021-04-01 16:53:15.532","CDBH":"6","XSFX":"由西向东","XSFXDM":"2","KKMC":"中天大道与中津大道交口"},{"KKBH":"610256113","HPHM":"车牌","JGSK":"2021-04-01 16:53:15.573","CDBH":"7","XSFX":"由北向南","XSFXDM":"4","KKMC":"中天大道与和风路交口"},{"KKBH":"720891008000","HPHM":"冀D09Q95","JGSK":"2021-04-01 16:53:15.584","CDBH":"9","XSFX":"由南向北","XSFXDM":"3","KKMC":"海博道与荣盛路交口"},{"KKBH":"610276125","HPHM":"津JYX535","JGSK":"2021-04-01 16:53:15.588","CDBH":"5","XSFX":"由南向北","XSFXDM":"3","KKMC":"中新大道与和顺路交口"},{"KKBH":"6102610030000","HPHM":"车牌","JGSK":"2021-04-01 16:53:15.589","CDBH":"2","XSFX":"由东向西","XSFXDM":"1","KKMC":"中生大道与静湖南路交口正向"},{"KKBH":"610276126","HPHM":"津NH6668","JGSK":"2021-04-01 16:53:15.622","CDBH":"8","XSFX":"由北向南","XSFXDM":"4","KKMC":"中新大道与和意路交口"},{"KKBH":"610271010","HPHM":"津RTF411","JGSK":"2021-04-01 16:53:15.664","CDBH":"4","XSFX":"由南向北","XSFXDM":"3","KKMC":"中新大道与华五路交口"},{"KKBH":"7208810020000","HPHM":"车牌","JGSK":"2021-04-01 16:53:15.79","CDBH":"14","XSFX":"由北向南","XSFXDM":"4","KKMC":"海旭道与安正路交口正向"},{"KKBH":"610286127","HPHM":"津NKU677","JGSK":"2021-04-01 16:53:15.803","CDBH":"2","XSFX":"由东向西","XSFXDM":"1","KKMC":"中津大道与和畅路交口"},{"KKBH":"720891003000","HPHM":"车牌","JGSK":"2021-04-01 16:53:15.851","CDBH":"1","XSFX":"由东向西","XSFXDM":"1","KKMC":"海博道与安正路交口"},{"KKBH":"610276124","HPHM":"车牌","JGSK":"2021-04-01 16:53:15.867","CDBH":"11","XSFX":"由北向南","XSFXDM":"4","KKMC":"中新大道与中生大道交口"},{"KKBH":"610286127","HPHM":"津JJG226","JGSK":"2021-04-01 16:53:15.892","CDBH":"1","XSFX":"由东向西","XSFXDM":"1","KKMC":"中津大道与和畅路交口"},{"KKBH":"610256114","HPHM":"津RZQ127","JGSK":"2021-04-01 16:53:15.904","CDBH":"8","XSFX":"由北向南","XSFXDM":"4","KKMC":"中天大道与和旭路交口"},{"KKBH":"7400110020000","HPHM":"津C002X9","JGSK":"2021-04-01 16:53:15.974","CDBH":"4","XSFX":"由南向北","XSFXDM":"3","KKMC":"静湖南路与华一路交口正向"},{"KKBH":"720891003000","HPHM":"津KD2112","JGSK":"2021-04-01 16:53:16.02","CDBH":"7","XSFX":"由南向北","XSFXDM":"3","KKMC":"海博道与安正路交口"},{"KKBH":"610276126","HPHM":"津RAJ848","JGSK":"2021-04-01 16:53:16.057","CDBH":"7","XSFX":"由北向南","XSFXDM":"4","KKMC":"中新大道与和意路交口"},{"KKBH":"610391007","HPHM":"津HCT808","JGSK":"2021-04-01 16:53:16.064","CDBH":"5","XSFX":"由西向东","XSFXDM":"2","KKMC":"和韵路与和风路交口"},{"KKBH":"610266117","HPHM":"津RSS766","JGSK":"2021-04-01 16:53:16.117","CDBH":"2","XSFX":"由东向西","XSFXDM":"1","KKMC":"中生大道与和韵路交口"},{"KKBH":"7208610030000","HPHM":"车牌","JGSK":"2021-04-01 16:53:16.231","CDBH":"8","XSFX":"由南向北","XSFXDM":"3","KKMC":"海晨道与安明路交口正向"},{"KKBH":"720861002000","HPHM":"冀B2W38M","JGSK":"2021-04-01 16:53:16.231","CDBH":"4","XSFX":"由西向东","XSFXDM":"2","KKMC":"海晨道与安正路交口"},{"KKBH":"7208610020000","HPHM":"津C3N257","JGSK":"2021-04-01 16:53:16.262","CDBH":"5","XSFX":"由西向东","XSFXDM":"2","KKMC":"海晨道与安正路交口正向"},{"KKBH":"7205410040000","HPHM":"车牌","JGSK":"2021-04-01 16:53:16.295","CDBH":"4","XSFX":"由西向东","XSFXDM":"2","KKMC":"动漫环路东与动漫中路交口正向"},{"KKBH":"610271008","HPHM":"鲁DA3J69","JGSK":"2021-04-01 16:53:16.421","CDBH":"5","XSFX":"由北向南","XSFXDM":"4","KKMC":"中新大道与航母主题公园支路交口"},{"KKBH":"7208910050000","HPHM":"津C10B58","JGSK":"2021-04-01 16:53:16.51","CDBH":"7","XSFX":"由西向东","XSFXDM":"2","KKMC":"海博道与安明路交口正向"},{"KKBH":"610286127","HPHM":"津JQR158","JGSK":"2021-04-01 16:53:16.532","CDBH":"9","XSFX":"由南向北","XSFXDM":"3","KKMC":"中津大道与和畅路交口"},{"KKBH":"610266118","HPHM":"辽K18H02","JGSK":"2021-04-01 16:53:16.553","CDBH":"8","XSFX":"由南向北","XSFXDM":"3","KKMC":"中生大道与和畅路交口"},{"KKBH":"7208910030000","HPHM":"车牌","JGSK":"2021-04-01 16:53:16.649","CDBH":"9","XSFX":"由南向北","XSFXDM":"3","KKMC":"海博道与安正路交口正向"},{"KKBH":"610266118","HPHM":"津RCV058","JGSK":"2021-04-01 16:53:16.673","CDBH":"9","XSFX":"由南向北","XSFXDM":"3","KKMC":"中生大道与和畅路交口"},{"KKBH":"610271010","HPHM":"冀B6S9S8","JGSK":"2021-04-01 16:53:16.689","CDBH":"8","XSFX":"由北向南","XSFXDM":"4","KKMC":"中新大道与华五路交口"},{"KKBH":"720891004000","HPHM":"津C60R69","JGSK":"2021-04-01 16:53:16.743","CDBH":"9","XSFX":"由南向北","XSFXDM":"3","KKMC":"海博道与安平路交口"},{"KKBH":"610276126","HPHM":"津J57219","JGSK":"2021-04-01 16:53:16.75","CDBH":"5","XSFX":"由南向北","XSFXDM":"3","KKMC":"中新大道与和意路交口"},{"KKBH":"720891006000","HPHM":"津AQ0006","JGSK":"2021-04-01 16:53:16.755","CDBH":"12","XSFX":"由北向南","XSFXDM":"4","KKMC":"海博道与永盛路交口"},{"KKBH":"7208910030000","HPHM":"车牌","JGSK":"2021-04-01 16:53:16.789","CDBH":"1","XSFX":"由东向西","XSFXDM":"1","KKMC":"海博道与安正路交口正向"},{"KKBH":"610266117","HPHM":"津RSK461","JGSK":"2021-04-01 16:53:16.796","CDBH":"2","XSFX":"由东向西","XSFXDM":"1","KKMC":"中生大道与和韵路交口"},{"KKBH":"610256112","HPHM":"津NLV336","JGSK":"2021-04-01 16:53:16.972","CDBH":"4","XSFX":"由西向东","XSFXDM":"2","KKMC":"中天大道与中津大道交口"},{"KKBH":"610256111","HPHM":"陕KCJ607","JGSK":"2021-04-01 16:53:17.006","CDBH":"7","XSFX":"由北向南","XSFXDM":"4","KKMC":"中天大道与和惠路交口"},{"KKBH":"610256115","HPHM":"津A1J654","JGSK":"2021-04-01 16:53:17.026","CDBH":"5","XSFX":"由西向东","XSFXDM":"2","KKMC":"中天大道与中生大道交口"},{"KKBH":"720891003000","HPHM":"津RPP948","JGSK":"2021-04-01 16:53:17.06","CDBH":"7","XSFX":"由南向北","XSFXDM":"3","KKMC":"海博道与安正路交口"},{"KKBH":"610276125","HPHM":"津AF58893","JGSK":"2021-04-01 16:53:17.061","CDBH":"5","XSFX":"由南向北","XSFXDM":"3","KKMC":"中新大道与和顺路交口"},{"KKBH":"610256111","HPHM":"津A9R200","JGSK":"2021-04-01 16:53:17.077","CDBH":"9","XSFX":"由北向南","XSFXDM":"4","KKMC":"中天大道与和惠路交口"},{"KKBH":"610276125","HPHM":"冀B0E5H6","JGSK":"2021-04-01 16:53:17.127","CDBH":"7","XSFX":"由北向南","XSFXDM":"4","KKMC":"中新大道与和顺路交口"},{"KKBH":"610266117","HPHM":"津A3A789","JGSK":"2021-04-01 16:53:17.152","CDBH":"1","XSFX":"由东向西","XSFXDM":"1","KKMC":"中生大道与和韵路交口"},{"KKBH":"610271009","HPHM":"津AW5682","JGSK":"2021-04-01 16:53:17.154","CDBH":"7","XSFX":"由南向北","XSFXDM":"3","KKMC":"中新大道与泰七路交口"},{"KKBH":"610266118","HPHM":"津MQB212","JGSK":"2021-04-01 16:53:17.216","CDBH":"10","XSFX":"由北向南","XSFXDM":"4","KKMC":"中生大道与和畅路交口"},{"KKBH":"610266117","HPHM":"津A13T69","JGSK":"2021-04-01 16:53:17.25","CDBH":"5","XSFX":"由西向东","XSFXDM":"2","KKMC":"中生大道与和韵路交口"},{"KKBH":"711","HPHM":"津FCQ556","JGSK":"2021-04-01 16:53:17.359","CDBH":"7","XSFX":"由北向南","XSFXDM":"4","KKMC":"不礼让行人中新大道与和旭路交口"},{"KKBH":"720891005000","HPHM":"黑A896SU","JGSK":"2021-04-01 16:53:17.367","CDBH":"6","XSFX":"由西向东","XSFXDM":"2","KKMC":"海博道与安明路交口"},{"KKBH":"610256111","HPHM":"津MAJ109","JGSK":"2021-04-01 16:53:17.367","CDBH":"8","XSFX":"由北向南","XSFXDM":"4","KKMC":"中天大道与和惠路交口"},{"KKBH":"7205410050000","HPHM":"津RR9393","JGSK":"2021-04-01 16:53:17.461","CDBH":"3","XSFX":"由西向东","XSFXDM":"2","KKMC":"动漫环路东与动漫西路交口正向"},{"KKBH":"610401004","HPHM":"苏D156UB","JGSK":"2021-04-01 16:53:17.478","CDBH":"4","XSFX":"由西向东","XSFXDM":"2","KKMC":"和畅路与和风路交口"},{"KKBH":"720881007000","HPHM":"津C7E068","JGSK":"2021-04-01 16:53:17.498","CDBH":"1","XSFX":"由东向西","XSFXDM":"1","KKMC":"海旭道与弘通路交口"},{"KKBH":"610286127","HPHM":"车牌","JGSK":"2021-04-01 16:53:17.502","CDBH":"8","XSFX":"由南向北","XSFXDM":"3","KKMC":"中津大道与和畅路交口"},{"KKBH":"610256111","HPHM":"津FAT165","JGSK":"2021-04-01 16:53:17.536","CDBH":"5","XSFX":"由南向北","XSFXDM":"3","KKMC":"中天大道与和惠路交口"},{"KKBH":"610276124","HPHM":"津RVV600","JGSK":"2021-04-01 16:53:17.553","CDBH":"10","XSFX":"由北向南","XSFXDM":"4","KKMC":"中新大道与中生大道交口"},{"KKBH":"610256113","HPHM":"冀B0G7K9","JGSK":"2021-04-01 16:53:17.628","CDBH":"2","XSFX":"由西向东","XSFXDM":"2","KKMC":"中天大道与和风路交口"},{"KKBH":"610401004","HPHM":"津ADF7372","JGSK":"2021-04-01 16:53:17.64","CDBH":"1","XSFX":"由东向西","XSFXDM":"1","KKMC":"和畅路与和风路交口"},{"KKBH":"610256115","HPHM":"津HV6081","JGSK":"2021-04-01 16:53:17.687","CDBH":"1","XSFX":"由东向西","XSFXDM":"1","KKMC":"中天大道与中生大道交口"},{"KKBH":"610276126","HPHM":"津HY1175","JGSK":"2021-04-01 16:53:17.699","CDBH":"4","XSFX":"由南向北","XSFXDM":"3","KKMC":"中新大道与和意路交口"},{"KKBH":"610276125","HPHM":"津AF52268","JGSK":"2021-04-01 16:53:17.736","CDBH":"5","XSFX":"由南向北","XSFXDM":"3","KKMC":"中新大道与和顺路交口"},{"KKBH":"6102610040000","HPHM":"黑A86E36","JGSK":"2021-04-01 16:53:17.74","CDBH":"6","XSFX":"由北向南","XSFXDM":"4","KKMC":"中生大道与静湖西路（北侧）正向"},{"KKBH":"7208910080000","HPHM":"津KU9301","JGSK":"2021-04-01 16:53:17.801","CDBH":"10","XSFX":"由南向北","XSFXDM":"3","KKMC":"海博道与荣盛路交口正向"},{"KKBH":"610391007","HPHM":"津GJB609","JGSK":"2021-04-01 16:53:17.832","CDBH":"10","XSFX":"由北向南","XSFXDM":"4","KKMC":"和韵路与和风路交口"},{"KKBH":"610266117","HPHM":"津F09030","JGSK":"2021-04-01 16:53:17.87","CDBH":"2","XSFX":"由东向西","XSFXDM":"1","KKMC":"中生大道与和韵路交口"},{"KKBH":"610276124","HPHM":"津JUN639","JGSK":"2021-04-01 16:53:17.873","CDBH":"7","XSFX":"由南向北","XSFXDM":"3","KKMC":"中新大道与中生大道交口"},{"KKBH":"610286127","HPHM":"冀J648V7","JGSK":"2021-04-01 16:53:17.905","CDBH":"1","XSFX":"由东向西","XSFXDM":"1","KKMC":"中津大道与和畅路交口"},{"KKBH":"720891003000","HPHM":"粤B5H3E1","JGSK":"2021-04-01 16:53:17.932","CDBH":"2","XSFX":"由东向西","XSFXDM":"1","KKMC":"海博道与安正路交口"},{"KKBH":"610266117","HPHM":"津HCG256","JGSK":"2021-04-01 16:53:17.951","CDBH":"3","XSFX":"由东向西","XSFXDM":"1","KKMC":"中生大道与和韵路交口"},{"KKBH":"610401005","HPHM":"津JCY956","JGSK":"2021-04-01 16:53:17.972","CDBH":"4","XSFX":"由西向东","XSFXDM":"2","KKMC":"和畅路与和顺路交口"},{"KKBH":"610276124","HPHM":"津CSS292","JGSK":"2021-04-01 16:53:17.975","CDBH":"10","XSFX":"由北向南","XSFXDM":"4","KKMC":"中新大道与中生大道交口"},{"KKBH":"610276126","HPHM":"津NCP896","JGSK":"2021-04-01 16:53:17.991","CDBH":"7","XSFX":"由北向南","XSFXDM":"4","KKMC":"中新大道与和意路交口"},{"KKBH":"610276125","HPHM":"津JZY444","JGSK":"2021-04-01 16:53:18.007","CDBH":"8","XSFX":"由北向南","XSFXDM":"4","KKMC":"中新大道与和顺路交口"},{"KKBH":"7208910030000","HPHM":"车牌","JGSK":"2021-04-01 16:53:18.1","CDBH":"2","XSFX":"由东向西","XSFXDM":"1","KKMC":"海博道与安正路交口正向"},{"KKBH":"720891004000","HPHM":"车牌","JGSK":"2021-04-01 16:53:18.184","CDBH":"9","XSFX":"由南向北","XSFXDM":"3","KKMC":"海博道与安平路交口"},{"KKBH":"610266117","HPHM":"津E21479","JGSK":"2021-04-01 16:53:18.328","CDBH":"2","XSFX":"由东向西","XSFXDM":"1","KKMC":"中生大道与和韵路交口"},{"KKBH":"7208910050000","HPHM":"新H2513C","JGSK":"2021-04-01 16:53:18.333","CDBH":"8","XSFX":"由南向北","XSFXDM":"3","KKMC":"海博道与安明路交口正向"},{"KKBH":"610286127","HPHM":"津JJG226","JGSK":"2021-04-01 16:53:18.35","CDBH":"2","XSFX":"由东向西","XSFXDM":"1","KKMC":"中津大道与和畅路交口"},{"KKBH":"610276124","HPHM":"津RUT592","JGSK":"2021-04-01 16:53:18.455","CDBH":"10","XSFX":"由北向南","XSFXDM":"4","KKMC":"中新大道与中生大道交口"},{"KKBH":"610401005","HPHM":"鲁PCS728","JGSK":"2021-04-01 16:53:18.465","CDBH":"5","XSFX":"由西向东","XSFXDM":"2","KKMC":"和畅路与和顺路交口"},{"KKBH":"711","HPHM":"津NQH505","JGSK":"2021-04-01 16:53:18.561","CDBH":"8","XSFX":"由北向南","XSFXDM":"4","KKMC":"不礼让行人中新大道与和旭路交口"},{"KKBH":"7208810040000","HPHM":"车牌","JGSK":"2021-04-01 16:53:18.597","CDBH":"1","XSFX":"由东向西","XSFXDM":"1","KKMC":"海旭道与永盛路交口正向"},{"KKBH":"720891005000","HPHM":"冀BZ650S","JGSK":"2021-04-01 16:53:18.729","CDBH":"5","XSFX":"由西向东","XSFXDM":"2","KKMC":"海博道与安明路交口"},{"KKBH":"720891006000","HPHM":"津HSH138","JGSK":"2021-04-01 16:53:18.758","CDBH":"12","XSFX":"由北向南","XSFXDM":"4","KKMC":"海博道与永盛路交口"},{"KKBH":"610266117","HPHM":"津N63682","JGSK":"2021-04-01 16:53:18.79","CDBH":"1","XSFX":"由东向西","XSFXDM":"1","KKMC":"中生大道与和韵路交口"},{"KKBH":"610256112","HPHM":"津HYQ062","JGSK":"2021-04-01 16:53:18.843","CDBH":"2","XSFX":"由东向西","XSFXDM":"1","KKMC":"中天大道与中津大道交口"},{"KKBH":"610251002","HPHM":"豫Q898D7","JGSK":"2021-04-01 16:53:18.861","CDBH":"9","XSFX":"由南向北","XSFXDM":"3","KKMC":"中天大道与和睦路交口"},{"KKBH":"720571004000","HPHM":"辽L18A18","JGSK":"2021-04-01 16:53:18.908","CDBH":"5","XSFX":"由北向南","XSFXDM":"4","KKMC":"动漫东路与动漫中路交口"},{"KKBH":"610266117","HPHM":"津K95831","JGSK":"2021-04-01 16:53:18.913","CDBH":"5","XSFX":"由西向东","XSFXDM":"2","KKMC":"中生大道与和韵路交口"},{"KKBH":"610391007","HPHM":"津K25556","JGSK":"2021-04-01 16:53:19.11","CDBH":"5","XSFX":"由西向东","XSFXDM":"2","KKMC":"和韵路与和风路交口"},{"KKBH":"610276125","HPHM":"鲁NQZ075","JGSK":"2021-04-01 16:53:19.147","CDBH":"5","XSFX":"由南向北","XSFXDM":"3","KKMC":"中新大道与和顺路交口"},{"KKBH":"610276124","HPHM":"津N34589","JGSK":"2021-04-01 16:53:19.154","CDBH":"8","XSFX":"由南向北","XSFXDM":"3","KKMC":"中新大道与中生大道交口"},{"KKBH":"610256114","HPHM":"津HZQ127","JGSK":"2021-04-01 16:53:19.247","CDBH":"8","XSFX":"由北向南","XSFXDM":"4","KKMC":"中天大道与和旭路交口"},{"KKBH":"610266118","HPHM":"津KRT269","JGSK":"2021-04-01 16:53:19.264","CDBH":"7","XSFX":"由南向北","XSFXDM":"3","KKMC":"中生大道与和畅路交口"},{"KKBH":"720891003000","HPHM":"车牌","JGSK":"2021-04-01 16:53:19.375","CDBH":"2","XSFX":"由东向西","XSFXDM":"1","KKMC":"海博道与安正路交口"},{"KKBH":"740011002000","HPHM":"津C002X9","JGSK":"2021-04-01 16:53:19.413","CDBH":"12","XSFX":"由南向北","XSFXDM":"3","KKMC":"静湖南路与华一路交口"},{"KKBH":"610256115","HPHM":"鲁NZ03A5","JGSK":"2021-04-01 16:53:19.427","CDBH":"5","XSFX":"由西向东","XSFXDM":"2","KKMC":"中天大道与中生大道交口"},{"KKBH":"7208610030000","HPHM":"车牌","JGSK":"2021-04-01 16:53:19.503","CDBH":"7","XSFX":"由南向北","XSFXDM":"3","KKMC":"海晨道与安明路交口正向"},{"KKBH":"610391008","HPHM":"车牌","JGSK":"2021-04-01 16:53:19.515","CDBH":"5","XSFX":"由西向东","XSFXDM":"2","KKMC":"和韵路与和旭路交口"},{"KKBH":"610256114","HPHM":"津JCM966","JGSK":"2021-04-01 16:53:19.516","CDBH":"8","XSFX":"由北向南","XSFXDM":"4","KKMC":"中天大道与和旭路交口"},{"KKBH":"720881004000","HPHM":"津RWR652","JGSK":"2021-04-01 16:53:19.585","CDBH":"1","XSFX":"由东向西","XSFXDM":"1","KKMC":"海旭道与永盛路交口"},{"KKBH":"610276124","HPHM":"津MMC662","JGSK":"2021-04-01 16:53:19.65","CDBH":"11","XSFX":"由北向南","XSFXDM":"4","KKMC":"中新大道与中生大道交口"},{"KKBH":"610256115","HPHM":"津AD44214","JGSK":"2021-04-01 16:53:19.693","CDBH":"5","XSFX":"由西向东","XSFXDM":"2","KKMC":"中天大道与中生大道交口"},{"KKBH":"610276126","HPHM":"津C655Y8","JGSK":"2021-04-01 16:53:19.708","CDBH":"4","XSFX":"由南向北","XSFXDM":"3","KKMC":"中新大道与和意路交口"},{"KKBH":"610286127","HPHM":"津NKU677","JGSK":"2021-04-01 16:53:19.71","CDBH":"3","XSFX":"由东向西","XSFXDM":"1","KKMC":"中津大道与和畅路交口"},{"KKBH":"7208910030000","HPHM":"车牌","JGSK":"2021-04-01 16:53:19.731","CDBH":"2","XSFX":"由东向西","XSFXDM":"1","KKMC":"海博道与安正路交口正向"},{"KKBH":"6102610030000","HPHM":"车牌","JGSK":"2021-04-01 16:53:19.785","CDBH":"2","XSFX":"由东向西","XSFXDM":"1","KKMC":"中生大道与静湖南路交口正向"},{"KKBH":"610276124","HPHM":"津A1N139","JGSK":"2021-04-01 16:53:19.794","CDBH":"7","XSFX":"由南向北","XSFXDM":"3","KKMC":"中新大道与中生大道交口"},{"KKBH":"610276125","HPHM":"津HM5897","JGSK":"2021-04-01 16:53:19.813","CDBH":"8","XSFX":"由北向南","XSFXDM":"4","KKMC":"中新大道与和顺路交口"},{"KKBH":"610256112","HPHM":"鄂AC88Z8","JGSK":"2021-04-01 16:53:19.845","CDBH":"4","XSFX":"由西向东","XSFXDM":"2","KKMC":"中天大道与中津大道交口"},{"KKBH":"720541002000","HPHM":"津E13499","JGSK":"2021-04-01 16:53:19.85","CDBH":"1","XSFX":"由东向西","XSFXDM":"1","KKMC":"动漫环路西与动漫中路交口"},{"KKBH":"610391007","HPHM":"津MTA559","JGSK":"2021-04-01 16:53:19.894","CDBH":"10","XSFX":"由北向南","XSFXDM":"4","KKMC":"和韵路与和风路交口"},{"KKBH":"610256115","HPHM":"津KW8325","JGSK":"2021-04-01 16:53:19.961","CDBH":"1","XSFX":"由东向西","XSFXDM":"1","KKMC":"中天大道与中生大道交口"},{"KKBH":"610391008","HPHM":"车牌","JGSK":"2021-04-01 16:53:19.984","CDBH":"5","XSFX":"由西向东","XSFXDM":"2","KKMC":"和韵路与和旭路交口"},{"KKBH":"610256112","HPHM":"津C07Z56","JGSK":"2021-04-01 16:53:20.057","CDBH":"9","XSFX":"由南向北","XSFXDM":"3","KKMC":"中天大道与中津大道交口"},{"KKBH":"610271009","HPHM":"津C16L83","JGSK":"2021-04-01 16:53:20.193","CDBH":"4","XSFX":"由西向东","XSFXDM":"2","KKMC":"中新大道与泰七路交口"},{"KKBH":"610266117","HPHM":"津A13T69","JGSK":"2021-04-01 16:53:20.211","CDBH":"6","XSFX":"由西向东","XSFXDM":"2","KKMC":"中生大道与和韵路交口"},{"KKBH":"7208610030000","HPHM":"车牌","JGSK":"2021-04-01 16:53:20.219","CDBH":"8","XSFX":"由南向北","XSFXDM":"3","KKMC":"海晨道与安明路交口正向"},{"KKBH":"610256115","HPHM":"津A28Q77","JGSK":"2021-04-01 16:53:20.226","CDBH":"6","XSFX":"由西向东","XSFXDM":"2","KKMC":"中天大道与中生大道交口"},{"KKBH":"720891005000","HPHM":"津C10B58","JGSK":"2021-04-01 16:53:20.252","CDBH":"7","XSFX":"由西向东","XSFXDM":"2","KKMC":"海博道与安明路交口"},{"KKBH":"610256111","HPHM":"津A9R200","JGSK":"2021-04-01 16:53:20.327","CDBH":"9","XSFX":"由北向南","XSFXDM":"4","KKMC":"中天大道与和惠路交口"},{"KKBH":"720891003000","HPHM":"车牌","JGSK":"2021-04-01 16:53:20.414","CDBH":"2","XSFX":"由东向西","XSFXDM":"1","KKMC":"海博道与安正路交口"},{"KKBH":"610276126","HPHM":"津NQ8095","JGSK":"2021-04-01 16:53:20.508","CDBH":"5","XSFX":"由南向北","XSFXDM":"3","KKMC":"中新大道与和意路交口"},{"KKBH":"610401004","HPHM":"津C65B68","JGSK":"2021-04-01 16:53:20.518","CDBH":"4","XSFX":"由西向东","XSFXDM":"2","KKMC":"和畅路与和风路交口"},{"KKBH":"610271010","HPHM":"津K06081","JGSK":"2021-04-01 16:53:20.537","CDBH":"4","XSFX":"由南向北","XSFXDM":"3","KKMC":"中新大道与华五路交口"},{"KKBH":"610266117","HPHM":"晋JK7111","JGSK":"2021-04-01 16:53:20.59","CDBH":"1","XSFX":"由东向西","XSFXDM":"1","KKMC":"中生大道与和韵路交口"},{"KKBH":"610276126","HPHM":"辽A9W31U","JGSK":"2021-04-01 16:53:20.6","CDBH":"7","XSFX":"由北向南","XSFXDM":"4","KKMC":"中新大道与和意路交口"},{"KKBH":"610256115","HPHM":"津E10483","JGSK":"2021-04-01 16:53:20.626","CDBH":"4","XSFX":"由西向东","XSFXDM":"2","KKMC":"中天大道与中生大道交口"},{"KKBH":"610266118","HPHM":"津MQB212","JGSK":"2021-04-01 16:53:20.703","CDBH":"11","XSFX":"由北向南","XSFXDM":"4","KKMC":"中生大道与和畅路交口"},{"KKBH":"7208910080000","HPHM":"津AR9777","JGSK":"2021-04-01 16:53:20.833","CDBH":"12","XSFX":"由北向南","XSFXDM":"4","KKMC":"海博道与荣盛路交口正向"},{"KKBH":"610286127","HPHM":"冀J648V7","JGSK":"2021-04-01 16:53:20.836","CDBH":"1","XSFX":"由东向西","XSFXDM":"1","KKMC":"中津大道与和畅路交口"},{"KKBH":"610276125","HPHM":"川SB1201","JGSK":"2021-04-01 16:53:20.848","CDBH":"8","XSFX":"由北向南","XSFXDM":"4","KKMC":"中新大道与和顺路交口"},{"KKBH":"7205410040000","HPHM":"津KZK168","JGSK":"2021-04-01 16:53:20.893","CDBH":"3","XSFX":"由西向东","XSFXDM":"2","KKMC":"动漫环路东与动漫中路交口正向"},{"KKBH":"610256115","HPHM":"冀B0J0T8","JGSK":"2021-04-01 16:53:20.923","CDBH":"6","XSFX":"由西向东","XSFXDM":"2","KKMC":"中天大道与中生大道交口"},{"KKBH":"720891006000","HPHM":"津AU6555","JGSK":"2021-04-01 16:53:21.126","CDBH":"6","XSFX":"由西向东","XSFXDM":"2","KKMC":"海博道与永盛路交口"},{"KKBH":"720891003000","HPHM":"津JBV557","JGSK":"2021-04-01 16:53:21.144","CDBH":"7","XSFX":"由南向北","XSFXDM":"3","KKMC":"海博道与安正路交口"},{"KKBH":"610276125","HPHM":"津JYX535","JGSK":"2021-04-01 16:53:21.146","CDBH":"5","XSFX":"由南向北","XSFXDM":"3","KKMC":"中新大道与和顺路交口"},{"KKBH":"6102610030000","HPHM":"津MQX396","JGSK":"2021-04-01 16:53:21.181","CDBH":"1","XSFX":"由东向西","XSFXDM":"1","KKMC":"中生大道与静湖南路交口正向"},{"KKBH":"7208910030000","HPHM":"车牌","JGSK":"2021-04-01 16:53:21.192","CDBH":"2","XSFX":"由东向西","XSFXDM":"1","KKMC":"海博道与安正路交口正向"},{"KKBH":"720541005000","HPHM":"津RR9393","JGSK":"2021-04-01 16:53:21.212","CDBH":"3","XSFX":"由西向东","XSFXDM":"2","KKMC":"动漫环路东与动漫西路交口"},{"KKBH":"610266117","HPHM":"津NSN550","JGSK":"2021-04-01 16:53:21.225","CDBH":"2","XSFX":"由东向西","XSFXDM":"1","KKMC":"中生大道与和韵路交口"},{"KKBH":"610266117","HPHM":"津RSS766","JGSK":"2021-04-01 16:53:21.389","CDBH":"3","XSFX":"由东向西","XSFXDM":"1","KKMC":"中生大道与和韵路交口"},{"KKBH":"720881002000","HPHM":"豫AW08D4","JGSK":"2021-04-01 16:53:21.443","CDBH":"13","XSFX":"由北向南","XSFXDM":"4","KKMC":"海旭道与安正路交口"},{"KKBH":"610391007","HPHM":"津ADB7907","JGSK":"2021-04-01 16:53:21.461","CDBH":"8","XSFX":"由南向北","XSFXDM":"3","KKMC":"和韵路与和风路交口"},{"KKBH":"610266118","HPHM":"辽K18H02","JGSK":"2021-04-01 16:53:21.553","CDBH":"9","XSFX":"由南向北","XSFXDM":"3","KKMC":"中生大道与和畅路交口"},{"KKBH":"711","HPHM":"津HB3506","JGSK":"2021-04-01 16:53:21.558","CDBH":"5","XSFX":"由南向北","XSFXDM":"3","KKMC":"不礼让行人中新大道与和旭路交口"},{"KKBH":"610276124","HPHM":"津AD70172","JGSK":"2021-04-01 16:53:21.56","CDBH":"10","XSFX":"由北向南","XSFXDM":"4","KKMC":"中新大道与中生大道交口"},{"KKBH":"610276124","HPHM":"津AY2505","JGSK":"2021-04-01 16:53:21.561","CDBH":"11","XSFX":"由北向南","XSFXDM":"4","KKMC":"中新大道与中生大道交口"},{"KKBH":"610276126","HPHM":"津NH6668","JGSK":"2021-04-01 16:53:21.597","CDBH":"8","XSFX":"由北向南","XSFXDM":"4","KKMC":"中新大道与和意路交口"},{"KKBH":"7208910050000","HPHM":"津MA1119","JGSK":"2021-04-01 16:53:21.604","CDBH":"6","XSFX":"由西向东","XSFXDM":"2","KKMC":"海博道与安明路交口正向"},{"KKBH":"610256111","HPHM":"陕KCJ607","JGSK":"2021-04-01 16:53:21.687","CDBH":"7","XSFX":"由北向南","XSFXDM":"4","KKMC":"中天大道与和惠路交口"},{"KKBH":"610266117","HPHM":"津K95831","JGSK":"2021-04-01 16:53:21.731","CDBH":"5","XSFX":"由西向东","XSFXDM":"2","KKMC":"中生大道与和韵路交口"},{"KKBH":"7208610030000","HPHM":"车牌","JGSK":"2021-04-01 16:53:21.732","CDBH":"6","XSFX":"由西向东","XSFXDM":"2","KKMC":"海晨道与安明路交口正向"},{"KKBH":"6103261420000","HPHM":"津NZR621","JGSK":"2021-04-01 16:53:21.737","CDBH":"2","XSFX":"由东向西","XSFXDM":"1","KKMC":"中成大道与泰七路交口正向"},{"KKBH":"610266118","HPHM":"津A26E58","JGSK":"2021-04-01 16:53:21.753","CDBH":"5","XSFX":"由西向东","XSFXDM":"2","KKMC":"中生大道与和畅路交口"},{"KKBH":"7208910060000","HPHM":"津JAB112","JGSK":"2021-04-01 16:53:21.758","CDBH":"3","XSFX":"由东向西","XSFXDM":"1","KKMC":"海博道与永盛路交口正向"},{"KKBH":"610256112","HPHM":"津KEN322","JGSK":"2021-04-01 16:53:21.761","CDBH":"4","XSFX":"由西向东","XSFXDM":"2","KKMC":"中天大道与中津大道交口"},{"KKBH":"610276124","HPHM":"黑AJ823D","JGSK":"2021-04-01 16:53:21.794","CDBH":"7","XSFX":"由南向北","XSFXDM":"3","KKMC":"中新大道与中生大道交口"},{"KKBH":"610276124","HPHM":"津C3L215","JGSK":"2021-04-01 16:53:21.795","CDBH":"8","XSFX":"由南向北","XSFXDM":"3","KKMC":"中新大道与中生大道交口"},{"KKBH":"610256114","HPHM":"津JCM966","JGSK":"2021-04-01 16:53:21.807","CDBH":"8","XSFX":"由北向南","XSFXDM":"4","KKMC":"中天大道与和旭路交口"},{"KKBH":"720891003000","HPHM":"车牌","JGSK":"2021-04-01 16:53:21.855","CDBH":"2","XSFX":"由东向西","XSFXDM":"1","KKMC":"海博道与安正路交口"},{"KKBH":"610256115","HPHM":"京KR3999","JGSK":"2021-04-01 16:53:21.912","CDBH":"5","XSFX":"由西向东","XSFXDM":"2","KKMC":"中天大道与中生大道交口"},{"KKBH":"711","HPHM":"津E30044","JGSK":"2021-04-01 16:53:21.925","CDBH":"8","XSFX":"由北向南","XSFXDM":"4","KKMC":"不礼让行人中新大道与和旭路交口"},{"KKBH":"610256111","HPHM":"津JSY859","JGSK":"2021-04-01 16:53:21.931","CDBH":"9","XSFX":"由北向南","XSFXDM":"4","KKMC":"中天大道与和惠路交口"},{"KKBH":"610286127","HPHM":"津ADB0612","JGSK":"2021-04-01 16:53:21.992","CDBH":"2","XSFX":"由东向西","XSFXDM":"1","KKMC":"中津大道与和畅路交口"},{"KKBH":"720811002000","HPHM":"津MQ0511","JGSK":"2021-04-01 16:53:22.039","CDBH":"4","XSFX":"由南向北","XSFXDM":"3","KKMC":"动漫南路与文一路交口"},{"KKBH":"610256113","HPHM":"冀B0G7K9","JGSK":"2021-04-01 16:53:22.049","CDBH":"2","XSFX":"由西向东","XSFXDM":"2","KKMC":"中天大道与和风路交口"},{"KKBH":"610256116","HPHM":"津DCK577","JGSK":"2021-04-01 16:53:22.096","CDBH":"7","XSFX":"由南向北","XSFXDM":"3","KKMC":"中天大道与和顺路交口"},{"KKBH":"6102610030000","HPHM":"车牌","JGSK":"2021-04-01 16:53:22.203","CDBH":"2","XSFX":"由东向西","XSFXDM":"1","KKMC":"中生大道与静湖南路交口正向"},{"KKBH":"720861003000","HPHM":"鲁N388ZD","JGSK":"2021-04-01 16:53:22.359","CDBH":"4","XSFX":"由西向东","XSFXDM":"2","KKMC":"海晨道与安明路交口"},{"KKBH":"610276124","HPHM":"津A5G862","JGSK":"2021-04-01 16:53:22.376","CDBH":"10","XSFX":"由北向南","XSFXDM":"4","KKMC":"中新大道与中生大道交口"},{"KKBH":"610266118","HPHM":"辽AG2N82","JGSK":"2021-04-01 16:53:22.393","CDBH":"3","XSFX":"由东向西","XSFXDM":"1","KKMC":"中生大道与和畅路交口"},{"KKBH":"610286127","HPHM":"津ADV774","JGSK":"2021-04-01 16:53:22.517","CDBH":"1","XSFX":"由东向西","XSFXDM":"1","KKMC":"中津大道与和畅路交口"},{"KKBH":"610276126","HPHM":"车牌","JGSK":"2021-04-01 16:53:22.566","CDBH":"5","XSFX":"由南向北","XSFXDM":"3","KKMC":"中新大道与和意路交口"},{"KKBH":"610266117","HPHM":"津J61559","JGSK":"2021-04-01 16:53:22.595","CDBH":"2","XSFX":"由东向西","XSFXDM":"1","KKMC":"中生大道与和韵路交口"},{"KKBH":"610401004","HPHM":"鲁N6113H","JGSK":"2021-04-01 16:53:22.745","CDBH":"7","XSFX":"由南向北","XSFXDM":"3","KKMC":"和畅路与和风路交口"},{"KKBH":"7205710030000","HPHM":"车牌","JGSK":"2021-04-01 16:53:22.767","CDBH":"4","XSFX":"由西向东","XSFXDM":"2","KKMC":"动漫东路与文三路交口正向"},{"KKBH":"610276124","HPHM":"津CB150学","JGSK":"2021-04-01 16:53:22.84","CDBH":"11","XSFX":"由北向南","XSFXDM":"4","KKMC":"中新大道与中生大道交口"},{"KKBH":"610276125","HPHM":"津QT5950","JGSK":"2021-04-01 16:53:22.865","CDBH":"8","XSFX":"由北向南","XSFXDM":"4","KKMC":"中新大道与和顺路交口"},{"KKBH":"610271010","HPHM":"津A08768D","JGSK":"2021-04-01 16:53:22.875","CDBH":"5","XSFX":"由南向北","XSFXDM":"3","KKMC":"中新大道与华五路交口"},{"KKBH":"720861002000","HPHM":"津C3N257","JGSK":"2021-04-01 16:53:22.876","CDBH":"5","XSFX":"由西向东","XSFXDM":"2","KKMC":"海晨道与安正路交口"},{"KKBH":"610401004","HPHM":"津ADF7372","JGSK":"2021-04-01 16:53:22.939","CDBH":"2","XSFX":"由东向西","XSFXDM":"1","KKMC":"和畅路与和风路交口"},{"KKBH":"610256111","HPHM":"冀R97298","JGSK":"2021-04-01 16:53:22.944","CDBH":"1","XSFX":"由西向东","XSFXDM":"2","KKMC":"中天大道与和惠路交口"},{"KKBH":"610266117","HPHM":"津E21479","JGSK":"2021-04-01 16:53:22.99","CDBH":"3","XSFX":"由东向西","XSFXDM":"1","KKMC":"中生大道与和韵路交口"},{"KKBH":"610276125","HPHM":"津HM5897","JGSK":"2021-04-01 16:53:23.005","CDBH":"8","XSFX":"由北向南","XSFXDM":"4","KKMC":"中新大道与和顺路交口"},{"KKBH":"610251002","HPHM":"津RZV793","JGSK":"2021-04-01 16:53:23.091","CDBH":"11","XSFX":"由北向南","XSFXDM":"4","KKMC":"中天大道与和睦路交口"},{"KKBH":"610256115","HPHM":"黑A302Y0","JGSK":"2021-04-01 16:53:23.141","CDBH":"6","XSFX":"由西向东","XSFXDM":"2","KKMC":"中天大道与中生大道交口"},{"KKBH":"610276126","HPHM":"津AF51586","JGSK":"2021-04-01 16:53:23.208","CDBH":"8","XSFX":"由北向南","XSFXDM":"4","KKMC":"中新大道与和意路交口"},{"KKBH":"610261003000","HPHM":"津DFZ885","JGSK":"2021-04-01 16:53:23.212","CDBH":"17","XSFX":"由北向南","XSFXDM":"4","KKMC":"中生大道与静湖南路交口"},{"KKBH":"610271008","HPHM":"车牌","JGSK":"2021-04-01 16:53:23.222","CDBH":"1","XSFX":"由南向北","XSFXDM":"3","KKMC":"中新大道与航母主题公园支路交口"},{"KKBH":"610276124","HPHM":"津JBF289","JGSK":"2021-04-01 16:53:23.245","CDBH":"7","XSFX":"由南向北","XSFXDM":"3","KKMC":"中新大道与中生大道交口"},{"KKBH":"610391007","HPHM":"津RCH053","JGSK":"2021-04-01 16:53:23.271","CDBH":"10","XSFX":"由北向南","XSFXDM":"4","KKMC":"和韵路与和风路交口"},{"KKBH":"610266118","HPHM":"津A7S225","JGSK":"2021-04-01 16:53:23.519","CDBH":"3","XSFX":"由东向西","XSFXDM":"1","KKMC":"中生大道与和畅路交口"},{"KKBH":"610276126","HPHM":"冀J859DP","JGSK":"2021-04-01 16:53:23.532","CDBH":"4","XSFX":"由南向北","XSFXDM":"3","KKMC":"中新大道与和意路交口"},{"KKBH":"7208910040000","HPHM":"车牌","JGSK":"2021-04-01 16:53:23.547","CDBH":"5","XSFX":"由西向东","XSFXDM":"2","KKMC":"海博道与安平路交口正向"},{"KKBH":"610271010","HPHM":"津K06081","JGSK":"2021-04-01 16:53:23.669","CDBH":"4","XSFX":"由南向北","XSFXDM":"3","KKMC":"中新大道与华五路交口"},{"KKBH":"610256112","HPHM":"津AF33299","JGSK":"2021-04-01 16:53:23.676","CDBH":"6","XSFX":"由西向东","XSFXDM":"2","KKMC":"中天大道与中津大道交口"},{"KKBH":"610401004","HPHM":"车牌","JGSK":"2021-04-01 16:53:23.744","CDBH":"10","XSFX":"由北向南","XSFXDM":"4","KKMC":"和畅路与和风路交口"},{"KKBH":"610271009","HPHM":"吉B31R37","JGSK":"2021-04-01 16:53:23.787","CDBH":"5","XSFX":"由西向东","XSFXDM":"2","KKMC":"中新大道与泰七路交口"},{"KKBH":"610271009","HPHM":"冀AM6357","JGSK":"2021-04-01 16:53:23.83","CDBH":"8","XSFX":"由南向北","XSFXDM":"3","KKMC":"中新大道与泰七路交口"},{"KKBH":"711","HPHM":"津NR7329","JGSK":"2021-04-01 16:53:23.921","CDBH":"8","XSFX":"由北向南","XSFXDM":"4","KKMC":"不礼让行人中新大道与和旭路交口"},{"KKBH":"610286127","HPHM":"津RCD750","JGSK":"2021-04-01 16:53:23.964","CDBH":"7","XSFX":"由南向北","XSFXDM":"3","KKMC":"中津大道与和畅路交口"},{"KKBH":"610276125","HPHM":"津AF52268","JGSK":"2021-04-01 16:53:24.027","CDBH":"5","XSFX":"由南向北","XSFXDM":"3","KKMC":"中新大道与和顺路交口"},{"KKBH":"610251002","HPHM":"津E14468","JGSK":"2021-04-01 16:53:24.033","CDBH":"7","XSFX":"由南向北","XSFXDM":"3","KKMC":"中天大道与和睦路交口"},{"KKBH":"610256116","HPHM":"冀B21EF2","JGSK":"2021-04-01 16:53:24.046","CDBH":"11","XSFX":"由北向南","XSFXDM":"4","KKMC":"中天大道与和顺路交口"},{"KKBH":"610276126","HPHM":"津J57636","JGSK":"2021-04-01 16:53:24.137","CDBH":"7","XSFX":"由北向南","XSFXDM":"4","KKMC":"中新大道与和意路交口"},{"KKBH":"720541003000","HPHM":"津B12980","JGSK":"2021-04-01 16:53:24.156","CDBH":"1","XSFX":"由东向西","XSFXDM":"1","KKMC":"动漫环路西与动漫西路交口"},{"KKBH":"720891003000","HPHM":"吉AW769A","JGSK":"2021-04-01 16:53:24.185","CDBH":"7","XSFX":"由南向北","XSFXDM":"3","KKMC":"海博道与安正路交口"},{"KKBH":"610391008","HPHM":"冀A233T5","JGSK":"2021-04-01 16:53:24.208","CDBH":"1","XSFX":"由东向西","XSFXDM":"1","KKMC":"和韵路与和旭路交口"},{"KKBH":"7205410030000","HPHM":"粤L971J7","JGSK":"2021-04-01 16:53:24.235","CDBH":"4","XSFX":"由南向北","XSFXDM":"3","KKMC":"动漫环路西与动漫西路交口正向"},{"KKBH":"7208910030000","HPHM":"车牌","JGSK":"2021-04-01 16:53:24.264","CDBH":"2","XSFX":"由东向西","XSFXDM":"1","KKMC":"海博道与安正路交口正向"},{"KKBH":"610271010","HPHM":"鲁NP63T1","JGSK":"2021-04-01 16:53:24.281","CDBH":"4","XSFX":"由南向北","XSFXDM":"3","KKMC":"中新大道与华五路交口"},{"KKBH":"610256115","HPHM":"津A7V637","JGSK":"2021-04-01 16:53:24.286","CDBH":"1","XSFX":"由东向西","XSFXDM":"1","KKMC":"中天大道与中生大道交口"},{"KKBH":"610261003000","HPHM":"津DZK339","JGSK":"2021-04-01 16:53:24.413","CDBH":"18","XSFX":"由北向南","XSFXDM":"4","KKMC":"中生大道与静湖南路交口"},{"KKBH":"610266117","HPHM":"鲁D188FL","JGSK":"2021-04-01 16:53:24.432","CDBH":"5","XSFX":"由西向东","XSFXDM":"2","KKMC":"中生大道与和韵路交口"},{"KKBH":"610276125","HPHM":"川SB1201","JGSK":"2021-04-01 16:53:24.443","CDBH":"8","XSFX":"由北向南","XSFXDM":"4","KKMC":"中新大道与和顺路交口"},{"KKBH":"610276126","HPHM":"津GSY507","JGSK":"2021-04-01 16:53:24.507","CDBH":"5","XSFX":"由南向北","XSFXDM":"3","KKMC":"中新大道与和意路交口"},{"KKBH":"610276124","HPHM":"津RUT592","JGSK":"2021-04-01 16:53:24.518","CDBH":"10","XSFX":"由北向南","XSFXDM":"4","KKMC":"中新大道与中生大道交口"},{"KKBH":"610266118","HPHM":"津KRT269","JGSK":"2021-04-01 16:53:24.52","CDBH":"8","XSFX":"由南向北","XSFXDM":"3","KKMC":"中生大道与和畅路交口"},{"KKBH":"610391006","HPHM":"津C999J2","JGSK":"2021-04-01 16:53:24.535","CDBH":"1","XSFX":"由东向西","XSFXDM":"1","KKMC":"和韵路与和意路交口"},{"KKBH":"610266117","HPHM":"津RSK461","JGSK":"2021-04-01 16:53:24.59","CDBH":"2","XSFX":"由东向西","XSFXDM":"1","KKMC":"中生大道与和韵路交口"},{"KKBH":"610391007","HPHM":"津GJB609","JGSK":"2021-04-01 16:53:24.602","CDBH":"11","XSFX":"由北向南","XSFXDM":"4","KKMC":"和韵路与和风路交口"},{"KKBH":"610286127","HPHM":"津ADB0612","JGSK":"2021-04-01 16:53:24.676","CDBH":"3","XSFX":"由东向西","XSFXDM":"1","KKMC":"中津大道与和畅路交口"},{"KKBH":"610391007","HPHM":"津ADB7907","JGSK":"2021-04-01 16:53:24.702","CDBH":"9","XSFX":"由南向北","XSFXDM":"3","KKMC":"和韵路与和风路交口"},{"KKBH":"610271010","HPHM":"车牌","JGSK":"2021-04-01 16:53:24.755","CDBH":"5","XSFX":"由南向北","XSFXDM":"3","KKMC":"中新大道与华五路交口"},{"KKBH":"7208910060000","HPHM":"冀B903W5","JGSK":"2021-04-01 16:53:24.759","CDBH":"3","XSFX":"由东向西","XSFXDM":"1","KKMC":"海博道与永盛路交口正向"},{"KKBH":"7208910060000","HPHM":"津A2S408","JGSK":"2021-04-01 16:53:24.76","CDBH":"2","XSFX":"由东向西","XSFXDM":"1","KKMC":"海博道与永盛路交口正向"},{"KKBH":"7208110020000","HPHM":"津HVN717","JGSK":"2021-04-01 16:53:24.791","CDBH":"1","XSFX":"由东向西","XSFXDM":"1","KKMC":"动漫南路与文一路交口正向"},{"KKBH":"610286127","HPHM":"车牌","JGSK":"2021-04-01 16:53:24.858","CDBH":"9","XSFX":"由南向北","XSFXDM":"3","KKMC":"中津大道与和畅路交口"},{"KKBH":"610271008","HPHM":"津C2H958","JGSK":"2021-04-01 16:53:24.907","CDBH":"4","XSFX":"由北向南","XSFXDM":"4","KKMC":"中新大道与航母主题公园支路交口"},{"KKBH":"7208710020000","HPHM":"津RHS138","JGSK":"2021-04-01 16:53:24.935","CDBH":"6","XSFX":"由南向北","XSFXDM":"3","KKMC":"安正路与芳菲路交口正向"},{"KKBH":"610256115","HPHM":"津DMA013","JGSK":"2021-04-01 16:53:25.029","CDBH":"7","XSFX":"由南向北","XSFXDM":"3","KKMC":"中天大道与中生大道交口"},{"KKBH":"610391007","HPHM":"津NZR316","JGSK":"2021-04-01 16:53:25.036","CDBH":"10","XSFX":"由北向南","XSFXDM":"4","KKMC":"和韵路与和风路交口"},{"KKBH":"610276125","HPHM":"津GWX029","JGSK":"2021-04-01 16:53:25.073","CDBH":"5","XSFX":"由南向北","XSFXDM":"3","KKMC":"中新大道与和顺路交口"},{"KKBH":"610276124","HPHM":"津HR7878","JGSK":"2021-04-01 16:53:25.238","CDBH":"8","XSFX":"由南向北","XSFXDM":"3","KKMC":"中新大道与中生大道交口"},{"KKBH":"610256115","HPHM":"冀B88FA3","JGSK":"2021-04-01 16:53:25.24","CDBH":"5","XSFX":"由西向东","XSFXDM":"2","KKMC":"中天大道与中生大道交口"},{"KKBH":"610286127","HPHM":"津A3X815","JGSK":"2021-04-01 16:53:25.244","CDBH":"2","XSFX":"由东向西","XSFXDM":"1","KKMC":"中津大道与和畅路交口"},{"KKBH":"610276124","HPHM":"津A9G365","JGSK":"2021-04-01 16:53:25.256","CDBH":"11","XSFX":"由北向南","XSFXDM":"4","KKMC":"中新大道与中生大道交口"},{"KKBH":"610276124","HPHM":"津GGK133","JGSK":"2021-04-01 16:53:25.257","CDBH":"10","XSFX":"由北向南","XSFXDM":"4","KKMC":"中新大道与中生大道交口"},{"KKBH":"610261004000","HPHM":"黑A86E36","JGSK":"2021-04-01 16:53:25.339","CDBH":"6","XSFX":"由北向南","XSFXDM":"4","KKMC":"中生大道与静湖西路（北侧）"},{"KKBH":"610276125","HPHM":"冀AAJ258","JGSK":"2021-04-01 16:53:25.344","CDBH":"8","XSFX":"由北向南","XSFXDM":"4","KKMC":"中新大道与和顺路交口"},{"KKBH":"610256116","HPHM":"鲁R32X01","JGSK":"2021-04-01 16:53:25.389","CDBH":"4","XSFX":"由西向东","XSFXDM":"2","KKMC":"中天大道与和顺路交口"},{"KKBH":"610256113","HPHM":"黑AWY896","JGSK":"2021-04-01 16:53:25.393","CDBH":"8","XSFX":"由北向南","XSFXDM":"4","KKMC":"中天大道与和风路交口"},{"KKBH":"610266117","HPHM":"津J99621","JGSK":"2021-04-01 16:53:25.408","CDBH":"7","XSFX":"由南向北","XSFXDM":"3","KKMC":"中生大道与和韵路交口"},{"KKBH":"711","HPHM":"津MSA258","JGSK":"2021-04-01 16:53:25.524","CDBH":"7","XSFX":"由北向南","XSFXDM":"4","KKMC":"不礼让行人中新大道与和旭路交口"},{"KKBH":"610256111","HPHM":"津JSY859","JGSK":"2021-04-01 16:53:25.532","CDBH":"9","XSFX":"由北向南","XSFXDM":"4","KKMC":"中天大道与和惠路交口"},{"KKBH":"610326142000","HPHM":"津NZR621","JGSK":"2021-04-01 16:53:25.534","CDBH":"3","XSFX":"由东向西","XSFXDM":"1","KKMC":"中成大道与泰七路交口"},{"KKBH":"610276124","HPHM":"津A1Y056","JGSK":"2021-04-01 16:53:25.56","CDBH":"11","XSFX":"由北向南","XSFXDM":"4","KKMC":"中新大道与中生大道交口"},{"KKBH":"610276126","HPHM":"京YDM817","JGSK":"2021-04-01 16:53:25.567","CDBH":"4","XSFX":"由南向北","XSFXDM":"3","KKMC":"中新大道与和意路交口"},{"KKBH":"720891006000","HPHM":"豫R026F8","JGSK":"2021-04-01 16:53:25.598","CDBH":"9","XSFX":"由南向北","XSFXDM":"3","KKMC":"海博道与永盛路交口"},{"KKBH":"610286127","HPHM":"津A0Y680","JGSK":"2021-04-01 16:53:25.613","CDBH":"1","XSFX":"由东向西","XSFXDM":"1","KKMC":"中津大道与和畅路交口"},{"KKBH":"610256112","HPHM":"津KDV909","JGSK":"2021-04-01 16:53:25.646","CDBH":"9","XSFX":"由南向北","XSFXDM":"3","KKMC":"中天大道与中津大道交口"},{"KKBH":"610256115","HPHM":"津A1J654","JGSK":"2021-04-01 16:53:25.72","CDBH":"6","XSFX":"由西向东","XSFXDM":"2","KKMC":"中天大道与中生大道交口"},{"KKBH":"720891003000","HPHM":"鲁JKR513","JGSK":"2021-04-01 16:53:25.778","CDBH":"3","XSFX":"由东向西","XSFXDM":"1","KKMC":"海博道与安正路交口"},{"KKBH":"7205710010000","HPHM":"津KMF717","JGSK":"2021-04-01 16:53:25.786","CDBH":"2","XSFX":"由西向东","XSFXDM":"2","KKMC":"动漫东路与文一路交口正向"},{"KKBH":"610286127","HPHM":"津ADV774","JGSK":"2021-04-01 16:53:25.796","CDBH":"1","XSFX":"由东向西","XSFXDM":"1","KKMC":"中津大道与和畅路交口"},{"KKBH":"610271009","HPHM":"冀AM6357","JGSK":"2021-04-01 16:53:25.798","CDBH":"8","XSFX":"由南向北","XSFXDM":"3","KKMC":"中新大道与泰七路交口"},{"KKBH":"610266117","HPHM":"鲁A7F0B7","JGSK":"2021-04-01 16:53:25.825","CDBH":"1","XSFX":"由东向西","XSFXDM":"1","KKMC":"中生大道与和韵路交口"},{"KKBH":"610256115","HPHM":"津KMH666","JGSK":"2021-04-01 16:53:25.856","CDBH":"6","XSFX":"由西向东","XSFXDM":"2","KKMC":"中天大道与中生大道交口"},{"KKBH":"610271008","HPHM":"冀B6283W","JGSK":"2021-04-01 16:53:25.908","CDBH":"1","XSFX":"由南向北","XSFXDM":"3","KKMC":"中新大道与航母主题公园支路交口"},{"KKBH":"711","HPHM":"粤D1F391","JGSK":"2021-04-01 16:53:25.928","CDBH":"8","XSFX":"由北向南","XSFXDM":"4","KKMC":"不礼让行人中新大道与和旭路交口"},{"KKBH":"720891004000","HPHM":"津RNS949","JGSK":"2021-04-01 16:53:25.94","CDBH":"5","XSFX":"由西向东","XSFXDM":"2","KKMC":"海博道与安平路交口"},{"KKBH":"720891005000","HPHM":"津JFA269","JGSK":"2021-04-01 16:53:25.941","CDBH":"1","XSFX":"由东向西","XSFXDM":"1","KKMC":"海博道与安明路交口"},{"KKBH":"7208910030000","HPHM":"津HG0422","JGSK":"2021-04-01 16:53:26.003","CDBH":"9","XSFX":"由南向北","XSFXDM":"3","KKMC":"海博道与安正路交口正向"},{"KKBH":"610256115","HPHM":"鲁NH531T","JGSK":"2021-04-01 16:53:26.014","CDBH":"5","XSFX":"由西向东","XSFXDM":"2","KKMC":"中天大道与中生大道交口"},{"KKBH":"610251002","HPHM":"鄂H2L516","JGSK":"2021-04-01 16:53:26.11","CDBH":"9","XSFX":"由南向北","XSFXDM":"3","KKMC":"中天大道与和睦路交口"},{"KKBH":"610271010","HPHM":"吉AR11N1","JGSK":"2021-04-01 16:53:26.132","CDBH":"4","XSFX":"由南向北","XSFXDM":"3","KKMC":"中新大道与华五路交口"},{"KKBH":"720891008000","HPHM":"津KU9301","JGSK":"2021-04-01 16:53:26.135","CDBH":"10","XSFX":"由南向北","XSFXDM":"3","KKMC":"海博道与荣盛路交口"},{"KKBH":"7208110020000","HPHM":"津MC9297","JGSK":"2021-04-01 16:53:26.139","CDBH":"1","XSFX":"由东向西","XSFXDM":"1","KKMC":"动漫南路与文一路交口正向"},{"KKBH":"610276126","HPHM":"车牌","JGSK":"2021-04-01 16:53:26.268","CDBH":"5","XSFX":"由南向北","XSFXDM":"3","KKMC":"中新大道与和意路交口"},{"KKBH":"7208910050000","HPHM":"津GTT799","JGSK":"2021-04-01 16:53:26.319","CDBH":"6","XSFX":"由西向东","XSFXDM":"2","KKMC":"海博道与安明路交口正向"},{"KKBH":"610271008","HPHM":"津C2H958","JGSK":"2021-04-01 16:53:26.379","CDBH":"4","XSFX":"由北向南","XSFXDM":"4","KKMC":"中新大道与航母主题公园支路交口"},{"KKBH":"610256114","HPHM":"京N648Q5","JGSK":"2021-04-01 16:53:26.385","CDBH":"5","XSFX":"由南向北","XSFXDM":"3","KKMC":"中天大道与和旭路交口"},{"KKBH":"610266118","HPHM":"冀EN373R","JGSK":"2021-04-01 16:53:26.414","CDBH":"11","XSFX":"由北向南","XSFXDM":"4","KKMC":"中生大道与和畅路交口"},{"KKBH":"610401005","HPHM":"津C0Y832","JGSK":"2021-04-01 16:53:26.475","CDBH":"1","XSFX":"由东向西","XSFXDM":"1","KKMC":"和畅路与和顺路交口"},{"KKBH":"610251001","HPHM":"鄂A52KA2","JGSK":"2021-04-01 16:53:26.483","CDBH":"1","XSFX":"由东向西","XSFXDM":"1","KKMC":"中天大道与和畅路交口"},{"KKBH":"720891005000","HPHM":"津RYG360","JGSK":"2021-04-01 16:53:26.599","CDBH":"3","XSFX":"由东向西","XSFXDM":"1","KKMC":"海博道与安明路交口"},{"KKBH":"610266117","HPHM":"津N63682","JGSK":"2021-04-01 16:53:26.675","CDBH":"2","XSFX":"由东向西","XSFXDM":"1","KKMC":"中生大道与和韵路交口"},{"KKBH":"7208910050000","HPHM":"京N32U45","JGSK":"2021-04-01 16:53:26.742","CDBH":"7","XSFX":"由西向东","XSFXDM":"2","KKMC":"海博道与安明路交口正向"},{"KKBH":"610391007","HPHM":"鄂F8ST51","JGSK":"2021-04-01 16:53:26.768","CDBH":"10","XSFX":"由北向南","XSFXDM":"4","KKMC":"和韵路与和风路交口"},{"KKBH":"610256116","HPHM":"津RWW091","JGSK":"2021-04-01 16:53:26.795","CDBH":"8","XSFX":"由南向北","XSFXDM":"3","KKMC":"中天大道与和顺路交口"},{"KKBH":"720891005000","HPHM":"津MA1119","JGSK":"2021-04-01 16:53:26.81","CDBH":"6","XSFX":"由西向东","XSFXDM":"2","KKMC":"海博道与安明路交口"},{"KKBH":"610271010","HPHM":"鲁NP63T1","JGSK":"2021-04-01 16:53:26.87","CDBH":"4","XSFX":"由南向北","XSFXDM":"3","KKMC":"中新大道与华五路交口"},{"KKBH":"610271008","HPHM":"津A2W499","JGSK":"2021-04-01 16:53:26.891","CDBH":"5","XSFX":"由北向南","XSFXDM":"4","KKMC":"中新大道与航母主题公园支路交口"},{"KKBH":"610251002","HPHM":"津A11A98","JGSK":"2021-04-01 16:53:26.905","CDBH":"10","XSFX":"由北向南","XSFXDM":"4","KKMC":"中天大道与和睦路交口"},{"KKBH":"610286127","HPHM":"冀B925R5","JGSK":"2021-04-01 16:53:26.979","CDBH":"2","XSFX":"由东向西","XSFXDM":"1","KKMC":"中津大道与和畅路交口"},{"KKBH":"610256113","HPHM":"津DTH796","JGSK":"2021-04-01 16:53:27.052","CDBH":"5","XSFX":"由南向北","XSFXDM":"3","KKMC":"中天大道与和风路交口"},{"KKBH":"7208910060000","HPHM":"津C600P3","JGSK":"2021-04-01 16:53:27.052","CDBH":"3","XSFX":"由东向西","XSFXDM":"1","KKMC":"海博道与永盛路交口正向"},{"KKBH":"610266117","HPHM":"车牌","JGSK":"2021-04-01 16:53:27.159","CDBH":"11","XSFX":"由北向南","XSFXDM":"4","KKMC":"中生大道与和韵路交口"},{"KKBH":"610251002","HPHM":"津G98953","JGSK":"2021-04-01 16:53:27.166","CDBH":"10","XSFX":"由北向南","XSFXDM":"4","KKMC":"中天大道与和睦路交口"},{"KKBH":"7280310030000","HPHM":"津RVM395","JGSK":"2021-04-01 16:53:27.172","CDBH":"5","XSFX":"由北向南","XSFXDM":"4","KKMC":"动漫中路与文二路交口正向"},{"KKBH":"610266117","HPHM":"鲁D188FL","JGSK":"2021-04-01 16:53:27.256","CDBH":"5","XSFX":"由西向东","XSFXDM":"2","KKMC":"中生大道与和韵路交口"},{"KKBH":"610256115","HPHM":"津RBR629","JGSK":"2021-04-01 16:53:27.261","CDBH":"4","XSFX":"由西向东","XSFXDM":"2","KKMC":"中天大道与中生大道交口"},{"KKBH":"610256112","HPHM":"津CGC666","JGSK":"2021-04-01 16:53:27.277","CDBH":"4","XSFX":"由西向东","XSFXDM":"2","KKMC":"中天大道与中津大道交口"},{"KKBH":"610276124","HPHM":"津MMC662","JGSK":"2021-04-01 16:53:27.325","CDBH":"11","XSFX":"由北向南","XSFXDM":"4","KKMC":"中新大道与中生大道交口"},{"KKBH":"610391008","HPHM":"车牌","JGSK":"2021-04-01 16:53:27.407","CDBH":"5","XSFX":"由西向东","XSFXDM":"2","KKMC":"和韵路与和旭路交口"},{"KKBH":"610261003000","HPHM":"津MQX396","JGSK":"2021-04-01 16:53:27.426","CDBH":"10","XSFX":"由东向西","XSFXDM":"1","KKMC":"中生大道与静湖南路交口"},{"KKBH":"1250","HPHM":"鲁NM163R","JGSK":"2021-04-01 16:53:27.442","CDBH":"2","XSFX":"由东向西","XSFXDM":"1","KKMC":"中滨大道与盛三街交口正向"},{"KKBH":"610256116","HPHM":"津A29H88","JGSK":"2021-04-01 16:53:27.475","CDBH":"10","XSFX":"由北向南","XSFXDM":"4","KKMC":"中天大道与和顺路交口"},{"KKBH":"610256116","HPHM":"晋KP0015","JGSK":"2021-04-01 16:53:27.557","CDBH":"5","XSFX":"由西向东","XSFXDM":"2","KKMC":"中天大道与和顺路交口"},{"KKBH":"610276125","HPHM":"津QT5950","JGSK":"2021-04-01 16:53:27.643","CDBH":"8","XSFX":"由北向南","XSFXDM":"4","KKMC":"中新大道与和顺路交口"},{"KKBH":"7208610030000","HPHM":"津QG6159","JGSK":"2021-04-01 16:53:27.659","CDBH":"10","XSFX":"由北向南","XSFXDM":"4","KKMC":"海晨道与安明路交口正向"},{"KKBH":"610256116","HPHM":"京NR55K8","JGSK":"2021-04-01 16:53:27.688","CDBH":"12","XSFX":"由北向南","XSFXDM":"4","KKMC":"中天大道与和顺路交口"},{"KKBH":"610256115","HPHM":"津HV6081","JGSK":"2021-04-01 16:53:27.726","CDBH":"1","XSFX":"由东向西","XSFXDM":"1","KKMC":"中天大道与中生大道交口"},{"KKBH":"610276125","HPHM":"冀D560NN","JGSK":"2021-04-01 16:53:27.752","CDBH":"2","XSFX":"由东向西","XSFXDM":"1","KKMC":"中新大道与和顺路交口"},{"KKBH":"720891005000","HPHM":"豫A6LN36","JGSK":"2021-04-01 16:53:27.781","CDBH":"2","XSFX":"由东向西","XSFXDM":"1","KKMC":"海博道与安明路交口"},{"KKBH":"610251002","HPHM":"津E14468","JGSK":"2021-04-01 16:53:27.79","CDBH":"7","XSFX":"由南向北","XSFXDM":"3","KKMC":"中天大道与和睦路交口"},{"KKBH":"7209010020000","HPHM":"津NL9698","JGSK":"2021-04-01 16:53:27.793","CDBH":"8","XSFX":"由南向北","XSFXDM":"3","KKMC":"玉林道与安正路交口正向"},{"KKBH":"610271010","HPHM":"津A08768D","JGSK":"2021-04-01 16:53:27.829","CDBH":"5","XSFX":"由南向北","XSFXDM":"3","KKMC":"中新大道与华五路交口"},{"KKBH":"610266117","HPHM":"京LK6511","JGSK":"2021-04-01 16:53:27.872","CDBH":"3","XSFX":"由东向西","XSFXDM":"1","KKMC":"中生大道与和韵路交口"},{"KKBH":"610276124","HPHM":"津HU9655","JGSK":"2021-04-01 16:53:27.879","CDBH":"10","XSFX":"由北向南","XSFXDM":"4","KKMC":"中新大道与中生大道交口"},{"KKBH":"7208810050000","HPHM":"津FSY123","JGSK":"2021-04-01 16:53:27.93","CDBH":"4","XSFX":"由西向东","XSFXDM":"2","KKMC":"海旭道与明盛路交口正向"},{"KKBH":"610266118","HPHM":"津NWF310","JGSK":"2021-04-01 16:53:27.957","CDBH":"10","XSFX":"由北向南","XSFXDM":"4","KKMC":"中生大道与和畅路交口"},{"KKBH":"610391007","HPHM":"津ADB3877","JGSK":"2021-04-01 16:53:27.961","CDBH":"11","XSFX":"由北向南","XSFXDM":"4","KKMC":"和韵路与和风路交口"},{"KKBH":"610261005000","HPHM":"冀B0C2U9","JGSK":"2021-04-01 16:53:28.015","CDBH":"3","XSFX":"由南向北","XSFXDM":"3","KKMC":"中生大道与静湖西路（南侧）"},{"KKBH":"610286127","HPHM":"津A3X815","JGSK":"2021-04-01 16:53:28.037","CDBH":"3","XSFX":"由东向西","XSFXDM":"1","KKMC":"中津大道与和畅路交口"},{"KKBH":"610276125","HPHM":"津A7H776","JGSK":"2021-04-01 16:53:28.053","CDBH":"7","XSFX":"由北向南","XSFXDM":"4","KKMC":"中新大道与和顺路交口"},{"KKBH":"610276124","HPHM":"津RHB373","JGSK":"2021-04-01 16:53:28.111","CDBH":"11","XSFX":"由北向南","XSFXDM":"4","KKMC":"中新大道与中生大道交口"},{"KKBH":"7208910030000","HPHM":"车牌","JGSK":"2021-04-01 16:53:28.207","CDBH":"3","XSFX":"由东向西","XSFXDM":"1","KKMC":"海博道与安正路交口正向"},{"KKBH":"610271009","HPHM":"津C16L83","JGSK":"2021-04-01 16:53:28.247","CDBH":"4","XSFX":"由西向东","XSFXDM":"2","KKMC":"中新大道与泰七路交口"},{"KKBH":"610276126","HPHM":"津JHA877","JGSK":"2021-04-01 16:53:28.275","CDBH":"7","XSFX":"由北向南","XSFXDM":"4","KKMC":"中新大道与和意路交口"},{"KKBH":"610271010","HPHM":"津AQ0777","JGSK":"2021-04-01 16:53:28.28","CDBH":"4","XSFX":"由南向北","XSFXDM":"3","KKMC":"中新大道与华五路交口"},{"KKBH":"610276124","HPHM":"津A5G862","JGSK":"2021-04-01 16:53:28.285","CDBH":"10","XSFX":"由北向南","XSFXDM":"4","KKMC":"中新大道与中生大道交口"},{"KKBH":"720891008000","HPHM":"津AR9777","JGSK":"2021-04-01 16:53:28.289","CDBH":"12","XSFX":"由北向南","XSFXDM":"4","KKMC":"海博道与荣盛路交口"},{"KKBH":"610256115","HPHM":"鲁A2E1Q0","JGSK":"2021-04-01 16:53:28.329","CDBH":"5","XSFX":"由西向东","XSFXDM":"2","KKMC":"中天大道与中生大道交口"},{"KKBH":"610266117","HPHM":"津NSN550","JGSK":"2021-04-01 16:53:28.339","CDBH":"2","XSFX":"由东向西","XSFXDM":"1","KKMC":"中生大道与和韵路交口"},{"KKBH":"7280310030000","HPHM":"津C3M825","JGSK":"2021-04-01 16:53:28.454","CDBH":"4","XSFX":"由南向北","XSFXDM":"3","KKMC":"动漫中路与文二路交口正向"},{"KKBH":"610401005","HPHM":"冀B6PV33","JGSK":"2021-04-01 16:53:28.585","CDBH":"8","XSFX":"由南向北","XSFXDM":"3","KKMC":"和畅路与和顺路交口"},{"KKBH":"720891004000","HPHM":"车牌","JGSK":"2021-04-01 16:53:28.671","CDBH":"9","XSFX":"由南向北","XSFXDM":"3","KKMC":"海博道与安平路交口"},{"KKBH":"7208910060000","HPHM":"冀RPL116","JGSK":"2021-04-01 16:53:28.672","CDBH":"2","XSFX":"由东向西","XSFXDM":"1","KKMC":"海博道与永盛路交口正向"},{"KKBH":"610276125","HPHM":"鲁NM16D1","JGSK":"2021-04-01 16:53:28.683","CDBH":"7","XSFX":"由北向南","XSFXDM":"4","KKMC":"中新大道与和顺路交口"},{"KKBH":"7205610020000","HPHM":"津FMB088","JGSK":"2021-04-01 16:53:28.713","CDBH":"2","XSFX":"由东向西","XSFXDM":"1","KKMC":"动漫北路与文三路交口正向"},{"KKBH":"610326142000","HPHM":"津CH8803","JGSK":"2021-04-01 16:53:28.737","CDBH":"2","XSFX":"由东向西","XSFXDM":"1","KKMC":"中成大道与泰七路交口"},{"KKBH":"7208710020000","HPHM":"车牌","JGSK":"2021-04-01 16:53:28.741","CDBH":"4","XSFX":"由西向东","XSFXDM":"2","KKMC":"安正路与芳菲路交口正向"},{"KKBH":"7208810020000","HPHM":"冀B8H91P","JGSK":"2021-04-01 16:53:28.747","CDBH":"4","XSFX":"由东向西","XSFXDM":"1","KKMC":"海旭道与安正路交口正向"},{"KKBH":"610266118","HPHM":"津A26E58","JGSK":"2021-04-01 16:53:28.777","CDBH":"5","XSFX":"由西向东","XSFXDM":"2","KKMC":"中生大道与和畅路交口"},{"KKBH":"610271008","HPHM":"津A2W499","JGSK":"2021-04-01 16:53:28.784","CDBH":"5","XSFX":"由北向南","XSFXDM":"4","KKMC":"中新大道与航母主题公园支路交口"},{"KKBH":"610271009","HPHM":"吉B31R37","JGSK":"2021-04-01 16:53:28.807","CDBH":"6","XSFX":"由西向东","XSFXDM":"2","KKMC":"中新大道与泰七路交口"},{"KKBH":"720541004000","HPHM":"津KZK168","JGSK":"2021-04-01 16:53:28.811","CDBH":"3","XSFX":"由西向东","XSFXDM":"2","KKMC":"动漫环路东与动漫中路交口"},{"KKBH":"610276124","HPHM":"津NQY607","JGSK":"2021-04-01 16:53:28.827","CDBH":"8","XSFX":"由南向北","XSFXDM":"3","KKMC":"中新大道与中生大道交口"},{"KKBH":"720891004000","HPHM":"车牌","JGSK":"2021-04-01 16:53:28.836","CDBH":"9","XSFX":"由南向北","XSFXDM":"3","KKMC":"海博道与安平路交口"},{"KKBH":"720891004000","HPHM":"车牌","JGSK":"2021-04-01 16:53:28.837","CDBH":"9","XSFX":"由南向北","XSFXDM":"3","KKMC":"海博道与安平路交口"},{"KKBH":"610266118","HPHM":"津JLP201","JGSK":"2021-04-01 16:53:28.885","CDBH":"1","XSFX":"由东向西","XSFXDM":"1","KKMC":"中生大道与和畅路交口"},{"KKBH":"610276124","HPHM":"津JBF289","JGSK":"2021-04-01 16:53:28.92","CDBH":"7","XSFX":"由南向北","XSFXDM":"3","KKMC":"中新大道与中生大道交口"},{"KKBH":"7208810020000","HPHM":"津C02917","JGSK":"2021-04-01 16:53:28.939","CDBH":"12","XSFX":"由北向南","XSFXDM":"4","KKMC":"海旭道与安正路交口正向"},{"KKBH":"610286127","HPHM":"津A0Y680","JGSK":"2021-04-01 16:53:29.004","CDBH":"1","XSFX":"由东向西","XSFXDM":"1","KKMC":"中津大道与和畅路交口"},{"KKBH":"610271010","HPHM":"津GJK289","JGSK":"2021-04-01 16:53:29.106","CDBH":"7","XSFX":"由北向南","XSFXDM":"4","KKMC":"中新大道与华五路交口"},{"KKBH":"610276125","HPHM":"津GWX029","JGSK":"2021-04-01 16:53:29.153","CDBH":"5","XSFX":"由南向北","XSFXDM":"3","KKMC":"中新大道与和顺路交口"},{"KKBH":"610276126","HPHM":"冀B8Y88G","JGSK":"2021-04-01 16:53:29.171","CDBH":"4","XSFX":"由南向北","XSFXDM":"3","KKMC":"中新大道与和意路交口"},{"KKBH":"610256113","HPHM":"晋BLN587","JGSK":"2021-04-01 16:53:29.265","CDBH":"8","XSFX":"由北向南","XSFXDM":"4","KKMC":"中天大道与和风路交口"},{"KKBH":"610316142000","HPHM":"津NM163R","JGSK":"2021-04-01 16:53:29.267","CDBH":"2","XSFX":"由东向西","XSFXDM":"1","KKMC":"中滨大道与盛三街交口"},{"KKBH":"610271010","HPHM":"吉AR11N1","JGSK":"2021-04-01 16:53:29.355","CDBH":"4","XSFX":"由南向北","XSFXDM":"3","KKMC":"中新大道与华五路交口"},{"KKBH":"610276124","HPHM":"津E02414","JGSK":"2021-04-01 16:53:29.38","CDBH":"4","XSFX":"由西向东","XSFXDM":"2","KKMC":"中新大道与中生大道交口"},{"KKBH":"610251002","HPHM":"冀BN806N","JGSK":"2021-04-01 16:53:29.424","CDBH":"1","XSFX":"由东向西","XSFXDM":"1","KKMC":"中天大道与和睦路交口"},{"KKBH":"610256116","HPHM":"津NXT527","JGSK":"2021-04-01 16:53:29.611","CDBH":"8","XSFX":"由南向北","XSFXDM":"3","KKMC":"中天大道与和顺路交口"},{"KKBH":"610286127","HPHM":"冀B925R5","JGSK":"2021-04-01 16:53:29.642","CDBH":"3","XSFX":"由东向西","XSFXDM":"1","KKMC":"中津大道与和畅路交口"},{"KKBH":"610266117","HPHM":"津GWM125","JGSK":"2021-04-01 16:53:29.705","CDBH":"3","XSFX":"由东向西","XSFXDM":"1","KKMC":"中生大道与和韵路交口"},{"KKBH":"610256115","HPHM":"津AD44214","JGSK":"2021-04-01 16:53:29.72","CDBH":"5","XSFX":"由西向东","XSFXDM":"2","KKMC":"中天大道与中生大道交口"},{"KKBH":"720561002000","HPHM":"冀FQ662W","JGSK":"2021-04-01 16:53:29.724","CDBH":"1","XSFX":"由东向西","XSFXDM":"1","KKMC":"动漫北路与文三路交口"},{"KKBH":"610256115","HPHM":"津DMA013","JGSK":"2021-04-01 16:53:29.757","CDBH":"8","XSFX":"由南向北","XSFXDM":"3","KKMC":"中天大道与中生大道交口"},{"KKBH":"610286127","HPHM":"津LG7728","JGSK":"2021-04-01 16:53:29.837","CDBH":"3","XSFX":"由东向西","XSFXDM":"1","KKMC":"中津大道与和畅路交口"},{"KKBH":"610256116","HPHM":"鲁HJ312N","JGSK":"2021-04-01 16:53:29.874","CDBH":"10","XSFX":"由北向南","XSFXDM":"4","KKMC":"中天大道与和顺路交口"},{"KKBH":"610391008","HPHM":"冀B7R7G9","JGSK":"2021-04-01 16:53:29.962","CDBH":"1","XSFX":"由东向西","XSFXDM":"1","KKMC":"和韵路与和旭路交口"},{"KKBH":"610266118","HPHM":"冀EN373R","JGSK":"2021-04-01 16:53:30.068","CDBH":"12","XSFX":"由北向南","XSFXDM":"4","KKMC":"中生大道与和畅路交口"},{"KKBH":"610271008","HPHM":"车牌","JGSK":"2021-04-01 16:53:30.079","CDBH":"1","XSFX":"由南向北","XSFXDM":"3","KKMC":"中新大道与航母主题公园支路交口"},{"KKBH":"610401005","HPHM":"冀BXQ981","JGSK":"2021-04-01 16:53:30.108","CDBH":"4","XSFX":"由西向东","XSFXDM":"2","KKMC":"和畅路与和顺路交口"},{"KKBH":"610251002","HPHM":"津RZV793","JGSK":"2021-04-01 16:53:30.126","CDBH":"12","XSFX":"由北向南","XSFXDM":"4","KKMC":"中天大道与和睦路交口"},{"KKBH":"610266118","HPHM":"津NWF310","JGSK":"2021-04-01 16:53:30.148","CDBH":"11","XSFX":"由北向南","XSFXDM":"4","KKMC":"中生大道与和畅路交口"},{"KKBH":"610276125","HPHM":"冀AAJ258","JGSK":"2021-04-01 16:53:30.204","CDBH":"8","XSFX":"由北向南","XSFXDM":"4","KKMC":"中新大道与和顺路交口"},{"KKBH":"610271009","HPHM":"车牌","JGSK":"2021-04-01 16:53:30.214","CDBH":"4","XSFX":"由西向东","XSFXDM":"2","KKMC":"中新大道与泰七路交口"},{"KKBH":"610256114","HPHM":"冀B89AM1","JGSK":"2021-04-01 16:53:30.23","CDBH":"9","XSFX":"由北向南","XSFXDM":"4","KKMC":"中天大道与和旭路交口"},{"KKBH":"610256116","HPHM":"粤GUS211","JGSK":"2021-04-01 16:53:30.258","CDBH":"11","XSFX":"由北向南","XSFXDM":"4","KKMC":"中天大道与和顺路交口"},{"KKBH":"610271008","HPHM":"车牌","JGSK":"2021-04-01 16:53:30.265","CDBH":"2","XSFX":"由南向北","XSFXDM":"3","KKMC":"中新大道与航母主题公园支路交口"},{"KKBH":"610256111","HPHM":"车牌","JGSK":"2021-04-01 16:53:30.288","CDBH":"5","XSFX":"由南向北","XSFXDM":"3","KKMC":"中天大道与和惠路交口"},{"KKBH":"610266118","HPHM":"津AU8583","JGSK":"2021-04-01 16:53:30.501","CDBH":"8","XSFX":"由南向北","XSFXDM":"3","KKMC":"中生大道与和畅路交口"},{"KKBH":"610256115","HPHM":"津A8J581","JGSK":"2021-04-01 16:53:30.611","CDBH":"8","XSFX":"由南向北","XSFXDM":"3","KKMC":"中天大道与中生大道交口"},{"KKBH":"720891003000","HPHM":"津HG0422","JGSK":"2021-04-01 16:53:30.669","CDBH":"8","XSFX":"由南向北","XSFXDM":"3","KKMC":"海博道与安正路交口"},{"KKBH":"610391007","HPHM":"津MTA559","JGSK":"2021-04-01 16:53:30.688","CDBH":"10","XSFX":"由北向南","XSFXDM":"4","KKMC":"和韵路与和风路交口"},{"KKBH":"610271008","HPHM":"车牌","JGSK":"2021-04-01 16:53:30.689","CDBH":"2","XSFX":"由南向北","XSFXDM":"3","KKMC":"中新大道与航母主题公园支路交口"},{"KKBH":"610276125","HPHM":"津NHM550","JGSK":"2021-04-01 16:53:30.7","CDBH":"8","XSFX":"由北向南","XSFXDM":"4","KKMC":"中新大道与和顺路交口"},{"KKBH":"720881005000","HPHM":"津FSY123","JGSK":"2021-04-01 16:53:30.746","CDBH":"4","XSFX":"由西向东","XSFXDM":"2","KKMC":"海旭道与明盛路交口"},{"KKBH":"610276124","HPHM":"津A9G365","JGSK":"2021-04-01 16:53:30.766","CDBH":"11","XSFX":"由北向南","XSFXDM":"4","KKMC":"中新大道与中生大道交口"},{"KKBH":"610391007","HPHM":"冀BZ900N","JGSK":"2021-04-01 16:53:30.768","CDBH":"10","XSFX":"由北向南","XSFXDM":"4","KKMC":"和韵路与和风路交口"},{"KKBH":"720891006000","HPHM":"津A22N86","JGSK":"2021-04-01 16:53:30.821","CDBH":"2","XSFX":"由东向西","XSFXDM":"1","KKMC":"海博道与永盛路交口"},{"KKBH":"610251001","HPHM":"鄂A52KA2","JGSK":"2021-04-01 16:53:30.858","CDBH":"1","XSFX":"由东向西","XSFXDM":"1","KKMC":"中天大道与和畅路交口"},{"KKBH":"610286127","HPHM":"冀BK629Y","JGSK":"2021-04-01 16:53:30.871","CDBH":"1","XSFX":"由东向西","XSFXDM":"1","KKMC":"中津大道与和畅路交口"},{"KKBH":"610256116","HPHM":"鲁R32X01","JGSK":"2021-04-01 16:53:30.938","CDBH":"4","XSFX":"由西向东","XSFXDM":"2","KKMC":"中天大道与和顺路交口"},{"KKBH":"610256116","HPHM":"津GJN700","JGSK":"2021-04-01 16:53:30.968","CDBH":"12","XSFX":"由北向南","XSFXDM":"4","KKMC":"中天大道与和顺路交口"},{"KKBH":"610256111","HPHM":"鲁G709QC","JGSK":"2021-04-01 16:53:31.013","CDBH":"1","XSFX":"由西向东","XSFXDM":"2","KKMC":"中天大道与和惠路交口"},{"KKBH":"610271010","HPHM":"津GJK289","JGSK":"2021-04-01 16:53:31.044","CDBH":"7","XSFX":"由北向南","XSFXDM":"4","KKMC":"中新大道与华五路交口"},{"KKBH":"610391006","HPHM":"津NMV308","JGSK":"2021-04-01 16:53:31.103","CDBH":"7","XSFX":"由南向北","XSFXDM":"3","KKMC":"和韵路与和意路交口"},{"KKBH":"610266117","HPHM":"车牌","JGSK":"2021-04-01 16:53:31.13","CDBH":"11","XSFX":"由北向南","XSFXDM":"4","KKMC":"中生大道与和韵路交口"},{"KKBH":"610256116","HPHM":"津A29H88","JGSK":"2021-04-01 16:53:31.209","CDBH":"11","XSFX":"由北向南","XSFXDM":"4","KKMC":"中天大道与和顺路交口"},{"KKBH":"7208610030000","HPHM":"车牌","JGSK":"2021-04-01 16:53:31.229","CDBH":"4","XSFX":"由西向东","XSFXDM":"2","KKMC":"海晨道与安明路交口正向"},{"KKBH":"610256112","HPHM":"京Q507Q3","JGSK":"2021-04-01 16:53:31.271","CDBH":"5","XSFX":"由西向东","XSFXDM":"2","KKMC":"中天大道与中津大道交口"},{"KKBH":"720891005000","HPHM":"津GTT799","JGSK":"2021-04-01 16:53:31.295","CDBH":"6","XSFX":"由西向东","XSFXDM":"2","KKMC":"海博道与安明路交口"},{"KKBH":"610256112","HPHM":"津GF0152","JGSK":"2021-04-01 16:53:31.311","CDBH":"1","XSFX":"由东向西","XSFXDM":"1","KKMC":"中天大道与中津大道交口"},{"KKBH":"6103261420000","HPHM":"冀B9FP16","JGSK":"2021-04-01 16:53:31.346","CDBH":"13","XSFX":"由北向南","XSFXDM":"4","KKMC":"中成大道与泰七路交口正向"},{"KKBH":"610391007","HPHM":"车牌","JGSK":"2021-04-01 16:53:31.398","CDBH":"8","XSFX":"由南向北","XSFXDM":"3","KKMC":"和韵路与和风路交口"},{"KKBH":"7208910080000","HPHM":"皖SR0U17","JGSK":"2021-04-01 16:53:31.4","CDBH":"12","XSFX":"由北向南","XSFXDM":"4","KKMC":"海博道与荣盛路交口正向"},{"KKBH":"7280310030000","HPHM":"鲁NG686G","JGSK":"2021-04-01 16:53:31.451","CDBH":"1","XSFX":"由东向西","XSFXDM":"1","KKMC":"动漫中路与文二路交口正向"},{"KKBH":"7208810020000","HPHM":"津HHW067","JGSK":"2021-04-01 16:53:31.498","CDBH":"4","XSFX":"由东向西","XSFXDM":"1","KKMC":"海旭道与安正路交口正向"},{"KKBH":"610251002","HPHM":"蒙A240UK","JGSK":"2021-04-01 16:53:31.526","CDBH":"10","XSFX":"由北向南","XSFXDM":"4","KKMC":"中天大道与和睦路交口"},{"KKBH":"610391006","HPHM":"津KPY168","JGSK":"2021-04-01 16:53:31.544","CDBH":"7","XSFX":"由南向北","XSFXDM":"3","KKMC":"和韵路与和意路交口"},{"KKBH":"6071310030000","HPHM":"京JP2175","JGSK":"2021-04-01 16:53:31.557","CDBH":"3","XSFX":"由东向西","XSFXDM":"1","KKMC":"中央大道与海旭道交口正向"},{"KKBH":"610251002","HPHM":"津AD18931","JGSK":"2021-04-01 16:53:31.652","CDBH":"2","XSFX":"由东向西","XSFXDM":"1","KKMC":"中天大道与和睦路交口"},{"KKBH":"610276125","HPHM":"津KSQ583","JGSK":"2021-04-01 16:53:31.658","CDBH":"7","XSFX":"由北向南","XSFXDM":"4","KKMC":"中新大道与和顺路交口"},{"KKBH":"610256113","HPHM":"津JLE611","JGSK":"2021-04-01 16:53:31.667","CDBH":"7","XSFX":"由北向南","XSFXDM":"4","KKMC":"中天大道与和风路交口"},{"KKBH":"720891005000","HPHM":"京N32U45","JGSK":"2021-04-01 16:53:31.694","CDBH":"7","XSFX":"由西向东","XSFXDM":"2","KKMC":"海博道与安明路交口"},{"KKBH":"610266117","HPHM":"鲁A7F0B7","JGSK":"2021-04-01 16:53:31.699","CDBH":"2","XSFX":"由东向西","XSFXDM":"1","KKMC":"中生大道与和韵路交口"},{"KKBH":"610391006","HPHM":"津C999J2","JGSK":"2021-04-01 16:53:31.757","CDBH":"1","XSFX":"由东向西","XSFXDM":"1","KKMC":"和韵路与和意路交口"},{"KKBH":"610271010","HPHM":"津AQ0777","JGSK":"2021-04-01 16:53:31.78","CDBH":"4","XSFX":"由南向北","XSFXDM":"3","KKMC":"中新大道与华五路交口"},{"KKBH":"610276124","HPHM":"津GGK133","JGSK":"2021-04-01 16:53:31.805","CDBH":"10","XSFX":"由北向南","XSFXDM":"4","KKMC":"中新大道与中生大道交口"},{"KKBH":"610391007","HPHM":"津NZR316","JGSK":"2021-04-01 16:53:31.888","CDBH":"12","XSFX":"由北向南","XSFXDM":"4","KKMC":"和韵路与和风路交口"},{"KKBH":"610271008","HPHM":"津D32880","JGSK":"2021-04-01 16:53:31.995","CDBH":"1","XSFX":"由南向北","XSFXDM":"3","KKMC":"中新大道与航母主题公园支路交口"},{"KKBH":"610276124","HPHM":"津RWF806","JGSK":"2021-04-01 16:53:32.011","CDBH":"11","XSFX":"由北向南","XSFXDM":"4","KKMC":"中新大道与中生大道交口"},{"KKBH":"720811002000","HPHM":"津HVN717","JGSK":"2021-04-01 16:53:32.065","CDBH":"1","XSFX":"由东向西","XSFXDM":"1","KKMC":"动漫南路与文一路交口"},{"KKBH":"610271009","HPHM":"津GEZ858","JGSK":"2021-04-01 16:53:32.093","CDBH":"7","XSFX":"由南向北","XSFXDM":"3","KKMC":"中新大道与泰七路交口"},{"KKBH":"610271010","HPHM":"津J52027","JGSK":"2021-04-01 16:53:32.097","CDBH":"5","XSFX":"由南向北","XSFXDM":"3","KKMC":"中新大道与华五路交口"},{"KKBH":"610401005","HPHM":"津A3A397","JGSK":"2021-04-01 16:53:32.123","CDBH":"8","XSFX":"由南向北","XSFXDM":"3","KKMC":"和畅路与和顺路交口"},{"KKBH":"610276125","HPHM":"津A7H776","JGSK":"2021-04-01 16:53:32.13","CDBH":"7","XSFX":"由北向南","XSFXDM":"4","KKMC":"中新大道与和顺路交口"},{"KKBH":"610256114","HPHM":"车牌","JGSK":"2021-04-01 16:53:32.158","CDBH":"6","XSFX":"由南向北","XSFXDM":"3","KKMC":"中天大道与和旭路交口"},{"KKBH":"610256113","HPHM":"津GS0902","JGSK":"2021-04-01 16:53:32.222","CDBH":"8","XSFX":"由北向南","XSFXDM":"4","KKMC":"中天大道与和风路交口"},{"KKBH":"610401005","HPHM":"冀B6PV33","JGSK":"2021-04-01 16:53:32.334","CDBH":"9","XSFX":"由南向北","XSFXDM":"3","KKMC":"和畅路与和顺路交口"},{"KKBH":"610276124","HPHM":"津JJF007","JGSK":"2021-04-01 16:53:32.34","CDBH":"5","XSFX":"由西向东","XSFXDM":"2","KKMC":"中新大道与中生大道交口"},{"KKBH":"7208910030000","HPHM":"车牌","JGSK":"2021-04-01 16:53:32.39","CDBH":"2","XSFX":"由东向西","XSFXDM":"1","KKMC":"海博道与安正路交口正向"},{"KKBH":"610276124","HPHM":"冀FD9V25","JGSK":"2021-04-01 16:53:32.483","CDBH":"3","XSFX":"由东向西","XSFXDM":"1","KKMC":"中新大道与中生大道交口"},{"KKBH":"720881002000","HPHM":"津B8H91P","JGSK":"2021-04-01 16:53:32.534","CDBH":"4","XSFX":"由东向西","XSFXDM":"1","KKMC":"海旭道与安正路交口"},{"KKBH":"7205710010000","HPHM":"车牌","JGSK":"2021-04-01 16:53:32.623","CDBH":"2","XSFX":"由西向东","XSFXDM":"2","KKMC":"动漫东路与文一路交口正向"},{"KKBH":"6102610040000","HPHM":"津NZ7580","JGSK":"2021-04-01 16:53:32.645","CDBH":"6","XSFX":"由北向南","XSFXDM":"4","KKMC":"中生大道与静湖西路（北侧）正向"},{"KKBH":"610276124","HPHM":"津JYK869","JGSK":"2021-04-01 16:53:32.734","CDBH":"8","XSFX":"由南向北","XSFXDM":"3","KKMC":"中新大道与中生大道交口"},{"KKBH":"610271010","HPHM":"津MBZ586","JGSK":"2021-04-01 16:53:32.737","CDBH":"4","XSFX":"由南向北","XSFXDM":"3","KKMC":"中新大道与华五路交口"},{"KKBH":"610276125","HPHM":"冀D560NN","JGSK":"2021-04-01 16:53:32.76","CDBH":"2","XSFX":"由东向西","XSFXDM":"1","KKMC":"中新大道与和顺路交口"},{"KKBH":"610266117","HPHM":"冀BYB201","JGSK":"2021-04-01 16:53:32.798","CDBH":"3","XSFX":"由东向西","XSFXDM":"1","KKMC":"中生大道与和韵路交口"},{"KKBH":"720891003000","HPHM":"津A07E89","JGSK":"2021-04-01 16:53:32.829","CDBH":"7","XSFX":"由南向北","XSFXDM":"3","KKMC":"海博道与安正路交口"},{"KKBH":"610256115","HPHM":"津B2L929","JGSK":"2021-04-01 16:53:32.868","CDBH":"5","XSFX":"由西向东","XSFXDM":"2","KKMC":"中天大道与中生大道交口"},{"KKBH":"610276125","HPHM":"津HDE268","JGSK":"2021-04-01 16:53:32.871","CDBH":"7","XSFX":"由北向南","XSFXDM":"4","KKMC":"中新大道与和顺路交口"},{"KKBH":"7205710040000","HPHM":"津GZY758","JGSK":"2021-04-01 16:53:32.889","CDBH":"3","XSFX":"由西向东","XSFXDM":"2","KKMC":"动漫东路与动漫中路交口正向"},{"KKBH":"7208810020000","HPHM":"津JL2891","JGSK":"2021-04-01 16:53:32.928","CDBH":"2","XSFX":"由东向西","XSFXDM":"1","KKMC":"海旭道与安正路交口正向"},{"KKBH":"610271009","HPHM":"津B3X883","JGSK":"2021-04-01 16:53:32.935","CDBH":"5","XSFX":"由西向东","XSFXDM":"2","KKMC":"中新大道与泰七路交口"},{"KKBH":"610256113","HPHM":"黑AWY896","JGSK":"2021-04-01 16:53:32.945","CDBH":"8","XSFX":"由北向南","XSFXDM":"4","KKMC":"中天大道与和风路交口"},{"KKBH":"7208810020000","HPHM":"津JL2891","JGSK":"2021-04-01 16:53:32.97","CDBH":"3","XSFX":"由东向西","XSFXDM":"1","KKMC":"海旭道与安正路交口正向"},{"KKBH":"6071310030000","HPHM":"津A13W62","JGSK":"2021-04-01 16:53:32.977","CDBH":"2","XSFX":"由东向西","XSFXDM":"1","KKMC":"中央大道与海旭道交口正向"},{"KKBH":"720891003000","HPHM":"车牌","JGSK":"2021-04-01 16:53:32.983","CDBH":"1","XSFX":"由东向西","XSFXDM":"1","KKMC":"海博道与安正路交口"},{"KKBH":"720891004000","HPHM":"车牌","JGSK":"2021-04-01 16:53:32.996","CDBH":"8","XSFX":"由南向北","XSFXDM":"3","KKMC":"海博道与安平路交口"},{"KKBH":"7208910030000","HPHM":"津C60R69","JGSK":"2021-04-01 16:53:33.049","CDBH":"6","XSFX":"由西向东","XSFXDM":"2","KKMC":"海博道与安正路交口正向"},{"KKBH":"610256116","HPHM":"晋KP0015","JGSK":"2021-04-01 16:53:33.099","CDBH":"6","XSFX":"由西向东","XSFXDM":"2","KKMC":"中天大道与和顺路交口"},{"KKBH":"610276125","HPHM":"津GHY650","JGSK":"2021-04-01 16:53:33.116","CDBH":"8","XSFX":"由北向南","XSFXDM":"4","KKMC":"中新大道与和顺路交口"},{"KKBH":"610271009","HPHM":"津GEZ858","JGSK":"2021-04-01 16:53:33.163","CDBH":"7","XSFX":"由南向北","XSFXDM":"3","KKMC":"中新大道与泰七路交口"},{"KKBH":"610276126","HPHM":"津AD62133","JGSK":"2021-04-01 16:53:33.198","CDBH":"4","XSFX":"由南向北","XSFXDM":"3","KKMC":"中新大道与和意路交口"},{"KKBH":"610256113","HPHM":"蒙BHD320","JGSK":"2021-04-01 16:53:33.215","CDBH":"2","XSFX":"由西向东","XSFXDM":"2","KKMC":"中天大道与和风路交口"},{"KKBH":"610256112","HPHM":"津DT2950","JGSK":"2021-04-01 16:53:33.225","CDBH":"1","XSFX":"由东向西","XSFXDM":"1","KKMC":"中天大道与中津大道交口"},{"KKBH":"720901002000","HPHM":"津NL9698","JGSK":"2021-04-01 16:53:33.23","CDBH":"8","XSFX":"由南向北","XSFXDM":"3","KKMC":"玉林道与安正路交口"},{"KKBH":"610256116","HPHM":"京NC6K68","JGSK":"2021-04-01 16:53:33.297","CDBH":"7","XSFX":"由南向北","XSFXDM":"3","KKMC":"中天大道与和顺路交口"},{"KKBH":"610276124","HPHM":"津RHB373","JGSK":"2021-04-01 16:53:33.325","CDBH":"11","XSFX":"由北向南","XSFXDM":"4","KKMC":"中新大道与中生大道交口"},{"KKBH":"610256116","HPHM":"豫NJ930E","JGSK":"2021-04-01 16:53:33.332","CDBH":"8","XSFX":"由南向北","XSFXDM":"3","KKMC":"中天大道与和顺路交口"},{"KKBH":"610256112","HPHM":"津DUA988","JGSK":"2021-04-01 16:53:33.34","CDBH":"4","XSFX":"由西向东","XSFXDM":"2","KKMC":"中天大道与中津大道交口"},{"KKBH":"728031003000","HPHM":"津C3M825","JGSK":"2021-04-01 16:53:33.383","CDBH":"4","XSFX":"由南向北","XSFXDM":"3","KKMC":"动漫中路与文二路交口"},{"KKBH":"610256116","HPHM":"冀J227NX","JGSK":"2021-04-01 16:53:33.475","CDBH":"10","XSFX":"由北向南","XSFXDM":"4","KKMC":"中天大道与和顺路交口"},{"KKBH":"610286127","HPHM":"津RQJ617","JGSK":"2021-04-01 16:53:33.5","CDBH":"2","XSFX":"由东向西","XSFXDM":"1","KKMC":"中津大道与和畅路交口"},{"KKBH":"610256116","HPHM":"冀B21EF2","JGSK":"2021-04-01 16:53:33.533","CDBH":"12","XSFX":"由北向南","XSFXDM":"4","KKMC":"中天大道与和顺路交口"},{"KKBH":"7400110020000","HPHM":"津KLH933","JGSK":"2021-04-01 16:53:33.566","CDBH":"7","XSFX":"由北向南","XSFXDM":"4","KKMC":"静湖南路与华一路交口正向"},{"KKBH":"610276126","HPHM":"津RN3055","JGSK":"2021-04-01 16:53:33.575","CDBH":"5","XSFX":"由南向北","XSFXDM":"3","KKMC":"中新大道与和意路交口"},{"KKBH":"610256112","HPHM":"冀R7X2T0","JGSK":"2021-04-01 16:53:33.585","CDBH":"2","XSFX":"由东向西","XSFXDM":"1","KKMC":"中天大道与中津大道交口"},{"KKBH":"720861003000","HPHM":"津QG6159","JGSK":"2021-04-01 16:53:33.592","CDBH":"10","XSFX":"由北向南","XSFXDM":"4","KKMC":"海晨道与安明路交口"},{"KKBH":"720881002000","HPHM":"辽NHW559","JGSK":"2021-04-01 16:53:33.602","CDBH":"12","XSFX":"由北向南","XSFXDM":"4","KKMC":"海旭道与安正路交口"},{"KKBH":"610271010","HPHM":"津AT3132","JGSK":"2021-04-01 16:53:33.603","CDBH":"8","XSFX":"由北向南","XSFXDM":"4","KKMC":"中新大道与华五路交口"},{"KKBH":"610276124","HPHM":"津C21P91","JGSK":"2021-04-01 16:53:33.611","CDBH":"7","XSFX":"由南向北","XSFXDM":"3","KKMC":"中新大道与中生大道交口"},{"KKBH":"610251002","HPHM":"津A11A98","JGSK":"2021-04-01 16:53:33.651","CDBH":"10","XSFX":"由北向南","XSFXDM":"4","KKMC":"中天大道与和睦路交口"},{"KKBH":"610256113","HPHM":"津A5A155","JGSK":"2021-04-01 16:53:33.684","CDBH":"9","XSFX":"由北向南","XSFXDM":"4","KKMC":"中天大道与和风路交口"},{"KKBH":"610401005","HPHM":"津A9J163","JGSK":"2021-04-01 16:53:33.708","CDBH":"4","XSFX":"由西向东","XSFXDM":"2","KKMC":"和畅路与和顺路交口"},{"KKBH":"610256115","HPHM":"鲁NH531T","JGSK":"2021-04-01 16:53:33.72","CDBH":"5","XSFX":"由西向东","XSFXDM":"2","KKMC":"中天大道与中生大道交口"},{"KKBH":"610266118","HPHM":"津JLP201","JGSK":"2021-04-01 16:53:33.725","CDBH":"1","XSFX":"由东向西","XSFXDM":"1","KKMC":"中生大道与和畅路交口"},{"KKBH":"610266117","HPHM":"津J99621","JGSK":"2021-04-01 16:53:33.763","CDBH":"8","XSFX":"由南向北","XSFXDM":"3","KKMC":"中生大道与和韵路交口"},{"KKBH":"610256116","HPHM":"津C91385","JGSK":"2021-04-01 16:53:33.777","CDBH":"9","XSFX":"由南向北","XSFXDM":"3","KKMC":"中天大道与和顺路交口"},{"KKBH":"720541003000","HPHM":"粤L971J7","JGSK":"2021-04-01 16:53:33.783","CDBH":"5","XSFX":"由南向北","XSFXDM":"3","KKMC":"动漫环路西与动漫西路交口"},{"KKBH":"610256116","HPHM":"津DDG996","JGSK":"2021-04-01 16:53:33.857","CDBH":"8","XSFX":"由南向北","XSFXDM":"3","KKMC":"中天大道与和顺路交口"},{"KKBH":"610256116","HPHM":"鲁HJ312N","JGSK":"2021-04-01 16:53:33.934","CDBH":"11","XSFX":"由北向南","XSFXDM":"4","KKMC":"中天大道与和顺路交口"},{"KKBH":"6102610030000","HPHM":"鲁MW5J90","JGSK":"2021-04-01 16:53:33.943","CDBH":"8","XSFX":"由北向南","XSFXDM":"4","KKMC":"中生大道与静湖南路交口正向"},{"KKBH":"720891004000","HPHM":"豫B680RF","JGSK":"2021-04-01 16:53:33.944","CDBH":"4","XSFX":"由西向东","XSFXDM":"2","KKMC":"海博道与安平路交口"},{"KKBH":"6103261420000","HPHM":"车牌","JGSK":"2021-04-01 16:53:33.972","CDBH":"9","XSFX":"由南向北","XSFXDM":"3","KKMC":"中成大道与泰七路交口正向"},{"KKBH":"610251002","HPHM":"津AF51099","JGSK":"2021-04-01 16:53:34.076","CDBH":"2","XSFX":"由东向西","XSFXDM":"1","KKMC":"中天大道与和睦路交口"},{"KKBH":"7280310030000","HPHM":"津A2Z808","JGSK":"2021-04-01 16:53:34.08","CDBH":"5","XSFX":"由北向南","XSFXDM":"4","KKMC":"动漫中路与文二路交口正向"},{"KKBH":"7208610030000","HPHM":"津NRZ018","JGSK":"2021-04-01 16:53:34.081","CDBH":"5","XSFX":"由西向东","XSFXDM":"2","KKMC":"海晨道与安明路交口正向"},{"KKBH":"711","HPHM":"沪A009A6","JGSK":"2021-04-01 16:53:34.125","CDBH":"5","XSFX":"由南向北","XSFXDM":"3","KKMC":"不礼让行人中新大道与和旭路交口"},{"KKBH":"610256114","HPHM":"津MKE215","JGSK":"2021-04-01 16:53:34.139","CDBH":"9","XSFX":"由北向南","XSFXDM":"4","KKMC":"中天大道与和旭路交口"},{"KKBH":"7208910030000","HPHM":"车牌","JGSK":"2021-04-01 16:53:34.182","CDBH":"3","XSFX":"由东向西","XSFXDM":"1","KKMC":"海博道与安正路交口正向"},{"KKBH":"610256114","HPHM":"冀B89AM1","JGSK":"2021-04-01 16:53:34.218","CDBH":"9","XSFX":"由北向南","XSFXDM":"4","KKMC":"中天大道与和旭路交口"},{"KKBH":"610276124","HPHM":"津HU9655","JGSK":"2021-04-01 16:53:34.285","CDBH":"10","XSFX":"由北向南","XSFXDM":"4","KKMC":"中新大道与中生大道交口"},{"KKBH":"610276124","HPHM":"津NRR917","JGSK":"2021-04-01 16:53:34.369","CDBH":"10","XSFX":"由北向南","XSFXDM":"4","KKMC":"中新大道与中生大道交口"},{"KKBH":"610276124","HPHM":"津NQY607","JGSK":"2021-04-01 16:53:34.446","CDBH":"8","XSFX":"由南向北","XSFXDM":"3","KKMC":"中新大道与中生大道交口"},{"KKBH":"7208910080000","HPHM":"津JHL848","JGSK":"2021-04-01 16:53:34.564","CDBH":"9","XSFX":"由南向北","XSFXDM":"3","KKMC":"海博道与荣盛路交口正向"},{"KKBH":"7208610030000","HPHM":"津HNX123","JGSK":"2021-04-01 16:53:34.565","CDBH":"4","XSFX":"由西向东","XSFXDM":"2","KKMC":"海晨道与安明路交口正向"},{"KKBH":"7208610030000","HPHM":"冀J217UP","JGSK":"2021-04-01 16:53:34.584","CDBH":"11","XSFX":"由北向南","XSFXDM":"4","KKMC":"海晨道与安明路交口正向"},{"KKBH":"610391006","HPHM":"津GLA123","JGSK":"2021-04-01 16:53:34.623","CDBH":"7","XSFX":"由南向北","XSFXDM":"3","KKMC":"和韵路与和意路交口"},{"KKBH":"610391006","HPHM":"津JRF126","JGSK":"2021-04-01 16:53:34.64","CDBH":"1","XSFX":"由东向西","XSFXDM":"1","KKMC":"和韵路与和意路交口"},{"KKBH":"610391006","HPHM":"津GKR900","JGSK":"2021-04-01 16:53:34.641","CDBH":"4","XSFX":"由西向东","XSFXDM":"2","KKMC":"和韵路与和意路交口"},{"KKBH":"7208910060000","HPHM":"京A6NP76","JGSK":"2021-04-01 16:53:34.696","CDBH":"3","XSFX":"由东向西","XSFXDM":"1","KKMC":"海博道与永盛路交口正向"},{"KKBH":"7208810050000","HPHM":"冀BGA678","JGSK":"2021-04-01 16:53:34.704","CDBH":"4","XSFX":"由西向东","XSFXDM":"2","KKMC":"海旭道与明盛路交口正向"},{"KKBH":"7208810020000","HPHM":"津FGA805","JGSK":"2021-04-01 16:53:34.731","CDBH":"12","XSFX":"由北向南","XSFXDM":"4","KKMC":"海旭道与安正路交口正向"},{"KKBH":"610256111","HPHM":"黑B0F186","JGSK":"2021-04-01 16:53:34.762","CDBH":"1","XSFX":"由西向东","XSFXDM":"2","KKMC":"中天大道与和惠路交口"},{"KKBH":"610256111","HPHM":"车牌","JGSK":"2021-04-01 16:53:34.815","CDBH":"5","XSFX":"由南向北","XSFXDM":"3","KKMC":"中天大道与和惠路交口"},{"KKBH":"610256112","HPHM":"冀BN652L","JGSK":"2021-04-01 16:53:34.919","CDBH":"7","XSFX":"由南向北","XSFXDM":"3","KKMC":"中天大道与中津大道交口"},{"KKBH":"610391007","HPHM":"冀B58EC6","JGSK":"2021-04-01 16:53:34.919","CDBH":"10","XSFX":"由北向南","XSFXDM":"4","KKMC":"和韵路与和风路交口"},{"KKBH":"7208810020000","HPHM":"黑E787CV","JGSK":"2021-04-01 16:53:34.921","CDBH":"3","XSFX":"由东向西","XSFXDM":"1","KKMC":"海旭道与安正路交口正向"},{"KKBH":"610256113","HPHM":"冀B4RJ07","JGSK":"2021-04-01 16:53:34.938","CDBH":"8","XSFX":"由北向南","XSFXDM":"4","KKMC":"中天大道与和风路交口"},{"KKBH":"720881002000","HPHM":"冀J1DK07","JGSK":"2021-04-01 16:53:34.947","CDBH":"9","XSFX":"由南向北","XSFXDM":"3","KKMC":"海旭道与安正路交口"},{"KKBH":"711","HPHM":"津FAA263","JGSK":"2021-04-01 16:53:34.968","CDBH":"7","XSFX":"由北向南","XSFXDM":"4","KKMC":"不礼让行人中新大道与和旭路交口"},{"KKBH":"610256115","HPHM":"津AZM661","JGSK":"2021-04-01 16:53:35.01","CDBH":"5","XSFX":"由西向东","XSFXDM":"2","KKMC":"中天大道与中生大道交口"},{"KKBH":"728031003000","HPHM":"津RVM395","JGSK":"2021-04-01 16:53:35.019","CDBH":"6","XSFX":"由北向南","XSFXDM":"4","KKMC":"动漫中路与文二路交口"},{"KKBH":"610391007","HPHM":"车牌","JGSK":"2021-04-01 16:53:35.026","CDBH":"9","XSFX":"由南向北","XSFXDM":"3","KKMC":"和韵路与和风路交口"},{"KKBH":"610401005","HPHM":"津A13N61","JGSK":"2021-04-01 16:53:35.032","CDBH":"5","XSFX":"由西向东","XSFXDM":"2","KKMC":"和畅路与和顺路交口"},{"KKBH":"7208910040000","HPHM":"晋BMQ058","JGSK":"2021-04-01 16:53:35.049","CDBH":"6","XSFX":"由西向东","XSFXDM":"2","KKMC":"海博道与安平路交口正向"},{"KKBH":"7208910030000","HPHM":"车牌","JGSK":"2021-04-01 16:53:35.077","CDBH":"9","XSFX":"由南向北","XSFXDM":"3","KKMC":"海博道与安正路交口正向"},{"KKBH":"720871002000","HPHM":"冀H3G064","JGSK":"2021-04-01 16:53:35.169","CDBH":"5","XSFX":"由南向北","XSFXDM":"3","KKMC":"安正路与芳菲路交口"},{"KKBH":"610271008","HPHM":"津MZ2656","JGSK":"2021-04-01 16:53:35.231","CDBH":"4","XSFX":"由北向南","XSFXDM":"4","KKMC":"中新大道与航母主题公园支路交口"},{"KKBH":"720881002000","HPHM":"津HHW067","JGSK":"2021-04-01 16:53:35.232","CDBH":"4","XSFX":"由东向西","XSFXDM":"1","KKMC":"海旭道与安正路交口"},{"KKBH":"610256113","HPHM":"辽A3F26V","JGSK":"2021-04-01 16:53:35.256","CDBH":"9","XSFX":"由北向南","XSFXDM":"4","KKMC":"中天大道与和风路交口"},{"KKBH":"720871002000","HPHM":"吉AK752M","JGSK":"2021-04-01 16:53:35.333","CDBH":"6","XSFX":"由南向北","XSFXDM":"3","KKMC":"安正路与芳菲路交口"},{"KKBH":"610286127","HPHM":"冀J6668U","JGSK":"2021-04-01 16:53:35.344","CDBH":"7","XSFX":"由南向北","XSFXDM":"3","KKMC":"中津大道与和畅路交口"},{"KKBH":"610401005","HPHM":"津A3A397","JGSK":"2021-04-01 16:53:35.381","CDBH":"9","XSFX":"由南向北","XSFXDM":"3","KKMC":"和畅路与和顺路交口"},{"KKBH":"610276125","HPHM":"津AN5115","JGSK":"2021-04-01 16:53:35.415","CDBH":"1","XSFX":"由东向西","XSFXDM":"1","KKMC":"中新大道与和顺路交口"},{"KKBH":"610326142000","HPHM":"冀B9FP16","JGSK":"2021-04-01 16:53:35.463","CDBH":"14","XSFX":"由北向南","XSFXDM":"4","KKMC":"中成大道与泰七路交口"},{"KKBH":"610276125","HPHM":"津KSQ583","JGSK":"2021-04-01 16:53:35.49","CDBH":"7","XSFX":"由北向南","XSFXDM":"4","KKMC":"中新大道与和顺路交口"},{"KKBH":"610391008","HPHM":"津NLX090","JGSK":"2021-04-01 16:53:35.556","CDBH":"1","XSFX":"由东向西","XSFXDM":"1","KKMC":"和韵路与和旭路交口"},{"KKBH":"610276125","HPHM":"津NHM550","JGSK":"2021-04-01 16:53:35.569","CDBH":"8","XSFX":"由北向南","XSFXDM":"4","KKMC":"中新大道与和顺路交口"},{"KKBH":"610256111","HPHM":"津JUR696","JGSK":"2021-04-01 16:53:35.594","CDBH":"8","XSFX":"由北向南","XSFXDM":"4","KKMC":"中天大道与和惠路交口"},{"KKBH":"610391007","HPHM":"津GHQ701","JGSK":"2021-04-01 16:53:35.632","CDBH":"2","XSFX":"由东向西","XSFXDM":"1","KKMC":"和韵路与和风路交口"},{"KKBH":"610256116","HPHM":"津H92223","JGSK":"2021-04-01 16:53:35.657","CDBH":"10","XSFX":"由北向南","XSFXDM":"4","KKMC":"中天大道与和顺路交口"},{"KKBH":"610286127","HPHM":"津KT5610","JGSK":"2021-04-01 16:53:35.687","CDBH":"1","XSFX":"由东向西","XSFXDM":"1","KKMC":"中津大道与和畅路交口"},{"KKBH":"610276124","HPHM":"津AF05390","JGSK":"2021-04-01 16:53:35.69","CDBH":"8","XSFX":"由南向北","XSFXDM":"3","KKMC":"中新大道与中生大道交口"},{"KKBH":"610256116","HPHM":"京GYX939","JGSK":"2021-04-01 16:53:35.696","CDBH":"9","XSFX":"由南向北","XSFXDM":"3","KKMC":"中天大道与和顺路交口"},{"KKBH":"720891003000","HPHM":"冀B3DG15","JGSK":"2021-04-01 16:53:35.711","CDBH":"7","XSFX":"由南向北","XSFXDM":"3","KKMC":"海博道与安正路交口"},{"KKBH":"7208910040000","HPHM":"车牌","JGSK":"2021-04-01 16:53:35.759","CDBH":"6","XSFX":"由西向东","XSFXDM":"2","KKMC":"海博道与安平路交口正向"},{"KKBH":"610261003000","HPHM":"鲁MW5J90","JGSK":"2021-04-01 16:53:35.782","CDBH":"17","XSFX":"由北向南","XSFXDM":"4","KKMC":"中生大道与静湖南路交口"},{"KKBH":"7208810020000","HPHM":"津AWY948","JGSK":"2021-04-01 16:53:35.84","CDBH":"2","XSFX":"由东向西","XSFXDM":"1","KKMC":"海旭道与安正路交口正向"},{"KKBH":"610276124","HPHM":"津N05088","JGSK":"2021-04-01 16:53:35.883","CDBH":"11","XSFX":"由北向南","XSFXDM":"4","KKMC":"中新大道与中生大道交口"},{"KKBH":"7208810020000","HPHM":"津ML0731","JGSK":"2021-04-01 16:53:35.892","CDBH":"4","XSFX":"由东向西","XSFXDM":"1","KKMC":"海旭道与安正路交口正向"},{"KKBH":"610256116","HPHM":"冀B293T2","JGSK":"2021-04-01 16:53:35.937","CDBH":"8","XSFX":"由南向北","XSFXDM":"3","KKMC":"中天大道与和顺路交口"},{"KKBH":"7205610020000","HPHM":"车牌","JGSK":"2021-04-01 16:53:36.011","CDBH":"4","XSFX":"由西向东","XSFXDM":"2","KKMC":"动漫北路与文三路交口正向"},{"KKBH":"610266118","HPHM":"津AU8583","JGSK":"2021-04-01 16:53:36.045","CDBH":"9","XSFX":"由南向北","XSFXDM":"3","KKMC":"中生大道与和畅路交口"},{"KKBH":"7208610020000","HPHM":"冀R506Y8","JGSK":"2021-04-01 16:53:36.072","CDBH":"7","XSFX":"由南向北","XSFXDM":"3","KKMC":"海晨道与安正路交口正向"},{"KKBH":"720861003000","HPHM":"车牌","JGSK":"2021-04-01 16:53:36.125","CDBH":"4","XSFX":"由西向东","XSFXDM":"2","KKMC":"海晨道与安明路交口"},{"KKBH":"610256116","HPHM":"粤GUS211","JGSK":"2021-04-01 16:53:36.173","CDBH":"12","XSFX":"由北向南","XSFXDM":"4","KKMC":"中天大道与和顺路交口"},{"KKBH":"610256115","HPHM":"津RBR629","JGSK":"2021-04-01 16:53:36.206","CDBH":"5","XSFX":"由西向东","XSFXDM":"2","KKMC":"中天大道与中生大道交口"},{"KKBH":"610256113","HPHM":"津JLE611","JGSK":"2021-04-01 16:53:36.231","CDBH":"7","XSFX":"由北向南","XSFXDM":"4","KKMC":"中天大道与和风路交口"},{"KKBH":"7208710020000","HPHM":"津HRY282","JGSK":"2021-04-01 16:53:36.242","CDBH":"3","XSFX":"由西向东","XSFXDM":"2","KKMC":"安正路与芳菲路交口正向"},{"KKBH":"711","HPHM":"津KCQ658","JGSK":"2021-04-01 16:53:36.258","CDBH":"8","XSFX":"由北向南","XSFXDM":"4","KKMC":"不礼让行人中新大道与和旭路交口"},{"KKBH":"610271010","HPHM":"津MBZ586","JGSK":"2021-04-01 16:53:36.26","CDBH":"4","XSFX":"由南向北","XSFXDM":"3","KKMC":"中新大道与华五路交口"},{"KKBH":"610401005","HPHM":"津C0Y832","JGSK":"2021-04-01 16:53:36.269","CDBH":"2","XSFX":"由东向西","XSFXDM":"1","KKMC":"和畅路与和顺路交口"},{"KKBH":"610256115","HPHM":"鲁A2E1Q0","JGSK":"2021-04-01 16:53:36.286","CDBH":"6","XSFX":"由西向东","XSFXDM":"2","KKMC":"中天大道与中生大道交口"},{"KKBH":"610261004000","HPHM":"津NZ7580","JGSK":"2021-04-01 16:53:36.382","CDBH":"6","XSFX":"由北向南","XSFXDM":"4","KKMC":"中生大道与静湖西路（北侧）"},{"KKBH":"610256116","HPHM":"津HDL211","JGSK":"2021-04-01 16:53:36.418","CDBH":"7","XSFX":"由南向北","XSFXDM":"3","KKMC":"中天大道与和顺路交口"},{"KKBH":"610286127","HPHM":"冀BK629Y","JGSK":"2021-04-01 16:53:36.442","CDBH":"1","XSFX":"由东向西","XSFXDM":"1","KKMC":"中津大道与和畅路交口"},{"KKBH":"610256114","HPHM":"京N648Q5","JGSK":"2021-04-01 16:53:36.461","CDBH":"5","XSFX":"由南向北","XSFXDM":"3","KKMC":"中天大道与和旭路交口"},{"KKBH":"610256115","HPHM":"津C13517","JGSK":"2021-04-01 16:53:36.473","CDBH":"7","XSFX":"由南向北","XSFXDM":"3","KKMC":"中天大道与中生大道交口"},{"KKBH":"610256115","HPHM":"津A8J581","JGSK":"2021-04-01 16:53:36.562","CDBH":"9","XSFX":"由南向北","XSFXDM":"3","KKMC":"中天大道与中生大道交口"},{"KKBH":"610271010","HPHM":"津J52027","JGSK":"2021-04-01 16:53:36.58","CDBH":"5","XSFX":"由南向北","XSFXDM":"3","KKMC":"中新大道与华五路交口"},{"KKBH":"7208910030000","HPHM":"车牌","JGSK":"2021-04-01 16:53:36.602","CDBH":"1","XSFX":"由东向西","XSFXDM":"1","KKMC":"海博道与安正路交口正向"},{"KKBH":"610276124","HPHM":"津JYK869","JGSK":"2021-04-01 16:53:36.606","CDBH":"8","XSFX":"由南向北","XSFXDM":"3","KKMC":"中新大道与中生大道交口"},{"KKBH":"610391008","HPHM":"津DNA595","JGSK":"2021-04-01 16:53:36.608","CDBH":"2","XSFX":"由东向西","XSFXDM":"1","KKMC":"和韵路与和旭路交口"},{"KKBH":"610271008","HPHM":"车牌","JGSK":"2021-04-01 16:53:36.661","CDBH":"5","XSFX":"由北向南","XSFXDM":"4","KKMC":"中新大道与航母主题公园支路交口"},{"KKBH":"610276126","HPHM":"津RDT361","JGSK":"2021-04-01 16:53:36.675","CDBH":"5","XSFX":"由南向北","XSFXDM":"3","KKMC":"中新大道与和意路交口"},{"KKBH":"610256113","HPHM":"蒙BHD320","JGSK":"2021-04-01 16:53:36.687","CDBH":"2","XSFX":"由西向东","XSFXDM":"2","KKMC":"中天大道与和风路交口"},{"KKBH":"6071310030000","HPHM":"津KSF817","JGSK":"2021-04-01 16:53:36.761","CDBH":"3","XSFX":"由东向西","XSFXDM":"1","KKMC":"中央大道与海旭道交口正向"},{"KKBH":"610276125","HPHM":"津HDE268","JGSK":"2021-04-01 16:53:36.769","CDBH":"7","XSFX":"由北向南","XSFXDM":"4","KKMC":"中新大道与和顺路交口"},{"KKBH":"711","HPHM":"津FBK866","JGSK":"2021-04-01 16:53:36.772","CDBH":"5","XSFX":"由南向北","XSFXDM":"3","KKMC":"不礼让行人中新大道与和旭路交口"},{"KKBH":"610256111","HPHM":"车牌","JGSK":"2021-04-01 16:53:36.883","CDBH":"6","XSFX":"由南向北","XSFXDM":"3","KKMC":"中天大道与和惠路交口"},{"KKBH":"720891004000","HPHM":"津HW0709","JGSK":"2021-04-01 16:53:36.903","CDBH":"4","XSFX":"由西向东","XSFXDM":"2","KKMC":"海博道与安平路交口"},{"KKBH":"720891004000","HPHM":"晋BMQ058","JGSK":"2021-04-01 16:53:36.904","CDBH":"5","XSFX":"由西向东","XSFXDM":"2","KKMC":"海博道与安平路交口"},{"KKBH":"610256112","HPHM":"津FM5333","JGSK":"2021-04-01 16:53:36.945","CDBH":"1","XSFX":"由东向西","XSFXDM":"1","KKMC":"中天大道与中津大道交口"},{"KKBH":"610271009","HPHM":"津B3X883","JGSK":"2021-04-01 16:53:37.053","CDBH":"6","XSFX":"由西向东","XSFXDM":"2","KKMC":"中新大道与泰七路交口"},{"KKBH":"610256113","HPHM":"津GS0902","JGSK":"2021-04-01 16:53:37.088","CDBH":"8","XSFX":"由北向南","XSFXDM":"4","KKMC":"中天大道与和风路交口"},{"KKBH":"7208810020000","HPHM":"津J62287","JGSK":"2021-04-01 16:53:37.095","CDBH":"10","XSFX":"由南向北","XSFXDM":"3","KKMC":"海旭道与安正路交口正向"},{"KKBH":"610271010","HPHM":"冀R95KK7","JGSK":"2021-04-01 16:53:37.129","CDBH":"7","XSFX":"由北向南","XSFXDM":"4","KKMC":"中新大道与华五路交口"},{"KKBH":"7280310060000","HPHM":"车牌","JGSK":"2021-04-01 16:53:37.175","CDBH":"4","XSFX":"由西向东","XSFXDM":"2","KKMC":"动漫中路与文三路交口正向"},{"KKBH":"610256116","HPHM":"冀J227NX","JGSK":"2021-04-01 16:53:37.214","CDBH":"11","XSFX":"由北向南","XSFXDM":"4","KKMC":"中天大道与和顺路交口"},{"KKBH":"610271010","HPHM":"鲁NV85E3","JGSK":"2021-04-01 16:53:37.286","CDBH":"4","XSFX":"由南向北","XSFXDM":"3","KKMC":"中新大道与华五路交口"},{"KKBH":"610276124","HPHM":"津RWF806","JGSK":"2021-04-01 16:53:37.411","CDBH":"11","XSFX":"由北向南","XSFXDM":"4","KKMC":"中新大道与中生大道交口"},{"KKBH":"720571004000","HPHM":"津GZY758","JGSK":"2021-04-01 16:53:37.512","CDBH":"3","XSFX":"由西向东","XSFXDM":"2","KKMC":"动漫东路与动漫中路交口"},{"KKBH":"610266118","HPHM":"吉JMY062","JGSK":"2021-04-01 16:53:37.53","CDBH":"7","XSFX":"由南向北","XSFXDM":"3","KKMC":"中生大道与和畅路交口"},{"KKBH":"720881002000","HPHM":"津JL2891","JGSK":"2021-04-01 16:53:37.554","CDBH":"2","XSFX":"由东向西","XSFXDM":"1","KKMC":"海旭道与安正路交口"},{"KKBH":"610276124","HPHM":"津C21P91","JGSK":"2021-04-01 16:53:37.566","CDBH":"7","XSFX":"由南向北","XSFXDM":"3","KKMC":"中新大道与中生大道交口"},{"KKBH":"610256113","HPHM":"津A5A155","JGSK":"2021-04-01 16:53:37.567","CDBH":"9","XSFX":"由北向南","XSFXDM":"4","KKMC":"中天大道与和风路交口"},{"KKBH":"610256114","HPHM":"津MKE215","JGSK":"2021-04-01 16:53:37.658","CDBH":"9","XSFX":"由北向南","XSFXDM":"4","KKMC":"中天大道与和旭路交口"},{"KKBH":"610271008","HPHM":"津MZ2656","JGSK":"2021-04-01 16:53:37.669","CDBH":"4","XSFX":"由北向南","XSFXDM":"4","KKMC":"中新大道与航母主题公园支路交口"},{"KKBH":"720871002000","HPHM":"津DRT318","JGSK":"2021-04-01 16:53:37.696","CDBH":"5","XSFX":"由南向北","XSFXDM":"3","KKMC":"安正路与芳菲路交口"},{"KKBH":"7280310020000","HPHM":"津MQ0511","JGSK":"2021-04-01 16:53:37.7","CDBH":"3","XSFX":"由西向东","XSFXDM":"2","KKMC":"动漫中路与文一路交口正向"},{"KKBH":"720891004000","HPHM":"津A8T978","JGSK":"2021-04-01 16:53:37.704","CDBH":"5","XSFX":"由西向东","XSFXDM":"2","KKMC":"海博道与安平路交口"},{"KKBH":"7208910030000","HPHM":"津RDM825","JGSK":"2021-04-01 16:53:37.781","CDBH":"4","XSFX":"由西向东","XSFXDM":"2","KKMC":"海博道与安正路交口正向"},{"KKBH":"610266118","HPHM":"鲁VH8Y11","JGSK":"2021-04-01 16:53:37.832","CDBH":"3","XSFX":"由东向西","XSFXDM":"1","KKMC":"中生大道与和畅路交口"},{"KKBH":"720881002000","HPHM":"冀BK21V7","JGSK":"2021-04-01 16:53:37.85","CDBH":"12","XSFX":"由北向南","XSFXDM":"4","KKMC":"海旭道与安正路交口"},{"KKBH":"610256116","HPHM":"冀F536PQ","JGSK":"2021-04-01 16:53:37.892","CDBH":"11","XSFX":"由北向南","XSFXDM":"4","KKMC":"中天大道与和顺路交口"},{"KKBH":"6071310030000","HPHM":"津N00037","JGSK":"2021-04-01 16:53:37.961","CDBH":"2","XSFX":"由东向西","XSFXDM":"1","KKMC":"中央大道与海旭道交口正向"},{"KKBH":"720871002000","HPHM":"冀B4E279","JGSK":"2021-04-01 16:53:37.973","CDBH":"6","XSFX":"由南向北","XSFXDM":"3","KKMC":"安正路与芳菲路交口"},{"KKBH":"610271008","HPHM":"车牌","JGSK":"2021-04-01 16:53:38.003","CDBH":"5","XSFX":"由北向南","XSFXDM":"4","KKMC":"中新大道与航母主题公园支路交口"},{"KKBH":"610251002","HPHM":"蒙A240UK","JGSK":"2021-04-01 16:53:38.131","CDBH":"10","XSFX":"由北向南","XSFXDM":"4","KKMC":"中天大道与和睦路交口"},{"KKBH":"610256116","HPHM":"京Q033L0","JGSK":"2021-04-01 16:53:38.178","CDBH":"9","XSFX":"由南向北","XSFXDM":"3","KKMC":"中天大道与和顺路交口"},{"KKBH":"610286127","HPHM":"津B2A621","JGSK":"2021-04-01 16:53:38.285","CDBH":"7","XSFX":"由南向北","XSFXDM":"3","KKMC":"中津大道与和畅路交口"},{"KKBH":"610276125","HPHM":"津GHY650","JGSK":"2021-04-01 16:53:38.29","CDBH":"8","XSFX":"由北向南","XSFXDM":"4","KKMC":"中新大道与和顺路交口"},{"KKBH":"610271008","HPHM":"车牌","JGSK":"2021-04-01 16:53:38.347","CDBH":"5","XSFX":"由北向南","XSFXDM":"4","KKMC":"中新大道与航母主题公园支路交口"},{"KKBH":"720891008000","HPHM":"皖SR0U17","JGSK":"2021-04-01 16:53:38.377","CDBH":"13","XSFX":"由北向南","XSFXDM":"4","KKMC":"海博道与荣盛路交口"},{"KKBH":"7208910040000","HPHM":"鲁A7E86X","JGSK":"2021-04-01 16:53:38.386","CDBH":"6","XSFX":"由西向东","XSFXDM":"2","KKMC":"海博道与安平路交口正向"},{"KKBH":"7208810020000","HPHM":"津ADL1138","JGSK":"2021-04-01 16:53:38.439","CDBH":"9","XSFX":"由南向北","XSFXDM":"3","KKMC":"海旭道与安正路交口正向"},{"KKBH":"610391007","HPHM":"津JKY119","JGSK":"2021-04-01 16:53:38.517","CDBH":"10","XSFX":"由北向南","XSFXDM":"4","KKMC":"和韵路与和风路交口"},{"KKBH":"711","HPHM":"冀AL58U3","JGSK":"2021-04-01 16:53:38.527","CDBH":"5","XSFX":"由南向北","XSFXDM":"3","KKMC":"不礼让行人中新大道与和旭路交口"},{"KKBH":"7208910060000","HPHM":"津AF13936","JGSK":"2021-04-01 16:53:38.539","CDBH":"2","XSFX":"由东向西","XSFXDM":"1","KKMC":"海博道与永盛路交口正向"},{"KKBH":"610256111","HPHM":"津JUR696","JGSK":"2021-04-01 16:53:38.577","CDBH":"8","XSFX":"由北向南","XSFXDM":"4","KKMC":"中天大道与和惠路交口"},{"KKBH":"740011002000","HPHM":"津KLH933","JGSK":"2021-04-01 16:53:38.591","CDBH":"16","XSFX":"由北向南","XSFXDM":"4","KKMC":"静湖南路与华一路交口"},{"KKBH":"610276124","HPHM":"津NRR917","JGSK":"2021-04-01 16:53:38.611","CDBH":"10","XSFX":"由北向南","XSFXDM":"4","KKMC":"中新大道与中生大道交口"},{"KKBH":"610266118","HPHM":"津C20N97","JGSK":"2021-04-01 16:53:38.7","CDBH":"5","XSFX":"由西向东","XSFXDM":"2","KKMC":"中生大道与和畅路交口"},{"KKBH":"610256116","HPHM":"津AF31173","JGSK":"2021-04-01 16:53:38.737","CDBH":"8","XSFX":"由南向北","XSFXDM":"3","KKMC":"中天大道与和顺路交口"},{"KKBH":"610251002","HPHM":"冀BN806N","JGSK":"2021-04-01 16:53:38.81","CDBH":"2","XSFX":"由东向西","XSFXDM":"1","KKMC":"中天大道与和睦路交口"},{"KKBH":"720891003000","HPHM":"冀B9104M","JGSK":"2021-04-01 16:53:38.831","CDBH":"7","XSFX":"由南向北","XSFXDM":"3","KKMC":"海博道与安正路交口"},{"KKBH":"720561002000","HPHM":"津FMB088","JGSK":"2021-04-01 16:53:38.851","CDBH":"2","XSFX":"由东向西","XSFXDM":"1","KKMC":"动漫北路与文三路交口"},{"KKBH":"7205610020000","HPHM":"津D48879","JGSK":"2021-04-01 16:53:38.854","CDBH":"1","XSFX":"由东向西","XSFXDM":"1","KKMC":"动漫北路与文三路交口正向"},{"KKBH":"610256112","HPHM":"津GUR928","JGSK":"2021-04-01 16:53:38.863","CDBH":"7","XSFX":"由南向北","XSFXDM":"3","KKMC":"中天大道与中津大道交口"},{"KKBH":"720891004000","HPHM":"车牌","JGSK":"2021-04-01 16:53:38.916","CDBH":"9","XSFX":"由南向北","XSFXDM":"3","KKMC":"海博道与安平路交口"},{"KKBH":"720861003000","HPHM":"津HNX123","JGSK":"2021-04-01 16:53:38.924","CDBH":"4","XSFX":"由西向东","XSFXDM":"2","KKMC":"海晨道与安明路交口"},{"KKBH":"610286127","HPHM":"津RQJ617","JGSK":"2021-04-01 16:53:38.927","CDBH":"3","XSFX":"由东向西","XSFXDM":"1","KKMC":"中津大道与和畅路交口"},{"KKBH":"610271008","HPHM":"津A9Q456","JGSK":"2021-04-01 16:53:38.949","CDBH":"5","XSFX":"由北向南","XSFXDM":"4","KKMC":"中新大道与航母主题公园支路交口"},{"KKBH":"610256113","HPHM":"辽A3F26V","JGSK":"2021-04-01 16:53:39.086","CDBH":"9","XSFX":"由北向南","XSFXDM":"4","KKMC":"中天大道与和风路交口"},{"KKBH":"720861003000","HPHM":"津NRZ018","JGSK":"2021-04-01 16:53:39.161","CDBH":"5","XSFX":"由西向东","XSFXDM":"2","KKMC":"海晨道与安明路交口"},{"KKBH":"720881002000","HPHM":"津A04A21","JGSK":"2021-04-01 16:53:39.188","CDBH":"9","XSFX":"由南向北","XSFXDM":"3","KKMC":"海旭道与安正路交口"},{"KKBH":"720861003000","HPHM":"冀J217UP","JGSK":"2021-04-01 16:53:39.198","CDBH":"11","XSFX":"由北向南","XSFXDM":"4","KKMC":"海晨道与安明路交口"},{"KKBH":"720881002000","HPHM":"津ML0731","JGSK":"2021-04-01 16:53:39.238","CDBH":"4","XSFX":"由东向西","XSFXDM":"1","KKMC":"海旭道与安正路交口"},{"KKBH":"6102661220000","HPHM":"津LF3991","JGSK":"2021-04-01 16:53:39.332","CDBH":"2","XSFX":"由西向东","XSFXDM":"2","KKMC":"生态城中生大道故道河一桥西向东上桥处正向"},{"KKBH":"610391006","HPHM":"津GKR900","JGSK":"2021-04-01 16:53:39.338","CDBH":"4","XSFX":"由西向东","XSFXDM":"2","KKMC":"和韵路与和意路交口"},{"KKBH":"6071310030000","HPHM":"冀H1C959","JGSK":"2021-04-01 16:53:39.349","CDBH":"1","XSFX":"由东向西","XSFXDM":"1","KKMC":"中央大道与海旭道交口正向"},{"KKBH":"610391006","HPHM":"冀J64B17","JGSK":"2021-04-01 16:53:39.413","CDBH":"7","XSFX":"由南向北","XSFXDM":"3","KKMC":"和韵路与和意路交口"},{"KKBH":"7208910040000","HPHM":"津C166C2","JGSK":"2021-04-01 16:53:39.448","CDBH":"6","XSFX":"由西向东","XSFXDM":"2","KKMC":"海博道与安平路交口正向"},{"KKBH":"6071310030000","HPHM":"津RBX865","JGSK":"2021-04-01 16:53:39.45","CDBH":"3","XSFX":"由东向西","XSFXDM":"1","KKMC":"中央大道与海旭道交口正向"},{"KKBH":"720881002000","HPHM":"黑E787CV","JGSK":"2021-04-01 16:53:39.474","CDBH":"3","XSFX":"由东向西","XSFXDM":"1","KKMC":"海旭道与安正路交口"},{"KKBH":"610286127","HPHM":"津RCD750","JGSK":"2021-04-01 16:53:39.509","CDBH":"7","XSFX":"由南向北","XSFXDM":"3","KKMC":"中津大道与和畅路交口"},{"KKBH":"7208910030000","HPHM":"车牌","JGSK":"2021-04-01 16:53:39.512","CDBH":"9","XSFX":"由南向北","XSFXDM":"3","KKMC":"海博道与安正路交口正向"},{"KKBH":"610256111","HPHM":"鲁G709QC","JGSK":"2021-04-01 16:53:39.537","CDBH":"2","XSFX":"由西向东","XSFXDM":"2","KKMC":"中天大道与和惠路交口"},{"KKBH":"610256116","HPHM":"津MU5825","JGSK":"2021-04-01 16:53:39.543","CDBH":"7","XSFX":"由南向北","XSFXDM":"3","KKMC":"中天大道与和顺路交口"},{"KKBH":"610256113","HPHM":"津JCM966","JGSK":"2021-04-01 16:53:39.577","CDBH":"7","XSFX":"由北向南","XSFXDM":"4","KKMC":"中天大道与和风路交口"},{"KKBH":"7208610030000","HPHM":"冀CE2036","JGSK":"2021-04-01 16:53:39.587","CDBH":"10","XSFX":"由北向南","XSFXDM":"4","KKMC":"海晨道与安明路交口正向"},{"KKBH":"610256111","HPHM":"冀FSV187","JGSK":"2021-04-01 16:53:39.624","CDBH":"1","XSFX":"由西向东","XSFXDM":"2","KKMC":"中天大道与和惠路交口"},{"KKBH":"720891004000","HPHM":"车牌","JGSK":"2021-04-01 16:53:39.641","CDBH":"9","XSFX":"由南向北","XSFXDM":"3","KKMC":"海博道与安平路交口"},{"KKBH":"610271008","HPHM":"车牌","JGSK":"2021-04-01 16:53:39.696","CDBH":"4","XSFX":"由北向南","XSFXDM":"4","KKMC":"中新大道与航母主题公园支路交口"},{"KKBH":"610276124","HPHM":"津AF05390","JGSK":"2021-04-01 16:53:39.726","CDBH":"8","XSFX":"由南向北","XSFXDM":"3","KKMC":"中新大道与中生大道交口"},{"KKBH":"610401005","HPHM":"蒙AJR830","JGSK":"2021-04-01 16:53:39.732","CDBH":"4","XSFX":"由西向东","XSFXDM":"2","KKMC":"和畅路与和顺路交口"},{"KKBH":"610276126","HPHM":"车牌","JGSK":"2021-04-01 16:53:39.767","CDBH":"5","XSFX":"由南向北","XSFXDM":"3","KKMC":"中新大道与和意路交口"},{"KKBH":"610256116","HPHM":"津H92223","JGSK":"2021-04-01 16:53:39.894","CDBH":"11","XSFX":"由北向南","XSFXDM":"4","KKMC":"中天大道与和顺路交口"},{"KKBH":"7208910060000","HPHM":"沪C1T0V9","JGSK":"2021-04-01 16:53:39.896","CDBH":"11","XSFX":"由北向南","XSFXDM":"4","KKMC":"海博道与永盛路交口正向"},{"KKBH":"7208810020000","HPHM":"津C81U28","JGSK":"2021-04-01 16:53:39.944","CDBH":"2","XSFX":"由东向西","XSFXDM":"1","KKMC":"海旭道与安正路交口正向"},{"KKBH":"610256115","HPHM":"津B2L929","JGSK":"2021-04-01 16:53:39.965","CDBH":"6","XSFX":"由西向东","XSFXDM":"2","KKMC":"中天大道与中生大道交口"},{"KKBH":"610256114","HPHM":"车牌","JGSK":"2021-04-01 16:53:39.982","CDBH":"6","XSFX":"由南向北","XSFXDM":"3","KKMC":"中天大道与和旭路交口"},{"KKBH":"610256116","HPHM":"津LZ0980","JGSK":"2021-04-01 16:53:39.99","CDBH":"7","XSFX":"由南向北","XSFXDM":"3","KKMC":"中天大道与和顺路交口"},{"KKBH":"610256111","HPHM":"冀BQ693B","JGSK":"2021-04-01 16:53:39.992","CDBH":"4","XSFX":"由南向北","XSFXDM":"3","KKMC":"中天大道与和惠路交口"},{"KKBH":"720891004000","HPHM":"车牌","JGSK":"2021-04-01 16:53:40.037","CDBH":"9","XSFX":"由南向北","XSFXDM":"3","KKMC":"海博道与安平路交口"},{"KKBH":"610256113","HPHM":"冀B4RJ07","JGSK":"2021-04-01 16:53:40.126","CDBH":"8","XSFX":"由北向南","XSFXDM":"4","KKMC":"中天大道与和风路交口"},{"KKBH":"610251002","HPHM":"津MAJ109","JGSK":"2021-04-01 16:53:40.157","CDBH":"10","XSFX":"由北向南","XSFXDM":"4","KKMC":"中天大道与和睦路交口"},{"KKBH":"610256114","HPHM":"豫EB0D25","JGSK":"2021-04-01 16:53:40.211","CDBH":"2","XSFX":"由西向东","XSFXDM":"2","KKMC":"中天大道与和旭路交口"},{"KKBH":"7205710010000","HPHM":"车牌","JGSK":"2021-04-01 16:53:40.224","CDBH":"1","XSFX":"由西向东","XSFXDM":"2","KKMC":"动漫东路与文一路交口正向"},{"KKBH":"610276126","HPHM":"鲁D9798X","JGSK":"2021-04-01 16:53:40.355","CDBH":"5","XSFX":"由南向北","XSFXDM":"3","KKMC":"中新大道与和意路交口"},{"KKBH":"610276124","HPHM":"津NRL325","JGSK":"2021-04-01 16:53:40.369","CDBH":"8","XSFX":"由南向北","XSFXDM":"3","KKMC":"中新大道与中生大道交口"},{"KKBH":"610256112","HPHM":"京N0UN18","JGSK":"2021-04-01 16:53:40.408","CDBH":"5","XSFX":"由西向东","XSFXDM":"2","KKMC":"中天大道与中津大道交口"},{"KKBH":"720891004000","HPHM":"津ER190Z","JGSK":"2021-04-01 16:53:40.429","CDBH":"4","XSFX":"由西向东","XSFXDM":"2","KKMC":"海博道与安平路交口"},{"KKBH":"6102661220000","HPHM":"津DFZ885","JGSK":"2021-04-01 16:53:40.448","CDBH":"1","XSFX":"由西向东","XSFXDM":"2","KKMC":"生态城中生大道故道河一桥西向东上桥处正向"},{"KKBH":"720881005000","HPHM":"冀BGA678","JGSK":"2021-04-01 16:53:40.515","CDBH":"4","XSFX":"由西向东","XSFXDM":"2","KKMC":"海旭道与明盛路交口"},{"KKBH":"610391006","HPHM":"津KPY168","JGSK":"2021-04-01 16:53:40.598","CDBH":"8","XSFX":"由南向北","XSFXDM":"3","KKMC":"和韵路与和意路交口"},{"KKBH":"7208810050000","HPHM":"津K35197","JGSK":"2021-04-01 16:53:40.603","CDBH":"9","XSFX":"由北向南","XSFXDM":"4","KKMC":"海旭道与明盛路交口正向"},{"KKBH":"610256112","HPHM":"冀BN652L","JGSK":"2021-04-01 16:53:40.652","CDBH":"7","XSFX":"由南向北","XSFXDM":"3","KKMC":"中天大道与中津大道交口"},{"KKBH":"610256115","HPHM":"津A3J234","JGSK":"2021-04-01 16:53:40.725","CDBH":"8","XSFX":"由南向北","XSFXDM":"3","KKMC":"中天大道与中生大道交口"},{"KKBH":"728031003000","HPHM":"鲁NG686G","JGSK":"2021-04-01 16:53:40.799","CDBH":"1","XSFX":"由东向西","XSFXDM":"1","KKMC":"动漫中路与文二路交口"},{"KKBH":"7208910050000","HPHM":"津A5B136","JGSK":"2021-04-01 16:53:40.877","CDBH":"8","XSFX":"由南向北","XSFXDM":"3","KKMC":"海博道与安明路交口正向"},{"KKBH":"7208810020000","HPHM":"吉AK752M","JGSK":"2021-04-01 16:53:40.889","CDBH":"10","XSFX":"由南向北","XSFXDM":"3","KKMC":"海旭道与安正路交口正向"},{"KKBH":"720871002000","HPHM":"津RHS138","JGSK":"2021-04-01 16:53:40.894","CDBH":"6","XSFX":"由南向北","XSFXDM":"3","KKMC":"安正路与芳菲路交口"},{"KKBH":"720891004000","HPHM":"鲁A7E86X","JGSK":"2021-04-01 16:53:40.909","CDBH":"5","XSFX":"由西向东","XSFXDM":"2","KKMC":"海博道与安平路交口"},{"KKBH":"7208810020000","HPHM":"津GBW185","JGSK":"2021-04-01 16:53:40.934","CDBH":"3","XSFX":"由东向西","XSFXDM":"1","KKMC":"海旭道与安正路交口正向"},{"KKBH":"720881002000","HPHM":"津J62287","JGSK":"2021-04-01 16:53:40.951","CDBH":"10","XSFX":"由南向北","XSFXDM":"3","KKMC":"海旭道与安正路交口"},{"KKBH":"610271009","HPHM":"鲁VD7N13","JGSK":"2021-04-01 16:53:41.021","CDBH":"4","XSFX":"由西向东","XSFXDM":"2","KKMC":"中新大道与泰七路交口"},{"KKBH":"610276124","HPHM":"津AY1880","JGSK":"2021-04-01 16:53:41.067","CDBH":"11","XSFX":"由北向南","XSFXDM":"4","KKMC":"中新大道与中生大道交口"},{"KKBH":"720861003000","HPHM":"津QQ0981","JGSK":"2021-04-01 16:53:41.081","CDBH":"2","XSFX":"由东向西","XSFXDM":"1","KKMC":"海晨道与安明路交口"},{"KKBH":"610256116","HPHM":"津RWW091","JGSK":"2021-04-01 16:53:41.103","CDBH":"8","XSFX":"由南向北","XSFXDM":"3","KKMC":"中天大道与和顺路交口"},{"KKBH":"720891004000","HPHM":"车牌","JGSK":"2021-04-01 16:53:41.24","CDBH":"9","XSFX":"由南向北","XSFXDM":"3","KKMC":"海博道与安平路交口"},{"KKBH":"720871002000","HPHM":"津HRY282","JGSK":"2021-04-01 16:53:41.243","CDBH":"4","XSFX":"由西向东","XSFXDM":"2","KKMC":"安正路与芳菲路交口"},{"KKBH":"610276124","HPHM":"津N05088","JGSK":"2021-04-01 16:53:41.251","CDBH":"11","XSFX":"由北向南","XSFXDM":"4","KKMC":"中新大道与中生大道交口"},{"KKBH":"720881002000","HPHM":"津A0M925","JGSK":"2021-04-01 16:53:41.29","CDBH":"12","XSFX":"由北向南","XSFXDM":"4","KKMC":"海旭道与安正路交口"},{"KKBH":"610286127","HPHM":"苏GK320V","JGSK":"2021-04-01 16:53:41.299","CDBH":"3","XSFX":"由东向西","XSFXDM":"1","KKMC":"中津大道与和畅路交口"},{"KKBH":"610391007","HPHM":"津C99N57","JGSK":"2021-04-01 16:53:41.301","CDBH":"11","XSFX":"由北向南","XSFXDM":"4","KKMC":"和韵路与和风路交口"},{"KKBH":"720871002000","HPHM":"津RWV665","JGSK":"2021-04-01 16:53:41.302","CDBH":"5","XSFX":"由南向北","XSFXDM":"3","KKMC":"安正路与芳菲路交口"},{"KKBH":"610256112","HPHM":"冀J567C2","JGSK":"2021-04-01 16:53:41.336","CDBH":"8","XSFX":"由南向北","XSFXDM":"3","KKMC":"中天大道与中津大道交口"},{"KKBH":"7208810020000","HPHM":"冀H3G064","JGSK":"2021-04-01 16:53:41.4","CDBH":"9","XSFX":"由南向北","XSFXDM":"3","KKMC":"海旭道与安正路交口正向"},{"KKBH":"610286127","HPHM":"津B2A621","JGSK":"2021-04-01 16:53:41.429","CDBH":"8","XSFX":"由南向北","XSFXDM":"3","KKMC":"中津大道与和畅路交口"},{"KKBH":"720571003000","HPHM":"桂A333W3","JGSK":"2021-04-01 16:53:41.447","CDBH":"2","XSFX":"由东向西","XSFXDM":"1","KKMC":"动漫东路与文三路交口"},{"KKBH":"6071310030000","HPHM":"辽A6C9N2","JGSK":"2021-04-01 16:53:41.461","CDBH":"2","XSFX":"由东向西","XSFXDM":"1","KKMC":"中央大道与海旭道交口正向"},{"KKBH":"610256116","HPHM":"冀J7RE05","JGSK":"2021-04-01 16:53:41.56","CDBH":"11","XSFX":"由北向南","XSFXDM":"4","KKMC":"中天大道与和顺路交口"},{"KKBH":"610391007","HPHM":"津GHQ701","JGSK":"2021-04-01 16:53:41.573","CDBH":"3","XSFX":"由东向西","XSFXDM":"1","KKMC":"和韵路与和风路交口"},{"KKBH":"610286127","HPHM":"津KT5610","JGSK":"2021-04-01 16:53:41.647","CDBH":"2","XSFX":"由东向西","XSFXDM":"1","KKMC":"中津大道与和畅路交口"},{"KKBH":"610266122000","HPHM":"津LF3991","JGSK":"2021-04-01 16:53:41.678","CDBH":"2","XSFX":"由西向东","XSFXDM":"2","KKMC":"生态城中生大道故道河一桥西向东上桥处"},{"KKBH":"610286127","HPHM":"车牌","JGSK":"2021-04-01 16:53:41.712","CDBH":"7","XSFX":"由南向北","XSFXDM":"3","KKMC":"中津大道与和畅路交口"},{"KKBH":"720891003000","HPHM":"蒙LF1037","JGSK":"2021-04-01 16:53:41.715","CDBH":"7","XSFX":"由南向北","XSFXDM":"3","KKMC":"海博道与安正路交口"},{"KKBH":"610256112","HPHM":"津AD17993","JGSK":"2021-04-01 16:53:41.738","CDBH":"2","XSFX":"由东向西","XSFXDM":"1","KKMC":"中天大道与中津大道交口"},{"KKBH":"7208810050000","HPHM":"津LG8562","JGSK":"2021-04-01 16:53:41.79","CDBH":"4","XSFX":"由西向东","XSFXDM":"2","KKMC":"海旭道与明盛路交口正向"},{"KKBH":"720891004000","HPHM":"津C166C2","JGSK":"2021-04-01 16:53:41.865","CDBH":"5","XSFX":"由西向东","XSFXDM":"2","KKMC":"海博道与安平路交口"},{"KKBH":"7208810020000","HPHM":"津AX9758","JGSK":"2021-04-01 16:53:41.878","CDBH":"3","XSFX":"由东向西","XSFXDM":"1","KKMC":"海旭道与安正路交口正向"},{"KKBH":"610256115","HPHM":"津AZM661","JGSK":"2021-04-01 16:53:41.885","CDBH":"6","XSFX":"由西向东","XSFXDM":"2","KKMC":"中天大道与中生大道交口"},{"KKBH":"6071310030000","HPHM":"津NQR816","JGSK":"2021-04-01 16:53:41.897","CDBH":"1","XSFX":"由东向西","XSFXDM":"1","KKMC":"中央大道与海旭道交口正向"},{"KKBH":"610256116","HPHM":"冀F536PQ","JGSK":"2021-04-01 16:53:41.899","CDBH":"12","XSFX":"由北向南","XSFXDM":"4","KKMC":"中天大道与和顺路交口"},{"KKBH":"610271008","HPHM":"津C9C293","JGSK":"2021-04-01 16:53:41.909","CDBH":"4","XSFX":"由北向南","XSFXDM":"4","KKMC":"中新大道与航母主题公园支路交口"},{"KKBH":"7208910060000","HPHM":"京Q7YF55","JGSK":"2021-04-01 16:53:41.94","CDBH":"3","XSFX":"由东向西","XSFXDM":"1","KKMC":"海博道与永盛路交口正向"},{"KKBH":"728031002000","HPHM":"津MQ0511","JGSK":"2021-04-01 16:53:41.981","CDBH":"3","XSFX":"由西向东","XSFXDM":"2","KKMC":"动漫中路与文一路交口"},{"KKBH":"7205610020000","HPHM":"津NBN821","JGSK":"2021-04-01 16:53:42.027","CDBH":"3","XSFX":"由西向东","XSFXDM":"2","KKMC":"动漫北路与文三路交口正向"},{"KKBH":"720881002000","HPHM":"津AWY948","JGSK":"2021-04-01 16:53:42.035","CDBH":"2","XSFX":"由东向西","XSFXDM":"1","KKMC":"海旭道与安正路交口"},{"KKBH":"610391006","HPHM":"津AF27195","JGSK":"2021-04-01 16:53:42.132","CDBH":"7","XSFX":"由南向北","XSFXDM":"3","KKMC":"和韵路与和意路交口"},{"KKBH":"720891004000","HPHM":"车牌","JGSK":"2021-04-01 16:53:42.283","CDBH":"8","XSFX":"由南向北","XSFXDM":"3","KKMC":"海博道与安平路交口"},{"KKBH":"7208610020000","HPHM":"车牌","JGSK":"2021-04-01 16:53:42.31","CDBH":"6","XSFX":"由西向东","XSFXDM":"2","KKMC":"海晨道与安正路交口正向"},{"KKBH":"7208910030000","HPHM":"津RNS949","JGSK":"2021-04-01 16:53:42.405","CDBH":"4","XSFX":"由西向东","XSFXDM":"2","KKMC":"海博道与安正路交口正向"},{"KKBH":"610256115","HPHM":"津AF57366","JGSK":"2021-04-01 16:53:42.559","CDBH":"7","XSFX":"由南向北","XSFXDM":"3","KKMC":"中天大道与中生大道交口"},{"KKBH":"7209010020000","HPHM":"冀HDB072","JGSK":"2021-04-01 16:53:42.559","CDBH":"7","XSFX":"由南向北","XSFXDM":"3","KKMC":"玉林道与安正路交口正向"},{"KKBH":"711","HPHM":"蒙A863JK","JGSK":"2021-04-01 16:53:42.692","CDBH":"5","XSFX":"由南向北","XSFXDM":"3","KKMC":"不礼让行人中新大道与和旭路交口"},{"KKBH":"610271009","HPHM":"津AF02598","JGSK":"2021-04-01 16:53:42.847","CDBH":"8","XSFX":"由南向北","XSFXDM":"3","KKMC":"中新大道与泰七路交口"},{"KKBH":"610266122000","HPHM":"津DFZ885","JGSK":"2021-04-01 16:53:42.877","CDBH":"1","XSFX":"由西向东","XSFXDM":"2","KKMC":"生态城中生大道故道河一桥西向东上桥处"},{"KKBH":"610256113","HPHM":"津JCM966","JGSK":"2021-04-01 16:53:42.931","CDBH":"7","XSFX":"由北向南","XSFXDM":"4","KKMC":"中天大道与和风路交口"},{"KKBH":"610266118","HPHM":"津C20N97","JGSK":"2021-04-01 16:53:42.948","CDBH":"6","XSFX":"由西向东","XSFXDM":"2","KKMC":"中生大道与和畅路交口"},{"KKBH":"720891004000","HPHM":"车牌","JGSK":"2021-04-01 16:53:43.003","CDBH":"8","XSFX":"由南向北","XSFXDM":"3","KKMC":"海博道与安平路交口"},{"KKBH":"610271009","HPHM":"车牌","JGSK":"2021-04-01 16:53:43.007","CDBH":"7","XSFX":"由南向北","XSFXDM":"3","KKMC":"中新大道与泰七路交口"},{"KKBH":"610276125","HPHM":"津G00427","JGSK":"2021-04-01 16:53:43.095","CDBH":"1","XSFX":"由东向西","XSFXDM":"1","KKMC":"中新大道与和顺路交口"},{"KKBH":"6071310030000","HPHM":"晋MSX550","JGSK":"2021-04-01 16:53:43.115","CDBH":"3","XSFX":"由东向西","XSFXDM":"1","KKMC":"中央大道与海旭道交口正向"},{"KKBH":"610276125","HPHM":"津HA3765","JGSK":"2021-04-01 16:53:43.185","CDBH":"4","XSFX":"由南向北","XSFXDM":"3","KKMC":"中新大道与和顺路交口"},{"KKBH":"720881004000","HPHM":"津C99Y80","JGSK":"2021-04-01 16:53:43.202","CDBH":"1","XSFX":"由东向西","XSFXDM":"1","KKMC":"海旭道与永盛路交口"},{"KKBH":"7208910030000","HPHM":"津NL2666","JGSK":"2021-04-01 16:53:43.237","CDBH":"12","XSFX":"由北向南","XSFXDM":"4","KKMC":"海博道与安正路交口正向"},{"KKBH":"720891003000","HPHM":"津LAB906","JGSK":"2021-04-01 16:53:43.239","CDBH":"8","XSFX":"由南向北","XSFXDM":"3","KKMC":"海博道与安正路交口"},{"KKBH":"7208810020000","HPHM":"津DRT318","JGSK":"2021-04-01 16:53:43.24","CDBH":"9","XSFX":"由南向北","XSFXDM":"3","KKMC":"海旭道与安正路交口正向"},{"KKBH":"610256115","HPHM":"津A9Y168","JGSK":"2021-04-01 16:53:43.249","CDBH":"5","XSFX":"由西向东","XSFXDM":"2","KKMC":"中天大道与中生大道交口"},{"KKBH":"6102610040000","HPHM":"冀B1UC38","JGSK":"2021-04-01 16:53:43.25","CDBH":"1","XSFX":"由东向西","XSFXDM":"1","KKMC":"中生大道与静湖西路（北侧）正向"},{"KKBH":"7400110020000","HPHM":"津QE0039","JGSK":"2021-04-01 16:53:43.25","CDBH":"4","XSFX":"由南向北","XSFXDM":"3","KKMC":"静湖南路与华一路交口正向"},{"KKBH":"720561002000","HPHM":"津D48879","JGSK":"2021-04-01 16:53:43.254","CDBH":"1","XSFX":"由东向西","XSFXDM":"1","KKMC":"动漫北路与文三路交口"},{"KKBH":"610256113","HPHM":"津RZQ127","JGSK":"2021-04-01 16:53:43.264","CDBH":"8","XSFX":"由北向南","XSFXDM":"4","KKMC":"中天大道与和风路交口"},{"KKBH":"7208910030000","HPHM":"车牌","JGSK":"2021-04-01 16:53:43.303","CDBH":"9","XSFX":"由南向北","XSFXDM":"3","KKMC":"海博道与安正路交口正向"},{"KKBH":"720891004000","HPHM":"车牌","JGSK":"2021-04-01 16:53:43.321","CDBH":"9","XSFX":"由南向北","XSFXDM":"3","KKMC":"海博道与安平路交口"},{"KKBH":"7208910050000","HPHM":"车牌","JGSK":"2021-04-01 16:53:43.408","CDBH":"9","XSFX":"由南向北","XSFXDM":"3","KKMC":"海博道与安明路交口正向"},{"KKBH":"610276124","HPHM":"津NRL325","JGSK":"2021-04-01 16:53:43.41","CDBH":"8","XSFX":"由南向北","XSFXDM":"3","KKMC":"中新大道与中生大道交口"},{"KKBH":"610266118","HPHM":"吉JMY062","JGSK":"2021-04-01 16:53:43.426","CDBH":"7","XSFX":"由南向北","XSFXDM":"3","KKMC":"中生大道与和畅路交口"},{"KKBH":"610276125","HPHM":"津N59338","JGSK":"2021-04-01 16:53:43.442","CDBH":"5","XSFX":"由南向北","XSFXDM":"3","KKMC":"中新大道与和顺路交口"},{"KKBH":"610271010","HPHM":"车牌","JGSK":"2021-04-01 16:53:43.455","CDBH":"5","XSFX":"由南向北","XSFXDM":"3","KKMC":"中新大道与华五路交口"},{"KKBH":"610276124","HPHM":"蒙K125M3","JGSK":"2021-04-01 16:53:43.466","CDBH":"6","XSFX":"由西向东","XSFXDM":"2","KKMC":"中新大道与中生大道交口"},{"KKBH":"7208910040000","HPHM":"车牌","JGSK":"2021-04-01 16:53:43.539","CDBH":"6","XSFX":"由西向东","XSFXDM":"2","KKMC":"海博道与安平路交口正向"},{"KKBH":"720891004000","HPHM":"车牌","JGSK":"2021-04-01 16:53:43.562","CDBH":"8","XSFX":"由南向北","XSFXDM":"3","KKMC":"海博道与安平路交口"},{"KKBH":"6071310030000","HPHM":"津RET932","JGSK":"2021-04-01 16:53:43.602","CDBH":"1","XSFX":"由东向西","XSFXDM":"1","KKMC":"中央大道与海旭道交口正向"},{"KKBH":"610286127","HPHM":"车牌","JGSK":"2021-04-01 16:53:43.612","CDBH":"8","XSFX":"由南向北","XSFXDM":"3","KKMC":"中津大道与和畅路交口"},{"KKBH":"720881005000","HPHM":"津K35197","JGSK":"2021-04-01 16:53:43.798","CDBH":"9","XSFX":"由北向南","XSFXDM":"4","KKMC":"海旭道与明盛路交口"},{"KKBH":"720891003000","HPHM":"车牌","JGSK":"2021-04-01 16:53:43.8","CDBH":"6","XSFX":"由西向东","XSFXDM":"2","KKMC":"海博道与安正路交口"},{"KKBH":"6102610030000","HPHM":"皖K7Z623","JGSK":"2021-04-01 16:53:43.841","CDBH":"1","XSFX":"由东向西","XSFXDM":"1","KKMC":"中生大道与静湖南路交口正向"},{"KKBH":"610391007","HPHM":"津C21Z13","JGSK":"2021-04-01 16:53:43.861","CDBH":"1","XSFX":"由东向西","XSFXDM":"1","KKMC":"和韵路与和风路交口"},{"KKBH":"610391008","HPHM":"冀B8H25C","JGSK":"2021-04-01 16:53:43.946","CDBH":"1","XSFX":"由东向西","XSFXDM":"1","KKMC":"和韵路与和旭路交口"},{"KKBH":"610271009","HPHM":"津AF02598","JGSK":"2021-04-01 16:53:43.97","CDBH":"8","XSFX":"由南向北","XSFXDM":"3","KKMC":"中新大道与泰七路交口"},{"KKBH":"7208810020000","HPHM":"冀B4E279","JGSK":"2021-04-01 16:53:43.973","CDBH":"10","XSFX":"由南向北","XSFXDM":"3","KKMC":"海旭道与安正路交口正向"},{"KKBH":"610276124","HPHM":"津AD93783","JGSK":"2021-04-01 16:53:43.986","CDBH":"3","XSFX":"由东向西","XSFXDM":"1","KKMC":"中新大道与中生大道交口"},{"KKBH":"7208910030000","HPHM":"车牌","JGSK":"2021-04-01 16:53:43.986","CDBH":"9","XSFX":"由南向北","XSFXDM":"3","KKMC":"海博道与安正路交口正向"},{"KKBH":"610256116","HPHM":"车牌","JGSK":"2021-04-01 16:53:44.046","CDBH":"12","XSFX":"由北向南","XSFXDM":"4","KKMC":"中天大道与和顺路交口"},{"KKBH":"610256116","HPHM":"津DHZ355","JGSK":"2021-04-01 16:53:44.094","CDBH":"7","XSFX":"由南向北","XSFXDM":"3","KKMC":"中天大道与和顺路交口"},{"KKBH":"6071310030000","HPHM":"津HD7718","JGSK":"2021-04-01 16:53:44.095","CDBH":"2","XSFX":"由东向西","XSFXDM":"1","KKMC":"中央大道与海旭道交口正向"},{"KKBH":"7208610030000","HPHM":"车牌","JGSK":"2021-04-01 16:53:44.109","CDBH":"11","XSFX":"由北向南","XSFXDM":"4","KKMC":"海晨道与安明路交口正向"},{"KKBH":"720881002000","HPHM":"津ADL1138","JGSK":"2021-04-01 16:53:44.23","CDBH":"9","XSFX":"由南向北","XSFXDM":"3","KKMC":"海旭道与安正路交口"},{"KKBH":"610256115","HPHM":"津RUD966","JGSK":"2021-04-01 16:53:44.316","CDBH":"2","XSFX":"由东向西","XSFXDM":"1","KKMC":"中天大道与中生大道交口"},{"KKBH":"610276124","HPHM":"津BP9231","JGSK":"2021-04-01 16:53:44.36","CDBH":"8","XSFX":"由南向北","XSFXDM":"3","KKMC":"中新大道与中生大道交口"},{"KKBH":"720891004000","HPHM":"津RGF787","JGSK":"2021-04-01 16:53:44.507","CDBH":"4","XSFX":"由西向东","XSFXDM":"2","KKMC":"海博道与安平路交口"},{"KKBH":"720891004000","HPHM":"津HZ2595","JGSK":"2021-04-01 16:53:44.508","CDBH":"4","XSFX":"由西向东","XSFXDM":"2","KKMC":"海博道与安平路交口"},{"KKBH":"720891004000","HPHM":"车牌","JGSK":"2021-04-01 16:53:44.519","CDBH":"9","XSFX":"由南向北","XSFXDM":"3","KKMC":"海博道与安平路交口"},{"KKBH":"610256116","HPHM":"鲁A7J7Z2","JGSK":"2021-04-01 16:53:44.583","CDBH":"7","XSFX":"由南向北","XSFXDM":"3","KKMC":"中天大道与和顺路交口"},{"KKBH":"610271009","HPHM":"津G28197","JGSK":"2021-04-01 16:53:44.586","CDBH":"8","XSFX":"由南向北","XSFXDM":"3","KKMC":"中新大道与泰七路交口"},{"KKBH":"610251002","HPHM":"津MAJ109","JGSK":"2021-04-01 16:53:4
[truncated: 901,910 more chars]
