# Supplementary material for: A vehicle license plate data access model based on the jump hash consistency algorithm
Source: PLoS One. 2023 Aug 24;18(8):e0288427. doi: 10.1371/journal.pone.0288427 (PMC10449116; doi:10.1371/journal.pone.0288427)
Supplement: S1 Data — (ZIP) [file pone.0288427.s001.zip › vpld/2021-04-01_84.json]

[{"KKBH":"610266117","HPHM":"津N63458","JGSK":"2021-04-01 17:12:51.614","CDBH":"3","XSFX":"由东向西","XSFXDM":"1","KKMC":"中生大道与和韵路交口"},{"KKBH":"610401004","HPHM":"津AF05390","JGSK":"2021-04-01 17:12:51.628","CDBH":"10","XSFX":"由北向南","XSFXDM":"4","KKMC":"和畅路与和风路交口"},{"KKBH":"610276124","HPHM":"津JXU333","JGSK":"2021-04-01 17:12:51.632","CDBH":"2","XSFX":"由东向西","XSFXDM":"1","KKMC":"中新大道与中生大道交口"},{"KKBH":"610271010","HPHM":"京FAF131","JGSK":"2021-04-01 17:12:51.661","CDBH":"7","XSFX":"由北向南","XSFXDM":"4","KKMC":"中新大道与华五路交口"},{"KKBH":"610266118","HPHM":"津HM3090","JGSK":"2021-04-01 17:12:51.675","CDBH":"5","XSFX":"由西向东","XSFXDM":"2","KKMC":"中生大道与和畅路交口"},{"KKBH":"610256114","HPHM":"津HLT612","JGSK":"2021-04-01 17:12:51.743","CDBH":"8","XSFX":"由北向南","XSFXDM":"4","KKMC":"中天大道与和旭路交口"},{"KKBH":"610256114","HPHM":"津AZ8826","JGSK":"2021-04-01 17:12:51.786","CDBH":"2","XSFX":"由西向东","XSFXDM":"2","KKMC":"中天大道与和旭路交口"},{"KKBH":"610266117","HPHM":"津CBQ792","JGSK":"2021-04-01 17:12:51.899","CDBH":"2","XSFX":"由东向西","XSFXDM":"1","KKMC":"中生大道与和韵路交口"},{"KKBH":"720891003000","HPHM":"车牌","JGSK":"2021-04-01 17:12:52.015","CDBH":"2","XSFX":"由东向西","XSFXDM":"1","KKMC":"海博道与安正路交口"},{"KKBH":"7208910050000","HPHM":"津A8P993","JGSK":"2021-04-01 17:12:52.084","CDBH":"8","XSFX":"由南向北","XSFXDM":"3","KKMC":"海博道与安明路交口正向"},{"KKBH":"610276124","HPHM":"车牌","JGSK":"2021-04-01 17:12:52.133","CDBH":"1","XSFX":"由东向西","XSFXDM":"1","KKMC":"中新大道与中生大道交口"},{"KKBH":"728031006000","HPHM":"津DHK989","JGSK":"2021-04-01 17:12:52.225","CDBH":"5","XSFX":"由南向北","XSFXDM":"3","KKMC":"动漫中路与文三路交口"},{"KKBH":"610401005","HPHM":"津RVD170","JGSK":"2021-04-01 17:12:52.297","CDBH":"4","XSFX":"由西向东","XSFXDM":"2","KKMC":"和畅路与和顺路交口"},{"KKBH":"610256115","HPHM":"冀B90515","JGSK":"2021-04-01 17:12:52.317","CDBH":"8","XSFX":"由南向北","XSFXDM":"3","KKMC":"中天大道与中生大道交口"},{"KKBH":"7205410040000","HPHM":"津AD21092","JGSK":"2021-04-01 17:12:52.331","CDBH":"1","XSFX":"由东向西","XSFXDM":"1","KKMC":"动漫环路东与动漫中路交口正向"},{"KKBH":"610266117","HPHM":"冀F5YL28","JGSK":"2021-04-01 17:12:52.334","CDBH":"1","XSFX":"由东向西","XSFXDM":"1","KKMC":"中生大道与和韵路交口"},{"KKBH":"7208710020000","HPHM":"津ADB2132","JGSK":"2021-04-01 17:12:52.384","CDBH":"3","XSFX":"由西向东","XSFXDM":"2","KKMC":"安正路与芳菲路交口正向"},{"KKBH":"610266117","HPHM":"黑E505BQ","JGSK":"2021-04-01 17:12:52.404","CDBH":"4","XSFX":"由西向东","XSFXDM":"2","KKMC":"中生大道与和韵路交口"},{"KKBH":"610271010","HPHM":"津C79K55","JGSK":"2021-04-01 17:12:52.417","CDBH":"7","XSFX":"由北向南","XSFXDM":"4","KKMC":"中新大道与华五路交口"},{"KKBH":"7208810020000","HPHM":"津HCL923","JGSK":"2021-04-01 17:12:52.488","CDBH":"7","XSFX":"由西向东","XSFXDM":"2","KKMC":"海旭道与安正路交口正向"},{"KKBH":"610271008","HPHM":"车牌","JGSK":"2021-04-01 17:12:52.53","CDBH":"4","XSFX":"由北向南","XSFXDM":"4","KKMC":"中新大道与航母主题公园支路交口"},{"KKBH":"610276124","HPHM":"津RXX611","JGSK":"2021-04-01 17:12:52.559","CDBH":"6","XSFX":"由西向东","XSFXDM":"2","KKMC":"中新大道与中生大道交口"},{"KKBH":"720891003000","HPHM":"车牌","JGSK":"2021-04-01 17:12:52.562","CDBH":"4","XSFX":"由西向东","XSFXDM":"2","KKMC":"海博道与安正路交口"},{"KKBH":"720541002000","HPHM":"津GJY517","JGSK":"2021-04-01 17:12:52.58","CDBH":"4","XSFX":"由西向东","XSFXDM":"2","KKMC":"动漫环路西与动漫中路交口"},{"KKBH":"7208910040000","HPHM":"车牌","JGSK":"2021-04-01 17:12:52.582","CDBH":"4","XSFX":"由西向东","XSFXDM":"2","KKMC":"海博道与安平路交口正向"},{"KKBH":"610256114","HPHM":"津FHY217","JGSK":"2021-04-01 17:12:52.584","CDBH":"5","XSFX":"由南向北","XSFXDM":"3","KKMC":"中天大道与和旭路交口"},{"KKBH":"610256115","HPHM":"津DNA211","JGSK":"2021-04-01 17:12:52.586","CDBH":"4","XSFX":"由西向东","XSFXDM":"2","KKMC":"中天大道与中生大道交口"},{"KKBH":"711","HPHM":"津DXL676","JGSK":"2021-04-01 17:12:52.596","CDBH":"2","XSFX":"由东向西","XSFXDM":"1","KKMC":"不礼让行人中新大道与和旭路交口"},{"KKBH":"7205710010000","HPHM":"津HSM839","JGSK":"2021-04-01 17:12:52.654","CDBH":"1","XSFX":"由西向东","XSFXDM":"2","KKMC":"动漫东路与文一路交口正向"},{"KKBH":"6071310030000","HPHM":"津GPE258","JGSK":"2021-04-01 17:12:52.686","CDBH":"2","XSFX":"由东向西","XSFXDM":"1","KKMC":"中央大道与海旭道交口正向"},{"KKBH":"610256115","HPHM":"津A00D37","JGSK":"2021-04-01 17:12:52.69","CDBH":"9","XSFX":"由南向北","XSFXDM":"3","KKMC":"中天大道与中生大道交口"},{"KKBH":"610256111","HPHM":"吉A0SP59","JGSK":"2021-04-01 17:12:52.701","CDBH":"5","XSFX":"由南向北","XSFXDM":"3","KKMC":"中天大道与和惠路交口"},{"KKBH":"720891004000","HPHM":"津FHP502","JGSK":"2021-04-01 17:12:52.714","CDBH":"5","XSFX":"由西向东","XSFXDM":"2","KKMC":"海博道与安平路交口"},{"KKBH":"7208910030000","HPHM":"车牌","JGSK":"2021-04-01 17:12:52.722","CDBH":"1","XSFX":"由东向西","XSFXDM":"1","KKMC":"海博道与安正路交口正向"},{"KKBH":"610271008","HPHM":"车牌","JGSK":"2021-04-01 17:12:52.722","CDBH":"5","XSFX":"由北向南","XSFXDM":"4","KKMC":"中新大道与航母主题公园支路交口"},{"KKBH":"610276125","HPHM":"津AF58027","JGSK":"2021-04-01 17:12:52.75","CDBH":"7","XSFX":"由北向南","XSFXDM":"4","KKMC":"中新大道与和顺路交口"},{"KKBH":"720541002000","HPHM":"津NSY822","JGSK":"2021-04-01 17:12:52.752","CDBH":"1","XSFX":"由东向西","XSFXDM":"1","KKMC":"动漫环路西与动漫中路交口"},{"KKBH":"740011002000","HPHM":"津A0G209","JGSK":"2021-04-01 17:12:52.785","CDBH":"15","XSFX":"由北向南","XSFXDM":"4","KKMC":"静湖南路与华一路交口"},{"KKBH":"610256115","HPHM":"津MT5617","JGSK":"2021-04-01 17:12:52.793","CDBH":"7","XSFX":"由南向北","XSFXDM":"3","KKMC":"中天大道与中生大道交口"},{"KKBH":"720891009000","HPHM":"冀F66KL0","JGSK":"2021-04-01 17:12:52.803","CDBH":"5","XSFX":"由南向北","XSFXDM":"3","KKMC":"海博道与弘通路交口"},{"KKBH":"610256111","HPHM":"津ALS525","JGSK":"2021-04-01 17:12:52.822","CDBH":"1","XSFX":"由西向东","XSFXDM":"2","KKMC":"中天大道与和惠路交口"},{"KKBH":"610271009","HPHM":"津MJC389","JGSK":"2021-04-01 17:12:52.841","CDBH":"4","XSFX":"由西向东","XSFXDM":"2","KKMC":"中新大道与泰七路交口"},{"KKBH":"610256113","HPHM":"鲁NV86E2","JGSK":"2021-04-01 17:12:52.854","CDBH":"5","XSFX":"由南向北","XSFXDM":"3","KKMC":"中天大道与和风路交口"},{"KKBH":"610256113","HPHM":"津A6W515","JGSK":"2021-04-01 17:12:52.855","CDBH":"4","XSFX":"由南向北","XSFXDM":"3","KKMC":"中天大道与和风路交口"},{"KKBH":"7208810020000","HPHM":"津JGG276","JGSK":"2021-04-01 17:12:52.863","CDBH":"4","XSFX":"由东向西","XSFXDM":"1","KKMC":"海旭道与安正路交口正向"},{"KKBH":"720891004000","HPHM":"津ADL1156","JGSK":"2021-04-01 17:12:52.88","CDBH":"6","XSFX":"由西向东","XSFXDM":"2","KKMC":"海博道与安平路交口"},{"KKBH":"720881002000","HPHM":"津D15922","JGSK":"2021-04-01 17:12:52.89","CDBH":"4","XSFX":"由东向西","XSFXDM":"1","KKMC":"海旭道与安正路交口"},{"KKBH":"7208810020000","HPHM":"津C979E8","JGSK":"2021-04-01 17:12:52.904","CDBH":"12","XSFX":"由北向南","XSFXDM":"4","KKMC":"海旭道与安正路交口正向"},{"KKBH":"610286127","HPHM":"冀J0C6P7","JGSK":"2021-04-01 17:12:52.915","CDBH":"4","XSFX":"由西向东","XSFXDM":"2","KKMC":"中津大道与和畅路交口"},{"KKBH":"610391006","HPHM":"津FBB221","JGSK":"2021-04-01 17:12:52.958","CDBH":"1","XSFX":"由东向西","XSFXDM":"1","KKMC":"和韵路与和意路交口"},{"KKBH":"610256112","HPHM":"津GEF877","JGSK":"2021-04-01 17:12:53.003","CDBH":"9","XSFX":"由南向北","XSFXDM":"3","KKMC":"中天大道与中津大道交口"},{"KKBH":"720891006000","HPHM":"津HY1813","JGSK":"2021-04-01 17:12:53.005","CDBH":"7","XSFX":"由西向东","XSFXDM":"2","KKMC":"海博道与永盛路交口"},{"KKBH":"610256116","HPHM":"津KC3225","JGSK":"2021-04-01 17:12:53.022","CDBH":"9","XSFX":"由南向北","XSFXDM":"3","KKMC":"中天大道与和顺路交口"},{"KKBH":"610256115","HPHM":"津C90F86","JGSK":"2021-04-01 17:12:53.026","CDBH":"1","XSFX":"由东向西","XSFXDM":"1","KKMC":"中天大道与中生大道交口"},{"KKBH":"6102661220000","HPHM":"津AU5876","JGSK":"2021-04-01 17:12:53.036","CDBH":"3","XSFX":"由西向东","XSFXDM":"2","KKMC":"生态城中生大道故道河一桥西向东上桥处正向"},{"KKBH":"7208610020000","HPHM":"冀FY327E","JGSK":"2021-04-01 17:12:53.073","CDBH":"5","XSFX":"由西向东","XSFXDM":"2","KKMC":"海晨道与安正路交口正向"},{"KKBH":"610256116","HPHM":"津C655Y8","JGSK":"2021-04-01 17:12:53.076","CDBH":"11","XSFX":"由北向南","XSFXDM":"4","KKMC":"中天大道与和顺路交口"},{"KKBH":"7208910040000","HPHM":"津A8S669","JGSK":"2021-04-01 17:12:53.08","CDBH":"6","XSFX":"由西向东","XSFXDM":"2","KKMC":"海博道与安平路交口正向"},{"KKBH":"610391007","HPHM":"冀B82T50","JGSK":"2021-04-01 17:12:53.101","CDBH":"5","XSFX":"由西向东","XSFXDM":"2","KKMC":"和韵路与和风路交口"},{"KKBH":"610256111","HPHM":"津DVW166","JGSK":"2021-04-01 17:12:53.103","CDBH":"1","XSFX":"由西向东","XSFXDM":"2","KKMC":"中天大道与和惠路交口"},{"KKBH":"6102661220000","HPHM":"津B26032","JGSK":"2021-04-01 17:12:53.13","CDBH":"2","XSFX":"由西向东","XSFXDM":"2","KKMC":"生态城中生大道故道河一桥西向东上桥处正向"},{"KKBH":"610256115","HPHM":"津J11665","JGSK":"2021-04-01 17:12:53.192","CDBH":"10","XSFX":"由北向南","XSFXDM":"4","KKMC":"中天大道与中生大道交口"},{"KKBH":"720891005000","HPHM":"冀BW335L","JGSK":"2021-04-01 17:12:53.21","CDBH":"8","XSFX":"由南向北","XSFXDM":"3","KKMC":"海博道与安明路交口"},{"KKBH":"7280310030000","HPHM":"津HKD709","JGSK":"2021-04-01 17:12:53.215","CDBH":"2","XSFX":"由东向西","XSFXDM":"1","KKMC":"动漫中路与文二路交口正向"},{"KKBH":"610276126","HPHM":"冀BP956C","JGSK":"2021-04-01 17:12:53.277","CDBH":"7","XSFX":"由北向南","XSFXDM":"4","KKMC":"中新大道与和意路交口"},{"KKBH":"610266117","HPHM":"津AZ8886","JGSK":"2021-04-01 17:12:53.294","CDBH":"2","XSFX":"由东向西","XSFXDM":"1","KKMC":"中生大道与和韵路交口"},{"KKBH":"610266118","HPHM":"津ADQ3830","JGSK":"2021-04-01 17:12:53.301","CDBH":"8","XSFX":"由南向北","XSFXDM":"3","KKMC":"中生大道与和畅路交口"},{"KKBH":"610271009","HPHM":"津C602J3","JGSK":"2021-04-01 17:12:53.304","CDBH":"4","XSFX":"由西向东","XSFXDM":"2","KKMC":"中新大道与泰七路交口"},{"KKBH":"610256113","HPHM":"津MJ7160","JGSK":"2021-04-01 17:12:53.317","CDBH":"8","XSFX":"由北向南","XSFXDM":"4","KKMC":"中天大道与和风路交口"},{"KKBH":"7205410020000","HPHM":"津C6F562","JGSK":"2021-04-01 17:12:53.335","CDBH":"1","XSFX":"由东向西","XSFXDM":"1","KKMC":"动漫环路西与动漫中路交口正向"},{"KKBH":"720891004000","HPHM":"车牌","JGSK":"2021-04-01 17:12:53.404","CDBH":"9","XSFX":"由南向北","XSFXDM":"3","KKMC":"海博道与安平路交口"},{"KKBH":"720881002000","HPHM":"鲁AY70E2","JGSK":"2021-04-01 17:12:53.437","CDBH":"2","XSFX":"由东向西","XSFXDM":"1","KKMC":"海旭道与安正路交口"},{"KKBH":"610266117","HPHM":"津AD15116","JGSK":"2021-04-01 17:12:53.443","CDBH":"1","XSFX":"由东向西","XSFXDM":"1","KKMC":"中生大道与和韵路交口"},{"KKBH":"610256116","HPHM":"津C125N5","JGSK":"2021-04-01 17:12:53.466","CDBH":"10","XSFX":"由北向南","XSFXDM":"4","KKMC":"中天大道与和顺路交口"},{"KKBH":"6071310030000","HPHM":"冀B9M13W","JGSK":"2021-04-01 17:12:53.479","CDBH":"3","XSFX":"由东向西","XSFXDM":"1","KKMC":"中央大道与海旭道交口正向"},{"KKBH":"7208710020000","HPHM":"冀B3218H","JGSK":"2021-04-01 17:12:53.489","CDBH":"6","XSFX":"由南向北","XSFXDM":"3","KKMC":"安正路与芳菲路交口正向"},{"KKBH":"720891003000","HPHM":"车牌","JGSK":"2021-04-01 17:12:53.518","CDBH":"5","XSFX":"由西向东","XSFXDM":"2","KKMC":"海博道与安正路交口"},{"KKBH":"610256113","HPHM":"津C1U039","JGSK":"2021-04-01 17:12:53.526","CDBH":"5","XSFX":"由南向北","XSFXDM":"3","KKMC":"中天大道与和风路交口"},{"KKBH":"7280310020000","HPHM":"车牌","JGSK":"2021-04-01 17:12:53.537","CDBH":"4","XSFX":"由西向东","XSFXDM":"2","KKMC":"动漫中路与文一路交口正向"},{"KKBH":"7280310020000","HPHM":"车牌","JGSK":"2021-04-01 17:12:53.538","CDBH":"4","XSFX":"由西向东","XSFXDM":"2","KKMC":"动漫中路与文一路交口正向"},{"KKBH":"610256116","HPHM":"津A5D806","JGSK":"2021-04-01 17:12:53.556","CDBH":"10","XSFX":"由北向南","XSFXDM":"4","KKMC":"中天大道与和顺路交口"},{"KKBH":"610276124","HPHM":"京Q90E52","JGSK":"2021-04-01 17:12:53.632","CDBH":"2","XSFX":"由东向西","XSFXDM":"1","KKMC":"中新大道与中生大道交口"},{"KKBH":"720891004000","HPHM":"车牌","JGSK":"2021-04-01 17:12:53.646","CDBH":"9","XSFX":"由南向北","XSFXDM":"3","KKMC":"海博道与安平路交口"},{"KKBH":"610256115","HPHM":"津NZ7580","JGSK":"2021-04-01 17:12:53.649","CDBH":"2","XSFX":"由东向西","XSFXDM":"1","KKMC":"中天大道与中生大道交口"},{"KKBH":"610256115","HPHM":"津GYU229","JGSK":"2021-04-01 17:12:53.672","CDBH":"9","XSFX":"由南向北","XSFXDM":"3","KKMC":"中天大道与中生大道交口"},{"KKBH":"720881002000","HPHM":"津A0N326","JGSK":"2021-04-01 17:12:53.678","CDBH":"6","XSFX":"由西向东","XSFXDM":"2","KKMC":"海旭道与安正路交口"},{"KKBH":"610256114","HPHM":"鲁B0C1D7","JGSK":"2021-04-01 17:12:53.704","CDBH":"5","XSFX":"由南向北","XSFXDM":"3","KKMC":"中天大道与和旭路交口"},{"KKBH":"610276124","HPHM":"车牌","JGSK":"2021-04-01 17:12:53.717","CDBH":"11","XSFX":"由北向南","XSFXDM":"4","KKMC":"中新大道与中生大道交口"},{"KKBH":"720891003000","HPHM":"津RU6376","JGSK":"2021-04-01 17:12:53.725","CDBH":"9","XSFX":"由南向北","XSFXDM":"3","KKMC":"海博道与安正路交口"},{"KKBH":"610256114","HPHM":"津C79905","JGSK":"2021-04-01 17:12:53.733","CDBH":"2","XSFX":"由西向东","XSFXDM":"2","KKMC":"中天大道与和旭路交口"},{"KKBH":"610256116","HPHM":"津ACG318","JGSK":"2021-04-01 17:12:53.741","CDBH":"8","XSFX":"由南向北","XSFXDM":"3","KKMC":"中天大道与和顺路交口"},{"KKBH":"720881002000","HPHM":"鲁NE580Y","JGSK":"2021-04-01 17:12:53.766","CDBH":"8","XSFX":"由西向东","XSFXDM":"2","KKMC":"海旭道与安正路交口"},{"KKBH":"610266118","HPHM":"津AY2203","JGSK":"2021-04-01 17:12:53.9","CDBH":"11","XSFX":"由北向南","XSFXDM":"4","KKMC":"中生大道与和畅路交口"},{"KKBH":"610391007","HPHM":"津AS0819","JGSK":"2021-04-01 17:12:53.929","CDBH":"7","XSFX":"由南向北","XSFXDM":"3","KKMC":"和韵路与和风路交口"},{"KKBH":"7208910060000","HPHM":"鲁NWU829","JGSK":"2021-04-01 17:12:53.931","CDBH":"12","XSFX":"由北向南","XSFXDM":"4","KKMC":"海博道与永盛路交口正向"},{"KKBH":"610271008","HPHM":"津MKH716","JGSK":"2021-04-01 17:12:53.953","CDBH":"1","XSFX":"由南向北","XSFXDM":"3","KKMC":"中新大道与航母主题公园支路交口"},{"KKBH":"610256112","HPHM":"冀B9T26F","JGSK":"2021-04-01 17:12:53.989","CDBH":"10","XSFX":"由北向南","XSFXDM":"4","KKMC":"中天大道与中津大道交口"},{"KKBH":"610266117","HPHM":"津HFP859","JGSK":"2021-04-01 17:12:54.011","CDBH":"5","XSFX":"由西向东","XSFXDM":"2","KKMC":"中生大道与和韵路交口"},{"KKBH":"610276124","HPHM":"蒙A702WF","JGSK":"2021-04-01 17:12:54.02","CDBH":"2","XSFX":"由东向西","XSFXDM":"1","KKMC":"中新大道与中生大道交口"},{"KKBH":"610256113","HPHM":"津C936T2","JGSK":"2021-04-01 17:12:54.033","CDBH":"2","XSFX":"由西向东","XSFXDM":"2","KKMC":"中天大道与和风路交口"},{"KKBH":"610256114","HPHM":"津MKT936","JGSK":"2021-04-01 17:12:54.074","CDBH":"7","XSFX":"由北向南","XSFXDM":"4","KKMC":"中天大道与和旭路交口"},{"KKBH":"610276125","HPHM":"冀B0W08U","JGSK":"2021-04-01 17:12:54.153","CDBH":"4","XSFX":"由南向北","XSFXDM":"3","KKMC":"中新大道与和顺路交口"},{"KKBH":"7208610030000","HPHM":"津HNB955","JGSK":"2021-04-01 17:12:54.205","CDBH":"10","XSFX":"由北向南","XSFXDM":"4","KKMC":"海晨道与安明路交口正向"},{"KKBH":"610256114","HPHM":"津H57538","JGSK":"2021-04-01 17:12:54.265","CDBH":"1","XSFX":"由西向东","XSFXDM":"2","KKMC":"中天大道与和旭路交口"},{"KKBH":"7208210040000","HPHM":"冀BG635G","JGSK":"2021-04-01 17:12:54.27","CDBH":"3","XSFX":"由南向北","XSFXDM":"3","KKMC":"动漫西路与动漫北路交口正向"},{"KKBH":"610276126","HPHM":"冀J7A2Q3","JGSK":"2021-04-01 17:12:54.295","CDBH":"1","XSFX":"由东向西","XSFXDM":"1","KKMC":"中新大道与和意路交口"},{"KKBH":"610271009","HPHM":"津HLR103","JGSK":"2021-04-01 17:12:54.383","CDBH":"10","XSFX":"由北向南","XSFXDM":"4","KKMC":"中新大道与泰七路交口"},{"KKBH":"720881002000","HPHM":"津MSK360","JGSK":"2021-04-01 17:12:54.418","CDBH":"4","XSFX":"由东向西","XSFXDM":"1","KKMC":"海旭道与安正路交口"},{"KKBH":"6102661220000","HPHM":"冀B2R67Q","JGSK":"2021-04-01 17:12:54.426","CDBH":"1","XSFX":"由西向东","XSFXDM":"2","KKMC":"生态城中生大道故道河一桥西向东上桥处正向"},{"KKBH":"610276124","HPHM":"津ADB1218","JGSK":"2021-04-01 17:12:54.432","CDBH":"1","XSFX":"由东向西","XSFXDM":"1","KKMC":"中新大道与中生大道交口"},{"KKBH":"610256114","HPHM":"冀B8D6H0","JGSK":"2021-04-01 17:12:54.468","CDBH":"8","XSFX":"由北向南","XSFXDM":"4","KKMC":"中天大道与和旭路交口"},{"KKBH":"610266122000","HPHM":"津CCM018","JGSK":"2021-04-01 17:12:54.485","CDBH":"2","XSFX":"由西向东","XSFXDM":"2","KKMC":"生态城中生大道故道河一桥西向东上桥处"},{"KKBH":"610256113","HPHM":"津FER789","JGSK":"2021-04-01 17:12:54.488","CDBH":"4","XSFX":"由南向北","XSFXDM":"3","KKMC":"中天大道与和风路交口"},{"KKBH":"720881002000","HPHM":"津JJM396","JGSK":"2021-04-01 17:12:54.55","CDBH":"13","XSFX":"由北向南","XSFXDM":"4","KKMC":"海旭道与安正路交口"},{"KKBH":"610266118","HPHM":"蒙A6275J","JGSK":"2021-04-01 17:12:54.566","CDBH":"7","XSFX":"由南向北","XSFXDM":"3","KKMC":"中生大道与和畅路交口"},{"KKBH":"7280310020000","HPHM":"车牌","JGSK":"2021-04-01 17:12:54.574","CDBH":"4","XSFX":"由西向东","XSFXDM":"2","KKMC":"动漫中路与文一路交口正向"},{"KKBH":"610271008","HPHM":"津AY1852","JGSK":"2021-04-01 17:12:54.592","CDBH":"2","XSFX":"由南向北","XSFXDM":"3","KKMC":"中新大道与航母主题公园支路交口"},{"KKBH":"610266117","HPHM":"津C6U143","JGSK":"2021-04-01 17:12:54.627","CDBH":"5","XSFX":"由西向东","XSFXDM":"2","KKMC":"中生大道与和韵路交口"},{"KKBH":"7208910030000","HPHM":"津HAT796","JGSK":"2021-04-01 17:12:54.683","CDBH":"5","XSFX":"由西向东","XSFXDM":"2","KKMC":"海博道与安正路交口正向"},{"KKBH":"7280310030000","HPHM":"津MCR639","JGSK":"2021-04-01 17:12:54.741","CDBH":"6","XSFX":"由北向南","XSFXDM":"4","KKMC":"动漫中路与文二路交口正向"},{"KKBH":"720891004000","HPHM":"车牌","JGSK":"2021-04-01 17:12:54.763","CDBH":"9","XSFX":"由南向北","XSFXDM":"3","KKMC":"海博道与安平路交口"},{"KKBH":"7208910030000","HPHM":"津A3N699","JGSK":"2021-04-01 17:12:54.877","CDBH":"6","XSFX":"由西向东","XSFXDM":"2","KKMC":"海博道与安正路交口正向"},{"KKBH":"610391006","HPHM":"京CEP870","JGSK":"2021-04-01 17:12:54.945","CDBH":"1","XSFX":"由东向西","XSFXDM":"1","KKMC":"和韵路与和意路交口"},{"KKBH":"720891004000","HPHM":"津A2M396","JGSK":"2021-04-01 17:12:54.956","CDBH":"6","XSFX":"由西向东","XSFXDM":"2","KKMC":"海博道与安平路交口"},{"KKBH":"610256116","HPHM":"津HYC259","JGSK":"2021-04-01 17:12:54.996","CDBH":"12","XSFX":"由北向南","XSFXDM":"4","KKMC":"中天大道与和顺路交口"},{"KKBH":"6103261400000","HPHM":"鲁NKA236","JGSK":"2021-04-01 17:12:55.017","CDBH":"6","XSFX":"由西向东","XSFXDM":"2","KKMC":"中成大道与中海大道交口正向"},{"KKBH":"610286127","HPHM":"豫ESM315","JGSK":"2021-04-01 17:12:55.038","CDBH":"3","XSFX":"由东向西","XSFXDM":"1","KKMC":"中津大道与和畅路交口"},{"KKBH":"6071310030000","HPHM":"津FCA817","JGSK":"2021-04-01 17:12:55.065","CDBH":"3","XSFX":"由东向西","XSFXDM":"1","KKMC":"中央大道与海旭道交口正向"},{"KKBH":"610256115","HPHM":"晋FMZ886","JGSK":"2021-04-01 17:12:55.067","CDBH":"5","XSFX":"由西向东","XSFXDM":"2","KKMC":"中天大道与中生大道交口"},{"KKBH":"610256112","HPHM":"津NX1521","JGSK":"2021-04-01 17:12:55.071","CDBH":"1","XSFX":"由东向西","XSFXDM":"1","KKMC":"中天大道与中津大道交口"},{"KKBH":"7208610020000","HPHM":"津MRY811","JGSK":"2021-04-01 17:12:55.104","CDBH":"4","XSFX":"由西向东","XSFXDM":"2","KKMC":"海晨道与安正路交口正向"},{"KKBH":"720891003000","HPHM":"车牌","JGSK":"2021-04-01 17:12:55.122","CDBH":"6","XSFX":"由西向东","XSFXDM":"2","KKMC":"海博道与安正路交口"},{"KKBH":"720891003000","HPHM":"车牌","JGSK":"2021-04-01 17:12:55.136","CDBH":"2","XSFX":"由东向西","XSFXDM":"1","KKMC":"海博道与安正路交口"},{"KKBH":"720891003000","HPHM":"津MAH770","JGSK":"2021-04-01 17:12:55.217","CDBH":"2","XSFX":"由东向西","XSFXDM":"1","KKMC":"海博道与安正路交口"},{"KKBH":"7208910030000","HPHM":"津N90039","JGSK":"2021-04-01 17:12:55.241","CDBH":"11","XSFX":"由北向南","XSFXDM":"4","KKMC":"海博道与安正路交口正向"},{"KKBH":"610266118","HPHM":"津KHH795","JGSK":"2021-04-01 17:12:55.273","CDBH":"5","XSFX":"由西向东","XSFXDM":"2","KKMC":"中生大道与和畅路交口"},{"KKBH":"720871002000","HPHM":"津KPP718","JGSK":"2021-04-01 17:12:55.294","CDBH":"9","XSFX":"由北向南","XSFXDM":"4","KKMC":"安正路与芳菲路交口"},{"KKBH":"610266117","HPHM":"津CBQ792","JGSK":"2021-04-01 17:12:55.3","CDBH":"3","XSFX":"由东向西","XSFXDM":"1","KKMC":"中生大道与和韵路交口"},{"KKBH":"711","HPHM":"津FGG338","JGSK":"2021-04-01 17:12:55.322","CDBH":"2","XSFX":"由东向西","XSFXDM":"1","KKMC":"不礼让行人中新大道与和旭路交口"},{"KKBH":"610256113","HPHM":"津JQK850","JGSK":"2021-04-01 17:12:55.339","CDBH":"6","XSFX":"由南向北","XSFXDM":"3","KKMC":"中天大道与和风路交口"},{"KKBH":"610256114","HPHM":"津E20192","JGSK":"2021-04-01 17:12:55.348","CDBH":"9","XSFX":"由北向南","XSFXDM":"4","KKMC":"中天大道与和旭路交口"},{"KKBH":"610256115","HPHM":"黑CZ1026","JGSK":"2021-04-01 17:12:55.386","CDBH":"6","XSFX":"由西向东","XSFXDM":"2","KKMC":"中天大道与中生大道交口"},{"KKBH":"7205710040000","HPHM":"津NQY713","JGSK":"2021-04-01 17:12:55.39","CDBH":"3","XSFX":"由西向东","XSFXDM":"2","KKMC":"动漫东路与动漫中路交口正向"},{"KKBH":"7208910030000","HPHM":"津A33L23","JGSK":"2021-04-01 17:12:55.448","CDBH":"9","XSFX":"由南向北","XSFXDM":"3","KKMC":"海博道与安正路交口正向"},{"KKBH":"720891003000","HPHM":"豫AE3385","JGSK":"2021-04-01 17:12:55.457","CDBH":"2","XSFX":"由东向西","XSFXDM":"1","KKMC":"海博道与安正路交口"},{"KKBH":"6102661220000","HPHM":"津RZM597","JGSK":"2021-04-01 17:12:55.567","CDBH":"2","XSFX":"由西向东","XSFXDM":"2","KKMC":"生态城中生大道故道河一桥西向东上桥处正向"},{"KKBH":"610256115","HPHM":"津MVV113","JGSK":"2021-04-01 17:12:55.577","CDBH":"2","XSFX":"由东向西","XSFXDM":"1","KKMC":"中天大道与中生大道交口"},{"KKBH":"610256115","HPHM":"津HGM920","JGSK":"2021-04-01 17:12:55.597","CDBH":"8","XSFX":"由南向北","XSFXDM":"3","KKMC":"中天大道与中生大道交口"},{"KKBH":"610271009","HPHM":"津ABF691","JGSK":"2021-04-01 17:12:55.624","CDBH":"4","XSFX":"由西向东","XSFXDM":"2","KKMC":"中新大道与泰七路交口"},{"KKBH":"610286127","HPHM":"津DJD727","JGSK":"2021-04-01 17:12:55.63","CDBH":"4","XSFX":"由西向东","XSFXDM":"2","KKMC":"中津大道与和畅路交口"},{"KKBH":"610271010","HPHM":"车牌","JGSK":"2021-04-01 17:12:55.634","CDBH":"8","XSFX":"由北向南","XSFXDM":"4","KKMC":"中新大道与华五路交口"},{"KKBH":"7205710010000","HPHM":"鲁DJ020Q","JGSK":"2021-04-01 17:12:55.649","CDBH":"1","XSFX":"由西向东","XSFXDM":"2","KKMC":"动漫东路与文一路交口正向"},{"KKBH":"610271008","HPHM":"冀CXR224","JGSK":"2021-04-01 17:12:55.672","CDBH":"4","XSFX":"由北向南","XSFXDM":"4","KKMC":"中新大道与航母主题公园支路交口"},{"KKBH":"610266117","HPHM":"津G56557","JGSK":"2021-04-01 17:12:55.722","CDBH":"3","XSFX":"由东向西","XSFXDM":"1","KKMC":"中生大道与和韵路交口"},{"KKBH":"6071310030000","HPHM":"冀R8AZ82","JGSK":"2021-04-01 17:12:55.813","CDBH":"2","XSFX":"由东向西","XSFXDM":"1","KKMC":"中央大道与海旭道交口正向"},{"KKBH":"610256115","HPHM":"津HJJ996","JGSK":"2021-04-01 17:12:55.823","CDBH":"1","XSFX":"由东向西","XSFXDM":"1","KKMC":"中天大道与中生大道交口"},{"KKBH":"610276124","HPHM":"京MMR198","JGSK":"2021-04-01 17:12:55.878","CDBH":"2","XSFX":"由东向西","XSFXDM":"1","KKMC":"中新大道与中生大道交口"},{"KKBH":"720861003000","HPHM":"津RBB308","JGSK":"2021-04-01 17:12:55.948","CDBH":"1","XSFX":"由东向西","XSFXDM":"1","KKMC":"海晨道与安明路交口"},{"KKBH":"610266118","HPHM":"津NHU966","JGSK":"2021-04-01 17:12:55.988","CDBH":"7","XSFX":"由南向北","XSFXDM":"3","KKMC":"中生大道与和畅路交口"},{"KKBH":"610266118","HPHM":"津A0988学","JGSK":"2021-04-01 17:12:56.027","CDBH":"10","XSFX":"由北向南","XSFXDM":"4","KKMC":"中生大道与和畅路交口"},{"KKBH":"720891004000","HPHM":"津A8S669","JGSK":"2021-04-01 17:12:56.081","CDBH":"5","XSFX":"由西向东","XSFXDM":"2","KKMC":"海博道与安平路交口"},{"KKBH":"6102610030000","HPHM":"津MJB108","JGSK":"2021-04-01 17:12:56.088","CDBH":"2","XSFX":"由东向西","XSFXDM":"1","KKMC":"中生大道与静湖南路交口正向"},{"KKBH":"610256115","HPHM":"津NYK601","JGSK":"2021-04-01 17:12:56.106","CDBH":"4","XSFX":"由西向东","XSFXDM":"2","KKMC":"中天大道与中生大道交口"},{"KKBH":"610286127","HPHM":"晋CL0066","JGSK":"2021-04-01 17:12:56.161","CDBH":"7","XSFX":"由南向北","XSFXDM":"3","KKMC":"中津大道与和畅路交口"},{"KKBH":"610266117","HPHM":"津AD15116","JGSK":"2021-04-01 17:12:56.18","CDBH":"2","XSFX":"由东向西","XSFXDM":"1","KKMC":"中生大道与和韵路交口"},{"KKBH":"7208110020000","HPHM":"鲁A3T6P5","JGSK":"2021-04-01 17:12:56.217","CDBH":"1","XSFX":"由东向西","XSFXDM":"1","KKMC":"动漫南路与文一路交口正向"},{"KKBH":"610276124","HPHM":"津KWR968","JGSK":"2021-04-01 17:12:56.239","CDBH":"4","XSFX":"由西向东","XSFXDM":"2","KKMC":"中新大道与中生大道交口"},{"KKBH":"610266117","HPHM":"黑E505BQ","JGSK":"2021-04-01 17:12:56.251","CDBH":"5","XSFX":"由西向东","XSFXDM":"2","KKMC":"中生大道与和韵路交口"},{"KKBH":"720571004000","HPHM":"津A04Q66","JGSK":"2021-04-01 17:12:56.282","CDBH":"6","XSFX":"由北向南","XSFXDM":"4","KKMC":"动漫东路与动漫中路交口"},{"KKBH":"6071310030000","HPHM":"鲁NVS562","JGSK":"2021-04-01 17:12:56.293","CDBH":"1","XSFX":"由东向西","XSFXDM":"1","KKMC":"中央大道与海旭道交口正向"},{"KKBH":"720541004000","HPHM":"津AD21092","JGSK":"2021-04-01 17:12:56.303","CDBH":"1","XSFX":"由东向西","XSFXDM":"1","KKMC":"动漫环路东与动漫中路交口"},{"KKBH":"7208810050000","HPHM":"津AZ3506","JGSK":"2021-04-01 17:12:56.32","CDBH":"5","XSFX":"由西向东","XSFXDM":"2","KKMC":"海旭道与明盛路交口正向"},{"KKBH":"610266122000","HPHM":"津B26032","JGSK":"2021-04-01 17:12:56.322","CDBH":"2","XSFX":"由西向东","XSFXDM":"2","KKMC":"生态城中生大道故道河一桥西向东上桥处"},{"KKBH":"720891003000","HPHM":"车牌","JGSK":"2021-04-01 17:12:56.338","CDBH":"1","XSFX":"由东向西","XSFXDM":"1","KKMC":"海博道与安正路交口"},{"KKBH":"610276126","HPHM":"冀B0508G","JGSK":"2021-04-01 17:12:56.341","CDBH":"7","XSFX":"由北向南","XSFXDM":"4","KKMC":"中新大道与和意路交口"},{"KKBH":"610256116","HPHM":"冀B330M2","JGSK":"2021-04-01 17:12:56.381","CDBH":"9","XSFX":"由南向北","XSFXDM":"3","KKMC":"中天大道与和顺路交口"},{"KKBH":"610401005","HPHM":"津RVD170","JGSK":"2021-04-01 17:12:56.386","CDBH":"5","XSFX":"由西向东","XSFXDM":"2","KKMC":"和畅路与和顺路交口"},{"KKBH":"610256115","HPHM":"津AD68310","JGSK":"2021-04-01 17:12:56.463","CDBH":"3","XSFX":"由东向西","XSFXDM":"1","KKMC":"中天大道与中生大道交口"},{"KKBH":"7280310020000","HPHM":"车牌","JGSK":"2021-04-01 17:12:56.518","CDBH":"4","XSFX":"由西向东","XSFXDM":"2","KKMC":"动漫中路与文一路交口正向"},{"KKBH":"610256115","HPHM":"沪C2673S","JGSK":"2021-04-01 17:12:56.553","CDBH":"9","XSFX":"由南向北","XSFXDM":"3","KKMC":"中天大道与中生大道交口"},{"KKBH":"610256113","HPHM":"冀D890CJ","JGSK":"2021-04-01 17:12:56.597","CDBH":"8","XSFX":"由北向南","XSFXDM":"4","KKMC":"中天大道与和风路交口"},{"KKBH":"610256114","HPHM":"津HLT612","JGSK":"2021-04-01 17:12:56.613","CDBH":"8","XSFX":"由北向南","XSFXDM":"4","KKMC":"中天大道与和旭路交口"},{"KKBH":"610271010","HPHM":"津GNM155","JGSK":"2021-04-01 17:12:56.638","CDBH":"7","XSFX":"由北向南","XSFXDM":"4","KKMC":"中新大道与华五路交口"},{"KKBH":"720881002000","HPHM":"冀BN60Q1","JGSK":"2021-04-01 17:12:56.651","CDBH":"4","XSFX":"由东向西","XSFXDM":"1","KKMC":"海旭道与安正路交口"},{"KKBH":"610266118","HPHM":"津C51325","JGSK":"2021-04-01 17:12:56.659","CDBH":"10","XSFX":"由北向南","XSFXDM":"4","KKMC":"中生大道与和畅路交口"},{"KKBH":"720891004000","HPHM":"车牌","JGSK":"2021-04-01 17:12:56.693","CDBH":"9","XSFX":"由南向北","XSFXDM":"3","KKMC":"海博道与安平路交口"},{"KKBH":"610256113","HPHM":"鲁NV86E2","JGSK":"2021-04-01 17:12:56.727","CDBH":"5","XSFX":"由南向北","XSFXDM":"3","KKMC":"中天大道与和风路交口"},{"KKBH":"720891008000","HPHM":"津GLC052","JGSK":"2021-04-01 17:12:56.807","CDBH":"13","XSFX":"由北向南","XSFXDM":"4","KKMC":"海博道与荣盛路交口"},{"KKBH":"610286127","HPHM":"津DAV108","JGSK":"2021-04-01 17:12:56.823","CDBH":"5","XSFX":"由西向东","XSFXDM":"2","KKMC":"中津大道与和畅路交口"},{"KKBH":"610256116","HPHM":"豫AT20Y1","JGSK":"2021-04-01 17:12:56.842","CDBH":"11","XSFX":"由北向南","XSFXDM":"4","KKMC":"中天大道与和顺路交口"},{"KKBH":"610271008","HPHM":"车牌","JGSK":"2021-04-01 17:12:56.859","CDBH":"2","XSFX":"由南向北","XSFXDM":"3","KKMC":"中新大道与航母主题公园支路交口"},{"KKBH":"610256113","HPHM":"津B26098","JGSK":"2021-04-01 17:12:56.881","CDBH":"9","XSFX":"由北向南","XSFXDM":"4","KKMC":"中天大道与和风路交口"},{"KKBH":"610271009","HPHM":"津DXM959","JGSK":"2021-04-01 17:12:56.895","CDBH":"11","XSFX":"由北向南","XSFXDM":"4","KKMC":"中新大道与泰七路交口"},{"KKBH":"610271008","HPHM":"车牌","JGSK":"2021-04-01 17:12:57.039","CDBH":"5","XSFX":"由北向南","XSFXDM":"4","KKMC":"中新大道与航母主题公园支路交口"},{"KKBH":"610266122000","HPHM":"冀B2R67Q","JGSK":"2021-04-01 17:12:57.043","CDBH":"1","XSFX":"由西向东","XSFXDM":"2","KKMC":"生态城中生大道故道河一桥西向东上桥处"},{"KKBH":"7208910030000","HPHM":"鲁M56W23","JGSK":"2021-04-01 17:12:57.102","CDBH":"12","XSFX":"由北向南","XSFXDM":"4","KKMC":"海博道与安正路交口正向"},{"KKBH":"610266118","HPHM":"津HM3090","JGSK":"2021-04-01 17:12:57.118","CDBH":"5","XSFX":"由西向东","XSFXDM":"2","KKMC":"中生大道与和畅路交口"},{"KKBH":"610391006","HPHM":"津MGR717","JGSK":"2021-04-01 17:12:57.121","CDBH":"4","XSFX":"由西向东","XSFXDM":"2","KKMC":"和韵路与和意路交口"},{"KKBH":"610266118","HPHM":"津JY5731","JGSK":"2021-04-01 17:12:57.148","CDBH":"5","XSFX":"由西向东","XSFXDM":"2","KKMC":"中生大道与和畅路交口"},{"KKBH":"6071310030000","HPHM":"津HAG206","JGSK":"2021-04-01 17:12:57.2","CDBH":"3","XSFX":"由东向西","XSFXDM":"1","KKMC":"中央大道与海旭道交口正向"},{"KKBH":"610271008","HPHM":"车牌","JGSK":"2021-04-01 17:12:57.231","CDBH":"4","XSFX":"由北向南","XSFXDM":"4","KKMC":"中新大道与航母主题公园支路交口"},{"KKBH":"610401004","HPHM":"车牌","JGSK":"2021-04-01 17:12:57.233","CDBH":"12","XSFX":"由北向南","XSFXDM":"4","KKMC":"和畅路与和风路交口"},{"KKBH":"720881002000","HPHM":"津HCL923","JGSK":"2021-04-01 17:12:57.284","CDBH":"8","XSFX":"由西向东","XSFXDM":"2","KKMC":"海旭道与安正路交口"},{"KKBH":"610266117","HPHM":"津C6U143","JGSK":"2021-04-01 17:12:57.291","CDBH":"6","XSFX":"由西向东","XSFXDM":"2","KKMC":"中生大道与和韵路交口"},{"KKBH":"610256112","HPHM":"津GAJ216","JGSK":"2021-04-01 17:12:57.295","CDBH":"2","XSFX":"由东向西","XSFXDM":"1","KKMC":"中天大道与中津大道交口"},{"KKBH":"610256115","HPHM":"津FAZ512","JGSK":"2021-04-01 17:12:57.296","CDBH":"3","XSFX":"由东向西","XSFXDM":"1","KKMC":"中天大道与中生大道交口"},{"KKBH":"610391006","HPHM":"津A8J878","JGSK":"2021-04-01 17:12:57.34","CDBH":"1","XSFX":"由东向西","XSFXDM":"1","KKMC":"和韵路与和意路交口"},{"KKBH":"728031003000","HPHM":"津A6C469","JGSK":"2021-04-01 17:12:57.397","CDBH":"4","XSFX":"由南向北","XSFXDM":"3","KKMC":"动漫中路与文二路交口"},{"KKBH":"610256114","HPHM":"津C9X259","JGSK":"2021-04-01 17:12:57.44","CDBH":"7","XSFX":"由北向南","XSFXDM":"4","KKMC":"中天大道与和旭路交口"},{"KKBH":"610256113","HPHM":"津C936T2","JGSK":"2021-04-01 17:12:57.489","CDBH":"2","XSFX":"由西向东","XSFXDM":"2","KKMC":"中天大道与和风路交口"},{"KKBH":"720891004000","HPHM":"车牌","JGSK":"2021-04-01 17:12:57.521","CDBH":"4","XSFX":"由西向东","XSFXDM":"2","KKMC":"海博道与安平路交口"},{"KKBH":"7208610030000","HPHM":"车牌","JGSK":"2021-04-01 17:12:57.536","CDBH":"6","XSFX":"由西向东","XSFXDM":"2","KKMC":"海晨道与安明路交口正向"},{"KKBH":"7205710020000","HPHM":"冀BZ095V","JGSK":"2021-04-01 17:12:57.569","CDBH":"5","XSFX":"由北向南","XSFXDM":"4","KKMC":"动漫东路与文二路交口正向"},{"KKBH":"720891005000","HPHM":"津A8P993","JGSK":"2021-04-01 17:12:57.608","CDBH":"8","XSFX":"由南向北","XSFXDM":"3","KKMC":"海博道与安明路交口"},{"KKBH":"7208610020000","HPHM":"皖B05CD2","JGSK":"2021-04-01 17:12:57.626","CDBH":"5","XSFX":"由西向东","XSFXDM":"2","KKMC":"海晨道与安正路交口正向"},{"KKBH":"610256116","HPHM":"津DPR098","JGSK":"2021-04-01 17:12:57.642","CDBH":"12","XSFX":"由北向南","XSFXDM":"4","KKMC":"中天大道与和顺路交口"},{"KKBH":"720891004000","HPHM":"车牌","JGSK":"2021-04-01 17:12:57.646","CDBH":"9","XSFX":"由南向北","XSFXDM":"3","KKMC":"海博道与安平路交口"},{"KKBH":"6071310030000","HPHM":"冀AU392L","JGSK":"2021-04-01 17:12:57.652","CDBH":"2","XSFX":"由东向西","XSFXDM":"1","KKMC":"中央大道与海旭道交口正向"},{"KKBH":"610266117","HPHM":"津D87591","JGSK":"2021-04-01 17:12:57.683","CDBH":"2","XSFX":"由东向西","XSFXDM":"1","KKMC":"中生大道与和韵路交口"},{"KKBH":"610256115","HPHM":"津HSW129","JGSK":"2021-04-01 17:12:57.701","CDBH":"8","XSFX":"由南向北","XSFXDM":"3","KKMC":"中天大道与中生大道交口"},{"KKBH":"610266122000","HPHM":"津AU5876","JGSK":"2021-04-01 17:12:57.766","CDBH":"3","XSFX":"由西向东","XSFXDM":"2","KKMC":"生态城中生大道故道河一桥西向东上桥处"},{"KKBH":"610256114","HPHM":"津HR2517","JGSK":"2021-04-01 17:12:57.785","CDBH":"5","XSFX":"由南向北","XSFXDM":"3","KKMC":"中天大道与和旭路交口"},{"KKBH":"610256115","HPHM":"京N0KE22","JGSK":"2021-04-01 17:12:57.81","CDBH":"10","XSFX":"由北向南","XSFXDM":"4","KKMC":"中天大道与中生大道交口"},{"KKBH":"610401005","HPHM":"津A0X350","JGSK":"2021-04-01 17:12:57.811","CDBH":"1","XSFX":"由东向西","XSFXDM":"1","KKMC":"和畅路与和顺路交口"},{"KKBH":"610276124","HPHM":"津KK9905","JGSK":"2021-04-01 17:12:57.824","CDBH":"11","XSFX":"由北向南","XSFXDM":"4","KKMC":"中新大道与中生大道交口"},{"KKBH":"610256112","HPHM":"津HA5101","JGSK":"2021-04-01 17:12:57.834","CDBH":"10","XSFX":"由北向南","XSFXDM":"4","KKMC":"中天大道与中津大道交口"},{"KKBH":"7208810020000","HPHM":"津KC530A","JGSK":"2021-04-01 17:12:57.846","CDBH":"4","XSFX":"由东向西","XSFXDM":"1","KKMC":"海旭道与安正路交口正向"},{"KKBH":"720891003000","HPHM":"鄂C56029","JGSK":"2021-04-01 17:12:57.858","CDBH":"2","XSFX":"由东向西","XSFXDM":"1","KKMC":"海博道与安正路交口"},{"KKBH":"7280310020000","HPHM":"车牌","JGSK":"2021-04-01 17:12:57.906","CDBH":"4","XSFX":"由西向东","XSFXDM":"2","KKMC":"动漫中路与文一路交口正向"},{"KKBH":"610266117","HPHM":"津J05183","JGSK":"2021-04-01 17:12:57.93","CDBH":"3","XSFX":"由东向西","XSFXDM":"1","KKMC":"中生大道与和韵路交口"},{"KKBH":"610286127","HPHM":"冀J0C6P7","JGSK":"2021-04-01 17:12:57.947","CDBH":"4","XSFX":"由西向东","XSFXDM":"2","KKMC":"中津大道与和畅路交口"},{"KKBH":"7208910040000","HPHM":"车牌","JGSK":"2021-04-01 17:12:57.952","CDBH":"7","XSFX":"由南向北","XSFXDM":"3","KKMC":"海博道与安平路交口正向"},{"KKBH":"610256115","HPHM":"新A0C647","JGSK":"2021-04-01 17:12:58.025","CDBH":"6","XSFX":"由西向东","XSFXDM":"2","KKMC":"中天大道与中生大道交口"},{"KKBH":"610256115","HPHM":"京Q2D7T9","JGSK":"2021-04-01 17:12:58.044","CDBH":"7","XSFX":"由南向北","XSFXDM":"3","KKMC":"中天大道与中生大道交口"},{"KKBH":"720891003000","HPHM":"津DWH721","JGSK":"2021-04-01 17:12:58.046","CDBH":"7","XSFX":"由南向北","XSFXDM":"3","KKMC":"海博道与安正路交口"},{"KKBH":"6102610030000","HPHM":"津JGG259","JGSK":"2021-04-01 17:12:58.056","CDBH":"2","XSFX":"由东向西","XSFXDM":"1","KKMC":"中生大道与静湖南路交口正向"},{"KKBH":"610271008","HPHM":"津HBA825","JGSK":"2021-04-01 17:12:58.071","CDBH":"5","XSFX":"由北向南","XSFXDM":"4","KKMC":"中新大道与航母主题公园支路交口"},{"KKBH":"610256114","HPHM":"津HS5553","JGSK":"2021-04-01 17:12:58.168","CDBH":"8","XSFX":"由北向南","XSFXDM":"4","KKMC":"中天大道与和旭路交口"},{"KKBH":"7208810070000","HPHM":"鲁DZ069S","JGSK":"2021-04-01 17:12:58.182","CDBH":"2","XSFX":"由东向西","XSFXDM":"1","KKMC":"海旭道与弘通路交口正向"},{"KKBH":"7208810020000","HPHM":"鲁VC0C58","JGSK":"2021-04-01 17:12:58.298","CDBH":"13","XSFX":"由北向南","XSFXDM":"4","KKMC":"海旭道与安正路交口正向"},{"KKBH":"711","HPHM":"辽A720LG","JGSK":"2021-04-01 17:12:58.362","CDBH":"2","XSFX":"由东向西","XSFXDM":"1","KKMC":"不礼让行人中新大道与和旭路交口"},{"KKBH":"720891004000","HPHM":"车牌","JGSK":"2021-04-01 17:12:58.369","CDBH":"8","XSFX":"由南向北","XSFXDM":"3","KKMC":"海博道与安平路交口"},{"KKBH":"610271009","HPHM":"津DXM959","JGSK":"2021-04-01 17:12:58.383","CDBH":"11","XSFX":"由北向南","XSFXDM":"4","KKMC":"中新大道与泰七路交口"},{"KKBH":"720871002000","HPHM":"津ADB2132","JGSK":"2021-04-01 17:12:58.392","CDBH":"3","XSFX":"由西向东","XSFXDM":"2","KKMC":"安正路与芳菲路交口"},{"KKBH":"720891003000","HPHM":"车牌","JGSK":"2021-04-01 17:12:58.405","CDBH":"5","XSFX":"由西向东","XSFXDM":"2","KKMC":"海博道与安正路交口"},{"KKBH":"610256115","HPHM":"冀B0C2U9","JGSK":"2021-04-01 17:12:58.425","CDBH":"5","XSFX":"由西向东","XSFXDM":"2","KKMC":"中天大道与中生大道交口"},{"KKBH":"610266118","HPHM":"鲁NL02N8","JGSK":"2021-04-01 17:12:58.435","CDBH":"4","XSFX":"由西向东","XSFXDM":"2","KKMC":"中生大道与和畅路交口"},{"KKBH":"610256113","HPHM":"津JQK850","JGSK":"2021-04-01 17:12:58.493","CDBH":"6","XSFX":"由南向北","XSFXDM":"3","KKMC":"中天大道与和风路交口"},{"KKBH":"610276124","HPHM":"津J79555","JGSK":"2021-04-01 17:12:58.505","CDBH":"10","XSFX":"由北向南","XSFXDM":"4","KKMC":"中新大道与中生大道交口"},{"KKBH":"610286127","HPHM":"津AF13936","JGSK":"2021-04-01 17:12:58.543","CDBH":"7","XSFX":"由南向北","XSFXDM":"3","KKMC":"中津大道与和畅路交口"},{"KKBH":"610276124","HPHM":"津RQN771","JGSK":"2021-04-01 17:12:58.565","CDBH":"4","XSFX":"由西向东","XSFXDM":"2","KKMC":"中新大道与中生大道交口"},{"KKBH":"7208910030000","HPHM":"车牌","JGSK":"2021-04-01 17:12:58.574","CDBH":"4","XSFX":"由西向东","XSFXDM":"2","KKMC":"海博道与安正路交口正向"},{"KKBH":"610276124","HPHM":"津LAL159","JGSK":"2021-04-01 17:12:58.598","CDBH":"1","XSFX":"由东向西","XSFXDM":"1","KKMC":"中新大道与中生大道交口"},{"KKBH":"720891003000","HPHM":"车牌","JGSK":"2021-04-01 17:12:58.608","CDBH":"9","XSFX":"由南向北","XSFXDM":"3","KKMC":"海博道与安正路交口"},{"KKBH":"720861003000","HPHM":"津HNB955","JGSK":"2021-04-01 17:12:58.62","CDBH":"10","XSFX":"由北向南","XSFXDM":"4","KKMC":"海晨道与安明路交口"},{"KKBH":"6071310030000","HPHM":"津RZW829","JGSK":"2021-04-01 17:12:58.647","CDBH":"1","XSFX":"由东向西","XSFXDM":"1","KKMC":"中央大道与海旭道交口正向"},{"KKBH":"610266122000","HPHM":"津RZM597","JGSK":"2021-04-01 17:12:58.648","CDBH":"2","XSFX":"由西向东","XSFXDM":"2","KKMC":"生态城中生大道故道河一桥西向东上桥处"},{"KKBH":"6103261400000","HPHM":"鲁P656SX","JGSK":"2021-04-01 17:12:58.651","CDBH":"6","XSFX":"由西向东","XSFXDM":"2","KKMC":"中成大道与中海大道交口正向"},{"KKBH":"610286127","HPHM":"津JXX025","JGSK":"2021-04-01 17:12:58.663","CDBH":"6","XSFX":"由西向东","XSFXDM":"2","KKMC":"中津大道与和畅路交口"},{"KKBH":"610271010","HPHM":"津FM6025","JGSK":"2021-04-01 17:12:58.684","CDBH":"7","XSFX":"由北向南","XSFXDM":"4","KKMC":"中新大道与华五路交口"},{"KKBH":"610256111","HPHM":"津C280F1","JGSK":"2021-04-01 17:12:58.685","CDBH":"1","XSFX":"由西向东","XSFXDM":"2","KKMC":"中天大道与和惠路交口"},{"KKBH":"720891004000","HPHM":"车牌","JGSK":"2021-04-01 17:12:58.687","CDBH":"9","XSFX":"由南向北","XSFXDM":"3","KKMC":"海博道与安平路交口"},{"KKBH":"610256115","HPHM":"津CC5773","JGSK":"2021-04-01 17:12:58.69","CDBH":"3","XSFX":"由东向西","XSFXDM":"1","KKMC":"中天大道与中生大道交口"},{"KKBH":"7208710020000","HPHM":"津C75Y78","JGSK":"2021-04-01 17:12:58.739","CDBH":"5","XSFX":"由南向北","XSFXDM":"3","KKMC":"安正路与芳菲路交口正向"},{"KKBH":"610276126","HPHM":"车牌","JGSK":"2021-04-01 17:12:58.756","CDBH":"1","XSFX":"由东向西","XSFXDM":"1","KKMC":"中新大道与和意路交口"},{"KKBH":"610266118","HPHM":"津B29998","JGSK":"2021-04-01 17:12:58.785","CDBH":"11","XSFX":"由北向南","XSFXDM":"4","KKMC":"中生大道与和畅路交口"},{"KKBH":"720891003000","HPHM":"车牌","JGSK":"2021-04-01 17:12:58.819","CDBH":"3","XSFX":"由东向西","XSFXDM":"1","KKMC":"海博道与安正路交口"},{"KKBH":"7400110020000","HPHM":"WJ浙01101","JGSK":"2021-04-01 17:12:58.829","CDBH":"5","XSFX":"由南向北","XSFXDM":"3","KKMC":"静湖南路与华一路交口正向"},{"KKBH":"610401004","HPHM":"津A5S328","JGSK":"2021-04-01 17:12:58.867","CDBH":"1","XSFX":"由东向西","XSFXDM":"1","KKMC":"和畅路与和风路交口"},{"KKBH":"610276126","HPHM":"冀J7A2Q3","JGSK":"2021-04-01 17:12:58.87","CDBH":"1","XSFX":"由东向西","XSFXDM":"1","KKMC":"中新大道与和意路交口"},{"KKBH":"610266118","HPHM":"津DPU366","JGSK":"2021-04-01 17:12:58.874","CDBH":"5","XSFX":"由西向东","XSFXDM":"2","KKMC":"中生大道与和畅路交口"},{"KKBH":"7208710020000","HPHM":"鲁NE580Y","JGSK":"2021-04-01 17:12:58.883","CDBH":"9","XSFX":"由北向南","XSFXDM":"4","KKMC":"安正路与芳菲路交口正向"},{"KKBH":"610391006","HPHM":"津FBB221","JGSK":"2021-04-01 17:12:58.963","CDBH":"1","XSFX":"由东向西","XSFXDM":"1","KKMC":"和韵路与和意路交口"},{"KKBH":"610256113","HPHM":"冀A12YK0","JGSK":"2021-04-01 17:12:58.995","CDBH":"9","XSFX":"由北向南","XSFXDM":"4","KKMC":"中天大道与和风路交口"},{"KKBH":"7208910080000","HPHM":"津K97181","JGSK":"2021-04-01 17:12:59.003","CDBH":"12","XSFX":"由北向南","XSFXDM":"4","KKMC":"海博道与荣盛路交口正向"},{"KKBH":"7208910050000","HPHM":"鲁N6007J","JGSK":"2021-04-01 17:12:59.009","CDBH":"9","XSFX":"由南向北","XSFXDM":"3","KKMC":"海博道与安明路交口正向"},{"KKBH":"720571003000","HPHM":"冀BM267M","JGSK":"2021-04-01 17:12:59.017","CDBH":"4","XSFX":"由西向东","XSFXDM":"2","KKMC":"动漫东路与文三路交口"},{"KKBH":"7400110020000","HPHM":"冀J581RD","JGSK":"2021-04-01 17:12:59.029","CDBH":"7","XSFX":"由北向南","XSFXDM":"4","KKMC":"静湖南路与华一路交口正向"},{"KKBH":"610256116","HPHM":"津A08159D","JGSK":"2021-04-01 17:12:59.059","CDBH":"11","XSFX":"由北向南","XSFXDM":"4","KKMC":"中天大道与和顺路交口"},{"KKBH":"610256114","HPHM":"津MKT936","JGSK":"2021-04-01 17:12:59.093","CDBH":"7","XSFX":"由北向南","XSFXDM":"4","KKMC":"中天大道与和旭路交口"},{"KKBH":"720821004000","HPHM":"冀BG635G","JGSK":"2021-04-01 17:12:59.126","CDBH":"3","XSFX":"由南向北","XSFXDM":"3","KKMC":"动漫西路与动漫北路交口"},{"KKBH":"610256114","HPHM":"冀B806H0","JGSK":"2021-04-01 17:12:59.173","CDBH":"8","XSFX":"由北向南","XSFXDM":"4","KKMC":"中天大道与和旭路交口"},{"KKBH":"610271010","HPHM":"津KRU109","JGSK":"2021-04-01 17:12:59.192","CDBH":"8","XSFX":"由北向南","XSFXDM":"4","KKMC":"中新大道与华五路交口"},{"KKBH":"720891003000","HPHM":"车牌","JGSK":"2021-04-01 17:12:59.206","CDBH":"5","XSFX":"由西向东","XSFXDM":"2","KKMC":"海博道与安正路交口"},{"KKBH":"610266118","HPHM":"津GGY777","JGSK":"2021-04-01 17:12:59.233","CDBH":"2","XSFX":"由东向西","XSFXDM":"1","KKMC":"中生大道与和畅路交口"},{"KKBH":"610256113","HPHM":"津E24349","JGSK":"2021-04-01 17:12:59.242","CDBH":"8","XSFX":"由北向南","XSFXDM":"4","KKMC":"中天大道与和风路交口"},{"KKBH":"720891006000","HPHM":"鲁NWU829","JGSK":"2021-04-01 17:12:59.258","CDBH":"12","XSFX":"由北向南","XSFXDM":"4","KKMC":"海博道与永盛路交口"},{"KKBH":"610271008","HPHM":"车牌","JGSK":"2021-04-01 17:12:59.302","CDBH":"4","XSFX":"由北向南","XSFXDM":"4","KKMC":"中新大道与航母主题公园支路交口"},{"KKBH":"610266118","HPHM":"津C22732","JGSK":"2021-04-01 17:12:59.326","CDBH":"8","XSFX":"由南向北","XSFXDM":"3","KKMC":"中生大道与和畅路交口"},{"KKBH":"610256113","HPHM":"津A6W515","JGSK":"2021-04-01 17:12:59.372","CDBH":"4","XSFX":"由南向北","XSFXDM":"3","KKMC":"中天大道与和风路交口"},{"KKBH":"7208810020000","HPHM":"鲁G709QC","JGSK":"2021-04-01 17:12:59.379","CDBH":"5","XSFX":"由西向东","XSFXDM":"2","KKMC":"海旭道与安正路交口正向"},{"KKBH":"610401004","HPHM":"津RHF065","JGSK":"2021-04-01 17:12:59.39","CDBH":"11","XSFX":"由北向南","XSFXDM":"4","KKMC":"和畅路与和风路交口"},{"KKBH":"7209010030000","HPHM":"鲁VB219L","JGSK":"2021-04-01 17:12:59.392","CDBH":"1","XSFX":"由东向西","XSFXDM":"1","KKMC":"玉林道与安平路交口正向"},{"KKBH":"610391006","HPHM":"冀B0G03B","JGSK":"2021-04-01 17:12:59.444","CDBH":"1","XSFX":"由东向西","XSFXDM":"1","KKMC":"和韵路与和意路交口"},{"KKBH":"610286127","HPHM":"津N98323","JGSK":"2021-04-01 17:12:59.496","CDBH":"4","XSFX":"由西向东","XSFXDM":"2","KKMC":"中津大道与和畅路交口"},{"KKBH":"610266118","HPHM":"津AY2203","JGSK":"2021-04-01 17:12:59.547","CDBH":"12","XSFX":"由北向南","XSFXDM":"4","KKMC":"中生大道与和畅路交口"},{"KKBH":"610256113","HPHM":"冀B62CY7","JGSK":"2021-04-01 17:12:59.564","CDBH":"5","XSFX":"由南向北","XSFXDM":"3","KKMC":"中天大道与和风路交口"},{"KKBH":"610266118","HPHM":"津ADQ3830","JGSK":"2021-04-01 17:12:59.576","CDBH":"9","XSFX":"由南向北","XSFXDM":"3","KKMC":"中生大道与和畅路交口"},{"KKBH":"720891003000","HPHM":"甘A95663","JGSK":"2021-04-01 17:12:59.619","CDBH":"2","XSFX":"由东向西","XSFXDM":"1","KKMC":"海博道与安正路交口"},{"KKBH":"7208810040000","HPHM":"豫PJ309E","JGSK":"2021-04-01 17:12:59.653","CDBH":"5","XSFX":"由西向东","XSFXDM":"2","KKMC":"海旭道与永盛路交口正向"},{"KKBH":"610256114","HPHM":"豫K001E0","JGSK":"2021-04-01 17:12:59.682","CDBH":"5","XSFX":"由南向北","XSFXDM":"3","KKMC":"中天大道与和旭路交口"},{"KKBH":"610286127","HPHM":"津NLJ985","JGSK":"2021-04-01 17:12:59.718","CDBH":"5","XSFX":"由西向东","XSFXDM":"2","KKMC":"中津大道与和畅路交口"},{"KKBH":"7208810060000","HPHM":"车牌","JGSK":"2021-04-01 17:12:59.719","CDBH":"4","XSFX":"由南向北","XSFXDM":"3","KKMC":"海旭道与庄盛路交口正向"},{"KKBH":"610256115","HPHM":"鄂FD2W02","JGSK":"2021-04-01 17:12:59.743","CDBH":"2","XSFX":"由东向西","XSFXDM":"1","KKMC":"中天大道与中生大道交口"},{"KKBH":"610256114","HPHM":"津RH0764","JGSK":"2021-04-01 17:12:59.753","CDBH":"8","XSFX":"由北向南","XSFXDM":"4","KKMC":"中天大道与和旭路交口"},{"KKBH":"610251002","HPHM":"鲁A7993M","JGSK":"2021-04-01 17:12:59.818","CDBH":"10","XSFX":"由北向南","XSFXDM":"4","KKMC":"中天大道与和睦路交口"},{"KKBH":"610266117","HPHM":"津NLY990","JGSK":"2021-04-01 17:12:59.83","CDBH":"3","XSFX":"由东向西","XSFXDM":"1","KKMC":"中生大道与和韵路交口"},{"KKBH":"7205410020000","HPHM":"冀AA609C","JGSK":"2021-04-01 17:12:59.83","CDBH":"1","XSFX":"由东向西","XSFXDM":"1","KKMC":"动漫环路西与动漫中路交口正向"},{"KKBH":"610271009","HPHM":"冀B1Y78M","JGSK":"2021-04-01 17:12:59.84","CDBH":"4","XSFX":"由西向东","XSFXDM":"2","KKMC":"中新大道与泰七路交口"},{"KKBH":"728031003000","HPHM":"津MCR639","JGSK":"2021-04-01 17:12:59.864","CDBH":"6","XSFX":"由北向南","XSFXDM":"4","KKMC":"动漫中路与文二路交口"},{"KKBH":"610276124","HPHM":"津AU3572","JGSK":"2021-04-01 17:12:59.879","CDBH":"2","XSFX":"由东向西","XSFXDM":"1","KKMC":"中新大道与中生大道交口"},{"KKBH":"7208910060000","HPHM":"津HMW115","JGSK":"2021-04-01 17:12:59.917","CDBH":"7","XSFX":"由西向东","XSFXDM":"2","KKMC":"海博道与永盛路交口正向"},{"KKBH":"610256116","HPHM":"津H36169","JGSK":"2021-04-01 17:12:59.954","CDBH":"8","XSFX":"由南向北","XSFXDM":"3","KKMC":"中天大道与和顺路交口"},{"KKBH":"610256116","HPHM":"津G00149","JGSK":"2021-04-01 17:12:59.962","CDBH":"10","XSFX":"由北向南","XSFXDM":"4","KKMC":"中天大道与和顺路交口"},{"KKBH":"7208910030000","HPHM":"津JMM710","JGSK":"2021-04-01 17:13:00.098","CDBH":"4","XSFX":"由西向东","XSFXDM":"2","KKMC":"海博道与安正路交口正向"},{"KKBH":"610266118","HPHM":"津DZC528","JGSK":"2021-04-01 17:13:00.101","CDBH":"3","XSFX":"由东向西","XSFXDM":"1","KKMC":"中生大道与和畅路交口"},{"KKBH":"6102610030000","HPHM":"苏A20VT2","JGSK":"2021-04-01 17:13:00.111","CDBH":"2","XSFX":"由东向西","XSFXDM":"1","KKMC":"中生大道与静湖南路交口正向"},{"KKBH":"720861002000","HPHM":"冀FY327E","JGSK":"2021-04-01 17:13:00.115","CDBH":"5","XSFX":"由西向东","XSFXDM":"2","KKMC":"海晨道与安正路交口"},{"KKBH":"720571001000","HPHM":"津HSM839","JGSK":"2021-04-01 17:13:00.149","CDBH":"2","XSFX":"由西向东","XSFXDM":"2","KKMC":"动漫东路与文一路交口"},{"KKBH":"610256116","HPHM":"津ADD9808","JGSK":"2021-04-01 17:13:00.202","CDBH":"12","XSFX":"由北向南","XSFXDM":"4","KKMC":"中天大道与和顺路交口"},{"KKBH":"610256115","HPHM":"津GG3060","JGSK":"2021-04-01 17:13:00.223","CDBH":"3","XSFX":"由东向西","XSFXDM":"1","KKMC":"中天大道与中生大道交口"},{"KKBH":"720881002000","HPHM":"津JGG276","JGSK":"2021-04-01 17:13:00.258","CDBH":"4","XSFX":"由东向西","XSFXDM":"1","KKMC":"海旭道与安正路交口"},{"KKBH":"610256114","HPHM":"津AZ8990","JGSK":"2021-04-01 17:13:00.28","CDBH":"7","XSFX":"由北向南","XSFXDM":"4","KKMC":"中天大道与和旭路交口"},{"KKBH":"7208810020000","HPHM":"津AY2505","JGSK":"2021-04-01 17:13:00.354","CDBH":"7","XSFX":"由西向东","XSFXDM":"2","KKMC":"海旭道与安正路交口正向"},{"KKBH":"610286127","HPHM":"冀B352C6","JGSK":"2021-04-01 17:13:00.373","CDBH":"7","XSFX":"由南向北","XSFXDM":"3","KKMC":"中津大道与和畅路交口"},{"KKBH":"610266118","HPHM":"蒙A6275J","JGSK":"2021-04-01 17:13:00.376","CDBH":"8","XSFX":"由南向北","XSFXDM":"3","KKMC":"中生大道与和畅路交口"},{"KKBH":"610256113","HPHM":"津A7C003","JGSK":"2021-04-01 17:13:00.396","CDBH":"7","XSFX":"由北向南","XSFXDM":"4","KKMC":"中天大道与和风路交口"},{"KKBH":"610256115","HPHM":"冀D68E89","JGSK":"2021-04-01 17:13:00.426","CDBH":"7","XSFX":"由南向北","XSFXDM":"3","KKMC":"中天大道与中生大道交口"},{"KKBH":"610261003000","HPHM":"津MJB108","JGSK":"2021-04-01 17:13:00.439","CDBH":"11","XSFX":"由东向西","XSFXDM":"1","KKMC":"中生大道与静湖南路交口"},{"KKBH":"610256114","HPHM":"津E20192","JGSK":"2021-04-01 17:13:00.453","CDBH":"9","XSFX":"由北向南","XSFXDM":"4","KKMC":"中天大道与和旭路交口"},{"KKBH":"720891004000","HPHM":"车牌","JGSK":"2021-04-01 17:13:00.608","CDBH":"8","XSFX":"由南向北","XSFXDM":"3","KKMC":"海博道与安平路交口"},{"KKBH":"7208910040000","HPHM":"津HJ5260","JGSK":"2021-04-01 17:13:00.614","CDBH":"6","XSFX":"由西向东","XSFXDM":"2","KKMC":"海博道与安平路交口正向"},{"KKBH":"610401005","HPHM":"晋A44X07","JGSK":"2021-04-01 17:13:00.621","CDBH":"1","XSFX":"由东向西","XSFXDM":"1","KKMC":"和畅路与和顺路交口"},{"KKBH":"7208910060000","HPHM":"冀D9X444","JGSK":"2021-04-01 17:13:00.626","CDBH":"12","XSFX":"由北向南","XSFXDM":"4","KKMC":"海博道与永盛路交口正向"},{"KKBH":"610391006","HPHM":"京CEP870","JGSK":"2021-04-01 17:13:00.648","CDBH":"2","XSFX":"由东向西","XSFXDM":"1","KKMC":"和韵路与和意路交口"},{"KKBH":"610256115","HPHM":"津A1D982","JGSK":"2021-04-01 17:13:00.672","CDBH":"5","XSFX":"由西向东","XSFXDM":"2","KKMC":"中天大道与中生大道交口"},{"KKBH":"610276124","HPHM":"津AD12354","JGSK":"2021-04-01 17:13:00.679","CDBH":"1","XSFX":"由东向西","XSFXDM":"1","KKMC":"中新大道与中生大道交口"},{"KKBH":"610256116","HPHM":"津MBU587","JGSK":"2021-04-01 17:13:00.693","CDBH":"10","XSFX":"由北向南","XSFXDM":"4","KKMC":"中天大道与和顺路交口"},{"KKBH":"7280310030000","HPHM":"津B39725","JGSK":"2021-04-01 17:13:00.705","CDBH":"6","XSFX":"由北向南","XSFXDM":"4","KKMC":"动漫中路与文二路交口正向"},{"KKBH":"610256111","HPHM":"津DVW166","JGSK":"2021-04-01 17:13:00.742","CDBH":"2","XSFX":"由西向东","XSFXDM":"2","KKMC":"中天大道与和惠路交口"},{"KKBH":"6071310030000","HPHM":"津RFQ782","JGSK":"2021-04-01 17:13:00.747","CDBH":"2","XSFX":"由东向西","XSFXDM":"1","KKMC":"中央大道与海旭道交口正向"},{"KKBH":"610256113","HPHM":"津C09E77","JGSK":"2021-04-01 17:13:00.762","CDBH":"7","XSFX":"由北向南","XSFXDM":"4","KKMC":"中天大道与和风路交口"},{"KKBH":"720561002000","HPHM":"津AU5956","JGSK":"2021-04-01 17:13:00.785","CDBH":"1","XSFX":"由东向西","XSFXDM":"1","KKMC":"动漫北路与文三路交口"},{"KKBH":"7208710020000","HPHM":"津AM0960","JGSK":"2021-04-01 17:13:00.791","CDBH":"6","XSFX":"由南向北","XSFXDM":"3","KKMC":"安正路与芳菲路交口正向"},{"KKBH":"610256112","HPHM":"津DJY332","JGSK":"2021-04-01 17:13:00.826","CDBH":"1","XSFX":"由东向西","XSFXDM":"1","KKMC":"中天大道与中津大道交口"},{"KKBH":"610286127","HPHM":"沪C0P7N3","JGSK":"2021-04-01 17:13:00.838","CDBH":"6","XSFX":"由西向东","XSFXDM":"2","KKMC":"中津大道与和畅路交口"},{"KKBH":"610276124","HPHM":"鲁CZ806B","JGSK":"2021-04-01 17:13:00.843","CDBH":"2","XSFX":"由东向西","XSFXDM":"1","KKMC":"中新大道与中生大道交口"},{"KKBH":"610266118","HPHM":"津KHH795","JGSK":"2021-04-01 17:13:00.883","CDBH":"6","XSFX":"由西向东","XSFXDM":"2","KKMC":"中生大道与和畅路交口"},{"KKBH":"7208810040000","HPHM":"津RQU012","JGSK":"2021-04-01 17:13:00.896","CDBH":"2","XSFX":"由东向西","XSFXDM":"1","KKMC":"海旭道与永盛路交口正向"},{"KKBH":"720881004000","HPHM":"津GXR719","JGSK":"2021-04-01 17:13:00.897","CDBH":"1","XSFX":"由东向西","XSFXDM":"1","KKMC":"海旭道与永盛路交口"},{"KKBH":"610266117","HPHM":"津D87591","JGSK":"2021-04-01 17:13:00.9","CDBH":"2","XSFX":"由东向西","XSFXDM":"1","KKMC":"中生大道与和韵路交口"},{"KKBH":"610401004","HPHM":"津A9V355","JGSK":"2021-04-01 17:13:00.939","CDBH":"4","XSFX":"由西向东","XSFXDM":"2","KKMC":"和畅路与和风路交口"},{"KKBH":"610286127","HPHM":"晋CL0066","JGSK":"2021-04-01 17:13:00.942","CDBH":"8","XSFX":"由南向北","XSFXDM":"3","KKMC":"中津大道与和畅路交口"},{"KKBH":"1250","HPHM":"鄂EF81X0","JGSK":"2021-04-01 17:13:00.96","CDBH":"2","XSFX":"由东向西","XSFXDM":"1","KKMC":"中滨大道与盛三街交口正向"},{"KKBH":"610276124","HPHM":"津AY2291","JGSK":"2021-04-01 17:13:00.964","CDBH":"6","XSFX":"由西向东","XSFXDM":"2","KKMC":"中新大道与中生大道交口"},{"KKBH":"7208810020000","HPHM":"冀B2U00F","JGSK":"2021-04-01 17:13:00.978","CDBH":"4","XSFX":"由东向西","XSFXDM":"1","KKMC":"海旭道与安正路交口正向"},{"KKBH":"610256115","HPHM":"津J87557","JGSK":"2021-04-01 17:13:01.044","CDBH":"3","XSFX":"由东向西","XSFXDM":"1","KKMC":"中天大道与中生大道交口"},{"KKBH":"610256116","HPHM":"新ASA619","JGSK":"2021-04-01 17:13:01.081","CDBH":"11","XSFX":"由北向南","XSFXDM":"4","KKMC":"中天大道与和顺路交口"},{"KKBH":"610266118","HPHM":"津HZ6979","JGSK":"2021-04-01 17:13:01.102","CDBH":"1","XSFX":"由东向西","XSFXDM":"1","KKMC":"中生大道与和畅路交口"},{"KKBH":"610256112","HPHM":"津C5D076","JGSK":"2021-04-01 17:13:01.122","CDBH":"4","XSFX":"由西向东","XSFXDM":"2","KKMC":"中天大道与中津大道交口"},{"KKBH":"610256115","HPHM":"津ME1719","JGSK":"2021-04-01 17:13:01.147","CDBH":"1","XSFX":"由东向西","XSFXDM":"1","KKMC":"中天大道与中生大道交口"},{"KKBH":"720881004000","HPHM":"豫PJ309E","JGSK":"2021-04-01 17:13:01.168","CDBH":"10","XSFX":"由西向东","XSFXDM":"2","KKMC":"海旭道与永盛路交口"},{"KKBH":"728031003000","HPHM":"津RRH727","JGSK":"2021-04-01 17:13:01.237","CDBH":"4","XSFX":"由南向北","XSFXDM":"3","KKMC":"动漫中路与文二路交口"},{"KKBH":"610266118","HPHM":"津NHU966","JGSK":"2021-04-01 17:13:01.341","CDBH":"7","XSFX":"由南向北","XSFXDM":"3","KKMC":"中生大道与和畅路交口"},{"KKBH":"610271010","HPHM":"津RSW677","JGSK":"2021-04-01 17:13:01.427","CDBH":"7","XSFX":"由北向南","XSFXDM":"4","KKMC":"中新大道与华五路交口"},{"KKBH":"610401004","HPHM":"辽C3K757","JGSK":"2021-04-01 17:13:01.452","CDBH":"10","XSFX":"由北向南","XSFXDM":"4","KKMC":"和畅路与和风路交口"},{"KKBH":"720891003000","HPHM":"车牌","JGSK":"2021-04-01 17:13:01.461","CDBH":"2","XSFX":"由东向西","XSFXDM":"1","KKMC":"海博道与安正路交口"},{"KKBH":"610276125","HPHM":"车牌","JGSK":"2021-04-01 17:13:01.49","CDBH":"2","XSFX":"由东向西","XSFXDM":"1","KKMC":"中新大道与和顺路交口"},{"KKBH":"610266118","HPHM":"冀B7H8B6","JGSK":"2021-04-01 17:13:01.514","CDBH":"4","XSFX":"由西向东","XSFXDM":"2","KKMC":"中生大道与和畅路交口"},{"KKBH":"610256114","HPHM":"津AD83167","JGSK":"2021-04-01 17:13:01.646","CDBH":"9","XSFX":"由北向南","XSFXDM":"4","KKMC":"中天大道与和旭路交口"},{"KKBH":"7208710020000","HPHM":"冀BM805B","JGSK":"2021-04-01 17:13:01.662","CDBH":"5","XSFX":"由南向北","XSFXDM":"3","KKMC":"安正路与芳菲路交口正向"},{"KKBH":"6102610030000","HPHM":"津K97959","JGSK":"2021-04-01 17:13:01.746","CDBH":"2","XSFX":"由东向西","XSFXDM":"1","KKMC":"中生大道与静湖南路交口正向"},{"KKBH":"610256115","HPHM":"冀CDG518","JGSK":"2021-04-01 17:13:01.792","CDBH":"6","XSFX":"由西向东","XSFXDM":"2","KKMC":"中天大道与中生大道交口"},{"KKBH":"6071310030000","HPHM":"津MHD870","JGSK":"2021-04-01 17:13:01.799","CDBH":"1","XSFX":"由东向西","XSFXDM":"1","KKMC":"中央大道与海旭道交口正向"},{"KKBH":"610271008","HPHM":"车牌","JGSK":"2021-04-01 17:13:01.845","CDBH":"5","XSFX":"由北向南","XSFXDM":"4","KKMC":"中新大道与航母主题公园支路交口"},{"KKBH":"720811002000","HPHM":"鲁A3T6P5","JGSK":"2021-04-01 17:13:01.988","CDBH":"1","XSFX":"由东向西","XSFXDM":"1","KKMC":"动漫南路与文一路交口"},{"KKBH":"610401005","HPHM":"津A0X350","JGSK":"2021-04-01 17:13:02.003","CDBH":"1","XSFX":"由东向西","XSFXDM":"1","KKMC":"和畅路与和顺路交口"},{"KKBH":"7208710020000","HPHM":"津HCL923","JGSK":"2021-04-01 17:13:02.024","CDBH":"9","XSFX":"由北向南","XSFXDM":"4","KKMC":"安正路与芳菲路交口正向"},{"KKBH":"610256114","HPHM":"津C9X259","JGSK":"2021-04-01 17:13:02.133","CDBH":"7","XSFX":"由北向南","XSFXDM":"4","KKMC":"中天大道与和旭路交口"},{"KKBH":"610271009","HPHM":"津A2W805","JGSK":"2021-04-01 17:13:02.187","CDBH":"11","XSFX":"由北向南","XSFXDM":"4","KKMC":"中新大道与泰七路交口"},{"KKBH":"610266118","HPHM":"津C51325","JGSK":"2021-04-01 17:13:02.193","CDBH":"11","XSFX":"由北向南","XSFXDM":"4","KKMC":"中生大道与和畅路交口"},{"KKBH":"610401004","HPHM":"津A5S328","JGSK":"2021-04-01 17:13:02.262","CDBH":"2","XSFX":"由东向西","XSFXDM":"1","KKMC":"和畅路与和风路交口"},{"KKBH":"720541002000","HPHM":"冀AA609C","JGSK":"2021-04-01 17:13:02.36","CDBH":"1","XSFX":"由东向西","XSFXDM":"1","KKMC":"动漫环路西与动漫中路交口"},{"KKBH":"7208210030000","HPHM":"津ADL2285","JGSK":"2021-04-01 17:13:02.384","CDBH":"1","XSFX":"由东向西","XSFXDM":"1","KKMC":"动漫西路与动漫南路交口正向"},{"KKBH":"610266118","HPHM":"津HH4757","JGSK":"2021-04-01 17:13:02.388","CDBH":"5","XSFX":"由西向东","XSFXDM":"2","KKMC":"中生大道与和畅路交口"},{"KKBH":"610286127","HPHM":"冀BM157L","JGSK":"2021-04-01 17:13:02.398","CDBH":"4","XSFX":"由西向东","XSFXDM":"2","KKMC":"中津大道与和畅路交口"},{"KKBH":"610261003000","HPHM":"津JGG259","JGSK":"2021-04-01 17:13:02.44","CDBH":"11","XSFX":"由东向西","XSFXDM":"1","KKMC":"中生大道与静湖南路交口"},{"KKBH":"720871002000","HPHM":"津RPW870","JGSK":"2021-04-01 17:13:02.486","CDBH":"5","XSFX":"由南向北","XSFXDM":"3","KKMC":"安正路与芳菲路交口"},{"KKBH":"610256113","HPHM":"京ADS6897","JGSK":"2021-04-01 17:13:02.523","CDBH":"8","XSFX":"由北向南","XSFXDM":"4","KKMC":"中天大道与和风路交口"},{"KKBH":"711","HPHM":"津RLN892","JGSK":"2021-04-01 17:13:02.523","CDBH":"2","XSFX":"由东向西","XSFXDM":"1","KKMC":"不礼让行人中新大道与和旭路交口"},{"KKBH":"610256114","HPHM":"津HS5553","JGSK":"2021-04-01 17:13:02.533","CDBH":"8","XSFX":"由北向南","XSFXDM":"4","KKMC":"中天大道与和旭路交口"},{"KKBH":"610256115","HPHM":"津C90F86","JGSK":"2021-04-01 17:13:02.543","CDBH":"2","XSFX":"由东向西","XSFXDM":"1","KKMC":"中天大道与中生大道交口"},{"KKBH":"610256115","HPHM":"京Q2D7T9","JGSK":"2021-04-01 17:13:02.557","CDBH":"8","XSFX":"由南向北","XSFXDM":"3","KKMC":"中天大道与中生大道交口"},{"KKBH":"610286127","HPHM":"津DAV108","JGSK":"2021-04-01 17:13:02.593","CDBH":"5","XSFX":"由西向东","XSFXDM":"2","KKMC":"中津大道与和畅路交口"},{"KKBH":"7205410040000","HPHM":"津JAZ609","JGSK":"2021-04-01 17:13:02.655","CDBH":"1","XSFX":"由东向西","XSFXDM":"1","KKMC":"动漫环路东与动漫中路交口正向"},{"KKBH":"6071310030000","HPHM":"津FRV559","JGSK":"2021-04-01 17:13:02.71","CDBH":"3","XSFX":"由东向西","XSFXDM":"1","KKMC":"中央大道与海旭道交口正向"},{"KKBH":"610256116","HPHM":"津MNM135","JGSK":"2021-04-01 17:13:02.724","CDBH":"11","XSFX":"由北向南","XSFXDM":"4","KKMC":"中天大道与和顺路交口"},{"KKBH":"610256116","HPHM":"津JEM022","JGSK":"2021-04-01 17:13:02.725","CDBH":"12","XSFX":"由北向南","XSFXDM":"4","KKMC":"中天大道与和顺路交口"},{"KKBH":"720891008000","HPHM":"蒙D583E5","JGSK":"2021-04-01 17:13:02.733","CDBH":"13","XSFX":"由北向南","XSFXDM":"4","KKMC":"海博道与荣盛路交口"},{"KKBH":"720891003000","HPHM":"津N90039","JGSK":"2021-04-01 17:13:02.741","CDBH":"2","XSFX":"由东向西","XSFXDM":"1","KKMC":"海博道与安正路交口"},{"KKBH":"610256115","HPHM":"津C61X66","JGSK":"2021-04-01 17:13:02.783","CDBH":"3","XSFX":"由东向西","XSFXDM":"1","KKMC":"中天大道与中生大道交口"},{"KKBH":"610256115","HPHM":"车牌","JGSK":"2021-04-01 17:13:02.787","CDBH":"2","XSFX":"由东向西","XSFXDM":"1","KKMC":"中天大道与中生大道交口"},{"KKBH":"720571001000","HPHM":"津DJ020Q","JGSK":"2021-04-01 17:13:02.789","CDBH":"2","XSFX":"由西向东","XSFXDM":"2","KKMC":"动漫东路与文一路交口"},{"KKBH":"720881002000","HPHM":"鲁G709QC","JGSK":"2021-04-01 17:13:02.806","CDBH":"6","XSFX":"由西向东","XSFXDM":"2","KKMC":"海旭道与安正路交口"},{"KKBH":"610256116","HPHM":"冀B3L36H","JGSK":"2021-04-01 17:13:02.818","CDBH":"8","XSFX":"由南向北","XSFXDM":"3","KKMC":"中天大道与和顺路交口"},{"KKBH":"610266118","HPHM":"津B29998","JGSK":"2021-04-01 17:13:02.833","CDBH":"12","XSFX":"由北向南","XSFXDM":"4","KKMC":"中生大道与和畅路交口"},{"KKBH":"610266118","HPHM":"津C17F23","JGSK":"2021-04-01 17:13:02.871","CDBH":"10","XSFX":"由北向南","XSFXDM":"4","KKMC":"中生大道与和畅路交口"},{"KKBH":"7208810020000","HPHM":"津RPW257","JGSK":"2021-04-01 17:13:02.895","CDBH":"6","XSFX":"由西向东","XSFXDM":"2","KKMC":"海旭道与安正路交口正向"},{"KKBH":"610266117","HPHM":"鄂D6K187","JGSK":"2021-04-01 17:13:02.899","CDBH":"2","XSFX":"由东向西","XSFXDM":"1","KKMC":"中生大道与和韵路交口"},{"KKBH":"610256112","HPHM":"津A12U76","JGSK":"2021-04-01 17:13:02.91","CDBH":"6","XSFX":"由西向东","XSFXDM":"2","KKMC":"中天大道与中津大道交口"},{"KKBH":"1250","HPHM":"津C72H77","JGSK":"2021-04-01 17:13:02.93","CDBH":"2","XSFX":"由东向西","XSFXDM":"1","KKMC":"中滨大道与盛三街交口正向"},{"KKBH":"720891003000","HPHM":"车牌","JGSK":"2021-04-01 17:13:03.011","CDBH":"9","XSFX":"由南向北","XSFXDM":"3","KKMC":"海博道与安正路交口"},{"KKBH":"610401004","HPHM":"津A6N777","JGSK":"2021-04-01 17:13:03.036","CDBH":"10","XSFX":"由北向南","XSFXDM":"4","KKMC":"和畅路与和风路交口"},{"KKBH":"720891004000","HPHM":"津HJ5260","JGSK":"2021-04-01 17:13:03.043","CDBH":"5","XSFX":"由西向东","XSFXDM":"2","KKMC":"海博道与安平路交口"},{"KKBH":"7208910040000","HPHM":"津MWF555","JGSK":"2021-04-01 17:13:03.056","CDBH":"6","XSFX":"由西向东","XSFXDM":"2","KKMC":"海博道与安平路交口正向"},{"KKBH":"610266118","HPHM":"津RZR199","JGSK":"2021-04-01 17:13:03.092","CDBH":"11","XSFX":"由北向南","XSFXDM":"4","KKMC":"中生大道与和畅路交口"},{"KKBH":"610256112","HPHM":"津C51895","JGSK":"2021-04-01 17:13:03.151","CDBH":"4","XSFX":"由西向东","XSFXDM":"2","KKMC":"中天大道与中津大道交口"},{"KKBH":"610256114","HPHM":"津C18F13","JGSK":"2021-04-01 17:13:03.16","CDBH":"7","XSFX":"由北向南","XSFXDM":"4","KKMC":"中天大道与和旭路交口"},{"KKBH":"610256115","HPHM":"鲁C752LK","JGSK":"2021-04-01 17:13:03.164","CDBH":"9","XSFX":"由南向北","XSFXDM":"3","KKMC":"中天大道与中生大道交口"},{"KKBH":"610256116","HPHM":"津H36169","JGSK":"2021-04-01 17:13:03.187","CDBH":"8","XSFX":"由南向北","XSFXDM":"3","KKMC":"中天大道与和顺路交口"},{"KKBH":"610256115","HPHM":"津NGA366","JGSK":"2021-04-01 17:13:03.26","CDBH":"12","XSFX":"由北向南","XSFXDM":"4","KKMC":"中天大道与中生大道交口"},{"KKBH":"610276126","HPHM":"车牌","JGSK":"2021-04-01 17:13:03.279","CDBH":"8","XSFX":"由北向南","XSFXDM":"4","KKMC":"中新大道与和意路交口"},{"KKBH":"7208610020000","HPHM":"津MRR553","JGSK":"2021-04-01 17:13:03.281","CDBH":"4","XSFX":"由西向东","XSFXDM":"2","KKMC":"海晨道与安正路交口正向"},{"KKBH":"720881002000","HPHM":"蒙KC530A","JGSK":"2021-04-01 17:13:03.295","CDBH":"4","XSFX":"由东向西","XSFXDM":"1","KKMC":"海旭道与安正路交口"},{"KKBH":"720891004000","HPHM":"津HHH173","JGSK":"2021-04-01 17:13:03.333","CDBH":"9","XSFX":"由南向北","XSFXDM":"3","KKMC":"海博道与安平路交口"},{"KKBH":"610391006","HPHM":"津MGR717","JGSK":"2021-04-01 17:13:03.354","CDBH":"5","XSFX":"由西向东","XSFXDM":"2","KKMC":"和韵路与和意路交口"},{"KKBH":"7400110020000","HPHM":"津JZC339","JGSK":"2021-04-01 17:13:03.384","CDBH":"6","XSFX":"由北向南","XSFXDM":"4","KKMC":"静湖南路与华一路交口正向"},{"KKBH":"610401005","HPHM":"鲁NN26Z8","JGSK":"2021-04-01 17:13:03.406","CDBH":"1","XSFX":"由东向西","XSFXDM":"1","KKMC":"和畅路与和顺路交口"},{"KKBH":"7208610020000","HPHM":"车牌","JGSK":"2021-04-01 17:13:03.426","CDBH":"12","XSFX":"由北向南","XSFXDM":"4","KKMC":"海晨道与安正路交口正向"},{"KKBH":"610401005","HPHM":"津GRR659","JGSK":"2021-04-01 17:13:03.44","CDBH":"7","XSFX":"由南向北","XSFXDM":"3","KKMC":"和畅路与和顺路交口"},{"KKBH":"7280310030000","HPHM":"津NSY822","JGSK":"2021-04-01 17:13:03.458","CDBH":"6","XSFX":"由北向南","XSFXDM":"4","KKMC":"动漫中路与文二路交口正向"},{"KKBH":"7208910030000","HPHM":"辽MSE119","JGSK":"2021-04-01 17:13:03.489","CDBH":"4","XSFX":"由西向东","XSFXDM":"2","KKMC":"海博道与安正路交口正向"},{"KKBH":"610256113","HPHM":"黑GU3903","JGSK":"2021-04-01 17:13:03.562","CDBH":"5","XSFX":"由南向北","XSFXDM":"3","KKMC":"中天大道与和风路交口"},{"KKBH":"610256115","HPHM":"吉A718AX","JGSK":"2021-04-01 17:13:03.57","CDBH":"3","XSFX":"由东向西","XSFXDM":"1","KKMC":"中天大道与中生大道交口"},{"KKBH":"610276124","HPHM":"车牌","JGSK":"2021-04-01 17:13:03.578","CDBH":"8","XSFX":"由南向北","XSFXDM":"3","KKMC":"中新大道与中生大道交口"},{"KKBH":"7208910050000","HPHM":"津HHM501","JGSK":"2021-04-01 17:13:03.58","CDBH":"5","XSFX":"由西向东","XSFXDM":"2","KKMC":"海博道与安明路交口正向"},{"KKBH":"610276124","HPHM":"津A09889","JGSK":"2021-04-01 17:13:03.597","CDBH":"2","XSFX":"由东向西","XSFXDM":"1","KKMC":"中新大道与中生大道交口"},{"KKBH":"610286127","HPHM":"津A1H006","JGSK":"2021-04-01 17:13:03.638","CDBH":"6","XSFX":"由西向东","XSFXDM":"2","KKMC":"中津大道与和畅路交口"},{"KKBH":"610256113","HPHM":"黑EGE019","JGSK":"2021-04-01 17:13:03.642","CDBH":"7","XSFX":"由北向南","XSFXDM":"4","KKMC":"中天大道与和风路交口"},{"KKBH":"720901003000","HPHM":"鲁VB219L","JGSK":"2021-04-01 17:13:03.658","CDBH":"1","XSFX":"由东向西","XSFXDM":"1","KKMC":"玉林道与安平路交口"},{"KKBH":"7208710020000","HPHM":"津DAC587","JGSK":"2021-04-01 17:13:03.672","CDBH":"5","XSFX":"由南向北","XSFXDM":"3","KKMC":"安正路与芳菲路交口正向"},{"KKBH":"720861002000","HPHM":"津MRY811","JGSK":"2021-04-01 17:13:03.714","CDBH":"4","XSFX":"由西向东","XSFXDM":"2","KKMC":"海晨道与安正路交口"},{"KKBH":"7208910040000","HPHM":"冀T58L36","JGSK":"2021-04-01 17:13:03.749","CDBH":"6","XSFX":"由西向东","XSFXDM":"2","KKMC":"海博道与安平路交口正向"},{"KKBH":"610271009","HPHM":"津A2W805","JGSK":"2021-04-01 17:13:03.749","CDBH":"11","XSFX":"由北向南","XSFXDM":"4","KKMC":"中新大道与泰七路交口"},{"KKBH":"610276126","HPHM":"车牌","JGSK":"2021-04-01 17:13:03.751","CDBH":"1","XSFX":"由东向西","XSFXDM":"1","KKMC":"中新大道与和意路交口"},{"KKBH":"740011002000","HPHM":"车牌","JGSK":"2021-04-01 17:13:03.765","CDBH":"13","XSFX":"由南向北","XSFXDM":"3","KKMC":"静湖南路与华一路交口"},{"KKBH":"610316142000","HPHM":"鄂EF81X0","JGSK":"2021-04-01 17:13:03.771","CDBH":"2","XSFX":"由东向西","XSFXDM":"1","KKMC":"中滨大道与盛三街交口"},{"KKBH":"720871002000","HPHM":"津C35S21","JGSK":"2021-04-01 17:13:03.779","CDBH":"8","XSFX":"由北向南","XSFXDM":"4","KKMC":"安正路与芳菲路交口"},{"KKBH":"610251002","HPHM":"鲁A7993M","JGSK":"2021-04-01 17:13:03.796","CDBH":"10","XSFX":"由北向南","XSFXDM":"4","KKMC":"中天大道与和睦路交口"},{"KKBH":"720881002000","HPHM":"鲁VC0C58","JGSK":"2021-04-01 17:13:03.835","CDBH":"13","XSFX":"由北向南","XSFXDM":"4","KKMC":"海旭道与安正路交口"},{"KKBH":"610256113","HPHM":"冀B62CY7","JGSK":"2021-04-01 17:13:03.853","CDBH":"5","XSFX":"由南向北","XSFXDM":"3","KKMC":"中天大道与和风路交口"},{"KKBH":"720891005000","HPHM":"鲁N6007J","JGSK":"2021-04-01 17:13:03.854","CDBH":"8","XSFX":"由南向北","XSFXDM":"3","KKMC":"海博道与安明路交口"},{"KKBH":"610391007","HPHM":"津MZ1775","JGSK":"2021-04-01 17:13:03.855","CDBH":"7","XSFX":"由南向北","XSFXDM":"3","KKMC":"和韵路与和风路交口"},{"KKBH":"610286127","HPHM":"津MKK016","JGSK":"2021-04-01 17:13:03.868","CDBH":"4","XSFX":"由西向东","XSFXDM":"2","KKMC":"中津大道与和畅路交口"},{"KKBH":"610271009","HPHM":"津FFG299","JGSK":"2021-04-01 17:13:03.869","CDBH":"4","XSFX":"由西向东","XSFXDM":"2","KKMC":"中新大道与泰七路交口"},{"KKBH":"610266117","HPHM":"津MZS960","JGSK":"2021-04-01 17:13:03.997","CDBH":"10","XSFX":"由北向南","XSFXDM":"4","KKMC":"中生大道与和韵路交口"},{"KKBH":"610256113","HPHM":"冀R7X2T0","JGSK":"2021-04-01 17:13:04.035","CDBH":"8","XSFX":"由北向南","XSFXDM":"4","KKMC":"中天大道与和风路交口"},{"KKBH":"7208810050000","HPHM":"冀DF2L91","JGSK":"2021-04-01 17:13:04.035","CDBH":"2","XSFX":"由东向西","XSFXDM":"1","KKMC":"海旭道与明盛路交口正向"},{"KKBH":"610256113","HPHM":"津B26098","JGSK":"2021-04-01 17:13:04.041","CDBH":"9","XSFX":"由北向南","XSFXDM":"4","KKMC":"中天大道与和风路交口"},{"KKBH":"7280310030000","HPHM":"津AU5595","JGSK":"2021-04-01 17:13:04.072","CDBH":"3","XSFX":"由南向北","XSFXDM":"3","KKMC":"动漫中路与文二路交口正向"},{"KKBH":"610256116","HPHM":"津AD89177","JGSK":"2021-04-01 17:13:04.078","CDBH":"10","XSFX":"由北向南","XSFXDM":"4","KKMC":"中天大道与和顺路交口"},{"KKBH":"610276124","HPHM":"车牌","JGSK":"2021-04-01 17:13:04.084","CDBH":"4","XSFX":"由西向东","XSFXDM":"2","KKMC":"中新大道与中生大道交口"},{"KKBH":"610401004","HPHM":"津A9V355","JGSK":"2021-04-01 17:13:04.123","CDBH":"5","XSFX":"由西向东","XSFXDM":"2","KKMC":"和畅路与和风路交口"},{"KKBH":"720891003000","HPHM":"车牌","JGSK":"2021-04-01 17:13:04.182","CDBH":"2","XSFX":"由东向西","XSFXDM":"1","KKMC":"海博道与安正路交口"},{"KKBH":"610256114","HPHM":"津H29295","JGSK":"2021-04-01 17:13:04.183","CDBH":"8","XSFX":"由北向南","XSFXDM":"4","KKMC":"中天大道与和旭路交口"},{"KKBH":"720891003000","HPHM":"车牌","JGSK":"2021-04-01 17:13:04.247","CDBH":"6","XSFX":"由西向东","XSFXDM":"2","KKMC":"海博道与安正路交口"},{"KKBH":"610271009","HPHM":"津H51133","JGSK":"2021-04-01 17:13:04.277","CDBH":"11","XSFX":"由北向南","XSFXDM":"4","KKMC":"中新大道与泰七路交口"},{"KKBH":"610256114","HPHM":"津A01M91","JGSK":"2021-04-01 17:13:04.28","CDBH":"7","XSFX":"由北向南","XSFXDM":"4","KKMC":"中天大道与和旭路交口"},{"KKBH":"6071310030000","HPHM":"津NPB901","JGSK":"2021-04-01 17:13:04.311","CDBH":"3","XSFX":"由东向西","XSFXDM":"1","KKMC":"中央大道与海旭道交口正向"},{"KKBH":"6071310030000","HPHM":"津HGN519","JGSK":"2021-04-01 17:13:04.312","CDBH":"2","XSFX":"由东向西","XSFXDM":"1","KKMC":"中央大道与海旭道交口正向"},{"KKBH":"610391006","HPHM":"津AF27669","JGSK":"2021-04-01 17:13:04.437","CDBH":"1","XSFX":"由东向西","XSFXDM":"1","KKMC":"和韵路与和意路交口"},{"KKBH":"610256114","HPHM":"车牌","JGSK":"2021-04-01 17:13:04.459","CDBH":"8","XSFX":"由北向南","XSFXDM":"4","KKMC":"中天大道与和旭路交口"},{"KKBH":"610256116","HPHM":"车牌","JGSK":"2021-04-01 17:13:04.511","CDBH":"11","XSFX":"由北向南","XSFXDM":"4","KKMC":"中天大道与和顺路交口"},{"KKBH":"610271009","HPHM":"津AR6222","JGSK":"2021-04-01 17:13:04.54","CDBH":"10","XSFX":"由北向南","XSFXDM":"4","KKMC":"中新大道与泰七路交口"},{"KKBH":"720891004000","HPHM":"车牌","JGSK":"2021-04-01 17:13:04.566","CDBH":"6","XSFX":"由西向东","XSFXDM":"2","KKMC":"海博道与安平路交口"},{"KKBH":"711","HPHM":"冀B6D62C","JGSK":"2021-04-01 17:13:04.591","CDBH":"7","XSFX":"由北向南","XSFXDM":"4","KKMC":"不礼让行人中新大道与和旭路交口"},{"KKBH":"711","HPHM":"津MM0452","JGSK":"2021-04-01 17:13:04.592","CDBH":"8","XSFX":"由北向南","XSFXDM":"4","KKMC":"不礼让行人中新大道与和旭路交口"},{"KKBH":"610261003000","HPHM":"苏A20VT2","JGSK":"2021-04-01 17:13:04.597","CDBH":"11","XSFX":"由东向西","XSFXDM":"1","KKMC":"中生大道与静湖南路交口"},{"KKBH":"610256113","HPHM":"鲁RL220D","JGSK":"2021-04-01 17:13:04.603","CDBH":"8","XSFX":"由北向南","XSFXDM":"4","KKMC":"中天大道与和风路交口"},{"KKBH":"720881002000","HPHM":"冀B2D8E3","JGSK":"2021-04-01 17:13:04.715","CDBH":"12","XSFX":"由北向南","XSFXDM":"4","KKMC":"海旭道与安正路交口"},{"KKBH":"610266117","HPHM":"津HCB119","JGSK":"2021-04-01 17:13:04.746","CDBH":"2","XSFX":"由东向西","XSFXDM":"1","KKMC":"中生大道与和韵路交口"},{"KKBH":"610401004","HPHM":"津DYA633","JGSK":"2021-04-01 17:13:04.75","CDBH":"4","XSFX":"由西向东","XSFXDM":"2","KKMC":"和畅路与和风路交口"},{"KKBH":"720891006000","HPHM":"冀D9X444","JGSK":"2021-04-01 17:13:04.782","CDBH":"12","XSFX":"由北向南","XSFXDM":"4","KKMC":"海博道与永盛路交口"},{"KKBH":"610266118","HPHM":"津ADB9165","JGSK":"2021-04-01 17:13:04.79","CDBH":"5","XSFX":"由西向东","XSFXDM":"2","KKMC":"中生大道与和畅路交口"},{"KKBH":"610276124","HPHM":"津RWN588","JGSK":"2021-04-01 17:13:04.804","CDBH":"6","XSFX":"由西向东","XSFXDM":"2","KKMC":"中新大道与中生大道交口"},{"KKBH":"610391007","HPHM":"冀RU9U25","JGSK":"2021-04-01 17:13:04.838","CDBH":"8","XSFX":"由南向北","XSFXDM":"3","KKMC":"和韵路与和风路交口"},{"KKBH":"7208710020000","HPHM":"津C6W001","JGSK":"2021-04-01 17:13:04.877","CDBH":"9","XSFX":"由北向南","XSFXDM":"4","KKMC":"安正路与芳菲路交口正向"},{"KKBH":"610271008","HPHM":"车牌","JGSK":"2021-04-01 17:13:04.997","CDBH":"1","XSFX":"由南向北","XSFXDM":"3","KKMC":"中新大道与航母主题公园支路交口"},{"KKBH":"610401005","HPHM":"津NNN423","JGSK":"2021-04-01 17:13:05.005","CDBH":"5","XSFX":"由西向东","XSFXDM":"2","KKMC":"和畅路与和顺路交口"},{"KKBH":"610256114","HPHM":"津HR2517","JGSK":"2021-04-01 17:13:05.069","CDBH":"5","XSFX":"由南向北","XSFXDM":"3","KKMC":"中天大道与和旭路交口"},{"KKBH":"610256114","HPHM":"津JHL848","JGSK":"2021-04-01 17:13:05.123","CDBH":"1","XSFX":"由西向东","XSFXDM":"2","KKMC":"中天大道与和旭路交口"},{"KKBH":"610266117","HPHM":"车牌","JGSK":"2021-04-01 17:13:05.152","CDBH":"1","XSFX":"由东向西","XSFXDM":"1","KKMC":"中生大道与和韵路交口"},{"KKBH":"720571004000","HPHM":"津RTC820","JGSK":"2021-04-01 17:13:05.165","CDBH":"6","XSFX":"由北向南","XSFXDM":"4","KKMC":"动漫东路与动漫中路交口"},{"KKBH":"610276126","HPHM":"车牌","JGSK":"2021-04-01 17:13:05.216","CDBH":"8","XSFX":"由北向南","XSFXDM":"4","KKMC":"中新大道与和意路交口"},{"KKBH":"610266118","HPHM":"津AR9758","JGSK":"2021-04-01 17:13:05.245","CDBH":"3","XSFX":"由东向西","XSFXDM":"1","KKMC":"中生大道与和畅路交口"},{"KKBH":"610251002","HPHM":"津ADN8135","JGSK":"2021-04-01 17:13:05.246","CDBH":"12","XSFX":"由北向南","XSFXDM":"4","KKMC":"中天大道与和睦路交口"},{"KKBH":"610256114","HPHM":"津AZ8990","JGSK":"2021-04-01 17:13:05.26","CDBH":"7","XSFX":"由北向南","XSFXDM":"4","KKMC":"中天大道与和旭路交口"},{"KKBH":"711","HPHM":"津GHG456","JGSK":"2021-04-01 17:13:05.266","CDBH":"5","XSFX":"由南向北","XSFXDM":"3","KKMC":"不礼让行人中新大道与和旭路交口"},{"KKBH":"720891004000","HPHM":"冀T58L36","JGSK":"2021-04-01 17:13:05.284","CDBH":"5","XSFX":"由西向东","XSFXDM":"2","KKMC":"海博道与安平路交口"},{"KKBH":"610391006","HPHM":"津B3D852","JGSK":"2021-04-01 17:13:05.325","CDBH":"4","XSFX":"由西向东","XSFXDM":"2","KKMC":"和韵路与和意路交口"},{"KKBH":"720891004000","HPHM":"车牌","JGSK":"2021-04-01 17:13:05.332","CDBH":"9","XSFX":"由南向北","XSFXDM":"3","KKMC":"海博道与安平路交口"},{"KKBH":"728031003000","HPHM":"津B39725","JGSK":"2021-04-01 17:13:05.39","CDBH":"6","XSFX":"由北向南","XSFXDM":"4","KKMC":"动漫中路与文二路交口"},{"KKBH":"6071310030000","HPHM":"津HJG528","JGSK":"2021-04-01 17:13:05.403","CDBH":"3","XSFX":"由东向西","XSFXDM":"1","KKMC":"中央大道与海旭道交口正向"},{"KKBH":"610256116","HPHM":"津C125N5","JGSK":"2021-04-01 17:13:05.527","CDBH":"11","XSFX":"由北向南","XSFXDM":"4","KKMC":"中天大道与和顺路交口"},{"KKBH":"610256116","HPHM":"津JHZ268","JGSK":"2021-04-01 17:13:05.528","CDBH":"12","XSFX":"由北向南","XSFXDM":"4","KKMC":"中天大道与和顺路交口"},{"KKBH":"610286127","HPHM":"车牌","JGSK":"2021-04-01 17:13:05.571","CDBH":"8","XSFX":"由南向北","XSFXDM":"3","KKMC":"中津大道与和畅路交口"},{"KKBH":"610286127","HPHM":"津A2G565","JGSK":"2021-04-01 17:13:05.576","CDBH":"6","XSFX":"由西向东","XSFXDM":"2","KKMC":"中津大道与和畅路交口"},{"KKBH":"728031003000","HPHM":"津HKD709","JGSK":"2021-04-01 17:13:05.582","CDBH":"1","XSFX":"由东向西","XSFXDM":"1","KKMC":"动漫中路与文二路交口"},{"KKBH":"610271009","HPHM":"津AR6222","JGSK":"2021-04-01 17:13:05.588","CDBH":"10","XSFX":"由北向南","XSFXDM":"4","KKMC":"中新大道与泰七路交口"},{"KKBH":"610276126","HPHM":"鲁AP1V90","JGSK":"2021-04-01 17:13:05.636","CDBH":"2","XSFX":"由东向西","XSFXDM":"1","KKMC":"中新大道与和意路交口"},{"KKBH":"7208910040000","HPHM":"津JXM328","JGSK":"2021-04-01 17:13:05.637","CDBH":"6","XSFX":"由西向东","XSFXDM":"2","KKMC":"海博道与安平路交口正向"},{"KKBH":"610401004","HPHM":"津RHF065","JGSK":"2021-04-01 17:13:05.639","CDBH":"12","XSFX":"由北向南","XSFXDM":"4","KKMC":"和畅路与和风路交口"},{"KKBH":"610391007","HPHM":"津C1T279","JGSK":"2021-04-01 17:13:05.657","CDBH":"4","XSFX":"由西向东","XSFXDM":"2","KKMC":"和韵路与和风路交口"},{"KKBH":"720891004000","HPHM":"津MWF555","JGSK":"2021-04-01 17:13:05.683","CDBH":"5","XSFX":"由西向东","XSFXDM":"2","KKMC":"海博道与安平路交口"},{"KKBH":"720891008000","HPHM":"津K97181","JGSK":"2021-04-01 17:13:05.691","CDBH":"13","XSFX":"由北向南","XSFXDM":"4","KKMC":"海博道与荣盛路交口"},{"KKBH":"610401005","HPHM":"津GRR659","JGSK":"2021-04-01 17:13:05.708","CDBH":"8","XSFX":"由南向北","XSFXDM":"3","KKMC":"和畅路与和顺路交口"},{"KKBH":"610286127","HPHM":"津NLJ985","JGSK":"2021-04-01 17:13:05.713","CDBH":"6","XSFX":"由西向东","XSFXDM":"2","KKMC":"中津大道与和畅路交口"},{"KKBH":"610286127","HPHM":"冀B352C6","JGSK":"2021-04-01 17:13:05.743","CDBH":"8","XSFX":"由南向北","XSFXDM":"3","KKMC":"中津大道与和畅路交口"},{"KKBH":"610316142000","HPHM":"津C72H77","JGSK":"2021-04-01 17:13:05.771","CDBH":"2","XSFX":"由东向西","XSFXDM":"1","KKMC":"中滨大道与盛三街交口"},{"KKBH":"720871002000","HPHM":"鲁NE580Y","JGSK":"2021-04-01 17:13:05.778","CDBH":"9","XSFX":"由北向南","XSFXDM":"4","KKMC":"安正路与芳菲路交口"},{"KKBH":"720891003000","HPHM":"车牌","JGSK":"2021-04-01 17:13:05.783","CDBH":"3","XSFX":"由东向西","XSFXDM":"1","KKMC":"海博道与安正路交口"},{"KKBH":"610266118","HPHM":"津C22732","JGSK":"2021-04-01 17:13:05.821","CDBH":"9","XSFX":"由南向北","XSFXDM":"3","KKMC":"中生大道与和畅路交口"},{"KKBH":"7208910030000","HPHM":"闽CR689H","JGSK":"2021-04-01 17:13:05.846","CDBH":"12","XSFX":"由北向南","XSFXDM":"4","KKMC":"海博道与安正路交口正向"},{"KKBH":"610256115","HPHM":"京Q2GY91","JGSK":"2021-04-01 17:13:05.869","CDBH":"3","XSFX":"由东向西","XSFXDM":"1","KKMC":"中天大道与中生大道交口"},{"KKBH":"720571002000","HPHM":"冀BZ095V","JGSK":"2021-04-01 17:13:05.937","CDBH":"6","XSFX":"由北向南","XSFXDM":"4","KKMC":"动漫东路与文二路交口"},{"KKBH":"720881002000","HPHM":"冀B2U00F","JGSK":"2021-04-01 17:13:05.941","CDBH":"4","XSFX":"由东向西","XSFXDM":"1","KKMC":"海旭道与安正路交口"},{"KKBH":"610271009","HPHM":"津H51133","JGSK":"2021-04-01 17:13:05.994","CDBH":"11","XSFX":"由北向南","XSFXDM":"4","KKMC":"中新大道与泰七路交口"},{"KKBH":"610256116","HPHM":"冀AY0K68","JGSK":"2021-04-01 17:13:06.025","CDBH":"10","XSFX":"由北向南","XSFXDM":"4","KKMC":"中天大道与和顺路交口"},{"KKBH":"610266117","HPHM":"津NFU666","JGSK":"2021-04-01 17:13:06.025","CDBH":"3","XSFX":"由东向西","XSFXDM":"1","KKMC":"中生大道与和韵路交口"},{"KKBH":"720861003000","HPHM":"冀A63CK0","JGSK":"2021-04-01 17:13:06.034","CDBH":"2","XSFX":"由东向西","XSFXDM":"1","KKMC":"海晨道与安明路交口"},{"KKBH":"610256113","HPHM":"冀A12YK0","JGSK":"2021-04-01 17:13:06.041","CDBH":"9","XSFX":"由北向南","XSFXDM":"4","KKMC":"中天大道与和风路交口"},{"KKBH":"720891006000","HPHM":"津HMW115","JGSK":"2021-04-01 17:13:06.056","CDBH":"7","XSFX":"由西向东","XSFXDM":"2","KKMC":"海博道与永盛路交口"},{"KKBH":"610286127","HPHM":"津AF13936","JGSK":"2021-04-01 17:13:06.062","CDBH":"7","XSFX":"由南向北","XSFXDM":"3","KKMC":"中津大道与和畅路交口"},{"KKBH":"7208810020000","HPHM":"津NXQ798","JGSK":"2021-04-01 17:13:06.076","CDBH":"12","XSFX":"由北向南","XSFXDM":"4","KKMC":"海旭道与安正路交口正向"},{"KKBH":"610261003000","HPHM":"津K97959","JGSK":"2021-04-01 17:13:06.118","CDBH":"11","XSFX":"由东向西","XSFXDM":"1","KKMC":"中生大道与静湖南路交口"},{"KKBH":"610401004","HPHM":"豫A6LN36","JGSK":"2021-04-01 17:13:06.127","CDBH":"10","XSFX":"由北向南","XSFXDM":"4","KKMC":"和畅路与和风路交口"},{"KKBH":"7208810020000","HPHM":"津GWZ233","JGSK":"2021-04-01 17:13:06.128","CDBH":"2","XSFX":"由东向西","XSFXDM":"1","KKMC":"海旭道与安正路交口正向"},{"KKBH":"610266118","HPHM":"津C17F23","JGSK":"2021-04-01 17:13:06.192","CDBH":"11","XSFX":"由北向南","XSFXDM":"4","KKMC":"中生大道与和畅路交口"},{"KKBH":"610256115","HPHM":"津ME1719","JGSK":"2021-04-01 17:13:06.268","CDBH":"2","XSFX":"由东向西","XSFXDM":"1","KKMC":"中天大道与中生大道交口"},{"KKBH":"610256113","HPHM":"车牌","JGSK":"2021-04-01 17:13:06.317","CDBH":"5","XSFX":"由南向北","XSFXDM":"3","KKMC":"中天大道与和风路交口"},{"KKBH":"6102610030000","HPHM":"京QE9J98","JGSK":"2021-04-01 17:13:06.35","CDBH":"2","XSFX":"由东向西","XSFXDM":"1","KKMC":"中生大道与静湖南路交口正向"},{"KKBH":"610286127","HPHM":"津DJD727","JGSK":"2021-04-01 17:13:06.353","CDBH":"4","XSFX":"由西向东","XSFXDM":"2","KKMC":"中津大道与和畅路交口"},{"KKBH":"610256116","HPHM":"津MYN029","JGSK":"2021-04-01 17:13:06.361","CDBH":"5","XSFX":"由西向东","XSFXDM":"2","KKMC":"中天大道与和顺路交口"},{"KKBH":"740011002000","HPHM":"冀J581RD","JGSK":"2021-04-01 17:13:06.393","CDBH":"15","XSFX":"由北向南","XSFXDM":"4","KKMC":"静湖南路与华一路交口"},{"KKBH":"6071310030000","HPHM":"冀AH591U","JGSK":"2021-04-01 17:13:06.515","CDBH":"2","XSFX":"由东向西","XSFXDM":"1","KKMC":"中央大道与海旭道交口正向"},{"KKBH":"610286127","HPHM":"鲁R0K00Q","JGSK":"2021-04-01 17:13:06.53","CDBH":"5","XSFX":"由西向东","XSFXDM":"2","KKMC":"中津大道与和畅路交口"},{"KKBH":"6103261400000","HPHM":"津MZD336","JGSK":"2021-04-01 17:13:06.532","CDBH":"6","XSFX":"由西向东","XSFXDM":"2","KKMC":"中成大道与中海大道交口正向"},{"KKBH":"7280310020000","HPHM":"津DED517","JGSK":"2021-04-01 17:13:06.538","CDBH":"7","XSFX":"由北向南","XSFXDM":"4","KKMC":"动漫中路与文一路交口正向"},{"KKBH":"720541004000","HPHM":"津JAZ609","JGSK":"2021-04-01 17:13:06.549","CDBH":"1","XSFX":"由东向西","XSFXDM":"1","KKMC":"动漫环路东与动漫中路交口"},{"KKBH":"610271010","HPHM":"津KHX289","JGSK":"2021-04-01 17:13:06.554","CDBH":"7","XSFX":"由北向南","XSFXDM":"4","KKMC":"中新大道与华五路交口"},{"KKBH":"7205710040000","HPHM":"冀B94AQ5","JGSK":"2021-04-01 17:13:06.569","CDBH":"2","XSFX":"由东向西","XSFXDM":"1","KKMC":"动漫东路与动漫中路交口正向"},{"KKBH":"7208610020000","HPHM":"津A17D02","JGSK":"2021-04-01 17:13:06.572","CDBH":"4","XSFX":"由西向东","XSFXDM":"2","KKMC":"海晨道与安正路交口正向"},{"KKBH":"610271009","HPHM":"车牌","JGSK":"2021-04-01 17:13:06.652","CDBH":"5","XSFX":"由西向东","XSFXDM":"2","KKMC":"中新大道与泰七路交口"},{"KKBH":"610266118","HPHM":"津RZR199","JGSK":"2021-04-01 17:13:06.672","CDBH":"12","XSFX":"由北向南","XSFXDM":"4","KKMC":"中生大道与和畅路交口"},{"KKBH":"610276124","HPHM":"津RXV691","JGSK":"2021-04-01 17:13:06.705","CDBH":"10","XSFX":"由北向南","XSFXDM":"4","KKMC":"中新大道与中生大道交口"},{"KKBH":"7208910030000","HPHM":"车牌","JGSK":"2021-04-01 17:13:06.75","CDBH":"3","XSFX":"由东向西","XSFXDM":"1","KKMC":"海博道与安正路交口正向"},{"KKBH":"711","HPHM":"冀B1E7E9","JGSK":"2021-04-01 17:13:06.769","CDBH":"2","XSFX":"由东向西","XSFXDM":"1","KKMC":"不礼让行人中新大道与和旭路交口"},{"KKBH":"7208810020000","HPHM":"津HG3709","JGSK":"2021-04-01 17:13:06.775","CDBH":"10","XSFX":"由南向北","XSFXDM":"3","KKMC":"海旭道与安正路交口正向"},{"KKBH":"7208910050000","HPHM":"鲁B01ZJ5","JGSK":"2021-04-01 17:13:06.831","CDBH":"6","XSFX":"由西向东","XSFXDM":"2","KKMC":"海博道与安明路交口正向"},{"KKBH":"610256113","HPHM":"津AF02617","JGSK":"2021-04-01 17:13:06.849","CDBH":"8","XSFX":"由北向南","XSFXDM":"4","KKMC":"中天大道与和风路交口"},{"KKBH":"610256114","HPHM":"津AD83667","JGSK":"2021-04-01 17:13:06.86","CDBH":"9","XSFX":"由北向南","XSFXDM":"4","KKMC":"中天大道与和旭路交口"},{"KKBH":"610256116","HPHM":"冀B3L36H","JGSK":"2021-04-01 17:13:06.872","CDBH":"8","XSFX":"由南向北","XSFXDM":"3","KKMC":"中天大道与和顺路交口"},{"KKBH":"610271010","HPHM":"津KCX828","JGSK":"2021-04-01 17:13:06.873","CDBH":"4","XSFX":"由南向北","XSFXDM":"3","KKMC":"中新大道与华五路交口"},{"KKBH":"610266118","HPHM":"冀B7ZL52","JGSK":"2021-04-01 17:13:06.951","CDBH":"11","XSFX":"由北向南","XSFXDM":"4","KKMC":"中生大道与和畅路交口"},{"KKBH":"610266118","HPHM":"冀B7ZL52","JGSK":"2021-04-01 17:13:06.952","CDBH":"11","XSFX":"由北向南","XSFXDM":"4","KKMC":"中生大道与和畅路交口"},{"KKBH":"720821003000","HPHM":"津ADL2285","JGSK":"2021-04-01 17:13:06.966","CDBH":"1","XSFX":"由东向西","XSFXDM":"1","KKMC":"动漫西路与动漫南路交口"},{"KKBH":"7280310020000","HPHM":"车牌","JGSK":"2021-04-01 17:13:06.973","CDBH":"3","XSFX":"由西向东","XSFXDM":"2","KKMC":"动漫中路与文一路交口正向"},{"KKBH":"610256114","HPHM":"豫K001E0","JGSK":"2021-04-01 17:13:06.995","CDBH":"5","XSFX":"由南向北","XSFXDM":"3","KKMC":"中天大道与和旭路交口"},{"KKBH":"610256113","HPHM":"黑GU3903","JGSK":"2021-04-01 17:13:07.06","CDBH":"5","XSFX":"由南向北","XSFXDM":"3","KKMC":"中天大道与和风路交口"},{"KKBH":"7208910060000","HPHM":"津G00728","JGSK":"2021-04-01 17:13:07.08","CDBH":"3","XSFX":"由东向西","XSFXDM":"1","KKMC":"海博道与永盛路交口正向"},{"KKBH":"720881002000","HPHM":"津AY2505","JGSK":"2021-04-01 17:13:07.134","CDBH":"8","XSFX":"由西向东","XSFXDM":"2","KKMC":"海旭道与安正路交口"},{"KKBH":"610266117","HPHM":"WJ津11001","JGSK":"2021-04-01 17:13:07.145","CDBH":"1","XSFX":"由东向西","XSFXDM":"1","KKMC":"中生大道与和韵路交口"},{"KKBH":"720881004000","HPHM":"津RQU012","JGSK":"2021-04-01 17:13:07.148","CDBH":"2","XSFX":"由东向西","XSFXDM":"1","KKMC":"海旭道与永盛路交口"},{"KKBH":"720891004000","HPHM":"车牌","JGSK":"2021-04-01 17:13:07.174","CDBH":"9","XSFX":"由南向北","XSFXDM":"3","KKMC":"海博道与安平路交口"},{"KKBH":"610256114","HPHM":"津RDF936","JGSK":"2021-04-01 17:13:07.23","CDBH":"8","XSFX":"由北向南","XSFXDM":"4","KKMC":"中天大道与和旭路交口"},{"KKBH":"610256113","HPHM":"津LCE913","JGSK":"2021-04-01 17:13:07.248","CDBH":"7","XSFX":"由北向南","XSFXDM":"4","KKMC":"中天大道与和风路交口"},{"KKBH":"610266117","HPHM":"晋BMU402","JGSK":"2021-04-01 17:13:07.266","CDBH":"10","XSFX":"由北向南","XSFXDM":"4","KKMC":"中生大道与和韵路交口"},{"KKBH":"610256115","HPHM":"津A6W608","JGSK":"2021-04-01 17:13:07.377","CDBH":"1","XSFX":"由东向西","XSFXDM":"1","KKMC":"中天大道与中生大道交口"},{"KKBH":"720881007000","HPHM":"鲁DZ069S","JGSK":"2021-04-01 17:13:07.391","CDBH":"1","XSFX":"由东向西","XSFXDM":"1","KKMC":"海旭道与弘通路交口"},{"KKBH":"7208610020000","HPHM":"车牌","JGSK":"2021-04-01 17:13:07.44","CDBH":"12","XSFX":"由北向南","XSFXDM":"4","KKMC":"海晨道与安正路交口正向"},{"KKBH":"720891004000","HPHM":"津JXM328","JGSK":"2021-04-01 17:13:07.445","CDBH":"5","XSFX":"由西向东","XSFXDM":"2","KKMC":"海博道与安平路交口"},{"KKBH":"610256116","HPHM":"津MBU587","JGSK":"2021-04-01 17:13:07.487","CDBH":"11","XSFX":"由北向南","XSFXDM":"4","KKMC":"中天大道与和顺路交口"},{"KKBH":"7280310060000","HPHM":"车牌","JGSK":"2021-04-01 17:13:07.495","CDBH":"2","XSFX":"由东向西","XSFXDM":"1","KKMC":"动漫中路与文三路交口正向"},{"KKBH":"610256116","HPHM":"津ABL861","JGSK":"2021-04-01 17:13:07.517","CDBH":"11","XSFX":"由北向南","XSFXDM":"4","KKMC":"中天大道与和顺路交口"},{"KKBH":"610256112","HPHM":"津HN6030","JGSK":"2021-04-01 17:13:07.551","CDBH":"2","XSFX":"由东向西","XSFXDM":"1","KKMC":"中天大道与中津大道交口"},{"KKBH":"610256114","HPHM":"津C18F13","JGSK":"2021-04-01 17:13:07.578","CDBH":"7","XSFX":"由北向南","XSFXDM":"4","KKMC":"中天大道与和旭路交口"},{"KKBH":"610276125","HPHM":"津A22T38","JGSK":"2021-04-01 17:13:07.582","CDBH":"2","XSFX":"由东向西","XSFXDM":"1","KKMC":"中新大道与和顺路交口"},{"KKBH":"7205410040000","HPHM":"津GJY517","JGSK":"2021-04-01 17:13:07.605","CDBH":"4","XSFX":"由西向东","XSFXDM":"2","KKMC":"动漫环路东与动漫中路交口正向"},{"KKBH":"610266117","HPHM":"津AY2220","JGSK":"2021-04-01 17:13:07.626","CDBH":"2","XSFX":"由东向西","XSFXDM":"1","KKMC":"中生大道与和韵路交口"},{"KKBH":"6071310030000","HPHM":"津F11Y66","JGSK":"2021-04-01 17:13:07.632","CDBH":"3","XSFX":"由东向西","XSFXDM":"1","KKMC":"中央大道与海旭道交口正向"},{"KKBH":"7208810020000","HPHM":"津N05088","JGSK":"2021-04-01 17:13:07.637","CDBH":"7","XSFX":"由西向东","XSFXDM":"2","KKMC":"海旭道与安正路交口正向"},{"KKBH":"7208810060000","HPHM":"车牌","JGSK":"2021-04-01 17:13:07.655","CDBH":"4","XSFX":"由南向北","XSFXDM":"3","KKMC":"海旭道与庄盛路交口正向"},{"KKBH":"610256113","HPHM":"津NNC515","JGSK":"2021-04-01 17:13:07.704","CDBH":"8","XSFX":"由北向南","XSFXDM":"4","KKMC":"中天大道与和风路交口"},{"KKBH":"610286127","HPHM":"津JU9199","JGSK":"2021-04-01 17:13:07.737","CDBH":"4","XSFX":"由西向东","XSFXDM":"2","KKMC":"中津大道与和畅路交口"},{"KKBH":"7208610030000","HPHM":"辽LP3678","JGSK":"2021-04-01 17:13:07.863","CDBH":"10","XSFX":"由北向南","XSFXDM":"4","KKMC":"海晨道与安明路交口正向"},{"KKBH":"720891003000","HPHM":"车牌","JGSK":"2021-04-01 17:13:07.864","CDBH":"2","XSFX":"由东向西","XSFXDM":"1","KKMC":"海博道与安正路交口"},{"KKBH":"7208910030000","HPHM":"津HAW893","JGSK":"2021-04-01 17:13:07.903","CDBH":"4","XSFX":"由西向东","XSFXDM":"2","KKMC":"海博道与安正路交口正向"},{"KKBH":"728031003000","HPHM":"津NSY822","JGSK":"2021-04-01 17:13:07.949","CDBH":"6","XSFX":"由北向南","XSFXDM":"4","KKMC":"动漫中路与文二路交口"},{"KKBH":"610256115","HPHM":"津A28G63","JGSK":"2021-04-01 17:13:08.037","CDBH":"11","XSFX":"由北向南","XSFXDM":"4","KKMC":"中天大道与中生大道交口"},{"KKBH":"610271008","HPHM":"车牌","JGSK":"2021-04-01 17:13:08.068","CDBH":"4","XSFX":"由北向南","XSFXDM":"4","KKMC":"中新大道与航母主题公园支路交口"},{"KKBH":"610266117","HPHM":"津HZ4508","JGSK":"2021-04-01 17:13:08.106","CDBH":"3","XSFX":"由东向西","XSFXDM":"1","KKMC":"中生大道与和韵路交口"},{"KKBH":"610256113","HPHM":"津JCX820","JGSK":"2021-04-01 17:13:08.163","CDBH":"4","XSFX":"由南向北","XSFXDM":"3","KKMC":"中天大道与和风路交口"},{"KKBH":"610256116","HPHM":"鲁FF7K29","JGSK":"2021-04-01 17:13:08.164","CDBH":"8","XSFX":"由南向北","XSFXDM":"3","KKMC":"中天大道与和顺路交口"},{"KKBH":"7208910040000","HPHM":"津RSD306","JGSK":"2021-04-01 17:13:08.198","CDBH":"6","XSFX":"由西向东","XSFXDM":"2","KKMC":"海博道与安平路交口正向"},{"KKBH":"7208610020000","HPHM":"冀B9MV48","JGSK":"2021-04-01 17:13:08.206","CDBH":"5","XSFX":"由西向东","XSFXDM":"2","KKMC":"海晨道与安正路交口正向"},{"KKBH":"7209010020000","HPHM":"津MMS210","JGSK":"2021-04-01 17:13:08.238","CDBH":"8","XSFX":"由南向北","XSFXDM":"3","KKMC":"玉林道与安正路交口正向"},{"KKBH":"610256116","HPHM":"津B37823","JGSK":"2021-04-01 17:13:08.254","CDBH":"10","XSFX":"由北向南","XSFXDM":"4","KKMC":"中天大道与和顺路交口"},{"KKBH":"7205710040000","HPHM":"车牌","JGSK":"2021-04-01 17:13:08.303","CDBH":"2","XSFX":"由东向西","XSFXDM":"1","KKMC":"动漫东路与动漫中路交口正向"},{"KKBH":"610266118","HPHM":"鲁NL02N8","JGSK":"2021-04-01 17:13:08.328","CDBH":"4","XSFX":"由西向东","XSFXDM":"2","KKMC":"中生大道与和畅路交口"},{"KKBH":"610276124","HPHM":"津A0Z171","JGSK":"2021-04-01 17:13:08.37","CDBH":"8","XSFX":"由南向北","XSFXDM":"3","KKMC":"中新大道与中生大道交口"},{"KKBH":"720891004000","HPHM":"车牌","JGSK":"2021-04-01 17:13:08.37","CDBH":"9","XSFX":"由南向北","XSFXDM":"3","KKMC":"海博道与安平路交口"},{"KKBH":"7208810050000","HPHM":"津AF38875","JGSK":"2021-04-01 17:13:08.385","CDBH":"9","XSFX":"由北向南","XSFXDM":"4","KKMC":"海旭道与明盛路交口正向"},{"KKBH":"7280310030000","HPHM":"津MYG117","JGSK":"2021-04-01 17:13:08.389","CDBH":"2","XSFX":"由东向西","XSFXDM":"1","KKMC":"动漫中路与文二路交口正向"},{"KKBH":"610401005","HPHM":"晋A44X07","JGSK":"2021-04-01 17:13:08.401","CDBH":"1","XSFX":"由东向西","XSFXDM":"1","KKMC":"和畅路与和顺路交口"},{"KKBH":"720871002000","HPHM":"津A0U630","JGSK":"2021-04-01 17:13:08.408","CDBH":"5","XSFX":"由南向北","XSFXDM":"3","KKMC":"安正路与芳菲路交口"},{"KKBH":"7205610020000","HPHM":"津MMC776","JGSK":"2021-04-01 17:13:08.423","CDBH":"3","XSFX":"由西向东","XSFXDM":"2","KKMC":"动漫北路与文三路交口正向"},{"KKBH":"720881002000","HPHM":"津JME039","JGSK":"2021-04-01 17:13:08.432","CDBH":"9","XSFX":"由南向北","XSFXDM":"3","KKMC":"海旭道与安正路交口"},{"KKBH":"610256116","HPHM":"津A08159D","JGSK":"2021-04-01 17:13:08.446","CDBH":"12","XSFX":"由北向南","XSFXDM":"4","KKMC":"中天大道与和顺路交口"},{"KKBH":"610256114","HPHM":"津H29295","JGSK":"2021-04-01 17:13:08.46","CDBH":"8","XSFX":"由北向南","XSFXDM":"4","KKMC":"中天大道与和旭路交口"},{"KKBH":"720891003000","HPHM":"车牌","JGSK":"2021-04-01 17:13:08.493","CDBH":"6","XSFX":"由西向东","XSFXDM":"2","KKMC":"海博道与安正路交口"},{"KKBH":"610266118","HPHM":"辽A9Z97X","JGSK":"2021-04-01 17:13:08.504","CDBH":"10","XSFX":"由北向南","XSFXDM":"4","KKMC":"中生大道与和畅路交口"},{"KKBH":"610256115","HPHM":"津NZ7580","JGSK":"2021-04-01 17:13:08.509","CDBH":"3","XSFX":"由东向西","XSFXDM":"1","KKMC":"中天大道与中生大道交口"},{"KKBH":"610266117","HPHM":"津AY2326","JGSK":"2021-04-01 17:13:08.527","CDBH":"2","XSFX":"由东向西","XSFXDM":"1","KKMC":"中生大道与和韵路交口"},{"KKBH":"720891005000","HPHM":"津HHM501","JGSK":"2021-04-01 17:13:08.569","CDBH":"5","XSFX":"由西向东","XSFXDM":"2","KKMC":"海博道与安明路交口"},{"KKBH":"720891003000","HPHM":"津M56W23","JGSK":"2021-04-01 17:13:08.584","CDBH":"2","XSFX":"由东向西","XSFXDM":"1","KKMC":"海博道与安正路交口"},{"KKBH":"610256115","HPHM":"津C00R35","JGSK":"2021-04-01 17:13:08.61","CDBH":"2","XSFX":"由东向西","XSFXDM":"1","KKMC":"中天大道与中生大道交口"},{"KKBH":"711","HPHM":"津DAC622","JGSK":"2021-04-01 17:13:08.628","CDBH":"5","XSFX":"由南向北","XSFXDM":"3","KKMC":"不礼让行人中新大道与和旭路交口"},{"KKBH":"610256115","HPHM":"津LG8562","JGSK":"2021-04-01 17:13:08.668","CDBH":"1","XSFX":"由东向西","XSFXDM":"1","KKMC":"中天大道与中生大道交口"},{"KKBH":"610391007","HPHM":"津MHJ136","JGSK":"2021-04-01 17:13:08.68","CDBH":"4","XSFX":"由西向东","XSFXDM":"2","KKMC":"和韵路与和风路交口"},{"KKBH":"610271009","HPHM":"津C28Z39","JGSK":"2021-04-01 17:13:08.69","CDBH":"10","XSFX":"由北向南","XSFXDM":"4","KKMC":"中新大道与泰七路交口"},{"KKBH":"610256114","HPHM":"津A01M91","JGSK":"2021-04-01 17:13:08.7","CDBH":"7","XSFX":"由北向南","XSFXDM":"4","KKMC":"中天大道与和旭路交口"},{"KKBH":"7205710030000","HPHM":"冀TG0H52","JGSK":"2021-04-01 17:13:08.76","CDBH":"1","XSFX":"由东向西","XSFXDM":"1","KKMC":"动漫东路与文三路交口正向"},{"KKBH":"610401004","HPHM":"车牌","JGSK":"2021-04-01 17:13:08.767","CDBH":"11","XSFX":"由北向南","XSFXDM":"4","KKMC":"和畅路与和风路交口"},{"KKBH":"720871002000","HPHM":"津HCL923","JGSK":"2021-04-01 17:13:08.822","CDBH":"9","XSFX":"由北向南","XSFXDM":"4","KKMC":"安正路与芳菲路交口"},{"KKBH":"610276126","HPHM":"津G52259","JGSK":"2021-04-01 17:13:08.889","CDBH":"2","XSFX":"由东向西","XSFXDM":"1","KKMC":"中新大道与和意路交口"},{"KKBH":"610266118","HPHM":"津KYW966","JGSK":"2021-04-01 17:13:08.891","CDBH":"5","XSFX":"由西向东","XSFXDM":"2","KKMC":"中生大道与和畅路交口"},{"KKBH":"610391008","HPHM":"津RTG192","JGSK":"2021-04-01 17:13:08.91","CDBH":"1","XSFX":"由东向西","XSFXDM":"1","KKMC":"和韵路与和旭路交口"},{"KKBH":"720881002000","HPHM":"津JGT128","JGSK":"2021-04-01 17:13:08.957","CDBH":"12","XSFX":"由北向南","XSFXDM":"4","KKMC":"海旭道与安正路交口"},{"KKBH":"610391006","HPHM":"津AD11820","JGSK":"2021-04-01 17:13:08.982","CDBH":"4","XSFX":"由西向东","XSFXDM":"2","KKMC":"和韵路与和意路交口"},{"KKBH":"6071310030000","HPHM":"津JTH909","JGSK":"2021-04-01 17:13:08.983","CDBH":"3","XSFX":"由东向西","XSFXDM":"1","KKMC":"中央大道与海旭道交口正向"},{"KKBH":"6071310030000","HPHM":"津BZ0519","JGSK":"2021-04-01 17:13:08.984","CDBH":"2","XSFX":"由东向西","XSFXDM":"1","KKMC":"中央大道与海旭道交口正向"},{"KKBH":"610256113","HPHM":"津A3D626","JGSK":"2021-04-01 17:13:08.985","CDBH":"5","XSFX":"由南向北","XSFXDM":"3","KKMC":"中天大道与和风路交口"},{"KKBH":"610276124","HPHM":"车牌","JGSK":"2021-04-01 17:13:08.988","CDBH":"8","XSFX":"由南向北","XSFXDM":"3","KKMC":"中新大道与中生大道交口"},{"KKBH":"711","HPHM":"津KLH933","JGSK":"2021-04-01 17:13:08.995","CDBH":"8","XSFX":"由北向南","XSFXDM":"4","KKMC":"不礼让行人中新大道与和旭路交口"},{"KKBH":"720881002000","HPHM":"津GWZ233","JGSK":"2021-04-01 17:13:09.003","CDBH":"2","XSFX":"由东向西","XSFXDM":"1","KKMC":"海旭道与安正路交口"},{"KKBH":"610401004","HPHM":"津DYA633","JGSK":"2021-04-01 17:13:09.008","CDBH":"4","XSFX":"由西向东","XSFXDM":"2","KKMC":"和畅路与和风路交口"},{"KKBH":"610271008","HPHM":"车牌","JGSK":"2021-04-01 17:13:09.017","CDBH":"5","XSFX":"由北向南","XSFXDM":"4","KKMC":"中新大道与航母主题公园支路交口"},{"KKBH":"610271008","HPHM":"车牌","JGSK":"2021-04-01 17:13:09.054","CDBH":"2","XSFX":"由南向北","XSFXDM":"3","KKMC":"中新大道与航母主题公园支路交口"},{"KKBH":"610276124","HPHM":"鲁CZ806B","JGSK":"2021-04-01 17:13:09.084","CDBH":"3","XSFX":"由东向西","XSFXDM":"1","KKMC":"中新大道与中生大道交口"},{"KKBH":"610256111","HPHM":"津AD79791","JGSK":"2021-04-01 17:13:09.103","CDBH":"1","XSFX":"由西向东","XSFXDM":"2","KKMC":"中天大道与和惠路交口"},{"KKBH":"610266117","HPHM":"冀HZE078","JGSK":"2021-04-01 17:13:09.179","CDBH":"10","XSFX":"由北向南","XSFXDM":"4","KKMC":"中生大道与和韵路交口"},{"KKBH":"720881005000","HPHM":"冀DF2L91","JGSK":"2021-04-01 17:13:09.182","CDBH":"2","XSFX":"由东向西","XSFXDM":"1","KKMC":"海旭道与明盛路交口"},{"KKBH":"610276125","HPHM":"鲁NG32X5","JGSK":"2021-04-01 17:13:09.186","CDBH":"8","XSFX":"由北向南","XSFXDM":"4","KKMC":"中新大道与和顺路交口"},{"KKBH":"610256113","HPHM":"车牌","JGSK":"2021-04-01 17:13:09.22","CDBH":"5","XSFX":"由南向北","XSFXDM":"3","KKMC":"中天大道与和风路交口"},{"KKBH":"711","HPHM":"津C62K82","JGSK":"2021-04-01 17:13:09.234","CDBH":"7","XSFX":"由北向南","XSFXDM":"4","KKMC":"不礼让行人中新大道与和旭路交口"},{"KKBH":"610256115","HPHM":"黑DX5478","JGSK":"2021-04-01 17:13:09.287","CDBH":"10","XSFX":"由北向南","XSFXDM":"4","KKMC":"中天大道与中生大道交口"},{"KKBH":"7205410020000","HPHM":"津AD21092","JGSK":"2021-04-01 17:13:09.327","CDBH":"1","XSFX":"由东向西","XSFXDM":"1","KKMC":"动漫环路西与动漫中路交口正向"},{"KKBH":"610276124","HPHM":"京Q08H83","JGSK":"2021-04-01 17:13:09.33","CDBH":"7","XSFX":"由南向北","XSFXDM":"3","KKMC":"中新大道与中生大道交口"},{"KKBH":"610271009","HPHM":"津C28Z39","JGSK":"2021-04-01 17:13:09.349","CDBH":"10","XSFX":"由北向南","XSFXDM":"4","KKMC":"中新大道与泰七路交口"},{"KKBH":"7205710040000","HPHM":"车牌","JGSK":"2021-04-01 17:13:09.36","CDBH":"2","XSFX":"由东向西","XSFXDM":"1","KKMC":"动漫东路与动漫中路交口正向"},{"KKBH":"610256116","HPHM":"津AD89177","JGSK":"2021-04-01 17:13:09.408","CDBH":"11","XSFX":"由北向南","XSFXDM":"4","KKMC":"中天大道与和顺路交口"},{"KKBH":"610266118","HPHM":"津C523E7","JGSK":"2021-04-01 17:13:09.432","CDBH":"11","XSFX":"由北向南","XSFXDM":"4","KKMC":"中生大道与和畅路交口"},{"KKBH":"610401005","HPHM":"鲁NN26Z8","JGSK":"2021-04-01 17:13:09.522","CDBH":"2","XSFX":"由东向西","XSFXDM":"1","KKMC":"和畅路与和顺路交口"},{"KKBH":"728031006000","HPHM":"冀B1B76F","JGSK":"2021-04-01 17:13:09.528","CDBH":"3","XSFX":"由西向东","XSFXDM":"2","KKMC":"动漫中路与文三路交口"},{"KKBH":"610391008","HPHM":"冀AA4D56","JGSK":"2021-04-01 17:13:09.565","CDBH":"5","XSFX":"由西向东","XSFXDM":"2","KKMC":"和韵路与和旭路交口"},{"KKBH":"610276124","HPHM":"津NXR068","JGSK":"2021-04-01 17:13:09.591","CDBH":"11","XSFX":"由北向南","XSFXDM":"4","KKMC":"中新大道与中生大道交口"},{"KKBH":"7208810020000","HPHM":"车牌","JGSK":"2021-04-01 17:13:09.682","CDBH":"3","XSFX":"由东向西","XSFXDM":"1","KKMC":"海旭道与安正路交口正向"},{"KKBH":"610271009","HPHM":"津GSX911","JGSK":"2021-04-01 17:13:09.724","CDBH":"10","XSFX":"由北向南","XSFXDM":"4","KKMC":"中新大道与泰七路交口"},{"KKBH":"720891004000","HPHM":"车牌","JGSK":"2021-04-01 17:13:09.735","CDBH":"9","XSFX":"由南向北","XSFXDM":"3","KKMC":"海博道与安平路交口"},{"KKBH":"610271010","HPHM":"津K81360","JGSK":"2021-04-01 17:13:09.804","CDBH":"8","XSFX":"由北向南","XSFXDM":"4","KKMC":"中新大道与华五路交口"},{"KKBH":"7208610030000","HPHM":"津KT5610","JGSK":"2021-04-01 17:13:09.813","CDBH":"2","XSFX":"由东向西","XSFXDM":"1","KKMC":"海晨道与安明路交口正向"},{"KKBH":"610256113","HPHM":"津J52226","JGSK":"2021-04-01 17:13:09.877","CDBH":"5","XSFX":"由南向北","XSFXDM":"3","KKMC":"中天大道与和风路交口"},{"KKBH":"7208910040000","HPHM":"辽BN60K8","JGSK":"2021-04-01 17:13:09.879","CDBH":"6","XSFX":"由西向东","XSFXDM":"2","KKMC":"海博道与安平路交口正向"},{"KKBH":"610391007","HPHM":"津K96613","JGSK":"2021-04-01 17:13:09.897","CDBH":"4","XSFX":"由西向东","XSFXDM":"2","KKMC":"和韵路与和风路交口"},{"KKBH":"610256112","HPHM":"津DHY785","JGSK":"2021-04-01 17:13:09.944","CDBH":"1","XSFX":"由东向西","XSFXDM":"1","KKMC":"中天大道与中津大道交口"},{"KKBH":"610391006","HPHM":"津H28520","JGSK":"2021-04-01 17:13:09.952","CDBH":"1","XSFX":"由东向西","XSFXDM":"1","KKMC":"和韵路与和意路交口"},{"KKBH":"610256113","HPHM":"冀R7X2T0","JGSK":"2021-04-01 17:13:09.969","CDBH":"8","XSFX":"由北向南","XSFXDM":"4","KKMC":"中天大道与和风路交口"},{"KKBH":"610286127","HPHM":"津F06776","JGSK":"2021-04-01 17:13:10.003","CDBH":"4","XSFX":"由西向东","XSFXDM":"2","KKMC":"中津大道与和畅路交口"},{"KKBH":"7208910050000","HPHM":"京CHZ251","JGSK":"2021-04-01 17:13:10.004","CDBH":"6","XSFX":"由西向东","XSFXDM":"2","KKMC":"海博道与安明路交口正向"},{"KKBH":"720891003000","HPHM":"黑C9R307","JGSK":"2021-04-01 17:13:10.026","CDBH":"3","XSFX":"由东向西","XSFXDM":"1","KKMC":"海博道与安正路交口"},{"KKBH":"610276125","HPHM":"津D89628","JGSK":"2021-04-01 17:13:10.065","CDBH":"7","XSFX":"由北向南","XSFXDM":"4","KKMC":"中新大道与和顺路交口"},{"KKBH":"610271009","HPHM":"津DYC800","JGSK":"2021-04-01 17:13:10.085","CDBH":"11","XSFX":"由北向南","XSFXDM":"4","KKMC":"中新大道与泰七路交口"},{"KKBH":"720881002000","HPHM":"津RPW257","JGSK":"2021-04-01 17:13:10.091","CDBH":"7","XSFX":"由西向东","XSFXDM":"2","KKMC":"海旭道与安正路交口"},{"KKBH":"7208710020000","HPHM":"津A29Y19","JGSK":"2021-04-01 17:13:10.101","CDBH":"3","XSFX":"由西向东","XSFXDM":"2","KKMC":"安正路与芳菲路交口正向"},{"KKBH":"7208910030000","HPHM":"津D14888","JGSK":"2021-04-01 17:13:10.102","CDBH":"4","XSFX":"由西向东","XSFXDM":"2","KKMC":"海博道与安正路交口正向"},{"KKBH":"728031003000","HPHM":"津AU5595","JGSK":"2021-04-01 17:13:10.204","CDBH":"3","XSFX":"由南向北","XSFXDM":"3","KKMC":"动漫中路与文二路交口"},{"KKBH":"610401004","HPHM":"冀DN7H13","JGSK":"2021-04-01 17:13:10.282","CDBH":"4","XSFX":"由西向东","XSFXDM":"2","KKMC":"和畅路与和风路交口"},{"KKBH":"610261003000","HPHM":"京QE9J98","JGSK":"2021-04-01 17:13:10.286","CDBH":"11","XSFX":"由东向西","XSFXDM":"1","KKMC":"中生大道与静湖南路交口"},{"KKBH":"610256115","HPHM":"津K72556","JGSK":"2021-04-01 17:13:10.302","CDBH":"3","XSFX":"由东向西","XSFXDM":"1","KKMC":"中天大道与中生大道交口"},{"KKBH":"610256115","HPHM":"津A02367D","JGSK":"2021-04-01 17:13:10.303","CDBH":"2","XSFX":"由东向西","XSFXDM":"1","KKMC":"中天大道与中生大道交口"},{"KKBH":"610256116","HPHM":"津JSF279","JGSK":"2021-04-01 17:13:10.334","CDBH":"11","XSFX":"由北向南","XSFXDM":"4","KKMC":"中天大道与和顺路交口"},{"KKBH":"720871002000","HPHM":"津BE138挂","JGSK":"2021-04-01 17:13:10.407","CDBH":"6","XSFX":"由南向北","XSFXDM":"3","KKMC":"安正路与芳菲路交口"},{"KKBH":"610286127","HPHM":"津CA2630","JGSK":"2021-04-01 17:13:10.413","CDBH":"5","XSFX":"由西向东","XSFXDM":"2","KKMC":"中津大道与和畅路交口"},{"KKBH":"610256116","HPHM":"冀DQ619W","JGSK":"2021-04-01 17:13:10.441","CDBH":"10","XSFX":"由北向南","XSFXDM":"4","KKMC":"中天大道与和顺路交口"},{"KKBH":"7208910030000","HPHM":"车牌","JGSK":"2021-04-01 17:13:10.453","CDBH":"2","XSFX":"由东向西","XSFXDM":"1","KKMC":"海博道与安正路交口正向"},{"KKBH":"610271009","HPHM":"津GSX911","JGSK":"2021-04-01 17:13:10.469","CDBH":"10","XSFX":"由北向南","XSFXDM":"4","KKMC":"中新大道与泰七路交口"},{"KKBH":"610256115","HPHM":"津A6W608","JGSK":"2021-04-01 17:13:10.509","CDBH":"2","XSFX":"由东向西","XSFXDM":"1","KKMC":"中天大道与中生大道交口"},{"KKBH":"7208910030000","HPHM":"津RXB110","JGSK":"2021-04-01 17:13:10.598","CDBH":"9","XSFX":"由南向北","XSFXDM":"3","KKMC":"海博道与安正路交口正向"},{"KKBH":"610256115","HPHM":"津NZV628","JGSK":"2021-04-01 17:13:10.632","CDBH":"11","XSFX":"由北向南","XSFXDM":"4","KKMC":"中天大道与中生大道交口"},{"KKBH":"610401005","HPHM":"津NNN423","JGSK":"2021-04-01 17:13:10.644","CDBH":"6","XSFX":"由西向东","XSFXDM":"2","KKMC":"和畅路与和顺路交口"},{"KKBH":"6071310030000","HPHM":"津KGG255","JGSK":"2021-04-01 17:13:10.655","CDBH":"2","XSFX":"由东向西","XSFXDM":"1","KKMC":"中央大道与海旭道交口正向"},{"KKBH":"610276125","HPHM":"津RDQ728","JGSK":"2021-04-01 17:13:10.663","CDBH":"4","XSFX":"由南向北","XSFXDM":"3","KKMC":"中新大道与和顺路交口"},{"KKBH":"7208810020000","HPHM":"车牌","JGSK":"2021-04-01 17:13:10.706","CDBH":"9","XSFX":"由南向北","XSFXDM":"3","KKMC":"海旭道与安正路交口正向"},{"KKBH":"720891004000","HPHM":"津RSD306","JGSK":"2021-04-01 17:13:10.727","CDBH":"5","XSFX":"由西向东","XSFXDM":"2","KKMC":"海博道与安平路交口"},{"KKBH":"610286127","HPHM":"车牌","JGSK":"2021-04-01 17:13:10.788","CDBH":"8","XSFX":"由南向北","XSFXDM":"3","KKMC":"中津大道与和畅路交口"},{"KKBH":"7208810020000","HPHM":"津MX1295","JGSK":"2021-04-01 17:13:10.796","CDBH":"12","XSFX":"由北向南","XSFXDM":"4","KKMC":"海旭道与安正路交口正向"},{"KKBH":"610271010","HPHM":"津HJN315","JGSK":"2021-04-01 17:13:10.803","CDBH":"8","XSFX":"由北向南","XSFXDM":"4","KKMC":"中新大道与华五路交口"},{"KKBH":"610256116","HPHM":"津KDJ725","JGSK":"2021-04-01 17:13:10.847","CDBH":"12","XSFX":"由北向南","XSFXDM":"4","KKMC":"中天大道与和顺路交口"},{"KKBH":"610391006","HPHM":"津AD61668","JGSK":"2021-04-01 17:13:10.884","CDBH":"4","XSFX":"由西向东","XSFXDM":"2","KKMC":"和韵路与和意路交口"},{"KKBH":"7280310030000","HPHM":"冀AA609C","JGSK":"2021-04-01 17:13:10.94","CDBH":"6","XSFX":"由北向南","XSFXDM":"4","KKMC":"动漫中路与文二路交口正向"},{"KKBH":"728031002000","HPHM":"津DED517","JGSK":"2021-04-01 17:13:10.963","CDBH":"8","XSFX":"由北向南","XSFXDM":"4","KKMC":"动漫中路与文一路交口"},{"KKBH":"610271010","HPHM":"津A00X55","JGSK":"2021-04-01 17:13:10.994","CDBH":"5","XSFX":"由南向北","XSFXDM":"3","KKMC":"中新大道与华五路交口"},{"KKBH":"711","HPHM":"津NZC666","JGSK":"2021-04-01 17:13:10.997","CDBH":"8","XSFX":"由北向南","XSFXDM":"4","KKMC":"不礼让行人中新大道与和旭路交口"},{"KKBH":"711","HPHM":"冀B5J9Y6","JGSK":"2021-04-01 17:13:11.01","CDBH":"3","XSFX":"由东向西","XSFXDM":"1","KKMC":"不礼让行人中新大道与和旭路交口"},{"KKBH":"610256115","HPHM":"津MC6367","JGSK":"2021-04-01 17:13:11.016","CDBH":"1","XSFX":"由东向西","XSFXDM":"1","KKMC":"中天大道与中生大道交口"},{"KKBH":"610256116","HPHM":"鲁FF7K29","JGSK":"2021-04-01 17:13:11.018","CDBH":"9","XSFX":"由南向北","XSFXDM":"3","KKMC":"中天大道与和顺路交口"},{"KKBH":"610256114","HPHM":"津N648Q5","JGSK":"2021-04-01 17:13:11.1","CDBH":"8","XSFX":"由北向南","XSFXDM":"4","KKMC":"中天大道与和旭路交口"},{"KKBH":"720571004000","HPHM":"冀B94AQ5","JGSK":"2021-04-01 17:13:11.11","CDBH":"2","XSFX":"由东向西","XSFXDM":"1","KKMC":"动漫东路与动漫中路交口"},{"KKBH":"610276126","HPHM":"鲁AP1V90","JGSK":"2021-04-01 17:13:11.116","CDBH":"2","XSFX":"由东向西","XSFXDM":"1","KKMC":"中新大道与和意路交口"},{"KKBH":"6102610030000","HPHM":"冀H25A12","JGSK":"2021-04-01 17:13:11.122","CDBH":"8","XSFX":"由北向南","XSFXDM":"4","KKMC":"中生大道与静湖南路交口正向"},{"KKBH":"610271010","HPHM":"京FAF131","JGSK":"2021-04-01 17:13:11.124","CDBH":"7","XSFX":"由北向南","XSFXDM":"4","KKMC":"中新大道与华五路交口"},{"KKBH":"610391006","HPHM":"津B3D852","JGSK":"2021-04-01 17:13:11.136","CDBH":"5","XSFX":"由西向东","XSFXDM":"2","KKMC":"和韵路与和意路交口"},{"KKBH":"7280310020000","HPHM":"津RGV804","JGSK":"2021-04-01 17:13:11.137","CDBH":"7","XSFX":"由北向南","XSFXDM":"4","KKMC":"动漫中路与文一路交口正向"},{"KKBH":"610271008","HPHM":"车牌","JGSK":"2021-04-01 17:13:11.157","CDBH":"4","XSFX":"由北向南","XSFXDM":"4","KKMC":"中新大道与航母主题公园支路交口"},{"KKBH":"610256116","HPHM":"冀AY0K68","JGSK":"2021-04-01 17:13:11.169","CDBH":"11","XSFX":"由北向南","XSFXDM":"4","KKMC":"中天大道与和顺路交口"},{"KKBH":"711","HPHM":"鲁PQ9X60","JGSK":"2021-04-01 17:13:11.184","CDBH":"5","XSFX":"由南向北","XSFXDM":"3","KKMC":"不礼让行人中新大道与和旭路交口"},{"KKBH":"610266117","HPHM":"津MZS960","JGSK":"2021-04-01 17:13:11.266","CDBH":"10","XSFX":"由北向南","XSFXDM":"4","KKMC":"中生大道与和韵路交口"},{"KKBH":"7208910050000","HPHM":"鲁ND78W1","JGSK":"2021-04-01 17:13:11.271","CDBH":"7","XSFX":"由西向东","XSFXDM":"2","KKMC":"海博道与安明路交口正向"},{"KKBH":"610401004","HPHM":"津KPT728","JGSK":"2021-04-01 17:13:11.309","CDBH":"11","XSFX":"由北向南","XSFXDM":"4","KKMC":"和畅路与和风路交口"},{"KKBH":"610271009","HPHM":"津DYC800","JGSK":"2021-04-01 17:13:11.354","CDBH":"11","XSFX":"由北向南","XSFXDM":"4","KKMC":"中新大道与泰七路交口"},{"KKBH":"7208810070000","HPHM":"津C838S5","JGSK":"2021-04-01 17:13:11.359","CDBH":"2","XSFX":"由东向西","XSFXDM":"1","KKMC":"海旭道与弘通路交口正向"},{"KKBH":"7280310030000","HPHM":"车牌","JGSK":"2021-04-01 17:13:11.367","CDBH":"4","XSFX":"由南向北","XSFXDM":"3","KKMC":"动漫中路与文二路交口正向"},{"KKBH":"610276125","HPHM":"津JAQ990","JGSK":"2021-04-01 17:13:11.389","CDBH":"5","XSFX":"由南向北","XSFXDM":"3","KKMC":"中新大道与和顺路交口"},{"KKBH":"720871002000","HPHM":"津C75Y78","JGSK":"2021-04-01 17:13:11.448","CDBH":"5","XSFX":"由南向北","XSFXDM":"3","KKMC":"安正路与芳菲路交口"},{"KKBH":"7280310030000","HPHM":"车牌","JGSK":"2021-04-01 17:13:11.473","CDBH":"4","XSFX":"由南向北","XSFXDM":"3","KKMC":"动漫中路与文二路交口正向"},{"KKBH":"610271009","HPHM":"车牌","JGSK":"2021-04-01 17:13:11.492","CDBH":"5","XSFX":"由西向东","XSFXDM":"2","KKMC":"中新大道与泰七路交口"},{"KKBH":"7205710040000","HPHM":"车牌","JGSK":"2021-04-01 17:13:11.501","CDBH":"4","XSFX":"由西向东","XSFXDM":"2","KKMC":"动漫东路与动漫中路交口正向"},{"KKBH":"610256115","HPHM":"津DEJ200","JGSK":"2021-04-01 17:13:11.511","CDBH":"9","XSFX":"由南向北","XSFXDM":"3","KKMC":"中天大道与中生大道交口"},{"KKBH":"610276125","HPHM":"津M8R5G8","JGSK":"2021-04-01 17:13:11.529","CDBH":"8","XSFX":"由北向南","XSFXDM":"4","KKMC":"中新大道与和顺路交口"},{"KKBH":"610256113","HPHM":"津A7C003","JGSK":"2021-04-01 17:13:11.568","CDBH":"7","XSFX":"由北向南","XSFXDM":"4","KKMC":"中天大道与和风路交口"},{"KKBH":"720571004000","HPHM":"津ADP9696","JGSK":"2021-04-01 17:13:11.591","CDBH":"1","XSFX":"由东向西","XSFXDM":"1","KKMC":"动漫东路与动漫中路交口"},{"KKBH":"610256116","HPHM":"津A7C725","JGSK":"2021-04-01 17:13:11.61","CDBH":"7","XSFX":"由南向北","XSFXDM":"3","KKMC":"中天大道与和顺路交口"},{"KKBH":"7208910040000","HPHM":"津FMB088","JGSK":"2021-04-01 17:13:11.765","CDBH":"6","XSFX":"由西向东","XSFXDM":"2","KKMC":"海博道与安平路交口正向"},{"KKBH":"610256116","HPHM":"津MYN029","JGSK":"2021-04-01 17:13:11.768","CDBH":"6","XSFX":"由西向东","XSFXDM":"2","KKMC":"中天大道与和顺路交口"},{"KKBH":"6071310030000","HPHM":"津DHX881","JGSK":"2021-04-01 17:13:11.787","CDBH":"3","XSFX":"由东向西","XSFXDM":"1","KKMC":"中央大道与海旭道交口正向"},{"KKBH":"720881002000","HPHM":"津N61029","JGSK":"2021-04-01 17:13:11.795","CDBH":"9","XSFX":"由南向北","XSFXDM":"3","KKMC":"海旭道与安正路交口"},{"KKBH":"720881002000","HPHM":"津HG3709","JGSK":"2021-04-01 17:13:11.796","CDBH":"10","XSFX":"由南向北","XSFXDM":"3","KKMC":"海旭道与安正路交口"},{"KKBH":"720881005000","HPHM":"车牌","JGSK":"2021-04-01 17:13:11.813","CDBH":"5","XSFX":"由西向东","XSFXDM":"2","KKMC":"海旭道与明盛路交口"},{"KKBH":"7400110020000","HPHM":"车牌","JGSK":"2021-04-01 17:13:11.84","CDBH":"6","XSFX":"由北向南","XSFXDM":"4","KKMC":"静湖南路与华一路交口正向"},{"KKBH":"720871002000","HPHM":"津C6W001","JGSK":"2021-04-01 17:13:11.862","CDBH":"9","XSFX":"由北向南","XSFXDM":"4","KKMC":"安正路与芳菲路交口"},{"KKBH":"720861003000","HPHM":"鲁H938CL","JGSK":"2021-04-01 17:13:11.877","CDBH":"2","XSFX":"由东向西","XSFXDM":"1","KKMC":"海晨道与安明路交口"},{"KKBH":"610391006","HPHM":"辽H3F018","JGSK":"2021-04-01 17:13:11.91","CDBH":"8","XSFX":"由南向北","XSFXDM":"3","KKMC":"和韵路与和意路交口"},{"KKBH":"610276126","HPHM":"津C65286","JGSK":"2021-04-01 17:13:11.912","CDBH":"2","XSFX":"由东向西","XSFXDM":"1","KKMC":"中新大道与和意路交口"},{"KKBH":"610276126","HPHM":"津H55625","JGSK":"2021-04-01 17:13:11.913","CDBH":"1","XSFX":"由东向西","XSFXDM":"1","KKMC":"中新大道与和意路交口"},{"KKBH":"610266117","HPHM":"津NTR169","JGSK":"2021-04-01 17:13:11.92","CDBH":"2","XSFX":"由东向西","XSFXDM":"1","KKMC":"中生大道与和韵路交口"},{"KKBH":"610256115","HPHM":"津C07051","JGSK":"2021-04-01 17:13:11.948","CDBH":"3","XSFX":"由东向西","XSFXDM":"1","KKMC":"中天大道与中生大道交口"},{"KKBH":"610276124","HPHM":"津A3G386","JGSK":"2021-04-01 17:13:11.998","CDBH":"10","XSFX":"由北向南","XSFXDM":"4","KKMC":"中新大道与中生大道交口"},{"KKBH":"7205410030000","HPHM":"车牌","JGSK":"2021-04-01 17:13:12.02","CDBH":"4","XSFX":"由南向北","XSFXDM":"3","KKMC":"动漫环路西与动漫西路交口正向"},{"KKBH":"610391007","HPHM":"津MBJ926","JGSK":"2021-04-01 17:13:12.125","CDBH":"4","XSFX":"由西向东","XSFXDM":"2","KKMC":"和韵路与和风路交口"},{"KKBH":"610276125","HPHM":"津FAN781","JGSK":"2021-04-01 17:13:12.151","CDBH":"8","XSFX":"由北向南","XSFXDM":"4","KKMC":"中新大道与和顺路交口"},{"KKBH":"610391007","HPHM":"冀RF11011","JGSK":"2021-04-01 17:13:12.173","CDBH":"2","XSFX":"由东向西","XSFXDM":"1","KKMC":"和韵路与和风路交口"},{"KKBH":"610256116","HPHM":"津C13Y75","JGSK":"2021-04-01 17:13:12.283","CDBH":"11","XSFX":"由北向南","XSFXDM":"4","KKMC":"中天大道与和顺路交口"},{"KKBH":"610276124","HPHM":"津MJW238","JGSK":"2021-04-01 17:13:12.291","CDBH":"8","XSFX":"由南向北","XSFXDM":"3","KKMC":"中新大道与中生大道交口"},{"KKBH":"7208610030000","HPHM":"津AD81517","JGSK":"2021-04-01 17:13:12.295","CDBH":"4","XSFX":"由西向东","XSFXDM":"2","KKMC":"海晨道与安明路交口正向"},{"KKBH":"720861003000","HPHM":"辽LP3678","JGSK":"2021-04-01 17:13:12.307","CDBH":"10","XSFX":"由北向南","XSFXDM":"4","KKMC":"海晨道与安明路交口"},{"KKBH":"7208910030000","HPHM":"车牌","JGSK":"2021-04-01 17:13:12.314","CDBH":"2","XSFX":"由东向西","XSFXDM":"1","KKMC":"海博道与安正路交口正向"},{"KKBH":"7208710020000","HPHM":"津AY2505","JGSK":"2021-04-01 17:13:12.371","CDBH":"9","XSFX":"由北向南","XSFXDM":"4","KKMC":"安正路与芳菲路交口正向"},{"KKBH":"610391006","HPHM":"车牌","JGSK":"2021-04-01 17:13:12.405","CDBH":"2","XSFX":"由东向西","XSFXDM":"1","KKMC":"和韵路与和意路交口"},{"KKBH":"720891005000","HPHM":"鲁BP21W2","JGSK":"2021-04-01 17:13:12.413","CDBH":"6","XSFX":"由西向东","XSFXDM":"2","KKMC":"海博道与安明路交口"},{"KKBH":"7208810040000","HPHM":"沪C892KL","JGSK":"2021-04-01 17:13:12.432","CDBH":"4","XSFX":"由西向东","XSFXDM":"2","KKMC":"海旭道与永盛路交口正向"},{"KKBH":"720541002000","HPHM":"津AD21092","JGSK":"2021-04-01 17:13:12.446","CDBH":"1","XSFX":"由东向西","XSFXDM":"1","KKMC":"动漫环路西与动漫中路交口"},{"KKBH":"610401005","HPHM":"津ADJ2630","JGSK":"2021-04-01 17:13:12.458","CDBH":"8","XSFX":"由南向北","XSFXDM":"3","KKMC":"和畅路与和顺路交口"},{"KKBH":"610261005000","HPHM":"冀B3V23P","JGSK":"2021-04-01 17:13:12.47","CDBH":"1","XSFX":"由东向西","XSFXDM":"1","KKMC":"中生大道与静湖西路（南侧）"},{"KKBH":"610256115","HPHM":"津AT6660","JGSK":"2021-04-01 17:13:12.473","CDBH":"7","XSFX":"由南向北","XSFXDM":"3","KKMC":"中天大道与中生大道交口"},{"KKBH":"610256115","HPHM":"车牌","JGSK":"2021-04-01 17:13:12.474","CDBH":"7","XSFX":"由南向北","XSFXDM":"3","KKMC":"中天大道与中生大道交口"},{"KKBH":"610401004","HPHM":"苏A9X5F0","JGSK":"2021-04-01 17:13:12.495","CDBH":"4","XSFX":"由西向东","XSFXDM":"2","KKMC":"和畅路与和风路交口"},{"KKBH":"610271008","HPHM":"津ADF7625","JGSK":"2021-04-01 17:13:12.563","CDBH":"4","XSFX":"由北向南","XSFXDM":"4","KKMC":"中新大道与航母主题公园支路交口"},{"KKBH":"720891003000","HPHM":"车牌","JGSK":"2021-04-01 17:13:12.572","CDBH":"6","XSFX":"由西向东","XSFXDM":"2","KKMC":"海博道与安正路交口"},{"KKBH":"6071310030000","HPHM":"津AD69982","JGSK":"2021-04-01 17:13:12.646","CDBH":"1","XSFX":"由东向西","XSFXDM":"1","KKMC":"中央大道与海旭道交口正向"},{"KKBH":"720571004000","HPHM":"琼BW7582","JGSK":"2021-04-01 17:13:12.66","CDBH":"4","XSFX":"由西向东","XSFXDM":"2","KKMC":"动漫东路与动漫中路交口"},{"KKBH":"610286127","HPHM":"鲁R0K00Q","JGSK":"2021-04-01 17:13:12.678","CDBH":"6","XSFX":"由西向东","XSFXDM":"2","KKMC":"中津大道与和畅路交口"},{"KKBH":"610256113","HPHM":"津JHU026","JGSK":"2021-04-01 17:13:12.733","CDBH":"7","XSFX":"由北向南","XSFXDM":"4","KKMC":"中天大道与和风路交口"},{"KKBH":"610256115","HPHM":"京NLY631","JGSK":"2021-04-01 17:13:12.75","CDBH":"2","XSFX":"由东向西","XSFXDM":"1","KKMC":"中天大道与中生大道交口"},{"KKBH":"6102661220000","HPHM":"津MHZ858","JGSK":"2021-04-01 17:13:12.765","CDBH":"2","XSFX":"由西向东","XSFXDM":"2","KKMC":"生态城中生大道故道河一桥西向东上桥处正向"},{"KKBH":"610256116","HPHM":"津A7C725","JGSK":"2021-04-01 17:13:12.779","CDBH":"8","XSFX":"由南向北","XSFXDM":"3","KKMC":"中天大道与和顺路交口"},{"KKBH":"720891004000","HPHM":"辽BN60K8","JGSK":"2021-04-01 17:13:12.812","CDBH":"5","XSFX":"由西向东","XSFXDM":"2","KKMC":"海博道与安平路交口"},{"KKBH":"610256112","HPHM":"津GFH828","JGSK":"2021-04-01 17:13:12.814","CDBH":"2","XSFX":"由东向西","XSFXDM":"1","KKMC":"中天大道与中津大道交口"},{"KKBH":"720891004000","HPHM":"车牌","JGSK":"2021-04-01 17:13:12.858","CDBH":"9","XSFX":"由南向北","XSFXDM":"3","KKMC":"海博道与安平路交口"},{"KKBH":"610256113","HPHM":"津A3D626","JGSK":"2021-04-01 17:13:12.859","CDBH":"5","XSFX":"由南向北","XSFXDM":"3","KKMC":"中天大道与和风路交口"},{"KKBH":"610401004","HPHM":"津BU6022","JGSK":"2021-04-01 17:13:12.86","CDBH":"1","XSFX":"由东向西","XSFXDM":"1","KKMC":"和畅路与和风路交口"},{"KKBH":"7208510020000","HPHM":"津AD96690","JGSK":"2021-04-01 17:13:12.863","CDBH":"7","XSFX":"由北向南","XSFXDM":"4","KKMC":"碧水道与安正路交口正向"},{"KKBH":"7205710040000","HPHM":"车牌","JGSK":"2021-04-01 17:13:12.873","CDBH":"2","XSFX":"由东向西","XSFXDM":"1","KKMC":"动漫东路与动漫中路交口正向"},{"KKBH":"610276125","HPHM":"津GCN990","JGSK":"2021-04-01 17:13:12.877","CDBH":"7","XSFX":"由北向南","XSFXDM":"4","KKMC":"中新大道与和顺路交口"},{"KKBH":"610256113","HPHM":"津NNC515","JGSK":"2021-04-01 17:13:12.928","CDBH":"8","XSFX":"由北向南","XSFXDM":"4","KKMC":"中天大道与和风路交口"},{"KKBH":"610286127","HPHM":"京PSL069","JGSK":"2021-04-01 17:13:12.965","CDBH":"2","XSFX":"由东向西","XSFXDM":"1","KKMC":"中津大道与和畅路交口"},{"KKBH":"720571003000","HPHM":"冀TG0H52","JGSK":"2021-04-01 17:13:12.984","CDBH":"1","XSFX":"由东向西","XSFXDM":"1","KKMC":"动漫东路与文三路交口"},{"KKBH":"720891003000","HPHM":"车牌","JGSK":"2021-04-01 17:13:12.988","CDBH":"2","XSFX":"由东向西","XSFXDM":"1","KKMC":"海博道与安正路交口"},{"KKBH":"720901002000","HPHM":"津MMS210","JGSK":"2021-04-01 17:13:13.004","CDBH":"8","XSFX":"由南向北","XSFXDM":"3","KKMC":"玉林道与安正路交口"},{"KKBH":"610266117","HPHM":"津A36A37","JGSK":"2021-04-01 17:13:13.02","CDBH":"3","XSFX":"由东向西","XSFXDM":"1","KKMC":"中生大道与和韵路交口"},{"KKBH":"7208610030000","HPHM":"津JWW355","JGSK":"2021-04-01 17:13:13.055","CDBH":"2","XSFX":"由东向西","XSFXDM":"1","KKMC":"海晨道与安明路交口正向"},{"KKBH":"610256116","HPHM":"津B37823","JGSK":"2021-04-01 17:13:13.088","CDBH":"11","XSFX":"由北向南","XSFXDM":"4","KKMC":"中天大道与和顺路交口"},{"KKBH":"610256116","HPHM":"苏E6GB66","JGSK":"2021-04-01 17:13:13.116","CDBH":"12","XSFX":"由北向南","XSFXDM":"4","KKMC":"中天大道与和顺路交口"},{"KKBH":"610271010","HPHM":"津A00X55","JGSK":"2021-04-01 17:13:13.118","CDBH":"5","XSFX":"由南向北","XSFXDM":"3","KKMC":"中新大道与华五路交口"},{"KKBH":"7208810020000","HPHM":"津DWM079","JGSK":"2021-04-01 17:13:13.126","CDBH":"13","XSFX":"由北向南","XSFXDM":"4","KKMC":"海旭道与安正路交口正向"},{"KKBH":"6071310030000","HPHM":"津A22Z33","JGSK":"2021-04-01 17:13:13.148","CDBH":"2","XSFX":"由东向西","XSFXDM":"1","KKMC":"中央大道与海旭道交口正向"},{"KKBH":"610256113","HPHM":"津C01M39","JGSK":"2021-04-01 17:13:13.164","CDBH":"6","XSFX":"由南向北","XSFXDM":"3","KKMC":"中天大道与和风路交口"},{"KKBH":"610276125","HPHM":"津A22T38","JGSK":"2021-04-01 17:13:13.166","CDBH":"2","XSFX":"由东向西","XSFXDM":"1","KKMC":"中新大道与和顺路交口"},{"KKBH":"720881002000","HPHM":"津GAB699","JGSK":"2021-04-01 17:13:13.2","CDBH":"12","XSFX":"由北向南","XSFXDM":"4","KKMC":"海旭道与安正路交口"},{"KKBH":"610266118","HPHM":"冀B7ZL52","JGSK":"2021-04-01 17:13:13.244","CDBH":"11","XSFX":"由北向南","XSFXDM":"4","KKMC":"中生大道与和畅路交口"},{"KKBH":"610401004","HPHM":"车牌","JGSK":"2021-04-01 17:13:13.309","CDBH":"11","XSFX":"由北向南","XSFXDM":"4","KKMC":"和畅路与和风路交口"},{"KKBH":"728031002000","HPHM":"晋LNE326","JGSK":"2021-04-01 17:13:13.313","CDBH":"3","XSFX":"由西向东","XSFXDM":"2","KKMC":"动漫中路与文一路交口"},{"KKBH":"610276124","HPHM":"冀BN707B","JGSK":"2021-04-01 17:13:13.357","CDBH":"11","XSFX":"由北向南","XSFXDM":"4","KKMC":"中新大道与中生大道交口"},{"KKBH":"610271008","HPHM":"津H84107","JGSK":"2021-04-01 17:13:13.363","CDBH":"5","XSFX":"由北向南","XSFXDM":"4","KKMC":"中新大道与航母主题公园支路交口"},{"KKBH":"711","HPHM":"冀FU909F","JGSK":"2021-04-01 17:13:13.399","CDBH":"8","XSFX":"由北向南","XSFXDM":"4","KKMC":"不礼让行人中新大道与和旭路交口"},{"KKBH":"7208910030000","HPHM":"津ADL1156","JGSK":"2021-04-01 17:13:13.412","CDBH":"4","XSFX":"由西向东","XSFXDM":"2","KKMC":"海博道与安正路交口正向"},{"KKBH":"610266118","HPHM":"冀J709TV","JGSK":"2021-04-01 17:13:13.43","CDBH":"2","XSFX":"由东向西","XSFXDM":"1","KKMC":"中生大道与和畅路交口"},{"KKBH":"7208610030000","HPHM":"津A19L05","JGSK":"2021-04-01 17:13:13.431","CDBH":"11","XSFX":"由北向南","XSFXDM":"4","KKMC":"海晨道与安明路交口正向"},{"KKBH":"610276125","HPHM":"鲁H02W06","JGSK":"2021-04-01 17:13:13.469","CDBH":"4","XSFX":"由南向北","XSFXDM":"3","KKMC":"中新大道与和顺路交口"},{"KKBH":"610276125","HPHM":"津FBV888","JGSK":"2021-04-01 17:13:13.55","CDBH":"8","XSFX":"由北向南","XSFXDM":"4","KKMC":"中新大道与和顺路交口"},{"KKBH":"610256112","HPHM":"吉AHY913","JGSK":"2021-04-01 17:13:13.56","CDBH":"11","XSFX":"由北向南","XSFXDM":"4","KKMC":"中天大道与中津大道交口"},{"KKBH":"720561002000","HPHM":"津MMC776","JGSK":"2021-04-01 17:13:13.656","CDBH":"3","XSFX":"由西向东","XSFXDM":"2","KKMC":"动漫北路与文三路交口"},{"KKBH":"6071310030000","HPHM":"津APJ476","JGSK":"2021-04-01 17:13:13.66","CDBH":"3","XSFX":"由东向西","XSFXDM":"1","KKMC":"中央大道与海旭道交口正向"},{"KKBH":"610391006","HPHM":"津A22D39","JGSK":"2021-04-01 17:13:13.669","CDBH":"4","XSFX":"由西向东","XSFXDM":"2","KKMC":"和韵路与和意路交口"},{"KKBH":"610266118","HPHM":"津RLE672","JGSK":"2021-04-01 17:13:13.67","CDBH":"1","XSFX":"由东向西","XSFXDM":"1","KKMC":"中生大道与和畅路交口"},{"KKBH":"610271010","HPHM":"津C113A3","JGSK":"2021-04-01 17:13:13.691","CDBH":"5","XSFX":"由南向北","XSFXDM":"3","KKMC":"中新大道与华五路交口"},{"KKBH":"610391007","HPHM":"津C1T279","JGSK":"2021-04-01 17:13:13.703","CDBH":"5","XSFX":"由西向东","XSFXDM":"2","KKMC":"和韵路与和风路交口"},{"KKBH":"7205710030000","HPHM":"晋LK8697","JGSK":"2021-04-01 17:13:13.71","CDBH":"4","XSFX":"由西向东","XSFXDM":"2","KKMC":"动漫东路与文三路交口正向"},{"KKBH":"7280310020000","HPHM":"津A7D990","JGSK":"2021-04-01 17:13:13.78","CDBH":"3","XSFX":"由西向东","XSFXDM":"2","KKMC":"动漫中路与文一路交口正向"},{"KKBH":"610391006","HPHM":"津KY7670","JGSK":"2021-04-01 17:13:13.793","CDBH":"1","XSFX":"由东向西","XSFXDM":"1","KKMC":"和韵路与和意路交口"},{"KKBH":"720881002000","HPHM":"津N05088","JGSK":"2021-04-01 17:13:13.856","CDBH":"8","XSFX":"由西向东","XSFXDM":"2","KKMC":"海旭道与安正路交口"},{"KKBH":"7208910030000","HPHM":"津A2M396","JGSK":"2021-04-01 17:13:13.899","CDBH":"6","XSFX":"由西向东","XSFXDM":"2","KKMC":"海博道与安正路交口正向"},{"KKBH":"610276125","HPHM":"津A7N393","JGSK":"2021-04-01 17:13:13.949","CDBH":"5","XSFX":"由南向北","XSFXDM":"3","KKMC":"中新大道与和顺路交口"},{"KKBH":"610271010","HPHM":"津GNM155","JGSK":"2021-04-01 17:13:13.97","CDBH":"7","XSFX":"由北向南","XSFXDM":"4","KKMC":"中新大道与华五路交口"},{"KKBH":"610256113","HPHM":"津JCX820","JGSK":"2021-04-01 17:13:13.978","CDBH":"4","XSFX":"由南向北","XSFXDM":"3","KKMC":"中天大道与和风路交口"},{"KKBH":"7208810020000","HPHM":"鲁J659K5","JGSK":"2021-04-01 17:13:13.985","CDBH":"9","XSFX":"由南向北","XSFXDM":"3","KKMC":"海旭道与安正路交口正向"},{"KKBH":"7205710040000","HPHM":"车牌","JGSK":"2021-04-01 17:13:14.013","CDBH":"2","XSFX":"由东向西","XSFXDM":"1","KKMC":"动漫东路与动漫中路交口正向"},{"KKBH":"720861002000","HPHM":"津MRR553","JGSK":"2021-04-01 17:13:14.044","CDBH":"4","XSFX":"由西向东","XSFXDM":"2","KKMC":"海晨道与安正路交口"},{"KKBH":"711","HPHM":"津C752W7","JGSK":"2021-04-01 17:13:14.069","CDBH":"5","XSFX":"由南向北","XSFXDM":"3","KKMC":"不礼让行人中新大道与和旭路交口"},{"KKBH":"720891004000","HPHM":"津FMB088","JGSK":"2021-04-01 17:13:14.092","CDBH":"5","XSFX":"由西向东","XSFXDM":"2","KKMC":"海博道与安平路交口"},{"KKBH":"7208910030000","HPHM":"冀D701CJ","JGSK":"2021-04-01 17:13:14.105","CDBH":"6","XSFX":"由西向东","XSFXDM":"2","KKMC":"海博道与安正路交口正向"},{"KKBH":"720891005000","HPHM":"鲁A9Q1M5","JGSK":"2021-04-01 17:13:14.121","CDBH":"1","XSFX":"由东向西","XSFXDM":"1","KKMC":"海博道与安明路交口"},{"KKBH":"610256113","HPHM":"津J52226","JGSK":"2021-04-01 17:13:14.14","CDBH":"5","XSFX":"由南向北","XSFXDM":"3","KKMC":"中天大道与和风路交口"},{"KKBH":"610391007","HPHM":"津MHJ136","JGSK":"2021-04-01 17:13:14.182","CDBH":"6","XSFX":"由西向东","XSFXDM":"2","KKMC":"和韵路与和风路交口"},{"KKBH":"720571004000","HPHM":"津RKE310","JGSK":"2021-04-01 17:13:14.183","CDBH":"3","XSFX":"由西向东","XSFXDM":"2","KKMC":"动漫东路与动漫中路交口"},{"KKBH":"610256114","HPHM":"鲁G039TX","JGSK":"2021-04-01 17:13:14.201","CDBH":"7","XSFX":"由北向南","XSFXDM":"4","KKMC":"中天大道与和旭路交口"},{"KKBH":"610276124","HPHM":"冀F9VK97","JGSK":"2021-04-01 17:13:14.21","CDBH":"7","XSFX":"由南向北","XSFXDM":"3","KKMC":"中新大道与中生大道交口"},{"KKBH":"610256114","HPHM":"津RDF936","JGSK":"2021-04-01 17:13:14.225","CDBH":"8","XSFX":"由北向南","XSFXDM":"4","KKMC":"中天大道与和旭路交口"},{"KKBH":"610266118","HPHM":"车牌","JGSK":"2021-04-01 17:13:14.242","CDBH":"11","XSFX":"由北向南","XSFXDM":"4","KKMC":"中生大道与和畅路交口"},{"KKBH":"610266117","HPHM":"津NY0801","JGSK":"2021-04-01 17:13:14.251","CDBH":"2","XSFX":"由东向西","XSFXDM":"1","KKMC":"中生大道与和韵路交口"},{"KKBH":"610256112","HPHM":"津JWQ616","JGSK":"2021-04-01 17:13:14.255","CDBH":"1","XSFX":"由东向西","XSFXDM":"1","KKMC":"中天大道与中津大道交口"},{"KKBH":"7208610020000","HPHM":"津GEU985","JGSK":"2021-04-01 17:13:14.285","CDBH":"5","XSFX":"由西向东","XSFXDM":"2","KKMC":"海晨道与安正路交口正向"},{"KKBH":"720891005000","HPHM":"鲁ND78W1","JGSK":"2021-04-01 17:13:14.335","CDBH":"7","XSFX":"由西向东","XSFXDM":"2","KKMC":"海博道与安明路交口"},{"KKBH":"610271009","HPHM":"津JSH526","JGSK":"2021-04-01 17:13:14.393","CDBH":"11","XSFX":"由北向南","XSFXDM":"4","KKMC":"中新大道与泰七路交口"},{"KKBH":"610276126","HPHM":"津G52259","JGSK":"2021-04-01 17:13:14.396","CDBH":"2","XSFX":"由东向西","XSFXDM":"1","KKMC":"中新大道与和意路交口"},{"KKBH":"720891003000","HPHM":"车牌","JGSK":"2021-04-01 17:13:14.419","CDBH":"6","XSFX":"由西向东","XSFXDM":"2","KKMC":"海博道与安正路交口"},{"KKBH":"7205710040000","HPHM":"车牌","JGSK":"2021-04-01 17:13:14.421","CDBH":"2","XSFX":"由东向西","XSFXDM":"1","KKMC":"动漫东路与动漫中路交口正向"},{"KKBH":"610256115","HPHM":"津MHF455","JGSK":"2021-04-01 17:13:14.474","CDBH":"1","XSFX":"由东向西","XSFXDM":"1","KKMC":"中天大道与中生大道交口"},{"KKBH":"720881005000","HPHM":"津AF38875","JGSK":"2021-04-01 17:13:14.484","CDBH":"9","XSFX":"由北向南","XSFXDM":"4","KKMC":"海旭道与明盛路交口"},{"KKBH":"7208610030000","HPHM":"鲁P2805T","JGSK":"2021-04-01 17:13:14.495","CDBH":"5","XSFX":"由西向东","XSFXDM":"2","KKMC":"海晨道与安明路交口正向"},{"KKBH":"728031003000","HPHM":"冀AA609C","JGSK":"2021-04-01 17:13:14.511","CDBH":"6","XSFX":"由北向南","XSFXDM":"4","KKMC":"动漫中路与文二路交口"},{"KKBH":"610401004","HPHM":"冀DN7H13","JGSK":"2021-04-01 17:13:14.528","CDBH":"4","XSFX":"由西向东","XSFXDM":"2","KKMC":"和畅路与和风路交口"},{"KKBH":"720881004000","HPHM":"沪C892KL","JGSK":"2021-04-01 17:13:14.534","CDBH":"9","XSFX":"由西向东","XSFXDM":"2","KKMC":"海旭道与永盛路交口"},{"KKBH":"610401004","HPHM":"津ARK179","JGSK":"2021-04-01 17:13:14.543","CDBH":"10","XSFX":"由北向南","XSFXDM":"4","KKMC":"和畅路与和风路交口"},{"KKBH":"720891003000","HPHM":"车牌","JGSK":"2021-04-01 17:13:14.589","CDBH":"2","XSFX":"由东向西","XSFXDM":"1","KKMC":"海博道与安正路交口"},{"KKBH":"720861002000","HPHM":"皖B05CD2","JGSK":"2021-04-01 17:13:14.602","CDBH":"5","XSFX":"由西向东","XSFXDM":"2","KKMC":"海晨道与安正路交口"},{"KKBH":"720881002000","HPHM":"蒙A556QN","JGSK":"2021-04-01 17:13:14.672","CDBH":"9","XSFX":"由南向北","XSFXDM":"3","KKMC":"海旭道与安正路交口"},{"KKBH":"7208510020000","HPHM":"冀E448Q8","JGSK":"2021-04-01 17:13:14.723","CDBH":"7","XSFX":"由北向南","XSFXDM":"4","KKMC":"碧水道与安正路交口正向"},{"KKBH":"610391007","HPHM":"津ACT996","JGSK":"2021-04-01 17:13:14.728","CDBH":"1","XSFX":"由东向西","XSFXDM":"1","KKMC":"和韵路与和风路交口"},{"KKBH":"610256115","HPHM":"津K63077","JGSK":"2021-04-01 17:13:14.752","CDBH":"1","XSFX":"由东向西","XSFXDM":"1","KKMC":"中天大道与中生大道交口"},{"KKBH":"610256115","HPHM":"津AUB078","JGSK":"2021-04-01 17:13:14.817","CDBH":"5","XSFX":"由西向东","XSFXDM":"2","KKMC":"中天大道与中生大道交口"},{"KKBH":"610256115","HPHM":"津MC6367","JGSK":"2021-04-01 17:13:14.834","CDBH":"2","XSFX":"由东向西","XSFXDM":"1","KKMC":"中天大道与中生大道交口"},{"KKBH":"610271010","HPHM":"辽PKG953","JGSK":"2021-04-01 17:13:14.844","CDBH":"7","XSFX":"由北向南","XSFXDM":"4","KKMC":"中新大道与华五路交口"},{"KKBH":"610276126","HPHM":"吉JMU605","JGSK":"2021-04-01 17:13:14.844","CDBH":"8","XSFX":"由北向南","XSFXDM":"4","KKMC":"中新大道与和意路交口"},{"KKBH":"728031003000","HPHM":"津MYG117","JGSK":"2021-04-01 17:13:14.866","CDBH":"2","XSFX":"由东向西","XSFXDM":"1","KKMC":"动漫中路与文二路交口"},{"KKBH":"720891006000","HPHM":"津G00728","JGSK":"2021-04-01 17:13:14.888","CDBH":"3","XSFX":"由东向西","XSFXDM":"1","KKMC":"海博道与永盛路交口"},{"KKBH":"610391006","HPHM":"津AD11820","JGSK":"2021-04-01 17:13:14.896","CDBH":"4","XSFX":"由西向东","XSFXDM":"2","KKMC":"和韵路与和意路交口"},{"KKBH":"610391007","HPHM":"津AD35729","JGSK":"2021-04-01 17:13:14.909","CDBH":"4","XSFX":"由西向东","XSFXDM":"2","KKMC":"和韵路与和风路交口"},{"KKBH":"728031006000","HPHM":"冀B5GH62","JGSK":"2021-04-01 17:13:14.974","CDBH":"3","XSFX":"由西向东","XSFXDM":"2","KKMC":"动漫中路与文三路交口"},{"KKBH":"610276124","HPHM":"津C11H81","JGSK":"2021-04-01 17:13:15.016","CDBH":"8","XSFX":"由南向北","XSFXDM":"3","KKMC":"中新大道与中生大道交口"},{"KKBH":"7208810050000","HPHM":"津FL3650","JGSK":"2021-04-01 17:13:15.04","CDBH":"1","XSFX":"由东向西","XSFXDM":"1","KKMC":"海旭道与明盛路交口正向"},{"KKBH":"610256115","HPHM":"津C0C101","JGSK":"2021-04-01 17:13:15.043","CDBH":"8","XSFX":"由南向北","XSFXDM":"3","KKMC":"中天大道与中生大道交口"},{"KKBH":"610286127","HPHM":"京NK00F0","JGSK":"2021-04-01 17:13:15.063","CDBH":"4","XSFX":"由西向东","XSFXDM":"2","KKMC":"中津大道与和畅路交口"},{"KKBH":"720861003000","HPHM":"鲁DT999B","JGSK":"2021-04-01 17:13:15.083","CDBH":"2","XSFX":"由东向西","XSFXDM":"1","KKMC":"海晨道与安明路交口"},{"KKBH":"610256114","HPHM":"冀B5N793","JGSK":"2021-04-01 17:13:15.105","CDBH":"9","XSFX":"由北向南","XSFXDM":"4","KKMC":"中天大道与和旭路交口"},{"KKBH":"610276125","HPHM":"津C11K16","JGSK":"2021-04-01 17:13:15.117","CDBH":"8","XSFX":"由北向南","XSFXDM":"4","KKMC":"中新大道与和顺路交口"},{"KKBH":"610271009","HPHM":"津KKL825","JGSK":"2021-04-01 17:13:15.12","CDBH":"5","XSFX":"由西向东","XSFXDM":"2","KKMC":"中新大道与泰七路交口"},{"KKBH":"610266118","HPHM":"津JY5731","JGSK":"2021-04-01 17:13:15.137","CDBH":"5","XSFX":"由西向东","XSFXDM":"2","KKMC":"中生大道与和畅路交口"},{"KKBH":"610256115","HPHM":"豫EZ2R98","JGSK":"2021-04-01 17:13:15.14","CDBH":"9","XSFX":"由南向北","XSFXDM":"3","KKMC":"中天大道与中生大道交口"},{"KKBH":"720871002000","HPHM":"冀BM805B","JGSK":"2021-04-01 17:13:15.14","CDBH":"5","XSFX":"由南向北","XSFXDM":"3","KKMC":"安正路与芳菲路交口"},{"KKBH":"610256115","HPHM":"豫EZ2R98","JGSK":"2021-04-01 17:13:15.141","CDBH":"9","XSFX":"由南向北","XSFXDM":"3","KKMC":"中天大道与中生大道交口"},{"KKBH":"610401004","HPHM":"津NWH310","JGSK":"2021-04-01 17:13:15.198","CDBH":"1","XSFX":"由东向西","XSFXDM":"1","KKMC":"和畅路与和风路交口"},{"KKBH":"711","HPHM":"冀T283L5","JGSK":"2021-04-01 17:13:15.239","CDBH":"7","XSFX":"由北向南","XSFXDM":"4","KKMC":"不礼让行人中新大道与和旭路交口"},{"KKBH":"610276124","HPHM":"津C381C2","JGSK":"2021-04-01 17:13:15.276","CDBH":"10","XSFX":"由北向南","XSFXDM":"4","KKMC":"中新大道与中生大道交口"},{"KKBH":"7208810020000","HPHM":"冀B3218H","JGSK":"2021-04-01 17:13:15.315","CDBH":"10","XSFX":"由南向北","XSFXDM":"3","KKMC":"海旭道与安正路交口正向"},{"KKBH":"610256115","HPHM":"津C00R35","JGSK":"2021-04-01 17:13:15.316","CDBH":"3","XSFX":"由东向西","XSFXDM":"1","KKMC":"中天大道与中生大道交口"},{"KKBH":"610401004","HPHM":"苏A9X5F0","JGSK":"2021-04-01 17:13:15.329","CDBH":"5","XSFX":"由西向东","XSFXDM":"2","KKMC":"和畅路与和风路交口"},{"KKBH":"610271009","HPHM":"津JSH526","JGSK":"2021-04-01 17:13:15.354","CDBH":"11","XSFX":"由北向南","XSFXDM":"4","KKMC":"中新大道与泰七路交口"},{"KKBH":"6102661220000","HPHM":"车牌","JGSK":"2021-04-01 17:13:15.435","CDBH":"3","XSFX":"由西向东","XSFXDM":"2","KKMC":"生态城中生大道故道河一桥西向东上桥处正向"},{"KKBH":"610286127","HPHM":"津C6D188","JGSK":"2021-04-01 17:13:15.442","CDBH":"6","XSFX":"由西向东","XSFXDM":"2","KKMC":"中津大道与和畅路交口"},{"KKBH":"720571004000","HPHM":"鲁NB62D6","JGSK":"2021-04-01 17:13:15.464","CDBH":"4","XSFX":"由西向东","XSFXDM":"2","KKMC":"动漫东路与动漫中路交口"},{"KKBH":"610266117","HPHM":"津AY2326","JGSK":"2021-04-01 17:13:15.472","CDBH":"3","XSFX":"由东向西","XSFXDM":"1","KKMC":"中生大道与和韵路交口"},{"KKBH":"6071310030000","HPHM":"津RDA973","JGSK":"2021-04-01 17:13:15.488","CDBH":"3","XSFX":"由东向西","XSFXDM":"1","KKMC":"中央大道与海旭道交口正向"},{"KKBH":"720871002000","HPHM":"津A29Y19","JGSK":"2021-04-01 17:13:15.553","CDBH":"3","XSFX":"由西向东","XSFXDM":"2","KKMC":"安正路与芳菲路交口"},{"KKBH":"711","HPHM":"津JJE826","JGSK":"2021-04-01 17:13:15.558","CDBH":"8","XSFX":"由北向南","XSFXDM":"4","KKMC":"不礼让行人中新大道与和旭路交口"},{"KKBH":"610251001","HPHM":"鲁DP876A","JGSK":"2021-04-01 17:13:15.56","CDBH":"4","XSFX":"由西向东","XSFXDM":"2","KKMC":"中天大道与和畅路交口"},{"KKBH":"610266118","HPHM":"津A0F995","JGSK":"2021-04-01 17:13:15.573","CDBH":"11","XSFX":"由北向南","XSFXDM":"4","KKMC":"中生大道与和畅路交口"},{"KKBH":"610271010","HPHM":"津HFB585","JGSK":"2021-04-01 17:13:15.576","CDBH":"4","XSFX":"由南向北","XSFXDM":"3","KKMC":"中新大道与华五路交口"},{"KKBH":"7208810020000","HPHM":"津C79S67","JGSK":"2021-04-01 17:13:15.616","CDBH":"3","XSFX":"由东向西","XSFXDM":"1","KKMC":"海旭道与安正路交口正向"},{"KKBH":"610266118","HPHM":"津DPU366","JGSK":"2021-04-01 17:13:15.617","CDBH":"6","XSFX":"由西向东","XSFXDM":"2","KKMC":"中生大道与和畅路交口"},{"KKBH":"728031002000","HPHM":"津C89Q15","JGSK":"2021-04-01 17:13:15.634","CDBH":"3","XSFX":"由西向东","XSFXDM":"2","KKMC":"动漫中路与文一路交口"},{"KKBH":"610401004","HPHM":"津A9P280","JGSK":"2021-04-01 17:13:15.65","CDBH":"2","XSFX":"由东向西","XSFXDM":"1","KKMC":"和畅路与和风路交口"},{"KKBH":"610256116","HPHM":"津MFA977","JGSK":"2021-04-01 17:13:15.716","CDBH":"5","XSFX":"由西向东","XSFXDM":"2","KKMC":"中天大道与和顺路交口"},{"KKBH":"720891004000","HPHM":"车牌","JGSK":"2021-04-01 17:13:15.735","CDBH":"9","XSFX":"由南向北","XSFXDM":"3","KKMC":"海博道与安平路交口"},{"KKBH":"610266122000","HPHM":"津MHZ858","JGSK":"2021-04-01 17:13:15.778","CDBH":"2","XSFX":"由西向东","XSFXDM":"2","KKMC":"生态城中生大道故道河一桥西向东上桥处"},{"KKBH":"610266118","HPHM":"津AY1868","JGSK":"2021-04-01 17:13:15.83","CDBH":"3","XSFX":"由东向西","XSFXDM":"1","KKMC":"中生大道与和畅路交口"},{"KKBH":"720881002000","HPHM":"津C979E8","JGSK":"2021-04-01 17:13:15.843","CDBH":"12","XSFX":"由北向南","XSFXDM":"4","KKMC":"海旭道与安正路交口"},{"KKBH":"610256113","HPHM":"津MFM526","JGSK":"2021-04-01 17:13:15.876","CDBH":"2","XSFX":"由西向东","XSFXDM":"2","KKMC":"中天大道与和风路交口"},{"KKBH":"7208810050000","HPHM":"冀J703L6","JGSK":"2021-04-01 17:13:15.885","CDBH":"2","XSFX":"由东向西","XSFXDM":"1","KKMC":"海旭道与明盛路交口正向"},{"KKBH":"610266117","HPHM":"津AD79393","JGSK":"2021-04-01 17:13:15.893","CDBH":"10","XSFX":"由北向南","XSFXDM":"4","KKMC":"中生大道与和韵路交口"},{"KKBH":"610271010","HPHM":"津C113A3","JGSK":"2021-04-01 17:13:15.918","CDBH":"5","XSFX":"由南向北","XSFXDM":"3","KKMC":"中新大道与华五路交口"},{"KKBH":"720871002000","HPHM":"车牌","JGSK":"2021-04-01 17:13:15.933","CDBH":"6","XSFX":"由南向北","XSFXDM":"3","KKMC":"安正路与芳菲路交口"},{"KKBH":"610266118","HPHM":"津C9B925","JGSK":"2021-04-01 17:13:15.963","CDBH":"10","XSFX":"由北向南","XSFXDM":"4","KKMC":"中生大道与和畅路交口"},{"KKBH":"610391007","HPHM":"津AD75953","JGSK":"2021-04-01 17:13:15.998","CDBH":"7","XSFX":"由南向北","XSFXDM":"3","KKMC":"和韵路与和风路交口"},{"KKBH":"610266118","HPHM":"津C523E7","JGSK":"2021-04-01 17:13:16.044","CDBH":"12","XSFX":"由北向南","XSFXDM":"4","KKMC":"中生大道与和畅路交口"},{"KKBH":"610271010","HPHM":"津C8X109","JGSK":"2021-04-01 17:13:16.045","CDBH":"5","XSFX":"由南向北","XSFXDM":"3","KKMC":"中新大道与华五路交口"},{"KKBH":"610276125","HPHM":"冀B0W08U","JGSK":"2021-04-01 17:13:16.108","CDBH":"4","XSFX":"由南向北","XSFXDM":"3","KKMC":"中新大道与和顺路交口"},{"KKBH":"7205710040000","HPHM":"津C6H025","JGSK":"2021-04-01 17:13:16.108","CDBH":"1","XSFX":"由东向西","XSFXDM":"1","KKMC":"动漫东路与动漫中路交口正向"},{"KKBH":"610271008","HPHM":"陕A6VF82","JGSK":"2021-04-01 17:13:16.162","CDBH":"4","XSFX":"由北向南","XSFXDM":"4","KKMC":"中新大道与航母主题公园支路交口"},{"KKBH":"720891003000","HPHM":"车牌","JGSK":"2021-04-01 17:13:16.176","CDBH":"5","XSFX":"由西向东","XSFXDM":"2","KKMC":"海博道与安正路交口"},{"KKBH":"610391006","HPHM":"辽H3F018","JGSK":"2021-04-01 17:13:16.192","CDBH":"8","XSFX":"由南向北","XSFXDM":"3","KKMC":"和韵路与和意路交口"},{"KKBH":"711","HPHM":"津ADF8118","JGSK":"2021-04-01 17:13:16.231","CDBH":"5","XSFX":"由南向北","XSFXDM":"3","KKMC":"不礼让行人中新大道与和旭路交口"},{"KKBH":"610256112","HPHM":"冀D063VH","JGSK":"2021-04-01 17:13:16.263","CDBH":"9","XSFX":"由南向北","XSFXDM":"3","KKMC":"中天大道与中津大道交口"},{"KKBH":"610391006","HPHM":"冀J2C828","JGSK":"2021-04-01 17:13:16.274","CDBH":"4","XSFX":"由西向东","XSFXDM":"2","KKMC":"和韵路与和意路交口"},{"KKBH":"610256115","HPHM":"津A28G63","JGSK":"2021-04-01 17:13:16.315","CDBH":"12","XSFX":"由北向南","XSFXDM":"4","KKMC":"中天大道与中生大道交口"},{"KKBH":"610256113","HPHM":"津JQQ790","JGSK":"2021-04-01 17:13:16.316","CDBH":"5","XSFX":"由南向北","XSFXDM":"3","KKMC":"中天大道与和风路交口"},{"KKBH":"610276125","HPHM":"车牌","JGSK":"2021-04-01 17:13:16.397","CDBH":"7","XSFX":"由北向南","XSFXDM":"4","KKMC":"中新大道与和顺路交口"},{"KKBH":"610276125","HPHM":"津GAT238","JGSK":"2021-04-01 17:13:16.398","CDBH":"7","XSFX":"由北向南","XSFXDM":"4","KKMC":"中新大道与和顺路交口"},{"KKBH":"610276125","HPHM":"津A7E795","JGSK":"2021-04-01 17:13:16.416","CDBH":"4","XSFX":"由南向北","XSFXDM":"3","KKMC":"中新大道与和顺路交口"},{"KKBH":"610266118","HPHM":"冀B7H8B6","JGSK":"2021-04-01 17:13:16.423","CDBH":"4","XSFX":"由西向东","XSFXDM":"2","KKMC":"中生大道与和畅路交口"},{"KKBH":"740011002000","HPHM":"津JZC339","JGSK":"2021-04-01 17:13:16.441","CDBH":"14","XSFX":"由北向南","XSFXDM":"4","KKMC":"静湖南路与华一路交口"},{"KKBH":"720861002000","HPHM":"津A17D02","JGSK":"2021-04-01 17:13:16.442","CDBH":"4","XSFX":"由西向东","XSFXDM":"2","KKMC":"海晨道与安正路交口"},{"KKBH":"610271010","HPHM":"津FM6025","JGSK":"2021-04-01 17:13:16.45","CDBH":"7","XSFX":"由北向南","XSFXDM":"4","KKMC":"中新大道与华五路交口"},{"KKBH":"610271008","HPHM":"车牌","JGSK":"2021-04-01 17:13:16.481","CDBH":"2","XSFX":"由南向北","XSFXDM":"3","KKMC":"中新大道与航母主题公园支路交口"},{"KKBH":"610266117","HPHM":"津KKH767","JGSK":"2021-04-01 17:13:16.515","CDBH":"1","XSFX":"由东向西","XSFXDM":"1","KKMC":"中生大道与和韵路交口"},{"KKBH":"610266118","HPHM":"津JZ9599","JGSK":"2021-04-01 17:13:16.55","CDBH":"2","XSFX":"由东向西","XSFXDM":"1","KKMC":"中生大道与和畅路交口"},{"KKBH":"7208910030000","HPHM":"津FHP502","JGSK":"2021-04-01 17:13:16.581","CDBH":"5","XSFX":"由西向东","XSFXDM":"2","KKMC":"海博道与安正路交口正向"},{"KKBH":"610271010","HPHM":"车牌","JGSK":"2021-04-01 17:13:16.61","CDBH":"8","XSFX":"由北向南","XSFXDM":"4","KKMC":"中新大道与华五路交口"},{"KKBH":"610256115","HPHM":"车牌","JGSK":"2021-04-01 17:13:16.615","CDBH":"11","XSFX":"由北向南","XSFXDM":"4","KKMC":"中天大道与中生大道交口"},{"KKBH":"610266117","HPHM":"冀HZE078","JGSK":"2021-04-01 17:13:16.632","CDBH":"11","XSFX":"由北向南","XSFXDM":"4","KKMC":"中生大道与和韵路交口"},{"KKBH":"610276124","HPHM":"冀AU32C5","JGSK":"2021-04-01 17:13:16.636","CDBH":"11","XSFX":"由北向南","XSFXDM":"4","KKMC":"中新大道与中生大道交口"},{"KKBH":"610276124","HPHM":"津AD11962","JGSK":"2021-04-01 17:13:16.696","CDBH":"7","XSFX":"由南向北","XSFXDM":"3","KKMC":"中新大道与中生大道交口"},{"KKBH":"720571004000","HPHM":"冀B1D5V8","JGSK":"2021-04-01 17:13:16.747","CDBH":"3","XSFX":"由西向东","XSFXDM":"2","KKMC":"动漫东路与动漫中路交口"},{"KKBH":"610256115","HPHM":"津K63077","JGSK":"2021-04-01 17:13:16.755","CDBH":"2","XSFX":"由东向西","XSFXDM":"1","KKMC":"中天大道与中生大道交口"},{"KKBH":"720881002000","HPHM":"津DWM079","JGSK":"2021-04-01 17:13:16.804","CDBH":"13","XSFX":"由北向南","XSFXDM":"4","KKMC":"海旭道与安正路交口"},{"KKBH":"610391007","HPHM":"津DND069","JGSK":"2021-04-01 17:13:16.817","CDBH":"4","XSFX":"由西向东","XSFXDM":"2","KKMC":"和韵路与和风路交口"},{"KKBH":"610391007","HPHM":"津RES496","JGSK":"2021-04-01 17:13:16.848","CDBH":"8","XSFX":"由南向北","XSFXDM":"3","KKMC":"和韵路与和风路交口"},{"KKBH":"610391007","HPHM":"津GMZ622","JGSK":"2021-04-01 17:13:16.879","CDBH":"10","XSFX":"由北向南","XSFXDM":"4","KKMC":"和韵路与和风路交口"},{"KKBH":"610256115","HPHM":"车牌","JGSK":"2021-04-01 17:13:16.885","CDBH":"6","XSFX":"由西向东","XSFXDM":"2","KKMC":"中天大道与中生大道交口"},{"KKBH":"7280310030000","HPHM":"冀R7J9D5","JGSK":"2021-04-01 17:13:16.894","CDBH":"5","XSFX":"由北向南","XSFXDM":"4","KKMC":"动漫中路与文二路交口正向"},{"KKBH":"720891004000","HPHM":"车牌","JGSK":"2021-04-01 17:13:16.938","CDBH":"9","XSFX":"由南向北","XSFXDM":"3","KKMC":"海博道与安平路交口"},{"KKBH":"610391007","HPHM":"冀RF11011","JGSK":"2021-04-01 17:13:16.948","CDBH":"3","XSFX":"由东向西","XSFXDM":"1","KKMC":"和韵路与和风路交口"},{"KKBH":"610391007","HPHM":"津E13767","JGSK":"2021-04-01 17:13:16.974","CDBH":"2","XSFX":"由东向西","XSFXDM":"1","KKMC":"和韵路与和风路交口"},{"KKBH":"720891005000","HPHM":"鲁B01ZJ5","JGSK":"2021-04-01 17:13:16.976","CDBH":"6","XSFX":"由西向东","XSFXDM":"2","KKMC":"海博道与安明路交口"},{"KKBH":"720881002000","HPHM":"津JLP119","JGSK":"2021-04-01 17:13:16.996","CDBH":"9","XSFX":"由南向北","XSFXDM":"3","KKMC":"海旭道与安正路交口"},{"KKBH":"7208810020000","HPHM":"津RPW870","JGSK":"2021-04-01 17:13:17.015","CDBH":"9","XSFX":"由南向北","XSFXDM":"3","KKMC":"海旭道与安正路交口正向"},{"KKBH":"610271009","HPHM":"鲁NLD705","JGSK":"2021-04-01 17:13:17.033","CDBH":"10","XSFX":"由北向南","XSFXDM":"4","KKMC":"中新大道与泰七路交口"},{"KKBH":"610271009","HPHM":"冀BJ180C","JGSK":"2021-04-01 17:13:17.054","CDBH":"8","XSFX":"由南向北","XSFXDM":"3","KKMC":"中新大道与泰七路交口"},{"KKBH":"720851002000","HPHM":"津AD96690","JGSK":"2021-04-01 17:13:17.082","CDBH":"7","XSFX":"由北向南","XSFXDM":"4","KKMC":"碧水道与安正路交口"},{"KKBH":"610256113","HPHM":"津C01M39","JGSK":"2021-04-01 17:13:17.105","CDBH":"6","XSFX":"由南向北","XSFXDM":"3","KKMC":"中天大道与和风路交口"},{"KKBH":"610271009","HPHM":"津KKL825","JGSK":"2021-04-01 17:13:17.178","CDBH":"6","XSFX":"由西向东","XSFXDM":"2","KKMC":"中新大道与泰七路交口"},{"KKBH":"720891003000","HPHM":"津RXB110","JGSK":"2021-04-01 17:13:17.179","CDBH":"9","XSFX":"由南向北","XSFXDM":"3","KKMC":"海博道与安正路交口"},{"KKBH":"610256116","HPHM":"津ABL861","JGSK":"2021-04-01 17:13:17.18","CDBH":"12","XSFX":"由北向南","XSFXDM":"4","KKMC":"中天大道与和顺路交口"},{"KKBH":"610271008","HPHM":"车牌","JGSK":"2021-04-01 17:13:17.195","CDBH":"1","XSFX":"由南向北","XSFXDM":"3","KKMC":"中新大道与航母主题公园支路交口"},{"KKBH":"6071310030000","HPHM":"冀C18F87","JGSK":"2021-04-01 17:13:17.198","CDBH":"3","XSFX":"由东向西","XSFXDM":"1","KKMC":"中央大道与海旭道交口正向"},{"KKBH":"610276126","HPHM":"津DFA766","JGSK":"2021-04-01 17:13:17.201","CDBH":"2","XSFX":"由东向西","XSFXDM":"1","KKMC":"中新大道与和意路交口"},{"KKBH":"610266117","HPHM":"津RQU158","JGSK":"2021-04-01 17:13:17.237","CDBH":"11","XSFX":"由北向南","XSFXDM":"4","KKMC":"中生大道与和韵路交口"},{"KKBH":"610256114","HPHM":"津GLS333","JGSK":"2021-04-01 17:13:17.265","CDBH":"9","XSFX":"由北向南","XSFXDM":"4","KKMC":"中天大道与和旭路交口"},{"KKBH":"6102610030000","HPHM":"冀D639QC","JGSK":"2021-04-01 17:13:17.332","CDBH":"9","XSFX":"由北向南","XSFXDM":"4","KKMC":"中生大道与静湖南路交口正向"},{"KKBH":"7205410020000","HPHM":"津JAZ609","JGSK":"2021-04-01 17:13:17.334","CDBH":"1","XSFX":"由东向西","XSFXDM":"1","KKMC":"动漫环路西与动漫中路交口正向"},{"KKBH":"610391007","HPHM":"冀B08AK5","JGSK":"2021-04-01 17:13:17.363","CDBH":"1","XSFX":"由东向西","XSFXDM":"1","KKMC":"和韵路与和风路交口"},{"KKBH":"7208810020000","HPHM":"津F00523","JGSK":"2021-04-01 17:13:17.4","CDBH":"4","XSFX":"由东向西","XSFXDM":"1","KKMC":"海旭道与安正路交口正向"},{"KKBH":"711","HPHM":"冀B8U1Q3","JGSK":"2021-04-01 17:13:17.401","CDBH":"8","XSFX":"由北向南","XSFXDM":"4","KKMC":"不礼让行人中新大道与和旭路交口"},{"KKBH":"7208610020000","HPHM":"鲁AR1F70","JGSK":"2021-04-01 17:13:17.428","CDBH":"4","XSFX":"由西向东","XSFXDM":"2","KKMC":"海晨道与安正路交口正向"},{"KKBH":"720811002000","HPHM":"津B2D039","JGSK":"2021-04-01 17:13:17.435","CDBH":"4","XSFX":"由南向北","XSFXDM":"3","KKMC":"动漫南路与文一路交口"},{"KKBH":"7208910050000","HPHM":"车牌","JGSK":"2021-04-01 17:13:17.439","CDBH":"7","XSFX":"由西向东","XSFXDM":"2","KKMC":"海博道与安明路交口正向"},{"KKBH":"720861003000","HPHM":"津KT5610","JGSK":"2021-04-01 17:13:17.479","CDBH":"2","XSFX":"由东向西","XSFXDM":"1","KKMC":"海晨道与安明路交口"},{"KKBH":"610276125","HPHM":"津DR2018","JGSK":"2021-04-01 17:13:17.517","CDBH":"8","XSFX":"由北向南","XSFXDM":"4","KKMC":"中新大道与和顺路交口"},{"KKBH":"610261003000","HPHM":"冀H25A12","JGSK":"2021-04-01 17:13:17.538","CDBH":"17","XSFX":"由北向南","XSFXDM":"4","KKMC":"中生大道与静湖南路交口"},{"KKBH":"610276125","HPHM":"津C9S865","JGSK":"2021-04-01 17:13:17.548","CDBH":"5","XSFX":"由南向北","XSFXDM":"3","KKMC":"中新大道与和顺路交口"},{"KKBH":"711","HPHM":"津A23Q55","JGSK":"2021-04-01 17:13:17.564","CDBH":"7","XSFX":"由北向南","XSFXDM":"4","KKMC":"不礼让行人中新大道与和旭路交口"},{"KKBH":"728031002000","HPHM":"津RGV804","JGSK":"2021-04-01 17:13:17.61","CDBH":"7","XSFX":"由北向南","XSFXDM":"4","KKMC":"动漫中路与文一路交口"},{"KKBH":"720871002000","HPHM":"津DAC587","JGSK":"2021-04-01 17:13:17.612","CDBH":"5","XSFX":"由南向北","XSFXDM":"3","KKMC":"安正路与芳菲路交口"},{"KKBH":"7208810020000","HPHM":"冀J866VM","JGSK":"2021-04-01 17:13:17.631","CDBH":"12","XSFX":"由北向南","XSFXDM":"4","KKMC":"海旭道与安正路交口正向"},{"KKBH":"610266117","HPHM":"津NTR169","JGSK":"2021-04-01 17:13:17.631","CDBH":"3","XSFX":"由东向西","XSFXDM":"1","KKMC":"中生大道与和韵路交口"},{"KKBH":"610266118","HPHM":"鲁NM16D1","JGSK":"2021-04-01 17:13:17.675","CDBH":"5","XSFX":"由西向东","XSFXDM":"2","KKMC":"中生大道与和畅路交口"},{"KKBH":"610266117","HPHM":"津DCY730","JGSK":"2021-04-01 17:13:17.734","CDBH":"10","XSFX":"由北向南","XSFXDM":"4","KKMC":"中生大道与和韵路交口"},{"KKBH":"610276124","HPHM":"吉A9KS55","JGSK":"2021-04-01 17:13:17.737","CDBH":"8","XSFX":"由南向北","XSFXDM":"3","KKMC":"中新大道与中生大道交口"},{"KKBH":"720861003000","HPHM":"津A19L05","JGSK":"2021-04-01 17:13:17.746","CDBH":"11","XSFX":"由北向南","XSFXDM":"4","KKMC":"海晨道与安明路交口"},{"KKBH":"610276125","HPHM":"津DGM609","JGSK":"2021-04-01 17:13:17.755","CDBH":"7","XSFX":"由北向南","XSFXDM":"4","KKMC":"中新大道与和顺路交口"},{"KKBH":"610271010","HPHM":"津HFB585","JGSK":"2021-04-01 17:13:17.759","CDBH":"4","XSFX":"由南向北","XSFXDM":"3","KKMC":"中新大道与华五路交口"},{"KKBH":"610256111","HPHM":"津JMH515","JGSK":"2021-04-01 17:13:17.78","CDBH":"9","XSFX":"由北向南","XSFXDM":"4","KKMC":"中天大道与和惠路交口"},{"KKBH":"610401005","HPHM":"京PX8N57","JGSK":"2021-04-01 17:13:17.784","CDBH":"4","XSFX":"由西向东","XSFXDM":"2","KKMC":"和畅路与和顺路交口"},{"KKBH":"610256115","HPHM":"津AUB078","JGSK":"2021-04-01 17:13:17.802","CDBH":"5","XSFX":"由西向东","XSFXDM":"2","KKMC":"中天大道与中生大道交口"},{"KKBH":"610401004","HPHM":"津KPT728","JGSK":"2021-04-01 17:13:17.805","CDBH":"12","XSFX":"由北向南","XSFXDM":"4","KKMC":"和畅路与和风路交口"},{"KKBH":"610401004","HPHM":"津AV0430","JGSK":"2021-04-01 17:13:17.842","CDBH":"8","XSFX":"由南向北","XSFXDM":"3","KKMC":"和畅路与和风路交口"},{"KKBH":"610256111","HPHM":"津AP0106","JGSK":"2021-04-01 17:13:17.852","CDBH":"7","XSFX":"由北向南","XSFXDM":"4","KKMC":"中天大道与和惠路交口"},{"KKBH":"610276125","HPHM":"津RB9596","JGSK":"2021-04-01 17:13:17.877","CDBH":"8","XSFX":"由北向南","XSFXDM":"4","KKMC":"中新大道与和顺路交口"},{"KKBH":"720881005000","HPHM":"津FL3650","JGSK":"2021-04-01 17:13:17.905","CDBH":"1","XSFX":"由东向西","XSFXDM":"1","KKMC":"海旭道与明盛路交口"},{"KKBH":"610391007","HPHM":"津ADP6050","JGSK":"2021-04-01 17:13:17.918","CDBH":"11","XSFX":"由北向南","XSFXDM":"4","KKMC":"和韵路与和风路交口"},{"KKBH":"610271008","HPHM":"津NQU965","JGSK":"2021-04-01 17:13:17.929","CDBH":"4","XSFX":"由北向南","XSFXDM":"4","KKMC":"中新大道与航母主题公园支路交口"},{"KKBH":"610256112","HPHM":"津MJ7160","JGSK":"2021-04-01 17:13:17.95","CDBH":"11","XSFX":"由北向南","XSFXDM":"4","KKMC":"中天大道与中津大道交口"},{"KKBH":"610401004","HPHM":"津BU6022","JGSK":"2021-04-01 17:13:17.952","CDBH":"2","XSFX":"由东向西","XSFXDM":"1","KKMC":"和畅路与和风路交口"},{"KKBH":"720891004000","HPHM":"津C6S673","JGSK":"2021-04-01 17:13:18.014","CDBH":"4","XSFX":"由西向东","XSFXDM":"2","KKMC":"海博道与安平路交口"},{"KKBH":"720891003000","HPHM":"车牌","JGSK":"2021-04-01 17:13:18.015","CDBH":"6","XSFX":"由西向东","XSFXDM":"2","KKMC":"海博道与安正路交口"},{"KKBH":"610256115","HPHM":"津A02367D","JGSK":"2021-04-01 17:13:18.035","CDBH":"3","XSFX":"由东向西","XSFXDM":"1","KKMC":"中天大道与中生大道交口"},{"KKBH":"610401005","HPHM":"津ADJ2630","JGSK":"2021-04-01 17:13:18.039","CDBH":"7","XSFX":"由南向北","XSFXDM":"3","KKMC":"和畅路与和顺路交口"},{"KKBH":"610266117","HPHM":"车牌","JGSK":"2021-04-01 17:13:18.045","CDBH":"7","XSFX":"由南向北","XSFXDM":"3","KKMC":"中生大道与和韵路交口"},{"KKBH":"720861002000","HPHM":"冀B9MV48","JGSK":"2021-04-01 17:13:18.045","CDBH":"5","XSFX":"由西向东","XSFXDM":"2","KKMC":"海晨道与安正路交口"},{"KKBH":"610276124","HPHM":"津AD96339","JGSK":"2021-04-01 17:13:18.083","CDBH":"10","XSFX":"由北向南","XSFXDM":"4","KKMC":"中新大道与中生大道交口"},{"KKBH":"7205610020000","HPHM":"贵A7JT57","JGSK":"2021-04-01 17:13:18.083","CDBH":"1","XSFX":"由东向西","XSFXDM":"1","KKMC":"动漫北路与文三路交口正向"},{"KKBH":"610256116","HPHM":"津HVG178","JGSK":"2021-04-01 17:13:18.09","CDBH":"7","XSFX":"由南向北","XSFXDM":"3","KKMC":"中天大道与和顺路交口"},{"KKBH":"7208710020000","HPHM":"冀AG368R","JGSK":"2021-04-01 17:13:18.096","CDBH":"3","XSFX":"由西向东","XSFXDM":"2","KKMC":"安正路与芳菲路交口正向"},{"KKBH":"720881002000","HPHM":"津NXQ798","JGSK":"2021-04-01 17:13:18.158","CDBH":"12","XSFX":"由北向南","XSFXDM":"4","KKMC":"海旭道与安正路交口"},{"KKBH":"610401004","HPHM":"冀BL357Z","JGSK":"2021-04-01 17:13:18.203","CDBH":"2","XSFX":"由东向西","XSFXDM":"1","KKMC":"和畅路与和风路交口"},{"KKBH":"610256113","HPHM":"津JUG116","JGSK":"2021-04-01 17:13:18.225","CDBH":"4","XSFX":"由南向北","XSFXDM":"3","KKMC":"中天大道与和风路交口"},{"KKBH":"610256116","HPHM":"冀DQ619W","JGSK":"2021-04-01 17:13:18.225","CDBH":"11","XSFX":"由北向南","XSFXDM":"4","KKMC":"中天大道与和顺路交口"},{"KKBH":"610271008","HPHM":"车牌","JGSK":"2021-04-01 17:13:18.256","CDBH":"4","XSFX":"由北向南","XSFXDM":"4","KKMC":"中新大道与航母主题公园支路交口"},{"KKBH":"7208910030000","HPHM":"津A8S669","JGSK":"2021-04-01 17:13:18.316","CDBH":"6","XSFX":"由西向东","XSFXDM":"2","KKMC":"海博道与安正路交口正向"},{"KKBH":"610271008","HPHM":"吉BCH898","JGSK":"2021-04-01 17:13:18.329","CDBH":"5","XSFX":"由北向南","XSFXDM":"4","KKMC":"中新大道与航母主题公园支路交口"},{"KKBH":"7205710030000","HPHM":"津B3A678","JGSK":"2021-04-01 17:13:18.35","CDBH":"1","XSFX":"由东向西","XSFXDM":"1","KKMC":"动漫东路与文三路交口正向"},{"KKBH":"720881005000","HPHM":"冀J703L6","JGSK":"2021-04-01 17:13:18.388","CDBH":"2","XSFX":"由东向西","XSFXDM":"1","KKMC":"海旭道与明盛路交口"},{"KKBH":"610391006","HPHM":"津KFB099","JGSK":"2021-04-01 17:13:18.411","CDBH":"4","XSFX":"由西向东","XSFXDM":"2","KKMC":"和韵路与和意路交口"},{"KKBH":"720891003000","HPHM":"车牌","JGSK":"2021-04-01 17:13:18.415","CDBH":"5","XSFX":"由西向东","XSFXDM":"2","KKMC":"海博道与安正路交口"},{"KKBH":"610271010","HPHM":"津KRU109","JGSK":"2021-04-01 17:13:18.449","CDBH":"8","XSFX":"由北向南","XSFXDM":"4","KKMC":"中新大道与华五路交口"},{"KKBH":"610256112","HPHM":"京A1DN28","JGSK":"2021-04-01 17:13:18.483","CDBH":"1","XSFX":"由东向西","XSFXDM":"1","KKMC":"中天大道与中津大道交口"},{"KKBH":"610256112","HPHM":"吉AHY913","JGSK":"2021-04-01 17:13:18.485","CDBH":"12","XSFX":"由北向南","XSFXDM":"4","KKMC":"中天大道与中津大道交口"},{"KKBH":"610266118","HPHM":"津ADB9165","JGSK":"2021-04-01 17:13:18.503","CDBH":"5","XSFX":"由西向东","XSFXDM":"2","KKMC":"中生大道与和畅路交口"},{"KKBH":"6071310030000","HPHM":"津J77761","JGSK":"2021-04-01 17:13:18.511","CDBH":"2","XSFX":"由东向西","XSFXDM":"1","KKMC":"中央大道与海旭道交口正向"},{"KKBH":"610286127","HPHM":"京PSL069","JGSK":"2021-04-01 17:13:18.606","CDBH":"3","XSFX":"由东向西","XSFXDM":"1","KKMC":"中津大道与和畅路交口"},{"KKBH":"610276126","HPHM":"津DHW350","JGSK":"2021-04-01 17:13:18.609","CDBH":"8","XSFX":"由北向南","XSFXDM":"4","KKMC":"中新大道与和意路交口"},{"KKBH":"610256114","HPHM":"鲁NV86E2","JGSK":"2021-04-01 17:13:18.619","CDBH":"5","XSFX":"由南向北","XSFXDM":"3","KKMC":"中天大道与和旭路交口"},{"KKBH":"610276124","HPHM":"闽GG5666","JGSK":"2021-04-01 17:13:18.636","CDBH":"10","XSFX":"由北向南","XSFXDM":"4","KKMC":"中新大道与中生大道交口"},{"KKBH":"610266117","HPHM":"津HZJ858","JGSK":"2021-04-01 17:13:18.672","CDBH":"1","XSFX":"由东向西","XSFXDM":"1","KKMC":"中生大道与和韵路交口"},{"KKBH":"610271008","HPHM":"津A06V83","JGSK":"2021-04-01 17:13:18.69","CDBH":"1","XSFX":"由南向北","XSFXDM":"3","KKMC":"中新大道与航母主题公园支路交口"},{"KKBH":"610276124","HPHM":"津ADP3995","JGSK":"2021-04-01 17:13:18.722","CDBH":"11","XSFX":"由北向南","XSFXDM":"4","KKMC":"中新大道与中生大道交口"},{"KKBH":"610256114","HPHM":"津JRW615","JGSK":"2021-04-01 17:13:18.743","CDBH":"7","XSFX":"由北向南","XSFXDM":"4","KKMC":"中天大道与和旭路交口"},{"KKBH":"720891003000","HPHM":"车牌","JGSK":"2021-04-01 17:13:18.752","CDBH":"2","XSFX":"由东向西","XSFXDM":"1","KKMC":"海博道与安正路交口"},{"KKBH":"610256115","HPHM":"津MHF455","JGSK":"2021-04-01 17:13:18.754","CDBH":"2","XSFX":"由东向西","XSFXDM":"1","KKMC":"中天大道与中生大道交口"},{"KKBH":"720881007000","HPHM":"津C838S5","JGSK":"2021-04-01 17:13:18.758","CDBH":"1","XSFX":"由东向西","XSFXDM":"1","KKMC":"海旭道与弘通路交口"},{"KKBH":"610271008","HPHM":"津ADA7598","JGSK":"2021-04-01 17:13:18.77","CDBH":"2","XSFX":"由南向北","XSFXDM":"3","KKMC":"中新大道与航母主题公园支路交口"},{"KKBH":"7205410020000","HPHM":"津AU5595","JGSK":"2021-04-01 17:13:18.791","CDBH":"4","XSFX":"由西向东","XSFXDM":"2","KKMC":"动漫环路西与动漫中路交口正向"},{"KKBH":"610271009","HPHM":"鲁NLD705","JGSK":"2021-04-01 17:13:18.794","CDBH":"10","XSFX":"由北向南","XSFXDM":"4","KKMC":"中新大道与泰七路交口"},{"KKBH":"610271010","HPHM":"津C8X109","JGSK":"2021-04-01 17:13:18.799","CDBH":"5","XSFX":"由南向北","XSFXDM":"3","KKMC":"中新大道与华五路交口"},{"KKBH":"610251002","HPHM":"津KYX127","JGSK":"2021-04-01 17:13:18.834","CDBH":"11","XSFX":"由北向南","XSFXDM":"4","KKMC":"中天大道与和睦路交口"},{"KKBH":"610271010","HPHM":"津HTM510","JGSK":"2021-04-01 17:13:18.855","CDBH":"4","XSFX":"由南向北","XSFXDM":"3","KKMC":"中新大道与华五路交口"},{"KKBH":"720891003000","HPHM":"车牌","JGSK":"2021-04-01 17:13:18.912","CDBH":"1","XSFX":"由东向西","XSFXDM":"1","KKMC":"海博道与安正路交口"},{"KKBH":"610276125","HPHM":"津HJ5000","JGSK":"2021-04-01 17:13:18.956","CDBH":"8","XSFX":"由北向南","XSFXDM":"4","KKMC":"中新大道与和顺路交口"},{"KKBH":"610276124","HPHM":"冀B7J8F9","JGSK":"2021-04-01 17:13:18.957","CDBH":"11","XSFX":"由北向南","XSFXDM":"4","KKMC":"中新大道与中生大道交口"},{"KKBH":"610391007","HPHM":"辽PFT881","JGSK":"2021-04-01 17:13:19.008","CDBH":"9","XSFX":"由南向北","XSFXDM":"3","KKMC":"和韵路与和风路交口"},{"KKBH":"610256113","HPHM":"津JHU026","JGSK":"2021-04-01 17:13:19.014","CDBH":"7","XSFX":"由北向南","XSFXDM":"4","KKMC":"中天大道与和风路交口"},{"KKBH":"7208710020000","HPHM":"津N05088","JGSK":"2021-04-01 17:13:19.036","CDBH":"9","XSFX":"由北向南","XSFXDM":"4","KKMC":"安正路与芳菲路交口正向"},{"KKBH":"610276126","HPHM":"冀B1A08C","JGSK":"2021-04-01 17:13:19.066","CDBH":"5","XSFX":"由南向北","XSFXDM":"3","KKMC":"中新大道与和意路交口"},{"KKBH":"610256115","HPHM":"津FHY217","JGSK":"2021-04-01 17:13:19.07","CDBH":"9","XSFX":"由南向北","XSFXDM":"3","KKMC":"中天大道与中生大道交口"},{"KKBH":"610271010","HPHM":"津RSW677","JGSK":"2021-04-01 17:13:19.089","CDBH":"7","XSFX":"由北向南","XSFXDM":"4","KKMC":"中新大道与华五路交口"},{"KKBH":"7205710040000","HPHM":"津C85D87","JGSK":"2021-04-01 17:13:19.124","CDBH":"1","XSFX":"由东向西","XSFXDM":"1","KKMC":"动漫东路与动漫中路交口正向"},{"KKBH":"610286127","HPHM":"川AE88F8","JGSK":"2021-04-01 17:13:19.131","CDBH":"5","XSFX":"由西向东","XSFXDM":"2","KKMC":"中津大道与和畅路交口"},{"KKBH":"720891005000","HPHM":"京CHZ251","JGSK":"2021-04-01 17:13:19.215","CDBH":"6","XSFX":"由西向东","XSFXDM":"2","KKMC":"海博道与安明路交口"},{"KKBH":"610271009","HPHM":"冀BJ180C","JGSK":"2021-04-01 17:13:19.22","CDBH":"8","XSFX":"由南向北","XSFXDM":"3","KKMC":"中新大道与泰七路交口"},{"KKBH":"7205710010000","HPHM":"车牌","JGSK":"2021-04-01 17:13:19.223","CDBH":"2","XSFX":"由西向东","XSFXDM":"2","KKMC":"动漫东路与文一路交口正向"},{"KKBH":"610266117","HPHM":"津QB7087","JGSK":"2021-04-01 17:13:19.239","CDBH":"7","XSFX":"由南向北","XSFXDM":"3","KKMC":"中生大道与和韵路交口"},{"KKBH":"610256116","HPHM":"津JSF279","JGSK":"2021-04-01 17:13:19.265","CDBH":"12","XSFX":"由北向南","XSFXDM":"4","KKMC":"中天大道与和顺路交口"},{"KKBH":"610266118","HPHM":"津HZ6979","JGSK":"2021-04-01 17:13:19.275","CDBH":"2","XSFX":"由东向西","XSFXDM":"1","KKMC":"中生大道与和畅路交口"},{"KKBH":"610276125","HPHM":"津C898P9","JGSK":"2021-04-01 17:13:19.278","CDBH":"7","XSFX":"由北向南","XSFXDM":"4","KKMC":"中新大道与和顺路交口"},{"KKBH":"7208910030000","HPHM":"车牌","JGSK":"2021-04-01 17:13:19.299","CDBH":"1","XSFX":"由东向西","XSFXDM":"1","KKMC":"海博道与安正路交口正向"},{"KKBH":"720571004000","HPHM":"津NQY713","JGSK":"2021-04-01 17:13:19.304","CDBH":"3","XSFX":"由西向东","XSFXDM":"2","KKMC":"动漫东路与动漫中路交口"},{"KKBH":"7205610020000","HPHM":"津DWY711","JGSK":"2021-04-01 17:13:19.304","CDBH":"2","XSFX":"由东向西","XSFXDM":"1","KKMC":"动漫北路与文三路交口正向"},{"KKBH":"7280310030000","HPHM":"津KZ1587","JGSK":"2021-04-01 17:13:19.341","CDBH":"5","XSFX":"由北向南","XSFXDM":"4","KKMC":"动漫中路与文二路交口正向"},{"KKBH":"7280310030000","HPHM":"冀BZ095V","JGSK":"2021-04-01 17:13:19.356","CDBH":"2","XSFX":"由东向西","XSFXDM":"1","KKMC":"动漫中路与文二路交口正向"},{"KKBH":"610391007","HPHM":"津K98835","JGSK":"2021-04-01 17:13:19.373","CDBH":"4","XSFX":"由西向东","XSFXDM":"2","KKMC":"和韵路与和风路交口"},{"KKBH":"728031003000","HPHM":"津C96W93","JGSK":"2021-04-01 17:13:19.397","CDBH":"6","XSFX":"由北向南","XSFXDM":"4","KKMC":"动漫中路与文二路交口"},{"KKBH":"610276126","HPHM":"冀BM305Z","JGSK":"2021-04-01 17:13:19.411","CDBH":"7","XSFX":"由北向南","XSFXDM":"4","KKMC":"中新大道与和意路交口"},{"KKBH":"711","HPHM":"津F09512","JGSK":"2021-04-01 17:13:19.456","CDBH":"5","XSFX":"由南向北","XSFXDM":"3","KKMC":"不礼让行人中新大道与和旭路交口"},{"KKBH":"610276126","HPHM":"津N85625","JGSK":"2021-04-01 17:13:19.48","CDBH":"1","XSFX":"由东向西","XSFXDM":"1","KKMC":"中新大道与和意路交口"},{"KKBH":"610256113","HPHM":"津MFM526","JGSK":"2021-04-01 17:13:19.5","CDBH":"2","XSFX":"由西向东","XSFXDM":"2","KKMC":"中天大道与和风路交口"},{"KKBH":"610391007","HPHM":"津ACT996","JGSK":"2021-04-01 17:13:19.508","CDBH":"3","XSFX":"由东向西","XSFXDM":"1","KKMC":"和韵路与和风路交口"},{"KKBH":"610271010","HPHM":"津DFD719","JGSK":"2021-04-01 17:13:19.531","CDBH":"8","XSFX":"由北向南","XSFXDM":"4","KKMC":"中新大道与华五路交口"},{"KKBH":"610256115","HPHM":"鲁B0C1D7","JGSK":"2021-04-01 17:13:19.539","CDBH":"8","XSFX":"由南向北","XSFXDM":"3","KKMC":"中天大道与中生大道交口"},{"KKBH":"720881002000","HPHM":"鲁A5D6Z6","JGSK":"2021-04-01 17:13:19.561","CDBH":"9","XSFX":"由南向北","XSFXDM":"3","KKMC":"海旭道与安正路交口"},{"KKBH":"7280310020000","HPHM":"车牌","JGSK":"2021-04-01 17:13:19.58","CDBH":"3","XSFX":"由西向东","XSFXDM":"2","KKMC":"动漫中路与文一路交口正向"},{"KKBH":"7205610020000","HPHM":"冀B0GJ31","JGSK":"2021-04-01 17:13:19.621","CDBH":"3","XSFX":"由西向东","XSFXDM":"2","KKMC":"动漫北路与文三路交口正向"},{"KKBH":"740011002000","HPHM":"车牌","JGSK":"2021-04-01 17:13:19.641","CDBH":"14","XSFX":"由北向南","XSFXDM":"4","KKMC":"静湖南路与华一路交口"},{"KKBH":"610271010","HPHM":"津KGK661","JGSK":"2021-04-01 17:13:19.655","CDBH":"4","XSFX":"由南向北","XSFXDM":"3","KKMC":"中新大道与华五路交口"},{"KKBH":"610256114","HPHM":"津A09N99","JGSK":"2021-04-01 17:13:19.665","CDBH":"7","XSFX":"由北向南","XSFXDM":"4","KKMC":"中天大道与和旭路交口"},{"KKBH":"610271008","HPHM":"车牌","JGSK":"2021-04-01 17:13:19.682","CDBH":"5","XSFX":"由北向南","XSFXDM":"4","KKMC":"中新大道与航母主题公园支路交口"},{"KKBH":"610391006","HPHM":"津ADB1668","JGSK":"2021-04-01 17:13:19.701","CDBH":"4","XSFX":"由西向东","XSFXDM":"2","KKMC":"和韵路与和意路交口"},{"KKBH":"610391007","HPHM":"津MZ1775","JGSK":"2021-04-01 17:13:19.728","CDBH":"7","XSFX":"由南向北","XSFXDM":"3","KKMC":"和韵路与和风路交口"},{"KKBH":"610256113","HPHM":"津HLT612","JGSK":"2021-04-01 17:13:19.729","CDBH":"9","XSFX":"由北向南","XSFXDM":"4","KKMC":"中天大道与和风路交口"},{"KKBH":"7280310020000","HPHM":"冀BN880T","JGSK":"2021-04-01 17:13:19.73","CDBH":"6","XSFX":"由南向北","XSFXDM":"3","KKMC":"动漫中路与文一路交口正向"},{"KKBH":"610256113","HPHM":"津JQQ790","JGSK":"2021-04-01 17:13:19.742","CDBH":"5","XSFX":"由南向北","XSFXDM":"3","KKMC":"中天大道与和风路交口"},{"KKBH":"610271009","HPHM":"津HG5266","JGSK":"2021-04-01 17:13:19.753","CDBH":"10","XSFX":"由北向南","XSFXDM":"4","KKMC":"中新大道与泰七路交口"},{"KKBH":"720851002000","HPHM":"冀E448Q8","JGSK":"2021-04-01 17:13:19.802","CDBH":"7","XSFX":"由北向南","XSFXDM":"4","KKMC":"碧水道与安正路交口"},{"KKBH":"610276125","HPHM":"津GDD317","JGSK":"2021-04-01 17:13:19.803","CDBH":"7","XSFX":"由北向南","XSFXDM":"4","KKMC":"中新大道与和顺路交口"},{"KKBH":"610391007","HPHM":"冀B1230Y","JGSK":"2021-04-01 17:13:19.83","CDBH":"1","XSFX":"由东向西","XSFXDM":"1","KKMC":"和韵路与和风路交口"},{"KKBH":"7208910030000","HPHM":"车牌","JGSK":"2021-04-01 17:13:19.889","CDBH":"3","XSFX":"由东向西","XSFXDM":"1","KKMC":"海博道与安正路交口正向"},{"KKBH":"720541002000","HPHM":"津JAZ609","JGSK":"2021-04-01 17:13:19.889","CDBH":"1","XSFX":"由东向西","XSFXDM":"1","KKMC":"动漫环路西与动漫中路交口"},{"KKBH":"610256116","HPHM":"京N9FS00","JGSK":"2021-04-01 17:13:19.906","CDBH":"8","XSFX":"由南向北","XSFXDM":"3","KKMC":"中天大道与和顺路交口"},{"KKBH":"6102610030000","HPHM":"津GRX978","JGSK":"2021-04-01 17:13:19.942","CDBH":"8","XSFX":"由北向南","XSFXDM":"4","KKMC":"中生大道与静湖南路交口正向"},{"KKBH":"7208810020000","HPHM":"津A0U630","JGSK":"2021-04-01 17:13:19.969","CDBH":"9","XSFX":"由南向北","XSFXDM":"3","KKMC":"海旭道与安正路交口正向"},{"KKBH":"610391008","HPHM":"冀AA4D56","JGSK":"2021-04-01 17:13:19.974","CDBH":"6","XSFX":"由西向东","XSFXDM":"2","KKMC":"和韵路与和旭路交口"},{"KKBH":"610256114","HPHM":"津C312C0","JGSK":"2021-04-01 17:13:19.985","CDBH":"9","XSFX":"由北向南","XSFXDM":"4","KKMC":"中天大道与和旭路交口"},{"KKBH":"610256115","HPHM":"津AY2285","JGSK":"2021-04-01 17:13:20.012","CDBH":"5","XSFX":"由西向东","XSFXDM":"2","KKMC":"中天大道与中生大道交口"},{"KKBH":"610276124","HPHM":"津FMX639","JGSK":"2021-04-01 17:13:20.055","CDBH":"7","XSFX":"由南向北","XSFXDM":"3","KKMC":"中新大道与中生大道交口"},{"KKBH":"610391006","HPHM":"津A22D39","JGSK":"2021-04-01 17:13:20.102","CDBH":"5","XSFX":"由西向东","XSFXDM":"2","KKMC":"和韵路与和意路交口"},{"KKBH":"610256113","HPHM":"津AZ8826","JGSK":"2021-04-01 17:13:20.111","CDBH":"8","XSFX":"由北向南","XSFXDM":"4","KKMC":"中天大道与和风路交口"},{"KKBH":"610266117","HPHM":"车牌","JGSK":"2021-04-01 17:13:20.111","CDBH":"2","XSFX":"由东向西","XSFXDM":"1","KKMC":"中生大道与和韵路交口"},{"KKBH":"720891003000","HPHM":"车牌","JGSK":"2021-04-01 17:13:20.117","CDBH":"2","XSFX":"由东向西","XSFXDM":"1","KKMC":"海博道与安正路交口"},{"KKBH":"720571004000","HPHM":"津C6H025","JGSK":"2021-04-01 17:13:20.144","CDBH":"1","XSFX":"由东向西","XSFXDM":"1","KKMC":"动漫东路与动漫中路交口"},{"KKBH":"610276125","HPHM":"津C6H501","JGSK":"2021-04-01 17:13:20.17","CDBH":"4","XSFX":"由南向北","XSFXDM":"3","KKMC":"中新大道与和顺路交口"},{"KKBH":"720861003000","HPHM":"津JWW355","JGSK":"2021-04-01 17:13:20.202","CDBH":"2","XSFX":"由东向西","XSFXDM":"1","KKMC":"海晨道与安明路交口"},{"KKBH":"7280310020000","HPHM":"冀B94AQ5","JGSK":"2021-04-01 17:13:20.224","CDBH":"5","XSFX":"由南向北","XSFXDM":"3","KKMC":"动漫中路与文一路交口正向"},{"KKBH":"711","HPHM":"冀AA356N","JGSK":"2021-04-01 17:13:20.262","CDBH":"8","XSFX":"由北向南","XSFXDM":"4","KKMC":"不礼让行人中新大道与和旭路交口"},{"KKBH":"7208810020000","HPHM":"津MVF798","JGSK":"2021-04-01 17:13:20.271","CDBH":"12","XSFX":"由北向南","XSFXDM":"4","KKMC":"海旭道与安正路交口正向"},{"KKBH":"610256111","HPHM":"津KGW096","JGSK":"2021-04-01 17:13:20.272","CDBH":"7","XSFX":"由北向南","XSFXDM":"4","KKMC":"中天大道与和惠路交口"},{"KKBH":"610271008","HPHM":"津A2V281","JGSK":"2021-04-01 17:13:20.301","CDBH":"5","XSFX":"由北向南","XSFXDM":"4","KKMC":"中新大道与航母主题公园支路交口"},{"KKBH":"610266118","HPHM":"津GGY777","JGSK":"2021-04-01 17:13:20.317","CDBH":"3","XSFX":"由东向西","XSFXDM":"1","KKMC":"中生大道与和畅路交口"},{"KKBH":"610401004","HPHM":"津NWH310","JGSK":"2021-04-01 17:13:20.353","CDBH":"2","XSFX":"由东向西","XSFXDM":"1","KKMC":"和畅路与和风路交口"},{"KKBH":"610391006","HPHM":"津JT5818","JGSK":"2021-04-01 17:13:20.365","CDBH":"1","XSFX":"由东向西","XSFXDM":"1","KKMC":"和韵路与和意路交口"},{"KKBH":"610256115","HPHM":"冀J0B9U8","JGSK":"2021-04-01 17:13:20.454","CDBH":"11","XSFX":"由北向南","XSFXDM":"4","KKMC":"中天大道与中生大道交口"},{"KKBH":"7208610020000","HPHM":"津JR2238","JGSK":"2021-04-01 17:13:20.468","CDBH":"10","XSFX":"由北向南","XSFXDM":"4","KKMC":"海晨道与安正路交口正向"},{"KKBH":"610271010","HPHM":"津A3M598","JGSK":"2021-04-01 17:13:20.479","CDBH":"7","XSFX":"由北向南","XSFXDM":"4","KKMC":"中新大道与华五路交口"},{"KKBH":"720861003000","HPHM":"鲁P2805T","JGSK":"2021-04-01 17:13:20.48","CDBH":"5","XSFX":"由西向东","XSFXDM":"2","KKMC":"海晨道与安明路交口"},{"KKBH":"610401004","HPHM":"津A22Q13","JGSK":"2021-04-01 17:13:20.483","CDBH":"7","XSFX":"由南向北","XSFXDM":"3","KKMC":"和畅路与和风路交口"},{"KKBH":"720871002000","HPHM":"津AY2505","JGSK":"2021-04-01 17:13:20.505","CDBH":"9","XSFX":"由北向南","XSFXDM":"4","KKMC":"安正路与芳菲路交口"},{"KKBH":"610256116","HPHM":"津MFA977","JGSK":"2021-04-01 17:13:20.563","CDBH":"6","XSFX":"由西向东","XSFXDM":"2","KKMC":"中天大道与和顺路交口"},{"KKBH":"720891003000","HPHM":"津FFF502","JGSK":"2021-04-01 17:13:20.576","CDBH":"5","XSFX":"由西向东","XSFXDM":"2","KKMC":"海博道与安正路交口"},{"KKBH":"7205410030000","HPHM":"冀BG635G","JGSK":"2021-04-01 17:13:20.626","CDBH":"1","XSFX":"由东向西","XSFXDM":"1","KKMC":"动漫环路西与动漫西路交口正向"},{"KKBH":"720881002000","HPHM":"津MX1295","JGSK":"2021-04-01 17:13:20.642","CDBH":"12","XSFX":"由北向南","XSFXDM":"4","KKMC":"海旭道与安正路交口"},{"KKBH":"7208910030000","HPHM":"津HJ5260","JGSK":"2021-04-01 17:13:20.658","CDBH":"4","XSFX":"由西向东","XSFXDM":"2","KKMC":"海博道与安正路交口正向"},{"KKBH":"610276125","HPHM":"津A7E795","JGSK":"2021-04-01 17:13:20.675","CDBH":"4","XSFX":"由南向北","XSFXDM":"3","KKMC":"中新大道与和顺路交口"},{"KKBH":"7208910050000","HPHM":"蒙D82Z28","JGSK":"2021-04-01 17:13:20.683","CDBH":"3","XSFX":"由东向西","XSFXDM":"1","KKMC":"海博道与安明路交口正向"},{"KKBH":"610251001","HPHM":"鲁DP876A","JGSK":"2021-04-01 17:13:20.688","CDBH":"4","XSFX":"由西向东","XSFXDM":"2","KKMC":"中天大道与和畅路交口"},{"KKBH":"720891004000","HPHM":"车牌","JGSK":"2021-04-01 17:13:20.698","CDBH":"8","XSFX":"由南向北","XSFXDM":"3","KKMC":"海博道与安平路交口"},{"KKBH":"6071310030000","HPHM":"鲁AY70E2","JGSK":"2021-04-01 17:13:20.731","CDBH":"2","XSFX":"由东向西","XSFXDM":"1","KKMC":"中央大道与海旭道交口正向"},{"KKBH":"610401004","HPHM":"津A9P280","JGSK":"2021-04-01 17:13:20.753","CDBH":"3","XSFX":"由东向西","XSFXDM":"1","KKMC":"和畅路与和风路交口"},{"KKBH":"7208810050000","HPHM":"津A3M085","JGSK":"2021-04-01 17:13:20.753","CDBH":"9","XSFX":"由北向南","XSFXDM":"4","KKMC":"海旭道与明盛路交口正向"},{"KKBH":"610391006","HPHM":"津ADJ6870","JGSK":"2021-04-01 17:13:20.777","CDBH":"5","XSFX":"由西向东","XSFXDM":"2","KKMC":"和韵路与和意路交口"},{"KKBH":"610271010","HPHM":"津KGG222","JGSK":"2021-04-01 17:13:20.856","CDBH":"5","XSFX":"由南向北","XSFXDM":"3","KKMC":"中新大道与华五路交口"},{"KKBH":"610276124","HPHM":"津NXY821","JGSK":"2021-04-01 17:13:20.961","CDBH":"11","XSFX":"由北向南","XSFXDM":"4","KKMC":"中新大道与中生大道交口"},{"KKBH":"7208610030000","HPHM":"津DLF613","JGSK":"2021-04-01 17:13:21.021","CDBH":"4","XSFX":"由西向东","XSFXDM":"2","KKMC":"海晨道与安明路交口正向"},{"KKBH":"610256116","HPHM":"津C13Y75","JGSK":"2021-04-01 17:13:21.025","CDBH":"12","XSFX":"由北向南","XSFXDM":"4","KKMC":"中天大道与和顺路交口"},{"KKBH":"610266117","HPHM":"津GKN858","JGSK":"2021-04-01 17:13:21.084","CDBH":"10","XSFX":"由北向南","XSFXDM":"4","KKMC":"中生大道与和韵路交口"},{"KKBH":"7208910030000","HPHM":"冀T58L36","JGSK":"2021-04-01 17:13:21.09","CDBH":"6","XSFX":"由西向东","XSFXDM":"2","KKMC":"海博道与安正路交口正向"},{"KKBH":"610256114","HPHM":"津DXT296","JGSK":"2021-04-01 17:13:21.091","CDBH":"9","XSFX":"由北向南","XSFXDM":"4","KKMC":"中天大道与和旭路交口"},{"KKBH":"610271010","HPHM":"津K81360","JGSK":"2021-04-01 17:13:21.095","CDBH":"8","XSFX":"由北向南","XSFXDM":"4","KKMC":"中新大道与华五路交口"},{"KKBH":"610266117","HPHM":"津KKH767","JGSK":"2021-04-01 17:13:21.157","CDBH":"1","XSFX":"由东向西","XSFXDM":"1","KKMC":"中生大道与和韵路交口"},{"KKBH":"610391007","HPHM":"津AS0819","JGSK":"2021-04-01 17:13:21.248","CDBH":"8","XSFX":"由南向北","XSFXDM":"3","KKMC":"和韵路与和风路交口"},{"KKBH":"610391007","HPHM":"津J55026","JGSK":"2021-04-01 17:13:21.285","CDBH":"10","XSFX":"由北向南","XSFXDM":"4","KKMC":"和韵路与和风路交口"},{"KKBH":"610271009","HPHM":"津HG5266","JGSK":"2021-04-01 17:13:21.36","CDBH":"10","XSFX":"由北向南","XSFXDM":"4","KKMC":"中新大道与泰七路交口"},{"KKBH":"610271008","HPHM":"津ND0852","JGSK":"2021-04-01 17:13:21.369","CDBH":"4","XSFX":"由北向南","XSFXDM":"4","KKMC":"中新大道与航母主题公园支路交口"},{"KKBH":"610256112","HPHM":"津C13K65","JGSK":"2021-04-01 17:13:21.39","CDBH":"10","XSFX":"由北向南","XSFXDM":"4","KKMC":"中天大道与中津大道交口"},{"KKBH":"610256111","HPHM":"鲁AU3F69","JGSK":"2021-04-01 17:13:21.403","CDBH":"9","XSFX":"由北向南","XSFXDM":"4","KKMC":"中天大道与和惠路交口"},{"KKBH":"720881002000","HPHM":"津C79S67","JGSK":"2021-04-01 17:13:21.469","CDBH":"3","XSFX":"由东向西","XSFXDM":"1","KKMC":"海旭道与安正路交口"},{"KKBH":"610256115","HPHM":"津A1J327","JGSK":"2021-04-01 17:13:21.477","CDBH":"9","XSFX":"由南向北","XSFXDM":"3","KKMC":"中天大道与中生大道交口"},{"KKBH":"610391008","HPHM":"津HVG108","JGSK":"2021-04-01 17:13:21.496","CDBH":"4","XSFX":"由西向东","XSFXDM":"2","KKMC":"和韵路与和旭路交口"},{"KKBH":"610256115","HPHM":"辽PUU166","JGSK":"2021-04-01 17:13:21.503","CDBH":"5","XSFX":"由西向东","XSFXDM":"2","KKMC":"中天大道与中生大道交口"},{"KKBH":"610256112","HPHM":"津DLH125","JGSK":"2021-04-01 17:13:21.505","CDBH":"1","XSFX":"由东向西","XSFXDM":"1","KKMC":"中天大道与中津大道交口"},{"KKBH":"610276125","HPHM":"津MEF658","JGSK":"2021-04-01 17:13:21.536","CDBH":"8","XSFX":"由北向南","XSFXDM":"4","KKMC":"中新大道与和顺路交口"},{"KKBH":"728031003000","HPHM":"冀R7J9D5","JGSK":"2021-04-01 17:13:21.559","CDBH":"5","XSFX":"由北向南","XSFXDM":"4","KKMC":"动漫中路与文二路交口"},{"KKBH":"610266117","HPHM":"津CY5935","JGSK":"2021-04-01 17:13:21.64","CDBH":"1","XSFX":"由东向西","XSFXDM":"1","KKMC":"中生大道与和韵路交口"},{"KKBH":"720861002000","HPHM":"津GEU985","JGSK":"2021-04-01 17:13:21.647","CDBH":"5","XSFX":"由西向东","XSFXDM":"2","KKMC":"海晨道与安正路交口"},{"KKBH":"610271008","HPHM":"津C25M60","JGSK":"2021-04-01 17:13:21.65","CDBH":"2","XSFX":"由南向北","XSFXDM":"3","KKMC":"中新大道与航母主题公园支路交口"},{"KKBH":"7208710020000","HPHM":"车牌","JGSK":"2021-04-01 17:13:21.668","CDBH":"10","XSFX":"由北向南","XSFXDM":"4","KKMC":"安正路与芳菲路交口正向"},{"KKBH":"7205710040000","HPHM":"鲁DJ020Q","JGSK":"2021-04-01 17:13:21.711","CDBH":"5","XSFX":"由北向南","XSFXDM":"4","KKMC":"动漫东路与动漫中路交口正向"},{"KKBH":"610391007","HPHM":"冀B09BV9","JGSK":"2021-04-01 17:13:21.735","CDBH":"11","XSFX":"由北向南","XSFXDM":"4","KKMC":"和韵路与和风路交口"},{"KKBH":"610271010","HPHM":"津HTM510","JGSK":"2021-04-01 17:13:21.764","CDBH":"4","XSFX":"由南向北","XSFXDM":"3","KKMC":"中新大道与华五路交口"},{"KKBH":"720891003000","HPHM":"浙A8S469","JGSK":"2021-04-01 17:13:21.779","CDBH":"5","XSFX":"由西向东","XSFXDM":"2","KKMC":"海博道与安正路交口"},{"KKBH":"711","HPHM":"津A7K676","JGSK":"2021-04-01 17:13:21.789","CDBH":"7","XSFX":"由北向南","XSFXDM":"4","KKMC":"不礼让行人中新大道与和旭路交口"},{"KKBH":"7205610020000","HPHM":"津HU0377","JGSK":"2021-04-01 17:13:21.792","CDBH":"6","XSFX":"由北向南","XSFXDM":"4","KKMC":"动漫北路与文三路交口正向"},{"KKBH":"7208810020000","HPHM":"津AM0960","JGSK":"2021-04-01 17:13:21.83","CDBH":"10","XSFX":"由南向北","XSFXDM":"3","KKMC":"海旭道与安正路交口正向"},{"KKBH":"610266118","HPHM":"车牌","JGSK":"2021-04-01 17:13:21.831","CDBH":"11","XSFX":"由北向南","XSFXDM":"4","KKMC":"中生大道与和畅路交口"},{"KKBH":"610391007","HPHM":"津BE5101","JGSK":"2021-04-01 17:13:21.844","CDBH":"11","XSFX":"由北向南","XSFXDM":"4","KKMC":"和韵路与和风路交口"},{"KKBH":"720881002000","HPHM":"津F00523","JGSK":"2021-04-01 17:13:21.869","CDBH":"4","XSFX":"由东向西","XSFXDM":"1","KKMC":"海旭道与安正路交口"},{"KKBH":"610256116","HPHM":"鲁AC970H","JGSK":"2021-04-01 17:13:21.89","CDBH":"9","XSFX":"由南向北","XSFXDM":"3","KKMC":"中天大道与和顺路交口"},{"KKBH":"610401004","HPHM":"津LP6626","JGSK":"2021-04-01 17:13:21.911","CDBH":"4","XSFX":"由西向东","XSFXDM":"2","KKMC":"和畅路与和风路交口"},{"KKBH":"610266118","HPHM":"津HCQ558","JGSK":"2021-04-01 17:13:21.932","CDBH":"11","XSFX":"由北向南","XSFXDM":"4","KKMC":"中生大道与和畅路交口"},{"KKBH":"711","HPHM":"津A25B99","JGSK":"2021-04-01 17:13:21.935","CDBH":"5","XSFX":"由南向北","XSFXDM":"3","KKMC":"不礼让行人中新大道与和旭路交口"},{"KKBH":"610401004","HPHM":"豫J5X218","JGSK":"2021-04-01 17:13:21.952","CDBH":"1","XSFX":"由东向西","XSFXDM":"1","KKMC":"和畅路与和风路交口"},{"KKBH":"610256111","HPHM":"津JMH515","JGSK":"2021-04-01 17:13:21.961","CDBH":"9","XSFX":"由北向南","XSFXDM":"4","KKMC":"中天大道与和惠路交口"},{"KKBH":"7208610020000","HPHM":"津KPP718","JGSK":"2021-04-01 17:13:21.964","CDBH":"10","XSFX":"由北向南","XSFXDM":"4","KKMC":"海晨道与安正路交口正向"},{"KKBH":"610256112","HPHM":"冀AM993E","JGSK":"2021-04-01 17:13:21.979","CDBH":"2","XSFX":"由东向西","XSFXDM":"1","KKMC":"中天大道与中津大道交口"},{"KKBH":"7205710020000","HPHM":"鲁A8B08D","JGSK":"2021-04-01 17:13:22.003","CDBH":"5","XSFX":"由北向南","XSFXDM":"4","KKMC":"动漫东路与文二路交口正向"},{"KKBH":"610256116","HPHM":"津HVG178","JGSK":"2021-04-01 17:13:22.008","CDBH":"7","XSFX":"由南向北","XSFXDM":"3","KKMC":"中天大道与和顺路交口"},{"KKBH":"610276125","HPHM":"津MAZ328","JGSK":"2021-04-01 17:13:22.012","CDBH":"7","XSFX":"由北向南","XSFXDM":"4","KKMC":"中新大道与和顺路交口"},{"KKBH":"610256114","HPHM":"津GWJ689","JGSK":"2021-04-01 17:13:22.013","CDBH":"9","XSFX":"由北向南","XSFXDM":"4","KKMC":"中天大道与和旭路交口"},{"KKBH":"711","HPHM":"津HDH920","JGSK":"2021-04-01 17:13:22.026","CDBH":"2","XSFX":"由东向西","XSFXDM":"1","KKMC":"不礼让行人中新大道与和旭路交口"},{"KKBH":"610276126","HPHM":"津HPV887","JGSK":"2021-04-01 17:13:22.051","CDBH":"8","XSFX":"由北向南","XSFXDM":"4","KKMC":"中新大道与和意路交口"},{"KKBH":"610276126","HPHM":"车牌","JGSK":"2021-04-01 17:13:22.053","CDBH":"8","XSFX":"由北向南","XSFXDM":"4","KKMC":"中新大道与和意路交口"},{"KKBH":"7280310060000","HPHM":"津AU5956","JGSK":"2021-04-01 17:13:22.065","CDBH":"6","XSFX":"由南向北","XSFXDM":"3","KKMC":"动漫中路与文三路交口正向"},{"KKBH":"7209010020000","HPHM":"冀D207NK","JGSK":"2021-04-01 17:13:22.074","CDBH":"8","XSFX":"由南向北","XSFXDM":"3","KKMC":"玉林道与安正路交口正向"},{"KKBH":"610391007","HPHM":"冀A152RZ","JGSK":"2021-04-01 17:13:22.077","CDBH":"2","XSFX":"由东向西","XSFXDM":"1","KKMC":"和韵路与和风路交口"},{"KKBH":"610256111","HPHM":"津CA1668","JGSK":"2021-04-01 17:13:22.082","CDBH":"8","XSFX":"由北向南","XSFXDM":"4","KKMC":"中天大道与和惠路交口"},{"KKBH":"610276124","HPHM":"津C821B5","JGSK":"2021-04-01 17:13:22.097","CDBH":"7","XSFX":"由南向北","XSFXDM":"3","KKMC":"中新大道与中生大道交口"},{"KKBH":"610256113","HPHM":"津C79905","JGSK":"2021-04-01 17:13:22.099","CDBH":"8","XSFX":"由北向南","XSFXDM":"4","KKMC":"中天大道与和风路交口"},{"KKBH":"728031002000","HPHM":"津A7D990","JGSK":"2021-04-01 17:13:22.124","CDBH":"3","XSFX":"由西向东","XSFXDM":"2","KKMC":"动漫中路与文一路交口"},{"KKBH":"7208910030000","HPHM":"车牌","JGSK":"2021-04-01 17:13:22.134","CDBH":"9","XSFX":"由南向北","XSFXDM":"3","KKMC":"海博道与安正路交口正向"},{"KKBH":"610256114","HPHM":"冀J688PF","JGSK":"2021-04-01 17:13:22.165","CDBH":"7","XSFX":"由北向南","XSFXDM":"4","KKMC":"中天大道与和旭路交口"},{"KKBH":"7208810020000","HPHM":"鲁NL39N8","JGSK":"2021-04-01 17:13:22.188","CDBH":"2","XSFX":"由东向西","XSFXDM":"1","KKMC":"海旭道与安正路交口正向"},{"KKBH":"720881002000","HPHM":"车牌","JGSK":"2021-04-01 17:13:22.2","CDBH":"9","XSFX":"由南向北","XSFXDM":"3","KKMC":"海旭道与安正路交口"},{"KKBH":"720861002000","HPHM":"鲁AR1F70","JGSK":"2021-04-01 17:13:22.209","CDBH":"4","XSFX":"由西向东","XSFXDM":"2","KKMC":"海晨道与安正路交口"},{"KKBH":"7208810060000","HPHM":"车牌","JGSK":"2021-04-01 17:13:22.215","CDBH":"4","XSFX":"由南向北","XSFXDM":"3","KKMC":"海旭道与庄盛路交口正向"},{"KKBH":"610271010","HPHM":"津KHX289","JGSK":"2021-04-01 17:13:22.215","CDBH":"7","XSFX":"由北向南","XSFXDM":"4","KKMC":"中新大道与华五路交口"},{"KKBH":"7208910050000","HPHM":"蒙A504LU","JGSK":"2021-04-01 17:13:22.245","CDBH":"3","XSFX":"由东向西","XSFXDM":"1","KKMC":"海博道与安明路交口正向"},{"KKBH":"610266117","HPHM":"津GPJ028","JGSK":"2021-04-01 17:13:22.262","CDBH":"7","XSFX":"由南向北","XSFXDM":"3","KKMC":"中生大道与和韵路交口"},{"KKBH":"610251002","HPHM":"津AS0826","JGSK":"2021-04-01 17:13:22.275","CDBH":"10","XSFX":"由北向南","XSFXDM":"4","KKMC":"中天大道与和睦路交口"},{"KKBH":"610276124","HPHM":"津J79555","JGSK":"2021-04-01 17:13:22.322","CDBH":"10","XSFX":"由北向南","XSFXDM":"4","KKMC":"中新大道与中生大道交口"},{"KKBH":"610256111","HPHM":"津AP0106","JGSK":"2021-04-01 17:13:22.361","CDBH":"7","XSFX":"由北向南","XSFXDM":"4","KKMC":"中天大道与和惠路交口"},{"KKBH":"610276125","HPHM":"津GLL053","JGSK":"2021-04-01 17:13:22.365","CDBH":"1","XSFX":"由东向西","XSFXDM":"1","KKMC":"中新大道与和顺路交口"},{"KKBH":"610271008","HPHM":"鲁B13U0N","JGSK":"2021-04-01 17:13:22.408","CDBH":"5","XSFX":"由北向南","XSFXDM":"4","KKMC":"中新大道与航母主题公园支路交口"},{"KKBH":"610256115","HPHM":"津A08A80","JGSK":"2021-04-01 17:13:22.437","CDBH":"10","XSFX":"由北向南","XSFXDM":"4","KKMC":"中天大道与中生大道交口"},{"KKBH":"610271009","HPHM":"吉JMA036","JGSK":"2021-04-01 17:13:22.449","CDBH":"7","XSFX":"由南向北","XSFXDM":"3","KKMC":"中新大道与泰七路交口"},{"KKBH":"610271010","HPHM":"冀B0XF22","JGSK":"2021-04-01 17:13:22.45","CDBH":"4","XSFX":"由南向北","XSFXDM":"3","KKMC":"中新大道与华五路交口"},{"KKBH":"610276124","HPHM":"津HGZ538","JGSK":"2021-04-01 17:13:22.455","CDBH":"8","XSFX":"由南向北","XSFXDM":"3","KKMC":"中新大道与中生大道交口"},{"KKBH":"610276125","HPHM":"黑DJ2787","JGSK":"2021-04-01 17:13:22.501","CDBH":"5","XSFX":"由南向北","XSFXDM":"3","KKMC":"中新大道与和顺路交口"},{"KKBH":"610266118","HPHM":"鲁NM16D1","JGSK":"2021-04-01 17:13:22.504","CDBH":"5","XSFX":"由西向东","XSFXDM":"2","KKMC":"中生大道与和畅路交口"},{"KKBH":"720571003000","HPHM":"津B3A678","JGSK":"2021-04-01 17:13:22.507","CDBH":"1","XSFX":"由东向西","XSFXDM":"1","KKMC":"动漫东路与文三路交口"},{"KKBH":"610276126","HPHM":"津DNU600","JGSK":"2021-04-01 17:13:22.53","CDBH":"7","XSFX":"由北向南","XSFXDM":"4","KKMC":"中新大道与和意路交口"},{"KKBH":"610276124","HPHM":"津HR9526","JGSK":"2021-04-01 17:13:22.536","CDBH":"7","XSFX":"由南向北","XSFXDM":"3","KKMC":"中新大道与中生大道交口"},{"KKBH":"610256113","HPHM":"津JUG116","JGSK":"2021-04-01 17:13:22.544","CDBH":"4","XSFX":"由南向北","XSFXDM":"3","KKMC":"中天大道与和风路交口"},{"KKBH":"7208910030000","HPHM":"津JXM328","JGSK":"2021-04-01 17:13:22.642","CDBH":"6","XSFX":"由西向东","XSFXDM":"2","KKMC":"海博道与安正路交口正向"},{"KKBH":"610401004","HPHM":"津AV0430","JGSK":"2021-04-01 17:13:22.657","CDBH":"9","XSFX":"由南向北","XSFXDM":"3","KKMC":"和畅路与和风路交口"},{"KKBH":"610276124","HPHM":"津KK9905","JGSK":"2021-04-01 17:13:22.723","CDBH":"11","XSFX":"由北向南","XSFXDM":"4","KKMC":"中新大道与中生大道交口"},{"KKBH":"610391008","HPHM":"津FQ3000","JGSK":"2021-04-01 17:13:22.738","CDBH":"2","XSFX":"由东向西","XSFXDM":"1","KKMC":"和韵路与和旭路交口"},{"KKBH":"610276125","HPHM":"津FBV888","JGSK":"2021-04-01 17:13:22.738","CDBH":"8","XSFX":"由北向南","XSFXDM":"4","KKMC":"中新大道与和顺路交口"},{"KKBH":"610276126","HPHM":"川H6069Z","JGSK":"2021-04-01 17:13:22.8","CDBH":"8","XSFX":"由北向南","XSFXDM":"4","KKMC":"中新大道与和意路交口"},{"KKBH":"610271010","HPHM":"津KGK661","JGSK":"2021-04-01 17:13:22.804","CDBH":"4","XSFX":"由南向北","XSFXDM":"3","KKMC":"中新大道与华五路交口"},{"KKBH":"610401005","HPHM":"京PX8N57","JGSK":"2021-04-01 17:13:22.816","CDBH":"4","XSFX":"由西向东","XSFXDM":"2","KKMC":"和畅路与和顺路交口"},{"KKBH":"610271008","HPHM":"津ADK7389","JGSK":"2021-04-01 17:13:22.855","CDBH":"1","XSFX":"由南向北","XSFXDM":"3","KKMC":"中新大道与航母主题公园支路交口"},{"KKBH":"610271010","HPHM":"津DFD719","JGSK":"2021-04-01 17:13:22.855","CDBH":"8","XSFX":"由北向南","XSFXDM":"4","KKMC":"中新大道与华五路交口"},{"KKBH":"720561002000","HPHM":"贵A7JT57","JGSK":"2021-04-01 17:13:22.882","CDBH":"1","XSFX":"由东向西","XSFXDM":"1","KKMC":"动漫北路与文三路交口"},{"KKBH":"720561002000","HPHM":"津DWY711","JGSK":"2021-04-01 17:13:22.883","CDBH":"2","XSFX":"由东向西","XSFXDM":"1","KKMC":"动漫北路与文三路交口"},{"KKBH":"610266118","HPHM":"津A2X566","JGSK":"2021-04-01 17:13:22.918","CDBH":"3","XSFX":"由东向西","XSFXDM":"1","KKMC":"中生大道与和畅路交口"},{"KKBH":"610251002","HPHM":"津KYX127","JGSK":"2021-04-01 17:13:22.933","CDBH":"12","XSFX":"由北向南","XSFXDM":"4","KKMC":"中天大道与和睦路交口"},{"KKBH":"610266117","HPHM":"车牌","JGSK":"2021-04-01 17:13:22.939","CDBH":"7","XSFX":"由南向北","XSFXDM":"3","KKMC":"中生大道与和韵路交口"},{"KKBH":"610256116","HPHM":"津AR9223","JGSK":"2021-04-01 17:13:22.985","CDBH":"4","XSFX":"由西向东","XSFXDM":"2","KKMC":"中天大道与和顺路交口"},{"KKBH":"7208810020000","HPHM":"津C75Y78","JGSK":"2021-04-01 17:13:23.035","CDBH":"9","XSFX":"由南向北","XSFXDM":"3","KKMC":"海旭道与安正路交口正向"},{"KKBH":"720891005000","HPHM":"蒙D82Z28","JGSK":"2021-04-01 17:13:23.058","CDBH":"3","XSFX":"由东向西","XSFXDM":"1","KKMC":"海博道与安明路交口"},{"KKBH":"610266122000","HPHM":"车牌","JGSK":"2021-04-01 17:13:23.059","CDBH":"3","XSFX":"由西向东","XSFXDM":"2","KKMC":"生态城中生大道故道河一桥西向东上桥处"},{"KKBH":"7400110020000","HPHM":"冀E4X782","JGSK":"2021-04-01 17:13:23.076","CDBH":"5","XSFX":"由南向北","XSFXDM":"3","KKMC":"静湖南路与华一路交口正向"},{"KKBH":"610276124","HPHM":"津ADL7178","JGSK":"2021-04-01 17:13:23.102","CDBH":"8","XSFX":"由南向北","XSFXDM":"3","KKMC":"中新大道与中生大道交口"},{"KKBH":"7209010020000","HPHM":"津FFE606","JGSK":"2021-04-01 17:13:23.15","CDBH":"10","XSFX":"由北向南","XSFXDM":"4","KKMC":"玉林道与安正路交口正向"},{"KKBH":"610391007","HPHM":"鲁NG89W1","JGSK":"2021-04-01 17:13:23.151","CDBH":"1","XSFX":"由东向西","XSFXDM":"1","KKMC":"和韵路与和风路交口"},{"KKBH":"7208910050000","HPHM":"津HK2321","JGSK":"2021-04-01 17:13:23.154","CDBH":"8","XSFX":"由南向北","XSFXDM":"3","KKMC":"海博道与安明路交口正向"},{"KKBH":"720571003000","HPHM":"晋LK8697","JGSK":"2021-04-01 17:13:23.19","CDBH":"3","XSFX":"由西向东","XSFXDM":"2","KKMC":"动漫东路与文三路交口"},{"KKBH":"610271010","HPHM":"津G52020","JGSK":"2021-04-01 17:13:23.193","CDBH":"8","XSFX":"由北向南","XSFXDM":"4","KKMC":"中新大道与华五路交口"},{"KKBH":"7208610030000","HPHM":"津B50730","JGSK":"2021-04-01 17:13:23.231","CDBH":"4","XSFX":"由西向东","XSFXDM":"2","KKMC":"海晨道与安明路交口正向"},{"KKBH":"720881002000","HPHM":"冀J866VM","JGSK":"2021-04-01 17:13:23.283","CDBH":"12","XSFX":"由北向南","XSFXDM":"4","KKMC":"海旭道与安正路交口"},{"KKBH":"610276124","HPHM":"津ANF299","JGSK":"2021-04-01 17:13:23.311","CDBH":"11","XSFX":"由北向南","XSFXDM":"4","KKMC":"中新大道与中生大道交口"},{"KKBH":"728031003000","HPHM":"津KZ1587","JGSK":"2021-04-01 17:13:23.316","CDBH":"6","XSFX":"由北向南","XSFXDM":"4","KKMC":"动漫中路与文二路交口"},{"KKBH":"7208810020000","HPHM":"鲁RF505E","JGSK":"2021-04-01 17:13:23.405","CDBH":"12","XSFX":"由北向南","XSFXDM":"4","KKMC":"海旭道与安正路交口正向"},{"KKBH":"7208710020000","HPHM":"津DWM079","JGSK":"2021-04-01 17:13:23.408","CDBH":"9","XSFX":"由北向南","XSFXDM":"4","KKMC":"安正路与芳菲路交口正向"},{"KKBH":"610256112","HPHM":"津RVK797","JGSK":"2021-04-01 17:13:23.408","CDBH":"2","XSFX":"由东向西","XSFXDM":"1","KKMC":"中天大道与中津大道交口"},{"KKBH":"610271009","HPHM":"吉AV522X","JGSK":"2021-04-01 17:13:23.422","CDBH":"5","XSFX":"由西向东","XSFXDM":"2","KKMC":"中新大道与泰七路交口"},{"KKBH":"610256114","HPHM":"冀D717FN","JGSK":"2021-04-01 17:13:23.428","CDBH":"1","XSFX":"由西向东","XSFXDM":"2","KKMC":"中天大道与和旭路交口"},{"KKBH":"610256116","HPHM":"京N9FS00","JGSK":"2021-04-01 17:13:23.445","CDBH":"9","XSFX":"由南向北","XSFXDM":"3","KKMC":"中天大道与和顺路交口"},{"KKBH":"7208610020000","HPHM":"鲁NE580Y","JGSK":"2021-04-01 17:13:23.459","CDBH":"10","XSFX":"由北向南","XSFXDM":"4","KKMC":"海晨道与安正路交口正向"},{"KKBH":"720881002000","HPHM":"津BE138挂","JGSK":"2021-04-01 17:13:23.479","CDBH":"10","XSFX":"由南向北","XSFXDM":"3","KKMC":"海旭道与安正路交口"},{"KKBH":"6071310030000","HPHM":"津RSF989","JGSK":"2021-04-01 17:13:23.482","CDBH":"1","XSFX":"由东向西","XSFXDM":"1","KKMC":"中央大道与海旭道交口正向"},{"KKBH":"610401004","HPHM":"津HCB322","JGSK":"2021-04-01 17:13:23.515","CDBH":"7","XSFX":"由南向北","XSFXDM":"3","KKMC":"和畅路与和风路交口"},{"KKBH":"7280310030000","HPHM":"津AD21092","JGSK":"2021-04-01 17:13:23.524","CDBH":"5","XSFX":"由北向南","XSFXDM":"4","KKMC":"动漫中路与文二路交口正向"},{"KKBH":"610391007","HPHM":"津AD35729","JGSK":"2021-04-01 17:13:23.549","CDBH":"4","XSFX":"由西向东","XSFXDM":"2","KKMC":"和韵路与和风路交口"},{"KKBH":"720571004000","HPHM":"津C85D87","JGSK":"2021-04-01 17:13:23.587","CDBH":"1","XSFX":"由东向西","XSFXDM":"1","KKMC":"动漫东路与动漫中路交口"},{"KKBH":"720891003000","HPHM":"车牌","JGSK":"2021-04-01 17:13:23.635","CDBH":"1","XSFX":"由东向西","XSFXDM":"1","KKMC":"海博道与安正路交口"},{"KKBH":"7208810070000","HPHM":"川R1Q518","JGSK":"2021-04-01 17:13:23.647","CDBH":"2","XSFX":"由东向西","XSFXDM":"1","KKMC":"海旭道与弘通路交口正向"},{"KKBH":"610256114","HPHM":"冀JJ096A","JGSK":"2021-04-01 17:13:23.663","CDBH":"8","XSFX":"由北向南","XSFXDM":"4","KKMC":"中天大道与和旭路交口"},{"KKBH":"610276125","HPHM":"津DYT730","JGSK":"2021-04-01 17:13:23.667","CDBH":"4","XSFX":"由南向北","XSFXDM":"3","KKMC":"中新大道与和顺路交口"},{"KKBH":"711","HPHM":"津APU378","JGSK":"2021-04-01 17:13:23.704","CDBH":"8","XSFX":"由北向南","XSFXDM":"4","KKMC":"不礼让行人中新大道与和旭路交口"},{"KKBH":"7208710020000","HPHM":"津GAB699","JGSK":"2021-04-01 17:13:23.794","CDBH":"8","XSFX":"由北向南","XSFXDM":"4","KKMC":"安正路与芳菲路交口正向"},{"KKBH":"720891003000","HPHM":"车牌","JGSK":"2021-04-01 17:13:23.861","CDBH":"5","XSFX":"由西向东","XSFXDM":"2","KKMC":"海博道与安正路交口"},{"KKBH":"7208910050000","HPHM":"冀B6Q67H","JGSK":"2021-04-01 17:13:23.888","CDBH":"3","XSFX":"由东向西","XSFXDM":"1","KKMC":"海博道与安明路交口正向"},{"KKBH":"728031002000","HPHM":"冀BN880T","JGSK":"2021-04-01 17:13:23.89","CDBH":"6","XSFX":"由南向北","XSFXDM":"3","KKMC":"动漫中路与文一路交口"},{"KKBH":"7208110020000","HPHM":"津DED517","JGSK":"2021-04-01 17:13:23.891","CDBH":"1","XSFX":"由东向西","XSFXDM":"1","KKMC":"动漫南路与文一路交口正向"},{"KKBH":"610391007","HPHM":"冀RU9U25","JGSK":"2021-04-01 17:13:23.893","CDBH":"9","XSFX":"由南向北","XSFXDM":"3","KKMC":"和韵路与和风路交口"},{"KKBH":"610256114","HPHM":"车牌","JGSK":"2021-04-01 17:13:23.915","CDBH":"9","XSFX":"由北向南","XSFXDM":"4","KKMC":"中天大道与和旭路交口"},{"KKBH":"610271010","HPHM":"津KGG222","JGSK":"2021-04-01 17:13:23.919","CDBH":"5","XSFX":"由南向北","XSFXDM":"3","KKMC":"中新大道与华五路交口"},{"KKBH":"7208810050000","HPHM":"豫PJ309E","JGSK":"2021-04-01 17:13:23.937","CDBH":"5","XSFX":"由西向东","XSFXDM":"2","KKMC":"海旭道与明盛路交口正向"},{"KKBH":"610256112","HPHM":"冀D890CJ","JGSK":"2021-04-01 17:13:23.95","CDBH":"10","XSFX":"由北向南","XSFXDM":"4","KKMC":"中天大道与中津大道交口"},{"KKBH":"7205710020000","HPHM":"津DHK989","JGSK":"2021-04-01 17:13:23.958","CDBH":"5","XSFX":"由北向南","XSFXDM":"4","KKMC":"动漫东路与文二路交口正向"},{"KKBH":"610266117","HPHM":"鲁HB790U","JGSK":"2021-04-01 17:13:24.004","CDBH":"1","XSFX":"由东向西","XSFXDM":"1","KKMC":"中生大道与和韵路交口"},{"KKBH":"610401004","HPHM":"冀BL357Z","JGSK":"2021-04-01 17:13:24.039","CDBH":"3","XSFX":"由东向西","XSFXDM":"1","KKMC":"和畅路与和风路交口"},{"KKBH":"610266118","HPHM":"津CC5920","JGSK":"2021-04-01 17:13:24.063","CDBH":"6","XSFX":"由西向东","XSFXDM":"2","KKMC":"中生大道与和畅路交口"},{"KKBH":"720541003000","HPHM":"冀BG635G","JGSK":"2021-04-01 17:13:24.118","CDBH":"1","XSFX":"由东向西","XSFXDM":"1","KKMC":"动漫环路西与动漫西路交口"},{"KKBH":"610256115","HPHM":"津AY2285","JGSK":"2021-04-01 17:13:24.122","CDBH":"5","XSFX":"由西向东","XSFXDM":"2","KKMC":"中天大道与中生大道交口"},{"KKBH":"7205410040000","HPHM":"津MHG877","JGSK":"2021-04-01 17:13:24.132","CDBH":"1","XSFX":"由东向西","XSFXDM":"1","KKMC":"动漫环路东与动漫中路交口正向"},{"KKBH":"610276125","HPHM":"津C6H501","JGSK":"2021-04-01 17:13:24.194","CDBH":"4","XSFX":"由南向北","XSFXDM":"3","KKMC":"中新大道与和顺路交口"},{"KKBH":"610276126","HPHM":"车牌","JGSK":"2021-04-01 17:13:24.215","CDBH":"8","XSFX":"由北向南","XSFXDM":"4","KKMC":"中新大道与和意路交口"},{"KKBH":"610266118","HPHM":"津RTB221","JGSK":"2021-04-01 17:13:24.225","CDBH":"10","XSFX":"由北向南","XSFXDM":"4","KKMC":"中生大道与和畅路交口"},{"KKBH":"7208810060000","HPHM":"车牌","JGSK":"2021-04-01 17:13:24.225","CDBH":"4","XSFX":"由南向北","XSFXDM":"3","KKMC":"海旭道与庄盛路交口正向"},{"KKBH":"6071310030000","HPHM":"津GFW157","JGSK":"2021-04-01 17:13:24.252","CDBH":"3","XSFX":"由东向西","XSFXDM":"1","KKMC":"中央大道与海旭道交口正向"},{"KKBH":"720891004000","HPHM":"津GKK180","JGSK":"2021-04-01 17:13:24.256","CDBH":"4","XSFX":"由西向东","XSFXDM":"2","KKMC":"海博道与安平路交口"},{"KKBH":"610261003000","HPHM":"冀D639QC","JGSK":"2021-04-01 17:13:24.26","CDBH":"17","XSFX":"由北向南","XSFXDM":"4","KKMC":"中生大道与静湖南路交口"},{"KKBH":"7280310030000","HPHM":"津NHM180","JGSK":"2021-04-01 17:13:24.264","CDBH":"3","XSFX":"由南向北","XSFXDM":"3","KKMC":"动漫中路与文二路交口正向"},{"KKBH":"610276124","HPHM":"车牌","JGSK":"2021-04-01 17:13:24.27","CDBH":"11","XSFX":"由北向南","XSFXDM":"4","KKMC":"中新大道与中生大道交口"},{"KKBH":"610391007","HPHM":"冀B08AK5","JGSK":"2021-04-01 17:13:24.315","CDBH":"1","XSFX":"由东向西","XSFXDM":"1","KKMC":"和韵路与和风路交口"},{"KKBH":"7208810020000","HPHM":"津DKK588","JGSK":"2021-04-01 17:13:24.328","CDBH":"1","XSFX":"由东向西","XSFXDM":"1","KKMC":"海旭道与安正路交口正向"},{"KKBH":"610391006","HPHM":"津KFB099","JGSK":"2021-04-01 17:13:24.342","CDBH":"5","XSFX":"由西向东","XSFXDM":"2","KKMC":"和韵路与和意路交口"},{"KKBH":"7208910030000","HPHM":"津MWF555","JGSK":"2021-04-01 17:13:24.36","CDBH":"4","XSFX":"由西向东","XSFXDM":"2","KKMC":"海博道与安正路交口正向"},{"KKBH":"610266117","HPHM":"津GLR066","JGSK":"2021-04-01 17:13:24.367","CDBH":"3","XSFX":"由东向西","XSFXDM":"1","KKMC":"中生大道与和韵路交口"},{"KKBH":"610271009","HPHM":"吉JMA036","JGSK":"2021-04-01 17:13:24.421","CDBH":"7","XSFX":"由南向北","XSFXDM":"3","KKMC":"中新大道与泰七路交口"},{"KKBH":"610271010","HPHM":"津NCL688","JGSK":"2021-04-01 17:13:24.45","CDBH":"4","XSFX":"由南向北","XSFXDM":"3","KKMC":"中新大道与华五路交口"},{"KKBH":"7205610020000","HPHM":"冀B1B76F","JGSK":"2021-04-01 17:13:24.48","CDBH":"6","XSFX":"由北向南","XSFXDM":"4","KKMC":"动漫北路与文三路交口正向"},{"KKBH":"610251002","HPHM":"京N0P466","JGSK":"2021-04-01 17:13:24.508","CDBH":"4","XSFX":"由西向东","XSFXDM":"2","KKMC":"中天大道与和睦路交口"},{"KKBH":"610286127","HPHM":"津NEY003","JGSK":"2021-04-01 17:13:24.512","CDBH":"7","XSFX":"由南向北","XSFXDM":"3","KKMC":"中津大道与和畅路交口"},{"KKBH":"610256113","HPHM":"津AZ8826","JGSK":"2021-04-01 17:13:24.538","CDBH":"8","XSFX":"由北向南","XSFXDM":"4","KKMC":"中天大道与和风路交口"},{"KKBH":"720561002000","HPHM":"车牌","JGSK":"2021-04-01 17:13:24.622","CDBH":"3","XSFX":"由西向东","XSFXDM":"2","KKMC":"动漫北路与文三路交口"},{"KKBH":"610271008","HPHM":"津A2V281","JGSK":"2021-04-01 17:13:24.649","CDBH":"5","XSFX":"由北向南","XSFXDM":"4","KKMC":"中新大道与航母主题公园支路交口"},{"KKBH":"720891005000","HPHM":"蒙A504LU","JGSK":"2021-04-01 17:13:24.661","CDBH":"3","XSFX":"由东向西","XSFXDM":"1","KKMC":"海博道与安明路交口"},{"KKBH":"720891003000","HPHM":"车牌","JGSK":"2021-04-01 17:13:24.662","CDBH":"6","XSFX":"由西向东","XSFXDM":"2","KKMC":"海博道与安正路交口"},{"KKBH":"610256113","HPHM":"津MKT936","JGSK":"2021-04-01 17:13:24.666","CDBH":"9","XSFX":"由北向南","XSFXDM":"4","KKMC":"中天大道与和风路交口"},{"KKBH":"610391006","HPHM":"津A8J878","JGSK":"2021-04-01 17:13:24.74","CDBH":"1","XSFX":"由东向西","XSFXDM":"1","KKMC":"和韵路与和意路交口"},{"KKBH":"711","HPHM":"冀CE8523","JGSK":"2021-04-01 17:13:24.741","CDBH":"5","XSFX":"由南向北","XSFXDM":"3","KKMC":"不礼让行人中新大道与和旭路交口"},{"KKBH":"7208210030000","HPHM":"津K33015","JGSK":"2021-04-01 17:13:24.743","CDBH":"3","XSFX":"由南向北","XSFXDM":"3","KKMC":"动漫西路与动漫南路交口正向"},{"KKBH":"610266118","HPHM":"津HH4757","JGSK":"2021-04-01 17:13:24.744","CDBH":"6","XSFX":"由西向东","XSFXDM":"2","KKMC":"中生大道与和畅路交口"},{"KKBH":"610391007","HPHM":"津K98835","JGSK":"2021-04-01 17:13:24.754","CDBH":"6","XSFX":"由西向东","XSFXDM":"2","KKMC":"和韵路与和风路交口"},{"KKBH":"610256115","HPHM":"辽PUU166","JGSK":"2021-04-01 17:13:24.768","CDBH":"6","XSFX":"由西向东","XSFXDM":"2","KKMC":"中天大道与中生大道交口"},{"KKBH":"610256113","HPHM":"津HLT612","JGSK":"2021-04-01 17:13:24.779","CDBH":"9","XSFX":"由北向南","XSFXDM":"4","KKMC":"中天大道与和风路交口"},{"KKBH":"610276125","HPHM":"津RAL644","JGSK":"2021-04-01 17:13:24.795","CDBH":"7","XSFX":"由北向南","XSFXDM":"4","KKMC":"中新大道与和顺路交口"},{"KKBH":"7208810020000","HPHM":"冀BM805B","JGSK":"2021-04-01 17:13:24.853","CDBH":"10","XSFX":"由南向北","XSFXDM":"3","KKMC":"海旭道与安正路交口正向"},{"KKBH":"610276124","HPHM":"津A13Y45","JGSK":"2021-04-01 17:13:24.942","CDBH":"7","XSFX":"由南向北","XSFXDM":"3","KKMC":"中新大道与中生大道交口"},{"KKBH":"610271008","HPHM":"津ADL6577","JGSK":"2021-04-01 17:13:24.969","CDBH":"4","XSFX":"由北向南","XSFXDM":"4","KKMC":"中新大道与航母主题公园支路交口"},{"KKBH":"610256114","HPHM":"津C1U039","JGSK":"2021-04-01 17:13:25.004","CDBH":"4","XSFX":"由南向北","XSFXDM":"3","KKMC":"中天大道与和旭路交口"},{"KKBH":"610276126","HPHM":"黑EFZ062","JGSK":"2021-04-01 17:13:25.02","CDBH":"7","XSFX":"由北向南","XSFXDM":"4","KKMC":"中新大道与和意路交口"},{"KKBH":"711","HPHM":"津E03802","JGSK":"2021-04-01 17:13:25.065","CDBH":"8","XSFX":"由北向南","XSFXDM":"4","KKMC":"不礼让行人中新大道与和旭路交口"},{"KKBH":"720891003000","HPHM":"车牌","JGSK":"2021-04-01 17:13:25.142","CDBH":"5","XSFX":"由西向东","XSFXDM":"2","KKMC":"海博道与安正路交口"},{"KKBH":"720881002000","HPHM":"鲁J659K5","JGSK":"2021-04-01 17:13:25.163","CDBH":"9","XSFX":"由南向北","XSFXDM":"3","KKMC":"海旭道与安正路交口"},{"KKBH":"610276125","HPHM":"津AF58027","JGSK":"2021-04-01 17:13:25.219","CDBH":"7","XSFX":"由北向南","XSFXDM":"4","KKMC":"中新大道与和顺路交口"},{"KKBH":"610256113","HPHM":"津HA5101","JGSK":"2021-04-01 17:13:25.254","CDBH":"5","XSFX":"由南向北","XSFXDM":"3","KKMC":"中天大道与和风路交口"},{"KKBH":"610391008","HPHM":"津HVG108","JGSK":"2021-04-01 17:13:25.26","CDBH":"4","XSFX":"由西向东","XSFXDM":"2","KKMC":"和韵路与和旭路交口"},{"KKBH":"7208610030000","HPHM":"冀J750EC","JGSK":"2021-04-01 17:13:25.282","CDBH":"5","XSFX":"由西向东","XSFXDM":"2","KKMC":"海晨道与安明路交口正向"},{"KKBH":"610276124","HPHM":"津RCV222","JGSK":"2021-04-01 17:13:25.282","CDBH":"11","XSFX":"由北向南","XSFXDM":"4","KKMC":"中新大道与中生大道交口"},{"KKBH":"610256112","HPHM":"津JKX619","JGSK":"2021-04-01 17:13:25.283","CDBH":"1","XSFX":"由东向西","XSFXDM":"1","KKMC":"中天大道与中津大道交口"},{"KKBH":"720871002000","HPHM":"津N05088","JGSK":"2021-04-01 17:13:25.311","CDBH":"9","XSFX":"由北向南","XSFXDM":"4","KKMC":"安正路与芳菲路交口"},{"KKBH":"7205410030000","HPHM":"津A05Q28","JGSK":"2021-04-01 17:13:25.313","CDBH":"4","XSFX":"由南向北","XSFXDM":"3","KKMC":"动漫环路西与动漫西路交口正向"},{"KKBH":"610401004","HPHM":"津LP6626","JGSK":"2021-04-01 17:13:25.339","CDBH":"4","XSFX":"由西向东","XSFXDM":"2","KKMC":"和畅路与和风路交口"},{"KKBH":"610271010","HPHM":"冀B0XF22","JGSK":"2021-04-01 17:13:25.364","CDBH":"4","XSFX":"由南向北","XSFXDM":"3","KKMC":"中新大道与华五路交口"},{"KKBH":"610276125","HPHM":"鲁AT55A8","JGSK":"2021-04-01 17:13:25.365","CDBH":"5","XSFX":"由南向北","XSFXDM":"3","KKMC":"中新大道与和顺路交口"},{"KKBH":"7208910050000","HPHM":"鲁G329QQ","JGSK":"2021-04-01 17:13:25.372","CDBH":"2","XSFX":"由东向西","XSFXDM":"1","KKMC":"海博道与安明路交口正向"},{"KKBH":"711","HPHM":"津HBV776","JGSK":"2021-04-01 17:13:25.389","CDBH":"7","XSFX":"由北向南","XSFXDM":"4","KKMC":"不礼让行人中新大道与和旭路交口"},{"KKBH":"610266118","HPHM":"津B2Y973","JGSK":"2021-04-01 17:13:25.393","CDBH":"2","XSFX":"由东向西","XSFXDM":"1","KKMC":"中生大道与和畅路交口"},{"KKBH":"610266117","HPHM":"津CY5935","JGSK":"2021-04-01 17:13:25.397","CDBH":"1","XSFX":"由东向西","XSFXDM":"1","KKMC":"中生大道与和韵路交口"},{"KKBH":"7208810020000","HPHM":"鲁VD9E13","JGSK":"2021-04-01 17:13:25.406","CDBH":"12","XSFX":"由北向南","XSFXDM":"4","KKMC":"海旭道与安正路交口正向"},{"KKBH":"610276126","HPHM":"津AF7681","JGSK":"2021-04-01 17:13:25.415","CDBH":"8","XSFX":"由北向南","XSFXDM":"4","KKMC":"中新大道与和意路交口"},{"KKBH":"610256111","HPHM":"津ADJ6996","JGSK":"2021-04-01 17:13:25.431","CDBH":"7","XSFX":"由北向南","XSFXDM":"4","KKMC":"中天大道与和惠路交口"},{"KKBH":"7208810020000","HPHM":"津ADE5376","JGSK":"2021-04-01 17:13:25.432","CDBH":"3","XSFX":"由东向西","XSFXDM":"1","KKMC":"海旭道与安正路交口正向"},{"KKBH":"610256111","HPHM":"津KGW096","JGSK":"2021-04-01 17:13:25.486","CDBH":"7","XSFX":"由北向南","XSFXDM":"4","KKMC":"中天大道与和惠路交口"},{"KKBH":"728031002000","HPHM":"冀B94AQ5","JGSK":"2021-04-01 17:13:25.496","CDBH":"5","XSFX":"由南向北","XSFXDM":"3","KKMC":"动漫中路与文一路交口"},{"KKBH":"610276124","HPHM":"鲁V9889Q","JGSK":"2021-04-01 17:13:25.502","CDBH":"8","XSFX":"由南向北","XSFXDM":"3","KKMC":"中新大道与中生大道交口"},{"KKBH":"610391007","HPHM":"津A7P444","JGSK":"2021-04-01 17:13:25.525","CDBH":"10","XSFX":"由北向南","XSFXDM":"4","KKMC":"和韵路与和风路交口"},{"KKBH":"610276125","HPHM":"京NC6K68","JGSK":"2021-04-01 17:13:25.558","CDBH":"1","XSFX":"由东向西","XSFXDM":"1","KKMC":"中新大道与和顺路交口"},{"KKBH":"610271009","HPHM":"吉AV522X","JGSK":"2021-04-01 17:13:25.583","CDBH":"6","XSFX":"由西向东","XSFXDM":"2","KKMC":"中新大道与泰七路交口"},{"KKBH":"610256114","HPHM":"津A0S400","JGSK":"2021-04-01 17:13:25.613","CDBH":"9","XSFX":"由北向南","XSFXDM":"4","KKMC":"中天大道与和旭路交口"},{"KKBH":"610276124","HPHM":"车牌","JGSK":"2021-04-01 17:13:25.66","CDBH":"11","XSFX":"由北向南","XSFXDM":"4","KKMC":"中新大道与中生大道交口"},{"KKBH":"7280310020000","HPHM":"津ADP9696","JGSK":"2021-04-01 17:13:25.66","CDBH":"6","XSFX":"由南向北","XSFXDM":"3","KKMC":"动漫中路与文一路交口正向"},{"KKBH":"720881002000","HPHM":"津MVF798","JGSK":"2021-04-01 17:13:25.688","CDBH":"12","XSFX":"由北向南","XSFXDM":"4","KKMC":"海旭道与安正路交口"},{"KKBH":"711","HPHM":"津ADB2762","JGSK":"2021-04-01 17:13:25.708","CDBH":"2","XSFX":"由东向西","XSFXDM":"1","KKMC":"不礼让行人中新大道与和旭路交口"},{"KKBH":"610271010","HPHM":"辽PKG953","JGSK":"2021-04-01 17:13:25.735","CDBH":"7","XSFX":"由北向南","XSFXDM":"4","KKMC":"中新大道与华五路交口"},{"KKBH":"7208810050000","HPHM":"冀B4H129","JGSK":"2021-04-01 17:13:25.755","CDBH":"9","XSFX":"由北向南","XSFXDM":"4","KKMC":"海旭道与明盛路交口正向"},{"KKBH":"610276125","HPHM":"津H74989","JGSK":"2021-04-01 17:13:25.76","CDBH":"4","XSFX":"由南向北","XSFXDM":"3","KKMC":"中新大道与和顺路交口"},{"KKBH":"720561002000","HPHM":"津HU0377","JGSK":"2021-04-01 17:13:25.79","CDBH":"6","XSFX":"由北向南","XSFXDM":"4","KKMC":"动漫北路与文三路交口"},{"KKBH":"610266117","HPHM":"津RQU158","JGSK":"2021-04-01 17:13:25.837","CDBH":"12","XSFX":"由北向南","XSFXDM":"4","KKMC":"中生大道与和韵路交口"},{"KKBH":"610271010","HPHM":"津GNB377","JGSK":"2021-04-01 17:13:25.851","CDBH":"8","XSFX":"由北向南","XSFXDM":"4","KKMC":"中新大道与华五路交口"},{"KKBH":"720891003000","HPHM":"车牌","JGSK":"2021-04-01 17:13:25.876","CDBH":"1","XSFX":"由东向西","XSFXDM":"1","KKMC":"海博道与安正路交口"},{"KKBH":"610256115","HPHM":"津HRR092","JGSK":"2021-04-01 17:13:25.882","CDBH":"8","XSFX":"由南向北","XSFXDM":"3","KKMC":"中天大道与中生大道交口"},{"KKBH":"7208910030000","HPHM":"车牌","JGSK":"2021-04-01 17:13:25.913","CDBH":"2","XSFX":"由东向西","XSFXDM":"1","KKMC":"海博道与安正路交口正向"},{"KKBH":"7208610020000","HPHM":"津JZN016","JGSK":"2021-04-01 17:13:25.933","CDBH":"4","XSFX":"由西向东","XSFXDM":"2","KKMC":"海晨道与安正路交口正向"},{"KKBH":"610276125","HPHM":"津RB9596","JGSK":"2021-04-01 17:13:25.937","CDBH":"8","XSFX":"由北向南","XSFXDM":"4","KKMC":"中新大道与和顺路交口"},{"KKBH":"610256113","HPHM":"冀B8D6H0","JGSK":"2021-04-01 17:13:25.939","CDBH":"9","XSFX":"由北向南","XSFXDM":"4","KKMC":"中天大道与和风路交口"},{"KKBH":"610401004","HPHM":"津KSC527","JGSK":"2021-04-01 17:13:25.94","CDBH":"1","XSFX":"由东向西","XSFXDM":"1","KKMC":"和畅路与和风路交口"},{"KKBH":"610256112","HPHM":"蒙A350RU","JGSK":"2021-04-01 17:13:25.975","CDBH":"2","XSFX":"由东向西","XSFXDM":"1","KKMC":"中天大道与中津大道交口"},{"KKBH":"610256111","HPHM":"津AD88467","JGSK":"2021-04-01 17:13:25.977","CDBH":"1","XSFX":"由西向东","XSFXDM":"2","KKMC":"中天大道与和惠路交口"},{"KKBH":"610391007","HPHM":"冀B09BV9","JGSK":"2021-04-01 17:13:26.007","CDBH":"12","XSFX":"由北向南","XSFXDM":"4","KKMC":"和韵路与和风路交口"},{"KKBH":"720861002000","HPHM":"津JR2238","JGSK":"2021-04-01 17:13:26.016","CDBH":"10","XSFX":"由北向南","XSFXDM":"4","KKMC":"海晨道与安正路交口"},{"KKBH":"610256113","HPHM":"津C79905","JGSK":"2021-04-01 17:13:26.06","CDBH":"8","XSFX":"由北向南","XSFXDM":"4","KKMC":"中天大道与和风路交口"},{"KKBH":"720881005000","HPHM":"豫PJ309E","JGSK":"2021-04-01 17:13:26.061","CDBH":"5","XSFX":"由西向东","XSFXDM":"2","KKMC":"海旭道与明盛路交口"},{"KKBH":"720891004000","HPHM":"车牌","JGSK":"2021-04-01 17:13:26.067","CDBH":"7","XSFX":"由南向北","XSFXDM":"3","KKMC":"海博道与安平路交口"},{"KKBH":"610276124","HPHM":"车牌","JGSK":"2021-04-01 17:13:26.075","CDBH":"8","XSFX":"由南向北","XSFXDM":"3","KKMC":"中新大道与中生大道交口"},{"KKBH":"7208710020000","HPHM":"蒙A844DJ","JGSK":"2021-04-01 17:13:26.08","CDBH":"3","XSFX":"由西向东","XSFXDM":"2","KKMC":"安正路与芳菲路交口正向"},{"KKBH":"720901002000","HPHM":"冀D207NK","JGSK":"2021-04-01 17:13:26.132","CDBH":"8","XSFX":"由南向北","XSFXDM":"3","KKMC":"玉林道与安正路交口"},{"KKBH":"7205710030000","HPHM":"车牌","JGSK":"2021-04-01 17:13:26.166","CDBH":"4","XSFX":"由西向东","XSFXDM":"2","KKMC":"动漫东路与文三路交口正向"},{"KKBH":"610256112","HPHM":"津E24349","JGSK":"2021-04-01 17:13:26.203","CDBH":"11","XSFX":"由北向南","XSFXDM":"4","KKMC":"中天大道与中津大道交口"},{"KKBH":"610271010","HPHM":"津G52020","JGSK":"2021-04-01 17:13:26.215","CDBH":"8","XSFX":"由北向南","XSFXDM":"4","KKMC":"中新大道与华五路交口"},{"KKBH":"610276124","HPHM":"津RXV691","JGSK":"2021-04-01 17:13:26.242","CDBH":"10","XSFX":"由北向南","XSFXDM":"4","KKMC":"中新大道与中生大道交口"},{"KKBH":"7208610020000","HPHM":"津C35S21","JGSK":"2021-04-01 17:13:26.272","CDBH":"10","XSFX":"由北向南","XSFXDM":"4","KKMC":"海晨道与安正路交口正向"},{"KKBH":"610256111","HPHM":"津RKH019","JGSK":"2021-04-01 17:13:26.272","CDBH":"8","XSFX":"由北向南","XSFXDM":"4","KKMC":"中天大道与和惠路交口"},{"KKBH":"610276124","HPHM":"冀A25JQ3","JGSK":"2021-04-01 17:13:26.372","CDBH":"8","XSFX":"由南向北","XSFXDM":"3","KKMC":"中新大道与中生大道交口"},{"KKBH":"610401005","HPHM":"津NCM678","JGSK":"2021-04-01 17:13:26.395","CDBH":"5","XSFX":"由西向东","XSFXDM":"2","KKMC":"和畅路与和顺路交口"},{"KKBH":"720891005000","HPHM":"冀B6Q67H","JGSK":"2021-04-01 17:13:26.505","CDBH":"3","XSFX":"由东向西","XSFXDM":"1","KKMC":"海博道与安明路交口"},{"KKBH":"610266118","HPHM":"津HFP859","JGSK":"2021-04-01 17:13:26.63","CDBH":"5","XSFX":"由西向东","XSFXDM":"2","KKMC":"中生大道与和畅路交口"},{"KKBH":"7208610030000","HPHM":"车牌","JGSK":"2021-04-01 17:13:26.635","CDBH":"6","XSFX":"由西向东","XSFXDM":"2","KKMC":"海晨道与安明路交口正向"},{"KKBH":"7208610020000","HPHM":"津HCL923","JGSK":"2021-04-01 17:13:26.703","CDBH":"11","XSFX":"由北向南","XSFXDM":"4","KKMC":"海晨道与安正路交口正向"},{"KKBH":"610391007","HPHM":"津C35C50","JGSK":"2021-04-01 17:13:26.712","CDBH":"10","XSFX":"由北向南","XSFXDM":"4","KKMC":"和韵路与和风路交口"},{"KKBH":"7400110020000","HPHM":"津HSC313","JGSK":"2021-04-01 17:13:26.722","CDBH":"6","XSFX":"由北向南","XSFXDM":"4","KKMC":"静湖南路与华一路交口正向"},{"KKBH":"720891004000","HPHM":"车牌","JGSK":"2021-04-01 17:13:26.784","CDBH":"9","XSFX":"由南向北","XSFXDM":"3","KKMC":"海博道与安平路交口"},{"KKBH":"6102610030000","HPHM":"津JHH135","JGSK":"2021-04-01 17:13:26.847","CDBH":"8","XSFX":"由北向南","XSFXDM":"4","KKMC":"中生大道与静湖南路交口正向"},{"KKBH":"610276126","HPHM":"津AF13999","JGSK":"2021-04-01 17:13:26.855","CDBH":"7","XSFX":"由北向南","XSFXDM":"4","KKMC":"中新大道与和意路交口"},{"KKBH":"610266117","HPHM":"津QB7087","JGSK":"2021-04-01 17:13:26.865","CDBH":"7","XSFX":"由南向北","XSFXDM":"3","KKMC":"中生大道与和韵路交口"},{"KKBH":"610256113","HPHM":"津HNL885","JGSK":"2021-04-01 17:13:26.872","CDBH":"4","XSFX":"由南向北","XSFXDM":"3","KKMC":"中天大道与和风路交口"},{"KKBH":"610266118","HPHM":"津KYW966","JGSK":"2021-04-01 17:13:26.909","CDBH":"6","XSFX":"由西向东","XSFXDM":"2","KKMC":"中生大道与和畅路交口"},{"KKBH":"610401004","HPHM":"豫J5X218","JGSK":"2021-04-01 17:13:26.919","CDBH":"2","XSFX":"由东向西","XSFXDM":"1","KKMC":"和畅路与和风路交口"},{"KKBH":"610266118","HPHM":"津C85352","JGSK":"2021-04-01 17:13:26.95","CDBH":"10","XSFX":"由北向南","XSFXDM":"4","KKMC":"中生大道与和畅路交口"},{"KKBH":"610256116","HPHM":"津GZL236","JGSK":"2021-04-01 17:13:26.951","CDBH":"7","XSFX":"由南向北","XSFXDM":"3","KKMC":"中天大道与和顺路交口"},{"KKBH":"720881005000","HPHM":"津A3M085","JGSK":"2021-04-01 17:13:26.972","CDBH":"9","XSFX":"由北向南","XSFXDM":"4","KKMC":"海旭道与明盛路交口"},{"KKBH":"610391006","HPHM":"津ADJ6870","JGSK":"2021-04-01 17:13:26.989","CDBH":"5","XSFX":"由西向东","XSFXDM":"2","KKMC":"和韵路与和意路交口"},{"KKBH":"610276125","HPHM":"津DYT730","JGSK":"2021-04-01 17:13:26.994","CDBH":"4","XSFX":"由南向北","XSFXDM":"3","KKMC":"中新大道与和顺路交口"},{"KKBH":"610256112","HPHM":"津C13K65","JGSK":"2021-04-01 17:13:27.052","CDBH":"10","XSFX":"由北向南","XSFXDM":"4","KKMC":"中天大道与中津大道交口"},{"KKBH":"610276124","HPHM":"津GQT189","JGSK":"2021-04-01 17:13:27.075","CDBH":"7","XSFX":"由南向北","XSFXDM":"3","KKMC":"中新大道与中生大道交口"},{"KKBH":"7208610030000","HPHM":"晋A380YK","JGSK":"2021-04-01 17:13:27.081","CDBH":"5","XSFX":"由西向东","XSFXDM":"2","KKMC":"海晨道与安明路交口正向"},{"KKBH":"610251002","HPHM":"津AS0826","JGSK":"2021-04-01 17:13:27.093","CDBH":"10","XSFX":"由北向南","XSFXDM":"4","KKMC":"中天大道与和睦路交口"},{"KKBH":"7208910030000","HPHM":"津RSD306","JGSK":"2021-04-01 17:13:27.102","CDBH":"6","XSFX":"由西向东","XSFXDM":"2","KKMC":"海博道与安正路交口正向"},{"KKBH":"7400110020000","HPHM":"津GXY022","JGSK":"2021-04-01 17:13:27.113","CDBH":"5","XSFX":"由南向北","XSFXDM":"3","KKMC":"静湖南路与华一路交口正向"},{"KKBH":"610271008","HPHM":"车牌","JGSK":"2021-04-01 17:13:27.117","CDBH":"2","XSFX":"由南向北","XSFXDM":"3","KKMC":"中新大道与航母主题公园支路交口"},{"KKBH":"610276124","HPHM":"津ADP3995","JGSK":"2021-04-01 17:13:27.121","CDBH":"11","XSFX":"由北向南","XSFXDM":"4","KKMC":"中新大道与中生大道交口"},{"KKBH":"610256112","HPHM":"鲁NZ09V0","JGSK":"2021-04-01 17:13:27.139","CDBH":"4","XSFX":"由西向东","XSFXDM":"2","KKMC":"中天大道与中津大道交口"},{"KKBH":"610256114","HPHM":"津JQK850","JGSK":"2021-04-01 17:13:27.15","CDBH":"6","XSFX":"由南向北","XSFXDM":"3","KKMC":"中天大道与和旭路交口"},{"KKBH":"720901002000","HPHM":"津FFE606","JGSK":"2021-04-01 17:13:27.151","CDBH":"10","XSFX":"由北向南","XSFXDM":"4","KKMC":"玉林道与安正路交口"},{"KKBH":"610256111","HPHM":"鲁AU3F69","JGSK":"2021-04-01 17:13:27.166","CDBH":"9","XSFX":"由北向南","XSFXDM":"4","KKMC":"中天大道与和惠路交口"},{"KKBH":"7208710020000","HPHM":"津MRY811","JGSK":"2021-04-01 17:13:27.168","CDBH":"5","XSFX":"由南向北","XSFXDM":"3","KKMC":"安正路与芳菲路交口正向"},{"KKBH":"610401004","HPHM":"车牌","JGSK":"2021-04-01 17:13:27.17","CDBH":"12","XSFX":"由北向南","XSFXDM":"4","KKMC":"和畅路与和风路交口"},{"KKBH":"6071310030000","HPHM":"津JJM396","JGSK":"2021-04-01 17:13:27.227","CDBH":"2","XSFX":"由东向西","XSFXDM":"1","KKMC":"中央大道与海旭道交口正向"},{"KKBH":"610256112","HPHM":"冀J672R6","JGSK":"2021-04-01 17:13:27.24","CDBH":"2","XSFX":"由东向西","XSFXDM":"1","KKMC":"中天大道与中津大道交口"},{"KKBH":"610266118","HPHM":"津A0F995","JGSK":"2021-04-01 17:13:27.255","CDBH":"12","XSFX":"由北向南","XSFXDM":"4","KKMC":"中生大道与和畅路交口"},{"KKBH":"7208910030000","HPHM":"车牌","JGSK":"2021-04-01 17:13:27.294","CDBH":"3","XSFX":"由东向西","XSFXDM":"1","KKMC":"海博道与安正路交口正向"},{"KKBH":"720891004000","HPHM":"津MAH770","JGSK":"2021-04-01 17:13:27.299","CDBH":"4","XSFX":"由西向东","XSFXDM":"2","KKMC":"海博道与安平路交口"},{"KKBH":"610276125","HPHM":"津DGM609","JGSK":"2021-04-01 17:13:27.377","CDBH":"7","XSFX":"由北向南","XSFXDM":"4","KKMC":"中新大道与和顺路交口"},{"KKBH":"610391007","HPHM":"津RK0513","JGSK":"2021-04-01 17:13:27.399","CDBH":"11","XSFX":"由北向南","XSFXDM":"4","KKMC":"和韵路与和风路交口"},{"KKBH":"610256112","HPHM":"津C936T2","JGSK":"2021-04-01 17:13:27.409","CDBH":"10","XSFX":"由北向南","XSFXDM":"4","KKMC":"中天大道与中津大道交口"},{"KKBH":"610276126","HPHM":"津J21280","JGSK":"2021-04-01 17:13:27.415","CDBH":"8","XSFX":"由北向南","XSFXDM":"4","KKMC":"中新大道与和意路交口"},{"KKBH":"610276126","HPHM":"冀BU931F","JGSK":"2021-04-01 17:13:27.418","CDBH":"8","XSFX":"由北向南","XSFXDM":"4","KKMC":"中新大道与和意路交口"},{"KKBH":"610256113","HPHM":"津C9X259","JGSK":"2021-04-01 17:13:27.453","CDBH":"7","XSFX":"由北向南","XSFXDM":"4","KKMC":"中天大道与和风路交口"},{"KKBH":"720891005000","HPHM":"鲁G329QQ","JGSK":"2021-04-01 17:13:27.488","CDBH":"2","XSFX":"由东向西","XSFXDM":"1","KKMC":"海博道与安明路交口"},{"KKBH":"728031006000","HPHM":"津AU5956","JGSK":"2021-04-01 17:13:27.522","CDBH":"6","XSFX":"由南向北","XSFXDM":"3","KKMC":"动漫中路与文三路交口"},{"KKBH":"610271010","HPHM":"津NCL688","JGSK":"2021-04-01 17:13:27.524","CDBH":"4","XSFX":"由南向北","XSFXDM":"3","KKMC":"中新大道与华五路交口"},{"KKBH":"610256116","HPHM":"车牌","JGSK":"2021-04-01 17:13:27.557","CDBH":"4","XSFX":"由西向东","XSFXDM":"2","KKMC":"中天大道与和顺路交口"},{"KKBH":"610266118","HPHM":"冀J8H899","JGSK":"2021-04-01 17:13:27.571","CDBH":"7","XSFX":"由南向北","XSFXDM":"3","KKMC":"中生大道与和畅路交口"},{"KKBH":"610276125","HPHM":"津C6V621","JGSK":"2021-04-01 17:13:27.578","CDBH":"7","XSFX":"由北向南","XSFXDM":"4","KKMC":"中新大道与和顺路交口"},{"KKBH":"7208810020000","HPHM":"津DAC587","JGSK":"2021-04-01 17:13:27.581","CDBH":"9","XSFX":"由南向北","XSFXDM":"3","KKMC":"海旭道与安正路交口正向"},{"KKBH":"7280310020000","HPHM":"津B2D039","JGSK":"2021-04-01 17:13:27.619","CDBH":"3","XSFX":"由西向东","XSFXDM":"2","KKMC":"动漫中路与文一路交口正向"},{"KKBH":"610271008","HPHM":"车牌","JGSK":"2021-04-01 17:13:27.677","CDBH":"2","XSFX":"由南向北","XSFXDM":"3","KKMC":"中新大道与航母主题公园支路交口"},{"KKBH":"720861003000","HPHM":"津AD81517","JGSK":"2021-04-01 17:13:27.685","CDBH":"4","XSFX":"由西向东","XSFXDM":"2","KKMC":"海晨道与安明路交口"},{"KKBH":"610256114","HPHM":"津DXT296","JGSK":"2021-04-01 17:13:27.692","CDBH":"9","XSFX":"由北向南","XSFXDM":"4","KKMC":"中天大道与和旭路交口"},{"KKBH":"7208910030000","HPHM":"津HHH173","JGSK":"2021-04-01 17:13:27.716","CDBH":"6","XSFX":"由西向东","XSFXDM":"2","KKMC":"海博道与安正路交口正向"},{"KKBH":"610256114","HPHM":"鲁NV86E2","JGSK":"2021-04-01 17:13:27.726","CDBH":"5","XSFX":"由南向北","XSFXDM":"3","KKMC":"中天大道与和旭路交口"},{"KKBH":"610256113","HPHM":"鲁RN9194","JGSK":"2021-04-01 17:13:27.757","CDBH":"5","XSFX":"由南向北","XSFXDM":"3","KKMC":"中天大道与和风路交口"},{"KKBH":"610276125","HPHM":"津A7B977","JGSK":"2021-04-01 17:13:27.772","CDBH":"4","XSFX":"由南向北","XSFXDM":"3","KKMC":"中新大道与和顺路交口"},{"KKBH":"720571002000","HPHM":"鲁A8B08D","JGSK":"2021-04-01 17:13:27.793","CDBH":"6","XSFX":"由北向南","XSFXDM":"4","KKMC":"动漫东路与文二路交口"},{"KKBH":"610401004","HPHM":"冀B82T50","JGSK":"2021-04-01 17:13:27.803","CDBH":"4","XSFX":"由西向东","XSFXDM":"2","KKMC":"和畅路与和风路交口"},{"KKBH":"610401005","HPHM":"津KWR612","JGSK":"2021-04-01 17:13:27.819","CDBH":"5","XSFX":"由西向东","XSFXDM":"2","KKMC":"和畅路与和顺路交口"},{"KKBH":"610256116","HPHM":"京JH7035","JGSK":"2021-04-01 17:13:27.848","CDBH":"8","XSFX":"由南向北","XSFXDM":"3","KKMC":"中天大道与和顺路交口"},{"KKBH":"7208810020000","HPHM":"冀B0P9T1","JGSK":"2021-04-01 17:13:27.85","CDBH":"2","XSFX":"由东向西","XSFXDM":"1","KKMC":"海旭道与安正路交口正向"},{"KKBH":"610286127","HPHM":"津A7C313","JGSK":"2021-04-01 17:13:27.86","CDBH":"8","XSFX":"由南向北","XSFXDM":"3","KKMC":"中津大道与和畅路交口"},{"KKBH":"720571004000","HPHM":"鲁DJ020Q","JGSK":"2021-04-01 17:13:27.871","CDBH":"5","XSFX":"由北向南","XSFXDM":"4","KKMC":"动漫东路与动漫中路交口"},{"KKBH":"728031003000","HPHM":"冀BZ095V","JGSK":"2021-04-01 17:13:27.914","CDBH":"2","XSFX":"由东向西","XSFXDM":"1","KKMC":"动漫中路与文二路交口"},{"KKBH":"610261003000","HPHM":"津GRX978","JGSK":"2021-04-01 17:13:27.941","CDBH":"17","XSFX":"由北向南","XSFXDM":"4","KKMC":"中生大道与静湖南路交口"},{"KKBH":"720881002000","HPHM":"津RPW870","JGSK":"2021-04-01 17:13:27.966","CDBH":"9","XSFX":"由南向北","XSFXDM":"3","KKMC":"海旭道与安正路交口"},{"KKBH":"720881002000","HPHM":"鲁NL39N8","JGSK":"2021-04-01 17:13:27.969","CDBH":"2","XSFX":"由东向西","XSFXDM":"1","KKMC":"海旭道与安正路交口"},{"KKBH":"610266118","HPHM":"黑E505BQ","JGSK":"2021-04-01 17:13:27.978","CDBH":"5","XSFX":"由西向东","XSFXDM":"2","KKMC":"中生大道与和畅路交口"},{"KKBH":"610276124","HPHM":"津A6C020","JGSK":"2021-04-01 17:13:27.982","CDBH":"7","XSFX":"由南向北","XSFXDM":"3","KKMC":"中新大道与中生大道交口"},{"KKBH":"7280310030000","HPHM":"津DKY887","JGSK":"2021-04-01 17:13:28.017","CDBH":"3","XSFX":"由南向北","XSFXDM":"3","KKMC":"动漫中路与文二路交口正向"},{"KKBH":"720891003000","HPHM":"车牌","JGSK":"2021-04-01 17:13:28.038","CDBH":"1","XSFX":"由东向西","XSFXDM":"1","KKMC":"海博道与安正路交口"},{"KKBH":"610276126","HPHM":"津JRD815","JGSK":"2021-04-01 17:13:28.039","CDBH":"4","XSFX":"由南向北","XSFXDM":"3","KKMC":"中新大道与和意路交口"},{"KKBH":"610256115","HPHM":"津K8RM28","JGSK":"2021-04-01 17:13:28.055","CDBH":"3","XSFX":"由东向西","XSFXDM":"1","KKMC":"中天大道与中生大道交口"},{"KKBH":"720811002000","HPHM":"津DED517","JGSK":"2021-04-01 17:13:28.168","CDBH":"1","XSFX":"由东向西","XSFXDM":"1","KKMC":"动漫南路与文一路交口"},{"KKBH":"720881002000","HPHM":"鲁RF505E","JGSK":"2021-04-01 17:13:28.173","CDBH":"12","XSFX":"由北向南","XSFXDM":"4","KKMC":"海旭道与安正路交口"},{"KKBH":"720861002000","HPHM":"津KPP718","JGSK":"2021-04-01 17:13:28.178","CDBH":"10","XSFX":"由北向南","XSFXDM":"4","KKMC":"海晨道与安正路交口"},{"KKBH":"7208910050000","HPHM":"车牌","JGSK":"2021-04-01 17:13:28.209","CDBH":"4","XSFX":"由东向西","XSFXDM":"1","KKMC":"海博道与安明路交口正向"},{"KKBH":"610391006","HPHM":"车牌","JGSK":"2021-04-01 17:13:28.221","CDBH":"5","XSFX":"由西向东","XSFXDM":"2","KKMC":"和韵路与和意路交口"},{"KKBH":"740011002000","HPHM":"冀E4X782","JGSK":"2021-04-01 17:13:28.265","CDBH":"13","XSFX":"由南向北","XSFXDM":"3","KKMC":"静湖南路与华一路交口"},{"KKBH":"711","HPHM":"冀BZ122Y","JGSK":"2021-04-01 17:13:28.267","CDBH":"8","XSFX":"由北向南","XSFXDM":"4","KKMC":"不礼让行人中新大道与和旭路交口"},{"KKBH":"720891003000","HPHM":"车牌","JGSK":"2021-04-01 17:13:28.341","CDBH":"6","XSFX":"由西向东","XSFXDM":"2","KKMC":"海博道与安正路交口"},{"KKBH":"720871002000","HPHM":"津DWM079","JGSK":"2021-04-01 17:13:28.349","CDBH":"9","XSFX":"由北向南","XSFXDM":"4","KKMC":"安正路与芳菲路交口"},{"KKBH":"610266118","HPHM":"津JDH617","JGSK":"2021-04-01 17:13:28.353","CDBH":"1","XSFX":"由东向西","XSFXDM":"1","KKMC":"中生大道与和畅路交口"},{"KKBH":"610276125","HPHM":"津DS3639","JGSK":"2021-04-01 17:13:28.359","CDBH":"5","XSFX":"由南向北","XSFXDM":"3","KKMC":"中新大道与和顺路交口"},{"KKBH":"610256113","HPHM":"津HA5101","JGSK":"2021-04-01 17:13:28.39","CDBH":"5","XSFX":"由南向北","XSFXDM":"3","KKMC":"中天大道与和风路交口"},{"KKBH":"728031003000","HPHM":"津NHM180","JGSK":"2021-04-01 17:13:28.457","CDBH":"3","XSFX":"由南向北","XSFXDM":"3","KKMC":"动漫中路与文二路交口"},{"KKBH":"610276124","HPHM":"津DYL237","JGSK":"2021-04-01 17:13:28.462","CDBH":"8","XSFX":"由南向北","XSFXDM":"3","KKMC":"中新大道与中生大道交口"},{"KKBH":"610256111","HPHM":"津H78733","JGSK":"2021-04-01 17:13:28.495","CDBH":"9","XSFX":"由北向南","XSFXDM":"4","KKMC":"中天大道与和惠路交口"},{"KKBH":"610271010","HPHM":"津GNB377","JGSK":"2021-04-01 17:13:28.535","CDBH":"8","XSFX":"由北向南","XSFXDM":"4","KKMC":"中新大道与华五路交口"},{"KKBH":"610391007","HPHM":"津MCC892","JGSK":"2021-04-01 17:13:28.54","CDBH":"10","XSFX":"由北向南","XSFXDM":"4","KKMC":"和韵路与和风路交口"},{"KKBH":"7208910080000","HPHM":"津HJZ711","JGSK":"2021-04-01 17:13:28.544","CDBH":"8","XSFX":"由西向东","XSFXDM":"2","KKMC":"海博道与荣盛路交口正向"},{"KKBH":"610271008","HPHM":"车牌","JGSK":"2021-04-01 17:13:28.55","CDBH":"2","XSFX":"由南向北","XSFXDM":"3","KKMC":"中新大道与航母主题公园支路交口"},{"KKBH":"610271010","HPHM":"津DAT508","JGSK":"2021-04-01 17:13:28.565","CDBH":"5","XSFX":"由南向北","XSFXDM":"3","KKMC":"中新大道与华五路交口"},{"KKBH":"720881002000","HPHM":"车牌","JGSK":"2021-04-01 17:13:28.601","CDBH":"10","XSFX":"由南向北","XSFXDM":"3","KKMC":"海旭道与安正路交口"},{"KKBH":"610391008","HPHM":"津H92223","JGSK":"2021-04-01 17:13:28.614","CDBH":"5","XSFX":"由西向东","XSFXDM":"2","KKMC":"和韵路与和旭路交口"},{"KKBH":"711","HPHM":"豫EM5053","JGSK":"2021-04-01 17:13:28.663","CDBH":"5","XSFX":"由南向北","XSFXDM":"3","KKMC":"不礼让行人中新大道与和旭路交口"},{"KKBH":"610276124","HPHM":"冀B2M9Z5","JGSK":"2021-04-01 17:13:28.69","CDBH":"8","XSFX":"由南向北","XSFXDM":"3","KKMC":"中新大道与中生大道交口"},{"KKBH":"610276124","HPHM":"津AD96339","JGSK":"2021-04-01 17:13:28.726","CDBH":"10","XSFX":"由北向南","XSFXDM":"4","KKMC":"中新大道与中生大道交口"},{"KKBH":"610256112","HPHM":"粤GKQ926","JGSK":"2021-04-01 17:13:28.729","CDBH":"1","XSFX":"由东向西","XSFXDM":"1","KKMC":"中天大道与中津大道交口"},{"KKBH":"610391007","HPHM":"津E13767","JGSK":"2021-04-01 17:13:28.768","CDBH":"3","XSFX":"由东向西","XSFXDM":"1","KKMC":"和韵路与和风路交口"},{"KKBH":"610276125","HPHM":"津LAB948","JGSK":"2021-04-01 17:13:28.785","CDBH":"1","XSFX":"由东向西","XSFXDM":"1","KKMC":"中新大道与和顺路交口"},{"KKBH":"610276125","HPHM":"津H74989","JGSK":"2021-04-01 17:13:28.839","CDBH":"4","XSFX":"由南向北","XSFXDM":"3","KKMC":"中新大道与和顺路交口"},{"KKBH":"610276125","HPHM":"黑DJ2787","JGSK":"2021-04-01 17:13:28.921","CDBH":"5","XSFX":"由南向北","XSFXDM":"3","KKMC":"中新大道与和顺路交口"},{"KKBH":"720881002000","HPHM":"津DKK588","JGSK":"2021-04-01 17:13:28.934","CDBH":"1","XSFX":"由东向西","XSFXDM":"1","KKMC":"海旭道与安正路交口"},{"KKBH":"610256114","HPHM":"京F60936","JGSK":"2021-04-01 17:13:28.954","CDBH":"8","XSFX":"由北向南","XSFXDM":"4","KKMC":"中天大道与和旭路交口"},{"KKBH":"7208810040000","HPHM":"车牌","JGSK":"2021-04-01 17:13:28.956","CDBH":"8","XSFX":"由北向南","XSFXDM":"4","KKMC":"海旭道与永盛路交口正向"},{"KKBH":"610266118","HPHM":"津RVD170","JGSK":"2021-04-01 17:13:28.968","CDBH":"10","XSFX":"由北向南","XSFXDM":"4","KKMC":"中生大道与和畅路交口"},{"KKBH":"610271009","HPHM":"津CA5355","JGSK":"2021-04-01 17:13:28.969","CDBH":"7","XSFX":"由南向北","XSFXDM":"3","KKMC":"中新大道与泰七路交口"},{"KKBH":"610256115","HPHM":"津DL0365","JGSK":"2021-04-01 17:13:28.996","CDBH":"5","XSFX":"由西向东","XSFXDM":"2","KKMC":"中天大道与中生大道交口"},{"KKBH":"610401004","HPHM":"津KSC527","JGSK":"2021-04-01 17:13:29.079","CDBH":"2","XSFX":"由东向西","XSFXDM":"1","KKMC":"和畅路与和风路交口"},{"KKBH":"610271010","HPHM":"津A3M598","JGSK":"2021-04-01 17:13:29.1","CDBH":"7","XSFX":"由北向南","XSFXDM":"4","KKMC":"中新大道与华五路交口"},{"KKBH":"610256113","HPHM":"津AZ8990","JGSK":"2021-04-01 17:13:29.103","CDBH":"7","XSFX":"由北向南","XSFXDM":"4","KKMC":"中天大道与和风路交口"},{"KKBH":"720561002000","HPHM":"冀B1B76F","JGSK":"2021-04-01 17:13:29.15","CDBH":"6","XSFX":"由北向南","XSFXDM":"4","KKMC":"动漫北路与文三路交口"},{"KKBH":"610276125","HPHM":"津GLL053","JGSK":"2021-04-01 17:13:29.166","CDBH":"1","XSFX":"由东向西","XSFXDM":"1","KKMC":"中新大道与和顺路交口"},{"KKBH":"610276126","HPHM":"车牌","JGSK":"2021-04-01 17:13:29.223","CDBH":"7","XSFX":"由北向南","XSFXDM":"4","KKMC":"中新大道与和意路交口"},{"KKBH":"610276126","HPHM":"津GLF881","JGSK":"2021-04-01 17:13:29.256","CDBH":"8","XSFX":"由北向南","XSFXDM":"4","KKMC":"中新大道与和意路交口"},{"KKBH":"7280310030000","HPHM":"津JAZ609","JGSK":"2021-04-01 17:13:29.265","CDBH":"6","XSFX":"由北向南","XSFXDM":"4","KKMC":"动漫中路与文二路交口正向"},{"KKBH":"7205710010000","HPHM":"津C89Q15","JGSK":"2021-04-01 17:13:29.284","CDBH":"1","XSFX":"由西向东","XSFXDM":"2","KKMC":"动漫东路与文一路交口正向"},{"KKBH":"610256115","HPHM":"津K28428","JGSK":"2021-04-01 17:13:29.38","CDBH":"3","XSFX":"由东向西","XSFXDM":"1","KKMC":"中天大道与中生大道交口"},{"KKBH":"610276125","HPHM":"冀E8153U","JGSK":"2021-04-01 17:13:29.384","CDBH":"8","XSFX":"由北向南","XSFXDM":"4","KKMC":"中新大道与和顺路交口"},{"KKBH":"720871002000","HPHM":"津GAB699","JGSK":"2021-04-01 17:13:29.392","CDBH":"8","XSFX":"由北向南","XSFXDM":"4","KKMC":"安正路与芳菲路交口"},{"KKBH":"728031003000","HPHM":"津AD21092","JGSK":"2021-04-01 17:13:29.404","CDBH":"5","XSFX":"由北向南","XSFXDM":"4","KKMC":"动漫中路与文二路交口"},{"KKBH":"7208910030000","HPHM":"车牌","JGSK":"2021-04-01 17:13:29.405","CDBH":"2","XSFX":"由东向西","XSFXDM":"1","KKMC":"海博道与安正路交口正向"},{"KKBH":"610391006","HPHM":"冀B0G03B","JGSK":"2021-04-01 17:13:29.465","CDBH":"1","XSFX":"由东向西","XSFXDM":"1","KKMC":"和韵路与和意路交口"},{"KKBH":"610266118","HPHM":"津HFP859","JGSK":"2021-04-01 17:13:29.469","CDBH":"5","XSFX":"由西向东","XSFXDM":"2","KKMC":"中生大道与和畅路交口"},{"KKBH":"610271010","HPHM":"车牌","JGSK":"2021-04-01 17:13:29.478","CDBH":"8","XSFX":"由北向南","XSFXDM":"4","KKMC":"中新大道与华五路交口"},{"KKBH":"7205710020000","HPHM":"冀TG0H52","JGSK":"2021-04-01 17:13:29.592","CDBH":"5","XSFX":"由北向南","XSFXDM":"4","KKMC":"动漫东路与文二路交口正向"},{"KKBH":"711","HPHM":"津NVQ885","JGSK":"2021-04-01 17:13:29.63","CDBH":"8","XSFX":"由北向南","XSFXDM":"4","KKMC":"不礼让行人中新大道与和旭路交口"},{"KKBH":"7208910030000","HPHM":"冀B8552U","JGSK":"2021-04-01 17:13:29.634","CDBH":"9","XSFX":"由南向北","XSFXDM":"3","KKMC":"海博道与安正路交口正向"},{"KKBH":"610266117","HPHM":"冀B1A0L8","JGSK":"2021-04-01 17:13:29.639","CDBH":"10","XSFX":"由北向南","XSFXDM":"4","KKMC":"中生大道与和韵路交口"},{"KKBH":"610271010","HPHM":"车牌","JGSK":"2021-04-01 17:13:29.644","CDBH":"7","XSFX":"由北向南","XSFXDM":"4","KKMC":"中新大道与华五路交口"},{"KKBH":"610251002","HPHM":"津A09895D","JGSK":"2021-04-01 17:13:29.65","CDBH":"2","XSFX":"由东向西","XSFXDM":"1","KKMC":"中天大道与和睦路交口"},{"KKBH":"610266118","HPHM":"津AF2382","JGSK":"2021-04-01 17:13:29.655","CDBH":"11","XSFX":"由北向南","XSFXDM":"4","KKMC":"中生大道与和畅路交口"},{"KKBH":"7205710040000","HPHM":"车牌","JGSK":"2021-04-01 17:13:29.678","CDBH":"2","XSFX":"由东向西","XSFXDM":"1","KKMC":"动漫东路与动漫中路交口正向"},{"KKBH":"610271008","HPHM":"车牌","JGSK":"2021-04-01 17:13:29.725","CDBH":"5","XSFX":"由北向南","XSFXDM":"4","KKMC":"中新大道与航母主题公园支路交口"},{"KKBH":"610256115","HPHM":"津A08A80","JGSK":"2021-04-01 17:13:29.784","CDBH":"11","XSFX":"由北向南","XSFXDM":"4","KKMC":"中天大道与中生大道交口"},{"KKBH":"610256116","HPHM":"渝AM15V5","JGSK":"2021-04-01 17:13:29.787","CDBH":"8","XSFX":"由南向北","XSFXDM":"3","KKMC":"中天大道与和顺路交口"},{"KKBH":"610271008","HPHM":"车牌","JGSK":"2021-04-01 17:13:29.804","CDBH":"2","XSFX":"由南向北","XSFXDM":"3","KKMC":"中新大道与航母主题公园支路交口"},{"KKBH":"610256115","HPHM":"车牌","JGSK":"2021-04-01 17:13:29.889","CDBH":"2","XSFX":"由东向西","XSFXDM":"1","KKMC":"中天大道与中生大道交口"},{"KKBH":"610266118","HPHM":"津B2Y973","JGSK":"2021-04-01 17:13:29.92","CDBH":"1","XSFX":"由东向西","XSFXDM":"1","KKMC":"中生大道与和畅路交口"},{"KKBH":"720881005000","HPHM":"冀B4H129","JGSK":"2021-04-01 17:13:29.931","CDBH":"9","XSFX":"由北向南","XSFXDM":"4","KKMC":"海旭道与明盛路交口"},{"KKBH":"610276125","HPHM":"冀EYH604","JGSK":"2021-04-01 17:13:29.954","CDBH":"4","XSFX":"由南向北","XSFXDM":"3","KKMC":"中新大道与和顺路交口"},{"KKBH":"610266118","HPHM":"津A0F002","JGSK":"2021-04-01 17:13:30.033","CDBH":"2","XSFX":"由东向西","XSFXDM":"1","KKMC":"中生大道与和畅路交口"},{"KKBH":"610261003000","HPHM":"津JHH135","JGSK":"2021-04-01 17:13:30.105","CDBH":"17","XSFX":"由北向南","XSFXDM":"4","KKMC":"中生大道与静湖南路交口"},{"KKBH":"610391006","HPHM":"冀J2C828","JGSK":"2021-04-01 17:13:30.107","CDBH":"4","XSFX":"由西向东","XSFXDM":"2","KKMC":"和韵路与和意路交口"},{"KKBH":"720891008000","HPHM":"冀F66KL0","JGSK":"2021-04-01 17:13:30.131","CDBH":"3","XSFX":"由东向西","XSFXDM":"1","KKMC":"海博道与荣盛路交口"},{"KKBH":"7208610030000","HPHM":"津C89J32","JGSK":"2021-04-01 17:13:30.137","CDBH":"4","XSFX":"由西向东","XSFXDM":"2","KKMC":"海晨道与安明路交口正向"},{"KKBH":"610256113","HPHM":"津MKT936","JGSK":"2021-04-01 17:13:30.14","CDBH":"9","XSFX":"由北向南","XSFXDM":"4","KKMC":"中天大道与和风路交口"},{"KKBH":"7205610020000","HPHM":"豫JPL835","JGSK":"2021-04-01 17:13:30.157","CDBH":"4","XSFX":"由西向东","XSFXDM":"2","KKMC":"动漫北路与文三路交口正向"},{"KKBH":"610256116","HPHM":"冀B7M13W","JGSK":"2021-04-01 17:13:30.19","CDBH":"4","XSFX":"由西向东","XSFXDM":"2","KKMC":"中天大道与和顺路交口"},{"KKBH":"610276126","HPHM":"津FZ3105","JGSK":"2021-04-01 17:13:30.222","CDBH":"4","XSFX":"由南向北","XSFXDM":"3","KKMC":"中新大道与和意路交口"},{"KKBH":"610256112","HPHM":"京ADS6897","JGSK":"2021-04-01 17:13:30.236","CDBH":"11","XSFX":"由北向南","XSFXDM":"4","KKMC":"中天大道与中津大道交口"},{"KKBH":"610271010","HPHM":"津QV9133","JGSK":"2021-04-01 17:13:30.245","CDBH":"4","XSFX":"由南向北","XSFXDM":"3","KKMC":"中新大道与华五路交口"},{"KKBH":"610256115","HPHM":"津DTT338","JGSK":"2021-04-01 17:13:30.28","CDBH":"4","XSFX":"由西向东","XSFXDM":"2","KKMC":"中天大道与中生大道交口"},{"KKBH":"610276125","HPHM":"津GDD317","JGSK":"2021-04-01 17:13:30.343","CDBH":"7","XSFX":"由北向南","XSFXDM":"4","KKMC":"中新大道与和顺路交口"},{"KKBH":"610256113","HPHM":"津RH0764","JGSK":"2021-04-01 17:13:30.345","CDBH":"9","XSFX":"由北向南","XSFXDM":"4","KKMC":"中天大道与和风路交口"},{"KKBH":"720881002000","HPHM":"冀BM805B","JGSK":"2021-04-01 17:13:30.363","CDBH":"10","XSFX":"由南向北","XSFXDM":"3","KKMC":"海旭道与安正路交口"},{"KKBH":"720861002000","HPHM":"津JZN016","JGSK":"2021-04-01 17:13:30.375","CDBH":"4","XSFX":"由西向东","XSFXDM":"2","KKMC":"海晨道与安正路交口"},{"KKBH":"610276126","HPHM":"冀BP956C","JGSK":"2021-04-01 17:13:30.375","CDBH":"7","XSFX":"由北向南","XSFXDM":"4","KKMC":"中新大道与和意路交口"},{"KKBH":"610401004","HPHM":"津AR9777","JGSK":"2021-04-01 17:13:30.388","CDBH":"7","XSFX":"由南向北","XSFXDM":"3","KKMC":"和畅路与和风路交口"},{"KKBH":"610266117","HPHM":"晋BMU402","JGSK":"2021-04-01 17:13:30.398","CDBH":"10","XSFX":"由北向南","XSFXDM":"4","KKMC":"中生大道与和韵路交口"},{"KKBH":"7280310020000","HPHM":"津C6H025","JGSK":"2021-04-01 17:13:30.516","CDBH":"6","XSFX":"由南向北","XSFXDM":"3","KKMC":"动漫中路与文一路交口正向"},{"KKBH":"610256113","HPHM":"津HNL885","JGSK":"2021-04-01 17:13:30.55","CDBH":"4","XSFX":"由南向北","XSFXDM":"3","KKMC":"中天大道与和风路交口"},{"KKBH":"610391007","HPHM":"津HV0509","JGSK":"2021-04-01 17:13:30.557","CDBH":"4","XSFX":"由西向东","XSFXDM":"2","KKMC":"和韵路与和风路交口"},{"KKBH":"610276125","HPHM":"鲁B7J5J6","JGSK":"2021-04-01 17:13:30.584","CDBH":"7","XSFX":"由北向南","XSFXDM":"4","KKMC":"中新大道与和顺路交口"},{"KKBH":"711","HPHM":"津DMM433","JGSK":"2021-04-01 17:13:30.591","CDBH":"7","XSFX":"由北向南","XSFXDM":"4","KKMC":"不礼让行人中新大道与和旭路交口"},{"KKBH":"720541004000","HPHM":"津MHG877","JGSK":"2021-04-01 17:13:30.602","CDBH":"1","XSFX":"由东向西","XSFXDM":"1","KKMC":"动漫环路东与动漫中路交口"},{"KKBH":"720881002000","HPHM":"津A0U630","JGSK":"2021-04-01 17:13:30.604","CDBH":"9","XSFX":"由南向北","XSFXDM":"3","KKMC":"海旭道与安正路交口"},{"KKBH":"7208710020000","HPHM":"车牌","JGSK":"2021-04-01 17:13:30.632","CDBH":"10","XSFX":"由北向南","XSFXDM":"4","KKMC":"安正路与芳菲路交口正向"},{"KKBH":"610256115","HPHM":"津N01111","JGSK":"2021-04-01 17:13:30.637","CDBH":"3","XSFX":"由东向西","XSFXDM":"1","KKMC":"中天大道与中生大道交口"},{"KKBH":"6102610030000","HPHM":"津RYY251","JGSK":"2021-04-01 17:13:30.653","CDBH":"8","XSFX":"由北向南","XSFXDM":"4","KKMC":"中生大道与静湖南路交口正向"},{"KKBH":"610271008","HPHM":"车牌","JGSK":"2021-04-01 17:13:30.665","CDBH":"1","XSFX":"由南向北","XSFXDM":"3","KKMC":"中新大道与航母主题公园支路交口"},{"KKBH":"610256113","HPHM":"鲁RN9194","JGSK":"2021-04-01 17:13:30.668","CDBH":"5","XSFX":"由南向北","XSFXDM":"3","KKMC":"中天大道与和风路交口"},{"KKBH":"7205410020000","HPHM":"津MYG117","JGSK":"2021-04-01 17:13:30.668","CDBH":"3","XSFX":"由西向东","XSFXDM":"2","KKMC":"动漫环路西与动漫中路交口正向"},{"KKBH":"610256112","HPHM":"鲁NK80Z1","JGSK":"2021-04-01 17:13:30.699","CDBH":"7","XSFX":"由南向北","XSFXDM":"3","KKMC":"中天大道与中津大道交口"},{"KKBH":"610401005","HPHM":"津NCM678","JGSK":"2021-04-01 17:13:30.741","CDBH":"6","XSFX":"由西向东","XSFXDM":"2","KKMC":"和畅路与和顺路交口"},{"KKBH":"610276126","HPHM":"津JDZ319","JGSK":"2021-04-01 17:13:30.749","CDBH":"8","XSFX":"由北向南","XSFXDM":"4","KKMC":"中新大道与和意路交口"},{"KKBH":"610391007","HPHM":"津C61W75","JGSK":"2021-04-01 17:13:30.757","CDBH":"1","XSFX":"由东向西","XSFXDM":"1","KKMC":"和韵路与和风路交口"},{"KKBH":"610266117","HPHM":"津AD79393","JGSK":"2021-04-01 17:13:30.798","CDBH":"11","XSFX":"由北向南","XSFXDM":"4","KKMC":"中生大道与和韵路交口"},{"KKBH":"610256112","HPHM":"冀AJ71T6","JGSK":"2021-04-01 17:13:30.856","CDBH":"9","XSFX":"由南向北","XSFXDM":"3","KKMC":"中天大道与中津大道交口"},{"KKBH":"720891004000","HPHM":"车牌","JGSK":"2021-04-01 17:13:30.865","CDBH":"9","XSFX":"由南向北","XSFXDM":"3","KKMC":"海博道与安平路交口"},{"KKBH":"7205710040000","HPHM":"车牌","JGSK":"2021-04-01 17:13:30.875","CDBH":"2","XSFX":"由东向西","XSFXDM":"1","KKMC":"动漫东路与动漫中路交口正向"},{"KKBH":"711","HPHM":"津JXC102","JGSK":"2021-04-01 17:13:30.902","CDBH":"5","XSFX":"由南向北","XSFXDM":"3","KKMC":"不礼让行人中新大道与和旭路交口"},{"KKBH":"7205610020000","HPHM":"冀B5GH62","JGSK":"2021-04-01 17:13:30.924","CDBH":"6","XSFX":"由北向南","XSFXDM":"4","KKMC":"动漫北路与文三路交口正向"},{"KKBH":"610256113","HPHM":"津C18F13","JGSK":"2021-04-01 17:13:30.928","CDBH":"7","XSFX":"由北向南","XSFXDM":"4","KKMC":"中天大道与和风路交口"},{"KKBH":"610276126","HPHM":"津RDQ728","JGSK":"2021-04-01 17:13:30.931","CDBH":"5","XSFX":"由南向北","XSFXDM":"3","KKMC":"中新大道与和意路交口"},{"KKBH":"610276124","HPHM":"津MBW861","JGSK":"2021-04-01 17:13:30.931","CDBH":"8","XSFX":"由南向北","XSFXDM":"3","KKMC":"中新大道与中生大道交口"},{"KKBH":"7208910050000","HPHM":"冀BM107T","JGSK":"2021-04-01 17:13:30.934","CDBH":"1","XSFX":"由东向西","XSFXDM":"1","KKMC":"海博道与安明路交口正向"},{"KKBH":"720861003000","HPHM":"冀J750EC","JGSK":"2021-04-01 17:13:30.963","CDBH":"5","XSFX":"由西向东","XSFXDM":"2","KKMC":"海晨道与安明路交口"},{"KKBH":"720861002000","HPHM":"鲁NE580Y","JGSK":"2021-04-01 17:13:30.978","CDBH":"10","XSFX":"由北向南","XSFXDM":"4","KKMC":"海晨道与安正路交口"},{"KKBH":"720891004000","HPHM":"冀C36029","JGSK":"2021-04-01 17:13:30.981","CDBH":"4","XSFX":"由西向东","XSFXDM":"2","KKMC":"海博道与安平路交口"},{"KKBH":"610271009","HPHM":"车牌","JGSK":"2021-04-01 17:13:30.992","CDBH":"7","XSFX":"由南向北","XSFXDM":"3","KKMC":"中新大道与泰七路交口"},{"KKBH":"610276125","HPHM":"津A7B977","JGSK":"2021-04-01 17:13:31.003","CDBH":"4","XSFX":"由南向北","XSFXDM":"3","KKMC":"中新大道与和顺路交口"},{"KKBH":"720881007000","HPHM":"川R1Q518","JGSK":"2021-04-01 17:13:31.007","CDBH":"1","XSFX":"由东向西","XSFXDM":"1","KKMC":"海旭道与弘通路交口"},{"KKBH":"610266117","HPHM":"津GPJ028","JGSK":"2021-04-01 17:13:31.025","CDBH":"7","XSFX":"由南向北","XSFXDM":"3","KKMC":"中生大道与和韵路交口"},{"KKBH":"610256112","HPHM":"鲁RL220D","JGSK":"2021-04-01 17:13:31.05","CDBH":"12","XSFX":"由北向南","XSFXDM":"4","KKMC":"中天大道与中津大道交口"},{"KKBH":"610256116","HPHM":"京JH7035","JGSK":"2021-04-01 17:13:31.051","CDBH":"9","XSFX":"由南向北","XSFXDM":"3","KKMC":"中天大道与和顺路交口"},{"KKBH":"610401005","HPHM":"津JZG556","JGSK":"2021-04-01 17:13:31.062","CDBH":"10","XSFX":"由北向南","XSFXDM":"4","KKMC":"和畅路与和顺路交口"},{"KKBH":"610266118","HPHM":"黑E505BQ","JGSK":"2021-04-01 17:13:31.069","CDBH":"5","XSFX":"由西向东","XSFXDM":"2","KKMC":"中生大道与和畅路交口"},{"KKBH":"610271008","HPHM":"津C6C139","JGSK":"2021-04-01 17:13:31.072","CDBH":"4","XSFX":"由北向南","XSFXDM":"4","KKMC":"中新大道与航母主题公园支路交口"},{"KKBH":"610256115","HPHM":"津K73233","JGSK":"2021-04-01 17:13:31.101","CDBH":"11","XSFX":"由北向南","XSFXDM":"4","KKMC":"中天大道与中生大道交口"},{"KKBH":"7208610030000","HPHM":"车牌","JGSK":"2021-04-01 17:13:31.193","CDBH":"3","XSFX":"由东向西","XSFXDM":"1","KKMC":"海晨道与安明路交口正向"},{"KKBH":"610256111","HPHM":"津NP8826","JGSK":"2021-04-01 17:13:31.203","CDBH":"8","XSFX":"由北向南","XSFXDM":"4","KKMC":"中天大道与和惠路交口"},{"KKBH":"7208910040000","HPHM":"鲁VB219L","JGSK":"2021-04-01 17:13:31.208","CDBH":"11","XSFX":"由北向南","XSFXDM":"4","KKMC":"海博道与安平路交口正向"},{"KKBH":"610256116","HPHM":"津GZL236","JGSK":"2021-04-01 17:13:31.211","CDBH":"7","XSFX":"由南向北","XSFXDM":"3","KKMC":"中天大道与和顺路交口"},{"KKBH":"610276125","HPHM":"鲁AT55A8","JGSK":"2021-04-01 17:13:31.241","CDBH":"5","XSFX":"由南向北","XSFXDM":"3","KKMC":"中新大道与和顺路交口"},{"KKBH":"610256114","HPHM":"冀B62CY7","JGSK":"2021-04-01 17:13:31.258","CDBH":"6","XSFX":"由南向北","XSFXDM":"3","KKMC":"中天大道与和旭路交口"},{"KKBH":"720861003000","HPHM":"津DLF613","JGSK":"2021-04-01 17:13:31.285","CDBH":"4","XSFX":"由西向东","XSFXDM":"2","KKMC":"海晨道与安明路交口"},{"KKBH":"720881002000","HPHM":"鲁VD9E13","JGSK":"2021-04-01 17:13:31.288","CDBH":"12","XSFX":"由北向南","XSFXDM":"4","KKMC":"海旭道与安正路交口"},{"KKBH":"610276125","HPHM":"津MD1102","JGSK":"2021-04-01 17:13:31.304","CDBH":"8","XSFX":"由北向南","XSFXDM":"4","KKMC":"中新大道与和顺路交口"},{"KKBH":"720891005000","HPHM":"车牌","JGSK":"2021-04-01 17:13:31.306","CDBH":"4","XSFX":"由东向西","XSFXDM":"1","KKMC":"海博道与安明路交口"},{"KKBH":"7280310030000","HPHM":"晋LNE326","JGSK":"2021-04-01 17:13:31.324","CDBH":"3","XSFX":"由南向北","XSFXDM":"3","KKMC":"动漫中路与文二路交口正向"},{"KKBH":"7208810020000","HPHM":"冀BH88V0","JGSK":"2021-04-01 17:13:31.338","CDBH":"4","XSFX":"由东向西","XSFXDM":"1","KKMC":"海旭道与安正路交口正向"},{"KKBH":"610266118","HPHM":"津MVV113","JGSK":"2021-04-01 17:13:31.387","CDBH":"1","XSFX":"由东向西","XSFXDM":"1","KKMC":"中生大道与和畅路交口"},{"KKBH":"610276126","HPHM":"津JRD815","JGSK":"2021-04-01 17:13:31.391","CDBH":"4","XSFX":"由南向北","XSFXDM":"3","KKMC":"中新大道与和意路交口"},{"KKBH":"610256112","HPHM":"豫N9567Y","JGSK":"2021-04-01 17:13:31.393","CDBH":"2","XSFX":"由东向西","XSFXDM":"1","KKMC":"中天大道与中津大道交口"},{"KKBH":"740011002000","HPHM":"津HSC313","JGSK":"2021-04-01 17:13:31.406","CDBH":"14","XSFX":"由北向南","XSFXDM":"4","KKMC":"静湖南路与华一路交口"},{"KKBH":"610276126","HPHM":"川H6069Z","JGSK":"2021-04-01 17:13:31.415","CDBH":"8","XSFX":"由北向南","XSFXDM":"4","KKMC":"中新大道与和意路交口"},{"KKBH":"610276124","HPHM":"津ADL7178","JGSK":"2021-04-01 17:13:31.424","CDBH":"8","XSFX":"由南向北","XSFXDM":"3","KKMC":"中新大道与中生大道交口"},{"KKBH":"610266117","HPHM":"鲁HB790U","JGSK":"2021-04-01 17:13:31.438","CDBH":"1","XSFX":"由东向西","XSFXDM":"1","KKMC":"中生大道与和韵路交口"},{"KKBH":"720871002000","HPHM":"津MRY811","JGSK":"2021-04-01 17:13:31.465","CDBH":"5","XSFX":"由南向北","XSFXDM":"3","KKMC":"安正路与芳菲路交口"},{"KKBH":"720571002000","HPHM":"津DHK989","JGSK":"2021-04-01 17:13:31.475","CDBH":"5","XSFX":"由北向南","XSFXDM":"4","KKMC":"动漫东路与文二路交口"},{"KKBH":"7208810020000","HPHM":"津KKS660","JGSK":"2021-04-01 17:13:31.481","CDBH":"12","XSFX":"由北向南","XSFXDM":"4","KKMC":"海旭道与安正路交口正向"},{"KKBH":"610391008","HPHM":"津AZG912","JGSK":"2021-04-01 17:13:31.527","CDBH":"2","XSFX":"由东向西","XSFXDM":"1","KKMC":"和韵路与和旭路交口"},{"KKBH":"7208810020000","HPHM":"鲁AP5Q03","JGSK":"2021-04-01 17:13:31.553","CDBH":"2","XSFX":"由东向西","XSFXDM":"1","KKMC":"海旭道与安正路交口正向"},{"KKBH":"728031002000","HPHM":"津ADP9696","JGSK":"2021-04-01 17:13:31.579","CDBH":"6","XSFX":"由南向北","XSFXDM":"3","KKMC":"动漫中路与文一路交口"},{"KKBH":"610256113","HPHM":"津N09868","JGSK":"2021-04-01 17:13:31.598","CDBH":"4","XSFX":"由南向北","XSFXDM":"3","KKMC":"中天大道与和风路交口"},{"KKBH":"7208610030000","HPHM":"车牌","JGSK":"2021-04-01 17:13:31.667","CDBH":"2","XSFX":"由东向西","XSFXDM":"1","KKMC":"海晨道与安明路交口正向"},{"KKBH":"610391007","HPHM":"津ADJ2155","JGSK":"2021-04-01 17:13:31.675","CDBH":"5","XSFX":"由西向东","XSFXDM":"2","KKMC":"和韵路与和风路交口"},{"KKBH":"610256113","HPHM":"津A01M91","JGSK":"2021-04-01 17:13:31.676","CDBH":"8","XSFX":"由北向南","XSFXDM":"4","KKMC":"中天大道与和风路交口"},{"KKBH":"610276124","HPHM":"津MSQ848","JGSK":"2021-04-01 17:13:31.696","CDBH":"7","XSFX":"由南向北","XSFXDM":"3","KKMC":"中新大道与中生大道交口"},{"KKBH":"711","HPHM":"津RXX611","JGSK":"2021-04-01 17:13:31.709","CDBH":"7","XSFX":"由北向南","XSFXDM":"4","KKMC":"不礼让行人中新大道与和旭路交口"},{"KKBH":"7208910030000","HPHM":"车牌","JGSK":"2021-04-01 17:13:31.747","CDBH":"2","XSFX":"由东向西","XSFXDM":"1","KKMC":"海博道与安正路交口正向"},{"KKBH":"610256112","HPHM":"冀J0L6R6","JGSK":"2021-04-01 17:13:31.771","CDBH":"1","XSFX":"由东向西","XSFXDM":"1","KKMC":"中天大道与中津大道交口"},{"KKBH":"610271008","HPHM":"津RLJ819","JGSK":"2021-04-01 17:13:31.774","CDBH":"5","XSFX":"由北向南","XSFXDM":"4","KKMC":"中新大道与航母主题公园支路交口"},{"KKBH":"610271008","HPHM":"冀B1B8M5","JGSK":"2021-04-01 17:13:31.782","CDBH":"2","XSFX":"由南向北","XSFXDM":"3","KKMC":"中新大道与航母主题公园支路交口"},{"KKBH":"610266118","HPHM":"冀B4V365","JGSK":"2021-04-01 17:13:31.789","CDBH":"7","XSFX":"由南向北","XSFXDM":"3","KKMC":"中生大道与和畅路交口"},{"KKBH":"610256113","HPHM":"冀B8D6H0","JGSK":"2021-04-01 17:13:31.819","CDBH":"9","XSFX":"由北向南","XSFXDM":"4","KKMC":"中天大道与和风路交口"},{"KKBH":"610286127","HPHM":"津NEY003","JGSK":"2021-04-01 17:13:31.839","CDBH":"7","XSFX":"由南向北","XSFXDM":"3","KKMC":"中津大道与和畅路交口"},{"KKBH":"7208710020000","HPHM":"津DDW887","JGSK":"2021-04-01 17:13:31.871","CDBH":"5","XSFX":"由南向北","XSFXDM":"3","KKMC":"安正路与芳菲路交口正向"},{"KKBH":"7208910050000","HPHM":"冀B1Y31E","JGSK":"2021-04-01 17:13:31.901","CDBH":"4","XSFX":"由东向西","XSFXDM":"1","KKMC":"海博道与安明路交口正向"},{"KKBH":"610271010","HPHM":"津MDD802","JGSK":"2021-04-01 17:13:31.98","CDBH":"8","XSFX":"由北向南","XSFXDM":"4","KKMC":"中新大道与华五路交口"},{"KKBH":"610276124","HPHM":"津ANF299","JGSK":"2021-04-01 17:13:32.007","CDBH":"10","XSFX":"由北向南","XSFXDM":"4","KKMC":"中新大道与中生大道交口"},{"KKBH":"610266118","HPHM":"津AD68310","JGSK":"2021-04-01 17:13:32.016","CDBH":"2","XSFX":"由东向西","XSFXDM":"1","KKMC":"中生大道与和畅路交口"},{"KKBH":"740011002000","HPHM":"津GXY022","JGSK":"2021-04-01 17:13:32.026","CDBH":"13","XSFX":"由南向北","XSFXDM":"3","KKMC":"静湖南路与华一路交口"},{"KKBH":"610256113","HPHM":"津C9X259","JGSK":"2021-04-01 17:13:32.06","CDBH":"7","XSFX":"由北向南","XSFXDM":"4","KKMC":"中天大道与和风路交口"},{"KKBH":"7205710040000","HPHM":"车牌","JGSK":"2021-04-01 17:13:32.072","CDBH":"2","XSFX":"由东向西","XSFXDM":"1","KKMC":"动漫东路与动漫中路交口正向"},{"KKBH":"7208910030000","HPHM":"津FMB088","JGSK":"2021-04-01 17:13:32.107","CDBH":"6","XSFX":"由西向东","XSFXDM":"2","KKMC":"海博道与安正路交口正向"},{"KKBH":"720821003000","HPHM":"津K33015","JGSK":"2021-04-01 17:13:32.401","CDBH":"3","XSFX":"由南向北","XSFXDM":"3","KKMC":"动漫西路与动漫南路交口"},{"KKBH":"610256115","HPHM":"津DL0365","JGSK":"2021-04-01 17:13:32.423","CDBH":"6","XSFX":"由西向东","XSFXDM":"2","KKMC":"中天大道与中生大道交口"},{"KKBH":"610391006","HPHM":"津AF27669","JGSK":"2021-04-01 17:13:32.426","CDBH":"1","XSFX":"由东向西","XSFXDM":"1","KKMC":"和韵路与和意路交口"},{"KKBH":"720541003000","HPHM":"津A05Q28","JGSK":"2021-04-01 17:13:32.434","CDBH":"6","XSFX":"由南向北","XSFXDM":"3","KKMC":"动漫环路西与动漫西路交口"},{"KKBH":"610276126","HPHM":"津JAQ990","JGSK":"2021-04-01 17:13:32.456","CDBH":"5","XSFX":"由南向北","XSFXDM":"3","KKMC":"中新大道与和意路交口"},{"KKBH":"610401005","HPHM":"津KWR612","JGSK":"2021-04-01 17:13:32.502","CDBH":"6","XSFX":"由西向东","XSFXDM":"2","KKMC":"和畅路与和顺路交口"},{"KKBH":"610251002","HPHM":"京N0P466","JGSK":"2021-04-01 17:13:32.525","CDBH":"4","XSFX":"由西向东","XSFXDM":"2","KKMC":"中天大道与和睦路交口"},{"KKBH":"610391007","HPHM":"鲁NG89W1","JGSK":"2021-04-01 17:13:32.533","CDBH":"2","XSFX":"由东向西","XSFXDM":"1","KKMC":"和韵路与和风路交口"},{"KKBH":"610391007","HPHM":"津NRL325","JGSK":"2021-04-01 17:13:32.535","CDBH":"11","XSFX":"由北向南","XSFXDM":"4","KKMC":"和韵路与和风路交口"},{"KKBH":"610276125","HPHM":"津AF36925","JGSK":"2021-04-01 17:13:32.537","CDBH":"4","XSFX":"由南向北","XSFXDM":"3","KKMC":"中新大道与和顺路交口"},{"KKBH":"610271010","HPHM":"鲁A67FM7","JGSK":"2021-04-01 17:13:32.57","CDBH":"5","XSFX":"由南向北","XSFXDM":"3","KKMC":"中新大道与华五路交口"},{"KKBH":"610271008","HPHM":"津C6C139","JGSK":"2021-04-01 17:13:32.574","CDBH":"4","XSFX":"由北向南","XSFXDM":"4","KKMC":"中新大道与航母主题公园支路交口"},{"KKBH":"7208810020000","HPHM":"津KY7961","JGSK":"2021-04-01 17:13:32.639","CDBH":"3","XSFX":"由东向西","XSFXDM":"1","KKMC":"海旭道与安正路交口正向"},{"KKBH":"6103261420000","HPHM":"辽G33B39","JGSK":"2021-04-01 17:13:32.674","CDBH":"13","XSFX":"由北向南","XSFXDM":"4","KKMC":"中成大道与泰七路交口正向"},{"KKBH":"610276126","HPHM":"豫P1833U","JGSK":"2021-04-01 17:13:32.675","CDBH":"8","XSFX":"由北向南","XSFXDM":"4","KKMC":"中新大道与和意路交口"},{"KKBH":"6102610030000","HPHM":"津AZ8808","JGSK":"2021-04-01 17:13:32.716","CDBH":"8","XSFX":"由北向南","XSFXDM":"4","KKMC":"中生大道与静湖南路交口正向"},{"KKBH":"720891008000","HPHM":"津HJZ711","JGSK":"2021-04-01 17:13:32.744","CDBH":"8","XSFX":"由西向东","XSFXDM":"2","KKMC":"海博道与荣盛路交口"},{"KKBH":"610256114","HPHM":"津RG2582","JGSK":"2021-04-01 17:13:32.776","CDBH":"2","XSFX":"由西向东","XSFXDM":"2","KKMC":"中天大道与和旭路交口"},{"KKBH":"610276126","HPHM":"车牌","JGSK":"2021-04-01 17:13:32.781","CDBH":"7","XSFX":"由北向南","XSFXDM":"4","KKMC":"中新大道与和意路交口"},{"KKBH":"1250","HPHM":"津KC2962","JGSK":"2021-04-01 17:13:32.813","CDBH":"2","XSFX":"由东向西","XSFXDM":"1","KKMC":"中滨大道与盛三街交口正向"},{"KKBH":"610271008","HPHM":"冀B6L0V6","JGSK":"2021-04-01 17:13:32.816","CDBH":"4","XSFX":"由北向南","XSFXDM":"4","KKMC":"中新大道与航母主题公园支路交口"},{"KKBH":"610391006","HPHM":"车牌","JGSK":"2021-04-01 17:13:32.864","CDBH":"5","XSFX":"由西向东","XSFXDM":"2","KKMC":"和韵路与和意路交口"},{"KKBH":"610391007","HPHM":"津JJW516","JGSK":"2021-04-01 17:13:32.912","CDBH":"1","XSFX":"由东向西","XSFXDM":"1","KKMC":"和韵路与和风路交口"},{"KKBH":"610256116","HPHM":"津FAZ512","JGSK":"2021-04-01 17:13:32.913","CDBH":"7","XSFX":"由南向北","XSFXDM":"3","KKMC":"中天大道与和顺路交口"},{"KKBH":"610276125","HPHM":"冀EYH604","JGSK":"2021-04-01 17:13:32.921","CDBH":"4","XSFX":"由南向北","XSFXDM":"3","KKMC":"中新大道与和顺路交口"},{"KKBH":"728031003000","HPHM":"津DKY887","JGSK":"2021-04-01 17:13:32.939","CDBH":"3","XSFX":"由南向北","XSFXDM":"3","KKMC":"动漫中路与文二路交口"},{"KKBH":"720891004000","HPHM":"车牌","JGSK":"2021-04-01 17:13:32.946","CDBH":"7","XSFX":"由南向北","XSFXDM":"3","KKMC":"海博道与安平路交口"},{"KKBH":"7208810020000","HPHM":"冀BZ737F","JGSK":"2021-04-01 17:13:32.994","CDBH":"5","XSFX":"由西向东","XSFXDM":"2","KKMC":"海旭道与安正路交口正向"},{"KKBH":"610256111","HPHM":"津AD79791","JGSK":"2021-04-01 17:13:33.026","CDBH":"2","XSFX":"由西向东","XSFXDM":"2","KKMC":"中天大道与和惠路交口"},{"KKBH":"610286127","HPHM":"津A7C313","JGSK":"2021-04-01 17:13:33.039","CDBH":"9","XSFX":"由南向北","XSFXDM":"3","KKMC":"中津大道与和畅路交口"},{"KKBH":"7209010020000","HPHM":"车牌","JGSK":"2021-04-01 17:13:33.067","CDBH":"8","XSFX":"由南向北","XSFXDM":"3","KKMC":"玉林道与安正路交口正向"},{"KKBH":"610256116","HPHM":"津CC5773","JGSK":"2021-04-01 17:13:33.067","CDBH":"9","XSFX":"由南向北","XSFXDM":"3","KKMC":"中天大道与和顺路交口"},{"KKBH":"711","HPHM":"蒙A325SV","JGSK":"2021-04-01 17:13:33.069","CDBH":"8","XSFX":"由北向南","XSFXDM":"4","KKMC":"不礼让行人中新大道与和旭路交口"},{"KKBH":"610256116","HPHM":"津JM5650","JGSK":"2021-04-01 17:13:33.082","CDBH":"4","XSFX":"由西向东","XSFXDM":"2","KKMC":"中天大道与和顺路交口"},{"KKBH":"610276125","HPHM":"津KWR968","JGSK":"2021-04-01 17:13:33.086","CDBH":"5","XSFX":"由南向北","XSFXDM":"3","KKMC":"中新大道与和顺路交口"},{"KKBH":"7208610030000","HPHM":"车牌","JGSK":"2021-04-01 17:13:33.124","CDBH":"1","XSFX":"由东向西","XSFXDM":"1","KKMC":"海晨道与安明路交口正向"},{"KKBH":"720891003000","HPHM":"津DWH721","JGSK":"2021-04-01 17:13:33.186","CDBH":"8","XSFX":"由南向北","XSFXDM":"3","KKMC":"海博道与安正路交口"},{"KKBH":"7208610020000","HPHM":"车牌","JGSK":"2021-04-01 17:13:33.195","CDBH":"12","XSFX":"由北向南","XSFXDM":"4","KKMC":"海晨道与安正路交口正向"},{"KKBH":"610266118","HPHM":"津A0F002","JGSK":"2021-04-01 17:13:33.201","CDBH":"2","XSFX":"由东向西","XSFXDM":"1","KKMC":"中生大道与和畅路交口"},{"KKBH":"610266118","HPHM":"津JDH617","JGSK":"2021-04-01 17:13:33.202","CDBH":"1","XSFX":"由东向西","XSFXDM":"1","KKMC":"中生大道与和畅路交口"},{"KKBH":"610256116","HPHM":"渝AM15V5","JGSK":"2021-04-01 17:13:33.211","CDBH":"9","XSFX":"由南向北","XSFXDM":"3","KKMC":"中天大道与和顺路交口"},{"KKBH":"610271008","HPHM":"津DUD667","JGSK":"2021-04-01 17:13:33.222","CDBH":"1","XSFX":"由南向北","XSFXDM":"3","KKMC":"中新大道与航母主题公园支路交口"},{"KKBH":"610391007","HPHM":"津MCC892","JGSK":"2021-04-01 17:13:33.29","CDBH":"11","XSFX":"由北向南","XSFXDM":"4","KKMC":"和韵路与和风路交口"},{"KKBH":"610391007","HPHM":"津C35C50","JGSK":"2021-04-01 17:13:33.291","CDBH":"10","XSFX":"由北向南","XSFXDM":"4","KKMC":"和韵路与和风路交口"},{"KKBH":"720861003000","HPHM":"晋A380YK","JGSK":"2021-04-01 17:13:33.292","CDBH":"5","XSFX":"由西向东","XSFXDM":"2","KKMC":"海晨道与安明路交口"},{"KKBH":"610256115","HPHM":"津DTT338","JGSK":"2021-04-01 17:13:33.309","CDBH":"5","XSFX":"由西向东","XSFXDM":"2","KKMC":"中天大道与中生大道交口"},{"KKBH":"728031003000","HPHM":"津JAZ609","JGSK":"2021-04-01 17:13:33.323","CDBH":"6","XSFX":"由北向南","XSFXDM":"4","KKMC":"动漫中路与文二路交口"},{"KKBH":"610276126","HPHM":"津A7N393","JGSK":"2021-04-01 17:13:33.336","CDBH":"4","XSFX":"由南向北","XSFXDM":"3","KKMC":"中新大道与和意路交口"},{"KKBH":"610391008","HPHM":"津H92223","JGSK":"2021-04-01 17:13:33.342","CDBH":"6","XSFX":"由西向东","XSFXDM":"2","KKMC":"和韵路与和旭路交口"},{"KKBH":"610391007","HPHM":"津RK0513","JGSK":"2021-04-01 17:13:33.37","CDBH":"12","XSFX":"由北向南","XSFXDM":"4","KKMC":"和韵路与和风路交口"},{"KKBH":"610276126","HPHM":"津FZ3105","JGSK":"2021-04-01 17:13:33.472","CDBH":"4","XSFX":"由南向北","XSFXDM":"3","KKMC":"中新大道与和意路交口"},{"KKBH":"7208910030000","HPHM":"津D83325","JGSK":"2021-04-01 17:13:33.496","CDBH":"9","XSFX":"由南向北","XSFXDM":"3","KKMC":"海博道与安正路交口正向"},{"KKBH":"720891003000","HPHM":"津CR689H","JGSK":"2021-04-01 17:13:33.56","CDBH":"2","XSFX":"由东向西","XSFXDM":"1","KKMC":"海博道与安正路交口"},{"KKBH":"610266117","HPHM":"津DCY730","JGSK":"2021-04-01 17:13:33.603","CDBH":"10","XSFX":"由北向南","XSFXDM":"4","KKMC":"中生大道与和韵路交口"},{"KKBH":"610271010","HPHM":"津QV9133","JGSK":"2021-04-01 17:13:33.61","CDBH":"4","XSFX":"由南向北","XSFXDM":"3","KKMC":"中新大道与华五路交口"},{"KKBH":"610276125","HPHM":"津K20621","JGSK":"2021-04-01 17:13:33.624","CDBH":"8","XSFX":"由北向南","XSFXDM":"4","KKMC":"中新大道与和顺路交口"},{"KKBH":"610276125","HPHM":"津DS3639","JGSK":"2021-04-01 17:13:33.641","CDBH":"5","XSFX":"由南向北","XSFXDM":"3","KKMC":"中新大道与和顺路交口"},{"KKBH":"7280310020000","HPHM":"车牌","JGSK":"2021-04-01 17:13:33.686","CDBH":"6","XSFX":"由南向北","XSFXDM":"3","KKMC":"动漫中路与文一路交口正向"},{"KKBH":"610256114","HPHM":"津MLF001","JGSK":"2021-04-01 17:13:33.738","CDBH":"7","XSFX":"由北向南","XSFXDM":"4","KKMC":"中天大道与和旭路交口"},{"KKBH":"610391008","HPHM":"津C99N57","JGSK":"2021-04-01 17:13:33.782","CDBH":"4","XSFX":"由西向东","XSFXDM":"2","KKMC":"和韵路与和旭路交口"},{"KKBH":"610276125","HPHM":"津RAL644","JGSK":"2021-04-01 17:13:33.784","CDBH":"7","XSFX":"由北向南","XSFXDM":"4","KKMC":"中新大道与和顺路交口"},{"KKBH":"610256111","HPHM":"津H78733","JGSK":"2021-04-01 17:13:33.806","CDBH":"9","XSFX":"由北向南","XSFXDM":"4","KKMC":"中天大道与和惠路交口"},{"KKBH":"610276124","HPHM":"津C821B5","JGSK":"2021-04-01 17:13:33.828","CDBH":"7","XSFX":"由南向北","XSFXDM":"3","KKMC":"中新大道与中生大道交口"},{"KKBH":"610276126","HPHM":"津RDQ728","JGSK":"2021-04-01 17:13:33.871","CDBH":"5","XSFX":"由南向北","XSFXDM":"3","KKMC":"中新大道与和意路交口"},{"KKBH":"610256113","HPHM":"车牌","JGSK":"2021-04-01 17:13:33.876","CDBH":"2","XSFX":"由西向东","XSFXDM":"2","KKMC":"中天大道与和风路交口"},{"KKBH":"610401005","HPHM":"津JZG556","JGSK":"2021-04-01 17:13:33.906","CDBH":"11","XSFX":"由北向南","XSFXDM":"4","KKMC":"和畅路与和顺路交口"},{"KKBH":"720891004000","HPHM":"鲁VB219L","JGSK":"2021-04-01 17:13:33.912","CDBH":"11","XSFX":"由北向南","XSFXDM":"4","KKMC":"海博道与安平路交口"},{"KKBH":"7205710040000","HPHM":"车牌","JGSK":"2021-04-01 17:13:33.921","CDBH":"4","XSFX":"由西向东","XSFXDM":"2","KKMC":"动漫东路与动漫中路交口正向"},{"KKBH":"610256113","HPHM":"津AZ8990","JGSK":"2021-04-01 17:13:33.986","CDBH":"7","XSFX":"由北向南","XSFXDM":"4","KKMC":"中天大道与和风路交口"},{"KKBH":"7208610030000","HPHM":"冀B057C9","JGSK":"2021-04-01 17:13:34.054","CDBH":"10","XSFX":"由北向南","XSFXDM":"4","KKMC":"海晨道与安明路交口正向"},{"KKBH":"610256114","HPHM":"蒙A913MS","JGSK":"2021-04-01 17:13:34.067","CDBH":"1","XSFX":"由西向东","XSFXDM":"2","KKMC":"中天大道与和旭路交口"},{"KKBH":"610251002","HPHM":"津A09895D","JGSK":"2021-04-01 17:13:34.068","CDBH":"3","XSFX":"由东向西","XSFXDM":"1","KKMC":"中天大道与和睦路交口"},{"KKBH":"610271009","HPHM":"津A09808D","JGSK":"2021-04-01 17:13:34.074","CDBH":"5","XSFX":"由西向东","XSFXDM":"2","KKMC":"中新大道与泰七路交口"},{"KKBH":"7208810020000","HPHM":"津A8T715","JGSK":"2021-04-01 17:13:34.094","CDBH":"6","XSFX":"由西向东","XSFXDM":"2","KKMC":"海旭道与安正路交口正向"},{"KKBH":"7205710020000","HPHM":"车牌","JGSK":"2021-04-01 17:13:34.17","CDBH":"6","XSFX":"由北向南","XSFXDM":"4","KKMC":"动漫东路与文二路交口正向"},{"KKBH":"610391007","HPHM":"津E02098","JGSK":"2021-04-01 17:13:34.219","CDBH":"10","XSFX":"由北向南","XSFXDM":"4","KKMC":"和韵路与和风路交口"},{"KKBH":"610401004","HPHM":"冀B82T50","JGSK":"2021-04-01 17:13:34.3","CDBH":"5","XSFX":"由西向东","XSFXDM":"2","KKMC":"和畅路与和风路交口"},{"KKBH":"610271008","HPHM":"车牌","JGSK":"2021-04-01 17:13:34.318","CDBH":"4","XSFX":"由北向南","XSFXDM":"4","KKMC":"中新大道与航母主题公园支路交口"},{"KKBH":"610261003000","HPHM":"津RYY251","JGSK":"2021-04-01 17:13:34.346","CDBH":"17","XSFX":"由北向南","XSFXDM":"4","KKMC":"中生大道与静湖南路交口"},{"KKBH":"6102610030000","HPHM":"津MFC768","JGSK":"2021-04-01 17:13:34.346","CDBH":"9","XSFX":"由北向南","XSFXDM":"4","KKMC":"中生大道与静湖南路交口正向"},{"KKBH":"610276124","HPHM":"川A02QX9","JGSK":"2021-04-01 17:13:34.366","CDBH":"10","XSFX":"由北向南","XSFXDM":"4","KKMC":"中新大道与中生大道交口"},{"KKBH":"610286127","HPHM":"津N98323","JGSK":"2021-04-01 17:13:34.37","CDBH":"5","XSFX":"由西向东","XSFXDM":"2","KKMC":"中津大道与和畅路交口"},{"KKBH":"610266117","HPHM":"津GKN858","JGSK":"2021-04-01 17:13:34.405","CDBH":"11","XSFX":"由北向南","XSFXDM":"4","KKMC":"中生大道与和韵路交口"},{"KKBH":"7208910030000","HPHM":"车牌","JGSK":"2021-04-01 17:13:34.408","CDBH":"2","XSFX":"由东向西","XSFXDM":"1","KKMC":"海博道与安正路交口正向"},{"KKBH":"610256114","HPHM":"津A7B359","JGSK":"2021-04-01 17:13:34.433","CDBH":"9","XSFX":"由北向南","XSFXDM":"4","KKMC":"中天大道与和旭路交口"},{"KKBH":"610256115","HPHM":"津HYC259","JGSK":"2021-04-01 17:13:34.438","CDBH":"11","XSFX":"由北向南","XSFXDM":"4","KKMC":"中天大道与中生大道交口"},{"KKBH":"610391007","HPHM":"津AD85781","JGSK":"2021-04-01 17:13:34.448","CDBH":"11","XSFX":"由北向南","XSFXDM":"4","KKMC":"和韵路与和风路交口"},{"KKBH":"720881002000","HPHM":"津C75Y78","JGSK":"2021-04-01 17:13:34.45","CDBH":"9","XSFX":"由南向北","XSFXDM":"3","KKMC":"海旭道与安正路交口"},{"KKBH":"610256114","HPHM":"津C1U039","JGSK":"2021-04-01 17:13:34.453","CDBH":"4","XSFX":"由南向北","XSFXDM":"3","KKMC":"中天大道与和旭路交口"},{"KKBH":"7280310020000","HPHM":"津C85D87","JGSK":"2021-04-01 17:13:34.472","CDBH":"5","XSFX":"由南向北","XSFXDM":"3","KKMC":"动漫中路与文一路交口正向"},{"KKBH":"610256113","HPHM":"津HS5553","JGSK":"2021-04-01 17:13:34.483","CDBH":"9","XSFX":"由北向南","XSFXDM":"4","KKMC":"中天大道与和风路交口"},{"KKBH":"720861003000","HPHM":"津B50730","JGSK":"2021-04-01 17:13:34.486","CDBH":"4","XSFX":"由西向东","XSFXDM":"2","KKMC":"海晨道与安明路交口"},{"KKBH":"610266118","HPHM":"冀J8H899","JGSK":"2021-04-01 17:13:34.525","CDBH":"7","XSFX":"由南向北","XSFXDM":"3","KKMC":"中生大道与和畅路交口"},{"KKBH":"720891005000","HPHM":"冀BM107T","JGSK":"2021-04-01 17:13:34.535","CDBH":"1","XSFX":"由东向西","XSFXDM":"1","KKMC":"海博道与安明路交口"},{"KKBH":"610276125","HPHM":"津RQN771","JGSK":"2021-04-01 17:13:34.539","CDBH":"4","XSFX":"由南向北","XSFXDM":"3","KKMC":"中新大道与和顺路交口"},{"KKBH":"610271008","HPHM":"车牌","JGSK":"2021-04-01 17:13:34.633","CDBH":"5","XSFX":"由北向南","XSFXDM":"4","KKMC":"中新大道与航母主题公园支路交口"},{"KKBH":"7209010020000","HPHM":"津A2W693","JGSK":"2021-04-01 17:13:34.714","CDBH":"10","XSFX":"由北向南","XSFXDM":"4","KKMC":"玉林道与安正路交口正向"},{"KKBH":"610256115","HPHM":"津DLJ318","JGSK":"2021-04-01 17:13:34.73","CDBH":"2","XSFX":"由东向西","XSFXDM":"1","KKMC":"中天大道与中生大道交口"},{"KKBH":"720561002000","HPHM":"冀B5GH62","JGSK":"2021-04-01 17:13:34.753","CDBH":"6","XSFX":"由北向南","XSFXDM":"4","KKMC":"动漫北路与文三路交口"},{"KKBH":"610276125","HPHM":"苏C07K57","JGSK":"2021-04-01 17:13:34.772","CDBH":"2","XSFX":"由东向西","XSFXDM":"1","KKMC":"中新大道与和顺路交口"},{"KKBH":"7208910060000","HPHM":"鲁AP8U55","JGSK":"2021-04-01 17:13:34.777","CDBH":"7","XSFX":"由西向东","XSFXDM":"2","KKMC":"海博道与永盛路交口正向"},{"KKBH":"610266118","HPHM":"津AD68310","JGSK":"2021-04-01 17:13:34.801","CDBH":"3","XSFX":"由东向西","XSFXDM":"1","KKMC":"中生大道与和畅路交口"},{"KKBH":"610266118","HPHM":"津MVV113","JGSK":"2021-04-01 17:13:34.802","CDBH":"2","XSFX":"由东向西","XSFXDM":"1","KKMC":"中生大道与和畅路交口"},{"KKBH":"7208810020000","HPHM":"津MRY811","JGSK":"2021-04-01 17:13:34.806","CDBH":"9","XSFX":"由南向北","XSFXDM":"3","KKMC":"海旭道与安正路交口正向"},{"KKBH":"7208910080000","HPHM":"津HY1813","JGSK":"2021-04-01 17:13:34.816","CDBH":"7","XSFX":"由西向东","XSFXDM":"2","KKMC":"海博道与荣盛路交口正向"},{"KKBH":"7208910030000","HPHM":"辽BN60K8","JGSK":"2021-04-01 17:13:34.866","CDBH":"4","XSFX":"由西向东","XSFXDM":"2","KKMC":"海博道与安正路交口正向"},{"KKBH":"610401005","HPHM":"津HDR929","JGSK":"2021-04-01 17:13:34.88","CDBH":"11","XSFX":"由北向南","XSFXDM":"4","KKMC":"和畅路与和顺路交口"},{"KKBH":"720891004000","HPHM":"甘A9Y6A8","JGSK":"2021-04-01 17:13:34.905","CDBH":"4","XSFX":"由西向东","XSFXDM":"2","KKMC":"海博道与安平路交口"},{"KKBH":"720891005000","HPHM":"冀B1Y31E","JGSK":"2021-04-01 17:13:34.912","CDBH":"4","XSFX":"由东向西","XSFXDM":"1","KKMC":"海博道与安明路交口"},{"KKBH":"610256114","HPHM":"冀TL6V89","JGSK":"2021-04-01 17:13:34.942","CDBH":"2","XSFX":"由西向东","XSFXDM":"2","KKMC":"中天大道与和旭路交口"},{"KKBH":"7208810050000","HPHM":"冀B6N89V","JGSK":"2021-04-01 17:13:34.984","CDBH":"2","XSFX":"由东向西","XSFXDM":"1","KKMC":"海旭道与明盛路交口正向"},{"KKBH":"610391008","HPHM":"津MZT318","JGSK":"2021-04-01 17:13:34.994","CDBH":"5","XSFX":"由西向东","XSFXDM":"2","KKMC":"和韵路与和旭路交口"},{"KKBH":"610256114","HPHM":"鲁VH8Y11","JGSK":"2021-04-01 17:13:35.051","CDBH":"8","XSFX":"由北向南","XSFXDM":"4","KKMC":"中天大道与和旭路交口"},{"KKBH":"610271010","HPHM":"津GJC787","JGSK":"2021-04-01 17:13:35.052","CDBH":"4","XSFX":"由南向北","XSFXDM":"3","KKMC":"中新大道与华五路交口"},{"KKBH":"610256111","HPHM":"津C280F1","JGSK":"2021-04-01 17:13:35.107","CDBH":"1","XSFX":"由西向东","XSFXDM":"2","KKMC":"中天大道与和惠路交口"},{"KKBH":"610271010","HPHM":"鲁A7N5G5","JGSK":"2021-04-01 17:13:35.133","CDBH":"5","XSFX":"由南向北","XSFXDM":"3","KKMC":"中新大道与华五路交口"},{"KKBH":"610276126","HPHM":"冀BU931F","JGSK":"2021-04-01 17:13:35.181","CDBH":"8","XSFX":"由北向南","XSFXDM":"4","KKMC":"中新大道与和意路交口"},{"KKBH":"610256113","HPHM":"车牌","JGSK":"2021-04-01 17:13:35.192","CDBH":"2","XSFX":"由西向东","XSFXDM":"2","KKMC":"中天大道与和风路交口"},{"KKBH":"610256116","HPHM":"津AR9223","JGSK":"2021-04-01 17:13:35.215","CDBH":"4","XSFX":"由西向东","XSFXDM":"2","KKMC":"中天大道与和顺路交口"},{"KKBH":"720861003000","HPHM":"车牌","JGSK":"2021-04-01 17:13:35.255","CDBH":"2","XSFX":"由东向西","XSFXDM":"1","KKMC":"海晨道与安明路交口"},{"KKBH":"7208710020000","HPHM":"津KVV690","JGSK":"2021-04-01 17:13:35.292","CDBH":"5","XSFX":"由南向北","XSFXDM":"3","KKMC":"安正路与芳菲路交口正向"},{"KKBH":"720891003000","HPHM":"黑E31119","JGSK":"2021-04-01 17:13:35.322","CDBH":"3","XSFX":"由东向西","XSFXDM":"1","KKMC":"海博道与安正路交口"},{"KKBH":"728031002000","HPHM":"津B2D039","JGSK":"2021-04-01 17:13:35.326","CDBH":"4","XSFX":"由西向东","XSFXDM":"2","KKMC":"动漫中路与文一路交口"},{"KKBH":"610276124","HPHM":"辽GJF265","JGSK":"2021-04-01 17:13:35.36","CDBH":"7","XSFX":"由南向北","XSFXDM":"3","KKMC":"中新大道与中生大道交口"},{"KKBH":"610266118","HPHM":"车牌","JGSK":"2021-04-01 17:13:35.387","CDBH":"3","XSFX":"由东向西","XSFXDM":"1","KKMC":"中生大道与和畅路交口"},{"KKBH":"7208810020000","HPHM":"鲁D7702X","JGSK":"2021-04-01 17:13:35.395","CDBH":"6","XSFX":"由西向东","XSFXDM":"2","KKMC":"海旭道与安正路交口正向"},{"KKBH":"610256114","HPHM":"黑GU3903","JGSK":"2021-04-01 17:13:35.402","CDBH":"5","XSFX":"由南向北","XSFXDM":"3","KKMC":"中天大道与和旭路交口"},{"KKBH":"7280310020000","HPHM":"津C96W93","JGSK":"2021-04-01 17:13:35.407","CDBH":"8","XSFX":"由北向南","XSFXDM":"4","KKMC":"动漫中路与文一路交口正向"},{"KKBH":"610276124","HPHM":"冀A25JQ3","JGSK":"2021-04-01 17:13:35.427","CDBH":"8","XSFX":"由南向北","XSFXDM":"3","KKMC":"中新大道与中生大道交口"},{"KKBH":"610256112","HPHM":"津AY2322","JGSK":"2021-04-01 17:13:35.444","CDBH":"1","XSFX":"由东向西","XSFXDM":"1","KKMC":"中天大道与中津大道交口"},{"KKBH":"720571001000","HPHM":"津C89Q15","JGSK":"2021-04-01 17:13:35.53","CDBH":"2","XSFX":"由西向东","XSFXDM":"2","KKMC":"动漫东路与文一路交口"},{"KKBH":"610256113","HPHM":"津H29295","JGSK":"2021-04-01 17:13:35.54","CDBH":"7","XSFX":"由北向南","XSFXDM":"4","KKMC":"中天大道与和风路交口"},{"KKBH":"7208610030000","HPHM":"车牌","JGSK":"2021-04-01 17:13:35.56","CDBH":"6","XSFX":"由西向东","XSFXDM":"2","KKMC":"海晨道与安明路交口正向"},{"KKBH":"610401005","HPHM":"津ADN7830","JGSK":"2021-04-01 17:13:35.567","CDBH":"4","XSFX":"由西向东","XSFXDM":"2","KKMC":"和畅路与和顺路交口"},{"KKBH":"610401004","HPHM":"辽C3K757","JGSK":"2021-04-01 17:13:35.577","CDBH":"10","XSFX":"由北向南","XSFXDM":"4","KKMC":"和畅路与和风路交口"},{"KKBH":"610256112","HPHM":"鲁NK80Z1","JGSK":"2021-04-01 17:13:35.611","CDBH":"8","XSFX":"由南向北","XSFXDM":"3","KKMC":"中天大道与中津大道交口"},{"KKBH":"7205610020000","HPHM":"津FGM066","JGSK":"2021-04-01 17:13:35.659","CDBH":"2","XSFX":"由东向西","XSFXDM":"1","KKMC":"动漫北路与文三路交口正向"},{"KKBH":"610316142000","HPHM":"津KC2962","JGSK":"2021-04-01 17:13:35.671","CDBH":"2","XSFX":"由东向西","XSFXDM":"1","KKMC":"中滨大道与盛三街交口"},{"KKBH":"610256111","HPHM":"冀BC510L","JGSK":"2021-04-01 17:13:35.671","CDBH":"5","XSFX":"由南向北","XSFXDM":"3","KKMC":"中天大道与和惠路交口"},{"KKBH":"610286127","HPHM":"冀BM157L","JGSK":"2021-04-01 17:13:35.731","CDBH":"4","XSFX":"由西向东","XSFXDM":"2","KKMC":"中津大道与和畅路交口"},{"KKBH":"610271008","HPHM":"冀B6L0V6","JGSK":"2021-04-01 17:13:35.747","CDBH":"4","XSFX":"由北向南","XSFXDM":"4","KKMC":"中新大道与航母主题公园支路交口"},{"KKBH":"610256113","HPHM":"津C18F13","JGSK":"2021-04-01 17:13:35.747","CDBH":"7","XSFX":"由北向南","XSFXDM":"4","KKMC":"中天大道与和风路交口"},{"KKBH":"610256113","HPHM":"津RH0764","JGSK":"2021-04-01 17:13:35.748","CDBH":"9","XSFX":"由北向南","XSFXDM":"4","KKMC":"中天大道与和风路交口"},{"KKBH":"6102610030000","HPHM":"豫P085X9","JGSK":"2021-04-01 17:13:35.797","CDBH":"8","XSFX":"由北向南","XSFXDM":"4","KKMC":"中生大道与静湖南路交口正向"},{"KKBH":"610266118","HPHM":"鄂FD2W02","JGSK":"2021-04-01 17:13:35.815","CDBH":"1","XSFX":"由东向西","XSFXDM":"1","KKMC":"中生大道与和畅路交口"},{"KKBH":"720881002000","HPHM":"冀BH88V0","JGSK":"2021-04-01 17:13:35.879","CDBH":"4","XSFX":"由东向西","XSFXDM":"1","KKMC":"海旭道与安正路交口"},{"KKBH":"610256113","HPHM":"津A01M91","JGSK":"2021-04-01 17:13:35.906","CDBH":"8","XSFX":"由北向南","XSFXDM":"4","KKMC":"中天大道与和风路交口"},{"KKBH":"7208610030000","HPHM":"车牌","JGSK":"2021-04-01 17:13:36","CDBH":"4","XSFX":"由西向东","XSFXDM":"2","KKMC":"海晨道与安明路交口正向"},{"KKBH":"610276125","HPHM":"津A3T329","JGSK":"2021-04-01 17:13:36.024","CDBH":"8","XSFX":"由北向南","XSFXDM":"4","KKMC":"中新大道与和顺路交口"},{"KKBH":"720871002000","HPHM":"津DDW887","JGSK":"2021-04-01 17:13:36.025","CDBH":"5","XSFX":"由南向北","XSFXDM":"3","KKMC":"安正路与芳菲路交口"},{"KKBH":"610276125","HPHM":"津AF36925","JGSK":"2021-04-01 17:13:36.04","CDBH":"4","XSFX":"由南向北","XSFXDM":"3","KKMC":"中新大道与和顺路交口"},{"KKBH":"610276126","HPHM":"冀B0W08U","JGSK":"2021-04-01 17:13:36.055","CDBH":"4","XSFX":"由南向北","XSFXDM":"3","KKMC":"中新大道与和意路交口"},{"KKBH":"610256112","HPHM":"吉A0SP59","JGSK":"2021-04-01 17:13:36.058","CDBH":"9","XSFX":"由南向北","XSFXDM":"3","KKMC":"中天大道与中津大道交口"},{"KKBH":"610276124","HPHM":"津GQT189","JGSK":"2021-04-01 17:13:36.07","CDBH":"7","XSFX":"由南向北","XSFXDM":"3","KKMC":"中新大道与中生大道交口"},{"KKBH":"610391007","HPHM":"津KT1605","JGSK":"2021-04-01 17:13:36.118","CDBH":"11","XSFX":"由北向南","XSFXDM":"4","KKMC":"和韵路与和风路交口"},{"KKBH":"610256116","HPHM":"车牌","JGSK":"2021-04-01 17:13:36.194","CDBH":"9","XSFX":"由南向北","XSFXDM":"3","KKMC":"中天大道与和顺路交口"},{"KKBH":"610326142000","HPHM":"车牌","JGSK":"2021-04-01 17:13:36.245","CDBH":"14","XSFX":"由北向南","XSFXDM":"4","KKMC":"中成大道与泰七路交口"},{"KKBH":"610256116","HPHM":"津FAZ512","JGSK":"2021-04-01 17:13:36.251","CDBH":"8","XSFX":"由南向北","XSFXDM":"3","KKMC":"中天大道与和顺路交口"},{"KKBH":"610276126","HPHM":"津A7N393","JGSK":"2021-04-01 17:13:36.277","CDBH":"4","XSFX":"由南向北","XSFXDM":"3","KKMC":"中新大道与和意路交口"},{"KKBH":"610276126","HPHM":"津JAQ990","JGSK":"2021-04-01 17:13:36.278","CDBH":"5","XSFX":"由南向北","XSFXDM":"3","KKMC":"中新大道与和意路交口"},{"KKBH":"610271008","HPHM":"车牌","JGSK":"2021-04-01 17:13:36.315","CDBH":"5","XSFX":"由北向南","XSFXDM":"4","KKMC":"中新大道与航母主题公园支路交口"},{"KKBH":"610276124","HPHM":"津JEV559","JGSK":"2021-04-01 17:13:36.339","CDBH":"11","XSFX":"由北向南","XSFXDM":"4","KKMC":"中新大道与中生大道交口"},{"KKBH":"7208910030000","HPHM":"车牌","JGSK":"2021-04-01 17:13:36.349","CDBH":"3","XSFX":"由东向西","XSFXDM":"1","KKMC":"海博道与安正路交口正向"},{"KKBH":"610251002","HPHM":"津AR9679","JGSK":"2021-04-01 17:13:36.351","CDBH":"1","XSFX":"由东向西","XSFXDM":"1","KKMC":"中天大道与和睦路交口"},{"KKBH":"610256113","HPHM":"津A09868","JGSK":"2021-04-01 17:13:36.355","CDBH":"4","XSFX":"由南向北","XSFXDM":"3","KKMC":"中天大道与和风路交口"},{"KKBH":"610256112","HPHM":"津NLZ268","JGSK":"2021-04-01 17:13:36.358","CDBH":"2","XSFX":"由东向西","XSFXDM":"1","KKMC":"中天大道与中津大道交口"},{"KKBH":"610271010","HPHM":"鲁VG1V98","JGSK":"2021-04-01 17:13:36.41","CDBH":"5","XSFX":"由南向北","XSFXDM":"3","KKMC":"中新大道与华五路交口"},{"KKBH":"711","HPHM":"津JXU333","JGSK":"2021-04-01 17:13:36.43","CDBH":"7","XSFX":"由北向南","XSFXDM":"4","KKMC":"不礼让行人中新大道与和旭路交口"},{"KKBH":"610276125","HPHM":"津KWR968","JGSK":"2021-04-01 17:13:36.441","CDBH":"5","XSFX":"由南向北","XSFXDM":"3","KKMC":"中新大道与和顺路交口"},{"KKBH":"610256111","HPHM":"津A12U76","JGSK":"2021-04-01 17:13:36.557","CDBH":"7","XSFX":"由北向南","XSFXDM":"4","KKMC":"中天大道与和惠路交口"},{"KKBH":"728031003000","HPHM":"晋LNE326","JGSK":"2021-04-01 17:13:36.621","CDBH":"3","XSFX":"由南向北","XSFXDM":"3","KKMC":"动漫中路与文二路交口"},{"KKBH":"6071310030000","HPHM":"津VC0C58","JGSK":"2021-04-01 17:13:36.699","CDBH":"2","XSFX":"由东向西","XSFXDM":"1","KKMC":"中央大道与海旭道交口正向"},{"KKBH":"7280310020000","HPHM":"冀R7J9D5","JGSK":"2021-04-01 17:13:36.74","CDBH":"7","XSFX":"由北向南","XSFXDM":"4","KKMC":"动漫中路与文一路交口正向"},{"KKBH":"610271008","HPHM":"车牌","JGSK":"2021-04-01 17:13:36.74","CDBH":"4","XSFX":"由北向南","XSFXDM":"4","KKMC":"中新大道与航母主题公园支路交口"},{"KKBH":"610391006","HPHM":"津H28520","JGSK":"2021-04-01 17:13:36.752","CDBH":"1","XSFX":"由东向西","XSFXDM":"1","KKMC":"和韵路与和意路交口"},{"KKBH":"7205410020000","HPHM":"津NHM180","JGSK":"2021-04-01 17:13:36.817","CDBH":"3","XSFX":"由西向东","XSFXDM":"2","KKMC":"动漫环路西与动漫中路交口正向"},{"KKBH":"7208810040000","HPHM":"津RKH869","JGSK":"2021-04-01 17:13:36.821","CDBH":"7","XSFX":"由北向南","XSFXDM":"4","KKMC":"海旭道与永盛路交口正向"},{"KKBH":"610256114","HPHM":"津CGM333","JGSK":"2021-04-01 17:13:36.846","CDBH":"2","XSFX":"由西向东","XSFXDM":"2","KKMC":"中天大道与和旭路交口"},{"KKBH":"610261003000","HPHM":"津AZ8808","JGSK":"2021-04-01 17:13:36.91","CDBH":"17","XSFX":"由北向南","XSFXDM":"4","KKMC":"中生大道与静湖南路交口"},{"KKBH":"711","HPHM":"车牌","JGSK":"2021-04-01 17:13:36.911","CDBH":"8","XSFX":"由北向南","XSFXDM":"4","KKMC":"不礼让行人中新大道与和旭路交口"},{"KKBH":"610401005","HPHM":"津E13816","JGSK":"2021-04-01 17:13:36.916","CDBH":"5","XSFX":"由西向东","XSFXDM":"2","KKMC":"和畅路与和顺路交口"},{"KKBH":"610271008","HPHM":"津A9D578","JGSK":"2021-04-01 17:13:36.947","CDBH":"5","XSFX":"由北向南","XSFXDM":"4","KKMC":"中新大道与航母主题公园支路交口"},{"KKBH":"6103261420000","HPHM":"津KGT820","JGSK":"2021-04-01 17:13:36.985","CDBH":"4","XSFX":"由西向东","XSFXDM":"2","KKMC":"中成大道与泰七路交口正向"},{"KKBH":"7208910060000","HPHM":"冀BN075M","JGSK":"2021-04-01 17:13:37.008","CDBH":"5","XSFX":"由西向东","XSFXDM":"2","KKMC":"海博道与永盛路交口正向"},{"KKBH":"610256115","HPHM":"豫AT20Y1","JGSK":"2021-04-01 17:13:37.019","CDBH":"11","XSFX":"由北向南","XSFXDM":"4","KKMC":"中天大道与中生大道交口"},{"KKBH":"7208610030000","HPHM":"津MCG997","JGSK":"2021-04-01 17:13:37.056","CDBH":"10","XSFX":"由北向南","XSFXDM":"4","KKMC":"海晨道与安明路交口正向"},{"KKBH":"610401004","HPHM":"津A2Y265","JGSK":"2021-04-01 17:13:37.086","CDBH":"7","XSFX":"由南向北","XSFXDM":"3","KKMC":"和畅路与和风路交口"},{"KKBH":"610276126","HPHM":"津JDZ319","JGSK":"2021-04-01 17:13:37.101","CDBH":"8","XSFX":"由北向南","XSFXDM":"4","KKMC":"中新大道与和意路交口"},{"KKBH":"7208110020000","HPHM":"冀B239M1","JGSK":"2021-04-01 17:13:37.146","CDBH":"1","XSFX":"由东向西","XSFXDM":"1","KKMC":"动漫南路与文一路交口正向"},{"KKBH":"7208610020000","HPHM":"津AF12320","JGSK":"2021-04-01 17:13:37.16","CDBH":"10","XSFX":"由北向南","XSFXDM":"4","KKMC":"海晨道与安正路交口正向"},{"KKBH":"720881002000","HPHM":"津DAC587","JGSK":"2021-04-01 17:13:37.174","CDBH":"9","XSFX":"由南向北","XSFXDM":"3","KKMC":"海旭道与安正路交口"},{"KKBH":"610401005","HPHM":"津H13091","JGSK":"2021-04-01 17:13:37.183","CDBH":"10","XSFX":"由北向南","XSFXDM":"4","KKMC":"和畅路与和顺路交口"},{"KKBH":"610266118","HPHM":"津GG3060","JGSK":"2021-04-01 17:13:37.25","CDBH":"2","XSFX":"由东向西","XSFXDM":"1","KKMC":"中生大道与和畅路交口"},{"KKBH":"610286127","HPHM":"津CA2630","JGSK":"2021-04-01 17:13:37.257","CDBH":"6","XSFX":"由西向东","XSFXDM":"2","KKMC":"中津大道与和畅路交口"},{"KKBH":"610271008","HPHM":"津GAV807","JGSK":"2021-04-01 17:13:37.268","CDBH":"4","XSFX":"由北向南","XSFXDM":"4","KKMC":"中新大道与航母主题公园支路交口"},{"KKBH":"610276125","HPHM":"鲁C96G01","JGSK":"2021-04-01 17:13:37.27","CDBH":"5","XSFX":"由南向北","XSFXDM":"3","KKMC":"中新大道与和顺路交口"},{"KKBH":"7280310020000","HPHM":"津KZ1587","JGSK":"2021-04-01 17:13:37.282","CDBH":"8","XSFX":"由北向南","XSFXDM":"4","KKMC":"动漫中路与文一路交口正向"},{"KKBH":"610401004","HPHM":"津KVS007","JGSK":"2021-04-01 17:13:37.337","CDBH":"11","XSFX":"由北向南","XSFXDM":"4","KKMC":"和畅路与和风路交口"},{"KKBH":"610391007","HPHM":"津ADJ2155","JGSK":"2021-04-01 17:13:37.339","CDBH":"6","XSFX":"由西向东","XSFXDM":"2","KKMC":"和韵路与和风路交口"},{"KKBH":"720541002000","HPHM":"津MYG117","JGSK":"2021-04-01 17:13:37.406","CDBH":"3","XSFX":"由西向东","XSFXDM":"2","KKMC":"动漫环路西与动漫中路交口"},{"KKBH":"728031002000","HPHM":"津C6H025","JGSK":"2021-04-01 17:13:37.424","CDBH":"6","XSFX":"由南向北","XSFXDM":"3","KKMC":"动漫中路与文一路交口"},{"KKBH":"610256116","HPHM":"车牌","JGSK":"2021-04-01 17:13:37.482","CDBH":"5","XSFX":"由西向东","XSFXDM":"2","KKMC":"中天大道与和顺路交口"},{"KKBH":"610276126","HPHM":"津K68032","JGSK":"2021-04-01 17:13:37.489","CDBH":"1","XSFX":"由东向西","XSFXDM":"1","KKMC":"中新大道与和意路交口"},{"KKBH":"720891003000","HPHM":"津BE808挂","JGSK":"2021-04-01 17:13:37.507","CDBH":"8","XSFX":"由南向北","XSFXDM":"3","KKMC":"海博道与安正路交口"},{"KKBH":"6102610030000","HPHM":"津NMM535","JGSK":"2021-04-01 17:13:37.514","CDBH":"2","XSFX":"由东向西","XSFXDM":"1","KKMC":"中生大道与静湖南路交口正向"},{"KKBH":"610256113","HPHM":"津MLW662","JGSK":"2021-04-01 17:13:37.534","CDBH":"5","XSFX":"由南向北","XSFXDM":"3","KKMC":"中天大道与和风路交口"},{"KKBH":"610256113","HPHM":"津A0E863","JGSK":"2021-04-01 17:13:37.535","CDBH":"4","XSFX":"由南向北","XSFXDM":"3","KKMC":"中天大道与和风路交口"},{"KKBH":"610276125","HPHM":"津RQN771","JGSK":"2021-04-01 17:13:37.566","CDBH":"4","XSFX":"由南向北","XSFXDM":"3","KKMC":"中新大道与和顺路交口"},{"KKBH":"610256112","HPHM":"津C09E77","JGSK":"2021-04-01 17:13:37.575","CDBH":"11","XSFX":"由北向南","XSFXDM":"4","KKMC":"中天大道与中津大道交口"},{"KKBH":"7205710040000","HPHM":"鲁B69Z2M","JGSK":"2021-04-01 17:13:37.583","CDBH":"5","XSFX":"由北向南","XSFXDM":"4","KKMC":"动漫东路与动漫中路交口正向"},{"KKBH":"610276124","HPHM":"冀B2M9Z5","JGSK":"2021-04-01 17:13:37.589","CDBH":"8","XSFX":"由南向北","XSFXDM":"3","KKMC":"中新大道与中生大道交口"},{"KKBH":"7280310060000","HPHM":"晋LK8697","JGSK":"2021-04-01 17:13:37.592","CDBH":"7","XSFX":"由北向南","XSFXDM":"4","KKMC":"动漫中路与文三路交口正向"},{"KKBH":"720561002000","HPHM":"豫JPL835","JGSK":"2021-04-01 17:13:37.592","CDBH":"4","XSFX":"由西向东","XSFXDM":"2","KKMC":"动漫北路与文三路交口"},{"KKBH":"610256116","HPHM":"津J87557","JGSK":"2021-04-01 17:13:37.61","CDBH":"8","XSFX":"由南向北","XSFXDM":"3","KKMC":"中天大道与和顺路交口"},{"KKBH":"610256115","HPHM":"津DLJ318","JGSK":"2021-04-01 17:13:37.617","CDBH":"2","XSFX":"由东向西","XSFXDM":"1","KKMC":"中天大道与中生大道交口"},{"KKBH":"610391006","HPHM":"川B876SW","JGSK":"2021-04-01 17:13:37.657","CDBH":"1","XSFX":"由东向西","XSFXDM":"1","KKMC":"和韵路与和意路交口"},{"KKBH":"610391007","HPHM":"津NRL325","JGSK":"2021-04-01 17:13:37.695","CDBH":"12","XSFX":"由北向南","XSFXDM":"4","KKMC":"和韵路与和风路交口"},{"KKBH":"720881002000","HPHM":"津KKS660","JGSK":"2021-04-01 17:13:37.696","CDBH":"12","XSFX":"由北向南","XSFXDM":"4","KKMC":"海旭道与安正路交口"},{"KKBH":"610276125","HPHM":"津GCW558","JGSK":"2021-04-01 17:13:37.704","CDBH":"8","XSFX":"由北向南","XSFXDM":"4","KKMC":"中新大道与和顺路交口"},{"KKBH":"610256115","HPHM":"津ADQ3830","JGSK":"2021-04-01 17:13:37.71","CDBH":"5","XSFX":"由西向东","XSFXDM":"2","KKMC":"中天大道与中生大道交口"},{"KKBH":"610271010","HPHM":"津B36909","JGSK":"2021-04-01 17:13:37.718","CDBH":"7","XSFX":"由北向南","XSFXDM":"4","KKMC":"中新大道与华五路交口"},{"KKBH":"610391006","HPHM":"车牌","JGSK":"2021-04-01 17:13:37.804","CDBH":"5","XSFX":"由西向东","XSFXDM":"2","KKMC":"和韵路与和意路交口"},{"KKBH":"610276125","HPHM":"津RZQ866","JGSK":"2021-04-01 17:13:37.842","CDBH":"4","XSFX":"由南向北","XSFXDM":"3","KKMC":"中新大道与和顺路交口"},{"KKBH":"610261003000","HPHM":"津MFC768","JGSK":"2021-04-01 17:13:37.865","CDBH":"18","XSFX":"由北向南","XSFXDM":"4","KKMC":"中生大道与静湖南路交口"},{"KKBH":"610266117","HPHM":"津C61D69","JGSK":"2021-04-01 17:13:37.903","CDBH":"5","XSFX":"由西向东","XSFXDM":"2","KKMC":"中生大道与和韵路交口"},{"KKBH":"610256111","HPHM":"津AD88467","JGSK":"2021-04-01 17:13:37.907","CDBH":"1","XSFX":"由西向东","XSFXDM":"2","KKMC":"中天大道与和惠路交口"},{"KKBH":"7208810020000","HPHM":"津ADF3456","JGSK":"2021-04-01 17:13:37.922","CDBH":"7","XSFX":"由西向东","XSFXDM":"2","KKMC":"海旭道与安正路交口正向"},{"KKBH":"610256112","HPHM":"京ADS6897","JGSK":"2021-04-01 17:13:37.937","CDBH":"11","XSFX":"由北向南","XSFXDM":"4","KKMC":"中天大道与中津大道交口"},{"KKBH":"711","HPHM":"津D90048","JGSK":"2021-04-01 17:13:38.026","CDBH":"5","XSFX":"由南向北","XSFXDM":"3","KKMC":"不礼让行人中新大道与和旭路交口"},{"KKBH":"720891003000","HPHM":"蒙AS0Q23","JGSK":"2021-04-01 17:13:38.044","CDBH":"3","XSFX":"由东向西","XSFXDM":"1","KKMC":"海博道与安正路交口"},{"KKBH":"720891004000","HPHM":"车牌","JGSK":"2021-04-01 17:13:38.069","CDBH":"9","XSFX":"由南向北","XSFXDM":"3","KKMC":"海博道与安平路交口"},{"KKBH":"720891004000","HPHM":"车牌","JGSK":"2021-04-01 17:13:38.105","CDBH":"4","XSFX":"由西向东","XSFXDM":"2","KKMC":"海博道与安平路交口"},{"KKBH":"610401004","HPHM":"津AR9777","JGSK":"2021-04-01 17:13:38.109","CDBH":"7","XSFX":"由南向北","XSFXDM":"3","KKMC":"和畅路与和风路交口"},{"KKBH":"610271009","HPHM":"津A09808D","JGSK":"2021-04-01 17:13:38.15","CDBH":"6","XSFX":"由西向东","XSFXDM":"2","KKMC":"中新大道与泰七路交口"},{"KKBH":"720891003000","HPHM":"津A33L23","JGSK":"2021-04-01 17:13:38.151","CDBH":"7","XSFX":"由南向北","XSFXDM":"3","KKMC":"海博道与安正路交口"},{"KKBH":"720881005000","HPHM":"冀B6N89V","JGSK":"2021-04-01 17:13:38.158","CDBH":"2","XSFX":"由东向西","XSFXDM":"1","KKMC":"海旭道与明盛路交口"},{"KKBH":"610256112","HPHM":"津AF02617","JGSK":"2021-04-01 17:13:38.373","CDBH":"10","XSFX":"由北向南","XSFXDM":"4","KKMC":"中天大道与中津大道交口"},{"KKBH":"610256113","HPHM":"津CD5599","JGSK":"2021-04-01 17:13:38.426","CDBH":"7","XSFX":"由北向南","XSFXDM":"4","KKMC":"中天大道与和风路交口"},{"KKBH":"610286127","HPHM":"津JU9199","JGSK":"2021-04-01 17:13:38.536","CDBH":"5","XSFX":"由西向东","XSFXDM":"2","KKMC":"中津大道与和畅路交口"},{"KKBH":"610256115","HPHM":"豫K001E0","JGSK":"2021-04-01 17:13:38.545","CDBH":"9","XSFX":"由南向北","XSFXDM":"3","KKMC":"中天大道与中生大道交口"},{"KKBH":"610271008","HPHM":"鲁N1095J","JGSK":"2021-04-01 17:13:38.547","CDBH":"5","XSFX":"由北向南","XSFXDM":"4","KKMC":"中新大道与航母主题公园支路交口"},{"KKBH":"610271008","HPHM":"车牌","JGSK":"2021-04-01 17:13:38.552","CDBH":"5","XSFX":"由北向南","XSFXDM":"4","KKMC":"中新大道与航母主题公园支路交口"},{"KKBH":"610256114","HPHM":"津A7B359","JGSK":"2021-04-01 17:13:38.584","CDBH":"9","XSFX":"由北向南","XSFXDM":"4","KKMC":"中天大道与和旭路交口"},{"KKBH":"610256112","HPHM":"津HVZ619","JGSK":"2021-04-01 17:13:38.61","CDBH":"2","XSFX":"由东向西","XSFXDM":"1","KKMC":"中天大道与中津大道交口"},{"KKBH":"610266117","HPHM":"津AY2203","JGSK":"2021-04-01 17:13:38.612","CDBH":"2","XSFX":"由东向西","XSFXDM":"1","KKMC":"中生大道与和韵路交口"},{"KKBH":"7208710020000","HPHM":"闽HGV330","JGSK":"2021-04-01 17:13:38.615","CDBH":"5","XSFX":"由南向北","XSFXDM":"3","KKMC":"安正路与芳菲路交口正向"},{"KKBH":"610286127","HPHM":"津MKK016","JGSK":"2021-04-01 17:13:38.616","CDBH":"4","XSFX":"由西向东","XSFXDM":"2","KKMC":"中津大道与和畅路交口"},{"KKBH":"610266117","HPHM":"鲁M7658V","JGSK":"2021-04-01 17:13:38.628","CDBH":"5","XSFX":"由西向东","XSFXDM":"2","KKMC":"中生大道与和韵路交口"},{"KKBH":"610256113","HPHM":"车牌","JGSK":"2021-04-01 17:13:38.632","CDBH":"2","XSFX":"由西向东","XSFXDM":"2","KKMC":"中天大道与和风路交口"},{"KKBH":"7208910050000","HPHM":"车牌","JGSK":"2021-04-01 17:13:38.632","CDBH":"9","XSFX":"由南向北","XSFXDM":"3","KKMC":"海博道与安明路交口正向"},{"KKBH":"720561002000","HPHM":"津FGM066","JGSK":"2021-04-01 17:13:38.648","CDBH":"2","XSFX":"由东向西","XSFXDM":"1","KKMC":"动漫北路与文三路交口"},{"KKBH":"610271010","HPHM":"冀B8W62E","JGSK":"2021-04-01 17:13:38.65","CDBH":"5","XSFX":"由南向北","XSFXDM":"3","KKMC":"中新大道与华五路交口"},{"KKBH":"610276126","HPHM":"冀B0W08U","JGSK":"2021-04-01 17:13:38.757","CDBH":"4","XSFX":"由南向北","XSFXDM":"3","KKMC":"中新大道与和意路交口"},{"KKBH":"720891004000","HPHM":"车牌","JGSK":"2021-04-01 17:13:38.793","CDBH":"9","XSFX":"由南向北","XSFXDM":"3","KKMC":"海博道与安平路交口"},{"KKBH":"610276124","HPHM":"津DKX800","JGSK":"2021-04-01 17:13:38.827","CDBH":"5","XSFX":"由西向东","XSFXDM":"2","KKMC":"中新大道与中生大道交口"},{"KKBH":"610391008","HPHM":"津C99N57","JGSK":"2021-04-01 17:13:38.863","CDBH":"4","XSFX":"由西向东","XSFXDM":"2","KKMC":"和韵路与和旭路交口"},{"KKBH":"610391007","HPHM":"津NLT705","JGSK":"2021-04-01 17:13:38.867","CDBH":"8","XSFX":"由南向北","XSFXDM":"3","KKMC":"和韵路与和风路交口"},{"KKBH":"610276124","HPHM":"川A02QX9","JGSK":"2021-04-01 17:13:38.893","CDBH":"10","XSFX":"由北向南","XSFXDM":"4","KKMC":"中新大道与中生大道交口"},{"KKBH":"610276126","HPHM":"豫P1833U","JGSK":"2021-04-01 17:13:38.941","CDBH":"8","XSFX":"由北向南","XSFXDM":"4","KKMC":"中新大道与和意路交口"},{"KKBH":"610276124","HPHM":"津MSQ848","JGSK":"2021-04-01 17:13:38.949","CDBH":"7","XSFX":"由南向北","XSFXDM":"3","KKMC":"中新大道与中生大道交口"},{"KKBH":"610401004","HPHM":"豫A6LN36","JGSK":"2021-04-01 17:13:39.016","CDBH":"10","XSFX":"由北向南","XSFXDM":"4","KKMC":"和畅路与和风路交口"},{"KKBH":"7208810020000","HPHM":"津NSW890","JGSK":"2021-04-01 17:13:39.029","CDBH":"6","XSFX":"由西向东","XSFXDM":"2","KKMC":"海旭道与安正路交口正向"},{"KKBH":"610276125","HPHM":"津DYD076","JGSK":"2021-04-01 17:13:39.069","CDBH":"8","XSFX":"由北向南","XSFXDM":"4","KKMC":"中新大道与和顺路交口"},{"KKBH":"610266118","HPHM":"津C90F86","JGSK":"2021-04-01 17:13:39.084","CDBH":"2","XSFX":"由东向西","XSFXDM":"1","KKMC":"中生大道与和畅路交口"},{"KKBH":"7208810020000","HPHM":"冀DJ362U","JGSK":"2021-04-01 17:13:39.096","CDBH":"5","XSFX":"由西向东","XSFXDM":"2","KKMC":"海旭道与安正路交口正向"},{"KKBH":"610276126","HPHM":"鲁H02W06","JGSK":"2021-04-01 17:13:39.135","CDBH":"4","XSFX":"由南向北","XSFXDM":"3","KKMC":"中新大道与和意路交口"},{"KKBH":"610271009","HPHM":"冀B3HR78","JGSK":"2021-04-01 17:13:39.136","CDBH":"11","XSFX":"由北向南","XSFXDM":"4","KKMC":"中新大道与泰七路交口"},{"KKBH":"7208810020000","HPHM":"津DDW887","JGSK":"2021-04-01 17:13:39.149","CDBH":"9","XSFX":"由南向北","XSFXDM":"3","KKMC":"海旭道与安正路交口正向"},{"KKBH":"720871002000","HPHM":"津KVV690","JGSK":"2021-04-01 17:13:39.149","CDBH":"5","XSFX":"由南向北","XSFXDM":"3","KKMC":"安正路与芳菲路交口"},{"KKBH":"610401004","HPHM":"津A22Q13","JGSK":"2021-04-01 17:13:39.149","CDBH":"8","XSFX":"由南向北","XSFXDM":"3","KKMC":"和畅路与和风路交口"},{"KKBH":"7208610020000","HPHM":"车牌","JGSK":"2021-04-01 17:13:39.243","CDBH":"6","XSFX":"由西向东","XSFXDM":"2","KKMC":"海晨道与安正路交口正向"},{"KKBH":"610391007","HPHM":"津B32322","JGSK":"2021-04-01 17:13:39.256","CDBH":"7","XSFX":"由南向北","XSFXDM":"3","KKMC":"和韵路与和风路交口"},{"KKBH":"610391008","HPHM":"津MZT318","JGSK":"2021-04-01 17:13:39.263","CDBH":"6","XSFX":"由西向东","XSFXDM":"2","KKMC":"和韵路与和旭路交口"},{"KKBH":"610261003000","HPHM":"豫P085X9","JGSK":"2021-04-01 17:13:39.311","CDBH":"17","XSFX":"由北向南","XSFXDM":"4","KKMC":"中生大道与静湖南路交口"},{"KKBH":"610256115","HPHM":"津DPR098","JGSK":"2021-04-01 17:13:39.448","CDBH":"11","XSFX":"由北向南","XSFXDM":"4","KKMC":"中天大道与中生大道交口"},{"KKBH":"7208710020000","HPHM":"津DTL886","JGSK":"2021-04-01 17:13:39.449","CDBH":"3","XSFX":"由西向东","XSFXDM":"2","KKMC":"安正路与芳菲路交口正向"},{"KKBH":"7208910030000","HPHM":"车牌","JGSK":"2021-04-01 17:13:39.491","CDBH":"2","XSFX":"由东向西","XSFXDM":"1","KKMC":"海博道与安正路交口正向"},{"KKBH":"720891003000","HPHM":"车牌","JGSK":"2021-04-01 17:13:39.508","CDBH":"6","XSFX":"由西向东","XSFXDM":"2","KKMC":"海博道与安正路交口"},{"KKBH":"610276126","HPHM":"鲁J91789","JGSK":"2021-04-01 17:13:39.509","CDBH":"5","XSFX":"由南向北","XSFXDM":"3","KKMC":"中新大道与和意路交口"},{"KKBH":"6103261420000","HPHM":"津A3B650","JGSK":"2021-04-01 17:13:39.524","CDBH":"13","XSFX":"由北向南","XSFXDM":"4","KKMC":"中成大道与泰七路交口正向"},{"KKBH":"7208610030000","HPHM":"津J79816","JGSK":"2021-04-01 17:13:39.592","CDBH":"4","XSFX":"由西向东","XSFXDM":"2","KKMC":"海晨道与安明路交口正向"},{"KKBH":"610266118","HPHM":"鄂FD2W02","JGSK":"2021-04-01 17:13:39.608","CDBH":"1","XSFX":"由东向西","XSFXDM":"1","KKMC":"中生大道与和畅路交口"},{"KKBH":"610271008","HPHM":"津RVB220","JGSK":"2021-04-01 17:13:39.667","CDBH":"4","XSFX":"由北向南","XSFXDM":"4","KKMC":"中新大道与航母主题公园支路交口"},{"KKBH":"610276124","HPHM":"津MBW861","JGSK":"2021-04-01 17:13:39.669","CDBH":"8","XSFX":"由南向北","XSFXDM":"3","KKMC":"中新大道与中生大道交口"},{"KKBH":"7208810040000","HPHM":"冀DF2L91","JGSK":"2021-04-01 17:13:39.681","CDBH":"2","XSFX":"由东向西","XSFXDM":"1","KKMC":"海旭道与永盛路交口正向"},{"KKBH":"7208910050000","HPHM":"津K85963","JGSK":"2021-04-01 17:13:39.694","CDBH":"8","XSFX":"由南向北","XSFXDM":"3","KKMC":"海博道与安明路交口正向"},{"KKBH":"610271010","HPHM":"黑EN3068","JGSK":"2021-04-01 17:13:39.696","CDBH":"4","XSFX":"由南向北","XSFXDM":"3","KKMC":"中新大道与华五路交口"},{"KKBH":"720891008000","HPHM":"津HY1813","JGSK":"2021-04-01 17:13:39.708","CDBH":"7","XSFX":"由西向东","XSFXDM":"2","KKMC":"海博道与荣盛路交口"},{"KKBH":"610391007","HPHM":"冀FAR662","JGSK":"2021-04-01 17:13:39.712","CDBH":"10","XSFX":"由北向南","XSFXDM":"4","KKMC":"和韵路与和风路交口"},{"KKBH":"610276124","HPHM":"津FAN781","JGSK":"2021-04-01 17:13:39.755","CDBH":"10","XSFX":"由北向南","XSFXDM":"4","KKMC":"中新大道与中生大道交口"},{"KKBH":"610266117","HPHM":"冀B1A0L8","JGSK":"2021-04-01 17:13:39.764","CDBH":"11","XSFX":"由北向南","XSFXDM":"4","KKMC":"中生大道与和韵路交口"},{"KKBH":"610271008","HPHM":"车牌","JGSK":"2021-04-01 17:13:39.766","CDBH":"2","XSFX":"由南向北","XSFXDM":"3","KKMC":"中新大道与航母主题公园支路交口"},{"KKBH":"610276125","HPHM":"苏C07K57","JGSK":"2021-04-01 17:13:39.805","CDBH":"2","XSFX":"由东向西","XSFXDM":"1","KKMC":"中新大道与和顺路交口"},{"KKBH":"610266118","HPHM":"津C61X66","JGSK":"2021-04-01 17:13:39.838","CDBH":"3","XSFX":"由东向西","XSFXDM":"1","KKMC":"中生大道与和畅路交口"},{"KKBH":"610256113","HPHM":"津H29295","JGSK":"2021-04-01 17:13:39.865","CDBH":"7","XSFX":"由北向南","XSFXDM":"4","KKMC":"中天大道与和风路交口"},{"KKBH":"610266117","HPHM":"鲁A9J102","JGSK":"2021-04-01 17:13:39.901","CDBH":"5","XSFX":"由西向东","XSFXDM":"2","KKMC":"中生大道与和韵路交口"},{"KKBH":"610276124","HPHM":"鲁PZV526","JGSK":"2021-04-01 17:13:39.914","CDBH":"11","XSFX":"由北向南","XSFXDM":"4","KKMC":"中新大道与中生大道交口"},{"KKBH":"7208810020000","HPHM":"津NLY016","JGSK":"2021-04-01 17:13:39.942","CDBH":"3","XSFX":"由东向西","XSFXDM":"1","KKMC":"海旭道与安正路交口正向"},{"KKBH":"720891003000","HPHM":"津D83325","JGSK":"2021-04-01 17:13:39.992","CDBH":"8","XSFX":"由南向北","XSFXDM":"3","KKMC":"海博道与安正路交口"},{"KKBH":"610276124","HPHM":"津JEV559","JGSK":"2021-04-01 17:13:40.014","CDBH":"11","XSFX":"由北向南","XSFXDM":"4","KKMC":"中新大道与中生大道交口"},{"KKBH":"610391006","HPHM":"车牌","JGSK":"2021-04-01 17:13:40.038","CDBH":"5","XSFX":"由西向东","XSFXDM":"2","KKMC":"和韵路与和意路交口"},{"KKBH":"610256113","HPHM":"津MLW662","JGSK":"2021-04-01 17:13:40.115","CDBH":"5","XSFX":"由南向北","XSFXDM":"3","KKMC":"中天大道与和风路交口"},{"KKBH":"610401004","HPHM":"津A6N777","JGSK":"2021-04-01 17:13:40.137","CDBH":"11","XSFX":"由北向南","XSFXDM":"4","KKMC":"和畅路与和风路交口"},{"KKBH":"610256113","HPHM":"津HS5553","JGSK":"2021-04-01 17:13:40.184","CDBH":"9","XSFX":"由北向南","XSFXDM":"4","KKMC":"中天大道与和风路交口"},{"KKBH":"711","HPHM":"津AQ0712","JGSK":"2021-04-01 17:13:40.196","CDBH":"8","XSFX":"由北向南","XSFXDM":"4","KKMC":"不礼让行人中新大道与和旭路交口"},{"KKBH":"720901002000","HPHM":"津A2W693","JGSK":"2021-04-01 17:13:40.199","CDBH":"10","XSFX":"由北向南","XSFXDM":"4","KKMC":"玉林道与安正路交口"},{"KKBH":"610266118","HPHM":"津ME1719","JGSK":"2021-04-01 17:13:40.227","CDBH":"1","XSFX":"由东向西","XSFXDM":"1","KKMC":"中生大道与和畅路交口"},{"KKBH":"610401005","HPHM":"津H13091","JGSK":"2021-04-01 17:13:40.232","CDBH":"11","XSFX":"由北向南","XSFXDM":"4","KKMC":"和畅路与和顺路交口"},{"KKBH":"610276124","HPHM":"车牌","JGSK":"2021-04-01 17:13:40.271","CDBH":"2","XSFX":"由东向西","XSFXDM":"1","KKMC":"中新大道与中生大道交口"},{"KKBH":"720571002000","HPHM":"冀TG0H52","JGSK":"2021-04-01 17:13:40.281","CDBH":"5","XSFX":"由北向南","XSFXDM":"4","KKMC":"动漫东路与文二路交口"},{"KKBH":"720891006000","HPHM":"鲁AP8U55","JGSK":"2021-04-01 17:13:40.309","CDBH":"7","XSFX":"由西向东","XSFXDM":"2","KKMC":"海博道与永盛路交口"},{"KKBH":"610401005","HPHM":"津HDR929","JGSK":"2021-04-01 17:13:40.312","CDBH":"12","XSFX":"由北向南","XSFXDM":"4","KKMC":"和畅路与和顺路交口"},{"KKBH":"7208810050000","HPHM":"沪C892KL","JGSK":"2021-04-01 17:13:40.317","CDBH":"4","XSFX":"由西向东","XSFXDM":"2","KKMC":"海旭道与明盛路交口正向"},{"KKBH":"6102610030000","HPHM":"津C65138","JGSK":"2021-04-01 17:13:40.322","CDBH":"8","XSFX":"由北向南","XSFXDM":"4","KKMC":"中生大道与静湖南路交口正向"},{"KKBH":"610391008","HPHM":"津C61D30","JGSK":"2021-04-01 17:13:40.35","CDBH":"1","XSFX":"由东向西","XSFXDM":"1","KKMC":"和韵路与和旭路交口"},{"KKBH":"610271010","HPHM":"津AAR025","JGSK":"2021-04-01 17:13:40.353","CDBH":"8","XSFX":"由北向南","XSFXDM":"4","KKMC":"中新大道与华五路交口"},{"KKBH":"7208810060000","HPHM":"津KU8833","JGSK":"2021-04-01 17:13:40.355","CDBH":"4","XSFX":"由南向北","XSFXDM":"3","KKMC":"海旭道与庄盛路交口正向"},{"KKBH":"610271008","HPHM":"车牌","JGSK":"2021-04-01 17:13:40.379","CDBH":"4","XSFX":"由北向南","XSFXDM":"4","KKMC":"中新大道与航母主题公园支路交口"},{"KKBH":"7205410040000","HPHM":"津AU5956","JGSK":"2021-04-01 17:13:40.409","CDBH":"2","XSFX":"由东向西","XSFXDM":"1","KKMC":"动漫环路东与动漫中路交口正向"},{"KKBH":"610391007","HPHM":"津AD85781","JGSK":"2021-04-01 17:13:40.416","CDBH":"12","XSFX":"由北向南","XSFXDM":"4","KKMC":"和韵路与和风路交口"},{"KKBH":"610401004","HPHM":"津NYL580","JGSK":"2021-04-01 17:13:40.424","CDBH":"7","XSFX":"由南向北","XSFXDM":"3","KKMC":"和畅路与和风路交口"},{"KKBH":"610276125","HPHM":"津RZQ866","JGSK":"2021-04-01 17:13:40.446","CDBH":"4","XSFX":"由南向北","XSFXDM":"3","KKMC":"中新大道与和顺路交口"},{"KKBH":"610276125","HPHM":"津A7K697","JGSK":"2021-04-01 17:13:40.481","CDBH":"5","XSFX":"由南向北","XSFXDM":"3","KKMC":"中新大道与和顺路交口"},{"KKBH":"7280310030000","HPHM":"津RAX717","JGSK":"2021-04-01 17:13:40.514","CDBH":"2","XSFX":"由东向西","XSFXDM":"1","KKMC":"动漫中路与文二路交口正向"},{"KKBH":"720891003000","HPHM":"鲁M56W23","JGSK":"2021-04-01 17:13:40.551","CDBH":"7","XSFX":"由南向北","XSFXDM":"3","KKMC":"海博道与安正路交口"},{"KKBH":"7208610030000","HPHM":"津MVS521","JGSK":"2021-04-01 17:13:40.559","CDBH":"11","XSFX":"由北向南","XSFXDM":"4","KKMC":"海晨道与安明路交口正向"},{"KKBH":"610391007","HPHM":"津E02098","JGSK":"2021-04-01 17:13:40.576","CDBH":"10","XSFX":"由北向南","XSFXDM":"4","KKMC":"和韵路与和风路交口"},{"KKBH":"610276124","HPHM":"津MGQ122","JGSK":"2021-04-01 17:13:40.588","CDBH":"6","XSFX":"由西向东","XSFXDM":"2","KKMC":"中新大道与中生大道交口"},{"KKBH":"6071310030000","HPHM":"车牌","JGSK":"2021-04-01 17:13:40.641","CDBH":"3","XSFX":"由东向西","XSFXDM":"1","KKMC":"中央大道与海旭道交口正向"},{"KKBH":"610256112","HPHM":"黑EGE019","JGSK":"2021-04-01 17:13:40.647","CDBH":"10","XSFX":"由北向南","XSFXDM":"4","KKMC":"中天大道与中津大道交口"},{"KKBH":"610271009","HPHM":"冀B3HR78","JGSK":"2021-04-01 17:13:40.652","CDBH":"11","XSFX":"由北向南","XSFXDM":"4","KKMC":"中新大道与泰七路交口"},{"KKBH":"610401005","HPHM":"津E13816","JGSK":"2021-04-01 17:13:40.668","CDBH":"6","XSFX":"由西向东","XSFXDM":"2","KKMC":"和畅路与和顺路交口"},{"KKBH":"610286127","HPHM":"津F06776","JGSK":"2021-04-01 17:13:40.696","CDBH":"5","XSFX":"由西向东","XSFXDM":"2","KKMC":"中津大道与和畅路交口"},{"KKBH":"720891003000","HPHM":"车牌","JGSK":"2021-04-01 17:13:40.71","CDBH":"5","XSFX":"由西向东","XSFXDM":"2","KKMC":"海博道与安正路交口"},{"KKBH":"720891003000","HPHM":"津A33L23","JGSK":"2021-04-01 17:13:40.715","CDBH":"7","XSFX":"由南向北","XSFXDM":"3","KKMC":"海博道与安正路交口"},{"KKBH":"7208810020000","HPHM":"津JWT600","JGSK":"2021-04-01 17:13:40.771","CDBH":"7","XSFX":"由西向东","XSFXDM":"2","KKMC":"海旭道与安正路交口正向"},{"KKBH":"720891006000","HPHM":"冀BN075M","JGSK":"2021-04-01 17:13:40.78","CDBH":"5","XSFX":"由西向东","XSFXDM":"2","KKMC":"海博道与永盛路交口"},{"KKBH":"610271008","HPHM":"车牌","JGSK":"2021-04-01 17:13:40.791","CDBH":"5","XSFX":"由北向南","XSFXDM":"4","KKMC":"中新大道与航母主题公园支路交口"},{"KKBH":"610266118","HPHM":"津GG3060","JGSK":"2021-04-01 17:13:40.807","CDBH":"3","XSFX":"由东向西","XSFXDM":"1","KKMC":"中生大道与和畅路交口"},{"KKBH":"610256116","HPHM":"津J87557","JGSK":"2021-04-01 17:13:40.817","CDBH":"9","XSFX":"由南向北","XSFXDM":"3","KKMC":"中天大道与和顺路交口"},{"KKBH":"711","HPHM":"津LAL159","JGSK":"2021-04-01 17:13:40.839","CDBH":"7","XSFX":"由北向南","XSFXDM":"4","KKMC":"不礼让行人中新大道与和旭路交口"},{"KKBH":"610271008","HPHM":"津A28Q01","JGSK":"2021-04-01 17:13:40.947","CDBH":"5","XSFX":"由北向南","XSFXDM":"4","KKMC":"中新大道与航母主题公园支路交口"},{"KKBH":"711","HPHM":"津ANM002","JGSK":"2021-04-01 17:13:41.006","CDBH":"2","XSFX":"由东向西","XSFXDM":"1","KKMC":"不礼让行人中新大道与和旭路交口"},{"KKBH":"7209010020000","HPHM":"津DCL608","JGSK":"2021-04-01 17:13:41.032","CDBH":"8","XSFX":"由南向北","XSFXDM":"3","KKMC":"玉林道与安正路交口正向"},{"KKBH":"720861003000","HPHM":"津C89J32","JGSK":"2021-04-01 17:13:41.051","CDBH":"4","XSFX":"由西向东","XSFXDM":"2","KKMC":"海晨道与安明路交口"},{"KKBH":"720881002000","HPHM":"津MRY811","JGSK":"2021-04-01 17:13:41.091","CDBH":"9","XSFX":"由南向北","XSFXDM":"3","KKMC":"海旭道与安正路交口"},{"KKBH":"7205710040000","HPHM":"津RUK576","JGSK":"2021-04-01 17:13:41.105","CDBH":"1","XSFX":"由东向西","XSFXDM":"1","KKMC":"动漫东路与动漫中路交口正向"},{"KKBH":"610256112","HPHM":"车牌","JGSK":"2021-04-01 17:13:41.113","CDBH":"2","XSFX":"由东向西","XSFXDM":"1","KKMC":"中天大道与中津大道交口"},{"KKBH":"610256115","HPHM":"津ADQ3830","JGSK":"2021-04-01 17:13:41.149","CDBH":"5","XSFX":"由西向东","XSFXDM":"2","KKMC":"中天大道与中生大道交口"},{"KKBH":"610256113","HPHM":"津A0E863","JGSK":"2021-04-01 17:13:41.155","CDBH":"4","XSFX":"由南向北","XSFXDM":"3","KKMC":"中天大道与和风路交口"},{"KKBH":"610256111","HPHM":"津JJJ972","JGSK":"2021-04-01 17:13:41.206","CDBH":"1","XSFX":"由西向东","XSFXDM":"2","KKMC":"中天大道与和惠路交口"},{"KKBH":"610256112","HPHM":"津FCA817","JGSK":"2021-04-01 17:13:41.341","CDBH":"1","XSFX":"由东向西","XSFXDM":"1","KKMC":"中天大道与中津大道交口"},{"KKBH":"610391008","HPHM":"津RXF775","JGSK":"2021-04-01 17:13:41.401","CDBH":"1","XSFX":"由东向西","XSFXDM":"1","KKMC":"和韵路与和旭路交口"},{"KKBH":"7208610030000","HPHM":"津JKS789","JGSK":"2021-04-01 17:13:41.422","CDBH":"4","XSFX":"由西向东","XSFXDM":"2","KKMC":"海晨道与安明路交口正向"},{"KKBH":"610391007","HPHM":"津HUP618","JGSK":"2021-04-01 17:13:41.478","CDBH":"8","XSFX":"由南向北","XSFXDM":"3","KKMC":"和韵路与和风路交口"},{"KKBH":"720891003000","HPHM":"车牌","JGSK":"2021-04-01 17:13:41.486","CDBH":"1","XSFX":"由东向西","XSFXDM":"1","KKMC":"海博道与安正路交口"},{"KKBH":"610286127","HPHM":"川AE88F8","JGSK":"2021-04-01 17:13:41.495","CDBH":"6","XSFX":"由西向东","XSFXDM":"2","KKMC":"中津大道与和畅路交口"},{"KKBH":"610286127","HPHM":"京NK00F0","JGSK":"2021-04-01 17:13:41.496","CDBH":"4","XSFX":"由西向东","XSFXDM":"2","KKMC":"中津大道与和畅路交口"},{"KKBH":"7208810020000","HPHM":"津KC6655","JGSK":"2021-04-01 17:13:41.506","CDBH":"12","XSFX":"由北向南","XSFXDM":"4","KKMC":"海旭道与安正路交口正向"},{"KKBH":"610256114","HPHM":"津JQK850","JGSK":"2021-04-01 17:13:41.59","CDBH":"6","XSFX":"由南向北","XSFXDM":"3","KKMC":"中天大道与和旭路交口"},{"KKBH":"7208910030000","HPHM":"车牌","JGSK":"2021-04-01 17:13:41.594","CDBH":"2","XSFX":"由东向西","XSFXDM":"1","KKMC":"海博道与安正路交口正向"},{"KKBH":"610391007","HPHM":"津ADM5680","JGSK":"2021-04-01 17:13:41.633","CDBH":"5","XSFX":"由西向东","XSFXDM":"2","KKMC":"和韵路与和风路交口"},{"KKBH":"610256115","HPHM":"津HR2517","JGSK":"2021-04-01 17:13:41.66","CDBH":"9","XSFX":"由南向北","XSFXDM":"3","KKMC":"中天大道与中生大道交口"},{"KKBH":"610256115","HPHM":"津NFY339","JGSK":"2021-04-01 17:13:41.661","CDBH":"2","XSFX":"由东向西","XSFXDM":"1","KKMC":"中天大道与中生大道交口"},{"KKBH":"610256115","HPHM":"车牌","JGSK":"2021-04-01 17:13:41.662","CDBH":"2","XSFX":"由东向西","XSFXDM":"1","KKMC":"中天大道与中生大道交口"},{"KKBH":"610261003000","HPHM":"津NMM535","JGSK":"2021-04-01 17:13:41.664","CDBH":"11","XSFX":"由东向西","XSFXDM":"1","KKMC":"中生大道与静湖南路交口"},{"KKBH":"610276124","HPHM":"辽GJF265","JGSK":"2021-04-01 17:13:41.668","CDBH":"7","XSFX":"由南向北","XSFXDM":"3","KKMC":"中新大道与中生大道交口"},{"KKBH":"610401005","HPHM":"津A9H545","JGSK":"2021-04-01 17:13:41.699","CDBH":"4","XSFX":"由西向东","XSFXDM":"2","KKMC":"和畅路与和顺路交口"},{"KKBH":"610276125","HPHM":"冀B5X1B3","JGSK":"2021-04-01 17:13:41.709","CDBH":"8","XSFX":"由北向南","XSFXDM":"4","KKMC":"中新大道与和顺路交口"},{"KKBH":"711","HPHM":"鲁NE67P8","JGSK":"2021-04-01 17:13:41.709","CDBH":"5","XSFX":"由南向北","XSFXDM":"3","KKMC":"不礼让行人中新大道与和旭路交口"},{"KKBH":"610256115","HPHM":"津ADD9808","JGSK":"2021-04-01 17:13:41.717","CDBH":"12","XSFX":"由北向南","XSFXDM":"4","KKMC":"中天大道与中生大道交口"},{"KKBH":"610251002","HPHM":"津AR9679","JGSK":"2021-04-01 17:13:41.755","CDBH":"1","XSFX":"由东向西","XSFXDM":"1","KKMC":"中天大道与和睦路交口"},{"KKBH":"610266118","HPHM":"京Q2GY91","JGSK":"2021-04-01 17:13:41.765","CDBH":"3","XSFX":"由东向西","XSFXDM":"1","KKMC":"中生大道与和畅路交口"},{"KKBH":"610391007","HPHM":"津A1W271","JGSK":"2021-04-01 17:13:41.781","CDBH":"11","XSFX":"由北向南","XSFXDM":"4","KKMC":"和韵路与和风路交口"},{"KKBH":"7208710020000","HPHM":"津MRR553","JGSK":"2021-04-01 17:13:41.786","CDBH":"5","XSFX":"由南向北","XSFXDM":"3","KKMC":"安正路与芳菲路交口正向"},{"KKBH":"610261005000","HPHM":"冀B3Q1L3","JGSK":"2021-04-01 17:13:41.793","CDBH":"2","XSFX":"由南向北","XSFXDM":"3","KKMC":"中生大道与静湖西路（南侧）"},{"KKBH":"610271008","HPHM":"车牌","JGSK":"2021-04-01 17:13:41.83","CDBH":"2","XSFX":"由南向北","XSFXDM":"3","KKMC":"中新大道与航母主题公园支路交口"},{"KKBH":"610286127","HPHM":"津HN6030","JGSK":"2021-04-01 17:13:41.838","CDBH":"2","XSFX":"由东向西","XSFXDM":"1","KKMC":"中津大道与和畅路交口"},{"KKBH":"7280310030000","HPHM":"津A7D990","JGSK":"2021-04-01 17:13:41.838","CDBH":"3","XSFX":"由南向北","XSFXDM":"3","KKMC":"动漫中路与文二路交口正向"},{"KKBH":"610391006","HPHM":"车牌","JGSK":"2021-04-01 17:13:41.856","CDBH":"5","XSFX":"由西向东","XSFXDM":"2","KKMC":"和韵路与和意路交口"},{"KKBH":"610276124","HPHM":"鲁B06R0E","JGSK":"2021-04-01 17:13:41.908","CDBH":"8","XSFX":"由南向北","XSFXDM":"3","KKMC":"中新大道与中生大道交口"},{"KKBH":"610271008","HPHM":"冀B6WX57","JGSK":"2021-04-01 17:13:41.917","CDBH":"2","XSFX":"由南向北","XSFXDM":"3","KKMC":"中新大道与航母主题公园支路交口"},{"KKBH":"720881002000","HPHM":"冀BZ737F","JGSK":"2021-04-01 17:13:41.936","CDBH":"6","XSFX":"由西向东","XSFXDM":"2","KKMC":"海旭道与安正路交口"},{"KKBH":"720811002000","HPHM":"冀B239M1","JGSK":"2021-04-01 17:13:42.015","CDBH":"1","XSFX":"由东向西","XSFXDM":"1","KKMC":"动漫南路与文一路交口"},{"KKBH":"7208910030000","HPHM":"车牌","JGSK":"2021-04-01 17:13:42.022","CDBH":"9","XSFX":"由南向北","XSFXDM":"3","KKMC":"海博道与安正路交口正向"},{"KKBH":"610256114","HPHM":"津A3D626","JGSK":"2021-04-01 17:13:42.047","CDBH":"5","XSFX":"由南向北","XSFXDM":"3","KKMC":"中天大道与和旭路交口"},{"KKBH":"720861003000","HPHM":"冀B057C9","JGSK":"2021-04-01 17:13:42.084","CDBH":"10","XSFX":"由北向南","XSFXDM":"4","KKMC":"海晨道与安明路交口"},{"KKBH":"610271010","HPHM":"鄂A75W5B","JGSK":"2021-04-01 17:13:42.096","CDBH":"5","XSFX":"由南向北","XSFXDM":"3","KKMC":"中新大道与华五路交口"},{"KKBH":"728031002000","HPHM":"津C96W93","JGSK":"2021-04-01 17:13:42.101","CDBH":"8","XSFX":"由北向南","XSFXDM":"4","KKMC":"动漫中路与文一路交口"},{"KKBH":"610401004","HPHM":"津HCB322","JGSK":"2021-04-01 17:13:42.109","CDBH":"8","XSFX":"由南向北","XSFXDM":"3","KKMC":"和畅路与和风路交口"},{"KKBH":"610271010","HPHM":"津KZL868","JGSK":"2021-04-01 17:13:42.111","CDBH":"7","XSFX":"由北向南","XSFXDM":"4","KKMC":"中新大道与华五路交口"},{"KKBH":"610276125","HPHM":"鲁C96G01","JGSK":"2021-04-01 17:13:42.131","CDBH":"5","XSFX":"由南向北","XSFXDM":"3","KKMC":"中新大道与和顺路交口"},{"KKBH":"610266118","HPHM":"冀B4V365","JGSK":"2021-04-01 17:13:42.132","CDBH":"8","XSFX":"由南向北","XSFXDM":"3","KKMC":"中生大道与和畅路交口"},{"KKBH":"610276125","HPHM":"车牌","JGSK":"2021-04-01 17:13:42.171","CDBH":"7","XSFX":"由北向南","XSFXDM":"4","KKMC":"中新大道与和顺路交口"},{"KKBH":"6102661220000","HPHM":"冀D639QC","JGSK":"2021-04-01 17:13:42.188","CDBH":"1","XSFX":"由西向东","XSFXDM":"2","KKMC":"生态城中生大道故道河一桥西向东上桥处正向"},{"KKBH":"610266117","HPHM":"冀TR6V17","JGSK":"2021-04-01 17:13:42.215","CDBH":"5","XSFX":"由西向东","XSFXDM":"2","KKMC":"中生大道与和韵路交口"},{"KKBH":"610326142000","HPHM":"津KGT820","JGSK":"2021-04-01 17:13:42.243","CDBH":"4","XSFX":"由西向东","XSFXDM":"2","KKMC":"中成大道与泰七路交口"},{"KKBH":"610266118","HPHM":"津C90F86","JGSK":"2021-04-01 17:13:42.248","CDBH":"2","XSFX":"由东向西","XSFXDM":"1","KKMC":"中生大道与和畅路交口"},{"KKBH":"610391006","HPHM":"津KY7670","JGSK":"2021-04-01 17:13:42.272","CDBH":"1","XSFX":"由东向西","XSFXDM":"1","KKMC":"和韵路与和意路交口"},{"KKBH":"6102661220000","HPHM":"冀H25A12","JGSK":"2021-04-01 17:13:42.372","CDBH":"2","XSFX":"由西向东","XSFXDM":"2","KKMC":"生态城中生大道故道河一桥西向东上桥处正向"},{"KKBH":"610271008","HPHM":"车牌","JGSK":"2021-04-01 17:13:42.46","CDBH":"4","XSFX":"由北向南","XSFXDM":"4","KKMC":"中新大道与航母主题公园支路交口"},{"KKBH":"7208610020000","HPHM":"津C83A99","JGSK":"2021-04-01 17:13:42.491","CDBH":"10","XSFX":"由北向南","XSFXDM":"4","KKMC":"海晨道与安正路交口正向"},{"KKBH":"610271010","HPHM":"津JQ5900","JGSK":"2021-04-01 17:13:42.496","CDBH":"4","XSFX":"由南向北","XSFXDM":"3","KKMC":"中新大道与华五路交口"},{"KKBH":"610286127","HPHM":"冀HGM960","JGSK":"2021-04-01 17:13:42.537","CDBH":"7","XSFX":"由南向北","XSFXDM":"3","KKMC":"中津大道与和畅路交口"},{"KKBH":"610391006","HPHM":"津MRJ123","JGSK":"2021-04-01 17:13:42.552","CDBH":"1","XSFX":"由东向西","XSFXDM":"1","KKMC":"和韵路与和意路交口"},{"KKBH":"711","HPHM":"津RWN588","JGSK":"2021-04-01 17:13:42.594","CDBH":"7","XSFX":"由北向南","XSFXDM":"4","KKMC":"不礼让行人中新大道与和旭路交口"},{"KKBH":"610276126","HPHM":"鲁H02W06","JGSK":"2021-04-01 17:13:42.597","CDBH":"4","XSFX":"由南向北","XSFXDM":"3","KKMC":"中新大道与和意路交口"},{"KKBH":"610401004","HPHM":"津ARK179","JGSK":"2021-04-01 17:13:42.622","CDBH":"11","XSFX":"由北向南","XSFXDM":"4","KKMC":"和畅路与和风路交口"},{"KKBH":"610256112","HPHM":"津GPE258","JGSK":"2021-04-01 17:13:42.628","CDBH":"1","XSFX":"由东向西","XSFXDM":"1","KKMC":"中天大道与中津大道交口"},{"KKBH":"610391007","HPHM":"津KT1605","JGSK":"2021-04-01 17:13:42.655","CDBH":"12","XSFX":"由北向南","XSFXDM":"4","KKMC":"和韵路与和风路交口"},{"KKBH":"610261005000","HPHM":"豫EE7M00","JGSK":"2021-04-01 17:13:42.674","CDBH":"2","XSFX":"由南向北","XSFXDM":"3","KKMC":"中生大道与静湖西路（南侧）"},{"KKBH":"610271008","HPHM":"津RDF038","JGSK":"2021-04-01 17:13:42.707","CDBH":"5","XSFX":"由北向南","XSFXDM":"4","KKMC":"中新大道与航母主题公园支路交口"},{"KKBH":"7208810020000","HPHM":"津NSW890","JGSK":"2021-04-01 17:13:42.718","CDBH":"5","XSFX":"由西向东","XSFXDM":"2","KKMC":"海旭道与安正路交口正向"},{"KKBH":"610266117","HPHM":"津HXQ358","JGSK":"2021-04-01 17:13:42.729","CDBH":"4","XSFX":"由西向东","XSFXDM":"2","KKMC":"中生大道与和韵路交口"},{"KKBH":"610266117","HPHM":"津RZR199","JGSK":"2021-04-01 17:13:42.751","CDBH":"1","XSFX":"由东向西","XSFXDM":"1","KKMC":"中生大道与和韵路交口"},{"KKBH":"720891003000","HPHM":"车牌","JGSK":"2021-04-01 17:13:42.766","CDBH":"1","XSFX":"由东向西","XSFXDM":"1","KKMC":"海博道与安正路交口"},{"KKBH":"6071310030000","HPHM":"津A00363D","JGSK":"2021-04-01 17:13:42.854","CDBH":"3","XSFX":"由东向西","XSFXDM":"1","KKMC":"中央大道与海旭道交口正向"},{"KKBH":"610271009","HPHM":"车牌","JGSK":"2021-04-01 17:13:42.859","CDBH":"5","XSFX":"由西向东","XSFXDM":"2","KKMC":"中新大道与泰七路交口"},{"KKBH":"720881005000","HPHM":"沪C892KL","JGSK":"2021-04-01 17:13:42.872","CDBH":"4","XSFX":"由西向东","XSFXDM":"2","KKMC":"海旭道与明盛路交口"},{"KKBH":"7208810020000","HPHM":"津KVV690","JGSK":"2021-04-01 17:13:42.912","CDBH":"9","XSFX":"由南向北","XSFXDM":"3","KKMC":"海旭道与安正路交口正向"},{"KKBH":"7208810020000","HPHM":"津DML615","JGSK":"2021-04-01 17:13:42.976","CDBH":"4","XSFX":"由东向西","XSFXDM":"1","KKMC":"海旭道与安正路交口正向"},{"KKBH":"7208710020000","HPHM":"津A17D02","JGSK":"2021-04-01 17:13:42.979","CDBH":"5","XSFX":"由南向北","XSFXDM":"3","KKMC":"安正路与芳菲路交口正向"},{"KKBH":"610256113","HPHM":"津CD5599","JGSK":"2021-04-01 17:13:42.99","CDBH":"7","XSFX":"由北向南","XSFXDM":"4","KKMC":"中天大道与和风路交口"},{"KKBH":"610266117","HPHM":"津C61D69","JGSK":"2021-04-01 17:13:43.003","CDBH":"6","XSFX":"由西向东","XSFXDM":"2","KKMC":"中生大道与和韵路交口"},{"KKBH":"610276124","HPHM":"津FAN781","JGSK":"2021-04-01 17:13:43.054","CDBH":"10","XSFX":"由北向南","XSFXDM":"4","KKMC":"中新大道与中生大道交口"},{"KKBH":"610391008","HPHM":"津B31238","JGSK":"2021-04-01 17:13:43.068","CDBH":"5","XSFX":"由西向东","XSFXDM":"2","KKMC":"和韵路与和旭路交口"},{"KKBH":"720881004000","HPHM":"津RKH869","JGSK":"2021-04-01 17:13:43.085","CDBH":"8","XSFX":"由北向南","XSFXDM":"4","KKMC":"海旭道与永盛路交口"},{"KKBH":"610391007","HPHM":"津DBD676","JGSK":"2021-04-01 17:13:43.157","CDBH":"7","XSFX":"由南向北","XSFXDM":"3","KKMC":"和韵路与和风路交口"},{"KKBH":"610271010","HPHM":"津AAR025","JGSK":"2021-04-01 17:13:43.186","CDBH":"8","XSFX":"由北向南","XSFXDM":"4","KKMC":"中新大道与华五路交口"},{"KKBH":"610391006","HPHM":"车牌","JGSK":"2021-04-01 17:13:43.216","CDBH":"5","XSFX":"由西向东","XSFXDM":"2","KKMC":"和韵路与和意路交口"},{"KKBH":"610256115","HPHM":"津C672S6","JGSK":"2021-04-01 17:13:43.244","CDBH":"3","XSFX":"由东向西","XSFXDM":"1","KKMC":"中天大道与中生大道交口"},{"KKBH":"728031002000","HPHM":"津C85D87","JGSK":"2021-04-01 17:13:43.266","CDBH":"5","XSFX":"由南向北","XSFXDM":"3","KKMC":"动漫中路与文一路交口"},{"KKBH":"610271008","HPHM":"津RDP369","JGSK":"2021-04-01 17:13:43.267","CDBH":"4","XSFX":"由北向南","XSFXDM":"4","KKMC":"中新大道与航母主题公园支路交口"},{"KKBH":"7205710020000","HPHM":"津B3A678","JGSK":"2021-04-01 17:13:43.278","CDBH":"5","XSFX":"由北向南","XSFXDM":"4","KKMC":"动漫东路与文二路交口正向"},{"KKBH":"610391007","HPHM":"津NLT705","JGSK":"2021-04-01 17:13:43.293","CDBH":"9","XSFX":"由南向北","XSFXDM":"3","KKMC":"和韵路与和风路交口"},{"KKBH":"610256116","HPHM":"津GSF055","JGSK":"2021-04-01 17:13:43.309","CDBH":"4","XSFX":"由西向东","XSFXDM":"2","KKMC":"中天大道与和顺路交口"},{"KKBH":"720871002000","HPHM":"闽HGV330","JGSK":"2021-04-01 17:13:43.309","CDBH":"5","XSFX":"由南向北","XSFXDM":"3","KKMC":"安正路与芳菲路交口"},{"KKBH":"610286127","HPHM":"京NBV200","JGSK":"2021-04-01 17:13:43.37","CDBH":"1","XSFX":"由东向西","XSFXDM":"1","KKMC":"中津大道与和畅路交口"},{"KKBH":"610391007","HPHM":"津B32322","JGSK":"2021-04-01 17:13:43.373","CDBH":"7","XSFX":"由南向北","XSFXDM":"3","KKMC":"和韵路与和风路交口"},{"KKBH":"711","HPHM":"津ADB1218","JGSK":"2021-04-01 17:13:43.394","CDBH":"8","XSFX":"由北向南","XSFXDM":"4","KKMC":"不礼让行人中新大道与和旭路交口"},{"KKBH":"610401004","HPHM":"车牌","JGSK":"2021-04-01 17:13:43.423","CDBH":"10","XSFX":"由北向南","XSFXDM":"4","KKMC":"和畅路与和风路交口"},{"KKBH":"610276126","HPHM":"津C9S865","JGSK":"2021-04-01 17:13:43.427","CDBH":"5","XSFX":"由南向北","XSFXDM":"3","KKMC":"中新大道与和意路交口"},{"KKBH":"7208810040000","HPHM":"黑AC738B","JGSK":"2021-04-01 17:13:43.461","CDBH":"5","XSFX":"由西向东","XSFXDM":"2","KKMC":"海旭道与永盛路交口正向"},{"KKBH":"610261003000","HPHM":"沪G45138","JGSK":"2021-04-01 17:13:43.473","CDBH":"17","XSFX":"由北向南","XSFXDM":"4","KKMC":"中生大道与静湖南路交口"},{"KKBH":"610256115","HPHM":"津JEM022","JGSK":"2021-04-01 17:13:43.477","CDBH":"11","XSFX":"由北向南","XSFXDM":"4","KKMC":"中天大道与中生大道交口"},{"KKBH":"7208810020000","HPHM":"冀D280S7","JGSK":"2021-04-01 17:13:43.483","CDBH":"12","XSFX":"由北向南","XSFXDM":"4","KKMC":"海旭道与安正路交口正向"},{"KKBH":"610266117","HPHM":"冀D586NS","JGSK":"2021-04-01 17:13:43.508","CDBH":"2","XSFX":"由东向西","XSFXDM":"1","KKMC":"中生大道与和韵路交口"},{"KKBH":"610286127","HPHM":"津GAJ216","JGSK":"2021-04-01 17:13:43.53","CDBH":"3","XSFX":"由东向西","XSFXDM":"1","KKMC":"中津大道与和畅路交口"},{"KKBH":"728031006000","HPHM":"晋LK8697","JGSK":"2021-04-01 17:13:43.548","CDBH":"7","XSFX":"由北向南","XSFXDM":"4","KKMC":"动漫中路与文三路交口"},{"KKBH":"7208910060000","HPHM":"津ADL2288","JGSK":"2021-04-01 17:13:43.553","CDBH":"3","XSFX":"由东向西","XSFXDM":"1","KKMC":"海博道与永盛路交口正向"},{"KKBH":"610256116","HPHM":"津FYH699","JGSK":"2021-04-01 17:13:43.587","CDBH":"11","XSFX":"由北向南","XSFXDM":"4","KKMC":"中天大道与和顺路交口"},{"KKBH":"720861002000","HPHM":"津C35S21","JGSK":"2021-04-01 17:13:43.624","CDBH":"10","XSFX":"由北向南","XSFXDM":"4","KKMC":"海晨道与安正路交口"},{"KKBH":"7208710020000","HPHM":"鲁AR1F70","JGSK":"2021-04-01 17:13:43.628","CDBH":"6","XSFX":"由南向北","XSFXDM":"3","KKMC":"安正路与芳菲路交口正向"},{"KKBH":"610256112","HPHM":"冀R7X2T0","JGSK":"2021-04-01 17:13:43.704","CDBH":"11","XSFX":"由北向南","XSFXDM":"4","KKMC":"中天大道与中津大道交口"},{"KKBH":"7208610030000","HPHM":"津RYE561","JGSK":"2021-04-01 17:13:43.723","CDBH":"4","XSFX":"由西向东","XSFXDM":"2","KKMC":"海晨道与安明路交口正向"},{"KKBH":"610271008","HPHM":"津NSC558","JGSK":"2021-04-01 17:13:43.799","CDBH":"1","XSFX":"由南向北","XSFXDM":"3","KKMC":"中新大道与航母主题公园支路交口"},{"KKBH":"610326142000","HPHM":"津A3B650","JGSK":"2021-04-01 17:13:43.823","CDBH":"14","XSFX":"由北向南","XSFXDM":"4","KKMC":"中成大道与泰七路交口"},{"KKBH":"610391006","HPHM":"车牌","JGSK":"2021-04-01 17:13:43.829","CDBH":"5","XSFX":"由西向东","XSFXDM":"2","KKMC":"和韵路与和意路交口"},{"KKBH":"7208910030000","HPHM":"车牌","JGSK":"2021-04-01 17:13:43.854","CDBH":"2","XSFX":"由东向西","XSFXDM":"1","KKMC":"海博道与安正路交口正向"},{"KKBH":"610276124","HPHM":"鲁PZV526","JGSK":"2021-04-01 17:13:43.854","CDBH":"11","XSFX":"由北向南","XSFXDM":"4","KKMC":"中新大道与中生大道交口"},{"KKBH":"610271010","HPHM":"津N88500","JGSK":"2021-04-01 17:13:43.856","CDBH":"4","XSFX":"由南向北","XSFXDM":"3","KKMC":"中新大道与华五路交口"},{"KKBH":"610276125","HPHM":"津A7K697","JGSK":"2021-04-01 17:13:43.886","CDBH":"5","XSFX":"由南向北","XSFXDM":"3","KKMC":"中新大道与和顺路交口"},{"KKBH":"610266118","HPHM":"津ME1719","JGSK":"2021-04-01 17:13:43.927","CDBH":"2","XSFX":"由东向西","XSFXDM":"1","KKMC":"中生大道与和畅路交口"},{"KKBH":"610276126","HPHM":"鲁J91789","JGSK":"2021-04-01 17:13:43.957","CDBH":"5","XSFX":"由南向北","XSFXDM":"3","KKMC":"中新大道与和意路交口"},{"KKBH":"7205710010000","HPHM":"津DHK989","JGSK":"2021-04-01 17:13:44.016","CDBH":"6","XSFX":"由北向南","XSFXDM":"4","KKMC":"动漫东路与文一路交口正向"},{"KKBH":"610271009","HPHM":"津HH1590","JGSK":"2021-04-01 17:13:44.033","CDBH":"10","XSFX":"由北向南","XSFXDM":"4","KKMC":"中新大道与泰七路交口"},{"KKBH":"610401004","HPHM":"津ADE1966","JGSK":"2021-04-01 17:13:44.034","CDBH":"7","XSFX":"由南向北","XSFXDM":"3","KKMC":"和畅路与和风路交口"},{"KKBH":"610271010","HPHM":"津RLE689","JGSK":"2021-04-01 17:13:44.058","CDBH":"4","XSFX":"由南向北","XSFXDM":"3","KKMC":"中新大道与华五路交口"},{"KKBH":"610401005","HPHM":"津DYL301","JGSK":"2021-04-01 17:13:44.076","CDBH":"4","XSFX":"由西向东","XSFXDM":"2","KKMC":"和畅路与和顺路交口"},{"KKBH":"610256114","HPHM":"津J52226","JGSK":"2021-04-01 17:13:44.135","CDBH":"5","XSFX":"由南向北","XSFXDM":"3","KKMC":"中天大道与和旭路交口"},{"KKBH":"610266117","HPHM":"鲁M7658V","JGSK":"2021-04-01 17:13:44.2","CDBH":"5","XSFX":"由西向东","XSFXDM":"2","KKMC":"中生大道与和韵路交口"},{"KKBH":"7208710020000","HPHM":"津GV2186","JGSK":"2021-04-01 17:13:44.204","CDBH":"3","XSFX":"由西向东","XSFXDM":"2","KKMC":"安正路与芳菲路交口正向"},{"KKBH":"7208710020000","HPHM":"车牌","JGSK":"2021-04-01 17:13:44.32","CDBH":"10","XSFX":"由北向南","XSFXDM":"4","KKMC":"安正路与芳菲路交口正向"},{"KKBH":"610276126","HPHM":"津DXC216","JGSK":"2021-04-01 17:13:44.349","CDBH":"7","XSFX":"由北向南","XSFXDM":"4","KKMC":"中新大道与和意路交口"},{"KKBH":"610391008","HPHM":"津RNQ158","JGSK":"2021-04-01 17:13:44.35","CDBH":"1","XSFX":"由东向西","XSFXDM":"1","KKMC":"和韵路与和旭路交口"},{"KKBH":"610276124","HPHM":"津A5V605","JGSK":"2021-04-01 17:13:44.394","CDBH":"7","XSFX":"由南向北","XSFXDM":"3","KKMC":"中新大道与中生大道交口"},{"KKBH":"610391008","HPHM":"津NAW718","JGSK":"2021-04-01 17:13:44.446","CDBH":"4","XSFX":"由西向东","XSFXDM":"2","KKMC":"和韵路与和旭路交口"},{"KKBH":"610401004","HPHM":"津A2Y265","JGSK":"2021-04-01 17:13:44.588","CDBH":"8","XSFX":"由南向北","XSFXDM":"3","KKMC":"和畅路与和风路交口"},{"KKBH":"7208810040000","HPHM":"津A50989","JGSK":"2021-04-01 17:13:44.596","CDBH":"8","XSFX":"由北向南","XSFXDM":"4","KKMC":"海旭道与永盛路交口正向"},{"KKBH":"7208810050000","HPHM":"津MMQ821","JGSK":"2021-04-01 17:13:44.597","CDBH":"9","XSFX":"由北向南","XSFXDM":"4","KKMC":"海旭道与明盛路交口正向"},{"KKBH":"610256116","HPHM":"津A0P399","JGSK":"2021-04-01 17:13:44.686","CDBH":"10","XSFX":"由北向南","XSFXDM":"4","KKMC":"中天大道与和顺路交口"},{"KKBH":"610266118","HPHM":"津C9H923","JGSK":"2021-04-01 17:13:44.701","CDBH":"10","XSFX":"由北向南","XSFXDM":"4","KKMC":"中生大道与和畅路交口"},{"KKBH":"610391007","HPHM":"鲁H0818N","JGSK":"2021-04-01 17:13:44.725","CDBH":"11","XSFX":"由北向南","XSFXDM":"4","KKMC":"和韵路与和风路交口"},{"KKBH":"610271008","HPHM":"车牌","JGSK":"2021-04-01 17:13:44.774","CDBH":"5","XSFX":"由北向南","XSFXDM":"4","KKMC":"中新大道与航母主题公园支路交口"},{"KKBH":"728031002000","HPHM":"津KZ1587","JGSK":"2021-04-01 17:13:44.785","CDBH":"8","XSFX":"由北向南","XSFXDM":"4","KKMC":"动漫中路与文一路交口"},{"KKBH":"610271010","HPHM":"冀JBZ967","JGSK":"2021-04-01 17:13:44.815","CDBH":"4","XSFX":"由南向北","XSFXDM":"3","KKMC":"中新大道与华五路交口"},{"KKBH":"610271009","HPHM":"津HYJ080","JGSK":"2021-04-01 17:13:44.867","CDBH":"11","XSFX":"由北向南","XSFXDM":"4","KKMC":"中新大道与泰七路交口"},{"KKBH":"610276124","HPHM":"津DUF186","JGSK":"2021-04-01 17:13:44.873","CDBH":"8","XSFX":"由南向北","XSFXDM":"3","KKMC":"中新大道与中生大道交口"},{"KKBH":"610256112","HPHM":"津MFM526","JGSK":"2021-04-01 17:13:44.9","CDBH":"10","XSFX":"由北向南","XSFXDM":"4","KKMC":"中天大道与中津大道交口"},{"KKBH":"7208810040000","HPHM":"津FL3650","JGSK":"2021-04-01 17:13:44.924","CDBH":"1","XSFX":"由东向西","XSFXDM":"1","KKMC":"海旭道与永盛路交口正向"},{"KKBH":"610266117","HPHM":"津H27718","JGSK":"2021-04-01 17:13:44.959","CDBH":"5","XSFX":"由西向东","XSFXDM":"2","KKMC":"中生大道与和韵路交口"},{"KKBH":"711","HPHM":"津JDW219","JGSK":"2021-04-01 17:13:44.987","CDBH":"5","XSFX":"由南向北","XSFXDM":"3","KKMC":"不礼让行人中新大道与和旭路交口"},{"KKBH":"720881004000","HPHM":"黑AC738B","JGSK":"2021-04-01 17:13:45.036","CDBH":"10","XSFX":"由西向东","XSFXDM":"2","KKMC":"海旭道与永盛路交口"},{"KKBH":"610266122000","HPHM":"冀D639QC","JGSK":"2021-04-01 17:13:45.037","CDBH":"1","XSFX":"由西向东","XSFXDM":"2","KKMC":"生态城中生大道故道河一桥西向东上桥处"},{"KKBH":"610271009","HPHM":"津HH1590","JGSK":"2021-04-01 17:13:45.052","CDBH":"10","XSFX":"由北向南","XSFXDM":"4","KKMC":"中新大道与泰七路交口"},{"KKBH":"610401004","HPHM":"晋CL0066","JGSK":"2021-04-01 17:13:45.085","CDBH":"8","XSFX":"由南向北","XSFXDM":"3","KKMC":"和畅路与和风路交口"},{"KKBH":"7205410020000","HPHM":"晋LNE326","JGSK":"2021-04-01 17:13:45.087","CDBH":"3","XSFX":"由西向东","XSFXDM":"2","KKMC":"动漫环路西与动漫中路交口正向"},{"KKBH":"610271010","HPHM":"津DEB866","JGSK":"2021-04-01 17:13:45.091","CDBH":"4","XSFX":"由南向北","XSFXDM":"3","KKMC":"中新大道与华五路交口"},{"KKBH":"720881002000","HPHM":"津ADF3456","JGSK":"2021-04-01 17:13:45.116","CDBH":"8","XSFX":"由西向东","XSFXDM":"2","KKMC":"海旭道与安正路交口"},{"KKBH":"610256115","HPHM":"津NFY339","JGSK":"2021-04-01 17:13:45.142","CDBH":"2","XSFX":"由东向西","XSFXDM":"1","KKMC":"中天大道与中生大道交口"},{"KKBH":"610286127","HPHM":"津HN6030","JGSK":"2021-04-01 17:13:45.157","CDBH":"3","XSFX":"由东向西","XSFXDM":"1","KKMC":"中津大道与和畅路交口"},{"KKBH":"610276124","HPHM":"津DK272警","JGSK":"2021-04-01 17:13:45.234","CDBH":"6","XSFX":"由西向东","XSFXDM":"2","KKMC":"中新大道与中生大道交口"},{"KKBH":"720861003000","HPHM":"车牌","JGSK":"2021-04-01 17:13:45.293","CDBH":"4","XSFX":"由西向东","XSFXDM":"2","KKMC":"海晨道与安明路交口"},{"KKBH":"7208810020000","HPHM":"苏MN2M93","JGSK":"2021-04-01 17:13:45.326","CDBH":"4","XSFX":"由东向西","XSFXDM":"1","KKMC":"海旭道与安正路交口正向"},{"KKBH":"720901002000","HPHM":"津DCL608","JGSK":"2021-04-01 17:13:45.342","CDBH":"8","XSFX":"由南向北","XSFXDM":"3","KKMC":"玉林道与安正路交口"},{"KKBH":"610276124","HPHM":"津N63458","JGSK":"2021-04-01 17:13:45.351","CDBH":"2","XSFX":"由东向西","XSFXDM":"1","KKMC":"中新大道与中生大道交口"},{"KKBH":"610266122000","HPHM":"冀H25A12","JGSK":"2021-04-01 17:13:45.356","CDBH":"2","XSFX":"由西向东","XSFXDM":"2","KKMC":"生态城中生大道故道河一桥西向东上桥处"},{"KKBH":"6102661220000","HPHM":"津JHH135","JGSK":"2021-04-01 17:13:45.42","CDBH":"2","XSFX":"由西向东","XSFXDM":"2","KKMC":"生态城中生大道故道河一桥西向东上桥处正向"},{"KKBH":"610271008","HPHM":"冀B237M挂","JGSK":"2021-04-01 17:13:45.587","CDBH":"4","XSFX":"由北向南","XSFXDM":"4","KKMC":"中新大道与航母主题公园支路交口"},{"KKBH":"610276124","HPHM":"津C11K16","JGSK":"2021-04-01 17:13:45.607","CDBH":"11","XSFX":"由北向南","XSFXDM":"4","KKMC":"中新大道与中生大道交口"},{"KKBH":"610276124","HPHM":"津C11K16","JGSK":"2021-04-01 17:13:45.608","CDBH":"11","XSFX":"由北向南","XSFXDM":"4","KKMC":"中新大道与中生大道交口"},{"KKBH":"610271008","HPHM":"车牌","JGSK":"2021-04-01 17:13:45.628","CDBH":"2","XSFX":"由南向北","XSFXDM":"3","KKMC":"中新大道与航母主题公园支路交口"},{"KKBH":"610391006","HPHM":"津JT5818","JGSK":"2021-04-01 17:13:45.637","CDBH":"1","XSFX":"由东向西","XSFXDM":"1","KKMC":"和韵路与和意路交口"},{"KKBH":"711","HPHM":"津AD12354","JGSK":"2021-04-01 17:13:45.64","CDBH":"8","XSFX":"由北向南","XSFXDM":"4","KKMC":"不礼让行人中新大道与和旭路交口"},{"KKBH":"610256116","HPHM":"津C91N71","JGSK":"2021-04-01 17:13:45.652","CDBH":"11","XSFX":"由北向南","XSFXDM":"4","KKMC":"中天大道与和顺路交口"},{"KKBH":"720891005000","HPHM":"津HK2321","JGSK":"2021-04-01 17:13:45.721","CDBH":"8","XSFX":"由南向北","XSFXDM":"3","KKMC":"海博道与安明路交口"},{"KKBH":"610266117","HPHM":"津NWF310","JGSK":"2021-04-01 17:13:45.77","CDBH":"6","XSFX":"由西向东","XSFXDM":"2","KKMC":"中生大道与和韵路交口"},{"KKBH":"610391007","HPHM":"冀C6980P","JGSK":"2021-04-01 17:13:45.781","CDBH":"7","XSFX":"由南向北","XSFXDM":"3","KKMC":"和韵路与和风路交口"},{"KKBH":"610276126","HPHM":"津A7E795","JGSK":"2021-04-01 17:13:45.803","CDBH":"4","XSFX":"由南向北","XSFXDM":"3","KKMC":"中新大道与和意路交口"},{"KKBH":"610401005","HPHM":"冀BJ126Y","JGSK":"2021-04-01 17:13:45.83","CDBH":"4","XSFX":"由西向东","XSFXDM":"2","KKMC":"和畅路与和顺路交口"},{"KKBH":"7208710020000","HPHM":"津KKS660","JGSK":"2021-04-01 17:13:45.872","CDBH":"8","XSFX":"由北向南","XSFXDM":"4","KKMC":"安正路与芳菲路交口正向"},{"KKBH":"7208610020000","HPHM":"津DWM079","JGSK":"2021-04-01 17:13:45.882","CDBH":"11","XSFX":"由北向南","XSFXDM":"4","KKMC":"海晨道与安正路交口正向"},{"KKBH":"720891003000","HPHM":"津C1K597","JGSK":"2021-04-01 17:13:45.913","CDBH":"7","XSFX":"由南向北","XSFXDM":"3","KKMC":"海博道与安正路交口"},{"KKBH":"610391007","HPHM":"津HUP618","JGSK":"2021-04-01 17:13:45.932","CDBH":"9","XSFX":"由南向北","XSFXDM":"3","KKMC":"和韵路与和风路交口"},{"KKBH":"610276124","HPHM":"鲁NG32X5","JGSK":"2021-04-01 17:13:45.934","CDBH":"11","XSFX":"由北向南","XSFXDM":"4","KKMC":"中新大道与中生大道交口"},{"KKBH":"610256114","HPHM":"津JQQ790","JGSK":"2021-04-01 17:13:46.002","CDBH":"4","XSFX":"由南向北","XSFXDM":"3","KKMC":"中天大道与和旭路交口"},{"KKBH":"610391006","HPHM":"川B876SW","JGSK":"2021-04-01 17:13:46.037","CDBH":"2","XSFX":"由东向西","XSFXDM":"1","KKMC":"和韵路与和意路交口"},{"KKBH":"610271009","HPHM":"津HYJ080","JGSK":"2021-04-01 17:13:46.091","CDBH":"11","XSFX":"由北向南","XSFXDM":"4","KKMC":"中新大道与泰七路交口"},{"KKBH":"720881002000","HPHM":"津KC6655","JGSK":"2021-04-01 17:13:46.092","CDBH":"12","XSFX":"由北向南","XSFXDM":"4","KKMC":"海旭道与安正路交口"},{"KKBH":"610276126","HPHM":"津GNW008","JGSK":"2021-04-01 17:13:46.138","CDBH":"8","XSFX":"由北向南","XSFXDM":"4","KKMC":"中新大道与和意路交口"},{"KKBH":"610391007","HPHM":"冀FAR662","JGSK":"2021-04-01 17:13:46.175","CDBH":"10","XSFX":"由北向南","XSFXDM":"4","KKMC":"和韵路与和风路交口"},{"KKBH":"610256111","HPHM":"津JJJ972","JGSK":"2021-04-01 17:13:46.192","CDBH":"1","XSFX":"由西向东","XSFXDM":"2","KKMC":"中天大道与和惠路交口"},{"KKBH":"610276124","HPHM":"鲁NX50S7","JGSK":"2021-04-01 17:13:46.234","CDBH":"7","XSFX":"由南向北","XSFXDM":"3","KKMC":"中新大道与中生大道交口"},{"KKBH":"720881002000","HPHM":"津DML615","JGSK":"2021-04-01 17:13:46.243","CDBH":"4","XSFX":"由东向西","XSFXDM":"1","KKMC":"海旭道与安正路交口"},{"KKBH":"7208810020000","HPHM":"津DVS660","JGSK":"2021-04-01 17:13:46.252","CDBH":"2","XSFX":"由东向西","XSFXDM":"1","KKMC":"海旭道与安正路交口正向"},{"KKBH":"610261005000","HPHM":"津C80R80","JGSK":"2021-04-01 17:13:46.277","CDBH":"2","XSFX":"由南向北","XSFXDM":"3","KKMC":"中生大道与静湖西路（南侧）"},{"KKBH":"610271010","HPHM":"蒙LF1037","JGSK":"2021-04-01 17:13:46.297","CDBH":"5","XSFX":"由南向北","XSFXDM":"3","KKMC":"中新大道与华五路交口"},{"KKBH":"610256116","HPHM":"津A1K297","JGSK":"2021-04-01 17:13:46.332","CDBH":"4","XSFX":"由西向东","XSFXDM":"2","KKMC":"中天大道与和顺路交口"},{"KKBH":"610391008","HPHM":"津JWL619","JGSK":"2021-04-01 17:13:46.359","CDBH":"4","XSFX":"由西向东","XSFXDM":"2","KKMC":"和韵路与和旭路交口"},{"KKBH":"720571004000","HPHM":"津NQQ627","JGSK":"2021-04-01 17:13:46.36","CDBH":"6","XSFX":"由北向南","XSFXDM":"4","KKMC":"动漫东路与动漫中路交口"},{"KKBH":"7208610030000","HPHM":"津RCX729","JGSK":"2021-04-01 17:13:46.416","CDBH":"4","XSFX":"由西向东","XSFXDM":"2","KKMC":"海晨道与安明路交口正向"},{"KKBH":"7208810040000","HPHM":"冀J703L6","JGSK":"2021-04-01 17:13:46.483","CDBH":"2","XSFX":"由东向西","XSFXDM":"1","KKMC":"海旭道与永盛路交口正向"},{"KKBH":"610266118","HPHM":"津MC6367","JGSK":"2021-04-01 17:13:46.576","CDBH":"3","XSFX":"由东向西","XSFXDM":"1","KKMC":"中生大道与和畅路交口"},{"KKBH":"7208610020000","HPHM":"津N05088","JGSK":"2021-04-01 17:13:46.587","CDBH":"10","XSFX":"由北向南","XSFXDM":"4","KKMC":"海晨道与安正路交口正向"},{"KKBH":"610256115","HPHM":"津DWH861","JGSK":"2021-04-01 17:13:46.605","CDBH":"3","XSFX":"由东向西","XSFXDM":"1","KKMC":"中天大道与中生大道交口"},{"KKBH":"610271008","HPHM":"津GYM519","JGSK":"2021-04-01 17:13:46.617","CDBH":"1","XSFX":"由南向北","XSFXDM":"3","KKMC":"中新大道与航母主题公园支路交口"},{"KKBH":"720891003000","HPHM":"津ADH083","JGSK":"2021-04-01 17:13:46.638","CDBH":"7","XSFX":"由南向北","XSFXDM":"3","KKMC":"海博道与安正路交口"},{"KKBH":"7208610030000","HPHM":"车牌","JGSK":"2021-04-01 17:13:46.651","CDBH":"11","XSFX":"由北向南","XSFXDM":"4","KKMC":"海晨道与安明路交口正向"},{"KKBH":"610276125","HPHM":"津C6V621","JGSK":"2021-04-01 17:13:46.669","CDBH":"7","XSFX":"由北向南","XSFXDM":"4","KKMC":"中新大道与和顺路交口"},{"KKBH":"7205710040000","HPHM":"津B2D039","JGSK":"2021-04-01 17:13:46.675","CDBH":"3","XSFX":"由西向东","XSFXDM":"2","KKMC":"动漫东路与动漫中路交口正向"},{"KKBH":"720881004000","HPHM":"冀DF2L91","JGSK":"2021-04-01 17:13:46.683","CDBH":"2","XSFX":"由东向西","XSFXDM":"1","KKMC":"海旭道与永盛路交口"},{"KKBH":"728031003000","HPHM":"津A7D990","JGSK":"2021-04-01 17:13:46.706","CDBH":"3","XSFX":"由南向北","XSFXDM":"3","KKMC":"动漫中路与文二路交口"},{"KKBH":"610256112","HPHM":"津AZ8826","JGSK":"2021-04-01 17:13:46.778","CDBH":"10","XSFX":"由北向南","XSFXDM":"4","KKMC":"中天大道与中津大道交口"},{"KKBH":"610266117","HPHM":"津NHU966","JGSK":"2021-04-01 17:13:46.812","CDBH":"2","XSFX":"由东向西","XSFXDM":"1","KKMC":"中生大道与和韵路交口"},{"KKBH":"610276126","HPHM":"冀B972W6","JGSK":"2021-04-01 17:13:46.841","CDBH":"7","XSFX":"由北向南","XSFXDM":"4","KKMC":"中新大道与和意路交口"},{"KKBH":"610286127","HPHM":"津C5F962","JGSK":"2021-04-01 17:13:46.869","CDBH":"7","XSFX":"由南向北","XSFXDM":"3","KKMC":"中津大道与和畅路交口"},{"KKBH":"610271008","HPHM":"津NSC558","JGSK":"2021-04-01 17:13:46.957","CDBH":"2","XSFX":"由南向北","XSFXDM":"3","KKMC":"中新大道与航母主题公园支路交口"},{"KKBH":"610256116","HPHM":"津HCL536","JGSK":"2021-04-01 17:13:46.971","CDBH":"10","XSFX":"由北向南","XSFXDM":"4","KKMC":"中天大道与和顺路交口"},{"KKBH":"720891006000","HPHM":"津ADL2238","JGSK":"2021-04-01 17:13:46.985","CDBH":"3","XSFX":"由东向西","XSFXDM":"1","KKMC":"海博道与永盛路交口"},{"KKBH":"610401004","HPHM":"津MQH856","JGSK":"2021-04-01 17:13:46.994","CDBH":"8","XSFX":"由南向北","XSFXDM":"3","KKMC":"和畅路与和风路交口"},{"KKBH":"610276125","HPHM":"皖L9Y912","JGSK":"2021-04-01 17:13:47.006","CDBH":"1","XSFX":"由东向西","XSFXDM":"1","KKMC":"中新大道与和顺路交口"},{"KKBH":"610276125","HPHM":"津LP3550","JGSK":"2021-04-01 17:13:47.008","CDBH":"7","XSFX":"由北向南","XSFXDM":"4","KKMC":"中新大道与和顺路交口"},{"KKBH":"610286127","HPHM":"津G28312","JGSK":"2021-04-01 17:13:47.034","CDBH":"1","XSFX":"由东向西","XSFXDM":"1","KKMC":"中津大道与和畅路交口"},{"KKBH":"720861003000","HPHM":"津MVS521","JGSK":"2021-04-01 17:13:47.046","CDBH":"11","XSFX":"由北向南","XSFXDM":"4","KKMC":"海晨道与安明路交口"},{"KKBH":"610256115","HPHM":"津HM3090","JGSK":"2021-04-01 17:13:47.076","CDBH":"5","XSFX":"由西向东","XSFXDM":"2","KKMC":"中天大道与中生大道交口"},{"KKBH":"720571004000","HPHM":"鲁B69Z2M","JGSK":"2021-04-01 17:13:47.082","CDBH":"5","XSFX":"由北向南","XSFXDM":"4","KKMC":"动漫东路与动漫中路交口"},{"KKBH":"7208810020000","HPHM":"闽HGV330","JGSK":"2021-04-01 17:13:47.084","CDBH":"9","XSFX":"由南向北","XSFXDM":"3","KKMC":"海旭道与安正路交口正向"},{"KKBH":"610391007","HPHM":"津MLX502","JGSK":"2021-04-01 17:13:47.108","CDBH":"11","XSFX":"由北向南","XSFXDM":"4","KKMC":"和韵路与和风路交口"},{"KKBH":"610391006","HPHM":"车牌","JGSK":"2021-04-01 17:13:47.115","CDBH":"5","XSFX":"由西向东","XSFXDM":"2","KKMC":"和韵路与和意路交口"},{"KKBH":"610276124","HPHM":"津HJ5000","JGSK":"2021-04-01 17:13:47.149","CDBH":"10","XSFX":"由北向南","XSFXDM":"4","KKMC":"中新大道与中生大道交口"},{"KKBH":"610286127","HPHM":"京NBV200","JGSK":"2021-04-01 17:13:47.157","CDBH":"1","XSFX":"由东向西","XSFXDM":"1","KKMC":"中津大道与和畅路交口"},{"KKBH":"728031002000","HPHM":"冀R7J9D5","JGSK":"2021-04-01 17:13:47.264","CDBH":"7","XSFX":"由北向南","XSFXDM":"4","KKMC":"动漫中路与文一路交口"},{"KKBH":"610256112","HPHM":"津A7C003","JGSK":"2021-04-01 17:13:47.273","CDBH":"11","XSFX":"由北向南","XSFXDM":"4","KKMC":"中天大道与中津大道交口"},{"KKBH":"720891004000","HPHM":"车牌","JGSK":"2021-04-01 17:13:47.277","CDBH":"9","XSFX":"由南向北","XSFXDM":"3","KKMC":"海博道与安平路交口"},{"KKBH":"610276125","HPHM":"冀JAJ307","JGSK":"2021-04-01 17:13:47.31","CDBH":"8","XSFX":"由北向南","XSFXDM":"4","KKMC":"中新大道与和顺路交口"},{"KKBH":"610271008","HPHM":"晋FCM656","JGSK":"2021-04-01 17:13:47.353","CDBH":"5","XSFX":"由北向南","XSFXDM":"4","KKMC":"中新大道与航母主题公园支路交口"},{"KKBH":"610276126","HPHM":"津DYT730","JGSK":"2021-04-01 17:13:47.364","CDBH":"4","XSFX":"由南向北","XSFXDM":"3","KKMC":"中新大道与和意路交口"},{"KKBH":"610256116","HPHM":"津JM5650","JGSK":"2021-04-01 17:13:47.38","CDBH":"6","XSFX":"由西向东","XSFXDM":"2","KKMC":"中天大道与和顺路交口"},{"KKBH":"610266118","HPHM":"京NLY631","JGSK":"2021-04-01 17:13:47.47","CDBH":"1","XSFX":"由东向西","XSFXDM":"1","KKMC":"中生大道与和畅路交口"},{"KKBH":"610401004","HPHM":"津NYL580","JGSK":"2021-04-01 17:13:47.475","CDBH":"8","XSFX":"由南向北","XSFXDM":"3","KKMC":"和畅路与和风路交口"},{"KKBH":"610276126","HPHM":"津DXC216","JGSK":"2021-04-01 17:13:47.505","CDBH":"7","XSFX":"由北向南","XSFXDM":"4","KKMC":"中新大道与和意路交口"},{"KKBH":"610401005","HPHM":"津AHA429","JGSK":"2021-04-01 17:13:47.579","CDBH":"5","XSFX":"由西向东","XSFXDM":"2","KKMC":"和畅路与和顺路交口"},{"KKBH":"610271010","HPHM":"津ADA6118","JGSK":"2021-04-01 17:13:47.643","CDBH":"5","XSFX":"由南向北","XSFXDM":"3","KKMC":"中新大道与华五路交口"},{"KKBH":"610271010","HPHM":"津RLE689","JGSK":"2021-04-01 17:13:47.656","CDBH":"4","XSFX":"由南向北","XSFXDM":"3","KKMC":"中新大道与华五路交口"},{"KKBH":"720891004000","HPHM":"车牌","JGSK":"2021-04-01 17:13:47.679","CDBH":"8","XSFX":"由南向北","XSFXDM":"3","KKMC":"海博道与安平路交口"},{"KKBH":"720881002000","HPHM":"冀DJ362U","JGSK":"2021-04-01 17:13:47.703","CDBH":"5","XSFX":"由西向东","XSFXDM":"2","KKMC":"海旭道与安正路交口"},{"KKBH":"7205710010000","HPHM":"冀TG0H52","JGSK":"2021-04-01 17:13:47.73","CDBH":"5","XSFX":"由北向南","XSFXDM":"4","KKMC":"动漫东路与文一路交口正向"},{"KKBH":"711","HPHM":"津AR9700","JGSK":"2021-04-01 17:13:47.807","CDBH":"2","XSFX":"由东向西","XSFXDM":"1","KKMC":"不礼让行人中新大道与和旭路交口"},{"KKBH":"7208810020000","HPHM":"晋BBE353","JGSK":"2021-04-01 17:13:47.833","CDBH":"6","XSFX":"由西向东","XSFXDM":"2","KKMC":"海旭道与安正路交口正向"},{"KKBH":"610271008","HPHM":"车牌","JGSK":"2021-04-01 17:13:47.839","CDBH":"1","XSFX":"由南向北","XSFXDM":"3","KKMC":"中新大道与航母主题公园支路交口"},{"KKBH":"610391006","HPHM":"津DNU600","JGSK":"2021-04-01 17:13:47.84","CDBH":"4","XSFX":"由西向东","XSFXDM":"2","KKMC":"和韵路与和意路交口"},{"KKBH":"610271009","HPHM":"冀B8Y75Y","JGSK":"2021-04-01 17:13:47.845","CDBH":"11","XSFX":"由北向南","XSFXDM":"4","KKMC":"中新大道与泰七路交口"},{"KKBH":"720871002000","HPHM":"津MRR553","JGSK":"2021-04-01 17:13:47.873","CDBH":"5","XSFX":"由南向北","XSFXDM":"3","KKMC":"安正路与芳菲路交口"},{"KKBH":"610271010","HPHM":"冀C1K746","JGSK":"2021-04-01 17:13:47.9","CDBH":"4","XSFX":"由南向北","XSFXDM":"3","KKMC":"中新大道与华五路交口"},{"KKBH":"610256115","HPHM":"津JY5731","JGSK":"2021-04-01 17:13:47.908","CDBH":"4","XSFX":"由西向东","XSFXDM":"2","KKMC":"中天大道与中生大道交口"},{"KKBH":"610256112","HPHM":"冀R8AZ82","JGSK":"2021-04-01 17:13:47.914","CDBH":"1","XSFX":"由东向西","XSFXDM":"1","KKMC":"中天大道与中津大道交口"},{"KKBH":"7208710020000","HPHM":"津AU6658","JGSK":"2021-04-01 17:13:47.949","CDBH":"7","XSFX":"由南向北","XSFXDM":"3","KKMC":"安正路与芳菲路交口正向"},{"KKBH":"610271010","HPHM":"鲁NS58C8","JGSK":"2021-04-01 17:13:47.984","CDBH":"7","XSFX":"由北向南","XSFXDM":"4","KKMC":"中新大道与华五路交口"},{"KKBH":"610391008","HPHM":"津B31238","JGSK":"2021-04-01 17:13:47.988","CDBH":"6","XSFX":"由西向东","XSFXDM":"2","KKMC":"和韵路与和旭路交口"},{"KKBH":"7205410050000","HPHM":"津A05Q28","JGSK":"2021-04-01 17:13:48.011","CDBH":"3","XSFX":"由西向东","XSFXDM":"2","KKMC":"动漫环路东与动漫西路交口正向"},{"KKBH":"610276126","HPHM":"津C9S865","JGSK":"2021-04-01 17:13:48.043","CDBH":"5","XSFX":"由南向北","XSFXDM":"3","KKMC":"中新大道与和意路交口"},{"KKBH":"720871002000","HPHM":"冀AG368R","JGSK":"2021-04-01 17:13:48.052","CDBH":"3","XSFX":"由西向东","XSFXDM":"2","KKMC":"安正路与芳菲路交口"},{"KKBH":"610271010","HPHM":"鲁AW5N50","JGSK":"2021-04-01 17:13:48.056","CDBH":"5","XSFX":"由南向北","XSFXDM":"3","KKMC":"中新大道与华五路交口"},{"KKBH":"7208210040000","HPHM":"津DWY711","JGSK":"2021-04-01 17:13:48.136","CDBH":"3","XSFX":"由南向北","XSFXDM":"3","KKMC":"动漫西路与动漫北路交口正向"},{"KKBH":"720881002000","HPHM":"津JWT600","JGSK":"2021-04-01 17:13:48.158","CDBH":"8","XSFX":"由西向东","XSFXDM":"2","KKMC":"海旭道与安正路交口"},{"KKBH":"7208810020000","HPHM":"冀J3Z7D0","JGSK":"2021-04-01 17:13:48.224","CDBH":"12","XSFX":"由北向南","XSFXDM":"4","KKMC":"海旭道与安正路交口正向"},{"KKBH":"610251002","HPHM":"津A3R436","JGSK":"2021-04-01 17:13:48.245","CDBH":"4","XSFX":"由西向东","XSFXDM":"2","KKMC":"中天大道与和睦路交口"},{"KKBH":"711","HPHM":"津LG1201","JGSK":"2021-04-01 17:13:48.268","CDBH":"5","XSFX":"由南向北","XSFXDM":"3","KKMC":"不礼让行人中新大道与和旭路交口"},{"KKBH":"610276124","HPHM":"京N7X8L6","JGSK":"2021-04-01 17:13:48.277","CDBH":"2","XSFX":"由东向西","XSFXDM":"1","KKMC":"中新大道与中生大道交口"},{"KKBH":"610276126","HPHM":"津A22T38","JGSK":"2021-04-01 17:13:48.283","CDBH":"4","XSFX":"由南向北","XSFXDM":"3","KKMC":"中新大道与和意路交口"},{"KKBH":"610401005","HPHM":"津KPY168","JGSK":"2021-04-01 17:13:48.295","CDBH":"10","XSFX":"由北向南","XSFXDM":"4","KKMC":"和畅路与和顺路交口"},{"KKBH":"7208610020000","HPHM":"津GAB699","JGSK":"2021-04-01 17:13:48.315","CDBH":"10","XSFX":"由北向南","XSFXDM":"4","KKMC":"海晨道与安正路交口正向"},{"KKBH":"610271008","HPHM":"津KU8585","JGSK":"2021-04-01 17:13:48.317","CDBH":"2","XSFX":"由南向北","XSFXDM":"3","KKMC":"中新大道与航母主题公园支路交口"},{"KKBH":"7208910030000","HPHM":"车牌","JGSK":"2021-04-01 17:13:48.356","CDBH":"2","XSFX":"由东向西","XSFXDM":"1","KKMC":"海博道与安正路交口正向"},{"KKBH":"610271008","HPHM":"车牌","JGSK":"2021-04-01 17:13:48.406","CDBH":"2","XSFX":"由南向北","XSFXDM":"3","KKMC":"中新大道与航母主题公园支路交口"},{"KKBH":"720861003000","HPHM":"津J79816","JGSK":"2021-04-01 17:13:48.414","CDBH":"4","XSFX":"由西向东","XSFXDM":"2","KKMC":"海晨道与安明路交口"},{"KKBH":"7208810070000","HPHM":"津LR0987","JGSK":"2021-04-01 17:13:48.422","CDBH":"2","XSFX":"由东向西","XSFXDM":"1","KKMC":"海旭道与弘通路交口正向"},{"KKBH":"610276125","HPHM":"津MTY155","JGSK":"2021-04-01 17:13:48.429","CDBH":"8","XSFX":"由北向南","XSFXDM":"4","KKMC":"中新大道与和顺路交口"},{"KKBH":"610266122000","HPHM":"津JHH135","JGSK":"2021-04-01 17:13:48.48","CDBH":"2","XSFX":"由西向东","XSFXDM":"2","KKMC":"生态城中生大道故道河一桥西向东上桥处"},{"KKBH":"610266117","HPHM":"津NQY607","JGSK":"2021-04-01 17:13:48.56","CDBH":"1","XSFX":"由东向西","XSFXDM":"1","KKMC":"中生大道与和韵路交口"},{"KKBH":"610256115","HPHM":"津JHZ268","JGSK":"2021-04-01 17:13:48.585","CDBH":"10","XSFX":"由北向南","XSFXDM":"4","KKMC":"中天大道与中生大道交口"},{"KKBH":"610401005","HPHM":"WJ津88785","JGSK":"2021-04-01 17:13:48.589","CDBH":"4","XSFX":"由西向东","XSFXDM":"2","KKMC":"和畅路与和顺路交口"},{"KKBH":"610256112","HPHM":"津RFQ782","JGSK":"2021-04-01 17:13:48.606","CDBH":"2","XSFX":"由东向西","XSFXDM":"1","KKMC":"中天大道与中津大道交口"},{"KKBH":"610256115","HPHM":"津BE9791","JGSK":"2021-04-01 17:13:48.673","CDBH":"3","XSFX":"由东向西","XSFXDM":"1","KKMC":"中天大道与中生大道交口"},{"KKBH":"610266117","HPHM":"津HXQ358","JGSK":"2021-04-01 17:13:48.68","CDBH":"4","XSFX":"由西向东","XSFXDM":"2","KKMC":"中生大道与和韵路交口"},{"KKBH":"610276124","HPHM":"津KJY955","JGSK":"2021-04-01 17:13:48.689","CDBH":"1","XSFX":"由东向西","XSFXDM":"1","KKMC":"中新大道与中生大道交口"},{"KKBH":"610276124","HPHM":"津MFU327","JGSK":"2021-04-01 17:13:48.714","CDBH":"7","XSFX":"由南向北","XSFXDM":"3","KKMC":"中新大道与中生大道交口"},{"KKBH":"610391006","HPHM":"车牌","JGSK":"2021-04-01 17:13:48.715","CDBH":"5","XSFX":"由西向东","XSFXDM":"2","KKMC":"和韵路与和意路交口"},{"KKBH":"6102661220000","HPHM":"苏EQK030","JGSK":"2021-04-01 17:13:48.736","CDBH":"3","XSFX":"由西向东","XSFXDM":"2","KKMC":"生态城中生大道故道河一桥西向东上桥处正向"},{"KKBH":"610391006","HPHM":"津MRJ123","JGSK":"2021-04-01 17:13:48.757","CDBH":"1","XSFX":"由东向西","XSFXDM":"1","KKMC":"和韵路与和意路交口"},{"KKBH":"610256115","HPHM":"津KDJ725","JGSK":"2021-04-01 17:13:48.762","CDBH":"12","XSFX":"由北向南","XSFXDM":"4","KKMC":"中天大道与中生大道交口"},{"KKBH":"610391008","HPHM":"津NAW718","JGSK":"2021-04-01 17:13:48.788","CDBH":"4","XSFX":"由西向东","XSFXDM":"2","KKMC":"和韵路与和旭路交口"},{"KKBH":"7280310060000","HPHM":"车牌","JGSK":"2021-04-01 17:13:48.819","CDBH":"2","XSFX":"由东向西","XSFXDM":"1","KKMC":"动漫中路与文三路交口正向"},{"KKBH":"720871002000","HPHM":"鲁AR1F70","JGSK":"2021-04-01 17:13:48.834","CDBH":"6","XSFX":"由南向北","XSFXDM":"3","KKMC":"安正路与芳菲路交口"},{"KKBH":"7208910030000","HPHM":"车牌","JGSK":"2021-04-01 17:13:48.845","CDBH":"9","XSFX":"由南向北","XSFXDM":"3","KKMC":"海博道与安正路交口正向"},{"KKBH":"610276126","HPHM":"津AD16706","JGSK":"2021-04-01 17:13:48.853","CDBH":"8","XSFX":"由北向南","XSFXDM":"4","KKMC":"中新大道与和意路交口"},{"KKBH":"7208910060000","HPHM":"津GLC052","JGSK":"2021-04-01 17:13:48.876","CDBH":"3","XSFX":"由东向西","XSFXDM":"1","KKMC":"海博道与永盛路交口正向"},{"KKBH":"720881002000","HPHM":"苏MN2M93","JGSK":"2021-04-01 17:13:48.884","CDBH":"4","XSFX":"由东向西","XSFXDM":"1","KKMC":"海旭道与安正路交口"},{"KKBH":"610271009","HPHM":"冀B8Y75Y","JGSK":"2021-04-01 17:13:48.891","CDBH":"11","XSFX":"由北向南","XSFXDM":"4","KKMC":"中新大道与泰七路交口"},{"KKBH":"711","HPHM":"津AY2291","JGSK":"2021-04-01 17:13:48.921","CDBH":"8","XSFX":"由北向南","XSFXDM":"4","KKMC":"不礼让行人中新大道与和旭路交口"},{"KKBH":"610271010","HPHM":"津DEB866","JGSK":"2021-04-01 17:13:48.936","CDBH":"4","XSFX":"由南向北","XSFXDM":"3","KKMC":"中新大道与华五路交口"},{"KKBH":"610256116","HPHM":"津FYH699","JGSK":"2021-04-01 17:13:48.962","CDBH":"12","XSFX":"由北向南","XSFXDM":"4","KKMC":"中天大道与和顺路交口"},{"KKBH":"610256116","HPHM":"津A0P399","JGSK":"2021-04-01 17:13:48.963","CDBH":"10","XSFX":"由北向南","XSFXDM":"4","KKMC":"中天大道与和顺路交口"},{"KKBH":"720881005000","HPHM":"津MMQ821","JGSK":"2021-04-01 17:13:48.984","CDBH":"9","XSFX":"由北向南","XSFXDM":"4","KKMC":"海旭道与明盛路交口"},{"KKBH":"610391008","HPHM":"津C967K1","JGSK":"2021-04-01 17:13:48.988","CDBH":"4","XSFX":"由西向东","XSFXDM":"2","KKMC":"和韵路与和旭路交口"},{"KKBH":"610401005","HPHM":"津DYL301","JGSK":"2021-04-01 17:13:48.989","CDBH":"5","XSFX":"由西向东","XSFXDM":"2","KKMC":"和畅路与和顺路交口"},{"KKBH":"6071310030000","HPHM":"津JME039","JGSK":"2021-04-01 17:13:48.99","CDBH":"2","XSFX":"由东向西","XSFXDM":"1","KKMC":"中央大道与海旭道交口正向"},{"KKBH":"6103261420000","HPHM":"冀BP316M","JGSK":"2021-04-01 17:13:49.029","CDBH":"13","XSFX":"由北向南","XSFXDM":"4","KKMC":"中成大道与泰七路交口正向"},{"KKBH":"610266118","HPHM":"津A6W608","JGSK":"2021-04-01 17:13:49.053","CDBH":"2","XSFX":"由东向西","XSFXDM":"1","KKMC":"中生大道与和畅路交口"},{"KKBH":"610276124","HPHM":"津C11K16","JGSK":"2021-04-01 17:13:49.059","CDBH":"11","XSFX":"由北向南","XSFXDM":"4","KKMC":"中新大道与中生大道交口"},{"KKBH":"720881006000","HPHM":"津KU8833","JGSK":"2021-04-01 17:13:49.12","CDBH":"4","XSFX":"由南向北","XSFXDM":"3","KKMC":"海旭道与庄盛路交口"},{"KKBH":"720891005000","HPHM":"津K85963","JGSK":"2021-04-01 17:13:49.16","CDBH":"8","XSFX":"由南向北","XSFXDM":"3","KKMC":"海博道与安明路交口"},{"KKBH":"610271009","HPHM":"车牌","JGSK":"2021-04-01 17:13:49.196","CDBH":"6","XSFX":"由西向东","XSFXDM":"2","KKMC":"中新大道与泰七路交口"},{"KKBH":"610256116","HPHM":"吉A718AX","JGSK":"2021-04-01 17:13:49.267","CDBH":"8","XSFX":"由南向北","XSFXDM":"3","KKMC":"中天大道与和顺路交口"},{"KKBH":"6103261420000","HPHM":"津B2E635","JGSK":"2021-04-01 17:13:49.279","CDBH":"4","XSFX":"由西向东","XSFXDM":"2","KKMC":"中成大道与泰七路交口正向"},{"KKBH":"610256116","HPHM":"津DDL908","JGSK":"2021-04-01 17:13:49.286","CDBH":"10","XSFX":"由北向南","XSFXDM":"4","KKMC":"中天大道与和顺路交口"},{"KKBH":"610256115","HPHM":"津DPU366","JGSK":"2021-04-01 17:13:49.303","CDBH":"4","XSFX":"由西向东","XSFXDM":"2","KKMC":"中天大道与中生大道交口"},{"KKBH":"720571001000","HPHM":"车牌","JGSK":"2021-04-01 17:13:49.318","CDBH":"6","XSFX":"由北向南","XSFXDM":"4","KKMC":"动漫东路与文一路交口"},{"KKBH":"610271010","HPHM":"苏AH6129","JGSK":"2021-04-01 17:13:49.336","CDBH":"5","XSFX":"由南向北","XSFXDM":"3","KKMC":"中新大道与华五路交口"},{"KKBH":"610276124","HPHM":"津C162D2","JGSK":"2021-04-01 17:13:49.355","CDBH":"8","XSFX":"由南向北","XSFXDM":"3","KKMC":"中新大道与中生大道交口"},{"KKBH":"610256116","HPHM":"津RQW989","JGSK":"2021-04-01 17:13:49.442","CDBH":"4","XSFX":"由西向东","XSFXDM":"2","KKMC":"中天大道与和顺路交口"},{"KKBH":"610391007","HPHM":"津DBD676","JGSK":"2021-04-01 17:13:49.452","CDBH":"8","XSFX":"由南向北","XSFXDM":"3","KKMC":"和韵路与和风路交口"},{"KKBH":"610271009","HPHM":"津APC925","JGSK":"2021-04-01 17:13:49.479","CDBH":"10","XSFX":"由北向南","XSFXDM":"4","KKMC":"中新大道与泰七路交口"},{"KKBH":"610266117","HPHM":"冀TR6V17","JGSK":"2021-04-01 17:13:49.48","CDBH":"5","XSFX":"由西向东","XSFXDM":"2","KKMC":"中生大道与和韵路交口"},{"KKBH":"610276126","HPHM":"津GNW008","JGSK":"2021-04-01 17:13:49.505","CDBH":"8","XSFX":"由北向南","XSFXDM":"4","KKMC":"中新大道与和意路交口"},{"KKBH":"610276124","HPHM":"冀B2R67Q","JGSK":"2021-04-01 17:13:49.553","CDBH":"6","XSFX":"由西向东","XSFXDM":"2","KKMC":"中新大道与中生大道交口"},{"KKBH":"610256116","HPHM":"车牌","JGSK":"2021-04-01 17:13:49.554","CDBH":"11","XSFX":"由北向南","XSFXDM":"4","KKMC":"中天大道与和顺路交口"},{"KKBH":"610276126","HPHM":"津H74989","JGSK":"2021-04-01 17:13:49.559","CDBH":"4","XSFX":"由南向北","XSFXDM":"3","KKMC":"中新大道与和意路交口"},{"KKBH":"610256112","HPHM":"津HJG528","JGSK":"2021-04-01 17:13:49.587","CDBH":"1","XSFX":"由东向西","XSFXDM":"1","KKMC":"中天大道与中津大道交口"},{"KKBH":"610256115","HPHM":"津GXF997","JGSK":"2021-04-01 17:13:49.593","CDBH":"3","XSFX":"由东向西","XSFXDM":"1","KKMC":"中天大道与中生大道交口"},{"KKBH":"720881002000","HPHM":"津ADE5376","JGSK":"2021-04-01 17:13:49.605","CDBH":"3","XSFX":"由东向西","XSFXDM":"1","KKMC":"海旭道与安正路交口"},{"KKBH":"720881002000","HPHM":"冀D280S7","JGSK":"2021-04-01 17:13:49.614","CDBH":"12","XSFX":"由北向南","XSFXDM":"4","KKMC":"海旭道与安正路交口"},{"KKBH":"610256115","HPHM":"津HSW129","JGSK":"2021-04-01 17:13:49.621","CDBH":"8","XSFX":"由南向北","XSFXDM":"3","KKMC":"中天大道与中生大道交口"},{"KKBH":"610401004","HPHM":"晋CL0066","JGSK":"2021-04-01 17:13:49.634","CDBH":"9","XSFX":"由南向北","XSFXDM":"3","KKMC":"和畅路与和风路交口"},{"KKBH":"720891004000","HPHM":"鲁R08Z0V","JGSK":"2021-04-01 17:13:49.712","CDBH":"4","XSFX":"由西向东","XSFXDM":"2","KKMC":"海博道与安平路交口"},{"KKBH":"610276126","HPHM":"津LCQ455","JGSK":"2021-04-01 17:13:49.76","CDBH":"7","XSFX":"由北向南","XSFXDM":"4","KKMC":"中新大道与和意路交口"},{"KKBH":"610276124","HPHM":"津AZ8805","JGSK":"2021-04-01 17:13:49.769","CDBH":"2","XSFX":"由东向西","XSFXDM":"1","KKMC":"中新大道与中生大道交口"},{"KKBH":"610266117","HPHM":"冀J709TV","JGSK":"2021-04-01 17:13:49.824","CDBH":"2","XSFX":"由东向西","XSFXDM":"1","KKMC":"中生大道与和韵路交口"},{"KKBH":"610256113","HPHM":"冀J0C9N7","JGSK":"2021-04-01 17:13:49.848","CDBH":"5","XSFX":"由南向北","XSFXDM":"3","KKMC":"中天大道与和风路交口"},{"KKBH":"610276124","HPHM":"津HJ5000","JGSK":"2021-04-01 17:13:49.939","CDBH":"10","XSFX":"由北向南","XSFXDM":"4","KKMC":"中新大道与中生大道交口"},{"KKBH":"610276125","HPHM":"冀FD9V25","JGSK":"2021-04-01 17:13:49.939","CDBH":"5","XSFX":"由南向北","XSFXDM":"3","KKMC":"中新大道与和顺路交口"},{"KKBH":"610266117","HPHM":"冀D586NS","JGSK":"2021-04-01 17:13:50.007","CDBH":"2","XSFX":"由东向西","XSFXDM":"1","KKMC":"中生大道与和韵路交口"},{"KKBH":"610266117","HPHM":"WJ津31100","JGSK":"2021-04-01 17:13:50.008","CDBH":"3","XSFX":"由东向西","XSFXDM":"1","KKMC":"中生大道与和韵路交口"},{"KKBH":"610276125","HPHM":"鲁B7J5J6","JGSK":"2021-04-01 17:13:50.035","CDBH":"7","XSFX":"由北向南","XSFXDM":"4","KKMC":"中新大道与和顺路交口"},{"KKBH":"610276126","HPHM":"冀B972W6","JGSK":"2021-04-01 17:13:50.067","CDBH":"7","XSFX":"由北向南","XSFXDM":"4","KKMC":"中新大道与和意路交口"},{"KKBH":"610391006","HPHM":"车牌","JGSK":"2021-04-01 17:13:50.157","CDBH":"5","XSFX":"由西向东","XSFXDM":"2","KKMC":"和韵路与和意路交口"},{"KKBH":"610271008","HPHM":"津GYM519","JGSK":"2021-04-01 17:13:50.158","CDBH":"1","XSFX":"由南向北","XSFXDM":"3","KKMC":"中新大道与航母主题公园支路交口"},{"KKBH":"610286127","HPHM":"冀HGM960","JGSK":"2021-04-01 17:13:50.171","CDBH":"8","XSFX":"由南向北","XSFXDM":"3","KKMC":"中津大道与和畅路交口"},{"KKBH":"610271008","HPHM":"车牌","JGSK":"2021-04-01 17:13:50.18","CDBH":"5","XSFX":"由北向南","XSFXDM":"4","KKMC":"中新大道与航母主题公园支路交口"},{"KKBH":"610401005","HPHM":"京AUN369","JGSK":"2021-04-01 17:13:50.202","CDBH":"4","XSFX":"由西向东","XSFXDM":"2","KKMC":"和畅路与和顺路交口"},{"KKBH":"6102661220000","HPHM":"津RYY251","JGSK":"2021-04-01 17:13:50.231","CDBH":"1","XSFX":"由西向东","XSFXDM":"2","KKMC":"生态城中生大道故道河一桥西向东上桥处正向"},{"KKBH":"610276125","HPHM":"鲁M80P72","JGSK":"2021-04-01 17:13:50.276","CDBH":"8","XSFX":"由北向南","XSFXDM":"4","KKMC":"中新大道与和顺路交口"},{"KKBH":"610256115","HPHM":"津KHH795","JGSK":"2021-04-01 17:13:50.279","CDBH":"5","XSFX":"由西向东","XSFXDM":"2","KKMC":"中天大道与中生大道交口"},{"KKBH":"7400110020000","HPHM":"津A7Q016","JGSK":"2021-04-01 17:13:50.287","CDBH":"6","XSFX":"由北向南","XSFXDM":"4","KKMC":"静湖南路与华一路交口正向"},{"KKBH":"7208910050000","HPHM":"鲁NWU829","JGSK":"2021-04-01 17:13:50.29","CDBH":"4","XSFX":"由东向西","XSFXDM":"1","KKMC":"海博道与安明路交口正向"},{"KKBH":"610256115","HPHM":"津A09881D","JGSK":"2021-04-01 17:13:50.321","CDBH":"6","XSFX":"由西向东","XSFXDM":"2","KKMC":"中天大道与中生大道交口"},{"KKBH":"720881002000","HPHM":"冀B0P9T1","JGSK":"2021-04-01 17:13:50.382","CDBH":"2","XSFX":"由东向西","XSFXDM":"1","KKMC":"海旭道与安正路交口"},{"KKBH":"711","HPHM":"冀B9G0B5","JGSK":"2021-04-01 17:13:50.43","CDBH":"5","XSFX":"由南向北","XSFXDM":"3","KKMC":"不礼让行人中新大道与和旭路交口"},{"KKBH":"610261005000","HPHM":"车牌","JGSK":"2021-04-01 17:13:50.436","CDBH":"1","XSFX":"由东向西","XSFXDM":"1","KKMC":"中生大道与静湖西路（南侧）"},{"KKBH":"610276124","HPHM":"津HMS998","JGSK":"2021-04-01 17:13:50.443","CDBH":"1","XSFX":"由东向西","XSFXDM":"1","KKMC":"中新大道与中生大道交口"},{"KKBH":"720881004000","HPHM":"津FL3650","JGSK":"2021-04-01 17:13:50.447","CDBH":"1","XSFX":"由东向西","XSFXDM":"1","KKMC":"海旭道与永盛路交口"},{"KKBH":"7208610030000","HPHM":"津AF01219","JGSK":"2021-04-01 17:13:50.484","CDBH":"4","XSFX":"由西向东","XSFXDM":"2","KKMC":"海晨道与安明路交口正向"},{"KKBH":"610266118","HPHM":"津AF19257","JGSK":"2021-04-01 17:13:50.492","CDBH":"3","XSFX":"由东向西","XSFXDM":"1","KKMC":"中生大道与和畅路交口"},{"KKBH":"610271010","HPHM":"冀C1K746","JGSK":"2021-04-01 17:13:50.537","CDBH":"4","XSFX":"由南向北","XSFXDM":"3","KKMC":"中新大道与华五路交口"},{"KKBH":"7208710020000","HPHM":"冀R71K67","JGSK":"2021-04-01 17:13:50.571","CDBH":"6","XSFX":"由南向北","XSFXDM":"3","KKMC":"安正路与芳菲路交口正向"},{"KKBH":"610276126","HPHM":"津C6H501","JGSK":"2021-04-01 17:13:50.603","CDBH":"4","XSFX":"由南向北","XSFXDM":"3","KKMC":"中新大道与和意路交口"},{"KKBH":"610256112","HPHM":"津NNC515","JGSK":"2021-04-01 17:13:50.658","CDBH":"11","XSFX":"由北向南","XSFXDM":"4","KKMC":"中天大道与中津大道交口"},{"KKBH":"610261005000","HPHM":"津NK6381","JGSK":"2021-04-01 17:13:50.676","CDBH":"2","XSFX":"由南向北","XSFXDM":"3","KKMC":"中生大道与静湖西路（南侧）"},{"KKBH":"711","HPHM":"津RNP560","JGSK":"2021-04-01 17:13:50.677","CDBH":"7","XSFX":"由北向南","XSFXDM":"4","KKMC":"不礼让行人中新大道与和旭路交口"},{"KKBH":"610271008","HPHM":"津A3Q596","JGSK":"2021-04-01 17:13:50.718","CDBH":"2","XSFX":"由南向北","XSFXDM":"3","KKMC":"中新大道与航母主题公园支路交口"},{"KKBH":"7205710040000","HPHM":"津C89Q15","JGSK":"2021-04-01 17:13:50.739","CDBH":"5","XSFX":"由北向南","XSFXDM":"4","KKMC":"动漫东路与动漫中路交口正向"},{"KKBH":"7208910030000","HPHM":"黑A2SF39","JGSK":"2021-04-01 17:13:50.745","CDBH":"9","XSFX":"由南向北","XSFXDM":"3","KKMC":"海博道与安正路交口正向"},{"KKBH":"720571002000","HPHM":"津B3A678","JGSK":"2021-04-01 17:13:50.763","CDBH":"6","XSFX":"由北向南","XSFXDM":"4","KKMC":"动漫东路与文二路交口"},{"KKBH":"610256116","HPHM":"冀BX672X","JGSK":"2021-04-01 17:13:50.793","CDBH":"11","XSFX":"由北向南","XSFXDM":"4","KKMC":"中天大道与和顺路交口"},{"KKBH":"610276124","HPHM":"津NRR627","JGSK":"2021-04-01 17:13:50.794","CDBH":"7","XSFX":"由南向北","XSFXDM":"3","KKMC":"中新大道与中生大道交口"},{"KKBH":"720861003000","HPHM":"津JKS789","JGSK":"2021-04-01 17:13:50.814","CDBH":"4","XSFX":"由西向东","XSFXDM":"2","KKMC":"海晨道与安明路交口"},{"KKBH":"610286127","HPHM":"津GFH828","JGSK":"2021-04-01 17:13:50.817","CDBH":"2","XSFX":"由东向西","XSFXDM":"1","KKMC":"中津大道与和畅路交口"},{"KKBH":"7208810060000","HPHM":"豫PJ309E","JGSK":"2021-04-01 17:13:50.819","CDBH":"2","XSFX":"由西向东","XSFXDM":"2","KKMC":"海旭道与庄盛路交口正向"},{"KKBH":"610401004","HPHM":"车牌","JGSK":"2021-04-01 17:13:50.838","CDBH":"1","XSFX":"由东向西","XSFXDM":"1","KKMC":"和畅路与和风路交口"},{"KKBH":"610276126","HPHM":"津RZD211","JGSK":"2021-04-01 17:13:50.859","CDBH":"8","XSFX":"由北向南","XSFXDM":"4","KKMC":"中新大道与和意路交口"},{"KKBH":"7208710020000","HPHM":"津A5H215","JGSK":"2021-04-01 17:13:50.866","CDBH":"3","XSFX":"由西向东","XSFXDM":"2","KKMC":"安正路与芳菲路交口正向"},{"KKBH":"610276125","HPHM":"冀BM305Z","JGSK":"2021-04-01 17:13:50.892","CDBH":"7","XSFX":"由北向南","XSFXDM":"4","KKMC":"中新大道与和顺路交口"},{"KKBH":"610271009","HPHM":"津APC925","JGSK":"2021-04-01 17:13:50.897","CDBH":"10","XSFX":"由北向南","XSFXDM":"4","KKMC":"中新大道与泰七路交口"},{"KKBH":"610286127","HPHM":"津G28312","JGSK":"2021-04-01 17:13:50.917","CDBH":"1","XSFX":"由东向西","XSFXDM":"1","KKMC":"中津大道与和畅路交口"},{"KKBH":"610276124","HPHM":"津ANF909","JGSK":"2021-04-01 17:13:50.977","CDBH":"7","XSFX":"由南向北","XSFXDM":"3","KKMC":"中新大道与中生大道交口"},{"KKBH":"7208910030000","HPHM":"津FFE606","JGSK":"2021-04-01 17:13:51.013","CDBH":"12","XSFX":"由北向南","XSFXDM":"4","KKMC":"海博道与安正路交口正向"},{"KKBH":"7208910060000","HPHM":"蒙D583E5","JGSK":"2021-04-01 17:13:51.046","CDBH":"2","XSFX":"由东向西","XSFXDM":"1","KKMC":"海博道与永盛路交口正向"},{"KKBH":"610256115","HPHM":"津NZV628","JGSK":"2021-04-01 17:13:51.143","CDBH":"12","XSFX":"由北向南","XSFXDM":"4","KKMC":"中天大道与中生大道交口"},{"KKBH":"610256116","HPHM":"津GSF055","JGSK":"2021-04-01 17:13:51.145","CDBH":"5","XSFX":"由西向东","XSFXDM":"2","KKMC":"中天大道与和顺路交口"},{"KKBH":"610401005","HPHM":"冀BJ126Y","JGSK":"2021-04-01 17:13:51.154","CDBH":"5","XSFX":"由西向东","XSFXDM":"2","KKMC":"和畅路与和顺路交口"},{"KKBH":"610266118","HPHM":"津NGA366","JGSK":"2021-04-01 17:13:51.205","CDBH":"2","XSFX":"由东向西","XSFXDM":"1","KKMC":"中生大道与和畅路交口"},{"KKBH":"720871002000","HPHM":"津KKS660","JGSK":"2021-04-01 17:13:51.208","CDBH":"8","XSFX":"由北向南","XSFXDM":"4","KKMC":"安正路与芳菲路交口"},{"KKBH":"610256116","HPHM":"津E10329","JGSK":"2021-04-01 17:13:51.268","CDBH":"10","XSFX":"由北向南","XSFXDM":"4","KKMC":"中天大道与和顺路交口"},{"KKBH":"610271009","HPHM":"津DZM667","JGSK":"2021-04-01 17:13:51.268","CDBH":"8","XSFX":"由南向北","XSFXDM":"3","KKMC":"中新大道与泰七路交口"},{"KKBH":"720881002000","HPHM":"津NSW890","JGSK":"2021-04-01 17:13:51.382","CDBH":"6","XSFX":"由西向东","XSFXDM":"2","KKMC":"海旭道与安正路交口"},{"KKBH":"610401004","HPHM":"津ADE1966","JGSK":"2021-04-01 17:13:51.397","CDBH":"8","XSFX":"由南向北","XSFXDM":"3","KKMC":"和畅路与和风路交口"},{"KKBH":"610401004","HPHM":"车牌","JGSK":"2021-04-01 17:13:51.405","CDBH":"1","XSFX":"由东向西","XSFXDM":"1","KKMC":"和畅路与和风路交口"},{"KKBH":"7208910030000","HPHM":"车牌","JGSK":"2021-04-01 17:13:51.417","CDBH":"1","XSFX":"由东向西","XSFXDM":"1","KKMC":"海博道与安正路交口正向"},{"KKBH":"610256114","HPHM":"鲁RN9194","JGSK":"2021-04-01 17:13:51.442","CDBH":"6","XSFX":"由南向北","XSFXDM":"3","KKMC":"中天大道与和旭路交口"},{"KKBH":"610256115","HPHM":"津HM3090","JGSK":"2021-04-01 17:13:51.474","CDBH":"6","XSFX":"由西向东","XSFXDM":"2","KKMC":"中天大道与中生大道交口"},{"KKBH":"7208910030000","HPHM":"车牌","JGSK":"2021-04-01 17:13:51.475","CDBH":"9","XSFX":"由南向北","XSFXDM":"3","KKMC":"海博道与安正路交口正向"},{"KKBH":"7208910030000","HPHM":"车牌","JGSK":"2021-04-01 17:13:51.498","CDBH":"2","XSFX":"由东向西","XSFXDM":"1","KKMC":"海博道与安正路交口正向"},{"KKBH":"610276124","HPHM":"津MT6065","JGSK":"2021-04-01 17:13:51.514","CDBH":"8","XSFX":"由南向北","XSFXDM":"3","KKMC":"中新大道与中生大道交口"},{"KKBH":"610271008","HPHM":"津KBJ520","JGSK":"2021-04-01 17:13:51.518","CDBH":"1","XSFX":"由南向北","XSFXDM":"3","KKMC":"中新大道与航母主题公园支路交口"},{"KKBH":"610256112","HPHM":"津HGN519","JGSK":"2021-04-01 17:13:51.518","CDBH":"2","XSFX":"由东向西","XSFXDM":"1","KKMC":"中天大道与中津大道交口"},{"KKBH":"720881002000","HPHM":"津A8T715","JGSK":"2021-04-01 17:13:51.602","CDBH":"7","XSFX":"由西向东","XSFXDM":"2","KKMC":"海旭道与安正路交口"},{"KKBH":"610276124","HPHM":"津DR2018","JGSK":"2021-04-01 17:13:51.619","CDBH":"11","XSFX":"由北向南","XSFXDM":"4","KKMC":"中新大道与中生大道交口"},{"KKBH":"720871002000","HPHM":"津A17D02","JGSK":"2021-04-01 17:13:51.634","CDBH":"5","XSFX":"由南向北","XSFXDM":"3","KKMC":"安正路与芳菲路交口"},{"KKBH":"7208810020000","HPHM":"津KLC215","JGSK":"2021-04-01 17:13:51.635","CDBH":"12","XSFX":"由北向南","XSFXDM":"4","KKMC":"海旭道与安正路交口正向"},{"KKBH":"720571004000","HPHM":"津B2D039","JGSK":"2021-04-01 17:13:51.644","CDBH":"3","XSFX":"由西向东","XSFXDM":"2","KKMC":"动漫东路与动漫中路交口"},{"KKBH":"610391006","HPHM":"冀B62FY9","JGSK":"2021-04-01 17:13:51.649","CDBH":"1","XSFX":"由东向西","XSFXDM":"1","KKMC":"和韵路与和意路交口"},{"KKBH":"7208810020000","HPHM":"鲁B50W1Z","JGSK":"2021-04-01 17:13:51.653","CDBH":"1","XSFX":"由东向西","XSFXDM":"1","KKMC":"海旭道与安正路交口正向"},{"KKBH":"610271010","HPHM":"津ADA6118","JGSK":"2021-04-01 17:13:51.662","CDBH":"5","XSFX":"由南向北","XSFXDM":"3","KKMC":"中新大道与华五路交口"},{"KKBH":"7208910060000","HPHM":"鲁ND78W1","JGSK":"2021-04-01 17:13:51.686","CDBH":"5","XSFX":"由西向东","XSFXDM":"2","KKMC":"海博道与永盛路交口正向"},{"KKBH":"720891006000","HPHM":"津GLC052","JGSK":"2021-04-01 17:13:51.708","CDBH":"3","XSFX":"由东向西","XSFXDM":"1","KKMC":"海博道与永盛路交口"},{"KKBH":"610401004","HPHM":"津MQH856","JGSK":"2021-04-01 17:13:51.715","CDBH":"9","XSFX":"由南向北","XSFXDM":"3","KKMC":"和畅路与和风路交口"},{"KKBH":"610271008","HPHM":"津A371KT","JGSK":"2021-04-01 17:13:51.758","CDBH":"1","XSFX":"由南向北","XSFXDM":"3","KKMC":"中新大道与航母主题公园支路交口"},{"KKBH":"7208910030000","HPHM":"津NHF766","JGSK":"2021-04-01 17:13:51.782","CDBH":"11","XSFX":"由北向南","XSFXDM":"4","KKMC":"海博道与安正路交口正向"},{"KKBH":"610256115","HPHM":"津HYC259","JGSK":"2021-04-01 17:13:51.783","CDBH":"11","XSFX":"由北向南","XSFXDM":"4","KKMC":"中天大道与中生大道交口"},{"KKBH":"610276125","HPHM":"津DHW350","JGSK":"2021-04-01 17:13:51.795","CDBH":"8","XSFX":"由北向南","XSFXDM":"4","KKMC":"中新大道与和顺路交口"},{"KKBH":"610326142000","HPHM":"冀BP316M","JGSK":"2021-04-01 17:13:51.828","CDBH":"14","XSFX":"由北向南","XSFXDM":"4","KKMC":"中成大道与泰七路交口"},{"KKBH":"610391006","HPHM":"津DNU600","JGSK":"2021-04-01 17:13:51.835","CDBH":"4","XSFX":"由西向东","XSFXDM":"2","KKMC":"和韵路与和意路交口"},{"KKBH":"610276126","HPHM":"津A7B977","JGSK":"2021-04-01 17:13:51.883","CDBH":"5","XSFX":"由南向北","XSFXDM":"3","KKMC":"中新大道与和意路交口"},{"KKBH":"610276126","HPHM":"津DYT730","JGSK":"2021-04-01 17:13:51.884","CDBH":"4","XSFX":"由南向北","XSFXDM":"3","KKMC":"中新大道与和意路交口"},{"KKBH":"720871002000","HPHM":"蒙A844DJ","JGSK":"2021-04-01 17:13:51.892","CDBH":"3","XSFX":"由西向东","XSFXDM":"2","KKMC":"安正路与芳菲路交口"},{"KKBH":"610276124","HPHM":"津CBQ792","JGSK":"2021-04-01 17:13:51.922","CDBH":"3","XSFX":"由东向西","XSFXDM":"1","KKMC":"中新大道与中生大道交口"},{"KKBH":"728031003000","HPHM":"津RAX717","JGSK":"2021-04-01 17:13:51.926","CDBH":"2","XSFX":"由东向西","XSFXDM":"1","KKMC":"动漫中路与文二路交口"},{"KKBH":"610266118","HPHM":"京AA2189","JGSK":"2021-04-01 17:13:51.939","CDBH":"10","XSFX":"由北向南","XSFXDM":"4","KKMC":"中生大道与和畅路交口"},{"KKBH":"610276125","HPHM":"冀F9VK97","JGSK":"2021-04-01 17:13:51.956","CDBH":"4","XSFX":"由南向北","XSFXDM":"3","KKMC":"中新大道与和顺路交口"},{"KKBH":"711","HPHM":"津AD33433","JGSK":"2021-04-01 17:13:51.971","CDBH":"2","XSFX":"由东向西","XSFXDM":"1","KKMC":"不礼让行人中新大道与和旭路交口"},{"KKBH":"610391006","HPHM":"黑EFZ062","JGSK":"2021-04-01 17:13:51.987","CDBH":"4","XSFX":"由西向东","XSFXDM":"2","KKMC":"和韵路与和意路交口"},{"KKBH":"610391008","HPHM":"津JWL619","JGSK":"2021-04-01 17:13:51.995","CDBH":"4","XSFX":"由西向东","XSFXDM":"2","KKMC":"和韵路与和旭路交口"},{"KKBH":"610266118","HPHM":"津C02732","JGSK":"2021-04-01 17:13:52.012","CDBH":"5","XSFX":"由西向东","XSFXDM":"2","KKMC":"中生大道与和畅路交口"},{"KKBH":"610276125","HPHM":"冀AP1U78","JGSK":"2021-04-01 17:13:52.03","CDBH":"1","XSFX":"由东向西","XSFXDM":"1","KKMC":"中新大道与和顺路交口"},{"KKBH":"610266118","HPHM":"津MHF455","JGSK":"2021-04-01 17:13:52.053","CDBH":"2","XSFX":"由东向西","XSFXDM":"1","KKMC":"中生大道与和畅路交口"},{"KKBH":"610256115","HPHM":"津C3F012","JGSK":"2021-04-01 17:13:52.056","CDBH":"3","XSFX":"由东向西","XSFXDM":"1","KKMC":"中天大道与中生大道交口"},{"KKBH":"610266118","HPHM":"津KKH767","JGSK":"2021-04-01 17:13:52.113","CDBH":"4","XSFX":"由西向东","XSFXDM":"2","KKMC":"中生大道与和畅路交口"},{"KKBH":"610276126","HPHM":"津AD16706","JGSK":"2021-04-01 17:13:52.146","CDBH":"8","XSFX":"由北向南","XSFXDM":"4","KKMC":"中新大道与和意路交口"},{"KKBH":"711","HPHM":"津G56269","JGSK":"2021-04-01 17:13:52.194","CDBH":"5","XSFX":"由南向北","XSFXDM":"3","KKMC":"不礼让行人中新大道与和旭路交口"},{"KKBH":"610271008","HPHM":"吉A0F602","JGSK":"2021-04-01 17:13:52.234","CDBH":"5","XSFX":"由北向南","XSFXDM":"4","KKMC":"中新大道与航母主题公园支路交口"},{"KKBH":"610256115","HPHM":"鲁NM16D1","JGSK":"2021-04-01 17:13:52.235","CDBH":"4","XSFX":"由西向东","XSFXDM":"2","KKMC":"中天大道与中生大道交口"},{"KKBH":"7208810060000","HPHM":"车牌","JGSK":"2021-04-01 17:13:52.241","CDBH":"4","XSFX":"由南向北","XSFXDM":"3","KKMC":"海旭道与庄盛路交口正向"},{"KKBH":"610256116","HPHM":"津HCL536","JGSK":"2021-04-01 17:13:52.401","CDBH":"11","XSFX":"由北向南","XSFXDM":"4","KKMC":"中天大道与和顺路交口"},{"KKBH":"610251002","HPHM":"津A3R436","JGSK":"2021-04-01 17:13:52.457","CDBH":"4","XSFX":"由西向东","XSFXDM":"2","KKMC":"中天大道与和睦路交口"},{"KKBH":"610256114","HPHM":"津HA5101","JGSK":"2021-04-01 17:13:52.487","CDBH":"4","XSFX":"由南向北","XSFXDM":"3","KKMC":"中天大道与和旭路交口"},{"KKBH":"7208810020000","HPHM":"冀B6AK39","JGSK":"2021-04-01 17:13:52.537","CDBH":"4","XSFX":"由东向西","XSFXDM":"1","KKMC":"海旭道与安正路交口正向"},{"KKBH":"7280310030000","HPHM":"津GRZ909","JGSK":"2021-04-01 17:13:52.542","CDBH":"5","XSFX":"由北向南","XSFXDM":"4","KKMC":"动漫中路与文二路交口正向"},{"KKBH":"6102661220000","HPHM":"津GRX978","JGSK":"2021-04-01 17:13:52.55","CDBH":"2","XSFX":"由西向东","XSFXDM":"2","KKMC":"生态城中生大道故道河一桥西向东上桥处正向"},{"KKBH":"720571001000","HPHM":"冀TG0H52","JGSK":"2021-04-01 17:13:52.552","CDBH":"5","XSFX":"由北向南","XSFXDM":"4","KKMC":"动漫东路与文一路交口"},{"KKBH":"711","HPHM":"津A3G386","JGSK":"2021-04-01 17:13:52.601","CDBH":"7","XSFX":"由北向南","XSFXDM":"4","KKMC":"不礼让行人中新大道与和旭路交口"},{"KKBH":"610391007","HPHM":"津A1W271","JGSK":"2021-04-01 17:13:52.662","CDBH":"12","XSFX":"由北向南","XSFXDM":"4","KKMC":"和韵路与和风路交口"},{"KKBH":"610401005","HPHM":"津AHA429","JGSK":"2021-04-01 17:13:52.674","CDBH":"6","XSFX":"由西向东","XSFXDM":"2","KKMC":"和畅路与和顺路交口"},{"KKBH":"610266118","HPHM":"津HY8050","JGSK":"2021-04-01 17:13:52.707","CDBH":"10","XSFX":"由北向南","XSFXDM":"4","KKMC":"中生大道与和畅路交口"},{"KKBH":"6102661220000","HPHM":"津MFC768","JGSK":"2021-04-01 17:13:52.738","CDBH":"3","XSFX":"由西向东","XSFXDM":"2","KKMC":"生态城中生大道故道河一桥西向东上桥处正向"},{"KKBH":"610276124","HPHM":"津H29806","JGSK":"2021-04-01 17:13:52.794","CDBH":"7","XSFX":"由南向北","XSFXDM":"3","KKMC":"中新大道与中生大道交口"},{"KKBH":"6071310030000","HPHM":"车牌","JGSK":"2021-04-01 17:13:52.812","CDBH":"3","XSFX":"由东向西","XSFXDM":"1","KKMC":"中央大道与海旭道交口正向"},{"KKBH":"610276125","HPHM":"津A0Z171","JGSK":"2021-04-01 17:13:52.829","CDBH":"5","XSFX":"由南向北","XSFXDM":"3","KKMC":"中新大道与和顺路交口"},{"KKBH":"610276126","HPHM":"津KWR968","JGSK":"2021-04-01 17:13:52.845","CDBH":"4","XSFX":"由南向北","XSFXDM":"3","KKMC":"中新大道与和意路交口"},{"KKBH":"610391007","HPHM":"津C61W75","JGSK":"2021-04-01 17:13:52.865","CDBH":"2","XSFX":"由东向西","XSFXDM":"1","KKMC":"和韵路与和风路交口"},{"KKBH":"610286127","HPHM":"京PQV977","JGSK":"2021-04-01 17:13:52.888","CDBH":"4","XSFX":"由西向东","XSFXDM":"2","KKMC":"中津大道与和畅路交口"},{"KKBH":"610256115","HPHM":"津AD61695","JGSK":"2021-04-01 17:13:52.914","CDBH":"2","XSFX":"由东向西","XSFXDM":"1","KKMC":"中天大道与中生大道交口"},{"KKBH":"7208910030000","HPHM":"车牌","JGSK":"2021-04-01 17:13:52.918","CDBH":"3","XSFX":"由东向西","XSFXDM":"1","KKMC":"海博道与安正路交口正向"},{"KKBH":"610271008","HPHM":"车牌","JGSK":"2021-04-01 17:13:52.951","CDBH":"5","XSFX":"由北向南","XSFXDM":"4","KKMC":"中新大道与航母主题公园支路交口"},{"KKBH":"610256114","HPHM":"津LG8562","JGSK":"2021-04-01 17:13:52.955","CDBH":"7","XSFX":"由北向南","XSFXDM":"4","KKMC":"中天大道与和旭路交口"},{"KKBH":"610256115","HPHM":"津AD15448","JGSK":"2021-04-01 17:13:52.957","CDBH":"9","XSFX":"由南向北","XSFXDM":"3","KKMC":"中天大道与中生大道交口"},{"KKBH":"610266118","HPHM":"津NZ758U","JGSK":"2021-04-01 17:13:52.973","CDBH":"3","XSFX":"由东向西","XSFXDM":"1","KKMC":"中生大道与和畅路交口"},{"KKBH":"610401005","HPHM":"苏F9T1P2","JGSK":"2021-04-01 17:13:52.992","CDBH":"7","XSFX":"由南向北","XSFXDM":"3","KKMC":"和畅路与和顺路交口"},{"KKBH":"610401005","HPHM":"津GYW266","JGSK":"2021-04-01 17:13:53.011","CDBH":"11","XSFX":"由北向南","XSFXDM":"4","KKMC":"和畅路与和顺路交口"},{"KKBH":"610391007","HPHM":"津K96613","JGSK":"2021-04-01 17:13:53.024","CDBH":"5","XSFX":"由西向东","XSFXDM":"2","KKMC":"和韵路与和风路交口"},{"KKBH":"720891003000","HPHM":"津MA9129","JGSK":"2021-04-01 17:13:53.039","CDBH":"7","XSFX":"由南向北","XSFXDM":"3","KKMC":"海博道与安正路交口"},{"KKBH":"720861003000","HPHM":"津RYE561","JGSK":"2021-04-01 17:13:53.062","CDBH":"4","XSFX":"由西向东","XSFXDM":"2","KKMC":"海晨道与安明路交口"},{"KKBH":"610401005","HPHM":"津KPY168","JGSK":"2021-04-01 17:13:53.088","CDBH":"10","XSFX":"由北向南","XSFXDM":"4","KKMC":"和畅路与和顺路交口"},{"KKBH":"610266122000","HPHM":"苏EQK030","JGSK":"2021-04-01 17:13:53.117","CDBH":"3","XSFX":"由西向东","XSFXDM":"2","KKMC":"生态城中生大道故道河一桥西向东上桥处"},{"KKBH":"610401005","HPHM":"津RHR369","JGSK":"2021-04-01 17:13:53.118","CDBH":"10","XSFX":"由北向南","XSFXDM":"4","KKMC":"和畅路与和顺路交口"},{"KKBH":"7208210040000","HPHM":"贵A7JT57","JGSK":"2021-04-01 17:13:53.13","CDBH":"3","XSFX":"由南向北","XSFXDM":"3","KKMC":"动漫西路与动漫北路交口正向"},{"KKBH":"610256115","HPHM":"晋BVJ332","JGSK":"2021-04-01 17:13:53.143","CDBH":"10","XSFX":"由北向南","XSFXDM":"4","KKMC":"中天大道与中生大道交口"},{"KKBH":"7208710020000","HPHM":"津ADF3456","JGSK":"2021-04-01 17:13:53.147","CDBH":"9","XSFX":"由北向南","XSFXDM":"4","KKMC":"安正路与芳菲路交口正向"},{"KKBH":"7209010020000","HPHM":"冀T58L36","JGSK":"2021-04-01 17:13:53.148","CDBH":"8","XSFX":"由南向北","XSFXDM":"3","KKMC":"玉林道与安正路交口正向"},{"KKBH":"610256115","HPHM":"津JY5731","JGSK":"2021-04-01 17:13:53.155","CDBH":"5","XSFX":"由西向东","XSFXDM":"2","KKMC":"中天大道与中生大道交口"},{"KKBH":"610276125","HPHM":"吉JMU605","JGSK":"2021-04-01 17:13:53.156","CDBH":"8","XSFX":"由北向南","XSFXDM":"4","KKMC":"中新大道与和顺路交口"},{"KKBH":"7208610030000","HPHM":"津A8T521","JGSK":"2021-04-01 17:13:53.254","CDBH":"10","XSFX":"由北向南","XSFXDM":"4","KKMC":"海晨道与安明路交口正向"},{"KKBH":"720881002000","HPHM":"津KY7961","JGSK":"2021-04-01 17:13:53.369","CDBH":"3","XSFX":"由东向西","XSFXDM":"1","KKMC":"海旭道与安正路交口"},{"KKBH":"610276125","HPHM":"津AD11962","JGSK":"2021-04-01 17:13:53.38","CDBH":"4","XSFX":"由南向北","XSFXDM":"3","KKMC":"中新大道与和顺路交口"},{"KKBH":"610256111","HPHM":"津G60365","JGSK":"2021-04-01 17:13:53.386","CDBH":"7","XSFX":"由北向南","XSFXDM":"4","KKMC":"中天大道与和惠路交口"},{"KKBH":"610256113","HPHM":"冀J0C9N7","JGSK":"2021-04-01 17:13:53.406","CDBH":"5","XSFX":"由南向北","XSFXDM":"3","KKMC":"中天大道与和风路交口"},{"KKBH":"610271009","HPHM":"津LBY986","JGSK":"2021-04-01 17:13:53.421","CDBH":"7","XSFX":"由南向北","XSFXDM":"3","KKMC":"中新大道与泰七路交口"},{"KKBH":"610391007","HPHM":"BA08568","JGSK":"2021-04-01 17:13:53.43","CDBH":"6","XSFX":"由西向东","XSFXDM":"2","KKMC":"和韵路与和风路交口"},{"KKBH":"610391007","HPHM":"津HV0509","JGSK":"2021-04-01 17:13:53.431","CDBH":"4","XSFX":"由西向东","XSFXDM":"2","KKMC":"和韵路与和风路交口"},{"KKBH":"610256114","HPHM":"黑GU3903","JGSK":"2021-04-01 17:13:53.436","CDBH":"5","XSFX":"由南向北","XSFXDM":"3","KKMC":"中天大道与和旭路交口"},{"KKBH":"7208710020000","HPHM":"津JZN016","JGSK":"2021-04-01 17:13:53.453","CDBH":"6","XSFX":"由南向北","XSFXDM":"3","KKMC":"安正路与芳菲路交口正向"},{"KKBH":"610401005","HPHM":"冀BV830G","JGSK":"2021-04-01 17:13:53.473","CDBH":"8","XSFX":"由南向北","XSFXDM":"3","KKMC":"和畅路与和顺路交口"},{"KKBH":"720861002000","HPHM":"津N05088","JGSK":"2021-04-01 17:13:53.52","CDBH":"10","XSFX":"由北向南","XSFXDM":"4","KKMC":"海晨道与安正路交口"},{"KKBH":"7280310030000","HPHM":"车牌","JGSK":"2021-04-01 17:13:53.541","CDBH":"4","XSFX":"由南向北","XSFXDM":"3","KKMC":"动漫中路与文二路交口正向"},{"KKBH":"610401005","HPHM":"津A9H545","JGSK":"2021-04-01 17:13:53.554","CDBH":"4","XSFX":"由西向东","XSFXDM":"2","KKMC":"和畅路与和顺路交口"},{"KKBH":"610256115","HPHM":"津DPU366","JGSK":"2021-04-01 17:13:53.554","CDBH":"4","XSFX":"由西向东","XSFXDM":"2","KKMC":"中天大道与中生大道交口"},{"KKBH":"610271008","HPHM":"车牌","JGSK":"2021-04-01 17:13:53.594","CDBH":"1","XSFX":"由南向北","XSFXDM":"3","KKMC":"中新大道与航母主题公园支路交口"},{"KKBH":"720541004000","HPHM":"津AU5956","JGSK":"2021-04-01 17:13:53.658","CDBH":"2","XSFX":"由东向西","XSFXDM":"1","KKMC":"动漫环路东与动漫中路交口"},{"KKBH":"610266117","HPHM":"津JZ9599","JGSK":"2021-04-01 17:13:53.675","CDBH":"1","XSFX":"由东向西","XSFXDM":"1","KKMC":"中生大道与和韵路交口"},{"KKBH":"610391008","HPHM":"津C97W53","JGSK":"2021-04-01 17:13:53.733","CDBH":"1","XSFX":"由东向西","XSFXDM":"1","KKMC":"和韵路与和旭路交口"},{"KKBH":"610266122000","HPHM":"津RYY251","JGSK":"2021-04-01 17:13:53.762","CDBH":"1","XSFX":"由西向东","XSFXDM":"2","KKMC":"生态城中生大道故道河一桥西向东上桥处"},{"KKBH":"720891003000","HPHM":"津FFE606","JGSK":"2021-04-01 17:13:53.81","CDBH":"2","XSFX":"由东向西","XSFXDM":"1","KKMC":"海博道与安正路交口"},{"KKBH":"610276125","HPHM":"冀FD9V25","JGSK":"2021-04-01 17:13:53.811","CDBH":"5","XSFX":"由南向北","XSFXDM":"3","KKMC":"中新大道与和顺路交口"},{"KKBH":"610256115","HPHM":"冀B90515","JGSK":"2021-04-01 17:13:53.862","CDBH":"9","XSFX":"由南向北","XSFXDM":"3","KKMC":"中天大道与中生大道交口"},{"KKBH":"610276126","HPHM":"津H74989","JGSK":"2021-04-01 17:13:53.883","CDBH":"4","XSFX":"由南向北","XSFXDM":"3","KKMC":"中新大道与和意路交口"},{"KKBH":"7280310030000","HPHM":"车牌","JGSK":"2021-04-01 17:13:53.891","CDBH":"4","XSFX":"由南向北","XSFXDM":"3","KKMC":"动漫中路与文二路交口正向"},{"KKBH":"610276126","HPHM":"津LCQ455","JGSK":"2021-04-01 17:13:53.987","CDBH":"7","XSFX":"由北向南","XSFXDM":"4","KKMC":"中新大道与和意路交口"},{"KKBH":"610276124","HPHM":"津KCE179","JGSK":"2021-04-01 17:13:53.994","CDBH":"8","XSFX":"由南向北","XSFXDM":"3","KKMC":"中新大道与中生大道交口"},{"KKBH":"610276125","HPHM":"车牌","JGSK":"2021-04-01 17:13:54.029","CDBH":"7","XSFX":"由北向南","XSFXDM":"4","KKMC":"中新大道与和顺路交口"},{"KKBH":"610276125","HPHM":"津MJW238","JGSK":"2021-04-01 17:13:54.032","CDBH":"5","XSFX":"由南向北","XSFXDM":"3","KKMC":"中新大道与和顺路交口"},{"KKBH":"6071310030000","HPHM":"津N61029","JGSK":"2021-04-01 17:13:54.118","CDBH":"2","XSFX":"由东向西","XSFXDM":"1","KKMC":"中央大道与海旭道交口正向"},{"KKBH":"7205710040000","HPHM":"津KHX585","JGSK":"2021-04-01 17:13:54.121","CDBH":"1","XSFX":"由东向西","XSFXDM":"1","KKMC":"动漫东路与动漫中路交口正向"},{"KKBH":"7208810020000","HPHM":"冀J0D9V3","JGSK":"2021-04-01 17:13:54.159","CDBH":"4","XSFX":"由东向西","XSFXDM":"1","KKMC":"海旭道与安正路交口正向"},{"KKBH":"610326142000","HPHM":"津B2E635","JGSK":"2021-04-01 17:13:54.171","CDBH":"4","XSFX":"由西向东","XSFXDM":"2","KKMC":"中成大道与泰七路交口"},{"KKBH":"711","HPHM":"津B0T813","JGSK":"2021-04-01 17:13:54.193","CDBH":"5","XSFX":"由南向北","XSFXDM":"3","KKMC":"不礼让行人中新大道与和旭路交口"},{"KKBH":"711","HPHM":"京P82C22","JGSK":"2021-04-01 17:13:54.202","CDBH":"8","XSFX":"由北向南","XSFXDM":"4","KKMC":"不礼让行人中新大道与和旭路交口"},{"KKBH":"610256116","HPHM":"津NYF566","JGSK":"2021-04-01 17:13:54.235","CDBH":"10","XSFX":"由北向南","XSFXDM":"4","KKMC":"中天大道与和顺路交口"},{"KKBH":"610271008","HPHM":"蒙A371KT","JGSK":"2021-04-01 17:13:54.243","CDBH":"2","XSFX":"由南向北","XSFXDM":"3","KKMC":"中新大道与航母主题公园支路交口"},{"KKBH":"7208510020000","HPHM":"冀B6NU35","JGSK":"2021-04-01 17:13:54.256","CDBH":"4","XSFX":"由西向东","XSFXDM":"2","KKMC":"碧水道与安正路交口正向"},{"KKBH":"610286127","HPHM":"津GFH828","JGSK":"2021-04-01 17:13:54.283","CDBH":"3","XSFX":"由东向西","XSFXDM":"1","KKMC":"中津大道与和畅路交口"},{"KKBH":"610266118","HPHM":"辽A9Z97X","JGSK":"2021-04-01 17:13:54.307","CDBH":"11","XSFX":"由北向南","XSFXDM":"4","KKMC":"中生大道与和畅路交口"},{"KKBH":"610276126","HPHM":"津RZD211","JGSK":"2021-04-01 17:13:54.313","CDBH":"8","XSFX":"由北向南","XSFXDM":"4","KKMC":"中新大道与和意路交口"},{"KKBH":"7208610020000","HPHM":"津AY2505","JGSK":"2021-04-01 17:13:54.488","CDBH":"10","XSFX":"由北向南","XSFXDM":"4","KKMC":"海晨道与安正路交口正向"},{"KKBH":"610276125","HPHM":"津HPV887","JGSK":"2021-04-01 17:13:54.509","CDBH":"8","XSFX":"由北向南","XSFXDM":"4","KKMC":"中新大道与和顺路交口"},{"KKBH":"610401005","HPHM":"津C119E7","JGSK":"2021-04-01 17:13:54.537","CDBH":"10","XSFX":"由北向南","XSFXDM":"4","KKMC":"和畅路与和顺路交口"},{"KKBH":"7208810040000","HPHM":"津HAN217","JGSK":"2021-04-01 17:13:54.537","CDBH":"1","XSFX":"由东向西","XSFXDM":"1","KKMC":"海旭道与永盛路交口正向"},{"KKBH":"720891006000","HPHM":"鲁ND78W1","JGSK":"2021-04-01 17:13:54.546","CDBH":"5","XSFX":"由西向东","XSFXDM":"2","KKMC":"海博道与永盛路交口"},{"KKBH":"610271010","HPHM":"津B36909","JGSK":"2021-04-01 17:13:54.55","CDBH":"7","XSFX":"由北向南","XSFXDM":"4","KKMC":"中新大道与华五路交口"},{"KKBH":"720881007000","HPHM":"津LR0987","JGSK":"2021-04-01 17:13:54.553","CDBH":"1","XSFX":"由东向西","XSFXDM":"1","KKMC":"海旭道与弘通路交口"},{"KKBH":"720881006000","HPHM":"豫PJ309E","JGSK":"2021-04-01 17:13:54.56","CDBH":"2","XSFX":"由西向东","XSFXDM":"2","KKMC":"海旭道与庄盛路交口"},{"KKBH":"720891006000","HPHM":"蒙D583E5","JGSK":"2021-04-01 17:13:54.56","CDBH":"2","XSFX":"由东向西","XSFXDM":"1","KKMC":"海博道与永盛路交口"},{"KKBH":"610256115","HPHM":"冀D68E89","JGSK":"2021-04-01 17:13:54.582","CDBH":"8","XSFX":"由南向北","XSFXDM":"3","KKMC":"中天大道与中生大道交口"},{"KKBH":"610286127","HPHM":"津DJY332","JGSK":"2021-04-01 17:13:54.588","CDBH":"1","XSFX":"由东向西","XSFXDM":"1","KKMC":"中津大道与和畅路交口"},{"KKBH":"610256115","HPHM":"津KHH795","JGSK":"2021-04-01 17:13:54.594","CDBH":"6","XSFX":"由西向东","XSFXDM":"2","KKMC":"中天大道与中生大道交口"},{"KKBH":"6102661220000","HPHM":"津AZ8808","JGSK":"2021-04-01 17:13:54.623","CDBH":"2","XSFX":"由西向东","XSFXDM":"2","KKMC":"生态城中生大道故道河一桥西向东上桥处正向"},{"KKBH":"720881002000","HPHM":"鲁B50W1Z","JGSK":"2021-04-01 17:13:54.628","CDBH":"1","XSFX":"由东向西","XSFXDM":"1","KKMC":"海旭道与安正路交口"},{"KKBH":"610271008","HPHM":"车牌","JGSK":"2021-04-01 17:13:54.64","CDBH":"2","XSFX":"由南向北","XSFXDM":"3","KKMC":"中新大道与航母主题公园支路交口"},{"KKBH":"720541005000","HPHM":"津A05Q28","JGSK":"2021-04-01 17:13:54.682","CDBH":"3","XSFX":"由西向东","XSFXDM":"2","KKMC":"动漫环路东与动漫西路交口"},{"KKBH":"740011002000","HPHM":"津A7Q016","JGSK":"2021-04-01 17:13:54.696","CDBH":"14","XSFX":"由北向南","XSFXDM":"4","KKMC":"静湖南路与华一路交口"},{"KKBH":"610266117","HPHM":"津AY1868","JGSK":"2021-04-01 17:13:54.783","CDBH":"2","XSFX":"由东向西","XSFXDM":"1","KKMC":"中生大道与和韵路交口"},{"KKBH":"720881002000","HPHM":"鲁AP5Q03","JGSK":"2021-04-01 17:13:54.785","CDBH":"2","XSFX":"由东向西","XSFXDM":"1","KKMC":"海旭道与安正路交口"},{"KKBH":"610256116","HPHM":"津RNQ900","JGSK":"2021-04-01 17:13:54.81","CDBH":"11","XSFX":"由北向南","XSFXDM":"4","KKMC":"中天大道与和顺路交口"},{"KKBH":"610276124","HPHM":"津MEF658","JGSK":"2021-04-01 17:13:54.82","CDBH":"11","XSFX":"由北向南","XSFXDM":"4","KKMC":"中新大道与中生大道交口"},{"KKBH":"610256115","HPHM":"豫AT20Y1","JGSK":"2021-04-01 17:13:54.823","CDBH":"11","XSFX":"由北向南","XSFXDM":"4","KKMC":"中天大道与中生大道交口"},{"KKBH":"610391008","HPHM":"津C967K1","JGSK":"2021-04-01 17:13:54.874","CDBH":"4","XSFX":"由西向东","XSFXDM":"2","KKMC":"和韵路与和旭路交口"},{"KKBH":"7280310030000","HPHM":"津AD21092","JGSK":"2021-04-01 17:13:54.88","CDBH":"2","XSFX":"由东向西","XSFXDM":"1","KKMC":"动漫中路与文二路交口正向"},{"KKBH":"610276125","HPHM":"津DD6715","JGSK":"2021-04-01 17:13:54.899","CDBH":"1","XSFX":"由东向西","XSFXDM":"1","KKMC":"中新大道与和顺路交口"},{"KKBH":"610271008","HPHM":"津RAA735","JGSK":"2021-04-01 17:13:54.953","CDBH":"5","XSFX":"由北向南","XSFXDM":"4","KKMC":"中新大道与航母主题公园支路交口"},{"KKBH":"610271009","HPHM":"冀B5V8K8","JGSK":"2021-04-01 17:13:54.955","CDBH":"4","XSFX":"由西向东","XSFXDM":"2","KKMC":"中新大道与泰七路交口"},{"KKBH":"720861002000","HPHM":"津GAB699","JGSK":"2021-04-01 17:13:54.96","CDBH":"10","XSFX":"由北向南","XSFXDM":"4","KKMC":"海晨道与安正路交口"},{"KKBH":"720881002000","HPHM":"鲁D7702X","JGSK":"2021-04-01 17:13:54.964","CDBH":"7","XSFX":"由西向东","XSFXDM":"2","KKMC":"海旭道与安正路交口"},{"KKBH":"610276124","HPHM":"鄂D6K187","JGSK":"2021-04-01 17:13:54.968","CDBH":"3","XSFX":"由东向西","XSFXDM":"1","KKMC":"中新大道与中生大道交口"},{"KKBH":"610276126","HPHM":"冀EYH604","JGSK":"2021-04-01 17:13:55.004","CDBH":"5","XSFX":"由南向北","XSFXDM":"3","KKMC":"中新大道与和意路交口"},{"KKBH":"610271009","HPHM":"津DZM667","JGSK":"2021-04-01 17:13:55.005","CDBH":"8","XSFX":"由南向北","XSFXDM":"3","KKMC":"中新大道与泰七路交口"},{"KKBH":"610251001","HPHM":"津KYX127","JGSK":"2021-04-01 17:13:55.062","CDBH":"8","XSFX":"由北向南","XSFXDM":"4","KKMC":"中天大道与和畅路交口"},{"KKBH":"610266118","HPHM":"津C00R35","JGSK":"2021-04-01 17:13:55.082","CDBH":"2","XSFX":"由东向西","XSFXDM":"1","KKMC":"中生大道与和畅路交口"},{"KKBH":"6102610030000","HPHM":"津FJL006","JGSK":"2021-04-01 17:13:55.121","CDBH":"8","XSFX":"由北向南","XSFXDM":"4","KKMC":"中生大道与静湖南路交口正向"},{"KKBH":"610256115","HPHM":"津NNY710","JGSK":"2021-04-01 17:13:55.169","CDBH":"7","XSFX":"由南向北","XSFXDM":"3","KKMC":"中天大道与中生大道交口"},{"KKBH":"720891003000","HPHM":"冀B6Q1K0","JGSK":"2021-04-01 17:13:55.201","CDBH":"7","XSFX":"由南向北","XSFXDM":"3","KKMC":"海博道与安正路交口"},{"KKBH":"610391007","HPHM":"津MN6086","JGSK":"2021-04-01 17:13:55.21","CDBH":"7","XSFX":"由南向北","XSFXDM":"3","KKMC":"和韵路与和风路交口"},{"KKBH":"610256112","HPHM":"津FRV559","JGSK":"2021-04-01 17:13:55.3","CDBH":"2","XSFX":"由东向西","XSFXDM":"1","KKMC":"中天大道与中津大道交口"},{"KKBH":"610401005","HPHM":"京AUN369","JGSK":"2021-04-01 17:13:55.314","CDBH":"5","XSFX":"由西向东","XSFXDM":"2","KKMC":"和畅路与和顺路交口"},{"KKBH":"7205710040000","HPHM":"津C96W93","JGSK":"2021-04-01 17:13:55.347","CDBH":"3","XSFX":"由西向东","XSFXDM":"2","KKMC":"动漫东路与动漫中路交口正向"},{"KKBH":"610276124","HPHM":"津C752W7","JGSK":"2021-04-01 17:13:55.355","CDBH":"7","XSFX":"由南向北","XSFXDM":"3","KKMC":"中新大道与中生大道交口"},{"KKBH":"7208910030000","HPHM":"津B7A6U8","JGSK":"2021-04-01 17:13:55.368","CDBH":"9","XSFX":"由南向北","XSFXDM":"3","KKMC":"海博道与安正路交口正向"},{"KKBH":"720871002000","HPHM":"津DTL886","JGSK":"2021-04-01 17:13:55.411","CDBH":"3","XSFX":"由西向东","XSFXDM":"2","KKMC":"安正路与芳菲路交口"},{"KKBH":"610286127","HPHM":"津NHJ008","JGSK":"2021-04-01 17:13:55.434","CDBH":"7","XSFX":"由南向北","XSFXDM":"3","KKMC":"中津大道与和畅路交口"},{"KKBH":"7208810020000","HPHM":"津ADB2132","JGSK":"2021-04-01 17:13:55.437","CDBH":"9","XSFX":"由南向北","XSFXDM":"3","KKMC":"海旭道与安正路交口正向"},{"KKBH":"610276125","HPHM":"津AF7681","JGSK":"2021-04-01 17:13:55.451","CDBH":"7","XSFX":"由北向南","XSFXDM":"4","KKMC":"中新大道与和顺路交口"},{"KKBH":"711","HPHM":"津C381C2","JGSK":"2021-04-01 17:13:55.484","CDBH":"7","XSFX":"由北向南","XSFXDM":"4","KKMC":"不礼让行人中新大道与和旭路交口"},{"KKBH":"610266118","HPHM":"津RTB221","JGSK":"2021-04-01 17:13:55.506","CDBH":"10","XSFX":"由北向南","XSFXDM":"4","KKMC":"中生大道与和畅路交口"},{"KKBH":"720821004000","HPHM":"津DWY711","JGSK":"2021-04-01 17:13:55.527","CDBH":"3","XSFX":"由南向北","XSFXDM":"3","KKMC":"动漫西路与动漫北路交口"},{"KKBH":"610256115","HPHM":"津MBU587","JGSK":"2021-04-01 17:13:55.545","CDBH":"10","XSFX":"由北向南","XSFXDM":"4","KKMC":"中天大道与中生大道交口"},{"KKBH":"7208910050000","HPHM":"车牌","JGSK":"2021-04-01 17:13:55.58","CDBH":"9","XSFX":"由南向北","XSFXDM":"3","KKMC":"海博道与安明路交口正向"},{"KKBH":"610276126","HPHM":"津HMF655","JGSK":"2021-04-01 17:13:55.592","CDBH":"8","XSFX":"由北向南","XSFXDM":"4","KKMC":"中新大道与和意路交口"},{"KKBH":"720881002000","HPHM":"津NLY016","JGSK":"2021-04-01 17:13:55.606","CDBH":"3","XSFX":"由东向西","XSFXDM":"1","KKMC":"海旭道与安正路交口"},{"KKBH":"6102661220000","HPHM":"豫P085X9","JGSK":"2021-04-01 17:13:55.609","CDBH":"1","XSFX":"由西向东","XSFXDM":"2","KKMC":"生态城中生大道故道河一桥西向东上桥处正向"},{"KKBH":"7280310060000","HPHM":"豫JPL835","JGSK":"2021-04-01 17:13:55.613","CDBH":"6","XSFX":"由南向北","XSFXDM":"3","KKMC":"动漫中路与文三路交口正向"},{"KKBH":"610256114","HPHM":"津G039TX","JGSK":"2021-04-01 17:13:55.63","CDBH":"7","XSFX":"由北向南","XSFXDM":"4","KKMC":"中天大道与和旭路交口"},{"KKBH":"7208710020000","HPHM":"津JWT600","JGSK":"2021-04-01 17:13:55.695","CDBH":"10","XSFX":"由北向南","XSFXDM":"4","KKMC":"安正路与芳菲路交口正向"},{"KKBH":"610266117","HPHM":"黑DU4901","JGSK":"2021-04-01 17:13:55.711","CDBH":"7","XSFX":"由南向北","XSFXDM":"3","KKMC":"中生大道与和韵路交口"},{"KKBH":"610271008","HPHM":"津A8Y292","JGSK":"2021-04-01 17:13:55.778","CDBH":"1","XSFX":"由南向北","XSFXDM":"3","KKMC":"中新大道与航母主题公园支路交口"},{"KKBH":"610401005","HPHM":"津DZC528","JGSK":"2021-04-01 17:13:55.781","CDBH":"7","XSFX":"由南向北","XSFXDM":"3","KKMC":"和畅路与和顺路交口"},{"KKBH":"720891003000","HPHM":"津NHF766","JGSK":"2021-04-01 17:13:55.81","CDBH":"2","XSFX":"由东向西","XSFXDM":"1","KKMC":"海博道与安正路交口"},{"KKBH":"610276125","HPHM":"冀F9VK97","JGSK":"2021-04-01 17:13:55.811","CDBH":"5","XSFX":"由南向北","XSFXDM":"3","KKMC":"中新大道与和顺路交口"},{"KKBH":"610286127","HPHM":"京PQV977","JGSK":"2021-04-01 17:13:55.825","CDBH":"5","XSFX":"由西向东","XSFXDM":"2","KKMC":"中津大道与和畅路交口"},{"KKBH":"711","HPHM":"津ADK1522","JGSK":"2021-04-01 17:13:55.876","CDBH":"5","XSFX":"由南向北","XSFXDM":"3","KKMC":"不礼让行人中新大道与和旭路交口"},{"KKBH":"711","HPHM":"津NXR068","JGSK":"2021-04-01 17:13:55.965","CDBH":"8","XSFX":"由北向南","XSFXDM":"4","KKMC":"不礼让行人中新大道与和旭路交口"},{"KKBH":"610271010","HPHM":"吉A35MH6","JGSK":"2021-04-01 17:13:56.007","CDBH":"5","XSFX":"由南向北","XSFXDM":"3","KKMC":"中新大道与华五路交口"},{"KKBH":"610391008","HPHM":"津GZG685","JGSK":"2021-04-01 17:13:56.007","CDBH":"4","XSFX":"由西向东","XSFXDM":"2","KKMC":"和韵路与和旭路交口"},{"KKBH":"610276126","HPHM":"津HAL529","JGSK":"2021-04-01 17:13:56.072","CDBH":"7","XSFX":"由北向南","XSFXDM":"4","KKMC":"中新大道与和意路交口"},{"KKBH":"610276126","HPHM":"津KWR968","JGSK":"2021-04-01 17:13:56.123","CDBH":"4","XSFX":"由南向北","XSFXDM":"3","KKMC":"中新大道与和意路交口"},{"KKBH":"610266122000","HPHM":"津MFC768","JGSK":"2021-04-01 17:13:56.164","CDBH":"3","XSFX":"由西向东","XSFXDM":"2","KKMC":"生态城中生大道故道河一桥西向东上桥处"},{"KKBH":"610256115","HPHM":"津KXF029","JGSK":"2021-04-01 17:13:56.183","CDBH":"10","XSFX":"由北向南","XSFXDM":"4","KKMC":"中天大道与中生大道交口"},{"KKBH":"610256114","HPHM":"冀B62CY7","JGSK":"2021-04-01 17:13:56.235","CDBH":"6","XSFX":"由南向北","XSFXDM":"3","KKMC":"中天大道与和旭路交口"},{"KKBH":"610271008","HPHM":"津B1E757","JGSK":"2021-04-01 17:13:56.244","CDBH":"1","XSFX":"由南向北","XSFXDM":"3","KKMC":"中新大道与航母主题公园支路交口"},{"KKBH":"610256116","HPHM":"鲁N6602X","JGSK":"2021-04-01 17:13:56.257","CDBH":"12","XSFX":"由北向南","XSFXDM":"4","KKMC":"中天大道与和顺路交口"},{"KKBH":"610276125","HPHM":"津AF13999","JGSK":"2021-04-01 17:13:56.269","CDBH":"8","XSFX":"由北向南","XSFXDM":"4","KKMC":"中新大道与和顺路交口"},{"KKBH":"7205710040000","HPHM":"津KZ1587","JGSK":"2021-04-01 17:13:56.359","CDBH":"4","XSFX":"由西向东","XSFXDM":"2","KKMC":"动漫东路与动漫中路交口正向"},{"KKBH":"6103261420000","HPHM":"车牌","JGSK":"2021-04-01 17:13:56.368","CDBH":"13","XSFX":"由北向南","XSFXDM":"4","KKMC":"中成大道与泰七路交口正向"},{"KKBH":"610391007","HPHM":"冀B1230Y","JGSK":"2021-04-01 17:13:56.385","CDBH":"1","XSFX":"由东向西","XSFXDM":"1","KKMC":"和韵路与和风路交口"},{"KKBH":"610276125","HPHM":"吉A9KS55","JGSK":"2021-04-01 17:13:56.389","CDBH":"5","XSFX":"由南向北","XSFXDM":"3","KKMC":"中新大道与和顺路交口"},{"KKBH":"7208810040000","HPHM":"车牌","JGSK":"2021-04-01 17:13:56.41","CDBH":"8","XSFX":"由北向南","XSFXDM":"4","KKMC":"海旭道与永盛路交口正向"},{"KKBH":"720881002000","HPHM":"冀B6AK39","JGSK":"2021-04-01 17:13:56.411","CDBH":"4","XSFX":"由东向西","XSFXDM":"1","KKMC":"海旭道与安正路交口"},{"KKBH":"610266118","HPHM":"津KKH767","JGSK":"2021-04-01 17:13:56.441","CDBH":"5","XSFX":"由西向东","XSFXDM":"2","KKMC":"中生大道与和畅路交口"},{"KKBH":"610401004","HPHM":"车牌","JGSK":"2021-04-01 17:13:56.456","CDBH":"2","XSFX":"由东向西","XSFXDM":"1","KKMC":"和畅路与和风路交口"},{"KKBH":"610391007","HPHM":"冀A152RZ","JGSK":"2021-04-01 17:13:56.465","CDBH":"3","XSFX":"由东向西","XSFXDM":"1","KKMC":"和韵路与和风路交口"},{"KKBH":"7208810020000","HPHM":"车牌","JGSK":"2021-04-01 17:13:56.507","CDBH":"7","XSFX":"由西向东","XSFXDM":"2","KKMC":"海旭道与安正路交口正向"},{"KKBH":"610286127","HPHM":"津NX1521","JGSK":"2021-04-01 17:13:56.515","CDBH":"2","XSFX":"由东向西","XSFXDM":"1","KKMC":"中津大道与和畅路交口"},{"KKBH":"610256116","HPHM":"吉A718AX","JGSK":"2021-04-01 17:13:56.583","CDBH":"9","XSFX":"由南向北","XSFXDM":"3","KKMC":"中天大道与和顺路交口"},{"KKBH":"610266118","HPHM":"辽AH3Y33","JGSK":"2021-04-01 17:13:56.586","CDBH":"11","XSFX":"由北向南","XSFXDM":"4","KKMC":"中生大道与和畅路交口"},{"KKBH":"7208910060000","HPHM":"津HHM501","JGSK":"2021-04-01 17:13:56.588","CDBH":"7","XSFX":"由西向东","XSFXDM":"2","KKMC":"海博道与永盛路交口正向"},{"KKBH":"610256115","HPHM":"津HGM920","JGSK":"2021-04-01 17:13:56.667","CDBH":"9","XSFX":"由南向北","XSFXDM":"3","KKMC":"中天大道与中生大道交口"},{"KKBH":"610276125","HPHM":"津AT4196","JGSK":"2021-04-01 17:13:56.692","CDBH":"4","XSFX":"由南向北","XSFXDM":"3","KKMC":"中新大道与和顺路交口"},{"KKBH":"6102661220000","HPHM":"津C65138","JGSK":"2021-04-01 17:13:56.698","CDBH":"3","XSFX":"由西向东","XSFXDM":"2","KKMC":"生态城中生大道故道河一桥西向东上桥处正向"},{"KKBH":"7280310030000","HPHM":"冀B94AQ5","JGSK":"2021-04-01 17:13:56.74","CDBH":"3","XSFX":"由南向北","XSFXDM":"3","KKMC":"动漫中路与文二路交口正向"},{"KKBH":"610276125","HPHM":"津LP3550","JGSK":"2021-04-01 17:13:56.748","CDBH":"7","XSFX":"由北向南","XSFXDM":"4","KKMC":"中新大道与和顺路交口"},{"KKBH":"610266117","HPHM":"鲁AA76P1","JGSK":"2021-04-01 17:13:56.794","CDBH":"6","XSFX":"由西向东","XSFXDM":"2","KKMC":"中生大道与和韵路交口"},{"KKBH":"610256114","HPHM":"津JQQ790","JGSK":"2021-04-01 17:13:56.795","CDBH":"4","XSFX":"由南向北","XSFXDM":"3","KKMC":"中天大道与和旭路交口"},{"KKBH":"610286127","HPHM":"津RVK797","JGSK":"2021-04-01 17:13:56.798","CDBH":"1","XSFX":"由东向西","XSFXDM":"1","KKMC":"中津大道与和畅路交口"},{"KKBH":"7280310020000","HPHM":"津DHK989","JGSK":"2021-04-01 17:13:56.822","CDBH":"1","XSFX":"由东向西","XSFXDM":"1","KKMC":"动漫中路与文一路交口正向"},{"KKBH":"720891005000","HPHM":"鲁NWU829","JGSK":"2021-04-01 17:13:56.842","CDBH":"4","XSFX":"由东向西","XSFXDM":"1","KKMC":"海博道与安明路交口"},{"KKBH":"7208810020000","HPHM":"津NWJ723","JGSK":"2021-04-01 17:13:56.845","CDBH":"4","XSFX":"由东向西","XSFXDM":"1","KKMC":"海旭道与安正路交口正向"},{"KKBH":"720571004000","HPHM":"津KHX585","JGSK":"2021-04-01 17:13:56.885","CDBH":"1","XSFX":"由东向西","XSFXDM":"1","KKMC":"动漫东路与动漫中路交口"},{"KKBH":"610276126","HPHM":"车牌","JGSK":"2021-04-01 17:13:56.903","CDBH":"5","XSFX":"由南向北","XSFXDM":"3","KKMC":"中新大道与和意路交口"},{"KKBH":"7280310060000","HPHM":"车牌","JGSK":"2021-04-01 17:13:56.945","CDBH":"2","XSFX":"由东向西","XSFXDM":"1","KKMC":"动漫中路与文三路交口正向"},{"KKBH":"610276124","HPHM":"津MB7527","JGSK":"2021-04-01 17:13:56.954","CDBH":"8","XSFX":"由南向北","XSFXDM":"3","KKMC":"中新大道与中生大道交口"},{"KKBH":"610256112","HPHM":"津AF6221","JGSK":"2021-04-01 17:13:57.137","CDBH":"2","XSFX":"由东向西","XSFXDM":"1","KKMC":"中天大道与中津大道交口"},{"KKBH":"610276124","HPHM":"津FBV888","JGSK":"2021-04-01 17:13:57.139","CDBH":"11","XSFX":"由北向南","XSFXDM":"4","KKMC":"中新大道与中生大道交口"},{"KKBH":"610276124","HPHM":"津RZM597","JGSK":"2021-04-01 17:13:57.159","CDBH":"6","XSFX":"由西向东","XSFXDM":"2","KKMC":"中新大道与中生大道交口"},{"KKBH":"610256115","HPHM":"津MR9395","JGSK":"2021-04-01 17:13:57.163","CDBH":"7","XSFX":"由南向北","XSFXDM":"3","KKMC":"中天大道与中生大道交口"},{"KKBH":"610276124","HPHM":"津KJY955","JGSK":"2021-04-01 17:13:57.192","CDBH":"1","XSFX":"由东向西","XSFXDM":"1","KKMC":"中新大道与中生大道交口"},{"KKBH":"610286127","HPHM":"津A09826F","JGSK":"2021-04-01 17:13:57.209","CDBH":"6","XSFX":"由西向东","XSFXDM":"2","KKMC":"中津大道与和畅路交口"},{"KKBH":"610256116","HPHM":"津DJW501","JGSK":"2021-04-01 17:13:57.226","CDBH":"4","XSFX":"由西向东","XSFXDM":"2","KKMC":"中天大道与和顺路交口"},{"KKBH":"610256116","HPHM":"津AD70696","JGSK":"2021-04-01 17:13:57.308","CDBH":"10","XSFX":"由北向南","XSFXDM":"4","KKMC":"中天大道与和顺路交口"},{"KKBH":"610256114","HPHM":"鄂AC88Z8","JGSK":"2021-04-01 17:13:57.309","CDBH":"8","XSFX":"由北向南","XSFXDM":"4","KKMC":"中天大道与和旭路交口"},{"KKBH":"7208910050000","HPHM":"冀D9X444","JGSK":"2021-04-01 17:13:57.317","CDBH":"1","XSFX":"由东向西","XSFXDM":"1","KKMC":"海博道与安明路交口正向"},{"KKBH":"610401005","HPHM":"津GYW266","JGSK":"2021-04-01 17:13:57.327","CDBH":"12","XSFX":"由北向南","XSFXDM":"4","KKMC":"和畅路与和顺路交口"},{"KKBH":"728031003000","HPHM":"车牌","JGSK":"2021-04-01 17:13:57.364","CDBH":"2","XSFX":"由东向西","XSFXDM":"1","KKMC":"动漫中路与文二路交口"},{"KKBH":"720881002000","HPHM":"津DVS660","JGSK":"2021-04-01 17:13:57.428","CDBH":"2","XSFX":"由东向西","XSFXDM":"1","KKMC":"海旭道与安正路交口"},{"KKBH":"610276125","HPHM":"津FMX639","JGSK":"2021-04-01 17:13:57.429","CDBH":"4","XSFX":"由南向北","XSFXDM":"3","KKMC":"中新大道与和顺路交口"},{"KKBH":"610391006","HPHM":"津JAQ990","JGSK":"2021-04-01 17:13:57.496","CDBH":"4","XSFX":"由西向东","XSFXDM":"2","KKMC":"和韵路与和意路交口"},{"KKBH":"6071310030000","HPHM":"鲁A5D6Z6","JGSK":"2021-04-01 17:13:57.544","CDBH":"2","XSFX":"由东向西","XSFXDM":"1","KKMC":"中央大道与海旭道交口正向"},{"KKBH":"610391007","HPHM":"津MBJ926","JGSK":"2021-04-01 17:13:57.559","CDBH":"5","XSFX":"由西向东","XSFXDM":"2","KKMC":"和韵路与和风路交口"},{"KKBH":"610256115","HPHM":"津JZS857","JGSK":"2021-04-01 17:13:57.56","CDBH":"3","XSFX":"由东向西","XSFXDM":"1","KKMC":"中天大道与中生大道交口"},{"KKBH":"610276125","HPHM":"津A0Z171","JGSK":"2021-04-01 17:13:57.571","CDBH":"5","XSFX":"由南向北","XSFXDM":"3","KKMC":"中新大道与和顺路交口"},{"KKBH":"610276126","HPHM":"津CGX559","JGSK":"2021-04-01 17:13:57.593","CDBH":"7","XSFX":"由北向南","XSFXDM":"4","KKMC":"中新大道与和意路交口"},{"KKBH":"720881002000","HPHM":"冀J0D9V3","JGSK":"2021-04-01 17:13:57.614","CDBH":"4","XSFX":"由东向西","XSFXDM":"1","KKMC":"海旭道与安正路交口"},{"KKBH":"610256114","HPHM":"津MLW662","JGSK":"2021-04-01 17:13:57.653","CDBH":"6","XSFX":"由南向北","XSFXDM":"3","KKMC":"中天大道与和旭路交口"},{"KKBH":"610401005","HPHM":"津HFY380","JGSK":"2021-04-01 17:13:57.675","CDBH":"7","XSFX":"由南向北","XSFXDM":"3","KKMC":"和畅路与和顺路交口"},{"KKBH":"610266122000","HPHM":"津GRX978","JGSK":"2021-04-01 17:13:57.681","CDBH":"2","XSFX":"由西向东","XSFXDM":"2","KKMC":"生态城中生大道故道河一桥西向东上桥处"},{"KKBH":"610256113","HPHM":"津C511Y2","JGSK":"2021-04-01 17:13:57.704","CDBH":"2","XSFX":"由西向东","XSFXDM":"2","KKMC":"中天大道与和风路交口"},{"KKBH":"7280310020000","HPHM":"辽PBG859","JGSK":"2021-04-01 17:13:57.716","CDBH":"3","XSFX":"由西向东","XSFXDM":"2","KKMC":"动漫中路与文一路交口正向"},{"KKBH":"610286127","HPHM":"津DJY332","JGSK":"2021-04-01 17:13:57.722","CDBH":"1","XSFX":"由东向西","XSFXDM":"1","KKMC":"中津大道与和畅路交口"},{"KKBH":"610276125","HPHM":"津J21280","JGSK":"2021-04-01 17:13:57.79","CDBH":"8","XSFX":"由北向南","XSFXDM":"4","KKMC":"中新大道与和顺路交口"},{"KKBH":"711","HPHM":"鲁R1U68H","JGSK":"2021-04-01 17:13:57.797","CDBH":"5","XSFX":"由南向北","XSFXDM":"3","KKMC":"不礼让行人中新大道与和旭路交口"},{"KKBH":"610401005","HPHM":"京Q6K8V3","JGSK":"2021-04-01 17:13:57.8","CDBH":"10","XSFX":"由北向南","XSFXDM":"4","KKMC":"和畅路与和顺路交口"},{"KKBH":"610276126","HPHM":"鲁AT55A8","JGSK":"2021-04-01 17:13:57.822","CDBH":"5","XSFX":"由南向北","XSFXDM":"3","KKMC":"中新大道与和意路交口"},{"KKBH":"610266118","HPHM":"津RZA952","JGSK":"2021-04-01 17:13:57.907","CDBH":"10","XSFX":"由北向南","XSFXDM":"4","KKMC":"中生大道与和畅路交口"},{"KKBH":"610276126","HPHM":"京Q3H7T1","JGSK":"2021-04-01 17:13:57.913","CDBH":"8","XSFX":"由北向南","XSFXDM":"4","KKMC":"中新大道与和意路交口"},{"KKBH":"720901002000","HPHM":"粤T58L36","JGSK":"2021-04-01 17:13:57.942","CDBH":"8","XSFX":"由南向北","XSFXDM":"3","KKMC":"玉林道与安正路交口"},{"KKBH":"610256115","HPHM":"津ADB9165","JGSK":"2021-04-01 17:13:57.989","CDBH":"5","XSFX":"由西向东","XSFXDM":"2","KKMC":"中天大道与中生大道交口"},{"KKBH":"610276124","HPHM":"津ANF909","JGSK":"2021-04-01 17:13:57.999","CDBH":"7","XSFX":"由南向北","XSFXDM":"3","KKMC":"中新大道与中生大道交口"},{"KKBH":"720881002000","HPHM":"晋BBE353","JGSK":"2021-04-01 17:13:58.082","CDBH":"7","XSFX":"由西向东","XSFXDM":"2","KKMC":"海旭道与安正路交口"},{"KKBH":"610391006","HPHM":"豫C768NR","JGSK":"2021-04-01 17:13:58.141","CDBH":"1","XSFX":"由东向西","XSFXDM":"1","KKMC":"和韵路与和意路交口"},{"KKBH":"610401005","HPHM":"苏F9T1P2","JGSK":"2021-04-01 17:13:58.143","CDBH":"8","XSFX":"由南向北","XSFXDM":"3","KKMC":"和畅路与和顺路交口"},{"KKBH":"610266118","HPHM":"津C6U143","JGSK":"2021-04-01 17:13:58.15","CDBH":"4","XSFX":"由西向东","XSFXDM":"2","KKMC":"中生大道与和畅路交口"},{"KKBH":"720891003000","HPHM":"京NGE555","JGSK":"2021-04-01 17:13:58.157","CDBH":"7","XSFX":"由南向北","XSFXDM":"3","KKMC":"海博道与安正路交口"},{"KKBH":"7208810020000","HPHM":"冀B501D6","JGSK":"2021-04-01 17:13:58.236","CDBH":"4","XSFX":"由东向西","XSFXDM":"1","KKMC":"海旭道与安正路交口正向"},{"KKBH":"610266122000","HPHM":"豫P085X9","JGSK":"2021-04-01 17:13:58.24","CDBH":"1","XSFX":"由西向东","XSFXDM":"2","KKMC":"生态城中生大道故道河一桥西向东上桥处"},{"KKBH":"720871002000","HPHM":"津GV2186","JGSK":"2021-04-01 17:13:58.296","CDBH":"3","XSFX":"由西向东","XSFXDM":"2","KKMC":"安正路与芳菲路交口"},{"KKBH":"610276125","HPHM":"津HGZ538","JGSK":"2021-04-01 17:13:58.338","CDBH":"5","XSFX":"由南向北","XSFXDM":"3","KKMC":"中新大道与和顺路交口"},{"KKBH":"7208710020000","HPHM":"津AF12320","JGSK":"2021-04-01 17:13:58.373","CDBH":"6","XSFX":"由南向北","XSFXDM":"3","KKMC":"安正路与芳菲路交口正向"},{"KKBH":"610326142000","HPHM":"冀B1Q5A0","JGSK":"2021-04-01 17:13:58.402","CDBH":"14","XSFX":"由北向南","XSFXDM":"4","KKMC":"中成大道与泰七路交口"},{"KKBH":"610401005","HPHM":"津RHR369","JGSK":"2021-04-01 17:13:58.447","CDBH":"11","XSFX":"由北向南","XSFXDM":"4","KKMC":"和畅路与和顺路交口"},{"KKBH":"610256115","HPHM":"车牌","JGSK":"2021-04-01 17:13:58.51","CDBH":"12","XSFX":"由北向南","XSFXDM":"4","KKMC":"中天大道与中生大道交口"},{"KKBH":"711","HPHM":"闽GG5666","JGSK":"2021-04-01 17:13:58.52","CDBH":"7","XSFX":"由北向南","XSFXDM":"4","KKMC":"不礼让行人中新大道与和旭路交口"},{"KKBH":"610271009","HPHM":"津LBY986","JGSK":"2021-04-01 17:13:58.524","CDBH":"7","XSFX":"由南向北","XSFXDM":"3","KKMC":"中新大道与泰七路交口"},{"KKBH":"7208810060000","HPHM":"津AZ3506","JGSK":"2021-04-01 17:13:58.551","CDBH":"2","XSFX":"由西向东","XSFXDM":"2","KKMC":"海旭道与庄盛路交口正向"},{"KKBH":"610391006","HPHM":"黑EFZ062","JGSK":"2021-04-01 17:13:58.56","CDBH":"4","XSFX":"由西向东","XSFXDM":"2","KKMC":"和韵路与和意路交口"},{"KKBH":"711","HPHM":"冀BN707B","JGSK":"2021-04-01 17:13:58.604","CDBH":"8","XSFX":"由北向南","XSFXDM":"4","KKMC":"不礼让行人中新大道与和旭路交口"},{"KKBH":"610276124","HPHM":"津GHG456","JGSK":"2021-04-01 17:13:58.636","CDBH":"8","XSFX":"由南向北","XSFXDM":"3","KKMC":"中新大道与中生大道交口"},{"KKBH":"610256115","HPHM":"津C0C101","JGSK":"2021-04-01 17:13:58.667","CDBH":"9","XSFX":"由南向北","XSFXDM":"3","KKMC":"中天大道与中生大道交口"},{"KKBH":"610276125","HPHM":"津MJW238","JGSK":"2021-04-01 17:13:58.691","CDBH":"5","XSFX":"由南向北","XSFXDM":"3","KKMC":"中新大道与和顺路交口"},{"KKBH":"610401005","HPHM":"冀BV830G","JGSK":"2021-04-01 17:13:58.703","CDBH":"9","XSFX":"由南向北","XSFXDM":"3","KKMC":"和畅路与和顺路交口"},{"KKBH":"610276126","HPHM":"津AF36925","JGSK":"2021-04-01 17:13:58.715","CDBH":"4","XSFX":"由南向北","XSFXDM":"3","KKMC":"中新大道与和意路交口"},{"KKBH":"610256113","HPHM":"津AD58167","JGSK":"2021-04-01 17:13:58.743","CDBH":"9","XSFX":"由北向南","XSFXDM":"4","KKMC":"中天大道与和风路交口"},{"KKBH":"610271010","HPHM":"车牌","JGSK":"2021-04-01 17:13:58.755","CDBH":"8","XSFX":"由北向南","XSFXDM":"4","KKMC":"中新大道与华五路交口"},{"KKBH":"7208210040000","HPHM":"津FGM066","JGSK":"2021-04-01 17:13:58.77","CDBH":"3","XSFX":"由南向北","XSFXDM":"3","KKMC":"动漫西路与动漫北路交口正向"},{"KKBH":"610271009","HPHM":"津C602J3","JGSK":"2021-04-01 17:13:58.801","CDBH":"4","XSFX":"由西向东","XSFXDM":"2","KKMC":"中新大道与泰七路交口"},{"KKBH":"610256116","HPHM":"津K72556","JGSK":"2021-04-01 17:13:58.809","CDBH":"8","XSFX":"由南向北","XSFXDM":"3","KKMC":"中天大道与和顺路交口"},{"KKBH":"610256115","HPHM":"津N32383","JGSK":"2021-04-01 17:13:58.83","CDBH":"10","XSFX":"由北向南","XSFXDM":"4","KKMC":"中天大道与中生大道交口"},{"KKBH":"610256114","HPHM":"津A3D626","JGSK":"2021-04-01 17:13:58.876","CDBH":"5","XSFX":"由南向北","XSFXDM":"3","KKMC":"中天大道与和旭路交口"},{"KKBH":"610276126","HPHM":"津KKK939","JGSK":"2021-04-01 17:13:58.983","CDBH":"7","XSFX":"由北向南","XSFXDM":"4","KKMC":"中新大道与和意路交口"},{"KKBH":"610276125","HPHM":"冀BM305Z","JGSK":"2021-04-01 17:13:58.989","CDBH":"7","XSFX":"由北向南","XSFXDM":"4","KKMC":"中新大道与和顺路交口"},{"KKBH":"610256115","HPHM":"津JHZ268","JGSK":"2021-04-01 17:13:58.99","CDBH":"11","XSFX":"由北向南","XSFXDM":"4","KKMC":"中天大道与中生大道交口"},{"KKBH":"610271008","HPHM":"津A8Y292","JGSK":"2021-04-01 17:13:59.044","CDBH":"1","XSFX":"由南向北","XSFXDM":"3","KKMC":"中新大道与航母主题公园支路交口"},{"KKBH":"610271008","HPHM":"津A02799F","JGSK":"2021-04-01 17:13:59.045","CDBH":"2","XSFX":"由南向北","XSFXDM":"3","KKMC":"中新大道与航母主题公园支路交口"},{"KKBH":"610271008","HPHM":"车牌","JGSK":"2021-04-01 17:13:59.047","CDBH":"2","XSFX":"由南向北","XSFXDM":"3","KKMC":"中新大道与航母主题公园支路交口"},{"KKBH":"610256112","HPHM":"津AZ8990","JGSK":"2021-04-01 17:13:59.057","CDBH":"10","XSFX":"由北向南","XSFXDM":"4","KKMC":"中天大道与中津大道交口"},{"KKBH":"610256114","HPHM":"鲁RN9194","JGSK":"2021-04-01 17:13:59.115","CDBH":"6","XSFX":"由南向北","XSFXDM":"3","KKMC":"中天大道与和旭路交口"},{"KKBH":"610391008","HPHM":"津A8A251","JGSK":"2021-04-01 17:13:59.119","CDBH":"5","XSFX":"由西向东","XSFXDM":"2","KKMC":"和韵路与和旭路交口"},{"KKBH":"7208810020000","HPHM":"津A29Y19","JGSK":"2021-04-01 17:13:59.129","CDBH":"9","XSFX":"由南向北","XSFXDM":"3","KKMC":"海旭道与安正路交口正向"},{"KKBH":"7208910030000","HPHM":"冀B8DE55","JGSK":"2021-04-01 17:13:59.152","CDBH":"9","XSFX":"由南向北","XSFXDM":"3","KKMC":"海博道与安正路交口正向"},{"KKBH":"610401005","HPHM":"津A08768D","JGSK":"2021-04-01 17:13:59.164","CDBH":"1","XSFX":"由东向西","XSFXDM":"1","KKMC":"和畅路与和顺路交口"},{"KKBH":"610256111","HPHM":"津CA1668","JGSK":"2021-04-01 17:13:59.184","CDBH":"8","XSFX":"由北向南","XSFXDM":"4","KKMC":"中天大道与和惠路交口"},{"KKBH":"7205710040000","HPHM":"津RGV804","JGSK":"2021-04-01 17:13:59.188","CDBH":"3","XSFX":"由西向东","XSFXDM":"2","KKMC":"动漫东路与动漫中路交口正向"},{"KKBH":"7208910060000","HPHM":"津CCC921","JGSK":"2021-04-01 17:13:59.201","CDBH":"9","XSFX":"由南向北","XSFXDM":"3","KKMC":"海博道与永盛路交口正向"},{"KKBH":"610391007","HPHM":"津KM1601","JGSK":"2021-04-01 17:13:59.209","CDBH":"8","XSFX":"由南向北","XSFXDM":"3","KKMC":"和韵路与和风路交口"},{"KKBH":"610256116","HPHM":"冀J5N2X0","JGSK":"2021-04-01 17:13:59.238","CDBH":"7","XSFX":"由南向北","XSFXDM":"3","KKMC":"中天大道与和顺路交口"},{"KKBH":"610391006","HPHM":"冀B62FY9","JGSK":"2021-04-01 17:13:59.243","CDBH":"2","XSFX":"由东向西","XSFXDM":"1","KKMC":"和韵路与和意路交口"},{"KKBH":"610256115","HPHM":"鲁J0C660","JGSK":"2021-04-01 17:13:59.276","CDBH":"8","XSFX":"由南向北","XSFXDM":"3","KKMC":"中天大道与中生大道交口"},{"KKBH":"610256116","HPHM":"冀B7M13W","JGSK":"2021-04-01 17:13:59.305","CDBH":"4","XSFX":"由西向东","XSFXDM":"2","KKMC":"中天大道与和顺路交口"},{"KKBH":"7208810020000","HPHM":"车牌","JGSK":"2021-04-01 17:13:59.328","CDBH":"7","XSFX":"由西向东","XSFXDM":"2","KKMC":"海旭道与安正路交口正向"},{"KKBH":"610256115","HPHM":"津AD61695","JGSK":"2021-04-01 17:13:59.387","CDBH":"3","XSFX":"由东向西","XSFXDM":"1","KKMC":"中天大道与中生大道交口"},{"KKBH":"610256115","HPHM":"津AT6660","JGSK":"2021-04-01 17:13:59.387","CDBH":"8","XSFX":"由南向北","XSFXDM":"3","KKMC":"中天大道与中生大道交口"},{"KKBH":"610271009","HPHM":"皖KCC539","JGSK":"2021-04-01 17:13:59.388","CDBH":"11","XSFX":"由北向南","XSFXDM":"4","KKMC":"中新大道与泰七路交口"},{"KKBH":"610276126","HPHM":"津RQN771","JGSK":"2021-04-01 17:13:59.399","CDBH":"5","XSFX":"由南向北","XSFXDM":"3","KKMC":"中新大道与和意路交口"},{"KKBH":"610391007","HPHM":"津A16M61","JGSK":"2021-04-01 17:13:59.425","CDBH":"7","XSFX":"由南向北","XSFXDM":"3","KKMC":"和韵路与和风路交口"},{"KKBH":"720891006000","HPHM":"津HHM501","JGSK":"2021-04-01 17:13:59.441","CDBH":"7","XSFX":"由西向东","XSFXDM":"2","KKMC":"海博道与永盛路交口"},{"KKBH":"610266118","HPHM":"津G50617","JGSK":"2021-04-01 17:13:59.466","CDBH":"11","XSFX":"由北向南","XSFXDM":"4","KKMC":"中生大道与和畅路交口"},{"KKBH":"720861003000","HPHM":"津MCG997","JGSK":"2021-04-01 17:13:59.532","CDBH":"10","XSFX":"由北向南","XSFXDM":"4","KKMC":"海晨道与安明路交口"},{"KKBH":"610266117","HPHM":"津C8AYJ8","JGSK":"2021-04-01 17:13:59.545","CDBH":"7","XSFX":"由南向北","XSFXDM":"3","KKMC":"中生大道与和韵路交口"},{"KKBH":"610256112","HPHM":"津A7C313","JGSK":"2021-04-01 17:13:59.563","CDBH":"5","XSFX":"由西向东","XSFXDM":"2","KKMC":"中天大道与中津大道交口"},{"KKBH":"610271010","HPHM":"吉A35MH6","JGSK":"2021-04-01 17:13:59.582","CDBH":"5","XSFX":"由南向北","XSFXDM":"3","KKMC":"中新大道与华五路交口"},{"KKBH":"610266122000","HPHM":"津AZ8808","JGSK":"2021-04-01 17:13:59.604","CDBH":"2","XSFX":"由西向东","XSFXDM":"2","KKMC":"生态城中生大道故道河一桥西向东上桥处"},{"KKBH":"7208810040000","HPHM":"津AF38875","JGSK":"2021-04-01 17:13:59.63","CDBH":"2","XSFX":"由东向西","XSFXDM":"1","KKMC":"海旭道与永盛路交口正向"},{"KKBH":"711","HPHM":"津A8E360","JGSK":"2021-04-01 17:13:59.637","CDBH":"5","XSFX":"由南向北","XSFXDM":"3","KKMC":"不礼让行人中新大道与和旭路交口"},{"KKBH":"7209010020000","HPHM":"鄂J9P091","JGSK":"2021-04-01 17:13:59.664","CDBH":"1","XSFX":"由东向西","XSFXDM":"1","KKMC":"玉林道与安正路交口正向"},{"KKBH":"610286127","HPHM":"津DHY785","JGSK":"2021-04-01 17:13:59.676","CDBH":"2","XSFX":"由东向西","XSFXDM":"1","KKMC":"中津大道与和畅路交口"},{"KKBH":"610391007","HPHM":"津DND069","JGSK":"2021-04-01 17:13:59.719","CDBH":"5","XSFX":"由西向东","XSFXDM":"2","KKMC":"和韵路与和风路交口"},{"KKBH":"610286127","HPHM":"津RVK797","JGSK":"2021-04-01 17:13:59.722","CDBH":"1","XSFX":"由东向西","XSFXDM":"1","KKMC":"中津大道与和畅路交口"},{"KKBH":"610256115","HPHM":"津B37823","JGSK":"2021-04-01 17:13:59.739","CDBH":"10","XSFX":"由北向南","XSFXDM":"4","KKMC":"中天大道与中生大道交口"},{"KKBH":"610276124","HPHM":"津MAZ328","JGSK":"2021-04-01 17:13:59.779","CDBH":"11","XSFX":"由北向南","XSFXDM":"4","KKMC":"中新大道与中生大道交口"},{"KKBH":"728031003000","HPHM":"津GRZ909","JGSK":"2021-04-01 17:13:59.815","CDBH":"5","XSFX":"由北向南","XSFXDM":"4","KKMC":"动漫中路与文二路交口"},{"KKBH":"610391008","HPHM":"津GZG685","JGSK":"2021-04-01 17:13:59.834","CDBH":"5","XSFX":"由西向东","XSFXDM":"2","KKMC":"和韵路与和旭路交口"},{"KKBH":"610256116","HPHM":"辽A6X97D","JGSK":"2021-04-01 17:13:59.839","CDBH":"7","XSFX":"由南向北","XSFXDM":"3","KKMC":"中天大道与和顺路交口"},{"KKBH":"610401004","HPHM":"津KTF802","JGSK":"2021-04-01 17:13:59.844","CDBH":"10","XSFX":"由北向南","XSFXDM":"4","KKMC":"和畅路与和风路交口"},{"KKBH":"610391008","HPHM":"鲁PQ9X60","JGSK":"2021-04-01 17:13:59.89","CDBH":"4","XSFX":"由西向东","XSFXDM":"2","KKMC":"和韵路与和旭路交口"},{"KKBH":"711","HPHM":"京KCX728","JGSK":"2021-04-01 17:13:59.894","CDBH":"2","XSFX":"由东向西","XSFXDM":"1","KKMC":"不礼让行人中新大道与和旭路交口"},{"KKBH":"610401005","HPHM":"津LZ0980","JGSK":"2021-04-01 17:13:59.921","CDBH":"7","XSFX":"由南向北","XSFXDM":"3","KKMC":"和畅路与和顺路交口"},{"KKBH":"720851002000","HPHM":"冀B6NU35","JGSK":"2021-04-01 17:13:59.922","CDBH":"4","XSFX":"由西向东","XSFXDM":"2","KKMC":"碧水道与安正路交口"},{"KKBH":"7205710040000","HPHM":"冀B870C3","JGSK":"2021-04-01 17:13:59.929","CDBH":"1","XSFX":"由东向西","XSFXDM":"1","KKMC":"动漫东路与动漫中路交口正向"},{"KKBH":"7208810020000","HPHM":"津NYY210","JGSK":"2021-04-01 17:13:59.947","CDBH":"4","XSFX":"由东向西","XSFXDM":"1","KKMC":"海旭道与安正路交口正向"},{"KKBH":"610276124","HPHM":"津C898P9","JGSK":"2021-04-01 17:13:59.949","CDBH":"10","XSFX":"由北向南","XSFXDM":"4","KKMC":"中新大道与中生大道交口"},{"KKBH":"610401004","HPHM":"津KTF802","JGSK":"2021-04-01 17:13:59.955","CDBH":"11","XSFX":"由北向南","XSFXDM":"4","KKMC":"和畅路与和风路交口"},{"KKBH":"720891003000","HPHM":"津AF26525","JGSK":"2021-04-01 17:14:00.002","CDBH":"7","XSFX":"由南向北","XSFXDM":"3","KKMC":"海博道与安正路交口"},{"KKBH":"610276124","HPHM":"津D89628","JGSK":"2021-04-01 17:14:00.019","CDBH":"10","XSFX":"由北向南","XSFXDM":"4","KKMC":"中新大道与中生大道交口"},{"KKBH":"610286127","HPHM":"津NX1521","JGSK":"2021-04-01 17:14:00.122","CDBH":"3","XSFX":"由东向西","XSFXDM":"1","KKMC":"中津大道与和畅路交口"},{"KKBH":"610266118","HPHM":"津C02732","JGSK":"2021-04-01 17:14:00.127","CDBH":"6","XSFX":"由西向东","XSFXDM":"2","KKMC":"中生大道与和畅路交口"},{"KKBH":"610391007","HPHM":"津AUR930","JGSK":"2021-04-01 17:14:00.131","CDBH":"11","XSFX":"由北向南","XSFXDM":"4","KKMC":"和韵路与和风路交口"},{"KKBH":"610271010","HPHM":"津NXL083","JGSK":"2021-04-01 17:14:00.179","CDBH":"7","XSFX":"由北向南","XSFXDM":"4","KKMC":"中新大道与华五路交口"},{"KKBH":"610276124","HPHM":"津B26032","JGSK":"2021-04-01 17:14:00.198","CDBH":"6","XSFX":"由西向东","XSFXDM":"2","KKMC":"中新大道与中生大道交口"},{"KKBH":"610276126","HPHM":"津NPN559","JGSK":"2021-04-01 17:14:00.233","CDBH":"7","XSFX":"由北向南","XSFXDM":"4","KKMC":"中新大道与和意路交口"},{"KKBH":"720861002000","HPHM":"津AY2505","JGSK":"2021-04-01 17:14:00.243","CDBH":"10","XSFX":"由北向南","XSFXDM":"4","KKMC":"海晨道与安正路交口"},{"KKBH":"7208910030000","HPHM":"车牌","JGSK":"2021-04-01 17:14:00.26","CDBH":"9","XSFX":"由南向北","XSFXDM":"3","KKMC":"海博道与安正路交口正向"},{"KKBH":"610276126","HPHM":"黑DJ2787","JGSK":"2021-04-01 17:14:00.288","CDBH":"5","XSFX":"由南向北","XSFXDM":"3","KKMC":"中新大道与和意路交口"},{"KKBH":"610276124","HPHM":"津HMS998","JGSK":"2021-04-01 17:14:00.312","CDBH":"1","XSFX":"由东向西","XSFXDM":"1","KKMC":"中新大道与中生大道交口"},{"KKBH":"610401005","HPHM":"津KY8866","JGSK":"2021-04-01 17:14:00.35","CDBH":"3","XSFX":"由东向西","XSFXDM":"1","KKMC":"和畅路与和顺路交口"},{"KKBH":"610271010","HPHM":"冀B2G5B7","JGSK":"2021-04-01 17:14:00.389","CDBH":"5","XSFX":"由南向北","XSFXDM":"3","KKMC":"中新大道与华五路交口"},{"KKBH":"610256112","HPHM":"豫DAV108","JGSK":"2021-04-01 17:14:00.392","CDBH":"4","XSFX":"由西向东","XSFXDM":"2","KKMC":"中天大道与中津大道交口"},{"KKBH":"7208810040000","HPHM":"津AD70743","JGSK":"2021-04-01 17:14:00.43","CDBH":"1","XSFX":"由东向西","XSFXDM":"1","KKMC":"海旭道与永盛路交口正向"},{"KKBH":"610266118","HPHM":"津AF2382","JGSK":"2021-04-01 17:14:00.431","CDBH":"12","XSFX":"由北向南","XSFXDM":"4","KKMC":"中生大道与和畅路交口"},{"KKBH":"7208910060000","HPHM":"鲁B01ZJ5","JGSK":"2021-04-01 17:14:00.47","CDBH":"8","XSFX":"由西向东","XSFXDM":"2","KKMC":"海博道与永盛路交口正向"},{"KKBH":"610276125","HPHM":"鲁V9889Q","JGSK":"2021-04-01 17:14:00.51","CDBH":"4","XSFX":"由南向北","XSFXDM":"3","KKMC":"中新大道与和顺路交口"},{"KKBH":"610276126","HPHM":"津RZQ866","JGSK":"2021-04-01 17:14:00.519","CDBH":"4","XSFX":"由南向北","XSFXDM":"3","KKMC":"中新大道与和意路交口"},{"KKBH":"610271009","HPHM":"冀BU382L","JGSK":"2021-04-01 17:14:00.519","CDBH":"8","XSFX":"由南向北","XSFXDM":"3","KKMC":"中新大道与泰七路交口"},{"KKBH":"7205710010000","HPHM":"车牌","JGSK":"2021-04-01 17:14:00.537","CDBH":"2","XSFX":"由西向东","XSFXDM":"2","KKMC":"动漫东路与文一路交口正向"},{"KKBH":"610256111","HPHM":"津HVN717","JGSK":"2021-04-01 17:14:00.595","CDBH":"2","XSFX":"由西向东","XSFXDM":"2","KKMC":"中天大道与和惠路交口"},{"KKBH":"610256113","HPHM":"津C511Y2","JGSK":"2021-04-01 17:14:00.604","CDBH":"2","XSFX":"由西向东","XSFXDM":"2","KKMC":"中天大道与和风路交口"},{"KKBH":"610266117","HPHM":"津C11H81","JGSK":"2021-04-01 17:14:00.61","CDBH":"4","XSFX":"由西向东","XSFXDM":"2","KKMC":"中生大道与和韵路交口"},{"KKBH":"610276125","HPHM":"津HR9526","JGSK":"2021-04-01 17:14:00.629","CDBH":"5","XSFX":"由南向北","XSFXDM":"3","KKMC":"中新大道与和顺路交口"},{"KKBH":"610276124","HPHM":"津DTT696","JGSK":"2021-04-01 17:14:00.634","CDBH":"8","XSFX":"由南向北","XSFXDM":"3","KKMC":"中新大道与中生大道交口"},{"KKBH":"7280310030000","HPHM":"车牌","JGSK":"2021-04-01 17:14:00.669","CDBH":"4","XSFX":"由南向北","XSFXDM":"3","KKMC":"动漫中路与文二路交口正向"},{"KKBH":"610256114","HPHM":"津JRW615","JGSK":"2021-04-01 17:14:00.676","CDBH":"7","XSFX":"由北向南","XSFXDM":"4","KKMC":"中天大道与和旭路交口"},{"KKBH":"720571004000","HPHM":"津C96W93","JGSK":"2021-04-01 17:14:00.69","CDBH":"3","XSFX":"由西向东","XSFXDM":"2","KKMC":"动漫东路与动漫中路交口"},{"KKBH":"610276125","HPHM":"津A05F60","JGSK":"2021-04-01 17:14:00.761","CDBH":"1","XSFX":"由东向西","XSFXDM":"1","KKMC":"中新大道与和顺路交口"},{"KKBH":"720871002000","HPHM":"津A5H215","JGSK":"2021-04-01 17:14:00.783","CDBH":"3","XSFX":"由西向东","XSFXDM":"2","KKMC":"安正路与芳菲路交口"},{"KKBH":"6102610030000","HPHM":"津CA3761","JGSK":"2021-04-01 17:14:00.788","CDBH":"8","XSFX":"由北向南","XSFXDM":"4","KKMC":"中生大道与静湖南路交口正向"},{"KKBH":"610276126","HPHM":"津KRX787","JGSK":"2021-04-01 17:14:00.793","CDBH":"8","XSFX":"由北向南","XSFXDM":"4","KKMC":"中新大道与和意路交口"},{"KKBH":"720881006000","HPHM":"车牌","JGSK":"2021-04-01 17:14:00.8","CDBH":"2","XSFX":"由西向东","XSFXDM":"2","KKMC":"海旭道与庄盛路交口"},{"KKBH":"610266117","HPHM":"冀B4F282","JGSK":"2021-04-01 17:14:00.831","CDBH":"7","XSFX":"由南向北","XSFXDM":"3","KKMC":"中生大道与和韵路交口"},{"KKBH":"610256115","HPHM":"津DJ2222","JGSK":"2021-04-01 17:14:00.833","CDBH":"10","XSFX":"由北向南","XSFXDM":"4","KKMC":"中天大道与中生大道交口"},{"KKBH":"610271010","HPHM":"津AD10830","JGSK":"2021-04-01 17:14:00.87","CDBH":"8","XSFX":"由北向南","XSFXDM":"4","KKMC":"中新大道与华五路交口"},{"KKBH":"610276124","HPHM":"津DAC622","JGSK":"2021-04-01 17:14:00.88","CDBH":"8","XSFX":"由南向北","XSFXDM":"3","KKMC":"中新大道与中生大道交口"},{"KKBH":"610256115","HPHM":"津GSH636","JGSK":"2021-04-01 17:14:00.903","CDBH":"3","XSFX":"由东向西","XSFXDM":"1","KKMC":"中天大道与中生大道交口"},{"KKBH":"610391006","HPHM":"津AF62282","JGSK":"2021-04-01 17:14:00.908","CDBH":"1","XSFX":"由东向西","XSFXDM":"1","KKMC":"和韵路与和意路交口"},{"KKBH":"610256116","HPHM":"津MNQ303","JGSK":"2021-04-01 17:14:00.915","CDBH":"11","XSFX":"由北向南","XSFXDM":"4","KKMC":"中天大道与和顺路交口"},{"KKBH":"610276125","HPHM":"吉A9KS55","JGSK":"2021-04-01 17:14:00.937","CDBH":"5","XSFX":"由南向北","XSFXDM":"3","KKMC":"中新大道与和顺路交口"},{"KKBH":"720891003000","HPHM":"鲁G9290E","JGSK":"2021-04-01 17:14:00.958","CDBH":"8","XSFX":"由南向北","XSFXDM":"3","KKMC":"海博道与安正路交口"},{"KKBH":"610251001","HPHM":"津KYX127","JGSK":"2021-04-01 17:14:00.959","CDBH":"9","XSFX":"由北向南","XSFXDM":"4","KKMC":"中天大道与和畅路交口"},{"KKBH":"610256114","HPHM":"津NJ0345","JGSK":"2021-04-01 17:14:00.996","CDBH":"8","XSFX":"由北向南","XSFXDM":"4","KKMC":"中天大道与和旭路交口"},{"KKBH":"610276125","HPHM":"津FMX639","JGSK":"2021-04-01 17:14:01.017","CDBH":"4","XSFX":"由南向北","XSFXDM":"3","KKMC":"中新大道与和顺路交口"},{"KKBH":"7208810020000","HPHM":"冀AG368R","JGSK":"2021-04-01 17:14:01.019","CDBH":"10","XSFX":"由南向北","XSFXDM":"3","KKMC":"海旭道与安正路交口正向"},{"KKBH":"610286127","HPHM":"津A8C175","JGSK":"2021-04-01 17:14:01.033","CDBH":"7","XSFX":"由南向北","XSFXDM":"3","KKMC":"中津大道与和畅路交口"},{"KKBH":"610266118","HPHM":"津RVD170","JGSK":"2021-04-01 17:14:01.073","CDBH":"10","XSFX":"由北向南","XSFXDM":"4","KKMC":"中生大道与和畅路交口"},{"KKBH":"610271010","HPHM":"津KZL868","JGSK":"2021-04-01 17:14:01.111","CDBH":"7","XSFX":"由北向南","XSFXDM":"4","KKMC":"中新大道与华五路交口"},{"KKBH":"610276125","HPHM":"津GLF881","JGSK":"2021-04-01 17:14:01.149","CDBH":"8","XSFX":"由北向南","XSFXDM":"4","KKMC":"中新大道与和顺路交口"},{"KKBH":"610401004","HPHM":"津JTG588","JGSK":"2021-04-01 17:14:01.194","CDBH":"1","XSFX":"由东向西","XSFXDM":"1","KKMC":"和畅路与和风路交口"},{"KKBH":"610266122000","HPHM":"沪C65138","JGSK":"2021-04-01 17:14:01.202","CDBH":"2","XSFX":"由西向东","XSFXDM":"2","KKMC":"生态城中生大道故道河一桥西向东上桥处"},{"KKBH":"610256115","HPHM":"鲁B0C1D7","JGSK":"2021-04-01 17:14:01.226","CDBH":"9","XSFX":"由南向北","XSFXDM":"3","KKMC":"中天大道与中生大道交口"},{"KKBH":"610256114","HPHM":"津REH385","JGSK":"2021-04-01 17:14:01.228","CDBH":"2","XSFX":"由西向东","XSFXDM":"2","KKMC":"中天大道与和旭路交口"},{"KKBH":"720571004000","HPHM":"津KZ1587","JGSK":"2021-04-01 17:14:01.251","CDBH":"4","XSFX":"由西向东","XSFXDM":"2","KKMC":"动漫东路与动漫中路交口"},{"KKBH":"610271009","HPHM":"津ABF691","JGSK":"2021-04-01 17:14:01.281","CDBH":"4","XSFX":"由西向东","XSFXDM":"2","KKMC":"中新大道与泰七路交口"},{"KKBH":"610276124","HPHM":"车牌","JGSK":"2021-04-01 17:14:01.282","CDBH":"7","XSFX":"由南向北","XSFXDM":"3","KKMC":"中新大道与中生大道交口"},{"KKBH":"610256114","HPHM":"津HJJ996","JGSK":"2021-04-01 17:14:01.288","CDBH":"8","XSFX":"由北向南","XSFXDM":"4","KKMC":"中天大道与和旭路交口"},{"KKBH":"720881002000","HPHM":"津NWJ723","JGSK":"2021-04-01 17:14:01.292","CDBH":"4","XSFX":"由东向西","XSFXDM":"1","KKMC":"海旭道与安正路交口"},{"KKBH":"7205710040000","HPHM":"冀R7J9D5","JGSK":"2021-04-01 17:14:01.295","CDBH":"3","XSFX":"由西向东","XSFXDM":"2","KKMC":"动漫东路与动漫中路交口正向"},{"KKBH":"610286127","HPHM":"津D62785","JGSK":"2021-04-01 17:14:01.332","CDBH":"5","XSFX":"由西向东","XSFXDM":"2","KKMC":"中津大道与和畅路交口"},{"KKBH":"7208710020000","HPHM":"津N18722","JGSK":"2021-04-01 17:14:01.346","CDBH":"5","XSFX":"由南向北","XSFXDM":"3","KKMC":"安正路与芳菲路交口正向"},{"KKBH":"610256115","HPHM":"津HH4757","JGSK":"2021-04-01 17:14:01.357","CDBH":"6","XSFX":"由西向东","XSFXDM":"2","KKMC":"中天大道与中生大道交口"},{"KKBH":"7208910030000","HPHM":"津H26070","JGSK":"2021-04-01 17:14:01.37","CDBH":"9","XSFX":"由南向北","XSFXDM":"3","KKMC":"海博道与安正路交口正向"},{"KKBH":"7280310030000","HPHM":"津C6H025","JGSK":"2021-04-01 17:14:01.405","CDBH":"3","XSFX":"由南向北","XSFXDM":"3","KKMC":"动漫中路与文二路交口正向"},{"KKBH":"610276124","HPHM":"津K20621","JGSK":"2021-04-01 17:14:01.412","CDBH":"10","XSFX":"由北向南","XSFXDM":"4","KKMC":"中新大道与中生大道交口"},{"KKBH":"610256114","HPHM":"津J52226","JGSK":"2021-04-01 17:14:01.436","CDBH":"5","XSFX":"由南向北","XSFXDM":"3","KKMC":"中天大道与和旭路交口"},{"KKBH":"610256112","HPHM":"津KGG255","JGSK":"2021-04-01 17:14:01.524","CDBH":"1","XSFX":"由东向西","XSFXDM":"1","KKMC":"中天大道与中津大道交口"},{"KKBH":"6102610030000","HPHM":"津AU5766","JGSK":"2021-04-01 17:14:01.528","CDBH":"9","XSFX":"由北向南","XSFXDM":"4","KKMC":"中生大道与静湖南路交口正向"},{"KKBH":"610391007","HPHM":"津JJW516","JGSK":"2021-04-01 17:14:01.544","CDBH":"1","XSFX":"由东向西","XSFXDM":"1","KKMC":"和韵路与和风路交口"},{"KKBH":"610401005","HPHM":"车牌","JGSK":"2021-04-01 17:14:01.563","CDBH":"1","XSFX":"由东向西","XSFXDM":"1","KKMC":"和畅路与和顺路交口"},{"KKBH":"610271010","HPHM":"津G69569","JGSK":"2021-04-01 17:14:01.618","CDBH":"8","XSFX":"由北向南","XSFXDM":"4","KKMC":"中新大道与华五路交口"},{"KKBH":"610401004","HPHM":"津C752X1","JGSK":"2021-04-01 17:14:01.691","CDBH":"11","XSFX":"由北向南","XSFXDM":"4","KKMC":"和畅路与和风路交口"},{"KKBH":"7205710040000","HPHM":"车牌","JGSK":"2021-04-01 17:14:01.714","CDBH":"6","XSFX":"由北向南","XSFXDM":"4","KKMC":"动漫东路与动漫中路交口正向"},{"KKBH":"610286127","HPHM":"冀J672R6","JGSK":"2021-04-01 17:14:01.747","CDBH":"1","XSFX":"由东向西","XSFXDM":"1","KKMC":"中津大道与和畅路交口"},{"KKBH":"7205610020000","HPHM":"晋LK8697","JGSK":"2021-04-01 17:14:01.749","CDBH":"6","XSFX":"由北向南","XSFXDM":"4","KKMC":"动漫北路与文三路交口正向"},{"KKBH":"720541002000","HPHM":"津AU5595","JGSK":"2021-04-01 17:14:01.757","CDBH":"4","XSFX":"由西向东","XSFXDM":"2","KKMC":"动漫环路西与动漫中路交口"},{"KKBH":"610256115","HPHM":"津HFP859","JGSK":"2021-04-01 17:14:01.795","CDBH":"4","XSFX":"由西向东","XSFXDM":"2","KKMC":"中天大道与中生大道交口"},{"KKBH":"610271008","HPHM":"车牌","JGSK":"2021-04-01 17:14:01.831","CDBH":"2","XSFX":"由南向北","XSFXDM":"3","KKMC":"中新大道与航母主题公园支路交口"},{"KKBH":"7208610020000","HPHM":"车牌","JGSK":"2021-04-01 17:14:01.859","CDBH":"12","XSFX":"由北向南","XSFXDM":"4","KKMC":"海晨道与安正路交口正向"},{"KKBH":"610256112","HPHM":"津C68059","JGSK":"2021-04-01 17:14:01.878","CDBH":"2","XSFX":"由东向西","XSFXDM":"1","KKMC":"中天大道与中津大道交口"},{"KKBH":"711","HPHM":"津AU5995","JGSK":"2021-04-01 17:14:01.886","CDBH":"7","XSFX":"由北向南","XSFXDM":"4","KKMC":"不礼让行人中新大道与和旭路交口"},{"KKBH":"7208810020000","HPHM":"车牌","JGSK":"2021-04-01 17:14:01.92","CDBH":"11","XSFX":"由南向北","XSFXDM":"3","KKMC":"海旭道与安正路交口正向"},{"KKBH":"610256115","HPHM":"冀J0B9U8","JGSK":"2021-04-01 17:14:01.95","CDBH":"12","XSFX":"由北向南","XSFXDM":"4","KKMC":"中天大道与中生大道交口"},{"KKBH":"7208810020000","HPHM":"津HC6777","JGSK":"2021-04-01 17:14:01.977","CDBH":"3","XSFX":"由东向西","XSFXDM":"1","KKMC":"海旭道与安正路交口正向"},{"KKBH":"610271008","HPHM":"津A7S124","JGSK":"2021-04-01 17:14:02.044","CDBH":"2","XSFX":"由南向北","XSFXDM":"3","KKMC":"中新大道与航母主题公园支路交口"},{"KKBH":"610256115","HPHM":"津AY2003","JGSK":"2021-04-01 17:14:02.075","CDBH":"7","XSFX":"由南向北","XSFXDM":"3","KKMC":"中天大道与中生大道交口"},{"KKBH":"610256115","HPHM":"津AY2003","JGSK":"2021-04-01 17:14:02.076","CDBH":"7","XSFX":"由南向北","XSFXDM":"3","KKMC":"中天大道与中生大道交口"},{"KKBH":"610256115","HPHM":"车牌","JGSK":"2021-04-01 17:14:02.077","CDBH":"7","XSFX":"由南向北","XSFXDM":"3","KKMC":"中天大道与中生大道交口"},{"KKBH":"610276124","HPHM":"鲁P926ZE","JGSK":"2021-04-01 17:14:02.097","CDBH":"1","XSFX":"由东向西","XSFXDM":"1","KKMC":"中新大道与中生大道交口"},{"KKBH":"610256116","HPHM":"津A1K297","JGSK":"2021-04-01 17:14:02.106","CDBH":"4","XSFX":"由西向东","XSFXDM":"2","KKMC":"中天大道与和顺路交口"},{"KKBH":"610286127","HPHM":"津E26913","JGSK":"2021-04-01 17:14:02.16","CDBH":"6","XSFX":"由西向东","XSFXDM":"2","KKMC":"中津大道与和畅路交口"},{"KKBH":"7208810040000","HPHM":"冀B4H129","JGSK":"2021-04-01 17:14:02.211","CDBH":"2","XSFX":"由东向西","XSFXDM":"1","KKMC":"海旭道与永盛路交口正向"},{"KKBH":"6103261400000","HPHM":"津C670T6","JGSK":"2021-04-01 17:14:02.277","CDBH":"6","XSFX":"由西向东","XSFXDM":"2","KKMC":"中成大道与中海大道交口正向"},{"KKBH":"610266117","HPHM":"津DU4901","JGSK":"2021-04-01 17:14:02.321","CDBH":"8","XSFX":"由南向北","XSFXDM":"3","KKMC":"中生大道与和韵路交口"},{"KKBH":"711","HPHM":"冀AU32C5","JGSK":"2021-04-01 17:14:02.366","CDBH":"8","XSFX":"由北向南","XSFXDM":"4","KKMC":"不礼让行人中新大道与和旭路交口"},{"KKBH":"610276126","HPHM":"冀B938G7","JGSK":"2021-04-01 17:14:02.398","CDBH":"7","XSFX":"由北向南","XSFXDM":"4","KKMC":"中新大道与和意路交口"},{"KKBH":"610256113","HPHM":"津NAX667","JGSK":"2021-04-01 17:14:02.441","CDBH":"1","XSFX":"由西向东","XSFXDM":"2","KKMC":"中天大道与和风路交口"},{"KKBH":"610256115","HPHM":"津MR9395","JGSK":"2021-04-01 17:14:02.507","CDBH":"7","XSFX":"由南向北","XSFXDM":"3","KKMC":"中天大道与中生大道交口"},{"KKBH":"610276126","HPHM":"津AF27669","JGSK":"2021-04-01 17:14:02.524","CDBH":"1","XSFX":"由东向西","XSFXDM":"1","KKMC":"中新大道与和意路交口"},{"KKBH":"610271008","HPHM":"车牌","JGSK":"2021-04-01 17:14:02.538","CDBH":"1","XSFX":"由南向北","XSFXDM":"3","KKMC":"中新大道与航母主题公园支路交口"},{"KKBH":"610271009","HPHM":"津RRF281","JGSK":"2021-04-01 17:14:02.557","CDBH":"4","XSFX":"由西向东","XSFXDM":"2","KKMC":"中新大道与泰七路交口"},{"KKBH":"720881002000","HPHM":"冀B501D6","JGSK":"2021-04-01 17:14:02.579","CDBH":"4","XSFX":"由东向西","XSFXDM":"1","KKMC":"海旭道与安正路交口"},{"KKBH":"610256115","HPHM":"津NNY710","JGSK":"2021-04-01 17:14:02.667","CDBH":"8","XSFX":"由南向北","XSFXDM":"3","KKMC":"中天大道与中生大道交口"},{"KKBH":"610266118","HPHM":"鲁MC621H","JGSK":"2021-04-01 17:14:02.668","CDBH":"7","XSFX":"由南向北","XSFXDM":"3","KKMC":"中生大道与和畅路交口"},{"KKBH":"610256115","HPHM":"津MBU587","JGSK":"2021-04-01 17:14:02.669","CDBH":"11","XSFX":"由北向南","XSFXDM":"4","KKMC":"中天大道与中生大道交口"},{"KKBH":"711","HPHM":"粤KFZ121","JGSK":"2021-04-01 17:14:02.676","CDBH":"5","XSFX":"由南向北","XSFXDM":"3","KKMC":"不礼让行人中新大道与和旭路交口"},{"KKBH":"610276126","HPHM":"津AF36925","JGSK":"2021-04-01 17:14:02.768","CDBH":"4","XSFX":"由南向北","XSFXDM":"3","KKMC":"中新大道与和意路交口"},{"KKBH":"610391008","HPHM":"鲁PQ9X60","JGSK":"2021-04-01 17:14:02.769","CDBH":"4","XSFX":"由西向东","XSFXDM":"2","KKMC":"和韵路与和旭路交口"},{"KKBH":"610276126","HPHM":"鲁AT55A8","JGSK":"2021-04-01 17:14:02.769","CDBH":"5","XSFX":"由南向北","XSFXDM":"3","KKMC":"中新大道与和意路交口"},{"KKBH":"7280310060000","HPHM":"津C002L5","JGSK":"2021-04-01 17:14:02.778","CDBH":"1","XSFX":"由东向西","XSFXDM":"1","KKMC":"动漫中路与文三路交口正向"},{"KKBH":"610276124","HPHM":"津GAT238","JGSK":"2021-04-01 17:14:02.826","CDBH":"10","XSFX":"由北向南","XSFXDM":"4","KKMC":"中新大道与中生大道交口"},{"KKBH":"7208910060000","HPHM":"津LZ1029","JGSK":"2021-04-01 17:14:02.85","CDBH":"5","XSFX":"由西向东","XSFXDM":"2","KKMC":"海博道与永盛路交口正向"},{"KKBH":"7208910030000","HPHM":"车牌","JGSK":"2021-04-01 17:14:02.871","CDBH":"9","XSFX":"由南向北","XSFXDM":"3","KKMC":"海博道与安正路交口正向"},{"KKBH":"610271010","HPHM":"皖KEQ979","JGSK":"2021-04-01 17:14:02.876","CDBH":"7","XSFX":"由北向南","XSFXDM":"4","KKMC":"中新大道与华五路交口"},{"KKBH":"610276125","HPHM":"津AF7681","JGSK":"2021-04-01 17:14:02.915","CDBH":"7","XSFX":"由北向南","XSFXDM":"4","KKMC":"中新大道与和顺路交口"},{"KKBH":"610401004","HPHM":"津C752X1","JGSK":"2021-04-01 17:14:02.921","CDBH":"12","XSFX":"由北向南","XSFXDM":"4","KKMC":"和畅路与和风路交口"},{"KKBH":"610276125","HPHM":"津HGZ538","JGSK":"2021-04-01 17:14:02.938","CDBH":"5","XSFX":"由南向北","XSFXDM":"3","KKMC":"中新大道与和顺路交口"},{"KKBH":"7208610020000","HPHM":"津CA7990","JGSK":"2021-04-01 17:14:02.953","CDBH":"4","XSFX":"由西向东","XSFXDM":"2","KKMC":"海晨道与安正路交口正向"},{"KKBH":"720541002000","HPHM":"津NHM180","JGSK":"2021-04-01 17:14:02.957","CDBH":"3","XSFX":"由西向东","XSFXDM":"2","KKMC":"动漫环路西与动漫中路交口"},{"KKBH":"720901002000","HPHM":"鄂J9P091","JGSK":"2021-04-01 17:14:02.968","CDBH":"1","XSFX":"由东向西","XSFXDM":"1","KKMC":"玉林道与安正路交口"},{"KKBH":"610286127","HPHM":"冀BJ537U","JGSK":"2021-04-01 17:14:02.971","CDBH":"1","XSFX":"由东向西","XSFXDM":"1","KKMC":"中津大道与和畅路交口"},{"KKBH":"610256115","HPHM":"津J11665","JGSK":"2021-04-01 17:14:02.989","CDBH":"10","XSFX":"由北向南","XSFXDM":"4","KKMC":"中天大道与中生大道交口"},{"KKBH":"610256113","HPHM":"津JSL939","JGSK":"2021-04-01 17:14:02.989","CDBH":"2","XSFX":"由西向东","XSFXDM":"2","KKMC":"中天大道与和风路交口"},{"KKBH":"610256116","HPHM":"车牌","JGSK":"2021-04-01 17:14:03.032","CDBH":"9","XSFX":"由南向北","XSFXDM":"3","KKMC":"中天大道与和顺路交口"},{"KKBH":"720871002000","HPHM":"津ADF3456","JGSK":"2021-04-01 17:14:03.053","CDBH":"8","XSFX":"由北向南","XSFXDM":"4","KKMC":"安正路与芳菲路交口"},{"KKBH":"610256116","HPHM":"晋AL799T","JGSK":"2021-04-01 17:14:03.053","CDBH":"10","XSFX":"由北向南","XSFXDM":"4","KKMC":"中天大道与和顺路交口"},{"KKBH":"610256111","HPHM":"津RKH019","JGSK":"2021-04-01 17:14:03.072","CDBH":"8","XSFX":"由北向南","XSFXDM":"4","KKMC":"中天大道与和惠路交口"},{"KKBH":"610256114","HPHM":"津J688PF","JGSK":"2021-04-01 17:14:03.075","CDBH":"7","XSFX":"由北向南","XSFXDM":"4","KKMC":"中天大道与和旭路交口"},{"KKBH":"610261003000","HPHM":"津FJL006","JGSK":"2021-04-01 17:14:03.078","CDBH":"17","XSFX":"由北向南","XSFXDM":"4","KKMC":"中生大道与静湖南路交口"},{"KKBH":"610286127","HPHM":"津DHY785","JGSK":"2021-04-01 17:14:03.089","CDBH":"3","XSFX":"由东向西","XSFXDM":"1","KKMC":"中津大道与和畅路交口"},{"KKBH":"610276124","HPHM":"津ADF8118","JGSK":"2021-04-01 17:14:03.116","CDBH":"8","XSFX":"由南向北","XSFXDM":"3","KKMC":"中新大道与中生大道交口"},{"KKBH":"610276124","HPHM":"津RB9596","JGSK":"2021-04-01 17:14:03.145","CDBH":"11","XSFX":"由北向南","XSFXDM":"4","KKMC":"中新大道与中生大道交口"},{"KKBH":"610271010","HPHM":"津CE8433","JGSK":"2021-04-01 17:14:03.172","CDBH":"4","XSFX":"由南向北","XSFXDM":"3","KKMC":"中新大道与华五路交口"},{"KKBH":"610391008","HPHM":"津A8A251","JGSK":"2021-04-01 17:14:03.249","CDBH":"5","XSFX":"由西向东","XSFXDM":"2","KKMC":"和韵路与和旭路交口"},{"KKBH":"728031003000","HPHM":"冀B94AQ5","JGSK":"2021-04-01 17:14:03.273","CDBH":"3","XSFX":"由南向北","XSFXDM":"3","KKMC":"动漫中路与文二路交口"},{"KKBH":"610266118","HPHM":"津DLJ318","JGSK":"2021-04-01 17:14:03.316","CDBH":"3","XSFX":"由东向西","XSFXDM":"1","KKMC":"中生大道与和畅路交口"},{"KKBH":"610266118","HPHM":"津C6U143","JGSK":"2021-04-01 17:14:03.327","CDBH":"4","XSFX":"由西向东","XSFXDM":"2","KKMC":"中生大道与和畅路交口"},{"KKBH":"610401005","HPHM":"津HFY380","JGSK":"2021-04-01 17:14:03.343","CDBH":"7","XSFX":"由南向北","XSFXDM":"3","KKMC":"和畅路与和顺路交口"},{"KKBH":"610256115","HPHM":"黑E505BQ","JGSK":"2021-04-01 17:14:03.375","CDBH":"4","XSFX":"由西向东","XSFXDM":"2","KKMC":"中天大道与中生大道交口"},{"KKBH":"6102610030000","HPHM":"津HXP118","JGSK":"2021-04-01 17:14:03.409","CDBH":"2","XSFX":"由东向西","XSFXDM":"1","KKMC":"中生大道与静湖南路交口正向"},{"KKBH":"610391007","HPHM":"津GCC432","JGSK":"2021-04-01 17:14:03.411","CDBH":"7","XSFX":"由南向北","XSFXDM":"3","KKMC":"和韵路与和风路交口"},{"KKBH":"7208910050000","HPHM":"冀B7DX96","JGSK":"2021-04-01 17:14:03.422","CDBH":"6","XSFX":"由西向东","XSFXDM":"2","KKMC":"海博道与安明路交口正向"},{"KKBH":"720571004000","HPHM":"冀B870C3","JGSK":"2021-04-01 17:14:03.445","CDBH":"1","XSFX":"由东向西","XSFXDM":"1","KKMC":"动漫东路与动漫中路交口"},{"KKBH":"7208910030000","HPHM":"冀B9T75U","JGSK":"2021-04-01 17:14:03.488","CDBH":"9","XSFX":"由南向北","XSFXDM":"3","KKMC":"海博道与安正路交口正向"},{"KKBH":"711","HPHM":"津NXY821","JGSK":"2021-04-01 17:14:03.563","CDBH":"8","XSFX":"由北向南","XSFXDM":"4","KKMC":"不礼让行人中新大道与和旭路交口"},{"KKBH":"610271009","HPHM":"冀B1Y78M","JGSK":"2021-04-01 17:14:03.601","CDBH":"4","XSFX":"由西向东","XSFXDM":"2","KKMC":"中新大道与泰七路交口"},{"KKBH":"610256111","HPHM":"津ADJ6996","JGSK":"2021-04-01 17:14:03.633","CDBH":"7","XSFX":"由北向南","XSFXDM":"4","KKMC":"中天大道与和惠路交口"},{"KKBH":"610276125","HPHM":"鲁V9889Q","JGSK":"2021-04-01 17:14:03.656","CDBH":"4","XSFX":"由南向北","XSFXDM":"3","KKMC":"中新大道与和顺路交口"},{"KKBH":"610251002","HPHM":"津HGB679","JGSK":"2021-04-01 17:14:03.743","CDBH":"4","XSFX":"由西向东","XSFXDM":"2","KKMC":"中天大道与和睦路交口"},{"KKBH":"610276124","HPHM":"冀EH338D","JGSK":"2021-04-01 17:14:03.756","CDBH":"7","XSFX":"由南向北","XSFXDM":"3","KKMC":"中新大道与中生大道交口"},{"KKBH":"610256114","HPHM":"津MLW662","JGSK":"2021-04-01 17:14:03.756","CDBH":"6","XSFX":"由南向北","XSFXDM":"3","KKMC":"中天大道与和旭路交口"},{"KKBH":"7208810020000","HPHM":"蒙A844DJ","JGSK":"2021-04-01 17:14:03.759","CDBH":"10","XSFX":"由南向北","XSFXDM":"3","KKMC":"海旭道与安正路交口正向"},{"KKBH":"610251001","HPHM":"车牌","JGSK":"2021-04-01 17:14:03.766","CDBH":"1","XSFX":"由东向西","XSFXDM":"1","KKMC":"中天大道与和畅路交口"},{"KKBH":"7208910040000","HPHM":"车牌","JGSK":"2021-04-01 17:14:03.768","CDBH":"6","XSFX":"由西向东","XSFXDM":"2","KKMC":"海博道与安平路交口正向"},{"KKBH":"7208610020000","HPHM":"津JYF396","JGSK":"2021-04-01 17:14:03.791","CDBH":"10","XSFX":"由北向南","XSFXDM":"4","KKMC":"海晨道与安正路交口正向"},{"KKBH":"610256112","HPHM":"津A22Z33","JGSK":"2021-04-01 17:14:03.805","CDBH":"1","XSFX":"由东向西","XSFXDM":"1","KKMC":"中天大道与中津大道交口"},{"KKBH":"610266118","HPHM":"津E20192","JGSK":"2021-04-01 17:14:03.827","CDBH":"7","XSFX":"由南向北","XSFXDM":"3","KKMC":"中生大道与和畅路交口"},{"KKBH":"610271008","HPHM":"车牌","JGSK":"2021-04-01 17:14:03.883","CDBH":"1","XSFX":"由南向北","XSFXDM":"3","KKMC":"中新大道与航母主题公园支路交口"},{"KKBH":"610401004","HPHM":"津AY2325","JGSK":"2021-04-01 17:14:03.885","CDBH":"1","XSFX":"由东向西","XSFXDM":"1","KKMC":"和畅路与和风路交口"},{"KKBH":"610276125","HPHM":"冀BP956C","JGSK":"2021-04-01 17:14:03.899","CDBH":"7","XSFX":"由北向南","XSFXDM":"4","KKMC":"中新大道与和顺路交口"},{"KKBH":"610271010","HPHM":"津G69569","JGSK":"2021-04-01 17:14:03.915","CDBH":"8","XSFX":"由北向南","XSFXDM":"4","KKMC":"中新大道与华五路交口"},{"KKBH":"720891003000","HPHM":"黑A2SF39","JGSK":"2021-04-01 17:14:03.921","CDBH":"7","XSFX":"由南向北","XSFXDM":"3","KKMC":"海博道与安正路交口"},{"KKBH":"610256115","HPHM":"冀AY0K68","JGSK":"2021-04-01 17:14:03.985","CDBH":"11","XSFX":"由北向南","XSFXDM":"4","KKMC":"中天大道与中生大道交口"},{"KKBH":"7280310030000","HPHM":"津C85D87","JGSK":"2021-04-01 17:14:04.004","CDBH":"3","XSFX":"由南向北","XSFXDM":"3","KKMC":"动漫中路与文二路交口正向"},{"KKBH":"610286127","HPHM":"津HZ7267","JGSK":"2021-04-01 17:14:04.03","CDBH":"5","XSFX":"由西向东","XSFXDM":"2","KKMC":"中津大道与和畅路交口"},{"KKBH":"610286127","HPHM":"津ADA2261","JGSK":"2021-04-01 17:14:04.031","CDBH":"4","XSFX":"由西向东","XSFXDM":"2","KKMC":"中津大道与和畅路交口"},{"KKBH":"7208910060000","HPHM":"鲁BP21W2","JGSK":"2021-04-01 17:14:04.052","CDBH":"7","XSFX":"由西向东","XSFXDM":"2","KKMC":"海博道与永盛路交口正向"},{"KKBH":"7208810040000","HPHM":"津A3M085","JGSK":"2021-04-01 17:14:04.062","CDBH":"1","XSFX":"由东向西","XSFXDM":"1","KKMC":"海旭道与永盛路交口正向"},{"KKBH":"610271010","HPHM":"津A9Q456","JGSK":"2021-04-01 17:14:04.109","CDBH":"5","XSFX":"由南向北","XSFXDM":"3","KKMC":"中新大道与华五路交口"},{"KKBH":"610256111","HPHM":"津K95260","JGSK":"2021-04-01 17:14:04.111","CDBH":"7","XSFX":"由北向南","XSFXDM":"4","KKMC":"中天大道与和惠路交口"},{"KKBH":"610276126","HPHM":"津A7K697","JGSK":"2021-04-01 17:14:04.114","CDBH":"4","XSFX":"由南向北","XSFXDM":"3","KKMC":"中新大道与和意路交口"},{"KKBH":"610276126","HPHM":"津RQN771","JGSK":"2021-04-01 17:14:04.128","CDBH":"5","XSFX":"由南向北","XSFXDM":"3","KKMC":"中新大道与和意路交口"},{"KKBH":"720891005000","HPHM":"冀D9X444","JGSK":"2021-04-01 17:14:04.148","CDBH":"1","XSFX":"由东向西","XSFXDM":"1","KKMC":"海博道与安明路交口"},{"KKBH":"610256114","HPHM":"津HA5101","JGSK":"2021-04-01 17:14:04.156","CDBH":"5","XSFX":"由南向北","XSFXDM":"3","KKMC":"中天大道与和旭路交口"},{"KKBH":"610276126","HPHM":"津GQK987","JGSK":"2021-04-01 17:14:04.233","CDBH":"8","XSFX":"由北向南","XSFXDM":"4","KKMC":"中新大道与和意路交口"},{"KKBH":"610276124","HPHM":"津MD1102","JGSK":"2021-04-01 17:14:04.263","CDBH":"11","XSFX":"由北向南","XSFXDM":"4","KKMC":"中新大道与中生大道交口"},{"KKBH":"610286127","HPHM":"冀TW9S00","JGSK":"2021-04-01 17:14:04.297","CDBH":"7","XSFX":"由南向北","XSFXDM":"3","KKMC":"中津大道与和畅路交口"},{"KKBH":"610256112","HPHM":"津DHX881","JGSK":"2021-04-01 17:14:04.319","CDBH":"2","XSFX":"由东向西","XSFXDM":"1","KKMC":"中天大道与中津大道交口"},{"KKBH":"610256115","HPHM":"津HRR092","JGSK":"2021-04-01 17:14:04.345","CDBH":"9","XSFX":"由南向北","XSFXDM":"3","KKMC":"中天大道与中生大道交口"},{"KKBH":"610401005","HPHM":"津A08768D","JGSK":"2021-04-01 17:14:04.356","CDBH":"1","XSFX":"由东向西","XSFXDM":"1","KKMC":"和畅路与和顺路交口"},{"KKBH":"610276126","HPHM":"津RZQ866","JGSK":"2021-04-01 17:14:04.369","CDBH":"4","XSFX":"由南向北","XSFXDM":"3","KKMC":"中新大道与和意路交口"},{"KKBH":"610256112","HPHM":"津NLJ985","JGSK":"2021-04-01 17:14:04.391","CDBH":"6","XSFX":"由西向东","XSFXDM":"2","KKMC":"中天大道与中津大道交口"},{"KKBH":"610256113","HPHM":"冀TL6V89","JGSK":"2021-04-01 17:14:04.401","CDBH":"8","XSFX":"由北向南","XSFXDM":"4","KKMC":"中天大道与和风路交口"},{"KKBH":"610276124","HPHM":"津DGM609","JGSK":"2021-04-01 17:14:04.426","CDBH":"11","XSFX":"由北向南","XSFXDM":"4","KKMC":"中新大道与中生大道交口"},{"KKBH":"610256115","HPHM":"鲁NH963E","JGSK":"2021-04-01 17:14:04.442","CDBH":"10","XSFX":"由北向南","XSFXDM":"4","KKMC":"中天大道与中生大道交口"},{"KKBH":"610271010","HPHM":"冀B2G5B7","JGSK":"2021-04-01 17:14:04.467","CDBH":"5","XSFX":"由南向北","XSFXDM":"3","KKMC":"中新大道与华五路交口"},{"KKBH":"720891006000","HPHM":"鲁B01ZJ5","JGSK":"2021-04-01 17:14:04.485","CDBH":"8","XSFX":"由西向东","XSFXDM":"2","KKMC":"海博道与永盛路交口"},{"KKBH":"720881002000","HPHM":"津NYY210","JGSK":"2021-04-01 17:14:04.492","CDBH":"4","XSFX":"由东向西","XSFXDM":"1","KKMC":"海旭道与安正路交口"},{"KKBH":"610256113","HPHM":"津A9V355","JGSK":"2021-04-01 17:14:04.504","CDBH":"2","XSFX":"由西向东","XSFXDM":"2","KKMC":"中天大道与和风路交口"},{"KKBH":"610271008","HPHM":"津KPA456","JGSK":"2021-04-01 17:14:04.524","CDBH":"2","XSFX":"由南向北","XSFXDM":"3","KKMC":"中新大道与航母主题公园支路交口"},{"KKBH":"720891008000","HPHM":"津DLH813","JGSK":"2021-04-01 17:14:04.549","CDBH":"3","XSFX":"由东向西","XSFXDM":"1","KKMC":"海博道与荣盛路交口"},{"KKBH":"7208610020000","HPHM":"冀A9D3A0","JGSK":"2021-04-01 17:14:04.565","CDBH":"5","XSFX":"由西向东","XSFXDM":"2","KKMC":"海晨道与安正路交口正向"},{"KKBH":"610256114","HPHM":"津JJ096A","JGSK":"2021-04-01 17:14:04.595","CDBH":"8","XSFX":"由北向南","XSFXDM":"4","KKMC":"中天大道与和旭路交口"},{"KKBH":"7208810040000","HPHM":"津ADT220","JGSK":"2021-04-01 17:14:04.633","CDBH":"8","XSFX":"由北向南","XSFXDM":"4","KKMC":"海旭道与永盛路交口正向"},{"KKBH":"7205610020000","HPHM":"冀JRS766","JGSK":"2021-04-01 17:14:04.645","CDBH":"2","XSFX":"由东向西","XSFXDM":"1","KKMC":"动漫北路与文三路交口正向"},{"KKBH":"610391007","HPHM":"津KM1601","JGSK":"2021-04-01 17:14:04.657","CDBH":"9","XSFX":"由南向北","XSFXDM":"3","KKMC":"和韵路与和风路交口"},{"KKBH":"610256115","HPHM":"津K73233","JGSK":"2021-04-01 17:14:04.669","CDBH":"12","XSFX":"由北向南","XSFXDM":"4","KKMC":"中天大道与中生大道交口"},{"KKBH":"610256114","HPHM":"津CD5599","JGSK":"2021-04-01 17:14:04.675","CDBH":"5","XSFX":"由南向北","XSFXDM":"3","KKMC":"中天大道与和旭路交口"},{"KKBH":"6071310030000","HPHM":"车牌","JGSK":"2021-04-01 17:14:04.676","CDBH":"3","XSFX":"由东向西","XSFXDM":"1","KKMC":"中央大道与海旭道交口正向"},{"KKBH":"720571004000","HPHM":"津RGV804","JGSK":"2021-04-01 17:14:04.69","CDBH":"3","XSFX":"由西向东","XSFXDM":"2","KKMC":"动漫东路与动漫中路交口"},{"KKBH":"610276125","HPHM":"津A6C020","JGSK":"2021-04-01 17:14:04.692","CDBH":"4","XSFX":"由南向北","XSFXDM":"3","KKMC":"中新大道与和顺路交口"},{"KKBH":"7280310020000","HPHM":"津KHX585","JGSK":"2021-04-01 17:14:04.694","CDBH":"6","XSFX":"由南向北","XSFXDM":"3","KKMC":"动漫中路与文一路交口正向"},{"KKBH":"720881002000","HPHM":"津HC6777","JGSK":"2021-04-01 17:14:04.732","CDBH":"3","XSFX":"由东向西","XSFXDM":"1","KKMC":"海旭道与安正路交口"},{"KKBH":"610276124","HPHM":"津A25B99","JGSK":"2021-04-01 17:14:04.796","CDBH":"8","XSFX":"由南向北","XSFXDM":"3","KKMC":"中新大道与中生大道交口"},{"KKBH":"610271008","HPHM":"冀B0M30U","JGSK":"2021-04-01 17:14:04.843","CDBH":"1","XSFX":"由南向北","XSFXDM":"3","KKMC":"中新大道与航母主题公园支路交口"},{"KKBH":"711","HPHM":"津J79555","JGSK":"2021-04-01 17:14:04.846","CDBH":"7","XSFX":"由北向南","XSFXDM":"4","KKMC":"不礼让行人中新大道与和旭路交口"},{"KKBH":"720571002000","HPHM":"津B1M133","JGSK":"2021-04-01 17:14:04.854","CDBH":"6","XSFX":"由北向南","XSFXDM":"4","KKMC":"动漫东路与文二路交口"},{"KKBH":"610256115","HPHM":"津AD89177","JGSK":"2021-04-01 17:14:04.871","CDBH":"10","XSFX":"由北向南","XSFXDM":"4","KKMC":"中天大道与中生大道交口"},{"KKBH":"610391007","HPHM":"鲁H0818N","JGSK":"2021-04-01 17:14:04.878","CDBH":"12","XSFX":"由北向南","XSFXDM":"4","KKMC":"和韵路与和风路交口"},{"KKBH":"610286127","HPHM":"鲁RL220D","JGSK":"2021-04-01 17:14:04.936","CDBH":"1","XSFX":"由东向西","XSFXDM":"1","KKMC":"中津大道与和畅路交口"},{"KKBH":"610276126","HPHM":"津KKK939","JGSK":"2021-04-01 17:14:04.954","CDBH":"7","XSFX":"由北向南","XSFXDM":"4","KKMC":"中新大道与和意路交口"},{"KKBH":"610256115","HPHM":"吉AF06719","JGSK":"2021-04-01 17:14:04.965","CDBH":"3","XSFX":"由东向西","XSFXDM":"1","KKMC":"中天大道与中生大道交口"},{"KKBH":"720891006000","HPHM":"津CCC921","JGSK":"2021-04-01 17:14:05.005","CDBH":"9","XSFX":"由南向北","XSFXDM":"3","KKMC":"海博道与永盛路交口"},{"KKBH":"610266118","HPHM":"津DQL578","JGSK":"2021-04-01 17:14:05.052","CDBH":"10","XSFX":"由北向南","XSFXDM":"4","KKMC":"中生大道与和畅路交口"},{"KKBH":"720861003000","HPHM":"津A8T521","JGSK":"2021-04-01 17:14:05.054","CDBH":"10","XSFX":"由北向南","XSFXDM":"4","KKMC":"海晨道与安明路交口"},{"KKBH":"610256115","HPHM":"津B37823","JGSK":"2021-04-01 17:14:05.07","CDBH":"11","XSFX":"由北向南","XSFXDM":"4","KKMC":"中天大道与中生大道交口"},{"KKBH":"711","HPHM":"津KK9905","JGSK":"2021-04-01 17:14:05.165","CDBH":"8","XSFX":"由北向南","XSFXDM":"4","KKMC":"不礼让行人中新大道与和旭路交口"},{"KKBH":"610271010","HPHM":"津NXL083","JGSK":"2021-04-01 17:14:05.195","CDBH":"7","XSFX":"由北向南","XSFXDM":"4","KKMC":"中新大道与华五路交口"},{"KKBH":"610401004","HPHM":"津DYX129","JGSK":"2021-04-01 17:14:05.198","CDBH":"10","XSFX":"由北向南","XSFXDM":"4","KKMC":"和畅路与和风路交口"},{"KKBH":"610276125","HPHM":"川H6069Z","JGSK":"2021-04-01 17:14:05.234","CDBH":"8","XSFX":"由北向南","XSFXDM":"4","KKMC":"中新大道与和顺路交口"},{"KKBH":"610271009","HPHM":"津FFG299","JGSK":"2021-04-01 17:14:05.281","CDBH":"4","XSFX":"由西向东","XSFXDM":"2","KKMC":"中新大道与泰七路交口"},{"KKBH":"610256112","HPHM":"津APJ476","JGSK":"2021-04-01 17:14:05.289","CDBH":"1","XSFX":"由东向西","XSFXDM":"1","KKMC":"中天大道与中津大道交口"},{"KKBH":"610256116","HPHM":"津RQW989","JGSK":"2021-04-01 17:14:05.311","CDBH":"4","XSFX":"由西向东","XSFXDM":"2","KKMC":"中天大道与和顺路交口"},{"KKBH":"610391006","HPHM":"津JAQ990","JGSK":"2021-04-01 17:14:05.36","CDBH":"5","XSFX":"由西向东","XSFXDM":"2","KKMC":"和韵路与和意路交口"},{"KKBH":"720891003000","HPHM":"津FFE606","JGSK":"2021-04-01 17:14:05.365","CDBH":"7","XSFX":"由南向北","XSFXDM":"3","KKMC":"海博道与安正路交口"},{"KKBH":"610391006","HPHM":"豫C768NR","JGSK":"2021-04-01 17:14:05.496","CDBH":"1","XSFX":"由东向西","XSFXDM":"1","KKMC":"和韵路与和意路交口"},{"KKBH":"610276125","HPHM":"津HR9526","JGSK":"2021-04-01 17:14:05.498","CDBH":"5","XSFX":"由南向北","XSFXDM":"3","KKMC":"中新大道与和顺路交口"},{"KKBH":"610276124","HPHM":"津C898P9","JGSK":"2021-04-01 17:14:05.546","CDBH":"10","XSFX":"由北向南","XSFXDM":"4","KKMC":"中新大道与中生大道交口"},{"KKBH":"610266118","HPHM":"京AA2189","JGSK":"2021-04-01 17:14:05.552","CDBH":"10","XSFX":"由北向南","XSFXDM":"4","KKMC":"中生大道与和畅路交口"},{"KKBH":"610256111","HPHM":"津NP8826","JGSK":"2021-04-01 17:14:05.554","CDBH":"8","XSFX":"由北向南","XSFXDM":"4","KKMC":"中天大道与和惠路交口"},{"KKBH":"711","HPHM":"津HDA928","JGSK":"2021-04-01 17:14:05.557","CDBH":"5","XSFX":"由南向北","XSFXDM":"3","KKMC":"不礼让行人中新大道与和旭路交口"},{"KKBH":"7208910060000","HPHM":"鲁N6007J","JGSK":"2021-04-01 17:14:05.611","CDBH":"5","XSFX":"由西向东","XSFXDM":"2","KKMC":"海博道与永盛路交口正向"},{"KKBH":"610276124","HPHM":"津GCW558","JGSK":"2021-04-01 17:14:05.619","CDBH":"11","XSFX":"由北向南","XSFXDM":"4","KKMC":"中新大道与中生大道交口"},{"KKBH":"610286127","HPHM":"冀J672R6","JGSK":"2021-04-01 17:14:05.649","CDBH":"1","XSFX":"由东向西","XSFXDM":"1","KKMC":"中津大道与和畅路交口"},{"KKBH":"610266118","HPHM":"鲁MGN701","JGSK":"2021-04-01 17:14:05.657","CDBH":"7","XSFX":"由南向北","XSFXDM":"3","KKMC":"中生大道与和畅路交口"},{"KKBH":"720891003000","HPHM":"冀B7A6U8","JGSK":"2021-04-01 17:14:05.682","CDBH":"8","XSFX":"由南向北","XSFXDM":"3","KKMC":"海博道与安正路交口"},{"KKBH":"610256114","HPHM":"津AD09162","JGSK":"2021-04-01 17:14:05.686","CDBH":"1","XSFX":"由西向东","XSFXDM":"2","KKMC":"中天大道与和旭路交口"},{"KKBH":"720871002000","HPHM":"津JWT600","JGSK":"2021-04-01 17:14:05.694","CDBH":"9","XSFX":"由北向南","XSFXDM":"4","KKMC":"安正路与芳菲路交口"},{"KKBH":"7280310030000","HPHM":"车牌","JGSK":"2021-04-01 17:14:05.705","CDBH":"2","XSFX":"由东向西","XSFXDM":"1","KKMC":"动漫中路与文二路交口正向"},{"KKBH":"610391007","HPHM":"津GCS919","JGSK":"2021-04-01 17:14:05.724","CDBH":"10","XSFX":"由北向南","XSFXDM":"4","KKMC":"和韵路与和风路交口"},{"KKBH":"610256116","HPHM":"津A28B10","JGSK":"2021-04-01 17:14:05.735","CDBH":"8","XSFX":"由南向北","XSFXDM":"3","KKMC":"中天大道与和顺路交口"},{"KKBH":"728031002000","HPHM":"辽PBG859","JGSK":"2021-04-01 17:14:05.745","CDBH":"4","XSFX":"由西向东","XSFXDM":"2","KKMC":"动漫中路与文一路交口"},{"KKBH":"7208810020000","HPHM":"津HN5956","JGSK":"2021-04-01 17:14:05.848","CDBH":"4","XSFX":"由东向西","XSFXDM":"1","KKMC":"海旭道与安正路交口正向"},{"KKBH":"610256111","HPHM":"京NV55Y5","JGSK":"2021-04-01 17:14:05.96","CDBH":"2","XSFX":"由西向东","XSFXDM":"2","KKMC":"中天大道与和惠路交口"},{"KKBH":"610256113","HPHM":"苏A9X5F0","JGSK":"2021-04-01 17:14:05.967","CDBH":"1","XSFX":"由西向东","XSFXDM":"2","KKMC":"中天大道与和风路交口"},{"KKBH":"610286127","HPHM":"冀AM993E","JGSK":"2021-04-01 17:14:06.002","CDBH":"2","XSFX":"由东向西","XSFXDM":"1","KKMC":"中津大道与和畅路交口"},{"KKBH":"610286127","HPHM":"冀J551MH","JGSK":"2021-04-01 17:14:06.038","CDBH":"4","XSFX":"由西向东","XSFXDM":"2","KKMC":"中津大道与和畅路交口"},{"KKBH":"610276126","HPHM":"津AF18395","JGSK":"2021-04-01 17:14:06.073","CDBH":"8","XSFX":"由北向南","XSFXDM":"4","KKMC":"中新大道与和意路交口"},{"KKBH":"610256116","HPHM":"冀J5N2X0","JGSK":"2021-04-01 17:14:06.108","CDBH":"7","XSFX":"由南向北","XSFXDM":"3","KKMC":"中天大道与和顺路交口"},{"KKBH":"610256113","HPHM":"津AD58167","JGSK":"2021-04-01 17:14:06.116","CDBH":"9","XSFX":"由北向南","XSFXDM":"4","KKMC":"中天大道与和风路交口"},{"KKBH":"7208910030000","HPHM":"车牌","JGSK":"2021-04-01 17:14:06.154","CDBH":"2","XSFX":"由东向西","XSFXDM":"1","KKMC":"海博道与安正路交口正向"},{"KKBH":"610256116","HPHM":"辽A6X97D","JGSK":"2021-04-01 17:14:06.188","CDBH":"8","XSFX":"由南向北","XSFXDM":"3","KKMC":"中天大道与和顺路交口"},{"KKBH":"610256111","HPHM":"津HVN717","JGSK":"2021-04-01 17:14:06.192","CDBH":"3","XSFX":"由西向东","XSFXDM":"2","KKMC":"中天大道与和惠路交口"},{"KKBH":"610286127","HPHM":"蒙A350RU","JGSK":"2021-04-01 17:14:06.249","CDBH":"2","XSFX":"由东向西","XSFXDM":"1","KKMC":"中津大道与和畅路交口"},{"KKBH":"720541002000","HPHM":"晋LNE326","JGSK":"2021-04-01 17:14:06.321","CDBH":"3","XSFX":"由西向东","XSFXDM":"2","KKMC":"动漫环路西与动漫中路交口"},{"KKBH":"610256113","HPHM":"津NAX667","JGSK":"2021-04-01 17:14:06.363","CDBH":"1","XSFX":"由西向东","XSFXDM":"2","KKMC":"中天大道与和风路交口"},{"KKBH":"610271008","HPHM":"冀DG6L25","JGSK":"2021-04-01 17:14:06.366","CDBH":"1","XSFX":"由南向北","XSFXDM":"3","KKMC":"中新大道与航母主题公园支路交口"},{"KKBH":"610266117","HPHM":"冀R7K3A7","JGSK":"2021-04-01 17:14:06.423","CDBH":"10","XSFX":"由北向南","XSFXDM":"4","KKMC":"中生大道与和韵路交口"},{"KKBH":"7208910060000","HPHM":"京CHZ251","JGSK":"2021-04-01 17:14:06.473","CDBH":"6","XSFX":"由西向东","XSFXDM":"2","KKMC":"海博道与永盛路交口正向"},{"KKBH":"610266117","HPHM":"冀B4F282","JGSK":"2021-04-01 17:14:06.481","CDBH":"8","XSFX":"由南向北","XSFXDM":"3","KKMC":"中生大道与和韵路交口"},{"KKBH":"610276124","HPHM":"冀E8153U","JGSK":"2021-04-01 17:14:06.507","CDBH":"11","XSFX":"由北向南","XSFXDM":"4","KKMC":"中新大道与中生大道交口"},{"KKBH":"610256113","HPHM":"津JSL939","JGSK":"2021-04-01 17:14:06.529","CDBH":"2","XSFX":"由西向东","XSFXDM":"2","KKMC":"中天大道与和风路交口"},{"KKBH":"610256115","HPHM":"津JYH009","JGSK":"2021-04-01 17:14:06.582","CDBH":"3","XSFX":"由东向西","XSFXDM":"1","KKMC":"中天大道与中生大道交口"},{"KKBH":"610256113","HPHM":"晋LYS303","JGSK":"2021-04-01 17:14:06.595","CDBH":"2","XSFX":"由西向东","XSFXDM":"2","KKMC":"中天大道与和风路交口"},{"KKBH":"610276124","HPHM":"津A8W939","JGSK":"2021-04-01 17:14:06.636","CDBH":"7","XSFX":"由南向北","XSFXDM":"3","KKMC":"中新大道与中生大道交口"},{"KKBH":"610256116","HPHM":"津JDJ519","JGSK":"2021-04-01 17:14:06.645","CDBH":"10","XSFX":"由北向南","XSFXDM":"4","KKMC":"中天大道与和顺路交口"},{"KKBH":"7205710010000","HPHM":"冀BN880T","JGSK":"2021-04-01 17:14:06.651","CDBH":"2","XSFX":"由西向东","XSFXDM":"2","KKMC":"动漫东路与文一路交口正向"},{"KKBH":"610286127","HPHM":"津D62785","JGSK":"2021-04-01 17:14:06.71","CDBH":"5","XSFX":"由西向东","XSFXDM":"2","KKMC":"中津大道与和畅路交口"},{"KKBH":"610256112","HPHM":"津N98323","JGSK":"2021-04-01 17:14:06.711","CDBH":"6","XSFX":"由西向东","XSFXDM":"2","KKMC":"中天大道与中津大道交口"},{"KKBH":"610256112","HPHM":"津RDA973","JGSK":"2021-04-01 17:14:06.724","CDBH":"2","XSFX":"由东向西","XSFXDM":"1","KKMC":"中天大道与中津大道交口"},{"KKBH":"7208910050000","HPHM":"鲁D021YZ","JGSK":"2021-04-01 17:14:06.738","CDBH":"3","XSFX":"由东向西","XSFXDM":"1","KKMC":"海博道与安明路交口正向"},{"KKBH":"610286127","HPHM":"津K58987","JGSK":"2021-04-01 17:14:06.75","CDBH":"1","XSFX":"由东向西","XSFXDM":"1","KKMC":"中津大道与和畅路交口"},{"KKBH":"610266117","HPHM":"津DR2208","JGSK":"2021-04-01 17:14:06.802","CDBH":"7","XSFX":"由南向北","XSFXDM":"3","KKMC":"中生大道与和韵路交口"},{"KKBH":"610271009","HPHM":"皖KCC539","JGSK":"2021-04-01 17:14:06.823","CDBH":"11","XSFX":"由北向南","XSFXDM":"4","KKMC":"中新大道与泰七路交口"},{"KKBH":"610256115","HPHM":"鲁J0C660","JGSK":"2021-04-01 17:14:06.826","CDBH":"9","XSFX":"由南向北","XSFXDM":"3","KKMC":"中天大道与中生大道交口"},{"KKBH":"720891004000","HPHM":"冀J692ZP","JGSK":"2021-04-01 17:14:06.916","CDBH":"5","XSFX":"由西向东","XSFXDM":"2","KKMC":"海博道与安平路交口"},{"KKBH":"610401005","HPHM":"津REK511","JGSK":"2021-04-01 17:14:06.937","CDBH":"10","XSFX":"由北向南","XSFXDM":"4","KKMC":"和畅路与和顺路交口"},{"KKBH":"7208910080000","HPHM":"津AU6660","JGSK":"2021-04-01 17:14:06.97","CDBH":"12","XSFX":"由北向南","XSFXDM":"4","KKMC":"海博道与荣盛路交口正向"},{"KKBH":"610276124","HPHM":"津DTT696","JGSK":"2021-04-01 17:14:07.035","CDBH":"8","XSFX":"由南向北","XSFXDM":"3","KKMC":"中新大道与中生大道交口"},{"KKBH":"720861002000","HPHM":"豫CF8F05","JGSK":"2021-04-01 17:14:07.06","CDBH":"10","XSFX":"由北向南","XSFXDM":"4","KKMC":"海晨道与安正路交口"},{"KKBH":"610391007","HPHM":"津DLS325","JGSK":"2021-04-01 17:14:07.079","CDBH":"7","XSFX":"由南向北","XSFXDM":"3","KKMC":"和韵路与和风路交口"},{"KKBH":"7280310030000","HPHM":"津B3A678","JGSK":"2021-04-01 17:14:07.095","CDBH":"1","XSFX":"由东向西","XSFXDM":"1","KKMC":"动漫中路与文二路交口正向"},{"KKBH":"720891003000","HPHM":"津JAZ106","JGSK":"2021-04-01 17:14:07.124","CDBH":"7","XSFX":"由南向北","XSFXDM":"3","KKMC":"海博道与安正路交口"},{"KKBH":"610256115","HPHM":"鲁F398Z8","JGSK":"2021-04-01 17:14:07.14","CDBH":"10","XSFX":"由北向南","XSFXDM":"4","KKMC":"中天大道与中生大道交口"},{"KKBH":"610256115","HPHM":"津DPR098","JGSK":"2021-04-01 17:14:07.15","CDBH":"12","XSFX":"由北向南","XSFXDM":"4","KKMC":"中天大道与中生大道交口"},{"KKBH":"7208510020000","HPHM":"车牌","JGSK":"2021-04-01 17:14:07.151","CDBH":"6","XSFX":"由西向东","XSFXDM":"2","KKMC":"碧水道与安正路交口正向"},{"KKBH":"610256112","HPHM":"鲁R0K00Q","JGSK":"2021-04-01 17:14:07.192","CDBH":"4","XSFX":"由西向东","XSFXDM":"2","KKMC":"中天大道与中津大道交口"},{"KKBH":"7208910050000","HPHM":"津RU6376","JGSK":"2021-04-01 17:14:07.225","CDBH":"5","XSFX":"由西向东","XSFXDM":"2","KKMC":"海博道与安明路交口正向"},{"KKBH":"711","HPHM":"冀B7J8F9","JGSK":"2021-04-01 17:14:07.249","CDBH":"8","XSFX":"由北向南","XSFXDM":"4","KKMC":"不礼让行人中新大道与和旭路交口"},{"KKBH":"610276126","HPHM":"津A7K697","JGSK":"2021-04-01 17:14:07.249","CDBH":"4","XSFX":"由南向北","XSFXDM":"3","KKMC":"中新大道与和意路交口"},{"KKBH":"610271010","HPHM":"皖KEQ979","JGSK":"2021-04-01 17:14:07.252","CDBH":"7","XSFX":"由北向南","XSFXDM":"4","KKMC":"中新大道与华五路交口"},{"KKBH":"610276124","HPHM":"津K20621","JGSK":"2021-04-01 17:14:07.301","CDBH":"10","XSFX":"由北向南","XSFXDM":"4","KKMC":"中新大道与中生大道交口"},{"KKBH":"610261003000","HPHM":"津HXP118","JGSK":"2021-04-01 17:14:07.317","CDBH":"11","XSFX":"由东向西","XSFXDM":"1","KKMC":"中生大道与静湖南路交口"},{"KKBH":"610256116","HPHM":"津NYK601","JGSK":"2021-04-01 17:14:07.324","CDBH":"7","XSFX":"由南向北","XSFXDM":"3","KKMC":"中天大道与和顺路交口"},{"KKBH":"720561002000","HPHM":"晋LK8697","JGSK":"2021-04-01 17:14:07.33","CDBH":"6","XSFX":"由北向南","XSFXDM":"4","KKMC":"动漫北路与文三路交口"},{"KKBH":"610286127","HPHM":"京HB5011","JGSK":"2021-04-01 17:14:07.333","CDBH":"5","XSFX":"由西向东","XSFXDM":"2","KKMC":"中津大道与和畅路交口"},{"KKBH":"7208610030000","HPHM":"鲁A5Y753","JGSK":"2021-04-01 17:14:07.349","CDBH":"7","XSFX":"由南向北","XSFXDM":"3","KKMC":"海晨道与安明路交口正向"},{"KKBH":"7205710040000","HPHM":"车牌","JGSK":"2021-04-01 17:14:07.369","CDBH":"6","XSFX":"由北向南","XSFXDM":"4","KKMC":"动漫东路与动漫中路交口正向"},{"KKBH":"610256114","HPHM":"津MLF001","JGSK":"2021-04-01 17:14:07.395","CDBH":"7","XSFX":"由北向南","XSFXDM":"4","KKMC":"中天大道与和旭路交口"},{"KKBH":"6102610030000","HPHM":"津NYM050","JGSK":"2021-04-01 17:14:07.401","CDBH":"1","XSFX":"由东向西","XSFXDM":"1","KKMC":"中生大道与静湖南路交口正向"},{"KKBH":"610261005000","HPHM":"津RRE430","JGSK":"2021-04-01 17:14:07.402","CDBH":"2","XSFX":"由南向北","XSFXDM":"3","KKMC":"中生大道与静湖西路（南侧）"},{"KKBH":"7208910030000","HPHM":"车牌","JGSK":"2021-04-01 17:14:07.462","CDBH":"9","XSFX":"由南向北","XSFXDM":"3","KKMC":"海博道与安正路交口正向"},{"KKBH":"610256111","HPHM":"津A12U76","JGSK":"2021-04-01 17:14:07.474","CDBH":"7","XSFX":"由北向南","XSFXDM":"4","KKMC":"中天大道与和惠路交口"},{"KKBH":"7208610030000","HPHM":"冀J75Z88","JGSK":"2021-04-01 17:14:07.479","CDBH":"10","XSFX":"由北向南","XSFXDM":"4","KKMC":"海晨道与安明路交口正向"},{"KKBH":"610271009","HPHM":"冀BS160L","JGSK":"2021-04-01 17:14:07.521","CDBH":"4","XSFX":"由西向东","XSFXDM":"2","KKMC":"中新大道与泰七路交口"},{"KKBH":"7208810060000","HPHM":"车牌","JGSK":"2021-04-01 17:14:07.527","CDBH":"4","XSFX":"由南向北","XSFXDM":"3","KKMC":"海旭道与庄盛路交口正向"},{"KKBH":"610401005","HPHM":"津A0C339","JGSK":"2021-04-01 17:14:07.53","CDBH":"11","XSFX":"由北向南","XSFXDM":"4","KKMC":"和畅路与和顺路交口"},{"KKBH":"610256116","HPHM":"冀B1EC65","JGSK":"2021-04-01 17:14:07.538","CDBH":"11","XSFX":"由北向南","XSFXDM":"4","KKMC":"中天大道与和顺路交口"},{"KKBH":"7208610020000","HPHM":"鲁ME562A","JGSK":"2021-04-01 17:14:07.595","CDBH":"4","XSFX":"由西向东","XSFXDM":"2","KKMC":"海晨道与安正路交口正向"},{"KKBH":"610256112","HPHM":"津C89YG9","JGSK":"2021-04-01 17:14:07.611","CDBH":"11","XSFX":"由北向南","XSFXDM":"4","KKMC":"中天大道与中津大道交口"},{"KKBH":"610271009","HPHM":"津C312Z5","JGSK":"2021-04-01 17:14:07.62","CDBH":"4","XSFX":"由西向东","XSFXDM":"2","KKMC":"中新大道与泰七路交口"},{"KKBH":"610271008","HPHM":"车牌","JGSK":"2021-04-01 17:14:07.705","CDBH":"1","XSFX":"由南向北","XSFXDM":"3","KKMC":"中新大道与航母主题公园支路交口"},{"KKBH":"610256111","HPHM":"津C5R357","JGSK":"2021-04-01 17:14:07.72","CDBH":"1","XSFX":"由西向东","XSFXDM":"2","KKMC":"中天大道与和惠路交口"},{"KKBH":"610271010","HPHM":"津AD75808","JGSK":"2021-04-01 17:14:07.737","CDBH":"4","XSFX":"由南向北","XSFXDM":"3","KKMC":"中新大道与华五路交口"},{"KKBH":"610276125","HPHM":"津A6C020","JGSK":"2021-04-01 17:14:07.819","CDBH":"4","XSFX":"由南向北","XSFXDM":"3","KKMC":"中新大道与和顺路交口"},{"KKBH":"610401004","HPHM":"津JTG588","JGSK":"2021-04-01 17:14:07.828","CDBH":"2","XSFX":"由东向西","XSFXDM":"1","KKMC":"和畅路与和风路交口"},{"KKBH":"7208910030000","HPHM":"车牌","JGSK":"2021-04-01 17:14:07.855","CDBH":"3","XSFX":"由东向西","XSFXDM":"1","KKMC":"海博道与安正路交口正向"},{"KKBH":"7208710020000","HPHM":"津C83A99","JGSK":"2021-04-01 17:14:07.86","CDBH":"5","XSFX":"由南向北","XSFXDM":"3","KKMC":"安正路与芳菲路交口正向"},{"KKBH":"610391006","HPHM":"津ADD9588","JGSK":"2021-04-01 17:14:07.861","CDBH":"1","XSFX":"由东向西","XSFXDM":"1","KKMC":"和韵路与和意路交口"},{"KKBH":"610256115","HPHM":"鲁NL83Z0","JGSK":"2021-04-01 17:14:07.866","CDBH":"8","XSFX":"由南向北","XSFXDM":"3","KKMC":"中天大道与中生大道交口"},{"KKBH":"610256115","HPHM":"津AY2003","JGSK":"2021-04-01 17:14:07.867","CDBH":"7","XSFX":"由南向北","XSFXDM":"3","KKMC":"中天大道与中生大道交口"},{"KKBH":"610271009","HPHM":"车牌","JGSK":"2021-04-01 17:14:07.868","CDBH":"5","XSFX":"由西向东","XSFXDM":"2","KKMC":"中新大道与泰七路交口"},{"KKBH":"7208810020000","HPHM":"津NDW316","JGSK":"2021-04-01 17:14:07.903","CDBH":"4","XSFX":"由东向西","XSFXDM":"1","KKMC":"海旭道与安正路交口正向"},{"KKBH":"610286127","HPHM":"鲁FXX131","JGSK":"2021-04-01 17:14:07.949","CDBH":"4","XSFX":"由西向东","XSFXDM":"2","KKMC":"中津大道与和畅路交口"},{"KKBH":"610271010","HPHM":"津CE8433","JGSK":"2021-04-01 17:14:07.987","CDBH":"4","XSFX":"由南向北","XSFXDM":"3","KKMC":"中新大道与华五路交口"},{"KKBH":"610266118","HPHM":"津KWR612","JGSK":"2021-04-01 17:14:08.004","CDBH":"10","XSFX":"由北向南","XSFXDM":"4","KKMC":"中生大道与和畅路交口"},{"KKBH":"610276124","HPHM":"津HZ4508","JGSK":"2021-04-01 17:14:08.007","CDBH":"3","XSFX":"由东向西","XSFXDM":"1","KKMC":"中新大道与中生大道交口"},{"KKBH":"610266118","HPHM":"京P19M21","JGSK":"2021-04-01 17:14:08.05","CDBH":"8","XSFX":"由南向北","XSFXDM":"3","KKMC":"中生大道与和畅路交口"},{"KKBH":"7280310060000","HPHM":"津KR6316","JGSK":"2021-04-01 17:14:08.071","CDBH":"1","XSFX":"由东向西","XSFXDM":"1","KKMC":"动漫中路与文三路交口正向"},{"KKBH":"7208610020000","HPHM":"冀B9MV48","JGSK":"2021-04-01 17:14:08.103","CDBH":"8","XSFX":"由南向北","XSFXDM":"3","KKMC":"海晨道与安正路交口正向"},{"KKBH":"610256113","HPHM":"津AV0430","JGSK":"2021-04-01 17:14:08.11","CDBH":"2","XSFX":"由西向东","XSFXDM":"2","KKMC":"中天大道与和风路交口"},{"KKBH":"610266118","HPHM":"津DQL578","JGSK":"2021-04-01 17:14:08.113","CDBH":"11","XSFX":"由北向南","XSFXDM":"4","KKMC":"中生大道与和畅路交口"},{"KKBH":"610266117","HPHM":"冀B3VH82","JGSK":"2021-04-01 17:14:08.123","CDBH":"7","XSFX":"由南向北","XSFXDM":"3","KKMC":"中生大道与和韵路交口"},{"KKBH":"720881004000","HPHM":"津HAN217","JGSK":"2021-04-01 17:14:08.134","CDBH":"1","XSFX":"由东向西","XSFXDM":"1","KKMC":"海旭道与永盛路交口"},{"KKBH":"720891003000","HPHM":"车牌","JGSK":"2021-04-01 17:14:08.138","CDBH":"1","XSFX":"由东向西","XSFXDM":"1","KKMC":"海博道与安正路交口"},{"KKBH":"610266118","HPHM":"津C91537","JGSK":"2021-04-01 17:14:08.161","CDBH":"11","XSFX":"由北向南","XSFXDM":"4","KKMC":"中生大道与和畅路交口"},{"KKBH":"7208710020000","HPHM":"津DKK588","JGSK":"2021-04-01 17:14:08.203","CDBH":"8","XSFX":"由北向南","XSFXDM":"
[truncated: 902,163 more chars]
