# Supplementary material for: A vehicle license plate data access model based on the jump hash consistency algorithm
Source: PLoS One. 2023 Aug 24;18(8):e0288427. doi: 10.1371/journal.pone.0288427 (PMC10449116; doi:10.1371/journal.pone.0288427)
Supplement: S1 Data — (ZIP) [file pone.0288427.s001.zip › vpld/2021-04-01_86.json]

[{"KKBH":"610276124","HPHM":"晋H79194","JGSK":"2021-04-01 17:21:48.176","CDBH":"11","XSFX":"由北向南","XSFXDM":"4","KKMC":"中新大道与中生大道交口"},{"KKBH":"610266117","HPHM":"冀B913Q2","JGSK":"2021-04-01 17:21:48.23","CDBH":"4","XSFX":"由西向东","XSFXDM":"2","KKMC":"中生大道与和韵路交口"},{"KKBH":"7208810020000","HPHM":"车牌","JGSK":"2021-04-01 17:21:48.232","CDBH":"12","XSFX":"由北向南","XSFXDM":"4","KKMC":"海旭道与安正路交口正向"},{"KKBH":"720541004000","HPHM":"津MK5017","JGSK":"2021-04-01 17:21:48.262","CDBH":"1","XSFX":"由东向西","XSFXDM":"1","KKMC":"动漫环路东与动漫中路交口"},{"KKBH":"610271010","HPHM":"津KPE998","JGSK":"2021-04-01 17:21:48.28","CDBH":"4","XSFX":"由南向北","XSFXDM":"3","KKMC":"中新大道与华五路交口"},{"KKBH":"610286127","HPHM":"津DQX819","JGSK":"2021-04-01 17:21:48.351","CDBH":"4","XSFX":"由西向东","XSFXDM":"2","KKMC":"中津大道与和畅路交口"},{"KKBH":"610271010","HPHM":"津JUJ909","JGSK":"2021-04-01 17:21:48.352","CDBH":"8","XSFX":"由北向南","XSFXDM":"4","KKMC":"中新大道与华五路交口"},{"KKBH":"711","HPHM":"冀B99FP7","JGSK":"2021-04-01 17:21:48.375","CDBH":"5","XSFX":"由南向北","XSFXDM":"3","KKMC":"不礼让行人中新大道与和旭路交口"},{"KKBH":"610266122000","HPHM":"津D90355","JGSK":"2021-04-01 17:21:48.407","CDBH":"2","XSFX":"由西向东","XSFXDM":"2","KKMC":"生态城中生大道故道河一桥西向东上桥处"},{"KKBH":"610276125","HPHM":"冀R94448","JGSK":"2021-04-01 17:21:48.409","CDBH":"8","XSFX":"由北向南","XSFXDM":"4","KKMC":"中新大道与和顺路交口"},{"KKBH":"610256115","HPHM":"浙B0VG06","JGSK":"2021-04-01 17:21:48.412","CDBH":"12","XSFX":"由北向南","XSFXDM":"4","KKMC":"中天大道与中生大道交口"},{"KKBH":"720891003000","HPHM":"津D78067","JGSK":"2021-04-01 17:21:48.417","CDBH":"2","XSFX":"由东向西","XSFXDM":"1","KKMC":"海博道与安正路交口"},{"KKBH":"7208810020000","HPHM":"津ACR185","JGSK":"2021-04-01 17:21:48.43","CDBH":"13","XSFX":"由北向南","XSFXDM":"4","KKMC":"海旭道与安正路交口正向"},{"KKBH":"610266118","HPHM":"津REF280","JGSK":"2021-04-01 17:21:48.484","CDBH":"2","XSFX":"由东向西","XSFXDM":"1","KKMC":"中生大道与和畅路交口"},{"KKBH":"610256114","HPHM":"津A06P56","JGSK":"2021-04-01 17:21:48.496","CDBH":"9","XSFX":"由北向南","XSFXDM":"4","KKMC":"中天大道与和旭路交口"},{"KKBH":"610391007","HPHM":"黑G51429","JGSK":"2021-04-01 17:21:48.52","CDBH":"10","XSFX":"由北向南","XSFXDM":"4","KKMC":"和韵路与和风路交口"},{"KKBH":"610271008","HPHM":"车牌","JGSK":"2021-04-01 17:21:48.535","CDBH":"2","XSFX":"由南向北","XSFXDM":"3","KKMC":"中新大道与航母主题公园支路交口"},{"KKBH":"610391008","HPHM":"津A00296D","JGSK":"2021-04-01 17:21:48.569","CDBH":"2","XSFX":"由东向西","XSFXDM":"1","KKMC":"和韵路与和旭路交口"},{"KKBH":"610256115","HPHM":"津A7Q912","JGSK":"2021-04-01 17:21:48.623","CDBH":"6","XSFX":"由西向东","XSFXDM":"2","KKMC":"中天大道与中生大道交口"},{"KKBH":"610266117","HPHM":"津AY7709","JGSK":"2021-04-01 17:21:48.629","CDBH":"6","XSFX":"由西向东","XSFXDM":"2","KKMC":"中生大道与和韵路交口"},{"KKBH":"7208610030000","HPHM":"冀J164T3","JGSK":"2021-04-01 17:21:48.637","CDBH":"5","XSFX":"由西向东","XSFXDM":"2","KKMC":"海晨道与安明路交口正向"},{"KKBH":"7208810050000","HPHM":"津C25E90","JGSK":"2021-04-01 17:21:48.653","CDBH":"7","XSFX":"由北向南","XSFXDM":"4","KKMC":"海旭道与明盛路交口正向"},{"KKBH":"610286127","HPHM":"津B38350","JGSK":"2021-04-01 17:21:48.717","CDBH":"2","XSFX":"由东向西","XSFXDM":"1","KKMC":"中津大道与和畅路交口"},{"KKBH":"610401004","HPHM":"津C83J98","JGSK":"2021-04-01 17:21:48.753","CDBH":"5","XSFX":"由西向东","XSFXDM":"2","KKMC":"和畅路与和风路交口"},{"KKBH":"610256111","HPHM":"京NMG036","JGSK":"2021-04-01 17:21:48.791","CDBH":"8","XSFX":"由北向南","XSFXDM":"4","KKMC":"中天大道与和惠路交口"},{"KKBH":"720891004000","HPHM":"车牌","JGSK":"2021-04-01 17:21:48.878","CDBH":"9","XSFX":"由南向北","XSFXDM":"3","KKMC":"海博道与安平路交口"},{"KKBH":"610391007","HPHM":"津A0N679","JGSK":"2021-04-01 17:21:48.914","CDBH":"12","XSFX":"由北向南","XSFXDM":"4","KKMC":"和韵路与和风路交口"},{"KKBH":"610271009","HPHM":"辽G58W99","JGSK":"2021-04-01 17:21:48.988","CDBH":"8","XSFX":"由南向北","XSFXDM":"3","KKMC":"中新大道与泰七路交口"},{"KKBH":"7208610030000","HPHM":"津C9K870","JGSK":"2021-04-01 17:21:49.008","CDBH":"2","XSFX":"由东向西","XSFXDM":"1","KKMC":"海晨道与安明路交口正向"},{"KKBH":"610256115","HPHM":"津C198X5","JGSK":"2021-04-01 17:21:49.008","CDBH":"10","XSFX":"由北向南","XSFXDM":"4","KKMC":"中天大道与中生大道交口"},{"KKBH":"610256114","HPHM":"津HV6364","JGSK":"2021-04-01 17:21:49.025","CDBH":"6","XSFX":"由南向北","XSFXDM":"3","KKMC":"中天大道与和旭路交口"},{"KKBH":"610266118","HPHM":"津ADC210","JGSK":"2021-04-01 17:21:49.041","CDBH":"12","XSFX":"由北向南","XSFXDM":"4","KKMC":"中生大道与和畅路交口"},{"KKBH":"7208610030000","HPHM":"浙F9RN36","JGSK":"2021-04-01 17:21:49.054","CDBH":"4","XSFX":"由西向东","XSFXDM":"2","KKMC":"海晨道与安明路交口正向"},{"KKBH":"610276124","HPHM":"津AGX423","JGSK":"2021-04-01 17:21:49.105","CDBH":"8","XSFX":"由南向北","XSFXDM":"3","KKMC":"中新大道与中生大道交口"},{"KKBH":"610401005","HPHM":"津AHC559","JGSK":"2021-04-01 17:21:49.115","CDBH":"5","XSFX":"由西向东","XSFXDM":"2","KKMC":"和畅路与和顺路交口"},{"KKBH":"720881005000","HPHM":"辽P44J20","JGSK":"2021-04-01 17:21:49.167","CDBH":"9","XSFX":"由北向南","XSFXDM":"4","KKMC":"海旭道与明盛路交口"},{"KKBH":"7208110020000","HPHM":"津AD12354","JGSK":"2021-04-01 17:21:49.181","CDBH":"1","XSFX":"由东向西","XSFXDM":"1","KKMC":"动漫南路与文一路交口正向"},{"KKBH":"7208810020000","HPHM":"津A8H608","JGSK":"2021-04-01 17:21:49.312","CDBH":"2","XSFX":"由东向西","XSFXDM":"1","KKMC":"海旭道与安正路交口正向"},{"KKBH":"7208610030000","HPHM":"津C837S3","JGSK":"2021-04-01 17:21:49.331","CDBH":"11","XSFX":"由北向南","XSFXDM":"4","KKMC":"海晨道与安明路交口正向"},{"KKBH":"610256115","HPHM":"津A7P927","JGSK":"2021-04-01 17:21:49.391","CDBH":"11","XSFX":"由北向南","XSFXDM":"4","KKMC":"中天大道与中生大道交口"},{"KKBH":"7208810050000","HPHM":"津GR0582","JGSK":"2021-04-01 17:21:49.464","CDBH":"9","XSFX":"由北向南","XSFXDM":"4","KKMC":"海旭道与明盛路交口正向"},{"KKBH":"610271009","HPHM":"蒙A286TG","JGSK":"2021-04-01 17:21:49.491","CDBH":"10","XSFX":"由北向南","XSFXDM":"4","KKMC":"中新大道与泰七路交口"},{"KKBH":"610266118","HPHM":"津HLW075","JGSK":"2021-04-01 17:21:49.497","CDBH":"1","XSFX":"由东向西","XSFXDM":"1","KKMC":"中生大道与和畅路交口"},{"KKBH":"7208610030000","HPHM":"津KU8833","JGSK":"2021-04-01 17:21:49.532","CDBH":"10","XSFX":"由北向南","XSFXDM":"4","KKMC":"海晨道与安明路交口正向"},{"KKBH":"610266117","HPHM":"津JFL088","JGSK":"2021-04-01 17:21:49.543","CDBH":"2","XSFX":"由东向西","XSFXDM":"1","KKMC":"中生大道与和韵路交口"},{"KKBH":"610276125","HPHM":"冀B2T56W","JGSK":"2021-04-01 17:21:49.631","CDBH":"5","XSFX":"由南向北","XSFXDM":"3","KKMC":"中新大道与和顺路交口"},{"KKBH":"610391007","HPHM":"津B3V686","JGSK":"2021-04-01 17:21:49.687","CDBH":"4","XSFX":"由西向东","XSFXDM":"2","KKMC":"和韵路与和风路交口"},{"KKBH":"610391008","HPHM":"津NU9255","JGSK":"2021-04-01 17:21:49.734","CDBH":"5","XSFX":"由西向东","XSFXDM":"2","KKMC":"和韵路与和旭路交口"},{"KKBH":"610276124","HPHM":"吉AJU673","JGSK":"2021-04-01 17:21:49.782","CDBH":"11","XSFX":"由北向南","XSFXDM":"4","KKMC":"中新大道与中生大道交口"},{"KKBH":"720881002000","HPHM":"津JHX936","JGSK":"2021-04-01 17:21:50.039","CDBH":"2","XSFX":"由东向西","XSFXDM":"1","KKMC":"海旭道与安正路交口"},{"KKBH":"610266118","HPHM":"津KWL180","JGSK":"2021-04-01 17:21:50.087","CDBH":"3","XSFX":"由东向西","XSFXDM":"1","KKMC":"中生大道与和畅路交口"},{"KKBH":"610401004","HPHM":"津AVW352","JGSK":"2021-04-01 17:21:50.126","CDBH":"8","XSFX":"由南向北","XSFXDM":"3","KKMC":"和畅路与和风路交口"},{"KKBH":"610401004","HPHM":"鲁FWR583","JGSK":"2021-04-01 17:21:50.13","CDBH":"7","XSFX":"由南向北","XSFXDM":"3","KKMC":"和畅路与和风路交口"},{"KKBH":"711","HPHM":"津A26A25","JGSK":"2021-04-01 17:21:50.163","CDBH":"7","XSFX":"由北向南","XSFXDM":"4","KKMC":"不礼让行人中新大道与和旭路交口"},{"KKBH":"711","HPHM":"津E12167","JGSK":"2021-04-01 17:21:50.214","CDBH":"5","XSFX":"由南向北","XSFXDM":"3","KKMC":"不礼让行人中新大道与和旭路交口"},{"KKBH":"720881002000","HPHM":"津HZA695","JGSK":"2021-04-01 17:21:50.226","CDBH":"3","XSFX":"由东向西","XSFXDM":"1","KKMC":"海旭道与安正路交口"},{"KKBH":"610326142000","HPHM":"津C63D90","JGSK":"2021-04-01 17:21:50.231","CDBH":"4","XSFX":"由西向东","XSFXDM":"2","KKMC":"中成大道与泰七路交口"},{"KKBH":"610256115","HPHM":"津H07733","JGSK":"2021-04-01 17:21:50.253","CDBH":"12","XSFX":"由北向南","XSFXDM":"4","KKMC":"中天大道与中生大道交口"},{"KKBH":"610251002","HPHM":"车牌","JGSK":"2021-04-01 17:21:50.446","CDBH":"5","XSFX":"由西向东","XSFXDM":"2","KKMC":"中天大道与和睦路交口"},{"KKBH":"610276125","HPHM":"蒙D8DL58","JGSK":"2021-04-01 17:21:50.489","CDBH":"8","XSFX":"由北向南","XSFXDM":"4","KKMC":"中新大道与和顺路交口"},{"KKBH":"720811002000","HPHM":"车牌","JGSK":"2021-04-01 17:21:50.516","CDBH":"6","XSFX":"由北向南","XSFXDM":"4","KKMC":"动漫南路与文一路交口"},{"KKBH":"610271009","HPHM":"津B25103","JGSK":"2021-04-01 17:21:50.524","CDBH":"6","XSFX":"由西向东","XSFXDM":"2","KKMC":"中新大道与泰七路交口"},{"KKBH":"610276124","HPHM":"津C016H7","JGSK":"2021-04-01 17:21:50.527","CDBH":"8","XSFX":"由南向北","XSFXDM":"3","KKMC":"中新大道与中生大道交口"},{"KKBH":"610256113","HPHM":"冀HQE379","JGSK":"2021-04-01 17:21:50.527","CDBH":"5","XSFX":"由南向北","XSFXDM":"3","KKMC":"中天大道与和风路交口"},{"KKBH":"720891003000","HPHM":"车牌","JGSK":"2021-04-01 17:21:50.613","CDBH":"6","XSFX":"由西向东","XSFXDM":"2","KKMC":"海博道与安正路交口"},{"KKBH":"7208710020000","HPHM":"津HHB710","JGSK":"2021-04-01 17:21:50.632","CDBH":"5","XSFX":"由南向北","XSFXDM":"3","KKMC":"安正路与芳菲路交口正向"},{"KKBH":"610266117","HPHM":"晋A803UK","JGSK":"2021-04-01 17:21:50.663","CDBH":"3","XSFX":"由东向西","XSFXDM":"1","KKMC":"中生大道与和韵路交口"},{"KKBH":"610266117","HPHM":"津HTM656","JGSK":"2021-04-01 17:21:50.67","CDBH":"10","XSFX":"由北向南","XSFXDM":"4","KKMC":"中生大道与和韵路交口"},{"KKBH":"610266118","HPHM":"津A13Z31","JGSK":"2021-04-01 17:21:50.695","CDBH":"2","XSFX":"由东向西","XSFXDM":"1","KKMC":"中生大道与和畅路交口"},{"KKBH":"720881007000","HPHM":"浙G1E5Q2","JGSK":"2021-04-01 17:21:50.725","CDBH":"1","XSFX":"由东向西","XSFXDM":"1","KKMC":"海旭道与弘通路交口"},{"KKBH":"7208810020000","HPHM":"津KKS660","JGSK":"2021-04-01 17:21:50.801","CDBH":"4","XSFX":"由东向西","XSFXDM":"1","KKMC":"海旭道与安正路交口正向"},{"KKBH":"610286127","HPHM":"津HRP926","JGSK":"2021-04-01 17:21:50.949","CDBH":"1","XSFX":"由东向西","XSFXDM":"1","KKMC":"中津大道与和畅路交口"},{"KKBH":"720861002000","HPHM":"冀H04B25","JGSK":"2021-04-01 17:21:50.966","CDBH":"4","XSFX":"由西向东","XSFXDM":"2","KKMC":"海晨道与安正路交口"},{"KKBH":"610256115","HPHM":"冀JG601T","JGSK":"2021-04-01 17:21:50.998","CDBH":"10","XSFX":"由北向南","XSFXDM":"4","KKMC":"中天大道与中生大道交口"},{"KKBH":"720861003000","HPHM":"津KLZ758","JGSK":"2021-04-01 17:21:51.069","CDBH":"11","XSFX":"由北向南","XSFXDM":"4","KKMC":"海晨道与安明路交口"},{"KKBH":"720891003000","HPHM":"车牌","JGSK":"2021-04-01 17:21:51.09","CDBH":"5","XSFX":"由西向东","XSFXDM":"2","KKMC":"海博道与安正路交口"},{"KKBH":"610271008","HPHM":"津HFE519","JGSK":"2021-04-01 17:21:51.095","CDBH":"2","XSFX":"由南向北","XSFXDM":"3","KKMC":"中新大道与航母主题公园支路交口"},{"KKBH":"610266117","HPHM":"津C076J1","JGSK":"2021-04-01 17:21:51.109","CDBH":"5","XSFX":"由西向东","XSFXDM":"2","KKMC":"中生大道与和韵路交口"},{"KKBH":"610276125","HPHM":"鲁N1095J","JGSK":"2021-04-01 17:21:51.123","CDBH":"7","XSFX":"由北向南","XSFXDM":"4","KKMC":"中新大道与和顺路交口"},{"KKBH":"720861003000","HPHM":"浙F9RN36","JGSK":"2021-04-01 17:21:51.127","CDBH":"4","XSFX":"由西向东","XSFXDM":"2","KKMC":"海晨道与安明路交口"},{"KKBH":"610271008","HPHM":"冀BG551A","JGSK":"2021-04-01 17:21:51.136","CDBH":"2","XSFX":"由南向北","XSFXDM":"3","KKMC":"中新大道与航母主题公园支路交口"},{"KKBH":"610251002","HPHM":"车牌","JGSK":"2021-04-01 17:21:51.165","CDBH":"5","XSFX":"由西向东","XSFXDM":"2","KKMC":"中天大道与和睦路交口"},{"KKBH":"711","HPHM":"津MAA600","JGSK":"2021-04-01 17:21:51.201","CDBH":"2","XSFX":"由东向西","XSFXDM":"1","KKMC":"不礼让行人中新大道与和旭路交口"},{"KKBH":"610401005","HPHM":"车牌","JGSK":"2021-04-01 17:21:51.286","CDBH":"6","XSFX":"由西向东","XSFXDM":"2","KKMC":"和畅路与和顺路交口"},{"KKBH":"610256116","HPHM":"车牌","JGSK":"2021-04-01 17:21:51.289","CDBH":"11","XSFX":"由北向南","XSFXDM":"4","KKMC":"中天大道与和顺路交口"},{"KKBH":"610271010","HPHM":"豫PV823G","JGSK":"2021-04-01 17:21:51.303","CDBH":"5","XSFX":"由南向北","XSFXDM":"3","KKMC":"中新大道与华五路交口"},{"KKBH":"610391007","HPHM":"京P912P3","JGSK":"2021-04-01 17:21:51.319","CDBH":"12","XSFX":"由北向南","XSFXDM":"4","KKMC":"和韵路与和风路交口"},{"KKBH":"7208610030000","HPHM":"津RFY126","JGSK":"2021-04-01 17:21:51.322","CDBH":"10","XSFX":"由北向南","XSFXDM":"4","KKMC":"海晨道与安明路交口正向"},{"KKBH":"720891004000","HPHM":"车牌","JGSK":"2021-04-01 17:21:51.436","CDBH":"9","XSFX":"由南向北","XSFXDM":"3","KKMC":"海博道与安平路交口"},{"KKBH":"610391006","HPHM":"津RDF038","JGSK":"2021-04-01 17:21:51.438","CDBH":"4","XSFX":"由西向东","XSFXDM":"2","KKMC":"和韵路与和意路交口"},{"KKBH":"610271010","HPHM":"津KPE998","JGSK":"2021-04-01 17:21:51.465","CDBH":"4","XSFX":"由南向北","XSFXDM":"3","KKMC":"中新大道与华五路交口"},{"KKBH":"610256115","HPHM":"津A5S024","JGSK":"2021-04-01 17:21:51.492","CDBH":"10","XSFX":"由北向南","XSFXDM":"4","KKMC":"中天大道与中生大道交口"},{"KKBH":"7400110020000","HPHM":"冀JK885E","JGSK":"2021-04-01 17:21:51.515","CDBH":"7","XSFX":"由北向南","XSFXDM":"4","KKMC":"静湖南路与华一路交口正向"},{"KKBH":"610266118","HPHM":"豫J2N371","JGSK":"2021-04-01 17:21:51.522","CDBH":"12","XSFX":"由北向南","XSFXDM":"4","KKMC":"中生大道与和畅路交口"},{"KKBH":"7208910060000","HPHM":"津DDL908","JGSK":"2021-04-01 17:21:51.543","CDBH":"8","XSFX":"由西向东","XSFXDM":"2","KKMC":"海博道与永盛路交口正向"},{"KKBH":"610276126","HPHM":"吉C89965","JGSK":"2021-04-01 17:21:51.565","CDBH":"4","XSFX":"由南向北","XSFXDM":"3","KKMC":"中新大道与和意路交口"},{"KKBH":"610286127","HPHM":"津B38350","JGSK":"2021-04-01 17:21:51.589","CDBH":"3","XSFX":"由东向西","XSFXDM":"1","KKMC":"中津大道与和畅路交口"},{"KKBH":"720891004000","HPHM":"鲁P7183R","JGSK":"2021-04-01 17:21:51.619","CDBH":"4","XSFX":"由西向东","XSFXDM":"2","KKMC":"海博道与安平路交口"},{"KKBH":"610276124","HPHM":"津RLN892","JGSK":"2021-04-01 17:21:51.645","CDBH":"7","XSFX":"由南向北","XSFXDM":"3","KKMC":"中新大道与中生大道交口"},{"KKBH":"610326142000","HPHM":"车牌","JGSK":"2021-04-01 17:21:51.675","CDBH":"6","XSFX":"由西向东","XSFXDM":"2","KKMC":"中成大道与泰七路交口"},{"KKBH":"711","HPHM":"津KZH866","JGSK":"2021-04-01 17:21:51.737","CDBH":"5","XSFX":"由南向北","XSFXDM":"3","KKMC":"不礼让行人中新大道与和旭路交口"},{"KKBH":"610391007","HPHM":"津C97W53","JGSK":"2021-04-01 17:21:51.777","CDBH":"10","XSFX":"由北向南","XSFXDM":"4","KKMC":"和韵路与和风路交口"},{"KKBH":"720811002000","HPHM":"苏C9665N","JGSK":"2021-04-01 17:21:51.826","CDBH":"1","XSFX":"由东向西","XSFXDM":"1","KKMC":"动漫南路与文一路交口"},{"KKBH":"610401004","HPHM":"津KY1936","JGSK":"2021-04-01 17:21:51.903","CDBH":"10","XSFX":"由北向南","XSFXDM":"4","KKMC":"和畅路与和风路交口"},{"KKBH":"720861003000","HPHM":"津C9K870","JGSK":"2021-04-01 17:21:51.914","CDBH":"2","XSFX":"由东向西","XSFXDM":"1","KKMC":"海晨道与安明路交口"},{"KKBH":"720891003000","HPHM":"津GXF015","JGSK":"2021-04-01 17:21:51.938","CDBH":"2","XSFX":"由东向西","XSFXDM":"1","KKMC":"海博道与安正路交口"},{"KKBH":"610266117","HPHM":"辽PPL511","JGSK":"2021-04-01 17:21:51.996","CDBH":"6","XSFX":"由西向东","XSFXDM":"2","KKMC":"中生大道与和韵路交口"},{"KKBH":"610276124","HPHM":"鲁NF28X5","JGSK":"2021-04-01 17:21:52.022","CDBH":"11","XSFX":"由北向南","XSFXDM":"4","KKMC":"中新大道与中生大道交口"},{"KKBH":"720571004000","HPHM":"津GTZ015","JGSK":"2021-04-01 17:21:52.056","CDBH":"5","XSFX":"由北向南","XSFXDM":"4","KKMC":"动漫东路与动漫中路交口"},{"KKBH":"720891004000","HPHM":"车牌","JGSK":"2021-04-01 17:21:52.075","CDBH":"8","XSFX":"由南向北","XSFXDM":"3","KKMC":"海博道与安平路交口"},{"KKBH":"610266118","HPHM":"津MFY667","JGSK":"2021-04-01 17:21:52.114","CDBH":"1","XSFX":"由东向西","XSFXDM":"1","KKMC":"中生大道与和畅路交口"},{"KKBH":"610271010","HPHM":"津JUJ909","JGSK":"2021-04-01 17:21:52.154","CDBH":"8","XSFX":"由北向南","XSFXDM":"4","KKMC":"中新大道与华五路交口"},{"KKBH":"610266118","HPHM":"津RAE257","JGSK":"2021-04-01 17:21:52.272","CDBH":"2","XSFX":"由东向西","XSFXDM":"1","KKMC":"中生大道与和畅路交口"},{"KKBH":"7205410020000","HPHM":"津A2Q535","JGSK":"2021-04-01 17:21:52.294","CDBH":"1","XSFX":"由东向西","XSFXDM":"1","KKMC":"动漫环路西与动漫中路交口正向"},{"KKBH":"610276126","HPHM":"津G83272","JGSK":"2021-04-01 17:21:52.298","CDBH":"7","XSFX":"由北向南","XSFXDM":"4","KKMC":"中新大道与和意路交口"},{"KKBH":"610256111","HPHM":"京NMG036","JGSK":"2021-04-01 17:21:52.329","CDBH":"8","XSFX":"由北向南","XSFXDM":"4","KKMC":"中天大道与和惠路交口"},{"KKBH":"610286127","HPHM":"津DQX819","JGSK":"2021-04-01 17:21:52.337","CDBH":"5","XSFX":"由西向东","XSFXDM":"2","KKMC":"中津大道与和畅路交口"},{"KKBH":"7208610030000","HPHM":"车牌","JGSK":"2021-04-01 17:21:52.375","CDBH":"7","XSFX":"由南向北","XSFXDM":"3","KKMC":"海晨道与安明路交口正向"},{"KKBH":"610271008","HPHM":"车牌","JGSK":"2021-04-01 17:21:52.378","CDBH":"2","XSFX":"由南向北","XSFXDM":"3","KKMC":"中新大道与航母主题公园支路交口"},{"KKBH":"610256115","HPHM":"津AD63789","JGSK":"2021-04-01 17:21:52.412","CDBH":"12","XSFX":"由北向南","XSFXDM":"4","KKMC":"中天大道与中生大道交口"},{"KKBH":"7208810020000","HPHM":"津AW2883","JGSK":"2021-04-01 17:21:52.43","CDBH":"10","XSFX":"由南向北","XSFXDM":"3","KKMC":"海旭道与安正路交口正向"},{"KKBH":"7208810070000","HPHM":"津KAL699","JGSK":"2021-04-01 17:21:52.459","CDBH":"2","XSFX":"由东向西","XSFXDM":"1","KKMC":"海旭道与弘通路交口正向"},{"KKBH":"6102661220000","HPHM":"津LM9807","JGSK":"2021-04-01 17:21:52.497","CDBH":"2","XSFX":"由西向东","XSFXDM":"2","KKMC":"生态城中生大道故道河一桥西向东上桥处正向"},{"KKBH":"610266117","HPHM":"蒙D87078","JGSK":"2021-04-01 17:21:52.504","CDBH":"11","XSFX":"由北向南","XSFXDM":"4","KKMC":"中生大道与和韵路交口"},{"KKBH":"6102610030000","HPHM":"川R33J91","JGSK":"2021-04-01 17:21:52.525","CDBH":"8","XSFX":"由北向南","XSFXDM":"4","KKMC":"中生大道与静湖南路交口正向"},{"KKBH":"610391008","HPHM":"冀JDX715","JGSK":"2021-04-01 17:21:52.553","CDBH":"1","XSFX":"由东向西","XSFXDM":"1","KKMC":"和韵路与和旭路交口"},{"KKBH":"720891003000","HPHM":"津HZJ185","JGSK":"2021-04-01 17:21:52.574","CDBH":"8","XSFX":"由南向北","XSFXDM":"3","KKMC":"海博道与安正路交口"},{"KKBH":"610266117","HPHM":"津D00597","JGSK":"2021-04-01 17:21:52.582","CDBH":"2","XSFX":"由东向西","XSFXDM":"1","KKMC":"中生大道与和韵路交口"},{"KKBH":"720881002000","HPHM":"津A8H608","JGSK":"2021-04-01 17:21:52.757","CDBH":"2","XSFX":"由东向西","XSFXDM":"1","KKMC":"海旭道与安正路交口"},{"KKBH":"610251002","HPHM":"车牌","JGSK":"2021-04-01 17:21:52.765","CDBH":"5","XSFX":"由西向东","XSFXDM":"2","KKMC":"中天大道与和睦路交口"},{"KKBH":"7208110020000","HPHM":"津LAL159","JGSK":"2021-04-01 17:21:52.841","CDBH":"1","XSFX":"由东向西","XSFXDM":"1","KKMC":"动漫南路与文一路交口正向"},{"KKBH":"610256114","HPHM":"津AF66075","JGSK":"2021-04-01 17:21:52.901","CDBH":"7","XSFX":"由北向南","XSFXDM":"4","KKMC":"中天大道与和旭路交口"},{"KKBH":"610256114","HPHM":"辽AH020H","JGSK":"2021-04-01 17:21:52.948","CDBH":"4","XSFX":"由南向北","XSFXDM":"3","KKMC":"中天大道与和旭路交口"},{"KKBH":"610276125","HPHM":"津DYX619","JGSK":"2021-04-01 17:21:52.963","CDBH":"8","XSFX":"由北向南","XSFXDM":"4","KKMC":"中新大道与和顺路交口"},{"KKBH":"720861002000","HPHM":"津ABM261","JGSK":"2021-04-01 17:21:53.048","CDBH":"5","XSFX":"由西向东","XSFXDM":"2","KKMC":"海晨道与安正路交口"},{"KKBH":"720891003000","HPHM":"蒙A3E864","JGSK":"2021-04-01 17:21:53.132","CDBH":"8","XSFX":"由南向北","XSFXDM":"3","KKMC":"海博道与安正路交口"},{"KKBH":"610256112","HPHM":"陕A90UH6","JGSK":"2021-04-01 17:21:53.15","CDBH":"1","XSFX":"由东向西","XSFXDM":"1","KKMC":"中天大道与中津大道交口"},{"KKBH":"610271009","HPHM":"车牌","JGSK":"2021-04-01 17:21:53.192","CDBH":"7","XSFX":"由南向北","XSFXDM":"3","KKMC":"中新大道与泰七路交口"},{"KKBH":"610401005","HPHM":"津AHC559","JGSK":"2021-04-01 17:21:53.207","CDBH":"6","XSFX":"由西向东","XSFXDM":"2","KKMC":"和畅路与和顺路交口"},{"KKBH":"610261005000","HPHM":"津CJ7822","JGSK":"2021-04-01 17:21:53.207","CDBH":"1","XSFX":"由东向西","XSFXDM":"1","KKMC":"中生大道与静湖西路（南侧）"},{"KKBH":"610256115","HPHM":"津HJT029","JGSK":"2021-04-01 17:21:53.211","CDBH":"5","XSFX":"由西向东","XSFXDM":"2","KKMC":"中天大道与中生大道交口"},{"KKBH":"720861003000","HPHM":"冀J164T3","JGSK":"2021-04-01 17:21:53.212","CDBH":"5","XSFX":"由西向东","XSFXDM":"2","KKMC":"海晨道与安明路交口"},{"KKBH":"6071310030000","HPHM":"津KLZ530","JGSK":"2021-04-01 17:21:53.243","CDBH":"3","XSFX":"由东向西","XSFXDM":"1","KKMC":"中央大道与海旭道交口正向"},{"KKBH":"720881002000","HPHM":"津JJS048","JGSK":"2021-04-01 17:21:53.344","CDBH":"3","XSFX":"由东向西","XSFXDM":"1","KKMC":"海旭道与安正路交口"},{"KKBH":"610256116","HPHM":"豫C25025","JGSK":"2021-04-01 17:21:53.349","CDBH":"8","XSFX":"由南向北","XSFXDM":"3","KKMC":"中天大道与和顺路交口"},{"KKBH":"610251002","HPHM":"津RWK581","JGSK":"2021-04-01 17:21:53.354","CDBH":"12","XSFX":"由北向南","XSFXDM":"4","KKMC":"中天大道与和睦路交口"},{"KKBH":"610271009","HPHM":"津HUL336","JGSK":"2021-04-01 17:21:53.385","CDBH":"10","XSFX":"由北向南","XSFXDM":"4","KKMC":"中新大道与泰七路交口"},{"KKBH":"7280310020000","HPHM":"津E22229","JGSK":"2021-04-01 17:21:53.396","CDBH":"7","XSFX":"由北向南","XSFXDM":"4","KKMC":"动漫中路与文一路交口正向"},{"KKBH":"610276124","HPHM":"津AGX423","JGSK":"2021-04-01 17:21:53.409","CDBH":"8","XSFX":"由南向北","XSFXDM":"3","KKMC":"中新大道与中生大道交口"},{"KKBH":"740011002000","HPHM":"冀G226H3","JGSK":"2021-04-01 17:21:53.538","CDBH":"12","XSFX":"由南向北","XSFXDM":"3","KKMC":"静湖南路与华一路交口"},{"KKBH":"610266118","HPHM":"津JXU856","JGSK":"2021-04-01 17:21:53.542","CDBH":"1","XSFX":"由东向西","XSFXDM":"1","KKMC":"中生大道与和畅路交口"},{"KKBH":"610256115","HPHM":"车牌","JGSK":"2021-04-01 17:21:53.637","CDBH":"9","XSFX":"由南向北","XSFXDM":"3","KKMC":"中天大道与中生大道交口"},{"KKBH":"610256116","HPHM":"豫EXX525","JGSK":"2021-04-01 17:21:53.644","CDBH":"8","XSFX":"由南向北","XSFXDM":"3","KKMC":"中天大道与和顺路交口"},{"KKBH":"7208710020000","HPHM":"津RRW652","JGSK":"2021-04-01 17:21:53.653","CDBH":"5","XSFX":"由南向北","XSFXDM":"3","KKMC":"安正路与芳菲路交口正向"},{"KKBH":"610326142000","HPHM":"津QV9133","JGSK":"2021-04-01 17:21:53.674","CDBH":"4","XSFX":"由西向东","XSFXDM":"2","KKMC":"中成大道与泰七路交口"},{"KKBH":"6071310030000","HPHM":"津ND3550","JGSK":"2021-04-01 17:21:53.688","CDBH":"2","XSFX":"由东向西","XSFXDM":"1","KKMC":"中央大道与海旭道交口正向"},{"KKBH":"610271008","HPHM":"津HFE519","JGSK":"2021-04-01 17:21:53.696","CDBH":"2","XSFX":"由南向北","XSFXDM":"3","KKMC":"中新大道与航母主题公园支路交口"},{"KKBH":"610391007","HPHM":"车牌","JGSK":"2021-04-01 17:21:53.711","CDBH":"2","XSFX":"由东向西","XSFXDM":"1","KKMC":"和韵路与和风路交口"},{"KKBH":"610276124","HPHM":"冀J819J5","JGSK":"2021-04-01 17:21:53.714","CDBH":"1","XSFX":"由东向西","XSFXDM":"1","KKMC":"中新大道与中生大道交口"},{"KKBH":"720881005000","HPHM":"津C25E90","JGSK":"2021-04-01 17:21:53.733","CDBH":"7","XSFX":"由北向南","XSFXDM":"4","KKMC":"海旭道与明盛路交口"},{"KKBH":"720561002000","HPHM":"津AR9777","JGSK":"2021-04-01 17:21:53.809","CDBH":"6","XSFX":"由北向南","XSFXDM":"4","KKMC":"动漫北路与文三路交口"},{"KKBH":"610276126","HPHM":"鲁NLD705","JGSK":"2021-04-01 17:21:53.858","CDBH":"8","XSFX":"由北向南","XSFXDM":"4","KKMC":"中新大道与和意路交口"},{"KKBH":"610276125","HPHM":"津CA007学","JGSK":"2021-04-01 17:21:53.889","CDBH":"7","XSFX":"由北向南","XSFXDM":"4","KKMC":"中新大道与和顺路交口"},{"KKBH":"6071310030000","HPHM":"津RLF840","JGSK":"2021-04-01 17:21:53.894","CDBH":"1","XSFX":"由东向西","XSFXDM":"1","KKMC":"中央大道与海旭道交口正向"},{"KKBH":"610256113","HPHM":"津DH8116","JGSK":"2021-04-01 17:21:53.905","CDBH":"1","XSFX":"由西向东","XSFXDM":"2","KKMC":"中天大道与和风路交口"},{"KKBH":"610266117","HPHM":"津C223Z2","JGSK":"2021-04-01 17:21:53.915","CDBH":"5","XSFX":"由西向东","XSFXDM":"2","KKMC":"中生大道与和韵路交口"},{"KKBH":"610266118","HPHM":"津NHM180","JGSK":"2021-04-01 17:21:53.927","CDBH":"12","XSFX":"由北向南","XSFXDM":"4","KKMC":"中生大道与和畅路交口"},{"KKBH":"610276124","HPHM":"津KFC953","JGSK":"2021-04-01 17:21:53.946","CDBH":"10","XSFX":"由北向南","XSFXDM":"4","KKMC":"中新大道与中生大道交口"},{"KKBH":"610256115","HPHM":"津HEY329","JGSK":"2021-04-01 17:21:53.958","CDBH":"10","XSFX":"由北向南","XSFXDM":"4","KKMC":"中天大道与中生大道交口"},{"KKBH":"720881005000","HPHM":"津GR0582","JGSK":"2021-04-01 17:21:53.974","CDBH":"9","XSFX":"由北向南","XSFXDM":"4","KKMC":"海旭道与明盛路交口"},{"KKBH":"610276124","HPHM":"津N71816","JGSK":"2021-04-01 17:21:54.05","CDBH":"8","XSFX":"由南向北","XSFXDM":"3","KKMC":"中新大道与中生大道交口"},{"KKBH":"720891003000","HPHM":"车牌","JGSK":"2021-04-01 17:21:54.05","CDBH":"6","XSFX":"由西向东","XSFXDM":"2","KKMC":"海博道与安正路交口"},{"KKBH":"740011002000","HPHM":"津A6P556","JGSK":"2021-04-01 17:21:54.072","CDBH":"14","XSFX":"由北向南","XSFXDM":"4","KKMC":"静湖南路与华一路交口"},{"KKBH":"610391006","HPHM":"津C1K597","JGSK":"2021-04-01 17:21:54.1","CDBH":"1","XSFX":"由东向西","XSFXDM":"1","KKMC":"和韵路与和意路交口"},{"KKBH":"610391007","HPHM":"津C76Z82","JGSK":"2021-04-01 17:21:54.137","CDBH":"11","XSFX":"由北向南","XSFXDM":"4","KKMC":"和韵路与和风路交口"},{"KKBH":"7205610020000","HPHM":"车牌","JGSK":"2021-04-01 17:21:54.167","CDBH":"4","XSFX":"由西向东","XSFXDM":"2","KKMC":"动漫北路与文三路交口正向"},{"KKBH":"7208910060000","HPHM":"津GTE789","JGSK":"2021-04-01 17:21:54.223","CDBH":"7","XSFX":"由西向东","XSFXDM":"2","KKMC":"海博道与永盛路交口正向"},{"KKBH":"610271010","HPHM":"津A09885F","JGSK":"2021-04-01 17:21:54.28","CDBH":"8","XSFX":"由北向南","XSFXDM":"4","KKMC":"中新大道与华五路交口"},{"KKBH":"7208210030000","HPHM":"津RKC687","JGSK":"2021-04-01 17:21:54.315","CDBH":"1","XSFX":"由东向西","XSFXDM":"1","KKMC":"动漫西路与动漫南路交口正向"},{"KKBH":"711","HPHM":"津JBC256","JGSK":"2021-04-01 17:21:54.324","CDBH":"7","XSFX":"由北向南","XSFXDM":"4","KKMC":"不礼让行人中新大道与和旭路交口"},{"KKBH":"7280310020000","HPHM":"津JWZ779","JGSK":"2021-04-01 17:21:54.342","CDBH":"5","XSFX":"由南向北","XSFXDM":"3","KKMC":"动漫中路与文一路交口正向"},{"KKBH":"610401005","HPHM":"津A09895D","JGSK":"2021-04-01 17:21:54.343","CDBH":"7","XSFX":"由南向北","XSFXDM":"3","KKMC":"和畅路与和顺路交口"},{"KKBH":"720541004000","HPHM":"津C600P5","JGSK":"2021-04-01 17:21:54.348","CDBH":"1","XSFX":"由东向西","XSFXDM":"1","KKMC":"动漫环路东与动漫中路交口"},{"KKBH":"720861002000","HPHM":"津A8D170","JGSK":"2021-04-01 17:21:54.408","CDBH":"4","XSFX":"由西向东","XSFXDM":"2","KKMC":"海晨道与安正路交口"},{"KKBH":"610391007","HPHM":"津K25556","JGSK":"2021-04-01 17:21:54.414","CDBH":"4","XSFX":"由西向东","XSFXDM":"2","KKMC":"和韵路与和风路交口"},{"KKBH":"7205410030000","HPHM":"津RKC687","JGSK":"2021-04-01 17:21:54.44","CDBH":"2","XSFX":"由西向东","XSFXDM":"2","KKMC":"动漫环路西与动漫西路交口正向"},{"KKBH":"610391008","HPHM":"津NUC003","JGSK":"2021-04-01 17:21:54.484","CDBH":"2","XSFX":"由东向西","XSFXDM":"1","KKMC":"和韵路与和旭路交口"},{"KKBH":"610256115","HPHM":"冀CFL221","JGSK":"2021-04-01 17:21:54.498","CDBH":"10","XSFX":"由北向南","XSFXDM":"4","KKMC":"中天大道与中生大道交口"},{"KKBH":"6103261400000","HPHM":"鲁VB1M06","JGSK":"2021-04-01 17:21:54.498","CDBH":"6","XSFX":"由西向东","XSFXDM":"2","KKMC":"中成大道与中海大道交口正向"},{"KKBH":"610276125","HPHM":"津NZJ158","JGSK":"2021-04-01 17:21:54.569","CDBH":"8","XSFX":"由北向南","XSFXDM":"4","KKMC":"中新大道与和顺路交口"},{"KKBH":"610256115","HPHM":"津A7P927","JGSK":"2021-04-01 17:21:54.578","CDBH":"12","XSFX":"由北向南","XSFXDM":"4","KKMC":"中天大道与中生大道交口"},{"KKBH":"7205710030000","HPHM":"车牌","JGSK":"2021-04-01 17:21:54.623","CDBH":"2","XSFX":"由东向西","XSFXDM":"1","KKMC":"动漫东路与文三路交口正向"},{"KKBH":"610266118","HPHM":"津AU6658","JGSK":"2021-04-01 17:21:54.719","CDBH":"3","XSFX":"由东向西","XSFXDM":"1","KKMC":"中生大道与和畅路交口"},{"KKBH":"610256114","HPHM":"津HV6364","JGSK":"2021-04-01 17:21:54.789","CDBH":"6","XSFX":"由南向北","XSFXDM":"3","KKMC":"中天大道与和旭路交口"},{"KKBH":"720891006000","HPHM":"津DDL908","JGSK":"2021-04-01 17:21:54.861","CDBH":"8","XSFX":"由西向东","XSFXDM":"2","KKMC":"海博道与永盛路交口"},{"KKBH":"610271010","HPHM":"津HR1718","JGSK":"2021-04-01 17:21:54.873","CDBH":"7","XSFX":"由北向南","XSFXDM":"4","KKMC":"中新大道与华五路交口"},{"KKBH":"610391007","HPHM":"车牌","JGSK":"2021-04-01 17:21:54.987","CDBH":"2","XSFX":"由东向西","XSFXDM":"1","KKMC":"和韵路与和风路交口"},{"KKBH":"610271010","HPHM":"豫PV823G","JGSK":"2021-04-01 17:21:55.065","CDBH":"5","XSFX":"由南向北","XSFXDM":"3","KKMC":"中新大道与华五路交口"},{"KKBH":"720891003000","HPHM":"津KTM256","JGSK":"2021-04-01 17:21:55.134","CDBH":"8","XSFX":"由南向北","XSFXDM":"3","KKMC":"海博道与安正路交口"},{"KKBH":"610286127","HPHM":"津C72C67","JGSK":"2021-04-01 17:21:55.143","CDBH":"6","XSFX":"由西向东","XSFXDM":"2","KKMC":"中津大道与和畅路交口"},{"KKBH":"720891003000","HPHM":"津B7C9H7","JGSK":"2021-04-01 17:21:55.22","CDBH":"7","XSFX":"由南向北","XSFXDM":"3","KKMC":"海博道与安正路交口"},{"KKBH":"610256112","HPHM":"蒙A183SJ","JGSK":"2021-04-01 17:21:55.23","CDBH":"5","XSFX":"由西向东","XSFXDM":"2","KKMC":"中天大道与中津大道交口"},{"KKBH":"7205710040000","HPHM":"冀R28SX6","JGSK":"2021-04-01 17:21:55.239","CDBH":"5","XSFX":"由北向南","XSFXDM":"4","KKMC":"动漫东路与动漫中路交口正向"},{"KKBH":"610276125","HPHM":"津AD61726","JGSK":"2021-04-01 17:21:55.24","CDBH":"4","XSFX":"由南向北","XSFXDM":"3","KKMC":"中新大道与和顺路交口"},{"KKBH":"610266117","HPHM":"辽JFP277","JGSK":"2021-04-01 17:21:55.295","CDBH":"10","XSFX":"由北向南","XSFXDM":"4","KKMC":"中生大道与和韵路交口"},{"KKBH":"610256112","HPHM":"津JQK806","JGSK":"2021-04-01 17:21:55.38","CDBH":"2","XSFX":"由东向西","XSFXDM":"1","KKMC":"中天大道与中津大道交口"},{"KKBH":"610391007","HPHM":"车牌","JGSK":"2021-04-01 17:21:55.403","CDBH":"2","XSFX":"由东向西","XSFXDM":"1","KKMC":"和韵路与和风路交口"},{"KKBH":"7208910050000","HPHM":"津JJH825","JGSK":"2021-04-01 17:21:55.434","CDBH":"8","XSFX":"由南向北","XSFXDM":"3","KKMC":"海博道与安明路交口正向"},{"KKBH":"610266117","HPHM":"津AF19245","JGSK":"2021-04-01 17:21:55.467","CDBH":"2","XSFX":"由东向西","XSFXDM":"1","KKMC":"中生大道与和韵路交口"},{"KKBH":"610266117","HPHM":"津HTM656","JGSK":"2021-04-01 17:21:55.572","CDBH":"10","XSFX":"由北向南","XSFXDM":"4","KKMC":"中生大道与和韵路交口"},{"KKBH":"6071310030000","HPHM":"津KJQ100","JGSK":"2021-04-01 17:21:55.584","CDBH":"3","XSFX":"由东向西","XSFXDM":"1","KKMC":"中央大道与海旭道交口正向"},{"KKBH":"7208610030000","HPHM":"鲁N009YF","JGSK":"2021-04-01 17:21:55.63","CDBH":"4","XSFX":"由西向东","XSFXDM":"2","KKMC":"海晨道与安明路交口正向"},{"KKBH":"610276125","HPHM":"津GSX911","JGSK":"2021-04-01 17:21:55.665","CDBH":"8","XSFX":"由北向南","XSFXDM":"4","KKMC":"中新大道与和顺路交口"},{"KKBH":"610391008","HPHM":"津NU9255","JGSK":"2021-04-01 17:21:55.768","CDBH":"6","XSFX":"由西向东","XSFXDM":"2","KKMC":"和韵路与和旭路交口"},{"KKBH":"6071310030000","HPHM":"冀C42A34","JGSK":"2021-04-01 17:21:55.795","CDBH":"1","XSFX":"由东向西","XSFXDM":"1","KKMC":"中央大道与海旭道交口正向"},{"KKBH":"610276124","HPHM":"津RLN892","JGSK":"2021-04-01 17:21:55.809","CDBH":"7","XSFX":"由南向北","XSFXDM":"3","KKMC":"中新大道与中生大道交口"},{"KKBH":"720891004000","HPHM":"车牌","JGSK":"2021-04-01 17:21:55.839","CDBH":"8","XSFX":"由南向北","XSFXDM":"3","KKMC":"海博道与安平路交口"},{"KKBH":"720881007000","HPHM":"津KAL699","JGSK":"2021-04-01 17:21:55.849","CDBH":"1","XSFX":"由东向西","XSFXDM":"1","KKMC":"海旭道与弘通路交口"},{"KKBH":"720891003000","HPHM":"津MFD551","JGSK":"2021-04-01 17:21:55.857","CDBH":"8","XSFX":"由南向北","XSFXDM":"3","KKMC":"海博道与安正路交口"},{"KKBH":"720881002000","HPHM":"津KKS660","JGSK":"2021-04-01 17:21:55.909","CDBH":"4","XSFX":"由东向西","XSFXDM":"1","KKMC":"海旭道与安正路交口"},{"KKBH":"610266122000","HPHM":"津LM9807","JGSK":"2021-04-01 17:21:55.925","CDBH":"2","XSFX":"由西向东","XSFXDM":"2","KKMC":"生态城中生大道故道河一桥西向东上桥处"},{"KKBH":"610271009","HPHM":"车牌","JGSK":"2021-04-01 17:21:55.945","CDBH":"8","XSFX":"由南向北","XSFXDM":"3","KKMC":"中新大道与泰七路交口"},{"KKBH":"720861003000","HPHM":"津C837S3","JGSK":"2021-04-01 17:21:55.95","CDBH":"11","XSFX":"由北向南","XSFXDM":"4","KKMC":"海晨道与安明路交口"},{"KKBH":"720541005000","HPHM":"粤YPE703","JGSK":"2021-04-01 17:21:56.042","CDBH":"3","XSFX":"由西向东","XSFXDM":"2","KKMC":"动漫环路东与动漫西路交口"},{"KKBH":"610256115","HPHM":"津AD62809","JGSK":"2021-04-01 17:21:56.08","CDBH":"4","XSFX":"由西向东","XSFXDM":"2","KKMC":"中天大道与中生大道交口"},{"KKBH":"610276125","HPHM":"津A9L121","JGSK":"2021-04-01 17:21:56.137","CDBH":"5","XSFX":"由南向北","XSFXDM":"3","KKMC":"中新大道与和顺路交口"},{"KKBH":"720861002000","HPHM":"津C35R01","JGSK":"2021-04-01 17:21:56.169","CDBH":"4","XSFX":"由西向东","XSFXDM":"2","KKMC":"海晨道与安正路交口"},{"KKBH":"720861003000","HPHM":"津A38S29","JGSK":"2021-04-01 17:21:56.192","CDBH":"10","XSFX":"由北向南","XSFXDM":"4","KKMC":"海晨道与安明路交口"},{"KKBH":"610286127","HPHM":"鲁MN690F","JGSK":"2021-04-01 17:21:56.202","CDBH":"5","XSFX":"由西向东","XSFXDM":"2","KKMC":"中津大道与和畅路交口"},{"KKBH":"720891008000","HPHM":"津AY2306","JGSK":"2021-04-01 17:21:56.211","CDBH":"12","XSFX":"由北向南","XSFXDM":"4","KKMC":"海博道与荣盛路交口"},{"KKBH":"610391007","HPHM":"津KLD628","JGSK":"2021-04-01 17:21:56.316","CDBH":"4","XSFX":"由西向东","XSFXDM":"2","KKMC":"和韵路与和风路交口"},{"KKBH":"610276125","HPHM":"豫A585WM","JGSK":"2021-04-01 17:21:56.329","CDBH":"8","XSFX":"由北向南","XSFXDM":"4","KKMC":"中新大道与和顺路交口"},{"KKBH":"610256115","HPHM":"津J10169","JGSK":"2021-04-01 17:21:56.368","CDBH":"1","XSFX":"由东向西","XSFXDM":"1","KKMC":"中天大道与中生大道交口"},{"KKBH":"720541002000","HPHM":"津A2Q535","JGSK":"2021-04-01 17:21:56.384","CDBH":"1","XSFX":"由东向西","XSFXDM":"1","KKMC":"动漫环路西与动漫中路交口"},{"KKBH":"711","HPHM":"冀F1JV20","JGSK":"2021-04-01 17:21:56.402","CDBH":"8","XSFX":"由北向南","XSFXDM":"4","KKMC":"不礼让行人中新大道与和旭路交口"},{"KKBH":"610271010","HPHM":"津KZF526","JGSK":"2021-04-01 17:21:56.479","CDBH":"7","XSFX":"由北向南","XSFXDM":"4","KKMC":"中新大道与华五路交口"},{"KKBH":"610256112","HPHM":"津A31X88","JGSK":"2021-04-01 17:21:56.482","CDBH":"10","XSFX":"由北向南","XSFXDM":"4","KKMC":"中天大道与中津大道交口"},{"KKBH":"720861002000","HPHM":"津A15C76","JGSK":"2021-04-01 17:21:56.49","CDBH":"5","XSFX":"由西向东","XSFXDM":"2","KKMC":"海晨道与安正路交口"},{"KKBH":"7205610020000","HPHM":"鲁A073L3","JGSK":"2021-04-01 17:21:56.527","CDBH":"1","XSFX":"由东向西","XSFXDM":"1","KKMC":"动漫北路与文三路交口正向"},{"KKBH":"610256116","HPHM":"车牌","JGSK":"2021-04-01 17:21:56.564","CDBH":"11","XSFX":"由北向南","XSFXDM":"4","KKMC":"中天大道与和顺路交口"},{"KKBH":"610256115","HPHM":"津A2E677","JGSK":"2021-04-01 17:21:56.578","CDBH":"12","XSFX":"由北向南","XSFXDM":"4","KKMC":"中天大道与中生大道交口"},{"KKBH":"610276124","HPHM":"鲁L31688","JGSK":"2021-04-01 17:21:56.583","CDBH":"8","XSFX":"由南向北","XSFXDM":"3","KKMC":"中新大道与中生大道交口"},{"KKBH":"610401004","HPHM":"鲁FWR583","JGSK":"2021-04-01 17:21:56.611","CDBH":"7","XSFX":"由南向北","XSFXDM":"3","KKMC":"和畅路与和风路交口"},{"KKBH":"7208810050000","HPHM":"津NWW733","JGSK":"2021-04-01 17:21:56.616","CDBH":"4","XSFX":"由西向东","XSFXDM":"2","KKMC":"海旭道与明盛路交口正向"},{"KKBH":"7208210030000","HPHM":"津HCC626","JGSK":"2021-04-01 17:21:56.644","CDBH":"1","XSFX":"由东向西","XSFXDM":"1","KKMC":"动漫西路与动漫南路交口正向"},{"KKBH":"610256115","HPHM":"津A9H360","JGSK":"2021-04-01 17:21:56.655","CDBH":"10","XSFX":"由北向南","XSFXDM":"4","KKMC":"中天大道与中生大道交口"},{"KKBH":"720891003000","HPHM":"车牌","JGSK":"2021-04-01 17:21:56.656","CDBH":"7","XSFX":"由南向北","XSFXDM":"3","KKMC":"海博道与安正路交口"},{"KKBH":"610276126","HPHM":"津RKB385","JGSK":"2021-04-01 17:21:56.706","CDBH":"7","XSFX":"由北向南","XSFXDM":"4","KKMC":"中新大道与和意路交口"},{"KKBH":"720811002000","HPHM":"津AD12354","JGSK":"2021-04-01 17:21:56.79","CDBH":"1","XSFX":"由东向西","XSFXDM":"1","KKMC":"动漫南路与文一路交口"},{"KKBH":"610391008","HPHM":"津DLY991","JGSK":"2021-04-01 17:21:56.797","CDBH":"4","XSFX":"由西向东","XSFXDM":"2","KKMC":"和韵路与和旭路交口"},{"KKBH":"610271008","HPHM":"车牌","JGSK":"2021-04-01 17:21:56.852","CDBH":"5","XSFX":"由北向南","XSFXDM":"4","KKMC":"中新大道与航母主题公园支路交口"},{"KKBH":"7208710020000","HPHM":"车牌","JGSK":"2021-04-01 17:21:56.895","CDBH":"7","XSFX":"由南向北","XSFXDM":"3","KKMC":"安正路与芳菲路交口正向"},{"KKBH":"610256112","HPHM":"津HH1671","JGSK":"2021-04-01 17:21:56.898","CDBH":"1","XSFX":"由东向西","XSFXDM":"1","KKMC":"中天大道与中津大道交口"},{"KKBH":"720891004000","HPHM":"津AD09267","JGSK":"2021-04-01 17:21:56.898","CDBH":"4","XSFX":"由西向东","XSFXDM":"2","KKMC":"海博道与安平路交口"},{"KKBH":"7208810020000","HPHM":"津A3G386","JGSK":"2021-04-01 17:21:56.966","CDBH":"5","XSFX":"由西向东","XSFXDM":"2","KKMC":"海旭道与安正路交口正向"},{"KKBH":"610256115","HPHM":"津BE9791","JGSK":"2021-04-01 17:21:56.978","CDBH":"10","XSFX":"由北向南","XSFXDM":"4","KKMC":"中天大道与中生大道交口"},{"KKBH":"610251001","HPHM":"津ADL0589","JGSK":"2021-04-01 17:21:57.027","CDBH":"4","XSFX":"由西向东","XSFXDM":"2","KKMC":"中天大道与和畅路交口"},{"KKBH":"711","HPHM":"吉A40L33","JGSK":"2021-04-01 17:21:57.099","CDBH":"5","XSFX":"由南向北","XSFXDM":"3","KKMC":"不礼让行人中新大道与和旭路交口"},{"KKBH":"610286127","HPHM":"京NSX768","JGSK":"2021-04-01 17:21:57.172","CDBH":"4","XSFX":"由西向东","XSFXDM":"2","KKMC":"中津大道与和畅路交口"},{"KKBH":"610266117","HPHM":"蒙D87078","JGSK":"2021-04-01 17:21:57.172","CDBH":"12","XSFX":"由北向南","XSFXDM":"4","KKMC":"中生大道与和韵路交口"},{"KKBH":"610276126","HPHM":"黑Y11111","JGSK":"2021-04-01 17:21:57.199","CDBH":"4","XSFX":"由南向北","XSFXDM":"3","KKMC":"中新大道与和意路交口"},{"KKBH":"6103261420000","HPHM":"冀F362QH","JGSK":"2021-04-01 17:21:57.417","CDBH":"13","XSFX":"由北向南","XSFXDM":"4","KKMC":"中成大道与泰七路交口正向"},{"KKBH":"610271010","HPHM":"晋J6E966","JGSK":"2021-04-01 17:21:57.537","CDBH":"8","XSFX":"由北向南","XSFXDM":"4","KKMC":"中新大道与华五路交口"},{"KKBH":"610256112","HPHM":"车牌","JGSK":"2021-04-01 17:21:57.572","CDBH":"6","XSFX":"由西向东","XSFXDM":"2","KKMC":"中天大道与中津大道交口"},{"KKBH":"610266117","HPHM":"津LA6775","JGSK":"2021-04-01 17:21:57.596","CDBH":"5","XSFX":"由西向东","XSFXDM":"2","KKMC":"中生大道与和韵路交口"},{"KKBH":"720891003000","HPHM":"车牌","JGSK":"2021-04-01 17:21:57.617","CDBH":"1","XSFX":"由东向西","XSFXDM":"1","KKMC":"海博道与安正路交口"},{"KKBH":"610276124","HPHM":"津N71816","JGSK":"2021-04-01 17:21:57.647","CDBH":"8","XSFX":"由南向北","XSFXDM":"3","KKMC":"中新大道与中生大道交口"},{"KKBH":"610271009","HPHM":"津MDZ823","JGSK":"2021-04-01 17:21:57.65","CDBH":"4","XSFX":"由西向东","XSFXDM":"2","KKMC":"中新大道与泰七路交口"},{"KKBH":"7208610020000","HPHM":"鲁GM0Y95","JGSK":"2021-04-01 17:21:57.687","CDBH":"4","XSFX":"由西向东","XSFXDM":"2","KKMC":"海晨道与安正路交口正向"},{"KKBH":"610266118","HPHM":"津KW3113","JGSK":"2021-04-01 17:21:57.75","CDBH":"2","XSFX":"由东向西","XSFXDM":"1","KKMC":"中生大道与和畅路交口"},{"KKBH":"610276126","HPHM":"冀B8JH12","JGSK":"2021-04-01 17:21:57.765","CDBH":"5","XSFX":"由南向北","XSFXDM":"3","KKMC":"中新大道与和意路交口"},{"KKBH":"610391006","HPHM":"津A7R906","JGSK":"2021-04-01 17:21:57.778","CDBH":"5","XSFX":"由西向东","XSFXDM":"2","KKMC":"和韵路与和意路交口"},{"KKBH":"610276125","HPHM":"津N05150","JGSK":"2021-04-01 17:21:57.854","CDBH":"8","XSFX":"由北向南","XSFXDM":"4","KKMC":"中新大道与和顺路交口"},{"KKBH":"610271009","HPHM":"津HUL336","JGSK":"2021-04-01 17:21:57.897","CDBH":"10","XSFX":"由北向南","XSFXDM":"4","KKMC":"中新大道与泰七路交口"},{"KKBH":"7208610030000","HPHM":"苏C9216L","JGSK":"2021-04-01 17:21:57.913","CDBH":"4","XSFX":"由西向东","XSFXDM":"2","KKMC":"海晨道与安明路交口正向"},{"KKBH":"610276124","HPHM":"津KFC953","JGSK":"2021-04-01 17:21:57.942","CDBH":"10","XSFX":"由北向南","XSFXDM":"4","KKMC":"中新大道与中生大道交口"},{"KKBH":"720901002000","HPHM":"津AD19683","JGSK":"2021-04-01 17:21:57.975","CDBH":"1","XSFX":"由东向西","XSFXDM":"1","KKMC":"玉林道与安正路交口"},{"KKBH":"6071310030000","HPHM":"津NZB096","JGSK":"2021-04-01 17:21:57.976","CDBH":"3","XSFX":"由东向西","XSFXDM":"1","KKMC":"中央大道与海旭道交口正向"},{"KKBH":"610276125","HPHM":"车牌","JGSK":"2021-04-01 17:21:58.059","CDBH":"8","XSFX":"由北向南","XSFXDM":"4","KKMC":"中新大道与和顺路交口"},{"KKBH":"6071310030000","HPHM":"津RMD186","JGSK":"2021-04-01 17:21:58.075","CDBH":"2","XSFX":"由东向西","XSFXDM":"1","KKMC":"中央大道与海旭道交口正向"},{"KKBH":"610276125","HPHM":"鲁B13U0N","JGSK":"2021-04-01 17:21:58.089","CDBH":"7","XSFX":"由北向南","XSFXDM":"4","KKMC":"中新大道与和顺路交口"},{"KKBH":"610256115","HPHM":"津C198X5","JGSK":"2021-04-01 17:21:58.096","CDBH":"10","XSFX":"由北向南","XSFXDM":"4","KKMC":"中天大道与中生大道交口"},{"KKBH":"610401004","HPHM":"津C187A2","JGSK":"2021-04-01 17:21:58.211","CDBH":"7","XSFX":"由南向北","XSFXDM":"3","KKMC":"和畅路与和风路交口"},{"KKBH":"7208910060000","HPHM":"津HY8050","JGSK":"2021-04-01 17:21:58.224","CDBH":"6","XSFX":"由西向东","XSFXDM":"2","KKMC":"海博道与永盛路交口正向"},{"KKBH":"720891004000","HPHM":"车牌","JGSK":"2021-04-01 17:21:58.324","CDBH":"8","XSFX":"由南向北","XSFXDM":"3","KKMC":"海博道与安平路交口"},{"KKBH":"610276125","HPHM":"鲁G106VP","JGSK":"2021-04-01 17:21:58.341","CDBH":"4","XSFX":"由南向北","XSFXDM":"3","KKMC":"中新大道与和顺路交口"},{"KKBH":"610271008","HPHM":"车牌","JGSK":"2021-04-01 17:21:58.366","CDBH":"4","XSFX":"由北向南","XSFXDM":"4","KKMC":"中新大道与航母主题公园支路交口"},{"KKBH":"610391008","HPHM":"津C182T7","JGSK":"2021-04-01 17:21:58.396","CDBH":"4","XSFX":"由西向东","XSFXDM":"2","KKMC":"和韵路与和旭路交口"},{"KKBH":"610276124","HPHM":"冀J8H899","JGSK":"2021-04-01 17:21:58.41","CDBH":"8","XSFX":"由南向北","XSFXDM":"3","KKMC":"中新大道与中生大道交口"},{"KKBH":"610276124","HPHM":"津C29V78","JGSK":"2021-04-01 17:21:58.421","CDBH":"11","XSFX":"由北向南","XSFXDM":"4","KKMC":"中新大道与中生大道交口"},{"KKBH":"740011002000","HPHM":"冀JK885E","JGSK":"2021-04-01 17:21:58.47","CDBH":"15","XSFX":"由北向南","XSFXDM":"4","KKMC":"静湖南路与华一路交口"},{"KKBH":"610256113","HPHM":"津NNY100","JGSK":"2021-04-01 17:21:58.472","CDBH":"1","XSFX":"由西向东","XSFXDM":"2","KKMC":"中天大道与和风路交口"},{"KKBH":"610271010","HPHM":"津A09885F","JGSK":"2021-04-01 17:21:58.474","CDBH":"8","XSFX":"由北向南","XSFXDM":"4","KKMC":"中新大道与华五路交口"},{"KKBH":"610256115","HPHM":"津D90048","JGSK":"2021-04-01 17:21:58.498","CDBH":"12","XSFX":"由北向南","XSFXDM":"4","KKMC":"中天大道与中生大道交口"},{"KKBH":"610261003000","HPHM":"川R33J91","JGSK":"2021-04-01 17:21:58.532","CDBH":"17","XSFX":"由北向南","XSFXDM":"4","KKMC":"中生大道与静湖南路交口"},{"KKBH":"610286127","HPHM":"津H57538","JGSK":"2021-04-01 17:21:58.548","CDBH":"7","XSFX":"由南向北","XSFXDM":"3","KKMC":"中津大道与和畅路交口"},{"KKBH":"711","HPHM":"津RNU556","JGSK":"2021-04-01 17:21:58.567","CDBH":"8","XSFX":"由北向南","XSFXDM":"4","KKMC":"不礼让行人中新大道与和旭路交口"},{"KKBH":"610271010","HPHM":"津HR1718","JGSK":"2021-04-01 17:21:58.634","CDBH":"7","XSFX":"由北向南","XSFXDM":"4","KKMC":"中新大道与华五路交口"},{"KKBH":"610401005","HPHM":"津A09895D","JGSK":"2021-04-01 17:21:58.639","CDBH":"8","XSFX":"由南向北","XSFXDM":"3","KKMC":"和畅路与和顺路交口"},{"KKBH":"720861002000","HPHM":"津C5Z801","JGSK":"2021-04-01 17:21:58.732","CDBH":"4","XSFX":"由西向东","XSFXDM":"2","KKMC":"海晨道与安正路交口"},{"KKBH":"610276124","HPHM":"鲁A3H09E","JGSK":"2021-04-01 17:21:58.764","CDBH":"7","XSFX":"由南向北","XSFXDM":"3","KKMC":"中新大道与中生大道交口"},{"KKBH":"610271010","HPHM":"津C02132","JGSK":"2021-04-01 17:21:58.81","CDBH":"8","XSFX":"由北向南","XSFXDM":"4","KKMC":"中新大道与华五路交口"},{"KKBH":"610391007","HPHM":"车牌","JGSK":"2021-04-01 17:21:58.825","CDBH":"3","XSFX":"由东向西","XSFXDM":"1","KKMC":"和韵路与和风路交口"},{"KKBH":"7208910030000","HPHM":"车牌","JGSK":"2021-04-01 17:21:58.866","CDBH":"9","XSFX":"由南向北","XSFXDM":"3","KKMC":"海博道与安正路交口正向"},{"KKBH":"720891003000","HPHM":"津NWF819","JGSK":"2021-04-01 17:21:59.062","CDBH":"8","XSFX":"由南向北","XSFXDM":"3","KKMC":"海博道与安正路交口"},{"KKBH":"720861002000","HPHM":"津AF06089","JGSK":"2021-04-01 17:21:59.132","CDBH":"5","XSFX":"由西向东","XSFXDM":"2","KKMC":"海晨道与安正路交口"},{"KKBH":"610286127","HPHM":"津A19G99","JGSK":"2021-04-01 17:21:59.179","CDBH":"6","XSFX":"由西向东","XSFXDM":"2","KKMC":"中津大道与和畅路交口"},{"KKBH":"711","HPHM":"冀AL7Q36","JGSK":"2021-04-01 17:21:59.203","CDBH":"7","XSFX":"由北向南","XSFXDM":"4","KKMC":"不礼让行人中新大道与和旭路交口"},{"KKBH":"610256112","HPHM":"津A20T02","JGSK":"2021-04-01 17:21:59.214","CDBH":"1","XSFX":"由东向西","XSFXDM":"1","KKMC":"中天大道与中津大道交口"},{"KKBH":"610256111","HPHM":"鲁N0963Z","JGSK":"2021-04-01 17:21:59.215","CDBH":"8","XSFX":"由北向南","XSFXDM":"4","KKMC":"中天大道与和惠路交口"},{"KKBH":"610256112","HPHM":"津C316A1","JGSK":"2021-04-01 17:21:59.251","CDBH":"5","XSFX":"由西向东","XSFXDM":"2","KKMC":"中天大道与中津大道交口"},{"KKBH":"7208910030000","HPHM":"车牌","JGSK":"2021-04-01 17:21:59.293","CDBH":"3","XSFX":"由东向西","XSFXDM":"1","KKMC":"海博道与安正路交口正向"},{"KKBH":"720881002000","HPHM":"津A3G386","JGSK":"2021-04-01 17:21:59.361","CDBH":"6","XSFX":"由西向东","XSFXDM":"2","KKMC":"海旭道与安正路交口"},{"KKBH":"7208910060000","HPHM":"津DJ2222","JGSK":"2021-04-01 17:21:59.388","CDBH":"8","XSFX":"由西向东","XSFXDM":"2","KKMC":"海博道与永盛路交口正向"},{"KKBH":"7208810040000","HPHM":"鲁B8VU93","JGSK":"2021-04-01 17:21:59.399","CDBH":"4","XSFX":"由西向东","XSFXDM":"2","KKMC":"海旭道与永盛路交口正向"},{"KKBH":"610256113","HPHM":"津FK3992","JGSK":"2021-04-01 17:21:59.408","CDBH":"6","XSFX":"由南向北","XSFXDM":"3","KKMC":"中天大道与和风路交口"},{"KKBH":"610256116","HPHM":"津J61559","JGSK":"2021-04-01 17:21:59.458","CDBH":"4","XSFX":"由西向东","XSFXDM":"2","KKMC":"中天大道与和顺路交口"},{"KKBH":"610271009","HPHM":"津K70209","JGSK":"2021-04-01 17:21:59.46","CDBH":"7","XSFX":"由南向北","XSFXDM":"3","KKMC":"中新大道与泰七路交口"},{"KKBH":"610256115","HPHM":"津HJT029","JGSK":"2021-04-01 17:21:59.509","CDBH":"5","XSFX":"由西向东","XSFXDM":"2","KKMC":"中天大道与中生大道交口"},{"KKBH":"610276125","HPHM":"津CZ1353","JGSK":"2021-04-01 17:21:59.529","CDBH":"8","XSFX":"由北向南","XSFXDM":"4","KKMC":"中新大道与和顺路交口"},{"KKBH":"610276124","HPHM":"津NMY557","JGSK":"2021-04-01 17:21:59.547","CDBH":"10","XSFX":"由北向南","XSFXDM":"4","KKMC":"中新大道与中生大道交口"},{"KKBH":"610271010","HPHM":"车牌","JGSK":"2021-04-01 17:21:59.595","CDBH":"7","XSFX":"由北向南","XSFXDM":"4","KKMC":"中新大道与华五路交口"},{"KKBH":"610276124","HPHM":"冀J66G21","JGSK":"2021-04-01 17:21:59.627","CDBH":"11","XSFX":"由北向南","XSFXDM":"4","KKMC":"中新大道与中生大道交口"},{"KKBH":"610276125","HPHM":"津AD61726","JGSK":"2021-04-01 17:21:59.642","CDBH":"4","XSFX":"由南向北","XSFXDM":"3","KKMC":"中新大道与和顺路交口"},{"KKBH":"610271010","HPHM":"津B2D039","JGSK":"2021-04-01 17:21:59.659","CDBH":"4","XSFX":"由南向北","XSFXDM":"3","KKMC":"中新大道与华五路交口"},{"KKBH":"711","HPHM":"津GFX169","JGSK":"2021-04-01 17:21:59.662","CDBH":"5","XSFX":"由南向北","XSFXDM":"3","KKMC":"不礼让行人中新大道与和旭路交口"},{"KKBH":"610276125","HPHM":"津A9L121","JGSK":"2021-04-01 17:21:59.722","CDBH":"5","XSFX":"由南向北","XSFXDM":"3","KKMC":"中新大道与和顺路交口"},{"KKBH":"610391007","HPHM":"津C76Z82","JGSK":"2021-04-01 17:21:59.804","CDBH":"12","XSFX":"由北向南","XSFXDM":"4","KKMC":"和韵路与和风路交口"},{"KKBH":"720861003000","HPHM":"鲁N009YF","JGSK":"2021-04-01 17:21:59.85","CDBH":"4","XSFX":"由西向东","XSFXDM":"2","KKMC":"海晨道与安明路交口"},{"KKBH":"610391007","HPHM":"津K25556","JGSK":"2021-04-01 17:21:59.862","CDBH":"5","XSFX":"由西向东","XSFXDM":"2","KKMC":"和韵路与和风路交口"},{"KKBH":"610256115","HPHM":"冀AP376S","JGSK":"2021-04-01 17:21:59.888","CDBH":"10","XSFX":"由北向南","XSFXDM":"4","KKMC":"中天大道与中生大道交口"},{"KKBH":"610276125","HPHM":"津CA007学","JGSK":"2021-04-01 17:21:59.929","CDBH":"7","XSFX":"由北向南","XSFXDM":"4","KKMC":"中新大道与和顺路交口"},{"KKBH":"610391007","HPHM":"车牌","JGSK":"2021-04-01 17:21:59.945","CDBH":"3","XSFX":"由东向西","XSFXDM":"1","KKMC":"和韵路与和风路交口"},{"KKBH":"610276125","HPHM":"车牌","JGSK":"2021-04-01 17:21:59.992","CDBH":"5","XSFX":"由南向北","XSFXDM":"3","KKMC":"中新大道与和顺路交口"},{"KKBH":"610391008","HPHM":"津A7M871","JGSK":"2021-04-01 17:21:59.992","CDBH":"2","XSFX":"由东向西","XSFXDM":"1","KKMC":"和韵路与和旭路交口"},{"KKBH":"610256115","HPHM":"津A1K297","JGSK":"2021-04-01 17:22:00.018","CDBH":"11","XSFX":"由北向南","XSFXDM":"4","KKMC":"中天大道与中生大道交口"},{"KKBH":"610276126","HPHM":"津J61368","JGSK":"2021-04-01 17:22:00.075","CDBH":"4","XSFX":"由南向北","XSFXDM":"3","KKMC":"中新大道与和意路交口"},{"KKBH":"610256115","HPHM":"津AY0980","JGSK":"2021-04-01 17:22:00.116","CDBH":"2","XSFX":"由东向西","XSFXDM":"1","KKMC":"中天大道与中生大道交口"},{"KKBH":"6071310030000","HPHM":"冀C8055H","JGSK":"2021-04-01 17:22:00.147","CDBH":"3","XSFX":"由东向西","XSFXDM":"1","KKMC":"中央大道与海旭道交口正向"},{"KKBH":"610251002","HPHM":"津JHW088","JGSK":"2021-04-01 17:22:00.149","CDBH":"12","XSFX":"由北向南","XSFXDM":"4","KKMC":"中天大道与和睦路交口"},{"KKBH":"720891006000","HPHM":"津GTE789","JGSK":"2021-04-01 17:22:00.224","CDBH":"7","XSFX":"由西向东","XSFXDM":"2","KKMC":"海博道与永盛路交口"},{"KKBH":"7208810020000","HPHM":"津C27M37","JGSK":"2021-04-01 17:22:00.23","CDBH":"6","XSFX":"由西向东","XSFXDM":"2","KKMC":"海旭道与安正路交口正向"},{"KKBH":"610256115","HPHM":"津CA3761","JGSK":"2021-04-01 17:22:00.257","CDBH":"5","XSFX":"由西向东","XSFXDM":"2","KKMC":"中天大道与中生大道交口"},{"KKBH":"610256116","HPHM":"津HRT083","JGSK":"2021-04-01 17:22:00.258","CDBH":"4","XSFX":"由西向东","XSFXDM":"2","KKMC":"中天大道与和顺路交口"},{"KKBH":"610286127","HPHM":"鲁MN690F","JGSK":"2021-04-01 17:22:00.343","CDBH":"6","XSFX":"由西向东","XSFXDM":"2","KKMC":"中津大道与和畅路交口"},{"KKBH":"7208610030000","HPHM":"冀CML368","JGSK":"2021-04-01 17:22:00.373","CDBH":"4","XSFX":"由西向东","XSFXDM":"2","KKMC":"海晨道与安明路交口正向"},{"KKBH":"610276124","HPHM":"鲁L31688","JGSK":"2021-04-01 17:22:00.374","CDBH":"8","XSFX":"由南向北","XSFXDM":"3","KKMC":"中新大道与中生大道交口"},{"KKBH":"7208910030000","HPHM":"车牌","JGSK":"2021-04-01 17:22:00.385","CDBH":"12","XSFX":"由北向南","XSFXDM":"4","KKMC":"海博道与安正路交口正向"},{"KKBH":"7208810040000","HPHM":"津RKB530","JGSK":"2021-04-01 17:22:00.391","CDBH":"2","XSFX":"由东向西","XSFXDM":"1","KKMC":"海旭道与永盛路交口正向"},{"KKBH":"610271010","HPHM":"津KZF526","JGSK":"2021-04-01 17:22:00.401","CDBH":"7","XSFX":"由北向南","XSFXDM":"4","KKMC":"中新大道与华五路交口"},{"KKBH":"610276125","HPHM":"鲁B96JT5","JGSK":"2021-04-01 17:22:00.411","CDBH":"4","XSFX":"由南向北","XSFXDM":"3","KKMC":"中新大道与和顺路交口"},{"KKBH":"610276125","HPHM":"津H79125","JGSK":"2021-04-01 17:22:00.414","CDBH":"7","XSFX":"由北向南","XSFXDM":"4","KKMC":"中新大道与和顺路交口"},{"KKBH":"610271008","HPHM":"青AYV367","JGSK":"2021-04-01 17:22:00.453","CDBH":"5","XSFX":"由北向南","XSFXDM":"4","KKMC":"中新大道与航母主题公园支路交口"},{"KKBH":"7208910050000","HPHM":"冀FR916J","JGSK":"2021-04-01 17:22:00.677","CDBH":"8","XSFX":"由南向北","XSFXDM":"3","KKMC":"海博道与安明路交口正向"},{"KKBH":"7208810020000","HPHM":"车牌","JGSK":"2021-04-01 17:22:00.68","CDBH":"13","XSFX":"由北向南","XSFXDM":"4","KKMC":"海旭道与安正路交口正向"},{"KKBH":"610276125","HPHM":"津GSX911","JGSK":"2021-04-01 17:22:00.729","CDBH":"8","XSFX":"由北向南","XSFXDM":"4","KKMC":"中新大道与和顺路交口"},{"KKBH":"610391007","HPHM":"津KLD628","JGSK":"2021-04-01 17:22:00.741","CDBH":"4","XSFX":"由西向东","XSFXDM":"2","KKMC":"和韵路与和风路交口"},{"KKBH":"7208610030000","HPHM":"津N32383","JGSK":"2021-04-01 17:22:00.797","CDBH":"5","XSFX":"由西向东","XSFXDM":"2","KKMC":"海晨道与安明路交口正向"},{"KKBH":"728031002000","HPHM":"津E22229","JGSK":"2021-04-01 17:22:00.82","CDBH":"7","XSFX":"由北向南","XSFXDM":"4","KKMC":"动漫中路与文一路交口"},{"KKBH":"610276124","HPHM":"津JLK359","JGSK":"2021-04-01 17:22:00.827","CDBH":"11","XSFX":"由北向南","XSFXDM":"4","KKMC":"中新大道与中生大道交口"},{"KKBH":"720561002000","HPHM":"鲁A073L3","JGSK":"2021-04-01 17:22:00.831","CDBH":"1","XSFX":"由东向西","XSFXDM":"1","KKMC":"动漫北路与文三路交口"},{"KKBH":"610271010","HPHM":"晋J6E966","JGSK":"2021-04-01 17:22:00.879","CDBH":"8","XSFX":"由北向南","XSFXDM":"4","KKMC":"中新大道与华五路交口"},{"KKBH":"610271009","HPHM":"车牌","JGSK":"2021-04-01 17:22:00.92","CDBH":"8","XSFX":"由南向北","XSFXDM":"3","KKMC":"中新大道与泰七路交口"},{"KKBH":"6103261420000","HPHM":"豫A47EV8","JGSK":"2021-04-01 17:22:00.946","CDBH":"4","XSFX":"由西向东","XSFXDM":"2","KKMC":"中成大道与泰七路交口正向"},{"KKBH":"610256112","HPHM":"津KKT756","JGSK":"2021-04-01 17:22:00.955","CDBH":"6","XSFX":"由西向东","XSFXDM":"2","KKMC":"中天大道与中津大道交口"},{"KKBH":"720891004000","HPHM":"车牌","JGSK":"2021-04-01 17:22:00.966","CDBH":"8","XSFX":"由南向北","XSFXDM":"3","KKMC":"海博道与安平路交口"},{"KKBH":"610391007","HPHM":"津NRH286","JGSK":"2021-04-01 17:22:00.996","CDBH":"4","XSFX":"由西向东","XSFXDM":"2","KKMC":"和韵路与和风路交口"},{"KKBH":"610256115","HPHM":"冀B6F6Z0","JGSK":"2021-04-01 17:22:01.057","CDBH":"12","XSFX":"由北向南","XSFXDM":"4","KKMC":"中天大道与中生大道交口"},{"KKBH":"6071310030000","HPHM":"车牌","JGSK":"2021-04-01 17:22:01.086","CDBH":"3","XSFX":"由东向西","XSFXDM":"1","KKMC":"中央大道与海旭道交口正向"},{"KKBH":"610286127","HPHM":"津KK2631","JGSK":"2021-04-01 17:22:01.088","CDBH":"6","XSFX":"由西向东","XSFXDM":"2","KKMC":"中津大道与和畅路交口"},{"KKBH":"711","HPHM":"津AER899","JGSK":"2021-04-01 17:22:01.101","CDBH":"5","XSFX":"由南向北","XSFXDM":"3","KKMC":"不礼让行人中新大道与和旭路交口"},{"KKBH":"610251002","HPHM":"津RME433","JGSK":"2021-04-01 17:22:01.205","CDBH":"10","XSFX":"由北向南","XSFXDM":"4","KKMC":"中天大道与和睦路交口"},{"KKBH":"7208910060000","HPHM":"闽D3KX05","JGSK":"2021-04-01 17:22:01.211","CDBH":"12","XSFX":"由北向南","XSFXDM":"4","KKMC":"海博道与永盛路交口正向"},{"KKBH":"720891004000","HPHM":"津JNB365","JGSK":"2021-04-01 17:22:01.223","CDBH":"4","XSFX":"由西向东","XSFXDM":"2","KKMC":"海博道与安平路交口"},{"KKBH":"610256114","HPHM":"京KG3216","JGSK":"2021-04-01 17:22:01.241","CDBH":"2","XSFX":"由西向东","XSFXDM":"2","KKMC":"中天大道与和旭路交口"},{"KKBH":"6071310030000","HPHM":"津DZL238","JGSK":"2021-04-01 17:22:01.289","CDBH":"2","XSFX":"由东向西","XSFXDM":"1","KKMC":"中央大道与海旭道交口正向"},{"KKBH":"610271010","HPHM":"津JTD696","JGSK":"2021-04-01 17:22:01.365","CDBH":"7","XSFX":"由北向南","XSFXDM":"4","KKMC":"中新大道与华五路交口"},{"KKBH":"610256112","HPHM":"冀BAX305","JGSK":"2021-04-01 17:22:01.368","CDBH":"1","XSFX":"由东向西","XSFXDM":"1","KKMC":"中天大道与中津大道交口"},{"KKBH":"7208810020000","HPHM":"车牌","JGSK":"2021-04-01 17:22:01.405","CDBH":"7","XSFX":"由西向东","XSFXDM":"2","KKMC":"海旭道与安正路交口正向"},{"KKBH":"7208810020000","HPHM":"车牌","JGSK":"2021-04-01 17:22:01.413","CDBH":"11","XSFX":"由南向北","XSFXDM":"3","KKMC":"海旭道与安正路交口正向"},{"KKBH":"7208910030000","HPHM":"车牌","JGSK":"2021-04-01 17:22:01.449","CDBH":"12","XSFX":"由北向南","XSFXDM":"4","KKMC":"海博道与安正路交口正向"},{"KKBH":"7208810020000","HPHM":"津HN1138","JGSK":"2021-04-01 17:22:01.553","CDBH":"5","XSFX":"由西向东","XSFXDM":"2","KKMC":"海旭道与安正路交口正向"},{"KKBH":"720821003000","HPHM":"津HCC626","JGSK":"2021-04-01 17:22:01.682","CDBH":"1","XSFX":"由东向西","XSFXDM":"1","KKMC":"动漫西路与动漫南路交口"},{"KKBH":"610266118","HPHM":"津NYL580","JGSK":"2021-04-01 17:22:01.727","CDBH":"2","XSFX":"由东向西","XSFXDM":"1","KKMC":"中生大道与和畅路交口"},{"KKBH":"610256115","HPHM":"津NZL112","JGSK":"2021-04-01 17:22:01.73","CDBH":"4","XSFX":"由西向东","XSFXDM":"2","KKMC":"中天大道与中生大道交口"},{"KKBH":"720891003000","HPHM":"津C6N968","JGSK":"2021-04-01 17:22:01.781","CDBH":"7","XSFX":"由南向北","XSFXDM":"3","KKMC":"海博道与安正路交口"},{"KKBH":"610271008","HPHM":"冀B1N7F6","JGSK":"2021-04-01 17:22:01.814","CDBH":"4","XSFX":"由北向南","XSFXDM":"4","KKMC":"中新大道与航母主题公园支路交口"},{"KKBH":"610256115","HPHM":"冀J56D1T","JGSK":"2021-04-01 17:22:01.858","CDBH":"10","XSFX":"由北向南","XSFXDM":"4","KKMC":"中天大道与中生大道交口"},{"KKBH":"720891004000","HPHM":"车牌","JGSK":"2021-04-01 17:22:01.923","CDBH":"8","XSFX":"由南向北","XSFXDM":"3","KKMC":"海博道与安平路交口"},{"KKBH":"720881002000","HPHM":"沪HV2883","JGSK":"2021-04-01 17:22:01.957","CDBH":"10","XSFX":"由南向北","XSFXDM":"3","KKMC":"海旭道与安正路交口"},{"KKBH":"720871002000","HPHM":"车牌","JGSK":"2021-04-01 17:22:01.963","CDBH":"6","XSFX":"由南向北","XSFXDM":"3","KKMC":"安正路与芳菲路交口"},{"KKBH":"610266117","HPHM":"豫N9567Y","JGSK":"2021-04-01 17:22:01.997","CDBH":"11","XSFX":"由北向南","XSFXDM":"4","KKMC":"中生大道与和韵路交口"},{"KKBH":"720891003000","HPHM":"津ADJ0891","JGSK":"2021-04-01 17:22:02.022","CDBH":"7","XSFX":"由南向北","XSFXDM":"3","KKMC":"海博道与安正路交口"},{"KKBH":"610401004","HPHM":"冀FL31B8","JGSK":"2021-04-01 17:22:02.057","CDBH":"1","XSFX":"由东向西","XSFXDM":"1","KKMC":"和畅路与和风路交口"},{"KKBH":"7208910030000","HPHM":"车牌","JGSK":"2021-04-01 17:22:02.077","CDBH":"9","XSFX":"由南向北","XSFXDM":"3","KKMC":"海博道与安正路交口正向"},{"KKBH":"610391006","HPHM":"京Q5Z995","JGSK":"2021-04-01 17:22:02.118","CDBH":"4","XSFX":"由西向东","XSFXDM":"2","KKMC":"和韵路与和意路交口"},{"KKBH":"610271009","HPHM":"津JKW708","JGSK":"2021-04-01 17:22:02.13","CDBH":"4","XSFX":"由西向东","XSFXDM":"2","KKMC":"中新大道与泰七路交口"},{"KKBH":"610271010","HPHM":"苏A2MU98","JGSK":"2021-04-01 17:22:02.137","CDBH":"8","XSFX":"由北向南","XSFXDM":"4","KKMC":"中新大道与华五路交口"},{"KKBH":"720861003000","HPHM":"苏C9216L","JGSK":"2021-04-01 17:22:02.179","CDBH":"4","XSFX":"由西向东","XSFXDM":"2","KKMC":"海晨道与安明路交口"},{"KKBH":"7208810020000","HPHM":"津HZC619","JGSK":"2021-04-01 17:22:02.196","CDBH":"7","XSFX":"由西向东","XSFXDM":"2","KKMC":"海旭道与安正路交口正向"},{"KKBH":"610276125","HPHM":"鲁G106VP","JGSK":"2021-04-01 17:22:02.202","CDBH":"5","XSFX":"由南向北","XSFXDM":"3","KKMC":"中新大道与和顺路交口"},{"KKBH":"610256112","HPHM":"津A31X88","JGSK":"2021-04-01 17:22:02.231","CDBH":"10","XSFX":"由北向南","XSFXDM":"4","KKMC":"中天大道与中津大道交口"},{"KKBH":"610276124","HPHM":"鲁A3H09E","JGSK":"2021-04-01 17:22:02.295","CDBH":"7","XSFX":"由南向北","XSFXDM":"3","KKMC":"中新大道与中生大道交口"},{"KKBH":"610276125","HPHM":"冀BS069Q","JGSK":"2021-04-01 17:22:02.328","CDBH":"8","XSFX":"由北向南","XSFXDM":"4","KKMC":"中新大道与和顺路交口"},{"KKBH":"720861002000","HPHM":"津E01064","JGSK":"2021-04-01 17:22:02.331","CDBH":"5","XSFX":"由西向东","XSFXDM":"2","KKMC":"海晨道与安正路交口"},{"KKBH":"7205610020000","HPHM":"津B8Z2K8","JGSK":"2021-04-01 17:22:02.399","CDBH":"1","XSFX":"由东向西","XSFXDM":"1","KKMC":"动漫北路与文三路交口正向"},{"KKBH":"610326142000","HPHM":"冀F362QH","JGSK":"2021-04-01 17:22:02.44","CDBH":"14","XSFX":"由北向南","XSFXDM":"4","KKMC":"中成大道与泰七路交口"},{"KKBH":"610266117","HPHM":"辽JFP277","JGSK":"2021-04-01 17:22:02.533","CDBH":"11","XSFX":"由北向南","XSFXDM":"4","KKMC":"中生大道与和韵路交口"},{"KKBH":"720891003000","HPHM":"车牌","JGSK":"2021-04-01 17:22:02.58","CDBH":"1","XSFX":"由东向西","XSFXDM":"1","KKMC":"海博道与安正路交口"},{"KKBH":"720881002000","HPHM":"冀F66KL0","JGSK":"2021-04-01 17:22:02.585","CDBH":"13","XSFX":"由北向南","XSFXDM":"4","KKMC":"海旭道与安正路交口"},{"KKBH":"610276125","HPHM":"冀B3LB99","JGSK":"2021-04-01 17:22:02.599","CDBH":"4","XSFX":"由南向北","XSFXDM":"3","KKMC":"中新大道与和顺路交口"},{"KKBH":"610271008","HPHM":"车牌","JGSK":"2021-04-01 17:22:02.608","CDBH":"2","XSFX":"由南向北","XSFXDM":"3","KKMC":"中新大道与航母主题公园支路交口"},{"KKBH":"610256116","HPHM":"鲁DK965F","JGSK":"2021-04-01 17:22:02.654","CDBH":"7","XSFX":"由南向北","XSFXDM":"3","KKMC":"中天大道与和顺路交口"},{"KKBH":"610256112","HPHM":"晋M98976","JGSK":"2021-04-01 17:22:02.676","CDBH":"4","XSFX":"由西向东","XSFXDM":"2","KKMC":"中天大道与中津大道交口"},{"KKBH":"610276124","HPHM":"津C59L60","JGSK":"2021-04-01 17:22:02.678","CDBH":"8","XSFX":"由南向北","XSFXDM":"3","KKMC":"中新大道与中生大道交口"},{"KKBH":"720881004000","HPHM":"鲁B8VU93","JGSK":"2021-04-01 17:22:02.685","CDBH":"9","XSFX":"由西向东","XSFXDM":"2","KKMC":"海旭道与永盛路交口"},{"KKBH":"7208710020000","HPHM":"车牌","JGSK":"2021-04-01 17:22:02.689","CDBH":"4","XSFX":"由西向东","XSFXDM":"2","KKMC":"安正路与芳菲路交口正向"},{"KKBH":"610391008","HPHM":"津G00728","JGSK":"2021-04-01 17:22:02.692","CDBH":"1","XSFX":"由东向西","XSFXDM":"1","KKMC":"和韵路与和旭路交口"},{"KKBH":"610256115","HPHM":"津FL3532","JGSK":"2021-04-01 17:22:02.738","CDBH":"3","XSFX":"由东向西","XSFXDM":"1","KKMC":"中天大道与中生大道交口"},{"KKBH":"720881002000","HPHM":"津HK9952","JGSK":"2021-04-01 17:22:02.834","CDBH":"9","XSFX":"由南向北","XSFXDM":"3","KKMC":"海旭道与安正路交口"},{"KKBH":"610286127","HPHM":"津MFS108","JGSK":"2021-04-01 17:22:02.837","CDBH":"5","XSFX":"由西向东","XSFXDM":"2","KKMC":"中津大道与和畅路交口"},{"KKBH":"610271008","HPHM":"车牌","JGSK":"2021-04-01 17:22:02.848","CDBH":"5","XSFX":"由北向南","XSFXDM":"4","KKMC":"中新大道与航母主题公园支路交口"},{"KKBH":"720871002000","HPHM":"津BBG718","JGSK":"2021-04-01 17:22:02.848","CDBH":"6","XSFX":"由南向北","XSFXDM":"3","KKMC":"安正路与芳菲路交口"},{"KKBH":"610271010","HPHM":"冀AM815E","JGSK":"2021-04-01 17:22:02.951","CDBH":"5","XSFX":"由南向北","XSFXDM":"3","KKMC":"中新大道与华五路交口"},{"KKBH":"6102610030000","HPHM":"津AF25605","JGSK":"2021-04-01 17:22:02.966","CDBH":"1","XSFX":"由东向西","XSFXDM":"1","KKMC":"中生大道与静湖南路交口正向"},{"KKBH":"610276125","HPHM":"津A7J730","JGSK":"2021-04-01 17:22:02.973","CDBH":"7","XSFX":"由北向南","XSFXDM":"4","KKMC":"中新大道与和顺路交口"},{"KKBH":"720861003000","HPHM":"津N32383","JGSK":"2021-04-01 17:22:02.973","CDBH":"5","XSFX":"由西向东","XSFXDM":"2","KKMC":"海晨道与安明路交口"},{"KKBH":"610256111","HPHM":"鲁N0963Z","JGSK":"2021-04-01 17:22:02.975","CDBH":"8","XSFX":"由北向南","XSFXDM":"4","KKMC":"中天大道与和惠路交口"},{"KKBH":"610286127","HPHM":"津RMB970","JGSK":"2021-04-01 17:22:03.03","CDBH":"6","XSFX":"由西向东","XSFXDM":"2","KKMC":"中津大道与和畅路交口"},{"KKBH":"610256111","HPHM":"冀J4Z775","JGSK":"2021-04-01 17:22:03.037","CDBH":"7","XSFX":"由北向南","XSFXDM":"4","KKMC":"中天大道与和惠路交口"},{"KKBH":"7208610030000","HPHM":"津A8X369","JGSK":"2021-04-01 17:22:03.199","CDBH":"10","XSFX":"由北向南","XSFXDM":"4","KKMC":"海晨道与安明路交口正向"},{"KKBH":"610271010","HPHM":"冀B881Z9","JGSK":"2021-04-01 17:22:03.2","CDBH":"7","XSFX":"由北向南","XSFXDM":"4","KKMC":"中新大道与华五路交口"},{"KKBH":"610271010","HPHM":"津B2D039","JGSK":"2021-04-01 17:22:03.231","CDBH":"4","XSFX":"由南向北","XSFXDM":"3","KKMC":"中新大道与华五路交口"},{"KKBH":"610271008","HPHM":"车牌","JGSK":"2021-04-01 17:22:03.258","CDBH":"4","XSFX":"由北向南","XSFXDM":"4","KKMC":"中新大道与航母主题公园支路交口"},{"KKBH":"610271010","HPHM":"津C02132","JGSK":"2021-04-01 17:22:03.28","CDBH":"8","XSFX":"由北向南","XSFXDM":"4","KKMC":"中新大道与华五路交口"},{"KKBH":"610256112","HPHM":"津JJ2635","JGSK":"2021-04-01 17:22:03.357","CDBH":"1","XSFX":"由东向西","XSFXDM":"1","KKMC":"中天大道与中津大道交口"},{"KKBH":"7208610030000","HPHM":"鄂JGK175","JGSK":"2021-04-01 17:22:03.366","CDBH":"4","XSFX":"由西向东","XSFXDM":"2","KKMC":"海晨道与安明路交口正向"},{"KKBH":"610391006","HPHM":"津NJY239","JGSK":"2021-04-01 17:22:03.378","CDBH":"4","XSFX":"由西向东","XSFXDM":"2","KKMC":"和韵路与和意路交口"},{"KKBH":"610286127","HPHM":"京NSX768","JGSK":"2021-04-01 17:22:03.383","CDBH":"5","XSFX":"由西向东","XSFXDM":"2","KKMC":"中津大道与和畅路交口"},{"KKBH":"6103261400000","HPHM":"车牌","JGSK":"2021-04-01 17:22:03.42","CDBH":"6","XSFX":"由西向东","XSFXDM":"2","KKMC":"中成大道与中海大道交口正向"},{"KKBH":"610256113","HPHM":"津NSY555","JGSK":"2021-04-01 17:22:03.451","CDBH":"5","XSFX":"由南向北","XSFXDM":"3","KKMC":"中天大道与和风路交口"},{"KKBH":"720871002000","HPHM":"蒙A167PA","JGSK":"2021-04-01 17:22:03.534","CDBH":"8","XSFX":"由北向南","XSFXDM":"4","KKMC":"安正路与芳菲路交口"},{"KKBH":"728031006000","HPHM":"鲁SNC677","JGSK":"2021-04-01 17:22:03.615","CDBH":"6","XSFX":"由南向北","XSFXDM":"3","KKMC":"动漫中路与文三路交口"},{"KKBH":"610256115","HPHM":"津NEC628","JGSK":"2021-04-01 17:22:03.619","CDBH":"12","XSFX":"由北向南","XSFXDM":"4","KKMC":"中天大道与中生大道交口"},{"KKBH":"610276125","HPHM":"津JXJ902","JGSK":"2021-04-01 17:22:03.634","CDBH":"5","XSFX":"由南向北","XSFXDM":"3","KKMC":"中新大道与和顺路交口"},{"KKBH":"720891003000","HPHM":"鲁G2751Z","JGSK":"2021-04-01 17:22:03.698","CDBH":"7","XSFX":"由南向北","XSFXDM":"3","KKMC":"海博道与安正路交口"},{"KKBH":"610271009","HPHM":"津A09818D","JGSK":"2021-04-01 17:22:03.707","CDBH":"7","XSFX":"由南向北","XSFXDM":"3","KKMC":"中新大道与泰七路交口"},{"KKBH":"610256112","HPHM":"鲁EK8718","JGSK":"2021-04-01 17:22:03.715","CDBH":"6","XSFX":"由西向东","XSFXDM":"2","KKMC":"中天大道与中津大道交口"},{"KKBH":"610271008","HPHM":"车牌","JGSK":"2021-04-01 17:22:03.734","CDBH":"1","XSFX":"由南向北","XSFXDM":"3","KKMC":"中新大道与航母主题公园支路交口"},{"KKBH":"6071310030000","HPHM":"车牌","JGSK":"2021-04-01 17:22:03.77","CDBH":"3","XSFX":"由东向西","XSFXDM":"1","KKMC":"中央大道与海旭道交口正向"},{"KKBH":"610276124","HPHM":"京JBL055","JGSK":"2021-04-01 17:22:03.798","CDBH":"7","XSFX":"由南向北","XSFXDM":"3","KKMC":"中新大道与中生大道交口"},{"KKBH":"7280310020000","HPHM":"津MCB955","JGSK":"2021-04-01 17:22:03.829","CDBH":"7","XSFX":"由北向南","XSFXDM":"4","KKMC":"动漫中路与文一路交口正向"},{"KKBH":"720861002000","HPHM":"津CE6295","JGSK":"2021-04-01 17:22:03.852","CDBH":"4","XSFX":"由西向东","XSFXDM":"2","KKMC":"海晨道与安正路交口"},{"KKBH":"720871002000","HPHM":"冀B6Y0E6","JGSK":"2021-04-01 17:22:03.854","CDBH":"9","XSFX":"由北向南","XSFXDM":"4","KKMC":"安正路与芳菲路交口"},{"KKBH":"610256113","HPHM":"津HJC595","JGSK":"2021-04-01 17:22:03.858","CDBH":"6","XSFX":"由南向北","XSFXDM":"3","KKMC":"中天大道与和风路交口"},{"KKBH":"610276125","HPHM":"鲁B96JT5","JGSK":"2021-04-01 17:22:03.881","CDBH":"4","XSFX":"由南向北","XSFXDM":"3","KKMC":"中新大道与和顺路交口"},{"KKBH":"720881002000","HPHM":"车牌","JGSK":"2021-04-01 17:22:03.943","CDBH":"12","XSFX":"由北向南","XSFXDM":"4","KKMC":"海旭道与安正路交口"},{"KKBH":"610276124","HPHM":"冀J8H899","JGSK":"2021-04-01 17:22:03.973","CDBH":"8","XSFX":"由南向北","XSFXDM":"3","KKMC":"中新大道与中生大道交口"},{"KKBH":"610276126","HPHM":"津RPD935","JGSK":"2021-04-01 17:22:04.007","CDBH":"5","XSFX":"由南向北","XSFXDM":"3","KKMC":"中新大道与和意路交口"},{"KKBH":"7208810020000","HPHM":"津A2E630","JGSK":"2021-04-01 17:22:04.069","CDBH":"2","XSFX":"由东向西","XSFXDM":"1","KKMC":"海旭道与安正路交口正向"},{"KKBH":"610256116","HPHM":"津HRT083","JGSK":"2021-04-01 17:22:04.125","CDBH":"4","XSFX":"由西向东","XSFXDM":"2","KKMC":"中天大道与和顺路交口"},{"KKBH":"610251002","HPHM":"津AF29171","JGSK":"2021-04-01 17:22:04.17","CDBH":"10","XSFX":"由北向南","XSFXDM":"4","KKMC":"中天大道与和睦路交口"},{"KKBH":"610256115","HPHM":"豫BC2R93","JGSK":"2021-04-01 17:22:04.184","CDBH":"5","XSFX":"由西向东","XSFXDM":"2","KKMC":"中天大道与中生大道交口"},{"KKBH":"720871002000","HPHM":"津HHB710","JGSK":"2021-04-01 17:22:04.288","CDBH":"5","XSFX":"由南向北","XSFXDM":"3","KKMC":"安正路与芳菲路交口"},{"KKBH":"7208710020000","HPHM":"豫P6600A","JGSK":"2021-04-01 17:22:04.291","CDBH":"3","XSFX":"由西向东","XSFXDM":"2","KKMC":"安正路与芳菲路交口正向"},{"KKBH":"610271009","HPHM":"津HJZ129","JGSK":"2021-04-01 17:22:04.34","CDBH":"10","XSFX":"由北向南","XSFXDM":"4","KKMC":"中新大道与泰七路交口"},{"KKBH":"610256115","HPHM":"津HEY329","JGSK":"2021-04-01 17:22:04.417","CDBH":"10","XSFX":"由北向南","XSFXDM":"4","KKMC":"中天大道与中生大道交口"},{"KKBH":"7280310030000","HPHM":"津MLU180","JGSK":"2021-04-01 17:22:04.439","CDBH":"5","XSFX":"由北向南","XSFXDM":"4","KKMC":"动漫中路与文二路交口正向"},{"KKBH":"610276124","HPHM":"津KRT269","JGSK":"2021-04-01 17:22:04.507","CDBH":"11","XSFX":"由北向南","XSFXDM":"4","KKMC":"中新大道与中生大道交口"},{"KKBH":"7208610030000","HPHM":"川J0218K","JGSK":"2021-04-01 17:22:04.508","CDBH":"3","XSFX":"由东向西","XSFXDM":"1","KKMC":"海晨道与安明路交口正向"},{"KKBH":"7205410020000","HPHM":"津HQ0003","JGSK":"2021-04-01 17:22:04.547","CDBH":"4","XSFX":"由西向东","XSFXDM":"2","KKMC":"动漫环路西与动漫中路交口正向"},{"KKBH":"610391008","HPHM":"津AW8166","JGSK":"2021-04-01 17:22:04.549","CDBH":"1","XSFX":"由东向西","XSFXDM":"1","KKMC":"和韵路与和旭路交口"},{"KKBH":"610276125","HPHM":"津ADJ1909","JGSK":"2021-04-01 17:22:04.654","CDBH":"7","XSFX":"由北向南","XSFXDM":"4","KKMC":"中新大道与和顺路交口"},{"KKBH":"720881005000","HPHM":"陕A1G57G","JGSK":"2021-04-01 17:22:04.727","CDBH":"4","XSFX":"由西向东","XSFXDM":"2","KKMC":"海旭道与明盛路交口"},{"KKBH":"610271008","HPHM":"车牌","JGSK":"2021-04-01 17:22:04.746","CDBH":"1","XSFX":"由南向北","XSFXDM":"3","KKMC":"中新大道与航母主题公园支路交口"},{"KKBH":"720891006000","HPHM":"津HY8050","JGSK":"2021-04-01 17:22:04.753","CDBH":"6","XSFX":"由西向东","XSFXDM":"2","KKMC":"海博道与永盛路交口"},{"KKBH":"610276125","HPHM":"津A09868D","JGSK":"2021-04-01 17:22:04.762","CDBH":"5","XSFX":"由南向北","XSFXDM":"3","KKMC":"中新大道与和顺路交口"},{"KKBH":"610271009","HPHM":"冀HZU908","JGSK":"2021-04-01 17:22:04.776","CDBH":"4","XSFX":"由西向东","XSFXDM":"2","KKMC":"中新大道与泰七路交口"},{"KKBH":"610271009","HPHM":"津APL626","JGSK":"2021-04-01 17:22:04.83","CDBH":"8","XSFX":"由南向北","XSFXDM":"3","KKMC":"中新大道与泰七路交口"},{"KKBH":"7208910030000","HPHM":"车牌","JGSK":"2021-04-01 17:22:04.84","CDBH":"9","XSFX":"由南向北","XSFXDM":"3","KKMC":"海博道与安正路交口正向"},{"KKBH":"7208710020000","HPHM":"津J21107","JGSK":"2021-04-01 17:22:04.858","CDBH":"5","XSFX":"由南向北","XSFXDM":"3","KKMC":"安正路与芳菲路交口正向"},{"KKBH":"7208910030000","HPHM":"豫PS663S","JGSK":"2021-04-01 17:22:04.907","CDBH":"12","XSFX":"由北向南","XSFXDM":"4","KKMC":"海博道与安正路交口正向"},{"KKBH":"7208810050000","HPHM":"津RU6376","JGSK":"2021-04-01 17:22:04.911","CDBH":"9","XSFX":"由北向南","XSFXDM":"4","KKMC":"海旭道与明盛路交口正向"},{"KKBH":"610256115","HPHM":"津JFM069","JGSK":"2021-04-01 17:22:04.922","CDBH":"3","XSFX":"由东向西","XSFXDM":"1","KKMC":"中天大道与中生大道交口"},{"KKBH":"7208810050000","HPHM":"车牌","JGSK":"2021-04-01 17:22:04.936","CDBH":"6","XSFX":"由西向东","XSFXDM":"2","KKMC":"海旭道与明盛路交口正向"},{"KKBH":"610271008","HPHM":"津C98V76","JGSK":"2021-04-01 17:22:04.981","CDBH":"2","XSFX":"由南向北","XSFXDM":"3","KKMC":"中新大道与航母主题公园支路交口"},{"KKBH":"610256116","HPHM":"津J61559","JGSK":"2021-04-01 17:22:05.007","CDBH":"5","XSFX":"由西向东","XSFXDM":"2","KKMC":"中天大道与和顺路交口"},{"KKBH":"610271010","HPHM":"冀B5GH62","JGSK":"2021-04-01 17:22:05.014","CDBH":"5","XSFX":"由南向北","XSFXDM":"3","KKMC":"中新大道与华五路交口"},{"KKBH":"610256112","HPHM":"津H25638","JGSK":"2021-04-01 17:22:05.032","CDBH":"2","XSFX":"由东向西","XSFXDM":"1","KKMC":"中天大道与中津大道交口"},{"KKBH":"720891006000","HPHM":"闽D3KX05","JGSK":"2021-04-01 17:22:05.039","CDBH":"12","XSFX":"由北向南","XSFXDM":"4","KKMC":"海博道与永盛路交口"},{"KKBH":"7208810020000","HPHM":"津NLT167","JGSK":"2021-04-01 17:22:05.047","CDBH":"6","XSFX":"由西向东","XSFXDM":"2","KKMC":"海旭道与安正路交口正向"},{"KKBH":"610391008","HPHM":"津C182T7","JGSK":"2021-04-01 17:22:05.098","CDBH":"4","XSFX":"由西向东","XSFXDM":"2","KKMC":"和韵路与和旭路交口"},{"KKBH":"610276124","HPHM":"津KHX289","JGSK":"2021-04-01 17:22:05.147","CDBH":"10","XSFX":"由北向南","XSFXDM":"4","KKMC":"中新大道与中生大道交口"},{"KKBH":"720861003000","HPHM":"冀CML368","JGSK":"2021-04-01 17:22:05.292","CDBH":"4","XSFX":"由西向东","XSFXDM":"2","KKMC":"海晨道与安明路交口"},{"KKBH":"610256113","HPHM":"京C8AF25","JGSK":"2021-04-01 17:22:05.293","CDBH":"8","XSFX":"由北向南","XSFXDM":"4","KKMC":"中天大道与和风路交口"},{"KKBH":"6071310030000","HPHM":"津C797G5","JGSK":"2021-04-01 17:22:05.301","CDBH":"2","XSFX":"由东向西","XSFXDM":"1","KKMC":"中央大道与海旭道交口正向"},{"KKBH":"610271008","HPHM":"津C72922","JGSK":"2021-04-01 17:22:05.326","CDBH":"4","XSFX":"由北向南","XSFXDM":"4","KKMC":"中新大道与航母主题公园支路交口"},{"KKBH":"610391008","HPHM":"津JP9188","JGSK":"2021-04-01 17:22:05.345","CDBH":"4","XSFX":"由西向东","XSFXDM":"2","KKMC":"和韵路与和旭路交口"},{"KKBH":"7205710030000","HPHM":"车牌","JGSK":"2021-04-01 17:22:05.351","CDBH":"2","XSFX":"由东向西","XSFXDM":"1","KKMC":"动漫东路与文三路交口正向"},{"KKBH":"711","HPHM":"津J55543","JGSK":"2021-04-01 17:22:05.369","CDBH":"7","XSFX":"由北向南","XSFXDM":"4","KKMC":"不礼让行人中新大道与和旭路交口"},{"KKBH":"610256113","HPHM":"津FK3992","JGSK":"2021-04-01 17:22:05.37","CDBH":"6","XSFX":"由南向北","XSFXDM":"3","KKMC":"中天大道与和风路交口"},{"KKBH":"610391008","HPHM":"津DLY991","JGSK":"2021-04-01 17:22:05.424","CDBH":"5","XSFX":"由西向东","XSFXDM":"2","KKMC":"和韵路与和旭路交口"},{"KKBH":"610391006","HPHM":"津AS0819","JGSK":"2021-04-01 17:22:05.43","CDBH":"8","XSFX":"由南向北","XSFXDM":"3","KKMC":"和韵路与和意路交口"},{"KKBH":"711","HPHM":"津DSU788","JGSK":"2021-04-01 17:22:05.446","CDBH":"8","XSFX":"由北向南","XSFXDM":"4","KKMC":"不礼让行人中新大道与和旭路交口"},{"KKBH":"610276126","HPHM":"津A2D865","JGSK":"2021-04-01 17:22:05.514","CDBH":"1","XSFX":"由东向西","XSFXDM":"1","KKMC":"中新大道与和意路交口"},{"KKBH":"7208910080000","HPHM":"车牌","JGSK":"2021-04-01 17:22:05.529","CDBH":"12","XSFX":"由北向南","XSFXDM":"4","KKMC":"海博道与荣盛路交口正向"},{"KKBH":"7208610030000","HPHM":"津JFB530","JGSK":"2021-04-01 17:22:05.566","CDBH":"4","XSFX":"由西向东","XSFXDM":"2","KKMC":"海晨道与安明路交口正向"},{"KKBH":"610276125","HPHM":"津JN5930","JGSK":"2021-04-01 17:22:05.577","CDBH":"5","XSFX":"由南向北","XSFXDM":"3","KKMC":"中新大道与和顺路交口"},{"KKBH":"720891006000","HPHM":"津DJ2222","JGSK":"2021-04-01 17:22:05.586","CDBH":"8","XSFX":"由西向东","XSFXDM":"2","KKMC":"海博道与永盛路交口"},{"KKBH":"610271010","HPHM":"津JTD696","JGSK":"2021-04-01 17:22:05.6","CDBH":"7","XSFX":"由北向南","XSFXDM":"4","KKMC":"中新大道与华五路交口"},{"KKBH":"610391006","HPHM":"鲁M7063C","JGSK":"2021-04-01 17:22:05.602","CDBH":"1","XSFX":"由东向西","XSFXDM":"1","KKMC":"和韵路与和意路交口"},{"KKBH":"720891003000","HPHM":"车牌","JGSK":"2021-04-01 17:22:05.621","CDBH":"1","XSFX":"由东向西","XSFXDM":"1","KKMC":"海博道与安正路交口"},{"KKBH":"610256113","HPHM":"冀R87S72","JGSK":"2021-04-01 17:22:05.68","CDBH":"4","XSFX":"由南向北","XSFXDM":"3","KKMC":"中天大道与和风路交口"},{"KKBH":"610256115","HPHM":"晋AJ802T","JGSK":"2021-04-01 17:22:05.782","CDBH":"12","XSFX":"由北向南","XSFXDM":"4","KKMC":"中天大道与中生大道交口"},{"KKBH":"720881002000","HPHM":"津C358Z2","JGSK":"2021-04-01 17:22:05.867","CDBH":"13","XSFX":"由北向南","XSFXDM":"4","KKMC":"海旭道与安正路交口"},{"KKBH":"7208710020000","HPHM":"津AW2815","JGSK":"2021-04-01 17:22:05.921","CDBH":"3","XSFX":"由西向东","XSFXDM":"2","KKMC":"安正路与芳菲路交口正向"},{"KKBH":"610276124","HPHM":"津HTM913","JGSK":"2021-04-01 17:22:05.931","CDBH":"7","XSFX":"由南向北","XSFXDM":"3","KKMC":"中新大道与中生大道交口"},{"KKBH":"610256115","HPHM":"津A8P555","JGSK":"2021-04-01 17:22:05.942","CDBH":"4","XSFX":"由西向东","XSFXDM":"2","KKMC":"中天大道与中生大道交口"},{"KKBH":"610271008","HPHM":"冀BM805B","JGSK":"2021-04-01 17:22:05.947","CDBH":"1","XSFX":"由南向北","XSFXDM":"3","KKMC":"中新大道与航母主题公园支路交口"},{"KKBH":"6071310030000","HPHM":"津MRY115","JGSK":"2021-04-01 17:22:05.981","CDBH":"3","XSFX":"由东向西","XSFXDM":"1","KKMC":"中央大道与海旭道交口正向"},{"KKBH":"610271008","HPHM":"车牌","JGSK":"2021-04-01 17:22:06.036","CDBH":"5","XSFX":"由北向南","XSFXDM":"4","KKMC":"中新大道与航母主题公园支路交口"},{"KKBH":"7205410020000","HPHM":"津MK5017","JGSK":"2021-04-01 17:22:06.067","CDBH":"1","XSFX":"由东向西","XSFXDM":"1","KKMC":"动漫环路西与动漫中路交口正向"},{"KKBH":"610271008","HPHM":"车牌","JGSK":"2021-04-01 17:22:06.078","CDBH":"2","XSFX":"由南向北","XSFXDM":"3","KKMC":"中新大道与航母主题公园支路交口"},{"KKBH":"610276125","HPHM":"苏FA77L9","JGSK":"2021-04-01 17:22:06.086","CDBH":"4","XSFX":"由南向北","XSFXDM":"3","KKMC":"中新大道与和顺路交口"},{"KKBH":"610256115","HPHM":"津MV8837","JGSK":"2021-04-01 17:22:06.11","CDBH":"12","XSFX":"由北向南","XSFXDM":"4","KKMC":"中天大道与中生大道交口"},{"KKBH":"610256116","HPHM":"津JEY866","JGSK":"2021-04-01 17:22:06.158","CDBH":"7","XSFX":"由南向北","XSFXDM":"3","KKMC":"中天大道与和顺路交口"},{"KKBH":"7208810020000","HPHM":"津HAT860","JGSK":"2021-04-01 17:22:06.174","CDBH":"10","XSFX":"由南向北","XSFXDM":"3","KKMC":"海旭道与安正路交口正向"},{"KKBH":"610256115","HPHM":"津C933F7","JGSK":"2021-04-01 17:22:06.224","CDBH":"6","XSFX":"由西向东","XSFXDM":"2","KKMC":"中天大道与中生大道交口"},{"KKBH":"7208810040000","HPHM":"津KLW012","JGSK":"2021-04-01 17:22:06.253","CDBH":"4","XSFX":"由西向东","XSFXDM":"2","KKMC":"海旭道与永盛路交口正向"},{"KKBH":"610266122000","HPHM":"车牌","JGSK":"2021-04-01 17:22:06.255","CDBH":"2","XSFX":"由西向东","XSFXDM":"2","KKMC":"生态城中生大道故道河一桥西向东上桥处"},{"KKBH":"720891003000","HPHM":"津A7F930","JGSK":"2021-04-01 17:22:06.264","CDBH":"7","XSFX":"由南向北","XSFXDM":"3","KKMC":"海博道与安正路交口"},{"KKBH":"7205710040000","HPHM":"津MHF455","JGSK":"2021-04-01 17:22:06.313","CDBH":"5","XSFX":"由北向南","XSFXDM":"4","KKMC":"动漫东路与动漫中路交口正向"},{"KKBH":"610401004","HPHM":"津G69269","JGSK":"2021-04-01 17:22:06.319","CDBH":"8","XSFX":"由南向北","XSFXDM":"3","KKMC":"和畅路与和风路交口"},{"KKBH":"7205710020000","HPHM":"车牌","JGSK":"2021-04-01 17:22:06.337","CDBH":"5","XSFX":"由北向南","XSFXDM":"4","KKMC":"动漫东路与文二路交口正向"},{"KKBH":"610276125","HPHM":"津A06V83","JGSK":"2021-04-01 17:22:06.339","CDBH":"7","XSFX":"由北向南","XSFXDM":"4","KKMC":"中新大道与和顺路交口"},{"KKBH":"610276125","HPHM":"冀B3LB99","JGSK":"2021-04-01 17:22:06.362","CDBH":"4","XSFX":"由南向北","XSFXDM":"3","KKMC":"中新大道与和顺路交口"},{"KKBH":"610271010","HPHM":"苏A2MU98","JGSK":"2021-04-01 17:22:06.404","CDBH":"8","XSFX":"由北向南","XSFXDM":"4","KKMC":"中新大道与华五路交口"},{"KKBH":"720561002000","HPHM":"冀B8Z2K8","JGSK":"2021-04-01 17:22:06.511","CDBH":"1","XSFX":"由东向西","XSFXDM":"1","KKMC":"动漫北路与文三路交口"},{"KKBH":"610266118","HPHM":"车牌","JGSK":"2021-04-01 17:22:06.601","CDBH":"4","XSFX":"由西向东","XSFXDM":"2","KKMC":"中生大道与和畅路交口"},{"KKBH":"610256115","HPHM":"冀EM3193","JGSK":"2021-04-01 17:22:06.608","CDBH":"3","XSFX":"由东向西","XSFXDM":"1","KKMC":"中天大道与中生大道交口"},{"KKBH":"720571004000","HPHM":"冀R28SX6","JGSK":"2021-04-01 17:22:06.62","CDBH":"5","XSFX":"由北向南","XSFXDM":"4","KKMC":"动漫东路与动漫中路交口"},{"KKBH":"610266117","HPHM":"津NSG566","JGSK":"2021-04-01 17:22:06.63","CDBH":"10","XSFX":"由北向南","XSFXDM":"4","KKMC":"中生大道与和韵路交口"},{"KKBH":"610256112","HPHM":"津C219W6","JGSK":"2021-04-01 17:22:06.631","CDBH":"2","XSFX":"由东向西","XSFXDM":"1","KKMC":"中天大道与中津大道交口"},{"KKBH":"7208610020000","HPHM":"津A01A79","JGSK":"2021-04-01 17:22:06.647","CDBH":"8","XSFX":"由南向北","XSFXDM":"3","KKMC":"海晨道与安正路交口正向"},{"KKBH":"720871002000","HPHM":"冀C3997Y","JGSK":"2021-04-01 17:22:06.653","CDBH":"8","XSFX":"由北向南","XSFXDM":"4","KKMC":"安正路与芳菲路交口"},{"KKBH":"610276125","HPHM":"津RRR762","JGSK":"2021-04-01 17:22:06.721","CDBH":"8","XSFX":"由北向南","XSFXDM":"4","KKMC":"中新大道与和顺路交口"},{"KKBH":"7208610030000","HPHM":"京P56J52","JGSK":"2021-04-01 17:22:06.729","CDBH":"10","XSFX":"由北向南","XSFXDM":"4","KKMC":"海晨道与安明路交口正向"},{"KKBH":"610276124","HPHM":"津MUE628","JGSK":"2021-04-01 17:22:06.77","CDBH":"3","XSFX":"由东向西","XSFXDM":"1","KKMC":"中新大道与中生大道交口"},{"KKBH":"610391006","HPHM":"津AD31668","JGSK":"2021-04-01 17:22:06.882","CDBH":"1","XSFX":"由东向西","XSFXDM":"1","KKMC":"和韵路与和意路交口"},{"KKBH":"720861003000","HPHM":"川J0218K","JGSK":"2021-04-01 17:22:06.884","CDBH":"1","XSFX":"由东向西","XSFXDM":"1","KKMC":"海晨道与安明路交口"},{"KKBH":"610271010","HPHM":"冀AM815E","JGSK":"2021-04-01 17:22:06.911","CDBH":"5","XSFX":"由南向北","XSFXDM":"3","KKMC":"中新大道与华五路交口"},{"KKBH":"720881002000","HPHM":"津HX7909","JGSK":"2021-04-01 17:22:06.915","CDBH":"9","XSFX":"由南向北","XSFXDM":"3","KKMC":"海旭道与安正路交口"},{"KKBH":"720871002000","HPHM":"津A04Q66","JGSK":"2021-04-01 17:22:06.977","CDBH":"9","XSFX":"由北向南","XSFXDM":"4","KKMC":"安正路与芳菲路交口"},{"KKBH":"610271009","HPHM":"津C80R80","JGSK":"2021-04-01 17:22:07.015","CDBH":"4","XSFX":"由西向东","XSFXDM":"2","KKMC":"中新大道与泰七路交口"},{"KKBH":"720881004000","HPHM":"津A33C55","JGSK":"2021-04-01 17:22:07.051","CDBH":"1","XSFX":"由东向西","XSFXDM":"1","KKMC":"海旭道与永盛路交口"},{"KKBH":"610276126","HPHM":"津KGV826","JGSK":"2021-04-01 17:22:07.052","CDBH":"5","XSFX":"由南向北","XSFXDM":"3","KKMC":"中新大道与和意路交口"},{"KKBH":"610391006","HPHM":"津NLP121","JGSK":"2021-04-01 17:22:07.138","CDBH":"4","XSFX":"由西向东","XSFXDM":"2","KKMC":"和韵路与和意路交口"},{"KKBH":"610251002","HPHM":"沪CYC083","JGSK":"2021-04-01 17:22:07.141","CDBH":"11","XSFX":"由北向南","XSFXDM":"4","KKMC":"中天大道与和睦路交口"},{"KKBH":"610276124","HPHM":"津C59L60","JGSK":"2021-04-01 17:22:07.175","CDBH":"8","XSFX":"由南向北","XSFXDM":"3","KKMC":"中新大道与中生大道交口"},{"KKBH":"7208910030000","HPHM":"车牌","JGSK":"2021-04-01 17:22:07.199","CDBH":"9","XSFX":"由南向北","XSFXDM":"3","KKMC":"海博道与安正路交口正向"},{"KKBH":"7205610020000","HPHM":"冀A232T1","JGSK":"2021-04-01 17:22:07.228","CDBH":"1","XSFX":"由东向西","XSFXDM":"1","KKMC":"动漫北路与文三路交口正向"},{"KKBH":"7208810020000","HPHM":"津QP7126","JGSK":"2021-04-01 17:22:07.231","CDBH":"13","XSFX":"由北向南","XSFXDM":"4","KKMC":"海旭道与安正路交口正向"},{"KKBH":"610401004","HPHM":"冀FL31B8","JGSK":"2021-04-01 17:22:07.255","CDBH":"2","XSFX":"由东向西","XSFXDM":"1","KKMC":"和畅路与和风路交口"},{"KKBH":"610261003000","HPHM":"津AF25605","JGSK":"2021-04-01 17:22:07.283","CDBH":"11","XSFX":"由东向西","XSFXDM":"1","KKMC":"中生大道与静湖南路交口"},{"KKBH":"7280310030000","HPHM":"津A2Q535","JGSK":"2021-04-01 17:22:07.294","CDBH":"5","XSFX":"由北向南","XSFXDM":"4","KKMC":"动漫中路与文二路交口正向"},{"KKBH":"720881002000","HPHM":"津C02732","JGSK":"2021-04-01 17:22:07.302","CDBH":"12","XSFX":"由北向南","XSFXDM":"4","KKMC":"海旭道与安正路交口"},{"KKBH":"610391007","HPHM":"津NRH286","JGSK":"2021-04-01 17:22:07.307","CDBH":"6","XSFX":"由西向东","XSFXDM":"2","KKMC":"和韵路与和风路交口"},{"KKBH":"610276124","HPHM":"鲁H83U56","JGSK":"2021-04-01 17:22:07.388","CDBH":"11","XSFX":"由北向南","XSFXDM":"4","KKMC":"中新大道与中生大道交口"},{"KKBH":"610256115","HPHM":"津A9H360","JGSK":"2021-04-01 17:22:07.464","CDBH":"10","XSFX":"由北向南","XSFXDM":"4","KKMC":"中天大道与中生大道交口"},{"KKBH":"610256115","HPHM":"鲁NL83Z0","JGSK":"2021-04-01 17:22:07.543","CDBH":"11","XSFX":"由北向南","XSFXDM":"4","KKMC":"中天大道与中生大道交口"},{"KKBH":"610256111","HPHM":"冀J4Z775","JGSK":"2021-04-01 17:22:07.587","CDBH":"7","XSFX":"由北向南","XSFXDM":"4","KKMC":"中天大道与和惠路交口"},{"KKBH":"720861002000","HPHM":"鲁GM0Y95","JGSK":"2021-04-01 17:22:07.611","CDBH":"5","XSFX":"由西向东","XSFXDM":"2","KKMC":"海晨道与安正路交口"},{"KKBH":"610276124","HPHM":"京JBL055","JGSK":"2021-04-01 17:22:07.655","CDBH":"7","XSFX":"由南向北","XSFXDM":"3","KKMC":"中新大道与中生大道交口"},{"KKBH":"610256111","HPHM":"鲁N3579C","JGSK":"2021-04-01 17:22:07.68","CDBH":"1","XSFX":"由西向东","XSFXDM":"2","KKMC":"中天大道与和惠路交口"},{"KKBH":"610251001","HPHM":"津ADL0589","JGSK":"2021-04-01 17:22:07.704","CDBH":"4","XSFX":"由西向东","XSFXDM":"2","KKMC":"中天大道与和畅路交口"},{"KKBH":"7209010020000","HPHM":"津HYB859","JGSK":"2021-04-01 17:22:07.75","CDBH":"8","XSFX":"由南向北","XSFXDM":"3","KKMC":"玉林道与安正路交口正向"},{"KKBH":"610271008","HPHM":"冀C7005Y","JGSK":"2021-04-01 17:22:07.787","CDBH":"1","XSFX":"由南向北","XSFXDM":"3","KKMC":"中新大道与航母主题公园支路交口"},{"KKBH":"610266118","HPHM":"津B0T269","JGSK":"2021-04-01 17:22:07.799","CDBH":"3","XSFX":"由东向西","XSFXDM":"1","KKMC":"中生大道与和畅路交口"},{"KKBH":"610256115","HPHM":"吉A0F602","JGSK":"2021-04-01 17:22:07.836","CDBH":"12","XSFX":"由北向南","XSFXDM":"4","KKMC":"中天大道与中生大道交口"},{"KKBH":"610401005","HPHM":"鲁A9E53F","JGSK":"2021-04-01 17:22:07.866","CDBH":"10","XSFX":"由北向南","XSFXDM":"4","KKMC":"和畅路与和顺路交口"},{"KKBH":"720881002000","HPHM":"津C27M37","JGSK":"2021-04-01 17:22:07.882","CDBH":"7","XSFX":"由西向东","XSFXDM":"2","KKMC":"海旭道与安正路交口"},{"KKBH":"711","HPHM":"津NLN830","JGSK":"2021-04-01 17:22:07.902","CDBH":"5","XSFX":"由南向北","XSFXDM":"3","KKMC":"不礼让行人中新大道与和旭路交口"},{"KKBH":"610276125","HPHM":"津H79125","JGSK":"2021-04-01 17:22:07.934","CDBH":"7","XSFX":"由北向南","XSFXDM":"4","KKMC":"中新大道与和顺路交口"},{"KKBH":"720891003000","HPHM":"津HN0289","JGSK":"2021-04-01 17:22:07.939","CDBH":"8","XSFX":"由南向北","XSFXDM":"3","KKMC":"海博道与安正路交口"},{"KKBH":"610276125","HPHM":"津NTR613","JGSK":"2021-04-01 17:22:07.95","CDBH":"4","XSFX":"由南向北","XSFXDM":"3","KKMC":"中新大道与和顺路交口"},{"KKBH":"610271008","HPHM":"冀AW505C","JGSK":"2021-04-01 17:22:07.966","CDBH":"5","XSFX":"由北向南","XSFXDM":"4","KKMC":"中新大道与航母主题公园支路交口"},{"KKBH":"720871002000","HPHM":"津RRW652","JGSK":"2021-04-01 17:22:07.966","CDBH":"5","XSFX":"由南向北","XSFXDM":"3","KKMC":"安正路与芳菲路交口"},{"KKBH":"7280310060000","HPHM":"津NBT816","JGSK":"2021-04-01 17:22:07.99","CDBH":"3","XSFX":"由西向东","XSFXDM":"2","KKMC":"动漫中路与文三路交口正向"},{"KKBH":"720881002000","HPHM":"津HN1138","JGSK":"2021-04-01 17:22:08.001","CDBH":"6","XSFX":"由西向东","XSFXDM":"2","KKMC":"海旭道与安正路交口"},{"KKBH":"610266117","HPHM":"鲁CDE782","JGSK":"2021-04-01 17:22:08.008","CDBH":"10","XSFX":"由北向南","XSFXDM":"4","KKMC":"中生大道与和韵路交口"},{"KKBH":"610276126","HPHM":"津AU1989","JGSK":"2021-04-01 17:22:08.011","CDBH":"4","XSFX":"由南向北","XSFXDM":"3","KKMC":"中新大道与和意路交口"},{"KKBH":"610401004","HPHM":"津AD38453","JGSK":"2021-04-01 17:22:08.075","CDBH":"7","XSFX":"由南向北","XSFXDM":"3","KKMC":"和畅路与和风路交口"},{"KKBH":"610256112","HPHM":"津RNG806","JGSK":"2021-04-01 17:22:08.14","CDBH":"1","XSFX":"由东向西","XSFXDM":"1","KKMC":"中天大道与中津大道交口"},{"KKBH":"720861003000","HPHM":"鄂JGK175","JGSK":"2021-04-01 17:22:08.178","CDBH":"4","XSFX":"由西向东","XSFXDM":"2","KKMC":"海晨道与安明路交口"},{"KKBH":"7208910060000","HPHM":"津NAX667","JGSK":"2021-04-01 17:22:08.197","CDBH":"5","XSFX":"由西向东","XSFXDM":"2","KKMC":"海博道与永盛路交口正向"},{"KKBH":"720891005000","HPHM":"津JJH825","JGSK":"2021-04-01 17:22:08.228","CDBH":"8","XSFX":"由南向北","XSFXDM":"3","KKMC":"海博道与安明路交口"},{"KKBH":"610256115","HPHM":"冀B8P29B","JGSK":"2021-04-01 17:22:08.263","CDBH":"12","XSFX":"由北向南","XSFXDM":"4","KKMC":"中天大道与中生大道交口"},{"KKBH":"720881004000","HPHM":"津KLW012","JGSK":"2021-04-01 17:22:08.287","CDBH":"9","XSFX":"由西向东","XSFXDM":"2","KKMC":"海旭道与永盛路交口"},{"KKBH":"711","HPHM":"京FAF131","JGSK":"2021-04-01 17:22:08.329","CDBH":"7","XSFX":"由北向南","XSFXDM":"4","KKMC":"不礼让行人中新大道与和旭路交口"},{"KKBH":"610276125","HPHM":"津JXJ902","JGSK":"2021-04-01 17:22:08.362","CDBH":"5","XSFX":"由南向北","XSFXDM":"3","KKMC":"中新大道与和顺路交口"},{"KKBH":"720881005000","HPHM":"津A8Q997","JGSK":"2021-04-01 17:22:08.41","CDBH":"4","XSFX":"由西向东","XSFXDM":"2","KKMC":"海旭道与明盛路交口"},{"KKBH":"7208610030000","HPHM":"津NTN703","JGSK":"2021-04-01 17:22:08.417","CDBH":"4","XSFX":"由西向东","XSFXDM":"2","KKMC":"海晨道与安明路交口正向"},{"KKBH":"7208810020000","HPHM":"冀D729N7","JGSK":"2021-04-01 17:22:08.425","CDBH":"10","XSFX":"由南向北","XSFXDM":"3","KKMC":"海旭道与安正路交口正向"},{"KKBH":"7208910030000","HPHM":"车牌","JGSK":"2021-04-01 17:22:08.446","CDBH":"2","XSFX":"由东向西","XSFXDM":"1","KKMC":"海博道与安正路交口正向"},{"KKBH":"610391008","HPHM":"津DLY991","JGSK":"2021-04-01 17:22:08.464","CDBH":"5","XSFX":"由西向东","XSFXDM":"2","KKMC":"和韵路与和旭路交口"},{"KKBH":"610271008","HPHM":"津DWH721","JGSK":"2021-04-01 17:22:08.507","CDBH":"2","XSFX":"由南向北","XSFXDM":"3","KKMC":"中新大道与航母主题公园支路交口"},{"KKBH":"720881002000","HPHM":"津HZC619","JGSK":"2021-04-01 17:22:08.518","CDBH":"8","XSFX":"由西向东","XSFXDM":"2","KKMC":"海旭道与安正路交口"},{"KKBH":"7208910030000","HPHM":"津AD84138","JGSK":"2021-04-01 17:22:08.542","CDBH":"6","XSFX":"由西向东","XSFXDM":"2","KKMC":"海博道与安正路交口正向"},{"KKBH":"610401005","HPHM":"津RSF581","JGSK":"2021-04-01 17:22:08.548","CDBH":"4","XSFX":"由西向东","XSFXDM":"2","KKMC":"和畅路与和顺路交口"},{"KKBH":"728031002000","HPHM":"津JWZ779","JGSK":"2021-04-01 17:22:08.557","CDBH":"6","XSFX":"由南向北","XSFXDM":"3","KKMC":"动漫中路与文一路交口"},{"KKBH":"610251002","HPHM":"津FAR575","JGSK":"2021-04-01 17:22:08.594","CDBH":"10","XSFX":"由北向南","XSFXDM":"4","KKMC":"中天大道与和睦路交口"},{"KKBH":"610271010","HPHM":"津AMT610","JGSK":"2021-04-01 17:22:08.597","CDBH":"4","XSFX":"由南向北","XSFXDM":"3","KKMC":"中新大道与华五路交口"},{"KKBH":"610401004","HPHM":"冀B6Q6T8","JGSK":"2021-04-01 17:22:08.691","CDBH":"1","XSFX":"由东向西","XSFXDM":"1","KKMC":"和畅路与和风路交口"},{"KKBH":"7205610020000","HPHM":"津NLF611","JGSK":"2021-04-01 17:22:08.691","CDBH":"1","XSFX":"由东向西","XSFXDM":"1","KKMC":"动漫北路与文三路交口正向"},{"KKBH":"610276124","HPHM":"津H84107","JGSK":"2021-04-01 17:22:08.736","CDBH":"10","XSFX":"由北向南","XSFXDM":"4","KKMC":"中新大道与中生大道交口"},{"KKBH":"610286127","HPHM":"车牌","JGSK":"2021-04-01 17:22:08.767","CDBH":"4","XSFX":"由西向东","XSFXDM":"2","KKMC":"中津大道与和畅路交口"},{"KKBH":"610256115","HPHM":"津NNN480","JGSK":"2021-04-01 17:22:08.779","CDBH":"3","XSFX":"由东向西","XSFXDM":"1","KKMC":"中天大道与中生大道交口"},{"KKBH":"7208610030000","HPHM":"津RXG056","JGSK":"2021-04-01 17:22:08.781","CDBH":"11","XSFX":"由北向南","XSFXDM":"4","KKMC":"海晨道与安明路交口正向"},{"KKBH":"720881002000","HPHM":"津A2E630","JGSK":"2021-04-01 17:22:08.843","CDBH":"2","XSFX":"由东向西","XSFXDM":"1","KKMC":"海旭道与安正路交口"},{"KKBH":"7208710020000","HPHM":"车牌","JGSK":"2021-04-01 17:22:08.896","CDBH":"10","XSFX":"由北向南","XSFXDM":"4","KKMC":"安正路与芳菲路交口正向"},{"KKBH":"720881002000","HPHM":"津MEX966","JGSK":"2021-04-01 17:22:08.916","CDBH":"9","XSFX":"由南向北","XSFXDM":"3","KKMC":"海旭道与安正路交口"},{"KKBH":"610266117","HPHM":"津FKK729","JGSK":"2021-04-01 17:22:08.949","CDBH":"7","XSFX":"由南向北","XSFXDM":"3","KKMC":"中生大道与和韵路交口"},{"KKBH":"7208810040000","HPHM":"鲁M936HE","JGSK":"2021-04-01 17:22:08.954","CDBH":"5","XSFX":"由西向东","XSFXDM":"2","KKMC":"海旭道与永盛路交口正向"},{"KKBH":"610276125","HPHM":"津A6V668","JGSK":"2021-04-01 17:22:08.977","CDBH":"4","XSFX":"由南向北","XSFXDM":"3","KKMC":"中新大道与和顺路交口"},{"KKBH":"720881002000","HPHM":"辽PKG953","JGSK":"2021-04-01 17:22:08.985","CDBH":"13","XSFX":"由北向南","XSFXDM":"4","KKMC":"海旭道与安正路交口"},{"KKBH":"610271009","HPHM":"冀B0T17Q","JGSK":"2021-04-01 17:22:09.048","CDBH":"11","XSFX":"由北向南","XSFXDM":"4","KKMC":"中新大道与泰七路交口"},{"KKBH":"610256115","HPHM":"津C6C139","JGSK":"2021-04-01 17:22:09.087","CDBH":"12","XSFX":"由北向南","XSFXDM":"4","KKMC":"中天大道与中生大道交口"},{"KKBH":"610271010","HPHM":"冀B5GH62","JGSK":"2021-04-01 17:22:09.151","CDBH":"5","XSFX":"由南向北","XSFXDM":"3","KKMC":"中新大道与华五路交口"},{"KKBH":"610391006","HPHM":"津C1L782","JGSK":"2021-04-01 17:22:09.165","CDBH":"4","XSFX":"由西向东","XSFXDM":"2","KKMC":"和韵路与和意路交口"},{"KKBH":"720891003000","HPHM":"豫PS663S","JGSK":"2021-04-01 17:22:09.227","CDBH":"2","XSFX":"由东向西","XSFXDM":"1","KKMC":"海博道与安正路交口"},{"KKBH":"610276125","HPHM":"津HLD206","JGSK":"2021-04-01 17:22:09.24","CDBH":"5","XSFX":"由南向北","XSFXDM":"3","KKMC":"中新大道与和顺路交口"},{"KKBH":"610256115","HPHM":"津H80267","JGSK":"2021-04-01 17:22:09.242","CDBH":"7","XSFX":"由南向北","XSFXDM":"3","KKMC":"中天大道与中生大道交口"},{"KKBH":"610326142000","HPHM":"豫A47EV8","JGSK":"2021-04-01 17:22:09.282","CDBH":"4","XSFX":"由西向东","XSFXDM":"2","KKMC":"中成大道与泰七路交口"},{"KKBH":"7208810020000","HPHM":"津HHQ911","JGSK":"2021-04-01 17:22:09.32","CDBH":"3","XSFX":"由东向西","XSFXDM":"1","KKMC":"海旭道与安正路交口正向"},{"KKBH":"610276124","HPHM":"蒙ADQ071","JGSK":"2021-04-01 17:22:09.387","CDBH":"11","XSFX":"由北向南","XSFXDM":"4","KKMC":"中新大道与中生大道交口"},{"KKBH":"610256115","HPHM":"津KCJ655","JGSK":"2021-04-01 17:22:09.457","CDBH":"9","XSFX":"由南向北","XSFXDM":"3","KKMC":"中天大道与中生大道交口"},{"KKBH":"6102610030000","HPHM":"豫EW1529","JGSK":"2021-04-01 17:22:09.499","CDBH":"2","XSFX":"由东向西","XSFXDM":"1","KKMC":"中生大道与静湖南路交口正向"},{"KKBH":"7208710020000","HPHM":"车牌","JGSK":"2021-04-01 17:22:09.528","CDBH":"10","XSFX":"由北向南","XSFXDM":"4","KKMC":"安正路与芳菲路交口正向"},{"KKBH":"720871002000","HPHM":"车牌","JGSK":"2021-04-01 17:22:09.537","CDBH":"9","XSFX":"由北向南","XSFXDM":"4","KKMC":"安正路与芳菲路交口"},{"KKBH":"7208810060000","HPHM":"车牌","JGSK":"2021-04-01 17:22:09.558","CDBH":"4","XSFX":"由南向北","XSFXDM":"3","KKMC":"海旭道与庄盛路交口正向"},{"KKBH":"610276125","HPHM":"苏FA77L9","JGSK":"2021-04-01 17:22:09.562","CDBH":"4","XSFX":"由南向北","XSFXDM":"3","KKMC":"中新大道与和顺路交口"},{"KKBH":"610286127","HPHM":"津ADD9808","JGSK":"2021-04-01 17:22:09.571","CDBH":"7","XSFX":"由南向北","XSFXDM":"3","KKMC":"中津大道与和畅路交口"},{"KKBH":"610401004","HPHM":"津H81444","JGSK":"2021-04-01 17:22:09.695","CDBH":"5","XSFX":"由西向东","XSFXDM":"2","KKMC":"和畅路与和风路交口"},{"KKBH":"610391008","HPHM":"津A1S969","JGSK":"2021-04-01 17:22:09.708","CDBH":"1","XSFX":"由东向西","XSFXDM":"1","KKMC":"和韵路与和旭路交口"},{"KKBH":"7208910030000","HPHM":"车牌","JGSK":"2021-04-01 17:22:09.757","CDBH":"3","XSFX":"由东向西","XSFXDM":"1","KKMC":"海博道与安正路交口正向"},{"KKBH":"720891003000","HPHM":"津NYL211","JGSK":"2021-04-01 17:22:09.783","CDBH":"7","XSFX":"由南向北","XSFXDM":"3","KKMC":"海博道与安正路交口"},{"KKBH":"610391006","HPHM":"津C1K597","JGSK":"2021-04-01 17:22:09.842","CDBH":"1","XSFX":"由东向西","XSFXDM":"1","KKMC":"和韵路与和意路交口"},{"KKBH":"610391006","HPHM":"冀BN880T","JGSK":"2021-04-01 17:22:09.858","CDBH":"4","XSFX":"由西向东","XSFXDM":"2","KKMC":"和韵路与和意路交口"},{"KKBH":"610391008","HPHM":"津A7Q016","JGSK":"2021-04-01 17:22:09.893","CDBH":"4","XSFX":"由西向东","XSFXDM":"2","KKMC":"和韵路与和旭路交口"},{"KKBH":"720871002000","HPHM":"冀B0E89H","JGSK":"2021-04-01 17:22:09.937","CDBH":"8","XSFX":"由北向南","XSFXDM":"4","KKMC":"安正路与芳菲路交口"},{"KKBH":"610276125","HPHM":"津JN5930","JGSK":"2021-04-01 17:22:09.962","CDBH":"5","XSFX":"由南向北","XSFXDM":"3","KKMC":"中新大道与和顺路交口"},{"KKBH":"610256115","HPHM":"津FKK518","JGSK":"2021-04-01 17:22:09.963","CDBH":"3","XSFX":"由东向西","XSFXDM":"1","KKMC":"中天大道与中生大道交口"},{"KKBH":"610276126","HPHM":"皖H20M95","JGSK":"2021-04-01 17:22:10.04","CDBH":"5","XSFX":"由南向北","XSFXDM":"3","KKMC":"中新大道与和意路交口"},{"KKBH":"610276126","HPHM":"辽A8C9W7","JGSK":"2021-04-01 17:22:10.074","CDBH":"1","XSFX":"由东向西","XSFXDM":"1","KKMC":"中新大道与和意路交口"},{"KKBH":"7208810020000","HPHM":"津AD54287","JGSK":"2021-04-01 17:22:10.081","CDBH":"12","XSFX":"由北向南","XSFXDM":"4","KKMC":"海旭道与安正路交口正向"},{"KKBH":"610276125","HPHM":"车牌","JGSK":"2021-04-01 17:22:10.099","CDBH":"5","XSFX":"由南向北","XSFXDM":"3","KKMC":"中新大道与和顺路交口"},{"KKBH":"610256112","HPHM":"津J65228","JGSK":"2021-04-01 17:22:10.122","CDBH":"5","XSFX":"由西向东","XSFXDM":"2","KKMC":"中天大道与中津大道交口"},{"KKBH":"7208910030000","HPHM":"车牌","JGSK":"2021-04-01 17:22:10.14","CDBH":"9","XSFX":"由南向北","XSFXDM":"3","KKMC":"海博道与安正路交口正向"},{"KKBH":"610276124","HPHM":"津HTM913","JGSK":"2021-04-01 17:22:10.215","CDBH":"7","XSFX":"由南向北","XSFXDM":"3","KKMC":"中新大道与中生大道交口"},{"KKBH":"610256116","HPHM":"津JSR822","JGSK":"2021-04-01 17:22:10.225","CDBH":"8","XSFX":"由南向北","XSFXDM":"3","KKMC":"中天大道与和顺路交口"},{"KKBH":"7208810020000","HPHM":"津HHB710","JGSK":"2021-04-01 17:22:10.238","CDBH":"9","XSFX":"由南向北","XSFXDM":"3","KKMC":"海旭道与安正路交口正向"},{"KKBH":"610266117","HPHM":"津REU519","JGSK":"2021-04-01 17:22:10.242","CDBH":"10","XSFX":"由北向南","XSFXDM":"4","KKMC":"中生大道与和韵路交口"},{"KKBH":"610276124","HPHM":"湘B0VM95","JGSK":"2021-04-01 17:22:10.267","CDBH":"10","XSFX":"由北向南","XSFXDM":"4","KKMC":"中新大道与中生大道交口"},{"KKBH":"7208710020000","HPHM":"津MEY786","JGSK":"2021-04-01 17:22:10.3","CDBH":"9","XSFX":"由北向南","XSFXDM":"4","KKMC":"安正路与芳菲路交口正向"},{"KKBH":"610251002","HPHM":"沪CYC083","JGSK":"2021-04-01 17:22:10.329","CDBH":"12","XSFX":"由北向南","XSFXDM":"4","KKMC":"中天大道与和睦路交口"},{"KKBH":"6071310030000","HPHM":"津HEE738","JGSK":"2021-04-01 17:22:10.359","CDBH":"3","XSFX":"由东向西","XSFXDM":"1","KKMC":"中央大道与海旭道交口正向"},{"KKBH":"720881004000","HPHM":"津RKB530","JGSK":"2021-04-01 17:22:10.377","CDBH":"2","XSFX":"由东向西","XSFXDM":"1","KKMC":"海旭道与永盛路交口"},{"KKBH":"610256112","HPHM":"鲁B86YJ5","JGSK":"2021-04-01 17:22:10.401","CDBH":"8","XSFX":"由南向北","XSFXDM":"3","KKMC":"中天大道与中津大道交口"},{"KKBH":"720861003000","HPHM":"津JFB530","JGSK":"2021-04-01 17:22:10.414","CDBH":"4","XSFX":"由西向东","XSFXDM":"2","KKMC":"海晨道与安明路交口"},{"KKBH":"610256112","HPHM":"津AY2296","JGSK":"2021-04-01 17:22:10.449","CDBH":"1","XSFX":"由东向西","XSFXDM":"1","KKMC":"中天大道与中津大道交口"},{"KKBH":"610401005","HPHM":"津G59949","JGSK":"2021-04-01 17:22:10.468","CDBH":"5","XSFX":"由西向东","XSFXDM":"2","KKMC":"和畅路与和顺路交口"},{"KKBH":"610276124","HPHM":"津C55870","JGSK":"2021-04-01 17:22:10.473","CDBH":"7","XSFX":"由南向北","XSFXDM":"3","KKMC":"中新大道与中生大道交口"},{"KKBH":"610256115","HPHM":"冀AP376S","JGSK":"2021-04-01 17:22:10.503","CDBH":"10","XSFX":"由北向南","XSFXDM":"4","KKMC":"中天大道与中生大道交口"},{"KKBH":"7208910050000","HPHM":"津A8S669","JGSK":"2021-04-01 17:22:10.562","CDBH":"3","XSFX":"由东向西","XSFXDM":"1","KKMC":"海博道与安明路交口正向"},{"KKBH":"7208710020000","HPHM":"津N10531","JGSK":"2021-04-01 17:22:10.58","CDBH":"3","XSFX":"由西向东","XSFXDM":"2","KKMC":"安正路与芳菲路交口正向"},{"KKBH":"610256115","HPHM":"车牌","JGSK":"2021-04-01 17:22:10.594","CDBH":"6","XSFX":"由西向东","XSFXDM":"2","KKMC":"中天大道与中生大道交口"},{"KKBH":"610391008","HPHM":"津RZL515","JGSK":"2021-04-01 17:22:10.629","CDBH":"2","XSFX":"由东向西","XSFXDM":"1","KKMC":"和韵路与和旭路交口"},{"KKBH":"610256115","HPHM":"津MV8837","JGSK":"2021-04-01 17:22:10.663","CDBH":"12","XSFX":"由北向南","XSFXDM":"4","KKMC":"中天大道与中生大道交口"},{"KKBH":"610276125","HPHM":"津RRR762","JGSK":"2021-04-01 17:22:10.734","CDBH":"8","XSFX":"由北向南","XSFXDM":"4","KKMC":"中新大道与和顺路交口"},{"KKBH":"711","HPHM":"津C21531","JGSK":"2021-04-01 17:22:10.865","CDBH":"5","XSFX":"由南向北","XSFXDM":"3","KKMC":"不礼让行人中新大道与和旭路交口"},{"KKBH":"610256113","HPHM":"津NML636","JGSK":"2021-04-01 17:22:10.867","CDBH":"4","XSFX":"由南向北","XSFXDM":"3","KKMC":"中天大道与和风路交口"},{"KKBH":"720881005000","HPHM":"津RU6376","JGSK":"2021-04-01 17:22:10.941","CDBH":"9","XSFX":"由北向南","XSFXDM":"4","KKMC":"海旭道与明盛路交口"},{"KKBH":"720541002000","HPHM":"津HQ0003","JGSK":"2021-04-01 17:22:10.959","CDBH":"4","XSFX":"由西向东","XSFXDM":"2","KKMC":"动漫环路西与动漫中路交口"},{"KKBH":"610276125","HPHM":"津J10802","JGSK":"2021-04-01 17:22:10.982","CDBH":"4","XSFX":"由南向北","XSFXDM":"3","KKMC":"中新大道与和顺路交口"},{"KKBH":"610256115","HPHM":"津ADD2150","JGSK":"2021-04-01 17:22:11.04","CDBH":"8","XSFX":"由南向北","XSFXDM":"3","KKMC":"中天大道与中生大道交口"},{"KKBH":"7208810020000","HPHM":"津A5W506","JGSK":"2021-04-01 17:22:11.13","CDBH":"1","XSFX":"由东向西","XSFXDM":"1","KKMC":"海旭道与安正路交口正向"},{"KKBH":"728031002000","HPHM":"津MCB955","JGSK":"2021-04-01 17:22:11.138","CDBH":"7","XSFX":"由北向南","XSFXDM":"4","KKMC":"动漫中路与文一路交口"},{"KKBH":"720881004000","HPHM":"鲁M936HE","JGSK":"2021-04-01 17:22:11.155","CDBH":"10","XSFX":"由西向东","XSFXDM":"2","KKMC":"海旭道与永盛路交口"},{"KKBH":"720881005000","HPHM":"津NWW733","JGSK":"2021-04-01 17:22:11.208","CDBH":"4","XSFX":"由西向东","XSFXDM":"2","KKMC":"海旭道与明盛路交口"},{"KKBH":"720881002000","HPHM":"津KML190","JGSK":"2021-04-01 17:22:11.222","CDBH":"12","XSFX":"由北向南","XSFXDM":"4","KKMC":"海旭道与安正路交口"},{"KKBH":"610276124","HPHM":"豫PC3K36","JGSK":"2021-04-01 17:22:11.227","CDBH":"10","XSFX":"由北向南","XSFXDM":"4","KKMC":"中新大道与中生大道交口"},{"KKBH":"720881002000","HPHM":"津HAT860","JGSK":"2021-04-01 17:22:11.24","CDBH":"10","XSFX":"由南向北","XSFXDM":"3","KKMC":"海旭道与安正路交口"},{"KKBH":"610391007","HPHM":"津AR9778","JGSK":"2021-04-01 17:22:11.395","CDBH":"11","XSFX":"由北向南","XSFXDM":"4","KKMC":"和韵路与和风路交口"},{"KKBH":"720561002000","HPHM":"冀A232T1","JGSK":"2021-04-01 17:22:11.396","CDBH":"1","XSFX":"由东向西","XSFXDM":"1","KKMC":"动漫北路与文三路交口"},{"KKBH":"7208810020000","HPHM":"津C18386","JGSK":"2021-04-01 17:22:11.397","CDBH":"10","XSFX":"由南向北","XSFXDM":"3","KKMC":"海旭道与安正路交口正向"},{"KKBH":"610266118","HPHM":"津RJA167","JGSK":"2021-04-01 17:22:11.423","CDBH":"1","XSFX":"由东向西","XSFXDM":"1","KKMC":"中生大道与和畅路交口"},{"KKBH":"610391006","HPHM":"津AS0819","JGSK":"2021-04-01 17:22:11.424","CDBH":"8","XSFX":"由南向北","XSFXDM":"3","KKMC":"和韵路与和意路交口"},{"KKBH":"7208910060000","HPHM":"津HR2517","JGSK":"2021-04-01 17:22:11.432","CDBH":"7","XSFX":"由西向东","XSFXDM":"2","KKMC":"海博道与永盛路交口正向"},{"KKBH":"720881002000","HPHM":"津KZL868","JGSK":"2021-04-01 17:22:11.464","CDBH":"13","XSFX":"由北向南","XSFXDM":"4","KKMC":"海旭道与安正路交口"},{"KKBH":"610276124","HPHM":"津A2Z808","JGSK":"2021-04-01 17:22:11.468","CDBH":"11","XSFX":"由北向南","XSFXDM":"4","KKMC":"中新大道与中生大道交口"},{"KKBH":"610256115","HPHM":"津HHT272","JGSK":"2021-04-01 17:22:11.515","CDBH":"3","XSFX":"由东向西","XSFXDM":"1","KKMC":"中天大道与中生大道交口"},{"KKBH":"610256113","HPHM":"津MYL388","JGSK":"2021-04-01 17:22:11.525","CDBH":"8","XSFX":"由北向南","XSFXDM":"4","KKMC":"中天大道与和风路交口"},{"KKBH":"720901002000","HPHM":"津HYB859","JGSK":"2021-04-01 17:22:11.589","CDBH":"8","XSFX":"由南向北","XSFXDM":"3","KKMC":"玉林道与安正路交口"},{"KKBH":"1250","HPHM":"津MSL950","JGSK":"2021-04-01 17:22:11.661","CDBH":"2","XSFX":"由东向西","XSFXDM":"1","KKMC":"中滨大道与盛三街交口正向"},{"KKBH":"7208910030000","HPHM":"冀B1TE11","JGSK":"2021-04-01 17:22:11.671","CDBH":"9","XSFX":"由南向北","XSFXDM":"3","KKMC":"海博道与安正路交口正向"},{"KKBH":"610401004","HPHM":"津G69269","JGSK":"2021-04-01 17:22:11.705","CDBH":"9","XSFX":"由南向北","XSFXDM":"3","KKMC":"和畅路与和风路交口"},{"KKBH":"610271009","HPHM":"津JRD815","JGSK":"2021-04-01 17:22:11.706","CDBH":"7","XSFX":"由南向北","XSFXDM":"3","KKMC":"中新大道与泰七路交口"},{"KKBH":"610276126","HPHM":"车牌","JGSK":"2021-04-01 17:22:11.796","CDBH":"8","XSFX":"由北向南","XSFXDM":"4","KKMC":"中新大道与和意路交口"},{"KKBH":"720891003000","HPHM":"粤CD4726","JGSK":"2021-04-01 17:22:11.865","CDBH":"7","XSFX":"由南向北","XSFXDM":"3","KKMC":"海博道与安正路交口"},{"KKBH":"610276125","HPHM":"津NTR613","JGSK":"2021-04-01 17:22:11.881","CDBH":"4","XSFX":"由南向北","XSFXDM":"3","KKMC":"中新大道与和顺路交口"},{"KKBH":"610271010","HPHM":"辽PBG859","JGSK":"2021-04-01 17:22:11.954","CDBH":"5","XSFX":"由南向北","XSFXDM":"3","KKMC":"中新大道与华五路交口"},{"KKBH":"7208810050000","HPHM":"皖KKU136","JGSK":"2021-04-01 17:22:11.967","CDBH":"2","XSFX":"由东向西","XSFXDM":"1","KKMC":"海旭道与明盛路交口正向"},{"KKBH":"610401004","HPHM":"冀B6Q6T8","JGSK":"2021-04-01 17:22:11.979","CDBH":"3","XSFX":"由东向西","XSFXDM":"1","KKMC":"和畅路与和风路交口"},{"KKBH":"610271009","HPHM":"津G10600","JGSK":"2021-04-01 17:22:11.997","CDBH":"11","XSFX":"由北向南","XSFXDM":"4","KKMC":"中新大道与泰七路交口"},{"KKBH":"7208610020000","HPHM":"冀T21H75","JGSK":"2021-04-01 17:22:12.031","CDBH":"4","XSFX":"由西向东","XSFXDM":"2","KKMC":"海晨道与安正路交口正向"},{"KKBH":"720871002000","HPHM":"豫P6600A","JGSK":"2021-04-01 17:22:12.113","CDBH":"3","XSFX":"由西向东","XSFXDM":"2","KKMC":"安正路与芳菲路交口"},{"KKBH":"7205710030000","HPHM":"车牌","JGSK":"2021-04-01 17:22:12.184","CDBH":"2","XSFX":"由东向西","XSFXDM":"1","KKMC":"动漫东路与文三路交口正向"},{"KKBH":"7208910030000","HPHM":"车牌","JGSK":"2021-04-01 17:22:12.188","CDBH":"2","XSFX":"由东向西","XSFXDM":"1","KKMC":"海博道与安正路交口正向"},{"KKBH":"610256111","HPHM":"辽A09BJ6","JGSK":"2021-04-01 17:22:12.22","CDBH":"7","XSFX":"由北向南","XSFXDM":"4","KKMC":"中天大道与和惠路交口"},{"KKBH":"7209010020000","HPHM":"津C52V62","JGSK":"2021-04-01 17:22:12.291","CDBH":"7","XSFX":"由南向北","XSFXDM":"3","KKMC":"玉林道与安正路交口正向"},{"KKBH":"610256115","HPHM":"津NQU965","JGSK":"2021-04-01 17:22:12.343","CDBH":"11","XSFX":"由北向南","XSFXDM":"4","KKMC":"中天大道与中生大道交口"},{"KKBH":"711","HPHM":"津NA5792","JGSK":"2021-04-01 17:22:12.382","CDBH":"5","XSFX":"由南向北","XSFXDM":"3","KKMC":"不礼让行人中新大道与和旭路交口"},{"KKBH":"7208810060000","HPHM":"车牌","JGSK":"2021-04-01 17:22:12.399","CDBH":"4","XSFX":"由南向北","XSFXDM":"3","KKMC":"海旭道与庄盛路交口正向"},{"KKBH":"7280310020000","HPHM":"津D31659","JGSK":"2021-04-01 17:22:12.408","CDBH":"3","XSFX":"由西向东","XSFXDM":"2","KKMC":"动漫中路与文一路交口正向"},{"KKBH":"728031003000","HPHM":"津MLU180","JGSK":"2021-04-01 17:22:12.439","CDBH":"5","XSFX":"由北向南","XSFXDM":"4","KKMC":"动漫中路与文二路交口"},{"KKBH":"711","HPHM":"车牌","JGSK":"2021-04-01 17:22:12.488","CDBH":"1","XSFX":"由东向西","XSFXDM":"1","KKMC":"不礼让行人中新大道与和旭路交口"},{"KKBH":"610401004","HPHM":"津GA9118","JGSK":"2021-04-01 17:22:12.51","CDBH":"2","XSFX":"由东向西","XSFXDM":"1","KKMC":"和畅路与和风路交口"},{"KKBH":"7208810040000","HPHM":"津DND069","JGSK":"2021-04-01 17:22:12.523","CDBH":"4","XSFX":"由西向东","XSFXDM":"2","KKMC":"海旭道与永盛路交口正向"},{"KKBH":"610256115","HPHM":"津H80267","JGSK":"2021-04-01 17:22:12.542","CDBH":"7","XSFX":"由南向北","XSFXDM":"3","KKMC":"中天大道与中生大道交口"},{"KKBH":"610276125","HPHM":"冀B6L0V6","JGSK":"2021-04-01 17:22:12.55","CDBH":"8","XSFX":"由北向南","XSFXDM":"4","KKMC":"中新大道与和顺路交口"},{"KKBH":"7208610020000","HPHM":"津NHM012","JGSK":"2021-04-01 17:22:12.553","CDBH":"5","XSFX":"由西向东","XSFXDM":"2","KKMC":"海晨道与安正路交口正向"},{"KKBH":"610276124","HPHM":"津C357H8","JGSK":"2021-04-01 17:22:12.553","CDBH":"8","XSFX":"由南向北","XSFXDM":"3","KKMC":"中新大道与中生大道交口"},{"KKBH":"7208710020000","HPHM":"鲁N2725X","JGSK":"2021-04-01 17:22:12.581","CDBH":"5","XSFX":"由南向北","XSFXDM":"3","KKMC":"安正路与芳菲路交口正向"},{"KKBH":"7208810020000","HPHM":"冀CXR224","JGSK":"2021-04-01 17:22:12.614","CDBH":"12","XSFX":"由北向南","XSFXDM":"4","KKMC":"海旭道与安正路交口正向"},{"KKBH":"610276125","HPHM":"皖NGN118","JGSK":"2021-04-01 17:22:12.655","CDBH":"8","XSFX":"由北向南","XSFXDM":"4","KKMC":"中新大道与和顺路交口"},{"KKBH":"610256115","HPHM":"津RK6106","JGSK":"2021-04-01 17:22:12.663","CDBH":"12","XSFX":"由北向南","XSFXDM":"4","KKMC":"中天大道与中生大道交口"},{"KKBH":"610391007","HPHM":"津A11N33","JGSK":"2021-04-01 17:22:12.738","CDBH":"5","XSFX":"由西向东","XSFXDM":"2","KKMC":"和韵路与和风路交口"},{"KKBH":"610256115","HPHM":"津MBA681","JGSK":"2021-04-01 17:22:12.744","CDBH":"10","XSFX":"由北向南","XSFXDM":"4","KKMC":"中天大道与中生大道交口"},{"KKBH":"610271009","HPHM":"冀B0T17Q","JGSK":"2021-04-01 17:22:12.807","CDBH":"11","XSFX":"由北向南","XSFXDM":"4","KKMC":"中新大道与泰七路交口"},{"KKBH":"610271010","HPHM":"津AMT610","JGSK":"2021-04-01 17:22:12.83","CDBH":"4","XSFX":"由南向北","XSFXDM":"3","KKMC":"中新大道与华五路交口"},{"KKBH":"610276125","HPHM":"津A6V668","JGSK":"2021-04-01 17:22:12.848","CDBH":"4","XSFX":"由南向北","XSFXDM":"3","KKMC":"中新大道与和顺路交口"},{"KKBH":"711","HPHM":"津H39877","JGSK":"2021-04-01 17:22:12.968","CDBH":"7","XSFX":"由北向南","XSFXDM":"4","KKMC":"不礼让行人中新大道与和旭路交口"},{"KKBH":"720561002000","HPHM":"津NLF611","JGSK":"2021-04-01 17:22:12.995","CDBH":"1","XSFX":"由东向西","XSFXDM":"1","KKMC":"动漫北路与文三路交口"},{"KKBH":"7208910030000","HPHM":"津DZX080","JGSK":"2021-04-01 17:22:13.011","CDBH":"9","XSFX":"由南向北","XSFXDM":"3","KKMC":"海博道与安正路交口正向"},{"KKBH":"7208610030000","HPHM":"津C75039","JGSK":"2021-04-01 17:22:13.042","CDBH":"10","XSFX":"由北向南","XSFXDM":"4","KKMC":"海晨道与安明路交口正向"},{"KKBH":"610271010","HPHM":"冀B3V23P","JGSK":"2021-04-01 17:22:13.224","CDBH":"5","XSFX":"由南向北","XSFXDM":"3","KKMC":"中新大道与华五路交口"},{"KKBH":"610276124","HPHM":"津RLJ819","JGSK":"2021-04-01 17:22:13.308","CDBH":"11","XSFX":"由北向南","XSFXDM":"4","KKMC":"中新大道与中生大道交口"},{"KKBH":"610316142000","HPHM":"津MSL950","JGSK":"2021-04-01 17:22:13.319","CDBH":"2","XSFX":"由东向西","XSFXDM":"1","KKMC":"中滨大道与盛三街交口"},{"KKBH":"610256116","HPHM":"冀B0YQ59","JGSK":"2021-04-01 17:22:13.335","CDBH":"8","XSFX":"由南向北","XSFXDM":"3","KKMC":"中天大道与和顺路交口"},{"KKBH":"711","HPHM":"冀B3988K","JGSK":"2021-04-01 17:22:13.367","CDBH":"8","XSFX":"由北向南","XSFXDM":"4","KKMC":"不礼让行人中新大道与和旭路交口"},{"KKBH":"720881002000","HPHM":"津JXD413","JGSK":"2021-04-01 17:22:13.385","CDBH":"12","XSFX":"由北向南","XSFXDM":"4","KKMC":"海旭道与安正路交口"},{"KKBH":"610256112","HPHM":"冀B636N0","JGSK":"2021-04-01 17:22:13.391","CDBH":"5","XSFX":"由西向东","XSFXDM":"2","KKMC":"中天大道与中津大道交口"},{"KKBH":"610286127","HPHM":"津E21055","JGSK":"2021-04-01 17:22:13.407","CDBH":"6","XSFX":"由西向东","XSFXDM":"2","KKMC":"中津大道与和畅路交口"},{"KKBH":"610276125","HPHM":"津HLD206","JGSK":"2021-04-01 17:22:13.407","CDBH":"5","XSFX":"由南向北","XSFXDM":"3","KKMC":"中新大道与和顺路交口"},{"KKBH":"610286127","HPHM":"京PP0025","JGSK":"2021-04-01 17:22:13.408","CDBH":"4","XSFX":"由西向东","XSFXDM":"2","KKMC":"中津大道与和畅路交口"},{"KKBH":"7208710020000","HPHM":"津C358Z2","JGSK":"2021-04-01 17:22:13.457","CDBH":"9","XSFX":"由北向南","XSFXDM":"4","KKMC":"安正路与芳菲路交口正向"},{"KKBH":"610276125","HPHM":"津GJY314","JGSK":"2021-04-01 17:22:13.457","CDBH":"4","XSFX":"由南向北","XSFXDM":"3","KKMC":"中新大道与和顺路交口"},{"KKBH":"7208810020000","HPHM":"津RRW652","JGSK":"2021-04-01 17:22:13.457","CDBH":"9","XSFX":"由南向北","XSFXDM":"3","KKMC":"海旭道与安正路交口正向"},{"KKBH":"720891005000","HPHM":"津A8S669","JGSK":"2021-04-01 17:22:13.514","CDBH":"3","XSFX":"由东向西","XSFXDM":"1","KKMC":"海博道与安明路交口"},{"KKBH":"7205410020000","HPHM":"津C600P5","JGSK":"2021-04-01 17:22:13.536","CDBH":"1","XSFX":"由东向西","XSFXDM":"1","KKMC":"动漫环路西与动漫中路交口正向"},{"KKBH":"720891003000","HPHM":"津RPU270","JGSK":"2021-04-01 17:22:13.545","CDBH":"7","XSFX":"由南向北","XSFXDM":"3","KKMC":"海博道与安正路交口"},{"KKBH":"610401005","HPHM":"鲁A9E53F","JGSK":"2021-04-01 17:22:13.584","CDBH":"11","XSFX":"由北向南","XSFXDM":"4","KKMC":"和畅路与和顺路交口"},{"KKBH":"7209010020000","HPHM":"津HG5816","JGSK":"2021-04-01 17:22:13.713","CDBH":"8","XSFX":"由南向北","XSFXDM":"3","KKMC":"玉林道与安正路交口正向"},{"KKBH":"7208910050000","HPHM":"冀R28K25","JGSK":"2021-04-01 17:22:13.767","CDBH":"6","XSFX":"由西向东","XSFXDM":"2","KKMC":"海博道与安明路交口正向"},{"KKBH":"6102610030000","HPHM":"车牌","JGSK":"2021-04-01 17:22:13.812","CDBH":"2","XSFX":"由东向西","XSFXDM":"1","KKMC":"中生大道与静湖南路交口正向"},{"KKBH":"610276125","HPHM":"津A02886F","JGSK":"2021-04-01 17:22:13.831","CDBH":"8","XSFX":"由北向南","XSFXDM":"4","KKMC":"中新大道与和顺路交口"},{"KKBH":"610276126","HPHM":"冀B2T56W","JGSK":"2021-04-01 17:22:13.835","CDBH":"5","XSFX":"由南向北","XSFXDM":"3","KKMC":"中新大道与和意路交口"},{"KKBH":"7208810020000","HPHM":"鲁NV93E8","JGSK":"2021-04-01 17:22:13.864","CDBH":"2","XSFX":"由东向西","XSFXDM":"1","KKMC":"海旭道与安正路交口正向"},{"KKBH":"610401004","HPHM":"津H81444","JGSK":"2021-04-01 17:22:13.874","CDBH":"6","XSFX":"由西向东","XSFXDM":"2","KKMC":"和畅路与和风路交口"},{"KKBH":"610286127","HPHM":"津KKL333","JGSK":"2021-04-01 17:22:13.89","CDBH":"7","XSFX":"由南向北","XSFXDM":"3","KKMC":"中津大道与和畅路交口"},{"KKBH":"7208610020000","HPHM":"津C286Q3","JGSK":"2021-04-01 17:22:13.934","CDBH":"4","XSFX":"由西向东","XSFXDM":"2","KKMC":"海晨道与安正路交口正向"},{"KKBH":"610276124","HPHM":"津H84107","JGSK":"2021-04-01 17:22:14.027","CDBH":"10","XSFX":"由北向南","XSFXDM":"4","KKMC":"中新大道与中生大道交口"},{"KKBH":"610251002","HPHM":"京NMG036","JGSK":"2021-04-01 17:22:14.091","CDBH":"12","XSFX":"由北向南","XSFXDM":"4","KKMC":"中天大道与和睦路交口"},{"KKBH":"610271009","HPHM":"津ADY867","JGSK":"2021-04-01 17:22:14.153","CDBH":"8","XSFX":"由南向北","XSFXDM":"3","KKMC":"中新大道与泰七路交口"},{"KKBH":"610391006","HPHM":"津ADN1668","JGSK":"2021-04-01 17:22:14.242","CDBH":"1","XSFX":"由东向西","XSFXDM":"1","KKMC":"和韵路与和意路交口"},{"KKBH":"610266118","HPHM":"车牌","JGSK":"2021-04-01 17:22:14.268","CDBH":"8","XSFX":"由南向北","XSFXDM":"3","KKMC":"中生大道与和畅路交口"},{"KKBH":"610391008","HPHM":"津RR2608","JGSK":"2021-04-01 17:22:14.287","CDBH":"4","XSFX":"由西向东","XSFXDM":"2","KKMC":"和韵路与和旭路交口"},{"KKBH":"610256116","HPHM":"津K97181","JGSK":"2021-04-01 17:22:14.3","CDBH":"7","XSFX":"由南向北","XSFXDM":"3","KKMC":"中天大道与和顺路交口"},{"KKBH":"610256115","HPHM":"京N0C061","JGSK":"2021-04-01 17:22:14.3","CDBH":"7","XSFX":"由南向北","XSFXDM":"3","KKMC":"中天大道与中生大道交口"},{"KKBH":"610401005","HPHM":"津ADC1899","JGSK":"2021-04-01 17:22:14.335","CDBH":"10","XSFX":"由北向南","XSFXDM":"4","KKMC":"和畅路与和顺路交口"},{"KKBH":"610391006","HPHM":"津RDF038","JGSK":"2021-04-01 17:22:14.343","CDBH":"4","XSFX":"由西向东","XSFXDM":"2","KKMC":"和韵路与和意路交口"},{"KKBH":"720881004000","HPHM":"津DND069","JGSK":"2021-04-01 17:22:14.367","CDBH":"9","XSFX":"由西向东","XSFXDM":"2","KKMC":"海旭道与永盛路交口"},{"KKBH":"7208810020000","HPHM":"津DLY468","JGSK":"2021-04-01 17:22:14.373","CDBH":"13","XSFX":"由北向南","XSFXDM":"4","KKMC":"海旭道与安正路交口正向"},{"KKBH":"610256111","HPHM":"鲁N3579C","JGSK":"2021-04-01 17:22:14.382","CDBH":"1","XSFX":"由西向东","XSFXDM":"2","KKMC":"中天大道与和惠路交口"},{"KKBH":"610256115","HPHM":"津ADE5885","JGSK":"2021-04-01 17:22:14.424","CDBH":"3","XSFX":"由东向西","XSFXDM":"1","KKMC":"中天大道与中生大道交口"},{"KKBH":"720891006000","HPHM":"津NAX667","JGSK":"2021-04-01 17:22:14.431","CDBH":"5","XSFX":"由西向东","XSFXDM":"2","KKMC":"海博道与永盛路交口"},{"KKBH":"7205410040000","HPHM":"车牌","JGSK":"2021-04-01 17:22:14.474","CDBH":"3","XSFX":"由西向东","XSFXDM":"2","KKMC":"动漫环路东与动漫中路交口正向"},{"KKBH":"610256115","HPHM":"津KR4998","JGSK":"2021-04-01 17:22:14.515","CDBH":"9","XSFX":"由南向北","XSFXDM":"3","KKMC":"中天大道与中生大道交口"},{"KKBH":"711","HPHM":"车牌","JGSK":"2021-04-01 17:22:14.647","CDBH":"1","XSFX":"由东向西","XSFXDM":"1","KKMC":"不礼让行人中新大道与和旭路交口"},{"KKBH":"610251002","HPHM":"津FAR575","JGSK":"2021-04-01 17:22:14.65","CDBH":"10","XSFX":"由北向南","XSFXDM":"4","KKMC":"中天大道与和睦路交口"},{"KKBH":"720881002000","HPHM":"车牌","JGSK":"2021-04-01 17:22:14.68","CDBH":"10","XSFX":"由南向北","XSFXDM":"3","KKMC":"海旭道与安正路交口"},{"KKBH":"720861003000","HPHM":"津RXG056","JGSK":"2021-04-01 17:22:14.681","CDBH":"11","XSFX":"由北向南","XSFXDM":"4","KKMC":"海晨道与安明路交口"},{"KKBH":"610276126","HPHM":"冀B8JH12","JGSK":"2021-04-01 17:22:14.691","CDBH":"5","XSFX":"由南向北","XSFXDM":"3","KKMC":"中新大道与和意路交口"},{"KKBH":"610286127","HPHM":"津NSH199","JGSK":"2021-04-01 17:22:14.691","CDBH":"8","XSFX":"由南向北","XSFXDM":"3","KKMC":"中津大道与和畅路交口"},{"KKBH":"610256115","HPHM":"津RQ8559","JGSK":"2021-04-01 17:22:14.704","CDBH":"11","XSFX":"由北向南","XSFXDM":"4","KKMC":"中天大道与中生大道交口"},{"KKBH":"610276124","HPHM":"冀B6F0Z1","JGSK":"2021-04-01 17:22:14.735","CDBH":"8","XSFX":"由南向北","XSFXDM":"3","KKMC":"中新大道与中生大道交口"},{"KKBH":"610276124","HPHM":"津DCC318","JGSK":"2021-04-01 17:22:14.736","CDBH":"7","XSFX":"由南向北","XSFXDM":"3","KKMC":"中新大道与中生大道交口"},{"KKBH":"610271009","HPHM":"津F00225","JGSK":"2021-04-01 17:22:14.756","CDBH":"11","XSFX":"由北向南","XSFXDM":"4","KKMC":"中新大道与泰七路交口"},{"KKBH":"7208910030000","HPHM":"车牌","JGSK":"2021-04-01 17:22:14.778","CDBH":"2","XSFX":"由东向西","XSFXDM":"1","KKMC":"海博道与安正路交口正向"},{"KKBH":"610256115","HPHM":"津JR2687","JGSK":"2021-04-01 17:22:14.781","CDBH":"7","XSFX":"由南向北","XSFXDM":"3","KKMC":"中天大道与中生大道交口"},{"KKBH":"610271010","HPHM":"津C673T6","JGSK":"2021-04-01 17:22:14.824","CDBH":"5","XSFX":"由南向北","XSFXDM":"3","KKMC":"中新大道与华五路交口"},{"KKBH":"610256115","HPHM":"冀DUS579","JGSK":"2021-04-01 17:22:14.848","CDBH":"7","XSFX":"由南向北","XSFXDM":"3","KKMC":"中天大道与中生大道交口"},{"KKBH":"610276125","HPHM":"津J10802","JGSK":"2021-04-01 17:22:14.848","CDBH":"4","XSFX":"由南向北","XSFXDM":"3","KKMC":"中新大道与和顺路交口"},{"KKBH":"7208210040000","HPHM":"津RSM338","JGSK":"2021-04-01 17:22:14.849","CDBH":"6","XSFX":"由北向南","XSFXDM":"4","KKMC":"动漫西路与动漫北路交口正向"},{"KKBH":"610286127","HPHM":"津RVU758","JGSK":"2021-04-01 17:22:14.957","CDBH":"3","XSFX":"由东向西","XSFXDM":"1","KKMC":"中津大道与和畅路交口"},{"KKBH":"720881002000","HPHM":"津ACR185","JGSK":"2021-04-01 17:22:14.985","CDBH":"13","XSFX":"由北向南","XSFXDM":"4","KKMC":"海旭道与安正路交口"},{"KKBH":"610271010","HPHM":"车牌","JGSK":"2021-04-01 17:22:14.989","CDBH":"4","XSFX":"由南向北","XSFXDM":"3","KKMC":"中新大道与华五路交口"},{"KKBH":"7208910030000","HPHM":"鲁F8531G","JGSK":"2021-04-01 17:22:15.002","CDBH":"8","XSFX":"由南向北","XSFXDM":"3","KKMC":"海博道与安正路交口正向"},{"KKBH":"610256115","HPHM":"BA00215","JGSK":"2021-04-01 17:22:15.023","CDBH":"9","XSFX":"由南向北","XSFXDM":"3","KKMC":"中天大道与中生大道交口"},{"KKBH":"610256116","HPHM":"津DZX591","JGSK":"2021-04-01 17:22:15.072","CDBH":"8","XSFX":"由南向北","XSFXDM":"3","KKMC":"中天大道与和顺路交口"},{"KKBH":"610276124","HPHM":"冀R94448","JGSK":"2021-04-01 17:22:15.074","CDBH":"10","XSFX":"由北向南","XSFXDM":"4","KKMC":"中新大道与中生大道交口"},{"KKBH":"720571004000","HPHM":"津MHF455","JGSK":"2021-04-01 17:22:15.187","CDBH":"5","XSFX":"由北向南","XSFXDM":"4","KKMC":"动漫东路与动漫中路交口"},{"KKBH":"610271008","HPHM":"蒙A844DJ","JGSK":"2021-04-01 17:22:15.255","CDBH":"1","XSFX":"由南向北","XSFXDM":"3","KKMC":"中新大道与航母主题公园支路交口"},{"KKBH":"610401004","HPHM":"津GJT815","JGSK":"2021-04-01 17:22:15.274","CDBH":"4","XSFX":"由西向东","XSFXDM":"2","KKMC":"和畅路与和风路交口"},{"KKBH":"7208710020000","HPHM":"津HZC619","JGSK":"2021-04-01 17:22:15.301","CDBH":"10","XSFX":"由北向南","XSFXDM":"4","KKMC":"安正路与芳菲路交口正向"},{"KKBH":"610276126","HPHM":"车牌","JGSK":"2021-04-01 17:22:15.411","CDBH":"4","XSFX":"由南向北","XSFXDM":"3","KKMC":"中新大道与和意路交口"},{"KKBH":"720891003000","HPHM":"车牌","JGSK":"2021-04-01 17:22:15.419","CDBH":"5","XSFX":"由西向东","XSFXDM":"2","KKMC":"海博道与安正路交口"},{"KKBH":"610256115","HPHM":"冀B1CF29","JGSK":"2021-04-01 17:22:15.435","CDBH":"8","XSFX":"由南向北","XSFXDM":"3","KKMC":"中天大道与中生大道交口"},{"KKBH":"720881002000","HPHM":"津A5W506","JGSK":"2021-04-01 17:22:15.565","CDBH":"1","XSFX":"由东向西","XSFXDM":"1","KKMC":"海旭道与安正路交口"},{"KKBH":"7208610020000","HPHM":"冀F9S996","JGSK":"2021-04-01 17:22:15.602","CDBH":"4","XSFX":"由西向东","XSFXDM":"2","KKMC":"海晨道与安正路交口正向"},{"KKBH":"720881005000","HPHM":"皖KKU136","JGSK":"2021-04-01 17:22:15.63","CDBH":"2","XSFX":"由东向西","XSFXDM":"1","KKMC":"海旭道与明盛路交口"},{"KKBH":"610271010","HPHM":"辽PBG859","JGSK":"2021-04-01 17:22:15.632","CDBH":"5","XSFX":"由南向北","XSFXDM":"3","KKMC":"中新大道与华五路交口"},{"KKBH":"720861003000","HPHM":"津KU8833","JGSK":"2021-04-01 17:22:15.641","CDBH":"10","XSFX":"由北向南","XSFXDM":"4","KKMC":"海晨道与安明路交口"},{"KKBH":"7208710020000","HPHM":"津ACN565","JGSK":"2021-04-01 17:22:15.671","CDBH":"5","XSFX":"由南向北","XSFXDM":"3","KKMC":"安正路与芳菲路交口正向"},{"KKBH":"720881002000","HPHM":"津HHQ911","JGSK":"2021-04-01 17:22:15.675","CDBH":"3","XSFX":"由东向西","XSFXDM":"1","KKMC":"海旭道与安正路交口"},{"KKBH":"7208610030000","HPHM":"津ADG6861","JGSK":"2021-04-01 17:22:15.703","CDBH":"11","XSFX":"由北向南","XSFXDM":"4","KKMC":"海晨道与安明路交口正向"},{"KKBH":"610256115","HPHM":"津H68853","JGSK":"2021-04-01 17:22:15.703","CDBH":"12","XSFX":"由北向南","XSFXDM":"4","KKMC":"中天大道与中生大道交口"},{"KKBH":"610256115","HPHM":"津ADA3915","JGSK":"2021-04-01 17:22:15.704","CDBH":"10","XSFX":"由北向南","XSFXDM":"4","KKMC":"中天大道与中生大道交口"},{"KKBH":"610391007","HPHM":"津AFR130","JGSK":"2021-04-01 17:22:15.751","CDBH":"4","XSFX":"由西向东","XSFXDM":"2","KKMC":"和韵路与和风路交口"},{"KKBH":"711","HPHM":"津DEG707","JGSK":"2021-04-01 17:22:15.77","CDBH":"8","XSFX":"由北向南","XSFXDM":"4","KKMC":"不礼让行人中新大道与和旭路交口"},{"KKBH":"7208910040000","HPHM":"津A9C578","JGSK":"2021-04-01 17:22:15.817","CDBH":"6","XSFX":"由西向东","XSFXDM":"2","KKMC":"海博道与安平路交口正向"},{"KKBH":"610276124","HPHM":"津C55870","JGSK":"2021-04-01 17:22:15.82","CDBH":"7","XSFX":"由南向北","XSFXDM":"3","KKMC":"中新大道与中生大道交口"},{"KKBH":"7208810020000","HPHM":"津C6U968","JGSK":"2021-04-01 17:22:15.843","CDBH":"3","XSFX":"由东向西","XSFXDM":"1","KKMC":"海旭道与安正路交口正向"},{"KKBH":"610401005","HPHM":"津RSF581","JGSK":"2021-04-01 17:22:15.853","CDBH":"4","XSFX":"由西向东","XSFXDM":"2","KKMC":"和畅路与和顺路交口"},{"KKBH":"610276124","HPHM":"晋FCM656","JGSK":"2021-04-01 17:22:15.867","CDBH":"11","XSFX":"由北向南","XSFXDM":"4","KKMC":"中新大道与中生大道交口"},{"KKBH":"610271010","HPHM":"津ADH5966","JGSK":"2021-04-01 17:22:15.949","CDBH":"5","XSFX":"由南向北","XSFXDM":"3","KKMC":"中新大道与华五路交口"},{"KKBH":"720541003000","HPHM":"津RKC687","JGSK":"2021-04-01 17:22:16.006","CDBH":"4","XSFX":"由西向东","XSFXDM":"2","KKMC":"动漫环路西与动漫西路交口"},{"KKBH":"610276124","HPHM":"湘B0VM95","JGSK":"2021-04-01 17:22:16.028","CDBH":"10","XSFX":"由北向南","XSFXDM":"4","KKMC":"中新大道与中生大道交口"},{"KKBH":"720891003000","HPHM":"鲁N5221Y","JGSK":"2021-04-01 17:22:16.106","CDBH":"7","XSFX":"由南向北","XSFXDM":"3","KKMC":"海博道与安正路交口"},{"KKBH":"610401004","HPHM":"津GA9118","JGSK":"2021-04-01 17:22:16.14","CDBH":"3","XSFX":"由东向西","XSFXDM":"1","KKMC":"和畅路与和风路交口"},{"KKBH":"610266117","HPHM":"津AF61138","JGSK":"2021-04-01 17:22:16.156","CDBH":"6","XSFX":"由西向东","XSFXDM":"2","KKMC":"中生大道与和韵路交口"},{"KKBH":"728031003000","HPHM":"津A2Q535","JGSK":"2021-04-01 17:22:16.202","CDBH":"5","XSFX":"由北向南","XSFXDM":"4","KKMC":"动漫中路与文二路交口"},{"KKBH":"610256115","HPHM":"津A8X507","JGSK":"2021-04-01 17:22:16.204","CDBH":"7","XSFX":"由南向北","XSFXDM":"3","KKMC":"中天大道与中生大道交口"},{"KKBH":"720871002000","HPHM":"津MEY786","JGSK":"2021-04-01 17:22:16.254","CDBH":"9","XSFX":"由北向南","XSFXDM":"4","KKMC":"安正路与芳菲路交口"},{"KKBH":"7205610020000","HPHM":"车牌","JGSK":"2021-04-01 17:22:16.291","CDBH":"6","XSFX":"由北向南","XSFXDM":"4","KKMC":"动漫北路与文三路交口正向"},{"KKBH":"7208910030000","HPHM":"津B39923","JGSK":"2021-04-01 17:22:16.366","CDBH":"9","XSFX":"由南向北","XSFXDM":"3","KKMC":"海博道与安正路交口正向"},{"KKBH":"610391007","HPHM":"冀J3665W","JGSK":"2021-04-01 17:22:16.459","CDBH":"7","XSFX":"由南向北","XSFXDM":"3","KKMC":"和韵路与和风路交口"},{"KKBH":"610271009","HPHM":"津G10600","JGSK":"2021-04-01 17:22:16.487","CDBH":"11","XSFX":"由北向南","XSFXDM":"4","KKMC":"中新大道与泰七路交口"},{"KKBH":"610271009","HPHM":"津HJZ129","JGSK":"2021-04-01 17:22:16.565","CDBH":"10","XSFX":"由北向南","XSFXDM":"4","KKMC":"中新大道与泰七路交口"},{"KKBH":"7208910030000","HPHM":"皖SZA570","JGSK":"2021-04-01 17:22:16.581","CDBH":"8","XSFX":"由南向北","XSFXDM":"3","KKMC":"海博道与安正路交口正向"},{"KKBH":"720881002000","HPHM":"津HHB710","JGSK":"2021-04-01 17:22:16.6","CDBH":"9","XSFX":"由南向北","XSFXDM":"3","KKMC":"海旭道与安正路交口"},{"KKBH":"610266117","HPHM":"豫N9567Y","JGSK":"2021-04-01 17:22:16.619","CDBH":"12","XSFX":"由北向南","XSFXDM":"4","KKMC":"中生大道与和韵路交口"},{"KKBH":"610276125","HPHM":"津A6T586","JGSK":"2021-04-01 17:22:16.623","CDBH":"5","XSFX":"由南向北","XSFXDM":"3","KKMC":"中新大道与和顺路交口"},{"KKBH":"610256115","HPHM":"津KZL221","JGSK":"2021-04-01 17:22:16.643","CDBH":"3","XSFX":"由东向西","XSFXDM":"1","KKMC":"中天大道与中生大道交口"},{"KKBH":"610266118","HPHM":"车牌","JGSK":"2021-04-01 17:22:16.656","CDBH":"4","XSFX":"由西向东","XSFXDM":"2","KKMC":"中生大道与和畅路交口"},{"KKBH":"720881002000","HPHM":"津B36909","JGSK":"2021-04-01 17:22:16.664","CDBH":"12","XSFX":"由北向南","XSFXDM":"4","KKMC":"海旭道与安正路交口"},{"KKBH":"6102661220000","HPHM":"津RCV222","JGSK":"2021-04-01 17:22:16.716","CDBH":"3","XSFX":"由西向东","XSFXDM":"2","KKMC":"生态城中生大道故道河一桥西向东上桥处正向"},{"KKBH":"7280310020000","HPHM":"津D02049","JGSK":"2021-04-01 17:22:16.77","CDBH":"6","XSFX":"由南向北","XSFXDM":"3","KKMC":"动漫中路与文一路交口正向"},{"KKBH":"610286127","HPHM":"津H57538","JGSK":"2021-04-01 17:22:16.77","CDBH":"7","XSFX":"由南向北","XSFXDM":"3","KKMC":"中津大道与和畅路交口"},{"KKBH":"610256112","HPHM":"津DQX819","JGSK":"2021-04-01 17:22:16.778","CDBH":"6","XSFX":"由西向东","XSFXDM":"2","KKMC":"中天大道与中津大道交口"},{"KKBH":"7280310020000","HPHM":"车牌","JGSK":"2021-04-01 17:22:16.81","CDBH":"8","XSFX":"由北向南","XSFXDM":"4","KKMC":"动漫中路与文一路交口正向"},{"KKBH":"720891005000","HPHM":"冀R28K25","JGSK":"2021-04-01 17:22:16.819","CDBH":"6","XSFX":"由西向东","XSFXDM":"2","KKMC":"海博道与安明路交口"},{"KKBH":"610276126","HPHM":"京P06Z72","JGSK":"2021-04-01 17:22:16.861","CDBH":"8","XSFX":"由北向南","XSFXDM":"4","KKMC":"中新大道与和意路交口"},{"KKBH":"610256111","HPHM":"辽A09BJ6","JGSK":"2021-04-01 17:22:16.873","CDBH":"7","XSFX":"由北向南","XSFXDM":"4","KKMC":"中天大道与和惠路交口"},{"KKBH":"711","HPHM":"津AS0828","JGSK":"2021-04-01 17:22:16.888","CDBH":"7","XSFX":"由北向南","XSFXDM":"4","KKMC":"不礼让行人中新大道与和旭路交口"},{"KKBH":"7208710020000","HPHM":"津GLY611","JGSK":"2021-04-01 17:22:16.892","CDBH":"6","XSFX":"由南向北","XSFXDM":"3","KKMC":"安正路与芳菲路交口正向"},{"KKBH":"728031006000","HPHM":"津NBT816","JGSK":"2021-04-01 17:22:16.935","CDBH":"3","XSFX":"由西向东","XSFXDM":"2","KKMC":"动漫中路与文三路交口"},{"KKBH":"610286127","HPHM":"豫N2675T","JGSK":"2021-04-01 17:22:16.945","CDBH":"4","XSFX":"由西向东","XSFXDM":"2","KKMC":"中津大道与和畅路交口"},{"KKBH":"610276124","HPHM":"浙APV687","JGSK":"2021-04-01 17:22:16.948","CDBH":"7","XSFX":"由南向北","XSFXDM":"3","KKMC":"中新大道与中生大道交口"},{"KKBH":"720861003000","HPHM":"津AMD452","JGSK":"2021-04-01 17:22:16.963","CDBH":"1","XSFX":"由东向西","XSFXDM":"1","KKMC":"海晨道与安明路交口"},{"KKBH":"610266118","HPHM":"津HHL327","JGSK":"2021-04-01 17:22:16.965","CDBH":"7","XSFX":"由南向北","XSFXDM":"3","KKMC":"中生大道与和畅路交口"},{"KKBH":"610391007","HPHM":"津FQQ259","JGSK":"2021-04-01 17:22:17.005","CDBH":"2","XSFX":"由东向西","XSFXDM":"1","KKMC":"和韵路与和风路交口"},{"KKBH":"610276125","HPHM":"津GJY314","JGSK":"2021-04-01 17:22:17.088","CDBH":"4","XSFX":"由南向北","XSFXDM":"3","KKMC":"中新大道与和顺路交口"},{"KKBH":"610256113","HPHM":"津MK9875","JGSK":"2021-04-01 17:22:17.091","CDBH":"5","XSFX":"由南向北","XSFXDM":"3","KKMC":"中天大道与和风路交口"},{"KKBH":"610256111","HPHM":"津A2N752","JGSK":"2021-04-01 17:22:17.097","CDBH":"1","XSFX":"由西向东","XSFXDM":"2","KKMC":"中天大道与和惠路交口"},{"KKBH":"610391007","HPHM":"津A05Q28","JGSK":"2021-04-01 17:22:17.143","CDBH":"10","XSFX":"由北向南","XSFXDM":"4","KKMC":"和韵路与和风路交口"},{"KKBH":"720901002000","HPHM":"津HG5816","JGSK":"2021-04-01 17:22:17.189","CDBH":"8","XSFX":"由南向北","XSFXDM":"3","KKMC":"玉林道与安正路交口"},{"KKBH":"610266118","HPHM":"冀F89E05","JGSK":"2021-04-01 17:22:17.234","CDBH":"5","XSFX":"由西向东","XSFXDM":"2","KKMC":"中生大道与和畅路交口"},{"KKBH":"610256113","HPHM":"冀BL109A","JGSK":"2021-04-01 17:22:17.276","CDBH":"2","XSFX":"由西向东","XSFXDM":"2","KKMC":"中天大道与和风路交口"},{"KKBH":"6103261400000","HPHM":"蒙A585KH","JGSK":"2021-04-01 17:22:17.308","CDBH":"6","XSFX":"由西向东","XSFXDM":"2","KKMC":"中成大道与中海大道交口正向"},{"KKBH":"610256115","HPHM":"冀D36D76","JGSK":"2021-04-01 17:22:17.343","CDBH":"8","XSFX":"由南向北","XSFXDM":"3","KKMC":"中天大道与中生大道交口"},{"KKBH":"7208910030000","HPHM":"车牌","JGSK":"2021-04-01 17:22:17.358","CDBH":"2","XSFX":"由东向西","XSFXDM":"1","KKMC":"海博道与安正路交口正向"},{"KKBH":"610271008","HPHM":"车牌","JGSK":"2021-04-01 17:22:17.389","CDBH":"4","XSFX":"由北向南","XSFXDM":"4","KKMC":"中新大道与航母主题公园支路交口"},{"KKBH":"610391006","HPHM":"京Q5Z995","JGSK":"2021-04-01 17:22:17.463","CDBH":"4","XSFX":"由西向东","XSFXDM":"2","KKMC":"和韵路与和意路交口"},{"KKBH":"610271010","HPHM":"津HJ8665","JGSK":"2021-04-01 17:22:17.482","CDBH":"4","XSFX":"由南向北","XSFXDM":"3","KKMC":"中新大道与华五路交口"},{"KKBH":"7208810020000","HPHM":"鲁A2X5H6","JGSK":"2021-04-01 17:22:17.491","CDBH":"2","XSFX":"由东向西","XSFXDM":"1","KKMC":"海旭道与安正路交口正向"},{"KKBH":"610266117","HPHM":"津FKK729","JGSK":"2021-04-01 17:22:17.6","CDBH":"7","XSFX":"由南向北","XSFXDM":"3","KKMC":"中生大道与和韵路交口"},{"KKBH":"610276125","HPHM":"津JXR976","JGSK":"2021-04-01 17:22:17.602","CDBH":"4","XSFX":"由南向北","XSFXDM":"3","KKMC":"中新大道与和顺路交口"},{"KKBH":"610391007","HPHM":"津HSN061","JGSK":"2021-04-01 17:22:17.633","CDBH":"8","XSFX":"由南向北","XSFXDM":"3","KKMC":"和韵路与和风路交口"},{"KKBH":"610271010","HPHM":"鲁NZ65X3","JGSK":"2021-04-01 17:22:17.674","CDBH":"5","XSFX":"由南向北","XSFXDM":"3","KKMC":"中新大道与华五路交口"},{"KKBH":"610286127","HPHM":"津JGM177","JGSK":"2021-04-01 17:22:17.705","CDBH":"5","XSFX":"由西向东","XSFXDM":"2","KKMC":"中津大道与和畅路交口"},{"KKBH":"610271010","HPHM":"冀B3V23P","JGSK":"2021-04-01 17:22:17.712","CDBH":"5","XSFX":"由南向北","XSFXDM":"3","KKMC":"中新大道与华五路交口"},{"KKBH":"7208810020000","HPHM":"冀E05L98","JGSK":"2021-04-01 17:22:17.755","CDBH":"12","XSFX":"由北向南","XSFXDM":"4","KKMC":"海旭道与安正路交口正向"},{"KKBH":"7208910060000","HPHM":"津K13680","JGSK":"2021-04-01 17:22:17.759","CDBH":"6","XSFX":"由西向东","XSFXDM":"2","KKMC":"海博道与永盛路交口正向"},{"KKBH":"610286127","HPHM":"津HGT359","JGSK":"2021-04-01 17:22:17.787","CDBH":"7","XSFX":"由南向北","XSFXDM":"3","KKMC":"中津大道与和畅路交口"},{"KKBH":"610256112","HPHM":"车牌","JGSK":"2021-04-01 17:22:17.79","CDBH":"9","XSFX":"由南向北","XSFXDM":"3","KKMC":"中天大道与中津大道交口"},{"KKBH":"7208610020000","HPHM":"津GXK798","JGSK":"2021-04-01 17:22:17.871","CDBH":"5","XSFX":"由西向东","XSFXDM":"2","KKMC":"海晨道与安正路交口正向"},{"KKBH":"7208910030000","HPHM":"车牌","JGSK":"2021-04-01 17:22:17.878","CDBH":"1","XSFX":"由东向西","XSFXDM":"1","KKMC":"海博道与安正路交口正向"},{"KKBH":"720871002000","HPHM":"津J21107","JGSK":"2021-04-01 17:22:17.89","CDBH":"5","XSFX":"由南向北","XSFXDM":"3","KKMC":"安正路与芳菲路交口"},{"KKBH":"610391008","HPHM":"津HM5400","JGSK":"2021-04-01 17:22:17.893","CDBH":"4","XSFX":"由西向东","XSFXDM":"2","KKMC":"和韵路与和旭路交口"},{"KKBH":"610276126","HPHM":"津RPD935","JGSK":"2021-04-01 17:22:17.896","CDBH":"5","XSFX":"由南向北","XSFXDM":"3","KKMC":"中新大道与和意路交口"},{"KKBH":"610256115","HPHM":"京N0C061","JGSK":"2021-04-01 17:22:17.903","CDBH":"7","XSFX":"由南向北","XSFXDM":"3","KKMC":"中天大道与中生大道交口"},{"KKBH":"720891003000","HPHM":"车牌","JGSK":"2021-04-01 17:22:17.944","CDBH":"1","XSFX":"由东向西","XSFXDM":"1","KKMC":"海博道与安正路交口"},{"KKBH":"610256112","HPHM":"鲁B86YJ5","JGSK":"2021-04-01 17:22:17.95","CDBH":"9","XSFX":"由南向北","XSFXDM":"3","KKMC":"中天大道与中津大道交口"},{"KKBH":"720881002000","HPHM":"津QP7126","JGSK":"2021-04-01 17:22:18.024","CDBH":"13","XSFX":"由北向南","XSFXDM":"4","KKMC":"海旭道与安正路交口"},{"KKBH":"720891004000","HPHM":"津A9D578","JGSK":"2021-04-01 17:22:18.026","CDBH":"5","XSFX":"由西向东","XSFXDM":"2","KKMC":"海博道与安平路交口"},{"KKBH":"610286127","HPHM":"津C683S7","JGSK":"2021-04-01 17:22:18.066","CDBH":"1","XSFX":"由东向西","XSFXDM":"1","KKMC":"中津大道与和畅路交口"},{"KKBH":"711","HPHM":"津AFH497","JGSK":"2021-04-01 17:22:18.09","CDBH":"8","XSFX":"由北向南","XSFXDM":"4","KKMC":"不礼让行人中新大道与和旭路交口"},{"KKBH":"610271008","HPHM":"车牌","JGSK":"2021-04-01 17:22:18.103","CDBH":"5","XSFX":"由北向南","XSFXDM":"4","KKMC":"中新大道与航母主题公园支路交口"},{"KKBH":"720881002000","HPHM":"津C18386","JGSK":"2021-04-01 17:22:18.121","CDBH":"10","XSFX":"由南向北","XSFXDM":"3","KKMC":"海旭道与安正路交口"},{"KKBH":"610256115","HPHM":"津C0B267","JGSK":"2021-04-01 17:22:18.143","CDBH":"10","XSFX":"由北向南","XSFXDM":"4","KKMC":"中天大道与中生大道交口"},{"KKBH":"610391007","HPHM":"津A11N33","JGSK":"2021-04-01 17:22:18.187","CDBH":"6","XSFX":"由西向东","XSFXDM":"2","KKMC":"和韵路与和风路交口"},{"KKBH":"720861003000","HPHM":"津RFY126","JGSK":"2021-04-01 17:22:18.282","CDBH":"10","XSFX":"由北向南","XSFXDM":"4","KKMC":"海晨道与安明路交口"},{"KKBH":"610276124","HPHM":"津MNL286","JGSK":"2021-04-01 17:22:18.295","CDBH":"8","XSFX":"由南向北","XSFXDM":"3","KKMC":"中新大道与中生大道交口"},{"KKBH":"7208810060000","HPHM":"皖LAR395","JGSK":"2021-04-01 17:22:18.316","CDBH":"2","XSFX":"由西向东","XSFXDM":"2","KKMC":"海旭道与庄盛路交口正向"},{"KKBH":"720811002000","HPHM":"津CDB298","JGSK":"2021-04-01 17:22:18.349","CDBH":"4","XSFX":"由南向北","XSFXDM":"3","KKMC":"动漫南路与文一路交口"},{"KKBH":"610276126","HPHM":"津J61368","JGSK":"2021-04-01 17:22:18.376","CDBH":"4","XSFX":"由南向北","XSFXDM":"3","KKMC":"中新大道与和意路交口"},{"KKBH":"610276124","HPHM":"津C357H8","JGSK":"2021-04-01 17:22:18.38","CDBH":"8","XSFX":"由南向北","XSFXDM":"3","KKMC":"中新大道与中生大道交口"},{"KKBH":"610266118","HPHM":"津HLW075","JGSK":"2021-04-01 17:22:18.419","CDBH":"2","XSFX":"由东向西","XSFXDM":"1","KKMC":"中生大道与和畅路交口"},{"KKBH":"7208810020000","HPHM":"冀BZ963J","JGSK":"2021-04-01 17:22:18.43","CDBH":"3","XSFX":"由东向西","XSFXDM":"1","KKMC":"海旭道与安正路交口正向"},{"KKBH":"6102661220000","HPHM":"津JWT336","JGSK":"2021-04-01 17:22:18.435","CDBH":"2","XSFX":"由西向东","XSFXDM":"2","KKMC":"生态城中生大道故道河一桥西向东上桥处正向"},{"KKBH":"610271009","HPHM":"津HN7855","JGSK":"2021-04-01 17:22:18.442","CDBH":"10","XSFX":"由北向南","XSFXDM":"4","KKMC":"中新大道与泰七路交口"},{"KKBH":"610276125","HPHM":"冀B6L0V6","JGSK":"2021-04-01 17:22:18.494","CDBH":"8","XSFX":"由北向南","XSFXDM":"4","KKMC":"中新大道与和顺路交口"},{"KKBH":"610256115","HPHM":"津HV6364","JGSK":"2021-04-01 17:22:18.509","CDBH":"8","XSFX":"由南向北","XSFXDM":"3","KKMC":"中天大道与中生大道交口"},{"KKBH":"720861002000","HPHM":"冀T21H75","JGSK":"2021-04-01 17:22:18.576","CDBH":"4","XSFX":"由西向东","XSFXDM":"2","KKMC":"海晨道与安正路交口"},{"KKBH":"720891003000","HPHM":"冀B1TE11","JGSK":"2021-04-01 17:22:18.584","CDBH":"8","XSFX":"由南向北","XSFXDM":"3","KKMC":"海博道与安正路交口"},{"KKBH":"610391007","HPHM":"津C022E8","JGSK":"2021-04-01 17:22:18.699","CDBH":"8","XSFX":"由南向北","XSFXDM":"3","KKMC":"和韵路与和风路交口"},{"KKBH":"610271009","HPHM":"苏C07K57","JGSK":"2021-04-01 17:22:18.7","CDBH":"8","XSFX":"由南向北","XSFXDM":"3","KKMC":"中新大道与泰七路交口"},{"KKBH":"610276125","HPHM":"津C016H7","JGSK":"2021-04-01 17:22:18.71","CDBH":"5","XSFX":"由南向北","XSFXDM":"3","KKMC":"中新大道与和顺路交口"},{"KKBH":"6071310030000","HPHM":"津AY1138","JGSK":"2021-04-01 17:22:18.716","CDBH":"1","XSFX":"由东向西","XSFXDM":"1","KKMC":"中央大道与海旭道交口正向"},{"KKBH":"610271009","HPHM":"津F00225","JGSK":"2021-04-01 17:22:18.725","CDBH":"11","XSFX":"由北向南","XSFXDM":"4","KKMC":"中新大道与泰七路交口"},{"KKBH":"610391006","HPHM":"津C90X29","JGSK":"2021-04-01 17:22:18.867","CDBH":"5","XSFX":"由西向东","XSFXDM":"2","KKMC":"和韵路与和意路交口"},{"KKBH":"7208610030000","HPHM":"晋D2K640","JGSK":"2021-04-01 17:22:18.869","CDBH":"4","XSFX":"由西向东","XSFXDM":"2","KKMC":"海晨道与安明路交口正向"},{"KKBH":"610266122000","HPHM":"津RCV222","JGSK":"2021-04-01 17:22:18.896","CDBH":"3","XSFX":"由西向东","XSFXDM":"2","KKMC":"生态城中生大道故道河一桥西向东上桥处"},{"KKBH":"7208910030000","HPHM":"津C1D559","JGSK":"2021-04-01 17:22:18.904","CDBH":"8","XSFX":"由南向北","XSFXDM":"3","KKMC":"海博道与安正路交口正向"},{"KKBH":"610401004","HPHM":"车牌","JGSK":"2021-04-01 17:22:18.913","CDBH":"11","XSFX":"由北向南","XSFXDM":"4","KKMC":"和畅路与和风路交口"},{"KKBH":"610391007","HPHM":"津NRX609","JGSK":"2021-04-01 17:22:18.924","CDBH":"8","XSFX":"由南向北","XSFXDM":"3","KKMC":"和韵路与和风路交口"},{"KKBH":"610266118","HPHM":"津AZ7176","JGSK":"2021-04-01 17:22:18.966","CDBH":"3","XSFX":"由东向西","XSFXDM":"1","KKMC":"中生大道与和畅路交口"},{"KKBH":"720861002000","HPHM":"津NHM012","JGSK":"2021-04-01 17:22:18.972","CDBH":"5","XSFX":"由西向东","XSFXDM":"2","KKMC":"海晨道与安正路交口"},{"KKBH":"720871002000","HPHM":"津C358Z2","JGSK":"2021-04-01 17:22:18.975","CDBH":"9","XSFX":"由北向南","XSFXDM":"4","KKMC":"安正路与芳菲路交口"},{"KKBH":"7208810020000","HPHM":"辽GLD436","JGSK":"2021-04-01 17:22:19.044","CDBH":"1","XSFX":"由东向西","XSFXDM":"1","KKMC":"海旭道与安正路交口正向"},{"KKBH":"610271010","HPHM":"津C673T6","JGSK":"2021-04-01 17:22:19.071","CDBH":"5","XSFX":"由南向北","XSFXDM":"3","KKMC":"中新大道与华五路交口"},{"KKBH":"610271008","HPHM":"蒙A844DJ","JGSK":"2021-04-01 17:22:19.134","CDBH":"1","XSFX":"由南向北","XSFXDM":"3","KKMC":"中新大道与航母主题公园支路交口"},{"KKBH":"7208810040000","HPHM":"津GR0582","JGSK":"2021-04-01 17:22:19.173","CDBH":"1","XSFX":"由东向西","XSFXDM":"1","KKMC":"海旭道与永盛路交口正向"},{"KKBH":"711","HPHM":"蒙A783DV","JGSK":"2021-04-01 17:22:19.265","CDBH":"7","XSFX":"由北向南","XSFXDM":"4","KKMC":"不礼让行人中新大道与和旭路交口"},{"KKBH":"720881002000","HPHM":"津RRW652","JGSK":"2021-04-01 17:22:19.318","CDBH":"9","XSFX":"由南向北","XSFXDM":"3","KKMC":"海旭道与安正路交口"},{"KKBH":"720901002000","HPHM":"津C52V62","JGSK":"2021-04-01 17:22:19.352","CDBH":"7","XSFX":"由南向北","XSFXDM":"3","KKMC":"玉林道与安正路交口"},{"KKBH":"610391007","HPHM":"津AR9778","JGSK":"2021-04-01 17:22:19.382","CDBH":"12","XSFX":"由北向南","XSFXDM":"4","KKMC":"和韵路与和风路交口"},{"KKBH":"7208910030000","HPHM":"车牌","JGSK":"2021-04-01 17:22:19.418","CDBH":"1","XSFX":"由东向西","XSFXDM":"1","KKMC":"海博道与安正路交口正向"},{"KKBH":"610256115","HPHM":"冀DUS579","JGSK":"2021-04-01 17:22:19.422","CDBH":"8","XSFX":"由南向北","XSFXDM":"3","KKMC":"中天大道与中生大道交口"},{"KKBH":"711","HPHM":"鲁NV86E2","JGSK":"2021-04-01 17:22:19.423","CDBH":"8","XSFX":"由北向南","XSFXDM":"4","KKMC":"不礼让行人中新大道与和旭路交口"},{"KKBH":"610401004","HPHM":"津GJT815","JGSK":"2021-04-01 17:22:19.474","CDBH":"5","XSFX":"由西向东","XSFXDM":"2","KKMC":"和畅路与和风路交口"},{"KKBH":"610256115","HPHM":"冀B1CF29","JGSK":"2021-04-01 17:22:19.502","CDBH":"9","XSFX":"由南向北","XSFXDM":"3","KKMC":"中天大道与中生大道交口"},{"KKBH":"610256115","HPHM":"冀RZW545","JGSK":"2021-04-01 17:22:19.503","CDBH":"12","XSFX":"由北向南","XSFXDM":"4","KKMC":"中天大道与中生大道交口"},{"KKBH":"610286127","HPHM":"津DZF125","JGSK":"2021-04-01 17:22:19.545","CDBH":"4","XSFX":"由西向东","XSFXDM":"2","KKMC":"中津大道与和畅路交口"},{"KKBH":"610286127","HPHM":"津JQW689","JGSK":"2021-04-01 17:22:19.546","CDBH":"6","XSFX":"由西向东","XSFXDM":"2","KKMC":"中津大道与和畅路交口"},{"KKBH":"610271009","HPHM":"津MD3033","JGSK":"2021-04-01 17:22:19.561","CDBH":"11","XSFX":"由北向南","XSFXDM":"4","KKMC":"中新大道与泰七路交口"},{"KKBH":"610391006","HPHM":"津C5S070","JGSK":"2021-04-01 17:22:19.591","CDBH":"1","XSFX":"由东向西","XSFXDM":"1","KKMC":"和韵路与和意路交口"},{"KKBH":"610276126","HPHM":"车牌","JGSK":"2021-04-01 17:22:19.693","CDBH":"8","XSFX":"由北向南","XSFXDM":"4","KKMC":"中新大道与和意路交口"},{"KKBH":"7208810040000","HPHM":"冀B8C5K8","JGSK":"2021-04-01 17:22:19.694","CDBH":"4","XSFX":"由西向东","XSFXDM":"2","KKMC":"海旭道与永盛路交口正向"},{"KKBH":"7280310030000","HPHM":"车牌","JGSK":"2021-04-01 17:22:19.71","CDBH":"4","XSFX":"由南向北","XSFXDM":"3","KKMC":"动漫中路与文二路交口正向"},{"KKBH":"610271009","HPHM":"车牌","JGSK":"2021-04-01 17:22:19.721","CDBH":"8","XSFX":"由南向北","XSFXDM":"3","KKMC":"中新大道与泰七路交口"},{"KKBH":"610401004","HPHM":"黑DM7720","JGSK":"2021-04-01 17:22:19.747","CDBH":"4","XSFX":"由西向东","XSFXDM":"2","KKMC":"和畅路与和风路交口"},{"KKBH":"610401005","HPHM":"津G59949","JGSK":"2021-04-01 17:22:19.772","CDBH":"6","XSFX":"由西向东","XSFXDM":"2","KKMC":"和畅路与和顺路交口"},{"KKBH":"720881002000","HPHM":"津AD54287","JGSK":"2021-04-01 17:22:19.786","CDBH":"12","XSFX":"由北向南","XSFXDM":"4","KKMC":"海旭道与安正路交口"},{"KKBH":"610391007","HPHM":"津AWK290","JGSK":"2021-04-01 17:22:19.819","CDBH":"7","XSFX":"由南向北","XSFXDM":"3","KKMC":"和韵路与和风路交口"},{"KKBH":"7208710020000","HPHM":"津C782Y7","JGSK":"2021-04-01 17:22:19.847","CDBH":"8","XSFX":"由北向南","XSFXDM":"4","KKMC":"安正路与芳菲路交口正向"},{"KKBH":"7208910040000","HPHM":"豫A6VF82","JGSK":"2021-04-01 17:22:19.867","CDBH":"6","XSFX":"由西向东","XSFXDM":"2","KKMC":"海博道与安平路交口正向"},{"KKBH":"7208810040000","HPHM":"辽P44J20","JGSK":"2021-04-01 17:22:19.868","CDBH":"2","XSFX":"由东向西","XSFXDM":"1","KKMC":"海旭道与永盛路交口正向"},{"KKBH":"720881002000","HPHM":"鲁NV93E8","JGSK":"2021-04-01 17:22:19.888","CDBH":"2","XSFX":"由东向西","XSFXDM":"1","KKMC":"海旭道与安正路交口"},{"KKBH":"610401005","HPHM":"津ADC1899","JGSK":"2021-04-01 17:22:19.905","CDBH":"11","XSFX":"由北向南","XSFXDM":"4","KKMC":"和畅路与和顺路交口"},{"KKBH":"7208910030000","HPHM":"车牌","JGSK":"2021-04-01 17:22:19.911","CDBH":"9","XSFX":"由南向北","XSFXDM":"3","KKMC":"海博道与安正路交口正向"},{"KKBH":"610271008","HPHM":"津DHD796","JGSK":"2021-04-01 17:22:19.925","CDBH":"4","XSFX":"由北向南","XSFXDM":"4","KKMC":"中新大道与航母主题公园支路交口"},{"KKBH":"610286127","HPHM":"津NSH199","JGSK":"2021-04-01 17:22:19.971","CDBH":"9","XSFX":"由南向北","XSFXDM":"3","KKMC":"中津大道与和畅路交口"},{"KKBH":"7208810020000","HPHM":"津DHX209","JGSK":"2021-04-01 17:22:19.972","CDBH":"3","XSFX":"由东向西","XSFXDM":"1","KKMC":"海旭道与安正路交口正向"},{"KKBH":"720881002000","HPHM":"津DLY468","JGSK":"2021-04-01 17:22:20.023","CDBH":"13","XSFX":"由北向南","XSFXDM":"4","KKMC":"海旭道与安正路交口"},{"KKBH":"610271010","HPHM":"津DXX655","JGSK":"2021-04-01 17:22:20.04","CDBH":"4","XSFX":"由南向北","XSFXDM":"3","KKMC":"中新大道与华五路交口"},{"KKBH":"7280310030000","HPHM":"冀B5S8U6","JGSK":"2021-04-01 17:22:20.056","CDBH":"3","XSFX":"由南向北","XSFXDM":"3","KKMC":"动漫中路与文二路交口正向"},{"KKBH":"610266117","HPHM":"津A9K927","JGSK":"2021-04-01 17:22:20.084","CDBH":"5","XSFX":"由西向东","XSFXDM":"2","KKMC":"中生大道与和韵路交口"},{"KKBH":"7208710020000","HPHM":"津C806S7","JGSK":"2021-04-01 17:22:20.092","CDBH":"6","XSFX":"由南向北","XSFXDM":"3","KKMC":"安正路与芳菲路交口正向"},{"KKBH":"610271008","HPHM":"车牌","JGSK":"2021-04-01 17:22:20.117","CDBH":"2","XSFX":"由南向北","XSFXDM":"3","KKMC":"中新大道与航母主题公园支路交口"},{"KKBH":"610391007","HPHM":"津H60261","JGSK":"2021-04-01 17:22:20.118","CDBH":"8","XSFX":"由南向北","XSFXDM":"3","KKMC":"和韵路与和风路交口"},{"KKBH":"610256116","HPHM":"车牌","JGSK":"2021-04-01 17:22:20.123","CDBH":"9","XSFX":"由南向北","XSFXDM":"3","KKMC":"中天大道与和顺路交口"},{"KKBH":"7280310020000","HPHM":"鲁F536SU","JGSK":"2021-04-01 17:22:20.131","CDBH":"1","XSFX":"由东向西","XSFXDM":"1","KKMC":"动漫中路与文一路交口正向"},{"KKBH":"728031002000","HPHM":"津D31659","JGSK":"2021-04-01 17:22:20.136","CDBH":"4","XSFX":"由西向东","XSFXDM":"2","KKMC":"动漫中路与文一路交口"},{"KKBH":"720891003000","HPHM":"津FGV329","JGSK":"2021-04-01 17:22:20.186","CDBH":"7","XSFX":"由南向北","XSFXDM":"3","KKMC":"海博道与安正路交口"},{"KKBH":"720861003000","HPHM":"津ADG6861","JGSK":"2021-04-01 17:22:20.201","CDBH":"11","XSFX":"由北向南","XSFXDM":"4","KKMC":"海晨道与安明路交口"},{"KKBH":"7209010020000","HPHM":"津DKC223","JGSK":"2021-04-01 17:22:20.215","CDBH":"8","XSFX":"由南向北","XSFXDM":"3","KKMC":"玉林道与安正路交口正向"},{"KKBH":"610391007","HPHM":"鲁NN26Z8","JGSK":"2021-04-01 17:22:20.217","CDBH":"4","XSFX":"由西向东","XSFXDM":"2","KKMC":"和韵路与和风路交口"},{"KKBH":"610276124","HPHM":"津DCC318","JGSK":"2021-04-01 17:22:20.22","CDBH":"7","XSFX":"由南向北","XSFXDM":"3","KKMC":"中新大道与中生大道交口"},{"KKBH":"610276126","HPHM":"京GCV150","JGSK":"2021-04-01 17:22:20.229","CDBH":"4","XSFX":"由南向北","XSFXDM":"3","KKMC":"中新大道与和意路交口"},{"KKBH":"610276124","HPHM":"蒙D8DL58","JGSK":"2021-04-01 17:22:20.272","CDBH":"11","XSFX":"由北向南","XSFXDM":"4","KKMC":"中新大道与中生大道交口"},{"KKBH":"728031002000","HPHM":"津D02049","JGSK":"2021-04-01 17:22:20.319","CDBH":"6","XSFX":"由南向北","XSFXDM":"3","KKMC":"动漫中路与文一路交口"},{"KKBH":"711","HPHM":"吉AJU673","JGSK":"2021-04-01 17:22:20.382","CDBH":"8","XSFX":"由北向南","XSFXDM":"4","KKMC":"不礼让行人中新大道与和旭路交口"},{"KKBH":"610276126","HPHM":"津HYJ080","JGSK":"2021-04-01 17:22:20.387","CDBH":"8","XSFX":"由北向南","XSFXDM":"4","KKMC":"中新大道与和意路交口"},{"KKBH":"610276126","HPHM":"津A5P620","JGSK":"2021-04-01 17:22:20.388","CDBH":"7","XSFX":"由北向南","XSFXDM":"4","KKMC":"中新大道与和意路交口"},{"KKBH":"7208910030000","HPHM":"车牌","JGSK":"2021-04-01 17:22:20.398","CDBH":"3","XSFX":"由东向西","XSFXDM":"1","KKMC":"海博道与安正路交口正向"},{"KKBH":"610401005","HPHM":"冀BH09P1","JGSK":"2021-04-01 17:22:20.4","CDBH":"7","XSFX":"由南向北","XSFXDM":"3","KKMC":"和畅路与和顺路交口"},{"KKBH":"720861002000","HPHM":"津A01A79","JGSK":"2021-04-01 17:22:20.421","CDBH":"8","XSFX":"由南向北","XSFXDM":"3","KKMC":"海晨道与安正路交口"},{"KKBH":"610286127","HPHM":"车牌","JGSK":"2021-04-01 17:22:20.429","CDBH":"4","XSFX":"由西向东","XSFXDM":"2","KKMC":"中津大道与和畅路交口"},{"KKBH":"610271010","HPHM":"津ADH5966","JGSK":"2021-04-01 17:22:20.512","CDBH":"5","XSFX":"由南向北","XSFXDM":"3","KKMC":"中新大道与华五路交口"},{"KKBH":"610256115","HPHM":"津A8X507","JGSK":"2021-04-01 17:22:20.543","CDBH":"7","XSFX":"由南向北","XSFXDM":"3","KKMC":"中天大道与中生大道交口"},{"KKBH":"610401004","HPHM":"津HA7525","JGSK":"2021-04-01 17:22:20.554","CDBH":"7","XSFX":"由南向北","XSFXDM":"3","KKMC":"和畅路与和风路交口"},{"KKBH":"610276124","HPHM":"冀R94448","JGSK":"2021-04-01 17:22:20.593","CDBH":"10","XSFX":"由北向南","XSFXDM":"4","KKMC":"中新大道与中生大道交口"},{"KKBH":"610256115","HPHM":"晋BMY572","JGSK":"2021-04-01 17:22:20.623","CDBH":"10","XSFX":"由北向南","XSFXDM":"4","KKMC":"中天大道与中生大道交口"},{"KKBH":"610256116","HPHM":"津AD16844","JGSK":"2021-04-01 17:22:20.631","CDBH":"10","XSFX":"由北向南","XSFXDM":"4","KKMC":"中天大道与和顺路交口"},{"KKBH":"610271008","HPHM":"津HK2288","JGSK":"2021-04-01 17:22:20.771","CDBH":"4","XSFX":"由北向南","XSFXDM":"4","KKMC":"中新大道与航母主题公园支路交口"},{"KKBH":"720881004000","HPHM":"津GR0582","JGSK":"2021-04-01 17:22:20.782","CDBH":"1","XSFX":"由东向西","XSFXDM":"1","KKMC":"海旭道与永盛路交口"},{"KKBH":"7208910030000","HPHM":"津C9Z935","JGSK":"2021-04-01 17:22:20.824","CDBH":"9","XSFX":"由南向北","XSFXDM":"3","KKMC":"海博道与安正路交口正向"},{"KKBH":"610286127","HPHM":"津C971F9","JGSK":"2021-04-01 17:22:20.87","CDBH":"6","XSFX":"由西向东","XSFXDM":"2","KKMC":"中津大道与和畅路交口"},{"KKBH":"610276124","HPHM":"冀B6F0Z1","JGSK":"2021-04-01 17:22:20.888","CDBH":"8","XSFX":"由南向北","XSFXDM":"3","KKMC":"中新大道与中生大道交口"},{"KKBH":"7208910050000","HPHM":"鄂A51A9H","JGSK":"2021-04-01 17:22:20.929","CDBH":"7","XSFX":"由西向东","XSFXDM":"2","KKMC":"海博道与安明路交口正向"},{"KKBH":"7208810020000","HPHM":"皖KEQ979","JGSK":"2021-04-01 17:22:20.935","CDBH":"12","XSFX":"由北向南","XSFXDM":"4","KKMC":"海旭道与安正路交口正向"},{"KKBH":"720891004000","HPHM":"车牌","JGSK":"2021-04-01 17:22:20.965","CDBH":"9","XSFX":"由南向北","XSFXDM":"3","KKMC":"海博道与安平路交口"},{"KKBH":"610271008","HPHM":"车牌","JGSK":"2021-04-01 17:22:20.978","CDBH":"4","XSFX":"由北向南","XSFXDM":"4","KKMC":"中新大道与航母主题公园支路交口"},{"KKBH":"610391007","HPHM":"吉A1D69Q","JGSK":"2021-04-01 17:22:20.983","CDBH":"10","XSFX":"由北向南","XSFXDM":"4","KKMC":"和韵路与和风路交口"},{"KKBH":"610276124","HPHM":"鲁GW7G28","JGSK":"2021-04-01 17:22:20.998","CDBH":"7","XSFX":"由南向北","XSFXDM":"3","KKMC":"中新大道与中生大道交口"},{"KKBH":"610256115","HPHM":"津AF06075","JGSK":"2021-04-01 17:22:21.018","CDBH":"8","XSFX":"由南向北","XSFXDM":"3","KKMC":"中天大道与中生大道交口"},{"KKBH":"7208610030000","HPHM":"冀E613Q1","JGSK":"2021-04-01 17:22:21.034","CDBH":"10","XSFX":"由北向南","XSFXDM":"4","KKMC":"海晨道与安明路交口正向"},{"KKBH":"610401004","HPHM":"车牌","JGSK":"2021-04-01 17:22:21.034","CDBH":"11","XSFX":"由北向南","XSFXDM":"4","KKMC":"和畅路与和风路交口"},{"KKBH":"610276125","HPHM":"津A7J730","JGSK":"2021-04-01 17:22:21.055","CDBH":"7","XSFX":"由北向南","XSFXDM":"4","KKMC":"中新大道与和顺路交口"},{"KKBH":"720871002000","HPHM":"鲁N2725X","JGSK":"2021-04-01 17:22:21.089","CDBH":"5","XSFX":"由南向北","XSFXDM":"3","KKMC":"安正路与芳菲路交口"},{"KKBH":"610276125","HPHM":"津GER003","JGSK":"2021-04-01 17:22:21.121","CDBH":"1","XSFX":"由东向西","XSFXDM":"1","KKMC":"中新大道与和顺路交口"},{"KKBH":"720861003000","HPHM":"津A8X369","JGSK":"2021-04-01 17:22:21.163","CDBH":"10","XSFX":"由北向南","XSFXDM":"4","KKMC":"海晨道与安明路交口"},{"KKBH":"610266117","HPHM":"津H33716","JGSK":"2021-04-01 17:22:21.197","CDBH":"4","XSFX":"由西向东","XSFXDM":"2","KKMC":"中生大道与和韵路交口"},{"KKBH":"610256113","HPHM":"冀BL109A","JGSK":"2021-04-01 17:22:21.278","CDBH":"2","XSFX":"由西向东","XSFXDM":"2","KKMC":"中天大道与和风路交口"},{"KKBH":"610276124","HPHM":"车牌","JGSK":"2021-04-01 17:22:21.308","CDBH":"8","XSFX":"由南向北","XSFXDM":"3","KKMC":"中新大道与中生大道交口"},{"KKBH":"610276125","HPHM":"津A6T586","JGSK":"2021-04-01 17:22:21.328","CDBH":"5","XSFX":"由南向北","XSFXDM":"3","KKMC":"中新大道与和顺路交口"},{"KKBH":"7208910040000","HPHM":"车牌","JGSK":"2021-04-01 17:22:21.367","CDBH":"6","XSFX":"由西向东","XSFXDM":"2","KKMC":"海博道与安平路交口正向"},{"KKBH":"7208610030000","HPHM":"鲁N05792","JGSK":"2021-04-01 17:22:21.398","CDBH":"4","XSFX":"由西向东","XSFXDM":"2","KKMC":"海晨道与安明路交口正向"},{"KKBH":"7208810020000","HPHM":"津NTY923","JGSK":"2021-04-01 17:22:21.423","CDBH":"4","XSFX":"由东向西","XSFXDM":"1","KKMC":"海旭道与安正路交口正向"},{"KKBH":"720881004000","HPHM":"冀B8C5K8","JGSK":"2021-04-01 17:22:21.441","CDBH":"9","XSFX":"由西向东","XSFXDM":"2","KKMC":"海旭道与永盛路交口"},{"KKBH":"610266118","HPHM":"津RVV600","JGSK":"2021-04-01 17:22:21.464","CDBH":"5","XSFX":"由西向东","XSFXDM":"2","KKMC":"中生大道与和畅路交口"},{"KKBH":"720891003000","HPHM":"鲁F8531G","JGSK":"2021-04-01 17:22:21.467","CDBH":"9","XSFX":"由南向北","XSFXDM":"3","KKMC":"海博道与安正路交口"},{"KKBH":"610271010","HPHM":"津HJ8665","JGSK":"2021-04-01 17:22:21.47","CDBH":"4","XSFX":"由南向北","XSFXDM":"3","KKMC":"中新大道与华五路交口"},{"KKBH":"7280310060000","HPHM":"冀B8Z2K8","JGSK":"2021-04-01 17:22:21.479","CDBH":"6","XSFX":"由南向北","XSFXDM":"3","KKMC":"动漫中路与文三路交口正向"},{"KKBH":"610256116","HPHM":"津NBA621","JGSK":"2021-04-01 17:22:21.488","CDBH":"8","XSFX":"由南向北","XSFXDM":"3","KKMC":"中天大道与和顺路交口"},{"KKBH":"610271009","HPHM":"冀B0W08U","JGSK":"2021-04-01 17:22:21.522","CDBH":"7","XSFX":"由南向北","XSFXDM":"3","KKMC":"中新大道与泰七路交口"},{"KKBH":"610266118","HPHM":"车牌","JGSK":"2021-04-01 17:22:21.539","CDBH":"1","XSFX":"由东向西","XSFXDM":"1","KKMC":"中生大道与和畅路交口"},{"KKBH":"7208710020000","HPHM":"辽PKG953","JGSK":"2021-04-01 17:22:21.558","CDBH":"9","XSFX":"由北向南","XSFXDM":"4","KKMC":"安正路与芳菲路交口正向"},{"KKBH":"7208810020000","HPHM":"津G29136","JGSK":"2021-04-01 17:22:21.565","CDBH":"13","XSFX":"由北向南","XSFXDM":"4","KKMC":"海旭道与安正路交口正向"},{"KKBH":"7208910060000","HPHM":"津KT5610","JGSK":"2021-04-01 17:22:21.591","CDBH":"3","XSFX":"由东向西","XSFXDM":"1","KKMC":"海博道与永盛路交口正向"},{"KKBH":"7208610020000","HPHM":"津HCL923","JGSK":"2021-04-01 17:22:21.662","CDBH":"5","XSFX":"由西向东","XSFXDM":"2","KKMC":"海晨道与安正路交口正向"},{"KKBH":"7205710040000","HPHM":"津E22229","JGSK":"2021-04-01 17:22:21.664","CDBH":"3","XSFX":"由西向东","XSFXDM":"2","KKMC":"动漫东路与动漫中路交口正向"},{"KKBH":"610256114","HPHM":"津RQR506","JGSK":"2021-04-01 17:22:21.682","CDBH":"7","XSFX":"由北向南","XSFXDM":"4","KKMC":"中天大道与和旭路交口"},{"KKBH":"610266118","HPHM":"冀F89E05","JGSK":"2021-04-01 17:22:21.695","CDBH":"5","XSFX":"由西向东","XSFXDM":"2","KKMC":"中生大道与和畅路交口"},{"KKBH":"610276126","HPHM":"津KGV826","JGSK":"2021-04-01 17:22:21.704","CDBH":"5","XSFX":"由南向北","XSFXDM":"3","KKMC":"中新大道与和意路交口"},{"KKBH":"610266118","HPHM":"津NZE880","JGSK":"2021-04-01 17:22:21.742","CDBH":"6","XSFX":"由西向东","XSFXDM":"2","KKMC":"中生大道与和畅路交口"},{"KKBH":"610256113","HPHM":"豫A7J722","JGSK":"2021-04-01 17:22:21.761","CDBH":"1","XSFX":"由西向东","XSFXDM":"2","KKMC":"中天大道与和风路交口"},{"KKBH":"610271009","HPHM":"津HN7855","JGSK":"2021-04-01 17:22:21.767","CDBH":"10","XSFX":"由北向南","XSFXDM":"4","KKMC":"中新大道与泰七路交口"},{"KKBH":"610266122000","HPHM":"津JWT336","JGSK":"2021-04-01 17:22:21.773","CDBH":"2","XSFX":"由西向东","XSFXDM":"2","KKMC":"生态城中生大道故道河一桥西向东上桥处"},{"KKBH":"610276126","HPHM":"津AU1989","JGSK":"2021-04-01 17:22:21.784","CDBH":"4","XSFX":"由南向北","XSFXDM":"3","KKMC":"中新大道与和意路交口"},{"KKBH":"610256113","HPHM":"津C587T1","JGSK":"2021-04-01 17:22:21.804","CDBH":"5","XSFX":"由南向北","XSFXDM":"3","KKMC":"中天大道与和风路交口"},{"KKBH":"610276125","HPHM":"津JXR976","JGSK":"2021-04-01 17:22:21.807","CDBH":"4","XSFX":"由南向北","XSFXDM":"3","KKMC":"中新大道与和顺路交口"},{"KKBH":"720891006000","HPHM":"津HR2517","JGSK":"2021-04-01 17:22:21.911","CDBH":"7","XSFX":"由西向东","XSFXDM":"2","KKMC":"海博道与永盛路交口"},{"KKBH":"7208610020000","HPHM":"津QP1996","JGSK":"2021-04-01 17:22:21.969","CDBH":"11","XSFX":"由北向南","XSFXDM":"4","KKMC":"海晨道与安正路交口正向"},{"KKBH":"720871002000","HPHM":"津GLY611","JGSK":"2021-04-01 17:22:21.97","CDBH":"6","XSFX":"由南向北","XSFXDM":"3","KKMC":"安正路与芳菲路交口"},{"KKBH":"610401005","HPHM":"冀B8P05D","JGSK":"2021-04-01 17:22:21.983","CDBH":"7","XSFX":"由南向北","XSFXDM":"3","KKMC":"和畅路与和顺路交口"},{"KKBH":"7208810040000","HPHM":"津DKC339","JGSK":"2021-04-01 17:22:21.984","CDBH":"5","XSFX":"由西向东","XSFXDM":"2","KKMC":"海旭道与永盛路交口正向"},{"KKBH":"720871002000","HPHM":"津HZC619","JGSK":"2021-04-01 17:22:22.016","CDBH":"9","XSFX":"由北向南","XSFXDM":"4","KKMC":"安正路与芳菲路交口"},{"KKBH":"610271010","HPHM":"鲁NZ65X3","JGSK":"2021-04-01 17:22:22.032","CDBH":"5","XSFX":"由南向北","XSFXDM":"3","KKMC":"中新大道与华五路交口"},{"KKBH":"610256113","HPHM":"津GZL100","JGSK":"2021-04-01 17:22:22.041","CDBH":"4","XSFX":"由南向北","XSFXDM":"3","KKMC":"中天大道与和风路交口"},{"KKBH":"720881004000","HPHM":"辽P44J20","JGSK":"2021-04-01 17:22:22.06","CDBH":"2","XSFX":"由东向西","XSFXDM":"1","KKMC":"海旭道与永盛路交口"},{"KKBH":"7208910030000","HPHM":"车牌","JGSK":"2021-04-01 17:22:22.207","CDBH":"9","XSFX":"由南向北","XSFXDM":"3","KKMC":"海博道与安正路交口正向"},{"KKBH":"720891004000","HPHM":"陕A6VF82","JGSK":"2021-04-01 17:22:22.263","CDBH":"5","XSFX":"由西向东","XSFXDM":"2","KKMC":"海博道与安平路交口"},{"KKBH":"610256114","HPHM":"津AD80308","JGSK":"2021-04-01 17:22:22.293","CDBH":"8","XSFX":"由北向南","XSFXDM":"4","KKMC":"中天大道与和旭路交口"},{"KKBH":"610391007","HPHM":"津AF63698","JGSK":"2021-04-01 17:22:22.294","CDBH":"2","XSFX":"由东向西","XSFXDM":"1","KKMC":"和韵路与和风路交口"},{"KKBH":"610256112","HPHM":"冀H3G064","JGSK":"2021-04-01 17:22:22.333","CDBH":"9","XSFX":"由南向北","XSFXDM":"3","KKMC":"中天大道与中津大道交口"},{"KKBH":"6102610030000","HPHM":"津C670T6","JGSK":"2021-04-01 17:22:22.364","CDBH":"8","XSFX":"由北向南","XSFXDM":"4","KKMC":"中生大道与静湖南路交口正向"},{"KKBH":"7208210040000","HPHM":"鲁A073L3","JGSK":"2021-04-01 17:22:22.365","CDBH":"3","XSFX":"由南向北","XSFXDM":"3","KKMC":"动漫西路与动漫北路交口正向"},{"KKBH":"610286127","HPHM":"津GFU598","JGSK":"2021-04-01 17:22:22.381","CDBH":"1","XSFX":"由东向西","XSFXDM":"1","KKMC":"中津大道与和畅路交口"},{"KKBH":"610256115","HPHM":"冀J5N2X0","JGSK":"2021-04-01 17:22:22.381","CDBH":"11","XSFX":"由北向南","XSFXDM":"4","KKMC":"中天大道与中生大道交口"},{"KKBH":"610271009","HPHM":"津RRE430","JGSK":"2021-04-01 17:22:22.387","CDBH":"4","XSFX":"由西向东","XSFXDM":"2","KKMC":"中新大道与泰七路交口"},{"KKBH":"610256111","HPHM":"津A09826D","JGSK":"2021-04-01 17:22:22.397","CDBH":"5","XSFX":"由南向北","XSFXDM":"3","KKMC":"中天大道与和惠路交口"},{"KKBH":"610401004","HPHM":"津A7P638","JGSK":"2021-04-01 17:22:22.4","CDBH":"10","XSFX":"由北向南","XSFXDM":"4","KKMC":"和畅路与和风路交口"},{"KKBH":"610266118","HPHM":"津NHZ531","JGSK":"2021-04-01 17:22:22.418","CDBH":"4","XSFX":"由西向东","XSFXDM":"2","KKMC":"中生大道与和畅路交口"},{"KKBH":"711","HPHM":"津KAQ858","JGSK":"2021-04-01 17:22:22.462","CDBH":"8","XSFX":"由北向南","XSFXDM":"4","KKMC":"不礼让行人中新大道与和旭路交口"},{"KKBH":"720861003000","HPHM":"津GEU985","JGSK":"2021-04-01 17:22:22.483","CDBH":"3","XSFX":"由东向西","XSFXDM":"1","KKMC":"海晨道与安明路交口"},{"KKBH":"7208610020000","HPHM":"鲁KJ625P","JGSK":"2021-04-01 17:22:22.496","CDBH":"10","XSFX":"由北向南","XSFXDM":"4","KKMC":"海晨道与安正路交口正向"},{"KKBH":"720881002000","HPHM":"冀CXR224","JGSK":"2021-04-01 17:22:22.503","CDBH":"12","XSFX":"由北向南","XSFXDM":"4","KKMC":"海旭道与安正路交口"},{"KKBH":"610391006","HPHM":"津C1L782","JGSK":"2021-04-01 17:22:22.504","CDBH":"4","XSFX":"由西向东","XSFXDM":"2","KKMC":"和韵路与和意路交口"},{"KKBH":"7208610030000","HPHM":"冀DU280Z","JGSK":"2021-04-01 17:22:22.508","CDBH":"5","XSFX":"由西向东","XSFXDM":"2","KKMC":"海晨道与安明路交口正向"},{"KKBH":"610266118","HPHM":"鄂C2876R","JGSK":"2021-04-01 17:22:22.516","CDBH":"10","XSFX":"由北向南","XSFXDM":"4","KKMC":"中生大道与和畅路交口"},{"KKBH":"728031003000","HPHM":"冀B5S8U6","JGSK":"2021-04-01 17:22:22.541","CDBH":"3","XSFX":"由南向北","XSFXDM":"3","KKMC":"动漫中路与文二路交口"},{"KKBH":"711","HPHM":"津MPE629","JGSK":"2021-04-01 17:22:22.625","CDBH":"7","XSFX":"由北向南","XSFXDM":"4","KKMC":"不礼让行人中新大道与和旭路交口"},{"KKBH":"7208710020000","HPHM":"津C5Z801","JGSK":"2021-04-01 17:22:22.633","CDBH":"5","XSFX":"由南向北","XSFXDM":"3","KKMC":"安正路与芳菲路交口正向"},{"KKBH":"610391007","HPHM":"津FQQ259","JGSK":"2021-04-01 17:22:22.671","CDBH":"3","XSFX":"由东向西","XSFXDM":"1","KKMC":"和韵路与和风路交口"},{"KKBH":"610271009","HPHM":"津APL626","JGSK":"2021-04-01 17:22:22.681","CDBH":"8","XSFX":"由南向北","XSFXDM":"3","KKMC":"中新大道与泰七路交口"},{"KKBH":"610256115","HPHM":"津HV6364","JGSK":"2021-04-01 17:22:22.702","CDBH":"9","XSFX":"由南向北","XSFXDM":"3","KKMC":"中天大道与中生大道交口"},{"KKBH":"720881006000","HPHM":"皖LAR395","JGSK":"2021-04-01 17:22:22.714","CDBH":"2","XSFX":"由西向东","XSFXDM":"2","KKMC":"海旭道与庄盛路交口"},{"KKBH":"7208810020000","HPHM":"粤G60040","JGSK":"2021-04-01 17:22:22.776","CDBH":"4","XSFX":"由东向西","XSFXDM":"1","KKMC":"海旭道与安正路交口正向"},{"KKBH":"610256116","HPHM":"津ADL2766","JGSK":"2021-04-01 17:22:22.792","CDBH":"7","XSFX":"由南向北","XSFXDM":"3","KKMC":"中天大道与和顺路交口"},{"KKBH":"610391007","HPHM":"津HSN061","JGSK":"2021-04-01 17:22:22.859","CDBH":"9","XSFX":"由南向北","XSFXDM":"3","KKMC":"和韵路与和风路交口"},{"KKBH":"610266117","HPHM":"津A9K927","JGSK":"2021-04-01 17:22:22.881","CDBH":"5","XSFX":"由西向东","XSFXDM":"2","KKMC":"中生大道与和韵路交口"},{"KKBH":"7208910030000","HPHM":"津HZJ185","JGSK":"2021-04-01 17:22:22.93","CDBH":"11","XSFX":"由北向南","XSFXDM":"4","KKMC":"海博道与安正路交口正向"},{"KKBH":"610391007","HPHM":"津AFR130","JGSK":"2021-04-01 17:22:22.987","CDBH":"5","XSFX":"由西向东","XSFXDM":"2","KKMC":"和韵路与和风路交口"},{"KKBH":"610266118","HPHM":"津REF280","JGSK":"2021-04-01 17:22:23.058","CDBH":"3","XSFX":"由东向西","XSFXDM":"1","KKMC":"中生大道与和畅路交口"},{"KKBH":"7208610030000","HPHM":"豫CF8F05","JGSK":"2021-04-01 17:22:23.067","CDBH":"7","XSFX":"由南向北","XSFXDM":"3","KKMC":"海晨道与安明路交口正向"},{"KKBH":"610266117","HPHM":"津HSH707","JGSK":"2021-04-01 17:22:23.106","CDBH":"5","XSFX":"由西向东","XSFXDM":"2","KKMC":"中生大道与和韵路交口"},{"KKBH":"7280310030000","HPHM":"冀R192T9","JGSK":"2021-04-01 17:22:23.123","CDBH":"3","XSFX":"由南向北","XSFXDM":"3","KKMC":"动漫中路与文二路交口正向"},{"KKBH":"610391006","HPHM":"津C90X29","JGSK":"2021-04-01 17:22:23.143","CDBH":"5","XSFX":"由西向东","XSFXDM":"2","KKMC":"和韵路与和意路交口"},{"KKBH":"720891003000","HPHM":"津B39923","JGSK":"2021-04-01 17:22:23.143","CDBH":"7","XSFX":"由南向北","XSFXDM":"3","KKMC":"海博道与安正路交口"},{"KKBH":"610276126","HPHM":"津HPX066","JGSK":"2021-04-01 17:22:23.187","CDBH":"8","XSFX":"由北向南","XSFXDM":"4","KKMC":"中新大道与和意路交口"},{"KKBH":"610401004","HPHM":"车牌","JGSK":"2021-04-01 17:22:23.194","CDBH":"11","XSFX":"由北向南","XSFXDM":"4","KKMC":"和畅路与和风路交口"},{"KKBH":"610391007","HPHM":"津FAT315","JGSK":"2021-04-01 17:22:23.196","CDBH":"1","XSFX":"由东向西","XSFXDM":"1","KKMC":"和韵路与和风路交口"},{"KKBH":"610266118","HPHM":"津HHL327","JGSK":"2021-04-01 17:22:23.199","CDBH":"8","XSFX":"由南向北","XSFXDM":"3","KKMC":"中生大道与和畅路交口"},{"KKBH":"720891004000","HPHM":"津LW6662","JGSK":"2021-04-01 17:22:23.233","CDBH":"5","XSFX":"由西向东","XSFXDM":"2","KKMC":"海博道与安平路交口"},{"KKBH":"7208710020000","HPHM":"津KML190","JGSK":"2021-04-01 17:22:23.258","CDBH":"8","XSFX":"由北向南","XSFXDM":"4","KKMC":"安正路与芳菲路交口正向"},{"KKBH":"610391007","HPHM":"鲁DT999B","JGSK":"2021-04-01 17:22:23.259","CDBH":"7","XSFX":"由南向北","XSFXDM":"3","KKMC":"和韵路与和风路交口"},{"KKBH":"720891003000","HPHM":"皖SZA570","JGSK":"2021-04-01 17:22:23.301","CDBH":"8","XSFX":"由南向北","XSFXDM":"3","KKMC":"海博道与安正路交口"},{"KKBH":"610271009","HPHM":"津K70209","JGSK":"2021-04-01 17:22:23.32","CDBH":"7","XSFX":"由南向北","XSFXDM":"3","KKMC":"中新大道与泰七路交口"},{"KKBH":"720861003000","HPHM":"京P56J52","JGSK":"2021-04-01 17:22:23.322","CDBH":"10","XSFX":"由北向南","XSFXDM":"4","KKMC":"海晨道与安明路交口"},{"KKBH":"610391006","HPHM":"鲁R2M36G","JGSK":"2021-04-01 17:22:23.34","CDBH":"1","XSFX":"由东向西","XSFXDM":"1","KKMC":"和韵路与和意路交口"},{"KKBH":"610286127","HPHM":"津C683S7","JGSK":"2021-04-01 17:22:23.355","CDBH":"2","XSFX":"由东向西","XSFXDM":"1","KKMC":"中津大道与和畅路交口"},{"KKBH":"610266118","HPHM":"津A13Z31","JGSK":"2021-04-01 17:22:23.379","CDBH":"2","XSFX":"由东向西","XSFXDM":"1","KKMC":"中生大道与和畅路交口"},{"KKBH":"610271009","HPHM":"津JC5656","JGSK":"2021-04-01 17:22:23.43","CDBH":"11","XSFX":"由北向南","XSFXDM":"4","KKMC":"中新大道与泰七路交口"},{"KKBH":"610271008","HPHM":"车牌","JGSK":"2021-04-01 17:22:23.451","CDBH":"4","XSFX":"由北向南","XSFXDM":"4","KKMC":"中新大道与航母主题公园支路交口"},{"KKBH":"610276124","HPHM":"津ADC8165","JGSK":"2021-04-01 17:22:23.455","CDBH":"7","XSFX":"由南向北","XSFXDM":"3","KKMC":"中新大道与中生大道交口"},{"KKBH":"610271009","HPHM":"津DYT730","JGSK":"2021-04-01 17:22:23.563","CDBH":"8","XSFX":"由南向北","XSFXDM":"3","KKMC":"中新大道与泰七路交口"},{"KKBH":"610286127","HPHM":"津HGT359","JGSK":"2021-04-01 17:22:23.57","CDBH":"7","XSFX":"由南向北","XSFXDM":"3","KKMC":"中津大道与和畅路交口"},{"KKBH":"610256112","HPHM":"鲁MN690F","JGSK":"2021-04-01 17:22:23.578","CDBH":"6","XSFX":"由西向东","XSFXDM":"2","KKMC":"中天大道与中津大道交口"},{"KKBH":"610276126","HPHM":"车牌","JGSK":"2021-04-01 17:22:23.579","CDBH":"7","XSFX":"由北向南","XSFXDM":"4","KKMC":"中新大道与和意路交口"},{"KKBH":"720881004000","HPHM":"津DKC339","JGSK":"2021-04-01 17:22:23.602","CDBH":"10","XSFX":"由西向东","XSFXDM":"2","KKMC":"海旭道与永盛路交口"},{"KKBH":"610401004","HPHM":"黑DM7720","JGSK":"2021-04-01 17:22:23.633","CDBH":"5","XSFX":"由西向东","XSFXDM":"2","KKMC":"和畅路与和风路交口"},{"KKBH":"610391008","HPHM":"津RR2608","JGSK":"2021-04-01 17:22:23.664","CDBH":"5","XSFX":"由西向东","XSFXDM":"2","KKMC":"和韵路与和旭路交口"},{"KKBH":"610391006","HPHM":"津C5S070","JGSK":"2021-04-01 17:22:23.688","CDBH":"1","XSFX":"由东向西","XSFXDM":"1","KKMC":"和韵路与和意路交口"},{"KKBH":"711","HPHM":"津MLX389","JGSK":"2021-04-01 17:22:23.72","CDBH":"5","XSFX":"由南向北","XSFXDM":"3","KKMC":"不礼让行人中新大道与和旭路交口"},{"KKBH":"610286127","HPHM":"津DHJ009","JGSK":"2021-04-01 17:22:23.762","CDBH":"1","XSFX":"由东向西","XSFXDM":"1","KKMC":"中津大道与和畅路交口"},{"KKBH":"610271008","HPHM":"车牌","JGSK":"2021-04-01 17:22:23.771","CDBH":"5","XSFX":"由北向南","XSFXDM":"4","KKMC":"中新大道与航母主题公园支路交口"},{"KKBH":"610271009","HPHM":"津JE5532","JGSK":"2021-04-01 17:22:23.796","CDBH":"10","XSFX":"由北向南","XSFXDM":"4","KKMC":"中新大道与泰七路交口"},{"KKBH":"7208610030000","HPHM":"津A2S408","JGSK":"2021-04-01 17:22:23.814","CDBH":"11","XSFX":"由北向南","XSFXDM":"4","KKMC":"海晨道与安明路交口正向"},{"KKBH":"720881002000","HPHM":"津C6U968","JGSK":"2021-04-01 17:22:23.832","CDBH":"3","XSFX":"由东向西","XSFXDM":"1","KKMC":"海旭道与安正路交口"},{"KKBH":"7208810020000","HPHM":"津HZX321","JGSK":"2021-04-01 17:22:23.879","CDBH":"13","XSFX":"由北向南","XSFXDM":"4","KKMC":"海旭道与安正路交口正向"},{"KKBH":"720871002000","HPHM":"津ACN565","JGSK":"2021-04-01 17:22:23.886","CDBH":"5","XSFX":"由南向北","XSFXDM":"3","KKMC":"安正路与芳菲路交口"},{"KKBH":"610276124","HPHM":"津JZX350","JGSK":"2021-04-01 17:22:23.889","CDBH":"5","XSFX":"由西向东","XSFXDM":"2","KKMC":"中新大道与中生大道交口"},{"KKBH":"7208710020000","HPHM":"津KZL868","JGSK":"2021-04-01 17:22:23.91","CDBH":"9","XSFX":"由北向南","XSFXDM":"4","KKMC":"安正路与芳菲路交口正向"},{"KKBH":"610276126","HPHM":"津C28Z39","JGSK":"2021-04-01 17:22:23.985","CDBH":"7","XSFX":"由北向南","XSFXDM":"4","KKMC":"中新大道与和意路交口"},{"KKBH":"610276126","HPHM":"津AD61726","JGSK":"2021-04-01 17:22:23.995","CDBH":"4","XSFX":"由南向北","XSFXDM":"3","KKMC":"中新大道与和意路交口"},{"KKBH":"7208610020000","HPHM":"津A04Q66","JGSK":"2021-04-01 17:22:24.004","CDBH":"10","XSFX":"由北向南","XSFXDM":"4","KKMC":"海晨道与安正路交口正向"},{"KKBH":"610276126","HPHM":"皖H20M95","JGSK":"2021-04-01 17:22:24.024","CDBH":"5","XSFX":"由南向北","XSFXDM":"3","KKMC":"中新大道与和意路交口"},{"KKBH":"610256115","HPHM":"津A8V252","JGSK":"2021-04-01 17:22:24.063","CDBH":"12","XSFX":"由北向南","XSFXDM":"4","KKMC":"中天大道与中生大道交口"},{"KKBH":"7208910050000","HPHM":"豫ERB638","JGSK":"2021-04-01 17:22:24.088","CDBH":"6","XSFX":"由西向东","XSFXDM":"2","KKMC":"海博道与安明路交口正向"},{"KKBH":"610271010","HPHM":"津DXX655","JGSK":"2021-04-01 17:22:24.111","CDBH":"4","XSFX":"由南向北","XSFXDM":"3","KKMC":"中新大道与华五路交口"},{"KKBH":"610276126","HPHM":"津H51133","JGSK":"2021-04-01 17:22:24.172","CDBH":"7","XSFX":"由北向南","XSFXDM":"4","KKMC":"中新大道与和意路交口"},{"KKBH":"610276125","HPHM":"京NV0475","JGSK":"2021-04-01 17:22:24.177","CDBH":"5","XSFX":"由南向北","XSFXDM":"3","KKMC":"中新大道与和顺路交口"},{"KKBH":"7208810040000","HPHM":"冀J367SV","JGSK":"2021-04-01 17:22:24.205","CDBH":"4","XSFX":"由西向东","XSFXDM":"2","KKMC":"海旭道与永盛路交口正向"},{"KKBH":"610276125","HPHM":"津C016H7","JGSK":"2021-04-01 17:22:24.208","CDBH":"5","XSFX":"由南向北","XSFXDM":"3","KKMC":"中新大道与和顺路交口"},{"KKBH":"610266118","HPHM":"津HAY927","JGSK":"2021-04-01 17:22:24.281","CDBH":"5","XSFX":"由西向东","XSFXDM":"2","KKMC":"中生大道与和畅路交口"},{"KKBH":"610256111","HPHM":"冀GW1260","JGSK":"2021-04-01 17:22:24.303","CDBH":"1","XSFX":"由西向东","XSFXDM":"2","KKMC":"中天大道与和惠路交口"},{"KKBH":"610276124","HPHM":"津NQV986","JGSK":"2021-04-01 17:22:24.315","CDBH":"1","XSFX":"由东向西","XSFXDM":"1","KKMC":"中新大道与中生大道交口"},{"KKBH":"610391007","HPHM":"冀B6H3F8","JGSK":"2021-04-01 17:22:24.349","CDBH":"4","XSFX":"由西向东","XSFXDM":"2","KKMC":"和韵路与和风路交口"},{"KKBH":"610266118","HPHM":"津RG8485","JGSK":"2021-04-01 17:22:24.363","CDBH":"2","XSFX":"由东向西","XSFXDM":"1","KKMC":"中生大道与和畅路交口"},{"KKBH":"610271009","HPHM":"津MD3033","JGSK":"2021-04-01 17:22:24.407","CDBH":"11","XSFX":"由北向南","XSFXDM":"4","KKMC":"中新大道与泰七路交口"},{"KKBH":"7205710040000","HPHM":"津MCB955","JGSK":"2021-04-01 17:22:24.418","CDBH":"3","XSFX":"由西向东","XSFXDM":"2","KKMC":"动漫东路与动漫中路交口正向"},{"KKBH":"610276126","HPHM":"津J16456","JGSK":"2021-04-01 17:22:24.438","CDBH":"2","XSFX":"由东向西","XSFXDM":"1","KKMC":"中新大道与和意路交口"},{"KKBH":"610256115","HPHM":"津B3M916","JGSK":"2021-04-01 17:22:24.464","CDBH":"10","XSFX":"由北向南","XSFXDM":"4","KKMC":"中天大道与中生大道交口"},{"KKBH":"610401005","HPHM":"冀B938G7","JGSK":"2021-04-01 17:22:24.495","CDBH":"7","XSFX":"由南向北","XSFXDM":"3","KKMC":"和畅路与和顺路交口"},{"KKBH":"720891004000","HPHM":"车牌","JGSK":"2021-04-01 17:22:24.497","CDBH":"9","XSFX":"由南向北","XSFXDM":"3","KKMC":"海博道与安平路交口"},{"KKBH":"7208910040000","HPHM":"车牌","JGSK":"2021-04-01 17:22:24.498","CDBH":"6","XSFX":"由西向东","XSFXDM":"2","KKMC":"海博道与安平路交口正向"},{"KKBH":"610256114","HPHM":"津AD65275","JGSK":"2021-04-01 17:22:24.528","CDBH":"7","XSFX":"由北向南","XSFXDM":"4","KKMC":"中天大道与和旭路交口"},{"KKBH":"610401005","HPHM":"鲁B9XK73","JGSK":"2021-04-01 17:22:24.546","CDBH":"8","XSFX":"由南向北","XSFXDM":"3","KKMC":"和畅路与和顺路交口"},{"KKBH":"720891006000","HPHM":"津KT5610","JGSK":"2021-04-01 17:22:24.553","CDBH":"3","XSFX":"由东向西","XSFXDM":"1","KKMC":"海博道与永盛路交口"},{"KKBH":"6103261420000","HPHM":"津RKP781","JGSK":"2021-04-01 17:22:24.555","CDBH":"7","XSFX":"由南向北","XSFXDM":"3","KKMC":"中成大道与泰七路交口正向"},{"KKBH":"610276125","HPHM":"津AGX423","JGSK":"2021-04-01 17:22:24.572","CDBH":"4","XSFX":"由南向北","XSFXDM":"3","KKMC":"中新大道与和顺路交口"},{"KKBH":"610391008","HPHM":"车牌","JGSK":"2021-04-01 17:22:24.664","CDBH":"4","XSFX":"由西向东","XSFXDM":"2","KKMC":"和韵路与和旭路交口"},{"KKBH":"720891006000","HPHM":"津K13680","JGSK":"2021-04-01 17:22:24.676","CDBH":"6","XSFX":"由西向东","XSFXDM":"2","KKMC":"海博道与永盛路交口"},{"KKBH":"7208810020000","HPHM":"津NXL083","JGSK":"2021-04-01 17:22:24.685","CDBH":"12","XSFX":"由北向南","XSFXDM":"4","KKMC":"海旭道与安正路交口正向"},{"KKBH":"720871002000","HPHM":"津C806S7","JGSK":"2021-04-01 17:22:24.689","CDBH":"6","XSFX":"由南向北","XSFXDM":"3","KKMC":"安正路与芳菲路交口"},{"KKBH":"610391007","HPHM":"津NRX609","JGSK":"2021-04-01 17:22:24.698","CDBH":"9","XSFX":"由南向北","XSFXDM":"3","KKMC":"和韵路与和风路交口"},{"KKBH":"610266117","HPHM":"津H33716","JGSK":"2021-04-01 17:22:24.722","CDBH":"4","XSFX":"由西向东","XSFXDM":"2","KKMC":"中生大道与和韵路交口"},{"KKBH":"7208910060000","HPHM":"津FEF560","JGSK":"2021-04-01 17:22:24.75","CDBH":"3","XSFX":"由东向西","XSFXDM":"1","KKMC":"海博道与永盛路交口正向"},{"KKBH":"610401005","HPHM":"鲁UWW032","JGSK":"2021-04-01 17:22:24.774","CDBH":"7","XSFX":"由南向北","XSFXDM":"3","KKMC":"和畅路与和顺路交口"},{"KKBH":"610256115","HPHM":"津AF06075","JGSK":"2021-04-01 17:22:24.783","CDBH":"9","XSFX":"由南向北","XSFXDM":"3","KKMC":"中天大道与中生大道交口"},{"KKBH":"7280310030000","HPHM":"津JWZ779","JGSK":"2021-04-01 17:22:24.789","CDBH":"3","XSFX":"由南向北","XSFXDM":"3","KKMC":"动漫中路与文二路交口正向"},{"KKBH":"610401005","HPHM":"冀BH09P1","JGSK":"2021-04-01 17:22:24.806","CDBH":"7","XSFX":"由南向北","XSFXDM":"3","KKMC":"和畅路与和顺路交口"},{"KKBH":"610276126","HPHM":"鲁B96JT5","JGSK":"2021-04-01 17:22:24.812","CDBH":"5","XSFX":"由南向北","XSFXDM":"3","KKMC":"中新大道与和意路交口"},{"KKBH":"7208610020000","HPHM":"津ADJ3535","JGSK":"2021-04-01 17:22:24.812","CDBH":"5","XSFX":"由西向东","XSFXDM":"2","KKMC":"海晨道与安正路交口正向"},{"KKBH":"610271008","HPHM":"冀BW335L","JGSK":"2021-04-01 17:22:24.814","CDBH":"2","XSFX":"由南向北","XSFXDM":"3","KKMC":"中新大道与航母主题公园支路交口"},{"KKBH":"720891005000","HPHM":"鄂A51A9H","JGSK":"2021-04-01 17:22:24.821","CDBH":"7","XSFX":"由西向东","XSFXDM":"2","KKMC":"海博道与安明路交口"},{"KKBH":"7208610030000","HPHM":"津GDR089","JGSK":"2021-04-01 17:22:24.838","CDBH":"4","XSFX":"由西向东","XSFXDM":"2","KKMC":"海晨道与安明路交口正向"},{"KKBH":"610266117","HPHM":"吉CQE718","JGSK":"2021-04-01 17:22:24.842","CDBH":"5","XSFX":"由西向东","XSFXDM":"2","KKMC":"中生大道与和韵路交口"},{"KKBH":"7208810020000","HPHM":"津GLY611","JGSK":"2021-04-01 17:22:24.852","CDBH":"10","XSFX":"由南向北","XSFXDM":"3","KKMC":"海旭道与安正路交口正向"},{"KKBH":"7208610020000","HPHM":"冀DW589R","JGSK":"2021-04-01 17:22:24.911","CDBH":"4","XSFX":"由西向东","XSFXDM":"2","KKMC":"海晨道与安正路交口正向"},{"KKBH":"610276124","HPHM":"津ADB1068","JGSK":"2021-04-01 17:22:24.953","CDBH":"2","XSFX":"由东向西","XSFXDM":"1","KKMC":"中新大道与中生大道交口"},{"KKBH":"720891004000","HPHM":"车牌","JGSK":"2021-04-01 17:22:24.969","CDBH":"9","XSFX":"由南向北","XSFXDM":"3","KKMC":"海博道与安平路交口"},{"KKBH":"7208910030000","HPHM":"车牌","JGSK":"2021-04-01 17:22:25.092","CDBH":"9","XSFX":"由南向北","XSFXDM":"3","KKMC":"海博道与安正路交口正向"},{"KKBH":"610256116","HPHM":"津JAF161","JGSK":"2021-04-01 17:22:25.106","CDBH":"8","XSFX":"由南向北","XSFXDM":"3","KKMC":"中天大道与和顺路交口"},{"KKBH":"7205610020000","HPHM":"津RDN296","JGSK":"2021-04-01 17:22:25.193","CDBH":"1","XSFX":"由东向西","XSFXDM":"1","KKMC":"动漫北路与文三路交口正向"},{"KKBH":"610276124","HPHM":"津DYJ830","JGSK":"2021-04-01 17:22:25.194","CDBH":"3","XSFX":"由东向西","XSFXDM":"1","KKMC":"中新大道与中生大道交口"},{"KKBH":"7280310060000","HPHM":"冀A232T1","JGSK":"2021-04-01 17:22:25.198","CDBH":"5","XSFX":"由南向北","XSFXDM":"3","KKMC":"动漫中路与文三路交口正向"},{"KKBH":"720881002000","HPHM":"津DHX209","JGSK":"2021-04-01 17:22:25.199","CDBH":"4","XSFX":"由东向西","XSFXDM":"1","KKMC":"海旭道与安正路交口"},{"KKBH":"610276124","HPHM":"冀B9ND46","JGSK":"2021-04-01 17:22:25.21","CDBH":"8","XSFX":"由南向北","XSFXDM":"3","KKMC":"中新大道与中生大道交口"},{"KKBH":"610266118","HPHM":"津RVV600","JGSK":"2021-04-01 17:22:25.218","CDBH":"5","XSFX":"由西向东","XSFXDM":"2","KKMC":"中生大道与和畅路交口"},{"KKBH":"720891003000","HPHM":"津C1D559","JGSK":"2021-04-01 17:22:25.225","CDBH":"9","XSFX":"由南向北","XSFXDM":"3","KKMC":"海博道与安正路交口"},{"KKBH":"610271009","HPHM":"津ADY867","JGSK":"2021-04-01 17:22:25.24","CDBH":"8","XSFX":"由南向北","XSFXDM":"3","KKMC":"中新大道与泰七路交口"},{"KKBH":"610256115","HPHM":"津NYD022","JGSK":"2021-04-01 17:22:25.24","CDBH":"11","XSFX":"由北向南","XSFXDM":"4","KKMC":"中天大道与中生大道交口"},{"KKBH":"610256115","HPHM":"冀J5N2X0","JGSK":"2021-04-01 17:22:25.263","CDBH":"11","XSFX":"由北向南","XSFXDM":"4","KKMC":"中天大道与中生大道交口"},{"KKBH":"610266118","HPHM":"津RAE257","JGSK":"2021-04-01 17:22:25.298","CDBH":"3","XSFX":"由东向西","XSFXDM":"1","KKMC":"中生大道与和畅路交口"},{"KKBH":"610271008","HPHM":"津A06016D","JGSK":"2021-04-01 17:22:25.331","CDBH":"5","XSFX":"由北向南","XSFXDM":"4","KKMC":"中新大道与航母主题公园支路交口"},{"KKBH":"7208810020000","HPHM":"鲁N2725X","JGSK":"2021-04-01 17:22:25.335","CDBH":"9","XSFX":"由南向北","XSFXDM":"3","KKMC":"海旭道与安正路交口正向"},{"KKBH":"7209010020000","HPHM":"鲁A8Q5K6","JGSK":"2021-04-01 17:22:25.374","CDBH":"8","XSFX":"由南向北","XSFXDM":"3","KKMC":"玉林道与安正路交口正向"},{"KKBH":"610266118","HPHM":"津MFY667","JGSK":"2021-04-01 17:22:25.378","CDBH":"2","XSFX":"由东向西","XSFXDM":"1","KKMC":"中生大道与和畅路交口"},{"KKBH":"720891003000","HPHM":"冀B6G6L5","JGSK":"2021-04-01 17:22:25.384","CDBH":"7","XSFX":"由南向北","XSFXDM":"3","KKMC":"海博道与安正路交口"},{"KKBH":"610266118","HPHM":"津NZE880","JGSK":"2021-04-01 17:22:25.456","CDBH":"6","XSFX":"由西向东","XSFXDM":"2","KKMC":"中生大道与和畅路交口"},{"KKBH":"610271008","HPHM":"车牌","JGSK":"2021-04-01 17:22:25.51","CDBH":"4","XSFX":"由北向南","XSFXDM":"4","KKMC":"中新大道与航母主题公园支路交口"},{"KKBH":"610276125","HPHM":"津NSA618","JGSK":"2021-04-01 17:22:25.6","CDBH":"1","XSFX":"由东向西","XSFXDM":"1","KKMC":"中新大道与和顺路交口"},{"KKBH":"7208810020000","HPHM":"津A0R545","JGSK":"2021-04-01 17:22:25.61","CDBH":"4","XSFX":"由东向西","XSFXDM":"1","KKMC":"海旭道与安正路交口正向"},{"KKBH":"720881002000","HPHM":"冀E05L98","JGSK":"2021-04-01 17:22:25.623","CDBH":"12","XSFX":"由北向南","XSFXDM":"4","KKMC":"海旭道与安正路交口"},{"KKBH":"720881002000","HPHM":"津G29136","JGSK":"2021-04-01 17:22:25.624","CDBH":"13","XSFX":"由北向南","XSFXDM":"4","KKMC":"海旭道与安正路交口"},{"KKBH":"610256114","HPHM":"津MWN365","JGSK":"2021-04-01 17:22:25.648","CDBH":"9","XSFX":"由北向南","XSFXDM":"4","KKMC":"中天大道与和旭路交口"},{"KKBH":"610266117","HPHM":"津A2V281","JGSK":"2021-04-01 17:22:25.649","CDBH":"6","XSFX":"由西向东","XSFXDM":"2","KKMC":"中生大道与和韵路交口"},{"KKBH":"7208810020000","HPHM":"津JCM669","JGSK":"2021-04-01 17:22:25.661","CDBH":"2","XSFX":"由东向西","XSFXDM":"1","KKMC":"海旭道与安正路交口正向"},{"KKBH":"610256114","HPHM":"冀B6BV06","JGSK":"2021-04-01 17:22:25.666","CDBH":"1","XSFX":"由西向东","XSFXDM":"2","KKMC":"中天大道与和旭路交口"},{"KKBH":"610276124","HPHM":"津MNL286","JGSK":"2021-04-01 17:22:25.688","CDBH":"8","XSFX":"由南向北","XSFXDM":"3","KKMC":"中新大道与中生大道交口"},{"KKBH":"6103261420000","HPHM":"辽PRT715","JGSK":"2021-04-01 17:22:25.709","CDBH":"4","XSFX":"由西向东","XSFXDM":"2","KKMC":"中成大道与泰七路交口正向"},{"KKBH":"7208610020000","HPHM":"蒙A167PA","JGSK":"2021-04-01 17:22:25.775","CDBH":"10","XSFX":"由北向南","XSFXDM":"4","KKMC":"海晨道与安正路交口正向"},{"KKBH":"610276126","HPHM":"京GCV150","JGSK":"2021-04-01 17:22:25.864","CDBH":"4","XSFX":"由南向北","XSFXDM":"3","KKMC":"中新大道与和意路交口"},{"KKBH":"720811002000","HPHM":"冀J052LR","JGSK":"2021-04-01 17:22:25.871","CDBH":"4","XSFX":"由南向北","XSFXDM":"3","KKMC":"动漫南路与文一路交口"},{"KKBH":"610271009","HPHM":"津HVT696","JGSK":"2021-04-01 17:22:25.871","CDBH":"10","XSFX":"由北向南","XSFXDM":"4","KKMC":"中新大道与泰七路交口"},{"KKBH":"720881002000","HPHM":"辽GLD436","JGSK":"2021-04-01 17:22:25.886","CDBH":"1","XSFX":"由东向西","XSFXDM":"1","KKMC":"海旭道与安正路交口"},{"KKBH":"610256114","HPHM":"津A0U873","JGSK":"2021-04-01 17:22:25.906","CDBH":"7","XSFX":"由北向南","XSFXDM":"4","KKMC":"中天大道与和旭路交口"},{"KKBH":"610391007","HPHM":"黑G51429","JGSK":"2021-04-01 17:22:25.943","CDBH":"10","XSFX":"由北向南","XSFXDM":"4","KKMC":"和韵路与和风路交口"},{"KKBH":"610276125","HPHM":"津N71816","JGSK":"2021-04-01 17:22:26.024","CDBH":"5","XSFX":"由南向北","XSFXDM":"3","KKMC":"中新大道与和顺路交口"},{"KKBH":"7205410040000","HPHM":"津HQ0003","JGSK":"2021-04-01 17:22:26.033","CDBH":"4","XSFX":"由西向东","XSFXDM":"2","KKMC":"动漫环路东与动漫中路交口正向"},{"KKBH":"610266118","HPHM":"吉A021J8","JGSK":"2021-04-01 17:22:26.035","CDBH":"5","XSFX":"由西向东","XSFXDM":"2","KKMC":"中生大道与和畅路交口"},{"KKBH":"720901002000","HPHM":"津DKC223","JGSK":"2021-04-01 17:22:26.074","CDBH":"8","XSFX":"由南向北","XSFXDM":"3","KKMC":"玉林道与安正路交口"},{"KKBH":"720891004000","HPHM":"车牌","JGSK":"2021-04-01 17:22:26.088","CDBH":"9","XSFX":"由南向北","XSFXDM":"3","KKMC":"海博道与安平路交口"},{"KKBH":"728031006000","HPHM":"冀B8Z2K8","JGSK":"2021-04-01 17:22:26.096","CDBH":"6","XSFX":"由南向北","XSFXDM":"3","KKMC":"动漫中路与文三路交口"},{"KKBH":"610391008","HPHM":"津JP9188","JGSK":"2021-04-01 17:22:26.144","CDBH":"4","XSFX":"由西向东","XSFXDM":"2","KKMC":"和韵路与和旭路交口"},{"KKBH":"7208810020000","HPHM":"津HJ5260","JGSK":"2021-04-01 17:22:26.145","CDBH":"13","XSFX":"由北向南","XSFXDM":"4","KKMC":"海旭道与安正路交口正向"},{"KKBH":"610276124","HPHM":"津N05150","JGSK":"2021-04-01 17:22:26.219","CDBH":"11","XSFX":"由北向南","XSFXDM":"4","KKMC":"中新大道与中生大道交口"},{"KKBH":"610256113","HPHM":"津A7J722","JGSK":"2021-04-01 17:22:26.237","CDBH":"1","XSFX":"由西向东","XSFXDM":"2","KKMC":"中天大道与和风路交口"},{"KKBH":"720881004000","HPHM":"冀J367SV","JGSK":"2021-04-01 17:22:26.242","CDBH":"9","XSFX":"由西向东","XSFXDM":"2","KKMC":"海旭道与永盛路交口"},{"KKBH":"610276124","HPHM":"车牌","JGSK":"2021-04-01 17:22:26.25","CDBH":"8","XSFX":"由南向北","XSFXDM":"3","KKMC":"中新大道与中生大道交口"},{"KKBH":"610256116","HPHM":"津JLG660","JGSK":"2021-04-01 17:22:26.278","CDBH":"10","XSFX":"由北向南","XSFXDM":"4","KKMC":"中天大道与和顺路交口"},{"KKBH":"610391006","HPHM":"津C565H7","JGSK":"2021-04-01 17:22:26.312","CDBH":"1","XSFX":"由东向西","XSFXDM":"1","KKMC":"和韵路与和意路交口"},{"KKBH":"610256114","HPHM":"车牌","JGSK":"2021-04-01 17:22:26.353","CDBH":"8","XSFX":"由北向南","XSFXDM":"4","KKMC":"中天大道与和旭路交口"},{"KKBH":"728031003000","HPHM":"冀R192T9","JGSK":"2021-04-01 17:22:26.378","CDBH":"3","XSFX":"由南向北","XSFXDM":"3","KKMC":"动漫中路与文二路交口"},{"KKBH":"610401004","HPHM":"津FCC049","JGSK":"2021-04-01 17:22:26.382","CDBH":"10","XSFX":"由北向南","XSFXDM":"4","KKMC":"和畅路与和风路交口"},{"KKBH":"720891008000","HPHM":"苏FU03F6","JGSK":"2021-04-01 17:22:26.416","CDBH":"3","XSFX":"由东向西","XSFXDM":"1","KKMC":"海博道与荣盛路交口"},{"KKBH":"610271009","HPHM":"津A7U821","JGSK":"2021-04-01 17:22:26.455","CDBH":"7","XSFX":"由南向北","XSFXDM":"3","KKMC":"中新大道与泰七路交口"},{"KKBH":"610271009","HPHM":"津JE5532","JGSK":"2021-04-01 17:22:26.486","CDBH":"10","XSFX":"由北向南","XSFXDM":"4","KKMC":"中新大道与泰七路交口"},{"KKBH":"610276124","HPHM":"车牌","JGSK":"2021-04-01 17:22:26.528","CDBH":"6","XSFX":"由西向东","XSFXDM":"2","KKMC":"中新大道与中生大道交口"},{"KKBH":"720891004000","HPHM":"津ND0852","JGSK":"2021-04-01 17:22:26.587","CDBH":"5","XSFX":"由西向东","XSFXDM":"2","KKMC":"海博道与安平路交口"},{"KKBH":"720891003000","HPHM":"津HZJ185","JGSK":"2021-04-01 17:22:26.59","CDBH":"2","XSFX":"由东向西","XSFXDM":"1","KKMC":"海博道与安正路交口"},{"KKBH":"610276124","HPHM":"津JZB526","JGSK":"2021-04-01 17:22:26.592","CDBH":"3","XSFX":"由东向西","XSFXDM":"1","KKMC":"中新大道与中生大道交口"},{"KKBH":"610256113","HPHM":"津GUL530","JGSK":"2021-04-01 17:22:26.601","CDBH":"4","XSFX":"由南向北","XSFXDM":"3","KKMC":"中天大道与和风路交口"},{"KKBH":"7208610030000","HPHM":"鲁A1A1T2","JGSK":"2021-04-01 17:22:26.659","CDBH":"4","XSFX":"由西向东","XSFXDM":"2","KKMC":"海晨道与安明路交口正向"},{"KKBH":"610391006","HPHM":"津HK7202","JGSK":"2021-04-01 17:22:26.669","CDBH":"7","XSFX":"由南向北","XSFXDM":"3","KKMC":"和韵路与和意路交口"},{"KKBH":"610256114","HPHM":"津RQR506","JGSK":"2021-04-01 17:22:26.673","CDBH":"7","XSFX":"由北向南","XSFXDM":"4","KKMC":"中天大道与和旭路交口"},{"KKBH":"7208910030000","HPHM":"车牌","JGSK":"2021-04-01 17:22:26.684","CDBH":"9","XSFX":"由南向北","XSFXDM":"3","KKMC":"海博道与安正路交口正向"},{"KKBH":"610256113","HPHM":"津C83J98","JGSK":"2021-04-01 17:22:26.693","CDBH":"1","XSFX":"由西向东","XSFXDM":"2","KKMC":"中天大道与和风路交口"},{"KKBH":"7208710020000","HPHM":"车牌","JGSK":"2021-04-01 17:22:26.752","CDBH":"3","XSFX":"由西向东","XSFXDM":"2","KKMC":"安正路与芳菲路交口正向"},{"KKBH":"7208810020000","HPHM":"津A6U056","JGSK":"2021-04-01 17:22:26.804","CDBH":"12","XSFX":"由北向南","XSFXDM":"4","KKMC":"海旭道与安正路交口正向"},{"KKBH":"610401005","HPHM":"冀B8P05D","JGSK":"2021-04-01 17:22:26.806","CDBH":"7","XSFX":"由南向北","XSFXDM":"3","KKMC":"和畅路与和顺路交口"},{"KKBH":"610391007","HPHM":"津H60261","JGSK":"2021-04-01 17:22:26.859","CDBH":"9","XSFX":"由南向北","XSFXDM":"3","KKMC":"和韵路与和风路交口"},{"KKBH":"610276126","HPHM":"津AR6222","JGSK":"2021-04-01 17:22:26.868","CDBH":"8","XSFX":"由北向南","XSFXDM":"4","KKMC":"中新大道与和意路交口"},{"KKBH":"610401005","HPHM":"冀B938G7","JGSK":"2021-04-01 17:22:26.885","CDBH":"8","XSFX":"由南向北","XSFXDM":"3","KKMC":"和畅路与和顺路交口"},{"KKBH":"610276126","HPHM":"冀B3LB99","JGSK":"2021-04-01 17:22:26.885","CDBH":"4","XSFX":"由南向北","XSFXDM":"3","KKMC":"中新大道与和意路交口"},{"KKBH":"7280310060000","HPHM":"津NLF611","JGSK":"2021-04-01 17:22:26.888","CDBH":"6","XSFX":"由南向北","XSFXDM":"3","KKMC":"动漫中路与文三路交口正向"},{"KKBH":"610266118","HPHM":"津NHZ531","JGSK":"2021-04-01 17:22:26.895","CDBH":"4","XSFX":"由西向东","XSFXDM":"2","KKMC":"中生大道与和畅路交口"},{"KKBH":"720891005000","HPHM":"豫ERB638","JGSK":"2021-04-01 17:22:26.897","CDBH":"6","XSFX":"由西向东","XSFXDM":"2","KKMC":"海博道与安明路交口"},{"KKBH":"610286127","HPHM":"津RVV670","JGSK":"2021-04-01 17:22:26.898","CDBH":"3","XSFX":"由东向西","XSFXDM":"1","KKMC":"中津大道与和畅路交口"},{"KKBH":"610276126","HPHM":"鲁M6895Z","JGSK":"2021-04-01 17:22:26.947","CDBH":"7","XSFX":"由北向南","XSFXDM":"4","KKMC":"中新大道与和意路交口"},{"KKBH":"610276124","HPHM":"津JSH550","JGSK":"2021-04-01 17:22:26.953","CDBH":"1","XSFX":"由东向西","XSFXDM":"1","KKMC":"中新大道与中生大道交口"},{"KKBH":"610256114","HPHM":"津RRG967","JGSK":"2021-04-01 17:22:26.957","CDBH":"8","XSFX":"由北向南","XSFXDM":"4","KKMC":"中天大道与和旭路交口"},{"KKBH":"720891003000","HPHM":"冀B6G6L5","JGSK":"2021-04-01 17:22:26.987","CDBH":"7","XSFX":"由南向北","XSFXDM":"3","KKMC":"海博道与安正路交口"},{"KKBH":"720891003000","HPHM":"津C9Z935","JGSK":"2021-04-01 17:22:26.988","CDBH":"9","XSFX":"由南向北","XSFXDM":"3","KKMC":"海博道与安正路交口"},{"KKBH":"610266118","HPHM":"鄂C58V85","JGSK":"2021-04-01 17:22:26.994","CDBH":"10","XSFX":"由北向南","XSFXDM":"4","KKMC":"中生大道与和畅路交口"},{"KKBH":"610276124","HPHM":"冀B99FP7","JGSK":"2021-04-01 17:22:27.032","CDBH":"7","XSFX":"由南向北","XSFXDM":"3","KKMC":"中新大道与中生大道交口"},{"KKBH":"7208710020000","HPHM":"津ACR185","JGSK":"2021-04-01 17:22:27.048","CDBH":"9","XSFX":"由北向南","XSFXDM":"4","KKMC":"安正路与芳菲路交口正向"},{"KKBH":"610256114","HPHM":"津DLN917","JGSK":"2021-04-01 17:22:27.052","CDBH":"9","XSFX":"由北向南","XSFXDM":"4","KKMC":"中天大道与和旭路交口"},{"KKBH":"610266117","HPHM":"津FDD955","JGSK":"2021-04-01 17:22:27.061","CDBH":"6","XSFX":"由西向东","XSFXDM":"2","KKMC":"中生大道与和韵路交口"},{"KKBH":"610401005","HPHM":"辽LPA900","JGSK":"2021-04-01 17:22:27.067","CDBH":"7","XSFX":"由南向北","XSFXDM":"3","KKMC":"和畅路与和顺路交口"},{"KKBH":"610261003000","HPHM":"津C670T6","JGSK":"2021-04-01 17:22:27.095","CDBH":"17","XSFX":"由北向南","XSFXDM":"4","KKMC":"中生大道与静湖南路交口"},{"KKBH":"610276125","HPHM":"津RLN892","JGSK":"2021-04-01 17:22:27.121","CDBH":"4","XSFX":"由南向北","XSFXDM":"3","KKMC":"中新大道与和顺路交口"},{"KKBH":"610271009","HPHM":"鲁VB219L","JGSK":"2021-04-01 17:22:27.14","CDBH":"8","XSFX":"由南向北","XSFXDM":"3","KKMC":"中新大道与泰七路交口"},{"KKBH":"610276126","HPHM":"冀B2T56W","JGSK":"2021-04-01 17:22:27.144","CDBH":"5","XSFX":"由南向北","XSFXDM":"3","KKMC":"中新大道与和意路交口"},{"KKBH":"610391007","HPHM":"津FNQ169","JGSK":"2021-04-01 17:22:27.152","CDBH":"7","XSFX":"由南向北","XSFXDM":"3","KKMC":"和韵路与和风路交口"},{"KKBH":"711","HPHM":"津A22Q13","JGSK":"2021-04-01 17:22:27.179","CDBH":"7","XSFX":"由北向南","XSFXDM":"4","KKMC":"不礼让行人中新大道与和旭路交口"},{"KKBH":"728031002000","HPHM":"鲁F536SU","JGSK":"2021-04-01 17:22:27.214","CDBH":"1","XSFX":"由东向西","XSFXDM":"1","KKMC":"动漫中路与文一路交口"},{"KKBH":"7208610020000","HPHM":"冀C3997Y","JGSK":"2021-04-01 17:22:27.216","CDBH":"10","XSFX":"由北向南","XSFXDM":"4","KKMC":"海晨道与安正路交口正向"},{"KKBH":"711","HPHM":"晋H79194","JGSK":"2021-04-01 17:22:27.263","CDBH":"8","XSFX":"由北向南","XSFXDM":"4","KKMC":"不礼让行人中新大道与和旭路交口"},{"KKBH":"7208810020000","HPHM":"津C806S7","JGSK":"2021-04-01 17:22:27.263","CDBH":"10","XSFX":"由南向北","XSFXDM":"3","KKMC":"海旭道与安正路交口正向"},{"KKBH":"610286127","HPHM":"津GFU598","JGSK":"2021-04-01 17:22:27.275","CDBH":"1","XSFX":"由东向西","XSFXDM":"1","KKMC":"中津大道与和畅路交口"},{"KKBH":"610256113","HPHM":"津KBD680","JGSK":"2021-04-01 17:22:27.28","CDBH":"5","XSFX":"由南向北","XSFXDM":"3","KKMC":"中天大道与和风路交口"},{"KKBH":"610271009","HPHM":"津JC5656","JGSK":"2021-04-01 17:22:27.287","CDBH":"11","XSFX":"由北向南","XSFXDM":"4","KKMC":"中新大道与泰七路交口"},{"KKBH":"610266118","HPHM":"津JXU856","JGSK":"2021-04-01 17:22:27.298","CDBH":"2","XSFX":"由东向西","XSFXDM":"1","KKMC":"中生大道与和畅路交口"},{"KKBH":"610276126","HPHM":"冀JQK310","JGSK":"2021-04-01 17:22:27.35","CDBH":"8","XSFX":"由北向南","XSFXDM":"4","KKMC":"中新大道与和意路交口"},{"KKBH":"7209010020000","HPHM":"津C50023","JGSK":"2021-04-01 17:22:27.387","CDBH":"8","XSFX":"由南向北","XSFXDM":"3","KKMC":"玉林道与安正路交口正向"},{"KKBH":"610256111","HPHM":"津ADT220","JGSK":"2021-04-01 17:22:27.484","CDBH":"9","XSFX":"由北向南","XSFXDM":"4","KKMC":"中天大道与和惠路交口"},{"KKBH":"7208910030000","HPHM":"车牌","JGSK":"2021-04-01 17:22:27.513","CDBH":"9","XSFX":"由南向北","XSFXDM":"3","KKMC":"海博道与安正路交口正向"},{"KKBH":"7205710040000","HPHM":"车牌","JGSK":"2021-04-01 17:22:27.577","CDBH":"4","XSFX":"由西向东","XSFXDM":"2","KKMC":"动漫东路与动漫中路交口正向"},{"KKBH":"7208810020000","HPHM":"冀B2U58R","JGSK":"2021-04-01 17:22:27.63","CDBH":"4","XSFX":"由东向西","XSFXDM":"1","KKMC":"海旭道与安正路交口正向"},{"KKBH":"6102610030000","HPHM":"辽A36NM1","JGSK":"2021-04-01 17:22:27.64","CDBH":"8","XSFX":"由北向南","XSFXDM":"4","KKMC":"中生大道与静湖南路交口正向"},{"KKBH":"610271008","HPHM":"车牌","JGSK":"2021-04-01 17:22:27.642","CDBH":"5","XSFX":"由北向南","XSFXDM":"4","KKMC":"中新大道与航母主题公园支路交口"},{"KKBH":"720871002000","HPHM":"津C5Z801","JGSK":"2021-04-01 17:22:27.651","CDBH":"5","XSFX":"由南向北","XSFXDM":"3","KKMC":"安正路与芳菲路交口"},{"KKBH":"7208610020000","HPHM":"津RRP001","JGSK":"2021-04-01 17:22:27.652","CDBH":"5","XSFX":"由西向东","XSFXDM":"2","KKMC":"海晨道与安正路交口正向"},{"KKBH":"720821004000","HPHM":"鲁A073L3","JGSK":"2021-04-01 17:22:27.668","CDBH":"3","XSFX":"由南向北","XSFXDM":"3","KKMC":"动漫西路与动漫北路交口"},{"KKBH":"7205710040000","HPHM":"车牌","JGSK":"2021-04-01 17:22:27.673","CDBH":"4","XSFX":"由西向东","XSFXDM":"2","KKMC":"动漫东路与动漫中路交口正向"},{"KKBH":"610271009","HPHM":"津A09818D","JGSK":"2021-04-01 17:22:27.68","CDBH":"7","XSFX":"由南向北","XSFXDM":"3","KKMC":"中新大道与泰七路交口"},{"KKBH":"720871002000","HPHM":"津C782Y7","JGSK":"2021-04-01 17:22:27.696","CDBH":"8","XSFX":"由北向南","XSFXDM":"4","KKMC":"安正路与芳菲路交口"},{"KKBH":"7208710020000","HPHM":"津HT8283","JGSK":"2021-04-01 17:22:27.722","CDBH":"5","XSFX":"由南向北","XSFXDM":"3","KKMC":"安正路与芳菲路交口正向"},{"KKBH":"610276124","HPHM":"津A0G209","JGSK":"2021-04-01 17:22:27.727","CDBH":"5","XSFX":"由西向东","XSFXDM":"2","KKMC":"中新大道与中生大道交口"},{"KKBH":"610266117","HPHM":"津HSH707","JGSK":"2021-04-01 17:22:27.761","CDBH":"5","XSFX":"由西向东","XSFXDM":"2","KKMC":"中生大道与和韵路交口"},{"KKBH":"610391007","HPHM":"鲁NN26Z8","JGSK":"2021-04-01 17:22:27.787","CDBH":"4","XSFX":"由西向东","XSFXDM":"2","KKMC":"和韵路与和风路交口"},{"KKBH":"720861003000","HPHM":"车牌","JGSK":"2021-04-01 17:22:27.802","CDBH":"10","XSFX":"由北向南","XSFXDM":"4","KKMC":"海晨道与安明路交口"},{"KKBH":"610276125","HPHM":"鲁B525UT","JGSK":"2021-04-01 17:22:27.829","CDBH":"5","XSFX":"由南向北","XSFXDM":"3","KKMC":"中新大道与和顺路交口"},{"KKBH":"610286127","HPHM":"津CAT825","JGSK":"2021-04-01 17:22:27.857","CDBH":"2","XSFX":"由东向西","XSFXDM":"1","KKMC":"中津大道与和畅路交口"},{"KKBH":"7208610030000","HPHM":"冀BP507Q","JGSK":"2021-04-01 17:22:27.914","CDBH":"10","XSFX":"由北向南","XSFXDM":"4","KKMC":"海晨道与安明路交口正向"},{"KKBH":"610266117","HPHM":"津REU519","JGSK":"2021-04-01 17:22:27.979","CDBH":"10","XSFX":"由北向南","XSFXDM":"4","KKMC":"中生大道与和韵路交口"},{"KKBH":"610276126","HPHM":"津J16456","JGSK":"2021-04-01 17:22:28.048","CDBH":"2","XSFX":"由东向西","XSFXDM":"1","KKMC":"中新大道与和意路交口"},{"KKBH":"720881002000","HPHM":"津NTY923","JGSK":"2021-04-01 17:22:28.072","CDBH":"4","XSFX":"由东向西","XSFXDM":"1","KKMC":"海旭道与安正路交口"},{"KKBH":"610276124","HPHM":"苏MN2M93","JGSK":"2021-04-01 17:22:28.073","CDBH":"3","XSFX":"由东向西","XSFXDM":"1","KKMC":"中新大道与中生大道交口"},{"KKBH":"610276125","HPHM":"津AD33433","JGSK":"2021-04-01 17:22:28.161","CDBH":"1","XSFX":"由东向西","XSFXDM":"1","KKMC":"中新大道与和顺路交口"},{"KKBH":"720861002000","HPHM":"鲁KJ625P","JGSK":"2021-04-01 17:22:28.172","CDBH":"10","XSFX":"由北向南","XSFXDM":"4","KKMC":"海晨道与安正路交口"},{"KKBH":"720881002000","HPHM":"津HZX321","JGSK":"2021-04-01 17:22:28.184","CDBH":"13","XSFX":"由北向南","XSFXDM":"4","KKMC":"海旭道与安正路交口"},{"KKBH":"610276124","HPHM":"豫A585WM","JGSK":"2021-04-01 17:22:28.219","CDBH":"11","XSFX":"由北向南","XSFXDM":"4","KKMC":"中新大道与中生大道交口"},{"KKBH":"7208910040000","HPHM":"津GLH625","JGSK":"2021-04-01 17:22:28.238","CDBH":"6","XSFX":"由西向东","XSFXDM":"2","KKMC":"海博道与安平路交口正向"},{"KKBH":"610271009","HPHM":"苏C07K57","JGSK":"2021-04-01 17:22:28.24","CDBH":"8","XSFX":"由南向北","XSFXDM":"3","KKMC":"中新大道与泰七路交口"},{"KKBH":"610276126","HPHM":"津A9L121","JGSK":"2021-04-01 17:22:28.257","CDBH":"5","XSFX":"由南向北","XSFXDM":"3","KKMC":"中新大道与和意路交口"},{"KKBH":"610256114","HPHM":"车牌","JGSK":"2021-04-01 17:22:28.295","CDBH":"2","XSFX":"由西向东","XSFXDM":"2","KKMC":"中天大道与和旭路交口"},{"KKBH":"7208810020000","HPHM":"津ACN565","JGSK":"2021-04-01 17:22:28.302","CDBH":"9","XSFX":"由南向北","XSFXDM":"3","KKMC":"海旭道与安正路交口正向"},{"KKBH":"7208610030000","HPHM":"津MBJ926","JGSK":"2021-04-01 17:22:28.303","CDBH":"11","XSFX":"由北向南","XSFXDM":"4","KKMC":"海晨道与安明路交口正向"},{"KKBH":"720891006000","HPHM":"津FEF560","JGSK":"2021-04-01 17:22:28.31","CDBH":"3","XSFX":"由东向西","XSFXDM":"1","KKMC":"海博道与永盛路交口"},{"KKBH":"610266118","HPHM":"鄂C2876R","JGSK":"2021-04-01 17:22:28.322","CDBH":"10","XSFX":"由北向南","XSFXDM":"4","KKMC":"中生大道与和畅路交口"},{"KKBH":"720861003000","HPHM":"冀DU280Z","JGSK":"2021-04-01 17:22:28.43","CDBH":"5","XSFX":"由西向东","XSFXDM":"2","KKMC":"海晨道与安明路交口"},{"KKBH":"728031003000","HPHM":"津JWZ779","JGSK":"2021-04-01 17:22:28.46","CDBH":"3","XSFX":"由南向北","XSFXDM":"3","KKMC":"动漫中路与文二路交口"},{"KKBH":"610266118","HPHM":"津HAY927","JGSK":"2021-04-01 17:22:28.496","CDBH":"5","XSFX":"由西向东","XSFXDM":"2","KKMC":"中生大道与和畅路交口"},{"KKBH":"610276125","HPHM":"津JGY506","JGSK":"2021-04-01 17:22:28.515","CDBH":"1","XSFX":"由东向西","XSFXDM":"1","KKMC":"中新大道与和顺路交口"},{"KKBH":"610266118","HPHM":"冀D701CJ","JGSK":"2021-04-01 17:22:28.534","CDBH":"2","XSFX":"由东向西","XSFXDM":"1","KKMC":"中生大道与和畅路交口"},{"KKBH":"610391008","HPHM":"津HM5400","JGSK":"2021-04-01 17:22:28.544","CDBH":"5","XSFX":"由西向东","XSFXDM":"2","KKMC":"和韵路与和旭路交口"},{"KKBH":"610271009","HPHM":"津RWE004","JGSK":"2021-04-01 17:22:28.585","CDBH":"11","XSFX":"由北向南","XSFXDM":"4","KKMC":"中新大道与泰七路交口"},{"KKBH":"7208810060000","HPHM":"车牌","JGSK":"2021-04-01 17:22:28.591","CDBH":"4","XSFX":"由南向北","XSFXDM":"3","KKMC":"海旭道与庄盛路交口正向"},{"KKBH":"610271008","HPHM":"津DHD796","JGSK":"2021-04-01 17:22:28.612","CDBH":"4","XSFX":"由北向南","XSFXDM":"4","KKMC":"中新大道与航母主题公园支路交口"},{"KKBH":"610266118","HPHM":"津AU6658","JGSK":"2021-04-01 17:22:28.658","CDBH":"3","XSFX":"由东向西","XSFXDM":"1","KKMC":"中生大道与和畅路交口"},{"KKBH":"7208610020000","HPHM":"津NLY688","JGSK":"2021-04-01 17:22:28.674","CDBH":"4","XSFX":"由西向东","XSFXDM":"2","KKMC":"海晨道与安正路交口正向"},{"KKBH":"610271009","HPHM":"津HVT696","JGSK":"2021-04-01 17:22:28.727","CDBH":"10","XSFX":"由北向南","XSFXDM":"4","KKMC":"中新大道与泰七路交口"},{"KKBH":"7208810020000","HPHM":"冀B3Q1A7","JGSK":"2021-04-01 17:22:28.777","CDBH":"13","XSFX":"由北向南","XSFXDM":"4","KKMC":"海旭道与安正路交口正向"},{"KKBH":"610266118","HPHM":"津AZE240","JGSK":"2021-04-01 17:22:28.784","CDBH":"10","XSFX":"由北向南","XSFXDM":"4","KKMC":"中生大道与和畅路交口"},{"KKBH":"610401005","HPHM":"鲁UWW032","JGSK":"2021-04-01 17:22:28.805","CDBH":"8","XSFX":"由南向北","XSFXDM":"3","KKMC":"和畅路与和顺路交口"},{"KKBH":"720891003000","HPHM":"津H84216","JGSK":"2021-04-01 17:22:28.826","CDBH":"7","XSFX":"由南向北","XSFXDM":"3","KKMC":"海博道与安正路交口"},{"KKBH":"610391007","HPHM":"津FAT315","JGSK":"2021-04-01 17:22:28.883","CDBH":"1","XSFX":"由东向西","XSFXDM":"1","KKMC":"和韵路与和风路交口"},{"KKBH":"610271009","HPHM":"冀B3Q1L3","JGSK":"2021-04-01 17:22:28.884","CDBH":"4","XSFX":"由西向东","XSFXDM":"2","KKMC":"中新大道与泰七路交口"},{"KKBH":"720571004000","HPHM":"津E22229","JGSK":"2021-04-01 17:22:28.893","CDBH":"3","XSFX":"由西向东","XSFXDM":"2","KKMC":"动漫东路与动漫中路交口"},{"KKBH":"720891004000","HPHM":"车牌","JGSK":"2021-04-01 17:22:28.894","CDBH":"9","XSFX":"由南向北","XSFXDM":"3","KKMC":"海博道与安平路交口"},{"KKBH":"720871002000","HPHM":"辽PKG953","JGSK":"2021-04-01 17:22:28.899","CDBH":"9","XSFX":"由北向南","XSFXDM":"4","KKMC":"安正路与芳菲路交口"},{"KKBH":"610276126","HPHM":"津E23682","JGSK":"2021-04-01 17:22:28.947","CDBH":"8","XSFX":"由北向南","XSFXDM":"4","KKMC":"中新大道与和意路交口"},{"KKBH":"610391007","HPHM":"津C97W53","JGSK":"2021-04-01 17:22:28.983","CDBH":"10","XSFX":"由北向南","XSFXDM":"4","KKMC":"和韵路与和风路交口"},{"KKBH":"610401004","HPHM":"津A7P638","JGSK":"2021-04-01 17:22:29.035","CDBH":"11","XSFX":"由北向南","XSFXDM":"4","KKMC":"和畅路与和风路交口"},{"KKBH":"610276126","HPHM":"鲁G106VP","JGSK":"2021-04-01 17:22:29.04","CDBH":"4","XSFX":"由南向北","XSFXDM":"3","KKMC":"中新大道与和意路交口"},{"KKBH":"610401005","HPHM":"鲁B9XK73","JGSK":"2021-04-01 17:22:29.045","CDBH":"9","XSFX":"由南向北","XSFXDM":"3","KKMC":"和畅路与和顺路交口"},{"KKBH":"610286127","HPHM":"津JQK806","JGSK":"2021-04-01 17:22:29.047","CDBH":"2","XSFX":"由东向西","XSFXDM":"1","KKMC":"中津大道与和畅路交口"},{"KKBH":"7205710040000","HPHM":"车牌","JGSK":"2021-04-01 17:22:29.062","CDBH":"6","XSFX":"由北向南","XSFXDM":"4","KKMC":"动漫东路与动漫中路交口正向"},{"KKBH":"610256116","HPHM":"津MHQ279","JGSK":"2021-04-01 17:22:29.129","CDBH":"7","XSFX":"由南向北","XSFXDM":"3","KKMC":"中天大道与和顺路交口"},{"KKBH":"720861003000","HPHM":"津A2S408","JGSK":"2021-04-01 17:22:29.16","CDBH":"11","XSFX":"由北向南","XSFXDM":"4","KKMC":"海晨道与安明路交口"},{"KKBH":"728031006000","HPHM":"冀A232T1","JGSK":"2021-04-01 17:22:29.22","CDBH":"5","XSFX":"由南向北","XSFXDM":"3","KKMC":"动漫中路与文三路交口"},{"KKBH":"7208710020000","HPHM":"津CE6295","JGSK":"2021-04-01 17:22:29.252","CDBH":"6","XSFX":"由南向北","XSFXDM":"3","KKMC":"安正路与芳菲路交口正向"},{"KKBH":"610256114","HPHM":"津DH8116","JGSK":"2021-04-01 17:22:29.277","CDBH":"5","XSFX":"由南向北","XSFXDM":"3","KKMC":"中天大道与和旭路交口"},{"KKBH":"610271009","HPHM":"津HXT178","JGSK":"2021-04-01 17:22:29.316","CDBH":"10","XSFX":"由北向南","XSFXDM":"4","KKMC":"中新大道与泰七路交口"},{"KKBH":"720861002000","HPHM":"津QP1996","JGSK":"2021-04-01 17:22:29.367","CDBH":"11","XSFX":"由北向南","XSFXDM":"4","KKMC":"海晨道与安正路交口"},{"KKBH":"610276126","HPHM":"津AD61726","JGSK":"2021-04-01 17:22:29.384","CDBH":"4","XSFX":"由南向北","XSFXDM":"3","KKMC":"中新大道与和意路交口"},{"KKBH":"610256114","HPHM":"津AD65275","JGSK":"2021-04-01 17:22:29.473","CDBH":"7","XSFX":"由北向南","XSFXDM":"4","KKMC":"中天大道与和旭路交口"},{"KKBH":"610256116","HPHM":"津AD16844","JGSK":"2021-04-01 17:22:29.497","CDBH":"11","XSFX":"由北向南","XSFXDM":"4","KKMC":"中天大道与和顺路交口"},{"KKBH":"610276125","HPHM":"鲁A3H09E","JGSK":"2021-04-01 17:22:29.52","CDBH":"4","XSFX":"由南向北","XSFXDM":"3","KKMC":"中新大道与和顺路交口"},{"KKBH":"610276124","HPHM":"冀B6UQ83","JGSK":"2021-04-01 17:22:29.569","CDBH":"4","XSFX":"由西向东","XSFXDM":"2","KKMC":"中新大道与中生大道交口"},{"KKBH":"610266117","HPHM":"津NSG566","JGSK":"2021-04-01 17:22:29.578","CDBH":"11","XSFX":"由北向南","XSFXDM":"4","KKMC":"中生大道与和韵路交口"},{"KKBH":"7208810020000","HPHM":"冀J0B7L9","JGSK":"2021-04-01 17:22:29.582","CDBH":"4","XSFX":"由东向西","XSFXDM":"1","KKMC":"海旭道与安正路交口正向"},{"KKBH":"610271010","HPHM":"津BN1537","JGSK":"2021-04-01 17:22:29.589","CDBH":"4","XSFX":"由南向北","XSFXDM":"3","KKMC":"中新大道与华五路交口"},{"KKBH":"610251002","HPHM":"鲁N0963Z","JGSK":"2021-04-01 17:22:29.594","CDBH":"10","XSFX":"由北向南","XSFXDM":"4","KKMC":"中天大道与和睦路交口"},{"KKBH":"610276124","HPHM":"津DYX619","JGSK":"2021-04-01 17:22:29.633","CDBH":"11","XSFX":"由北向南","XSFXDM":"4","KKMC":"中新大道与中生大道交口"},{"KKBH":"610401005","HPHM":"津H32012","JGSK":"2021-04-01 17:22:29.663","CDBH":"4","XSFX":"由西向东","XSFXDM":"2","KKMC":"和畅路与和顺路交口"},{"KKBH":"610276126","HPHM":"津JSH526","JGSK":"2021-04-01 17:22:29.669","CDBH":"7","XSFX":"由北向南","XSFXDM":"4","KKMC":"中新大道与和意路交口"},{"KKBH":"610326142000","HPHM":"津RKP781","JGSK":"2021-04-01 17:22:29.694","CDBH":"7","XSFX":"由南向北","XSFXDM":"3","KKMC":"中成大道与泰七路交口"},{"KKBH":"7208910030000","HPHM":"津NLL968","JGSK":"2021-04-01 17:22:29.698","CDBH":"9","XSFX":"由南向北","XSFXDM":"3","KKMC":"海博道与安正路交口正向"},{"KKBH":"610256116","HPHM":"津A00363D","JGSK":"2021-04-01 17:22:29.717","CDBH":"8","XSFX":"由南向北","XSFXDM":"3","KKMC":"中天大道与和顺路交口"},{"KKBH":"610401005","HPHM":"津MWZ811","JGSK":"2021-04-01 17:22:29.726","CDBH":"2","XSFX":"由东向西","XSFXDM":"1","KKMC":"和畅路与和顺路交口"},{"KKBH":"610271009","HPHM":"津JH5991","JGSK":"2021-04-01 17:22:29.735","CDBH":"7","XSFX":"由南向北","XSFXDM":"3","KKMC":"中新大道与泰七路交口"},{"KKBH":"610391008","HPHM":"津A7Q016","JGSK":"2021-04-01 17:22:29.744","CDBH":"4","XSFX":"由西向东","XSFXDM":"2","KKMC":"和韵路与和旭路交口"},{"KKBH":"610276126","HPHM":"鲁N580JD","JGSK":"2021-04-01 17:22:29.75","CDBH":"7","XSFX":"由北向南","XSFXDM":"4","KKMC":"中新大道与和意路交口"},{"KKBH":"610266118","HPHM":"津KW3113","JGSK":"2021-04-01 17:22:29.778","CDBH":"2","XSFX":"由东向西","XSFXDM":"1","KKMC":"中生大道与和畅路交口"},{"KKBH":"7208610020000","HPHM":"冀B0E89H","JGSK":"2021-04-01 17:22:29.829","CDBH":"10","XSFX":"由北向南","XSFXDM":"4","KKMC":"海晨道与安正路交口正向"},{"KKBH":"610256114","HPHM":"津A3J234","JGSK":"2021-04-01 17:22:29.877","CDBH":"8","XSFX":"由北向南","XSFXDM":"4","KKMC":"中天大道与和旭路交口"},{"KKBH":"6103261420000","HPHM":"辽PRV228","JGSK":"2021-04-01 17:22:29.882","CDBH":"4","XSFX":"由西向东","XSFXDM":"2","KKMC":"中成大道与泰七路交口正向"},{"KKBH":"7208610020000","HPHM":"津KR6976","JGSK":"2021-04-01 17:22:29.892","CDBH":"5","XSFX":"由西向东","XSFXDM":"2","KKMC":"海晨道与安正路交口正向"},{"KKBH":"610271009","HPHM":"津RRE430","JGSK":"2021-04-01 17:22:29.895","CDBH":"4","XSFX":"由西向东","XSFXDM":"2","KKMC":"中新大道与泰七路交口"},{"KKBH":"610276124","HPHM":"津ADK1522","JGSK":"2021-04-01 17:22:29.896","CDBH":"3","XSFX":"由东向西","XSFXDM":"1","KKMC":"中新大道与中生大道交口"},{"KKBH":"610271009","HPHM":"津K81141","JGSK":"2021-04-01 17:22:29.899","CDBH":"8","XSFX":"由南向北","XSFXDM":"3","KKMC":"中新大道与泰七路交口"},{"KKBH":"720861002000","HPHM":"津A04Q66","JGSK":"2021-04-01 17:22:29.927","CDBH":"10","XSFX":"由北向南","XSFXDM":"4","KKMC":"海晨道与安正路交口"},{"KKBH":"610391007","HPHM":"津AF63698","JGSK":"2021-04-01 17:22:30.004","CDBH":"3","XSFX":"由东向西","XSFXDM":"1","KKMC":"和韵路与和风路交口"},{"KKBH":"610266118","HPHM":"辽PPL511","JGSK":"2021-04-01 17:22:30.019","CDBH":"5","XSFX":"由西向东","XSFXDM":"2","KKMC":"中生大道与和畅路交口"},{"KKBH":"7208810050000","HPHM":"津KLW012","JGSK":"2021-04-01 17:22:30.038","CDBH":"4","XSFX":"由西向东","XSFXDM":"2","KKMC":"海旭道与明盛路交口正向"},{"KKBH":"610401004","HPHM":"鲁NZ09V0","JGSK":"2021-04-01 17:22:30.057","CDBH":"11","XSFX":"由北向南","XSFXDM":"4","KKMC":"和畅路与和风路交口"},{"KKBH":"610261005000","HPHM":"鲁MU1U30","JGSK":"2021-04-01 17:22:30.058","CDBH":"2","XSFX":"由南向北","XSFXDM":"3","KKMC":"中生大道与静湖西路（南侧）"},{"KKBH":"610276124","HPHM":"津KZH866","JGSK":"2021-04-01 17:22:30.09","CDBH":"7","XSFX":"由南向北","XSFXDM":"3","KKMC":"中新大道与中生大道交口"},{"KKBH":"720881002000","HPHM":"粤G60040","JGSK":"2021-04-01 17:22:30.157","CDBH":"4","XSFX":"由东向西","XSFXDM":"1","KKMC":"海旭道与安正路交口"},{"KKBH":"720881002000","HPHM":"皖KEQ979","JGSK":"2021-04-01 17:22:30.187","CDBH":"12","XSFX":"由北向南","XSFXDM":"4","KKMC":"海旭道与安正路交口"},{"KKBH":"610391007","HPHM":"津A28A02","JGSK":"2021-04-01 17:22:30.187","CDBH":"7","XSFX":"由南向北","XSFXDM":"3","KKMC":"和韵路与和风路交口"},{"KKBH":"720881002000","HPHM":"津HJ5260","JGSK":"2021-04-01 17:22:30.188","CDBH":"13","XSFX":"由北向南","XSFXDM":"4","KKMC":"海旭道与安正路交口"},{"KKBH":"7280310020000","HPHM":"津MLU180","JGSK":"2021-04-01 17:22:30.212","CDBH":"7","XSFX":"由北向南","XSFXDM":"4","KKMC":"动漫中路与文一路交口正向"},{"KKBH":"610271009","HPHM":"津DYT730","JGSK":"2021-04-01 17:22:30.246","CDBH":"8","XSFX":"由南向北","XSFXDM":"3","KKMC":"中新大道与泰七路交口"},{"KKBH":"610391007","HPHM":"津MQZ109","JGSK":"2021-04-01 17:22:30.306","CDBH":"2","XSFX":"由东向西","XSFXDM":"1","KKMC":"和韵路与和风路交口"},{"KKBH":"610391008","HPHM":"津GHX262","JGSK":"2021-04-01 17:22:30.322","CDBH":"5","XSFX":"由西向东","XSFXDM":"2","KKMC":"和韵路与和旭路交口"},{"KKBH":"610391006","HPHM":"鲁R2M36G","JGSK":"2021-04-01 17:22:30.327","CDBH":"2","XSFX":"由东向西","XSFXDM":"1","KKMC":"和韵路与和意路交口"},{"KKBH":"610266118","HPHM":"吉A021J8","JGSK":"2021-04-01 17:22:30.335","CDBH":"5","XSFX":"由西向东","XSFXDM":"2","KKMC":"中生大道与和畅路交口"},{"KKBH":"610276126","HPHM":"津MN2349","JGSK":"2021-04-01 17:22:30.367","CDBH":"8","XSFX":"由北向南","XSFXDM":"4","KKMC":"中新大道与和意路交口"},{"KKBH":"610271009","HPHM":"津JRD815","JGSK":"2021-04-01 17:22:30.406","CDBH":"7","XSFX":"由南向北","XSFXDM":"3","KKMC":"中新大道与泰七路交口"},{"KKBH":"720871002000","HPHM":"津KML190","JGSK":"2021-04-01 17:22:30.422","CDBH":"8","XSFX":"由北向南","XSFXDM":"4","KKMC":"安正路与芳菲路交口"},{"KKBH":"610276124","HPHM":"津C72H77","JGSK":"2021-04-01 17:22:30.449","CDBH":"6","XSFX":"由西向东","XSFXDM":"2","KKMC":"中新大道与中生大道交口"},{"KKBH":"7208610030000","HPHM":"津DXJ105","JGSK":"2021-04-01 17:22:30.458","CDBH":"4","XSFX":"由西向东","XSFXDM":"2","KKMC":"海晨道与安明路交口正向"},{"KKBH":"720881006000","HPHM":"皖LAR395","JGSK":"2021-04-01 17:22:30.48","CDBH":"4","XSFX":"由南向北","XSFXDM":"3","KKMC":"海旭道与庄盛路交口"},{"KKBH":"610276125","HPHM":"鲁L31688","JGSK":"2021-04-01 17:22:30.487","CDBH":"5","XSFX":"由南向北","XSFXDM":"3","KKMC":"中新大道与和顺路交口"},{"KKBH":"7280310030000","HPHM":"津RM0661","JGSK":"2021-04-01 17:22:30.521","CDBH":"5","XSFX":"由北向南","XSFXDM":"4","KKMC":"动漫中路与文二路交口正向"},{"KKBH":"610256115","HPHM":"津NYD022","JGSK":"2021-04-01 17:22:30.544","CDBH":"12","XSFX":"由北向南","XSFXDM":"4","KKMC":"中天大道与中生大道交口"},{"KKBH":"7208910040000","HPHM":"津KLS389","JGSK":"2021-04-01 17:22:30.567","CDBH":"6","XSFX":"由西向东","XSFXDM":"2","KKMC":"海博道与安平路交口正向"},{"KKBH":"610266118","HPHM":"津HHZ805","JGSK":"2021-04-01 17:22:30.59","CDBH":"6","XSFX":"由西向东","XSFXDM":"2","KKMC":"中生大道与和畅路交口"},{"KKBH":"610266118","HPHM":"津C223Z2","JGSK":"2021-04-01 17:22:30.591","CDBH":"4","XSFX":"由西向东","XSFXDM":"2","KKMC":"中生大道与和畅路交口"},{"KKBH":"610256114","HPHM":"津MWN365","JGSK":"2021-04-01 17:22:30.592","CDBH":"9","XSFX":"由北向南","XSFXDM":"4","KKMC":"中天大道与和旭路交口"},{"KKBH":"610276126","HPHM":"鲁B96JT5","JGSK":"2021-04-01 17:22:30.664","CDBH":"5","XSFX":"由南向北","XSFXDM":"3","KKMC":"中新大道与和意路交口"},{"KKBH":"7280310020000","HPHM":"津CDB298","JGSK":"2021-04-01 17:22:30.666","CDBH":"3","XSFX":"由西向东","XSFXDM":"2","KKMC":"动漫中路与文一路交口正向"},{"KKBH":"7208810020000","HPHM":"津C5Z801","JGSK":"2021-04-01 17:22:30.683","CDBH":"9","XSFX":"由南向北","XSFXDM":"3","KKMC":"海旭道与安正路交口正向"},{"KKBH":"610276124","HPHM":"津CL0566","JGSK":"2021-04-01 17:22:30.689","CDBH":"5","XSFX":"由西向东","XSFXDM":"2","KKMC":"中新大道与中生大道交口"},{"KKBH":"610271010","HPHM":"津NA8722","JGSK":"2021-04-01 17:22:30.705","CDBH":"5","XSFX":"由南向北","XSFXDM":"3","KKMC":"中新大道与华五路交口"},{"KKBH":"610266118","HPHM":"鄂SDL937","JGSK":"2021-04-01 17:22:30.717","CDBH":"3","XSFX":"由东向西","XSFXDM":"1","KKMC":"中生大道与和畅路交口"},{"KKBH":"610266118","HPHM":"鄂SDL937","JGSK":"2021-04-01 17:22:30.718","CDBH":"3","XSFX":"由东向西","XSFXDM":"1","KKMC":"中生大道与和畅路交口"},{"KKBH":"7208810070000","HPHM":"津C79971","JGSK":"2021-04-01 17:22:30.722","CDBH":"2","XSFX":"由东向西","XSFXDM":"1","KKMC":"海旭道与弘通路交口正向"},{"KKBH":"720881002000","HPHM":"津GLY611","JGSK":"2021-04-01 17:22:30.758","CDBH":"10","XSFX":"由南向北","XSFXDM":"3","KKMC":"海旭道与安正路交口"},{"KKBH":"610256113","HPHM":"津ADF7272","JGSK":"2021-04-01 17:22:30.818","CDBH":"6","XSFX":"由南向北","XSFXDM":"3","KKMC":"中天大道与和风路交口"},{"KKBH":"720891004000","HPHM":"津GLH625","JGSK":"2021-04-01 17:22:30.826","CDBH":"5","XSFX":"由西向东","XSFXDM":"2","KKMC":"海博道与安平路交口"},{"KKBH":"720561002000","HPHM":"津RDN296","JGSK":"2021-04-01 17:22:30.837","CDBH":"1","XSFX":"由东向西","XSFXDM":"1","KKMC":"动漫北路与文三路交口"},{"KKBH":"7208810020000","HPHM":"津AD79791","JGSK":"2021-04-01 17:22:30.872","CDBH":"12","XSFX":"由北向南","XSFXDM":"4","KKMC":"海旭道与安正路交口正向"},{"KKBH":"7205410020000","HPHM":"冀B5S8U6","JGSK":"2021-04-01 17:22:30.874","CDBH":"3","XSFX":"由西向东","XSFXDM":"2","KKMC":"动漫环路西与动漫中路交口正向"},{"KKBH":"610276125","HPHM":"津C160K3","JGSK":"2021-04-01 17:22:30.88","CDBH":"1","XSFX":"由东向西","XSFXDM":"1","KKMC":"中新大道与和顺路交口"},{"KKBH":"610271009","HPHM":"津RWE004","JGSK":"2021-04-01 17:22:30.887","CDBH":"11","XSFX":"由北向南","XSFXDM":"4","KKMC":"中新大道与泰七路交口"},{"KKBH":"720871002000","HPHM":"津KZL868","JGSK":"2021-04-01 17:22:30.896","CDBH":"9","XSFX":"由北向南","XSFXDM":"4","KKMC":"安正路与芳菲路交口"},{"KKBH":"7208910050000","HPHM":"鲁A565SV","JGSK":"2021-04-01 17:22:30.96","CDBH":"3","XSFX":"由东向西","XSFXDM":"1","KKMC":"海博道与安明路交口正向"},{"KKBH":"610391006","HPHM":"津C565H7","JGSK":"2021-04-01 17:22:30.968","CDBH":"1","XSFX":"由东向西","XSFXDM":"1","KKMC":"和韵路与和意路交口"},{"KKBH":"728031006000","HPHM":"津NLF611","JGSK":"2021-04-01 17:22:30.977","CDBH":"6","XSFX":"由南向北","XSFXDM":"3","KKMC":"动漫中路与文三路交口"},{"KKBH":"610266118","HPHM":"冀B035V3","JGSK":"2021-04-01 17:22:31.023","CDBH":"8","XSFX":"由南向北","XSFXDM":"3","KKMC":"中生大道与和畅路交口"},{"KKBH":"610271009","HPHM":"冀B7DF53","JGSK":"2021-04-01 17:22:31.032","CDBH":"4","XSFX":"由西向东","XSFXDM":"2","KKMC":"中新大道与泰七路交口"},{"KKBH":"610266118","HPHM":"津RKW992","JGSK":"2021-04-01 17:22:31.035","CDBH":"11","XSFX":"由北向南","XSFXDM":"4","KKMC":"中生大道与和畅路交口"},{"KKBH":"7208810020000","HPHM":"津NWW775","JGSK":"2021-04-01 17:22:31.043","CDBH":"2","XSFX":"由东向西","XSFXDM":"1","KKMC":"海旭道与安正路交口正向"},{"KKBH":"720541004000","HPHM":"津HQ0003","JGSK":"2021-04-01 17:22:31.162","CDBH":"4","XSFX":"由西向东","XSFXDM":"2","KKMC":"动漫环路东与动漫中路交口"},{"KKBH":"7208710020000","HPHM":"车牌","JGSK":"2021-04-01 17:22:31.167","CDBH":"10","XSFX":"由北向南","XSFXDM":"4","KKMC":"安正路与芳菲路交口正向"},{"KKBH":"610256114","HPHM":"津A0U873","JGSK":"2021-04-01 17:22:31.233","CDBH":"7","XSFX":"由北向南","XSFXDM":"4","KKMC":"中天大道与和旭路交口"},{"KKBH":"720861003000","HPHM":"冀E613Q1","JGSK":"2021-04-01 17:22:31.24","CDBH":"10","XSFX":"由北向南","XSFXDM":"4","KKMC":"海晨道与安明路交口"},{"KKBH":"610401005","HPHM":"辽LPA900","JGSK":"2021-04-01 17:22:31.291","CDBH":"8","XSFX":"由南向北","XSFXDM":"3","KKMC":"和畅路与和顺路交口"},{"KKBH":"610276124","HPHM":"津A08768D","JGSK":"2021-04-01 17:22:31.318","CDBH":"8","XSFX":"由南向北","XSFXDM":"3","KKMC":"中新大道与中生大道交口"},{"KKBH":"610401005","HPHM":"津RBG860","JGSK":"2021-04-01 17:22:31.364","CDBH":"7","XSFX":"由南向北","XSFXDM":"3","KKMC":"和畅路与和顺路交口"},{"KKBH":"610266118","HPHM":"辽H9S620","JGSK":"2021-04-01 17:22:31.467","CDBH":"2","XSFX":"由东向西","XSFXDM":"1","KKMC":"中生大道与和畅路交口"},{"KKBH":"7208910030000","HPHM":"车牌","JGSK":"2021-04-01 17:22:31.473","CDBH":"9","XSFX":"由南向北","XSFXDM":"3","KKMC":"海博道与安正路交口正向"},{"KKBH":"711","HPHM":"津GXK926","JGSK":"2021-04-01 17:22:31.619","CDBH":"2","XSFX":"由东向西","XSFXDM":"1","KKMC":"不礼让行人中新大道与和旭路交口"},{"KKBH":"610276126","HPHM":"冀B3LB99","JGSK":"2021-04-01 17:22:31.624","CDBH":"4","XSFX":"由南向北","XSFXDM":"3","KKMC":"中新大道与和意路交口"},{"KKBH":"610261003000","HPHM":"辽A36NM1","JGSK":"2021-04-01 17:22:31.733","CDBH":"17","XSFX":"由北向南","XSFXDM":"4","KKMC":"中生大道与静湖南路交口"},{"KKBH":"610401004","HPHM":"津A1H226","JGSK":"2021-04-01 17:22:31.81","CDBH":"10","XSFX":"由北向南","XSFXDM":"4","KKMC":"和畅路与和风路交口"},{"KKBH":"610276125","HPHM":"津AY2206","JGSK":"2021-04-01 17:22:31.815","CDBH":"1","XSFX":"由东向西","XSFXDM":"1","KKMC":"中新大道与和顺路交口"},{"KKBH":"610256114","HPHM":"津HRG967","JGSK":"2021-04-01 17:22:31.873","CDBH":"8","XSFX":"由北向南","XSFXDM":"4","KKMC":"中天大道与和旭路交口"},{"KKBH":"610271009","HPHM":"津HXV606","JGSK":"2021-04-01 17:22:31.893","CDBH":"11","XSFX":"由北向南","XSFXDM":"4","KKMC":"中新大道与泰七路交口"},{"KKBH":"610276126","HPHM":"津G83272","JGSK":"2021-04-01 17:22:31.908","CDBH":"7","XSFX":"由北向南","XSFXDM":"4","KKMC":"中新大道与和意路交口"},{"KKBH":"7208910050000","HPHM":"津HLH320","JGSK":"2021-04-01 17:22:31.925","CDBH":"8","XSFX":"由南向北","XSFXDM":"3","KKMC":"海博道与安明路交口正向"},{"KKBH":"720861002000","HPHM":"蒙A167PA","JGSK":"2021-04-01 17:22:31.929","CDBH":"10","XSFX":"由北向南","XSFXDM":"4","KKMC":"海晨道与安正路交口"},{"KKBH":"610266118","HPHM":"津NYL580","JGSK":"2021-04-01 17:22:31.938","CDBH":"2","XSFX":"由东向西","XSFXDM":"1","KKMC":"中生大道与和畅路交口"},{"KKBH":"610391007","HPHM":"津FNQ169","JGSK":"2021-04-01 17:22:31.979","CDBH":"7","XSFX":"由南向北","XSFXDM":"3","KKMC":"和韵路与和风路交口"},{"KKBH":"610276126","HPHM":"鲁NLD705","JGSK":"2021-04-01 17:22:32.066","CDBH":"8","XSFX":"由北向南","XSFXDM":"4","KKMC":"中新大道与和意路交口"},{"KKBH":"6102610030000","HPHM":"冀HTE908","JGSK":"2021-04-01 17:22:32.097","CDBH":"1","XSFX":"由东向西","XSFXDM":"1","KKMC":"中生大道与静湖南路交口正向"},{"KKBH":"610276124","HPHM":"津RUU902","JGSK":"2021-04-01 17:22:32.153","CDBH":"1","XSFX":"由东向西","XSFXDM":"1","KKMC":"中新大道与中生大道交口"},{"KKBH":"610326142000","HPHM":"辽PRT715","JGSK":"2021-04-01 17:22:32.164","CDBH":"4","XSFX":"由西向东","XSFXDM":"2","KKMC":"中成大道与泰七路交口"},{"KKBH":"610256114","HPHM":"津DLN917","JGSK":"2021-04-01 17:22:32.193","CDBH":"9","XSFX":"由北向南","XSFXDM":"4","KKMC":"中天大道与和旭路交口"},{"KKBH":"610391008","HPHM":"津C98E17","JGSK":"2021-04-01 17:22:32.224","CDBH":"5","XSFX":"由西向东","XSFXDM":"2","KKMC":"和韵路与和旭路交口"},{"KKBH":"610256113","HPHM":"京P9HA25","JGSK":"2021-04-01 17:22:32.233","CDBH":"8","XSFX":"由北向南","XSFXDM":"4","KKMC":"中天大道与和风路交口"},{"KKBH":"7208610020000","HPHM":"津AP6277","JGSK":"2021-04-01 17:22:32.243","CDBH":"4","XSFX":"由西向东","XSFXDM":"2","KKMC":"海晨道与安正路交口正向"},{"KKBH":"720891003000","HPHM":"津HF8872","JGSK":"2021-04-01 17:22:32.263","CDBH":"7","XSFX":"由南向北","XSFXDM":"3","KKMC":"海博道与安正路交口"},{"KKBH":"7208810020000","HPHM":"津E05372","JGSK":"2021-04-01 17:22:32.269","CDBH":"7","XSFX":"由西向东","XSFXDM":"2","KKMC":"海旭道与安正路交口正向"},{"KKBH":"610256114","HPHM":"津H07733","JGSK":"2021-04-01 17:22:32.283","CDBH":"9","XSFX":"由北向南","XSFXDM":"4","KKMC":"中天大道与和旭路交口"},{"KKBH":"720871002000","HPHM":"津HT8283","JGSK":"2021-04-01 17:22:32.286","CDBH":"5","XSFX":"由南向北","XSFXDM":"3","KKMC":"安正路与芳菲路交口"},{"KKBH":"610271009","HPHM":"鲁B09KN3","JGSK":"2021-04-01 17:22:32.301","CDBH":"7","XSFX":"由南向北","XSFXDM":"3","KKMC":"中新大道与泰七路交口"},{"KKBH":"610256115","HPHM":"津B3A313","JGSK":"2021-04-01 17:22:32.305","CDBH":"10","XSFX":"由北向南","XSFXDM":"4","KKMC":"中天大道与中生大道交口"},{"KKBH":"610271009","HPHM":"津HXT178","JGSK":"2021-04-01 17:22:32.327","CDBH":"10","XSFX":"由北向南","XSFXDM":"4","KKMC":"中新大道与泰七路交口"},{"KKBH":"720881005000","HPHM":"津KLW012","JGSK":"2021-04-01 17:22:32.332","CDBH":"4","XSFX":"由西向东","XSFXDM":"2","KKMC":"海旭道与明盛路交口"},{"KKBH":"610391007","HPHM":"京K23667","JGSK":"2021-04-01 17:22:32.337","CDBH":"10","XSFX":"由北向南","XSFXDM":"4","KKMC":"和韵路与和风路交口"},{"KKBH":"7208810020000","HPHM":"津NDX519","JGSK":"2021-04-01 17:22:32.341","CDBH":"4","XSFX":"由东向西","XSFXDM":"1","KKMC":"海旭道与安正路交口正向"},{"KKBH":"7208910030000","HPHM":"津A7A890","JGSK":"2021-04-01 17:22:32.348","CDBH":"9","XSFX":"由南向北","XSFXDM":"3","KKMC":"海博道与安正路交口正向"},{"KKBH":"610271009","HPHM":"冀B0W08U","JGSK":"2021-04-01 17:22:32.366","CDBH":"7","XSFX":"由南向北","XSFXDM":"3","KKMC":"中新大道与泰七路交口"},{"KKBH":"610276124","HPHM":"津K74511","JGSK":"2021-04-01 17:22:32.369","CDBH":"4","XSFX":"由西向东","XSFXDM":"2","KKMC":"中新大道与中生大道交口"},{"KKBH":"610256111","HPHM":"津A2N752","JGSK":"2021-04-01 17:22:32.382","CDBH":"1","XSFX":"由西向东","XSFXDM":"2","KKMC":"中天大道与和惠路交口"},{"KKBH":"720541002000","HPHM":"津C600P5","JGSK":"2021-04-01 17:22:32.392","CDBH":"1","XSFX":"由东向西","XSFXDM":"1","KKMC":"动漫环路西与动漫中路交口"},{"KKBH":"610256111","HPHM":"晋AC7C89","JGSK":"2021-04-01 17:22:32.428","CDBH":"7","XSFX":"由北向南","XSFXDM":"4","KKMC":"中天大道与和惠路交口"},{"KKBH":"7208910030000","HPHM":"车牌","JGSK":"2021-04-01 17:22:32.501","CDBH":"11","XSFX":"由北向南","XSFXDM":"4","KKMC":"海博道与安正路交口正向"},{"KKBH":"720891004000","HPHM":"津KLS389","JGSK":"2021-04-01 17:22:32.503","CDBH":"5","XSFX":"由西向东","XSFXDM":"2","KKMC":"海博道与安平路交口"},{"KKBH":"610256111","HPHM":"津ADT220","JGSK":"2021-04-01 17:22:32.552","CDBH":"9","XSFX":"由北向南","XSFXDM":"4","KKMC":"中天大道与和惠路交口"},{"KKBH":"720571004000","HPHM":"津MCB955","JGSK":"2021-04-01 17:22:32.573","CDBH":"3","XSFX":"由西向东","XSFXDM":"2","KKMC":"动漫东路与动漫中路交口"},{"KKBH":"610271008","HPHM":"车牌","JGSK":"2021-04-01 17:22:32.579","CDBH":"5","XSFX":"由北向南","XSFXDM":"4","KKMC":"中新大道与航母主题公园支路交口"},{"KKBH":"720881002000","HPHM":"冀B3Q1A7","JGSK":"2021-04-01 17:22:32.585","CDBH":"13","XSFX":"由北向南","XSFXDM":"4","KKMC":"海旭道与安正路交口"},{"KKBH":"610266117","HPHM":"鲁CDE782","JGSK":"2021-04-01 17:22:32.618","CDBH":"11","XSFX":"由北向南","XSFXDM":"4","KKMC":"中生大道与和韵路交口"},{"KKBH":"7280310020000","HPHM":"津A2Q535","JGSK":"2021-04-01 17:22:32.65","CDBH":"7","XSFX":"由北向南","XSFXDM":"4","KKMC":"动漫中路与文一路交口正向"},{"KKBH":"610271009","HPHM":"鲁VB219L","JGSK":"2021-04-01 17:22:32.686","CDBH":"8","XSFX":"由南向北","XSFXDM":"3","KKMC":"中新大道与泰七路交口"},{"KKBH":"610391007","HPHM":"津KKK333","JGSK":"2021-04-01 17:22:32.724","CDBH":"1","XSFX":"由东向西","XSFXDM":"1","KKMC":"和韵路与和风路交口"},{"KKBH":"610266118","HPHM":"车牌","JGSK":"2021-04-01 17:22:32.738","CDBH":"3","XSFX":"由东向西","XSFXDM":"1","KKMC":"中生大道与和畅路交口"},{"KKBH":"720881002000","HPHM":"津NXL083","JGSK":"2021-04-01 17:22:32.747","CDBH":"12","XSFX":"由北向南","XSFXDM":"4","KKMC":"海旭道与安正路交口"},{"KKBH":"610256113","HPHM":"津C8AM58","JGSK":"2021-04-01 17:22:32.786","CDBH":"1","XSFX":"由西向东","XSFXDM":"2","KKMC":"中天大道与和风路交口"},{"KKBH":"610286127","HPHM":"津CAT825","JGSK":"2021-04-01 17:22:32.795","CDBH":"3","XSFX":"由东向西","XSFXDM":"1","KKMC":"中津大道与和畅路交口"},{"KKBH":"610256111","HPHM":"津A1W431","JGSK":"2021-04-01 17:22:32.798","CDBH":"9","XSFX":"由北向南","XSFXDM":"4","KKMC":"中天大道与和惠路交口"},{"KKBH":"610401004","HPHM":"津BQ3878","JGSK":"2021-04-01 17:22:32.836","CDBH":"2","XSFX":"由东向西","XSFXDM":"1","KKMC":"和畅路与和风路交口"},{"KKBH":"720861003000","HPHM":"津MBJ926","JGSK":"2021-04-01 17:22:32.838","CDBH":"11","XSFX":"由北向南","XSFXDM":"4","KKMC":"海晨道与安明路交口"},{"KKBH":"720881002000","HPHM":"鲁N2725X","JGSK":"2021-04-01 17:22:32.839","CDBH":"9","XSFX":"由南向北","XSFXDM":"3","KKMC":"海旭道与安正路交口"},{"KKBH":"7208610020000","HPHM":"津C358Z2","JGSK":"2021-04-01 17:22:32.946","CDBH":"10","XSFX":"由北向南","XSFXDM":"4","KKMC":"海晨道与安正路交口正向"},{"KKBH":"610391007","HPHM":"津D11597","JGSK":"2021-04-01 17:22:32.982","CDBH":"7","XSFX":"由南向北","XSFXDM":"3","KKMC":"和韵路与和风路交口"},{"KKBH":"720881002000","HPHM":"津C806S7","JGSK":"2021-04-01 17:22:33","CDBH":"10","XSFX":"由南向北","XSFXDM":"3","KKMC":"海旭道与安正路交口"},{"KKBH":"610256114","HPHM":"冀DY251W","JGSK":"2021-04-01 17:22:33.003","CDBH":"8","XSFX":"由北向南","XSFXDM":"4","KKMC":"中天大道与和旭路交口"},{"KKBH":"610286127","HPHM":"津DDG719","JGSK":"2021-04-01 17:22:33.025","CDBH":"1","XSFX":"由东向西","XSFXDM":"1","KKMC":"中津大道与和畅路交口"},{"KKBH":"610266118","HPHM":"鄂C5719G","JGSK":"2021-04-01 17:22:33.053","CDBH":"3","XSFX":"由东向西","XSFXDM":"1","KKMC":"中生大道与和畅路交口"},{"KKBH":"610266118","HPHM":"津AU8831","JGSK":"2021-04-01 17:22:33.054","CDBH":"1","XSFX":"由东向西","XSFXDM":"1","KKMC":"中生大道与和畅路交口"},{"KKBH":"7208910050000","HPHM":"冀D88T41","JGSK":"2021-04-01 17:22:33.06","CDBH":"7","XSFX":"由西向东","XSFXDM":"2","KKMC":"海博道与安明路交口正向"},{"KKBH":"610276124","HPHM":"皖S5B002","JGSK":"2021-04-01 17:22:33.088","CDBH":"6","XSFX":"由西向东","XSFXDM":"2","KKMC":"中新大道与中生大道交口"},{"KKBH":"610276126","HPHM":"津MLW662","JGSK":"2021-04-01 17:22:33.093","CDBH":"7","XSFX":"由北向南","XSFXDM":"4","KKMC":"中新大道与和意路交口"},{"KKBH":"610391006","HPHM":"津HK7202","JGSK":"2021-04-01 17:22:33.104","CDBH":"7","XSFX":"由南向北","XSFXDM":"3","KKMC":"和韵路与和意路交口"},{"KKBH":"7280310060000","HPHM":"车牌","JGSK":"2021-04-01 17:22:33.106","CDBH":"7","XSFX":"由北向南","XSFXDM":"4","KKMC":"动漫中路与文三路交口正向"},{"KKBH":"610276126","HPHM":"津A9L121","JGSK":"2021-04-01 17:22:33.144","CDBH":"5","XSFX":"由南向北","XSFXDM":"3","KKMC":"中新大道与和意路交口"},{"KKBH":"610276124","HPHM":"津RGE195","JGSK":"2021-04-01 17:22:33.169","CDBH":"3","XSFX":"由东向西","XSFXDM":"1","KKMC":"中新大道与中生大道交口"},{"KKBH":"610286127","HPHM":"津KCM788","JGSK":"2021-04-01 17:22:33.178","CDBH":"2","XSFX":"由东向西","XSFXDM":"1","KKMC":"中津大道与和畅路交口"},{"KKBH":"720881002000","HPHM":"津A0R545","JGSK":"2021-04-01 17:22:33.197","CDBH":"4","XSFX":"由东向西","XSFXDM":"1","KKMC":"海旭道与安正路交口"},{"KKBH":"720541002000","HPHM":"冀B5S8U6","JGSK":"2021-04-01 17:22:33.2","CDBH":"3","XSFX":"由西向东","XSFXDM":"2","KKMC":"动漫环路西与动漫中路交口"},{"KKBH":"610276125","HPHM":"津GH5599","JGSK":"2021-04-01 17:22:33.201","CDBH":"1","XSFX":"由东向西","XSFXDM":"1","KKMC":"中新大道与和顺路交口"},{"KKBH":"7280310030000","HPHM":"津AD61398","JGSK":"2021-04-01 17:22:33.357","CDBH":"5","XSFX":"由北向南","XSFXDM":"4","KKMC":"动漫中路与文二路交口正向"},{"KKBH":"7208910030000","HPHM":"车牌","JGSK":"2021-04-01 17:22:33.362","CDBH":"9","XSFX":"由南向北","XSFXDM":"3","KKMC":"海博道与安正路交口正向"},{"KKBH":"610276124","HPHM":"津AR9766","JGSK":"2021-04-01 17:22:33.362","CDBH":"11","XSFX":"由北向南","XSFXDM":"4","KKMC":"中新大道与中生大道交口"},{"KKBH":"7208610020000","HPHM":"辽JE3109","JGSK":"2021-04-01 17:22:33.369","CDBH":"5","XSFX":"由西向东","XSFXDM":"2","KKMC":"海晨道与安正路交口正向"},{"KKBH":"7208810020000","HPHM":"苏EA7Z71","JGSK":"2021-04-01 17:22:33.423","CDBH":"5","XSFX":"由西向东","XSFXDM":"2","KKMC":"海旭道与安正路交口正向"},{"KKBH":"610266118","HPHM":"津AZE240","JGSK":"2021-04-01 17:22:33.442","CDBH":"12","XSFX":"由北向南","XSFXDM":"4","KKMC":"中生大道与和畅路交口"},{"KKBH":"720871002000","HPHM":"津CE6295","JGSK":"2021-04-01 17:22:33.49","CDBH":"6","XSFX":"由南向北","XSFXDM":"3","KKMC":"安正路与芳菲路交口"},{"KKBH":"610266118","HPHM":"津DPM808","JGSK":"2021-04-01 17:22:33.514","CDBH":"10","XSFX":"由北向南","XSFXDM":"4","KKMC":"中生大道与和畅路交口"},{"KKBH":"720861002000","HPHM":"冀C3997Y","JGSK":"2021-04-01 17:22:33.528","CDBH":"10","XSFX":"由北向南","XSFXDM":"4","KKMC":"海晨道与安正路交口"},{"KKBH":"610266118","HPHM":"津RG8485","JGSK":"2021-04-01 17:22:33.539","CDBH":"2","XSFX":"由东向西","XSFXDM":"1","KKMC":"中生大道与和畅路交口"},{"KKBH":"610256111","HPHM":"津AD77926","JGSK":"2021-04-01 17:22:33.643","CDBH":"5","XSFX":"由南向北","XSFXDM":"3","KKMC":"中天大道与和惠路交口"},{"KKBH":"610276125","HPHM":"津MEL629","JGSK":"2021-04-01 17:22:33.649","CDBH":"2","XSFX":"由东向西","XSFXDM":"1","KKMC":"中新大道与和顺路交口"},{"KKBH":"610271010","HPHM":"津APJ516","JGSK":"2021-04-01 17:22:33.664","CDBH":"7","XSFX":"由北向南","XSFXDM":"4","KKMC":"中新大道与华五路交口"},{"KKBH":"610276124","HPHM":"津JFL088","JGSK":"2021-04-01 17:22:33.678","CDBH":"2","XSFX":"由东向西","XSFXDM":"1","KKMC":"中新大道与中生大道交口"},{"KKBH":"720891004000","HPHM":"车牌","JGSK":"2021-04-01 17:22:33.689","CDBH":"9","XSFX":"由南向北","XSFXDM":"3","KKMC":"海博道与安平路交口"},{"KKBH":"720891003000","HPHM":"津H01512","JGSK":"2021-04-01 17:22:33.786","CDBH":"7","XSFX":"由南向北","XSFXDM":"3","KKMC":"海博道与安正路交口"},{"KKBH":"610401005","HPHM":"津HYT125","JGSK":"2021-04-01 17:22:33.795","CDBH":"1","XSFX":"由东向西","XSFXDM":"1","KKMC":"和畅路与和顺路交口"},{"KKBH":"7208910040000","HPHM":"津A28Q01","JGSK":"2021-04-01 17:22:33.828","CDBH":"6","XSFX":"由西向东","XSFXDM":"2","KKMC":"海博道与安平路交口正向"},{"KKBH":"610391007","HPHM":"津AD18293","JGSK":"2021-04-01 17:22:33.85","CDBH":"11","XSFX":"由北向南","XSFXDM":"4","KKMC":"和韵路与和风路交口"},{"KKBH":"711","HPHM":"黑AV03Y5","JGSK":"2021-04-01 17:22:33.859","CDBH":"2","XSFX":"由东向西","XSFXDM":"1","KKMC":"不礼让行人中新大道与和旭路交口"},{"KKBH":"610276126","HPHM":"鲁G106VP","JGSK":"2021-04-01 17:22:33.863","CDBH":"4","XSFX":"由南向北","XSFXDM":"3","KKMC":"中新大道与和意路交口"},{"KKBH":"610256113","HPHM":"津C83J98","JGSK":"2021-04-01 17:22:33.925","CDBH":"1","XSFX":"由西向东","XSFXDM":"2","KKMC":"中天大道与和风路交口"},{"KKBH":"610271009","HPHM":"津HXV606","JGSK":"2021-04-01 17:22:33.928","CDBH":"11","XSFX":"由北向南","XSFXDM":"4","KKMC":"中新大道与泰七路交口"},{"KKBH":"610256113","HPHM":"冀HQE379","JGSK":"2021-04-01 17:22:33.93","CDBH":"5","XSFX":"由南向北","XSFXDM":"3","KKMC":"中天大道与和风路交口"},{"KKBH":"610276126","HPHM":"车牌","JGSK":"2021-04-01 17:22:33.961","CDBH":"8","XSFX":"由北向南","XSFXDM":"4","KKMC":"中新大道与和意路交口"},{"KKBH":"610276126","HPHM":"津RKB385","JGSK":"2021-04-01 17:22:33.986","CDBH":"7","XSFX":"由北向南","XSFXDM":"4","KKMC":"中新大道与和意路交口"},{"KKBH":"610256113","HPHM":"津HJC595","JGSK":"2021-04-01 17:22:34.01","CDBH":"6","XSFX":"由南向北","XSFXDM":"3","KKMC":"中天大道与和风路交口"},{"KKBH":"610266118","HPHM":"辽PPL511","JGSK":"2021-04-01 17:22:34.016","CDBH":"5","XSFX":"由西向东","XSFXDM":"2","KKMC":"中生大道与和畅路交口"},{"KKBH":"728031002000","HPHM":"津MLU180","JGSK":"2021-04-01 17:22:34.067","CDBH":"7","XSFX":"由北向南","XSFXDM":"4","KKMC":"动漫中路与文一路交口"},{"KKBH":"610276126","HPHM":"冀JQK310","JGSK":"2021-04-01 17:22:34.067","CDBH":"8","XSFX":"由北向南","XSFXDM":"4","KKMC":"中新大道与和意路交口"},{"KKBH":"7208110020000","HPHM":"津C33D39","JGSK":"2021-04-01 17:22:34.074","CDBH":"1","XSFX":"由东向西","XSFXDM":"1","KKMC":"动漫南路与文一路交口正向"},{"KKBH":"610251001","HPHM":"沪CYC083","JGSK":"2021-04-01 17:22:34.076","CDBH":"7","XSFX":"由北向南","XSFXDM":"4","KKMC":"中天大道与和畅路交口"},{"KKBH":"610401005","HPHM":"津H32012","JGSK":"2021-04-01 17:22:34.098","CDBH":"5","XSFX":"由西向东","XSFXDM":"2","KKMC":"和畅路与和顺路交口"},{"KKBH":"7205410040000","HPHM":"车牌","JGSK":"2021-04-01 17:22:34.131","CDBH":"4","XSFX":"由西向东","XSFXDM":"2","KKMC":"动漫环路东与动漫中路交口正向"},{"KKBH":"610271009","HPHM":"津NFA590","JGSK":"2021-04-01 17:22:34.208","CDBH":"10","XSFX":"由北向南","XSFXDM":"4","KKMC":"中新大道与泰七路交口"},{"KKBH":"610276126","HPHM":"车牌","JGSK":"2021-04-01 17:22:34.253","CDBH":"5","XSFX":"由南向北","XSFXDM":"3","KKMC":"中新大道与和意路交口"},{"KKBH":"610271010","HPHM":"津BN1537","JGSK":"2021-04-01 17:22:34.277","CDBH":"4","XSFX":"由南向北","XSFXDM":"3","KKMC":"中新大道与华五路交口"},{"KKBH":"728031003000","HPHM":"津RM0661","JGSK":"2021-04-01 17:22:34.277","CDBH":"5","XSFX":"由北向南","XSFXDM":"4","KKMC":"动漫中路与文二路交口"},{"KKBH":"7400110020000","HPHM":"津ME4658","JGSK":"2021-04-01 17:22:34.307","CDBH":"2","XSFX":"由东向西","XSFXDM":"1","KKMC":"静湖南路与华一路交口正向"},{"KKBH":"610276125","HPHM":"津KT9828","JGSK":"2021-04-01 17:22:34.351","CDBH":"7","XSFX":"由北向南","XSFXDM":"4","KKMC":"中新大道与和顺路交口"},{"KKBH":"720571004000","HPHM":"车牌","JGSK":"2021-04-01 17:22:34.42","CDBH":"4","XSFX":"由西向东","XSFXDM":"2","KKMC":"动漫东路与动漫中路交口"},{"KKBH":"720891005000","HPHM":"冀FR916J","JGSK":"2021-04-01 17:22:34.467","CDBH":"8","XSFX":"由南向北","XSFXDM":"3","KKMC":"海博道与安明路交口"},{"KKBH":"610256115","HPHM":"津DLH813","JGSK":"2021-04-01 17:22:34.472","CDBH":"1","XSFX":"由东向西","XSFXDM":"1","KKMC":"中天大道与中生大道交口"},{"KKBH":"610256116","HPHM":"渝CRQ929","JGSK":"2021-04-01 17:22:34.485","CDBH":"7","XSFX":"由南向北","XSFXDM":"3","KKMC":"中天大道与和顺路交口"},{"KKBH":"610391007","HPHM":"津AR9679","JGSK":"2021-04-01 17:22:34.49","CDBH":"7","XSFX":"由南向北","XSFXDM":"3","KKMC":"和韵路与和风路交口"},{"KKBH":"7208810020000","HPHM":"冀B5WP99","JGSK":"2021-04-01 17:22:34.53","CDBH":"4","XSFX":"由东向西","XSFXDM":"1","KKMC":"海旭道与安正路交口正向"},{"KKBH":"610256112","HPHM":"津A2T377","JGSK":"2021-04-01 17:22:34.55","CDBH":"7","XSFX":"由南向北","XSFXDM":"3","KKMC":"中天大道与中津大道交口"},{"KKBH":"720891004000","HPHM":"车牌","JGSK":"2021-04-01 17:22:34.566","CDBH":"9","XSFX":"由南向北","XSFXDM":"3","KKMC":"海博道与安平路交口"},{"KKBH":"610266118","HPHM":"津C223Z2","JGSK":"2021-04-01 17:22:34.576","CDBH":"4","XSFX":"由西向东","XSFXDM":"2","KKMC":"中生大道与和畅路交口"},{"KKBH":"610271010","HPHM":"津KL8065","JGSK":"2021-04-01 17:22:34.624","CDBH":"8","XSFX":"由北向南","XSFXDM":"4","KKMC":"中新大道与华五路交口"},{"KKBH":"7205410020000","HPHM":"冀R192T9","JGSK":"2021-04-01 17:22:34.671","CDBH":"3","XSFX":"由西向东","XSFXDM":"2","KKMC":"动漫环路西与动漫中路交口正向"},{"KKBH":"610276124","HPHM":"津RDQ188","JGSK":"2021-04-01 17:22:34.689","CDBH":"5","XSFX":"由西向东","XSFXDM":"2","KKMC":"中新大道与中生大道交口"},{"KKBH":"610276124","HPHM":"鲁B13U0N","JGSK":"2021-04-01 17:22:34.713","CDBH":"10","XSFX":"由北向南","XSFXDM":"4","KKMC":"中新大道与中生大道交口"},{"KKBH":"610271009","HPHM":"津K81141","JGSK":"2021-04-01 17:22:34.726","CDBH":"8","XSFX":"由南向北","XSFXDM":"3","KKMC":"中新大道与泰七路交口"},{"KKBH":"610271009","HPHM":"津A7U821","JGSK":"2021-04-01 17:22:34.807","CDBH":"7","XSFX":"由南向北","XSFXDM":"3","KKMC":"中新大道与泰七路交口"},{"KKBH":"610266118","HPHM":"津RSH861","JGSK":"2021-04-01 17:22:34.813","CDBH":"10","XSFX":"由北向南","XSFXDM":"4","KKMC":"中生大道与和畅路交口"},{"KKBH":"610391008","HPHM":"津LK8198","JGSK":"2021-04-01 17:22:34.853","CDBH":"4","XSFX":"由西向东","XSFXDM":"2","KKMC":"和韵路与和旭路交口"},{"KKBH":"610256116","HPHM":"津RKX298","JGSK":"2021-04-01 17:22:34.856","CDBH":"8","XSFX":"由南向北","XSFXDM":"3","KKMC":"中天大道与和顺路交口"},{"KKBH":"610261005000","HPHM":"津HA5101","JGSK":"2021-04-01 17:22:34.857","CDBH":"2","XSFX":"由南向北","XSFXDM":"3","KKMC":"中生大道与静湖西路（南侧）"},{"KKBH":"610286127","HPHM":"津GWM900","JGSK":"2021-04-01 17:22:34.876","CDBH":"1","XSFX":"由东向西","XSFXDM":"1","KKMC":"中津大道与和畅路交口"},{"KKBH":"7208810050000","HPHM":"浙G1E5Q2","JGSK":"2021-04-01 17:22:34.898","CDBH":"2","XSFX":"由东向西","XSFXDM":"1","KKMC":"海旭道与明盛路交口正向"},{"KKBH":"610256114","HPHM":"津DH8116","JGSK":"2021-04-01 17:22:34.96","CDBH":"5","XSFX":"由南向北","XSFXDM":"3","KKMC":"中天大道与和旭路交口"},{"KKBH":"610401005","HPHM":"津RBG860","JGSK":"2021-04-01 17:22:34.965","CDBH":"7","XSFX":"由南向北","XSFXDM":"3","KKMC":"和畅路与和顺路交口"},{"KKBH":"610251002","HPHM":"鲁N0963Z","JGSK":"2021-04-01 17:22:34.97","CDBH":"10","XSFX":"由北向南","XSFXDM":"4","KKMC":"中天大道与和睦路交口"},{"KKBH":"610401005","HPHM":"津NWJ723","JGSK":"2021-04-01 17:22:35.003","CDBH":"2","XSFX":"由东向西","XSFXDM":"1","KKMC":"和畅路与和顺路交口"},{"KKBH":"610326142000","HPHM":"辽PRV228","JGSK":"2021-04-01 17:22:35.046","CDBH":"4","XSFX":"由西向东","XSFXDM":"2","KKMC":"中成大道与泰七路交口"},{"KKBH":"7208710020000","HPHM":"津MEY786","JGSK":"2021-04-01 17:22:35.063","CDBH":"3","XSFX":"由西向东","XSFXDM":"2","KKMC":"安正路与芳菲路交口正向"},{"KKBH":"7400110020000","HPHM":"津RGP526","JGSK":"2021-04-01 17:22:35.08","CDBH":"5","XSFX":"由南向北","XSFXDM":"3","KKMC":"静湖南路与华一路交口正向"},{"KKBH":"7208910030000","HPHM":"津A9D578","JGSK":"2021-04-01 17:22:35.115","CDBH":"4","XSFX":"由西向东","XSFXDM":"2","KKMC":"海博道与安正路交口正向"},{"KKBH":"610276125","HPHM":"津DYT702","JGSK":"2021-04-01 17:22:35.12","CDBH":"1","XSFX":"由东向西","XSFXDM":"1","KKMC":"中新大道与和顺路交口"},{"KKBH":"610276126","HPHM":"苏FA77L9","JGSK":"2021-04-01 17:22:35.144","CDBH":"5","XSFX":"由南向北","XSFXDM":"3","KKMC":"中新大道与和意路交口"},{"KKBH":"720881002000","HPHM":"津A6U056","JGSK":"2021-04-01 17:22:35.145","CDBH":"12","XSFX":"由北向南","XSFXDM":"4","KKMC":"海旭道与安正路交口"},{"KKBH":"610256116","HPHM":"津JXT680","JGSK":"2021-04-01 17:22:35.152","CDBH":"4","XSFX":"由西向东","XSFXDM":"2","KKMC":"中天大道与和顺路交口"},{"KKBH":"610271009","HPHM":"津AY9836","JGSK":"2021-04-01 17:22:35.158","CDBH":"8","XSFX":"由南向北","XSFXDM":"3","KKMC":"中新大道与泰七路交口"},{"KKBH":"610256113","HPHM":"津K60118","JGSK":"2021-04-01 17:22:35.205","CDBH":"4","XSFX":"由南向北","XSFXDM":"3","KKMC":"中天大道与和风路交口"},{"KKBH":"610256114","HPHM":"津A3J234","JGSK":"2021-04-01 17:22:35.233","CDBH":"8","XSFX":"由北向南","XSFXDM":"4","KKMC":"中天大道与和旭路交口"},{"KKBH":"720881002000","HPHM":"津ACN565","JGSK":"2021-04-01 17:22:35.237","CDBH":"9","XSFX":"由南向北","XSFXDM":"3","KKMC":"海旭道与安正路交口"},{"KKBH":"610401005","HPHM":"津MWZ811","JGSK":"2021-04-01 17:22:35.259","CDBH":"3","XSFX":"由东向西","XSFXDM":"1","KKMC":"和畅路与和顺路交口"},{"KKBH":"610286127","HPHM":"津JQK806","JGSK":"2021-04-01 17:22:35.275","CDBH":"3","XSFX":"由东向西","XSFXDM":"1","KKMC":"中津大道与和畅路交口"},{"KKBH":"720891003000","HPHM":"津RZG520","JGSK":"2021-04-01 17:22:35.307","CDBH":"7","XSFX":"由南向北","XSFXDM":"3","KKMC":"海博道与安正路交口"},{"KKBH":"7208810020000","HPHM":"津CE6295","JGSK":"2021-04-01 17:22:35.314","CDBH":"10","XSFX":"由南向北","XSFXDM":"3","KKMC":"海旭道与安正路交口正向"},{"KKBH":"7208910090000","HPHM":"津DHF808","JGSK":"2021-04-01 17:22:35.315","CDBH":"5","XSFX":"由南向北","XSFXDM":"3","KKMC":"海博道与弘通路交口正向"},{"KKBH":"610276124","HPHM":"津C8K228","JGSK":"2021-04-01 17:22:35.353","CDBH":"1","XSFX":"由东向西","XSFXDM":"1","KKMC":"中新大道与中生大道交口"},{"KKBH":"610276126","HPHM":"津JXJ902","JGSK":"2021-04-01 17:22:35.375","CDBH":"4","XSFX":"由南向北","XSFXDM":"3","KKMC":"中新大道与和意路交口"},{"KKBH":"610401005","HPHM":"津DDS408","JGSK":"2021-04-01 17:22:35.388","CDBH":"1","XSFX":"由东向西","XSFXDM":"1","KKMC":"和畅路与和顺路交口"},{"KKBH":"610271010","HPHM":"津NA8722","JGSK":"2021-04-01 17:22:35.397","CDBH":"5","XSFX":"由南向北","XSFXDM":"3","KKMC":"中新大道与华五路交口"},{"KKBH":"7208810020000","HPHM":"津HT8283","JGSK":"2021-04-01 17:22:35.413","CDBH":"9","XSFX":"由南向北","XSFXDM":"3","KKMC":"海旭道与安正路交口正向"},{"KKBH":"6103261400000","HPHM":"冀D589D0","JGSK":"2021-04-01 17:22:35.44","CDBH":"6","XSFX":"由西向东","XSFXDM":"2","KKMC":"中成大道与中海大道交口正向"},{"KKBH":"7208810050000","HPHM":"鲁B8VU93","JGSK":"2021-04-01 17:22:35.447","CDBH":"4","XSFX":"由西向东","XSFXDM":"2","KKMC":"海旭道与明盛路交口正向"},{"KKBH":"720861003000","HPHM":"冀BP507Q","JGSK":"2021-04-01 17:22:35.481","CDBH":"10","XSFX":"由北向南","XSFXDM":"4","KKMC":"海晨道与安明路交口"},{"KKBH":"610276125","HPHM":"京JBL055","JGSK":"2021-04-01 17:22:35.526","CDBH":"5","XSFX":"由南向北","XSFXDM":"3","KKMC":"中新大道与和顺路交口"},{"KKBH":"7208910030000","HPHM":"车牌","JGSK":"2021-04-01 17:22:35.535","CDBH":"9","XSFX":"由南向北","XSFXDM":"3","KKMC":"海博道与安正路交口正向"},{"KKBH":"720891003000","HPHM":"津AF19683","JGSK":"2021-04-01 17:22:35.548","CDBH":"2","XSFX":"由东向西","XSFXDM":"1","KKMC":"海博道与安正路交口"},{"KKBH":"7208910060000","HPHM":"车牌","JGSK":"2021-04-01 17:22:35.572","CDBH":"12","XSFX":"由北向南","XSFXDM":"4","KKMC":"海博道与永盛路交口正向"},{"KKBH":"7205710040000","HPHM":"津D31659","JGSK":"2021-04-01 17:22:35.627","CDBH":"3","XSFX":"由西向东","XSFXDM":"2","KKMC":"动漫东路与动漫中路交口正向"},{"KKBH":"610401004","HPHM":"晋D3E938","JGSK":"2021-04-01 17:22:35.633","CDBH":"11","XSFX":"由北向南","XSFXDM":"4","KKMC":"和畅路与和风路交口"},{"KKBH":"610256114","HPHM":"鲁AV81S9","JGSK":"2021-04-01 17:22:35.638","CDBH":"7","XSFX":"由北向南","XSFXDM":"4","KKMC":"中天大道与和旭路交口"},{"KKBH":"7208910040000","HPHM":"鄂A0MY05","JGSK":"2021-04-01 17:22:35.647","CDBH":"6","XSFX":"由西向东","XSFXDM":"2","KKMC":"海博道与安平路交口正向"},{"KKBH":"720881002000","HPHM":"冀B2U58R","JGSK":"2021-04-01 17:22:35.679","CDBH":"4","XSFX":"由东向西","XSFXDM":"1","KKMC":"海旭道与安正路交口"},{"KKBH":"720871002000","HPHM":"津ACR185","JGSK":"2021-04-01 17:22:35.698","CDBH":"9","XSFX":"由北向南","XSFXDM":"4","KKMC":"安正路与芳菲路交口"},{"KKBH":"610276124","HPHM":"津DXM959","JGSK":"2021-04-01 17:22:35.729","CDBH":"6","XSFX":"由西向东","XSFXDM":"2","KKMC":"中新大道与中生大道交口"},{"KKBH":"610266118","HPHM":"津HHZ805","JGSK":"2021-04-01 17:22:35.776","CDBH":"6","XSFX":"由西向东","XSFXDM":"2","KKMC":"中生大道与和畅路交口"},{"KKBH":"610391008","HPHM":"津GHX262","JGSK":"2021-04-01 17:22:35.904","CDBH":"6","XSFX":"由西向东","XSFXDM":"2","KKMC":"和韵路与和旭路交口"},{"KKBH":"720891004000","HPHM":"车牌","JGSK":"2021-04-01 17:22:35.929","CDBH":"8","XSFX":"由南向北","XSFXDM":"3","KKMC":"海博道与安平路交口"},{"KKBH":"610276126","HPHM":"津C5F567","JGSK":"2021-04-01 17:22:35.941","CDBH":"1","XSFX":"由东向西","XSFXDM":"1","KKMC":"中新大道与和意路交口"},{"KKBH":"7208910060000","HPHM":"津RAV056","JGSK":"2021-04-01 17:22:35.951","CDBH":"3","XSFX":"由东向西","XSFXDM":"1","KKMC":"海博道与永盛路交口正向"},{"KKBH":"610256115","HPHM":"津A6N370","JGSK":"2021-04-01 17:22:35.967","CDBH":"4","XSFX":"由西向东","XSFXDM":"2","KKMC":"中天大道与中生大道交口"},{"KKBH":"610271010","HPHM":"津CDR090","JGSK":"2021-04-01 17:22:35.973","CDBH":"4","XSFX":"由南向北","XSFXDM":"3","KKMC":"中新大道与华五路交口"},{"KKBH":"720811002000","HPHM":"津LAL159","JGSK":"2021-04-01 17:22:36.008","CDBH":"1","XSFX":"由东向西","XSFXDM":"1","KKMC":"动漫南路与文一路交口"},{"KKBH":"610276124","HPHM":"冀B2F0Z9","JGSK":"2021-04-01 17:22:36.044","CDBH":"8","XSFX":"由南向北","XSFXDM":"3","KKMC":"中新大道与中生大道交口"},{"KKBH":"610256113","HPHM":"津MYL388","JGSK":"2021-04-01 17:22:36.152","CDBH":"8","XSFX":"由北向南","XSFXDM":"4","KKMC":"中天大道与和风路交口"},{"KKBH":"610256113","HPHM":"冀R87S72","JGSK":"2021-04-01 17:22:36.171","CDBH":"4","XSFX":"由南向北","XSFXDM":"3","KKMC":"中天大道与和风路交口"},{"KKBH":"720891004000","HPHM":"津A28Q01","JGSK":"2021-04-01 17:22:36.185","CDBH":"5","XSFX":"由西向东","XSFXDM":"2","KKMC":"海博道与安平路交口"},{"KKBH":"610391007","HPHM":"津A28A02","JGSK":"2021-04-01 17:22:36.218","CDBH":"7","XSFX":"由南向北","XSFXDM":"3","KKMC":"和韵路与和风路交口"},{"KKBH":"610256111","HPHM":"津A1W431","JGSK":"2021-04-01 17:22:36.232","CDBH":"9","XSFX":"由北向南","XSFXDM":"4","KKMC":"中天大道与和惠路交口"},{"KKBH":"610256114","HPHM":"津NHK486","JGSK":"2021-04-01 17:22:36.255","CDBH":"8","XSFX":"由北向南","XSFXDM":"4","KKMC":"中天大道与和旭路交口"},{"KKBH":"728031003000","HPHM":"津AD61398","JGSK":"2021-04-01 17:22:36.281","CDBH":"5","XSFX":"由北向南","XSFXDM":"4","KKMC":"动漫中路与文二路交口"},{"KKBH":"610271008","HPHM":"车牌","JGSK":"2021-04-01 17:22:36.282","CDBH":"1","XSFX":"由南向北","XSFXDM":"3","KKMC":"中新大道与航母主题公园支路交口"},{"KKBH":"610276126","HPHM":"津H51133","JGSK":"2021-04-01 17:22:36.307","CDBH":"7","XSFX":"由北向南","XSFXDM":"4","KKMC":"中新大道与和意路交口"},{"KKBH":"610266118","HPHM":"津RKW992","JGSK":"2021-04-01 17:22:36.322","CDBH":"12","XSFX":"由北向南","XSFXDM":"4","KKMC":"中生大道与和畅路交口"},{"KKBH":"720861002000","HPHM":"冀B0E89H","JGSK":"2021-04-01 17:22:36.331","CDBH":"10","XSFX":"由北向南","XSFXDM":"4","KKMC":"海晨道与安正路交口"},{"KKBH":"720901002000","HPHM":"津C50023","JGSK":"2021-04-01 17:22:36.39","CDBH":"8","XSFX":"由南向北","XSFXDM":"3","KKMC":"玉林道与安正路交口"},{"KKBH":"610256111","HPHM":"津A5Y622","JGSK":"2021-04-01 17:22:36.397","CDBH":"9","XSFX":"由北向南","XSFXDM":"4","KKMC":"中天大道与和惠路交口"},{"KKBH":"610256114","HPHM":"津AD63789","JGSK":"2021-04-01 17:22:36.42","CDBH":"9","XSFX":"由北向南","XSFXDM":"4","KKMC":"中天大道与和旭路交口"},{"KKBH":"610276124","HPHM":"津RES992","JGSK":"2021-04-01 17:22:36.45","CDBH":"4","XSFX":"由西向东","XSFXDM":"2","KKMC":"中新大道与中生大道交口"},{"KKBH":"610256116","HPHM":"津JLG660","JGSK":"2021-04-01 17:22:36.455","CDBH":"11","XSFX":"由北向南","XSFXDM":"4","KKMC":"中天大道与和顺路交口"},{"KKBH":"610261003000","HPHM":"冀HTE908","JGSK":"2021-04-01 17:22:36.484","CDBH":"11","XSFX":"由东向西","XSFXDM":"1","KKMC":"中生大道与静湖南路交口"},{"KKBH":"610271009","HPHM":"津NFA590","JGSK":"2021-04-01 17:22:36.487","CDBH":"10","XSFX":"由北向南","XSFXDM":"4","KKMC":"中新大道与泰七路交口"},{"KKBH":"610391007","HPHM":"津APM696","JGSK":"2021-04-01 17:22:36.497","CDBH":"10","XSFX":"由北向南","XSFXDM":"4","KKMC":"和韵路与和风路交口"},{"KKBH":"610266118","HPHM":"冀D701CJ","JGSK":"2021-04-01 17:22:36.498","CDBH":"2","XSFX":"由东向西","XSFXDM":"1","KKMC":"中生大道与和畅路交口"},{"KKBH":"610256116","HPHM":"豫EXX525","JGSK":"2021-04-01 17:22:36.536","CDBH":"9","XSFX":"由南向北","XSFXDM":"3","KKMC":"中天大道与和顺路交口"},{"KKBH":"610266118","HPHM":"津LA6775","JGSK":"2021-04-01 17:22:36.539","CDBH":"4","XSFX":"由西向东","XSFXDM":"2","KKMC":"中生大道与和畅路交口"},{"KKBH":"610256111","HPHM":"冀GW1260","JGSK":"2021-04-01 17:22:36.542","CDBH":"1","XSFX":"由西向东","XSFXDM":"2","KKMC":"中天大道与和惠路交口"},{"KKBH":"610401004","HPHM":"鲁NZ09V0","JGSK":"2021-04-01 17:22:36.555","CDBH":"12","XSFX":"由北向南","XSFXDM":"4","KKMC":"和畅路与和风路交口"},{"KKBH":"610251001","HPHM":"津REK191","JGSK":"2021-04-01 17:22:36.628","CDBH":"2","XSFX":"由东向西","XSFXDM":"1","KKMC":"中天大道与和畅路交口"},{"KKBH":"720891003000","HPHM":"津A7A890","JGSK":"2021-04-01 17:22:36.668","CDBH":"8","XSFX":"由南向北","XSFXDM":"3","KKMC":"海博道与安正路交口"},{"KKBH":"610401005","HPHM":"津DWY972","JGSK":"2021-04-01 17:22:36.681","CDBH":"5","XSFX":"由西向东","XSFXDM":"2","KKMC":"和畅路与和顺路交口"},{"KKBH":"7209010020000","HPHM":"津C196P5","JGSK":"2021-04-01 17:22:36.685","CDBH":"11","XSFX":"由北向南","XSFXDM":"4","KKMC":"玉林道与安正路交口正向"},{"KKBH":"610276126","HPHM":"津K18201","JGSK":"2021-04-01 17:22:36.694","CDBH":"7","XSFX":"由北向南","XSFXDM":"4","KKMC":"中新大道与和意路交口"},{"KKBH":"610276126","HPHM":"津K18201","JGSK":"2021-04-01 17:22:36.695","CDBH":"7","XSFX":"由北向南","XSFXDM":"4","KKMC":"中新大道与和意路交口"},{"KKBH":"610276126","HPHM":"津MN2349","JGSK":"2021-04-01 17:22:36.707","CDBH":"8","XSFX":"由北向南","XSFXDM":"4","KKMC":"中新大道与和意路交口"},{"KKBH":"7209010020000","HPHM":"车牌","JGSK":"2021-04-01 17:22:36.723","CDBH":"2","XSFX":"由东向西","XSFXDM":"1","KKMC":"玉林道与安正路交口正向"},{"KKBH":"720881005000","HPHM":"浙G1E5Q2","JGSK":"2021-04-01 17:22:36.748","CDBH":"2","XSFX":"由东向西","XSFXDM":"1","KKMC":"海旭道与明盛路交口"},{"KKBH":"610286127","HPHM":"津AQY883","JGSK":"2021-04-01 17:22:36.774","CDBH":"5","XSFX":"由西向东","XSFXDM":"2","KKMC":"中津大道与和畅路交口"},{"KKBH":"610256115","HPHM":"津LA6320","JGSK":"2021-04-01 17:22:36.792","CDBH":"2","XSFX":"由东向西","XSFXDM":"1","KKMC":"中天大道与中生大道交口"},{"KKBH":"610276125","HPHM":"津ADJ2630","JGSK":"2021-04-01 17:22:36.797","CDBH":"1","XSFX":"由东向西","XSFXDM":"1","KKMC":"中新大道与和顺路交口"},{"KKBH":"610256113","HPHM":"津NSY555","JGSK":"2021-04-01 17:22:36.81","CDBH":"5","XSFX":"由南向北","XSFXDM":"3","KKMC":"中天大道与和风路交口"},{"KKBH":"610276126","HPHM":"津NTR613","JGSK":"2021-04-01 17:22:36.851","CDBH":"5","XSFX":"由南向北","XSFXDM":"3","KKMC":"中新大道与和意路交口"},{"KKBH":"610256114","HPHM":"津H07733","JGSK":"2021-04-01 17:22:36.912","CDBH":"9","XSFX":"由北向南","XSFXDM":"4","KKMC":"中天大道与和旭路交口"},{"KKBH":"610401004","HPHM":"津BQ3878","JGSK":"2021-04-01 17:22:36.94","CDBH":"3","XSFX":"由东向西","XSFXDM":"1","KKMC":"和畅路与和风路交口"},{"KKBH":"610276125","HPHM":"津JGY506","JGSK":"2021-04-01 17:22:36.961","CDBH":"1","XSFX":"由东向西","XSFXDM":"1","KKMC":"中新大道与和顺路交口"},{"KKBH":"610271009","HPHM":"津JH5991","JGSK":"2021-04-01 17:22:37.009","CDBH":"7","XSFX":"由南向北","XSFXDM":"3","KKMC":"中新大道与泰七路交口"},{"KKBH":"610391007","HPHM":"津D11597","JGSK":"2021-04-01 17:22:37.019","CDBH":"8","XSFX":"由南向北","XSFXDM":"3","KKMC":"和韵路与和风路交口"},{"KKBH":"728031002000","HPHM":"津A2Q535","JGSK":"2021-04-01 17:22:37.024","CDBH":"7","XSFX":"由北向南","XSFXDM":"4","KKMC":"动漫中路与文一路交口"},{"KKBH":"610271009","HPHM":"津H28726","JGSK":"2021-04-01 17:22:37.031","CDBH":"11","XSFX":"由北向南","XSFXDM":"4","KKMC":"中新大道与泰七路交口"},{"KKBH":"610271009","HPHM":"津RZQ866","JGSK":"2021-04-01 17:22:37.044","CDBH":"7","XSFX":"由南向北","XSFXDM":"3","KKMC":"中新大道与泰七路交口"},{"KKBH":"720891003000","HPHM":"津RZG520","JGSK":"2021-04-01 17:22:37.062","CDBH":"7","XSFX":"由南向北","XSFXDM":"3","KKMC":"海博道与安正路交口"},{"KKBH":"610271008","HPHM":"津FDQ101","JGSK":"2021-04-01 17:22:37.093","CDBH":"5","XSFX":"由北向南","XSFXDM":"4","KKMC":"中新大道与航母主题公园支路交口"},{"KKBH":"610256111","HPHM":"津FF0256","JGSK":"2021-04-01 17:22:37.101","CDBH":"7","XSFX":"由北向南","XSFXDM":"4","KKMC":"中天大道与和惠路交口"},{"KKBH":"720891005000","HPHM":"津HLH320","JGSK":"2021-04-01 17:22:37.11","CDBH":"8","XSFX":"由南向北","XSFXDM":"3","KKMC":"海博道与安明路交口"},{"KKBH":"610391007","HPHM":"津AF71997","JGSK":"2021-04-01 17:22:37.137","CDBH":"8","XSFX":"由南向北","XSFXDM":"3","KKMC":"和韵路与和风路交口"},{"KKBH":"610256114","HPHM":"京MMR198","JGSK":"2021-04-01 17:22:37.165","CDBH":"1","XSFX":"由西向东","XSFXDM":"2","KKMC":"中天大道与和旭路交口"},{"KKBH":"610401005","HPHM":"鲁A7J7Z2","JGSK":"2021-04-01 17:22:37.242","CDBH":"2","XSFX":"由东向西","XSFXDM":"1","KKMC":"和畅路与和顺路交口"},{"KKBH":"610391006","HPHM":"车牌","JGSK":"2021-04-01 17:22:37.284","CDBH":"5","XSFX":"由西向东","XSFXDM":"2","KKMC":"和韵路与和意路交口"},{"KKBH":"720881002000","HPHM":"津AD79791","JGSK":"2021-04-01 17:22:37.304","CDBH":"12","XSFX":"由北向南","XSFXDM":"4","KKMC":"海旭道与安正路交口"},{"KKBH":"720881002000","HPHM":"津C5Z801","JGSK":"2021-04-01 17:22:37.319","CDBH":"9","XSFX":"由南向北","XSFXDM":"3","KKMC":"海旭道与安正路交口"},{"KKBH":"610401004","HPHM":"津FCC049","JGSK":"2021-04-01 17:22:37.355","CDBH":"11","XSFX":"由北向南","XSFXDM":"4","KKMC":"和畅路与和风路交口"},{"KKBH":"610271010","HPHM":"津MX2287","JGSK":"2021-04-01 17:22:37.399","CDBH":"7","XSFX":"由北向南","XSFXDM":"4","KKMC":"中新大道与华五路交口"},{"KKBH":"720891005000","HPHM":"鲁A565SV","JGSK":"2021-04-01 17:22:37.436","CDBH":"3","XSFX":"由东向西","XSFXDM":"1","KKMC":"海博道与安明路交口"},{"KKBH":"610276126","HPHM":"津A6V668","JGSK":"2021-04-01 17:22:37.47","CDBH":"4","XSFX":"由南向北","XSFXDM":"3","KKMC":"中新大道与和意路交口"},{"KKBH":"7208810050000","HPHM":"鲁M936HE","JGSK":"2021-04-01 17:22:37.488","CDBH":"4","XSFX":"由西向东","XSFXDM":"2","KKMC":"海旭道与明盛路交口正向"},{"KKBH":"728031002000","HPHM":"津CDB298","JGSK":"2021-04-01 17:22:37.498","CDBH":"3","XSFX":"由西向东","XSFXDM":"2","KKMC":"动漫中路与文一路交口"},{"KKBH":"7208810020000","HPHM":"津HMP626","JGSK":"2021-04-01 17:22:37.504","CDBH":"4","XSFX":"由东向西","XSFXDM":"1","KKMC":"海旭道与安正路交口正向"},{"KKBH":"610256114","HPHM":"津RQN771","JGSK":"2021-04-01 17:22:37.518","CDBH":"8","XSFX":"由北向南","XSFXDM":"4","KKMC":"中天大道与和旭路交口"},{"KKBH":"610391007","HPHM":"京K23667","JGSK":"2021-04-01 17:22:37.543","CDBH":"11","XSFX":"由北向南","XSFXDM":"4","KKMC":"和韵路与和风路交口"},{"KKBH":"711","HPHM":"津JDH617","JGSK":"2021-04-01 17:22:37.621","CDBH":"2","XSFX":"由东向西","XSFXDM":"1","KKMC":"不礼让行人中新大道与和旭路交口"},{"KKBH":"720891004000","HPHM":"鄂A0MY05","JGSK":"2021-04-01 17:22:37.623","CDBH":"5","XSFX":"由西向东","XSFXDM":"2","KKMC":"海博道与安平路交口"},{"KKBH":"610276124","HPHM":"蒙D87078","JGSK":"2021-04-01 17:22:37.671","CDBH":"2","XSFX":"由东向西","XSFXDM":"1","KKMC":"中新大道与中生大道交口"},{"KKBH":"610271008","HPHM":"车牌","JGSK":"2021-04-01 17:22:37.676","CDBH":"4","XSFX":"由北向南","XSFXDM":"4","KKMC":"中新大道与航母主题公园支路交口"},{"KKBH":"610276125","HPHM":"津MEL629","JGSK":"2021-04-01 17:22:37.76","CDBH":"2","XSFX":"由东向西","XSFXDM":"1","KKMC":"中新大道与和顺路交口"},{"KKBH":"7208610030000","HPHM":"车牌","JGSK":"2021-04-01 17:22:37.765","CDBH":"11","XSFX":"由北向南","XSFXDM":"4","KKMC":"海晨道与安明路交口正向"},{"KKBH":"610256113","HPHM":"冀B2QM82","JGSK":"2021-04-01 17:22:37.813","CDBH":"1","XSFX":"由西向东","XSFXDM":"2","KKMC":"中天大道与和风路交口"},{"KKBH":"610266118","HPHM":"津APC659","JGSK":"2021-04-01 17:22:37.885","CDBH":"7","XSFX":"由南向北","XSFXDM":"3","KKMC":"中生大道与和畅路交口"},{"KKBH":"610256115","HPHM":"津AD62809","JGSK":"2021-04-01 17:22:37.886","CDBH":"5","XSFX":"由西向东","XSFXDM":"2","KKMC":"中天大道与中生大道交口"},{"KKBH":"7208610030000","HPHM":"车牌","JGSK":"2021-04-01 17:22:37.917","CDBH":"8","XSFX":"由南向北","XSFXDM":"3","KKMC":"海晨道与安明路交口正向"},{"KKBH":"610266118","HPHM":"津C076J1","JGSK":"2021-04-01 17:22:37.991","CDBH":"5","XSFX":"由西向东","XSFXDM":"2","KKMC":"中生大道与和畅路交口"},{"KKBH":"610256116","HPHM":"津GCX188","JGSK":"2021-04-01 17:22:37.994","CDBH":"10","XSFX":"由北向南","XSFXDM":"4","KKMC":"中天大道与和顺路交口"},{"KKBH":"720881002000","HPHM":"冀J0B7L9","JGSK":"2021-04-01 17:22:37.996","CDBH":"4","XSFX":"由东向西","XSFXDM":"1","KKMC":"海旭道与安正路交口"},{"KKBH":"7208710020000","HPHM":"车牌","JGSK":"2021-04-01 17:22:38.062","CDBH":"6","XSFX":"由南向北","XSFXDM":"3","KKMC":"安正路与芳菲路交口正向"},{"KKBH":"610391007","HPHM":"津C61D30","JGSK":"2021-04-01 17:22:38.079","CDBH":"11","XSFX":"由北向南","XSFXDM":"4","KKMC":"和韵路与和风路交口"},{"KKBH":"610256113","HPHM":"津ADF7272","JGSK":"2021-04-01 17:22:38.093","CDBH":"6","XSFX":"由南向北","XSFXDM":"3","KKMC":"中天大道与和风路交口"},{"KKBH":"610286127","HPHM":"冀CTM171","JGSK":"2021-04-01 17:22:38.098","CDBH":"1","XSFX":"由东向西","XSFXDM":"1","KKMC":"中津大道与和畅路交口"},{"KKBH":"610401004","HPHM":"津FBD501","JGSK":"2021-04-01 17:22:38.103","CDBH":"11","XSFX":"由北向南","XSFXDM":"4","KKMC":"和畅路与和风路交口"},{"KKBH":"610256116","HPHM":"津JEY866","JGSK":"2021-04-01 17:22:38.138","CDBH":"8","XSFX":"由南向北","XSFXDM":"3","KKMC":"中天大道与和顺路交口"},{"KKBH":"610401005","HPHM":"津HRT083","JGSK":"2021-04-01 17:22:38.174","CDBH":"1","XSFX":"由东向西","XSFXDM":"1","KKMC":"和畅路与和顺路交口"},{"KKBH":"7208810020000","HPHM":"津G91182","JGSK":"2021-04-01 17:22:38.182","CDBH":"2","XSFX":"由东向西","XSFXDM":"1","KKMC":"海旭道与安正路交口正向"},{"KKBH":"610256114","HPHM":"冀DY251W","JGSK":"2021-04-01 17:22:38.193","CDBH":"8","XSFX":"由北向南","XSFXDM":"4","KKMC":"中天大道与和旭路交口"},{"KKBH":"7208610030000","HPHM":"车牌","JGSK":"2021-04-01 17:22:38.217","CDBH":"11","XSFX":"由北向南","XSFXDM":"4","KKMC":"海晨道与安明路交口正向"},{"KKBH":"610271010","HPHM":"津APJ516","JGSK":"2021-04-01 17:22:38.245","CDBH":"7","XSFX":"由北向南","XSFXDM":"4","KKMC":"中新大道与华五路交口"},{"KKBH":"7208910040000","HPHM":"津RVB220","JGSK":"2021-04-01 17:22:38.246","CDBH":"6","XSFX":"由西向东","XSFXDM":"2","KKMC":"海博道与安平路交口正向"},{"KKBH":"610276126","HPHM":"津JN5930","JGSK":"2021-04-01 17:22:38.256","CDBH":"5","XSFX":"由南向北","XSFXDM":"3","KKMC":"中新大道与和意路交口"},{"KKBH":"7280310020000","HPHM":"车牌","JGSK":"2021-04-01 17:22:38.261","CDBH":"2","XSFX":"由东向西","XSFXDM":"1","KKMC":"动漫中路与文一路交口正向"},{"KKBH":"610391006","HPHM":"冀B8JH12","JGSK":"2021-04-01 17:22:38.306","CDBH":"4","XSFX":"由西向东","XSFXDM":"2","KKMC":"和韵路与和意路交口"},{"KKBH":"610266118","HPHM":"津AHC559","JGSK":"2021-04-01 17:22:38.311","CDBH":"10","XSFX":"由北向南","XSFXDM":"4","KKMC":"中生大道与和畅路交口"},{"KKBH":"7208110020000","HPHM":"津HCC626","JGSK":"2021-04-01 17:22:38.316","CDBH":"5","XSFX":"由北向南","XSFXDM":"4","KKMC":"动漫南路与文一路交口正向"},{"KKBH":"720891004000","HPHM":"车牌","JGSK":"2021-04-01 17:22:38.325","CDBH":"9","XSFX":"由南向北","XSFXDM":"3","KKMC":"海博道与安平路交口"},{"KKBH":"720891005000","HPHM":"冀D88T41","JGSK":"2021-04-01 17:22:38.338","CDBH":"7","XSFX":"由西向东","XSFXDM":"2","KKMC":"海博道与安明路交口"},{"KKBH":"610286127","HPHM":"津DHJ009","JGSK":"2021-04-01 17:22:38.395","CDBH":"1","XSFX":"由东向西","XSFXDM":"1","KKMC":"中津大道与和畅路交口"},{"KKBH":"720881005000","HPHM":"鲁B8VU93","JGSK":"2021-04-01 17:22:38.41","CDBH":"4","XSFX":"由西向东","XSFXDM":"2","KKMC":"海旭道与明盛路交口"},{"KKBH":"610271010","HPHM":"津ADJ0022","JGSK":"2021-04-01 17:22:38.43","CDBH":"8","XSFX":"由北向南","XSFXDM":"4","KKMC":"中新大道与华五路交口"},{"KKBH":"7208910050000","HPHM":"吉A98PW8","JGSK":"2021-04-01 17:22:38.443","CDBH":"8","XSFX":"由南向北","XSFXDM":"3","KKMC":"海博道与安明路交口正向"},{"KKBH":"610276126","HPHM":"津JBC708","JGSK":"2021-04-01 17:22:38.494","CDBH":"8","XSFX":"由北向南","XSFXDM":"4","KKMC":"中新大道与和意路交口"},{"KKBH":"720881007000","HPHM":"津C79971","JGSK":"2021-04-01 17:22:38.499","CDBH":"1","XSFX":"由东向西","XSFXDM":"1","KKMC":"海旭道与弘通路交口"},{"KKBH":"610271008","HPHM":"鲁NF10Q2","JGSK":"2021-04-01 17:22:38.532","CDBH":"4","XSFX":"由北向南","XSFXDM":"4","KKMC":"中新大道与航母主题公园支路交口"},{"KKBH":"7208810020000","HPHM":"冀B8Z55H","JGSK":"2021-04-01 17:22:38.533","CDBH":"3","XSFX":"由东向西","XSFXDM":"1","KKMC":"海旭道与安正路交口正向"},{"KKBH":"720541002000","HPHM":"冀R192T9","JGSK":"2021-04-01 17:22:38.559","CDBH":"3","XSFX":"由西向东","XSFXDM":"2","KKMC":"动漫环路西与动漫中路交口"},{"KKBH":"7208610020000","HPHM":"车牌","JGSK":"2021-04-01 17:22:38.582","CDBH":"6","XSFX":"由西向东","XSFXDM":"2","KKMC":"海晨道与安正路交口正向"},{"KKBH":"610276126","HPHM":"鲁N580JD","JGSK":"2021-04-01 17:22:38.627","CDBH":"8","XSFX":"由北向南","XSFXDM":"4","KKMC":"中新大道与和意路交口"},{"KKBH":"610391007","HPHM":"津KKK333","JGSK":"2021-04-01 17:22:38.643","CDBH":"2","XSFX":"由东向西","XSFXDM":"1","KKMC":"和韵路与和风路交口"},{"KKBH":"610286127","HPHM":"津H25638","JGSK":"2021-04-01 17:22:38.666","CDBH":"3","XSFX":"由东向西","XSFXDM":"1","KKMC":"中津大道与和畅路交口"},{"KKBH":"610266118","HPHM":"辽H9S620","JGSK":"2021-04-01 17:22:38.739","CDBH":"2","XSFX":"由东向西","XSFXDM":"1","KKMC":"中生大道与和畅路交口"},{"KKBH":"610276124","HPHM":"津CA007学","JGSK":"2021-04-01 17:22:38.769","CDBH":"10","XSFX":"由北向南","XSFXDM":"4","KKMC":"中新大道与中生大道交口"},{"KKBH":"610276126","HPHM":"津C1K597","JGSK":"2021-04-01 17:22:38.804","CDBH":"2","XSFX":"由东向西","XSFXDM":"1","KKMC":"中新大道与和意路交口"},{"KKBH":"610276124","HPHM":"津A8X025","JGSK":"2021-04-01 17:22:38.849","CDBH":"5","XSFX":"由西向东","XSFXDM":"2","KKMC":"中新大道与中生大道交口"},{"KKBH":"610391008","HPHM":"津C98E17","JGSK":"2021-04-01 17:22:38.864","CDBH":"6","XSFX":"由西向东","XSFXDM":"2","KKMC":"和韵路与和旭路交口"},{"KKBH":"610256116","HPHM":"津RKL668","JGSK":"2021-04-01 17:22:38.872","CDBH":"12","XSFX":"由北向南","XSFXDM":"4","KKMC":"中天大道与和顺路交口"},{"KKBH":"720861002000","HPHM":"津C358Z2","JGSK":"2021-04-01 17:22:38.891","CDBH":"10","XSFX":"由北向南","XSFXDM":"4","KKMC":"海晨道与安正路交口"},{"KKBH":"610256116","HPHM":"津K80319","JGSK":"2021-04-01 17:22:38.936","CDBH":"7","XSFX":"由南向北","XSFXDM":"3","KKMC":"中天大道与和顺路交口"},{"KKBH":"610391007","HPHM":"津HCK920","JGSK":"2021-04-01 17:22:38.972","CDBH":"8","XSFX":"由南向北","XSFXDM":"3","KKMC":"和韵路与和风路交口"},{"KKBH":"610401005","HPHM":"津KHX585","JGSK":"2021-04-01 17:22:38.983","CDBH":"4","XSFX":"由西向东","XSFXDM":"2","KKMC":"和畅路与和顺路交口"},{"KKBH":"610401004","HPHM":"津NJB918","JGSK":"2021-04-01 17:22:38.985","CDBH":"8","XSFX":"由南向北","XSFXDM":"3","KKMC":"和畅路与和风路交口"},{"KKBH":"610276124","HPHM":"辽B95AE0","JGSK":"2021-04-01 17:22:38.998","CDBH":"8","XSFX":"由南向北","XSFXDM":"3","KKMC":"中新大道与中生大道交口"},{"KKBH":"7208610020000","HPHM":"辽B6H18P","JGSK":"2021-04-01 17:22:39.018","CDBH":"5","XSFX":"由西向东","XSFXDM":"2","KKMC":"海晨道与安正路交口正向"},{"KKBH":"7208810020000","HPHM":"津JFF526","JGSK":"2021-04-01 17:22:39.073","CDBH":"4","XSFX":"由东向西","XSFXDM":"1","KKMC":"海旭道与安正路交口正向"},{"KKBH":"610276124","HPHM":"冀B3LZ29","JGSK":"2021-04-01 17:22:39.113","CDBH":"1","XSFX":"由东向西","XSFXDM":"1","KKMC":"中新大道与中生大道交口"},{"KKBH":"610271009","HPHM":"津H28726","JGSK":"2021-04-01 17:22:39.126","CDBH":"11","XSFX":"由北向南","XSFXDM":"4","KKMC":"中新大道与泰七路交口"},{"KKBH":"610286127","HPHM":"津MFS108","JGSK":"2021-04-01 17:22:39.148","CDBH":"5","XSFX":"由西向东","XSFXDM":"2","KKMC":"中津大道与和畅路交口"},{"KKBH":"610276124","HPHM":"津JFL088","JGSK":"2021-04-01 17:22:39.193","CDBH":"2","XSFX":"由东向西","XSFXDM":"1","KKMC":"中新大道与中生大道交口"},{"KKBH":"7208610020000","HPHM":"津HZC619","JGSK":"2021-04-01 17:22:39.207","CDBH":"11","XSFX":"由北向南","XSFXDM":"4","KKMC":"海晨道与安正路交口正向"},{"KKBH":"610391007","HPHM":"津AD18293","JGSK":"2021-04-01 17:22:39.223","CDBH":"12","XSFX":"由北向南","XSFXDM":"4","KKMC":"和韵路与和风路交口"},{"KKBH":"610276126","HPHM":"津JXJ902","JGSK":"2021-04-01 17:22:39.224","CDBH":"4","XSFX":"由南向北","XSFXDM":"3","KKMC":"中新大道与和意路交口"},{"KKBH":"7208810050000","HPHM":"津DND069","JGSK":"2021-04-01 17:22:39.23","CDBH":"4","XSFX":"由西向东","XSFXDM":"2","KKMC":"海旭道与明盛路交口正向"},{"KKBH":"610256114","HPHM":"津AV8159","JGSK":"2021-04-01 17:22:39.233","CDBH":"7","XSFX":"由北向南","XSFXDM":"4","KKMC":"中天大道与和旭路交口"},{"KKBH":"610256116","HPHM":"津JSR822","JGSK":"2021-04-01 17:22:39.256","CDBH":"9","XSFX":"由南向北","XSFXDM":"3","KKMC":"中天大道与和顺路交口"},{"KKBH":"610266118","HPHM":"冀B035V3","JGSK":"2021-04-01 17:22:39.278","CDBH":"9","XSFX":"由南向北","XSFXDM":"3","KKMC":"中生大道与和畅路交口"},{"KKBH":"610266118","HPHM":"津AU8831","JGSK":"2021-04-01 17:22:39.3","CDBH":"1","XSFX":"由东向西","XSFXDM":"1","KKMC":"中生大道与和畅路交口"},{"KKBH":"610271008","HPHM":"车牌","JGSK":"2021-04-01 17:22:39.321","CDBH":"2","XSFX":"由南向北","XSFXDM":"3","KKMC":"中新大道与航母主题公园支路交口"},{"KKBH":"610256111","HPHM":"晋AC7C89","JGSK":"2021-04-01 17:22:39.352","CDBH":"7","XSFX":"由北向南","XSFXDM":"4","KKMC":"中天大道与和惠路交口"},{"KKBH":"610286127","HPHM":"津KCM788","JGSK":"2021-04-01 17:22:39.355","CDBH":"3","XSFX":"由东向西","XSFXDM":"1","KKMC":"中津大道与和畅路交口"},{"KKBH":"610276124","HPHM":"津D00597","JGSK":"2021-04-01 17:22:39.405","CDBH":"1","XSFX":"由东向西","XSFXDM":"1","KKMC":"中新大道与中生大道交口"},{"KKBH":"610271008","HPHM":"车牌","JGSK":"2021-04-01 17:22:39.405","CDBH":"1","XSFX":"由南向北","XSFXDM":"3","KKMC":"中新大道与航母主题公园支路交口"},{"KKBH":"610256115","HPHM":"津NYX819","JGSK":"2021-04-01 17:22:39.406","CDBH":"4","XSFX":"由西向东","XSFXDM":"2","KKMC":"中天大道与中生大道交口"},{"KKBH":"7280310020000","HPHM":"冀J052LR","JGSK":"2021-04-01 17:22:39.414","CDBH":"3","XSFX":"由西向东","XSFXDM":"2","KKMC":"动漫中路与文一路交口正向"},{"KKBH":"720881002000","HPHM":"苏EA7Z71","JGSK":"2021-04-01 17:22:39.416","CDBH":"5","XSFX":"由西向东","XSFXDM":"2","KKMC":"海旭道与安正路交口"},{"KKBH":"610266118","HPHM":"津DPM808","JGSK":"2021-04-01 17:22:39.442","CDBH":"11","XSFX":"由北向南","XSFXDM":"4","KKMC":"中生大道与和畅路交口"},{"KKBH":"7208910030000","HPHM":"车牌","JGSK":"2021-04-01 17:22:39.513","CDBH":"9","XSFX":"由南向北","XSFXDM":"3","KKMC":"海博道与安正路交口正向"},{"KKBH":"610256115","HPHM":"津CA3761","JGSK":"2021-04-01 17:22:39.566","CDBH":"6","XSFX":"由西向东","XSFXDM":"2","KKMC":"中天大道与中生大道交口"},{"KKBH":"6103261420000","HPHM":"津C015X9","JGSK":"2021-04-01 17:22:39.598","CDBH":"1","XSFX":"由东向西","XSFXDM":"1","KKMC":"中成大道与泰七路交口正向"},{"KKBH":"610256115","HPHM":"津AY0980","JGSK":"2021-04-01 17:22:39.632","CDBH":"3","XSFX":"由东向西","XSFXDM":"1","KKMC":"中天大道与中生大道交口"},{"KKBH":"7208910030000","HPHM":"津LW6662","JGSK":"2021-04-01 17:22:39.654","CDBH":"4","XSFX":"由西向东","XSFXDM":"2","KKMC":"海博道与安正路交口正向"},{"KKBH":"610271008","HPHM":"冀B4F282","JGSK":"2021-04-01 17:22:39.685","CDBH":"1","XSFX":"由南向北","XSFXDM":"3","KKMC":"中新大道与航母主题公园支路交口"},{"KKBH":"610391007","HPHM":"津MT9027","JGSK":"2021-04-01 17:22:39.713","CDBH":"11","XSFX":"由北向南","XSFXDM":"4","KKMC":"和韵路与和风路交口"},{"KKBH":"7280310060000","HPHM":"车牌","JGSK":"2021-04-01 17:22:39.754","CDBH":"7","XSFX":"由北向南","XSFXDM":"4","KKMC":"动漫中路与文三路交口正向"},{"KKBH":"610271010","HPHM":"津KL8065","JGSK":"2021-04-01 17:22:39.764","CDBH":"8","XSFX":"由北向南","XSFXDM":"4","KKMC":"中新大道与华五路交口"},{"KKBH":"610256114","HPHM":"津MGY102","JGSK":"2021-04-01 17:22:39.793","CDBH":"1","XSFX":"由西向东","XSFXDM":"2","KKMC":"中天大道与和旭路交口"},{"KKBH":"610271009","HPHM":"鲁B09KN3","JGSK":"2021-04-01 17:22:39.806","CDBH":"7","XSFX":"由南向北","XSFXDM":"3","KKMC":"中新大道与泰七路交口"},{"KKBH":"7208810060000","HPHM":"皖LAR395","JGSK":"2021-04-01 17:22:39.859","CDBH":"4","XSFX":"由南向北","XSFXDM":"3","KKMC":"海旭道与庄盛路交口正向"},{"KKBH":"7208910060000","HPHM":"冀B7DX96","JGSK":"2021-04-01 17:22:39.87","CDBH":"2","XSFX":"由东向西","XSFXDM":"1","KKMC":"海博道与永盛路交口正向"},{"KKBH":"610391008","HPHM":"车牌","JGSK":"2021-04-01 17:22:39.881","CDBH":"5","XSFX":"由西向东","XSFXDM":"2","KKMC":"和韵路与和旭路交口"},{"KKBH":"610271009","HPHM":"津AY9836","JGSK":"2021-04-01 17:22:39.886","CDBH":"8","XSFX":"由南向北","XSFXDM":"3","KKMC":"中新大道与泰七路交口"},{"KKBH":"610276124","HPHM":"津A1F857","JGSK":"2021-04-01 17:22:39.889","CDBH":"6","XSFX":"由西向东","XSFXDM":"2","KKMC":"中新大道与中生大道交口"},{"KKBH":"610276126","HPHM":"津MLW662","JGSK":"2021-04-01 17:22:39.906","CDBH":"7","XSFX":"由北向南","XSFXDM":"4","KKMC":"中新大道与和意路交口"},{"KKBH":"720881002000","HPHM":"津E05372","JGSK":"2021-04-01 17:22:39.934","CDBH":"8","XSFX":"由西向东","XSFXDM":"2","KKMC":"海旭道与安正路交口"},{"KKBH":"610391007","HPHM":"津AR9679","JGSK":"2021-04-01 17:22:39.979","CDBH":"8","XSFX":"由南向北","XSFXDM":"3","KKMC":"和韵路与和风路交口"},{"KKBH":"610401005","HPHM":"津JJF930","JGSK":"2021-04-01 17:22:39.985","CDBH":"2","XSFX":"由东向西","XSFXDM":"1","KKMC":"和畅路与和顺路交口"},{"KKBH":"610401005","HPHM":"津DWY972","JGSK":"2021-04-01 17:22:40.098","CDBH":"6","XSFX":"由西向东","XSFXDM":"2","KKMC":"和畅路与和顺路交口"},{"KKBH":"610401004","HPHM":"津C187A2","JGSK":"2021-04-01 17:22:40.105","CDBH":"7","XSFX":"由南向北","XSFXDM":"3","KKMC":"和畅路与和风路交口"},{"KKBH":"7208810020000","HPHM":"津RPP787","JGSK":"2021-04-01 17:22:40.221","CDBH":"3","XSFX":"由东向西","XSFXDM":"1","KKMC":"海旭道与安正路交口正向"},{"KKBH":"720571004000","HPHM":"津D31659","JGSK":"2021-04-01 17:22:40.257","CDBH":"4","XSFX":"由西向东","XSFXDM":"2","KKMC":"动漫东路与动漫中路交口"},{"KKBH":"720891003000","HPHM":"津K72998","JGSK":"2021-04-01 17:22:40.263","CDBH":"8","XSFX":"由南向北","XSFXDM":"3","KKMC":"海博道与安正路交口"},{"KKBH":"610276125","HPHM":"津HTM913","JGSK":"2021-04-01 17:22:40.264","CDBH":"4","XSFX":"由南向北","XSFXDM":"3","KKMC":"中新大道与和顺路交口"},{"KKBH":"720881002000","HPHM":"津NDX519","JGSK":"2021-04-01 17:22:40.315","CDBH":"4","XSFX":"由东向西","XSFXDM":"1","KKMC":"海旭道与安正路交口"},{"KKBH":"610256113","HPHM":"津MK9875","JGSK":"2021-04-01 17:22:40.332","CDBH":"5","XSFX":"由南向北","XSFXDM":"3","KKMC":"中天大道与和风路交口"},{"KKBH":"610256113","HPHM":"津NML636","JGSK":"2021-04-01 17:22:40.333","CDBH":"4","XSFX":"由南向北","XSFXDM":"3","KKMC":"中天大道与和风路交口"},{"KKBH":"610276126","HPHM":"津NTR613","JGSK":"2021-04-01 17:22:40.344","CDBH":"5","XSFX":"由南向北","XSFXDM":"3","KKMC":"中新大道与和意路交口"},{"KKBH":"610271008","HPHM":"津KB9958","JGSK":"2021-04-01 17:22:40.373","CDBH":"5","XSFX":"由北向南","XSFXDM":"4","KKMC":"中新大道与航母主题公园支路交口"},{"KKBH":"610256111","HPHM":"津A5Y622","JGSK":"2021-04-01 17:22:40.393","CDBH":"9","XSFX":"由北向南","XSFXDM":"4","KKMC":"中天大道与和惠路交口"},{"KKBH":"720891004000","HPHM":"车牌","JGSK":"2021-04-01 17:22:40.405","CDBH":"9","XSFX":"由南向北","XSFXDM":"3","KKMC":"海博道与安平路交口"},{"KKBH":"720901002000","HPHM":"津C196P5","JGSK":"2021-04-01 17:22:40.436","CDBH":"11","XSFX":"由北向南","XSFXDM":"4","KKMC":"玉林道与安正路交口"},{"KKBH":"610276125","HPHM":"津JNZ223","JGSK":"2021-04-01 17:22:40.466","CDBH":"1","XSFX":"由东向西","XSFXDM":"1","KKMC":"中新大道与和顺路交口"},{"KKBH":"610276125","HPHM":"津AY2206","JGSK":"2021-04-01 17:22:40.481","CDBH":"1","XSFX":"由东向西","XSFXDM":"1","KKMC":"中新大道与和顺路交口"},{"KKBH":"720891004000","HPHM":"津RVB220","JGSK":"2021-04-01 17:22:40.508","CDBH":"5","XSFX":"由西向东","XSFXDM":"2","KKMC":"海博道与安平路交口"},{"KKBH":"610266118","HPHM":"津AY7709","JGSK":"2021-04-01 17:22:40.562","CDBH":"6","XSFX":"由西向东","XSFXDM":"2","KKMC":"中生大道与和畅路交口"},{"KKBH":"610286127","HPHM":"京PP0025","JGSK":"2021-04-01 17:22:40.589","CDBH":"4","XSFX":"由西向东","XSFXDM":"2","KKMC":"中津大道与和畅路交口"},{"KKBH":"610271010","HPHM":"津MJ7012","JGSK":"2021-04-01 17:22:40.602","CDBH":"7","XSFX":"由北向南","XSFXDM":"4","KKMC":"中新大道与华五路交口"},{"KKBH":"7208610030000","HPHM":"车牌","JGSK":"2021-04-01 17:22:40.607","CDBH":"7","XSFX":"由南向北","XSFXDM":"3","KKMC":"海晨道与安明路交口正向"},{"KKBH":"610276124","HPHM":"皖NGN118","JGSK":"2021-04-01 17:22:40.608","CDBH":"10","XSFX":"由北向南","XSFXDM":"4","KKMC":"中新大道与中生大道交口"},{"KKBH":"610261005000","HPHM":"津QD3292","JGSK":"2021-04-01 17:22:40.614","CDBH":"2","XSFX":"由南向北","XSFXDM":"3","KKMC":"中生大道与静湖西路（南侧）"},{"KKBH":"610266118","HPHM":"津KQ0913","JGSK":"2021-04-01 17:22:40.62","CDBH":"7","XSFX":"由南向北","XSFXDM":"3","KKMC":"中生大道与和畅路交口"},{"KKBH":"610391008","HPHM":"津LK8198","JGSK":"2021-04-01 17:22:40.624","CDBH":"4","XSFX":"由西向东","XSFXDM":"2","KKMC":"和韵路与和旭路交口"},{"KKBH":"720891004000","HPHM":"车牌","JGSK":"2021-04-01 17:22:40.648","CDBH":"9","XSFX":"由南向北","XSFXDM":"3","KKMC":"海博道与安平路交口"},{"KKBH":"610276124","HPHM":"津H83402","JGSK":"2021-04-01 17:22:40.649","CDBH":"4","XSFX":"由西向东","XSFXDM":"2","KKMC":"中新大道与中生大道交口"},{"KKBH":"610276126","HPHM":"津A6V668","JGSK":"2021-04-01 17:22:40.665","CDBH":"4","XSFX":"由南向北","XSFXDM":"3","KKMC":"中新大道与和意路交口"},{"KKBH":"720891006000","HPHM":"津RAV056","JGSK":"2021-04-01 17:22:40.708","CDBH":"3","XSFX":"由东向西","XSFXDM":"1","KKMC":"海博道与永盛路交口"},{"KKBH":"610256115","HPHM":"津J10169","JGSK":"2021-04-01 17:22:40.712","CDBH":"2","XSFX":"由东向西","XSFXDM":"1","KKMC":"中天大道与中生大道交口"},{"KKBH":"7208810060000","HPHM":"车牌","JGSK":"2021-04-01 17:22:40.727","CDBH":"5","XSFX":"由南向北","XSFXDM":"3","KKMC":"海旭道与庄盛路交口正向"},{"KKBH":"610256116","HPHM":"津GCX188","JGSK":"2021-04-01 17:22:40.777","CDBH":"11","XSFX":"由北向南","XSFXDM":"4","KKMC":"中天大道与和顺路交口"},{"KKBH":"610286127","HPHM":"津JJ2635","JGSK":"2021-04-01 17:22:40.802","CDBH":"1","XSFX":"由东向西","XSFXDM":"1","KKMC":"中津大道与和畅路交口"},{"KKBH":"610271008","HPHM":"车牌","JGSK":"2021-04-01 17:22:40.814","CDBH":"2","XSFX":"由南向北","XSFXDM":"3","KKMC":"中新大道与航母主题公园支路交口"},{"KKBH":"610256116","HPHM":"津JXT680","JGSK":"2021-04-01 17:22:40.818","CDBH":"4","XSFX":"由西向东","XSFXDM":"2","KKMC":"中天大道与和顺路交口"},{"KKBH":"610256113","HPHM":"津ML0522","JGSK":"2021-04-01 17:22:40.874","CDBH":"6","XSFX":"由南向北","XSFXDM":"3","KKMC":"中天大道与和风路交口"},{"KKBH":"7205610020000","HPHM":"冀B3CH62","JGSK":"2021-04-01 17:22:40.886","CDBH":"1","XSFX":"由东向西","XSFXDM":"1","KKMC":"动漫北路与文三路交口正向"},{"KKBH":"711","HPHM":"冀D717FN","JGSK":"2021-04-01 17:22:40.978","CDBH":"2","XSFX":"由东向西","XSFXDM":"1","KKMC":"不礼让行人中新大道与和旭路交口"},{"KKBH":"610271008","HPHM":"津MEP777","JGSK":"2021-04-01 17:22:41.012","CDBH":"4","XSFX":"由北向南","XSFXDM":"4","KKMC":"中新大道与航母主题公园支路交口"},{"KKBH":"7208810050000","HPHM":"津KAL699","JGSK":"2021-04-01 17:22:41.097","CDBH":"2","XSFX":"由东向西","XSFXDM":"1","KKMC":"海旭道与明盛路交口正向"},{"KKBH":"610256111","HPHM":"陕A90UH6","JGSK":"2021-04-01 17:22:41.102","CDBH":"9","XSFX":"由北向南","XSFXDM":"4","KKMC":"中天大道与和惠路交口"},{"KKBH":"610391007","HPHM":"津APM696","JGSK":"2021-04-01 17:22:41.143","CDBH":"11","XSFX":"由北向南","XSFXDM":"4","KKMC":"和韵路与和风路交口"},{"KKBH":"610256114","HPHM":"津AD63789","JGSK":"2021-04-01 17:22:41.153","CDBH":"9","XSFX":"由北向南","XSFXDM":"4","KKMC":"中天大道与和旭路交口"},{"KKBH":"720881002000","HPHM":"津HT8283","JGSK":"2021-04-01 17:22:41.16","CDBH":"9","XSFX":"由南向北","XSFXDM":"3","KKMC":"海旭道与安正路交口"},{"KKBH":"720881002000","HPHM":"津CE6295","JGSK":"2021-04-01 17:22:41.161","CDBH":"10","XSFX":"由南向北","XSFXDM":"3","KKMC":"海旭道与安正路交口"},{"KKBH":"610256114","HPHM":"津NHK486","JGSK":"2021-04-01 17:22:41.233","CDBH":"8","XSFX":"由北向南","XSFXDM":"4","KKMC":"中天大道与和旭路交口"},{"KKBH":"610256116","HPHM":"津ADL2766","JGSK":"2021-04-01 17:22:41.256","CDBH":"8","XSFX":"由南向北","XSFXDM":"3","KKMC":"中天大道与和顺路交口"},{"KKBH":"610401004","HPHM":"津A1H226","JGSK":"2021-04-01 17:22:41.275","CDBH":"11","XSFX":"由北向南","XSFXDM":"4","KKMC":"和畅路与和风路交口"},{"KKBH":"610276126","HPHM":"津J10802","JGSK":"2021-04-01 17:22:41.291","CDBH":"4","XSFX":"由南向北","XSFXDM":"3","KKMC":"中新大道与和意路交口"},{"KKBH":"7280310060000","HPHM":"津HQ0003","JGSK":"2021-04-01 17:22:41.3","CDBH":"3","XSFX":"由西向东","XSFXDM":"2","KKMC":"动漫中路与文三路交口正向"},{"KKBH":"7208910040000","HPHM":"车牌","JGSK":"2021-04-01 17:22:41.456","CDBH":"5","XSFX":"由西向东","XSFXDM":"2","KKMC":"海博道与安平路交口正向"},{"KKBH":"610276125","HPHM":"津C59L60","JGSK":"2021-04-01 17:22:41.457","CDBH":"5","XSFX":"由南向北","XSFXDM":"3","KKMC":"中新大道与和顺路交口"},{"KKBH":"610276126","HPHM":"车牌","JGSK":"2021-04-01 17:22:41.507","CDBH":"8","XSFX":"由北向南","XSFXDM":"4","KKMC":"中新大道与和意路交口"},{"KKBH":"610401005","HPHM":"津GNB377","JGSK":"2021-04-01 17:22:41.525","CDBH":"4","XSFX":"由西向东","XSFXDM":"2","KKMC":"和畅路与和顺路交口"},{"KKBH":"610271009","HPHM":"津HMY506","JGSK":"2021-04-01 17:22:41.528","CDBH":"10","XSFX":"由北向南","XSFXDM":"4","KKMC":"中新大道与泰七路交口"},{"KKBH":"610276124","HPHM":"津A2W805","JGSK":"2021-04-01 17:22:41.528","CDBH":"5","XSFX":"由西向东","XSFXDM":"2","KKMC":"中新大道与中生大道交口"},{"KKBH":"7208710020000","HPHM":"津KLB960","JGSK":"2021-04-01 17:22:41.561","CDBH":"3","XSFX":"由西向东","XSFXDM":"2","KKMC":"安正路与芳菲路交口正向"},{"KKBH":"610401004","HPHM":"苏DU179S","JGSK":"2021-04-01 17:22:41.598","CDBH":"10","XSFX":"由北向南","XSFXDM":"4","KKMC":"和畅路与和风路交口"},{"KKBH":"610271008","HPHM":"鲁DJU200","JGSK":"2021-04-01 17:22:41.6","CDBH":"2","XSFX":"由南向北","XSFXDM":"3","KKMC":"中新大道与航母主题公园支路交口"},{"KKBH":"6102661220000","HPHM":"川R33J91","JGSK":"2021-04-01 17:22:41.647","CDBH":"2","XSFX":"由西向东","XSFXDM":"2","KKMC":"生态城中生大道故道河一桥西向东上桥处正向"},{"KKBH":"610276124","HPHM":"蒙D87078","JGSK":"2021-04-01 17:22:41.673","CDBH":"3","XSFX":"由东向西","XSFXDM":"1","KKMC":"中新大道与中生大道交口"},{"KKBH":"610401005","HPHM":"津HYT125","JGSK":"2021-04-01 17:22:41.74","CDBH":"2","XSFX":"由东向西","XSFXDM":"1","KKMC":"和畅路与和顺路交口"},{"KKBH":"7208810020000","HPHM":"津RAZ434","JGSK":"2021-04-01 17:22:41.853","CDBH":"4","XSFX":"由东向西","XSFXDM":"1","KKMC":"海旭道与安正路交口正向"},{"KKBH":"610251001","HPHM":"津REK191","JGSK":"2021-04-01 17:22:41.94","CDBH":"2","XSFX":"由东向西","XSFXDM":"1","KKMC":"中天大道与和畅路交口"},{"KKBH":"610286127","HPHM":"津C219W6","JGSK":"2021-04-01 17:22:41.961","CDBH":"3","XSFX":"由东向西","XSFXDM":"1","KKMC":"中津大道与和畅路交口"},{"KKBH":"610256116","HPHM":"鲁DK965F","JGSK":"2021-04-01 17:22:41.976","CDBH":"7","XSFX":"由南向北","XSFXDM":"3","KKMC":"中天大道与和顺路交口"},{"KKBH":"610401004","HPHM":"津AD38453","JGSK":"2021-04-01 17:22:42.025","CDBH":"8","XSFX":"由南向北","XSFXDM":"3","KKMC":"和畅路与和风路交口"},{"KKBH":"610401005","HPHM":"津NWJ723","JGSK":"2021-04-01 17:22:42.06","CDBH":"3","XSFX":"由东向西","XSFXDM":"1","KKMC":"和畅路与和顺路交口"},{"KKBH":"610276124","HPHM":"津FK8258","JGSK":"2021-04-01 17:22:42.073","CDBH":"1","XSFX":"由东向西","XSFXDM":"1","KKMC":"中新大道与中生大道交口"},{"KKBH":"7208810020000","HPHM":"苏EH829M","JGSK":"2021-04-01 17:22:42.122","CDBH":"13","XSFX":"由北向南","XSFXDM":"4","KKMC":"海旭道与安正路交口正向"},{"KKBH":"7208910030000","HPHM":"津C2P915","JGSK":"2021-04-01 17:22:42.132","CDBH":"9","XSFX":"由南向北","XSFXDM":"3","KKMC":"海博道与安正路交口正向"},{"KKBH":"610266118","HPHM":"津LA6775","JGSK":"2021-04-01 17:22:42.137","CDBH":"4","XSFX":"由西向东","XSFXDM":"2","KKMC":"中生大道与和畅路交口"},{"KKBH":"720881005000","HPHM":"鲁M936HE","JGSK":"2021-04-01 17:22:42.167","CDBH":"4","XSFX":"由西向东","XSFXDM":"2","KKMC":"海旭道与明盛路交口"},{"KKBH":"7208810020000","HPHM":"豫JBW071","JGSK":"2021-04-01 17:22:42.175","CDBH":"6","XSFX":"由西向东","XSFXDM":"2","KKMC":"海旭道与安正路交口正向"},{"KKBH":"610276126","HPHM":"津JN5930","JGSK":"2021-04-01 17:22:42.184","CDBH":"5","XSFX":"由南向北","XSFXDM":"3","KKMC":"中新大道与和意路交口"},{"KKBH":"7208510020000","HPHM":"津KR6192","JGSK":"2021-04-01 17:22:42.189","CDBH":"2","XSFX":"由东向西","XSFXDM":"1","KKMC":"碧水道与安正路交口正向"},{"KKBH":"7205410040000","HPHM":"津NLF611","JGSK":"2021-04-01 17:22:42.208","CDBH":"1","XSFX":"由东向西","XSFXDM":"1","KKMC":"动漫环路东与动漫中路交口正向"},{"KKBH":"610256116","HPHM":"冀B0YQ59","JGSK":"2021-04-01 17:22:42.216","CDBH":"9","XSFX":"由南向北","XSFXDM":"3","KKMC":"中天大道与和顺路交口"},{"KKBH":"7208910030000","HPHM":"车牌","JGSK":"2021-04-01 17:22:42.258","CDBH":"2","XSFX":"由东向西","XSFXDM":"1","KKMC":"海博道与安正路交口正向"},{"KKBH":"720891003000","HPHM":"冀BK26C7","JGSK":"2021-04-01 17:22:42.263","CDBH":"8","XSFX":"由南向北","XSFXDM":"3","KKMC":"海博道与安正路交口"},{"KKBH":"7208810060000","HPHM":"车牌","JGSK":"2021-04-01 17:22:42.281","CDBH":"4","XSFX":"由南向北","XSFXDM":"3","KKMC":"海旭道与庄盛路交口正向"},{"KKBH":"720891005000","HPHM":"吉A98PW8","JGSK":"2021-04-01 17:22:42.319","CDBH":"8","XSFX":"由南向北","XSFXDM":"3","KKMC":"海博道与安明路交口"},{"KKBH":"720891009000","HPHM":"津DHF808","JGSK":"2021-04-01 17:22:42.321","CDBH":"5","XSFX":"由南向北","XSFXDM":"3","KKMC":"海博道与弘通路交口"},{"KKBH":"610256115","HPHM":"津NZL112","JGSK":"2021-04-01 17:22:42.366","CDBH":"4","XSFX":"由西向东","XSFXDM":"2","KKMC":"中天大道与中生大道交口"},{"KKBH":"610276126","HPHM":"津C1K597","JGSK":"2021-04-01 17:22:42.368","CDBH":"2","XSFX":"由东向西","XSFXDM":"1","KKMC":"中新大道与和意路交口"},{"KKBH":"610256111","HPHM":"苏B165EV","JGSK":"2021-04-01 17:22:42.369","CDBH":"8","XSFX":"由北向南","XSFXDM":"4","KKMC":"中天大道与和惠路交口"},{"KKBH":"610276125","HPHM":"津A2D865","JGSK":"2021-04-01 17:22:42.386","CDBH":"7","XSFX":"由北向南","XSFXDM":"4","KKMC":"中新大道与和顺路交口"},{"KKBH":"720811002000","HPHM":"津C33D39","JGSK":"2021-04-01 17:22:42.41","CDBH":"1","XSFX":"由东向西","XSFXDM":"1","KKMC":"动漫南路与文一路交口"},{"KKBH":"740011002000","HPHM":"津ME4658","JGSK":"2021-04-01 17:22:42.441","CDBH":"10","XSFX":"由东向西","XSFXDM":"1","KKMC":"静湖南路与华一路交口"},{"KKBH":"720881002000","HPHM":"冀B5WP99","JGSK":"2021-04-01 17:22:42.474","CDBH":"4","XSFX":"由东向西","XSFXDM":"1","KKMC":"海旭道与安正路交口"},{"KKBH":"610276124","HPHM":"津LM3326","JGSK":"2021-04-01 17:22:42.488","CDBH":"6","XSFX":"由西向东","XSFXDM":"2","KKMC":"中新大道与中生大道交口"},{"KKBH":"7280310060000","HPHM":"鲁SNC677","JGSK":"2021-04-01 17:22:42.503","CDBH":"7","XSFX":"由北向南","XSFXDM":"4","KKMC":"动漫中路与文三路交口正向"},{"KKBH":"610286127","HPHM":"京N5BH62","JGSK":"2021-04-01 17:22:42.545","CDBH":"4","XSFX":"由西向东","XSFXDM":"2","KKMC":"中津大道与和畅路交口"},{"KKBH":"610276126","HPHM":"津GJY314","JGSK":"2021-04-01 17:22:42.559","CDBH":"4","XSFX":"由南向北","XSFXDM":"3","KKMC":"中新大道与和意路交口"},{"KKBH":"610271008","HPHM":"冀B5C5Z6","JGSK":"2021-04-01 17:22:42.56","CDBH":"1","XSFX":"由南向北","XSFXDM":"3","KKMC":"中新大道与航母主题公园支路交口"},{"KKBH":"7208910030000","HPHM":"陕A6VF82","JGSK":"2021-04-01 17:22:42.575","CDBH":"5","XSFX":"由西向东","XSFXDM":"2","KKMC":"海博道与安正路交口正向"},{"KKBH":"7208610020000","HPHM":"津A08159D","JGSK":"2021-04-01 17:22:42.576","CDBH":"10","XSFX":"由北向南","XSFXDM":"4","KKMC":"海晨道与安正路交口正向"},{"KKBH":"610256114","HPHM":"津RQN771","JGSK":"2021-04-01 17:22:42.593","CDBH":"8","XSFX":"由北向南","XSFXDM":"4","KKMC":"中天大道与和旭路交口"},{"KKBH":"740011002000","HPHM":"津RGP426","JGSK":"2021-04-01 17:22:42.664","CDBH":"13","XSFX":"由南向北","XSFXDM":"3","KKMC":"静湖南路与华一路交口"},{"KKBH":"610401004","HPHM":"晋D3E938","JGSK":"2021-04-01 17:22:42.715","CDBH":"12","XSFX":"由北向南","XSFXDM":"4","KKMC":"和畅路与和风路交口"},{"KKBH":"6071310030000","HPHM":"车牌","JGSK":"2021-04-01 17:22:42.762","CDBH":"3","XSFX":"由东向西","XSFXDM":"1","KKMC":"中央大道与海旭道交口正向"},{"KKBH":"610401005","HPHM":"津DDS408","JGSK":"2021-04-01 17:22:42.779","CDBH":"1","XSFX":"由东向西","XSFXDM":"1","KKMC":"和畅路与和顺路交口"},{"KKBH":"610256113","HPHM":"津C587T1","JGSK":"2021-04-01 17:22:42.852","CDBH":"5","XSFX":"由南向北","XSFXDM":"3","KKMC":"中天大道与和风路交口"},{"KKBH":"610286127","HPHM":"津DDG719","JGSK":"2021-04-01 17:22:42.875","CDBH":"1","XSFX":"由东向西","XSFXDM":"1","KKMC":"中津大道与和畅路交口"},{"KKBH":"610256116","HPHM":"冀B7T7G1","JGSK":"2021-04-01 17:22:42.896","CDBH":"10","XSFX":"由北向南","XSFXDM":"4","KKMC":"中天大道与和顺路交口"},{"KKBH":"610256115","HPHM":"豫BC2R93","JGSK":"2021-04-01 17:22:42.926","CDBH":"6","XSFX":"由西向东","XSFXDM":"2","KKMC":"中天大道与中生大道交口"},{"KKBH":"610286127","HPHM":"津RNG806","JGSK":"2021-04-01 17:22:42.938","CDBH":"2","XSFX":"由东向西","XSFXDM":"1","KKMC":"中津大道与和畅路交口"},{"KKBH":"7208710020000","HPHM":"津A01A79","JGSK":"2021-04-01 17:22:42.942","CDBH":"6","XSFX":"由南向北","XSFXDM":"3","KKMC":"安正路与芳菲路交口正向"},{"KKBH":"610391006","HPHM":"津B8JH12","JGSK":"2021-04-01 17:22:42.95","CDBH":"4","XSFX":"由西向东","XSFXDM":"2","KKMC":"和韵路与和意路交口"},{"KKBH":"610276125","HPHM":"京P06Z72","JGSK":"2021-04-01 17:22:43.054","CDBH":"8","XSFX":"由北向南","XSFXDM":"4","KKMC":"中新大道与和顺路交口"},{"KKBH":"711","HPHM":"津KY7961","JGSK":"2021-04-01 17:22:43.055","CDBH":"2","XSFX":"由东向西","XSFXDM":"1","KKMC":"不礼让行人中新大道与和旭路交口"},{"KKBH":"610251002","HPHM":"津AS0798","JGSK":"2021-04-01 17:22:43.064","CDBH":"1","XSFX":"由东向西","XSFXDM":"1","KKMC":"中天大道与和睦路交口"},{"KKBH":"610271008","HPHM":"津MCA687","JGSK":"2021-04-01 17:22:43.093","CDBH":"5","XSFX":"由北向南","XSFXDM":"4","KKMC":"中新大道与航母主题公园支路交口"},{"KKBH":"720891004000","HPHM":"辽LQL329","JGSK":"2021-04-01 17:22:43.145","CDBH":"6","XSFX":"由西向东","XSFXDM":"2","KKMC":"海博道与安平路交口"},{"KKBH":"7208810020000","HPHM":"津NLT527","JGSK":"2021-04-01 17:22:43.175","CDBH":"4","XSFX":"由东向西","XSFXDM":"1","KKMC":"海旭道与安正路交口正向"},{"KKBH":"610266118","HPHM":"津C076J1","JGSK":"2021-04-01 17:22:43.176","CDBH":"6","XSFX":"由西向东","XSFXDM":"2","KKMC":"中生大道与和畅路交口"},{"KKBH":"610276124","HPHM":"京PC9757","JGSK":"2021-04-01 17:22:43.208","CDBH":"4","XSFX":"由西向东","XSFXDM":"2","KKMC":"中新大道与中生大道交口"},{"KKBH":"610401004","HPHM":"冀FAR662","JGSK":"2021-04-01 17:22:43.231","CDBH":"10","XSFX":"由北向南","XSFXDM":"4","KKMC":"和畅路与和风路交口"},{"KKBH":"610256114","HPHM":"津J64DQ7","JGSK":"2021-04-01 17:22:43.233","CDBH":"7","XSFX":"由北向南","XSFXDM":"4","KKMC":"中天大道与和旭路交口"},{"KKBH":"610251001","HPHM":"沪CYC083","JGSK":"2021-04-01 17:22:43.331","CDBH":"7","XSFX":"由北向南","XSFXDM":"4","KKMC":"中天大道与和畅路交口"},{"KKBH":"610391007","HPHM":"津AF71997","JGSK":"2021-04-01 17:22:43.339","CDBH":"9","XSFX":"由南向北","XSFXDM":"3","KKMC":"和韵路与和风路交口"},{"KKBH":"7208810020000","HPHM":"车牌","JGSK":"2021-04-01 17:22:43.343","CDBH":"10","XSFX":"由南向北","XSFXDM":"3","KKMC":"海旭道与安正路交口正向"},{"KKBH":"610256113","HPHM":"津GZL100","JGSK":"2021-04-01 17:22:43.411","CDBH":"4","XSFX":"由南向北","XSFXDM":"3","KKMC":"中天大道与和风路交口"},{"KKBH":"720891004000","HPHM":"车牌","JGSK":"2021-04-01 17:22:43.446","CDBH":"9","XSFX":"由南向北","XSFXDM":"3","KKMC":"海博道与安平路交口"},{"KKBH":"610286127","HPHM":"豫N2675T","JGSK":"2021-04-01 17:22:43.468","CDBH":"5","XSFX":"由西向东","XSFXDM":"2","KKMC":"中津大道与和畅路交口"},{"KKBH":"7205410040000","HPHM":"冀B5S8U6","JGSK":"2021-04-01 17:22:43.522","CDBH":"3","XSFX":"由西向东","XSFXDM":"2","KKMC":"动漫环路东与动漫中路交口正向"},{"KKBH":"7208810050000","HPHM":"津MWM551","JGSK":"2021-04-01 17:22:43.524","CDBH":"9","XSFX":"由北向南","XSFXDM":"4","KKMC":"海旭道与明盛路交口正向"},{"KKBH":"6102661220000","HPHM":"津C670T6","JGSK":"2021-04-01 17:22:43.546","CDBH":"2","XSFX":"由西向东","XSFXDM":"2","KKMC":"生态城中生大道故道河一桥西向东上桥处正向"},{"KKBH":"720891006000","HPHM":"冀B7DX96","JGSK":"2021-04-01 17:22:43.547","CDBH":"2","XSFX":"由东向西","XSFXDM":"1","KKMC":"海博道与永盛路交口"},{"KKBH":"610271009","HPHM":"冀B1A08C","JGSK":"2021-04-01 17:22:43.556","CDBH":"7","XSFX":"由南向北","XSFXDM":"3","KKMC":"中新大道与泰七路交口"},{"KKBH":"610276124","HPHM":"津E12167","JGSK":"2021-04-01 17:22:43.576","CDBH":"8","XSFX":"由南向北","XSFXDM":"3","KKMC":"中新大道与中生大道交口"},{"KKBH":"610271008","HPHM":"津FQ3000","JGSK":"2021-04-01 17:22:43.6","CDBH":"2","XSFX":"由南向北","XSFXDM":"3","KKMC":"中新大道与航母主题公园支路交口"},{"KKBH":"610271010","HPHM":"津MX2287","JGSK":"2021-04-01 17:22:43.605","CDBH":"7","XSFX":"由北向南","XSFXDM":"4","KKMC":"中新大道与华五路交口"},{"KKBH":"610276124","HPHM":"津AF19245","JGSK":"2021-04-01 17:22:43.627","CDBH":"1","XSFX":"由东向西","XSFXDM":"1","KKMC":"中新大道与中生大道交口"},{"KKBH":"610276125","HPHM":"津ADJ2630","JGSK":"2021-04-01 17:22:43.681","CDBH":"1","XSFX":"由东向西","XSFXDM":"1","KKMC":"中新大道与和顺路交口"},{"KKBH":"720891003000","HPHM":"津K33537","JGSK":"2021-04-01 17:22:43.783","CDBH":"7","XSFX":"由南向北","XSFXDM":"3","KKMC":"海博道与安正路交口"},{"KKBH":"610271008","HPHM":"津RTH051","JGSK":"2021-04-01 17:22:43.814","CDBH":"4","XSFX":"由北向南","XSFXDM":"4","KKMC":"中新大道与航母主题公园支路交口"},{"KKBH":"610271009","HPHM":"津HMY506","JGSK":"2021-04-01 17:22:43.847","CDBH":"10","XSFX":"由北向南","XSFXDM":"4","KKMC":"中新大道与泰七路交口"},{"KKBH":"610391007","HPHM":"津B33630","JGSK":"2021-04-01 17:22:43.873","CDBH":"10","XSFX":"由北向南","XSFXDM":"4","KKMC":"和韵路与和风路交口"},{"KKBH":"610271009","HPHM":"津RZQ866","JGSK":"2021-04-01 17:22:43.88","CDBH":"7","XSFX":"由南向北","XSFXDM":"3","KKMC":"中新大道与泰七路交口"},{"KKBH":"610271008","HPHM":"车牌","JGSK":"2021-04-01 17:22:43.916","CDBH":"1","XSFX":"由南向北","XSFXDM":"3","KKMC":"中新大道与航母主题公园支路交口"},{"KKBH":"610286127","HPHM":"津HH1671","JGSK":"2021-04-01 17:22:43.922","CDBH":"1","XSFX":"由东向西","XSFXDM":"1","KKMC":"中津大道与和畅路交口"},{"KKBH":"610286127","HPHM":"津AQY883","JGSK":"2021-04-01 17:22:44.045","CDBH":"6","XSFX":"由西向东","XSFXDM":"2","KKMC":"中津大道与和畅路交口"},{"KKBH":"7208910040000","HPHM":"车牌","JGSK":"2021-04-01 17:22:44.066","CDBH":"6","XSFX":"由西向东","XSFXDM":"2","KKMC":"海博道与安平路交口正向"},{"KKBH":"7208610030000","HPHM":"冀A4E305","JGSK":"2021-04-01 17:22:44.073","CDBH":"10","XSFX":"由北向南","XSFXDM":"4","KKMC":"海晨道与安明路交口正向"},{"KKBH":"610266117","HPHM":"冀J8H899","JGSK":"2021-04-01 17:22:44.179","CDBH":"5","XSFX":"由西向东","XSFXDM":"2","KKMC":"中生大道与和韵路交口"},{"KKBH":"610276126","HPHM":"津K18201","JGSK":"2021-04-01 17:22:44.187","CDBH":"7","XSFX":"由北向南","XSFXDM":"4","KKMC":"中新大道与和意路交口"},{"KKBH":"610401005","HPHM":"津RNC281","JGSK":"2021-04-01 17:22:44.215","CDBH":"8","XSFX":"由南向北","XSFXDM":"3","KKMC":"和畅路与和顺路交口"},{"KKBH":"610271009","HPHM":"车牌","JGSK":"2021-04-01 17:22:44.284","CDBH":"8","XSFX":"由南向北","XSFXDM":"3","KKMC":"中新大道与泰七路交口"},{"KKBH":"610271010","HPHM":"津KW5810","JGSK":"2021-04-01 17:22:44.396","CDBH":"8","XSFX":"由北向南","XSFXDM":"4","KKMC":"中新大道与华五路交口"},{"KKBH":"7208810020000","HPHM":"津MZF286","JGSK":"2021-04-01 17:22:44.404","CDBH":"1","XSFX":"由东向西","XSFXDM":"1","KKMC":"海旭道与安正路交口正向"},{"KKBH":"610391007","HPHM":"浙DN575Z","JGSK":"2021-04-01 17:22:44.449","CDBH":"10","XSFX":"由北向南","XSFXDM":"4","KKMC":"和韵路与和风路交口"},{"KKBH":"610276124","HPHM":"津KKL825","JGSK":"2021-04-01 17:22:44.529","CDBH":"5","XSFX":"由西向东","XSFXDM":"2","KKMC":"中新大道与中生大道交口"},{"KKBH":"610401005","HPHM":"鲁A7J7Z2","JGSK":"2021-04-01 17:22:44.62","CDBH":"3","XSFX":"由东向西","XSFXDM":"1","KKMC":"和畅路与和顺路交口"},{"KKBH":"610391008","HPHM":"车牌","JGSK":"2021-04-01 17:22:44.624","CDBH":"6","XSFX":"由西向东","XSFXDM":"2","KKMC":"和韵路与和旭路交口"},{"KKBH":"610256114","HPHM":"津NQU965","JGSK":"2021-04-01 17:22:44.648","CDBH":"9","XSFX":"由北向南","XSFXDM":"4","KKMC":"中天大道与和旭路交口"},{"KKBH":"610266122000","HPHM":"川R33J91","JGSK":"2021-04-01 17:22:44.667","CDBH":"2","XSFX":"由西向东","XSFXDM":"2","KKMC":"生态城中生大道故道河一桥西向东上桥处"},{"KKBH":"610286127","HPHM":"黑AK193J","JGSK":"2021-04-01 17:22:44.693","CDBH":"4","XSFX":"由西向东","XSFXDM":"2","KKMC":"中津大道与和畅路交口"},{"KKBH":"610256116","HPHM":"津DZX591","JGSK":"2021-04-01 17:22:44.697","CDBH":"9","XSFX":"由南向北","XSFXDM":"3","KKMC":"中天大道与和顺路交口"},{"KKBH":"610401004","HPHM":"津RHF065","JGSK":"2021-04-01 17:22:44.745","CDBH":"10","XSFX":"由北向南","XSFXDM":"4","KKMC":"和畅路与和风路交口"},{"KKBH":"7205710030000","HPHM":"桂A333W3","JGSK":"2021-04-01 17:22:44.77","CDBH":"2","XSFX":"由东向西","XSFXDM":"1","KKMC":"动漫东路与文三路交口正向"},{"KKBH":"7208810020000","HPHM":"津ADQ2617","JGSK":"2021-04-01 17:22:44.796","CDBH":"2","XSFX":"由东向西","XSFXDM":"1","KKMC":"海旭道与安正路交口正向"},{"KKBH":"610256116","HPHM":"津FNN222","JGSK":"2021-04-01 17:22:44.815","CDBH":"4","XSFX":"由西向东","XSFXDM":"2","KKMC":"中天大道与和顺路交口"},{"KKBH":"610391007","HPHM":"津C61D30","JGSK":"2021-04-01 17:22:44.823","CDBH":"12","XSFX":"由北向南","XSFXDM":"4","KKMC":"和韵路与和风路交口"},{"KKBH":"610256111","HPHM":"鲁NH567N","JGSK":"2021-04-01 17:22:44.833","CDBH":"8","XSFX":"由北向南","XSFXDM":"4","KKMC":"中天大道与和惠路交口"},{"KKBH":"7208910030000","HPHM":"车牌","JGSK":"2021-04-01 17:22:44.852","CDBH":"9","XSFX":"由南向北","XSFXDM":"3","KKMC":"海博道与安正路交口正向"},{"KKBH":"610276124","HPHM":"津D00597","JGSK":"2021-04-01 17:22:44.873","CDBH":"2","XSFX":"由东向西","XSFXDM":"1","KKMC":"中新大道与中生大道交口"},{"KKBH":"610401004","HPHM":"津FBD501","JGSK":"2021-04-01 17:22:44.874","CDBH":"12","XSFX":"由北向南","XSFXDM":"4","KKMC":"和畅路与和风路交口"},{"KKBH":"610276125","HPHM":"冀R9280S","JGSK":"2021-04-01 17:22:44.889","CDBH":"8","XSFX":"由北向南","XSFXDM":"4","KKMC":"中新大道与和顺路交口"},{"KKBH":"610251002","HPHM":"辽G65P96","JGSK":"2021-04-01 17:22:44.956","CDBH":"4","XSFX":"由西向东","XSFXDM":"2","KKMC":"中天大道与和睦路交口"},{"KKBH":"6071310030000","HPHM":"车牌","JGSK":"2021-04-01 17:22:44.963","CDBH":"3","XSFX":"由东向西","XSFXDM":"1","KKMC":"中央大道与海旭道交口正向"},{"KKBH":"610276126","HPHM":"津JBC708","JGSK":"2021-04-01 17:22:44.987","CDBH":"8","XSFX":"由北向南","XSFXDM":"4","KKMC":"中新大道与和意路交口"},{"KKBH":"720881005000","HPHM":"津KAL699","JGSK":"2021-04-01 17:22:44.99","CDBH":"2","XSFX":"由东向西","XSFXDM":"1","KKMC":"海旭道与明盛路交口"},{"KKBH":"7205710040000","HPHM":"津MLU180","JGSK":"2021-04-01 17:22:45.021","CDBH":"3","XSFX":"由西向东","XSFXDM":"2","KKMC":"动漫东路与动漫中路交口正向"},{"KKBH":"7208710020000","HPHM":"冀BM202R","JGSK":"2021-04-01 17:22:45.021","CDBH":"3","XSFX":"由西向东","XSFXDM":"2","KKMC":"安正路与芳菲路交口正向"},{"KKBH":"720881002000","HPHM":"津HMP626","JGSK":"2021-04-01 17:22:45.036","CDBH":"4","XSFX":"由东向西","XSFXDM":"1","KKMC":"海旭道与安正路交口"},{"KKBH":"7208810040000","HPHM":"津N30883","JGSK":"2021-04-01 17:22:45.073","CDBH":"1","XSFX":"由东向西","XSFXDM":"1","KKMC":"海旭道与永盛路交口正向"},{"KKBH":"7208810020000","HPHM":"津GZW852","JGSK":"2021-04-01 17:22:45.111","CDBH":"4","XSFX":"由东向西","XSFXDM":"1","KKMC":"海旭道与安正路交口正向"},{"KKBH":"610256113","HPHM":"津KBD680","JGSK":"2021-04-01 17:22:45.134","CDBH":"5","XSFX":"由南向北","XSFXDM":"3","KKMC":"中天大道与和风路交口"},{"KKBH":"610276124","HPHM":"冀J819J5","JGSK":"2021-04-01 17:22:45.193","CDBH":"1","XSFX":"由东向西","XSFXDM":"1","KKMC":"中新大道与中生大道交口"},{"KKBH":"610276126","HPHM":"津J10802","JGSK":"2021-04-01 17:22:45.224","CDBH":"4","XSFX":"由南向北","XSFXDM":"3","KKMC":"中新大道与和意路交口"},{"KKBH":"610256116","HPHM":"津AL0725","JGSK":"2021-04-01 17:22:45.255","CDBH":"8","XSFX":"由南向北","XSFXDM":"3","KKMC":"中天大道与和顺路交口"},{"KKBH":"610261005000","HPHM":"冀B119D3","JGSK":"2021-04-01 17:22:45.258","CDBH":"2","XSFX":"由南向北","XSFXDM":"3","KKMC":"中生大道与静湖西路（南侧）"},{"KKBH":"610391007","HPHM":"津NRZ018","JGSK":"2021-04-01 17:22:45.303","CDBH":"11","XSFX":"由北向南","XSFXDM":"4","KKMC":"和韵路与和风路交口"},{"KKBH":"610256115","HPHM":"津J89889","JGSK":"2021-04-01 17:22:45.427","CDBH":"1","XSFX":"由东向西","XSFXDM":"1","KKMC":"中天大道与中生大道交口"},{"KKBH":"720541004000","HPHM":"津NLF611","JGSK":"2021-04-01 17:22:45.521","CDBH":"1","XSFX":"由东向西","XSFXDM":"1","KKMC":"动漫环路东与动漫中路交口"},{"KKBH":"7208610030000","HPHM":"津MNS882","JGSK":"2021-04-01 17:22:45.564","CDBH":"2","XSFX":"由东向西","XSFXDM":"1","KKMC":"海晨道与安明路交口正向"},{"KKBH":"610286127","HPHM":"津JGM177","JGSK":"2021-04-01 17:22:45.565","CDBH":"5","XSFX":"由西向东","XSFXDM":"2","KKMC":"中津大道与和畅路交口"},{"KKBH":"610256111","HPHM":"陕A90UH6","JGSK":"2021-04-01 17:22:45.672","CDBH":"9","XSFX":"由北向南","XSFXDM":"4","KKMC":"中天大道与和惠路交口"},{"KKBH":"720891004000","HPHM":"车牌","JGSK":"2021-04-01 17:22:45.688","CDBH":"9","XSFX":"由南向北","XSFXDM":"3","KKMC":"海博道与安平路交口"},{"KKBH":"610256113","HPHM":"津GUL530","JGSK":"2021-04-01 17:22:45.693","CDBH":"4","XSFX":"由南向北","XSFXDM":"3","KKMC":"中天大道与和风路交口"},{"KKBH":"610401005","HPHM":"津GNB377","JGSK":"2021-04-01 17:22:45.693","CDBH":"6","XSFX":"由西向东","XSFXDM":"2","KKMC":"和畅路与和顺路交口"},{"KKBH":"610256113","HPHM":"津ML0522","JGSK":"2021-04-01 17:22:45.773","CDBH":"6","XSFX":"由南向北","XSFXDM":"3","KKMC":"中天大道与和风路交口"},{"KKBH":"610391007","HPHM":"津HCK920","JGSK":"2021-04-01 17:22:45.819","CDBH":"9","XSFX":"由南向北","XSFXDM":"3","KKMC":"和韵路与和风路交口"},{"KKBH":"610256116","HPHM":"津A1U923","JGSK":"2021-04-01 17:22:45.85","CDBH":"10","XSFX":"由北向南","XSFXDM":"4","KKMC":"中天大道与和顺路交口"},{"KKBH":"7208610030000","HPHM":"津NY8802","JGSK":"2021-04-01 17:22:45.892","CDBH":"10","XSFX":"由北向南","XSFXDM":"4","KKMC":"海晨道与安明路交口正向"},{"KKBH":"720891004000","HPHM":"津C59C38","JGSK":"2021-04-01 17:22:45.944","CDBH":"6","XSFX":"由西向东","XSFXDM":"2","KKMC":"海博道与安平路交口"},{"KKBH":"610286127","HPHM":"津DZF125","JGSK":"2021-04-01 17:22:45.966","CDBH":"4","XSFX":"由西向东","XSFXDM":"2","KKMC":"中津大道与和畅路交口"},{"KKBH":"610401004","HPHM":"津HA7525","JGSK":"2021-04-01 17:22:46.026","CDBH":"8","XSFX":"由南向北","XSFXDM":"3","KKMC":"和畅路与和风路交口"},{"KKBH":"7280310020000","HPHM":"津RM0661","JGSK":"2021-04-01 17:22:46.048","CDBH":"7","XSFX":"由北向南","XSFXDM":"4","KKMC":"动漫中路与文一路交口正向"},{"KKBH":"610271008","HPHM":"津C31R91","JGSK":"2021-04-01 17:22:46.08","CDBH":"1","XSFX":"由南向北","XSFXDM":"3","KKMC":"中新大道与航母主题公园支路交口"},{"KKBH":"720811002000","HPHM":"津HCC626","JGSK":"2021-04-01 17:22:46.123","CDBH":"5","XSFX":"由北向南","XSFXDM":"4","KKMC":"动漫南路与文一路交口"},{"KKBH":"610276126","HPHM":"津C5S070","JGSK":"2021-04-01 17:22:46.151","CDBH":"2","XSFX":"由东向西","XSFXDM":"1","KKMC":"中新大道与和意路交口"},{"KKBH":"610276125","HPHM":"津JNZ223","JGSK":"2021-04-01 17:22:46.161","CDBH":"1","XSFX":"由东向西","XSFXDM":"1","KKMC":"中新大道与和顺路交口"},{"KKBH":"610271008","HPHM":"鲁NP58T3","JGSK":"2021-04-01 17:22:46.212","CDBH":"4","XSFX":"由北向南","XSFXDM":"4","KKMC":"中新大道与航母主题公园支路交口"},{"KKBH":"610256116","HPHM":"津JAF161","JGSK":"2021-04-01 17:22:46.216","CDBH":"8","XSFX":"由南向北","XSFXDM":"3","KKMC":"中天大道与和顺路交口"},{"KKBH":"610256111","HPHM":"津A20T02","JGSK":"2021-04-01 17:22:46.226","CDBH":"9","XSFX":"由北向南","XSFXDM":"4","KKMC":"中天大道与和惠路交口"},{"KKBH":"6102610030000","HPHM":"车牌","JGSK":"2021-04-01 17:22:46.245","CDBH":"2","XSFX":"由东向西","XSFXDM":"1","KKMC":"中生大道与静湖南路交口正向"},{"KKBH":"610276124","HPHM":"津D38277","JGSK":"2021-04-01 17:22:46.249","CDBH":"6","XSFX":"由西向东","XSFXDM":"2","KKMC":"中新大道与中生大道交口"},{"KKBH":"610276126","HPHM":"津DXZ209","JGSK":"2021-04-01 17:22:46.267","CDBH":"7","XSFX":"由北向南","XSFXDM":"4","KKMC":"中新大道与和意路交口"},{"KKBH":"7208910030000","HPHM":"津ND0852","JGSK":"2021-04-01 17:22:46.317","CDBH":"4","XSFX":"由西向东","XSFXDM":"2","KKMC":"海博道与安正路交口正向"},{"KKBH":"720881002000","HPHM":"苏EH829M","JGSK":"2021-04-01 17:22:46.343","CDBH":"13","XSFX":"由北向南","XSFXDM":"4","KKMC":"海旭道与安正路交口"},{"KKBH":"610276126","HPHM":"冀B3HR78","JGSK":"2021-04-01 17:22:46.347","CDBH":"8","XSFX":"由北向南","XSFXDM":"4","KKMC":"中新大道与和意路交口"},{"KKBH":"610266118","HPHM":"津AY7709","JGSK":"2021-04-01 17:22:46.377","CDBH":"6","XSFX":"由西向东","XSFXDM":"2","KKMC":"中生大道与和畅路交口"},{"KKBH":"7208610020000","HPHM":"津C782Y7","JGSK":"2021-04-01 17:22:46.405","CDBH":"11","XSFX":"由北向南","XSFXDM":"4","KKMC":"海晨道与安正路交口正向"},{"KKBH":"7208910040000","HPHM":"车牌","JGSK":"2021-04-01 17:22:46.437","CDBH":"5","XSFX":"由西向东","XSFXDM":"2","KKMC":"海博道与安平路交口正向"},{"KKBH":"7208110020000","HPHM":"车牌","JGSK":"2021-04-01 17:22:46.515","CDBH":"2","XSFX":"由东向西","XSFXDM":"1","KKMC":"动漫南路与文一路交口正向"},{"KKBH":"610391007","HPHM":"津MT9027","JGSK":"2021-04-01 17:22:46.583","CDBH":"12","XSFX":"由北向南","XSFXDM":"4","KKMC":"和韵路与和风路交口"},{"KKBH":"610266122000","HPHM":"津C670T6","JGSK":"2021-04-01 17:22:46.587","CDBH":"2","XSFX":"由西向东","XSFXDM":"2","KKMC":"生态城中生大道故道河一桥西向东上桥处"},{"KKBH":"610391006","HPHM":"津MN8006","JGSK":"2021-04-01 17:22:46.641","CDBH":"1","XSFX":"由东向西","XSFXDM":"1","KKMC":"和韵路与和意路交口"},{"KKBH":"610256114","HPHM":"车牌","JGSK":"2021-04-01 17:22:46.673","CDBH":"7","XSFX":"由北向南","XSFXDM":"4","KKMC":"中天大道与和旭路交口"},{"KKBH":"610276124","HPHM":"津A03Z23","JGSK":"2021-04-01 17:22:46.728","CDBH":"4","XSFX":"由西向东","XSFXDM":"2","KKMC":"中新大道与中生大道交口"},{"KKBH":"610391007","HPHM":"津A5P760","JGSK":"2021-04-01 17:22:46.758","CDBH":"10","XSFX":"由北向南","XSFXDM":"4","KKMC":"和韵路与和风路交口"},{"KKBH":"610256116","HPHM":"津NBA621","JGSK":"2021-04-01 17:22:46.775","CDBH":"9","XSFX":"由南向北","XSFXDM":"3","KKMC":"中天大道与和顺路交口"},{"KKBH":"610256115","HPHM":"皖KCC539","JGSK":"2021-04-01 17:22:46.775","CDBH":"3","XSFX":"由东向西","XSFXDM":"1","KKMC":"中天大道与中生大道交口"},{"KKBH":"610266118","HPHM":"鲁HX9M53","JGSK":"2021-04-01 17:22:46.776","CDBH":"7","XSFX":"由南向北","XSFXDM":"3","KKMC":"中生大道与和畅路交口"},{"KKBH":"720891003000","HPHM":"津C56U56","JGSK":"2021-04-01 17:22:46.825","CDBH":"7","XSFX":"由南向北","XSFXDM":"3","KKMC":"海博道与安正路交口"},{"KKBH":"610256116","HPHM":"津K97181","JGSK":"2021-04-01 17:22:46.855","CDBH":"7","XSFX":"由南向北","XSFXDM":"3","KKMC":"中天大道与和顺路交口"},{"KKBH":"6102661220000","HPHM":"辽A36NM1","JGSK":"2021-04-01 17:22:46.906","CDBH":"2","XSFX":"由西向东","XSFXDM":"2","KKMC":"生态城中生大道故道河一桥西向东上桥处正向"},{"KKBH":"720541004000","HPHM":"冀B5S8U6","JGSK":"2021-04-01 17:22:46.923","CDBH":"3","XSFX":"由西向东","XSFXDM":"2","KKMC":"动漫环路东与动漫中路交口"},{"KKBH":"720881002000","HPHM":"津JFF526","JGSK":"2021-04-01 17:22:46.953","CDBH":"4","XSFX":"由东向西","XSFXDM":"1","KKMC":"海旭道与安正路交口"},{"KKBH":"6102610030000","HPHM":"豫A5E8F1","JGSK":"2021-04-01 17:22:46.964","CDBH":"1","XSFX":"由东向西","XSFXDM":"1","KKMC":"中生大道与静湖南路交口正向"},{"KKBH":"610286127","HPHM":"津RNG806","JGSK":"2021-04-01 17:22:47.05","CDBH":"3","XSFX":"由东向西","XSFXDM":"1","KKMC":"中津大道与和畅路交口"},{"KKBH":"610256114","HPHM":"津D90048","JGSK":"2021-04-01 17:22:47.071","CDBH":"7","XSFX":"由北向南","XSFXDM":"4","KKMC":"中天大道与和旭路交口"},{"KKBH":"610271010","HPHM":"津ADJ0022","JGSK":"2021-04-01 17:22:47.125","CDBH":"8","XSFX":"由北向南","XSFXDM":"4","KKMC":"中新大道与华五路交口"},{"KKBH":"610256116","HPHM":"津AL5363","JGSK":"2021-04-01 17:22:47.176","CDBH":"12","XSFX":"由北向南","XSFXDM":"4","KKMC":"中天大道与和顺路交口"},{"KKBH":"610271010","HPHM":"津NA6510","JGSK":"2021-04-01 17:22:47.199","CDBH":"8","XSFX":"由北向南","XSFXDM":"4","KKMC":"中新大道与华五路交口"},{"KKBH":"610256115","HPHM":"津MYG806","JGSK":"2021-04-01 17:22:47.216","CDBH":"1","XSFX":"由东向西","XSFXDM":"1","KKMC":"中天大道与中生大道交口"},{"KKBH":"7208910030000","HPHM":"车牌","JGSK":"2021-04-01 17:22:47.302","CDBH":"9","XSFX":"由南向北","XSFXDM":"3","KKMC":"海博道与安正路交口正向"},{"KKBH":"610261005000","HPHM":"津ADG1695","JGSK":"2021-04-01 17:22:47.337","CDBH":"2","XSFX":"由南向北","XSFXDM":"3","KKMC":"中生大道与静湖西路（南侧）"},{"KKBH":"610266117","HPHM":"冀B0U7H5","JGSK":"2021-04-01 17:22:47.338","CDBH":"7","XSFX":"由南向北","XSFXDM":"3","KKMC":"中生大道与和韵路交口"},{"KKBH":"7205710040000","HPHM":"津A2Q535","JGSK":"2021-04-01 17:22:47.369","CDBH":"3","XSFX":"由西向东","XSFXDM":"2","KKMC":"动漫东路与动漫中路交口正向"},{"KKBH":"610276126","HPHM":"津GJY314","JGSK":"2021-04-01 17:22:47.384","CDBH":"4","XSFX":"由南向北","XSFXDM":"3","KKMC":"中新大道与和意路交口"},{"KKBH":"610256116","HPHM":"津NVR799","JGSK":"2021-04-01 17:22:47.41","CDBH":"4","XSFX":"由西向东","XSFXDM":"2","KKMC":"中天大道与和顺路交口"},{"KKBH":"7208810020000","HPHM":"冀T50F23","JGSK":"2021-04-01 17:22:47.412","CDBH":"12","XSFX":"由北向南","XSFXDM":"4","KKMC":"海旭道与安正路交口正向"},{"KKBH":"7208710020000","HPHM":"津E05372","JGSK":"2021-04-01 17:22:47.417","CDBH":"9","XSFX":"由北向南","XSFXDM":"4","KKMC":"安正路与芳菲路交口正向"},{"KKBH":"610256111","HPHM":"鲁EK8718","JGSK":"2021-04-01 17:22:47.426","CDBH":"7","XSFX":"由北向南","XSFXDM":"4","KKMC":"中天大道与和惠路交口"},{"KKBH":"610271009","HPHM":"车牌","JGSK":"2021-04-01 17:22:47.48","CDBH":"8","XSFX":"由南向北","XSFXDM":"3","KKMC":"中新大道与泰七路交口"},{"KKBH":"610276124","HPHM":"津DYM566","JGSK":"2021-04-01 17:22:47.53","CDBH":"8","XSFX":"由南向北","XSFXDM":"3","KKMC":"中新大道与中生大道交口"},{"KKBH":"610256116","HPHM":"冀B7T7G1","JGSK":"2021-04-01 17:22:47.577","CDBH":"11","XSFX":"由北向南","XSFXDM":"4","KKMC":"中天大道与和顺路交口"},{"KKBH":"610401004","HPHM":"津A8L436","JGSK":"2021-04-01 17:22:47.608","CDBH":"11","XSFX":"由北向南","XSFXDM":"4","KKMC":"和畅路与和风路交口"},{"KKBH":"610286127","HPHM":"津GWM900","JGSK":"2021-04-01 17:22:47.611","CDBH":"1","XSFX":"由东向西","XSFXDM":"1","KKMC":"中津大道与和畅路交口"},{"KKBH":"610256114","HPHM":"蒙A6275J","JGSK":"2021-04-01 17:22:47.633","CDBH":"8","XSFX":"由北向南","XSFXDM":"4","KKMC":"中天大道与和旭路交口"},{"KKBH":"610256115","HPHM":"津A8P555","JGSK":"2021-04-01 17:22:47.646","CDBH":"4","XSFX":"由西向东","XSFXDM":"2","KKMC":"中天大道与中生大道交口"},{"KKBH":"610266118","HPHM":"车牌","JGSK":"2021-04-01 17:22:47.671","CDBH":"6","XSFX":"由西向东","XSFXDM":"2","KKMC":"中生大道与和畅路交口"},{"KKBH":"7280310020000","HPHM":"津AD61398","JGSK":"2021-04-01 17:22:47.681","CDBH":"7","XSFX":"由北向南","XSFXDM":"4","KKMC":"动漫中路与文一路交口正向"},{"KKBH":"6103261420000","HPHM":"鲁A7S10E","JGSK":"2021-04-01 17:22:47.729","CDBH":"11","XSFX":"由北向南","XSFXDM":"4","KKMC":"中成大道与泰七路交口正向"},{"KKBH":"610326142000","HPHM":"津C015X9","JGSK":"2021-04-01 17:22:47.752","CDBH":"2","XSFX":"由东向西","XSFXDM":"1","KKMC":"中成大道与泰七路交口"},{"KKBH":"610401004","HPHM":"津FAD202","JGSK":"2021-04-01 17:22:47.78","CDBH":"1","XSFX":"由东向西","XSFXDM":"1","KKMC":"和畅路与和风路交口"},{"KKBH":"610391007","HPHM":"津C58P11","JGSK":"2021-04-01 17:22:47.796","CDBH":"10","XSFX":"由北向南","XSFXDM":"4","KKMC":"和韵路与和风路交口"},{"KKBH":"610251002","HPHM":"津AS0798","JGSK":"2021-04-01 17:22:47.798","CDBH":"1","XSFX":"由东向西","XSFXDM":"1","KKMC":"中天大道与和睦路交口"},{"KKBH":"610276125","HPHM":"津HYJ080","JGSK":"2021-04-01 17:22:47.838","CDBH":"8","XSFX":"由北向南","XSFXDM":"4","KKMC":"中新大道与和顺路交口"},{"KKBH":"711","HPHM":"蒙A319HT","JGSK":"2021-04-01 17:22:47.858","CDBH":"2","XSFX":"由东向西","XSFXDM":"1","KKMC":"不礼让行人中新大道与和旭路交口"},{"KKBH":"610256116","HPHM":"冀H1P894","JGSK":"2021-04-01 17:22:47.918","CDBH":"10","XSFX":"由北向南","XSFXDM":"4","KKMC":"中天大道与和顺路交口"},{"KKBH":"7208810020000","HPHM":"苏FE93Y2","JGSK":"2021-04-01 17:22:47.921","CDBH":"5","XSFX":"由西向东","XSFXDM":"2","KKMC":"海旭道与安正路交口正向"},{"KKBH":"610256111","HPHM":"津MNH956","JGSK":"2021-04-01 17:22:48.02","CDBH":"5","XSFX":"由南向北","XSFXDM":"3","KKMC":"中天大道与和惠路交口"},{"KKBH":"7208610020000","HPHM":"辽PKG953","JGSK":"2021-04-01 17:22:48.026","CDBH":"10","XSFX":"由北向南","XSFXDM":"4","KKMC":"海晨道与安正路交口正向"},{"KKBH":"610401004","HPHM":"冀FAR662","JGSK":"2021-04-01 17:22:48.047","CDBH":"11","XSFX":"由北向南","XSFXDM":"4","KKMC":"和畅路与和风路交口"},{"KKBH":"610256113","HPHM":"京KG3216","JGSK":"2021-04-01 17:22:48.052","CDBH":"8","XSFX":"由北向南","XSFXDM":"4","KKMC":"中天大道与和风路交口"},{"KKBH":"720891004000","HPHM":"冀BV331E","JGSK":"2021-04-01 17:22:48.104","CDBH":"6","XSFX":"由西向东","XSFXDM":"2","KKMC":"海博道与安平路交口"},{"KKBH":"610256114","HPHM":"津NQU965","JGSK":"2021-04-01 17:22:48.112","CDBH":"9","XSFX":"由北向南","XSFXDM":"4","KKMC":"中天大道与和旭路交口"},{"KKBH":"7208910030000","HPHM":"车牌","JGSK":"2021-04-01 17:22:48.198","CDBH":"2","XSFX":"由东向西","XSFXDM":"1","KKMC":"海博道与安正路交口正向"},{"KKBH":"610256113","HPHM":"津K60118","JGSK":"2021-04-01 17:22:48.293","CDBH":"4","XSFX":"由南向北","XSFXDM":"3","KKMC":"中天大道与和风路交口"},{"KKBH":"7205410020000","HPHM":"津MJJ910","JGSK":"2021-04-01 17:22:48.353","CDBH":"1","XSFX":"由东向西","XSFXDM":"1","KKMC":"动漫环路西与动漫中路交口正向"},{"KKBH":"7208610030000","HPHM":"豫R8AN89","JGSK":"2021-04-01 17:22:48.364","CDBH":"10","XSFX":"由北向南","XSFXDM":"4","KKMC":"海晨道与安明路交口正向"},{"KKBH":"610276126","HPHM":"津ADJ1909","JGSK":"2021-04-01 17:22:48.388","CDBH":"5","XSFX":"由南向北","XSFXDM":"3","KKMC":"中新大道与和意路交口"},{"KKBH":"720861002000","HPHM":"津A08159D","JGSK":"2021-04-01 17:22:48.41","CDBH":"10","XSFX":"由北向南","XSFXDM":"4","KKMC":"海晨道与安正路交口"},{"KKBH":"610276126","HPHM":"津B26270","JGSK":"2021-04-01 17:22:48.425","CDBH":"7","XSFX":"由北向南","XSFXDM":"4","KKMC":"中新大道与和意路交口"},{"KKBH":"7205710010000","HPHM":"车牌","JGSK":"2021-04-01 17:22:48.429","CDBH":"1","XSFX":"由西向东","XSFXDM":"2","KKMC":"动漫东路与文一路交口正向"},{"KKBH":"610256114","HPHM":"津C933F7","JGSK":"2021-04-01 17:22:48.552","CDBH":"9","XSFX":"由北向南","XSFXDM":"4","KKMC":"中天大道与和旭路交口"},{"KKBH":"720571004000","HPHM":"津MLU180","JGSK":"2021-04-01 17:22:48.659","CDBH":"3","XSFX":"由西向东","XSFXDM":"2","KKMC":"动漫东路与动漫中路交口"},{"KKBH":"7208810020000","HPHM":"津MZZ802","JGSK":"2021-04-01 17:22:48.73","CDBH":"4","XSFX":"由东向西","XSFXDM":"1","KKMC":"海旭道与安正路交口正向"},{"KKBH":"7208610030000","HPHM":"津FXF868","JGSK":"2021-04-01 17:22:48.792","CDBH":"11","XSFX":"由北向南","XSFXDM":"4","KKMC":"海晨道与安明路交口正向"},{"KKBH":"720891004000","HPHM":"车牌","JGSK":"2021-04-01 17:22:48.807","CDBH":"9","XSFX":"由南向北","XSFXDM":"3","KKMC":"海博道与安平路交口"},{"KKBH":"610256114","HPHM":"津A1K297","JGSK":"2021-04-01 17:22:48.833","CDBH":"7","XSFX":"由北向南","XSFXDM":"4","KKMC":"中天大道与和旭路交口"},{"KKBH":"610256111","HPHM":"冀BAX305","JGSK":"2021-04-01 17:22:48.906","CDBH":"9","XSFX":"由北向南","XSFXDM":"4","KKMC":"中天大道与和惠路交口"},{"KKBH":"610276125","HPHM":"车牌","JGSK":"2021-04-01 17:22:48.986","CDBH":"8","XSFX":"由北向南","XSFXDM":"4","KKMC":"中新大道与和顺路交口"},{"KKBH":"610271009","HPHM":"冀B1A08C","JGSK":"2021-04-01 17:22:49.003","CDBH":"7","XSFX":"由南向北","XSFXDM":"3","KKMC":"中新大道与泰七路交口"},{"KKBH":"610401004","HPHM":"苏DU179S","JGSK":"2021-04-01 17:22:49.007","CDBH":"12","XSFX":"由北向南","XSFXDM":"4","KKMC":"和畅路与和风路交口"},{"KKBH":"610271008","HPHM":"车牌","JGSK":"2021-04-01 17:22:49.047","CDBH":"5","XSFX":"由北向南","XSFXDM":"4","KKMC":"中新大道与航母主题公园支路交口"},{"KKBH":"7208710020000","HPHM":"津AF55960","JGSK":"2021-04-01 17:22:49.072","CDBH":"3","XSFX":"由西向东","XSFXDM":"2","KKMC":"安正路与芳菲路交口正向"},{"KKBH":"610276124","HPHM":"津FCX708","JGSK":"2021-04-01 17:22:49.088","CDBH":"6","XSFX":"由西向东","XSFXDM":"2","KKMC":"中新大道与中生大道交口"},{"KKBH":"720881005000","HPHM":"津MWM551","JGSK":"2021-04-01 17:22:49.105","CDBH":"9","XSFX":"由北向南","XSFXDM":"4","KKMC":"海旭道与明盛路交口"},{"KKBH":"610256113","HPHM":"津G97517","JGSK":"2021-04-01 17:22:49.126","CDBH":"5","XSFX":"由南向北","XSFXDM":"3","KKMC":"中天大道与和风路交口"},{"KKBH":"610401005","HPHM":"津RNC281","JGSK":"2021-04-01 17:22:49.205","CDBH":"9","XSFX":"由南向北","XSFXDM":"3","KKMC":"和畅路与和顺路交口"},{"KKBH":"610256114","HPHM":"津NEC628","JGSK":"2021-04-01 17:22:49.219","CDBH":"7","XSFX":"由北向南","XSFXDM":"4","KKMC":"中天大道与和旭路交口"},{"KKBH":"610276126","HPHM":"津C563M8","JGSK":"2021-04-01 17:22:49.227","CDBH":"8","XSFX":"由北向南","XSFXDM":"4","KKMC":"中新大道与和意路交口"},{"KKBH":"610286127","HPHM":"京N5BH62","JGSK":"2021-04-01 17:22:49.245","CDBH":"5","XSFX":"由西向东","XSFXDM":"2","KKMC":"中津大道与和畅路交口"},{"KKBH":"610256111","HPHM":"苏B165EV","JGSK":"2021-04-01 17:22:49.273","CDBH":"8","XSFX":"由北向南","XSFXDM":"4","KKMC":"中天大道与和惠路交口"},{"KKBH":"720881002000","HPHM":"津NLT167","JGSK":"2021-04-01 17:22:49.295","CDBH":"7","XSFX":"由西向东","XSFXDM":"2","KKMC":"海旭道与安正路交口"},{"KKBH":"610256115","HPHM":"津AF53638","JGSK":"2021-04-01 17:22:49.306","CDBH":"2","XSFX":"由东向西","XSFXDM":"1","KKMC":"中天大道与中生大道交口"},{"KKBH":"610256116","HPHM":"渝CRQ929","JGSK":"2021-04-01 17:22:49.338","CDBH":"8","XSFX":"由南向北","XSFXDM":"3","KKMC":"中天大道与和顺路交口"},{"KKBH":"610276124","HPHM":"津A6W681","JGSK":"2021-04-01 17:22:49.353","CDBH":"7","XSFX":"由南向北","XSFXDM":"3","KKMC":"中新大道与中生大道交口"},{"KKBH":"720871002000","HPHM":"津AW2815","JGSK":"2021-04-01 17:22:49.469","CDBH":"3","XSFX":"由西向东","XSFXDM":"2","KKMC":"安正路与芳菲路交口"},{"KKBH":"7400110020000","HPHM":"津KVY811","JGSK":"2021-04-01 17:22:49.471","CDBH":"1","XSFX":"由东向西","XSFXDM":"1","KKMC":"静湖南路与华一路交口正向"},{"KKBH":"610271008","HPHM":"车牌","JGSK":"2021-04-01 17:22:49.488","CDBH":"2","XSFX":"由南向北","XSFXDM":"3","KKMC":"中新大道与航母主题公园支路交口"},{"KKBH":"7208710020000","HPHM":"车牌","JGSK":"2021-04-01 17:22:49.603","CDBH":"9","XSFX":"由北向南","XSFXDM":"4","KKMC":"安正路与芳菲路交口正向"},{"KKBH":"610401004","HPHM":"津FDK039","JGSK":"2021-04-01 17:22:49.616","CDBH":"7","XSFX":"由南向北","XSFXDM":"3","KKMC":"和畅路与和风路交口"},{"KKBH":"610256116","HPHM":"冀CWV256","JGSK":"2021-04-01 17:22:49.643","CDBH":"5","XSFX":"由西向东","XSFXDM":"2","KKMC":"中天大道与和顺路交口"},{"KKBH":"610256115","HPHM":"鲁A5U0X9","JGSK":"2021-04-01 17:22:49.645","CDBH":"1","XSFX":"由东向西","XSFXDM":"1","KKMC":"中天大道与中生大道交口"},{"KKBH":"610266118","HPHM":"鲁A9E53F","JGSK":"2021-04-01 17:22:49.66","CDBH":"10","XSFX":"由北向南","XSFXDM":"4","KKMC":"中生大道与和畅路交口"},{"KKBH":"610251002","HPHM":"辽G65P96","JGSK":"2021-04-01 17:22:49.665","CDBH":"4","XSFX":"由西向东","XSFXDM":"2","KKMC":"中天大道与和睦路交口"},{"KKBH":"7208910030000","HPHM":"津GLA100","JGSK":"2021-04-01 17:22:49.681","CDBH":"9","XSFX":"由南向北","XSFXDM":"3","KKMC":"海博道与安正路交口正向"},{"KKBH":"7208810060000","HPHM":"津C25E90","JGSK":"2021-04-01 17:22:49.717","CDBH":"2","XSFX":"由西向东","XSFXDM":"2","KKMC":"海旭道与庄盛路交口正向"},{"KKBH":"610256113","HPHM":"津GJT815","JGSK":"2021-04-01 17:22:49.717","CDBH":"1","XSFX":"由西向东","XSFXDM":"2","KKMC":"中天大道与和风路交口"},{"KKBH":"610401005","HPHM":"津JJF930","JGSK":"2021-04-01 17:22:49.733","CDBH":"3","XSFX":"由东向西","XSFXDM":"1","KKMC":"和畅路与和顺路交口"},{"KKBH":"610266117","HPHM":"津KC8176","JGSK":"2021-04-01 17:22:49.754","CDBH":"2","XSFX":"由东向西","XSFXDM":"1","KKMC":"中生大道与和韵路交口"},{"KKBH":"610271009","HPHM":"鲁NX96X1","JGSK":"2021-04-01 17:22:49.762","CDBH":"11","XSFX":"由北向南","XSFXDM":"4","KKMC":"中新大道与泰七路交口"},{"KKBH":"7205710030000","HPHM":"津RCW721","JGSK":"2021-04-01 17:22:49.771","CDBH":"1","XSFX":"由东向西","XSFXDM":"1","KKMC":"动漫东路与文三路交口正向"},{"KKBH":"720851002000","HPHM":"津KR6192","JGSK":"2021-04-01 17:22:49.846","CDBH":"2","XSFX":"由东向西","XSFXDM":"1","KKMC":"碧水道与安正路交口"},{"KKBH":"610276124","HPHM":"津AR9758","JGSK":"2021-04-01 17:22:49.849","CDBH":"2","XSFX":"由东向西","XSFXDM":"1","KKMC":"中新大道与中生大道交口"},{"KKBH":"720881002000","HPHM":"鲁A2X5H6","JGSK":"2021-04-01 17:22:49.886","CDBH":"2","XSFX":"由东向西","XSFXDM":"1","KKMC":"海旭道与安正路交口"},{"KKBH":"7208810020000","HPHM":"车牌","JGSK":"2021-04-01 17:22:49.892","CDBH":"13","XSFX":"由北向南","XSFXDM":"4","KKMC":"海旭道与安正路交口正向"},{"KKBH":"610266122000","HPHM":"辽A36NM1","JGSK":"2021-04-01 17:22:49.946","CDBH":"2","XSFX":"由西向东","XSFXDM":"2","KKMC":"生态城中生大道故道河一桥西向东上桥处"},{"KKBH":"610256116","HPHM":"津FL3532","JGSK":"2021-04-01 17:22:49.97","CDBH":"8","XSFX":"由南向北","XSFXDM":"3","KKMC":"中天大道与和顺路交口"},{"KKBH":"610256115","HPHM":"津J89889","JGSK":"2021-04-01 17:22:50.026","CDBH":"1","XSFX":"由东向西","XSFXDM":"1","KKMC":"中天大道与中生大道交口"},{"KKBH":"610256114","HPHM":"津A7P927","JGSK":"2021-04-01 17:22:50.034","CDBH":"8","XSFX":"由北向南","XSFXDM":"4","KKMC":"中天大道与和旭路交口"},{"KKBH":"610256114","HPHM":"冀B6F6Z0","JGSK":"2021-04-01 17:22:50.035","CDBH":"7","XSFX":"由北向南","XSFXDM":"4","KKMC":"中天大道与和旭路交口"},{"KKBH":"610276126","HPHM":"津RGJ815","JGSK":"2021-04-01 17:22:50.038","CDBH":"7","XSFX":"由北向南","XSFXDM":"4","KKMC":"中新大道与和意路交口"},{"KKBH":"610271010","HPHM":"津C87C89","JGSK":"2021-04-01 17:22:50.06","CDBH":"8","XSFX":"由北向南","XSFXDM":"4","KKMC":"中新大道与华五路交口"},{"KKBH":"1250","HPHM":"津C63D90","JGSK":"2021-04-01 17:22:50.136","CDBH":"2","XSFX":"由东向西","XSFXDM":"1","KKMC":"中滨大道与盛三街交口正向"},{"KKBH":"720881002000","HPHM":"津RAZ434","JGSK":"2021-04-01 17:22:50.153","CDBH":"4","XSFX":"由东向西","XSFXDM":"1","KKMC":"海旭道与安正路交口"},{"KKBH":"610266117","HPHM":"冀J8H899","JGSK":"2021-04-01 17:22:50.161","CDBH":"6","XSFX":"由西向东","XSFXDM":"2","KKMC":"中生大道与和韵路交口"},{"KKBH":"7208810040000","HPHM":"津RU6376","JGSK":"2021-04-01 17:22:50.164","CDBH":"2","XSFX":"由东向西","XSFXDM":"1","KKMC":"海旭道与永盛路交口正向"},{"KKBH":"610271009","HPHM":"津DLX027","JGSK":"2021-04-01 17:22:50.186","CDBH":"8","XSFX":"由南向北","XSFXDM":"3","KKMC":"中新大道与泰七路交口"},{"KKBH":"610276124","HPHM":"津A6P610","JGSK":"2021-04-01 17:22:50.208","CDBH":"4","XSFX":"由西向东","XSFXDM":"2","KKMC":"中新大道与中生大道交口"},{"KKBH":"7208910060000","HPHM":"津A6D179","JGSK":"2021-04-01 17:22:50.24","CDBH":"3","XSFX":"由东向西","XSFXDM":"1","KKMC":"海博道与永盛路交口正向"},{"KKBH":"720561002000","HPHM":"冀B3CH62","JGSK":"2021-04-01 17:22:50.275","CDBH":"2","XSFX":"由东向西","XSFXDM":"1","KKMC":"动漫北路与文三路交口"},{"KKBH":"720861003000","HPHM":"津MNS882","JGSK":"2021-04-01 17:22:50.32","CDBH":"2","XSFX":"由东向西","XSFXDM":"1","KKMC":"海晨道与安明路交口"},{"KKBH":"610401004","HPHM":"津RHF065","JGSK":"2021-04-01 17:22:50.367","CDBH":"11","XSFX":"由北向南","XSFXDM":"4","KKMC":"和畅路与和风路交口"},{"KKBH":"720871002000","HPHM":"津A01A79","JGSK":"2021-04-01 17:22:50.367","CDBH":"6","XSFX":"由南向北","XSFXDM":"3","KKMC":"安正路与芳菲路交口"},{"KKBH":"728031002000","HPHM":"津RM0661","JGSK":"2021-04-01 17:22:50.373","CDBH":"7","XSFX":"由北向南","XSFXDM":"4","KKMC":"动漫中路与文一路交口"},{"KKBH":"610276125","HPHM":"冀B13428","JGSK":"2021-04-01 17:22:50.408","CDBH":"7","XSFX":"由北向南","XSFXDM":"4","KKMC":"中新大道与和顺路交口"},{"KKBH":"610276126","HPHM":"鲁NA949Y","JGSK":"2021-04-01 17:22:50.438","CDBH":"8","XSFX":"由北向南","XSFXDM":"4","KKMC":"中新大道与和意路交口"},{"KKBH":"610256113","HPHM":"津DWM079","JGSK":"2021-04-01 17:22:50.474","CDBH":"4","XSFX":"由南向北","XSFXDM":"3","KKMC":"中天大道与和风路交口"},{"KKBH":"610271008","HPHM":"津B19832","JGSK":"2021-04-01 17:22:50.475","CDBH":"4","XSFX":"由北向南","XSFXDM":"4","KKMC":"中新大道与航母主题公园支路交口"},{"KKBH":"720891004000","HPHM":"车牌","JGSK":"2021-04-01 17:22:50.488","CDBH":"9","XSFX":"由南向北","XSFXDM":"3","KKMC":"海博道与安平路交口"},{"KKBH":"610256116","HPHM":"津A00363","JGSK":"2021-04-01 17:22:50.537","CDBH":"9","XSFX":"由南向北","XSFXDM":"3","KKMC":"中天大道与和顺路交口"},{"KKBH":"610256116","HPHM":"津A1U923","JGSK":"2021-04-01 17:22:50.61","CDBH":"11","XSFX":"由北向南","XSFXDM":"4","KKMC":"中天大道与和顺路交口"},{"KKBH":"610256116","HPHM":"津JFM069","JGSK":"2021-04-01 17:22:50.615","CDBH":"7","XSFX":"由南向北","XSFXDM":"3","KKMC":"中天大道与和顺路交口"},{"KKBH":"610256113","HPHM":"冀B26338","JGSK":"2021-04-01 17:22:50.67","CDBH":"8","XSFX":"由北向南","XSFXDM":"4","KKMC":"中天大道与和风路交口"},{"KKBH":"610271008","HPHM":"车牌","JGSK":"2021-04-01 17:22:50.751","CDBH":"1","XSFX":"由南向北","XSFXDM":"3","KKMC":"中新大道与航母主题公园支路交口"},{"KKBH":"610391007","HPHM":"津B33630","JGSK":"2021-04-01 17:22:50.756","CDBH":"11","XSFX":"由北向南","XSFXDM":"4","KKMC":"和韵路与和风路交口"},{"KKBH":"610256112","HPHM":"冀TE9V76","JGSK":"2021-04-01 17:22:50.758","CDBH":"2","XSFX":"由东向西","XSFXDM":"1","KKMC":"中天大道与中津大道交口"},{"KKBH":"610256113","HPHM":"黑DM7720","JGSK":"2021-04-01 17:22:50.774","CDBH":"2","XSFX":"由西向东","XSFXDM":"2","KKMC":"中天大道与和风路交口"},{"KKBH":"720891004000","HPHM":"车牌","JGSK":"2021-04-01 17:22:50.888","CDBH":"9","XSFX":"由南向北","XSFXDM":"3","KKMC":"海博道与安平路交口"},{"KKBH":"720571004000","HPHM":"津A2Q535","JGSK":"2021-04-01 17:22:50.898","CDBH":"3","XSFX":"由西向东","XSFXDM":"2","KKMC":"动漫东路与动漫中路交口"},{"KKBH":"610391007","HPHM":"津DJW501","JGSK":"2021-04-01 17:22:50.925","CDBH":"11","XSFX":"由北向南","XSFXDM":"4","KKMC":"和韵路与和风路交口"},{"KKBH":"610261003000","HPHM":"豫A5E8F1","JGSK":"2021-04-01 17:22:50.965","CDBH":"11","XSFX":"由东向西","XSFXDM":"1","KKMC":"中生大道与静湖南路交口"},{"KKBH":"610276124","HPHM":"豫E65M53","JGSK":"2021-04-01 17:22:50.969","CDBH":"5","XSFX":"由西向东","XSFXDM":"2","KKMC":"中新大道与中生大道交口"},{"KKBH":"7208810020000","HPHM":"津MYX324","JGSK":"2021-04-01 17:22:51","CDBH":"4","XSFX":"由东向西","XSFXDM":"1","KKMC":"海旭道与安正路交口正向"},{"KKBH":"610271008","HPHM":"津RCV550","JGSK":"2021-04-01 17:22:51.013","CDBH":"5","XSFX":"由北向南","XSFXDM":"4","KKMC":"中新大道与航母主题公园支路交口"},{"KKBH":"610271009","HPHM":"津A8A012","JGSK":"2021-04-01 17:22:51.031","CDBH":"10","XSFX":"由北向南","XSFXDM":"4","KKMC":"中新大道与泰七路交口"},{"KKBH":"610256111","HPHM":"津A20T02","JGSK":"2021-04-01 17:22:51.033","CDBH":"9","XSFX":"由北向南","XSFXDM":"4","KKMC":"中天大道与和惠路交口"},{"KKBH":"610256113","HPHM":"京KG3216","JGSK":"2021-04-01 17:22:51.065","CDBH":"8","XSFX":"由北向南","XSFXDM":"4","KKMC":"中天大道与和风路交口"},{"KKBH":"610401004","HPHM":"津C631C9","JGSK":"2021-04-01 17:22:51.187","CDBH":"10","XSFX":"由北向南","XSFXDM":"4","KKMC":"和畅路与和风路交口"},{"KKBH":"6103261420000","HPHM":"冀B6AJ33","JGSK":"2021-04-01 17:22:51.194","CDBH":"13","XSFX":"由北向南","XSFXDM":"4","KKMC":"中成大道与泰七路交口正向"},{"KKBH":"610391006","HPHM":"津KGV826","JGSK":"2021-04-01 17:22:51.205","CDBH":"5","XSFX":"由西向东","XSFXDM":"2","KKMC":"和韵路与和意路交口"},{"KKBH":"610271008","HPHM":"车牌","JGSK":"2021-04-01 17:22:51.379","CDBH":"2","XSFX":"由南向北","XSFXDM":"3","KKMC":"中新大道与航母主题公园支路交口"},{"KKBH":"610286127","HPHM":"黑AK193J","JGSK":"2021-04-01 17:22:51.406","CDBH":"4","XSFX":"由西向东","XSFXDM":"2","KKMC":"中津大道与和畅路交口"},{"KKBH":"720881002000","HPHM":"苏FE93Y2","JGSK":"2021-04-01 17:22:51.407","CDBH":"5","XSFX":"由西向东","XSFXDM":"2","KKMC":"海旭道与安正路交口"},{"KKBH":"610256116","HPHM":"津MHQ279","JGSK":"2021-04-01 17:22:51.417","CDBH":"7","XSFX":"由南向北","XSFXDM":"3","KKMC":"中天大道与和顺路交口"},{"KKBH":"610256116","HPHM":"辽BH13K3","JGSK":"2021-04-01 17:22:51.485","CDBH":"5","XSFX":"由西向东","XSFXDM":"2","KKMC":"中天大道与和顺路交口"},{"KKBH":"610401004","HPHM":"津FAD202","JGSK":"2021-04-01 17:22:51.555","CDBH":"1","XSFX":"由东向西","XSFXDM":"1","KKMC":"和畅路与和风路交口"},{"KKBH":"720881002000","HPHM":"冀T50F23","JGSK":"2021-04-01 17:22:51.626","CDBH":"12","XSFX":"由北向南","XSFXDM":"4","KKMC":"海旭道与安正路交口"},{"KKBH":"7208810020000","HPHM":"鲁B06R0E","JGSK":"2021-04-01 17:22:51.633","CDBH":"7","XSFX":"由西向东","XSFXDM":"2","KKMC":"海旭道与安正路交口正向"},{"KKBH":"610391007","HPHM":"浙DN575Z","JGSK":"2021-04-01 17:22:51.636","CDBH":"10","XSFX":"由北向南","XSFXDM":"4","KKMC":"和韵路与和风路交口"},{"KKBH":"610391007","HPHM":"津KLS687","JGSK":"2021-04-01 17:22:51.691","CDBH":"10","XSFX":"由北向南","XSFXDM":"4","KKMC":"和韵路与和风路交口"},{"KKBH":"7208810050000","HPHM":"冀B8C5K8","JGSK":"2021-04-01 17:22:51.708","CDBH":"4","XSFX":"由西向东","XSFXDM":"2","KKMC":"海旭道与明盛路交口正向"},{"KKBH":"7208810020000","HPHM":"津HE5653","JGSK":"2021-04-01 17:22:51.752","CDBH":"12","XSFX":"由北向南","XSFXDM":"4","KKMC":"海旭道与安正路交口正向"},{"KKBH":"6102610030000","HPHM":"鲁A5X8D6","JGSK":"2021-04-01 17:22:51.836","CDBH":"2","XSFX":"由东向西","XSFXDM":"1","KKMC":"中生大道与静湖南路交口正向"},{"KKBH":"7208610030000","HPHM":"车牌","JGSK":"2021-04-01 17:22:51.839","CDBH":"6","XSFX":"由西向东","XSFXDM":"2","KKMC":"海晨道与安明路交口正向"},{"KKBH":"610256116","HPHM":"津C67W77","JGSK":"2021-04-01 17:22:51.844","CDBH":"10","XSFX":"由北向南","XSFXDM":"4","KKMC":"中天大道与和顺路交口"},{"KKBH":"610276124","HPHM":"津RYZ393","JGSK":"2021-04-01 17:22:51.849","CDBH":"6","XSFX":"由西向东","XSFXDM":"2","KKMC":"中新大道与中生大道交口"},{"KKBH":"610276125","HPHM":"津DZQ679","JGSK":"2021-04-01 17:22:51.9","CDBH":"1","XSFX":"由东向西","XSFXDM":"1","KKMC":"中新大道与和顺路交口"},{"KKBH":"7208610020000","HPHM":"津KML190","JGSK":"2021-04-01 17:22:51.959","CDBH":"10","XSFX":"由北向南","XSFXDM":"4","KKMC":"海晨道与安正路交口正向"},{"KKBH":"610286127","HPHM":"冀CTM171","JGSK":"2021-04-01 17:22:52.022","CDBH":"1","XSFX":"由东向西","XSFXDM":"1","KKMC":"中津大道与和畅路交口"},{"KKBH":"728031002000","HPHM":"津AD61398","JGSK":"2021-04-01 17:22:52.05","CDBH":"7","XSFX":"由北向南","XSFXDM":"4","KKMC":"动漫中路与文一路交口"},{"KKBH":"720881002000","HPHM":"津NLT527","JGSK":"2021-04-01 17:22:52.073","CDBH":"4","XSFX":"由东向西","XSFXDM":"1","KKMC":"海旭道与安正路交口"},{"KKBH":"7208910060000","HPHM":"津AJD352","JGSK":"2021-04-01 17:22:52.118","CDBH":"3","XSFX":"由东向西","XSFXDM":"1","KKMC":"海博道与永盛路交口正向"},{"KKBH":"610276124","HPHM":"冀B0K8C3","JGSK":"2021-04-01 17:22:52.207","CDBH":"4","XSFX":"由西向东","XSFXDM":"2","KKMC":"中新大道与中生大道交口"},{"KKBH":"610256116","HPHM":"津HBA825","JGSK":"2021-04-01 17:22:52.216","CDBH":"11","XSFX":"由北向南","XSFXDM":"4","KKMC":"中天大道与和顺路交口"},{"KKBH":"610391006","HPHM":"津MN8006","JGSK":"2021-04-01 17:22:52.247","CDBH":"2","XSFX":"由东向西","XSFXDM":"1","KKMC":"和韵路与和意路交口"},{"KKBH":"610256115","HPHM":"津AF53638","JGSK":"2021-04-01 17:22:52.267","CDBH":"2","XSFX":"由东向西","XSFXDM":"1","KKMC":"中天大道与中生大道交口"},{"KKBH":"610256114","HPHM":"津D9Q048","JGSK":"2021-04-01 17:22:52.273","CDBH":"7","XSFX":"由北向南","XSFXDM":"4","KKMC":"中天大道与和旭路交口"},{"KKBH":"610276126","HPHM":"津GS0669","JGSK":"2021-04-01 17:22:52.278","CDBH":"8","XSFX":"由北向南","XSFXDM":"4","KKMC":"中新大道与和意路交口"},{"KKBH":"720881002000","HPHM":"津MZF286","JGSK":"2021-04-01 17:22:52.285","CDBH":"1","XSFX":"由东向西","XSFXDM":"1","KKMC":"海旭道与安正路交口"},{"KKBH":"720891003000","HPHM":"车牌","JGSK":"2021-04-01 17:22:52.345","CDBH":"6","XSFX":"由西向东","XSFXDM":"2","KKMC":"海博道与安正路交口"},{"KKBH":"610256115","HPHM":"津MYG806","JGSK":"2021-04-01 17:22:52.346","CDBH":"1","XSFX":"由东向西","XSFXDM":"1","KKMC":"中天大道与中生大道交口"},{"KKBH":"610271008","HPHM":"车牌","JGSK":"2021-04-01 17:22:52.407","CDBH":"2","XSFX":"由南向北","XSFXDM":"3","KKMC":"中新大道与航母主题公园支路交口"},{"KKBH":"610256113","HPHM":"津G97517","JGSK":"2021-04-01 17:22:52.413","CDBH":"5","XSFX":"由南向北","XSFXDM":"3","KKMC":"中天大道与和风路交口"},{"KKBH":"7208910030000","HPHM":"车牌","JGSK":"2021-04-01 17:22:52.421","CDBH":"9","XSFX":"由南向北","XSFXDM":"3","KKMC":"海博道与安正路交口正向"},{"KKBH":"720861002000","HPHM":"津C782Y7","JGSK":"2021-04-01 17:22:52.465","CDBH":"11","XSFX":"由北向南","XSFXDM":"4","KKMC":"海晨道与安正路交口"},{"KKBH":"720881002000","HPHM":"冀BZ963J","JGSK":"2021-04-01 17:22:52.475","CDBH":"3","XSFX":"由东向西","XSFXDM":"1","KKMC":"海旭道与安正路交口"},{"KKBH":"7208810020000","HPHM":"豫P6600A","JGSK":"2021-04-01 17:22:52.49","CDBH":"9","XSFX":"由南向北","XSFXDM":"3","KKMC":"海旭道与安正路交口正向"},{"KKBH":"610256113","HPHM":"津RQR506","JGSK":"2021-04-01 17:22:52.497","CDBH":"7","XSFX":"由北向南","XSFXDM":"4","KKMC":"中天大道与和风路交口"},{"KKBH":"610391006","HPHM":"鲁B96JT5","JGSK":"2021-04-01 17:22:52.512","CDBH":"4","XSFX":"由西向东","XSFXDM":"2","KKMC":"和韵路与和意路交口"},{"KKBH":"720891003000","HPHM":"车牌","JGSK":"2021-04-01 17:22:52.583","CDBH":"2","XSFX":"由东向西","XSFXDM":"1","KKMC":"海博道与安正路交口"},{"KKBH":"610276126","HPHM":"黑JY5056","JGSK":"2021-04-01 17:22:52.598","CDBH":"7","XSFX":"由北向南","XSFXDM":"4","KKMC":"中新大道与和意路交口"},{"KKBH":"610256116","HPHM":"津FKK518","JGSK":"2021-04-01 17:22:52.628","CDBH":"8","XSFX":"由南向北","XSFXDM":"3","KKMC":"中天大道与和顺路交口"},{"KKBH":"610271009","HPHM":"鲁NX96X1","JGSK":"2021-04-01 17:22:52.647","CDBH":"11","XSFX":"由北向南","XSFXDM":"4","KKMC":"中新大道与泰七路交口"},{"KKBH":"610256114","HPHM":"津C933F7","JGSK":"2021-04-01 17:22:52.673","CDBH":"9","XSFX":"由北向南","XSFXDM":"4","KKMC":"中天大道与和旭路交口"},{"KKBH":"610266117","HPHM":"津HLW075","JGSK":"2021-04-01 17:22:52.69","CDBH":"2","XSFX":"由东向西","XSFXDM":"1","KKMC":"中生大道与和韵路交口"},{"KKBH":"610271008","HPHM":"浙FJ3J60","JGSK":"2021-04-01 17:22:52.72","CDBH":"2","XSFX":"由南向北","XSFXDM":"3","KKMC":"中新大道与航母主题公园支路交口"},{"KKBH":"610326142000","HPHM":"鲁A7S10E","JGSK":"2021-04-01 17:22:52.782","CDBH":"11","XSFX":"由北向南","XSFXDM":"4","KKMC":"中成大道与泰七路交口"},{"KKBH":"720891003000","HPHM":"车牌","JGSK":"2021-04-01 17:22:52.823","CDBH":"3","XSFX":"由东向西","XSFXDM":"1","KKMC":"海博道与安正路交口"},{"KKBH":"7205710040000","HPHM":"车牌","JGSK":"2021-04-01 17:22:52.847","CDBH":"2","XSFX":"由东向西","XSFXDM":"1","KKMC":"动漫东路与动漫中路交口正向"},{"KKBH":"610271008","HPHM":"津B19832","JGSK":"2021-04-01 17:22:52.928","CDBH":"4","XSFX":"由北向南","XSFXDM":"4","KKMC":"中新大道与航母主题公园支路交口"},{"KKBH":"610256112","HPHM":"京KJE801","JGSK":"2021-04-01 17:22:52.931","CDBH":"5","XSFX":"由西向东","XSFXDM":"2","KKMC":"中天大道与中津大道交口"},{"KKBH":"610401004","HPHM":"津FDK039","JGSK":"2021-04-01 17:22:52.985","CDBH":"8","XSFX":"由南向北","XSFXDM":"3","KKMC":"和畅路与和风路交口"},{"KKBH":"720891003000","HPHM":"车牌","JGSK":"2021-04-01 17:22:52.987","CDBH":"5","XSFX":"由西向东","XSFXDM":"2","KKMC":"海博道与安正路交口"},{"KKBH":"610271009","HPHM":"津DLX027","JGSK":"2021-04-01 17:22:53.003","CDBH":"8","XSFX":"由南向北","XSFXDM":"3","KKMC":"中新大道与泰七路交口"},{"KKBH":"7208910030000","HPHM":"津GLH625","JGSK":"2021-04-01 17:22:53.024","CDBH":"5","XSFX":"由西向东","XSFXDM":"2","KKMC":"海博道与安正路交口正向"},{"KKBH":"720861003000","HPHM":"冀A4E305","JGSK":"2021-04-01 17:22:53.077","CDBH":"10","XSFX":"由北向南","XSFXDM":"4","KKMC":"海晨道与安明路交口"},{"KKBH":"610256116","HPHM":"冀H1P894","JGSK":"2021-04-01 17:22:53.17","CDBH":"11","XSFX":"由北向南","XSFXDM":"4","KKMC":"中天大道与和顺路交口"},{"KKBH":"610401005","HPHM":"京EHK836","JGSK":"2021-04-01 17:22:53.178","CDBH":"4","XSFX":"由西向东","XSFXDM":"2","KKMC":"和畅路与和顺路交口"},{"KKBH":"610266118","HPHM":"津A9K927","JGSK":"2021-04-01 17:22:53.179","CDBH":"4","XSFX":"由西向东","XSFXDM":"2","KKMC":"中生大道与和畅路交口"},{"KKBH":"610271009","HPHM":"津C229C2","JGSK":"2021-04-01 17:22:53.214","CDBH":"10","XSFX":"由北向南","XSFXDM":"4","KKMC":"中新大道与泰七路交口"},{"KKBH":"610266117","HPHM":"冀B0U7H5","JGSK":"2021-04-01 17:22:53.28","CDBH":"8","XSFX":"由南向北","XSFXDM":"3","KKMC":"中生大道与和韵路交口"},{"KKBH":"720881002000","HPHM":"津JCM669","JGSK":"2021-04-01 17:22:53.286","CDBH":"2","XSFX":"由东向西","XSFXDM":"1","KKMC":"海旭道与安正路交口"},{"KKBH":"610276126","HPHM":"津ADJ1909","JGSK":"2021-04-01 17:22:53.298","CDBH":"5","XSFX":"由南向北","XSFXDM":"3","KKMC":"中新大道与和意路交口"},{"KKBH":"610256116","HPHM":"津AL0725","JGSK":"2021-04-01 17:22:53.336","CDBH":"9","XSFX":"由南向北","XSFXDM":"3","KKMC":"中天大道与和顺路交口"},{"KKBH":"720881002000","HPHM":"豫JBW071","JGSK":"2021-04-01 17:22:53.449","CDBH":"7","XSFX":"由西向东","XSFXDM":"2","KKMC":"海旭道与安正路交口"},{"KKBH":"720871002000","HPHM":"津N10531","JGSK":"2021-04-01 17:22:53.474","CDBH":"3","XSFX":"由西向东","XSFXDM":"2","KKMC":"安正路与芳菲路交口"},{"KKBH":"610276124","HPHM":"车牌","JGSK":"2021-04-01 17:22:53.521","CDBH":"11","XSFX":"由北向南","XSFXDM":"4","KKMC":"中新大道与中生大道交口"},{"KKBH":"610271009","HPHM":"津A8A012","JGSK":"2021-04-01 17:22:53.607","CDBH":"10","XSFX":"由北向南","XSFXDM":"4","KKMC":"中新大道与泰七路交口"},{"KKBH":"610401004","HPHM":"津A8L436","JGSK":"2021-04-01 17:22:53.607","CDBH":"12","XSFX":"由北向南","XSFXDM":"4","KKMC":"和畅路与和风路交口"},{"KKBH":"610256113","HPHM":"津GQH923","JGSK":"2021-04-01 17:22:53.612","CDBH":"9","XSFX":"由北向南","XSFXDM":"4","KKMC":"中天大道与和风路交口"},{"KKBH":"610391007","HPHM":"津G81871","JGSK":"2021-04-01 17:22:53.622","CDBH":"11","XSFX":"由北向南","XSFXDM":"4","KKMC":"和韵路与和风路交口"},{"KKBH":"7208610020000","HPHM":"津KZL868","JGSK":"2021-04-01 17:22:53.623","CDBH":"10","XSFX":"由北向南","XSFXDM":"4","KKMC":"海晨道与安正路交口正向"},{"KKBH":"610266117","HPHM":"津GZY869","JGSK":"2021-04-01 17:22:53.672","CDBH":"6","XSFX":"由西向东","XSFXDM":"2","KKMC":"中生大道与和韵路交口"},{"KKBH":"610256111","HPHM":"冀BAX305","JGSK":"2021-04-01 17:22:53.672","CDBH":"9","XSFX":"由北向南","XSFXDM":"4","KKMC":"中天大道与和惠路交口"},{"KKBH":"7205710040000","HPHM":"车牌","JGSK":"2021-04-01 17:22:53.688","CDBH":"2","XSFX":"由东向西","XSFXDM":"1","KKMC":"动漫东路与动漫中路交口正向"},{"KKBH":"610276125","HPHM":"津HPX066","JGSK":"2021-04-01 17:22:53.707","CDBH":"8","XSFX":"由北向南","XSFXDM":"4","KKMC":"中新大道与和顺路交口"},{"KKBH":"610271008","HPHM":"津JYS617","JGSK":"2021-04-01 17:22:53.76","CDBH":"1","XSFX":"由南向北","XSFXDM":"3","KKMC":"中新大道与航母主题公园支路交口"},{"KKBH":"610256114","HPHM":"津NNY100","JGSK":"2021-04-01 17:22:53.769","CDBH":"5","XSFX":"由南向北","XSFXDM":"3","KKMC":"中天大道与和旭路交口"},{"KKBH":"610256114","HPHM":"津A2E677","JGSK":"2021-04-01 17:22:53.792","CDBH":"8","XSFX":"由北向南","XSFXDM":"4","KKMC":"中天大道与和旭路交口"},{"KKBH":"740011002000","HPHM":"津KVY811","JGSK":"2021-04-01 17:22:53.799","CDBH":"9","XSFX":"由东向西","XSFXDM":"1","KKMC":"静湖南路与华一路交口"},{"KKBH":"7208810040000","HPHM":"鲁N792VG","JGSK":"2021-04-01 17:22:53.893","CDBH":"5","XSFX":"由西向东","XSFXDM":"2","KKMC":"海旭道与永盛路交口正向"},{"KKBH":"7208910040000","HPHM":"车牌","JGSK":"2021-04-01 17:22:53.996","CDBH":"5","XSFX":"由西向东","XSFXDM":"2","KKMC":"海博道与安平路交口正向"},{"KKBH":"610271009","HPHM":"冀B2D3T0","JGSK":"2021-04-01 17:22:54.067","CDBH":"11","XSFX":"由北向南","XSFXDM":"4","KKMC":"中新大道与泰七路交口"},{"KKBH":"7208810020000","HPHM":"津GYY861","JGSK":"2021-04-01 17:22:54.068","CDBH":"4","XSFX":"由东向西","XSFXDM":"1","KKMC":"海旭道与安正路交口正向"},{"KKBH":"610256112","HPHM":"津NSH199","JGSK":"2021-04-01 17:22:54.099","CDBH":"4","XSFX":"由西向东","XSFXDM":"2","KKMC":"中天大道与中津大道交口"},{"KKBH":"7208910030000","HPHM":"津KLS389","JGSK":"2021-04-01 17:22:54.104","CDBH":"6","XSFX":"由西向东","XSFXDM":"2","KKMC":"海博道与安正路交口正向"},{"KKBH":"720881004000","HPHM":"津N30883","JGSK":"2021-04-01 17:22:54.142","CDBH":"1","XSFX":"由东向西","XSFXDM":"1","KKMC":"海旭道与永盛路交口"},{"KKBH":"610271008","HPHM":"冀B3VH82","JGSK":"2021-04-01 17:22:54.16","CDBH":"2","XSFX":"由南向北","XSFXDM":"3","KKMC":"中新大道与航母主题公园支路交口"},{"KKBH":"610256116","HPHM":"津CCK711","JGSK":"2021-04-01 17:22:54.204","CDBH":"5","XSFX":"由西向东","XSFXDM":"2","KKMC":"中天大道与和顺路交口"},{"KKBH":"610256116","HPHM":"冀CWV256","JGSK":"2021-04-01 17:22:54.253","CDBH":"6","XSFX":"由西向东","XSFXDM":"2","KKMC":"中天大道与和顺路交口"},{"KKBH":"720861003000","HPHM":"津FXF868","JGSK":"2021-04-01 17:22:54.279","CDBH":"11","XSFX":"由北向南","XSFXDM":"4","KKMC":"海晨道与安明路交口"},{"KKBH":"728031006000","HPHM":"鲁SNC677","JGSK":"2021-04-01 17:22:54.279","CDBH":"7","XSFX":"由北向南","XSFXDM":"4","KKMC":"动漫中路与文三路交口"},{"KKBH":"610271009","HPHM":"冀B1D8A1","JGSK":"2021-04-01 17:22:54.288","CDBH":"10","XSFX":"由北向南","XSFXDM":"4","KKMC":"中新大道与泰七路交口"},{"KKBH":"610256113","HPHM":"津DWM079","JGSK":"2021-04-01 17:22:54.334","CDBH":"4","XSFX":"由南向北","XSFXDM":"3","KKMC":"中天大道与和风路交口"},{"KKBH":"720891003000","HPHM":"云NQ5677","JGSK":"2021-04-01 17:22:54.343","CDBH":"2","XSFX":"由东向西","XSFXDM":"1","KKMC":"海博道与安正路交口"},{"KKBH":"7280310060000","HPHM":"车牌","JGSK":"2021-04-01 17:22:54.369","CDBH":"4","XSFX":"由西向东","XSFXDM":"2","KKMC":"动漫中路与文三路交口正向"},{"KKBH":"610256113","HPHM":"津AD80308","JGSK":"2021-04-01 17:22:54.435","CDBH":"8","XSFX":"由北向南","XSFXDM":"4","KKMC":"中天大道与和风路交口"},{"KKBH":"610276126","HPHM":"津BM5535","JGSK":"2021-04-01 17:22:54.438","CDBH":"8","XSFX":"由北向南","XSFXDM":"4","KKMC":"中新大道与和意路交口"},{"KKBH":"610256116","HPHM":"津JFM069","JGSK":"2021-04-01 17:22:54.457","CDBH":"8","XSFX":"由南向北","XSFXDM":"3","KKMC":"中天大道与和顺路交口"},{"KKBH":"610256116","HPHM":"津RDQ728","JGSK":"2021-04-01 17:22:54.501","CDBH":"10","XSFX":"由北向南","XSFXDM":"4","KKMC":"中天大道与和顺路交口"},{"KKBH":"610256113","HPHM":"冀B26338","JGSK":"2021-04-01 17:22:54.505","CDBH":"8","XSFX":"由北向南","XSFXDM":"4","KKMC":"中天大道与和风路交口"},{"KKBH":"610276126","HPHM":"津C5S070","JGSK":"2021-04-01 17:22:54.529","CDBH":"2","XSFX":"由东向西","XSFXDM":"1","KKMC":"中新大道与和意路交口"},{"KKBH":"610276126","HPHM":"京PA5101","JGSK":"2021-04-01 17:22:54.598","CDBH":"7","XSFX":"由北向南","XSFXDM":"4","KKMC":"中新大道与和意路交口"},{"KKBH":"720881002000","HPHM":"津GZW852","JGSK":"2021-04-01 17:22:54.634","CDBH":"4","XSFX":"由东向西","XSFXDM":"1","KKMC":"海旭道与安正路交口"},{"KKBH":"610271010","HPHM":"津N15726","JGSK":"2021-04-01 17:22:54.648","CDBH":"8","XSFX":"由北向南","XSFXDM":"4","KKMC":"中新大道与华五路交口"},{"KKBH":"720891003000","HPHM":"车牌","JGSK":"2021-04-01 17:22:54.667","CDBH":"6","XSFX":"由西向东","XSFXDM":"2","KKMC":"海博道与安正路交口"},{"KKBH":"610256115","HPHM":"津DH8116","JGSK":"2021-04-01 17:22:54.682","CDBH":"8","XSFX":"由南向北","XSFXDM":"3","KKMC":"中天大道与中生大道交口"},{"KKBH":"610391007","HPHM":"津A2X566","JGSK":"2021-04-01 17:22:54.695","CDBH":"10","XSFX":"由北向南","XSFXDM":"4","KKMC":"和韵路与和风路交口"},{"KKBH":"610256116","HPHM":"津HHT272","JGSK":"2021-04-01 17:22:54.712","CDBH":"7","XSFX":"由南向北","XSFXDM":"3","KKMC":"中天大道与和顺路交口"},{"KKBH":"610276124","HPHM":"京QVK637","JGSK":"2021-04-01 17:22:54.769","CDBH":"4","XSFX":"由西向东","XSFXDM":"2","KKMC":"中新大道与中生大道交口"},{"KKBH":"610256112","HPHM":"津A2T377","JGSK":"2021-04-01 17:22:54.777","CDBH":"8","XSFX":"由南向北","XSFXDM":"3","KKMC":"中天大道与中津大道交口"},{"KKBH":"610271008","HPHM":"车牌","JGSK":"2021-04-01 17:22:54.779","CDBH":"2","XSFX":"由南向北","XSFXDM":"3","KKMC":"中新大道与航母主题公园支路交口"},{"KKBH":"610276124","HPHM":"津MLD920","JGSK":"2021-04-01 17:22:54.902","CDBH":"7","XSFX":"由南向北","XSFXDM":"3","KKMC":"中新大道与中生大道交口"},{"KKBH":"720891003000","HPHM":"车牌","JGSK":"2021-04-01 17:22:54.902","CDBH":"5","XSFX":"由西向东","XSFXDM":"2","KKMC":"海博道与安正路交口"},{"KKBH":"7208810050000","HPHM":"津DKC339","JGSK":"2021-04-01 17:22:54.946","CDBH":"4","XSFX":"由西向东","XSFXDM":"2","KKMC":"海旭道与明盛路交口正向"},{"KKBH":"7205410030000","HPHM":"鲁A073L3","JGSK":"2021-04-01 17:22:54.992","CDBH":"1","XSFX":"由东向西","XSFXDM":"1","KKMC":"动漫环路西与动漫西路交口正向"},{"KKBH":"720861002000","HPHM":"辽PKG953","JGSK":"2021-04-01 17:22:55.028","CDBH":"10","XSFX":"由北向南","XSFXDM":"4","KKMC":"海晨道与安正路交口"},{"KKBH":"610391007","HPHM":"津MQZ109","JGSK":"2021-04-01 17:22:55.09","CDBH":"3","XSFX":"由东向西","XSFXDM":"1","KKMC":"和韵路与和风路交口"},{"KKBH":"7208810020000","HPHM":"豫N58D7Y","JGSK":"2021-04-01 17:22:55.093","CDBH":"6","XSFX":"由西向东","XSFXDM":"2","KKMC":"海旭道与安正路交口正向"},{"KKBH":"610401004","HPHM":"津AU5956","JGSK":"2021-04-01 17:22:55.102","CDBH":"5","XSFX":"由西向东","XSFXDM":"2","KKMC":"和畅路与和风路交口"},{"KKBH":"720541002000","HPHM":"津MJJ910","JGSK":"2021-04-01 17:22:55.109","CDBH":"1","XSFX":"由东向西","XSFXDM":"1","KKMC":"动漫环路西与动漫中路交口"},{"KKBH":"610256113","HPHM":"黑DM7720","JGSK":"2021-04-01 17:22:55.125","CDBH":"2","XSFX":"由西向东","XSFXDM":"2","KKMC":"中天大道与和风路交口"},{"KKBH":"7208810020000","HPHM":"吉J62V67","JGSK":"2021-04-01 17:22:55.131","CDBH":"13","XSFX":"由北向南","XSFXDM":"4","KKMC":"海旭道与安正路交口正向"},{"KKBH":"720881006000","HPHM":"津C25E90","JGSK":"2021-04-01 17:22:55.192","CDBH":"2","XSFX":"由西向东","XSFXDM":"2","KKMC":"海旭道与庄盛路交口"},{"KKBH":"720861003000","HPHM":"津NTN703","JGSK":"2021-04-01 17:22:55.221","CDBH":"4","XSFX":"由西向东","XSFXDM":"2","KKMC":"海晨道与安明路交口"},{"KKBH":"610256115","HPHM":"津C3X731","JGSK":"2021-04-01 17:22:55.228","CDBH":"2","XSFX":"由东向西","XSFXDM":"1","KKMC":"中天大道与中生大道交口"},{"KKBH":"610276124","HPHM":"津AR9758","JGSK":"2021-04-01 17:22:55.273","CDBH":"2","XSFX":"由东向西","XSFXDM":"1","KKMC":"中新大道与中生大道交口"},{"KKBH":"610276124","HPHM":"津AF19245","JGSK":"2021-04-01 17:22:55.274","CDBH":"1","XSFX":"由东向西","XSFXDM":"1","KKMC":"中新大道与中生大道交口"},{"KKBH":"610271008","HPHM":"津AUR930","JGSK":"2021-04-01 17:22:55.28","CDBH":"2","XSFX":"由南向北","XSFXDM":"3","KKMC":"中新大道与航母主题公园支路交口"},{"KKBH":"610391007","HPHM":"冀B6H3F8","JGSK":"2021-04-01 17:22:55.307","CDBH":"4","XSFX":"由西向东","XSFXDM":"2","KKMC":"和韵路与和风路交口"},{"KKBH":"720871002000","HPHM":"冀B6Y0E6","JGSK":"2021-04-01 17:22:55.311","CDBH":"3","XSFX":"由西向东","XSFXDM":"2","KKMC":"安正路与芳菲路交口"},{"KKBH":"610286127","HPHM":"津GYU929","JGSK":"2021-04-01 17:22:55.34","CDBH":"5","XSFX":"由西向东","XSFXDM":"2","KKMC":"中津大道与和畅路交口"},{"KKBH":"7208810060000","HPHM":"苏NA967Q","JGSK":"2021-04-01 17:22:55.355","CDBH":"2","XSFX":"由西向东","XSFXDM":"2","KKMC":"海旭道与庄盛路交口正向"},{"KKBH":"610271009","HPHM":"津C229C2","JGSK":"2021-04-01 17:22:55.447","CDBH":"10","XSFX":"由北向南","XSFXDM":"4","KKMC":"中新大道与泰七路交口"},{"KKBH":"610256115","HPHM":"鲁A5U0X9","JGSK":"2021-04-01 17:22:55.466","CDBH":"1","XSFX":"由东向西","XSFXDM":"1","KKMC":"中天大道与中生大道交口"},{"KKBH":"7208810040000","HPHM":"皖KKU136","JGSK":"2021-04-01 17:22:55.491","CDBH":"2","XSFX":"由东向西","XSFXDM":"1","KKMC":"海旭道与永盛路交口正向"},{"KKBH":"610391008","HPHM":"津C39N62","JGSK":"2021-04-01 17:22:55.5","CDBH":"2","XSFX":"由东向西","XSFXDM":"1","KKMC":"和韵路与和旭路交口"},{"KKBH":"610401004","HPHM":"鲁B10P3E","JGSK":"2021-04-01 17:22:55.525","CDBH":"7","XSFX":"由南向北","XSFXDM":"3","KKMC":"和畅路与和风路交口"},{"KKBH":"610276124","HPHM":"津KGT820","JGSK":"2021-04-01 17:22:55.529","CDBH":"6","XSFX":"由西向东","XSFXDM":"2","KKMC":"中新大道与中生大道交口"},{"KKBH":"7208710020000","HPHM":"津DNN378","JGSK":"2021-04-01 17:22:55.59","CDBH":"3","XSFX":"由西向东","XSFXDM":"2","KKMC":"安正路与芳菲路交口正向"},{"KKBH":"610271010","HPHM":"津KW5810","JGSK":"2021-04-01 17:22:55.605","CDBH":"8","XSFX":"由北向南","XSFXDM":"4","KKMC":"中新大道与华五路交口"},{"KKBH":"610326142000","HPHM":"冀B6AJ33","JGSK":"2021-04-01 17:22:55.646","CDBH":"14","XSFX":"由北向南","XSFXDM":"4","KKMC":"中成大道与泰七路交口"},{"KKBH":"610271010","HPHM":"津NUH626","JGSK":"2021-04-01 17:22:55.648","CDBH":"7","XSFX":"由北向南","XSFXDM":"4","KKMC":"中新大道与华五路交口"},{"KKBH":"720891003000","HPHM":"车牌","JGSK":"2021-04-01 17:22:55.702","CDBH":"2","XSFX":"由东向西","XSFXDM":"1","KKMC":"海博道与安正路交口"},{"KKBH":"610256113","HPHM":"津RQR506","JGSK":"2021-04-01 17:22:55.705","CDBH":"7","XSFX":"由北向南","XSFXDM":"4","KKMC":"中天大道与和风路交口"},{"KKBH":"610256116","HPHM":"津FL3532","JGSK":"2021-04-01 17:22:55.737","CDBH":"9","XSFX":"由南向北","XSFXDM":"3","KKMC":"中天大道与和顺路交口"},{"KKBH":"610261003000","HPHM":"鲁A5X8D6","JGSK":"2021-04-01 17:22:55.744","CDBH":"11","XSFX":"由东向西","XSFXDM":"1","KKMC":"中生大道与静湖南路交口"},{"KKBH":"610276125","HPHM":"津DZQ679","JGSK":"2021-04-01 17:22:55.76","CDBH":"1","XSFX":"由东向西","XSFXDM":"1","KKMC":"中新大道与和顺路交口"},{"KKBH":"7208910060000","HPHM":"津AU6635","JGSK":"2021-04-01 17:22:55.777","CDBH":"3","XSFX":"由东向西","XSFXDM":"1","KKMC":"海博道与永盛路交口正向"},{"KKBH":"610256116","HPHM":"豫NPV606","JGSK":"2021-04-01 17:22:55.805","CDBH":"11","XSFX":"由北向南","XSFXDM":"4","KKMC":"中天大道与和顺路交口"},{"KKBH":"610256116","HPHM":"津C67W77","JGSK":"2021-04-01 17:22:55.81","CDBH":"11","XSFX":"由北向南","XSFXDM":"4","KKMC":"中天大道与和顺路交口"},{"KKBH":"610256116","HPHM":"冀B1CF29","JGSK":"2021-04-01 17:22:55.894","CDBH":"7","XSFX":"由南向北","XSFXDM":"3","KKMC":"中天大道与和顺路交口"},{"KKBH":"720891003000","HPHM":"皖NWZ237","JGSK":"2021-04-01 17:22:55.942","CDBH":"3","XSFX":"由东向西","XSFXDM":"1","KKMC":"海博道与安正路交口"},{"KKBH":"7208910040000","HPHM":"津RDP369","JGSK":"2021-04-01 17:22:55.976","CDBH":"6","XSFX":"由西向东","XSFXDM":"2","KKMC":"海博道与安平路交口正向"},{"KKBH":"720881002000","HPHM":"冀B8Z55H","JGSK":"2021-04-01 17:22:55.993","CDBH":"3","XSFX":"由东向西","XSFXDM":"1","KKMC":"海旭道与安正路交口"},{"KKBH":"610266117","HPHM":"津KC8176","JGSK":"2021-04-01 17:22:56.003","CDBH":"2","XSFX":"由东向西","XSFXDM":"1","KKMC":"中生大道与和韵路交口"},{"KKBH":"720881002000","HPHM":"鲁B06R0E","JGSK":"2021-04-01 17:22:56.009","CDBH":"8","XSFX":"由西向东","XSFXDM":"2","KKMC":"海旭道与安正路交口"},{"KKBH":"610256116","HPHM":"冀EM3193","JGSK":"2021-04-01 17:22:56.011","CDBH":"8","XSFX":"由南向北","XSFXDM":"3","KKMC":"中天大道与和顺路交口"},{"KKBH":"610271008","HPHM":"车牌","JGSK":"2021-04-01 17:22:56.036","CDBH":"1","XSFX":"由南向北","XSFXDM":"3","KKMC":"中新大道与航母主题公园支路交口"},{"KKBH":"610256116","HPHM":"冀B3KY06","JGSK":"2021-04-01 17:22:56.057","CDBH":"5","XSFX":"由西向东","XSFXDM":"2","KKMC":"中天大道与和顺路交口"},{"KKBH":"7208610030000","HPHM":"津MZS960","JGSK":"2021-04-01 17:22:56.078","CDBH":"5","XSFX":"由西向东","XSFXDM":"2","KKMC":"海晨道与安明路交口正向"},{"KKBH":"610256116","HPHM":"津NNN480","JGSK":"2021-04-01 17:22:56.118","CDBH":"8","XSFX":"由南向北","XSFXDM":"3","KKMC":"中天大道与和顺路交口"},{"KKBH":"610256112","HPHM":"津RH6529","JGSK":"2021-04-01 17:22:56.124","CDBH":"10","XSFX":"由北向南","XSFXDM":"4","KKMC":"中天大道与中津大道交口"},{"KKBH":"7208910030000","HPHM":"津A28Q01","JGSK":"2021-04-01 17:22:56.245","CDBH":"4","XSFX":"由西向东","XSFXDM":"2","KKMC":"海博道与安正路交口正向"},{"KKBH":"610271009","HPHM":"津D64946","JGSK":"2021-04-01 17:22:56.283","CDBH":"10","XSFX":"由北向南","XSFXDM":"4","KKMC":"中新大道与泰七路交口"},{"KKBH":"610276125","HPHM":"车牌","JGSK":"2021-04-01 17:22:56.315","CDBH":"5","XSFX":"由南向北","XSFXDM":"3","KKMC":"中新大道与和顺路交口"},{"KKBH":"610256116","HPHM":"津HHT272","JGSK":"2021-04-01 17:22:56.331","CDBH":"7","XSFX":"由南向北","XSFXDM":"3","KKMC":"中天大道与和顺路交口"},{"KKBH":"610401004","HPHM":"津C631C9","JGSK":"2021-04-01 17:22:56.407","CDBH":"11","XSFX":"由北向南","XSFXDM":"4","KKMC":"和畅路与和风路交口"},{"KKBH":"610256116","HPHM":"津J61559","JGSK":"2021-04-01 17:22:56.415","CDBH":"1","XSFX":"由东向西","XSFXDM":"1","KKMC":"中天大道与和顺路交口"},{"KKBH":"7208910060000","HPHM":"豫JZU139","JGSK":"2021-04-01 17:22:56.419","CDBH":"12","XSFX":"由北向南","XSFXDM":"4","KKMC":"海博道与永盛路交口正向"},{"KKBH":"7280310030000","HPHM":"津RKC687","JGSK":"2021-04-01 17:22:56.435","CDBH":"6","XSFX":"由北向南","XSFXDM":"4","KKMC":"动漫中路与文二路交口正向"},{"KKBH":"720861002000","HPHM":"津C286Q3","JGSK":"2021-04-01 17:22:56.45","CDBH":"4","XSFX":"由西向东","XSFXDM":"2","KKMC":"海晨道与安正路交口"},{"KKBH":"7208810040000","HPHM":"车牌","JGSK":"2021-04-01 17:22:56.496","CDBH":"8","XSFX":"由北向南","XSFXDM":"4","KKMC":"海旭道与永盛路交口正向"},{"KKBH":"7208810020000","HPHM":"津MNQ365","JGSK":"2021-04-01 17:22:56.5","CDBH":"2","XSFX":"由东向西","XSFXDM":"1","KKMC":"海旭道与安正路交口正向"},{"KKBH":"610391007","HPHM":"津NU9255","JGSK":"2021-04-01 17:22:56.542","CDBH":"11","XSFX":"由北向南","XSFXDM":"4","KKMC":"和韵路与和风路交口"},{"KKBH":"610271009","HPHM":"冀B1D8A1","JGSK":"2021-04-01 17:22:56.567","CDBH":"10","XSFX":"由北向南","XSFXDM":"4","KKMC":"中新大道与泰七路交口"},{"KKBH":"720891004000","HPHM":"鲁AC1T20","JGSK":"2021-04-01 17:22:56.585","CDBH":"6","XSFX":"由西向东","XSFXDM":"2","KKMC":"海博道与安平路交口"},{"KKBH":"610256111","HPHM":"津FZ9606","JGSK":"2021-04-01 17:22:56.692","CDBH":"2","XSFX":"由西向东","XSFXDM":"2","KKMC":"中天大道与和惠路交口"},{"KKBH":"7208810020000","HPHM":"津HZC638","JGSK":"2021-04-01 17:22:56.714","CDBH":"4","XSFX":"由东向西","XSFXDM":"1","KKMC":"海旭道与安正路交口正向"},{"KKBH":"720571003000","HPHM":"桂A333W3","JGSK":"2021-04-01 17:22:56.735","CDBH":"2","XSFX":"由东向西","XSFXDM":"1","KKMC":"动漫东路与文三路交口"},{"KKBH":"610271009","HPHM":"冀B2D3T0","JGSK":"2021-04-01 17:22:56.808","CDBH":"11","XSFX":"由北向南","XSFXDM":"4","KKMC":"中新大道与泰七路交口"},{"KKBH":"610266117","HPHM":"津GF0062","JGSK":"2021-04-01 17:22:56.819","CDBH":"6","XSFX":"由西向东","XSFXDM":"2","KKMC":"中生大道与和韵路交口"},{"KKBH":"610256116","HPHM":"津CCK711","JGSK":"2021-04-01 17:22:56.855","CDBH":"6","XSFX":"由西向东","XSFXDM":"2","KKMC":"中天大道与和顺路交口"},{"KKBH":"720881002000","HPHM":"津NWW775","JGSK":"2021-04-01 17:22:56.925","CDBH":"2","XSFX":"由东向西","XSFXDM":"1","KKMC":"海旭道与安正路交口"},{"KKBH":"610256116","HPHM":"津NNN480","JGSK":"2021-04-01 17:22:56.965","CDBH":"9","XSFX":"由南向北","XSFXDM":"3","KKMC":"中天大道与和顺路交口"},{"KKBH":"610256116","HPHM":"辽BH13K3","JGSK":"2021-04-01 17:22:56.973","CDBH":"6","XSFX":"由西向东","XSFXDM":"2","KKMC":"中天大道与和顺路交口"},{"KKBH":"610276124","HPHM":"津K88439","JGSK":"2021-04-01 17:22:56.989","CDBH":"10","XSFX":"由北向南","XSFXDM":"4","KKMC":"中新大道与中生大道交口"},{"KKBH":"610256111","HPHM":"津KPA298","JGSK":"2021-04-01 17:22:56.993","CDBH":"8","XSFX":"由北向南","XSFXDM":"4","KKMC":"中天大道与和惠路交口"},{"KKBH":"7208810020000","HPHM":"津AW2815","JGSK":"2021-04-01 17:22:57.01","CDBH":"10","XSFX":"由南向北","XSFXDM":"3","KKMC":"海旭道与安正路交口正向"},{"KKBH":"610266117","HPHM":"豫PC3K36","JGSK":"2021-04-01 17:22:57.024","CDBH":"4","XSFX":"由西向东","XSFXDM":"2","KKMC":"中生大道与和韵路交口"},{"KKBH":"720871002000","HPHM":"津E05372","JGSK":"2021-04-01 17:22:57.053","CDBH":"9","XSFX":"由北向南","XSFXDM":"4","KKMC":"安正路与芳菲路交口"},{"KKBH":"610256116","HPHM":"津FKK518","JGSK":"2021-04-01 17:22:57.176","CDBH":"9","XSFX":"由南向北","XSFXDM":"3","KKMC":"中天大道与和顺路交口"},{"KKBH":"7205410020000","HPHM":"津NLF611","JGSK":"2021-04-01 17:22:57.183","CDBH":"1","XSFX":"由东向西","XSFXDM":"1","KKMC":"动漫环路西与动漫中路交口正向"},{"KKBH":"610256116","HPHM":"冀HUP930","JGSK":"2021-04-01 17:22:57.197","CDBH":"11","XSFX":"由北向南","XSFXDM":"4","KKMC":"中天大道与和顺路交口"},{"KKBH":"610256116","HPHM":"津KY1820","JGSK":"2021-04-01 17:22:57.244","CDBH":"10","XSFX":"由北向南","XSFXDM":"4","KKMC":"中天大道与和顺路交口"},{"KKBH":"720861002000","HPHM":"津GXK798","JGSK":"2021-04-01 17:22:57.25","CDBH":"5","XSFX":"由西向东","XSFXDM":"2","KKMC":"海晨道与安正路交口"},{"KKBH":"610271009","HPHM":"川FQT280","JGSK":"2021-04-01 17:22:57.311","CDBH":"11","XSFX":"由北向南","XSFXDM":"4","KKMC":"中新大道与泰七路交口"},{"KKBH":"7208810050000","HPHM":"津NSD987","JGSK":"2021-04-01 17:22:57.322","CDBH":"8","XSFX":"由北向南","XSFXDM":"4","KKMC":"海旭道与明盛路交口正向"},{"KKBH":"720891006000","HPHM":"津A6D179","JGSK":"2021-04-01 17:22:57.324","CDBH":"3","XSFX":"由东向西","XSFXDM":"1","KKMC":"海博道与永盛路交口"},{"KKBH":"610401005","HPHM":"津HRT083","JGSK":"2021-04-01 17:22:57.414","CDBH":"2","XSFX":"由东向西","XSFXDM":"1","KKMC":"和畅路与和顺路交口"},{"KKBH":"610256112","HPHM":"津A0X350","JGSK":"2021-04-01 17:22:57.418","CDBH":"9","XSFX":"由南向北","XSFXDM":"3","KKMC":"中天大道与中津大道交口"},{"KKBH":"610256113","HPHM":"津AD65275","JGSK":"2021-04-01 17:22:57.476","CDBH":"7","XSFX":"由北向南","XSFXDM":"4","KKMC":"中天大道与和风路交口"},{"KKBH":"610276124","HPHM":"车牌","JGSK":"2021-04-01 17:22:57.481","CDBH":"11","XSFX":"由北向南","XSFXDM":"4","KKMC":"中新大道与中生大道交口"},{"KKBH":"610256116","HPHM":"津ADE5885","JGSK":"2021-04-01 17:22:57.486","CDBH":"8","XSFX":"由南向北","XSFXDM":"3","KKMC":"中天大道与和顺路交口"},{"KKBH":"610256116","HPHM":"津N60551","JGSK":"2021-04-01 17:22:57.515","CDBH":"11","XSFX":"由北向南","XSFXDM":"4","KKMC":"中天大道与和顺路交口"},{"KKBH":"720871002000","HPHM":"津KLB960","JGSK":"2021-04-01 17:22:57.552","CDBH":"3","XSFX":"由西向东","XSFXDM":"2","KKMC":"安正路与芳菲路交口"},{"KKBH":"610256116","HPHM":"津ADD21学","JGSK":"2021-04-01 17:22:57.576","CDBH":"8","XSFX":"由南向北","XSFXDM":"3","KKMC":"中天大道与和顺路交口"},{"KKBH":"610271008","HPHM":"车牌","JGSK":"2021-04-01 17:22:57.584","CDBH":"4","XSFX":"由北向南","XSFXDM":"4","KKMC":"中新大道与航母主题公园支路交口"},{"KKBH":"610401005","HPHM":"津KHX585","JGSK":"2021-04-01 17:22:57.613","CDBH":"5","XSFX":"由西向东","XSFXDM":"2","KKMC":"和畅路与和顺路交口"},{"KKBH":"610276126","HPHM":"津B38777","JGSK":"2021-04-01 17:22:57.632","CDBH":"8","XSFX":"由北向南","XSFXDM":"4","KKMC":"中新大道与和意路交口"},{"KKBH":"610256116","HPHM":"豫NPV606","JGSK":"2021-04-01 17:22:57.755","CDBH":"12","XSFX":"由北向南","XSFXDM":"4","KKMC":"中天大道与和顺路交口"},{"KKBH":"7280310020000","HPHM":"车牌","JGSK":"2021-04-01 17:22:57.831","CDBH":"4","XSFX":"由西向东","XSFXDM":"2","KKMC":"动漫中路与文一路交口正向"},{"KKBH":"610276126","HPHM":"津C565H7","JGSK":"2021-04-01 17:22:57.832","CDBH":"2","XSFX":"由东向西","XSFXDM":"1","KKMC":"中新大道与和意路交口"},{"KKBH":"720881004000","HPHM":"鲁N792VG","JGSK":"2021-04-01 17:22:57.841","CDBH":"10","XSFX":"由西向东","XSFXDM":"2","KKMC":"海旭道与永盛路交口"},{"KKBH":"720891003000","HPHM":"车牌","JGSK":"2021-04-01 17:22:57.867","CDBH":"5","XSFX":"由西向东","XSFXDM":"2","KKMC":"海博道与安正路交口"},{"KKBH":"610266117","HPHM":"车牌","JGSK":"2021-04-01 17:22:57.869","CDBH":"11","XSFX":"由北向南","XSFXDM":"4","KKMC":"中生大道与和韵路交口"},{"KKBH":"610391007","HPHM":"津DJW501","JGSK":"2021-04-01 17:22:57.872","CDBH":"12","XSFX":"由北向南","XSFXDM":"4","KKMC":"和韵路与和风路交口"},{"KKBH":"610256115","HPHM":"津C3X731","JGSK":"2021-04-01 17:22:57.947","CDBH":"3","XSFX":"由东向西","XSFXDM":"1","KKMC":"中天大道与中生大道交口"},{"KKBH":"610256116","HPHM":"津HBA825","JGSK":"2021-04-01 17:22:57.971","CDBH":"12","XSFX":"由北向南","XSFXDM":"4","KKMC":"中天大道与和顺路交口"},{"KKBH":"610391006","HPHM":"津A7S225","JGSK":"2021-04-01 17:22:58.019","CDBH":"1","XSFX":"由东向西","XSFXDM":"1","KKMC":"和韵路与和意路交口"},{"KKBH":"7208810050000","HPHM":"冀J367SV","JGSK":"2021-04-01 17:22:58.034","CDBH":"4","XSFX":"由西向东","XSFXDM":"2","KKMC":"海旭道与明盛路交口正向"},{"KKBH":"610256116","HPHM":"津ADE5885","JGSK":"2021-04-01 17:22:58.045","CDBH":"9","XSFX":"由南向北","XSFXDM":"3","KKMC":"中天大道与和顺路交口"},{"KKBH":"7205610020000","HPHM":"粤YPE703","JGSK":"2021-04-01 17:22:58.048","CDBH":"3","XSFX":"由西向东","XSFXDM":"2","KKMC":"动漫北路与文三路交口正向"},{"KKBH":"610256112","HPHM":"辽PUU166","JGSK":"2021-04-01 17:22:58.06","CDBH":"1","XSFX":"由东向西","XSFXDM":"1","KKMC":"中天大道与中津大道交口"},{"KKBH":"7208810020000","HPHM":"津JAX715","JGSK":"2021-04-01 17:22:58.063","CDBH":"3","XSFX":"由东向西","XSFXDM":"1","KKMC":"海旭道与安正路交口正向"},{"KKBH":"610271008","HPHM":"津AWH361","JGSK":"2021-04-01 17:22:58.08","CDBH":"2","XSFX":"由南向北","XSFXDM":"3","KKMC":"中新大道与航母主题公园支路交口"},{"KKBH":"7208910030000","HPHM":"鄂A0MY05","JGSK":"2021-04-01 17:22:58.083","CDBH":"4","XSFX":"由西向东","XSFXDM":"2","KKMC":"海博道与安正路交口正向"},{"KKBH":"610271009","HPHM":"津D64946","JGSK":"2021-04-01 17:22:58.087","CDBH":"10","XSFX":"由北向南","XSFXDM":"4","KKMC":"中新大道与泰七路交口"},{"KKBH":"610276124","HPHM":"京AR2393","JGSK":"2021-04-01 17:22:58.089","CDBH":"4","XSFX":"由西向东","XSFXDM":"2","KKMC":"中新大道与中生大道交口"},{"KKBH":"720891003000","HPHM":"冀R25305","JGSK":"2021-04-01 17:22:58.102","CDBH":"3","XSFX":"由东向西","XSFXDM":"1","KKMC":"海博道与安正路交口"},{"KKBH":"720891003000","HPHM":"车牌","JGSK":"2021-04-01 17:22:58.102","CDBH":"6","XSFX":"由西向东","XSFXDM":"2","KKMC":"海博道与安正路交口"},{"KKBH":"610276125","HPHM":"津JSH526","JGSK":"2021-04-01 17:22:58.107","CDBH":"7","XSFX":"由北向南","XSFXDM":"4","KKMC":"中新大道与和顺路交口"},{"KKBH":"610256112","HPHM":"京P9HA25","JGSK":"2021-04-01 17:22:58.108","CDBH":"11","XSFX":"由北向南","XSFXDM":"4","KKMC":"中天大道与中津大道交口"},{"KKBH":"610276126","HPHM":"津AL0728","JGSK":"2021-04-01 17:22:58.112","CDBH":"7","XSFX":"由北向南","XSFXDM":"4","KKMC":"中新大道与和意路交口"},{"KKBH":"610256113","HPHM":"鲁AV81S9","JGSK":"2021-04-01 17:22:58.152","CDBH":"7","XSFX":"由北向南","XSFXDM":"4","KKMC":"中天大道与和风路交口"},{"KKBH":"6102610030000","HPHM":"吉A0Y526","JGSK":"2021-04-01 17:22:58.167","CDBH":"1","XSFX":"由东向西","XSFXDM":"1","KKMC":"中生大道与静湖南路交口正向"},{"KKBH":"610276126","HPHM":"津A09868D","JGSK":"2021-04-01 17:22:58.216","CDBH":"5","XSFX":"由南向北","XSFXDM":"3","KKMC":"中新大道与和意路交口"},{"KKBH":"610256116","HPHM":"津KY1820","JGSK":"2021-04-01 17:22:58.235","CDBH":"10","XSFX":"由北向南","XSFXDM":"4","KKMC":"中天大道与和顺路交口"},{"KKBH":"610256113","HPHM":"津AD80308","JGSK":"2021-04-01 17:22:58.265","CDBH":"8","XSFX":"由北向南","XSFXDM":"4","KKMC":"中天大道与和风路交口"},{"KKBH":"610271009","HPHM":"津A09W10","JGSK":"2021-04-01 17:22:58.278","CDBH":"7","XSFX":"由南向北","XSFXDM":"3","KKMC":"中新大道与泰七路交口"},{"KKBH":"610256116","HPHM":"津RDQ728","JGSK":"2021-04-01 17:22:58.291","CDBH":"11","XSFX":"由北向南","XSFXDM":"4","KKMC":"中天大道与和顺路交口"},{"KKBH":"720891003000","HPHM":"车牌","JGSK":"2021-04-01 17:22:58.336","CDBH":"9","XSFX":"由南向北","XSFXDM":"3","KKMC":"海博道与安正路交口"},{"KKBH":"720861003000","HPHM":"晋D2K640","JGSK":"2021-04-01 17:22:58.424","CDBH":"4","XSFX":"由西向东","XSFXDM":"2","KKMC":"海晨道与安明路交口"},{"KKBH":"7208810020000","HPHM":"津A3T920","JGSK":"2021-04-01 17:22:58.431","CDBH":"12","XSFX":"由北向南","XSFXDM":"4","KKMC":"海旭道与安正路交口正向"},{"KKBH":"610256116","HPHM":"津DCQ128","JGSK":"2021-04-01 17:22:58.454","CDBH":"10","XSFX":"由北向南","XSFXDM":"4","KKMC":"中天大道与和顺路交口"},{"KKBH":"720881002000","HPHM":"津MZZ802","JGSK":"2021-04-01 17:22:58.471","CDBH":"4","XSFX":"由东向西","XSFXDM":"1","KKMC":"海旭道与安正路交口"},{"KKBH":"610271008","HPHM":"津ADD3988","JGSK":"2021-04-01 17:22:58.48","CDBH":"1","XSFX":"由南向北","XSFXDM":"3","KKMC":"中新大道与航母主题公园支路交口"},{"KKBH":"728031006000","HPHM":"津HQ0003","JGSK":"2021-04-01 17:22:58.533","CDBH":"3","XSFX":"由西向东","XSFXDM":"2","KKMC":"动漫中路与文三路交口"},{"KKBH":"610256115","HPHM":"津DH8116","JGSK":"2021-04-01 17:22:58.536","CDBH":"9","XSFX":"由南向北","XSFXDM":"3","KKMC":"中天大道与中生大道交口"},{"KKBH":"610266118","HPHM":"津A9K927","JGSK":"2021-04-01 17:22:58.537","CDBH":"4","XSFX":"由西向东","XSFXDM":"2","KKMC":"中生大道与和畅路交口"},{"KKBH":"610266117","HPHM":"津H84107","JGSK":"2021-04-01 17:22:58.614","CDBH":"6","XSFX":"由西向东","XSFXDM":"2","KKMC":"中生大道与和韵路交口"},{"KKBH":"610256114","HPHM":"津MV8837","JGSK":"2021-04-01 17:22:58.638","CDBH":"9","XSFX":"由北向南","XSFXDM":"4","KKMC":"中天大道与和旭路交口"},{"KKBH":"720881002000","HPHM":"津RPP787","JGSK":"2021-04-01 17:22:58.708","CDBH":"3","XSFX":"由东向西","XSFXDM":"1","KKMC":"海旭道与安正路交口"},{"KKBH":"610256113","HPHM":"津RRG967","JGSK":"2021-04-01 17:22:58.766","CDBH":"8","XSFX":"由北向南","XSFXDM":"4","KKMC":"中天大道与和风路交口"},{"KKBH":"610266117","HPHM":"津FBN618","JGSK":"2021-04-01 17:22:58.777","CDBH":"10","XSFX":"由北向南","XSFXDM":"4","KKMC":"中生大道与和韵路交口"},{"KKBH":"7280310020000","HPHM":"车牌","JGSK":"2021-04-01 17:22:58.797","CDBH":"3","XSFX":"由西向东","XSFXDM":"2","KKMC":"动漫中路与文一路交口正向"},{"KKBH":"610391007","HPHM":"冀BX672X","JGSK":"2021-04-01 17:22:58.8","CDBH":"4","XSFX":"由西向东","XSFXDM":"2","KKMC":"和韵路与和风路交口"},{"KKBH":"610401004","HPHM":"津RVU758","JGSK":"2021-04-01 17:22:58.805","CDBH":"8","XSFX":"由南向北","XSFXDM":"3","KKMC":"和畅路与和风路交口"},{"KKBH":"610256113","HPHM":"津GQH923","JGSK":"2021-04-01 17:22:58.826","CDBH":"9","XSFX":"由北向南","XSFXDM":"4","KKMC":"中天大道与和风路交口"},{"KKBH":"610276124","HPHM":"津D90355","JGSK":"2021-04-01 17:22:58.889","CDBH":"6","XSFX":"由西向东","XSFXDM":"2","KKMC":"中新大道与中生大道交口"},{"KKBH":"7205610020000","HPHM":"津DJ3833","JGSK":"2021-04-01 17:22:58.906","CDBH":"2","XSFX":"由东向西","XSFXDM":"1","KKMC":"动漫北路与文三路交口正向"},{"KKBH":"610256115","HPHM":"冀F89E05","JGSK":"2021-04-01 17:22:58.908","CDBH":"5","XSFX":"由西向东","XSFXDM":"2","KKMC":"中天大道与中生大道交口"},{"KKBH":"610256116","HPHM":"冀B1CF29","JGSK":"2021-04-01 17:22:58.92","CDBH":"8","XSFX":"由南向北","XSFXDM":"3","KKMC":"中天大道与和顺路交口"},{"KKBH":"610256114","HPHM":"晋EEG313","JGSK":"2021-04-01 17:22:58.957","CDBH":"6","XSFX":"由南向北","XSFXDM":"3","KKMC":"中天大道与和旭路交口"},{"KKBH":"720891003000","HPHM":"车牌","JGSK":"2021-04-01 17:22:58.981","CDBH":"2","XSFX":"由东向西","XSFXDM":"1","KKMC":"海博道与安正路交口"},{"KKBH":"7280310060000","HPHM":"津H68197","JGSK":"2021-04-01 17:22:59.014","CDBH":"1","XSFX":"由东向西","XSFXDM":"1","KKMC":"动漫中路与文三路交口正向"},{"KKBH":"7208710020000","HPHM":"津MBB369","JGSK":"2021-04-01 17:22:59.048","CDBH":"3","XSFX":"由西向东","XSFXDM":"2","KKMC":"安正路与芳菲路交口正向"},{"KKBH":"610286127","HPHM":"津JJ2635","JGSK":"2021-04-01 17:22:59.143","CDBH":"1","XSFX":"由东向西","XSFXDM":"1","KKMC":"中津大道与和畅路交口"},{"KKBH":"720891003000","HPHM":"车牌","JGSK":"2021-04-01 17:22:59.145","CDBH":"4","XSFX":"由西向东","XSFXDM":"2","KKMC":"海博道与安正路交口"},{"KKBH":"610256116","HPHM":"冀B3KY06","JGSK":"2021-04-01 17:22:59.175","CDBH":"6","XSFX":"由西向东","XSFXDM":"2","KKMC":"中天大道与和顺路交口"},{"KKBH":"720881002000","HPHM":"豫N58D7Y","JGSK":"2021-04-01 17:22:59.21","CDBH":"7","XSFX":"由西向东","XSFXDM":"2","KKMC":"海旭道与安正路交口"},{"KKBH":"610271008","HPHM":"津AD78962","JGSK":"2021-04-01 17:22:59.247","CDBH":"4","XSFX":"由北向南","XSFXDM":"4","KKMC":"中新大道与航母主题公园支路交口"},{"KKBH":"610271009","HPHM":"川FQT280","JGSK":"2021-04-01 17:22:59.282","CDBH":"11","XSFX":"由北向南","XSFXDM":"4","KKMC":"中新大道与泰七路交口"},{"KKBH":"610266118","HPHM":"津C63G27","JGSK":"2021-04-01 17:22:59.295","CDBH":"11","XSFX":"由北向南","XSFXDM":"4","KKMC":"中生大道与和畅路交口"},{"KKBH":"720891004000","HPHM":"津RDP369","JGSK":"2021-04-01 17:22:59.309","CDBH":"5","XSFX":"由西向东","XSFXDM":"2","KKMC":"海博道与安平路交口"},{"KKBH":"610271010","HPHM":"津CP2619","JGSK":"2021-04-01 17:22:59.316","CDBH":"8","XSFX":"由北向南","XSFXDM":"4","KKMC":"中新大道与华五路交口"},{"KKBH":"720881002000","HPHM":"津G91182","JGSK":"2021-04-01 17:22:59.324","CDBH":"2","XSFX":"由东向西","XSFXDM":"1","KKMC":"海旭道与安正路交口"},{"KKBH":"610256116","HPHM":"津N60551","JGSK":"2021-04-01 17:22:59.355","CDBH":"12","XSFX":"由北向南","XSFXDM":"4","KKMC":"中天大道与和顺路交口"},{"KKBH":"720891004000","HPHM":"车牌","JGSK":"2021-04-01 17:22:59.365","CDBH":"9","XSFX":"由南向北","XSFXDM":"3","KKMC":"海博道与安平路交口"},{"KKBH":"720871002000","HPHM":"冀BM202R","JGSK":"2021-04-01 17:22:59.632","CDBH":"3","XSFX":"由西向东","XSFXDM":"2","KKMC":"安正路与芳菲路交口"},{"KKBH":"728031003000","HPHM":"津RKC687","JGSK":"2021-04-01 17:22:59.638","CDBH":"6","XSFX":"由北向南","XSFXDM":"4","KKMC":"动漫中路与文二路交口"},{"KKBH":"610256116","HPHM":"津HH1590","JGSK":"2021-04-01 17:22:59.676","CDBH":"11","XSFX":"由北向南","XSFXDM":"4","KKMC":"中天大道与和顺路交口"},{"KKBH":"610266118","HPHM":"津APC659","JGSK":"2021-04-01 17:22:59.679","CDBH":"8","XSFX":"由南向北","XSFXDM":"3","KKMC":"中生大道与和畅路交口"},{"KKBH":"720571003000","HPHM":"津RCW721","JGSK":"2021-04-01 17:22:59.694","CDBH":"1","XSFX":"由东向西","XSFXDM":"1","KKMC":"动漫东路与文三路交口"},{"KKBH":"610276126","HPHM":"津A11U50","JGSK":"2021-04-01 17:22:59.792","CDBH":"8","XSFX":"由北向南","XSFXDM":"4","KKMC":"中新大道与和意路交口"},{"KKBH":"610256116","HPHM":"津KZL221","JGSK":"2021-04-01 17:22:59.8","CDBH":"7","XSFX":"由南向北","XSFXDM":"3","KKMC":"中天大道与和顺路交口"},{"KKBH":"610256116","HPHM":"津HV6364","JGSK":"2021-04-01 17:22:59.813","CDBH":"8","XSFX":"由南向北","XSFXDM":"3","KKMC":"中天大道与和顺路交口"},{"KKBH":"720861003000","HPHM":"豫PG6C96","JGSK":"2021-04-01 17:22:59.836","CDBH":"1","XSFX":"由东向西","XSFXDM":"1","KKMC":"海晨道与安明路交口"},{"KKBH":"720861003000","HPHM":"津MZS960","JGSK":"2021-04-01 17:22:59.865","CDBH":"5","XSFX":"由西向东","XSFXDM":"2","KKMC":"海晨道与安明路交口"},{"KKBH":"7208910040000","HPHM":"津A16C52","JGSK":"2021-04-01 17:22:59.873","CDBH":"6","XSFX":"由西向东","XSFXDM":"2","KKMC":"海博道与安平路交口正向"},{"KKBH":"7280310020000","HPHM":"车牌","JGSK":"2021-04-01 17:22:59.897","CDBH":"3","XSFX":"由西向东","XSFXDM":"2","KKMC":"动漫中路与文一路交口正向"},{"KKBH":"7205710040000","HPHM":"车牌","JGSK":"2021-04-01 17:22:59.933","CDBH":"2","XSFX":"由东向西","XSFXDM":"1","KKMC":"动漫东路与动漫中路交口正向"},{"KKBH":"610401004","HPHM":"鲁B10P3E","JGSK":"2021-04-01 17:22:59.945","CDBH":"7","XSFX":"由南向北","XSFXDM":"3","KKMC":"和畅路与和风路交口"},{"KKBH":"610276126","HPHM":"鲁NZ03A5","JGSK":"2021-04-01 17:23:00.031","CDBH":"7","XSFX":"由北向南","XSFXDM":"4","KKMC":"中新大道与和意路交口"},{"KKBH":"7208810020000","HPHM":"津D00614","JGSK":"2021-04-01 17:23:00.043","CDBH":"3","XSFX":"由东向西","XSFXDM":"1","KKMC":"海旭道与安正路交口正向"},{"KKBH":"7205710040000","HPHM":"津RM0661","JGSK":"2021-04-01 17:23:00.118","CDBH":"3","XSFX":"由西向东","XSFXDM":"2","KKMC":"动漫东路与动漫中路交口正向"},{"KKBH":"610401004","HPHM":"鲁AV52Y3","JGSK":"2021-04-01 17:23:00.168","CDBH":"1","XSFX":"由东向西","XSFXDM":"1","KKMC":"和畅路与和风路交口"},{"KKBH":"610266118","HPHM":"津ADC1899","JGSK":"2021-04-01 17:23:00.18","CDBH":"10","XSFX":"由北向南","XSFXDM":"4","KKMC":"中生大道与和畅路交口"},{"KKBH":"7208710020000","HPHM":"鲁B06R0E","JGSK":"2021-04-01 17:23:00.183","CDBH":"9","XSFX":"由北向南","XSFXDM":"4","KKMC":"安正路与芳菲路交口正向"},{"KKBH":"610391007","HPHM":"津BG8356","JGSK":"2021-04-01 17:23:00.2","CDBH":"10","XSFX":"由北向南","XSFXDM":"4","KKMC":"和韵路与和风路交口"},{"KKBH":"610256112","HPHM":"津KCZ389","JGSK":"2021-04-01 17:23:00.202","CDBH":"6","XSFX":"由西向东","XSFXDM":"2","KKMC":"中天大道与中津大道交口"},{"KKBH":"720891003000","HPHM":"车牌","JGSK":"2021-04-01 17:23:00.265","CDBH":"5","XSFX":"由西向东","XSFXDM":"2","KKMC":"海博道与安正路交口"},{"KKBH":"7208910030000","HPHM":"车牌","JGSK":"2021-04-01 17:23:00.268","CDBH":"9","XSFX":"由南向北","XSFXDM":"3","KKMC":"海博道与安正路交口正向"},{"KKBH":"7205710030000","HPHM":"车牌","JGSK":"2021-04-01 17:23:00.291","CDBH":"2","XSFX":"由东向西","XSFXDM":"1","KKMC":"动漫东路与文三路交口正向"},{"KKBH":"610256112","HPHM":"津RH6529","JGSK":"2021-04-01 17:23:00.316","CDBH":"11","XSFX":"由北向南","XSFXDM":"4","KKMC":"中天大道与中津大道交口"},{"KKBH":"610266118","HPHM":"京N0C061","JGSK":"2021-04-01 17:23:00.345","CDBH":"2","XSFX":"由东向西","XSFXDM":"1","KKMC":"中生大道与和畅路交口"},{"KKBH":"7208610030000","HPHM":"豫PAC970","JGSK":"2021-04-01 17:23:00.4","CDBH":"10","XSFX":"由北向南","XSFXDM":"4","KKMC":"海晨道与安明路交口正向"},{"KKBH":"728031002000","HPHM":"冀J052LR","JGSK":"2021-04-01 17:23:00.452","CDBH":"3","XSFX":"由西向东","XSFXDM":"2","KKMC":"动漫中路与文一路交口"},{"KKBH":"720881004000","HPHM":"津RU6376","JGSK":"2021-04-01 17:23:00.455","CDBH":"2","XSFX":"由东向西","XSFXDM":"1","KKMC":"海旭道与永盛路交口"},{"KKBH":"6102610030000","HPHM":"津DLA060","JGSK":"2021-04-01 17:23:00.482","CDBH":"2","XSFX":"由东向西","XSFXDM":"1","KKMC":"中生大道与静湖南路交口正向"},{"KKBH":"610256113","HPHM":"津AD65275","JGSK":"2021-04-01 17:23:00.506","CDBH":"7","XSFX":"由北向南","XSFXDM":"4","KKMC":"中天大道与和风路交口"},{"KKBH":"720911002000","HPHM":"津C52V62","JGSK":"2021-04-01 17:23:00.544","CDBH":"8","XSFX":"由南向北","XSFXDM":"3","KKMC":"美林道与安正路交口"},{"KKBH":"610286127","HPHM":"津GYU929","JGSK":"2021-04-01 17:23:00.6","CDBH":"6","XSFX":"由西向东","XSFXDM":"2","KKMC":"中津大道与和畅路交口"},{"KKBH":"610256115","HPHM":"津NM5285","JGSK":"2021-04-01 17:23:00.611","CDBH":"5","XSFX":"由西向东","XSFXDM":"2","KKMC":"中天大道与中生大道交口"},{"KKBH":"610256116","HPHM":"津NWF310","JGSK":"2021-04-01 17:23:00.636","CDBH":"10","XSFX":"由北向南","XSFXDM":"4","KKMC":"中天大道与和顺路交口"},{"KKBH":"610256111","HPHM":"津FZ9606","JGSK":"2021-04-01 17:23:00.702","CDBH":"3","XSFX":"由西向东","XSFXDM":"2","KKMC":"中天大道与和惠路交口"},{"KKBH":"610256116","HPHM":"冀D36D76","JGSK":"2021-04-01 17:23:00.712","CDBH":"7","XSFX":"由南向北","XSFXDM":"3","KKMC":"中天大道与和顺路交口"},{"KKBH":"610286127","HPHM":"津C593M2","JGSK":"2021-04-01 17:23:00.721","CDBH":"4","XSFX":"由西向东","XSFXDM":"2","KKMC":"中津大道与和畅路交口"},{"KKBH":"7208610020000","HPHM":"鲁VD1G85","JGSK":"2021-04-01 17:23:00.749","CDBH":"4","XSFX":"由西向东","XSFXDM":"2","KKMC":"海晨道与安正路交口正向"},{"KKBH":"720891006000","HPHM":"豫JZU139","JGSK":"2021-04-01 17:23:00.754","CDBH":"12","XSFX":"由北向南","XSFXDM":"4","KKMC":"海博道与永盛路交口"},{"KKBH":"720861002000","HPHM":"津HCL923","JGSK":"2021-04-01 17:23:00.766","CDBH":"5","XSFX":"由西向东","XSFXDM":"2","KKMC":"海晨道与安正路交口"},{"KKBH":"610271008","HPHM":"车牌","JGSK":"2021-04-01 17:23:00.766","CDBH":"5","XSFX":"由北向南","XSFXDM":"4","KKMC":"中新大道与航母主题公园支路交口"},{"KKBH":"610256116","HPHM":"津J61559","JGSK":"2021-04-01 17:23:00.795","CDBH":"1","XSFX":"由东向西","XSFXDM":"1","KKMC":"中天大道与和顺路交口"},{"KKBH":"7205710040000","HPHM":"津AD61398","JGSK":"2021-04-01 17:23:00.84","CDBH":"4","XSFX":"由西向东","XSFXDM":"2","KKMC":"动漫东路与动漫中路交口正向"},{"KKBH":"610256116","HPHM":"津MAM598","JGSK":"2021-04-01 17:23:00.87","CDBH":"10","XSFX":"由北向南","XSFXDM":"4","KKMC":"中天大道与和顺路交口"},{"KKBH":"720881006000","HPHM":"苏NA967Q","JGSK":"2021-04-01 17:23:00.872","CDBH":"2","XSFX":"由西向东","XSFXDM":"2","KKMC":"海旭道与庄盛路交口"},{"KKBH":"7208910030000","HPHM":"津RVB220","JGSK":"2021-04-01 17:23:00.881","CDBH":"4","XSFX":"由西向东","XSFXDM":"2","KKMC":"海博道与安正路交口正向"},{"KKBH":"720891003000","HPHM":"车牌","JGSK":"2021-04-01 17:23:00.901","CDBH":"1","XSFX":"由东向西","XSFXDM":"1","KKMC":"海博道与安正路交口"},{"KKBH":"7208810020000","HPHM":"津QJ3780","JGSK":"2021-04-01 17:23:00.923","CDBH":"4","XSFX":"由东向西","XSFXDM":"1","KKMC":"海旭道与安正路交口正向"},{"KKBH":"720861002000","HPHM":"冀F9S996","JGSK":"2021-04-01 17:23:01.007","CDBH":"4","XSFX":"由西向东","XSFXDM":"2","KKMC":"海晨道与安正路交口"},{"KKBH":"610256116","HPHM":"津RCU953","JGSK":"2021-04-01 17:23:01.02","CDBH":"5","XSFX":"由西向东","XSFXDM":"2","KKMC":"中天大道与和顺路交口"},{"KKBH":"610391008","HPHM":"津KTD992","JGSK":"2021-04-01 17:23:01.039","CDBH":"2","XSFX":"由东向西","XSFXDM":"1","KKMC":"和韵路与和旭路交口"},{"KKBH":"720881002000","HPHM":"津MYX324","JGSK":"2021-04-01 17:23:01.11","CDBH":"4","XSFX":"由东向西","XSFXDM":"1","KKMC":"海旭道与安正路交口"},{"KKBH":"7205610020000","HPHM":"津RSM338","JGSK":"2021-04-01 17:23:01.136","CDBH":"3","XSFX":"由西向东","XSFXDM":"2","KKMC":"动漫北路与文三路交口正向"},{"KKBH":"610266118","HPHM":"津A8X507","JGSK":"2021-04-01 17:23:01.161","CDBH":"3","XSFX":"由东向西","XSFXDM":"1","KKMC":"中生大道与和畅路交口"},{"KKBH":"7400110020000","HPHM":"皖MF7639","JGSK":"2021-04-01 17:23:01.18","CDBH":"6","XSFX":"由北向南","XSFXDM":"4","KKMC":"静湖南路与华一路交口正向"},{"KKBH":"720891004000","HPHM":"车牌","JGSK":"2021-04-01 17:23:01.205","CDBH":"9","XSFX":"由南向北","XSFXDM":"3","KKMC":"海博道与安平路交口"},{"KKBH":"610271009","HPHM":"津A09W10","JGSK":"2021-04-01 17:23:01.24","CDBH":"7","XSFX":"由南向北","XSFXDM":"3","KKMC":"中新大道与泰七路交口"},{"KKBH":"610271009","HPHM":"津JYY650","JGSK":"2021-04-01 17:23:01.243","CDBH":"11","XSFX":"由北向南","XSFXDM":"4","KKMC":"中新大道与泰七路交口"},{"KKBH":"610256114","HPHM":"津NNY100","JGSK":"2021-04-01 17:23:01.28","CDBH":"5","XSFX":"由南向北","XSFXDM":"3","KKMC":"中天大道与和旭路交口"},{"KKBH":"610401004","HPHM":"鄂S700M2","JGSK":"2021-04-01 17:23:01.364","CDBH":"8","XSFX":"由南向北","XSFXDM":"3","KKMC":"和畅路与和风路交口"},{"KKBH":"610391007","HPHM":"津G81871","JGSK":"2021-04-01 17:23:01.433","CDBH":"12","XSFX":"由北向南","XSFXDM":"4","KKMC":"和韵路与和风路交口"},{"KKBH":"610391006","HPHM":"津C28Z39","JGSK":"2021-04-01 17:23:01.46","CDBH":"4","XSFX":"由西向东","XSFXDM":"2","KKMC":"和韵路与和意路交口"},{"KKBH":"720891004000","HPHM":"津A16C52","JGSK":"2021-04-01 17:23:01.463","CDBH":"5","XSFX":"由西向东","XSFXDM":"2","KKMC":"海博道与安平路交口"},{"KKBH":"610256113","HPHM":"鲁AV81S9","JGSK":"2021-04-01 17:23:01.466","CDBH":"7","XSFX":"由北向南","XSFXDM":"4","KKMC":"中天大道与和风路交口"},{"KKBH":"7208810020000","HPHM":"津N10531","JGSK":"2021-04-01 17:23:01.473","CDBH":"9","XSFX":"由南向北","XSFXDM":"3","KKMC":"海旭道与安正路交口正向"},{"KKBH":"720891003000","HPHM":"车牌","JGSK":"2021-04-01 17:23:01.545","CDBH":"2","XSFX":"由东向西","XSFXDM":"1","KKMC":"海博道与安正路交口"},{"KKBH":"610256116","HPHM":"冀HUP930","JGSK":"2021-04-01 17:23:01.595","CDBH":"12","XSFX":"由北向南","XSFXDM":"4","KKMC":"中天大道与和顺路交口"},{"KKBH":"720861002000","HPHM":"津KML190","JGSK":"2021-04-01 17:23:01.666","CDBH":"10","XSFX":"由北向南","XSFXDM":"4","KKMC":"海晨道与安正路交口"},{"KKBH":"720891003000","HPHM":"车牌","JGSK":"2021-04-01 17:23:01.704","CDBH":"6","XSFX":"由西向东","XSFXDM":"2","KKMC":"海博道与安正路交口"},{"KKBH":"720871002000","HPHM":"津AF55960","JGSK":"2021-04-01 17:23:01.711","CDBH":"3","XSFX":"由西向东","XSFXDM":"2","KKMC":"安正路与芳菲路交口"},{"KKBH":"610276126","HPHM":"津NYE668","JGSK":"2021-04-01 17:23:01.712","CDBH":"8","XSFX":"由北向南","XSFXDM":"4","KKMC":"中新大道与和意路交口"},{"KKBH":"610276126","HPHM":"津KHH723","JGSK":"2021-04-01 17:23:01.713","CDBH":"7","XSFX":"由北向南","XSFXDM":"4","KKMC":"中新大道与和意路交口"},{"KKBH":"610276126","HPHM":"津C565H7","JGSK":"2021-04-01 17:23:01.722","CDBH":"2","XSFX":"由东向西","XSFXDM":"1","KKMC":"中新大道与和意路交口"},{"KKBH":"720881002000","HPHM":"津ADQ2617","JGSK":"2021-04-01 17:23:01.726","CDBH":"2","XSFX":"由东向西","XSFXDM":"1","KKMC":"海旭道与安正路交口"},{"KKBH":"6103261420000","HPHM":"津RXS260","JGSK":"2021-04-01 17:23:01.754","CDBH":"1","XSFX":"由东向西","XSFXDM":"1","KKMC":"中成大道与泰七路交口正向"},{"KKBH":"610401005","HPHM":"京EHK836","JGSK":"2021-04-01 17:23:01.802","CDBH":"5","XSFX":"由西向东","XSFXDM":"2","KKMC":"和畅路与和顺路交口"},{"KKBH":"610276124","HPHM":"津E27481","JGSK":"2021-04-01 17:23:01.849","CDBH":"6","XSFX":"由西向东","XSFXDM":"2","KKMC":"中新大道与中生大道交口"},{"KKBH":"7208810020000","HPHM":"津HGX605","JGSK":"2021-04-01 17:23:01.89","CDBH":"13","XSFX":"由北向南","XSFXDM":"4","KKMC":"海旭道与安正路交口正向"},{"KKBH":"610256116","HPHM":"津DCQ128","JGSK":"2021-04-01 17:23:01.915","CDBH":"11","XSFX":"由北向南","XSFXDM":"4","KKMC":"中天大道与和顺路交口"},{"KKBH":"610271010","HPHM":"冀B2SQ58","JGSK":"2021-04-01 17:23:01.939","CDBH":"7","XSFX":"由北向南","XSFXDM":"4","KKMC":"中新大道与华五路交口"},{"KKBH":"720881002000","HPHM":"吉J62V67","JGSK":"2021-04-01 17:23:01.942","CDBH":"13","XSFX":"由北向南","XSFXDM":"4","KKMC":"海旭道与安正路交口"},{"KKBH":"610256116","HPHM":"冀DUS579","JGSK":"2021-04-01 17:23:01.964","CDBH":"7","XSFX":"由南向北","XSFXDM":"3","KKMC":"中天大道与和顺路交口"},{"KKBH":"610256112","HPHM":"京P9HA25","JGSK":"2021-04-01 17:23:01.996","CDBH":"12","XSFX":"由北向南","XSFXDM":"4","KKMC":"中天大道与中津大道交口"},{"KKBH":"610256113","HPHM":"津RQN771","JGSK":"2021-04-01 17:23:02.02","CDBH":"7","XSFX":"由北向南","XSFXDM":"4","KKMC":"中天大道与和风路交口"},{"KKBH":"610256116","HPHM":"津HV6364","JGSK":"2021-04-01 17:23:02.04","CDBH":"9","XSFX":"由南向北","XSFXDM":"3","KKMC":"中天大道与和顺路交口"},{"KKBH":"610401004","HPHM":"津RVU758","JGSK":"2021-04-01 17:23:02.074","CDBH":"9","XSFX":"由南向北","XSFXDM":"3","KKMC":"和畅路与和风路交口"},{"KKBH":"720541002000","HPHM":"津C600P5","JGSK":"2021-04-01 17:23:02.114","CDBH":"4","XSFX":"由西向东","XSFXDM":"2","KKMC":"动漫环路西与动漫中路交口"},{"KKBH":"610256114","HPHM":"津JYM888","JGSK":"2021-04-01 17:23:02.232","CDBH":"5","XSFX":"由南向北","XSFXDM":"3","KKMC":"中天大道与和旭路交口"},{"KKBH":"610256116","HPHM":"鲁B0C1D7","JGSK":"2021-04-01 17:23:02.233","CDBH":"10","XSFX":"由北向南","XSFXDM":"4","KKMC":"中天大道与和顺路交口"},{"KKBH":"610256115","HPHM":"津HAY927","JGSK":"2021-04-01 17:23:02.252","CDBH":"4","XSFX":"由西向东","XSFXDM":"2","KKMC":"中天大道与中生大道交口"},{"KKBH":"7208710020000","HPHM":"车牌","JGSK":"2021-04-01 17:23:02.267","CDBH":"4","XSFX":"由西向东","XSFXDM":"2","KKMC":"安正路与芳菲路交口正向"},{"KKBH":"610266118","HPHM":"津H80267","JGSK":"2021-04-01 17:23:02.3","CDBH":"2","XSFX":"由东向西","XSFXDM":"1","KKMC":"中生大道与和畅路交口"},{"KKBH":"610266118","HPHM":"鄂C58V85","JGSK":"2021-04-01 17:23:02.322","CDBH":"10","XSFX":"由北向南","XSFXDM":"4","KKMC":"中生大道与和畅路交口"},{"KKBH":"6102610030000","HPHM":"津RXH816","JGSK":"2021-04-01 17:23:02.406","CDBH":"1","XSFX":"由东向西","XSFXDM":"1","KKMC":"中生大道与静湖南路交口正向"},{"KKBH":"7208910030000","HPHM":"辽LQL329","JGSK":"2021-04-01 17:23:02.421","CDBH":"4","XSFX":"由西向东","XSFXDM":"2","KKMC":"海博道与安正路交口正向"},{"KKBH":"610271008","HPHM":"津G06239","JGSK":"2021-04-01 17:23:02.446","CDBH":"5","XSFX":"由北向南","XSFXDM":"4","KKMC":"中新大道与航母主题公园支路交口"},{"KKBH":"610276126","HPHM":"津MEL629","JGSK":"2021-04-01 17:23:02.469","CDBH":"4","XSFX":"由南向北","XSFXDM":"3","KKMC":"中新大道与和意路交口"},{"KKBH":"610256115","HPHM":"冀AN286A","JGSK":"2021-04-01 17:23:02.473","CDBH":"6","XSFX":"由西向东","XSFXDM":"2","KKMC":"中天大道与中生大道交口"},{"KKBH":"610276124","HPHM":"车牌","JGSK":"2021-04-01 17:23:02.515","CDBH":"11","XSFX":"由北向南","XSFXDM":"4","KKMC":"中新大道与中生大道交口"},{"KKBH":"720881002000","HPHM":"津JAX715","JGSK":"2021-04-01 17:23:02.551","CDBH":"3","XSFX":"由东向西","XSFXDM":"1","KKMC":"海旭道与安正路交口"},{"KKBH":"610276125","HPHM":"津AR6222","JGSK":"2021-04-01 17:23:02.574","CDBH":"8","XSFX":"由北向南","XSFXDM":"4","KKMC":"中新大道与和顺路交口"},{"KKBH":"720891003000","HPHM":"车牌","JGSK":"2021-04-01 17:23:02.582","CDBH":"9","XSFX":"由南向北","XSFXDM":"3","KKMC":"海博道与安正路交口"},{"KKBH":"720891003000","HPHM":"车牌","JGSK":"2021-04-01 17:23:02.582","CDBH":"2","XSFX":"由东向西","XSFXDM":"1","KKMC":"海博道与安正路交口"},{"KKBH":"720881005000","HPHM":"津NSD987","JGSK":"2021-04-01 17:23:02.619","CDBH":"9","XSFX":"由北向南","XSFXDM":"4","KKMC":"海旭道与明盛路交口"},{"KKBH":"720891003000","HPHM":"车牌","JGSK":"2021-04-01 17:23:02.743","CDBH":"5","XSFX":"由西向东","XSFXDM":"2","KKMC":"海博道与安正路交口"},{"KKBH":"610401004","HPHM":"津AU5956","JGSK":"2021-04-01 17:23:02.749","CDBH":"6","XSFX":"由西向东","XSFXDM":"2","KKMC":"和畅路与和风路交口"},{"KKBH":"720541003000","HPHM":"鲁A073L3","JGSK":"2021-04-01 17:23:02.801","CDBH":"1","XSFX":"由东向西","XSFXDM":"1","KKMC":"动漫环路西与动漫西路交口"},{"KKBH":"610256113","HPHM":"津RRG967","JGSK":"2021-04-01 17:23:02.826","CDBH":"8","XSFX":"由北向南","XSFXDM":"4","KKMC":"中天大道与和风路交口"},{"KKBH":"610266117","HPHM":"津FBN618","JGSK":"2021-04-01 17:23:02.921","CDBH":"11","XSFX":"由北向南","XSFXDM":"4","KKMC":"中生大道与和韵路交口"},{"KKBH":"610256111","HPHM":"津RTP875","JGSK":"2021-04-01 17:23:02.925","CDBH":"2","XSFX":"由西向东","XSFXDM":"2","KKMC":"中天大道与和惠路交口"},{"KKBH":"711","HPHM":"津KFC953","JGSK":"2021-04-01 17:23:02.936","CDBH":"8","XSFX":"由北向南","XSFXDM":"4","KKMC":"不礼让行人中新大道与和旭路交口"},{"KKBH":"610256115","HPHM":"冀F89E05","JGSK":"2021-04-01 17:23:03.003","CDBH":"5","XSFX":"由西向东","XSFXDM":"2","KKMC":"中天大道与中生大道交口"},{"KKBH":"610266117","HPHM":"冀B6F0Z1","JGSK":"2021-04-01 17:23:03.008","CDBH":"5","XSFX":"由西向东","XSFXDM":"2","KKMC":"中生大道与和韵路交口"},{"KKBH":"711","HPHM":"车牌","JGSK":"2021-04-01 17:23:03.02","CDBH":"7","XSFX":"由北向南","XSFXDM":"4","KKMC":"不礼让行人中新大道与和旭路交口"},{"KKBH":"610266118","HPHM":"津KQ0913","JGSK":"2021-04-01 17:23:03.038","CDBH":"8","XSFX":"由南向北","XSFXDM":"3","KKMC":"中生大道与和畅路交口"},{"KKBH":"1250","HPHM":"津KMX359","JGSK":"2021-04-01 17:23:03.065","CDBH":"2","XSFX":"由东向西","XSFXDM":"1","KKMC":"中滨大道与盛三街交口正向"},{"KKBH":"610286127","HPHM":"车牌","JGSK":"2021-04-01 17:23:03.101","CDBH":"6","XSFX":"由西向东","XSFXDM":"2","KKMC":"中津大道与和畅路交口"},{"KKBH":"7208810040000","HPHM":"浙G1E5Q2","JGSK":"2021-04-01 17:23:03.129","CDBH":"2","XSFX":"由东向西","XSFXDM":"1","KKMC":"海旭道与永盛路交口正向"},{"KKBH":"610271009","HPHM":"津RWA158","JGSK":"2021-04-01 17:23:03.168","CDBH":"10","XSFX":"由北向南","XSFXDM":"4","KKMC":"中新大道与泰七路交口"},{"KKBH":"720571004000","HPHM":"津AD61398","JGSK":"2021-04-01 17:23:03.214","CDBH":"4","XSFX":"由西向东","XSFXDM":"2","KKMC":"动漫东路与动漫中路交口"},{"KKBH":"610286127","HPHM":"津HH1671","JGSK":"2021-04-01 17:23:03.223","CDBH":"1","XSFX":"由东向西","XSFXDM":"1","KKMC":"中津大道与和畅路交口"},{"KKBH":"7208810020000","HPHM":"冀B6Y0E6","JGSK":"2021-04-01 17:23:03.314","CDBH":"9","XSFX":"由南向北","XSFXDM":"3","KKMC":"海旭道与安正路交口正向"},{"KKBH":"6102610030000","HPHM":"鄂EF81X0","JGSK":"2021-04-01 17:23:03.319","CDBH":"8","XSFX":"由北向南","XSFXDM":"4","KKMC":"中生大道与静湖南路交口正向"},{"KKBH":"720861002000","HPHM":"冀DW589R","JGSK":"2021-04-01 17:23:03.328","CDBH":"4","XSFX":"由西向东","XSFXDM":"2","KKMC":"海晨道与安正路交口"},{"KKBH":"610261003000","HPHM":"吉A0Y526","JGSK":"2021-04-01 17:23:03.336","CDBH":"10","XSFX":"由东向西","XSFXDM":"1","KKMC":"中生大道与静湖南路交口"},{"KKBH":"610256115","HPHM":"津DAN625","JGSK":"2021-04-01 17:23:03.369","CDBH":"3","XSFX":"由东向西","XSFXDM":"1","KKMC":"中天大道与中生大道交口"},{"KKBH":"610256115","HPHM":"冀TA3J77","JGSK":"2021-04-01 17:23:03.37","CDBH":"1","XSFX":"由东向西","XSFXDM":"1","KKMC":"中天大道与中生大道交口"},{"KKBH":"610391007","HPHM":"冀BX672X","JGSK":"2021-04-01 17:23:03.38","CDBH":"5","XSFX":"由西向东","XSFXDM":"2","KKMC":"和韵路与和风路交口"},{"KKBH":"610401004","HPHM":"吉A30V66","JGSK":"2021-04-01 17:23:03.442","CDBH":"1","XSFX":"由东向西","XSFXDM":"1","KKMC":"和畅路与和风路交口"},{"KKBH":"7208710020000","HPHM":"津J21107","JGSK":"2021-04-01 17:23:03.478","CDBH":"3","XSFX":"由西向东","XSFXDM":"2","KKMC":"安正路与芳菲路交口正向"},{"KKBH":"720861002000","HPHM":"津ADJ3535","JGSK":"2021-04-01 17:23:03.487","CDBH":"5","XSFX":"由西向东","XSFXDM":"2","KKMC":"海晨道与安正路交口"},{"KKBH":"720891003000","HPHM":"车牌","JGSK":"2021-04-01 17:23:03.54","CDBH":"9","XSFX":"由南向北","XSFXDM":"3","KKMC":"海博道与安正路交口"},{"KKBH":"7208810020000","HPHM":"津ADV566","JGSK":"2021-04-01 17:23:03.541","CDBH":"4","XSFX":"由东向西","XSFXDM":"1","KKMC":"海旭道与安正路交口正向"},{"KKBH":"610256116","HPHM":"津AF06075","JGSK":"2021-04-01 17:23:03.551","CDBH":"8","XSFX":"由南向北","XSFXDM":"3","KKMC":"中天大道与和顺路交口"},{"KKBH":"610266118","HPHM":"京N0C061","JGSK":"2021-04-01 17:23:03.605","CDBH":"2","XSFX":"由东向西","XSFXDM":"1","KKMC":"中生大道与和畅路交口"},{"KKBH":"610256115","HPHM":"津RVV600","JGSK":"2021-04-01 17:23:03.612","CDBH":"6","XSFX":"由西向东","XSFXDM":"2","KKMC":"中天大道与中生大道交口"},{"KKBH":"7208910030000","HPHM":"车牌","JGSK":"2021-04-01 17:23:03.653","CDBH":"2","XSFX":"由东向西","XSFXDM":"1","KKMC":"海博道与安正路交口正向"},{"KKBH":"720911002000","HPHM":"津DKC223","JGSK":"2021-04-01 17:23:03.665","CDBH":"8","XSFX":"由南向北","XSFXDM":"3","KKMC":"美林道与安正路交口"},{"KKBH":"610271009","HPHM":"津JYY650","JGSK":"2021-04-01 17:23:03.68","CDBH":"11","XSFX":"由北向南","XSFXDM":"4","KKMC":"中新大道与泰七路交口"},{"KKBH":"610276126","HPHM":"津A09868D","JGSK":"2021-04-01 17:23:03.698","CDBH":"5","XSFX":"由南向北","XSFXDM":"3","KKMC":"中新大道与和意路交口"},{"KKBH":"720891003000","HPHM":"车牌","JGSK":"2021-04-01 17:23:03.704","CDBH":"6","XSFX":"由西向东","XSFXDM":"2","KKMC":"海博道与安正路交口"},{"KKBH":"610256116","HPHM":"冀D36D76","JGSK":"2021-04-01 17:23:03.72","CDBH":"8","XSFX":"由南向北","XSFXDM":"3","KKMC":"中天大道与和顺路交口"},{"KKBH":"610256114","HPHM":"津HJC595","JGSK":"2021-04-01 17:23:03.74","CDBH":"4","XSFX":"由南向北","XSFXDM":"3","KKMC":"中天大道与和旭路交口"},{"KKBH":"728031006000","HPHM":"津H68197","JGSK":"2021-04-01 17:23:03.74","CDBH":"1","XSFX":"由东向西","XSFXDM":"1","KKMC":"动漫中路与文三路交口"},{"KKBH":"610266118","HPHM":"津RSH861","JGSK":"2021-04-01 17:23:03.757","CDBH":"11","XSFX":"由北向南","XSFXDM":"4","KKMC":"中生大道与和畅路交口"},{"KKBH":"610391006","HPHM":"津A5P620","JGSK":"2021-04-01 17:23:03.761","CDBH":"5","XSFX":"由西向东","XSFXDM":"2","KKMC":"和韵路与和意路交口"},{"KKBH":"720571004000","HPHM":"津RM0661","JGSK":"2021-04-01 17:23:03.775","CDBH":"3","XSFX":"由西向东","XSFXDM":"2","KKMC":"动漫东路与动漫中路交口"},{"KKBH":"610256113","HPHM":"冀BH822Z","JGSK":"2021-04-01 17:23:03.78","CDBH":"5","XSFX":"由南向北","XSFXDM":"3","KKMC":"中天大道与和风路交口"},{"KKBH":"720881002000","HPHM":"津MNQ365","JGSK":"2021-04-01 17:23:03.795","CDBH":"2","XSFX":"由东向西","XSFXDM":"1","KKMC":"海旭道与安正路交口"},{"KKBH":"7208910050000","HPHM":"闽D3KX05","JGSK":"2021-04-01 17:23:03.832","CDBH":"2","XSFX":"由东向西","XSFXDM":"1","KKMC":"海博道与安明路交口正向"},{"KKBH":"610276126","HPHM":"津MCW859","JGSK":"2021-04-01 17:23:03.871","CDBH":"7","XSFX":"由北向南","XSFXDM":"4","KKMC":"中新大道与和意路交口"},{"KKBH":"610256114","HPHM":"冀RZW545","JGSK":"2021-04-01 17:23:03.89","CDBH":"8","XSFX":"由北向南","XSFXDM":"4","KKMC":"中天大道与和旭路交口"},{"KKBH":"610266117","HPHM":"津D58279","JGSK":"2021-04-01 17:23:03.894","CDBH":"6","XSFX":"由西向东","XSFXDM":"2","KKMC":"中生大道与和韵路交口"},{"KKBH":"7208910030000","HPHM":"津A7A890","JGSK":"2021-04-01 17:23:03.956","CDBH":"11","XSFX":"由北向南","XSFXDM":"4","KKMC":"海博道与安正路交口正向"},{"KKBH":"7208710020000","HPHM":"津A5W506","JGSK":"2021-04-01 17:23:03.963","CDBH":"8","XSFX":"由北向南","XSFXDM":"4","KKMC":"安正路与芳菲路交口正向"},{"KKBH":"7208910050000","HPHM":"蒙KXK000","JGSK":"2021-04-01 17:23:04.065","CDBH":"6","XSFX":"由西向东","XSFXDM":"2","KKMC":"海博道与安明路交口正向"},{"KKBH":"610256116","HPHM":"津HH1590","JGSK":"2021-04-01 17:23:04.075","CDBH":"12","XSFX":"由北向南","XSFXDM":"4","KKMC":"中天大道与和顺路交口"},{"KKBH":"7208610030000","HPHM":"车牌","JGSK":"2021-04-01 17:23:04.09","CDBH":"1","XSFX":"由东向西","XSFXDM":"1","KKMC":"海晨道与安明路交口正向"},{"KKBH":"610391007","HPHM":"车牌","JGSK":"2021-04-01 17:23:04.126","CDBH":"7","XSFX":"由南向北","XSFXDM":"3","KKMC":"和韵路与和风路交口"},{"KKBH":"610256114","HPHM":"冀J5N2X0","JGSK":"2021-04-01 17:23:04.136","CDBH":"7","XSFX":"由北向南","XSFXDM":"4","KKMC":"中天大道与和旭路交口"},{"KKBH":"610256113","HPHM":"津A3J234","JGSK":"2021-04-01 17:23:04.178","CDBH":"8","XSFX":"由北向南","XSFXDM":"4","KKMC":"中天大道与和风路交口"},{"KKBH":"720871002000","HPHM":"津DNN378","JGSK":"2021-04-01 17:23:04.203","CDBH":"3","XSFX":"由西向东","XSFXDM":"2","KKMC":"安正路与芳菲路交口"},{"KKBH":"720891004000","HPHM":"车牌","JGSK":"2021-04-01 17:23:04.245","CDBH":"9","XSFX":"由南向北","XSFXDM":"3","KKMC":"海博道与安平路交口"},{"KKBH":"610256116","HPHM":"津J87557","JGSK":"2021-04-01 17:23:04.3","CDBH":"11","XSFX":"由北向南","XSFXDM":"4","KKMC":"中天大道与和顺路交口"},{"KKBH":"7205710040000","HPHM":"津N61029","JGSK":"2021-04-01 17:23:04.308","CDBH":"1","XSFX":"由东向西","XSFXDM":"1","KKMC":"动漫东路与动漫中路交口正向"},{"KKBH":"720561002000","HPHM":"粤YPE703","JGSK":"2021-04-01 17:23:04.312","CDBH":"3","XSFX":"由西向东","XSFXDM":"2","KKMC":"动漫北路与文三路交口"},{"KKBH":"610256116","HPHM":"津NWF310","JGSK":"2021-04-01 17:23:04.314","CDBH":"10","XSFX":"由北向南","XSFXDM":"4","KKMC":"中天大道与和顺路交口"},{"KKBH":"7208610020000","HPHM":"车牌","JGSK":"2021-04-01 17:23:04.33","CDBH":"12","XSFX":"由北向南","XSFXDM":"4","KKMC":"海晨道与安正路交口正向"},{"KKBH":"610256115","HPHM":"吉A021J8","JGSK":"2021-04-01 17:23:04.393","CDBH":"4","XSFX":"由西向东","XSFXDM":"2","KKMC":"中天大道与中生大道交口"},{"KKBH":"610266117","HPHM":"津KHX289","JGSK":"2021-04-01 17:23:04.432","CDBH":"4","XSFX":"由西向东","XSFXDM":"2","KKMC":"中生大道与和韵路交口"},{"KKBH":"7208910030000","HPHM":"津C59C38","JGSK":"2021-04-01 17:23:04.522","CDBH":"4","XSFX":"由西向东","XSFXDM":"2","KKMC":"海博道与安正路交口正向"},{"KKBH":"610271009","HPHM":"车牌","JGSK":"2021-04-01 17:23:04.53","CDBH":"8","XSFX":"由南向北","XSFXDM":"3","KKMC":"中新大道与泰七路交口"},{"KKBH":"610256111","HPHM":"鲁NH567N","JGSK":"2021-04-01 17:23:04.603","CDBH":"8","XSFX":"由北向南","XSFXDM":"4","KKMC":"中天大道与和惠路交口"},{"KKBH":"610266118","HPHM":"津RSJ026","JGSK":"2021-04-01 17:23:04.603","CDBH":"8","XSFX":"由南向北","XSFXDM":"3","KKMC":"中生大道与和畅路交口"},{"KKBH":"610391007","HPHM":"津AF7681","JGSK":"2021-04-01 17:23:04.607","CDBH":"2","XSFX":"由东向西","XSFXDM":"1","KKMC":"和韵路与和风路交口"},{"KKBH":"720881002000","HPHM":"津D00614","JGSK":"2021-04-01 17:23:04.632","CDBH":"3","XSFX":"由东向西","XSFXDM":"1","KKMC":"海旭道与安正路交口"},{"KKBH":"610391007","HPHM":"津NU9255","JGSK":"2021-04-01 17:23:04.633","CDBH":"12","XSFX":"由北向南","XSFXDM":"4","KKMC":"和韵路与和风路交口"},{"KKBH":"610256114","HPHM":"津MV8837","JGSK":"2021-04-01 17:23:04.666","CDBH":"9","XSFX":"由北向南","XSFXDM":"4","KKMC":"中天大道与和旭路交口"},{"KKBH":"610256112","HPHM":"津MYL388","JGSK":"2021-04-01 17:23:04.668","CDBH":"10","XSFX":"由北向南","XSFXDM":"4","KKMC":"中天大道与中津大道交口"},{"KKBH":"7208910030000","HPHM":"津C386Z2","JGSK":"2021-04-01 17:23:04.732","CDBH":"9","XSFX":"由南向北","XSFXDM":"3","KKMC":"海博道与安正路交口正向"},{"KKBH":"720861003000","HPHM":"鲁N05792","JGSK":"2021-04-01 17:23:04.743","CDBH":"4","XSFX":"由西向东","XSFXDM":"2","KKMC":"海晨道与安明路交口"},{"KKBH":"6103261400000","HPHM":"津HJ3118","JGSK":"2021-04-01 17:23:04.757","CDBH":"6","XSFX":"由西向东","XSFXDM":"2","KKMC":"中成大道与中海大道交口正向"},{"KKBH":"711","HPHM":"津RUV006","JGSK":"2021-04-01 17:23:04.757","CDBH":"5","XSFX":"由南向北","XSFXDM":"3","KKMC":"不礼让行人中新大道与和旭路交口"},{"KKBH":"610251001","HPHM":"蒙ASV703","JGSK":"2021-04-01 17:23:04.798","CDBH":"4","XSFX":"由西向东","XSFXDM":"2","KKMC":"中天大道与和畅路交口"},{"KKBH":"720881002000","HPHM":"豫P6600A","JGSK":"2021-04-01 17:23:04.832","CDBH":"9","XSFX":"由南向北","XSFXDM":"3","KKMC":"海旭道与安正路交口"},{"KKBH":"610266118","HPHM":"津C63G27","JGSK":"2021-04-01 17:23:04.876","CDBH":"12","XSFX":"由北向南","XSFXDM":"4","KKMC":"中生大道与和畅路交口"},{"KKBH":"7208810020000","HPHM":"津E30212","JGSK":"2021-04-01 17:23:04.892","CDBH":"2","XSFX":"由东向西","XSFXDM":"1","KKMC":"海旭道与安正路交口正向"},{"KKBH":"610256113","HPHM":"津RQN771","JGSK":"2021-04-01 17:23:04.899","CDBH":"7","XSFX":"由北向南","XSFXDM":"4","KKMC":"中天大道与和风路交口"},{"KKBH":"7208810020000","HPHM":"津J36811","JGSK":"2021-04-01 17:23:04.949","CDBH":"13","XSFX":"由北向南","XSFXDM":"4","KKMC":"海旭道与安正路交口正向"},{"KKBH":"720881002000","HPHM":"津GYY861","JGSK":"2021-04-01 17:23:04.95","CDBH":"4","XSFX":"由东向西","XSFXDM":"1","KKMC":"海旭道与安正路交口"},{"KKBH":"610256115","HPHM":"津NZE880","JGSK":"2021-04-01 17:23:04.96","CDBH":"6","XSFX":"由西向东","XSFXDM":"2","KKMC":"中天大道与中生大道交口"},{"KKBH":"610391006","HPHM":"津RKB385","JGSK":"2021-04-01 17:23:04.981","CDBH":"4","XSFX":"由西向东","XSFXDM":"2","KKMC":"和韵路与和意路交口"},{"KKBH":"610271010","HPHM":"津CDR090","JGSK":"2021-04-01 17:23:04.991","CDBH":"4","XSFX":"由南向北","XSFXDM":"3","KKMC":"中新大道与华五路交口"},{"KKBH":"610276126","HPHM":"京NV88Q6","JGSK":"2021-04-01 17:23:04.993","CDBH":"8","XSFX":"由北向南","XSFXDM":"4","KKMC":"中新大道与和意路交口"},{"KKBH":"610316142000","HPHM":"津KMX359","JGSK":"2021-04-01 17:23:05.042","CDBH":"2","XSFX":"由东向西","XSFXDM":"1","KKMC":"中滨大道与盛三街交口"},{"KKBH":"610261003000","HPHM":"津DLA060","JGSK":"2021-04-01 17:23:05.093","CDBH":"11","XSFX":"由东向西","XSFXDM":"1","KKMC":"中生大道与静湖南路交口"},{"KKBH":"610401004","HPHM":"鄂S700M2","JGSK":"2021-04-01 17:23:05.108","CDBH":"9","XSFX":"由南向北","XSFXDM":"3","KKMC":"和畅路与和风路交口"},{"KKBH":"610391006","HPHM":"津A7S225","JGSK":"2021-04-01 17:23:05.122","CDBH":"1","XSFX":"由东向西","XSFXDM":"1","KKMC":"和韵路与和意路交口"},{"KKBH":"720891003000","HPHM":"车牌","JGSK":"2021-04-01 17:23:05.14","CDBH":"1","XSFX":"由东向西","XSFXDM":"1","KKMC":"海博道与安正路交口"},{"KKBH":"720891003000","HPHM":"车牌","JGSK":"2021-04-01 17:23:05.141","CDBH":"1","XSFX":"由东向西","XSFXDM":"1","KKMC":"海博道与安正路交口"},{"KKBH":"610271010","HPHM":"冀J1K8V8","JGSK":"2021-04-01 17:23:05.197","CDBH":"7","XSFX":"由北向南","XSFXDM":"4","KKMC":"中新大道与华五路交口"},{"KKBH":"610266118","HPHM":"津AHC559","JGSK":"2021-04-01 17:23:05.197","CDBH":"10","XSFX":"由北向南","XSFXDM":"4","KKMC":"中生大道与和畅路交口"},{"KKBH":"610271009","HPHM":"津RWA158","JGSK":"2021-04-01 17:23:05.202","CDBH":"10","XSFX":"由北向南","XSFXDM":"4","KKMC":"中新大道与泰七路交口"},{"KKBH":"720891003000","HPHM":"车牌","JGSK":"2021-04-01 17:23:05.222","CDBH":"2","XSFX":"由东向西","XSFXDM":"1","KKMC":"海博道与安正路交口"},{"KKBH":"610266118","HPHM":"津H80267","JGSK":"2021-04-01 17:23:05.28","CDBH":"3","XSFX":"由东向西","XSFXDM":"1","KKMC":"中生大道与和畅路交口"},{"KKBH":"610256115","HPHM":"津NM5285","JGSK":"2021-04-01 17:23:05.321","CDBH":"6","XSFX":"由西向东","XSFXDM":"2","KKMC":"中天大道与中生大道交口"},{"KKBH":"711","HPHM":"皖L9Y912","JGSK":"2021-04-01 17:23:05.414","CDBH":"7","XSFX":"由北向南","XSFXDM":"4","KKMC":"不礼让行人中新大道与和旭路交口"},{"KKBH":"711","HPHM":"津NMY557","JGSK":"2021-04-01 17:23:05.415","CDBH":"8","XSFX":"由北向南","XSFXDM":"4","KKMC":"不礼让行人中新大道与和旭路交口"},{"KKBH":"610401005","HPHM":"津LT8819","JGSK":"2021-04-01 17:23:05.472","CDBH":"7","XSFX":"由南向北","XSFXDM":"3","KKMC":"和畅路与和顺路交口"},{"KKBH":"7208810060000","HPHM":"车牌","JGSK":"2021-04-01 17:23:05.485","CDBH":"4","XSFX":"由南向北","XSFXDM":"3","KKMC":"海旭道与庄盛路交口正向"},{"KKBH":"720861002000","HPHM":"津RRP001","JGSK":"2021-04-01 17:23:05.492","CDBH":"5","XSFX":"由西向东","XSFXDM":"2","KKMC":"海晨道与安正路交口"},{"KKBH":"610276124","HPHM":"津GEG688","JGSK":"2021-04-01 17:23:05.501","CDBH":"1","XSFX":"由东向西","XSFXDM":"1","KKMC":"中新大道与中生大道交口"},{"KKBH":"610286127","HPHM":"津RXS272","JGSK":"2021-04-01 17:23:05.504","CDBH":"6","XSFX":"由西向东","XSFXDM":"2","KKMC":"中津大道与和畅路交口"},{"KKBH":"7208810020000","HPHM":"津KLB960","JGSK":"2021-04-01 17:23:05.531","CDBH":"9","XSFX":"由南向北","XSFXDM":"3","KKMC":"海旭道与安正路交口正向"},{"KKBH":"7208610020000","HPHM":"津AD89488","JGSK":"2021-04-01 17:23:05.59","CDBH":"4","XSFX":"由西向东","XSFXDM":"2","KKMC":"海晨道与安正路交口正向"},{"KKBH":"610276126","HPHM":"津MEL629","JGSK":"2021-04-01 17:23:05.699","CDBH":"4","XSFX":"由南向北","XSFXDM":"3","KKMC":"中新大道与和意路交口"},{"KKBH":"7208810020000","HPHM":"津LBG297","JGSK":"2021-04-01 17:23:05.717","CDBH":"12","XSFX":"由北向南","XSFXDM":"4","KKMC":"海旭道与安正路交口正向"},{"KKBH":"610286127","HPHM":"津C593M2","JGSK":"2021-04-01 17:23:05.72","CDBH":"4","XSFX":"由西向东","XSFXDM":"2","KKMC":"中津大道与和畅路交口"},{"KKBH":"610256116","HPHM":"鲁B0C1D7","JGSK":"2021-04-01 17:23:05.755","CDBH":"11","XSFX":"由北向南","XSFXDM":"4","KKMC":"中天大道与和顺路交口"},{"KKBH":"7208610030000","HPHM":"津JSF279","JGSK":"2021-04-01 17:23:05.825","CDBH":"5","XSFX":"由西向东","XSFXDM":"2","KKMC":"海晨道与安明路交口正向"},{"KKBH":"610271010","HPHM":"津MJ7012","JGSK":"2021-04-01 17:23:05.845","CDBH":"7","XSFX":"由北向南","XSFXDM":"4","KKMC":"中新大道与华五路交口"},{"KKBH":"7208610030000","HPHM":"冀R1V1H2","JGSK":"2021-04-01 17:23:05.877","CDBH":"11","XSFX":"由北向南","XSFXDM":"4","KKMC":"海晨道与安明路交口正向"},{"KKBH":"610256116","HPHM":"津RCU953","JGSK":"2021-04-01 17:23:05.896","CDBH":"6","XSFX":"由西向东","XSFXDM":"2","KKMC":"中天大道与和顺路交口"},{"KKBH":"7208710020000","HPHM":"冀B3C3F1","JGSK":"2021-04-01 17:23:05.947","CDBH":"3","XSFX":"由西向东","XSFXDM":"2","KKMC":"安正路与芳菲路交口正向"},{"KKBH":"7205710040000","HPHM":"车牌","JGSK":"2021-04-01 17:23:05.967","CDBH":"2","XSFX":"由东向西","XSFXDM":"1","KKMC":"动漫东路与动漫中路交口正向"},{"KKBH":"610266118","HPHM":"津JR2687","JGSK":"2021-04-01 17:23:06.032","CDBH":"2","XSFX":"由东向西","XSFXDM":"1","KKMC":"中生大道与和畅路交口"},{"KKBH":"720861002000","HPHM":"津NLY688","JGSK":"2021-04-01 17:23:06.042","CDBH":"4","XSFX":"由西向东","XSFXDM":"2","KKMC":"海晨道与安正路交口"},{"KKBH":"7208710020000","HPHM":"辽GLD436","JGSK":"2021-04-01 17:23:06.054","CDBH":"8","XSFX":"由北向南","XSFXDM":"4","KKMC":"安正路与芳菲路交口正向"},{"KKBH":"720891003000","HPHM":"车牌","JGSK":"2021-04-01 17:23:06.104","CDBH":"6","XSFX":"由西向东","XSFXDM":"2","KKMC":"海博道与安正路交口"},{"KKBH":"7208610020000","HPHM":"津A5S408","JGSK":"2021-04-01 17:23:06.152","CDBH":"5","XSFX":"由西向东","XSFXDM":"2","KKMC":"海晨道与安正路交口正向"},{"KKBH":"610256115","HPHM":"津GCX188","JGSK":"2021-04-01 17:23:06.153","CDBH":"10","XSFX":"由北向南","XSFXDM":"4","KKMC":"中天大道与中生大道交口"},{"KKBH":"610271008","HPHM":"车牌","JGSK":"2021-04-01 17:23:06.174","CDBH":"1","XSFX":"由南向北","XSFXDM":"3","KKMC":"中新大道与航母主题公园支路交口"},{"KKBH":"7208810020000","HPHM":"津A16V13","JGSK":"2021-04-01 17:23:06.223","CDBH":"4","XSFX":"由东向西","XSFXDM":"1","KKMC":"海旭道与安正路交口正向"},{"KKBH":"720861002000","HPHM":"津KZL868","JGSK":"2021-04-01 17:23:06.224","CDBH":"10","XSFX":"由北向南","XSFXDM":"4","KKMC":"海晨道与安正路交口"},{"KKBH":"7208610030000","HPHM":"车牌","JGSK":"2021-04-01 17:23:06.265","CDBH":"6","XSFX":"由西向东","XSFXDM":"2","KKMC":"海晨道与安明路交口正向"},{"KKBH":"720561002000","HPHM":"津DJ3833","JGSK":"2021-04-01 17:23:06.267","CDBH":"2","XSFX":"由东向西","XSFXDM":"1","KKMC":"动漫北路与文三路交口"},{"KKBH":"610256114","HPHM":"津ADF7272","JGSK":"2021-04-01 17:23:06.301","CDBH":"5","XSFX":"由南向北","XSFXDM":"3","KKMC":"中天大道与和旭路交口"},{"KKBH":"720891003000","HPHM":"车牌","JGSK":"2021-04-01 17:23:06.34","CDBH":"9","XSFX":"由南向北","XSFXDM":"3","KKMC":"海博道与安正路交口"},{"KKBH":"7208910050000","HPHM":"津D78067","JGSK":"2021-04-01 17:23:06.357","CDBH":"5","XSFX":"由西向东","XSFXDM":"2","KKMC":"海博道与安明路交口正向"},{"KKBH":"610256116","HPHM":"津AF06075","JGSK":"2021-04-01 17:23:06.36","CDBH":"9","XSFX":"由南向北","XSFXDM":"3","KKMC":"中天大道与和顺路交口"},{"KKBH":"720871002000","HPHM":"津MBB369","JGSK":"2021-04-01 17:23:06.364","CDBH":"3","XSFX":"由西向东","XSFXDM":"2","KKMC":"安正路与芳菲路交口"},{"KKBH":"7205710040000","HPHM":"津NXL699","JGSK":"2021-04-01 17:23:06.374","CDBH":"1","XSFX":"由东向西","XSFXDM":"1","KKMC":"动漫东路与动漫中路交口正向"},{"KKBH":"720561002000","HPHM":"津RSM338","JGSK":"2021-04-01 17:23:06.475","CDBH":"3","XSFX":"由西向东","XSFXDM":"2","KKMC":"动漫北路与文三路交口"},{"KKBH":"610256115","HPHM":"冀TA3J77","JGSK":"2021-04-01 17:23:06.586","CDBH":"1","XSFX":"由东向西","XSFXDM":"1","KKMC":"中天大道与中生大道交口"},{"KKBH":"7208610030000","HPHM":"车牌","JGSK":"2021-04-01 17:23:06.737","CDBH":"11","XSFX":"由北向南","XSFXDM":"4","KKMC":"海晨道与安明路交口正向"},{"KKBH":"610276126","HPHM":"津JYB078","JGSK":"2021-04-01 17:23:06.752","CDBH":"8","XSFX":"由北向南","XSFXDM":"4","KKMC":"中新大道与和意路交口"},{"KKBH":"7208910050000","HPHM":"津E10329","JGSK":"2021-04-01 17:23:06.772","CDBH":"6","XSFX":"由西向东","XSFXDM":"2","KKMC":"海博道与安明路交口正向"},{"KKBH":"610326142000","HPHM":"津RXS260","JGSK":"2021-04-01 17:23:06.788","CDBH":"1","XSFX":"由东向西","XSFXDM":"1","KKMC":"中成大道与泰七路交口"},{"KKBH":"610266118","HPHM":"鲁A9E53F","JGSK":"2021-04-01 17:23:06.797","CDBH":"11","XSFX":"由北向南","XSFXDM":"4","KKMC":"中生大道与和畅路交口"},{"KKBH":"720891003000","HPHM":"车牌","JGSK":"2021-04-01 17:23:06.899","CDBH":"1","XSFX":"由东向西","XSFXDM":"1","KKMC":"海博道与安正路交口"},{"KKBH":"610256111","HPHM":"津AF52765","JGSK":"2021-04-01 17:23:06.909","CDBH":"1","XSFX":"由西向东","XSFXDM":"2","KKMC":"中天大道与和惠路交口"},{"KKBH":"610401005","HPHM":"辽GNC478","JGSK":"2021-04-01 17:23:06.956","CDBH":"10","XSFX":"由北向南","XSFXDM":"4","KKMC":"和畅路与和顺路交口"},{"KKBH":"7208910030000","HPHM":"冀BV331E","JGSK":"2021-04-01 17:23:06.991","CDBH":"4","XSFX":"由西向东","XSFXDM":"2","KKMC":"海博道与安正路交口正向"},{"KKBH":"610256115","HPHM":"津HAY927","JGSK":"2021-04-01 17:23:07.003","CDBH":"4","XSFX":"由西向东","XSFXDM":"2","KKMC":"中天大道与中生大道交口"},{"KKBH":"610276125","HPHM":"冀B6UQ83","JGSK":"2021-04-01 17:23:07.034","CDBH":"4","XSFX":"由南向北","XSFXDM":"3","KKMC":"中新大道与和顺路交口"},{"KKBH":"610256113","HPHM":"冀BH822Z","JGSK":"2021-04-01 17:23:07.046","CDBH":"5","XSFX":"由南向北","XSFXDM":"3","KKMC":"中天大道与和风路交口"},{"KKBH":"610266118","HPHM":"津LA6320","JGSK":"2021-04-01 17:23:07.058","CDBH":"3","XSFX":"由东向西","XSFXDM":"1","KKMC":"中生大道与和畅路交口"},{"KKBH":"7205610020000","HPHM":"津H83U56","JGSK":"2021-04-01 17:23:07.074","CDBH":"1","XSFX":"由东向西","XSFXDM":"1","KKMC":"动漫北路与文三路交口正向"},{"KKBH":"610256111","HPHM":"津FF0256","JGSK":"2021-04-01 17:23:07.084","CDBH":"7","XSFX":"由北向南","XSFXDM":"4","KKMC":"中天大道与和惠路交口"},{"KKBH":"740011002000","HPHM":"皖MF7639","JGSK":"2021-04-01 17:23:07.166","CDBH":"14","XSFX":"由北向南","XSFXDM":"4","KKMC":"静湖南路与华一路交口"},{"KKBH":"610276124","HPHM":"津NTP353","JGSK":"2021-04-01 17:23:07.168","CDBH":"6","XSFX":"由西向东","XSFXDM":"2","KKMC":"中新大道与中生大道交口"},{"KKBH":"610276125","HPHM":"浙L06V8P","JGSK":"2021-04-01 17:23:07.173","CDBH":"7","XSFX":"由北向南","XSFXDM":"4","KKMC":"中新大道与和顺路交口"},{"KKBH":"610256112","HPHM":"津D35566","JGSK":"2021-04-01 17:23:07.178","CDBH":"9","XSFX":"由南向北","XSFXDM":"3","KKMC":"中天大道与中津大道交口"},{"KKBH":"720891005000","HPHM":"闽D3KX05","JGSK":"2021-04-01 17:23:07.186","CDBH":"2","XSFX":"由东向西","XSFXDM":"1","KKMC":"海博道与安明路交口"},{"KKBH":"7208910030000","HPHM":"车牌","JGSK":"2021-04-01 17:23:07.192","CDBH":"3","XSFX":"由东向西","XSFXDM":"1","KKMC":"海博道与安正路交口正向"},{"KKBH":"610276126","HPHM":"鲁NV85E3","JGSK":"2021-04-01 17:23:07.232","CDBH":"7","XSFX":"由北向南","XSFXDM":"4","KKMC":"中新大道与和意路交口"},{"KKBH":"720881002000","HPHM":"津HZC638","JGSK":"2021-04-01 17:23:07.27","CDBH":"4","XSFX":"由东向西","XSFXDM":"1","KKMC":"海旭道与安正路交口"},{"KKBH":"7208810020000","HPHM":"冀BM202R","JGSK":"2021-04-01 17:23:07.273","CDBH":"10","XSFX":"由南向北","XSFXDM":"3","KKMC":"海旭道与安正路交口正向"},{"KKBH":"610266118","HPHM":"鲁HX9M53","JGSK":"2021-04-01 17:23:07.273","CDBH":"8","XSFX":"由南向北","XSFXDM":"3","KKMC":"中生大道与和畅路交口"},{"KKBH":"7208810020000","HPHM":"冀B2MG65","JGSK":"2021-04-01 17:23:07.278","CDBH":"6","XSFX":"由西向东","XSFXDM":"2","KKMC":"海旭道与安正路交口正向"},{"KKBH":"720891005000","HPHM":"蒙KXK000","JGSK":"2021-04-01 17:23:07.357","CDBH":"6","XSFX":"由西向东","XSFXDM":"2","KKMC":"海博道与安明路交口"},{"KKBH":"610271009","HPHM":"车牌","JGSK":"2021-04-01 17:23:07.4","CDBH":"8","XSFX":"由南向北","XSFXDM":"3","KKMC":"中新大道与泰七路交口"},{"KKBH":"610256116","HPHM":"冀DUS579","JGSK":"2021-04-01 17:23:07.4","CDBH":"7","XSFX":"由南向北","XSFXDM":"3","KKMC":"中天大道与和顺路交口"},{"KKBH":"610276124","HPHM":"津GER003","JGSK":"2021-04-01 17:23:07.407","CDBH":"10","XSFX":"由北向南","XSFXDM":"4","KKMC":"中新大道与中生大道交口"},{"KKBH":"720891004000","HPHM":"车牌","JGSK":"2021-04-01 17:23:07.444","CDBH":"9","XSFX":"由南向北","XSFXDM":"3","KKMC":"海博道与安平路交口"},{"KKBH":"610266117","HPHM":"车牌","JGSK":"2021-04-01 17:23:07.562","CDBH":"8","XSFX":"由南向北","XSFXDM":"3","KKMC":"中生大道与和韵路交口"},{"KKBH":"610261003000","HPHM":"津RXH816","JGSK":"2021-04-01 17:23:07.574","CDBH":"10","XSFX":"由东向西","XSFXDM":"1","KKMC":"中生大道与静湖南路交口"},{"KKBH":"610256113","HPHM":"冀DY251W","JGSK":"2021-04-01 17:23:07.59","CDBH":"8","XSFX":"由北向南","XSFXDM":"4","KKMC":"中天大道与和风路交口"},{"KKBH":"610276124","HPHM":"浙APV687","JGSK":"2021-04-01 17:23:07.603","CDBH":"7","XSFX":"由南向北","XSFXDM":"3","KKMC":"中新大道与中生大道交口"},{"KKBH":"610271010","HPHM":"津JN5756","JGSK":"2021-04-01 17:23:07.631","CDBH":"8","XSFX":"由北向南","XSFXDM":"4","KKMC":"中新大道与华五路交口"},{"KKBH":"610256112","HPHM":"京NSX768","JGSK":"2021-04-01 17:23:07.65","CDBH":"6","XSFX":"由西向东","XSFXDM":"2","KKMC":"中天大道与中津大道交口"},{"KKBH":"610276124","HPHM":"津GSX911","JGSK":"2021-04-01 17:23:07.666","CDBH":"10","XSFX":"由北向南","XSFXDM":"4","KKMC":"中新大道与中生大道交口"},{"KKBH":"720871002000","HPHM":"鲁B06R0E","JGSK":"2021-04-01 17:23:07.691","CDBH":"8","XSFX":"由北向南","XSFXDM":"4","KKMC":"安正路与芳菲路交口"},{"KKBH":"720891003000","HPHM":"车牌","JGSK":"2021-04-01 17:23:07.699","CDBH":"2","XSFX":"由东向西","XSFXDM":"1","KKMC":"海博道与安正路交口"},{"KKBH":"610286127","HPHM":"冀EZM587","JGSK":"2021-04-01 17:23:07.756","CDBH":"5","XSFX":"由西向东","XSFXDM":"2","KKMC":"中津大道与和畅路交口"},{"KKBH":"610256111","HPHM":"津KKT756","JGSK":"2021-04-01 17:23:07.882","CDBH":"7","XSFX":"由北向南","XSFXDM":"4","KKMC":"中天大道与和惠路交口"},{"KKBH":"720571004000","HPHM":"津N61029","JGSK":"2021-04-01 17:23:07.893","CDBH":"1","XSFX":"由东向西","XSFXDM":"1","KKMC":"动漫东路与动漫中路交口"},{"KKBH":"610271008","HPHM":"京L99030","JGSK":"2021-04-01 17:23:07.915","CDBH":"1","XSFX":"由南向北","XSFXDM":"3","KKMC":"中新大道与航母主题公园支路交口"},{"KKBH":"610256113","HPHM":"津A3J234","JGSK":"2021-04-01 17:23:07.94","CDBH":"8","XSFX":"由北向南","XSFXDM":"4","KKMC":"中天大道与和风路交口"},{"KKBH":"720861003000","HPHM":"津GDR089","JGSK":"2021-04-01 17:23:07.945","CDBH":"4","XSFX":"由西向东","XSFXDM":"2","KKMC":"海晨道与安明路交口"},{"KKBH":"7208910030000","HPHM":"津C196P5","JGSK":"2021-04-01 17:23:08.003","CDBH":"11","XSFX":"由北向南","XSFXDM":"4","KKMC":"海博道与安正路交口正向"},{"KKBH":"720891003000","HPHM":"津A7A890","JGSK":"2021-04-01 17:23:08.024","CDBH":"2","XSFX":"由东向西","XSFXDM":"1","KKMC":"海博道与安正路交口"},{"KKBH":"711","HPHM":"津JBC169","JGSK":"2021-04-01 17:23:08.031","CDBH":"5","XSFX":"由南向北","XSFXDM":"3","KKMC":"不礼让行人中新大道与和旭路交口"},{"KKBH":"610266118","HPHM":"冀ED607G","JGSK":"2021-04-01 17:23:08.036","CDBH":"7","XSFX":"由南向北","XSFXDM":"3","KKMC":"中生大道与和畅路交口"},{"KKBH":"720891003000","HPHM":"车牌","JGSK":"2021-04-01 17:23:08.101","CDBH":"6","XSFX":"由西向东","XSFXDM":"2","KKMC":"海博道与安正路交口"},{"KKBH":"610256112","HPHM":"京KG3216","JGSK":"2021-04-01 17:23:08.12","CDBH":"10","XSFX":"由北向南","XSFXDM":"4","KKMC":"中天大道与中津大道交口"},{"KKBH":"610256111","HPHM":"津RTP875","JGSK":"2021-04-01 17:23:08.142","CDBH":"3","XSFX":"由西向东","XSFXDM":"2","KKMC":"中天大道与和惠路交口"},{"KKBH":"610256116","HPHM":"津J87557","JGSK":"2021-04-01 17:23:08.149","CDBH":"12","XSFX":"由北向南","XSFXDM":"4","KKMC":"中天大道与和顺路交口"},{"KKBH":"610266118","HPHM":"津RSJ026","JGSK":"2021-04-01 17:23:08.233","CDBH":"9","XSFX":"由南向北","XSFXDM":"3","KKMC":"中生大道与和畅路交口"},{"KKBH":"610271010","HPHM":"津A3N261","JGSK":"2021-04-01 17:23:08.259","CDBH":"7","XSFX":"由北向南","XSFXDM":"4","KKMC":"中新大道与华五路交口"},{"KKBH":"610251001","HPHM":"津GQL676","JGSK":"2021-04-01 17:23:08.281","CDBH":"2","XSFX":"由东向西","XSFXDM":"1","KKMC":"中天大道与和畅路交口"},{"KKBH":"720861002000","HPHM":"津KR6976","JGSK":"2021-04-01 17:23:08.285","CDBH":"5","XSFX":"由西向东","XSFXDM":"2","KKMC":"海晨道与安正路交口"},{"KKBH":"7209010030000","HPHM":"车牌","JGSK":"2021-04-01 17:23:08.308","CDBH":"1","XSFX":"由东向西","XSFXDM":"1","KKMC":"玉林道与安平路交口正向"},{"KKBH":"7208810020000","HPHM":"冀B6B0R6","JGSK":"2021-04-01 17:23:08.342","CDBH":"4","XSFX":"由东向西","XSFXDM":"1","KKMC":"海旭道与安正路交口正向"},{"KKBH":"720891004000","HPHM":"车牌","JGSK":"2021-04-01 17:23:08.42","CDBH":"4","XSFX":"由西向东","XSFXDM":"2","KKMC":"海博道与安平路交口"},{"KKBH":"7208810020000","HPHM":"津A7B779","JGSK":"2021-04-01 17:23:08.426","CDBH":"2","XSFX":"由东向西","XSFXDM":"1","KKMC":"海旭道与安正路交口正向"},{"KKBH":"7208610030000","HPHM":"车牌","JGSK":"2021-04-01 17:23:08.438","CDBH":"3","XSFX":"由东向西","XSFXDM":"1","KKMC":"海晨道与安明路交口正向"},{"KKBH":"7208910050000","HPHM":"津A8W199","JGSK":"2021-04-01 17:23:08.442","CDBH":"7","XSFX":"由西向东","XSFXDM":"2","KKMC":"海博道与安明路交口正向"},{"KKBH":"610256111","HPHM":"津KPA298","JGSK":"2021-04-01 17:23:08.444","CDBH":"8","XSFX":"由北向南","XSFXDM":"4","KKMC":"中天大道与和惠路交口"},{"KKBH":"720861002000","HPHM":"京N9SN70","JGSK":"2021-04-01 17:23:08.462","CDBH":"11","XSFX":"由北向南","XSFXDM":"4","KKMC":"海晨道与安正路交口"},{"KKBH":"610391006","HPHM":"津KGV826","JGSK":"2021-04-01 17:23:08.464","CDBH":"5","XSFX":"由西向东","XSFXDM":"2","KKMC":"和韵路与和意路交口"},{"KKBH":"7208810040000","HPHM":"皖KEA655","JGSK":"2021-04-01 17:23:08.489","CDBH":"5","XSFX":"由西向东","XSFXDM":"2","KKMC":"海旭道与永盛路交口正向"},{"KKBH":"610401004","HPHM":"吉A30V66","JGSK":"2021-04-01 17:23:08.505","CDBH":"2","XSFX":"由东向西","XSFXDM":"1","KKMC":"和畅路与和风路交口"},{"KKBH":"7208910050000","HPHM":"豫A18A9B","JGSK":"2021-04-01 17:23:08.543","CDBH":"6","XSFX":"由西向东","XSFXDM":"2","KKMC":"海博道与安明路交口正向"},{"KKBH":"7205610020000","HPHM":"黑ADQ071","JGSK":"2021-04-01 17:23:08.625","CDBH":"1","XSFX":"由东向西","XSFXDM":"1","KKMC":"动漫北路与文三路交口正向"},{"KKBH":"610391008","HPHM":"津N80723","JGSK":"2021-04-01 17:23:08.645","CDBH":"1","XSFX":"由东向西","XSFXDM":"1","KKMC":"和韵路与和旭路交口"},{"KKBH":"720881002000","HPHM":"津E30212","JGSK":"2021-04-01 17:23:08.677","CDBH":"2","XSFX":"由东向西","XSFXDM":"1","KKMC":"海旭道与安正路交口"},{"KKBH":"610256115","HPHM":"吉A021J8","JGSK":"2021-04-01 17:23:08.68","CDBH":"5","XSFX":"由西向东","XSFXDM":"2","KKMC":"中天大道与中生大道交口"},{"KKBH":"7208610020000","HPHM":"津A7B207","JGSK":"2021-04-01 17:23:08.712","CDBH":"4","XSFX":"由西向东","XSFXDM":"2","KKMC":"海晨道与安正路交口正向"},{"KKBH":"610401004","HPHM":"津RVV670","JGSK":"2021-04-01 17:23:08.748","CDBH":"7","XSFX":"由南向北","XSFXDM":"3","KKMC":"和畅路与和风路交口"},{"KKBH":"610276124","HPHM":"冀B9ND46","JGSK":"2021-04-01 17:23:08.803","CDBH":"8","XSFX":"由南向北","XSFXDM":"3","KKMC":"中新大道与中生大道交口"},{"KKBH":"610276125","HPHM":"津AGX423","JGSK":"2021-04-01 17:23:08.842","CDBH":"4","XSFX":"由南向北","XSFXDM":"3","KKMC":"中新大道与和顺路交口"},{"KKBH":"610276125","HPHM":"津A02886F","JGSK":"2021-04-01 17:23:08.855","CDBH":"8","XSFX":"由北向南","XSFXDM":"4","KKMC":"中新大道与和顺路交口"},{"KKBH":"610256114","HPHM":"津NSY555","JGSK":"2021-04-01 17:23:08.86","CDBH":"5","XSFX":"由南向北","XSFXDM":"3","KKMC":"中天大道与和旭路交口"},{"KKBH":"610256115","HPHM":"辽PPL511","JGSK":"2021-04-01 17:23:08.861","CDBH":"4","XSFX":"由西向东","XSFXDM":"2","KKMC":"中天大道与中生大道交口"},{"KKBH":"610256112","HPHM":"吉AC163G","JGSK":"2021-04-01 17:23:08.893","CDBH":"1","XSFX":"由东向西","XSFXDM":"1","KKMC":"中天大道与中津大道交口"},{"KKBH":"711","HPHM":"鲁NF28X5","JGSK":"2021-04-01 17:23:08.937","CDBH":"8","XSFX":"由北向南","XSFXDM":"4","KKMC":"不礼让行人中新大道与和旭路交口"},{"KKBH":"610256112","HPHM":"津KL0403","JGSK":"2021-04-01 17:23:08.943","CDBH":"2","XSFX":"由东向西","XSFXDM":"1","KKMC":"中天大道与中津大道交口"},{"KKBH":"610391006","HPHM":"鲁B96JT5","JGSK":"2021-04-01 17:23:08.945","CDBH":"4","XSFX":"由西向东","XSFXDM":"2","KKMC":"和韵路与和意路交口"},{"KKBH":"720891005000","HPHM":"津D78067","JGSK":"2021-04-01 17:23:08.957","CDBH":"5","XSFX":"由西向东","XSFXDM":"2","KKMC":"海博道与安明路交口"},{"KKBH":"711","HPHM":"津AW8166","JGSK":"2021-04-01 17:23:08.968","CDBH":"2","XSFX":"由东向西","XSFXDM":"1","KKMC":"不礼让行人中新大道与和旭路交口"},{"KKBH":"720881002000","HPHM":"津EV2815","JGSK":"2021-04-01 17:23:09.025","CDBH":"10","XSFX":"由南向北","XSFXDM":"3","KKMC":"海旭道与安正路交口"},{"KKBH":"610256112","HPHM":"津MYL388","JGSK":"2021-04-01 17:23:09.036","CDBH":"11","XSFX":"由北向南","XSFXDM":"4","KKMC":"中天大道与中津大道交口"},{"KKBH":"610271010","HPHM":"津NA6510","JGSK":"2021-04-01 17:23:09.088","CDBH":"8","XSFX":"由北向南","XSFXDM":"4","KKMC":"中新大道与华五路交口"},{"KKBH":"7208610020000","HPHM":"津DYF258","JGSK":"2021-04-01 17:23:09.153","CDBH":"5","XSFX":"由西向东","XSFXDM":"2","KKMC":"海晨道与安正路交口正向"},{"KKBH":"720861002000","HPHM":"津AP6277","JGSK":"2021-04-01 17:23:09.241","CDBH":"4","XSFX":"由西向东","XSFXDM":"2","KKMC":"海晨道与安正路交口"},{"KKBH":"720861003000","HPHM":"津JSF279","JGSK":"2021-04-01 17:23:09.3","CDBH":"5","XSFX":"由西向东","XSFXDM":"2","KKMC":"海晨道与安明路交口"},{"KKBH":"7205710040000","HPHM":"闽HGV330","JGSK":"2021-04-01 17:23:09.42","CDBH":"1","XSFX":"由东向西","XSFXDM":"1","KKMC":"动漫东路与动漫中路交口正向"},{"KKBH":"7208910030000","HPHM":"车牌","JGSK":"2021-04-01 17:23:09.451","CDBH":"2","XSFX":"由东向西","XSFXDM":"1","KKMC":"海博道与安正路交口正向"},{"KKBH":"610256113","HPHM":"津NHK486","JGSK":"2021-04-01 17:23:09.488","CDBH":"8","XSFX":"由北向南","XSFXDM":"4","KKMC":"中天大道与和风路交口"},{"KKBH":"720861003000","HPHM":"鲁A1A1T2","JGSK":"2021-04-01 17:23:09.543","CDBH":"4","XSFX":"由西向东","XSFXDM":"2","KKMC":"海晨道与安明路交口"},{"KKBH":"720861003000","HPHM":"冀R1V1H2","JGSK":"2021-04-01 17:23:09.715","CDBH":"11","XSFX":"由北向南","XSFXDM":"4","KKMC":"海晨道与安明路交口"},{"KKBH":"610276124","HPHM":"津NZJ158","JGSK":"2021-04-01 17:23:09.747","CDBH":"11","XSFX":"由北向南","XSFXDM":"4","KKMC":"中新大道与中生大道交口"},{"KKBH":"610391008","HPHM":"津A06P56","JGSK":"2021-04-01 17:23:09.798","CDBH":"2","XSFX":"由东向西","XSFXDM":"1","KKMC":"和韵路与和旭路交口"},{"KKBH":"7208810020000","HPHM":"津AF55960","JGSK":"2021-04-01 17:23:09.869","CDBH":"9","XSFX":"由南向北","XSFXDM":"3","KKMC":"海旭道与安正路交口正向"},{"KKBH":"7208610030000","HPHM":"车牌","JGSK":"2021-04-01 17:23:09.91","CDBH":"8","XSFX":"由南向北","XSFXDM":"3","KKMC":"海晨道与安明路交口正向"},{"KKBH":"610256114","HPHM":"津FK3992","JGSK":"2021-04-01 17:23:09.912","CDBH":"4","XSFX":"由南向北","XSFXDM":"3","KKMC":"中天大道与和旭路交口"},{"KKBH":"720891005000","HPHM":"津E10329","JGSK":"2021-04-01 17:23:09.915","CDBH":"6","XSFX":"由西向东","XSFXDM":"2","KKMC":"海博道与安明路交口"},{"KKBH":"720891003000","HPHM":"车牌","JGSK":"2021-04-01 17:23:09.94","CDBH":"6","XSFX":"由西向东","XSFXDM":"2","KKMC":"海博道与安正路交口"},{"KKBH":"610256116","HPHM":"津RKZ842","JGSK":"2021-04-01 17:23:10.003","CDBH":"11","XSFX":"由北向南","XSFXDM":"4","KKMC":"中天大道与和顺路交口"},{"KKBH":"610256112","HPHM":"津RQR506","JGSK":"2021-04-01 17:23:10.028","CDBH":"10","XSFX":"由北向南","XSFXDM":"4","KKMC":"中天大道与中津大道交口"},{"KKBH":"720861002000","HPHM":"辽JE3109","JGSK":"2021-04-01 17:23:10.042","CDBH":"5","XSFX":"由西向东","XSFXDM":"2","KKMC":"海晨道与安正路交口"},{"KKBH":"720571004000","HPHM":"津NXL699","JGSK":"2021-04-01 17:23:10.052","CDBH":"1","XSFX":"由东向西","XSFXDM":"1","KKMC":"动漫东路与动漫中路交口"},{"KKBH":"7208910050000","HPHM":"津KT5610","JGSK":"2021-04-01 17:23:10.11","CDBH":"2","XSFX":"由东向西","XSFXDM":"1","KKMC":"海博道与安明路交口正向"},{"KKBH":"610391007","HPHM":"津AF7681","JGSK":"2021-04-01 17:23:10.13","CDBH":"3","XSFX":"由东向西","XSFXDM":"1","KKMC":"和韵路与和风路交口"},{"KKBH":"610276126","HPHM":"京QKF707","JGSK":"2021-04-01 17:23:10.141","CDBH":"7","XSFX":"由北向南","XSFXDM":"4","KKMC":"中新大道与和意路交口"},{"KKBH":"711","HPHM":"津A9U689","JGSK":"2021-04-01 17:23:10.171","CDBH":"2","XSFX":"由东向西","XSFXDM":"1","KKMC":"不礼让行人中新大道与和旭路交口"},{"KKBH":"7208910050000","HPHM":"鲁E0U032","JGSK":"2021-04-01 17:23:10.237","CDBH":"7","XSFX":"由西向东","XSFXDM":"2","KKMC":"海博道与安明路交口正向"},{"KKBH":"7205710040000","HPHM":"津J21280","JGSK":"2021-04-01 17:23:10.44","CDBH":"2","XSFX":"由东向西","XSFXDM":"1","KKMC":"动漫东路与动漫中路交口正向"},{"KKBH":"610256111","HPHM":"鲁EK8718","JGSK":"2021-04-01 17:23:10.444","CDBH":"7","XSFX":"由北向南","XSFXDM":"4","KKMC":"中天大道与和惠路交口"},{"KKBH":"7208810020000","HPHM":"津CCM018","JGSK":"2021-04-01 17:23:10.45","CDBH":"13","XSFX":"由北向南","XSFXDM":"4","KKMC":"海旭道与安正路交口正向"},{"KKBH":"711","HPHM":"津RLJ819","JGSK":"2021-04-01 17:23:10.453","CDBH":"7","XSFX":"由北向南","XSFXDM":"4","KKMC":"不礼让行人中新大道与和旭路交口"},{"KKBH":"7208810020000","HPHM":"津A3D626","JGSK":"2021-04-01 17:23:10.496","CDBH":"5","XSFX":"由西向东","XSFXDM":"2","KKMC":"海旭道与安正路交口正向"},{"KKBH":"720561002000","HPHM":"鲁H83U56","JGSK":"2021-04-01 17:23:10.505","CDBH":"1","XSFX":"由东向西","XSFXDM":"1","KKMC":"动漫北路与文三路交口"},{"KKBH":"711","HPHM":"津HXQ345","JGSK":"2021-04-01 17:23:10.516","CDBH":"5","XSFX":"由南向北","XSFXDM":"3","KKMC":"不礼让行人中新大道与和旭路交口"},{"KKBH":"7208810020000","HPHM":"冀BM19D1","JGSK":"2021-04-01 17:23:10.541","CDBH":"4","XSFX":"由东向西","XSFXDM":"1","KKMC":"海旭道与安正路交口正向"},{"KKBH":"610276126","HPHM":"津ADC0139","JGSK":"2021-04-01 17:23:10.556","CDBH":"7","XSFX":"由北向南","XSFXDM":"4","KKMC":"中新大道与和意路交口"},{"KKBH":"610391008","HPHM":"津KX9069","JGSK":"2021-04-01 17:23:10.611","CDBH":"1","XSFX":"由东向西","XSFXDM":"1","KKMC":"和韵路与和旭路交口"},{"KKBH":"610266118","HPHM":"津ADC1899","JGSK":"2021-04-01 17:23:10.637","CDBH":"10","XSFX":"由北向南","XSFXDM":"4","KKMC":"中生大道与和畅路交口"},{"KKBH":"610271008","HPHM":"车牌","JGSK":"2021-04-01 17:23:10.711","CDBH":"1","XSFX":"由南向北","XSFXDM":"3","KKMC":"中新大道与航母主题公园支路交口"},{"KKBH":"610266118","HPHM":"粤B75GN2","JGSK":"2021-04-01 17:23:10.713","CDBH":"3","XSFX":"由东向西","XSFXDM":"1","KKMC":"中生大道与和畅路交口"},{"KKBH":"7205610020000","HPHM":"津A2Z808","JGSK":"2021-04-01 17:23:10.714","CDBH":"2","XSFX":"由东向西","XSFXDM":"1","KKMC":"动漫北路与文三路交口正向"},{"KKBH":"610256112","HPHM":"京KG3216","JGSK":"2021-04-01 17:23:10.716","CDBH":"10","XSFX":"由北向南","XSFXDM":"4","KKMC":"中天大道与中津大道交口"},{"KKBH":"720871002000","HPHM":"冀B3C3F1","JGSK":"2021-04-01 17:23:10.763","CDBH":"3","XSFX":"由西向东","XSFXDM":"2","KKMC":"安正路与芳菲路交口"},{"KKBH":"610276126","HPHM":"津HLR103","JGSK":"2021-04-01 17:23:10.782","CDBH":"8","XSFX":"由北向南","XSFXDM":"4","KKMC":"中新大道与和意路交口"},{"KKBH":"7208610020000","HPHM":"冀FT236M","JGSK":"2021-04-01 17:23:10.812","CDBH":"4","XSFX":"由西向东","XSFXDM":"2","KKMC":"海晨道与安正路交口正向"},{"KKBH":"610271009","HPHM":"车牌","JGSK":"2021-04-01 17:23:10.827","CDBH":"4","XSFX":"由西向东","XSFXDM":"2","KKMC":"中新大道与泰七路交口"},{"KKBH":"610276125","HPHM":"车牌","JGSK":"2021-04-01 17:23:10.854","CDBH":"7","XSFX":"由北向南","XSFXDM":"4","KKMC":"中新大道与和顺路交口"},{"KKBH":"711","HPHM":"津JLK359","JGSK":"2021-04-01 17:23:10.856","CDBH":"8","XSFX":"由北向南","XSFXDM":"4","KKMC":"不礼让行人中新大道与和旭路交口"},{"KKBH":"610276124","HPHM":"冀BS069Q","JGSK":"2021-04-01 17:23:10.946","CDBH":"10","XSFX":"由北向南","XSFXDM":"4","KKMC":"中新大道与中生大道交口"},{"KKBH":"7208610030000","HPHM":"鲁DKV669","JGSK":"2021-04-01 17:23:10.983","CDBH":"4","XSFX":"由西向东","XSFXDM":"2","KKMC":"海晨道与安明路交口正向"},{"KKBH":"610266117","HPHM":"津JP9188","JGSK":"2021-04-01 17:23:11.002","CDBH":"7","XSFX":"由南向北","XSFXDM":"3","KKMC":"中生大道与和韵路交口"},{"KKBH":"7205710030000","HPHM":"车牌","JGSK":"2021-04-01 17:23:11.027","CDBH":"2","XSFX":"由东向西","XSFXDM":"1","KKMC":"动漫东路与文三路交口正向"},{"KKBH":"610276125","HPHM":"京P06Z72","JGSK":"2021-04-01 17:23:11.094","CDBH":"8","XSFX":"由北向南","XSFXDM":"4","KKMC":"中新大道与和顺路交口"},{"KKBH":"610251001","HPHM":"蒙ASV703","JGSK":"2021-04-01 17:23:11.1","CDBH":"4","XSFX":"由西向东","XSFXDM":"2","KKMC":"中天大道与和畅路交口"},{"KKBH":"610256112","HPHM":"津AW6080","JGSK":"2021-04-01 17:23:11.103","CDBH":"2","XSFX":"由东向西","XSFXDM":"1","KKMC":"中天大道与中津大道交口"},{"KKBH":"7205710040000","HPHM":"车牌","JGSK":"2021-04-01 17:23:11.107","CDBH":"2","XSFX":"由东向西","XSFXDM":"1","KKMC":"动漫东路与动漫中路交口正向"},{"KKBH":"7208710020000","HPHM":"津MZF286","JGSK":"2021-04-01 17:23:11.119","CDBH":"8","XSFX":"由北向南","XSFXDM":"4","KKMC":"安正路与芳菲路交口正向"},{"KKBH":"720881004000","HPHM":"皖KKU136","JGSK":"2021-04-01 17:23:11.169","CDBH":"2","XSFX":"由东向西","XSFXDM":"1","KKMC":"海旭道与永盛路交口"},{"KKBH":"7208810050000","HPHM":"津HKK680","JGSK":"2021-04-01 17:23:11.207","CDBH":"9","XSFX":"由北向南","XSFXDM":"4","KKMC":"海旭道与明盛路交口正向"},{"KKBH":"610276125","HPHM":"京NV0475","JGSK":"2021-04-01 17:23:11.243","CDBH":"5","XSFX":"由南向北","XSFXDM":"3","KKMC":"中新大道与和顺路交口"},{"KKBH":"610256114","HPHM":"津MK9875","JGSK":"2021-04-01 17:23:11.284","CDBH":"4","XSFX":"由南向北","XSFXDM":"3","KKMC":"中天大道与和旭路交口"},{"KKBH":"610401004","HPHM":"鲁AV52Y3","JGSK":"2021-04-01 17:23:11.306","CDBH":"1","XSFX":"由东向西","XSFXDM":"1","KKMC":"和畅路与和风路交口"},{"KKBH":"7208610030000","HPHM":"冀R39Q19","JGSK":"2021-04-01 17:23:11.308","CDBH":"2","XSFX":"由东向西","XSFXDM":"1","KKMC":"海晨道与安明路交口正向"},{"KKBH":"610256113","HPHM":"浙B0VG06","JGSK":"2021-04-01 17:23:11.309","CDBH":"7","XSFX":"由北向南","XSFXDM":"4","KKMC":"中天大道与和风路交口"},{"KKBH":"7205410040000","HPHM":"津H68197","JGSK":"2021-04-01 17:23:11.36","CDBH":"2","XSFX":"由东向西","XSFXDM":"1","KKMC":"动漫环路东与动漫中路交口正向"},{"KKBH":"610256115","HPHM":"津JLG660","JGSK":"2021-04-01 17:23:11.565","CDBH":"11","XSFX":"由北向南","XSFXDM":"4","KKMC":"中天大道与中生大道交口"},{"KKBH":"610271010","HPHM":"津NUH626","JGSK":"2021-04-01 17:23:11.568","CDBH":"7","XSFX":"由北向南","XSFXDM":"4","KKMC":"中新大道与华五路交口"},{"KKBH":"610256114","HPHM":"晋EEG313","JGSK":"2021-04-01 17:23:11.595","CDBH":"6","XSFX":"由南向北","XSFXDM":"3","KKMC":"中天大道与和旭路交口"},{"KKBH":"610401005","HPHM":"津LT8819","JGSK":"2021-04-01 17:23:11.64","CDBH":"7","XSFX":"由南向北","XSFXDM":"3","KKMC":"和畅路与和顺路交口"},{"KKBH":"720881002000","HPHM":"津QJ3780","JGSK":"2021-04-01 17:23:11.743","CDBH":"4","XSFX":"由东向西","XSFXDM":"1","KKMC":"海旭道与安正路交口"},{"KKBH":"720891005000","HPHM":"豫A18A9B","JGSK":"2021-04-01 17:23:11.763","CDBH":"6","XSFX":"由西向东","XSFXDM":"2","KKMC":"海博道与安明路交口"},{"KKBH":"610266117","HPHM":"鲁NZQ931","JGSK":"2021-04-01 17:23:11.769","CDBH":"6","XSFX":"由西向东","XSFXDM":"2","KKMC":"中生大道与和韵路交口"},{"KKBH":"720891003000","HPHM":"车牌","JGSK":"2021-04-01 17:23:11.784","CDBH":"6","XSFX":"由西向东","XSFXDM":"2","KKMC":"海博道与安正路交口"},{"KKBH":"610266118","HPHM":"辽A0R19V","JGSK":"2021-04-01 17:23:11.809","CDBH":"7","XSFX":"由南向北","XSFXDM":"3","KKMC":"中生大道与和畅路交口"},{"KKBH":"7208810020000","HPHM":"津A5Z544","JGSK":"2021-04-01 17:23:11.912","CDBH":"2","XSFX":"由东向西","XSFXDM":"1","KKMC":"海旭道与安正路交口正向"},{"KKBH":"7208610020000","HPHM":"津DXS156","JGSK":"2021-04-01 17:23:11.93","CDBH":"5","XSFX":"由西向东","XSFXDM":"2","KKMC":"海晨道与安正路交口正向"},{"KKBH":"610256115","HPHM":"辽PPL511","JGSK":"2021-04-01 17:23:11.96","CDBH":"4","XSFX":"由西向东","XSFXDM":"2","KKMC":"中天大道与中生大道交口"},{"KKBH":"720861002000","HPHM":"鲁VD1G85","JGSK":"2021-04-01 17:23:11.961","CDBH":"4","XSFX":"由西向东","XSFXDM":"2","KKMC":"海晨道与安正路交口"},{"KKBH":"610256112","HPHM":"津A2N752","JGSK":"2021-04-01 17:23:11.962","CDBH":"8","XSFX":"由南向北","XSFXDM":"3","KKMC":"中天大道与中津大道交口"},{"KKBH":"720861002000","HPHM":"辽B6H18P","JGSK":"2021-04-01 17:23:11.962","CDBH":"5","XSFX":"由西向东","XSFXDM":"2","KKMC":"海晨道与安正路交口"},{"KKBH":"610271009","HPHM":"冀R9G0Q0","JGSK":"2021-04-01 17:23:11.968","CDBH":"10","XSFX":"由北向南","XSFXDM":"4","KKMC":"中新大道与泰七路交口"},{"KKBH":"610256115","HPHM":"津GCX188","JGSK":"2021-04-01 17:23:11.978","CDBH":"11","XSFX":"由北向南","XSFXDM":"4","KKMC":"中天大道与中生大道交口"},{"KKBH":"720891005000","HPHM":"津A8W199","JGSK":"2021-04-01 17:23:11.999","CDBH":"7","XSFX":"由西向东","XSFXDM":"2","KKMC":"海博道与安明路交口"},{"KKBH":"720891003000","HPHM":"车牌","JGSK":"2021-04-01 17:23:12.017","CDBH":"2","XSFX":"由东向西","XSFXDM":"1","KKMC":"海博道与安正路交口"},{"KKBH":"610256113","HPHM":"冀DY251W","JGSK":"2021-04-01 17:23:12.019","CDBH":"8","XSFX":"由北向南","XSFXDM":"4","KKMC":"中天大道与和风路交口"},{"KKBH":"610256113","HPHM":"冀B6F6Z0","JGSK":"2021-04-01 17:23:12.023","CDBH":"8","XSFX":"由北向南","XSFXDM":"4","KKMC":"中天大道与和风路交口"},{"KKBH":"7208910060000","HPHM":"冀R28K25","JGSK":"2021-04-01 17:23:12.153","CDBH":"7","XSFX":"由西向东","XSFXDM":"2","KKMC":"海博道与永盛路交口正向"},{"KKBH":"720881002000","HPHM":"冀B2MG65","JGSK":"2021-04-01 17:23:12.168","CDBH":"7","XSFX":"由西向东","XSFXDM":"2","KKMC":"海旭道与安正路交口"},{"KKBH":"610271010","HPHM":"津C87C89","JGSK":"2021-04-01 17:23:12.209","CDBH":"8","XSFX":"由北向南","XSFXDM":"4","KKMC":"中新大道与华五路交口"},{"KKBH":"610256114","HPHM":"津HJC595","JGSK":"2021-04-01 17:23:12.234","CDBH":"4","XSFX":"由南向北","XSFXDM":"3","KKMC":"中天大道与和旭路交口"},{"KKBH":"7205610020000","HPHM":"津NBT816","JGSK":"2021-04-01 17:23:12.285","CDBH":"6","XSFX":"由北向南","XSFXDM":"4","KKMC":"动漫北路与文三路交口正向"},{"KKBH":"1250","HPHM":"津DCQ822","JGSK":"2021-04-01 17:23:12.313","CDBH":"2","XSFX":"由东向西","XSFXDM":"1","KKMC":"中滨大道与盛三街交口正向"},{"KKBH":"610256112","HPHM":"津MFS108","JGSK":"2021-04-01 17:23:12.362","CDBH":"4","XSFX":"由西向东","XSFXDM":"2","KKMC":"中天大道与中津大道交口"},{"KKBH":"610391006","HPHM":"津C28Z39","JGSK":"2021-04-01 17:23:12.458","CDBH":"4","XSFX":"由西向东","XSFXDM":"2","KKMC":"和韵路与和意路交口"},{"KKBH":"7208810020000","HPHM":"津DNN378","JGSK":"2021-04-01 17:23:12.499","CDBH":"9","XSFX":"由南向北","XSFXDM":"3","KKMC":"海旭道与安正路交口正向"},{"KKBH":"720561002000","HPHM":"蒙ADQ071","JGSK":"2021-04-01 17:23:12.51","CDBH":"1","XSFX":"由东向西","XSFXDM":"1","KKMC":"动漫北路与文三路交口"},{"KKBH":"610261003000","HPHM":"鄂EF81X0","JGSK":"2021-04-01 17:23:12.528","CDBH":"17","XSFX":"由北向南","XSFXDM":"4","KKMC":"中生大道与静湖南路交口"},{"KKBH":"610256112","HPHM":"津RQR506","JGSK":"2021-04-01 17:23:12.551","CDBH":"11","XSFX":"由北向南","XSFXDM":"4","KKMC":"中天大道与中津大道交口"},{"KKBH":"610271008","HPHM":"津MJ5510","JGSK":"2021-04-01 17:23:12.554","CDBH":"1","XSFX":"由南向北","XSFXDM":"3","KKMC":"中新大道与航母主题公园支路交口"},{"KKBH":"711","HPHM":"晋FCM656","JGSK":"2021-04-01 17:23:12.617","CDBH":"7","XSFX":"由北向南","XSFXDM":"4","KKMC":"不礼让行人中新大道与和旭路交口"},{"KKBH":"720891005000","HPHM":"津KT5610","JGSK":"2021-04-01 17:23:12.627","CDBH":"2","XSFX":"由东向西","XSFXDM":"1","KKMC":"海博道与安明路交口"},{"KKBH":"610266118","HPHM":"冀ED607G","JGSK":"2021-04-01 17:23:12.632","CDBH":"8","XSFX":"由南向北","XSFXDM":"3","KKMC":"中生大道与和畅路交口"},{"KKBH":"610286127","HPHM":"津JQE928","JGSK":"2021-04-01 17:23:12.666","CDBH":"7","XSFX":"由南向北","XSFXDM":"3","KKMC":"中津大道与和畅路交口"},{"KKBH":"711","HPHM":"津A8V877","JGSK":"2021-04-01 17:23:12.671","CDBH":"5","XSFX":"由南向北","XSFXDM":"3","KKMC":"不礼让行人中新大道与和旭路交口"},{"KKBH":"7208910050000","HPHM":"冀B1EC65","JGSK":"2021-04-01 17:23:12.692","CDBH":"6","XSFX":"由西向东","XSFXDM":"2","KKMC":"海博道与安明路交口正向"},{"KKBH":"610276126","HPHM":"冀B3D99G","JGSK":"2021-04-01 17:23:12.701","CDBH":"8","XSFX":"由北向南","XSFXDM":"4","KKMC":"中新大道与和意路交口"},{"KKBH":"610276124","HPHM":"津CZ1353","JGSK":"2021-04-01 17:23:12.737","CDBH":"11","XSFX":"由北向南","XSFXDM":"4","KKMC":"中新大道与中生大道交口"},{"KKBH":"720881002000","HPHM":"津A7B779","JGSK":"2021-04-01 17:23:12.737","CDBH":"2","XSFX":"由东向西","XSFXDM":"1","KKMC":"海旭道与安正路交口"},{"KKBH":"7208810020000","HPHM":"车牌","JGSK":"2021-04-01 17:23:12.769","CDBH":"4","XSFX":"由东向西","XSFXDM":"1","KKMC":"海旭道与安正路交口正向"},{"KKBH":"720881004000","HPHM":"皖KEA655","JGSK":"2021-04-01 17:23:12.792","CDBH":"10","XSFX":"由西向东","XSFXDM":"2","KKMC":"海旭道与永盛路交口"},{"KKBH":"610276126","HPHM":"津HK7202","JGSK":"2021-04-01 17:23:12.886","CDBH":"2","XSFX":"由东向西","XSFXDM":"1","KKMC":"中新大道与和意路交口"},{"KKBH":"7209010020000","HPHM":"豫P9R722","JGSK":"2021-04-01 17:23:12.887","CDBH":"1","XSFX":"由东向西","XSFXDM":"1","KKMC":"玉林道与安正路交口正向"},{"KKBH":"610391006","HPHM":"津A5P620","JGSK":"2021-04-01 17:23:12.939","CDBH":"5","XSFX":"由西向东","XSFXDM":"2","KKMC":"和韵路与和意路交口"},{"KKBH":"610266118","HPHM":"冀B3Z9F6","JGSK":"2021-04-01 17:23:12.951","CDBH":"8","XSFX":"由南向北","XSFXDM":"3","KKMC":"中生大道与和畅路交口"},{"KKBH":"610266118","HPHM":"津DWY972","JGSK":"2021-04-01 17:23:12.981","CDBH":"10","XSFX":"由北向南","XSFXDM":"4","KKMC":"中生大道与和畅路交口"},{"KKBH":"610271009","HPHM":"冀B185D3","JGSK":"2021-04-01 17:23:12.992","CDBH":"8","XSFX":"由南向北","XSFXDM":"3","KKMC":"中新大道与泰七路交口"},{"KKBH":"610401004","HPHM":"津RVV670","JGSK":"2021-04-01 17:23:13.027","CDBH":"7","XSFX":"由南向北","XSFXDM":"3","KKMC":"和畅路与和风路交口"},{"KKBH":"610256112","HPHM":"冀BL083Q","JGSK":"2021-04-01 17:23:13.067","CDBH":"10","XSFX":"由北向南","XSFXDM":"4","KKMC":"中天大道与中津大道交口"},{"KKBH":"610276125","HPHM":"津RLN892","JGSK":"2021-04-01 17:23:13.082","CDBH":"4","XSFX":"由南向北","XSFXDM":"3","KKMC":"中新大道与和顺路交口"},{"KKBH":"720881002000","HPHM":"津A3D626","JGSK":"2021-04-01 17:23:13.084","CDBH":"6","XSFX":"由西向东","XSFXDM":"2","KKMC":"海旭道与安正路交口"},{"KKBH":"610271010","HPHM":"津A01V83","JGSK":"2021-04-01 17:23:13.112","CDBH":"7","XSFX":"由北向南","XSFXDM":"4","KKMC":"中新大道与华五路交口"},{"KKBH":"610276124","HPHM":"津N05150","JGSK":"2021-04-01 17:23:13.181","CDBH":"11","XSFX":"由北向南","XSFXDM":"4","KKMC":"中新大道与中生大道交口"},{"KKBH":"610276124","HPHM":"津A08768D","JGSK":"2021-04-01 17:23:13.197","CDBH":"8","XSFX":"由南向北","XSFXDM":"3","KKMC":"中新大道与中生大道交口"},{"KKBH":"610391006","HPHM":"津H51133","JGSK":"2021-04-01 17:23:13.204","CDBH":"4","XSFX":"由西向东","XSFXDM":"2","KKMC":"和韵路与和意路交口"},{"KKBH":"720571004000","HPHM":"闽HGV330","JGSK":"2021-04-01 17:23:13.249","CDBH":"1","XSFX":"由东向西","XSFXDM":"1","KKMC":"动漫东路与动漫中路交口"},{"KKBH":"7208610020000","HPHM":"津HDM727","JGSK":"2021-04-01 17:23:13.29","CDBH":"4","XSFX":"由西向东","XSFXDM":"2","KKMC":"海晨道与安正路交口正向"},{"KKBH":"711","HPHM":"津C29V78","JGSK":"2021-04-01 17:23:13.332","CDBH":"8","XSFX":"由北向南","XSFXDM":"4","KKMC":"不礼让行人中新大道与和旭路交口"},{"KKBH":"7208910050000","HPHM":"津APG981","JGSK":"2021-04-01 17:23:13.392","CDBH":"3","XSFX":"由东向西","XSFXDM":"1","KKMC":"海博道与安明路交口正向"},{"KKBH":"610276125","HPHM":"津E23682","JGSK":"2021-04-01 17:23:13.426","CDBH":"7","XSFX":"由北向南","XSFXDM":"4","KKMC":"中新大道与和顺路交口"},{"KKBH":"720861002000","HPHM":"津A5S408","JGSK":"2021-04-01 17:23:13.562","CDBH":"5","XSFX":"由西向东","XSFXDM":"2","KKMC":"海晨道与安正路交口"},{"KKBH":"610276126","HPHM":"津JYD809","JGSK":"2021-04-01 17:23:13.581","CDBH":"7","XSFX":"由北向南","XSFXDM":"4","KKMC":"中新大道与和意路交口"},{"KKBH":"610256113","HPHM":"津A1K297","JGSK":"2021-04-01 17:23:13.597","CDBH":"7","XSFX":"由北向南","XSFXDM":"4","KKMC":"中天大道与和风路交口"},{"KKBH":"610266118","HPHM":"车牌","JGSK":"2021-04-01 17:23:13.604","CDBH":"3","XSFX":"由东向西","XSFXDM":"1","KKMC":"中生大道与和畅路交口"},{"KKBH":"720891004000","HPHM":"津GZY972","JGSK":"2021-04-01 17:23:13.695","CDBH":"4","XSFX":"由西向东","XSFXDM":"2","KKMC":"海博道与安平路交口"},{"KKBH":"610266117","HPHM":"吉CQE718","JGSK":"2021-04-01 17:23:13.709","CDBH":"5","XSFX":"由西向东","XSFXDM":"2","KKMC":"中生大道与和韵路交口"},{"KKBH":"610401005","HPHM":"津RKL668","JGSK":"2021-04-01 17:23:13.733","CDBH":"1","XSFX":"由东向西","XSFXDM":"1","KKMC":"和畅路与和顺路交口"},{"KKBH":"610256112","HPHM":"冀BV855F","JGSK":"2021-04-01 17:23:13.739","CDBH":"4","XSFX":"由西向东","XSFXDM":"2","KKMC":"中天大道与中津大道交口"},{"KKBH":"720861003000","HPHM":"津DXJ105","JGSK":"2021-04-01 17:23:13.778","CDBH":"4","XSFX":"由西向东","XSFXDM":"2","KKMC":"海晨道与安明路交口"},{"KKBH":"610256116","HPHM":"津RKZ842","JGSK":"2021-04-01 17:23:13.829","CDBH":"12","XSFX":"由北向南","XSFXDM":"4","KKMC":"中天大道与和顺路交口"},{"KKBH":"720561002000","HPHM":"津A2Z808","JGSK":"2021-04-01 17:23:13.864","CDBH":"2","XSFX":"由东向西","XSFXDM":"1","KKMC":"动漫北路与文三路交口"},{"KKBH":"610276125","HPHM":"津K74511","JGSK":"2021-04-01 17:23:13.874","CDBH":"4","XSFX":"由南向北","XSFXDM":"3","KKMC":"中新大道与和顺路交口"},{"KKBH":"7280310020000","HPHM":"车牌","JGSK":"2021-04-01 17:23:13.901","CDBH":"2","XSFX":"由东向西","XSFXDM":"1","KKMC":"动漫中路与文一路交口正向"},{"KKBH":"720891005000","HPHM":"鲁E0U032","JGSK":"2021-04-01 17:23:13.917","CDBH":"7","XSFX":"由西向东","XSFXDM":"2","KKMC":"海博道与安明路交口"},{"KKBH":"610286127","HPHM":"冀EZM587","JGSK":"2021-04-01 17:23:13.96","CDBH":"6","XSFX":"由西向东","XSFXDM":"2","KKMC":"中津大道与和畅路交口"},{"KKBH":"711","HPHM":"冀JDX715","JGSK":"2021-04-01 17:23:14.01","CDBH":"2","XSFX":"由东向西","XSFXDM":"1","KKMC":"不礼让行人中新大道与和旭路交口"},{"KKBH":"720891003000","HPHM":"津C196P5","JGSK":"2021-04-01 17:23:14.02","CDBH":"2","XSFX":"由东向西","XSFXDM":"1","KKMC":"海博道与安正路交口"},{"KKBH":"720861002000","HPHM":"津AD89488","JGSK":"2021-04-01 17:23:14.042","CDBH":"4","XSFX":"由西向东","XSFXDM":"2","KKMC":"海晨道与安正路交口"},{"KKBH":"610271010","HPHM":"津ASK988","JGSK":"2021-04-01 17:23:14.044","CDBH":"8","XSFX":"由北向南","XSFXDM":"4","KKMC":"中新大道与华五路交口"},{"KKBH":"610271010","HPHM":"津N15726","JGSK":"2021-04-01 17:23:14.048","CDBH":"8","XSFX":"由北向南","XSFXDM":"4","KKMC":"中新大道与华五路交口"},{"KKBH":"720891004000","HPHM":"车牌","JGSK":"2021-04-01 17:23:14.081","CDBH":"9","XSFX":"由南向北","XSFXDM":"3","KKMC":"海博道与安平路交口"},{"KKBH":"610271009","HPHM":"冀BR3357","JGSK":"2021-04-01 17:23:14.14","CDBH":"11","XSFX":"由北向南","XSFXDM":"4","KKMC":"中新大道与泰七路交口"},{"KKBH":"610276124","HPHM":"豫N9567Y","JGSK":"2021-04-01 17:23:14.145","CDBH":"1","XSFX":"由东向西","XSFXDM":"1","KKMC":"中新大道与中生大道交口"},{"KKBH":"610266117","HPHM":"车牌","JGSK":"2021-04-01 17:23:14.154","CDBH":"9","XSFX":"由南向北","XSFXDM":"3","KKMC":"中生大道与和韵路交口"},{"KKBH":"610251001","HPHM":"津GQL676","JGSK":"2021-04-01 17:23:14.255","CDBH":"2","XSFX":"由东向西","XSFXDM":"1","KKMC":"中天大道与和畅路交口"},{"KKBH":"7208810020000","HPHM":"津C6N968","JGSK":"2021-04-01 17:23:14.283","CDBH":"13","XSFX":"由北向南","XSFXDM":"4","KKMC":"海旭道与安正路交口正向"},{"KKBH":"610256116","HPHM":"鲁M185AH","JGSK":"2021-04-01 17:23:14.312","CDBH":"11","XSFX":"由北向南","XSFXDM":"4","KKMC":"中天大道与和顺路交口"},{"KKBH":"720891003000","HPHM":"津KCM668","JGSK":"2021-04-01 17:23:14.335","CDBH":"7","XSFX":"由南向北","XSFXDM":"3","KKMC":"海博道与安正路交口"},{"KKBH":"610391006","HPHM":"津RKB385","JGSK":"2021-04-01 17:23:14.338","CDBH":"4","XSFX":"由西向东","XSFXDM":"2","KKMC":"和韵路与和意路交口"},{"KKBH":"7208910040000","HPHM":"津C11H81","JGSK":"2021-04-01 17:23:14.358","CDBH":"6","XSFX":"由西向东","XSFXDM":"2","KKMC":"海博道与安平路交口正向"},{"KKBH":"720571004000","HPHM":"津J21280","JGSK":"2021-04-01 17:23:14.371","CDBH":"2","XSFX":"由东向西","XSFXDM":"1","KKMC":"动漫东路与动漫中路交口"},{"KKBH":"610276125","HPHM":"冀R9280S","JGSK":"2021-04-01 17:23:14.374","CDBH":"8","XSFX":"由北向南","XSFXDM":"4","KKMC":"中新大道与和顺路交口"},{"KKBH":"610271009","HPHM":"津HCP685","JGSK":"2021-04-01 17:23:14.386","CDBH":"10","XSFX":"由北向南","XSFXDM":"4","KKMC":"中新大道与泰七路交口"},{"KKBH":"610266117","HPHM":"津HLW075","JGSK":"2021-04-01 17:23:14.395","CDBH":"2","XSFX":"由东向西","XSFXDM":"1","KKMC":"中生大道与和韵路交口"},{"KKBH":"610256113","HPHM":"津NHK486","JGSK":"2021-04-01 17:23:14.419","CDBH":"8","XSFX":"由北向南","XSFXDM":"4","KKMC":"中天大道与和风路交口"},{"KKBH":"720861003000","HPHM":"冀R39Q19","JGSK":"2021-04-01 17:23:14.474","CDBH":"2","XSFX":"由东向西","XSFXDM":"1","KKMC":"海晨道与安明路交口"},{"KKBH":"7205710030000","HPHM":"车牌","JGSK":"2021-04-01 17:23:14.52","CDBH":"4","XSFX":"由西向东","XSFXDM":"2","KKMC":"动漫东路与文三路交口正向"},{"KKBH":"610276124","HPHM":"津LM9807","JGSK":"2021-04-01 17:23:14.522","CDBH":"6","XSFX":"由西向东","XSFXDM":"2","KKMC":"中新大道与中生大道交口"},{"KKBH":"610276124","HPHM":"鲁GW7G28","JGSK":"2021-04-01 17:23:14.555","CDBH":"7","XSFX":"由南向北","XSFXDM":"3","KKMC":"中新大道与中生大道交口"},{"KKBH":"610316142000","HPHM":"津DCQ822","JGSK":"2021-04-01 17:23:14.566","CDBH":"2","XSFX":"由东向西","XSFXDM":"1","KKMC":"中滨大道与盛三街交口"},{"KKBH":"610256112","HPHM":"冀B26338","JGSK":"2021-04-01 17:23:14.582","CDBH":"11","XSFX":"由北向南","XSFXDM":"4","KKMC":"中天大道与中津大道交口"},{"KKBH":"720881004000","HPHM":"浙G1E5Q2","JGSK":"2021-04-01 17:23:14.688","CDBH":"2","XSFX":"由东向西","XSFXDM":"1","KKMC":"海旭道与永盛路交口"},{"KKBH":"7208610030000","HPHM":"津MNM135","JGSK":"2021-04-01 17:23:14.712","CDBH":"5","XSFX":"由西向东","XSFXDM":"2","KKMC":"海晨道与安明路交口正向"},{"KKBH":"610256114","HPHM":"津C587T1","JGSK":"2021-04-01 17:23:14.717","CDBH":"4","XSFX":"由南向北","XSFXDM":"3","KKMC":"中天大道与和旭路交口"},{"KKBH":"610266117","HPHM":"冀B6F0Z1","JGSK":"2021-04-01 17:23:14.749","CDBH":"6","XSFX":"由西向东","XSFXDM":"2","KKMC":"中生大道与和韵路交口"},{"KKBH":"610276125","HPHM":"津N71816","JGSK":"2021-04-01 17:23:14.762","CDBH":"5","XSFX":"由南向北","XSFXDM":"3","KKMC":"中新大道与和顺路交口"},{"KKBH":"720881002000","HPHM":"津ADV566","JGSK":"2021-04-01 17:23:14.788","CDBH":"4","XSFX":"由东向西","XSFXDM":"1","KKMC":"海旭道与安正路交口"},{"KKBH":"610271010","HPHM":"冀B2SQ58","JGSK":"2021-04-01 17:23:14.849","CDBH":"7","XSFX":"由北向南","XSFXDM":"4","KKMC":"中新大道与华五路交口"},{"KKBH":"610276125","HPHM":"车牌","JGSK":"2021-04-01 17:23:14.972","CDBH":"8","XSFX":"由北向南","XSFXDM":"4","KKMC":"中新大道与和顺路交口"},{"KKBH":"610391007","HPHM":"车牌","JGSK":"2021-04-01 17:23:15.014","CDBH":"7","XSFX":"由南向北","XSFXDM":"3","KKMC":"和韵路与和风路交口"},{"KKBH":"7208910030000","HPHM":"鲁AC1T20","JGSK":"2021-04-01 17:23:15.046","CDBH":"4","XSFX":"由西向东","XSFXDM":"2","KKMC":"海博道与安正路交口正向"},{"KKBH":"610256113","HPHM":"浙B0VG06","JGSK":"2021-04-01 17:23:15.066","CDBH":"7","XSFX":"由北向南","XSFXDM":"4","KKMC":"中天大道与和风路交口"},{"KKBH":"711","HPHM":"津A9Y327","JGSK":"2021-04-01 17:23:15.073","CDBH":"5","XSFX":"由南向北","XSFXDM":"3","KKMC":"不礼让行人中新大道与和旭路交口"},{"KKBH":"610276125","HPHM":"鲁A3H09E","JGSK":"2021-04-01 17:23:15.084","CDBH":"4","XSFX":"由南向北","XSFXDM":"3","KKMC":"中新大道与和顺路交口"},{"KKBH":"711","HPHM":"津ADB1068","JGSK":"2021-04-01 17:23:15.177","CDBH":"7","XSFX":"由北向南","XSFXDM":"4","KKMC":"不礼让行人中新大道与和旭路交口"},{"KKBH":"720541004000","HPHM":"津H68197","JGSK":"2021-04-01 17:23:15.195","CDBH":"2","XSFX":"由东向西","XSFXDM":"1","KKMC":"动漫环路东与动漫中路交口"},{"KKBH":"610266118","HPHM":"津RAE905","JGSK":"2021-04-01 17:23:15.204","CDBH":"7","XSFX":"由南向北","XSFXDM":"3","KKMC":"中生大道与和畅路交口"},{"KKBH":"720881002000","HPHM":"津A5Z544","JGSK":"2021-04-01 17:23:15.217","CDBH":"2","XSFX":"由东向西","XSFXDM":"1","KKMC":"海旭道与安正路交口"},{"KKBH":"610256111","HPHM":"津AF52765","JGSK":"2021-04-01 17:23:15.226","CDBH":"1","XSFX":"由西向东","XSFXDM":"2","KKMC":"中天大道与和惠路交口"},{"KKBH":"610266117","HPHM":"豫PC3K36","JGSK":"2021-04-01 17:23:15.23","CDBH":"4","XSFX":"由西向东","XSFXDM":"2","KKMC":"中生大道与和韵路交口"},{"KKBH":"720861002000","HPHM":"津DYF258","JGSK":"2021-04-01 17:23:15.24","CDBH":"5","XSFX":"由西向东","XSFXDM":"2","KKMC":"海晨道与安正路交口"},{"KKBH":"610401005","HPHM":"车牌","JGSK":"2021-04-01 17:23:15.247","CDBH":"3","XSFX":"由东向西","XSFXDM":"1","KKMC":"和畅路与和顺路交口"},{"KKBH":"610271009","HPHM":"车牌","JGSK":"2021-04-01 17:23:15.25","CDBH":"5","XSFX":"由西向东","XSFXDM":"2","KKMC":"中新大道与泰七路交口"},{"KKBH":"610276124","HPHM":"鲁B13U0N","JGSK":"2021-04-01 17:23:15.261","CDBH":"10","XSFX":"由北向南","XSFXDM":"4","KKMC":"中新大道与中生大道交口"},{"KKBH":"610271009","HPHM":"津Q90053","JGSK":"2021-04-01 17:23:15.294","CDBH":"7","XSFX":"由南向北","XSFXDM":"3","KKMC":"中新大道与泰七路交口"},{"KKBH":"7208810020000","HPHM":"津MBB369","JGSK":"2021-04-01 17:23:15.317","CDBH":"10","XSFX":"由南向北","XSFXDM":"3","KKMC":"海旭道与安正路交口正向"},{"KKBH":"711","HPHM":"冀J66G21","JGSK":"2021-04-01 17:23:15.335","CDBH":"8","XSFX":"由北向南","XSFXDM":"4","KKMC":"不礼让行人中新大道与和旭路交口"},{"KKBH":"610271008","HPHM":"车牌","JGSK":"2021-04-01 17:23:15.395","CDBH":"5","XSFX":"由北向南","XSFXDM":"4","KKMC":"中新大道与航母主题公园支路交口"},{"KKBH":"610276125","HPHM":"津A2D865","JGSK":"2021-04-01 17:23:15.413","CDBH":"7","XSFX":"由北向南","XSFXDM":"4","KKMC":"中新大道与和顺路交口"},{"KKBH":"610256112","HPHM":"津A2N752","JGSK":"2021-04-01 17:23:15.534","CDBH":"9","XSFX":"由南向北","XSFXDM":"3","KKMC":"中天大道与中津大道交口"},{"KKBH":"720891004000","HPHM":"津C11H81","JGSK":"2021-04-01 17:23:15.535","CDBH":"5","XSFX":"由西向东","XSFXDM":"2","KKMC":"海博道与安平路交口"},{"KKBH":"720891003000","HPHM":"津M8N096","JGSK":"2021-04-01 17:23:15.536","CDBH":"2","XSFX":"由东向西","XSFXDM":"1","KKMC":"海博道与安正路交口"},{"KKBH":"7280310030000","HPHM":"津CDB298","JGSK":"2021-04-01 17:23:15.658","CDBH":"3","XSFX":"由南向北","XSFXDM":"3","KKMC":"动漫中路与文二路交口正向"},{"KKBH":"720891005000","HPHM":"津APG981","JGSK":"2021-04-01 17:23:15.809","CDBH":"3","XSFX":"由东向西","XSFXDM":"1","KKMC":"海博道与安明路交口"},{"KKBH":"610286127","HPHM":"津JQE928","JGSK":"2021-04-01 17:23:15.885","CDBH":"8","XSFX":"由南向北","XSFXDM":"3","KKMC":"中津大道与和畅路交口"},{"KKBH":"7208710020000","HPHM":"津C286Q3","JGSK":"2021-04-01 17:23:15.932","CDBH":"5","XSFX":"由南向北","XSFXDM":"3","KKMC":"安正路与芳菲路交口正向"},{"KKBH":"610256113","HPHM":"冀B6F6Z0","JGSK":"2021-04-01 17:23:15.945","CDBH":"8","XSFX":"由北向南","XSFXDM":"4","KKMC":"中天大道与和风路交口"},{"KKBH":"610256115","HPHM":"津HHZ805","JGSK":"2021-04-01 17:23:15.97","CDBH":"4","XSFX":"由西向东","XSFXDM":"2","KKMC":"中天大道与中生大道交口"},{"KKBH":"610276124","HPHM":"豫A585WM","JGSK":"2021-04-01 17:23:15.981","CDBH":"11","XSFX":"由北向南","XSFXDM":"4","KKMC":"中新大道与中生大道交口"},{"KKBH":"610266118","HPHM":"冀AT899G","JGSK":"2021-04-01 17:23:15.981","CDBH":"8","XSFX":"由南向北","XSFXDM":"3","KKMC":"中生大道与和畅路交口"},{"KKBH":"610256115","HPHM":"津RCM535","JGSK":"2021-04-01 17:23:15.993","CDBH":"1","XSFX":"由东向西","XSFXDM":"1","KKMC":"中天大道与中生大道交口"},{"KKBH":"610276124","HPHM":"津RRR762","JGSK":"2021-04-01 17:23:16.03","CDBH":"11","XSFX":"由北向南","XSFXDM":"4","KKMC":"中新大道与中生大道交口"},{"KKBH":"720891005000","HPHM":"冀B1EC65","JGSK":"2021-04-01 17:23:16.077","CDBH":"6","XSFX":"由西向东","XSFXDM":"2","KKMC":"海博道与安明路交口"},{"KKBH":"7208110020000","HPHM":"鲁F536SU","JGSK":"2021-04-01 17:23:16.091","CDBH":"1","XSFX":"由东向西","XSFXDM":"1","KKMC":"动漫南路与文一路交口正向"},{"KKBH":"610256111","HPHM":"津KKT756","JGSK":"2021-04-01 17:23:16.118","CDBH":"7","XSFX":"由北向南","XSFXDM":"4","KKMC":"中天大道与和惠路交口"},{"KKBH":"610276126","HPHM":"津ADC0139","JGSK":"2021-04-01 17:23:16.141","CDBH":"7","XSFX":"由北向南","XSFXDM":"4","KKMC":"中新大道与和意路交口"},{"KKBH":"610276125","HPHM":"津MUE628","JGSK":"2021-04-01 17:23:16.234","CDBH":"5","XSFX":"由南向北","XSFXDM":"3","KKMC":"中新大道与和顺路交口"},{"KKBH":"610266118","HPHM":"津J10169","JGSK":"2021-04-01 17:23:16.249","CDBH":"2","XSFX":"由东向西","XSFXDM":"1","KKMC":"中生大道与和畅路交口"},{"KKBH":"610276125","HPHM":"津G83272","JGSK":"2021-04-01 17:23:16.308","CDBH":"7","XSFX":"由北向南","XSFXDM":"4","KKMC":"中新大道与和顺路交口"},{"KKBH":"610266118","HPHM":"津DWY972","JGSK":"2021-04-01 17:23:16.397","CDBH":"11","XSFX":"由北向南","XSFXDM":"4","KKMC":"中生大道与和畅路交口"},{"KKBH":"720861002000","HPHM":"津A7B207","JGSK":"2021-04-01 17:23:16.444","CDBH":"4","XSFX":"由西向东","XSFXDM":"2","KKMC":"海晨道与安正路交口"},{"KKBH":"7208610030000","HPHM":"津RTQ362","JGSK":"2021-04-01 17:23:16.512","CDBH":"4","XSFX":"由西向东","XSFXDM":"2","KKMC":"海晨道与安明路交口正向"},{"KKBH":"610266118","HPHM":"辽A0R19V","JGSK":"2021-04-01 17:23:16.528","CDBH":"8","XSFX":"由南向北","XSFXDM":"3","KKMC":"中生大道与和畅路交口"},{"KKBH":"7208910030000","HPHM":"津A16C52","JGSK":"2021-04-01 17:23:16.546","CDBH":"6","XSFX":"由西向东","XSFXDM":"2","KKMC":"海博道与安正路交口正向"},{"KKBH":"610271010","HPHM":"津CP2619","JGSK":"2021-04-01 17:23:16.608","CDBH":"8","XSFX":"由北向南","XSFXDM":"4","KKMC":"中新大道与华五路交口"},{"KKBH":"610401004","HPHM":"鲁A5Y753","JGSK":"2021-04-01 17:23:16.625","CDBH":"2","XSFX":"由东向西","XSFXDM":"1","KKMC":"和畅路与和风路交口"},{"KKBH":"610256112","HPHM":"津AM5332","JGSK":"2021-04-01 17:23:16.722","CDBH":"2","XSFX":"由东向西","XSFXDM":"1","KKMC":"中天大道与中津大道交口"},{"KKBH":"720871002000","HPHM":"津ACR185","JGSK":"2021-04-01 17:23:16.759","CDBH":"3","XSFX":"由西向东","XSFXDM":"2","KKMC":"安正路与芳菲路交口"},{"KKBH":"610276125","HPHM":"津HYJ080","JGSK":"2021-04-01 17:23:16.774","CDBH":"8","XSFX":"由北向南","XSFXDM":"4","KKMC":"中新大道与和顺路交口"},{"KKBH":"720891004000","HPHM":"车牌","JGSK":"2021-04-01 17:23:16.797","CDBH":"8","XSFX":"由南向北","XSFXDM":"3","KKMC":"海博道与安平路交口"},{"KKBH":"610271008","HPHM":"蒙A306UK","JGSK":"2021-04-01 17:23:16.841","CDBH":"5","XSFX":"由北向南","XSFXDM":"4","KKMC":"中新大道与航母主题公园支路交口"},{"KKBH":"610276124","HPHM":"冀B2F0Z9","JGSK":"2021-04-01 17:23:16.955","CDBH":"8","XSFX":"由南向北","XSFXDM":"3","KKMC":"中新大道与中生大道交口"},{"KKBH":"7208910040000","HPHM":"冀CJ3812","JGSK":"2021-04-01 17:23:16.969","CDBH":"6","XSFX":"由西向东","XSFXDM":"2","KKMC":"海博道与安平路交口正向"},{"KKBH":"720891004000","HPHM":"津A1E828","JGSK":"2021-04-01 17:23:17.062","CDBH":"4","XSFX":"由西向东","XSFXDM":"2","KKMC":"海博道与安平路交口"},{"KKBH":"7205710040000","HPHM":"车牌","JGSK":"2021-04-01 17:23:17.108","CDBH":"2","XSFX":"由东向西","XSFXDM":"1","KKMC":"动漫东路与动漫中路交口正向"},{"KKBH":"610276124","HPHM":"津CA007学","JGSK":"2021-04-01 17:23:17.181","CDBH":"10","XSFX":"由北向南","XSFXDM":"4","KKMC":"中新大道与中生大道交口"},{"KKBH":"720881002000","HPHM":"津A16V13","JGSK":"2021-04-01 17:23:17.182","CDBH":"4","XSFX":"由东向西","XSFXDM":"1","KKMC":"海旭道与安正路交口"},{"KKBH":"610276126","HPHM":"津HQM376","JGSK":"2021-04-01 17:23:17.205","CDBH":"7","XSFX":"由北向南","XSFXDM":"4","KKMC":"中新大道与和意路交口"},{"KKBH":"7205710040000","HPHM":"车牌","JGSK":"2021-04-01 17:23:17.212","CDBH":"2","XSFX":"由东向西","XSFXDM":"1","KKMC":"动漫东路与动漫中路交口正向"},{"KKBH":"720891003000","HPHM":"黑E78896","JGSK":"2021-04-01 17:23:17.216","CDBH":"2","XSFX":"由东向西","XSFXDM":"1","KKMC":"海博道与安正路交口"},{"KKBH":"720861002000","HPHM":"津DXS156","JGSK":"2021-04-01 17:23:17.242","CDBH":"5","XSFX":"由西向东","XSFXDM":"2","KKMC":"海晨道与安正路交口"},{"KKBH":"720901002000","HPHM":"豫P9R722","JGSK":"2021-04-01 17:23:17.25","CDBH":"1","XSFX":"由东向西","XSFXDM":"1","KKMC":"玉林道与安正路交口"},{"KKBH":"610266118","HPHM":"鄂C3U790","JGSK":"2021-04-01 17:23:17.254","CDBH":"7","XSFX":"由南向北","XSFXDM":"3","KKMC":"中生大道与和畅路交口"},{"KKBH":"610256112","HPHM":"冀BL083Q","JGSK":"2021-04-01 17:23:17.27","CDBH":"10","XSFX":"由北向南","XSFXDM":"4","KKMC":"中天大道与中津大道交口"},{"KKBH":"610256113","HPHM":"蒙A6275J","JGSK":"2021-04-01 17:23:17.331","CDBH":"7","XSFX":"由北向南","XSFXDM":"4","KKMC":"中天大道与和风路交口"},{"KKBH":"720881005000","HPHM":"津HKK680","JGSK":"2021-04-01 17:23:17.413","CDBH":"9","XSFX":"由北向南","XSFXDM":"4","KKMC":"海旭道与明盛路交口"},{"KKBH":"610271009","HPHM":"冀R9G0Q0","JGSK":"2021-04-01 17:23:17.441","CDBH":"10","XSFX":"由北向南","XSFXDM":"4","KKMC":"中新大道与泰七路交口"},{"KKBH":"610271010","HPHM":"冀J1K8V8","JGSK":"2021-04-01 17:23:17.488","CDBH":"7","XSFX":"由北向南","XSFXDM":"4","KKMC":"中新大道与华五路交口"},{"KKBH":"7205710020000","HPHM":"冀B0D0T8","JGSK":"2021-04-01 17:23:17.499","CDBH":"5","XSFX":"由北向南","XSFXDM":"4","KKMC":"动漫东路与文二路交口正向"},{"KKBH":"610256113","HPHM":"津A1K297","JGSK":"2021-04-01 17:23:17.544","CDBH":"7","XSFX":"由北向南","XSFXDM":"4","KKMC":"中天大道与和风路交口"},{"KKBH":"7208810020000","HPHM":"津C050U0","JGSK":"2021-04-01 17:23:17.558","CDBH":"3","XSFX":"由东向西","XSFXDM":"1","KKMC":"海旭道与安正路交口正向"},{"KKBH":"610256113","HPHM":"车牌","JGSK":"2021-04-01 17:23:17.582","CDBH":"9","XSFX":"由北向南","XSFXDM":"4","KKMC":"中天大道与和风路交口"},{"KKBH":"610276126","HPHM":"津HK7202","JGSK":"2021-04-01 17:23:17.637","CDBH":"2","XSFX":"由东向西","XSFXDM":"1","KKMC":"中新大道与和意路交口"},{"KKBH":"7208910040000","HPHM":"车牌","JGSK":"2021-04-01 17:23:17.663","CDBH":"4","XSFX":"由西向东","XSFXDM":"2","KKMC":"海博道与安平路交口正向"},{"KKBH":"610271008","HPHM":"车牌","JGSK":"2021-04-01 17:23:17.705","CDBH":"4","XSFX":"由北向南","XSFXDM":"4","KKMC":"中新大道与航母主题公园支路交口"},{"KKBH":"7208910060000","HPHM":"新ASA619","JGSK":"2021-04-01 17:23:17.711","CDBH":"7","XSFX":"由西向东","XSFXDM":"2","KKMC":"海博道与永盛路交口正向"},{"KKBH":"610276125","HPHM":"鲁B525UT","JGSK":"2021-04-01 17:23:17.722","CDBH":"5","XSFX":"由南向北","XSFXDM":"3","KKMC":"中新大道与和顺路交口"},{"KKBH":"720871002000","HPHM":"津A5W506","JGSK":"2021-04-01 17:23:17.769","CDBH":"8","XSFX":"由北向南","XSFXDM":"4","KKMC":"安正路与芳菲路交口"},{"KKBH":"7205710010000","HPHM":"车牌","JGSK":"2021-04-01 17:23:17.776","CDBH":"4","XSFX":"由南向北","XSFXDM":"3","KKMC":"动漫东路与文一路交口正向"},{"KKBH":"7280310060000","HPHM":"豫RDN296","JGSK":"2021-04-01 17:23:17.793","CDBH":"6","XSFX":"由南向北","XSFXDM":"3","KKMC":"动漫中路与文三路交口正向"},{"KKBH":"720561002000","HPHM":"津NBT816","JGSK":"2021-04-01 17:23:17.808","CDBH":"6","XSFX":"由北向南","XSFXDM":"4","KKMC":"动漫北路与文三路交口"},{"KKBH":"610276125","HPHM":"鲁M6895Z","JGSK":"2021-04-01 17:23:17.834","CDBH":"8","XSFX":"由北向南","XSFXDM":"4","KKMC":"中新大道与和顺路交口"},{"KKBH":"610266117","HPHM":"津KHX289","JGSK":"2021-04-01 17:23:17.869","CDBH":"5","XSFX":"由西向东","XSFXDM":"2","KKMC":"中生大道与和韵路交口"},{"KKBH":"7208810020000","HPHM":"冀B3C3F1","JGSK":"2021-04-01 17:23:17.869","CDBH":"10","XSFX":"由南向北","XSFXDM":"3","KKMC":"海旭道与安正路交口正向"},{"KKBH":"610276126","HPHM":"车牌","JGSK":"2021-04-01 17:23:17.887","CDBH":"5","XSFX":"由南向北","XSFXDM":"3","KKMC":"中新大道与和意路交口"},{"KKBH":"610256112","HPHM":"冀B26338","JGSK":"2021-04-01 17:23:17.91","CDBH":"12","XSFX":"由北向南","XSFXDM":"4","KKMC":"中天大道与中津大道交口"},{"KKBH":"7208910050000","HPHM":"津A0B123","JGSK":"2021-04-01 17:23:17.931","CDBH":"7","XSFX":"由西向东","XSFXDM":"2","KKMC":"海博道与安明路交口正向"},{"KKBH":"610271010","HPHM":"津FBD989","JGSK":"2021-04-01 17:23:17.941","CDBH":"7","XSFX":"由北向南","XSFXDM":"4","KKMC":"中新大道与华五路交口"},{"KKBH":"711","HPHM":"津CA0601","JGSK":"2021-04-01 17:23:17.952","CDBH":"5","XSFX":"由南向北","XSFXDM":"3","KKMC":"不礼让行人中新大道与和旭路交口"},{"KKBH":"610256116","HPHM":"津AD10830","JGSK":"2021-04-01 17:23:17.98","CDBH":"10","XSFX":"由北向南","XSFXDM":"4","KKMC":"中天大道与和顺路交口"},{"KKBH":"610276126","HPHM":"津CCP169","JGSK":"2021-04-01 17:23:17.981","CDBH":"8","XSFX":"由北向南","XSFXDM":"4","KKMC":"中新大道与和意路交口"},{"KKBH":"7208810020000","HPHM":"冀B7C9H7","JGSK":"2021-04-01 17:23:17.985","CDBH":"13","XSFX":"由北向南","XSFXDM":"4","KKMC":"海旭道与安正路交口正向"},{"KKBH":"7208610020000","HPHM":"津KXA527","JGSK":"2021-04-01 17:23:17.99","CDBH":"5","XSFX":"由西向东","XSFXDM":"2","KKMC":"海晨道与安正路交口正向"},{"KKBH":"610401005","HPHM":"津B0T269","JGSK":"2021-04-01 17:23:18.01","CDBH":"7","XSFX":"由南向北","XSFXDM":"3","KKMC":"和畅路与和顺路交口"},{"KKBH":"610401004","HPHM":"津H25638","JGSK":"2021-04-01 17:23:18.022","CDBH":"7","XSFX":"由南向北","XSFXDM":"3","KKMC":"和畅路与和风路交口"},{"KKBH":"610266118","HPHM":"冀D3Z9F6","JGSK":"2021-04-01 17:23:18.047","CDBH":"9","XSFX":"由南向北","XSFXDM":"3","KKMC":"中生大道与和畅路交口"},{"KKBH":"610256116","HPHM":"津FAT165","JGSK":"2021-04-01 17:23:18.058","CDBH":"5","XSFX":"由西向东","XSFXDM":"2","KKMC":"中天大道与和顺路交口"},{"KKBH":"610256112","HPHM":"津AD80308","JGSK":"2021-04-01 17:23:18.09","CDBH":"12","XSFX":"由北向南","XSFXDM":"4","KKMC":"中天大道与中津大道交口"},{"KKBH":"610401005","HPHM":"辽GNC478","JGSK":"2021-04-01 17:23:18.108","CDBH":"10","XSFX":"由北向南","XSFXDM":"4","KKMC":"和畅路与和顺路交口"},{"KKBH":"610266117","HPHM":"津NQH888","JGSK":"2021-04-01 17:23:18.178","CDBH":"10","XSFX":"由北向南","XSFXDM":"4","KKMC":"中生大道与和韵路交口"},{"KKBH":"720891004000","HPHM":"车牌","JGSK":"2021-04-01 17:23:18.253","CDBH":"4","XSFX":"由西向东","XSFXDM":"2","KKMC":"海博道与安平路交口"},{"KKBH":"610266117","HPHM":"鲁NZQ931","JGSK":"2021-04-01 17:23:18.271","CDBH":"6","XSFX":"由西向东","XSFXDM":"2","KKMC":"中生大道与和韵路交口"},{"KKBH":"610276125","HPHM":"津HTM913","JGSK":"2021-04-01 17:23:18.283","CDBH":"4","XSFX":"由南向北","XSFXDM":"3","KKMC":"中新大道与和顺路交口"},{"KKBH":"610271009","HPHM":"冀B3Q1L3","JGSK":"2021-04-01 17:23:18.29","CDBH":"4","XSFX":"由西向东","XSFXDM":"2","KKMC":"中新大道与泰七路交口"},{"KKBH":"7208210040000","HPHM":"冀B3CH62","JGSK":"2021-04-01 17:23:18.314","CDBH":"3","XSFX":"由南向北","XSFXDM":"3","KKMC":"动漫西路与动漫北路交口正向"},{"KKBH":"610276125","HPHM":"津RGE195","JGSK":"2021-04-01 17:23:18.326","CDBH":"4","XSFX":"由南向北","XSFXDM":"3","KKMC":"中新大道与和顺路交口"},{"KKBH":"610391006","HPHM":"津H51133","JGSK":"2021-04-01 17:23:18.337","CDBH":"4","XSFX":"由西向东","XSFXDM":"2","KKMC":"和韵路与和意路交口"},{"KKBH":"720861003000","HPHM":"鲁DKV669","JGSK":"2021-04-01 17:23:18.344","CDBH":"4","XSFX":"由西向东","XSFXDM":"2","KKMC":"海晨道与安明路交口"},{"KKBH":"610256112","HPHM":"鲁AV81S9","JGSK":"2021-04-01 17:23:18.36","CDBH":"10","XSFX":"由北向南","XSFXDM":"4","KKMC":"中天大道与中津大道交口"},{"KKBH":"711","HPHM":"车牌","JGSK":"2021-04-01 17:23:18.371","CDBH":"7","XSFX":"由北向南","XSFXDM":"4","KKMC":"不礼让行人中新大道与和旭路交口"},{"KKBH":"720891004000","HPHM":"冀CJ3812","JGSK":"2021-04-01 17:23:18.416","CDBH":"5","XSFX":"由西向东","XSFXDM":"2","KKMC":"海博道与安平路交口"},{"KKBH":"720861003000","HPHM":"津MNM135","JGSK":"2021-04-01 17:23:18.425","CDBH":"5","XSFX":"由西向东","XSFXDM":"2","KKMC":"海晨道与安明路交口"},{"KKBH":"7208910040000","HPHM":"津FFZ798","JGSK":"2021-04-01 17:23:18.436","CDBH":"6","XSFX":"由西向东","XSFXDM":"2","KKMC":"海博道与安平路交口正向"},{"KKBH":"610266117","HPHM":"津A7Q016","JGSK":"2021-04-01 17:23:18.469","CDBH":"7","XSFX":"由南向北","XSFXDM":
[truncated: 902,520 more chars]
