# Supplementary material for: A vehicle license plate data access model based on the jump hash consistency algorithm
Source: PLoS One. 2023 Aug 24;18(8):e0288427. doi: 10.1371/journal.pone.0288427 (PMC10449116; doi:10.1371/journal.pone.0288427)
Supplement: S1 Data — (ZIP) [file pone.0288427.s001.zip › vpld/2021-04-01_92.json]

[{"KKBH":"610276126","HPHM":"辽NGM189","JGSK":"2021-04-01 17:49:48.557","CDBH":"7","XSFX":"由北向南","XSFXDM":"4","KKMC":"中新大道与和意路交口"},{"KKBH":"610256113","HPHM":"冀B7A07A","JGSK":"2021-04-01 17:49:48.576","CDBH":"8","XSFX":"由北向南","XSFXDM":"4","KKMC":"中天大道与和风路交口"},{"KKBH":"7208810040000","HPHM":"津DDF826","JGSK":"2021-04-01 17:49:48.579","CDBH":"5","XSFX":"由西向东","XSFXDM":"2","KKMC":"海旭道与永盛路交口正向"},{"KKBH":"720891003000","HPHM":"车牌","JGSK":"2021-04-01 17:49:48.59","CDBH":"2","XSFX":"由东向西","XSFXDM":"1","KKMC":"海博道与安正路交口"},{"KKBH":"610271010","HPHM":"津GFP969","JGSK":"2021-04-01 17:49:48.685","CDBH":"4","XSFX":"由南向北","XSFXDM":"3","KKMC":"中新大道与华五路交口"},{"KKBH":"610266118","HPHM":"皖CY6698","JGSK":"2021-04-01 17:49:48.703","CDBH":"2","XSFX":"由东向西","XSFXDM":"1","KKMC":"中生大道与和畅路交口"},{"KKBH":"610271009","HPHM":"津DJQ876","JGSK":"2021-04-01 17:49:48.745","CDBH":"8","XSFX":"由南向北","XSFXDM":"3","KKMC":"中新大道与泰七路交口"},{"KKBH":"7205710040000","HPHM":"津E25862","JGSK":"2021-04-01 17:49:48.815","CDBH":"1","XSFX":"由东向西","XSFXDM":"1","KKMC":"动漫东路与动漫中路交口正向"},{"KKBH":"610286127","HPHM":"津KLV012","JGSK":"2021-04-01 17:49:48.847","CDBH":"2","XSFX":"由东向西","XSFXDM":"1","KKMC":"中津大道与和畅路交口"},{"KKBH":"610266118","HPHM":"吉BCH898","JGSK":"2021-04-01 17:49:48.869","CDBH":"12","XSFX":"由北向南","XSFXDM":"4","KKMC":"中生大道与和畅路交口"},{"KKBH":"610251002","HPHM":"津JQE928","JGSK":"2021-04-01 17:49:48.883","CDBH":"1","XSFX":"由东向西","XSFXDM":"1","KKMC":"中天大道与和睦路交口"},{"KKBH":"610286127","HPHM":"冀AC35S0","JGSK":"2021-04-01 17:49:48.904","CDBH":"2","XSFX":"由东向西","XSFXDM":"1","KKMC":"中津大道与和畅路交口"},{"KKBH":"610271008","HPHM":"冀B9C5R3","JGSK":"2021-04-01 17:49:48.936","CDBH":"5","XSFX":"由北向南","XSFXDM":"4","KKMC":"中新大道与航母主题公园支路交口"},{"KKBH":"7208610020000","HPHM":"冀AN157J","JGSK":"2021-04-01 17:49:48.944","CDBH":"10","XSFX":"由北向南","XSFXDM":"4","KKMC":"海晨道与安正路交口正向"},{"KKBH":"610256113","HPHM":"津A3Y183","JGSK":"2021-04-01 17:49:48.969","CDBH":"7","XSFX":"由北向南","XSFXDM":"4","KKMC":"中天大道与和风路交口"},{"KKBH":"610271009","HPHM":"津GZK128","JGSK":"2021-04-01 17:49:48.986","CDBH":"11","XSFX":"由北向南","XSFXDM":"4","KKMC":"中新大道与泰七路交口"},{"KKBH":"7208810020000","HPHM":"津JDT568","JGSK":"2021-04-01 17:49:49.053","CDBH":"4","XSFX":"由东向西","XSFXDM":"1","KKMC":"海旭道与安正路交口正向"},{"KKBH":"610286127","HPHM":"津HUJ169","JGSK":"2021-04-01 17:49:49.058","CDBH":"1","XSFX":"由东向西","XSFXDM":"1","KKMC":"中津大道与和畅路交口"},{"KKBH":"7208610020000","HPHM":"车牌","JGSK":"2021-04-01 17:49:49.08","CDBH":"6","XSFX":"由西向东","XSFXDM":"2","KKMC":"海晨道与安正路交口正向"},{"KKBH":"720901002000","HPHM":"津A20Z60","JGSK":"2021-04-01 17:49:49.098","CDBH":"7","XSFX":"由南向北","XSFXDM":"3","KKMC":"玉林道与安正路交口"},{"KKBH":"610271010","HPHM":"冀B6D8X5","JGSK":"2021-04-01 17:49:49.099","CDBH":"8","XSFX":"由北向南","XSFXDM":"4","KKMC":"中新大道与华五路交口"},{"KKBH":"720881002000","HPHM":"津C923A1","JGSK":"2021-04-01 17:49:49.116","CDBH":"4","XSFX":"由东向西","XSFXDM":"1","KKMC":"海旭道与安正路交口"},{"KKBH":"610271008","HPHM":"车牌","JGSK":"2021-04-01 17:49:49.138","CDBH":"1","XSFX":"由南向北","XSFXDM":"3","KKMC":"中新大道与航母主题公园支路交口"},{"KKBH":"7209010020000","HPHM":"津KHS920","JGSK":"2021-04-01 17:49:49.142","CDBH":"7","XSFX":"由南向北","XSFXDM":"3","KKMC":"玉林道与安正路交口正向"},{"KKBH":"610271009","HPHM":"鲁NH691T","JGSK":"2021-04-01 17:49:49.152","CDBH":"7","XSFX":"由南向北","XSFXDM":"3","KKMC":"中新大道与泰七路交口"},{"KKBH":"610266118","HPHM":"冀B5P44K","JGSK":"2021-04-01 17:49:49.299","CDBH":"5","XSFX":"由西向东","XSFXDM":"2","KKMC":"中生大道与和畅路交口"},{"KKBH":"610266117","HPHM":"冀B1T96L","JGSK":"2021-04-01 17:49:49.335","CDBH":"5","XSFX":"由西向东","XSFXDM":"2","KKMC":"中生大道与和韵路交口"},{"KKBH":"610266118","HPHM":"津JP9188","JGSK":"2021-04-01 17:49:49.343","CDBH":"3","XSFX":"由东向西","XSFXDM":"1","KKMC":"中生大道与和畅路交口"},{"KKBH":"7208810020000","HPHM":"云A50904","JGSK":"2021-04-01 17:49:49.356","CDBH":"11","XSFX":"由南向北","XSFXDM":"3","KKMC":"海旭道与安正路交口正向"},{"KKBH":"610391007","HPHM":"津JLJ180","JGSK":"2021-04-01 17:49:49.362","CDBH":"2","XSFX":"由东向西","XSFXDM":"1","KKMC":"和韵路与和风路交口"},{"KKBH":"610276126","HPHM":"津GFQ521","JGSK":"2021-04-01 17:49:49.393","CDBH":"4","XSFX":"由南向北","XSFXDM":"3","KKMC":"中新大道与和意路交口"},{"KKBH":"610271008","HPHM":"津KEJ658","JGSK":"2021-04-01 17:49:49.419","CDBH":"2","XSFX":"由南向北","XSFXDM":"3","KKMC":"中新大道与航母主题公园支路交口"},{"KKBH":"6102661220000","HPHM":"津NMM286","JGSK":"2021-04-01 17:49:49.429","CDBH":"2","XSFX":"由西向东","XSFXDM":"2","KKMC":"生态城中生大道故道河一桥西向东上桥处正向"},{"KKBH":"610271008","HPHM":"车牌","JGSK":"2021-04-01 17:49:49.467","CDBH":"4","XSFX":"由北向南","XSFXDM":"4","KKMC":"中新大道与航母主题公园支路交口"},{"KKBH":"610401004","HPHM":"津CB0860","JGSK":"2021-04-01 17:49:49.505","CDBH":"11","XSFX":"由北向南","XSFXDM":"4","KKMC":"和畅路与和风路交口"},{"KKBH":"610256113","HPHM":"冀J6TK98","JGSK":"2021-04-01 17:49:49.535","CDBH":"7","XSFX":"由北向南","XSFXDM":"4","KKMC":"中天大道与和风路交口"},{"KKBH":"7205710030000","HPHM":"津KC0169","JGSK":"2021-04-01 17:49:49.546","CDBH":"3","XSFX":"由西向东","XSFXDM":"2","KKMC":"动漫东路与文三路交口正向"},{"KKBH":"610391007","HPHM":"津NMZ183","JGSK":"2021-04-01 17:49:49.559","CDBH":"2","XSFX":"由东向西","XSFXDM":"1","KKMC":"和韵路与和风路交口"},{"KKBH":"7208610030000","HPHM":"津ADN3111","JGSK":"2021-04-01 17:49:49.622","CDBH":"2","XSFX":"由东向西","XSFXDM":"1","KKMC":"海晨道与安明路交口正向"},{"KKBH":"610266118","HPHM":"津H62627","JGSK":"2021-04-01 17:49:49.661","CDBH":"10","XSFX":"由北向南","XSFXDM":"4","KKMC":"中生大道与和畅路交口"},{"KKBH":"720871002000","HPHM":"津J81219","JGSK":"2021-04-01 17:49:49.667","CDBH":"5","XSFX":"由南向北","XSFXDM":"3","KKMC":"安正路与芳菲路交口"},{"KKBH":"610391007","HPHM":"津KVG209","JGSK":"2021-04-01 17:49:49.681","CDBH":"3","XSFX":"由东向西","XSFXDM":"1","KKMC":"和韵路与和风路交口"},{"KKBH":"610286127","HPHM":"津NMY326","JGSK":"2021-04-01 17:49:49.738","CDBH":"4","XSFX":"由西向东","XSFXDM":"2","KKMC":"中津大道与和畅路交口"},{"KKBH":"610271009","HPHM":"鲁GX0X71","JGSK":"2021-04-01 17:49:49.785","CDBH":"7","XSFX":"由南向北","XSFXDM":"3","KKMC":"中新大道与泰七路交口"},{"KKBH":"610266122000","HPHM":"津FCF982","JGSK":"2021-04-01 17:49:49.907","CDBH":"3","XSFX":"由西向东","XSFXDM":"2","KKMC":"生态城中生大道故道河一桥西向东上桥处"},{"KKBH":"610256116","HPHM":"津AY2296","JGSK":"2021-04-01 17:49:49.933","CDBH":"6","XSFX":"由西向东","XSFXDM":"2","KKMC":"中天大道与和顺路交口"},{"KKBH":"7205710040000","HPHM":"车牌","JGSK":"2021-04-01 17:49:49.953","CDBH":"2","XSFX":"由东向西","XSFXDM":"1","KKMC":"动漫东路与动漫中路交口正向"},{"KKBH":"610276124","HPHM":"津HZL543","JGSK":"2021-04-01 17:49:50.058","CDBH":"2","XSFX":"由东向西","XSFXDM":"1","KKMC":"中新大道与中生大道交口"},{"KKBH":"610256115","HPHM":"吉AF602S","JGSK":"2021-04-01 17:49:50.06","CDBH":"3","XSFX":"由东向西","XSFXDM":"1","KKMC":"中天大道与中生大道交口"},{"KKBH":"610256116","HPHM":"津AD60559","JGSK":"2021-04-01 17:49:50.114","CDBH":"9","XSFX":"由南向北","XSFXDM":"3","KKMC":"中天大道与和顺路交口"},{"KKBH":"610276124","HPHM":"津KM1865","JGSK":"2021-04-01 17:49:50.258","CDBH":"10","XSFX":"由北向南","XSFXDM":"4","KKMC":"中新大道与中生大道交口"},{"KKBH":"610266117","HPHM":"车牌","JGSK":"2021-04-01 17:49:50.313","CDBH":"8","XSFX":"由南向北","XSFXDM":"3","KKMC":"中生大道与和韵路交口"},{"KKBH":"720881002000","HPHM":"津A7E579","JGSK":"2021-04-01 17:49:50.316","CDBH":"3","XSFX":"由东向西","XSFXDM":"1","KKMC":"海旭道与安正路交口"},{"KKBH":"610276126","HPHM":"津DAL923","JGSK":"2021-04-01 17:49:50.345","CDBH":"7","XSFX":"由北向南","XSFXDM":"4","KKMC":"中新大道与和意路交口"},{"KKBH":"610256113","HPHM":"津A3X158","JGSK":"2021-04-01 17:49:50.346","CDBH":"5","XSFX":"由南向北","XSFXDM":"3","KKMC":"中天大道与和风路交口"},{"KKBH":"7208810020000","HPHM":"冀EZA371","JGSK":"2021-04-01 17:49:50.397","CDBH":"12","XSFX":"由北向南","XSFXDM":"4","KKMC":"海旭道与安正路交口正向"},{"KKBH":"7205610020000","HPHM":"津GLM601","JGSK":"2021-04-01 17:49:50.483","CDBH":"6","XSFX":"由北向南","XSFXDM":"4","KKMC":"动漫北路与文三路交口正向"},{"KKBH":"610401005","HPHM":"津DFQ565","JGSK":"2021-04-01 17:49:50.491","CDBH":"4","XSFX":"由西向东","XSFXDM":"2","KKMC":"和畅路与和顺路交口"},{"KKBH":"610276124","HPHM":"车牌","JGSK":"2021-04-01 17:49:50.513","CDBH":"5","XSFX":"由西向东","XSFXDM":"2","KKMC":"中新大道与中生大道交口"},{"KKBH":"610391006","HPHM":"车牌","JGSK":"2021-04-01 17:49:50.513","CDBH":"4","XSFX":"由西向东","XSFXDM":"2","KKMC":"和韵路与和意路交口"},{"KKBH":"610401005","HPHM":"津H31661","JGSK":"2021-04-01 17:49:50.522","CDBH":"5","XSFX":"由西向东","XSFXDM":"2","KKMC":"和畅路与和顺路交口"},{"KKBH":"720891004000","HPHM":"津C6U143","JGSK":"2021-04-01 17:49:50.525","CDBH":"5","XSFX":"由西向东","XSFXDM":"2","KKMC":"海博道与安平路交口"},{"KKBH":"610276124","HPHM":"津DFD778","JGSK":"2021-04-01 17:49:50.569","CDBH":"8","XSFX":"由南向北","XSFXDM":"3","KKMC":"中新大道与中生大道交口"},{"KKBH":"610276126","HPHM":"沪C9A7E6","JGSK":"2021-04-01 17:49:50.586","CDBH":"5","XSFX":"由南向北","XSFXDM":"3","KKMC":"中新大道与和意路交口"},{"KKBH":"610256112","HPHM":"津MHK223","JGSK":"2021-04-01 17:49:50.618","CDBH":"6","XSFX":"由西向东","XSFXDM":"2","KKMC":"中天大道与中津大道交口"},{"KKBH":"610266118","HPHM":"津RJJ868","JGSK":"2021-04-01 17:49:50.625","CDBH":"4","XSFX":"由西向东","XSFXDM":"2","KKMC":"中生大道与和畅路交口"},{"KKBH":"720891003000","HPHM":"车牌","JGSK":"2021-04-01 17:49:50.644","CDBH":"5","XSFX":"由西向东","XSFXDM":"2","KKMC":"海博道与安正路交口"},{"KKBH":"610271008","HPHM":"辽G536Z9","JGSK":"2021-04-01 17:49:50.69","CDBH":"4","XSFX":"由北向南","XSFXDM":"4","KKMC":"中新大道与航母主题公园支路交口"},{"KKBH":"720871002000","HPHM":"冀J0D621","JGSK":"2021-04-01 17:49:50.756","CDBH":"8","XSFX":"由北向南","XSFXDM":"4","KKMC":"安正路与芳菲路交口"},{"KKBH":"610271010","HPHM":"津DLH521","JGSK":"2021-04-01 17:49:50.769","CDBH":"8","XSFX":"由北向南","XSFXDM":"4","KKMC":"中新大道与华五路交口"},{"KKBH":"610276125","HPHM":"粤BC09Z9","JGSK":"2021-04-01 17:49:50.77","CDBH":"5","XSFX":"由南向北","XSFXDM":"3","KKMC":"中新大道与和顺路交口"},{"KKBH":"610271008","HPHM":"津AW9511","JGSK":"2021-04-01 17:49:50.792","CDBH":"5","XSFX":"由北向南","XSFXDM":"4","KKMC":"中新大道与航母主题公园支路交口"},{"KKBH":"720881002000","HPHM":"津G85233","JGSK":"2021-04-01 17:49:50.798","CDBH":"4","XSFX":"由东向西","XSFXDM":"1","KKMC":"海旭道与安正路交口"},{"KKBH":"610271010","HPHM":"津A2W418","JGSK":"2021-04-01 17:49:50.84","CDBH":"5","XSFX":"由南向北","XSFXDM":"3","KKMC":"中新大道与华五路交口"},{"KKBH":"610271010","HPHM":"冀A61WV7","JGSK":"2021-04-01 17:49:50.848","CDBH":"7","XSFX":"由北向南","XSFXDM":"4","KKMC":"中新大道与华五路交口"},{"KKBH":"610256111","HPHM":"车牌","JGSK":"2021-04-01 17:49:50.936","CDBH":"8","XSFX":"由北向南","XSFXDM":"4","KKMC":"中天大道与和惠路交口"},{"KKBH":"610266118","HPHM":"津DGF969","JGSK":"2021-04-01 17:49:50.966","CDBH":"11","XSFX":"由北向南","XSFXDM":"4","KKMC":"中生大道与和畅路交口"},{"KKBH":"720861003000","HPHM":"冀J63R01","JGSK":"2021-04-01 17:49:50.971","CDBH":"10","XSFX":"由北向南","XSFXDM":"4","KKMC":"海晨道与安明路交口"},{"KKBH":"610276126","HPHM":"津FCP721","JGSK":"2021-04-01 17:49:50.978","CDBH":"4","XSFX":"由南向北","XSFXDM":"3","KKMC":"中新大道与和意路交口"},{"KKBH":"610271008","HPHM":"津KTW121","JGSK":"2021-04-01 17:49:51.013","CDBH":"1","XSFX":"由南向北","XSFXDM":"3","KKMC":"中新大道与航母主题公园支路交口"},{"KKBH":"7208610030000","HPHM":"车牌","JGSK":"2021-04-01 17:49:51.039","CDBH":"7","XSFX":"由南向北","XSFXDM":"3","KKMC":"海晨道与安明路交口正向"},{"KKBH":"610401005","HPHM":"冀AU392L","JGSK":"2021-04-01 17:49:51.05","CDBH":"7","XSFX":"由南向北","XSFXDM":"3","KKMC":"和畅路与和顺路交口"},{"KKBH":"7280310020000","HPHM":"津AVG982","JGSK":"2021-04-01 17:49:51.086","CDBH":"8","XSFX":"由北向南","XSFXDM":"4","KKMC":"动漫中路与文一路交口正向"},{"KKBH":"610286127","HPHM":"津A7F901","JGSK":"2021-04-01 17:49:51.09","CDBH":"1","XSFX":"由东向西","XSFXDM":"1","KKMC":"中津大道与和畅路交口"},{"KKBH":"610256116","HPHM":"辽AZ97N6","JGSK":"2021-04-01 17:49:51.118","CDBH":"11","XSFX":"由北向南","XSFXDM":"4","KKMC":"中天大道与和顺路交口"},{"KKBH":"610256111","HPHM":"车牌","JGSK":"2021-04-01 17:49:51.159","CDBH":"6","XSFX":"由南向北","XSFXDM":"3","KKMC":"中天大道与和惠路交口"},{"KKBH":"610256116","HPHM":"津KC1231","JGSK":"2021-04-01 17:49:51.19","CDBH":"7","XSFX":"由南向北","XSFXDM":"3","KKMC":"中天大道与和顺路交口"},{"KKBH":"610271008","HPHM":"车牌","JGSK":"2021-04-01 17:49:51.207","CDBH":"2","XSFX":"由南向北","XSFXDM":"3","KKMC":"中新大道与航母主题公园支路交口"},{"KKBH":"7208910030000","HPHM":"津JMN521","JGSK":"2021-04-01 17:49:51.22","CDBH":"4","XSFX":"由西向东","XSFXDM":"2","KKMC":"海博道与安正路交口正向"},{"KKBH":"720891006000","HPHM":"津A05J85","JGSK":"2021-04-01 17:49:51.223","CDBH":"3","XSFX":"由东向西","XSFXDM":"1","KKMC":"海博道与永盛路交口"},{"KKBH":"7208810050000","HPHM":"津A13E18","JGSK":"2021-04-01 17:49:51.239","CDBH":"4","XSFX":"由西向东","XSFXDM":"2","KKMC":"海旭道与明盛路交口正向"},{"KKBH":"610266118","HPHM":"津MBN096","JGSK":"2021-04-01 17:49:51.261","CDBH":"4","XSFX":"由西向东","XSFXDM":"2","KKMC":"中生大道与和畅路交口"},{"KKBH":"7208910030000","HPHM":"车牌","JGSK":"2021-04-01 17:49:51.289","CDBH":"2","XSFX":"由东向西","XSFXDM":"1","KKMC":"海博道与安正路交口正向"},{"KKBH":"610286127","HPHM":"津JUU177","JGSK":"2021-04-01 17:49:51.3","CDBH":"6","XSFX":"由西向东","XSFXDM":"2","KKMC":"中津大道与和畅路交口"},{"KKBH":"610286127","HPHM":"冀BQ160F","JGSK":"2021-04-01 17:49:51.301","CDBH":"4","XSFX":"由西向东","XSFXDM":"2","KKMC":"中津大道与和畅路交口"},{"KKBH":"610271009","HPHM":"津GQW886","JGSK":"2021-04-01 17:49:51.343","CDBH":"11","XSFX":"由北向南","XSFXDM":"4","KKMC":"中新大道与泰七路交口"},{"KKBH":"610266122000","HPHM":"津B1L123","JGSK":"2021-04-01 17:49:51.343","CDBH":"2","XSFX":"由西向东","XSFXDM":"2","KKMC":"生态城中生大道故道河一桥西向东上桥处"},{"KKBH":"720881002000","HPHM":"津KN0318","JGSK":"2021-04-01 17:49:51.344","CDBH":"2","XSFX":"由东向西","XSFXDM":"1","KKMC":"海旭道与安正路交口"},{"KKBH":"610256113","HPHM":"冀C1V116","JGSK":"2021-04-01 17:49:51.376","CDBH":"8","XSFX":"由北向南","XSFXDM":"4","KKMC":"中天大道与和风路交口"},{"KKBH":"7208810020000","HPHM":"津HLK535","JGSK":"2021-04-01 17:49:51.383","CDBH":"5","XSFX":"由西向东","XSFXDM":"2","KKMC":"海旭道与安正路交口正向"},{"KKBH":"610266118","HPHM":"津JCM966","JGSK":"2021-04-01 17:49:51.505","CDBH":"2","XSFX":"由东向西","XSFXDM":"1","KKMC":"中生大道与和畅路交口"},{"KKBH":"610271010","HPHM":"津C06F21","JGSK":"2021-04-01 17:49:51.539","CDBH":"4","XSFX":"由南向北","XSFXDM":"3","KKMC":"中新大道与华五路交口"},{"KKBH":"6102661220000","HPHM":"津A2U717","JGSK":"2021-04-01 17:49:51.562","CDBH":"2","XSFX":"由西向东","XSFXDM":"2","KKMC":"生态城中生大道故道河一桥西向东上桥处正向"},{"KKBH":"610266117","HPHM":"冀RN3T11","JGSK":"2021-04-01 17:49:51.578","CDBH":"5","XSFX":"由西向东","XSFXDM":"2","KKMC":"中生大道与和韵路交口"},{"KKBH":"610271009","HPHM":"津N87350","JGSK":"2021-04-01 17:49:51.621","CDBH":"7","XSFX":"由南向北","XSFXDM":"3","KKMC":"中新大道与泰七路交口"},{"KKBH":"610286127","HPHM":"津KLV012","JGSK":"2021-04-01 17:49:51.625","CDBH":"3","XSFX":"由东向西","XSFXDM":"1","KKMC":"中津大道与和畅路交口"},{"KKBH":"610276124","HPHM":"冀J5TS30","JGSK":"2021-04-01 17:49:51.632","CDBH":"6","XSFX":"由西向东","XSFXDM":"2","KKMC":"中新大道与中生大道交口"},{"KKBH":"720881004000","HPHM":"津DDF826","JGSK":"2021-04-01 17:49:51.645","CDBH":"10","XSFX":"由西向东","XSFXDM":"2","KKMC":"海旭道与永盛路交口"},{"KKBH":"720861002000","HPHM":"津C36C20","JGSK":"2021-04-01 17:49:51.681","CDBH":"10","XSFX":"由北向南","XSFXDM":"4","KKMC":"海晨道与安正路交口"},{"KKBH":"7205410020000","HPHM":"津NTK058","JGSK":"2021-04-01 17:49:51.694","CDBH":"1","XSFX":"由东向西","XSFXDM":"1","KKMC":"动漫环路西与动漫中路交口正向"},{"KKBH":"610271010","HPHM":"津A6H796","JGSK":"2021-04-01 17:49:51.718","CDBH":"4","XSFX":"由南向北","XSFXDM":"3","KKMC":"中新大道与华五路交口"},{"KKBH":"610256115","HPHM":"津A1G456","JGSK":"2021-04-01 17:49:51.741","CDBH":"3","XSFX":"由东向西","XSFXDM":"1","KKMC":"中天大道与中生大道交口"},{"KKBH":"610276126","HPHM":"冀BD78V8","JGSK":"2021-04-01 17:49:51.79","CDBH":"8","XSFX":"由北向南","XSFXDM":"4","KKMC":"中新大道与和意路交口"},{"KKBH":"610271009","HPHM":"津B2X865","JGSK":"2021-04-01 17:49:51.811","CDBH":"10","XSFX":"由北向南","XSFXDM":"4","KKMC":"中新大道与泰七路交口"},{"KKBH":"610271009","HPHM":"鲁NH691T","JGSK":"2021-04-01 17:49:51.94","CDBH":"7","XSFX":"由南向北","XSFXDM":"3","KKMC":"中新大道与泰七路交口"},{"KKBH":"610286127","HPHM":"津HUJ169","JGSK":"2021-04-01 17:49:51.946","CDBH":"2","XSFX":"由东向西","XSFXDM":"1","KKMC":"中津大道与和畅路交口"},{"KKBH":"610256116","HPHM":"冀F8558T","JGSK":"2021-04-01 17:49:51.954","CDBH":"8","XSFX":"由南向北","XSFXDM":"3","KKMC":"中天大道与和顺路交口"},{"KKBH":"610256116","HPHM":"冀B5C5L5","JGSK":"2021-04-01 17:49:51.955","CDBH":"9","XSFX":"由南向北","XSFXDM":"3","KKMC":"中天大道与和顺路交口"},{"KKBH":"610276126","HPHM":"车牌","JGSK":"2021-04-01 17:49:52.018","CDBH":"5","XSFX":"由南向北","XSFXDM":"3","KKMC":"中新大道与和意路交口"},{"KKBH":"610276126","HPHM":"津A5Q892","JGSK":"2021-04-01 17:49:52.021","CDBH":"4","XSFX":"由南向北","XSFXDM":"3","KKMC":"中新大道与和意路交口"},{"KKBH":"720891004000","HPHM":"车牌","JGSK":"2021-04-01 17:49:52.021","CDBH":"9","XSFX":"由南向北","XSFXDM":"3","KKMC":"海博道与安平路交口"},{"KKBH":"610401004","HPHM":"津JCU056","JGSK":"2021-04-01 17:49:52.066","CDBH":"11","XSFX":"由北向南","XSFXDM":"4","KKMC":"和畅路与和风路交口"},{"KKBH":"7208610030000","HPHM":"车牌","JGSK":"2021-04-01 17:49:52.148","CDBH":"7","XSFX":"由南向北","XSFXDM":"3","KKMC":"海晨道与安明路交口正向"},{"KKBH":"610256113","HPHM":"津A3Y183","JGSK":"2021-04-01 17:49:52.175","CDBH":"7","XSFX":"由北向南","XSFXDM":"4","KKMC":"中天大道与和风路交口"},{"KKBH":"610271009","HPHM":"冀BF32S5","JGSK":"2021-04-01 17:49:52.272","CDBH":"8","XSFX":"由南向北","XSFXDM":"3","KKMC":"中新大道与泰七路交口"},{"KKBH":"610256116","HPHM":"津AD62206","JGSK":"2021-04-01 17:49:52.288","CDBH":"11","XSFX":"由北向南","XSFXDM":"4","KKMC":"中天大道与和顺路交口"},{"KKBH":"610271008","HPHM":"津NC6389","JGSK":"2021-04-01 17:49:52.29","CDBH":"4","XSFX":"由北向南","XSFXDM":"4","KKMC":"中新大道与航母主题公园支路交口"},{"KKBH":"7208610020000","HPHM":"冀B8UQ18","JGSK":"2021-04-01 17:49:52.3","CDBH":"4","XSFX":"由西向东","XSFXDM":"2","KKMC":"海晨道与安正路交口正向"},{"KKBH":"610256115","HPHM":"津A7A524","JGSK":"2021-04-01 17:49:52.345","CDBH":"2","XSFX":"由东向西","XSFXDM":"1","KKMC":"中天大道与中生大道交口"},{"KKBH":"610266117","HPHM":"冀BQ518S","JGSK":"2021-04-01 17:49:52.377","CDBH":"6","XSFX":"由西向东","XSFXDM":"2","KKMC":"中生大道与和韵路交口"},{"KKBH":"610401005","HPHM":"冀AU392L","JGSK":"2021-04-01 17:49:52.38","CDBH":"8","XSFX":"由南向北","XSFXDM":"3","KKMC":"和畅路与和顺路交口"},{"KKBH":"610276124","HPHM":"津A5X751","JGSK":"2021-04-01 17:49:52.424","CDBH":"10","XSFX":"由北向南","XSFXDM":"4","KKMC":"中新大道与中生大道交口"},{"KKBH":"6103261420000","HPHM":"冀B823E8","JGSK":"2021-04-01 17:49:52.484","CDBH":"13","XSFX":"由北向南","XSFXDM":"4","KKMC":"中成大道与泰七路交口正向"},{"KKBH":"610276124","HPHM":"津A09881D","JGSK":"2021-04-01 17:49:52.534","CDBH":"8","XSFX":"由南向北","XSFXDM":"3","KKMC":"中新大道与中生大道交口"},{"KKBH":"720881002000","HPHM":"津DLH838","JGSK":"2021-04-01 17:49:52.553","CDBH":"3","XSFX":"由东向西","XSFXDM":"1","KKMC":"海旭道与安正路交口"},{"KKBH":"610266117","HPHM":"苏C7E710","JGSK":"2021-04-01 17:49:52.553","CDBH":"4","XSFX":"由西向东","XSFXDM":"2","KKMC":"中生大道与和韵路交口"},{"KKBH":"610286127","HPHM":"冀D273MN","JGSK":"2021-04-01 17:49:52.563","CDBH":"9","XSFX":"由南向北","XSFXDM":"3","KKMC":"中津大道与和畅路交口"},{"KKBH":"610256116","HPHM":"津A1N557","JGSK":"2021-04-01 17:49:52.728","CDBH":"10","XSFX":"由北向南","XSFXDM":"4","KKMC":"中天大道与和顺路交口"},{"KKBH":"610276126","HPHM":"津GFQ521","JGSK":"2021-04-01 17:49:52.732","CDBH":"4","XSFX":"由南向北","XSFXDM":"3","KKMC":"中新大道与和意路交口"},{"KKBH":"610271010","HPHM":"津B6D8X5","JGSK":"2021-04-01 17:49:52.768","CDBH":"8","XSFX":"由北向南","XSFXDM":"4","KKMC":"中新大道与华五路交口"},{"KKBH":"610286127","HPHM":"津KHT161","JGSK":"2021-04-01 17:49:52.779","CDBH":"4","XSFX":"由西向东","XSFXDM":"2","KKMC":"中津大道与和畅路交口"},{"KKBH":"720871002000","HPHM":"津AUU617","JGSK":"2021-04-01 17:49:52.795","CDBH":"3","XSFX":"由西向东","XSFXDM":"2","KKMC":"安正路与芳菲路交口"},{"KKBH":"610256115","HPHM":"津AT5893","JGSK":"2021-04-01 17:49:52.819","CDBH":"1","XSFX":"由东向西","XSFXDM":"1","KKMC":"中天大道与中生大道交口"},{"KKBH":"610276126","HPHM":"津LJ8199","JGSK":"2021-04-01 17:49:52.84","CDBH":"5","XSFX":"由南向北","XSFXDM":"3","KKMC":"中新大道与和意路交口"},{"KKBH":"610401004","HPHM":"冀D701CJ","JGSK":"2021-04-01 17:49:52.88","CDBH":"5","XSFX":"由西向东","XSFXDM":"2","KKMC":"和畅路与和风路交口"},{"KKBH":"610401005","HPHM":"蒙A125CB","JGSK":"2021-04-01 17:49:52.881","CDBH":"5","XSFX":"由西向东","XSFXDM":"2","KKMC":"和畅路与和顺路交口"},{"KKBH":"610256113","HPHM":"京Q8ZF92","JGSK":"2021-04-01 17:49:52.906","CDBH":"5","XSFX":"由南向北","XSFXDM":"3","KKMC":"中天大道与和风路交口"},{"KKBH":"720561002000","HPHM":"津RES992","JGSK":"2021-04-01 17:49:52.919","CDBH":"1","XSFX":"由东向西","XSFXDM":"1","KKMC":"动漫北路与文三路交口"},{"KKBH":"610276126","HPHM":"京N5TE26","JGSK":"2021-04-01 17:49:52.933","CDBH":"7","XSFX":"由北向南","XSFXDM":"4","KKMC":"中新大道与和意路交口"},{"KKBH":"610391006","HPHM":"津N91853","JGSK":"2021-04-01 17:49:52.975","CDBH":"5","XSFX":"由西向东","XSFXDM":"2","KKMC":"和韵路与和意路交口"},{"KKBH":"711","HPHM":"津MPE852","JGSK":"2021-04-01 17:49:53.072","CDBH":"5","XSFX":"由南向北","XSFXDM":"3","KKMC":"不礼让行人中新大道与和旭路交口"},{"KKBH":"7208810020000","HPHM":"津ADG7871","JGSK":"2021-04-01 17:49:53.075","CDBH":"13","XSFX":"由北向南","XSFXDM":"4","KKMC":"海旭道与安正路交口正向"},{"KKBH":"610266118","HPHM":"冀B5P44K","JGSK":"2021-04-01 17:49:53.096","CDBH":"6","XSFX":"由西向东","XSFXDM":"2","KKMC":"中生大道与和畅路交口"},{"KKBH":"7208810060000","HPHM":"车牌","JGSK":"2021-04-01 17:49:53.1","CDBH":"4","XSFX":"由南向北","XSFXDM":"3","KKMC":"海旭道与庄盛路交口正向"},{"KKBH":"7208810060000","HPHM":"车牌","JGSK":"2021-04-01 17:49:53.101","CDBH":"4","XSFX":"由南向北","XSFXDM":"3","KKMC":"海旭道与庄盛路交口正向"},{"KKBH":"610256116","HPHM":"辽AZ97N6","JGSK":"2021-04-01 17:49:53.169","CDBH":"12","XSFX":"由北向南","XSFXDM":"4","KKMC":"中天大道与和顺路交口"},{"KKBH":"7208710020000","HPHM":"辽A72QS6","JGSK":"2021-04-01 17:49:53.232","CDBH":"3","XSFX":"由西向东","XSFXDM":"2","KKMC":"安正路与芳菲路交口正向"},{"KKBH":"7205610020000","HPHM":"冀A92D9E","JGSK":"2021-04-01 17:49:53.244","CDBH":"6","XSFX":"由北向南","XSFXDM":"4","KKMC":"动漫北路与文三路交口正向"},{"KKBH":"720891004000","HPHM":"津LBQ855","JGSK":"2021-04-01 17:49:53.249","CDBH":"5","XSFX":"由西向东","XSFXDM":"2","KKMC":"海博道与安平路交口"},{"KKBH":"720881002000","HPHM":"津RMA088","JGSK":"2021-04-01 17:49:53.261","CDBH":"1","XSFX":"由东向西","XSFXDM":"1","KKMC":"海旭道与安正路交口"},{"KKBH":"610256116","HPHM":"津DXM722","JGSK":"2021-04-01 17:49:53.282","CDBH":"8","XSFX":"由南向北","XSFXDM":"3","KKMC":"中天大道与和顺路交口"},{"KKBH":"610271008","HPHM":"冀B9Z2Q1","JGSK":"2021-04-01 17:49:53.412","CDBH":"2","XSFX":"由南向北","XSFXDM":"3","KKMC":"中新大道与航母主题公园支路交口"},{"KKBH":"610266122000","HPHM":"津NMM286","JGSK":"2021-04-01 17:49:53.424","CDBH":"2","XSFX":"由西向东","XSFXDM":"2","KKMC":"生态城中生大道故道河一桥西向东上桥处"},{"KKBH":"610276126","HPHM":"津NAP929","JGSK":"2021-04-01 17:49:53.47","CDBH":"8","XSFX":"由北向南","XSFXDM":"4","KKMC":"中新大道与和意路交口"},{"KKBH":"610266117","HPHM":"车牌","JGSK":"2021-04-01 17:49:53.478","CDBH":"6","XSFX":"由西向东","XSFXDM":"2","KKMC":"中生大道与和韵路交口"},{"KKBH":"720561002000","HPHM":"津GLM601","JGSK":"2021-04-01 17:49:53.488","CDBH":"6","XSFX":"由北向南","XSFXDM":"4","KKMC":"动漫北路与文三路交口"},{"KKBH":"610256116","HPHM":"津GTH118","JGSK":"2021-04-01 17:49:53.519","CDBH":"7","XSFX":"由南向北","XSFXDM":"3","KKMC":"中天大道与和顺路交口"},{"KKBH":"7208810020000","HPHM":"津QE9256","JGSK":"2021-04-01 17:49:53.524","CDBH":"5","XSFX":"由西向东","XSFXDM":"2","KKMC":"海旭道与安正路交口正向"},{"KKBH":"720881002000","HPHM":"津HS1215","JGSK":"2021-04-01 17:49:53.596","CDBH":"4","XSFX":"由东向西","XSFXDM":"1","KKMC":"海旭道与安正路交口"},{"KKBH":"720881002000","HPHM":"鲁VA7Q80","JGSK":"2021-04-01 17:49:53.707","CDBH":"9","XSFX":"由南向北","XSFXDM":"3","KKMC":"海旭道与安正路交口"},{"KKBH":"610276124","HPHM":"津NNY255","JGSK":"2021-04-01 17:49:53.713","CDBH":"4","XSFX":"由西向东","XSFXDM":"2","KKMC":"中新大道与中生大道交口"},{"KKBH":"6102661220000","HPHM":"蒙D5831L","JGSK":"2021-04-01 17:49:53.763","CDBH":"3","XSFX":"由西向东","XSFXDM":"2","KKMC":"生态城中生大道故道河一桥西向东上桥处正向"},{"KKBH":"610251002","HPHM":"津A07C11","JGSK":"2021-04-01 17:49:53.77","CDBH":"3","XSFX":"由东向西","XSFXDM":"1","KKMC":"中天大道与和睦路交口"},{"KKBH":"610256113","HPHM":"冀DJ105E","JGSK":"2021-04-01 17:49:53.775","CDBH":"8","XSFX":"由北向南","XSFXDM":"4","KKMC":"中天大道与和风路交口"},{"KKBH":"610286127","HPHM":"鲁AU3F69","JGSK":"2021-04-01 17:49:53.775","CDBH":"7","XSFX":"由南向北","XSFXDM":"3","KKMC":"中津大道与和畅路交口"},{"KKBH":"610276124","HPHM":"津J08168","JGSK":"2021-04-01 17:49:53.807","CDBH":"11","XSFX":"由北向南","XSFXDM":"4","KKMC":"中新大道与中生大道交口"},{"KKBH":"720881002000","HPHM":"津D18065","JGSK":"2021-04-01 17:49:53.823","CDBH":"2","XSFX":"由东向西","XSFXDM":"1","KKMC":"海旭道与安正路交口"},{"KKBH":"7208810020000","HPHM":"晋C9273K","JGSK":"2021-04-01 17:49:53.875","CDBH":"12","XSFX":"由北向南","XSFXDM":"4","KKMC":"海旭道与安正路交口正向"},{"KKBH":"610271008","HPHM":"津AW9511","JGSK":"2021-04-01 17:49:53.891","CDBH":"5","XSFX":"由北向南","XSFXDM":"4","KKMC":"中新大道与航母主题公园支路交口"},{"KKBH":"7208810020000","HPHM":"津HD7907","JGSK":"2021-04-01 17:49:53.925","CDBH":"9","XSFX":"由南向北","XSFXDM":"3","KKMC":"海旭道与安正路交口正向"},{"KKBH":"610271009","HPHM":"冀B6WX95","JGSK":"2021-04-01 17:49:53.994","CDBH":"11","XSFX":"由北向南","XSFXDM":"4","KKMC":"中新大道与泰七路交口"},{"KKBH":"610401005","HPHM":"鲁NMH369","JGSK":"2021-04-01 17:49:54.074","CDBH":"4","XSFX":"由西向东","XSFXDM":"2","KKMC":"和畅路与和顺路交口"},{"KKBH":"720571004000","HPHM":"津C73C78","JGSK":"2021-04-01 17:49:54.139","CDBH":"6","XSFX":"由北向南","XSFXDM":"4","KKMC":"动漫东路与动漫中路交口"},{"KKBH":"610401004","HPHM":"津JSS223","JGSK":"2021-04-01 17:49:54.15","CDBH":"10","XSFX":"由北向南","XSFXDM":"4","KKMC":"和畅路与和风路交口"},{"KKBH":"720861002000","HPHM":"冀AN157J","JGSK":"2021-04-01 17:49:54.158","CDBH":"10","XSFX":"由北向南","XSFXDM":"4","KKMC":"海晨道与安正路交口"},{"KKBH":"610276126","HPHM":"津NZU889","JGSK":"2021-04-01 17:49:54.304","CDBH":"7","XSFX":"由北向南","XSFXDM":"4","KKMC":"中新大道与和意路交口"},{"KKBH":"610276124","HPHM":"冀B8W2V9","JGSK":"2021-04-01 17:49:54.308","CDBH":"10","XSFX":"由北向南","XSFXDM":"4","KKMC":"中新大道与中生大道交口"},{"KKBH":"610276125","HPHM":"津ADF1949","JGSK":"2021-04-01 17:49:54.328","CDBH":"7","XSFX":"由北向南","XSFXDM":"4","KKMC":"中新大道与和顺路交口"},{"KKBH":"6103261420000","HPHM":"津MWF779","JGSK":"2021-04-01 17:49:54.369","CDBH":"13","XSFX":"由北向南","XSFXDM":"4","KKMC":"中成大道与泰七路交口正向"},{"KKBH":"720861003000","HPHM":"津C90Y15","JGSK":"2021-04-01 17:49:54.409","CDBH":"6","XSFX":"由西向东","XSFXDM":"2","KKMC":"海晨道与安明路交口"},{"KKBH":"610256116","HPHM":"津KEV100","JGSK":"2021-04-01 17:49:54.434","CDBH":"8","XSFX":"由南向北","XSFXDM":"3","KKMC":"中天大道与和顺路交口"},{"KKBH":"7208610030000","HPHM":"车牌","JGSK":"2021-04-01 17:49:54.443","CDBH":"8","XSFX":"由南向北","XSFXDM":"3","KKMC":"海晨道与安明路交口正向"},{"KKBH":"720891006000","HPHM":"津ANC416","JGSK":"2021-04-01 17:49:54.463","CDBH":"5","XSFX":"由西向东","XSFXDM":"2","KKMC":"海博道与永盛路交口"},{"KKBH":"610276124","HPHM":"津GDL988","JGSK":"2021-04-01 17:49:54.474","CDBH":"1","XSFX":"由东向西","XSFXDM":"1","KKMC":"中新大道与中生大道交口"},{"KKBH":"610256115","HPHM":"车牌","JGSK":"2021-04-01 17:49:54.546","CDBH":"10","XSFX":"由北向南","XSFXDM":"4","KKMC":"中天大道与中生大道交口"},{"KKBH":"610286127","HPHM":"冀B45V69","JGSK":"2021-04-01 17:49:54.598","CDBH":"2","XSFX":"由东向西","XSFXDM":"1","KKMC":"中津大道与和畅路交口"},{"KKBH":"610256116","HPHM":"津AD62206","JGSK":"2021-04-01 17:49:54.689","CDBH":"12","XSFX":"由北向南","XSFXDM":"4","KKMC":"中天大道与和顺路交口"},{"KKBH":"720821003000","HPHM":"津JWW896","JGSK":"2021-04-01 17:49:54.69","CDBH":"1","XSFX":"由东向西","XSFXDM":"1","KKMC":"动漫西路与动漫南路交口"},{"KKBH":"610401004","HPHM":"津A0J682","JGSK":"2021-04-01 17:49:54.706","CDBH":"12","XSFX":"由北向南","XSFXDM":"4","KKMC":"和畅路与和风路交口"},{"KKBH":"610326142000","HPHM":"津MDC568","JGSK":"2021-04-01 17:49:54.71","CDBH":"4","XSFX":"由西向东","XSFXDM":"2","KKMC":"中成大道与泰七路交口"},{"KKBH":"610401004","HPHM":"津JB3259","JGSK":"2021-04-01 17:49:54.725","CDBH":"4","XSFX":"由西向东","XSFXDM":"2","KKMC":"和畅路与和风路交口"},{"KKBH":"610276124","HPHM":"津C96L85","JGSK":"2021-04-01 17:49:54.753","CDBH":"5","XSFX":"由西向东","XSFXDM":"2","KKMC":"中新大道与中生大道交口"},{"KKBH":"610271009","HPHM":"津RDG207","JGSK":"2021-04-01 17:49:54.753","CDBH":"10","XSFX":"由北向南","XSFXDM":"4","KKMC":"中新大道与泰七路交口"},{"KKBH":"711","HPHM":"晋LER152","JGSK":"2021-04-01 17:49:54.763","CDBH":"7","XSFX":"由北向南","XSFXDM":"4","KKMC":"不礼让行人中新大道与和旭路交口"},{"KKBH":"610271010","HPHM":"津JS5895","JGSK":"2021-04-01 17:49:54.768","CDBH":"7","XSFX":"由北向南","XSFXDM":"4","KKMC":"中新大道与华五路交口"},{"KKBH":"610271008","HPHM":"皖LWQ288","JGSK":"2021-04-01 17:49:54.772","CDBH":"4","XSFX":"由北向南","XSFXDM":"4","KKMC":"中新大道与航母主题公园支路交口"},{"KKBH":"720881002000","HPHM":"津HLK535","JGSK":"2021-04-01 17:49:54.805","CDBH":"6","XSFX":"由西向东","XSFXDM":"2","KKMC":"海旭道与安正路交口"},{"KKBH":"7208610020000","HPHM":"津RTB031","JGSK":"2021-04-01 17:49:54.87","CDBH":"10","XSFX":"由北向南","XSFXDM":"4","KKMC":"海晨道与安正路交口正向"},{"KKBH":"610256113","HPHM":"冀B73CQ3","JGSK":"2021-04-01 17:49:54.906","CDBH":"5","XSFX":"由南向北","XSFXDM":"3","KKMC":"中天大道与和风路交口"},{"KKBH":"610276126","HPHM":"津DAL923","JGSK":"2021-04-01 17:49:54.957","CDBH":"7","XSFX":"由北向南","XSFXDM":"4","KKMC":"中新大道与和意路交口"},{"KKBH":"610271009","HPHM":"津NXH123","JGSK":"2021-04-01 17:49:54.972","CDBH":"8","XSFX":"由南向北","XSFXDM":"3","KKMC":"中新大道与泰七路交口"},{"KKBH":"720901002000","HPHM":"津KHS920","JGSK":"2021-04-01 17:49:55.03","CDBH":"7","XSFX":"由南向北","XSFXDM":"3","KKMC":"玉林道与安正路交口"},{"KKBH":"610251002","HPHM":"津C05R12","JGSK":"2021-04-01 17:49:55.116","CDBH":"4","XSFX":"由西向东","XSFXDM":"2","KKMC":"中天大道与和睦路交口"},{"KKBH":"610286127","HPHM":"津A1C946","JGSK":"2021-04-01 17:49:55.135","CDBH":"4","XSFX":"由西向东","XSFXDM":"2","KKMC":"中津大道与和畅路交口"},{"KKBH":"720881002000","HPHM":"鲁G015LP","JGSK":"2021-04-01 17:49:55.197","CDBH":"3","XSFX":"由东向西","XSFXDM":"1","KKMC":"海旭道与安正路交口"},{"KKBH":"610261003000","HPHM":"津ADC5560","JGSK":"2021-04-01 17:49:55.202","CDBH":"17","XSFX":"由北向南","XSFXDM":"4","KKMC":"中生大道与静湖南路交口"},{"KKBH":"610276126","HPHM":"沪C9A7E6","JGSK":"2021-04-01 17:49:55.211","CDBH":"5","XSFX":"由南向北","XSFXDM":"3","KKMC":"中新大道与和意路交口"},{"KKBH":"610271010","HPHM":"津DLH521","JGSK":"2021-04-01 17:49:55.242","CDBH":"8","XSFX":"由北向南","XSFXDM":"4","KKMC":"中新大道与华五路交口"},{"KKBH":"610286127","HPHM":"冀BQ160F","JGSK":"2021-04-01 17:49:55.253","CDBH":"5","XSFX":"由西向东","XSFXDM":"2","KKMC":"中津大道与和畅路交口"},{"KKBH":"610391007","HPHM":"津NMZ183","JGSK":"2021-04-01 17:49:55.282","CDBH":"3","XSFX":"由东向西","XSFXDM":"1","KKMC":"和韵路与和风路交口"},{"KKBH":"610256116","HPHM":"津A1N557","JGSK":"2021-04-01 17:49:55.328","CDBH":"11","XSFX":"由北向南","XSFXDM":"4","KKMC":"中天大道与和顺路交口"},{"KKBH":"720571003000","HPHM":"津KC0169","JGSK":"2021-04-01 17:49:55.33","CDBH":"3","XSFX":"由西向东","XSFXDM":"2","KKMC":"动漫东路与文三路交口"},{"KKBH":"7208610030000","HPHM":"苏C911Q7","JGSK":"2021-04-01 17:49:55.421","CDBH":"10","XSFX":"由北向南","XSFXDM":"4","KKMC":"海晨道与安明路交口正向"},{"KKBH":"720901002000","HPHM":"车牌","JGSK":"2021-04-01 17:49:55.429","CDBH":"9","XSFX":"由南向北","XSFXDM":"3","KKMC":"玉林道与安正路交口"},{"KKBH":"720891003000","HPHM":"车牌","JGSK":"2021-04-01 17:49:55.442","CDBH":"6","XSFX":"由西向东","XSFXDM":"2","KKMC":"海博道与安正路交口"},{"KKBH":"610276124","HPHM":"冀F3N718","JGSK":"2021-04-01 17:49:55.445","CDBH":"2","XSFX":"由东向西","XSFXDM":"1","KKMC":"中新大道与中生大道交口"},{"KKBH":"610256113","HPHM":"津C878C3","JGSK":"2021-04-01 17:49:55.462","CDBH":"7","XSFX":"由北向南","XSFXDM":"4","KKMC":"中天大道与和风路交口"},{"KKBH":"610256113","HPHM":"冀BL085K","JGSK":"2021-04-01 17:49:55.466","CDBH":"4","XSFX":"由南向北","XSFXDM":"3","KKMC":"中天大道与和风路交口"},{"KKBH":"7208810060000","HPHM":"车牌","JGSK":"2021-04-01 17:49:55.478","CDBH":"4","XSFX":"由南向北","XSFXDM":"3","KKMC":"海旭道与庄盛路交口正向"},{"KKBH":"610271010","HPHM":"津C06F21","JGSK":"2021-04-01 17:49:55.478","CDBH":"4","XSFX":"由南向北","XSFXDM":"3","KKMC":"中新大道与华五路交口"},{"KKBH":"610391008","HPHM":"津N43909","JGSK":"2021-04-01 17:49:55.501","CDBH":"1","XSFX":"由东向西","XSFXDM":"1","KKMC":"和韵路与和旭路交口"},{"KKBH":"7280310020000","HPHM":"津D95613","JGSK":"2021-04-01 17:49:55.548","CDBH":"5","XSFX":"由南向北","XSFXDM":"3","KKMC":"动漫中路与文一路交口正向"},{"KKBH":"720571004000","HPHM":"津E25862","JGSK":"2021-04-01 17:49:55.551","CDBH":"2","XSFX":"由东向西","XSFXDM":"1","KKMC":"动漫东路与动漫中路交口"},{"KKBH":"610266122000","HPHM":"津A2U717","JGSK":"2021-04-01 17:49:55.583","CDBH":"2","XSFX":"由西向东","XSFXDM":"2","KKMC":"生态城中生大道故道河一桥西向东上桥处"},{"KKBH":"7208810020000","HPHM":"冀BM961B","JGSK":"2021-04-01 17:49:55.589","CDBH":"10","XSFX":"由南向北","XSFXDM":"3","KKMC":"海旭道与安正路交口正向"},{"KKBH":"7280310030000","HPHM":"车牌","JGSK":"2021-04-01 17:49:55.596","CDBH":"6","XSFX":"由北向南","XSFXDM":"4","KKMC":"动漫中路与文二路交口正向"},{"KKBH":"720891004000","HPHM":"车牌","JGSK":"2021-04-01 17:49:55.617","CDBH":"9","XSFX":"由南向北","XSFXDM":"3","KKMC":"海博道与安平路交口"},{"KKBH":"610286127","HPHM":"津A7F901","JGSK":"2021-04-01 17:49:55.698","CDBH":"1","XSFX":"由东向西","XSFXDM":"1","KKMC":"中津大道与和畅路交口"},{"KKBH":"7208810020000","HPHM":"津RP9160","JGSK":"2021-04-01 17:49:55.709","CDBH":"3","XSFX":"由东向西","XSFXDM":"1","KKMC":"海旭道与安正路交口正向"},{"KKBH":"7208810020000","HPHM":"冀B6F8K1","JGSK":"2021-04-01 17:49:55.73","CDBH":"2","XSFX":"由东向西","XSFXDM":"1","KKMC":"海旭道与安正路交口正向"},{"KKBH":"610276126","HPHM":"津A5Q892","JGSK":"2021-04-01 17:49:55.772","CDBH":"4","XSFX":"由南向北","XSFXDM":"3","KKMC":"中新大道与和意路交口"},{"KKBH":"7208710020000","HPHM":"车牌","JGSK":"2021-04-01 17:49:55.801","CDBH":"3","XSFX":"由西向东","XSFXDM":"2","KKMC":"安正路与芳菲路交口正向"},{"KKBH":"7208810020000","HPHM":"吉ECD157","JGSK":"2021-04-01 17:49:55.811","CDBH":"6","XSFX":"由西向东","XSFXDM":"2","KKMC":"海旭道与安正路交口正向"},{"KKBH":"610256112","HPHM":"津RQU012","JGSK":"2021-04-01 17:49:55.813","CDBH":"4","XSFX":"由西向东","XSFXDM":"2","KKMC":"中天大道与中津大道交口"},{"KKBH":"610256116","HPHM":"津LL5517","JGSK":"2021-04-01 17:49:55.838","CDBH":"8","XSFX":"由南向北","XSFXDM":"3","KKMC":"中天大道与和顺路交口"},{"KKBH":"610256116","HPHM":"冀B935P0","JGSK":"2021-04-01 17:49:55.868","CDBH":"9","XSFX":"由南向北","XSFXDM":"3","KKMC":"中天大道与和顺路交口"},{"KKBH":"610256113","HPHM":"鲁GT8G19","JGSK":"2021-04-01 17:49:55.93","CDBH":"8","XSFX":"由北向南","XSFXDM":"4","KKMC":"中天大道与和风路交口"},{"KKBH":"610256113","HPHM":"鲁GT8G19","JGSK":"2021-04-01 17:49:55.931","CDBH":"8","XSFX":"由北向南","XSFXDM":"4","KKMC":"中天大道与和风路交口"},{"KKBH":"610271009","HPHM":"津N87350","JGSK":"2021-04-01 17:49:55.939","CDBH":"7","XSFX":"由南向北","XSFXDM":"3","KKMC":"中新大道与泰七路交口"},{"KKBH":"610276125","HPHM":"鲁A8W0D3","JGSK":"2021-04-01 17:49:55.973","CDBH":"8","XSFX":"由北向南","XSFXDM":"4","KKMC":"中新大道与和顺路交口"},{"KKBH":"720881002000","HPHM":"津BC9965","JGSK":"2021-04-01 17:49:55.98","CDBH":"2","XSFX":"由东向西","XSFXDM":"1","KKMC":"海旭道与安正路交口"},{"KKBH":"7208810050000","HPHM":"京ADJ2569","JGSK":"2021-04-01 17:49:56.013","CDBH":"2","XSFX":"由东向西","XSFXDM":"1","KKMC":"海旭道与明盛路交口正向"},{"KKBH":"720881004000","HPHM":"津GEA059","JGSK":"2021-04-01 17:49:56.016","CDBH":"1","XSFX":"由东向西","XSFXDM":"1","KKMC":"海旭道与永盛路交口"},{"KKBH":"610276124","HPHM":"津RM7903","JGSK":"2021-04-01 17:49:56.017","CDBH":"1","XSFX":"由东向西","XSFXDM":"1","KKMC":"中新大道与中生大道交口"},{"KKBH":"610271008","HPHM":"车牌","JGSK":"2021-04-01 17:49:56.07","CDBH":"2","XSFX":"由南向北","XSFXDM":"3","KKMC":"中新大道与航母主题公园支路交口"},{"KKBH":"720881005000","HPHM":"津A13E18","JGSK":"2021-04-01 17:49:56.088","CDBH":"4","XSFX":"由西向东","XSFXDM":"2","KKMC":"海旭道与明盛路交口"},{"KKBH":"720891003000","HPHM":"津QT8226","JGSK":"2021-04-01 17:49:56.106","CDBH":"2","XSFX":"由东向西","XSFXDM":"1","KKMC":"海博道与安正路交口"},{"KKBH":"720561002000","HPHM":"冀A92D9E","JGSK":"2021-04-01 17:49:56.129","CDBH":"6","XSFX":"由北向南","XSFXDM":"4","KKMC":"动漫北路与文三路交口"},{"KKBH":"610276126","HPHM":"冀BD78V8","JGSK":"2021-04-01 17:49:56.156","CDBH":"8","XSFX":"由北向南","XSFXDM":"4","KKMC":"中新大道与和意路交口"},{"KKBH":"610251002","HPHM":"津JQE928","JGSK":"2021-04-01 17:49:56.17","CDBH":"3","XSFX":"由东向西","XSFXDM":"1","KKMC":"中天大道与和睦路交口"},{"KKBH":"610271009","HPHM":"冀BF32S5","JGSK":"2021-04-01 17:49:56.18","CDBH":"8","XSFX":"由南向北","XSFXDM":"3","KKMC":"中新大道与泰七路交口"},{"KKBH":"610286127","HPHM":"津N96668","JGSK":"2021-04-01 17:49:56.186","CDBH":"5","XSFX":"由西向东","XSFXDM":"2","KKMC":"中津大道与和畅路交口"},{"KKBH":"610256115","HPHM":"车牌","JGSK":"2021-04-01 17:49:56.22","CDBH":"10","XSFX":"由北向南","XSFXDM":"4","KKMC":"中天大道与中生大道交口"},{"KKBH":"720881002000","HPHM":"津JDT568","JGSK":"2021-04-01 17:49:56.236","CDBH":"4","XSFX":"由东向西","XSFXDM":"1","KKMC":"海旭道与安正路交口"},{"KKBH":"610276124","HPHM":"冀A25JQ3","JGSK":"2021-04-01 17:49:56.272","CDBH":"6","XSFX":"由西向东","XSFXDM":"2","KKMC":"中新大道与中生大道交口"},{"KKBH":"610276124","HPHM":"津RGT796","JGSK":"2021-04-01 17:49:56.285","CDBH":"7","XSFX":"由南向北","XSFXDM":"3","KKMC":"中新大道与中生大道交口"},{"KKBH":"610256115","HPHM":"蒙A133TC","JGSK":"2021-04-01 17:49:56.297","CDBH":"9","XSFX":"由南向北","XSFXDM":"3","KKMC":"中天大道与中生大道交口"},{"KKBH":"610286127","HPHM":"津JRR056","JGSK":"2021-04-01 17:49:56.306","CDBH":"1","XSFX":"由东向西","XSFXDM":"1","KKMC":"中津大道与和畅路交口"},{"KKBH":"610256116","HPHM":"津KC1231","JGSK":"2021-04-01 17:49:56.347","CDBH":"8","XSFX":"由南向北","XSFXDM":"3","KKMC":"中天大道与和顺路交口"},{"KKBH":"610271009","HPHM":"津GQW886","JGSK":"2021-04-01 17:49:56.505","CDBH":"11","XSFX":"由北向南","XSFXDM":"4","KKMC":"中新大道与泰七路交口"},{"KKBH":"610266118","HPHM":"津NJD916","JGSK":"2021-04-01 17:49:56.52","CDBH":"8","XSFX":"由南向北","XSFXDM":"3","KKMC":"中生大道与和畅路交口"},{"KKBH":"610391007","HPHM":"津NKD999","JGSK":"2021-04-01 17:49:56.555","CDBH":"1","XSFX":"由东向西","XSFXDM":"1","KKMC":"和韵路与和风路交口"},{"KKBH":"610276125","HPHM":"津AF03985","JGSK":"2021-04-01 17:49:56.613","CDBH":"7","XSFX":"由北向南","XSFXDM":"4","KKMC":"中新大道与和顺路交口"},{"KKBH":"7208910030000","HPHM":"冀D5D701","JGSK":"2021-04-01 17:49:56.666","CDBH":"4","XSFX":"由西向东","XSFXDM":"2","KKMC":"海博道与安正路交口正向"},{"KKBH":"610391008","HPHM":"津KEG318","JGSK":"2021-04-01 17:49:56.722","CDBH":"4","XSFX":"由西向东","XSFXDM":"2","KKMC":"和韵路与和旭路交口"},{"KKBH":"7208610030000","HPHM":"津FEX979","JGSK":"2021-04-01 17:49:56.724","CDBH":"7","XSFX":"由南向北","XSFXDM":"3","KKMC":"海晨道与安明路交口正向"},{"KKBH":"610276124","HPHM":"津GXE586","JGSK":"2021-04-01 17:49:56.752","CDBH":"4","XSFX":"由西向东","XSFXDM":"2","KKMC":"中新大道与中生大道交口"},{"KKBH":"610276126","HPHM":"辽AG2N82","JGSK":"2021-04-01 17:49:56.846","CDBH":"1","XSFX":"由东向西","XSFXDM":"1","KKMC":"中新大道与和意路交口"},{"KKBH":"610326142000","HPHM":"冀B823E8","JGSK":"2021-04-01 17:49:56.863","CDBH":"14","XSFX":"由北向南","XSFXDM":"4","KKMC":"中成大道与泰七路交口"},{"KKBH":"720891006000","HPHM":"津HBP159","JGSK":"2021-04-01 17:49:56.87","CDBH":"5","XSFX":"由西向东","XSFXDM":"2","KKMC":"海博道与永盛路交口"},{"KKBH":"7208910040000","HPHM":"津KK1138","JGSK":"2021-04-01 17:49:56.907","CDBH":"6","XSFX":"由西向东","XSFXDM":"2","KKMC":"海博道与安平路交口正向"},{"KKBH":"610271010","HPHM":"豫PG528Q","JGSK":"2021-04-01 17:49:56.968","CDBH":"8","XSFX":"由北向南","XSFXDM":"4","KKMC":"中新大道与华五路交口"},{"KKBH":"610256115","HPHM":"津A7A524","JGSK":"2021-04-01 17:49:56.982","CDBH":"3","XSFX":"由东向西","XSFXDM":"1","KKMC":"中天大道与中生大道交口"},{"KKBH":"610266117","HPHM":"津K52528","JGSK":"2021-04-01 17:49:56.986","CDBH":"4","XSFX":"由西向东","XSFXDM":"2","KKMC":"中生大道与和韵路交口"},{"KKBH":"7208810020000","HPHM":"皖L91R83","JGSK":"2021-04-01 17:49:57.003","CDBH":"12","XSFX":"由北向南","XSFXDM":"4","KKMC":"海旭道与安正路交口正向"},{"KKBH":"610271010","HPHM":"津DZH120","JGSK":"2021-04-01 17:49:57.025","CDBH":"7","XSFX":"由北向南","XSFXDM":"4","KKMC":"中新大道与华五路交口"},{"KKBH":"7205710040000","HPHM":"津DJT602","JGSK":"2021-04-01 17:49:57.043","CDBH":"1","XSFX":"由东向西","XSFXDM":"1","KKMC":"动漫东路与动漫中路交口正向"},{"KKBH":"720881002000","HPHM":"津C12057","JGSK":"2021-04-01 17:49:57.07","CDBH":"10","XSFX":"由南向北","XSFXDM":"3","KKMC":"海旭道与安正路交口"},{"KKBH":"610256116","HPHM":"津A33G00","JGSK":"2021-04-01 17:49:57.077","CDBH":"7","XSFX":"由南向北","XSFXDM":"3","KKMC":"中天大道与和顺路交口"},{"KKBH":"610256116","HPHM":"津C779Y3","JGSK":"2021-04-01 17:49:57.169","CDBH":"12","XSFX":"由北向南","XSFXDM":"4","KKMC":"中天大道与和顺路交口"},{"KKBH":"610276125","HPHM":"津JHX709","JGSK":"2021-04-01 17:49:57.191","CDBH":"7","XSFX":"由北向南","XSFXDM":"4","KKMC":"中新大道与和顺路交口"},{"KKBH":"7208810020000","HPHM":"冀AS108F","JGSK":"2021-04-01 17:49:57.202","CDBH":"13","XSFX":"由北向南","XSFXDM":"4","KKMC":"海旭道与安正路交口正向"},{"KKBH":"7208910080000","HPHM":"车牌","JGSK":"2021-04-01 17:49:57.233","CDBH":"13","XSFX":"由北向南","XSFXDM":"4","KKMC":"海博道与荣盛路交口正向"},{"KKBH":"610256115","HPHM":"鲁MY633H","JGSK":"2021-04-01 17:49:57.245","CDBH":"1","XSFX":"由东向西","XSFXDM":"1","KKMC":"中天大道与中生大道交口"},{"KKBH":"610286127","HPHM":"津A2L134","JGSK":"2021-04-01 17:49:57.261","CDBH":"3","XSFX":"由东向西","XSFXDM":"1","KKMC":"中津大道与和畅路交口"},{"KKBH":"610276126","HPHM":"京N5TE26","JGSK":"2021-04-01 17:49:57.27","CDBH":"7","XSFX":"由北向南","XSFXDM":"4","KKMC":"中新大道与和意路交口"},{"KKBH":"720881002000","HPHM":"津QE9256","JGSK":"2021-04-01 17:49:57.285","CDBH":"6","XSFX":"由西向东","XSFXDM":"2","KKMC":"海旭道与安正路交口"},{"KKBH":"610271010","HPHM":"津JS5895","JGSK":"2021-04-01 17:49:57.324","CDBH":"7","XSFX":"由北向南","XSFXDM":"4","KKMC":"中新大道与华五路交口"},{"KKBH":"610391006","HPHM":"津AF58027","JGSK":"2021-04-01 17:49:57.33","CDBH":"5","XSFX":"由西向东","XSFXDM":"2","KKMC":"和韵路与和意路交口"},{"KKBH":"610266118","HPHM":"津C119N8","JGSK":"2021-04-01 17:49:57.332","CDBH":"4","XSFX":"由西向东","XSFXDM":"2","KKMC":"中生大道与和畅路交口"},{"KKBH":"610266118","HPHM":"津DGF969","JGSK":"2021-04-01 17:49:57.344","CDBH":"12","XSFX":"由北向南","XSFXDM":"4","KKMC":"中生大道与和畅路交口"},{"KKBH":"610256114","HPHM":"津RT7518","JGSK":"2021-04-01 17:49:57.348","CDBH":"2","XSFX":"由西向东","XSFXDM":"2","KKMC":"中天大道与和旭路交口"},{"KKBH":"610276124","HPHM":"冀B0F15A","JGSK":"2021-04-01 17:49:57.357","CDBH":"2","XSFX":"由东向西","XSFXDM":"1","KKMC":"中新大道与中生大道交口"},{"KKBH":"610276126","HPHM":"津LJ8199","JGSK":"2021-04-01 17:49:57.371","CDBH":"5","XSFX":"由南向北","XSFXDM":"3","KKMC":"中新大道与和意路交口"},{"KKBH":"610271009","HPHM":"冀BE756L","JGSK":"2021-04-01 17:49:57.417","CDBH":"11","XSFX":"由北向南","XSFXDM":"4","KKMC":"中新大道与泰七路交口"},{"KKBH":"720881002000","HPHM":"冀BP171T","JGSK":"2021-04-01 17:49:57.512","CDBH":"3","XSFX":"由东向西","XSFXDM":"1","KKMC":"海旭道与安正路交口"},{"KKBH":"610276124","HPHM":"津RE9485","JGSK":"2021-04-01 17:49:57.55","CDBH":"11","XSFX":"由北向南","XSFXDM":"4","KKMC":"中新大道与中生大道交口"},{"KKBH":"7208710020000","HPHM":"津GHD506","JGSK":"2021-04-01 17:49:57.609","CDBH":"8","XSFX":"由北向南","XSFXDM":"4","KKMC":"安正路与芳菲路交口正向"},{"KKBH":"610276124","HPHM":"津NSN550","JGSK":"2021-04-01 17:49:57.712","CDBH":"5","XSFX":"由西向东","XSFXDM":"2","KKMC":"中新大道与中生大道交口"},{"KKBH":"610401005","HPHM":"津DZQ679","JGSK":"2021-04-01 17:49:57.73","CDBH":"1","XSFX":"由东向西","XSFXDM":"1","KKMC":"和畅路与和顺路交口"},{"KKBH":"610271008","HPHM":"皖LWQ288","JGSK":"2021-04-01 17:49:57.731","CDBH":"4","XSFX":"由北向南","XSFXDM":"4","KKMC":"中新大道与航母主题公园支路交口"},{"KKBH":"610266122000","HPHM":"蒙D5831L","JGSK":"2021-04-01 17:49:57.745","CDBH":"3","XSFX":"由西向东","XSFXDM":"2","KKMC":"生态城中生大道故道河一桥西向东上桥处"},{"KKBH":"610401004","HPHM":"津HE8716","JGSK":"2021-04-01 17:49:57.748","CDBH":"4","XSFX":"由西向东","XSFXDM":"2","KKMC":"和畅路与和风路交口"},{"KKBH":"610286127","HPHM":"津GYM023","JGSK":"2021-04-01 17:49:57.775","CDBH":"2","XSFX":"由东向西","XSFXDM":"1","KKMC":"中津大道与和畅路交口"},{"KKBH":"610401005","HPHM":"蒙A125CB","JGSK":"2021-04-01 17:49:57.883","CDBH":"6","XSFX":"由西向东","XSFXDM":"2","KKMC":"和畅路与和顺路交口"},{"KKBH":"610276126","HPHM":"津NAP929","JGSK":"2021-04-01 17:49:57.991","CDBH":"8","XSFX":"由北向南","XSFXDM":"4","KKMC":"中新大道与和意路交口"},{"KKBH":"610276124","HPHM":"辽DGV786","JGSK":"2021-04-01 17:49:57.998","CDBH":"1","XSFX":"由东向西","XSFXDM":"1","KKMC":"中新大道与中生大道交口"},{"KKBH":"7208910030000","HPHM":"车牌","JGSK":"2021-04-01 17:49:58.027","CDBH":"2","XSFX":"由东向西","XSFXDM":"1","KKMC":"海博道与安正路交口正向"},{"KKBH":"610276125","HPHM":"粤BC09Z9","JGSK":"2021-04-01 17:49:58.034","CDBH":"5","XSFX":"由南向北","XSFXDM":"3","KKMC":"中新大道与和顺路交口"},{"KKBH":"610276126","HPHM":"津K80090","JGSK":"2021-04-01 17:49:58.046","CDBH":"5","XSFX":"由南向北","XSFXDM":"3","KKMC":"中新大道与和意路交口"},{"KKBH":"7280310020000","HPHM":"车牌","JGSK":"2021-04-01 17:49:58.09","CDBH":"4","XSFX":"由西向东","XSFXDM":"2","KKMC":"动漫中路与文一路交口正向"},{"KKBH":"610256113","HPHM":"津C878C3","JGSK":"2021-04-01 17:49:58.095","CDBH":"7","XSFX":"由北向南","XSFXDM":"4","KKMC":"中天大道与和风路交口"},{"KKBH":"7208910060000","HPHM":"津KE4998","JGSK":"2021-04-01 17:49:58.099","CDBH":"2","XSFX":"由东向西","XSFXDM":"1","KKMC":"海博道与永盛路交口正向"},{"KKBH":"610256112","HPHM":"津DZZ267","JGSK":"2021-04-01 17:49:58.133","CDBH":"5","XSFX":"由西向东","XSFXDM":"2","KKMC":"中天大道与中津大道交口"},{"KKBH":"7208810020000","HPHM":"豫ERC950","JGSK":"2021-04-01 17:49:58.148","CDBH":"6","XSFX":"由西向东","XSFXDM":"2","KKMC":"海旭道与安正路交口正向"},{"KKBH":"720881002000","HPHM":"津ADG7871","JGSK":"2021-04-01 17:49:58.186","CDBH":"13","XSFX":"由北向南","XSFXDM":"4","KKMC":"海旭道与安正路交口"},{"KKBH":"720881002000","HPHM":"鲁NY18R0","JGSK":"2021-04-01 17:49:58.218","CDBH":"2","XSFX":"由东向西","XSFXDM":"1","KKMC":"海旭道与安正路交口"},{"KKBH":"720871002000","HPHM":"辽A72QS6","JGSK":"2021-04-01 17:49:58.312","CDBH":"3","XSFX":"由西向东","XSFXDM":"2","KKMC":"安正路与芳菲路交口"},{"KKBH":"610276125","HPHM":"津DSA939","JGSK":"2021-04-01 17:49:58.332","CDBH":"1","XSFX":"由东向西","XSFXDM":"1","KKMC":"中新大道与和顺路交口"},{"KKBH":"7205410020000","HPHM":"津FCR236","JGSK":"2021-04-01 17:49:58.345","CDBH":"4","XSFX":"由西向东","XSFXDM":"2","KKMC":"动漫环路西与动漫中路交口正向"},{"KKBH":"610286127","HPHM":"津A1C946","JGSK":"2021-04-01 17:49:58.374","CDBH":"5","XSFX":"由西向东","XSFXDM":"2","KKMC":"中津大道与和畅路交口"},{"KKBH":"610271009","HPHM":"冀AM313T","JGSK":"2021-04-01 17:49:58.384","CDBH":"10","XSFX":"由北向南","XSFXDM":"4","KKMC":"中新大道与泰七路交口"},{"KKBH":"7205710030000","HPHM":"豫P0398X","JGSK":"2021-04-01 17:49:58.389","CDBH":"1","XSFX":"由东向西","XSFXDM":"1","KKMC":"动漫东路与文三路交口正向"},{"KKBH":"610256116","HPHM":"冀F1EH69","JGSK":"2021-04-01 17:49:58.395","CDBH":"7","XSFX":"由南向北","XSFXDM":"3","KKMC":"中天大道与和顺路交口"},{"KKBH":"610391007","HPHM":"津MUV026","JGSK":"2021-04-01 17:49:58.413","CDBH":"4","XSFX":"由西向东","XSFXDM":"2","KKMC":"和韵路与和风路交口"},{"KKBH":"610271009","HPHM":"津KYF019","JGSK":"2021-04-01 17:49:58.419","CDBH":"4","XSFX":"由西向东","XSFXDM":"2","KKMC":"中新大道与泰七路交口"},{"KKBH":"610256116","HPHM":"京NQ5W05","JGSK":"2021-04-01 17:49:58.428","CDBH":"9","XSFX":"由南向北","XSFXDM":"3","KKMC":"中天大道与和顺路交口"},{"KKBH":"7208910030000","HPHM":"冀BB38C6","JGSK":"2021-04-01 17:49:58.439","CDBH":"9","XSFX":"由南向北","XSFXDM":"3","KKMC":"海博道与安正路交口正向"},{"KKBH":"7205710010000","HPHM":"津A3R179","JGSK":"2021-04-01 17:49:58.477","CDBH":"3","XSFX":"由南向北","XSFXDM":"3","KKMC":"动漫东路与文一路交口正向"},{"KKBH":"610276125","HPHM":"鲁DN716Z","JGSK":"2021-04-01 17:49:58.49","CDBH":"4","XSFX":"由南向北","XSFXDM":"3","KKMC":"中新大道与和顺路交口"},{"KKBH":"6071310030000","HPHM":"渝B50702","JGSK":"2021-04-01 17:49:58.577","CDBH":"3","XSFX":"由东向西","XSFXDM":"1","KKMC":"中央大道与海旭道交口正向"},{"KKBH":"610271008","HPHM":"车牌","JGSK":"2021-04-01 17:49:58.614","CDBH":"2","XSFX":"由南向北","XSFXDM":"3","KKMC":"中新大道与航母主题公园支路交口"},{"KKBH":"610261003000","HPHM":"冀T618GA","JGSK":"2021-04-01 17:49:58.781","CDBH":"10","XSFX":"由东向西","XSFXDM":"1","KKMC":"中生大道与静湖南路交口"},{"KKBH":"610401005","HPHM":"冀C7628Z","JGSK":"2021-04-01 17:49:58.792","CDBH":"7","XSFX":"由南向北","XSFXDM":"3","KKMC":"和畅路与和顺路交口"},{"KKBH":"720861003000","HPHM":"津ADN3111","JGSK":"2021-04-01 17:49:58.808","CDBH":"2","XSFX":"由东向西","XSFXDM":"1","KKMC":"海晨道与安明路交口"},{"KKBH":"610256116","HPHM":"津GTH118","JGSK":"2021-04-01 17:49:58.828","CDBH":"8","XSFX":"由南向北","XSFXDM":"3","KKMC":"中天大道与和顺路交口"},{"KKBH":"7209010020000","HPHM":"津AF33977","JGSK":"2021-04-01 17:49:58.834","CDBH":"1","XSFX":"由东向西","XSFXDM":"1","KKMC":"玉林道与安正路交口正向"},{"KKBH":"610256116","HPHM":"津C27P66","JGSK":"2021-04-01 17:49:58.849","CDBH":"12","XSFX":"由北向南","XSFXDM":"4","KKMC":"中天大道与和顺路交口"},{"KKBH":"610286127","HPHM":"冀B45V69","JGSK":"2021-04-01 17:49:58.904","CDBH":"3","XSFX":"由东向西","XSFXDM":"1","KKMC":"中津大道与和畅路交口"},{"KKBH":"610266117","HPHM":"津HU6686","JGSK":"2021-04-01 17:49:58.905","CDBH":"5","XSFX":"由西向东","XSFXDM":"2","KKMC":"中生大道与和韵路交口"},{"KKBH":"610271008","HPHM":"车牌","JGSK":"2021-04-01 17:49:58.92","CDBH":"5","XSFX":"由北向南","XSFXDM":"4","KKMC":"中新大道与航母主题公园支路交口"},{"KKBH":"610256115","HPHM":"津AT5893","JGSK":"2021-04-01 17:49:58.982","CDBH":"1","XSFX":"由东向西","XSFXDM":"1","KKMC":"中天大道与中生大道交口"},{"KKBH":"728031002000","HPHM":"津AVG982","JGSK":"2021-04-01 17:49:58.99","CDBH":"8","XSFX":"由北向南","XSFXDM":"4","KKMC":"动漫中路与文一路交口"},{"KKBH":"7208810040000","HPHM":"车牌","JGSK":"2021-04-01 17:49:59.103","CDBH":"3","XSFX":"由东向西","XSFXDM":"1","KKMC":"海旭道与永盛路交口正向"},{"KKBH":"7208810040000","HPHM":"车牌","JGSK":"2021-04-01 17:49:59.104","CDBH":"3","XSFX":"由东向西","XSFXDM":"1","KKMC":"海旭道与永盛路交口正向"},{"KKBH":"610276124","HPHM":"津KA5900","JGSK":"2021-04-01 17:49:59.136","CDBH":"2","XSFX":"由东向西","XSFXDM":"1","KKMC":"中新大道与中生大道交口"},{"KKBH":"720881002000","HPHM":"吉ECD157","JGSK":"2021-04-01 17:49:59.149","CDBH":"7","XSFX":"由西向东","XSFXDM":"2","KKMC":"海旭道与安正路交口"},{"KKBH":"720891004000","HPHM":"津KK1138","JGSK":"2021-04-01 17:49:59.162","CDBH":"5","XSFX":"由西向东","XSFXDM":"2","KKMC":"海博道与安平路交口"},{"KKBH":"610326142000","HPHM":"津MWF779","JGSK":"2021-04-01 17:49:59.179","CDBH":"14","XSFX":"由北向南","XSFXDM":"4","KKMC":"中成大道与泰七路交口"},{"KKBH":"610256112","HPHM":"津DAD521","JGSK":"2021-04-01 17:49:59.267","CDBH":"1","XSFX":"由东向西","XSFXDM":"1","KKMC":"中天大道与中津大道交口"},{"KKBH":"610276126","HPHM":"津C56S70","JGSK":"2021-04-01 17:49:59.271","CDBH":"8","XSFX":"由北向南","XSFXDM":"4","KKMC":"中新大道与和意路交口"},{"KKBH":"610276126","HPHM":"冀J1E6S0","JGSK":"2021-04-01 17:49:59.276","CDBH":"8","XSFX":"由北向南","XSFXDM":"4","KKMC":"中新大道与和意路交口"},{"KKBH":"610256113","HPHM":"鲁GT8G19","JGSK":"2021-04-01 17:49:59.295","CDBH":"8","XSFX":"由北向南","XSFXDM":"4","KKMC":"中天大道与和风路交口"},{"KKBH":"610256115","HPHM":"津QD6119","JGSK":"2021-04-01 17:49:59.335","CDBH":"11","XSFX":"由北向南","XSFXDM":"4","KKMC":"中天大道与中生大道交口"},{"KKBH":"7208710020000","HPHM":"车牌","JGSK":"2021-04-01 17:49:59.38","CDBH":"10","XSFX":"由北向南","XSFXDM":"4","KKMC":"安正路与芳菲路交口正向"},{"KKBH":"610256114","HPHM":"津C299Q8","JGSK":"2021-04-01 17:49:59.412","CDBH":"2","XSFX":"由西向东","XSFXDM":"2","KKMC":"中天大道与和旭路交口"},{"KKBH":"6102661220000","HPHM":"冀BR221K","JGSK":"2021-04-01 17:49:59.498","CDBH":"1","XSFX":"由西向东","XSFXDM":"2","KKMC":"生态城中生大道故道河一桥西向东上桥处正向"},{"KKBH":"610276126","HPHM":"津NZU889","JGSK":"2021-04-01 17:49:59.591","CDBH":"7","XSFX":"由北向南","XSFXDM":"4","KKMC":"中新大道与和意路交口"},{"KKBH":"7208810020000","HPHM":"冀J1BH38","JGSK":"2021-04-01 17:49:59.61","CDBH":"6","XSFX":"由西向东","XSFXDM":"2","KKMC":"海旭道与安正路交口正向"},{"KKBH":"711","HPHM":"辽BQ91W5","JGSK":"2021-04-01 17:49:59.611","CDBH":"2","XSFX":"由东向西","XSFXDM":"1","KKMC":"不礼让行人中新大道与和旭路交口"},{"KKBH":"610286127","HPHM":"津N96668","JGSK":"2021-04-01 17:49:59.653","CDBH":"6","XSFX":"由西向东","XSFXDM":"2","KKMC":"中津大道与和畅路交口"},{"KKBH":"610271009","HPHM":"冀B2CH80","JGSK":"2021-04-01 17:49:59.668","CDBH":"7","XSFX":"由南向北","XSFXDM":"3","KKMC":"中新大道与泰七路交口"},{"KKBH":"720881002000","HPHM":"津RRJ207","JGSK":"2021-04-01 17:49:59.674","CDBH":"3","XSFX":"由东向西","XSFXDM":"1","KKMC":"海旭道与安正路交口"},{"KKBH":"610276124","HPHM":"鄂A0VP17","JGSK":"2021-04-01 17:49:59.707","CDBH":"5","XSFX":"由西向东","XSFXDM":"2","KKMC":"中新大道与中生大道交口"},{"KKBH":"610401004","HPHM":"津JSS223","JGSK":"2021-04-01 17:49:59.746","CDBH":"12","XSFX":"由北向南","XSFXDM":"4","KKMC":"和畅路与和风路交口"},{"KKBH":"610391006","HPHM":"津N91853","JGSK":"2021-04-01 17:49:59.759","CDBH":"5","XSFX":"由西向东","XSFXDM":"2","KKMC":"和韵路与和意路交口"},{"KKBH":"610256115","HPHM":"津A9G369","JGSK":"2021-04-01 17:49:59.769","CDBH":"10","XSFX":"由北向南","XSFXDM":"4","KKMC":"中天大道与中生大道交口"},{"KKBH":"610271009","HPHM":"津B2X865","JGSK":"2021-04-01 17:49:59.78","CDBH":"10","XSFX":"由北向南","XSFXDM":"4","KKMC":"中新大道与泰七路交口"},{"KKBH":"7208810020000","HPHM":"津GXR817","JGSK":"2021-04-01 17:49:59.843","CDBH":"3","XSFX":"由东向西","XSFXDM":"1","KKMC":"海旭道与安正路交口正向"},{"KKBH":"720891004000","HPHM":"车牌","JGSK":"2021-04-01 17:49:59.856","CDBH":"9","XSFX":"由南向北","XSFXDM":"3","KKMC":"海博道与安平路交口"},{"KKBH":"7208810020000","HPHM":"津AUU617","JGSK":"2021-04-01 17:49:59.994","CDBH":"9","XSFX":"由南向北","XSFXDM":"3","KKMC":"海旭道与安正路交口正向"},{"KKBH":"610266117","HPHM":"车牌","JGSK":"2021-04-01 17:50:00.007","CDBH":"9","XSFX":"由南向北","XSFXDM":"3","KKMC":"中生大道与和韵路交口"},{"KKBH":"610271008","HPHM":"车牌","JGSK":"2021-04-01 17:50:00.04","CDBH":"4","XSFX":"由北向南","XSFXDM":"4","KKMC":"中新大道与航母主题公园支路交口"},{"KKBH":"610276125","HPHM":"津RBN787","JGSK":"2021-04-01 17:50:00.071","CDBH":"7","XSFX":"由北向南","XSFXDM":"4","KKMC":"中新大道与和顺路交口"},{"KKBH":"610251002","HPHM":"津C05R12","JGSK":"2021-04-01 17:50:00.137","CDBH":"4","XSFX":"由西向东","XSFXDM":"2","KKMC":"中天大道与和睦路交口"},{"KKBH":"720881002000","HPHM":"津NPL881","JGSK":"2021-04-01 17:50:00.146","CDBH":"2","XSFX":"由东向西","XSFXDM":"1","KKMC":"海旭道与安正路交口"},{"KKBH":"720891003000","HPHM":"车牌","JGSK":"2021-04-01 17:50:00.185","CDBH":"2","XSFX":"由东向西","XSFXDM":"1","KKMC":"海博道与安正路交口"},{"KKBH":"610286127","HPHM":"鲁AU3F69","JGSK":"2021-04-01 17:50:00.237","CDBH":"8","XSFX":"由南向北","XSFXDM":"3","KKMC":"中津大道与和畅路交口"},{"KKBH":"720891003000","HPHM":"车牌","JGSK":"2021-04-01 17:50:00.241","CDBH":"6","XSFX":"由西向东","XSFXDM":"2","KKMC":"海博道与安正路交口"},{"KKBH":"7208610030000","HPHM":"车牌","JGSK":"2021-04-01 17:50:00.278","CDBH":"7","XSFX":"由南向北","XSFXDM":"3","KKMC":"海晨道与安明路交口正向"},{"KKBH":"610256116","HPHM":"津DXM722","JGSK":"2021-04-01 17:50:00.347","CDBH":"9","XSFX":"由南向北","XSFXDM":"3","KKMC":"中天大道与和顺路交口"},{"KKBH":"7208810020000","HPHM":"津JTX926","JGSK":"2021-04-01 17:50:00.409","CDBH":"2","XSFX":"由东向西","XSFXDM":"1","KKMC":"海旭道与安正路交口正向"},{"KKBH":"610276124","HPHM":"辽A8P58K","JGSK":"2021-04-01 17:50:00.432","CDBH":"6","XSFX":"由西向东","XSFXDM":"2","KKMC":"中新大道与中生大道交口"},{"KKBH":"610401004","HPHM":"津A08L84","JGSK":"2021-04-01 17:50:00.445","CDBH":"4","XSFX":"由西向东","XSFXDM":"2","KKMC":"和畅路与和风路交口"},{"KKBH":"7208810020000","HPHM":"冀DG6B31","JGSK":"2021-04-01 17:50:00.507","CDBH":"4","XSFX":"由东向西","XSFXDM":"1","KKMC":"海旭道与安正路交口正向"},{"KKBH":"610271010","HPHM":"津DZH120","JGSK":"2021-04-01 17:50:00.522","CDBH":"7","XSFX":"由北向南","XSFXDM":"4","KKMC":"中新大道与华五路交口"},{"KKBH":"610276125","HPHM":"津RQE660","JGSK":"2021-04-01 17:50:00.568","CDBH":"8","XSFX":"由北向南","XSFXDM":"4","KKMC":"中新大道与和顺路交口"},{"KKBH":"610286127","HPHM":"津JRR056","JGSK":"2021-04-01 17:50:00.578","CDBH":"1","XSFX":"由东向西","XSFXDM":"1","KKMC":"中津大道与和畅路交口"},{"KKBH":"610271010","HPHM":"豫PG528Q","JGSK":"2021-04-01 17:50:00.602","CDBH":"8","XSFX":"由北向南","XSFXDM":"4","KKMC":"中新大道与华五路交口"},{"KKBH":"610401005","HPHM":"冀C7628Z","JGSK":"2021-04-01 17:50:00.619","CDBH":"7","XSFX":"由南向北","XSFXDM":"3","KKMC":"和畅路与和顺路交口"},{"KKBH":"610276126","HPHM":"津FK2189","JGSK":"2021-04-01 17:50:00.631","CDBH":"8","XSFX":"由北向南","XSFXDM":"4","KKMC":"中新大道与和意路交口"},{"KKBH":"610271008","HPHM":"车牌","JGSK":"2021-04-01 17:50:00.675","CDBH":"5","XSFX":"由北向南","XSFXDM":"4","KKMC":"中新大道与航母主题公园支路交口"},{"KKBH":"610286127","HPHM":"津HDY825","JGSK":"2021-04-01 17:50:00.684","CDBH":"6","XSFX":"由西向东","XSFXDM":"2","KKMC":"中津大道与和畅路交口"},{"KKBH":"610256115","HPHM":"津AD45222","JGSK":"2021-04-01 17:50:00.731","CDBH":"1","XSFX":"由东向西","XSFXDM":"1","KKMC":"中天大道与中生大道交口"},{"KKBH":"610276124","HPHM":"津A16H63","JGSK":"2021-04-01 17:50:00.748","CDBH":"4","XSFX":"由西向东","XSFXDM":"2","KKMC":"中新大道与中生大道交口"},{"KKBH":"610256116","HPHM":"津C166C2","JGSK":"2021-04-01 17:50:00.769","CDBH":"12","XSFX":"由北向南","XSFXDM":"4","KKMC":"中天大道与和顺路交口"},{"KKBH":"610276124","HPHM":"津BL8857","JGSK":"2021-04-01 17:50:00.77","CDBH":"2","XSFX":"由东向西","XSFXDM":"1","KKMC":"中新大道与中生大道交口"},{"KKBH":"610266117","HPHM":"津A7M235","JGSK":"2021-04-01 17:50:00.775","CDBH":"6","XSFX":"由西向东","XSFXDM":"2","KKMC":"中生大道与和韵路交口"},{"KKBH":"610391008","HPHM":"津KEG318","JGSK":"2021-04-01 17:50:00.794","CDBH":"5","XSFX":"由西向东","XSFXDM":"2","KKMC":"和韵路与和旭路交口"},{"KKBH":"720891006000","HPHM":"津KE4998","JGSK":"2021-04-01 17:50:00.807","CDBH":"2","XSFX":"由东向西","XSFXDM":"1","KKMC":"海博道与永盛路交口"},{"KKBH":"6102661220000","HPHM":"津B38205","JGSK":"2021-04-01 17:50:00.912","CDBH":"2","XSFX":"由西向东","XSFXDM":"2","KKMC":"生态城中生大道故道河一桥西向东上桥处正向"},{"KKBH":"610276126","HPHM":"津ANS040","JGSK":"2021-04-01 17:50:00.943","CDBH":"7","XSFX":"由北向南","XSFXDM":"4","KKMC":"中新大道与和意路交口"},{"KKBH":"610266118","HPHM":"津RJJ868","JGSK":"2021-04-01 17:50:01.016","CDBH":"4","XSFX":"由西向东","XSFXDM":"2","KKMC":"中生大道与和畅路交口"},{"KKBH":"610276124","HPHM":"津RJY186","JGSK":"2021-04-01 17:50:01.062","CDBH":"8","XSFX":"由南向北","XSFXDM":"3","KKMC":"中新大道与中生大道交口"},{"KKBH":"6102610030000","HPHM":"津RDG606","JGSK":"2021-04-01 17:50:01.084","CDBH":"9","XSFX":"由北向南","XSFXDM":"4","KKMC":"中生大道与静湖南路交口正向"},{"KKBH":"610271008","HPHM":"冀B1R58U","JGSK":"2021-04-01 17:50:01.091","CDBH":"5","XSFX":"由北向南","XSFXDM":"4","KKMC":"中新大道与航母主题公园支路交口"},{"KKBH":"610276124","HPHM":"津HZL543","JGSK":"2021-04-01 17:50:01.118","CDBH":"2","XSFX":"由东向西","XSFXDM":"1","KKMC":"中新大道与中生大道交口"},{"KKBH":"610401005","HPHM":"津NLN830","JGSK":"2021-04-01 17:50:01.142","CDBH":"1","XSFX":"由东向西","XSFXDM":"1","KKMC":"和畅路与和顺路交口"},{"KKBH":"720861003000","HPHM":"苏C911Q7","JGSK":"2021-04-01 17:50:01.207","CDBH":"10","XSFX":"由北向南","XSFXDM":"4","KKMC":"海晨道与安明路交口"},{"KKBH":"720881002000","HPHM":"豫ERC950","JGSK":"2021-04-01 17:50:01.229","CDBH":"7","XSFX":"由西向东","XSFXDM":"2","KKMC":"海旭道与安正路交口"},{"KKBH":"610256116","HPHM":"津C1C787","JGSK":"2021-04-01 17:50:01.287","CDBH":"8","XSFX":"由南向北","XSFXDM":"3","KKMC":"中天大道与和顺路交口"},{"KKBH":"7208910040000","HPHM":"津G55938","JGSK":"2021-04-01 17:50:01.318","CDBH":"6","XSFX":"由西向东","XSFXDM":"2","KKMC":"海博道与安平路交口正向"},{"KKBH":"7208810050000","HPHM":"津A2S311","JGSK":"2021-04-01 17:50:01.365","CDBH":"4","XSFX":"由西向东","XSFXDM":"2","KKMC":"海旭道与明盛路交口正向"},{"KKBH":"610256116","HPHM":"鲁M06T51","JGSK":"2021-04-01 17:50:01.375","CDBH":"10","XSFX":"由北向南","XSFXDM":"4","KKMC":"中天大道与和顺路交口"},{"KKBH":"610276126","HPHM":"津K80090","JGSK":"2021-04-01 17:50:01.452","CDBH":"5","XSFX":"由南向北","XSFXDM":"3","KKMC":"中新大道与和意路交口"},{"KKBH":"610271009","HPHM":"津NHW022","JGSK":"2021-04-01 17:50:01.459","CDBH":"4","XSFX":"由西向东","XSFXDM":"2","KKMC":"中新大道与泰七路交口"},{"KKBH":"610276126","HPHM":"豫SV5K16","JGSK":"2021-04-01 17:50:01.465","CDBH":"8","XSFX":"由北向南","XSFXDM":"4","KKMC":"中新大道与和意路交口"},{"KKBH":"610401005","HPHM":"车牌","JGSK":"2021-04-01 17:50:01.54","CDBH":"11","XSFX":"由北向南","XSFXDM":"4","KKMC":"和畅路与和顺路交口"},{"KKBH":"720891003000","HPHM":"车牌","JGSK":"2021-04-01 17:50:01.544","CDBH":"9","XSFX":"由南向北","XSFXDM":"3","KKMC":"海博道与安正路交口"},{"KKBH":"610256113","HPHM":"冀J6668U","JGSK":"2021-04-01 17:50:01.605","CDBH":"8","XSFX":"由北向南","XSFXDM":"4","KKMC":"中天大道与和风路交口"},{"KKBH":"720881002000","HPHM":"鲁PV7A22","JGSK":"2021-04-01 17:50:01.751","CDBH":"3","XSFX":"由东向西","XSFXDM":"1","KKMC":"海旭道与安正路交口"},{"KKBH":"720861002000","HPHM":"津RTB031","JGSK":"2021-04-01 17:50:01.837","CDBH":"10","XSFX":"由北向南","XSFXDM":"4","KKMC":"海晨道与安正路交口"},{"KKBH":"720881005000","HPHM":"京ADJ2569","JGSK":"2021-04-01 17:50:01.853","CDBH":"2","XSFX":"由东向西","XSFXDM":"1","KKMC":"海旭道与明盛路交口"},{"KKBH":"610266118","HPHM":"车牌","JGSK":"2021-04-01 17:50:01.871","CDBH":"3","XSFX":"由东向西","XSFXDM":"1","KKMC":"中生大道与和畅路交口"},{"KKBH":"610256115","HPHM":"冀B5E5T8","JGSK":"2021-04-01 17:50:01.97","CDBH":"9","XSFX":"由南向北","XSFXDM":"3","KKMC":"中天大道与中生大道交口"},{"KKBH":"610401005","HPHM":"津HAT796","JGSK":"2021-04-01 17:50:02.002","CDBH":"7","XSFX":"由南向北","XSFXDM":"3","KKMC":"和畅路与和顺路交口"},{"KKBH":"610286127","HPHM":"冀B7T1T3","JGSK":"2021-04-01 17:50:02.04","CDBH":"2","XSFX":"由东向西","XSFXDM":"1","KKMC":"中津大道与和畅路交口"},{"KKBH":"610256116","HPHM":"津LL5517","JGSK":"2021-04-01 17:50:02.268","CDBH":"9","XSFX":"由南向北","XSFXDM":"3","KKMC":"中天大道与和顺路交口"},{"KKBH":"720571004000","HPHM":"津DJT602","JGSK":"2021-04-01 17:50:02.346","CDBH":"1","XSFX":"由东向西","XSFXDM":"1","KKMC":"动漫东路与动漫中路交口"},{"KKBH":"610256116","HPHM":"津A33G00","JGSK":"2021-04-01 17:50:02.348","CDBH":"8","XSFX":"由南向北","XSFXDM":"3","KKMC":"中天大道与和顺路交口"},{"KKBH":"610391006","HPHM":"津AD69591","JGSK":"2021-04-01 17:50:02.354","CDBH":"4","XSFX":"由西向东","XSFXDM":"2","KKMC":"和韵路与和意路交口"},{"KKBH":"7208810020000","HPHM":"津AD14996","JGSK":"2021-04-01 17:50:02.365","CDBH":"4","XSFX":"由东向西","XSFXDM":"1","KKMC":"海旭道与安正路交口正向"},{"KKBH":"610391007","HPHM":"津MUV026","JGSK":"2021-04-01 17:50:02.415","CDBH":"6","XSFX":"由西向东","XSFXDM":"2","KKMC":"和韵路与和风路交口"},{"KKBH":"610286127","HPHM":"津GYM023","JGSK":"2021-04-01 17:50:02.418","CDBH":"3","XSFX":"由东向西","XSFXDM":"1","KKMC":"中津大道与和畅路交口"},{"KKBH":"610276124","HPHM":"津MS5165","JGSK":"2021-04-01 17:50:02.43","CDBH":"3","XSFX":"由东向西","XSFXDM":"1","KKMC":"中新大道与中生大道交口"},{"KKBH":"610256115","HPHM":"闽A33103","JGSK":"2021-04-01 17:50:02.478","CDBH":"7","XSFX":"由南向北","XSFXDM":"3","KKMC":"中天大道与中生大道交口"},{"KKBH":"6102661220000","HPHM":"豫P6600A","JGSK":"2021-04-01 17:50:02.538","CDBH":"2","XSFX":"由西向东","XSFXDM":"2","KKMC":"生态城中生大道故道河一桥西向东上桥处正向"},{"KKBH":"7209010020000","HPHM":"车牌","JGSK":"2021-04-01 17:50:02.548","CDBH":"9","XSFX":"由南向北","XSFXDM":"3","KKMC":"玉林道与安正路交口正向"},{"KKBH":"7208810020000","HPHM":"津FDD599","JGSK":"2021-04-01 17:50:02.573","CDBH":"3","XSFX":"由东向西","XSFXDM":"1","KKMC":"海旭道与安正路交口正向"},{"KKBH":"610266122000","HPHM":"冀BR221K","JGSK":"2021-04-01 17:50:02.625","CDBH":"1","XSFX":"由西向东","XSFXDM":"2","KKMC":"生态城中生大道故道河一桥西向东上桥处"},{"KKBH":"610276124","HPHM":"津DHH789","JGSK":"2021-04-01 17:50:02.631","CDBH":"1","XSFX":"由东向西","XSFXDM":"1","KKMC":"中新大道与中生大道交口"},{"KKBH":"7208810020000","HPHM":"津A28X69","JGSK":"2021-04-01 17:50:02.635","CDBH":"2","XSFX":"由东向西","XSFXDM":"1","KKMC":"海旭道与安正路交口正向"},{"KKBH":"7209010020000","HPHM":"车牌","JGSK":"2021-04-01 17:50:02.657","CDBH":"9","XSFX":"由南向北","XSFXDM":"3","KKMC":"玉林道与安正路交口正向"},{"KKBH":"7209010020000","HPHM":"豫G1F955","JGSK":"2021-04-01 17:50:02.665","CDBH":"10","XSFX":"由北向南","XSFXDM":"4","KKMC":"玉林道与安正路交口正向"},{"KKBH":"610276124","HPHM":"冀FM07D3","JGSK":"2021-04-01 17:50:02.668","CDBH":"5","XSFX":"由西向东","XSFXDM":"2","KKMC":"中新大道与中生大道交口"},{"KKBH":"610286127","HPHM":"津HH6694","JGSK":"2021-04-01 17:50:02.708","CDBH":"6","XSFX":"由西向东","XSFXDM":"2","KKMC":"中津大道与和畅路交口"},{"KKBH":"7208810040000","HPHM":"车牌","JGSK":"2021-04-01 17:50:02.712","CDBH":"3","XSFX":"由东向西","XSFXDM":"1","KKMC":"海旭道与永盛路交口正向"},{"KKBH":"610276125","HPHM":"蒙A972FA","JGSK":"2021-04-01 17:50:02.721","CDBH":"8","XSFX":"由北向南","XSFXDM":"4","KKMC":"中新大道与和顺路交口"},{"KKBH":"610276126","HPHM":"津HH1671","JGSK":"2021-04-01 17:50:02.811","CDBH":"4","XSFX":"由南向北","XSFXDM":"3","KKMC":"中新大道与和意路交口"},{"KKBH":"610276124","HPHM":"津C61B12","JGSK":"2021-04-01 17:50:02.825","CDBH":"11","XSFX":"由北向南","XSFXDM":"4","KKMC":"中新大道与中生大道交口"},{"KKBH":"720881002000","HPHM":"冀J1BH38","JGSK":"2021-04-01 17:50:02.838","CDBH":"7","XSFX":"由西向东","XSFXDM":"2","KKMC":"海旭道与安正路交口"},{"KKBH":"711","HPHM":"津GXT039","JGSK":"2021-04-01 17:50:02.889","CDBH":"2","XSFX":"由东向西","XSFXDM":"1","KKMC":"不礼让行人中新大道与和旭路交口"},{"KKBH":"711","HPHM":"冀TG1J88","JGSK":"2021-04-01 17:50:02.92","CDBH":"8","XSFX":"由北向南","XSFXDM":"4","KKMC":"不礼让行人中新大道与和旭路交口"},{"KKBH":"610271008","HPHM":"津JAM805","JGSK":"2021-04-01 17:50:02.93","CDBH":"5","XSFX":"由北向南","XSFXDM":"4","KKMC":"中新大道与航母主题公园支路交口"},{"KKBH":"610256115","HPHM":"鲁MY633H","JGSK":"2021-04-01 17:50:02.937","CDBH":"1","XSFX":"由东向西","XSFXDM":"1","KKMC":"中天大道与中生大道交口"},{"KKBH":"610276126","HPHM":"津RCA260","JGSK":"2021-04-01 17:50:02.968","CDBH":"8","XSFX":"由北向南","XSFXDM":"4","KKMC":"中新大道与和意路交口"},{"KKBH":"610391007","HPHM":"津HQP807","JGSK":"2021-04-01 17:50:02.981","CDBH":"2","XSFX":"由东向西","XSFXDM":"1","KKMC":"和韵路与和风路交口"},{"KKBH":"610276125","HPHM":"津GN0269","JGSK":"2021-04-01 17:50:03.043","CDBH":"4","XSFX":"由南向北","XSFXDM":"3","KKMC":"中新大道与和顺路交口"},{"KKBH":"7208810050000","HPHM":"津C278R9","JGSK":"2021-04-01 17:50:03.106","CDBH":"4","XSFX":"由西向东","XSFXDM":"2","KKMC":"海旭道与明盛路交口正向"},{"KKBH":"610286127","HPHM":"津JBW500","JGSK":"2021-04-01 17:50:03.158","CDBH":"4","XSFX":"由西向东","XSFXDM":"2","KKMC":"中津大道与和畅路交口"},{"KKBH":"610256116","HPHM":"津DDG996","JGSK":"2021-04-01 17:50:03.169","CDBH":"12","XSFX":"由北向南","XSFXDM":"4","KKMC":"中天大道与和顺路交口"},{"KKBH":"610256113","HPHM":"车牌","JGSK":"2021-04-01 17:50:03.216","CDBH":"8","XSFX":"由北向南","XSFXDM":"4","KKMC":"中天大道与和风路交口"},{"KKBH":"610256113","HPHM":"鲁MR1F12","JGSK":"2021-04-01 17:50:03.226","CDBH":"4","XSFX":"由南向北","XSFXDM":"3","KKMC":"中天大道与和风路交口"},{"KKBH":"610271008","HPHM":"津C37V77","JGSK":"2021-04-01 17:50:03.25","CDBH":"4","XSFX":"由北向南","XSFXDM":"4","KKMC":"中新大道与航母主题公园支路交口"},{"KKBH":"7209010020000","HPHM":"车牌","JGSK":"2021-04-01 17:50:03.26","CDBH":"9","XSFX":"由南向北","XSFXDM":"3","KKMC":"玉林道与安正路交口正向"},{"KKBH":"720541002000","HPHM":"津FCR236","JGSK":"2021-04-01 17:50:03.278","CDBH":"4","XSFX":"由西向东","XSFXDM":"2","KKMC":"动漫环路西与动漫中路交口"},{"KKBH":"610266117","HPHM":"云AKTJ50","JGSK":"2021-04-01 17:50:03.283","CDBH":"6","XSFX":"由西向东","XSFXDM":"2","KKMC":"中生大道与和韵路交口"},{"KKBH":"610256115","HPHM":"津DWZ522","JGSK":"2021-04-01 17:50:03.291","CDBH":"11","XSFX":"由北向南","XSFXDM":"4","KKMC":"中天大道与中生大道交口"},{"KKBH":"610256116","HPHM":"冀F1EH69","JGSK":"2021-04-01 17:50:03.314","CDBH":"7","XSFX":"由南向北","XSFXDM":"3","KKMC":"中天大道与和顺路交口"},{"KKBH":"610266117","HPHM":"津A00021D","JGSK":"2021-04-01 17:50:03.385","CDBH":"4","XSFX":"由西向东","XSFXDM":"2","KKMC":"中生大道与和韵路交口"},{"KKBH":"7208810020000","HPHM":"津AD79445","JGSK":"2021-04-01 17:50:03.387","CDBH":"7","XSFX":"由西向东","XSFXDM":"2","KKMC":"海旭道与安正路交口正向"},{"KKBH":"610256116","HPHM":"辽P66298","JGSK":"2021-04-01 17:50:03.487","CDBH":"8","XSFX":"由南向北","XSFXDM":"3","KKMC":"中天大道与和顺路交口"},{"KKBH":"610266118","HPHM":"津NJD916","JGSK":"2021-04-01 17:50:03.488","CDBH":"9","XSFX":"由南向北","XSFXDM":"3","KKMC":"中生大道与和畅路交口"},{"KKBH":"610271008","HPHM":"车牌","JGSK":"2021-04-01 17:50:03.55","CDBH":"1","XSFX":"由南向北","XSFXDM":"3","KKMC":"中新大道与航母主题公园支路交口"},{"KKBH":"610276125","HPHM":"车牌","JGSK":"2021-04-01 17:50:03.622","CDBH":"5","XSFX":"由南向北","XSFXDM":"3","KKMC":"中新大道与和顺路交口"},{"KKBH":"720891004000","HPHM":"津G55938","JGSK":"2021-04-01 17:50:03.721","CDBH":"5","XSFX":"由西向东","XSFXDM":"2","KKMC":"海博道与安平路交口"},{"KKBH":"610256115","HPHM":"车牌","JGSK":"2021-04-01 17:50:03.741","CDBH":"12","XSFX":"由北向南","XSFXDM":"4","KKMC":"中天大道与中生大道交口"},{"KKBH":"610276124","HPHM":"津RGT796","JGSK":"2021-04-01 17:50:03.764","CDBH":"7","XSFX":"由南向北","XSFXDM":"3","KKMC":"中新大道与中生大道交口"},{"KKBH":"720891003000","HPHM":"津CF6973","JGSK":"2021-04-01 17:50:03.785","CDBH":"2","XSFX":"由东向西","XSFXDM":"1","KKMC":"海博道与安正路交口"},{"KKBH":"610266117","HPHM":"津HTJ502","JGSK":"2021-04-01 17:50:03.82","CDBH":"6","XSFX":"由西向东","XSFXDM":"2","KKMC":"中生大道与和韵路交口"},{"KKBH":"720571003000","HPHM":"豫P0398X","JGSK":"2021-04-01 17:50:03.849","CDBH":"1","XSFX":"由东向西","XSFXDM":"1","KKMC":"动漫东路与文三路交口"},{"KKBH":"610286127","HPHM":"冀J8WG00","JGSK":"2021-04-01 17:50:03.872","CDBH":"1","XSFX":"由东向西","XSFXDM":"1","KKMC":"中津大道与和畅路交口"},{"KKBH":"720881002000","HPHM":"津RP9160","JGSK":"2021-04-01 17:50:03.994","CDBH":"3","XSFX":"由东向西","XSFXDM":"1","KKMC":"海旭道与安正路交口"},{"KKBH":"720881002000","HPHM":"冀B6F8K1","JGSK":"2021-04-01 17:50:04.061","CDBH":"2","XSFX":"由东向西","XSFXDM":"1","KKMC":"海旭道与安正路交口"},{"KKBH":"7209010030000","HPHM":"津A20Z60","JGSK":"2021-04-01 17:50:04.086","CDBH":"1","XSFX":"由东向西","XSFXDM":"1","KKMC":"玉林道与安平路交口正向"},{"KKBH":"610276126","HPHM":"鄂BA8385","JGSK":"2021-04-01 17:50:04.157","CDBH":"5","XSFX":"由南向北","XSFXDM":"3","KKMC":"中新大道与和意路交口"},{"KKBH":"610271009","HPHM":"津HS3580","JGSK":"2021-04-01 17:50:04.179","CDBH":"4","XSFX":"由西向东","XSFXDM":"2","KKMC":"中新大道与泰七路交口"},{"KKBH":"610276126","HPHM":"冀J1E6S0","JGSK":"2021-04-01 17:50:04.23","CDBH":"8","XSFX":"由北向南","XSFXDM":"4","KKMC":"中新大道与和意路交口"},{"KKBH":"7208910040000","HPHM":"津J044M8","JGSK":"2021-04-01 17:50:04.295","CDBH":"6","XSFX":"由西向东","XSFXDM":"2","KKMC":"海博道与安平路交口正向"},{"KKBH":"610266118","HPHM":"津C119N8","JGSK":"2021-04-01 17:50:04.302","CDBH":"4","XSFX":"由西向东","XSFXDM":"2","KKMC":"中生大道与和畅路交口"},{"KKBH":"610286127","HPHM":"冀AU117Z","JGSK":"2021-04-01 17:50:04.318","CDBH":"6","XSFX":"由西向东","XSFXDM":"2","KKMC":"中津大道与和畅路交口"},{"KKBH":"610256116","HPHM":"冀E01D99","JGSK":"2021-04-01 17:50:04.334","CDBH":"11","XSFX":"由北向南","XSFXDM":"4","KKMC":"中天大道与和顺路交口"},{"KKBH":"7208810020000","HPHM":"辽NJ6279","JGSK":"2021-04-01 17:50:04.395","CDBH":"3","XSFX":"由东向西","XSFXDM":"1","KKMC":"海旭道与安正路交口正向"},{"KKBH":"610286127","HPHM":"京JT6065","JGSK":"2021-04-01 17:50:04.399","CDBH":"3","XSFX":"由东向西","XSFXDM":"1","KKMC":"中津大道与和畅路交口"},{"KKBH":"610286127","HPHM":"津A5B936","JGSK":"2021-04-01 17:50:04.4","CDBH":"7","XSFX":"由南向北","XSFXDM":"3","KKMC":"中津大道与和畅路交口"},{"KKBH":"610276124","HPHM":"津KA5900","JGSK":"2021-04-01 17:50:04.471","CDBH":"3","XSFX":"由东向西","XSFXDM":"1","KKMC":"中新大道与中生大道交口"},{"KKBH":"7208610030000","HPHM":"车牌","JGSK":"2021-04-01 17:50:04.483","CDBH":"8","XSFX":"由南向北","XSFXDM":"3","KKMC":"海晨道与安明路交口正向"},{"KKBH":"610286127","HPHM":"津G05521","JGSK":"2021-04-01 17:50:04.528","CDBH":"4","XSFX":"由西向东","XSFXDM":"2","KKMC":"中津大道与和畅路交口"},{"KKBH":"7208810020000","HPHM":"辽A72QS6","JGSK":"2021-04-01 17:50:04.579","CDBH":"9","XSFX":"由南向北","XSFXDM":"3","KKMC":"海旭道与安正路交口正向"},{"KKBH":"610271009","HPHM":"冀BE803C","JGSK":"2021-04-01 17:50:04.582","CDBH":"4","XSFX":"由西向东","XSFXDM":"2","KKMC":"中新大道与泰七路交口"},{"KKBH":"720881002000","HPHM":"津HD7907","JGSK":"2021-04-01 17:50:04.588","CDBH":"10","XSFX":"由南向北","XSFXDM":"3","KKMC":"海旭道与安正路交口"},{"KKBH":"7208810020000","HPHM":"吉EDR822","JGSK":"2021-04-01 17:50:04.595","CDBH":"13","XSFX":"由北向南","XSFXDM":"4","KKMC":"海旭道与安正路交口正向"},{"KKBH":"7208910060000","HPHM":"鲁NH36Y0","JGSK":"2021-04-01 17:50:04.605","CDBH":"12","XSFX":"由北向南","XSFXDM":"4","KKMC":"海博道与永盛路交口正向"},{"KKBH":"610276126","HPHM":"津C959Y9","JGSK":"2021-04-01 17:50:04.726","CDBH":"7","XSFX":"由北向南","XSFXDM":"4","KKMC":"中新大道与和意路交口"},{"KKBH":"610276124","HPHM":"津AP5219","JGSK":"2021-04-01 17:50:04.747","CDBH":"6","XSFX":"由西向东","XSFXDM":"2","KKMC":"中新大道与中生大道交口"},{"KKBH":"610256116","HPHM":"津C991D9","JGSK":"2021-04-01 17:50:04.747","CDBH":"9","XSFX":"由南向北","XSFXDM":"3","KKMC":"中天大道与和顺路交口"},{"KKBH":"610276124","HPHM":"鲁B10W9U","JGSK":"2021-04-01 17:50:04.748","CDBH":"4","XSFX":"由西向东","XSFXDM":"2","KKMC":"中新大道与中生大道交口"},{"KKBH":"610276125","HPHM":"津A8U831","JGSK":"2021-04-01 17:50:04.812","CDBH":"1","XSFX":"由东向西","XSFXDM":"1","KKMC":"中新大道与和顺路交口"},{"KKBH":"610256115","HPHM":"车牌","JGSK":"2021-04-01 17:50:04.839","CDBH":"12","XSFX":"由北向南","XSFXDM":"4","KKMC":"中天大道与中生大道交口"},{"KKBH":"720861002000","HPHM":"津JJU058","JGSK":"2021-04-01 17:50:04.852","CDBH":"5","XSFX":"由西向东","XSFXDM":"2","KKMC":"海晨道与安正路交口"},{"KKBH":"610401005","HPHM":"津HAT796","JGSK":"2021-04-01 17:50:04.859","CDBH":"7","XSFX":"由南向北","XSFXDM":"3","KKMC":"和畅路与和顺路交口"},{"KKBH":"610256116","HPHM":"京NQ8N85","JGSK":"2021-04-01 17:50:04.929","CDBH":"12","XSFX":"由北向南","XSFXDM":"4","KKMC":"中天大道与和顺路交口"},{"KKBH":"720571001000","HPHM":"津A3R179","JGSK":"2021-04-01 17:50:04.946","CDBH":"3","XSFX":"由南向北","XSFXDM":"3","KKMC":"动漫东路与文一路交口"},{"KKBH":"7208810020000","HPHM":"津FJ6603","JGSK":"2021-04-01 17:50:04.973","CDBH":"2","XSFX":"由东向西","XSFXDM":"1","KKMC":"海旭道与安正路交口正向"},{"KKBH":"7208210030000","HPHM":"津H77076","JGSK":"2021-04-01 17:50:04.978","CDBH":"4","XSFX":"由南向北","XSFXDM":"3","KKMC":"动漫西路与动漫南路交口正向"},{"KKBH":"610256115","HPHM":"冀FK125Q","JGSK":"2021-04-01 17:50:05.036","CDBH":"10","XSFX":"由北向南","XSFXDM":"4","KKMC":"中天大道与中生大道交口"},{"KKBH":"720881002000","HPHM":"冀AS108F","JGSK":"2021-04-01 17:50:05.064","CDBH":"13","XSFX":"由北向南","XSFXDM":"4","KKMC":"海旭道与安正路交口"},{"KKBH":"720881002000","HPHM":"冀DG6B31","JGSK":"2021-04-01 17:50:05.114","CDBH":"4","XSFX":"由东向西","XSFXDM":"1","KKMC":"海旭道与安正路交口"},{"KKBH":"610271008","HPHM":"车牌","JGSK":"2021-04-01 17:50:05.133","CDBH":"5","XSFX":"由北向南","XSFXDM":"4","KKMC":"中新大道与航母主题公园支路交口"},{"KKBH":"610256116","HPHM":"冀B511A8","JGSK":"2021-04-01 17:50:05.146","CDBH":"8","XSFX":"由南向北","XSFXDM":"3","KKMC":"中天大道与和顺路交口"},{"KKBH":"7208810020000","HPHM":"津DX3562","JGSK":"2021-04-01 17:50:05.173","CDBH":"4","XSFX":"由东向西","XSFXDM":"1","KKMC":"海旭道与安正路交口正向"},{"KKBH":"720861002000","HPHM":"津A2S772","JGSK":"2021-04-01 17:50:05.176","CDBH":"4","XSFX":"由西向东","XSFXDM":"2","KKMC":"海晨道与安正路交口"},{"KKBH":"610271009","HPHM":"津HAX009","JGSK":"2021-04-01 17:50:05.194","CDBH":"11","XSFX":"由北向南","XSFXDM":"4","KKMC":"中新大道与泰七路交口"},{"KKBH":"7205710040000","HPHM":"津ARU988","JGSK":"2021-04-01 17:50:05.332","CDBH":"1","XSFX":"由东向西","XSFXDM":"1","KKMC":"动漫东路与动漫中路交口正向"},{"KKBH":"7208210030000","HPHM":"车牌","JGSK":"2021-04-01 17:50:05.349","CDBH":"1","XSFX":"由东向西","XSFXDM":"1","KKMC":"动漫西路与动漫南路交口正向"},{"KKBH":"720871002000","HPHM":"津GHD506","JGSK":"2021-04-01 17:50:05.392","CDBH":"8","XSFX":"由北向南","XSFXDM":"4","KKMC":"安正路与芳菲路交口"},{"KKBH":"610401004","HPHM":"冀BU302E","JGSK":"2021-04-01 17:50:05.393","CDBH":"7","XSFX":"由南向北","XSFXDM":"3","KKMC":"和畅路与和风路交口"},{"KKBH":"610256116","HPHM":"鲁M06T51","JGSK":"2021-04-01 17:50:05.41","CDBH":"11","XSFX":"由北向南","XSFXDM":"4","KKMC":"中天大道与和顺路交口"},{"KKBH":"720901002000","HPHM":"津AF33977","JGSK":"2021-04-01 17:50:05.428","CDBH":"1","XSFX":"由东向西","XSFXDM":"1","KKMC":"玉林道与安正路交口"},{"KKBH":"720891004000","HPHM":"车牌","JGSK":"2021-04-01 17:50:05.46","CDBH":"9","XSFX":"由南向北","XSFXDM":"3","KKMC":"海博道与安平路交口"},{"KKBH":"720891003000","HPHM":"浙DTG226","JGSK":"2021-04-01 17:50:05.464","CDBH":"7","XSFX":"由南向北","XSFXDM":"3","KKMC":"海博道与安正路交口"},{"KKBH":"610256115","HPHM":"津AD4522","JGSK":"2021-04-01 17:50:05.496","CDBH":"1","XSFX":"由东向西","XSFXDM":"1","KKMC":"中天大道与中生大道交口"},{"KKBH":"610256113","HPHM":"津GV2380","JGSK":"2021-04-01 17:50:05.549","CDBH":"8","XSFX":"由北向南","XSFXDM":"4","KKMC":"中天大道与和风路交口"},{"KKBH":"7208610030000","HPHM":"车牌","JGSK":"2021-04-01 17:50:05.659","CDBH":"11","XSFX":"由北向南","XSFXDM":"4","KKMC":"海晨道与安明路交口正向"},{"KKBH":"610276124","HPHM":"冀F3N718","JGSK":"2021-04-01 17:50:05.672","CDBH":"2","XSFX":"由东向西","XSFXDM":"1","KKMC":"中新大道与中生大道交口"},{"KKBH":"610266122000","HPHM":"津B38205","JGSK":"2021-04-01 17:50:05.745","CDBH":"2","XSFX":"由西向东","XSFXDM":"2","KKMC":"生态城中生大道故道河一桥西向东上桥处"},{"KKBH":"720881005000","HPHM":"津A2S311","JGSK":"2021-04-01 17:50:05.924","CDBH":"4","XSFX":"由西向东","XSFXDM":"2","KKMC":"海旭道与明盛路交口"},{"KKBH":"610401005","HPHM":"鲁VD8C05","JGSK":"2021-04-01 17:50:05.927","CDBH":"4","XSFX":"由西向东","XSFXDM":"2","KKMC":"和畅路与和顺路交口"},{"KKBH":"610276126","HPHM":"津HUK080","JGSK":"2021-04-01 17:50:05.931","CDBH":"4","XSFX":"由南向北","XSFXDM":"3","KKMC":"中新大道与和意路交口"},{"KKBH":"711","HPHM":"车牌","JGSK":"2021-04-01 17:50:05.932","CDBH":"2","XSFX":"由东向西","XSFXDM":"1","KKMC":"不礼让行人中新大道与和旭路交口"},{"KKBH":"610271008","HPHM":"津HNA685","JGSK":"2021-04-01 17:50:05.974","CDBH":"1","XSFX":"由南向北","XSFXDM":"3","KKMC":"中新大道与航母主题公园支路交口"},{"KKBH":"610256113","HPHM":"津A9L629","JGSK":"2021-04-01 17:50:06.063","CDBH":"7","XSFX":"由北向南","XSFXDM":"4","KKMC":"中天大道与和风路交口"},{"KKBH":"610276124","HPHM":"津C67S33","JGSK":"2021-04-01 17:50:06.095","CDBH":"7","XSFX":"由南向北","XSFXDM":"3","KKMC":"中新大道与中生大道交口"},{"KKBH":"610276126","HPHM":"津ANS040","JGSK":"2021-04-01 17:50:06.23","CDBH":"7","XSFX":"由北向南","XSFXDM":"4","KKMC":"中新大道与和意路交口"},{"KKBH":"7280310020000","HPHM":"皖BSY551","JGSK":"2021-04-01 17:50:06.253","CDBH":"8","XSFX":"由北向南","XSFXDM":"4","KKMC":"动漫中路与文一路交口正向"},{"KKBH":"610286127","HPHM":"鲁B05V0Z","JGSK":"2021-04-01 17:50:06.273","CDBH":"6","XSFX":"由西向东","XSFXDM":"2","KKMC":"中津大道与和畅路交口"},{"KKBH":"720881002000","HPHM":"津GXR817","JGSK":"2021-04-01 17:50:06.314","CDBH":"3","XSFX":"由东向西","XSFXDM":"1","KKMC":"海旭道与安正路交口"},{"KKBH":"610256113","HPHM":"冀J6668U","JGSK":"2021-04-01 17:50:06.334","CDBH":"8","XSFX":"由北向南","XSFXDM":"4","KKMC":"中天大道与和风路交口"},{"KKBH":"720541002000","HPHM":"津NTK058","JGSK":"2021-04-01 17:50:06.386","CDBH":"1","XSFX":"由东向西","XSFXDM":"1","KKMC":"动漫环路西与动漫中路交口"},{"KKBH":"7208810020000","HPHM":"津KY1114","JGSK":"2021-04-01 17:50:06.402","CDBH":"3","XSFX":"由东向西","XSFXDM":"1","KKMC":"海旭道与安正路交口正向"},{"KKBH":"610286127","HPHM":"冀B7T1T3","JGSK":"2021-04-01 17:50:06.418","CDBH":"3","XSFX":"由东向西","XSFXDM":"1","KKMC":"中津大道与和畅路交口"},{"KKBH":"7208810020000","HPHM":"津LB1861","JGSK":"2021-04-01 17:50:06.457","CDBH":"6","XSFX":"由西向东","XSFXDM":"2","KKMC":"海旭道与安正路交口正向"},{"KKBH":"610276126","HPHM":"冀B1E0U5","JGSK":"2021-04-01 17:50:06.479","CDBH":"4","XSFX":"由南向北","XSFXDM":"3","KKMC":"中新大道与和意路交口"},{"KKBH":"610256116","HPHM":"津GYU156","JGSK":"2021-04-01 17:50:06.488","CDBH":"11","XSFX":"由北向南","XSFXDM":"4","KKMC":"中天大道与和顺路交口"},{"KKBH":"7205410030000","HPHM":"车牌","JGSK":"2021-04-01 17:50:06.535","CDBH":"2","XSFX":"由西向东","XSFXDM":"2","KKMC":"动漫环路西与动漫西路交口正向"},{"KKBH":"610276126","HPHM":"豫SV5K16","JGSK":"2021-04-01 17:50:06.55","CDBH":"8","XSFX":"由北向南","XSFXDM":"4","KKMC":"中新大道与和意路交口"},{"KKBH":"610271008","HPHM":"车牌","JGSK":"2021-04-01 17:50:06.566","CDBH":"4","XSFX":"由北向南","XSFXDM":"4","KKMC":"中新大道与航母主题公园支路交口"},{"KKBH":"610286127","HPHM":"津JBW500","JGSK":"2021-04-01 17:50:06.693","CDBH":"5","XSFX":"由西向东","XSFXDM":"2","KKMC":"中津大道与和畅路交口"},{"KKBH":"720881002000","HPHM":"津JTX926","JGSK":"2021-04-01 17:50:06.7","CDBH":"2","XSFX":"由东向西","XSFXDM":"1","KKMC":"海旭道与安正路交口"},{"KKBH":"7208810050000","HPHM":"津NHD110","JGSK":"2021-04-01 17:50:06.706","CDBH":"4","XSFX":"由西向东","XSFXDM":"2","KKMC":"海旭道与明盛路交口正向"},{"KKBH":"720891004000","HPHM":"车牌","JGSK":"2021-04-01 17:50:06.737","CDBH":"8","XSFX":"由南向北","XSFXDM":"3","KKMC":"海博道与安平路交口"},{"KKBH":"610401005","HPHM":"津JWW038","JGSK":"2021-04-01 17:50:06.744","CDBH":"5","XSFX":"由西向东","XSFXDM":"2","KKMC":"和畅路与和顺路交口"},{"KKBH":"7208910030000","HPHM":"津C6U143","JGSK":"2021-04-01 17:50:06.806","CDBH":"4","XSFX":"由西向东","XSFXDM":"2","KKMC":"海博道与安正路交口正向"},{"KKBH":"7209010020000","HPHM":"车牌","JGSK":"2021-04-01 17:50:06.807","CDBH":"9","XSFX":"由南向北","XSFXDM":"3","KKMC":"玉林道与安正路交口正向"},{"KKBH":"728031002000","HPHM":"冀AN825D","JGSK":"2021-04-01 17:50:06.816","CDBH":"5","XSFX":"由南向北","XSFXDM":"3","KKMC":"动漫中路与文一路交口"},{"KKBH":"610256116","HPHM":"蒙A0510U","JGSK":"2021-04-01 17:50:06.836","CDBH":"7","XSFX":"由南向北","XSFXDM":"3","KKMC":"中天大道与和顺路交口"},{"KKBH":"610276124","HPHM":"津HVR330","JGSK":"2021-04-01 17:50:06.933","CDBH":"10","XSFX":"由北向南","XSFXDM":"4","KKMC":"中新大道与中生大道交口"},{"KKBH":"610276124","HPHM":"津NHY121","JGSK":"2021-04-01 17:50:06.946","CDBH":"6","XSFX":"由西向东","XSFXDM":"2","KKMC":"中新大道与中生大道交口"},{"KKBH":"720881002000","HPHM":"津AD14996","JGSK":"2021-04-01 17:50:06.953","CDBH":"4","XSFX":"由东向西","XSFXDM":"1","KKMC":"海旭道与安正路交口"},{"KKBH":"610271009","HPHM":"冀B5BK98","JGSK":"2021-04-01 17:50:06.979","CDBH":"4","XSFX":"由西向东","XSFXDM":"2","KKMC":"中新大道与泰七路交口"},{"KKBH":"610276126","HPHM":"车牌","JGSK":"2021-04-01 17:50:06.981","CDBH":"5","XSFX":"由南向北","XSFXDM":"3","KKMC":"中新大道与和意路交口"},{"KKBH":"7208810020000","HPHM":"京QPB589","JGSK":"2021-04-01 17:50:06.993","CDBH":"2","XSFX":"由东向西","XSFXDM":"1","KKMC":"海旭道与安正路交口正向"},{"KKBH":"610256116","HPHM":"津HH7816","JGSK":"2021-04-01 17:50:07.009","CDBH":"12","XSFX":"由北向南","XSFXDM":"4","KKMC":"中天大道与和顺路交口"},{"KKBH":"610276126","HPHM":"津G09331","JGSK":"2021-04-01 17:50:07.051","CDBH":"4","XSFX":"由南向北","XSFXDM":"3","KKMC":"中新大道与和意路交口"},{"KKBH":"720881002000","HPHM":"津AD79445","JGSK":"2021-04-01 17:50:07.148","CDBH":"8","XSFX":"由西向东","XSFXDM":"2","KKMC":"海旭道与安正路交口"},{"KKBH":"610256116","HPHM":"津C019E9","JGSK":"2021-04-01 17:50:07.18","CDBH":"10","XSFX":"由北向南","XSFXDM":"4","KKMC":"中天大道与和顺路交口"},{"KKBH":"610256112","HPHM":"车牌","JGSK":"2021-04-01 17:50:07.216","CDBH":"10","XSFX":"由北向南","XSFXDM":"4","KKMC":"中天大道与中津大道交口"},{"KKBH":"720891004000","HPHM":"车牌","JGSK":"2021-04-01 17:50:07.3","CDBH":"8","XSFX":"由南向北","XSFXDM":"3","KKMC":"海博道与安平路交口"},{"KKBH":"610256116","HPHM":"津C1C787","JGSK":"2021-04-01 17:50:07.308","CDBH":"9","XSFX":"由南向北","XSFXDM":"3","KKMC":"中天大道与和顺路交口"},{"KKBH":"720891004000","HPHM":"冀J044M8","JGSK":"2021-04-01 17:50:07.32","CDBH":"5","XSFX":"由西向东","XSFXDM":"2","KKMC":"海博道与安平路交口"},{"KKBH":"610276124","HPHM":"津MS5165","JGSK":"2021-04-01 17:50:07.357","CDBH":"3","XSFX":"由东向西","XSFXDM":"1","KKMC":"中新大道与中生大道交口"},{"KKBH":"610276126","HPHM":"车牌","JGSK":"2021-04-01 17:50:07.478","CDBH":"5","XSFX":"由南向北","XSFXDM":"3","KKMC":"中新大道与和意路交口"},{"KKBH":"610271009","HPHM":"津LS5111","JGSK":"2021-04-01 17:50:07.485","CDBH":"4","XSFX":"由西向东","XSFXDM":"2","KKMC":"中新大道与泰七路交口"},{"KKBH":"720881005000","HPHM":"津C278R9","JGSK":"2021-04-01 17:50:07.524","CDBH":"4","XSFX":"由西向东","XSFXDM":"2","KKMC":"海旭道与明盛路交口"},{"KKBH":"7208910040000","HPHM":"津DZN886","JGSK":"2021-04-01 17:50:07.555","CDBH":"6","XSFX":"由西向东","XSFXDM":"2","KKMC":"海博道与安平路交口正向"},{"KKBH":"610261003000","HPHM":"津RDG606","JGSK":"2021-04-01 17:50:07.602","CDBH":"18","XSFX":"由北向南","XSFXDM":"4","KKMC":"中生大道与静湖南路交口"},{"KKBH":"610256116","HPHM":"津KQL716","JGSK":"2021-04-01 17:50:07.648","CDBH":"7","XSFX":"由南向北","XSFXDM":"3","KKMC":"中天大道与和顺路交口"},{"KKBH":"610276124","HPHM":"津A0R545","JGSK":"2021-04-01 17:50:07.696","CDBH":"7","XSFX":"由南向北","XSFXDM":"3","KKMC":"中新大道与中生大道交口"},{"KKBH":"610276124","HPHM":"津DGT962","JGSK":"2021-04-01 17:50:07.706","CDBH":"4","XSFX":"由西向东","XSFXDM":"2","KKMC":"中新大道与中生大道交口"},{"KKBH":"7208810020000","HPHM":"鲁GS2U92","JGSK":"2021-04-01 17:50:07.733","CDBH":"4","XSFX":"由东向西","XSFXDM":"1","KKMC":"海旭道与安正路交口正向"},{"KKBH":"720901003000","HPHM":"津A20Z60","JGSK":"2021-04-01 17:50:07.744","CDBH":"1","XSFX":"由东向西","XSFXDM":"1","KKMC":"玉林道与安平路交口"},{"KKBH":"610256116","HPHM":"鲁NL07Y7","JGSK":"2021-04-01 17:50:07.788","CDBH":"8","XSFX":"由南向北","XSFXDM":"3","KKMC":"中天大道与和顺路交口"},{"KKBH":"610266122000","HPHM":"豫P6600A","JGSK":"2021-04-01 17:50:07.82","CDBH":"2","XSFX":"由西向东","XSFXDM":"2","KKMC":"生态城中生大道故道河一桥西向东上桥处"},{"KKBH":"720861002000","HPHM":"冀G379P1","JGSK":"2021-04-01 17:50:07.892","CDBH":"5","XSFX":"由西向东","XSFXDM":"2","KKMC":"海晨道与安正路交口"},{"KKBH":"7208810020000","HPHM":"津NDC208","JGSK":"2021-04-01 17:50:07.927","CDBH":"3","XSFX":"由东向西","XSFXDM":"1","KKMC":"海旭道与安正路交口正向"},{"KKBH":"610276126","HPHM":"辽BR13Q5","JGSK":"2021-04-01 17:50:07.947","CDBH":"2","XSFX":"由东向西","XSFXDM":"1","KKMC":"中新大道与和意路交口"},{"KKBH":"610256116","HPHM":"津NCH512","JGSK":"2021-04-01 17:50:07.949","CDBH":"7","XSFX":"由南向北","XSFXDM":"3","KKMC":"中天大道与和顺路交口"},{"KKBH":"610276126","HPHM":"津A01885F","JGSK":"2021-04-01 17:50:07.951","CDBH":"8","XSFX":"由北向南","XSFXDM":"4","KKMC":"中新大道与和意路交口"},{"KKBH":"610271008","HPHM":"津A0M206","JGSK":"2021-04-01 17:50:07.97","CDBH":"5","XSFX":"由北向南","XSFXDM":"4","KKMC":"中新大道与航母主题公园支路交口"},{"KKBH":"610256113","HPHM":"车牌","JGSK":"2021-04-01 17:50:08.016","CDBH":"8","XSFX":"由北向南","XSFXDM":"4","KKMC":"中天大道与和风路交口"},{"KKBH":"610276126","HPHM":"鄂BA8385","JGSK":"2021-04-01 17:50:08.171","CDBH":"5","XSFX":"由南向北","XSFXDM":"3","KKMC":"中新大道与和意路交口"},{"KKBH":"7208910030000","HPHM":"冀DRU512","JGSK":"2021-04-01 17:50:08.197","CDBH":"12","XSFX":"由北向南","XSFXDM":"4","KKMC":"海博道与安正路交口正向"},{"KKBH":"610286127","HPHM":"津G05521","JGSK":"2021-04-01 17:50:08.213","CDBH":"5","XSFX":"由西向东","XSFXDM":"2","KKMC":"中津大道与和畅路交口"},{"KKBH":"610286127","HPHM":"冀B46Q59","JGSK":"2021-04-01 17:50:08.227","CDBH":"1","XSFX":"由东向西","XSFXDM":"1","KKMC":"中津大道与和畅路交口"},{"KKBH":"610276126","HPHM":"津RCA260","JGSK":"2021-04-01 17:50:08.23","CDBH":"8","XSFX":"由北向南","XSFXDM":"4","KKMC":"中新大道与和意路交口"},{"KKBH":"610271008","HPHM":"津AX8781","JGSK":"2021-04-01 17:50:08.26","CDBH":"5","XSFX":"由北向南","XSFXDM":"4","KKMC":"中新大道与航母主题公园支路交口"},{"KKBH":"610276126","HPHM":"津C92K33","JGSK":"2021-04-01 17:50:08.266","CDBH":"4","XSFX":"由南向北","XSFXDM":"3","KKMC":"中新大道与和意路交口"},{"KKBH":"610276126","HPHM":"吉AR621B","JGSK":"2021-04-01 17:50:08.373","CDBH":"7","XSFX":"由北向南","XSFXDM":"4","KKMC":"中新大道与和意路交口"},{"KKBH":"720881002000","HPHM":"津A28X69","JGSK":"2021-04-01 17:50:08.377","CDBH":"2","XSFX":"由东向西","XSFXDM":"1","KKMC":"海旭道与安正路交口"},{"KKBH":"720881002000","HPHM":"津FDD599","JGSK":"2021-04-01 17:50:08.396","CDBH":"3","XSFX":"由东向西","XSFXDM":"1","KKMC":"海旭道与安正路交口"},{"KKBH":"610276124","HPHM":"津BL8857","JGSK":"2021-04-01 17:50:08.396","CDBH":"2","XSFX":"由东向西","XSFXDM":"1","KKMC":"中新大道与中生大道交口"},{"KKBH":"7208610030000","HPHM":"车牌","JGSK":"2021-04-01 17:50:08.408","CDBH":"11","XSFX":"由北向南","XSFXDM":"4","KKMC":"海晨道与安明路交口正向"},{"KKBH":"7208610020000","HPHM":"津DY2012","JGSK":"2021-04-01 17:50:08.541","CDBH":"7","XSFX":"由南向北","XSFXDM":"3","KKMC":"海晨道与安正路交口正向"},{"KKBH":"720821003000","HPHM":"津H77076","JGSK":"2021-04-01 17:50:08.612","CDBH":"4","XSFX":"由南向北","XSFXDM":"3","KKMC":"动漫西路与动漫南路交口"},{"KKBH":"610276124","HPHM":"津C7X707","JGSK":"2021-04-01 17:50:08.685","CDBH":"3","XSFX":"由东向西","XSFXDM":"1","KKMC":"中新大道与中生大道交口"},{"KKBH":"610256116","HPHM":"冀E01D99","JGSK":"2021-04-01 17:50:08.689","CDBH":"12","XSFX":"由北向南","XSFXDM":"4","KKMC":"中天大道与和顺路交口"},{"KKBH":"711","HPHM":"津HZG418","JGSK":"2021-04-01 17:50:08.732","CDBH":"2","XSFX":"由东向西","XSFXDM":"1","KKMC":"不礼让行人中新大道与和旭路交口"},{"KKBH":"610266117","HPHM":"辽A02DH6","JGSK":"2021-04-01 17:50:08.749","CDBH":"10","XSFX":"由北向南","XSFXDM":"4","KKMC":"中生大道与和韵路交口"},{"KKBH":"720861002000","HPHM":"津RLS355","JGSK":"2021-04-01 17:50:08.775","CDBH":"4","XSFX":"由西向东","XSFXDM":"2","KKMC":"海晨道与安正路交口"},{"KKBH":"720891004000","HPHM":"车牌","JGSK":"2021-04-01 17:50:08.82","CDBH":"9","XSFX":"由南向北","XSFXDM":"3","KKMC":"海博道与安平路交口"},{"KKBH":"610266117","HPHM":"京LT5202","JGSK":"2021-04-01 17:50:08.852","CDBH":"1","XSFX":"由东向西","XSFXDM":"1","KKMC":"中生大道与和韵路交口"},{"KKBH":"610256115","HPHM":"皖P2G965","JGSK":"2021-04-01 17:50:08.867","CDBH":"10","XSFX":"由北向南","XSFXDM":"4","KKMC":"中天大道与中生大道交口"},{"KKBH":"720861003000","HPHM":"冀CY9677","JGSK":"2021-04-01 17:50:08.896","CDBH":"4","XSFX":"由西向东","XSFXDM":"2","KKMC":"海晨道与安明路交口"},{"KKBH":"7208810020000","HPHM":"津GDB005","JGSK":"2021-04-01 17:50:08.938","CDBH":"2","XSFX":"由东向西","XSFXDM":"1","KKMC":"海旭道与安正路交口正向"},{"KKBH":"720571001000","HPHM":"津N10531","JGSK":"2021-04-01 17:50:08.955","CDBH":"2","XSFX":"由西向东","XSFXDM":"2","KKMC":"动漫东路与文一路交口"},{"KKBH":"610276124","HPHM":"津GDL988","JGSK":"2021-04-01 17:50:08.958","CDBH":"1","XSFX":"由东向西","XSFXDM":"1","KKMC":"中新大道与中生大道交口"},{"KKBH":"610276124","HPHM":"津FYP930","JGSK":"2021-04-01 17:50:08.986","CDBH":"6","XSFX":"由西向东","XSFXDM":"2","KKMC":"中新大道与中生大道交口"},{"KKBH":"7208810020000","HPHM":"鲁MN729U","JGSK":"2021-04-01 17:50:08.989","CDBH":"5","XSFX":"由西向东","XSFXDM":"2","KKMC":"海旭道与安正路交口正向"},{"KKBH":"720861003000","HPHM":"津RZG559","JGSK":"2021-04-01 17:50:09.054","CDBH":"5","XSFX":"由西向东","XSFXDM":"2","KKMC":"海晨道与安明路交口"},{"KKBH":"610286127","HPHM":"津ADN9257","JGSK":"2021-04-01 17:50:09.119","CDBH":"4","XSFX":"由西向东","XSFXDM":"2","KKMC":"中津大道与和畅路交口"},{"KKBH":"610401004","HPHM":"鲁B2N8U1","JGSK":"2021-04-01 17:50:09.136","CDBH":"7","XSFX":"由南向北","XSFXDM":"3","KKMC":"和畅路与和风路交口"},{"KKBH":"610286127","HPHM":"津RDS966","JGSK":"2021-04-01 17:50:09.175","CDBH":"6","XSFX":"由西向东","XSFXDM":"2","KKMC":"中津大道与和畅路交口"},{"KKBH":"7208610030000","HPHM":"车牌","JGSK":"2021-04-01 17:50:09.18","CDBH":"11","XSFX":"由北向南","XSFXDM":"4","KKMC":"海晨道与安明路交口正向"},{"KKBH":"610391007","HPHM":"津HQP807","JGSK":"2021-04-01 17:50:09.195","CDBH":"3","XSFX":"由东向西","XSFXDM":"1","KKMC":"和韵路与和风路交口"},{"KKBH":"610276124","HPHM":"津E12167","JGSK":"2021-04-01 17:50:09.199","CDBH":"2","XSFX":"由东向西","XSFXDM":"1","KKMC":"中新大道与中生大道交口"},{"KKBH":"7208910060000","HPHM":"车牌","JGSK":"2021-04-01 17:50:09.204","CDBH":"12","XSFX":"由北向南","XSFXDM":"4","KKMC":"海博道与永盛路交口正向"},{"KKBH":"7280310060000","HPHM":"豫RES992","JGSK":"2021-04-01 17:50:09.291","CDBH":"6","XSFX":"由南向北","XSFXDM":"3","KKMC":"动漫中路与文三路交口正向"},{"KKBH":"7208810020000","HPHM":"京ADA7518","JGSK":"2021-04-01 17:50:09.393","CDBH":"1","XSFX":"由东向西","XSFXDM":"1","KKMC":"海旭道与安正路交口正向"},{"KKBH":"610266117","HPHM":"津AD01581","JGSK":"2021-04-01 17:50:09.396","CDBH":"2","XSFX":"由东向西","XSFXDM":"1","KKMC":"中生大道与和韵路交口"},{"KKBH":"7280310020000","HPHM":"车牌","JGSK":"2021-04-01 17:50:09.402","CDBH":"7","XSFX":"由北向南","XSFXDM":"4","KKMC":"动漫中路与文一路交口正向"},{"KKBH":"7205710010000","HPHM":"津DEF882","JGSK":"2021-04-01 17:50:09.459","CDBH":"2","XSFX":"由西向东","XSFXDM":"2","KKMC":"动漫东路与文一路交口正向"},{"KKBH":"610266118","HPHM":"津JU9376","JGSK":"2021-04-01 17:50:09.548","CDBH":"4","XSFX":"由西向东","XSFXDM":"2","KKMC":"中生大道与和畅路交口"},{"KKBH":"610256114","HPHM":"吉AVP758","JGSK":"2021-04-01 17:50:09.613","CDBH":"5","XSFX":"由南向北","XSFXDM":"3","KKMC":"中天大道与和旭路交口"},{"KKBH":"610276126","HPHM":"冀B1E0U5","JGSK":"2021-04-01 17:50:09.692","CDBH":"4","XSFX":"由南向北","XSFXDM":"3","KKMC":"中新大道与和意路交口"},{"KKBH":"6102610030000","HPHM":"津QV9133","JGSK":"2021-04-01 17:50:09.696","CDBH":"8","XSFX":"由北向南","XSFXDM":"4","KKMC":"中生大道与静湖南路交口正向"},{"KKBH":"6103261420000","HPHM":"车牌","JGSK":"2021-04-01 17:50:09.711","CDBH":"11","XSFX":"由北向南","XSFXDM":"4","KKMC":"中成大道与泰七路交口正向"},{"KKBH":"720881002000","HPHM":"津DX3562","JGSK":"2021-04-01 17:50:09.757","CDBH":"4","XSFX":"由东向西","XSFXDM":"1","KKMC":"海旭道与安正路交口"},{"KKBH":"610271009","HPHM":"冀B0P03A","JGSK":"2021-04-01 17:50:09.859","CDBH":"4","XSFX":"由西向东","XSFXDM":"2","KKMC":"中新大道与泰七路交口"},{"KKBH":"610256116","HPHM":"冀B511A8","JGSK":"2021-04-01 17:50:09.868","CDBH":"8","XSFX":"由南向北","XSFXDM":"3","KKMC":"中天大道与和顺路交口"},{"KKBH":"7208810020000","HPHM":"津B15702","JGSK":"2021-04-01 17:50:09.913","CDBH":"4","XSFX":"由东向西","XSFXDM":"1","KKMC":"海旭道与安正路交口正向"},{"KKBH":"610256113","HPHM":"津A9L629","JGSK":"2021-04-01 17:50:09.935","CDBH":"7","XSFX":"由北向南","XSFXDM":"4","KKMC":"中天大道与和风路交口"},{"KKBH":"720891004000","HPHM":"津DZN886","JGSK":"2021-04-01 17:50:09.966","CDBH":"5","XSFX":"由西向东","XSFXDM":"2","KKMC":"海博道与安平路交口"},{"KKBH":"720881002000","HPHM":"辽NJ6279","JGSK":"2021-04-01 17:50:09.992","CDBH":"3","XSFX":"由东向西","XSFXDM":"1","KKMC":"海旭道与安正路交口"},{"KKBH":"610256113","HPHM":"津GV2380","JGSK":"2021-04-01 17:50:10.016","CDBH":"8","XSFX":"由北向南","XSFXDM":"4","KKMC":"中天大道与和风路交口"},{"KKBH":"610276126","HPHM":"津C959Y9","JGSK":"2021-04-01 17:50:10.023","CDBH":"7","XSFX":"由北向南","XSFXDM":"4","KKMC":"中新大道与和意路交口"},{"KKBH":"610256115","HPHM":"闽A331C3","JGSK":"2021-04-01 17:50:10.072","CDBH":"8","XSFX":"由南向北","XSFXDM":"3","KKMC":"中天大道与中生大道交口"},{"KKBH":"7208810020000","HPHM":"鲁A5Q8T1","JGSK":"2021-04-01 17:50:10.109","CDBH":"3","XSFX":"由东向西","XSFXDM":"1","KKMC":"海旭道与安正路交口正向"},{"KKBH":"610401004","HPHM":"冀BU302E","JGSK":"2021-04-01 17:50:10.131","CDBH":"7","XSFX":"由南向北","XSFXDM":"3","KKMC":"和畅路与和风路交口"},{"KKBH":"610286127","HPHM":"冀J8WG00","JGSK":"2021-04-01 17:50:10.178","CDBH":"1","XSFX":"由东向西","XSFXDM":"1","KKMC":"中津大道与和畅路交口"},{"KKBH":"610256116","HPHM":"辽P66298","JGSK":"2021-04-01 17:50:10.188","CDBH":"9","XSFX":"由南向北","XSFXDM":"3","KKMC":"中天大道与和顺路交口"},{"KKBH":"610256116","HPHM":"津GM3606","JGSK":"2021-04-01 17:50:10.197","CDBH":"11","XSFX":"由北向南","XSFXDM":"4","KKMC":"中天大道与和顺路交口"},{"KKBH":"610401005","HPHM":"车牌","JGSK":"2021-04-01 17:50:10.214","CDBH":"12","XSFX":"由北向南","XSFXDM":"4","KKMC":"和畅路与和顺路交口"},{"KKBH":"610256116","HPHM":"津D84505","JGSK":"2021-04-01 17:50:10.214","CDBH":"8","XSFX":"由南向北","XSFXDM":"3","KKMC":"中天大道与和顺路交口"},{"KKBH":"610256114","HPHM":"冀B6N0K9","JGSK":"2021-04-01 17:50:10.226","CDBH":"2","XSFX":"由西向东","XSFXDM":"2","KKMC":"中天大道与和旭路交口"},{"KKBH":"720891003000","HPHM":"车牌","JGSK":"2021-04-01 17:50:10.243","CDBH":"6","XSFX":"由西向东","XSFXDM":"2","KKMC":"海博道与安正路交口"},{"KKBH":"610256113","HPHM":"辽NVR672","JGSK":"2021-04-01 17:50:10.296","CDBH":"8","XSFX":"由北向南","XSFXDM":"4","KKMC":"中天大道与和风路交口"},{"KKBH":"610401004","HPHM":"鲁NA32W8","JGSK":"2021-04-01 17:50:10.312","CDBH":"10","XSFX":"由北向南","XSFXDM":"4","KKMC":"和畅路与和风路交口"},{"KKBH":"610276125","HPHM":"津C707G3","JGSK":"2021-04-01 17:50:10.325","CDBH":"5","XSFX":"由南向北","XSFXDM":"3","KKMC":"中新大道与和顺路交口"},{"KKBH":"720881002000","HPHM":"津LB1861","JGSK":"2021-04-01 17:50:10.35","CDBH":"7","XSFX":"由西向东","XSFXDM":"2","KKMC":"海旭道与安正路交口"},{"KKBH":"7208610030000","HPHM":"车牌","JGSK":"2021-04-01 17:50:10.354","CDBH":"7","XSFX":"由南向北","XSFXDM":"3","KKMC":"海晨道与安明路交口正向"},{"KKBH":"610276124","HPHM":"津FGL345","JGSK":"2021-04-01 17:50:10.379","CDBH":"10","XSFX":"由北向南","XSFXDM":"4","KKMC":"中新大道与中生大道交口"},{"KKBH":"610266117","HPHM":"津ADK8322","JGSK":"2021-04-01 17:50:10.407","CDBH":"2","XSFX":"由东向西","XSFXDM":"1","KKMC":"中生大道与和韵路交口"},{"KKBH":"610256112","HPHM":"车牌","JGSK":"2021-04-01 17:50:10.418","CDBH":"11","XSFX":"由北向南","XSFXDM":"4","KKMC":"中天大道与中津大道交口"},{"KKBH":"720881002000","HPHM":"津FJ6603","JGSK":"2021-04-01 17:50:10.457","CDBH":"2","XSFX":"由东向西","XSFXDM":"1","KKMC":"海旭道与安正路交口"},{"KKBH":"610286127","HPHM":"津HME356","JGSK":"2021-04-01 17:50:10.524","CDBH":"3","XSFX":"由东向西","XSFXDM":"1","KKMC":"中津大道与和畅路交口"},{"KKBH":"610286127","HPHM":"津KLM620","JGSK":"2021-04-01 17:50:10.525","CDBH":"2","XSFX":"由东向西","XSFXDM":"1","KKMC":"中津大道与和畅路交口"},{"KKBH":"610256116","HPHM":"津GYU156","JGSK":"2021-04-01 17:50:10.689","CDBH":"12","XSFX":"由北向南","XSFXDM":"4","KKMC":"中天大道与和顺路交口"},{"KKBH":"610271008","HPHM":"津A22G27","JGSK":"2021-04-01 17:50:10.722","CDBH":"5","XSFX":"由北向南","XSFXDM":"4","KKMC":"中新大道与航母主题公园支路交口"},{"KKBH":"7208710020000","HPHM":"冀B49Q19","JGSK":"2021-04-01 17:50:10.773","CDBH":"5","XSFX":"由南向北","XSFXDM":"3","KKMC":"安正路与芳菲路交口正向"},{"KKBH":"7208810020000","HPHM":"晋LEJ993","JGSK":"2021-04-01 17:50:10.775","CDBH":"1","XSFX":"由东向西","XSFXDM":"1","KKMC":"海旭道与安正路交口正向"},{"KKBH":"610276124","HPHM":"津G04004","JGSK":"2021-04-01 17:50:10.805","CDBH":"3","XSFX":"由东向西","XSFXDM":"1","KKMC":"中新大道与中生大道交口"},{"KKBH":"728031002000","HPHM":"津D95613","JGSK":"2021-04-01 17:50:10.818","CDBH":"5","XSFX":"由南向北","XSFXDM":"3","KKMC":"动漫中路与文一路交口"},{"KKBH":"610276126","HPHM":"冀B9T6W2","JGSK":"2021-04-01 17:50:10.831","CDBH":"4","XSFX":"由南向北","XSFXDM":"3","KKMC":"中新大道与和意路交口"},{"KKBH":"7208610030000","HPHM":"冀R826D0","JGSK":"2021-04-01 17:50:10.999","CDBH":"10","XSFX":"由北向南","XSFXDM":"4","KKMC":"海晨道与安明路交口正向"},{"KKBH":"610276125","HPHM":"鲁VE5P73","JGSK":"2021-04-01 17:50:11.025","CDBH":"8","XSFX":"由北向南","XSFXDM":"4","KKMC":"中新大道与和顺路交口"},{"KKBH":"6103261420000","HPHM":"车牌","JGSK":"2021-04-01 17:50:11.051","CDBH":"13","XSFX":"由北向南","XSFXDM":"4","KKMC":"中成大道与泰七路交口正向"},{"KKBH":"610391007","HPHM":"冀J5T2Q0","JGSK":"2021-04-01 17:50:11.052","CDBH":"5","XSFX":"由西向东","XSFXDM":"2","KKMC":"和韵路与和风路交口"},{"KKBH":"720891006000","HPHM":"鲁NH36Y0","JGSK":"2021-04-01 17:50:11.082","CDBH":"12","XSFX":"由北向南","XSFXDM":"4","KKMC":"海博道与永盛路交口"},{"KKBH":"720571002000","HPHM":"津RMY997","JGSK":"2021-04-01 17:50:11.118","CDBH":"2","XSFX":"由西向东","XSFXDM":"2","KKMC":"动漫东路与文二路交口"},{"KKBH":"720881005000","HPHM":"津NHD110","JGSK":"2021-04-01 17:50:11.126","CDBH":"4","XSFX":"由西向东","XSFXDM":"2","KKMC":"海旭道与明盛路交口"},{"KKBH":"610271009","HPHM":"鲁M7319S","JGSK":"2021-04-01 17:50:11.159","CDBH":"4","XSFX":"由西向东","XSFXDM":"2","KKMC":"中新大道与泰七路交口"},{"KKBH":"610256116","HPHM":"津C019E9","JGSK":"2021-04-01 17:50:11.249","CDBH":"10","XSFX":"由北向南","XSFXDM":"4","KKMC":"中天大道与和顺路交口"},{"KKBH":"720891003000","HPHM":"车牌","JGSK":"2021-04-01 17:50:11.337","CDBH":"2","XSFX":"由东向西","XSFXDM":"1","KKMC":"海博道与安正路交口"},{"KKBH":"711","HPHM":"津RAD835","JGSK":"2021-04-01 17:50:11.374","CDBH":"2","XSFX":"由东向西","XSFXDM":"1","KKMC":"不礼让行人中新大道与和旭路交口"},{"KKBH":"610266118","HPHM":"津NKX096","JGSK":"2021-04-01 17:50:11.4","CDBH":"6","XSFX":"由西向东","XSFXDM":"2","KKMC":"中生大道与和畅路交口"},{"KKBH":"7280310020000","HPHM":"津DJT602","JGSK":"2021-04-01 17:50:11.41","CDBH":"5","XSFX":"由南向北","XSFXDM":"3","KKMC":"动漫中路与文一路交口正向"},{"KKBH":"610256112","HPHM":"津A3R523","JGSK":"2021-04-01 17:50:11.413","CDBH":"4","XSFX":"由西向东","XSFXDM":"2","KKMC":"中天大道与中津大道交口"},{"KKBH":"610286127","HPHM":"冀B9HX97","JGSK":"2021-04-01 17:50:11.42","CDBH":"7","XSFX":"由南向北","XSFXDM":"3","KKMC":"中津大道与和畅路交口"},{"KKBH":"720891004000","HPHM":"车牌","JGSK":"2021-04-01 17:50:11.464","CDBH":"9","XSFX":"由南向北","XSFXDM":"3","KKMC":"海博道与安平路交口"},{"KKBH":"610256116","HPHM":"津NNX716","JGSK":"2021-04-01 17:50:11.493","CDBH":"7","XSFX":"由南向北","XSFXDM":"3","KKMC":"中天大道与和顺路交口"},{"KKBH":"610276126","HPHM":"津C92K33","JGSK":"2021-04-01 17:50:11.532","CDBH":"4","XSFX":"由南向北","XSFXDM":"3","KKMC":"中新大道与和意路交口"},{"KKBH":"720861002000","HPHM":"津JTX157","JGSK":"2021-04-01 17:50:11.58","CDBH":"5","XSFX":"由西向东","XSFXDM":"2","KKMC":"海晨道与安正路交口"},{"KKBH":"610256116","HPHM":"津RFQ757","JGSK":"2021-04-01 17:50:11.591","CDBH":"10","XSFX":"由北向南","XSFXDM":"4","KKMC":"中天大道与和顺路交口"},{"KKBH":"610286127","HPHM":"津A5B936","JGSK":"2021-04-01 17:50:11.597","CDBH":"7","XSFX":"由南向北","XSFXDM":"3","KKMC":"中津大道与和畅路交口"},{"KKBH":"610276124","HPHM":"鲁NG36V1","JGSK":"2021-04-01 17:50:11.631","CDBH":"6","XSFX":"由西向东","XSFXDM":"2","KKMC":"中新大道与中生大道交口"},{"KKBH":"720881002000","HPHM":"津KY1114","JGSK":"2021-04-01 17:50:11.676","CDBH":"3","XSFX":"由东向西","XSFXDM":"1","KKMC":"海旭道与安正路交口"},{"KKBH":"720891004000","HPHM":"车牌","JGSK":"2021-04-01 17:50:11.722","CDBH":"4","XSFX":"由西向东","XSFXDM":"2","KKMC":"海博道与安平路交口"},{"KKBH":"7208810020000","HPHM":"冀A9G0U5","JGSK":"2021-04-01 17:50:11.779","CDBH":"2","XSFX":"由东向西","XSFXDM":"1","KKMC":"海旭道与安正路交口正向"},{"KKBH":"610271009","HPHM":"冀BE803C","JGSK":"2021-04-01 17:50:11.859","CDBH":"4","XSFX":"由西向东","XSFXDM":"2","KKMC":"中新大道与泰七路交口"},{"KKBH":"610286127","HPHM":"津A9V507","JGSK":"2021-04-01 17:50:11.873","CDBH":"3","XSFX":"由东向西","XSFXDM":"1","KKMC":"中津大道与和畅路交口"},{"KKBH":"7208810020000","HPHM":"京N9ZC00","JGSK":"2021-04-01 17:50:11.875","CDBH":"3","XSFX":"由东向西","XSFXDM":"1","KKMC":"海旭道与安正路交口正向"},{"KKBH":"610256116","HPHM":"蒙A0510U","JGSK":"2021-04-01 17:50:11.954","CDBH":"7","XSFX":"由南向北","XSFXDM":"3","KKMC":"中天大道与和顺路交口"},{"KKBH":"720861003000","HPHM":"津ADK6912","JGSK":"2021-04-01 17:50:12.013","CDBH":"5","XSFX":"由西向东","XSFXDM":"2","KKMC":"海晨道与安明路交口"},{"KKBH":"720861003000","HPHM":"津RCL168","JGSK":"2021-04-01 17:50:12.014","CDBH":"4","XSFX":"由西向东","XSFXDM":"2","KKMC":"海晨道与安明路交口"},{"KKBH":"610401004","HPHM":"津JB3259","JGSK":"2021-04-01 17:50:12.08","CDBH":"4","XSFX":"由西向东","XSFXDM":"2","KKMC":"和畅路与和风路交口"},{"KKBH":"610266117","HPHM":"冀E70F58","JGSK":"2021-04-01 17:50:12.196","CDBH":"2","XSFX":"由东向西","XSFXDM":"1","KKMC":"中生大道与和韵路交口"},{"KKBH":"610266117","HPHM":"冀B2B0K5","JGSK":"2021-04-01 17:50:12.205","CDBH":"7","XSFX":"由南向北","XSFXDM":"3","KKMC":"中生大道与和韵路交口"},{"KKBH":"610276124","HPHM":"京N76Y08","JGSK":"2021-04-01 17:50:12.319","CDBH":"2","XSFX":"由东向西","XSFXDM":"1","KKMC":"中新大道与中生大道交口"},{"KKBH":"610276126","HPHM":"车牌","JGSK":"2021-04-01 17:50:12.331","CDBH":"5","XSFX":"由南向北","XSFXDM":"3","KKMC":"中新大道与和意路交口"},{"KKBH":"720901002000","HPHM":"豫G1F955","JGSK":"2021-04-01 17:50:12.356","CDBH":"10","XSFX":"由北向南","XSFXDM":"4","KKMC":"玉林道与安正路交口"},{"KKBH":"610276126","HPHM":"辽BR13Q5","JGSK":"2021-04-01 17:50:12.365","CDBH":"2","XSFX":"由东向西","XSFXDM":"1","KKMC":"中新大道与和意路交口"},{"KKBH":"610256115","HPHM":"津A8G772","JGSK":"2021-04-01 17:50:12.366","CDBH":"10","XSFX":"由北向南","XSFXDM":"4","KKMC":"中天大道与中生大道交口"},{"KKBH":"720861002000","HPHM":"津NMM315","JGSK":"2021-04-01 17:50:12.455","CDBH":"4","XSFX":"由西向东","XSFXDM":"2","KKMC":"海晨道与安正路交口"},{"KKBH":"610391007","HPHM":"津HQ1206","JGSK":"2021-04-01 17:50:12.475","CDBH":"11","XSFX":"由北向南","XSFXDM":"4","KKMC":"和韵路与和风路交口"},{"KKBH":"7208910090000","HPHM":"津AU6612","JGSK":"2021-04-01 17:50:12.507","CDBH":"2","XSFX":"由西向东","XSFXDM":"2","KKMC":"海博道与弘通路交口正向"},{"KKBH":"610256116","HPHM":"津KQL716","JGSK":"2021-04-01 17:50:12.513","CDBH":"8","XSFX":"由南向北","XSFXDM":"3","KKMC":"中天大道与和顺路交口"},{"KKBH":"610391006","HPHM":"黑A995LW","JGSK":"2021-04-01 17:50:12.527","CDBH":"8","XSFX":"由南向北","XSFXDM":"3","KKMC":"和韵路与和意路交口"},{"KKBH":"720891003000","HPHM":"津FCZ665","JGSK":"2021-04-01 17:50:12.55","CDBH":"7","XSFX":"由南向北","XSFXDM":"3","KKMC":"海博道与安正路交口"},{"KKBH":"720881002000","HPHM":"鲁MN729U","JGSK":"2021-04-01 17:50:12.564","CDBH":"6","XSFX":"由西向东","XSFXDM":"2","KKMC":"海旭道与安正路交口"},{"KKBH":"7208910060000","HPHM":"冀F3507K","JGSK":"2021-04-01 17:50:12.596","CDBH":"7","XSFX":"由西向东","XSFXDM":"2","KKMC":"海博道与永盛路交口正向"},{"KKBH":"7208710020000","HPHM":"津AD79445","JGSK":"2021-04-01 17:50:12.631","CDBH":"10","XSFX":"由北向南","XSFXDM":"4","KKMC":"安正路与芳菲路交口正向"},{"KKBH":"720881002000","HPHM":"鲁GS2U92","JGSK":"2021-04-01 17:50:12.637","CDBH":"4","XSFX":"由东向西","XSFXDM":"1","KKMC":"海旭道与安正路交口"},{"KKBH":"610266117","HPHM":"冀BP105V","JGSK":"2021-04-01 17:50:12.641","CDBH":"3","XSFX":"由东向西","XSFXDM":"1","KKMC":"中生大道与和韵路交口"},{"KKBH":"610286127","HPHM":"冀B46Q59","JGSK":"2021-04-01 17:50:12.664","CDBH":"1","XSFX":"由东向西","XSFXDM":"1","KKMC":"中津大道与和畅路交口"},{"KKBH":"610286127","HPHM":"津ADN9257","JGSK":"2021-04-01 17:50:12.693","CDBH":"4","XSFX":"由西向东","XSFXDM":"2","KKMC":"中津大道与和畅路交口"},{"KKBH":"610401004","HPHM":"冀C7139B","JGSK":"2021-04-01 17:50:12.713","CDBH":"7","XSFX":"由南向北","XSFXDM":"3","KKMC":"和畅路与和风路交口"},{"KKBH":"610256114","HPHM":"津BV7600","JGSK":"2021-04-01 17:50:12.722","CDBH":"4","XSFX":"由南向北","XSFXDM":"3","KKMC":"中天大道与和旭路交口"},{"KKBH":"610256112","HPHM":"津K50359","JGSK":"2021-04-01 17:50:12.729","CDBH":"10","XSFX":"由北向南","XSFXDM":"4","KKMC":"中天大道与中津大道交口"},{"KKBH":"720571004000","HPHM":"津ARU988","JGSK":"2021-04-01 17:50:12.751","CDBH":"1","XSFX":"由东向西","XSFXDM":"1","KKMC":"动漫东路与动漫中路交口"},{"KKBH":"610266117","HPHM":"津JY5731","JGSK":"2021-04-01 17:50:12.902","CDBH":"3","XSFX":"由东向西","XSFXDM":"1","KKMC":"中生大道与和韵路交口"},{"KKBH":"610266117","HPHM":"辽A02DH6","JGSK":"2021-04-01 17:50:12.957","CDBH":"11","XSFX":"由北向南","XSFXDM":"4","KKMC":"中生大道与和韵路交口"},{"KKBH":"610271008","HPHM":"豫A3Q9E2","JGSK":"2021-04-01 17:50:13.01","CDBH":"4","XSFX":"由北向南","XSFXDM":"4","KKMC":"中新大道与航母主题公园支路交口"},{"KKBH":"7208610030000","HPHM":"车牌","JGSK":"2021-04-01 17:50:13.016","CDBH":"8","XSFX":"由南向北","XSFXDM":"3","KKMC":"海晨道与安明路交口正向"},{"KKBH":"7208610020000","HPHM":"车牌","JGSK":"2021-04-01 17:50:13.056","CDBH":"5","XSFX":"由西向东","XSFXDM":"2","KKMC":"海晨道与安正路交口正向"},{"KKBH":"610276126","HPHM":"津A01885F","JGSK":"2021-04-01 17:50:13.057","CDBH":"8","XSFX":"由北向南","XSFXDM":"4","KKMC":"中新大道与和意路交口"},{"KKBH":"610271008","HPHM":"车牌","JGSK":"2021-04-01 17:50:13.09","CDBH":"5","XSFX":"由北向南","XSFXDM":"4","KKMC":"中新大道与航母主题公园支路交口"},{"KKBH":"720881002000","HPHM":"京QPB589","JGSK":"2021-04-01 17:50:13.126","CDBH":"2","XSFX":"由东向西","XSFXDM":"1","KKMC":"海旭道与安正路交口"},{"KKBH":"610256112","HPHM":"冀B8VG52","JGSK":"2021-04-01 17:50:13.186","CDBH":"4","XSFX":"由西向东","XSFXDM":"2","KKMC":"中天大道与中津大道交口"},{"KKBH":"610391007","HPHM":"鲁A6B0A0","JGSK":"2021-04-01 17:50:13.268","CDBH":"7","XSFX":"由南向北","XSFXDM":"3","KKMC":"和韵路与和风路交口"},{"KKBH":"7208710020000","HPHM":"冀B5KU53","JGSK":"2021-04-01 17:50:13.367","CDBH":"8","XSFX":"由北向南","XSFXDM":"4","KKMC":"安正路与芳菲路交口正向"},{"KKBH":"610266117","HPHM":"津HHB229","JGSK":"2021-04-01 17:50:13.384","CDBH":"4","XSFX":"由西向东","XSFXDM":"2","KKMC":"中生大道与和韵路交口"},{"KKBH":"610266117","HPHM":"津HU6686","JGSK":"2021-04-01 17:50:13.44","CDBH":"5","XSFX":"由西向东","XSFXDM":"2","KKMC":"中生大道与和韵路交口"},{"KKBH":"610286127","HPHM":"津ADB1555","JGSK":"2021-04-01 17:50:13.494","CDBH":"6","XSFX":"由西向东","XSFXDM":"2","KKMC":"中津大道与和畅路交口"},{"KKBH":"720891003000","HPHM":"苏MJ2N96","JGSK":"2021-04-01 17:50:13.509","CDBH":"8","XSFX":"由南向北","XSFXDM":"3","KKMC":"海博道与安正路交口"},{"KKBH":"7208810020000","HPHM":"辽A26NY0","JGSK":"2021-04-01 17:50:13.513","CDBH":"4","XSFX":"由东向西","XSFXDM":"1","KKMC":"海旭道与安正路交口正向"},{"KKBH":"7208810020000","HPHM":"津JYL990","JGSK":"2021-04-01 17:50:13.514","CDBH":"3","XSFX":"由东向西","XSFXDM":"1","KKMC":"海旭道与安正路交口正向"},{"KKBH":"720881002000","HPHM":"津NDC208","JGSK":"2021-04-01 17:50:13.515","CDBH":"3","XSFX":"由东向西","XSFXDM":"1","KKMC":"海旭道与安正路交口"},{"KKBH":"610266117","HPHM":"津BS7055","JGSK":"2021-04-01 17:50:13.633","CDBH":"1","XSFX":"由东向西","XSFXDM":"1","KKMC":"中生大道与和韵路交口"},{"KKBH":"720891006000","HPHM":"冀F3507K","JGSK":"2021-04-01 17:50:13.673","CDBH":"7","XSFX":"由西向东","XSFXDM":"2","KKMC":"海博道与永盛路交口"},{"KKBH":"7208610030000","HPHM":"车牌","JGSK":"2021-04-01 17:50:13.691","CDBH":"11","XSFX":"由北向南","XSFXDM":"4","KKMC":"海晨道与安明路交口正向"},{"KKBH":"610256113","HPHM":"辽NVR672","JGSK":"2021-04-01 17:50:13.775","CDBH":"8","XSFX":"由北向南","XSFXDM":"4","KKMC":"中天大道与和风路交口"},{"KKBH":"610276126","HPHM":"吉AR621B","JGSK":"2021-04-01 17:50:13.777","CDBH":"7","XSFX":"由北向南","XSFXDM":"4","KKMC":"中新大道与和意路交口"},{"KKBH":"610266118","HPHM":"冀BWY767","JGSK":"2021-04-01 17:50:13.778","CDBH":"6","XSFX":"由西向东","XSFXDM":"2","KKMC":"中生大道与和畅路交口"},{"KKBH":"7208610020000","HPHM":"津A38P28","JGSK":"2021-04-01 17:50:13.808","CDBH":"4","XSFX":"由西向东","XSFXDM":"2","KKMC":"海晨道与安正路交口正向"},{"KKBH":"7208910030000","HPHM":"津KK1138","JGSK":"2021-04-01 17:50:13.837","CDBH":"4","XSFX":"由西向东","XSFXDM":"2","KKMC":"海博道与安正路交口正向"},{"KKBH":"7205710010000","HPHM":"津AAV009","JGSK":"2021-04-01 17:50:13.876","CDBH":"4","XSFX":"由南向北","XSFXDM":"3","KKMC":"动漫东路与文一路交口正向"},{"KKBH":"610276126","HPHM":"冀B9T6W2","JGSK":"2021-04-01 17:50:13.938","CDBH":"4","XSFX":"由南向北","XSFXDM":"3","KKMC":"中新大道与和意路交口"},{"KKBH":"7280310030000","HPHM":"津A6W123","JGSK":"2021-04-01 17:50:13.942","CDBH":"5","XSFX":"由北向南","XSFXDM":"4","KKMC":"动漫中路与文二路交口正向"},{"KKBH":"610286127","HPHM":"津KLM620","JGSK":"2021-04-01 17:50:13.945","CDBH":"3","XSFX":"由东向西","XSFXDM":"1","KKMC":"中津大道与和畅路交口"},{"KKBH":"720861002000","HPHM":"津GLZ395","JGSK":"2021-04-01 17:50:13.978","CDBH":"4","XSFX":"由西向东","XSFXDM":"2","KKMC":"海晨道与安正路交口"},{"KKBH":"711","HPHM":"京MGM737","JGSK":"2021-04-01 17:50:14.015","CDBH":"2","XSFX":"由东向西","XSFXDM":"1","KKMC":"不礼让行人中新大道与和旭路交口"},{"KKBH":"610271009","HPHM":"冀BR859L","JGSK":"2021-04-01 17:50:14.028","CDBH":"4","XSFX":"由西向东","XSFXDM":"2","KKMC":"中新大道与泰七路交口"},{"KKBH":"610276124","HPHM":"豫Q61Q52","JGSK":"2021-04-01 17:50:14.031","CDBH":"6","XSFX":"由西向东","XSFXDM":"2","KKMC":"中新大道与中生大道交口"},{"KKBH":"728031006000","HPHM":"津RES992","JGSK":"2021-04-01 17:50:14.107","CDBH":"6","XSFX":"由南向北","XSFXDM":"3","KKMC":"动漫中路与文三路交口"},{"KKBH":"7208810020000","HPHM":"津NCC689","JGSK":"2021-04-01 17:50:14.127","CDBH":"2","XSFX":"由东向西","XSFXDM":"1","KKMC":"海旭道与安正路交口正向"},{"KKBH":"720861002000","HPHM":"津ANS099","JGSK":"2021-04-01 17:50:14.138","CDBH":"5","XSFX":"由西向东","XSFXDM":"2","KKMC":"海晨道与安正路交口"},{"KKBH":"610391007","HPHM":"冀AXF222","JGSK":"2021-04-01 17:50:14.171","CDBH":"4","XSFX":"由西向东","XSFXDM":"2","KKMC":"和韵路与和风路交口"},{"KKBH":"610256116","HPHM":"津GM3606","JGSK":"2021-04-01 17:50:14.209","CDBH":"12","XSFX":"由北向南","XSFXDM":"4","KKMC":"中天大道与和顺路交口"},{"KKBH":"610256116","HPHM":"津NJT180","JGSK":"2021-04-01 17:50:14.22","CDBH":"11","XSFX":"由北向南","XSFXDM":"4","KKMC":"中天大道与和顺路交口"},{"KKBH":"610326142000","HPHM":"车牌","JGSK":"2021-04-01 17:50:14.297","CDBH":"11","XSFX":"由北向南","XSFXDM":"4","KKMC":"中成大道与泰七路交口"},{"KKBH":"610391006","HPHM":"津AF58027","JGSK":"2021-04-01 17:50:14.318","CDBH":"5","XSFX":"由西向东","XSFXDM":"2","KKMC":"和韵路与和意路交口"},{"KKBH":"610401005","HPHM":"津KYJ688","JGSK":"2021-04-01 17:50:14.324","CDBH":"1","XSFX":"由东向西","XSFXDM":"1","KKMC":"和畅路与和顺路交口"},{"KKBH":"720881002000","HPHM":"京ADA7518","JGSK":"2021-04-01 17:50:14.327","CDBH":"1","XSFX":"由东向西","XSFXDM":"1","KKMC":"海旭道与安正路交口"},{"KKBH":"610276124","HPHM":"津JRJ901","JGSK":"2021-04-01 17:50:14.33","CDBH":"8","XSFX":"由南向北","XSFXDM":"3","KKMC":"中新大道与中生大道交口"},{"KKBH":"610276124","HPHM":"津RM7903","JGSK":"2021-04-01 17:50:14.477","CDBH":"1","XSFX":"由东向西","XSFXDM":"1","KKMC":"中新大道与中生大道交口"},{"KKBH":"610276124","HPHM":"陕G5131E","JGSK":"2021-04-01 17:50:14.51","CDBH":"10","XSFX":"由北向南","XSFXDM":"4","KKMC":"中新大道与中生大道交口"},{"KKBH":"610256112","HPHM":"津LQ9669","JGSK":"2021-04-01 17:50:14.562","CDBH":"10","XSFX":"由北向南","XSFXDM":"4","KKMC":"中天大道与中津大道交口"},{"KKBH":"720861003000","HPHM":"冀TA6C08","JGSK":"2021-04-01 17:50:14.567","CDBH":"4","XSFX":"由西向东","XSFXDM":"2","KKMC":"海晨道与安明路交口"},{"KKBH":"7208610020000","HPHM":"车牌","JGSK":"2021-04-01 17:50:14.634","CDBH":"12","XSFX":"由北向南","XSFXDM":"4","KKMC":"海晨道与安正路交口正向"},{"KKBH":"610256111","HPHM":"津DHR088","JGSK":"2021-04-01 17:50:14.657","CDBH":"1","XSFX":"由西向东","XSFXDM":"2","KKMC":"中天大道与和惠路交口"},{"KKBH":"610256113","HPHM":"津A6S104","JGSK":"2021-04-01 17:50:14.7","CDBH":"4","XSFX":"由南向北","XSFXDM":"3","KKMC":"中天大道与和风路交口"},{"KKBH":"610256116","HPHM":"冀JQK300","JGSK":"2021-04-01 17:50:14.703","CDBH":"5","XSFX":"由西向东","XSFXDM":"2","KKMC":"中天大道与和顺路交口"},{"KKBH":"720881002000","HPHM":"津GDB005","JGSK":"2021-04-01 17:50:14.805","CDBH":"2","XSFX":"由东向西","XSFXDM":"1","KKMC":"海旭道与安正路交口"},{"KKBH":"610276124","HPHM":"津KRU516","JGSK":"2021-04-01 17:50:14.812","CDBH":"2","XSFX":"由东向西","XSFXDM":"1","KKMC":"中新大道与中生大道交口"},{"KKBH":"610266117","HPHM":"京LT5202","JGSK":"2021-04-01 17:50:14.868","CDBH":"2","XSFX":"由东向西","XSFXDM":"1","KKMC":"中生大道与和韵路交口"},{"KKBH":"720911002000","HPHM":"冀B2M180","JGSK":"2021-04-01 17:50:14.902","CDBH":"8","XSFX":"由南向北","XSFXDM":"3","KKMC":"美林道与安正路交口"},{"KKBH":"610256114","HPHM":"吉AVP758","JGSK":"2021-04-01 17:50:14.94","CDBH":"5","XSFX":"由南向北","XSFXDM":"3","KKMC":"中天大道与和旭路交口"},{"KKBH":"720891003000","HPHM":"津GVH585","JGSK":"2021-04-01 17:50:14.952","CDBH":"7","XSFX":"由南向北","XSFXDM":"3","KKMC":"海博道与安正路交口"},{"KKBH":"610401005","HPHM":"冀D988P0","JGSK":"2021-04-01 17:50:15.081","CDBH":"4","XSFX":"由西向东","XSFXDM":"2","KKMC":"和畅路与和顺路交口"},{"KKBH":"7205710040000","HPHM":"津JMH206","JGSK":"2021-04-01 17:50:15.104","CDBH":"1","XSFX":"由东向西","XSFXDM":"1","KKMC":"动漫东路与动漫中路交口正向"},{"KKBH":"720881002000","HPHM":"津B15702","JGSK":"2021-04-01 17:50:15.197","CDBH":"4","XSFX":"由东向西","XSFXDM":"1","KKMC":"海旭道与安正路交口"},{"KKBH":"7208910060000","HPHM":"津J28080","JGSK":"2021-04-01 17:50:15.205","CDBH":"6","XSFX":"由西向东","XSFXDM":"2","KKMC":"海博道与永盛路交口正向"},{"KKBH":"610256112","HPHM":"车牌","JGSK":"2021-04-01 17:50:15.283","CDBH":"10","XSFX":"由北向南","XSFXDM":"4","KKMC":"中天大道与中津大道交口"},{"KKBH":"610401005","HPHM":"津DZQ679","JGSK":"2021-04-01 17:50:15.318","CDBH":"2","XSFX":"由东向西","XSFXDM":"1","KKMC":"和畅路与和顺路交口"},{"KKBH":"610401005","HPHM":"津DFQ565","JGSK":"2021-04-01 17:50:15.403","CDBH":"5","XSFX":"由西向东","XSFXDM":"2","KKMC":"和畅路与和顺路交口"},{"KKBH":"610271009","HPHM":"津KSS533","JGSK":"2021-04-01 17:50:15.411","CDBH":"7","XSFX":"由南向北","XSFXDM":"3","KKMC":"中新大道与泰七路交口"},{"KKBH":"610256116","HPHM":"津JDH022","JGSK":"2021-04-01 17:50:15.414","CDBH":"12","XSFX":"由北向南","XSFXDM":"4","KKMC":"中天大道与和顺路交口"},{"KKBH":"610266117","HPHM":"津AY7256","JGSK":"2021-04-01 17:50:15.445","CDBH":"11","XSFX":"由北向南","XSFXDM":"4","KKMC":"中生大道与和韵路交口"},{"KKBH":"7208710020000","HPHM":"津JJP698","JGSK":"2021-04-01 17:50:15.456","CDBH":"6","XSFX":"由南向北","XSFXDM":"3","KKMC":"安正路与芳菲路交口正向"},{"KKBH":"610256116","HPHM":"津D84505","JGSK":"2021-04-01 17:50:15.554","CDBH":"9","XSFX":"由南向北","XSFXDM":"3","KKMC":"中天大道与和顺路交口"},{"KKBH":"610256111","HPHM":"津B22263","JGSK":"2021-04-01 17:50:15.563","CDBH":"5","XSFX":"由南向北","XSFXDM":"3","KKMC":"中天大道与和惠路交口"},{"KKBH":"610401005","HPHM":"津HHA570","JGSK":"2021-04-01 17:50:15.595","CDBH":"5","XSFX":"由西向东","XSFXDM":"2","KKMC":"和畅路与和顺路交口"},{"KKBH":"720881002000","HPHM":"鲁A5Q8T1","JGSK":"2021-04-01 17:50:15.596","CDBH":"3","XSFX":"由东向西","XSFXDM":"1","KKMC":"海旭道与安正路交口"},{"KKBH":"610256116","HPHM":"津RFQ757","JGSK":"2021-04-01 17:50:15.649","CDBH":"11","XSFX":"由北向南","XSFXDM":"4","KKMC":"中天大道与和顺路交口"},{"KKBH":"610391007","HPHM":"津A8S669","JGSK":"2021-04-01 17:50:15.705","CDBH":"5","XSFX":"由西向东","XSFXDM":"2","KKMC":"和韵路与和风路交口"},{"KKBH":"610391006","HPHM":"冀B1DT92","JGSK":"2021-04-01 17:50:15.72","CDBH":"8","XSFX":"由南向北","XSFXDM":"3","KKMC":"和韵路与和意路交口"},{"KKBH":"610256112","HPHM":"津A2Q168","JGSK":"2021-04-01 17:50:15.736","CDBH":"1","XSFX":"由东向西","XSFXDM":"1","KKMC":"中天大道与中津大道交口"},{"KKBH":"610391006","HPHM":"津RJC708","JGSK":"2021-04-01 17:50:15.772","CDBH":"1","XSFX":"由东向西","XSFXDM":"1","KKMC":"和韵路与和意路交口"},{"KKBH":"610271008","HPHM":"津HGJ589","JGSK":"2021-04-01 17:50:15.8","CDBH":"4","XSFX":"由北向南","XSFXDM":"4","KKMC":"中新大道与航母主题公园支路交口"},{"KKBH":"7208810020000","HPHM":"吉DCJ298","JGSK":"2021-04-01 17:50:15.805","CDBH":"3","XSFX":"由东向西","XSFXDM":"1","KKMC":"海旭道与安正路交口正向"},{"KKBH":"610256111","HPHM":"津A8P788","JGSK":"2021-04-01 17:50:15.81","CDBH":"2","XSFX":"由西向东","XSFXDM":"2","KKMC":"中天大道与和惠路交口"},{"KKBH":"7208710020000","HPHM":"津RMA088","JGSK":"2021-04-01 17:50:15.838","CDBH":"8","XSFX":"由北向南","XSFXDM":"4","KKMC":"安正路与芳菲路交口正向"},{"KKBH":"610401005","HPHM":"津JWW038","JGSK":"2021-04-01 17:50:15.963","CDBH":"6","XSFX":"由西向东","XSFXDM":"2","KKMC":"和畅路与和顺路交口"},{"KKBH":"720861002000","HPHM":"冀B1W11T","JGSK":"2021-04-01 17:50:15.98","CDBH":"4","XSFX":"由西向东","XSFXDM":"2","KKMC":"海晨道与安正路交口"},{"KKBH":"610276124","HPHM":"津G04004","JGSK":"2021-04-01 17:50:15.998","CDBH":"3","XSFX":"由东向西","XSFXDM":"1","KKMC":"中新大道与中生大道交口"},{"KKBH":"728031002000","HPHM":"津DJT602","JGSK":"2021-04-01 17:50:16.024","CDBH":"5","XSFX":"由南向北","XSFXDM":"3","KKMC":"动漫中路与文一路交口"},{"KKBH":"7208910060000","HPHM":"津NWY103","JGSK":"2021-04-01 17:50:16.079","CDBH":"7","XSFX":"由西向东","XSFXDM":"2","KKMC":"海博道与永盛路交口正向"},{"KKBH":"720881002000","HPHM":"晋LEJ993","JGSK":"2021-04-01 17:50:16.085","CDBH":"1","XSFX":"由东向西","XSFXDM":"1","KKMC":"海旭道与安正路交口"},{"KKBH":"610256116","HPHM":"津NNX716","JGSK":"2021-04-01 17:50:16.113","CDBH":"8","XSFX":"由南向北","XSFXDM":"3","KKMC":"中天大道与和顺路交口"},{"KKBH":"610401004","HPHM":"浙B7XG36","JGSK":"2021-04-01 17:50:16.14","CDBH":"11","XSFX":"由北向南","XSFXDM":"4","KKMC":"和畅路与和风路交口"},{"KKBH":"7208910030000","HPHM":"车牌","JGSK":"2021-04-01 17:50:16.142","CDBH":"1","XSFX":"由东向西","XSFXDM":"1","KKMC":"海博道与安正路交口正向"},{"KKBH":"610271009","HPHM":"津A01F36","JGSK":"2021-04-01 17:50:16.153","CDBH":"5","XSFX":"由西向东","XSFXDM":"2","KKMC":"中新大道与泰七路交口"},{"KKBH":"7209010030000","HPHM":"冀C82N65","JGSK":"2021-04-01 17:50:16.211","CDBH":"1","XSFX":"由东向西","XSFXDM":"1","KKMC":"玉林道与安平路交口正向"},{"KKBH":"610256113","HPHM":"津N36100","JGSK":"2021-04-01 17:50:16.212","CDBH":"5","XSFX":"由南向北","XSFXDM":"3","KKMC":"中天大道与和风路交口"},{"KKBH":"610271008","HPHM":"车牌","JGSK":"2021-04-01 17:50:16.239","CDBH":"2","XSFX":"由南向北","XSFXDM":"3","KKMC":"中新大道与航母主题公园支路交口"},{"KKBH":"610276124","HPHM":"冀BZ831U","JGSK":"2021-04-01 17:50:16.262","CDBH":"7","XSFX":"由南向北","XSFXDM":"3","KKMC":"中新大道与中生大道交口"},{"KKBH":"610401004","HPHM":"津HE8716","JGSK":"2021-04-01 17:50:16.326","CDBH":"4","XSFX":"由西向东","XSFXDM":"2","KKMC":"和畅路与和风路交口"},{"KKBH":"7208910030000","HPHM":"津LBQ855","JGSK":"2021-04-01 17:50:16.363","CDBH":"4","XSFX":"由西向东","XSFXDM":"2","KKMC":"海博道与安正路交口正向"},{"KKBH":"610256112","HPHM":"津RXY306","JGSK":"2021-04-01 17:50:16.383","CDBH":"2","XSFX":"由东向西","XSFXDM":"1","KKMC":"中天大道与中津大道交口"},{"KKBH":"7208610020000","HPHM":"津MWC588","JGSK":"2021-04-01 17:50:16.395","CDBH":"4","XSFX":"由西向东","XSFXDM":"2","KKMC":"海晨道与安正路交口正向"},{"KKBH":"7280310030000","HPHM":"津NTK058","JGSK":"2021-04-01 17:50:16.453","CDBH":"5","XSFX":"由北向南","XSFXDM":"4","KKMC":"动漫中路与文二路交口正向"},{"KKBH":"7208910030000","HPHM":"车牌","JGSK":"2021-04-01 17:50:16.492","CDBH":"2","XSFX":"由东向西","XSFXDM":"1","KKMC":"海博道与安正路交口正向"},{"KKBH":"610256112","HPHM":"津K50359","JGSK":"2021-04-01 17:50:16.505","CDBH":"11","XSFX":"由北向南","XSFXDM":"4","KKMC":"中天大道与中津大道交口"},{"KKBH":"610266117","HPHM":"冀B1T96L","JGSK":"2021-04-01 17:50:16.582","CDBH":"6","XSFX":"由西向东","XSFXDM":"2","KKMC":"中生大道与和韵路交口"},{"KKBH":"610256111","HPHM":"津C85X70","JGSK":"2021-04-01 17:50:16.594","CDBH":"1","XSFX":"由西向东","XSFXDM":"2","KKMC":"中天大道与和惠路交口"},{"KKBH":"7208910040000","HPHM":"京N0Z661","JGSK":"2021-04-01 17:50:16.648","CDBH":"6","XSFX":"由西向东","XSFXDM":"2","KKMC":"海博道与安平路交口正向"},{"KKBH":"720811002000","HPHM":"津BM5535","JGSK":"2021-04-01 17:50:16.658","CDBH":"4","XSFX":"由南向北","XSFXDM":"3","KKMC":"动漫南路与文一路交口"},{"KKBH":"720861002000","HPHM":"冀C4311P","JGSK":"2021-04-01 17:50:16.699","CDBH":"5","XSFX":"由西向东","XSFXDM":"2","KKMC":"海晨道与安正路交口"},{"KKBH":"610401005","HPHM":"津D79925","JGSK":"2021-04-01 17:50:16.707","CDBH":"2","XSFX":"由东向西","XSFXDM":"1","KKMC":"和畅路与和顺路交口"},{"KKBH":"610266118","HPHM":"津JU9376","JGSK":"2021-04-01 17:50:16.708","CDBH":"4","XSFX":"由西向东","XSFXDM":"2","KKMC":"中生大道与和畅路交口"},{"KKBH":"610276125","HPHM":"冀J3S3D9","JGSK":"2021-04-01 17:50:16.719","CDBH":"4","XSFX":"由南向北","XSFXDM":"3","KKMC":"中新大道与和顺路交口"},{"KKBH":"610256112","HPHM":"京NV55Y5","JGSK":"2021-04-01 17:50:16.728","CDBH":"6","XSFX":"由西向东","XSFXDM":"2","KKMC":"中天大道与中津大道交口"},{"KKBH":"720891003000","HPHM":"鲁AK6L27","JGSK":"2021-04-01 17:50:16.79","CDBH":"8","XSFX":"由南向北","XSFXDM":"3","KKMC":"海博道与安正路交口"},{"KKBH":"711","HPHM":"津FAD770","JGSK":"2021-04-01 17:50:16.813","CDBH":"2","XSFX":"由东向西","XSFXDM":"1","KKMC":"不礼让行人中新大道与和旭路交口"},{"KKBH":"7205710030000","HPHM":"车牌","JGSK":"2021-04-01 17:50:16.823","CDBH":"4","XSFX":"由西向东","XSFXDM":"2","KKMC":"动漫东路与文三路交口正向"},{"KKBH":"610276124","HPHM":"津BD1258","JGSK":"2021-04-01 17:50:16.913","CDBH":"6","XSFX":"由西向东","XSFXDM":"2","KKMC":"中新大道与中生大道交口"},{"KKBH":"7208910060000","HPHM":"津B3F366","JGSK":"2021-04-01 17:50:16.947","CDBH":"6","XSFX":"由西向东","XSFXDM":"2","KKMC":"海博道与永盛路交口正向"},{"KKBH":"7208910080000","HPHM":"津MHB055","JGSK":"2021-04-01 17:50:16.984","CDBH":"6","XSFX":"由西向东","XSFXDM":"2","KKMC":"海博道与荣盛路交口正向"},{"KKBH":"7208610030000","HPHM":"冀CC0925","JGSK":"2021-04-01 17:50:17.073","CDBH":"2","XSFX":"由东向西","XSFXDM":"1","KKMC":"海晨道与安明路交口正向"},{"KKBH":"610276124","HPHM":"津NAN987","JGSK":"2021-04-01 17:50:17.084","CDBH":"8","XSFX":"由南向北","XSFXDM":"3","KKMC":"中新大道与中生大道交口"},{"KKBH":"720881002000","HPHM":"冀A9G0U5","JGSK":"2021-04-01 17:50:17.129","CDBH":"2","XSFX":"由东向西","XSFXDM":"1","KKMC":"海旭道与安正路交口"},{"KKBH":"610391007","HPHM":"冀J5T2Q0","JGSK":"2021-04-01 17:50:17.141","CDBH":"6","XSFX":"由西向东","XSFXDM":"2","KKMC":"和韵路与和风路交口"},{"KKBH":"610391006","HPHM":"黑A995LW","JGSK":"2021-04-01 17:50:17.141","CDBH":"8","XSFX":"由南向北","XSFXDM":"3","KKMC":"和韵路与和意路交口"},{"KKBH":"720891003000","HPHM":"车牌","JGSK":"2021-04-01 17:50:17.15","CDBH":"1","XSFX":"由东向西","XSFXDM":"1","KKMC":"海博道与安正路交口"},{"KKBH":"720891003000","HPHM":"车牌","JGSK":"2021-04-01 17:50:17.208","CDBH":"6","XSFX":"由西向东","XSFXDM":"2","KKMC":"海博道与安正路交口"},{"KKBH":"720871002000","HPHM":"津AD79445","JGSK":"2021-04-01 17:50:17.238","CDBH":"9","XSFX":"由北向南","XSFXDM":"4","KKMC":"安正路与芳菲路交口"},{"KKBH":"610286127","HPHM":"津C806G9","JGSK":"2021-04-01 17:50:17.24","CDBH":"7","XSFX":"由南向北","XSFXDM":"3","KKMC":"中津大道与和畅路交口"},{"KKBH":"610391007","HPHM":"津ADB8803","JGSK":"2021-04-01 17:50:17.262","CDBH":"7","XSFX":"由南向北","XSFXDM":"3","KKMC":"和韵路与和风路交口"},{"KKBH":"610276124","HPHM":"津E12167","JGSK":"2021-04-01 17:50:17.278","CDBH":"2","XSFX":"由东向西","XSFXDM":"1","KKMC":"中新大道与中生大道交口"},{"KKBH":"610271009","HPHM":"冀B6WX95","JGSK":"2021-04-01 17:50:17.305","CDBH":"11","XSFX":"由北向南","XSFXDM":"4","KKMC":"中新大道与泰七路交口"},{"KKBH":"610271009","HPHM":"贵GZ5219","JGSK":"2021-04-01 17:50:17.338","CDBH":"4","XSFX":"由西向东","XSFXDM":"2","KKMC":"中新大道与泰七路交口"},{"KKBH":"6102610030000","HPHM":"津ANV353","JGSK":"2021-04-01 17:50:17.343","CDBH":"9","XSFX":"由北向南","XSFXDM":"4","KKMC":"中生大道与静湖南路交口正向"},{"KKBH":"610266117","HPHM":"津ADK8322","JGSK":"2021-04-01 17:50:17.348","CDBH":"3","XSFX":"由东向西","XSFXDM":"1","KKMC":"中生大道与和韵路交口"},{"KKBH":"610271009","HPHM":"津RCK688","JGSK":"2021-04-01 17:50:17.353","CDBH":"7","XSFX":"由南向北","XSFXDM":"3","KKMC":"中新大道与泰七路交口"},{"KKBH":"720861002000","HPHM":"津DY2012","JGSK":"2021-04-01 17:50:17.427","CDBH":"7","XSFX":"由南向北","XSFXDM":"3","KKMC":"海晨道与安正路交口"},{"KKBH":"720861003000","HPHM":"冀B8EF73","JGSK":"2021-04-01 17:50:17.451","CDBH":"4","XSFX":"由西向东","XSFXDM":"2","KKMC":"海晨道与安明路交口"},{"KKBH":"7208810020000","HPHM":"津DHZ318","JGSK":"2021-04-01 17:50:17.477","CDBH":"3","XSFX":"由东向西","XSFXDM":"1","KKMC":"海旭道与安正路交口正向"},{"KKBH":"720881002000","HPHM":"京N9ZC00","JGSK":"2021-04-01 17:50:17.519","CDBH":"3","XSFX":"由东向西","XSFXDM":"1","KKMC":"海旭道与安正路交口"},{"KKBH":"610256114","HPHM":"津AER223","JGSK":"2021-04-01 17:50:17.602","CDBH":"5","XSFX":"由南向北","XSFXDM":"3","KKMC":"中天大道与和旭路交口"},{"KKBH":"7208610030000","HPHM":"蒙HE3383","JGSK":"2021-04-01 17:50:17.654","CDBH":"10","XSFX":"由北向南","XSFXDM":"4","KKMC":"海晨道与安明路交口正向"},{"KKBH":"7208610020000","HPHM":"车牌","JGSK":"2021-04-01 17:50:17.689","CDBH":"12","XSFX":"由北向南","XSFXDM":"4","KKMC":"海晨道与安正路交口正向"},{"KKBH":"610256114","HPHM":"津JVC699","JGSK":"2021-04-01 17:50:17.692","CDBH":"4","XSFX":"由南向北","XSFXDM":"3","KKMC":"中天大道与和旭路交口"},{"KKBH":"7205710040000","HPHM":"车牌","JGSK":"2021-04-01 17:50:17.704","CDBH":"2","XSFX":"由东向西","XSFXDM":"1","KKMC":"动漫东路与动漫中路交口正向"},{"KKBH":"610256113","HPHM":"津HR5700","JGSK":"2021-04-01 17:50:17.71","CDBH":"4","XSFX":"由南向北","XSFXDM":"3","KKMC":"中天大道与和风路交口"},{"KKBH":"610276124","HPHM":"京N76Y08","JGSK":"2021-04-01 17:50:17.758","CDBH":"3","XSFX":"由东向西","XSFXDM":"1","KKMC":"中新大道与中生大道交口"},{"KKBH":"728031002000","HPHM":"皖BSY551","JGSK":"2021-04-01 17:50:17.795","CDBH":"8","XSFX":"由北向南","XSFXDM":"4","KKMC":"动漫中路与文一路交口"},{"KKBH":"610271009","HPHM":"津GCS398","JGSK":"2021-04-01 17:50:17.859","CDBH":"8","XSFX":"由南向北","XSFXDM":"3","KKMC":"中新大道与泰七路交口"},{"KKBH":"7208910030000","HPHM":"车牌","JGSK":"2021-04-01 17:50:17.873","CDBH":"3","XSFX":"由东向西","XSFXDM":"1","KKMC":"海博道与安正路交口正向"},{"KKBH":"610391006","HPHM":"津KD6000","JGSK":"2021-04-01 17:50:17.892","CDBH":"8","XSFX":"由南向北","XSFXDM":"3","KKMC":"和韵路与和意路交口"},{"KKBH":"610271009","HPHM":"津RDG207","JGSK":"2021-04-01 17:50:17.947","CDBH":"10","XSFX":"由北向南","XSFXDM":"4","KKMC":"中新大道与泰七路交口"},{"KKBH":"610256115","HPHM":"鲁NXH939","JGSK":"2021-04-01 17:50:17.953","CDBH":"11","XSFX":"由北向南","XSFXDM":"4","KKMC":"中天大道与中生大道交口"},{"KKBH":"610266118","HPHM":"车牌","JGSK":"2021-04-01 17:50:17.964","CDBH":"3","XSFX":"由东向西","XSFXDM":"1","KKMC":"中生大道与和畅路交口"},{"KKBH":"7208910040000","HPHM":"津A9J88R","JGSK":"2021-04-01 17:50:17.989","CDBH":"6","XSFX":"由西向东","XSFXDM":"2","KKMC":"海博道与安平路交口正向"},{"KKBH":"720881002000","HPHM":"辽A26NY0","JGSK":"2021-04-01 17:50:17.997","CDBH":"4","XSFX":"由东向西","XSFXDM":"1","KKMC":"海旭道与安正路交口"},{"KKBH":"7208710020000","HPHM":"车牌","JGSK":"2021-04-01 17:50:18.096","CDBH":"10","XSFX":"由北向南","XSFXDM":"4","KKMC":"安正路与芳菲路交口正向"},{"KKBH":"720891006000","HPHM":"津J28080","JGSK":"2021-04-01 17:50:18.112","CDBH":"6","XSFX":"由西向东","XSFXDM":"2","KKMC":"海博道与永盛路交口"},{"KKBH":"610256111","HPHM":"津A8P788","JGSK":"2021-04-01 17:50:18.117","CDBH":"3","XSFX":"由西向东","XSFXDM":"2","KKMC":"中天大道与和惠路交口"},{"KKBH":"7205410030000","HPHM":"津H77076","JGSK":"2021-04-01 17:50:18.151","CDBH":"2","XSFX":"由西向东","XSFXDM":"2","KKMC":"动漫环路西与动漫西路交口正向"},{"KKBH":"610401005","HPHM":"津J59756","JGSK":"2021-04-01 17:50:18.203","CDBH":"2","XSFX":"由东向西","XSFXDM":"1","KKMC":"和畅路与和顺路交口"},{"KKBH":"720891004000","HPHM":"车牌","JGSK":"2021-04-01 17:50:18.265","CDBH":"9","XSFX":"由南向北","XSFXDM":"3","KKMC":"海博道与安平路交口"},{"KKBH":"610256111","HPHM":"津A6N125","JGSK":"2021-04-01 17:50:18.285","CDBH":"1","XSFX":"由西向东","XSFXDM":"2","KKMC":"中天大道与和惠路交口"},{"KKBH":"720891003000","HPHM":"津HLV163","JGSK":"2021-04-01 17:50:18.389","CDBH":"7","XSFX":"由南向北","XSFXDM":"3","KKMC":"海博道与安正路交口"},{"KKBH":"610256112","HPHM":"鲁CK9S85","JGSK":"2021-04-01 17:50:18.398","CDBH":"10","XSFX":"由北向南","XSFXDM":"4","KKMC":"中天大道与中津大道交口"},{"KKBH":"610266118","HPHM":"津C29T21","JGSK":"2021-04-01 17:50:18.417","CDBH":"5","XSFX":"由西向东","XSFXDM":"2","KKMC":"中生大道与和畅路交口"},{"KKBH":"6103261420000","HPHM":"辽F519C7","JGSK":"2021-04-01 17:50:18.446","CDBH":"13","XSFX":"由北向南","XSFXDM":"4","KKMC":"中成大道与泰七路交口正向"},{"KKBH":"610391007","HPHM":"津A5Q081","JGSK":"2021-04-01 17:50:18.495","CDBH":"10","XSFX":"由北向南","XSFXDM":"4","KKMC":"和韵路与和风路交口"},{"KKBH":"610266117","HPHM":"苏C7E710","JGSK":"2021-04-01 17:50:18.502","CDBH":"4","XSFX":"由西向东","XSFXDM":"2","KKMC":"中生大道与和韵路交口"},{"KKBH":"610256116","HPHM":"津NJT180","JGSK":"2021-04-01 17:50:18.535","CDBH":"12","XSFX":"由北向南","XSFXDM":"4","KKMC":"中天大道与和顺路交口"},{"KKBH":"7208810020000","HPHM":"津A7B597","JGSK":"2021-04-01 17:50:18.538","CDBH":"4","XSFX":"由东向西","XSFXDM":"1","KKMC":"海旭道与安正路交口正向"},{"KKBH":"720891004000","HPHM":"鲁N86618","JGSK":"2021-04-01 17:50:18.609","CDBH":"4","XSFX":"由西向东","XSFXDM":"2","KKMC":"海博道与安平路交口"},{"KKBH":"720891004000","HPHM":"京N0Z661","JGSK":"2021-04-01 17:50:18.61","CDBH":"5","XSFX":"由西向东","XSFXDM":"2","KKMC":"海博道与安平路交口"},{"KKBH":"720891008000","HPHM":"津MHB055","JGSK":"2021-04-01 17:50:18.637","CDBH":"6","XSFX":"由西向东","XSFXDM":"2","KKMC":"海博道与荣盛路交口"},{"KKBH":"720891004000","HPHM":"车牌","JGSK":"2021-04-01 17:50:18.661","CDBH":"7","XSFX":"由南向北","XSFXDM":"3","KKMC":"海博道与安平路交口"},{"KKBH":"720861002000","HPHM":"鲁MUF910","JGSK":"2021-04-01 17:50:18.701","CDBH":"5","XSFX":"由西向东","XSFXDM":"2","KKMC":"海晨道与安正路交口"},{"KKBH":"7208610020000","HPHM":"津AU6616","JGSK":"2021-04-01 17:50:18.728","CDBH":"10","XSFX":"由北向南","XSFXDM":"4","KKMC":"海晨道与安正路交口正向"},{"KKBH":"711","HPHM":"冀C49410","JGSK":"2021-04-01 17:50:18.815","CDBH":"2","XSFX":"由东向西","XSFXDM":"1","KKMC":"不礼让行人中新大道与和旭路交口"},{"KKBH":"610401005","HPHM":"鲁NMH369","JGSK":"2021-04-01 17:50:18.848","CDBH":"5","XSFX":"由西向东","XSFXDM":"2","KKMC":"和畅路与和顺路交口"},{"KKBH":"610271009","HPHM":"津C80R80","JGSK":"2021-04-01 17:50:18.858","CDBH":"11","XSFX":"由北向南","XSFXDM":"4","KKMC":"中新大道与泰七路交口"},{"KKBH":"610266117","HPHM":"津BS7055","JGSK":"2021-04-01 17:50:18.869","CDBH":"1","XSFX":"由东向西","XSFXDM":"1","KKMC":"中生大道与和韵路交口"},{"KKBH":"610391007","HPHM":"鲁A6B0A0","JGSK":"2021-04-01 17:50:18.872","CDBH":"7","XSFX":"由南向北","XSFXDM":"3","KKMC":"和韵路与和风路交口"},{"KKBH":"610266117","HPHM":"津HAM006","JGSK":"2021-04-01 17:50:18.875","CDBH":"10","XSFX":"由北向南","XSFXDM":"4","KKMC":"中生大道与和韵路交口"},{"KKBH":"610256114","HPHM":"津BV7600","JGSK":"2021-04-01 17:50:18.94","CDBH":"4","XSFX":"由南向北","XSFXDM":"3","KKMC":"中天大道与和旭路交口"},{"KKBH":"610401005","HPHM":"津NLN830","JGSK":"2021-04-01 17:50:18.998","CDBH":"2","XSFX":"由东向西","XSFXDM":"1","KKMC":"和畅路与和顺路交口"},{"KKBH":"7209010020000","HPHM":"冀EE517L","JGSK":"2021-04-01 17:50:19.01","CDBH":"1","XSFX":"由东向西","XSFXDM":"1","KKMC":"玉林道与安正路交口正向"},{"KKBH":"610256116","HPHM":"津HYK988","JGSK":"2021-04-01 17:50:19.011","CDBH":"4","XSFX":"由西向东","XSFXDM":"2","KKMC":"中天大道与和顺路交口"},{"KKBH":"720881002000","HPHM":"津JYL990","JGSK":"2021-04-01 17:50:19.036","CDBH":"3","XSFX":"由东向西","XSFXDM":"1","KKMC":"海旭道与安正路交口"},{"KKBH":"610276125","HPHM":"京P9L885","JGSK":"2021-04-01 17:50:19.037","CDBH":"4","XSFX":"由南向北","XSFXDM":"3","KKMC":"中新大道与和顺路交口"},{"KKBH":"610391006","HPHM":"津AD69591","JGSK":"2021-04-01 17:50:19.038","CDBH":"4","XSFX":"由西向东","XSFXDM":"2","KKMC":"和韵路与和意路交口"},{"KKBH":"610256112","HPHM":"津HCK281","JGSK":"2021-04-01 17:50:19.06","CDBH":"6","XSFX":"由西向东","XSFXDM":"2","KKMC":"中天大道与中津大道交口"},{"KKBH":"720891004000","HPHM":"车牌","JGSK":"2021-04-01 17:50:19.063","CDBH":"9","XSFX":"由南向北","XSFXDM":"3","KKMC":"海博道与安平路交口"},{"KKBH":"610271009","HPHM":"津NXH123","JGSK":"2021-04-01 17:50:19.065","CDBH":"8","XSFX":"由南向北","XSFXDM":"3","KKMC":"中新大道与泰七路交口"},{"KKBH":"720861002000","HPHM":"冀B8UQ18","JGSK":"2021-04-01 17:50:19.181","CDBH":"4","XSFX":"由西向东","XSFXDM":"2","KKMC":"海晨道与安正路交口"},{"KKBH":"7400110020000","HPHM":"津DML403","JGSK":"2021-04-01 17:50:19.181","CDBH":"7","XSFX":"由北向南","XSFXDM":"4","KKMC":"静湖南路与华一路交口正向"},{"KKBH":"610266117","HPHM":"冀E70F58","JGSK":"2021-04-01 17:50:19.188","CDBH":"3","XSFX":"由东向西","XSFXDM":"1","KKMC":"中生大道与和韵路交口"},{"KKBH":"720891004000","HPHM":"车牌","JGSK":"2021-04-01 17:50:19.226","CDBH":"9","XSFX":"由南向北","XSFXDM":"3","KKMC":"海博道与安平路交口"},{"KKBH":"610276125","HPHM":"京N5TE26","JGSK":"2021-04-01 17:50:19.242","CDBH":"7","XSFX":"由北向南","XSFXDM":"4","KKMC":"中新大道与和顺路交口"},{"KKBH":"720891004000","HPHM":"车牌","JGSK":"2021-04-01 17:50:19.248","CDBH":"4","XSFX":"由西向东","XSFXDM":"2","KKMC":"海博道与安平路交口"},{"KKBH":"610266118","HPHM":"津H62627","JGSK":"2021-04-01 17:50:19.269","CDBH":"10","XSFX":"由北向南","XSFXDM":"4","KKMC":"中生大道与和畅路交口"},{"KKBH":"610401004","HPHM":"津C875F6","JGSK":"2021-04-01 17:50:19.329","CDBH":"10","XSFX":"由北向南","XSFXDM":"4","KKMC":"和畅路与和风路交口"},{"KKBH":"720891009000","HPHM":"津AU6612","JGSK":"2021-04-01 17:50:19.334","CDBH":"2","XSFX":"由西向东","XSFXDM":"2","KKMC":"海博道与弘通路交口"},{"KKBH":"610391007","HPHM":"津HQ1206","JGSK":"2021-04-01 17:50:19.377","CDBH":"12","XSFX":"由北向南","XSFXDM":"4","KKMC":"和韵路与和风路交口"},{"KKBH":"610276124","HPHM":"鲁A2X0N8","JGSK":"2021-04-01 17:50:19.397","CDBH":"6","XSFX":"由西向东","XSFXDM":"2","KKMC":"中新大道与中生大道交口"},{"KKBH":"610266117","HPHM":"津AD01581","JGSK":"2021-04-01 17:50:19.429","CDBH":"2","XSFX":"由东向西","XSFXDM":"1","KKMC":"中生大道与和韵路交口"},{"KKBH":"720891003000","HPHM":"津A30U11","JGSK":"2021-04-01 17:50:19.435","CDBH":"9","XSFX":"由南向北","XSFXDM":"3","KKMC":"海博道与安正路交口"},{"KKBH":"610401004","HPHM":"津A08L84","JGSK":"2021-04-01 17:50:19.446","CDBH":"4","XSFX":"由西向东","XSFXDM":"2","KKMC":"和畅路与和风路交口"},{"KKBH":"7208810020000","HPHM":"冀E05L98","JGSK":"2021-04-01 17:50:19.462","CDBH":"3","XSFX":"由东向西","XSFXDM":"1","KKMC":"海旭道与安正路交口正向"},{"KKBH":"610251002","HPHM":"津A09808D","JGSK":"2021-04-01 17:50:19.467","CDBH":"1","XSFX":"由东向西","XSFXDM":"1","KKMC":"中天大道与和睦路交口"},{"KKBH":"610256111","HPHM":"津DHR088","JGSK":"2021-04-01 17:50:19.477","CDBH":"1","XSFX":"由西向东","XSFXDM":"2","KKMC":"中天大道与和惠路交口"},{"KKBH":"610401005","HPHM":"津KYJ688","JGSK":"2021-04-01 17:50:19.478","CDBH":"1","XSFX":"由东向西","XSFXDM":"1","KKMC":"和畅路与和顺路交口"},{"KKBH":"610391007","HPHM":"津GJT815","JGSK":"2021-04-01 17:50:19.487","CDBH":"11","XSFX":"由北向南","XSFXDM":"4","KKMC":"和韵路与和风路交口"},{"KKBH":"7208910030000","HPHM":"车牌","JGSK":"2021-04-01 17:50:19.494","CDBH":"1","XSFX":"由东向西","XSFXDM":"1","KKMC":"海博道与安正路交口正向"},{"KKBH":"610401005","HPHM":"津D79925","JGSK":"2021-04-01 17:50:19.558","CDBH":"3","XSFX":"由东向西","XSFXDM":"1","KKMC":"和畅路与和顺路交口"},{"KKBH":"610276124","HPHM":"津HCN211","JGSK":"2021-04-01 17:50:19.564","CDBH":"7","XSFX":"由南向北","XSFXDM":"3","KKMC":"中新大道与中生大道交口"},{"KKBH":"720571001000","HPHM":"津DEF882","JGSK":"2021-04-01 17:50:19.599","CDBH":"2","XSFX":"由西向东","XSFXDM":"2","KKMC":"动漫东路与文一路交口"},{"KKBH":"610256112","HPHM":"津A8V252","JGSK":"2021-04-01 17:50:19.654","CDBH":"9","XSFX":"由南向北","XSFXDM":"3","KKMC":"中天大道与中津大道交口"},{"KKBH":"610391007","HPHM":"鲁NA457F","JGSK":"2021-04-01 17:50:19.686","CDBH":"4","XSFX":"由西向东","XSFXDM":"2","KKMC":"和韵路与和风路交口"},{"KKBH":"7208910040000","HPHM":"辽BH3J66","JGSK":"2021-04-01 17:50:19.741","CDBH":"6","XSFX":"由西向东","XSFXDM":"2","KKMC":"海博道与安平路交口正向"},{"KKBH":"7208910080000","HPHM":"车牌","JGSK":"2021-04-01 17:50:19.75","CDBH":"12","XSFX":"由北向南","XSFXDM":"4","KKMC":"海博道与荣盛路交口正向"},{"KKBH":"7205710010000","HPHM":"津RMY997","JGSK":"2021-04-01 17:50:19.792","CDBH":"5","XSFX":"由北向南","XSFXDM":"4","KKMC":"动漫东路与文一路交口正向"},{"KKBH":"7208910030000","HPHM":"黑C68V59","JGSK":"2021-04-01 17:50:19.793","CDBH":"9","XSFX":"由南向北","XSFXDM":"3","KKMC":"海博道与安正路交口正向"},{"KKBH":"720891004000","HPHM":"车牌","JGSK":"2021-04-01 17:50:19.866","CDBH":"9","XSFX":"由南向北","XSFXDM":"3","KKMC":"海博道与安平路交口"},{"KKBH":"610256113","HPHM":"津AR9766","JGSK":"2021-04-01 17:50:19.922","CDBH":"4","XSFX":"由南向北","XSFXDM":"3","KKMC":"中天大道与和风路交口"},{"KKBH":"610391007","HPHM":"津DHQ003","JGSK":"2021-04-01 17:50:19.927","CDBH":"10","XSFX":"由北向南","XSFXDM":"4","KKMC":"和韵路与和风路交口"},{"KKBH":"610391006","HPHM":"冀B1DT92","JGSK":"2021-04-01 17:50:19.947","CDBH":"8","XSFX":"由南向北","XSFXDM":"3","KKMC":"和韵路与和意路交口"},{"KKBH":"720881002000","HPHM":"津NCC689","JGSK":"2021-04-01 17:50:20.01","CDBH":"2","XSFX":"由东向西","XSFXDM":"1","KKMC":"海旭道与安正路交口"},{"KKBH":"720811002000","HPHM":"津JNN211","JGSK":"2021-04-01 17:50:20.018","CDBH":"4","XSFX":"由南向北","XSFXDM":"3","KKMC":"动漫南路与文一路交口"},{"KKBH":"610256116","HPHM":"津JDH022","JGSK":"2021-04-01 17:50:20.029","CDBH":"12","XSFX":"由北向南","XSFXDM":"4","KKMC":"中天大道与和顺路交口"},{"KKBH":"610256116","HPHM":"冀R71K67","JGSK":"2021-04-01 17:50:20.03","CDBH":"11","XSFX":"由北向南","XSFXDM":"4","KKMC":"中天大道与和顺路交口"},{"KKBH":"610256112","HPHM":"冀BQ160F","JGSK":"2021-04-01 17:50:20.093","CDBH":"5","XSFX":"由西向东","XSFXDM":"2","KKMC":"中天大道与中津大道交口"},{"KKBH":"720891003000","HPHM":"津J88327","JGSK":"2021-04-01 17:50:20.188","CDBH":"7","XSFX":"由南向北","XSFXDM":"3","KKMC":"海博道与安正路交口"},{"KKBH":"610271009","HPHM":"冀AM313T","JGSK":"2021-04-01 17:50:20.191","CDBH":"10","XSFX":"由北向南","XSFXDM":"4","KKMC":"中新大道与泰七路交口"},{"KKBH":"7208610030000","HPHM":"浙B0VG06","JGSK":"2021-04-01 17:50:20.205","CDBH":"4","XSFX":"由西向东","XSFXDM":"2","KKMC":"海晨道与安明路交口正向"},{"KKBH":"610391007","HPHM":"津E08985","JGSK":"2021-04-01 17:50:20.21","CDBH":"7","XSFX":"由南向北","XSFXDM":"3","KKMC":"和韵路与和风路交口"},{"KKBH":"610256113","HPHM":"津A6S104","JGSK":"2021-04-01 17:50:20.213","CDBH":"4","XSFX":"由南向北","XSFXDM":"3","KKMC":"中天大道与和风路交口"},{"KKBH":"610391007","HPHM":"京QAU003","JGSK":"2021-04-01 17:50:20.308","CDBH":"8","XSFX":"由南向北","XSFXDM":"3","KKMC":"和韵路与和风路交口"},{"KKBH":"610391007","HPHM":"津A8S669","JGSK":"2021-04-01 17:50:20.341","CDBH":"6","XSFX":"由西向东","XSFXDM":"2","KKMC":"和韵路与和风路交口"},{"KKBH":"610271009","HPHM":"冀BE756L","JGSK":"2021-04-01 17:50:20.351","CDBH":"11","XSFX":"由北向南","XSFXDM":"4","KKMC":"中新大道与泰七路交口"},{"KKBH":"610256113","HPHM":"津N36100","JGSK":"2021-04-01 17:50:20.351","CDBH":"5","XSFX":"由南向北","XSFXDM":"3","KKMC":"中天大道与和风路交口"},{"KKBH":"7208110020000","HPHM":"车牌","JGSK":"2021-04-01 17:50:20.404","CDBH":"6","XSFX":"由北向南","XSFXDM":"4","KKMC":"动漫南路与文一路交口正向"},{"KKBH":"610391007","HPHM":"冀AXF222","JGSK":"2021-04-01 17:50:20.422","CDBH":"4","XSFX":"由西向东","XSFXDM":"2","KKMC":"和韵路与和风路交口"},{"KKBH":"610271009","HPHM":"蒙D7U935","JGSK":"2021-04-01 17:50:20.456","CDBH":"4","XSFX":"由西向东","XSFXDM":"2","KKMC":"中新大道与泰七路交口"},{"KKBH":"610276124","HPHM":"川R33J91","JGSK":"2021-04-01 17:50:20.554","CDBH":"2","XSFX":"由东向西","XSFXDM":"1","KKMC":"中新大道与中生大道交口"},{"KKBH":"610276124","HPHM":"津KLX459","JGSK":"2021-04-01 17:50:20.587","CDBH":"8","XSFX":"由南向北","XSFXDM":"3","KKMC":"中新大道与中生大道交口"},{"KKBH":"610391006","HPHM":"鲁M4T935","JGSK":"2021-04-01 17:50:20.653","CDBH":"1","XSFX":"由东向西","XSFXDM":"1","KKMC":"和韵路与和意路交口"},{"KKBH":"720871002000","HPHM":"冀B5KU53","JGSK":"2021-04-01 17:50:20.681","CDBH":"9","XSFX":"由北向南","XSFXDM":"4","KKMC":"安正路与芳菲路交口"},{"KKBH":"610256116","HPHM":"冀JQK300","JGSK":"2021-04-01 17:50:20.706","CDBH":"6","XSFX":"由西向东","XSFXDM":"2","KKMC":"中天大道与和顺路交口"},{"KKBH":"728031003000","HPHM":"津A6W123","JGSK":"2021-04-01 17:50:20.75","CDBH":"5","XSFX":"由北向南","XSFXDM":"4","KKMC":"动漫中路与文二路交口"},{"KKBH":"720541003000","HPHM":"津H77076","JGSK":"2021-04-01 17:50:20.825","CDBH":"3","XSFX":"由西向东","XSFXDM":"2","KKMC":"动漫环路西与动漫西路交口"},{"KKBH":"610256113","HPHM":"津RBU492","JGSK":"2021-04-01 17:50:20.832","CDBH":"6","XSFX":"由南向北","XSFXDM":"3","KKMC":"中天大道与和风路交口"},{"KKBH":"720861003000","HPHM":"晋BZR625","JGSK":"2021-04-01 17:50:20.892","CDBH":"4","XSFX":"由西向东","XSFXDM":"2","KKMC":"海晨道与安明路交口"},{"KKBH":"610271009","HPHM":"津A01F36","JGSK":"2021-04-01 17:50:20.905","CDBH":"6","XSFX":"由西向东","XSFXDM":"2","KKMC":"中新大道与泰七路交口"},{"KKBH":"720891004000","HPHM":"陕A9J88R","JGSK":"2021-04-01 17:50:20.93","CDBH":"5","XSFX":"由西向东","XSFXDM":"2","KKMC":"海博道与安平路交口"},{"KKBH":"610271009","HPHM":"冀B2CH80","JGSK":"2021-04-01 17:50:20.985","CDBH":"7","XSFX":"由南向北","XSFXDM":"3","KKMC":"中新大道与泰七路交口"},{"KKBH":"6071310030000","HPHM":"津C7H643","JGSK":"2021-04-01 17:50:20.996","CDBH":"2","XSFX":"由东向西","XSFXDM":"1","KKMC":"中央大道与海旭道交口正向"},{"KKBH":"7208810050000","HPHM":"津DDF826","JGSK":"2021-04-01 17:50:21.002","CDBH":"4","XSFX":"由西向东","XSFXDM":"2","KKMC":"海旭道与明盛路交口正向"},{"KKBH":"7208610020000","HPHM":"津HRZ028","JGSK":"2021-04-01 17:50:21.019","CDBH":"5","XSFX":"由西向东","XSFXDM":"2","KKMC":"海晨道与安正路交口正向"},{"KKBH":"610256112","HPHM":"冀BH822Z","JGSK":"2021-04-01 17:50:21.062","CDBH":"10","XSFX":"由北向南","XSFXDM":"4","KKMC":"中天大道与中津大道交口"},{"KKBH":"7208610030000","HPHM":"车牌","JGSK":"2021-04-01 17:50:21.133","CDBH":"8","XSFX":"由南向北","XSFXDM":"3","KKMC":"海晨道与安明路交口正向"},{"KKBH":"7208110020000","HPHM":"津RLV691","JGSK":"2021-04-01 17:50:21.152","CDBH":"2","XSFX":"由东向西","XSFXDM":"1","KKMC":"动漫南路与文一路交口正向"},{"KKBH":"720891006000","HPHM":"津NWY103","JGSK":"2021-04-01 17:50:21.199","CDBH":"7","XSFX":"由西向东","XSFXDM":"2","KKMC":"海博道与永盛路交口"},{"KKBH":"720881002000","HPHM":"吉DCJ298","JGSK":"2021-04-01 17:50:21.203","CDBH":"3","XSFX":"由东向西","XSFXDM":"1","KKMC":"海旭道与安正路交口"},{"KKBH":"720861003000","HPHM":"车牌","JGSK":"2021-04-01 17:50:21.216","CDBH":"2","XSFX":"由东向西","XSFXDM":"1","KKMC":"海晨道与安明路交口"},{"KKBH":"610391006","HPHM":"津LJ8199","JGSK":"2021-04-01 17:50:21.285","CDBH":"5","XSFX":"由西向东","XSFXDM":"2","KKMC":"和韵路与和意路交口"},{"KKBH":"610276124","HPHM":"津KRU516","JGSK":"2021-04-01 17:50:21.286","CDBH":"2","XSFX":"由东向西","XSFXDM":"1","KKMC":"中新大道与中生大道交口"},{"KKBH":"720891003000","HPHM":"黑B373A1","JGSK":"2021-04-01 17:50:21.309","CDBH":"8","XSFX":"由南向北","XSFXDM":"3","KKMC":"海博道与安正路交口"},{"KKBH":"610271008","HPHM":"津HG2738","JGSK":"2021-04-01 17:50:21.336","CDBH":"1","XSFX":"由南向北","XSFXDM":"3","KKMC":"中新大道与航母主题公园支路交口"},{"KKBH":"610266117","HPHM":"鲁A70019","JGSK":"2021-04-01 17:50:21.363","CDBH":"12","XSFX":"由北向南","XSFXDM":"4","KKMC":"中生大道与和韵路交口"},{"KKBH":"6102610050000","HPHM":"津ADL3707","JGSK":"2021-04-01 17:50:21.379","CDBH":"1","XSFX":"由东向西","XSFXDM":"1","KKMC":"中生大道与静湖西路（南侧）正向"},{"KKBH":"711","HPHM":"津A9X696","JGSK":"2021-04-01 17:50:21.379","CDBH":"2","XSFX":"由东向西","XSFXDM":"1","KKMC":"不礼让行人中新大道与和旭路交口"},{"KKBH":"6103261420000","HPHM":"津DBF799","JGSK":"2021-04-01 17:50:21.393","CDBH":"4","XSFX":"由西向东","XSFXDM":"2","KKMC":"中成大道与泰七路交口正向"},{"KKBH":"720571001000","HPHM":"津AAV009","JGSK":"2021-04-01 17:50:21.432","CDBH":"4","XSFX":"由南向北","XSFXDM":"3","KKMC":"动漫东路与文一路交口"},{"KKBH":"7208910030000","HPHM":"车牌","JGSK":"2021-04-01 17:50:21.435","CDBH":"9","XSFX":"由南向北","XSFXDM":"3","KKMC":"海博道与安正路交口正向"},{"KKBH":"7400110020000","HPHM":"津QF2318","JGSK":"2021-04-01 17:50:21.472","CDBH":"6","XSFX":"由北向南","XSFXDM":"4","KKMC":"静湖南路与华一路交口正向"},{"KKBH":"610401005","HPHM":"津J59756","JGSK":"2021-04-01 17:50:21.483","CDBH":"3","XSFX":"由东向西","XSFXDM":"1","KKMC":"和畅路与和顺路交口"},{"KKBH":"610401005","HPHM":"津HHA570","JGSK":"2021-04-01 17:50:21.489","CDBH":"6","XSFX":"由西向东","XSFXDM":"2","KKMC":"和畅路与和顺路交口"},{"KKBH":"720881002000","HPHM":"津A7B597","JGSK":"2021-04-01 17:50:21.522","CDBH":"4","XSFX":"由东向西","XSFXDM":"1","KKMC":"海旭道与安正路交口"},{"KKBH":"6071310030000","HPHM":"冀D226PV","JGSK":"2021-04-01 17:50:21.624","CDBH":"1","XSFX":"由东向西","XSFXDM":"1","KKMC":"中央大道与海旭道交口正向"},{"KKBH":"610266117","HPHM":"津K52528","JGSK":"2021-04-01 17:50:21.627","CDBH":"4","XSFX":"由西向东","XSFXDM":"2","KKMC":"中生大道与和韵路交口"},{"KKBH":"610401004","HPHM":"豫JXT730","JGSK":"2021-04-01 17:50:21.628","CDBH":"4","XSFX":"由西向东","XSFXDM":"2","KKMC":"和畅路与和风路交口"},{"KKBH":"610266117","HPHM":"吉D29C00","JGSK":"2021-04-01 17:50:21.669","CDBH":"10","XSFX":"由北向南","XSFXDM":"4","KKMC":"中生大道与和韵路交口"},{"KKBH":"720891003000","HPHM":"车牌","JGSK":"2021-04-01 17:50:21.713","CDBH":"1","XSFX":"由东向西","XSFXDM":"1","KKMC":"海博道与安正路交口"},{"KKBH":"610271009","HPHM":"津NXY656","JGSK":"2021-04-01 17:50:21.725","CDBH":"11","XSFX":"由北向南","XSFXDM":"4","KKMC":"中新大道与泰七路交口"},{"KKBH":"7208810020000","HPHM":"津DZX212","JGSK":"2021-04-01 17:50:21.729","CDBH":"3","XSFX":"由东向西","XSFXDM":"1","KKMC":"海旭道与安正路交口正向"},{"KKBH":"610256116","HPHM":"京QB2C89","JGSK":"2021-04-01 17:50:21.741","CDBH":"11","XSFX":"由北向南","XSFXDM":"4","KKMC":"中天大道与和顺路交口"},{"KKBH":"720891004000","HPHM":"车牌","JGSK":"2021-04-01 17:50:21.786","CDBH":"7","XSFX":"由南向北","XSFXDM":"3","KKMC":"海博道与安平路交口"},{"KKBH":"610401005","HPHM":"津MCT428","JGSK":"2021-04-01 17:50:21.787","CDBH":"1","XSFX":"由东向西","XSFXDM":"1","KKMC":"和畅路与和顺路交口"},{"KKBH":"610256113","HPHM":"津HR5700","JGSK":"2021-04-01 17:50:21.812","CDBH":"5","XSFX":"由南向北","XSFXDM":"3","KKMC":"中天大道与和风路交口"},{"KKBH":"6071310030000","HPHM":"津HHJ887","JGSK":"2021-04-01 17:50:21.833","CDBH":"3","XSFX":"由东向西","XSFXDM":"1","KKMC":"中央大道与海旭道交口正向"},{"KKBH":"7205710040000","HPHM":"津AVG982","JGSK":"2021-04-01 17:50:21.844","CDBH":"4","XSFX":"由西向东","XSFXDM":"2","KKMC":"动漫东路与动漫中路交口正向"},{"KKBH":"610391007","HPHM":"冀BK983P","JGSK":"2021-04-01 17:50:21.924","CDBH":"8","XSFX":"由南向北","XSFXDM":"3","KKMC":"和韵路与和风路交口"},{"KKBH":"610391007","HPHM":"鲁NX11U8","JGSK":"2021-04-01 17:50:21.925","CDBH":"7","XSFX":"由南向北","XSFXDM":"3","KKMC":"和韵路与和风路交口"},{"KKBH":"610256112","HPHM":"津HGS097","JGSK":"2021-04-01 17:50:21.959","CDBH":"11","XSFX":"由北向南","XSFXDM":"4","KKMC":"中天大道与中津大道交口"},{"KKBH":"610251002","HPHM":"津AF7180","JGSK":"2021-04-01 17:50:21.975","CDBH":"7","XSFX":"由南向北","XSFXDM":"3","KKMC":"中天大道与和睦路交口"},{"KKBH":"7208910030000","HPHM":"津G55938","JGSK":"2021-04-01 17:50:21.994","CDBH":"4","XSFX":"由西向东","XSFXDM":"2","KKMC":"海博道与安正路交口正向"},{"KKBH":"720891003000","HPHM":"津MP8855","JGSK":"2021-04-01 17:50:22.026","CDBH":"7","XSFX":"由南向北","XSFXDM":"3","KKMC":"海博道与安正路交口"},{"KKBH":"7208610020000","HPHM":"津C26786","JGSK":"2021-04-01 17:50:22.063","CDBH":"5","XSFX":"由西向东","XSFXDM":"2","KKMC":"海晨道与安正路交口正向"},{"KKBH":"610401005","HPHM":"鲁VD8C05","JGSK":"2021-04-01 17:50:22.129","CDBH":"5","XSFX":"由西向东","XSFXDM":"2","KKMC":"和畅路与和顺路交口"},{"KKBH":"610401004","HPHM":"鲁NA32W8","JGSK":"2021-04-01 17:50:22.151","CDBH":"11","XSFX":"由北向南","XSFXDM":"4","KKMC":"和畅路与和风路交口"},{"KKBH":"7208910040000","HPHM":"津NCA718","JGSK":"2021-04-01 17:50:22.245","CDBH":"6","XSFX":"由西向东","XSFXDM":"2","KKMC":"海博道与安平路交口正向"},{"KKBH":"610391007","HPHM":"津ANZ218","JGSK":"2021-04-01 17:50:22.252","CDBH":"4","XSFX":"由西向东","XSFXDM":"2","KKMC":"和韵路与和风路交口"},{"KKBH":"720891006000","HPHM":"津B3F366","JGSK":"2021-04-01 17:50:22.274","CDBH":"6","XSFX":"由西向东","XSFXDM":"2","KKMC":"海博道与永盛路交口"},{"KKBH":"610256116","HPHM":"津RN3055","JGSK":"2021-04-01 17:50:22.301","CDBH":"12","XSFX":"由北向南","XSFXDM":"4","KKMC":"中天大道与和顺路交口"},{"KKBH":"7205410040000","HPHM":"冀BH58D7","JGSK":"2021-04-01 17:50:22.332","CDBH":"1","XSFX":"由东向西","XSFXDM":"1","KKMC":"动漫环路东与动漫中路交口正向"},{"KKBH":"7208910030000","HPHM":"车牌","JGSK":"2021-04-01 17:50:22.336","CDBH":"7","XSFX":"由南向北","XSFXDM":"3","KKMC":"海博道与安正路交口正向"},{"KKBH":"740011002000","HPHM":"津DML403","JGSK":"2021-04-01 17:50:22.363","CDBH":"16","XSFX":"由北向南","XSFXDM":"4","KKMC":"静湖南路与华一路交口"},{"KKBH":"610266117","HPHM":"车牌","JGSK":"2021-04-01 17:50:22.389","CDBH":"3","XSFX":"由东向西","XSFXDM":"1","KKMC":"中生大道与和韵路交口"},{"KKBH":"720891003000","HPHM":"车牌","JGSK":"2021-04-01 17:50:22.406","CDBH":"6","XSFX":"由西向东","XSFXDM":"2","KKMC":"海博道与安正路交口"},{"KKBH":"720891004000","HPHM":"车牌","JGSK":"2021-04-01 17:50:22.427","CDBH":"9","XSFX":"由南向北","XSFXDM":"3","KKMC":"海博道与安平路交口"},{"KKBH":"610271010","HPHM":"津CBQ792","JGSK":"2021-04-01 17:50:22.518","CDBH":"5","XSFX":"由南向北","XSFXDM":"3","KKMC":"中新大道与华五路交口"},{"KKBH":"7208610020000","HPHM":"鲁M4T090","JGSK":"2021-04-01 17:50:22.56","CDBH":"4","XSFX":"由西向东","XSFXDM":"2","KKMC":"海晨道与安正路交口正向"},{"KKBH":"720881002000","HPHM":"津DHZ318","JGSK":"2021-04-01 17:50:22.562","CDBH":"3","XSFX":"由东向西","XSFXDM":"1","KKMC":"海旭道与安正路交口"},{"KKBH":"7280310020000","HPHM":"车牌","JGSK":"2021-04-01 17:50:22.574","CDBH":"8","XSFX":"由北向南","XSFXDM":"4","KKMC":"动漫中路与文一路交口正向"},{"KKBH":"720901003000","HPHM":"冀C82N65","JGSK":"2021-04-01 17:50:22.633","CDBH":"1","XSFX":"由东向西","XSFXDM":"1","KKMC":"玉林道与安平路交口"},{"KKBH":"610256114","HPHM":"津A0B750","JGSK":"2021-04-01 17:50:22.634","CDBH":"8","XSFX":"由北向南","XSFXDM":"4","KKMC":"中天大道与和旭路交口"},{"KKBH":"610266117","HPHM":"津AY7256","JGSK":"2021-04-01 17:50:22.643","CDBH":"12","XSFX":"由北向南","XSFXDM":"4","KKMC":"中生大道与和韵路交口"},{"KKBH":"610391007","HPHM":"车牌","JGSK":"2021-04-01 17:50:22.661","CDBH":"6","XSFX":"由西向东","XSFXDM":"2","KKMC":"和韵路与和风路交口"},{"KKBH":"610271009","HPHM":"津GCS398","JGSK":"2021-04-01 17:50:22.665","CDBH":"8","XSFX":"由南向北","XSFXDM":"3","KKMC":"中新大道与泰七路交口"},{"KKBH":"720891004000","HPHM":"车牌","JGSK":"2021-04-01 17:50:22.748","CDBH":"8","XSFX":"由南向北","XSFXDM":"3","KKMC":"海博道与安平路交口"},{"KKBH":"7208910090000","HPHM":"津CEW399","JGSK":"2021-04-01 17:50:22.754","CDBH":"2","XSFX":"由西向东","XSFXDM":"2","KKMC":"海博道与弘通路交口正向"},{"KKBH":"720891004000","HPHM":"辽BH3J66","JGSK":"2021-04-01 17:50:22.852","CDBH":"5","XSFX":"由西向东","XSFXDM":"2","KKMC":"海博道与安平路交口"},{"KKBH":"610326142000","HPHM":"辽F519C7","JGSK":"2021-04-01 17:50:22.869","CDBH":"14","XSFX":"由北向南","XSFXDM":"4","KKMC":"中成大道与泰七路交口"},{"KKBH":"720891004000","HPHM":"车牌","JGSK":"2021-04-01 17:50:22.931","CDBH":"4","XSFX":"由西向东","XSFXDM":"2","KKMC":"海博道与安平路交口"},{"KKBH":"610271009","HPHM":"津HAX009","JGSK":"2021-04-01 17:50:22.991","CDBH":"11","XSFX":"由北向南","XSFXDM":"4","KKMC":"中新大道与泰七路交口"},{"KKBH":"610391006","HPHM":"津DDQ156","JGSK":"2021-04-01 17:50:23.011","CDBH":"7","XSFX":"由南向北","XSFXDM":"3","KKMC":"和韵路与和意路交口"},{"KKBH":"7208710020000","HPHM":"京ADA7518","JGSK":"2021-04-01 17:50:23.027","CDBH":"9","XSFX":"由北向南","XSFXDM":"4","KKMC":"安正路与芳菲路交口正向"},{"KKBH":"720891004000","HPHM":"车牌","JGSK":"2021-04-01 17:50:23.067","CDBH":"9","XSFX":"由南向北","XSFXDM":"3","KKMC":"海博道与安平路交口"},{"KKBH":"720861002000","HPHM":"津A38P28","JGSK":"2021-04-01 17:50:23.101","CDBH":"4","XSFX":"由西向东","XSFXDM":"2","KKMC":"海晨道与安正路交口"},{"KKBH":"610391006","HPHM":"津KD6000","JGSK":"2021-04-01 17:50:23.147","CDBH":"8","XSFX":"由南向北","XSFXDM":"3","KKMC":"和韵路与和意路交口"},{"KKBH":"610276126","HPHM":"辽AG2N82","JGSK":"2021-04-01 17:50:23.285","CDBH":"1","XSFX":"由东向西","XSFXDM":"1","KKMC":"中新大道与和意路交口"},{"KKBH":"720891003000","HPHM":"冀T60J55","JGSK":"2021-04-01 17:50:23.309","CDBH":"8","XSFX":"由南向北","XSFXDM":"3","KKMC":"海博道与安正路交口"},{"KKBH":"610271009","HPHM":"津C63D90","JGSK":"2021-04-01 17:50:23.354","CDBH":"4","XSFX":"由西向东","XSFXDM":"2","KKMC":"中新大道与泰七路交口"},{"KKBH":"610391006","HPHM":"津ADQ0685","JGSK":"2021-04-01 17:50:23.382","CDBH":"4","XSFX":"由西向东","XSFXDM":"2","KKMC":"和韵路与和意路交口"},{"KKBH":"610256112","HPHM":"蒙A017GR","JGSK":"2021-04-01 17:50:23.489","CDBH":"1","XSFX":"由东向西","XSFXDM":"1","KKMC":"中天大道与中津大道交口"},{"KKBH":"7208810020000","HPHM":"津H94117","JGSK":"2021-04-01 17:50:23.731","CDBH":"3","XSFX":"由东向西","XSFXDM":"1","KKMC":"海旭道与安正路交口正向"},{"KKBH":"610271008","HPHM":"车牌","JGSK":"2021-04-01 17:50:23.735","CDBH":"1","XSFX":"由南向北","XSFXDM":"3","KKMC":"中新大道与航母主题公园支路交口"},{"KKBH":"6071310030000","HPHM":"津KY0429","JGSK":"2021-04-01 17:50:23.77","CDBH":"2","XSFX":"由东向西","XSFXDM":"1","KKMC":"中央大道与海旭道交口正向"},{"KKBH":"610266118","HPHM":"津C29T21","JGSK":"2021-04-01 17:50:23.832","CDBH":"6","XSFX":"由西向东","XSFXDM":"2","KKMC":"中生大道与和畅路交口"},{"KKBH":"610261003000","HPHM":"津QV9133","JGSK":"2021-04-01 17:50:23.853","CDBH":"17","XSFX":"由北向南","XSFXDM":"4","KKMC":"中生大道与静湖南路交口"},{"KKBH":"610391006","HPHM":"鲁M4T935","JGSK":"2021-04-01 17:50:23.855","CDBH":"1","XSFX":"由东向西","XSFXDM":"1","KKMC":"和韵路与和意路交口"},{"KKBH":"7208910040000","HPHM":"津GWR606","JGSK":"2021-04-01 17:50:23.863","CDBH":"6","XSFX":"由西向东","XSFXDM":"2","KKMC":"海博道与安平路交口正向"},{"KKBH":"610271010","HPHM":"津CBQ792","JGSK":"2021-04-01 17:50:23.884","CDBH":"5","XSFX":"由南向北","XSFXDM":"3","KKMC":"中新大道与华五路交口"},{"KKBH":"720891003000","HPHM":"车牌","JGSK":"2021-04-01 17:50:23.893","CDBH":"1","XSFX":"由东向西","XSFXDM":"1","KKMC":"海博道与安正路交口"},{"KKBH":"610256114","HPHM":"京Q8ZF92","JGSK":"2021-04-01 17:50:23.922","CDBH":"5","XSFX":"由南向北","XSFXDM":"3","KKMC":"中天大道与和旭路交口"},{"KKBH":"7209010030000","HPHM":"津AF33977","JGSK":"2021-04-01 17:50:23.945","CDBH":"1","XSFX":"由东向西","XSFXDM":"1","KKMC":"玉林道与安平路交口正向"},{"KKBH":"610276124","HPHM":"津KPA681","JGSK":"2021-04-01 17:50:23.953","CDBH":"7","XSFX":"由南向北","XSFXDM":"3","KKMC":"中新大道与中生大道交口"},{"KKBH":"7208610030000","HPHM":"津NTY681","JGSK":"2021-04-01 17:50:23.976","CDBH":"4","XSFX":"由西向东","XSFXDM":"2","KKMC":"海晨道与安明路交口正向"},{"KKBH":"610391006","HPHM":"津DHT688","JGSK":"2021-04-01 17:50:23.995","CDBH":"1","XSFX":"由东向西","XSFXDM":"1","KKMC":"和韵路与和意路交口"},{"KKBH":"610391007","HPHM":"津JPQ268","JGSK":"2021-04-01 17:50:23.999","CDBH":"8","XSFX":"由南向北","XSFXDM":"3","KKMC":"和韵路与和风路交口"},{"KKBH":"720891004000","HPHM":"车牌","JGSK":"2021-04-01 17:50:24.028","CDBH":"7","XSFX":"由南向北","XSFXDM":"3","KKMC":"海博道与安平路交口"},{"KKBH":"7208910030000","HPHM":"津JWV825","JGSK":"2021-04-01 17:50:24.09","CDBH":"9","XSFX":"由南向北","XSFXDM":"3","KKMC":"海博道与安正路交口正向"},{"KKBH":"610271009","HPHM":"津KSS533","JGSK":"2021-04-01 17:50:24.111","CDBH":"7","XSFX":"由南向北","XSFXDM":"3","KKMC":"中新大道与泰七路交口"},{"KKBH":"610256114","HPHM":"津A9M093","JGSK":"2021-04-01 17:50:24.15","CDBH":"4","XSFX":"由南向北","XSFXDM":"3","KKMC":"中天大道与和旭路交口"},{"KKBH":"720881002000","HPHM":"冀E05L98","JGSK":"2021-04-01 17:50:24.163","CDBH":"3","XSFX":"由东向西","XSFXDM":"1","KKMC":"海旭道与安正路交口"},{"KKBH":"720861003000","HPHM":"车牌","JGSK":"2021-04-01 17:50:24.173","CDBH":"4","XSFX":"由西向东","XSFXDM":"2","KKMC":"海晨道与安明路交口"},{"KKBH":"711","HPHM":"津JHC619","JGSK":"2021-04-01 17:50:24.183","CDBH":"2","XSFX":"由东向西","XSFXDM":"1","KKMC":"不礼让行人中新大道与和旭路交口"},{"KKBH":"740011002000","HPHM":"津QF2318","JGSK":"2021-04-01 17:50:24.209","CDBH":"14","XSFX":"由北向南","XSFXDM":"4","KKMC":"静湖南路与华一路交口"},{"KKBH":"610276124","HPHM":"川R33J91","JGSK":"2021-04-01 17:50:24.242","CDBH":"3","XSFX":"由东向西","XSFXDM":"1","KKMC":"中新大道与中生大道交口"},{"KKBH":"610391007","HPHM":"鲁NA457F","JGSK":"2021-04-01 17:50:24.267","CDBH":"5","XSFX":"由西向东","XSFXDM":"2","KKMC":"和韵路与和风路交口"},{"KKBH":"720891003000","HPHM":"津C787T5","JGSK":"2021-04-01 17:50:24.349","CDBH":"8","XSFX":"由南向北","XSFXDM":"3","KKMC":"海博道与安正路交口"},{"KKBH":"610401004","HPHM":"浙B7XG36","JGSK":"2021-04-01 17:50:24.391","CDBH":"12","XSFX":"由北向南","XSFXDM":"4","KKMC":"和畅路与和风路交口"},{"KKBH":"6103261420000","HPHM":"冀F5FJ78","JGSK":"2021-04-01 17:50:24.416","CDBH":"13","XSFX":"由北向南","XSFXDM":"4","KKMC":"中成大道与泰七路交口正向"},{"KKBH":"7208910060000","HPHM":"津H61156","JGSK":"2021-04-01 17:50:24.445","CDBH":"8","XSFX":"由西向东","XSFXDM":"2","KKMC":"海博道与永盛路交口正向"},{"KKBH":"610276125","HPHM":"津C56S70","JGSK":"2021-04-01 17:50:24.447","CDBH":"7","XSFX":"由北向南","XSFXDM":"4","KKMC":"中新大道与和顺路交口"},{"KKBH":"720891004000","HPHM":"车牌","JGSK":"2021-04-01 17:50:24.507","CDBH":"9","XSFX":"由南向北","XSFXDM":"3","KKMC":"海博道与安平路交口"},{"KKBH":"610256116","HPHM":"豫Q8M173","JGSK":"2021-04-01 17:50:24.511","CDBH":"10","XSFX":"由北向南","XSFXDM":"4","KKMC":"中天大道与和顺路交口"},{"KKBH":"610256113","HPHM":"津RBU492","JGSK":"2021-04-01 17:50:24.534","CDBH":"6","XSFX":"由南向北","XSFXDM":"3","KKMC":"中天大道与和风路交口"},{"KKBH":"7208710020000","HPHM":"津ADD8223","JGSK":"2021-04-01 17:50:24.551","CDBH":"6","XSFX":"由南向北","XSFXDM":"3","KKMC":"安正路与芳菲路交口正向"},{"KKBH":"610276126","HPHM":"辽PFN609","JGSK":"2021-04-01 17:50:24.569","CDBH":"7","XSFX":"由北向南","XSFXDM":"4","KKMC":"中新大道与和意路交口"},{"KKBH":"7280310030000","HPHM":"蒙DA650H","JGSK":"2021-04-01 17:50:24.604","CDBH":"4","XSFX":"由南向北","XSFXDM":"3","KKMC":"动漫中路与文二路交口正向"},{"KKBH":"720861002000","HPHM":"津MWC588","JGSK":"2021-04-01 17:50:24.624","CDBH":"4","XSFX":"由西向东","XSFXDM":"2","KKMC":"海晨道与安正路交口"},{"KKBH":"610276125","HPHM":"津MRJ806","JGSK":"2021-04-01 17:50:24.633","CDBH":"5","XSFX":"由南向北","XSFXDM":"3","KKMC":"中新大道与和顺路交口"},{"KKBH":"610256116","HPHM":"冀B2QM82","JGSK":"2021-04-01 17:50:24.709","CDBH":"4","XSFX":"由西向东","XSFXDM":"2","KKMC":"中天大道与和顺路交口"},{"KKBH":"610261003000","HPHM":"津ANV353","JGSK":"2021-04-01 17:50:24.738","CDBH":"18","XSFX":"由北向南","XSFXDM":"4","KKMC":"中生大道与静湖南路交口"},{"KKBH":"610251002","HPHM":"津A09808","JGSK":"2021-04-01 17:50:24.755","CDBH":"3","XSFX":"由东向西","XSFXDM":"1","KKMC":"中天大道与和睦路交口"},{"KKBH":"610256116","HPHM":"冀B00628","JGSK":"2021-04-01 17:50:24.781","CDBH":"10","XSFX":"由北向南","XSFXDM":"4","KKMC":"中天大道与和顺路交口"},{"KKBH":"7208710020000","HPHM":"晋LEJ993","JGSK":"2021-04-01 17:50:24.81","CDBH":"8","XSFX":"由北向南","XSFXDM":"4","KKMC":"安正路与芳菲路交口正向"},{"KKBH":"610256112","HPHM":"津LQ9669","JGSK":"2021-04-01 17:50:24.83","CDBH":"10","XSFX":"由北向南","XSFXDM":"4","KKMC":"中天大道与中津大道交口"},{"KKBH":"7205710040000","HPHM":"津E25862","JGSK":"2021-04-01 17:50:24.875","CDBH":"5","XSFX":"由北向南","XSFXDM":"4","KKMC":"动漫东路与动漫中路交口正向"},{"KKBH":"7209010020000","HPHM":"车牌","JGSK":"2021-04-01 17:50:25.015","CDBH":"10","XSFX":"由北向南","XSFXDM":"4","KKMC":"玉林道与安正路交口正向"},{"KKBH":"610271009","HPHM":"黑AK912R","JGSK":"2021-04-01 17:50:25.045","CDBH":"8","XSFX":"由南向北","XSFXDM":"3","KKMC":"中新大道与泰七路交口"},{"KKBH":"6071310030000","HPHM":"津G11107","JGSK":"2021-04-01 17:50:25.086","CDBH":"3","XSFX":"由东向西","XSFXDM":"1","KKMC":"中央大道与海旭道交口正向"},{"KKBH":"610286127","HPHM":"冀B8E8Z6","JGSK":"2021-04-01 17:50:25.097","CDBH":"1","XSFX":"由东向西","XSFXDM":"1","KKMC":"中津大道与和畅路交口"},{"KKBH":"610391006","HPHM":"津LJ8199","JGSK":"2021-04-01 17:50:25.123","CDBH":"5","XSFX":"由西向东","XSFXDM":"2","KKMC":"和韵路与和意路交口"},{"KKBH":"610256113","HPHM":"津AR9766","JGSK":"2021-04-01 17:50:25.173","CDBH":"4","XSFX":"由南向北","XSFXDM":"3","KKMC":"中天大道与和风路交口"},{"KKBH":"7205710020000","HPHM":"车牌","JGSK":"2021-04-01 17:50:25.187","CDBH":"6","XSFX":"由北向南","XSFXDM":"4","KKMC":"动漫东路与文二路交口正向"},{"KKBH":"610256114","HPHM":"冀B530S2","JGSK":"2021-04-01 17:50:25.259","CDBH":"1","XSFX":"由西向东","XSFXDM":"2","KKMC":"中天大道与和旭路交口"},{"KKBH":"720891003000","HPHM":"津BB38C6","JGSK":"2021-04-01 17:50:25.311","CDBH":"8","XSFX":"由南向北","XSFXDM":"3","KKMC":"海博道与安正路交口"},{"KKBH":"720891004000","HPHM":"津NCA718","JGSK":"2021-04-01 17:50:25.332","CDBH":"5","XSFX":"由西向东","XSFXDM":"2","KKMC":"海博道与安平路交口"},{"KKBH":"610256112","HPHM":"津A1C946","JGSK":"2021-04-01 17:50:25.373","CDBH":"4","XSFX":"由西向东","XSFXDM":"2","KKMC":"中天大道与中津大道交口"},{"KKBH":"6102661220000","HPHM":"冀T618GA","JGSK":"2021-04-01 17:50:25.443","CDBH":"2","XSFX":"由西向东","XSFXDM":"2","KKMC":"生态城中生大道故道河一桥西向东上桥处正向"},{"KKBH":"610266118","HPHM":"车牌","JGSK":"2021-04-01 17:50:25.46","CDBH":"11","XSFX":"由北向南","XSFXDM":"4","KKMC":"中生大道与和畅路交口"},{"KKBH":"7208910040000","HPHM":"车牌","JGSK":"2021-04-01 17:50:25.515","CDBH":"6","XSFX":"由西向东","XSFXDM":"2","KKMC":"海博道与安平路交口正向"},{"KKBH":"720881005000","HPHM":"津DDF826","JGSK":"2021-04-01 17:50:25.534","CDBH":"4","XSFX":"由西向东","XSFXDM":"2","KKMC":"海旭道与明盛路交口"},{"KKBH":"7205710020000","HPHM":"车牌","JGSK":"2021-04-01 17:50:25.547","CDBH":"6","XSFX":"由北向南","XSFXDM":"4","KKMC":"动漫东路与文二路交口正向"},{"KKBH":"610391008","HPHM":"津RMX109","JGSK":"2021-04-01 17:50:25.585","CDBH":"2","XSFX":"由东向西","XSFXDM":"1","KKMC":"和韵路与和旭路交口"},{"KKBH":"7205410040000","HPHM":"津RES992","JGSK":"2021-04-01 17:50:25.645","CDBH":"1","XSFX":"由东向西","XSFXDM":"1","KKMC":"动漫环路东与动漫中路交口正向"},{"KKBH":"720891004000","HPHM":"津DUU211","JGSK":"2021-04-01 17:50:25.655","CDBH":"4","XSFX":"由西向东","XSFXDM":"2","KKMC":"海博道与安平路交口"},{"KKBH":"610276126","HPHM":"津AY1793","JGSK":"2021-04-01 17:50:25.674","CDBH":"5","XSFX":"由南向北","XSFXDM":"3","KKMC":"中新大道与和意路交口"},{"KKBH":"610256113","HPHM":"津RT7518","JGSK":"2021-04-01 17:50:25.699","CDBH":"9","XSFX":"由北向南","XSFXDM":"4","KKMC":"中天大道与和风路交口"},{"KKBH":"610256116","HPHM":"冀AM82U8","JGSK":"2021-04-01 17:50:25.822","CDBH":"12","XSFX":"由北向南","XSFXDM":"4","KKMC":"中天大道与和顺路交口"},{"KKBH":"610256114","HPHM":"冀B73CQ3","JGSK":"2021-04-01 17:50:25.824","CDBH":"4","XSFX":"由南向北","XSFXDM":"3","KKMC":"中天大道与和旭路交口"},{"KKBH":"610391007","HPHM":"京QAU003","JGSK":"2021-04-01 17:50:25.832","CDBH":"9","XSFX":"由南向北","XSFXDM":"3","KKMC":"和韵路与和风路交口"},{"KKBH":"610391007","HPHM":"津GJT815","JGSK":"2021-04-01 17:50:25.943","CDBH":"12","XSFX":"由北向南","XSFXDM":"4","KKMC":"和韵路与和风路交口"},{"KKBH":"7208910030000","HPHM":"车牌","JGSK":"2021-04-01 17:50:26.04","CDBH":"9","XSFX":"由南向北","XSFXDM":"3","KKMC":"海博道与安正路交口正向"},{"KKBH":"610401005","HPHM":"冀D988P0","JGSK":"2021-04-01 17:50:26.048","CDBH":"5","XSFX":"由西向东","XSFXDM":"2","KKMC":"和畅路与和顺路交口"},{"KKBH":"610276125","HPHM":"津FK2189","JGSK":"2021-04-01 17:50:26.054","CDBH":"8","XSFX":"由北向南","XSFXDM":"4","KKMC":"中新大道与和顺路交口"},{"KKBH":"610326142000","HPHM":"津DBF799","JGSK":"2021-04-01 17:50:26.081","CDBH":"4","XSFX":"由西向东","XSFXDM":"2","KKMC":"中成大道与泰七路交口"},{"KKBH":"720891003000","HPHM":"车牌","JGSK":"2021-04-01 17:50:26.214","CDBH":"1","XSFX":"由东向西","XSFXDM":"1","KKMC":"海博道与安正路交口"},{"KKBH":"7208910030000","HPHM":"冀J044M8","JGSK":"2021-04-01 17:50:26.267","CDBH":"4","XSFX":"由西向东","XSFXDM":"2","KKMC":"海博道与安正路交口正向"},{"KKBH":"610271009","HPHM":"津C80R80","JGSK":"2021-04-01 17:50:26.271","CDBH":"11","XSFX":"由北向南","XSFXDM":"4","KKMC":"中新大道与泰七路交口"},{"KKBH":"610276126","HPHM":"冀DMD071","JGSK":"2021-04-01 17:50:26.286","CDBH":"8","XSFX":"由北向南","XSFXDM":"4","KKMC":"中新大道与和意路交口"},{"KKBH":"6102610030000","HPHM":"鲁NU06Y9","JGSK":"2021-04-01 17:50:26.364","CDBH":"8","XSFX":"由北向南","XSFXDM":"4","KKMC":"中生大道与静湖南路交口正向"},{"KKBH":"610391007","HPHM":"津A5Q081","JGSK":"2021-04-01 17:50:26.423","CDBH":"11","XSFX":"由北向南","XSFXDM":"4","KKMC":"和韵路与和风路交口"},{"KKBH":"610256113","HPHM":"津HHF139","JGSK":"2021-04-01 17:50:26.427","CDBH":"5","XSFX":"由南向北","XSFXDM":"3","KKMC":"中天大道与和风路交口"},{"KKBH":"610256112","HPHM":"津HGS097","JGSK":"2021-04-01 17:50:26.43","CDBH":"12","XSFX":"由北向南","XSFXDM":"4","KKMC":"中天大道与中津大道交口"},{"KKBH":"720861002000","HPHM":"津C26786","JGSK":"2021-04-01 17:50:26.547","CDBH":"5","XSFX":"由西向东","XSFXDM":"2","KKMC":"海晨道与安正路交口"},{"KKBH":"7208810020000","HPHM":"津AF06089","JGSK":"2021-04-01 17:50:26.553","CDBH":"2","XSFX":"由东向西","XSFXDM":"1","KKMC":"海旭道与安正路交口正向"},{"KKBH":"610391007","HPHM":"冀A637MH","JGSK":"2021-04-01 17:50:26.716","CDBH":"4","XSFX":"由西向东","XSFXDM":"2","KKMC":"和韵路与和风路交口"},{"KKBH":"610391007","HPHM":"津ADB8803","JGSK":"2021-04-01 17:50:26.717","CDBH":"7","XSFX":"由南向北","XSFXDM":"3","KKMC":"和韵路与和风路交口"},{"KKBH":"720881002000","HPHM":"津DZX212","JGSK":"2021-04-01 17:50:26.726","CDBH":"3","XSFX":"由东向西","XSFXDM":"1","KKMC":"海旭道与安正路交口"},{"KKBH":"610286127","HPHM":"津C806G9","JGSK":"2021-04-01 17:50:26.728","CDBH":"8","XSFX":"由南向北","XSFXDM":"3","KKMC":"中津大道与和畅路交口"},{"KKBH":"7208110020000","HPHM":"冀AN825D","JGSK":"2021-04-01 17:50:26.753","CDBH":"1","XSFX":"由东向西","XSFXDM":"1","KKMC":"动漫南路与文一路交口正向"},{"KKBH":"720811002000","HPHM":"津RLV691","JGSK":"2021-04-01 17:50:26.807","CDBH":"2","XSFX":"由东向西","XSFXDM":"1","KKMC":"动漫南路与文一路交口"},{"KKBH":"6071310030000","HPHM":"津B26390","JGSK":"2021-04-01 17:50:26.816","CDBH":"2","XSFX":"由东向西","XSFXDM":"1","KKMC":"中央大道与海旭道交口正向"},{"KKBH":"720891003000","HPHM":"豫AA50P6","JGSK":"2021-04-01 17:50:26.826","CDBH":"8","XSFX":"由南向北","XSFXDM":"3","KKMC":"海博道与安正路交口"},{"KKBH":"610271009","HPHM":"津RCK688","JGSK":"2021-04-01 17:50:26.832","CDBH":"7","XSFX":"由南向北","XSFXDM":"3","KKMC":"中新大道与泰七路交口"},{"KKBH":"610391007","HPHM":"津DHQ003","JGSK":"2021-04-01 17:50:26.903","CDBH":"10","XSFX":"由北向南","XSFXDM":"4","KKMC":"和韵路与和风路交口"},{"KKBH":"610391007","HPHM":"津AXZ118","JGSK":"2021-04-01 17:50:26.914","CDBH":"7","XSFX":"由南向北","XSFXDM":"3","KKMC":"和韵路与和风路交口"},{"KKBH":"610401004","HPHM":"晋M7806K","JGSK":"2021-04-01 17:50:26.917","CDBH":"10","XSFX":"由北向南","XSFXDM":"4","KKMC":"和畅路与和风路交口"},{"KKBH":"7280310030000","HPHM":"车牌","JGSK":"2021-04-01 17:50:26.94","CDBH":"4","XSFX":"由南向北","XSFXDM":"3","KKMC":"动漫中路与文二路交口正向"},{"KKBH":"720891003000","HPHM":"车牌","JGSK":"2021-04-01 17:50:26.969","CDBH":"6","XSFX":"由西向东","XSFXDM":"2","KKMC":"海博道与安正路交口"},{"KKBH":"610401004","HPHM":"豫JXT730","JGSK":"2021-04-01 17:50:26.971","CDBH":"4","XSFX":"由西向东","XSFXDM":"2","KKMC":"和畅路与和风路交口"},{"KKBH":"610256111","HPHM":"津A07C11","JGSK":"2021-04-01 17:50:26.986","CDBH":"5","XSFX":"由南向北","XSFXDM":"3","KKMC":"中天大道与和惠路交口"},{"KKBH":"720891004000","HPHM":"津GWR606","JGSK":"2021-04-01 17:50:27.014","CDBH":"5","XSFX":"由西向东","XSFXDM":"2","KKMC":"海博道与安平路交口"},{"KKBH":"720891004000","HPHM":"车牌","JGSK":"2021-04-01 17:50:27.067","CDBH":"9","XSFX":"由南向北","XSFXDM":"3","KKMC":"海博道与安平路交口"},{"KKBH":"720871002000","HPHM":"津JJP698","JGSK":"2021-04-01 17:50:27.075","CDBH":"6","XSFX":"由南向北","XSFXDM":"3","KKMC":"安正路与芳菲路交口"},{"KKBH":"610391006","HPHM":"津DYX109","JGSK":"2021-04-01 17:50:27.08","CDBH":"8","XSFX":"由南向北","XSFXDM":"3","KKMC":"和韵路与和意路交口"},{"KKBH":"610271009","HPHM":"津RRE005","JGSK":"2021-04-01 17:50:27.108","CDBH":"7","XSFX":"由南向北","XSFXDM":"3","KKMC":"中新大道与泰七路交口"},{"KKBH":"7208910040000","HPHM":"车牌","JGSK":"2021-04-01 17:50:27.165","CDBH":"6","XSFX":"由西向东","XSFXDM":"2","KKMC":"海博道与安平路交口正向"},{"KKBH":"610256116","HPHM":"津RC9299","JGSK":"2021-04-01 17:50:27.272","CDBH":"10","XSFX":"由北向南","XSFXDM":"4","KKMC":"中天大道与和顺路交口"},{"KKBH":"7208710020000","HPHM":"冀B8U1Y9","JGSK":"2021-04-01 17:50:27.276","CDBH":"5","XSFX":"由南向北","XSFXDM":"3","KKMC":"安正路与芳菲路交口正向"},{"KKBH":"720861003000","HPHM":"浙B0VG06","JGSK":"2021-04-01 17:50:27.294","CDBH":"4","XSFX":"由西向东","XSFXDM":"2","KKMC":"海晨道与安明路交口"},{"KKBH":"6071310030000","HPHM":"津RWA521","JGSK":"2021-04-01 17:50:27.298","CDBH":"3","XSFX":"由东向西","XSFXDM":"1","KKMC":"中央大道与海旭道交口正向"},{"KKBH":"610391008","HPHM":"津C70N70","JGSK":"2021-04-01 17:50:27.322","CDBH":"2","XSFX":"由东向西","XSFXDM":"1","KKMC":"和韵路与和旭路交口"},{"KKBH":"610256114","HPHM":"津AF63698","JGSK":"2021-04-01 17:50:27.327","CDBH":"2","XSFX":"由西向东","XSFXDM":"2","KKMC":"中天大道与和旭路交口"},{"KKBH":"610391007","HPHM":"津ANZ218","JGSK":"2021-04-01 17:50:27.342","CDBH":"5","XSFX":"由西向东","XSFXDM":"2","KKMC":"和韵路与和风路交口"},{"KKBH":"720891006000","HPHM":"津H61156","JGSK":"2021-04-01 17:50:27.442","CDBH":"8","XSFX":"由西向东","XSFXDM":"2","KKMC":"海博道与永盛路交口"},{"KKBH":"610401005","HPHM":"鲁J0C660","JGSK":"2021-04-01 17:50:27.452","CDBH":"5","XSFX":"由西向东","XSFXDM":"2","KKMC":"和畅路与和顺路交口"},{"KKBH":"610256114","HPHM":"津A00750","JGSK":"2021-04-01 17:50:27.458","CDBH":"8","XSFX":"由北向南","XSFXDM":"4","KKMC":"中天大道与和旭路交口"},{"KKBH":"7208810020000","HPHM":"津ADJ1833","JGSK":"2021-04-01 17:50:27.524","CDBH":"3","XSFX":"由东向西","XSFXDM":"1","KKMC":"海旭道与安正路交口正向"},{"KKBH":"610391006","HPHM":"津ADQ0685","JGSK":"2021-04-01 17:50:27.524","CDBH":"4","XSFX":"由西向东","XSFXDM":"2","KKMC":"和韵路与和意路交口"},{"KKBH":"610276125","HPHM":"津GFW086","JGSK":"2021-04-01 17:50:27.526","CDBH":"4","XSFX":"由南向北","XSFXDM":"3","KKMC":"中新大道与和顺路交口"},{"KKBH":"610271009","HPHM":"黑AK912R","JGSK":"2021-04-01 17:50:27.551","CDBH":"8","XSFX":"由南向北","XSFXDM":"3","KKMC":"中新大道与泰七路交口"},{"KKBH":"610401004","HPHM":"津NMY326","JGSK":"2021-04-01 17:50:27.576","CDBH":"7","XSFX":"由南向北","XSFXDM":"3","KKMC":"和畅路与和风路交口"},{"KKBH":"7208610020000","HPHM":"鲁NM25Q5","JGSK":"2021-04-01 17:50:27.603","CDBH":"5","XSFX":"由西向东","XSFXDM":"2","KKMC":"海晨道与安正路交口正向"},{"KKBH":"7280310020000","HPHM":"津BM5535","JGSK":"2021-04-01 17:50:27.616","CDBH":"3","XSFX":"由西向东","XSFXDM":"2","KKMC":"动漫中路与文一路交口正向"},{"KKBH":"610286127","HPHM":"冀B9HX97","JGSK":"2021-04-01 17:50:27.689","CDBH":"7","XSFX":"由南向北","XSFXDM":"3","KKMC":"中津大道与和畅路交口"},{"KKBH":"610391007","HPHM":"津ADK6975","JGSK":"2021-04-01 17:50:27.708","CDBH":"8","XSFX":"由南向北","XSFXDM":"3","KKMC":"和韵路与和风路交口"},{"KKBH":"610401005","HPHM":"津MCT428","JGSK":"2021-04-01 17:50:27.725","CDBH":"1","XSFX":"由东向西","XSFXDM":"1","KKMC":"和畅路与和顺路交口"},{"KKBH":"610256112","HPHM":"冀BL27A1","JGSK":"2021-04-01 17:50:27.741","CDBH":"11","XSFX":"由北向南","XSFXDM":"4","KKMC":"中天大道与中津大道交口"},{"KKBH":"610401005","HPHM":"津A08768D","JGSK":"2021-04-01 17:50:27.744","CDBH":"1","XSFX":"由东向西","XSFXDM":"1","KKMC":"和畅路与和顺路交口"},{"KKBH":"7208610030000","HPHM":"蒙A763CS","JGSK":"2021-04-01 17:50:27.788","CDBH":"4","XSFX":"由西向东","XSFXDM":"2","KKMC":"海晨道与安明路交口正向"},{"KKBH":"610261005000","HPHM":"津ADL3707","JGSK":"2021-04-01 17:50:27.791","CDBH":"1","XSFX":"由东向西","XSFXDM":"1","KKMC":"中生大道与静湖西路（南侧）"},{"KKBH":"720891003000","HPHM":"车牌","JGSK":"2021-04-01 17:50:27.816","CDBH":"1","XSFX":"由东向西","XSFXDM":"1","KKMC":"海博道与安正路交口"},{"KKBH":"7208910030000","HPHM":"冀BK693G","JGSK":"2021-04-01 17:50:27.87","CDBH":"9","XSFX":"由南向北","XSFXDM":"3","KKMC":"海博道与安正路交口正向"},{"KKBH":"7208910030000","HPHM":"车牌","JGSK":"2021-04-01 17:50:27.871","CDBH":"9","XSFX":"由南向北","XSFXDM":"3","KKMC":"海博道与安正路交口正向"},{"KKBH":"7205710040000","HPHM":"津DSY933","JGSK":"2021-04-01 17:50:27.876","CDBH":"3","XSFX":"由西向东","XSFXDM":"2","KKMC":"动漫东路与动漫中路交口正向"},{"KKBH":"7208610030000","HPHM":"鲁NV96U1","JGSK":"2021-04-01 17:50:27.896","CDBH":"7","XSFX":"由南向北","XSFXDM":"3","KKMC":"海晨道与安明路交口正向"},{"KKBH":"610256115","HPHM":"津A13K63","JGSK":"2021-04-01 17:50:27.971","CDBH":"5","XSFX":"由西向东","XSFXDM":"2","KKMC":"中天大道与中生大道交口"},{"KKBH":"720891004000","HPHM":"津HUC022","JGSK":"2021-04-01 17:50:28.057","CDBH":"4","XSFX":"由西向东","XSFXDM":"2","KKMC":"海博道与安平路交口"},{"KKBH":"610271008","HPHM":"车牌","JGSK":"2021-04-01 17:50:28.073","CDBH":"1","XSFX":"由南向北","XSFXDM":"3","KKMC":"中新大道与航母主题公园支路交口"},{"KKBH":"720891009000","HPHM":"津CEW399","JGSK":"2021-04-01 17:50:28.137","CDBH":"2","XSFX":"由西向东","XSFXDM":"2","KKMC":"海博道与弘通路交口"},{"KKBH":"610266117","HPHM":"车牌","JGSK":"2021-04-01 17:50:28.154","CDBH":"3","XSFX":"由东向西","XSFXDM":"1","KKMC":"中生大道与和韵路交口"},{"KKBH":"610401004","HPHM":"车牌","JGSK":"2021-04-01 17:50:28.169","CDBH":"5","XSFX":"由西向东","XSFXDM":"2","KKMC":"和畅路与和风路交口"},{"KKBH":"7208810040000","HPHM":"津RXY717","JGSK":"2021-04-01 17:50:28.176","CDBH":"5","XSFX":"由西向东","XSFXDM":"2","KKMC":"海旭道与永盛路交口正向"},{"KKBH":"7280310030000","HPHM":"津D95613","JGSK":"2021-04-01 17:50:28.203","CDBH":"3","XSFX":"由南向北","XSFXDM":"3","KKMC":"动漫中路与文二路交口正向"},{"KKBH":"610256116","HPHM":"豫Q8M173","JGSK":"2021-04-01 17:50:28.228","CDBH":"11","XSFX":"由北向南","XSFXDM":"4","KKMC":"中天大道与和顺路交口"},{"KKBH":"6071310030000","HPHM":"车牌","JGSK":"2021-04-01 17:50:28.247","CDBH":"3","XSFX":"由东向西","XSFXDM":"1","KKMC":"中央大道与海旭道交口正向"},{"KKBH":"610256116","HPHM":"津CS5752","JGSK":"2021-04-01 17:50:28.259","CDBH":"11","XSFX":"由北向南","XSFXDM":"4","KKMC":"中天大道与和顺路交口"},{"KKBH":"720891003000","HPHM":"津C68V59","JGSK":"2021-04-01 17:50:28.271","CDBH":"8","XSFX":"由南向北","XSFXDM":"3","KKMC":"海博道与安正路交口"},{"KKBH":"610271009","HPHM":"津A8Y821","JGSK":"2021-04-01 17:50:28.273","CDBH":"8","XSFX":"由南向北","XSFXDM":"3","KKMC":"中新大道与泰七路交口"},{"KKBH":"610271008","HPHM":"辽G33B39","JGSK":"2021-04-01 17:50:28.345","CDBH":"5","XSFX":"由北向南","XSFXDM":"4","KKMC":"中新大道与航母主题公园支路交口"},{"KKBH":"610391006","HPHM":"京MEG295","JGSK":"2021-04-01 17:50:28.464","CDBH":"1","XSFX":"由东向西","XSFXDM":"1","KKMC":"和韵路与和意路交口"},{"KKBH":"610256113","HPHM":"津RT7518","JGSK":"2021-04-01 17:50:28.495","CDBH":"9","XSFX":"由北向南","XSFXDM":"4","KKMC":"中天大道与和风路交口"},{"KKBH":"610401004","HPHM":"冀F98BA5","JGSK":"2021-04-01 17:50:28.512","CDBH":"11","XSFX":"由北向南","XSFXDM":"4","KKMC":"和畅路与和风路交口"},{"KKBH":"610256115","HPHM":"鲁A5U5K1","JGSK":"2021-04-01 17:50:28.559","CDBH":"1","XSFX":"由东向西","XSFXDM":"1","KKMC":"中天大道与中生大道交口"},{"KKBH":"610391006","HPHM":"津DHT688","JGSK":"2021-04-01 17:50:28.577","CDBH":"2","XSFX":"由东向西","XSFXDM":"1","KKMC":"和韵路与和意路交口"},{"KKBH":"7205410050000","HPHM":"津H77076","JGSK":"2021-04-01 17:50:28.582","CDBH":"3","XSFX":"由西向东","XSFXDM":"2","KKMC":"动漫环路东与动漫西路交口正向"},{"KKBH":"720541004000","HPHM":"冀BH58D7","JGSK":"2021-04-01 17:50:28.659","CDBH":"1","XSFX":"由东向西","XSFXDM":"1","KKMC":"动漫环路东与动漫中路交口"},{"KKBH":"610271009","HPHM":"津NXY656","JGSK":"2021-04-01 17:50:28.676","CDBH":"11","XSFX":"由北向南","XSFXDM":"4","KKMC":"中新大道与泰七路交口"},{"KKBH":"7208910030000","HPHM":"津DZN886","JGSK":"2021-04-01 17:50:28.688","CDBH":"4","XSFX":"由西向东","XSFXDM":"2","KKMC":"海博道与安正路交口正向"},{"KKBH":"7208910040000","HPHM":"车牌","JGSK":"2021-04-01 17:50:28.709","CDBH":"6","XSFX":"由西向东","XSFXDM":"2","KKMC":"海博道与安平路交口正向"},{"KKBH":"720901002000","HPHM":"冀EE517L","JGSK":"2021-04-01 17:50:28.72","CDBH":"1","XSFX":"由东向西","XSFXDM":"1","KKMC":"玉林道与安正路交口"},{"KKBH":"610271008","HPHM":"津HG2738","JGSK":"2021-04-01 17:50:28.785","CDBH":"1","XSFX":"由南向北","XSFXDM":"3","KKMC":"中新大道与航母主题公园支路交口"},{"KKBH":"610401004","HPHM":"车牌","JGSK":"2021-04-01 17:50:28.787","CDBH":"5","XSFX":"由西向东","XSFXDM":"2","KKMC":"和畅路与和风路交口"},{"KKBH":"610256116","HPHM":"鲁ME0V19","JGSK":"2021-04-01 17:50:28.79","CDBH":"10","XSFX":"由北向南","XSFXDM":"4","KKMC":"中天大道与和顺路交口"},{"KKBH":"610326142000","HPHM":"冀F5FJ78","JGSK":"2021-04-01 17:50:28.793","CDBH":"14","XSFX":"由北向南","XSFXDM":"4","KKMC":"中成大道与泰七路交口"},{"KKBH":"711","HPHM":"鲁NZQ931","JGSK":"2021-04-01 17:50:28.82","CDBH":"3","XSFX":"由东向西","XSFXDM":"1","KKMC":"不礼让行人中新大道与和旭路交口"},{"KKBH":"610256112","HPHM":"鲁CK9S85","JGSK":"2021-04-01 17:50:28.91","CDBH":"10","XSFX":"由北向南","XSFXDM":"4","KKMC":"中天大道与中津大道交口"},{"KKBH":"6071310030000","HPHM":"津NWK527","JGSK":"2021-04-01 17:50:28.912","CDBH":"2","XSFX":"由东向西","XSFXDM":"1","KKMC":"中央大道与海旭道交口正向"},{"KKBH":"610391007","HPHM":"津HD0415","JGSK":"2021-04-01 17:50:28.916","CDBH":"7","XSFX":"由南向北","XSFXDM":"3","KKMC":"和韵路与和风路交口"},{"KKBH":"7280310060000","HPHM":"津KC0169","JGSK":"2021-04-01 17:50:28.93","CDBH":"7","XSFX":"由北向南","XSFXDM":"4","KKMC":"动漫中路与文三路交口正向"},{"KKBH":"610256114","HPHM":"津A3X158","JGSK":"2021-04-01 17:50:28.939","CDBH":"4","XSFX":"由南向北","XSFXDM":"3","KKMC":"中天大道与和旭路交口"},{"KKBH":"7208810060000","HPHM":"车牌","JGSK":"2021-04-01 17:50:28.969","CDBH":"4","XSFX":"由南向北","XSFXDM":"3","KKMC":"海旭道与庄盛路交口正向"},{"KKBH":"610256115","HPHM":"津NXH233","JGSK":"2021-04-01 17:50:28.99","CDBH":"4","XSFX":"由西向东","XSFXDM":"2","KKMC":"中天大道与中生大道交口"},{"KKBH":"7208610030000","HPHM":"豫Q6F010","JGSK":"2021-04-01 17:50:29.061","CDBH":"3","XSFX":"由东向西","XSFXDM":"1","KKMC":"海晨道与安明路交口正向"},{"KKBH":"6071310030000","HPHM":"津G22569","JGSK":"2021-04-01 17:50:29.127","CDBH":"3","XSFX":"由东向西","XSFXDM":"1","KKMC":"中央大道与海旭道交口正向"},{"KKBH":"610256111","HPHM":"津JQE928","JGSK":"2021-04-01 17:50:29.128","CDBH":"5","XSFX":"由南向北","XSFXDM":"3","KKMC":"中天大道与和惠路交口"},{"KKBH":"720891004000","HPHM":"车牌","JGSK":"2021-04-01 17:50:29.152","CDBH":"8","XSFX":"由南向北","XSFXDM":"3","KKMC":"海博道与安平路交口"},{"KKBH":"610256116","HPHM":"津RUN345","JGSK":"2021-04-01 17:50:29.188","CDBH":"12","XSFX":"由北向南","XSFXDM":"4","KKMC":"中天大道与和顺路交口"},{"KKBH":"720891004000","HPHM":"津C361A5","JGSK":"2021-04-01 17:50:29.256","CDBH":"5","XSFX":"由西向东","XSFXDM":"2","KKMC":"海博道与安平路交口"},{"KKBH":"610256116","HPHM":"津GLM618","JGSK":"2021-04-01 17:50:29.258","CDBH":"5","XSFX":"由西向东","XSFXDM":"2","KKMC":"中天大道与和顺路交口"},{"KKBH":"7208710020000","HPHM":"津A2S772","JGSK":"2021-04-01 17:50:29.265","CDBH":"6","XSFX":"由南向北","XSFXDM":"3","KKMC":"安正路与芳菲路交口正向"},{"KKBH":"720891004000","HPHM":"车牌","JGSK":"2021-04-01 17:50:29.311","CDBH":"7","XSFX":"由南向北","XSFXDM":"3","KKMC":"海博道与安平路交口"},{"KKBH":"610256113","HPHM":"津C299Q8","JGSK":"2021-04-01 17:50:29.374","CDBH":"8","XSFX":"由北向南","XSFXDM":"4","KKMC":"中天大道与和风路交口"},{"KKBH":"720861003000","HPHM":"津NTY681","JGSK":"2021-04-01 17:50:29.378","CDBH":"4","XSFX":"由西向东","XSFXDM":"2","KKMC":"海晨道与安明路交口"},{"KKBH":"610391006","HPHM":"津DDQ156","JGSK":"2021-04-01 17:50:29.392","CDBH":"7","XSFX":"由南向北","XSFXDM":"3","KKMC":"和韵路与和意路交口"},{"KKBH":"610276126","HPHM":"津HNL268","JGSK":"2021-04-01 17:50:29.393","CDBH":"7","XSFX":"由北向南","XSFXDM":"4","KKMC":"中新大道与和意路交口"},{"KKBH":"7205710030000","HPHM":"车牌","JGSK":"2021-04-01 17:50:29.403","CDBH":"4","XSFX":"由西向东","XSFXDM":"2","KKMC":"动漫东路与文三路交口正向"},{"KKBH":"610401005","HPHM":"津E22323","JGSK":"2021-04-01 17:50:29.431","CDBH":"5","XSFX":"由西向东","XSFXDM":"2","KKMC":"和畅路与和顺路交口"},{"KKBH":"7205710040000","HPHM":"车牌","JGSK":"2021-04-01 17:50:29.507","CDBH":"4","XSFX":"由西向东","XSFXDM":"2","KKMC":"动漫东路与动漫中路交口正向"},{"KKBH":"728031003000","HPHM":"津DA650H","JGSK":"2021-04-01 17:50:29.557","CDBH":"4","XSFX":"由南向北","XSFXDM":"3","KKMC":"动漫中路与文二路交口"},{"KKBH":"720881004000","HPHM":"津RXY717","JGSK":"2021-04-01 17:50:29.576","CDBH":"10","XSFX":"由西向东","XSFXDM":"2","KKMC":"海旭道与永盛路交口"},{"KKBH":"610251002","HPHM":"津AF7180","JGSK":"2021-04-01 17:50:29.601","CDBH":"7","XSFX":"由南向北","XSFXDM":"3","KKMC":"中天大道与和睦路交口"},{"KKBH":"610256112","HPHM":"冀J6TK98","JGSK":"2021-04-01 17:50:29.706","CDBH":"11","XSFX":"由北向南","XSFXDM":"4","KKMC":"中天大道与中津大道交口"},{"KKBH":"610391008","HPHM":"津MAJ807","JGSK":"2021-04-01 17:50:29.733","CDBH":"2","XSFX":"由东向西","XSFXDM":"1","KKMC":"和韵路与和旭路交口"},{"KKBH":"610256113","HPHM":"津HWM257","JGSK":"2021-04-01 17:50:29.743","CDBH":"2","XSFX":"由西向东","XSFXDM":"2","KKMC":"中天大道与和风路交口"},{"KKBH":"1250","HPHM":"津C537F7","JGSK":"2021-04-01 17:50:29.777","CDBH":"2","XSFX":"由东向西","XSFXDM":"1","KKMC":"中滨大道与盛三街交口正向"},{"KKBH":"7208810060000","HPHM":"车牌","JGSK":"2021-04-01 17:50:29.808","CDBH":"4","XSFX":"由南向北","XSFXDM":"3","KKMC":"海旭道与庄盛路交口正向"},{"KKBH":"610256116","HPHM":"豫NW135C","JGSK":"2021-04-01 17:50:29.865","CDBH":"11","XSFX":"由北向南","XSFXDM":"4","KKMC":"中天大道与和顺路交口"},{"KKBH":"720891004000","HPHM":"津KH5527","JGSK":"2021-04-01 17:50:29.896","CDBH":"4","XSFX":"由西向东","XSFXDM":"2","KKMC":"海博道与安平路交口"},{"KKBH":"610256111","HPHM":"津FCY307","JGSK":"2021-04-01 17:50:29.932","CDBH":"7","XSFX":"由北向南","XSFXDM":"4","KKMC":"中天大道与和惠路交口"},{"KKBH":"610256112","HPHM":"鲁NN10C8","JGSK":"2021-04-01 17:50:29.933","CDBH":"5","XSFX":"由西向东","XSFXDM":"2","KKMC":"中天大道与中津大道交口"},{"KKBH":"7208910030000","HPHM":"冀B6R2W2","JGSK":"2021-04-01 17:50:29.936","CDBH":"9","XSFX":"由南向北","XSFXDM":"3","KKMC":"海博道与安正路交口正向"},{"KKBH":"610271008","HPHM":"车牌","JGSK":"2021-04-01 17:50:29.938","CDBH":"4","XSFX":"由北向南","XSFXDM":"4","KKMC":"中新大道与航母主题公园支路交口"},{"KKBH":"7208810020000","HPHM":"津MJ9315","JGSK":"2021-04-01 17:50:29.938","CDBH":"2","XSFX":"由东向西","XSFXDM":"1","KKMC":"海旭道与安正路交口正向"},{"KKBH":"7208610030000","HPHM":"京PLV315","JGSK":"2021-04-01 17:50:30.071","CDBH":"4","XSFX":"由西向东","XSFXDM":"2","KKMC":"海晨道与安明路交口正向"},{"KKBH":"7208610020000","HPHM":"津H91125","JGSK":"2021-04-01 17:50:30.076","CDBH":"5","XSFX":"由西向东","XSFXDM":"2","KKMC":"海晨道与安正路交口正向"},{"KKBH":"7208610020000","HPHM":"冀B6K3F2","JGSK":"2021-04-01 17:50:30.077","CDBH":"4","XSFX":"由西向东","XSFXDM":"2","KKMC":"海晨道与安正路交口正向"},{"KKBH":"610401005","HPHM":"津GJX802","JGSK":"2021-04-01 17:50:30.101","CDBH":"10","XSFX":"由北向南","XSFXDM":"4","KKMC":"和畅路与和顺路交口"},{"KKBH":"610256116","HPHM":"冀B2QM82","JGSK":"2021-04-01 17:50:30.152","CDBH":"6","XSFX":"由西向东","XSFXDM":"2","KKMC":"中天大道与和顺路交口"},{"KKBH":"610391007","HPHM":"津MQM727","JGSK":"2021-04-01 17:50:30.172","CDBH":"8","XSFX":"由南向北","XSFXDM":"3","KKMC":"和韵路与和风路交口"},{"KKBH":"610256115","HPHM":"豫L667K6","JGSK":"2021-04-01 17:50:30.183","CDBH":"5","XSFX":"由西向东","XSFXDM":"2","KKMC":"中天大道与中生大道交口"},{"KKBH":"6071310030000","HPHM":"津H73516","JGSK":"2021-04-01 17:50:30.195","CDBH":"2","XSFX":"由东向西","XSFXDM":"1","KKMC":"中央大道与海旭道交口正向"},{"KKBH":"610286127","HPHM":"冀B8E8Z6","JGSK":"2021-04-01 17:50:30.196","CDBH":"1","XSFX":"由东向西","XSFXDM":"1","KKMC":"中津大道与和畅路交口"},{"KKBH":"610256113","HPHM":"津HHF139","JGSK":"2021-04-01 17:50:30.219","CDBH":"5","XSFX":"由南向北","XSFXDM":"3","KKMC":"中天大道与和风路交口"},{"KKBH":"6103261420000","HPHM":"津RQP906","JGSK":"2021-04-01 17:50:30.226","CDBH":"13","XSFX":"由北向南","XSFXDM":"4","KKMC":"中成大道与泰七路交口正向"},{"KKBH":"610271009","HPHM":"津A8Y821","JGSK":"2021-04-01 17:50:30.272","CDBH":"8","XSFX":"由南向北","XSFXDM":"3","KKMC":"中新大道与泰七路交口"},{"KKBH":"610271008","HPHM":"津KC2079","JGSK":"2021-04-01 17:50:30.281","CDBH":"4","XSFX":"由北向南","XSFXDM":"4","KKMC":"中新大道与航母主题公园支路交口"},{"KKBH":"7208610030000","HPHM":"车牌","JGSK":"2021-04-01 17:50:30.298","CDBH":"7","XSFX":"由南向北","XSFXDM":"3","KKMC":"海晨道与安明路交口正向"},{"KKBH":"610256115","HPHM":"津A13K63","JGSK":"2021-04-01 17:50:30.329","CDBH":"5","XSFX":"由西向东","XSFXDM":"2","KKMC":"中天大道与中生大道交口"},{"KKBH":"7205710030000","HPHM":"车牌","JGSK":"2021-04-01 17:50:30.447","CDBH":"4","XSFX":"由西向东","XSFXDM":"2","KKMC":"动漫东路与文三路交口正向"},{"KKBH":"720891004000","HPHM":"车牌","JGSK":"2021-04-01 17:50:30.508","CDBH":"9","XSFX":"由南向北","XSFXDM":"3","KKMC":"海博道与安平路交口"},{"KKBH":"610271008","HPHM":"津KC2079","JGSK":"2021-04-01 17:50:30.515","CDBH":"4","XSFX":"由北向南","XSFXDM":"4","KKMC":"中新大道与航母主题公园支路交口"},{"KKBH":"720891004000","HPHM":"津RVT501","JGSK":"2021-04-01 17:50:30.533","CDBH":"5","XSFX":"由西向东","XSFXDM":"2","KKMC":"海博道与安平路交口"},{"KKBH":"610266122000","HPHM":"冀T618GA","JGSK":"2021-04-01 17:50:30.636","CDBH":"2","XSFX":"由西向东","XSFXDM":"2","KKMC":"生态城中生大道故道河一桥西向东上桥处"},{"KKBH":"720861002000","HPHM":"津AU6616","JGSK":"2021-04-01 17:50:30.647","CDBH":"10","XSFX":"由北向南","XSFXDM":"4","KKMC":"海晨道与安正路交口"},{"KKBH":"7208910040000","HPHM":"车牌","JGSK":"2021-04-01 17:50:30.69","CDBH":"6","XSFX":"由西向东","XSFXDM":"2","KKMC":"海博道与安平路交口正向"},{"KKBH":"720571004000","HPHM":"津AVG982","JGSK":"2021-04-01 17:50:30.738","CDBH":"4","XSFX":"由西向东","XSFXDM":"2","KKMC":"动漫东路与动漫中路交口"},{"KKBH":"7208810020000","HPHM":"吉A81RP0","JGSK":"2021-04-01 17:50:30.741","CDBH":"7","XSFX":"由西向东","XSFXDM":"2","KKMC":"海旭道与安正路交口正向"},{"KKBH":"720891004000","HPHM":"车牌","JGSK":"2021-04-01 17:50:30.75","CDBH":"7","XSFX":"由南向北","XSFXDM":"3","KKMC":"海博道与安平路交口"},{"KKBH":"610401005","HPHM":"鲁J0C660","JGSK":"2021-04-01 17:50:30.774","CDBH":"6","XSFX":"由西向东","XSFXDM":"2","KKMC":"和畅路与和顺路交口"},{"KKBH":"610391006","HPHM":"津DYX109","JGSK":"2021-04-01 17:50:30.832","CDBH":"8","XSFX":"由南向北","XSFXDM":"3","KKMC":"和韵路与和意路交口"},{"KKBH":"610266117","HPHM":"津N43909","JGSK":"2021-04-01 17:50:30.838","CDBH":"7","XSFX":"由南向北","XSFXDM":"3","KKMC":"中生大道与和韵路交口"},{"KKBH":"7208910040000","HPHM":"车牌","JGSK":"2021-04-01 17:50:30.897","CDBH":"6","XSFX":"由西向东","XSFXDM":"2","KKMC":"海博道与安平路交口正向"},{"KKBH":"610271009","HPHM":"津RRE005","JGSK":"2021-04-01 17:50:30.912","CDBH":"7","XSFX":"由南向北","XSFXDM":"3","KKMC":"中新大道与泰七路交口"},{"KKBH":"610266117","HPHM":"津A00021D","JGSK":"2021-04-01 17:50:30.914","CDBH":"4","XSFX":"由西向东","XSFXDM":"2","KKMC":"中生大道与和韵路交口"},{"KKBH":"720571004000","HPHM":"津E25862","JGSK":"2021-04-01 17:50:30.941","CDBH":"5","XSFX":"由北向南","XSFXDM":"4","KKMC":"动漫东路与动漫中路交口"},{"KKBH":"720891003000","HPHM":"车牌","JGSK":"2021-04-01 17:50:30.978","CDBH":"6","XSFX":"由西向东","XSFXDM":"2","KKMC":"海博道与安正路交口"},{"KKBH":"610266118","HPHM":"车牌","JGSK":"2021-04-01 17:50:31.034","CDBH":"12","XSFX":"由北向南","XSFXDM":"4","KKMC":"中生大道与和畅路交口"},{"KKBH":"610256113","HPHM":"津KKK860","JGSK":"2021-04-01 17:50:31.04","CDBH":"5","XSFX":"由南向北","XSFXDM":"3","KKMC":"中天大道与和风路交口"},{"KKBH":"610256111","HPHM":"津GYC767","JGSK":"2021-04-01 17:50:31.074","CDBH":"8","XSFX":"由北向南","XSFXDM":"4","KKMC":"中天大道与和惠路交口"},{"KKBH":"610256115","HPHM":"津C79992","JGSK":"2021-04-01 17:50:31.076","CDBH":"6","XSFX":"由西向东","XSFXDM":"2","KKMC":"中天大道与中生大道交口"},{"KKBH":"6071310030000","HPHM":"津RE4501","JGSK":"2021-04-01 17:50:31.086","CDBH":"3","XSFX":"由东向西","XSFXDM":"1","KKMC":"中央大道与海旭道交口正向"},{"KKBH":"720891004000","HPHM":"车牌","JGSK":"2021-04-01 17:50:31.229","CDBH":"9","XSFX":"由南向北","XSFXDM":"3","KKMC":"海博道与安平路交口"},{"KKBH":"7208910030000","HPHM":"车牌","JGSK":"2021-04-01 17:50:31.268","CDBH":"9","XSFX":"由南向北","XSFXDM":"3","KKMC":"海博道与安正路交口正向"},{"KKBH":"610256112","HPHM":"冀C1V116","JGSK":"2021-04-01 17:50:31.291","CDBH":"10","XSFX":"由北向南","XSFXDM":"4","KKMC":"中天大道与中津大道交口"},{"KKBH":"7208710020000","HPHM":"津C79E97","JGSK":"2021-04-01 17:50:31.336","CDBH":"3","XSFX":"由西向东","XSFXDM":"2","KKMC":"安正路与芳菲路交口正向"},{"KKBH":"610271009","HPHM":"津QC8833","JGSK":"2021-04-01 17:50:31.338","CDBH":"5","XSFX":"由西向东","XSFXDM":"2","KKMC":"中新大道与泰七路交口"},{"KKBH":"720541004000","HPHM":"津RES992","JGSK":"2021-04-01 17:50:31.383","CDBH":"1","XSFX":"由东向西","XSFXDM":"1","KKMC":"动漫环路东与动漫中路交口"},{"KKBH":"610256112","HPHM":"冀BH822Z","JGSK":"2021-04-01 17:50:31.396","CDBH":"10","XSFX":"由北向南","XSFXDM":"4","KKMC":"中天大道与中津大道交口"},{"KKBH":"610256115","HPHM":"津JNN108","JGSK":"2021-04-01 17:50:31.447","CDBH":"2","XSFX":"由东向西","XSFXDM":"1","KKMC":"中天大道与中生大道交口"},{"KKBH":"7208110020000","HPHM":"津DJT602","JGSK":"2021-04-01 17:50:31.521","CDBH":"1","XSFX":"由东向西","XSFXDM":"1","KKMC":"动漫南路与文一路交口正向"},{"KKBH":"728031003000","HPHM":"津NTK058","JGSK":"2021-04-01 17:50:31.557","CDBH":"5","XSFX":"由北向南","XSFXDM":"4","KKMC":"动漫中路与文二路交口"},{"KKBH":"7280310020000","HPHM":"津A3R179","JGSK":"2021-04-01 17:50:31.573","CDBH":"1","XSFX":"由东向西","XSFXDM":"1","KKMC":"动漫中路与文一路交口正向"},{"KKBH":"711","HPHM":"鲁A9J102","JGSK":"2021-04-01 17:50:31.628","CDBH":"2","XSFX":"由东向西","XSFXDM":"1","KKMC":"不礼让行人中新大道与和旭路交口"},{"KKBH":"7205410030000","HPHM":"津NFY299","JGSK":"2021-04-01 17:50:31.641","CDBH":"1","XSFX":"由东向西","XSFXDM":"1","KKMC":"动漫环路西与动漫西路交口正向"},{"KKBH":"720891003000","HPHM":"车牌","JGSK":"2021-04-01 17:50:31.658","CDBH":"1","XSFX":"由东向西","XSFXDM":"1","KKMC":"海博道与安正路交口"},{"KKBH":"610256113","HPHM":"冀B9C8Y5","JGSK":"2021-04-01 17:50:31.666","CDBH":"6","XSFX":"由南向北","XSFXDM":"3","KKMC":"中天大道与和风路交口"},{"KKBH":"610251002","HPHM":"津HTC796","JGSK":"2021-04-01 17:50:31.799","CDBH":"9","XSFX":"由南向北","XSFXDM":"3","KKMC":"中天大道与和睦路交口"},{"KKBH":"610261003000","HPHM":"鲁NU06Y9","JGSK":"2021-04-01 17:50:31.856","CDBH":"17","XSFX":"由北向南","XSFXDM":"4","KKMC":"中生大道与静湖南路交口"},{"KKBH":"610276125","HPHM":"车牌","JGSK":"2021-04-01 17:50:31.902","CDBH":"5","XSFX":"由南向北","XSFXDM":"3","KKMC":"中新大道与和顺路交口"},{"KKBH":"610316142000","HPHM":"津C537F7","JGSK":"2021-04-01 17:50:31.935","CDBH":"2","XSFX":"由东向西","XSFXDM":"1","KKMC":"中滨大道与盛三街交口"},{"KKBH":"728031003000","HPHM":"津D95613","JGSK":"2021-04-01 17:50:31.959","CDBH":"3","XSFX":"由南向北","XSFXDM":"3","KKMC":"动漫中路与文二路交口"},{"KKBH":"7208810020000","HPHM":"津AXW151","JGSK":"2021-04-01 17:50:31.968","CDBH":"2","XSFX":"由东向西","XSFXDM":"1","KKMC":"海旭道与安正路交口正向"},{"KKBH":"610256115","HPHM":"辽P6A6R6","JGSK":"2021-04-01 17:50:31.972","CDBH":"4","XSFX":"由西向东","XSFXDM":"2","KKMC":"中天大道与中生大道交口"},{"KKBH":"7208810020000","HPHM":"津RLN615","JGSK":"2021-04-01 17:50:32.009","CDBH":"3","XSFX":"由东向西","XSFXDM":"1","KKMC":"海旭道与安正路交口正向"},{"KKBH":"610256113","HPHM":"津C299Q8","JGSK":"2021-04-01 17:50:32.015","CDBH":"8","XSFX":"由北向南","XSFXDM":"4","KKMC":"中天大道与和风路交口"},{"KKBH":"610256112","HPHM":"冀B7A07A","JGSK":"2021-04-01 17:50:32.131","CDBH":"11","XSFX":"由北向南","XSFXDM":"4","KKMC":"中天大道与中津大道交口"},{"KKBH":"610391006","HPHM":"京MEG295","JGSK":"2021-04-01 17:50:32.263","CDBH":"1","XSFX":"由东向西","XSFXDM":"1","KKMC":"和韵路与和意路交口"},{"KKBH":"720891004000","HPHM":"车牌","JGSK":"2021-04-01 17:50:32.273","CDBH":"8","XSFX":"由南向北","XSFXDM":"3","KKMC":"海博道与安平路交口"},{"KKBH":"610401004","HPHM":"津KHT161","JGSK":"2021-04-01 17:50:32.273","CDBH":"7","XSFX":"由南向北","XSFXDM":"3","KKMC":"和畅路与和风路交口"},{"KKBH":"720891003000","HPHM":"津A08370F","JGSK":"2021-04-01 17:50:32.353","CDBH":"7","XSFX":"由南向北","XSFXDM":"3","KKMC":"海博道与安正路交口"},{"KKBH":"610271008","HPHM":"车牌","JGSK":"2021-04-01 17:50:32.373","CDBH":"2","XSFX":"由南向北","XSFXDM":"3","KKMC":"中新大道与航母主题公园支路交口"},{"KKBH":"6071310030000","HPHM":"蒙A938HC","JGSK":"2021-04-01 17:50:32.392","CDBH":"2","XSFX":"由东向西","XSFXDM":"1","KKMC":"中央大道与海旭道交口正向"},{"KKBH":"720541005000","HPHM":"津H77076","JGSK":"2021-04-01 17:50:32.406","CDBH":"3","XSFX":"由西向东","XSFXDM":"2","KKMC":"动漫环路东与动漫西路交口"},{"KKBH":"610256112","HPHM":"津N96668","JGSK":"2021-04-01 17:50:32.412","CDBH":"5","XSFX":"由西向东","XSFXDM":"2","KKMC":"中天大道与中津大道交口"},{"KKBH":"7208910040000","HPHM":"车牌","JGSK":"2021-04-01 17:50:32.432","CDBH":"6","XSFX":"由西向东","XSFXDM":"2","KKMC":"海博道与安平路交口正向"},{"KKBH":"720891004000","HPHM":"车牌","JGSK":"2021-04-01 17:50:32.435","CDBH":"9","XSFX":"由南向北","XSFXDM":"3","KKMC":"海博道与安平路交口"},{"KKBH":"720891004000","HPHM":"津RHF065","JGSK":"2021-04-01 17:50:32.459","CDBH":"5","XSFX":"由西向东","XSFXDM":"2","KKMC":"海博道与安平路交口"},{"KKBH":"610391007","HPHM":"冀A637MH","JGSK":"2021-04-01 17:50:32.547","CDBH":"5","XSFX":"由西向东","XSFXDM":"2","KKMC":"和韵路与和风路交口"},{"KKBH":"720861003000","HPHM":"蒙A763CS","JGSK":"2021-04-01 17:50:32.581","CDBH":"4","XSFX":"由西向东","XSFXDM":"2","KKMC":"海晨道与安明路交口"},{"KKBH":"610266118","HPHM":"津KKL825","JGSK":"2021-04-01 17:50:32.593","CDBH":"1","XSFX":"由东向西","XSFXDM":"1","KKMC":"中生大道与和畅路交口"},{"KKBH":"720891003000","HPHM":"津N73155","JGSK":"2021-04-01 17:50:32.595","CDBH":"7","XSFX":"由南向北","XSFXDM":"3","KKMC":"海博道与安正路交口"},{"KKBH":"6071310030000","HPHM":"津GYX339","JGSK":"2021-04-01 17:50:32.601","CDBH":"3","XSFX":"由东向西","XSFXDM":"1","KKMC":"中央大道与海旭道交口正向"},{"KKBH":"610271008","HPHM":"津AX8781","JGSK":"2021-04-01 17:50:32.702","CDBH":"5","XSFX":"由北向南","XSFXDM":"4","KKMC":"中新大道与航母主题公园支路交口"},{"KKBH":"610256115","HPHM":"鲁A5U5K1","JGSK":"2021-04-01 17:50:32.714","CDBH":"2","XSFX":"由东向西","XSFXDM":"1","KKMC":"中天大道与中生大道交口"},{"KKBH":"7280310020000","HPHM":"津JNN211","JGSK":"2021-04-01 17:50:32.753","CDBH":"3","XSFX":"由西向东","XSFXDM":"2","KKMC":"动漫中路与文一路交口正向"},{"KKBH":"720871002000","HPHM":"京ADA7518","JGSK":"2021-04-01 17:50:32.757","CDBH":"9","XSFX":"由北向南","XSFXDM":"4","KKMC":"安正路与芳菲路交口"},{"KKBH":"610256111","HPHM":"津DBV718","JGSK":"2021-04-01 17:50:32.794","CDBH":"7","XSFX":"由北向南","XSFXDM":"4","KKMC":"中天大道与和惠路交口"},{"KKBH":"7208910080000","HPHM":"车牌","JGSK":"2021-04-01 17:50:32.851","CDBH":"10","XSFX":"由南向北","XSFXDM":"3","KKMC":"海博道与荣盛路交口正向"},{"KKBH":"610256113","HPHM":"津C01V11","JGSK":"2021-04-01 17:50:32.852","CDBH":"1","XSFX":"由西向东","XSFXDM":"2","KKMC":"中天大道与和风路交口"},{"KKBH":"7208910080000","HPHM":"车牌","JGSK":"2021-04-01 17:50:32.852","CDBH":"10","XSFX":"由南向北","XSFXDM":"3","KKMC":"海博道与荣盛路交口正向"},{"KKBH":"720891004000","HPHM":"车牌","JGSK":"2021-04-01 17:50:32.859","CDBH":"4","XSFX":"由西向东","XSFXDM":"2","KKMC":"海博道与安平路交口"},{"KKBH":"610256116","HPHM":"津RC9299","JGSK":"2021-04-01 17:50:32.868","CDBH":"11","XSFX":"由北向南","XSFXDM":"4","KKMC":"中天大道与和顺路交口"},{"KKBH":"7208910030000","HPHM":"鲁NB30G8","JGSK":"2021-04-01 17:50:32.888","CDBH":"9","XSFX":"由南向北","XSFXDM":"3","KKMC":"海博道与安正路交口正向"},{"KKBH":"720881002000","HPHM":"津AF06089","JGSK":"2021-04-01 17:50:32.897","CDBH":"2","XSFX":"由东向西","XSFXDM":"1","KKMC":"海旭道与安正路交口"},{"KKBH":"610256112","HPHM":"津JBW500","JGSK":"2021-04-01 17:50:32.973","CDBH":"4","XSFX":"由西向东","XSFXDM":"2","KKMC":"中天大道与中津大道交口"},{"KKBH":"7208810040000","HPHM":"津RCD562","JGSK":"2021-04-01 17:50:32.981","CDBH":"2","XSFX":"由东向西","XSFXDM":"1","KKMC":"海旭道与永盛路交口正向"},{"KKBH":"610256116","HPHM":"鲁NE008Z","JGSK":"2021-04-01 17:50:33.006","CDBH":"4","XSFX":"由西向东","XSFXDM":"2","KKMC":"中天大道与和顺路交口"},{"KKBH":"610256113","HPHM":"津HWM257","JGSK":"2021-04-01 17:50:33.009","CDBH":"2","XSFX":"由西向东","XSFXDM":"2","KKMC":"中天大道与和风路交口"},{"KKBH":"610276126","HPHM":"车牌","JGSK":"2021-04-01 17:50:33.023","CDBH":"5","XSFX":"由南向北","XSFXDM":"3","KKMC":"中新大道与和意路交口"},{"KKBH":"610256115","HPHM":"津NXH233","JGSK":"2021-04-01 17:50:33.049","CDBH":"5","XSFX":"由西向东","XSFXDM":"2","KKMC":"中天大道与中生大道交口"},{"KKBH":"7208810050000","HPHM":"蒙A729CC","JGSK":"2021-04-01 17:50:33.066","CDBH":"2","XSFX":"由东向西","XSFXDM":"1","KKMC":"海旭道与明盛路交口正向"},{"KKBH":"7205710030000","HPHM":"车牌","JGSK":"2021-04-01 17:50:33.101","CDBH":"4","XSFX":"由西向东","XSFXDM":"2","KKMC":"动漫东路与文三路交口正向"},{"KKBH":"610401005","HPHM":"鲁A0P5T9","JGSK":"2021-04-01 17:50:33.128","CDBH":"10","XSFX":"由北向南","XSFXDM":"4","KKMC":"和畅路与和顺路交口"},{"KKBH":"720891004000","HPHM":"津MUS879","JGSK":"2021-04-01 17:50:33.176","CDBH":"5","XSFX":"由西向东","XSFXDM":"2","KKMC":"海博道与安平路交口"},{"KKBH":"720861003000","HPHM":"豫Q6F010","JGSK":"2021-04-01 17:50:33.185","CDBH":"1","XSFX":"由东向西","XSFXDM":"1","KKMC":"海晨道与安明路交口"},{"KKBH":"610276126","HPHM":"冀T52J90","JGSK":"2021-04-01 17:50:33.206","CDBH":"8","XSFX":"由北向南","XSFXDM":"4","KKMC":"中新大道与和意路交口"},{"KKBH":"610391007","HPHM":"津DWZ029","JGSK":"2021-04-01 17:50:33.229","CDBH":"7","XSFX":"由南向北","XSFXDM":"3","KKMC":"和韵路与和风路交口"},{"KKBH":"728031006000","HPHM":"津KC0169","JGSK":"2021-04-01 17:50:33.24","CDBH":"7","XSFX":"由北向南","XSFXDM":"4","KKMC":"动漫中路与文三路交口"},{"KKBH":"610256114","HPHM":"津AR9778","JGSK":"2021-04-01 17:50:33.253","CDBH":"6","XSFX":"由南向北","XSFXDM":"3","KKMC":"中天大道与和旭路交口"},{"KKBH":"610256111","HPHM":"津FLL862","JGSK":"2021-04-01 17:50:33.261","CDBH":"8","XSFX":"由北向南","XSFXDM":"4","KKMC":"中天大道与和惠路交口"},{"KKBH":"720881002000","HPHM":"津AUU617","JGSK":"2021-04-01 17:50:33.288","CDBH":"10","XSFX":"由南向北","XSFXDM":"3","KKMC":"海旭道与安正路交口"},{"KKBH":"7208910040000","HPHM":"津YM5268","JGSK":"2021-04-01 17:50:33.302","CDBH":"6","XSFX":"由西向东","XSFXDM":"2","KKMC":"海博道与安平路交口正向"},{"KKBH":"610256112","HPHM":"冀BL27A1","JGSK":"2021-04-01 17:50:33.317","CDBH":"11","XSFX":"由北向南","XSFXDM":"4","KKMC":"中天大道与中津大道交口"},{"KKBH":"610401005","HPHM":"津E22323","JGSK":"2021-04-01 17:50:33.334","CDBH":"6","XSFX":"由西向东","XSFXDM":"2","KKMC":"和畅路与和顺路交口"},{"KKBH":"610256115","HPHM":"津MLT318","JGSK":"2021-04-01 17:50:33.436","CDBH":"3","XSFX":"由东向西","XSFXDM":"1","KKMC":"中天大道与中生大道交口"},{"KKBH":"720891003000","HPHM":"浙DZV016","JGSK":"2021-04-01 17:50:33.456","CDBH":"6","XSFX":"由西向东","XSFXDM":"2","KKMC":"海博道与安正路交口"},{"KKBH":"7208810020000","HPHM":"苏JA0L19","JGSK":"2021-04-01 17:50:33.488","CDBH":"4","XSFX":"由东向西","XSFXDM":"1","KKMC":"海旭道与安正路交口正向"},{"KKBH":"7205410030000","HPHM":"车牌","JGSK":"2021-04-01 17:50:33.541","CDBH":"5","XSFX":"由北向南","XSFXDM":"4","KKMC":"动漫环路西与动漫西路交口正向"},{"KKBH":"610271009","HPHM":"津JFF081","JGSK":"2021-04-01 17:50:33.583","CDBH":"4","XSFX":"由西向东","XSFXDM":"2","KKMC":"中新大道与泰七路交口"},{"KKBH":"610256115","HPHM":"津A1Q513","JGSK":"2021-04-01 17:50:33.64","CDBH":"6","XSFX":"由西向东","XSFXDM":"2","KKMC":"中天大道与中生大道交口"},{"KKBH":"610256116","HPHM":"津CS5752","JGSK":"2021-04-01 17:50:33.668","CDBH":"12","XSFX":"由北向南","XSFXDM":"4","KKMC":"中天大道与和顺路交口"},{"KKBH":"610256112","HPHM":"冀J6TK98","JGSK":"2021-04-01 17:50:33.716","CDBH":"12","XSFX":"由北向南","XSFXDM":"4","KKMC":"中天大道与中津大道交口"},{"KKBH":"610256112","HPHM":"津G05521","JGSK":"2021-04-01 17:50:33.733","CDBH":"6","XSFX":"由西向东","XSFXDM":"2","KKMC":"中天大道与中津大道交口"},{"KKBH":"6071310030000","HPHM":"津MS8106","JGSK":"2021-04-01 17:50:33.802","CDBH":"1","XSFX":"由东向西","XSFXDM":"1","KKMC":"中央大道与海旭道交口正向"},{"KKBH":"610256111","HPHM":"津FCY307","JGSK":"2021-04-01 17:50:33.819","CDBH":"7","XSFX":"由北向南","XSFXDM":"4","KKMC":"中天大道与和惠路交口"},{"KKBH":"7208910040000","HPHM":"津A20Z60","JGSK":"2021-04-01 17:50:33.909","CDBH":"11","XSFX":"由北向南","XSFXDM":"4","KKMC":"海博道与安平路交口正向"},{"KKBH":"610256116","HPHM":"津GLM618","JGSK":"2021-04-01 17:50:33.917","CDBH":"6","XSFX":"由西向东","XSFXDM":"2","KKMC":"中天大道与和顺路交口"},{"KKBH":"610271009","HPHM":"津AWK112","JGSK":"2021-04-01 17:50:33.92","CDBH":"7","XSFX":"由南向北","XSFXDM":"3","KKMC":"中新大道与泰七路交口"},{"KKBH":"728031002000","HPHM":"津BM5535","JGSK":"2021-04-01 17:50:33.931","CDBH":"4","XSFX":"由西向东","XSFXDM":"2","KKMC":"动漫中路与文一路交口"},{"KKBH":"610256113","HPHM":"津KKK860","JGSK":"2021-04-01 17:50:33.979","CDBH":"5","XSFX":"由南向北","XSFXDM":"3","KKMC":"中天大道与和风路交口"},{"KKBH":"610271008","HPHM":"津NRZ018","JGSK":"2021-04-01 17:50:33.991","CDBH":"1","XSFX":"由南向北","XSFXDM":"3","KKMC":"中新大道与航母主题公园支路交口"},{"KKBH":"610276126","HPHM":"辽PFN609","JGSK":"2021-04-01 17:50:34.005","CDBH":"7","XSFX":"由北向南","XSFXDM":"4","KKMC":"中新大道与和意路交口"},{"KKBH":"610401004","HPHM":"冀B13BQ8","JGSK":"2021-04-01 17:50:34.105","CDBH":"1","XSFX":"由东向西","XSFXDM":"1","KKMC":"和畅路与和风路交口"},{"KKBH":"720881002000","HPHM":"吉A81RP0","JGSK":"2021-04-01 17:50:34.121","CDBH":"8","XSFX":"由西向东","XSFXDM":"2","KKMC":"海旭道与安正路交口"},{"KKBH":"610401004","HPHM":"津NMY326","JGSK":"2021-04-01 17:50:34.148","CDBH":"8","XSFX":"由南向北","XSFXDM":"3","KKMC":"和畅路与和风路交口"},{"KKBH":"610391006","HPHM":"车牌","JGSK":"2021-04-01 17:50:34.192","CDBH":"8","XSFX":"由南向北","XSFXDM":"3","KKMC":"和韵路与和意路交口"},{"KKBH":"720891004000","HPHM":"车牌","JGSK":"2021-04-01 17:50:34.193","CDBH":"9","XSFX":"由南向北","XSFXDM":"3","KKMC":"海博道与安平路交口"},{"KKBH":"610276124","HPHM":"津A8H083","JGSK":"2021-04-01 17:50:34.201","CDBH":"7","XSFX":"由南向北","XSFXDM":"3","KKMC":"中新大道与中生大道交口"},{"KKBH":"610401004","HPHM":"津H05107","JGSK":"2021-04-01 17:50:34.205","CDBH":"4","XSFX":"由西向东","XSFXDM":"2","KKMC":"和畅路与和风路交口"},{"KKBH":"720891004000","HPHM":"津DJ2222","JGSK":"2021-04-01 17:50:34.219","CDBH":"4","XSFX":"由西向东","XSFXDM":"2","KKMC":"海博道与安平路交口"},{"KKBH":"610271009","HPHM":"津HV7259","JGSK":"2021-04-01 17:50:34.223","CDBH":"10","XSFX":"由北向南","XSFXDM":"4","KKMC":"中新大道与泰七路交口"},{"KKBH":"7208910060000","HPHM":"津B0S827","JGSK":"2021-04-01 17:50:34.223","CDBH":"3","XSFX":"由东向西","XSFXDM":"1","KKMC":"海博道与永盛路交口正向"},{"KKBH":"720861002000","HPHM":"津A9V936","JGSK":"2021-04-01 17:50:34.229","CDBH":"4","XSFX":"由西向东","XSFXDM":"2","KKMC":"海晨道与安正路交口"},{"KKBH":"7208610020000","HPHM":"津A2T080","JGSK":"2021-04-01 17:50:34.261","CDBH":"5","XSFX":"由西向东","XSFXDM":"2","KKMC":"海晨道与安正路交口正向"},{"KKBH":"6071310030000","HPHM":"津C283G0","JGSK":"2021-04-01 17:50:34.266","CDBH":"2","XSFX":"由东向西","XSFXDM":"1","KKMC":"中央大道与海旭道交口正向"},{"KKBH":"6071310030000","HPHM":"津DLP880","JGSK":"2021-04-01 17:50:34.267","CDBH":"3","XSFX":"由东向西","XSFXDM":"1","KKMC":"中央大道与海旭道交口正向"},{"KKBH":"720891004000","HPHM":"车牌","JGSK":"2021-04-01 17:50:34.276","CDBH":"9","XSFX":"由南向北","XSFXDM":"3","KKMC":"海博道与安平路交口"},{"KKBH":"610271009","HPHM":"车牌","JGSK":"2021-04-01 17:50:34.277","CDBH":"8","XSFX":"由南向北","XSFXDM":"3","KKMC":"中新大道与泰七路交口"},{"KKBH":"610256116","HPHM":"车牌","JGSK":"2021-04-01 17:50:34.334","CDBH":"12","XSFX":"由北向南","XSFXDM":"4","KKMC":"中天大道与和顺路交口"},{"KKBH":"610326142000","HPHM":"津RQP906","JGSK":"2021-04-01 17:50:34.397","CDBH":"14","XSFX":"由北向南","XSFXDM":"4","KKMC":"中成大道与泰七路交口"},{"KKBH":"610391007","HPHM":"津AXZ118","JGSK":"2021-04-01 17:50:34.397","CDBH":"8","XSFX":"由南向北","XSFXDM":"3","KKMC":"和韵路与和风路交口"},{"KKBH":"711","HPHM":"鲁MP886D","JGSK":"2021-04-01 17:50:34.491","CDBH":"5","XSFX":"由南向北","XSFXDM":"3","KKMC":"不礼让行人中新大道与和旭路交口"},{"KKBH":"610256111","HPHM":"津GYC767","JGSK":"2021-04-01 17:50:34.544","CDBH":"8","XSFX":"由北向南","XSFXDM":"4","KKMC":"中天大道与和惠路交口"},{"KKBH":"610271008","HPHM":"车牌","JGSK":"2021-04-01 17:50:34.55","CDBH":"2","XSFX":"由南向北","XSFXDM":"3","KKMC":"中新大道与航母主题公园支路交口"},{"KKBH":"610256112","HPHM":"津C878C3","JGSK":"2021-04-01 17:50:34.616","CDBH":"10","XSFX":"由北向南","XSFXDM":"4","KKMC":"中天大道与中津大道交口"},{"KKBH":"610256113","HPHM":"冀B9C8Y5","JGSK":"2021-04-01 17:50:34.619","CDBH":"6","XSFX":"由南向北","XSFXDM":"3","KKMC":"中天大道与和风路交口"},{"KKBH":"610391006","HPHM":"车牌","JGSK":"2021-04-01 17:50:34.657","CDBH":"8","XSFX":"由南向北","XSFXDM":"3","KKMC":"和韵路与和意路交口"},{"KKBH":"6103261420000","HPHM":"冀DZN353","JGSK":"2021-04-01 17:50:34.72","CDBH":"4","XSFX":"由西向东","XSFXDM":"2","KKMC":"中成大道与泰七路交口正向"},{"KKBH":"610391008","HPHM":"车牌","JGSK":"2021-04-01 17:50:34.721","CDBH":"5","XSFX":"由西向东","XSFXDM":"2","KKMC":"和韵路与和旭路交口"},{"KKBH":"610256115","HPHM":"豫L667K6","JGSK":"2021-04-01 17:50:34.729","CDBH":"6","XSFX":"由西向东","XSFXDM":"2","KKMC":"中天大道与中生大道交口"},{"KKBH":"720891004000","HPHM":"车牌","JGSK":"2021-04-01 17:50:34.752","CDBH":"9","XSFX":"由南向北","XSFXDM":"3","KKMC":"海博道与安平路交口"},{"KKBH":"7208810020000","HPHM":"蒙A071MF","JGSK":"2021-04-01 17:50:34.764","CDBH":"6","XSFX":"由西向东","XSFXDM":"2","KKMC":"海旭道与安正路交口正向"},{"KKBH":"720891004000","HPHM":"鲁AU1Q79","JGSK":"2021-04-01 17:50:34.778","CDBH":"5","XSFX":"由西向东","XSFXDM":"2","KKMC":"海博道与安平路交口"},{"KKBH":"610256111","HPHM":"津C05R12","JGSK":"2021-04-01 17:50:34.792","CDBH":"5","XSFX":"由南向北","XSFXDM":"3","KKMC":"中天大道与和惠路交口"},{"KKBH":"7208910040000","HPHM":"津ADF5377","JGSK":"2021-04-01 17:50:34.795","CDBH":"6","XSFX":"由西向东","XSFXDM":"2","KKMC":"海博道与安平路交口正向"},{"KKBH":"720881002000","HPHM":"津FAC620","JGSK":"2021-04-01 17:50:34.81","CDBH":"9","XSFX":"由南向北","XSFXDM":"3","KKMC":"海旭道与安正路交口"},{"KKBH":"720811002000","HPHM":"冀AN825D","JGSK":"2021-04-01 17:50:34.895","CDBH":"1","XSFX":"由东向西","XSFXDM":"1","KKMC":"动漫南路与文一路交口"},{"KKBH":"7209010020000","HPHM":"津E03694","JGSK":"2021-04-01 17:50:34.91","CDBH":"1","XSFX":"由东向西","XSFXDM":"1","KKMC":"玉林道与安正路交口正向"},{"KKBH":"610256111","HPHM":"鲁M7533Z","JGSK":"2021-04-01 17:50:34.936","CDBH":"7","XSFX":"由北向南","XSFXDM":"4","KKMC":"中天大道与和惠路交口"},{"KKBH":"610256112","HPHM":"冀D273MN","JGSK":"2021-04-01 17:50:35.036","CDBH":"5","XSFX":"由西向东","XSFXDM":"2","KKMC":"中天大道与中津大道交口"},{"KKBH":"610276126","HPHM":"津A10076","JGSK":"2021-04-01 17:50:35.066","CDBH":"5","XSFX":"由南向北","XSFXDM":"3","KKMC":"中新大道与和意路交口"},{"KKBH":"720871002000","HPHM":"冀B49Q19","JGSK":"2021-04-01 17:50:35.083","CDBH":"5","XSFX":"由南向北","XSFXDM":"3","KKMC":"安正路与芳菲路交口"},{"KKBH":"610276125","HPHM":"津KWN339","JGSK":"2021-04-01 17:50:35.101","CDBH":"1","XSFX":"由东向西","XSFXDM":"1","KKMC":"中新大道与和顺路交口"},{"KKBH":"720891004000","HPHM":"津A20Z60","JGSK":"2021-04-01 17:50:35.111","CDBH":"11","XSFX":"由北向南","XSFXDM":"4","KKMC":"海博道与安平路交口"},{"KKBH":"711","HPHM":"津HY9588","JGSK":"2021-04-01 17:50:35.177","CDBH":"7","XSFX":"由北向南","XSFXDM":"4","KKMC":"不礼让行人中新大道与和旭路交口"},{"KKBH":"720861003000","HPHM":"京PLV315","JGSK":"2021-04-01 17:50:35.222","CDBH":"4","XSFX":"由西向东","XSFXDM":"2","KKMC":"海晨道与安明路交口"},{"KKBH":"720891003000","HPHM":"冀BK693G","JGSK":"2021-04-01 17:50:35.236","CDBH":"8","XSFX":"由南向北","XSFXDM":"3","KKMC":"海博道与安正路交口"},{"KKBH":"720891003000","HPHM":"津DXM068","JGSK":"2021-04-01 17:50:35.237","CDBH":"7","XSFX":"由南向北","XSFXDM":"3","KKMC":"海博道与安正路交口"},{"KKBH":"711","HPHM":"津DY1558","JGSK":"2021-04-01 17:50:35.253","CDBH":"8","XSFX":"由北向南","XSFXDM":"4","KKMC":"不礼让行人中新大道与和旭路交口"},{"KKBH":"610391007","HPHM":"津RBR882","JGSK":"2021-04-01 17:50:35.261","CDBH":"7","XSFX":"由南向北","XSFXDM":"3","KKMC":"和韵路与和风路交口"},{"KKBH":"7208910030000","HPHM":"京N0Z661","JGSK":"2021-04-01 17:50:35.273","CDBH":"4","XSFX":"由西向东","XSFXDM":"2","KKMC":"海博道与安正路交口正向"},{"KKBH":"720891004000","HPHM":"车牌","JGSK":"2021-04-01 17:50:35.313","CDBH":"8","XSFX":"由南向北","XSFXDM":"3","KKMC":"海博道与安平路交口"},{"KKBH":"610271008","HPHM":"车牌","JGSK":"2021-04-01 17:50:35.327","CDBH":"4","XSFX":"由北向南","XSFXDM":"4","KKMC":"中新大道与航母主题公园支路交口"},{"KKBH":"720891004000","HPHM":"车牌","JGSK":"2021-04-01 17:50:35.396","CDBH":"8","XSFX":"由南向北","XSFXDM":"3","KKMC":"海博道与安平路交口"},{"KKBH":"610391007","HPHM":"津HGV927","JGSK":"2021-04-01 17:50:35.399","CDBH":"4","XSFX":"由西向东","XSFXDM":"2","KKMC":"和韵路与和风路交口"},{"KKBH":"7208810040000","HPHM":"车牌","JGSK":"2021-04-01 17:50:35.423","CDBH":"3","XSFX":"由东向西","XSFXDM":"1","KKMC":"海旭道与永盛路交口正向"},{"KKBH":"610276126","HPHM":"晋HWQ650","JGSK":"2021-04-01 17:50:35.463","CDBH":"7","XSFX":"由北向南","XSFXDM":"4","KKMC":"中新大道与和意路交口"},{"KKBH":"7208910090000","HPHM":"陕F3688P","JGSK":"2021-04-01 17:50:35.532","CDBH":"2","XSFX":"由西向东","XSFXDM":"2","KKMC":"海博道与弘通路交口正向"},{"KKBH":"610401004","HPHM":"津A2L134","JGSK":"2021-04-01 17:50:35.535","CDBH":"7","XSFX":"由南向北","XSFXDM":"3","KKMC":"和畅路与和风路交口"},{"KKBH":"7208610020000","HPHM":"津NDJ526","JGSK":"2021-04-01 17:50:35.538","CDBH":"4","XSFX":"由西向东","XSFXDM":"2","KKMC":"海晨道与安正路交口正向"},{"KKBH":"711","HPHM":"津AP3877","JGSK":"2021-04-01 17:50:35.625","CDBH":"2","XSFX":"由东向西","XSFXDM":"1","KKMC":"不礼让行人中新大道与和旭路交口"},{"KKBH":"6071310030000","HPHM":"津JUN133","JGSK":"2021-04-01 17:50:35.655","CDBH":"3","XSFX":"由东向西","XSFXDM":"1","KKMC":"中央大道与海旭道交口正向"},{"KKBH":"720891004000","HPHM":"津GTE789","JGSK":"2021-04-01 17:50:35.668","CDBH":"4","XSFX":"由西向东","XSFXDM":"2","KKMC":"海博道与安平路交口"},{"KKBH":"7208910030000","HPHM":"津MKJ862","JGSK":"2021-04-01 17:50:35.692","CDBH":"9","XSFX":"由南向北","XSFXDM":"3","KKMC":"海博道与安正路交口正向"},{"KKBH":"720571004000","HPHM":"津DSY933","JGSK":"2021-04-01 17:50:35.698","CDBH":"3","XSFX":"由西向东","XSFXDM":"2","KKMC":"动漫东路与动漫中路交口"},{"KKBH":"7280310020000","HPHM":"车牌","JGSK":"2021-04-01 17:50:35.701","CDBH":"1","XSFX":"由东向西","XSFXDM":"1","KKMC":"动漫中路与文一路交口正向"},{"KKBH":"610271008","HPHM":"津AW9116","JGSK":"2021-04-01 17:50:35.751","CDBH":"2","XSFX":"由南向北","XSFXDM":"3","KKMC":"中新大道与航母主题公园支路交口"},{"KKBH":"610401004","HPHM":"津FQJ519","JGSK":"2021-04-01 17:50:35.769","CDBH":"2","XSFX":"由东向西","XSFXDM":"1","KKMC":"和畅路与和风路交口"},{"KKBH":"610266118","HPHM":"冀BL912K","JGSK":"2021-04-01 17:50:35.77","CDBH":"1","XSFX":"由东向西","XSFXDM":"1","KKMC":"中生大道与和畅路交口"},{"KKBH":"6103261420000","HPHM":"津AP2651","JGSK":"2021-04-01 17:50:35.813","CDBH":"13","XSFX":"由北向南","XSFXDM":"4","KKMC":"中成大道与泰七路交口正向"},{"KKBH":"610266118","HPHM":"津A1G456","JGSK":"2021-04-01 17:50:35.837","CDBH":"3","XSFX":"由东向西","XSFXDM":"1","KKMC":"中生大道与和畅路交口"},{"KKBH":"610401005","HPHM":"津AWL222","JGSK":"2021-04-01 17:50:35.848","CDBH":"10","XSFX":"由北向南","XSFXDM":"4","KKMC":"和畅路与和顺路交口"},{"KKBH":"610271009","HPHM":"冀BK70U5","JGSK":"2021-04-01 17:50:35.925","CDBH":"8","XSFX":"由南向北","XSFXDM":"3","KKMC":"中新大道与泰七路交口"},{"KKBH":"720891004000","HPHM":"车牌","JGSK":"2021-04-01 17:50:35.955","CDBH":"7","XSFX":"由南向北","XSFXDM":"3","KKMC":"海博道与安平路交口"},{"KKBH":"610271009","HPHM":"津HV7259","JGSK":"2021-04-01 17:50:35.957","CDBH":"10","XSFX":"由北向南","XSFXDM":"4","KKMC":"中新大道与泰七路交口"},{"KKBH":"720541003000","HPHM":"津NFY299","JGSK":"2021-04-01 17:50:36.016","CDBH":"1","XSFX":"由东向西","XSFXDM":"1","KKMC":"动漫环路西与动漫西路交口"},{"KKBH":"610276124","HPHM":"津C67S33","JGSK":"2021-04-01 17:50:36.022","CDBH":"7","XSFX":"由南向北","XSFXDM":"3","KKMC":"中新大道与中生大道交口"},{"KKBH":"610276125","HPHM":"冀J1E6S0","JGSK":"2021-04-01 17:50:36.035","CDBH":"7","XSFX":"由北向南","XSFXDM":"4","KKMC":"中新大道与和顺路交口"},{"KKBH":"610271009","HPHM":"津AWK112","JGSK":"2021-04-01 17:50:36.037","CDBH":"7","XSFX":"由南向北","XSFXDM":"3","KKMC":"中新大道与泰七路交口"},{"KKBH":"610276126","HPHM":"津J83899","JGSK":"2021-04-01 17:50:36.04","CDBH":"8","XSFX":"由北向南","XSFXDM":"4","KKMC":"中新大道与和意路交口"},{"KKBH":"610271009","HPHM":"津MA9012","JGSK":"2021-04-01 17:50:36.054","CDBH":"7","XSFX":"由南向北","XSFXDM":"3","KKMC":"中新大道与泰七路交口"},{"KKBH":"610266117","HPHM":"津N43909","JGSK":"2021-04-01 17:50:36.055","CDBH":"9","XSFX":"由南向北","XSFXDM":"3","KKMC":"中生大道与和韵路交口"},{"KKBH":"7208910030000","HPHM":"车牌","JGSK":"2021-04-01 17:50:36.085","CDBH":"9","XSFX":"由南向北","XSFXDM":"3","KKMC":"海博道与安正路交口正向"},{"KKBH":"6071310030000","HPHM":"津HCG138","JGSK":"2021-04-01 17:50:36.098","CDBH":"1","XSFX":"由东向西","XSFXDM":"1","KKMC":"中央大道与海旭道交口正向"},{"KKBH":"610256112","HPHM":"冀B7A07A","JGSK":"2021-04-01 17:50:36.117","CDBH":"12","XSFX":"由北向南","XSFXDM":"4","KKMC":"中天大道与中津大道交口"},{"KKBH":"610256116","HPHM":"津RLN892","JGSK":"2021-04-01 17:50:36.125","CDBH":"4","XSFX":"由西向东","XSFXDM":"2","KKMC":"中天大道与和顺路交口"},{"KKBH":"720871002000","HPHM":"津RMA088","JGSK":"2021-04-01 17:50:36.125","CDBH":"8","XSFX":"由北向南","XSFXDM":"4","KKMC":"安正路与芳菲路交口"},{"KKBH":"7208810020000","HPHM":"津E14302","JGSK":"2021-04-01 17:50:36.166","CDBH":"7","XSFX":"由西向东","XSFXDM":"2","KKMC":"海旭道与安正路交口正向"},{"KKBH":"610256112","HPHM":"冀C1V116","JGSK":"2021-04-01 17:50:36.198","CDBH":"10","XSFX":"由北向南","XSFXDM":"4","KKMC":"中天大道与中津大道交口"},{"KKBH":"720891004000","HPHM":"津C672S6","JGSK":"2021-04-01 17:50:36.216","CDBH":"5","XSFX":"由西向东","XSFXDM":"2","KKMC":"海博道与安平路交口"},{"KKBH":"610256111","HPHM":"粤GFX829","JGSK":"2021-04-01 17:50:36.314","CDBH":"8","XSFX":"由北向南","XSFXDM":"4","KKMC":"中天大道与和惠路交口"},{"KKBH":"610256116","HPHM":"豫E10M76","JGSK":"2021-04-01 17:50:36.318","CDBH":"11","XSFX":"由北向南","XSFXDM":"4","KKMC":"中天大道与和顺路交口"},{"KKBH":"6071310030000","HPHM":"津DNA202","JGSK":"2021-04-01 17:50:36.402","CDBH":"2","XSFX":"由东向西","XSFXDM":"1","KKMC":"中央大道与海旭道交口正向"},{"KKBH":"720891004000","HPHM":"津YM5268","JGSK":"2021-04-01 17:50:36.459","CDBH":"5","XSFX":"由西向东","XSFXDM":"2","KKMC":"海博道与安平路交口"},{"KKBH":"610256116","HPHM":"豫NW135C","JGSK":"2021-04-01 17:50:36.474","CDBH":"12","XSFX":"由北向南","XSFXDM":"4","KKMC":"中天大道与和顺路交口"},{"KKBH":"610266118","HPHM":"冀F582VC","JGSK":"2021-04-01 17:50:36.507","CDBH":"2","XSFX":"由东向西","XSFXDM":"1","KKMC":"中生大道与和畅路交口"},{"KKBH":"610391007","HPHM":"吉ES3790","JGSK":"2021-04-01 17:50:36.52","CDBH":"8","XSFX":"由南向北","XSFXDM":"3","KKMC":"和韵路与和风路交口"},{"KKBH":"610256113","HPHM":"津DWW915","JGSK":"2021-04-01 17:50:36.532","CDBH":"1","XSFX":"由西向东","XSFXDM":"2","KKMC":"中天大道与和风路交口"},{"KKBH":"610256111","HPHM":"津DBV718","JGSK":"2021-04-01 17:50:36.545","CDBH":"7","XSFX":"由北向南","XSFXDM":"4","KKMC":"中天大道与和惠路交口"},{"KKBH":"610401005","HPHM":"津GJX802","JGSK":"2021-04-01 17:50:36.551","CDBH":"10","XSFX":"由北向南","XSFXDM":"4","KKMC":"和畅路与和顺路交口"},{"KKBH":"7208710020000","HPHM":"津GLZ395","JGSK":"2021-04-01 17:50:36.619","CDBH":"6","XSFX":"由南向北","XSFXDM":"3","KKMC":"安正路与芳菲路交口正向"},{"KKBH":"610271008","HPHM":"津HGJ589","JGSK":"2021-04-01 17:50:36.628","CDBH":"4","XSFX":"由北向南","XSFXDM":"4","KKMC":"中新大道与航母主题公园支路交口"},{"KKBH":"7208710020000","HPHM":"津RLS355","JGSK":"2021-04-01 17:50:36.72","CDBH":"5","XSFX":"由南向北","XSFXDM":"3","KKMC":"安正路与芳菲路交口正向"},{"KKBH":"720881004000","HPHM":"津RCD562","JGSK":"2021-04-01 17:50:36.751","CDBH":"2","XSFX":"由东向西","XSFXDM":"1","KKMC":"海旭道与永盛路交口"},{"KKBH":"720891004000","HPHM":"车牌","JGSK":"2021-04-01 17:50:36.756","CDBH":"9","XSFX":"由南向北","XSFXDM":"3","KKMC":"海博道与安平路交口"},{"KKBH":"610256111","HPHM":"津FLL862","JGSK":"2021-04-01 17:50:36.784","CDBH":"8","XSFX":"由北向南","XSFXDM":"4","KKMC":"中天大道与和惠路交口"},{"KKBH":"728031002000","HPHM":"津A3R179","JGSK":"2021-04-01 17:50:36.805","CDBH":"2","XSFX":"由东向西","XSFXDM":"1","KKMC":"动漫中路与文一路交口"},{"KKBH":"610401004","HPHM":"津H05107","JGSK":"2021-04-01 17:50:36.821","CDBH":"5","XSFX":"由西向东","XSFXDM":"2","KKMC":"和畅路与和风路交口"},{"KKBH":"610256115","HPHM":"蒙A029PX","JGSK":"2021-04-01 17:50:36.839","CDBH":"12","XSFX":"由北向南","XSFXDM":"4","KKMC":"中天大道与中生大道交口"},{"KKBH":"610256115","HPHM":"鲁A5E2D8","JGSK":"2021-04-01 17:50:36.848","CDBH":"6","XSFX":"由西向东","XSFXDM":"2","KKMC":"中天大道与中生大道交口"},{"KKBH":"720881002000","HPHM":"冀EZA371","JGSK":"2021-04-01 17:50:36.919","CDBH":"12","XSFX":"由北向南","XSFXDM":"4","KKMC":"海旭道与安正路交口"},{"KKBH":"720891003000","HPHM":"冀B6R2W2","JGSK":"2021-04-01 17:50:36.928","CDBH":"8","XSFX":"由南向北","XSFXDM":"3","KKMC":"海博道与安正路交口"},{"KKBH":"610256112","HPHM":"鲁GT8G19","JGSK":"2021-04-01 17:50:36.973","CDBH":"10","XSFX":"由北向南","XSFXDM":"4","KKMC":"中天大道与中津大道交口"},{"KKBH":"610256115","HPHM":"苏HH3508","JGSK":"2021-04-01 17:50:37.003","CDBH":"11","XSFX":"由北向南","XSFXDM":"4","KKMC":"中天大道与中生大道交口"},{"KKBH":"7208910040000","HPHM":"车牌","JGSK":"2021-04-01 17:50:37.014","CDBH":"6","XSFX":"由西向东","XSFXDM":"2","KKMC":"海博道与安平路交口正向"},{"KKBH":"610256113","HPHM":"津A3R523","JGSK":"2021-04-01 17:50:37.039","CDBH":"5","XSFX":"由南向北","XSFXDM":"3","KKMC":"中天大道与和风路交口"},{"KKBH":"720871002000","HPHM":"津ADD8223","JGSK":"2021-04-01 17:50:37.168","CDBH":"6","XSFX":"由南向北","XSFXDM":"3","KKMC":"安正路与芳菲路交口"},{"KKBH":"610271008","HPHM":"津A22G27","JGSK":"2021-04-01 17:50:37.187","CDBH":"5","XSFX":"由北向南","XSFXDM":"4","KKMC":"中新大道与航母主题公园支路交口"},{"KKBH":"720881002000","HPHM":"苏JA0L19","JGSK":"2021-04-01 17:50:37.204","CDBH":"4","XSFX":"由东向西","XSFXDM":"1","KKMC":"海旭道与安正路交口"},{"KKBH":"720881002000","HPHM":"津ADJ1833","JGSK":"2021-04-01 17:50:37.221","CDBH":"2","XSFX":"由东向西","XSFXDM":"1","KKMC":"海旭道与安正路交口"},{"KKBH":"7208810020000","HPHM":"冀J379YP","JGSK":"2021-04-01 17:50:37.238","CDBH":"5","XSFX":"由西向东","XSFXDM":"2","KKMC":"海旭道与安正路交口正向"},{"KKBH":"7208810020000","HPHM":"津RRZ333","JGSK":"2021-04-01 17:50:37.281","CDBH":"12","XSFX":"由北向南","XSFXDM":"4","KKMC":"海旭道与安正路交口正向"},{"KKBH":"610391007","HPHM":"津A0J682","JGSK":"2021-04-01 17:50:37.291","CDBH":"1","XSFX":"由东向西","XSFXDM":"1","KKMC":"和韵路与和风路交口"},{"KKBH":"610271008","HPHM":"鲁B23JY5","JGSK":"2021-04-01 17:50:37.312","CDBH":"1","XSFX":"由南向北","XSFXDM":"3","KKMC":"中新大道与航母主题公园支路交口"},{"KKBH":"720891003000","HPHM":"车牌","JGSK":"2021-04-01 17:50:37.342","CDBH":"1","XSFX":"由东向西","XSFXDM":"1","KKMC":"海博道与安正路交口"},{"KKBH":"610256116","HPHM":"鲁ME0V19","JGSK":"2021-04-01 17:50:37.354","CDBH":"11","XSFX":"由北向南","XSFXDM":"4","KKMC":"中天大道与和顺路交口"},{"KKBH":"610276124","HPHM":"津KM1865","JGSK":"2021-04-01 17:50:37.37","CDBH":"10","XSFX":"由北向南","XSFXDM":"4","KKMC":"中新大道与中生大道交口"},{"KKBH":"720871002000","HPHM":"津C79E97","JGSK":"2021-04-01 17:50:37.407","CDBH":"3","XSFX":"由西向东","XSFXDM":"2","KKMC":"安正路与芳菲路交口"},{"KKBH":"610271008","HPHM":"车牌","JGSK":"2021-04-01 17:50:37.42","CDBH":"5","XSFX":"由北向南","XSFXDM":"4","KKMC":"中新大道与航母主题公园支路交口"},{"KKBH":"610256115","HPHM":"津REK191","JGSK":"2021-04-01 17:50:37.435","CDBH":"1","XSFX":"由东向西","XSFXDM":"1","KKMC":"中天大道与中生大道交口"},{"KKBH":"7205410030000","HPHM":"车牌","JGSK":"2021-04-01 17:50:37.487","CDBH":"5","XSFX":"由北向南","XSFXDM":"4","KKMC":"动漫环路西与动漫西路交口正向"},{"KKBH":"7208910030000","HPHM":"鲁UYT625","JGSK":"2021-04-01 17:50:37.511","CDBH":"9","XSFX":"由南向北","XSFXDM":"3","KKMC":"海博道与安正路交口正向"},{"KKBH":"610401005","HPHM":"津MAX502","JGSK":"2021-04-01 17:50:37.524","CDBH":"10","XSFX":"由北向南","XSFXDM":"4","KKMC":"和畅路与和顺路交口"},{"KKBH":"610256112","HPHM":"冀J6668U","JGSK":"2021-04-01 17:50:37.57","CDBH":"11","XSFX":"由北向南","XSFXDM":"4","KKMC":"中天大道与中津大道交口"},{"KKBH":"720901002000","HPHM":"车牌","JGSK":"2021-04-01 17:50:37.686","CDBH":"9","XSFX":"由南向北","XSFXDM":"3","KKMC":"玉林道与安正路交口"},{"KKBH":"711","HPHM":"津KZN117","JGSK":"2021-04-01 17:50:37.691","CDBH":"5","XSFX":"由南向北","XSFXDM":"3","KKMC":"不礼让行人中新大道与和旭路交口"},{"KKBH":"610266118","HPHM":"鲁D6071E","JGSK":"2021-04-01 17:50:37.706","CDBH":"2","XSFX":"由东向西","XSFXDM":"1","KKMC":"中生大道与和畅路交口"},{"KKBH":"610271009","HPHM":"津QC8833","JGSK":"2021-04-01 17:50:37.716","CDBH":"5","XSFX":"由西向东","XSFXDM":"2","KKMC":"中新大道与泰七路交口"},{"KKBH":"610391006","HPHM":"冀BL561G","JGSK":"2021-04-01 17:50:37.728","CDBH":"1","XSFX":"由东向西","XSFXDM":"1","KKMC":"和韵路与和意路交口"},{"KKBH":"7208810020000","HPHM":"辽GHX209","JGSK":"2021-04-01 17:50:37.751","CDBH":"2","XSFX":"由东向西","XSFXDM":"1","KKMC":"海旭道与安正路交口正向"},{"KKBH":"610256116","HPHM":"津HYK988","JGSK":"2021-04-01 17:50:37.758","CDBH":"4","XSFX":"由西向东","XSFXDM":"2","KKMC":"中天大道与和顺路交口"},{"KKBH":"7208610030000","HPHM":"津MWR187","JGSK":"2021-04-01 17:50:37.796","CDBH":"4","XSFX":"由西向东","XSFXDM":"2","KKMC":"海晨道与安明路交口正向"},{"KKBH":"720891004000","HPHM":"车牌","JGSK":"2021-04-01 17:50:37.796","CDBH":"8","XSFX":"由南向北","XSFXDM":"3","KKMC":"海博道与安平路交口"},{"KKBH":"720891003000","HPHM":"津JWV825","JGSK":"2021-04-01 17:50:37.799","CDBH":"7","XSFX":"由南向北","XSFXDM":"3","KKMC":"海博道与安正路交口"},{"KKBH":"610271008","HPHM":"车牌","JGSK":"2021-04-01 17:50:37.801","CDBH":"2","XSFX":"由南向北","XSFXDM":"3","KKMC":"中新大道与航母主题公园支路交口"},{"KKBH":"7208910040000","HPHM":"津RSM338","JGSK":"2021-04-01 17:50:37.806","CDBH":"6","XSFX":"由西向东","XSFXDM":"2","KKMC":"海博道与安平路交口正向"},{"KKBH":"720861002000","HPHM":"鲁NM25Q5","JGSK":"2021-04-01 17:50:37.833","CDBH":"5","XSFX":"由西向东","XSFXDM":"2","KKMC":"海晨道与安正路交口"},{"KKBH":"7205710020000","HPHM":"豫P0398X","JGSK":"2021-04-01 17:50:37.898","CDBH":"6","XSFX":"由北向南","XSFXDM":"4","KKMC":"动漫东路与文二路交口正向"},{"KKBH":"720901003000","HPHM":"津AF33977","JGSK":"2021-04-01 17:50:37.923","CDBH":"1","XSFX":"由东向西","XSFXDM":"1","KKMC":"玉林道与安平路交口"},{"KKBH":"610256111","HPHM":"津JLF708","JGSK":"2021-04-01 17:50:37.926","CDBH":"7","XSFX":"由北向南","XSFXDM":"4","KKMC":"中天大道与和惠路交口"},{"KKBH":"6102610050000","HPHM":"津C73L50","JGSK":"2021-04-01 17:50:38.032","CDBH":"1","XSFX":"由东向西","XSFXDM":"1","KKMC":"中生大道与静湖西路（南侧）正向"},{"KKBH":"6071310030000","HPHM":"冀BQ801D","JGSK":"2021-04-01 17:50:38.076","CDBH":"2","XSFX":"由东向西","XSFXDM":"1","KKMC":"中央大道与海旭道交口正向"},{"KKBH":"610276124","HPHM":"津RXS582","JGSK":"2021-04-01 17:50:38.107","CDBH":"8","XSFX":"由南向北","XSFXDM":"3","KKMC":"中新大道与中生大道交口"},{"KKBH":"610271009","HPHM":"冀BK70U5","JGSK":"2021-04-01 17:50:38.117","CDBH":"8","XSFX":"由南向北","XSFXDM":"3","KKMC":"中新大道与泰七路交口"},{"KKBH":"610276125","HPHM":"津ADF1949","JGSK":"2021-04-01 17:50:38.14","CDBH":"7","XSFX":"由北向南","XSFXDM":"4","KKMC":"中新大道与和顺路交口"},{"KKBH":"610271009","HPHM":"津MA9012","JGSK":"2021-04-01 17:50:38.197","CDBH":"7","XSFX":"由南向北","XSFXDM":"3","KKMC":"中新大道与泰七路交口"},{"KKBH":"610256115","HPHM":"津A5R946","JGSK":"2021-04-01 17:50:38.207","CDBH":"10","XSFX":"由北向南","XSFXDM":"4","KKMC":"中天大道与中生大道交口"},{"KKBH":"7208710020000","HPHM":"津C2L222","JGSK":"2021-04-01 17:50:38.217","CDBH":"3","XSFX":"由西向东","XSFXDM":"2","KKMC":"安正路与芳菲路交口正向"},{"KKBH":"711","HPHM":"冀J6CJ33","JGSK":"2021-04-01 17:50:38.229","CDBH":"8","XSFX":"由北向南","XSFXDM":"4","KKMC":"不礼让行人中新大道与和旭路交口"},{"KKBH":"610276125","HPHM":"津A7T802","JGSK":"2021-04-01 17:50:38.285","CDBH":"5","XSFX":"由南向北","XSFXDM":"3","KKMC":"中新大道与和顺路交口"},{"KKBH":"610401004","HPHM":"津A2F215","JGSK":"2021-04-01 17:50:38.323","CDBH":"1","XSFX":"由东向西","XSFXDM":"1","KKMC":"和畅路与和风路交口"},{"KKBH":"720881002000","HPHM":"冀BM961B","JGSK":"2021-04-01 17:50:38.331","CDBH":"9","XSFX":"由南向北","XSFXDM":"3","KKMC":"海旭道与安正路交口"},{"KKBH":"610256114","HPHM":"津A0S615","JGSK":"2021-04-01 17:50:38.375","CDBH":"4","XSFX":"由南向北","XSFXDM":"3","KKMC":"中天大道与和旭路交口"},{"KKBH":"720891004000","HPHM":"津ADF5377","JGSK":"2021-04-01 17:50:38.382","CDBH":"5","XSFX":"由西向东","XSFXDM":"2","KKMC":"海博道与安平路交口"},{"KKBH":"610266118","HPHM":"津KKL825","JGSK":"2021-04-01 17:50:38.402","CDBH":"1","XSFX":"由东向西","XSFXDM":"1","KKMC":"中生大道与和畅路交口"},{"KKBH":"610251001","HPHM":"鲁N036PD","JGSK":"2021-04-01 17:50:38.433","CDBH":"2","XSFX":"由东向西","XSFXDM":"1","KKMC":"中天大道与和畅路交口"},{"KKBH":"7208210040000","HPHM":"车牌","JGSK":"2021-04-01 17:50:38.436","CDBH":"5","XSFX":"由北向南","XSFXDM":"4","KKMC":"动漫西路与动漫北路交口正向"},{"KKBH":"610256112","HPHM":"津C878C3","JGSK":"2021-04-01 17:50:38.437","CDBH":"10","XSFX":"由北向南","XSFXDM":"4","KKMC":"中天大道与中津大道交口"},{"KKBH":"610271008","HPHM":"车牌","JGSK":"2021-04-01 17:50:38.44","CDBH":"1","XSFX":"由南向北","XSFXDM":"3","KKMC":"中新大道与航母主题公园支路交口"},{"KKBH":"610271008","HPHM":"冀B6KT39","JGSK":"2021-04-01 17:50:38.484","CDBH":"2","XSFX":"由南向北","XSFXDM":"3","KKMC":"中新大道与航母主题公园支路交口"},{"KKBH":"610276124","HPHM":"津RMF809","JGSK":"2021-04-01 17:50:38.491","CDBH":"11","XSFX":"由北向南","XSFXDM":"4","KKMC":"中新大道与中生大道交口"},{"KKBH":"610256115","HPHM":"津CEM666","JGSK":"2021-04-01 17:50:38.499","CDBH":"3","XSFX":"由东向西","XSFXDM":"1","KKMC":"中天大道与中生大道交口"},{"KKBH":"7208810020000","HPHM":"津J81219","JGSK":"2021-04-01 17:50:38.538","CDBH":"9","XSFX":"由南向北","XSFXDM":"3","KKMC":"海旭道与安正路交口正向"},{"KKBH":"610271008","HPHM":"车牌","JGSK":"2021-04-01 17:50:38.55","CDBH":"4","XSFX":"由北向南","XSFXDM":"4","KKMC":"中新大道与航母主题公园支路交口"},{"KKBH":"720871002000","HPHM":"晋LEJ993","JGSK":"2021-04-01 17:50:38.602","CDBH":"8","XSFX":"由北向南","XSFXDM":"4","KKMC":"安正路与芳菲路交口"},{"KKBH":"7208910030000","HPHM":"车牌","JGSK":"2021-04-01 17:50:38.618","CDBH":"9","XSFX":"由南向北","XSFXDM":"3","KKMC":"海博道与安正路交口正向"},{"KKBH":"610271010","HPHM":"津GJZ925","JGSK":"2021-04-01 17:50:38.662","CDBH":"4","XSFX":"由南向北","XSFXDM":"3","KKMC":"中新大道与华五路交口"},{"KKBH":"720881002000","HPHM":"吉EDR822","JGSK":"2021-04-01 17:50:38.683","CDBH":"13","XSFX":"由北向南","XSFXDM":"4","KKMC":"海旭道与安正路交口"},{"KKBH":"610276125","HPHM":"津C85C82","JGSK":"2021-04-01 17:50:38.685","CDBH":"1","XSFX":"由东向西","XSFXDM":"1","KKMC":"中新大道与和顺路交口"},{"KKBH":"720891004000","HPHM":"鲁NK85Z1","JGSK":"2021-04-01 17:50:38.779","CDBH":"4","XSFX":"由西向东","XSFXDM":"2","KKMC":"海博道与安平路交口"},{"KKBH":"610256111","HPHM":"鲁M7533Z","JGSK":"2021-04-01 17:50:38.784","CDBH":"7","XSFX":"由北向南","XSFXDM":"4","KKMC":"中天大道与和惠路交口"},{"KKBH":"610276126","HPHM":"津A2K688","JGSK":"2021-04-01 17:50:38.839","CDBH":"7","XSFX":"由北向南","XSFXDM":"4","KKMC":"中新大道与和意路交口"},{"KKBH":"6102610030000","HPHM":"豫JXE287","JGSK":"2021-04-01 17:50:38.867","CDBH":"8","XSFX":"由北向南","XSFXDM":"4","KKMC":"中生大道与静湖南路交口正向"},{"KKBH":"610271009","HPHM":"津RMN121","JGSK":"2021-04-01 17:50:38.881","CDBH":"7","XSFX":"由南向北","XSFXDM":"3","KKMC":"中新大道与泰七路交口"},{"KKBH":"610256112","HPHM":"津C67S45","JGSK":"2021-04-01 17:50:38.918","CDBH":"2","XSFX":"由东向西","XSFXDM":"1","KKMC":"中天大道与中津大道交口"},{"KKBH":"711","HPHM":"津A09892D","JGSK":"2021-04-01 17:50:38.951","CDBH":"7","XSFX":"由北向南","XSFXDM":"4","KKMC":"不礼让行人中新大道与和旭路交口"},{"KKBH":"610276125","HPHM":"鲁DN716Z","JGSK":"2021-04-01 17:50:38.985","CDBH":"4","XSFX":"由南向北","XSFXDM":"3","KKMC":"中新大道与和顺路交口"},{"KKBH":"720891003000","HPHM":"鲁NB30G8","JGSK":"2021-04-01 17:50:38.997","CDBH":"8","XSFX":"由南向北","XSFXDM":"3","KKMC":"海博道与安正路交口"},{"KKBH":"610256115","HPHM":"津JNN108","JGSK":"2021-04-01 17:50:39.039","CDBH":"3","XSFX":"由东向西","XSFXDM":"1","KKMC":"中天大道与中生大道交口"},{"KKBH":"610256115","HPHM":"津ADQ3531","JGSK":"2021-04-01 17:50:39.085","CDBH":"6","XSFX":"由西向东","XSFXDM":"2","KKMC":"中天大道与中生大道交口"},{"KKBH":"610276125","HPHM":"津KPE108","JGSK":"2021-04-01 17:50:39.1","CDBH":"8","XSFX":"由北向南","XSFXDM":"4","KKMC":"中新大道与和顺路交口"},{"KKBH":"610256113","HPHM":"津D91418","JGSK":"2021-04-01 17:50:39.108","CDBH":"5","XSFX":"由南向北","XSFXDM":"3","KKMC":"中天大道与和风路交口"},{"KKBH":"610256116","HPHM":"鲁NE008Z","JGSK":"2021-04-01 17:50:39.117","CDBH":"6","XSFX":"由西向东","XSFXDM":"2","KKMC":"中天大道与和顺路交口"},{"KKBH":"610391007","HPHM":"冀BZ900N","JGSK":"2021-04-01 17:50:39.131","CDBH":"4","XSFX":"由西向东","XSFXDM":"2","KKMC":"和韵路与和风路交口"},{"KKBH":"610391008","HPHM":"鲁A8E7R6","JGSK":"2021-04-01 17:50:39.137","CDBH":"4","XSFX":"由西向东","XSFXDM":"2","KKMC":"和韵路与和旭路交口"},{"KKBH":"720891003000","HPHM":"车牌","JGSK":"2021-04-01 17:50:39.139","CDBH":"6","XSFX":"由西向东","XSFXDM":"2","KKMC":"海博道与安正路交口"},{"KKBH":"720891004000","HPHM":"车牌","JGSK":"2021-04-01 17:50:39.154","CDBH":"8","XSFX":"由南向北","XSFXDM":"3","KKMC":"海博道与安平路交口"},{"KKBH":"610256111","HPHM":"津FCC030","JGSK":"2021-04-01 17:50:39.205","CDBH":"8","XSFX":"由北向南","XSFXDM":"4","KKMC":"中天大道与和惠路交口"},{"KKBH":"610276126","HPHM":"津ADE1966","JGSK":"2021-04-01 17:50:39.223","CDBH":"2","XSFX":"由东向西","XSFXDM":"1","KKMC":"中新大道与和意路交口"},{"KKBH":"7205710040000","HPHM":"皖BSY551","JGSK":"2021-04-01 17:50:39.245","CDBH":"4","XSFX":"由西向东","XSFXDM":"2","KKMC":"动漫东路与动漫中路交口正向"},{"KKBH":"7208810020000","HPHM":"津NSZ358","JGSK":"2021-04-01 17:50:39.333","CDBH":"12","XSFX":"由北向南","XSFXDM":"4","KKMC":"海旭道与安正路交口正向"},{"KKBH":"720871002000","HPHM":"冀B8U1Y9","JGSK":"2021-04-01 17:50:39.405","CDBH":"5","XSFX":"由南向北","XSFXDM":"3","KKMC":"安正路与芳菲路交口"},{"KKBH":"720861002000","HPHM":"鲁M4T090","JGSK":"2021-04-01 17:50:39.435","CDBH":"4","XSFX":"由西向东","XSFXDM":"2","KKMC":"海晨道与安正路交口"},{"KKBH":"610271009","HPHM":"冀B8YX10","JGSK":"2021-04-01 17:50:39.466","CDBH":"8","XSFX":"由南向北","XSFXDM":"3","KKMC":"中新大道与泰七路交口"},{"KKBH":"6071310030000","HPHM":"津ADG7698","JGSK":"2021-04-01 17:50:39.496","CDBH":"2","XSFX":"由东向西","XSFXDM":"1","KKMC":"中央大道与海旭道交口正向"},{"KKBH":"610271008","HPHM":"车牌","JGSK":"2021-04-01 17:50:39.511","CDBH":"5","XSFX":"由北向南","XSFXDM":"4","KKMC":"中新大道与航母主题公园支路交口"},{"KKBH":"610256115","HPHM":"津DYR576","JGSK":"2021-04-01 17:50:39.613","CDBH":"1","XSFX":"由东向西","XSFXDM":"1","KKMC":"中天大道与中生大道交口"},{"KKBH":"7205710040000","HPHM":"津ADQ2888","JGSK":"2021-04-01 17:50:39.616","CDBH":"1","XSFX":"由东向西","XSFXDM":"1","KKMC":"动漫东路与动漫中路交口正向"},{"KKBH":"7208910030000","HPHM":"冀BU713T","JGSK":"2021-04-01 17:50:39.635","CDBH":"9","XSFX":"由南向北","XSFXDM":"3","KKMC":"海博道与安正路交口正向"},{"KKBH":"720891003000","HPHM":"冀B3G2Z8","JGSK":"2021-04-01 17:50:39.642","CDBH":"7","XSFX":"由南向北","XSFXDM":"3","KKMC":"海博道与安正路交口"},{"KKBH":"720891003000","HPHM":"车牌","JGSK":"2021-04-01 17:50:39.664","CDBH":"1","XSFX":"由东向西","XSFXDM":"1","KKMC":"海博道与安正路交口"},{"KKBH":"610401005","HPHM":"鲁A0P5T9","JGSK":"2021-04-01 17:50:39.676","CDBH":"11","XSFX":"由北向南","XSFXDM":"4","KKMC":"和畅路与和顺路交口"},{"KKBH":"720891004000","HPHM":"车牌","JGSK":"2021-04-01 17:50:39.718","CDBH":"9","XSFX":"由南向北","XSFXDM":"3","KKMC":"海博道与安平路交口"},{"KKBH":"610256113","HPHM":"津A3R523","JGSK":"2021-04-01 17:50:39.744","CDBH":"5","XSFX":"由南向北","XSFXDM":"3","KKMC":"中天大道与和风路交口"},{"KKBH":"610391007","HPHM":"津HGV927","JGSK":"2021-04-01 17:50:39.752","CDBH":"6","XSFX":"由西向东","XSFXDM":"2","KKMC":"和韵路与和风路交口"},{"KKBH":"610256113","HPHM":"津C01V11","JGSK":"2021-04-01 17:50:39.815","CDBH":"1","XSFX":"由西向东","XSFXDM":"2","KKMC":"中天大道与和风路交口"},{"KKBH":"610401004","HPHM":"冀B13BQ8","JGSK":"2021-04-01 17:50:39.817","CDBH":"2","XSFX":"由东向西","XSFXDM":"1","KKMC":"和畅路与和风路交口"},{"KKBH":"610271008","HPHM":"津KC2079","JGSK":"2021-04-01 17:50:39.828","CDBH":"4","XSFX":"由北向南","XSFXDM":"4","KKMC":"中新大道与航母主题公园支路交口"},{"KKBH":"610256114","HPHM":"津JVC699","JGSK":"2021-04-01 17:50:39.838","CDBH":"4","XSFX":"由南向北","XSFXDM":"3","KKMC":"中天大道与和旭路交口"},{"KKBH":"610256112","HPHM":"车牌","JGSK":"2021-04-01 17:50:39.873","CDBH":"10","XSFX":"由北向南","XSFXDM":"4","KKMC":"中天大道与中津大道交口"},{"KKBH":"610256114","HPHM":"津AD45222","JGSK":"2021-04-01 17:50:39.914","CDBH":"8","XSFX":"由北向南","XSFXDM":"4","KKMC":"中天大道与和旭路交口"},{"KKBH":"610391007","HPHM":"冀J0G8Z2","JGSK":"2021-04-01 17:50:39.932","CDBH":"8","XSFX":"由南向北","XSFXDM":"3","KKMC":"和韵路与和风路交口"},{"KKBH":"720881002000","HPHM":"津E14302","JGSK":"2021-04-01 17:50:39.963","CDBH":"8","XSFX":"由西向东","XSFXDM":"2","KKMC":"海旭道与安正路交口"},{"KKBH":"610271009","HPHM":"津AYR517","JGSK":"2021-04-01 17:50:39.963","CDBH":"8","XSFX":"由南向北","XSFXDM":"3","KKMC":"中新大道与泰七路交口"},{"KKBH":"610256115","HPHM":"津QD6119","JGSK":"2021-04-01 17:50:39.966","CDBH":"12","XSFX":"由北向南","XSFXDM":"4","KKMC":"中天大道与中生大道交口"},{"KKBH":"610401005","HPHM":"冀AT899G","JGSK":"2021-04-01 17:50:39.992","CDBH":"10","XSFX":"由北向南","XSFXDM":"4","KKMC":"和畅路与和顺路交口"},{"KKBH":"6071310030000","HPHM":"津AD10767","JGSK":"2021-04-01 17:50:40.02","CDBH":"3","XSFX":"由东向西","XSFXDM":"1","KKMC":"中央大道与海旭道交口正向"},{"KKBH":"610251002","HPHM":"津HN6755","JGSK":"2021-04-01 17:50:40.038","CDBH":"8","XSFX":"由南向北","XSFXDM":"3","KKMC":"中天大道与和睦路交口"},{"KKBH":"6102610030000","HPHM":"津AH7906","JGSK":"2021-04-01 17:50:40.042","CDBH":"2","XSFX":"由东向西","XSFXDM":"1","KKMC":"中生大道与静湖南路交口正向"},{"KKBH":"610256111","HPHM":"粤GFX829","JGSK":"2021-04-01 17:50:40.065","CDBH":"8","XSFX":"由北向南","XSFXDM":"4","KKMC":"中天大道与和惠路交口"},{"KKBH":"610271008","HPHM":"辽G33B39","JGSK":"2021-04-01 17:50:40.147","CDBH":"5","XSFX":"由北向南","XSFXDM":"4","KKMC":"中新大道与航母主题公园支路交口"},{"KKBH":"720871002000","HPHM":"津A2S772","JGSK":"2021-04-01 17:50:40.204","CDBH":"6","XSFX":"由南向北","XSFXDM":"3","KKMC":"安正路与芳菲路交口"},{"KKBH":"610401004","HPHM":"津KHT161","JGSK":"2021-04-01 17:50:40.228","CDBH":"8","XSFX":"由南向北","XSFXDM":"3","KKMC":"和畅路与和风路交口"},{"KKBH":"7208810050000","HPHM":"津AD16844","JGSK":"2021-04-01 17:50:40.241","CDBH":"9","XSFX":"由北向南","XSFXDM":"4","KKMC":"海旭道与明盛路交口正向"},{"KKBH":"610266118","HPHM":"津AD17570","JGSK":"2021-04-01 17:50:40.26","CDBH":"2","XSFX":"由东向西","XSFXDM":"1","KKMC":"中生大道与和畅路交口"},{"KKBH":"610401005","HPHM":"津C799W3","JGSK":"2021-04-01 17:50:40.264","CDBH":"7","XSFX":"由南向北","XSFXDM":"3","KKMC":"和畅路与和顺路交口"},{"KKBH":"610276126","HPHM":"津A3F636","JGSK":"2021-04-01 17:50:40.268","CDBH":"8","XSFX":"由北向南","XSFXDM":"4","KKMC":"中新大道与和意路交口"},{"KKBH":"610256112","HPHM":"冀J6668U","JGSK":"2021-04-01 17:50:40.282","CDBH":"12","XSFX":"由北向南","XSFXDM":"4","KKMC":"中天大道与中津大道交口"},{"KKBH":"610256112","HPHM":"鲁GT8G19","JGSK":"2021-04-01 17:50:40.283","CDBH":"10","XSFX":"由北向南","XSFXDM":"4","KKMC":"中天大道与中津大道交口"},{"KKBH":"7208910040000","HPHM":"车牌","JGSK":"2021-04-01 17:50:40.316","CDBH":"6","XSFX":"由西向东","XSFXDM":"2","KKMC":"海博道与安平路交口正向"},{"KKBH":"720881005000","HPHM":"蒙A729CC","JGSK":"2021-04-01 17:50:40.318","CDBH":"2","XSFX":"由东向西","XSFXDM":"1","KKMC":"海旭道与明盛路交口"},{"KKBH":"728031002000","HPHM":"津JNN211","JGSK":"2021-04-01 17:50:40.337","CDBH":"3","XSFX":"由西向东","XSFXDM":"2","KKMC":"动漫中路与文一路交口"},{"KKBH":"7208710020000","HPHM":"吉A81RP0","JGSK":"2021-04-01 17:50:40.374","CDBH":"9","XSFX":"由北向南","XSFXDM":"4","KKMC":"安正路与芳菲路交口正向"},{"KKBH":"610256114","HPHM":"津AR9778","JGSK":"2021-04-01 17:50:40.397","CDBH":"6","XSFX":"由南向北","XSFXDM":"3","KKMC":"中天大道与和旭路交口"},{"KKBH":"610276124","HPHM":"津A0R545","JGSK":"2021-04-01 17:50:40.427","CDBH":"7","XSFX":"由南向北","XSFXDM":"3","KKMC":"中新大道与中生大道交口"},{"KKBH":"7208810020000","HPHM":"辽PQM275","JGSK":"2021-04-01 17:50:40.437","CDBH":"7","XSFX":"由西向东","XSFXDM":"2","KKMC":"海旭道与安正路交口正向"},{"KKBH":"7208710020000","HPHM":"津CY5726","JGSK":"2021-04-01 17:50:40.445","CDBH":"6","XSFX":"由南向北","XSFXDM":"3","KKMC":"安正路与芳菲路交口正向"},{"KKBH":"610261003000","HPHM":"豫JXE287","JGSK":"2021-04-01 17:50:40.504","CDBH":"17","XSFX":"由北向南","XSFXDM":"4","KKMC":"中生大道与静湖南路交口"},{"KKBH":"6071310030000","HPHM":"津MXY897","JGSK":"2021-04-01 17:50:40.526","CDBH":"1","XSFX":"由东向西","XSFXDM":"1","KKMC":"中央大道与海旭道交口正向"},{"KKBH":"720891006000","HPHM":"津B0S827","JGSK":"2021-04-01 17:50:40.546","CDBH":"3","XSFX":"由东向西","XSFXDM":"1","KKMC":"海博道与永盛路交口"},{"KKBH":"720881002000","HPHM":"辽A72QS6","JGSK":"2021-04-01 17:50:40.57","CDBH":"9","XSFX":"由南向北","XSFXDM":"3","KKMC":"海旭道与安正路交口"},{"KKBH":"7209010020000","HPHM":"京N56DJ7","JGSK":"2021-04-01 17:50:40.583","CDBH":"1","XSFX":"由东向西","XSFXDM":"1","KKMC":"玉林道与安正路交口正向"},{"KKBH":"610391007","HPHM":"鲁NM12S0","JGSK":"2021-04-01 17:50:40.638","CDBH":"1","XSFX":"由东向西","XSFXDM":"1","KKMC":"和韵路与和风路交口"},{"KKBH":"610276124","HPHM":"津A5X751","JGSK":"2021-04-01 17:50:40.657","CDBH":"10","XSFX":"由北向南","XSFXDM":"4","KKMC":"中新大道与中生大道交口"},{"KKBH":"7208810060000","HPHM":"车牌","JGSK":"2021-04-01 17:50:40.677","CDBH":"4","XSFX":"由南向北","XSFXDM":"3","KKMC":"海旭道与庄盛路交口正向"},{"KKBH":"610276124","HPHM":"津NAN987","JGSK":"2021-04-01 17:50:40.68","CDBH":"8","XSFX":"由南向北","XSFXDM":"3","KKMC":"中新大道与中生大道交口"},{"KKBH":"610256112","HPHM":"鄂AC30H2","JGSK":"2021-04-01 17:50:40.7","CDBH":"7","XSFX":"由南向北","XSFXDM":"3","KKMC":"中天大道与中津大道交口"},{"KKBH":"610256114","HPHM":"津AER223","JGSK":"2021-04-01 17:50:40.717","CDBH":"5","XSFX":"由南向北","XSFXDM":"3","KKMC":"中天大道与和旭路交口"},{"KKBH":"720891004000","HPHM":"车牌","JGSK":"2021-04-01 17:50:40.758","CDBH":"9","XSFX":"由南向北","XSFXDM":"3","KKMC":"海博道与安平路交口"},{"KKBH":"610271009","HPHM":"津K22868","JGSK":"2021-04-01 17:50:40.763","CDBH":"8","XSFX":"由南向北","XSFXDM":"3","KKMC":"中新大道与泰七路交口"},{"KKBH":"7400110020000","HPHM":"冀DJ231Q","JGSK":"2021-04-01 17:50:40.767","CDBH":"1","XSFX":"由东向西","XSFXDM":"1","KKMC":"静湖南路与华一路交口正向"},{"KKBH":"610276125","HPHM":"津JHX709","JGSK":"2021-04-01 17:50:40.779","CDBH":"7","XSFX":"由北向南","XSFXDM":"4","KKMC":"中新大道与和顺路交口"},{"KKBH":"720891009000","HPHM":"陕F3688P","JGSK":"2021-04-01 17:50:40.788","CDBH":"2","XSFX":"由西向东","XSFXDM":"2","KKMC":"海博道与弘通路交口"},{"KKBH":"610256112","HPHM":"津GV2380","JGSK":"2021-04-01 17:50:40.817","CDBH":"11","XSFX":"由北向南","XSFXDM":"4","KKMC":"中天大道与中津大道交口"},{"KKBH":"610256111","HPHM":"车牌","JGSK":"2021-04-01 17:50:40.869","CDBH":"2","XSFX":"由西向东","XSFXDM":"2","KKMC":"中天大道与和惠路交口"},{"KKBH":"7208610020000","HPHM":"辽B6K99S","JGSK":"2021-04-01 17:50:40.882","CDBH":"4","XSFX":"由西向东","XSFXDM":"2","KKMC":"海晨道与安正路交口正向"},{"KKBH":"610256112","HPHM":"津FAR575","JGSK":"2021-04-01 17:50:40.92","CDBH":"8","XSFX":"由南向北","XSFXDM":"3","KKMC":"中天大道与中津大道交口"},{"KKBH":"7208710020000","HPHM":"津NMM315","JGSK":"2021-04-01 17:50:40.997","CDBH":"5","XSFX":"由南向北","XSFXDM":"3","KKMC":"安正路与芳菲路交口正向"},{"KKBH":"7208710020000","HPHM":"冀TN3X35","JGSK":"2021-04-01 17:50:41.039","CDBH":"3","XSFX":"由西向东","XSFXDM":"2","KKMC":"安正路与芳菲路交口正向"},{"KKBH":"7208810020000","HPHM":"津JJP698","JGSK":"2021-04-01 17:50:41.042","CDBH":"10","XSFX":"由南向北","XSFXDM":"3","KKMC":"海旭道与安正路交口正向"},{"KKBH":"720881002000","HPHM":"蒙A071MF","JGSK":"2021-04-01 17:50:41.09","CDBH":"7","XSFX":"由西向东","XSFXDM":"2","KKMC":"海旭道与安正路交口"},{"KKBH":"7205410020000","HPHM":"蒙DA650H","JGSK":"2021-04-01 17:50:41.119","CDBH":"4","XSFX":"由西向东","XSFXDM":"2","KKMC":"动漫环路西与动漫中路交口正向"},{"KKBH":"610276125","HPHM":"冀BD78V8","JGSK":"2021-04-01 17:50:41.15","CDBH":"8","XSFX":"由北向南","XSFXDM":"4","KKMC":"中新大道与和顺路交口"},{"KKBH":"7208810020000","HPHM":"津A17L33","JGSK":"2021-04-01 17:50:41.152","CDBH":"4","XSFX":"由东向西","XSFXDM":"1","KKMC":"海旭道与安正路交口正向"},{"KKBH":"610256113","HPHM":"津RGA391","JGSK":"2021-04-01 17:50:41.177","CDBH":"4","XSFX":"由南向北","XSFXDM":"3","KKMC":"中天大道与和风路交口"},{"KKBH":"720891004000","HPHM":"津C89D96","JGSK":"2021-04-01 17:50:41.184","CDBH":"5","XSFX":"由西向东","XSFXDM":"2","KKMC":"海博道与安平路交口"},{"KKBH":"610256116","HPHM":"津RLN892","JGSK":"2021-04-01 17:50:41.199","CDBH":"6","XSFX":"由西向东","XSFXDM":"2","KKMC":"中天大道与和顺路交口"},{"KKBH":"610326142000","HPHM":"冀DZN353","JGSK":"2021-04-01 17:50:41.213","CDBH":"4","XSFX":"由西向东","XSFXDM":"2","KKMC":"中成大道与泰七路交口"},{"KKBH":"7205410020000","HPHM":"津D95613","JGSK":"2021-04-01 17:50:41.215","CDBH":"3","XSFX":"由西向东","XSFXDM":"2","KKMC":"动漫环路西与动漫中路交口正向"},{"KKBH":"610276124","HPHM":"津A09881D","JGSK":"2021-04-01 17:50:41.228","CDBH":"8","XSFX":"由南向北","XSFXDM":"3","KKMC":"中新大道与中生大道交口"},{"KKBH":"610271009","HPHM":"津RMN121","JGSK":"2021-04-01 17:50:41.249","CDBH":"7","XSFX":"由南向北","XSFXDM":"3","KKMC":"中新大道与泰七路交口"},{"KKBH":"610256115","HPHM":"津AF07582","JGSK":"2021-04-01 17:50:41.252","CDBH":"12","XSFX":"由北向南","XSFXDM":"4","KKMC":"中天大道与中生大道交口"},{"KKBH":"7208610030000","HPHM":"津RHG127","JGSK":"2021-04-01 17:50:41.368","CDBH":"5","XSFX":"由西向东","XSFXDM":"2","KKMC":"海晨道与安明路交口正向"},{"KKBH":"7208910030000","HPHM":"陕A9J88R","JGSK":"2021-04-01 17:50:41.377","CDBH":"4","XSFX":"由西向东","XSFXDM":"2","KKMC":"海博道与安正路交口正向"},{"KKBH":"610276125","HPHM":"津RQE660","JGSK":"2021-04-01 17:50:41.419","CDBH":"8","XSFX":"由北向南","XSFXDM":"4","KKMC":"中新大道与和顺路交口"},{"KKBH":"610256115","HPHM":"津MJ5903","JGSK":"2021-04-01 17:50:41.48","CDBH":"5","XSFX":"由西向东","XSFXDM":"2","KKMC":"中天大道与中生大道交口"},{"KKBH":"610256115","HPHM":"津RKW261","JGSK":"2021-04-01 17:50:41.485","CDBH":"11","XSFX":"由北向南","XSFXDM":"4","KKMC":"中天大道与中生大道交口"},{"KKBH":"7208610030000","HPHM":"车牌","JGSK":"2021-04-01 17:50:41.535","CDBH":"8","XSFX":"由南向北","XSFXDM":"3","KKMC":"海晨道与安明路交口正向"},{"KKBH":"610276125","HPHM":"津GN0269","JGSK":"2021-04-01 17:50:41.545","CDBH":"4","XSFX":"由南向北","XSFXDM":"3","KKMC":"中新大道与和顺路交口"},{"KKBH":"610271009","HPHM":"冀B8YX10","JGSK":"2021-04-01 17:50:41.564","CDBH":"8","XSFX":"由南向北","XSFXDM":"3","KKMC":"中新大道与泰七路交口"},{"KKBH":"610276124","HPHM":"津GNN676","JGSK":"2021-04-01 17:50:41.617","CDBH":"11","XSFX":"由北向南","XSFXDM":"4","KKMC":"中新大道与中生大道交口"},{"KKBH":"610256113","HPHM":"津D91418","JGSK":"2021-04-01 17:50:41.663","CDBH":"5","XSFX":"由南向北","XSFXDM":"3","KKMC":"中天大道与和风路交口"},{"KKBH":"711","HPHM":"津MYH736","JGSK":"2021-04-01 17:50:41.673","CDBH":"8","XSFX":"由北向南","XSFXDM":"4","KKMC":"不礼让行人中新大道与和旭路交口"},{"KKBH":"7208810060000","HPHM":"车牌","JGSK":"2021-04-01 17:50:41.698","CDBH":"4","XSFX":"由南向北","XSFXDM":"3","KKMC":"海旭道与庄盛路交口正向"},{"KKBH":"610276125","HPHM":"津NNY255","JGSK":"2021-04-01 17:50:41.709","CDBH":"5","XSFX":"由南向北","XSFXDM":"3","KKMC":"中新大道与和顺路交口"},{"KKBH":"7208610030000","HPHM":"豫PG6C96","JGSK":"2021-04-01 17:50:41.71","CDBH":"10","XSFX":"由北向南","XSFXDM":"4","KKMC":"海晨道与安明路交口正向"},{"KKBH":"720881002000","HPHM":"晋C9273K","JGSK":"2021-04-01 17:50:41.725","CDBH":"12","XSFX":"由北向南","XSFXDM":"4","KKMC":"海旭道与安正路交口"},{"KKBH":"720891004000","HPHM":"鲁R8M71B","JGSK":"2021-04-01 17:50:41.744","CDBH":"4","XSFX":"由西向东","XSFXDM":"2","KKMC":"海博道与安平路交口"},{"KKBH":"610271008","HPHM":"车牌","JGSK":"2021-04-01 17:50:41.828","CDBH":"5","XSFX":"由北向南","XSFXDM":"4","KKMC":"中新大道与航母主题公园支路交口"},{"KKBH":"610276125","HPHM":"津KWN339","JGSK":"2021-04-01 17:50:41.968","CDBH":"1","XSFX":"由东向西","XSFXDM":"1","KKMC":"中新大道与和顺路交口"},{"KKBH":"720891004000","HPHM":"津RSM338","JGSK":"2021-04-01 17:50:41.983","CDBH":"5","XSFX":"由西向东","XSFXDM":"2","KKMC":"海博道与安平路交口"},{"KKBH":"610391007","HPHM":"津A0J682","JGSK":"2021-04-01 17:50:41.989","CDBH":"1","XSFX":"由东向西","XSFXDM":"1","KKMC":"和韵路与和风路交口"},{"KKBH":"610266117","HPHM":"蒙ACP988","JGSK":"2021-04-01 17:50:42.017","CDBH":"5","XSFX":"由西向东","XSFXDM":"2","KKMC":"中生大道与和韵路交口"},{"KKBH":"610286127","HPHM":"津HFV666","JGSK":"2021-04-01 17:50:42.022","CDBH":"7","XSFX":"由南向北","XSFXDM":"3","KKMC":"中津大道与和畅路交口"},{"KKBH":"6071310030000","HPHM":"津HFE279","JGSK":"2021-04-01 17:50:42.029","CDBH":"1","XSFX":"由东向西","XSFXDM":"1","KKMC":"中央大道与海旭道交口正向"},{"KKBH":"610271009","HPHM":"津GYX503","JGSK":"2021-04-01 17:50:42.045","CDBH":"8","XSFX":"由南向北","XSFXDM":"3","KKMC":"中新大道与泰七路交口"},{"KKBH":"610271009","HPHM":"冀B5U5F9","JGSK":"2021-04-01 17:50:42.046","CDBH":"7","XSFX":"由南向北","XSFXDM":"3","KKMC":"中新大道与泰七路交口"},{"KKBH":"610401004","HPHM":"津FQJ519","JGSK":"2021-04-01 17:50:42.057","CDBH":"3","XSFX":"由东向西","XSFXDM":"1","KKMC":"和畅路与和风路交口"},{"KKBH":"610256115","HPHM":"津RPW257","JGSK":"2021-04-01 17:50:42.11","CDBH":"1","XSFX":"由东向西","XSFXDM":"1","KKMC":"中天大道与中生大道交口"},{"KKBH":"610401004","HPHM":"黑K6006B","JGSK":"2021-04-01 17:50:42.113","CDBH":"4","XSFX":"由西向东","XSFXDM":"2","KKMC":"和畅路与和风路交口"},{"KKBH":"610326142000","HPHM":"津AP2651","JGSK":"2021-04-01 17:50:42.163","CDBH":"14","XSFX":"由北向南","XSFXDM":"4","KKMC":"中成大道与泰七路交口"},{"KKBH":"711","HPHM":"吉BNE816","JGSK":"2021-04-01 17:50:42.178","CDBH":"5","XSFX":"由南向北","XSFXDM":"3","KKMC":"不礼让行人中新大道与和旭路交口"},{"KKBH":"610256112","HPHM":"津A9L629","JGSK":"2021-04-01 17:50:42.199","CDBH":"10","XSFX":"由北向南","XSFXDM":"4","KKMC":"中天大道与中津大道交口"},{"KKBH":"7208910030000","HPHM":"车牌","JGSK":"2021-04-01 17:50:42.255","CDBH":"9","XSFX":"由南向北","XSFXDM":"3","KKMC":"海博道与安正路交口正向"},{"KKBH":"7205410040000","HPHM":"车牌","JGSK":"2021-04-01 17:50:42.291","CDBH":"4","XSFX":"由西向东","XSFXDM":"2","KKMC":"动漫环路东与动漫中路交口正向"},{"KKBH":"610256111","HPHM":"津JLF708","JGSK":"2021-04-01 17:50:42.305","CDBH":"7","XSFX":"由北向南","XSFXDM":"4","KKMC":"中天大道与和惠路交口"},{"KKBH":"7208910040000","HPHM":"车牌","JGSK":"2021-04-01 17:50:42.338","CDBH":"4","XSFX":"由西向东","XSFXDM":"2","KKMC":"海博道与安平路交口正向"},{"KKBH":"610256113","HPHM":"冀B8VG52","JGSK":"2021-04-01 17:50:42.387","CDBH":"5","XSFX":"由南向北","XSFXDM":"3","KKMC":"中天大道与和风路交口"},{"KKBH":"610276125","HPHM":"津C707G3","JGSK":"2021-04-01 17:50:42.425","CDBH":"5","XSFX":"由南向北","XSFXDM":"3","KKMC":"中新大道与和顺路交口"},{"KKBH":"610266117","HPHM":"冀J1X096","JGSK":"2021-04-01 17:50:42.426","CDBH":"7","XSFX":"由南向北","XSFXDM":"3","KKMC":"中生大道与和韵路交口"},{"KKBH":"720871002000","HPHM":"津GLZ395","JGSK":"2021-04-01 17:50:42.448","CDBH":"6","XSFX":"由南向北","XSFXDM":"3","KKMC":"安正路与芳菲路交口"},{"KKBH":"6071310030000","HPHM":"津CBC688","JGSK":"2021-04-01 17:50:42.508","CDBH":"3","XSFX":"由东向西","XSFXDM":"1","KKMC":"中央大道与海旭道交口正向"},{"KKBH":"720861003000","HPHM":"冀R826D0","JGSK":"2021-04-01 17:50:42.512","CDBH":"10","XSFX":"由北向南","XSFXDM":"4","KKMC":"海晨道与安明路交口"},{"KKBH":"610256115","HPHM":"津DWZ522","JGSK":"2021-04-01 17:50:42.525","CDBH":"12","XSFX":"由北向南","XSFXDM":"4","KKMC":"中天大道与中生大道交口"},{"KKBH":"610401005","HPHM":"津RTT707","JGSK":"2021-04-01 17:50:42.556","CDBH":"7","XSFX":"由南向北","XSFXDM":"3","KKMC":"和畅路与和顺路交口"},{"KKBH":"6102610030000","HPHM":"鲁A8A13U","JGSK":"2021-04-01 17:50:42.564","CDBH":"1","XSFX":"由东向西","XSFXDM":"1","KKMC":"中生大道与静湖南路交口正向"},{"KKBH":"610271010","HPHM":"津NWV108","JGSK":"2021-04-01 17:50:42.581","CDBH":"8","XSFX":"由北向南","XSFXDM":"4","KKMC":"中新大道与华五路交口"},{"KKBH":"7205710010000","HPHM":"车牌","JGSK":"2021-04-01 17:50:42.628","CDBH":"6","XSFX":"由北向南","XSFXDM":"4","KKMC":"动漫东路与文一路交口正向"},{"KKBH":"610271008","HPHM":"津A1C783","JGSK":"2021-04-01 17:50:42.634","CDBH":"4","XSFX":"由北向南","XSFXDM":"4","KKMC":"中新大道与航母主题公园支路交口"},{"KKBH":"7208610030000","HPHM":"津K55919","JGSK":"2021-04-01 17:50:42.652","CDBH":"7","XSFX":"由南向北","XSFXDM":"3","KKMC":"海晨道与安明路交口正向"},{"KKBH":"610256115","HPHM":"冀B5P44K","JGSK":"2021-04-01 17:50:42.686","CDBH":"5","XSFX":"由西向东","XSFXDM":"2","KKMC":"中天大道与中生大道交口"},{"KKBH":"720891004000","HPHM":"车牌","JGSK":"2021-04-01 17:50:42.761","CDBH":"7","XSFX":"由南向北","XSFXDM":"3","KKMC":"海博道与安平路交口"},{"KKBH":"7208810020000","HPHM":"津KL9515","JGSK":"2021-04-01 17:50:42.768","CDBH":"4","XSFX":"由东向西","XSFXDM":"1","KKMC":"海旭道与安正路交口正向"},{"KKBH":"711","HPHM":"冀A25JQ3","JGSK":"2021-04-01 17:50:42.795","CDBH":"7","XSFX":"由北向南","XSFXDM":"4","KKMC":"不礼让行人中新大道与和旭路交口"},{"KKBH":"610276126","HPHM":"津ADE1966","JGSK":"2021-04-01 17:50:42.834","CDBH":"2","XSFX":"由东向西","XSFXDM":"1","KKMC":"中新大道与和意路交口"},{"KKBH":"720891004000","HPHM":"车牌","JGSK":"2021-04-01 17:50:42.84","CDBH":"9","XSFX":"由南向北","XSFXDM":"3","KKMC":"海博道与安平路交口"},{"KKBH":"7205410020000","HPHM":"津RES992","JGSK":"2021-04-01 17:50:42.847","CDBH":"1","XSFX":"由东向西","XSFXDM":"1","KKMC":"动漫环路西与动漫中路交口正向"},{"KKBH":"610256114","HPHM":"鲁MY633H","JGSK":"2021-04-01 17:50:42.875","CDBH":"7","XSFX":"由北向南","XSFXDM":"4","KKMC":"中天大道与和旭路交口"},{"KKBH":"610266117","HPHM":"津HYL218","JGSK":"2021-04-01 17:50:42.886","CDBH":"6","XSFX":"由西向东","XSFXDM":"2","KKMC":"中生大道与和韵路交口"},{"KKBH":"610271008","HPHM":"津B1Y309","JGSK":"2021-04-01 17:50:42.889","CDBH":"2","XSFX":"由南向北","XSFXDM":"3","KKMC":"中新大道与航母主题公园支路交口"},{"KKBH":"610391008","HPHM":"津C8S799","JGSK":"2021-04-01 17:50:42.961","CDBH":"4","XSFX":"由西向东","XSFXDM":"2","KKMC":"和韵路与和旭路交口"},{"KKBH":"610266117","HPHM":"冀CZM029","JGSK":"2021-04-01 17:50:42.978","CDBH":"10","XSFX":"由北向南","XSFXDM":"4","KKMC":"中生大道与和韵路交口"},{"KKBH":"7208910030000","HPHM":"辽BH3J66","JGSK":"2021-04-01 17:50:43.078","CDBH":"6","XSFX":"由西向东","XSFXDM":"2","KKMC":"海博道与安正路交口正向"},{"KKBH":"720891004000","HPHM":"车牌","JGSK":"2021-04-01 17:50:43.079","CDBH":"8","XSFX":"由南向北","XSFXDM":"3","KKMC":"海博道与安平路交口"},{"KKBH":"720891003000","HPHM":"鲁UYT625","JGSK":"2021-04-01 17:50:43.084","CDBH":"9","XSFX":"由南向北","XSFXDM":"3","KKMC":"海博道与安正路交口"},{"KKBH":"610391007","HPHM":"冀BZ900N","JGSK":"2021-04-01 17:50:43.112","CDBH":"4","XSFX":"由西向东","XSFXDM":"2","KKMC":"和韵路与和风路交口"},{"KKBH":"7208810020000","HPHM":"津A5V393","JGSK":"2021-04-01 17:50:43.114","CDBH":"5","XSFX":"由西向东","XSFXDM":"2","KKMC":"海旭道与安正路交口正向"},{"KKBH":"740011002000","HPHM":"冀DJ231Q","JGSK":"2021-04-01 17:50:43.122","CDBH":"10","XSFX":"由东向西","XSFXDM":"1","KKMC":"静湖南路与华一路交口"},{"KKBH":"610391006","HPHM":"辽NGM189","JGSK":"2021-04-01 17:50:43.131","CDBH":"5","XSFX":"由西向东","XSFXDM":"2","KKMC":"和韵路与和意路交口"},{"KKBH":"7208710020000","HPHM":"晋A025HY","JGSK":"2021-04-01 17:50:43.144","CDBH":"6","XSFX":"由南向北","XSFXDM":"3","KKMC":"安正路与芳菲路交口正向"},{"KKBH":"7280310020000","HPHM":"津A6W123","JGSK":"2021-04-01 17:50:43.162","CDBH":"7","XSFX":"由北向南","XSFXDM":"4","KKMC":"动漫中路与文一路交口正向"},{"KKBH":"610271009","HPHM":"津K22868","JGSK":"2021-04-01 17:50:43.162","CDBH":"8","XSFX":"由南向北","XSFXDM":"3","KKMC":"中新大道与泰七路交口"},{"KKBH":"610401004","HPHM":"津A2F215","JGSK":"2021-04-01 17:50:43.177","CDBH":"1","XSFX":"由东向西","XSFXDM":"1","KKMC":"和畅路与和风路交口"},{"KKBH":"6071310030000","HPHM":"津MPV166","JGSK":"2021-04-01 17:50:43.188","CDBH":"2","XSFX":"由东向西","XSFXDM":"1","KKMC":"中央大道与海旭道交口正向"},{"KKBH":"610391008","HPHM":"车牌","JGSK":"2021-04-01 17:50:43.189","CDBH":"6","XSFX":"由西向东","XSFXDM":"2","KKMC":"和韵路与和旭路交口"},{"KKBH":"610256115","HPHM":"鲁BR75U2","JGSK":"2021-04-01 17:50:43.196","CDBH":"3","XSFX":"由东向西","XSFXDM":"1","KKMC":"中天大道与中生大道交口"},{"KKBH":"610276126","HPHM":"津AY1793","JGSK":"2021-04-01 17:50:43.232","CDBH":"5","XSFX":"由南向北","XSFXDM":"3","KKMC":"中新大道与和意路交口"},{"KKBH":"610276125","HPHM":"蒙A972FA","JGSK":"2021-04-01 17:50:43.344","CDBH":"8","XSFX":"由北向南","XSFXDM":"4","KKMC":"中新大道与和顺路交口"},{"KKBH":"610276124","HPHM":"冀BZ831U","JGSK":"2021-04-01 17:50:43.387","CDBH":"7","XSFX":"由南向北","XSFXDM":"3","KKMC":"中新大道与中生大道交口"},{"KKBH":"610256112","HPHM":"津GV2380","JGSK":"2021-04-01 17:50:43.402","CDBH":"11","XSFX":"由北向南","XSFXDM":"4","KKMC":"中天大道与中津大道交口"},{"KKBH":"610256115","HPHM":"皖P2G965","JGSK":"2021-04-01 17:50:43.406","CDBH":"11","XSFX":"由北向南","XSFXDM":"4","KKMC":"中天大道与中生大道交口"},{"KKBH":"610256114","HPHM":"车牌","JGSK":"2021-04-01 17:50:43.47","CDBH":"8","XSFX":"由北向南","XSFXDM":"4","KKMC":"中天大道与和旭路交口"},{"KKBH":"610276126","HPHM":"津KJQ717","JGSK":"2021-04-01 17:50:43.474","CDBH":"7","XSFX":"由北向南","XSFXDM":"4","KKMC":"中新大道与和意路交口"},{"KKBH":"610276124","HPHM":"鲁NM175F","JGSK":"2021-04-01 17:50:43.477","CDBH":"11","XSFX":"由北向南","XSFXDM":"4","KKMC":"中新大道与中生大道交口"},{"KKBH":"610276125","HPHM":"津RBN787","JGSK":"2021-04-01 17:50:43.507","CDBH":"7","XSFX":"由北向南","XSFXDM":"4","KKMC":"中新大道与和顺路交口"},{"KKBH":"610271010","HPHM":"津GJZ925","JGSK":"2021-04-01 17:50:43.581","CDBH":"4","XSFX":"由南向北","XSFXDM":"3","KKMC":"中新大道与华五路交口"},{"KKBH":"610391008","HPHM":"津RQT999","JGSK":"2021-04-01 17:50:43.612","CDBH":"4","XSFX":"由西向东","XSFXDM":"2","KKMC":"和韵路与和旭路交口"},{"KKBH":"610271008","HPHM":"津DCW520","JGSK":"2021-04-01 17:50:43.625","CDBH":"1","XSFX":"由南向北","XSFXDM":"3","KKMC":"中新大道与航母主题公园支路交口"},{"KKBH":"610256111","HPHM":"津FCC030","JGSK":"2021-04-01 17:50:43.67","CDBH":"9","XSFX":"由北向南","XSFXDM":"4","KKMC":"中天大道与和惠路交口"},{"KKBH":"610256111","HPHM":"津DAD521","JGSK":"2021-04-01 17:50:43.674","CDBH":"9","XSFX":"由北向南","XSFXDM":"4","KKMC":"中天大道与和惠路交口"},{"KKBH":"6102661220000","HPHM":"津RDG606","JGSK":"2021-04-01 17:50:43.678","CDBH":"3","XSFX":"由西向东","XSFXDM":"2","KKMC":"生态城中生大道故道河一桥西向东上桥处正向"},{"KKBH":"610276124","HPHM":"辽P99097","JGSK":"2021-04-01 17:50:43.696","CDBH":"10","XSFX":"由北向南","XSFXDM":"4","KKMC":"中新大道与中生大道交口"},{"KKBH":"610256112","HPHM":"鄂AC30H2","JGSK":"2021-04-01 17:50:43.726","CDBH":"7","XSFX":"由南向北","XSFXDM":"3","KKMC":"中天大道与中津大道交口"},{"KKBH":"610251001","HPHM":"鲁N036PD","JGSK":"2021-04-01 17:50:43.738","CDBH":"2","XSFX":"由东向西","XSFXDM":"1","KKMC":"中天大道与和畅路交口"},{"KKBH":"720571002000","HPHM":"豫P0398X","JGSK":"2021-04-01 17:50:43.777","CDBH":"6","XSFX":"由北向南","XSFXDM":"4","KKMC":"动漫东路与文二路交口"},{"KKBH":"610276124","HPHM":"津FCF982","JGSK":"2021-04-01 17:50:43.809","CDBH":"6","XSFX":"由西向东","XSFXDM":"2","KKMC":"中新大道与中生大道交口"},{"KKBH":"610276124","HPHM":"津RJY186","JGSK":"2021-04-01 17:50:43.868","CDBH":"8","XSFX":"由南向北","XSFXDM":"3","KKMC":"中新大道与中生大道交口"},{"KKBH":"610401005","HPHM":"津NUU321","JGSK":"2021-04-01 17:50:43.889","CDBH":"10","XSFX":"由北向南","XSFXDM":"4","KKMC":"和畅路与和顺路交口"},{"KKBH":"7205410020000","HPHM":"冀BH58D7","JGSK":"2021-04-01 17:50:43.923","CDBH":"2","XSFX":"由东向西","XSFXDM":"1","KKMC":"动漫环路西与动漫中路交口正向"},{"KKBH":"610266118","HPHM":"津AG5875","JGSK":"2021-04-01 17:50:43.942","CDBH":"1","XSFX":"由东向西","XSFXDM":"1","KKMC":"中生大道与和畅路交口"},{"KKBH":"610391007","HPHM":"津FCE755","JGSK":"2021-04-01 17:50:43.982","CDBH":"1","XSFX":"由东向西","XSFXDM":"1","KKMC":"和韵路与和风路交口"},{"KKBH":"610266118","HPHM":"冀F582VC","JGSK":"2021-04-01 17:50:44.004","CDBH":"3","XSFX":"由东向西","XSFXDM":"1","KKMC":"中生大道与和畅路交口"},{"KKBH":"610271010","HPHM":"津K08758","JGSK":"2021-04-01 17:50:44.01","CDBH":"7","XSFX":"由北向南","XSFXDM":"4","KKMC":"中新大道与华五路交口"},{"KKBH":"7208810020000","HPHM":"津JEX806","JGSK":"2021-04-01 17:50:44.087","CDBH":"4","XSFX":"由东向西","XSFXDM":"1","KKMC":"海旭道与安正路交口正向"},{"KKBH":"610271009","HPHM":"冀B5U5F9","JGSK":"2021-04-01 17:50:44.123","CDBH":"7","XSFX":"由南向北","XSFXDM":"3","KKMC":"中新大道与泰七路交口"},{"KKBH":"610276124","HPHM":"豫QYD565","JGSK":"2021-04-01 17:50:44.175","CDBH":"11","XSFX":"由北向南","XSFXDM":"4","KKMC":"中新大道与中生大道交口"},{"KKBH":"610256112","HPHM":"津FAR575","JGSK":"2021-04-01 17:50:44.207","CDBH":"9","XSFX":"由南向北","XSFXDM":"3","KKMC":"中天大道与中津大道交口"},{"KKBH":"610256115","HPHM":"津HHY505","JGSK":"2021-04-01 17:50:44.224","CDBH":"1","XSFX":"由东向西","XSFXDM":"1","KKMC":"中天大道与中生大道交口"},{"KKBH":"610391007","HPHM":"津C2P108","JGSK":"2021-04-01 17:50:44.239","CDBH":"4","XSFX":"由西向东","XSFXDM":"2","KKMC":"和韵路与和风路交口"},{"KKBH":"610256113","HPHM":"冀B6N0K9","JGSK":"2021-04-01 17:50:44.249","CDBH":"8","XSFX":"由北向南","XSFXDM":"4","KKMC":"中天大道与和风路交口"},{"KKBH":"6071310030000","HPHM":"津JSF990","JGSK":"2021-04-01 17:50:44.257","CDBH":"1","XSFX":"由东向西","XSFXDM":"1","KKMC":"中央大道与海旭道交口正向"},{"KKBH":"7208810060000","HPHM":"车牌","JGSK":"2021-04-01 17:50:44.259","CDBH":"4","XSFX":"由南向北","XSFXDM":"3","KKMC":"海旭道与庄盛路交口正向"},{"KKBH":"610256112","HPHM":"津AD17290","JGSK":"2021-04-01 17:50:44.273","CDBH":"1","XSFX":"由东向西","XSFXDM":"1","KKMC":"中天大道与中津大道交口"},{"KKBH":"610256113","HPHM":"车牌","JGSK":"2021-04-01 17:50:44.275","CDBH":"2","XSFX":"由西向东","XSFXDM":"2","KKMC":"中天大道与和风路交口"},{"KKBH":"7208810020000","HPHM":"津ADD8223","JGSK":"2021-04-01 17:50:44.323","CDBH":"10","XSFX":"由南向北","XSFXDM":"3","KKMC":"海旭道与安正路交口正向"},{"KKBH":"610266118","HPHM":"津A7A524","JGSK":"2021-04-01 17:50:44.349","CDBH":"2","XSFX":"由东向西","XSFXDM":"1","KKMC":"中生大道与和畅路交口"},{"KKBH":"610256115","HPHM":"冀E8C372","JGSK":"2021-04-01 17:50:44.395","CDBH":"2","XSFX":"由东向西","XSFXDM":"1","KKMC":"中天大道与中生大道交口"},{"KKBH":"610256114","HPHM":"津A9M093","JGSK":"2021-04-01 17:50:44.403","CDBH":"4","XSFX":"由南向北","XSFXDM":"3","KKMC":"中天大道与和旭路交口"},{"KKBH":"720891003000","HPHM":"冀BU713T","JGSK":"2021-04-01 17:50:44.441","CDBH":"8","XSFX":"由南向北","XSFXDM":"3","KKMC":"海博道与安正路交口"},{"KKBH":"6071310030000","HPHM":"津G10291","JGSK":"2021-04-01 17:50:44.469","CDBH":"3","XSFX":"由东向西","XSFXDM":"1","KKMC":"中央大道与海旭道交口正向"},{"KKBH":"610401005","HPHM":"津C799W3","JGSK":"2021-04-01 17:50:44.482","CDBH":"7","XSFX":"由南向北","XSFXDM":"3","KKMC":"和畅路与和顺路交口"},{"KKBH":"6102661220000","HPHM":"津QV9133","JGSK":"2021-04-01 17:50:44.489","CDBH":"1","XSFX":"由西向东","XSFXDM":"2","KKMC":"生态城中生大道故道河一桥西向东上桥处正向"},{"KKBH":"7208910040000","HPHM":"津B783W5","JGSK":"2021-04-01 17:50:44.496","CDBH":"6","XSFX":"由西向东","XSFXDM":"2","KKMC":"海博道与安平路交口正向"},{"KKBH":"7208810040000","HPHM":"津AWP987","JGSK":"2021-04-01 17:50:44.517","CDBH":"4","XSFX":"由西向东","XSFXDM":"2","KKMC":"海旭道与永盛路交口正向"},{"KKBH":"610271009","HPHM":"津GYX503","JGSK":"2021-04-01 17:50:44.525","CDBH":"8","XSFX":"由南向北","XSFXDM":"3","KKMC":"中新大道与泰七路交口"},{"KKBH":"610271008","HPHM":"鲁DP693J","JGSK":"2021-04-01 17:50:44.569","CDBH":"1","XSFX":"由南向北","XSFXDM":"3","KKMC":"中新大道与航母主题公园支路交口"},{"KKBH":"610276125","HPHM":"津ANS040","JGSK":"2021-04-01 17:50:44.583","CDBH":"7","XSFX":"由北向南","XSFXDM":"4","KKMC":"中新大道与和顺路交口"},{"KKBH":"7208910030000","HPHM":"车牌","JGSK":"2021-04-01 17:50:44.625","CDBH":"9","XSFX":"由南向北","XSFXDM":"3","KKMC":"海博道与安正路交口正向"},{"KKBH":"610401005","HPHM":"津MAX502","JGSK":"2021-04-01 17:50:44.637","CDBH":"10","XSFX":"由北向南","XSFXDM":"4","KKMC":"和畅路与和顺路交口"},{"KKBH":"610256114","HPHM":"京Q8ZF92","JGSK":"2021-04-01 17:50:44.643","CDBH":"5","XSFX":"由南向北","XSFXDM":"3","KKMC":"中天大道与和旭路交口"},{"KKBH":"720881002000","HPHM":"津A17L33","JGSK":"2021-04-01 17:50:44.648","CDBH":"4","XSFX":"由东向西","XSFXDM":"1","KKMC":"海旭道与安正路交口"},{"KKBH":"7208610030000","HPHM":"吉A25CS7","JGSK":"2021-04-01 17:50:44.722","CDBH":"10","XSFX":"由北向南","XSFXDM":"4","KKMC":"海晨道与安明路交口正向"},{"KKBH":"610266117","HPHM":"蒙ACP988","JGSK":"2021-04-01 17:50:44.759","CDBH":"5","XSFX":"由西向东","XSFXDM":"2","KKMC":"中生大道与和韵路交口"},{"KKBH":"720891004000","HPHM":"车牌","JGSK":"2021-04-01 17:50:44.763","CDBH":"9","XSFX":"由南向北","XSFXDM":"3","KKMC":"海博道与安平路交口"},{"KKBH":"720891003000","HPHM":"津MXM060","JGSK":"2021-04-01 17:50:44.765","CDBH":"8","XSFX":"由南向北","XSFXDM":"3","KKMC":"海博道与安正路交口"},{"KKBH":"720871002000","HPHM":"津C2L222","JGSK":"2021-04-01 17:50:44.769","CDBH":"3","XSFX":"由西向东","XSFXDM":"2","KKMC":"安正路与芳菲路交口"},{"KKBH":"7208710020000","HPHM":"津E14302","JGSK":"2021-04-01 17:50:44.807","CDBH":"9","XSFX":"由北向南","XSFXDM":"4","KKMC":"安正路与芳菲路交口正向"},{"KKBH":"720881002000","HPHM":"冀J379YP","JGSK":"2021-04-01 17:50:44.828","CDBH":"6","XSFX":"由西向东","XSFXDM":"2","KKMC":"海旭道与安正路交口"},{"KKBH":"6102661220000","HPHM":"津ADC5560","JGSK":"2021-04-01 17:50:44.849","CDBH":"2","XSFX":"由西向东","XSFXDM":"2","KKMC":"生态城中生大道故道河一桥西向东上桥处正向"},{"KKBH":"720881005000","HPHM":"津AD16844","JGSK":"2021-04-01 17:50:44.988","CDBH":"9","XSFX":"由北向南","XSFXDM":"4","KKMC":"海旭道与明盛路交口"},{"KKBH":"720881002000","HPHM":"辽PQM275","JGSK":"2021-04-01 17:50:45.013","CDBH":"8","XSFX":"由西向东","XSFXDM":"2","KKMC":"海旭道与安正路交口"},{"KKBH":"610261005000","HPHM":"津C73L50","JGSK":"2021-04-01 17:50:45.078","CDBH":"1","XSFX":"由东向西","XSFXDM":"1","KKMC":"中生大道与静湖西路（南侧）"},{"KKBH":"610401004","HPHM":"京JT6065","JGSK":"2021-04-01 17:50:45.118","CDBH":"7","XSFX":"由南向北","XSFXDM":"3","KKMC":"和畅路与和风路交口"},{"KKBH":"610266117","HPHM":"津AF13891","JGSK":"2021-04-01 17:50:45.12","CDBH":"5","XSFX":"由西向东","XSFXDM":"2","KKMC":"中生大道与和韵路交口"},{"KKBH":"7209010030000","HPHM":"津KHS920","JGSK":"2021-04-01 17:50:45.12","CDBH":"1","XSFX":"由东向西","XSFXDM":"1","KKMC":"玉林道与安平路交口正向"},{"KKBH":"610266117","HPHM":"津AF13891","JGSK":"2021-04-01 17:50:45.121","CDBH":"5","XSFX":"由西向东","XSFXDM":"2","KKMC":"中生大道与和韵路交口"},{"KKBH":"7208610030000","HPHM":"冀RV1F31","JGSK":"2021-04-01 17:50:45.192","CDBH":"4","XSFX":"由西向东","XSFXDM":"2","KKMC":"海晨道与安明路交口正向"},{"KKBH":"610271008","HPHM":"京NH5583","JGSK":"2021-04-01 17:50:45.193","CDBH":"4","XSFX":"由北向南","XSFXDM":"4","KKMC":"中新大道与航母主题公园支路交口"},{"KKBH":"7208910040000","HPHM":"车牌","JGSK":"2021-04-01 17:50:45.212","CDBH":"5","XSFX":"由西向东","XSFXDM":"2","KKMC":"海博道与安平路交口正向"},{"KKBH":"610276124","HPHM":"津KLD716","JGSK":"2021-04-01 17:50:45.234","CDBH":"8","XSFX":"由南向北","XSFXDM":"3","KKMC":"中新大道与中生大道交口"},{"KKBH":"610256115","HPHM":"鲁NXH939","JGSK":"2021-04-01 17:50:45.246","CDBH":"12","XSFX":"由北向南","XSFXDM":"4","KKMC":"中天大道与中生大道交口"},{"KKBH":"711","HPHM":"津C66S22","JGSK":"2021-04-01 17:50:45.272","CDBH":"8","XSFX":"由北向南","XSFXDM":"4","KKMC":"不礼让行人中新大道与和旭路交口"},{"KKBH":"610276124","HPHM":"津AFM082","JGSK":"2021-04-01 17:50:45.296","CDBH":"10","XSFX":"由北向南","XSFXDM":"4","KKMC":"中新大道与中生大道交口"},{"KKBH":"610401004","HPHM":"津K6006B","JGSK":"2021-04-01 17:50:45.307","CDBH":"5","XSFX":"由西向东","XSFXDM":"2","KKMC":"和畅路与和风路交口"},{"KKBH":"7208810060000","HPHM":"车牌","JGSK":"2021-04-01 17:50:45.313","CDBH":"4","XSFX":"由南向北","XSFXDM":"3","KKMC":"海旭道与庄盛路交口正向"},{"KKBH":"7280310020000","HPHM":"津NTK058","JGSK":"2021-04-01 17:50:45.363","CDBH":"7","XSFX":"由北向南","XSFXDM":"4","KKMC":"动漫中路与文一路交口正向"},{"KKBH":"720541002000","HPHM":"津D95613","JGSK":"2021-04-01 17:50:45.385","CDBH":"3","XSFX":"由西向东","XSFXDM":"2","KKMC":"动漫环路西与动漫中路交口"},{"KKBH":"610276124","HPHM":"津HCN211","JGSK":"2021-04-01 17:50:45.388","CDBH":"7","XSFX":"由南向北","XSFXDM":"3","KKMC":"中新大道与中生大道交口"},{"KKBH":"7208610030000","HPHM":"冀EHN735","JGSK":"2021-04-01 17:50:45.408","CDBH":"8","XSFX":"由南向北","XSFXDM":"3","KKMC":"海晨道与安明路交口正向"},{"KKBH":"610256113","HPHM":"津JLS612","JGSK":"2021-04-01 17:50:45.422","CDBH":"5","XSFX":"由南向北","XSFXDM":"3","KKMC":"中天大道与和风路交口"},{"KKBH":"610271010","HPHM":"津NP0592","JGSK":"2021-04-01 17:50:45.433","CDBH":"7","XSFX":"由北向南","XSFXDM":"4","KKMC":"中新大道与华五路交口"},{"KKBH":"610391006","HPHM":"冀BL561G","JGSK":"2021-04-01 17:50:45.469","CDBH":"1","XSFX":"由东向西","XSFXDM":"1","KKMC":"和韵路与和意路交口"},{"KKBH":"610271008","HPHM":"辽A86ZU6","JGSK":"2021-04-01 17:50:45.512","CDBH":"5","XSFX":"由北向南","XSFXDM":"4","KKMC":"中新大道与航母主题公园支路交口"},{"KKBH":"610251002","HPHM":"津AS0798","JGSK":"2021-04-01 17:50:45.527","CDBH":"10","XSFX":"由北向南","XSFXDM":"4","KKMC":"中天大道与和睦路交口"},{"KKBH":"720891004000","HPHM":"津C258B0","JGSK":"2021-04-01 17:50:45.582","CDBH":"5","XSFX":"由西向东","XSFXDM":"2","KKMC":"海博道与安平路交口"},{"KKBH":"6071310030000","HPHM":"津RND110","JGSK":"2021-04-01 17:50:45.586","CDBH":"2","XSFX":"由东向西","XSFXDM":"1","KKMC":"中央大道与海旭道交口正向"},{"KKBH":"610401005","HPHM":"津RTT707","JGSK":"2021-04-01 17:50:45.608","CDBH":"8","XSFX":"由南向北","XSFXDM":"3","KKMC":"和畅路与和顺路交口"},{"KKBH":"720891003000","HPHM":"车牌","JGSK":"2021-04-01 17:50:45.622","CDBH":"6","XSFX":"由西向东","XSFXDM":"2","KKMC":"海博道与安正路交口"},{"KKBH":"6102661220000","HPHM":"津ANV353","JGSK":"2021-04-01 17:50:45.623","CDBH":"3","XSFX":"由西向东","XSFXDM":"2","KKMC":"生态城中生大道故道河一桥西向东上桥处正向"},{"KKBH":"610266117","HPHM":"津HYL218","JGSK":"2021-04-01 17:50:45.64","CDBH":"6","XSFX":"由西向东","XSFXDM":"2","KKMC":"中生大道与和韵路交口"},{"KKBH":"610256114","HPHM":"津HR5700","JGSK":"2021-04-01 17:50:45.69","CDBH":"6","XSFX":"由南向北","XSFXDM":"3","KKMC":"中天大道与和旭路交口"},{"KKBH":"7208710020000","HPHM":"津DLJ658","JGSK":"2021-04-01 17:50:45.703","CDBH":"3","XSFX":"由西向东","XSFXDM":"2","KKMC":"安正路与芳菲路交口正向"},{"KKBH":"610276125","HPHM":"津MRJ806","JGSK":"2021-04-01 17:50:45.711","CDBH":"5","XSFX":"由南向北","XSFXDM":"3","KKMC":"中新大道与和顺路交口"},{"KKBH":"720871002000","HPHM":"吉A81RP0","JGSK":"2021-04-01 17:50:45.728","CDBH":"9","XSFX":"由北向南","XSFXDM":"4","KKMC":"安正路与芳菲路交口"},{"KKBH":"610286127","HPHM":"津HFV666","JGSK":"2021-04-01 17:50:45.785","CDBH":"7","XSFX":"由南向北","XSFXDM":"3","KKMC":"中津大道与和畅路交口"},{"KKBH":"610256115","HPHM":"车牌","JGSK":"2021-04-01 17:50:45.806","CDBH":"10","XSFX":"由北向南","XSFXDM":"4","KKMC":"中天大道与中生大道交口"},{"KKBH":"610391008","HPHM":"鲁A8E7R6","JGSK":"2021-04-01 17:50:45.829","CDBH":"6","XSFX":"由西向东","XSFXDM":"2","KKMC":"和韵路与和旭路交口"},{"KKBH":"7208910030000","HPHM":"津NCA718","JGSK":"2021-04-01 17:50:45.839","CDBH":"4","XSFX":"由西向东","XSFXDM":"2","KKMC":"海博道与安正路交口正向"},{"KKBH":"610276126","HPHM":"冀DMD071","JGSK":"2021-04-01 17:50:45.854","CDBH":"8","XSFX":"由北向南","XSFXDM":"4","KKMC":"中新大道与和意路交口"},{"KKBH":"610276125","HPHM":"鲁VE5P73","JGSK":"2021-04-01 17:50:45.905","CDBH":"8","XSFX":"由北向南","XSFXDM":"4","KKMC":"中新大道与和顺路交口"},{"KKBH":"7208910030000","HPHM":"津GWR606","JGSK":"2021-04-01 17:50:46.04","CDBH":"6","XSFX":"由西向东","XSFXDM":"2","KKMC":"海博道与安正路交口正向"},{"KKBH":"610256114","HPHM":"津AT5893","JGSK":"2021-04-01 17:50:46.04","CDBH":"8","XSFX":"由北向南","XSFXDM":"4","KKMC":"中天大道与和旭路交口"},{"KKBH":"610256113","HPHM":"津RGA391","JGSK":"2021-04-01 17:50:46.07","CDBH":"4","XSFX":"由南向北","XSFXDM":"3","KKMC":"中天大道与和风路交口"},{"KKBH":"610266118","HPHM":"鲁D6071E","JGSK":"2021-04-01 17:50:46.082","CDBH":"2","XSFX":"由东向西","XSFXDM":"1","KKMC":"中生大道与和畅路交口"},{"KKBH":"610276124","HPHM":"津JRJ901","JGSK":"2021-04-01 17:50:46.114","CDBH":"8","XSFX":"由南向北","XSFXDM":"3","KKMC":"中新大道与中生大道交口"},{"KKBH":"610256115","HPHM":"津REK191","JGSK":"2021-04-01 17:50:46.164","CDBH":"1","XSFX":"由东向西","XSFXDM":"1","KKMC":"中天大道与中生大道交口"},{"KKBH":"610251002","HPHM":"津HN6755","JGSK":"2021-04-01 17:50:46.172","CDBH":"9","XSFX":"由南向北","XSFXDM":"3","KKMC":"中天大道与和睦路交口"},{"KKBH":"7208810020000","HPHM":"浙D5Q572","JGSK":"2021-04-01 17:50:46.231","CDBH":"6","XSFX":"由西向东","XSFXDM":"2","KKMC":"海旭道与安正路交口正向"},{"KKBH":"711","HPHM":"辽A8P58K","JGSK":"2021-04-01 17:50:46.237","CDBH":"7","XSFX":"由北向南","XSFXDM":"4","KKMC":"不礼让行人中新大道与和旭路交口"},{"KKBH":"7208810020000","HPHM":"津A2S772","JGSK":"2021-04-01 17:50:46.245","CDBH":"10","XSFX":"由南向北","XSFXDM":"3","KKMC":"海旭道与安正路交口正向"},{"KKBH":"610276126","HPHM":"津HNL268","JGSK":"2021-04-01 17:50:46.254","CDBH":"7","XSFX":"由北向南","XSFXDM":"4","KKMC":"中新大道与和意路交口"},{"KKBH":"720861003000","HPHM":"津RHG127","JGSK":"2021-04-01 17:50:46.272","CDBH":"5","XSFX":"由西向东","XSFXDM":"2","KKMC":"海晨道与安明路交口"},{"KKBH":"7208810060000","HPHM":"车牌","JGSK":"2021-04-01 17:50:46.277","CDBH":"4","XSFX":"由南向北","XSFXDM":"3","KKMC":"海旭道与庄盛路交口正向"},{"KKBH":"610276125","HPHM":"津NZU889","JGSK":"2021-04-01 17:50:46.298","CDBH":"8","XSFX":"由北向南","XSFXDM":"4","KKMC":"中新大道与和顺路交口"},{"KKBH":"610276125","HPHM":"京N5TE26","JGSK":"2021-04-01 17:50:46.306","CDBH":"7","XSFX":"由北向南","XSFXDM":"4","KKMC":"中新大道与和顺路交口"},{"KKBH":"610256114","HPHM":"津N36100","JGSK":"2021-04-01 17:50:46.324","CDBH":"5","XSFX":"由南向北","XSFXDM":"3","KKMC":"中天大道与和旭路交口"},{"KKBH":"610391006","HPHM":"津DAL923","JGSK":"2021-04-01 17:50:46.336","CDBH":"4","XSFX":"由西向东","XSFXDM":"2","KKMC":"和韵路与和意路交口"},{"KKBH":"610256112","HPHM":"津A9L629","JGSK":"2021-04-01 17:50:46.362","CDBH":"10","XSFX":"由北向南","XSFXDM":"4","KKMC":"中天大道与中津大道交口"},{"KKBH":"720871002000","HPHM":"津CY5726","JGSK":"2021-04-01 17:50:46.368","CDBH":"6","XSFX":"由南向北","XSFXDM":"3","KKMC":"安正路与芳菲路交口"},{"KKBH":"728031002000","HPHM":"津A6W123","JGSK":"2021-04-01 17:50:46.37","CDBH":"7","XSFX":"由北向南","XSFXDM":"4","KKMC":"动漫中路与文一路交口"},{"KKBH":"720881002000","HPHM":"津J81219","JGSK":"2021-04-01 17:50:46.415","CDBH":"9","XSFX":"由南向北","XSFXDM":"3","KKMC":"海旭道与安正路交口"},{"KKBH":"720871002000","HPHM":"津RLS355","JGSK":"2021-04-01 17:50:46.451","CDBH":"5","XSFX":"由南向北","XSFXDM":"3","KKMC":"安正路与芳菲路交口"},{"KKBH":"720891004000","HPHM":"晋FR5331","JGSK":"2021-04-01 17:50:46.465","CDBH":"6","XSFX":"由西向东","XSFXDM":"2","KKMC":"海博道与安平路交口"},{"KKBH":"720891003000","HPHM":"车牌","JGSK":"2021-04-01 17:50:46.468","CDBH":"1","XSFX":"由东向西","XSFXDM":"1","KKMC":"海博道与安正路交口"},{"KKBH":"7208610030000","HPHM":"津JN5936","JGSK":"2021-04-01 17:50:46.482","CDBH":"5","XSFX":"由西向东","XSFXDM":"2","KKMC":"海晨道与安明路交口正向"},{"KKBH":"7208910040000","HPHM":"车牌","JGSK":"2021-04-01 17:50:46.49","CDBH":"6","XSFX":"由西向东","XSFXDM":"2","KKMC":"海博道与安平路交口正向"},{"KKBH":"610401005","HPHM":"津AWL222","JGSK":"2021-04-01 17:50:46.557","CDBH":"11","XSFX":"由北向南","XSFXDM":"4","KKMC":"和畅路与和顺路交口"},{"KKBH":"720901002000","HPHM":"津E03694","JGSK":"2021-04-01 17:50:46.571","CDBH":"1","XSFX":"由东向西","XSFXDM":"1","KKMC":"玉林道与安正路交口"},{"KKBH":"7208810020000","HPHM":"吉A297Y1","JGSK":"2021-04-01 17:50:46.585","CDBH":"4","XSFX":"由东向西","XSFXDM":"1","KKMC":"海旭道与安正路交口正向"},{"KKBH":"720891003000","HPHM":"津ABJ923","JGSK":"2021-04-01 17:50:46.606","CDBH":"8","XSFX":"由南向北","XSFXDM":"3","KKMC":"海博道与安正路交口"},{"KKBH":"610276124","HPHM":"津J08168","JGSK":"2021-04-01 17:50:46.657","CDBH":"11","XSFX":"由北向南","XSFXDM":"4","KKMC":"中新大道与中生大道交口"},{"KKBH":"720861003000","HPHM":"蒙HE3383","JGSK":"2021-04-01 17:50:46.672","CDBH":"10","XSFX":"由北向南","XSFXDM":"4","KKMC":"海晨道与安明路交口"},{"KKBH":"610271010","HPHM":"津NWV108","JGSK":"2021-04-01 17:50:46.717","CDBH":"8","XSFX":"由北向南","XSFXDM":"4","KKMC":"中新大道与华五路交口"},{"KKBH":"610276125","HPHM":"冀J3S3D9","JGSK":"2021-04-01 17:50:46.753","CDBH":"4","XSFX":"由南向北","XSFXDM":"3","KKMC":"中新大道与和顺路交口"},{"KKBH":"610271009","HPHM":"津DRT318","JGSK":"2021-04-01 17:50:46.764","CDBH":"7","XSFX":"由南向北","XSFXDM":"3","KKMC":"中新大道与泰七路交口"},{"KKBH":"720881002000","HPHM":"津KL9515","JGSK":"2021-04-01 17:50:46.807","CDBH":"4","XSFX":"由东向西","XSFXDM":"1","KKMC":"海旭道与安正路交口"},{"KKBH":"720881004000","HPHM":"津AWP987","JGSK":"2021-04-01 17:50:46.838","CDBH":"9","XSFX":"由西向东","XSFXDM":"2","KKMC":"海旭道与永盛路交口"},{"KKBH":"610266118","HPHM":"津HAT796","JGSK":"2021-04-01 17:50:46.883","CDBH":"10","XSFX":"由北向南","XSFXDM":"4","KKMC":"中生大道与和畅路交口"},{"KKBH":"610391008","HPHM":"鲁B01ZJ5","JGSK":"2021-04-01 17:50:46.932","CDBH":"1","XSFX":"由东向西","XSFXDM":"1","KKMC":"和韵路与和旭路交口"},{"KKBH":"610256115","HPHM":"津JBF289","JGSK":"2021-04-01 17:50:46.955","CDBH":"2","XSFX":"由东向西","XSFXDM":"1","KKMC":"中天大道与中生大道交口"},{"KKBH":"610266122000","HPHM":"津RDG606","JGSK":"2021-04-01 17:50:46.968","CDBH":"3","XSFX":"由西向东","XSFXDM":"2","KKMC":"生态城中生大道故道河一桥西向东上桥处"},{"KKBH":"720541002000","HPHM":"蒙DA650H","JGSK":"2021-04-01 17:50:46.985","CDBH":"4","XSFX":"由西向东","XSFXDM":"2","KKMC":"动漫环路西与动漫中路交口"},{"KKBH":"7280310060000","HPHM":"车牌","JGSK":"2021-04-01 17:50:47.066","CDBH":"5","XSFX":"由南向北","XSFXDM":"3","KKMC":"动漫中路与文三路交口正向"},{"KKBH":"610266118","HPHM":"黑RG5138","JGSK":"2021-04-01 17:50:47.08","CDBH":"2","XSFX":"由东向西","XSFXDM":"1","KKMC":"中生大道与和畅路交口"},{"KKBH":"610256114","HPHM":"津MY633H","JGSK":"2021-04-01 17:50:47.155","CDBH":"7","XSFX":"由北向南","XSFXDM":"4","KKMC":"中天大道与和旭路交口"},{"KKBH":"610261003000","HPHM":"津AH7906","JGSK":"2021-04-01 17:50:47.205","CDBH":"11","XSFX":"由东向西","XSFXDM":"1","KKMC":"中生大道与静湖南路交口"},{"KKBH":"7208810020000","HPHM":"津ME4658","JGSK":"2021-04-01 17:50:47.241","CDBH":"7","XSFX":"由西向东","XSFXDM":"2","KKMC":"海旭道与安正路交口正向"},{"KKBH":"6071310030000","HPHM":"津RYQ895","JGSK":"2021-04-01 17:50:47.26","CDBH":"1","XSFX":"由东向西","XSFXDM":"1","KKMC":"中央大道与海旭道交口正向"},{"KKBH":"7208910040000","HPHM":"浙F503S7","JGSK":"2021-04-01 17:50:47.273","CDBH":"6","XSFX":"由西向东","XSFXDM":"2","KKMC":"海博道与安平路交口正向"},{"KKBH":"610276124","HPHM":"蒙A226LM","JGSK":"2021-04-01 17:50:47.275","CDBH":"11","XSFX":"由北向南","XSFXDM":"4","KKMC":"中新大道与中生大道交口"},{"KKBH":"610256113","HPHM":"车牌","JGSK":"2021-04-01 17:50:47.275","CDBH":"6","XSFX":"由南向北","XSFXDM":"3","KKMC":"中天大道与和风路交口"},{"KKBH":"7208110020000","HPHM":"津JWW896","JGSK":"2021-04-01 17:50:47.357","CDBH":"5","XSFX":"由北向南","XSFXDM":"4","KKMC":"动漫南路与文一路交口正向"},{"KKBH":"610256114","HPHM":"冀B73CQ3","JGSK":"2021-04-01 17:50:47.365","CDBH":"4","XSFX":"由南向北","XSFXDM":"3","KKMC":"中天大道与和旭路交口"},{"KKBH":"7205710030000","HPHM":"车牌","JGSK":"2021-04-01 17:50:47.368","CDBH":"1","XSFX":"由东向西","XSFXDM":"1","KKMC":"动漫东路与文三路交口正向"},{"KKBH":"7208810020000","HPHM":"津C03J97","JGSK":"2021-04-01 17:50:47.375","CDBH":"5","XSFX":"由西向东","XSFXDM":"2","KKMC":"海旭道与安正路交口正向"},{"KKBH":"610276124","HPHM":"津HVR330","JGSK":"2021-04-01 17:50:47.377","CDBH":"10","XSFX":"由北向南","XSFXDM":"4","KKMC":"中新大道与中生大道交口"},{"KKBH":"610276124","HPHM":"津KPA681","JGSK":"2021-04-01 17:50:47.394","CDBH":"7","XSFX":"由南向北","XSFXDM":"3","KKMC":"中新大道与中生大道交口"},{"KKBH":"720891004000","HPHM":"车牌","JGSK":"2021-04-01 17:50:47.399","CDBH":"9","XSFX":"由南向北","XSFXDM":"3","KKMC":"海博道与安平路交口"},{"KKBH":"610271010","HPHM":"津K08758","JGSK":"2021-04-01 17:50:47.517","CDBH":"7","XSFX":"由北向南","XSFXDM":"4","KKMC":"中新大道与华五路交口"},{"KKBH":"6102610030000","HPHM":"津GSA567","JGSK":"2021-04-01 17:50:47.577","CDBH":"8","XSFX":"由北向南","XSFXDM":"4","KKMC":"中生大道与静湖南路交口正向"},{"KKBH":"711","HPHM":"冀B2X6C9","JGSK":"2021-04-01 17:50:47.618","CDBH":"5","XSFX":"由南向北","XSFXDM":"3","KKMC":"不礼让行人中新大道与和旭路交口"},{"KKBH":"7208810050000","HPHM":"津RXY717","JGSK":"2021-04-01 17:50:47.621","CDBH":"4","XSFX":"由西向东","XSFXDM":"2","KKMC":"海旭道与明盛路交口正向"},{"KKBH":"610276125","HPHM":"鲁B10W9U","JGSK":"2021-04-01 17:50:47.645","CDBH":"4","XSFX":"由南向北","XSFXDM":"3","KKMC":"中新大道与和顺路交口"},{"KKBH":"610256113","HPHM":"车牌","JGSK":"2021-04-01 17:50:47.661","CDBH":"2","XSFX":"由西向东","XSFXDM":"2","KKMC":"中天大道与和风路交口"},{"KKBH":"610256115","HPHM":"津AD62206","JGSK":"2021-04-01 17:50:47.712","CDBH":"11","XSFX":"由北向南","XSFXDM":"4","KKMC":"中天大道与中生大道交口"},{"KKBH":"610276125","HPHM":"辽PCK299","JGSK":"2021-04-01 17:50:47.718","CDBH":"1","XSFX":"由东向西","XSFXDM":"1","KKMC":"中新大道与和顺路交口"},{"KKBH":"7208910060000","HPHM":"津AF19513","JGSK":"2021-04-01 17:50:47.731","CDBH":"2","XSFX":"由东向西","XSFXDM":"1","KKMC":"海博道与永盛路交口正向"},{"KKBH":"610276125","HPHM":"津FK2189","JGSK":"2021-04-01 17:50:47.746","CDBH":"8","XSFX":"由北向南","XSFXDM":"4","KKMC":"中新大道与和顺路交口"},{"KKBH":"7208810020000","HPHM":"冀B8U1Y9","JGSK":"2021-04-01 17:50:47.827","CDBH":"9","XSFX":"由南向北","XSFXDM":"3","KKMC":"海旭道与安正路交口正向"},{"KKBH":"610256111","HPHM":"津DAD521","JGSK":"2021-04-01 17:50:47.831","CDBH":"9","XSFX":"由北向南","XSFXDM":"4","KKMC":"中天大道与和惠路交口"},{"KKBH":"6071310030000","HPHM":"津DGR112","JGSK":"2021-04-01 17:50:47.853","CDBH":"3","XSFX":"由东向西","XSFXDM":"1","KKMC":"中央大道与海旭道交口正向"},{"KKBH":"610266117","HPHM":"津AF13891","JGSK":"2021-04-01 17:50:47.886","CDBH":"5","XSFX":"由西向东","XSFXDM":"2","KKMC":"中生大道与和韵路交口"},{"KKBH":"610256112","HPHM":"津A8D875","JGSK":"2021-04-01 17:50:47.896","CDBH":"1","XSFX":"由东向西","XSFXDM":"1","KKMC":"中天大道与中津大道交口"},{"KKBH":"610266117","HPHM":"辽PKF957","JGSK":"2021-04-01 17:50:47.952","CDBH":"7","XSFX":"由南向北","XSFXDM":"3","KKMC":"中生大道与和韵路交口"},{"KKBH":"610401005","HPHM":"冀B982NA","JGSK":"2021-04-01 17:50:47.967","CDBH":"8","XSFX":"由南向北","XSFXDM":"3","KKMC":"和畅路与和顺路交口"},{"KKBH":"610276125","HPHM":"津C959Y9","JGSK":"2021-04-01 17:50:47.977","CDBH":"7","XSFX":"由北向南","XSFXDM":"4","KKMC":"中新大道与和顺路交口"},{"KKBH":"610256114","HPHM":"车牌","JGSK":"2021-04-01 17:50:47.981","CDBH":"2","XSFX":"由西向东","XSFXDM":"2","KKMC":"中天大道与和旭路交口"},{"KKBH":"610271008","HPHM":"津KWF319","JGSK":"2021-04-01 17:50:47.994","CDBH":"5","XSFX":"由北向南","XSFXDM":"4","KKMC":"中新大道与航母主题公园支路交口"},{"KKBH":"7208810020000","HPHM":"津HZ1830","JGSK":"2021-04-01 17:50:48.008","CDBH":"4","XSFX":"由东向西","XSFXDM":"1","KKMC":"海旭道与安正路交口正向"},{"KKBH":"7208710020000","HPHM":"津ADG7871","JGSK":"2021-04-01 17:50:48.008","CDBH":"8","XSFX":"由北向南","XSFXDM":"4","KKMC":"安正路与芳菲路交口正向"},{"KKBH":"610391006","HPHM":"辽NGM189","JGSK":"2021-04-01 17:50:48.021","CDBH":"5","XSFX":"由西向东","XSFXDM":"2","KKMC":"和韵路与和意路交口"},{"KKBH":"7208810020000","HPHM":"津GLZ395","JGSK":"2021-04-01 17:50:48.039","CDBH":"10","XSFX":"由南向北","XSFXDM":"3","KKMC":"海旭道与安正路交口正向"},{"KKBH":"6071310030000","HPHM":"津GPG168","JGSK":"2021-04-01 17:50:48.072","CDBH":"2","XSFX":"由东向西","XSFXDM":"1","KKMC":"中央大道与海旭道交口正向"},{"KKBH":"610266117","HPHM":"津D68071","JGSK":"2021-04-01 17:50:48.098","CDBH":"6","XSFX":"由西向东","XSFXDM":"2","KKMC":"中生大道与和韵路交口"},{"KKBH":"610256115","HPHM":"津A9Y168","JGSK":"2021-04-01 17:50:48.14","CDBH":"1","XSFX":"由东向西","XSFXDM":"1","KKMC":"中天大道与中生大道交口"},{"KKBH":"7208910060000","HPHM":"津B2J519","JGSK":"2021-04-01 17:50:48.171","CDBH":"12","XSFX":"由北向南","XSFXDM":"4","KKMC":"海博道与永盛路交口正向"},{"KKBH":"7205710040000","HPHM":"车牌","JGSK":"2021-04-01 17:50:48.175","CDBH":"1","XSFX":"由东向西","XSFXDM":"1","KKMC":"动漫东路与动漫中路交口正向"},{"KKBH":"610276124","HPHM":"津NAN987","JGSK":"2021-04-01 17:50:48.195","CDBH":"8","XSFX":"由南向北","XSFXDM":"3","KKMC":"中新大道与中生大道交口"},{"KKBH":"720891004000","HPHM":"车牌","JGSK":"2021-04-01 17:50:48.21","CDBH":"9","XSFX":"由南向北","XSFXDM":"3","KKMC":"海博道与安平路交口"},{"KKBH":"720541002000","HPHM":"津RES992","JGSK":"2021-04-01 17:50:48.217","CDBH":"1","XSFX":"由东向西","XSFXDM":"1","KKMC":"动漫环路西与动漫中路交口"},{"KKBH":"7208910040000","HPHM":"车牌","JGSK":"2021-04-01 17:50:48.223","CDBH":"6","XSFX":"由西向东","XSFXDM":"2","KKMC":"海博道与安平路交口正向"},{"KKBH":"610271008","HPHM":"津DCW520","JGSK":"2021-04-01 17:50:48.249","CDBH":"1","XSFX":"由南向北","XSFXDM":"3","KKMC":"中新大道与航母主题公园支路交口"},{"KKBH":"610271009","HPHM":"津HYU217","JGSK":"2021-04-01 17:50:48.252","CDBH":"8","XSFX":"由南向北","XSFXDM":"3","KKMC":"中新大道与泰七路交口"},{"KKBH":"610256115","HPHM":"津A1N557","JGSK":"2021-04-01 17:50:48.262","CDBH":"10","XSFX":"由北向南","XSFXDM":"4","KKMC":"中天大道与中生大道交口"},{"KKBH":"728031002000","HPHM":"津NTK058","JGSK":"2021-04-01 17:50:48.291","CDBH":"7","XSFX":"由北向南","XSFXDM":"4","KKMC":"动漫中路与文一路交口"},{"KKBH":"610276126","HPHM":"津A09899D","JGSK":"2021-04-01 17:50:48.32","CDBH":"8","XSFX":"由北向南","XSFXDM":"4","KKMC":"中新大道与和意路交口"},{"KKBH":"610401005","HPHM":"冀AT899G","JGSK":"2021-04-01 17:50:48.323","CDBH":"12","XSFX":"由北向南","XSFXDM":"4","KKMC":"和畅路与和顺路交口"},{"KKBH":"7208910030000","HPHM":"津C361A5","JGSK":"2021-04-01 17:50:48.371","CDBH":"4","XSFX":"由西向东","XSFXDM":"2","KKMC":"海博道与安正路交口正向"},{"KKBH":"610266117","HPHM":"冀CZM029","JGSK":"2021-04-01 17:50:48.42","CDBH":"12","XSFX":"由北向南","XSFXDM":"4","KKMC":"中生大道与和韵路交口"},{"KKBH":"610276125","HPHM":"津A7T802","JGSK":"2021-04-01 17:50:48.43","CDBH":"5","XSFX":"由南向北","XSFXDM":"3","KKMC":"中新大道与和顺路交口"},{"KKBH":"610271009","HPHM":"津DRT318","JGSK":"2021-04-01 17:50:48.448","CDBH":"7","XSFX":"由南向北","XSFXDM":"3","KKMC":"中新大道与泰七路交口"},{"KKBH":"610276125","HPHM":"津DGT962","JGSK":"2021-04-01 17:50:48.479","CDBH":"5","XSFX":"由南向北","XSFXDM":"3","KKMC":"中新大道与和顺路交口"},{"KKBH":"711","HPHM":"津A0E657","JGSK":"2021-04-01 17:50:48.479","CDBH":"8","XSFX":"由北向南","XSFXDM":"4","KKMC":"不礼让行人中新大道与和旭路交口"},{"KKBH":"711","HPHM":"津DBA559","JGSK":"2021-04-01 17:50:48.48","CDBH":"7","XSFX":"由北向南","XSFXDM":"4","KKMC":"不礼让行人中新大道与和旭路交口"},{"KKBH":"610266122000","HPHM":"津QV9133","JGSK":"2021-04-01 17:50:48.494","CDBH":"1","XSFX":"由西向东","XSFXDM":"2","KKMC":"生态城中生大道故道河一桥西向东上桥处"},{"KKBH":"720891004000","HPHM":"冀B783W5","JGSK":"2021-04-01 17:50:48.548","CDBH":"5","XSFX":"由西向东","XSFXDM":"2","KKMC":"海博道与安平路交口"},{"KKBH":"7205710040000","HPHM":"车牌","JGSK":"2021-04-01 17:50:48.572","CDBH":"4","XSFX":"由西向东","XSFXDM":"2","KKMC":"动漫东路与动漫中路交口正向"},{"KKBH":"610276126","HPHM":"津CL1159","JGSK":"2021-04-01 17:50:48.578","CDBH":"1","XSFX":"由东向西","XSFXDM":"1","KKMC":"中新大道与和意路交口"},{"KKBH":"610276125","HPHM":"津C56S70","JGSK":"2021-04-01 17:50:48.625","CDBH":"7","XSFX":"由北向南","XSFXDM":"4","KKMC":"中新大道与和顺路交口"},{"KKBH":"610266122000","HPHM":"津ANV353","JGSK":"2021-04-01 17:50:48.65","CDBH":"3","XSFX":"由西向东","XSFXDM":"2","KKMC":"生态城中生大道故道河一桥西向东上桥处"},{"KKBH":"610276125","HPHM":"京P9L885","JGSK":"2021-04-01 17:50:48.671","CDBH":"4","XSFX":"由南向北","XSFXDM":"3","KKMC":"中新大道与和顺路交口"},{"KKBH":"610391007","HPHM":"鲁NM12S0","JGSK":"2021-04-01 17:50:48.714","CDBH":"2","XSFX":"由东向西","XSFXDM":"1","KKMC":"和韵路与和风路交口"},{"KKBH":"7208810040000","HPHM":"津JZ1126","JGSK":"2021-04-01 17:50:48.73","CDBH":"4","XSFX":"由西向东","XSFXDM":"2","KKMC":"海旭道与永盛路交口正向"},{"KKBH":"720881002000","HPHM":"津JEX806","JGSK":"2021-04-01 17:50:48.732","CDBH":"4","XSFX":"由东向西","XSFXDM":"1","KKMC":"海旭道与安正路交口"},{"KKBH":"610256112","HPHM":"津MEU589","JGSK":"2021-04-01 17:50:48.75","CDBH":"7","XSFX":"由南向北","XSFXDM":"3","KKMC":"中天大道与中津大道交口"},{"KKBH":"6102610030000","HPHM":"津AU6658","JGSK":"2021-04-01 17:50:48.768","CDBH":"9","XSFX":"由北向南","XSFXDM":"4","KKMC":"中生大道与静湖南路交口正向"},{"KKBH":"610256113","HPHM":"津DWW915","JGSK":"2021-04-01 17:50:48.781","CDBH":"1","XSFX":"由西向东","XSFXDM":"2","KKMC":"中天大道与和风路交口"},{"KKBH":"610276124","HPHM":"津RE9485","JGSK":"2021-04-01 17:50:48.823","CDBH":"11","XSFX":"由北向南","XSFXDM":"4","KKMC":"中新大道与中生大道交口"},{"KKBH":"7208610020000","HPHM":"津AK5955","JGSK":"2021-04-01 17:50:48.826","CDBH":"8","XSFX":"由南向北","XSFXDM":"3","KKMC":"海晨道与安正路交口正向"},{"KKBH":"7208110020000","HPHM":"车牌","JGSK":"2021-04-01 17:50:48.838","CDBH":"2","XSFX":"由东向西","XSFXDM":"1","KKMC":"动漫南路与文一路交口正向"},{"KKBH":"7208110020000","HPHM":"车牌","JGSK":"2021-04-01 17:50:48.839","CDBH":"2","XSFX":"由东向西","XSFXDM":"1","KKMC":"动漫南路与文一路交口正向"},{"KKBH":"7208910030000","HPHM":"车牌","JGSK":"2021-04-01 17:50:48.841","CDBH":"9","XSFX":"由南向北","XSFXDM":"3","KKMC":"海博道与安正路交口正向"},{"KKBH":"7208810020000","HPHM":"津RF6866","JGSK":"2021-04-01 17:50:48.863","CDBH":"6","XSFX":"由西向东","XSFXDM":"2","KKMC":"海旭道与安正路交口正向"},{"KKBH":"610256113","HPHM":"冀B8VG52","JGSK":"2021-04-01 17:50:48.87","CDBH":"5","XSFX":"由南向北","XSFXDM":"3","KKMC":"中天大道与和风路交口"},{"KKBH":"610391008","HPHM":"津NYQ055","JGSK":"2021-04-01 17:50:48.874","CDBH":"4","XSFX":"由西向东","XSFXDM":"2","KKMC":"和韵路与和旭路交口"},{"KKBH":"610391008","HPHM":"津RQT999","JGSK":"2021-04-01 17:50:48.874","CDBH":"5","XSFX":"由西向东","XSFXDM":"2","KKMC":"和韵路与和旭路交口"},{"KKBH":"610266118","HPHM":"车牌","JGSK":"2021-04-01 17:50:48.892","CDBH":"5","XSFX":"由西向东","XSFXDM":"2","KKMC":"中生大道与和畅路交口"},{"KKBH":"610276126","HPHM":"晋HWQ650","JGSK":"2021-04-01 17:50:48.974","CDBH":"7","XSFX":"由北向南","XSFXDM":"4","KKMC":"中新大道与和意路交口"},{"KKBH":"6071310030000","HPHM":"津A3L725","JGSK":"2021-04-01 17:50:48.978","CDBH":"1","XSFX":"由东向西","XSFXDM":"1","KKMC":"中央大道与海旭道交口正向"},{"KKBH":"610266118","HPHM":"冀B736Z7","JGSK":"2021-04-01 17:50:48.982","CDBH":"7","XSFX":"由南向北","XSFXDM":"3","KKMC":"中生大道与和畅路交口"},{"KKBH":"610256114","HPHM":"津RBU492","JGSK":"2021-04-01 17:50:49.034","CDBH":"5","XSFX":"由南向北","XSFXDM":"3","KKMC":"中天大道与和旭路交口"},{"KKBH":"610256115","HPHM":"津A9G369","JGSK":"2021-04-01 17:50:49.092","CDBH":"10","XSFX":"由北向南","XSFXDM":"4","KKMC":"中天大道与中生大道交口"},{"KKBH":"610256113","HPHM":"冀J3305T","JGSK":"2021-04-01 17:50:49.119","CDBH":"4","XSFX":"由南向北","XSFXDM":"3","KKMC":"中天大道与和风路交口"},{"KKBH":"610266117","HPHM":"津ADL6216","JGSK":"2021-04-01 17:50:49.131","CDBH":"5","XSFX":"由西向东","XSFXDM":"2","KKMC":"中生大道与和韵路交口"},{"KKBH":"720891003000","HPHM":"津RMA355","JGSK":"2021-04-01 17:50:49.167","CDBH":"7","XSFX":"由南向北","XSFXDM":"3","KKMC":"海博道与安正路交口"},{"KKBH":"610276126","HPHM":"冀J518S8","JGSK":"2021-04-01 17:50:49.233","CDBH":"7","XSFX":"由北向南","XSFXDM":"4","KKMC":"中新大道与和意路交口"},{"KKBH":"720861003000","HPHM":"豫PG6C96","JGSK":"2021-04-01 17:50:49.236","CDBH":"10","XSFX":"由北向南","XSFXDM":"4","KKMC":"海晨道与安明路交口"},{"KKBH":"720891004000","HPHM":"车牌","JGSK":"2021-04-01 17:50:49.242","CDBH":"8","XSFX":"由南向北","XSFXDM":"3","KKMC":"海博道与安平路交口"},{"KKBH":"610271010","HPHM":"鲁NR51N0","JGSK":"2021-04-01 17:50:49.266","CDBH":"7","XSFX":"由北向南","XSFXDM":"4","KKMC":"中新大道与华五路交口"},{"KKBH":"7208810020000","HPHM":"津NET808","JGSK":"2021-04-01 17:50:49.289","CDBH":"5","XSFX":"由西向东","XSFXDM":"2","KKMC":"海旭道与安正路交口正向"},{"KKBH":"7208910030000","HPHM":"车牌","JGSK":"2021-04-01 17:50:49.332","CDBH":"9","XSFX":"由南向北","XSFXDM":"3","KKMC":"海博道与安正路交口正向"},{"KKBH":"610266117","HPHM":"冀J1X096","JGSK":"2021-04-01 17:50:49.346","CDBH":"7","XSFX":"由南向北","XSFXDM":"3","KKMC":"中生大道与和韵路交口"},{"KKBH":"7208710020000","HPHM":"津A38P28","JGSK":"2021-04-01 17:50:49.37","CDBH":"6","XSFX":"由南向北","XSFXDM":"3","KKMC":"安正路与芳菲路交口正向"},{"KKBH":"720871002000","HPHM":"津NMM315","JGSK":"2021-04-01 17:50:49.408","CDBH":"5","XSFX":"由南向北","XSFXDM":"3","KKMC":"安正路与芳菲路交口"},{"KKBH":"720871002000","HPHM":"晋A025HY","JGSK":"2021-04-01 17:50:49.409","CDBH":"6","XSFX":"由南向北","XSFXDM":"3","KKMC":"安正路与芳菲路交口"},{"KKBH":"610256112","HPHM":"津E20389","JGSK":"2021-04-01 17:50:49.414","CDBH":"2","XSFX":"由东向西","XSFXDM":"1","KKMC":"中天大道与中津大道交口"},{"KKBH":"610391007","HPHM":"冀BK983P","JGSK":"2021-04-01 17:50:49.45","CDBH":"9","XSFX":"由南向北","XSFXDM":"3","KKMC":"和韵路与和风路交口"},{"KKBH":"610266118","HPHM":"车牌","JGSK":"2021-04-01 17:50:49.458","CDBH":"5","XSFX":"由西向东","XSFXDM":"2","KKMC":"中生大道与和畅路交口"},{"KKBH":"7208910040000","HPHM":"津NPP099","JGSK":"2021-04-01 17:50:49.492","CDBH":"6","XSFX":"由西向东","XSFXDM":"2","KKMC":"海博道与安平路交口正向"},{"KKBH":"610276124","HPHM":"津ADF1111","JGSK":"2021-04-01 17:50:49.493","CDBH":"10","XSFX":"由北向南","XSFXDM":"4","KKMC":"中新大道与中生大道交口"},{"KKBH":"610266122000","HPHM":"津ADC5560","JGSK":"2021-04-01 17:50:49.531","CDBH":"2","XSFX":"由西向东","XSFXDM":"2","KKMC":"生态城中生大道故道河一桥西向东上桥处"},{"KKBH":"610276126","HPHM":"冀T52J90","JGSK":"2021-04-01 17:50:49.534","CDBH":"8","XSFX":"由北向南","XSFXDM":"4","KKMC":"中新大道与和意路交口"},{"KKBH":"610276125","HPHM":"豫SV5K16","JGSK":"2021-04-01 17:50:49.567","CDBH":"8","XSFX":"由北向南","XSFXDM":"4","KKMC":"中新大道与和顺路交口"},{"KKBH":"610401005","HPHM":"冀AL316H","JGSK":"2021-04-01 17:50:49.664","CDBH":"8","XSFX":"由南向北","XSFXDM":"3","KKMC":"和畅路与和顺路交口"},{"KKBH":"7208910030000","HPHM":"津MUS879","JGSK":"2021-04-01 17:50:49.702","CDBH":"6","XSFX":"由西向东","XSFXDM":"2","KKMC":"海博道与安正路交口正向"},{"KKBH":"610276124","HPHM":"津ADD0392","JGSK":"2021-04-01 17:50:49.72","CDBH":"11","XSFX":"由北向南","XSFXDM":"4","KKMC":"中新大道与中生大道交口"},{"KKBH":"610401004","HPHM":"津AF57860","JGSK":"2021-04-01 17:50:49.75","CDBH":"11","XSFX":"由北向南","XSFXDM":"4","KKMC":"和畅路与和风路交口"},{"KKBH":"610266118","HPHM":"津HAT796","JGSK":"2021-04-01 17:50:49.772","CDBH":"11","XSFX":"由北向南","XSFXDM":"4","KKMC":"中生大道与和畅路交口"},{"KKBH":"711","HPHM":"津FGH218","JGSK":"2021-04-01 17:50:49.778","CDBH":"5","XSFX":"由南向北","XSFXDM":"3","KKMC":"不礼让行人中新大道与和旭路交口"},{"KKBH":"610401004","HPHM":"车牌","JGSK":"2021-04-01 17:50:49.827","CDBH":"2","XSFX":"由东向西","XSFXDM":"1","KKMC":"和畅路与和风路交口"},{"KKBH":"610261003000","HPHM":"鲁A8A13U","JGSK":"2021-04-01 17:50:49.847","CDBH":"10","XSFX":"由东向西","XSFXDM":"1","KKMC":"中生大道与静湖南路交口"},{"KKBH":"610276124","HPHM":"津A8H083","JGSK":"2021-04-01 17:50:49.874","CDBH":"7","XSFX":"由南向北","XSFXDM":"3","KKMC":"中新大道与中生大道交口"},{"KKBH":"7208710020000","HPHM":"津MWC588","JGSK":"2021-04-01 17:50:49.88","CDBH":"5","XSFX":"由南向北","XSFXDM":"3","KKMC":"安正路与芳菲路交口正向"},{"KKBH":"720871002000","HPHM":"津E14302","JGSK":"2021-04-01 17:50:49.893","CDBH":"9","XSFX":"由北向南","XSFXDM":"4","KKMC":"安正路与芳菲路交口"},{"KKBH":"7208910090000","HPHM":"津MHB055","JGSK":"2021-04-01 17:50:49.902","CDBH":"1","XSFX":"由西向东","XSFXDM":"2","KKMC":"海博道与弘通路交口正向"},{"KKBH":"610256111","HPHM":"冀F1720J","JGSK":"2021-04-01 17:50:49.908","CDBH":"9","XSFX":"由北向南","XSFXDM":"4","KKMC":"中天大道与和惠路交口"},{"KKBH":"610271008","HPHM":"冀B3W3F8","JGSK":"2021-04-01 17:50:49.913","CDBH":"5","XSFX":"由北向南","XSFXDM":"4","KKMC":"中新大道与航母主题公园支路交口"},{"KKBH":"720811002000","HPHM":"津JWW896","JGSK":"2021-04-01 17:50:49.93","CDBH":"5","XSFX":"由北向南","XSFXDM":"4","KKMC":"动漫南路与文一路交口"},{"KKBH":"720881002000","HPHM":"津JHV996","JGSK":"2021-04-01 17:50:49.976","CDBH":"8","XSFX":"由西向东","XSFXDM":"2","KKMC":"海旭道与安正路交口"},{"KKBH":"610271010","HPHM":"津HNX209","JGSK":"2021-04-01 17:50:50.01","CDBH":"8","XSFX":"由北向南","XSFXDM":"4","KKMC":"中新大道与华五路交口"},{"KKBH":"6071310030000","HPHM":"津A05Y10","JGSK":"2021-04-01 17:50:50.014","CDBH":"2","XSFX":"由东向西","XSFXDM":"1","KKMC":"中央大道与海旭道交口正向"},{"KKBH":"720891003000","HPHM":"车牌","JGSK":"2021-04-01 17:50:50.03","CDBH":"5","XSFX":"由西向东","XSFXDM":"2","KKMC":"海博道与安正路交口"},{"KKBH":"610251002","HPHM":"津AS0798","JGSK":"2021-04-01 17:50:50.034","CDBH":"10","XSFX":"由北向南","XSFXDM":"4","KKMC":"中天大道与和睦路交口"},{"KKBH":"610276124","HPHM":"津KLX459","JGSK":"2021-04-01 17:50:50.115","CDBH":"8","XSFX":"由南向北","XSFXDM":"3","KKMC":"中新大道与中生大道交口"},{"KKBH":"610276126","HPHM":"车牌","JGSK":"2021-04-01 17:50:50.126","CDBH":"8","XSFX":"由北向南","XSFXDM":"4","KKMC":"中新大道与和意路交口"},{"KKBH":"610256115","HPHM":"津AD62206","JGSK":"2021-04-01 17:50:50.132","CDBH":"12","XSFX":"由北向南","XSFXDM":"4","KKMC":"中天大道与中生大道交口"},{"KKBH":"610271009","HPHM":"津D12218","JGSK":"2021-04-01 17:50:50.142","CDBH":"7","XSFX":"由南向北","XSFXDM":"3","KKMC":"中新大道与泰七路交口"},{"KKBH":"610391008","HPHM":"津RQT999","JGSK":"2021-04-01 17:50:50.153","CDBH":"5","XSFX":"由西向东","XSFXDM":"2","KKMC":"和韵路与和旭路交口"},{"KKBH":"720901003000","HPHM":"津KHS920","JGSK":"2021-04-01 17:50:50.171","CDBH":"1","XSFX":"由东向西","XSFXDM":"1","KKMC":"玉林道与安平路交口"},{"KKBH":"720891004000","HPHM":"津GWL176","JGSK":"2021-04-01 17:50:50.189","CDBH":"4","XSFX":"由西向东","XSFXDM":"2","KKMC":"海博道与安平路交口"},{"KKBH":"610266117","HPHM":"鲁AS1W63","JGSK":"2021-04-01 17:50:50.23","CDBH":"6","XSFX":"由西向东","XSFXDM":"2","KKMC":"中生大道与和韵路交口"},{"KKBH":"610271009","HPHM":"津HYU217","JGSK":"2021-04-01 17:50:50.288","CDBH":"8","XSFX":"由南向北","XSFXDM":"3","KKMC":"中新大道与泰七路交口"},{"KKBH":"610256115","HPHM":"津RHH103","JGSK":"2021-04-01 17:50:50.345","CDBH":"2","XSFX":"由东向西","XSFXDM":"1","KKMC":"中天大道与中生大道交口"},{"KKBH":"720881002000","HPHM":"津A5V393","JGSK":"2021-04-01 17:50:50.348","CDBH":"5","XSFX":"由西向东","XSFXDM":"2","KKMC":"海旭道与安正路交口"},{"KKBH":"610256113","HPHM":"津RSX393","JGSK":"2021-04-01 17:50:50.349","CDBH":"2","XSFX":"由西向东","XSFXDM":"2","KKMC":"中天大道与和风路交口"},{"KKBH":"7280310020000","HPHM":"津C16D23","JGSK":"2021-04-01 17:50:50.35","CDBH":"8","XSFX":"由北向南","XSFXDM":"4","KKMC":"动漫中路与文一路交口正向"},{"KKBH":"720891004000","HPHM":"浙F503S7","JGSK":"2021-04-01 17:50:50.429","CDBH":"5","XSFX":"由西向东","XSFXDM":"2","KKMC":"海博道与安平路交口"},{"KKBH":"610266118","HPHM":"津C2457学","JGSK":"2021-04-01 17:50:50.47","CDBH":"11","XSFX":"由北向南","XSFXDM":"4","KKMC":"中生大道与和畅路交口"},{"KKBH":"711","HPHM":"津NFN816","JGSK":"2021-04-01 17:50:50.474","CDBH":"8","XSFX":"由北向南","XSFXDM":"4","KKMC":"不礼让行人中新大道与和旭路交口"},{"KKBH":"720571004000","HPHM":"皖BSY551","JGSK":"2021-04-01 17:50:50.51","CDBH":"4","XSFX":"由西向东","XSFXDM":"2","KKMC":"动漫东路与动漫中路交口"},{"KKBH":"610256114","HPHM":"津C2C753","JGSK":"2021-04-01 17:50:50.529","CDBH":"1","XSFX":"由西向东","XSFXDM":"2","KKMC":"中天大道与和旭路交口"},{"KKBH":"610271010","HPHM":"津NP0592","JGSK":"2021-04-01 17:50:50.557","CDBH":"7","XSFX":"由北向南","XSFXDM":"4","KKMC":"中新大道与华五路交口"},{"KKBH":"720881002000","HPHM":"吉A297Y1","JGSK":"2021-04-01 17:50:50.575","CDBH":"4","XSFX":"由东向西","XSFXDM":"1","KKMC":"海旭道与安正路交口"},{"KKBH":"720891003000","HPHM":"车牌","JGSK":"2021-04-01 17:50:50.585","CDBH":"6","XSFX":"由西向东","XSFXDM":"2","KKMC":"海博道与安正路交口"},{"KKBH":"610401004","HPHM":"冀GMQ457","JGSK":"2021-04-01 17:50:50.613","CDBH":"10","XSFX":"由北向南","XSFXDM":"4","KKMC":"和畅路与和风路交口"},{"KKBH":"610256113","HPHM":"津DEQ186","JGSK":"2021-04-01 17:50:50.628","CDBH":"5","XSFX":"由南向北","XSFXDM":"3","KKMC":"中天大道与和风路交口"},{"KKBH":"7208810020000","HPHM":"津CY5726","JGSK":"2021-04-01 17:50:50.709","CDBH":"10","XSFX":"由南向北","XSFXDM":"3","KKMC":"海旭道与安正路交口正向"},{"KKBH":"610276125","HPHM":"津NNY255","JGSK":"2021-04-01 17:50:50.75","CDBH":"5","XSFX":"由南向北","XSFXDM":"3","KKMC":"中新大道与和顺路交口"},{"KKBH":"610276124","HPHM":"津C092J1","JGSK":"2021-04-01 17:50:50.757","CDBH":"1","XSFX":"由东向西","XSFXDM":"1","KKMC":"中新大道与中生大道交口"},{"KKBH":"720891004000","HPHM":"车牌","JGSK":"2021-04-01 17:50:50.764","CDBH":"9","XSFX":"由南向北","XSFXDM":"3","KKMC":"海博道与安平路交口"},{"KKBH":"610276126","HPHM":"鲁M4T935","JGSK":"2021-04-01 17:50:50.842","CDBH":"1","XSFX":"由东向西","XSFXDM":"1","KKMC":"中新大道与和意路交口"},{"KKBH":"720571004000","HPHM":"津JMH206","JGSK":"2021-04-01 17:50:50.855","CDBH":"1","XSFX":"由东向西","XSFXDM":"1","KKMC":"动漫东路与动漫中路交口"},{"KKBH":"7208610020000","HPHM":"车牌","JGSK":"2021-04-01 17:50:50.891","CDBH":"6","XSFX":"由西向东","XSFXDM":"2","KKMC":"海晨道与安正路交口正向"},{"KKBH":"7208810020000","HPHM":"陕A01PG2","JGSK":"2021-04-01 17:50:50.909","CDBH":"4","XSFX":"由东向西","XSFXDM":"1","KKMC":"海旭道与安正路交口正向"},{"KKBH":"720881002000","HPHM":"津JJP698","JGSK":"2021-04-01 17:50:50.978","CDBH":"10","XSFX":"由南向北","XSFXDM":"3","KKMC":"海旭道与安正路交口"},{"KKBH":"720891004000","HPHM":"津A1E828","JGSK":"2021-04-01 17:50:50.986","CDBH":"5","XSFX":"由西向东","XSFXDM":"2","KKMC":"海博道与安平路交口"},{"KKBH":"610276125","HPHM":"冀BD78V8","JGSK":"2021-04-01 17:50:51.026","CDBH":"8","XSFX":"由北向南","XSFXDM":"4","KKMC":"中新大道与和顺路交口"},{"KKBH":"610256115","HPHM":"津A1N557","JGSK":"2021-04-01 17:50:51.092","CDBH":"11","XSFX":"由北向南","XSFXDM":"4","KKMC":"中天大道与中生大道交口"},{"KKBH":"7208810060000","HPHM":"车牌","JGSK":"2021-04-01 17:50:51.176","CDBH":"4","XSFX":"由南向北","XSFXDM":"3","KKMC":"海旭道与庄盛路交口正向"},{"KKBH":"7208610020000","HPHM":"冀B5KU53","JGSK":"2021-04-01 17:50:51.187","CDBH":"11","XSFX":"由北向南","XSFXDM":"4","KKMC":"海晨道与安正路交口正向"},{"KKBH":"7208910040000","HPHM":"津C07N87","JGSK":"2021-04-01 17:50:51.192","CDBH":"6","XSFX":"由西向东","XSFXDM":"2","KKMC":"海博道与安平路交口正向"},{"KKBH":"610276124","HPHM":"津C61B12","JGSK":"2021-04-01 17:50:51.223","CDBH":"11","XSFX":"由北向南","XSFXDM":"4","KKMC":"中新大道与中生大道交口"},{"KKBH":"7208910030000","HPHM":"津RVT501","JGSK":"2021-04-01 17:50:51.242","CDBH":"4","XSFX":"由西向东","XSFXDM":"2","KKMC":"海博道与安正路交口正向"},{"KKBH":"610256114","HPHM":"津AT5893","JGSK":"2021-04-01 17:50:51.315","CDBH":"8","XSFX":"由北向南","XSFXDM":"4","KKMC":"中天大道与和旭路交口"},{"KKBH":"7209010020000","HPHM":"黑B373A1","JGSK":"2021-04-01 17:50:51.351","CDBH":"8","XSFX":"由南向北","XSFXDM":"3","KKMC":"玉林道与安正路交口正向"},{"KKBH":"610256114","HPHM":"津HR5700","JGSK":"2021-04-01 17:50:51.363","CDBH":"6","XSFX":"由南向北","XSFXDM":"3","KKMC":"中天大道与和旭路交口"},{"KKBH":"610391007","HPHM":"津E08985","JGSK":"2021-04-01 17:50:51.369","CDBH":"7","XSFX":"由南向北","XSFXDM":"3","KKMC":"和韵路与和风路交口"},{"KKBH":"7208810020000","HPHM":"津NFB900","JGSK":"2021-04-01 17:50:51.37","CDBH":"12","XSFX":"由北向南","XSFXDM":"4","KKMC":"海旭道与安正路交口正向"},{"KKBH":"7208810060000","HPHM":"车牌","JGSK":"2021-04-01 17:50:51.384","CDBH":"4","XSFX":"由南向北","XSFXDM":"3","KKMC":"海旭道与庄盛路交口正向"},{"KKBH":"610276125","HPHM":"津GFW086","JGSK":"2021-04-01 17:50:51.391","CDBH":"4","XSFX":"由南向北","XSFXDM":"3","KKMC":"中新大道与和顺路交口"},{"KKBH":"7208710020000","HPHM":"辽PQM275","JGSK":"2021-04-01 17:50:51.4","CDBH":"9","XSFX":"由北向南","XSFXDM":"4","KKMC":"安正路与芳菲路交口正向"},{"KKBH":"720871002000","HPHM":"津ADG7871","JGSK":"2021-04-01 17:50:51.409","CDBH":"8","XSFX":"由北向南","XSFXDM":"4","KKMC":"安正路与芳菲路交口"},{"KKBH":"7208910050000","HPHM":"津A8Q403","JGSK":"2021-04-01 17:50:51.484","CDBH":"3","XSFX":"由东向西","XSFXDM":"1","KKMC":"海博道与安明路交口正向"},{"KKBH":"711","HPHM":"陕C7848R","JGSK":"2021-04-01 17:50:51.54","CDBH":"5","XSFX":"由南向北","XSFXDM":"3","KKMC":"不礼让行人中新大道与和旭路交口"},{"KKBH":"7208710020000","HPHM":"津HYG272","JGSK":"2021-04-01 17:50:51.557","CDBH":"3","XSFX":"由西向东","XSFXDM":"2","KKMC":"安正路与芳菲路交口正向"},{"KKBH":"610276126","HPHM":"津G89670","JGSK":"2021-04-01 17:50:51.566","CDBH":"7","XSFX":"由北向南","XSFXDM":"4","KKMC":"中新大道与和意路交口"},{"KKBH":"720891004000","HPHM":"车牌","JGSK":"2021-04-01 17:50:51.567","CDBH":"8","XSFX":"由南向北","XSFXDM":"3","KKMC":"海博道与安平路交口"},{"KKBH":"720891004000","HPHM":"车牌","JGSK":"2021-04-01 17:50:51.568","CDBH":"9","XSFX":"由南向北","XSFXDM":"3","KKMC":"海博道与安平路交口"},{"KKBH":"720891004000","HPHM":"车牌","JGSK":"2021-04-01 17:50:51.569","CDBH":"9","XSFX":"由南向北","XSFXDM":"3","KKMC":"海博道与安平路交口"},{"KKBH":"7208110020000","HPHM":"车牌","JGSK":"2021-04-01 17:50:51.595","CDBH":"2","XSFX":"由东向西","XSFXDM":"1","KKMC":"动漫南路与文一路交口正向"},{"KKBH":"610256115","HPHM":"津HVU628","JGSK":"2021-04-01 17:50:51.608","CDBH":"1","XSFX":"由东向西","XSFXDM":"1","KKMC":"中天大道与中生大道交口"},{"KKBH":"610266117","HPHM":"津ADL6216","JGSK":"2021-04-01 17:50:51.645","CDBH":"5","XSFX":"由西向东","XSFXDM":"2","KKMC":"中生大道与和韵路交口"},{"KKBH":"610256114","HPHM":"津A3X158","JGSK":"2021-04-01 17:50:51.683","CDBH":"4","XSFX":"由南向北","XSFXDM":"3","KKMC":"中天大道与和旭路交口"},{"KKBH":"6071310030000","HPHM":"豫A3V981","JGSK":"2021-04-01 17:50:51.685","CDBH":"1","XSFX":"由东向西","XSFXDM":"1","KKMC":"中央大道与海旭道交口正向"},{"KKBH":"7205710030000","HPHM":"津NEH429","JGSK":"2021-04-01 17:50:51.708","CDBH":"1","XSFX":"由东向西","XSFXDM":"1","KKMC":"动漫东路与文三路交口正向"},{"KKBH":"610271009","HPHM":"津D12218","JGSK":"2021-04-01 17:50:51.727","CDBH":"7","XSFX":"由南向北","XSFXDM":"3","KKMC":"中新大道与泰七路交口"},{"KKBH":"610276125","HPHM":"津MGS630","JGSK":"2021-04-01 17:50:51.73","CDBH":"1","XSFX":"由东向西","XSFXDM":"1","KKMC":"中新大道与和顺路交口"},{"KKBH":"720881002000","HPHM":"皖L91R83","JGSK":"2021-04-01 17:50:51.732","CDBH":"12","XSFX":"由北向南","XSFXDM":"4","KKMC":"海旭道与安正路交口"},{"KKBH":"610276124","HPHM":"津FGL345","JGSK":"2021-04-01 17:50:51.783","CDBH":"10","XSFX":"由北向南","XSFXDM":"4","KKMC":"中新大道与中生大道交口"},{"KKBH":"610276124","HPHM":"津AK0105","JGSK":"2021-04-01 17:50:51.809","CDBH":"4","XSFX":"由西向东","XSFXDM":"2","KKMC":"中新大道与中生大道交口"},{"KKBH":"610256115","HPHM":"津C27P66","JGSK":"2021-04-01 17:50:51.818","CDBH":"10","XSFX":"由北向南","XSFXDM":"4","KKMC":"中天大道与中生大道交口"},{"KKBH":"610391006","HPHM":"津DAL923","JGSK":"2021-04-01 17:50:51.826","CDBH":"4","XSFX":"由西向东","XSFXDM":"2","KKMC":"和韵路与和意路交口"},{"KKBH":"720891006000","HPHM":"津B2J519","JGSK":"2021-04-01 17:50:51.829","CDBH":"12","XSFX":"由北向南","XSFXDM":"4","KKMC":"海博道与永盛路交口"},{"KKBH":"720891004000","HPHM":"车牌","JGSK":"2021-04-01 17:50:51.884","CDBH":"9","XSFX":"由南向北","XSFXDM":"3","KKMC":"海博道与安平路交口"},{"KKBH":"610256115","HPHM":"冀FK125Q","JGSK":"2021-04-01 17:50:51.892","CDBH":"10","XSFX":"由北向南","XSFXDM":"4","KKMC":"中天大道与中生大道交口"},{"KKBH":"610256112","HPHM":"津MEU589","JGSK":"2021-04-01 17:50:51.973","CDBH":"7","XSFX":"由南向北","XSFXDM":"3","KKMC":"中天大道与中津大道交口"},{"KKBH":"6102661220000","HPHM":"豫JXE287","JGSK":"2021-04-01 17:50:52","CDBH":"1","XSFX":"由西向东","XSFXDM":"2","KKMC":"生态城中生大道故道河一桥西向东上桥处正向"},{"KKBH":"610401005","HPHM":"冀B982NA","JGSK":"2021-04-01 17:50:52.008","CDBH":"9","XSFX":"由南向北","XSFXDM":"3","KKMC":"和畅路与和顺路交口"},{"KKBH":"610271009","HPHM":"冀BK336F","JGSK":"2021-04-01 17:50:52.009","CDBH":"7","XSFX":"由南向北","XSFXDM":"3","KKMC":"中新大道与泰七路交口"},{"KKBH":"7208610030000","HPHM":"冀D8H946","JGSK":"2021-04-01 17:50:52.036","CDBH":"10","XSFX":"由北向南","XSFXDM":"4","KKMC":"海晨道与安明路交口正向"},{"KKBH":"610391007","HPHM":"冀B6K9L2","JGSK":"2021-04-01 17:50:52.056","CDBH":"4","XSFX":"由西向东","XSFXDM":"2","KKMC":"和韵路与和风路交口"},{"KKBH":"7208810020000","HPHM":"津A00S15","JGSK":"2021-04-01 17:50:52.086","CDBH":"6","XSFX":"由西向东","XSFXDM":"2","KKMC":"海旭道与安正路交口正向"},{"KKBH":"720891004000","HPHM":"津JDS268","JGSK":"2021-04-01 17:50:52.11","CDBH":"5","XSFX":"由西向东","XSFXDM":"2","KKMC":"海博道与安平路交口"},{"KKBH":"610266118","HPHM":"津HHA570","JGSK":"2021-04-01 17:50:52.146","CDBH":"10","XSFX":"由北向南","XSFXDM":"4","KKMC":"中生大道与和畅路交口"},{"KKBH":"610256111","HPHM":"京NV55Y5","JGSK":"2021-04-01 17:50:52.216","CDBH":"8","XSFX":"由北向南","XSFXDM":"4","KKMC":"中天大道与和惠路交口"},{"KKBH":"610266117","HPHM":"津RKZ919","JGSK":"2021-04-01 17:50:52.23","CDBH":"4","XSFX":"由西向东","XSFXDM":"2","KKMC":"中生大道与和韵路交口"},{"KKBH":"610276124","HPHM":"京N4A806","JGSK":"2021-04-01 17:50:52.246","CDBH":"10","XSFX":"由北向南","XSFXDM":"4","KKMC":"中新大道与中生大道交口"},{"KKBH":"720881002000","HPHM":"津HZ1830","JGSK":"2021-04-01 17:50:52.252","CDBH":"4","XSFX":"由东向西","XSFXDM":"1","KKMC":"海旭道与安正路交口"},{"KKBH":"610256112","HPHM":"京Q65V98","JGSK":"2021-04-01 17:50:52.284","CDBH":"1","XSFX":"由东向西","XSFXDM":"1","KKMC":"中天大道与中津大道交口"},{"KKBH":"7208910030000","HPHM":"车牌","JGSK":"2021-04-01 17:50:52.32","CDBH":"9","XSFX":"由南向北","XSFXDM":"3","KKMC":"海博道与安正路交口正向"},{"KKBH":"6071310030000","HPHM":"鲁NB8G20","JGSK":"2021-04-01 17:50:52.323","CDBH":"3","XSFX":"由东向西","XSFXDM":"1","KKMC":"中央大道与海旭道交口正向"},{"KKBH":"610276126","HPHM":"津J83899","JGSK":"2021-04-01 17:50:52.335","CDBH":"8","XSFX":"由北向南","XSFXDM":"4","KKMC":"中新大道与和意路交口"},{"KKBH":"610276124","HPHM":"津KLD716","JGSK":"2021-04-01 17:50:52.354","CDBH":"8","XSFX":"由南向北","XSFXDM":"3","KKMC":"中新大道与中生大道交口"},{"KKBH":"610276125","HPHM":"津RCA260","JGSK":"2021-04-01 17:50:52.362","CDBH":"8","XSFX":"由北向南","XSFXDM":"4","KKMC":"中新大道与和顺路交口"},{"KKBH":"610256114","HPHM":"津N36100","JGSK":"2021-04-01 17:50:52.403","CDBH":"5","XSFX":"由南向北","XSFXDM":"3","KKMC":"中天大道与和旭路交口"},{"KKBH":"610266118","HPHM":"冀B736Z7","JGSK":"2021-04-01 17:50:52.404","CDBH":"7","XSFX":"由南向北","XSFXDM":"3","KKMC":"中生大道与和畅路交口"},{"KKBH":"610271009","HPHM":"冀BM28W0","JGSK":"2021-04-01 17:50:52.404","CDBH":"8","XSFX":"由南向北","XSFXDM":"3","KKMC":"中新大道与泰七路交口"},{"KKBH":"7208910060000","HPHM":"津C85K20","JGSK":"2021-04-01 17:50:52.426","CDBH":"12","XSFX":"由北向南","XSFXDM":"4","KKMC":"海博道与永盛路交口正向"},{"KKBH":"610276125","HPHM":"津DGT962","JGSK":"2021-04-01 17:50:52.43","CDBH":"5","XSFX":"由南向北","XSFXDM":"3","KKMC":"中新大道与和顺路交口"},{"KKBH":"610276125","HPHM":"津C018G0","JGSK":"2021-04-01 17:50:52.473","CDBH":"5","XSFX":"由南向北","XSFXDM":"3","KKMC":"中新大道与和顺路交口"},{"KKBH":"610256115","HPHM":"鲁AU12J2","JGSK":"2021-04-01 17:50:52.521","CDBH":"6","XSFX":"由西向东","XSFXDM":"2","KKMC":"中天大道与中生大道交口"},{"KKBH":"720861002000","HPHM":"津AK5955","JGSK":"2021-04-01 17:50:52.572","CDBH":"8","XSFX":"由南向北","XSFXDM":"3","KKMC":"海晨道与安正路交口"},{"KKBH":"610276124","HPHM":"津HYJ006","JGSK":"2021-04-01 17:50:52.683","CDBH":"2","XSFX":"由东向西","XSFXDM":"1","KKMC":"中新大道与中生大道交口"},{"KKBH":"720891005000","HPHM":"津A2G186","JGSK":"2021-04-01 17:50:52.694","CDBH":"1","XSFX":"由东向西","XSFXDM":"1","KKMC":"海博道与安明路交口"},{"KKBH":"720891003000","HPHM":"津DFM729","JGSK":"2021-04-01 17:50:52.698","CDBH":"7","XSFX":"由南向北","XSFXDM":"3","KKMC":"海博道与安正路交口"},{"KKBH":"610271010","HPHM":"津DAL559","JGSK":"2021-04-01 17:50:52.738","CDBH":"7","XSFX":"由北向南","XSFXDM":"4","KKMC":"中新大道与华五路交口"},{"KKBH":"610276125","HPHM":"吉AR621B","JGSK":"2021-04-01 17:50:52.755","CDBH":"7","XSFX":"由北向南","XSFXDM":"4","KKMC":"中新大道与和顺路交口"},{"KKBH":"720861003000","HPHM":"吉A25CS7","JGSK":"2021-04-01 17:50:52.762","CDBH":"10","XSFX":"由北向南","XSFXDM":"4","KKMC":"海晨道与安明路交口"},{"KKBH":"610276124","HPHM":"津NMM286","JGSK":"2021-04-01 17:50:52.775","CDBH":"5","XSFX":"由西向东","XSFXDM":"2","KKMC":"中新大道与中生大道交口"},{"KKBH":"610256116","HPHM":"津RNF535","JGSK":"2021-04-01 17:50:52.78","CDBH":"8","XSFX":"由南向北","XSFXDM":"3","KKMC":"中天大道与和顺路交口"},{"KKBH":"7208610020000","HPHM":"冀J0D621","JGSK":"2021-04-01 17:50:52.809","CDBH":"10","XSFX":"由北向南","XSFXDM":"4","KKMC":"海晨道与安正路交口正向"},{"KKBH":"610276126","HPHM":"津A2K688","JGSK":"2021-04-01 17:50:52.821","CDBH":"7","XSFX":"由北向南","XSFXDM":"4","KKMC":"中新大道与和意路交口"},{"KKBH":"610256112","HPHM":"津B32091","JGSK":"2021-04-01 17:50:52.844","CDBH":"2","XSFX":"由东向西","XSFXDM":"1","KKMC":"中天大道与中津大道交口"},{"KKBH":"610256114","HPHM":"冀B8W90F","JGSK":"2021-04-01 17:50:52.848","CDBH":"1","XSFX":"由西向东","XSFXDM":"2","KKMC":"中天大道与和旭路交口"},{"KKBH":"610401005","HPHM":"津DVT998","JGSK":"2021-04-01 17:50:52.861","CDBH":"10","XSFX":"由北向南","XSFXDM":"4","KKMC":"和畅路与和顺路交口"},{"KKBH":"610256112","HPHM":"鲁A3R39R","JGSK":"2021-04-01 17:50:52.894","CDBH":"6","XSFX":"由西向东","XSFXDM":"2","KKMC":"中天大道与中津大道交口"},{"KKBH":"720861003000","HPHM":"津JN5936","JGSK":"2021-04-01 17:50:52.911","CDBH":"5","XSFX":"由西向东","XSFXDM":"2","KKMC":"海晨道与安明路交口"},{"KKBH":"610256112","HPHM":"津C299Q8","JGSK":"2021-04-01 17:50:52.924","CDBH":"10","XSFX":"由北向南","XSFXDM":"4","KKMC":"中天大道与中津大道交口"},{"KKBH":"720881002000","HPHM":"津ME4658","JGSK":"2021-04-01 17:50:52.937","CDBH":"8","XSFX":"由西向东","XSFXDM":"2","KKMC":"海旭道与安正路交口"},{"KKBH":"610256113","HPHM":"冀AE666N","JGSK":"2021-04-01 17:50:52.937","CDBH":"4","XSFX":"由南向北","XSFXDM":"3","KKMC":"中天大道与和风路交口"},{"KKBH":"610401004","HPHM":"津J12121","JGSK":"2021-04-01 17:50:52.939","CDBH":"1","XSFX":"由东向西","XSFXDM":"1","KKMC":"和畅路与和风路交口"},{"KKBH":"610391008","HPHM":"车牌","JGSK":"2021-04-01 17:50:52.991","CDBH":"1","XSFX":"由东向西","XSFXDM":"1","KKMC":"和韵路与和旭路交口"},{"KKBH":"7208910030000","HPHM":"京YM5268","JGSK":"2021-04-01 17:50:53.023","CDBH":"6","XSFX":"由西向东","XSFXDM":"2","KKMC":"海博道与安正路交口正向"},{"KKBH":"610276124","HPHM":"京LT5202","JGSK":"2021-04-01 17:50:53.037","CDBH":"1","XSFX":"由东向西","XSFXDM":"1","KKMC":"中新大道与中生大道交口"},{"KKBH":"711","HPHM":"辽DGV786","JGSK":"2021-04-01 17:50:53.041","CDBH":"7","XSFX":"由北向南","XSFXDM":"4","KKMC":"不礼让行人中新大道与和旭路交口"},{"KKBH":"610261003000","HPHM":"津GSA567","JGSK":"2021-04-01 17:50:53.053","CDBH":"17","XSFX":"由北向南","XSFXDM":"4","KKMC":"中生大道与静湖南路交口"},{"KKBH":"610266117","HPHM":"鄂A0VP17","JGSK":"2021-04-01 17:50:53.056","CDBH":"5","XSFX":"由西向东","XSFXDM":"2","KKMC":"中生大道与和韵路交口"},{"KKBH":"610271008","HPHM":"车牌","JGSK":"2021-04-01 17:50:53.073","CDBH":"5","XSFX":"由北向南","XSFXDM":"4","KKMC":"中新大道与航母主题公园支路交口"},{"KKBH":"7208810020000","HPHM":"津RLS355","JGSK":"2021-04-01 17:50:53.118","CDBH":"9","XSFX":"由南向北","XSFXDM":"3","KKMC":"海旭道与安正路交口正向"},{"KKBH":"610276125","HPHM":"冀J1E6S0","JGSK":"2021-04-01 17:50:53.19","CDBH":"7","XSFX":"由北向南","XSFXDM":"4","KKMC":"中新大道与和顺路交口"},{"KKBH":"610271009","HPHM":"辽G1S350","JGSK":"2021-04-01 17:50:53.2","CDBH":"10","XSFX":"由北向南","XSFXDM":"4","KKMC":"中新大道与泰七路交口"},{"KKBH":"610256112","HPHM":"皖RB3598","JGSK":"2021-04-01 17:50:53.215","CDBH":"7","XSFX":"由南向北","XSFXDM":"3","KKMC":"中天大道与中津大道交口"},{"KKBH":"7208910030000","HPHM":"津RHF065","JGSK":"2021-04-01 17:50:53.216","CDBH":"4","XSFX":"由西向东","XSFXDM":"2","KKMC":"海博道与安正路交口正向"},{"KKBH":"720891004000","HPHM":"津NPP099","JGSK":"2021-04-01 17:50:53.231","CDBH":"5","XSFX":"由西向东","XSFXDM":"2","KKMC":"海博道与安平路交口"},{"KKBH":"610401005","HPHM":"津NUU321","JGSK":"2021-04-01 17:50:53.244","CDBH":"11","XSFX":"由北向南","XSFXDM":"4","KKMC":"和畅路与和顺路交口"},{"KKBH":"610256115","HPHM":"津KT9828","JGSK":"2021-04-01 17:50:53.346","CDBH":"11","XSFX":"由北向南","XSFXDM":"4","KKMC":"中天大道与中生大道交口"},{"KKBH":"7205710040000","HPHM":"津AY2306","JGSK":"2021-04-01 17:50:53.353","CDBH":"2","XSFX":"由东向西","XSFXDM":"1","KKMC":"动漫东路与动漫中路交口正向"},{"KKBH":"6071310030000","HPHM":"鲁N9N136","JGSK":"2021-04-01 17:50:53.407","CDBH":"1","XSFX":"由东向西","XSFXDM":"1","KKMC":"中央大道与海旭道交口正向"},{"KKBH":"610401004","HPHM":"津HME356","JGSK":"2021-04-01 17:50:53.415","CDBH":"7","XSFX":"由南向北","XSFXDM":"3","KKMC":"和畅路与和风路交口"},{"KKBH":"610391007","HPHM":"车牌","JGSK":"2021-04-01 17:50:53.415","CDBH":"2","XSFX":"由东向西","XSFXDM":"1","KKMC":"和韵路与和风路交口"},{"KKBH":"720571004000","HPHM":"津ADQ2888","JGSK":"2021-04-01 17:50:53.418","CDBH":"1","XSFX":"由东向西","XSFXDM":"1","KKMC":"动漫东路与动漫中路交口"},{"KKBH":"610271009","HPHM":"津H84626","JGSK":"2021-04-01 17:50:53.44","CDBH":"11","XSFX":"由北向南","XSFXDM":"4","KKMC":"中新大道与泰七路交口"},{"KKBH":"7208910040000","HPHM":"车牌","JGSK":"2021-04-01 17:50:53.444","CDBH":"6","XSFX":"由西向东","XSFXDM":"2","KKMC":"海博道与安平路交口正向"},{"KKBH":"610276124","HPHM":"鲁NM175F","JGSK":"2021-04-01 17:50:53.463","CDBH":"11","XSFX":"由北向南","XSFXDM":"4","KKMC":"中新大道与中生大道交口"},{"KKBH":"720891004000","HPHM":"冀HUV679","JGSK":"2021-04-01 17:50:53.471","CDBH":"5","XSFX":"由西向东","XSFXDM":"2","KKMC":"海博道与安平路交口"},{"KKBH":"6102661220000","HPHM":"鲁NU06Y9","JGSK":"2021-04-01 17:50:53.498","CDBH":"2","XSFX":"由西向东","XSFXDM":"2","KKMC":"生态城中生大道故道河一桥西向东上桥处正向"},{"KKBH":"610276124","HPHM":"陕G5131E","JGSK":"2021-04-01 17:50:53.542","CDBH":"10","XSFX":"由北向南","XSFXDM":"4","KKMC":"中新大道与中生大道交口"},{"KKBH":"7208810020000","HPHM":"浙A025HY","JGSK":"2021-04-01 17:50:53.58","CDBH":"10","XSFX":"由南向北","XSFXDM":"3","KKMC":"海旭道与安正路交口正向"},{"KKBH":"610276125","HPHM":"鲁B10W9U","JGSK":"2021-04-01 17:50:53.636","CDBH":"4","XSFX":"由南向北","XSFXDM":"3","KKMC":"中新大道与和顺路交口"},{"KKBH":"610276125","HPHM":"津NZU889","JGSK":"2021-04-01 17:50:53.672","CDBH":"8","XSFX":"由北向南","XSFXDM":"4","KKMC":"中新大道与和顺路交口"},{"KKBH":"610276124","HPHM":"冀B9H5R3","JGSK":"2021-04-01 17:50:53.689","CDBH":"3","XSFX":"由东向西","XSFXDM":"1","KKMC":"中新大道与中生大道交口"},{"KKBH":"610271009","HPHM":"冀BK336F","JGSK":"2021-04-01 17:50:53.729","CDBH":"7","XSFX":"由南向北","XSFXDM":"3","KKMC":"中新大道与泰七路交口"},{"KKBH":"610266117","HPHM":"皖CY6698","JGSK":"2021-04-01 17:50:53.739","CDBH":"3","XSFX":"由东向西","XSFXDM":"1","KKMC":"中生大道与和韵路交口"},{"KKBH":"610391006","HPHM":"津HBW827","JGSK":"2021-04-01 17:50:53.814","CDBH":"1","XSFX":"由东向西","XSFXDM":"1","KKMC":"和韵路与和意路交口"},{"KKBH":"7208810020000","HPHM":"车牌","JGSK":"2021-04-01 17:50:53.83","CDBH":"7","XSFX":"由西向东","XSFXDM":"2","KKMC":"海旭道与安正路交口正向"},{"KKBH":"610276126","HPHM":"津A3F636","JGSK":"2021-04-01 17:50:53.859","CDBH":"8","XSFX":"由北向南","XSFXDM":"4","KKMC":"中新大道与和意路交口"},{"KKBH":"720881005000","HPHM":"津RXY717","JGSK":"2021-04-01 17:50:53.873","CDBH":"4","XSFX":"由西向东","XSFXDM":"2","KKMC":"海旭道与明盛路交口"},{"KKBH":"610401004","HPHM":"晋EPQ165","JGSK":"2021-04-01 17:50:53.886","CDBH":"10","XSFX":"由北向南","XSFXDM":"4","KKMC":"和畅路与和风路交口"},{"KKBH":"7208810020000","HPHM":"津AF16050","JGSK":"2021-04-01 17:50:53.892","CDBH":"4","XSFX":"由东向西","XSFXDM":"1","KKMC":"海旭道与安正路交口正向"},{"KKBH":"720891003000","HPHM":"鲁R700AA","JGSK":"2021-04-01 17:50:53.902","CDBH":"8","XSFX":"由南向北","XSFXDM":"3","KKMC":"海博道与安正路交口"},{"KKBH":"610391007","HPHM":"津JSS223","JGSK":"2021-04-01 17:50:53.91","CDBH":"2","XSFX":"由东向西","XSFXDM":"1","KKMC":"和韵路与和风路交口"},{"KKBH":"610391008","HPHM":"津NYQ055","JGSK":"2021-04-01 17:50:53.915","CDBH":"6","XSFX":"由西向东","XSFXDM":"2","KKMC":"和韵路与和旭路交口"},{"KKBH":"610391007","HPHM":"鲁NX11U8","JGSK":"2021-04-01 17:50:53.935","CDBH":"7","XSFX":"由南向北","XSFXDM":"3","KKMC":"和韵路与和风路交口"},{"KKBH":"610256113","HPHM":"津RSX393","JGSK":"2021-04-01 17:50:53.987","CDBH":"2","XSFX":"由西向东","XSFXDM":"2","KKMC":"中天大道与和风路交口"},{"KKBH":"7208810020000","HPHM":"津ADN6318","JGSK":"2021-04-01 17:50:54.032","CDBH":"12","XSFX":"由北向南","XSFXDM":"4","KKMC":"海旭道与安正路交口正向"},{"KKBH":"610391007","HPHM":"津JPQ268","JGSK":"2021-04-01 17:50:54.095","CDBH":"9","XSFX":"由南向北","XSFXDM":"3","KKMC":"和韵路与和风路交口"},{"KKBH":"720881002000","HPHM":"津ADD8223","JGSK":"2021-04-01 17:50:54.102","CDBH":"10","XSFX":"由南向北","XSFXDM":"3","KKMC":"海旭道与安正路交口"},{"KKBH":"7205710030000","HPHM":"津RMY997","JGSK":"2021-04-01 17:50:54.12","CDBH":"4","XSFX":"由西向东","XSFXDM":"2","KKMC":"动漫东路与文三路交口正向"},{"KKBH":"610276126","HPHM":"车牌","JGSK":"2021-04-01 17:50:54.132","CDBH":"8","XSFX":"由北向南","XSFXDM":"4","KKMC":"中新大道与和意路交口"},{"KKBH":"610256115","HPHM":"津C06N07","JGSK":"2021-04-01 17:50:54.15","CDBH":"2","XSFX":"由东向西","XSFXDM":"1","KKMC":"中天大道与中生大道交口"},{"KKBH":"711","HPHM":"冀J5TS30","JGSK":"2021-04-01 17:50:54.162","CDBH":"8","XSFX":"由北向南","XSFXDM":"4","KKMC":"不礼让行人中新大道与和旭路交口"},{"KKBH":"720881002000","HPHM":"冀B8U1Y9","JGSK":"2021-04-01 17:50:54.185","CDBH":"9","XSFX":"由南向北","XSFXDM":"3","KKMC":"海旭道与安正路交口"},{"KKBH":"610266118","HPHM":"鲁H9Y212","JGSK":"2021-04-01 17:50:54.219","CDBH":"1","XSFX":"由东向西","XSFXDM":"1","KKMC":"中生大道与和畅路交口"},{"KKBH":"720891003000","HPHM":"冀CGP382","JGSK":"2021-04-01 17:50:54.22","CDBH":"7","XSFX":"由南向北","XSFXDM":"3","KKMC":"海博道与安正路交口"},{"KKBH":"610276125","HPHM":"津C7X707","JGSK":"2021-04-01 17:50:54.233","CDBH":"4","XSFX":"由南向北","XSFXDM":"3","KKMC":"中新大道与和顺路交口"},{"KKBH":"610266118","HPHM":"津C2457学","JGSK":"2021-04-01 17:50:54.251","CDBH":"12","XSFX":"由北向南","XSFXDM":"4","KKMC":"中生大道与和畅路交口"},{"KKBH":"610256113","HPHM":"冀B6N0K9","JGSK":"2021-04-01 17:50:54.338","CDBH":"8","XSFX":"由北向南","XSFXDM":"4","KKMC":"中天大道与和风路交口"},{"KKBH":"610256115","HPHM":"京NQ8N85","JGSK":"2021-04-01 17:50:54.356","CDBH":"12","XSFX":"由北向南","XSFXDM":"4","KKMC":"中天大道与中生大道交口"},{"KKBH":"7208810020000","HPHM":"津C82118","JGSK":"2021-04-01 17:50:54.358","CDBH":"2","XSFX":"由东向西","XSFXDM":"1","KKMC":"海旭道与安正路交口正向"},{"KKBH":"720881004000","HPHM":"津JZ1126","JGSK":"2021-04-01 17:50:54.367","CDBH":"9","XSFX":"由西向东","XSFXDM":"2","KKMC":"海旭道与永盛路交口"},{"KKBH":"610271009","HPHM":"车牌","JGSK":"2021-04-01 17:50:54.377","CDBH":"5","XSFX":"由西向东","XSFXDM":"2","KKMC":"中新大道与泰七路交口"},{"KKBH":"720871002000","HPHM":"津A38P28","JGSK":"2021-04-01 17:50:54.377","CDBH":"6","XSFX":"由南向北","XSFXDM":"3","KKMC":"安正路与芳菲路交口"},{"KKBH":"720871002000","HPHM":"津MWC588","JGSK":"2021-04-01 17:50:54.378","CDBH":"5","XSFX":"由南向北","XSFXDM":"3","KKMC":"安正路与芳菲路交口"},{"KKBH":"610256112","HPHM":"津C299Q8","JGSK":"2021-04-01 17:50:54.448","CDBH":"10","XSFX":"由北向南","XSFXDM":"4","KKMC":"中天大道与中津大道交口"},{"KKBH":"610256113","HPHM":"冀B530S2","JGSK":"2021-04-01 17:50:54.477","CDBH":"9","XSFX":"由北向南","XSFXDM":"4","KKMC":"中天大道与和风路交口"},{"KKBH":"610401005","HPHM":"津MX2287","JGSK":"2021-04-01 17:50:54.558","CDBH":"10","XSFX":"由北向南","XSFXDM":"4","KKMC":"和畅路与和顺路交口"},{"KKBH":"7400110020000","HPHM":"津C23E35","JGSK":"2021-04-01 17:50:54.558","CDBH":"6","XSFX":"由北向南","XSFXDM":"4","KKMC":"静湖南路与华一路交口正向"},{"KKBH":"7209010020000","HPHM":"冀BB38C6","JGSK":"2021-04-01 17:50:54.582","CDBH":"7","XSFX":"由南向北","XSFXDM":"3","KKMC":"玉林道与安正路交口正向"},{"KKBH":"720891004000","HPHM":"车牌","JGSK":"2021-04-01 17:50:54.606","CDBH":"9","XSFX":"由南向北","XSFXDM":"3","KKMC":"海博道与安平路交口"},{"KKBH":"610271009","HPHM":"冀BM28W0","JGSK":"2021-04-01 17:50:54.608","CDBH":"8","XSFX":"由南向北","XSFXDM":"3","KKMC":"中新大道与泰七路交口"},{"KKBH":"7208610030000","HPHM":"车牌","JGSK":"2021-04-01 17:50:54.644","CDBH":"7","XSFX":"由南向北","XSFXDM":"3","KKMC":"海晨道与安明路交口正向"},{"KKBH":"6071310030000","HPHM":"鲁A0L9E6","JGSK":"2021-04-01 17:50:54.646","CDBH":"2","XSFX":"由东向西","XSFXDM":"1","KKMC":"中央大道与海旭道交口正向"},{"KKBH":"610266122000","HPHM":"豫JXE287","JGSK":"2021-04-01 17:50:54.654","CDBH":"1","XSFX":"由西向东","XSFXDM":"2","KKMC":"生态城中生大道故道河一桥西向东上桥处"},{"KKBH":"720891004000","HPHM":"津C07N87","JGSK":"2021-04-01 17:50:54.67","CDBH":"5","XSFX":"由西向东","XSFXDM":"2","KKMC":"海博道与安平路交口"},{"KKBH":"720891004000","HPHM":"车牌","JGSK":"2021-04-01 17:50:54.688","CDBH":"8","XSFX":"由南向北","XSFXDM":"3","KKMC":"海博道与安平路交口"},{"KKBH":"720891004000","HPHM":"车牌","JGSK":"2021-04-01 17:50:54.69","CDBH":"9","XSFX":"由南向北","XSFXDM":"3","KKMC":"海博道与安平路交口"},{"KKBH":"610256113","HPHM":"车牌","JGSK":"2021-04-01 17:50:54.716","CDBH":"6","XSFX":"由南向北","XSFXDM":"3","KKMC":"中天大道与和风路交口"},{"KKBH":"720891006000","HPHM":"津AF19513","JGSK":"2021-04-01 17:50:54.754","CDBH":"2","XSFX":"由东向西","XSFXDM":"1","KKMC":"海博道与永盛路交口"},{"KKBH":"610256115","HPHM":"津C166C2","JGSK":"2021-04-01 17:50:54.802","CDBH":"11","XSFX":"由北向南","XSFXDM":"4","KKMC":"中天大道与中生大道交口"},{"KKBH":"711","HPHM":"津RWE004","JGSK":"2021-04-01 17:50:54.824","CDBH":"5","XSFX":"由南向北","XSFXDM":"3","KKMC":"不礼让行人中新大道与和旭路交口"},{"KKBH":"7208910030000","HPHM":"车牌","JGSK":"2021-04-01 17:50:54.833","CDBH":"9","XSFX":"由南向北","XSFXDM":"3","KKMC":"海博道与安正路交口正向"},{"KKBH":"7208810020000","HPHM":"津NWD579","JGSK":"2021-04-01 17:50:54.876","CDBH":"7","XSFX":"由西向东","XSFXDM":"2","KKMC":"海旭道与安正路交口正向"},{"KKBH":"610276124","HPHM":"津C092J1","JGSK":"2021-04-01 17:50:54.951","CDBH":"1","XSFX":"由东向西","XSFXDM":"1","KKMC":"中新大道与中生大道交口"},{"KKBH":"610391008","HPHM":"津A6N370","JGSK":"2021-04-01 17:50:54.997","CDBH":"1","XSFX":"由东向西","XSFXDM":"1","KKMC":"和韵路与和旭路交口"},{"KKBH":"610266117","HPHM":"津NGY531","JGSK":"2021-04-01 17:50:55.007","CDBH":"4","XSFX":"由西向东","XSFXDM":"2","KKMC":"中生大道与和韵路交口"},{"KKBH":"610266117","HPHM":"津NSN550","JGSK":"2021-04-01 17:50:55.075","CDBH":"4","XSFX":"由西向东","XSFXDM":"2","KKMC":"中生大道与和韵路交口"},{"KKBH":"610276125","HPHM":"津NAP929","JGSK":"2021-04-01 17:50:55.115","CDBH":"8","XSFX":"由北向南","XSFXDM":"4","KKMC":"中新大道与和顺路交口"},{"KKBH":"6071310030000","HPHM":"津KXJ239","JGSK":"2021-04-01 17:50:55.146","CDBH":"1","XSFX":"由东向西","XSFXDM":"1","KKMC":"中央大道与海旭道交口正向"},{"KKBH":"610256111","HPHM":"冀F1720J","JGSK":"2021-04-01 17:50:55.196","CDBH":"9","XSFX":"由北向南","XSFXDM":"4","KKMC":"中天大道与和惠路交口"},{"KKBH":"610256114","HPHM":"津A0S615","JGSK":"2021-04-01 17:50:55.208","CDBH":"4","XSFX":"由南向北","XSFXDM":"3","KKMC":"中天大道与和旭路交口"},{"KKBH":"610266117","HPHM":"津JGB908","JGSK":"2021-04-01 17:50:55.21","CDBH":"7","XSFX":"由南向北","XSFXDM":"3","KKMC":"中生大道与和韵路交口"},{"KKBH":"610276124","HPHM":"蒙A226LM","JGSK":"2021-04-01 17:50:55.223","CDBH":"11","XSFX":"由北向南","XSFXDM":"4","KKMC":"中新大道与中生大道交口"},{"KKBH":"610401004","HPHM":"蒙DZR820","JGSK":"2021-04-01 17:50:55.258","CDBH":"1","XSFX":"由东向西","XSFXDM":"1","KKMC":"和畅路与和风路交口"},{"KKBH":"6103261420000","HPHM":"车牌","JGSK":"2021-04-01 17:50:55.295","CDBH":"11","XSFX":"由北向南","XSFXDM":"4","KKMC":"中成大道与泰七路交口正向"},{"KKBH":"720901002000","HPHM":"黑B373A1","JGSK":"2021-04-01 17:50:55.297","CDBH":"8","XSFX":"由南向北","XSFXDM":"3","KKMC":"玉林道与安正路交口"},{"KKBH":"610401005","HPHM":"津AS0826","JGSK":"2021-04-01 17:50:55.317","CDBH":"11","XSFX":"由北向南","XSFXDM":"4","KKMC":"和畅路与和顺路交口"},{"KKBH":"610266118","HPHM":"冀BQ518S","JGSK":"2021-04-01 17:50:55.32","CDBH":"5","XSFX":"由西向东","XSFXDM":"2","KKMC":"中生大道与和畅路交口"},{"KKBH":"610276124","HPHM":"津JAP269","JGSK":"2021-04-01 17:50:55.326","CDBH":"10","XSFX":"由北向南","XSFXDM":"4","KKMC":"中新大道与中生大道交口"},{"KKBH":"610256115","HPHM":"津C27P66","JGSK":"2021-04-01 17:50:55.337","CDBH":"11","XSFX":"由北向南","XSFXDM":"4","KKMC":"中天大道与中生大道交口"},{"KKBH":"720891005000","HPHM":"津A8Q403","JGSK":"2021-04-01 17:50:55.367","CDBH":"3","XSFX":"由东向西","XSFXDM":"1","KKMC":"海博道与安明路交口"},{"KKBH":"720881002000","HPHM":"陕A01PG2","JGSK":"2021-04-01 17:50:55.373","CDBH":"4","XSFX":"由东向西","XSFXDM":"1","KKMC":"海旭道与安正路交口"},{"KKBH":"610276126","HPHM":"津KJQ717","JGSK":"2021-04-01 17:50:55.38","CDBH":"7","XSFX":"由北向南","XSFXDM":"4","KKMC":"中新大道与和意路交口"},{"KKBH":"610391006","HPHM":"车牌","JGSK":"2021-04-01 17:50:55.398","CDBH":"2","XSFX":"由东向西","XSFXDM":"1","KKMC":"和韵路与和意路交口"},{"KKBH":"610256111","HPHM":"津A2Q168","JGSK":"2021-04-01 17:50:55.41","CDBH":"8","XSFX":"由北向南","XSFXDM":"4","KKMC":"中天大道与和惠路交口"},{"KKBH":"7208910040000","HPHM":"津A3V668","JGSK":"2021-04-01 17:50:55.439","CDBH":"6","XSFX":"由西向东","XSFXDM":"2","KKMC":"海博道与安平路交口正向"},{"KKBH":"7280310030000","HPHM":"津A3R179","JGSK":"2021-04-01 17:50:55.461","CDBH":"4","XSFX":"由南向北","XSFXDM":"3","KKMC":"动漫中路与文二路交口正向"},{"KKBH":"610266118","HPHM":"车牌","JGSK":"2021-04-01 17:50:55.476","CDBH":"5","XSFX":"由西向东","XSFXDM":"2","KKMC":"中生大道与和畅路交口"},{"KKBH":"610256114","HPHM":"津RBU492","JGSK":"2021-04-01 17:50:55.529","CDBH":"5","XSFX":"由南向北","XSFXDM":"3","KKMC":"中天大道与和旭路交口"},{"KKBH":"720891004000","HPHM":"车牌","JGSK":"2021-04-01 17:50:55.57","CDBH":"9","XSFX":"由南向北","XSFXDM":"3","KKMC":"海博道与安平路交口"},{"KKBH":"610276124","HPHM":"津RB0626","JGSK":"2021-04-01 17:50:55.576","CDBH":"6","XSFX":"由西向东","XSFXDM":"2","KKMC":"中新大道与中生大道交口"},{"KKBH":"610271009","HPHM":"鲁VV0U58","JGSK":"2021-04-01 17:50:55.592","CDBH":"8","XSFX":"由南向北","XSFXDM":"3","KKMC":"中新大道与泰七路交口"},{"KKBH":"610256115","HPHM":"晋HMA686","JGSK":"2021-04-01 17:50:55.605","CDBH":"9","XSFX":"由南向北","XSFXDM":"3","KKMC":"中天大道与中生大道交口"},{"KKBH":"610266117","HPHM":"津FDF010","JGSK":"2021-04-01 17:50:55.636","CDBH":"1","XSFX":"由东向西","XSFXDM":"1","KKMC":"中生大道与和韵路交口"},{"KKBH":"610271009","HPHM":"辽G1S350","JGSK":"2021-04-01 17:50:55.654","CDBH":"10","XSFX":"由北向南","XSFXDM":"4","KKMC":"中新大道与泰七路交口"},{"KKBH":"610286127","HPHM":"津E08426","JGSK":"2021-04-01 17:50:55.674","CDBH":"7","XSFX":"由南向北","XSFXDM":"3","KKMC":"中津大道与和畅路交口"},{"KKBH":"711","HPHM":"冀F3N718","JGSK":"2021-04-01 17:50:55.681","CDBH":"7","XSFX":"由北向南","XSFXDM":"4","KKMC":"不礼让行人中新大道与和旭路交口"},{"KKBH":"7208810020000","HPHM":"津NMM315","JGSK":"2021-04-01 17:50:55.691","CDBH":"9","XSFX":"由南向北","XSFXDM":"3","KKMC":"海旭道与安正路交口正向"},{"KKBH":"610401005","HPHM":"冀AL316H","JGSK":"2021-04-01 17:50:55.694","CDBH":"9","XSFX":"由南向北","XSFXDM":"3","KKMC":"和畅路与和顺路交口"},{"KKBH":"610256115","HPHM":"津DBL285","JGSK":"2021-04-01 17:50:55.709","CDBH":"6","XSFX":"由西向东","XSFXDM":"2","KKMC":"中天大道与中生大道交口"},{"KKBH":"720871002000","HPHM":"冀TN3X35","JGSK":"2021-04-01 17:50:55.735","CDBH":"4","XSFX":"由西向东","XSFXDM":"2","KKMC":"安正路与芳菲路交口"},{"KKBH":"720891009000","HPHM":"津MHB055","JGSK":"2021-04-01 17:50:55.759","CDBH":"1","XSFX":"由西向东","XSFXDM":"2","KKMC":"海博道与弘通路交口"},{"KKBH":"610271010","HPHM":"津HNX209","JGSK":"2021-04-01 17:50:55.762","CDBH":"8","XSFX":"由北向南","XSFXDM":"4","KKMC":"中新大道与华五路交口"},{"KKBH":"610266117","HPHM":"津JYQ216","JGSK":"2021-04-01 17:50:55.766","CDBH":"10","XSFX":"由北向南","XSFXDM":"4","KKMC":"中生大道与和韵路交口"},{"KKBH":"610276126","HPHM":"京MEG295","JGSK":"2021-04-01 17:50:55.789","CDBH":"1","XSFX":"由东向西","XSFXDM":"1","KKMC":"中新大道与和意路交口"},{"KKBH":"610256114","HPHM":"津RGT570","JGSK":"2021-04-01 17:50:55.803","CDBH":"1","XSFX":"由西向东","XSFXDM":"2","KKMC":"中天大道与和旭路交口"},{"KKBH":"610401005","HPHM":"津C25K77","JGSK":"2021-04-01 17:50:55.818","CDBH":"8","XSFX":"由南向北","XSFXDM":"3","KKMC":"和畅路与和顺路交口"},{"KKBH":"7208810020000","HPHM":"津A7M553","JGSK":"2021-04-01 17:50:55.842","CDBH":"3","XSFX":"由东向西","XSFXDM":"1","KKMC":"海旭道与安正路交口正向"},{"KKBH":"610271009","HPHM":"津MQ5477","JGSK":"2021-04-01 17:50:55.863","CDBH":"11","XSFX":"由北向南","XSFXDM":"4","KKMC":"中新大道与泰七路交口"},{"KKBH":"610256115","HPHM":"津A8G772","JGSK":"2021-04-01 17:50:55.897","CDBH":"10","XSFX":"由北向南","XSFXDM":"4","KKMC":"中天大道与中生大道交口"},{"KKBH":"7208810020000","HPHM":"津DM6K39","JGSK":"2021-04-01 17:50:55.913","CDBH":"13","XSFX":"由北向南","XSFXDM":"4","KKMC":"海旭道与安正路交口正向"},{"KKBH":"720881002000","HPHM":"津GLZ395","JGSK":"2021-04-01 17:50:55.942","CDBH":"9","XSFX":"由南向北","XSFXDM":"3","KKMC":"海旭道与安正路交口"},{"KKBH":"610401004","HPHM":"津HSY361","JGSK":"2021-04-01 17:50:55.955","CDBH":"10","XSFX":"由北向南","XSFXDM":"4","KKMC":"和畅路与和风路交口"},{"KKBH":"610271009","HPHM":"津H84626","JGSK":"2021-04-01 17:50:55.975","CDBH":"11","XSFX":"由北向南","XSFXDM":"4","KKMC":"中新大道与泰七路交口"},{"KKBH":"7208910030000","HPHM":"津C672S6","JGSK":"2021-04-01 17:50:55.988","CDBH":"5","XSFX":"由西向东","XSFXDM":"2","KKMC":"海博道与安正路交口正向"},{"KKBH":"610276125","HPHM":"津ANS040","JGSK":"2021-04-01 17:50:55.997","CDBH":"7","XSFX":"由北向南","XSFXDM":"4","KKMC":"中新大道与和顺路交口"},{"KKBH":"610256115","HPHM":"鲁M06T51","JGSK":"2021-04-01 17:50:56.014","CDBH":"12","XSFX":"由北向南","XSFXDM":"4","KKMC":"中天大道与中生大道交口"},{"KKBH":"610271008","HPHM":"车牌","JGSK":"2021-04-01 17:50:56.015","CDBH":"5","XSFX":"由北向南","XSFXDM":"4","KKMC":"中新大道与航母主题公园支路交口"},{"KKBH":"720901002000","HPHM":"车牌","JGSK":"2021-04-01 17:50:56.096","CDBH":"9","XSFX":"由南向北","XSFXDM":"3","KKMC":"玉林道与安正路交口"},{"KKBH":"610391007","HPHM":"冀B889K8","JGSK":"2021-04-01 17:50:56.097","CDBH":"8","XSFX":"由南向北","XSFXDM":"3","KKMC":"和韵路与和风路交口"},{"KKBH":"6071310030000","HPHM":"陕G7357Y","JGSK":"2021-04-01 17:50:56.128","CDBH":"2","XSFX":"由东向西","XSFXDM":"1","KKMC":"中央大道与海旭道交口正向"},{"KKBH":"728031002000","HPHM":"津C16D23","JGSK":"2021-04-01 17:50:56.139","CDBH":"8","XSFX":"由北向南","XSFXDM":"4","KKMC":"动漫中路与文一路交口"},{"KKBH":"610266118","HPHM":"冀RN3T11","JGSK":"2021-04-01 17:50:56.149","CDBH":"4","XSFX":"由西向东","XSFXDM":"2","KKMC":"中生大道与和畅路交口"},{"KKBH":"7208910030000","HPHM":"鲁AU1Q79","JGSK":"2021-04-01 17:50:56.196","CDBH":"6","XSFX":"由西向东","XSFXDM":"2","KKMC":"海博道与安正路交口正向"},{"KKBH":"7208810020000","HPHM":"鲁A9Y6A8","JGSK":"2021-04-01 17:50:56.224","CDBH":"5","XSFX":"由西向东","XSFXDM":"2","KKMC":"海旭道与安正路交口正向"},{"KKBH":"720891006000","HPHM":"津C85K20","JGSK":"2021-04-01 17:50:56.235","CDBH":"12","XSFX":"由北向南","XSFXDM":"4","KKMC":"海博道与永盛路交口"},{"KKBH":"610266117","HPHM":"津DWZ207","JGSK":"2021-04-01 17:50:56.257","CDBH":"3","XSFX":"由东向西","XSFXDM":"1","KKMC":"中生大道与和韵路交口"},{"KKBH":"610266118","HPHM":"津AD17570","JGSK":"2021-04-01 17:50:56.263","CDBH":"3","XSFX":"由东向西","XSFXDM":"1","KKMC":"中生大道与和畅路交口"},{"KKBH":"720861003000","HPHM":"冀D8H946","JGSK":"2021-04-01 17:50:56.279","CDBH":"10","XSFX":"由北向南","XSFXDM":"4","KKMC":"海晨道与安明路交口"},{"KKBH":"720881002000","HPHM":"津A2S772","JGSK":"2021-04-01 17:50:56.344","CDBH":"10","XSFX":"由南向北","XSFXDM":"3","KKMC":"海旭道与安正路交口"},{"KKBH":"610271010","HPHM":"津DTT415","JGSK":"2021-04-01 17:50:56.401","CDBH":"8","XSFX":"由北向南","XSFXDM":"4","KKMC":"中新大道与华五路交口"},{"KKBH":"610391007","HPHM":"苏EY330P","JGSK":"2021-04-01 17:50:56.402","CDBH":"11","XSFX":"由北向南","XSFXDM":"4","KKMC":"和韵路与和风路交口"},{"KKBH":"7208210040000","HPHM":"津NKR189","JGSK":"2021-04-01 17:50:56.406","CDBH":"5","XSFX":"由北向南","XSFXDM":"4","KKMC":"动漫西路与动漫北路交口正向"},{"KKBH":"610271008","HPHM":"冀B3HR42","JGSK":"2021-04-01 17:50:56.501","CDBH":"4","XSFX":"由北向南","XSFXDM":"4","KKMC":"中新大道与航母主题公园支路交口"},{"KKBH":"610256112","HPHM":"津A07C11","JGSK":"2021-04-01 17:50:56.506","CDBH":"8","XSFX":"由南向北","XSFXDM":"3","KKMC":"中天大道与中津大道交口"},{"KKBH":"7208610020000","HPHM":"津GHD506","JGSK":"2021-04-01 17:50:56.512","CDBH":"10","XSFX":"由北向南","XSFXDM":"4","KKMC":"海晨道与安正路交口正向"},{"KKBH":"610276125","HPHM":"津C018G0","JGSK":"2021-04-01 17:50:56.518","CDBH":"5","XSFX":"由南向北","XSFXDM":"3","KKMC":"中新大道与和顺路交口"},{"KKBH":"610276125","HPHM":"豫SV5K16","JGSK":"2021-04-01 17:50:56.551","CDBH":"8","XSFX":"由北向南","XSFXDM":"4","KKMC":"中新大道与和顺路交口"},{"KKBH":"720571003000","HPHM":"津NEH429","JGSK":"2021-04-01 17:50:56.604","CDBH":"1","XSFX":"由东向西","XSFXDM":"1","KKMC":"动漫东路与文三路交口"},{"KKBH":"610256115","HPHM":"车牌","JGSK":"2021-04-01 17:50:56.618","CDBH":"12","XSFX":"由北向南","XSFXDM":"4","KKMC":"中天大道与中生大道交口"},{"KKBH":"610256114","HPHM":"津KKK860","JGSK":"2021-04-01 17:50:56.628","CDBH":"4","XSFX":"由南向北","XSFXDM":"3","KKMC":"中天大道与和旭路交口"},{"KKBH":"610271010","HPHM":"鲁NR51N0","JGSK":"2021-04-01 17:50:56.642","CDBH":"7","XSFX":"由北向南","XSFXDM":"4","KKMC":"中新大道与华五路交口"},{"KKBH":"610276124","HPHM":"津ADF1111","JGSK":"2021-04-01 17:50:56.661","CDBH":"10","XSFX":"由北向南","XSFXDM":"4","KKMC":"中新大道与中生大道交口"},{"KKBH":"7208910030000","HPHM":"车牌","JGSK":"2021-04-01 17:50:56.804","CDBH":"9","XSFX":"由南向北","XSFXDM":"3","KKMC":"海博道与安正路交口正向"},{"KKBH":"720861002000","HPHM":"冀J0D621","JGSK":"2021-04-01 17:50:56.828","CDBH":"10","XSFX":"由北向南","XSFXDM":"4","KKMC":"海晨道与安正路交口"},{"KKBH":"610391007","HPHM":"车牌","JGSK":"2021-04-01 17:50:56.87","CDBH":"7","XSFX":"由南向北","XSFXDM":"3","KKMC":"和韵路与和风路交口"},{"KKBH":"610271009","HPHM":"津A6N752","JGSK":"2021-04-01 17:50:56.874","CDBH":"7","XSFX":"由南向北","XSFXDM":"3","KKMC":"中新大道与泰七路交口"},{"KKBH":"610276124","HPHM":"津A8U831","JGSK":"2021-04-01 17:50:56.905","CDBH":"10","XSFX":"由北向南","XSFXDM":"4","KKMC":"中新大道与中生大道交口"},{"KKBH":"7208710020000","HPHM":"津C83A99","JGSK":"2021-04-01 17:50:56.913","CDBH":"5","XSFX":"由南向北","XSFXDM":"3","KKMC":"安正路与芳菲路交口正向"},{"KKBH":"610391006","HPHM":"津AF63816","JGSK":"2021-04-01 17:50:56.924","CDBH":"1","XSFX":"由东向西","XSFXDM":"1","KKMC":"和韵路与和意路交口"},{"KKBH":"610266117","HPHM":"津MY5229","JGSK":"2021-04-01 17:50:56.943","CDBH":"6","XSFX":"由西向东","XSFXDM":"2","KKMC":"中生大道与和韵路交口"},{"KKBH":"720891003000","HPHM":"津ADJ6567","JGSK":"2021-04-01 17:50:56.944","CDBH":"7","XSFX":"由南向北","XSFXDM":"3","KKMC":"海博道与安正路交口"},{"KKBH":"610276126","HPHM":"津HU9359","JGSK":"2021-04-01 17:50:56.948","CDBH":"7","XSFX":"由北向南","XSFXDM":"4","KKMC":"中新大道与和意路交口"},{"KKBH":"610391007","HPHM":"津HD0415","JGSK":"2021-04-01 17:50:56.975","CDBH":"7","XSFX":"由南向北","XSFXDM":"3","KKMC":"和韵路与和风路交口"},{"KKBH":"610276124","HPHM":"冀B8KL36","JGSK":"2021-04-01 17:50:56.977","CDBH":"11","XSFX":"由北向南","XSFXDM":"4","KKMC":"中新大道与中生大道交口"},{"KKBH":"610266118","HPHM":"津BL912K","JGSK":"2021-04-01 17:50:56.983","CDBH":"1","XSFX":"由东向西","XSFXDM":"1","KKMC":"中生大道与和畅路交口"},{"KKBH":"610276124","HPHM":"津ADD0392","JGSK":"2021-04-01 17:50:56.983","CDBH":"11","XSFX":"由北向南","XSFXDM":"4","KKMC":"中新大道与中生大道交口"},{"KKBH":"610401005","HPHM":"津DVT998","JGSK":"2021-04-01 17:50:57.009","CDBH":"11","XSFX":"由北向南","XSFXDM":"4","KKMC":"和畅路与和顺路交口"},{"KKBH":"7208710020000","HPHM":"津JHV996","JGSK":"2021-04-01 17:50:57.024","CDBH":"9","XSFX":"由北向南","XSFXDM":"4","KKMC":"安正路与芳菲路交口正向"},{"KKBH":"610266117","HPHM":"冀FM07D3","JGSK":"2021-04-01 17:50:57.039","CDBH":"4","XSFX":"由西向东","XSFXDM":"2","KKMC":"中生大道与和韵路交口"},{"KKBH":"7280310030000","HPHM":"津RES992","JGSK":"2021-04-01 17:50:57.048","CDBH":"6","XSFX":"由北向南","XSFXDM":"4","KKMC":"动漫中路与文二路交口正向"},{"KKBH":"610286127","HPHM":"津A8H666","JGSK":"2021-04-01 17:50:57.05","CDBH":"4","XSFX":"由西向东","XSFXDM":"2","KKMC":"中津大道与和畅路交口"},{"KKBH":"610276124","HPHM":"车牌","JGSK":"2021-04-01 17:50:57.058","CDBH":"8","XSFX":"由南向北","XSFXDM":"3","KKMC":"中新大道与中生大道交口"},{"KKBH":"720871002000","HPHM":"辽PQM275","JGSK":"2021-04-01 17:50:57.099","CDBH":"9","XSFX":"由北向南","XSFXDM":"4","KKMC":"安正路与芳菲路交口"},{"KKBH":"610391007","HPHM":"津ADK6975","JGSK":"2021-04-01 17:50:57.135","CDBH":"9","XSFX":"由南向北","XSFXDM":"3","KKMC":"和韵路与和风路交口"},{"KKBH":"610391007","HPHM":"冀R7K3A7","JGSK":"2021-04-01 17:50:57.135","CDBH":"10","XSFX":"由北向南","XSFXDM":"4","KKMC":"和韵路与和风路交口"},{"KKBH":"610266118","HPHM":"津HHA570","JGSK":"2021-04-01 17:50:57.136","CDBH":"11","XSFX":"由北向南","XSFXDM":"4","KKMC":"中生大道与和畅路交口"},{"KKBH":"610256112","HPHM":"津A2V097","JGSK":"2021-04-01 17:50:57.164","CDBH":"1","XSFX":"由东向西","XSFXDM":"1","KKMC":"中天大道与中津大道交口"},{"KKBH":"720891004000","HPHM":"车牌","JGSK":"2021-04-01 17:50:57.173","CDBH":"7","XSFX":"由南向北","XSFXDM":"3","KKMC":"海博道与安平路交口"},{"KKBH":"610276124","HPHM":"津JY5731","JGSK":"2021-04-01 17:50:57.197","CDBH":"3","XSFX":"由东向西","XSFXDM":"1","KKMC":"中新大道与中生大道交口"},{"KKBH":"610391007","HPHM":"车牌","JGSK":"2021-04-01 17:50:57.2","CDBH":"3","XSFX":"由东向西","XSFXDM":"1","KKMC":"和韵路与和风路交口"},{"KKBH":"610276125","HPHM":"车牌","JGSK":"2021-04-01 17:50:57.222","CDBH":"4","XSFX":"由南向北","XSFXDM":"3","KKMC":"中新大道与和顺路交口"},{"KKBH":"610271009","HPHM":"鲁VV0U58","JGSK":"2021-04-01 17:50:57.254","CDBH":"8","XSFX":"由南向北","XSFXDM":"3","KKMC":"中新大道与泰七路交口"},{"KKBH":"610391007","HPHM":"冀C8R758","JGSK":"2021-04-01 17:50:57.257","CDBH":"8","XSFX":"由南向北","XSFXDM":"3","KKMC":"和韵路与和风路交口"},{"KKBH":"7208810020000","HPHM":"津ADH5207","JGSK":"2021-04-01 17:50:57.275","CDBH":"7","XSFX":"由西向东","XSFXDM":"2","KKMC":"海旭道与安正路交口正向"},{"KKBH":"610401004","HPHM":"车牌","JGSK":"2021-04-01 17:50:57.38","CDBH":"11","XSFX":"由北向南","XSFXDM":"4","KKMC":"和畅路与和风路交口"},{"KKBH":"610256111","HPHM":"津HCK281","JGSK":"2021-04-01 17:50:57.404","CDBH":"8","XSFX":"由北向南","XSFXDM":"4","KKMC":"中天大道与和惠路交口"},{"KKBH":"740011002000","HPHM":"津C23E35","JGSK":"2021-04-01 17:50:57.426","CDBH":"14","XSFX":"由北向南","XSFXDM":"4","KKMC":"静湖南路与华一路交口"},{"KKBH":"610401004","HPHM":"冀GMQ457","JGSK":"2021-04-01 17:50:57.504","CDBH":"10","XSFX":"由北向南","XSFXDM":"4","KKMC":"和畅路与和风路交口"},{"KKBH":"720901002000","HPHM":"车牌","JGSK":"2021-04-01 17:50:57.538","CDBH":"9","XSFX":"由南向北","XSFXDM":"3","KKMC":"玉林道与安正路交口"},{"KKBH":"720891004000","HPHM":"津ADF2181","JGSK":"2021-04-01 17:50:57.553","CDBH":"5","XSFX":"由西向东","XSFXDM":"2","KKMC":"海博道与安平路交口"},{"KKBH":"610401004","HPHM":"车牌","JGSK":"2021-04-01 17:50:57.564","CDBH":"1","XSFX":"由东向西","XSFXDM":"1","KKMC":"和畅路与和风路交口"},{"KKBH":"610271008","HPHM":"车牌","JGSK":"2021-04-01 17:50:57.598","CDBH":"4","XSFX":"由北向南","XSFXDM":"4","KKMC":"中新大道与航母主题公园支路交口"},{"KKBH":"610256114","HPHM":"冀B9C8Y5","JGSK":"2021-04-01 17:50:57.6","CDBH":"6","XSFX":"由南向北","XSFXDM":"3","KKMC":"中天大道与和旭路交口"},{"KKBH":"610401004","HPHM":"津J12121","JGSK":"2021-04-01 17:50:57.669","CDBH":"2","XSFX":"由东向西","XSFXDM":"1","KKMC":"和畅路与和风路交口"},{"KKBH":"610266117","HPHM":"辽PKF957","JGSK":"2021-04-01 17:50:57.673","CDBH":"8","XSFX":"由南向北","XSFXDM":"3","KKMC":"中生大道与和韵路交口"},{"KKBH":"610266117","HPHM":"冀H9255D","JGSK":"2021-04-01 17:50:57.79","CDBH":"5","XSFX":"由西向东","XSFXDM":"2","KKMC":"中生大道与和韵路交口"},{"KKBH":"610271009","HPHM":"津MQ5477","JGSK":"2021-04-01 17:50:57.814","CDBH":"11","XSFX":"由北向南","XSFXDM":"4","KKMC":"中新大道与泰七路交口"},{"KKBH":"7208810020000","HPHM":"津A38P28","JGSK":"2021-04-01 17:50:57.84","CDBH":"10","XSFX":"由南向北","XSFXDM":"3","KKMC":"海旭道与安正路交口正向"},{"KKBH":"7208910040000","HPHM":"津C5D261","JGSK":"2021-04-01 17:50:57.858","CDBH":"6","XSFX":"由西向东","XSFXDM":"2","KKMC":"海博道与安平路交口正向"},{"KKBH":"610256111","HPHM":"京NV55Y5","JGSK":"2021-04-01 17:50:57.916","CDBH":"8","XSFX":"由北向南","XSFXDM":"4","KKMC":"中天大道与和惠路交口"},{"KKBH":"610401004","HPHM":"鲁NA457F","JGSK":"2021-04-01 17:50:57.937","CDBH":"5","XSFX":"由西向东","XSFXDM":"2","KKMC":"和畅路与和风路交口"},{"KKBH":"610266118","HPHM":"黑RG5138","JGSK":"2021-04-01 17:50:57.943","CDBH":"2","XSFX":"由东向西","XSFXDM":"1","KKMC":"中生大道与和畅路交口"},{"KKBH":"610401005","HPHM":"冀B180EB","JGSK":"2021-04-01 17:50:57.96","CDBH":"8","XSFX":"由南向北","XSFXDM":"3","KKMC":"和畅路与和顺路交口"},{"KKBH":"610266122000","HPHM":"鲁NU06Y9","JGSK":"2021-04-01 17:50:58.014","CDBH":"2","XSFX":"由西向东","XSFXDM":"2","KKMC":"生态城中生大道故道河一桥西向东上桥处"},{"KKBH":"7208810020000","HPHM":"津DZD831","JGSK":"2021-04-01 17:50:58.033","CDBH":"5","XSFX":"由西向东","XSFXDM":"2","KKMC":"海旭道与安正路交口正向"},{"KKBH":"7208910030000","HPHM":"津ADF5377","JGSK":"2021-04-01 17:50:58.039","CDBH":"4","XSFX":"由西向东","XSFXDM":"2","KKMC":"海博道与安正路交口正向"},{"KKBH":"610391007","HPHM":"津RPD525","JGSK":"2021-04-01 17:50:58.05","CDBH":"4","XSFX":"由西向东","XSFXDM":"2","KKMC":"和韵路与和风路交口"},{"KKBH":"7205410040000","HPHM":"津D95613","JGSK":"2021-04-01 17:50:58.086","CDBH":"3","XSFX":"由西向东","XSFXDM":"2","KKMC":"动漫环路东与动漫中路交口正向"},{"KKBH":"610276125","HPHM":"津C7X707","JGSK":"2021-04-01 17:50:58.116","CDBH":"5","XSFX":"由南向北","XSFXDM":"3","KKMC":"中新大道与和顺路交口"},{"KKBH":"7208810020000","HPHM":"津DZD831","JGSK":"2021-04-01 17:50:58.124","CDBH":"6","XSFX":"由西向东","XSFXDM":"2","KKMC":"海旭道与安正路交口正向"},{"KKBH":"610271008","HPHM":"豫N1M962","JGSK":"2021-04-01 17:50:58.238","CDBH":"5","XSFX":"由北向南","XSFXDM":"4","KKMC":"中新大道与航母主题公园支路交口"},{"KKBH":"610256114","HPHM":"津GR0831","JGSK":"2021-04-01 17:50:58.271","CDBH":"2","XSFX":"由西向东","XSFXDM":"2","KKMC":"中天大道与和旭路交口"},{"KKBH":"610276126","HPHM":"津GE2852","JGSK":"2021-04-01 17:50:58.296","CDBH":"8","XSFX":"由北向南","XSFXDM":"4","KKMC":"中新大道与和意路交口"},{"KKBH":"610256111","HPHM":"津HGS097","JGSK":"2021-04-01 17:50:58.308","CDBH":"7","XSFX":"由北向南","XSFXDM":"4","KKMC":"中天大道与和惠路交口"},{"KKBH":"711","HPHM":"津AP5219","JGSK":"2021-04-01 17:50:58.322","CDBH":"8","XSFX":"由北向南","XSFXDM":"4","KKMC":"不礼让行人中新大道与和旭路交口"},{"KKBH":"610276126","HPHM":"冀J518S8","JGSK":"2021-04-01 17:50:58.346","CDBH":"7","XSFX":"由北向南","XSFXDM":"4","KKMC":"中新大道与和意路交口"},{"KKBH":"7208810020000","HPHM":"津MWC588","JGSK":"2021-04-01 17:50:58.362","CDBH":"9","XSFX":"由南向北","XSFXDM":"3","KKMC":"海旭道与安正路交口正向"},{"KKBH":"610276124","HPHM":"京LT5202","JGSK":"2021-04-01 17:50:58.391","CDBH":"2","XSFX":"由东向西","XSFXDM":"1","KKMC":"中新大道与中生大道交口"},{"KKBH":"610256115","HPHM":"津C779Y3","JGSK":"2021-04-01 17:50:58.406","CDBH":"10","XSFX":"由北向南","XSFXDM":"4","KKMC":"中天大道与中生大道交口"},{"KKBH":"610256115","HPHM":"津C166C2","JGSK":"2021-04-01 17:50:58.457","CDBH":"12","XSFX":"由北向南","XSFXDM":"4","KKMC":"中天大道与中生大道交口"},{"KKBH":"610276125","HPHM":"津RCA260","JGSK":"2021-04-01 17:50:58.472","CDBH":"8","XSFX":"由北向南","XSFXDM":"4","KKMC":"中新大道与和顺路交口"},{"KKBH":"610256112","HPHM":"津B22263","JGSK":"2021-04-01 17:50:58.5","CDBH":"7","XSFX":"由南向北","XSFXDM":"3","KKMC":"中天大道与中津大道交口"},{"KKBH":"7208910030000","HPHM":"津C02917","JGSK":"2021-04-01 17:50:58.507","CDBH":"9","XSFX":"由南向北","XSFXDM":"3","KKMC":"海博道与安正路交口正向"},{"KKBH":"720891004000","HPHM":"津E076J1","JGSK":"2021-04-01 17:50:58.514","CDBH":"4","XSFX":"由西向东","XSFXDM":"2","KKMC":"海博道与安平路交口"},{"KKBH":"610256114","HPHM":"津HHF139","JGSK":"2021-04-01 17:50:58.548","CDBH":"4","XSFX":"由南向北","XSFXDM":"3","KKMC":"中天大道与和旭路交口"},{"KKBH":"720891003000","HPHM":"车牌","JGSK":"2021-04-01 17:50:58.593","CDBH":"4","XSFX":"由西向东","XSFXDM":"2","KKMC":"海博道与安正路交口"},{"KKBH":"7208610030000","HPHM":"津FBE967","JGSK":"2021-04-01 17:50:58.61","CDBH":"3","XSFX":"由东向西","XSFXDM":"1","KKMC":"海晨道与安明路交口正向"},{"KKBH":"610271009","HPHM":"津A6N752","JGSK":"2021-04-01 17:50:58.614","CDBH":"7","XSFX":"由南向北","XSFXDM":"3","KKMC":"中新大道与泰七路交口"},{"KKBH":"610266117","HPHM":"津C312G6","JGSK":"2021-04-01 17:50:58.653","CDBH":"2","XSFX":"由东向西","XSFXDM":"1","KKMC":"中生大道与和韵路交口"},{"KKBH":"610266118","HPHM":"冀BQ518S","JGSK":"2021-04-01 17:50:58.684","CDBH":"5","XSFX":"由西向东","XSFXDM":"2","KKMC":"中生大道与和畅路交口"},{"KKBH":"610271010","HPHM":"津KH5287","JGSK":"2021-04-01 17:50:58.709","CDBH":"7","XSFX":"由北向南","XSFXDM":"4","KKMC":"中新大道与华五路交口"},{"KKBH":"610276124","HPHM":"津HYJ006","JGSK":"2021-04-01 17:50:58.711","CDBH":"3","XSFX":"由东向西","XSFXDM":"1","KKMC":"中新大道与中生大道交口"},{"KKBH":"7208710020000","HPHM":"津DY2012","JGSK":"2021-04-01 17:50:58.734","CDBH":"5","XSFX":"由南向北","XSFXDM":"3","KKMC":"安正路与芳菲路交口正向"},{"KKBH":"720881002000","HPHM":"津CY5726","JGSK":"2021-04-01 17:50:58.744","CDBH":"10","XSFX":"由南向北","XSFXDM":"3","KKMC":"海旭道与安正路交口"},{"KKBH":"610401005","HPHM":"津MX2287","JGSK":"2021-04-01 17:50:58.769","CDBH":"11","XSFX":"由北向南","XSFXDM":"4","KKMC":"和畅路与和顺路交口"},{"KKBH":"610256115","HPHM":"辽AZ97N6","JGSK":"2021-04-01 17:50:58.893","CDBH":"12","XSFX":"由北向南","XSFXDM":"4","KKMC":"中天大道与中生大道交口"},{"KKBH":"7208810020000","HPHM":"津HY3038","JGSK":"2021-04-01 17:50:58.904","CDBH":"7","XSFX":"由西向东","XSFXDM":"2","KKMC":"海旭道与安正路交口正向"},{"KKBH":"610266117","HPHM":"津HAM006","JGSK":"2021-04-01 17:50:58.905","CDBH":"11","XSFX":"由北向南","XSFXDM":"4","KKMC":"中生大道与和韵路交口"},{"KKBH":"610276126","HPHM":"津A09899D","JGSK":"2021-04-01 17:50:58.905","CDBH":"8","XSFX":"由北向南","XSFXDM":"4","KKMC":"中新大道与和意路交口"},{"KKBH":"610276124","HPHM":"京N4A806","JGSK":"2021-04-01 17:50:58.909","CDBH":"10","XSFX":"由北向南","XSFXDM":"4","KKMC":"中新大道与中生大道交口"},{"KKBH":"720881002000","HPHM":"津AF16050","JGSK":"2021-04-01 17:50:58.977","CDBH":"4","XSFX":"由东向西","XSFXDM":"1","KKMC":"海旭道与安正路交口"},{"KKBH":"610276124","HPHM":"津ADK8322","JGSK":"2021-04-01 17:50:59.025","CDBH":"2","XSFX":"由东向西","XSFXDM":"1","KKMC":"中新大道与中生大道交口"},{"KKBH":"610256112","HPHM":"津C83N55","JGSK":"2021-04-01 17:50:59.102","CDBH":"1","XSFX":"由东向西","XSFXDM":"1","KKMC":"中天大道与中津大道交口"},{"KKBH":"610271008","HPHM":"冀B3HR42","JGSK":"2021-04-01 17:50:59.124","CDBH":"4","XSFX":"由北向南","XSFXDM":"4","KKMC":"中新大道与航母主题公园支路交口"},{"KKBH":"610271009","HPHM":"津A3G372","JGSK":"2021-04-01 17:50:59.131","CDBH":"8","XSFX":"由南向北","XSFXDM":"3","KKMC":"中新大道与泰七路交口"},{"KKBH":"7208810020000","HPHM":"苏K265MY","JGSK":"2021-04-01 17:50:59.145","CDBH":"4","XSFX":"由东向西","XSFXDM":"1","KKMC":"海旭道与安正路交口正向"},{"KKBH":"610401005","HPHM":"车牌","JGSK":"2021-04-01 17:50:59.166","CDBH":"7","XSFX":"由南向北","XSFXDM":"3","KKMC":"和畅路与和顺路交口"},{"KKBH":"7208810050000","HPHM":"车牌","JGSK":"2021-04-01 17:50:59.167","CDBH":"3","XSFX":"由东向西","XSFXDM":"1","KKMC":"海旭道与明盛路交口正向"},{"KKBH":"720571004000","HPHM":"津AY2306","JGSK":"2021-04-01 17:50:59.18","CDBH":"2","XSFX":"由东向西","XSFXDM":"1","KKMC":"动漫东路与动漫中路交口"},{"KKBH":"610256112","HPHM":"鲁M673S3","JGSK":"2021-04-01 17:50:59.213","CDBH":"4","XSFX":"由西向东","XSFXDM":"2","KKMC":"中天大道与中津大道交口"},{"KKBH":"610286127","HPHM":"辽CWC758","JGSK":"2021-04-01 17:50:59.245","CDBH":"7","XSFX":"由南向北","XSFXDM":"3","KKMC":"中津大道与和畅路交口"},{"KKBH":"6071310030000","HPHM":"津KB0105","JGSK":"2021-04-01 17:50:59.26","CDBH":"3","XSFX":"由东向西","XSFXDM":"1","KKMC":"中央大道与海旭道交口正向"},{"KKBH":"7208910040000","HPHM":"津KW6020","JGSK":"2021-04-01 17:50:59.279","CDBH":"6","XSFX":"由西向东","XSFXDM":"2","KKMC":"海博道与安平路交口正向"},{"KKBH":"610391007","HPHM":"津A9Y972","JGSK":"2021-04-01 17:50:59.375","CDBH":"11","XSFX":"由北向南","XSFXDM":"4","KKMC":"和韵路与和风路交口"},{"KKBH":"720891004000","HPHM":"车牌","JGSK":"2021-04-01 17:50:59.41","CDBH":"9","XSFX":"由南向北","XSFXDM":"3","KKMC":"海博道与安平路交口"},{"KKBH":"610326142000","HPHM":"车牌","JGSK":"2021-04-01 17:50:59.445","CDBH":"11","XSFX":"由北向南","XSFXDM":"4","KKMC":"中成大道与泰七路交口"},{"KKBH":"7208710020000","HPHM":"冀AS108F","JGSK":"2021-04-01 17:50:59.447","CDBH":"9","XSFX":"由北向南","XSFXDM":"4","KKMC":"安正路与芳菲路交口正向"},{"KKBH":"720891004000","HPHM":"津A3V668","JGSK":"2021-04-01 17:50:59.479","CDBH":"5","XSFX":"由西向东","XSFXDM":"2","KKMC":"海博道与安平路交口"},{"KKBH":"7208710020000","HPHM":"津DKC808","JGSK":"2021-04-01 17:50:59.481","CDBH":"3","XSFX":"由西向东","XSFXDM":"2","KKMC":"安正路与芳菲路交口正向"},{"KKBH":"610266118","HPHM":"苏CS1A20","JGSK":"2021-04-01 17:50:59.569","CDBH":"1","XSFX":"由东向西","XSFXDM":"1","KKMC":"中生大道与和畅路交口"},{"KKBH":"610391007","HPHM":"津MQM727","JGSK":"2021-04-01 17:50:59.575","CDBH":"9","XSFX":"由南向北","XSFXDM":"3","KKMC":"和韵路与和风路交口"},{"KKBH":"610276125","HPHM":"津C959Y9","JGSK":"2021-04-01 17:50:59.592","CDBH":"7","XSFX":"由北向南","XSFXDM":"4","KKMC":"中新大道与和顺路交口"},{"KKBH":"610266118","HPHM":"津C168L1","JGSK":"2021-04-01 17:50:59.642","CDBH":"5","XSFX":"由西向东","XSFXDM":"2","KKMC":"中生大道与和畅路交口"},{"KKBH":"728031003000","HPHM":"津A3R179","JGSK":"2021-04-01 17:50:59.657","CDBH":"4","XSFX":"由南向北","XSFXDM":"3","KKMC":"动漫中路与文二路交口"},{"KKBH":"610276126","HPHM":"津CL1159","JGSK":"2021-04-01 17:50:59.725","CDBH":"1","XSFX":"由东向西","XSFXDM":"1","KKMC":"中新大道与和意路交口"},{"KKBH":"7205710040000","HPHM":"津A6W123","JGSK":"2021-04-01 17:50:59.727","CDBH":"3","XSFX":"由西向东","XSFXDM":"2","KKMC":"动漫东路与动漫中路交口正向"},{"KKBH":"720891004000","HPHM":"车牌","JGSK":"2021-04-01 17:50:59.729","CDBH":"8","XSFX":"由南向北","XSFXDM":"3","KKMC":"海博道与安平路交口"},{"KKBH":"610401005","HPHM":"车牌","JGSK":"2021-04-01 17:50:59.749","CDBH":"7","XSFX":"由南向北","XSFXDM":"3","KKMC":"和畅路与和顺路交口"},{"KKBH":"610256115","HPHM":"津JFS955","JGSK":"2021-04-01 17:50:59.854","CDBH":"2","XSFX":"由东向西","XSFXDM":"1","KKMC":"中天大道与中生大道交口"},{"KKBH":"610276125","HPHM":"辽AG2N82","JGSK":"2021-04-01 17:50:59.869","CDBH":"8","XSFX":"由北向南","XSFXDM":"4","KKMC":"中新大道与和顺路交口"},{"KKBH":"610256113","HPHM":"冀B882G9","JGSK":"2021-04-01 17:50:59.885","CDBH":"5","XSFX":"由南向北","XSFXDM":"3","KKMC":"中天大道与和风路交口"},{"KKBH":"610276124","HPHM":"京QSE820","JGSK":"2021-04-01 17:50:59.903","CDBH":"11","XSFX":"由北向南","XSFXDM":"4","KKMC":"中新大道与中生大道交口"},{"KKBH":"720891003000","HPHM":"津DTF722","JGSK":"2021-04-01 17:50:59.906","CDBH":"7","XSFX":"由南向北","XSFXDM":"3","KKMC":"海博道与安正路交口"},{"KKBH":"720571003000","HPHM":"津RMY997","JGSK":"2021-04-01 17:50:59.925","CDBH":"3","XSFX":"由西向东","XSFXDM":"2","KKMC":"动漫东路与文三路交口"},{"KKBH":"610256113","HPHM":"车牌","JGSK":"2021-04-01 17:50:59.933","CDBH":"2","XSFX":"由西向东","XSFXDM":"2","KKMC":"中天大道与和风路交口"},{"KKBH":"7208610020000","HPHM":"津RMA088","JGSK":"2021-04-01 17:50:59.953","CDBH":"10","XSFX":"由北向南","XSFXDM":"4","KKMC":"海晨道与安正路交口正向"},{"KKBH":"610391007","HPHM":"冀CPZ326","JGSK":"2021-04-01 17:50:59.972","CDBH":"1","XSFX":"由东向西","XSFXDM":"1","KKMC":"和韵路与和风路交口"},{"KKBH":"610391007","HPHM":"津AF44301","JGSK":"2021-04-01 17:51:00.012","CDBH":"7","XSFX":"由南向北","XSFXDM":"3","KKMC":"和韵路与和风路交口"},{"KKBH":"610391006","HPHM":"津A09889D","JGSK":"2021-04-01 17:51:00.032","CDBH":"1","XSFX":"由东向西","XSFXDM":"1","KKMC":"和韵路与和意路交口"},{"KKBH":"610256113","HPHM":"冀B530S2","JGSK":"2021-04-01 17:51:00.103","CDBH":"9","XSFX":"由北向南","XSFXDM":"4","KKMC":"中天大道与和风路交口"},{"KKBH":"610286127","HPHM":"津AP0760","JGSK":"2021-04-01 17:51:00.111","CDBH":"6","XSFX":"由西向东","XSFXDM":"2","KKMC":"中津大道与和畅路交口"},{"KKBH":"610256116","HPHM":"津AJF860","JGSK":"2021-04-01 17:51:00.121","CDBH":"4","XSFX":"由西向东","XSFXDM":"2","KKMC":"中天大道与和顺路交口"},{"KKBH":"610286127","HPHM":"鲁M57Q72","JGSK":"2021-04-01 17:51:00.151","CDBH":"4","XSFX":"由西向东","XSFXDM":"2","KKMC":"中津大道与和畅路交口"},{"KKBH":"711","HPHM":"津A7N393","JGSK":"2021-04-01 17:51:00.166","CDBH":"8","XSFX":"由北向南","XSFXDM":"4","KKMC":"不礼让行人中新大道与和旭路交口"},{"KKBH":"610276126","HPHM":"津A3J178","JGSK":"2021-04-01 17:51:00.211","CDBH":"7","XSFX":"由北向南","XSFXDM":"4","KKMC":"中新大道与和意路交口"},{"KKBH":"610271009","HPHM":"车牌","JGSK":"2021-04-01 17:51:00.214","CDBH":"6","XSFX":"由西向东","XSFXDM":"2","KKMC":"中新大道与泰七路交口"},{"KKBH":"720881002000","HPHM":"津NWD579","JGSK":"2021-04-01 17:51:00.221","CDBH":"8","XSFX":"由西向东","XSFXDM":"2","KKMC":"海旭道与安正路交口"},{"KKBH":"610401004","HPHM":"津A8S669","JGSK":"2021-04-01 17:51:00.234","CDBH":"4","XSFX":"由西向东","XSFXDM":"2","KKMC":"和畅路与和风路交口"},{"KKBH":"7280310060000","HPHM":"车牌","JGSK":"2021-04-01 17:51:00.256","CDBH":"7","XSFX":"由北向南","XSFXDM":"4","KKMC":"动漫中路与文三路交口正向"},{"KKBH":"610286127","HPHM":"津A8H666","JGSK":"2021-04-01 17:51:00.298","CDBH":"5","XSFX":"由西向东","XSFXDM":"2","KKMC":"中津大道与和畅路交口"},{"KKBH":"610266118","HPHM":"津A7A524","JGSK":"2021-04-01 17:51:00.344","CDBH":"3","XSFX":"由东向西","XSFXDM":"1","KKMC":"中生大道与和畅路交口"},{"KKBH":"610276126","HPHM":"津G89670","JGSK":"2021-04-01 17:51:00.345","CDBH":"7","XSFX":"由北向南","XSFXDM":"4","KKMC":"中新大道与和意路交口"},{"KKBH":"610391007","HPHM":"苏EY330P","JGSK":"2021-04-01 17:51:00.365","CDBH":"12","XSFX":"由北向南","XSFXDM":"4","KKMC":"和韵路与和风路交口"},{"KKBH":"610256111","HPHM":"津A2Q168","JGSK":"2021-04-01 17:51:00.401","CDBH":"9","XSFX":"由北向南","XSFXDM":"4","KKMC":"中天大道与和惠路交口"},{"KKBH":"711","HPHM":"津DHH789","JGSK":"2021-04-01 17:51:00.406","CDBH":"7","XSFX":"由北向南","XSFXDM":"4","KKMC":"不礼让行人中新大道与和旭路交口"},{"KKBH":"610271010","HPHM":"冀B8QX78","JGSK":"2021-04-01 17:51:00.413","CDBH":"8","XSFX":"由北向南","XSFXDM":"4","KKMC":"中新大道与华五路交口"},{"KKBH":"720901002000","HPHM":"京N56DJ7","JGSK":"2021-04-01 17:51:00.424","CDBH":"1","XSFX":"由东向西","XSFXDM":"1","KKMC":"玉林道与安正路交口"},{"KKBH":"610256112","HPHM":"鲁M936HE","JGSK":"2021-04-01 17:51:00.45","CDBH":"1","XSFX":"由东向西","XSFXDM":"1","KKMC":"中天大道与中津大道交口"},{"KKBH":"720891004000","HPHM":"车牌","JGSK":"2021-04-01 17:51:00.45","CDBH":"9","XSFX":"由南向北","XSFXDM":"3","KKMC":"海博道与安平路交口"},{"KKBH":"610266117","HPHM":"鄂A0VP17","JGSK":"2021-04-01 17:51:00.45","CDBH":"6","XSFX":"由西向东","XSFXDM":"2","KKMC":"中生大道与和韵路交口"},{"KKBH":"610271009","HPHM":"津KRN858","JGSK":"2021-04-01 17:51:00.452","CDBH":"7","XSFX":"由南向北","XSFXDM":"3","KKMC":"中新大道与泰七路交口"},{"KKBH":"720881002000","HPHM":"津RRZ333","JGSK":"2021-04-01 17:51:00.458","CDBH":"12","XSFX":"由北向南","XSFXDM":"4","KKMC":"海旭道与安正路交口"},{"KKBH":"7208710020000","HPHM":"津ME4658","JGSK":"2021-04-01 17:51:00.479","CDBH":"9","XSFX":"由北向南","XSFXDM":"4","KKMC":"安正路与芳菲路交口正向"},{"KKBH":"610271008","HPHM":"冀B3Y1R1","JGSK":"2021-04-01 17:51:00.485","CDBH":"4","XSFX":"由北向南","XSFXDM":"4","KKMC":"中新大道与航母主题公园支路交口"},{"KKBH":"720901002000","HPHM":"冀BB38C6","JGSK":"2021-04-01 17:51:00.498","CDBH":"7","XSFX":"由南向北","XSFXDM":"3","KKMC":"玉林道与安正路交口"},{"KKBH":"720861002000","HPHM":"津GHD506","JGSK":"2021-04-01 17:51:00.509","CDBH":"10","XSFX":"由北向南","XSFXDM":"4","KKMC":"海晨道与安正路交口"},{"KKBH":"610391007","HPHM":"津DWZ029","JGSK":"2021-04-01 17:51:00.543","CDBH":"7","XSFX":"由南向北","XSFXDM":"3","KKMC":"和韵路与和风路交口"},{"KKBH":"610256114","HPHM":"津D91418","JGSK":"2021-04-01 17:51:00.546","CDBH":"6","XSFX":"由南向北","XSFXDM":"3","KKMC":"中天大道与和旭路交口"},{"KKBH":"7208910030000","HPHM":"津A13G11","JGSK":"2021-04-01 17:51:00.547","CDBH":"8","XSFX":"由南向北","XSFXDM":"3","KKMC":"海博道与安正路交口正向"},{"KKBH":"610401004","HPHM":"蒙DZR820","JGSK":"2021-04-01 17:51:00.549","CDBH":"2","XSFX":"由东向西","XSFXDM":"1","KKMC":"和畅路与和风路交口"},{"KKBH":"610276124","HPHM":"冀E70F58","JGSK":"2021-04-01 17:51:00.585","CDBH":"2","XSFX":"由东向西","XSFXDM":"1","KKMC":"中新大道与中生大道交口"},{"KKBH":"610266117","HPHM":"津NSN550","JGSK":"2021-04-01 17:51:00.61","CDBH":"5","XSFX":"由西向东","XSFXDM":"2","KKMC":"中生大道与和韵路交口"},{"KKBH":"610271009","HPHM":"津A3G372","JGSK":"2021-04-01 17:51:00.615","CDBH":"8","XSFX":"由南向北","XSFXDM":"3","KKMC":"中新大道与泰七路交口"},{"KKBH":"610266118","HPHM":"冀RN3T11","JGSK":"2021-04-01 17:51:00.682","CDBH":"4","XSFX":"由西向东","XSFXDM":"2","KKMC":"中生大道与和畅路交口"},{"KKBH":"720891004000","HPHM":"车牌","JGSK":"2021-04-01 17:51:00.69","CDBH":"8","XSFX":"由南向北","XSFXDM":"3","KKMC":"海博道与安平路交口"},{"KKBH":"610391007","HPHM":"津C91Q65","JGSK":"2021-04-01 17:51:00.722","CDBH":"8","XSFX":"由南向北","XSFXDM":"3","KKMC":"和韵路与和风路交口"},{"KKBH":"6102610030000","HPHM":"津JZX656","JGSK":"2021-04-01 17:51:00.736","CDBH":"8","XSFX":"由北向南","XSFXDM":"4","KKMC":"中生大道与静湖南路交口正向"},{"KKBH":"7208810020000","HPHM":"津RPL613","JGSK":"2021-04-01 17:51:00.771","CDBH":"4","XSFX":"由东向西","XSFXDM":"1","KKMC":"海旭道与安正路交口正向"},{"KKBH":"610256112","HPHM":"津JQE928","JGSK":"2021-04-01 17:51:00.778","CDBH":"8","XSFX":"由南向北","XSFXDM":"3","KKMC":"中天大道与中津大道交口"},{"KKBH":"610251002","HPHM":"津FLL862","JGSK":"2021-04-01 17:51:00.836","CDBH":"12","XSFX":"由北向南","XSFXDM":"4","KKMC":"中天大道与和睦路交口"},{"KKBH":"610251002","HPHM":"津GYC767","JGSK":"2021-04-01 17:51:00.837","CDBH":"10","XSFX":"由北向南","XSFXDM":"4","KKMC":"中天大道与和睦路交口"},{"KKBH":"7208910040000","HPHM":"津AWZ187","JGSK":"2021-04-01 17:51:00.879","CDBH":"6","XSFX":"由西向东","XSFXDM":"2","KKMC":"海博道与安平路交口正向"},{"KKBH":"720881002000","HPHM":"冀DM6K39","JGSK":"2021-04-01 17:51:00.939","CDBH":"13","XSFX":"由北向南","XSFXDM":"4","KKMC":"海旭道与安正路交口"},{"KKBH":"610256115","HPHM":"鲁MQ155U","JGSK":"2021-04-01 17:51:00.961","CDBH":"11","XSFX":"由北向南","XSFXDM":"4","KKMC":"中天大道与中生大道交口"},{"KKBH":"720881002000","HPHM":"晋A025HY","JGSK":"2021-04-01 17:51:00.988","CDBH":"10","XSFX":"由南向北","XSFXDM":"3","KKMC":"海旭道与安正路交口"},{"KKBH":"6071310030000","HPHM":"津NPL881","JGSK":"2021-04-01 17:51:01.034","CDBH":"1","XSFX":"由东向西","XSFXDM":"1","KKMC":"中央大道与海旭道交口正向"},{"KKBH":"610276125","HPHM":"津NAP929","JGSK":"2021-04-01 17:51:01.037","CDBH":"8","XSFX":"由北向南","XSFXDM":"4","KKMC":"中新大道与和顺路交口"},{"KKBH":"610276126","HPHM":"冀B5L8H9","JGSK":"2021-04-01 17:51:01.073","CDBH":"8","XSFX":"由北向南","XSFXDM":"4","KKMC":"中新大道与和意路交口"},{"KKBH":"610276125","HPHM":"津C85C82","JGSK":"2021-04-01 17:51:01.09","CDBH":"1","XSFX":"由东向西","XSFXDM":"1","KKMC":"中新大道与和顺路交口"},{"KKBH":"610271008","HPHM":"车牌","JGSK":"2021-04-01 17:51:01.101","CDBH":"4","XSFX":"由北向南","XSFXDM":"4","KKMC":"中新大道与航母主题公园支路交口"},{"KKBH":"720891004000","HPHM":"津C5D261","JGSK":"2021-04-01 17:51:01.155","CDBH":"5","XSFX":"由西向东","XSFXDM":"2","KKMC":"海博道与安平路交口"},{"KKBH":"610276125","HPHM":"车牌","JGSK":"2021-04-01 17:51:01.157","CDBH":"4","XSFX":"由南向北","XSFXDM":"3","KKMC":"中新大道与和顺路交口"},{"KKBH":"610276124","HPHM":"津AD01581","JGSK":"2021-04-01 17:51:01.168","CDBH":"1","XSFX":"由东向西","XSFXDM":"1","KKMC":"中新大道与中生大道交口"},{"KKBH":"610391007","HPHM":"津HY2121","JGSK":"2021-04-01 17:51:01.17","CDBH":"10","XSFX":"由北向南","XSFXDM":"4","KKMC":"和韵路与和风路交口"},{"KKBH":"610266118","HPHM":"津GCF796","JGSK":"2021-04-01 17:51:01.219","CDBH":"6","XSFX":"由西向东","XSFXDM":"2","KKMC":"中生大道与和畅路交口"},{"KKBH":"610286127","HPHM":"津DLX178","JGSK":"2021-04-01 17:51:01.22","CDBH":"5","XSFX":"由西向东","XSFXDM":"2","KKMC":"中津大道与和畅路交口"},{"KKBH":"711","HPHM":"沪C138QX","JGSK":"2021-04-01 17:51:01.227","CDBH":"5","XSFX":"由南向北","XSFXDM":"3","KKMC":"不礼让行人中新大道与和旭路交口"},{"KKBH":"610256115","HPHM":"津C779Y3","JGSK":"2021-04-01 17:51:01.257","CDBH":"11","XSFX":"由北向南","XSFXDM":"4","KKMC":"中天大道与中生大道交口"},{"KKBH":"610256112","HPHM":"津A07C11","JGSK":"2021-04-01 17:51:01.259","CDBH":"9","XSFX":"由南向北","XSFXDM":"3","KKMC":"中天大道与中津大道交口"},{"KKBH":"610256112","HPHM":"豫A0Q5S7","JGSK":"2021-04-01 17:51:01.307","CDBH":"9","XSFX":"由南向北","XSFXDM":"3","KKMC":"中天大道与中津大道交口"},{"KKBH":"610401005","HPHM":"津AS0826","JGSK":"2021-04-01 17:51:01.331","CDBH":"12","XSFX":"由北向南","XSFXDM":"4","KKMC":"和畅路与和顺路交口"},{"KKBH":"610391008","HPHM":"津KEY617","JGSK":"2021-04-01 17:51:01.423","CDBH":"4","XSFX":"由西向东","XSFXDM":"2","KKMC":"和韵路与和旭路交口"},{"KKBH":"610401005","HPHM":"车牌","JGSK":"2021-04-01 17:51:01.454","CDBH":"8","XSFX":"由南向北","XSFXDM":"3","KKMC":"和畅路与和顺路交口"},{"KKBH":"610401005","HPHM":"津C25K77","JGSK":"2021-04-01 17:51:01.455","CDBH":"9","XSFX":"由南向北","XSFXDM":"3","KKMC":"和畅路与和顺路交口"},{"KKBH":"7208910030000","HPHM":"津C89D96","JGSK":"2021-04-01 17:51:01.467","CDBH":"6","XSFX":"由西向东","XSFXDM":"2","KKMC":"海博道与安正路交口正向"},{"KKBH":"610276124","HPHM":"津QM2223","JGSK":"2021-04-01 17:51:01.468","CDBH":"11","XSFX":"由北向南","XSFXDM":"4","KKMC":"中新大道与中生大道交口"},{"KKBH":"610256115","HPHM":"冀E01D99","JGSK":"2021-04-01 17:51:01.469","CDBH":"10","XSFX":"由北向南","XSFXDM":"4","KKMC":"中天大道与中生大道交口"},{"KKBH":"610256116","HPHM":"津RNF535","JGSK":"2021-04-01 17:51:01.473","CDBH":"9","XSFX":"由南向北","XSFXDM":"3","KKMC":"中天大道与和顺路交口"},{"KKBH":"610391007","HPHM":"津N77703","JGSK":"2021-04-01 17:51:01.559","CDBH":"4","XSFX":"由西向东","XSFXDM":"2","KKMC":"和韵路与和风路交口"},{"KKBH":"7208910030000","HPHM":"车牌","JGSK":"2021-04-01 17:51:01.56","CDBH":"9","XSFX":"由南向北","XSFXDM":"3","KKMC":"海博道与安正路交口正向"},{"KKBH":"7208810020000","HPHM":"津ADK6060","JGSK":"2021-04-01 17:51:01.636","CDBH":"4","XSFX":"由东向西","XSFXDM":"1","KKMC":"海旭道与安正路交口正向"},{"KKBH":"7400110020000","HPHM":"津K09046","JGSK":"2021-04-01 17:51:01.645","CDBH":"6","XSFX":"由北向南","XSFXDM":"4","KKMC":"静湖南路与华一路交口正向"},{"KKBH":"720811002000","HPHM":"津DJT602","JGSK":"2021-04-01 17:51:01.666","CDBH":"1","XSFX":"由东向西","XSFXDM":"1","KKMC":"动漫南路与文一路交口"},{"KKBH":"610256114","HPHM":"津A3R523","JGSK":"2021-04-01 17:51:01.701","CDBH":"5","XSFX":"由南向北","XSFXDM":"3","KKMC":"中天大道与和旭路交口"},{"KKBH":"7208810050000","HPHM":"冀ER1035","JGSK":"2021-04-01 17:51:01.708","CDBH":"2","XSFX":"由东向西","XSFXDM":"1","KKMC":"海旭道与明盛路交口正向"},{"KKBH":"7205710030000","HPHM":"津AAV009","JGSK":"2021-04-01 17:51:01.739","CDBH":"4","XSFX":"由西向东","XSFXDM":"2","KKMC":"动漫东路与文三路交口正向"},{"KKBH":"7208610020000","HPHM":"晋LEJ993","JGSK":"2021-04-01 17:51:01.776","CDBH":"10","XSFX":"由北向南","XSFXDM":"4","KKMC":"海晨道与安正路交口正向"},{"KKBH":"610391007","HPHM":"冀R7K3A7","JGSK":"2021-04-01 17:51:01.778","CDBH":"10","XSFX":"由北向南","XSFXDM":"4","KKMC":"和韵路与和风路交口"},{"KKBH":"720891004000","HPHM":"车牌","JGSK":"2021-04-01 17:51:01.814","CDBH":"9","XSFX":"由南向北","XSFXDM":"3","KKMC":"海博道与安平路交口"},{"KKBH":"610256115","HPHM":"辽AZ97N6","JGSK":"2021-04-01 17:51:01.817","CDBH":"12","XSFX":"由北向南","XSFXDM":"4","KKMC":"中天大道与中生大道交口"},{"KKBH":"610266117","HPHM":"鲁N1129Y","JGSK":"2021-04-01 17:51:01.831","CDBH":"1","XSFX":"由东向西","XSFXDM":"1","KKMC":"中生大道与和韵路交口"},{"KKBH":"610391007","HPHM":"津A23Q08","JGSK":"2021-04-01 17:51:01.834","CDBH":"1","XSFX":"由东向西","XSFXDM":"1","KKMC":"和韵路与和风路交口"},{"KKBH":"7205710040000","HPHM":"津NTK058","JGSK":"2021-04-01 17:51:01.864","CDBH":"3","XSFX":"由西向东","XSFXDM":"2","KKMC":"动漫东路与动漫中路交口正向"},{"KKBH":"610256112","HPHM":"津A9D948","JGSK":"2021-04-01 17:51:01.888","CDBH":"2","XSFX":"由东向西","XSFXDM":"1","KKMC":"中天大道与中津大道交口"},{"KKBH":"610276126","HPHM":"鲁JUK528","JGSK":"2021-04-01 17:51:01.966","CDBH":"7","XSFX":"由北向南","XSFXDM":"4","KKMC":"中新大道与和意路交口"},{"KKBH":"610401005","HPHM":"冀F1EH69","JGSK":"2021-04-01 17:51:01.977","CDBH":"1","XSFX":"由东向西","XSFXDM":"1","KKMC":"和畅路与和顺路交口"},{"KKBH":"711","HPHM":"冀B0F15A","JGSK":"2021-04-01 17:51:02.002","CDBH":"8","XSFX":"由北向南","XSFXDM":"4","KKMC":"不礼让行人中新大道与和旭路交口"},{"KKBH":"610391007","HPHM":"津KVV690","JGSK":"2021-04-01 17:51:02.044","CDBH":"10","XSFX":"由北向南","XSFXDM":"4","KKMC":"和韵路与和风路交口"},{"KKBH":"7208910080000","HPHM":"津AU5615","JGSK":"2021-04-01 17:51:02.088","CDBH":"5","XSFX":"由西向东","XSFXDM":"2","KKMC":"海博道与荣盛路交口正向"},{"KKBH":"7208910030000","HPHM":"车牌","JGSK":"2021-04-01 17:51:02.103","CDBH":"3","XSFX":"由东向西","XSFXDM":"1","KKMC":"海博道与安正路交口正向"},{"KKBH":"610276124","HPHM":"津JAP269","JGSK":"2021-04-01 17:51:02.108","CDBH":"10","XSFX":"由北向南","XSFXDM":"4","KKMC":"中新大道与中生大道交口"},{"KKBH":"610251002","HPHM":"鲁M7533Z","JGSK":"2021-04-01 17:51:02.11","CDBH":"11","XSFX":"由北向南","XSFXDM":"4","KKMC":"中天大道与和睦路交口"},{"KKBH":"610271010","HPHM":"冀B2CU37","JGSK":"2021-04-01 17:51:02.15","CDBH":"7","XSFX":"由北向南","XSFXDM":"4","KKMC":"中新大道与华五路交口"},{"KKBH":"7208610020000","HPHM":"车牌","JGSK":"2021-04-01 17:51:02.212","CDBH":"12","XSFX":"由北向南","XSFXDM":"4","KKMC":"海晨道与安正路交口正向"},{"KKBH":"7208610030000","HPHM":"云L096BY","JGSK":"2021-04-01 17:51:02.215","CDBH":"2","XSFX":"由东向西","XSFXDM":"1","KKMC":"海晨道与安明路交口正向"},{"KKBH":"720891003000","HPHM":"津ALB896","JGSK":"2021-04-01 17:51:02.224","CDBH":"7","XSFX":"由南向北","XSFXDM":"3","KKMC":"海博道与安正路交口"},{"KKBH":"7208710020000","HPHM":"冀BL536S","JGSK":"2021-04-01 17:51:02.234","CDBH":"3","XSFX":"由西向东","XSFXDM":"2","KKMC":"安正路与芳菲路交口正向"},{"KKBH":"610256111","HPHM":"津C85X70","JGSK":"2021-04-01 17:51:02.277","CDBH":"1","XSFX":"由西向东","XSFXDM":"2","KKMC":"中天大道与和惠路交口"},{"KKBH":"7208910040000","HPHM":"车牌","JGSK":"2021-04-01 17:51:02.374","CDBH":"5","XSFX":"由西向东","XSFXDM":"2","KKMC":"海博道与安平路交口正向"},{"KKBH":"610391007","HPHM":"吉ES3790","JGSK":"2021-04-01 17:51:02.38","CDBH":"9","XSFX":"由南向北","XSFXDM":"3","KKMC":"和韵路与和风路交口"},{"KKBH":"610276124","HPHM":"津NPF628","JGSK":"2021-04-01 17:51:02.395","CDBH":"7","XSFX":"由南向北","XSFXDM":"3","KKMC":"中新大道与中生大道交口"},{"KKBH":"610276126","HPHM":"津AY1881","JGSK":"2021-04-01 17:51:02.431","CDBH":"8","XSFX":"由北向南","XSFXDM":"4","KKMC":"中新大道与和意路交口"},{"KKBH":"610271009","HPHM":"津KRN858","JGSK":"2021-04-01 17:51:02.454","CDBH":"7","XSFX":"由南向北","XSFXDM":"3","KKMC":"中新大道与泰七路交口"},{"KKBH":"7208810020000","HPHM":"津RRX881","JGSK":"2021-04-01 17:51:02.462","CDBH":"2","XSFX":"由东向西","XSFXDM":"1","KKMC":"海旭道与安正路交口正向"},{"KKBH":"711","HPHM":"津RM7903","JGSK":"2021-04-01 17:51:02.482","CDBH":"7","XSFX":"由北向南","XSFXDM":"4","KKMC":"不礼让行人中新大道与和旭路交口"},{"KKBH":"720871002000","HPHM":"津JHV996","JGSK":"2021-04-01 17:51:02.541","CDBH":"9","XSFX":"由北向南","XSFXDM":"4","KKMC":"安正路与芳菲路交口"},{"KKBH":"610391007","HPHM":"津JSS223","JGSK":"2021-04-01 17:51:02.56","CDBH":"3","XSFX":"由东向西","XSFXDM":"1","KKMC":"和韵路与和风路交口"},{"KKBH":"610401005","HPHM":"蒙A0510U","JGSK":"2021-04-01 17:51:02.618","CDBH":"2","XSFX":"由东向西","XSFXDM":"1","KKMC":"和畅路与和顺路交口"},{"KKBH":"610256114","HPHM":"津H07466","JGSK":"2021-04-01 17:51:02.66","CDBH":"2","XSFX":"由西向东","XSFXDM":"2","KKMC":"中天大道与和旭路交口"},{"KKBH":"610401004","HPHM":"鲁NA457F","JGSK":"2021-04-01 17:51:02.678","CDBH":"6","XSFX":"由西向东","XSFXDM":"2","KKMC":"和畅路与和风路交口"},{"KKBH":"6102610030000","HPHM":"津CP7726","JGSK":"2021-04-01 17:51:02.738","CDBH":"8","XSFX":"由北向南","XSFXDM":"4","KKMC":"中生大道与静湖南路交口正向"},{"KKBH":"610276124","HPHM":"鲁VG8Y69","JGSK":"2021-04-01 17:51:02.744","CDBH":"11","XSFX":"由北向南","XSFXDM":"4","KKMC":"中新大道与中生大道交口"},{"KKBH":"610266117","HPHM":"吉D29C00","JGSK":"2021-04-01 17:51:02.75","CDBH":"11","XSFX":"由北向南","XSFXDM":"4","KKMC":"中生大道与和韵路交口"},{"KKBH":"610286127","HPHM":"京N0PT16","JGSK":"2021-04-01 17:51:02.753","CDBH":"4","XSFX":"由西向东","XSFXDM":"2","KKMC":"中津大道与和畅路交口"},{"KKBH":"610266117","HPHM":"津JGB908","JGSK":"2021-04-01 17:51:02.792","CDBH":"8","XSFX":"由南向北","XSFXDM":"3","KKMC":"中生大道与和韵路交口"},{"KKBH":"720881002000","HPHM":"苏K265MY","JGSK":"2021-04-01 17:51:02.82","CDBH":"4","XSFX":"由东向西","XSFXDM":"1","KKMC":"海旭道与安正路交口"},{"KKBH":"720881002000","HPHM":"津RLS355","JGSK":"2021-04-01 17:51:02.827","CDBH":"9","XSFX":"由南向北","XSFXDM":"3","KKMC":"海旭道与安正路交口"},{"KKBH":"720891004000","HPHM":"津D503NH","JGSK":"2021-04-01 17:51:02.837","CDBH":"4","XSFX":"由西向东","XSFXDM":"2","KKMC":"海博道与安平路交口"},{"KKBH":"720871002000","HPHM":"津C83A99","JGSK":"2021-04-01 17:51:02.863","CDBH":"5","XSFX":"由南向北","XSFXDM":"3","KKMC":"安正路与芳菲路交口"},{"KKBH":"7208910030000","HPHM":"津RSM338","JGSK":"2021-04-01 17:51:02.937","CDBH":"4","XSFX":"由西向东","XSFXDM":"2","KKMC":"海博道与安正路交口正向"},{"KKBH":"7280310020000","HPHM":"津ARU988","JGSK":"2021-04-01 17:51:02.964","CDBH":"6","XSFX":"由南向北","XSFXDM":"3","KKMC":"动漫中路与文一路交口正向"},{"KKBH":"610261005000","HPHM":"冀R95QK1","JGSK":"2021-04-01 17:51:02.966","CDBH":"2","XSFX":"由南向北","XSFXDM":"3","KKMC":"中生大道与静湖西路（南侧）"},{"KKBH":"610256115","HPHM":"津AD02812","JGSK":"2021-04-01 17:51:02.978","CDBH":"1","XSFX":"由东向西","XSFXDM":"1","KKMC":"中天大道与中生大道交口"},{"KKBH":"610266118","HPHM":"津AG5875","JGSK":"2021-04-01 17:51:02.983","CDBH":"1","XSFX":"由东向西","XSFXDM":"1","KKMC":"中生大道与和畅路交口"},{"KKBH":"7208810020000","HPHM":"津HJK585","JGSK":"2021-04-01 17:51:03.042","CDBH":"4","XSFX":"由东向西","XSFXDM":"1","KKMC":"海旭道与安正路交口正向"},{"KKBH":"720891004000","HPHM":"津KW6020","JGSK":"2021-04-01 17:51:03.075","CDBH":"5","XSFX":"由西向东","XSFXDM":"2","KKMC":"海博道与安平路交口"},{"KKBH":"720571004000","HPHM":"津A6W123","JGSK":"2021-04-01 17:51:03.076","CDBH":"3","XSFX":"由西向东","XSFXDM":"2","KKMC":"动漫东路与动漫中路交口"},{"KKBH":"610256112","HPHM":"辽NVR672","JGSK":"2021-04-01 17:51:03.079","CDBH":"10","XSFX":"由北向南","XSFXDM":"4","KKMC":"中天大道与中津大道交口"},{"KKBH":"610256114","HPHM":"津KKK860","JGSK":"2021-04-01 17:51:03.135","CDBH":"4","XSFX":"由南向北","XSFXDM":"3","KKMC":"中天大道与和旭路交口"},{"KKBH":"6102610030000","HPHM":"津QD3292","JGSK":"2021-04-01 17:51:03.178","CDBH":"9","XSFX":"由北向南","XSFXDM":"4","KKMC":"中生大道与静湖南路交口正向"},{"KKBH":"610391007","HPHM":"津RBR882","JGSK":"2021-04-01 17:51:03.18","CDBH":"7","XSFX":"由南向北","XSFXDM":"3","KKMC":"和韵路与和风路交口"},{"KKBH":"7205610020000","HPHM":"津H77076","JGSK":"2021-04-01 17:51:03.2","CDBH":"4","XSFX":"由西向东","XSFXDM":"2","KKMC":"动漫北路与文三路交口正向"},{"KKBH":"610271008","HPHM":"冀F85GH5","JGSK":"2021-04-01 17:51:03.204","CDBH":"4","XSFX":"由北向南","XSFXDM":"4","KKMC":"中新大道与航母主题公园支路交口"},{"KKBH":"7208910030000","HPHM":"鲁NS98B5","JGSK":"2021-04-01 17:51:03.31","CDBH":"9","XSFX":"由南向北","XSFXDM":"3","KKMC":"海博道与安正路交口正向"},{"KKBH":"7208910040000","HPHM":"蒙EF0739","JGSK":"2021-04-01 17:51:03.311","CDBH":"6","XSFX":"由西向东","XSFXDM":"2","KKMC":"海博道与安平路交口正向"},{"KKBH":"720881002000","HPHM":"津NSZ358","JGSK":"2021-04-01 17:51:03.337","CDBH":"12","XSFX":"由北向南","XSFXDM":"4","KKMC":"海旭道与安正路交口"},{"KKBH":"610256115","HPHM":"冀B9SZ88","JGSK":"2021-04-01 17:51:03.342","CDBH":"7","XSFX":"由南向北","XSFXDM":"3","KKMC":"中天大道与中生大道交口"},{"KKBH":"610391006","HPHM":"鲁R32X01","JGSK":"2021-04-01 17:51:03.393","CDBH":"1","XSFX":"由东向西","XSFXDM":"1","KKMC":"和韵路与和意路交口"},{"KKBH":"610251002","HPHM":"津GYC767","JGSK":"2021-04-01 17:51:03.405","CDBH":"10","XSFX":"由北向南","XSFXDM":"4","KKMC":"中天大道与和睦路交口"},{"KKBH":"610266117","HPHM":"津FDF010","JGSK":"2021-04-01 17:51:03.445","CDBH":"2","XSFX":"由东向西","XSFXDM":"1","KKMC":"中生大道与和韵路交口"},{"KKBH":"610256114","HPHM":"冀B9C8Y5","JGSK":"2021-04-01 17:51:03.455","CDBH":"6","XSFX":"由南向北","XSFXDM":"3","KKMC":"中天大道与和旭路交口"},{"KKBH":"7280310020000","HPHM":"车牌","JGSK":"2021-04-01 17:51:03.482","CDBH":"1","XSFX":"由东向西","XSFXDM":"1","KKMC":"动漫中路与文一路交口正向"},{"KKBH":"610276126","HPHM":"津GTF809","JGSK":"2021-04-01 17:51:03.497","CDBH":"8","XSFX":"由北向南","XSFXDM":"4","KKMC":"中新大道与和意路交口"},{"KKBH":"7205710040000","HPHM":"津BM5535","JGSK":"2021-04-01 17:51:03.617","CDBH":"3","XSFX":"由西向东","XSFXDM":"2","KKMC":"动漫东路与动漫中路交口正向"},{"KKBH":"720891003000","HPHM":"津BL7117","JGSK":"2021-04-01 17:51:03.669","CDBH":"7","XSFX":"由南向北","XSFXDM":"3","KKMC":"海博道与安正路交口"},{"KKBH":"610276124","HPHM":"津A8U831","JGSK":"2021-04-01 17:51:03.708","CDBH":"10","XSFX":"由北向南","XSFXDM":"4","KKMC":"中新大道与中生大道交口"},{"KKBH":"610266118","HPHM":"津C168L1","JGSK":"2021-04-01 17:51:03.722","CDBH":"5","XSFX":"由西向东","XSFXDM":"2","KKMC":"中生大道与和畅路交口"},{"KKBH":"7208610020000","HPHM":"吉A81RP0","JGSK":"2021-04-01 17:51:03.767","CDBH":"10","XSFX":"由北向南","XSFXDM":"4","KKMC":"海晨道与安正路交口正向"},{"KKBH":"610256113","HPHM":"鲁A8D9G1","JGSK":"2021-04-01 17:51:03.804","CDBH":"5","XSFX":"由南向北","XSFXDM":"3","KKMC":"中天大道与和风路交口"},{"KKBH":"610256112","HPHM":"车牌","JGSK":"2021-04-01 17:51:03.816","CDBH":"2","XSFX":"由东向西","XSFXDM":"1","KKMC":"中天大道与中津大道交口"},{"KKBH":"610391007","HPHM":"津MG9367","JGSK":"2021-04-01 17:51:03.816","CDBH":"11","XSFX":"由北向南","XSFXDM":"4","KKMC":"和韵路与和风路交口"},{"KKBH":"610391007","HPHM":"津HG3709","JGSK":"2021-04-01 17:51:03.817","CDBH":"10","XSFX":"由北向南","XSFXDM":"4","KKMC":"和韵路与和风路交口"},{"KKBH":"610391007","HPHM":"津RPD525","JGSK":"2021-04-01 17:51:03.896","CDBH":"5","XSFX":"由西向东","XSFXDM":"2","KKMC":"和韵路与和风路交口"},{"KKBH":"610256115","HPHM":"津DDG996","JGSK":"2021-04-01 17:51:03.903","CDBH":"12","XSFX":"由北向南","XSFXDM":"4","KKMC":"中天大道与中生大道交口"},{"KKBH":"610256112","HPHM":"津RPU195","JGSK":"2021-04-01 17:51:03.912","CDBH":"1","XSFX":"由东向西","XSFXDM":"1","KKMC":"中天大道与中津大道交口"},{"KKBH":"7208910050000","HPHM":"津A05J85","JGSK":"2021-04-01 17:51:03.922","CDBH":"3","XSFX":"由东向西","XSFXDM":"1","KKMC":"海博道与安明路交口正向"},{"KKBH":"610256111","HPHM":"冀J6TK98","JGSK":"2021-04-01 17:51:03.97","CDBH":"8","XSFX":"由北向南","XSFXDM":"4","KKMC":"中天大道与和惠路交口"},{"KKBH":"610286127","HPHM":"鲁M57Q72","JGSK":"2021-04-01 17:51:03.984","CDBH":"5","XSFX":"由西向东","XSFXDM":"2","KKMC":"中津大道与和畅路交口"},{"KKBH":"610256113","HPHM":"津AD45222","JGSK":"2021-04-01 17:51:03.996","CDBH":"9","XSFX":"由北向南","XSFXDM":"4","KKMC":"中天大道与和风路交口"},{"KKBH":"610276126","HPHM":"津HU9359","JGSK":"2021-04-01 17:51:04.03","CDBH":"7","XSFX":"由北向南","XSFXDM":"4","KKMC":"中新大道与和意路交口"},{"KKBH":"610276124","HPHM":"津AF03985","JGSK":"2021-04-01 17:51:04.098","CDBH":"10","XSFX":"由北向南","XSFXDM":"4","KKMC":"中新大道与中生大道交口"},{"KKBH":"7208910030000","HPHM":"车牌","JGSK":"2021-04-01 17:51:04.098","CDBH":"9","XSFX":"由南向北","XSFXDM":"3","KKMC":"海博道与安正路交口正向"},{"KKBH":"610251002","HPHM":"鲁M7533Z","JGSK":"2021-04-01 17:51:04.125","CDBH":"12","XSFX":"由北向南","XSFXDM":"4","KKMC":"中天大道与和睦路交口"},{"KKBH":"610266118","HPHM":"冀B1T96L","JGSK":"2021-04-01 17:51:04.126","CDBH":"5","XSFX":"由西向东","XSFXDM":"2","KKMC":"中生大道与和畅路交口"},{"KKBH":"7208610030000","HPHM":"冀B2U3J2","JGSK":"2021-04-01 17:51:04.142","CDBH":"5","XSFX":"由西向东","XSFXDM":"2","KKMC":"海晨道与安明路交口正向"},{"KKBH":"740011002000","HPHM":"津K09046","JGSK":"2021-04-01 17:51:04.155","CDBH":"14","XSFX":"由北向南","XSFXDM":"4","KKMC":"静湖南路与华一路交口"},{"KKBH":"610266117","HPHM":"车牌","JGSK":"2021-04-01 17:51:04.206","CDBH":"5","XSFX":"由西向东","XSFXDM":"2","KKMC":"中生大道与和韵路交口"},{"KKBH":"610276124","HPHM":"津A6F426","JGSK":"2021-04-01 17:51:04.285","CDBH":"11","XSFX":"由北向南","XSFXDM":"4","KKMC":"中新大道与中生大道交口"},{"KKBH":"6071310030000","HPHM":"津A9J506","JGSK":"2021-04-01 17:51:04.29","CDBH":"2","XSFX":"由东向西","XSFXDM":"1","KKMC":"中央大道与海旭道交口正向"},{"KKBH":"720881002000","HPHM":"津ADH5207","JGSK":"2021-04-01 17:51:04.309","CDBH":"8","XSFX":"由西向东","XSFXDM":"2","KKMC":"海旭道与安正路交口"},{"KKBH":"720891004000","HPHM":"津AWZ187","JGSK":"2021-04-01 17:51:04.36","CDBH":"5","XSFX":"由西向东","XSFXDM":"2","KKMC":"海博道与安平路交口"},{"KKBH":"7208810020000","HPHM":"津H75206","JGSK":"2021-04-01 17:51:04.404","CDBH":"2","XSFX":"由东向西","XSFXDM":"1","KKMC":"海旭道与安正路交口正向"},{"KKBH":"610256116","HPHM":"津A9H260","JGSK":"2021-04-01 17:51:04.43","CDBH":"4","XSFX":"由西向东","XSFXDM":"2","KKMC":"中天大道与和顺路交口"},{"KKBH":"7208910030000","HPHM":"车牌","JGSK":"2021-04-01 17:51:04.444","CDBH":"3","XSFX":"由东向西","XSFXDM":"1","KKMC":"海博道与安正路交口正向"},{"KKBH":"6103261420000","HPHM":"鲁R980FD","JGSK":"2021-04-01 17:51:04.45","CDBH":"13","XSFX":"由北向南","XSFXDM":"4","KKMC":"中成大道与泰七路交口正向"},{"KKBH":"610401004","HPHM":"车牌","JGSK":"2021-04-01 17:51:04.474","CDBH":"2","XSFX":"由东向西","XSFXDM":"1","KKMC":"和畅路与和风路交口"},{"KKBH":"610256112","HPHM":"津C05R12","JGSK":"2021-04-01 17:51:04.495","CDBH":"9","XSFX":"由南向北","XSFXDM":"3","KKMC":"中天大道与中津大道交口"},{"KKBH":"7205710040000","HPHM":"津AF36925","JGSK":"2021-04-01 17:51:04.499","CDBH":"1","XSFX":"由东向西","XSFXDM":"1","KKMC":"动漫东路与动漫中路交口正向"},{"KKBH":"610276124","HPHM":"冀B8KL36","JGSK":"2021-04-01 17:51:04.508","CDBH":"11","XSFX":"由北向南","XSFXDM":"4","KKMC":"中新大道与中生大道交口"},{"KKBH":"610276126","HPHM":"津GE2852","JGSK":"2021-04-01 17:51:04.511","CDBH":"8","XSFX":"由北向南","XSFXDM":"4","KKMC":"中新大道与和意路交口"},{"KKBH":"610401004","HPHM":"冀AU757C","JGSK":"2021-04-01 17:51:04.532","CDBH":"8","XSFX":"由南向北","XSFXDM":"3","KKMC":"和畅路与和风路交口"},{"KKBH":"610286127","HPHM":"津E08426","JGSK":"2021-04-01 17:51:04.553","CDBH":"7","XSFX":"由南向北","XSFXDM":"3","KKMC":"中津大道与和畅路交口"},{"KKBH":"728031003000","HPHM":"津RES992","JGSK":"2021-04-01 17:51:04.576","CDBH":"6","XSFX":"由北向南","XSFXDM":"4","KKMC":"动漫中路与文二路交口"},{"KKBH":"720871002000","HPHM":"冀AS108F","JGSK":"2021-04-01 17:51:04.621","CDBH":"8","XSFX":"由北向南","XSFXDM":"4","KKMC":"安正路与芳菲路交口"},{"KKBH":"610286127","HPHM":"津DLX178","JGSK":"2021-04-01 17:51:04.624","CDBH":"6","XSFX":"由西向东","XSFXDM":"2","KKMC":"中津大道与和畅路交口"},{"KKBH":"610276124","HPHM":"津A0K276","JGSK":"2021-04-01 17:51:04.628","CDBH":"8","XSFX":"由南向北","XSFXDM":"3","KKMC":"中新大道与中生大道交口"},{"KKBH":"711","HPHM":"津NHY121","JGSK":"2021-04-01 17:51:04.647","CDBH":"8","XSFX":"由北向南","XSFXDM":"4","KKMC":"不礼让行人中新大道与和旭路交口"},{"KKBH":"610256116","HPHM":"津AJF860","JGSK":"2021-04-01 17:51:04.654","CDBH":"4","XSFX":"由西向东","XSFXDM":"2","KKMC":"中天大道与和顺路交口"},{"KKBH":"610391007","HPHM":"津A9Y972","JGSK":"2021-04-01 17:51:04.658","CDBH":"12","XSFX":"由北向南","XSFXDM":"4","KKMC":"和韵路与和风路交口"},{"KKBH":"7208910030000","HPHM":"车牌","JGSK":"2021-04-01 17:51:04.704","CDBH":"1","XSFX":"由东向西","XSFXDM":"1","KKMC":"海博道与安正路交口正向"},{"KKBH":"720891004000","HPHM":"津A5K297","JGSK":"2021-04-01 17:51:04.759","CDBH":"4","XSFX":"由西向东","XSFXDM":"2","KKMC":"海博道与安平路交口"},{"KKBH":"720891004000","HPHM":"车牌","JGSK":"2021-04-01 17:51:04.771","CDBH":"9","XSFX":"由南向北","XSFXDM":"3","KKMC":"海博道与安平路交口"},{"KKBH":"7208810020000","HPHM":"津NY2928","JGSK":"2021-04-01 17:51:04.907","CDBH":"4","XSFX":"由东向西","XSFXDM":"1","KKMC":"海旭道与安正路交口正向"},{"KKBH":"610256111","HPHM":"津A6N125","JGSK":"2021-04-01 17:51:04.917","CDBH":"1","XSFX":"由西向东","XSFXDM":"2","KKMC":"中天大道与和惠路交口"},{"KKBH":"610276125","HPHM":"津ADJ2630","JGSK":"2021-04-01 17:51:04.948","CDBH":"1","XSFX":"由东向西","XSFXDM":"1","KKMC":"中新大道与和顺路交口"},{"KKBH":"610276124","HPHM":"津MPE852","JGSK":"2021-04-01 17:51:04.949","CDBH":"7","XSFX":"由南向北","XSFXDM":"3","KKMC":"中新大道与中生大道交口"},{"KKBH":"610391007","HPHM":"津DLU322","JGSK":"2021-04-01 17:51:04.95","CDBH":"8","XSFX":"由南向北","XSFXDM":"3","KKMC":"和韵路与和风路交口"},{"KKBH":"610286127","HPHM":"辽CWC758","JGSK":"2021-04-01 17:51:04.953","CDBH":"8","XSFX":"由南向北","XSFXDM":"3","KKMC":"中津大道与和畅路交口"},{"KKBH":"610276125","HPHM":"辽AG2N82","JGSK":"2021-04-01 17:51:04.957","CDBH":"8","XSFX":"由北向南","XSFXDM":"4","KKMC":"中新大道与和顺路交口"},{"KKBH":"610271008","HPHM":"津CEM868","JGSK":"2021-04-01 17:51:04.981","CDBH":"2","XSFX":"由南向北","XSFXDM":"3","KKMC":"中新大道与航母主题公园支路交口"},{"KKBH":"720881002000","HPHM":"津RPL613","JGSK":"2021-04-01 17:51:04.982","CDBH":"4","XSFX":"由东向西","XSFXDM":"1","KKMC":"海旭道与安正路交口"},{"KKBH":"720881002000","HPHM":"津A38P28","JGSK":"2021-04-01 17:51:04.986","CDBH":"10","XSFX":"由南向北","XSFXDM":"3","KKMC":"海旭道与安正路交口"},{"KKBH":"610256113","HPHM":"津FCL718","JGSK":"2021-04-01 17:51:04.991","CDBH":"6","XSFX":"由南向北","XSFXDM":"3","KKMC":"中天大道与和风路交口"},{"KKBH":"720891004000","HPHM":"津C9K870","JGSK":"2021-04-01 17:51:04.998","CDBH":"6","XSFX":"由西向东","XSFXDM":"2","KKMC":"海博道与安平路交口"},{"KKBH":"7280310020000","HPHM":"津JMH206","JGSK":"2021-04-01 17:51:05.001","CDBH":"5","XSFX":"由南向北","XSFXDM":"3","KKMC":"动漫中路与文一路交口正向"},{"KKBH":"610391007","HPHM":"车牌","JGSK":"2021-04-01 17:51:05.02","CDBH":"7","XSFX":"由南向北","XSFXDM":"3","KKMC":"和韵路与和风路交口"},{"KKBH":"610276126","HPHM":"津C71C77","JGSK":"2021-04-01 17:51:05.023","CDBH":"7","XSFX":"由北向南","XSFXDM":"4","KKMC":"中新大道与和意路交口"},{"KKBH":"720891003000","HPHM":"冀B3D3U0","JGSK":"2021-04-01 17:51:05.026","CDBH":"7","XSFX":"由南向北","XSFXDM":"3","KKMC":"海博道与安正路交口"},{"KKBH":"610266118","HPHM":"津GCF796","JGSK":"2021-04-01 17:51:05.082","CDBH":"6","XSFX":"由西向东","XSFXDM":"2","KKMC":"中生大道与和畅路交口"},{"KKBH":"610401005","HPHM":"津NCH512","JGSK":"2021-04-01 17:51:05.085","CDBH":"1","XSFX":"由东向西","XSFXDM":"1","KKMC":"和畅路与和顺路交口"},{"KKBH":"610401004","HPHM":"鲁B2N8U1","JGSK":"2021-04-01 17:51:05.097","CDBH":"7","XSFX":"由南向北","XSFXDM":"3","KKMC":"和畅路与和风路交口"},{"KKBH":"610256115","HPHM":"冀E01D99","JGSK":"2021-04-01 17:51:05.103","CDBH":"10","XSFX":"由北向南","XSFXDM":"4","KKMC":"中天大道与中生大道交口"},{"KKBH":"610256112","HPHM":"津JWK905","JGSK":"2021-04-01 17:51:05.113","CDBH":"2","XSFX":"由东向西","XSFXDM":"1","KKMC":"中天大道与中津大道交口"},{"KKBH":"610276125","HPHM":"吉AR621B","JGSK":"2021-04-01 17:51:05.117","CDBH":"7","XSFX":"由北向南","XSFXDM":"4","KKMC":"中新大道与和顺路交口"},{"KKBH":"610401004","HPHM":"冀BP629Z","JGSK":"2021-04-01 17:51:05.207","CDBH":"10","XSFX":"由北向南","XSFXDM":"4","KKMC":"和畅路与和风路交口"},{"KKBH":"610401005","HPHM":"津HYL325","JGSK":"2021-04-01 17:51:05.226","CDBH":"10","XSFX":"由北向南","XSFXDM":"4","KKMC":"和畅路与和顺路交口"},{"KKBH":"7208910060000","HPHM":"津QC8813","JGSK":"2021-04-01 17:51:05.247","CDBH":"2","XSFX":"由东向西","XSFXDM":"1","KKMC":"海博道与永盛路交口正向"},{"KKBH":"610391007","HPHM":"冀J0G8Z2","JGSK":"2021-04-01 17:51:05.26","CDBH":"9","XSFX":"由南向北","XSFXDM":"3","KKMC":"和韵路与和风路交口"},{"KKBH":"610266117","HPHM":"津JP9188","JGSK":"2021-04-01 17:51:05.264","CDBH":"2","XSFX":"由东向西","XSFXDM":"1","KKMC":"中生大道与和韵路交口"},{"KKBH":"720871002000","HPHM":"津DY2012","JGSK":"2021-04-01 17:51:05.265","CDBH":"5","XSFX":"由南向北","XSFXDM":"3","KKMC":"安正路与芳菲路交口"},{"KKBH":"610276126","HPHM":"粤BC09Z9","JGSK":"2021-04-01 17:51:05.346","CDBH":"5","XSFX":"由南向北","XSFXDM":"3","KKMC":"中新大道与和意路交口"},{"KKBH":"610251002","HPHM":"粤GFX829","JGSK":"2021-04-01 17:51:05.398","CDBH":"10","XSFX":"由北向南","XSFXDM":"4","KKMC":"中天大道与和睦路交口"},{"KKBH":"610276126","HPHM":"车牌","JGSK":"2021-04-01 17:51:05.435","CDBH":"5","XSFX":"由南向北","XSFXDM":"3","KKMC":"中新大道与和意路交口"},{"KKBH":"720861003000","HPHM":"津FBE967","JGSK":"2021-04-01 17:51:05.444","CDBH":"1","XSFX":"由东向西","XSFXDM":"1","KKMC":"海晨道与安明路交口"},{"KKBH":"7208710020000","HPHM":"车牌","JGSK":"2021-04-01 17:51:05.459","CDBH":"10","XSFX":"由北向南","XSFXDM":"4","KKMC":"安正路与芳菲路交口正向"},{"KKBH":"720571004000","HPHM":"津NTK058","JGSK":"2021-04-01 17:51:05.476","CDBH":"3","XSFX":"由西向东","XSFXDM":"2","KKMC":"动漫东路与动漫中路交口"},{"KKBH":"7208810060000","HPHM":"车牌","JGSK":"2021-04-01 17:51:05.482","CDBH":"4","XSFX":"由南向北","XSFXDM":"3","KKMC":"海旭道与庄盛路交口正向"},{"KKBH":"7205710040000","HPHM":"车牌","JGSK":"2021-04-01 17:51:05.563","CDBH":"4","XSFX":"由西向东","XSFXDM":"2","KKMC":"动漫东路与动漫中路交口正向"},{"KKBH":"720891003000","HPHM":"津A13G11","JGSK":"2021-04-01 17:51:05.592","CDBH":"8","XSFX":"由南向北","XSFXDM":"3","KKMC":"海博道与安正路交口"},{"KKBH":"610271009","HPHM":"津LQ9732","JGSK":"2021-04-01 17:51:05.606","CDBH":"10","XSFX":"由北向南","XSFXDM":"4","KKMC":"中新大道与泰七路交口"},{"KKBH":"610256114","HPHM":"津HHF139","JGSK":"2021-04-01 17:51:05.614","CDBH":"4","XSFX":"由南向北","XSFXDM":"3","KKMC":"中天大道与和旭路交口"},{"KKBH":"610266118","HPHM":"鲁H9Y212","JGSK":"2021-04-01 17:51:05.629","CDBH":"1","XSFX":"由东向西","XSFXDM":"1","KKMC":"中生大道与和畅路交口"},{"KKBH":"610391007","HPHM":"津DZZ077","JGSK":"2021-04-01 17:51:05.65","CDBH":"11","XSFX":"由北向南","XSFXDM":"4","KKMC":"和韵路与和风路交口"},{"KKBH":"610391007","HPHM":"津HY2121","JGSK":"2021-04-01 17:51:05.703","CDBH":"10","XSFX":"由北向南","XSFXDM":"4","KKMC":"和韵路与和风路交口"},{"KKBH":"610276124","HPHM":"津NPF628","JGSK":"2021-04-01 17:51:05.725","CDBH":"7","XSFX":"由南向北","XSFXDM":"3","KKMC":"中新大道与中生大道交口"},{"KKBH":"610276126","HPHM":"鲁DN716Z","JGSK":"2021-04-01 17:51:05.803","CDBH":"4","XSFX":"由南向北","XSFXDM":"3","KKMC":"中新大道与和意路交口"},{"KKBH":"610391008","HPHM":"津KEY617","JGSK":"2021-04-01 17:51:05.816","CDBH":"4","XSFX":"由西向东","XSFXDM":"2","KKMC":"和韵路与和旭路交口"},{"KKBH":"7208810060000","HPHM":"车牌","JGSK":"2021-04-01 17:51:05.837","CDBH":"4","XSFX":"由南向北","XSFXDM":"3","KKMC":"海旭道与庄盛路交口正向"},{"KKBH":"720891004000","HPHM":"津FN613S","JGSK":"2021-04-01 17:51:05.877","CDBH":"4","XSFX":"由西向东","XSFXDM":"2","KKMC":"海博道与安平路交口"},{"KKBH":"720861002000","HPHM":"津RMA088","JGSK":"2021-04-01 17:51:05.952","CDBH":"10","XSFX":"由北向南","XSFXDM":"4","KKMC":"海晨道与安正路交口"},{"KKBH":"610271010","HPHM":"津DTT415","JGSK":"2021-04-01 17:51:06.008","CDBH":"8","XSFX":"由北向南","XSFXDM":"4","KKMC":"中新大道与华五路交口"},{"KKBH":"610256114","HPHM":"津D91418","JGSK":"2021-04-01 17:51:06.013","CDBH":"6","XSFX":"由南向北","XSFXDM":"3","KKMC":"中天大道与和旭路交口"},{"KKBH":"711","HPHM":"津HLX991","JGSK":"2021-04-01 17:51:06.031","CDBH":"5","XSFX":"由南向北","XSFXDM":"3","KKMC":"不礼让行人中新大道与和旭路交口"},{"KKBH":"610276124","HPHM":"津ADK8322","JGSK":"2021-04-01 17:51:06.077","CDBH":"2","XSFX":"由东向西","XSFXDM":"1","KKMC":"中新大道与中生大道交口"},{"KKBH":"610256115","HPHM":"鲁MQ155U","JGSK":"2021-04-01 17:51:06.143","CDBH":"12","XSFX":"由北向南","XSFXDM":"4","KKMC":"中天大道与中生大道交口"},{"KKBH":"720571004000","HPHM":"津BM5535","JGSK":"2021-04-01 17:51:06.196","CDBH":"4","XSFX":"由西向东","XSFXDM":"2","KKMC":"动漫东路与动漫中路交口"},{"KKBH":"610391006","HPHM":"津HBW827","JGSK":"2021-04-01 17:51:06.2","CDBH":"2","XSFX":"由东向西","XSFXDM":"1","KKMC":"和韵路与和意路交口"},{"KKBH":"720891004000","HPHM":"车牌","JGSK":"2021-04-01 17:51:06.214","CDBH":"9","XSFX":"由南向北","XSFXDM":"3","KKMC":"海博道与安平路交口"},{"KKBH":"610256115","HPHM":"冀B9SZ88","JGSK":"2021-04-01 17:51:06.229","CDBH":"8","XSFX":"由南向北","XSFXDM":"3","KKMC":"中天大道与中生大道交口"},{"KKBH":"610276126","HPHM":"冀B5L8H9","JGSK":"2021-04-01 17:51:06.271","CDBH":"8","XSFX":"由北向南","XSFXDM":"4","KKMC":"中新大道与和意路交口"},{"KKBH":"610256114","HPHM":"津C79992","JGSK":"2021-04-01 17:51:06.275","CDBH":"7","XSFX":"由北向南","XSFXDM":"4","KKMC":"中天大道与和旭路交口"},{"KKBH":"610276124","HPHM":"津DSA939","JGSK":"2021-04-01 17:51:06.295","CDBH":"11","XSFX":"由北向南","XSFXDM":"4","KKMC":"中新大道与中生大道交口"},{"KKBH":"720881002000","HPHM":"津NFB900","JGSK":"2021-04-01 17:51:06.301","CDBH":"12","XSFX":"由北向南","XSFXDM":"4","KKMC":"海旭道与安正路交口"},{"KKBH":"610256115","HPHM":"津GYU156","JGSK":"2021-04-01 17:51:06.326","CDBH":"12","XSFX":"由北向南","XSFXDM":"4","KKMC":"中天大道与中生大道交口"},{"KKBH":"7208910030000","HPHM":"车牌","JGSK":"2021-04-01 17:51:06.352","CDBH":"9","XSFX":"由南向北","XSFXDM":"3","KKMC":"海博道与安正路交口正向"},{"KKBH":"610286127","HPHM":"京N0PT16","JGSK":"2021-04-01 17:51:06.383","CDBH":"4","XSFX":"由西向东","XSFXDM":"2","KKMC":"中津大道与和畅路交口"},{"KKBH":"610401004","HPHM":"津C875F6","JGSK":"2021-04-01 17:51:06.39","CDBH":"12","XSFX":"由北向南","XSFXDM":"4","KKMC":"和畅路与和风路交口"},{"KKBH":"7208610020000","HPHM":"津ADG7871","JGSK":"2021-04-01 17:51:06.409","CDBH":"10","XSFX":"由北向南","XSFXDM":"4","KKMC":"海晨道与安正路交口正向"},{"KKBH":"7208810020000","HPHM":"津NJP567","JGSK":"2021-04-01 17:51:06.441","CDBH":"4","XSFX":"由东向西","XSFXDM":"1","KKMC":"海旭道与安正路交口正向"},{"KKBH":"610276126","HPHM":"津A3J178","JGSK":"2021-04-01 17:51:06.511","CDBH":"7","XSFX":"由北向南","XSFXDM":"4","KKMC":"中新大道与和意路交口"},{"KKBH":"610401004","HPHM":"津A8S669","JGSK":"2021-04-01 17:51:06.524","CDBH":"5","XSFX":"由西向东","XSFXDM":"2","KKMC":"和畅路与和风路交口"},{"KKBH":"610276124","HPHM":"鲁A8W0D3","JGSK":"2021-04-01 17:51:06.533","CDBH":"10","XSFX":"由北向南","XSFXDM":"4","KKMC":"中新大道与中生大道交口"},{"KKBH":"610256113","HPHM":"津A0B750","JGSK":"2021-04-01 17:51:06.545","CDBH":"9","XSFX":"由北向南","XSFXDM":"4","KKMC":"中天大道与和风路交口"},{"KKBH":"610256113","HPHM":"车牌","JGSK":"2021-04-01 17:51:06.552","CDBH":"2","XSFX":"由西向东","XSFXDM":"2","KKMC":"中天大道与和风路交口"},{"KKBH":"711","HPHM":"津FYP930","JGSK":"2021-04-01 17:51:06.57","CDBH":"8","XSFX":"由北向南","XSFXDM":"4","KKMC":"不礼让行人中新大道与和旭路交口"},{"KKBH":"7208910030000","HPHM":"车牌","JGSK":"2021-04-01 17:51:06.57","CDBH":"9","XSFX":"由南向北","XSFXDM":"3","KKMC":"海博道与安正路交口正向"},{"KKBH":"610256111","HPHM":"津HGS097","JGSK":"2021-04-01 17:51:06.576","CDBH":"7","XSFX":"由北向南","XSFXDM":"4","KKMC":"中天大道与和惠路交口"},{"KKBH":"610391007","HPHM":"津KVV690","JGSK":"2021-04-01 17:51:06.584","CDBH":"11","XSFX":"由北向南","XSFXDM":"4","KKMC":"和韵路与和风路交口"},{"KKBH":"6071310030000","HPHM":"津BC9965","JGSK":"2021-04-01 17:51:06.594","CDBH":"2","XSFX":"由东向西","XSFXDM":"1","KKMC":"中央大道与海旭道交口正向"},{"KKBH":"711","HPHM":"津BD1258","JGSK":"2021-04-01 17:51:06.65","CDBH":"7","XSFX":"由北向南","XSFXDM":"4","KKMC":"不礼让行人中新大道与和旭路交口"},{"KKBH":"720881002000","HPHM":"津ADK6060","JGSK":"2021-04-01 17:51:06.664","CDBH":"4","XSFX":"由东向西","XSFXDM":"1","KKMC":"海旭道与安正路交口"},{"KKBH":"610401004","HPHM":"晋EPQ165","JGSK":"2021-04-01 17:51:06.71","CDBH":"10","XSFX":"由北向南","XSFXDM":"4","KKMC":"和畅路与和风路交口"},{"KKBH":"610256116","HPHM":"车牌","JGSK":"2021-04-01 17:51:06.734","CDBH":"12","XSFX":"由北向南","XSFXDM":"4","KKMC":"中天大道与和顺路交口"},{"KKBH":"7208710020000","HPHM":"津K88151","JGSK":"2021-04-01 17:51:06.747","CDBH":"3","XSFX":"由西向东","XSFXDM":"2","KKMC":"安正路与芳菲路交口正向"},{"KKBH":"610286127","HPHM":"津FHP788","JGSK":"2021-04-01 17:51:06.782","CDBH":"4","XSFX":"由西向东","XSFXDM":"2","KKMC":"中津大道与和畅路交口"},{"KKBH":"7209010020000","HPHM":"津CB3660","JGSK":"2021-04-01 17:51:06.833","CDBH":"10","XSFX":"由北向南","XSFXDM":"4","KKMC":"玉林道与安正路交口正向"},{"KKBH":"720891004000","HPHM":"蒙EF0739","JGSK":"2021-04-01 17:51:06.84","CDBH":"5","XSFX":"由西向东","XSFXDM":"2","KKMC":"海博道与安平路交口"},{"KKBH":"7280310020000","HPHM":"津ADQ2888","JGSK":"2021-04-01 17:51:06.876","CDBH":"5","XSFX":"由南向北","XSFXDM":"3","KKMC":"动漫中路与文一路交口正向"},{"KKBH":"720891003000","HPHM":"车牌","JGSK":"2021-04-01 17:51:06.881","CDBH":"1","XSFX":"由东向西","XSFXDM":"1","KKMC":"海博道与安正路交口"},{"KKBH":"7400110020000","HPHM":"京P0F250","JGSK":"2021-04-01 17:51:06.889","CDBH":"2","XSFX":"由东向西","XSFXDM":"1","KKMC":"静湖南路与华一路交口正向"},{"KKBH":"720891008000","HPHM":"津AU5615","JGSK":"2021-04-01 17:51:06.904","CDBH":"5","XSFX":"由西向东","XSFXDM":"2","KKMC":"海博道与荣盛路交口"},{"KKBH":"6102610030000","HPHM":"冀B6G3F2","JGSK":"2021-04-01 17:51:06.931","CDBH":"9","XSFX":"由北向南","XSFXDM":"4","KKMC":"中生大道与静湖南路交口正向"},{"KKBH":"610271010","HPHM":"冀B5G1R8","JGSK":"2021-04-01 17:51:07.023","CDBH":"7","XSFX":"由北向南","XSFXDM":"4","KKMC":"中新大道与华五路交口"},{"KKBH":"610256115","HPHM":"吉AVP758","JGSK":"2021-04-01 17:51:07.079","CDBH":"7","XSFX":"由南向北","XSFXDM":"3","KKMC":"中天大道与中生大道交口"},{"KKBH":"720571004000","HPHM":"津AF36925","JGSK":"2021-04-01 17:51:07.107","CDBH":"1","XSFX":"由东向西","XSFXDM":"1","KKMC":"动漫东路与动漫中路交口"},{"KKBH":"720881002000","HPHM":"津HY3038","JGSK":"2021-04-01 17:51:07.107","CDBH":"8","XSFX":"由西向东","XSFXDM":"2","KKMC":"海旭道与安正路交口"},{"KKBH":"7208810020000","HPHM":"津H57910","JGSK":"2021-04-01 17:51:07.208","CDBH":"5","XSFX":"由西向东","XSFXDM":"2","KKMC":"海旭道与安正路交口正向"},{"KKBH":"610266117","HPHM":"津JYQ216","JGSK":"2021-04-01 17:51:07.23","CDBH":"11","XSFX":"由北向南","XSFXDM":"4","KKMC":"中生大道与和韵路交口"},{"KKBH":"610401004","HPHM":"车牌","JGSK":"2021-04-01 17:51:07.239","CDBH":"2","XSFX":"由东向西","XSFXDM":"1","KKMC":"和畅路与和风路交口"},{"KKBH":"610271010","HPHM":"渝B385U5","JGSK":"2021-04-01 17:51:07.271","CDBH":"8","XSFX":"由北向南","XSFXDM":"4","KKMC":"中新大道与华五路交口"},{"KKBH":"7208710020000","HPHM":"晋C9273K","JGSK":"2021-04-01 17:51:07.29","CDBH":"8","XSFX":"由北向南","XSFXDM":"4","KKMC":"安正路与芳菲路交口正向"},{"KKBH":"610276126","HPHM":"津GXL836","JGSK":"2021-04-01 17:51:07.296","CDBH":"8","XSFX":"由北向南","XSFXDM":"4","KKMC":"中新大道与和意路交口"},{"KKBH":"7209010020000","HPHM":"津C68V59","JGSK":"2021-04-01 17:51:07.299","CDBH":"7","XSFX":"由南向北","XSFXDM":"3","KKMC":"玉林道与安正路交口正向"},{"KKBH":"720881002000","HPHM":"津MWC588","JGSK":"2021-04-01 17:51:07.308","CDBH":"10","XSFX":"由南向北","XSFXDM":"3","KKMC":"海旭道与安正路交口"},{"KKBH":"610276126","HPHM":"津GN0269","JGSK":"2021-04-01 17:51:07.31","CDBH":"4","XSFX":"由南向北","XSFXDM":"3","KKMC":"中新大道与和意路交口"},{"KKBH":"610266117","HPHM":"津C70N70","JGSK":"2021-04-01 17:51:07.353","CDBH":"8","XSFX":"由南向北","XSFXDM":"3","KKMC":"中生大道与和韵路交口"},{"KKBH":"610276124","HPHM":"鲁MP886D","JGSK":"2021-04-01 17:51:07.366","CDBH":"8","XSFX":"由南向北","XSFXDM":"3","KKMC":"中新大道与中生大道交口"},{"KKBH":"610276124","HPHM":"鲁MP886D","JGSK":"2021-04-01 17:51:07.367","CDBH":"8","XSFX":"由南向北","XSFXDM":"3","KKMC":"中新大道与中生大道交口"},{"KKBH":"610276125","HPHM":"津RDT007","JGSK":"2021-04-01 17:51:07.368","CDBH":"7","XSFX":"由北向南","XSFXDM":"4","KKMC":"中新大道与和顺路交口"},{"KKBH":"610276126","HPHM":"鲁DN716Z","JGSK":"2021-04-01 17:51:07.447","CDBH":"4","XSFX":"由南向北","XSFXDM":"3","KKMC":"中新大道与和意路交口"},{"KKBH":"7208810020000","HPHM":"津C39535","JGSK":"2021-04-01 17:51:07.451","CDBH":"13","XSFX":"由北向南","XSFXDM":"4","KKMC":"海旭道与安正路交口正向"},{"KKBH":"610401005","HPHM":"冀B180EB","JGSK":"2021-04-01 17:51:07.459","CDBH":"9","XSFX":"由南向北","XSFXDM":"3","KKMC":"和畅路与和顺路交口"},{"KKBH":"610276124","HPHM":"京QSE820","JGSK":"2021-04-01 17:51:07.473","CDBH":"11","XSFX":"由北向南","XSFXDM":"4","KKMC":"中新大道与中生大道交口"},{"KKBH":"720891006000","HPHM":"津QC8813","JGSK":"2021-04-01 17:51:07.483","CDBH":"2","XSFX":"由东向西","XSFXDM":"1","KKMC":"海博道与永盛路交口"},{"KKBH":"7208710020000","HPHM":"津NWD579","JGSK":"2021-04-01 17:51:07.491","CDBH":"9","XSFX":"由北向南","XSFXDM":"4","KKMC":"安正路与芳菲路交口正向"},{"KKBH":"610391007","HPHM":"冀B889K8","JGSK":"2021-04-01 17:51:07.499","CDBH":"9","XSFX":"由南向北","XSFXDM":"3","KKMC":"和韵路与和风路交口"},{"KKBH":"610256112","HPHM":"津KH5596","JGSK":"2021-04-01 17:51:07.525","CDBH":"2","XSFX":"由东向西","XSFXDM":"1","KKMC":"中天大道与中津大道交口"},{"KKBH":"7208610030000","HPHM":"津A8P488","JGSK":"2021-04-01 17:51:07.545","CDBH":"4","XSFX":"由西向东","XSFXDM":"2","KKMC":"海晨道与安明路交口正向"},{"KKBH":"610391007","HPHM":"津AF44301","JGSK":"2021-04-01 17:51:07.579","CDBH":"7","XSFX":"由南向北","XSFXDM":"3","KKMC":"和韵路与和风路交口"},{"KKBH":"610266118","HPHM":"冀B1T96L","JGSK":"2021-04-01 17:51:07.648","CDBH":"6","XSFX":"由西向东","XSFXDM":"2","KKMC":"中生大道与和畅路交口"},{"KKBH":"720561002000","HPHM":"津H77076","JGSK":"2021-04-01 17:51:07.652","CDBH":"4","XSFX":"由西向东","XSFXDM":"2","KKMC":"动漫北路与文三路交口"},{"KKBH":"7208810020000","HPHM":"津ADG2869","JGSK":"2021-04-01 17:51:07.667","CDBH":"6","XSFX":"由西向东","XSFXDM":"2","KKMC":"海旭道与安正路交口正向"},{"KKBH":"610276124","HPHM":"津A0K276","JGSK":"2021-04-01 17:51:07.725","CDBH":"8","XSFX":"由南向北","XSFXDM":"3","KKMC":"中新大道与中生大道交口"},{"KKBH":"610251002","HPHM":"粤GFX829","JGSK":"2021-04-01 17:51:07.725","CDBH":"10","XSFX":"由北向南","XSFXDM":"4","KKMC":"中天大道与和睦路交口"},{"KKBH":"610276124","HPHM":"津AD01581","JGSK":"2021-04-01 17:51:07.758","CDBH":"1","XSFX":"由东向西","XSFXDM":"1","KKMC":"中新大道与中生大道交口"},{"KKBH":"610261005000","HPHM":"津HSM319","JGSK":"2021-04-01 17:51:07.774","CDBH":"2","XSFX":"由南向北","XSFXDM":"3","KKMC":"中生大道与静湖西路（南侧）"},{"KKBH":"610391007","HPHM":"津MG9367","JGSK":"2021-04-01 17:51:07.784","CDBH":"11","XSFX":"由北向南","XSFXDM":"4","KKMC":"和韵路与和风路交口"},{"KKBH":"610256114","HPHM":"津A3R523","JGSK":"2021-04-01 17:51:07.855","CDBH":"5","XSFX":"由南向北","XSFXDM":"3","KKMC":"中天大道与和旭路交口"},{"KKBH":"720891004000","HPHM":"车牌","JGSK":"2021-04-01 17:51:07.974","CDBH":"9","XSFX":"由南向北","XSFXDM":"3","KKMC":"海博道与安平路交口"},{"KKBH":"610271009","HPHM":"津MDY425","JGSK":"2021-04-01 17:51:07.975","CDBH":"7","XSFX":"由南向北","XSFXDM":"3","KKMC":"中新大道与泰七路交口"},{"KKBH":"720871002000","HPHM":"津ME4658","JGSK":"2021-04-01 17:51:07.98","CDBH":"9","XSFX":"由北向南","XSFXDM":"4","KKMC":"安正路与芳菲路交口"},{"KKBH":"610391007","HPHM":"冀CPZ326","JGSK":"2021-04-01 17:51:08.006","CDBH":"1","XSFX":"由东向西","XSFXDM":"1","KKMC":"和韵路与和风路交口"},{"KKBH":"610391006","HPHM":"津C621N3","JGSK":"2021-04-01 17:51:08.022","CDBH":"1","XSFX":"由东向西","XSFXDM":"1","KKMC":"和韵路与和意路交口"},{"KKBH":"610266117","HPHM":"津C96L85","JGSK":"2021-04-01 17:51:08.046","CDBH":"4","XSFX":"由西向东","XSFXDM":"2","KKMC":"中生大道与和韵路交口"},{"KKBH":"610271009","HPHM":"津LQ9732","JGSK":"2021-04-01 17:51:08.06","CDBH":"10","XSFX":"由北向南","XSFXDM":"4","KKMC":"中新大道与泰七路交口"},{"KKBH":"610401005","HPHM":"蒙A0510U","JGSK":"2021-04-01 17:51:08.073","CDBH":"3","XSFX":"由东向西","XSFXDM":"1","KKMC":"和畅路与和顺路交口"},{"KKBH":"610256116","HPHM":"闽A33103","JGSK":"2021-04-01 17:51:08.078","CDBH":"8","XSFX":"由南向北","XSFXDM":"3","KKMC":"中天大道与和顺路交口"},{"KKBH":"610276126","HPHM":"粤BC09Z9","JGSK":"2021-04-01 17:51:08.086","CDBH":"5","XSFX":"由南向北","XSFXDM":"3","KKMC":"中新大道与和意路交口"},{"KKBH":"7208610020000","HPHM":"津E14302","JGSK":"2021-04-01 17:51:08.098","CDBH":"10","XSFX":"由北向南","XSFXDM":"4","KKMC":"海晨道与安正路交口正向"},{"KKBH":"610266118","HPHM":"苏CS1A20","JGSK":"2021-04-01 17:51:08.109","CDBH":"1","XSFX":"由东向西","XSFXDM":"1","KKMC":"中生大道与和畅路交口"},{"KKBH":"7208910050000","HPHM":"津K21855","JGSK":"2021-04-01 17:51:08.124","CDBH":"4","XSFX":"由东向西","XSFXDM":"1","KKMC":"海博道与安明路交口正向"},{"KKBH":"610276126","HPHM":"津AF21709","JGSK":"2021-04-01 17:51:08.171","CDBH":"7","XSFX":"由北向南","XSFXDM":"4","KKMC":"中新大道与和意路交口"},{"KKBH":"610276125","HPHM":"津RJF956","JGSK":"2021-04-01 17:51:08.177","CDBH":"1","XSFX":"由东向西","XSFXDM":"1","KKMC":"中新大道与和顺路交口"},{"KKBH":"610276126","HPHM":"津GTF809","JGSK":"2021-04-01 17:51:08.192","CDBH":"8","XSFX":"由北向南","XSFXDM":"4","KKMC":"中新大道与和意路交口"},{"KKBH":"720891004000","HPHM":"津E02572","JGSK":"2021-04-01 17:51:08.206","CDBH":"4","XSFX":"由西向东","XSFXDM":"2","KKMC":"海博道与安平路交口"},{"KKBH":"720891004000","HPHM":"车牌","JGSK":"2021-04-01 17:51:08.212","CDBH":"8","XSFX":"由南向北","XSFXDM":"3","KKMC":"海博道与安平路交口"},{"KKBH":"610276124","HPHM":"冀E70F58","JGSK":"2021-04-01 17:51:08.237","CDBH":"3","XSFX":"由东向西","XSFXDM":"1","KKMC":"中新大道与中生大道交口"},{"KKBH":"610271009","HPHM":"津B15335","JGSK":"2021-04-01 17:51:08.239","CDBH":"11","XSFX":"由北向南","XSFXDM":"4","KKMC":"中新大道与泰七路交口"},{"KKBH":"7208910030000","HPHM":"车牌","JGSK":"2021-04-01 17:51:08.246","CDBH":"2","XSFX":"由东向西","XSFXDM":"1","KKMC":"海博道与安正路交口正向"},{"KKBH":"610256113","HPHM":"津AD45222","JGSK":"2021-04-01 17:51:08.263","CDBH":"9","XSFX":"由北向南","XSFXDM":"4","KKMC":"中天大道与和风路交口"},{"KKBH":"610276126","HPHM":"鲁JUK528","JGSK":"2021-04-01 17:51:08.272","CDBH":"7","XSFX":"由北向南","XSFXDM":"4","KKMC":"中新大道与和意路交口"},{"KKBH":"610256111","HPHM":"津A09808D","JGSK":"2021-04-01 17:51:08.375","CDBH":"5","XSFX":"由南向北","XSFXDM":"3","KKMC":"中天大道与和惠路交口"},{"KKBH":"7208810020000","HPHM":"津AF31108","JGSK":"2021-04-01 17:51:08.379","CDBH":"3","XSFX":"由东向西","XSFXDM":"1","KKMC":"海旭道与安正路交口正向"},{"KKBH":"720881002000","HPHM":"津HJK585","JGSK":"2021-04-01 17:51:08.42","CDBH":"4","XSFX":"由东向西","XSFXDM":"1","KKMC":"海旭道与安正路交口"},{"KKBH":"610256113","HPHM":"津GLG922","JGSK":"2021-04-01 17:51:08.435","CDBH":"5","XSFX":"由南向北","XSFXDM":"3","KKMC":"中天大道与和风路交口"},{"KKBH":"610286127","HPHM":"冀BU631L","JGSK":"2021-04-01 17:51:08.445","CDBH":"5","XSFX":"由西向东","XSFXDM":"2","KKMC":"中津大道与和畅路交口"},{"KKBH":"610256115","HPHM":"津RN3055","JGSK":"2021-04-01 17:51:08.464","CDBH":"10","XSFX":"由北向南","XSFXDM":"4","KKMC":"中天大道与中生大道交口"},{"KKBH":"720891004000","HPHM":"车牌","JGSK":"2021-04-01 17:51:08.537","CDBH":"9","XSFX":"由南向北","XSFXDM":"3","KKMC":"海博道与安平路交口"},{"KKBH":"6071310030000","HPHM":"冀B6F8K1","JGSK":"2021-04-01 17:51:08.593","CDBH":"1","XSFX":"由东向西","XSFXDM":"1","KKMC":"中央大道与海旭道交口正向"},{"KKBH":"610401004","HPHM":"车牌","JGSK":"2021-04-01 17:51:08.613","CDBH":"11","XSFX":"由北向南","XSFXDM":"4","KKMC":"和畅路与和风路交口"},{"KKBH":"728031002000","HPHM":"津ARU988","JGSK":"2021-04-01 17:51:08.698","CDBH":"6","XSFX":"由南向北","XSFXDM":"3","KKMC":"动漫中路与文一路交口"},{"KKBH":"610401005","HPHM":"冀BH119E","JGSK":"2021-04-01 17:51:08.72","CDBH":"4","XSFX":"由西向东","XSFXDM":"2","KKMC":"和畅路与和顺路交口"},{"KKBH":"711","HPHM":"津KRU516","JGSK":"2021-04-01 17:51:08.725","CDBH":"7","XSFX":"由北向南","XSFXDM":"4","KKMC":"不礼让行人中新大道与和旭路交口"},{"KKBH":"610391007","HPHM":"津HG3709","JGSK":"2021-04-01 17:51:08.745","CDBH":"10","XSFX":"由北向南","XSFXDM":"4","KKMC":"和韵路与和风路交口"},{"KKBH":"711","HPHM":"冀AH0X03","JGSK":"2021-04-01 17:51:08.753","CDBH":"5","XSFX":"由南向北","XSFXDM":"3","KKMC":"不礼让行人中新大道与和旭路交口"},{"KKBH":"610276124","HPHM":"津AF03985","JGSK":"2021-04-01 17:51:08.754","CDBH":"10","XSFX":"由北向南","XSFXDM":"4","KKMC":"中新大道与中生大道交口"},{"KKBH":"610286127","HPHM":"津B29998","JGSK":"2021-04-01 17:51:08.765","CDBH":"7","XSFX":"由南向北","XSFXDM":"3","KKMC":"中津大道与和畅路交口"},{"KKBH":"720861003000","HPHM":"云L096BY","JGSK":"2021-04-01 17:51:08.808","CDBH":"2","XSFX":"由东向西","XSFXDM":"1","KKMC":"海晨道与安明路交口"},{"KKBH":"610401005","HPHM":"津NA8192","JGSK":"2021-04-01 17:51:08.84","CDBH":"1","XSFX":"由东向西","XSFXDM":"1","KKMC":"和畅路与和顺路交口"},{"KKBH":"720891004000","HPHM":"车牌","JGSK":"2021-04-01 17:51:08.856","CDBH":"9","XSFX":"由南向北","XSFXDM":"3","KKMC":"海博道与安平路交口"},{"KKBH":"711","HPHM":"津C0X008","JGSK":"2021-04-01 17:51:08.89","CDBH":"8","XSFX":"由北向南","XSFXDM":"4","KKMC":"不礼让行人中新大道与和旭路交口"},{"KKBH":"7208810020000","HPHM":"津NXX100","JGSK":"2021-04-01 17:51:08.93","CDBH":"4","XSFX":"由东向西","XSFXDM":"1","KKMC":"海旭道与安正路交口正向"},{"KKBH":"610286127","HPHM":"津ADL1612","JGSK":"2021-04-01 17:51:08.944","CDBH":"4","XSFX":"由西向东","XSFXDM":"2","KKMC":"中津大道与和畅路交口"},{"KKBH":"720861002000","HPHM":"晋LEJ993","JGSK":"2021-04-01 17:51:08.994","CDBH":"10","XSFX":"由北向南","XSFXDM":"4","KKMC":"海晨道与安正路交口"},{"KKBH":"610391008","HPHM":"津DGF985","JGSK":"2021-04-01 17:51:09.003","CDBH":"1","XSFX":"由东向西","XSFXDM":"1","KKMC":"和韵路与和旭路交口"},{"KKBH":"610266117","HPHM":"辽LPT005","JGSK":"2021-04-01 17:51:09.004","CDBH":"2","XSFX":"由东向西","XSFXDM":"1","KKMC":"中生大道与和韵路交口"},{"KKBH":"7208110020000","HPHM":"津C16D23","JGSK":"2021-04-01 17:51:09.006","CDBH":"1","XSFX":"由东向西","XSFXDM":"1","KKMC":"动漫南路与文一路交口正向"},{"KKBH":"720881002000","HPHM":"津ADN6318","JGSK":"2021-04-01 17:51:09.023","CDBH":"12","XSFX":"由北向南","XSFXDM":"4","KKMC":"海旭道与安正路交口"},{"KKBH":"720891003000","HPHM":"车牌","JGSK":"2021-04-01 17:51:09.042","CDBH":"1","XSFX":"由东向西","XSFXDM":"1","KKMC":"海博道与安正路交口"},{"KKBH":"6071310030000","HPHM":"津BQ9709","JGSK":"2021-04-01 17:51:09.058","CDBH":"3","XSFX":"由东向西","XSFXDM":"1","KKMC":"中央大道与海旭道交口正向"},{"KKBH":"610276124","HPHM":"津MPE852","JGSK":"2021-04-01 17:51:09.085","CDBH":"7","XSFX":"由南向北","XSFXDM":"3","KKMC":"中新大道与中生大道交口"},{"KKBH":"720891004000","HPHM":"车牌","JGSK":"2021-04-01 17:51:09.092","CDBH":"9","XSFX":"由南向北","XSFXDM":"3","KKMC":"海博道与安平路交口"},{"KKBH":"7208910050000","HPHM":"津C27M37","JGSK":"2021-04-01 17:51:09.147","CDBH":"8","XSFX":"由南向北","XSFXDM":"3","KKMC":"海博道与安明路交口正向"},{"KKBH":"7280310020000","HPHM":"津AY2306","JGSK":"2021-04-01 17:51:09.169","CDBH":"6","XSFX":"由南向北","XSFXDM":"3","KKMC":"动漫中路与文一路交口正向"},{"KKBH":"610326142000","HPHM":"鲁R980F0","JGSK":"2021-04-01 17:51:09.217","CDBH":"14","XSFX":"由北向南","XSFXDM":"4","KKMC":"中成大道与泰七路交口"},{"KKBH":"610401004","HPHM":"晋M7806K","JGSK":"2021-04-01 17:51:09.27","CDBH":"11","XSFX":"由北向南","XSFXDM":"4","KKMC":"和畅路与和风路交口"},{"KKBH":"610276126","HPHM":"津GN0269","JGSK":"2021-04-01 17:51:09.287","CDBH":"4","XSFX":"由南向北","XSFXDM":"3","KKMC":"中新大道与和意路交口"},{"KKBH":"610401004","HPHM":"冀AU757C","JGSK":"2021-04-01 17:51:09.343","CDBH":"9","XSFX":"由南向北","XSFXDM":"3","KKMC":"和畅路与和风路交口"},{"KKBH":"610401005","HPHM":"津HYL325","JGSK":"2021-04-01 17:51:09.416","CDBH":"11","XSFX":"由北向南","XSFXDM":"4","KKMC":"和畅路与和顺路交口"},{"KKBH":"7205410020000","HPHM":"津A3R179","JGSK":"2021-04-01 17:51:09.418","CDBH":"4","XSFX":"由西向东","XSFXDM":"2","KKMC":"动漫环路西与动漫中路交口正向"},{"KKBH":"610256112","HPHM":"冀AX0739","JGSK":"2021-04-01 17:51:09.451","CDBH":"1","XSFX":"由东向西","XSFXDM":"1","KKMC":"中天大道与中津大道交口"},{"KKBH":"610256116","HPHM":"津A9H260","JGSK":"2021-04-01 17:51:09.46","CDBH":"4","XSFX":"由西向东","XSFXDM":"2","KKMC":"中天大道与和顺路交口"},{"KKBH":"610401004","HPHM":"鲁AU3F69","JGSK":"2021-04-01 17:51:09.475","CDBH":"7","XSFX":"由南向北","XSFXDM":"3","KKMC":"和畅路与和风路交口"},{"KKBH":"610256115","HPHM":"津GM3606","JGSK":"2021-04-01 17:51:09.497","CDBH":"11","XSFX":"由北向南","XSFXDM":"4","KKMC":"中天大道与中生大道交口"},{"KKBH":"7208810060000","HPHM":"车牌","JGSK":"2021-04-01 17:51:09.564","CDBH":"4","XSFX":"由南向北","XSFXDM":"3","KKMC":"海旭道与庄盛路交口正向"},{"KKBH":"610256114","HPHM":"津C79992","JGSK":"2021-04-01 17:51:09.567","CDBH":"7","XSFX":"由北向南","XSFXDM":"4","KKMC":"中天大道与和旭路交口"},{"KKBH":"7208910030000","HPHM":"津C9B872","JGSK":"2021-04-01 17:51:09.569","CDBH":"12","XSFX":"由北向南","XSFXDM":"4","KKMC":"海博道与安正路交口正向"},{"KKBH":"610401004","HPHM":"冀C7139B","JGSK":"2021-04-01 17:51:09.583","CDBH":"7","XSFX":"由南向北","XSFXDM":"3","KKMC":"和畅路与和风路交口"},{"KKBH":"610401004","HPHM":"冀F98BA5","JGSK":"2021-04-01 17:51:09.59","CDBH":"12","XSFX":"由北向南","XSFXDM":"4","KKMC":"和畅路与和风路交口"},{"KKBH":"610391007","HPHM":"津GTT011","JGSK":"2021-04-01 17:51:09.643","CDBH":"11","XSFX":"由北向南","XSFXDM":"4","KKMC":"和韵路与和风路交口"},{"KKBH":"610271009","HPHM":"津MDY425","JGSK":"2021-04-01 17:51:09.659","CDBH":"7","XSFX":"由南向北","XSFXDM":"3","KKMC":"中新大道与泰七路交口"},{"KKBH":"610256112","HPHM":"京N99D92","JGSK":"2021-04-01 17:51:09.661","CDBH":"2","XSFX":"由东向西","XSFXDM":"1","KKMC":"中天大道与中津大道交口"},{"KKBH":"7208910040000","HPHM":"冀C82N65","JGSK":"2021-04-01 17:51:09.75","CDBH":"11","XSFX":"由北向南","XSFXDM":"4","KKMC":"海博道与安平路交口正向"},{"KKBH":"610266117","HPHM":"津C312G6","JGSK":"2021-04-01 17:51:09.772","CDBH":"3","XSFX":"由东向西","XSFXDM":"1","KKMC":"中生大道与和韵路交口"},{"KKBH":"610276124","HPHM":"鲁VG8Y69","JGSK":"2021-04-01 17:51:09.793","CDBH":"11","XSFX":"由北向南","XSFXDM":"4","KKMC":"中新大道与中生大道交口"},{"KKBH":"6071310030000","HPHM":"津MSY998","JGSK":"2021-04-01 17:51:09.814","CDBH":"2","XSFX":"由东向西","XSFXDM":"1","KKMC":"中央大道与海旭道交口正向"},{"KKBH":"7208810060000","HPHM":"车牌","JGSK":"2021-04-01 17:51:09.92","CDBH":"4","XSFX":"由南向北","XSFXDM":"3","KKMC":"海旭道与庄盛路交口正向"},{"KKBH":"610256115","HPHM":"津NJT180","JGSK":"2021-04-01 17:51:09.927","CDBH":"12","XSFX":"由北向南","XSFXDM":"4","KKMC":"中天大道与中生大道交口"},{"KKBH":"610256114","HPHM":"冀DR7Q18","JGSK":"2021-04-01 17:51:09.929","CDBH":"2","XSFX":"由西向东","XSFXDM":"2","KKMC":"中天大道与和旭路交口"},{"KKBH":"7208210040000","HPHM":"津HK0389","JGSK":"2021-04-01 17:51:09.975","CDBH":"5","XSFX":"由北向南","XSFXDM":"4","KKMC":"动漫西路与动漫北路交口正向"},{"KKBH":"610401004","HPHM":"京JT6065","JGSK":"2021-04-01 17:51:09.982","CDBH":"8","XSFX":"由南向北","XSFXDM":"3","KKMC":"和畅路与和风路交口"},{"KKBH":"7208810020000","HPHM":"津DY2012","JGSK":"2021-04-01 17:51:10.009","CDBH":"9","XSFX":"由南向北","XSFXDM":"3","KKMC":"海旭道与安正路交口正向"},{"KKBH":"7209010020000","HPHM":"冀BK693G","JGSK":"2021-04-01 17:51:10.019","CDBH":"7","XSFX":"由南向北","XSFXDM":"3","KKMC":"玉林道与安正路交口正向"},{"KKBH":"720861002000","HPHM":"津H91125","JGSK":"2021-04-01 17:51:10.09","CDBH":"5","XSFX":"由西向东","XSFXDM":"2","KKMC":"海晨道与安正路交口"},{"KKBH":"610391007","HPHM":"津A6B105","JGSK":"2021-04-01 17:51:10.101","CDBH":"4","XSFX":"由西向东","XSFXDM":"2","KKMC":"和韵路与和风路交口"},{"KKBH":"7208910030000","HPHM":"车牌","JGSK":"2021-04-01 17:51:10.112","CDBH":"9","XSFX":"由南向北","XSFXDM":"3","KKMC":"海博道与安正路交口正向"},{"KKBH":"610391008","HPHM":"津E20671","JGSK":"2021-04-01 17:51:10.125","CDBH":"4","XSFX":"由西向东","XSFXDM":"2","KKMC":"和韵路与和旭路交口"},{"KKBH":"7208910050000","HPHM":"苏H1750T","JGSK":"2021-04-01 17:51:10.13","CDBH":"6","XSFX":"由西向东","XSFXDM":"2","KKMC":"海博道与安明路交口正向"},{"KKBH":"610276124","HPHM":"津KZN117","JGSK":"2021-04-01 17:51:10.159","CDBH":"8","XSFX":"由南向北","XSFXDM":"3","KKMC":"中新大道与中生大道交口"},{"KKBH":"610276124","HPHM":"津ADF1949","JGSK":"2021-04-01 17:51:10.16","CDBH":"10","XSFX":"由北向南","XSFXDM":"4","KKMC":"中新大道与中生大道交口"},{"KKBH":"720891004000","HPHM":"车牌","JGSK":"2021-04-01 17:51:10.217","CDBH":"7","XSFX":"由南向北","XSFXDM":"3","KKMC":"海博道与安平路交口"},{"KKBH":"7208610030000","HPHM":"豫NPV606","JGSK":"2021-04-01 17:51:10.247","CDBH":"2","XSFX":"由东向西","XSFXDM":"1","KKMC":"海晨道与安明路交口正向"},{"KKBH":"610391007","HPHM":"津HS2921","JGSK":"2021-04-01 17:51:10.352","CDBH":"10","XSFX":"由北向南","XSFXDM":"4","KKMC":"和韵路与和风路交口"},{"KKBH":"610271010","HPHM":"冀B8QX78","JGSK":"2021-04-01 17:51:10.355","CDBH":"8","XSFX":"由北向南","XSFXDM":"4","KKMC":"中新大道与华五路交口"},{"KKBH":"7205710030000","HPHM":"冀DQL631","JGSK":"2021-04-01 17:51:10.381","CDBH":"2","XSFX":"由东向西","XSFXDM":"1","KKMC":"动漫东路与文三路交口正向"},{"KKBH":"610286127","HPHM":"津FHP788","JGSK":"2021-04-01 17:51:10.384","CDBH":"5","XSFX":"由西向东","XSFXDM":"2","KKMC":"中津大道与和畅路交口"},{"KKBH":"610391007","HPHM":"津DZZ077","JGSK":"2021-04-01 17:51:10.423","CDBH":"12","XSFX":"由北向南","XSFXDM":"4","KKMC":"和韵路与和风路交口"},{"KKBH":"720891003000","HPHM":"车牌","JGSK":"2021-04-01 17:51:10.563","CDBH":"3","XSFX":"由东向西","XSFXDM":"1","KKMC":"海博道与安正路交口"},{"KKBH":"720891005000","HPHM":"津A05J85","JGSK":"2021-04-01 17:51:10.574","CDBH":"3","XSFX":"由东向西","XSFXDM":"1","KKMC":"海博道与安明路交口"},{"KKBH":"610391007","HPHM":"津C91Q65","JGSK":"2021-04-01 17:51:10.585","CDBH":"9","XSFX":"由南向北","XSFXDM":"3","KKMC":"和韵路与和风路交口"},{"KKBH":"7208910060000","HPHM":"鲁NG90U5","JGSK":"2021-04-01 17:51:10.594","CDBH":"8","XSFX":"由西向东","XSFXDM":"2","KKMC":"海博道与永盛路交口正向"},{"KKBH":"711","HPHM":"鲁A2X0N8","JGSK":"2021-04-01 17:51:10.651","CDBH":"7","XSFX":"由北向南","XSFXDM":"4","KKMC":"不礼让行人中新大道与和旭路交口"},{"KKBH":"610401005","HPHM":"津FFQ719","JGSK":"2021-04-01 17:51:10.708","CDBH":"4","XSFX":"由西向东","XSFXDM":"2","KKMC":"和畅路与和顺路交口"},{"KKBH":"7208910030000","HPHM":"浙F503S7","JGSK":"2021-04-01 17:51:10.74","CDBH":"6","XSFX":"由西向东","XSFXDM":"2","KKMC":"海博道与安正路交口正向"},{"KKBH":"610286127","HPHM":"津C1Y350","JGSK":"2021-04-01 17:51:10.74","CDBH":"4","XSFX":"由西向东","XSFXDM":"2","KKMC":"中津大道与和畅路交口"},{"KKBH":"7208810020000","HPHM":"津HPS700","JGSK":"2021-04-01 17:51:10.75","CDBH":"3","XSFX":"由东向西","XSFXDM":"1","KKMC":"海旭道与安正路交口正向"},{"KKBH":"610271009","HPHM":"津C721L7","JGSK":"2021-04-01 17:51:10.761","CDBH":"5","XSFX":"由西向东","XSFXDM":"2","KKMC":"中新大道与泰七路交口"},{"KKBH":"610401004","HPHM":"皖BW223H","JGSK":"2021-04-01 17:51:10.767","CDBH":"11","XSFX":"由北向南","XSFXDM":"4","KKMC":"和畅路与和风路交口"},{"KKBH":"610276124","HPHM":"鲁A8W0D3","JGSK":"2021-04-01 17:51:10.833","CDBH":"10","XSFX":"由北向南","XSFXDM":"4","KKMC":"中新大道与中生大道交口"},{"KKBH":"610256114","HPHM":"津A1Z465","JGSK":"2021-04-01 17:51:10.84","CDBH":"7","XSFX":"由北向南","XSFXDM":"4","KKMC":"中天大道与和旭路交口"},{"KKBH":"610276124","HPHM":"鲁MP886D","JGSK":"2021-04-01 17:51:10.845","CDBH":"8","XSFX":"由南向北","XSFXDM":"3","KKMC":"中新大道与中生大道交口"},{"KKBH":"610256115","HPHM":"吉AVP758","JGSK":"2021-04-01 17:51:10.874","CDBH":"7","XSFX":"由南向北","XSFXDM":"3","KKMC":"中天大道与中生大道交口"},{"KKBH":"610256116","HPHM":"津JWL619","JGSK":"2021-04-01 17:51:10.898","CDBH":"4","XSFX":"由西向东","XSFXDM":"2","KKMC":"中天大道与和顺路交口"},{"KKBH":"7208810060000","HPHM":"车牌","JGSK":"2021-04-01 17:51:10.936","CDBH":"4","XSFX":"由南向北","XSFXDM":"3","KKMC":"海旭道与庄盛路交口正向"},{"KKBH":"7280310060000","HPHM":"津RMY997","JGSK":"2021-04-01 17:51:10.944","CDBH":"7","XSFX":"由北向南","XSFXDM":"4","KKMC":"动漫中路与文三路交口正向"},{"KKBH":"6071310030000","HPHM":"津HM1712","JGSK":"2021-04-01 17:51:10.957","CDBH":"3","XSFX":"由东向西","XSFXDM":"1","KKMC":"中央大道与海旭道交口正向"},{"KKBH":"610276126","HPHM":"津C71C77","JGSK":"2021-04-01 17:51:10.975","CDBH":"7","XSFX":"由北向南","XSFXDM":"4","KKMC":"中新大道与和意路交口"},{"KKBH":"7208810020000","HPHM":"冀B3Y0T8","JGSK":"2021-04-01 17:51:10.977","CDBH":"4","XSFX":"由东向西","XSFXDM":"1","KKMC":"海旭道与安正路交口正向"},{"KKBH":"610276126","HPHM":"津MRJ806","JGSK":"2021-04-01 17:51:11.004","CDBH":"4","XSFX":"由南向北","XSFXDM":"3","KKMC":"中新大道与和意路交口"},{"KKBH":"610256115","HPHM":"津JDH022","JGSK":"2021-04-01 17:51:11.019","CDBH":"11","XSFX":"由北向南","XSFXDM":"4","KKMC":"中天大道与中生大道交口"},{"KKBH":"610266118","HPHM":"津N43909","JGSK":"2021-04-01 17:51:11.058","CDBH":"5","XSFX":"由西向东","XSFXDM":"2","KKMC":"中生大道与和畅路交口"},{"KKBH":"7208810050000","HPHM":"津AD89488","JGSK":"2021-04-01 17:51:11.07","CDBH":"8","XSFX":"由北向南","XSFXDM":"4","KKMC":"海旭道与明盛路交口正向"},{"KKBH":"610251002","HPHM":"冀BU093V","JGSK":"2021-04-01 17:51:11.074","CDBH":"4","XSFX":"由西向东","XSFXDM":"2","KKMC":"中天大道与和睦路交口"},{"KKBH":"610276124","HPHM":"津FNQ169","JGSK":"2021-04-01 17:51:11.098","CDBH":"7","XSFX":"由南向北","XSFXDM":"3","KKMC":"中新大道与中生大道交口"},{"KKBH":"610256113","HPHM":"津A0B750","JGSK":"2021-04-01 17:51:11.15","CDBH":"9","XSFX":"由北向南","XSFXDM":"4","KKMC":"中天大道与和风路交口"},{"KKBH":"7208810040000","HPHM":"鲁NH116W","JGSK":"2021-04-01 17:51:11.185","CDBH":"2","XSFX":"由东向西","XSFXDM":"1","KKMC":"海旭道与永盛路交口正向"},{"KKBH":"7208710020000","HPHM":"津ADH5207","JGSK":"2021-04-01 17:51:11.202","CDBH":"9","XSFX":"由北向南","XSFXDM":"4","KKMC":"安正路与芳菲路交口正向"},{"KKBH":"720891003000","HPHM":"车牌","JGSK":"2021-04-01 17:51:11.203","CDBH":"2","XSFX":"由东向西","XSFXDM":"1","KKMC":"海博道与安正路交口"},{"KKBH":"610276126","HPHM":"车牌","JGSK":"2021-04-01 17:51:11.206","CDBH":"5","XSFX":"由南向北","XSFXDM":"3","KKMC":"中新大道与和意路交口"},{"KKBH":"7208910050000","HPHM":"津AKY987","JGSK":"2021-04-01 17:51:11.224","CDBH":"3","XSFX":"由东向西","XSFXDM":"1","KKMC":"海博道与安明路交口正向"},{"KKBH":"711","HPHM":"津C995U2","JGSK":"2021-04-01 17:51:11.234","CDBH":"5","XSFX":"由南向北","XSFXDM":"3","KKMC":"不礼让行人中新大道与和旭路交口"},{"KKBH":"610271010","HPHM":"津DAL559","JGSK":"2021-04-01 17:51:11.238","CDBH":"7","XSFX":"由北向南","XSFXDM":"4","KKMC":"中新大道与华五路交口"},{"KKBH":"610276125","HPHM":"辽PFN609","JGSK":"2021-04-01 17:51:11.275","CDBH":"7","XSFX":"由北向南","XSFXDM":"4","KKMC":"中新大道与和顺路交口"},{"KKBH":"720891004000","HPHM":"冀C82N65","JGSK":"2021-04-01 17:51:11.303","CDBH":"11","XSFX":"由北向南","XSFXDM":"4","KKMC":"海博道与安平路交口"},{"KKBH":"711","HPHM":"鲁NG36V1","JGSK":"2021-04-01 17:51:11.372","CDBH":"8","XSFX":"由北向南","XSFXDM":"4","KKMC":"不礼让行人中新大道与和旭路交口"},{"KKBH":"7208810020000","HPHM":"车牌","JGSK":"2021-04-01 17:51:11.387","CDBH":"7","XSFX":"由西向东","XSFXDM":"2","KKMC":"海旭道与安正路交口正向"},{"KKBH":"610256114","HPHM":"津QN8022","JGSK":"2021-04-01 17:51:11.424","CDBH":"9","XSFX":"由北向南","XSFXDM":"4","KKMC":"中天大道与和旭路交口"},{"KKBH":"7208610030000","HPHM":"津C718L1","JGSK":"2021-04-01 17:51:11.496","CDBH":"4","XSFX":"由西向东","XSFXDM":"2","KKMC":"海晨道与安明路交口正向"},{"KKBH":"610256115","HPHM":"津RN3055","JGSK":"2021-04-01 17:51:11.497","CDBH":"11","XSFX":"由北向南","XSFXDM":"4","KKMC":"中天大道与中生大道交口"},{"KKBH":"610401004","HPHM":"津HSY361","JGSK":"2021-04-01 17:51:11.516","CDBH":"11","XSFX":"由北向南","XSFXDM":"4","KKMC":"和畅路与和风路交口"},{"KKBH":"6102610030000","HPHM":"鲁A569UZ","JGSK":"2021-04-01 17:51:11.532","CDBH":"1","XSFX":"由东向西","XSFXDM":"1","KKMC":"中生大道与静湖南路交口正向"},{"KKBH":"610261005000","HPHM":"豫EH8L91","JGSK":"2021-04-01 17:51:11.535","CDBH":"2","XSFX":"由南向北","XSFXDM":"3","KKMC":"中生大道与静湖西路（南侧）"},{"KKBH":"720891003000","HPHM":"津A8L378","JGSK":"2021-04-01 17:51:11.603","CDBH":"2","XSFX":"由东向西","XSFXDM":"1","KKMC":"海博道与安正路交口"},{"KKBH":"610401005","HPHM":"津HM1661","JGSK":"2021-04-01 17:51:11.61","CDBH":"10","XSFX":"由北向南","XSFXDM":"4","KKMC":"和畅路与和顺路交口"},{"KKBH":"610276124","HPHM":"鲁NGN276","JGSK":"2021-04-01 17:51:11.639","CDBH":"8","XSFX":"由南向北","XSFXDM":"3","KKMC":"中新大道与中生大道交口"},{"KKBH":"610401004","HPHM":"津C806G9","JGSK":"2021-04-01 17:51:11.64","CDBH":"8","XSFX":"由南向北","XSFXDM":"3","KKMC":"和畅路与和风路交口"},{"KKBH":"728031002000","HPHM":"津JMH206","JGSK":"2021-04-01 17:51:11.666","CDBH":"5","XSFX":"由南向北","XSFXDM":"3","KKMC":"动漫中路与文一路交口"},{"KKBH":"6071310030000","HPHM":"津RER871","JGSK":"2021-04-01 17:51:11.735","CDBH":"2","XSFX":"由东向西","XSFXDM":"1","KKMC":"中央大道与海旭道交口正向"},{"KKBH":"7208810060000","HPHM":"车牌","JGSK":"2021-04-01 17:51:11.77","CDBH":"4","XSFX":"由南向北","XSFXDM":"3","KKMC":"海旭道与庄盛路交口正向"},{"KKBH":"720881002000","HPHM":"津NY2928","JGSK":"2021-04-01 17:51:11.784","CDBH":"4","XSFX":"由东向西","XSFXDM":"1","KKMC":"海旭道与安正路交口"},{"KKBH":"610271009","HPHM":"津B15335","JGSK":"2021-04-01 17:51:11.82","CDBH":"11","XSFX":"由北向南","XSFXDM":"4","KKMC":"中新大道与泰七路交口"},{"KKBH":"610276126","HPHM":"津GXL836","JGSK":"2021-04-01 17:51:11.854","CDBH":"8","XSFX":"由北向南","XSFXDM":"4","KKMC":"中新大道与和意路交口"},{"KKBH":"610286127","HPHM":"冀BU631L","JGSK":"2021-04-01 17:51:11.904","CDBH":"6","XSFX":"由西向东","XSFXDM":"2","KKMC":"中津大道与和畅路交口"},{"KKBH":"610391006","HPHM":"津GV2825","JGSK":"2021-04-01 17:51:11.935","CDBH":"1","XSFX":"由东向西","XSFXDM":"1","KKMC":"和韵路与和意路交口"},{"KKBH":"610266117","HPHM":"津DGF969","JGSK":"2021-04-01 17:51:11.951","CDBH":"1","XSFX":"由东向西","XSFXDM":"1","KKMC":"中生大道与和韵路交口"},{"KKBH":"7209010020000","HPHM":"黑B373A1","JGSK":"2021-04-01 17:51:11.973","CDBH":"1","XSFX":"由东向西","XSFXDM":"1","KKMC":"玉林道与安正路交口正向"},{"KKBH":"610401005","HPHM":"津ADP6220","JGSK":"2021-04-01 17:51:11.981","CDBH":"4","XSFX":"由西向东","XSFXDM":"2","KKMC":"和畅路与和顺路交口"},{"KKBH":"720871002000","HPHM":"晋C9273K","JGSK":"2021-04-01 17:51:11.989","CDBH":"8","XSFX":"由北向南","XSFXDM":"4","KKMC":"安正路与芳菲路交口"},{"KKBH":"610286127","HPHM":"豫SZV999","JGSK":"2021-04-01 17:51:12.008","CDBH":"5","XSFX":"由西向东","XSFXDM":"2","KKMC":"中津大道与和畅路交口"},{"KKBH":"610276124","HPHM":"津A6F426","JGSK":"2021-04-01 17:51:12.194","CDBH":"11","XSFX":"由北向南","XSFXDM":"4","KKMC":"中新大道与中生大道交口"},{"KKBH":"7208710020000","HPHM":"津AK5955","JGSK":"2021-04-01 17:51:12.24","CDBH":"6","XSFX":"由南向北","XSFXDM":"3","KKMC":"安正路与芳菲路交口正向"},{"KKBH":"7208810020000","HPHM":"车牌","JGSK":"2021-04-01 17:51:12.297","CDBH":"7","XSFX":"由西向东","XSFXDM":"2","KKMC":"海旭道与安正路交口正向"},{"KKBH":"7208710020000","HPHM":"津RKG345","JGSK":"2021-04-01 17:51:12.31","CDBH":"3","XSFX":"由西向东","XSFXDM":"2","KKMC":"安正路与芳菲路交口正向"},{"KKBH":"610261003000","HPHM":"津QD3292","JGSK":"2021-04-01 17:51:12.344","CDBH":"18","XSFX":"由北向南","XSFXDM":"4","KKMC":"中生大道与静湖南路交口"},{"KKBH":"610266117","HPHM":"鲁N1129Y","JGSK":"2021-04-01 17:51:12.412","CDBH":"1","XSFX":"由东向西","XSFXDM":"1","KKMC":"中生大道与和韵路交口"},{"KKBH":"7208210030000","HPHM":"津RLV691","JGSK":"2021-04-01 17:51:12.45","CDBH":"3","XSFX":"由南向北","XSFXDM":"3","KKMC":"动漫西路与动漫南路交口正向"},{"KKBH":"610401004","HPHM":"津A2L134","JGSK":"2021-04-01 17:51:12.463","CDBH":"7","XSFX":"由南向北","XSFXDM":"3","KKMC":"和畅路与和风路交口"},{"KKBH":"610401005","HPHM":"冀F1EH69","JGSK":"2021-04-01 17:51:12.472","CDBH":"2","XSFX":"由东向西","XSFXDM":"1","KKMC":"和畅路与和顺路交口"},{"KKBH":"7208910050000","HPHM":"津KE4998","JGSK":"2021-04-01 17:51:12.484","CDBH":"2","XSFX":"由东向西","XSFXDM":"1","KKMC":"海博道与安明路交口正向"},{"KKBH":"720861003000","HPHM":"冀B982W0","JGSK":"2021-04-01 17:51:12.488","CDBH":"2","XSFX":"由东向西","XSFXDM":"1","KKMC":"海晨道与安明路交口"},{"KKBH":"610276126","HPHM":"车牌","JGSK":"2021-04-01 17:51:12.504","CDBH":"8","XSFX":"由北向南","XSFXDM":"4","KKMC":"中新大道与和意路交口"},{"KKBH":"610276125","HPHM":"冀DMD071","JGSK":"2021-04-01 17:51:12.556","CDBH":"8","XSFX":"由北向南","XSFXDM":"4","KKMC":"中新大道与和顺路交口"},{"KKBH":"720861002000","HPHM":"津A2T080","JGSK":"2021-04-01 17:51:12.57","CDBH":"5","XSFX":"由西向东","XSFXDM":"2","KKMC":"海晨道与安正路交口"},{"KKBH":"610256113","HPHM":"津J61166","JGSK":"2021-04-01 17:51:12.695","CDBH":"5","XSFX":"由南向北","XSFXDM":"3","KKMC":"中天大道与和风路交口"},{"KKBH":"610271009","HPHM":"津H02272","JGSK":"2021-04-01 17:51:12.766","CDBH":"8","XSFX":"由南向北","XSFXDM":"3","KKMC":"中新大道与泰七路交口"},{"KKBH":"7208810020000","HPHM":"津DYU727","JGSK":"2021-04-01 17:51:12.772","CDBH":"4","XSFX":"由东向西","XSFXDM":"1","KKMC":"海旭道与安正路交口正向"},{"KKBH":"7208810050000","HPHM":"津A2S311","JGSK":"2021-04-01 17:51:12.783","CDBH":"9","XSFX":"由北向南","XSFXDM":"4","KKMC":"海旭道与明盛路交口正向"},{"KKBH":"720811002000","HPHM":"津C16D23","JGSK":"2021-04-01 17:51:12.791","CDBH":"1","XSFX":"由东向西","XSFXDM":"1","KKMC":"动漫南路与文一路交口"},{"KKBH":"610391007","HPHM":"津GTT011","JGSK":"2021-04-01 17:51:12.843","CDBH":"11","XSFX":"由北向南","XSFXDM":"4","KKMC":"和韵路与和风路交口"},{"KKBH":"610256112","HPHM":"津E23491","JGSK":"2021-04-01 17:51:12.893","CDBH":"5","XSFX":"由西向东","XSFXDM":"2","KKMC":"中天大道与中津大道交口"},{"KKBH":"720891008000","HPHM":"津CEW399","JGSK":"2021-04-01 17:51:12.919","CDBH":"3","XSFX":"由东向西","XSFXDM":"1","KKMC":"海博道与荣盛路交口"},{"KKBH":"610276126","HPHM":"车牌","JGSK":"2021-04-01 17:51:12.951","CDBH":"8","XSFX":"由北向南","XSFXDM":"4","KKMC":"中新大道与和意路交口"},{"KKBH":"610391006","HPHM":"津HNL268","JGSK":"2021-04-01 17:51:12.981","CDBH":"4","XSFX":"由西向东","XSFXDM":"2","KKMC":"和韵路与和意路交口"},{"KKBH":"610391007","HPHM":"津D89837","JGSK":"2021-04-01 17:51:12.991","CDBH":"11","XSFX":"由北向南","XSFXDM":"4","KKMC":"和韵路与和风路交口"},{"KKBH":"610391007","HPHM":"津DLU322","JGSK":"2021-04-01 17:51:12.998","CDBH":"9","XSFX":"由南向北","XSFXDM":"3","KKMC":"和韵路与和风路交口"},{"KKBH":"610401004","HPHM":"吉AT60C1","JGSK":"2021-04-01 17:51:13.012","CDBH":"10","XSFX":"由北向南","XSFXDM":"4","KKMC":"和畅路与和风路交口"},{"KKBH":"610276126","HPHM":"津HZX601","JGSK":"2021-04-01 17:51:13.023","CDBH":"7","XSFX":"由北向南","XSFXDM":"4","KKMC":"中新大道与和意路交口"},{"KKBH":"610286127","HPHM":"津CH7372","JGSK":"2021-04-01 17:51:13.024","CDBH":"5","XSFX":"由西向东","XSFXDM":"2","KKMC":"中津大道与和畅路交口"},{"KKBH":"610256112","HPHM":"车牌","JGSK":"2021-04-01 17:51:13.032","CDBH":"1","XSFX":"由东向西","XSFXDM":"1","KKMC":"中天大道与中津大道交口"},{"KKBH":"610256116","HPHM":"津A13V29","JGSK":"2021-04-01 17:51:13.043","CDBH":"4","XSFX":"由西向东","XSFXDM":"2","KKMC":"中天大道与和顺路交口"},{"KKBH":"610276126","HPHM":"津MRJ806","JGSK":"2021-04-01 17:51:13.046","CDBH":"4","XSFX":"由南向北","XSFXDM":"3","KKMC":"中新大道与和意路交口"},{"KKBH":"610261005000","HPHM":"豫EU5086","JGSK":"2021-04-01 17:51:13.054","CDBH":"2","XSFX":"由南向北","XSFXDM":"3","KKMC":"中生大道与静湖西路（南侧）"},{"KKBH":"7208910030000","HPHM":"车牌","JGSK":"2021-04-01 17:51:13.113","CDBH":"9","XSFX":"由南向北","XSFXDM":"3","KKMC":"海博道与安正路交口正向"},{"KKBH":"720571003000","HPHM":"津AAV009","JGSK":"2021-04-01 17:51:13.128","CDBH":"3","XSFX":"由西向东","XSFXDM":"2","KKMC":"动漫东路与文三路交口"},{"KKBH":"711","HPHM":"津BL8857","JGSK":"2021-04-01 17:51:13.128","CDBH":"8","XSFX":"由北向南","XSFXDM":"4","KKMC":"不礼让行人中新大道与和旭路交口"},{"KKBH":"720861002000","HPHM":"津AP2918","JGSK":"2021-04-01 17:51:13.135","CDBH":"4","XSFX":"由西向东","XSFXDM":"2","KKMC":"海晨道与安正路交口"},{"KKBH":"711","HPHM":"冀B7C89T","JGSK":"2021-04-01 17:51:13.155","CDBH":"5","XSFX":"由南向北","XSFXDM":"3","KKMC":"不礼让行人中新大道与和旭路交口"},{"KKBH":"610391008","HPHM":"津FHK386","JGSK":"2021-04-01 17:51:13.161","CDBH":"1","XSFX":"由东向西","XSFXDM":"1","KKMC":"和韵路与和旭路交口"},{"KKBH":"610256113","HPHM":"鲁MY633H","JGSK":"2021-04-01 17:51:13.173","CDBH":"8","XSFX":"由北向南","XSFXDM":"4","KKMC":"中天大道与和风路交口"},{"KKBH":"610256115","HPHM":"津AER223","JGSK":"2021-04-01 17:51:13.205","CDBH":"7","XSFX":"由南向北","XSFXDM":"3","KKMC":"中天大道与中生大道交口"},{"KKBH":"610276126","HPHM":"津C707G3","JGSK":"2021-04-01 17:51:13.219","CDBH":"5","XSFX":"由南向北","XSFXDM":"3","KKMC":"中新大道与和意路交口"},{"KKBH":"7208810040000","HPHM":"冀BU375Z","JGSK":"2021-04-01 17:51:13.256","CDBH":"1","XSFX":"由东向西","XSFXDM":"1","KKMC":"海旭道与永盛路交口正向"},{"KKBH":"610256114","HPHM":"津RKW619","JGSK":"2021-04-01 17:51:13.278","CDBH":"2","XSFX":"由西向东","XSFXDM":"2","KKMC":"中天大道与和旭路交口"},{"KKBH":"7208610030000","HPHM":"车牌","JGSK":"2021-04-01 17:51:13.304","CDBH":"8","XSFX":"由南向北","XSFXDM":"3","KKMC":"海晨道与安明路交口正向"},{"KKBH":"7208910030000","HPHM":"车牌","JGSK":"2021-04-01 17:51:13.315","CDBH":"2","XSFX":"由东向西","XSFXDM":"1","KKMC":"海博道与安正路交口正向"},{"KKBH":"720891005000","HPHM":"津C27M37","JGSK":"2021-04-01 17:51:13.332","CDBH":"8","XSFX":"由南向北","XSFXDM":"3","KKMC":"海博道与安明路交口"},{"KKBH":"610401004","HPHM":"津AF57860","JGSK":"2021-04-01 17:51:13.356","CDBH":"12","XSFX":"由北向南","XSFXDM":"4","KKMC":"和畅路与和风路交口"},{"KKBH":"7208910030000","HPHM":"车牌","JGSK":"2021-04-01 17:51:13.387","CDBH":"3","XSFX":"由东向西","XSFXDM":"1","KKMC":"海博道与安正路交口正向"},{"KKBH":"720881002000","HPHM":"车牌","JGSK":"2021-04-01 17:51:13.423","CDBH":"13","XSFX":"由北向南","XSFXDM":"4","KKMC":"海旭道与安正路交口"},{"KKBH":"720871002000","HPHM":"津NWD579","JGSK":"2021-04-01 17:51:13.424","CDBH":"9","XSFX":"由北向南","XSFXDM":"4","KKMC":"安正路与芳菲路交口"},{"KKBH":"610286127","HPHM":"鄂AC30H2","JGSK":"2021-04-01 17:51:13.432","CDBH":"2","XSFX":"由东向西","XSFXDM":"1","KKMC":"中津大道与和畅路交口"},{"KKBH":"7208810050000","HPHM":"津AWP987","JGSK":"2021-04-01 17:51:13.435","CDBH":"4","XSFX":"由西向东","XSFXDM":"2","KKMC":"海旭道与明盛路交口正向"},{"KKBH":"7209010020000","HPHM":"冀BU713T","JGSK":"2021-04-01 17:51:13.472","CDBH":"8","XSFX":"由南向北","XSFXDM":"3","KKMC":"玉林道与安正路交口正向"},{"KKBH":"610401004","HPHM":"车牌","JGSK":"2021-04-01 17:51:13.514","CDBH":"3","XSFX":"由东向西","XSFXDM":"1","KKMC":"和畅路与和风路交口"},{"KKBH":"610276126","HPHM":"津DDQ156","JGSK":"2021-04-01 17:51:13.536","CDBH":"2","XSFX":"由东向西","XSFXDM":"1","KKMC":"中新大道与和意路交口"},{"KKBH":"610276124","HPHM":"吉BNE816","JGSK":"2021-04-01 17:51:13.577","CDBH":"8","XSFX":"由南向北","XSFXDM":"3","KKMC":"中新大道与中生大道交口"},{"KKBH":"610276126","HPHM":"冀J3S3D9","JGSK":"2021-04-01 17:51:13.637","CDBH":"4","XSFX":"由南向北","XSFXDM":"3","KKMC":"中新大道与和意路交口"},{"KKBH":"610276124","HPHM":"津KZN117","JGSK":"2021-04-01 17:51:13.645","CDBH":"8","XSFX":"由南向北","XSFXDM":"3","KKMC":"中新大道与中生大道交口"},{"KKBH":"610271009","HPHM":"津LS5111","JGSK":"2021-04-01 17:51:13.659","CDBH":"4","XSFX":"由西向东","XSFXDM":"2","KKMC":"中新大道与泰七路交口"},{"KKBH":"610286127","HPHM":"津B29998","JGSK":"2021-04-01 17:51:13.673","CDBH":"9","XSFX":"由南向北","XSFXDM":"3","KKMC":"中津大道与和畅路交口"},{"KKBH":"610401004","HPHM":"津HME356","JGSK":"2021-04-01 17:51:13.743","CDBH":"8","XSFX":"由南向北","XSFXDM":"3","KKMC":"和畅路与和风路交口"},{"KKBH":"720891006000","HPHM":"鲁NG90U5","JGSK":"2021-04-01 17:51:13.751","CDBH":"8","XSFX":"由西向东","XSFXDM":"2","KKMC":"海博道与永盛路交口"},{"KKBH":"7280310020000","HPHM":"车牌","JGSK":"2021-04-01 17:51:13.756","CDBH":"6","XSFX":"由南向北","XSFXDM":"3","KKMC":"动漫中路与文一路交口正向"},{"KKBH":"720891005000","HPHM":"津JMV555","JGSK":"2021-04-01 17:51:13.763","CDBH":"6","XSFX":"由西向东","XSFXDM":"2","KKMC":"海博道与安明路交口"},{"KKBH":"7208710020000","HPHM":"津HY3038","JGSK":"2021-04-01 17:51:13.778","CDBH":"9","XSFX":"由北向南","XSFXDM":"4","KKMC":"安正路与芳菲路交口正向"},{"KKBH":"610266118","HPHM":"鲁J0C660","JGSK":"2021-04-01 17:51:13.837","CDBH":"10","XSFX":"由北向南","XSFXDM":"4","KKMC":"中生大道与和畅路交口"},{"KKBH":"6071310030000","HPHM":"津A8S623","JGSK":"2021-04-01 17:51:13.875","CDBH":"2","XSFX":"由东向西","XSFXDM":"1","KKMC":"中央大道与海旭道交口正向"},{"KKBH":"720891003000","HPHM":"冀J0GN4Z","JGSK":"2021-04-01 17:51:13.924","CDBH":"2","XSFX":"由东向西","XSFXDM":"1","KKMC":"海博道与安正路交口"},{"KKBH":"610276124","HPHM":"津RQE660","JGSK":"2021-04-01 17:51:13.933","CDBH":"10","XSFX":"由北向南","XSFXDM":"4","KKMC":"中新大道与中生大道交口"},{"KKBH":"610276124","HPHM":"津GXN110","JGSK":"2021-04-01 17:51:13.948","CDBH":"7","XSFX":"由南向北","XSFXDM":"3","KKMC":"中新大道与中生大道交口"},{"KKBH":"610256114","HPHM":"苏HH3508","JGSK":"2021-04-01 17:51:13.988","CDBH":"8","XSFX":"由北向南","XSFXDM":"4","KKMC":"中天大道与和旭路交口"},{"KKBH":"7208610020000","HPHM":"车牌","JGSK":"2021-04-01 17:51:14.021","CDBH":"12","XSFX":"由北向南","XSFXDM":"4","KKMC":"海晨道与安正路交口正向"},{"KKBH":"720881002000","HPHM":"津NJP567","JGSK":"2021-04-01 17:51:14.027","CDBH":"4","XSFX":"由东向西","XSFXDM":"1","KKMC":"海旭道与安正路交口"},{"KKBH":"7208910030000","HPHM":"津NPP099","JGSK":"2021-04-01 17:51:14.051","CDBH":"6","XSFX":"由西向东","XSFXDM":"2","KKMC":"海博道与安正路交口正向"},{"KKBH":"6102661220000","HPHM":"鲁A8A13U","JGSK":"2021-04-01 17:51:14.053","CDBH":"2","XSFX":"由西向东","XSFXDM":"2","KKMC":"生态城中生大道故道河一桥西向东上桥处正向"},{"KKBH":"610256114","HPHM":"津A1Z465","JGSK":"2021-04-01 17:51:14.053","CDBH":"7","XSFX":"由北向南","XSFXDM":"4","KKMC":"中天大道与和旭路交口"},{"KKBH":"610256115","HPHM":"津JDH022","JGSK":"2021-04-01 17:51:14.056","CDBH":"12","XSFX":"由北向南","XSFXDM":"4","KKMC":"中天大道与中生大道交口"},{"KKBH":"610276124","HPHM":"津FNQ169","JGSK":"2021-04-01 17:51:14.125","CDBH":"7","XSFX":"由南向北","XSFXDM":"3","KKMC":"中新大道与中生大道交口"},{"KKBH":"610266117","HPHM":"津RMX109","JGSK":"2021-04-01 17:51:14.135","CDBH":"7","XSFX":"由南向北","XSFXDM":"3","KKMC":"中生大道与和韵路交口"},{"KKBH":"610276125","HPHM":"冀T52J90","JGSK":"2021-04-01 17:51:14.143","CDBH":"8","XSFX":"由北向南","XSFXDM":"4","KKMC":"中新大道与和顺路交口"},{"KKBH":"610256116","HPHM":"津MLT318","JGSK":"2021-04-01 17:51:14.145","CDBH":"7","XSFX":"由南向北","XSFXDM":"3","KKMC":"中天大道与和顺路交口"},{"KKBH":"610276125","HPHM":"津RDT007","JGSK":"2021-04-01 17:51:14.163","CDBH":"7","XSFX":"由北向南","XSFXDM":"4","KKMC":"中新大道与和顺路交口"},{"KKBH":"610276125","HPHM":"津C67S33","JGSK":"2021-04-01 17:51:14.171","CDBH":"5","XSFX":"由南向北","XSFXDM":"3","KKMC":"中新大道与和顺路交口"},{"KKBH":"610276124","HPHM":"津ADF1949","JGSK":"2021-04-01 17:51:14.194","CDBH":"10","XSFX":"由北向南","XSFXDM":"4","KKMC":"中新大道与中生大道交口"},{"KKBH":"610271010","HPHM":"渝B385U5","JGSK":"2021-04-01 17:51:14.197","CDBH":"8","XSFX":"由北向南","XSFXDM":"4","KKMC":"中新大道与华五路交口"},{"KKBH":"610256112","HPHM":"津KT6709","JGSK":"2021-04-01 17:51:14.199","CDBH":"2","XSFX":"由东向西","XSFXDM":"1","KKMC":"中天大道与中津大道交口"},{"KKBH":"7205710020000","HPHM":"车牌","JGSK":"2021-04-01 17:51:14.318","CDBH":"6","XSFX":"由北向南","XSFXDM":"4","KKMC":"动漫东路与文二路交口正向"},{"KKBH":"610276124","HPHM":"津DSA939","JGSK":"2021-04-01 17:51:14.354","CDBH":"11","XSFX":"由北向南","XSFXDM":"4","KKMC":"中新大道与中生大道交口"},{"KKBH":"720891003000","HPHM":"车牌","JGSK":"2021-04-01 17:51:14.442","CDBH":"5","XSFX":"由西向东","XSFXDM":"2","KKMC":"海博道与安正路交口"},{"KKBH":"610391006","HPHM":"津HTC878","JGSK":"2021-04-01 17:51:14.542","CDBH":"1","XSFX":"由东向西","XSFXDM":"1","KKMC":"和韵路与和意路交口"},{"KKBH":"7208810020000","HPHM":"津HXB911","JGSK":"2021-04-01 17:51:14.542","CDBH":"4","XSFX":"由东向西","XSFXDM":"1","KKMC":"海旭道与安正路交口正向"},{"KKBH":"610271010","HPHM":"津KH5287","JGSK":"2021-04-01 17:51:14.597","CDBH":"7","XSFX":"由北向南","XSFXDM":"4","KKMC":"中新大道与华五路交口"},{"KKBH":"610266118","HPHM":"津N43909","JGSK":"2021-04-01 17:51:14.609","CDBH":"6","XSFX":"由西向东","XSFXDM":"2","KKMC":"中生大道与和畅路交口"},{"KKBH":"6071310030000","HPHM":"黑DD5076","JGSK":"2021-04-01 17:51:14.617","CDBH":"3","XSFX":"由东向西","XSFXDM":"1","KKMC":"中央大道与海旭道交口正向"},{"KKBH":"610401004","HPHM":"冀BP629Z","JGSK":"2021-04-01 17:51:14.636","CDBH":"11","XSFX":"由北向南","XSFXDM":"4","KKMC":"和畅路与和风路交口"},{"KKBH":"720821004000","HPHM":"津NKR189","JGSK":"2021-04-01 17:51:14.638","CDBH":"6","XSFX":"由北向南","XSFXDM":"4","KKMC":"动漫西路与动漫北路交口"},{"KKBH":"610391007","HPHM":"津HS2921","JGSK":"2021-04-01 17:51:14.684","CDBH":"10","XSFX":"由北向南","XSFXDM":"4","KKMC":"和韵路与和风路交口"},{"KKBH":"610271009","HPHM":"津C721L7","JGSK":"2021-04-01 17:51:14.699","CDBH":"6","XSFX":"由西向东","XSFXDM":"2","KKMC":"中新大道与泰七路交口"},{"KKBH":"610391008","HPHM":"冀B833P3","JGSK":"2021-04-01 17:51:14.746","CDBH":"1","XSFX":"由东向西","XSFXDM":"1","KKMC":"和韵路与和旭路交口"},{"KKBH":"610276124","HPHM":"鲁NGN276","JGSK":"2021-04-01 17:51:14.765","CDBH":"8","XSFX":"由南向北","XSFXDM":"3","KKMC":"中新大道与中生大道交口"},{"KKBH":"7208810040000","HPHM":"津AD16844","JGSK":"2021-04-01 17:51:14.796","CDBH":"2","XSFX":"由东向西","XSFXDM":"1","KKMC":"海旭道与永盛路交口正向"},{"KKBH":"610271008","HPHM":"车牌","JGSK":"2021-04-01 17:51:14.833","CDBH":"4","XSFX":"由北向南","XSFXDM":"4","KKMC":"中新大道与航母主题公园支路交口"},{"KKBH":"610271010","HPHM":"冀B7R12L","JGSK":"2021-04-01 17:51:14.843","CDBH":"4","XSFX":"由南向北","XSFXDM":"3","KKMC":"中新大道与华五路交口"},{"KKBH":"610286127","HPHM":"津C1Y350","JGSK":"2021-04-01 17:51:14.865","CDBH":"5","XSFX":"由西向东","XSFXDM":"2","KKMC":"中津大道与和畅路交口"},{"KKBH":"610276124","HPHM":"鲁VE5P73","JGSK":"2021-04-01 17:51:14.888","CDBH":"11","XSFX":"由北向南","XSFXDM":"4","KKMC":"中新大道与中生大道交口"},{"KKBH":"720891005000","HPHM":"津K21855","JGSK":"2021-04-01 17:51:14.896","CDBH":"4","XSFX":"由东向西","XSFXDM":"1","KKMC":"海博道与安明路交口"},{"KKBH":"720891003000","HPHM":"车牌","JGSK":"2021-04-01 17:51:14.92","CDBH":"5","XSFX":"由西向东","XSFXDM":"2","KKMC":"海博道与安正路交口"},{"KKBH":"7208910050000","HPHM":"冀C8106N","JGSK":"2021-04-01 17:51:14.972","CDBH":"6","XSFX":"由西向东","XSFXDM":"2","KKMC":"海博道与安明路交口正向"},{"KKBH":"720861003000","HPHM":"津MWR187","JGSK":"2021-04-01 17:51:15.01","CDBH":"4","XSFX":"由西向东","XSFXDM":"2","KKMC":"海晨道与安明路交口"},{"KKBH":"610286127","HPHM":"津NNH131","JGSK":"2021-04-01 17:51:15.062","CDBH":"4","XSFX":"由西向东","XSFXDM":"2","KKMC":"中津大道与和畅路交口"},{"KKBH":"720891003000","HPHM":"津G85233","JGSK":"2021-04-01 17:51:15.115","CDBH":"8","XSFX":"由南向北","XSFXDM":"3","KKMC":"海博道与安正路交口"},{"KKBH":"711","HPHM":"津RMF809","JGSK":"2021-04-01 17:51:15.132","CDBH":"7","XSFX":"由北向南","XSFXDM":"4","KKMC":"不礼让行人中新大道与和旭路交口"},{"KKBH":"610276125","HPHM":"津MQP999","JGSK":"2021-04-01 17:51:15.145","CDBH":"1","XSFX":"由东向西","XSFXDM":"1","KKMC":"中新大道与和顺路交口"},{"KKBH":"610256114","HPHM":"津QN8022","JGSK":"2021-04-01 17:51:15.173","CDBH":"9","XSFX":"由北向南","XSFXDM":"4","KKMC":"中天大道与和旭路交口"},{"KKBH":"610256115","HPHM":"京Q8ZF92","JGSK":"2021-04-01 17:51:15.187","CDBH":"8","XSFX":"由南向北","XSFXDM":"3","KKMC":"中天大道与中生大道交口"},{"KKBH":"610256116","HPHM":"冀BL083Q","JGSK":"2021-04-01 17:51:15.19","CDBH":"4","XSFX":"由西向东","XSFXDM":"2","KKMC":"中天大道与和顺路交口"},{"KKBH":"7280310020000","HPHM":"津AF36925","JGSK":"2021-04-01 17:51:15.191","CDBH":"5","XSFX":"由南向北","XSFXDM":"3","KKMC":"动漫中路与文一路交口正向"},{"KKBH":"610276126","HPHM":"京P9L885","JGSK":"2021-04-01 17:51:15.226","CDBH":"4","XSFX":"由南向北","XSFXDM":"3","KKMC":"中新大道与和意路交口"},{"KKBH":"711","HPHM":"豫Q61Q52","JGSK":"2021-04-01 17:51:15.288","CDBH":"8","XSFX":"由北向南","XSFXDM":"4","KKMC":"不礼让行人中新大道与和旭路交口"},{"KKBH":"610276126","HPHM":"津AF2170","JGSK":"2021-04-01 17:51:15.3","CDBH":"7","XSFX":"由北向南","XSFXDM":"4","KKMC":"中新大道与和意路交口"},{"KKBH":"720881005000","HPHM":"津AD89488","JGSK":"2021-04-01 17:51:15.327","CDBH":"9","XSFX":"由北向南","XSFXDM":"4","KKMC":"海旭道与明盛路交口"},{"KKBH":"610286127","HPHM":"豫SZV999","JGSK":"2021-04-01 17:51:15.344","CDBH":"6","XSFX":"由西向东","XSFXDM":"2","KKMC":"中津大道与和畅路交口"},{"KKBH":"610271010","HPHM":"冀B9C5R3","JGSK":"2021-04-01 17:51:15.379","CDBH":"7","XSFX":"由北向南","XSFXDM":"4","KKMC":"中新大道与华五路交口"},{"KKBH":"740011002000","HPHM":"京P0F250","JGSK":"2021-04-01 17:51:15.383","CDBH":"10","XSFX":"由东向西","XSFXDM":"1","KKMC":"静湖南路与华一路交口"},{"KKBH":"610266117","HPHM":"津MBN096","JGSK":"2021-04-01 17:51:15.384","CDBH":"1","XSFX":"由东向西","XSFXDM":"1","KKMC":"中生大道与和韵路交口"},{"KKBH":"610276125","HPHM":"晋HWQ650","JGSK":"2021-04-01 17:51:15.402","CDBH":"7","XSFX":"由北向南","XSFXDM":"4","KKMC":"中新大道与和顺路交口"},{"KKBH":"610401004","HPHM":"津C806G9","JGSK":"2021-04-01 17:51:15.423","CDBH":"9","XSFX":"由南向北","XSFXDM":"3","KKMC":"和畅路与和风路交口"},{"KKBH":"610401005","HPHM":"津BH119E","JGSK":"2021-04-01 17:51:15.442","CDBH":"5","XSFX":"由西向东","XSFXDM":"2","KKMC":"和畅路与和顺路交口"},{"KKBH":"610266117","HPHM":"车牌","JGSK":"2021-04-01 17:51:15.468","CDBH":"3","XSFX":"由东向西","XSFXDM":"1","KKMC":"中生大道与和韵路交口"},{"KKBH":"720861002000","HPHM":"吉A81RP0","JGSK":"2021-04-01 17:51:15.553","CDBH":"10","XSFX":"由北向南","XSFXDM":"4","KKMC":"海晨道与安正路交口"},{"KKBH":"610276124","HPHM":"津H35923","JGSK":"2021-04-01 17:51:15.559","CDBH":"7","XSFX":"由南向北","XSFXDM":"3","KKMC":"中新大道与中生大道交口"},{"KKBH":"7208910030000","HPHM":"车牌","JGSK":"2021-04-01 17:51:15.612","CDBH":"4","XSFX":"由西向东","XSFXDM":"2","KKMC":"海博道与安正路交口正向"},{"KKBH":"7208910040000","HPHM":"车牌","JGSK":"2021-04-01 17:51:15.612","CDBH":"11","XSFX":"由北向南","XSFXDM":"4","KKMC":"海博道与安平路交口正向"},{"KKBH":"7208810070000","HPHM":"津GYF836","JGSK":"2021-04-01 17:51:15.62","CDBH":"2","XSFX":"由东向西","XSFXDM":"1","KKMC":"海旭道与弘通路交口正向"},{"KKBH":"7400110020000","HPHM":"津RPW385","JGSK":"2021-04-01 17:51:15.635","CDBH":"5","XSFX":"由南向北","XSFXDM":"3","KKMC":"静湖南路与华一路交口正向"},{"KKBH":"610401005","HPHM":"津A11B61","JGSK":"2021-04-01 17:51:15.669","CDBH":"4","XSFX":"由西向东","XSFXDM":"2","KKMC":"和畅路与和顺路交口"},{"KKBH":"610256112","HPHM":"津HHJ887","JGSK":"2021-04-01 17:51:15.711","CDBH":"2","XSFX":"由东向西","XSFXDM":"1","KKMC":"中天大道与中津大道交口"},{"KKBH":"720891003
[truncated: 903,385 more chars]
