# Supplementary material for: A vehicle license plate data access model based on the jump hash consistency algorithm
Source: PLoS One. 2023 Aug 24;18(8):e0288427. doi: 10.1371/journal.pone.0288427 (PMC10449116; doi:10.1371/journal.pone.0288427)
Supplement: S1 Data — (ZIP) [file pone.0288427.s001.zip › vpld/2021-04-01_95.json]

[{"KKBH":"720881002000","HPHM":"津JSR923","JGSK":"2021-04-01 18:05:01.1","CDBH":"2","XSFX":"由东向西","XSFXDM":"1","KKMC":"海旭道与安正路交口"},{"KKBH":"610256112","HPHM":"京EHK836","JGSK":"2021-04-01 18:05:01.14","CDBH":"2","XSFX":"由东向西","XSFXDM":"1","KKMC":"中天大道与中津大道交口"},{"KKBH":"720861003000","HPHM":"辽PCP019","JGSK":"2021-04-01 18:05:01.147","CDBH":"10","XSFX":"由北向南","XSFXDM":"4","KKMC":"海晨道与安明路交口"},{"KKBH":"7208710020000","HPHM":"冀B2Z71N","JGSK":"2021-04-01 18:05:01.157","CDBH":"3","XSFX":"由西向东","XSFXDM":"2","KKMC":"安正路与芳菲路交口正向"},{"KKBH":"610276124","HPHM":"津AW7350","JGSK":"2021-04-01 18:05:01.202","CDBH":"3","XSFX":"由东向西","XSFXDM":"1","KKMC":"中新大道与中生大道交口"},{"KKBH":"7208910040000","HPHM":"车牌","JGSK":"2021-04-01 18:05:01.314","CDBH":"11","XSFX":"由北向南","XSFXDM":"4","KKMC":"海博道与安平路交口正向"},{"KKBH":"610271009","HPHM":"津C00B53","JGSK":"2021-04-01 18:05:01.323","CDBH":"7","XSFX":"由南向北","XSFXDM":"3","KKMC":"中新大道与泰七路交口"},{"KKBH":"7205610020000","HPHM":"鲁AC1E85","JGSK":"2021-04-01 18:05:01.324","CDBH":"4","XSFX":"由西向东","XSFXDM":"2","KKMC":"动漫北路与文三路交口正向"},{"KKBH":"610256111","HPHM":"冀B8NT17","JGSK":"2021-04-01 18:05:01.37","CDBH":"2","XSFX":"由西向东","XSFXDM":"2","KKMC":"中天大道与和惠路交口"},{"KKBH":"7205410040000","HPHM":"津E22323","JGSK":"2021-04-01 18:05:01.399","CDBH":"3","XSFX":"由西向东","XSFXDM":"2","KKMC":"动漫环路东与动漫中路交口正向"},{"KKBH":"720861002000","HPHM":"津A01F36","JGSK":"2021-04-01 18:05:01.41","CDBH":"10","XSFX":"由北向南","XSFXDM":"4","KKMC":"海晨道与安正路交口"},{"KKBH":"711","HPHM":"黑LBC925","JGSK":"2021-04-01 18:05:01.431","CDBH":"5","XSFX":"由南向北","XSFXDM":"3","KKMC":"不礼让行人中新大道与和旭路交口"},{"KKBH":"610391006","HPHM":"苏AN7B63","JGSK":"2021-04-01 18:05:01.445","CDBH":"4","XSFX":"由西向东","XSFXDM":"2","KKMC":"和韵路与和意路交口"},{"KKBH":"610276124","HPHM":"津GSS800","JGSK":"2021-04-01 18:05:01.472","CDBH":"11","XSFX":"由北向南","XSFXDM":"4","KKMC":"中新大道与中生大道交口"},{"KKBH":"610256113","HPHM":"津A3B379","JGSK":"2021-04-01 18:05:01.5","CDBH":"1","XSFX":"由西向东","XSFXDM":"2","KKMC":"中天大道与和风路交口"},{"KKBH":"7208610030000","HPHM":"车牌","JGSK":"2021-04-01 18:05:01.507","CDBH":"8","XSFX":"由南向北","XSFXDM":"3","KKMC":"海晨道与安明路交口正向"},{"KKBH":"7208910050000","HPHM":"车牌","JGSK":"2021-04-01 18:05:01.537","CDBH":"9","XSFX":"由南向北","XSFXDM":"3","KKMC":"海博道与安明路交口正向"},{"KKBH":"7205710040000","HPHM":"冀FZ663Y","JGSK":"2021-04-01 18:05:01.565","CDBH":"4","XSFX":"由西向东","XSFXDM":"2","KKMC":"动漫东路与动漫中路交口正向"},{"KKBH":"610276126","HPHM":"津KXY391","JGSK":"2021-04-01 18:05:01.571","CDBH":"5","XSFX":"由南向北","XSFXDM":"3","KKMC":"中新大道与和意路交口"},{"KKBH":"7205710010000","HPHM":"车牌","JGSK":"2021-04-01 18:05:01.647","CDBH":"2","XSFX":"由西向东","XSFXDM":"2","KKMC":"动漫东路与文一路交口正向"},{"KKBH":"7208610030000","HPHM":"津NT9583","JGSK":"2021-04-01 18:05:01.706","CDBH":"4","XSFX":"由西向东","XSFXDM":"2","KKMC":"海晨道与安明路交口正向"},{"KKBH":"610271009","HPHM":"鲁NED889","JGSK":"2021-04-01 18:05:01.763","CDBH":"8","XSFX":"由南向北","XSFXDM":"3","KKMC":"中新大道与泰七路交口"},{"KKBH":"7208810020000","HPHM":"津AV0094","JGSK":"2021-04-01 18:05:01.765","CDBH":"2","XSFX":"由东向西","XSFXDM":"1","KKMC":"海旭道与安正路交口正向"},{"KKBH":"711","HPHM":"车牌","JGSK":"2021-04-01 18:05:01.838","CDBH":"7","XSFX":"由北向南","XSFXDM":"4","KKMC":"不礼让行人中新大道与和旭路交口"},{"KKBH":"720871002000","HPHM":"蒙DA650H","JGSK":"2021-04-01 18:05:01.849","CDBH":"9","XSFX":"由北向南","XSFXDM":"4","KKMC":"安正路与芳菲路交口"},{"KKBH":"610256116","HPHM":"津HHM836","JGSK":"2021-04-01 18:05:01.865","CDBH":"7","XSFX":"由南向北","XSFXDM":"3","KKMC":"中天大道与和顺路交口"},{"KKBH":"610391007","HPHM":"津LC1160","JGSK":"2021-04-01 18:05:01.876","CDBH":"5","XSFX":"由西向东","XSFXDM":"2","KKMC":"和韵路与和风路交口"},{"KKBH":"720881002000","HPHM":"津KH5596","JGSK":"2021-04-01 18:05:01.936","CDBH":"7","XSFX":"由西向东","XSFXDM":"2","KKMC":"海旭道与安正路交口"},{"KKBH":"610276124","HPHM":"津HMA957","JGSK":"2021-04-01 18:05:01.977","CDBH":"1","XSFX":"由东向西","XSFXDM":"1","KKMC":"中新大道与中生大道交口"},{"KKBH":"7208810020000","HPHM":"晋AR216U","JGSK":"2021-04-01 18:05:02.012","CDBH":"3","XSFX":"由东向西","XSFXDM":"1","KKMC":"海旭道与安正路交口正向"},{"KKBH":"610401005","HPHM":"津A9S206","JGSK":"2021-04-01 18:05:02.021","CDBH":"5","XSFX":"由西向东","XSFXDM":"2","KKMC":"和畅路与和顺路交口"},{"KKBH":"610401004","HPHM":"冀B3ZP68","JGSK":"2021-04-01 18:05:02.066","CDBH":"4","XSFX":"由西向东","XSFXDM":"2","KKMC":"和畅路与和风路交口"},{"KKBH":"6102610030000","HPHM":"津E25524","JGSK":"2021-04-01 18:05:02.12","CDBH":"8","XSFX":"由北向南","XSFXDM":"4","KKMC":"中生大道与静湖南路交口正向"},{"KKBH":"7208810020000","HPHM":"鲁USJ339","JGSK":"2021-04-01 18:05:02.132","CDBH":"7","XSFX":"由西向东","XSFXDM":"2","KKMC":"海旭道与安正路交口正向"},{"KKBH":"720881002000","HPHM":"津D02141","JGSK":"2021-04-01 18:05:02.139","CDBH":"3","XSFX":"由东向西","XSFXDM":"1","KKMC":"海旭道与安正路交口"},{"KKBH":"610391007","HPHM":"津FTF707","JGSK":"2021-04-01 18:05:02.144","CDBH":"1","XSFX":"由东向西","XSFXDM":"1","KKMC":"和韵路与和风路交口"},{"KKBH":"720571004000","HPHM":"津C3M825","JGSK":"2021-04-01 18:05:02.232","CDBH":"5","XSFX":"由北向南","XSFXDM":"4","KKMC":"动漫东路与动漫中路交口"},{"KKBH":"610276125","HPHM":"津H10700","JGSK":"2021-04-01 18:05:02.251","CDBH":"5","XSFX":"由南向北","XSFXDM":"3","KKMC":"中新大道与和顺路交口"},{"KKBH":"610256112","HPHM":"津KK7890","JGSK":"2021-04-01 18:05:02.26","CDBH":"1","XSFX":"由东向西","XSFXDM":"1","KKMC":"中天大道与中津大道交口"},{"KKBH":"7280310030000","HPHM":"辽G35L13","JGSK":"2021-04-01 18:05:02.284","CDBH":"5","XSFX":"由北向南","XSFXDM":"4","KKMC":"动漫中路与文二路交口正向"},{"KKBH":"610401005","HPHM":"津D15970","JGSK":"2021-04-01 18:05:02.286","CDBH":"1","XSFX":"由东向西","XSFXDM":"1","KKMC":"和畅路与和顺路交口"},{"KKBH":"711","HPHM":"冀EYB635","JGSK":"2021-04-01 18:05:02.348","CDBH":"2","XSFX":"由东向西","XSFXDM":"1","KKMC":"不礼让行人中新大道与和旭路交口"},{"KKBH":"7400110020000","HPHM":"津FDF010","JGSK":"2021-04-01 18:05:02.367","CDBH":"4","XSFX":"由南向北","XSFXDM":"3","KKMC":"静湖南路与华一路交口正向"},{"KKBH":"7205710030000","HPHM":"鲁B13Z3D","JGSK":"2021-04-01 18:05:02.457","CDBH":"1","XSFX":"由东向西","XSFXDM":"1","KKMC":"动漫东路与文三路交口正向"},{"KKBH":"7208810050000","HPHM":"津FF8166","JGSK":"2021-04-01 18:05:02.582","CDBH":"2","XSFX":"由东向西","XSFXDM":"1","KKMC":"海旭道与明盛路交口正向"},{"KKBH":"720891004000","HPHM":"豫J2C7J5","JGSK":"2021-04-01 18:05:02.618","CDBH":"11","XSFX":"由北向南","XSFXDM":"4","KKMC":"海博道与安平路交口"},{"KKBH":"711","HPHM":"津N73155","JGSK":"2021-04-01 18:05:02.642","CDBH":"7","XSFX":"由北向南","XSFXDM":"4","KKMC":"不礼让行人中新大道与和旭路交口"},{"KKBH":"720891004000","HPHM":"豫C382NB","JGSK":"2021-04-01 18:05:02.695","CDBH":"6","XSFX":"由西向东","XSFXDM":"2","KKMC":"海博道与安平路交口"},{"KKBH":"610256113","HPHM":"鲁A3F9G9","JGSK":"2021-04-01 18:05:02.722","CDBH":"4","XSFX":"由南向北","XSFXDM":"3","KKMC":"中天大道与和风路交口"},{"KKBH":"7208910060000","HPHM":"津RSJ189","JGSK":"2021-04-01 18:05:02.747","CDBH":"9","XSFX":"由南向北","XSFXDM":"3","KKMC":"海博道与永盛路交口正向"},{"KKBH":"610256113","HPHM":"津NWV108","JGSK":"2021-04-01 18:05:02.775","CDBH":"2","XSFX":"由西向东","XSFXDM":"2","KKMC":"中天大道与和风路交口"},{"KKBH":"610256114","HPHM":"津RRA410","JGSK":"2021-04-01 18:05:02.846","CDBH":"4","XSFX":"由南向北","XSFXDM":"3","KKMC":"中天大道与和旭路交口"},{"KKBH":"610271009","HPHM":"冀F1HG76","JGSK":"2021-04-01 18:05:02.87","CDBH":"8","XSFX":"由南向北","XSFXDM":"3","KKMC":"中新大道与泰七路交口"},{"KKBH":"610276126","HPHM":"冀B3C62S","JGSK":"2021-04-01 18:05:02.9","CDBH":"7","XSFX":"由北向南","XSFXDM":"4","KKMC":"中新大道与和意路交口"},{"KKBH":"610256115","HPHM":"豫L291Q5","JGSK":"2021-04-01 18:05:02.91","CDBH":"5","XSFX":"由西向东","XSFXDM":"2","KKMC":"中天大道与中生大道交口"},{"KKBH":"610266118","HPHM":"冀B3G2Z8","JGSK":"2021-04-01 18:05:02.911","CDBH":"10","XSFX":"由北向南","XSFXDM":"4","KKMC":"中生大道与和畅路交口"},{"KKBH":"610256115","HPHM":"冀DG833P","JGSK":"2021-04-01 18:05:02.958","CDBH":"3","XSFX":"由东向西","XSFXDM":"1","KKMC":"中天大道与中生大道交口"},{"KKBH":"610256111","HPHM":"车牌","JGSK":"2021-04-01 18:05:02.988","CDBH":"9","XSFX":"由北向南","XSFXDM":"4","KKMC":"中天大道与和惠路交口"},{"KKBH":"610271009","HPHM":"津NMX005","JGSK":"2021-04-01 18:05:03.19","CDBH":"7","XSFX":"由南向北","XSFXDM":"3","KKMC":"中新大道与泰七路交口"},{"KKBH":"610256112","HPHM":"津MDL906","JGSK":"2021-04-01 18:05:03.244","CDBH":"2","XSFX":"由东向西","XSFXDM":"1","KKMC":"中天大道与中津大道交口"},{"KKBH":"720861002000","HPHM":"津E09717","JGSK":"2021-04-01 18:05:03.248","CDBH":"10","XSFX":"由北向南","XSFXDM":"4","KKMC":"海晨道与安正路交口"},{"KKBH":"7208910030000","HPHM":"车牌","JGSK":"2021-04-01 18:05:03.263","CDBH":"2","XSFX":"由东向西","XSFXDM":"1","KKMC":"海博道与安正路交口正向"},{"KKBH":"610276124","HPHM":"津QS8788","JGSK":"2021-04-01 18:05:03.273","CDBH":"1","XSFX":"由东向西","XSFXDM":"1","KKMC":"中新大道与中生大道交口"},{"KKBH":"7280310020000","HPHM":"冀B8V61G","JGSK":"2021-04-01 18:05:03.301","CDBH":"6","XSFX":"由南向北","XSFXDM":"3","KKMC":"动漫中路与文一路交口正向"},{"KKBH":"610401005","HPHM":"冀NN7776","JGSK":"2021-04-01 18:05:03.301","CDBH":"10","XSFX":"由北向南","XSFXDM":"4","KKMC":"和畅路与和顺路交口"},{"KKBH":"610256113","HPHM":"冀B792B3","JGSK":"2021-04-01 18:05:03.307","CDBH":"2","XSFX":"由西向东","XSFXDM":"2","KKMC":"中天大道与和风路交口"},{"KKBH":"610276124","HPHM":"津AY1818","JGSK":"2021-04-01 18:05:03.326","CDBH":"8","XSFX":"由南向北","XSFXDM":"3","KKMC":"中新大道与中生大道交口"},{"KKBH":"7208610020000","HPHM":"津RTU972","JGSK":"2021-04-01 18:05:03.368","CDBH":"7","XSFX":"由南向北","XSFXDM":"3","KKMC":"海晨道与安正路交口正向"},{"KKBH":"720891005000","HPHM":"津BR0600","JGSK":"2021-04-01 18:05:03.374","CDBH":"2","XSFX":"由东向西","XSFXDM":"1","KKMC":"海博道与安明路交口"},{"KKBH":"720891003000","HPHM":"车牌","JGSK":"2021-04-01 18:05:03.432","CDBH":"6","XSFX":"由西向东","XSFXDM":"2","KKMC":"海博道与安正路交口"},{"KKBH":"7208610030000","HPHM":"冀D576YH","JGSK":"2021-04-01 18:05:03.437","CDBH":"11","XSFX":"由北向南","XSFXDM":"4","KKMC":"海晨道与安明路交口正向"},{"KKBH":"610256116","HPHM":"鲁AR2W29","JGSK":"2021-04-01 18:05:03.441","CDBH":"11","XSFX":"由北向南","XSFXDM":"4","KKMC":"中天大道与和顺路交口"},{"KKBH":"7208810020000","HPHM":"津GKL917","JGSK":"2021-04-01 18:05:03.573","CDBH":"7","XSFX":"由西向东","XSFXDM":"2","KKMC":"海旭道与安正路交口正向"},{"KKBH":"720891004000","HPHM":"车牌","JGSK":"2021-04-01 18:05:03.588","CDBH":"9","XSFX":"由南向北","XSFXDM":"3","KKMC":"海博道与安平路交口"},{"KKBH":"728031003000","HPHM":"冀F9SK16","JGSK":"2021-04-01 18:05:03.602","CDBH":"5","XSFX":"由北向南","XSFXDM":"4","KKMC":"动漫中路与文二路交口"},{"KKBH":"610276124","HPHM":"冀HWL771","JGSK":"2021-04-01 18:05:03.653","CDBH":"5","XSFX":"由西向东","XSFXDM":"2","KKMC":"中新大道与中生大道交口"},{"KKBH":"7208910060000","HPHM":"津K49698","JGSK":"2021-04-01 18:05:03.683","CDBH":"12","XSFX":"由北向南","XSFXDM":"4","KKMC":"海博道与永盛路交口正向"},{"KKBH":"610391006","HPHM":"津FAY212","JGSK":"2021-04-01 18:05:03.692","CDBH":"4","XSFX":"由西向东","XSFXDM":"2","KKMC":"和韵路与和意路交口"},{"KKBH":"720861003000","HPHM":"湘AD19683","JGSK":"2021-04-01 18:05:03.698","CDBH":"11","XSFX":"由北向南","XSFXDM":"4","KKMC":"海晨道与安明路交口"},{"KKBH":"610401004","HPHM":"冀B4G203","JGSK":"2021-04-01 18:05:03.707","CDBH":"7","XSFX":"由南向北","XSFXDM":"3","KKMC":"和畅路与和风路交口"},{"KKBH":"720881002000","HPHM":"津NJX426","JGSK":"2021-04-01 18:05:03.736","CDBH":"2","XSFX":"由东向西","XSFXDM":"1","KKMC":"海旭道与安正路交口"},{"KKBH":"610276125","HPHM":"冀EX2055","JGSK":"2021-04-01 18:05:03.758","CDBH":"4","XSFX":"由南向北","XSFXDM":"3","KKMC":"中新大道与和顺路交口"},{"KKBH":"610391008","HPHM":"津HGM058","JGSK":"2021-04-01 18:05:03.848","CDBH":"5","XSFX":"由西向东","XSFXDM":"2","KKMC":"和韵路与和旭路交口"},{"KKBH":"610391007","HPHM":"车牌","JGSK":"2021-04-01 18:05:03.882","CDBH":"2","XSFX":"由东向西","XSFXDM":"1","KKMC":"和韵路与和风路交口"},{"KKBH":"720541004000","HPHM":"津DSA939","JGSK":"2021-04-01 18:05:03.911","CDBH":"1","XSFX":"由东向西","XSFXDM":"1","KKMC":"动漫环路东与动漫中路交口"},{"KKBH":"720891009000","HPHM":"津C1P176","JGSK":"2021-04-01 18:05:03.921","CDBH":"2","XSFX":"由西向东","XSFXDM":"2","KKMC":"海博道与弘通路交口"},{"KKBH":"610391008","HPHM":"冀B5G5M6","JGSK":"2021-04-01 18:05:03.933","CDBH":"4","XSFX":"由西向东","XSFXDM":"2","KKMC":"和韵路与和旭路交口"},{"KKBH":"610256113","HPHM":"京JN1829","JGSK":"2021-04-01 18:05:04.013","CDBH":"7","XSFX":"由北向南","XSFXDM":"4","KKMC":"中天大道与和风路交口"},{"KKBH":"720871002000","HPHM":"鲁HQ6U75","JGSK":"2021-04-01 18:05:04.026","CDBH":"3","XSFX":"由西向东","XSFXDM":"2","KKMC":"安正路与芳菲路交口"},{"KKBH":"610276126","HPHM":"冀AN983K","JGSK":"2021-04-01 18:05:04.034","CDBH":"5","XSFX":"由南向北","XSFXDM":"3","KKMC":"中新大道与和意路交口"},{"KKBH":"720541004000","HPHM":"津E22323","JGSK":"2021-04-01 18:05:04.05","CDBH":"3","XSFX":"由西向东","XSFXDM":"2","KKMC":"动漫环路东与动漫中路交口"},{"KKBH":"7208910050000","HPHM":"津C319S8","JGSK":"2021-04-01 18:05:04.054","CDBH":"8","XSFX":"由南向北","XSFXDM":"3","KKMC":"海博道与安明路交口正向"},{"KKBH":"720561002000","HPHM":"津HG6635","JGSK":"2021-04-01 18:05:04.061","CDBH":"6","XSFX":"由北向南","XSFXDM":"4","KKMC":"动漫北路与文三路交口"},{"KKBH":"610256112","HPHM":"津BT6121","JGSK":"2021-04-01 18:05:04.123","CDBH":"1","XSFX":"由东向西","XSFXDM":"1","KKMC":"中天大道与中津大道交口"},{"KKBH":"610401004","HPHM":"沪C148Q6","JGSK":"2021-04-01 18:05:04.188","CDBH":"8","XSFX":"由南向北","XSFXDM":"3","KKMC":"和畅路与和风路交口"},{"KKBH":"610256116","HPHM":"津ADJ862","JGSK":"2021-04-01 18:05:04.214","CDBH":"4","XSFX":"由西向东","XSFXDM":"2","KKMC":"中天大道与和顺路交口"},{"KKBH":"610401004","HPHM":"津HCC031","JGSK":"2021-04-01 18:05:04.225","CDBH":"4","XSFX":"由西向东","XSFXDM":"2","KKMC":"和畅路与和风路交口"},{"KKBH":"720891003000","HPHM":"车牌","JGSK":"2021-04-01 18:05:04.231","CDBH":"5","XSFX":"由西向东","XSFXDM":"2","KKMC":"海博道与安正路交口"},{"KKBH":"720891003000","HPHM":"车牌","JGSK":"2021-04-01 18:05:04.232","CDBH":"4","XSFX":"由西向东","XSFXDM":"2","KKMC":"海博道与安正路交口"},{"KKBH":"7208610030000","HPHM":"晋BMY572","JGSK":"2021-04-01 18:05:04.306","CDBH":"10","XSFX":"由北向南","XSFXDM":"4","KKMC":"海晨道与安明路交口正向"},{"KKBH":"610326142000","HPHM":"津AF52366","JGSK":"2021-04-01 18:05:04.309","CDBH":"11","XSFX":"由北向南","XSFXDM":"4","KKMC":"中成大道与泰七路交口"},{"KKBH":"610266117","HPHM":"津GDN112","JGSK":"2021-04-01 18:05:04.395","CDBH":"10","XSFX":"由北向南","XSFXDM":"4","KKMC":"中生大道与和韵路交口"},{"KKBH":"610286127","HPHM":"津B22263","JGSK":"2021-04-01 18:05:04.432","CDBH":"8","XSFX":"由南向北","XSFXDM":"3","KKMC":"中津大道与和畅路交口"},{"KKBH":"610391007","HPHM":"津GMG566","JGSK":"2021-04-01 18:05:04.436","CDBH":"5","XSFX":"由西向东","XSFXDM":"2","KKMC":"和韵路与和风路交口"},{"KKBH":"610276124","HPHM":"津E20671","JGSK":"2021-04-01 18:05:04.462","CDBH":"11","XSFX":"由北向南","XSFXDM":"4","KKMC":"中新大道与中生大道交口"},{"KKBH":"7280310020000","HPHM":"鲁NQP836","JGSK":"2021-04-01 18:05:04.632","CDBH":"5","XSFX":"由南向北","XSFXDM":"3","KKMC":"动漫中路与文一路交口正向"},{"KKBH":"610256112","HPHM":"鲁GJ5M20","JGSK":"2021-04-01 18:05:04.662","CDBH":"6","XSFX":"由西向东","XSFXDM":"2","KKMC":"中天大道与中津大道交口"},{"KKBH":"610256115","HPHM":"津C07072","JGSK":"2021-04-01 18:05:04.766","CDBH":"5","XSFX":"由西向东","XSFXDM":"2","KKMC":"中天大道与中生大道交口"},{"KKBH":"610266117","HPHM":"津ADH1910","JGSK":"2021-04-01 18:05:04.774","CDBH":"7","XSFX":"由南向北","XSFXDM":"3","KKMC":"中生大道与和韵路交口"},{"KKBH":"720881002000","HPHM":"冀AW0J87","JGSK":"2021-04-01 18:05:04.776","CDBH":"4","XSFX":"由东向西","XSFXDM":"1","KKMC":"海旭道与安正路交口"},{"KKBH":"7208610030000","HPHM":"津KTY828","JGSK":"2021-04-01 18:05:04.793","CDBH":"4","XSFX":"由西向东","XSFXDM":"2","KKMC":"海晨道与安明路交口正向"},{"KKBH":"610401005","HPHM":"冀BP825D","JGSK":"2021-04-01 18:05:04.823","CDBH":"1","XSFX":"由东向西","XSFXDM":"1","KKMC":"和畅路与和顺路交口"},{"KKBH":"610401005","HPHM":"冀D681G5","JGSK":"2021-04-01 18:05:04.886","CDBH":"9","XSFX":"由南向北","XSFXDM":"3","KKMC":"和畅路与和顺路交口"},{"KKBH":"610271009","HPHM":"津AF08067","JGSK":"2021-04-01 18:05:04.95","CDBH":"8","XSFX":"由南向北","XSFXDM":"3","KKMC":"中新大道与泰七路交口"},{"KKBH":"610286127","HPHM":"鲁A1B2D0","JGSK":"2021-04-01 18:05:04.987","CDBH":"6","XSFX":"由西向东","XSFXDM":"2","KKMC":"中津大道与和畅路交口"},{"KKBH":"610276124","HPHM":"津C11A84","JGSK":"2021-04-01 18:05:05.057","CDBH":"1","XSFX":"由东向西","XSFXDM":"1","KKMC":"中新大道与中生大道交口"},{"KKBH":"7205410050000","HPHM":"车牌","JGSK":"2021-04-01 18:05:05.106","CDBH":"4","XSFX":"由西向东","XSFXDM":"2","KKMC":"动漫环路东与动漫西路交口正向"},{"KKBH":"7208610030000","HPHM":"车牌","JGSK":"2021-04-01 18:05:05.119","CDBH":"7","XSFX":"由南向北","XSFXDM":"3","KKMC":"海晨道与安明路交口正向"},{"KKBH":"7208910050000","HPHM":"粤AD19922","JGSK":"2021-04-01 18:05:05.121","CDBH":"2","XSFX":"由东向西","XSFXDM":"1","KKMC":"海博道与安明路交口正向"},{"KKBH":"610391006","HPHM":"津NEV787","JGSK":"2021-04-01 18:05:05.136","CDBH":"5","XSFX":"由西向东","XSFXDM":"2","KKMC":"和韵路与和意路交口"},{"KKBH":"610256112","HPHM":"津ADJ3079","JGSK":"2021-04-01 18:05:05.181","CDBH":"2","XSFX":"由东向西","XSFXDM":"1","KKMC":"中天大道与中津大道交口"},{"KKBH":"610286127","HPHM":"鲁A355FG","JGSK":"2021-04-01 18:05:05.224","CDBH":"5","XSFX":"由西向东","XSFXDM":"2","KKMC":"中津大道与和畅路交口"},{"KKBH":"7208910050000","HPHM":"车牌","JGSK":"2021-04-01 18:05:05.235","CDBH":"8","XSFX":"由南向北","XSFXDM":"3","KKMC":"海博道与安明路交口正向"},{"KKBH":"7208610020000","HPHM":"津K22695","JGSK":"2021-04-01 18:05:05.286","CDBH":"11","XSFX":"由北向南","XSFXDM":"4","KKMC":"海晨道与安正路交口正向"},{"KKBH":"720881002000","HPHM":"津C7H156","JGSK":"2021-04-01 18:05:05.294","CDBH":"7","XSFX":"由西向东","XSFXDM":"2","KKMC":"海旭道与安正路交口"},{"KKBH":"610271009","HPHM":"津HWJ019","JGSK":"2021-04-01 18:05:05.339","CDBH":"11","XSFX":"由北向南","XSFXDM":"4","KKMC":"中新大道与泰七路交口"},{"KKBH":"610256115","HPHM":"津KZ0859","JGSK":"2021-04-01 18:05:05.36","CDBH":"3","XSFX":"由东向西","XSFXDM":"1","KKMC":"中天大道与中生大道交口"},{"KKBH":"7208810020000","HPHM":"津ADJ7017","JGSK":"2021-04-01 18:05:05.4","CDBH":"3","XSFX":"由东向西","XSFXDM":"1","KKMC":"海旭道与安正路交口正向"},{"KKBH":"610256115","HPHM":"津HTX930","JGSK":"2021-04-01 18:05:05.422","CDBH":"2","XSFX":"由东向西","XSFXDM":"1","KKMC":"中天大道与中生大道交口"},{"KKBH":"7205410040000","HPHM":"鲁AW82K5","JGSK":"2021-04-01 18:05:05.433","CDBH":"3","XSFX":"由西向东","XSFXDM":"2","KKMC":"动漫环路东与动漫中路交口正向"},{"KKBH":"7400110020000","HPHM":"冀J5G1Y0","JGSK":"2021-04-01 18:05:05.447","CDBH":"4","XSFX":"由南向北","XSFXDM":"3","KKMC":"静湖南路与华一路交口正向"},{"KKBH":"610401005","HPHM":"津A11C60","JGSK":"2021-04-01 18:05:05.46","CDBH":"1","XSFX":"由东向西","XSFXDM":"1","KKMC":"和畅路与和顺路交口"},{"KKBH":"610391007","HPHM":"津A8S669","JGSK":"2021-04-01 18:05:05.491","CDBH":"2","XSFX":"由东向西","XSFXDM":"1","KKMC":"和韵路与和风路交口"},{"KKBH":"610271009","HPHM":"津C00B53","JGSK":"2021-04-01 18:05:05.55","CDBH":"7","XSFX":"由南向北","XSFXDM":"3","KKMC":"中新大道与泰七路交口"},{"KKBH":"610286127","HPHM":"津DLU985","JGSK":"2021-04-01 18:05:05.553","CDBH":"7","XSFX":"由南向北","XSFXDM":"3","KKMC":"中津大道与和畅路交口"},{"KKBH":"610401004","HPHM":"津AF17910","JGSK":"2021-04-01 18:05:05.586","CDBH":"4","XSFX":"由西向东","XSFXDM":"2","KKMC":"和畅路与和风路交口"},{"KKBH":"7208810020000","HPHM":"冀AF825H","JGSK":"2021-04-01 18:05:05.603","CDBH":"10","XSFX":"由南向北","XSFXDM":"3","KKMC":"海旭道与安正路交口正向"},{"KKBH":"610276126","HPHM":"津AF21502","JGSK":"2021-04-01 18:05:05.643","CDBH":"5","XSFX":"由南向北","XSFXDM":"3","KKMC":"中新大道与和意路交口"},{"KKBH":"7208610020000","HPHM":"苏CE0H87","JGSK":"2021-04-01 18:05:05.684","CDBH":"8","XSFX":"由南向北","XSFXDM":"3","KKMC":"海晨道与安正路交口正向"},{"KKBH":"6071310030000","HPHM":"车牌","JGSK":"2021-04-01 18:05:05.689","CDBH":"3","XSFX":"由东向西","XSFXDM":"1","KKMC":"中央大道与海旭道交口正向"},{"KKBH":"610266118","HPHM":"津AZE240","JGSK":"2021-04-01 18:05:05.696","CDBH":"4","XSFX":"由西向东","XSFXDM":"2","KKMC":"中生大道与和畅路交口"},{"KKBH":"720881002000","HPHM":"津RDL592","JGSK":"2021-04-01 18:05:05.729","CDBH":"6","XSFX":"由西向东","XSFXDM":"2","KKMC":"海旭道与安正路交口"},{"KKBH":"720891003000","HPHM":"车牌","JGSK":"2021-04-01 18:05:05.75","CDBH":"6","XSFX":"由西向东","XSFXDM":"2","KKMC":"海博道与安正路交口"},{"KKBH":"7208510020000","HPHM":"冀TB8L27","JGSK":"2021-04-01 18:05:05.756","CDBH":"7","XSFX":"由北向南","XSFXDM":"4","KKMC":"碧水道与安正路交口正向"},{"KKBH":"7208710020000","HPHM":"冀T9J037","JGSK":"2021-04-01 18:05:05.756","CDBH":"5","XSFX":"由南向北","XSFXDM":"3","KKMC":"安正路与芳菲路交口正向"},{"KKBH":"610271009","HPHM":"津NLZ306","JGSK":"2021-04-01 18:05:05.769","CDBH":"10","XSFX":"由北向南","XSFXDM":"4","KKMC":"中新大道与泰七路交口"},{"KKBH":"720891004000","HPHM":"车牌","JGSK":"2021-04-01 18:05:05.823","CDBH":"9","XSFX":"由南向北","XSFXDM":"3","KKMC":"海博道与安平路交口"},{"KKBH":"610271009","HPHM":"鲁NED889","JGSK":"2021-04-01 18:05:05.91","CDBH":"8","XSFX":"由南向北","XSFXDM":"3","KKMC":"中新大道与泰七路交口"},{"KKBH":"610256116","HPHM":"津NLC221","JGSK":"2021-04-01 18:05:05.934","CDBH":"8","XSFX":"由南向北","XSFXDM":"3","KKMC":"中天大道与和顺路交口"},{"KKBH":"610271010","HPHM":"冀J3KT03","JGSK":"2021-04-01 18:05:06.083","CDBH":"7","XSFX":"由北向南","XSFXDM":"4","KKMC":"中新大道与华五路交口"},{"KKBH":"610256115","HPHM":"津DAT815","JGSK":"2021-04-01 18:05:06.114","CDBH":"10","XSFX":"由北向南","XSFXDM":"4","KKMC":"中天大道与中生大道交口"},{"KKBH":"610256112","HPHM":"津RDW806","JGSK":"2021-04-01 18:05:06.14","CDBH":"1","XSFX":"由东向西","XSFXDM":"1","KKMC":"中天大道与中津大道交口"},{"KKBH":"610256116","HPHM":"津A7S225","JGSK":"2021-04-01 18:05:06.171","CDBH":"11","XSFX":"由北向南","XSFXDM":"4","KKMC":"中天大道与和顺路交口"},{"KKBH":"720571004000","HPHM":"冀FZ663Y","JGSK":"2021-04-01 18:05:06.226","CDBH":"4","XSFX":"由西向东","XSFXDM":"2","KKMC":"动漫东路与动漫中路交口"},{"KKBH":"610276124","HPHM":"车牌","JGSK":"2021-04-01 18:05:06.273","CDBH":"11","XSFX":"由北向南","XSFXDM":"4","KKMC":"中新大道与中生大道交口"},{"KKBH":"7208810020000","HPHM":"冀BV962Y","JGSK":"2021-04-01 18:05:06.374","CDBH":"9","XSFX":"由南向北","XSFXDM":"3","KKMC":"海旭道与安正路交口正向"},{"KKBH":"610276124","HPHM":"吉BNE816","JGSK":"2021-04-01 18:05:06.378","CDBH":"1","XSFX":"由东向西","XSFXDM":"1","KKMC":"中新大道与中生大道交口"},{"KKBH":"610256115","HPHM":"黑A330BK","JGSK":"2021-04-01 18:05:06.384","CDBH":"1","XSFX":"由东向西","XSFXDM":"1","KKMC":"中天大道与中生大道交口"},{"KKBH":"720881002000","HPHM":"鲁AZ17E0","JGSK":"2021-04-01 18:05:06.445","CDBH":"12","XSFX":"由北向南","XSFXDM":"4","KKMC":"海旭道与安正路交口"},{"KKBH":"610256115","HPHM":"豫P75F55","JGSK":"2021-04-01 18:05:06.446","CDBH":"6","XSFX":"由西向东","XSFXDM":"2","KKMC":"中天大道与中生大道交口"},{"KKBH":"720881002000","HPHM":"豫JHP905","JGSK":"2021-04-01 18:05:06.457","CDBH":"2","XSFX":"由东向西","XSFXDM":"1","KKMC":"海旭道与安正路交口"},{"KKBH":"7208610030000","HPHM":"津HE0891","JGSK":"2021-04-01 18:05:06.532","CDBH":"5","XSFX":"由西向东","XSFXDM":"2","KKMC":"海晨道与安明路交口正向"},{"KKBH":"720891006000","HPHM":"津RSJ189","JGSK":"2021-04-01 18:05:06.623","CDBH":"9","XSFX":"由南向北","XSFXDM":"3","KKMC":"海博道与永盛路交口"},{"KKBH":"7208910050000","HPHM":"津RCE051","JGSK":"2021-04-01 18:05:06.673","CDBH":"8","XSFX":"由南向北","XSFXDM":"3","KKMC":"海博道与安明路交口正向"},{"KKBH":"610276124","HPHM":"辽A71HP6","JGSK":"2021-04-01 18:05:06.691","CDBH":"5","XSFX":"由西向东","XSFXDM":"2","KKMC":"中新大道与中生大道交口"},{"KKBH":"720881002000","HPHM":"津RWU718","JGSK":"2021-04-01 18:05:06.696","CDBH":"3","XSFX":"由东向西","XSFXDM":"1","KKMC":"海旭道与安正路交口"},{"KKBH":"610256113","HPHM":"津RTY855","JGSK":"2021-04-01 18:05:06.727","CDBH":"8","XSFX":"由北向南","XSFXDM":"4","KKMC":"中天大道与和风路交口"},{"KKBH":"610391007","HPHM":"鲁N0233S","JGSK":"2021-04-01 18:05:06.771","CDBH":"7","XSFX":"由南向北","XSFXDM":"3","KKMC":"和韵路与和风路交口"},{"KKBH":"610266118","HPHM":"津KEN322","JGSK":"2021-04-01 18:05:06.912","CDBH":"1","XSFX":"由东向西","XSFXDM":"1","KKMC":"中生大道与和畅路交口"},{"KKBH":"610256116","HPHM":"鲁CYZ748","JGSK":"2021-04-01 18:05:07.01","CDBH":"10","XSFX":"由北向南","XSFXDM":"4","KKMC":"中天大道与和顺路交口"},{"KKBH":"610256116","HPHM":"晋B1A169","JGSK":"2021-04-01 18:05:07.06","CDBH":"9","XSFX":"由南向北","XSFXDM":"3","KKMC":"中天大道与和顺路交口"},{"KKBH":"610256113","HPHM":"京JN1829","JGSK":"2021-04-01 18:05:07.139","CDBH":"7","XSFX":"由北向南","XSFXDM":"4","KKMC":"中天大道与和风路交口"},{"KKBH":"610276125","HPHM":"津A7E938","JGSK":"2021-04-01 18:05:07.14","CDBH":"4","XSFX":"由南向北","XSFXDM":"3","KKMC":"中新大道与和顺路交口"},{"KKBH":"7208810020000","HPHM":"津GMT181","JGSK":"2021-04-01 18:05:07.142","CDBH":"2","XSFX":"由东向西","XSFXDM":"1","KKMC":"海旭道与安正路交口正向"},{"KKBH":"610401005","HPHM":"黑NN7776","JGSK":"2021-04-01 18:05:07.151","CDBH":"11","XSFX":"由北向南","XSFXDM":"4","KKMC":"和畅路与和顺路交口"},{"KKBH":"610256115","HPHM":"鲁MK197D","JGSK":"2021-04-01 18:05:07.182","CDBH":"11","XSFX":"由北向南","XSFXDM":"4","KKMC":"中天大道与中生大道交口"},{"KKBH":"720891003000","HPHM":"车牌","JGSK":"2021-04-01 18:05:07.184","CDBH":"5","XSFX":"由西向东","XSFXDM":"2","KKMC":"海博道与安正路交口"},{"KKBH":"610391007","HPHM":"津FTF707","JGSK":"2021-04-01 18:05:07.246","CDBH":"2","XSFX":"由东向西","XSFXDM":"1","KKMC":"和韵路与和风路交口"},{"KKBH":"7208610020000","HPHM":"津C889A9","JGSK":"2021-04-01 18:05:07.33","CDBH":"10","XSFX":"由北向南","XSFXDM":"4","KKMC":"海晨道与安正路交口正向"},{"KKBH":"610256113","HPHM":"鲁NS39A9","JGSK":"2021-04-01 18:05:07.363","CDBH":"5","XSFX":"由南向北","XSFXDM":"3","KKMC":"中天大道与和风路交口"},{"KKBH":"610266117","HPHM":"津JTT217","JGSK":"2021-04-01 18:05:07.382","CDBH":"6","XSFX":"由西向东","XSFXDM":"2","KKMC":"中生大道与和韵路交口"},{"KKBH":"711","HPHM":"津RMT094","JGSK":"2021-04-01 18:05:07.385","CDBH":"2","XSFX":"由东向西","XSFXDM":"1","KKMC":"不礼让行人中新大道与和旭路交口"},{"KKBH":"610256115","HPHM":"京Q82GU0","JGSK":"2021-04-01 18:05:07.406","CDBH":"5","XSFX":"由西向东","XSFXDM":"2","KKMC":"中天大道与中生大道交口"},{"KKBH":"610391007","HPHM":"津B3N888","JGSK":"2021-04-01 18:05:07.436","CDBH":"12","XSFX":"由北向南","XSFXDM":"4","KKMC":"和韵路与和风路交口"},{"KKBH":"610391008","HPHM":"冀B5G5M6","JGSK":"2021-04-01 18:05:07.459","CDBH":"4","XSFX":"由西向东","XSFXDM":"2","KKMC":"和韵路与和旭路交口"},{"KKBH":"610391007","HPHM":"冀B3J1L8","JGSK":"2021-04-01 18:05:07.459","CDBH":"1","XSFX":"由东向西","XSFXDM":"1","KKMC":"和韵路与和风路交口"},{"KKBH":"610256113","HPHM":"津NWV108","JGSK":"2021-04-01 18:05:07.462","CDBH":"2","XSFX":"由西向东","XSFXDM":"2","KKMC":"中天大道与和风路交口"},{"KKBH":"610266117","HPHM":"豫B93P83","JGSK":"2021-04-01 18:05:07.465","CDBH":"3","XSFX":"由东向西","XSFXDM":"1","KKMC":"中生大道与和韵路交口"},{"KKBH":"7205710040000","HPHM":"车牌","JGSK":"2021-04-01 18:05:07.499","CDBH":"2","XSFX":"由东向西","XSFXDM":"1","KKMC":"动漫东路与动漫中路交口正向"},{"KKBH":"7205710040000","HPHM":"津DGS789","JGSK":"2021-04-01 18:05:07.501","CDBH":"5","XSFX":"由北向南","XSFXDM":"4","KKMC":"动漫东路与动漫中路交口正向"},{"KKBH":"610256116","HPHM":"津NKD196","JGSK":"2021-04-01 18:05:07.539","CDBH":"8","XSFX":"由南向北","XSFXDM":"3","KKMC":"中天大道与和顺路交口"},{"KKBH":"610266117","HPHM":"津C730J1","JGSK":"2021-04-01 18:05:07.552","CDBH":"4","XSFX":"由西向东","XSFXDM":"2","KKMC":"中生大道与和韵路交口"},{"KKBH":"610276126","HPHM":"津KXY391","JGSK":"2021-04-01 18:05:07.563","CDBH":"5","XSFX":"由南向北","XSFXDM":"3","KKMC":"中新大道与和意路交口"},{"KKBH":"610256112","HPHM":"津MMQ821","JGSK":"2021-04-01 18:05:07.58","CDBH":"2","XSFX":"由东向西","XSFXDM":"1","KKMC":"中天大道与中津大道交口"},{"KKBH":"7205710040000","HPHM":"豫PAP489","JGSK":"2021-04-01 18:05:07.675","CDBH":"4","XSFX":"由西向东","XSFXDM":"2","KKMC":"动漫东路与动漫中路交口正向"},{"KKBH":"720881005000","HPHM":"津FF8166","JGSK":"2021-04-01 18:05:07.68","CDBH":"2","XSFX":"由东向西","XSFXDM":"1","KKMC":"海旭道与明盛路交口"},{"KKBH":"610256113","HPHM":"津A8X994","JGSK":"2021-04-01 18:05:07.683","CDBH":"4","XSFX":"由南向北","XSFXDM":"3","KKMC":"中天大道与和风路交口"},{"KKBH":"610276124","HPHM":"津C8T103","JGSK":"2021-04-01 18:05:07.697","CDBH":"1","XSFX":"由东向西","XSFXDM":"1","KKMC":"中新大道与中生大道交口"},{"KKBH":"7280310060000","HPHM":"车牌","JGSK":"2021-04-01 18:05:07.736","CDBH":"4","XSFX":"由西向东","XSFXDM":"2","KKMC":"动漫中路与文三路交口正向"},{"KKBH":"720881002000","HPHM":"鲁USJ339","JGSK":"2021-04-01 18:05:07.776","CDBH":"8","XSFX":"由西向东","XSFXDM":"2","KKMC":"海旭道与安正路交口"},{"KKBH":"720891003000","HPHM":"车牌","JGSK":"2021-04-01 18:05:07.823","CDBH":"5","XSFX":"由西向东","XSFXDM":"2","KKMC":"海博道与安正路交口"},{"KKBH":"610276125","HPHM":"津E12431","JGSK":"2021-04-01 18:05:07.827","CDBH":"5","XSFX":"由南向北","XSFXDM":"3","KKMC":"中新大道与和顺路交口"},{"KKBH":"610286127","HPHM":"辽PBJ392","JGSK":"2021-04-01 18:05:07.842","CDBH":"6","XSFX":"由西向东","XSFXDM":"2","KKMC":"中津大道与和畅路交口"},{"KKBH":"7208610030000","HPHM":"津R9K093","JGSK":"2021-04-01 18:05:07.843","CDBH":"7","XSFX":"由南向北","XSFXDM":"3","KKMC":"海晨道与安明路交口正向"},{"KKBH":"7280310020000","HPHM":"津B2X865","JGSK":"2021-04-01 18:05:07.856","CDBH":"5","XSFX":"由南向北","XSFXDM":"3","KKMC":"动漫中路与文一路交口正向"},{"KKBH":"610256116","HPHM":"冀B8567Y","JGSK":"2021-04-01 18:05:07.859","CDBH":"7","XSFX":"由南向北","XSFXDM":"3","KKMC":"中天大道与和顺路交口"},{"KKBH":"720891004000","HPHM":"车牌","JGSK":"2021-04-01 18:05:07.897","CDBH":"8","XSFX":"由南向北","XSFXDM":"3","KKMC":"海博道与安平路交口"},{"KKBH":"610256115","HPHM":"津HYZ566","JGSK":"2021-04-01 18:05:07.9","CDBH":"3","XSFX":"由东向西","XSFXDM":"1","KKMC":"中天大道与中生大道交口"},{"KKBH":"610266117","HPHM":"津A21Y31","JGSK":"2021-04-01 18:05:07.903","CDBH":"5","XSFX":"由西向东","XSFXDM":"2","KKMC":"中生大道与和韵路交口"},{"KKBH":"720561002000","HPHM":"鲁AC1E85","JGSK":"2021-04-01 18:05:07.922","CDBH":"4","XSFX":"由西向东","XSFXDM":"2","KKMC":"动漫北路与文三路交口"},{"KKBH":"720861003000","HPHM":"冀D576YH","JGSK":"2021-04-01 18:05:07.94","CDBH":"11","XSFX":"由北向南","XSFXDM":"4","KKMC":"海晨道与安明路交口"},{"KKBH":"720881004000","HPHM":"津AF18565","JGSK":"2021-04-01 18:05:07.99","CDBH":"2","XSFX":"由东向西","XSFXDM":"1","KKMC":"海旭道与永盛路交口"},{"KKBH":"610256113","HPHM":"津FAL082","JGSK":"2021-04-01 18:05:08.004","CDBH":"6","XSFX":"由南向北","XSFXDM":"3","KKMC":"中天大道与和风路交口"},{"KKBH":"610391006","HPHM":"津H04585","JGSK":"2021-04-01 18:05:08.007","CDBH":"4","XSFX":"由西向东","XSFXDM":"2","KKMC":"和韵路与和意路交口"},{"KKBH":"720891006000","HPHM":"津K49698","JGSK":"2021-04-01 18:05:08.021","CDBH":"12","XSFX":"由北向南","XSFXDM":"4","KKMC":"海博道与永盛路交口"},{"KKBH":"720861003000","HPHM":"津RTF231","JGSK":"2021-04-01 18:05:08.023","CDBH":"10","XSFX":"由北向南","XSFXDM":"4","KKMC":"海晨道与安明路交口"},{"KKBH":"610271009","HPHM":"津NLZ306","JGSK":"2021-04-01 18:05:08.058","CDBH":"10","XSFX":"由北向南","XSFXDM":"4","KKMC":"中新大道与泰七路交口"},{"KKBH":"720861002000","HPHM":"津RTU972","JGSK":"2021-04-01 18:05:08.161","CDBH":"7","XSFX":"由南向北","XSFXDM":"3","KKMC":"海晨道与安正路交口"},{"KKBH":"7208910030000","HPHM":"车牌","JGSK":"2021-04-01 18:05:08.17","CDBH":"2","XSFX":"由东向西","XSFXDM":"1","KKMC":"海博道与安正路交口正向"},{"KKBH":"610401004","HPHM":"沪C148Q6","JGSK":"2021-04-01 18:05:08.267","CDBH":"9","XSFX":"由南向北","XSFXDM":"3","KKMC":"和畅路与和风路交口"},{"KKBH":"610276125","HPHM":"津HBQ929","JGSK":"2021-04-01 18:05:08.277","CDBH":"8","XSFX":"由北向南","XSFXDM":"4","KKMC":"中新大道与和顺路交口"},{"KKBH":"610256112","HPHM":"津F09019","JGSK":"2021-04-01 18:05:08.301","CDBH":"1","XSFX":"由东向西","XSFXDM":"1","KKMC":"中天大道与中津大道交口"},{"KKBH":"610276125","HPHM":"津NMN687","JGSK":"2021-04-01 18:05:08.361","CDBH":"7","XSFX":"由北向南","XSFXDM":"4","KKMC":"中新大道与和顺路交口"},{"KKBH":"7208810020000","HPHM":"冀D9K206","JGSK":"2021-04-01 18:05:08.365","CDBH":"5","XSFX":"由西向东","XSFXDM":"2","KKMC":"海旭道与安正路交口正向"},{"KKBH":"610276124","HPHM":"车牌","JGSK":"2021-04-01 18:05:08.406","CDBH":"11","XSFX":"由北向南","XSFXDM":"4","KKMC":"中新大道与中生大道交口"},{"KKBH":"6103261420000","HPHM":"辽PJH225","JGSK":"2021-04-01 18:05:08.409","CDBH":"13","XSFX":"由北向南","XSFXDM":"4","KKMC":"中成大道与泰七路交口正向"},{"KKBH":"720891005000","HPHM":"粤ADT9922","JGSK":"2021-04-01 18:05:08.414","CDBH":"2","XSFX":"由东向西","XSFXDM":"1","KKMC":"海博道与安明路交口"},{"KKBH":"7209010030000","HPHM":"车牌","JGSK":"2021-04-01 18:05:08.422","CDBH":"2","XSFX":"由东向西","XSFXDM":"1","KKMC":"玉林道与安平路交口正向"},{"KKBH":"7208810020000","HPHM":"津HQ4589","JGSK":"2021-04-01 18:05:08.459","CDBH":"3","XSFX":"由东向西","XSFXDM":"1","KKMC":"海旭道与安正路交口正向"},{"KKBH":"610276124","HPHM":"津C1S489","JGSK":"2021-04-01 18:05:08.473","CDBH":"7","XSFX":"由南向北","XSFXDM":"3","KKMC":"中新大道与中生大道交口"},{"KKBH":"720871002000","HPHM":"津N96151","JGSK":"2021-04-01 18:05:08.507","CDBH":"3","XSFX":"由西向东","XSFXDM":"2","KKMC":"安正路与芳菲路交口"},{"KKBH":"610276126","HPHM":"津A09808D","JGSK":"2021-04-01 18:05:08.535","CDBH":"5","XSFX":"由南向北","XSFXDM":"3","KKMC":"中新大道与和意路交口"},{"KKBH":"610256116","HPHM":"津AD89173","JGSK":"2021-04-01 18:05:08.564","CDBH":"8","XSFX":"由南向北","XSFXDM":"3","KKMC":"中天大道与和顺路交口"},{"KKBH":"7205410020000","HPHM":"辽AC21S0","JGSK":"2021-04-01 18:05:08.689","CDBH":"4","XSFX":"由西向东","XSFXDM":"2","KKMC":"动漫环路西与动漫中路交口正向"},{"KKBH":"7208610030000","HPHM":"冀C2Y062","JGSK":"2021-04-01 18:05:08.724","CDBH":"10","XSFX":"由北向南","XSFXDM":"4","KKMC":"海晨道与安明路交口正向"},{"KKBH":"7208910030000","HPHM":"鲁DP827Y","JGSK":"2021-04-01 18:05:08.776","CDBH":"6","XSFX":"由西向东","XSFXDM":"2","KKMC":"海博道与安正路交口正向"},{"KKBH":"610256115","HPHM":"津GU8061","JGSK":"2021-04-01 18:05:08.784","CDBH":"2","XSFX":"由东向西","XSFXDM":"1","KKMC":"中天大道与中生大道交口"},{"KKBH":"7280310060000","HPHM":"冀GQE395","JGSK":"2021-04-01 18:05:08.823","CDBH":"2","XSFX":"由东向西","XSFXDM":"1","KKMC":"动漫中路与文三路交口正向"},{"KKBH":"610256112","HPHM":"蒙H41888","JGSK":"2021-04-01 18:05:08.832","CDBH":"10","XSFX":"由北向南","XSFXDM":"4","KKMC":"中天大道与中津大道交口"},{"KKBH":"720881002000","HPHM":"津AV0094","JGSK":"2021-04-01 18:05:08.854","CDBH":"2","XSFX":"由东向西","XSFXDM":"1","KKMC":"海旭道与安正路交口"},{"KKBH":"720861002000","HPHM":"津REW019","JGSK":"2021-04-01 18:05:08.871","CDBH":"5","XSFX":"由西向东","XSFXDM":"2","KKMC":"海晨道与安正路交口"},{"KKBH":"7208910060000","HPHM":"津RUD100","JGSK":"2021-04-01 18:05:08.977","CDBH":"2","XSFX":"由东向西","XSFXDM":"1","KKMC":"海博道与永盛路交口正向"},{"KKBH":"610256113","HPHM":"津A3B379","JGSK":"2021-04-01 18:05:08.981","CDBH":"1","XSFX":"由西向东","XSFXDM":"2","KKMC":"中天大道与和风路交口"},{"KKBH":"7208810020000","HPHM":"津DKD866","JGSK":"2021-04-01 18:05:09.052","CDBH":"10","XSFX":"由南向北","XSFXDM":"3","KKMC":"海旭道与安正路交口正向"},{"KKBH":"720881002000","HPHM":"晋AR216U","JGSK":"2021-04-01 18:05:09.092","CDBH":"3","XSFX":"由东向西","XSFXDM":"1","KKMC":"海旭道与安正路交口"},{"KKBH":"6102661220000","HPHM":"鲁GP002H","JGSK":"2021-04-01 18:05:09.109","CDBH":"1","XSFX":"由西向东","XSFXDM":"2","KKMC":"生态城中生大道故道河一桥西向东上桥处正向"},{"KKBH":"610256116","HPHM":"津NCZ999","JGSK":"2021-04-01 18:05:09.122","CDBH":"12","XSFX":"由北向南","XSFXDM":"4","KKMC":"中天大道与和顺路交口"},{"KKBH":"7280310030000","HPHM":"豫GDC289","JGSK":"2021-04-01 18:05:09.15","CDBH":"5","XSFX":"由北向南","XSFXDM":"4","KKMC":"动漫中路与文二路交口正向"},{"KKBH":"610391007","HPHM":"车牌","JGSK":"2021-04-01 18:05:09.166","CDBH":"2","XSFX":"由东向西","XSFXDM":"1","KKMC":"和韵路与和风路交口"},{"KKBH":"7208910050000","HPHM":"鲁DV879G","JGSK":"2021-04-01 18:05:09.201","CDBH":"9","XSFX":"由南向北","XSFXDM":"3","KKMC":"海博道与安明路交口正向"},{"KKBH":"610256114","HPHM":"皖LWQ288","JGSK":"2021-04-01 18:05:09.233","CDBH":"7","XSFX":"由北向南","XSFXDM":"4","KKMC":"中天大道与和旭路交口"},{"KKBH":"720881002000","HPHM":"津GKL917","JGSK":"2021-04-01 18:05:09.291","CDBH":"8","XSFX":"由西向东","XSFXDM":"2","KKMC":"海旭道与安正路交口"},{"KKBH":"740011002000","HPHM":"津FDF010","JGSK":"2021-04-01 18:05:09.423","CDBH":"12","XSFX":"由南向北","XSFXDM":"3","KKMC":"静湖南路与华一路交口"},{"KKBH":"610256116","HPHM":"豫N93H07","JGSK":"2021-04-01 18:05:09.442","CDBH":"11","XSFX":"由北向南","XSFXDM":"4","KKMC":"中天大道与和顺路交口"},{"KKBH":"610391008","HPHM":"津HGM058","JGSK":"2021-04-01 18:05:09.539","CDBH":"6","XSFX":"由西向东","XSFXDM":"2","KKMC":"和韵路与和旭路交口"},{"KKBH":"610266117","HPHM":"冀F38QM0","JGSK":"2021-04-01 18:05:09.688","CDBH":"2","XSFX":"由东向西","XSFXDM":"1","KKMC":"中生大道与和韵路交口"},{"KKBH":"7208910030000","HPHM":"鲁VD9E55","JGSK":"2021-04-01 18:05:09.694","CDBH":"11","XSFX":"由北向南","XSFXDM":"4","KKMC":"海博道与安正路交口正向"},{"KKBH":"610256115","HPHM":"津AF59888","JGSK":"2021-04-01 18:05:09.744","CDBH":"1","XSFX":"由东向西","XSFXDM":"1","KKMC":"中天大道与中生大道交口"},{"KKBH":"728031003000","HPHM":"辽G35L13","JGSK":"2021-04-01 18:05:09.923","CDBH":"5","XSFX":"由北向南","XSFXDM":"4","KKMC":"动漫中路与文二路交口"},{"KKBH":"7208810020000","HPHM":"鲁NH325L","JGSK":"2021-04-01 18:05:09.94","CDBH":"2","XSFX":"由东向西","XSFXDM":"1","KKMC":"海旭道与安正路交口正向"},{"KKBH":"610276126","HPHM":"冀AN983K","JGSK":"2021-04-01 18:05:09.963","CDBH":"5","XSFX":"由南向北","XSFXDM":"3","KKMC":"中新大道与和意路交口"},{"KKBH":"720541004000","HPHM":"鲁AW82K5","JGSK":"2021-04-01 18:05:09.965","CDBH":"3","XSFX":"由西向东","XSFXDM":"2","KKMC":"动漫环路东与动漫中路交口"},{"KKBH":"720881004000","HPHM":"京Q669C8","JGSK":"2021-04-01 18:05:09.992","CDBH":"1","XSFX":"由东向西","XSFXDM":"1","KKMC":"海旭道与永盛路交口"},{"KKBH":"610276124","HPHM":"津DJY780","JGSK":"2021-04-01 18:05:10.022","CDBH":"11","XSFX":"由北向南","XSFXDM":"4","KKMC":"中新大道与中生大道交口"},{"KKBH":"610276124","HPHM":"津RE4458","JGSK":"2021-04-01 18:05:10.04","CDBH":"1","XSFX":"由东向西","XSFXDM":"1","KKMC":"中新大道与中生大道交口"},{"KKBH":"610256113","HPHM":"津RTY855","JGSK":"2021-04-01 18:05:10.093","CDBH":"8","XSFX":"由北向南","XSFXDM":"4","KKMC":"中天大道与和风路交口"},{"KKBH":"610256113","HPHM":"津RHS226","JGSK":"2021-04-01 18:05:10.211","CDBH":"4","XSFX":"由南向北","XSFXDM":"3","KKMC":"中天大道与和风路交口"},{"KKBH":"610271010","HPHM":"辽A6TQ88","JGSK":"2021-04-01 18:05:10.249","CDBH":"5","XSFX":"由南向北","XSFXDM":"3","KKMC":"中新大道与华五路交口"},{"KKBH":"610256114","HPHM":"冀BZ832G","JGSK":"2021-04-01 18:05:10.278","CDBH":"8","XSFX":"由北向南","XSFXDM":"4","KKMC":"中天大道与和旭路交口"},{"KKBH":"610266117","HPHM":"津ADC5783","JGSK":"2021-04-01 18:05:10.286","CDBH":"4","XSFX":"由西向东","XSFXDM":"2","KKMC":"中生大道与和韵路交口"},{"KKBH":"610256113","HPHM":"津DQQ825","JGSK":"2021-04-01 18:05:10.392","CDBH":"7","XSFX":"由北向南","XSFXDM":"4","KKMC":"中天大道与和风路交口"},{"KKBH":"7208610030000","HPHM":"津A6Q190","JGSK":"2021-04-01 18:05:10.455","CDBH":"2","XSFX":"由东向西","XSFXDM":"1","KKMC":"海晨道与安明路交口正向"},{"KKBH":"7208810020000","HPHM":"蒙JR8006","JGSK":"2021-04-01 18:05:10.458","CDBH":"3","XSFX":"由东向西","XSFXDM":"1","KKMC":"海旭道与安正路交口正向"},{"KKBH":"610256113","HPHM":"冀B321D3","JGSK":"2021-04-01 18:05:10.482","CDBH":"5","XSFX":"由南向北","XSFXDM":"3","KKMC":"中天大道与和风路交口"},{"KKBH":"610276124","HPHM":"津RTW986","JGSK":"2021-04-01 18:05:10.49","CDBH":"10","XSFX":"由北向南","XSFXDM":"4","KKMC":"中新大道与中生大道交口"},{"KKBH":"7208210040000","HPHM":"车牌","JGSK":"2021-04-01 18:05:10.496","CDBH":"6","XSFX":"由北向南","XSFXDM":"4","KKMC":"动漫西路与动漫北路交口正向"},{"KKBH":"610276124","HPHM":"津QS8788","JGSK":"2021-04-01 18:05:10.497","CDBH":"1","XSFX":"由东向西","XSFXDM":"1","KKMC":"中新大道与中生大道交口"},{"KKBH":"610256112","HPHM":"车牌","JGSK":"2021-04-01 18:05:10.501","CDBH":"12","XSFX":"由北向南","XSFXDM":"4","KKMC":"中天大道与中津大道交口"},{"KKBH":"610276125","HPHM":"津C98J85","JGSK":"2021-04-01 18:05:10.517","CDBH":"8","XSFX":"由北向南","XSFXDM":"4","KKMC":"中新大道与和顺路交口"},{"KKBH":"728031002000","HPHM":"鲁NQP836","JGSK":"2021-04-01 18:05:10.521","CDBH":"5","XSFX":"由南向北","XSFXDM":"3","KKMC":"动漫中路与文一路交口"},{"KKBH":"610256115","HPHM":"粤GVV128","JGSK":"2021-04-01 18:05:10.624","CDBH":"2","XSFX":"由东向西","XSFXDM":"1","KKMC":"中天大道与中生大道交口"},{"KKBH":"610256115","HPHM":"津AK0672","JGSK":"2021-04-01 18:05:10.626","CDBH":"5","XSFX":"由西向东","XSFXDM":"2","KKMC":"中天大道与中生大道交口"},{"KKBH":"610401004","HPHM":"津GAQ605","JGSK":"2021-04-01 18:05:10.705","CDBH":"4","XSFX":"由西向东","XSFXDM":"2","KKMC":"和畅路与和风路交口"},{"KKBH":"610256116","HPHM":"冀B9LJ45","JGSK":"2021-04-01 18:05:10.733","CDBH":"8","XSFX":"由南向北","XSFXDM":"3","KKMC":"中天大道与和顺路交口"},{"KKBH":"7280310060000","HPHM":"津A0R545","JGSK":"2021-04-01 18:05:10.749","CDBH":"7","XSFX":"由北向南","XSFXDM":"4","KKMC":"动漫中路与文三路交口正向"},{"KKBH":"610266117","HPHM":"津C353H5","JGSK":"2021-04-01 18:05:10.753","CDBH":"5","XSFX":"由西向东","XSFXDM":"2","KKMC":"中生大道与和韵路交口"},{"KKBH":"728031002000","HPHM":"冀B8V61G","JGSK":"2021-04-01 18:05:10.761","CDBH":"6","XSFX":"由南向北","XSFXDM":"3","KKMC":"动漫中路与文一路交口"},{"KKBH":"610401005","HPHM":"津A9N718","JGSK":"2021-04-01 18:05:10.792","CDBH":"5","XSFX":"由西向东","XSFXDM":"2","KKMC":"和畅路与和顺路交口"},{"KKBH":"7280310060000","HPHM":"津E22323","JGSK":"2021-04-01 18:05:10.824","CDBH":"3","XSFX":"由西向东","XSFXDM":"2","KKMC":"动漫中路与文三路交口正向"},{"KKBH":"7208610020000","HPHM":"津D82033","JGSK":"2021-04-01 18:05:10.948","CDBH":"10","XSFX":"由北向南","XSFXDM":"4","KKMC":"海晨道与安正路交口正向"},{"KKBH":"610256116","HPHM":"津HHM836","JGSK":"2021-04-01 18:05:10.973","CDBH":"7","XSFX":"由南向北","XSFXDM":"3","KKMC":"中天大道与和顺路交口"},{"KKBH":"7205610020000","HPHM":"津C9Z782","JGSK":"2021-04-01 18:05:10.974","CDBH":"4","XSFX":"由西向东","XSFXDM":"2","KKMC":"动漫北路与文三路交口正向"},{"KKBH":"720871002000","HPHM":"津C701A0","JGSK":"2021-04-01 18:05:10.985","CDBH":"3","XSFX":"由西向东","XSFXDM":"2","KKMC":"安正路与芳菲路交口"},{"KKBH":"610391008","HPHM":"冀JAY128","JGSK":"2021-04-01 18:05:11.021","CDBH":"4","XSFX":"由西向东","XSFXDM":"2","KKMC":"和韵路与和旭路交口"},{"KKBH":"610276124","HPHM":"津E09504","JGSK":"2021-04-01 18:05:11.034","CDBH":"8","XSFX":"由南向北","XSFXDM":"3","KKMC":"中新大道与中生大道交口"},{"KKBH":"720571003000","HPHM":"鲁B13Z3D","JGSK":"2021-04-01 18:05:11.042","CDBH":"1","XSFX":"由东向西","XSFXDM":"1","KKMC":"动漫东路与文三路交口"},{"KKBH":"610256115","HPHM":"津C759Z0","JGSK":"2021-04-01 18:05:11.119","CDBH":"9","XSFX":"由南向北","XSFXDM":"3","KKMC":"中天大道与中生大道交口"},{"KKBH":"610271009","HPHM":"冀J33H51","JGSK":"2021-04-01 18:05:11.128","CDBH":"7","XSFX":"由南向北","XSFXDM":"3","KKMC":"中新大道与泰七路交口"},{"KKBH":"610256114","HPHM":"津RRA410","JGSK":"2021-04-01 18:05:11.196","CDBH":"4","XSFX":"由南向北","XSFXDM":"3","KKMC":"中天大道与和旭路交口"},{"KKBH":"720861003000","HPHM":"冀DJ8J27","JGSK":"2021-04-01 18:05:11.222","CDBH":"10","XSFX":"由北向南","XSFXDM":"4","KKMC":"海晨道与安明路交口"},{"KKBH":"610256115","HPHM":"津ADQ1278","JGSK":"2021-04-01 18:05:11.27","CDBH":"3","XSFX":"由东向西","XSFXDM":"1","KKMC":"中天大道与中生大道交口"},{"KKBH":"610286127","HPHM":"津A8M577","JGSK":"2021-04-01 18:05:11.275","CDBH":"3","XSFX":"由东向西","XSFXDM":"1","KKMC":"中津大道与和畅路交口"},{"KKBH":"610401004","HPHM":"津DZK856","JGSK":"2021-04-01 18:05:11.308","CDBH":"1","XSFX":"由东向西","XSFXDM":"1","KKMC":"和畅路与和风路交口"},{"KKBH":"610256116","HPHM":"津ADJ862","JGSK":"2021-04-01 18:05:11.46","CDBH":"4","XSFX":"由西向东","XSFXDM":"2","KKMC":"中天大道与和顺路交口"},{"KKBH":"610271009","HPHM":"津KVD316","JGSK":"2021-04-01 18:05:11.483","CDBH":"8","XSFX":"由南向北","XSFXDM":"3","KKMC":"中新大道与泰七路交口"},{"KKBH":"720881002000","HPHM":"津ADJ7017","JGSK":"2021-04-01 18:05:11.491","CDBH":"3","XSFX":"由东向西","XSFXDM":"1","KKMC":"海旭道与安正路交口"},{"KKBH":"610256115","HPHM":"津C33837","JGSK":"2021-04-01 18:05:11.498","CDBH":"3","XSFX":"由东向西","XSFXDM":"1","KKMC":"中天大道与中生大道交口"},{"KKBH":"720861003000","HPHM":"津HE0891","JGSK":"2021-04-01 18:05:11.505","CDBH":"5","XSFX":"由西向东","XSFXDM":"2","KKMC":"海晨道与安明路交口"},{"KKBH":"610256113","HPHM":"津MU1665","JGSK":"2021-04-01 18:05:11.517","CDBH":"6","XSFX":"由南向北","XSFXDM":"3","KKMC":"中天大道与和风路交口"},{"KKBH":"610271010","HPHM":"冀B858E挂","JGSK":"2021-04-01 18:05:11.588","CDBH":"7","XSFX":"由北向南","XSFXDM":"4","KKMC":"中新大道与华五路交口"},{"KKBH":"610271010","HPHM":"津RBV359","JGSK":"2021-04-01 18:05:11.597","CDBH":"8","XSFX":"由北向南","XSFXDM":"4","KKMC":"中新大道与华五路交口"},{"KKBH":"720891003000","HPHM":"津JYC923","JGSK":"2021-04-01 18:05:11.653","CDBH":"8","XSFX":"由南向北","XSFXDM":"3","KKMC":"海博道与安正路交口"},{"KKBH":"610326142000","HPHM":"辽PJH225","JGSK":"2021-04-01 18:05:11.671","CDBH":"14","XSFX":"由北向南","XSFXDM":"4","KKMC":"中成大道与泰七路交口"},{"KKBH":"610276124","HPHM":"冀B9LF12","JGSK":"2021-04-01 18:05:11.685","CDBH":"11","XSFX":"由北向南","XSFXDM":"4","KKMC":"中新大道与中生大道交口"},{"KKBH":"720871002000","HPHM":"鲁NUC897","JGSK":"2021-04-01 18:05:11.716","CDBH":"6","XSFX":"由南向北","XSFXDM":"3","KKMC":"安正路与芳菲路交口"},{"KKBH":"7208610030000","HPHM":"吉AC906S","JGSK":"2021-04-01 18:05:11.809","CDBH":"10","XSFX":"由北向南","XSFXDM":"4","KKMC":"海晨道与安明路交口正向"},{"KKBH":"720881004000","HPHM":"津HH1486","JGSK":"2021-04-01 18:05:11.831","CDBH":"2","XSFX":"由东向西","XSFXDM":"1","KKMC":"海旭道与永盛路交口"},{"KKBH":"7208710020000","HPHM":"津JTQ156","JGSK":"2021-04-01 18:05:11.889","CDBH":"3","XSFX":"由西向东","XSFXDM":"2","KKMC":"安正路与芳菲路交口正向"},{"KKBH":"7208810020000","HPHM":"津NYH277","JGSK":"2021-04-01 18:05:11.961","CDBH":"2","XSFX":"由东向西","XSFXDM":"1","KKMC":"海旭道与安正路交口正向"},{"KKBH":"610261005000","HPHM":"津AY2177","JGSK":"2021-04-01 18:05:11.973","CDBH":"2","XSFX":"由南向北","XSFXDM":"3","KKMC":"中生大道与静湖西路（南侧）"},{"KKBH":"610256114","HPHM":"津LWQ288","JGSK":"2021-04-01 18:05:12.012","CDBH":"7","XSFX":"由北向南","XSFXDM":"4","KKMC":"中天大道与和旭路交口"},{"KKBH":"610266118","HPHM":"津AZE240","JGSK":"2021-04-01 18:05:12.023","CDBH":"4","XSFX":"由西向东","XSFXDM":"2","KKMC":"中生大道与和畅路交口"},{"KKBH":"610276124","HPHM":"鲁J11111","JGSK":"2021-04-01 18:05:12.059","CDBH":"8","XSFX":"由南向北","XSFXDM":"3","KKMC":"中新大道与中生大道交口"},{"KKBH":"610266122000","HPHM":"鲁GP002H","JGSK":"2021-04-01 18:05:12.167","CDBH":"1","XSFX":"由西向东","XSFXDM":"2","KKMC":"生态城中生大道故道河一桥西向东上桥处"},{"KKBH":"610391007","HPHM":"冀B3J1L8","JGSK":"2021-04-01 18:05:12.206","CDBH":"2","XSFX":"由东向西","XSFXDM":"1","KKMC":"和韵路与和风路交口"},{"KKBH":"610391006","HPHM":"津NJ5562","JGSK":"2021-04-01 18:05:12.227","CDBH":"4","XSFX":"由西向东","XSFXDM":"2","KKMC":"和韵路与和意路交口"},{"KKBH":"720861002000","HPHM":"苏CE0H87","JGSK":"2021-04-01 18:05:12.317","CDBH":"8","XSFX":"由南向北","XSFXDM":"3","KKMC":"海晨道与安正路交口"},{"KKBH":"610271010","HPHM":"津A9M166","JGSK":"2021-04-01 18:05:12.36","CDBH":"8","XSFX":"由北向南","XSFXDM":"4","KKMC":"中新大道与华五路交口"},{"KKBH":"720891006000","HPHM":"津RUD100","JGSK":"2021-04-01 18:05:12.368","CDBH":"2","XSFX":"由东向西","XSFXDM":"1","KKMC":"海博道与永盛路交口"},{"KKBH":"7208610020000","HPHM":"鲁DR079W","JGSK":"2021-04-01 18:05:12.499","CDBH":"8","XSFX":"由南向北","XSFXDM":"3","KKMC":"海晨道与安正路交口正向"},{"KKBH":"7208810020000","HPHM":"津KZZ295","JGSK":"2021-04-01 18:05:12.499","CDBH":"10","XSFX":"由南向北","XSFXDM":"3","KKMC":"海旭道与安正路交口正向"},{"KKBH":"610266118","HPHM":"津ADD6579","JGSK":"2021-04-01 18:05:12.583","CDBH":"5","XSFX":"由西向东","XSFXDM":"2","KKMC":"中生大道与和畅路交口"},{"KKBH":"610266117","HPHM":"津JTT217","JGSK":"2021-04-01 18:05:12.584","CDBH":"6","XSFX":"由西向东","XSFXDM":"2","KKMC":"中生大道与和韵路交口"},{"KKBH":"7205610020000","HPHM":"津GJY517","JGSK":"2021-04-01 18:05:12.606","CDBH":"6","XSFX":"由北向南","XSFXDM":"4","KKMC":"动漫北路与文三路交口正向"},{"KKBH":"610276125","HPHM":"津KZZ613","JGSK":"2021-04-01 18:05:12.62","CDBH":"7","XSFX":"由北向南","XSFXDM":"4","KKMC":"中新大道与和顺路交口"},{"KKBH":"610391007","HPHM":"辽NMW882","JGSK":"2021-04-01 18:05:12.669","CDBH":"7","XSFX":"由南向北","XSFXDM":"3","KKMC":"和韵路与和风路交口"},{"KKBH":"720891003000","HPHM":"车牌","JGSK":"2021-04-01 18:05:12.69","CDBH":"9","XSFX":"由南向北","XSFXDM":"3","KKMC":"海博道与安正路交口"},{"KKBH":"610266117","HPHM":"津JUV699","JGSK":"2021-04-01 18:05:12.708","CDBH":"5","XSFX":"由西向东","XSFXDM":"2","KKMC":"中生大道与和韵路交口"},{"KKBH":"610266118","HPHM":"津KEN322","JGSK":"2021-04-01 18:05:12.721","CDBH":"1","XSFX":"由东向西","XSFXDM":"1","KKMC":"中生大道与和畅路交口"},{"KKBH":"610256116","HPHM":"津C96L85","JGSK":"2021-04-01 18:05:12.747","CDBH":"4","XSFX":"由西向东","XSFXDM":"2","KKMC":"中天大道与和顺路交口"},{"KKBH":"610256116","HPHM":"津HLS505","JGSK":"2021-04-01 18:05:12.813","CDBH":"9","XSFX":"由南向北","XSFXDM":"3","KKMC":"中天大道与和顺路交口"},{"KKBH":"610256115","HPHM":"津LV9666","JGSK":"2021-04-01 18:05:12.818","CDBH":"2","XSFX":"由东向西","XSFXDM":"1","KKMC":"中天大道与中生大道交口"},{"KKBH":"610256115","HPHM":"鄂A976HJ","JGSK":"2021-04-01 18:05:12.819","CDBH":"1","XSFX":"由东向西","XSFXDM":"1","KKMC":"中天大道与中生大道交口"},{"KKBH":"7208210040000","HPHM":"车牌","JGSK":"2021-04-01 18:05:12.868","CDBH":"6","XSFX":"由北向南","XSFXDM":"4","KKMC":"动漫西路与动漫北路交口正向"},{"KKBH":"610276125","HPHM":"津FBY906","JGSK":"2021-04-01 18:05:12.929","CDBH":"5","XSFX":"由南向北","XSFXDM":"3","KKMC":"中新大道与和顺路交口"},{"KKBH":"610256114","HPHM":"冀BZ8320","JGSK":"2021-04-01 18:05:12.972","CDBH":"8","XSFX":"由北向南","XSFXDM":"4","KKMC":"中天大道与和旭路交口"},{"KKBH":"7280310030000","HPHM":"辽AC21S0","JGSK":"2021-04-01 18:05:13.032","CDBH":"5","XSFX":"由北向南","XSFXDM":"4","KKMC":"动漫中路与文二路交口正向"},{"KKBH":"610256116","HPHM":"鲁CYZ748","JGSK":"2021-04-01 18:05:13.036","CDBH":"11","XSFX":"由北向南","XSFXDM":"4","KKMC":"中天大道与和顺路交口"},{"KKBH":"720881002000","HPHM":"津GMT181","JGSK":"2021-04-01 18:05:13.113","CDBH":"2","XSFX":"由东向西","XSFXDM":"1","KKMC":"海旭道与安正路交口"},{"KKBH":"610391006","HPHM":"津NEV787","JGSK":"2021-04-01 18:05:13.124","CDBH":"5","XSFX":"由西向东","XSFXDM":"2","KKMC":"和韵路与和意路交口"},{"KKBH":"610271010","HPHM":"辽A6TQ88","JGSK":"2021-04-01 18:05:13.136","CDBH":"5","XSFX":"由南向北","XSFXDM":"3","KKMC":"中新大道与华五路交口"},{"KKBH":"610256115","HPHM":"津MWC588","JGSK":"2021-04-01 18:05:13.138","CDBH":"3","XSFX":"由东向西","XSFXDM":"1","KKMC":"中天大道与中生大道交口"},{"KKBH":"610266117","HPHM":"津A21Y31","JGSK":"2021-04-01 18:05:13.143","CDBH":"5","XSFX":"由西向东","XSFXDM":"2","KKMC":"中生大道与和韵路交口"},{"KKBH":"720881002000","HPHM":"冀AF825H","JGSK":"2021-04-01 18:05:13.144","CDBH":"10","XSFX":"由南向北","XSFXDM":"3","KKMC":"海旭道与安正路交口"},{"KKBH":"720861003000","HPHM":"晋BMY572","JGSK":"2021-04-01 18:05:13.145","CDBH":"10","XSFX":"由北向南","XSFXDM":"4","KKMC":"海晨道与安明路交口"},{"KKBH":"610276124","HPHM":"沪AU2919","JGSK":"2021-04-01 18:05:13.166","CDBH":"4","XSFX":"由西向东","XSFXDM":"2","KKMC":"中新大道与中生大道交口"},{"KKBH":"610256116","HPHM":"津A7S225","JGSK":"2021-04-01 18:05:13.196","CDBH":"12","XSFX":"由北向南","XSFXDM":"4","KKMC":"中天大道与和顺路交口"},{"KKBH":"7208210040000","HPHM":"车牌","JGSK":"2021-04-01 18:05:13.252","CDBH":"6","XSFX":"由北向南","XSFXDM":"4","KKMC":"动漫西路与动漫北路交口正向"},{"KKBH":"610256114","HPHM":"津FAD861","JGSK":"2021-04-01 18:05:13.308","CDBH":"9","XSFX":"由北向南","XSFXDM":"4","KKMC":"中天大道与和旭路交口"},{"KKBH":"7208910050000","HPHM":"豫R970BX","JGSK":"2021-04-01 18:05:13.32","CDBH":"9","XSFX":"由南向北","XSFXDM":"3","KKMC":"海博道与安明路交口正向"},{"KKBH":"610256115","HPHM":"津C989C1","JGSK":"2021-04-01 18:05:13.321","CDBH":"6","XSFX":"由西向东","XSFXDM":"2","KKMC":"中天大道与中生大道交口"},{"KKBH":"610266118","HPHM":"津A33M23","JGSK":"2021-04-01 18:05:13.326","CDBH":"7","XSFX":"由南向北","XSFXDM":"3","KKMC":"中生大道与和畅路交口"},{"KKBH":"720851002000","HPHM":"冀TB8L27","JGSK":"2021-04-01 18:05:13.343","CDBH":"7","XSFX":"由北向南","XSFXDM":"4","KKMC":"碧水道与安正路交口"},{"KKBH":"610286127","HPHM":"津H25126","JGSK":"2021-04-01 18:05:13.344","CDBH":"4","XSFX":"由西向东","XSFXDM":"2","KKMC":"中津大道与和畅路交口"},{"KKBH":"720891005000","HPHM":"津C319S8","JGSK":"2021-04-01 18:05:13.467","CDBH":"8","XSFX":"由南向北","XSFXDM":"3","KKMC":"海博道与安明路交口"},{"KKBH":"720891005000","HPHM":"鲁DV879G","JGSK":"2021-04-01 18:05:13.468","CDBH":"8","XSFX":"由南向北","XSFXDM":"3","KKMC":"海博道与安明路交口"},{"KKBH":"720861002000","HPHM":"津C889A9","JGSK":"2021-04-01 18:05:13.479","CDBH":"10","XSFX":"由北向南","XSFXDM":"4","KKMC":"海晨道与安正路交口"},{"KKBH":"720881002000","HPHM":"冀D9K206","JGSK":"2021-04-01 18:05:13.488","CDBH":"6","XSFX":"由西向东","XSFXDM":"2","KKMC":"海旭道与安正路交口"},{"KKBH":"720571004000","HPHM":"豫PAP489","JGSK":"2021-04-01 18:05:13.505","CDBH":"4","XSFX":"由西向东","XSFXDM":"2","KKMC":"动漫东路与动漫中路交口"},{"KKBH":"610276124","HPHM":"津G0W003","JGSK":"2021-04-01 18:05:13.531","CDBH":"7","XSFX":"由南向北","XSFXDM":"3","KKMC":"中新大道与中生大道交口"},{"KKBH":"720881002000","HPHM":"津HQ4589","JGSK":"2021-04-01 18:05:13.57","CDBH":"3","XSFX":"由东向西","XSFXDM":"1","KKMC":"海旭道与安正路交口"},{"KKBH":"720891003000","HPHM":"鲁G230SK","JGSK":"2021-04-01 18:05:13.57","CDBH":"7","XSFX":"由南向北","XSFXDM":"3","KKMC":"海博道与安正路交口"},{"KKBH":"740011002000","HPHM":"冀J5G1Y0","JGSK":"2021-04-01 18:05:13.578","CDBH":"12","XSFX":"由南向北","XSFXDM":"3","KKMC":"静湖南路与华一路交口"},{"KKBH":"610276125","HPHM":"津GN1038","JGSK":"2021-04-01 18:05:13.58","CDBH":"8","XSFX":"由北向南","XSFXDM":"4","KKMC":"中新大道与和顺路交口"},{"KKBH":"610286127","HPHM":"津G29192","JGSK":"2021-04-01 18:05:13.582","CDBH":"2","XSFX":"由东向西","XSFXDM":"1","KKMC":"中津大道与和畅路交口"},{"KKBH":"610271009","HPHM":"冀J33H51","JGSK":"2021-04-01 18:05:13.624","CDBH":"7","XSFX":"由南向北","XSFXDM":"3","KKMC":"中新大道与泰七路交口"},{"KKBH":"610271009","HPHM":"津KVD316","JGSK":"2021-04-01 18:05:13.625","CDBH":"8","XSFX":"由南向北","XSFXDM":"3","KKMC":"中新大道与泰七路交口"},{"KKBH":"7208610030000","HPHM":"冀B9X62E","JGSK":"2021-04-01 18:05:13.65","CDBH":"7","XSFX":"由南向北","XSFXDM":"3","KKMC":"海晨道与安明路交口正向"},{"KKBH":"7208210040000","HPHM":"车牌","JGSK":"2021-04-01 18:05:13.7","CDBH":"6","XSFX":"由北向南","XSFXDM":"4","KKMC":"动漫西路与动漫北路交口正向"},{"KKBH":"7280310020000","HPHM":"津AF38875","JGSK":"2021-04-01 18:05:13.738","CDBH":"5","XSFX":"由南向北","XSFXDM":"3","KKMC":"动漫中路与文一路交口正向"},{"KKBH":"610256115","HPHM":"京NYS162","JGSK":"2021-04-01 18:05:13.803","CDBH":"3","XSFX":"由东向西","XSFXDM":"1","KKMC":"中天大道与中生大道交口"},{"KKBH":"610271009","HPHM":"津B2L290","JGSK":"2021-04-01 18:05:13.803","CDBH":"7","XSFX":"由南向北","XSFXDM":"3","KKMC":"中新大道与泰七路交口"},{"KKBH":"610256115","HPHM":"京NYS162","JGSK":"2021-04-01 18:05:13.804","CDBH":"3","XSFX":"由东向西","XSFXDM":"1","KKMC":"中天大道与中生大道交口"},{"KKBH":"610401004","HPHM":"津C69C21","JGSK":"2021-04-01 18:05:13.843","CDBH":"8","XSFX":"由南向北","XSFXDM":"3","KKMC":"和畅路与和风路交口"},{"KKBH":"7208610030000","HPHM":"陕AU65P8","JGSK":"2021-04-01 18:05:13.859","CDBH":"11","XSFX":"由北向南","XSFXDM":"4","KKMC":"海晨道与安明路交口正向"},{"KKBH":"610266117","HPHM":"冀BG998R","JGSK":"2021-04-01 18:05:13.891","CDBH":"6","XSFX":"由西向东","XSFXDM":"2","KKMC":"中生大道与和韵路交口"},{"KKBH":"610256113","HPHM":"津HPS700","JGSK":"2021-04-01 18:05:13.917","CDBH":"6","XSFX":"由南向北","XSFXDM":"3","KKMC":"中天大道与和风路交口"},{"KKBH":"610401005","HPHM":"津FFX609","JGSK":"2021-04-01 18:05:13.969","CDBH":"4","XSFX":"由西向东","XSFXDM":"2","KKMC":"和畅路与和顺路交口"},{"KKBH":"728031003000","HPHM":"津GDC289","JGSK":"2021-04-01 18:05:13.996","CDBH":"5","XSFX":"由北向南","XSFXDM":"4","KKMC":"动漫中路与文二路交口"},{"KKBH":"610256113","HPHM":"津DQQ825","JGSK":"2021-04-01 18:05:14.013","CDBH":"7","XSFX":"由北向南","XSFXDM":"4","KKMC":"中天大道与和风路交口"},{"KKBH":"610256113","HPHM":"津NHY076","JGSK":"2021-04-01 18:05:14.022","CDBH":"4","XSFX":"由南向北","XSFXDM":"3","KKMC":"中天大道与和风路交口"},{"KKBH":"7205410020000","HPHM":"津DSA939","JGSK":"2021-04-01 18:05:14.023","CDBH":"1","XSFX":"由东向西","XSFXDM":"1","KKMC":"动漫环路西与动漫中路交口正向"},{"KKBH":"720891003000","HPHM":"车牌","JGSK":"2021-04-01 18:05:14.131","CDBH":"9","XSFX":"由南向北","XSFXDM":"3","KKMC":"海博道与安正路交口"},{"KKBH":"720861002000","HPHM":"鲁A9L35L","JGSK":"2021-04-01 18:05:14.149","CDBH":"4","XSFX":"由西向东","XSFXDM":"2","KKMC":"海晨道与安正路交口"},{"KKBH":"610391007","HPHM":"黑R3173A","JGSK":"2021-04-01 18:05:14.166","CDBH":"1","XSFX":"由东向西","XSFXDM":"1","KKMC":"和韵路与和风路交口"},{"KKBH":"610256113","HPHM":"津RYJ755","JGSK":"2021-04-01 18:05:14.237","CDBH":"5","XSFX":"由南向北","XSFXDM":"3","KKMC":"中天大道与和风路交口"},{"KKBH":"720811002000","HPHM":"津RSY581","JGSK":"2021-04-01 18:05:14.312","CDBH":"4","XSFX":"由南向北","XSFXDM":"3","KKMC":"动漫南路与文一路交口"},{"KKBH":"720871002000","HPHM":"鲁J7T506","JGSK":"2021-04-01 18:05:14.341","CDBH":"3","XSFX":"由西向东","XSFXDM":"2","KKMC":"安正路与芳菲路交口"},{"KKBH":"610391007","HPHM":"津A3F636","JGSK":"2021-04-01 18:05:14.35","CDBH":"7","XSFX":"由南向北","XSFXDM":"3","KKMC":"和韵路与和风路交口"},{"KKBH":"610286127","HPHM":"津GJX677","JGSK":"2021-04-01 18:05:14.384","CDBH":"6","XSFX":"由西向东","XSFXDM":"2","KKMC":"中津大道与和畅路交口"},{"KKBH":"7208610020000","HPHM":"冀B977G1","JGSK":"2021-04-01 18:05:14.406","CDBH":"10","XSFX":"由北向南","XSFXDM":"4","KKMC":"海晨道与安正路交口正向"},{"KKBH":"610391008","HPHM":"津AS0828","JGSK":"2021-04-01 18:05:14.415","CDBH":"4","XSFX":"由西向东","XSFXDM":"2","KKMC":"和韵路与和旭路交口"},{"KKBH":"7208810020000","HPHM":"豫A6J5Q5","JGSK":"2021-04-01 18:05:14.457","CDBH":"2","XSFX":"由东向西","XSFXDM":"1","KKMC":"海旭道与安正路交口正向"},{"KKBH":"7208710020000","HPHM":"鲁USJ339","JGSK":"2021-04-01 18:05:14.469","CDBH":"9","XSFX":"由北向南","XSFXDM":"4","KKMC":"安正路与芳菲路交口正向"},{"KKBH":"610276125","HPHM":"津HK6938","JGSK":"2021-04-01 18:05:14.5","CDBH":"7","XSFX":"由北向南","XSFXDM":"4","KKMC":"中新大道与和顺路交口"},{"KKBH":"1250","HPHM":"冀DG2Q59","JGSK":"2021-04-01 18:05:14.521","CDBH":"3","XSFX":"由东向西","XSFXDM":"1","KKMC":"中滨大道与盛三街交口正向"},{"KKBH":"610256116","HPHM":"津GWH999","JGSK":"2021-04-01 18:05:14.557","CDBH":"7","XSFX":"由南向北","XSFXDM":"3","KKMC":"中天大道与和顺路交口"},{"KKBH":"610401004","HPHM":"车牌","JGSK":"2021-04-01 18:05:14.565","CDBH":"10","XSFX":"由北向南","XSFXDM":"4","KKMC":"和畅路与和风路交口"},{"KKBH":"7208910030000","HPHM":"车牌","JGSK":"2021-04-01 18:05:14.645","CDBH":"9","XSFX":"由南向北","XSFXDM":"3","KKMC":"海博道与安正路交口正向"},{"KKBH":"720891003000","HPHM":"鲁V09E55","JGSK":"2021-04-01 18:05:14.724","CDBH":"2","XSFX":"由东向西","XSFXDM":"1","KKMC":"海博道与安正路交口"},{"KKBH":"610271010","HPHM":"津B15702","JGSK":"2021-04-01 18:05:14.803","CDBH":"4","XSFX":"由南向北","XSFXDM":"3","KKMC":"中新大道与华五路交口"},{"KKBH":"610266117","HPHM":"黑EM3716","JGSK":"2021-04-01 18:05:14.811","CDBH":"5","XSFX":"由西向东","XSFXDM":"2","KKMC":"中生大道与和韵路交口"},{"KKBH":"610256116","HPHM":"鲁NV58T1","JGSK":"2021-04-01 18:05:14.814","CDBH":"8","XSFX":"由南向北","XSFXDM":"3","KKMC":"中天大道与和顺路交口"},{"KKBH":"610271010","HPHM":"津KE2885","JGSK":"2021-04-01 18:05:14.852","CDBH":"8","XSFX":"由北向南","XSFXDM":"4","KKMC":"中新大道与华五路交口"},{"KKBH":"610256113","HPHM":"津NLQ800","JGSK":"2021-04-01 18:05:14.954","CDBH":"5","XSFX":"由南向北","XSFXDM":"3","KKMC":"中天大道与和风路交口"},{"KKBH":"610256116","HPHM":"津NZZ909","JGSK":"2021-04-01 18:05:14.974","CDBH":"9","XSFX":"由南向北","XSFXDM":"3","KKMC":"中天大道与和顺路交口"},{"KKBH":"610266118","HPHM":"津HYQ062","JGSK":"2021-04-01 18:05:14.977","CDBH":"6","XSFX":"由西向东","XSFXDM":"2","KKMC":"中生大道与和畅路交口"},{"KKBH":"610401004","HPHM":"津DZK856","JGSK":"2021-04-01 18:05:14.978","CDBH":"2","XSFX":"由东向西","XSFXDM":"1","KKMC":"和畅路与和风路交口"},{"KKBH":"7208810020000","HPHM":"津MX3553","JGSK":"2021-04-01 18:05:14.999","CDBH":"1","XSFX":"由东向西","XSFXDM":"1","KKMC":"海旭道与安正路交口正向"},{"KKBH":"728031006000","HPHM":"津E22323","JGSK":"2021-04-01 18:05:15.015","CDBH":"3","XSFX":"由西向东","XSFXDM":"2","KKMC":"动漫中路与文三路交口"},{"KKBH":"610401004","HPHM":"冀B3ZP68","JGSK":"2021-04-01 18:05:15.02","CDBH":"4","XSFX":"由西向东","XSFXDM":"2","KKMC":"和畅路与和风路交口"},{"KKBH":"610401005","HPHM":"津A9N718","JGSK":"2021-04-01 18:05:15.135","CDBH":"6","XSFX":"由西向东","XSFXDM":"2","KKMC":"和畅路与和顺路交口"},{"KKBH":"610266117","HPHM":"津A05K76","JGSK":"2021-04-01 18:05:15.137","CDBH":"10","XSFX":"由北向南","XSFXDM":"4","KKMC":"中生大道与和韵路交口"},{"KKBH":"610266117","HPHM":"车牌","JGSK":"2021-04-01 18:05:15.156","CDBH":"8","XSFX":"由南向北","XSFXDM":"3","KKMC":"中生大道与和韵路交口"},{"KKBH":"720891003000","HPHM":"鲁NV20Q6","JGSK":"2021-04-01 18:05:15.173","CDBH":"8","XSFX":"由南向北","XSFXDM":"3","KKMC":"海博道与安正路交口"},{"KKBH":"610256115","HPHM":"津MDW907","JGSK":"2021-04-01 18:05:15.192","CDBH":"2","XSFX":"由东向西","XSFXDM":"1","KKMC":"中天大道与中生大道交口"},{"KKBH":"720561002000","HPHM":"津C9Z782","JGSK":"2021-04-01 18:05:15.198","CDBH":"4","XSFX":"由西向东","XSFXDM":"2","KKMC":"动漫北路与文三路交口"},{"KKBH":"7208610020000","HPHM":"车牌","JGSK":"2021-04-01 18:05:15.207","CDBH":"11","XSFX":"由北向南","XSFXDM":"4","KKMC":"海晨道与安正路交口正向"},{"KKBH":"610256113","HPHM":"津RHS226","JGSK":"2021-04-01 18:05:15.239","CDBH":"4","XSFX":"由南向北","XSFXDM":"3","KKMC":"中天大道与和风路交口"},{"KKBH":"720881002000","HPHM":"蒙JR8006","JGSK":"2021-04-01 18:05:15.246","CDBH":"3","XSFX":"由东向西","XSFXDM":"1","KKMC":"海旭道与安正路交口"},{"KKBH":"7208810020000","HPHM":"鲁HQ6U75","JGSK":"2021-04-01 18:05:15.321","CDBH":"9","XSFX":"由南向北","XSFXDM":"3","KKMC":"海旭道与安正路交口正向"},{"KKBH":"610256115","HPHM":"津HZS920","JGSK":"2021-04-01 18:05:15.352","CDBH":"1","XSFX":"由东向西","XSFXDM":"1","KKMC":"中天大道与中生大道交口"},{"KKBH":"720861003000","HPHM":"津A6Q190","JGSK":"2021-04-01 18:05:15.367","CDBH":"2","XSFX":"由东向西","XSFXDM":"1","KKMC":"海晨道与安明路交口"},{"KKBH":"610266117","HPHM":"津RLN892","JGSK":"2021-04-01 18:05:15.391","CDBH":"2","XSFX":"由东向西","XSFXDM":"1","KKMC":"中生大道与和韵路交口"},{"KKBH":"610266117","HPHM":"津AF32732","JGSK":"2021-04-01 18:05:15.41","CDBH":"4","XSFX":"由西向东","XSFXDM":"2","KKMC":"中生大道与和韵路交口"},{"KKBH":"7205410030000","HPHM":"车牌","JGSK":"2021-04-01 18:05:15.418","CDBH":"3","XSFX":"由西向东","XSFXDM":"2","KKMC":"动漫环路西与动漫西路交口正向"},{"KKBH":"720881002000","HPHM":"鲁NH325L","JGSK":"2021-04-01 18:05:15.434","CDBH":"2","XSFX":"由东向西","XSFXDM":"1","KKMC":"海旭道与安正路交口"},{"KKBH":"7208910030000","HPHM":"车牌","JGSK":"2021-04-01 18:05:15.455","CDBH":"9","XSFX":"由南向北","XSFXDM":"3","KKMC":"海博道与安正路交口正向"},{"KKBH":"610276124","HPHM":"津CA925学","JGSK":"2021-04-01 18:05:15.486","CDBH":"6","XSFX":"由西向东","XSFXDM":"2","KKMC":"中新大道与中生大道交口"},{"KKBH":"610286127","HPHM":"津G83428","JGSK":"2021-04-01 18:05:15.565","CDBH":"1","XSFX":"由东向西","XSFXDM":"1","KKMC":"中津大道与和畅路交口"},{"KKBH":"7208710020000","HPHM":"津BA3306","JGSK":"2021-04-01 18:05:15.597","CDBH":"3","XSFX":"由西向东","XSFXDM":"2","KKMC":"安正路与芳菲路交口正向"},{"KKBH":"720861003000","HPHM":"冀C2Y062","JGSK":"2021-04-01 18:05:15.619","CDBH":"10","XSFX":"由北向南","XSFXDM":"4","KKMC":"海晨道与安明路交口"},{"KKBH":"610271010","HPHM":"津RBV359","JGSK":"2021-04-01 18:05:15.662","CDBH":"8","XSFX":"由北向南","XSFXDM":"4","KKMC":"中新大道与华五路交口"},{"KKBH":"720571004000","HPHM":"津DGS789","JGSK":"2021-04-01 18:05:15.666","CDBH":"6","XSFX":"由北向南","XSFXDM":"4","KKMC":"动漫东路与动漫中路交口"},{"KKBH":"610276124","HPHM":"吉BNE816","JGSK":"2021-04-01 18:05:15.69","CDBH":"1","XSFX":"由东向西","XSFXDM":"1","KKMC":"中新大道与中生大道交口"},{"KKBH":"610266117","HPHM":"津KXG831","JGSK":"2021-04-01 18:05:15.792","CDBH":"3","XSFX":"由东向西","XSFXDM":"1","KKMC":"中生大道与和韵路交口"},{"KKBH":"610266118","HPHM":"津JLH206","JGSK":"2021-04-01 18:05:15.805","CDBH":"7","XSFX":"由南向北","XSFXDM":"3","KKMC":"中生大道与和畅路交口"},{"KKBH":"610276124","HPHM":"豫PSR760","JGSK":"2021-04-01 18:05:15.806","CDBH":"5","XSFX":"由西向东","XSFXDM":"2","KKMC":"中新大道与中生大道交口"},{"KKBH":"610256116","HPHM":"津KYW966","JGSK":"2021-04-01 18:05:15.848","CDBH":"8","XSFX":"由南向北","XSFXDM":"3","KKMC":"中天大道与和顺路交口"},{"KKBH":"610276125","HPHM":"车牌","JGSK":"2021-04-01 18:05:15.942","CDBH":"5","XSFX":"由南向北","XSFXDM":"3","KKMC":"中新大道与和顺路交口"},{"KKBH":"610391006","HPHM":"黑A8BQ01","JGSK":"2021-04-01 18:05:15.947","CDBH":"7","XSFX":"由南向北","XSFXDM":"3","KKMC":"和韵路与和意路交口"},{"KKBH":"6102661220000","HPHM":"冀B3L28T","JGSK":"2021-04-01 18:05:15.953","CDBH":"2","XSFX":"由西向东","XSFXDM":"2","KKMC":"生态城中生大道故道河一桥西向东上桥处正向"},{"KKBH":"610276126","HPHM":"车牌","JGSK":"2021-04-01 18:05:15.958","CDBH":"5","XSFX":"由南向北","XSFXDM":"3","KKMC":"中新大道与和意路交口"},{"KKBH":"720561002000","HPHM":"津GJY517","JGSK":"2021-04-01 18:05:15.974","CDBH":"6","XSFX":"由北向南","XSFXDM":"4","KKMC":"动漫北路与文三路交口"},{"KKBH":"610256115","HPHM":"津AD39858","JGSK":"2021-04-01 18:05:16.097","CDBH":"2","XSFX":"由东向西","XSFXDM":"1","KKMC":"中天大道与中生大道交口"},{"KKBH":"7208610020000","HPHM":"津K52912","JGSK":"2021-04-01 18:05:16.129","CDBH":"4","XSFX":"由西向东","XSFXDM":"2","KKMC":"海晨道与安正路交口正向"},{"KKBH":"610256115","HPHM":"黑DX5478","JGSK":"2021-04-01 18:05:16.178","CDBH":"3","XSFX":"由东向西","XSFXDM":"1","KKMC":"中天大道与中生大道交口"},{"KKBH":"610266117","HPHM":"津C353H5","JGSK":"2021-04-01 18:05:16.184","CDBH":"6","XSFX":"由西向东","XSFXDM":"2","KKMC":"中生大道与和韵路交口"},{"KKBH":"610271009","HPHM":"津B2L290","JGSK":"2021-04-01 18:05:16.184","CDBH":"7","XSFX":"由南向北","XSFXDM":"3","KKMC":"中新大道与泰七路交口"},{"KKBH":"7205410040000","HPHM":"车牌","JGSK":"2021-04-01 18:05:16.186","CDBH":"4","XSFX":"由西向东","XSFXDM":"2","KKMC":"动漫环路东与动漫中路交口正向"},{"KKBH":"610256113","HPHM":"津HYE796","JGSK":"2021-04-01 18:05:16.197","CDBH":"6","XSFX":"由南向北","XSFXDM":"3","KKMC":"中天大道与和风路交口"},{"KKBH":"7208610030000","HPHM":"冀T6C799","JGSK":"2021-04-01 18:05:16.272","CDBH":"7","XSFX":"由南向北","XSFXDM":"3","KKMC":"海晨道与安明路交口正向"},{"KKBH":"610276126","HPHM":"鲁KC9A86","JGSK":"2021-04-01 18:05:16.274","CDBH":"1","XSFX":"由东向西","XSFXDM":"1","KKMC":"中新大道与和意路交口"},{"KKBH":"7208210040000","HPHM":"车牌","JGSK":"2021-04-01 18:05:16.277","CDBH":"6","XSFX":"由北向南","XSFXDM":"4","KKMC":"动漫西路与动漫北路交口正向"},{"KKBH":"720891003000","HPHM":"津JJC881","JGSK":"2021-04-01 18:05:16.29","CDBH":"7","XSFX":"由南向北","XSFXDM":"3","KKMC":"海博道与安正路交口"},{"KKBH":"7208710020000","HPHM":"津GKL917","JGSK":"2021-04-01 18:05:16.291","CDBH":"9","XSFX":"由北向南","XSFXDM":"4","KKMC":"安正路与芳菲路交口正向"},{"KKBH":"610391008","HPHM":"冀JAY128","JGSK":"2021-04-01 18:05:16.334","CDBH":"6","XSFX":"由西向东","XSFXDM":"2","KKMC":"和韵路与和旭路交口"},{"KKBH":"610256114","HPHM":"津FAD861","JGSK":"2021-04-01 18:05:16.412","CDBH":"9","XSFX":"由北向南","XSFXDM":"4","KKMC":"中天大道与和旭路交口"},{"KKBH":"610256115","HPHM":"京NH5W22","JGSK":"2021-04-01 18:05:16.431","CDBH":"3","XSFX":"由东向西","XSFXDM":"1","KKMC":"中天大道与中生大道交口"},{"KKBH":"7205610020000","HPHM":"津RCP545","JGSK":"2021-04-01 18:05:16.473","CDBH":"6","XSFX":"由北向南","XSFXDM":"4","KKMC":"动漫北路与文三路交口正向"},{"KKBH":"610256115","HPHM":"鲁MK197D","JGSK":"2021-04-01 18:05:16.527","CDBH":"12","XSFX":"由北向南","XSFXDM":"4","KKMC":"中天大道与中生大道交口"},{"KKBH":"610276125","HPHM":"车牌","JGSK":"2021-04-01 18:05:16.552","CDBH":"5","XSFX":"由南向北","XSFXDM":"3","KKMC":"中新大道与和顺路交口"},{"KKBH":"610391007","HPHM":"吉BJY940","JGSK":"2021-04-01 18:05:16.624","CDBH":"4","XSFX":"由西向东","XSFXDM":"2","KKMC":"和韵路与和风路交口"},{"KKBH":"610256116","HPHM":"津JZZ808","JGSK":"2021-04-01 18:05:16.626","CDBH":"7","XSFX":"由南向北","XSFXDM":"3","KKMC":"中天大道与和顺路交口"},{"KKBH":"720871002000","HPHM":"津HL1339","JGSK":"2021-04-01 18:05:16.66","CDBH":"3","XSFX":"由西向东","XSFXDM":"2","KKMC":"安正路与芳菲路交口"},{"KKBH":"610251002","HPHM":"冀EC798Q","JGSK":"2021-04-01 18:05:16.763","CDBH":"4","XSFX":"由西向东","XSFXDM":"2","KKMC":"中天大道与和睦路交口"},{"KKBH":"610261005000","HPHM":"津HHL421","JGSK":"2021-04-01 18:05:16.772","CDBH":"3","XSFX":"由南向北","XSFXDM":"3","KKMC":"中生大道与静湖西路（南侧）"},{"KKBH":"610266118","HPHM":"鲁AU12J2","JGSK":"2021-04-01 18:05:16.777","CDBH":"5","XSFX":"由西向东","XSFXDM":"2","KKMC":"中生大道与和畅路交口"},{"KKBH":"610256116","HPHM":"津NLC221","JGSK":"2021-04-01 18:05:16.814","CDBH":"8","XSFX":"由南向北","XSFXDM":"3","KKMC":"中天大道与和顺路交口"},{"KKBH":"610256115","HPHM":"豫L291Q5","JGSK":"2021-04-01 18:05:16.84","CDBH":"6","XSFX":"由西向东","XSFXDM":"2","KKMC":"中天大道与中生大道交口"},{"KKBH":"610276124","HPHM":"津HXD331","JGSK":"2021-04-01 18:05:16.847","CDBH":"4","XSFX":"由西向东","XSFXDM":"2","KKMC":"中新大道与中生大道交口"},{"KKBH":"7208610030000","HPHM":"豫E79120","JGSK":"2021-04-01 18:05:16.857","CDBH":"11","XSFX":"由北向南","XSFXDM":"4","KKMC":"海晨道与安明路交口正向"},{"KKBH":"610256116","HPHM":"津AD89173","JGSK":"2021-04-01 18:05:16.893","CDBH":"9","XSFX":"由南向北","XSFXDM":"3","KKMC":"中天大道与和顺路交口"},{"KKBH":"610256111","HPHM":"津NHJ418","JGSK":"2021-04-01 18:05:16.992","CDBH":"7","XSFX":"由北向南","XSFXDM":"4","KKMC":"中天大道与和惠路交口"},{"KKBH":"610266118","HPHM":"鲁NK29D3","JGSK":"2021-04-01 18:05:17.006","CDBH":"7","XSFX":"由南向北","XSFXDM":"3","KKMC":"中生大道与和畅路交口"},{"KKBH":"720891003000","HPHM":"车牌","JGSK":"2021-04-01 18:05:17.007","CDBH":"1","XSFX":"由东向西","XSFXDM":"1","KKMC":"海博道与安正路交口"},{"KKBH":"720881002000","HPHM":"津NYH277","JGSK":"2021-04-01 18:05:17.115","CDBH":"2","XSFX":"由东向西","XSFXDM":"1","KKMC":"海旭道与安正路交口"},{"KKBH":"7208610030000","HPHM":"津FAQ413","JGSK":"2021-04-01 18:05:17.117","CDBH":"5","XSFX":"由西向东","XSFXDM":"2","KKMC":"海晨道与安明路交口正向"},{"KKBH":"7208210040000","HPHM":"车牌","JGSK":"2021-04-01 18:05:17.189","CDBH":"6","XSFX":"由北向南","XSFXDM":"4","KKMC":"动漫西路与动漫北路交口正向"},{"KKBH":"6103261420000","HPHM":"鲁VH5Q75","JGSK":"2021-04-01 18:05:17.286","CDBH":"13","XSFX":"由北向南","XSFXDM":"4","KKMC":"中成大道与泰七路交口正向"},{"KKBH":"610391007","HPHM":"津C0N209","JGSK":"2021-04-01 18:05:17.327","CDBH":"11","XSFX":"由北向南","XSFXDM":"4","KKMC":"和韵路与和风路交口"},{"KKBH":"7208110020000","HPHM":"津K71323","JGSK":"2021-04-01 18:05:17.335","CDBH":"5","XSFX":"由北向南","XSFXDM":"4","KKMC":"动漫南路与文一路交口正向"},{"KKBH":"610271010","HPHM":"津A9M166","JGSK":"2021-04-01 18:05:17.342","CDBH":"8","XSFX":"由北向南","XSFXDM":"4","KKMC":"中新大道与华五路交口"},{"KKBH":"610276124","HPHM":"车牌","JGSK":"2021-04-01 18:05:17.35","CDBH":"11","XSFX":"由北向南","XSFXDM":"4","KKMC":"中新大道与中生大道交口"},{"KKBH":"610256113","HPHM":"津MDG636","JGSK":"2021-04-01 18:05:17.356","CDBH":"5","XSFX":"由南向北","XSFXDM":"3","KKMC":"中天大道与和风路交口"},{"KKBH":"610266117","HPHM":"粤B9V9H2","JGSK":"2021-04-01 18:05:17.384","CDBH":"4","XSFX":"由西向东","XSFXDM":"2","KKMC":"中生大道与和韵路交口"},{"KKBH":"720861002000","HPHM":"津D82033","JGSK":"2021-04-01 18:05:17.398","CDBH":"10","XSFX":"由北向南","XSFXDM":"4","KKMC":"海晨道与安正路交口"},{"KKBH":"7280310020000","HPHM":"津JJV228","JGSK":"2021-04-01 18:05:17.441","CDBH":"8","XSFX":"由北向南","XSFXDM":"4","KKMC":"动漫中路与文一路交口正向"},{"KKBH":"6102610030000","HPHM":"吉A0Y526","JGSK":"2021-04-01 18:05:17.455","CDBH":"1","XSFX":"由东向西","XSFXDM":"1","KKMC":"中生大道与静湖南路交口正向"},{"KKBH":"610276124","HPHM":"津K03122","JGSK":"2021-04-01 18:05:17.486","CDBH":"2","XSFX":"由东向西","XSFXDM":"1","KKMC":"中新大道与中生大道交口"},{"KKBH":"610271010","HPHM":"津HMW897","JGSK":"2021-04-01 18:05:17.56","CDBH":"8","XSFX":"由北向南","XSFXDM":"4","KKMC":"中新大道与华五路交口"},{"KKBH":"610271010","HPHM":"津B15702","JGSK":"2021-04-01 18:05:17.691","CDBH":"4","XSFX":"由南向北","XSFXDM":"3","KKMC":"中新大道与华五路交口"},{"KKBH":"728031006000","HPHM":"津A0R545","JGSK":"2021-04-01 18:05:17.735","CDBH":"7","XSFX":"由北向南","XSFXDM":"4","KKMC":"动漫中路与文三路交口"},{"KKBH":"610266117","HPHM":"津JUV699","JGSK":"2021-04-01 18:05:17.784","CDBH":"5","XSFX":"由西向东","XSFXDM":"2","KKMC":"中生大道与和韵路交口"},{"KKBH":"7280310020000","HPHM":"冀F9SK16","JGSK":"2021-04-01 18:05:17.807","CDBH":"7","XSFX":"由北向南","XSFXDM":"4","KKMC":"动漫中路与文一路交口正向"},{"KKBH":"7400110020000","HPHM":"车牌","JGSK":"2021-04-01 18:05:17.841","CDBH":"4","XSFX":"由南向北","XSFXDM":"3","KKMC":"静湖南路与华一路交口正向"},{"KKBH":"720861003000","HPHM":"陕AU65P8","JGSK":"2021-04-01 18:05:17.858","CDBH":"11","XSFX":"由北向南","XSFXDM":"4","KKMC":"海晨道与安明路交口"},{"KKBH":"720891005000","HPHM":"豫R970BX","JGSK":"2021-04-01 18:05:17.865","CDBH":"8","XSFX":"由南向北","XSFXDM":"3","KKMC":"海博道与安明路交口"},{"KKBH":"6102661220000","HPHM":"豫J65G00","JGSK":"2021-04-01 18:05:17.923","CDBH":"2","XSFX":"由西向东","XSFXDM":"2","KKMC":"生态城中生大道故道河一桥西向东上桥处正向"},{"KKBH":"610266118","HPHM":"津H58887","JGSK":"2021-04-01 18:05:17.935","CDBH":"2","XSFX":"由东向西","XSFXDM":"1","KKMC":"中生大道与和畅路交口"},{"KKBH":"610276125","HPHM":"津DHH760","JGSK":"2021-04-01 18:05:17.952","CDBH":"8","XSFX":"由北向南","XSFXDM":"4","KKMC":"中新大道与和顺路交口"},{"KKBH":"610266117","HPHM":"津DJA987","JGSK":"2021-04-01 18:05:18.121","CDBH":"5","XSFX":"由西向东","XSFXDM":"2","KKMC":"中生大道与和韵路交口"},{"KKBH":"720891003000","HPHM":"津DMZ500","JGSK":"2021-04-01 18:05:18.13","CDBH":"7","XSFX":"由南向北","XSFXDM":"3","KKMC":"海博道与安正路交口"},{"KKBH":"610256115","HPHM":"冀B24D16","JGSK":"2021-04-01 18:05:18.138","CDBH":"3","XSFX":"由东向西","XSFXDM":"1","KKMC":"中天大道与中生大道交口"},{"KKBH":"7208910050000","HPHM":"冀C52M95","JGSK":"2021-04-01 18:05:18.169","CDBH":"5","XSFX":"由西向东","XSFXDM":"2","KKMC":"海博道与安明路交口正向"},{"KKBH":"7205610020000","HPHM":"冀B7F0E8","JGSK":"2021-04-01 18:05:18.205","CDBH":"6","XSFX":"由北向南","XSFXDM":"4","KKMC":"动漫北路与文三路交口正向"},{"KKBH":"7208910030000","HPHM":"豫C382NB","JGSK":"2021-04-01 18:05:18.24","CDBH":"6","XSFX":"由西向东","XSFXDM":"2","KKMC":"海博道与安正路交口正向"},{"KKBH":"610276125","HPHM":"津HF9111","JGSK":"2021-04-01 18:05:18.247","CDBH":"1","XSFX":"由东向西","XSFXDM":"1","KKMC":"中新大道与和顺路交口"},{"KKBH":"610256113","HPHM":"津NHY076","JGSK":"2021-04-01 18:05:18.276","CDBH":"4","XSFX":"由南向北","XSFXDM":"3","KKMC":"中天大道与和风路交口"},{"KKBH":"610256115","HPHM":"津A5A370","JGSK":"2021-04-01 18:05:18.298","CDBH":"2","XSFX":"由东向西","XSFXDM":"1","KKMC":"中天大道与中生大道交口"},{"KKBH":"720881002000","HPHM":"津DKD866","JGSK":"2021-04-01 18:05:18.339","CDBH":"10","XSFX":"由南向北","XSFXDM":"3","KKMC":"海旭道与安正路交口"},{"KKBH":"610266117","HPHM":"津RMD372","JGSK":"2021-04-01 18:05:18.345","CDBH":"2","XSFX":"由东向西","XSFXDM":"1","KKMC":"中生大道与和韵路交口"},{"KKBH":"610266118","HPHM":"津A33M23","JGSK":"2021-04-01 18:05:18.364","CDBH":"8","XSFX":"由南向北","XSFXDM":"3","KKMC":"中生大道与和畅路交口"},{"KKBH":"610401005","HPHM":"津DAB686","JGSK":"2021-04-01 18:05:18.425","CDBH":"5","XSFX":"由西向东","XSFXDM":"2","KKMC":"和畅路与和顺路交口"},{"KKBH":"610266118","HPHM":"津A5A155","JGSK":"2021-04-01 18:05:18.52","CDBH":"8","XSFX":"由南向北","XSFXDM":"3","KKMC":"中生大道与和畅路交口"},{"KKBH":"7208910060000","HPHM":"津JPY529","JGSK":"2021-04-01 18:05:18.553","CDBH":"12","XSFX":"由北向南","XSFXDM":"4","KKMC":"海博道与永盛路交口正向"},{"KKBH":"610256116","HPHM":"津AX8751","JGSK":"2021-04-01 18:05:18.617","CDBH":"4","XSFX":"由西向东","XSFXDM":"2","KKMC":"中天大道与和顺路交口"},{"KKBH":"7208210040000","HPHM":"车牌","JGSK":"2021-04-01 18:05:18.649","CDBH":"5","XSFX":"由北向南","XSFXDM":"4","KKMC":"动漫西路与动漫北路交口正向"},{"KKBH":"7208210040000","HPHM":"车牌","JGSK":"2021-04-01 18:05:18.65","CDBH":"6","XSFX":"由北向南","XSFXDM":"4","KKMC":"动漫西路与动漫北路交口正向"},{"KKBH":"610256115","HPHM":"鲁AS7J99","JGSK":"2021-04-01 18:05:18.654","CDBH":"2","XSFX":"由东向西","XSFXDM":"1","KKMC":"中天大道与中生大道交口"},{"KKBH":"7208810020000","HPHM":"津N96151","JGSK":"2021-04-01 18:05:18.686","CDBH":"9","XSFX":"由南向北","XSFXDM":"3","KKMC":"海旭道与安正路交口正向"},{"KKBH":"610391008","HPHM":"津RWD866","JGSK":"2021-04-01 18:05:18.689","CDBH":"5","XSFX":"由西向东","XSFXDM":"2","KKMC":"和韵路与和旭路交口"},{"KKBH":"720881002000","HPHM":"津MX3553","JGSK":"2021-04-01 18:05:18.711","CDBH":"1","XSFX":"由东向西","XSFXDM":"1","KKMC":"海旭道与安正路交口"},{"KKBH":"610391007","HPHM":"津R3173A","JGSK":"2021-04-01 18:05:18.761","CDBH":"1","XSFX":"由东向西","XSFXDM":"1","KKMC":"和韵路与和风路交口"},{"KKBH":"610286127","HPHM":"津KN1231","JGSK":"2021-04-01 18:05:18.785","CDBH":"4","XSFX":"由西向东","XSFXDM":"2","KKMC":"中津大道与和畅路交口"},{"KKBH":"720861002000","HPHM":"冀JXZ349","JGSK":"2021-04-01 18:05:18.84","CDBH":"11","XSFX":"由北向南","XSFXDM":"4","KKMC":"海晨道与安正路交口"},{"KKBH":"610256113","HPHM":"津MYN029","JGSK":"2021-04-01 18:05:18.844","CDBH":"5","XSFX":"由南向北","XSFXDM":"3","KKMC":"中天大道与和风路交口"},{"KKBH":"610271010","HPHM":"津JP9582","JGSK":"2021-04-01 18:05:18.862","CDBH":"7","XSFX":"由北向南","XSFXDM":"4","KKMC":"中新大道与华五路交口"},{"KKBH":"610276125","HPHM":"津F00405","JGSK":"2021-04-01 18:05:18.865","CDBH":"7","XSFX":"由北向南","XSFXDM":"4","KKMC":"中新大道与和顺路交口"},{"KKBH":"7208910030000","HPHM":"车牌","JGSK":"2021-04-01 18:05:18.886","CDBH":"9","XSFX":"由南向北","XSFXDM":"3","KKMC":"海博道与安正路交口正向"},{"KKBH":"610266117","HPHM":"津HAC520","JGSK":"2021-04-01 18:05:18.9","CDBH":"8","XSFX":"由南向北","XSFXDM":"3","KKMC":"中生大道与和韵路交口"},{"KKBH":"610276124","HPHM":"津RTW986","JGSK":"2021-04-01 18:05:18.901","CDBH":"10","XSFX":"由北向南","XSFXDM":"4","KKMC":"中新大道与中生大道交口"},{"KKBH":"610391008","HPHM":"冀AM32M5","JGSK":"2021-04-01 18:05:18.917","CDBH":"4","XSFX":"由西向东","XSFXDM":"2","KKMC":"和韵路与和旭路交口"},{"KKBH":"610271010","HPHM":"津KE2885","JGSK":"2021-04-01 18:05:18.942","CDBH":"8","XSFX":"由北向南","XSFXDM":"4","KKMC":"中新大道与华五路交口"},{"KKBH":"610256116","HPHM":"津GWH999","JGSK":"2021-04-01 18:05:18.974","CDBH":"8","XSFX":"由南向北","XSFXDM":"3","KKMC":"中天大道与和顺路交口"},{"KKBH":"610256115","HPHM":"车牌","JGSK":"2021-04-01 18:05:19.017","CDBH":"12","XSFX":"由北向南","XSFXDM":"4","KKMC":"中天大道与中生大道交口"},{"KKBH":"7208610020000","HPHM":"津ADF0162","JGSK":"2021-04-01 18:05:19.025","CDBH":"4","XSFX":"由西向东","XSFXDM":"2","KKMC":"海晨道与安正路交口正向"},{"KKBH":"610256113","HPHM":"津JZZ517","JGSK":"2021-04-01 18:05:19.036","CDBH":"6","XSFX":"由南向北","XSFXDM":"3","KKMC":"中天大道与和风路交口"},{"KKBH":"610256112","HPHM":"冀F3QL96","JGSK":"2021-04-01 18:05:19.044","CDBH":"5","XSFX":"由西向东","XSFXDM":"2","KKMC":"中天大道与中津大道交口"},{"KKBH":"7208610030000","HPHM":"鄂A17F5T","JGSK":"2021-04-01 18:05:19.065","CDBH":"10","XSFX":"由北向南","XSFXDM":"4","KKMC":"海晨道与安明路交口正向"},{"KKBH":"610256114","HPHM":"鲁FF7K29","JGSK":"2021-04-01 18:05:19.16","CDBH":"8","XSFX":"由北向南","XSFXDM":"4","KKMC":"中天大道与和旭路交口"},{"KKBH":"7208610020000","HPHM":"津NP0289","JGSK":"2021-04-01 18:05:19.266","CDBH":"7","XSFX":"由南向北","XSFXDM":"3","KKMC":"海晨道与安正路交口正向"},{"KKBH":"610271009","HPHM":"津C106E2","JGSK":"2021-04-01 18:05:19.325","CDBH":"4","XSFX":"由西向东","XSFXDM":"2","KKMC":"中新大道与泰七路交口"},{"KKBH":"610256114","HPHM":"津HN1138","JGSK":"2021-04-01 18:05:19.358","CDBH":"7","XSFX":"由北向南","XSFXDM":"4","KKMC":"中天大道与和旭路交口"},{"KKBH":"7208610030000","HPHM":"津DLG997","JGSK":"2021-04-01 18:05:19.37","CDBH":"7","XSFX":"由南向北","XSFXDM":"3","KKMC":"海晨道与安明路交口正向"},{"KKBH":"720861003000","HPHM":"吉AC906S","JGSK":"2021-04-01 18:05:19.375","CDBH":"10","XSFX":"由北向南","XSFXDM":"4","KKMC":"海晨道与安明路交口"},{"KKBH":"610266122000","HPHM":"冀B3L28T","JGSK":"2021-04-01 18:05:19.439","CDBH":"2","XSFX":"由西向东","XSFXDM":"2","KKMC":"生态城中生大道故道河一桥西向东上桥处"},{"KKBH":"610256115","HPHM":"津C07072","JGSK":"2021-04-01 18:05:19.474","CDBH":"5","XSFX":"由西向东","XSFXDM":"2","KKMC":"中天大道与中生大道交口"},{"KKBH":"610276124","HPHM":"津A7F733","JGSK":"2021-04-01 18:05:19.486","CDBH":"4","XSFX":"由西向东","XSFXDM":"2","KKMC":"中新大道与中生大道交口"},{"KKBH":"610256115","HPHM":"津HLX919","JGSK":"2021-04-01 18:05:19.538","CDBH":"1","XSFX":"由东向西","XSFXDM":"1","KKMC":"中天大道与中生大道交口"},{"KKBH":"720891003000","HPHM":"冀BZ375C","JGSK":"2021-04-01 18:05:19.567","CDBH":"8","XSFX":"由南向北","XSFXDM":"3","KKMC":"海博道与安正路交口"},{"KKBH":"7208910050000","HPHM":"津RWF811","JGSK":"2021-04-01 18:05:19.658","CDBH":"6","XSFX":"由西向东","XSFXDM":"2","KKMC":"海博道与安明路交口正向"},{"KKBH":"610256116","HPHM":"冀D677VS","JGSK":"2021-04-01 18:05:19.737","CDBH":"10","XSFX":"由北向南","XSFXDM":"4","KKMC":"中天大道与和顺路交口"},{"KKBH":"610326142000","HPHM":"鲁VH5Q75","JGSK":"2021-04-01 18:05:19.744","CDBH":"14","XSFX":"由北向南","XSFXDM":"4","KKMC":"中成大道与泰七路交口"},{"KKBH":"720881002000","HPHM":"豫A6J5Q5","JGSK":"2021-04-01 18:05:19.752","CDBH":"2","XSFX":"由东向西","XSFXDM":"1","KKMC":"海旭道与安正路交口"},{"KKBH":"610256112","HPHM":"津C0B023","JGSK":"2021-04-01 18:05:19.754","CDBH":"7","XSFX":"由南向北","XSFXDM":"3","KKMC":"中天大道与中津大道交口"},{"KKBH":"610256112","HPHM":"津HRS820","JGSK":"2021-04-01 18:05:19.78","CDBH":"2","XSFX":"由东向西","XSFXDM":"1","KKMC":"中天大道与中津大道交口"},{"KKBH":"610271010","HPHM":"津KWY112","JGSK":"2021-04-01 18:05:19.812","CDBH":"8","XSFX":"由北向南","XSFXDM":"4","KKMC":"中新大道与华五路交口"},{"KKBH":"610276124","HPHM":"津RE4458","JGSK":"2021-04-01 18:05:19.851","CDBH":"1","XSFX":"由东向西","XSFXDM":"1","KKMC":"中新大道与中生大道交口"},{"KKBH":"610276124","HPHM":"豫GLF073","JGSK":"2021-04-01 18:05:19.886","CDBH":"6","XSFX":"由西向东","XSFXDM":"2","KKMC":"中新大道与中生大道交口"},{"KKBH":"610286127","HPHM":"津G83428","JGSK":"2021-04-01 18:05:19.886","CDBH":"1","XSFX":"由东向西","XSFXDM":"1","KKMC":"中津大道与和畅路交口"},{"KKBH":"610391006","HPHM":"黑A8BQ01","JGSK":"2021-04-01 18:05:19.906","CDBH":"8","XSFX":"由南向北","XSFXDM":"3","KKMC":"和韵路与和意路交口"},{"KKBH":"720891008000","HPHM":"鲁VD8C05","JGSK":"2021-04-01 18:05:19.95","CDBH":"3","XSFX":"由东向西","XSFXDM":"1","KKMC":"海博道与荣盛路交口"},{"KKBH":"610256116","HPHM":"津JHF365","JGSK":"2021-04-01 18:05:19.974","CDBH":"7","XSFX":"由南向北","XSFXDM":"3","KKMC":"中天大道与和顺路交口"},{"KKBH":"610401004","HPHM":"津A1F818","JGSK":"2021-04-01 18:05:20.078","CDBH":"7","XSFX":"由南向北","XSFXDM":"3","KKMC":"和畅路与和风路交口"},{"KKBH":"7208910030000","HPHM":"车牌","JGSK":"2021-04-01 18:05:20.113","CDBH":"2","XSFX":"由东向西","XSFXDM":"1","KKMC":"海博道与安正路交口正向"},{"KKBH":"720561002000","HPHM":"津RCP545","JGSK":"2021-04-01 18:05:20.212","CDBH":"6","XSFX":"由北向南","XSFXDM":"4","KKMC":"动漫北路与文三路交口"},{"KKBH":"610256115","HPHM":"津E24349","JGSK":"2021-04-01 18:05:20.215","CDBH":"6","XSFX":"由西向东","XSFXDM":"2","KKMC":"中天大道与中生大道交口"},{"KKBH":"728031002000","HPHM":"津AF38875","JGSK":"2021-04-01 18:05:20.353","CDBH":"6","XSFX":"由南向北","XSFXDM":"3","KKMC":"动漫中路与文一路交口"},{"KKBH":"610256113","HPHM":"辽A6E31Y","JGSK":"2021-04-01 18:05:20.355","CDBH":"5","XSFX":"由南向北","XSFXDM":"3","KKMC":"中天大道与和风路交口"},{"KKBH":"7208510020000","HPHM":"鲁NMT592","JGSK":"2021-04-01 18:05:20.366","CDBH":"2","XSFX":"由东向西","XSFXDM":"1","KKMC":"碧水道与安正路交口正向"},{"KKBH":"610266117","HPHM":"冀DGG573","JGSK":"2021-04-01 18:05:20.394","CDBH":"5","XSFX":"由西向东","XSFXDM":"2","KKMC":"中生大道与和韵路交口"},{"KKBH":"610401004","HPHM":"津C69C21","JGSK":"2021-04-01 18:05:20.421","CDBH":"8","XSFX":"由南向北","XSFXDM":"3","KKMC":"和畅路与和风路交口"},{"KKBH":"610266117","HPHM":"津NRA068","JGSK":"2021-04-01 18:05:20.425","CDBH":"3","XSFX":"由东向西","XSFXDM":"1","KKMC":"中生大道与和韵路交口"},{"KKBH":"610276124","HPHM":"津K03122","JGSK":"2021-04-01 18:05:20.571","CDBH":"2","XSFX":"由东向西","XSFXDM":"1","KKMC":"中新大道与中生大道交口"},{"KKBH":"720541002000","HPHM":"津DSA939","JGSK":"2021-04-01 18:05:20.658","CDBH":"1","XSFX":"由东向西","XSFXDM":"1","KKMC":"动漫环路西与动漫中路交口"},{"KKBH":"610256113","HPHM":"津ADM9975","JGSK":"2021-04-01 18:05:20.668","CDBH":"5","XSFX":"由南向北","XSFXDM":"3","KKMC":"中天大道与和风路交口"},{"KKBH":"610266117","HPHM":"车牌","JGSK":"2021-04-01 18:05:20.678","CDBH":"9","XSFX":"由南向北","XSFXDM":"3","KKMC":"中生大道与和韵路交口"},{"KKBH":"720891005000","HPHM":"冀C52M95","JGSK":"2021-04-01 18:05:20.768","CDBH":"5","XSFX":"由西向东","XSFXDM":"2","KKMC":"海博道与安明路交口"},{"KKBH":"610256116","HPHM":"津JZZ808","JGSK":"2021-04-01 18:05:20.772","CDBH":"8","XSFX":"由南向北","XSFXDM":"3","KKMC":"中天大道与和顺路交口"},{"KKBH":"720871002000","HPHM":"冀B2Z71N","JGSK":"2021-04-01 18:05:20.82","CDBH":"3","XSFX":"由西向东","XSFXDM":"2","KKMC":"安正路与芳菲路交口"},{"KKBH":"720891003000","HPHM":"津A5A339","JGSK":"2021-04-01 18:05:20.843","CDBH":"7","XSFX":"由南向北","XSFXDM":"3","KKMC":"海博道与安正路交口"},{"KKBH":"610256115","HPHM":"津JVW728","JGSK":"2021-04-01 18:05:20.858","CDBH":"2","XSFX":"由东向西","XSFXDM":"1","KKMC":"中天大道与中生大道交口"},{"KKBH":"610256113","HPHM":"冀J360D2","JGSK":"2021-04-01 18:05:20.878","CDBH":"4","XSFX":"由南向北","XSFXDM":"3","KKMC":"中天大道与和风路交口"},{"KKBH":"610286127","HPHM":"津G29192","JGSK":"2021-04-01 18:05:20.926","CDBH":"3","XSFX":"由东向西","XSFXDM":"1","KKMC":"中津大道与和畅路交口"},{"KKBH":"610256115","HPHM":"津HP5151","JGSK":"2021-04-01 18:05:20.952","CDBH":"3","XSFX":"由东向西","XSFXDM":"1","KKMC":"中天大道与中生大道交口"},{"KKBH":"610276125","HPHM":"鲁M7533Z","JGSK":"2021-04-01 18:05:20.968","CDBH":"8","XSFX":"由北向南","XSFXDM":"4","KKMC":"中新大道与和顺路交口"},{"KKBH":"610256116","HPHM":"津KMB812","JGSK":"2021-04-01 18:05:21.002","CDBH":"10","XSFX":"由北向南","XSFXDM":"4","KKMC":"中天大道与和顺路交口"},{"KKBH":"610391007","HPHM":"津C683S7","JGSK":"2021-04-01 18:05:21.012","CDBH":"4","XSFX":"由西向东","XSFXDM":"2","KKMC":"和韵路与和风路交口"},{"KKBH":"7208810020000","HPHM":"津C701A0","JGSK":"2021-04-01 18:05:21.046","CDBH":"9","XSFX":"由南向北","XSFXDM":"3","KKMC":"海旭道与安正路交口正向"},{"KKBH":"610266117","HPHM":"黑EM3716","JGSK":"2021-04-01 18:05:21.059","CDBH":"5","XSFX":"由西向东","XSFXDM":"2","KKMC":"中生大道与和韵路交口"},{"KKBH":"610286127","HPHM":"津NTE699","JGSK":"2021-04-01 18:05:21.159","CDBH":"3","XSFX":"由东向西","XSFXDM":"1","KKMC":"中津大道与和畅路交口"},{"KKBH":"610256112","HPHM":"冀B6G3Y0","JGSK":"2021-04-01 18:05:21.165","CDBH":"10","XSFX":"由北向南","XSFXDM":"4","KKMC":"中天大道与中津大道交口"},{"KKBH":"7208910050000","HPHM":"冀DP3L99","JGSK":"2021-04-01 18:05:21.178","CDBH":"4","XSFX":"由东向西","XSFXDM":"1","KKMC":"海博道与安明路交口正向"},{"KKBH":"610401004","HPHM":"津AF17910","JGSK":"2021-04-01 18:05:21.18","CDBH":"4","XSFX":"由西向东","XSFXDM":"2","KKMC":"和畅路与和风路交口"},{"KKBH":"610276124","HPHM":"冀B5A11N","JGSK":"2021-04-01 18:05:21.194","CDBH":"7","XSFX":"由南向北","XSFXDM":"3","KKMC":"中新大道与中生大道交口"},{"KKBH":"610266117","HPHM":"津A6M771","JGSK":"2021-04-01 18:05:21.213","CDBH":"7","XSFX":"由南向北","XSFXDM":"3","KKMC":"中生大道与和韵路交口"},{"KKBH":"7209010020000","HPHM":"津A00X79","JGSK":"2021-04-01 18:05:21.22","CDBH":"8","XSFX":"由南向北","XSFXDM":"3","KKMC":"玉林道与安正路交口正向"},{"KKBH":"610271010","HPHM":"车牌","JGSK":"2021-04-01 18:05:21.258","CDBH":"8","XSFX":"由北向南","XSFXDM":"4","KKMC":"中新大道与华五路交口"},{"KKBH":"610391008","HPHM":"鲁GS2U92","JGSK":"2021-04-01 18:05:21.306","CDBH":"4","XSFX":"由西向东","XSFXDM":"2","KKMC":"和韵路与和旭路交口"},{"KKBH":"610276124","HPHM":"苏DS712E","JGSK":"2021-04-01 18:05:21.4","CDBH":"5","XSFX":"由西向东","XSFXDM":"2","KKMC":"中新大道与中生大道交口"},{"KKBH":"720861003000","HPHM":"豫E79120","JGSK":"2021-04-01 18:05:21.459","CDBH":"11","XSFX":"由北向南","XSFXDM":"4","KKMC":"海晨道与安明路交口"},{"KKBH":"610401004","HPHM":"车牌","JGSK":"2021-04-01 18:05:21.496","CDBH":"10","XSFX":"由北向南","XSFXDM":"4","KKMC":"和畅路与和风路交口"},{"KKBH":"610266122000","HPHM":"豫J65G00","JGSK":"2021-04-01 18:05:21.523","CDBH":"2","XSFX":"由西向东","XSFXDM":"2","KKMC":"生态城中生大道故道河一桥西向东上桥处"},{"KKBH":"610271010","HPHM":"津QZ9622","JGSK":"2021-04-01 18:05:21.53","CDBH":"4","XSFX":"由南向北","XSFXDM":"3","KKMC":"中新大道与华五路交口"},{"KKBH":"610266117","HPHM":"津A05K76","JGSK":"2021-04-01 18:05:21.535","CDBH":"10","XSFX":"由北向南","XSFXDM":"4","KKMC":"中生大道与和韵路交口"},{"KKBH":"610256115","HPHM":"吉JJ1613","JGSK":"2021-04-01 18:05:21.614","CDBH":"1","XSFX":"由东向西","XSFXDM":"1","KKMC":"中天大道与中生大道交口"},{"KKBH":"610266117","HPHM":"津NE9596","JGSK":"2021-04-01 18:05:21.674","CDBH":"4","XSFX":"由西向东","XSFXDM":"2","KKMC":"中生大道与和韵路交口"},{"KKBH":"610271010","HPHM":"津HMW897","JGSK":"2021-04-01 18:05:21.742","CDBH":"8","XSFX":"由北向南","XSFXDM":"4","KKMC":"中新大道与华五路交口"},{"KKBH":"720811002000","HPHM":"津K71323","JGSK":"2021-04-01 18:05:21.743","CDBH":"5","XSFX":"由北向南","XSFXDM":"4","KKMC":"动漫南路与文一路交口"},{"KKBH":"728031006000","HPHM":"冀GQE395","JGSK":"2021-04-01 18:05:21.764","CDBH":"2","XSFX":"由东向西","XSFXDM":"1","KKMC":"动漫中路与文三路交口"},{"KKBH":"7209010030000","HPHM":"津JCJ326","JGSK":"2021-04-01 18:05:21.794","CDBH":"1","XSFX":"由东向西","XSFXDM":"1","KKMC":"玉林道与安平路交口正向"},{"KKBH":"610266118","HPHM":"津H58887","JGSK":"2021-04-01 18:05:21.836","CDBH":"2","XSFX":"由东向西","XSFXDM":"1","KKMC":"中生大道与和畅路交口"},{"KKBH":"6103261420000","HPHM":"津NWJ776","JGSK":"2021-04-01 18:05:21.842","CDBH":"13","XSFX":"由北向南","XSFXDM":"4","KKMC":"中成大道与泰七路交口正向"},{"KKBH":"728031003000","HPHM":"辽AC21S0","JGSK":"2021-04-01 18:05:21.912","CDBH":"6","XSFX":"由北向南","XSFXDM":"4","KKMC":"动漫中路与文二路交口"},{"KKBH":"7208610020000","HPHM":"鲁B29SV5","JGSK":"2021-04-01 18:05:21.997","CDBH":"5","XSFX":"由西向东","XSFXDM":"2","KKMC":"海晨道与安正路交口正向"},{"KKBH":"720541002000","HPHM":"津AY1770","JGSK":"2021-04-01 18:05:22.021","CDBH":"2","XSFX":"由东向西","XSFXDM":"1","KKMC":"动漫环路西与动漫中路交口"},{"KKBH":"610266117","HPHM":"冀A78ZC7","JGSK":"2021-04-01 18:05:22.106","CDBH":"3","XSFX":"由东向西","XSFXDM":"1","KKMC":"中生大道与和韵路交口"},{"KKBH":"610276124","HPHM":"津NRH806","JGSK":"2021-04-01 18:05:22.116","CDBH":"3","XSFX":"由东向西","XSFXDM":"1","KKMC":"中新大道与中生大道交口"},{"KKBH":"610256116","HPHM":"豫PAE893","JGSK":"2021-04-01 18:05:22.128","CDBH":"7","XSFX":"由南向北","XSFXDM":"3","KKMC":"中天大道与和顺路交口"},{"KKBH":"740011002000","HPHM":"车牌","JGSK":"2021-04-01 18:05:22.138","CDBH":"12","XSFX":"由南向北","XSFXDM":"3","KKMC":"静湖南路与华一路交口"},{"KKBH":"7208910030000","HPHM":"浙C985B7","JGSK":"2021-04-01 18:05:22.202","CDBH":"8","XSFX":"由南向北","XSFXDM":"3","KKMC":"海博道与安正路交口正向"},{"KKBH":"610266118","HPHM":"鲁NK29D3","JGSK":"2021-04-01 18:05:22.203","CDBH":"7","XSFX":"由南向北","XSFXDM":"3","KKMC":"中生大道与和畅路交口"},{"KKBH":"610256115","HPHM":"津C762F3","JGSK":"2021-04-01 18:05:22.308","CDBH":"9","XSFX":"由南向北","XSFXDM":"3","KKMC":"中天大道与中生大道交口"},{"KKBH":"7208910050000","HPHM":"车牌","JGSK":"2021-04-01 18:05:22.315","CDBH":"9","XSFX":"由南向北","XSFXDM":"3","KKMC":"海博道与安明路交口正向"},{"KKBH":"610266118","HPHM":"津A5A155","JGSK":"2021-04-01 18:05:22.363","CDBH":"9","XSFX":"由南向北","XSFXDM":"3","KKMC":"中生大道与和畅路交口"},{"KKBH":"610256116","HPHM":"津KYW966","JGSK":"2021-04-01 18:05:22.373","CDBH":"9","XSFX":"由南向北","XSFXDM":"3","KKMC":"中天大道与和顺路交口"},{"KKBH":"720861002000","HPHM":"津K52912","JGSK":"2021-04-01 18:05:22.379","CDBH":"4","XSFX":"由西向东","XSFXDM":"2","KKMC":"海晨道与安正路交口"},{"KKBH":"7208210040000","HPHM":"津D95613","JGSK":"2021-04-01 18:05:22.382","CDBH":"3","XSFX":"由南向北","XSFXDM":"3","KKMC":"动漫西路与动漫北路交口正向"},{"KKBH":"720861003000","HPHM":"津FAQ413","JGSK":"2021-04-01 18:05:22.44","CDBH":"5","XSFX":"由西向东","XSFXDM":"2","KKMC":"海晨道与安明路交口"},{"KKBH":"610266117","HPHM":"津KV5315","JGSK":"2021-04-01 18:05:22.509","CDBH":"10","XSFX":"由北向南","XSFXDM":"4","KKMC":"中生大道与和韵路交口"},{"KKBH":"610256115","HPHM":"津MDW907","JGSK":"2021-04-01 18:05:22.612","CDBH":"3","XSFX":"由东向西","XSFXDM":"1","KKMC":"中天大道与中生大道交口"},{"KKBH":"610271010","HPHM":"冀J3KT03","JGSK":"2021-04-01 18:05:22.622","CDBH":"7","XSFX":"由北向南","XSFXDM":"4","KKMC":"中新大道与华五路交口"},{"KKBH":"610266118","HPHM":"冀BM786C","JGSK":"2021-04-01 18:05:22.624","CDBH":"5","XSFX":"由西向东","XSFXDM":"2","KKMC":"中生大道与和畅路交口"},{"KKBH":"610266117","HPHM":"津F38QM0","JGSK":"2021-04-01 18:05:22.665","CDBH":"2","XSFX":"由东向西","XSFXDM":"1","KKMC":"中生大道与和韵路交口"},{"KKBH":"7208610030000","HPHM":"津C6A871","JGSK":"2021-04-01 18:05:22.675","CDBH":"7","XSFX":"由南向北","XSFXDM":"3","KKMC":"海晨道与安明路交口正向"},{"KKBH":"720861002000","HPHM":"冀B977G1","JGSK":"2021-04-01 18:05:22.676","CDBH":"10","XSFX":"由北向南","XSFXDM":"4","KKMC":"海晨道与安正路交口"},{"KKBH":"610271010","HPHM":"津RNB101","JGSK":"2021-04-01 18:05:22.697","CDBH":"8","XSFX":"由北向南","XSFXDM":"4","KKMC":"中新大道与华五路交口"},{"KKBH":"720891006000","HPHM":"津JPY529","JGSK":"2021-04-01 18:05:22.729","CDBH":"12","XSFX":"由北向南","XSFXDM":"4","KKMC":"海博道与永盛路交口"},{"KKBH":"610256113","HPHM":"津NLQ800","JGSK":"2021-04-01 18:05:22.751","CDBH":"5","XSFX":"由南向北","XSFXDM":"3","KKMC":"中天大道与和风路交口"},{"KKBH":"610391008","HPHM":"津MB0616","JGSK":"2021-04-01 18:05:22.812","CDBH":"1","XSFX":"由东向西","XSFXDM":"1","KKMC":"和韵路与和旭路交口"},{"KKBH":"610256115","HPHM":"津HZS920","JGSK":"2021-04-01 18:05:22.852","CDBH":"2","XSFX":"由东向西","XSFXDM":"1","KKMC":"中天大道与中生大道交口"},{"KKBH":"7208910030000","HPHM":"车牌","JGSK":"2021-04-01 18:05:22.901","CDBH":"9","XSFX":"由南向北","XSFXDM":"3","KKMC":"海博道与安正路交口正向"},{"KKBH":"610256116","HPHM":"豫ER5S83","JGSK":"2021-04-01 18:05:22.926","CDBH":"4","XSFX":"由西向东","XSFXDM":"2","KKMC":"中天大道与和顺路交口"},{"KKBH":"720891003000","HPHM":"鲁NJU768","JGSK":"2021-04-01 18:05:23.013","CDBH":"8","XSFX":"由南向北","XSFXDM":"3","KKMC":"海博道与安正路交口"},{"KKBH":"610256114","HPHM":"津HN1138","JGSK":"2021-04-01 18:05:23.027","CDBH":"7","XSFX":"由北向南","XSFXDM":"4","KKMC":"中天大道与和旭路交口"},{"KKBH":"610256115","HPHM":"冀B2B9D5","JGSK":"2021-04-01 18:05:23.043","CDBH":"3","XSFX":"由东向西","XSFXDM":"1","KKMC":"中天大道与中生大道交口"},{"KKBH":"610256115","HPHM":"津AK0672","JGSK":"2021-04-01 18:05:23.075","CDBH":"6","XSFX":"由西向东","XSFXDM":"2","KKMC":"中天大道与中生大道交口"},{"KKBH":"610256112","HPHM":"津C12U36","JGSK":"2021-04-01 18:05:23.107","CDBH":"1","XSFX":"由东向西","XSFXDM":"1","KKMC":"中天大道与中津大道交口"},{"KKBH":"610316142000","HPHM":"冀DG2Q59","JGSK":"2021-04-01 18:05:23.107","CDBH":"3","XSFX":"由东向西","XSFXDM":"1","KKMC":"中滨大道与盛三街交口"},{"KKBH":"610391006","HPHM":"津D17307","JGSK":"2021-04-01 18:05:23.119","CDBH":"4","XSFX":"由西向东","XSFXDM":"2","KKMC":"和韵路与和意路交口"},{"KKBH":"610391007","HPHM":"津NHL130","JGSK":"2021-04-01 18:05:23.137","CDBH":"8","XSFX":"由南向北","XSFXDM":"3","KKMC":"和韵路与和风路交口"},{"KKBH":"610276125","HPHM":"津N62101","JGSK":"2021-04-01 18:05:23.141","CDBH":"7","XSFX":"由北向南","XSFXDM":"4","KKMC":"中新大道与和顺路交口"},{"KKBH":"610271008","HPHM":"鲁AX35U9","JGSK":"2021-04-01 18:05:23.197","CDBH":"1","XSFX":"由南向北","XSFXDM":"3","KKMC":"中新大道与航母主题公园支路交口"},{"KKBH":"720871002000","HPHM":"津JTQ156","JGSK":"2021-04-01 18:05:23.218","CDBH":"3","XSFX":"由西向东","XSFXDM":"2","KKMC":"安正路与芳菲路交口"},{"KKBH":"610271009","HPHM":"津RWD701","JGSK":"2021-04-01 18:05:23.225","CDBH":"7","XSFX":"由南向北","XSFXDM":"3","KKMC":"中新大道与泰七路交口"},{"KKBH":"610276124","HPHM":"冀B1YR62","JGSK":"2021-04-01 18:05:23.238","CDBH":"4","XSFX":"由西向东","XSFXDM":"2","KKMC":"中新大道与中生大道交口"},{"KKBH":"610256114","HPHM":"津AWQ243","JGSK":"2021-04-01 18:05:23.266","CDBH":"8","XSFX":"由北向南","XSFXDM":"4","KKMC":"中天大道与和旭路交口"},{"KKBH":"610256113","HPHM":"津N61722","JGSK":"2021-04-01 18:05:23.268","CDBH":"5","XSFX":"由南向北","XSFXDM":"3","KKMC":"中天大道与和风路交口"},{"KKBH":"610276124","HPHM":"津JN8265","JGSK":"2021-04-01 18:05:23.321","CDBH":"6","XSFX":"由西向东","XSFXDM":"2","KKMC":"中新大道与中生大道交口"},{"KKBH":"610251002","HPHM":"津A27E18","JGSK":"2021-04-01 18:05:23.371","CDBH":"8","XSFX":"由南向北","XSFXDM":"3","KKMC":"中天大道与和睦路交口"},{"KKBH":"610271010","HPHM":"津KWY112","JGSK":"2021-04-01 18:05:23.502","CDBH":"8","XSFX":"由北向南","XSFXDM":"4","KKMC":"中新大道与华五路交口"},{"KKBH":"610271010","HPHM":"鲁DW962S","JGSK":"2021-04-01 18:05:23.592","CDBH":"4","XSFX":"由南向北","XSFXDM":"3","KKMC":"中新大道与华五路交口"},{"KKBH":"720861002000","HPHM":"鲁DR079W","JGSK":"2021-04-01 18:05:23.593","CDBH":"8","XSFX":"由南向北","XSFXDM":"3","KKMC":"海晨道与安正路交口"},{"KKBH":"610256116","HPHM":"冀D677VS","JGSK":"2021-04-01 18:05:23.627","CDBH":"11","XSFX":"由北向南","XSFXDM":"4","KKMC":"中天大道与和顺路交口"},{"KKBH":"610251002","HPHM":"冀EC798Q","JGSK":"2021-04-01 18:05:23.7","CDBH":"4","XSFX":"由西向东","XSFXDM":"2","KKMC":"中天大道与和睦路交口"},{"KKBH":"720571002000","HPHM":"津AF33977","JGSK":"2021-04-01 18:05:23.72","CDBH":"2","XSFX":"由西向东","XSFXDM":"2","KKMC":"动漫东路与文二路交口"},{"KKBH":"720891003000","HPHM":"津HGW912","JGSK":"2021-04-01 18:05:23.73","CDBH":"7","XSFX":"由南向北","XSFXDM":"3","KKMC":"海博道与安正路交口"},{"KKBH":"720871002000","HPHM":"鲁USJ339","JGSK":"2021-04-01 18:05:23.758","CDBH":"8","XSFX":"由北向南","XSFXDM":"4","KKMC":"安正路与芳菲路交口"},{"KKBH":"610401005","HPHM":"津DAB686","JGSK":"2021-04-01 18:05:23.769","CDBH":"6","XSFX":"由西向东","XSFXDM":"2","KKMC":"和畅路与和顺路交口"},{"KKBH":"610256111","HPHM":"津C312R3","JGSK":"2021-04-01 18:05:23.786","CDBH":"8","XSFX":"由北向南","XSFXDM":"4","KKMC":"中天大道与和惠路交口"},{"KKBH":"610256114","HPHM":"津FF7K29","JGSK":"2021-04-01 18:05:23.821","CDBH":"8","XSFX":"由北向南","XSFXDM":"4","KKMC":"中天大道与和旭路交口"},{"KKBH":"610391007","HPHM":"津A1D028","JGSK":"2021-04-01 18:05:23.835","CDBH":"4","XSFX":"由西向东","XSFXDM":"2","KKMC":"和韵路与和风路交口"},{"KKBH":"720861003000","HPHM":"鄂A17F5T","JGSK":"2021-04-01 18:05:23.852","CDBH":"10","XSFX":"由北向南","XSFXDM":"4","KKMC":"海晨道与安明路交口"},{"KKBH":"610276126","HPHM":"津AAV009","JGSK":"2021-04-01 18:05:23.89","CDBH":"7","XSFX":"由北向南","XSFXDM":"4","KKMC":"中新大道与和意路交口"},{"KKBH":"7208910030000","HPHM":"冀F82F09","JGSK":"2021-04-01 18:05:23.914","CDBH":"9","XSFX":"由南向北","XSFXDM":"3","KKMC":"海博道与安正路交口正向"},{"KKBH":"610256112","HPHM":"津A7C725","JGSK":"2021-04-01 18:05:23.919","CDBH":"2","XSFX":"由东向西","XSFXDM":"1","KKMC":"中天大道与中津大道交口"},{"KKBH":"610261003000","HPHM":"津E25524","JGSK":"2021-04-01 18:05:23.93","CDBH":"17","XSFX":"由北向南","XSFXDM":"4","KKMC":"中生大道与静湖南路交口"},{"KKBH":"610401005","HPHM":"津GEX869","JGSK":"2021-04-01 18:05:23.93","CDBH":"2","XSFX":"由东向西","XSFXDM":"1","KKMC":"和畅路与和顺路交口"},{"KKBH":"7208610020000","HPHM":"津KDE218","JGSK":"2021-04-01 18:05:23.944","CDBH":"5","XSFX":"由西向东","XSFXDM":"2","KKMC":"海晨道与安正路交口正向"},{"KKBH":"610391008","HPHM":"津C9Y129","JGSK":"2021-04-01 18:05:24.015","CDBH":"4","XSFX":"由西向东","XSFXDM":"2","KKMC":"和韵路与和旭路交口"},{"KKBH":"7205410020000","HPHM":"车牌","JGSK":"2021-04-01 18:05:24.067","CDBH":"2","XSFX":"由东向西","XSFXDM":"1","KKMC":"动漫环路西与动漫中路交口正向"},{"KKBH":"610266117","HPHM":"津DJA987","JGSK":"2021-04-01 18:05:24.1","CDBH":"5","XSFX":"由西向东","XSFXDM":"2","KKMC":"中生大道与和韵路交口"},{"KKBH":"610391007","HPHM":"吉BJY940","JGSK":"2021-04-01 18:05:24.184","CDBH":"6","XSFX":"由西向东","XSFXDM":"2","KKMC":"和韵路与和风路交口"},{"KKBH":"610256112","HPHM":"津A09899D","JGSK":"2021-04-01 18:05:24.233","CDBH":"11","XSFX":"由北向南","XSFXDM":"4","KKMC":"中天大道与中津大道交口"},{"KKBH":"7208810020000","HPHM":"鲁J7T506","JGSK":"2021-04-01 18:05:24.235","CDBH":"9","XSFX":"由南向北","XSFXDM":"3","KKMC":"海旭道与安正路交口正向"},{"KKBH":"7208910040000","HPHM":"津RYM931","JGSK":"2021-04-01 18:05:24.333","CDBH":"6","XSFX":"由西向东","XSFXDM":"2","KKMC":"海博道与安平路交口正向"},{"KKBH":"720851002000","HPHM":"鲁NMT592","JGSK":"2021-04-01 18:05:24.41","CDBH":"2","XSFX":"由东向西","XSFXDM":"1","KKMC":"碧水道与安正路交口"},{"KKBH":"610256116","HPHM":"津JHF365","JGSK":"2021-04-01 18:05:24.451","CDBH":"7","XSFX":"由南向北","XSFXDM":"3","KKMC":"中天大道与和顺路交口"},{"KKBH":"720861002000","HPHM":"津ADF0162","JGSK":"2021-04-01 18:05:24.463","CDBH":"4","XSFX":"由西向东","XSFXDM":"2","KKMC":"海晨道与安正路交口"},{"KKBH":"610401004","HPHM":"鲁JLM129","JGSK":"2021-04-01 18:05:24.472","CDBH":"8","XSFX":"由南向北","XSFXDM":"3","KKMC":"和畅路与和风路交口"},{"KKBH":"610391007","HPHM":"津DYY163","JGSK":"2021-04-01 18:05:24.486","CDBH":"7","XSFX":"由南向北","XSFXDM":"3","KKMC":"和韵路与和风路交口"},{"KKBH":"720891003000","HPHM":"车牌","JGSK":"2021-04-01 18:05:24.507","CDBH":"1","XSFX":"由东向西","XSFXDM":"1","KKMC":"海博道与安正路交口"},{"KKBH":"610256112","HPHM":"津RPW080","JGSK":"2021-04-01 18:05:24.533","CDBH":"9","XSFX":"由南向北","XSFXDM":"3","KKMC":"中天大道与中津大道交口"},{"KKBH":"7208710020000","HPHM":"鲁AW9F59","JGSK":"2021-04-01 18:05:24.576","CDBH":"6","XSFX":"由南向北","XSFXDM":"3","KKMC":"安正路与芳菲路交口正向"},{"KKBH":"610266117","HPHM":"津C730J1","JGSK":"2021-04-01 18:05:24.578","CDBH":"4","XSFX":"由西向东","XSFXDM":"2","KKMC":"中生大道与和韵路交口"},{"KKBH":"610261003000","HPHM":"吉A0Y526","JGSK":"2021-04-01 18:05:24.652","CDBH":"11","XSFX":"由东向西","XSFXDM":"1","KKMC":"中生大道与静湖南路交口"},{"KKBH":"610266117","HPHM":"冀DGG573","JGSK":"2021-04-01 18:05:24.659","CDBH":"6","XSFX":"由西向东","XSFXDM":"2","KKMC":"中生大道与和韵路交口"},{"KKBH":"610256115","HPHM":"津HFH630","JGSK":"2021-04-01 18:05:24.666","CDBH":"1","XSFX":"由东向西","XSFXDM":"1","KKMC":"中天大道与中生大道交口"},{"KKBH":"610276126","HPHM":"鲁KC9A86","JGSK":"2021-04-01 18:05:24.69","CDBH":"1","XSFX":"由东向西","XSFXDM":"1","KKMC":"中新大道与和意路交口"},{"KKBH":"720901002000","HPHM":"津A00X79","JGSK":"2021-04-01 18:05:24.729","CDBH":"8","XSFX":"由南向北","XSFXDM":"3","KKMC":"玉林道与安正路交口"},{"KKBH":"610256112","HPHM":"津A1U599","JGSK":"2021-04-01 18:05:24.733","CDBH":"1","XSFX":"由东向西","XSFXDM":"1","KKMC":"中天大道与中津大道交口"},{"KKBH":"610271009","HPHM":"蒙A226LM","JGSK":"2021-04-01 18:05:24.758","CDBH":"4","XSFX":"由西向东","XSFXDM":"2","KKMC":"中新大道与泰七路交口"},{"KKBH":"720891005000","HPHM":"津RWF811","JGSK":"2021-04-01 18:05:24.768","CDBH":"6","XSFX":"由西向东","XSFXDM":"2","KKMC":"海博道与安明路交口"},{"KKBH":"610256115","HPHM":"鲁AS7J99","JGSK":"2021-04-01 18:05:24.772","CDBH":"3","XSFX":"由东向西","XSFXDM":"1","KKMC":"中天大道与中生大道交口"},{"KKBH":"610391006","HPHM":"津H04585","JGSK":"2021-04-01 18:05:24.798","CDBH":"5","XSFX":"由西向东","XSFXDM":"2","KKMC":"和韵路与和意路交口"},{"KKBH":"610271010","HPHM":"沪C8AG81","JGSK":"2021-04-01 18:05:24.799","CDBH":"5","XSFX":"由南向北","XSFXDM":"3","KKMC":"中新大道与华五路交口"},{"KKBH":"610271010","HPHM":"津RNA030","JGSK":"2021-04-01 18:05:24.852","CDBH":"8","XSFX":"由北向南","XSFXDM":"4","KKMC":"中新大道与华五路交口"},{"KKBH":"610276124","HPHM":"车牌","JGSK":"2021-04-01 18:05:24.874","CDBH":"8","XSFX":"由南向北","XSFXDM":"3","KKMC":"中新大道与中生大道交口"},{"KKBH":"7208610020000","HPHM":"车牌","JGSK":"2021-04-01 18:05:24.929","CDBH":"12","XSFX":"由北向南","XSFXDM":"4","KKMC":"海晨道与安正路交口正向"},{"KKBH":"610326142000","HPHM":"津NWJ776","JGSK":"2021-04-01 18:05:24.941","CDBH":"14","XSFX":"由北向南","XSFXDM":"4","KKMC":"中成大道与泰七路交口"},{"KKBH":"610271008","HPHM":"车牌","JGSK":"2021-04-01 18:05:25.02","CDBH":"2","XSFX":"由南向北","XSFXDM":"3","KKMC":"中新大道与航母主题公园支路交口"},{"KKBH":"610271010","HPHM":"车牌","JGSK":"2021-04-01 18:05:25.097","CDBH":"8","XSFX":"由北向南","XSFXDM":"4","KKMC":"中新大道与华五路交口"},{"KKBH":"610271010","HPHM":"津QZ9622","JGSK":"2021-04-01 18:05:25.131","CDBH":"4","XSFX":"由南向北","XSFXDM":"3","KKMC":"中新大道与华五路交口"},{"KKBH":"610266118","HPHM":"冀BM786C","JGSK":"2021-04-01 18:05:25.211","CDBH":"5","XSFX":"由西向东","XSFXDM":"2","KKMC":"中生大道与和畅路交口"},{"KKBH":"7208610020000","HPHM":"鲁M655T3","JGSK":"2021-04-01 18:05:25.243","CDBH":"7","XSFX":"由南向北","XSFXDM":"3","KKMC":"海晨道与安正路交口正向"},{"KKBH":"610391006","HPHM":"津AAL001","JGSK":"2021-04-01 18:05:25.272","CDBH":"5","XSFX":"由西向东","XSFXDM":"2","KKMC":"和韵路与和意路交口"},{"KKBH":"610256112","HPHM":"津C0B023","JGSK":"2021-04-01 18:05:25.279","CDBH":"7","XSFX":"由南向北","XSFXDM":"3","KKMC":"中天大道与中津大道交口"},{"KKBH":"610391008","HPHM":"津RWD866","JGSK":"2021-04-01 18:05:25.287","CDBH":"6","XSFX":"由西向东","XSFXDM":"2","KKMC":"和韵路与和旭路交口"},{"KKBH":"610256116","HPHM":"津C61082","JGSK":"2021-04-01 18:05:25.334","CDBH":"7","XSFX":"由南向北","XSFXDM":"3","KKMC":"中天大道与和顺路交口"},{"KKBH":"7208810020000","HPHM":"津ADN506","JGSK":"2021-04-01 18:05:25.362","CDBH":"2","XSFX":"由东向西","XSFXDM":"1","KKMC":"海旭道与安正路交口正向"},{"KKBH":"610271009","HPHM":"津C106E2","JGSK":"2021-04-01 18:05:25.38","CDBH":"4","XSFX":"由西向东","XSFXDM":"2","KKMC":"中新大道与泰七路交口"},{"KKBH":"610256116","HPHM":"津KMB812","JGSK":"2021-04-01 18:05:25.387","CDBH":"11","XSFX":"由北向南","XSFXDM":"4","KKMC":"中天大道与和顺路交口"},{"KKBH":"610256114","HPHM":"粤BQ1W78","JGSK":"2021-04-01 18:05:25.399","CDBH":"9","XSFX":"由北向南","XSFXDM":"4","KKMC":"中天大道与和旭路交口"},{"KKBH":"7208610020000","HPHM":"苏N102N2","JGSK":"2021-04-01 18:05:25.421","CDBH":"5","XSFX":"由西向东","XSFXDM":"2","KKMC":"海晨道与安正路交口正向"},{"KKBH":"610271008","HPHM":"鲁AX35U9","JGSK":"2021-04-01 18:05:25.43","CDBH":"1","XSFX":"由南向北","XSFXDM":"3","KKMC":"中新大道与航母主题公园支路交口"},{"KKBH":"7208910030000","HPHM":"车牌","JGSK":"2021-04-01 18:05:25.48","CDBH":"9","XSFX":"由南向北","XSFXDM":"3","KKMC":"海博道与安正路交口正向"},{"KKBH":"610256111","HPHM":"津NHJ418","JGSK":"2021-04-01 18:05:25.532","CDBH":"7","XSFX":"由北向南","XSFXDM":"4","KKMC":"中天大道与和惠路交口"},{"KKBH":"720891003000","HPHM":"津GZT858","JGSK":"2021-04-01 18:05:25.572","CDBH":"7","XSFX":"由南向北","XSFXDM":"3","KKMC":"海博道与安正路交口"},{"KKBH":"610276124","HPHM":"津GFF850","JGSK":"2021-04-01 18:05:25.588","CDBH":"11","XSFX":"由北向南","XSFXDM":"4","KKMC":"中新大道与中生大道交口"},{"KKBH":"7280310020000","HPHM":"津RSY581","JGSK":"2021-04-01 18:05:25.608","CDBH":"4","XSFX":"由西向东","XSFXDM":"2","KKMC":"动漫中路与文一路交口正向"},{"KKBH":"7208810040000","HPHM":"冀B1VL85","JGSK":"2021-04-01 18:05:25.671","CDBH":"8","XSFX":"由北向南","XSFXDM":"4","KKMC":"海旭道与永盛路交口正向"},{"KKBH":"610401005","HPHM":"津D15970","JGSK":"2021-04-01 18:05:25.688","CDBH":"1","XSFX":"由东向西","XSFXDM":"1","KKMC":"和畅路与和顺路交口"},{"KKBH":"7208710020000","HPHM":"津QD9801","JGSK":"2021-04-01 18:05:25.782","CDBH":"3","XSFX":"由西向东","XSFXDM":"2","KKMC":"安正路与芳菲路交口正向"},{"KKBH":"610256113","HPHM":"津MYN029","JGSK":"2021-04-01 18:05:25.792","CDBH":"5","XSFX":"由南向北","XSFXDM":"3","KKMC":"中天大道与和风路交口"},{"KKBH":"610276124","HPHM":"京M35706","JGSK":"2021-04-01 18:05:25.8","CDBH":"6","XSFX":"由西向东","XSFXDM":"2","KKMC":"中新大道与中生大道交口"},{"KKBH":"7208710020000","HPHM":"津MX3553","JGSK":"2021-04-01 18:05:25.894","CDBH":"8","XSFX":"由北向南","XSFXDM":"4","KKMC":"安正路与芳菲路交口正向"},{"KKBH":"7208910090000","HPHM":"鲁R609F3","JGSK":"2021-04-01 18:05:25.931","CDBH":"1","XSFX":"由西向东","XSFXDM":"2","KKMC":"海博道与弘通路交口正向"},{"KKBH":"610256116","HPHM":"津AX8751","JGSK":"2021-04-01 18:05:25.978","CDBH":"6","XSFX":"由西向东","XSFXDM":"2","KKMC":"中天大道与和顺路交口"},{"KKBH":"610276124","HPHM":"津C2RY50","JGSK":"2021-04-01 18:05:26.022","CDBH":"11","XSFX":"由北向南","XSFXDM":"4","KKMC":"中新大道与中生大道交口"},{"KKBH":"7208910030000","HPHM":"津HXW078","JGSK":"2021-04-01 18:05:26.027","CDBH":"12","XSFX":"由北向南","XSFXDM":"4","KKMC":"海博道与安正路交口正向"},{"KKBH":"610256116","HPHM":"晋KFS618","JGSK":"2021-04-01 18:05:26.028","CDBH":"11","XSFX":"由北向南","XSFXDM":"4","KKMC":"中天大道与和顺路交口"},{"KKBH":"610271010","HPHM":"津DPA019","JGSK":"2021-04-01 18:05:26.044","CDBH":"4","XSFX":"由南向北","XSFXDM":"3","KKMC":"中新大道与华五路交口"},{"KKBH":"610256113","HPHM":"津AF7180","JGSK":"2021-04-01 18:05:26.078","CDBH":"4","XSFX":"由南向北","XSFXDM":"3","KKMC":"中天大道与和风路交口"},{"KKBH":"720871002000","HPHM":"津BA3306","JGSK":"2021-04-01 18:05:26.08","CDBH":"3","XSFX":"由西向东","XSFXDM":"2","KKMC":"安正路与芳菲路交口"},{"KKBH":"610271010","HPHM":"鲁RN069H","JGSK":"2021-04-01 18:05:26.124","CDBH":"5","XSFX":"由南向北","XSFXDM":"3","KKMC":"中新大道与华五路交口"},{"KKBH":"610271008","HPHM":"津D11166","JGSK":"2021-04-01 18:05:26.15","CDBH":"2","XSFX":"由南向北","XSFXDM":"3","KKMC":"中新大道与航母主题公园支路交口"},{"KKBH":"610256115","HPHM":"津QJ3780","JGSK":"2021-04-01 18:05:26.212","CDBH":"2","XSFX":"由东向西","XSFXDM":"1","KKMC":"中天大道与中生大道交口"},{"KKBH":"610271010","HPHM":"津RNB101","JGSK":"2021-04-01 18:05:26.216","CDBH":"8","XSFX":"由北向南","XSFXDM":"4","KKMC":"中新大道与华五路交口"},{"KKBH":"610266117","HPHM":"津KV5315","JGSK":"2021-04-01 18:05:26.282","CDBH":"11","XSFX":"由北向南","XSFXDM":"4","KKMC":"中生大道与和韵路交口"},{"KKBH":"610256112","HPHM":"冀EC761S","JGSK":"2021-04-01 18:05:26.329","CDBH":"1","XSFX":"由东向西","XSFXDM":"1","KKMC":"中天大道与中津大道交口"},{"KKBH":"610256114","HPHM":"津H12397","JGSK":"2021-04-01 18:05:26.41","CDBH":"7","XSFX":"由北向南","XSFXDM":"4","KKMC":"中天大道与和旭路交口"},{"KKBH":"610391007","HPHM":"津HE9395","JGSK":"2021-04-01 18:05:26.469","CDBH":"4","XSFX":"由西向东","XSFXDM":"2","KKMC":"和韵路与和风路交口"},{"KKBH":"7280310020000","HPHM":"津GDC289","JGSK":"2021-04-01 18:05:26.491","CDBH":"8","XSFX":"由北向南","XSFXDM":"4","KKMC":"动漫中路与文一路交口正向"},{"KKBH":"610276124","HPHM":"冀B6E6W6","JGSK":"2021-04-01 18:05:26.521","CDBH":"4","XSFX":"由西向东","XSFXDM":"2","KKMC":"中新大道与中生大道交口"},{"KKBH":"610256112","HPHM":"津E18612","JGSK":"2021-04-01 18:05:26.54","CDBH":"2","XSFX":"由东向西","XSFXDM":"1","KKMC":"中天大道与中津大道交口"},{"KKBH":"610276124","HPHM":"津MST029","JGSK":"2021-04-01 18:05:26.574","CDBH":"7","XSFX":"由南向北","XSFXDM":"3","KKMC":"中新大道与中生大道交口"},{"KKBH":"720891003000","HPHM":"津C985B7","JGSK":"2021-04-01 18:05:26.613","CDBH":"8","XSFX":"由南向北","XSFXDM":"3","KKMC":"海博道与安正路交口"},{"KKBH":"610401005","HPHM":"冀G9F967","JGSK":"2021-04-01 18:05:26.649","CDBH":"5","XSFX":"由西向东","XSFXDM":"2","KKMC":"和畅路与和顺路交口"},{"KKBH":"610401004","HPHM":"津A1F818","JGSK":"2021-04-01 18:05:26.655","CDBH":"7","XSFX":"由南向北","XSFXDM":"3","KKMC":"和畅路与和风路交口"},{"KKBH":"7280310020000","HPHM":"鲁NU06Y9","JGSK":"2021-04-01 18:05:26.796","CDBH":"1","XSFX":"由东向西","XSFXDM":"1","KKMC":"动漫中路与文一路交口正向"},{"KKBH":"6102610030000","HPHM":"辽DJC825","JGSK":"2021-04-01 18:05:26.825","CDBH":"1","XSFX":"由东向西","XSFXDM":"1","KKMC":"中生大道与静湖南路交口正向"},{"KKBH":"7208610020000","HPHM":"津A7E968","JGSK":"2021-04-01 18:05:26.846","CDBH":"4","XSFX":"由西向东","XSFXDM":"2","KKMC":"海晨道与安正路交口正向"},{"KKBH":"7280310020000","HPHM":"辽G35L13","JGSK":"2021-04-01 18:05:26.862","CDBH":"7","XSFX":"由北向南","XSFXDM":"4","KKMC":"动漫中路与文一路交口正向"},{"KKBH":"610256113","HPHM":"津AF3110","JGSK":"2021-04-01 18:05:26.877","CDBH":"7","XSFX":"由北向南","XSFXDM":"4","KKMC":"中天大道与和风路交口"},{"KKBH":"610276126","HPHM":"车牌","JGSK":"2021-04-01 18:05:26.924","CDBH":"8","XSFX":"由北向南","XSFXDM":"4","KKMC":"中新大道与和意路交口"},{"KKBH":"610256116","HPHM":"豫PAE893","JGSK":"2021-04-01 18:05:26.932","CDBH":"7","XSFX":"由南向北","XSFXDM":"3","KKMC":"中天大道与和顺路交口"},{"KKBH":"610256113","HPHM":"津A09698D","JGSK":"2021-04-01 18:05:26.956","CDBH":"1","XSFX":"由西向东","XSFXDM":"2","KKMC":"中天大道与和风路交口"},{"KKBH":"610266117","HPHM":"津AR9700","JGSK":"2021-04-01 18:05:26.978","CDBH":"4","XSFX":"由西向东","XSFXDM":"2","KKMC":"中生大道与和韵路交口"},{"KKBH":"720861002000","HPHM":"鲁B29SV5","JGSK":"2021-04-01 18:05:27.02","CDBH":"5","XSFX":"由西向东","XSFXDM":"2","KKMC":"海晨道与安正路交口"},{"KKBH":"610256114","HPHM":"津NXY656","JGSK":"2021-04-01 18:05:27.095","CDBH":"8","XSFX":"由北向南","XSFXDM":"4","KKMC":"中天大道与和旭路交口"},{"KKBH":"610271010","HPHM":"鲁DW962S","JGSK":"2021-04-01 18:05:27.126","CDBH":"4","XSFX":"由南向北","XSFXDM":"3","KKMC":"中新大道与华五路交口"},{"KKBH":"610266117","HPHM":"津ADC5783","JGSK":"2021-04-01 18:05:27.197","CDBH":"5","XSFX":"由西向东","XSFXDM":"2","KKMC":"中生大道与和韵路交口"},{"KKBH":"720891004000","HPHM":"津RYM931","JGSK":"2021-04-01 18:05:27.24","CDBH":"5","XSFX":"由西向东","XSFXDM":"2","KKMC":"海博道与安平路交口"},{"KKBH":"610276126","HPHM":"车牌","JGSK":"2021-04-01 18:05:27.309","CDBH":"8","XSFX":"由北向南","XSFXDM":"4","KKMC":"中新大道与和意路交口"},{"KKBH":"610276126","HPHM":"车牌","JGSK":"2021-04-01 18:05:27.31","CDBH":"8","XSFX":"由北向南","XSFXDM":"4","KKMC":"中新大道与和意路交口"},{"KKBH":"7208810020000","HPHM":"京YM5268","JGSK":"2021-04-01 18:05:27.317","CDBH":"3","XSFX":"由东向西","XSFXDM":"1","KKMC":"海旭道与安正路交口正向"},{"KKBH":"610271010","HPHM":"津JU8118","JGSK":"2021-04-01 18:05:27.325","CDBH":"7","XSFX":"由北向南","XSFXDM":"4","KKMC":"中新大道与华五路交口"},{"KKBH":"610256113","HPHM":"津ME1087","JGSK":"2021-04-01 18:05:27.345","CDBH":"8","XSFX":"由北向南","XSFXDM":"4","KKMC":"中天大道与和风路交口"},{"KKBH":"610256113","HPHM":"津ADW9975","JGSK":"2021-04-01 18:05:27.39","CDBH":"5","XSFX":"由南向北","XSFXDM":"3","KKMC":"中天大道与和风路交口"},{"KKBH":"610256111","HPHM":"津FJ6306","JGSK":"2021-04-01 18:05:27.404","CDBH":"7","XSFX":"由北向南","XSFXDM":"4","KKMC":"中天大道与和惠路交口"},{"KKBH":"610401004","HPHM":"车牌","JGSK":"2021-04-01 18:05:27.411","CDBH":"5","XSFX":"由西向东","XSFXDM":"2","KKMC":"和畅路与和风路交口"},{"KKBH":"610251002","HPHM":"津A27E18","JGSK":"2021-04-01 18:05:27.416","CDBH":"9","XSFX":"由南向北","XSFXDM":"3","KKMC":"中天大道与和睦路交口"},{"KKBH":"610271009","HPHM":"津RWD701","JGSK":"2021-04-01 18:05:27.538","CDBH":"7","XSFX":"由南向北","XSFXDM":"3","KKMC":"中新大道与泰七路交口"},{"KKBH":"610256116","HPHM":"鲁NL03S9","JGSK":"2021-04-01 18:05:27.546","CDBH":"7","XSFX":"由南向北","XSFXDM":"3","KKMC":"中天大道与和顺路交口"},{"KKBH":"610286127","HPHM":"津MFR820","JGSK":"2021-04-01 18:05:27.622","CDBH":"1","XSFX":"由东向西","XSFXDM":"1","KKMC":"中津大道与和畅路交口"},{"KKBH":"7208910040000","HPHM":"津E30968","JGSK":"2021-04-01 18:05:27.634","CDBH":"6","XSFX":"由西向东","XSFXDM":"2","KKMC":"海博道与安平路交口正向"},{"KKBH":"610266117","HPHM":"津A6M771","JGSK":"2021-04-01 18:05:27.654","CDBH":"8","XSFX":"由南向北","XSFXDM":"3","KKMC":"中生大道与和韵路交口"},{"KKBH":"610256115","HPHM":"车牌","JGSK":"2021-04-01 18:05:27.696","CDBH":"11","XSFX":"由北向南","XSFXDM":"4","KKMC":"中天大道与中生大道交口"},{"KKBH":"610276124","HPHM":"津RNR101","JGSK":"2021-04-01 18:05:27.72","CDBH":"6","XSFX":"由西向东","XSFXDM":"2","KKMC":"中新大道与中生大道交口"},{"KKBH":"720891003000","HPHM":"津A5H685","JGSK":"2021-04-01 18:05:27.729","CDBH":"7","XSFX":"由南向北","XSFXDM":"3","KKMC":"海博道与安正路交口"},{"KKBH":"7208910030000","HPHM":"津JUY609","JGSK":"2021-04-01 18:05:27.782","CDBH":"9","XSFX":"由南向北","XSFXDM":"3","KKMC":"海博道与安正路交口正向"},{"KKBH":"610401004","HPHM":"鲁JLM129","JGSK":"2021-04-01 18:05:27.855","CDBH":"9","XSFX":"由南向北","XSFXDM":"3","KKMC":"和畅路与和风路交口"},{"KKBH":"610256111","HPHM":"津HFK579","JGSK":"2021-04-01 18:05:27.859","CDBH":"8","XSFX":"由北向南","XSFXDM":"4","KKMC":"中天大道与和惠路交口"},{"KKBH":"720891003000","HPHM":"车牌","JGSK":"2021-04-01 18:05:28.025","CDBH":"1","XSFX":"由东向西","XSFXDM":"1","KKMC":"海博道与安正路交口"},{"KKBH":"610401004","HPHM":"冀B43897","JGSK":"2021-04-01 18:05:28.151","CDBH":"8","XSFX":"由南向北","XSFXDM":"3","KKMC":"和畅路与和风路交口"},{"KKBH":"610256112","HPHM":"鲁MP382S","JGSK":"2021-04-01 18:05:28.181","CDBH":"10","XSFX":"由北向南","XSFXDM":"4","KKMC":"中天大道与中津大道交口"},{"KKBH":"610256116","HPHM":"蒙A256RP","JGSK":"2021-04-01 18:05:28.182","CDBH":"9","XSFX":"由南向北","XSFXDM":"3","KKMC":"中天大道与和顺路交口"},{"KKBH":"7208610020000","HPHM":"津NVR918","JGSK":"2021-04-01 18:05:28.271","CDBH":"5","XSFX":"由西向东","XSFXDM":"2","KKMC":"海晨道与安正路交口正向"},{"KKBH":"610271010","HPHM":"津RNA030","JGSK":"2021-04-01 18:05:28.298","CDBH":"8","XSFX":"由北向南","XSFXDM":"4","KKMC":"中新大道与华五路交口"},{"KKBH":"7280310060000","HPHM":"津JQK691","JGSK":"2021-04-01 18:05:28.357","CDBH":"6","XSFX":"由南向北","XSFXDM":"3","KKMC":"动漫中路与文三路交口正向"},{"KKBH":"610256115","HPHM":"吉JJ1613","JGSK":"2021-04-01 18:05:28.371","CDBH":"2","XSFX":"由东向西","XSFXDM":"1","KKMC":"中天大道与中生大道交口"},{"KKBH":"7208610030000","HPHM":"津RTH360","JGSK":"2021-04-01 18:05:28.4","CDBH":"5","XSFX":"由西向东","XSFXDM":"2","KKMC":"海晨道与安明路交口正向"},{"KKBH":"720891003000","HPHM":"冀F82F09","JGSK":"2021-04-01 18:05:28.448","CDBH":"8","XSFX":"由南向北","XSFXDM":"3","KKMC":"海博道与安正路交口"},{"KKBH":"7209010020000","HPHM":"冀H23568","JGSK":"2021-04-01 18:05:28.551","CDBH":"1","XSFX":"由东向西","XSFXDM":"1","KKMC":"玉林道与安正路交口正向"},{"KKBH":"610391007","HPHM":"津C683S7","JGSK":"2021-04-01 18:05:28.659","CDBH":"6","XSFX":"由西向东","XSFXDM":"2","KKMC":"和韵路与和风路交口"},{"KKBH":"610276124","HPHM":"津RQA695","JGSK":"2021-04-01 18:05:28.669","CDBH":"11","XSFX":"由北向南","XSFXDM":"4","KKMC":"中新大道与中生大道交口"},{"KKBH":"610256116","HPHM":"冀JXY508","JGSK":"2021-04-01 18:05:28.685","CDBH":"8","XSFX":"由南向北","XSFXDM":"3","KKMC":"中天大道与和顺路交口"},{"KKBH":"720861002000","HPHM":"津KDE218","JGSK":"2021-04-01 18:05:28.778","CDBH":"5","XSFX":"由西向东","XSFXDM":"2","KKMC":"海晨道与安正路交口"},{"KKBH":"7208710020000","HPHM":"津RTU972","JGSK":"2021-04-01 18:05:28.793","CDBH":"5","XSFX":"由南向北","XSFXDM":"3","KKMC":"安正路与芳菲路交口正向"},{"KKBH":"610256116","HPHM":"津DQA666","JGSK":"2021-04-01 18:05:28.821","CDBH":"10","XSFX":"由北向南","XSFXDM":"4","KKMC":"中天大道与和顺路交口"},{"KKBH":"610256111","HPHM":"津C312R3","JGSK":"2021-04-01 18:05:28.971","CDBH":"8","XSFX":"由北向南","XSFXDM":"4","KKMC":"中天大道与和惠路交口"},{"KKBH":"610261005000","HPHM":"津AU8533","JGSK":"2021-04-01 18:05:28.975","CDBH":"2","XSFX":"由南向北","XSFXDM":"3","KKMC":"中生大道与静湖西路（南侧）"},{"KKBH":"720891004000","HPHM":"车牌","JGSK":"2021-04-01 18:05:29.006","CDBH":"9","XSFX":"由南向北","XSFXDM":"3","KKMC":"海博道与安平路交口"},{"KKBH":"720901003000","HPHM":"津JCJ326","JGSK":"2021-04-01 18:05:29.04","CDBH":"1","XSFX":"由东向西","XSFXDM":"1","KKMC":"玉林道与安平路交口"},{"KKBH":"610256114","HPHM":"冀D595FZ","JGSK":"2021-04-01 18:05:29.089","CDBH":"8","XSFX":"由北向南","XSFXDM":"4","KKMC":"中天大道与和旭路交口"},{"KKBH":"610401005","HPHM":"津A7C600","JGSK":"2021-04-01 18:05:29.124","CDBH":"5","XSFX":"由西向东","XSFXDM":"2","KKMC":"和畅路与和顺路交口"},{"KKBH":"610276124","HPHM":"津HZR758","JGSK":"2021-04-01 18:05:29.132","CDBH":"10","XSFX":"由北向南","XSFXDM":"4","KKMC":"中新大道与中生大道交口"},{"KKBH":"610256115","HPHM":"津KK6909","JGSK":"2021-04-01 18:05:29.137","CDBH":"1","XSFX":"由东向西","XSFXDM":"1","KKMC":"中天大道与中生大道交口"},{"KKBH":"610256113","HPHM":"津N61722","JGSK":"2021-04-01 18:05:29.151","CDBH":"5","XSFX":"由南向北","XSFXDM":"3","KKMC":"中天大道与和风路交口"},{"KKBH":"610256112","HPHM":"京JN1829","JGSK":"2021-04-01 18:05:29.195","CDBH":"11","XSFX":"由北向南","XSFXDM":"4","KKMC":"中天大道与中津大道交口"},{"KKBH":"610256112","HPHM":"鲁MK176U","JGSK":"2021-04-01 18:05:29.269","CDBH":"7","XSFX":"由南向北","XSFXDM":"3","KKMC":"中天大道与中津大道交口"},{"KKBH":"610256116","HPHM":"津C755J2","JGSK":"2021-04-01 18:05:29.285","CDBH":"7","XSFX":"由南向北","XSFXDM":"3","KKMC":"中天大道与和顺路交口"},{"KKBH":"7208910090000","HPHM":"津AU6616","JGSK":"2021-04-01 18:05:29.288","CDBH":"9","XSFX":"由北向南","XSFXDM":"4","KKMC":"海博道与弘通路交口正向"},{"KKBH":"610391006","HPHM":"苏AN7B63","JGSK":"2021-04-01 18:05:29.354","CDBH":"4","XSFX":"由西向东","XSFXDM":"2","KKMC":"和韵路与和意路交口"},{"KKBH":"720891003000","HPHM":"津HXW078","JGSK":"2021-04-01 18:05:29.354","CDBH":"2","XSFX":"由东向西","XSFXDM":"1","KKMC":"海博道与安正路交口"},{"KKBH":"610271010","HPHM":"沪C8AG81","JGSK":"2021-04-01 18:05:29.365","CDBH":"5","XSFX":"由南向北","XSFXDM":"3","KKMC":"中新大道与华五路交口"},{"KKBH":"610256115","HPHM":"津MVV561","JGSK":"2021-04-01 18:05:29.417","CDBH":"7","XSFX":"由南向北","XSFXDM":"3","KKMC":"中天大道与中生大道交口"},{"KKBH":"610256113","HPHM":"津HFV666","JGSK":"2021-04-01 18:05:29.465","CDBH":"8","XSFX":"由北向南","XSFXDM":"4","KKMC":"中天大道与和风路交口"},{"KKBH":"720891003000","HPHM":"津AD53290","JGSK":"2021-04-01 18:05:29.491","CDBH":"7","XSFX":"由南向北","XSFXDM":"3","KKMC":"海博道与安正路交口"},{"KKBH":"720861002000","HPHM":"津NP0289","JGSK":"2021-04-01 18:05:29.509","CDBH":"7","XSFX":"由南向北","XSFXDM":"3","KKMC":"海晨道与安正路交口"},{"KKBH":"610271010","HPHM":"津DPA019","JGSK":"2021-04-01 18:05:29.525","CDBH":"4","XSFX":"由南向北","XSFXDM":"3","KKMC":"中新大道与华五路交口"},{"KKBH":"610271010","HPHM":"津GYZ121","JGSK":"2021-04-01 18:05:29.565","CDBH":"8","XSFX":"由北向南","XSFXDM":"4","KKMC":"中新大道与华五路交口"},{"KKBH":"610286127","HPHM":"京EHK836","JGSK":"2021-04-01 18:05:29.662","CDBH":"1","XSFX":"由东向西","XSFXDM":"1","KKMC":"中津大道与和畅路交口"},{"KKBH":"7208610020000","HPHM":"津AD68211","JGSK":"2021-04-01 18:05:29.68","CDBH":"4","XSFX":"由西向东","XSFXDM":"2","KKMC":"海晨道与安正路交口正向"},{"KKBH":"728031002000","HPHM":"津MEP777","JGSK":"2021-04-01 18:05:29.814","CDBH":"8","XSFX":"由北向南","XSFXDM":"4","KKMC":"动漫中路与文一路交口"},{"KKBH":"7208910040000","HPHM":"津A9Q288","JGSK":"2021-04-01 18:05:29.826","CDBH":"6","XSFX":"由西向东","XSFXDM":"2","KKMC":"海博道与安平路交口正向"},{"KKBH":"7208910050000","HPHM":"津A03P11","JGSK":"2021-04-01 18:05:29.868","CDBH":"8","XSFX":"由南向北","XSFXDM":"3","KKMC":"海博道与安明路交口正向"},{"KKBH":"610401005","HPHM":"冀BP825D","JGSK":"2021-04-01 18:05:29.883","CDBH":"1","XSFX":"由东向西","XSFXDM":"1","KKMC":"和畅路与和顺路交口"},{"KKBH":"7208810020000","HPHM":"冀B2Z71N","JGSK":"2021-04-01 18:05:29.889","CDBH":"10","XSFX":"由南向北","XSFXDM":"3","KKMC":"海旭道与安正路交口正向"},{"KKBH":"610256115","HPHM":"冀D887X2","JGSK":"2021-04-01 18:05:29.892","CDBH":"3","XSFX":"由东向西","XSFXDM":"1","KKMC":"中天大道与中生大道交口"},{"KKBH":"610391006","HPHM":"津AF21502","JGSK":"2021-04-01 18:05:29.894","CDBH":"5","XSFX":"由西向东","XSFXDM":"2","KKMC":"和韵路与和意路交口"},{"KKBH":"7208810020000","HPHM":"津B2M858","JGSK":"2021-04-01 18:05:29.897","CDBH":"3","XSFX":"由东向西","XSFXDM":"1","KKMC":"海旭道与安正路交口正向"},{"KKBH":"7208910030000","HPHM":"车牌","JGSK":"2021-04-01 18:05:29.914","CDBH":"9","XSFX":"由南向北","XSFXDM":"3","KKMC":"海博道与安正路交口正向"},{"KKBH":"720861002000","HPHM":"津A7E968","JGSK":"2021-04-01 18:05:29.979","CDBH":"4","XSFX":"由西向东","XSFXDM":"2","KKMC":"海晨道与安正路交口"},{"KKBH":"610401004","HPHM":"京Y80W28","JGSK":"2021-04-01 18:05:29.998","CDBH":"10","XSFX":"由北向南","XSFXDM":"4","KKMC":"和畅路与和风路交口"},{"KKBH":"610266117","HPHM":"津HEB399","JGSK":"2021-04-01 18:05:30.043","CDBH":"3","XSFX":"由东向西","XSFXDM":"1","KKMC":"中生大道与和韵路交口"},{"KKBH":"610266117","HPHM":"津AF32732","JGSK":"2021-04-01 18:05:30.076","CDBH":"4","XSFX":"由西向东","XSFXDM":"2","KKMC":"中生大道与和韵路交口"},{"KKBH":"610271010","HPHM":"津D91298","JGSK":"2021-04-01 18:05:30.107","CDBH":"4","XSFX":"由南向北","XSFXDM":"3","KKMC":"中新大道与华五路交口"},{"KKBH":"720881002000","HPHM":"津ADN506","JGSK":"2021-04-01 18:05:30.144","CDBH":"2","XSFX":"由东向西","XSFXDM":"1","KKMC":"海旭道与安正路交口"},{"KKBH":"610391007","HPHM":"津A1D028","JGSK":"2021-04-01 18:05:30.179","CDBH":"4","XSFX":"由西向东","XSFXDM":"2","KKMC":"和韵路与和风路交口"},{"KKBH":"610286127","HPHM":"津A38S29","JGSK":"2021-04-01 18:05:30.19","CDBH":"2","XSFX":"由东向西","XSFXDM":"1","KKMC":"中津大道与和畅路交口"},{"KKBH":"720911002000","HPHM":"辽HYK611","JGSK":"2021-04-01 18:05:30.216","CDBH":"7","XSFX":"由南向北","XSFXDM":"3","KKMC":"美林道与安正路交口"},{"KKBH":"610271010","HPHM":"津JU8118","JGSK":"2021-04-01 18:05:30.377","CDBH":"7","XSFX":"由北向南","XSFXDM":"4","KKMC":"中新大道与华五路交口"},{"KKBH":"610256112","HPHM":"津MKS356","JGSK":"2021-04-01 18:05:30.401","CDBH":"9","XSFX":"由南向北","XSFXDM":"3","KKMC":"中天大道与中津大道交口"},{"KKBH":"728031002000","HPHM":"津RSY581","JGSK":"2021-04-01 18:05:30.481","CDBH":"4","XSFX":"由西向东","XSFXDM":"2","KKMC":"动漫中路与文一路交口"},{"KKBH":"610271008","HPHM":"车牌","JGSK":"2021-04-01 18:05:30.538","CDBH":"1","XSFX":"由南向北","XSFXDM":"3","KKMC":"中新大道与航母主题公园支路交口"},{"KKBH":"720861002000","HPHM":"苏N102N2","JGSK":"2021-04-01 18:05:30.538","CDBH":"5","XSFX":"由西向东","XSFXDM":"2","KKMC":"海晨道与安正路交口"},{"KKBH":"610276124","HPHM":"津AD10988","JGSK":"2021-04-01 18:05:30.611","CDBH":"10","XSFX":"由北向南","XSFXDM":"4","KKMC":"中新大道与中生大道交口"},{"KKBH":"610391006","HPHM":"津AAL001","JGSK":"2021-04-01 18:05:30.633","CDBH":"5","XSFX":"由西向东","XSFXDM":"2","KKMC":"和韵路与和意路交口"},{"KKBH":"720891003000","HPHM":"车牌","JGSK":"2021-04-01 18:05:30.663","CDBH":"1","XSFX":"由东向西","XSFXDM":"1","KKMC":"海博道与安正路交口"},{"KKBH":"720891005000","HPHM":"冀DP3L99","JGSK":"2021-04-01 18:05:30.697","CDBH":"4","XSFX":"由东向西","XSFXDM":"1","KKMC":"海博道与安明路交口"},{"KKBH":"7208910030000","HPHM":"车牌","JGSK":"2021-04-01 18:05:30.708","CDBH":"9","XSFX":"由南向北","XSFXDM":"3","KKMC":"海博道与安正路交口正向"},{"KKBH":"610256111","HPHM":"津A2D530","JGSK":"2021-04-01 18:05:30.734","CDBH":"7","XSFX":"由北向南","XSFXDM":"4","KKMC":"中天大道与和惠路交口"},{"KKBH":"720891004000","HPHM":"津E30968","JGSK":"2021-04-01 18:05:30.755","CDBH":"5","XSFX":"由西向东","XSFXDM":"2","KKMC":"海博道与安平路交口"},{"KKBH":"7205610020000","HPHM":"津E22323","JGSK":"2021-04-01 18:05:30.792","CDBH":"6","XSFX":"由北向南","XSFXDM":"4","KKMC":"动漫北路与文三路交口正向"},{"KKBH":"610256112","HPHM":"津C28459","JGSK":"2021-04-01 18:05:30.803","CDBH":"6","XSFX":"由西向东","XSFXDM":"2","KKMC":"中天大道与中津大道交口"},{"KKBH":"610271010","HPHM":"鲁RN069H","JGSK":"2021-04-01 18:05:30.806","CDBH":"5","XSFX":"由南向北","XSFXDM":"3","KKMC":"中新大道与华五路交口"},{"KKBH":"610256116","HPHM":"津C61082","JGSK":"2021-04-01 18:05:30.808","CDBH":"7","XSFX":"由南向北","XSFXDM":"3","KKMC":"中天大道与和顺路交口"},{"KKBH":"720891005000","HPHM":"津RCE051","JGSK":"2021-04-01 18:05:30.817","CDBH":"8","XSFX":"由南向北","XSFXDM":"3","KKMC":"海博道与安明路交口"},{"KKBH":"610256116","HPHM":"冀J60F25","JGSK":"2021-04-01 18:05:30.89","CDBH":"12","XSFX":"由北向南","XSFXDM":"4","KKMC":"中天大道与和顺路交口"},{"KKBH":"610256115","HPHM":"津HFH630","JGSK":"2021-04-01 18:05:30.926","CDBH":"2","XSFX":"由东向西","XSFXDM":"1","KKMC":"中天大道与中生大道交口"},{"KKBH":"610256114","HPHM":"粤BQ1W78","JGSK":"2021-04-01 18:05:30.936","CDBH":"9","XSFX":"由北向南","XSFXDM":"4","KKMC":"中天大道与和旭路交口"},{"KKBH":"610256113","HPHM":"津ME1087","JGSK":"2021-04-01 18:05:30.961","CDBH":"8","XSFX":"由北向南","XSFXDM":"4","KKMC":"中天大道与和风路交口"},{"KKBH":"610391008","HPHM":"冀AM32M5","JGSK":"2021-04-01 18:05:30.962","CDBH":"4","XSFX":"由西向东","XSFXDM":"2","KKMC":"和韵路与和旭路交口"},{"KKBH":"720881002000","HPHM":"京YM5268","JGSK":"2021-04-01 18:05:30.996","CDBH":"3","XSFX":"由东向西","XSFXDM":"1","KKMC":"海旭道与安正路交口"},{"KKBH":"720891009000","HPHM":"鲁R609F3","JGSK":"2021-04-01 18:05:31.024","CDBH":"1","XSFX":"由西向东","XSFXDM":"2","KKMC":"海博道与弘通路交口"},{"KKBH":"610391007","HPHM":"津NHL130","JGSK":"2021-04-01 18:05:31.067","CDBH":"9","XSFX":"由南向北","XSFXDM":"3","KKMC":"和韵路与和风路交口"},{"KKBH":"7205710010000","HPHM":"津AF33977","JGSK":"2021-04-01 18:05:31.095","CDBH":"5","XSFX":"由北向南","XSFXDM":"4","KKMC":"动漫东路与文一路交口正向"},{"KKBH":"610276124","HPHM":"津A8S507","JGSK":"2021-04-01 18:05:31.314","CDBH":"6","XSFX":"由西向东","XSFXDM":"2","KKMC":"中新大道与中生大道交口"},{"KKBH":"610256116","HPHM":"车牌","JGSK":"2021-04-01 18:05:31.446","CDBH":"8","XSFX":"由南向北","XSFXDM":"3","KKMC":"中天大道与和顺路交口"},{"KKBH":"610391006","HPHM":"津KXY391","JGSK":"2021-04-01 18:05:31.471","CDBH":"5","XSFX":"由西向东","XSFXDM":"2","KKMC":"和韵路与和意路交口"},{"KKBH":"728031002000","HPHM":"津HL2216","JGSK":"2021-04-01 18:05:31.494","CDBH":"7","XSFX":"由北向南","XSFXDM":"4","KKMC":"动漫中路与文一路交口"},{"KKBH":"7280310060000","HPHM":"津C9Z782","JGSK":"2021-04-01 18:05:31.509","CDBH":"6","XSFX":"由南向北","XSFXDM":"3","KKMC":"动漫中路与文三路交口正向"},{"KKBH":"610256115","HPHM":"津DMC815","JGSK":"2021-04-01 18:05:31.519","CDBH":"2","XSFX":"由东向西","XSFXDM":"1","KKMC":"中天大道与中生大道交口"},{"KKBH":"720881004000","HPHM":"冀B1VL85","JGSK":"2021-04-01 18:05:31.551","CDBH":"8","XSFX":"由北向南","XSFXDM":"4","KKMC":"海旭道与永盛路交口"},{"KKBH":"720861003000","HPHM":"津ADF9217","JGSK":"2021-04-01 18:05:31.559","CDBH":"4","XSFX":"由西向东","XSFXDM":"2","KKMC":"海晨道与安明路交口"},{"KKBH":"610256113","HPHM":"津AF31108","JGSK":"2021-04-01 18:05:31.602","CDBH":"7","XSFX":"由北向南","XSFXDM":"4","KKMC":"中天大道与和风路交口"},{"KKBH":"610266118","HPHM":"冀BAW800","JGSK":"2021-04-01 18:05:31.766","CDBH":"3","XSFX":"由东向西","XSFXDM":"1","KKMC":"中生大道与和畅路交口"},{"KKBH":"610271008","HPHM":"辽A61GJ2","JGSK":"2021-04-01 18:05:31.824","CDBH":"1","XSFX":"由南向北","XSFXDM":"3","KKMC":"中新大道与航母主题公园支路交口"},{"KKBH":"610271009","HPHM":"津H49077","JGSK":"2021-04-01 18:05:31.855","CDBH":"8","XSFX":"由南向北","XSFXDM":"3","KKMC":"中新大道与泰七路交口"},{"KKBH":"610256114","HPHM":"津DSQ067","JGSK":"2021-04-01 18:05:31.857","CDBH":"8","XSFX":"由北向南","XSFXDM":"4","KKMC":"中天大道与和旭路交口"},{"KKBH":"610256113","HPHM":"冀J360D2","JGSK":"2021-04-01 18:05:31.866","CDBH":"5","XSFX":"由南向北","XSFXDM":"3","KKMC":"中天大道与和风路交口"},{"KKBH":"720891003000","HPHM":"冀B3G32Q","JGSK":"2021-04-01 18:05:31.966","CDBH":"8","XSFX":"由南向北","XSFXDM":"3","KKMC":"海博道与安正路交口"},{"KKBH":"610276126","HPHM":"津AAV009","JGSK":"2021-04-01 18:05:32.051","CDBH":"7","XSFX":"由北向南","XSFXDM":"4","KKMC":"中新大道与和意路交口"},{"KKBH":"610256114","HPHM":"津H12397","JGSK":"2021-04-01 18:05:32.055","CDBH":"7","XSFX":"由北向南","XSFXDM":"4","KKMC":"中天大道与和旭路交口"},{"KKBH":"610256114","HPHM":"津RC0097","JGSK":"2021-04-01 18:05:32.065","CDBH":"7","XSFX":"由北向南","XSFXDM":"4","KKMC":"中天大道与和旭路交口"},{"KKBH":"610266117","HPHM":"津A9R797","JGSK":"2021-04-01 18:05:32.093","CDBH":"5","XSFX":"由西向东","XSFXDM":"2","KKMC":"中生大道与和韵路交口"},{"KKBH":"610256116","HPHM":"晋KFS618","JGSK":"2021-04-01 18:05:32.101","CDBH":"12","XSFX":"由北向南","XSFXDM":"4","KKMC":"中天大道与和顺路交口"},{"KKBH":"610256112","HPHM":"冀DL1N80","JGSK":"2021-04-01 18:05:32.125","CDBH":"2","XSFX":"由东向西","XSFXDM":"1","KKMC":"中天大道与中津大道交口"},{"KKBH":"728031002000","HPHM":"津B2X865","JGSK":"2021-04-01 18:05:32.187","CDBH":"5","XSFX":"由南向北","XSFXDM":"3","KKMC":"动漫中路与文一路交口"},{"KKBH":"610391006","HPHM":"津MY5229","JGSK":"2021-04-01 18:05:32.188","CDBH":"8","XSFX":"由南向北","XSFXDM":"3","KKMC":"和韵路与和意路交口"},{"KKBH":"610391006","HPHM":"津AD21605","JGSK":"2021-04-01 18:05:32.189","CDBH":"7","XSFX":"由南向北","XSFXDM":"3","KKMC":"和韵路与和意路交口"},{"KKBH":"610256116","HPHM":"津RBG881","JGSK":"2021-04-01 18:05:32.235","CDBH":"7","XSFX":"由南向北","XSFXDM":"3","KKMC":"中天大道与和顺路交口"},{"KKBH":"610256113","HPHM":"皖LWQ288","JGSK":"2021-04-01 18:05:32.248","CDBH":"8","XSFX":"由北向南","XSFXDM":"4","KKMC":"中天大道与和风路交口"},{"KKBH":"610256112","HPHM":"津RTY855","JGSK":"2021-04-01 18:05:32.25","CDBH":"11","XSFX":"由北向南","XSFXDM":"4","KKMC":"中天大道与中津大道交口"},{"KKBH":"7208610020000","HPHM":"津RFJ217","JGSK":"2021-04-01 18:05:32.357","CDBH":"5","XSFX":"由西向东","XSFXDM":"2","KKMC":"海晨道与安正路交口正向"},{"KKBH":"720891004000","HPHM":"车牌","JGSK":"2021-04-01 18:05:32.365","CDBH":"9","XSFX":"由南向北","XSFXDM":"3","KKMC":"海博道与安平路交口"},{"KKBH":"610271010","HPHM":"津GYZ121","JGSK":"2021-04-01 18:05:32.377","CDBH":"8","XSFX":"由北向南","XSFXDM":"4","KKMC":"中新大道与华五路交口"},{"KKBH":"7208910040000","HPHM":"豫N8V311","JGSK":"2021-04-01 18:05:32.388","CDBH":"6","XSFX":"由西向东","XSFXDM":"2","KKMC":"海博道与安平路交口正向"},{"KKBH":"610256116","HPHM":"津D14888","JGSK":"2021-04-01 18:05:32.399","CDBH":"8","XSFX":"由南向北","XSFXDM":"3","KKMC":"中天大道与和顺路交口"},{"KKBH":"7208810070000","HPHM":"津LA8562","JGSK":"2021-04-01 18:05:32.4","CDBH":"2","XSFX":"由东向西","XSFXDM":"1","KKMC":"海旭道与弘通路交口正向"},{"KKBH":"7208810020000","HPHM":"冀B1XC62","JGSK":"2021-04-01 18:05:32.404","CDBH":"3","XSFX":"由东向西","XSFXDM":"1","KKMC":"海旭道与安正路交口正向"},{"KKBH":"711","HPHM":"冀D820DY","JGSK":"2021-04-01 18:05:32.462","CDBH":"8","XSFX":"由北向南","XSFXDM":"4","KKMC":"不礼让行人中新大道与和旭路交口"},{"KKBH":"7208910050000","HPHM":"蒙A060EK","JGSK":"2021-04-01 18:05:32.548","CDBH":"8","XSFX":"由南向北","XSFXDM":"3","KKMC":"海博道与安明路交口正向"},{"KKBH":"610391007","HPHM":"车牌","JGSK":"2021-04-01 18:05:32.576","CDBH":"10","XSFX":"由北向南","XSFXDM":"4","KKMC":"和韵路与和风路交口"},{"KKBH":"610261003000","HPHM":"辽DJC825","JGSK":"2021-04-01 18:05:32.805","CDBH":"10","XSFX":"由东向西","XSFXDM":"1","KKMC":"中生大道与静湖南路交口"},{"KKBH":"610271008","HPHM":"津RMF575","JGSK":"2021-04-01 18:05:32.81","CDBH":"1","XSFX":"由南向北","XSFXDM":"3","KKMC":"中新大道与航母主题公园支路交口"},{"KKBH":"610391007","HPHM":"津HE9395","JGSK":"2021-04-01 18:05:32.819","CDBH":"4","XSFX":"由西向东","XSFXDM":"2","KKMC":"和韵路与和风路交口"},{"KKBH":"720861002000","HPHM":"津NVR918","JGSK":"2021-04-01 18:05:32.854","CDBH":"5","XSFX":"由西向东","XSFXDM":"2","KKMC":"海晨道与安正路交口"},{"KKBH":"7208910050000","HPHM":"津MPY871","JGSK":"2021-04-01 18:05:32.881","CDBH":"3","XSFX":"由东向西","XSFXDM":"1","KKMC":"海博道与安明路交口正向"},{"KKBH":"610286127","HPHM":"津C24726","JGSK":"2021-04-01 18:05:32.892","CDBH":"2","XSFX":"由东向西","XSFXDM":"1","KKMC":"中津大道与和畅路交口"},{"KKBH":"720891004000","HPHM":"津A9Q288","JGSK":"2021-04-01 18:05:32.996","CDBH":"5","XSFX":"由西向东","XSFXDM":"2","KKMC":"海博道与安平路交口"},{"KKBH":"610276124","HPHM":"津D66626","JGSK":"2021-04-01 18:05:33.012","CDBH":"11","XSFX":"由北向南","XSFXDM":"4","KKMC":"中新大道与中生大道交口"},{"KKBH":"610256114","HPHM":"津NP0592","JGSK":"2021-04-01 18:05:33.029","CDBH":"1","XSFX":"由西向东","XSFXDM":"2","KKMC":"中天大道与和旭路交口"},{"KKBH":"610256113","HPHM":"津HFV666","JGSK":"2021-04-01 18:05:33.121","CDBH":"8","XSFX":"由北向南","XSFXDM":"4","KKMC":"中天大道与和风路交口"},{"KKBH":"610401005","HPHM":"津FFX609","JGSK":"2021-04-01 18:05:33.123","CDBH":"5","XSFX":"由西向东","XSFXDM":"2","KKMC":"和畅路与和顺路交口"},{"KKBH":"610256116","HPHM":"鲁NL03S9","JGSK":"2021-04-01 18:05:33.126","CDBH":"7","XSFX":"由南向北","XSFXDM":"3","KKMC":"中天大道与和顺路交口"},{"KKBH":"7205710020000","HPHM":"鲁B13Z3D","JGSK":"2021-04-01 18:05:33.129","CDBH":"5","XSFX":"由北向南","XSFXDM":"4","KKMC":"动漫东路与文二路交口正向"},{"KKBH":"610391007","HPHM":"津B2H612","JGSK":"2021-04-01 18:05:33.2","CDBH":"4","XSFX":"由西向东","XSFXDM":"2","KKMC":"和韵路与和风路交口"},{"KKBH":"610256115","HPHM":"津C6H510","JGSK":"2021-04-01 18:05:33.246","CDBH":"3","XSFX":"由东向西","XSFXDM":"1","KKMC":"中天大道与中生大道交口"},{"KKBH":"610401004","HPHM":"津HYA036","JGSK":"2021-04-01 18:05:33.25","CDBH":"7","XSFX":"由南向北","XSFXDM":"3","KKMC":"和畅路与和风路交口"},{"KKBH":"7208810020000","HPHM":"津JTQ156","JGSK":"2021-04-01 18:05:33.319","CDBH":"10","XSFX":"由南向北","XSFXDM":"3","KKMC":"海旭道与安正路交口正向"},{"KKBH":"610256111","HPHM":"津HFK579","JGSK":"2021-04-01 18:05:33.336","CDBH":"8","XSFX":"由北向南","XSFXDM":"4","KKMC":"中天大道与和惠路交口"},{"KKBH":"610256116","HPHM":"津DQA666","JGSK":"2021-04-01 18:05:33.382","CDBH":"11","XSFX":"由北向南","XSFXDM":"4","KKMC":"中天大道与和顺路交口"},{"KKBH":"7280310030000","HPHM":"车牌","JGSK":"2021-04-01 18:05:33.55","CDBH":"4","XSFX":"由南向北","XSFXDM":"3","KKMC":"动漫中路与文二路交口正向"},{"KKBH":"720891003000","HPHM":"津JUY609","JGSK":"2021-04-01 18:05:33.565","CDBH":"8","XSFX":"由南向北","XSFXDM":"3","KKMC":"海博道与安正路交口"},{"KKBH":"610271008","HPHM":"车牌","JGSK":"2021-04-01 18:05:33.633","CDBH":"4","XSFX":"由北向南","XSFXDM":"4","KKMC":"中新大道与航母主题公园支路交口"},{"KKBH":"610276126","HPHM":"辽B6R81F","JGSK":"2021-04-01 18:05:33.639","CDBH":"5","XSFX":"由南向北","XSFXDM":"3","KKMC":"中新大道与和意路交口"},{"KKBH":"610271008","HPHM":"津RMF575","JGSK":"2021-04-01 18:05:33.665","CDBH":"1","XSFX":"由南向北","XSFXDM":"3","KKMC":"中新大道与航母主题公园支路交口"},{"KKBH":"610271009","HPHM":"津H49077","JGSK":"2021-04-01 18:05:33.693","CDBH":"8","XSFX":"由南向北","XSFXDM":"3","KKMC":"中新大道与泰七路交口"},{"KKBH":"610256116","HPHM":"津A8R077","JGSK":"2021-04-01 18:05:33.713","CDBH":"7","XSFX":"由南向北","XSFXDM":"3","KKMC":"中天大道与和顺路交口"},{"KKBH":"610256115","HPHM":"津KK6909","JGSK":"2021-04-01 18:05:33.726","CDBH":"2","XSFX":"由东向西","XSFXDM":"1","KKMC":"中天大道与中生大道交口"},{"KKBH":"610276124","HPHM":"津RQA695","JGSK":"2021-04-01 18:05:33.732","CDBH":"11","XSFX":"由北向南","XSFXDM":"4","KKMC":"中新大道与中生大道交口"},{"KKBH":"728031002000","HPHM":"津JJV228","JGSK":"2021-04-01 18:05:33.733","CDBH":"8","XSFX":"由北向南","XSFXDM":"4","KKMC":"动漫中路与文一路交口"},{"KKBH":"720861002000","HPHM":"津AD68211","JGSK":"2021-04-01 18:05:33.737","CDBH":"4","XSFX":"由西向东","XSFXDM":"2","KKMC":"海晨道与安正路交口"},{"KKBH":"610271008","HPHM":"车牌","JGSK":"2021-04-01 18:05:33.738","CDBH":"1","XSFX":"由南向北","XSFXDM":"3","KKMC":"中新大道与航母主题公园支路交口"},{"KKBH":"610401004","HPHM":"津LCJ286","JGSK":"2021-04-01 18:05:33.741","CDBH":"10","XSFX":"由北向南","XSFXDM":"4","KKMC":"和畅路与和风路交口"},{"KKBH":"610391008","HPHM":"津RCP702","JGSK":"2021-04-01 18:05:33.761","CDBH":"1","XSFX":"由东向西","XSFXDM":"1","KKMC":"和韵路与和旭路交口"},{"KKBH":"610256116","HPHM":"津DAM625","JGSK":"2021-04-01 18:05:33.765","CDBH":"11","XSFX":"由北向南","XSFXDM":"4","KKMC":"中天大道与和顺路交口"},{"KKBH":"6102661220000","HPHM":"车牌","JGSK":"2021-04-01 18:05:33.806","CDBH":"3","XSFX":"由西向东","XSFXDM":"2","KKMC":"生态城中生大道故道河一桥西向东上桥处正向"},{"KKBH":"7208910080000","HPHM":"黑E1199L","JGSK":"2021-04-01 18:05:33.817","CDBH":"5","XSFX":"由西向东","XSFXDM":"2","KKMC":"海博道与荣盛路交口正向"},{"KKBH":"610391006","HPHM":"津FAY212","JGSK":"2021-04-01 18:05:33.833","CDBH":"4","XSFX":"由西向东","XSFXDM":"2","KKMC":"和韵路与和意路交口"},{"KKBH":"610256115","HPHM":"冀B3G2Z8","JGSK":"2021-04-01 18:05:33.928","CDBH":"5","XSFX":"由西向东","XSFXDM":"2","KKMC":"中天大道与中生大道交口"},{"KKBH":"720881002000","HPHM":"冀B8E03E","JGSK":"2021-04-01 18:05:34.008","CDBH":"9","XSFX":"由南向北","XSFXDM":"3","KKMC":"海旭道与安正路交口"},{"KKBH":"720891003000","HPHM":"冀B1JX49","JGSK":"2021-04-01 18:05:34.044","CDBH":"7","XSFX":"由南向北","XSFXDM":"3","KKMC":"海博道与安正路交口"},{"KKBH":"720861003000","HPHM":"苏LNC867","JGSK":"2021-04-01 18:05:34.059","CDBH":"1","XSFX":"由东向西","XSFXDM":"1","KKMC":"海晨道与安明路交口"},{"KKBH":"720561002000","HPHM":"津E22323","JGSK":"2021-04-01 18:05:34.124","CDBH":"6","XSFX":"由北向南","XSFXDM":"4","KKMC":"动漫北路与文三路交口"},{"KKBH":"610271010","HPHM":"津D91298","JGSK":"2021-04-01 18:05:34.165","CDBH":"4","XSFX":"由南向北","XSFXDM":"3","KKMC":"中新大道与华五路交口"},{"KKBH":"7208610020000","HPHM":"车牌","JGSK":"2021-04-01 18:05:34.206","CDBH":"6","XSFX":"由西向东","XSFXDM":"2","KKMC":"海晨道与安正路交口正向"},{"KKBH":"610401004","HPHM":"车牌","JGSK":"2021-04-01 18:05:34.287","CDBH":"4","XSFX":"由西向东","XSFXDM":"2","KKMC":"和畅路与和风路交口"},{"KKBH":"610256111","HPHM":"津FJ6306","JGSK":"2021-04-01 18:05:34.295","CDBH":"7","XSFX":"由北向南","XSFXDM":"4","KKMC":"中天大道与和惠路交口"},{"KKBH":"610256115","HPHM":"冀B761K8","JGSK":"2021-04-01 18:05:34.335","CDBH":"1","XSFX":"由东向西","XSFXDM":"1","KKMC":"中天大道与中生大道交口"},{"KKBH":"610286127","HPHM":"津MFR820","JGSK":"2021-04-01 18:05:34.355","CDBH":"1","XSFX":"由东向西","XSFXDM":"1","KKMC":"中津大道与和畅路交口"},{"KKBH":"7400110020000","HPHM":"冀J0GN18","JGSK":"2021-04-01 18:05:34.368","CDBH":"2","XSFX":"由东向西","XSFXDM":"1","KKMC":"静湖南路与华一路交口正向"},{"KKBH":"720891004000","HPHM":"车牌","JGSK":"2021-04-01 18:05:34.445","CDBH":"9","XSFX":"由南向北","XSFXDM":"3","KKMC":"海博道与安平路交口"},{"KKBH":"610256115","HPHM":"津ADF5996","JGSK":"2021-04-01 18:05:34.5","CDBH":"2","XSFX":"由东向西","XSFXDM":"1","KKMC":"中天大道与中生大道交口"},{"KKBH":"610266118","HPHM":"津D36596","JGSK":"2021-04-01 18:05:34.64","CDBH":"2","XSFX":"由东向西","XSFXDM":"1","KKMC":"中生大道与和畅路交口"},{"KKBH":"610256115","HPHM":"冀FK125Q","JGSK":"2021-04-01 18:05:34.66","CDBH":"3","XSFX":"由东向西","XSFXDM":"1","KKMC":"中天大道与中生大道交口"},{"KKBH":"711","HPHM":"津DYL330","JGSK":"2021-04-01 18:05:34.668","CDBH":"5","XSFX":"由南向北","XSFXDM":"3","KKMC":"不礼让行人中新大道与和旭路交口"},{"KKBH":"610256116","HPHM":"津KNH859","JGSK":"2021-04-01 18:05:34.673","CDBH":"10","XSFX":"由北向南","XSFXDM":"4","KKMC":"中天大道与和顺路交口"},{"KKBH":"720821004000","HPHM":"津D95613","JGSK":"2021-04-01 18:05:34.707","CDBH":"3","XSFX":"由南向北","XSFXDM":"3","KKMC":"动漫西路与动漫北路交口"},{"KKBH":"610271008","HPHM":"津GPY166","JGSK":"2021-04-01 18:05:34.784","CDBH":"1","XSFX":"由南向北","XSFXDM":"3","KKMC":"中新大道与航母主题公园支路交口"},{"KKBH":"610391006","HPHM":"津AF21502","JGSK":"2021-04-01 18:05:34.792","CDBH":"5","XSFX":"由西向东","XSFXDM":"2","KKMC":"和韵路与和意路交口"},{"KKBH":"7208910040000","HPHM":"车牌","JGSK":"2021-04-01 18:05:34.864","CDBH":"4","XSFX":"由西向东","XSFXDM":"2","KKMC":"海博道与安平路交口正向"},{"KKBH":"7208810020000","HPHM":"津HU6082","JGSK":"2021-04-01 18:05:34.874","CDBH":"5","XSFX":"由西向东","XSFXDM":"2","KKMC":"海旭道与安正路交口正向"},{"KKBH":"610256114","HPHM":"津DUU211","JGSK":"2021-04-01 18:05:34.878","CDBH":"7","XSFX":"由北向南","XSFXDM":"4","KKMC":"中天大道与和旭路交口"},{"KKBH":"720871002000","HPHM":"鲁AW9F59","JGSK":"2021-04-01 18:05:34.909","CDBH":"6","XSFX":"由南向北","XSFXDM":"3","KKMC":"安正路与芳菲路交口"},{"KKBH":"610271010","HPHM":"津ADJ8252","JGSK":"2021-04-01 18:05:34.995","CDBH":"7","XSFX":"由北向南","XSFXDM":"4","KKMC":"中新大道与华五路交口"},{"KKBH":"610391007","HPHM":"津C0N209","JGSK":"2021-04-01 18:05:35.019","CDBH":"12","XSFX":"由北向南","XSFXDM":"4","KKMC":"和韵路与和风路交口"},{"KKBH":"610266117","HPHM":"津NE9596","JGSK":"2021-04-01 18:05:35.032","CDBH":"4","XSFX":"由西向东","XSFXDM":"2","KKMC":"中生大道与和韵路交口"},{"KKBH":"610391006","HPHM":"冀AN983K","JGSK":"2021-04-01 18:05:35.054","CDBH":"4","XSFX":"由西向东","XSFXDM":"2","KKMC":"和韵路与和意路交口"},{"KKBH":"7208710020000","HPHM":"津N67648","JGSK":"2021-04-01 18:05:35.082","CDBH":"6","XSFX":"由南向北","XSFXDM":"3","KKMC":"安正路与芳菲路交口正向"},{"KKBH":"7208610030000","HPHM":"吉A71A70","JGSK":"2021-04-01 18:05:35.096","CDBH":"10","XSFX":"由北向南","XSFXDM":"4","KKMC":"海晨道与安明路交口正向"},{"KKBH":"720861003000","HPHM":"津AY7751","JGSK":"2021-04-01 18:05:35.155","CDBH":"4","XSFX":"由西向东","XSFXDM":"2","KKMC":"海晨道与安明路交口"},{"KKBH":"610391007","HPHM":"辽BE05B1","JGSK":"2021-04-01 18:05:35.195","CDBH":"7","XSFX":"由南向北","XSFXDM":"3","KKMC":"和韵路与和风路交口"},{"KKBH":"720891003000","HPHM":"车牌","JGSK":"2021-04-01 18:05:35.22","CDBH":"1","XSFX":"由东向西","XSFXDM":"1","KKMC":"海博道与安正路交口"},{"KKBH":"610256116","HPHM":"鲁M708Z2","JGSK":"2021-04-01 18:05:35.252","CDBH":"8","XSFX":"由南向北","XSFXDM":"3","KKMC":"中天大道与和顺路交口"},{"KKBH":"610276124","HPHM":"津A0007学","JGSK":"2021-04-01 18:05:35.288","CDBH":"8","XSFX":"由南向北","XSFXDM":"3","KKMC":"中新大道与中生大道交口"},{"KKBH":"720891004000","HPHM":"豫N8V311","JGSK":"2021-04-01 18:05:35.314","CDBH":"5","XSFX":"由西向东","XSFXDM":"2","KKMC":"海博道与安平路交口"},{"KKBH":"610266118","HPHM":"津HTX930","JGSK":"2021-04-01 18:05:35.36","CDBH":"1","XSFX":"由东向西","XSFXDM":"1","KKMC":"中生大道与和畅路交口"},{"KKBH":"610256116","HPHM":"津C755J2","JGSK":"2021-04-01 18:05:35.367","CDBH":"7","XSFX":"由南向北","XSFXDM":"3","KKMC":"中天大道与和顺路交口"},{"KKBH":"720871002000","HPHM":"冀T9J037","JGSK":"2021-04-01 18:05:35.387","CDBH":"5","XSFX":"由南向北","XSFXDM":"3","KKMC":"安正路与芳菲路交口"},{"KKBH":"7208910060000","HPHM":"津HFQ965","JGSK":"2021-04-01 18:05:35.393","CDBH":"3","XSFX":"由东向西","XSFXDM":"1","KKMC":"海博道与永盛路交口正向"},{"KKBH":"7208810070000","HPHM":"津AKC325","JGSK":"2021-04-01 18:05:35.437","CDBH":"2","XSFX":"由东向西","XSFXDM":"1","KKMC":"海旭道与弘通路交口正向"},{"KKBH":"610391007","HPHM":"津GLM601","JGSK":"2021-04-01 18:05:35.439","CDBH":"4","XSFX":"由西向东","XSFXDM":"2","KKMC":"和韵路与和风路交口"},{"KKBH":"7208610030000","HPHM":"冀BS627B","JGSK":"2021-04-01 18:05:35.494","CDBH":"4","XSFX":"由西向东","XSFXDM":"2","KKMC":"海晨道与安明路交口正向"},{"KKBH":"610266117","HPHM":"津A9R797","JGSK":"2021-04-01 18:05:35.512","CDBH":"6","XSFX":"由西向东","XSFXDM":"2","KKMC":"中生大道与和韵路交口"},{"KKBH":"7208910080000","HPHM":"津KLR802","JGSK":"2021-04-01 18:05:35.546","CDBH":"5","XSFX":"由西向东","XSFXDM":"2","KKMC":"海博道与荣盛路交口正向"},{"KKBH":"610256115","HPHM":"京JY7611","JGSK":"2021-04-01 18:05:35.646","CDBH":"3","XSFX":"由东向西","XSFXDM":"1","KKMC":"中天大道与中生大道交口"},{"KKBH":"7208610030000","HPHM":"津ACZ127","JGSK":"2021-04-01 18:05:35.704","CDBH":"5","XSFX":"由西向东","XSFXDM":"2","KKMC":"海晨道与安明路交口正向"},{"KKBH":"610256114","HPHM":"津C60G95","JGSK":"2021-04-01 18:05:35.704","CDBH":"1","XSFX":"由西向东","XSFXDM":"2","KKMC":"中天大道与和旭路交口"},{"KKBH":"720891003000","HPHM":"冀J7S0M6","JGSK":"2021-04-01 18:05:35.728","CDBH":"8","XSFX":"由南向北","XSFXDM":"3","KKMC":"海博道与安正路交口"},{"KKBH":"720891003000","HPHM":"辽B5H99X","JGSK":"2021-04-01 18:05:35.729","CDBH":"7","XSFX":"由南向北","XSFXDM":"3","KKMC":"海博道与安正路交口"},{"KKBH":"610401004","HPHM":"京Y80W28","JGSK":"2021-04-01 18:05:35.73","CDBH":"11","XSFX":"由北向南","XSFXDM":"4","KKMC":"和畅路与和风路交口"},{"KKBH":"728031002000","HPHM":"冀F9SK16","JGSK":"2021-04-01 18:05:35.733","CDBH":"7","XSFX":"由北向南","XSFXDM":"4","KKMC":"动漫中路与文一路交口"},{"KKBH":"610256112","HPHM":"鲁MK176U","JGSK":"2021-04-01 18:05:35.833","CDBH":"8","XSFX":"由南向北","XSFXDM":"3","KKMC":"中天大道与中津大道交口"},{"KKBH":"7208810040000","HPHM":"津FF8166","JGSK":"2021-04-01 18:05:35.853","CDBH":"2","XSFX":"由东向西","XSFXDM":"1","KKMC":"海旭道与永盛路交口正向"},{"KKBH":"720571001000","HPHM":"津AF33977","JGSK":"2021-04-01 18:05:35.861","CDBH":"5","XSFX":"由北向南","XSFXDM":"4","KKMC":"动漫东路与文一路交口"},{"KKBH":"610276124","HPHM":"津RHH759","JGSK":"2021-04-01 18:05:35.874","CDBH":"5","XSFX":"由西向东","XSFXDM":"2","KKMC":"中新大道与中生大道交口"},{"KKBH":"610271008","HPHM":"津MGE108","JGSK":"2021-04-01 18:05:36.035","CDBH":"4","XSFX":"由北向南","XSFXDM":"4","KKMC":"中新大道与航母主题公园支路交口"},{"KKBH":"610256115","HPHM":"津MVV561","JGSK":"2021-04-01 18:05:36.065","CDBH":"7","XSFX":"由南向北","XSFXDM":"3","KKMC":"中天大道与中生大道交口"},{"KKBH":"610256112","HPHM":"京JN1829","JGSK":"2021-04-01 18:05:36.116","CDBH":"11","XSFX":"由北向南","XSFXDM":"4","KKMC":"中天大道与中津大道交口"},{"KKBH":"610256113","HPHM":"皖LWQ288","JGSK":"2021-04-01 18:05:36.179","CDBH":"8","XSFX":"由北向南","XSFXDM":"4","KKMC":"中天大道与和风路交口"},{"KKBH":"720891004000","HPHM":"车牌","JGSK":"2021-04-01 18:05:36.203","CDBH":"9","XSFX":"由南向北","XSFXDM":"3","KKMC":"海博道与安平路交口"},{"KKBH":"610256116","HPHM":"津D14888","JGSK":"2021-04-01 18:05:36.241","CDBH":"9","XSFX":"由南向北","XSFXDM":"3","KKMC":"中天大道与和顺路交口"},{"KKBH":"728031002000","HPHM":"津GDC289","JGSK":"2021-04-01 18:05:36.293","CDBH":"8","XSFX":"由北向南","XSFXDM":"4","KKMC":"动漫中路与文一路交口"},{"KKBH":"720871002000","HPHM":"津QD9801","JGSK":"2021-04-01 18:05:36.31","CDBH":"3","XSFX":"由西向东","XSFXDM":"2","KKMC":"安正路与芳菲路交口"},{"KKBH":"610256114","HPHM":"津JMJ990","JGSK":"2021-04-01 18:05:36.312","CDBH":"8","XSFX":"由北向南","XSFXDM":"4","KKMC":"中天大道与和旭路交口"},{"KKBH":"7208810020000","HPHM":"津BA3306","JGSK":"2021-04-01 18:05:36.334","CDBH":"10","XSFX":"由南向北","XSFXDM":"3","KKMC":"海旭道与安正路交口正向"},{"KKBH":"610266118","HPHM":"津D36596","JGSK":"2021-04-01 18:05:36.384","CDBH":"3","XSFX":"由东向西","XSFXDM":"1","KKMC":"中生大道与和畅路交口"},{"KKBH":"610256111","HPHM":"鲁NV13C9","JGSK":"2021-04-01 18:05:36.398","CDBH":"7","XSFX":"由北向南","XSFXDM":"4","KKMC":"中天大道与和惠路交口"},{"KKBH":"610271010","HPHM":"豫PE215W","JGSK":"2021-04-01 18:05:36.426","CDBH":"4","XSFX":"由南向北","XSFXDM":"3","KKMC":"中新大道与华五路交口"},{"KKBH":"711","HPHM":"津C9D050","JGSK":"2021-04-01 18:05:36.456","CDBH":"7","XSFX":"由北向南","XSFXDM":"4","KKMC":"不礼让行人中新大道与和旭路交口"},{"KKBH":"610286127","HPHM":"津MDL906","JGSK":"2021-04-01 18:05:36.479","CDBH":"1","XSFX":"由东向西","XSFXDM":"1","KKMC":"中津大道与和畅路交口"},{"KKBH":"7208610030000","HPHM":"津KA3915","JGSK":"2021-04-01 18:05:36.558","CDBH":"2","XSFX":"由东向西","XSFXDM":"1","KKMC":"海晨道与安明路交口正向"},{"KKBH":"720881002000","HPHM":"津KZZ295","JGSK":"2021-04-01 18:05:36.564","CDBH":"10","XSFX":"由南向北","XSFXDM":"3","KKMC":"海旭道与安正路交口"},{"KKBH":"610391006","HPHM":"津MYE229","JGSK":"2021-04-01 18:05:36.614","CDBH":"8","XSFX":"由南向北","XSFXDM":"3","KKMC":"和韵路与和意路交口"},{"KKBH":"7280310060000","HPHM":"车牌","JGSK":"2021-04-01 18:05:36.622","CDBH":"4","XSFX":"由西向东","XSFXDM":"2","KKMC":"动漫中路与文三路交口正向"},{"KKBH":"610391006","HPHM":"津NJ5562","JGSK":"2021-04-01 18:05:36.627","CDBH":"4","XSFX":"由西向东","XSFXDM":"2","KKMC":"和韵路与和意路交口"},{"KKBH":"610256113","HPHM":"鲁G201JM","JGSK":"2021-04-01 18:05:36.65","CDBH":"5","XSFX":"由南向北","XSFXDM":"3","KKMC":"中天大道与和风路交口"},{"KKBH":"720891005000","HPHM":"津A03P11","JGSK":"2021-04-01 18:05:36.651","CDBH":"8","XSFX":"由南向北","XSFXDM":"3","KKMC":"海博道与安明路交口"},{"KKBH":"610401005","HPHM":"津NCN127","JGSK":"2021-04-01 18:05:36.754","CDBH":"7","XSFX":"由南向北","XSFXDM":"3","KKMC":"和畅路与和顺路交口"},{"KKBH":"7208910040000","HPHM":"冀B8F21W","JGSK":"2021-04-01 18:05:36.761","CDBH":"6","XSFX":"由西向东","XSFXDM":"2","KKMC":"海博道与安平路交口正向"},{"KKBH":"720871002000","HPHM":"津MX3553","JGSK":"2021-04-01 18:05:36.77","CDBH":"8","XSFX":"由北向南","XSFXDM":"4","KKMC":"安正路与芳菲路交口"},{"KKBH":"610266118","HPHM":"津HTX930","JGSK":"2021-04-01 18:05:36.785","CDBH":"2","XSFX":"由东向西","XSFXDM":"1","KKMC":"中生大道与和畅路交口"},{"KKBH":"610401004","HPHM":"津B43897","JGSK":"2021-04-01 18:05:36.81","CDBH":"9","XSFX":"由南向北","XSFXDM":"3","KKMC":"和畅路与和风路交口"},{"KKBH":"610256115","HPHM":"冀B8J5V9","JGSK":"2021-04-01 18:05:36.827","CDBH":"2","XSFX":"由东向西","XSFXDM":"1","KKMC":"中天大道与中生大道交口"},{"KKBH":"7205710020000","HPHM":"津C5P938","JGSK":"2021-04-01 18:05:36.831","CDBH":"5","XSFX":"由北向南","XSFXDM":"4","KKMC":"动漫东路与文二路交口正向"},{"KKBH":"610276124","HPHM":"津ADN9257","JGSK":"2021-04-01 18:05:36.915","CDBH":"6","XSFX":"由西向东","XSFXDM":"2","KKMC":"中新大道与中生大道交口"},{"KKBH":"7208910030000","HPHM":"车牌","JGSK":"2021-04-01 18:05:36.937","CDBH":"9","XSFX":"由南向北","XSFXDM":"3","KKMC":"海博道与安正路交口正向"},{"KKBH":"610391006","HPHM":"津KXY391","JGSK":"2021-04-01 18:05:36.947","CDBH":"5","XSFX":"由西向东","XSFXDM":"2","KKMC":"和韵路与和意路交口"},{"KKBH":"610256112","HPHM":"津HTT815","JGSK":"2021-04-01 18:05:36.963","CDBH":"6","XSFX":"由西向东","XSFXDM":"2","KKMC":"中天大道与中津大道交口"},{"KKBH":"610256112","HPHM":"津DQQ825","JGSK":"2021-04-01 18:05:37.033","CDBH":"10","XSFX":"由北向南","XSFXDM":"4","KKMC":"中天大道与中津大道交口"},{"KKBH":"720861003000","HPHM":"津RTH360","JGSK":"2021-04-01 18:05:37.076","CDBH":"5","XSFX":"由西向东","XSFXDM":"2","KKMC":"海晨道与安明路交口"},{"KKBH":"610276124","HPHM":"冀A25JQ3","JGSK":"2021-04-01 18:05:37.103","CDBH":"7","XSFX":"由南向北","XSFXDM":"3","KKMC":"中新大道与中生大道交口"},{"KKBH":"610276124","HPHM":"津HZR758","JGSK":"2021-04-01 18:05:37.209","CDBH":"10","XSFX":"由北向南","XSFXDM":"4","KKMC":"中新大道与中生大道交口"},{"KKBH":"610276124","HPHM":"津E20671","JGSK":"2021-04-01 18:05:37.21","CDBH":"11","XSFX":"由北向南","XSFXDM":"4","KKMC":"中新大道与中生大道交口"},{"KKBH":"610401004","HPHM":"津DAD521","JGSK":"2021-04-01 18:05:37.255","CDBH":"7","XSFX":"由南向北","XSFXDM":"3","KKMC":"和畅路与和风路交口"},{"KKBH":"720881002000","HPHM":"津B2M858","JGSK":"2021-04-01 18:05:37.274","CDBH":"3","XSFX":"由东向西","XSFXDM":"1","KKMC":"海旭道与安正路交口"},{"KKBH":"720891003000","HPHM":"车牌","JGSK":"2021-04-01 18:05:37.299","CDBH":"1","XSFX":"由东向西","XSFXDM":"1","KKMC":"海博道与安正路交口"},{"KKBH":"610391007","HPHM":"晋B7C377","JGSK":"2021-04-01 18:05:37.35","CDBH":"7","XSFX":"由南向北","XSFXDM":"3","KKMC":"和韵路与和风路交口"},{"KKBH":"610256116","HPHM":"津KB4108","JGSK":"2021-04-01 18:05:37.383","CDBH":"11","XSFX":"由北向南","XSFXDM":"4","KKMC":"中天大道与和顺路交口"},{"KKBH":"7205710040000","HPHM":"车牌","JGSK":"2021-04-01 18:05:37.441","CDBH":"4","XSFX":"由西向东","XSFXDM":"2","KKMC":"动漫东路与动漫中路交口正向"},{"KKBH":"6102661220000","HPHM":"津A13K22","JGSK":"2021-04-01 18:05:37.442","CDBH":"2","XSFX":"由西向东","XSFXDM":"2","KKMC":"生态城中生大道故道河一桥西向东上桥处正向"},{"KKBH":"720891003000","HPHM":"车牌","JGSK":"2021-04-01 18:05:37.459","CDBH":"1","XSFX":"由东向西","XSFXDM":"1","KKMC":"海博道与安正路交口"},{"KKBH":"610256115","HPHM":"冀B761K8","JGSK":"2021-04-01 18:05:37.488","CDBH":"1","XSFX":"由东向西","XSFXDM":"1","KKMC":"中天大道与中生大道交口"},{"KKBH":"610256114","HPHM":"鲁NS39A9","JGSK":"2021-04-01 18:05:37.516","CDBH":"5","XSFX":"由南向北","XSFXDM":"3","KKMC":"中天大道与和旭路交口"},{"KKBH":"610256115","HPHM":"冀B3G2Z8","JGSK":"2021-04-01 18:05:37.539","CDBH":"5","XSFX":"由西向东","XSFXDM":"2","KKMC":"中天大道与中生大道交口"},{"KKBH":"7208810020000","HPHM":"津NQV118","JGSK":"2021-04-01 18:05:37.542","CDBH":"2","XSFX":"由东向西","XSFXDM":"1","KKMC":"海旭道与安正路交口正向"},{"KKBH":"610256116","HPHM":"津A8R077","JGSK":"2021-04-01 18:05:37.601","CDBH":"8","XSFX":"由南向北","XSFXDM":"3","KKMC":"中天大道与和顺路交口"},{"KKBH":"720901002000","HPHM":"冀H23568","JGSK":"2021-04-01 18:05:37.602","CDBH":"1","XSFX":"由东向西","XSFXDM":"1","KKMC":"玉林道与安正路交口"},{"KKBH":"610271009","HPHM":"车牌","JGSK":"2021-04-01 18:05:37.671","CDBH":"11","XSFX":"由北向南","XSFXDM":"4","KKMC":"中新大道与泰七路交口"},{"KKBH":"720891003000","HPHM":"津RUY608","JGSK":"2021-04-01 18:05:37.727","CDBH":"7","XSFX":"由南向北","XSFXDM":"3","KKMC":"海博道与安正路交口"},{"KKBH":"720861003000","HPHM":"津NT9583","JGSK":"2021-04-01 18:05:37.802","CDBH":"4","XSFX":"由西向东","XSFXDM":"2","KKMC":"海晨道与安明路交口"},{"KKBH":"720881002000","HPHM":"鲁P218TH","JGSK":"2021-04-01 18:05:37.844","CDBH":"9","XSFX":"由南向北","XSFXDM":"3","KKMC":"海旭道与安正路交口"},{"KKBH":"720571002000","HPHM":"鲁B13Z3D","JGSK":"2021-04-01 18:05:37.847","CDBH":"5","XSFX":"由北向南","XSFXDM":"4","KKMC":"动漫东路与文二路交口"},{"KKBH":"711","HPHM":"津MDF779","JGSK":"2021-04-01 18:05:37.905","CDBH":"5","XSFX":"由南向北","XSFXDM":"3","KKMC":"不礼让行人中新大道与和旭路交口"},{"KKBH":"720881007000","HPHM":"津LA8562","JGSK":"2021-04-01 18:05:37.923","CDBH":"1","XSFX":"由东向西","XSFXDM":"1","KKMC":"海旭道与弘通路交口"},{"KKBH":"720891006000","HPHM":"津HFQ965","JGSK":"2021-04-01 18:05:37.942","CDBH":"3","XSFX":"由东向西","XSFXDM":"1","KKMC":"海博道与永盛路交口"},{"KKBH":"728031003000","HPHM":"鲁GM2B10","JGSK":"2021-04-01 18:05:38.003","CDBH":"1","XSFX":"由东向西","XSFXDM":"1","KKMC":"动漫中路与文二路交口"},{"KKBH":"7280310020000","HPHM":"辽AC21S0","JGSK":"2021-04-01 18:05:38.013","CDBH":"7","XSFX":"由北向南","XSFXDM":"4","KKMC":"动漫中路与文一路交口正向"},{"KKBH":"610256112","HPHM":"津FFF887","JGSK":"2021-04-01 18:05:38.027","CDBH":"1","XSFX":"由东向西","XSFXDM":"1","KKMC":"中天大道与中津大道交口"},{"KKBH":"610256115","HPHM":"津DMC815","JGSK":"2021-04-01 18:05:38.046","CDBH":"3","XSFX":"由东向西","XSFXDM":"1","KKMC":"中天大道与中生大道交口"},{"KKBH":"610256111","HPHM":"津A2D530","JGSK":"2021-04-01 18:05:38.054","CDBH":"7","XSFX":"由北向南","XSFXDM":"4","KKMC":"中天大道与和惠路交口"},{"KKBH":"720891004000","HPHM":"冀B7J5E3","JGSK":"2021-04-01 18:05:38.113","CDBH":"6","XSFX":"由西向东","XSFXDM":"2","KKMC":"海博道与安平路交口"},{"KKBH":"7205710040000","HPHM":"车牌","JGSK":"2021-04-01 18:05:38.152","CDBH":"4","XSFX":"由西向东","XSFXDM":"2","KKMC":"动漫东路与动漫中路交口正向"},{"KKBH":"7208610020000","HPHM":"冀B3FQ88","JGSK":"2021-04-01 18:05:38.194","CDBH":"5","XSFX":"由西向东","XSFXDM":"2","KKMC":"海晨道与安正路交口正向"},{"KKBH":"610271010","HPHM":"津KA2716","JGSK":"2021-04-01 18:05:38.274","CDBH":"4","XSFX":"由南向北","XSFXDM":"3","KKMC":"中新大道与华五路交口"},{"KKBH":"610256116","HPHM":"津KNH859","JGSK":"2021-04-01 18:05:38.336","CDBH":"11","XSFX":"由北向南","XSFXDM":"4","KKMC":"中天大道与和顺路交口"},{"KKBH":"7205410040000","HPHM":"津A0R545","JGSK":"2021-04-01 18:05:38.346","CDBH":"2","XSFX":"由东向西","XSFXDM":"1","KKMC":"动漫环路东与动漫中路交口正向"},{"KKBH":"610391007","HPHM":"津B2H612","JGSK":"2021-04-01 18:05:38.412","CDBH":"4","XSFX":"由西向东","XSFXDM":"2","KKMC":"和韵路与和风路交口"},{"KKBH":"610401005","HPHM":"鲁A7993M","JGSK":"2021-04-01 18:05:38.425","CDBH":"10","XSFX":"由北向南","XSFXDM":"4","KKMC":"和畅路与和顺路交口"},{"KKBH":"610256115","HPHM":"津A9K738","JGSK":"2021-04-01 18:05:38.53","CDBH":"12","XSFX":"由北向南","XSFXDM":"4","KKMC":"中天大道与中生大道交口"},{"KKBH":"7208810020000","HPHM":"鲁NUC897","JGSK":"2021-04-01 18:05:38.535","CDBH":"10","XSFX":"由南向北","XSFXDM":"3","KKMC":"海旭道与安正路交口正向"},{"KKBH":"610256112","HPHM":"津DBS333","JGSK":"2021-04-01 18:05:38.552","CDBH":"5","XSFX":"由西向东","XSFXDM":"2","KKMC":"中天大道与中津大道交口"},{"KKBH":"610256116","HPHM":"晋AJ802T","JGSK":"2021-04-01 18:05:38.59","CDBH":"8","XSFX":"由南向北","XSFXDM":"3","KKMC":"中天大道与和顺路交口"},{"KKBH":"7208810020000","HPHM":"冀R3R9J9","JGSK":"2021-04-01 18:05:38.591","CDBH":"4","XSFX":"由东向西","XSFXDM":"1","KKMC":"海旭道与安正路交口正向"},{"KKBH":"7208910050000","HPHM":"车牌","JGSK":"2021-04-01 18:05:38.637","CDBH":"7","XSFX":"由西向东","XSFXDM":"2","KKMC":"海博道与安明路交口正向"},{"KKBH":"720891005000","HPHM":"蒙A060EK","JGSK":"2021-04-01 18:05:38.65","CDBH":"8","XSFX":"由南向北","XSFXDM":"3","KKMC":"海博道与安明路交口"},{"KKBH":"610271010","HPHM":"鲁G368XQ","JGSK":"2021-04-01 18:05:38.651","CDBH":"5","XSFX":"由南向北","XSFXDM":"3","KKMC":"中新大道与华五路交口"},{"KKBH":"610256114","HPHM":"津HZB576","JGSK":"2021-04-01 18:05:38.665","CDBH":"7","XSFX":"由北向南","XSFXDM":"4","KKMC":"中天大道与和旭路交口"},{"KKBH":"610256116","HPHM":"鲁M708Z2","JGSK":"2021-04-01 18:05:38.721","CDBH":"9","XSFX":"由南向北","XSFXDM":"3","KKMC":"中天大道与和顺路交口"},{"KKBH":"7280310060000","HPHM":"车牌","JGSK":"2021-04-01 18:05:38.744","CDBH":"4","XSFX":"由西向东","XSFXDM":"2","KKMC":"动漫中路与文三路交口正向"},{"KKBH":"720861002000","HPHM":"津RFJ217","JGSK":"2021-04-01 18:05:38.771","CDBH":"5","XSFX":"由西向东","XSFXDM":"2","KKMC":"海晨道与安正路交口"},{"KKBH":"7208610030000","HPHM":"津B3G919","JGSK":"2021-04-01 18:05:38.832","CDBH":"4","XSFX":"由西向东","XSFXDM":"2","KKMC":"海晨道与安明路交口正向"},{"KKBH":"7208210040000","HPHM":"车牌","JGSK":"2021-04-01 18:05:38.854","CDBH":"6","XSFX":"由北向南","XSFXDM":"4","KKMC":"动漫西路与动漫北路交口正向"},{"KKBH":"740011002000","HPHM":"冀J0GN18","JGSK":"2021-04-01 18:05:38.909","CDBH":"10","XSFX":"由东向西","XSFXDM":"1","KKMC":"静湖南路与华一路交口"},{"KKBH":"610256113","HPHM":"冀BZ832G","JGSK":"2021-04-01 18:05:38.958","CDBH":"9","XSFX":"由北向南","XSFXDM":"4","KKMC":"中天大道与和风路交口"},{"KKBH":"610256116","HPHM":"津RBG881","JGSK":"2021-04-01 18:05:38.962","CDBH":"7","XSFX":"由南向北","XSFXDM":"3","KKMC":"中天大道与和顺路交口"},{"KKBH":"720891004000","HPHM":"车牌","JGSK":"2021-04-01 18:05:39.001","CDBH":"8","XSFX":"由南向北","XSFXDM":"3","KKMC":"海博道与安平路交口"},{"KKBH":"7208610030000","HPHM":"冀R39Q19","JGSK":"2021-04-01 18:05:39.166","CDBH":"3","XSFX":"由东向西","XSFXDM":"1","KKMC":"海晨道与安明路交口正向"},{"KKBH":"720871002000","HPHM":"鲁HXN866","JGSK":"2021-04-01 18:05:39.169","CDBH":"9","XSFX":"由北向南","XSFXDM":"4","KKMC":"安正路与芳菲路交口"},{"KKBH":"610391007","HPHM":"津HVP926","JGSK":"2021-04-01 18:05:39.182","CDBH":"4","XSFX":"由西向东","XSFXDM":"2","KKMC":"和韵路与和风路交口"},{"KKBH":"610256115","HPHM":"鲁AR2W29","JGSK":"2021-04-01 18:05:39.182","CDBH":"10","XSFX":"由北向南","XSFXDM":"4","KKMC":"中天大道与中生大道交口"},{"KKBH":"610256112","HPHM":"冀B233X9","JGSK":"2021-04-01 18:05:39.2","CDBH":"9","XSFX":"由南向北","XSFXDM":"3","KKMC":"中天大道与中津大道交口"},{"KKBH":"720871002000","HPHM":"津RTU972","JGSK":"2021-04-01 18:05:39.227","CDBH":"5","XSFX":"由南向北","XSFXDM":"3","KKMC":"安正路与芳菲路交口"},{"KKBH":"610256113","HPHM":"津AF7180","JGSK":"2021-04-01 18:05:39.278","CDBH":"4","XSFX":"由南向北","XSFXDM":"3","KKMC":"中天大道与和风路交口"},{"KKBH":"610276124","HPHM":"津AD10988","JGSK":"2021-04-01 18:05:39.288","CDBH":"10","XSFX":"由北向南","XSFXDM":"4","KKMC":"中新大道与中生大道交口"},{"KKBH":"610256116","HPHM":"津DAM625","JGSK":"2021-04-01 18:05:39.296","CDBH":"12","XSFX":"由北向南","XSFXDM":"4","KKMC":"中天大道与和顺路交口"},{"KKBH":"720891004000","HPHM":"车牌","JGSK":"2021-04-01 18:05:39.318","CDBH":"9","XSFX":"由南向北","XSFXDM":"3","KKMC":"海博道与安平路交口"},{"KKBH":"7208910080000","HPHM":"津JJN368","JGSK":"2021-04-01 18:05:39.352","CDBH":"5","XSFX":"由西向东","XSFXDM":"2","KKMC":"海博道与荣盛路交口正向"},{"KKBH":"610266117","HPHM":"车牌","JGSK":"2021-04-01 18:05:39.364","CDBH":"7","XSFX":"由南向北","XSFXDM":"3","KKMC":"中生大道与和韵路交口"},{"KKBH":"610286127","HPHM":"津ADJ3079","JGSK":"2021-04-01 18:05:39.382","CDBH":"2","XSFX":"由东向西","XSFXDM":"1","KKMC":"中津大道与和畅路交口"},{"KKBH":"610271010","HPHM":"津ADJ8252","JGSK":"2021-04-01 18:05:39.41","CDBH":"7","XSFX":"由北向南","XSFXDM":"4","KKMC":"中新大道与华五路交口"},{"KKBH":"610271008","HPHM":"车牌","JGSK":"2021-04-01 18:05:39.451","CDBH":"5","XSFX":"由北向南","XSFXDM":"4","KKMC":"中新大道与航母主题公园支路交口"},{"KKBH":"610271010","HPHM":"津G55638","JGSK":"2021-04-01 18:05:39.468","CDBH":"4","XSFX":"由南向北","XSFXDM":"3","KKMC":"中新大道与华五路交口"},{"KKBH":"610256113","HPHM":"鲁G201JM","JGSK":"2021-04-01 18:05:39.598","CDBH":"5","XSFX":"由南向北","XSFXDM":"3","KKMC":"中天大道与和风路交口"},{"KKBH":"720891004000","HPHM":"冀B8F21W","JGSK":"2021-04-01 18:05:39.63","CDBH":"5","XSFX":"由西向东","XSFXDM":"2","KKMC":"海博道与安平路交口"},{"KKBH":"610256111","HPHM":"津A7B990","JGSK":"2021-04-01 18:05:39.667","CDBH":"7","XSFX":"由北向南","XSFXDM":"4","KKMC":"中天大道与和惠路交口"},{"KKBH":"6102610030000","HPHM":"津AF37030","JGSK":"2021-04-01 18:05:39.696","CDBH":"8","XSFX":"由北向南","XSFXDM":"4","KKMC":"中生大道与静湖南路交口正向"},{"KKBH":"720891003000","HPHM":"车牌","JGSK":"2021-04-01 18:05:39.698","CDBH":"1","XSFX":"由东向西","XSFXDM":"1","KKMC":"海博道与安正路交口"},{"KKBH":"610276125","HPHM":"京NR6P29","JGSK":"2021-04-01 18:05:39.704","CDBH":"7","XSFX":"由北向南","XSFXDM":"4","KKMC":"中新大道与和顺路交口"},{"KKBH":"610401005","HPHM":"津MR8160","JGSK":"2021-04-01 18:05:39.722","CDBH":"7","XSFX":"由南向北","XSFXDM":"3","KKMC":"和畅路与和顺路交口"},{"KKBH":"711","HPHM":"晋AH3910","JGSK":"2021-04-01 18:05:39.728","CDBH":"8","XSFX":"由北向南","XSFXDM":"4","KKMC":"不礼让行人中新大道与和旭路交口"},{"KKBH":"610266117","HPHM":"津GYN820","JGSK":"2021-04-01 18:05:39.807","CDBH":"10","XSFX":"由北向南","XSFXDM":"4","KKMC":"中生大道与和韵路交口"},{"KKBH":"7208810020000","HPHM":"津HL1339","JGSK":"2021-04-01 18:05:39.812","CDBH":"9","XSFX":"由南向北","XSFXDM":"3","KKMC":"海旭道与安正路交口正向"},{"KKBH":"610271009","HPHM":"车牌","JGSK":"2021-04-01 18:05:39.815","CDBH":"10","XSFX":"由北向南","XSFXDM":"4","KKMC":"中新大道与泰七路交口"},{"KKBH":"610276124","HPHM":"津J781SW","JGSK":"2021-04-01 18:05:39.928","CDBH":"8","XSFX":"由南向北","XSFXDM":"3","KKMC":"中新大道与中生大道交口"},{"KKBH":"610266117","HPHM":"津GZK999","JGSK":"2021-04-01 18:05:39.94","CDBH":"6","XSFX":"由西向东","XSFXDM":"2","KKMC":"中生大道与和韵路交口"},{"KKBH":"610286127","HPHM":"津BT6121","JGSK":"2021-04-01 18:05:39.948","CDBH":"1","XSFX":"由东向西","XSFXDM":"1","KKMC":"中津大道与和畅路交口"},{"KKBH":"7208910080000","HPHM":"津C1P176","JGSK":"2021-04-01 18:05:39.984","CDBH":"2","XSFX":"由东向西","XSFXDM":"1","KKMC":"海博道与荣盛路交口正向"},{"KKBH":"711","HPHM":"津FD0221","JGSK":"2021-04-01 18:05:40.006","CDBH":"2","XSFX":"由东向西","XSFXDM":"1","KKMC":"不礼让行人中新大道与和旭路交口"},{"KKBH":"610276125","HPHM":"津HZA668","JGSK":"2021-04-01 18:05:40.023","CDBH":"8","XSFX":"由北向南","XSFXDM":"4","KKMC":"中新大道与和顺路交口"},{"KKBH":"720871002000","HPHM":"津N67648","JGSK":"2021-04-01 18:05:40.027","CDBH":"6","XSFX":"由南向北","XSFXDM":"3","KKMC":"安正路与芳菲路交口"},{"KKBH":"728031002000","HPHM":"辽G35L13","JGSK":"2021-04-01 18:05:40.049","CDBH":"7","XSFX":"由北向南","XSFXDM":"4","KKMC":"动漫中路与文一路交口"},{"KKBH":"610266122000","HPHM":"津A13K22","JGSK":"2021-04-01 18:05:40.066","CDBH":"2","XSFX":"由西向东","XSFXDM":"2","KKMC":"生态城中生大道故道河一桥西向东上桥处"},{"KKBH":"610391007","HPHM":"津GLM601","JGSK":"2021-04-01 18:05:40.092","CDBH":"4","XSFX":"由西向东","XSFXDM":"2","KKMC":"和韵路与和风路交口"},{"KKBH":"720891005000","HPHM":"津MPY871","JGSK":"2021-04-01 18:05:40.137","CDBH":"3","XSFX":"由东向西","XSFXDM":"1","KKMC":"海博道与安明路交口"},{"KKBH":"711","HPHM":"津JJS527","JGSK":"2021-04-01 18:05:40.223","CDBH":"5","XSFX":"由南向北","XSFXDM":"3","KKMC":"不礼让行人中新大道与和旭路交口"},{"KKBH":"720881002000","HPHM":"冀BV962Y","JGSK":"2021-04-01 18:05:40.242","CDBH":"9","XSFX":"由南向北","XSFXDM":"3","KKMC":"海旭道与安正路交口"},{"KKBH":"610256116","HPHM":"津D98280","JGSK":"2021-04-01 18:05:40.274","CDBH":"7","XSFX":"由南向北","XSFXDM":"3","KKMC":"中天大道与和顺路交口"},{"KKBH":"610266118","HPHM":"津JLH206","JGSK":"2021-04-01 18:05:40.323","CDBH":"8","XSFX":"由南向北","XSFXDM":"3","KKMC":"中生大道与和畅路交口"},{"KKBH":"720861003000","HPHM":"津KTY828","JGSK":"2021-04-01 18:05:40.352","CDBH":"4","XSFX":"由西向东","XSFXDM":"2","KKMC":"海晨道与安明路交口"},{"KKBH":"610401004","HPHM":"津AEJ728","JGSK":"2021-04-01 18:05:40.353","CDBH":"10","XSFX":"由北向南","XSFXDM":"4","KKMC":"和畅路与和风路交口"},{"KKBH":"7208610020000","HPHM":"津JLH301","JGSK":"2021-04-01 18:05:40.364","CDBH":"7","XSFX":"由南向北","XSFXDM":"3","KKMC":"海晨道与安正路交口正向"},{"KKBH":"720861003000","HPHM":"津KA3915","JGSK":"2021-04-01 18:05:40.373","CDBH":"2","XSFX":"由东向西","XSFXDM":"1","KKMC":"海晨道与安明路交口"},{"KKBH":"610391006","HPHM":"冀AN983K","JGSK":"2021-04-01 18:05:40.387","CDBH":"4","XSFX":"由西向东","XSFXDM":"2","KKMC":"和韵路与和意路交口"},{"KKBH":"610266122000","HPHM":"车牌","JGSK":"2021-04-01 18:05:40.391","CDBH":"3","XSFX":"由西向东","XSFXDM":"2","KKMC":"生态城中生大道故道河一桥西向东上桥处"},{"KKBH":"610271010","HPHM":"豫PE215W","JGSK":"2021-04-01 18:05:40.399","CDBH":"4","XSFX":"由南向北","XSFXDM":"3","KKMC":"中新大道与华五路交口"},{"KKBH":"720881002000","HPHM":"鲁HQ6U75","JGSK":"2021-04-01 18:05:40.405","CDBH":"10","XSFX":"由南向北","XSFXDM":"3","KKMC":"海旭道与安正路交口"},{"KKBH":"610256113","HPHM":"晋LZ7033","JGSK":"2021-04-01 18:05:40.475","CDBH":"5","XSFX":"由南向北","XSFXDM":"3","KKMC":"中天大道与和风路交口"},{"KKBH":"610276124","HPHM":"津DJY780","JGSK":"2021-04-01 18:05:40.489","CDBH":"11","XSFX":"由北向南","XSFXDM":"4","KKMC":"中新大道与中生大道交口"},{"KKBH":"610256115","HPHM":"津ADF5996","JGSK":"2021-04-01 18:05:40.521","CDBH":"3","XSFX":"由东向西","XSFXDM":"1","KKMC":"中天大道与中生大道交口"},{"KKBH":"610256112","HPHM":"津B38308","JGSK":"2021-04-01 18:05:40.552","CDBH":"5","XSFX":"由西向东","XSFXDM":"2","KKMC":"中天大道与中津大道交口"},{"KKBH":"610286127","HPHM":"京EHK836","JGSK":"2021-04-01 18:05:40.594","CDBH":"2","XSFX":"由东向西","XSFXDM":"1","KKMC":"中津大道与和畅路交口"},{"KKBH":"720891004000","HPHM":"车牌","JGSK":"2021-04-01 18:05:40.596","CDBH":"9","XSFX":"由南向北","XSFXDM":"3","KKMC":"海博道与安平路交口"},{"KKBH":"720891003000","HPHM":"津C71H21","JGSK":"2021-04-01 18:05:40.604","CDBH":"7","XSFX":"由南向北","XSFXDM":"3","KKMC":"海博道与安正路交口"},{"KKBH":"610276126","HPHM":"辽B6R81F","JGSK":"2021-04-01 18:05:40.609","CDBH":"5","XSFX":"由南向北","XSFXDM":"3","KKMC":"中新大道与和意路交口"},{"KKBH":"610266117","HPHM":"津GCS919","JGSK":"2021-04-01 18:05:40.673","CDBH":"10","XSFX":"由北向南","XSFXDM":"4","KKMC":"中生大道与和韵路交口"},{"KKBH":"610271009","HPHM":"苏J20360","JGSK":"2021-04-01 18:05:40.676","CDBH":"11","XSFX":"由北向南","XSFXDM":"4","KKMC":"中新大道与泰七路交口"},{"KKBH":"7208810050000","HPHM":"津QW3201","JGSK":"2021-04-01 18:05:40.688","CDBH":"1","XSFX":"由东向西","XSFXDM":"1","KKMC":"海旭道与明盛路交口正向"},{"KKBH":"610256114","HPHM":"鲁M859N1","JGSK":"2021-04-01 18:05:40.694","CDBH":"8","XSFX":"由北向南","XSFXDM":"4","KKMC":"中天大道与和旭路交口"},{"KKBH":"610286127","HPHM":"鲁A355FG","JGSK":"2021-04-01 18:05:40.724","CDBH":"6","XSFX":"由西向东","XSFXDM":"2","KKMC":"中津大道与和畅路交口"},{"KKBH":"610286127","HPHM":"鲁NM086Z","JGSK":"2021-04-01 18:05:40.725","CDBH":"4","XSFX":"由西向东","XSFXDM":"2","KKMC":"中津大道与和畅路交口"},{"KKBH":"610256116","HPHM":"蒙ANK507","JGSK":"2021-04-01 18:05:40.755","CDBH":"10","XSFX":"由北向南","XSFXDM":"4","KKMC":"中天大道与和顺路交口"},{"KKBH":"610256113","HPHM":"冀BZ173N","JGSK":"2021-04-01 18:05:40.787","CDBH":"1","XSFX":"由西向东","XSFXDM":"2","KKMC":"中天大道与和风路交口"},{"KKBH":"610276126","HPHM":"津A09808D","JGSK":"2021-04-01 18:05:40.849","CDBH":"5","XSFX":"由南向北","XSFXDM":"3","KKMC":"中新大道与和意路交口"},{"KKBH":"610401005","HPHM":"鲁D998QW","JGSK":"2021-04-01 18:05:40.875","CDBH":"8","XSFX":"由南向北","XSFXDM":"3","KKMC":"和畅路与和顺路交口"},{"KKBH":"610266118","HPHM":"津A21Y31","JGSK":"2021-04-01 18:05:40.938","CDBH":"6","XSFX":"由西向东","XSFXDM":"2","KKMC":"中生大道与和畅路交口"},{"KKBH":"720891008000","HPHM":"黑E1199L","JGSK":"2021-04-01 18:05:40.941","CDBH":"5","XSFX":"由西向东","XSFXDM":"2","KKMC":"海博道与荣盛路交口"},{"KKBH":"610391008","HPHM":"津RVV135","JGSK":"2021-04-01 18:05:40.96","CDBH":"2","XSFX":"由东向西","XSFXDM":"1","KKMC":"和韵路与和旭路交口"},{"KKBH":"610256113","HPHM":"京NA3F67","JGSK":"2021-04-01 18:05:41.033","CDBH":"4","XSFX":"由南向北","XSFXDM":"3","KKMC":"中天大道与和风路交口"},{"KKBH":"720571002000","HPHM":"津C5P938","JGSK":"2021-04-01 18:05:41.127","CDBH":"5","XSFX":"由北向南","XSFXDM":"4","KKMC":"动漫东路与文二路交口"},{"KKBH":"7208910060000","HPHM":"津C837S3","JGSK":"2021-04-01 18:05:41.136","CDBH":"12","XSFX":"由北向南","XSFXDM":"4","KKMC":"海博道与永盛路交口正向"},{"KKBH":"728031002000","HPHM":"鲁NU06Y9","JGSK":"2021-04-01 18:05:41.263","CDBH":"1","XSFX":"由东向西","XSFXDM":"1","KKMC":"动漫中路与文一路交口"},{"KKBH":"610266118","HPHM":"冀GZZ219","JGSK":"2021-04-01 18:05:41.274","CDBH":"2","XSFX":"由东向西","XSFXDM":"1","KKMC":"中生大道与和畅路交口"},{"KKBH":"610256111","HPHM":"津NXY059","JGSK":"2021-04-01 18:05:41.298","CDBH":"1","XSFX":"由西向东","XSFXDM":"2","KKMC":"中天大道与和惠路交口"},{"KKBH":"7208910030000","HPHM":"车牌","JGSK":"2021-04-01 18:05:41.314","CDBH":"9","XSFX":"由南向北","XSFXDM":"3","KKMC":"海博道与安正路交口正向"},{"KKBH":"610391007","HPHM":"津GDY020","JGSK":"2021-04-01 18:05:41.325","CDBH":"4","XSFX":"由西向东","XSFXDM":"2","KKMC":"和韵路与和风路交口"},{"KKBH":"610256111","HPHM":"鲁B31YF2","JGSK":"2021-04-01 18:05:41.353","CDBH":"7","XSFX":"由北向南","XSFXDM":"4","KKMC":"中天大道与和惠路交口"},{"KKBH":"610266117","HPHM":"车牌","JGSK":"2021-04-01 18:05:41.379","CDBH":"6","XSFX":"由西向东","XSFXDM":"2","KKMC":"中生大道与和韵路交口"},{"KKBH":"610256116","HPHM":"车牌","JGSK":"2021-04-01 18:05:41.402","CDBH":"5","XSFX":"由西向东","XSFXDM":"2","KKMC":"中天大道与和顺路交口"},{"KKBH":"610401005","HPHM":"津NCN127","JGSK":"2021-04-01 18:05:41.422","CDBH":"8","XSFX":"由南向北","XSFXDM":"3","KKMC":"和畅路与和顺路交口"},{"KKBH":"610276125","HPHM":"冀B8PG77","JGSK":"2021-04-01 18:05:41.435","CDBH":"5","XSFX":"由南向北","XSFXDM":"3","KKMC":"中新大道与和顺路交口"},{"KKBH":"7208810050000","HPHM":"津NAE359","JGSK":"2021-04-01 18:05:41.455","CDBH":"8","XSFX":"由北向南","XSFXDM":"4","KKMC":"海旭道与明盛路交口正向"},{"KKBH":"610271008","HPHM":"津HSM069","JGSK":"2021-04-01 18:05:41.467","CDBH":"5","XSFX":"由北向南","XSFXDM":"4","KKMC":"中新大道与航母主题公园支路交口"},{"KKBH":"7208910050000","HPHM":"黑HJ5736","JGSK":"2021-04-01 18:05:41.486","CDBH":"3","XSFX":"由东向西","XSFXDM":"1","KKMC":"海博道与安明路交口正向"},{"KKBH":"610256116","HPHM":"冀B6B5V6","JGSK":"2021-04-01 18:05:41.553","CDBH":"7","XSFX":"由南向北","XSFXDM":"3","KKMC":"中天大道与和顺路交口"},{"KKBH":"720861003000","HPHM":"津ACZ127","JGSK":"2021-04-01 18:05:41.553","CDBH":"5","XSFX":"由西向东","XSFXDM":"2","KKMC":"海晨道与安明路交口"},{"KKBH":"610401004","HPHM":"冀B4L221","JGSK":"2021-04-01 18:05:41.564","CDBH":"7","XSFX":"由南向北","XSFXDM":"3","KKMC":"和畅路与和风路交口"},{"KKBH":"711","HPHM":"津GJM926","JGSK":"2021-04-01 18:05:41.569","CDBH":"7","XSFX":"由北向南","XSFXDM":"4","KKMC":"不礼让行人中新大道与和旭路交口"},{"KKBH":"610276124","HPHM":"津GAN955","JGSK":"2021-04-01 18:05:41.603","CDBH":"7","XSFX":"由南向北","XSFXDM":"3","KKMC":"中新大道与中生大道交口"},{"KKBH":"610266117","HPHM":"津RBH115","JGSK":"2021-04-01 18:05:41.631","CDBH":"4","XSFX":"由西向东","XSFXDM":"2","KKMC":"中生大道与和韵路交口"},{"KKBH":"610256114","HPHM":"川HAP829","JGSK":"2021-04-01 18:05:41.647","CDBH":"1","XSFX":"由西向东","XSFXDM":"2","KKMC":"中天大道与和旭路交口"},{"KKBH":"720871002000","HPHM":"吉GKH921","JGSK":"2021-04-01 18:05:41.887","CDBH":"9","XSFX":"由北向南","XSFXDM":"4","KKMC":"安正路与芳菲路交口"},{"KKBH":"610256113","HPHM":"津DHH780","JGSK":"2021-04-01 18:05:41.887","CDBH":"4","XSFX":"由南向北","XSFXDM":"3","KKMC":"中天大道与和风路交口"},{"KKBH":"7205710010000","HPHM":"冀B620AN","JGSK":"2021-04-01 18:05:41.893","CDBH":"1","XSFX":"由西向东","XSFXDM":"2","KKMC":"动漫东路与文一路交口正向"},{"KKBH":"610401004","HPHM":"津KDU858","JGSK":"2021-04-01 18:05:41.926","CDBH":"1","XSFX":"由东向西","XSFXDM":"1","KKMC":"和畅路与和风路交口"},{"KKBH":"610271010","HPHM":"津KFC866","JGSK":"2021-04-01 18:05:41.967","CDBH":"7","XSFX":"由北向南","XSFXDM":"4","KKMC":"中新大道与华五路交口"},{"KKBH":"610256116","HPHM":"津A2E850","JGSK":"2021-04-01 18:05:42.017","CDBH":"8","XSFX":"由南向北","XSFXDM":"3","KKMC":"中天大道与和顺路交口"},{"KKBH":"610256112","HPHM":"津RZC799","JGSK":"2021-04-01 18:05:42.089","CDBH":"1","XSFX":"由东向西","XSFXDM":"1","KKMC":"中天大道与中津大道交口"},{"KKBH":"610286127","HPHM":"津A38S29","JGSK":"2021-04-01 18:05:42.109","CDBH":"3","XSFX":"由东向西","XSFXDM":"1","KKMC":"中津大道与和畅路交口"},{"KKBH":"610256114","HPHM":"津H81291","JGSK":"2021-04-01 18:05:42.208","CDBH":"9","XSFX":"由北向南","XSFXDM":"4","KKMC":"中天大道与和旭路交口"},{"KKBH":"610391006","HPHM":"津AD21605","JGSK":"2021-04-01 18:05:42.215","CDBH":"7","XSFX":"由南向北","XSFXDM":"3","KKMC":"和韵路与和意路交口"},{"KKBH":"7208910080000","HPHM":"冀B12EM1","JGSK":"2021-04-01 18:05:42.236","CDBH":"9","XSFX":"由南向北","XSFXDM":"3","KKMC":"海博道与荣盛路交口正向"},{"KKBH":"610286127","HPHM":"冀E959E5","JGSK":"2021-04-01 18:05:42.244","CDBH":"5","XSFX":"由西向东","XSFXDM":"2","KKMC":"中津大道与和畅路交口"},{"KKBH":"7208610030000","HPHM":"津MG9367","JGSK":"2021-04-01 18:05:42.25","CDBH":"4","XSFX":"由西向东","XSFXDM":"2","KKMC":"海晨道与安明路交口正向"},{"KKBH":"610256114","HPHM":"津AW3101","JGSK":"2021-04-01 18:05:42.3","CDBH":"5","XSFX":"由南向北","XSFXDM":"3","KKMC":"中天大道与和旭路交口"},{"KKBH":"610276124","HPHM":"津C595P6","JGSK":"2021-04-01 18:05:42.323","CDBH":"8","XSFX":"由南向北","XSFXDM":"3","KKMC":"中新大道与中生大道交口"},{"KKBH":"610271010","HPHM":"津KA2716","JGSK":"2021-04-01 18:05:42.399","CDBH":"4","XSFX":"由南向北","XSFXDM":"3","KKMC":"中新大道与华五路交口"},{"KKBH":"720881002000","HPHM":"冀R3R9J9","JGSK":"2021-04-01 18:05:42.468","CDBH":"4","XSFX":"由东向西","XSFXDM":"1","KKMC":"海旭道与安正路交口"},{"KKBH":"720881007000","HPHM":"津AKC325","JGSK":"2021-04-01 18:05:42.481","CDBH":"1","XSFX":"由东向西","XSFXDM":"1","KKMC":"海旭道与弘通路交口"},{"KKBH":"610256115","HPHM":"冀FK125Q","JGSK":"2021-04-01 18:05:42.521","CDBH":"3","XSFX":"由东向西","XSFXDM":"1","KKMC":"中天大道与中生大道交口"},{"KKBH":"610276126","HPHM":"津A8F216","JGSK":"2021-04-01 18:05:42.537","CDBH":"8","XSFX":"由北向南","XSFXDM":"4","KKMC":"中新大道与和意路交口"},{"KKBH":"610266118","HPHM":"粤GVV128","JGSK":"2021-04-01 18:05:42.54","CDBH":"1","XSFX":"由东向西","XSFXDM":"1","KKMC":"中生大道与和畅路交口"},{"KKBH":"610261003000","HPHM":"豫AF37030","JGSK":"2021-04-01 18:05:42.556","CDBH":"17","XSFX":"由北向南","XSFXDM":"4","KKMC":"中生大道与静湖南路交口"},{"KKBH":"610271010","HPHM":"津A6F536","JGSK":"2021-04-01 18:05:42.566","CDBH":"8","XSFX":"由北向南","XSFXDM":"4","KKMC":"中新大道与华五路交口"},{"KKBH":"720881004000","HPHM":"津FF8166","JGSK":"2021-04-01 18:05:42.614","CDBH":"2","XSFX":"由东向西","XSFXDM":"1","KKMC":"海旭道与永盛路交口"},{"KKBH":"610256114","HPHM":"津MU1665","JGSK":"2021-04-01 18:05:42.638","CDBH":"5","XSFX":"由南向北","XSFXDM":"3","KKMC":"中天大道与和旭路交口"},{"KKBH":"7208810020000","HPHM":"鲁AW9F59","JGSK":"2021-04-01 18:05:42.662","CDBH":"10","XSFX":"由南向北","XSFXDM":"3","KKMC":"海旭道与安正路交口正向"},{"KKBH":"610401005","HPHM":"津NB2182","JGSK":"2021-04-01 18:05:42.704","CDBH":"7","XSFX":"由南向北","XSFXDM":"3","KKMC":"和畅路与和顺路交口"},{"KKBH":"610256112","HPHM":"鲁J7986N","JGSK":"2021-04-01 18:05:42.763","CDBH":"2","XSFX":"由东向西","XSFXDM":"1","KKMC":"中天大道与中津大道交口"},{"KKBH":"711","HPHM":"津E14560","JGSK":"2021-04-01 18:05:42.771","CDBH":"8","XSFX":"由北向南","XSFXDM":"4","KKMC":"不礼让行人中新大道与和旭路交口"},{"KKBH":"720861003000","HPHM":"冀R39Q19","JGSK":"2021-04-01 18:05:42.771","CDBH":"1","XSFX":"由东向西","XSFXDM":"1","KKMC":"海晨道与安明路交口"},{"KKBH":"610256116","HPHM":"晋AJ802T","JGSK":"2021-04-01 18:05:42.8","CDBH":"9","XSFX":"由南向北","XSFXDM":"3","KKMC":"中天大道与和顺路交口"},{"KKBH":"610256116","HPHM":"津KB4108","JGSK":"2021-04-01 18:05:42.816","CDBH":"12","XSFX":"由北向南","XSFXDM":"4","KKMC":"中天大道与和顺路交口"},{"KKBH":"610266118","HPHM":"津LV9666","JGSK":"2021-04-01 18:05:42.881","CDBH":"3","XSFX":"由东向西","XSFXDM":"1","KKMC":"中生大道与和畅路交口"},{"KKBH":"610256113","HPHM":"冀BZ832G","JGSK":"2021-04-01 18:05:42.929","CDBH":"9","XSFX":"由北向南","XSFXDM":"4","KKMC":"中天大道与和风路交口"},{"KKBH":"610266117","HPHM":"津AR9700","JGSK":"2021-04-01 18:05:42.947","CDBH":"4","XSFX":"由西向东","XSFXDM":"2","KKMC":"中生大道与和韵路交口"},{"KKBH":"7208610030000","HPHM":"鲁AZ06S2","JGSK":"2021-04-01 18:05:42.971","CDBH":"10","XSFX":"由北向南","XSFXDM":"4","KKMC":"海晨道与安明路交口正向"},{"KKBH":"610401005","HPHM":"冀J7LX21","JGSK":"2021-04-01 18:05:42.979","CDBH":"10","XSFX":"由北向南","XSFXDM":"4","KKMC":"和畅路与和顺路交口"},{"KKBH":"610271010","HPHM":"鲁A393MQ","JGSK":"2021-04-01 18:05:43.061","CDBH":"4","XSFX":"由南向北","XSFXDM":"3","KKMC":"中新大道与华五路交口"},{"KKBH":"610266118","HPHM":"冀GZZ219","JGSK":"2021-04-01 18:05:43.104","CDBH":"3","XSFX":"由东向西","XSFXDM":"1","KKMC":"中生大道与和畅路交口"},{"KKBH":"7205710040000","HPHM":"津RSY581","JGSK":"2021-04-01 18:05:43.105","CDBH":"3","XSFX":"由西向东","XSFXDM":"2","KKMC":"动漫东路与动漫中路交口正向"},{"KKBH":"610391008","HPHM":"冀B3K1H0","JGSK":"2021-04-01 18:05:43.105","CDBH":"2","XSFX":"由东向西","XSFXDM":"1","KKMC":"和韵路与和旭路交口"},{"KKBH":"610276125","HPHM":"津GKL616","JGSK":"2021-04-01 18:05:43.115","CDBH":"4","XSFX":"由南向北","XSFXDM":"3","KKMC":"中新大道与和顺路交口"},{"KKBH":"7208810020000","HPHM":"津FGZ520","JGSK":"2021-04-01 18:05:43.16","CDBH":"2","XSFX":"由东向西","XSFXDM":"1","KKMC":"海旭道与安正路交口正向"},{"KKBH":"728031002000","HPHM":"辽AC21S0","JGSK":"2021-04-01 18:05:43.164","CDBH":"7","XSFX":"由北向南","XSFXDM":"4","KKMC":"动漫中路与文一路交口"},{"KKBH":"610271008","HPHM":"车牌","JGSK":"2021-04-01 18:05:43.166","CDBH":"1","XSFX":"由南向北","XSFXDM":"3","KKMC":"中新大道与航母主题公园支路交口"},{"KKBH":"610271010","HPHM":"津KZ9550","JGSK":"2021-04-01 18:05:43.166","CDBH":"8","XSFX":"由北向南","XSFXDM":"4","KKMC":"中新大道与华五路交口"},{"KKBH":"720881002000","HPHM":"津N96151","JGSK":"2021-04-01 18:05:43.201","CDBH":"9","XSFX":"由南向北","XSFXDM":"3","KKMC":"海旭道与安正路交口"},{"KKBH":"610256111","HPHM":"津GPM726","JGSK":"2021-04-01 18:05:43.215","CDBH":"8","XSFX":"由北向南","XSFXDM":"4","KKMC":"中天大道与和惠路交口"},{"KKBH":"6102610030000","HPHM":"京Q9VW89","JGSK":"2021-04-01 18:05:43.268","CDBH":"8","XSFX":"由北向南","XSFXDM":"4","KKMC":"中生大道与静湖南路交口正向"},{"KKBH":"610271010","HPHM":"鲁G368XQ","JGSK":"2021-04-01 18:05:43.279","CDBH":"5","XSFX":"由南向北","XSFXDM":"3","KKMC":"中新大道与华五路交口"},{"KKBH":"610256114","HPHM":"津HPS700","JGSK":"2021-04-01 18:05:43.28","CDBH":"6","XSFX":"由南向北","XSFXDM":"3","KKMC":"中天大道与和旭路交口"},{"KKBH":"610276124","HPHM":"冀B9LF12","JGSK":"2021-04-01 18:05:43.29","CDBH":"11","XSFX":"由北向南","XSFXDM":"4","KKMC":"中新大道与中生大道交口"},{"KKBH":"720541004000","HPHM":"津A0R545","JGSK":"2021-04-01 18:05:43.327","CDBH":"2","XSFX":"由东向西","XSFXDM":"1","KKMC":"动漫环路东与动漫中路交口"},{"KKBH":"7208610020000","HPHM":"津C669R1","JGSK":"2021-04-01 18:05:43.329","CDBH":"5","XSFX":"由西向东","XSFXDM":"2","KKMC":"海晨道与安正路交口正向"},{"KKBH":"7208910030000","HPHM":"津RYM931","JGSK":"2021-04-01 18:05:43.364","CDBH":"4","XSFX":"由西向东","XSFXDM":"2","KKMC":"海博道与安正路交口正向"},{"KKBH":"610256111","HPHM":"鲁NV13C9","JGSK":"2021-04-01 18:05:43.41","CDBH":"7","XSFX":"由北向南","XSFXDM":"4","KKMC":"中天大道与和惠路交口"},{"KKBH":"610256114","HPHM":"津LQ9732","JGSK":"2021-04-01 18:05:43.418","CDBH":"2","XSFX":"由西向东","XSFXDM":"2","KKMC":"中天大道与和旭路交口"},{"KKBH":"610256113","HPHM":"车牌","JGSK":"2021-04-01 18:05:43.542","CDBH":"1","XSFX":"由西向东","XSFXDM":"2","KKMC":"中天大道与和风路交口"},{"KKBH":"610256114","HPHM":"鲁NS39A9","JGSK":"2021-04-01 18:05:43.58","CDBH":"5","XSFX":"由南向北","XSFXDM":"3","KKMC":"中天大道与和旭路交口"},{"KKBH":"720891006000","HPHM":"津C837S3","JGSK":"2021-04-01 18:05:43.593","CDBH":"12","XSFX":"由北向南","XSFXDM":"4","KKMC":"海博道与永盛路交口"},{"KKBH":"610271010","HPHM":"津G55638","JGSK":"2021-04-01 18:05:43.599","CDBH":"4","XSFX":"由南向北","XSFXDM":"3","KKMC":"中新大道与华五路交口"},{"KKBH":"610391008","HPHM":"津A11J21","JGSK":"2021-04-01 18:05:43.603","CDBH":"4","XSFX":"由西向东","XSFXDM":"2","KKMC":"和韵路与和旭路交口"},{"KKBH":"610271009","HPHM":"津HAM961","JGSK":"2021-04-01 18:05:43.637","CDBH":"10","XSFX":"由北向南","XSFXDM":"4","KKMC":"中新大道与泰七路交口"},{"KKBH":"610401004","HPHM":"鲁NZL865","JGSK":"2021-04-01 18:05:43.701","CDBH":"10","XSFX":"由北向南","XSFXDM":"4","KKMC":"和畅路与和风路交口"},{"KKBH":"610256116","HPHM":"鲁N0856Z","JGSK":"2021-04-01 18:05:43.742","CDBH":"8","XSFX":"由南向北","XSFXDM":"3","KKMC":"中天大道与和顺路交口"},{"KKBH":"610256114","HPHM":"冀B321D3","JGSK":"2021-04-01 18:05:43.787","CDBH":"4","XSFX":"由南向北","XSFXDM":"3","KKMC":"中天大道与和旭路交口"},{"KKBH":"720861002000","HPHM":"鲁M655T3","JGSK":"2021-04-01 18:05:43.819","CDBH":"7","XSFX":"由南向北","XSFXDM":"3","KKMC":"海晨道与安正路交口"},{"KKBH":"711","HPHM":"冀B7F2F7","JGSK":"2021-04-01 18:05:43.821","CDBH":"5","XSFX":"由南向北","XSFXDM":"3","KKMC":"不礼让行人中新大道与和旭路交口"},{"KKBH":"610256116","HPHM":"津D98280","JGSK":"2021-04-01 18:05:43.88","CDBH":"8","XSFX":"由南向北","XSFXDM":"3","KKMC":"中天大道与和顺路交口"},{"KKBH":"7280310030000","HPHM":"鲁NQP836","JGSK":"2021-04-01 18:05:43.895","CDBH":"3","XSFX":"由南向北","XSFXDM":"3","KKMC":"动漫中路与文二路交口正向"},{"KKBH":"610266118","HPHM":"津C8R8J0","JGSK":"2021-04-01 18:05:43.92","CDBH":"2","XSFX":"由东向西","XSFXDM":"1","KKMC":"中生大道与和畅路交口"},{"KKBH":"610401005","HPHM":"津GXL809","JGSK":"2021-04-01 18:05:43.951","CDBH":"7","XSFX":"由南向北","XSFXDM":"3","KKMC":"和畅路与和顺路交口"},{"KKBH":"720861003000","HPHM":"冀BS627B","JGSK":"2021-04-01 18:05:43.957","CDBH":"4","XSFX":"由西向东","XSFXDM":"2","KKMC":"海晨道与安明路交口"},{"KKBH":"711","HPHM":"津A00296D","JGSK":"2021-04-01 18:05:43.999","CDBH":"2","XSFX":"由东向西","XSFXDM":"1","KKMC":"不礼让行人中新大道与和旭路交口"},{"KKBH":"720881002000","HPHM":"冀B2Z71N","JGSK":"2021-04-01 18:05:44.002","CDBH":"10","XSFX":"由南向北","XSFXDM":"3","KKMC":"海旭道与安正路交口"},{"KKBH":"610266117","HPHM":"车牌","JGSK":"2021-04-01 18:05:44.021","CDBH":"4","XSFX":"由西向东","XSFXDM":"2","KKMC":"中生大道与和韵路交口"},{"KKBH":"610256116","HPHM":"京YX3166","JGSK":"2021-04-01 18:05:44.119","CDBH":"10","XSFX":"由北向南","XSFXDM":"4","KKMC":"中天大道与和顺路交口"},{"KKBH":"711","HPHM":"车牌","JGSK":"2021-04-01 18:05:44.121","CDBH":"7","XSFX":"由北向南","XSFXDM":"4","KKMC":"不礼让行人中新大道与和旭路交口"},{"KKBH":"610276125","HPHM":"津MZ6879","JGSK":"2021-04-01 18:05:44.184","CDBH":"8","XSFX":"由北向南","XSFXDM":"4","KKMC":"中新大道与和顺路交口"},{"KKBH":"711","HPHM":"渝F525D1","JGSK":"2021-04-01 18:05:44.212","CDBH":"7","XSFX":"由北向南","XSFXDM":"4","KKMC":"不礼让行人中新大道与和旭路交口"},{"KKBH":"610266118","HPHM":"津LV9666","JGSK":"2021-04-01 18:05:44.219","CDBH":"3","XSFX":"由东向西","XSFXDM":"1","KKMC":"中生大道与和畅路交口"},{"KKBH":"610276125","HPHM":"津A5D283","JGSK":"2021-04-01 18:05:44.229","CDBH":"7","XSFX":"由北向南","XSFXDM":"4","KKMC":"中新大道与和顺路交口"},{"KKBH":"610276125","HPHM":"津NMN687","JGSK":"2021-04-01 18:05:44.264","CDBH":"7","XSFX":"由北向南","XSFXDM":"4","KKMC":"中新大道与和顺路交口"},{"KKBH":"7205710010000","HPHM":"鲁B13Z3D","JGSK":"2021-04-01 18:05:44.282","CDBH":"5","XSFX":"由北向南","XSFXDM":"4","KKMC":"动漫东路与文一路交口正向"},{"KKBH":"610271008","HPHM":"车牌","JGSK":"2021-04-01 18:05:44.35","CDBH":"2","XSFX":"由南向北","XSFXDM":"3","KKMC":"中新大道与航母主题公园支路交口"},{"KKBH":"610271009","HPHM":"豫E69T05","JGSK":"2021-04-01 18:05:44.368","CDBH":"7","XSFX":"由南向北","XSFXDM":"3","KKMC":"中新大道与泰七路交口"},{"KKBH":"610286127","HPHM":"津KN1231","JGSK":"2021-04-01 18:05:44.398","CDBH":"6","XSFX":"由西向东","XSFXDM":"2","KKMC":"中津大道与和畅路交口"},{"KKBH":"7208610030000","HPHM":"津C750D3","JGSK":"2021-04-01 18:05:44.428","CDBH":"5","XSFX":"由西向东","XSFXDM":"2","KKMC":"海晨道与安明路交口正向"},{"KKBH":"610266117","HPHM":"车牌","JGSK":"2021-04-01 18:05:44.493","CDBH":"4","XSFX":"由西向东","XSFXDM":"2","KKMC":"中生大道与和韵路交口"},{"KKBH":"610401005","HPHM":"鲁D998QW","JGSK":"2021-04-01 18:05:44.536","CDBH":"9","XSFX":"由南向北","XSFXDM":"3","KKMC":"和畅路与和顺路交口"},{"KKBH":"610256114","HPHM":"津HYE796","JGSK":"2021-04-01 18:05:44.633","CDBH":"6","XSFX":"由南向北","XSFXDM":"3","KKMC":"中天大道与和旭路交口"},{"KKBH":"610256116","HPHM":"蒙ANK507","JGSK":"2021-04-01 18:05:44.656","CDBH":"11","XSFX":"由北向南","XSFXDM":"4","KKMC":"中天大道与和顺路交口"},{"KKBH":"610286127","HPHM":"津MDL906","JGSK":"2021-04-01 18:05:44.669","CDBH":"1","XSFX":"由东向西","XSFXDM":"1","KKMC":"中津大道与和畅路交口"},{"KKBH":"610401004","HPHM":"津AEJ728","JGSK":"2021-04-01 18:05:44.684","CDBH":"12","XSFX":"由北向南","XSFXDM":"4","KKMC":"和畅路与和风路交口"},{"KKBH":"720871002000","HPHM":"津GHK908","JGSK":"2021-04-01 18:05:44.764","CDBH":"9","XSFX":"由北向南","XSFXDM":"4","KKMC":"安正路与芳菲路交口"},{"KKBH":"720861002000","HPHM":"冀B3FQ88","JGSK":"2021-04-01 18:05:44.767","CDBH":"4","XSFX":"由西向东","XSFXDM":"2","KKMC":"海晨道与安正路交口"},{"KKBH":"610266118","HPHM":"粤GVV128","JGSK":"2021-04-01 18:05:44.779","CDBH":"2","XSFX":"由东向西","XSFXDM":"1","KKMC":"中生大道与和畅路交口"},{"KKBH":"610256113","HPHM":"晋LZ7033","JGSK":"2021-04-01 18:05:44.793","CDBH":"4","XSFX":"由南向北","XSFXDM":"3","KKMC":"中天大道与和风路交口"},{"KKBH":"610271008","HPHM":"浙G15697","JGSK":"2021-04-01 18:05:44.793","CDBH":"4","XSFX":"由北向南","XSFXDM":"4","KKMC":"中新大道与航母主题公园支路交口"},{"KKBH":"610266117","HPHM":"冀T70M32","JGSK":"2021-04-01 18:05:44.815","CDBH":"11","XSFX":"由北向南","XSFXDM":"4","KKMC":"中生大道与和韵路交口"},{"KKBH":"610256113","HPHM":"辽AW69U1","JGSK":"2021-04-01 18:05:44.852","CDBH":"5","XSFX":"由南向北","XSFXDM":"3","KKMC":"中天大道与和风路交口"},{"KKBH":"610271008","HPHM":"津NQD268","JGSK":"2021-04-01 18:05:44.899","CDBH":"1","XSFX":"由南向北","XSFXDM":"3","KKMC":"中新大道与航母主题公园支路交口"},{"KKBH":"610256113","HPHM":"车牌","JGSK":"2021-04-01 18:05:44.901","CDBH":"2","XSFX":"由西向东","XSFXDM":"2","KKMC":"中天大道与和风路交口"},{"KKBH":"610256115","HPHM":"冀B8J5V9","JGSK":"2021-04-01 18:05:44.92","CDBH":"3","XSFX":"由东向西","XSFXDM":"1","KKMC":"中天大道与中生大道交口"},{"KKBH":"610391007","HPHM":"鲁J85Y88","JGSK":"2021-04-01 18:05:45.007","CDBH":"7","XSFX":"由南向北","XSFXDM":"3","KKMC":"和韵路与和风路交口"},{"KKBH":"610276126","HPHM":"津C612G8","JGSK":"2021-04-01 18:05:45.008","CDBH":"8","XSFX":"由北向南","XSFXDM":"4","KKMC":"中新大道与和意路交口"},{"KKBH":"711","HPHM":"京PUM160","JGSK":"2021-04-01 18:05:45.013","CDBH":"8","XSFX":"由北向南","XSFXDM":"4","KKMC":"不礼让行人中新大道与和旭路交口"},{"KKBH":"610266117","HPHM":"车牌","JGSK":"2021-04-01 18:05:45.099","CDBH":"7","XSFX":"由南向北","XSFXDM":"3","KKMC":"中生大道与和韵路交口"},{"KKBH":"610256113","HPHM":"沪C148Q6","JGSK":"2021-04-01 18:05:45.107","CDBH":"1","XSFX":"由西向东","XSFXDM":"2","KKMC":"中天大道与和风路交口"},{"KKBH":"610391007","HPHM":"津HVP926","JGSK":"2021-04-01 18:05:45.133","CDBH":"4","XSFX":"由西向东","XSFXDM":"2","KKMC":"和韵路与和风路交口"},{"KKBH":"610276124","HPHM":"津C1S489","JGSK":"2021-04-01 18:05:45.171","CDBH":"7","XSFX":"由南向北","XSFXDM":"3","KKMC":"中新大道与中生大道交口"},{"KKBH":"610276125","HPHM":"津B1E830","JGSK":"2021-04-01 18:05:45.195","CDBH":"4","XSFX":"由南向北","XSFXDM":"3","KKMC":"中新大道与和顺路交口"},{"KKBH":"720881002000","HPHM":"津C701A0","JGSK":"2021-04-01 18:05:45.2","CDBH":"9","XSFX":"由南向北","XSFXDM":"3","KKMC":"海旭道与安正路交口"},{"KKBH":"610251002","HPHM":"津C312R3","JGSK":"2021-04-01 18:05:45.209","CDBH":"12","XSFX":"由北向南","XSFXDM":"4","KKMC":"中天大道与和睦路交口"},{"KKBH":"7208910050000","HPHM":"冀B3LN32","JGSK":"2021-04-01 18:05:45.296","CDBH":"2","XSFX":"由东向西","XSFXDM":"1","KKMC":"海博道与安明路交口正向"},{"KKBH":"610256116","HPHM":"冀B6B5V6","JGSK":"2021-04-01 18:05:45.315","CDBH":"7","XSFX":"由南向北","XSFXDM":"3","KKMC":"中天大道与和顺路交口"},{"KKBH":"610271010","HPHM":"津KFC866","JGSK":"2021-04-01 18:05:45.325","CDBH":"7","XSFX":"由北向南","XSFXDM":"4","KKMC":"中新大道与华五路交口"},{"KKBH":"7208910060000","HPHM":"津HYC728","JGSK":"2021-04-01 18:05:45.349","CDBH":"6","XSFX":"由西向东","XSFXDM":"2","KKMC":"海博道与永盛路交口正向"},{"KKBH":"7205710040000","HPHM":"鲁NMH369","JGSK":"2021-04-01 18:05:45.384","CDBH":"3","XSFX":"由西向东","XSFXDM":"2","KKMC":"动漫东路与动漫中路交口正向"},{"KKBH":"610271008","HPHM":"车牌","JGSK":"2021-04-01 18:05:45.401","CDBH":"2","XSFX":"由南向北","XSFXDM":"3","KKMC":"中新大道与航母主题公园支路交口"},{"KKBH":"7208810020000","HPHM":"冀B9M70G","JGSK":"2021-04-01 18:05:45.405","CDBH":"4","XSFX":"由东向西","XSFXDM":"1","KKMC":"海旭道与安正路交口正向"},{"KKBH":"7205710040000","HPHM":"车牌","JGSK":"2021-04-01 18:05:45.486","CDBH":"2","XSFX":"由东向西","XSFXDM":"1","KKMC":"动漫东路与动漫中路交口正向"},{"KKBH":"610401004","HPHM":"津RBM606","JGSK":"2021-04-01 18:05:45.508","CDBH":"1","XSFX":"由东向西","XSFXDM":"1","KKMC":"和畅路与和风路交口"},{"KKBH":"720891003000","HPHM":"津A09L07","JGSK":"2021-04-01 18:05:45.638","CDBH":"7","XSFX":"由南向北","XSFXDM":"3","KKMC":"海博道与安正路交口"},{"KKBH":"610271010","HPHM":"津A6F536","JGSK":"2021-04-01 18:05:45.646","CDBH":"8","XSFX":"由北向南","XSFXDM":"4","KKMC":"中新大道与华五路交口"},{"KKBH":"610256116","HPHM":"冀B1CF29","JGSK":"2021-04-01 18:05:45.646","CDBH":"11","XSFX":"由北向南","XSFXDM":"4","KKMC":"中天大道与和顺路交口"},{"KKBH":"711","HPHM":"津MVN988","JGSK":"2021-04-01 18:05:45.664","CDBH":"5","XSFX":"由南向北","XSFXDM":"3","KKMC":"不礼让行人中新大道与和旭路交口"},{"KKBH":"610256115","HPHM":"鲁AR2W29","JGSK":"2021-04-01 18:05:45.704","CDBH":"11","XSFX":"由北向南","XSFXDM":"4","KKMC":"中天大道与中生大道交口"},{"KKBH":"610271009","HPHM":"津HAM961","JGSK":"2021-04-01 18:05:45.716","CDBH":"10","XSFX":"由北向南","XSFXDM":"4","KKMC":"中新大道与泰七路交口"},{"KKBH":"720881002000","HPHM":"津NQV118","JGSK":"2021-04-01 18:05:45.733","CDBH":"2","XSFX":"由东向西","XSFXDM":"1","KKMC":"海旭道与安正路交口"},{"KKBH":"711","HPHM":"津A03W56","JGSK":"2021-04-01 18:05:45.757","CDBH":"2","XSFX":"由东向西","XSFXDM":"1","KKMC":"不礼让行人中新大道与和旭路交口"},{"KKBH":"610401005","HPHM":"津MR8160","JGSK":"2021-04-01 18:05:45.897","CDBH":"7","XSFX":"由南向北","XSFXDM":"3","KKMC":"和畅路与和顺路交口"},{"KKBH":"610266118","HPHM":"津GU8061","JGSK":"2021-04-01 18:05:45.908","CDBH":"2","XSFX":"由东向西","XSFXDM":"1","KKMC":"中生大道与和畅路交口"},{"KKBH":"610256116","HPHM":"津A2E850","JGSK":"2021-04-01 18:05:45.956","CDBH":"9","XSFX":"由南向北","XSFXDM":"3","KKMC":"中天大道与和顺路交口"},{"KKBH":"7208910050000","HPHM":"车牌","JGSK":"2021-04-01 18:05:46.008","CDBH":"9","XSFX":"由南向北","XSFXDM":"3","KKMC":"海博道与安明路交口正向"},{"KKBH":"7205710040000","HPHM":"鲁AA9Q63","JGSK":"2021-04-01 18:05:46.02","CDBH":"4","XSFX":"由西向东","XSFXDM":"2","KKMC":"动漫东路与动漫中路交口正向"},{"KKBH":"610256115","HPHM":"津ADD6579","JGSK":"2021-04-01 18:05:46.026","CDBH":"4","XSFX":"由西向东","XSFXDM":"2","KKMC":"中天大道与中生大道交口"},{"KKBH":"610256115","HPHM":"津NCZ999","JGSK":"2021-04-01 18:05:46.046","CDBH":"11","XSFX":"由北向南","XSFXDM":"4","KKMC":"中天大道与中生大道交口"},{"KKBH":"610256111","HPHM":"津A7B990","JGSK":"2021-04-01 18:05:46.129","CDBH":"7","XSFX":"由北向南","XSFXDM":"4","KKMC":"中天大道与和惠路交口"},{"KKBH":"610276125","HPHM":"车牌","JGSK":"2021-04-01 18:05:46.153","CDBH":"8","XSFX":"由北向南","XSFXDM":"4","KKMC":"中新大道与和顺路交口"},{"KKBH":"610276125","HPHM":"津ABK625","JGSK":"2021-04-01 18:05:46.156","CDBH":"5","XSFX":"由南向北","XSFXDM":"3","KKMC":"中新大道与和顺路交口"},{"KKBH":"610256113","HPHM":"津HN1138","JGSK":"2021-04-01 18:05:46.176","CDBH":"7","XSFX":"由北向南","XSFXDM":"4","KKMC":"中天大道与和风路交口"},{"KKBH":"610271008","HPHM":"冀B4SL60","JGSK":"2021-04-01 18:05:46.177","CDBH":"1","XSFX":"由南向北","XSFXDM":"3","KKMC":"中新大道与航母主题公园支路交口"},{"KKBH":"610271008","HPHM":"津A10Q20","JGSK":"2021-04-01 18:05:46.179","CDBH":"2","XSFX":"由南向北","XSFXDM":"3","KKMC":"中新大道与航母主题公园支路交口"},{"KKBH":"7208210040000","HPHM":"车牌","JGSK":"2021-04-01 18:05:46.183","CDBH":"5","XSFX":"由北向南","XSFXDM":"4","KKMC":"动漫西路与动漫北路交口正向"},{"KKBH":"610256113","HPHM":"冀B2EN48","JGSK":"2021-04-01 18:05:46.196","CDBH":"4","XSFX":"由南向北","XSFXDM":"3","KKMC":"中天大道与和风路交口"},{"KKBH":"610391007","HPHM":"冀J5H2Q7","JGSK":"2021-04-01 18:05:46.214","CDBH":"10","XSFX":"由北向南","XSFXDM":"4","KKMC":"和韵路与和风路交口"},{"KKBH":"7208810020000","HPHM":"津N67648","JGSK":"2021-04-01 18:05:46.24","CDBH":"10","XSFX":"由南向北","XSFXDM":"3","KKMC":"海旭道与安正路交口正向"},{"KKBH":"610276125","HPHM":"津HBQ929","JGSK":"2021-04-01 18:05:46.264","CDBH":"8","XSFX":"由北向南","XSFXDM":"4","KKMC":"中新大道与和顺路交口"},{"KKBH":"610271010","HPHM":"津KZ9550","JGSK":"2021-04-01 18:05:46.285","CDBH":"8","XSFX":"由北向南","XSFXDM":"4","KKMC":"中新大道与华五路交口"},{"KKBH":"610256114","HPHM":"津AF63698","JGSK":"2021-04-01 18:05:46.326","CDBH":"1","XSFX":"由西向东","XSFXDM":"2","KKMC":"中天大道与和旭路交口"},{"KKBH":"720881002000","HPHM":"津JTQ156","JGSK":"2021-04-01 18:05:46.399","CDBH":"10","XSFX":"由南向北","XSFXDM":"3","KKMC":"海旭道与安正路交口"},{"KKBH":"720881005000","HPHM":"津NAE359","JGSK":"2021-04-01 18:05:46.401","CDBH":"9","XSFX":"由北向南","XSFXDM":"4","KKMC":"海旭道与明盛路交口"},{"KKBH":"610276126","HPHM":"津A8F216","JGSK":"2021-04-01 18:05:46.408","CDBH":"8","XSFX":"由北向南","XSFXDM":"4","KKMC":"中新大道与和意路交口"},{"KKBH":"610401005","HPHM":"津FN0812","JGSK":"2021-04-01 18:05:46.448","CDBH":"1","XSFX":"由东向西","XSFXDM":"1","KKMC":"和畅路与和顺路交口"},{"KKBH":"7205610020000","HPHM":"冀GQE395","JGSK":"2021-04-01 18:05:46.456","CDBH":"6","XSFX":"由北向南","XSFXDM":"4","KKMC":"动漫北路与文三路交口正向"},{"KKBH":"7280310030000","HPHM":"冀B8V61G","JGSK":"2021-04-01 18:05:46.484","CDBH":"4","XSFX":"由南向北","XSFXDM":"3","KKMC":"动漫中路与文二路交口正向"},{"KKBH":"610256114","HPHM":"冀BG320F","JGSK":"2021-04-01 18:05:46.531","CDBH":"2","XSFX":"由西向东","XSFXDM":"2","KKMC":"中天大道与和旭路交口"},{"KKBH":"6103261420000","HPHM":"津DXF515","JGSK":"2021-04-01 18:05:46.535","CDBH":"13","XSFX":"由北向南","XSFXDM":"4","KKMC":"中成大道与泰七路交口正向"},{"KKBH":"610271010","HPHM":"鲁A393MQ","JGSK":"2021-04-01 18:05:46.634","CDBH":"4","XSFX":"由南向北","XSFXDM":"3","KKMC":"中新大道与华五路交口"},{"KKBH":"610266117","HPHM":"津C69H97","JGSK":"2021-04-01 18:05:46.649","CDBH":"10","XSFX":"由北向南","XSFXDM":"4","KKMC":"中生大道与和韵路交口"},{"KKBH":"720861003000","HPHM":"津B3G919","JGSK":"2021-04-01 18:05:46.673","CDBH":"4","XSFX":"由西向东","XSFXDM":"2","KKMC":"海晨道与安明路交口"},{"KKBH":"7400110020000","HPHM":"黑JX2962","JGSK":"2021-04-01 18:05:46.682","CDBH":"5","XSFX":"由南向北","XSFXDM":"3","KKMC":"静湖南路与华一路交口正向"},{"KKBH":"610256115","HPHM":"津C12U35","JGSK":"2021-04-01 18:05:46.682","CDBH":"7","XSFX":"由南向北","XSFXDM":"3","KKMC":"中天大道与中生大道交口"},{"KKBH":"610391006","HPHM":"津H09116","JGSK":"2021-04-01 18:05:46.72","CDBH":"1","XSFX":"由东向西","XSFXDM":"1","KKMC":"和韵路与和意路交口"},{"KKBH":"610401004","HPHM":"津KDU858","JGSK":"2021-04-01 18:05:46.802","CDBH":"1","XSFX":"由东向西","XSFXDM":"1","KKMC":"和畅路与和风路交口"},{"KKBH":"7205710010000","HPHM":"津C5P938","JGSK":"2021-04-01 18:05:46.841","CDBH":"5","XSFX":"由北向南","XSFXDM":"4","KKMC":"动漫东路与文一路交口正向"},{"KKBH":"610286127","HPHM":"蒙A553ZB","JGSK":"2021-04-01 18:05:46.862","CDBH":"2","XSFX":"由东向西","XSFXDM":"1","KKMC":"中津大道与和畅路交口"},{"KKBH":"610256114","HPHM":"津MDG636","JGSK":"2021-04-01 18:05:46.879","CDBH":"6","XSFX":"由南向北","XSFXDM":"3","KKMC":"中天大道与和旭路交口"},{"KKBH":"720871002000","HPHM":"津GKL917","JGSK":"2021-04-01 18:05:46.92","CDBH":"9","XSFX":"由北向南","XSFXDM":"4","KKMC":"安正路与芳菲路交口"},{"KKBH":"610266117","HPHM":"津RBH115","JGSK":"2021-04-01 18:05:46.947","CDBH":"4","XSFX":"由西向东","XSFXDM":"2","KKMC":"中生大道与和韵路交口"},{"KKBH":"6103261400000","HPHM":"车牌","JGSK":"2021-04-01 18:05:46.966","CDBH":"6","XSFX":"由西向东","XSFXDM":"2","KKMC":"中成大道与中海大道交口正向"},{"KKBH":"610271010","HPHM":"津D26898","JGSK":"2021-04-01 18:05:47.003","CDBH":"7","XSFX":"由北向南","XSFXDM":"4","KKMC":"中新大道与华五路交口"},{"KKBH":"7208710020000","HPHM":"津AD41570","JGSK":"2021-04-01 18:05:47.006","CDBH":"3","XSFX":"由西向东","XSFXDM":"2","KKMC":"安正路与芳菲路交口正向"},{"KKBH":"610276125","HPHM":"津HK6938","JGSK":"2021-04-01 18:05:47.059","CDBH":"7","XSFX":"由北向南","XSFXDM":"4","KKMC":"中新大道与和顺路交口"},{"KKBH":"610271008","HPHM":"津J1T265","JGSK":"2021-04-01 18:05:47.059","CDBH":"2","XSFX":"由南向北","XSFXDM":"3","KKMC":"中新大道与航母主题公园支路交口"},{"KKBH":"610276124","HPHM":"津GQW003","JGSK":"2021-04-01 18:05:47.09","CDBH":"7","XSFX":"由南向北","XSFXDM":"3","KKMC":"中新大道与中生大道交口"},{"KKBH":"610266118","HPHM":"津MWC588","JGSK":"2021-04-01 18:05:47.098","CDBH":"2","XSFX":"由东向西","XSFXDM":"1","KKMC":"中生大道与和畅路交口"},{"KKBH":"610271008","HPHM":"车牌","JGSK":"2021-04-01 18:05:47.12","CDBH":"1","XSFX":"由南向北","XSFXDM":"3","KKMC":"中新大道与航母主题公园支路交口"},{"KKBH":"610271010","HPHM":"冀B209XZ","JGSK":"2021-04-01 18:05:47.164","CDBH":"7","XSFX":"由北向南","XSFXDM":"4","KKMC":"中新大道与华五路交口"},{"KKBH":"610271008","HPHM":"车牌","JGSK":"2021-04-01 18:05:47.199","CDBH":"2","XSFX":"由南向北","XSFXDM":"3","KKMC":"中新大道与航母主题公园支路交口"},{"KKBH":"720881005000","HPHM":"津QW3201","JGSK":"2021-04-01 18:05:47.226","CDBH":"1","XSFX":"由东向西","XSFXDM":"1","KKMC":"海旭道与明盛路交口"},{"KKBH":"610276124","HPHM":"吉A8YE77","JGSK":"2021-04-01 18:05:47.341","CDBH":"8","XSFX":"由南向北","XSFXDM":"3","KKMC":"中新大道与中生大道交口"},{"KKBH":"7208710020000","HPHM":"津K52912","JGSK":"2021-04-01 18:05:47.352","CDBH":"5","XSFX":"由南向北","XSFXDM":"3","KKMC":"安正路与芳菲路交口正向"},{"KKBH":"610401005","HPHM":"鲁A7993M","JGSK":"2021-04-01 18:05:47.368","CDBH":"11","XSFX":"由北向南","XSFXDM":"4","KKMC":"和畅路与和顺路交口"},{"KKBH":"7208910030000","HPHM":"车牌","JGSK":"2021-04-01 18:05:47.395","CDBH":"3","XSFX":"由东向西","XSFXDM":"1","KKMC":"海博道与安正路交口正向"},{"KKBH":"610286127","HPHM":"冀R8J3Q5","JGSK":"2021-04-01 18:05:47.447","CDBH":"7","XSFX":"由南向北","XSFXDM":"3","KKMC":"中津大道与和畅路交口"},{"KKBH":"610266118","HPHM":"津K96519","JGSK":"2021-04-01 18:05:47.472","CDBH":"5","XSFX":"由西向东","XSFXDM":"2","KKMC":"中生大道与和畅路交口"},{"KKBH":"720571004000","HPHM":"津RSY581","JGSK":"2021-04-01 18:05:47.485","CDBH":"3","XSFX":"由西向东","XSFXDM":"2","KKMC":"动漫东路与动漫中路交口"},{"KKBH":"610276124","HPHM":"津AY1818","JGSK":"2021-04-01 18:05:47.49","CDBH":"8","XSFX":"由南向北","XSFXDM":"3","KKMC":"中新大道与中生大道交口"},{"KKBH":"610276124","HPHM":"津C1V305","JGSK":"2021-04-01 18:05:47.494","CDBH":"6","XSFX":"由西向东","XSFXDM":"2","KKMC":"中新大道与中生大道交口"},{"KKBH":"610256113","HPHM":"津DHH780","JGSK":"2021-04-01 18:05:47.513","CDBH":"4","XSFX":"由南向北","XSFXDM":"3","KKMC":"中天大道与和风路交口"},{"KKBH":"610256116","HPHM":"鲁N0856Z","JGSK":"2021-04-01 18:05:47.555","CDBH":"9","XSFX":"由南向北","XSFXDM":"3","KKMC":"中天大道与和顺路交口"},{"KKBH":"610256116","HPHM":"京YX3166","JGSK":"2021-04-01 18:05:47.611","CDBH":"11","XSFX":"由北向南","XSFXDM":"4","KKMC":"中天大道与和顺路交口"},{"KKBH":"610391007","HPHM":"车牌","JGSK":"2021-04-01 18:05:47.617","CDBH":"4","XSFX":"由西向东","XSFXDM":"2","KKMC":"和韵路与和风路交口"},{"KKBH":"610256115","HPHM":"津FTF577","JGSK":"2021-04-01 18:05:47.706","CDBH":"5","XSFX":"由西向东","XSFXDM":"2","KKMC":"中天大道与中生大道交口"},{"KKBH":"610286127","HPHM":"津MMQ821","JGSK":"2021-04-01 18:05:47.743","CDBH":"1","XSFX":"由东向西","XSFXDM":"1","KKMC":"中津大道与和畅路交口"},{"KKBH":"7205410020000","HPHM":"车牌","JGSK":"2021-04-01 18:05:47.748","CDBH":"3","XSFX":"由西向东","XSFXDM":"2","KKMC":"动漫环路西与动漫中路交口正向"},{"KKBH":"610261003000","HPHM":"京Q9VW89","JGSK":"2021-04-01 18:05:47.756","CDBH":"17","XSFX":"由北向南","XSFXDM":"4","KKMC":"中生大道与静湖南路交口"},{"KKBH":"610401004","HPHM":"津A8M577","JGSK":"2021-04-01 18:05:47.803","CDBH":"8","XSFX":"由南向北","XSFXDM":"3","KKMC":"和畅路与和风路交口"},{"KKBH":"711","HPHM":"京EC0617","JGSK":"2021-04-01 18:05:47.806","CDBH":"8","XSFX":"由北向南","XSFXDM":"4","KKMC":"不礼让行人中新大道与和旭路交口"},{"KKBH":"610256112","HPHM":"津GLV922","JGSK":"2021-04-01 18:05:47.821","CDBH":"6","XSFX":"由西向东","XSFXDM":"2","KKMC":"中天大道与中津大道交口"},{"KKBH":"7208910060000","HPHM":"津LBM890","JGSK":"2021-04-01 18:05:47.825","CDBH":"3","XSFX":"由东向西","XSFXDM":"1","KKMC":"海博道与永盛路交口正向"},{"KKBH":"610266118","HPHM":"车牌","JGSK":"2021-04-01 18:05:47.853","CDBH":"6","XSFX":"由西向东","XSFXDM":"2","KKMC":"中生大道与和畅路交口"},{"KKBH":"7208910030000","HPHM":"津E30968","JGSK":"2021-04-01 18:05:47.862","CDBH":"4","XSFX":"由西向东","XSFXDM":"2","KKMC":"海博道与安正路交口正向"},{"KKBH":"720861003000","HPHM":"津C750D3","JGSK":"2021-04-01 18:05:47.869","CDBH":"5","XSFX":"由西向东","XSFXDM":"2","KKMC":"海晨道与安明路交口"},{"KKBH":"7205710040000","HPHM":"津MEP777","JGSK":"2021-04-01 18:05:47.896","CDBH":"4","XSFX":"由西向东","XSFXDM":"2","KKMC":"动漫东路与动漫中路交口正向"},{"KKBH":"610286127","HPHM":"津F09019","JGSK":"2021-04-01 18:05:47.965","CDBH":"1","XSFX":"由东向西","XSFXDM":"1","KKMC":"中津大道与和畅路交口"},{"KKBH":"610256116","HPHM":"津KZ0859","JGSK":"2021-04-01 18:05:47.977","CDBH":"7","XSFX":"由南向北","XSFXDM":"3","KKMC":"中天大道与和顺路交口"},{"KKBH":"610276126","HPHM":"车牌","JGSK":"2021-04-01 18:05:47.981","CDBH":"5","XSFX":"由南向北","XSFXDM":"3","KKMC":"中新大道与和意路交口"},{"KKBH":"610266118","HPHM":"津C0B262","JGSK":"2021-04-01 18:05:47.987","CDBH":"10","XSFX":"由北向南","XSFXDM":"4","KKMC":"中生大道与和畅路交口"},{"KKBH":"610401004","HPHM":"津A8X137","JGSK":"2021-04-01 18:05:47.988","CDBH":"1","XSFX":"由东向西","XSFXDM":"1","KKMC":"和畅路与和风路交口"},{"KKBH":"610286127","HPHM":"津GYG126","JGSK":"2021-04-01 18:05:48.003","CDBH":"3","XSFX":"由东向西","XSFXDM":"1","KKMC":"中津大道与和畅路交口"},{"KKBH":"610266118","HPHM":"津A5A370","JGSK":"2021-04-01 18:05:48.011","CDBH":"1","XSFX":"由东向西","XSFXDM":"1","KKMC":"中生大道与和畅路交口"},{"KKBH":"610271008","HPHM":"津G15697","JGSK":"2021-04-01 18:05:48.023","CDBH":"4","XSFX":"由北向南","XSFXDM":"4","KKMC":"中新大道与航母主题公园支路交口"},{"KKBH":"7208810020000","HPHM":"津NEN208","JGSK":"2021-04-01 18:05:48.042","CDBH":"2","XSFX":"由东向西","XSFXDM":"1","KKMC":"海旭道与安正路交口正向"},{"KKBH":"610256113","HPHM":"辽AW69U1","JGSK":"2021-04-01 18:05:48.073","CDBH":"5","XSFX":"由南向北","XSFXDM":"3","KKMC":"中天大道与和风路交口"},{"KKBH":"711","HPHM":"车牌","JGSK":"2021-04-01 18:05:48.142","CDBH":"5","XSFX":"由南向北","XSFXDM":"3","KKMC":"不礼让行人中新大道与和旭路交口"},{"KKBH":"720881002000","HPHM":"鲁J7T506","JGSK":"2021-04-01 18:05:48.159","CDBH":"9","XSFX":"由南向北","XSFXDM":"3","KKMC":"海旭道与安正路交口"},{"KKBH":"610286127","HPHM":"津H25126","JGSK":"2021-04-01 18:05:48.21","CDBH":"5","XSFX":"由西向东","XSFXDM":"2","KKMC":"中津大道与和畅路交口"},{"KKBH":"720881002000","HPHM":"冀B9M70G","JGSK":"2021-04-01 18:05:48.228","CDBH":"4","XSFX":"由东向西","XSFXDM":"1","KKMC":"海旭道与安正路交口"},{"KKBH":"610271008","HPHM":"冀B4SL60","JGSK":"2021-04-01 18:05:48.26","CDBH":"1","XSFX":"由南向北","XSFXDM":"3","KKMC":"中新大道与航母主题公园支路交口"},{"KKBH":"610256111","HPHM":"鲁B31YF2","JGSK":"2021-04-01 18:05:48.29","CDBH":"7","XSFX":"由北向南","XSFXDM":"4","KKMC":"中天大道与和惠路交口"},{"KKBH":"610276125","HPHM":"津CCC925","JGSK":"2021-04-01 18:05:48.317","CDBH":"5","XSFX":"由南向北","XSFXDM":"3","KKMC":"中新大道与和顺路交口"},{"KKBH":"610401005","HPHM":"冀J7LX21","JGSK":"2021-04-01 18:05:48.328","CDBH":"12","XSFX":"由北向南","XSFXDM":"4","KKMC":"和畅路与和顺路交口"},{"KKBH":"610256114","HPHM":"津H81291","JGSK":"2021-04-01 18:05:48.364","CDBH":"9","XSFX":"由北向南","XSFXDM":"4","KKMC":"中天大道与和旭路交口"},{"KKBH":"610401004","HPHM":"吉HND338","JGSK":"2021-04-01 18:05:48.365","CDBH":"2","XSFX":"由东向西","XSFXDM":"1","KKMC":"和畅路与和风路交口"},{"KKBH":"610326142000","HPHM":"津DXF515","JGSK":"2021-04-01 18:05:48.366","CDBH":"14","XSFX":"由北向南","XSFXDM":"4","KKMC":"中成大道与泰七路交口"},{"KKBH":"7208610030000","HPHM":"车牌","JGSK":"2021-04-01 18:05:48.457","CDBH":"11","XSFX":"由北向南","XSFXDM":"4","KKMC":"海晨道与安明路交口正向"},{"KKBH":"610276124","HPHM":"津GFF850","JGSK":"2021-04-01 18:05:48.464","CDBH":"11","XSFX":"由北向南","XSFXDM":"4","KKMC":"中新大道与中生大道交口"},{"KKBH":"7209010020000","HPHM":"鲁NJU768","JGSK":"2021-04-01 18:05:48.469","CDBH":"8","XSFX":"由南向北","XSFXDM":"3","KKMC":"玉林道与安正路交口正向"},{"KKBH":"7208610030000","HPHM":"皖R58779","JGSK":"2021-04-01 18:05:48.49","CDBH":"2","XSFX":"由东向西","XSFXDM":"1","KKMC":"海晨道与安明路交口正向"},{"KKBH":"610256111","HPHM":"冀J6026V","JGSK":"2021-04-01 18:05:48.492","CDBH":"1","XSFX":"由西向东","XSFXDM":"2","KKMC":"中天大道与和惠路交口"},{"KKBH":"720861003000","HPHM":"津MG9367","JGSK":"2021-04-01 18:05:48.508","CDBH":"4","XSFX":"由西向东","XSFXDM":"2","KKMC":"海晨道与安明路交口"},{"KKBH":"610266117","HPHM":"冀JAJ307","JGSK":"2021-04-01 18:05:48.515","CDBH":"1","XSFX":"由东向西","XSFXDM":"1","KKMC":"中生大道与和韵路交口"},{"KKBH":"610266118","HPHM":"津D08200","JGSK":"2021-04-01 18:05:48.539","CDBH":"3","XSFX":"由东向西","XSFXDM":"1","KKMC":"中生大道与和畅路交口"},{"KKBH":"720881002000","HPHM":"津BA3306","JGSK":"2021-04-01 18:05:48.558","CDBH":"10","XSFX":"由南向北","XSFXDM":"3","KKMC":"海旭道与安正路交口"},{"KKBH":"610286127","HPHM":"津BT6121","JGSK":"2021-04-01 18:05:48.561","CDBH":"1","XSFX":"由东向西","XSFXDM":"1","KKMC":"中津大道与和畅路交口"},{"KKBH":"610256111","HPHM":"津RK7186","JGSK":"2021-04-01 18:05:48.564","CDBH":"8","XSFX":"由北向南","XSFXDM":"4","KKMC":"中天大道与和惠路交口"},{"KKBH":"720891003000","HPHM":"车牌","JGSK":"2021-04-01 18:05:48.603","CDBH":"6","XSFX":"由西向东","XSFXDM":"2","KKMC":"海博道与安正路交口"},{"KKBH":"610266117","HPHM":"车牌","JGSK":"2021-04-01 18:05:48.627","CDBH":"5","XSFX":"由西向东","XSFXDM":"2","KKMC":"中生大道与和韵路交口"},{"KKBH":"610256112","HPHM":"津B2D810","JGSK":"2021-04-01 18:05:48.677","CDBH":"1","XSFX":"由东向西","XSFXDM":"1","KKMC":"中天大道与中津大道交口"},{"KKBH":"610391007","HPHM":"津A3F636","JGSK":"2021-04-01 18:05:48.696","CDBH":"7","XSFX":"由南向北","XSFXDM":"3","KKMC":"和韵路与和风路交口"},{"KKBH":"610276125","HPHM":"冀J0M3C8","JGSK":"2021-04-01 18:05:48.716","CDBH":"4","XSFX":"由南向北","XSFXDM":"3","KKMC":"中新大道与和顺路交口"},{"KKBH":"610276125","HPHM":"津CDB890","JGSK":"2021-04-01 18:05:48.777","CDBH":"7","XSFX":"由北向南","XSFXDM":"4","KKMC":"中新大道与和顺路交口"},{"KKBH":"610266118","HPHM":"津AD39858","JGSK":"2021-04-01 18:05:48.778","CDBH":"3","XSFX":"由东向西","XSFXDM":"1","KKMC":"中生大道与和畅路交口"},{"KKBH":"610276125","HPHM":"津C98J85","JGSK":"2021-04-01 18:05:48.819","CDBH":"8","XSFX":"由北向南","XSFXDM":"4","KKMC":"中新大道与和顺路交口"},{"KKBH":"610276126","HPHM":"津RBC586","JGSK":"2021-04-01 18:05:48.874","CDBH":"7","XSFX":"由北向南","XSFXDM":"4","KKMC":"中新大道与和意路交口"},{"KKBH":"610276126","HPHM":"津C612G8","JGSK":"2021-04-01 18:05:48.888","CDBH":"8","XSFX":"由北向南","XSFXDM":"4","KKMC":"中新大道与和意路交口"},{"KKBH":"610391007","HPHM":"鲁N0233S","JGSK":"2021-04-01 18:05:48.936","CDBH":"8","XSFX":"由南向北","XSFXDM":"3","KKMC":"和韵路与和风路交口"},{"KKBH":"720861002000","HPHM":"津JLH301","JGSK":"2021-04-01 18:05:48.937","CDBH":"7","XSFX":"由南向北","XSFXDM":"3","KKMC":"海晨道与安正路交口"},{"KKBH":"610256115","HPHM":"津A7S225","JGSK":"2021-04-01 18:05:48.977","CDBH":"11","XSFX":"由北向南","XSFXDM":"4","KKMC":"中天大道与中生大道交口"},{"KKBH":"610271008","HPHM":"津MYZ185","JGSK":"2021-04-01 18:05:48.978","CDBH":"2","XSFX":"由南向北","XSFXDM":"3","KKMC":"中新大道与航母主题公园支路交口"},{"KKBH":"610286127","HPHM":"津HRS820","JGSK":"2021-04-01 18:05:49.035","CDBH":"2","XSFX":"由东向西","XSFXDM":"1","KKMC":"中津大道与和畅路交口"},{"KKBH":"720891008000","HPHM":"冀B12EM1","JGSK":"2021-04-01 18:05:49.061","CDBH":"9","XSFX":"由南向北","XSFXDM":"3","KKMC":"海博道与荣盛路交口"},{"KKBH":"711","HPHM":"粤AZ0535","JGSK":"2021-04-01 18:05:49.097","CDBH":"5","XSFX":"由南向北","XSFXDM":"3","KKMC":"不礼让行人中新大道与和旭路交口"},{"KKBH":"7208810020000","HPHM":"冀T9J037","JGSK":"2021-04-01 18:05:49.116","CDBH":"9","XSFX":"由南向北","XSFXDM":"3","KKMC":"海旭道与安正路交口正向"},{"KKBH":"610271008","HPHM":"冀BU505R","JGSK":"2021-04-01 18:05:49.219","CDBH":"1","XSFX":"由南向北","XSFXDM":"3","KKMC":"中新大道与航母主题公园支路交口"},{"KKBH":"610266117","HPHM":"蒙BKX257","JGSK":"2021-04-01 18:05:49.241","CDBH":"2","XSFX":"由东向西","XSFXDM":"1","KKMC":"中生大道与和韵路交口"},{"KKBH":"610256111","HPHM":"津GPM726","JGSK":"2021-04-01 18:05:49.244","CDBH":"8","XSFX":"由北向南","XSFXDM":"4","KKMC":"中天大道与和惠路交口"},{"KKBH":"7208710020000","HPHM":"鲁A9L35L","JGSK":"2021-04-01 18:05:49.284","CDBH":"6","XSFX":"由南向北","XSFXDM":"3","KKMC":"安正路与芳菲路交口正向"},{"KKBH":"610276124","HPHM":"冀B8MU63","JGSK":"2021-04-01 18:05:49.341","CDBH":"1","XSFX":"由东向西","XSFXDM":"1","KKMC":"中新大道与中生大道交口"},{"KKBH":"610256115","HPHM":"津ADD6579","JGSK":"2021-04-01 18:05:49.453","CDBH":"5","XSFX":"由西向东","XSFXDM":"2","KKMC":"中天大道与中生大道交口"},{"KKBH":"720891008000","HPHM":"津C1P176","JGSK":"2021-04-01 18:05:49.474","CDBH":"2","XSFX":"由东向西","XSFXDM":"1","KKMC":"海博道与荣盛路交口"},{"KKBH":"720891003000","HPHM":"津A5F503","JGSK":"2021-04-01 18:05:49.476","CDBH":"7","XSFX":"由南向北","XSFXDM":"3","KKMC":"海博道与安正路交口"},{"KKBH":"610256113","HPHM":"津HN1138","JGSK":"2021-04-01 18:05:49.483","CDBH":"7","XSFX":"由北向南","XSFXDM":"4","KKMC":"中天大道与和风路交口"},{"KKBH":"610266118","HPHM":"津C353H5","JGSK":"2021-04-01 18:05:49.486","CDBH":"4","XSFX":"由西向东","XSFXDM":"2","KKMC":"中生大道与和畅路交口"},{"KKBH":"7208910060000","HPHM":"津A0W038","JGSK":"2021-04-01 18:05:49.489","CDBH":"3","XSFX":"由东向西","XSFXDM":"1","KKMC":"海博道与永盛路交口正向"},{"KKBH":"610276126","HPHM":"津A09800D","JGSK":"2021-04-01 18:05:49.52","CDBH":"8","XSFX":"由北向南","XSFXDM":"4","KKMC":"中新大道与和意路交口"},{"KKBH":"610276125","HPHM":"鲁F6330Q","JGSK":"2021-04-01 18:05:49.524","CDBH":"5","XSFX":"由南向北","XSFXDM":"3","KKMC":"中新大道与和顺路交口"},{"KKBH":"610276125","HPHM":"冀ED210K","JGSK":"2021-04-01 18:05:49.536","CDBH":"8","XSFX":"由北向南","XSFXDM":"4","KKMC":"中新大道与和顺路交口"},{"KKBH":"610276125","HPHM":"冀ED210K","JGSK":"2021-04-01 18:05:49.537","CDBH":"8","XSFX":"由北向南","XSFXDM":"4","KKMC":"中新大道与和顺路交口"},{"KKBH":"610256113","HPHM":"津E14302","JGSK":"2021-04-01 18:05:49.543","CDBH":"4","XSFX":"由南向北","XSFXDM":"3","KKMC":"中天大道与和风路交口"},{"KKBH":"610256116","HPHM":"冀B1CF29","JGSK":"2021-04-01 18:05:49.611","CDBH":"12","XSFX":"由北向南","XSFXDM":"4","KKMC":"中天大道与和顺路交口"},{"KKBH":"7208910030000","HPHM":"津NPP099","JGSK":"2021-04-01 18:05:49.689","CDBH":"12","XSFX":"由北向南","XSFXDM":"4","KKMC":"海博道与安正路交口正向"},{"KKBH":"7205710040000","HPHM":"津A39P77","JGSK":"2021-04-01 18:05:49.7","CDBH":"2","XSFX":"由东向西","XSFXDM":"1","KKMC":"动漫东路与动漫中路交口正向"},{"KKBH":"7208610030000","HPHM":"辽G33B39","JGSK":"2021-04-01 18:05:49.705","CDBH":"5","XSFX":"由西向东","XSFXDM":"2","KKMC":"海晨道与安明路交口正向"},{"KKBH":"7208810060000","HPHM":"津C09Y28","JGSK":"2021-04-01 18:05:49.796","CDBH":"2","XSFX":"由西向东","XSFXDM":"2","KKMC":"海旭道与庄盛路交口正向"},{"KKBH":"7280310030000","HPHM":"车牌","JGSK":"2021-04-01 18:05:49.82","CDBH":"2","XSFX":"由东向西","XSFXDM":"1","KKMC":"动漫中路与文二路交口正向"},{"KKBH":"610286127","HPHM":"津RVF589","JGSK":"2021-04-01 18:05:49.858","CDBH":"1","XSFX":"由东向西","XSFXDM":"1","KKMC":"中津大道与和畅路交口"},{"KKBH":"610276124","HPHM":"津A00755D","JGSK":"2021-04-01 18:05:49.878","CDBH":"8","XSFX":"由南向北","XSFXDM":"3","KKMC":"中新大道与中生大道交口"},{"KKBH":"610256114","HPHM":"津RYJ755","JGSK":"2021-04-01 18:05:49.913","CDBH":"5","XSFX":"由南向北","XSFXDM":"3","KKMC":"中天大道与和旭路交口"},{"KKBH":"610391006","HPHM":"津HG1537","JGSK":"2021-04-01 18:05:49.919","CDBH":"1","XSFX":"由东向西","XSFXDM":"1","KKMC":"和韵路与和意路交口"},{"KKBH":"7208810020000","HPHM":"津NNN853","JGSK":"2021-04-01 18:05:49.925","CDBH":"13","XSFX":"由北向南","XSFXDM":"4","KKMC":"海旭道与安正路交口正向"},{"KKBH":"728031003000","HPHM":"鲁NQP836","JGSK":"2021-04-01 18:05:49.934","CDBH":"3","XSFX":"由南向北","XSFXDM":"3","KKMC":"动漫中路与文二路交口"},{"KKBH":"610271008","HPHM":"辽PX5083","JGSK":"2021-04-01 18:05:49.943","CDBH":"5","XSFX":"由北向南","XSFXDM":"4","KKMC":"中新大道与航母主题公园支路交口"},{"KKBH":"610266117","HPHM":"冀BQ292C","JGSK":"2021-04-01 18:05:49.951","CDBH":"5","XSFX":"由西向东","XSFXDM":"2","KKMC":"中生大道与和韵路交口"},{"KKBH":"6102610030000","HPHM":"冀J7NA65","JGSK":"2021-04-01 18:05:49.951","CDBH":"8","XSFX":"由北向南","XSFXDM":"4","KKMC":"中生大道与静湖南路交口正向"},{"KKBH":"711","HPHM":"津HMA957","JGSK":"2021-04-01 18:05:50.043","CDBH":"7","XSFX":"由北向南","XSFXDM":"4","KKMC":"不礼让行人中新大道与和旭路交口"},{"KKBH":"610266118","HPHM":"车牌","JGSK":"2021-04-01 18:05:50.061","CDBH":"10","XSFX":"由北向南","XSFXDM":"4","KKMC":"中生大道与和畅路交口"},{"KKBH":"610286127","HPHM":"冀BP629Z","JGSK":"2021-04-01 18:05:50.062","CDBH":"8","XSFX":"由南向北","XSFXDM":"3","KKMC":"中津大道与和畅路交口"},{"KKBH":"711","HPHM":"车牌","JGSK":"2021-04-01 18:05:50.123","CDBH":"7","XSFX":"由北向南","XSFXDM":"4","KKMC":"不礼让行人中新大道与和旭路交口"},{"KKBH":"610401004","HPHM":"津RBM606","JGSK":"2021-04-01 18:05:50.156","CDBH":"1","XSFX":"由东向西","XSFXDM":"1","KKMC":"和畅路与和风路交口"},{"KKBH":"610251002","HPHM":"冀J6TK98","JGSK":"2021-04-01 18:05:50.226","CDBH":"1","XSFX":"由东向西","XSFXDM":"1","KKMC":"中天大道与和睦路交口"},{"KKBH":"720881002000","HPHM":"津HL1339","JGSK":"2021-04-01 18:05:50.236","CDBH":"9","XSFX":"由南向北","XSFXDM":"3","KKMC":"海旭道与安正路交口"},{"KKBH":"610251002","HPHM":"津HFK579","JGSK":"2021-04-01 18:05:50.248","CDBH":"11","XSFX":"由北向南","XSFXDM":"4","KKMC":"中天大道与和睦路交口"},{"KKBH":"610276125","HPHM":"津MF5770","JGSK":"2021-04-01 18:05:50.249","CDBH":"4","XSFX":"由南向北","XSFXDM":"3","KKMC":"中新大道与和顺路交口"},{"KKBH":"7208710020000","HPHM":"津ADF0162","JGSK":"2021-04-01 18:05:50.252","CDBH":"5","XSFX":"由南向北","XSFXDM":"3","KKMC":"安正路与芳菲路交口正向"},{"KKBH":"7205410020000","HPHM":"蒙A5562Y","JGSK":"2021-04-01 18:05:50.259","CDBH":"3","XSFX":"由西向东","XSFXDM":"2","KKMC":"动漫环路西与动漫中路交口正向"},{"KKBH":"7280310030000","HPHM":"津B2X865","JGSK":"2021-04-01 18:05:50.283","CDBH":"3","XSFX":"由南向北","XSFXDM":"3","KKMC":"动漫中路与文二路交口正向"},{"KKBH":"711","HPHM":"津MD2676","JGSK":"2021-04-01 18:05:50.286","CDBH":"8","XSFX":"由北向南","XSFXDM":"4","KKMC":"不礼让行人中新大道与和旭路交口"},{"KKBH":"610276125","HPHM":"津GJJ276","JGSK":"2021-04-01 18:05:50.31","CDBH":"4","XSFX":"由南向北","XSFXDM":"3","KKMC":"中新大道与和顺路交口"},{"KKBH":"610286127","HPHM":"津AXD759","JGSK":"2021-04-01 18:05:50.311","CDBH":"3","XSFX":"由东向西","XSFXDM":"1","KKMC":"中津大道与和畅路交口"},{"KKBH":"7208910030000","HPHM":"车牌","JGSK":"2021-04-01 18:05:50.419","CDBH":"9","XSFX":"由南向北","XSFXDM":"3","KKMC":"海博道与安正路交口正向"},{"KKBH":"610256112","HPHM":"津A09899D","JGSK":"2021-04-01 18:05:50.424","CDBH":"12","XSFX":"由北向南","XSFXDM":"4","KKMC":"中天大道与中津大道交口"},{"KKBH":"610266117","HPHM":"冀T70M32","JGSK":"2021-04-01 18:05:50.425","CDBH":"12","XSFX":"由北向南","XSFXDM":"4","KKMC":"中生大道与和韵路交口"},{"KKBH":"610276124","HPHM":"津RQA695","JGSK":"2021-04-01 18:05:50.464","CDBH":"11","XSFX":"由北向南","XSFXDM":"4","KKMC":"中新大道与中生大道交口"},{"KKBH":"7208610020000","HPHM":"津C98E17","JGSK":"2021-04-01 18:05:50.546","CDBH":"5","XSFX":"由西向东","XSFXDM":"2","KKMC":"海晨道与安正路交口正向"},{"KKBH":"610276126","HPHM":"津JNN801","JGSK":"2021-04-01 18:05:50.617","CDBH":"7","XSFX":"由北向南","XSFXDM":"4","KKMC":"中新大道与和意路交口"},{"KKBH":"610256113","HPHM":"冀B2EN48","JGSK":"2021-04-01 18:05:50.627","CDBH":"4","XSFX":"由南向北","XSFXDM":"3","KKMC":"中天大道与和风路交口"},{"KKBH":"610271010","HPHM":"津D26898","JGSK":"2021-04-01 18:05:50.685","CDBH":"7","XSFX":"由北向南","XSFXDM":"4","KKMC":"中新大道与华五路交口"},{"KKBH":"610276124","HPHM":"蒙A562HC","JGSK":"2021-04-01 18:05:50.69","CDBH":"8","XSFX":"由南向北","XSFXDM":"3","KKMC":"中新大道与中生大道交口"},{"KKBH":"610391008","HPHM":"津HL6669","JGSK":"2021-04-01 18:05:50.712","CDBH":"5","XSFX":"由西向东","XSFXDM":"2","KKMC":"和韵路与和旭路交口"},{"KKBH":"7208910040000","HPHM":"津RUU515","JGSK":"2021-04-01 18:05:50.722","CDBH":"6","XSFX":"由西向东","XSFXDM":"2","KKMC":"海博道与安平路交口正向"},{"KKBH":"720891006000","HPHM":"津HYC728","JGSK":"2021-04-01 18:05:50.738","CDBH":"6","XSFX":"由西向东","XSFXDM":"2","KKMC":"海博道与永盛路交口"},{"KKBH":"610256113","HPHM":"车牌","JGSK":"2021-04-01 18:05:50.75","CDBH":"2","XSFX":"由西向东","XSFXDM":"2","KKMC":"中天大道与和风路交口"},{"KKBH":"7205710040000","HPHM":"津HL2216","JGSK":"2021-04-01 18:05:50.753","CDBH":"3","XSFX":"由西向东","XSFXDM":"2","KKMC":"动漫东路与动漫中路交口正向"},{"KKBH":"7205710040000","HPHM":"津JJV228","JGSK":"2021-04-01 18:05:50.754","CDBH":"4","XSFX":"由西向东","XSFXDM":"2","KKMC":"动漫东路与动漫中路交口正向"},{"KKBH":"610401004","HPHM":"津ADJ1577","JGSK":"2021-04-01 18:05:50.839","CDBH":"10","XSFX":"由北向南","XSFXDM":"4","KKMC":"和畅路与和风路交口"},{"KKBH":"610286127","HPHM":"津ADJ3079","JGSK":"2021-04-01 18:05:50.955","CDBH":"3","XSFX":"由东向西","XSFXDM":"1","KKMC":"中津大道与和畅路交口"},{"KKBH":"720881002000","HPHM":"鲁NUC897","JGSK":"2021-04-01 18:05:50.959","CDBH":"10","XSFX":"由南向北","XSFXDM":"3","KKMC":"海旭道与安正路交口"},{"KKBH":"610271009","HPHM":"豫E69T05","JGSK":"2021-04-01 18:05:50.961","CDBH":"7","XSFX":"由南向北","XSFXDM":"3","KKMC":"中新大道与泰七路交口"},{"KKBH":"610266117","HPHM":"津H58887","JGSK":"2021-04-01 18:05:51.003","CDBH":"1","XSFX":"由东向西","XSFXDM":"1","KKMC":"中生大道与和韵路交口"},{"KKBH":"720891003000","HPHM":"津H57557","JGSK":"2021-04-01 18:05:51.157","CDBH":"8","XSFX":"由南向北","XSFXDM":"3","KKMC":"海博道与安正路交口"},{"KKBH":"610276124","HPHM":"冀B5A11N","JGSK":"2021-04-01 18:05:51.164","CDBH":"7","XSFX":"由南向北","XSFXDM":"3","KKMC":"中新大道与中生大道交口"},{"KKBH":"610391007","HPHM":"甘A720N1","JGSK":"2021-04-01 18:05:51.167","CDBH":"10","XSFX":"由北向南","XSFXDM":"4","KKMC":"和韵路与和风路交口"},{"KKBH":"6102661220000","HPHM":"津E25524","JGSK":"2021-04-01 18:05:51.167","CDBH":"2","XSFX":"由西向东","XSFXDM":"2","KKMC":"生态城中生大道故道河一桥西向东上桥处正向"},{"KKBH":"610401005","HPHM":"津FN0812","JGSK":"2021-04-01 18:05:51.232","CDBH":"2","XSFX":"由东向西","XSFXDM":"1","KKMC":"和畅路与和顺路交口"},{"KKBH":"610256114","HPHM":"津HPS700","JGSK":"2021-04-01 18:05:51.254","CDBH":"6","XSFX":"由南向北","XSFXDM":"3","KKMC":"中天大道与和旭路交口"},{"KKBH":"610276125","HPHM":"津H10700","JGSK":"2021-04-01 18:05:51.269","CDBH":"5","XSFX":"由南向北","XSFXDM":"3","KKMC":"中新大道与和顺路交口"},{"KKBH":"610266117","HPHM":"津ADP6050","JGSK":"2021-04-01 18:05:51.277","CDBH":"7","XSFX":"由南向北","XSFXDM":"3","KKMC":"中生大道与和韵路交口"},{"KKBH":"7208910030000","HPHM":"车牌","JGSK":"2021-04-01 18:05:51.318","CDBH":"9","XSFX":"由南向北","XSFXDM":"3","KKMC":"海博道与安正路交口正向"},{"KKBH":"610286127","HPHM":"津A1U599","JGSK":"2021-04-01 18:05:51.371","CDBH":"2","XSFX":"由东向西","XSFXDM":"1","KKMC":"中津大道与和畅路交口"},{"KKBH":"610266118","HPHM":"津A5A370","JGSK":"2021-04-01 18:05:51.419","CDBH":"1","XSFX":"由东向西","XSFXDM":"1","KKMC":"中生大道与和畅路交口"},{"KKBH":"610256114","HPHM":"津JZZ517","JGSK":"2021-04-01 18:05:51.445","CDBH":"6","XSFX":"由南向北","XSFXDM":"3","KKMC":"中天大道与和旭路交口"},{"KKBH":"610276125","HPHM":"津GN1038","JGSK":"2021-04-01 18:05:51.459","CDBH":"8","XSFX":"由北向南","XSFXDM":"4","KKMC":"中新大道与和顺路交口"},{"KKBH":"610401005","HPHM":"鲁B51RS9","JGSK":"2021-04-01 18:05:51.466","CDBH":"7","XSFX":"由南向北","XSFXDM":"3","KKMC":"和畅路与和顺路交口"},{"KKBH":"711","HPHM":"津E21565","JGSK":"2021-04-01 18:05:51.482","CDBH":"8","XSFX":"由北向南","XSFXDM":"4","KKMC":"不礼让行人中新大道与和旭路交口"},{"KKBH":"610401005","HPHM":"津HHM836","JGSK":"2021-04-01 18:05:51.482","CDBH":"2","XSFX":"由东向西","XSFXDM":"1","KKMC":"和畅路与和顺路交口"},{"KKBH":"7208910030000","HPHM":"津A9Q288","JGSK":"2021-04-01 18:05:51.548","CDBH":"4","XSFX":"由西向东","XSFXDM":"2","KKMC":"海博道与安正路交口正向"},{"KKBH":"7280310020000","HPHM":"辽G97Y80","JGSK":"2021-04-01 18:05:51.573","CDBH":"7","XSFX":"由北向南","XSFXDM":"4","KKMC":"动漫中路与文一路交口正向"},{"KKBH":"720901002000","HPHM":"鲁NJU768","JGSK":"2021-04-01 18:05:51.591","CDBH":"8","XSFX":"由南向北","XSFXDM":"3","KKMC":"玉林道与安正路交口"},{"KKBH":"610256111","HPHM":"津J52083","JGSK":"2021-04-01 18:05:51.601","CDBH":"1","XSFX":"由西向东","XSFXDM":"2","KKMC":"中天大道与和惠路交口"},{"KKBH":"610391006","HPHM":"津H09116","JGSK":"2021-04-01 18:05:51.622","CDBH":"1","XSFX":"由东向西","XSFXDM":"1","KKMC":"和韵路与和意路交口"},{"KKBH":"610256116","HPHM":"车牌","JGSK":"2021-04-01 18:05:51.641","CDBH":"6","XSFX":"由西向东","XSFXDM":"2","KKMC":"中天大道与和顺路交口"},{"KKBH":"610401005","HPHM":"津GXL809","JGSK":"2021-04-01 18:05:51.656","CDBH":"8","XSFX":"由南向北","XSFXDM":"3","KKMC":"和畅路与和顺路交口"},{"KKBH":"610266118","HPHM":"黑DX5478","JGSK":"2021-04-01 18:05:51.668","CDBH":"3","XSFX":"由东向西","XSFXDM":"1","KKMC":"中生大道与和畅路交口"},{"KKBH":"711","HPHM":"吉AJ017N","JGSK":"2021-04-01 18:05:51.677","CDBH":"2","XSFX":"由东向西","XSFXDM":"1","KKMC":"不礼让行人中新大道与和旭路交口"},{"KKBH":"720571001000","HPHM":"鲁B13Z3D","JGSK":"2021-04-01 18:05:51.693","CDBH":"5","XSFX":"由北向南","XSFXDM":"4","KKMC":"动漫东路与文一路交口"},{"KKBH":"7208810020000","HPHM":"津RTU972","JGSK":"2021-04-01 18:05:51.705","CDBH":"9","XSFX":"由南向北","XSFXDM":"3","KKMC":"海旭道与安正路交口正向"},{"KKBH":"610256114","HPHM":"津DQH656","JGSK":"2021-04-01 18:05:51.71","CDBH":"1","XSFX":"由西向东","XSFXDM":"2","KKMC":"中天大道与和旭路交口"},{"KKBH":"610401004","HPHM":"津MS1007","JGSK":"2021-04-01 18:05:51.723","CDBH":"4","XSFX":"由西向东","XSFXDM":"2","KKMC":"和畅路与和风路交口"},{"KKBH":"7208910050000","HPHM":"津A2G186","JGSK":"2021-04-01 18:05:51.725","CDBH":"9","XSFX":"由南向北","XSFXDM":"3","KKMC":"海博道与安明路交口正向"},{"KKBH":"610266118","HPHM":"津JTT217","JGSK":"2021-04-01 18:05:51.768","CDBH":"6","XSFX":"由西向东","XSFXDM":"2","KKMC":"中生大道与和畅路交口"},{"KKBH":"610286127","HPHM":"津F09019","JGSK":"2021-04-01 18:05:51.834","CDBH":"2","XSFX":"由东向西","XSFXDM":"1","KKMC":"中津大道与和畅路交口"},{"KKBH":"610276126","HPHM":"皖L3Y712","JGSK":"2021-04-01 18:05:51.863","CDBH":"7","XSFX":"由北向南","XSFXDM":"4","KKMC":"中新大道与和意路交口"},{"KKBH":"610256115","HPHM":"津FTF577","JGSK":"2021-04-01 18:05:51.933","CDBH":"6","XSFX":"由西向东","XSFXDM":"2","KKMC":"中天大道与中生大道交口"},{"KKBH":"720871002000","HPHM":"津K52912","JGSK":"2021-04-01 18:05:51.936","CDBH":"5","XSFX":"由南向北","XSFXDM":"3","KKMC":"安正路与芳菲路交口"},{"KKBH":"740011002000","HPHM":"黑JX2962","JGSK":"2021-04-01 18:05:51.953","CDBH":"13","XSFX":"由南向北","XSFXDM":"3","KKMC":"静湖南路与华一路交口"},{"KKBH":"610256111","HPHM":"津RDW806","JGSK":"2021-04-01 18:05:52.01","CDBH":"9","XSFX":"由北向南","XSFXDM":"4","KKMC":"中天大道与和惠路交口"},{"KKBH":"7208910030000","HPHM":"车牌","JGSK":"2021-04-01 18:05:52.052","CDBH":"2","XSFX":"由东向西","XSFXDM":"1","KKMC":"海博道与安正路交口正向"},{"KKBH":"610391007","HPHM":"辽NMW882","JGSK":"2021-04-01 18:05:52.056","CDBH":"8","XSFX":"由南向北","XSFXDM":"3","KKMC":"和韵路与和风路交口"},{"KKBH":"610256112","HPHM":"津ME1087","JGSK":"2021-04-01 18:05:52.067","CDBH":"10","XSFX":"由北向南","XSFXDM":"4","KKMC":"中天大道与中津大道交口"},{"KKBH":"610266117","HPHM":"车牌","JGSK":"2021-04-01 18:05:52.083","CDBH":"6","XSFX":"由西向东","XSFXDM":"2","KKMC":"中生大道与和韵路交口"},{"KKBH":"7205710040000","HPHM":"冀AG8Z67","JGSK":"2021-04-01 18:05:52.085","CDBH":"1","XSFX":"由东向西","XSFXDM":"1","KKMC":"动漫东路与动漫中路交口正向"},{"KKBH":"610256116","HPHM":"津KZ0859","JGSK":"2021-04-01 18:05:52.115","CDBH":"7","XSFX":"由南向北","XSFXDM":"3","KKMC":"中天大道与和顺路交口"},{"KKBH":"610266118","HPHM":"津DMN110","JGSK":"2021-04-01 18:05:52.124","CDBH":"10","XSFX":"由北向南","XSFXDM":"4","KKMC":"中生大道与和畅路交口"},{"KKBH":"610271010","HPHM":"津C42Q42","JGSK":"2021-04-01 18:05:52.199","CDBH":"5","XSFX":"由南向北","XSFXDM":"3","KKMC":"中新大道与华五路交口"},{"KKBH":"7208610020000","HPHM":"蒙DA650H","JGSK":"2021-04-01 18:05:52.252","CDBH":"10","XSFX":"由北向南","XSFXDM":"4","KKMC":"海晨道与安正路交口正向"},{"KKBH":"610256112","HPHM":"蒙H41888","JGSK":"2021-04-01 18:05:52.265","CDBH":"10","XSFX":"由北向南","XSFXDM":"4","KKMC":"中天大道与中津大道交口"},{"KKBH":"720561002000","HPHM":"冀GQE395","JGSK":"2021-04-01 18:05:52.266","CDBH":"6","XSFX":"由北向南","XSFXDM":"4","KKMC":"动漫北路与文三路交口"},{"KKBH":"610251002","HPHM":"津HFK579","JGSK":"2021-04-01 18:05:52.308","CDBH":"12","XSFX":"由北向南","XSFXDM":"4","KKMC":"中天大道与和睦路交口"},{"KKBH":"610256113","HPHM":"津GWJ280","JGSK":"2021-04-01 18:05:52.337","CDBH":"5","XSFX":"由南向北","XSFXDM":"3","KKMC":"中天大道与和风路交口"},{"KKBH":"610256115","HPHM":"车牌","JGSK":"2021-04-01 18:05:52.34","CDBH":"6","XSFX":"由西向东","XSFXDM":"2","KKMC":"中天大道与中生大道交口"},{"KKBH":"7205710040000","HPHM":"冀F9SK16","JGSK":"2021-04-01 18:05:52.345","CDBH":"3","XSFX":"由西向东","XSFXDM":"2","KKMC":"动漫东路与动漫中路交口正向"},{"KKBH":"720891005000","HPHM":"冀B3LN32","JGSK":"2021-04-01 18:05:52.384","CDBH":"2","XSFX":"由东向西","XSFXDM":"1","KKMC":"海博道与安明路交口"},{"KKBH":"610266118","HPHM":"津JUV699","JGSK":"2021-04-01 18:05:52.395","CDBH":"4","XSFX":"由西向东","XSFXDM":"2","KKMC":"中生大道与和畅路交口"},{"KKBH":"610276125","HPHM":"津B1Z270","JGSK":"2021-04-01 18:05:52.398","CDBH":"8","XSFX":"由北向南","XSFXDM":"4","KKMC":"中新大道与和顺路交口"},{"KKBH":"720891003000","HPHM":"津NPP099","JGSK":"2021-04-01 18:05:52.463","CDBH":"2","XSFX":"由东向西","XSFXDM":"1","KKMC":"海博道与安正路交口"},{"KKBH":"610276125","HPHM":"冀EX2055","JGSK":"2021-04-01 18:05:52.47","CDBH":"4","XSFX":"由南向北","XSFXDM":"3","KKMC":"中新大道与和顺路交口"},{"KKBH":"610276125","HPHM":"冀BV1200","JGSK":"2021-04-01 18:05:52.473","CDBH":"7","XSFX":"由北向南","XSFXDM":"4","KKMC":"中新大道与和顺路交口"},{"KKBH":"1250","HPHM":"京JE1662","JGSK":"2021-04-01 18:05:52.49","CDBH":"2","XSFX":"由东向西","XSFXDM":"1","KKMC":"中滨大道与盛三街交口正向"},{"KKBH":"7208610030000","HPHM":"车牌","JGSK":"2021-04-01 18:05:52.517","CDBH":"7","XSFX":"由南向北","XSFXDM":"3","KKMC":"海晨道与安明路交口正向"},{"KKBH":"610276124","HPHM":"津D66626","JGSK":"2021-04-01 18:05:52.543","CDBH":"11","XSFX":"由北向南","XSFXDM":"4","KKMC":"中新大道与中生大道交口"},{"KKBH":"610261005000","HPHM":"豫J925M8","JGSK":"2021-04-01 18:05:52.548","CDBH":"2","XSFX":"由南向北","XSFXDM":"3","KKMC":"中生大道与静湖西路（南侧）"},{"KKBH":"610401004","HPHM":"吉HND338","JGSK":"2021-04-01 18:05:52.557","CDBH":"3","XSFX":"由东向西","XSFXDM":"1","KKMC":"和畅路与和风路交口"},{"KKBH":"610276124","HPHM":"津E09504","JGSK":"2021-04-01 18:05:52.604","CDBH":"8","XSFX":"由南向北","XSFXDM":"3","KKMC":"中新大道与中生大道交口"},{"KKBH":"720881002000","HPHM":"津NNN853","JGSK":"2021-04-01 18:05:52.655","CDBH":"13","XSFX":"由北向南","XSFXDM":"4","KKMC":"海旭道与安正路交口"},{"KKBH":"720541002000","HPHM":"车牌","JGSK":"2021-04-01 18:05:52.669","CDBH":"3","XSFX":"由西向东","XSFXDM":"2","KKMC":"动漫环路西与动漫中路交口"},{"KKBH":"610401005","HPHM":"冀B8567Y","JGSK":"2021-04-01 18:05:52.75","CDBH":"1","XSFX":"由东向西","XSFXDM":"1","KKMC":"和畅路与和顺路交口"},{"KKBH":"7205710040000","HPHM":"津GDC289","JGSK":"2021-04-01 18:05:52.767","CDBH":"4","XSFX":"由西向东","XSFXDM":"2","KKMC":"动漫东路与动漫中路交口正向"},{"KKBH":"610271009","HPHM":"鲁NM10K3","JGSK":"2021-04-01 18:05:52.774","CDBH":"8","XSFX":"由南向北","XSFXDM":"3","KKMC":"中新大道与泰七路交口"},{"KKBH":"610276125","HPHM":"津E12431","JGSK":"2021-04-01 18:05:52.79","CDBH":"5","XSFX":"由南向北","XSFXDM":"3","KKMC":"中新大道与和顺路交口"},{"KKBH":"610276125","HPHM":"冀B6CS99","JGSK":"2021-04-01 18:05:52.797","CDBH":"5","XSFX":"由南向北","XSFXDM":"3","KKMC":"中新大道与和顺路交口"},{"KKBH":"728031003000","HPHM":"冀B8V61G","JGSK":"2021-04-01 18:05:52.808","CDBH":"4","XSFX":"由南向北","XSFXDM":"3","KKMC":"动漫中路与文二路交口"},{"KKBH":"720571004000","HPHM":"鲁NMH369","JGSK":"2021-04-01 18:05:52.841","CDBH":"3","XSFX":"由西向东","XSFXDM":"2","KKMC":"动漫东路与动漫中路交口"},{"KKBH":"7208910050000","HPHM":"豫BN8708","JGSK":"2021-04-01 18:05:52.868","CDBH":"4","XSFX":"由东向西","XSFXDM":"1","KKMC":"海博道与安明路交口正向"},{"KKBH":"720891003000","HPHM":"车牌","JGSK":"2021-04-01 18:05:52.918","CDBH":"6","XSFX":"由西向东","XSFXDM":"2","KKMC":"海博道与安正路交口"},{"KKBH":"610391008","HPHM":"津AS0828","JGSK":"2021-04-01 18:05:52.95","CDBH":"5","XSFX":"由西向东","XSFXDM":"2","KKMC":"和韵路与和旭路交口"},{"KKBH":"720881002000","HPHM":"鲁AW9F59","JGSK":"2021-04-01 18:05:52.956","CDBH":"10","XSFX":"由南向北","XSFXDM":"3","KKMC":"海旭道与安正路交口"},{"KKBH":"610266118","HPHM":"津C0B262","JGSK":"2021-04-01 18:05:53.116","CDBH":"11","XSFX":"由北向南","XSFXDM":"4","KKMC":"中生大道与和畅路交口"},{"KKBH":"610276125","HPHM":"津DHH760","JGSK":"2021-04-01 18:05:53.138","CDBH":"8","XSFX":"由北向南","XSFXDM":"4","KKMC":"中新大道与和顺路交口"},{"KKBH":"610276125","HPHM":"津KZZ613","JGSK":"2021-04-01 18:05:53.139","CDBH":"7","XSFX":"由北向南","XSFXDM":"4","KKMC":"中新大道与和顺路交口"},{"KKBH":"610391007","HPHM":"津HMX817","JGSK":"2021-04-01 18:05:53.148","CDBH":"4","XSFX":"由西向东","XSFXDM":"2","KKMC":"和韵路与和风路交口"},{"KKBH":"610266117","HPHM":"津NQR296","JGSK":"2021-04-01 18:05:53.225","CDBH":"7","XSFX":"由南向北","XSFXDM":"3","KKMC":"中生大道与和韵路交口"},{"KKBH":"610391008","HPHM":"津C9Y129","JGSK":"2021-04-01 18:05:53.27","CDBH":"4","XSFX":"由西向东","XSFXDM":"2","KKMC":"和韵路与和旭路交口"},{"KKBH":"610286127","HPHM":"蒙A553ZB","JGSK":"2021-04-01 18:05:53.276","CDBH":"3","XSFX":"由东向西","XSFXDM":"1","KKMC":"中津大道与和畅路交口"},{"KKBH":"610256112","HPHM":"津HRP811","JGSK":"2021-04-01 18:05:53.306","CDBH":"1","XSFX":"由东向西","XSFXDM":"1","KKMC":"中天大道与中津大道交口"},{"KKBH":"610251001","HPHM":"津JMC669","JGSK":"2021-04-01 18:05:53.343","CDBH":"7","XSFX":"由北向南","XSFXDM":"4","KKMC":"中天大道与和畅路交口"},{"KKBH":"610256114","HPHM":"津KVQ339","JGSK":"2021-04-01 18:05:53.371","CDBH":"2","XSFX":"由西向东","XSFXDM":"2","KKMC":"中天大道与和旭路交口"},{"KKBH":"720861003000","HPHM":"辽G33B39","JGSK":"2021-04-01 18:05:53.387","CDBH":"5","XSFX":"由西向东","XSFXDM":"2","KKMC":"海晨道与安明路交口"},{"KKBH":"610276126","HPHM":"车牌","JGSK":"2021-04-01 18:05:53.403","CDBH":"5","XSFX":"由南向北","XSFXDM":"3","KKMC":"中新大道与和意路交口"},{"KKBH":"610276126","HPHM":"粤BC09Z9","JGSK":"2021-04-01 18:05:53.45","CDBH":"8","XSFX":"由北向南","XSFXDM":"4","KKMC":"中新大道与和意路交口"},{"KKBH":"7209010020000","HPHM":"车牌","JGSK":"2021-04-01 18:05:53.516","CDBH":"8","XSFX":"由南向北","XSFXDM":"3","KKMC":"玉林道与安正路交口正向"},{"KKBH":"7205710040000","HPHM":"津AF33977","JGSK":"2021-04-01 18:05:53.547","CDBH":"5","XSFX":"由北向南","XSFXDM":"4","KKMC":"动漫东路与动漫中路交口正向"},{"KKBH":"720571001000","HPHM":"冀B620AN","JGSK":"2021-04-01 18:05:53.549","CDBH":"2","XSFX":"由西向东","XSFXDM":"2","KKMC":"动漫东路与文一路交口"},{"KKBH":"720861003000","HPHM":"皖R58779","JGSK":"2021-04-01 18:05:53.562","CDBH":"2","XSFX":"由东向西","XSFXDM":"1","KKMC":"海晨道与安明路交口"},{"KKBH":"711","HPHM":"辽PGP219","JGSK":"2021-04-01 18:05:53.578","CDBH":"5","XSFX":"由南向北","XSFXDM":"3","KKMC":"不礼让行人中新大道与和旭路交口"},{"KKBH":"720891004000","HPHM":"津RUU515","JGSK":"2021-04-01 18:05:53.62","CDBH":"5","XSFX":"由西向东","XSFXDM":"2","KKMC":"海博道与安平路交口"},{"KKBH":"711","HPHM":"津JN8265","JGSK":"2021-04-01 18:05:53.641","CDBH":"7","XSFX":"由北向南","XSFXDM":"4","KKMC":"不礼让行人中新大道与和旭路交口"},{"KKBH":"7208810020000","HPHM":"津A3K302","JGSK":"2021-04-01 18:05:53.652","CDBH":"5","XSFX":"由西向东","XSFXDM":"2","KKMC":"海旭道与安正路交口正向"},{"KKBH":"610256111","HPHM":"津KK7890","JGSK":"2021-04-01 18:05:53.673","CDBH":"9","XSFX":"由北向南","XSFXDM":"4","KKMC":"中天大道与和惠路交口"},{"KKBH":"610276124","HPHM":"津AF72365","JGSK":"2021-04-01 18:05:53.68","CDBH":"3","XSFX":"由东向西","XSFXDM":"1","KKMC":"中新大道与中生大道交口"},{"KKBH":"728031006000","HPHM":"津C9Z782","JGSK":"2021-04-01 18:05:53.775","CDBH":"6","XSFX":"由南向北","XSFXDM":"3","KKMC":"动漫中路与文三路交口"},{"KKBH":"711","HPHM":"津C76Q57","JGSK":"2021-04-01 18:05:53.802","CDBH":"8","XSFX":"由北向南","XSFXDM":"4","KKMC":"不礼让行人中新大道与和旭路交口"},{"KKBH":"610256113","HPHM":"津E14302","JGSK":"2021-04-01 18:05:53.827","CDBH":"5","XSFX":"由南向北","XSFXDM":"3","KKMC":"中天大道与和风路交口"},{"KKBH":"610286127","HPHM":"津MMQ821","JGSK":"2021-04-01 18:05:53.836","CDBH":"1","XSFX":"由东向西","XSFXDM":"1","KKMC":"中津大道与和畅路交口"},{"KKBH":"7208910030000","HPHM":"豫N8V311","JGSK":"2021-04-01 18:05:53.857","CDBH":"5","XSFX":"由西向东","XSFXDM":"2","KKMC":"海博道与安正路交口正向"},{"KKBH":"610256115","HPHM":"津A5A155","JGSK":"2021-04-01 18:05:53.878","CDBH":"5","XSFX":"由西向东","XSFXDM":"2","KKMC":"中天大道与中生大道交口"},{"KKBH":"610391007","HPHM":"津DYY163","JGSK":"2021-04-01 18:05:53.895","CDBH":"7","XSFX":"由南向北","XSFXDM":"3","KKMC":"和韵路与和风路交口"},{"KKBH":"610266117","HPHM":"津GYN820","JGSK":"2021-04-01 18:05:53.945","CDBH":"10","XSFX":"由北向南","XSFXDM":"4","KKMC":"中生大道与和韵路交口"},{"KKBH":"610256111","HPHM":"津NXY059","JGSK":"2021-04-01 18:05:53.979","CDBH":"1","XSFX":"由西向东","XSFXDM":"2","KKMC":"中天大道与和惠路交口"},{"KKBH":"610286127","HPHM":"冀R8J3Q5","JGSK":"2021-04-01 18:05:54.007","CDBH":"7","XSFX":"由南向北","XSFXDM":"3","KKMC":"中津大道与和畅路交口"},{"KKBH":"720871002000","HPHM":"鲁A9L35L","JGSK":"2021-04-01 18:05:54.015","CDBH":"6","XSFX":"由南向北","XSFXDM":"3","KKMC":"安正路与芳菲路交口"},{"KKBH":"610276125","HPHM":"津NXL699","JGSK":"2021-04-01 18:05:54.037","CDBH":"4","XSFX":"由南向北","XSFXDM":"3","KKMC":"中新大道与和顺路交口"},{"KKBH":"610276124","HPHM":"冀A25JQ3","JGSK":"2021-04-01 18:05:54.044","CDBH":"7","XSFX":"由南向北","XSFXDM":"3","KKMC":"中新大道与中生大道交口"},{"KKBH":"610266118","HPHM":"车牌","JGSK":"2021-04-01 18:05:54.077","CDBH":"10","XSFX":"由北向南","XSFXDM":"4","KKMC":"中生大道与和畅路交口"},{"KKBH":"610401004","HPHM":"津MS1007","JGSK":"2021-04-01 18:05:54.148","CDBH":"5","XSFX":"由西向东","XSFXDM":"2","KKMC":"和畅路与和风路交口"},{"KKBH":"610266118","HPHM":"津K96519","JGSK":"2021-04-01 18:05:54.155","CDBH":"4","XSFX":"由西向东","XSFXDM":"2","KKMC":"中生大道与和畅路交口"},{"KKBH":"7208610030000","HPHM":"津A9P320","JGSK":"2021-04-01 18:05:54.165","CDBH":"11","XSFX":"由北向南","XSFXDM":"4","KKMC":"海晨道与安明路交口正向"},{"KKBH":"720871002000","HPHM":"津ADF0162","JGSK":"2021-04-01 18:05:54.177","CDBH":"5","XSFX":"由南向北","XSFXDM":"3","KKMC":"安正路与芳菲路交口"},{"KKBH":"7208610020000","HPHM":"鲁E380FP","JGSK":"2021-04-01 18:05:54.194","CDBH":"5","XSFX":"由西向东","XSFXDM":"2","KKMC":"海晨道与安正路交口正向"},{"KKBH":"720571004000","HPHM":"鲁AA9Q63","JGSK":"2021-04-01 18:05:54.196","CDBH":"4","XSFX":"由西向东","XSFXDM":"2","KKMC":"动漫东路与动漫中路交口"},{"KKBH":"610266118","HPHM":"冀GKD331","JGSK":"2021-04-01 18:05:54.269","CDBH":"10","XSFX":"由北向南","XSFXDM":"4","KKMC":"中生大道与和畅路交口"},{"KKBH":"610256114","HPHM":"冀B321D3","JGSK":"2021-04-01 18:05:54.293","CDBH":"4","XSFX":"由南向北","XSFXDM":"3","KKMC":"中天大道与和旭路交口"},{"KKBH":"7280310030000","HPHM":"车牌","JGSK":"2021-04-01 18:05:54.295","CDBH":"6","XSFX":"由北向南","XSFXDM":"4","KKMC":"动漫中路与文二路交口正向"},{"KKBH":"720891006000","HPHM":"津LBM890","JGSK":"2021-04-01 18:05:54.329","CDBH":"3","XSFX":"由东向西","XSFXDM":"1","KKMC":"海博道与永盛路交口"},{"KKBH":"720891003000","HPHM":"鲁D129EN","JGSK":"2021-04-01 18:05:54.382","CDBH":"8","XSFX":"由南向北","XSFXDM":"3","KKMC":"海博道与安正路交口"},{"KKBH":"7208910030000","HPHM":"车牌","JGSK":"2021-04-01 18:05:54.418","CDBH":"9","XSFX":"由南向北","XSFXDM":"3","KKMC":"海博道与安正路交口正向"},{"KKBH":"610286127","HPHM":"冀GYD856","JGSK":"2021-04-01 18:05:54.441","CDBH":"7","XSFX":"由南向北","XSFXDM":"3","KKMC":"中津大道与和畅路交口"},{"KKBH":"610401005","HPHM":"津NB2182","JGSK":"2021-04-01 18:05:54.451","CDBH":"7","XSFX":"由南向北","XSFXDM":"3","KKMC":"和畅路与和顺路交口"},{"KKBH":"610276125","HPHM":"津A7E938","JGSK":"2021-04-01 18:05:54.47","CDBH":"4","XSFX":"由南向北","XSFXDM":"3","KKMC":"中新大道与和顺路交口"},{"KKBH":"7205410020000","HPHM":"冀D558XL","JGSK":"2021-04-01 18:05:54.482","CDBH":"3","XSFX":"由西向东","XSFXDM":"2","KKMC":"动漫环路西与动漫中路交口正向"},{"KKBH":"610276126","HPHM":"津KYU526","JGSK":"2021-04-01 18:05:54.485","CDBH":"8","XSFX":"由北向南","XSFXDM":"4","KKMC":"中新大道与和意路交口"},{"KKBH":"610256111","HPHM":"津A2A315","JGSK":"2021-04-01 18:05:54.496","CDBH":"1","XSFX":"由西向东","XSFXDM":"2","KKMC":"中天大道与和惠路交口"},{"KKBH":"610256114","HPHM":"辽A6E31Y","JGSK":"2021-04-01 18:05:54.498","CDBH":"4","XSFX":"由南向北","XSFXDM":"3","KKMC":"中天大道与和旭路交口"},{"KKBH":"7208810050000","HPHM":"鄂A307JR","JGSK":"2021-04-01 18:05:54.526","CDBH":"7","XSFX":"由北向南","XSFXDM":"4","KKMC":"海旭道与明盛路交口正向"},{"KKBH":"610256112","HPHM":"津HFV666","JGSK":"2021-04-01 18:05:54.541","CDBH":"10","XSFX":"由北向南","XSFXDM":"4","KKMC":"中天大道与中津大道交口"},{"KKBH":"610286127","HPHM":"津A1U599","JGSK":"2021-04-01 18:05:54.555","CDBH":"2","XSFX":"由东向西","XSFXDM":"1","KKMC":"中津大道与和畅路交口"},{"KKBH":"610276124","HPHM":"鲁AV58P6","JGSK":"2021-04-01 18:05:54.628","CDBH":"1","XSFX":"由东向西","XSFXDM":"1","KKMC":"中新大道与中生大道交口"},{"KKBH":"610266117","HPHM":"津MEF511","JGSK":"2021-04-01 18:05:54.636","CDBH":"6","XSFX":"由西向东","XSFXDM":"2","KKMC":"中生大道与和韵路交口"},{"KKBH":"7209010020000","HPHM":"津KVV238","JGSK":"2021-04-01 18:05:54.64","CDBH":"10","XSFX":"由北向南","XSFXDM":"4","KKMC":"玉林道与安正路交口正向"},{"KKBH":"610276126","HPHM":"津RBC586","JGSK":"2021-04-01 18:05:54.724","CDBH":"7","XSFX":"由北向南","XSFXDM":"4","KKMC":"中新大道与和意路交口"},{"KKBH":"610271010","HPHM":"蒙A588YC","JGSK":"2021-04-01 18:05:54.749","CDBH":"7","XSFX":"由北向南","XSFXDM":"4","KKMC":"中新大道与华五路交口"},{"KKBH":"720891003000","HPHM":"津AD66442","JGSK":"2021-04-01 18:05:54.782","CDBH":"8","XSFX":"由南向北","XSFXDM":"3","KKMC":"海博道与安正路交口"},{"KKBH":"610276125","HPHM":"津FBY906","JGSK":"2021-04-01 18:05:54.869","CDBH":"5","XSFX":"由南向北","XSFXDM":"3","KKMC":"中新大道与和顺路交口"},{"KKBH":"610286127","HPHM":"津HRS820","JGSK":"2021-04-01 18:05:54.876","CDBH":"3","XSFX":"由东向西","XSFXDM":"1","KKMC":"中津大道与和畅路交口"},{"KKBH":"7208910030000","HPHM":"车牌","JGSK":"2021-04-01 18:05:54.985","CDBH":"9","XSFX":"由南向北","XSFXDM":"3","KKMC":"海博道与安正路交口正向"},{"KKBH":"720891004000","HPHM":"车牌","JGSK":"2021-04-01 18:05:54.992","CDBH":"9","XSFX":"由南向北","XSFXDM":"3","KKMC":"海博道与安平路交口"},{"KKBH":"728031002000","HPHM":"辽G97Y80","JGSK":"2021-04-01 18:05:54.999","CDBH":"7","XSFX":"由北向南","XSFXDM":"4","KKMC":"动漫中路与文一路交口"},{"KKBH":"610276125","HPHM":"津AY1895","JGSK":"2021-04-01 18:05:55.056","CDBH":"8","XSFX":"由北向南","XSFXDM":"4","KKMC":"中新大道与和顺路交口"},{"KKBH":"720541002000","HPHM":"蒙A5562Y","JGSK":"2021-04-01 18:05:55.068","CDBH":"3","XSFX":"由西向东","XSFXDM":"2","KKMC":"动漫环路西与动漫中路交口"},{"KKBH":"711","HPHM":"京M35706","JGSK":"2021-04-01 18:05:55.084","CDBH":"7","XSFX":"由北向南","XSFXDM":"4","KKMC":"不礼让行人中新大道与和旭路交口"},{"KKBH":"720891008000","HPHM":"津KLR802","JGSK":"2021-04-01 18:05:55.087","CDBH":"5","XSFX":"由西向东","XSFXDM":"2","KKMC":"海博道与荣盛路交口"},{"KKBH":"711","HPHM":"津DLX066","JGSK":"2021-04-01 18:05:55.095","CDBH":"5","XSFX":"由南向北","XSFXDM":"3","KKMC":"不礼让行人中新大道与和旭路交口"},{"KKBH":"610276124","HPHM":"京CJA326","JGSK":"2021-04-01 18:05:55.095","CDBH":"8","XSFX":"由南向北","XSFXDM":"3","KKMC":"中新大道与中生大道交口"},{"KKBH":"610266117","HPHM":"冀BQ292C","JGSK":"2021-04-01 18:05:55.182","CDBH":"6","XSFX":"由西向东","XSFXDM":"2","KKMC":"中生大道与和韵路交口"},{"KKBH":"720881002000","HPHM":"津N67648","JGSK":"2021-04-01 18:05:55.192","CDBH":"10","XSFX":"由南向北","XSFXDM":"3","KKMC":"海旭道与安正路交口"},{"KKBH":"720881006000","HPHM":"津C09Y28","JGSK":"2021-04-01 18:05:55.258","CDBH":"2","XSFX":"由西向东","XSFXDM":"2","KKMC":"海旭道与庄盛路交口"},{"KKBH":"610276125","HPHM":"冀B3C62S","JGSK":"2021-04-01 18:05:55.278","CDBH":"7","XSFX":"由北向南","XSFXDM":"4","KKMC":"中新大道与和顺路交口"},{"KKBH":"7208810020000","HPHM":"津AX3375","JGSK":"2021-04-01 18:05:55.309","CDBH":"6","XSFX":"由西向东","XSFXDM":"2","KKMC":"海旭道与安正路交口正向"},{"KKBH":"7208210030000","HPHM":"冀JHL296","JGSK":"2021-04-01 18:05:55.315","CDBH":"6","XSFX":"由北向南","XSFXDM":"4","KKMC":"动漫西路与动漫南路交口正向"},{"KKBH":"7208610020000","HPHM":"鲁USJ339","JGSK":"2021-04-01 18:05:55.322","CDBH":"10","XSFX":"由北向南","XSFXDM":"4","KKMC":"海晨道与安正路交口正向"},{"KKBH":"610276124","HPHM":"冀B8MU63","JGSK":"2021-04-01 18:05:55.349","CDBH":"1","XSFX":"由东向西","XSFXDM":"1","KKMC":"中新大道与中生大道交口"},{"KKBH":"610276126","HPHM":"津A09800D","JGSK":"2021-04-01 18:05:55.363","CDBH":"8","XSFX":"由北向南","XSFXDM":"4","KKMC":"中新大道与和意路交口"},{"KKBH":"610271010","HPHM":"津C42Q42","JGSK":"2021-04-01 18:05:55.428","CDBH":"5","XSFX":"由南向北","XSFXDM":"3","KKMC":"中新大道与华五路交口"},{"KKBH":"7208810060000","HPHM":"车牌","JGSK":"2021-04-01 18:05:55.429","CDBH":"5","XSFX":"由南向北","XSFXDM":"3","KKMC":"海旭道与庄盛路交口正向"},{"KKBH":"7209010020000","HPHM":"津C985B7","JGSK":"2021-04-01 18:05:55.434","CDBH":"8","XSFX":"由南向北","XSFXDM":"3","KKMC":"玉林道与安正路交口正向"},{"KKBH":"711","HPHM":"津DGL338","JGSK":"2021-04-01 18:05:55.436","CDBH":"2","XSFX":"由东向西","XSFXDM":"1","KKMC":"不礼让行人中新大道与和旭路交口"},{"KKBH":"610391007","HPHM":"冀B8U30K","JGSK":"2021-04-01 18:05:55.452","CDBH":"1","XSFX":"由东向西","XSFXDM":"1","KKMC":"和韵路与和风路交口"},{"KKBH":"711","HPHM":"津A0J620","JGSK":"2021-04-01 18:05:55.516","CDBH":"2","XSFX":"由东向西","XSFXDM":"1","KKMC":"不礼让行人中新大道与和旭路交口"},{"KKBH":"720891004000","HPHM":"车牌","JGSK":"2021-04-01 18:05:55.548","CDBH":"9","XSFX":"由南向北","XSFXDM":"3","KKMC":"海博道与安平路交口"},{"KKBH":"610276124","HPHM":"吉A8YE77","JGSK":"2021-04-01 18:05:55.565","CDBH":"8","XSFX":"由南向北","XSFXDM":"3","KKMC":"中新大道与中生大道交口"},{"KKBH":"610251002","HPHM":"冀J6TK98","JGSK":"2021-04-01 18:05:55.586","CDBH":"3","XSFX":"由东向西","XSFXDM":"1","KKMC":"中天大道与和睦路交口"},{"KKBH":"610276125","HPHM":"津F00405","JGSK":"2021-04-01 18:05:55.612","CDBH":"7","XSFX":"由北向南","XSFXDM":"4","KKMC":"中新大道与和顺路交口"},{"KKBH":"610256112","HPHM":"鲁A2Y1H5","JGSK":"2021-04-01 18:05:55.616","CDBH":"1","XSFX":"由东向西","XSFXDM":"1","KKMC":"中天大道与中津大道交口"},{"KKBH":"610256112","HPHM":"津RTY855","JGSK":"2021-04-01 18:05:55.617","CDBH":"11","XSFX":"由北向南","XSFXDM":"4","KKMC":"中天大道与中津大道交口"},{"KKBH":"610256111","HPHM":"津RK7186","JGSK":"2021-04-01 18:05:55.644","CDBH":"9","XSFX":"由北向南","XSFXDM":"4","KKMC":"中天大道与和惠路交口"},{"KKBH":"610256113","HPHM":"津GWJ280","JGSK":"2021-04-01 18:05:55.667","CDBH":"5","XSFX":"由南向北","XSFXDM":"3","KKMC":"中天大道与和风路交口"},{"KKBH":"610316142000","HPHM":"京JE1662","JGSK":"2021-04-01 18:05:55.693","CDBH":"2","XSFX":"由东向西","XSFXDM":"1","KKMC":"中滨大道与盛三街交口"},{"KKBH":"610276125","HPHM":"蒙A782RN","JGSK":"2021-04-01 18:05:55.815","CDBH":"5","XSFX":"由南向北","XSFXDM":"3","KKMC":"中新大道与和顺路交口"},{"KKBH":"610401004","HPHM":"津A8X137","JGSK":"2021-04-01 18:05:55.837","CDBH":"2","XSFX":"由东向西","XSFXDM":"1","KKMC":"和畅路与和风路交口"},{"KKBH":"7280310020000","HPHM":"津K71323","JGSK":"2021-04-01 18:05:55.899","CDBH":"3","XSFX":"由西向东","XSFXDM":"2","KKMC":"动漫中路与文一路交口正向"},{"KKBH":"7208810020000","HPHM":"津K52912","JGSK":"2021-04-01 18:05:55.962","CDBH":"9","XSFX":"由南向北","XSFXDM":"3","KKMC":"海旭道与安正路交口正向"},{"KKBH":"610271008","HPHM":"车牌","JGSK":"2021-04-01 18:05:55.966","CDBH":"2","XSFX":"由南向北","XSFXDM":"3","KKMC":"中新大道与航母主题公园支路交口"},{"KKBH":"610286127","HPHM":"冀BP629Z","JGSK":"2021-04-01 18:05:55.997","CDBH":"9","XSFX":"由南向北","XSFXDM":"3","KKMC":"中津大道与和畅路交口"},{"KKBH":"610391007","HPHM":"津GS0321","JGSK":"2021-04-01 18:05:56.016","CDBH":"4","XSFX":"由西向东","XSFXDM":"2","KKMC":"和韵路与和风路交口"},{"KKBH":"610391008","HPHM":"京MM2601","JGSK":"2021-04-01 18:05:56.072","CDBH":"4","XSFX":"由西向东","XSFXDM":"2","KKMC":"和韵路与和旭路交口"},{"KKBH":"610276125","HPHM":"鲁M7533Z","JGSK":"2021-04-01 18:05:56.093","CDBH":"8","XSFX":"由北向南","XSFXDM":"4","KKMC":"中新大道与和顺路交口"},{"KKBH":"610266118","HPHM":"津C353H5","JGSK":"2021-04-01 18:05:56.235","CDBH":"5","XSFX":"由西向东","XSFXDM":"2","KKMC":"中生大道与和畅路交口"},{"KKBH":"610286127","HPHM":"津AXD759","JGSK":"2021-04-01 18:05:56.236","CDBH":"3","XSFX":"由东向西","XSFXDM":"1","KKMC":"中津大道与和畅路交口"},{"KKBH":"610266118","HPHM":"津MDW907","JGSK":"2021-04-01 18:05:56.308","CDBH":"2","XSFX":"由东向西","XSFXDM":"1","KKMC":"中生大道与和畅路交口"},{"KKBH":"610391008","HPHM":"津HL6669","JGSK":"2021-04-01 18:05:56.31","CDBH":"6","XSFX":"由西向东","XSFXDM":"2","KKMC":"和韵路与和旭路交口"},{"KKBH":"7208810020000","HPHM":"津HAS511","JGSK":"2021-04-01 18:05:56.332","CDBH":"4","XSFX":"由东向西","XSFXDM":"1","KKMC":"海旭道与安正路交口正向"},{"KKBH":"7209010030000","HPHM":"车牌","JGSK":"2021-04-01 18:05:56.38","CDBH":"2","XSFX":"由东向西","XSFXDM":"1","KKMC":"玉林道与安平路交口正向"},{"KKBH":"610256116","HPHM":"津HTE985","JGSK":"2021-04-01 18:05:56.403","CDBH":"2","XSFX":"由东向西","XSFXDM":"1","KKMC":"中天大道与和顺路交口"},{"KKBH":"610266118","HPHM":"黑EM3716","JGSK":"2021-04-01 18:05:56.418","CDBH":"5","XSFX":"由西向东","XSFXDM":"2","KKMC":"中生大道与和畅路交口"},{"KKBH":"610256115","HPHM":"冀BM786C","JGSK":"2021-04-01 18:05:56.432","CDBH":"4","XSFX":"由西向东","XSFXDM":"2","KKMC":"中天大道与中生大道交口"},{"KKBH":"610286127","HPHM":"津RVF589","JGSK":"2021-04-01 18:05:56.476","CDBH":"1","XSFX":"由东向西","XSFXDM":"1","KKMC":"中津大道与和畅路交口"},{"KKBH":"7209010030000","HPHM":"车牌","JGSK":"2021-04-01 18:05:56.481","CDBH":"2","XSFX":"由东向西","XSFXDM":"1","KKMC":"玉林道与安平路交口正向"},{"KKBH":"720861002000","HPHM":"蒙DA650H","JGSK":"2021-04-01 18:05:56.493","CDBH":"10","XSFX":"由北向南","XSFXDM":"4","KKMC":"海晨道与安正路交口"},{"KKBH":"610276125","HPHM":"津A5D283","JGSK":"2021-04-01 18:05:56.527","CDBH":"7","XSFX":"由北向南","XSFXDM":"4","KKMC":"中新大道与和顺路交口"},{"KKBH":"720891005000","HPHM":"津A2G186","JGSK":"2021-04-01 18:05:56.559","CDBH":"8","XSFX":"由南向北","XSFXDM":"3","KKMC":"海博道与安明路交口"},{"KKBH":"610261003000","HPHM":"冀J7NA65","JGSK":"2021-04-01 18:05:56.562","CDBH":"18","XSFX":"由北向南","XSFXDM":"4","KKMC":"中生大道与静湖南路交口"},{"KKBH":"610256115","HPHM":"津A5A155","JGSK":"2021-04-01 18:05:56.567","CDBH":"5","XSFX":"由西向东","XSFXDM":"2","KKMC":"中天大道与中生大道交口"},{"KKBH":"720891003000","HPHM":"津A9Q288","JGSK":"2021-04-01 18:05:56.595","CDBH":"6","XSFX":"由西向东","XSFXDM":"2","KKMC":"海博道与安正路交口"},{"KKBH":"7208710020000","HPHM":"川HS6256","JGSK":"2021-04-01 18:05:56.607","CDBH":"7","XSFX":"由南向北","XSFXDM":"3","KKMC":"安正路与芳菲路交口正向"},{"KKBH":"610266122000","HPHM":"津E25524","JGSK":"2021-04-01 18:05:56.617","CDBH":"2","XSFX":"由西向东","XSFXDM":"2","KKMC":"生态城中生大道故道河一桥西向东上桥处"},{"KKBH":"7208710020000","HPHM":"津A09U85","JGSK":"2021-04-01 18:05:56.62","CDBH":"3","XSFX":"由西向东","XSFXDM":"2","KKMC":"安正路与芳菲路交口正向"},{"KKBH":"610266118","HPHM":"津DMN110","JGSK":"2021-04-01 18:05:56.637","CDBH":"10","XSFX":"由北向南","XSFXDM":"4","KKMC":"中生大道与和畅路交口"},{"KKBH":"610276125","HPHM":"鲁F6330Q","JGSK":"2021-04-01 18:05:56.71","CDBH":"5","XSFX":"由南向北","XSFXDM":"3","KKMC":"中新大道与和顺路交口"},{"KKBH":"7208910030000","HPHM":"冀B8F21W","JGSK":"2021-04-01 18:05:56.755","CDBH":"6","XSFX":"由西向东","XSFXDM":"2","KKMC":"海博道与安正路交口正向"},{"KKBH":"610266117","HPHM":"蒙BKX257","JGSK":"2021-04-01 18:05:56.761","CDBH":"3","XSFX":"由东向西","XSFXDM":"1","KKMC":"中生大道与和韵路交口"},{"KKBH":"610266117","HPHM":"鲁R0K53E","JGSK":"2021-04-01 18:05:56.763","CDBH":"7","XSFX":"由南向北","XSFXDM":"3","KKMC":"中生大道与和韵路交口"},{"KKBH":"610391007","HPHM":"辽BE05B1","JGSK":"2021-04-01 18:05:56.77","CDBH":"7","XSFX":"由南向北","XSFXDM":"3","KKMC":"和韵路与和风路交口"},{"KKBH":"7280310060000","HPHM":"鲁AW82K5","JGSK":"2021-04-01 18:05:56.784","CDBH":"3","XSFX":"由西向东","XSFXDM":"2","KKMC":"动漫中路与文三路交口正向"},{"KKBH":"610271010","HPHM":"车牌","JGSK":"2021-04-01 18:05:56.841","CDBH":"7","XSFX":"由北向南","XSFXDM":"4","KKMC":"中新大道与华五路交口"},{"KKBH":"610266118","HPHM":"津JTT217","JGSK":"2021-04-01 18:05:56.875","CDBH":"6","XSFX":"由西向东","XSFXDM":"2","KKMC":"中生大道与和畅路交口"},{"KKBH":"610276126","HPHM":"津JNN801","JGSK":"2021-04-01 18:05:56.884","CDBH":"7","XSFX":"由北向南","XSFXDM":"4","KKMC":"中新大道与和意路交口"},{"KKBH":"7208910050000","HPHM":"津RSJ189","JGSK":"2021-04-01 18:05:56.905","CDBH":"3","XSFX":"由东向西","XSFXDM":"1","KKMC":"海博道与安明路交口正向"},{"KKBH":"7208910060000","HPHM":"鲁DV879G","JGSK":"2021-04-01 18:05:56.917","CDBH":"7","XSFX":"由西向东","XSFXDM":"2","KKMC":"海博道与永盛路交口正向"},{"KKBH":"610276125","HPHM":"冀ED210K","JGSK":"2021-04-01 18:05:56.928","CDBH":"8","XSFX":"由北向南","XSFXDM":"4","KKMC":"中新大道与和顺路交口"},{"KKBH":"720891003000","HPHM":"津HAN565","JGSK":"2021-04-01 18:05:56.947","CDBH":"8","XSFX":"由南向北","XSFXDM":"3","KKMC":"海博道与安正路交口"},{"KKBH":"720881002000","HPHM":"冀T9J037","JGSK":"2021-04-01 18:05:56.955","CDBH":"9","XSFX":"由南向北","XSFXDM":"3","KKMC":"海旭道与安正路交口"},{"KKBH":"610266117","HPHM":"津GCS919","JGSK":"2021-04-01 18:05:56.979","CDBH":"11","XSFX":"由北向南","XSFXDM":"4","KKMC":"中生大道与和韵路交口"},{"KKBH":"711","HPHM":"吉BNE816","JGSK":"2021-04-01 18:05:56.998","CDBH":"8","XSFX":"由北向南","XSFXDM":"4","KKMC":"不礼让行人中新大道与和旭路交口"},{"KKBH":"720571004000","HPHM":"冀BDT659","JGSK":"2021-04-01 18:05:56.998","CDBH":"5","XSFX":"由北向南","XSFXDM":"4","KKMC":"动漫东路与动漫中路交口"},{"KKBH":"610266117","HPHM":"冀JAJ307","JGSK":"2021-04-01 18:05:57.003","CDBH":"2","XSFX":"由东向西","XSFXDM":"1","KKMC":"中生大道与和韵路交口"},{"KKBH":"610276125","HPHM":"津MF5770","JGSK":"2021-04-01 18:05:57.03","CDBH":"4","XSFX":"由南向北","XSFXDM":"3","KKMC":"中新大道与和顺路交口"},{"KKBH":"610256111","HPHM":"津ME4658","JGSK":"2021-04-01 18:05:57.049","CDBH":"7","XSFX":"由北向南","XSFXDM":"4","KKMC":"中天大道与和惠路交口"},{"KKBH":"610256112","HPHM":"冀B6G3Y0","JGSK":"2021-04-01 18:05:57.059","CDBH":"10","XSFX":"由北向南","XSFXDM":"4","KKMC":"中天大道与中津大道交口"},{"KKBH":"610286127","HPHM":"津C55M73","JGSK":"2021-04-01 18:05:57.138","CDBH":"7","XSFX":"由南向北","XSFXDM":"3","KKMC":"中津大道与和畅路交口"},{"KKBH":"7205710010000","HPHM":"津A3R179","JGSK":"2021-04-01 18:05:57.14","CDBH":"2","XSFX":"由西向东","XSFXDM":"2","KKMC":"动漫东路与文一路交口正向"},{"KKBH":"720571004000","HPHM":"津MEP777","JGSK":"2021-04-01 18:05:57.157","CDBH":"4","XSFX":"由西向东","XSFXDM":"2","KKMC":"动漫东路与动漫中路交口"},{"KKBH":"7209010030000","HPHM":"车牌","JGSK":"2021-04-01 18:05:57.165","CDBH":"2","XSFX":"由东向西","XSFXDM":"1","KKMC":"玉林道与安平路交口正向"},{"KKBH":"610391008","HPHM":"鲁GS2U92","JGSK":"2021-04-01 18:05:57.185","CDBH":"5","XSFX":"由西向东","XSFXDM":"2","KKMC":"和韵路与和旭路交口"},{"KKBH":"610276125","HPHM":"津AW7350","JGSK":"2021-04-01 18:05:57.198","CDBH":"4","XSFX":"由南向北","XSFXDM":"3","KKMC":"中新大道与和顺路交口"},{"KKBH":"610276126","HPHM":"津KJY389","JGSK":"2021-04-01 18:05:57.284","CDBH":"8","XSFX":"由北向南","XSFXDM":"4","KKMC":"中新大道与和意路交口"},{"KKBH":"610256111","HPHM":"津KB7680","JGSK":"2021-04-01 18:05:57.292","CDBH":"8","XSFX":"由北向南","XSFXDM":"4","KKMC":"中天大道与和惠路交口"},{"KKBH":"7208210040000","HPHM":"车牌","JGSK":"2021-04-01 18:05:57.306","CDBH":"5","XSFX":"由北向南","XSFXDM":"4","KKMC":"动漫西路与动漫北路交口正向"},{"KKBH":"610276126","HPHM":"津C18H90","JGSK":"2021-04-01 18:05:57.405","CDBH":"7","XSFX":"由北向南","XSFXDM":"4","KKMC":"中新大道与和意路交口"},{"KKBH":"610256112","HPHM":"皖LWQ288","JGSK":"2021-04-01 18:05:57.415","CDBH":"11","XSFX":"由北向南","XSFXDM":"4","KKMC":"中天大道与中津大道交口"},{"KKBH":"610276124","HPHM":"津DLG618","JGSK":"2021-04-01 18:05:57.552","CDBH":"8","XSFX":"由南向北","XSFXDM":"3","KKMC":"中新大道与中生大道交口"},{"KKBH":"610276124","HPHM":"津RLN892","JGSK":"2021-04-01 18:05:57.576","CDBH":"1","XSFX":"由东向西","XSFXDM":"1","KKMC":"中新大道与中生大道交口"},{"KKBH":"610256111","HPHM":"津HR5201","JGSK":"2021-04-01 18:05:57.604","CDBH":"1","XSFX":"由西向东","XSFXDM":"2","KKMC":"中天大道与和惠路交口"},{"KKBH":"7208810050000","HPHM":"津DEU577","JGSK":"2021-04-01 18:05:57.604","CDBH":"9","XSFX":"由北向南","XSFXDM":"4","KKMC":"海旭道与明盛路交口正向"},{"KKBH":"610401004","HPHM":"津B22263","JGSK":"2021-04-01 18:05:57.632","CDBH":"8","XSFX":"由南向北","XSFXDM":"3","KKMC":"和畅路与和风路交口"},{"KKBH":"720881002000","HPHM":"津NEN208","JGSK":"2021-04-01 18:05:57.647","CDBH":"1","XSFX":"由东向西","XSFXDM":"1","KKMC":"海旭道与安正路交口"},{"KKBH":"711","HPHM":"冀B6M6D2","JGSK":"2021-04-01 18:05:57.657","CDBH":"5","XSFX":"由南向北","XSFXDM":"3","KKMC":"不礼让行人中新大道与和旭路交口"},{"KKBH":"610266118","HPHM":"车牌","JGSK":"2021-04-01 18:05:57.738","CDBH":"6","XSFX":"由西向东","XSFXDM":"2","KKMC":"中生大道与和畅路交口"},{"KKBH":"7208810020000","HPHM":"津ADF0162","JGSK":"2021-04-01 18:05:57.763","CDBH":"9","XSFX":"由南向北","XSFXDM":"3","KKMC":"海旭道与安正路交口正向"},{"KKBH":"7208910030000","HPHM":"冀B7J5E3","JGSK":"2021-04-01 18:05:57.794","CDBH":"4","XSFX":"由西向东","XSFXDM":"2","KKMC":"海博道与安正路交口正向"},{"KKBH":"610271010","HPHM":"鲁M4A937","JGSK":"2021-04-01 18:05:57.83","CDBH":"8","XSFX":"由北向南","XSFXDM":"4","KKMC":"中新大道与华五路交口"},{"KKBH":"610276125","HPHM":"津A01553F","JGSK":"2021-04-01 18:05:57.852","CDBH":"8","XSFX":"由北向南","XSFXDM":"4","KKMC":"中新大道与和顺路交口"},{"KKBH":"7208910030000","HPHM":"车牌","JGSK":"2021-04-01 18:05:57.872","CDBH":"9","XSFX":"由南向北","XSFXDM":"3","KKMC":"海博道与安正路交口正向"},{"KKBH":"610271010","HPHM":"蒙A588YC","JGSK":"2021-04-01 18:05:57.88","CDBH":"7","XSFX":"由北向南","XSFXDM":"4","KKMC":"中新大道与华五路交口"},{"KKBH":"610401005","HPHM":"鲁B51RS9","JGSK":"2021-04-01 18:05:57.971","CDBH":"7","XSFX":"由南向北","XSFXDM":"3","KKMC":"和畅路与和顺路交口"},{"KKBH":"610271009","HPHM":"蒙A226LM","JGSK":"2021-04-01 18:05:57.999","CDBH":"4","XSFX":"由西向东","XSFXDM":"2","KKMC":"中新大道与泰七路交口"},{"KKBH":"610251001","HPHM":"津JMC669","JGSK":"2021-04-01 18:05:58.024","CDBH":"8","XSFX":"由北向南","XSFXDM":"4","KKMC":"中天大道与和畅路交口"},{"KKBH":"7208710020000","HPHM":"津NNN853","JGSK":"2021-04-01 18:05:58.043","CDBH":"9","XSFX":"由北向南","XSFXDM":"4","KKMC":"安正路与芳菲路交口正向"},{"KKBH":"610391007","HPHM":"津DZK856","JGSK":"2021-04-01 18:05:58.091","CDBH":"1","XSFX":"由东向西","XSFXDM":"1","KKMC":"和韵路与和风路交口"},{"KKBH":"610276125","HPHM":"津N62101","JGSK":"2021-04-01 18:05:58.093","CDBH":"7","XSFX":"由北向南","XSFXDM":"4","KKMC":"中新大道与和顺路交口"},{"KKBH":"610401005","HPHM":"津HHM836","JGSK":"2021-04-01 18:05:58.106","CDBH":"3","XSFX":"由东向西","XSFXDM":"1","KKMC":"和畅路与和顺路交口"},{"KKBH":"610391007","HPHM":"津HMX817","JGSK":"2021-04-01 18:05:58.111","CDBH":"6","XSFX":"由西向东","XSFXDM":"2","KKMC":"和韵路与和风路交口"},{"KKBH":"610276125","HPHM":"冀B6CS99","JGSK":"2021-04-01 18:05:58.15","CDBH":"5","XSFX":"由南向北","XSFXDM":"3","KKMC":"中新大道与和顺路交口"},{"KKBH":"610271010","HPHM":"津KGG858","JGSK":"2021-04-01 18:05:58.252","CDBH":"7","XSFX":"由北向南","XSFXDM":"4","KKMC":"中新大道与华五路交口"},{"KKBH":"610401004","HPHM":"津LC1160","JGSK":"2021-04-01 18:05:58.364","CDBH":"5","XSFX":"由西向东","XSFXDM":"2","KKMC":"和畅路与和风路交口"},{"KKBH":"720881005000","HPHM":"鄂A307JR","JGSK":"2021-04-01 18:05:58.39","CDBH":"7","XSFX":"由北向南","XSFXDM":"4","KKMC":"海旭道与明盛路交口"},{"KKBH":"610256113","HPHM":"津A2C413","JGSK":"2021-04-01 18:05:58.412","CDBH":"4","XSFX":"由南向北","XSFXDM":"3","KKMC":"中天大道与和风路交口"},{"KKBH":"711","HPHM":"车牌","JGSK":"2021-04-01 18:05:58.441","CDBH":"7","XSFX":"由北向南","XSFXDM":"4","KKMC":"不礼让行人中新大道与和旭路交口"},{"KKBH":"610271008","HPHM":"津AH1320","JGSK":"2021-04-01 18:05:58.452","CDBH":"1","XSFX":"由南向北","XSFXDM":"3","KKMC":"中新大道与航母主题公园支路交口"},{"KKBH":"7280310030000","HPHM":"津AY1770","JGSK":"2021-04-01 18:05:58.456","CDBH":"6","XSFX":"由北向南","XSFXDM":"4","KKMC":"动漫中路与文二路交口正向"},{"KKBH":"7208810020000","HPHM":"鲁A9L35L","JGSK":"2021-04-01 18:05:58.475","CDBH":"10","XSFX":"由南向北","XSFXDM":"3","KKMC":"海旭道与安正路交口正向"},{"KKBH":"610276126","HPHM":"粤BC09Z9","JGSK":"2021-04-01 18:05:58.483","CDBH":"8","XSFX":"由北向南","XSFXDM":"4","KKMC":"中新大道与和意路交口"},{"KKBH":"610276126","HPHM":"皖L3Y712","JGSK":"2021-04-01 18:05:58.484","CDBH":"7","XSFX":"由北向南","XSFXDM":"4","KKMC":"中新大道与和意路交口"},{"KKBH":"610256116","HPHM":"车牌","JGSK":"2021-04-01 18:05:58.485","CDBH":"9","XSFX":"由南向北","XSFXDM":"3","KKMC":"中天大道与和顺路交口"},{"KKBH":"610266117","HPHM":"津H58887","JGSK":"2021-04-01 18:05:58.521","CDBH":"1","XSFX":"由东向西","XSFXDM":"1","KKMC":"中生大道与和韵路交口"},{"KKBH":"610391008","HPHM":"津C5X633","JGSK":"2021-04-01 18:05:58.522","CDBH":"1","XSFX":"由东向西","XSFXDM":"1","KKMC":"和韵路与和旭路交口"},{"KKBH":"720891003000","HPHM":"津H17820","JGSK":"2021-04-01 18:05:58.54","CDBH":"8","XSFX":"由南向北","XSFXDM":"3","KKMC":"海博道与安正路交口"},{"KKBH":"610286127","HPHM":"津A7C725","JGSK":"2021-04-01 18:05:58.611","CDBH":"2","XSFX":"由东向西","XSFXDM":"1","KKMC":"中津大道与和畅路交口"},{"KKBH":"610256111","HPHM":"津RDW806","JGSK":"2021-04-01 18:05:58.679","CDBH":"9","XSFX":"由北向南","XSFXDM":"4","KKMC":"中天大道与和惠路交口"},{"KKBH":"610266118","HPHM":"津HZS920","JGSK":"2021-04-01 18:05:58.697","CDBH":"2","XSFX":"由东向西","XSFXDM":"1","KKMC":"中生大道与和畅路交口"},{"KKBH":"610256112","HPHM":"鲁MP382S","JGSK":"2021-04-01 18:05:58.739","CDBH":"10","XSFX":"由北向南","XSFXDM":"4","KKMC":"中天大道与中津大道交口"},{"KKBH":"711","HPHM":"津QS8788","JGSK":"2021-04-01 18:05:58.76","CDBH":"7","XSFX":"由北向南","XSFXDM":"4","KKMC":"不礼让行人中新大道与和旭路交口"},{"KKBH":"610256116","HPHM":"津HTE985","JGSK":"2021-04-01 18:05:58.766","CDBH":"3","XSFX":"由东向西","XSFXDM":"1","KKMC":"中天大道与和顺路交口"},{"KKBH":"720891008000","HPHM":"津JJN368","JGSK":"2021-04-01 18:05:58.845","CDBH":"5","XSFX":"由西向东","XSFXDM":"2","KKMC":"海博道与荣盛路交口"},{"KKBH":"610266117","HPHM":"津C2S657","JGSK":"2021-04-01 18:05:58.86","CDBH":"7","XSFX":"由南向北","XSFXDM":"3","KKMC":"中生大道与和韵路交口"},{"KKBH":"7208610020000","HPHM":"津MX3553","JGSK":"2021-04-01 18:05:58.867","CDBH":"11","XSFX":"由北向南","XSFXDM":"4","KKMC":"海晨道与安正路交口正向"},{"KKBH":"7208910030000","HPHM":"车牌","JGSK":"2021-04-01 18:05:58.922","CDBH":"7","XSFX":"由南向北","XSFXDM":"3","KKMC":"海博道与安正路交口正向"},{"KKBH":"610276124","HPHM":"津A00755D","JGSK":"2021-04-01 18:05:58.924","CDBH":"8","XSFX":"由南向北","XSFXDM":"3","KKMC":"中新大道与中生大道交口"},{"KKBH":"610276125","HPHM":"津B1Z270","JGSK":"2021-04-01 18:05:58.929","CDBH":"8","XSFX":"由北向南","XSFXDM":"4","KKMC":"中新大道与和顺路交口"},{"KKBH":"610391008","HPHM":"津A11J21","JGSK":"2021-04-01 18:05:58.945","CDBH":"4","XSFX":"由西向东","XSFXDM":"2","KKMC":"和韵路与和旭路交口"},{"KKBH":"610391008","HPHM":"津GYZ092","JGSK":"2021-04-01 18:05:58.946","CDBH":"4","XSFX":"由西向东","XSFXDM":"2","KKMC":"和韵路与和旭路交口"},{"KKBH":"610256116","HPHM":"车牌","JGSK":"2021-04-01 18:05:58.96","CDBH":"9","XSFX":"由南向北","XSFXDM":"3","KKMC":"中天大道与和顺路交口"},{"KKBH":"720541004000","HPHM":"黑C0856A","JGSK":"2021-04-01 18:05:58.973","CDBH":"3","XSFX":"由西向东","XSFXDM":"2","KKMC":"动漫环路东与动漫中路交口"},{"KKBH":"7209010020000","HPHM":"津JYC923","JGSK":"2021-04-01 18:05:58.988","CDBH":"8","XSFX":"由南向北","XSFXDM":"3","KKMC":"玉林道与安正路交口正向"},{"KKBH":"7208810020000","HPHM":"津FK2111","JGSK":"2021-04-01 18:05:58.998","CDBH":"12","XSFX":"由北向南","XSFXDM":"4","KKMC":"海旭道与安正路交口正向"},{"KKBH":"610266118","HPHM":"冀GKD331","JGSK":"2021-04-01 18:05:59.037","CDBH":"11","XSFX":"由北向南","XSFXDM":"4","KKMC":"中生大道与和畅路交口"},{"KKBH":"720881002000","HPHM":"津RTU972","JGSK":"2021-04-01 18:05:59.112","CDBH":"9","XSFX":"由南向北","XSFXDM":"3","KKMC":"海旭道与安正路交口"},{"KKBH":"610256111","HPHM":"津C12U36","JGSK":"2021-04-01 18:05:59.113","CDBH":"8","XSFX":"由北向南","XSFXDM":"4","KKMC":"中天大道与和惠路交口"},{"KKBH":"610256115","HPHM":"津D17597","JGSK":"2021-04-01 18:05:59.131","CDBH":"1","XSFX":"由东向西","XSFXDM":"1","KKMC":"中天大道与中生大道交口"},{"KKBH":"610256112","HPHM":"津ME1087","JGSK":"2021-04-01 18:05:59.138","CDBH":"11","XSFX":"由北向南","XSFXDM":"4","KKMC":"中天大道与中津大道交口"},{"KKBH":"7205710040000","HPHM":"辽G35L13","JGSK":"2021-04-01 18:05:59.145","CDBH":"3","XSFX":"由西向东","XSFXDM":"2","KKMC":"动漫东路与动漫中路交口正向"},{"KKBH":"610256111","HPHM":"津A27E18","JGSK":"2021-04-01 18:05:59.181","CDBH":"5","XSFX":"由南向北","XSFXDM":"3","KKMC":"中天大道与和惠路交口"},{"KKBH":"610251002","HPHM":"冀B1J0L5","JGSK":"2021-04-01 18:05:59.2","CDBH":"8","XSFX":"由南向北","XSFXDM":"3","KKMC":"中天大道与和睦路交口"},{"KKBH":"720901002000","HPHM":"津KVV238","JGSK":"2021-04-01 18:05:59.214","CDBH":"10","XSFX":"由北向南","XSFXDM":"4","KKMC":"玉林道与安正路交口"},{"KKBH":"610256115","HPHM":"津AXM220","JGSK":"2021-04-01 18:05:59.323","CDBH":"5","XSFX":"由西向东","XSFXDM":"2","KKMC":"中天大道与中生大道交口"},{"KKBH":"610286127","HPHM":"冀DL1N80","JGSK":"2021-04-01 18:05:59.331","CDBH":"1","XSFX":"由东向西","XSFXDM":"1","KKMC":"中津大道与和畅路交口"},{"KKBH":"610256114","HPHM":"津MYN029","JGSK":"2021-04-01 18:05:59.345","CDBH":"4","XSFX":"由南向北","XSFXDM":"3","KKMC":"中天大道与和旭路交口"},{"KKBH":"720571004000","HPHM":"冀AG8Z67","JGSK":"2021-04-01 18:05:59.347","CDBH":"1","XSFX":"由东向西","XSFXDM":"1","KKMC":"动漫东路与动漫中路交口"},{"KKBH":"610276124","HPHM":"津A07277F","JGSK":"2021-04-01 18:05:59.443","CDBH":"8","XSFX":"由南向北","XSFXDM":"3","KKMC":"中新大道与中生大道交口"},{"KKBH":"7208610020000","HPHM":"吉GKH921","JGSK":"2021-04-01 18:05:59.448","CDBH":"10","XSFX":"由北向南","XSFXDM":"4","KKMC":"海晨道与安正路交口正向"},{"KKBH":"720861002000","HPHM":"鲁USJ339","JGSK":"2021-04-01 18:05:59.451","CDBH":"10","XSFX":"由北向南","XSFXDM":"4","KKMC":"海晨道与安正路交口"},{"KKBH":"610391007","HPHM":"津NGG929","JGSK":"2021-04-01 18:05:59.456","CDBH":"4","XSFX":"由西向东","XSFXDM":"2","KKMC":"和韵路与和风路交口"},{"KKBH":"6102661220000","HPHM":"津AF37030","JGSK":"2021-04-01 18:05:59.464","CDBH":"2","XSFX":"由西向东","XSFXDM":"2","KKMC":"生态城中生大道故道河一桥西向东上桥处正向"},{"KKBH":"720901002000","HPHM":"津C985B7","JGSK":"2021-04-01 18:05:59.506","CDBH":"8","XSFX":"由南向北","XSFXDM":"3","KKMC":"玉林道与安正路交口"},{"KKBH":"610256115","HPHM":"津HAN108","JGSK":"2021-04-01 18:05:59.55","CDBH":"9","XSFX":"由南向北","XSFXDM":"3","KKMC":"中天大道与中生大道交口"},{"KKBH":"610276124","HPHM":"冀A78ZC7","JGSK":"2021-04-01 18:05:59.576","CDBH":"3","XSFX":"由东向西","XSFXDM":"1","KKMC":"中新大道与中生大道交口"},{"KKBH":"610276125","HPHM":"津NXL699","JGSK":"2021-04-01 18:05:59.585","CDBH":"4","XSFX":"由南向北","XSFXDM":"3","KKMC":"中新大道与和顺路交口"},{"KKBH":"7280310030000","HPHM":"津DSA939","JGSK":"2021-04-01 18:05:59.638","CDBH":"5","XSFX":"由北向南","XSFXDM":"4","KKMC":"动漫中路与文二路交口正向"},{"KKBH":"7208810020000","HPHM":"鲁B2H15Y","JGSK":"2021-04-01 18:05:59.783","CDBH":"13","XSFX":"由北向南","XSFXDM":"4","KKMC":"海旭道与安正路交口正向"},{"KKBH":"610256114","HPHM":"津NLQ800","JGSK":"2021-04-01 18:05:59.802","CDBH":"5","XSFX":"由南向北","XSFXDM":"3","KKMC":"中天大道与和旭路交口"},{"KKBH":"610286127","HPHM":"津ADK6060","JGSK":"2021-04-01 18:05:59.841","CDBH":"7","XSFX":"由南向北","XSFXDM":"3","KKMC":"中津大道与和畅路交口"},{"KKBH":"7208810020000","HPHM":"豫NPC157","JGSK":"2021-04-01 18:05:59.846","CDBH":"2","XSFX":"由东向西","XSFXDM":"1","KKMC":"海旭道与安正路交口正向"},{"KKBH":"610256116","HPHM":"鲁R32X01","JGSK":"2021-04-01 18:05:59.876","CDBH":"4","XSFX":"由西向东","XSFXDM":"2","KKMC":"中天大道与和顺路交口"},{"KKBH":"610266118","HPHM":"津N21877","JGSK":"2021-04-01 18:05:59.892","CDBH":"7","XSFX":"由南向北","XSFXDM":"3","KKMC":"中生大道与和畅路交口"},{"KKBH":"610401005","HPHM":"鲁AX9U05","JGSK":"2021-04-01 18:05:59.922","CDBH":"10","XSFX":"由北向南","XSFXDM":"4","KKMC":"和畅路与和顺路交口"},{"KKBH":"720541002000","HPHM":"冀D558XL","JGSK":"2021-04-01 18:05:59.946","CDBH":"4","XSFX":"由西向东","XSFXDM":"2","KKMC":"动漫环路西与动漫中路交口"},{"KKBH":"610256111","HPHM":"津J52083","JGSK":"2021-04-01 18:05:59.98","CDBH":"2","XSFX":"由西向东","XSFXDM":"2","KKMC":"中天大道与和惠路交口"},{"KKBH":"6102610030000","HPHM":"津C70W99","JGSK":"2021-04-01 18:05:59.997","CDBH":"1","XSFX":"由东向西","XSFXDM":"1","KKMC":"中生大道与静湖南路交口正向"},{"KKBH":"720891003000","HPHM":"车牌","JGSK":"2021-04-01 18:06:00.005","CDBH":"1","XSFX":"由东向西","XSFXDM":"1","KKMC":"海博道与安正路交口"},{"KKBH":"610271010","HPHM":"车牌","JGSK":"2021-04-01 18:06:00.019","CDBH":"8","XSFX":"由北向南","XSFXDM":"4","KKMC":"中新大道与华五路交口"},{"KKBH":"610391007","HPHM":"晋B7C377","JGSK":"2021-04-01 18:06:00.05","CDBH":"7","XSFX":"由南向北","XSFXDM":"3","KKMC":"和韵路与和风路交口"},{"KKBH":"720571004000","HPHM":"津AF33977","JGSK":"2021-04-01 18:06:00.116","CDBH":"5","XSFX":"由北向南","XSFXDM":"4","KKMC":"动漫东路与动漫中路交口"},{"KKBH":"711","HPHM":"冀F35MN8","JGSK":"2021-04-01 18:06:00.135","CDBH":"5","XSFX":"由南向北","XSFXDM":"3","KKMC":"不礼让行人中新大道与和旭路交口"},{"KKBH":"720881002000","HPHM":"津HAS511","JGSK":"2021-04-01 18:06:00.139","CDBH":"4","XSFX":"由东向西","XSFXDM":"1","KKMC":"海旭道与安正路交口"},{"KKBH":"610271008","HPHM":"津AH1320","JGSK":"2021-04-01 18:06:00.174","CDBH":"1","XSFX":"由南向北","XSFXDM":"3","KKMC":"中新大道与航母主题公园支路交口"},{"KKBH":"610266118","HPHM":"黑NN7776","JGSK":"2021-04-01 18:06:00.176","CDBH":"10","XSFX":"由北向南","XSFXDM":"4","KKMC":"中生大道与和畅路交口"},{"KKBH":"7208910050000","HPHM":"津RUD100","JGSK":"2021-04-01 18:06:00.226","CDBH":"4","XSFX":"由东向西","XSFXDM":"1","KKMC":"海博道与安明路交口正向"},{"KKBH":"610276125","HPHM":"津AU2919","JGSK":"2021-04-01 18:06:00.239","CDBH":"5","XSFX":"由南向北","XSFXDM":"3","KKMC":"中新大道与和顺路交口"},{"KKBH":"610256111","HPHM":"津MEU589","JGSK":"2021-04-01 18:06:00.243","CDBH":"1","XSFX":"由西向东","XSFXDM":"2","KKMC":"中天大道与和惠路交口"},{"KKBH":"610271010","HPHM":"车牌","JGSK":"2021-04-01 18:06:00.273","CDBH":"7","XSFX":"由北向南","XSFXDM":"4","KKMC":"中新大道与华五路交口"},{"KKBH":"610276125","HPHM":"车牌","JGSK":"2021-04-01 18:06:00.292","CDBH":"8","XSFX":"由北向南","XSFXDM":"4","KKMC":"中新大道与和顺路交口"},{"KKBH":"610276126","HPHM":"津KYU526","JGSK":"2021-04-01 18:06:00.324","CDBH":"8","XSFX":"由北向南","XSFXDM":"4","KKMC":"中新大道与和意路交口"},{"KKBH":"610266118","HPHM":"车牌","JGSK":"2021-04-01 18:06:00.383","CDBH":"3","XSFX":"由东向西","XSFXDM":"1","KKMC":"中生大道与和畅路交口"},{"KKBH":"7208910050000","HPHM":"津MNH128","JGSK":"2021-04-01 18:06:00.442","CDBH":"5","XSFX":"由西向东","XSFXDM":"2","KKMC":"海博道与安明路交口正向"},{"KKBH":"610251002","HPHM":"津GYL501","JGSK":"2021-04-01 18:06:00.46","CDBH":"1","XSFX":"由东向西","XSFXDM":"1","KKMC":"中天大道与和睦路交口"},{"KKBH":"610266118","HPHM":"冀DGG573","JGSK":"2021-04-01 18:06:00.491","CDBH":"6","XSFX":"由西向东","XSFXDM":"2","KKMC":"中生大道与和畅路交口"},{"KKBH":"610276125","HPHM":"津AU2919","JGSK":"2021-04-01 18:06:00.491","CDBH":"5","XSFX":"由南向北","XSFXDM":"3","KKMC":"中新大道与和顺路交口"},{"KKBH":"610391007","HPHM":"冀B8U30K","JGSK":"2021-04-01 18:06:00.55","CDBH":"2","XSFX":"由东向西","XSFXDM":"1","KKMC":"和韵路与和风路交口"},{"KKBH":"610401005","HPHM":"冀BE756L","JGSK":"2021-04-01 18:06:00.643","CDBH":"8","XSFX":"由南向北","XSFXDM":"3","KKMC":"和畅路与和顺路交口"},{"KKBH":"720881002000","HPHM":"津A3K302","JGSK":"2021-04-01 18:06:00.657","CDBH":"6","XSFX":"由西向东","XSFXDM":"2","KKMC":"海旭道与安正路交口"},{"KKBH":"610276124","HPHM":"津RFR086","JGSK":"2021-04-01 18:06:00.761","CDBH":"6","XSFX":"由西向东","XSFXDM":"2","KKMC":"中新大道与中生大道交口"},{"KKBH":"610276126","HPHM":"津C938F6","JGSK":"2021-04-01 18:06:00.799","CDBH":"8","XSFX":"由北向南","XSFXDM":"4","KKMC":"中新大道与和意路交口"},{"KKBH":"610256112","HPHM":"皖LWQ288","JGSK":"2021-04-01 18:06:00.819","CDBH":"12","XSFX":"由北向南","XSFXDM":"4","KKMC":"中天大道与中津大道交口"},{"KKBH":"610266118","HPHM":"车牌","JGSK":"2021-04-01 18:06:00.842","CDBH":"3","XSFX":"由东向西","XSFXDM":"1","KKMC":"中生大道与和畅路交口"},{"KKBH":"7208710020000","HPHM":"津A09Q66","JGSK":"2021-04-01 18:06:00.877","CDBH":"3","XSFX":"由西向东","XSFXDM":"2","KKMC":"安正路与芳菲路交口正向"},{"KKBH":"610256113","HPHM":"津D36652","JGSK":"2021-04-01 18:06:00.886","CDBH":"5","XSFX":"由南向北","XSFXDM":"3","KKMC":"中天大道与和风路交口"},{"KKBH":"610256115","HPHM":"冀BM786C","JGSK":"2021-04-01 18:06:00.887","CDBH":"5","XSFX":"由西向东","XSFXDM":"2","KKMC":"中天大道与中生大道交口"},{"KKBH":"610401004","HPHM":"津GMG566","JGSK":"2021-04-01 18:06:00.923","CDBH":"5","XSFX":"由西向东","XSFXDM":"2","KKMC":"和畅路与和风路交口"},{"KKBH":"610276125","HPHM":"蒙A782RN","JGSK":"2021-04-01 18:06:00.944","CDBH":"5","XSFX":"由南向北","XSFXDM":"3","KKMC":"中新大道与和顺路交口"},{"KKBH":"7208810020000","HPHM":"津CBS885","JGSK":"2021-04-01 18:06:01.07","CDBH":"4","XSFX":"由东向西","XSFXDM":"1","KKMC":"海旭道与安正路交口正向"},{"KKBH":"610271008","HPHM":"车牌","JGSK":"2021-04-01 18:06:01.075","CDBH":"2","XSFX":"由南向北","XSFXDM":"3","KKMC":"中新大道与航母主题公园支路交口"},{"KKBH":"610256113","HPHM":"津JLL038","JGSK":"2021-04-01 18:06:01.109","CDBH":"4","XSFX":"由南向北","XSFXDM":"3","KKMC":"中天大道与和风路交口"},{"KKBH":"610276124","HPHM":"车牌","JGSK":"2021-04-01 18:06:01.113","CDBH":"7","XSFX":"由南向北","XSFXDM":"3","KKMC":"中新大道与中生大道交口"},{"KKBH":"711","HPHM":"津A8S507","JGSK":"2021-04-01 18:06:01.154","CDBH":"7","XSFX":"由北向南","XSFXDM":"4","KKMC":"不礼让行人中新大道与和旭路交口"},{"KKBH":"711","HPHM":"浙CA925学","JGSK":"2021-04-01 18:06:01.155","CDBH":"8","XSFX":"由北向南","XSFXDM":"4","KKMC":"不礼让行人中新大道与和旭路交口"},{"KKBH":"720891005000","HPHM":"黑HJ5736","JGSK":"2021-04-01 18:06:01.158","CDBH":"3","XSFX":"由东向西","XSFXDM":"1","KKMC":"海博道与安明路交口"},{"KKBH":"610266117","HPHM":"津ADP6050","JGSK":"2021-04-01 18:06:01.173","CDBH":"8","XSFX":"由南向北","XSFXDM":"3","KKMC":"中生大道与和韵路交口"},{"KKBH":"610286127","HPHM":"津E18612","JGSK":"2021-04-01 18:06:01.234","CDBH":"2","XSFX":"由东向西","XSFXDM":"1","KKMC":"中津大道与和畅路交口"},{"KKBH":"720891005000","HPHM":"豫BN8708","JGSK":"2021-04-01 18:06:01.235","CDBH":"4","XSFX":"由东向西","XSFXDM":"1","KKMC":"海博道与安明路交口"},{"KKBH":"610391008","HPHM":"津G77228","JGSK":"2021-04-01 18:06:01.273","CDBH":"4","XSFX":"由西向东","XSFXDM":"2","KKMC":"和韵路与和旭路交口"},{"KKBH":"610256111","HPHM":"津KK7890","JGSK":"2021-04-01 18:06:01.318","CDBH":"9","XSFX":"由北向南","XSFXDM":"4","KKMC":"中天大道与和惠路交口"},{"KKBH":"610266118","HPHM":"鲁A8F5H6","JGSK":"2021-04-01 18:06:01.456","CDBH":"11","XSFX":"由北向南","XSFXDM":"4","KKMC":"中生大道与和畅路交口"},{"KKBH":"610271010","HPHM":"鲁M4A937","JGSK":"2021-04-01 18:06:01.473","CDBH":"8","XSFX":"由北向南","XSFXDM":"4","KKMC":"中新大道与华五路交口"},{"KKBH":"720871002000","HPHM":"津NNN853","JGSK":"2021-04-01 18:06:01.475","CDBH":"9","XSFX":"由北向南","XSFXDM":"4","KKMC":"安正路与芳菲路交口"},{"KKBH":"610276124","HPHM":"津RMD372","JGSK":"2021-04-01 18:06:01.49","CDBH":"2","XSFX":"由东向西","XSFXDM":"1","KKMC":"中新大道与中生大道交口"},{"KKBH":"610256113","HPHM":"津A2C413","JGSK":"2021-04-01 18:06:01.501","CDBH":"4","XSFX":"由南向北","XSFXDM":"3","KKMC":"中天大道与和风路交口"},{"KKBH":"7208810020000","HPHM":"冀B5M33C","JGSK":"2021-04-01 18:06:01.534","CDBH":"2","XSFX":"由东向西","XSFXDM":"1","KKMC":"海旭道与安正路交口正向"},{"KKBH":"720881002000","HPHM":"津K52912","JGSK":"2021-04-01 18:06:01.588","CDBH":"9","XSFX":"由南向北","XSFXDM":"3","KKMC":"海旭道与安正路交口"},{"KKBH":"610276124","HPHM":"津AD81910","JGSK":"2021-04-01 18:06:01.656","CDBH":"1","XSFX":"由东向西","XSFXDM":"1","KKMC":"中新大道与中生大道交口"},{"KKBH":"610271010","HPHM":"津KGG858","JGSK":"2021-04-01 18:06:01.715","CDBH":"7","XSFX":"由北向南","XSFXDM":"4","KKMC":"中新大道与华五路交口"},{"KKBH":"720881005000","HPHM":"津DEU577","JGSK":"2021-04-01 18:06:01.75","CDBH":"9","XSFX":"由北向南","XSFXDM":"4","KKMC":"海旭道与明盛路交口"},{"KKBH":"610276124","HPHM":"京CJA326","JGSK":"2021-04-01 18:06:01.878","CDBH":"8","XSFX":"由南向北","XSFXDM":"3","KKMC":"中新大道与中生大道交口"},{"KKBH":"610256115","HPHM":"车牌","JGSK":"2021-04-01 18:06:01.938","CDBH":"12","XSFX":"由北向南","XSFXDM":"4","KKMC":"中天大道与中生大道交口"},{"KKBH":"610271009","HPHM":"鲁NM10K3","JGSK":"2021-04-01 18:06:01.995","CDBH":"8","XSFX":"由南向北","XSFXDM":"3","KKMC":"中新大道与泰七路交口"},{"KKBH":"610276126","HPHM":"津KJY389","JGSK":"2021-04-01 18:06:01.998","CDBH":"8","XSFX":"由北向南","XSFXDM":"4","KKMC":"中新大道与和意路交口"},{"KKBH":"720881002000","HPHM":"津FK2111","JGSK":"2021-04-01 18:06:02.011","CDBH":"12","XSFX":"由北向南","XSFXDM":"4","KKMC":"海旭道与安正路交口"},{"KKBH":"610256112","HPHM":"津DQQ825","JGSK":"2021-04-01 18:06:02.018","CDBH":"10","XSFX":"由北向南","XSFXDM":"4","KKMC":"中天大道与中津大道交口"},{"KKBH":"610391007","HPHM":"津GS0321","JGSK":"2021-04-01 18:06:02.031","CDBH":"5","XSFX":"由西向东","XSFXDM":"2","KKMC":"和韵路与和风路交口"},{"KKBH":"610266117","HPHM":"津NHU228","JGSK":"2021-04-01 18:06:02.123","CDBH":"8","XSFX":"由南向北","XSFXDM":"3","KKMC":"中生大道与和韵路交口"},{"KKBH":"610256115","HPHM":"津HYQ062","JGSK":"2021-04-01 18:06:02.13","CDBH":"5","XSFX":"由西向东","XSFXDM":"2","KKMC":"中天大道与中生大道交口"},{"KKBH":"711","HPHM":"津NXG096","JGSK":"2021-04-01 18:06:02.134","CDBH":"5","XSFX":"由南向北","XSFXDM":"3","KKMC":"不礼让行人中新大道与和旭路交口"},{"KKBH":"720891003000","HPHM":"津C52036","JGSK":"2021-04-01 18:06:02.14","CDBH":"8","XSFX":"由南向北","XSFXDM":"3","KKMC":"海博道与安正路交口"},{"KKBH":"610271008","HPHM":"津GBY511","JGSK":"2021-04-01 18:06:02.168","CDBH":"2","XSFX":"由南向北","XSFXDM":"3","KKMC":"中新大道与航母主题公园支路交口"},{"KKBH":"610401005","HPHM":"津DY5326","JGSK":"2021-04-01 18:06:02.179","CDBH":"11","XSFX":"由北向南","XSFXDM":"4","KKMC":"和畅路与和顺路交口"},{"KKBH":"610256111","HPHM":"冀EC761S","JGSK":"2021-04-01 18:06:02.227","CDBH":"7","XSFX":"由北向南","XSFXDM":"4","KKMC":"中天大道与和惠路交口"},{"KKBH":"610256113","HPHM":"鲁JLM129","JGSK":"2021-04-01 18:06:02.301","CDBH":"1","XSFX":"由西向东","XSFXDM":"2","KKMC":"中天大道与和风路交口"},{"KKBH":"7280310020000","HPHM":"鲁GM2B10","JGSK":"2021-04-01 18:06:02.322","CDBH":"7","XSFX":"由北向南","XSFXDM":"4","KKMC":"动漫中路与文一路交口正向"},{"KKBH":"610401005","HPHM":"津JHF365","JGSK":"2021-04-01 18:06:02.35","CDBH":"1","XSFX":"由东向西","XSFXDM":"1","KKMC":"和畅路与和顺路交口"},{"KKBH":"7208610030000","HPHM":"车牌","JGSK":"2021-04-01 18:06:02.377","CDBH":"4","XSFX":"由西向东","XSFXDM":"2","KKMC":"海晨道与安明路交口正向"},{"KKBH":"7208710020000","HPHM":"车牌","JGSK":"2021-04-01 18:06:02.407","CDBH":"3","XSFX":"由西向东","XSFXDM":"2","KKMC":"安正路与芳菲路交口正向"},{"KKBH":"610391007","HPHM":"鲁AY15Y1","JGSK":"2021-04-01 18:06:02.43","CDBH":"11","XSFX":"由北向南","XSFXDM":"4","KKMC":"和韵路与和风路交口"},{"KKBH":"610276125","HPHM":"津AY1895","JGSK":"2021-04-01 18:06:02.441","CDBH":"8","XSFX":"由北向南","XSFXDM":"4","KKMC":"中新大道与和顺路交口"},{"KKBH":"610266118","HPHM":"津H96571","JGSK":"2021-04-01 18:06:02.521","CDBH":"7","XSFX":"由南向北","XSFXDM":"3","KKMC":"中生大道与和畅路交口"},{"KKBH":"7205710040000","HPHM":"辽AC21S0","JGSK":"2021-04-01 18:06:02.537","CDBH":"3","XSFX":"由西向东","XSFXDM":"2","KKMC":"动漫东路与动漫中路交口正向"},{"KKBH":"610391008","HPHM":"京MM2601","JGSK":"2021-04-01 18:06:02.545","CDBH":"4","XSFX":"由西向东","XSFXDM":"2","KKMC":"和韵路与和旭路交口"},{"KKBH":"720861003000","HPHM":"津A9P320","JGSK":"2021-04-01 18:06:02.548","CDBH":"11","XSFX":"由北向南","XSFXDM":"4","KKMC":"海晨道与安明路交口"},{"KKBH":"610266117","HPHM":"津C69H97","JGSK":"2021-04-01 18:06:02.579","CDBH":"11","XSFX":"由北向南","XSFXDM":"4","KKMC":"中生大道与和韵路交口"},{"KKBH":"720891005000","HPHM":"津MNH128","JGSK":"2021-04-01 18:06:02.629","CDBH":"5","XSFX":"由西向东","XSFXDM":"2","KKMC":"海博道与安明路交口"},{"KKBH":"720861002000","HPHM":"吉GKH921","JGSK":"2021-04-01 18:06:02.648","CDBH":"10","XSFX":"由北向南","XSFXDM":"4","KKMC":"海晨道与安正路交口"},{"KKBH":"720861003000","HPHM":"吉A71A70","JGSK":"2021-04-01 18:06:02.705","CDBH":"10","XSFX":"由北向南","XSFXDM":"4","KKMC":"海晨道与安明路交口"},{"KKBH":"610391008","HPHM":"津J86301","JGSK":"2021-04-01 18:06:02.745","CDBH":"1","XSFX":"由东向西","XSFXDM":"1","KKMC":"和韵路与和旭路交口"},{"KKBH":"711","HPHM":"豫GLF073","JGSK":"2021-04-01 18:06:02.759","CDBH":"8","XSFX":"由北向南","XSFXDM":"4","KKMC":"不礼让行人中新大道与和旭路交口"},{"KKBH":"7208810020000","HPHM":"冀B5KW28","JGSK":"2021-04-01 18:06:02.816","CDBH":"12","XSFX":"由北向南","XSFXDM":"4","KKMC":"海旭道与安正路交口正向"},{"KKBH":"610256115","HPHM":"津A7S225","JGSK":"2021-04-01 18:06:02.819","CDBH":"11","XSFX":"由北向南","XSFXDM":"4","KKMC":"中天大道与中生大道交口"},{"KKBH":"610266118","HPHM":"鲁AS7J99","JGSK":"2021-04-01 18:06:02.824","CDBH":"2","XSFX":"由东向西","XSFXDM":"1","KKMC":"中生大道与和畅路交口"},{"KKBH":"610256114","HPHM":"津N61722","JGSK":"2021-04-01 18:06:02.848","CDBH":"4","XSFX":"由南向北","XSFXDM":"3","KKMC":"中天大道与和旭路交口"},{"KKBH":"610286127","HPHM":"津A7C725","JGSK":"2021-04-01 18:06:02.869","CDBH":"3","XSFX":"由东向西","XSFXDM":"1","KKMC":"中津大道与和畅路交口"},{"KKBH":"720881002000","HPHM":"鲁A9L35L","JGSK":"2021-04-01 18:06:02.951","CDBH":"10","XSFX":"由南向北","XSFXDM":"3","KKMC":"海旭道与安正路交口"},{"KKBH":"7208610030000","HPHM":"津JBN855","JGSK":"2021-04-01 18:06:02.961","CDBH":"5","XSFX":"由西向东","XSFXDM":"2","KKMC":"海晨道与安明路交口正向"},{"KKBH":"720881002000","HPHM":"鲁B2H15Y","JGSK":"2021-04-01 18:06:02.971","CDBH":"13","XSFX":"由北向南","XSFXDM":"4","KKMC":"海旭道与安正路交口"},{"KKBH":"7208610020000","HPHM":"津GHK908","JGSK":"2021-04-01 18:06:02.977","CDBH":"10","XSFX":"由北向南","XSFXDM":"4","KKMC":"海晨道与安正路交口正向"},{"KKBH":"728031002000","HPHM":"津K71323","JGSK":"2021-04-01 18:06:03.014","CDBH":"3","XSFX":"由西向东","XSFXDM":"2","KKMC":"动漫中路与文一路交口"},{"KKBH":"610276124","HPHM":"辽A85SK3","JGSK":"2021-04-01 18:06:03.107","CDBH":"7","XSFX":"由南向北","XSFXDM":"3","KKMC":"中新大道与中生大道交口"},{"KKBH":"610256111","HPHM":"冀J6026V","JGSK":"2021-04-01 18:06:03.179","CDBH":"1","XSFX":"由西向东","XSFXDM":"2","KKMC":"中天大道与和惠路交口"},{"KKBH":"610256113","HPHM":"津C9C930","JGSK":"2021-04-01 18:06:03.333","CDBH":"5","XSFX":"由南向北","XSFXDM":"3","KKMC":"中天大道与和风路交口"},{"KKBH":"711","HPHM":"津RNR101","JGSK":"2021-04-01 18:06:03.398","CDBH":"7","XSFX":"由北向南","XSFXDM":"4","KKMC":"不礼让行人中新大道与和旭路交口"},{"KKBH":"7208810020000","HPHM":"津RXE998","JGSK":"2021-04-01 18:06:03.425","CDBH":"3","XSFX":"由东向西","XSFXDM":"1","KKMC":"海旭道与安正路交口正向"},{"KKBH":"610266118","HPHM":"津ADC5783","JGSK":"2021-04-01 18:06:03.444","CDBH":"4","XSFX":"由西向东","XSFXDM":"2","KKMC":"中生大道与和畅路交口"},{"KKBH":"610266118","HPHM":"津E22436","JGSK":"2021-04-01 18:06:03.477","CDBH":"10","XSFX":"由北向南","XSFXDM":"4","KKMC":"中生大道与和畅路交口"},{"KKBH":"610266122000","HPHM":"津AF37030","JGSK":"2021-04-01 18:06:03.493","CDBH":"2","XSFX":"由西向东","XSFXDM":"2","KKMC":"生态城中生大道故道河一桥西向东上桥处"},{"KKBH":"610276125","HPHM":"津AW7350","JGSK":"2021-04-01 18:06:03.504","CDBH":"4","XSFX":"由南向北","XSFXDM":"3","KKMC":"中新大道与和顺路交口"},{"KKBH":"610391008","HPHM":"津GYZ092","JGSK":"2021-04-01 18:06:03.504","CDBH":"5","XSFX":"由西向东","XSFXDM":"2","KKMC":"和韵路与和旭路交口"},{"KKBH":"610276126","HPHM":"津C18H90","JGSK":"2021-04-01 18:06:03.512","CDBH":"7","XSFX":"由北向南","XSFXDM":"4","KKMC":"中新大道与和意路交口"},{"KKBH":"7208810020000","HPHM":"津DZZ996","JGSK":"2021-04-01 18:06:03.513","CDBH":"2","XSFX":"由东向西","XSFXDM":"1","KKMC":"海旭道与安正路交口正向"},{"KKBH":"610256114","HPHM":"津C15J66","JGSK":"2021-04-01 18:06:03.556","CDBH":"6","XSFX":"由南向北","XSFXDM":"3","KKMC":"中天大道与和旭路交口"},{"KKBH":"610266118","HPHM":"津A9N718","JGSK":"2021-04-01 18:06:03.574","CDBH":"10","XSFX":"由北向南","XSFXDM":"4","KKMC":"中生大道与和畅路交口"},{"KKBH":"720881002000","HPHM":"津ADF0162","JGSK":"2021-04-01 18:06:03.585","CDBH":"9","XSFX":"由南向北","XSFXDM":"3","KKMC":"海旭道与安正路交口"},{"KKBH":"610391007","HPHM":"津MHY985","JGSK":"2021-04-01 18:06:03.61","CDBH":"4","XSFX":"由西向东","XSFXDM":"2","KKMC":"和韵路与和风路交口"},{"KKBH":"610266118","HPHM":"黑NN7776","JGSK":"2021-04-01 18:06:03.631","CDBH":"11","XSFX":"由北向南","XSFXDM":"4","KKMC":"中生大道与和畅路交口"},{"KKBH":"7208610030000","HPHM":"车牌","JGSK":"2021-04-01 18:06:03.686","CDBH":"2","XSFX":"由东向西","XSFXDM":"1","KKMC":"海晨道与安明路交口正向"},{"KKBH":"6102610030000","HPHM":"津AF7681","JGSK":"2021-04-01 18:06:03.719","CDBH":"1","XSFX":"由东向西","XSFXDM":"1","KKMC":"中生大道与静湖南路交口正向"},{"KKBH":"7209010020000","HPHM":"冀J7S0M6","JGSK":"2021-04-01 18:06:03.719","CDBH":"8","XSFX":"由南向北","XSFXDM":"3","KKMC":"玉林道与安正路交口正向"},{"KKBH":"720901002000","HPHM":"津JYC923","JGSK":"2021-04-01 18:06:03.745","CDBH":"8","XSFX":"由南向北","XSFXDM":"3","KKMC":"玉林道与安正路交口"},{"KKBH":"610271010","HPHM":"车牌","JGSK":"2021-04-01 18:06:03.794","CDBH":"8","XSFX":"由北向南","XSFXDM":"4","KKMC":"中新大道与华五路交口"},{"KKBH":"610276124","HPHM":"津LBC925","JGSK":"2021-04-01 18:06:03.799","CDBH":"7","XSFX":"由南向北","XSFXDM":"3","KKMC":"中新大道与中生大道交口"},{"KKBH":"610286127","HPHM":"冀DL1N80","JGSK":"2021-04-01 18:06:03.829","CDBH":"1","XSFX":"由东向西","XSFXDM":"1","KKMC":"中津大道与和畅路交口"},{"KKBH":"610256114","HPHM":"津ADM9975","JGSK":"2021-04-01 18:06:03.835","CDBH":"5","XSFX":"由南向北","XSFXDM":"3","KKMC":"中天大道与和旭路交口"},{"KKBH":"610256112","HPHM":"津HFV666","JGSK":"2021-04-01 18:06:03.859","CDBH":"10","XSFX":"由北向南","XSFXDM":"4","KKMC":"中天大道与中津大道交口"},{"KKBH":"610266117","HPHM":"津HTX930","JGSK":"2021-04-01 18:06:03.864","CDBH":"2","XSFX":"由东向西","XSFXDM":"1","KKMC":"中生大道与和韵路交口"},{"KKBH":"6102610030000","HPHM":"京Q6M9J6","JGSK":"2021-04-01 18:06:03.918","CDBH":"8","XSFX":"由北向南","XSFXDM":"4","KKMC":"中生大道与静湖南路交口正向"},{"KKBH":"610401005","HPHM":"冀R9F902","JGSK":"2021-04-01 18:06:03.95","CDBH":"10","XSFX":"由北向南","XSFXDM":"4","KKMC":"和畅路与和顺路交口"},{"KKBH":"610256113","HPHM":"津D36652","JGSK":"2021-04-01 18:06:03.98","CDBH":"5","XSFX":"由南向北","XSFXDM":"3","KKMC":"中天大道与和风路交口"},{"KKBH":"610391007","HPHM":"津HH9101","JGSK":"2021-04-01 18:06:04.027","CDBH":"11","XSFX":"由北向南","XSFXDM":"4","KKMC":"和韵路与和风路交口"},{"KKBH":"610251002","HPHM":"冀B1J0L5","JGSK":"2021-04-01 18:06:04.034","CDBH":"9","XSFX":"由南向北","XSFXDM":"3","KKMC":"中天大道与和睦路交口"},{"KKBH":"610276124","HPHM":"津C80R80","JGSK":"2021-04-01 18:06:04.071","CDBH":"10","XSFX":"由北向南","XSFXDM":"4","KKMC":"中新大道与中生大道交口"},{"KKBH":"610266117","HPHM":"津NQR296","JGSK":"2021-04-01 18:06:04.127","CDBH":"8","XSFX":"由南向北","XSFXDM":"3","KKMC":"中生大道与和韵路交口"},{"KKBH":"610276124","HPHM":"津DLG618","JGSK":"2021-04-01 18:06:04.2","CDBH":"8","XSFX":"由南向北","XSFXDM":"3","KKMC":"中新大道与中生大道交口"},{"KKBH":"720871002000","HPHM":"津A09U85","JGSK":"2021-04-01 18:06:04.217","CDBH":"3","XSFX":"由西向东","XSFXDM":"2","KKMC":"安正路与芳菲路交口"},{"KKBH":"610271010","HPHM":"津C25Z25","JGSK":"2021-04-01 18:06:04.222","CDBH":"4","XSFX":"由南向北","XSFXDM":"3","KKMC":"中新大道与华五路交口"},{"KKBH":"610256116","HPHM":"津C96L85","JGSK":"2021-04-01 18:06:04.275","CDBH":"4","XSFX":"由西向东","XSFXDM":"2","KKMC":"中天大道与和顺路交口"},{"KKBH":"7208610030000","HPHM":"黑AVL559","JGSK":"2021-04-01 18:06:04.297","CDBH":"4","XSFX":"由西向东","XSFXDM":"2","KKMC":"海晨道与安明路交口正向"},{"KKBH":"7208610020000","HPHM":"津KV5080","JGSK":"2021-04-01 18:06:04.33","CDBH":"4","XSFX":"由西向东","XSFXDM":"2","KKMC":"海晨道与安正路交口正向"},{"KKBH":"610266117","HPHM":"津DDM721","JGSK":"2021-04-01 18:06:04.358","CDBH":"7","XSFX":"由南向北","XSFXDM":"3","KKMC":"中生大道与和韵路交口"},{"KKBH":"610286127","HPHM":"冀GYD856","JGSK":"2021-04-01 18:06:04.399","CDBH":"8","XSFX":"由南向北","XSFXDM":"3","KKMC":"中津大道与和畅路交口"},{"KKBH":"728031006000","HPHM":"鲁AW82K5","JGSK":"2021-04-01 18:06:04.42","CDBH":"3","XSFX":"由西向东","XSFXDM":"2","KKMC":"动漫中路与文三路交口"},{"KKBH":"7208910050000","HPHM":"津K49698","JGSK":"2021-04-01 18:06:04.441","CDBH":"3","XSFX":"由东向西","XSFXDM":"1","KKMC":"海博道与安明路交口正向"},{"KKBH":"610276124","HPHM":"津FGL345","JGSK":"2021-04-01 18:06:04.45","CDBH":"1","XSFX":"由东向西","XSFXDM":"1","KKMC":"中新大道与中生大道交口"},{"KKBH":"7208810020000","HPHM":"冀J87N35","JGSK":"2021-04-01 18:06:04.484","CDBH":"4","XSFX":"由东向西","XSFXDM":"1","KKMC":"海旭道与安正路交口正向"},{"KKBH":"610276125","HPHM":"津RVY296","JGSK":"2021-04-01 18:06:04.488","CDBH":"1","XSFX":"由东向西","XSFXDM":"1","KKMC":"中新大道与和顺路交口"},{"KKBH":"610276124","HPHM":"车牌","JGSK":"2021-04-01 18:06:04.637","CDBH":"11","XSFX":"由北向南","XSFXDM":"4","KKMC":"中新大道与中生大道交口"},{"KKBH":"720891005000","HPHM":"津RSJ189","JGSK":"2021-04-01 18:06:04.672","CDBH":"3","XSFX":"由东向西","XSFXDM":"1","KKMC":"海博道与安明路交口"},{"KKBH":"610401005","HPHM":"鲁AX9U05","JGSK":"2021-04-01 18:06:04.684","CDBH":"11","XSFX":"由北向南","XSFXDM":"4","KKMC":"和畅路与和顺路交口"},{"KKBH":"610391007","HPHM":"鲁J85Y88","JGSK":"2021-04-01 18:06:04.685","CDBH":"7","XSFX":"由南向北","XSFXDM":"3","KKMC":"和韵路与和风路交口"},{"KKBH":"7205410040000","HPHM":"车牌","JGSK":"2021-04-01 18:06:04.691","CDBH":"3","XSFX":"由西向东","XSFXDM":"2","KKMC":"动漫环路东与动漫中路交口正向"},{"KKBH":"610256115","HPHM":"津D17597","JGSK":"2021-04-01 18:06:04.749","CDBH":"1","XSFX":"由东向西","XSFXDM":"1","KKMC":"中天大道与中生大道交口"},{"KKBH":"7208810050000","HPHM":"津DT8200","JGSK":"2021-04-01 18:06:04.761","CDBH":"9","XSFX":"由北向南","XSFXDM":"4","KKMC":"海旭道与明盛路交口正向"},{"KKBH":"7208610030000","HPHM":"车牌","JGSK":"2021-04-01 18:06:04.761","CDBH":"1","XSFX":"由东向西","XSFXDM":"1","KKMC":"海晨道与安明路交口正向"},{"KKBH":"610401005","HPHM":"津ADE1966","JGSK":"2021-04-01 18:06:04.894","CDBH":"11","XSFX":"由北向南","XSFXDM":"4","KKMC":"和畅路与和顺路交口"},{"KKBH":"711","HPHM":"津DYM566","JGSK":"2021-04-01 18:06:05.01","CDBH":"5","XSFX":"由南向北","XSFXDM":"3","KKMC":"不礼让行人中新大道与和旭路交口"},{"KKBH":"720891003000","HPHM":"津JLX882","JGSK":"2021-04-01 18:06:05.018","CDBH":"7","XSFX":"由南向北","XSFXDM":"3","KKMC":"海博道与安正路交口"},{"KKBH":"610256112","HPHM":"津GHT663","JGSK":"2021-04-01 18:06:05.089","CDBH":"6","XSFX":"由西向东","XSFXDM":"2","KKMC":"中天大道与中津大道交口"},{"KKBH":"610401004","HPHM":"津LC1160","JGSK":"2021-04-01 18:06:05.183","CDBH":"6","XSFX":"由西向东","XSFXDM":"2","KKMC":"和畅路与和风路交口"},{"KKBH":"610276125","HPHM":"车牌","JGSK":"2021-04-01 18:06:05.184","CDBH":"5","XSFX":"由南向北","XSFXDM":"3","KKMC":"中新大道与和顺路交口"},{"KKBH":"610256116","HPHM":"辽A825W9","JGSK":"2021-04-01 18:06:05.188","CDBH":"1","XSFX":"由东向西","XSFXDM":"1","KKMC":"中天大道与和顺路交口"},{"KKBH":"610276124","HPHM":"车牌","JGSK":"2021-04-01 18:06:05.261","CDBH":"7","XSFX":"由南向北","XSFXDM":"3","KKMC":"中新大道与中生大道交口"},{"KKBH":"610256113","HPHM":"津JLL038","JGSK":"2021-04-01 18:06:05.262","CDBH":"4","XSFX":"由南向北","XSFXDM":"3","KKMC":"中天大道与和风路交口"},{"KKBH":"610256111","HPHM":"津KB7680","JGSK":"2021-04-01 18:06:05.319","CDBH":"8","XSFX":"由北向南","XSFXDM":"4","KKMC":"中天大道与和惠路交口"},{"KKBH":"610266117","HPHM":"鲁R0K53E","JGSK":"2021-04-01 18:06:05.327","CDBH":"9","XSFX":"由南向北","XSFXDM":"3","KKMC":"中生大道与和韵路交口"},{"KKBH":"610261003000","HPHM":"津C70W99","JGSK":"2021-04-01 18:06:05.345","CDBH":"10","XSFX":"由东向西","XSFXDM":"1","KKMC":"中生大道与静湖南路交口"},{"KKBH":"720881002000","HPHM":"冀B5KW28","JGSK":"2021-04-01 18:06:05.37","CDBH":"13","XSFX":"由北向南","XSFXDM":"4","KKMC":"海旭道与安正路交口"},{"KKBH":"7208610020000","HPHM":"鲁NMT592","JGSK":"2021-04-01 18:06:05.386","CDBH":"7","XSFX":"由南向北","XSFXDM":"3","KKMC":"海晨道与安正路交口正向"},{"KKBH":"610256111","HPHM":"津DLH559","JGSK":"2021-04-01 18:06:05.428","CDBH":"7","XSFX":"由北向南","XSFXDM":"4","KKMC":"中天大道与和惠路交口"},{"KKBH":"610256114","HPHM":"冀J360D2","JGSK":"2021-04-01 18:06:05.488","CDBH":"4","XSFX":"由南向北","XSFXDM":"3","KKMC":"中天大道与和旭路交口"},{"KKBH":"7205410040000","HPHM":"津C9Z782","JGSK":"2021-04-01 18:06:05.54","CDBH":"2","XSFX":"由东向西","XSFXDM":"1","KKMC":"动漫环路东与动漫中路交口正向"},{"KKBH":"7208810050000","HPHM":"冀B8X9S2","JGSK":"2021-04-01 18:06:05.542","CDBH":"7","XSFX":"由北向南","XSFXDM":"4","KKMC":"海旭道与明盛路交口正向"},{"KKBH":"720891005000","HPHM":"津RUD100","JGSK":"2021-04-01 18:06:05.64","CDBH":"4","XSFX":"由东向西","XSFXDM":"1","KKMC":"海博道与安明路交口"},{"KKBH":"610251002","HPHM":"津GYL501","JGSK":"2021-04-01 18:06:05.659","CDBH":"3","XSFX":"由东向西","XSFXDM":"1","KKMC":"中天大道与和睦路交口"},{"KKBH":"610286127","HPHM":"津E18612","JGSK":"2021-04-01 18:06:05.67","CDBH":"3","XSFX":"由东向西","XSFXDM":"1","KKMC":"中津大道与和畅路交口"},{"KKBH":"610256116","HPHM":"车牌","JGSK":"2021-04-01 18:06:05.7","CDBH":"5","XSFX":"由西向东","XSFXDM":"2","KKMC":"中天大道与和顺路交口"},{"KKBH":"610266118","HPHM":"鲁A8F5H6","JGSK":"2021-04-01 18:06:05.711","CDBH":"12","XSFX":"由北向南","XSFXDM":"4","KKMC":"中生大道与和畅路交口"},{"KKBH":"610256111","HPHM":"津ME4658","JGSK":"2021-04-01 18:06:05.718","CDBH":"7","XSFX":"由北向南","XSFXDM":"4","KKMC":"中天大道与和惠路交口"},{"KKBH":"610401005","HPHM":"津DY5326","JGSK":"2021-04-01 18:06:05.724","CDBH":"12","XSFX":"由北向南","XSFXDM":"4","KKMC":"和畅路与和顺路交口"},{"KKBH":"610401004","HPHM":"津HYA036","JGSK":"2021-04-01 18:06:05.725","CDBH":"8","XSFX":"由南向北","XSFXDM":"3","KKMC":"和畅路与和风路交口"},{"KKBH":"7208910060000","HPHM":"津RK5966","JGSK":"2021-04-01 18:06:05.732","CDBH":"12","XSFX":"由北向南","XSFXDM":"4","KKMC":"海博道与永盛路交口正向"},{"KKBH":"720881002000","HPHM":"津CBS885","JGSK":"2021-04-01 18:06:05.737","CDBH":"4","XSFX":"由东向西","XSFXDM":"1","KKMC":"海旭道与安正路交口"},{"KKBH":"610266118","HPHM":"津DAB686","JGSK":"2021-04-01 18:06:05.959","CDBH":"11","XSFX":"由北向南","XSFXDM":"4","KKMC":"中生大道与和畅路交口"},{"KKBH":"610401004","HPHM":"津DAD521","JGSK":"2021-04-01 18:06:05.965","CDBH":"7","XSFX":"由南向北","XSFXDM":"3","KKMC":"和畅路与和风路交口"},{"KKBH":"610256111","HPHM":"津MEU589","JGSK":"2021-04-01 18:06:05.98","CDBH":"2","XSFX":"由西向东","XSFXDM":"2","KKMC":"中天大道与和惠路交口"},{"KKBH":"610271008","HPHM":"车牌","JGSK":"2021-04-01 18:06:06.004","CDBH":"1","XSFX":"由南向北","XSFXDM":"3","KKMC":"中新大道与航母主题公园支路交口"},{"KKBH":"610276125","HPHM":"津AU2919","JGSK":"2021-04-01 18:06:06.024","CDBH":"5","XSFX":"由南向北","XSFXDM":"3","KKMC":"中新大道与和顺路交口"},{"KKBH":"610401005","HPHM":"津HSJ597","JGSK":"2021-04-01 18:06:06.038","CDBH":"4","XSFX":"由西向东","XSFXDM":"2","KKMC":"和畅路与和顺路交口"},{"KKBH":"610276126","HPHM":"津C938F6","JGSK":"2021-04-01 18:06:06.072","CDBH":"8","XSFX":"由北向南","XSFXDM":"4","KKMC":"中新大道与和意路交口"},{"KKBH":"610256115","HPHM":"津C12U55","JGSK":"2021-04-01 18:06:06.127","CDBH":"7","XSFX":"由南向北","XSFXDM":"3","KKMC":"中天大道与中生大道交口"},{"KKBH":"728031003000","HPHM":"津DSA939","JGSK":"2021-04-01 18:06:06.171","CDBH":"5","XSFX":"由北向南","XSFXDM":"4","KKMC":"动漫中路与文二路交口"},{"KKBH":"7208810020000","HPHM":"津K77611","JGSK":"2021-04-01 18:06:06.223","CDBH":"3","XSFX":"由东向西","XSFXDM":"1","KKMC":"海旭道与安正路交口正向"},{"KKBH":"610276124","HPHM":"津RMD372","JGSK":"2021-04-01 18:06:06.224","CDBH":"2","XSFX":"由东向西","XSFXDM":"1","KKMC":"中新大道与中生大道交口"},{"KKBH":"610276125","HPHM":"津NRH806","JGSK":"2021-04-01 18:06:06.254","CDBH":"5","XSFX":"由南向北","XSFXDM":"3","KKMC":"中新大道与和顺路交口"},{"KKBH":"720891003000","HPHM":"车牌","JGSK":"2021-04-01 18:06:06.269","CDBH":"6","XSFX":"由西向东","XSFXDM":"2","KKMC":"海博道与安正路交口"},{"KKBH":"610266118","HPHM":"津QJ3780","JGSK":"2021-04-01 18:06:06.274","CDBH":"2","XSFX":"由东向西","XSFXDM":"1","KKMC":"中生大道与和畅路交口"},{"KKBH":"720891003000","HPHM":"冀EA589L","JGSK":"2021-04-01 18:06:06.298","CDBH":"7","XSFX":"由南向北","XSFXDM":"3","KKMC":"海博道与安正路交口"},{"KKBH":"610256111","HPHM":"津A2A315","JGSK":"2021-04-01 18:06:06.301","CDBH":"1","XSFX":"由西向东","XSFXDM":"2","KKMC":"中天大道与和惠路交口"},{"KKBH":"610261005000","HPHM":"津HSY967","JGSK":"2021-04-01 18:06:06.314","CDBH":"1","XSFX":"由东向西","XSFXDM":"1","KKMC":"中生大道与静湖西路（南侧）"},{"KKBH":"7208810020000","HPHM":"车牌","JGSK":"2021-04-01 18:06:06.316","CDBH":"11","XSFX":"由南向北","XSFXDM":"3","KKMC":"海旭道与安正路交口正向"},{"KKBH":"7205710010000","HPHM":"车牌","JGSK":"2021-04-01 18:06:06.319","CDBH":"1","XSFX":"由西向东","XSFXDM":"2","KKMC":"动漫东路与文一路交口正向"},{"KKBH":"610276124","HPHM":"辽A85SK3","JGSK":"2021-04-01 18:06:06.359","CDBH":"7","XSFX":"由南向北","XSFXDM":"3","KKMC":"中新大道与中生大道交口"},{"KKBH":"7205410040000","HPHM":"蒙A5562Y","JGSK":"2021-04-01 18:06:06.401","CDBH":"3","XSFX":"由西向东","XSFXDM":"2","KKMC":"动漫环路东与动漫中路交口正向"},{"KKBH":"610391007","HPHM":"津A26Y17","JGSK":"2021-04-01 18:06:06.422","CDBH":"10","XSFX":"由北向南","XSFXDM":"4","KKMC":"和韵路与和风路交口"},{"KKBH":"728031002000","HPHM":"鲁GM2B10","JGSK":"2021-04-01 18:06:06.432","CDBH":"7","XSFX":"由北向南","XSFXDM":"4","KKMC":"动漫中路与文一路交口"},{"KKBH":"7208610030000","HPHM":"津N97936","JGSK":"2021-04-01 18:06:06.435","CDBH":"4","XSFX":"由西向东","XSFXDM":"2","KKMC":"海晨道与安明路交口正向"},{"KKBH":"610401005","HPHM":"冀BE756L","JGSK":"2021-04-01 18:06:06.445","CDBH":"7","XSFX":"由南向北","XSFXDM":"3","KKMC":"和畅路与和顺路交口"},{"KKBH":"7205610020000","HPHM":"津N59015","JGSK":"2021-04-01 18:06:06.474","CDBH":"1","XSFX":"由东向西","XSFXDM":"1","KKMC":"动漫北路与文三路交口正向"},{"KKBH":"610401005","HPHM":"冀J60F25","JGSK":"2021-04-01 18:06:06.494","CDBH":"2","XSFX":"由东向西","XSFXDM":"1","KKMC":"和畅路与和顺路交口"},{"KKBH":"720861003000","HPHM":"津JBN855","JGSK":"2021-04-01 18:06:06.498","CDBH":"5","XSFX":"由西向东","XSFXDM":"2","KKMC":"海晨道与安明路交口"},{"KKBH":"610276125","HPHM":"冀B1YR62","JGSK":"2021-04-01 18:06:06.587","CDBH":"4","XSFX":"由南向北","XSFXDM":"3","KKMC":"中新大道与和顺路交口"},{"KKBH":"610401005","HPHM":"津JQH881","JGSK":"2021-04-01 18:06:06.603","CDBH":"5","XSFX":"由西向东","XSFXDM":"2","KKMC":"和畅路与和顺路交口"},{"KKBH":"610266118","HPHM":"津A9R797","JGSK":"2021-04-01 18:06:06.64","CDBH":"5","XSFX":"由西向东","XSFXDM":"2","KKMC":"中生大道与和畅路交口"},{"KKBH":"610266118","HPHM":"津E22436","JGSK":"2021-04-01 18:06:06.67","CDBH":"10","XSFX":"由北向南","XSFXDM":"4","KKMC":"中生大道与和畅路交口"},{"KKBH":"610391008","HPHM":"津G77228","JGSK":"2021-04-01 18:06:06.671","CDBH":"4","XSFX":"由西向东","XSFXDM":"2","KKMC":"和韵路与和旭路交口"},{"KKBH":"7208910030000","HPHM":"车牌","JGSK":"2021-04-01 18:06:06.704","CDBH":"3","XSFX":"由东向西","XSFXDM":"1","KKMC":"海博道与安正路交口正向"},{"KKBH":"6103261420000","HPHM":"冀B1E1S2","JGSK":"2021-04-01 18:06:06.732","CDBH":"13","XSFX":"由北向南","XSFXDM":"4","KKMC":"中成大道与泰七路交口正向"},{"KKBH":"7208810020000","HPHM":"津C25C67","JGSK":"2021-04-01 18:06:06.743","CDBH":"4","XSFX":"由东向西","XSFXDM":"1","KKMC":"海旭道与安正路交口正向"},{"KKBH":"610266118","HPHM":"车牌","JGSK":"2021-04-01 18:06:06.744","CDBH":"8","XSFX":"由南向北","XSFXDM":"3","KKMC":"中生大道与和畅路交口"},{"KKBH":"610256113","HPHM":"津C9C930","JGSK":"2021-04-01 18:06:06.863","CDBH":"5","XSFX":"由南向北","XSFXDM":"3","KKMC":"中天大道与和风路交口"},{"KKBH":"711","HPHM":"津FAL398","JGSK":"2021-04-01 18:06:06.927","CDBH":"5","XSFX":"由南向北","XSFXDM":"3","KKMC":"不礼让行人中新大道与和旭路交口"},{"KKBH":"610276125","HPHM":"津A8F216","JGSK":"2021-04-01 18:06:06.931","CDBH":"7","XSFX":"由北向南","XSFXDM":"4","KKMC":"中新大道与和顺路交口"},{"KKBH":"610391008","HPHM":"津MS8727","JGSK":"2021-04-01 18:06:06.946","CDBH":"4","XSFX":"由西向东","XSFXDM":"2","KKMC":"和韵路与和旭路交口"},{"KKBH":"610276124","HPHM":"辽P67237","JGSK":"2021-04-01 18:06:07.007","CDBH":"8","XSFX":"由南向北","XSFXDM":"3","KKMC":"中新大道与中生大道交口"},{"KKBH":"610256114","HPHM":"辽A6E31Y","JGSK":"2021-04-01 18:06:07.008","CDBH":"4","XSFX":"由南向北","XSFXDM":"3","KKMC":"中天大道与和旭路交口"},{"KKBH":"610401004","HPHM":"津LCJ286","JGSK":"2021-04-01 18:06:07.035","CDBH":"11","XSFX":"由北向南","XSFXDM":"4","KKMC":"和畅路与和风路交口"},{"KKBH":"610266118","HPHM":"津A9N718","JGSK":"2021-04-01 18:06:07.071","CDBH":"11","XSFX":"由北向南","XSFXDM":"4","KKMC":"中生大道与和畅路交口"},{"KKBH":"720861003000","HPHM":"鲁AZ06S2","JGSK":"2021-04-01 18:06:07.105","CDBH":"10","XSFX":"由北向南","XSFXDM":"4","KKMC":"海晨道与安明路交口"},{"KKBH":"7208910030000","HPHM":"车牌","JGSK":"2021-04-01 18:06:07.128","CDBH":"9","XSFX":"由南向北","XSFXDM":"3","KKMC":"海博道与安正路交口正向"},{"KKBH":"610276124","HPHM":"津HZA668","JGSK":"2021-04-01 18:06:07.14","CDBH":"10","XSFX":"由北向南","XSFXDM":"4","KKMC":"中新大道与中生大道交口"},{"KKBH":"610256114","HPHM":"津RC0097","JGSK":"2021-04-01 18:06:07.153","CDBH":"7","XSFX":"由北向南","XSFXDM":"4","KKMC":"中天大道与和旭路交口"},{"KKBH":"610256114","HPHM":"津HYE796","JGSK":"2021-04-01 18:06:07.168","CDBH":"6","XSFX":"由南向北","XSFXDM":"3","KKMC":"中天大道与和旭路交口"},{"KKBH":"7208610030000","HPHM":"车牌","JGSK":"2021-04-01 18:06:07.188","CDBH":"7","XSFX":"由南向北","XSFXDM":"3","KKMC":"海晨道与安明路交口正向"},{"KKBH":"610276124","HPHM":"车牌","JGSK":"2021-04-01 18:06:07.203","CDBH":"8","XSFX":"由南向北","XSFXDM":"3","KKMC":"中新大道与中生大道交口"},{"KKBH":"610266117","HPHM":"津D36596","JGSK":"2021-04-01 18:06:07.207","CDBH":"2","XSFX":"由东向西","XSFXDM":"1","KKMC":"中生大道与和韵路交口"},{"KKBH":"720861002000","HPHM":"津GHK908","JGSK":"2021-04-01 18:06:07.21","CDBH":"10","XSFX":"由北向南","XSFXDM":"4","KKMC":"海晨道与安正路交口"},{"KKBH":"610256116","HPHM":"辽A825W9","JGSK":"2021-04-01 18:06:07.246","CDBH":"1","XSFX":"由东向西","XSFXDM":"1","KKMC":"中天大道与和顺路交口"},{"KKBH":"720821003000","HPHM":"冀JHL296","JGSK":"2021-04-01 18:06:07.275","CDBH":"6","XSFX":"由北向南","XSFXDM":"4","KKMC":"动漫西路与动漫南路交口"},{"KKBH":"7208910030000","HPHM":"车牌","JGSK":"2021-04-01 18:06:07.294","CDBH":"1","XSFX":"由东向西","XSFXDM":"1","KKMC":"海博道与安正路交口正向"},{"KKBH":"728031003000","HPHM":"津AY1770","JGSK":"2021-04-01 18:06:07.295","CDBH":"6","XSFX":"由北向南","XSFXDM":"4","KKMC":"动漫中路与文二路交口"},{"KKBH":"610276126","HPHM":"津RDY792","JGSK":"2021-04-01 18:06:07.295","CDBH":"8","XSFX":"由北向南","XSFXDM":"4","KKMC":"中新大道与和意路交口"},{"KKBH":"610276124","HPHM":"车牌","JGSK":"2021-04-01 18:06:07.298","CDBH":"11","XSFX":"由北向南","XSFXDM":"4","KKMC":"中新大道与中生大道交口"},{"KKBH":"7208610030000","HPHM":"鲁B8L3B6","JGSK":"2021-04-01 18:06:07.326","CDBH":"10","XSFX":"由北向南","XSFXDM":"4","KKMC":"海晨道与安明路交口正向"},{"KKBH":"610401004","HPHM":"冀B1D3A2","JGSK":"2021-04-01 18:06:07.387","CDBH":"4","XSFX":"由西向东","XSFXDM":"2","KKMC":"和畅路与和风路交口"},{"KKBH":"711","HPHM":"津ADN9257","JGSK":"2021-04-01 18:06:07.397","CDBH":"8","XSFX":"由北向南","XSFXDM":"4","KKMC":"不礼让行人中新大道与和旭路交口"},{"KKBH":"610276124","HPHM":"津A07277F","JGSK":"2021-04-01 18:06:07.399","CDBH":"8","XSFX":"由南向北","XSFXDM":"3","KKMC":"中新大道与中生大道交口"},{"KKBH":"610266117","HPHM":"津C2S657","JGSK":"2021-04-01 18:06:07.408","CDBH":"8","XSFX":"由南向北","XSFXDM":"3","KKMC":"中生大道与和韵路交口"},{"KKBH":"610276124","HPHM":"津C80R80","JGSK":"2021-04-01 18:06:07.492","CDBH":"10","XSFX":"由北向南","XSFXDM":"4","KKMC":"中新大道与中生大道交口"},{"KKBH":"610391007","HPHM":"津B15335","JGSK":"2021-04-01 18:06:07.519","CDBH":"4","XSFX":"由西向东","XSFXDM":"2","KKMC":"和韵路与和风路交口"},{"KKBH":"720901002000","HPHM":"冀J7S0M6","JGSK":"2021-04-01 18:06:07.58","CDBH":"8","XSFX":"由南向北","XSFXDM":"3","KKMC":"玉林道与安正路交口"},{"KKBH":"610276125","HPHM":"冀B6E6W6","JGSK":"2021-04-01 18:06:07.626","CDBH":"4","XSFX":"由南向北","XSFXDM":"3","KKMC":"中新大道与和顺路交口"},{"KKBH":"610401004","HPHM":"车牌","JGSK":"2021-04-01 18:06:07.691","CDBH":"10","XSFX":"由北向南","XSFXDM":"4","KKMC":"和畅路与和风路交口"},{"KKBH":"610256115","HPHM":"鲁AH7Z55","JGSK":"2021-04-01 18:06:07.693","CDBH":"10","XSFX":"由北向南","XSFXDM":"4","KKMC":"中天大道与中生大道交口"},{"KKBH":"610401005","HPHM":"冀R9F902","JGSK":"2021-04-01 18:06:07.724","CDBH":"11","XSFX":"由北向南","XSFXDM":"4","KKMC":"和畅路与和顺路交口"},{"KKBH":"610271010","HPHM":"津C25Z25","JGSK":"2021-04-01 18:06:07.742","CDBH":"4","XSFX":"由南向北","XSFXDM":"3","KKMC":"中新大道与华五路交口"},{"KKBH":"720891006000","HPHM":"鲁DV879G","JGSK":"2021-04-01 18:06:07.846","CDBH":"7","XSFX":"由西向东","XSFXDM":"2","KKMC":"海博道与永盛路交口"},{"KKBH":"610256113","HPHM":"津A1W097","JGSK":"2021-04-01 18:06:07.87","CDBH":"4","XSFX":"由南向北","XSFXDM":"3","KKMC":"中天大道与和风路交口"},{"KKBH":"610276125","HPHM":"津CDB890","JGSK":"2021-04-01 18:06:07.882","CDBH":"7","XSFX":"由北向南","XSFXDM":"4","KKMC":"中新大道与和顺路交口"},{"KKBH":"7205710010000","HPHM":"车牌","JGSK":"2021-04-01 18:06:07.99","CDBH":"2","XSFX":"由西向东","XSFXDM":"2","KKMC":"动漫东路与文一路交口正向"},{"KKBH":"610401004","HPHM":"津A8M577","JGSK":"2021-04-01 18:06:08.006","CDBH":"9","XSFX":"由南向北","XSFXDM":"3","KKMC":"和畅路与和风路交口"},{"KKBH":"610256114","HPHM":"津AWQ243","JGSK":"2021-04-01 18:06:08.112","CDBH":"8","XSFX":"由北向南","XSFXDM":"4","KKMC":"中天大道与和旭路交口"},{"KKBH":"610256115","HPHM":"津NCZ999","JGSK":"2021-04-01 18:06:08.173","CDBH":"12","XSFX":"由北向南","XSFXDM":"4","KKMC":"中天大道与中生大道交口"},{"KKBH":"720891006000","HPHM":"津RK5966","JGSK":"2021-04-01 18:06:08.223","CDBH":"12","XSFX":"由北向南","XSFXDM":"4","KKMC":"海博道与永盛路交口"},{"KKBH":"610286127","HPHM":"鲁J7986N","JGSK":"2021-04-01 18:06:08.251","CDBH":"1","XSFX":"由东向西","XSFXDM":"1","KKMC":"中津大道与和畅路交口"},{"KKBH":"610391007","HPHM":"鲁AY15Y1","JGSK":"2021-04-01 18:06:08.331","CDBH":"12","XSFX":"由北向南","XSFXDM":"4","KKMC":"和韵路与和风路交口"},{"KKBH":"610391007","HPHM":"京KCB378","JGSK":"2021-04-01 18:06:08.337","CDBH":"10","XSFX":"由北向南","XSFXDM":"4","KKMC":"和韵路与和风路交口"},{"KKBH":"7208810020000","HPHM":"津D56923","JGSK":"2021-04-01 18:06:08.383","CDBH":"4","XSFX":"由东向西","XSFXDM":"1","KKMC":"海旭道与安正路交口正向"},{"KKBH":"610251002","HPHM":"津C959D8","JGSK":"2021-04-01 18:06:08.388","CDBH":"1","XSFX":"由东向西","XSFXDM":"1","KKMC":"中天大道与和睦路交口"},{"KKBH":"610401004","HPHM":"津ADL7288","JGSK":"2021-04-01 18:06:08.388","CDBH":"11","XSFX":"由北向南","XSFXDM":"4","KKMC":"和畅路与和风路交口"},{"KKBH":"610256114","HPHM":"津C25K77","JGSK":"2021-04-01 18:06:08.447","CDBH":"4","XSFX":"由南向北","XSFXDM":"3","KKMC":"中天大道与和旭路交口"},{"KKBH":"610401005","HPHM":"津ADE1966","JGSK":"2021-04-01 18:06:08.525","CDBH":"12","XSFX":"由北向南","XSFXDM":"4","KKMC":"和畅路与和顺路交口"},{"KKBH":"720891003000","HPHM":"车牌","JGSK":"2021-04-01 18:06:08.56","CDBH":"1","XSFX":"由东向西","XSFXDM":"1","KKMC":"海博道与安正路交口"},{"KKBH":"720541004000","HPHM":"车牌","JGSK":"2021-04-01 18:06:08.566","CDBH":"3","XSFX":"由西向东","XSFXDM":"2","KKMC":"动漫环路东与动漫中路交口"},{"KKBH":"610271008","HPHM":"车牌","JGSK":"2021-04-01 18:06:08.593","CDBH":"5","XSFX":"由北向南","XSFXDM":"4","KKMC":"中新大道与航母主题公园支路交口"},{"KKBH":"610266118","HPHM":"津H96571","JGSK":"2021-04-01 18:06:08.627","CDBH":"7","XSFX":"由南向北","XSFXDM":"3","KKMC":"中生大道与和畅路交口"},{"KKBH":"7208910050000","HPHM":"津JDS268","JGSK":"2021-04-01 18:06:08.639","CDBH":"3","XSFX":"由东向西","XSFXDM":"1","KKMC":"海博道与安明路交口正向"},{"KKBH":"610256116","HPHM":"豫ER5S83","JGSK":"2021-04-01 18:06:08.676","CDBH":"4","XSFX":"由西向东","XSFXDM":"2","KKMC":"中天大道与和顺路交口"},{"KKBH":"610391006","HPHM":"晋FY5541","JGSK":"2021-04-01 18:06:08.709","CDBH":"1","XSFX":"由东向西","XSFXDM":"1","KKMC":"和韵路与和意路交口"},{"KKBH":"7205710040000","HPHM":"辽G97Y80","JGSK":"2021-04-01 18:06:08.733","CDBH":"3","XSFX":"由西向东","XSFXDM":"2","KKMC":"动漫东路与动漫中路交口正向"},{"KKBH":"610276124","HPHM":"津FX9609","JGSK":"2021-04-01 18:06:08.814","CDBH":"11","XSFX":"由北向南","XSFXDM":"4","KKMC":"中新大道与中生大道交口"},{"KKBH":"610276124","HPHM":"津RUS929","JGSK":"2021-04-01 18:06:08.822","CDBH":"8","XSFX":"由南向北","XSFXDM":"3","KKMC":"中新大道与中生大道交口"},{"KKBH":"1250","HPHM":"津GWQ215","JGSK":"2021-04-01 18:06:08.864","CDBH":"2","XSFX":"由东向西","XSFXDM":"1","KKMC":"中滨大道与盛三街交口正向"},{"KKBH":"7280310030000","HPHM":"车牌","JGSK":"2021-04-01 18:06:08.894","CDBH":"1","XSFX":"由东向西","XSFXDM":"1","KKMC":"动漫中路与文二路交口正向"},{"KKBH":"7208810050000","HPHM":"津RRT037","JGSK":"2021-04-01 18:06:08.909","CDBH":"9","XSFX":"由北向南","XSFXDM":"4","KKMC":"海旭道与明盛路交口正向"},{"KKBH":"610276125","HPHM":"津DVY996","JGSK":"2021-04-01 18:06:08.986","CDBH":"1","XSFX":"由东向西","XSFXDM":"1","KKMC":"中新大道与和顺路交口"},{"KKBH":"610266118","HPHM":"津HR5255","JGSK":"2021-04-01 18:06:09.057","CDBH":"8","XSFX":"由南向北","XSFXDM":"3","KKMC":"中生大道与和畅路交口"},{"KKBH":"7208610030000","HPHM":"鲁A6U0Y5","JGSK":"2021-04-01 18:06:09.079","CDBH":"2","XSFX":"由东向西","XSFXDM":"1","KKMC":"海晨道与安明路交口正向"},{"KKBH":"610256114","HPHM":"津AW3101","JGSK":"2021-04-01 18:06:09.088","CDBH":"5","XSFX":"由南向北","XSFXDM":"3","KKMC":"中天大道与和旭路交口"},{"KKBH":"610256111","HPHM":"津HR5201","JGSK":"2021-04-01 18:06:09.099","CDBH":"1","XSFX":"由西向东","XSFXDM":"2","KKMC":"中天大道与和惠路交口"},{"KKBH":"610276126","HPHM":"津RTN199","JGSK":"2021-04-01 18:06:09.106","CDBH":"5","XSFX":"由南向北","XSFXDM":"3","KKMC":"中新大道与和意路交口"},{"KKBH":"610266118","HPHM":"津N21877","JGSK":"2021-04-01 18:06:09.108","CDBH":"8","XSFX":"由南向北","XSFXDM":"3","KKMC":"中生大道与和畅路交口"},{"KKBH":"720891005000","HPHM":"津K49698","JGSK":"2021-04-01 18:06:09.15","CDBH":"3","XSFX":"由东向西","XSFXDM":"1","KKMC":"海博道与安明路交口"},{"KKBH":"610401005","HPHM":"津RTM722","JGSK":"2021-04-01 18:06:09.153","CDBH":"4","XSFX":"由西向东","XSFXDM":"2","KKMC":"和畅路与和顺路交口"},{"KKBH":"7208910030000","HPHM":"津RUU515","JGSK":"2021-04-01 18:06:09.175","CDBH":"4","XSFX":"由西向东","XSFXDM":"2","KKMC":"海博道与安正路交口正向"},{"KKBH":"720881002000","HPHM":"冀J87N35","JGSK":"2021-04-01 18:06:09.177","CDBH":"4","XSFX":"由东向西","XSFXDM":"1","KKMC":"海旭道与安正路交口"},{"KKBH":"610256114","HPHM":"冀B761K8","JGSK":"2021-04-01 18:06:09.181","CDBH":"7","XSFX":"由北向南","XSFXDM":"4","KKMC":"中天大道与和旭路交口"},{"KKBH":"720861003000","HPHM":"车牌","JGSK":"2021-04-01 18:06:09.234","CDBH":"2","XSFX":"由东向西","XSFXDM":"1","KKMC":"海晨道与安明路交口"},{"KKBH":"610261003000","HPHM":"津AF7681","JGSK":"2021-04-01 18:06:09.426","CDBH":"11","XSFX":"由东向西","XSFXDM":"1","KKMC":"中生大道与静湖南路交口"},{"KKBH":"728031003000","HPHM":"津B2X865","JGSK":"2021-04-01 18:06:09.52","CDBH":"3","XSFX":"由南向北","XSFXDM":"3","KKMC":"动漫中路与文二路交口"},{"KKBH":"610266118","HPHM":"吉JJ1613","JGSK":"2021-04-01 18:06:09.537","CDBH":"2","XSFX":"由东向西","XSFXDM":"1","KKMC":"中生大道与和畅路交口"},{"KKBH":"7280310020000","HPHM":"津A3R179","JGSK":"2021-04-01 18:06:09.553","CDBH":"1","XSFX":"由东向西","XSFXDM":"1","KKMC":"动漫中路与文一路交口正向"},{"KKBH":"720881005000","HPHM":"冀B8X9S2","JGSK":"2021-04-01 18:06:09.586","CDBH":"7","XSFX":"由北向南","XSFXDM":"4","KKMC":"海旭道与明盛路交口"},{"KKBH":"610271010","HPHM":"辽AE55L9","JGSK":"2021-04-01 18:06:09.59","CDBH":"4","XSFX":"由南向北","XSFXDM":"3","KKMC":"中新大道与华五路交口"},{"KKBH":"7208710020000","HPHM":"鲁B2H15Y","JGSK":"2021-04-01 18:06:09.618","CDBH":"9","XSFX":"由北向南","XSFXDM":"4","KKMC":"安正路与芳菲路交口正向"},{"KKBH":"610276125","HPHM":"津C6H729","JGSK":"2021-04-01 18:06:09.703","CDBH":"7","XSFX":"由北向南","XSFXDM":"4","KKMC":"中新大道与和顺路交口"},{"KKBH":"7208710020000","HPHM":"津NP0289","JGSK":"2021-04-01 18:06:09.739","CDBH":"5","XSFX":"由南向北","XSFXDM":"3","KKMC":"安正路与芳菲路交口正向"},{"KKBH":"7208910050000","HPHM":"津RRQ206","JGSK":"2021-04-01 18:06:09.758","CDBH":"6","XSFX":"由西向东","XSFXDM":"2","KKMC":"海博道与安明路交口正向"},{"KKBH":"7205710010000","HPHM":"车牌","JGSK":"2021-04-01 18:06:09.779","CDBH":"2","XSFX":"由西向东","XSFXDM":"2","KKMC":"动漫东路与文一路交口正向"},{"KKBH":"7208910040000","HPHM":"冀CX4086","JGSK":"2021-04-01 18:06:09.799","CDBH":"6","XSFX":"由西向东","XSFXDM":"2","KKMC":"海博道与安平路交口正向"},{"KKBH":"610276125","HPHM":"冀B1YR62","JGSK":"2021-04-01 18:06:09.857","CDBH":"4","XSFX":"由南向北","XSFXDM":"3","KKMC":"中新大道与和顺路交口"},{"KKBH":"7208910030000","HPHM":"车牌","JGSK":"2021-04-01 18:06:09.873","CDBH":"2","XSFX":"由东向西","XSFXDM":"1","KKMC":"海博道与安正路交口正向"},{"KKBH":"720881005000","HPHM":"津DT8200","JGSK":"2021-04-01 18:06:09.906","CDBH":"9","XSFX":"由北向南","XSFXDM":"4","KKMC":"海旭道与明盛路交口"},{"KKBH":"610266118","HPHM":"津DAB686","JGSK":"2021-04-01 18:06:09.951","CDBH":"12","XSFX":"由北向南","XSFXDM":"4","KKMC":"中生大道与和畅路交口"},{"KKBH":"7208810020000","HPHM":"津H02436","JGSK":"2021-04-01 18:06:09.961","CDBH":"4","XSFX":"由东向西","XSFXDM":"1","KKMC":"海旭道与安正路交口正向"},{"KKBH":"720861002000","HPHM":"鲁NMT592","JGSK":"2021-04-01 18:06:09.964","CDBH":"7","XSFX":"由南向北","XSFXDM":"3","KKMC":"海晨道与安正路交口"},{"KKBH":"610391006","HPHM":"辽B6R81F","JGSK":"2021-04-01 18:06:10.059","CDBH":"4","XSFX":"由西向东","XSFXDM":"2","KKMC":"和韵路与和意路交口"},{"KKBH":"610251002","HPHM":"鲁NV13C9","JGSK":"2021-04-01 18:06:10.067","CDBH":"11","XSFX":"由北向南","XSFXDM":"4","KKMC":"中天大道与和睦路交口"},{"KKBH":"610256112","HPHM":"津RMG235","JGSK":"2021-04-01 18:06:10.067","CDBH":"1","XSFX":"由东向西","XSFXDM":"1","KKMC":"中天大道与中津大道交口"},{"KKBH":"610401005","HPHM":"鲁DBP118","JGSK":"2021-04-01 18:06:10.088","CDBH":"10","XSFX":"由北向南","XSFXDM":"4","KKMC":"和畅路与和顺路交口"},{"KKBH":"720541004000","HPHM":"蒙A5562Y","JGSK":"2021-04-01 18:06:10.088","CDBH":"3","XSFX":"由西向东","XSFXDM":"2","KKMC":"动漫环路东与动漫中路交口"},{"KKBH":"711","HPHM":"津C75550","JGSK":"2021-04-01 18:06:10.127","CDBH":"5","XSFX":"由南向北","XSFXDM":"3","KKMC":"不礼让行人中新大道与和旭路交口"},{"KKBH":"7208610030000","HPHM":"鲁C028MY","JGSK":"2021-04-01 18:06:10.183","CDBH":"10","XSFX":"由北向南","XSFXDM":"4","KKMC":"海晨道与安明路交口正向"},{"KKBH":"711","HPHM":"津RTW986","JGSK":"2021-04-01 18:06:10.194","CDBH":"7","XSFX":"由北向南","XSFXDM":"4","KKMC":"不礼让行人中新大道与和旭路交口"},{"KKBH":"610326142000","HPHM":"车牌","JGSK":"2021-04-01 18:06:10.195","CDBH":"14","XSFX":"由北向南","XSFXDM":"4","KKMC":"中成大道与泰七路交口"},{"KKBH":"610256114","HPHM":"津MDG636","JGSK":"2021-04-01 18:06:10.208","CDBH":"6","XSFX":"由南向北","XSFXDM":"3","KKMC":"中天大道与和旭路交口"},{"KKBH":"7208910030000","HPHM":"车牌","JGSK":"2021-04-01 18:06:10.227","CDBH":"9","XSFX":"由南向北","XSFXDM":"3","KKMC":"海博道与安正路交口正向"},{"KKBH":"610391007","HPHM":"津RDG207","JGSK":"2021-04-01 18:06:10.251","CDBH":"11","XSFX":"由北向南","XSFXDM":"4","KKMC":"和韵路与和风路交口"},{"KKBH":"610256115","HPHM":"津C228M9","JGSK":"2021-04-01 18:06:10.253","CDBH":"10","XSFX":"由北向南","XSFXDM":"4","KKMC":"中天大道与中生大道交口"},{"KKBH":"720861003000","HPHM":"车牌","JGSK":"2021-04-01 18:06:10.256","CDBH":"4","XSFX":"由西向东","XSFXDM":"2","KKMC":"海晨道与安明路交口"},{"KKBH":"7208910030000","HPHM":"冀H23568","JGSK":"2021-04-01 18:06:10.312","CDBH":"11","XSFX":"由北向南","XSFXDM":"4","KKMC":"海博道与安正路交口正向"},{"KKBH":"610401004","HPHM":"鲁NZL865","JGSK":"2021-04-01 18:06:10.314","CDBH":"11","XSFX":"由北向南","XSFXDM":"4","KKMC":"和畅路与和风路交口"},{"KKBH":"610401004","HPHM":"冀B4L221","JGSK":"2021-04-01 18:06:10.32","CDBH":"8","XSFX":"由南向北","XSFXDM":"3","KKMC":"和畅路与和风路交口"},{"KKBH":"610276126","HPHM":"车牌","JGSK":"2021-04-01 18:06:10.391","CDBH":"5","XSFX":"由南向北","XSFXDM":"3","KKMC":"中新大道与和意路交口"},{"KKBH":"610401004","HPHM":"津GMG566","JGSK":"2021-04-01 18:06:10.457","CDBH":"6","XSFX":"由西向东","XSFXDM":"2","KKMC":"和畅路与和风路交口"},{"KKBH":"610271010","HPHM":"津H13622","JGSK":"2021-04-01 18:06:10.493","CDBH":"5","XSFX":"由南向北","XSFXDM":"3","KKMC":"中新大道与华五路交口"},{"KKBH":"610276125","HPHM":"津NRH806","JGSK":"2021-04-01 18:06:10.499","CDBH":"5","XSFX":"由南向北","XSFXDM":"3","KKMC":"中新大道与和顺路交口"},{"KKBH":"720891003000","HPHM":"津BFF757","JGSK":"2021-04-01 18:06:10.56","CDBH":"2","XSFX":"由东向西","XSFXDM":"1","KKMC":"海博道与安正路交口"},{"KKBH":"610391007","HPHM":"津HH9101","JGSK":"2021-04-01 18:06:10.565","CDBH":"12","XSFX":"由北向南","XSFXDM":"4","KKMC":"和韵路与和风路交口"},{"KKBH":"610276124","HPHM":"辽P67237","JGSK":"2021-04-01 18:06:10.599","CDBH":"8","XSFX":"由南向北","XSFXDM":"3","KKMC":"中新大道与中生大道交口"},{"KKBH":"610276126","HPHM":"鲁G675ZR","JGSK":"2021-04-01 18:06:10.629","CDBH":"4","XSFX":"由南向北","XSFXDM":"3","KKMC":"中新大道与和意路交口"},{"KKBH":"720571001000","HPHM":"津C5P938","JGSK":"2021-04-01 18:06:10.639","CDBH":"5","XSFX":"由北向南","XSFXDM":"4","KKMC":"动漫东路与文一路交口"},{"KKBH":"7209010020000","HPHM":"辽HYK611","JGSK":"2021-04-01 18:06:10.72","CDBH":"11","XSFX":"由北向南","XSFXDM":"4","KKMC":"玉林道与安正路交口正向"},{"KKBH":"610276124","HPHM":"津NMN687","JGSK":"2021-04-01 18:06:10.802","CDBH":"10","XSFX":"由北向南","XSFXDM":"4","KKMC":"中新大道与中生大道交口"},{"KKBH":"7208710020000","HPHM":"冀B5KW28","JGSK":"2021-04-01 18:06:10.817","CDBH":"8","XSFX":"由北向南","XSFXDM":"4","KKMC":"安正路与芳菲路交口正向"},{"KKBH":"7208910030000","HPHM":"车牌","JGSK":"2021-04-01 18:06:10.853","CDBH":"3","XSFX":"由东向西","XSFXDM":"1","KKMC":"海博道与安正路交口正向"},{"KKBH":"610271008","HPHM":"津K28867","JGSK":"2021-04-01 18:06:10.888","CDBH":"1","XSFX":"由南向北","XSFXDM":"3","KKMC":"中新大道与航母主题公园支路交口"},{"KKBH":"610316142000","HPHM":"津GWQ215","JGSK":"2021-04-01 18:06:10.889","CDBH":"2","XSFX":"由东向西","XSFXDM":"1","KKMC":"中滨大道与盛三街交口"},{"KKBH":"610276126","HPHM":"津A13G11","JGSK":"2021-04-01 18:06:10.899","CDBH":"5","XSFX":"由南向北","XSFXDM":"3","KKMC":"中新大道与和意路交口"},{"KKBH":"610276124","HPHM":"津HZA668","JGSK":"2021-04-01 18:06:10.972","CDBH":"10","XSFX":"由北向南","XSFXDM":"4","KKMC":"中新大道与中生大道交口"},{"KKBH":"610256116","HPHM":"鲁R32X01","JGSK":"2021-04-01 18:06:10.99","CDBH":"4","XSFX":"由西向东","XSFXDM":"2","KKMC":"中天大道与和顺路交口"},{"KKBH":"610261005000","HPHM":"豫J3L313","JGSK":"2021-04-01 18:06:11.015","CDBH":"2","XSFX":"由南向北","XSFXDM":"3","KKMC":"中生大道与静湖西路（南侧）"},{"KKBH":"7208610030000","HPHM":"晋BLH910","JGSK":"2021-04-01 18:06:11.054","CDBH":"11","XSFX":"由北向南","XSFXDM":"4","KKMC":"海晨道与安明路交口正向"},{"KKBH":"610256115","HPHM":"鲁D197LR","JGSK":"2021-04-01 18:06:11.134","CDBH":"10","XSFX":"由北向南","XSFXDM":"4","KKMC":"中天大道与中生大道交口"},{"KKBH":"610256114","HPHM":"津DUU211","JGSK":"2021-04-01 18:06:11.153","CDBH":"7","XSFX":"由北向南","XSFXDM":"4","KKMC":"中天大道与和旭路交口"},{"KKBH":"610256114","HPHM":"津MYN029","JGSK":"2021-04-01 18:06:11.162","CDBH":"4","XSFX":"由南向北","XSFXDM":"3","KKMC":"中天大道与和旭路交口"},{"KKBH":"610276126","HPHM":"冀B8PG77","JGSK":"2021-04-01 18:06:11.177","CDBH":"5","XSFX":"由南向北","XSFXDM":"3","KKMC":"中新大道与和意路交口"},{"KKBH":"610271008","HPHM":"车牌","JGSK":"2021-04-01 18:06:11.183","CDBH":"2","XSFX":"由南向北","XSFXDM":"3","KKMC":"中新大道与航母主题公园支路交口"},{"KKBH":"610256113","HPHM":"津H01983","JGSK":"2021-04-01 18:06:11.229","CDBH":"5","XSFX":"由南向北","XSFXDM":"3","KKMC":"中天大道与和风路交口"},{"KKBH":"711","HPHM":"津GSS800","JGSK":"2021-04-01 18:06:11.231","CDBH":"8","XSFX":"由北向南","XSFXDM":"4","KKMC":"不礼让行人中新大道与和旭路交口"},{"KKBH":"610256114","HPHM":"津NXY656","JGSK":"2021-04-01 18:06:11.233","CDBH":"8","XSFX":"由北向南","XSFXDM":"4","KKMC":"中天大道与和旭路交口"},{"KKBH":"610276125","HPHM":"冀B6E6W6","JGSK":"2021-04-01 18:06:11.298","CDBH":"4","XSFX":"由南向北","XSFXDM":"3","KKMC":"中新大道与和顺路交口"},{"KKBH":"610266117","HPHM":"津DDM721","JGSK":"2021-04-01 18:06:11.327","CDBH":"8","XSFX":"由南向北","XSFXDM":"3","KKMC":"中生大道与和韵路交口"},{"KKBH":"610276124","HPHM":"津AS0819","JGSK":"2021-04-01 18:06:11.365","CDBH":"8","XSFX":"由南向北","XSFXDM":"3","KKMC":"中新大道与中生大道交口"},{"KKBH":"7208910050000","HPHM":"津ADJ3128","JGSK":"2021-04-01 18:06:11.389","CDBH":"5","XSFX":"由西向东","XSFXDM":"2","KKMC":"海博道与安明路交口正向"},{"KKBH":"610401005","HPHM":"津JQH881","JGSK":"2021-04-01 18:06:11.421","CDBH":"6","XSFX":"由西向东","XSFXDM":"2","KKMC":"和畅路与和顺路交口"},{"KKBH":"7208210040000","HPHM":"冀FW217D","JGSK":"2021-04-01 18:06:11.426","CDBH":"5","XSFX":"由北向南","XSFXDM":"4","KKMC":"动漫西路与动漫北路交口正向"},{"KKBH":"610391007","HPHM":"津A26Y17","JGSK":"2021-04-01 18:06:11.445","CDBH":"10","XSFX":"由北向南","XSFXDM":"4","KKMC":"和韵路与和风路交口"},{"KKBH":"610391008","HPHM":"津NCX719","JGSK":"2021-04-01 18:06:11.447","CDBH":"1","XSFX":"由东向西","XSFXDM":"1","KKMC":"和韵路与和旭路交口"},{"KKBH":"610271008","HPHM":"津DFC099","JGSK":"2021-04-01 18:06:11.451","CDBH":"5","XSFX":"由北向南","XSFXDM":"4","KKMC":"中新大道与航母主题公园支路交口"},{"KKBH":"7208910040000","HPHM":"津JCJ326","JGSK":"2021-04-01 18:06:11.532","CDBH":"11","XSFX":"由北向南","XSFXDM":"4","KKMC":"海博道与安平路交口正向"},{"KKBH":"7208810060000","HPHM":"津C09Y28","JGSK":"2021-04-01 18:06:11.544","CDBH":"4","XSFX":"由南向北","XSFXDM":"3","KKMC":"海旭道与庄盛路交口正向"},{"KKBH":"610391008","HPHM":"津MS8727","JGSK":"2021-04-01 18:06:11.551","CDBH":"5","XSFX":"由西向东","XSFXDM":"2","KKMC":"和韵路与和旭路交口"},{"KKBH":"610256114","HPHM":"津MU1665","JGSK":"2021-04-01 18:06:11.563","CDBH":"5","XSFX":"由南向北","XSFXDM":"3","KKMC":"中天大道与和旭路交口"},{"KKBH":"610401005","HPHM":"津H62627","JGSK":"2021-04-01 18:06:11.579","CDBH":"7","XSFX":"由南向北","XSFXDM":"3","KKMC":"和畅路与和顺路交口"},{"KKBH":"610286127","HPHM":"鲁J7986N","JGSK":"2021-04-01 18:06:11.584","CDBH":"1","XSFX":"由东向西","XSFXDM":"1","KKMC":"中津大道与和畅路交口"},{"KKBH":"7205610020000","HPHM":"津QH8302","JGSK":"2021-04-01 18:06:11.606","CDBH":"1","XSFX":"由东向西","XSFXDM":"1","KKMC":"动漫北路与文三路交口正向"},{"KKBH":"7208810020000","HPHM":"京N52L65","JGSK":"2021-04-01 18:06:11.61","CDBH":"2","XSFX":"由东向西","XSFXDM":"1","KKMC":"海旭道与安正路交口正向"},{"KKBH":"7208810020000","HPHM":"津A3H106","JGSK":"2021-04-01 18:06:11.61","CDBH":"4","XSFX":"由东向西","XSFXDM":"1","KKMC":"海旭道与安正路交口正向"},{"KKBH":"711","HPHM":"津HZR758","JGSK":"2021-04-01 18:06:11.636","CDBH":"7","XSFX":"由北向南","XSFXDM":"4","KKMC":"不礼让行人中新大道与和旭路交口"},{"KKBH":"610276125","HPHM":"鲁KC9A86","JGSK":"2021-04-01 18:06:11.709","CDBH":"8","XSFX":"由北向南","XSFXDM":"4","KKMC":"中新大道与和顺路交口"},{"KKBH":"610256112","HPHM":"鲁A1B2D0","JGSK":"2021-04-01 18:06:11.742","CDBH":"5","XSFX":"由西向东","XSFXDM":"2","KKMC":"中天大道与中津大道交口"},{"KKBH":"720891005000","HPHM":"津RRQ206","JGSK":"2021-04-01 18:06:11.742","CDBH":"6","XSFX":"由西向东","XSFXDM":"2","KKMC":"海博道与安明路交口"},{"KKBH":"610401004","HPHM":"吉AS217K","JGSK":"2021-04-01 18:06:11.771","CDBH":"4","XSFX":"由西向东","XSFXDM":"2","KKMC":"和畅路与和风路交口"},{"KKBH":"720881002000","HPHM":"津C25C67","JGSK":"2021-04-01 18:06:11.814","CDBH":"4","XSFX":"由东向西","XSFXDM":"1","KKMC":"海旭道与安正路交口"},{"KKBH":"610391007","HPHM":"津C55P52","JGSK":"2021-04-01 18:06:11.822","CDBH":"4","XSFX":"由西向东","XSFXDM":"2","KKMC":"和韵路与和风路交口"},{"KKBH":"610276126","HPHM":"津RTN199","JGSK":"2021-04-01 18:06:11.868","CDBH":"5","XSFX":"由南向北","XSFXDM":"3","KKMC":"中新大道与和意路交口"},{"KKBH":"610401004","HPHM":"津RHS226","JGSK":"2021-04-01 18:06:11.9","CDBH":"1","XSFX":"由东向西","XSFXDM":"1","KKMC":"和畅路与和风路交口"},{"KKBH":"728031003000","HPHM":"晋MDK553","JGSK":"2021-04-01 18:06:12.012","CDBH":"5","XSFX":"由北向南","XSFXDM":"4","KKMC":"动漫中路与文二路交口"},{"KKBH":"720891003000","HPHM":"津E16140","JGSK":"2021-04-01 18:06:12.029","CDBH":"4","XSFX":"由西向东","XSFXDM":"2","KKMC":"海博道与安正路交口"},{"KKBH":"610391007","HPHM":"津C229B5","JGSK":"2021-04-01 18:06:12.043","CDBH":"11","XSFX":"由北向南","XSFXDM":"4","KKMC":"和韵路与和风路交口"},{"KKBH":"610276126","HPHM":"津RDY792","JGSK":"2021-04-01 18:06:12.075","CDBH":"8","XSFX":"由北向南","XSFXDM":"4","KKMC":"中新大道与和意路交口"},{"KKBH":"610256115","HPHM":"津HT6285","JGSK":"2021-04-01 18:06:12.097","CDBH":"9","XSFX":"由南向北","XSFXDM":"3","KKMC":"中天大道与中生大道交口"},{"KKBH":"720891005000","HPHM":"津JDS268","JGSK":"2021-04-01 18:06:12.109","CDBH":"3","XSFX":"由东向西","XSFXDM":"1","KKMC":"海博道与安明路交口"},{"KKBH":"1250","HPHM":"津AF52366","JGSK":"2021-04-01 18:06:12.123","CDBH":"2","XSFX":"由东向西","XSFXDM":"1","KKMC":"中滨大道与盛三街交口正向"},{"KKBH":"7208910030000","HPHM":"鲁G701ZU","JGSK":"2021-04-01 18:06:12.207","CDBH":"9","XSFX":"由南向北","XSFXDM":"3","KKMC":"海博道与安正路交口正向"},{"KKBH":"610276125","HPHM":"冀BV1200","JGSK":"2021-04-01 18:06:12.276","CDBH":"7","XSFX":"由北向南","XSFXDM":"4","KKMC":"中新大道与和顺路交口"},{"KKBH":"610276126","HPHM":"宁E50725","JGSK":"2021-04-01 18:06:12.347","CDBH":"7","XSFX":"由北向南","XSFXDM":"4","KKMC":"中新大道与和意路交口"},{"KKBH":"610401005","HPHM":"津HSJ597","JGSK":"2021-04-01 18:06:12.381","CDBH":"5","XSFX":"由西向东","XSFXDM":"2","KKMC":"和畅路与和顺路交口"},{"KKBH":"610276124","HPHM":"津FX9609","JGSK":"2021-04-01 18:06:12.413","CDBH":"11","XSFX":"由北向南","XSFXDM":"4","KKMC":"中新大道与中生大道交口"},{"KKBH":"610256116","HPHM":"车牌","JGSK":"2021-04-01 18:06:12.43","CDBH":"6","XSFX":"由西向东","XSFXDM":"2","KKMC":"中天大道与和顺路交口"},{"KKBH":"711","HPHM":"津AD10988","JGSK":"2021-04-01 18:06:12.433","CDBH":"8","XSFX":"由北向南","XSFXDM":"4","KKMC":"不礼让行人中新大道与和旭路交口"},{"KKBH":"610256114","HPHM":"鲁G201JM","JGSK":"2021-04-01 18:06:12.471","CDBH":"5","XSFX":"由南向北","XSFXDM":"3","KKMC":"中天大道与和旭路交口"},{"KKBH":"720891003000","HPHM":"津GG1G29","JGSK":"2021-04-01 18:06:12.48","CDBH":"2","XSFX":"由东向西","XSFXDM":"1","KKMC":"海博道与安正路交口"},{"KKBH":"7205410040000","HPHM":"冀D558XL","JGSK":"2021-04-01 18:06:12.515","CDBH":"4","XSFX":"由西向东","XSFXDM":"2","KKMC":"动漫环路东与动漫中路交口正向"},{"KKBH":"610286127","HPHM":"冀BX201F","JGSK":"2021-04-01 18:06:12.515","CDBH":"7","XSFX":"由南向北","XSFXDM":"3","KKMC":"中津大道与和畅路交口"},{"KKBH":"610276124","HPHM":"津HK6938","JGSK":"2021-04-01 18:06:12.597","CDBH":"10","XSFX":"由北向南","XSFXDM":"4","KKMC":"中新大道与中生大道交口"},{"KKBH":"610256114","HPHM":"津E24349","JGSK":"2021-04-01 18:06:12.609","CDBH":"8","XSFX":"由北向南","XSFXDM":"4","KKMC":"中天大道与和旭路交口"},{"KKBH":"7208910030000","HPHM":"车牌","JGSK":"2021-04-01 18:06:12.632","CDBH":"3","XSFX":"由东向西","XSFXDM":"1","KKMC":"海博道与安正路交口正向"},{"KKBH":"720891003000","HPHM":"粤J2C4A6","JGSK":"2021-04-01 18:06:12.641","CDBH":"2","XSFX":"由东向西","XSFXDM":"1","KKMC":"海博道与安正路交口"},{"KKBH":"720891004000","HPHM":"冀CX4086","JGSK":"2021-04-01 18:06:12.65","CDBH":"5","XSFX":"由西向东","XSFXDM":"2","KKMC":"海博道与安平路交口"},{"KKBH":"610256113","HPHM":"鲁MK176U","JGSK":"2021-04-01 18:06:12.669","CDBH":"5","XSFX":"由南向北","XSFXDM":"3","KKMC":"中天大道与和风路交口"},{"KKBH":"610276124","HPHM":"津HG6635","JGSK":"2021-04-01 18:06:12.674","CDBH":"4","XSFX":"由西向东","XSFXDM":"2","KKMC":"中新大道与中生大道交口"},{"KKBH":"720561002000","HPHM":"津N59015","JGSK":"2021-04-01 18:06:12.709","CDBH":"1","XSFX":"由东向西","XSFXDM":"1","KKMC":"动漫北路与文三路交口"},{"KKBH":"610276125","HPHM":"津DCB126","JGSK":"2021-04-01 18:06:12.719","CDBH":"4","XSFX":"由南向北","XSFXDM":"3","KKMC":"中新大道与和顺路交口"},{"KKBH":"610391007","HPHM":"津MHY985","JGSK":"2021-04-01 18:06:12.745","CDBH":"6","XSFX":"由西向东","XSFXDM":"2","KKMC":"和韵路与和风路交口"},{"KKBH":"610391008","HPHM":"冀B84C98","JGSK":"2021-04-01 18:06:13.025","CDBH":"2","XSFX":"由东向西","XSFXDM":"1","KKMC":"和韵路与和旭路交口"},{"KKBH":"610401004","HPHM":"津B22263","JGSK":"2021-04-01 18:06:13.04","CDBH":"9","XSFX":"由南向北","XSFXDM":"3","KKMC":"和畅路与和风路交口"},{"KKBH":"610401005","HPHM":"津DBP118","JGSK":"2021-04-01 18:06:13.078","CDBH":"11","XSFX":"由北向南","XSFXDM":"4","KKMC":"和畅路与和顺路交口"},{"KKBH":"610256113","HPHM":"津A1W097","JGSK":"2021-04-01 18:06:13.096","CDBH":"4","XSFX":"由南向北","XSFXDM":"3","KKMC":"中天大道与和风路交口"},{"KKBH":"7205710010000","HPHM":"沪AF38875","JGSK":"2021-04-01 18:06:13.097","CDBH":"2","XSFX":"由西向东","XSFXDM":"2","KKMC":"动漫东路与文一路交口正向"},{"KKBH":"7208610030000","HPHM":"冀BQ3302","JGSK":"2021-04-01 18:06:13.103","CDBH":"10","XSFX":"由北向南","XSFXDM":"4","KKMC":"海晨道与安明路交口正向"},{"KKBH":"610401004","HPHM":"津ADJ1577","JGSK":"2021-04-01 18:06:13.195","CDBH":"11","XSFX":"由北向南","XSFXDM":"4","KKMC":"和畅路与和风路交口"},{"KKBH":"610286127","HPHM":"津RPP763","JGSK":"2021-04-01 18:06:13.3","CDBH":"4","XSFX":"由西向东","XSFXDM":"2","KKMC":"中津大道与和畅路交口"},{"KKBH":"610256114","HPHM":"津D595FZ","JGSK":"2021-04-01 18:06:13.313","CDBH":"8","XSFX":"由北向南","XSFXDM":"4","KKMC":"中天大道与和旭路交口"},{"KKBH":"610276124","HPHM":"津RUS929","JGSK":"2021-04-01 18:06:13.314","CDBH":"8","XSFX":"由南向北","XSFXDM":"3","KKMC":"中新大道与中生大道交口"},{"KKBH":"610256114","HPHM":"津JZZ517","JGSK":"2021-04-01 18:06:13.322","CDBH":"6","XSFX":"由南向北","XSFXDM":"3","KKMC":"中天大道与和旭路交口"},{"KKBH":"610271010","HPHM":"辽AE55L9","JGSK":"2021-04-01 18:06:13.342","CDBH":"4","XSFX":"由南向北","XSFXDM":"3","KKMC":"中新大道与华五路交口"},{"KKBH":"7208710020000","HPHM":"鲁DR079W","JGSK":"2021-04-01 18:06:13.397","CDBH":"5","XSFX":"由南向北","XSFXDM":"3","KKMC":"安正路与芳菲路交口正向"},{"KKBH":"610266118","HPHM":"津HFH630","JGSK":"2021-04-01 18:06:13.442","CDBH":"3","XSFX":"由东向西","XSFXDM":"1","KKMC":"中生大道与和畅路交口"},{"KKBH":"720891003000","HPHM":"车牌","JGSK":"2021-04-01 18:06:13.468","CDBH":"6","XSFX":"由西向东","XSFXDM":"2","KKMC":"海博道与安正路交口"},{"KKBH":"720881002000","HPHM":"津AX3375","JGSK":"2021-04-01 18:06:13.494","CDBH":"7","XSFX":"由西向东","XSFXDM":"2","KKMC":"海旭道与安正路交口"},{"KKBH":"720881002000","HPHM":"津D56923","JGSK":"2021-04-01 18:06:13.57","CDBH":"4","XSFX":"由东向西","XSFXDM":"1","KKMC":"海旭道与安正路交口"},{"KKBH":"610391007","HPHM":"津GSU105","JGSK":"2021-04-01 18:06:13.635","CDBH":"11","XSFX":"由北向南","XSFXDM":"4","KKMC":"和韵路与和风路交口"},{"KKBH":"610271010","HPHM":"津H13622","JGSK":"2021-04-01 18:06:13.663","CDBH":"5","XSFX":"由南向北","XSFXDM":"3","KKMC":"中新大道与华五路交口"},{"KKBH":"720881005000","HPHM":"津RRT037","JGSK":"2021-04-01 18:06:13.664","CDBH":"9","XSFX":"由北向南","XSFXDM":"4","KKMC":"海旭道与明盛路交口"},{"KKBH":"7208910050000","HPHM":"津NWY903","JGSK":"2021-04-01 18:06:13.686","CDBH":"6","XSFX":"由西向东","XSFXDM":"2","KKMC":"海博道与安明路交口正向"},{"KKBH":"720891004000","HPHM":"津JCJ326","JGSK":"2021-04-01 18:06:13.727","CDBH":"11","XSFX":"由北向南","XSFXDM":"4","KKMC":"海博道与安平路交口"},{"KKBH":"610251002","HPHM":"鲁NV13C9","JGSK":"2021-04-01 18:06:13.742","CDBH":"12","XSFX":"由北向南","XSFXDM":"4","KKMC":"中天大道与和睦路交口"},{"KKBH":"610391007","HPHM":"京KCB378","JGSK":"2021-04-01 18:06:13.765","CDBH":"11","XSFX":"由北向南","XSFXDM":"4","KKMC":"和韵路与和风路交口"},{"KKBH":"7208910030000","HPHM":"车牌","JGSK":"2021-04-01 18:06:13.771","CDBH":"2","XSFX":"由东向西","XSFXDM":"1","KKMC":"海博道与安正路交口正向"},{"KKBH":"7208810020000","HPHM":"津RTS197","JGSK":"2021-04-01 18:06:13.83","CDBH":"3","XSFX":"由东向西","XSFXDM":"1","KKMC":"海旭道与安正路交口正向"},{"KKBH":"610276126","HPHM":"津DDW990","JGSK":"2021-04-01 18:06:13.847","CDBH":"8","XSFX":"由北向南","XSFXDM":"4","KKMC":"中新大道与和意路交口"},{"KKBH":"610276126","HPHM":"鲁G675ZR","JGSK":"2021-04-01 18:06:13.868","CDBH":"4","XSFX":"由南向北","XSFXDM":"3","KKMC":"中新大道与和意路交口"},{"KKBH":"610256114","HPHM":"津HZB576","JGSK":"2021-04-01 18:06:13.873","CDBH":"7","XSFX":"由北向南","XSFXDM":"4","KKMC":"中天大道与和旭路交口"},{"KKBH":"7208810020000","HPHM":"津NLQ088","JGSK":"2021-04-01 18:06:13.888","CDBH":"1","XSFX":"由东向西","XSFXDM":"1","KKMC":"海旭道与安正路交口正向"},{"KKBH":"610401004","HPHM":"津B1D3A2","JGSK":"2021-04-01 18:06:13.897","CDBH":"4","XSFX":"由西向东","XSFXDM":"2","KKMC":"和畅路与和风路交口"},{"KKBH":"610256114","HPHM":"辽AW69U1","JGSK":"2021-04-01 18:06:13.922","CDBH":"4","XSFX":"由南向北","XSFXDM":"3","KKMC":"中天大道与和旭路交口"},{"KKBH":"720861003000","HPHM":"鲁A6U0Y5","JGSK":"2021-04-01 18:06:13.952","CDBH":"2","XSFX":"由东向西","XSFXDM":"1","KKMC":"海晨道与安明路交口"},{"KKBH":"610256112","HPHM":"鲁A355FG","JGSK":"2021-04-01 18:06:13.981","CDBH":"6","XSFX":"由西向东","XSFXDM":"2","KKMC":"中天大道与中津大道交口"},{"KKBH":"610266118","HPHM":"车牌","JGSK":"2021-04-01 18:06:14.006","CDBH":"8","XSFX":"由南向北","XSFXDM":"3","KKMC":"中生大道与和畅路交口"},{"KKBH":"610391006","HPHM":"晋FY5541","JGSK":"2021-04-01 18:06:14.009","CDBH":"2","XSFX":"由东向西","XSFXDM":"1","KKMC":"和韵路与和意路交口"},{"KKBH":"610266117","HPHM":"津LV9666","JGSK":"2021-04-01 18:06:14.041","CDBH":"3","XSFX":"由东向西","XSFXDM":"1","KKMC":"中生大道与和韵路交口"},{"KKBH":"720891003000","HPHM":"冀H23568","JGSK":"2021-04-01 18:06:14.061","CDBH":"2","XSFX":"由东向西","XSFXDM":"1","KKMC":"海博道与安正路交口"},{"KKBH":"720891003000","HPHM":"车牌","JGSK":"2021-04-01 18:06:14.107","CDBH":"5","XSFX":"由西向东","XSFXDM":"2","KKMC":"海博道与安正路交口"},{"KKBH":"610276126","HPHM":"津A13G11","JGSK":"2021-04-01 18:06:14.108","CDBH":"5","XSFX":"由南向北","XSFXDM":"3","KKMC":"中新大道与和意路交口"},{"KKBH":"610256115","HPHM":"津AGX423","JGSK":"2021-04-01 18:06:14.173","CDBH":"10","XSFX":"由北向南","XSFXDM":"4","KKMC":"中天大道与中生大道交口"},{"KKBH":"610391007","HPHM":"津RYK168","JGSK":"2021-04-01 18:06:14.21","CDBH":"4","XSFX":"由西向东","XSFXDM":"2","KKMC":"和韵路与和风路交口"},{"KKBH":"610266118","HPHM":"津D15970","JGSK":"2021-04-01 18:06:14.22","CDBH":"10","XSFX":"由北向南","XSFXDM":"4","KKMC":"中生大道与和畅路交口"},{"KKBH":"610266117","HPHM":"冀GZZ219","JGSK":"2021-04-01 18:06:14.252","CDBH":"2","XSFX":"由东向西","XSFXDM":"1","KKMC":"中生大道与和韵路交口"},{"KKBH":"610276124","HPHM":"津DHH760","JGSK":"2021-04-01 18:06:14.277","CDBH":"10","XSFX":"由北向南","XSFXDM":"4","KKMC":"中新大道与中生大道交口"},{"KKBH":"610256114","HPHM":"津N61722","JGSK":"2021-04-01 18:06:14.281","CDBH":"4","XSFX":"由南向北","XSFXDM":"3","KKMC":"中天大道与和旭路交口"},{"KKBH":"610316142000","HPHM":"津AF52366","JGSK":"2021-04-01 18:06:14.327","CDBH":"2","XSFX":"由东向西","XSFXDM":"1","KKMC":"中滨大道与盛三街交口"},{"KKBH":"720861003000","HPHM":"晋BLH910","JGSK":"2021-04-01 18:06:14.381","CDBH":"11","XSFX":"由北向南","XSFXDM":"4","KKMC":"海晨道与安明路交口"},{"KKBH":"720871002000","HPHM":"鲁B2H15Y","JGSK":"2021-04-01 18:06:14.431","CDBH":"9","XSFX":"由北向南","XSFXDM":"4","KKMC":"安正路与芳菲路交口"},{"KKBH":"720901002000","HPHM":"辽HYK611","JGSK":"2021-04-01 18:06:14.485","CDBH":"11","XSFX":"由北向南","XSFXDM":"4","KKMC":"玉林道与安正路交口"},{"KKBH":"7208810020000","HPHM":"车牌","JGSK":"2021-04-01 18:06:14.581","CDBH":"2","XSFX":"由东向西","XSFXDM":"1","KKMC":"海旭道与安正路交口正向"},{"KKBH":"720891005000","HPHM":"津ADJ3128","JGSK":"2021-04-01 18:06:14.624","CDBH":"5","XSFX":"由西向东","XSFXDM":"2","KKMC":"海博道与安明路交口"},{"KKBH":"610276124","HPHM":"津MDF779","JGSK":"2021-04-01 18:06:14.668","CDBH":"8","XSFX":"由南向北","XSFXDM":"3","KKMC":"中新大道与中生大道交口"},{"KKBH":"610256116","HPHM":"津A7C600","JGSK":"2021-04-01 18:06:14.67","CDBH":"4","XSFX":"由西向东","XSFXDM":"2","KKMC":"中天大道与和顺路交口"},{"KKBH":"610276124","HPHM":"津NMN687","JGSK":"2021-04-01 18:06:14.731","CDBH":"10","XSFX":"由北向南","XSFXDM":"4","KKMC":"中新大道与中生大道交口"},{"KKBH":"610256114","HPHM":"津RYJ755","JGSK":"2021-04-01 18:06:14.761","CDBH":"5","XSFX":"由南向北","XSFXDM":"3","KKMC":"中天大道与和旭路交口"},{"KKBH":"610266118","HPHM":"津D15970","JGSK":"2021-04-01 18:06:14.767","CDBH":"10","XSFX":"由北向南","XSFXDM":"4","KKMC":"中生大道与和畅路交口"},{"KKBH":"610276126","HPHM":"津C369L9","JGSK":"2021-04-01 18:06:14.809","CDBH":"7","XSFX":"由北向南","XSFXDM":"4","KKMC":"中新大道与和意路交口"},{"KKBH":"7208810020000","HPHM":"冀B2X52A","JGSK":"2021-04-01 18:06:14.824","CDBH":"13","XSFX":"由北向南","XSFXDM":"4","KKMC":"海旭道与安正路交口正向"},{"KKBH":"720891008000","HPHM":"鲁R609F3","JGSK":"2021-04-01 18:06:14.875","CDBH":"3","XSFX":"由东向西","XSFXDM":"1","KKMC":"海博道与荣盛路交口"},{"KKBH":"610256115","HPHM":"津RPG698","JGSK":"2021-04-01 18:06:14.963","CDBH":"10","XSFX":"由北向南","XSFXDM":"4","KKMC":"中天大道与中生大道交口"},{"KKBH":"7208810050000","HPHM":"鲁D851QA","JGSK":"2021-04-01 18:06:15.001","CDBH":"1","XSFX":"由东向西","XSFXDM":"1","KKMC":"海旭道与明盛路交口正向"},{"KKBH":"720891004000","HPHM":"车牌","JGSK":"2021-04-01 18:06:15.032","CDBH":"9","XSFX":"由南向北","XSFXDM":"3","KKMC":"海博道与安平路交口"},{"KKBH":"610251002","HPHM":"津C959D8","JGSK":"2021-04-01 18:06:15.094","CDBH":"1","XSFX":"由东向西","XSFXDM":"1","KKMC":"中天大道与和睦路交口"},{"KKBH":"720871002000","HPHM":"冀B5KW28","JGSK":"2021-04-01 18:06:15.148","CDBH":"8","XSFX":"由北向南","XSFXDM":"4","KKMC":"安正路与芳菲路交口"},{"KKBH":"610401005","HPHM":"津RTM722","JGSK":"2021-04-01 18:06:15.18","CDBH":"4","XSFX":"由西向东","XSFXDM":"2","KKMC":"和畅路与和顺路交口"},{"KKBH":"7208710020000","HPHM":"津B0J956","JGSK":"2021-04-01 18:06:15.212","CDBH":"3","XSFX":"由西向东","XSFXDM":"2","KKMC":"安正路与芳菲路交口正向"},{"KKBH":"610401005","HPHM":"津H62627","JGSK":"2021-04-01 18:06:15.325","CDBH":"7","XSFX":"由南向北","XSFXDM":"3","KKMC":"和畅路与和顺路交口"},{"KKBH":"610256115","HPHM":"津N86612","JGSK":"2021-04-01 18:06:15.362","CDBH":"7","XSFX":"由南向北","XSFXDM":"3","KKMC":"中天大道与中生大道交口"},{"KKBH":"610276126","HPHM":"津GKL616","JGSK":"2021-04-01 18:06:15.388","CDBH":"4","XSFX":"由南向北","XSFXDM":"3","KKMC":"中新大道与和意路交口"},{"KKBH":"610276126","HPHM":"冀B8PG77","JGSK":"2021-04-01 18:06:15.389","CDBH":"5","XSFX":"由南向北","XSFXDM":"3","KKMC":"中新大道与和意路交口"},{"KKBH":"610256114","HPHM":"津D5Q067","JGSK":"2021-04-01 18:06:15.472","CDBH":"8","XSFX":"由北向南","XSFXDM":"4","KKMC":"中天大道与和旭路交口"},{"KKBH":"610256112","HPHM":"津GHH766","JGSK":"2021-04-01 18:06:15.485","CDBH":"2","XSFX":"由东向西","XSFXDM":"1","KKMC":"中天大道与中津大道交口"},{"KKBH":"720881002000","HPHM":"津H02436","JGSK":"2021-04-01 18:06:15.567","CDBH":"4","XSFX":"由东向西","XSFXDM":"1","KKMC":"海旭道与安正路交口"},{"KKBH":"610391007","HPHM":"津HGM058","JGSK":"2021-04-01 18:06:15.572","CDBH":"10","XSFX":"由北向南","XSFXDM":"4","KKMC":"和韵路与和风路交口"},{"KKBH":"610391007","HPHM":"津AR9778","JGSK":"2021-04-01 18:06:15.655","CDBH":"11","XSFX":"由北向南","XSFXDM":"4","KKMC":"和韵路与和风路交口"},{"KKBH":"610276125","HPHM":"冀B3C62S","JGSK":"2021-04-01 18:06:15.716","CDBH":"7","XSFX":"由北向南","XSFXDM":"4","KKMC":"中新大道与和顺路交口"},{"KKBH":"7208810020000","HPHM":"津JQL630","JGSK":"2021-04-01 18:06:15.74","CDBH":"4","XSFX":"由东向西","XSFXDM":"1","KKMC":"海旭道与安正路交口正向"},{"KKBH":"720891003000","HPHM":"车牌","JGSK":"2021-04-01 18:06:15.787","CDBH":"5","XSFX":"由西向东","XSFXDM":"2","KKMC":"海博道与安正路交口"},{"KKBH":"6102610030000","HPHM":"津JX6168","JGSK":"2021-04-01 18:06:15.807","CDBH":"8","XSFX":"由北向南","XSFXDM":"4","KKMC":"中生大道与静湖南路交口正向"},{"KKBH":"610256111","HPHM":"豫FFF887","JGSK":"2021-04-01 18:06:15.81","CDBH":"8","XSFX":"由北向南","XSFXDM":"4","KKMC":"中天大道与和惠路交口"},{"KKBH":"610266118","HPHM":"冀D887X2","JGSK":"2021-04-01 18:06:15.827","CDBH":"2","XSFX":"由东向西","XSFXDM":"1","KKMC":"中生大道与和畅路交口"},{"KKBH":"610256115","HPHM":"津B51156","JGSK":"2021-04-01 18:06:15.853","CDBH":"10","XSFX":"由北向南","XSFXDM":"4","KKMC":"中天大道与中生大道交口"},{"KKBH":"610276125","HPHM":"津DCB126","JGSK":"2021-04-01 18:06:15.858","CDBH":"4","XSFX":"由南向北","XSFXDM":"3","KKMC":"中新大道与和顺路交口"},{"KKBH":"610256114","HPHM":"津B761K8","JGSK":"2021-04-01 18:06:15.872","CDBH":"7","XSFX":"由北向南","XSFXDM":"4","KKMC":"中天大道与和旭路交口"},{"KKBH":"610276124","HPHM":"津ADQ0921","JGSK":"2021-04-01 18:06:15.89","CDBH":"7","XSFX":"由南向北","XSFXDM":"3","KKMC":"中新大道与中生大道交口"},{"KKBH":"720891005000","HPHM":"津NWY903","JGSK":"2021-04-01 18:06:15.899","CDBH":"6","XSFX":"由西向东","XSFXDM":"2","KKMC":"海博道与安明路交口"},{"KKBH":"728031003000","HPHM":"车牌","JGSK":"2021-04-01 18:06:15.902","CDBH":"2","XSFX":"由东向西","XSFXDM":"1","KKMC":"动漫中路与文二路交口"},{"KKBH":"610401005","HPHM":"冀BAW800","JGSK":"2021-04-01 18:06:16.041","CDBH":"7","XSFX":"由南向北","XSFXDM":"3","KKMC":"和畅路与和顺路交口"},{"KKBH":"720861003000","HPHM":"鲁B8L3B6","JGSK":"2021-04-01 18:06:16.06","CDBH":"10","XSFX":"由北向南","XSFXDM":"4","KKMC":"海晨道与安明路交口"},{"KKBH":"610256111","HPHM":"冀B9L5D5","JGSK":"2021-04-01 18:06:16.096","CDBH":"1","XSFX":"由西向东","XSFXDM":"2","KKMC":"中天大道与和惠路交口"},{"KKBH":"610256112","HPHM":"冀E959E5","JGSK":"2021-04-01 18:06:16.114","CDBH":"4","XSFX":"由西向东","XSFXDM":"2","KKMC":"中天大道与中津大道交口"},{"KKBH":"610391006","HPHM":"辽B6R81F","JGSK":"2021-04-01 18:06:16.198","CDBH":"4","XSFX":"由西向东","XSFXDM":"2","KKMC":"和韵路与和意路交口"},{"KKBH":"610256113","HPHM":"津H01983","JGSK":"2021-04-01 18:06:16.216","CDBH":"5","XSFX":"由南向北","XSFXDM":"3","KKMC":"中天大道与和风路交口"},{"KKBH":"720891003000","HPHM":"京BL413Y","JGSK":"2021-04-01 18:06:16.237","CDBH":"2","XSFX":"由东向西","XSFXDM":"1","KKMC":"海博道与安正路交口"},{"KKBH":"610391007","HPHM":"津RDG207","JGSK":"2021-04-01 18:06:16.245","CDBH":"12","XSFX":"由北向南","XSFXDM":"4","KKMC":"和韵路与和风路交口"},{"KKBH":"7208910040000","HPHM":"津HSR825","JGSK":"2021-04-01 18:06:16.318","CDBH":"6","XSFX":"由西向东","XSFXDM":"2","KKMC":"海博道与安平路交口正向"},{"KKBH":"720541004000","HPHM":"冀D558XL","JGSK":"2021-04-01 18:06:16.485","CDBH":"4","XSFX":"由西向东","XSFXDM":"2","KKMC":"动漫环路东与动漫中路交口"},{"KKBH":"610276125","HPHM":"津C612G8","JGSK":"2021-04-01 18:06:16.509","CDBH":"8","XSFX":"由北向南","XSFXDM":"4","KKMC":"中新大道与和顺路交口"},{"KKBH":"610401005","HPHM":"津A0K868","JGSK":"2021-04-01 18:06:16.561","CDBH":"11","XSFX":"由北向南","XSFXDM":"4","KKMC":"和畅路与和顺路交口"},{"KKBH":"720561002000","HPHM":"津QH8302","JGSK":"2021-04-01 18:06:16.63","CDBH":"1","XSFX":"由东向西","XSFXDM":"1","KKMC":"动漫北路与文三路交口"},{"KKBH":"610276126","HPHM":"津H91967","JGSK":"2021-04-01 18:06:16.643","CDBH":"7","XSFX":"由北向南","XSFXDM":"4","KKMC":"中新大道与和意路交口"},{"KKBH":"720861002000","HPHM":"鲁E380FP","JGSK":"2021-04-01 18:06:16.671","CDBH":"4","XSFX":"由西向东","XSFXDM":"2","KKMC":"海晨道与安正路交口"},{"KKBH":"711","HPHM":"浙B3VC33","JGSK":"2021-04-01 18:06:16.683","CDBH":"5","XSFX":"由南向北","XSFXDM":"3","KKMC":"不礼让行人中新大道与和旭路交口"},{"KKBH":"7208910030000","HPHM":"车牌","JGSK":"2021-04-01 18:06:16.693","CDBH":"9","XSFX":"由南向北","XSFXDM":"3","KKMC":"海博道与安正路交口正向"},{"KKBH":"610256114","HPHM":"津AF59888","JGSK":"2021-04-01 18:06:16.696","CDBH":"8","XSFX":"由北向南","XSFXDM":"4","KKMC":"中天大道与和旭路交口"},{"KKBH":"720891003000","HPHM":"车牌","JGSK":"2021-04-01 18:06:16.718","CDBH":"2","XSFX":"由东向西","XSFXDM":"1","KKMC":"海博道与安正路交口"},{"KKBH":"720871002000","HPHM":"津NP0289","JGSK":"2021-04-01 18:06:16.723","CDBH":"5","XSFX":"由南向北","XSFXDM":"3","KKMC":"安正路与芳菲路交口"},{"KKBH":"7208910030000","HPHM":"车牌","JGSK":"2021-04-01 18:06:16.75","CDBH":"2","XSFX":"由东向西","XSFXDM":"1","KKMC":"海博道与安正路交口正向"},{"KKBH":"720891003000","HPHM":"浙AD91329","JGSK":"2021-04-01 18:06:16.797","CDBH":"3","XSFX":"由东向西","XSFXDM":"1","KKMC":"海博道与安正路交口"},{"KKBH":"610256114","HPHM":"鄂A976HJ","JGSK":"2021-04-01 18:06:16.807","CDBH":"9","XSFX":"由北向南","XSFXDM":"4","KKMC":"中天大道与和旭路交口"},{"KKBH":"610276126","HPHM":"津B1E830","JGSK":"2021-04-01 18:06:16.908","CDBH":"4","XSFX":"由南向北","XSFXDM":"3","KKMC":"中新大道与和意路交口"},{"KKBH":"610276124","HPHM":"津HK6938","JGSK":"2021-04-01 18:06:16.967","CDBH":"10","XSFX":"由北向南","XSFXDM":"4","KKMC":"中新大道与中生大道交口"},{"KKBH":"610276124","HPHM":"津MZ6879","JGSK":"2021-04-01 18:06:17.047","CDBH":"11","XSFX":"由北向南","XSFXDM":"4","KKMC":"中新大道与中生大道交口"},{"KKBH":"610256113","HPHM":"津LQ9732","JGSK":"2021-04-01 18:06:17.068","CDBH":"8","XSFX":"由北向南","XSFXDM":"4","KKMC":"中天大道与和风路交口"},{"KKBH":"610276124","HPHM":"津GMF990","JGSK":"2021-04-01 18:06:17.097","CDBH":"8","XSFX":"由南向北","XSFXDM":"3","KKMC":"中新大道与中生大道交口"},{"KKBH":"610271010","HPHM":"津A07880F","JGSK":"2021-04-01 18:06:17.126","CDBH":"5","XSFX":"由南向北","XSFXDM":"3","KKMC":"中新大道与华五路交口"},{"KKBH":"720891003000","HPHM":"车牌","JGSK":"2021-04-01 18:06:17.197","CDBH":"1","XSFX":"由东向西","XSFXDM":"1","KKMC":"海博道与安正路交口"},{"KKBH":"7208610030000","HPHM":"鲁HQ819H","JGSK":"2021-04-01 18:06:17.23","CDBH":"10","XSFX":"由北向南","XSFXDM":"4","KKMC":"海晨道与安明路交口正向"},{"KKBH":"610256115","HPHM":"津DJY305","JGSK":"2021-04-01 18:06:17.237","CDBH":"10","XSFX":"由北向南","XSFXDM":"4","KKMC":"中天大道与中生大道交口"},{"KKBH":"610256114","HPHM":"冀J360D2","JGSK":"2021-04-01 18:06:17.283","CDBH":"4","XSFX":"由南向北","XSFXDM":"3","KKMC":"中天大道与和旭路交口"},{"KKBH":"7280310060000","HPHM":"车牌","JGSK":"2021-04-01 18:06:17.303","CDBH":"3","XSFX":"由西向东","XSFXDM":"2","KKMC":"动漫中路与文三路交口正向"},{"KKBH":"610276126","HPHM":"津ABK625","JGSK":"2021-04-01 18:06:17.309","CDBH":"5","XSFX":"由南向北","XSFXDM":"3","KKMC":"中新大道与和意路交口"},{"KKBH":"720881002000","HPHM":"津A3H106","JGSK":"2021-04-01 18:06:17.411","CDBH":"4","XSFX":"由东向西","XSFXDM":"1","KKMC":"海旭道与安正路交口"},{"KKBH":"610256114","HPHM":"津NLQ800","JGSK":"2021-04-01 18:06:17.442","CDBH":"5","XSFX":"由南向北","XSFXDM":"3","KKMC":"中天大道与和旭路交口"},{"KKBH":"7208810060000","HPHM":"车牌","JGSK":"2021-04-01 18:06:17.469","CDBH":"4","XSFX":"由南向北","XSFXDM":"3","KKMC":"海旭道与庄盛路交口正向"},{"KKBH":"610256113","HPHM":"车牌","JGSK":"2021-04-01 18:06:17.513","CDBH":"2","XSFX":"由西向东","XSFXDM":"2","KKMC":"中天大道与和风路交口"},{"KKBH":"7208710020000","HPHM":"津JLH301","JGSK":"2021-04-01 18:06:17.526","CDBH":"5","XSFX":"由南向北","XSFXDM":"3","KKMC":"安正路与芳菲路交口正向"},{"KKBH":"610256112","HPHM":"津KN1231","JGSK":"2021-04-01 18:06:17.552","CDBH":"5","XSFX":"由西向东","XSFXDM":"2","KKMC":"中天大道与中津大道交口"},{"KKBH":"7208910060000","HPHM":"冀C52M95","JGSK":"2021-04-01 18:06:17.582","CDBH":"6","XSFX":"由西向东","XSFXDM":"2","KKMC":"海博道与永盛路交口正向"},{"KKBH":"610276126","HPHM":"宁E50725","JGSK":"2021-04-01 18:06:17.59","CDBH":"7","XSFX":"由北向南","XSFXDM":"4","KKMC":"中新大道与和意路交口"},{"KKBH":"610256114","HPHM":"冀A60EP8","JGSK":"2021-04-01 18:06:17.594","CDBH":"1","XSFX":"由西向东","XSFXDM":"2","KKMC":"中天大道与和旭路交口"},{"KKBH":"720891003000","HPHM":"车牌","JGSK":"2021-04-01 18:06:17.622","CDBH":"6","XSFX":"由西向东","XSFXDM":"2","KKMC":"海博道与安正路交口"},{"KKBH":"711","HPHM":"津C1V305","JGSK":"2021-04-01 18:06:17.631","CDBH":"8","XSFX":"由北向南","XSFXDM":"4","KKMC":"不礼让行人中新大道与和旭路交口"},{"KKBH":"610401004","HPHM":"冀DC8G36","JGSK":"2021-04-01 18:06:17.683","CDBH":"4","XSFX":"由西向东","XSFXDM":"2","KKMC":"和畅路与和风路交口"},{"KKBH":"610286127","HPHM":"车牌","JGSK":"2021-04-01 18:06:17.767","CDBH":"7","XSFX":"由南向北","XSFXDM":"3","KKMC":"中津大道与和畅路交口"},{"KKBH":"7205410020000","HPHM":"鲁NQP836","JGSK":"2021-04-01 18:06:17.839","CDBH":"3","XSFX":"由西向东","XSFXDM":"2","KKMC":"动漫环路西与动漫中路交口正向"},{"KKBH":"610401004","HPHM":"津RHS226","JGSK":"2021-04-01 18:06:17.905","CDBH":"1","XSFX":"由东向西","XSFXDM":"1","KKMC":"和畅路与和风路交口"},{"KKBH":"610266117","HPHM":"津NHU228","JGSK":"2021-04-01 18:06:17.924","CDBH":"8","XSFX":"由南向北","XSFXDM":"3","KKMC":"中生大道与和韵路交口"},{"KKBH":"610256115","HPHM":"津NP0592","JGSK":"2021-04-01 18:06:17.996","CDBH":"8","XSFX":"由南向北","XSFXDM":"3","KKMC":"中天大道与中生大道交口"},{"KKBH":"610266118","HPHM":"津HR5255","JGSK":"2021-04-01 18:06:18.006","CDBH":"8","XSFX":"由南向北","XSFXDM":"3","KKMC":"中生大道与和畅路交口"},{"KKBH":"7208810020000","HPHM":"鲁Q26WZ2","JGSK":"2021-04-01 18:06:18.049","CDBH":"12","XSFX":"由北向南","XSFXDM":"4","KKMC":"海旭道与安正路交口正向"},{"KKBH":"610261005000","HPHM":"鲁NJ535M","JGSK":"2021-04-01 18:06:18.056","CDBH":"2","XSFX":"由南向北","XSFXDM":"3","KKMC":"中生大道与静湖西路（南侧）"},{"KKBH":"7205710020000","HPHM":"车牌","JGSK":"2021-04-01 18:06:18.057","CDBH":"2","XSFX":"由西向东","XSFXDM":"2","KKMC":"动漫东路与文二路交口正向"},{"KKBH":"610251001","HPHM":"津HFK579","JGSK":"2021-04-01 18:06:18.072","CDBH":"7","XSFX":"由北向南","XSFXDM":"4","KKMC":"中天大道与和畅路交口"},{"KKBH":"720861002000","HPHM":"津C669R1","JGSK":"2021-04-01 18:06:18.108","CDBH":"5","XSFX":"由西向东","XSFXDM":"2","KKMC":"海晨道与安正路交口"},{"KKBH":"728031002000","HPHM":"津A3R179","JGSK":"2021-04-01 18:06:18.121","CDBH":"2","XSFX":"由东向西","XSFXDM":"1","KKMC":"动漫中路与文一路交口"},{"KKBH":"610276124","HPHM":"津JWT690","JGSK":"2021-04-01 18:06:18.143","CDBH":"7","XSFX":"由南向北","XSFXDM":"3","KKMC":"中新大道与中生大道交口"},{"KKBH":"7208810020000","HPHM":"苏BQ3E61","JGSK":"2021-04-01 18:06:18.208","CDBH":"4","XSFX":"由东向西","XSFXDM":"1","KKMC":"海旭道与安正路交口正向"},{"KKBH":"610256116","HPHM":"津A7C600","JGSK":"2021-04-01 18:06:18.27","CDBH":"4","XSFX":"由西向东","XSFXDM":"2","KKMC":"中天大道与和顺路交口"},{"KKBH":"610276126","HPHM":"津DDW990","JGSK":"2021-04-01 18:06:18.31","CDBH":"8","XSFX":"由北向南","XSFXDM":"4","KKMC":"中新大道与和意路交口"},{"KKBH":"720891003000","HPHM":"车牌","JGSK":"2021-04-01 18:06:18.318","CDBH":"2","XSFX":"由东向西","XSFXDM":"1","KKMC":"海博道与安正路交口"},{"KKBH":"720891003000","HPHM":"车牌","JGSK":"2021-04-01 18:06:18.342","CDBH":"5","XSFX":"由西向东","XSFXDM":"2","KKMC":"海博道与安正路交口"},{"KKBH":"610256115","HPHM":"津DAT815","JGSK":"2021-04-01 18:06:18.413","CDBH":"10","XSFX":"由北向南","XSFXDM":"4","KKMC":"中天大道与中生大道交口"},{"KKBH":"610256113","HPHM":"鲁MK176U","JGSK":"2021-04-01 18:06:18.456","CDBH":"6","XSFX":"由南向北","XSFXDM":"3","KKMC":"中天大道与和风路交口"},{"KKBH":"610276125","HPHM":"津A8F216","JGSK":"2021-04-01 18:06:18.516","CDBH":"7","XSFX":"由北向南","XSFXDM":"4","KKMC":"中新大道与和顺路交口"},{"KKBH":"610391007","HPHM":"津C332X1","JGSK":"2021-04-01 18:06:18.519","CDBH":"4","XSFX":"由西向东","XSFXDM":"2","KKMC":"和韵路与和风路交口"},{"KKBH":"610391007","HPHM":"津C229B5","JGSK":"2021-04-01 18:06:18.565","CDBH":"12","XSFX":"由北向南","XSFXDM":"4","KKMC":"和韵路与和风路交口"},{"KKBH":"7205410020000","HPHM":"冀B8V61G","JGSK":"2021-04-01 18:06:18.567","CDBH":"4","XSFX":"由西向东","XSFXDM":"2","KKMC":"动漫环路西与动漫中路交口正向"},{"KKBH":"610276124","HPHM":"津DHH760","JGSK":"2021-04-01 18:06:18.567","CDBH":"10","XSFX":"由北向南","XSFXDM":"4","KKMC":"中新大道与中生大道交口"},{"KKBH":"7208810020000","HPHM":"津J95382","JGSK":"2021-04-01 18:06:18.643","CDBH":"3","XSFX":"由东向西","XSFXDM":"1","KKMC":"海旭道与安正路交口正向"},{"KKBH":"610276124","HPHM":"津HBQ929","JGSK":"2021-04-01 18:06:18.647","CDBH":"11","XSFX":"由北向南","XSFXDM":"4","KKMC":"中新大道与中生大道交口"},{"KKBH":"711","HPHM":"津KC6654","JGSK":"2021-04-01 18:06:18.688","CDBH":"5","XSFX":"由南向北","XSFXDM":"3","KKMC":"不礼让行人中新大道与和旭路交口"},{"KKBH":"610401004","HPHM":"津ADL7288","JGSK":"2021-04-01 18:06:18.709","CDBH":"10","XSFX":"由北向南","XSFXDM":"4","KKMC":"和畅路与和风路交口"},{"KKBH":"610276124","HPHM":"津AS0819","JGSK":"2021-04-01 18:06:18.753","CDBH":"8","XSFX":"由南向北","XSFXDM":"3","KKMC":"中新大道与中生大道交口"},{"KKBH":"610256112","HPHM":"津HN1138","JGSK":"2021-04-01 18:06:18.765","CDBH":"10","XSFX":"由北向南","XSFXDM":"4","KKMC":"中天大道与中津大道交口"},{"KKBH":"610256114","HPHM":"津C15J66","JGSK":"2021-04-01 18:06:18.768","CDBH":"6","XSFX":"由南向北","XSFXDM":"3","KKMC":"中天大道与和旭路交口"},{"KKBH":"610276126","HPHM":"冀DPK007","JGSK":"2021-04-01 18:06:18.815","CDBH":"8","XSFX":"由北向南","XSFXDM":"4","KKMC":"中新大道与和意路交口"},{"KKBH":"610256114","HPHM":"津JMJ990","JGSK":"2021-04-01 18:06:18.826","CDBH":"8","XSFX":"由北向南","XSFXDM":"4","KKMC":"中天大道与和旭路交口"},{"KKBH":"7208810060000","HPHM":"车牌","JGSK":"2021-04-01 18:06:18.91","CDBH":"4","XSFX":"由南向北","XSFXDM":"3","KKMC":"海旭道与庄盛路交口正向"},{"KKBH":"720861003000","HPHM":"鲁C028MY","JGSK":"2021-04-01 18:06:18.937","CDBH":"10","XSFX":"由北向南","XSFXDM":"4","KKMC":"海晨道与安明路交口"},{"KKBH":"610391007","HPHM":"津H98696","JGSK":"2021-04-01 18:06:19.019","CDBH":"8","XSFX":"由南向北","XSFXDM":"3","KKMC":"和韵路与和风路交口"},{"KKBH":"6102610030000","HPHM":"鲁M603K7","JGSK":"2021-04-01 18:06:19.049","CDBH":"9","XSFX":"由北向南","XSFXDM":"4","KKMC":"中生大道与静湖南路交口正向"},{"KKBH":"610276126","HPHM":"津GJJ276","JGSK":"2021-04-01 18:06:19.068","CDBH":"5","XSFX":"由南向北","XSFXDM":"3","KKMC":"中新大道与和意路交口"},{"KKBH":"610256114","HPHM":"津ADD9975","JGSK":"2021-04-01 18:06:19.082","CDBH":"5","XSFX":"由南向北","XSFXDM":"3","KKMC":"中天大道与和旭路交口"},{"KKBH":"7208610020000","HPHM":"津NNN853","JGSK":"2021-04-01 18:06:19.089","CDBH":"10","XSFX":"由北向南","XSFXDM":"4","KKMC":"海晨道与安正路交口正向"},{"KKBH":"720571001000","HPHM":"津AF38875","JGSK":"2021-04-01 18:06:19.137","CDBH":"2","XSFX":"由西向东","XSFXDM":"2","KKMC":"动漫东路与文一路交口"},{"KKBH":"610276125","HPHM":"鲁KC9A86","JGSK":"2021-04-01 18:06:19.156","CDBH":"8","XSFX":"由北向南","XSFXDM":"4","KKMC":"中新大道与和顺路交口"},{"KKBH":"610401005","HPHM":"冀BAW800","JGSK":"2021-04-01 18:06:19.159","CDBH":"7","XSFX":"由南向北","XSFXDM":"3","KKMC":"和畅路与和顺路交口"},{"KKBH":"7208910050000","HPHM":"辽PWD860","JGSK":"2021-04-01 18:06:19.254","CDBH":"7","XSFX":"由西向东","XSFXDM":"2","KKMC":"海博道与安明路交口正向"},{"KKBH":"610256113","HPHM":"津A09698D","JGSK":"2021-04-01 18:06:19.293","CDBH":"1","XSFX":"由西向东","XSFXDM":"2","KKMC":"中天大道与和风路交口"},{"KKBH":"7280310060000","HPHM":"蒙A5562Y","JGSK":"2021-04-01 18:06:19.303","CDBH":"3","XSFX":"由西向东","XSFXDM":"2","KKMC":"动漫中路与文三路交口正向"},{"KKBH":"610271008","HPHM":"车牌","JGSK":"2021-04-01 18:06:19.32","CDBH":"1","XSFX":"由南向北","XSFXDM":"3","KKMC":"中新大道与航母主题公园支路交口"},{"KKBH":"610256111","HPHM":"冀B9L5D5","JGSK":"2021-04-01 18:06:19.382","CDBH":"1","XSFX":"由西向东","XSFXDM":"2","KKMC":"中天大道与和惠路交口"},{"KKBH":"610256115","HPHM":"鲁CYZ748","JGSK":"2021-04-01 18:06:19.398","CDBH":"10","XSFX":"由北向南","XSFXDM":"4","KKMC":"中天大道与中生大道交口"},{"KKBH":"610256115","HPHM":"津N86612","JGSK":"2021-04-01 18:06:19.401","CDBH":"7","XSFX":"由南向北","XSFXDM":"3","KKMC":"中天大道与中生大道交口"},{"KKBH":"610271008","HPHM":"车牌","JGSK":"2021-04-01 18:06:19.405","CDBH":"2","XSFX":"由南向北","XSFXDM":"3","KKMC":"中新大道与航母主题公园支路交口"},{"KKBH":"7208810020000","HPHM":"冀B6ZH15","JGSK":"2021-04-01 18:06:19.435","CDBH":"7","XSFX":"由西向东","XSFXDM":"2","KKMC":"海旭道与安正路交口正向"},{"KKBH":"720891003000","HPHM":"车牌","JGSK":"2021-04-01 18:06:19.438","CDBH":"2","XSFX":"由东向西","XSFXDM":"1","KKMC":"海博道与安正路交口"},{"KKBH":"720891004000","HPHM":"津HSR825","JGSK":"2021-04-01 18:06:19.447","CDBH":"5","XSFX":"由西向东","XSFXDM":"2","KKMC":"海博道与安平路交口"},{"KKBH":"610271009","HPHM":"辽PJH225","JGSK":"2021-04-01 18:06:19.474","CDBH":"4","XSFX":"由西向东","XSFXDM":"2","KKMC":"中新大道与泰七路交口"},{"KKBH":"7208710020000","HPHM":"津C7Z356","JGSK":"2021-04-01 18:06:19.495","CDBH":"5","XSFX":"由南向北","XSFXDM":"3","KKMC":"安正路与芳菲路交口正向"},{"KKBH":"610256111","HPHM":"鲁CQA830","JGSK":"2021-04-01 18:06:19.528","CDBH":"1","XSFX":"由西向东","XSFXDM":"2","KKMC":"中天大道与和惠路交口"},{"KKBH":"610286127","HPHM":"津RPP763","JGSK":"2021-04-01 18:06:19.59","CDBH":"5","XSFX":"由西向东","XSFXDM":"2","KKMC":"中津大道与和畅路交口"},{"KKBH":"610276126","HPHM":"鲁R7A39W","JGSK":"2021-04-01 18:06:19.632","CDBH":"7","XSFX":"由北向南","XSFXDM":"4","KKMC":"中新大道与和意路交口"},{"KKBH":"610276124","HPHM":"津GN1038","JGSK":"2021-04-01 18:06:19.683","CDBH":"11","XSFX":"由北向南","XSFXDM":"4","KKMC":"中新大道与中生大道交口"},{"KKBH":"7205710040000","HPHM":"冀B620AN","JGSK":"2021-04-01 18:06:19.708","CDBH":"5","XSFX":"由北向南","XSFXDM":"4","KKMC":"动漫东路与动漫中路交口正向"},{"KKBH":"610256111","HPHM":"津RQN780","JGSK":"2021-04-01 18:06:19.867","CDBH":"4","XSFX":"由南向北","XSFXDM":"3","KKMC":"中天大道与和惠路交口"},{"KKBH":"610276126","HPHM":"冀J0M3C8","JGSK":"2021-04-01 18:06:19.868","CDBH":"4","XSFX":"由南向北","XSFXDM":"3","KKMC":"中新大道与和意路交口"},{"KKBH":"610276124","HPHM":"津ADD0921","JGSK":"2021-04-01 18:06:20.034","CDBH":"7","XSFX":"由南向北","XSFXDM":"3","KKMC":"中新大道与中生大道交口"},{"KKBH":"720881002000","HPHM":"津NLQ088","JGSK":"2021-04-01 18:06:20.038","CDBH":"1","XSFX":"由东向西","XSFXDM":"1","KKMC":"海旭道与安正路交口"},{"KKBH":"610276126","HPHM":"冀B619D6","JGSK":"2021-04-01 18:06:20.06","CDBH":"8","XSFX":"由北向南","XSFXDM":"4","KKMC":"中新大道与和意路交口"},{"KKBH":"610276126","HPHM":"津A7E938","JGSK":"2021-04-01 18:06:20.109","CDBH":"4","XSFX":"由南向北","XSFXDM":"3","KKMC":"中新大道与和意路交口"},{"KKBH":"720891003000","HPHM":"车牌","JGSK":"2021-04-01 18:06:20.132","CDBH":"9","XSFX":"由南向北","XSFXDM":"3","KKMC":"海博道与安正路交口"},{"KKBH":"720891003000","HPHM":"车牌","JGSK":"2021-04-01 18:06:20.133","CDBH":"9","XSFX":"由南向北","XSFXDM":"3","KKMC":"海博道与安正路交口"},{"KKBH":"610286127","HPHM":"津C55M73","JGSK":"2021-04-01 18:06:20.159","CDBH":"7","XSFX":"由南向北","XSFXDM":"3","KKMC":"中津大道与和畅路交口"},{"KKBH":"610391007","HPHM":"冀JAY128","JGSK":"2021-04-01 18:06:20.219","CDBH":"10","XSFX":"由北向南","XSFXDM":"4","KKMC":"和韵路与和风路交口"},{"KKBH":"610251002","HPHM":"车牌","JGSK":"2021-04-01 18:06:20.225","CDBH":"10","XSFX":"由北向南","XSFXDM":"4","KKMC":"中天大道与和睦路交口"},{"KKBH":"6102610030000","HPHM":"冀J5G1Y0","JGSK":"2021-04-01 18:06:20.363","CDBH":"1","XSFX":"由东向西","XSFXDM":"1","KKMC":"中生大道与静湖南路交口正向"},{"KKBH":"720881002000","HPHM":"冀B1XC62","JGSK":"2021-04-01 18:06:20.377","CDBH":"3","XSFX":"由东向西","XSFXDM":"1","KKMC":"海旭道与安正路交口"},{"KKBH":"720861002000","HPHM":"津KV5080","JGSK":"2021-04-01 18:06:20.428","CDBH":"4","XSFX":"由西向东","XSFXDM":"2","KKMC":"海晨道与安正路交口"},{"KKBH":"610261003000","HPHM":"京Q6M9J6","JGSK":"2021-04-01 18:06:20.476","CDBH":"17","XSFX":"由北向南","XSFXDM":"4","KKMC":"中生大道与静湖南路交口"},{"KKBH":"610256115","HPHM":"鲁D197LR","JGSK":"2021-04-01 18:06:20.487","CDBH":"10","XSFX":"由北向南","XSFXDM":"4","KKMC":"中天大道与中生大道交口"},{"KKBH":"720891003000","HPHM":"车牌","JGSK":"2021-04-01 18:06:20.504","CDBH":"5","XSFX":"由西向东","XSFXDM":"2","KKMC":"海博道与安正路交口"},{"KKBH":"7208910050000","HPHM":"冀DL1M01","JGSK":"2021-04-01 18:06:20.515","CDBH":"3","XSFX":"由东向西","XSFXDM":"1","KKMC":"海博道与安明路交口正向"},{"KKBH":"720891003000","HPHM":"车牌","JGSK":"2021-04-01 18:06:20.556","CDBH":"2","XSFX":"由东向西","XSFXDM":"1","KKMC":"海博道与安正路交口"},{"KKBH":"7208810020000","HPHM":"沪C3177H","JGSK":"2021-04-01 18:06:20.561","CDBH":"4","XSFX":"由东向西","XSFXDM":"1","KKMC":"海旭道与安正路交口正向"},{"KKBH":"610256112","HPHM":"津H25126","JGSK":"2021-04-01 18:06:20.576","CDBH":"4","XSFX":"由西向东","XSFXDM":"2","KKMC":"中天大道与中津大道交口"},{"KKBH":"610391007","HPHM":"津C307M6","JGSK":"2021-04-01 18:06:20.602","CDBH":"7","XSFX":"由南向北","XSFXDM":"3","KKMC":"和韵路与和风路交口"},{"KKBH":"720881002000","HPHM":"津JQL630","JGSK":"2021-04-01 18:06:20.606","CDBH":"4","XSFX":"由东向西","XSFXDM":"1","KKMC":"海旭道与安正路交口"},{"KKBH":"711","HPHM":"蒙A2671Q","JGSK":"2021-04-01 18:06:20.686","CDBH":"5","XSFX":"由南向北","XSFXDM":"3","KKMC":"不礼让行人中新大道与和旭路交口"},{"KKBH":"6102661220000","HPHM":"辽DJC825","JGSK":"2021-04-01 18:06:20.703","CDBH":"2","XSFX":"由西向东","XSFXDM":"2","KKMC":"生态城中生大道故道河一桥西向东上桥处正向"},{"KKBH":"7208710020000","HPHM":"津LX8596","JGSK":"2021-04-01 18:06:20.758","CDBH":"3","XSFX":"由西向东","XSFXDM":"2","KKMC":"安正路与芳菲路交口正向"},{"KKBH":"610276126","HPHM":"津C369L9","JGSK":"2021-04-01 18:06:20.79","CDBH":"7","XSFX":"由北向南","XSFXDM":"4","KKMC":"中新大道与和意路交口"},{"KKBH":"7208610030000","HPHM":"津B2K001","JGSK":"2021-04-01 18:06:20.814","CDBH":"3","XSFX":"由东向西","XSFXDM":"1","KKMC":"海晨道与安明路交口正向"},{"KKBH":"7208810060000","HPHM":"车牌","JGSK":"2021-04-01 18:06:20.83","CDBH":"4","XSFX":"由南向北","XSFXDM":"3","KKMC":"海旭道与庄盛路交口正向"},{"KKBH":"7209010020000","HPHM":"鲁D129EN","JGSK":"2021-04-01 18:06:20.858","CDBH":"8","XSFX":"由南向北","XSFXDM":"3","KKMC":"玉林道与安正路交口正向"},{"KKBH":"720861003000","HPHM":"冀BQ3302","JGSK":"2021-04-01 18:06:20.861","CDBH":"10","XSFX":"由北向南","XSFXDM":"4","KKMC":"海晨道与安明路交口"},{"KKBH":"610391007","HPHM":"津GSU105","JGSK":"2021-04-01 18:06:20.886","CDBH":"12","XSFX":"由北向南","XSFXDM":"4","KKMC":"和韵路与和风路交口"},{"KKBH":"610271010","HPHM":"车牌","JGSK":"2021-04-01 18:06:20.937","CDBH":"5","XSFX":"由南向北","XSFXDM":"3","KKMC":"中新大道与华五路交口"},{"KKBH":"610256114","HPHM":"津M859N1","JGSK":"2021-04-01 18:06:20.987","CDBH":"8","XSFX":"由北向南","XSFXDM":"4","KKMC":"中天大道与和旭路交口"},{"KKBH":"610276125","HPHM":"冀J781SW","JGSK":"2021-04-01 18:06:21.107","CDBH":"5","XSFX":"由南向北","XSFXDM":"3","KKMC":"中新大道与和顺路交口"},{"KKBH":"610276124","HPHM":"津C98J85","JGSK":"2021-04-01 18:06:21.127","CDBH":"11","XSFX":"由北向南","XSFXDM":"4","KKMC":"中新大道与中生大道交口"},{"KKBH":"610391006","HPHM":"津AAV009","JGSK":"2021-04-01 18:06:21.166","CDBH":"4","XSFX":"由西向东","XSFXDM":"2","KKMC":"和韵路与和意路交口"},{"KKBH":"720871002000","HPHM":"津A09Q66","JGSK":"2021-04-01 18:06:21.171","CDBH":"3","XSFX":"由西向东","XSFXDM":"2","KKMC":"安正路与芳菲路交口"},{"KKBH":"720881002000","HPHM":"冀B2X52A","JGSK":"2021-04-01 18:06:21.198","CDBH":"13","XSFX":"由北向南","XSFXDM":"4","KKMC":"海旭道与安正路交口"},{"KKBH":"720541002000","HPHM":"鲁NQP836","JGSK":"2021-04-01 18:06:21.214","CDBH":"3","XSFX":"由西向东","XSFXDM":"2","KKMC":"动漫环路西与动漫中路交口"},{"KKBH":"610256112","HPHM":"津KGG513","JGSK":"2021-04-01 18:06:21.227","CDBH":"2","XSFX":"由东向西","XSFXDM":"1","KKMC":"中天大道与中津大道交口"},{"KKBH":"610256114","HPHM":"鲁G201JM","JGSK":"2021-04-01 18:06:21.241","CDBH":"5","XSFX":"由南向北","XSFXDM":"3","KKMC":"中天大道与和旭路交口"},{"KKBH":"610266118","HPHM":"津C6H510","JGSK":"2021-04-01 18:06:21.271","CDBH":"2","XSFX":"由东向西","XSFXDM":"1","KKMC":"中生大道与和畅路交口"},{"KKBH":"7208910050000","HPHM":"津JPY529","JGSK":"2021-04-01 18:06:21.302","CDBH":"2","XSFX":"由东向西","XSFXDM":"1","KKMC":"海博道与安明路交口正向"},{"KKBH":"610276126","HPHM":"津E12431","JGSK":"2021-04-01 18:06:21.308","CDBH":"5","XSFX":"由南向北","XSFXDM":"3","KKMC":"中新大道与和意路交口"},{"KKBH":"610256115","HPHM":"津NP0592","JGSK":"2021-04-01 18:06:21.321","CDBH":"9","XSFX":"由南向北","XSFXDM":"3","KKMC":"中天大道与中生大道交口"},{"KKBH":"7205410020000","HPHM":"津B2X865","JGSK":"2021-04-01 18:06:21.351","CDBH":"4","XSFX":"由西向东","XSFXDM":"2","KKMC":"动漫环路西与动漫中路交口正向"},{"KKBH":"720891004000","HPHM":"车牌","JGSK":"2021-04-01 18:06:21.352","CDBH":"9","XSFX":"由南向北","XSFXDM":"3","KKMC":"海博道与安平路交口"},{"KKBH":"610276124","HPHM":"津A1L792","JGSK":"2021-04-01 18:06:21.363","CDBH":"7","XSFX":"由南向北","XSFXDM":"3","KKMC":"中新大道与中生大道交口"},{"KKBH":"610391007","HPHM":"津HGM058","JGSK":"2021-04-01 18:06:21.365","CDBH":"10","XSFX":"由北向南","XSFXDM":"4","KKMC":"和韵路与和风路交口"},{"KKBH":"610286127","HPHM":"津ADK6060","JGSK":"2021-04-01 18:06:21.439","CDBH":"8","XSFX":"由南向北","XSFXDM":"3","KKMC":"中津大道与和畅路交口"},{"KKBH":"610256114","HPHM":"鄂A976HJ","JGSK":"2021-04-01 18:06:21.468","CDBH":"9","XSFX":"由北向南","XSFXDM":"4","KKMC":"中天大道与和旭路交口"},{"KKBH":"7208910030000","HPHM":"车牌","JGSK":"2021-04-01 18:06:21.489","CDBH":"3","XSFX":"由东向西","XSFXDM":"1","KKMC":"海博道与安正路交口正向"},{"KKBH":"610256115","HPHM":"津MFL883","JGSK":"2021-04-01 18:06:21.547","CDBH":"1","XSFX":"由东向西","XSFXDM":"1","KKMC":"中天大道与中生大道交口"},{"KKBH":"720891003000","HPHM":"车牌","JGSK":"2021-04-01 18:06:21.596","CDBH":"2","XSFX":"由东向西","XSFXDM":"1","KKMC":"海博道与安正路交口"},{"KKBH":"610276126","HPHM":"冀EX2055","JGSK":"2021-04-01 18:06:21.628","CDBH":"4","XSFX":"由南向北","XSFXDM":"3","KKMC":"中新大道与和意路交口"},{"KKBH":"720891003000","HPHM":"车牌","JGSK":"2021-04-01 18:06:21.676","CDBH":"3","XSFX":"由东向西","XSFXDM":"1","KKMC":"海博道与安正路交口"},{"KKBH":"720881002000","HPHM":"津FGZ520","JGSK":"2021-04-01 18:06:21.716","CDBH":"2","XSFX":"由东向西","XSFXDM":"1","KKMC":"海旭道与安正路交口"},{"KKBH":"610256114","HPHM":"津C25K77","JGSK":"2021-04-01 18:06:21.723","CDBH":"4","XSFX":"由南向北","XSFXDM":"3","KKMC":"中天大道与和旭路交口"},{"KKBH":"610391007","HPHM":"津A6W123","JGSK":"2021-04-01 18:06:21.731","CDBH":"4","XSFX":"由西向东","XSFXDM":"2","KKMC":"和韵路与和风路交口"},{"KKBH":"7208610030000","HPHM":"津C73C78","JGSK":"2021-04-01 18:06:21.771","CDBH":"7","XSFX":"由南向北","XSFXDM":"3","KKMC":"海晨道与安明路交口正向"},{"KKBH":"7208810020000","HPHM":"鲁NH696A","JGSK":"2021-04-01 18:06:21.798","CDBH":"13","XSFX":"由北向南","XSFXDM":"4","KKMC":"海旭道与安正路交口正向"},{"KKBH":"610276124","HPHM":"鲁M7533Z","JGSK":"2021-04-01 18:06:21.843","CDBH":"11","XSFX":"由北向南","XSFXDM":"4","KKMC":"中新大道与中生大道交口"},{"KKBH":"610391007","HPHM":"津RYK168","JGSK":"2021-04-01 18:06:21.866","CDBH":"6","XSFX":"由西向东","XSFXDM":"2","KKMC":"和韵路与和风路交口"},{"KKBH":"711","HPHM":"津JBJ820","JGSK":"2021-04-01 18:06:21.886","CDBH":"5","XSFX":"由南向北","XSFXDM":"3","KKMC":"不礼让行人中新大道与和旭路交口"},{"KKBH":"610276125","HPHM":"津C6H729","JGSK":"2021-04-01 18:06:21.956","CDBH":"7","XSFX":"由北向南","XSFXDM":"4","KKMC":"中新大道与和顺路交口"},{"KKBH":"720891008000","HPHM":"津AU6616","JGSK":"2021-04-01 18:06:21.999","CDBH":"4","XSFX":"由东向西","XSFXDM":"1","KKMC":"海博道与荣盛路交口"},{"KKBH":"7208910050000","HPHM":"辽PDY839","JGSK":"2021-04-01 18:06:22.013","CDBH":"7","XSFX":"由西向东","XSFXDM":"2","KKMC":"海博道与安明路交口正向"},{"KKBH":"610256114","HPHM":"津E14302","JGSK":"2021-04-01 18:06:22.02","CDBH":"4","XSFX":"由南向北","XSFXDM":"3","KKMC":"中天大道与和旭路交口"},{"KKBH":"610276124","HPHM":"津MDF779","JGSK":"2021-04-01 18:06:22.034","CDBH":"8","XSFX":"由南向北","XSFXDM":"3","KKMC":"中新大道与中生大道交口"},{"KKBH":"610276125","HPHM":"津C595P6","JGSK":"2021-04-01 18:06:22.209","CDBH":"4","XSFX":"由南向北","XSFXDM":"3","KKMC":"中新大道与和顺路交口"},{"KKBH":"7208710020000","HPHM":"津A2Z511","JGSK":"2021-04-01 18:06:22.215","CDBH":"5","XSFX":"由南向北","XSFXDM":"3","KKMC":"安正路与芳菲路交口正向"},{"KKBH":"610271010","HPHM":"津A0788学","JGSK":"2021-04-01 18:06:22.216","CDBH":"5","XSFX":"由南向北","XSFXDM":"3","KKMC":"中新大道与华五路交口"},{"KKBH":"720891005000","HPHM":"辽PWD860","JGSK":"2021-04-01 18:06:22.221","CDBH":"7","XSFX":"由西向东","XSFXDM":"2","KKMC":"海博道与安明路交口"},{"KKBH":"610391007","HPHM":"津DWP978","JGSK":"2021-04-01 18:06:22.297","CDBH":"10","XSFX":"由北向南","XSFXDM":"4","KKMC":"和韵路与和风路交口"},{"KKBH":"610401004","HPHM":"津GZH305","JGSK":"2021-04-01 18:06:22.311","CDBH":"4","XSFX":"由西向东","XSFXDM":"2","KKMC":"和畅路与和风路交口"},{"KKBH":"610276124","HPHM":"津JWT690","JGSK":"2021-04-01 18:06:22.433","CDBH":"7","XSFX":"由南向北","XSFXDM":"3","KKMC":"中新大道与中生大道交口"},{"KKBH":"610276125","HPHM":"津C612G8","JGSK":"2021-04-01 18:06:22.436","CDBH":"8","XSFX":"由北向南","XSFXDM":"4","KKMC":"中新大道与和顺路交口"},{"KKBH":"610256115","HPHM":"豫N93H07","JGSK":"2021-04-01 18:06:22.438","CDBH":"10","XSFX":"由北向南","XSFXDM":"4","KKMC":"中天大道与中生大道交口"},{"KKBH":"7205710040000","HPHM":"鲁GM2B10","JGSK":"2021-04-01 18:06:22.455","CDBH":"3","XSFX":"由西向东","XSFXDM":"2","KKMC":"动漫东路与动漫中路交口正向"},{"KKBH":"7208910030000","HPHM":"车牌","JGSK":"2021-04-01 18:06:22.512","CDBH":"9","XSFX":"由南向北","XSFXDM":"3","KKMC":"海博道与安正路交口正向"},{"KKBH":"610391008","HPHM":"赣GC9723","JGSK":"2021-04-01 18:06:22.516","CDBH":"1","XSFX":"由东向西","XSFXDM":"1","KKMC":"和韵路与和旭路交口"},{"KKBH":"610276124","HPHM":"冀B3L28T","JGSK":"2021-04-01 18:06:22.594","CDBH":"6","XSFX":"由西向东","XSFXDM":"2","KKMC":"中新大道与中生大道交口"},{"KKBH":"610271009","HPHM":"鲁VH5Q75","JGSK":"2021-04-01 18:06:22.645","CDBH":"4","XSFX":"由西向东","XSFXDM":"2","KKMC":"中新大道与泰七路交口"},{"KKBH":"720541002000","HPHM":"冀B8V61G","JGSK":"2021-04-01 18:06:22.653","CDBH":"4","XSFX":"由西向东","XSFXDM":"2","KKMC":"动漫环路西与动漫中路交口"},{"KKBH":"610256111","HPHM":"鲁CQA830","JGSK":"2021-04-01 18:06:22.743","CDBH":"1","XSFX":"由西向东","XSFXDM":"2","KKMC":"中天大道与和惠路交口"},{"KKBH":"610276124","HPHM":"津A2R430","JGSK":"2021-04-01 18:06:22.867","CDBH":"8","XSFX":"由南向北","XSFXDM":"3","KKMC":"中新大道与中生大道交口"},{"KKBH":"610256115","HPHM":"津RPG698","JGSK":"2021-04-01 18:06:22.887","CDBH":"10","XSFX":"由北向南","XSFXDM":"4","KKMC":"中天大道与中生大道交口"},{"KKBH":"610276124","HPHM":"津F00405","JGSK":"2021-04-01 18:06:22.929","CDBH":"10","XSFX":"由北向南","XSFXDM":"4","KKMC":"中新大道与中生大道交口"},{"KKBH":"720881002000","HPHM":"苏BQ3E61","JGSK":"2021-04-01 18:06:22.93","CDBH":"4","XSFX":"由东向西","XSFXDM":"1","KKMC":"海旭道与安正路交口"},{"KKBH":"610276126","HPHM":"鲁F6330Q","JGSK":"2021-04-01 18:06:22.982","CDBH":"5","XSFX":"由南向北","XSFXDM":"3","KKMC":"中新大道与和意路交口"},{"KKBH":"610256113","HPHM":"津LQ9732","JGSK":"2021-04-01 18:06:22.986","CDBH":"8","XSFX":"由北向南","XSFXDM":"4","KKMC":"中天大道与和风路交口"},{"KKBH":"720891003000","HPHM":"车牌","JGSK":"2021-04-01 18:06:22.989","CDBH":"5","XSFX":"由西向东","XSFXDM":"2","KKMC":"海博道与安正路交口"},{"KKBH":"720861002000","HPHM":"津C98E17","JGSK":"2021-04-01 18:06:22.989","CDBH":"5","XSFX":"由西向东","XSFXDM":"2","KKMC":"海晨道与安正路交口"},{"KKBH":"7208910050000","HPHM":"津HFQ965","JGSK":"2021-04-01 18:06:23.102","CDBH":"2","XSFX":"由东向西","XSFXDM":"1","KKMC":"海博道与安明路交口正向"},{"KKBH":"7208810020000","HPHM":"豫A096WV","JGSK":"2021-04-01 18:06:23.127","CDBH":"1","XSFX":"由东向西","XSFXDM":"1","KKMC":"海旭道与安正路交口正向"},{"KKBH":"610276126","HPHM":"津H91967","JGSK":"2021-04-01 18:06:23.271","CDBH":"7","XSFX":"由北向南","XSFXDM":"4","KKMC":"中新大道与和意路交口"},{"KKBH":"610276125","HPHM":"津MST029","JGSK":"2021-04-01 18:06:23.273","CDBH":"4","XSFX":"由南向北","XSFXDM":"3","KKMC":"中新大道与和顺路交口"},{"KKBH":"720881002000","HPHM":"鲁Q26WZ2","JGSK":"2021-04-01 18:06:23.283","CDBH":"12","XSFX":"由北向南","XSFXDM":"4","KKMC":"海旭道与安正路交口"},{"KKBH":"7205710040000","HPHM":"津H68197","JGSK":"2021-04-01 18:06:23.38","CDBH":"1","XSFX":"由东向西","XSFXDM":"1","KKMC":"动漫东路与动漫中路交口正向"},{"KKBH":"610276126","HPHM":"冀DPK007","JGSK":"2021-04-01 18:06:23.431","CDBH":"8","XSFX":"由北向南","XSFXDM":"4","KKMC":"中新大道与和意路交口"},{"KKBH":"610256114","HPHM":"津E24349","JGSK":"2021-04-01 18:06:23.467","CDBH":"8","XSFX":"由北向南","XSFXDM":"4","KKMC":"中天大道与和旭路交口"},{"KKBH":"720881002000","HPHM":"冀B6ZH15","JGSK":"2021-04-01 18:06:23.489","CDBH":"8","XSFX":"由西向东","XSFXDM":"2","KKMC":"海旭道与安正路交口"},{"KKBH":"720891003000","HPHM":"车牌","JGSK":"2021-04-01 18:06:23.49","CDBH":"9","XSFX":"由南向北","XSFXDM":"3","KKMC":"海博道与安正路交口"},{"KKBH":"610251002","HPHM":"车牌","JGSK":"2021-04-01 18:06:23.496","CDBH":"10","XSFX":"由北向南","XSFXDM":"4","KKMC":"中天大道与和睦路交口"},{"KKBH":"720891006000","HPHM":"冀C52M95","JGSK":"2021-04-01 18:06:23.576","CDBH":"6","XSFX":"由西向东","XSFXDM":"2","KKMC":"海博道与永盛路交口"},{"KKBH":"610276124","HPHM":"津GN1038","JGSK":"2021-04-01 18:06:23.607","CDBH":"11","XSFX":"由北向南","XSFXDM":"4","KKMC":"中新大道与中生大道交口"},{"KKBH":"610256112","HPHM":"津HN1138","JGSK":"2021-04-01 18:06:23.609","CDBH":"11","XSFX":"由北向南","XSFXDM":"4","KKMC":"中天大道与中津大道交口"},{"KKBH":"720891005000","HPHM":"津JPY529","JGSK":"2021-04-01 18:06:23.623","CDBH":"2","XSFX":"由东向西","XSFXDM":"1","KKMC":"海博道与安明路交口"},{"KKBH":"610276124","HPHM":"津GMF990","JGSK":"2021-04-01 18:06:23.713","CDBH":"8","XSFX":"由南向北","XSFXDM":"3","KKMC":"中新大道与中生大道交口"},{"KKBH":"610401005","HPHM":"津A0K868","JGSK":"2021-04-01 18:06:23.718","CDBH":"11","XSFX":"由北向南","XSFXDM":"4","KKMC":"和畅路与和顺路交口"},{"KKBH":"720881002000","HPHM":"津RXE998","JGSK":"2021-04-01 18:06:23.73","CDBH":"3","XSFX":"由东向西","XSFXDM":"1","KKMC":"海旭道与安正路交口"},{"KKBH":"7280310020000","HPHM":"车牌","JGSK":"2021-04-01 18:06:23.741","CDBH":"6","XSFX":"由南向北","XSFXDM":"3","KKMC":"动漫中路与文一路交口正向"},{"KKBH":"610256112","HPHM":"津K15181","JGSK":"2021-04-01 18:06:23.81","CDBH":"10","XSFX":"由北向南","XSFXDM":"4","KKMC":"中天大道与中津大道交口"},{"KKBH":"610276125","HPHM":"津GAN955","JGSK":"2021-04-01 18:06:23.832","CDBH":"5","XSFX":"由南向北","XSFXDM":"3","KKMC":"中新大道与和顺路交口"},{"KKBH":"720881002000","HPHM":"豫NPC157","JGSK":"2021-04-01 18:06:23.872","CDBH":"2","XSFX":"由东向西","XSFXDM":"1","KKMC":"海旭道与安正路交口"},{"KKBH":"610391007","HPHM":"鲁HF0855","JGSK":"2021-04-01 18:06:23.876","CDBH":"8","XSFX":"由南向北","XSFXDM":"3","KKMC":"和韵路与和风路交口"},{"KKBH":"610276126","HPHM":"津NXL699","JGSK":"2021-04-01 18:06:23.887","CDBH":"4","XSFX":"由南向北","XSFXDM":"3","KKMC":"中新大道与和意路交口"},{"KKBH":"7208810060000","HPHM":"车牌","JGSK":"2021-04-01 18:06:23.899","CDBH":"4","XSFX":"由南向北","XSFXDM":"3","KKMC":"海旭道与庄盛路交口正向"},{"KKBH":"610271009","HPHM":"津NLG528","JGSK":"2021-04-01 18:06:23.899","CDBH":"8","XSFX":"由南向北","XSFXDM":"3","KKMC":"中新大道与泰七路交口"},{"KKBH":"7208910030000","HPHM":"车牌","JGSK":"2021-04-01 18:06:23.908","CDBH":"2","XSFX":"由东向西","XSFXDM":"1","KKMC":"海博道与安正路交口正向"},{"KKBH":"610391007","HPHM":"津GDY020","JGSK":"2021-04-01 18:06:23.94","CDBH":"4","XSFX":"由西向东","XSFXDM":"2","KKMC":"和韵路与和风路交口"},{"KKBH":"7208810040000","HPHM":"津NAE359","JGSK":"2021-04-01 18:06:23.948","CDBH":"2","XSFX":"由东向西","XSFXDM":"1","KKMC":"海旭道与永盛路交口正向"},{"KKBH":"7205710020000","HPHM":"津DSA939","JGSK":"2021-04-01 18:06:23.991","CDBH":"1","XSFX":"由西向东","XSFXDM":"2","KKMC":"动漫东路与文二路交口正向"},{"KKBH":"610391007","HPHM":"津DZK856","JGSK":"2021-04-01 18:06:24.058","CDBH":"2","XSFX":"由东向西","XSFXDM":"1","KKMC":"和韵路与和风路交口"},{"KKBH":"728031006000","HPHM":"车牌","JGSK":"2021-04-01 18:06:24.089","CDBH":"3","XSFX":"由西向东","XSFXDM":"2","KKMC":"动漫中路与文三路交口"},{"KKBH":"610256113","HPHM":"冀BG320F","JGSK":"2021-04-01 18:06:24.182","CDBH":"7","XSFX":"由北向南","XSFXDM":"4","KKMC":"中天大道与和风路交口"},{"KKBH":"7208810020000","HPHM":"津KHT868","JGSK":"2021-04-01 18:06:24.184","CDBH":"7","XSFX":"由西向东","XSFXDM":"2","KKMC":"海旭道与安正路交口正向"},{"KKBH":"720901002000","HPHM":"鲁D129EN","JGSK":"2021-04-01 18:06:24.217","CDBH":"8","XSFX":"由南向北","XSFXDM":"3","KKMC":"玉林道与安正路交口"},{"KKBH":"7208810020000","HPHM":"豫ADJ718","JGSK":"2021-04-01 18:06:24.221","CDBH":"4","XSFX":"由东向西","XSFXDM":"1","KKMC":"海旭道与安正路交口正向"},{"KKBH":"610266118","HPHM":"京JY7611","JGSK":"2021-04-01 18:06:24.369","CDBH":"2","XSFX":"由东向西","XSFXDM":"1","KKMC":"中生大道与和畅路交口"},{"KKBH":"7208710020000","HPHM":"津G91351","JGSK":"2021-04-01 18:06:24.377","CDBH":"3","XSFX":"由西向东","XSFXDM":"2","KKMC":"安正路与芳菲路交口正向"},{"KKBH":"610391006","HPHM":"皖L3Y712","JGSK":"2021-04-01 18:06:24.445","CDBH":"5","XSFX":"由西向东","XSFXDM":"2","KKMC":"和韵路与和意路交口"},{"KKBH":"711","HPHM":"鲁A130NP","JGSK":"2021-04-01 18:06:24.446","CDBH":"5","XSFX":"由南向北","XSFXDM":"3","KKMC":"不礼让行人中新大道与和旭路交口"},{"KKBH":"610256114","HPHM":"津GWJ280","JGSK":"2021-04-01 18:06:24.528","CDBH":"4","XSFX":"由南向北","XSFXDM":"3","KKMC":"中天大道与和旭路交口"},{"KKBH":"720861003000","HPHM":"鲁HQ819H","JGSK":"2021-04-01 18:06:24.617","CDBH":"10","XSFX":"由北向南","XSFXDM":"4","KKMC":"海晨道与安明路交口"},{"KKBH":"610276126","HPHM":"蒙A782RN","JGSK":"2021-04-01 18:06:24.629","CDBH":"5","XSFX":"由南向北","XSFXDM":"3","KKMC":"中新大道与和意路交口"},{"KKBH":"7280310030000","HPHM":"豫NPY003","JGSK":"2021-04-01 18:06:24.659","CDBH":"5","XSFX":"由北向南","XSFXDM":"4","KKMC":"动漫中路与文二路交口正向"},{"KKBH":"720871002000","HPHM":"津B0J956","JGSK":"2021-04-01 18:06:24.691","CDBH":"3","XSFX":"由西向东","XSFXDM":"2","KKMC":"安正路与芳菲路交口"},{"KKBH":"610276125","HPHM":"冀J781SW","JGSK":"2021-04-01 18:06:24.733","CDBH":"5","XSFX":"由南向北","XSFXDM":"3","KKMC":"中新大道与和顺路交口"},{"KKBH":"610256114","HPHM":"津D36652","JGSK":"2021-04-01 18:06:24.743","CDBH":"5","XSFX":"由南向北","XSFXDM":"3","KKMC":"中天大道与和旭路交口"},{"KKBH":"610276126","HPHM":"冀B619D6","JGSK":"2021-04-01 18:06:24.79","CDBH":"8","XSFX":"由北向南","XSFXDM":"4","KKMC":"中新大道与和意路交口"},{"KKBH":"610261003000","HPHM":"鲁M603K7","JGSK":"2021-04-01 18:06:24.87","CDBH":"18","XSFX":"由北向南","XSFXDM":"4","KKMC":"中生大道与静湖南路交口"},{"KKBH":"610276126","HPHM":"津DSJ279","JGSK":"2021-04-01 18:06:24.969","CDBH":"8","XSFX":"由北向南","XSFXDM":"4","KKMC":"中新大道与和意路交口"},{"KKBH":"6103261420000","HPHM":"津H96050","JGSK":"2021-04-01 18:06:25.016","CDBH":"13","XSFX":"由北向南","XSFXDM":"4","KKMC":"中成大道与泰七路交口正向"},{"KKBH":"720891005000","HPHM":"辽PDY839","JGSK":"2021-04-01 18:06:25.022","CDBH":"7","XSFX":"由西向东","XSFXDM":"2","KKMC":"海博道与安明路交口"},{"KKBH":"610256115","HPHM":"津DJY305","JGSK":"2021-04-01 18:06:25.047","CDBH":"10","XSFX":"由北向南","XSFXDM":"4","KKMC":"中天大道与中生大道交口"},{"KKBH":"7205610020000","HPHM":"津REG260","JGSK":"2021-04-01 18:06:25.069","CDBH":"1","XSFX":"由东向西","XSFXDM":"1","KKMC":"动漫北路与文三路交口正向"},{"KKBH":"7208610030000","HPHM":"车牌","JGSK":"2021-04-01 18:06:25.092","CDBH":"1","XSFX":"由东向西","XSFXDM":"1","KKMC":"海晨道与安明路交口正向"},{"KKBH":"610271009","HPHM":"津B2K777","JGSK":"2021-04-01 18:06:25.196","CDBH":"7","XSFX":"由南向北","XSFXDM":"3","KKMC":"中新大道与泰七路交口"},{"KKBH":"610276125","HPHM":"津C595P6","JGSK":"2021-04-01 18:06:25.292","CDBH":"4","XSFX":"由南向北","XSFXDM":"3","KKMC":"中新大道与和顺路交口"},{"KKBH":"610256111","HPHM":"车牌","JGSK":"2021-04-01 18:06:25.295","CDBH":"5","XSFX":"由南向北","XSFXDM":"3","KKMC":"中天大道与和惠路交口"},{"KKBH":"610276125","HPHM":"津C1S489","JGSK":"2021-04-01 18:06:25.416","CDBH":"4","XSFX":"由南向北","XSFXDM":"3","KKMC":"中新大道与和顺路交口"},{"KKBH":"720891004000","HPHM":"津KYH692","JGSK":"2021-04-01 18:06:25.448","CDBH":"4","XSFX":"由西向东","XSFXDM":"2","KKMC":"海博道与安平路交口"},{"KKBH":"7208610030000","HPHM":"津AU6612","JGSK":"2021-04-01 18:06:25.449","CDBH":"11","XSFX":"由北向南","XSFXDM":"4","KKMC":"海晨道与安明路交口正向"},{"KKBH":"720881005000","HPHM":"鲁D851QA","JGSK":"2021-04-01 18:06:25.453","CDBH":"1","XSFX":"由东向西","XSFXDM":"1","KKMC":"海旭道与明盛路交口"},{"KKBH":"610276126","HPHM":"冀B6CS99","JGSK":"2021-04-01 18:06:25.456","CDBH":"5","XSFX":"由南向北","XSFXDM":"3","KKMC":"中新大道与和意路交口"},{"KKBH":"7280310060000","HPHM":"冀D558XL","JGSK":"2021-04-01 18:06:25.468","CDBH":"4","XSFX":"由西向东","XSFXDM":"2","KKMC":"动漫中路与文三路交口正向"},{"KKBH":"610391006","HPHM":"辽BR6N88","JGSK":"2021-04-01 18:06:25.492","CDBH":"1","XSFX":"由东向西","XSFXDM":"1","KKMC":"和韵路与和意路交口"},{"KKBH":"610266117","HPHM":"鲁NK29D3","JGSK":"2021-04-01 18:06:25.496","CDBH":"3","XSFX":"由东向西","XSFXDM":"1","KKMC":"中生大道与和韵路交口"},{"KKBH":"610266122000","HPHM":"辽DJC825","JGSK":"2021-04-01 18:06:25.646","CDBH":"2","XSFX":"由西向东","XSFXDM":"2","KKMC":"生态城中生大道故道河一桥西向东上桥处"},{"KKBH":"720881002000","HPHM":"沪C3177H","JGSK":"2021-04-01 18:06:25.649","CDBH":"4","XSFX":"由东向西","XSFXDM":"1","KKMC":"海旭道与安正路交口"},{"KKBH":"610251001","HPHM":"津HFK579","JGSK":"2021-04-01 18:06:25.69","CDBH":"7","XSFX":"由北向南","XSFXDM":"4","KKMC":"中天大道与和畅路交口"},{"KKBH":"610276126","HPHM":"津A7E938","JGSK":"2021-04-01 18:06:25.696","CDBH":"4","XSFX":"由南向北","XSFXDM":"3","KKMC":"中新大道与和意路交口"},{"KKBH":"720881002000","HPHM":"冀B5M33C","JGSK":"2021-04-01 18:06:25.713","CDBH":"2","XSFX":"由东向西","XSFXDM":"1","KKMC":"海旭道与安正路交口"},{"KKBH":"610276124","HPHM":"津A1L792","JGSK":"2021-04-01 18:06:25.714","CDBH":"7","XSFX":"由南向北","XSFXDM":"3","KKMC":"中新大道与中生大道交口"},{"KKBH":"610391007","HPHM":"津NYY305","JGSK":"2021-04-01 18:06:25.75","CDBH":"11","XSFX":"由北向南","XSFXDM":"4","KKMC":"和韵路与和风路交口"},{"KKBH":"610276124","HPHM":"鲁M7533Z","JGSK":"2021-04-01 18:06:25.767","CDBH":"11","XSFX":"由北向南","XSFXDM":"4","KKMC":"中新大道与中生大道交口"},{"KKBH":"7208810020000","HPHM":"津DS3100","JGSK":"2021-04-01 18:06:25.781","CDBH":"3","XSFX":"由东向西","XSFXDM":"1","KKMC":"海旭道与安正路交口正向"},{"KKBH":"720891005000","HPHM":"津HFQ965","JGSK":"2021-04-01 18:06:25.788","CDBH":"2","XSFX":"由东向西","XSFXDM":"1","KKMC":"海博道与安明路交口"},{"KKBH":"7208910030000","HPHM":"津KVV238","JGSK":"2021-04-01 18:06:25.838","CDBH":"12","XSFX":"由北向南","XSFXDM":"4","KKMC":"海博道与安正路交口正向"},{"KKBH":"720541002000","HPHM":"津B2X865","JGSK":"2021-04-01 18:06:25.929","CDBH":"4","XSFX":"由西向东","XSFXDM":"2","KKMC":"动漫环路西与动漫中路交口"},{"KKBH":"610276125","HPHM":"津RBC586","JGSK":"2021-04-01 18:06:25.931","CDBH":"7","XSFX":"由北向南","XSFXDM":"4","KKMC":"中新大道与和顺路交口"},{"KKBH":"720891006000","HPHM":"津A0W038","JGSK":"2021-04-01 18:06:26","CDBH":"3","XSFX":"由东向西","XSFXDM":"1","KKMC":"海博道与永盛路交口"},{"KKBH":"610256115","HPHM":"冀D677VS","JGSK":"2021-04-01 18:06:26.02","CDBH":"11","XSFX":"由北向南","XSFXDM":"4","KKMC":"中天大道与中生大道交口"},{"KKBH":"610276126","HPHM":"鲁R7A39W","JGSK":"2021-04-01 18:06:26.071","CDBH":"7","XSFX":"由北向南","XSFXDM":"4","KKMC":"中新大道与和意路交口"},{"KKBH":"720861002000","HPHM":"晋EDY977","JGSK":"2021-04-01 18:06:26.081","CDBH":"11","XSFX":"由北向南","XSFXDM":"4","KKMC":"海晨道与安正路交口"},{"KKBH":"711","HPHM":"津HHA315","JGSK":"2021-04-01 18:06:26.124","CDBH":"5","XSFX":"由南向北","XSFXDM":"3","KKMC":"不礼让行人中新大道与和旭路交口"},{"KKBH":"610266117","HPHM":"津AR9758","JGSK":"2021-04-01 18:06:26.195","CDBH":"10","XSFX":"由北向南","XSFXDM":"4","KKMC":"中生大道与和韵路交口"},{"KKBH":"610261003000","HPHM":"津JX6168","JGSK":"2021-04-01 18:06:26.229","CDBH":"17","XSFX":"由北向南","XSFXDM":"4","KKMC":"中生大道与静湖南路交口"},{"KKBH":"720571004000","HPHM":"津HL2216","JGSK":"2021-04-01 18:06:26.265","CDBH":"3","XSFX":"由西向东","XSFXDM":"2","KKMC":"动漫东路与动漫中路交口"},{"KKBH":"610276124","HPHM":"津B1Z270","JGSK":"2021-04-01 18:06:26.296","CDBH":"11","XSFX":"由北向南","XSFXDM":"4","KKMC":"中新大道与中生大道交口"},{"KKBH":"610256114","HPHM":"津AF59888","JGSK":"2021-04-01 18:06:26.347","CDBH":"8","XSFX":"由北向南","XSFXDM":"4","KKMC":"中天大道与和旭路交口"},{"KKBH":"720571004000","HPHM":"津H68197","JGSK":"2021-04-01 18:06:26.372","CDBH":"2","XSFX":"由东向西","XSFXDM":"1","KKMC":"动漫东路与动漫中路交口"},{"KKBH":"610271009","HPHM":"津NLG528","JGSK":"2021-04-01 18:06:26.384","CDBH":"8","XSFX":"由南向北","XSFXDM":"3","KKMC":"中新大道与泰七路交口"},{"KKBH":"610256115","HPHM":"津HYE796","JGSK":"2021-04-01 18:06:26.385","CDBH":"7","XSFX":"由南向北","XSFXDM":"3","KKMC":"中天大道与中生大道交口"},{"KKBH":"610271009","HPHM":"辽PJH225","JGSK":"2021-04-01 18:06:26.388","CDBH":"4","XSFX":"由西向东","XSFXDM":"2","KKMC":"中新大道与泰七路交口"},{"KKBH":"720891003000","HPHM":"车牌","JGSK":"2021-04-01 18:06:26.394","CDBH":"2","XSFX":"由东向西","XSFXDM":"1","KKMC":"海博道与安正路交口"},{"KKBH":"610256114","HPHM":"辽AW69U1","JGSK":"2021-04-01 18:06:26.402","CDBH":"4","XSFX":"由南向北","XSFXDM":"3","KKMC":"中天大道与和旭路交口"},{"KKBH":"720891005000","HPHM":"冀DL1M01","JGSK":"2021-04-01 18:06:26.505","CDBH":"3","XSFX":"由东向西","XSFXDM":"1","KKMC":"海博道与安明路交口"},{"KKBH":"610401004","HPHM":"冀BZ832G","JGSK":"2021-04-01 18:06:26.523","CDBH":"1","XSFX":"由东向西","XSFXDM":"1","KKMC":"和畅路与和风路交口"},{"KKBH":"720861002000","HPHM":"津NNN853","JGSK":"2021-04-01 18:06:26.558","CDBH":"10","XSFX":"由北向南","XSFXDM":"4","KKMC":"海晨道与安正路交口"},{"KKBH":"610256116","HPHM":"鲁D998QW","JGSK":"2021-04-01 18:06:26.597","CDBH":"4","XSFX":"由西向东","XSFXDM":"2","KKMC":"中天大道与和顺路交口"},{"KKBH":"7208610030000","HPHM":"鲁ULK189","JGSK":"2021-04-01 18:06:26.638","CDBH":"5","XSFX":"由西向东","XSFXDM":"2","KKMC":"海晨道与安明路交口正向"},{"KKBH":"610276124","HPHM":"津F00405","JGSK":"2021-04-01 18:06:26.647","CDBH":"10","XSFX":"由北向南","XSFXDM":"4","KKMC":"中新大道与中生大道交口"},{"KKBH":"610276126","HPHM":"津AW7350","JGSK":"2021-04-01 18:06:26.703","CDBH":"4","XSFX":"由南向北","XSFXDM":"3","KKMC":"中新大道与和意路交口"},{"KKBH":"610286127","HPHM":"冀BX201F","JGSK":"2021-04-01 18:06:26.719","CDBH":"8","XSFX":"由南向北","XSFXDM":"3","KKMC":"中津大道与和畅路交口"},{"KKBH":"728031006000","HPHM":"蒙A5562Y","JGSK":"2021-04-01 18:06:26.728","CDBH":"3","XSFX":"由西向东","XSFXDM":"2","KKMC":"动漫中路与文三路交口"},{"KKBH":"610266117","HPHM":"津NHU228","JGSK":"2021-04-01 18:06:26.761","CDBH":"9","XSFX":"由南向北","XSFXDM":"3","KKMC":"中生大道与和韵路交口"},{"KKBH":"7208610030000","HPHM":"津QA0715","JGSK":"2021-04-01 18:06:26.779","CDBH":"7","XSFX":"由南向北","XSFXDM":"3","KKMC":"海晨道与安明路交口正向"},{"KKBH":"7208910030000","HPHM":"冀CX4086","JGSK":"2021-04-01 18:06:26.79","CDBH":"6","XSFX":"由西向东","XSFXDM":"2","KKMC":"海博道与安正路交口正向"},{"KKBH":"610256115","HPHM":"鲁CYZ748","JGSK":"2021-04-01 18:06:26.807","CDBH":"10","XSFX":"由北向南","XSFXDM":"4","KKMC":"中天大道与中生大道交口"},{"KKBH":"610391007","HPHM":"津C307M6","JGSK":"2021-04-01 18:06:26.89","CDBH":"8","XSFX":"由南向北","XSFXDM":"3","KKMC":"和韵路与和风路交口"},{"KKBH":"610276125","HPHM":"粤BC09Z9","JGSK":"2021-04-01 18:06:26.989","CDBH":"8","XSFX":"由北向南","XSFXDM":"4","KKMC":"中新大道与和顺路交口"},{"KKBH":"610391007","HPHM":"鲁CEC507","JGSK":"2021-04-01 18:06:26.998","CDBH":"4","XSFX":"由西向东","XSFXDM":"2","KKMC":"和韵路与和风路交口"},{"KKBH":"728031003000","HPHM":"车牌","JGSK":"2021-04-01 18:06:27.017","CDBH":"2","XSFX":"由东向西","XSFXDM":"1","KKMC":"动漫中路与文二路交口"},{"KKBH":"610391006","HPHM":"津HG1537","JGSK":"2021-04-01 18:06:27.044","CDBH":"1","XSFX":"由东向西","XSFXDM":"1","KKMC":"和韵路与和意路交口"},{"KKBH":"610256113","HPHM":"冀BZ173N","JGSK":"2021-04-01 18:06:27.054","CDBH":"1","XSFX":"由西向东","XSFXDM":"2","KKMC":"中天大道与和风路交口"},{"KKBH":"720871002000","HPHM":"津LX8596","JGSK":"2021-04-01 18:06:27.09","CDBH":"3","XSFX":"由西向东","XSFXDM":"2","KKMC":"安正路与芳菲路交口"},{"KKBH":"610276125","HPHM":"津MST029","JGSK":"2021-04-01 18:06:27.133","CDBH":"4","XSFX":"由南向北","XSFXDM":"3","KKMC":"中新大道与和顺路交口"},{"KKBH":"720881002000","HPHM":"津DZZ996","JGSK":"2021-04-01 18:06:27.153","CDBH":"2","XSFX":"由东向西","XSFXDM":"1","KKMC":"海旭道与安正路交口"},{"KKBH":"610276124","HPHM":"津A2R430","JGSK":"2021-04-01 18:06:27.156","CDBH":"8","XSFX":"由南向北","XSFXDM":"3","KKMC":"中新大道与中生大道交口"},{"KKBH":"7208910030000","HPHM":"车牌","JGSK":"2021-04-01 18:06:27.18","CDBH":"9","XSFX":"由南向北","XSFXDM":"3","KKMC":"海博道与安正路交口正向"},{"KKBH":"720881002000","HPHM":"津K77611","JGSK":"2021-04-01 18:06:27.244","CDBH":"3","XSFX":"由东向西","XSFXDM":"1","KKMC":"海旭道与安正路交口"},{"KKBH":"610271010","HPHM":"车牌","JGSK":"2021-04-01 18:06:27.271","CDBH":"5","XSFX":"由南向北","XSFXDM":"3","KKMC":"中新大道与华五路交口"},{"KKBH":"610391007","HPHM":"津NGG929","JGSK":"2021-04-01 18:06:27.299","CDBH":"4","XSFX":"由西向东","XSFXDM":"2","KKMC":"和韵路与和风路交口"},{"KKBH":"720891003000","HPHM":"车牌","JGSK":"2021-04-01 18:06:27.354","CDBH":"1","XSFX":"由东向西","XSFXDM":"1","KKMC":"海博道与安正路交口"},{"KKBH":"610276125","HPHM":"津GAN955","JGSK":"2021-04-01 18:06:27.372","CDBH":"5","XSFX":"由南向北","XSFXDM":"3","KKMC":"中新大道与和顺路交口"},{"KKBH":"610276126","HPHM":"津MF5770","JGSK":"2021-04-01 18:06:27.376","CDBH":"5","XSFX":"由南向北","XSFXDM":"3","KKMC":"中新大道与和意路交口"},{"KKBH":"610261003000","HPHM":"冀J5G1Y0","JGSK":"2021-04-01 18:06:27.416","CDBH":"10","XSFX":"由东向西","XSFXDM":"1","KKMC":"中生大道与静湖南路交口"},{"KKBH":"7208910050000","HPHM":"津E02572","JGSK":"2021-04-01 18:06:27.419","CDBH":"8","XSFX":"由南向北","XSFXDM":"3","KKMC":"海博道与安明路交口正向"},{"KKBH":"720881004000","HPHM":"津NAE359","JGSK":"2021-04-01 18:06:27.435","CDBH":"2","XSFX":"由东向西","XSFXDM":"1","KKMC":"海旭道与永盛路交口"},{"KKBH":"7208810020000","HPHM":"津QD9801","JGSK":"2021-04-01 18:06:27.459","CDBH":"10","XSFX":"由南向北","XSFXDM":"3","KKMC":"海旭道与安正路交口正向"},{"KKBH":"610401004","HPHM":"津E13570","JGSK":"2021-04-01 18:06:27.496","CDBH":"4","XSFX":"由西向东","XSFXDM":"2","KKMC":"和畅路与和风路交口"},{"KKBH":"610276125","HPHM":"津E09504","JGSK":"2021-04-01 18:06:27.514","CDBH":"5","XSFX":"由南向北","XSFXDM":"3","KKMC":"中新大道与和顺路交口"},{"KKBH":"720571004000","HPHM":"冀B620AN","JGSK":"2021-04-01 18:06:27.547","CDBH":"5","XSFX":"由北向南","XSFXDM":"4","KKMC":"动漫东路与动漫中路交口"},{"KKBH":"610256115","HPHM":"津KMB812","JGSK":"2021-04-01 18:06:27.558","CDBH":"10","XSFX":"由北向南","XSFXDM":"4","KKMC":"中天大道与中生大道交口"},{"KKBH":"7208810020000","HPHM":"冀RG7E07","JGSK":"2021-04-01 18:06:27.585","CDBH":"2","XSFX":"由东向西","XSFXDM":"1","KKMC":"海旭道与安正路交口正向"},{"KKBH":"610276125","HPHM":"津KYU526","JGSK":"2021-04-01 18:06:27.588","CDBH":"7","XSFX":"由北向南","XSFXDM":"4","KKMC":"中新大道与和顺路交口"},{"KKBH":"7208810050000","HPHM":"津AKC325","JGSK":"2021-04-01 18:06:27.606","CDBH":"1","XSFX":"由东向西","XSFXDM":"1","KKMC":"海旭道与明盛路交口正向"},{"KKBH":"610276126","HPHM":"津AD21605","JGSK":"2021-04-01 18:06:27.619","CDBH":"2","XSFX":"由东向西","XSFXDM":"1","KKMC":"中新大道与和意路交口"},{"KKBH":"610276124","HPHM":"鲁A3V9E1","JGSK":"2021-04-01 18:06:27.715","CDBH":"2","XSFX":"由东向西","XSFXDM":"1","KKMC":"中新大道与中生大道交口"},{"KKBH":"610276124","HPHM":"津HW1619","JGSK":"2021-04-01 18:06:27.736","CDBH":"7","XSFX":"由南向北","XSFXDM":"3","KKMC":"中新大道与中生大道交口"},{"KKBH":"610256115","HPHM":"车牌","JGSK":"2021-04-01 18:06:27.743","CDBH":"5","XSFX":"由西向东","XSFXDM":"2","KKMC":"中天大道与中生大道交口"},{"KKBH":"610391007","HPHM":"津H98696","JGSK":"2021-04-01 18:06:27.771","CDBH":"9","XSFX":"由南向北","XSFXDM":"3","KKMC":"和韵路与和风路交口"},{"KKBH":"610401004","HPHM":"京NA3F67","JGSK":"2021-04-01 18:06:27.785","CDBH":"1","XSFX":"由东向西","XSFXDM":"1","KKMC":"和畅路与和风路交口"},{"KKBH":"610391006","HPHM":"津JNN801","JGSK":"2021-04-01 18:06:27.8","CDBH":"5","XSFX":"由西向东","XSFXDM":"2","KKMC":"和韵路与和意路交口"},{"KKBH":"610391007","HPHM":"津A8E966","JGSK":"2021-04-01 18:06:27.865","CDBH":"8","XSFX":"由南向北","XSFXDM":"3","KKMC":"和韵路与和风路交口"},{"KKBH":"610391006","HPHM":"皖L3Y712","JGSK":"2021-04-01 18:06:27.873","CDBH":"5","XSFX":"由西向东","XSFXDM":"2","KKMC":"和韵路与和意路交口"},{"KKBH":"610391006","HPHM":"津KYY285","JGSK":"2021-04-01 18:06:27.873","CDBH":"1","XSFX":"由东向西","XSFXDM":"1","KKMC":"和韵路与和意路交口"},{"KKBH":"720881002000","HPHM":"津KHT868","JGSK":"2021-04-01 18:06:27.892","CDBH":"8","XSFX":"由西向东","XSFXDM":"2","KKMC":"海旭道与安正路交口"},{"KKBH":"610266118","HPHM":"津DMC815","JGSK":"2021-04-01 18:06:27.94","CDBH":"2","XSFX":"由东向西","XSFXDM":"1","KKMC":"中生大道与和畅路交口"},{"KKBH":"720861003000","HPHM":"津B2K001","JGSK":"2021-04-01 18:06:27.947","CDBH":"1","XSFX":"由东向西","XSFXDM":"1","KKMC":"海晨道与安明路交口"},{"KKBH":"610271009","HPHM":"津NWJ776","JGSK":"2021-04-01 18:06:27.993","CDBH":"4","XSFX":"由西向东","XSFXDM":"2","KKMC":"中新大道与泰七路交口"},{"KKBH":"720881002000","HPHM":"鲁NH696A","JGSK":"2021-04-01 18:06:28.001","CDBH":"13","XSFX":"由北向南","XSFXDM":"4","KKMC":"海旭道与安正路交口"},{"KKBH":"7280310020000","HPHM":"晋MDK553","JGSK":"2021-04-01 18:06:28.144","CDBH":"7","XSFX":"由北向南","XSFXDM":"4","KKMC":"动漫中路与文一路交口正向"},{"KKBH":"610271009","HPHM":"津KU2605","JGSK":"2021-04-01 18:06:28.185","CDBH":"10","XSFX":"由北向南","XSFXDM":"4","KKMC":"中新大道与泰七路交口"},{"KKBH":"610256115","HPHM":"津HYE796","JGSK":"2021-04-01 18:06:28.203","CDBH":"8","XSFX":"由南向北","XSFXDM":"3","KKMC":"中天大道与中生大道交口"},{"KKBH":"7208710020000","HPHM":"津KMW687","JGSK":"2021-04-01 18:06:28.235","CDBH":"3","XSFX":"由西向东","XSFXDM":"2","KKMC":"安正路与芳菲路交口正向"},{"KKBH":"610256115","HPHM":"津DQA666","JGSK":"2021-04-01 18:06:28.323","CDBH":"11","XSFX":"由北向南","XSFXDM":"4","KKMC":"中天大道与中生大道交口"},{"KKBH":"6102661220000","HPHM":"津C70W99","JGSK":"2021-04-01 18:06:28.345","CDBH":"2","XSFX":"由西向东","XSFXDM":"2","KKMC":"生态城中生大道故道河一桥西向东上桥处正向"},{"KKBH":"7208810020000","HPHM":"鲁KC9Y05","JGSK":"2021-04-01 18:06:28.359","CDBH":"4","XSFX":"由东向西","XSFXDM":"1","KKMC":"海旭道与安正路交口正向"},{"KKBH":"7208710020000","HPHM":"冀B6ZH15","JGSK":"2021-04-01 18:06:28.362","CDBH":"9","XSFX":"由北向南","XSFXDM":"4","KKMC":"安正路与芳菲路交口正向"},{"KKBH":"610256116","HPHM":"蒙A256RP","JGSK":"2021-04-01 18:06:28.37","CDBH":"2","XSFX":"由东向西","XSFXDM":"1","KKMC":"中天大道与和顺路交口"},{"KKBH":"610276125","HPHM":"津KJY389","JGSK":"2021-04-01 18:06:28.433","CDBH":"8","XSFX":"由北向南","XSFXDM":"4","KKMC":"中新大道与和顺路交口"},{"KKBH":"610271009","HPHM":"津B2K777","JGSK":"2021-04-01 18:06:28.463","CDBH":"7","XSFX":"由南向北","XSFXDM":"3","KKMC":"中新大道与泰七路交口"},{"KKBH":"7280310060000","HPHM":"津N59015","JGSK":"2021-04-01 18:06:28.614","CDBH":"6","XSFX":"由南向北","XSFXDM":"3","KKMC":"动漫中路与文三路交口正向"},{"KKBH":"711","HPHM":"辽A1U53J","JGSK":"2021-04-01 18:06:28.681","CDBH":"5","XSFX":"由南向北","XSFXDM":"3","KKMC":"不礼让行人中新大道与和旭路交口"},{"KKBH":"7208810020000","HPHM":"津FKR800","JGSK":"2021-04-01 18:06:28.772","CDBH":"6","XSFX":"由西向东","XSFXDM":"2","KKMC":"海旭道与安正路交口正向"},{"KKBH":"7208910040000","HPHM":"苏J937L6","JGSK":"2021-04-01 18:06:28.784","CDBH":"6","XSFX":"由西向东","XSFXDM":"2","KKMC":"海博道与安平路交口正向"},{"KKBH":"610256115","HPHM":"豫N93H07","JGSK":"2021-04-01 18:06:28.808","CDBH":"10","XSFX":"由北向南","XSFXDM":"4","KKMC":"中天大道与中生大道交口"},{"KKBH":"610276126","HPHM":"津AU2919","JGSK":"2021-04-01 18:06:28.865","CDBH":"5","XSFX":"由南向北","XSFXDM":"3","KKMC":"中新大道与和意路交口"},{"KKBH":"7208810020000","HPHM":"蒙HU5286","JGSK":"2021-04-01 18:06:28.938","CDBH":"5","XSFX":"由西向东","XSFXDM":"2","KKMC":"海旭道与安正路交口正向"},{"KKBH":"7208910030000","HPHM":"车牌","JGSK":"2021-04-01 18:06:28.951","CDBH":"7","XSFX":"由南向北","XSFXDM":"3","KKMC":"海博道与安正路交口正向"},{"KKBH":"720891003000","HPHM":"车牌","JGSK":"2021-04-01 18:06:28.954","CDBH":"1","XSFX":"由东向西","XSFXDM":"1","KKMC":"海博道与安正路交口"},{"KKBH":"610276125","HPHM":"津C1S489","JGSK":"2021-04-01 18:06:29.051","CDBH":"4","XSFX":"由南向北","XSFXDM":"3","KKMC":"中新大道与和顺路交口"},{"KKBH":"720881002000","HPHM":"豫A096WV","JGSK":"2021-04-01 18:06:29.076","CDBH":"1","XSFX":"由东向西","XSFXDM":"1","KKMC":"海旭道与安正路交口"},{"KKBH":"720881002000","HPHM":"豫ADJ718","JGSK":"2021-04-01 18:06:29.086","CDBH":"4","XSFX":"由东向西","XSFXDM":"1","KKMC":"海旭道与安正路交口"},{"KKBH":"610276124","HPHM":"津GZS365","JGSK":"2021-04-01 18:06:29.113","CDBH":"8","XSFX":"由南向北","XSFXDM":"3","KKMC":"中新大道与中生大道交口"},{"KKBH":"610276126","HPHM":"津NXL699","JGSK":"2021-04-01 18:06:29.135","CDBH":"4","XSFX":"由南向北","XSFXDM":"3","KKMC":"中新大道与和意路交口"},{"KKBH":"610256116","HPHM":"津MYB661","JGSK":"2021-04-01 18:06:29.143","CDBH":"10","XSFX":"由北向南","XSFXDM":"4","KKMC":"中天大道与和顺路交口"},{"KKBH":"610391007","HPHM":"津NRR917","JGSK":"2021-04-01 18:06:29.145","CDBH":"8","XSFX":"由南向北","XSFXDM":"3","KKMC":"和韵路与和风路交口"},{"KKBH":"720891004000","HPHM":"车牌","JGSK":"2021-04-01 18:06:29.187","CDBH":"8","XSFX":"由南向北","XSFXDM":"3","KKMC":"海博道与安平路交口"},{"KKBH":"720891003000","HPHM":"苏KVV238","JGSK":"2021-04-01 18:06:29.253","CDBH":"2","XSFX":"由东向西","XSFXDM":"1","KKMC":"海博道与安正路交口"},{"KKBH":"7208610030000","HPHM":"京QW77F0","JGSK":"2021-04-01 18:06:29.258","CDBH":"7","XSFX":"由南向北","XSFXDM":"3","KKMC":"海晨道与安明路交口正向"},{"KKBH":"610256113","HPHM":"津RBM606","JGSK":"2021-04-01 18:06:29.286","CDBH":"1","XSFX":"由西向东","XSFXDM":"2","KKMC":"中天大道与和风路交口"},{"KKBH":"610256115","HPHM":"冀D677VS","JGSK":"2021-04-01 18:06:29.287","CDBH":"12","XSFX":"由北向南","XSFXDM":"4","KKMC":"中天大道与中生大道交口"},{"KKBH":"610276124","HPHM":"津B1Z270","JGSK":"2021-04-01 18:06:29.367","CDBH":"11","XSFX":"由北向南","XSFXDM":"4","KKMC":"中新大道与中生大道交口"},{"KKBH":"7209010030000","HPHM":"辽HYK611","JGSK":"2021-04-01 18:06:29.406","CDBH":"1","XSFX":"由东向西","XSFXDM":"1","KKMC":"玉林道与安平路交口正向"},{"KKBH":"610271009","HPHM":"冀B8UX95","JGSK":"2021-04-01 18:06:29.448","CDBH":"8","XSFX":"由南向北","XSFXDM":"3","KKMC":"中新大道与泰七路交口"},{"KKBH":"7208810020000","HPHM":"津A09U85","JGSK":"2021-04-01 18:06:29.479","CDBH":"9","XSFX":"由南向北","XSFXDM":"3","KKMC":"海旭道与安正路交口正向"},{"KKBH":"610401005","HPHM":"津C61082","JGSK":"2021-04-01 18:06:29.481","CDBH":"1","XSFX":"由东向西","XSFXDM":"1","KKMC":"和畅路与和顺路交口"},{"KKBH":"720561002000","HPHM":"津REG260","JGSK":"2021-04-01 18:06:29.501","CDBH":"1","XSFX":"由东向西","XSFXDM":"1","KKMC":"动漫北路与文三路交口"},{"KKBH":"610266117","HPHM":"车牌","JGSK":"2021-04-01 18:06:29.631","CDBH":"6","XSFX":"由西向东","XSFXDM":"2","KKMC":"中生大道与和韵路交口"},{"KKBH":"720881002000","HPHM":"津RTS197","JGSK":"2021-04-01 18:06:29.647","CDBH":"3","XSFX":"由东向西","XSFXDM":"1","KKMC":"海旭道与安正路交口"},{"KKBH":"720571004000","HPHM":"冀F9SK16","JGSK":"2021-04-01 18:06:29.701","CDBH":"3","XSFX":"由西向东","XSFXDM":"2","KKMC":"动漫东路与动漫中路交口"},{"KKBH":"7205410040000","HPHM":"鲁NQP836","JGSK":"2021-04-01 18:06:29.749","CDBH":"3","XSFX":"由西向东","XSFXDM":"2","KKMC":"动漫环路东与动漫中路交口正向"},{"KKBH":"610276126","HPHM":"津DSJ279","JGSK":"2021-04-01 18:06:29.75","CDBH":"8","XSFX":"由北向南","XSFXDM":"4","KKMC":"中新大道与和意路交口"},{"KKBH":"728031003000","HPHM":"津NPY003","JGSK":"2021-04-01 18:06:29.766","CDBH":"5","XSFX":"由北向南","XSFXDM":"4","KKMC":"动漫中路与文二路交口"},{"KKBH":"610256113","HPHM":"津KVQ339","JGSK":"2021-04-01 18:06:29.771","CDBH":"7","XSFX":"由北向南","XSFXDM":"4","KKMC":"中天大道与和风路交口"},{"KKBH":"610256115","HPHM":"津KNH859","JGSK":"2021-04-01 18:06:29.82","CDBH":"12","XSFX":"由北向南","XSFXDM":"4","KKMC":"中天大道与中生大道交口"},{"KKBH":"610276126","HPHM":"蒙A782RN","JGSK":"2021-04-01 18:06:29.856","CDBH":"5","XSFX":"由南向北","XSFXDM":"3","KKMC":"中新大道与和意路交口"},{"KKBH":"610391006","HPHM":"津AAV009","JGSK":"2021-04-01 18:06:29.872","CDBH":"4","XSFX":"由西向东","XSFXDM":"2","KKMC":"和韵路与和意路交口"},{"KKBH":"610401005","HPHM":"冀B6B5V6","JGSK":"2021-04-01 18:06:29.921","CDBH":"2","XSFX":"由东向西","XSFXDM":"1","KKMC":"和畅路与和顺路交口"},{"KKBH":"720891004000","HPHM":"津ATH692","JGSK":"2021-04-01 18:06:29.927","CDBH":"4","XSFX":"由西向东","XSFXDM":"2","KKMC":"海博道与安平路交口"},{"KKBH":"720891004000","HPHM":"车牌","JGSK":"2021-04-01 18:06:29.99","CDBH":"9","XSFX":"由南向北","XSFXDM":"3","KKMC":"海博道与安平路交口"},{"KKBH":"610256112","HPHM":"津KMY130","JGSK":"2021-04-01 18:06:30.002","CDBH":"7","XSFX":"由南向北","XSFXDM":"3","KKMC":"中天大道与中津大道交口"},{"KKBH":"610391007","HPHM":"津A6W123","JGSK":"2021-04-01 18:06:30.02","CDBH":"5","XSFX":"由西向东","XSFXDM":"2","KKMC":"和韵路与和风路交口"},{"KKBH":"711","HPHM":"车牌","JGSK":"2021-04-01 18:06:30.024","CDBH":"7","XSFX":"由北向南","XSFXDM":"4","KKMC":"不礼让行人中新大道与和旭路交口"},{"KKBH":"610271009","HPHM":"沪A5972警","JGSK":"2021-04-01 18:06:30.054","CDBH":"11","XSFX":"由北向南","XSFXDM":"4","KKMC":"中新大道与泰七路交口"},{"KKBH":"610256111","HPHM":"津RTY855","JGSK":"2021-04-01 18:06:30.056","CDBH":"8","XSFX":"由北向南","XSFXDM":"4","KKMC":"中天大道与和惠路交口"},{"KKBH":"610391007","HPHM":"冀BQ910Q","JGSK":"2021-04-01 18:06:30.103","CDBH":"7","XSFX":"由南向北","XSFXDM":"3","KKMC":"和韵路与和风路交口"},{"KKBH":"610266117","HPHM":"冀B3K1H0","JGSK":"2021-04-01 18:06:30.157","CDBH":"8","XSFX":"由南向北","XSFXDM":"3","KKMC":"中生大道与和韵路交口"},{"KKBH":"720861003000","HPHM":"鲁ULK189","JGSK":"2021-04-01 18:06:30.168","CDBH":"5","XSFX":"由西向东","XSFXDM":"2","KKMC":"海晨道与安明路交口"},{"KKBH":"610256113","HPHM":"沪C148Q6","JGSK":"2021-04-01 18:06:30.173","CDBH":"1","XSFX":"由西向东","XSFXDM":"2","KKMC":"中天大道与和风路交口"},{"KKBH":"610326142000","HPHM":"津H96050","JGSK":"2021-04-01 18:06:30.186","CDBH":"14","XSFX":"由北向南","XSFXDM":"4","KKMC":"中成大道与泰七路交口"},{"KKBH":"610276124","HPHM":"津A5D283","JGSK":"2021-04-01 18:06:30.227","CDBH":"10","XSFX":"由北向南","XSFXDM":"4","KKMC":"中新大道与中生大道交口"},{"KKBH":"6071310030000","HPHM":"津C06213","JGSK":"2021-04-01 18:06:30.259","CDBH":"3","XSFX":"由东向西","XSFXDM":"1","KKMC":"中央大道与海旭道交口正向"},{"KKBH":"610256115","HPHM":"豫PAE893","JGSK":"2021-04-01 18:06:30.271","CDBH":"10","XSFX":"由北向南","XSFXDM":"4","KKMC":"中天大道与中生大道交口"},{"KKBH":"7208810020000","HPHM":"津GWM067","JGSK":"2021-04-01 18:06:30.299","CDBH":"3","XSFX":"由东向西","XSFXDM":"1","KKMC":"海旭道与安正路交口正向"},{"KKBH":"7208710020000","HPHM":"津NLQ088","JGSK":"2021-04-01 18:06:30.313","CDBH":"8","XSFX":"由北向南","XSFXDM":"4","KKMC":"安正路与芳菲路交口正向"},{"KKBH":"720871002000","HPHM":"津G91351","JGSK":"2021-04-01 18:06:30.367","CDBH":"3","XSFX":"由西向东","XSFXDM":"2","KKMC":"安正路与芳菲路交口"},{"KKBH":"610276125","HPHM":"津E09504","JGSK":"2021-04-01 18:06:30.412","CDBH":"5","XSFX":"由南向北","XSFXDM":"3","KKMC":"中新大道与和顺路交口"},{"KKBH":"711","HPHM":"津GFF850","JGSK":"2021-04-01 18:06:30.427","CDBH":"7","XSFX":"由北向南","XSFXDM":"4","KKMC":"不礼让行人中新大道与和旭路交口"},{"KKBH":"711","HPHM":"冀B8D8D3","JGSK":"2021-04-01 18:06:30.44","CDBH":"5","XSFX":"由南向北","XSFXDM":"3","KKMC":"不礼让行人中新大道与和旭路交口"},{"KKBH":"610271009","HPHM":"京AA5972","JGSK":"2021-04-01 18:06:30.472","CDBH":"11","XSFX":"由北向南","XSFXDM":"4","KKMC":"中新大道与泰七路交口"},{"KKBH":"610256111","HPHM":"冀BP171T","JGSK":"2021-04-01 18:06:30.477","CDBH":"1","XSFX":"由西向东","XSFXDM":"2","KKMC":"中天大道与和惠路交口"},{"KKBH":"7208810050000","HPHM":"津LA8562","JGSK":"2021-04-01 18:06:30.526","CDBH":"2","XSFX":"由东向西","XSFXDM":"1","KKMC":"海旭道与明盛路交口正向"},{"KKBH":"610256114","HPHM":"津E14302","JGSK":"2021-04-01 18:06:30.556","CDBH":"4","XSFX":"由南向北","XSFXDM":"3","KKMC":"中天大道与和旭路交口"},{"KKBH":"720571004000","HPHM":"津JJV228","JGSK":"2021-04-01 18:06:30.582","CDBH":"4","XSFX":"由西向东","XSFXDM":"2","KKMC":"动漫东路与动漫中路交口"},{"KKBH":"7205410020000","HPHM":"冀B8H65L","JGSK":"2021-04-01 18:06:30.589","CDBH":"3","XSFX":"由西向东","XSFXDM":"2","KKMC":"动漫环路西与动漫中路交口正向"},{"KKBH":"7280310030000","HPHM":"车牌","JGSK":"2021-04-01 18:06:30.606","CDBH":"6","XSFX":"由北向南","XSFXDM":"4","KKMC":"动漫中路与文二路交口正向"},{"KKBH":"720891003000","HPHM":"沪C62T73","JGSK":"2021-04-01 18:06:30.633","CDBH":"2","XSFX":"由东向西","XSFXDM":"1","KKMC":"海博道与安正路交口"},{"KKBH":"610276125","HPHM":"津C18H90","JGSK":"2021-04-01 18:06:30.662","CDBH":"7","XSFX":"由北向南","XSFXDM":"4","KKMC":"中新大道与和顺路交口"},{"KKBH":"610276124","HPHM":"津HW1619","JGSK":"2021-04-01 18:06:30.668","CDBH":"7","XSFX":"由南向北","XSFXDM":"3","KKMC":"中新大道与中生大道交口"},{"KKBH":"610266118","HPHM":"津GU8061","JGSK":"2021-04-01 18:06:30.681","CDBH":"2","XSFX":"由东向西","XSFXDM":"1","KKMC":"中生大道与和畅路交口"},{"KKBH":"6071310030000","HPHM":"鲁AP8U55","JGSK":"2021-04-01 18:06:30.779","CDBH":"1","XSFX":"由东向西","XSFXDM":"1","KKMC":"中央大道与海旭道交口正向"},{"KKBH":"610271009","HPHM":"津MFF866","JGSK":"2021-04-01 18:06:30.82","CDBH":"10","XSFX":"由北向南","XSFXDM":"4","KKMC":"中新大道与泰七路交口"},{"KKBH":"610266118","HPHM":"津MWC588","JGSK":"2021-04-01 18:06:30.841","CDBH":"3","XSFX":"由东向西","XSFXDM":"1","KKMC":"中生大道与和畅路交口"},{"KKBH":"610256111","HPHM":"冀J6TK98","JGSK":"2021-04-01 18:06:30.867","CDBH":"5","XSFX":"由南向北","XSFXDM":"3","KKMC":"中天大道与和惠路交口"},{"KKBH":"610256112","HPHM":"冀B8NT17","JGSK":"2021-04-01 18:06:30.869","CDBH":"8","XSFX":"由南向北","XSFXDM":"3","KKMC":"中天大道与中津大道交口"},{"KKBH":"720881002000","HPHM":"京N52L65","JGSK":"2021-04-01 18:06:30.915","CDBH":"2","XSFX":"由东向西","XSFXDM":"1","KKMC":"海旭道与安正路交口"},{"KKBH":"610256114","HPHM":"津D36652","JGSK":"2021-04-01 18:06:30.956","CDBH":"5","XSFX":"由南向北","XSFXDM":"3","KKMC":"中天大道与和旭路交口"},{"KKBH":"7208810020000","HPHM":"津NQJ456","JGSK":"2021-04-01 18:06:30.972","CDBH":"4","XSFX":"由东向西","XSFXDM":"1","KKMC":"海旭道与安正路交口正向"},{"KKBH":"610256115","HPHM":"津AF63698","JGSK":"2021-04-01 18:06:31.019","CDBH":"7","XSFX":"由南向北","XSFXDM":"3","KKMC":"中天大道与中生大道交口"},{"KKBH":"610391007","HPHM":"津C88N16","JGSK":"2021-04-01 18:06:31.025","CDBH":"4","XSFX":"由西向东","XSFXDM":"2","KKMC":"和韵路与和风路交口"},{"KKBH":"610271009","HPHM":"津KU2605","JGSK":"2021-04-01 18:06:31.053","CDBH":"10","XSFX":"由北向南","XSFXDM":"4","KKMC":"中新大道与泰七路交口"},{"KKBH":"7208910090000","HPHM":"津JYZ328","JGSK":"2021-04-01 18:06:31.111","CDBH":"1","XSFX":"由西向东","XSFXDM":"2","KKMC":"海博道与弘通路交口正向"},{"KKBH":"610256111","HPHM":"津C12U36","JGSK":"2021-04-01 18:06:31.123","CDBH":"8","XSFX":"由北向南","XSFXDM":"4","KKMC":"中天大道与和惠路交口"},{"KKBH":"610256112","HPHM":"津K15181","JGSK":"2021-04-01 18:06:31.208","CDBH":"10","XSFX":"由北向南","XSFXDM":"4","KKMC":"中天大道与中津大道交口"},{"KKBH":"6071310030000","HPHM":"津DZB601","JGSK":"2021-04-01 18:06:31.261","CDBH":"2","XSFX":"由东向西","XSFXDM":"1","KKMC":"中央大道与海旭道交口正向"},{"KKBH":"7208910030000","HPHM":"津C2S040","JGSK":"2021-04-01 18:06:31.27","CDBH":"9","XSFX":"由南向北","XSFXDM":"3","KKMC":"海博道与安正路交口正向"},{"KKBH":"7208810020000","HPHM":"津K25912","JGSK":"2021-04-01 18:06:31.302","CDBH":"2","XSFX":"由东向西","XSFXDM":"1","KKMC":"海旭道与安正路交口正向"},{"KKBH":"610276125","HPHM":"津C938F6","JGSK":"2021-04-01 18:06:31.337","CDBH":"8","XSFX":"由北向南","XSFXDM":"4","KKMC":"中新大道与和顺路交口"},{"KKBH":"610266118","HPHM":"津A9R797","JGSK":"2021-04-01 18:06:31.352","CDBH":"5","XSFX":"由西向东","XSFXDM":"2","KKMC":"中生大道与和畅路交口"},{"KKBH":"610256116","HPHM":"鲁D998QW","JGSK":"2021-04-01 18:06:31.354","CDBH":"4","XSFX":"由西向东","XSFXDM":"2","KKMC":"中天大道与和顺路交口"},{"KKBH":"7208810020000","HPHM":"津JLA006","JGSK":"2021-04-01 18:06:31.362","CDBH":"6","XSFX":"由西向东","XSFXDM":"2","KKMC":"海旭道与安正路交口正向"},{"KKBH":"610276125","HPHM":"粤BC09Z9","JGSK":"2021-04-01 18:06:31.392","CDBH":"8","XSFX":"由北向南","XSFXDM":"4","KKMC":"中新大道与和顺路交口"},{"KKBH":"610391006","HPHM":"津JNN801","JGSK":"2021-04-01 18:06:31.473","CDBH":"5","XSFX":"由西向东","XSFXDM":"2","KKMC":"和韵路与和意路交口"},{"KKBH":"610276125","HPHM":"津AF72365","JGSK":"2021-04-01 18:06:31.497","CDBH":"4","XSFX":"由南向北","XSFXDM":"3","KKMC":"中新大道与和顺路交口"},{"KKBH":"720881002000","HPHM":"津FKR800","JGSK":"2021-04-01 18:06:31.567","CDBH":"7","XSFX":"由西向东","XSFXDM":"2","KKMC":"海旭道与安正路交口"},{"KKBH":"720891004000","HPHM":"车牌","JGSK":"2021-04-01 18:06:31.585","CDBH":"9","XSFX":"由南向北","XSFXDM":"3","KKMC":"海博道与安平路交口"},{"KKBH":"7208910040000","HPHM":"黑E7355W","JGSK":"2021-04-01 18:06:31.587","CDBH":"6","XSFX":"由西向东","XSFXDM":"2","KKMC":"海博道与安平路交口正向"},{"KKBH":"720881005000","HPHM":"津AKC325","JGSK":"2021-04-01 18:06:31.611","CDBH":"1","XSFX":"由东向西","XSFXDM":"1","KKMC":"海旭道与明盛路交口"},{"KKBH":"7208710020000","HPHM":"车牌","JGSK":"2021-04-01 18:06:31.627","CDBH":"3","XSFX":"由西向东","XSFXDM":"2","KKMC":"安正路与芳菲路交口正向"},{"KKBH":"610401005","HPHM":"津KZ0859","JGSK":"2021-04-01 18:06:31.635","CDBH":"2","XSFX":"由东向西","XSFXDM":"1","KKMC":"和畅路与和顺路交口"},{"KKBH":"610401005","HPHM":"冀AM129Q","JGSK":"2021-04-01 18:06:31.685","CDBH":"11","XSFX":"由北向南","XSFXDM":"4","KKMC":"和畅路与和顺路交口"},{"KKBH":"720891005000","HPHM":"津E02572","JGSK":"2021-04-01 18:06:31.742","CDBH":"8","XSFX":"由南向北","XSFXDM":"3","KKMC":"海博道与安明路交口"},{"KKBH":"610391006","HPHM":"辽BR6N88","JGSK":"2021-04-01 18:06:31.764","CDBH":"1","XSFX":"由东向西","XSFXDM":"1","KKMC":"和韵路与和意路交口"},{"KKBH":"610256115","HPHM":"津DQA666","JGSK":"2021-04-01 18:06:31.768","CDBH":"12","XSFX":"由北向南","XSFXDM":"4","KKMC":"中天大道与中生大道交口"},{"KKBH":"728031006000","HPHM":"冀D558XL","JGSK":"2021-04-01 18:06:31.768","CDBH":"3","XSFX":"由西向东","XSFXDM":"2","KKMC":"动漫中路与文三路交口"},{"KKBH":"610266117","HPHM":"苏DS712E","JGSK":"2021-04-01 18:06:31.772","CDBH":"5","XSFX":"由西向东","XSFXDM":"2","KKMC":"中生大道与和韵路交口"},{"KKBH":"7208910090000","HPHM":"京N32U45","JGSK":"2021-04-01 18:06:31.779","CDBH":"5","XSFX":"由南向北","XSFXDM":"3","KKMC":"海博道与弘通路交口正向"},{"KKBH":"7208710020000","HPHM":"津NEN208","JGSK":"2021-04-01 18:06:31.78","CDBH":"9","XSFX":"由北向南","XSFXDM":"4","KKMC":"安正路与芳菲路交口正向"},{"KKBH":"610256115","HPHM":"津KMB812","JGSK":"2021-04-01 18:06:31.848","CDBH":"10","XSFX":"由北向南","XSFXDM":"4","KKMC":"中天大道与中生大道交口"},{"KKBH":"7208810020000","HPHM":"津A09Q66","JGSK":"2021-04-01 18:06:31.897","CDBH":"10","XSFX":"由南向北","XSFXDM":"3","KKMC":"海旭道与安正路交口正向"},{"KKBH":"610271009","HPHM":"冀B8UX95","JGSK":"2021-04-01 18:06:31.904","CDBH":"8","XSFX":"由南向北","XSFXDM":"3","KKMC":"中新大道与泰七路交口"},{"KKBH":"610256114","HPHM":"津C9C930","JGSK":"2021-04-01 18:06:31.939","CDBH":"4","XSFX":"由南向北","XSFXDM":"3","KKMC":"中天大道与和旭路交口"},{"KKBH":"720891004000","HPHM":"苏J937L6","JGSK":"2021-04-01 18:06:32.004","CDBH":"5","XSFX":"由西向东","XSFXDM":"2","KKMC":"海博道与安平路交口"},{"KKBH":"720891003000","HPHM":"车牌","JGSK":"2021-04-01 18:06:32.023","CDBH":"5","XSFX":"由西向东","XSFXDM":"2","KKMC":"海博道与安正路交口"},{"KKBH":"610256115","HPHM":"鲁NS39A9","JGSK":"2021-04-01 18:06:32.054","CDBH":"7","XSFX":"由南向北","XSFXDM":"3","KKMC":"中天大道与中生大道交口"},{"KKBH":"610276124","HPHM":"冀ED210K","JGSK":"2021-04-01 18:06:32.067","CDBH":"11","XSFX":"由北向南","XSFXDM":"4","KKMC":"中新大道与中生大道交口"},{"KKBH":"610256116","HPHM":"鲁M86T01","JGSK":"2021-04-01 18:06:32.111","CDBH":"4","XSFX":"由西向东","XSFXDM":"2","KKMC":"中天大道与和顺路交口"},{"KKBH":"610256116","HPHM":"鲁S887J1","JGSK":"2021-04-01 18:06:32.112","CDBH":"4","XSFX":"由西向东","XSFXDM":"2","KKMC":"中天大道与和顺路交口"},{"KKBH":"610276125","HPHM":"津RBC586","JGSK":"2021-04-01 18:06:32.192","CDBH":"7","XSFX":"由北向南","XSFXDM":"4","KKMC":"中新大道与和顺路交口"},{"KKBH":"610271009","HPHM":"津FLA595","JGSK":"2021-04-01 18:06:32.2","CDBH":"5","XSFX":"由西向东","XSFXDM":"2","KKMC":"中新大道与泰七路交口"},{"KKBH":"610276124","HPHM":"辽PGP219","JGSK":"2021-04-01 18:06:32.216","CDBH":"8","XSFX":"由南向北","XSFXDM":"3","KKMC":"中新大道与中生大道交口"},{"KKBH":"610401004","HPHM":"津DAR609","JGSK":"2021-04-01 18:06:32.29","CDBH":"7","XSFX":"由南向北","XSFXDM":"3","KKMC":"和畅路与和风路交口"},{"KKBH":"7280310030000","HPHM":"津GTD365","JGSK":"2021-04-01 18:06:32.312","CDBH":"5","XSFX":"由北向南","XSFXDM":"4","KKMC":"动漫中路与文二路交口正向"},{"KKBH":"610256111","HPHM":"冀EC761S","JGSK":"2021-04-01 18:06:32.323","CDBH":"7","XSFX":"由北向南","XSFXDM":"4","KKMC":"中天大道与和惠路交口"},{"KKBH":"610271008","HPHM":"车牌","JGSK":"2021-04-01 18:06:32.358","CDBH":"2","XSFX":"由南向北","XSFXDM":"3","KKMC":"中新大道与航母主题公园支路交口"},{"KKBH":"610266122000","HPHM":"津C70W99","JGSK":"2021-04-01 18:06:32.364","CDBH":"2","XSFX":"由西向东","XSFXDM":"2","KKMC":"生态城中生大道故道河一桥西向东上桥处"},{"KKBH":"720881002000","HPHM":"津J95382","JGSK":"2021-04-01 18:06:32.367","CDBH":"3","XSFX":"由东向西","XSFXDM":"1","KKMC":"海旭道与安正路交口"},{"KKBH":"610256116","HPHM":"京NYS162","JGSK":"2021-04-01 18:06:32.382","CDBH":"7","XSFX":"由南向北","XSFXDM":"3","KKMC":"中天大道与和顺路交口"},{"KKBH":"610266118","HPHM":"车牌","JGSK":"2021-04-01 18:06:32.479","CDBH":"6","XSFX":"由西向东","XSFXDM":"2","KKMC":"中生大道与和畅路交口"},{"KKBH":"610256112","HPHM":"冀J9CU15","JGSK":"2021-04-01 18:06:32.485","CDBH":"2","XSFX":"由东向西","XSFXDM":"1","KKMC":"中天大道与中津大道交口"},{"KKBH":"610271009","HPHM":"津LA5972","JGSK":"2021-04-01 18:06:32.494","CDBH":"11","XSFX":"由北向南","XSFXDM":"4","KKMC":"中新大道与泰七路交口"},{"KKBH":"7208910050000","HPHM":"津GWA600","JGSK":"2021-04-01 18:06:32.497","CDBH":"8","XSFX":"由南向北","XSFXDM":"3","KKMC":"海博道与安明路交口正向"},{"KKBH":"610256116","HPHM":"蒙A256RP","JGSK":"2021-04-01 18:06:32.518","CDBH":"3","XSFX":"由东向西","XSFXDM":"1","KKMC":"中天大道与和顺路交口"},{"KKBH":"720891004000","HPHM":"车牌","JGSK":"2021-04-01 18:06:32.546","CDBH":"8","XSFX":"由南向北","XSFXDM":"3","KKMC":"海博道与安平路交口"},{"KKBH":"610276125","HPHM":"津KYU526","JGSK":"2021-04-01 18:06:32.59","CDBH":"8","XSFX":"由北向南","XSFXDM":"4","KKMC":"中新大道与和顺路交口"},{"KKBH":"610256115","HPHM":"津AX8751","JGSK":"2021-04-01 18:06:32.7","CDBH":"10","XSFX":"由北向南","XSFXDM":"4","KKMC":"中天大道与中生大道交口"},{"KKBH":"610266118","HPHM":"黑EM3716","JGSK":"2021-04-01 18:06:32.707","CDBH":"6","XSFX":"由西向东","XSFXDM":"2","KKMC":"中生大道与和畅路交口"},{"KKBH":"610401005","HPHM":"车牌","JGSK":"2021-04-01 18:06:32.72","CDBH":"10","XSFX":"由北向南","XSFXDM":"4","KKMC":"和畅路与和顺路交口"},{"KKBH":"610276126","HPHM":"津AW7350","JGSK":"2021-04-01 18:06:32.735","CDBH":"4","XSFX":"由南向北","XSFXDM":"3","KKMC":"中新大道与和意路交口"},{"KKBH":"610256116","HPHM":"津HYZ566","JGSK":"2021-04-01 18:06:32.737","CDBH":"8","XSFX":"由南向北","XSFXDM":"3","KKMC":"中天大道与和顺路交口"},{"KKBH":"720571004000","HPHM":"辽G35L13","JGSK":"2021-04-01 18:06:32.742","CDBH":"3","XSFX":"由西向东","XSFXDM":"2","KKMC":"动漫东路与动漫中路交口"},{"KKBH":"610256113","HPHM":"冀BG320F","JGSK":"2021-04-01 18:06:32.746","CDBH":"7","XSFX":"由北向南","XSFXDM":"4","KKMC":"中天大道与和风路交口"},{"KKBH":"7208810020000","HPHM":"津A37E21","JGSK":"2021-04-01 18:06:32.757","CDBH":"4","XSFX":"由东向西","XSFXDM":"1","KKMC":"海旭道与安正路交口正向"},{"KKBH":"720861003000","HPHM":"津AU6612","JGSK":"2021-04-01 18:06:32.765","CDBH":"11","XSFX":"由北向南","XSFXDM":"4","KKMC":"海晨道与安明路交口"},{"KKBH":"720891004000","HPHM":"津C2Y895","JGSK":"2021-04-01 18:06:32.803","CDBH":"4","XSFX":"由西向东","XSFXDM":"2","KKMC":"海博道与安平路交口"},{"KKBH":"610256113","HPHM":"鲁JLM129","JGSK":"2021-04-01 18:06:32.813","CDBH":"1","XSFX":"由西向东","XSFXDM":"2","KKMC":"中天大道与和风路交口"},{"KKBH":"720881002000","HPHM":"津NCR186","JGSK":"2021-04-01 18:06:32.834","CDBH":"2","XSFX":"由东向西","XSFXDM":"1","KKMC":"海旭道与安正路交口"},{"KKBH":"610276126","HPHM":"津AD21605","JGSK":"2021-04-01 18:06:32.862","CDBH":"2","XSFX":"由东向西","XSFXDM":"1","KKMC":"中新大道与和意路交口"},{"KKBH":"7208610030000","HPHM":"津A1N881","JGSK":"2021-04-01 18:06:32.886","CDBH":"10","XSFX":"由北向南","XSFXDM":"4","KKMC":"海晨道与安明路交口正向"},{"KKBH":"610256111","HPHM":"冀B8PK62","JGSK":"2021-04-01 18:06:32.941","CDBH":"1","XSFX":"由西向东","XSFXDM":"2","KKMC":"中天大道与和惠路交口"},{"KKBH":"610256115","HPHM":"津HPS700","JGSK":"2021-04-01 18:06:33.08","CDBH":"9","XSFX":"由南向北","XSFXDM":"3","KKMC":"中天大道与中生大道交口"},{"KKBH":"6102610030000","HPHM":"津FDF010","JGSK":"2021-04-01 18:06:33.185","CDBH":"2","XSFX":"由东向西","XSFXDM":"1","KKMC":"中生大道与静湖南路交口正向"},{"KKBH":"720541004000","HPHM":"鲁NQP836","JGSK":"2021-04-01 18:06:33.201","CDBH":"3","XSFX":"由西向东","XSFXDM":"2","KKMC":"动漫环路东与动漫中路交口"},{"KKBH":"610271009","HPHM":"津MFF866","JGSK":"2021-04-01 18:06:33.213","CDBH":"10","XSFX":"由北向南","XSFXDM":"4","KKMC":"中新大道与泰七路交口"},{"KKBH":"610276124","HPHM":"津A5D283","JGSK":"2021-04-01 18:06:33.287","CDBH":"10","XSFX":"由北向南","XSFXDM":"4","KKMC":"中新大道与中生大道交口"},{"KKBH":"720571004000","HPHM":"津GDC289","JGSK":"2021-04-01 18:06:33.299","CDBH":"4","XSFX":"由西向东","XSFXDM":"2","KKMC":"动漫东路与动漫中路交口"},{"KKBH":"7208710020000","HPHM":"津KHT868","JGSK":"2021-04-01 18:06:33.339","CDBH":"9","XSFX":"由北向南","XSFXDM":"4","KKMC":"安正路与芳菲路交口正向"},{"KKBH":"7208810020000","HPHM":"冀BS806A","JGSK":"2021-04-01 18:06:33.42","CDBH":"3","XSFX":"由东向西","XSFXDM":"1","KKMC":"海旭道与安正路交口正向"},{"KKBH":"711","HPHM":"津C80R80","JGSK":"2021-04-01 18:06:33.463","CDBH":"7","XSFX":"由北向南","XSFXDM":"4","KKMC":"不礼让行人中新大道与和旭路交口"},{"KKBH":"610256112","HPHM":"津AD14209","JGSK":"2021-04-01 18:06:33.479","CDBH":"12","XSFX":"由北向南","XSFXDM":"4","KKMC":"中天大道与中津大道交口"},{"KKBH":"610256116","HPHM":"津A05U88","JGSK":"2021-04-01 18:06:33.52","CDBH":"10","XSFX":"由北向南","XSFXDM":"4","KKMC":"中天大道与和顺路交口"},{"KKBH":"610266117","HPHM":"车牌","JGSK":"2021-04-01 18:06:33.527","CDBH":"11","XSFX":"由北向南","XSFXDM":"4","KKMC":"中生大道与和韵路交口"},{"KKBH":"720871002000","HPHM":"冀B6ZH15","JGSK":"2021-04-01 18:06:33.543","CDBH":"9","XSFX":"由北向南","XSFXDM":"4","KKMC":"安正路与芳菲路交口"},{"KKBH":"711","HPHM":"津GCH123","JGSK":"2021-04-01 18:06:33.562","CDBH":"5","XSFX":"由南向北","XSFXDM":"3","KKMC":"不礼让行人中新大道与和旭路交口"},{"KKBH":"610391007","HPHM":"津NYY305","JGSK":"2021-04-01 18:06:33.583","CDBH":"12","XSFX":"由北向南","XSFXDM":"4","KKMC":"和韵路与和风路交口"},{"KKBH":"610266117","HPHM":"津AR9758","JGSK":"2021-04-01 18:06:33.611","CDBH":"12","XSFX":"由北向南","XSFXDM":"4","KKMC":"中生大道与和韵路交口"},{"KKBH":"610256115","HPHM":"车牌","JGSK":"2021-04-01 18:06:33.615","CDBH":"1","XSFX":"由东向西","XSFXDM":"1","KKMC":"中天大道与中生大道交口"},{"KKBH":"610391007","HPHM":"鲁B3W1D6","JGSK":"2021-04-01 18:06:33.618","CDBH":"4","XSFX":"由西向东","XSFXDM":"2","KKMC":"和韵路与和风路交口"},{"KKBH":"610276125","HPHM":"津RDY792","JGSK":"2021-04-01 18:06:33.645","CDBH":"8","XSFX":"由北向南","XSFXDM":"4","KKMC":"中新大道与和顺路交口"},{"KKBH":"720871002000","HPHM":"津KMW687","JGSK":"2021-04-01 18:06:33.646","CDBH":"3","XSFX":"由西向东","XSFXDM":"2","KKMC":"安正路与芳菲路交口"},{"KKBH":"7208610030000","HPHM":"车牌","JGSK":"2021-04-01 18:06:33.7","CDBH":"8","XSFX":"由南向北","XSFXDM":"3","KKMC":"海晨道与安明路交口正向"},{"KKBH":"610391007","HPHM":"津DLU985","JGSK":"2021-04-01 18:06:33.715","CDBH":"7","XSFX":"由南向北","XSFXDM":"3","KKMC":"和韵路与和风路交口"},{"KKBH":"610276126","HPHM":"鲁NW73A9","JGSK":"2021-04-01 18:06:33.716","CDBH":"7","XSFX":"由北向南","XSFXDM":"4","KKMC":"中新大道与和意路交口"},{"KKBH":"610391007","HPHM":"津B15335","JGSK":"2021-04-01 18:06:33.736","CDBH":"4","XSFX":"由西向东","XSFXDM":"2","KKMC":"和韵路与和风路交口"},{"KKBH":"7208610020000","HPHM":"津MK9807","JGSK":"2021-04-01 18:06:33.748","CDBH":"4","XSFX":"由西向东","XSFXDM":"2","KKMC":"海晨道与安正路交口正向"},{"KKBH":"610391006","HPHM":"津KYY285","JGSK":"2021-04-01 18:06:33.764","CDBH":"1","XSFX":"由东向西","XSFXDM":"1","KKMC":"和韵路与和意路交口"},{"KKBH":"610276125","HPHM":"津KJY389","JGSK":"2021-04-01 18:06:33.791","CDBH":"8","XSFX":"由北向南","XSFXDM":"4","KKMC":"中新大道与和顺路交口"},{"KKBH":"720891004000","HPHM":"车牌","JGSK":"2021-04-01 18:06:33.846","CDBH":"4","XSFX":"由西向东","XSFXDM":"2","KKMC":"海博道与安平路交口"},{"KKBH":"6071310030000","HPHM":"津C90Y15","JGSK":"2021-04-01 18:06:33.927","CDBH":"1","XSFX":"由东向西","XSFXDM":"1","KKMC":"中央大道与海旭道交口正向"},{"KKBH":"720881002000","HPHM":"鲁KC9Y05","JGSK":"2021-04-01 18:06:33.962","CDBH":"4","XSFX":"由东向西","XSFXDM":"1","KKMC":"海旭道与安正路交口"},{"KKBH":"610276125","HPHM":"津A00071D","JGSK":"2021-04-01 18:06:33.994","CDBH":"5","XSFX":"由南向北","XSFXDM":"3","KKMC":"中新大道与和顺路交口"},{"KKBH":"610256115","HPHM":"车牌","JGSK":"2021-04-01 18:06:34.01","CDBH":"1","XSFX":"由东向西","XSFXDM":"1","KKMC":"中天大道与中生大道交口"},{"KKBH":"610256111","HPHM":"冀BP171T","JGSK":"2021-04-01 18:06:34.022","CDBH":"2","XSFX":"由西向东","XSFXDM":"2","KKMC":"中天大道与和惠路交口"},{"KKBH":"610256114","HPHM":"津GWJ280","JGSK":"2021-04-01 18:06:34.076","CDBH":"4","XSFX":"由南向北","XSFXDM":"3","KKMC":"中天大道与和旭路交口"},{"KKBH":"610266118","HPHM":"津MDW907","JGSK":"2021-04-01 18:06:34.12","CDBH":"3","XSFX":"由东向西","XSFXDM":"1","KKMC":"中生大道与和畅路交口"},{"KKBH":"720881002000","HPHM":"津DS3100","JGSK":"2021-04-01 18:06:34.124","CDBH":"3","XSFX":"由东向西","XSFXDM":"1","KKMC":"海旭道与安正路交口"},{"KKBH":"610256116","HPHM":"京NH5W22","JGSK":"2021-04-01 18:06:34.136","CDBH":"7","XSFX":"由南向北","XSFXDM":"3","KKMC":"中天大道与和顺路交口"},{"KKBH":"7208810020000","HPHM":"津B0J956","JGSK":"2021-04-01 18:06:34.161","CDBH":"10","XSFX":"由南向北","XSFXDM":"3","KKMC":"海旭道与安正路交口正向"},{"KKBH":"610266118","HPHM":"冀FK125Q","JGSK":"2021-04-01 18:06:34.168","CDBH":"3","XSFX":"由东向西","XSFXDM":"1","KKMC":"中生大道与和畅路交口"},{"KKBH":"610276126","HPHM":"沪AU2919","JGSK":"2021-04-01 18:06:34.176","CDBH":"5","XSFX":"由南向北","XSFXDM":"3","KKMC":"中新大道与和意路交口"},{"KKBH":"7208810020000","HPHM":"津R239L2","JGSK":"2021-04-01 18:06:34.203","CDBH":"2","XSFX":"由东向西","XSFXDM":"1","KKMC":"海旭道与安正路交口正向"},{"KKBH":"610276124","HPHM":"津KA0689","JGSK":"2021-04-01 18:06:34.204","CDBH":"7","XSFX":"由南向北","XSFXDM":"3","KKMC":"中新大道与中生大道交口"},{"KKBH":"720881002000","HPHM":"津QD9801","JGSK":"2021-04-01 18:06:34.218","CDBH":"10","XSFX":"由南向北","XSFXDM":"3","KKMC":"海旭道与安正路交口"},{"KKBH":"610391008","HPHM":"津RPD525","JGSK":"2021-04-01 18:06:34.265","CDBH":"1","XSFX":"由东向西","XSFXDM":"1","KKMC":"和韵路与和旭路交口"},{"KKBH":"7208910030000","HPHM":"津HSR825","JGSK":"2021-04-01 18:06:34.28","CDBH":"4","XSFX":"由西向东","XSFXDM":"2","KKMC":"海博道与安正路交口正向"},{"KKBH":"7205610020000","HPHM":"津DJY780","JGSK":"2021-04-01 18:06:34.296","CDBH":"1","XSFX":"由东向西","XSFXDM":"1","KKMC":"动漫北路与文三路交口正向"},{"KKBH":"7205410030000","HPHM":"津D95613","JGSK":"2021-04-01 18:06:34.307","CDBH":"1","XSFX":"由东向西","XSFXDM":"1","KKMC":"动漫环路西与动漫西路交口正向"},{"KKBH":"610256112","HPHM":"津C73H77","JGSK":"2021-04-01 18:06:34.307","CDBH":"1","XSFX":"由东向西","XSFXDM":"1","KKMC":"中天大道与中津大道交口"},{"KKBH":"720891004000","HPHM":"车牌","JGSK":"2021-04-01 18:06:34.309","CDBH":"8","XSFX":"由南向北","XSFXDM":"3","KKMC":"海博道与安平路交口"},{"KKBH":"720891004000","HPHM":"车牌","JGSK":"2021-04-01 18:06:34.31","CDBH":"9","XSFX":"由南向北","XSFXDM":"3","KKMC":"海博道与安平路交口"},{"KKBH":"720891004000","HPHM":"黑E7355W","JGSK":"2021-04-01 18:06:34.325","CDBH":"5","XSFX":"由西向东","XSFXDM":"2","KKMC":"海博道与安平路交口"},{"KKBH":"720881005000","HPHM":"津LA8562","JGSK":"2021-04-01 18:06:34.327","CDBH":"2","XSFX":"由东向西","XSFXDM":"1","KKMC":"海旭道与明盛路交口"},{"KKBH":"610271008","HPHM":"车牌","JGSK":"2021-04-01 18:06:34.342","CDBH":"1","XSFX":"由南向北","XSFXDM":"3","KKMC":"中新大道与航母主题公园支路交口"},{"KKBH":"610256115","HPHM":"津AF63698","JGSK":"2021-04-01 18:06:34.356","CDBH":"8","XSFX":"由南向北","XSFXDM":"3","KKMC":"中天大道与中生大道交口"},{"KKBH":"7208910040000","HPHM":"蒙B6E168","JGSK":"2021-04-01 18:06:34.361","CDBH":"6","XSFX":"由西向东","XSFXDM":"2","KKMC":"海博道与安平路交口正向"},{"KKBH":"610256115","HPHM":"晋KFS618","JGSK":"2021-04-01 18:06:34.368","CDBH":"10","XSFX":"由北向南","XSFXDM":"4","KKMC":"中天大道与中生大道交口"},{"KKBH":"610256114","HPHM":"鲁AR2W29","JGSK":"2021-04-01 18:06:34.391","CDBH":"8","XSFX":"由北向南","XSFXDM":"4","KKMC":"中天大道与和旭路交口"},{"KKBH":"610276124","HPHM":"津GZS365","JGSK":"2021-04-01 18:06:34.428","CDBH":"8","XSFX":"由南向北","XSFXDM":"3","KKMC":"中新大道与中生大道交口"},{"KKBH":"610256112","HPHM":"冀F371FE","JGSK":"2021-04-01 18:06:34.463","CDBH":"9","XSFX":"由南向北","XSFXDM":"3","KKMC":"中天大道与中津大道交口"},{"KKBH":"7208810040000","HPHM":"车牌","JGSK":"2021-04-01 18:06:34.484","CDBH":"3","XSFX":"由东向西","XSFXDM":"1","KKMC":"海旭道与永盛路交口正向"},{"KKBH":"610276125","HPHM":"津AF72365","JGSK":"2021-04-01 18:06:34.492","CDBH":"4","XSFX":"由南向北","XSFXDM":"3","KKMC":"中新大道与和顺路交口"},{"KKBH":"610256113","HPHM":"津H12397","JGSK":"2021-04-01 18:06:34.498","CDBH":"8","XSFX":"由北向南","XSFXDM":"4","KKMC":"中天大道与和风路交口"},{"KKBH":"7208810060000","HPHM":"鄂A307JR","JGSK":"2021-04-01 18:06:34.537","CDBH":"2","XSFX":"由西向东","XSFXDM":"2","KKMC":"海旭道与庄盛路交口正向"},{"KKBH":"610256115","HPHM":"豫PAE893","JGSK":"2021-04-01 18:06:34.567","CDBH":"10","XSFX":"由北向南","XSFXDM":"4","KKMC":"中天大道与中生大道交口"},{"KKBH":"720891009000","HPHM":"津JYZ328","JGSK":"2021-04-01 18:06:34.592","CDBH":"1","XSFX":"由西向东","XSFXDM":"2","KKMC":"海博道与弘通路交口"},{"KKBH":"720891004000","HPHM":"车牌","JGSK":"2021-04-01 18:06:34.629","CDBH":"9","XSFX":"由南向北","XSFXDM":"3","KKMC":"海博道与安平路交口"},{"KKBH":"610401004","HPHM":"津DAR609","JGSK":"2021-04-01 18:06:34.634","CDBH":"8","XSFX":"由南向北","XSFXDM":"3","KKMC":"和畅路与和风路交口"},{"KKBH":"711","HPHM":"津HKL527","JGSK":"2021-04-01 18:06:34.68","CDBH":"5","XSFX":"由南向北","XSFXDM":"3","KKMC":"不礼让行人中新大道与和旭路交口"},{"KKBH":"610256115","HPHM":"津MDG636","JGSK":"2021-04-01 18:06:34.683","CDBH":"9","XSFX":"由南向北","XSFXDM":"3","KKMC":"中天大道与中生大道交口"},{"KKBH":"7208610030000","HPHM":"豫Q7S886","JGSK":"2021-04-01 18:06:34.686","CDBH":"10","XSFX":"由北向南","XSFXDM":"4","KKMC":"海晨道与安明路交口正向"},{"KKBH":"610256116","HPHM":"津ADQ1278","JGSK":"2021-04-01 18:06:34.72","CDBH":"8","XSFX":"由南向北","XSFXDM":"3","KKMC":"中天大道与和顺路交口"},{"KKBH":"728031002000","HPHM":"晋MDK553","JGSK":"2021-04-01 18:06:34.824","CDBH":"7","XSFX":"由北向南","XSFXDM":"4","KKMC":"动漫中路与文一路交口"},{"KKBH":"720881002000","HPHM":"津JLA006","JGSK":"2021-04-01 18:06:34.846","CDBH":"7","XSFX":"由西向东","XSFXDM":"2","KKMC":"海旭道与安正路交口"},{"KKBH":"610256113","HPHM":"津A09895D","JGSK":"2021-04-01 18:06:34.848","CDBH":"6","XSFX":"由南向北","XSFXDM":"3","KKMC":"中天大道与和风路交口"},{"KKBH":"728031006000","HPHM":"晋A0VT57","JGSK":"2021-04-01 18:06:34.876","CDBH":"6","XSFX":"由南向北","XSFXDM":"3","KKMC":"动漫中路与文三路交口"},{"KKBH":"7208810040000","HPHM":"津DEU577","JGSK":"2021-04-01 18:06:34.879","CDBH":"1","XSFX":"由东向西","XSFXDM":"1","KKMC":"海旭道与永盛路交口正向"},{"KKBH":"610391007","HPHM":"津GJP318","JGSK":"2021-04-01 18:06:34.909","CDBH":"8","XSFX":"由南向北","XSFXDM":"3","KKMC":"和韵路与和风路交口"},{"KKBH":"6071310030000","HPHM":"车牌","JGSK":"2021-04-01 18:06:34.92","CDBH":"3","XSFX":"由东向西","XSFXDM":"1","KKMC":"中央大道与海旭道交口正向"},{"KKBH":"6071310030000","HPHM":"津MGQ369","JGSK":"2021-04-01 18:06:34.921","CDBH":"2","XSFX":"由东向西","XSFXDM":"1","KKMC":"中央大道与海旭道交口正向"},{"KKBH":"720571004000","HPHM":"辽G97Y80","JGSK":"2021-04-01 18:06:34.981","CDBH":"4","XSFX":"由西向东","XSFXDM":"2","KKMC":"动漫东路与动漫中路交口"},{"KKBH":"610256111","HPHM":"津FFF887","JGSK":"2021-04-01 18:06:35.042","CDBH":"8","XSFX":"由北向南","XSFXDM":"4","KKMC":"中天大道与和惠路交口"},{"KKBH":"610266117","HPHM":"吉A8YE77","JGSK":"2021-04-01 18:06:35.055","CDBH":"4","XSFX":"由西向东","XSFXDM":"2","KKMC":"中生大道与和韵路交口"},{"KKBH":"720881002000","HPHM":"冀RG7E07","JGSK":"2021-04-01 18:06:35.072","CDBH":"2","XSFX":"由东向西","XSFXDM":"1","KKMC":"海旭道与安正路交口"},{"KKBH":"720571002000","HPHM":"津DSA939","JGSK":"2021-04-01 18:06:35.093","CDBH":"2","XSFX":"由西向东","XSFXDM":"2","KKMC":"动漫东路与文二路交口"},{"KKBH":"7208910060000","HPHM":"晋HMA686","JGSK":"2021-04-01 18:06:35.12","CDBH":"12","XSFX":"由北向南","XSFXDM":"4","KKMC":"海博道与永盛路交口正向"},{"KKBH":"720571004000","HPHM":"辽AC21S0","JGSK":"2021-04-01 18:06:35.142","CDBH":"3","XSFX":"由西向东","XSFXDM":"2","KKMC":"动漫东路与动漫中路交口"},{"KKBH":"610401005","HPHM":"车牌","JGSK":"2021-04-01 18:06:35.153","CDBH":"11","XSFX":"由北向南","XSFXDM":"4","KKMC":"和畅路与和顺路交口"},{"KKBH":"610256112","HPHM":"冀B8NT17","JGSK":"2021-04-01 18:06:35.165","CDBH":"9","XSFX":"由南向北","XSFXDM":"3","KKMC":"中天大道与中津大道交口"},{"KKBH":"720891004000","HPHM":"车牌","JGSK":"2021-04-01 18:06:35.189","CDBH":"8","XSFX":"由南向北","XSFXDM":"3","KKMC":"海博道与安平路交口"},{"KKBH":"7205610020000","HPHM":"鲁AW82K5","JGSK":"2021-04-01 18:06:35.233","CDBH":"6","XSFX":"由北向南","XSFXDM":"4","KKMC":"动漫北路与文三路交口正向"},{"KKBH":"610256115","HPHM":"津DAM625","JGSK":"2021-04-01 18:06:35.237","CDBH":"12","XSFX":"由北向南","XSFXDM":"4","KKMC":"中天大道与中生大道交口"},{"KKBH":"720901003000","HPHM":"辽HYK611","JGSK":"2021-04-01 18:06:35.249","CDBH":"1","XSFX":"由东向西","XSFXDM":"1","KKMC":"玉林道与安平路交口"},{"KKBH":"610256113","HPHM":"津HGT557","JGSK":"2021-04-01 18:06:35.258","CDBH":"4","XSFX":"由南向北","XSFXDM":"3","KKMC":"中天大道与和风路交口"},{"KKBH":"610256111","HPHM":"皖LWQ288","JGSK":"2021-04-01 18:06:35.262","CDBH":"7","XSFX":"由北向南","XSFXDM":"4","KKMC":"中天大道与和惠路交口"},{"KKBH":"610271008","HPHM":"辽A6TQ88","JGSK":"2021-04-01 18:06:35.277","CDBH":"1","XSFX":"由南向北","XSFXDM":"3","KKMC":"中新大道与航母主题公园支路交口"},{"KKBH":"610256111","HPHM":"津DLH559","JGSK":"2021-04-01 18:06:35.285","CDBH":"7","XSFX":"由北向南","XSFXDM":"4","KKMC":"中天大道与和惠路交口"},{"KKBH":"7205710040000","HPHM":"鲁B13Z3D","JGSK":"2021-04-01 18:06:35.33","CDBH":"5","XSFX":"由北向南","XSFXDM":"4","KKMC":"动漫东路与动漫中路交口正向"},{"KKBH":"610256113","HPHM":"车牌","JGSK":"2021-04-01 18:06:35.358","CDBH":"2","XSFX":"由西向东","XSFXDM":"2","KKMC":"中天大道与和风路交口"},{"KKBH":"610276124","HPHM":"辽PGP219","JGSK":"2021-04-01 18:06:35.377","CDBH":"8","XSFX":"由南向北","XSFXDM":"3","KKMC":"中新大道与中生大道交口"},{"KKBH":"610266118","HPHM":"津JVW728","JGSK":"2021-04-01 18:06:35.401","CDBH":"2","XSFX":"由东向西","XSFXDM":"1","KKMC":"中生大道与和畅路交口"},{"KKBH":"7208610030000","HPHM":"津E09717","JGSK":"2021-04-01 18:06:35.405","CDBH":"5","XSFX":"由西向东","XSFXDM":"2","KKMC":"海晨道与安明路交口正向"},{"KKBH":"610401004","HPHM":"冀BZ832G","JGSK":"2021-04-01 18:06:35.419","CDBH":"2","XSFX":"由东向西","XSFXDM":"1","KKMC":"和畅路与和风路交口"},{"KKBH":"610256112","HPHM":"津MQ5096","JGSK":"2021-04-01 18:06:35.456","CDBH":"2","XSFX":"由东向西","XSFXDM":"1","KKMC":"中天大道与中津大道交口"},{"KKBH":"7208710020000","HPHM":"鲁NMT592","JGSK":"2021-04-01 18:06:35.621","CDBH":"5","XSFX":"由南向北","XSFXDM":"3","KKMC":"安正路与芳菲路交口正向"},{"KKBH":"610266118","HPHM":"津A2Y265","JGSK":"2021-04-01 18:06:35.646","CDBH":"7","XSFX":"由南向北","XSFXDM":"3","KKMC":"中生大道与和畅路交口"},{"KKBH":"610266117","HPHM":"冀HWL771","JGSK":"2021-04-01 18:06:35.751","CDBH":"5","XSFX":"由西向东","XSFXDM":"2","KKMC":"中生大道与和韵路交口"},{"KKBH":"7280310020000","HPHM":"津H68197","JGSK":"2021-04-01 18:06:35.764","CDBH":"6","XSFX":"由南向北","XSFXDM":"3","KKMC":"动漫中路与文一路交口正向"},{"KKBH":"610256113","HPHM":"津RBM606","JGSK":"2021-04-01 18:06:35.768","CDBH":"1","XSFX":"由西向东","XSFXDM":"2","KKMC":"中天大道与和风路交口"},{"KKBH":"610266118","HPHM":"津JUV699","JGSK":"2021-04-01 18:06:35.827","CDBH":"4","XSFX":"由西向东","XSFXDM":"2","KKMC":"中生大道与和畅路交口"},{"KKBH":"610401005","HPHM":"冀AM129Q","JGSK":"2021-04-01 18:06:35.874","CDBH":"12","XSFX":"由北向南","XSFXDM":"4","KKMC":"和畅路与和顺路交口"},{"KKBH":"610256113","HPHM":"车牌","JGSK":"2021-04-01 18:06:35.878","CDBH":"2","XSFX":"由西向东","XSFXDM":"2","KKMC":"中天大道与和风路交口"},{"KKBH":"610256115","HPHM":"津KB4108","JGSK":"2021-04-01 18:06:35.883","CDBH":"11","XSFX":"由北向南","XSFXDM":"4","KKMC":"中天大道与中生大道交口"},{"KKBH":"610271009","HPHM":"津FLA595","JGSK":"2021-04-01 18:06:35.908","CDBH":"6","XSFX":"由西向东","XSFXDM":"2","KKMC":"中新大道与泰七路交口"},{"KKBH":"7208810020000","HPHM":"鲁BX96L6","JGSK":"2021-04-01 18:06:35.959","CDBH":"3","XSFX":"由东向西","XSFXDM":"1","KKMC":"海旭道与安正路交口正向"},{"KKBH":"7208810020000","HPHM":"津LX8596","JGSK":"2021-04-01 18:06:35.984","CDBH":"10","XSFX":"由南向北","XSFXDM":"3","KKMC":"海旭道与安正路交口正向"},{"KKBH":"720891004000","HPHM":"车牌","JGSK":"2021-04-01 18:06:35.989","CDBH":"9","XSFX":"由南向北","XSFXDM":"3","KKMC":"海博道与安平路交口"},{"KKBH":"610276124","HPHM":"冀ED210K","JGSK":"2021-04-01 18:06:36.007","CDBH":"11","XSFX":"由北向南","XSFXDM":"4","KKMC":"中新大道与中生大道交口"},{"KKBH":"610276125","HPHM":"津C18H90","JGSK":"2021-04-01 18:06:36.031","CDBH":"7","XSFX":"由北向南","XSFXDM":"4","KKMC":"中新大道与和顺路交口"},{"KKBH":"610256115","HPHM":"鲁NS39A9","JGSK":"2021-04-01 18:06:36.036","CDBH":"8","XSFX":"由南向北","XSFXDM":"3","KKMC":"中天大道与中生大道交口"},{"KKBH":"610256116","HPHM":"冀BP825D","JGSK":"2021-04-01 18:06:36.083","CDBH":"4","XSFX":"由西向东","XSFXDM":"2","KKMC":"中天大道与和顺路交口"},{"KKBH":"610256112","HPHM":"冀BP629Z","JGSK":"2021-04-01 18:06:36.199","CDBH":"4","XSFX":"由西向东","XSFXDM":"2","KKMC":"中天大道与中津大道交口"},{"KKBH":"720881002000","HPHM":"津GWM067","JGSK":"2021-04-01 18:06:36.202","CDBH":"3","XSFX":"由东向西","XSFXDM":"1","KKMC":"海旭道与安正路交口"},{"KKBH":"720881002000","HPHM":"津A09U85","JGSK":"2021-04-01 18:06:36.216","CDBH":"9","XSFX":"由南向北","XSFXDM":"3","KKMC":"海旭道与安正路交口"},{"KKBH":"610391007","HPHM":"鲁CEC507","JGSK":"2021-04-01 18:06:36.218","CDBH":"5","XSFX":"由西向东","XSFXDM":"2","KKMC":"和韵路与和风路交口"},{"KKBH":"610251002","HPHM":"晋BYP856","JGSK":"2021-04-01 18:06:36.22","CDBH":"10","XSFX":"由北向南","XSFXDM":"4","KKMC":"中天大道与和睦路交口"},{"KKBH":"711","HPHM":"津HDP667","JGSK":"2021-04-01 18:06:36.281","CDBH":"5","XSFX":"由南向北","XSFXDM":"3","KKMC":"不礼让行人中新大道与和旭路交口"},{"KKBH":"610266117","HPHM":"苏DS712E","JGSK":"2021-04-01 18:06:36.311","CDBH":"5","XSFX":"由西向东","XSFXDM":"2","KKMC":"中生大道与和韵路交口"},{"KKBH":"610266118","HPHM":"津A9K738","JGSK":"2021-04-01 18:06:36.357","CDBH":"3","XSFX":"由东向西","XSFXDM":"1","KKMC":"中生大道与和畅路交口"},{"KKBH":"720881002000","HPHM":"津NQJ456","JGSK":"2021-04-01 18:06:36.364","CDBH":"4","XSFX":"由东向西","XSFXDM":"1","KKMC":"海旭道与安正路交口"},{"KKBH":"610256115","HPHM":"津AX8751","JGSK":"2021-04-01 18:06:36.407","CDBH":"11","XSFX":"由北向南","XSFXDM":"4","KKMC":"中天大道与中生大道交口"},{"KKBH":"610276124","HPHM":"津KA0689","JGSK":"2021-04-01 18:06:36.416","CDBH":"7","XSFX":"由南向北","XSFXDM":"3","KKMC":"中新大道与中生大道交口"},{"KKBH":"610256112","HPHM":"黑A7R293","JGSK":"2021-04-01 18:06:36.449","CDBH":"1","XSFX":"由东向西","XSFXDM":"1","KKMC":"中天大道与中津大道交口"},{"KKBH":"610256111","HPHM":"津FCW899","JGSK":"2021-04-01 18:06:36.488","CDBH":"1","XSFX":"由西向东","XSFXDM":"2","KKMC":"中天大道与和惠路交口"},{"KKBH":"711","HPHM":"津FX9609","JGSK":"2021-04-01 18:06:36.502","CDBH":"7","XSFX":"由北向南","XSFXDM":"4","KKMC":"不礼让行人中新大道与和旭路交口"},{"KKBH":"610276125","HPHM":"津C938F6","JGSK":"2021-04-01 18:06:36.511","CDBH":"8","XSFX":"由北向南","XSFXDM":"4","KKMC":"中新大道与和顺路交口"},{"KKBH":"7280310030000","HPHM":"津A3R179","JGSK":"2021-04-01 18:06:36.514","CDBH":"4","XSFX":"由南向北","XSFXDM":"3","KKMC":"动漫中路与文二路交口正向"},{"KKBH":"610256116","HPHM":"津MYB661","JGSK":"2021-04-01 18:06:36.608","CDBH":"11","XSFX":"由北向南","XSFXDM":"4","KKMC":"中天大道与和顺路交口"},{"KKBH":"728031003000","HPHM":"津GTD365","JGSK":"2021-04-01 18:06:36.644","CDBH":"5","XSFX":"由北向南","XSFXDM":"4","KKMC":"动漫中路与文二路交口"},{"KKBH":"610256115","HPHM":"津MU1665","JGSK":"2021-04-01 18:06:36.671","CDBH":"7","XSFX":"由南向北","XSFXDM":"3","KKMC":"中天大道与中生大道交口"},{"KKBH":"610256112","HPHM":"津KMY130","JGSK":"2021-04-01 18:06:36.685","CDBH":"7","XSFX":"由南向北","XSFXDM":"3","KKMC":"中天大道与中津大道交口"},{"KKBH":"610391006","HPHM":"津RTN199","JGSK":"2021-04-01 18:06:36.692","CDBH":"4","XSFX":"由西向东","XSFXDM":"2","KKMC":"和韵路与和意路交口"},{"KKBH":"610391007","HPHM":"津C55P52","JGSK":"2021-04-01 18:06:36.697","CDBH":"4","XSFX":"由西向东","XSFXDM":"2","KKMC":"和韵路与和风路交口"},{"KKBH":"610256111","HPHM":"津GHT663","JGSK":"2021-04-01 18:06:36.781","CDBH":"8","XSFX":"由北向南","XSFXDM":"4","KKMC":"中天大道与和惠路交口"},{"KKBH":"610286127","HPHM":"车牌","JGSK":"2021-04-01 18:06:36.872","CDBH":"6","XSFX":"由西向东","XSFXDM":"2","KKMC":"中津大道与和畅路交口"},{"KKBH":"720891003000","HPHM":"车牌","JGSK":"2021-04-01 18:06:36.929","CDBH":"1","XSFX":"由东向西","XSFXDM":"1","KKMC":"海博道与安正路交口"},{"KKBH":"610391007","HPHM":"鲁NK68N1","JGSK":"2021-04-01 18:06:36.931","CDBH":"8","XSFX":"由南向北","XSFXDM":"3","KKMC":"和韵路与和风路交口"},{"KKBH":"610256112","HPHM":"津J52083","JGSK":"2021-04-01 18:06:36.945","CDBH":"9","XSFX":"由南向北","XSFXDM":"3","KKMC":"中天大道与中津大道交口"},{"KKBH":"7208910040000","HPHM":"津A18L50","JGSK":"2021-04-01 18:06:36.98","CDBH":"6","XSFX":"由西向东","XSFXDM":"2","KKMC":"海博道与安平路交口正向"},{"KKBH":"610256111","HPHM":"冀B8PK62","JGSK":"2021-04-01 18:06:36.982","CDBH":"1","XSFX":"由西向东","XSFXDM":"2","KKMC":"中天大道与和惠路交口"},{"KKBH":"610276125","HPHM":"冀B5A11N","JGSK":"2021-04-01 18:06:37.017","CDBH":"4","XSFX":"由南向北","XSFXDM":"3","KKMC":"中新大道与和顺路交口"},{"KKBH":"610256115","HPHM":"京YX3166","JGSK":"2021-04-01 18:06:37.025","CDBH":"11","XSFX":"由北向南","XSFXDM":"4","KKMC":"中天大道与中生大道交口"},{"KKBH":"610256116","HPHM":"鲁M86T01","JGSK":"2021-04-01 18:06:37.033","CDBH":"6","XSFX":"由西向东","XSFXDM":"2","KKMC":"中天大道与和顺路交口"},{"KKBH":"720891005000","HPHM":"津GWA600","JGSK":"2021-04-01 18:06:37.104","CDBH":"8","XSFX":"由南向北","XSFXDM":"3","KKMC":"海博道与安明路交口"},{"KKBH":"720891004000","HPHM":"津A09L07","JGSK":"2021-04-01 18:06:37.126","CDBH":"4","XSFX":"由西向东","XSFXDM":"2","KKMC":"海博道与安平路交口"},{"KKBH":"720891004000","HPHM":"蒙B6E168","JGSK":"2021-04-01 18:06:37.201","CDBH":"5","XSFX":"由西向东","XSFXDM":"2","KKMC":"海博道与安平路交口"},{"KKBH":"610276124","HPHM":"津NCX515","JGSK":"2021-04-01 18:06:37.272","CDBH":"7","XSFX":"由南向北","XSFXDM":"3","KKMC":"中新大道与中生大道交口"},{"KKBH":"610276126","HPHM":"鲁NU66H5","JGSK":"2021-04-01 18:06:37.294","CDBH":"8","XSFX":"由北向南","XSFXDM":"4","KKMC":"中新大道与和意路交口"},{"KKBH":"720891003000","HPHM":"津BR0600","JGSK":"2021-04-01 18:06:37.327","CDBH":"7","XSFX":"由南向北","XSFXDM":"3","KKMC":"海博道与安正路交口"},{"KKBH":"720891004000","HPHM":"车牌","JGSK":"2021-04-01 18:06:37.346","CDBH":"9","XSFX":"由南向北","XSFXDM":"3","KKMC":"海博道与安平路交口"},{"KKBH":"610256111","HPHM":"津RTY855","JGSK":"2021-04-01 18:06:37.363","CDBH":"8","XSFX":"由北向南","XSFXDM":"4","KKMC":"中天大道与和惠路交口"},{"KKBH":"610256114","HPHM":"鲁AR2W29","JGSK":"2021-04-01 18:06:37.381","CDBH":"8","XSFX":"由北向南","XSFXDM":"4","KKMC":"中天大道与和旭路交口"},{"KKBH":"610256113","HPHM":"鲁FF7K29","JGSK":"2021-04-01 18:06:37.394","CDBH":"8","XSFX":"由北向南","XSFXDM":"4","KKMC":"中天大道与和风路交口"},{"KKBH":"610271009","HPHM":"津GKZ289","JGSK":"2021-04-01 18:06:37.395","CDBH":"7","XSFX":"由南向北","XSFXDM":"3","KKMC":"中新大道与泰七路交口"},{"KKBH":"7208910040000","HPHM":"车牌","JGSK":"2021-04-01 18:06:37.406","CDBH":"5","XSFX":"由西向东","XSFXDM":"2","KKMC":"海博道与安平路交口正向"},{"KKBH":"7208910050000","HPHM":"豫GB739K","JGSK":"2021-04-01 18:06:37.415","CDBH":"9","XSFX":"由南向北","XSFXDM":"3","KKMC":"海博道与安明路交口正向"},{"KKBH":"610256115","HPHM":"鲁NL03S9","JGSK":"2021-04-01 18:06:37.46","CDBH":"10","XSFX":"由北向南","XSFXDM":"4","KKMC":"中天大道与中生大道交口"},{"KKBH":"720861002000","HPHM":"津MK9807","JGSK":"2021-04-01 18:06:37.463","CDBH":"4","XSFX":"由西向东","XSFXDM":"2","KKMC":"海晨道与安正路交口"},{"KKBH":"720891004000","HPHM":"车牌","JGSK":"2021-04-01 18:06:37.508","CDBH":"8","XSFX":"由南向北","XSFXDM":"3","KKMC":"海博道与安平路交口"},{"KKBH":"720881004000","HPHM":"津DEU577","JGSK":"2021-04-01 18:06:37.513","CDBH":"1","XSFX":"由东向西","XSFXDM":"1","KKMC":"海旭道与永盛路交口"},{"KKBH":"6071310030000","HPHM":"津A5P328","JGSK":"2021-04-01 18:06:37.522","CDBH":"1","XSFX":"由东向西","XSFXDM":"1","KKMC":"中央大道与海旭道交口正向"},{"KKBH":"720871002000","HPHM":"津NLQ088","JGSK":"2021-04-01 18:06:37.54","CDBH":"8","XSFX":"由北向南","XSFXDM":"4","KKMC":"安正路与芳菲路交口"},{"KKBH":"720571004000","HPHM":"鲁GM2B10","JGSK":"2021-04-01 18:06:37.618","CDBH":"3","XSFX":"由西向东","XSFXDM":"2","KKMC":"动漫东路与动漫中路交口"},{"KKBH":"610271009","HPHM":"津A36Q66","JGSK":"2021-04-01 18:06:37.624","CDBH":"8","XSFX":"由南向北","XSFXDM":"3","KKMC":"中新大道与泰七路交口"},{"KKBH":"610256115","HPHM":"津AW3101","JGSK":"2021-04-01 18:06:37.635","CDBH":"8","XSFX":"由南向北","XSFXDM":"3","KKMC":"中天大道与中生大道交口"},{"KKBH":"6071310030000","HPHM":"津AF11051","JGSK":"2021-04-01 18:06:37.637","CDBH":"3","XSFX":"由东向西","XSFXDM":"1","KKMC":"中央大道与海旭道交口正向"},{"KKBH":"610266118","HPHM":"津HZS920","JGSK":"2021-04-01 18:06:37.721","CDBH":"2","XSFX":"由东向西","XSFXDM":"1","KKMC":"中生大道与和畅路交口"},{"KKBH":"610276126","HPHM":"鲁NW73A9","JGSK":"2021-04-01 18:06:37.744","CDBH":"7","XSFX":"由北向南","XSFXDM":"4","KKMC":"中新大道与和意路交口"},{"KKBH":"720891004000","HPHM":"车牌","JGSK":"2021-04-01 18:06:37.744","CDBH":"8","XSFX":"由南向北","XSFXDM":"3","KKMC":"海博道与安平路交口"},{"KKBH":"6071310030000","HPHM":"津C4224S","JGSK":"2021-04-01 18:06:37.828","CDBH":"2","XSFX":"由东向西","XSFXDM":"1","KKMC":"中央大道与海旭道交口正向"},{"KKBH":"711","HPHM":"津RFR086","JGSK":"2021-04-01 18:06:37.865","CDBH":"8","XSFX":"由北向南","XSFXDM":"4","KKMC":"不礼让行人中新大道与和旭路交口"},{"KKBH":"610256114","HPHM":"鲁MK197D","JGSK":"2021-04-01 18:06:37.917","CDBH":"7","XSFX":"由北向南","XSFXDM":"4","KKMC":"中天大道与和旭路交口"},{"KKBH":"7208810040000","HPHM":"皖HEV599","JGSK":"2021-04-01 18:06:37.961","CDBH":"8","XSFX":"由北向南","XSFXDM":"4","KKMC":"海旭道与永盛路交口正向"},{"KKBH":"7208610020000","HPHM":"辽LPD796","JGSK":"2021-04-01 18:06:38.014","CDBH":"5","XSFX":"由西向东","XSFXDM":"2","KKMC":"海晨道与安正路交口正向"},{"KKBH":"610256111","HPHM":"冀B1J0L5","JGSK":"2021-04-01 18:06:38.044","CDBH":"5","XSFX":"由南向北","XSFXDM":"3","KKMC":"中天大道与和惠路交口"},{"KKBH":"610401004","HPHM":"津DHQ003","JGSK":"2021-04-01 18:06:38.047","CDBH":"10","XSFX":"由北向南","XSFXDM":"4","KKMC":"和畅路与和风路交口"},{"KKBH":"720891006000","HPHM":"晋HMA686","JGSK":"2021-04-01 18:06:38.05","CDBH":"12","XSFX":"由北向南","XSFXDM":"4","KKMC":"海博道与永盛路交口"},{"KKBH":"610271010","HPHM":"津GGY087","JGSK":"2021-04-01 18:06:38.107","CDBH":"7","XSFX":"由北向南","XSFXDM":"4","KKMC":"中新大道与华五路交口"},{"KKBH":"720891004000","HPHM":"车牌","JGSK":"2021-04-01 18:06:38.146","CDBH":"8","XSFX":"由南向北","XSFXDM":"3","KKMC":"海博道与安平路交口"},{"KKBH":"728031006000","HPHM":"津N59015","JGSK":"2021-04-01 18:06:38.153","CDBH":"6","XSFX":"由南向北","XSFXDM":"3","KKMC":"动漫中路与文三路交口"},{"KKBH":"610276124","HPHM":"吉A9T85P","JGSK":"2021-04-01 18:06:38.154","CDBH":"8","XSFX":"由南向北","XSFXDM":"3","KKMC":"中新大道与中生大道交口"},{"KKBH":"7208810020000","HPHM":"津HFY317","JGSK":"2021-04-01 18:06:38.156","CDBH":"3","XSFX":"由东向西","XSFXDM":"1","KKMC":"海旭道与安正路交口正向"},{"KKBH":"610256115","HPHM":"冀B1CF29","JGSK":"2021-04-01 18:06:38.158","CDBH":"11","XSFX":"由北向南","XSFXDM":"4","KKMC":"中天大道与中生大道交口"},{"KKBH":"610401004","HPHM":"鲁NM086Z","JGSK":"2021-04-01 18:06:38.198","CDBH":"7","XSFX":"由南向北","XSFXDM":"3","KKMC":"和畅路与和风路交口"},{"KKBH":"6102610030000","HPHM":"鄂A26JP1","JGSK":"2021-04-01 18:06:38.251","CDBH":"8","XSFX":"由北向南","XSFXDM":"4","KKMC":"中生大道与静湖南路交口正向"},{"KKBH":"610276125","HPHM":"津A00071D","JGSK":"2021-04-01 18:06:38.253","CDBH":"5","XSFX":"由南向北","XSFXDM":"3","KKMC":"中新大道与和顺路交口"},{"KKBH":"7205710040000","HPHM":"津C5P938","JGSK":"2021-04-01 18:06:38.258","CDBH":"5","XSFX":"由北向南","XSFXDM":"4","KKMC":"动漫东路与动漫中路交口正向"},{"KKBH":"610256115","HPHM":"车牌","JGSK":"2021-04-01 18:06:38.258","CDBH":"2","XSFX":"由东向西","XSFXDM":"1","KKMC":"中天大道与中生大道交口"},{"KKBH":"610391007","HPHM":"津JAQ223","JGSK":"2021-04-01 18:06:38.31","CDBH":"7","XSFX":"由南向北","XSFXDM":"3","KKMC":"和韵路与和风路交口"},{"KKBH":"610391007","HPHM":"津NS3386","JGSK":"2021-04-01 18:06:38.327","CDBH":"4","XSFX":"由西向东","XSFXDM":"2","KKMC":"和韵路与和风路交口"},{"KKBH":"610276125","HPHM":"津A09800D","JGSK":"2021-04-01 18:06:38.331","CDBH":"8","XSFX":"由北向南","XSFXDM":"4","KKMC":"中新大道与和顺路交口"},{"KKBH":"720861003000","HPHM":"津E09717","JGSK":"2021-04-01 18:06:38.332","CDBH":"5","XSFX":"由西向东","XSFXDM":"2","KKMC":"海晨道与安明路交口"},{"KKBH":"610276125","HPHM":"津RDY792","JGSK":"2021-04-01 18:06:38.35","CDBH":"8","XSFX":"由北向南","XSFXDM":"4","KKMC":"中新大道与和顺路交口"},{"KKBH":"610256114","HPHM":"津MVV561","JGSK":"2021-04-01 18:06:38.357","CDBH":"8","XSFX":"由北向南","XSFXDM":"4","KKMC":"中天大道与和旭路交口"},{"KKBH":"7280310020000","HPHM":"车牌","JGSK":"2021-04-01 18:06:38.379","CDBH":"7","XSFX":"由北向南","XSFXDM":"4","KKMC":"动漫中路与文一路交口正向"},{"KKBH":"610256115","HPHM":"晋KFS618","JGSK":"2021-04-01 18:06:38.408","CDBH":"10","XSF
[truncated: 902,080 more chars]
