# Supplementary material for: A vehicle license plate data access model based on the jump hash consistency algorithm
Source: PLoS One. 2023 Aug 24;18(8):e0288427. doi: 10.1371/journal.pone.0288427 (PMC10449116; doi:10.1371/journal.pone.0288427)
Supplement: S1 Data — (ZIP) [file pone.0288427.s001.zip › vpld/2021-04-01_98.json]

[{"KKBH":"610256116","HPHM":"津NXG058","JGSK":"2021-04-01 18:20:50.275","CDBH":"9","XSFX":"由南向北","XSFXDM":"3","KKMC":"中天大道与和顺路交口"},{"KKBH":"610391006","HPHM":"津A16Y82","JGSK":"2021-04-01 18:20:50.283","CDBH":"8","XSFX":"由南向北","XSFXDM":"3","KKMC":"和韵路与和意路交口"},{"KKBH":"610256115","HPHM":"鲁AW9F59","JGSK":"2021-04-01 18:20:50.295","CDBH":"3","XSFX":"由东向西","XSFXDM":"1","KKMC":"中天大道与中生大道交口"},{"KKBH":"7208610030000","HPHM":"川SGM680","JGSK":"2021-04-01 18:20:50.328","CDBH":"10","XSFX":"由北向南","XSFXDM":"4","KKMC":"海晨道与安明路交口正向"},{"KKBH":"610266117","HPHM":"津KLX459","JGSK":"2021-04-01 18:20:50.338","CDBH":"7","XSFX":"由南向北","XSFXDM":"3","KKMC":"中生大道与和韵路交口"},{"KKBH":"610256115","HPHM":"冀D678LJ","JGSK":"2021-04-01 18:20:50.375","CDBH":"1","XSFX":"由东向西","XSFXDM":"1","KKMC":"中天大道与中生大道交口"},{"KKBH":"610271010","HPHM":"津KYZ715","JGSK":"2021-04-01 18:20:50.388","CDBH":"8","XSFX":"由北向南","XSFXDM":"4","KKMC":"中新大道与华五路交口"},{"KKBH":"610256115","HPHM":"津RMR603","JGSK":"2021-04-01 18:20:50.397","CDBH":"5","XSFX":"由西向东","XSFXDM":"2","KKMC":"中天大道与中生大道交口"},{"KKBH":"7208910030000","HPHM":"津AK0105","JGSK":"2021-04-01 18:20:50.414","CDBH":"4","XSFX":"由西向东","XSFXDM":"2","KKMC":"海博道与安正路交口正向"},{"KKBH":"711","HPHM":"车牌","JGSK":"2021-04-01 18:20:50.445","CDBH":"7","XSFX":"由北向南","XSFXDM":"4","KKMC":"不礼让行人中新大道与和旭路交口"},{"KKBH":"610256116","HPHM":"冀F83S91","JGSK":"2021-04-01 18:20:50.462","CDBH":"8","XSFX":"由南向北","XSFXDM":"3","KKMC":"中天大道与和顺路交口"},{"KKBH":"610401005","HPHM":"鲁NC939Z","JGSK":"2021-04-01 18:20:50.468","CDBH":"11","XSFX":"由北向南","XSFXDM":"4","KKMC":"和畅路与和顺路交口"},{"KKBH":"7208710020000","HPHM":"津LCT311","JGSK":"2021-04-01 18:20:50.514","CDBH":"9","XSFX":"由北向南","XSFXDM":"4","KKMC":"安正路与芳菲路交口正向"},{"KKBH":"610256112","HPHM":"津NDZ535","JGSK":"2021-04-01 18:20:50.54","CDBH":"6","XSFX":"由西向东","XSFXDM":"2","KKMC":"中天大道与中津大道交口"},{"KKBH":"610271010","HPHM":"津MBC367","JGSK":"2021-04-01 18:20:50.545","CDBH":"7","XSFX":"由北向南","XSFXDM":"4","KKMC":"中新大道与华五路交口"},{"KKBH":"610391007","HPHM":"冀A8U2S9","JGSK":"2021-04-01 18:20:50.592","CDBH":"11","XSFX":"由北向南","XSFXDM":"4","KKMC":"和韵路与和风路交口"},{"KKBH":"711","HPHM":"津RQB778","JGSK":"2021-04-01 18:20:50.6","CDBH":"7","XSFX":"由北向南","XSFXDM":"4","KKMC":"不礼让行人中新大道与和旭路交口"},{"KKBH":"610266118","HPHM":"津DZJ419","JGSK":"2021-04-01 18:20:50.619","CDBH":"2","XSFX":"由东向西","XSFXDM":"1","KKMC":"中生大道与和畅路交口"},{"KKBH":"610271009","HPHM":"津C828T9","JGSK":"2021-04-01 18:20:50.69","CDBH":"4","XSFX":"由西向东","XSFXDM":"2","KKMC":"中新大道与泰七路交口"},{"KKBH":"7280310030000","HPHM":"津A01H30","JGSK":"2021-04-01 18:20:50.718","CDBH":"4","XSFX":"由南向北","XSFXDM":"3","KKMC":"动漫中路与文二路交口正向"},{"KKBH":"610276125","HPHM":"津C088Q6","JGSK":"2021-04-01 18:20:50.782","CDBH":"4","XSFX":"由南向北","XSFXDM":"3","KKMC":"中新大道与和顺路交口"},{"KKBH":"610276125","HPHM":"津KCS518","JGSK":"2021-04-01 18:20:50.788","CDBH":"5","XSFX":"由南向北","XSFXDM":"3","KKMC":"中新大道与和顺路交口"},{"KKBH":"610271009","HPHM":"吉J9AB17","JGSK":"2021-04-01 18:20:50.795","CDBH":"4","XSFX":"由西向东","XSFXDM":"2","KKMC":"中新大道与泰七路交口"},{"KKBH":"610256115","HPHM":"鲁MN369G","JGSK":"2021-04-01 18:20:50.967","CDBH":"5","XSFX":"由西向东","XSFXDM":"2","KKMC":"中天大道与中生大道交口"},{"KKBH":"711","HPHM":"津A09899D","JGSK":"2021-04-01 18:20:50.983","CDBH":"2","XSFX":"由东向西","XSFXDM":"1","KKMC":"不礼让行人中新大道与和旭路交口"},{"KKBH":"610256113","HPHM":"冀B5QG50","JGSK":"2021-04-01 18:20:50.99","CDBH":"7","XSFX":"由北向南","XSFXDM":"4","KKMC":"中天大道与和风路交口"},{"KKBH":"610256115","HPHM":"津AD02812","JGSK":"2021-04-01 18:20:51.014","CDBH":"2","XSFX":"由东向西","XSFXDM":"1","KKMC":"中天大道与中生大道交口"},{"KKBH":"711","HPHM":"津NNT669","JGSK":"2021-04-01 18:20:51.08","CDBH":"8","XSFX":"由北向南","XSFXDM":"4","KKMC":"不礼让行人中新大道与和旭路交口"},{"KKBH":"7208910030000","HPHM":"冀JP662W","JGSK":"2021-04-01 18:20:51.119","CDBH":"6","XSFX":"由西向东","XSFXDM":"2","KKMC":"海博道与安正路交口正向"},{"KKBH":"610391007","HPHM":"津CCC925","JGSK":"2021-04-01 18:20:51.173","CDBH":"11","XSFX":"由北向南","XSFXDM":"4","KKMC":"和韵路与和风路交口"},{"KKBH":"711","HPHM":"津A10241","JGSK":"2021-04-01 18:20:51.181","CDBH":"5","XSFX":"由南向北","XSFXDM":"3","KKMC":"不礼让行人中新大道与和旭路交口"},{"KKBH":"720891003000","HPHM":"车牌","JGSK":"2021-04-01 18:20:51.2","CDBH":"6","XSFX":"由西向东","XSFXDM":"2","KKMC":"海博道与安正路交口"},{"KKBH":"610286127","HPHM":"津MUV911","JGSK":"2021-04-01 18:20:51.311","CDBH":"4","XSFX":"由西向东","XSFXDM":"2","KKMC":"中津大道与和畅路交口"},{"KKBH":"610256116","HPHM":"冀A7K3U1","JGSK":"2021-04-01 18:20:51.338","CDBH":"12","XSFX":"由北向南","XSFXDM":"4","KKMC":"中天大道与和顺路交口"},{"KKBH":"720891003000","HPHM":"车牌","JGSK":"2021-04-01 18:20:51.351","CDBH":"1","XSFX":"由东向西","XSFXDM":"1","KKMC":"海博道与安正路交口"},{"KKBH":"610256111","HPHM":"津C376R0","JGSK":"2021-04-01 18:20:51.371","CDBH":"7","XSFX":"由北向南","XSFXDM":"4","KKMC":"中天大道与和惠路交口"},{"KKBH":"7280310020000","HPHM":"津HWH692","JGSK":"2021-04-01 18:20:51.428","CDBH":"5","XSFX":"由南向北","XSFXDM":"3","KKMC":"动漫中路与文一路交口正向"},{"KKBH":"720861002000","HPHM":"冀DJ3V69","JGSK":"2021-04-01 18:20:51.456","CDBH":"10","XSFX":"由北向南","XSFXDM":"4","KKMC":"海晨道与安正路交口"},{"KKBH":"610256113","HPHM":"津C189T1","JGSK":"2021-04-01 18:20:51.469","CDBH":"9","XSFX":"由北向南","XSFXDM":"4","KKMC":"中天大道与和风路交口"},{"KKBH":"610256116","HPHM":"晋AL799T","JGSK":"2021-04-01 18:20:51.49","CDBH":"7","XSFX":"由南向北","XSFXDM":"3","KKMC":"中天大道与和顺路交口"},{"KKBH":"7208810060000","HPHM":"车牌","JGSK":"2021-04-01 18:20:51.501","CDBH":"5","XSFX":"由南向北","XSFXDM":"3","KKMC":"海旭道与庄盛路交口正向"},{"KKBH":"610276126","HPHM":"津NWB316","JGSK":"2021-04-01 18:20:51.518","CDBH":"7","XSFX":"由北向南","XSFXDM":"4","KKMC":"中新大道与和意路交口"},{"KKBH":"610256115","HPHM":"津AWE860","JGSK":"2021-04-01 18:20:51.527","CDBH":"6","XSFX":"由西向东","XSFXDM":"2","KKMC":"中天大道与中生大道交口"},{"KKBH":"610256113","HPHM":"京M12168","JGSK":"2021-04-01 18:20:51.552","CDBH":"8","XSFX":"由北向南","XSFXDM":"4","KKMC":"中天大道与和风路交口"},{"KKBH":"7208810020000","HPHM":"津ACV375","JGSK":"2021-04-01 18:20:51.558","CDBH":"9","XSFX":"由南向北","XSFXDM":"3","KKMC":"海旭道与安正路交口正向"},{"KKBH":"610276125","HPHM":"冀BS357T","JGSK":"2021-04-01 18:20:51.574","CDBH":"8","XSFX":"由北向南","XSFXDM":"4","KKMC":"中新大道与和顺路交口"},{"KKBH":"720861003000","HPHM":"冀F964AA","JGSK":"2021-04-01 18:20:51.597","CDBH":"4","XSFX":"由西向东","XSFXDM":"2","KKMC":"海晨道与安明路交口"},{"KKBH":"720881002000","HPHM":"津MG9367","JGSK":"2021-04-01 18:20:51.664","CDBH":"9","XSFX":"由南向北","XSFXDM":"3","KKMC":"海旭道与安正路交口"},{"KKBH":"610276126","HPHM":"冀B5H2Z9","JGSK":"2021-04-01 18:20:51.703","CDBH":"7","XSFX":"由北向南","XSFXDM":"4","KKMC":"中新大道与和意路交口"},{"KKBH":"610266118","HPHM":"冀BS081U","JGSK":"2021-04-01 18:20:51.814","CDBH":"1","XSFX":"由东向西","XSFXDM":"1","KKMC":"中生大道与和畅路交口"},{"KKBH":"610391007","HPHM":"冀B1X5J7","JGSK":"2021-04-01 18:20:51.84","CDBH":"7","XSFX":"由南向北","XSFXDM":"3","KKMC":"和韵路与和风路交口"},{"KKBH":"610276124","HPHM":"津C506J8","JGSK":"2021-04-01 18:20:51.874","CDBH":"7","XSFX":"由南向北","XSFXDM":"3","KKMC":"中新大道与中生大道交口"},{"KKBH":"7208810050000","HPHM":"津K27917","JGSK":"2021-04-01 18:20:51.899","CDBH":"9","XSFX":"由北向南","XSFXDM":"4","KKMC":"海旭道与明盛路交口正向"},{"KKBH":"610256114","HPHM":"津A09690D","JGSK":"2021-04-01 18:20:51.974","CDBH":"6","XSFX":"由南向北","XSFXDM":"3","KKMC":"中天大道与和旭路交口"},{"KKBH":"7208910030000","HPHM":"津A14H05","JGSK":"2021-04-01 18:20:51.986","CDBH":"6","XSFX":"由西向东","XSFXDM":"2","KKMC":"海博道与安正路交口正向"},{"KKBH":"610266118","HPHM":"津GRV598","JGSK":"2021-04-01 18:20:51.991","CDBH":"7","XSFX":"由南向北","XSFXDM":"3","KKMC":"中生大道与和畅路交口"},{"KKBH":"610276125","HPHM":"津DYH929","JGSK":"2021-04-01 18:20:51.999","CDBH":"5","XSFX":"由南向北","XSFXDM":"3","KKMC":"中新大道与和顺路交口"},{"KKBH":"7208610030000","HPHM":"晋FR5331","JGSK":"2021-04-01 18:20:52.056","CDBH":"7","XSFX":"由南向北","XSFXDM":"3","KKMC":"海晨道与安明路交口正向"},{"KKBH":"720871002000","HPHM":"冀J517H1","JGSK":"2021-04-01 18:20:52.079","CDBH":"5","XSFX":"由南向北","XSFXDM":"3","KKMC":"安正路与芳菲路交口"},{"KKBH":"610391007","HPHM":"黑A580UH","JGSK":"2021-04-01 18:20:52.08","CDBH":"8","XSFX":"由南向北","XSFXDM":"3","KKMC":"和韵路与和风路交口"},{"KKBH":"720851002000","HPHM":"车牌","JGSK":"2021-04-01 18:20:52.111","CDBH":"2","XSFX":"由东向西","XSFXDM":"1","KKMC":"碧水道与安正路交口"},{"KKBH":"720861002000","HPHM":"冀BE75W2","JGSK":"2021-04-01 18:20:52.118","CDBH":"4","XSFX":"由西向东","XSFXDM":"2","KKMC":"海晨道与安正路交口"},{"KKBH":"610256115","HPHM":"豫Q7S886","JGSK":"2021-04-01 18:20:52.135","CDBH":"3","XSFX":"由东向西","XSFXDM":"1","KKMC":"中天大道与中生大道交口"},{"KKBH":"610391008","HPHM":"津A7M622","JGSK":"2021-04-01 18:20:52.16","CDBH":"5","XSFX":"由西向东","XSFXDM":"2","KKMC":"和韵路与和旭路交口"},{"KKBH":"610266118","HPHM":"津GYA660","JGSK":"2021-04-01 18:20:52.177","CDBH":"9","XSFX":"由南向北","XSFXDM":"3","KKMC":"中生大道与和畅路交口"},{"KKBH":"610401004","HPHM":"冀TG7X87","JGSK":"2021-04-01 18:20:52.249","CDBH":"11","XSFX":"由北向南","XSFXDM":"4","KKMC":"和畅路与和风路交口"},{"KKBH":"610261005000","HPHM":"津LM5701","JGSK":"2021-04-01 18:20:52.312","CDBH":"3","XSFX":"由南向北","XSFXDM":"3","KKMC":"中生大道与静湖西路（南侧）"},{"KKBH":"610266118","HPHM":"冀D887X2","JGSK":"2021-04-01 18:20:52.344","CDBH":"6","XSFX":"由西向东","XSFXDM":"2","KKMC":"中生大道与和畅路交口"},{"KKBH":"610261003000","HPHM":"津MJ1661","JGSK":"2021-04-01 18:20:52.365","CDBH":"11","XSFX":"由东向西","XSFXDM":"1","KKMC":"中生大道与静湖南路交口"},{"KKBH":"610276126","HPHM":"津KTK921","JGSK":"2021-04-01 18:20:52.441","CDBH":"8","XSFX":"由北向南","XSFXDM":"4","KKMC":"中新大道与和意路交口"},{"KKBH":"7205710040000","HPHM":"冀BM30Z7","JGSK":"2021-04-01 18:20:52.482","CDBH":"4","XSFX":"由西向东","XSFXDM":"2","KKMC":"动漫东路与动漫中路交口正向"},{"KKBH":"6102610030000","HPHM":"鲁B988RM","JGSK":"2021-04-01 18:20:52.524","CDBH":"1","XSFX":"由东向西","XSFXDM":"1","KKMC":"中生大道与静湖南路交口正向"},{"KKBH":"610256112","HPHM":"冀DV680F","JGSK":"2021-04-01 18:20:52.548","CDBH":"1","XSFX":"由东向西","XSFXDM":"1","KKMC":"中天大道与中津大道交口"},{"KKBH":"610256111","HPHM":"津AS0819","JGSK":"2021-04-01 18:20:52.561","CDBH":"8","XSFX":"由北向南","XSFXDM":"4","KKMC":"中天大道与和惠路交口"},{"KKBH":"610251001","HPHM":"京HKL357","JGSK":"2021-04-01 18:20:52.59","CDBH":"2","XSFX":"由东向西","XSFXDM":"1","KKMC":"中天大道与和畅路交口"},{"KKBH":"7208610030000","HPHM":"豫GD8G09","JGSK":"2021-04-01 18:20:52.626","CDBH":"4","XSFX":"由西向东","XSFXDM":"2","KKMC":"海晨道与安明路交口正向"},{"KKBH":"610256115","HPHM":"车牌","JGSK":"2021-04-01 18:20:52.642","CDBH":"6","XSFX":"由西向东","XSFXDM":"2","KKMC":"中天大道与中生大道交口"},{"KKBH":"7208810060000","HPHM":"车牌","JGSK":"2021-04-01 18:20:52.65","CDBH":"4","XSFX":"由南向北","XSFXDM":"3","KKMC":"海旭道与庄盛路交口正向"},{"KKBH":"610256114","HPHM":"津C9810S","JGSK":"2021-04-01 18:20:52.661","CDBH":"9","XSFX":"由北向南","XSFXDM":"4","KKMC":"中天大道与和旭路交口"},{"KKBH":"610266118","HPHM":"津DMM991","JGSK":"2021-04-01 18:20:52.665","CDBH":"5","XSFX":"由西向东","XSFXDM":"2","KKMC":"中生大道与和畅路交口"},{"KKBH":"610391007","HPHM":"津HN9306","JGSK":"2021-04-01 18:20:52.74","CDBH":"5","XSFX":"由西向东","XSFXDM":"2","KKMC":"和韵路与和风路交口"},{"KKBH":"610266117","HPHM":"津A0P385","JGSK":"2021-04-01 18:20:52.82","CDBH":"9","XSFX":"由南向北","XSFXDM":"3","KKMC":"中生大道与和韵路交口"},{"KKBH":"728031002000","HPHM":"津REE793","JGSK":"2021-04-01 18:20:52.862","CDBH":"6","XSFX":"由南向北","XSFXDM":"3","KKMC":"动漫中路与文一路交口"},{"KKBH":"610256115","HPHM":"津RG8677","JGSK":"2021-04-01 18:20:52.879","CDBH":"2","XSFX":"由东向西","XSFXDM":"1","KKMC":"中天大道与中生大道交口"},{"KKBH":"610266118","HPHM":"辽GVS102","JGSK":"2021-04-01 18:20:52.879","CDBH":"5","XSFX":"由西向东","XSFXDM":"2","KKMC":"中生大道与和畅路交口"},{"KKBH":"610256111","HPHM":"津GPD768","JGSK":"2021-04-01 18:20:52.879","CDBH":"7","XSFX":"由北向南","XSFXDM":"4","KKMC":"中天大道与和惠路交口"},{"KKBH":"610271009","HPHM":"车牌","JGSK":"2021-04-01 18:20:52.972","CDBH":"7","XSFX":"由南向北","XSFXDM":"3","KKMC":"中新大道与泰七路交口"},{"KKBH":"610266118","HPHM":"津FLZ118","JGSK":"2021-04-01 18:20:52.985","CDBH":"4","XSFX":"由西向东","XSFXDM":"2","KKMC":"中生大道与和畅路交口"},{"KKBH":"720881002000","HPHM":"鲁R9K093","JGSK":"2021-04-01 18:20:52.995","CDBH":"13","XSFX":"由北向南","XSFXDM":"4","KKMC":"海旭道与安正路交口"},{"KKBH":"610276126","HPHM":"津KLL324","JGSK":"2021-04-01 18:20:53.038","CDBH":"8","XSFX":"由北向南","XSFXDM":"4","KKMC":"中新大道与和意路交口"},{"KKBH":"610266118","HPHM":"津RFA711","JGSK":"2021-04-01 18:20:53.056","CDBH":"7","XSFX":"由南向北","XSFXDM":"3","KKMC":"中生大道与和畅路交口"},{"KKBH":"610256115","HPHM":"豫EAF813","JGSK":"2021-04-01 18:20:53.117","CDBH":"5","XSFX":"由西向东","XSFXDM":"2","KKMC":"中天大道与中生大道交口"},{"KKBH":"7205710010000","HPHM":"津C31K29","JGSK":"2021-04-01 18:20:53.126","CDBH":"6","XSFX":"由北向南","XSFXDM":"4","KKMC":"动漫东路与文一路交口正向"},{"KKBH":"610256116","HPHM":"津DPN078","JGSK":"2021-04-01 18:20:53.149","CDBH":"8","XSFX":"由南向北","XSFXDM":"3","KKMC":"中天大道与和顺路交口"},{"KKBH":"610271010","HPHM":"津GFD889","JGSK":"2021-04-01 18:20:53.176","CDBH":"7","XSFX":"由北向南","XSFXDM":"4","KKMC":"中新大道与华五路交口"},{"KKBH":"7208910030000","HPHM":"车牌","JGSK":"2021-04-01 18:20:53.191","CDBH":"9","XSFX":"由南向北","XSFXDM":"3","KKMC":"海博道与安正路交口正向"},{"KKBH":"720881002000","HPHM":"津C77V22","JGSK":"2021-04-01 18:20:53.234","CDBH":"8","XSFX":"由西向东","XSFXDM":"2","KKMC":"海旭道与安正路交口"},{"KKBH":"610276125","HPHM":"津KC1231","JGSK":"2021-04-01 18:20:53.254","CDBH":"8","XSFX":"由北向南","XSFXDM":"4","KKMC":"中新大道与和顺路交口"},{"KKBH":"610286127","HPHM":"津DDR981","JGSK":"2021-04-01 18:20:53.26","CDBH":"5","XSFX":"由西向东","XSFXDM":"2","KKMC":"中津大道与和畅路交口"},{"KKBH":"1250","HPHM":"津MY5997","JGSK":"2021-04-01 18:20:53.293","CDBH":"2","XSFX":"由东向西","XSFXDM":"1","KKMC":"中滨大道与盛三街交口正向"},{"KKBH":"7205410030000","HPHM":"车牌","JGSK":"2021-04-01 18:20:53.294","CDBH":"7","XSFX":"由东向西","XSFXDM":"1","KKMC":"动漫环路西与动漫西路交口正向"},{"KKBH":"610266117","HPHM":"津AU6612","JGSK":"2021-04-01 18:20:53.338","CDBH":"2","XSFX":"由东向西","XSFXDM":"1","KKMC":"中生大道与和韵路交口"},{"KKBH":"7208710020000","HPHM":"川S5937A","JGSK":"2021-04-01 18:20:53.405","CDBH":"9","XSFX":"由北向南","XSFXDM":"4","KKMC":"安正路与芳菲路交口正向"},{"KKBH":"610276125","HPHM":"津AD62807","JGSK":"2021-04-01 18:20:53.428","CDBH":"5","XSFX":"由南向北","XSFXDM":"3","KKMC":"中新大道与和顺路交口"},{"KKBH":"610391007","HPHM":"鲁NM12S0","JGSK":"2021-04-01 18:20:53.441","CDBH":"8","XSFX":"由南向北","XSFXDM":"3","KKMC":"和韵路与和风路交口"},{"KKBH":"610256113","HPHM":"冀CKB808","JGSK":"2021-04-01 18:20:53.465","CDBH":"8","XSFX":"由北向南","XSFXDM":"4","KKMC":"中天大道与和风路交口"},{"KKBH":"720861003000","HPHM":"津A2T859","JGSK":"2021-04-01 18:20:53.491","CDBH":"11","XSFX":"由北向南","XSFXDM":"4","KKMC":"海晨道与安明路交口"},{"KKBH":"610256116","HPHM":"津HBM799","JGSK":"2021-04-01 18:20:53.498","CDBH":"12","XSFX":"由北向南","XSFXDM":"4","KKMC":"中天大道与和顺路交口"},{"KKBH":"610256111","HPHM":"冀J2058N","JGSK":"2021-04-01 18:20:53.563","CDBH":"7","XSFX":"由北向南","XSFXDM":"4","KKMC":"中天大道与和惠路交口"},{"KKBH":"7208610030000","HPHM":"川S7R704","JGSK":"2021-04-01 18:20:53.576","CDBH":"10","XSFX":"由北向南","XSFXDM":"4","KKMC":"海晨道与安明路交口正向"},{"KKBH":"610391006","HPHM":"津H72176","JGSK":"2021-04-01 18:20:53.669","CDBH":"1","XSFX":"由东向西","XSFXDM":"1","KKMC":"和韵路与和意路交口"},{"KKBH":"7280310020000","HPHM":"津KY0359","JGSK":"2021-04-01 18:20:53.675","CDBH":"2","XSFX":"由东向西","XSFXDM":"1","KKMC":"动漫中路与文一路交口正向"},{"KKBH":"610271009","HPHM":"津C33357","JGSK":"2021-04-01 18:20:53.723","CDBH":"8","XSFX":"由南向北","XSFXDM":"3","KKMC":"中新大道与泰七路交口"},{"KKBH":"610256115","HPHM":"津AT3312","JGSK":"2021-04-01 18:20:53.762","CDBH":"6","XSFX":"由西向东","XSFXDM":"2","KKMC":"中天大道与中生大道交口"},{"KKBH":"610256112","HPHM":"吉B80G11","JGSK":"2021-04-01 18:20:53.814","CDBH":"5","XSFX":"由西向东","XSFXDM":"2","KKMC":"中天大道与中津大道交口"},{"KKBH":"610391007","HPHM":"车牌","JGSK":"2021-04-01 18:20:53.842","CDBH":"7","XSFX":"由南向北","XSFXDM":"3","KKMC":"和韵路与和风路交口"},{"KKBH":"610256115","HPHM":"津RMR603","JGSK":"2021-04-01 18:20:53.842","CDBH":"5","XSFX":"由西向东","XSFXDM":"2","KKMC":"中天大道与中生大道交口"},{"KKBH":"7208810020000","HPHM":"豫Q063B9","JGSK":"2021-04-01 18:20:53.865","CDBH":"3","XSFX":"由东向西","XSFXDM":"1","KKMC":"海旭道与安正路交口正向"},{"KKBH":"610256113","HPHM":"津RAL223","JGSK":"2021-04-01 18:20:53.925","CDBH":"5","XSFX":"由南向北","XSFXDM":"3","KKMC":"中天大道与和风路交口"},{"KKBH":"7208910030000","HPHM":"津MYZ928","JGSK":"2021-04-01 18:20:53.941","CDBH":"4","XSFX":"由西向东","XSFXDM":"2","KKMC":"海博道与安正路交口正向"},{"KKBH":"610256116","HPHM":"冀B151T9","JGSK":"2021-04-01 18:20:53.994","CDBH":"7","XSFX":"由南向北","XSFXDM":"3","KKMC":"中天大道与和顺路交口"},{"KKBH":"610391007","HPHM":"津FL5169","JGSK":"2021-04-01 18:20:54.004","CDBH":"9","XSFX":"由南向北","XSFXDM":"3","KKMC":"和韵路与和风路交口"},{"KKBH":"6102610030000","HPHM":"晋LNF097","JGSK":"2021-04-01 18:20:54.057","CDBH":"9","XSFX":"由北向南","XSFXDM":"4","KKMC":"中生大道与静湖南路交口正向"},{"KKBH":"720881002000","HPHM":"津C69Z02","JGSK":"2021-04-01 18:20:54.07","CDBH":"2","XSFX":"由东向西","XSFXDM":"1","KKMC":"海旭道与安正路交口"},{"KKBH":"7280310020000","HPHM":"津QA0715","JGSK":"2021-04-01 18:20:54.096","CDBH":"6","XSFX":"由南向北","XSFXDM":"3","KKMC":"动漫中路与文一路交口正向"},{"KKBH":"610271009","HPHM":"津HZ5221","JGSK":"2021-04-01 18:20:54.113","CDBH":"8","XSFX":"由南向北","XSFXDM":"3","KKMC":"中新大道与泰七路交口"},{"KKBH":"610256116","HPHM":"冀F83S91","JGSK":"2021-04-01 18:20:54.189","CDBH":"9","XSFX":"由南向北","XSFXDM":"3","KKMC":"中天大道与和顺路交口"},{"KKBH":"610276124","HPHM":"粤A1CW33","JGSK":"2021-04-01 18:20:54.194","CDBH":"7","XSFX":"由南向北","XSFXDM":"3","KKMC":"中新大道与中生大道交口"},{"KKBH":"610256113","HPHM":"鲁MX216W","JGSK":"2021-04-01 18:20:54.269","CDBH":"7","XSFX":"由北向南","XSFXDM":"4","KKMC":"中天大道与和风路交口"},{"KKBH":"6103261420000","HPHM":"车牌","JGSK":"2021-04-01 18:20:54.309","CDBH":"13","XSFX":"由北向南","XSFXDM":"4","KKMC":"中成大道与泰七路交口正向"},{"KKBH":"610266118","HPHM":"津FNP001","JGSK":"2021-04-01 18:20:54.362","CDBH":"7","XSFX":"由南向北","XSFXDM":"3","KKMC":"中生大道与和畅路交口"},{"KKBH":"720881002000","HPHM":"津FLY985","JGSK":"2021-04-01 18:20:54.371","CDBH":"3","XSFX":"由东向西","XSFXDM":"1","KKMC":"海旭道与安正路交口"},{"KKBH":"711","HPHM":"冀C30F68","JGSK":"2021-04-01 18:20:54.44","CDBH":"7","XSFX":"由北向南","XSFXDM":"4","KKMC":"不礼让行人中新大道与和旭路交口"},{"KKBH":"610266118","HPHM":"津H11796","JGSK":"2021-04-01 18:20:54.443","CDBH":"3","XSFX":"由东向西","XSFXDM":"1","KKMC":"中生大道与和畅路交口"},{"KKBH":"728031003000","HPHM":"津E31086","JGSK":"2021-04-01 18:20:54.447","CDBH":"6","XSFX":"由北向南","XSFXDM":"4","KKMC":"动漫中路与文二路交口"},{"KKBH":"610256115","HPHM":"津ME7928","JGSK":"2021-04-01 18:20:54.455","CDBH":"3","XSFX":"由东向西","XSFXDM":"1","KKMC":"中天大道与中生大道交口"},{"KKBH":"610256114","HPHM":"津C3C308","JGSK":"2021-04-01 18:20:54.469","CDBH":"2","XSFX":"由西向东","XSFXDM":"2","KKMC":"中天大道与和旭路交口"},{"KKBH":"720891003000","HPHM":"车牌","JGSK":"2021-04-01 18:20:54.482","CDBH":"6","XSFX":"由西向东","XSFXDM":"2","KKMC":"海博道与安正路交口"},{"KKBH":"610276126","HPHM":"冀BP570D","JGSK":"2021-04-01 18:20:54.552","CDBH":"7","XSFX":"由北向南","XSFXDM":"4","KKMC":"中新大道与和意路交口"},{"KKBH":"610391007","HPHM":"津E30069","JGSK":"2021-04-01 18:20:54.59","CDBH":"7","XSFX":"由南向北","XSFXDM":"3","KKMC":"和韵路与和风路交口"},{"KKBH":"610401004","HPHM":"车牌","JGSK":"2021-04-01 18:20:54.643","CDBH":"12","XSFX":"由北向南","XSFXDM":"4","KKMC":"和畅路与和风路交口"},{"KKBH":"610391007","HPHM":"津AF22093","JGSK":"2021-04-01 18:20:54.655","CDBH":"10","XSFX":"由北向南","XSFXDM":"4","KKMC":"和韵路与和风路交口"},{"KKBH":"7208810070000","HPHM":"冀BD995G","JGSK":"2021-04-01 18:20:54.761","CDBH":"2","XSFX":"由东向西","XSFXDM":"1","KKMC":"海旭道与弘通路交口正向"},{"KKBH":"610256113","HPHM":"津QE2315","JGSK":"2021-04-01 18:20:54.789","CDBH":"7","XSFX":"由北向南","XSFXDM":"4","KKMC":"中天大道与和风路交口"},{"KKBH":"610391008","HPHM":"津C80R80","JGSK":"2021-04-01 18:20:54.818","CDBH":"4","XSFX":"由西向东","XSFXDM":"2","KKMC":"和韵路与和旭路交口"},{"KKBH":"610266118","HPHM":"冀DGG573","JGSK":"2021-04-01 18:20:54.827","CDBH":"2","XSFX":"由东向西","XSFXDM":"1","KKMC":"中生大道与和畅路交口"},{"KKBH":"610391007","HPHM":"冀A8U2S9","JGSK":"2021-04-01 18:20:54.933","CDBH":"12","XSFX":"由北向南","XSFXDM":"4","KKMC":"和韵路与和风路交口"},{"KKBH":"720891004000","HPHM":"车牌","JGSK":"2021-04-01 18:20:55.016","CDBH":"8","XSFX":"由南向北","XSFXDM":"3","KKMC":"海博道与安平路交口"},{"KKBH":"720861002000","HPHM":"冀D237HR","JGSK":"2021-04-01 18:20:55.053","CDBH":"10","XSFX":"由北向南","XSFXDM":"4","KKMC":"海晨道与安正路交口"},{"KKBH":"7205710040000","HPHM":"津G59506","JGSK":"2021-04-01 18:20:55.078","CDBH":"4","XSFX":"由西向东","XSFXDM":"2","KKMC":"动漫东路与动漫中路交口正向"},{"KKBH":"711","HPHM":"津JSH036","JGSK":"2021-04-01 18:20:55.101","CDBH":"5","XSFX":"由南向北","XSFXDM":"3","KKMC":"不礼让行人中新大道与和旭路交口"},{"KKBH":"610251001","HPHM":"浙AS0826","JGSK":"2021-04-01 18:20:55.201","CDBH":"9","XSFX":"由北向南","XSFXDM":"4","KKMC":"中天大道与和畅路交口"},{"KKBH":"7208810020000","HPHM":"津RL4539","JGSK":"2021-04-01 18:20:55.205","CDBH":"3","XSFX":"由东向西","XSFXDM":"1","KKMC":"海旭道与安正路交口正向"},{"KKBH":"610256111","HPHM":"津C376R0","JGSK":"2021-04-01 18:20:55.274","CDBH":"7","XSFX":"由北向南","XSFXDM":"4","KKMC":"中天大道与和惠路交口"},{"KKBH":"728031002000","HPHM":"津HBJ565","JGSK":"2021-04-01 18:20:55.339","CDBH":"5","XSFX":"由南向北","XSFXDM":"3","KKMC":"动漫中路与文一路交口"},{"KKBH":"610286127","HPHM":"鲁Y11938","JGSK":"2021-04-01 18:20:55.363","CDBH":"5","XSFX":"由西向东","XSFXDM":"2","KKMC":"中津大道与和畅路交口"},{"KKBH":"610276126","HPHM":"津C727G6","JGSK":"2021-04-01 18:20:55.432","CDBH":"8","XSFX":"由北向南","XSFXDM":"4","KKMC":"中新大道与和意路交口"},{"KKBH":"610316142000","HPHM":"津MY5997","JGSK":"2021-04-01 18:20:55.444","CDBH":"2","XSFX":"由东向西","XSFXDM":"1","KKMC":"中滨大道与盛三街交口"},{"KKBH":"728031003000","HPHM":"辽GAR990","JGSK":"2021-04-01 18:20:55.459","CDBH":"1","XSFX":"由东向西","XSFXDM":"1","KKMC":"动漫中路与文二路交口"},{"KKBH":"610266118","HPHM":"津JTZ611","JGSK":"2021-04-01 18:20:55.466","CDBH":"6","XSFX":"由西向东","XSFXDM":"2","KKMC":"中生大道与和畅路交口"},{"KKBH":"7208610020000","HPHM":"鲁C96G01","JGSK":"2021-04-01 18:20:55.568","CDBH":"10","XSFX":"由北向南","XSFXDM":"4","KKMC":"海晨道与安正路交口正向"},{"KKBH":"610256114","HPHM":"津AD68555","JGSK":"2021-04-01 18:20:55.658","CDBH":"2","XSFX":"由西向东","XSFXDM":"2","KKMC":"中天大道与和旭路交口"},{"KKBH":"610326142000","HPHM":"车牌","JGSK":"2021-04-01 18:20:55.764","CDBH":"11","XSFX":"由北向南","XSFXDM":"4","KKMC":"中成大道与泰七路交口"},{"KKBH":"610266118","HPHM":"冀A343ZC","JGSK":"2021-04-01 18:20:55.785","CDBH":"4","XSFX":"由西向东","XSFXDM":"2","KKMC":"中生大道与和畅路交口"},{"KKBH":"7208610030000","HPHM":"冀BLG138","JGSK":"2021-04-01 18:20:55.856","CDBH":"10","XSFX":"由北向南","XSFXDM":"4","KKMC":"海晨道与安明路交口正向"},{"KKBH":"610266118","HPHM":"辽GVS102","JGSK":"2021-04-01 18:20:55.864","CDBH":"5","XSFX":"由西向东","XSFXDM":"2","KKMC":"中生大道与和畅路交口"},{"KKBH":"720871002000","HPHM":"津E30425","JGSK":"2021-04-01 18:20:56.003","CDBH":"9","XSFX":"由北向南","XSFXDM":"4","KKMC":"安正路与芳菲路交口"},{"KKBH":"610401005","HPHM":"津AU5995","JGSK":"2021-04-01 18:20:56.058","CDBH":"8","XSFX":"由南向北","XSFXDM":"3","KKMC":"和畅路与和顺路交口"},{"KKBH":"610276126","HPHM":"津GGZ318","JGSK":"2021-04-01 18:20:56.063","CDBH":"8","XSFX":"由北向南","XSFXDM":"4","KKMC":"中新大道与和意路交口"},{"KKBH":"610256115","HPHM":"津A18Q96","JGSK":"2021-04-01 18:20:56.084","CDBH":"6","XSFX":"由西向东","XSFXDM":"2","KKMC":"中天大道与中生大道交口"},{"KKBH":"610256115","HPHM":"津A1T270","JGSK":"2021-04-01 18:20:56.089","CDBH":"2","XSFX":"由东向西","XSFXDM":"1","KKMC":"中天大道与中生大道交口"},{"KKBH":"7208610030000","HPHM":"津HWD967","JGSK":"2021-04-01 18:20:56.113","CDBH":"4","XSFX":"由西向东","XSFXDM":"2","KKMC":"海晨道与安明路交口正向"},{"KKBH":"720881002000","HPHM":"津ACV375","JGSK":"2021-04-01 18:20:56.14","CDBH":"9","XSFX":"由南向北","XSFXDM":"3","KKMC":"海旭道与安正路交口"},{"KKBH":"7280310020000","HPHM":"车牌","JGSK":"2021-04-01 18:20:56.145","CDBH":"7","XSFX":"由北向南","XSFXDM":"4","KKMC":"动漫中路与文一路交口正向"},{"KKBH":"610256113","HPHM":"苏GLS625","JGSK":"2021-04-01 18:20:56.271","CDBH":"8","XSFX":"由北向南","XSFXDM":"4","KKMC":"中天大道与和风路交口"},{"KKBH":"610401005","HPHM":"津E22221","JGSK":"2021-04-01 18:20:56.297","CDBH":"5","XSFX":"由西向东","XSFXDM":"2","KKMC":"和畅路与和顺路交口"},{"KKBH":"610256112","HPHM":"津BX7550","JGSK":"2021-04-01 18:20:56.298","CDBH":"1","XSFX":"由东向西","XSFXDM":"1","KKMC":"中天大道与中津大道交口"},{"KKBH":"7208610030000","HPHM":"津A0K751","JGSK":"2021-04-01 18:20:56.299","CDBH":"7","XSFX":"由南向北","XSFXDM":"3","KKMC":"海晨道与安明路交口正向"},{"KKBH":"610256113","HPHM":"鲁MR782Y","JGSK":"2021-04-01 18:20:56.35","CDBH":"7","XSFX":"由北向南","XSFXDM":"4","KKMC":"中天大道与和风路交口"},{"KKBH":"711","HPHM":"冀JK885E","JGSK":"2021-04-01 18:20:56.441","CDBH":"8","XSFX":"由北向南","XSFXDM":"4","KKMC":"不礼让行人中新大道与和旭路交口"},{"KKBH":"6103261420000","HPHM":"津C29U95","JGSK":"2021-04-01 18:20:56.491","CDBH":"13","XSFX":"由北向南","XSFXDM":"4","KKMC":"中成大道与泰七路交口正向"},{"KKBH":"610256116","HPHM":"晋AL799T","JGSK":"2021-04-01 18:20:56.51","CDBH":"7","XSFX":"由南向北","XSFXDM":"3","KKMC":"中天大道与和顺路交口"},{"KKBH":"610276126","HPHM":"津MDC568","JGSK":"2021-04-01 18:20:56.617","CDBH":"7","XSFX":"由北向南","XSFXDM":"4","KKMC":"中新大道与和意路交口"},{"KKBH":"7280310020000","HPHM":"津JJ2635","JGSK":"2021-04-01 18:20:56.62","CDBH":"6","XSFX":"由南向北","XSFXDM":"3","KKMC":"动漫中路与文一路交口正向"},{"KKBH":"720571003000","HPHM":"津N10531","JGSK":"2021-04-01 18:20:56.681","CDBH":"4","XSFX":"由西向东","XSFXDM":"2","KKMC":"动漫东路与文三路交口"},{"KKBH":"7208810020000","HPHM":"冀J517H1","JGSK":"2021-04-01 18:20:56.684","CDBH":"9","XSFX":"由南向北","XSFXDM":"3","KKMC":"海旭道与安正路交口正向"},{"KKBH":"720861003000","HPHM":"川SGM680","JGSK":"2021-04-01 18:20:56.692","CDBH":"10","XSFX":"由北向南","XSFXDM":"4","KKMC":"海晨道与安明路交口"},{"KKBH":"610276125","HPHM":"津HT8400","JGSK":"2021-04-01 18:20:56.702","CDBH":"5","XSFX":"由南向北","XSFXDM":"3","KKMC":"中新大道与和顺路交口"},{"KKBH":"610256116","HPHM":"冀JQF593","JGSK":"2021-04-01 18:20:56.702","CDBH":"8","XSFX":"由南向北","XSFXDM":"3","KKMC":"中天大道与和顺路交口"},{"KKBH":"610256116","HPHM":"津A3K135","JGSK":"2021-04-01 18:20:56.703","CDBH":"7","XSFX":"由南向北","XSFXDM":"3","KKMC":"中天大道与和顺路交口"},{"KKBH":"610256116","HPHM":"津REZ805","JGSK":"2021-04-01 18:20:56.893","CDBH":"5","XSFX":"由西向东","XSFXDM":"2","KKMC":"中天大道与和顺路交口"},{"KKBH":"610256113","HPHM":"津C6Q836","JGSK":"2021-04-01 18:20:56.901","CDBH":"4","XSFX":"由南向北","XSFXDM":"3","KKMC":"中天大道与和风路交口"},{"KKBH":"610256116","HPHM":"冀B151T9","JGSK":"2021-04-01 18:20:56.909","CDBH":"8","XSFX":"由南向北","XSFXDM":"3","KKMC":"中天大道与和顺路交口"},{"KKBH":"610256116","HPHM":"津DPN078","JGSK":"2021-04-01 18:20:56.91","CDBH":"9","XSFX":"由南向北","XSFXDM":"3","KKMC":"中天大道与和顺路交口"},{"KKBH":"610391007","HPHM":"津JLV630","JGSK":"2021-04-01 18:20:56.91","CDBH":"7","XSFX":"由南向北","XSFXDM":"3","KKMC":"和韵路与和风路交口"},{"KKBH":"610271008","HPHM":"冀BY820R","JGSK":"2021-04-01 18:20:56.917","CDBH":"4","XSFX":"由北向南","XSFXDM":"4","KKMC":"中新大道与航母主题公园支路交口"},{"KKBH":"610391007","HPHM":"津DWZ029","JGSK":"2021-04-01 18:20:56.952","CDBH":"11","XSFX":"由北向南","XSFXDM":"4","KKMC":"和韵路与和风路交口"},{"KKBH":"610276125","HPHM":"津HSM839","JGSK":"2021-04-01 18:20:56.982","CDBH":"7","XSFX":"由北向南","XSFXDM":"4","KKMC":"中新大道与和顺路交口"},{"KKBH":"720881002000","HPHM":"鲁A6G70P","JGSK":"2021-04-01 18:20:56.993","CDBH":"8","XSFX":"由西向东","XSFXDM":"2","KKMC":"海旭道与安正路交口"},{"KKBH":"610256115","HPHM":"鲁B35TU3","JGSK":"2021-04-01 18:20:57.015","CDBH":"2","XSFX":"由东向西","XSFXDM":"1","KKMC":"中天大道与中生大道交口"},{"KKBH":"7208810020000","HPHM":"鲁AU820N","JGSK":"2021-04-01 18:20:57.037","CDBH":"2","XSFX":"由东向西","XSFXDM":"1","KKMC":"海旭道与安正路交口正向"},{"KKBH":"610271009","HPHM":"津RET609","JGSK":"2021-04-01 18:20:57.077","CDBH":"7","XSFX":"由南向北","XSFXDM":"3","KKMC":"中新大道与泰七路交口"},{"KKBH":"610256111","HPHM":"津J2058N","JGSK":"2021-04-01 18:20:57.113","CDBH":"7","XSFX":"由北向南","XSFXDM":"4","KKMC":"中天大道与和惠路交口"},{"KKBH":"720891003000","HPHM":"鲁NY32G0","JGSK":"2021-04-01 18:20:57.115","CDBH":"7","XSFX":"由南向北","XSFXDM":"3","KKMC":"海博道与安正路交口"},{"KKBH":"720881005000","HPHM":"津K27917","JGSK":"2021-04-01 18:20:57.147","CDBH":"9","XSFX":"由北向南","XSFXDM":"4","KKMC":"海旭道与明盛路交口"},{"KKBH":"610266118","HPHM":"冀BS081U","JGSK":"2021-04-01 18:20:57.147","CDBH":"1","XSFX":"由东向西","XSFXDM":"1","KKMC":"中生大道与和畅路交口"},{"KKBH":"610391008","HPHM":"津A7M622","JGSK":"2021-04-01 18:20:57.183","CDBH":"6","XSFX":"由西向东","XSFXDM":"2","KKMC":"和韵路与和旭路交口"},{"KKBH":"610256115","HPHM":"豫EAF813","JGSK":"2021-04-01 18:20:57.202","CDBH":"5","XSFX":"由西向东","XSFXDM":"2","KKMC":"中天大道与中生大道交口"},{"KKBH":"7208710020000","HPHM":"车牌","JGSK":"2021-04-01 18:20:57.209","CDBH":"10","XSFX":"由北向南","XSFXDM":"4","KKMC":"安正路与芳菲路交口正向"},{"KKBH":"610256113","HPHM":"津RAL223","JGSK":"2021-04-01 18:20:57.209","CDBH":"5","XSFX":"由南向北","XSFXDM":"3","KKMC":"中天大道与和风路交口"},{"KKBH":"610276126","HPHM":"苏EQG789","JGSK":"2021-04-01 18:20:57.272","CDBH":"8","XSFX":"由北向南","XSFXDM":"4","KKMC":"中新大道与和意路交口"},{"KKBH":"7208810020000","HPHM":"津HHM836","JGSK":"2021-04-01 18:20:57.274","CDBH":"5","XSFX":"由西向东","XSFXDM":"2","KKMC":"海旭道与安正路交口正向"},{"KKBH":"720871002000","HPHM":"津LCT311","JGSK":"2021-04-01 18:20:57.281","CDBH":"9","XSFX":"由北向南","XSFXDM":"4","KKMC":"安正路与芳菲路交口"},{"KKBH":"7280310030000","HPHM":"津A13G11","JGSK":"2021-04-01 18:20:57.282","CDBH":"1","XSFX":"由东向西","XSFXDM":"1","KKMC":"动漫中路与文二路交口正向"},{"KKBH":"610266118","HPHM":"津LT3508","JGSK":"2021-04-01 18:20:57.3","CDBH":"8","XSFX":"由南向北","XSFXDM":"3","KKMC":"中生大道与和畅路交口"},{"KKBH":"610276124","HPHM":"辽PJA960","JGSK":"2021-04-01 18:20:57.312","CDBH":"7","XSFX":"由南向北","XSFXDM":"3","KKMC":"中新大道与中生大道交口"},{"KKBH":"610256112","HPHM":"冀B183P0","JGSK":"2021-04-01 18:20:57.333","CDBH":"11","XSFX":"由北向南","XSFXDM":"4","KKMC":"中天大道与中津大道交口"},{"KKBH":"610266117","HPHM":"津C73L50","JGSK":"2021-04-01 18:20:57.334","CDBH":"11","XSFX":"由北向南","XSFXDM":"4","KKMC":"中生大道与和韵路交口"},{"KKBH":"711","HPHM":"鲁AE05F1","JGSK":"2021-04-01 18:20:57.336","CDBH":"5","XSFX":"由南向北","XSFXDM":"3","KKMC":"不礼让行人中新大道与和旭路交口"},{"KKBH":"7208810020000","HPHM":"津NXM119","JGSK":"2021-04-01 18:20:57.352","CDBH":"3","XSFX":"由东向西","XSFXDM":"1","KKMC":"海旭道与安正路交口正向"},{"KKBH":"7280310020000","HPHM":"晋M2L015","JGSK":"2021-04-01 18:20:57.368","CDBH":"5","XSFX":"由南向北","XSFXDM":"3","KKMC":"动漫中路与文一路交口正向"},{"KKBH":"610391008","HPHM":"津GYQ188","JGSK":"2021-04-01 18:20:57.424","CDBH":"4","XSFX":"由西向东","XSFXDM":"2","KKMC":"和韵路与和旭路交口"},{"KKBH":"610276125","HPHM":"津N21729","JGSK":"2021-04-01 18:20:57.437","CDBH":"4","XSFX":"由南向北","XSFXDM":"3","KKMC":"中新大道与和顺路交口"},{"KKBH":"6102610030000","HPHM":"津RMD949","JGSK":"2021-04-01 18:20:57.468","CDBH":"9","XSFX":"由北向南","XSFXDM":"4","KKMC":"中生大道与静湖南路交口正向"},{"KKBH":"610276125","HPHM":"津C088Q6","JGSK":"2021-04-01 18:20:57.502","CDBH":"4","XSFX":"由南向北","XSFXDM":"3","KKMC":"中新大道与和顺路交口"},{"KKBH":"610266118","HPHM":"津GVP005","JGSK":"2021-04-01 18:20:57.546","CDBH":"2","XSFX":"由东向西","XSFXDM":"1","KKMC":"中生大道与和畅路交口"},{"KKBH":"7208610030000","HPHM":"津C61082","JGSK":"2021-04-01 18:20:57.565","CDBH":"5","XSFX":"由西向东","XSFXDM":"2","KKMC":"海晨道与安明路交口正向"},{"KKBH":"610256112","HPHM":"津HLW308","JGSK":"2021-04-01 18:20:57.584","CDBH":"2","XSFX":"由东向西","XSFXDM":"1","KKMC":"中天大道与中津大道交口"},{"KKBH":"610266117","HPHM":"津AUJ632","JGSK":"2021-04-01 18:20:57.59","CDBH":"11","XSFX":"由北向南","XSFXDM":"4","KKMC":"中生大道与和韵路交口"},{"KKBH":"610286127","HPHM":"津RJB792","JGSK":"2021-04-01 18:20:57.597","CDBH":"5","XSFX":"由西向东","XSFXDM":"2","KKMC":"中津大道与和畅路交口"},{"KKBH":"720541003000","HPHM":"津NGG559","JGSK":"2021-04-01 18:20:57.659","CDBH":"4","XSFX":"由西向东","XSFXDM":"2","KKMC":"动漫环路西与动漫西路交口"},{"KKBH":"610391008","HPHM":"津JCC755","JGSK":"2021-04-01 18:20:57.703","CDBH":"4","XSFX":"由西向东","XSFXDM":"2","KKMC":"和韵路与和旭路交口"},{"KKBH":"610256112","HPHM":"津A7C367","JGSK":"2021-04-01 18:20:57.757","CDBH":"9","XSFX":"由南向北","XSFXDM":"3","KKMC":"中天大道与中津大道交口"},{"KKBH":"610256111","HPHM":"津AD10767","JGSK":"2021-04-01 18:20:57.795","CDBH":"1","XSFX":"由西向东","XSFXDM":"2","KKMC":"中天大道与和惠路交口"},{"KKBH":"610391006","HPHM":"津RUT592","JGSK":"2021-04-01 18:20:57.817","CDBH":"2","XSFX":"由东向西","XSFXDM":"1","KKMC":"和韵路与和意路交口"},{"KKBH":"6102610030000","HPHM":"津AUD087","JGSK":"2021-04-01 18:20:57.85","CDBH":"1","XSFX":"由东向西","XSFXDM":"1","KKMC":"中生大道与静湖南路交口正向"},{"KKBH":"610256112","HPHM":"津JZC788","JGSK":"2021-04-01 18:20:57.873","CDBH":"5","XSFX":"由西向东","XSFXDM":"2","KKMC":"中天大道与中津大道交口"},{"KKBH":"610256113","HPHM":"冀CKB808","JGSK":"2021-04-01 18:20:57.949","CDBH":"8","XSFX":"由北向南","XSFXDM":"4","KKMC":"中天大道与和风路交口"},{"KKBH":"720571001000","HPHM":"津C31K29","JGSK":"2021-04-01 18:20:57.95","CDBH":"6","XSFX":"由北向南","XSFXDM":"4","KKMC":"动漫东路与文一路交口"},{"KKBH":"7208710020000","HPHM":"车牌","JGSK":"2021-04-01 18:20:57.993","CDBH":"10","XSFX":"由北向南","XSFXDM":"4","KKMC":"安正路与芳菲路交口正向"},{"KKBH":"720891003000","HPHM":"车牌","JGSK":"2021-04-01 18:20:57.998","CDBH":"6","XSFX":"由西向东","XSFXDM":"2","KKMC":"海博道与安正路交口"},{"KKBH":"610276124","HPHM":"津RUF819","JGSK":"2021-04-01 18:20:57.998","CDBH":"5","XSFX":"由西向东","XSFXDM":"2","KKMC":"中新大道与中生大道交口"},{"KKBH":"610256114","HPHM":"津A9R866","JGSK":"2021-04-01 18:20:58.032","CDBH":"5","XSFX":"由南向北","XSFXDM":"3","KKMC":"中天大道与和旭路交口"},{"KKBH":"7208610020000","HPHM":"津DHD796","JGSK":"2021-04-01 18:20:58.087","CDBH":"10","XSFX":"由北向南","XSFXDM":"4","KKMC":"海晨道与安正路交口正向"},{"KKBH":"610256115","HPHM":"津RBP920","JGSK":"2021-04-01 18:20:58.096","CDBH":"1","XSFX":"由东向西","XSFXDM":"1","KKMC":"中天大道与中生大道交口"},{"KKBH":"7205410030000","HPHM":"车牌","JGSK":"2021-04-01 18:20:58.101","CDBH":"8","XSFX":"由南向北","XSFXDM":"3","KKMC":"动漫环路西与动漫西路交口正向"},{"KKBH":"720861003000","HPHM":"豫GD8G09","JGSK":"2021-04-01 18:20:58.152","CDBH":"4","XSFX":"由西向东","XSFXDM":"2","KKMC":"海晨道与安明路交口"},{"KKBH":"610276125","HPHM":"冀B2QV81","JGSK":"2021-04-01 18:20:58.222","CDBH":"5","XSFX":"由南向北","XSFXDM":"3","KKMC":"中新大道与和顺路交口"},{"KKBH":"610276126","HPHM":"津C2F917","JGSK":"2021-04-01 18:20:58.232","CDBH":"7","XSFX":"由北向南","XSFXDM":"4","KKMC":"中新大道与和意路交口"},{"KKBH":"610256111","HPHM":"冀B6N02N","JGSK":"2021-04-01 18:20:58.264","CDBH":"1","XSFX":"由西向东","XSFXDM":"2","KKMC":"中天大道与和惠路交口"},{"KKBH":"720571004000","HPHM":"冀BM30Z7","JGSK":"2021-04-01 18:20:58.266","CDBH":"4","XSFX":"由西向东","XSFXDM":"2","KKMC":"动漫东路与动漫中路交口"},{"KKBH":"610391007","HPHM":"津AF22093","JGSK":"2021-04-01 18:20:58.293","CDBH":"11","XSFX":"由北向南","XSFXDM":"4","KKMC":"和韵路与和风路交口"},{"KKBH":"7208610030000","HPHM":"津RPR323","JGSK":"2021-04-01 18:20:58.303","CDBH":"10","XSFX":"由北向南","XSFXDM":"4","KKMC":"海晨道与安明路交口正向"},{"KKBH":"610391007","HPHM":"津E30069","JGSK":"2021-04-01 18:20:58.313","CDBH":"8","XSFX":"由南向北","XSFXDM":"3","KKMC":"和韵路与和风路交口"},{"KKBH":"610256113","HPHM":"津QE2315","JGSK":"2021-04-01 18:20:58.35","CDBH":"7","XSFX":"由北向南","XSFXDM":"4","KKMC":"中天大道与和风路交口"},{"KKBH":"711","HPHM":"车牌","JGSK":"2021-04-01 18:20:58.359","CDBH":"7","XSFX":"由北向南","XSFXDM":"4","KKMC":"不礼让行人中新大道与和旭路交口"},{"KKBH":"7208910030000","HPHM":"车牌","JGSK":"2021-04-01 18:20:58.369","CDBH":"9","XSFX":"由南向北","XSFXDM":"3","KKMC":"海博道与安正路交口正向"},{"KKBH":"610326142000","HPHM":"车牌","JGSK":"2021-04-01 18:20:58.432","CDBH":"14","XSFX":"由北向南","XSFXDM":"4","KKMC":"中成大道与泰七路交口"},{"KKBH":"610276126","HPHM":"津A9W921","JGSK":"2021-04-01 18:20:58.435","CDBH":"4","XSFX":"由南向北","XSFXDM":"3","KKMC":"中新大道与和意路交口"},{"KKBH":"610261003000","HPHM":"晋LNF097","JGSK":"2021-04-01 18:20:58.644","CDBH":"18","XSFX":"由北向南","XSFXDM":"4","KKMC":"中生大道与静湖南路交口"},{"KKBH":"610391007","HPHM":"津RG8631","JGSK":"2021-04-01 18:20:58.662","CDBH":"8","XSFX":"由南向北","XSFXDM":"3","KKMC":"和韵路与和风路交口"},{"KKBH":"610276126","HPHM":"津FFF006","JGSK":"2021-04-01 18:20:58.699","CDBH":"7","XSFX":"由北向南","XSFXDM":"4","KKMC":"中新大道与和意路交口"},{"KKBH":"711","HPHM":"津HDZ596","JGSK":"2021-04-01 18:20:58.751","CDBH":"7","XSFX":"由北向南","XSFXDM":"4","KKMC":"不礼让行人中新大道与和旭路交口"},{"KKBH":"610266117","HPHM":"津A7F986","JGSK":"2021-04-01 18:20:58.865","CDBH":"12","XSFX":"由北向南","XSFXDM":"4","KKMC":"中生大道与和韵路交口"},{"KKBH":"610391007","HPHM":"津J00757","JGSK":"2021-04-01 18:20:58.929","CDBH":"11","XSFX":"由北向南","XSFXDM":"4","KKMC":"和韵路与和风路交口"},{"KKBH":"7208610030000","HPHM":"津A8H590","JGSK":"2021-04-01 18:20:58.978","CDBH":"7","XSFX":"由南向北","XSFXDM":"3","KKMC":"海晨道与安明路交口正向"},{"KKBH":"610276124","HPHM":"津A09895D","JGSK":"2021-04-01 18:20:59.08","CDBH":"2","XSFX":"由东向西","XSFXDM":"1","KKMC":"中新大道与中生大道交口"},{"KKBH":"610256113","HPHM":"津C69E02","JGSK":"2021-04-01 18:20:59.169","CDBH":"8","XSFX":"由北向南","XSFXDM":"4","KKMC":"中天大道与和风路交口"},{"KKBH":"7208910030000","HPHM":"津ACJ665","JGSK":"2021-04-01 18:20:59.248","CDBH":"4","XSFX":"由西向东","XSFXDM":"2","KKMC":"海博道与安正路交口正向"},{"KKBH":"610256112","HPHM":"津NZS710","JGSK":"2021-04-01 18:20:59.268","CDBH":"1","XSFX":"由东向西","XSFXDM":"1","KKMC":"中天大道与中津大道交口"},{"KKBH":"711","HPHM":"津AY7751","JGSK":"2021-04-01 18:20:59.315","CDBH":"8","XSFX":"由北向南","XSFXDM":"4","KKMC":"不礼让行人中新大道与和旭路交口"},{"KKBH":"6103261400000","HPHM":"津JR2502","JGSK":"2021-04-01 18:20:59.334","CDBH":"6","XSFX":"由西向东","XSFXDM":"2","KKMC":"中成大道与中海大道交口正向"},{"KKBH":"610256116","HPHM":"津A3K135","JGSK":"2021-04-01 18:20:59.39","CDBH":"8","XSFX":"由南向北","XSFXDM":"3","KKMC":"中天大道与和顺路交口"},{"KKBH":"610256116","HPHM":"冀JK691G","JGSK":"2021-04-01 18:20:59.4","CDBH":"8","XSFX":"由南向北","XSFXDM":"3","KKMC":"中天大道与和顺路交口"},{"KKBH":"720901002000","HPHM":"津RNB176","JGSK":"2021-04-01 18:20:59.448","CDBH":"1","XSFX":"由东向西","XSFXDM":"1","KKMC":"玉林道与安正路交口"},{"KKBH":"610391008","HPHM":"津C2S657","JGSK":"2021-04-01 18:20:59.452","CDBH":"4","XSFX":"由西向东","XSFXDM":"2","KKMC":"和韵路与和旭路交口"},{"KKBH":"610256111","HPHM":"京J98462","JGSK":"2021-04-01 18:20:59.463","CDBH":"7","XSFX":"由北向南","XSFXDM":"4","KKMC":"中天大道与和惠路交口"},{"KKBH":"610271009","HPHM":"吉J9AB17","JGSK":"2021-04-01 18:20:59.485","CDBH":"4","XSFX":"由西向东","XSFXDM":"2","KKMC":"中新大道与泰七路交口"},{"KKBH":"720891004000","HPHM":"津NNQ960","JGSK":"2021-04-01 18:20:59.53","CDBH":"4","XSFX":"由西向东","XSFXDM":"2","KKMC":"海博道与安平路交口"},{"KKBH":"610271009","HPHM":"津C035C2","JGSK":"2021-04-01 18:20:59.565","CDBH":"8","XSFX":"由南向北","XSFXDM":"3","KKMC":"中新大道与泰七路交口"},{"KKBH":"720871002000","HPHM":"川S5937A","JGSK":"2021-04-01 18:20:59.602","CDBH":"9","XSFX":"由北向南","XSFXDM":"4","KKMC":"安正路与芳菲路交口"},{"KKBH":"610271009","HPHM":"冀B2ZT55","JGSK":"2021-04-01 18:20:59.637","CDBH":"8","XSFX":"由南向北","XSFXDM":"3","KKMC":"中新大道与泰七路交口"},{"KKBH":"610286127","HPHM":"津DDR981","JGSK":"2021-04-01 18:20:59.71","CDBH":"5","XSFX":"由西向东","XSFXDM":"2","KKMC":"中津大道与和畅路交口"},{"KKBH":"711","HPHM":"津MXY897","JGSK":"2021-04-01 18:20:59.736","CDBH":"5","XSFX":"由南向北","XSFXDM":"3","KKMC":"不礼让行人中新大道与和旭路交口"},{"KKBH":"720891003000","HPHM":"津C922P5","JGSK":"2021-04-01 18:20:59.75","CDBH":"8","XSFX":"由南向北","XSFXDM":"3","KKMC":"海博道与安正路交口"},{"KKBH":"7208610020000","HPHM":"吉A3XL79","JGSK":"2021-04-01 18:20:59.751","CDBH":"4","XSFX":"由西向东","XSFXDM":"2","KKMC":"海晨道与安正路交口正向"},{"KKBH":"7208810050000","HPHM":"津C2A550","JGSK":"2021-04-01 18:20:59.773","CDBH":"9","XSFX":"由北向南","XSFXDM":"4","KKMC":"海旭道与明盛路交口正向"},{"KKBH":"7208610030000","HPHM":"冀B8A9T2","JGSK":"2021-04-01 18:20:59.801","CDBH":"5","XSFX":"由西向东","XSFXDM":"2","KKMC":"海晨道与安明路交口正向"},{"KKBH":"728031002000","HPHM":"津HWH692","JGSK":"2021-04-01 18:20:59.821","CDBH":"5","XSFX":"由南向北","XSFXDM":"3","KKMC":"动漫中路与文一路交口"},{"KKBH":"610286127","HPHM":"辽LQK926","JGSK":"2021-04-01 18:20:59.857","CDBH":"4","XSFX":"由西向东","XSFXDM":"2","KKMC":"中津大道与和畅路交口"},{"KKBH":"7208710020000","HPHM":"津C77V22","JGSK":"2021-04-01 18:20:59.859","CDBH":"9","XSFX":"由北向南","XSFXDM":"4","KKMC":"安正路与芳菲路交口正向"},{"KKBH":"610266118","HPHM":"津DZJ419","JGSK":"2021-04-01 18:20:59.866","CDBH":"2","XSFX":"由东向西","XSFXDM":"1","KKMC":"中生大道与和畅路交口"},{"KKBH":"7208610020000","HPHM":"车牌","JGSK":"2021-04-01 18:20:59.867","CDBH":"12","XSFX":"由北向南","XSFXDM":"4","KKMC":"海晨道与安正路交口正向"},{"KKBH":"610256114","HPHM":"津RBF357","JGSK":"2021-04-01 18:20:59.888","CDBH":"2","XSFX":"由西向东","XSFXDM":"2","KKMC":"中天大道与和旭路交口"},{"KKBH":"610256115","HPHM":"鲁AZ1U75","JGSK":"2021-04-01 18:20:59.89","CDBH":"3","XSFX":"由东向西","XSFXDM":"1","KKMC":"中天大道与中生大道交口"},{"KKBH":"720861002000","HPHM":"鲁C96G01","JGSK":"2021-04-01 18:21:00.012","CDBH":"10","XSFX":"由北向南","XSFXDM":"4","KKMC":"海晨道与安正路交口"},{"KKBH":"610326142000","HPHM":"津C29U95","JGSK":"2021-04-01 18:21:00.036","CDBH":"14","XSFX":"由北向南","XSFXDM":"4","KKMC":"中成大道与泰七路交口"},{"KKBH":"610391007","HPHM":"津A7S955","JGSK":"2021-04-01 18:21:00.042","CDBH":"8","XSFX":"由南向北","XSFXDM":"3","KKMC":"和韵路与和风路交口"},{"KKBH":"610256115","HPHM":"鲁NH828H","JGSK":"2021-04-01 18:21:00.045","CDBH":"2","XSFX":"由东向西","XSFXDM":"1","KKMC":"中天大道与中生大道交口"},{"KKBH":"610276126","HPHM":"津J88392","JGSK":"2021-04-01 18:21:00.081","CDBH":"8","XSFX":"由北向南","XSFXDM":"4","KKMC":"中新大道与和意路交口"},{"KKBH":"720881007000","HPHM":"冀BD995G","JGSK":"2021-04-01 18:21:00.091","CDBH":"1","XSFX":"由东向西","XSFXDM":"1","KKMC":"海旭道与弘通路交口"},{"KKBH":"610256116","HPHM":"冀JQF593","JGSK":"2021-04-01 18:21:00.109","CDBH":"9","XSFX":"由南向北","XSFXDM":"3","KKMC":"中天大道与和顺路交口"},{"KKBH":"610266117","HPHM":"陕A01PG2","JGSK":"2021-04-01 18:21:00.127","CDBH":"10","XSFX":"由北向南","XSFXDM":"4","KKMC":"中生大道与和韵路交口"},{"KKBH":"610276126","HPHM":"津A9W921","JGSK":"2021-04-01 18:21:00.129","CDBH":"4","XSFX":"由南向北","XSFXDM":"3","KKMC":"中新大道与和意路交口"},{"KKBH":"720881002000","HPHM":"冀J517H1","JGSK":"2021-04-01 18:21:00.14","CDBH":"9","XSFX":"由南向北","XSFXDM":"3","KKMC":"海旭道与安正路交口"},{"KKBH":"610256112","HPHM":"津RUT213","JGSK":"2021-04-01 18:21:00.155","CDBH":"1","XSFX":"由东向西","XSFXDM":"1","KKMC":"中天大道与中津大道交口"},{"KKBH":"7208610030000","HPHM":"津RGF921","JGSK":"2021-04-01 18:21:00.225","CDBH":"10","XSFX":"由北向南","XSFXDM":"4","KKMC":"海晨道与安明路交口正向"},{"KKBH":"610276126","HPHM":"冀B5H2Z9","JGSK":"2021-04-01 18:21:00.231","CDBH":"7","XSFX":"由北向南","XSFXDM":"4","KKMC":"中新大道与和意路交口"},{"KKBH":"610256112","HPHM":"冀B183P0","JGSK":"2021-04-01 18:21:00.283","CDBH":"11","XSFX":"由北向南","XSFXDM":"4","KKMC":"中天大道与中津大道交口"},{"KKBH":"610271010","HPHM":"津GFD889","JGSK":"2021-04-01 18:21:00.299","CDBH":"7","XSFX":"由北向南","XSFXDM":"4","KKMC":"中新大道与华五路交口"},{"KKBH":"610256115","HPHM":"津RG8677","JGSK":"2021-04-01 18:21:00.338","CDBH":"2","XSFX":"由东向西","XSFXDM":"1","KKMC":"中天大道与中生大道交口"},{"KKBH":"7205410030000","HPHM":"津K35687","JGSK":"2021-04-01 18:21:00.38","CDBH":"8","XSFX":"由南向北","XSFXDM":"3","KKMC":"动漫环路西与动漫西路交口正向"},{"KKBH":"610256113","HPHM":"津C6Q836","JGSK":"2021-04-01 18:21:00.409","CDBH":"5","XSFX":"由南向北","XSFXDM":"3","KKMC":"中天大道与和风路交口"},{"KKBH":"6071310030000","HPHM":"冀TJ1K35","JGSK":"2021-04-01 18:21:00.532","CDBH":"2","XSFX":"由东向西","XSFXDM":"1","KKMC":"中央大道与海旭道交口正向"},{"KKBH":"610276125","HPHM":"津DYH929","JGSK":"2021-04-01 18:21:00.541","CDBH":"5","XSFX":"由南向北","XSFXDM":"3","KKMC":"中新大道与和顺路交口"},{"KKBH":"720861003000","HPHM":"津C61082","JGSK":"2021-04-01 18:21:00.548","CDBH":"5","XSFX":"由西向东","XSFXDM":"2","KKMC":"海晨道与安明路交口"},{"KKBH":"7208910030000","HPHM":"车牌","JGSK":"2021-04-01 18:21:00.629","CDBH":"3","XSFX":"由东向西","XSFXDM":"1","KKMC":"海博道与安正路交口正向"},{"KKBH":"610276126","HPHM":"津HLX277","JGSK":"2021-04-01 18:21:00.664","CDBH":"7","XSFX":"由北向南","XSFXDM":"4","KKMC":"中新大道与和意路交口"},{"KKBH":"610256115","HPHM":"津JYD809","JGSK":"2021-04-01 18:21:00.717","CDBH":"11","XSFX":"由北向南","XSFXDM":"4","KKMC":"中天大道与中生大道交口"},{"KKBH":"7208910030000","HPHM":"津A6D258","JGSK":"2021-04-01 18:21:00.754","CDBH":"6","XSFX":"由西向东","XSFXDM":"2","KKMC":"海博道与安正路交口正向"},{"KKBH":"610276124","HPHM":"津K36917","JGSK":"2021-04-01 18:21:00.771","CDBH":"7","XSFX":"由南向北","XSFXDM":"3","KKMC":"中新大道与中生大道交口"},{"KKBH":"610391007","HPHM":"津JLV630","JGSK":"2021-04-01 18:21:00.795","CDBH":"8","XSFX":"由南向北","XSFXDM":"3","KKMC":"和韵路与和风路交口"},{"KKBH":"610256114","HPHM":"津MHH911","JGSK":"2021-04-01 18:21:00.837","CDBH":"5","XSFX":"由南向北","XSFXDM":"3","KKMC":"中天大道与和旭路交口"},{"KKBH":"7208910030000","HPHM":"车牌","JGSK":"2021-04-01 18:21:00.858","CDBH":"7","XSFX":"由南向北","XSFXDM":"3","KKMC":"海博道与安正路交口正向"},{"KKBH":"7208810020000","HPHM":"津ADN8135","JGSK":"2021-04-01 18:21:00.893","CDBH":"5","XSFX":"由西向东","XSFXDM":"2","KKMC":"海旭道与安正路交口正向"},{"KKBH":"7208610020000","HPHM":"车牌","JGSK":"2021-04-01 18:21:00.948","CDBH":"11","XSFX":"由北向南","XSFXDM":"4","KKMC":"海晨道与安正路交口正向"},{"KKBH":"610256113","HPHM":"津HDY306","JGSK":"2021-04-01 18:21:00.989","CDBH":"8","XSFX":"由北向南","XSFXDM":"4","KKMC":"中天大道与和风路交口"},{"KKBH":"610276124","HPHM":"冀D670DF","JGSK":"2021-04-01 18:21:00.997","CDBH":"10","XSFX":"由北向南","XSFXDM":"4","KKMC":"中新大道与中生大道交口"},{"KKBH":"7209010020000","HPHM":"津RTB881","JGSK":"2021-04-01 18:21:01.062","CDBH":"1","XSFX":"由东向西","XSFXDM":"1","KKMC":"玉林道与安正路交口正向"},{"KKBH":"728031002000","HPHM":"津AS8125","JGSK":"2021-04-01 18:21:01.261","CDBH":"6","XSFX":"由南向北","XSFXDM":"3","KKMC":"动漫中路与文一路交口"},{"KKBH":"610256115","HPHM":"津LX0378","JGSK":"2021-04-01 18:21:01.267","CDBH":"1","XSFX":"由东向西","XSFXDM":"1","KKMC":"中天大道与中生大道交口"},{"KKBH":"610266118","HPHM":"津RDU835","JGSK":"2021-04-01 18:21:01.273","CDBH":"5","XSFX":"由西向东","XSFXDM":"2","KKMC":"中生大道与和畅路交口"},{"KKBH":"720861003000","HPHM":"津HWD967","JGSK":"2021-04-01 18:21:01.354","CDBH":"4","XSFX":"由西向东","XSFXDM":"2","KKMC":"海晨道与安明路交口"},{"KKBH":"720571004000","HPHM":"津G59506","JGSK":"2021-04-01 18:21:01.387","CDBH":"4","XSFX":"由西向东","XSFXDM":"2","KKMC":"动漫东路与动漫中路交口"},{"KKBH":"7208610030000","HPHM":"津A8A768","JGSK":"2021-04-01 18:21:01.441","CDBH":"5","XSFX":"由西向东","XSFXDM":"2","KKMC":"海晨道与安明路交口正向"},{"KKBH":"7208810020000","HPHM":"津J77615","JGSK":"2021-04-01 18:21:01.455","CDBH":"2","XSFX":"由东向西","XSFXDM":"1","KKMC":"海旭道与安正路交口正向"},{"KKBH":"610401005","HPHM":"皖L3L369","JGSK":"2021-04-01 18:21:01.549","CDBH":"8","XSFX":"由南向北","XSFXDM":"3","KKMC":"和畅路与和顺路交口"},{"KKBH":"610271008","HPHM":"冀BY820R","JGSK":"2021-04-01 18:21:01.558","CDBH":"4","XSFX":"由北向南","XSFXDM":"4","KKMC":"中新大道与航母主题公园支路交口"},{"KKBH":"7208610020000","HPHM":"冀B7F52D","JGSK":"2021-04-01 18:21:01.565","CDBH":"10","XSFX":"由北向南","XSFXDM":"4","KKMC":"海晨道与安正路交口正向"},{"KKBH":"610276126","HPHM":"津KTK921","JGSK":"2021-04-01 18:21:01.592","CDBH":"8","XSFX":"由北向南","XSFXDM":"4","KKMC":"中新大道与和意路交口"},{"KKBH":"720891003000","HPHM":"车牌","JGSK":"2021-04-01 18:21:01.679","CDBH":"6","XSFX":"由西向东","XSFXDM":"2","KKMC":"海博道与安正路交口"},{"KKBH":"610286127","HPHM":"津FCP955","JGSK":"2021-04-01 18:21:01.706","CDBH":"7","XSFX":"由南向北","XSFXDM":"3","KKMC":"中津大道与和畅路交口"},{"KKBH":"610391006","HPHM":"津H72176","JGSK":"2021-04-01 18:21:01.736","CDBH":"2","XSFX":"由东向西","XSFXDM":"1","KKMC":"和韵路与和意路交口"},{"KKBH":"610256114","HPHM":"津A09690D","JGSK":"2021-04-01 18:21:01.754","CDBH":"6","XSFX":"由南向北","XSFXDM":"3","KKMC":"中天大道与和旭路交口"},{"KKBH":"610256116","HPHM":"津AN0389","JGSK":"2021-04-01 18:21:01.857","CDBH":"7","XSFX":"由南向北","XSFXDM":"3","KKMC":"中天大道与和顺路交口"},{"KKBH":"610276126","HPHM":"津HYL761","JGSK":"2021-04-01 18:21:01.873","CDBH":"5","XSFX":"由南向北","XSFXDM":"3","KKMC":"中新大道与和意路交口"},{"KKBH":"610271009","HPHM":"豫C962QJ","JGSK":"2021-04-01 18:21:01.877","CDBH":"8","XSFX":"由南向北","XSFXDM":"3","KKMC":"中新大道与泰七路交口"},{"KKBH":"610256112","HPHM":"津A3T850","JGSK":"2021-04-01 18:21:01.908","CDBH":"1","XSFX":"由东向西","XSFXDM":"1","KKMC":"中天大道与中津大道交口"},{"KKBH":"610276124","HPHM":"津HR5003","JGSK":"2021-04-01 18:21:02.015","CDBH":"8","XSFX":"由南向北","XSFXDM":"3","KKMC":"中新大道与中生大道交口"},{"KKBH":"610286127","HPHM":"津C53T60","JGSK":"2021-04-01 18:21:02.034","CDBH":"4","XSFX":"由西向东","XSFXDM":"2","KKMC":"中津大道与和畅路交口"},{"KKBH":"6102610030000","HPHM":"冀HJV081","JGSK":"2021-04-01 18:21:02.044","CDBH":"1","XSFX":"由东向西","XSFXDM":"1","KKMC":"中生大道与静湖南路交口正向"},{"KKBH":"610256114","HPHM":"晋LB168D","JGSK":"2021-04-01 18:21:02.053","CDBH":"2","XSFX":"由西向东","XSFXDM":"2","KKMC":"中天大道与和旭路交口"},{"KKBH":"610256112","HPHM":"津HL9719","JGSK":"2021-04-01 18:21:02.112","CDBH":"10","XSFX":"由北向南","XSFXDM":"4","KKMC":"中天大道与中津大道交口"},{"KKBH":"711","HPHM":"车牌","JGSK":"2021-04-01 18:21:02.115","CDBH":"7","XSFX":"由北向南","XSFXDM":"4","KKMC":"不礼让行人中新大道与和旭路交口"},{"KKBH":"610256115","HPHM":"津HQ2905","JGSK":"2021-04-01 18:21:02.257","CDBH":"3","XSFX":"由东向西","XSFXDM":"1","KKMC":"中天大道与中生大道交口"},{"KKBH":"610401005","HPHM":"津E22221","JGSK":"2021-04-01 18:21:02.262","CDBH":"6","XSFX":"由西向东","XSFXDM":"2","KKMC":"和畅路与和顺路交口"},{"KKBH":"7208710020000","HPHM":"津C889A9","JGSK":"2021-04-01 18:21:02.264","CDBH":"6","XSFX":"由南向北","XSFXDM":"3","KKMC":"安正路与芳菲路交口正向"},{"KKBH":"610261003000","HPHM":"津RCE051","JGSK":"2021-04-01 18:21:02.364","CDBH":"10","XSFX":"由东向西","XSFXDM":"1","KKMC":"中生大道与静湖南路交口"},{"KKBH":"7208910060000","HPHM":"津RUJ399","JGSK":"2021-04-01 18:21:02.385","CDBH":"6","XSFX":"由西向东","XSFXDM":"2","KKMC":"海博道与永盛路交口正向"},{"KKBH":"610276126","HPHM":"津MDC568","JGSK":"2021-04-01 18:21:02.392","CDBH":"7","XSFX":"由北向南","XSFXDM":"4","KKMC":"中新大道与和意路交口"},{"KKBH":"610256111","HPHM":"车牌","JGSK":"2021-04-01 18:21:02.393","CDBH":"8","XSFX":"由北向南","XSFXDM":"4","KKMC":"中天大道与和惠路交口"},{"KKBH":"610391008","HPHM":"津JE9569","JGSK":"2021-04-01 18:21:02.395","CDBH":"4","XSFX":"由西向东","XSFXDM":"2","KKMC":"和韵路与和旭路交口"},{"KKBH":"7208210040000","HPHM":"津AYG697","JGSK":"2021-04-01 18:21:02.52","CDBH":"5","XSFX":"由北向南","XSFXDM":"4","KKMC":"动漫西路与动漫北路交口正向"},{"KKBH":"711","HPHM":"鲁N187JD","JGSK":"2021-04-01 18:21:02.593","CDBH":"8","XSFX":"由北向南","XSFXDM":"4","KKMC":"不礼让行人中新大道与和旭路交口"},{"KKBH":"7208610030000","HPHM":"冀DG256T","JGSK":"2021-04-01 18:21:02.601","CDBH":"3","XSFX":"由东向西","XSFXDM":"1","KKMC":"海晨道与安明路交口正向"},{"KKBH":"610391007","HPHM":"津DWZ029","JGSK":"2021-04-01 18:21:02.607","CDBH":"12","XSFX":"由北向南","XSFXDM":"4","KKMC":"和韵路与和风路交口"},{"KKBH":"720891003000","HPHM":"津NWH456","JGSK":"2021-04-01 18:21:02.626","CDBH":"7","XSFX":"由南向北","XSFXDM":"3","KKMC":"海博道与安正路交口"},{"KKBH":"610256113","HPHM":"津H09116","JGSK":"2021-04-01 18:21:02.743","CDBH":"7","XSFX":"由北向南","XSFXDM":"4","KKMC":"中天大道与和风路交口"},{"KKBH":"610286127","HPHM":"津RJB792","JGSK":"2021-04-01 18:21:02.801","CDBH":"6","XSFX":"由西向东","XSFXDM":"2","KKMC":"中津大道与和畅路交口"},{"KKBH":"7208810020000","HPHM":"津A3T924","JGSK":"2021-04-01 18:21:02.804","CDBH":"12","XSFX":"由北向南","XSFXDM":"4","KKMC":"海旭道与安正路交口正向"},{"KKBH":"711","HPHM":"津NWC689","JGSK":"2021-04-01 18:21:02.833","CDBH":"7","XSFX":"由北向南","XSFXDM":"4","KKMC":"不礼让行人中新大道与和旭路交口"},{"KKBH":"610271009","HPHM":"津A6F080","JGSK":"2021-04-01 18:21:02.834","CDBH":"8","XSFX":"由南向北","XSFXDM":"3","KKMC":"中新大道与泰七路交口"},{"KKBH":"610391007","HPHM":"津DZL622","JGSK":"2021-04-01 18:21:02.841","CDBH":"8","XSFX":"由南向北","XSFXDM":"3","KKMC":"和韵路与和风路交口"},{"KKBH":"610286127","HPHM":"冀F31WB7","JGSK":"2021-04-01 18:21:02.859","CDBH":"1","XSFX":"由东向西","XSFXDM":"1","KKMC":"中津大道与和畅路交口"},{"KKBH":"720861002000","HPHM":"津DHD796","JGSK":"2021-04-01 18:21:02.89","CDBH":"10","XSFX":"由北向南","XSFXDM":"4","KKMC":"海晨道与安正路交口"},{"KKBH":"711","HPHM":"津A08510D","JGSK":"2021-04-01 18:21:02.935","CDBH":"5","XSFX":"由南向北","XSFXDM":"3","KKMC":"不礼让行人中新大道与和旭路交口"},{"KKBH":"610326142000","HPHM":"车牌","JGSK":"2021-04-01 18:21:02.961","CDBH":"11","XSFX":"由北向南","XSFXDM":"4","KKMC":"中成大道与泰七路交口"},{"KKBH":"610276126","HPHM":"津MK5521","JGSK":"2021-04-01 18:21:02.968","CDBH":"8","XSFX":"由北向南","XSFXDM":"4","KKMC":"中新大道与和意路交口"},{"KKBH":"610401005","HPHM":"津ADF5046","JGSK":"2021-04-01 18:21:02.973","CDBH":"8","XSFX":"由南向北","XSFXDM":"3","KKMC":"和畅路与和顺路交口"},{"KKBH":"610286127","HPHM":"津NLZ330","JGSK":"2021-04-01 18:21:02.983","CDBH":"6","XSFX":"由西向东","XSFXDM":"2","KKMC":"中津大道与和畅路交口"},{"KKBH":"610256116","HPHM":"冀JK691G","JGSK":"2021-04-01 18:21:02.989","CDBH":"9","XSFX":"由南向北","XSFXDM":"3","KKMC":"中天大道与和顺路交口"},{"KKBH":"7208610030000","HPHM":"津AJL578","JGSK":"2021-04-01 18:21:03.011","CDBH":"5","XSFX":"由西向东","XSFXDM":"2","KKMC":"海晨道与安明路交口正向"},{"KKBH":"610391008","HPHM":"津NUU321","JGSK":"2021-04-01 18:21:03.021","CDBH":"1","XSFX":"由东向西","XSFXDM":"1","KKMC":"和韵路与和旭路交口"},{"KKBH":"7208910030000","HPHM":"冀BEN388","JGSK":"2021-04-01 18:21:03.054","CDBH":"6","XSFX":"由西向东","XSFXDM":"2","KKMC":"海博道与安正路交口正向"},{"KKBH":"610256116","HPHM":"津RRR050","JGSK":"2021-04-01 18:21:03.063","CDBH":"10","XSFX":"由北向南","XSFXDM":"4","KKMC":"中天大道与和顺路交口"},{"KKBH":"610276124","HPHM":"冀D670DF","JGSK":"2021-04-01 18:21:03.071","CDBH":"10","XSFX":"由北向南","XSFXDM":"4","KKMC":"中新大道与中生大道交口"},{"KKBH":"7208910060000","HPHM":"津JK2389","JGSK":"2021-04-01 18:21:03.077","CDBH":"7","XSFX":"由西向东","XSFXDM":"2","KKMC":"海博道与永盛路交口正向"},{"KKBH":"610276125","HPHM":"辽A10FY3","JGSK":"2021-04-01 18:21:03.126","CDBH":"1","XSFX":"由东向西","XSFXDM":"1","KKMC":"中新大道与和顺路交口"},{"KKBH":"610276126","HPHM":"津GGZ318","JGSK":"2021-04-01 18:21:03.192","CDBH":"8","XSFX":"由北向南","XSFXDM":"4","KKMC":"中新大道与和意路交口"},{"KKBH":"610256115","HPHM":"津RBP920","JGSK":"2021-04-01 18:21:03.218","CDBH":"2","XSFX":"由东向西","XSFXDM":"1","KKMC":"中天大道与中生大道交口"},{"KKBH":"610256113","HPHM":"津C69E02","JGSK":"2021-04-01 18:21:03.224","CDBH":"8","XSFX":"由北向南","XSFXDM":"4","KKMC":"中天大道与和风路交口"},{"KKBH":"610266118","HPHM":"津A3D231","JGSK":"2021-04-01 18:21:03.252","CDBH":"5","XSFX":"由西向东","XSFXDM":"2","KKMC":"中生大道与和畅路交口"},{"KKBH":"720861003000","HPHM":"冀B8A9T2","JGSK":"2021-04-01 18:21:03.275","CDBH":"5","XSFX":"由西向东","XSFXDM":"2","KKMC":"海晨道与安明路交口"},{"KKBH":"610266117","HPHM":"津DWL226","JGSK":"2021-04-01 18:21:03.295","CDBH":"8","XSFX":"由南向北","XSFXDM":"3","KKMC":"中生大道与和韵路交口"},{"KKBH":"610271009","HPHM":"冀B09E35","JGSK":"2021-04-01 18:21:03.317","CDBH":"7","XSFX":"由南向北","XSFXDM":"3","KKMC":"中新大道与泰七路交口"},{"KKBH":"610266117","HPHM":"辽MAS837","JGSK":"2021-04-01 18:21:03.504","CDBH":"12","XSFX":"由北向南","XSFXDM":"4","KKMC":"中生大道与和韵路交口"},{"KKBH":"610391007","HPHM":"津RG8631","JGSK":"2021-04-01 18:21:03.515","CDBH":"9","XSFX":"由南向北","XSFXDM":"3","KKMC":"和韵路与和风路交口"},{"KKBH":"610391007","HPHM":"津HHP288","JGSK":"2021-04-01 18:21:03.54","CDBH":"10","XSFX":"由北向南","XSFXDM":"4","KKMC":"和韵路与和风路交口"},{"KKBH":"720881002000","HPHM":"豫Q063B9","JGSK":"2021-04-01 18:21:03.57","CDBH":"3","XSFX":"由东向西","XSFXDM":"1","KKMC":"海旭道与安正路交口"},{"KKBH":"610266117","HPHM":"津DTA668","JGSK":"2021-04-01 18:21:03.637","CDBH":"10","XSFX":"由北向南","XSFXDM":"4","KKMC":"中生大道与和韵路交口"},{"KKBH":"610276125","HPHM":"津N21729","JGSK":"2021-04-01 18:21:03.662","CDBH":"4","XSFX":"由南向北","XSFXDM":"3","KKMC":"中新大道与和顺路交口"},{"KKBH":"610286127","HPHM":"津DLX178","JGSK":"2021-04-01 18:21:03.688","CDBH":"8","XSFX":"由南向北","XSFXDM":"3","KKMC":"中津大道与和畅路交口"},{"KKBH":"610391008","HPHM":"京J95043","JGSK":"2021-04-01 18:21:03.736","CDBH":"4","XSFX":"由西向东","XSFXDM":"2","KKMC":"和韵路与和旭路交口"},{"KKBH":"610256112","HPHM":"津RC7195","JGSK":"2021-04-01 18:21:03.77","CDBH":"6","XSFX":"由西向东","XSFXDM":"2","KKMC":"中天大道与中津大道交口"},{"KKBH":"7280310020000","HPHM":"车牌","JGSK":"2021-04-01 18:21:03.778","CDBH":"2","XSFX":"由东向西","XSFXDM":"1","KKMC":"动漫中路与文一路交口正向"},{"KKBH":"711","HPHM":"车牌","JGSK":"2021-04-01 18:21:03.874","CDBH":"7","XSFX":"由北向南","XSFXDM":"4","KKMC":"不礼让行人中新大道与和旭路交口"},{"KKBH":"610286127","HPHM":"津GFG003","JGSK":"2021-04-01 18:21:03.875","CDBH":"5","XSFX":"由西向东","XSFXDM":"2","KKMC":"中津大道与和畅路交口"},{"KKBH":"610271009","HPHM":"津HZ5221","JGSK":"2021-04-01 18:21:03.878","CDBH":"8","XSFX":"由南向北","XSFXDM":"3","KKMC":"中新大道与泰七路交口"},{"KKBH":"7209010020000","HPHM":"津AWG633","JGSK":"2021-04-01 18:21:03.891","CDBH":"1","XSFX":"由东向西","XSFXDM":"1","KKMC":"玉林道与安正路交口正向"},{"KKBH":"7208710020000","HPHM":"鲁A6G70P","JGSK":"2021-04-01 18:21:03.997","CDBH":"9","XSFX":"由北向南","XSFXDM":"4","KKMC":"安正路与芳菲路交口正向"},{"KKBH":"7208710020000","HPHM":"津C6S977","JGSK":"2021-04-01 18:21:04.004","CDBH":"3","XSFX":"由西向东","XSFXDM":"2","KKMC":"安正路与芳菲路交口正向"},{"KKBH":"610266118","HPHM":"津RDU835","JGSK":"2021-04-01 18:21:04.1","CDBH":"5","XSFX":"由西向东","XSFXDM":"2","KKMC":"中生大道与和畅路交口"},{"KKBH":"610401004","HPHM":"冀B7C89T","JGSK":"2021-04-01 18:21:04.109","CDBH":"4","XSFX":"由西向东","XSFXDM":"2","KKMC":"和畅路与和风路交口"},{"KKBH":"728031002000","HPHM":"晋M2L015","JGSK":"2021-04-01 18:21:04.136","CDBH":"5","XSFX":"由南向北","XSFXDM":"3","KKMC":"动漫中路与文一路交口"},{"KKBH":"610276126","HPHM":"津FFF006","JGSK":"2021-04-01 18:21:04.232","CDBH":"7","XSFX":"由北向南","XSFXDM":"4","KKMC":"中新大道与和意路交口"},{"KKBH":"7208810020000","HPHM":"冀F6090B","JGSK":"2021-04-01 18:21:04.271","CDBH":"4","XSFX":"由东向西","XSFXDM":"1","KKMC":"海旭道与安正路交口正向"},{"KKBH":"610391007","HPHM":"津GR0205","JGSK":"2021-04-01 18:21:04.287","CDBH":"8","XSFX":"由南向北","XSFXDM":"3","KKMC":"和韵路与和风路交口"},{"KKBH":"720891006000","HPHM":"津RUJ399","JGSK":"2021-04-01 18:21:04.361","CDBH":"6","XSFX":"由西向东","XSFXDM":"2","KKMC":"海博道与永盛路交口"},{"KKBH":"610256115","HPHM":"津A1T270","JGSK":"2021-04-01 18:21:04.496","CDBH":"3","XSFX":"由东向西","XSFXDM":"1","KKMC":"中天大道与中生大道交口"},{"KKBH":"711","HPHM":"津D79925","JGSK":"2021-04-01 18:21:04.517","CDBH":"7","XSFX":"由北向南","XSFXDM":"4","KKMC":"不礼让行人中新大道与和旭路交口"},{"KKBH":"7208810050000","HPHM":"津LZ1029","JGSK":"2021-04-01 18:21:04.522","CDBH":"7","XSFX":"由北向南","XSFXDM":"4","KKMC":"海旭道与明盛路交口正向"},{"KKBH":"610286127","HPHM":"津JU8118","JGSK":"2021-04-01 18:21:04.532","CDBH":"8","XSFX":"由南向北","XSFXDM":"3","KKMC":"中津大道与和畅路交口"},{"KKBH":"720891004000","HPHM":"车牌","JGSK":"2021-04-01 18:21:04.532","CDBH":"8","XSFX":"由南向北","XSFXDM":"3","KKMC":"海博道与安平路交口"},{"KKBH":"610391008","HPHM":"津C2S657","JGSK":"2021-04-01 18:21:04.536","CDBH":"5","XSFX":"由西向东","XSFXDM":"2","KKMC":"和韵路与和旭路交口"},{"KKBH":"7208610020000","HPHM":"鲁M40S92","JGSK":"2021-04-01 18:21:04.565","CDBH":"10","XSFX":"由北向南","XSFXDM":"4","KKMC":"海晨道与安正路交口正向"},{"KKBH":"610276124","HPHM":"津HR5003","JGSK":"2021-04-01 18:21:04.585","CDBH":"8","XSFX":"由南向北","XSFXDM":"3","KKMC":"中新大道与中生大道交口"},{"KKBH":"610256114","HPHM":"蒙A350DN","JGSK":"2021-04-01 18:21:04.602","CDBH":"5","XSFX":"由南向北","XSFXDM":"3","KKMC":"中天大道与和旭路交口"},{"KKBH":"610271009","HPHM":"车牌","JGSK":"2021-04-01 18:21:04.68","CDBH":"7","XSFX":"由南向北","XSFXDM":"3","KKMC":"中新大道与泰七路交口"},{"KKBH":"610276126","HPHM":"津HYL761","JGSK":"2021-04-01 18:21:04.688","CDBH":"5","XSFX":"由南向北","XSFXDM":"3","KKMC":"中新大道与和意路交口"},{"KKBH":"720541003000","HPHM":"车牌","JGSK":"2021-04-01 18:21:04.725","CDBH":"6","XSFX":"由南向北","XSFXDM":"3","KKMC":"动漫环路西与动漫西路交口"},{"KKBH":"610276124","HPHM":"津GCY803","JGSK":"2021-04-01 18:21:04.804","CDBH":"7","XSFX":"由南向北","XSFXDM":"3","KKMC":"中新大道与中生大道交口"},{"KKBH":"610401005","HPHM":"冀BR991T","JGSK":"2021-04-01 18:21:04.88","CDBH":"7","XSFX":"由南向北","XSFXDM":"3","KKMC":"和畅路与和顺路交口"},{"KKBH":"610391007","HPHM":"津J00757","JGSK":"2021-04-01 18:21:04.927","CDBH":"12","XSFX":"由北向南","XSFXDM":"4","KKMC":"和韵路与和风路交口"},{"KKBH":"610256116","HPHM":"津REZ805","JGSK":"2021-04-01 18:21:04.958","CDBH":"6","XSFX":"由西向东","XSFXDM":"2","KKMC":"中天大道与和顺路交口"},{"KKBH":"720881005000","HPHM":"车牌","JGSK":"2021-04-01 18:21:04.985","CDBH":"9","XSFX":"由北向南","XSFXDM":"4","KKMC":"海旭道与明盛路交口"},{"KKBH":"7208610020000","HPHM":"津RPC725","JGSK":"2021-04-01 18:21:04.997","CDBH":"11","XSFX":"由北向南","XSFXDM":"4","KKMC":"海晨道与安正路交口正向"},{"KKBH":"610256112","HPHM":"津A7Z067","JGSK":"2021-04-01 18:21:05.018","CDBH":"2","XSFX":"由东向西","XSFXDM":"1","KKMC":"中天大道与中津大道交口"},{"KKBH":"610401005","HPHM":"皖L3L369","JGSK":"2021-04-01 18:21:05.018","CDBH":"9","XSFX":"由南向北","XSFXDM":"3","KKMC":"和畅路与和顺路交口"},{"KKBH":"610276126","HPHM":"津C8Q061","JGSK":"2021-04-01 18:21:05.025","CDBH":"8","XSFX":"由北向南","XSFXDM":"4","KKMC":"中新大道与和意路交口"},{"KKBH":"610276124","HPHM":"津K36917","JGSK":"2021-04-01 18:21:05.065","CDBH":"7","XSFX":"由南向北","XSFXDM":"3","KKMC":"中新大道与中生大道交口"},{"KKBH":"610256111","HPHM":"冀B6N02N","JGSK":"2021-04-01 18:21:05.156","CDBH":"2","XSFX":"由西向东","XSFXDM":"2","KKMC":"中天大道与和惠路交口"},{"KKBH":"7208610030000","HPHM":"津MMH538","JGSK":"2021-04-01 18:21:05.309","CDBH":"5","XSFX":"由西向东","XSFXDM":"2","KKMC":"海晨道与安明路交口正向"},{"KKBH":"7208610020000","HPHM":"津A0R709","JGSK":"2021-04-01 18:21:05.338","CDBH":"4","XSFX":"由西向东","XSFXDM":"2","KKMC":"海晨道与安正路交口正向"},{"KKBH":"610276126","HPHM":"豫EA1771","JGSK":"2021-04-01 18:21:05.463","CDBH":"5","XSFX":"由南向北","XSFXDM":"3","KKMC":"中新大道与和意路交口"},{"KKBH":"720861003000","HPHM":"津A8A768","JGSK":"2021-04-01 18:21:05.51","CDBH":"5","XSFX":"由西向东","XSFXDM":"2","KKMC":"海晨道与安明路交口"},{"KKBH":"610276125","HPHM":"津HSM839","JGSK":"2021-04-01 18:21:05.568","CDBH":"7","XSFX":"由北向南","XSFXDM":"4","KKMC":"中新大道与和顺路交口"},{"KKBH":"720891006000","HPHM":"津JK2389","JGSK":"2021-04-01 18:21:05.675","CDBH":"7","XSFX":"由西向东","XSFXDM":"2","KKMC":"海博道与永盛路交口"},{"KKBH":"610256114","HPHM":"津MHH925","JGSK":"2021-04-01 18:21:05.723","CDBH":"2","XSFX":"由西向东","XSFXDM":"2","KKMC":"中天大道与和旭路交口"},{"KKBH":"610266117","HPHM":"津B3B928","JGSK":"2021-04-01 18:21:05.794","CDBH":"5","XSFX":"由西向东","XSFXDM":"2","KKMC":"中生大道与和韵路交口"},{"KKBH":"728031002000","HPHM":"津QA0715","JGSK":"2021-04-01 18:21:05.819","CDBH":"6","XSFX":"由南向北","XSFXDM":"3","KKMC":"动漫中路与文一路交口"},{"KKBH":"7208610030000","HPHM":"黑A1LT77","JGSK":"2021-04-01 18:21:05.88","CDBH":"4","XSFX":"由西向东","XSFXDM":"2","KKMC":"海晨道与安明路交口正向"},{"KKBH":"720891003000","HPHM":"车牌","JGSK":"2021-04-01 18:21:05.914","CDBH":"6","XSFX":"由西向东","XSFXDM":"2","KKMC":"海博道与安正路交口"},{"KKBH":"610391007","HPHM":"津A7S955","JGSK":"2021-04-01 18:21:05.915","CDBH":"9","XSFX":"由南向北","XSFXDM":"3","KKMC":"和韵路与和风路交口"},{"KKBH":"610256116","HPHM":"苏HJD651","JGSK":"2021-04-01 18:21:05.926","CDBH":"5","XSFX":"由西向东","XSFXDM":"2","KKMC":"中天大道与和顺路交口"},{"KKBH":"610266117","HPHM":"津C0F122","JGSK":"2021-04-01 18:21:05.934","CDBH":"8","XSFX":"由南向北","XSFXDM":"3","KKMC":"中生大道与和韵路交口"},{"KKBH":"610256115","HPHM":"津LX0378","JGSK":"2021-04-01 18:21:05.937","CDBH":"1","XSFX":"由东向西","XSFXDM":"1","KKMC":"中天大道与中生大道交口"},{"KKBH":"6102661220000","HPHM":"津RTM722","JGSK":"2021-04-01 18:21:06.002","CDBH":"2","XSFX":"由西向东","XSFXDM":"2","KKMC":"生态城中生大道故道河一桥西向东上桥处正向"},{"KKBH":"610286127","HPHM":"津AXZ015","JGSK":"2021-04-01 18:21:06.058","CDBH":"2","XSFX":"由东向西","XSFXDM":"1","KKMC":"中津大道与和畅路交口"},{"KKBH":"610256116","HPHM":"津AN0389","JGSK":"2021-04-01 18:21:06.189","CDBH":"7","XSFX":"由南向北","XSFXDM":"3","KKMC":"中天大道与和顺路交口"},{"KKBH":"610276126","HPHM":"津J88392","JGSK":"2021-04-01 18:21:06.232","CDBH":"8","XSFX":"由北向南","XSFXDM":"4","KKMC":"中新大道与和意路交口"},{"KKBH":"610266118","HPHM":"津A3D231","JGSK":"2021-04-01 18:21:06.259","CDBH":"6","XSFX":"由西向东","XSFXDM":"2","KKMC":"中生大道与和畅路交口"},{"KKBH":"7208810020000","HPHM":"津A1H500","JGSK":"2021-04-01 18:21:06.276","CDBH":"6","XSFX":"由西向东","XSFXDM":"2","KKMC":"海旭道与安正路交口正向"},{"KKBH":"610391007","HPHM":"辽J89039","JGSK":"2021-04-01 18:21:06.287","CDBH":"5","XSFX":"由西向东","XSFXDM":"2","KKMC":"和韵路与和风路交口"},{"KKBH":"610256116","HPHM":"津RRR050","JGSK":"2021-04-01 18:21:06.293","CDBH":"11","XSFX":"由北向南","XSFXDM":"4","KKMC":"中天大道与和顺路交口"},{"KKBH":"610276126","HPHM":"津HLX277","JGSK":"2021-04-01 18:21:06.313","CDBH":"7","XSFX":"由北向南","XSFXDM":"4","KKMC":"中新大道与和意路交口"},{"KKBH":"610271009","HPHM":"津C035C2","JGSK":"2021-04-01 18:21:06.315","CDBH":"8","XSFX":"由南向北","XSFXDM":"3","KKMC":"中新大道与泰七路交口"},{"KKBH":"720861002000","HPHM":"冀B7F52D","JGSK":"2021-04-01 18:21:06.33","CDBH":"10","XSFX":"由北向南","XSFXDM":"4","KKMC":"海晨道与安正路交口"},{"KKBH":"7208810020000","HPHM":"津MJ5903","JGSK":"2021-04-01 18:21:06.369","CDBH":"3","XSFX":"由东向西","XSFXDM":"1","KKMC":"海旭道与安正路交口正向"},{"KKBH":"7209010020000","HPHM":"冀R040E6","JGSK":"2021-04-01 18:21:06.433","CDBH":"1","XSFX":"由东向西","XSFXDM":"1","KKMC":"玉林道与安正路交口正向"},{"KKBH":"610266117","HPHM":"陕A01PG2","JGSK":"2021-04-01 18:21:06.464","CDBH":"10","XSFX":"由北向南","XSFXDM":"4","KKMC":"中生大道与和韵路交口"},{"KKBH":"610256112","HPHM":"豫DJY370","JGSK":"2021-04-01 18:21:06.489","CDBH":"5","XSFX":"由西向东","XSFXDM":"2","KKMC":"中天大道与中津大道交口"},{"KKBH":"720881002000","HPHM":"津A3T924","JGSK":"2021-04-01 18:21:06.515","CDBH":"12","XSFX":"由北向南","XSFXDM":"4","KKMC":"海旭道与安正路交口"},{"KKBH":"610256115","HPHM":"津JYD809","JGSK":"2021-04-01 18:21:06.516","CDBH":"12","XSFX":"由北向南","XSFXDM":"4","KKMC":"中天大道与中生大道交口"},{"KKBH":"7208610020000","HPHM":"津RVF616","JGSK":"2021-04-01 18:21:06.544","CDBH":"10","XSFX":"由北向南","XSFXDM":"4","KKMC":"海晨道与安正路交口正向"},{"KKBH":"7205610020000","HPHM":"津AUP883","JGSK":"2021-04-01 18:21:06.638","CDBH":"1","XSFX":"由东向西","XSFXDM":"1","KKMC":"动漫北路与文三路交口正向"},{"KKBH":"610256112","HPHM":"津A09889D","JGSK":"2021-04-01 18:21:06.706","CDBH":"8","XSFX":"由南向北","XSFXDM":"3","KKMC":"中天大道与中津大道交口"},{"KKBH":"720871002000","HPHM":"津C889A9","JGSK":"2021-04-01 18:21:06.711","CDBH":"6","XSFX":"由南向北","XSFXDM":"3","KKMC":"安正路与芳菲路交口"},{"KKBH":"610391007","HPHM":"豫JGE651","JGSK":"2021-04-01 18:21:06.773","CDBH":"8","XSFX":"由南向北","XSFXDM":"3","KKMC":"和韵路与和风路交口"},{"KKBH":"610401005","HPHM":"津ADF5046","JGSK":"2021-04-01 18:21:06.778","CDBH":"9","XSFX":"由南向北","XSFXDM":"3","KKMC":"和畅路与和顺路交口"},{"KKBH":"7208910030000","HPHM":"津A025HY","JGSK":"2021-04-01 18:21:06.853","CDBH":"4","XSFX":"由西向东","XSFXDM":"2","KKMC":"海博道与安正路交口正向"},{"KKBH":"610266117","HPHM":"冀PRR886","JGSK":"2021-04-01 18:21:06.944","CDBH":"10","XSFX":"由北向南","XSFXDM":"4","KKMC":"中生大道与和韵路交口"},{"KKBH":"610256112","HPHM":"晋AJ802T","JGSK":"2021-04-01 18:21:06.969","CDBH":"11","XSFX":"由北向南","XSFXDM":"4","KKMC":"中天大道与中津大道交口"},{"KKBH":"7208910060000","HPHM":"湘DTA332","JGSK":"2021-04-01 18:21:07.067","CDBH":"12","XSFX":"由北向南","XSFXDM":"4","KKMC":"海博道与永盛路交口正向"},{"KKBH":"720891004000","HPHM":"车牌","JGSK":"2021-04-01 18:21:07.094","CDBH":"8","XSFX":"由南向北","XSFXDM":"3","KKMC":"海博道与安平路交口"},{"KKBH":"610391008","HPHM":"津C80R80","JGSK":"2021-04-01 18:21:07.097","CDBH":"4","XSFX":"由西向东","XSFXDM":"2","KKMC":"和韵路与和旭路交口"},{"KKBH":"610266117","HPHM":"冀CZM029","JGSK":"2021-04-01 18:21:07.145","CDBH":"8","XSFX":"由南向北","XSFXDM":"3","KKMC":"中生大道与和韵路交口"},{"KKBH":"720541003000","HPHM":"津K35687","JGSK":"2021-04-01 18:21:07.205","CDBH":"6","XSFX":"由南向北","XSFXDM":"3","KKMC":"动漫环路西与动漫西路交口"},{"KKBH":"610276126","HPHM":"冀B3UR63","JGSK":"2021-04-01 18:21:07.246","CDBH":"5","XSFX":"由南向北","XSFXDM":"3","KKMC":"中新大道与和意路交口"},{"KKBH":"728031002000","HPHM":"津JJ2635","JGSK":"2021-04-01 18:21:07.257","CDBH":"6","XSFX":"由南向北","XSFXDM":"3","KKMC":"动漫中路与文一路交口"},{"KKBH":"610401004","HPHM":"冀B1C3F1","JGSK":"2021-04-01 18:21:07.309","CDBH":"4","XSFX":"由西向东","XSFXDM":"2","KKMC":"和畅路与和风路交口"},{"KKBH":"7208610020000","HPHM":"津DS9081","JGSK":"2021-04-01 18:21:07.324","CDBH":"5","XSFX":"由西向东","XSFXDM":"2","KKMC":"海晨道与安正路交口正向"},{"KKBH":"610276126","HPHM":"津N01656","JGSK":"2021-04-01 18:21:07.329","CDBH":"4","XSFX":"由南向北","XSFXDM":"3","KKMC":"中新大道与和意路交口"},{"KKBH":"6071310030000","HPHM":"车牌","JGSK":"2021-04-01 18:21:07.338","CDBH":"3","XSFX":"由东向西","XSFXDM":"1","KKMC":"中央大道与海旭道交口正向"},{"KKBH":"610271009","HPHM":"车牌","JGSK":"2021-04-01 18:21:07.357","CDBH":"7","XSFX":"由南向北","XSFXDM":"3","KKMC":"中新大道与泰七路交口"},{"KKBH":"720871002000","HPHM":"津C77V22","JGSK":"2021-04-01 18:21:07.358","CDBH":"9","XSFX":"由北向南","XSFXDM":"4","KKMC":"安正路与芳菲路交口"},{"KKBH":"610286127","HPHM":"辽LQK926","JGSK":"2021-04-01 18:21:07.361","CDBH":"4","XSFX":"由西向东","XSFXDM":"2","KKMC":"中津大道与和畅路交口"},{"KKBH":"610276125","HPHM":"津A0389警","JGSK":"2021-04-01 18:21:07.371","CDBH":"4","XSFX":"由南向北","XSFXDM":"3","KKMC":"中新大道与和顺路交口"},{"KKBH":"610391008","HPHM":"津JE9569","JGSK":"2021-04-01 18:21:07.418","CDBH":"5","XSFX":"由西向东","XSFXDM":"2","KKMC":"和韵路与和旭路交口"},{"KKBH":"610266117","HPHM":"冀R2E9Z2","JGSK":"2021-04-01 18:21:07.473","CDBH":"5","XSFX":"由西向东","XSFXDM":"2","KKMC":"中生大道与和韵路交口"},{"KKBH":"610256113","HPHM":"津B2X865","JGSK":"2021-04-01 18:21:07.496","CDBH":"7","XSFX":"由北向南","XSFXDM":"4","KKMC":"中天大道与和风路交口"},{"KKBH":"720891003000","HPHM":"津D13420","JGSK":"2021-04-01 18:21:07.507","CDBH":"7","XSFX":"由南向北","XSFXDM":"3","KKMC":"海博道与安正路交口"},{"KKBH":"720861003000","HPHM":"津AJL578","JGSK":"2021-04-01 18:21:07.513","CDBH":"5","XSFX":"由西向东","XSFXDM":"2","KKMC":"海晨道与安明路交口"},{"KKBH":"610256114","HPHM":"蒙C53838","JGSK":"2021-04-01 18:21:07.545","CDBH":"4","XSFX":"由南向北","XSFXDM":"3","KKMC":"中天大道与和旭路交口"},{"KKBH":"610391008","HPHM":"冀J837D8","JGSK":"2021-04-01 18:21:07.558","CDBH":"1","XSFX":"由东向西","XSFXDM":"1","KKMC":"和韵路与和旭路交口"},{"KKBH":"610391007","HPHM":"津NQF230","JGSK":"2021-04-01 18:21:07.572","CDBH":"4","XSFX":"由西向东","XSFXDM":"2","KKMC":"和韵路与和风路交口"},{"KKBH":"610261003000","HPHM":"鲁B988RM","JGSK":"2021-04-01 18:21:07.642","CDBH":"10","XSFX":"由东向西","XSFXDM":"1","KKMC":"中生大道与静湖南路交口"},{"KKBH":"610391007","HPHM":"津HHP288","JGSK":"2021-04-01 18:21:07.647","CDBH":"10","XSFX":"由北向南","XSFXDM":"4","KKMC":"和韵路与和风路交口"},{"KKBH":"610401005","HPHM":"冀BR991T","JGSK":"2021-04-01 18:21:07.658","CDBH":"8","XSFX":"由南向北","XSFXDM":"3","KKMC":"和畅路与和顺路交口"},{"KKBH":"610266117","HPHM":"津A70021","JGSK":"2021-04-01 18:21:07.664","CDBH":"12","XSFX":"由北向南","XSFXDM":"4","KKMC":"中生大道与和韵路交口"},{"KKBH":"610256115","HPHM":"鲁NH828H","JGSK":"2021-04-01 18:21:07.697","CDBH":"3","XSFX":"由东向西","XSFXDM":"1","KKMC":"中天大道与中生大道交口"},{"KKBH":"610401004","HPHM":"津HK2555","JGSK":"2021-04-01 18:21:07.782","CDBH":"8","XSFX":"由南向北","XSFXDM":"3","KKMC":"和畅路与和风路交口"},{"KKBH":"7208610030000","HPHM":"津C366B3","JGSK":"2021-04-01 18:21:07.819","CDBH":"2","XSFX":"由东向西","XSFXDM":"1","KKMC":"海晨道与安明路交口正向"},{"KKBH":"720891004000","HPHM":"车牌","JGSK":"2021-04-01 18:21:07.842","CDBH":"4","XSFX":"由西向东","XSFXDM":"2","KKMC":"海博道与安平路交口"},{"KKBH":"7208610030000","HPHM":"津ADG3789","JGSK":"2021-04-01 18:21:07.94","CDBH":"4","XSFX":"由西向东","XSFXDM":"2","KKMC":"海晨道与安明路交口正向"},{"KKBH":"610271009","HPHM":"津NS3386","JGSK":"2021-04-01 18:21:07.976","CDBH":"8","XSFX":"由南向北","XSFXDM":"3","KKMC":"中新大道与泰七路交口"},{"KKBH":"610256112","HPHM":"津C098W8","JGSK":"2021-04-01 18:21:07.989","CDBH":"2","XSFX":"由东向西","XSFXDM":"1","KKMC":"中天大道与中津大道交口"},{"KKBH":"610256114","HPHM":"津A9R866","JGSK":"2021-04-01 18:21:07.989","CDBH":"5","XSFX":"由南向北","XSFXDM":"3","KKMC":"中天大道与和旭路交口"},{"KKBH":"7205610020000","HPHM":"车牌","JGSK":"2021-04-01 18:21:07.99","CDBH":"1","XSFX":"由东向西","XSFXDM":"1","KKMC":"动漫北路与文三路交口正向"},{"KKBH":"720861003000","HPHM":"黑A1LT77","JGSK":"2021-04-01 18:21:07.995","CDBH":"4","XSFX":"由西向东","XSFXDM":"2","KKMC":"海晨道与安明路交口"},{"KKBH":"610276124","HPHM":"津B16513","JGSK":"2021-04-01 18:21:07.997","CDBH":"7","XSFX":"由南向北","XSFXDM":"3","KKMC":"中新大道与中生大道交口"},{"KKBH":"7208810020000","HPHM":"冀G36A26","JGSK":"2021-04-01 18:21:08.033","CDBH":"1","XSFX":"由东向西","XSFXDM":"1","KKMC":"海旭道与安正路交口正向"},{"KKBH":"610276125","HPHM":"津RYJ573","JGSK":"2021-04-01 18:21:08.106","CDBH":"8","XSFX":"由北向南","XSFXDM":"4","KKMC":"中新大道与和顺路交口"},{"KKBH":"610276126","HPHM":"豫EA1771","JGSK":"2021-04-01 18:21:08.121","CDBH":"5","XSFX":"由南向北","XSFXDM":"3","KKMC":"中新大道与和意路交口"},{"KKBH":"610401004","HPHM":"津C08W07","JGSK":"2021-04-01 18:21:08.182","CDBH":"7","XSFX":"由南向北","XSFXDM":"3","KKMC":"和畅路与和风路交口"},{"KKBH":"610276124","HPHM":"津GCY803","JGSK":"2021-04-01 18:21:08.185","CDBH":"7","XSFX":"由南向北","XSFXDM":"3","KKMC":"中新大道与中生大道交口"},{"KKBH":"720881002000","HPHM":"冀F6090B","JGSK":"2021-04-01 18:21:08.212","CDBH":"4","XSFX":"由东向西","XSFXDM":"1","KKMC":"海旭道与安正路交口"},{"KKBH":"610391008","HPHM":"津JE9569","JGSK":"2021-04-01 18:21:08.217","CDBH":"5","XSFX":"由西向东","XSFXDM":"2","KKMC":"和韵路与和旭路交口"},{"KKBH":"610276124","HPHM":"津ADK6939","JGSK":"2021-04-01 18:21:08.22","CDBH":"10","XSFX":"由北向南","XSFXDM":"4","KKMC":"中新大道与中生大道交口"},{"KKBH":"6071310030000","HPHM":"津C81N33","JGSK":"2021-04-01 18:21:08.223","CDBH":"2","XSFX":"由东向西","XSFXDM":"1","KKMC":"中央大道与海旭道交口正向"},{"KKBH":"7208610020000","HPHM":"京JJH705","JGSK":"2021-04-01 18:21:08.245","CDBH":"4","XSFX":"由西向东","XSFXDM":"2","KKMC":"海晨道与安正路交口正向"},{"KKBH":"711","HPHM":"车牌","JGSK":"2021-04-01 18:21:08.276","CDBH":"7","XSFX":"由北向南","XSFXDM":"4","KKMC":"不礼让行人中新大道与和旭路交口"},{"KKBH":"610286127","HPHM":"津FCP955","JGSK":"2021-04-01 18:21:08.292","CDBH":"7","XSFX":"由南向北","XSFXDM":"3","KKMC":"中津大道与和畅路交口"},{"KKBH":"610276126","HPHM":"津MK5521","JGSK":"2021-04-01 18:21:08.311","CDBH":"8","XSFX":"由北向南","XSFXDM":"4","KKMC":"中新大道与和意路交口"},{"KKBH":"6102610030000","HPHM":"津GS3301","JGSK":"2021-04-01 18:21:08.378","CDBH":"8","XSFX":"由北向南","XSFXDM":"4","KKMC":"中生大道与静湖南路交口正向"},{"KKBH":"610271009","HPHM":"津MHC685","JGSK":"2021-04-01 18:21:08.417","CDBH":"7","XSFX":"由南向北","XSFXDM":"3","KKMC":"中新大道与泰七路交口"},{"KKBH":"610266117","HPHM":"津KLX459","JGSK":"2021-04-01 18:21:08.495","CDBH":"8","XSFX":"由南向北","XSFXDM":"3","KKMC":"中生大道与和韵路交口"},{"KKBH":"610266117","HPHM":"津AY7691","JGSK":"2021-04-01 18:21:08.625","CDBH":"12","XSFX":"由北向南","XSFXDM":"4","KKMC":"中生大道与和韵路交口"},{"KKBH":"7208910040000","HPHM":"冀A572SA","JGSK":"2021-04-01 18:21:08.654","CDBH":"11","XSFX":"由北向南","XSFXDM":"4","KKMC":"海博道与安平路交口正向"},{"KKBH":"610286127","HPHM":"津DLX178","JGSK":"2021-04-01 18:21:08.692","CDBH":"9","XSFX":"由南向北","XSFXDM":"3","KKMC":"中津大道与和畅路交口"},{"KKBH":"7208610030000","HPHM":"车牌","JGSK":"2021-04-01 18:21:08.793","CDBH":"8","XSFX":"由南向北","XSFXDM":"3","KKMC":"海晨道与安明路交口正向"},{"KKBH":"610271009","HPHM":"津A6F080","JGSK":"2021-04-01 18:21:08.797","CDBH":"8","XSFX":"由南向北","XSFXDM":"3","KKMC":"中新大道与泰七路交口"},{"KKBH":"7208810020000","HPHM":"津DZG162","JGSK":"2021-04-01 18:21:08.82","CDBH":"4","XSFX":"由东向西","XSFXDM":"1","KKMC":"海旭道与安正路交口正向"},{"KKBH":"610286127","HPHM":"冀R7E5U2","JGSK":"2021-04-01 18:21:08.841","CDBH":"6","XSFX":"由西向东","XSFXDM":"2","KKMC":"中津大道与和畅路交口"},{"KKBH":"720871002000","HPHM":"津C6S977","JGSK":"2021-04-01 18:21:08.842","CDBH":"3","XSFX":"由西向东","XSFXDM":"2","KKMC":"安正路与芳菲路交口"},{"KKBH":"7209010020000","HPHM":"渝AW071R","JGSK":"2021-04-01 18:21:08.889","CDBH":"2","XSFX":"由东向西","XSFXDM":"1","KKMC":"玉林道与安正路交口正向"},{"KKBH":"610271010","HPHM":"津KYZ715","JGSK":"2021-04-01 18:21:08.908","CDBH":"8","XSFX":"由北向南","XSFXDM":"4","KKMC":"中新大道与华五路交口"},{"KKBH":"7280310030000","HPHM":"津H65321","JGSK":"2021-04-01 18:21:08.931","CDBH":"3","XSFX":"由南向北","XSFXDM":"3","KKMC":"动漫中路与文二路交口正向"},{"KKBH":"610256112","HPHM":"津A8M725","JGSK":"2021-04-01 18:21:08.932","CDBH":"1","XSFX":"由东向西","XSFXDM":"1","KKMC":"中天大道与中津大道交口"},{"KKBH":"610276124","HPHM":"津MN2126","JGSK":"2021-04-01 18:21:08.939","CDBH":"11","XSFX":"由北向南","XSFXDM":"4","KKMC":"中新大道与中生大道交口"},{"KKBH":"610391007","HPHM":"津DZL622","JGSK":"2021-04-01 18:21:09.035","CDBH":"9","XSFX":"由南向北","XSFXDM":"3","KKMC":"和韵路与和风路交口"},{"KKBH":"610276126","HPHM":"津JFN668","JGSK":"2021-04-01 18:21:09.063","CDBH":"4","XSFX":"由南向北","XSFXDM":"3","KKMC":"中新大道与和意路交口"},{"KKBH":"610276124","HPHM":"黑A1W0H3","JGSK":"2021-04-01 18:21:09.076","CDBH":"4","XSFX":"由西向东","XSFXDM":"2","KKMC":"中新大道与中生大道交口"},{"KKBH":"720891003000","HPHM":"津RKK676","JGSK":"2021-04-01 18:21:09.106","CDBH":"7","XSFX":"由南向北","XSFXDM":"3","KKMC":"海博道与安正路交口"},{"KKBH":"720901002000","HPHM":"津RTB881","JGSK":"2021-04-01 18:21:09.122","CDBH":"1","XSFX":"由东向西","XSFXDM":"1","KKMC":"玉林道与安正路交口"},{"KKBH":"610256115","HPHM":"津C3C820","JGSK":"2021-04-01 18:21:09.148","CDBH":"1","XSFX":"由东向西","XSFXDM":"1","KKMC":"中天大道与中生大道交口"},{"KKBH":"610401004","HPHM":"吉EV6129","JGSK":"2021-04-01 18:21:09.149","CDBH":"5","XSFX":"由西向东","XSFXDM":"2","KKMC":"和畅路与和风路交口"},{"KKBH":"711","HPHM":"津KHV926","JGSK":"2021-04-01 18:21:09.157","CDBH":"7","XSFX":"由北向南","XSFXDM":"4","KKMC":"不礼让行人中新大道与和旭路交口"},{"KKBH":"610391007","HPHM":"津DAA359","JGSK":"2021-04-01 18:21:09.157","CDBH":"2","XSFX":"由东向西","XSFXDM":"1","KKMC":"和韵路与和风路交口"},{"KKBH":"711","HPHM":"冀J2E6B2","JGSK":"2021-04-01 18:21:09.172","CDBH":"5","XSFX":"由南向北","XSFXDM":"3","KKMC":"不礼让行人中新大道与和旭路交口"},{"KKBH":"610266117","HPHM":"津DTA668","JGSK":"2021-04-01 18:21:09.184","CDBH":"11","XSFX":"由北向南","XSFXDM":"4","KKMC":"中生大道与和韵路交口"},{"KKBH":"610276126","HPHM":"津C58900","JGSK":"2021-04-01 18:21:09.207","CDBH":"8","XSFX":"由北向南","XSFXDM":"4","KKMC":"中新大道与和意路交口"},{"KKBH":"610256112","HPHM":"冀BM619V","JGSK":"2021-04-01 18:21:09.28","CDBH":"2","XSFX":"由东向西","XSFXDM":"1","KKMC":"中天大道与中津大道交口"},{"KKBH":"610276125","HPHM":"津E09212","JGSK":"2021-04-01 18:21:09.35","CDBH":"1","XSFX":"由东向西","XSFXDM":"1","KKMC":"中新大道与和顺路交口"},{"KKBH":"7205710020000","HPHM":"津C189R6","JGSK":"2021-04-01 18:21:09.391","CDBH":"1","XSFX":"由西向东","XSFXDM":"2","KKMC":"动漫东路与文二路交口正向"},{"KKBH":"610271008","HPHM":"车牌","JGSK":"2021-04-01 18:21:09.406","CDBH":"5","XSFX":"由北向南","XSFXDM":"4","KKMC":"中新大道与航母主题公园支路交口"},{"KKBH":"7208810020000","HPHM":"津MDH169","JGSK":"2021-04-01 18:21:09.522","CDBH":"3","XSFX":"由东向西","XSFXDM":"1","KKMC":"海旭道与安正路交口正向"},{"KKBH":"610271009","HPHM":"津RQA695","JGSK":"2021-04-01 18:21:09.542","CDBH":"8","XSFX":"由南向北","XSFXDM":"3","KKMC":"中新大道与泰七路交口"},{"KKBH":"7208610030000","HPHM":"津AD86996","JGSK":"2021-04-01 18:21:09.588","CDBH":"5","XSFX":"由西向东","XSFXDM":"2","KKMC":"海晨道与安明路交口正向"},{"KKBH":"711","HPHM":"津AD15448","JGSK":"2021-04-01 18:21:09.635","CDBH":"8","XSFX":"由北向南","XSFXDM":"4","KKMC":"不礼让行人中新大道与和旭路交口"},{"KKBH":"610266118","HPHM":"津ACP266","JGSK":"2021-04-01 18:21:09.639","CDBH":"4","XSFX":"由西向东","XSFXDM":"2","KKMC":"中生大道与和畅路交口"},{"KKBH":"610256112","HPHM":"冀AQ980E","JGSK":"2021-04-01 18:21:09.688","CDBH":"6","XSFX":"由西向东","XSFXDM":"2","KKMC":"中天大道与中津大道交口"},{"KKBH":"610401004","HPHM":"津B7C89T","JGSK":"2021-04-01 18:21:09.707","CDBH":"4","XSFX":"由西向东","XSFXDM":"2","KKMC":"和畅路与和风路交口"},{"KKBH":"610276126","HPHM":"冀B3UR63","JGSK":"2021-04-01 18:21:09.72","CDBH":"5","XSFX":"由南向北","XSFXDM":"3","KKMC":"中新大道与和意路交口"},{"KKBH":"610391007","HPHM":"津KJ0268","JGSK":"2021-04-01 18:21:09.733","CDBH":"5","XSFX":"由西向东","XSFXDM":"2","KKMC":"和韵路与和风路交口"},{"KKBH":"720861003000","HPHM":"津MMH538","JGSK":"2021-04-01 18:21:09.751","CDBH":"5","XSFX":"由西向东","XSFXDM":"2","KKMC":"海晨道与安明路交口"},{"KKBH":"610266117","HPHM":"津A2P315","JGSK":"2021-04-01 18:21:09.816","CDBH":"5","XSFX":"由西向东","XSFXDM":"2","KKMC":"中生大道与和韵路交口"},{"KKBH":"610261003000","HPHM":"津AUD087","JGSK":"2021-04-01 18:21:09.877","CDBH":"10","XSFX":"由东向西","XSFXDM":"1","KKMC":"中生大道与静湖南路交口"},{"KKBH":"610391007","HPHM":"京N0KE22","JGSK":"2021-04-01 18:21:09.886","CDBH":"8","XSFX":"由南向北","XSFXDM":"3","KKMC":"和韵路与和风路交口"},{"KKBH":"7208810060000","HPHM":"津C25E90","JGSK":"2021-04-01 18:21:09.887","CDBH":"2","XSFX":"由西向东","XSFXDM":"2","KKMC":"海旭道与庄盛路交口正向"},{"KKBH":"720861002000","HPHM":"鲁M40S92","JGSK":"2021-04-01 18:21:09.927","CDBH":"10","XSFX":"由北向南","XSFXDM":"4","KKMC":"海晨道与安正路交口"},{"KKBH":"610401005","HPHM":"豫A66UT9","JGSK":"2021-04-01 18:21:09.973","CDBH":"7","XSFX":"由南向北","XSFXDM":"3","KKMC":"和畅路与和顺路交口"},{"KKBH":"720891003000","HPHM":"津MYZ928","JGSK":"2021-04-01 18:21:09.984","CDBH":"7","XSFX":"由南向北","XSFXDM":"3","KKMC":"海博道与安正路交口"},{"KKBH":"610276124","HPHM":"鲁NJ165F","JGSK":"2021-04-01 18:21:10.021","CDBH":"8","XSFX":"由南向北","XSFXDM":"3","KKMC":"中新大道与中生大道交口"},{"KKBH":"610271010","HPHM":"豫BD0A73","JGSK":"2021-04-01 18:21:10.046","CDBH":"7","XSFX":"由北向南","XSFXDM":"4","KKMC":"中新大道与华五路交口"},{"KKBH":"610276125","HPHM":"津RYJ573","JGSK":"2021-04-01 18:21:10.078","CDBH":"8","XSFX":"由北向南","XSFXDM":"4","KKMC":"中新大道与和顺路交口"},{"KKBH":"610256112","HPHM":"津HLS505","JGSK":"2021-04-01 18:21:10.099","CDBH":"11","XSFX":"由北向南","XSFXDM":"4","KKMC":"中天大道与中津大道交口"},{"KKBH":"720881005000","HPHM":"津LZ1029","JGSK":"2021-04-01 18:21:10.105","CDBH":"7","XSFX":"由北向南","XSFXDM":"4","KKMC":"海旭道与明盛路交口"},{"KKBH":"720861003000","HPHM":"冀DG256T","JGSK":"2021-04-01 18:21:10.129","CDBH":"1","XSFX":"由东向西","XSFXDM":"1","KKMC":"海晨道与安明路交口"},{"KKBH":"610286127","HPHM":"冀F31WB7","JGSK":"2021-04-01 18:21:10.16","CDBH":"1","XSFX":"由东向西","XSFXDM":"1","KKMC":"中津大道与和畅路交口"},{"KKBH":"610276125","HPHM":"辽A10FY3","JGSK":"2021-04-01 18:21:10.209","CDBH":"1","XSFX":"由东向西","XSFXDM":"1","KKMC":"中新大道与和顺路交口"},{"KKBH":"610276126","HPHM":"津C8Q061","JGSK":"2021-04-01 18:21:10.231","CDBH":"8","XSFX":"由北向南","XSFXDM":"4","KKMC":"中新大道与和意路交口"},{"KKBH":"7205710040000","HPHM":"冀B8G0R9","JGSK":"2021-04-01 18:21:10.233","CDBH":"4","XSFX":"由西向东","XSFXDM":"2","KKMC":"动漫东路与动漫中路交口正向"},{"KKBH":"720861003000","HPHM":"津ADG3789","JGSK":"2021-04-01 18:21:10.312","CDBH":"4","XSFX":"由西向东","XSFXDM":"2","KKMC":"海晨道与安明路交口"},{"KKBH":"610276124","HPHM":"津N03322","JGSK":"2021-04-01 18:21:10.364","CDBH":"7","XSFX":"由南向北","XSFXDM":"3","KKMC":"中新大道与中生大道交口"},{"KKBH":"610266118","HPHM":"桂BDH235","JGSK":"2021-04-01 18:21:10.5","CDBH":"2","XSFX":"由东向西","XSFXDM":"1","KKMC":"中生大道与和畅路交口"},{"KKBH":"610266122000","HPHM":"津RTM722","JGSK":"2021-04-01 18:21:10.541","CDBH":"2","XSFX":"由西向东","XSFXDM":"2","KKMC":"生态城中生大道故道河一桥西向东上桥处"},{"KKBH":"610276125","HPHM":"津KHY877","JGSK":"2021-04-01 18:21:10.565","CDBH":"5","XSFX":"由南向北","XSFXDM":"3","KKMC":"中新大道与和顺路交口"},{"KKBH":"7208610030000","HPHM":"鲁N2017F","JGSK":"2021-04-01 18:21:10.759","CDBH":"5","XSFX":"由西向东","XSFXDM":"2","KKMC":"海晨道与安明路交口正向"},{"KKBH":"720891003000","HPHM":"车牌","JGSK":"2021-04-01 18:21:10.787","CDBH":"3","XSFX":"由东向西","XSFXDM":"1","KKMC":"海博道与安正路交口"},{"KKBH":"610401004","HPHM":"冀B0C2U9","JGSK":"2021-04-01 18:21:10.796","CDBH":"1","XSFX":"由东向西","XSFXDM":"1","KKMC":"和畅路与和风路交口"},{"KKBH":"720891003000","HPHM":"车牌","JGSK":"2021-04-01 18:21:10.864","CDBH":"2","XSFX":"由东向西","XSFXDM":"1","KKMC":"海博道与安正路交口"},{"KKBH":"7208610030000","HPHM":"鲁NJ70A2","JGSK":"2021-04-01 18:21:10.869","CDBH":"10","XSFX":"由北向南","XSFXDM":"4","KKMC":"海晨道与安明路交口正向"},{"KKBH":"720891008000","HPHM":"鲁AJ0Z57","JGSK":"2021-04-01 18:21:10.915","CDBH":"13","XSFX":"由北向南","XSFXDM":"4","KKMC":"海博道与荣盛路交口"},{"KKBH":"720891003000","HPHM":"车牌","JGSK":"2021-04-01 18:21:10.944","CDBH":"2","XSFX":"由东向西","XSFXDM":"1","KKMC":"海博道与安正路交口"},{"KKBH":"610401004","HPHM":"津HF1287","JGSK":"2021-04-01 18:21:10.982","CDBH":"8","XSFX":"由南向北","XSFXDM":"3","KKMC":"和畅路与和风路交口"},{"KKBH":"610256114","HPHM":"津GKR108","JGSK":"2021-04-01 18:21:10.991","CDBH":"5","XSFX":"由南向北","XSFXDM":"3","KKMC":"中天大道与和旭路交口"},{"KKBH":"711","HPHM":"车牌","JGSK":"2021-04-01 18:21:10.995","CDBH":"7","XSFX":"由北向南","XSFXDM":"4","KKMC":"不礼让行人中新大道与和旭路交口"},{"KKBH":"610391007","HPHM":"津GR0205","JGSK":"2021-04-01 18:21:11.035","CDBH":"9","XSFX":"由南向北","XSFXDM":"3","KKMC":"和韵路与和风路交口"},{"KKBH":"7280310030000","HPHM":"津HBJ565","JGSK":"2021-04-01 18:21:11.044","CDBH":"3","XSFX":"由南向北","XSFXDM":"3","KKMC":"动漫中路与文二路交口正向"},{"KKBH":"610256113","HPHM":"津QP5317","JGSK":"2021-04-01 18:21:11.09","CDBH":"8","XSFX":"由北向南","XSFXDM":"4","KKMC":"中天大道与和风路交口"},{"KKBH":"711","HPHM":"津RFF396","JGSK":"2021-04-01 18:21:11.093","CDBH":"5","XSFX":"由南向北","XSFXDM":"3","KKMC":"不礼让行人中新大道与和旭路交口"},{"KKBH":"610391007","HPHM":"辽J89039","JGSK":"2021-04-01 18:21:11.1","CDBH":"6","XSFX":"由西向东","XSFXDM":"2","KKMC":"和韵路与和风路交口"},{"KKBH":"610391007","HPHM":"津AFY139","JGSK":"2021-04-01 18:21:11.144","CDBH":"1","XSFX":"由东向西","XSFXDM":"1","KKMC":"和韵路与和风路交口"},{"KKBH":"720891004000","HPHM":"豫A572SA","JGSK":"2021-04-01 18:21:11.147","CDBH":"11","XSFX":"由北向南","XSFXDM":"4","KKMC":"海博道与安平路交口"},{"KKBH":"610266117","HPHM":"蒙GTY389","JGSK":"2021-04-01 18:21:11.149","CDBH":"4","XSFX":"由西向东","XSFXDM":"2","KKMC":"中生大道与和韵路交口"},{"KKBH":"610256112","HPHM":"津HFZ711","JGSK":"2021-04-01 18:21:11.198","CDBH":"6","XSFX":"由西向东","XSFXDM":"2","KKMC":"中天大道与中津大道交口"},{"KKBH":"7205710040000","HPHM":"津DLH807","JGSK":"2021-04-01 18:21:11.215","CDBH":"3","XSFX":"由西向东","XSFXDM":"2","KKMC":"动漫东路与动漫中路交口正向"},{"KKBH":"610256111","HPHM":"津MDB128","JGSK":"2021-04-01 18:21:11.216","CDBH":"7","XSFX":"由北向南","XSFXDM":"4","KKMC":"中天大道与和惠路交口"},{"KKBH":"7280310020000","HPHM":"津E31086","JGSK":"2021-04-01 18:21:11.254","CDBH":"8","XSFX":"由北向南","XSFXDM":"4","KKMC":"动漫中路与文一路交口正向"},{"KKBH":"610286127","HPHM":"冀D8F134","JGSK":"2021-04-01 18:21:11.268","CDBH":"4","XSFX":"由西向东","XSFXDM":"2","KKMC":"中津大道与和畅路交口"},{"KKBH":"720901002000","HPHM":"津AWG633","JGSK":"2021-04-01 18:21:11.282","CDBH":"1","XSFX":"由东向西","XSFXDM":"1","KKMC":"玉林道与安正路交口"},{"KKBH":"610266117","HPHM":"津KS3159","JGSK":"2021-04-01 18:21:11.374","CDBH":"8","XSFX":"由南向北","XSFXDM":"3","KKMC":"中生大道与和韵路交口"},{"KKBH":"610276126","HPHM":"津A0J104","JGSK":"2021-04-01 18:21:11.382","CDBH":"5","XSFX":"由南向北","XSFXDM":"3","KKMC":"中新大道与和意路交口"},{"KKBH":"7208710020000","HPHM":"津AWG865","JGSK":"2021-04-01 18:21:11.467","CDBH":"3","XSFX":"由西向东","XSFXDM":"2","KKMC":"安正路与芳菲路交口正向"},{"KKBH":"7208810020000","HPHM":"津C889A9","JGSK":"2021-04-01 18:21:11.469","CDBH":"9","XSFX":"由南向北","XSFXDM":"3","KKMC":"海旭道与安正路交口正向"},{"KKBH":"7205610020000","HPHM":"津K77990","JGSK":"2021-04-01 18:21:11.548","CDBH":"1","XSFX":"由东向西","XSFXDM":"1","KKMC":"动漫北路与文三路交口正向"},{"KKBH":"610286127","HPHM":"津RVQ360","JGSK":"2021-04-01 18:21:11.566","CDBH":"1","XSFX":"由东向西","XSFXDM":"1","KKMC":"中津大道与和畅路交口"},{"KKBH":"610391007","HPHM":"津H32737","JGSK":"2021-04-01 18:21:11.602","CDBH":"4","XSFX":"由西向东","XSFXDM":"2","KKMC":"和韵路与和风路交口"},{"KKBH":"7208810020000","HPHM":"津GXJ239","JGSK":"2021-04-01 18:21:11.612","CDBH":"4","XSFX":"由东向西","XSFXDM":"1","KKMC":"海旭道与安正路交口正向"},{"KKBH":"610271009","HPHM":"皖A1298V","JGSK":"2021-04-01 18:21:11.68","CDBH":"8","XSFX":"由南向北","XSFXDM":"3","KKMC":"中新大道与泰七路交口"},{"KKBH":"610276124","HPHM":"津ADK6939","JGSK":"2021-04-01 18:21:11.711","CDBH":"10","XSFX":"由北向南","XSFXDM":"4","KKMC":"中新大道与中生大道交口"},{"KKBH":"610266118","HPHM":"冀JXZ349","JGSK":"2021-04-01 18:21:11.718","CDBH":"2","XSFX":"由东向西","XSFXDM":"1","KKMC":"中生大道与和畅路交口"},{"KKBH":"610266118","HPHM":"津G51787","JGSK":"2021-04-01 18:21:11.72","CDBH":"10","XSFX":"由北向南","XSFXDM":"4","KKMC":"中生大道与和畅路交口"},{"KKBH":"720861003000","HPHM":"津C366B3","JGSK":"2021-04-01 18:21:11.731","CDBH":"2","XSFX":"由东向西","XSFXDM":"1","KKMC":"海晨道与安明路交口"},{"KKBH":"711","HPHM":"津HH2812","JGSK":"2021-04-01 18:21:11.791","CDBH":"8","XSFX":"由北向南","XSFXDM":"4","KKMC":"不礼让行人中新大道与和旭路交口"},{"KKBH":"610256113","HPHM":"鲁D125DA","JGSK":"2021-04-01 18:21:11.792","CDBH":"2","XSFX":"由西向东","XSFXDM":"2","KKMC":"中天大道与和风路交口"},{"KKBH":"610256112","HPHM":"津RFD827","JGSK":"2021-04-01 18:21:11.847","CDBH":"2","XSFX":"由东向西","XSFXDM":"1","KKMC":"中天大道与中津大道交口"},{"KKBH":"610276124","HPHM":"津ATF979","JGSK":"2021-04-01 18:21:11.867","CDBH":"8","XSFX":"由南向北","XSFXDM":"3","KKMC":"中新大道与中生大道交口"},{"KKBH":"7205710040000","HPHM":"津RVE201","JGSK":"2021-04-01 18:21:12.122","CDBH":"1","XSFX":"由东向西","XSFXDM":"1","KKMC":"动漫东路与动漫中路交口正向"},{"KKBH":"720861002000","HPHM":"津RVF616","JGSK":"2021-04-01 18:21:12.167","CDBH":"10","XSFX":"由北向南","XSFXDM":"4","KKMC":"海晨道与安正路交口"},{"KKBH":"610276124","HPHM":"津MN2126","JGSK":"2021-04-01 18:21:12.191","CDBH":"11","XSFX":"由北向南","XSFXDM":"4","KKMC":"中新大道与中生大道交口"},{"KKBH":"610261003000","HPHM":"冀HJV081","JGSK":"2021-04-01 18:21:12.202","CDBH":"10","XSFX":"由东向西","XSFXDM":"1","KKMC":"中生大道与静湖南路交口"},{"KKBH":"610276125","HPHM":"鲁NM166C","JGSK":"2021-04-01 18:21:12.232","CDBH":"7","XSFX":"由北向南","XSFXDM":"4","KKMC":"中新大道与和顺路交口"},{"KKBH":"720891003000","HPHM":"津R6T6P8","JGSK":"2021-04-01 18:21:12.235","CDBH":"5","XSFX":"由西向东","XSFXDM":"2","KKMC":"海博道与安正路交口"},{"KKBH":"610256115","HPHM":"津C3C820","JGSK":"2021-04-01 18:21:12.257","CDBH":"2","XSFX":"由东向西","XSFXDM":"1","KKMC":"中天大道与中生大道交口"},{"KKBH":"610276124","HPHM":"津B16513","JGSK":"2021-04-01 18:21:12.265","CDBH":"7","XSFX":"由南向北","XSFXDM":"3","KKMC":"中新大道与中生大道交口"},{"KKBH":"610256115","HPHM":"津C18Q32","JGSK":"2021-04-01 18:21:12.322","CDBH":"9","XSFX":"由南向北","XSFXDM":"3","KKMC":"中天大道与中生大道交口"},{"KKBH":"6071310030000","HPHM":"冀CWL133","JGSK":"2021-04-01 18:21:12.333","CDBH":"2","XSFX":"由东向西","XSFXDM":"1","KKMC":"中央大道与海旭道交口正向"},{"KKBH":"610266117","HPHM":"津C73L50","JGSK":"2021-04-01 18:21:12.464","CDBH":"12","XSFX":"由北向南","XSFXDM":"4","KKMC":"中生大道与和韵路交口"},{"KKBH":"728031003000","HPHM":"津A01H30","JGSK":"2021-04-01 18:21:12.468","CDBH":"4","XSFX":"由南向北","XSFXDM":"3","KKMC":"动漫中路与文二路交口"},{"KKBH":"610256112","HPHM":"鲁NL000N","JGSK":"2021-04-01 18:21:12.475","CDBH":"1","XSFX":"由东向西","XSFXDM":"1","KKMC":"中天大道与中津大道交口"},{"KKBH":"720881002000","HPHM":"津DZG162","JGSK":"2021-04-01 18:21:12.528","CDBH":"4","XSFX":"由东向西","XSFXDM":"1","KKMC":"海旭道与安正路交口"},{"KKBH":"610256114","HPHM":"津ADE1966","JGSK":"2021-04-01 18:21:12.585","CDBH":"6","XSFX":"由南向北","XSFXDM":"3","KKMC":"中天大道与和旭路交口"},{"KKBH":"610271010","HPHM":"津D92291","JGSK":"2021-04-01 18:21:12.622","CDBH":"8","XSFX":"由北向南","XSFXDM":"4","KKMC":"中新大道与华五路交口"},{"KKBH":"610271009","HPHM":"津NS3386","JGSK":"2021-04-01 18:21:12.637","CDBH":"8","XSFX":"由南向北","XSFXDM":"3","KKMC":"中新大道与泰七路交口"},{"KKBH":"610271009","HPHM":"冀B908Y挂","JGSK":"2021-04-01 18:21:12.638","CDBH":"7","XSFX":"由南向北","XSFXDM":"3","KKMC":"中新大道与泰七路交口"},{"KKBH":"720891006000","HPHM":"湘DTA332","JGSK":"2021-04-01 18:21:12.642","CDBH":"12","XSFX":"由北向南","XSFXDM":"4","KKMC":"海博道与永盛路交口"},{"KKBH":"610256112","HPHM":"皖LQ8638","JGSK":"2021-04-01 18:21:12.653","CDBH":"12","XSFX":"由北向南","XSFXDM":"4","KKMC":"中天大道与中津大道交口"},{"KKBH":"7208810020000","HPHM":"津A7U666","JGSK":"2021-04-01 18:21:12.691","CDBH":"2","XSFX":"由东向西","XSFXDM":"1","KKMC":"海旭道与安正路交口正向"},{"KKBH":"720891003000","HPHM":"车牌","JGSK":"2021-04-01 18:21:12.712","CDBH":"6","XSFX":"由西向东","XSFXDM":"2","KKMC":"海博道与安正路交口"},{"KKBH":"610286127","HPHM":"津AXZ015","JGSK":"2021-04-01 18:21:12.721","CDBH":"3","XSFX":"由东向西","XSFXDM":"1","KKMC":"中津大道与和畅路交口"},{"KKBH":"610256115","HPHM":"津RYN460","JGSK":"2021-04-01 18:21:12.737","CDBH":"3","XSFX":"由东向西","XSFXDM":"1","KKMC":"中天大道与中生大道交口"},{"KKBH":"610266117","HPHM":"津AF14719","JGSK":"2021-04-01 18:21:12.748","CDBH":"5","XSFX":"由西向东","XSFXDM":"2","KKMC":"中生大道与和韵路交口"},{"KKBH":"7208610020000","HPHM":"津LCT311","JGSK":"2021-04-01 18:21:12.792","CDBH":"10","XSFX":"由北向南","XSFXDM":"4","KKMC":"海晨道与安正路交口正向"},{"KKBH":"610256116","HPHM":"豫EM8S30","JGSK":"2021-04-01 18:21:12.811","CDBH":"11","XSFX":"由北向南","XSFXDM":"4","KKMC":"中天大道与和顺路交口"},{"KKBH":"610271010","HPHM":"豫BD0A73","JGSK":"2021-04-01 18:21:12.828","CDBH":"7","XSFX":"由北向南","XSFXDM":"4","KKMC":"中新大道与华五路交口"},{"KKBH":"610276126","HPHM":"津RTJ622","JGSK":"2021-04-01 18:21:12.845","CDBH":"4","XSFX":"由南向北","XSFXDM":"3","KKMC":"中新大道与和意路交口"},{"KKBH":"610276124","HPHM":"津CE2202","JGSK":"2021-04-01 18:21:12.854","CDBH":"11","XSFX":"由北向南","XSFXDM":"4","KKMC":"中新大道与中生大道交口"},{"KKBH":"720861003000","HPHM":"津AD86996","JGSK":"2021-04-01 18:21:12.87","CDBH":"5","XSFX":"由西向东","XSFXDM":"2","KKMC":"海晨道与安明路交口"},{"KKBH":"610256112","HPHM":"津NP0592","JGSK":"2021-04-01 18:21:12.888","CDBH":"11","XSFX":"由北向南","XSFXDM":"4","KKMC":"中天大道与中津大道交口"},{"KKBH":"610266117","HPHM":"鲁A5D91D","JGSK":"2021-04-01 18:21:12.898","CDBH":"7","XSFX":"由南向北","XSFXDM":"3","KKMC":"中生大道与和韵路交口"},{"KKBH":"711","HPHM":"豫SLN638","JGSK":"2021-04-01 18:21:12.911","CDBH":"7","XSFX":"由北向南","XSFXDM":"4","KKMC":"不礼让行人中新大道与和旭路交口"},{"KKBH":"610276124","HPHM":"冀G8P736","JGSK":"2021-04-01 18:21:12.95","CDBH":"10","XSFX":"由北向南","XSFXDM":"4","KKMC":"中新大道与中生大道交口"},{"KKBH":"7208710020000","HPHM":"车牌","JGSK":"2021-04-01 18:21:12.95","CDBH":"7","XSFX":"由南向北","XSFXDM":"3","KKMC":"安正路与芳菲路交口正向"},{"KKBH":"610401004","HPHM":"津NKD999","JGSK":"2021-04-01 18:21:12.982","CDBH":"7","XSFX":"由南向北","XSFXDM":"3","KKMC":"和畅路与和风路交口"},{"KKBH":"610256113","HPHM":"津RVW123","JGSK":"2021-04-01 18:21:12.988","CDBH":"4","XSFX":"由南向北","XSFXDM":"3","KKMC":"中天大道与和风路交口"},{"KKBH":"610391006","HPHM":"辽A22P9N","JGSK":"2021-04-01 18:21:13.041","CDBH":"5","XSFX":"由西向东","XSFXDM":"2","KKMC":"和韵路与和意路交口"},{"KKBH":"610276124","HPHM":"津C2Z695","JGSK":"2021-04-01 18:21:13.061","CDBH":"7","XSFX":"由南向北","XSFXDM":"3","KKMC":"中新大道与中生大道交口"},{"KKBH":"7209010020000","HPHM":"车牌","JGSK":"2021-04-01 18:21:13.066","CDBH":"5","XSFX":"由西向东","XSFXDM":"2","KKMC":"玉林道与安正路交口正向"},{"KKBH":"7280310030000","HPHM":"津REE793","JGSK":"2021-04-01 18:21:13.082","CDBH":"4","XSFX":"由南向北","XSFXDM":"3","KKMC":"动漫中路与文二路交口正向"},{"KKBH":"610401005","HPHM":"豫A66UT9","JGSK":"2021-04-01 18:21:13.092","CDBH":"7","XSFX":"由南向北","XSFXDM":"3","KKMC":"和畅路与和顺路交口"},{"KKBH":"610276126","HPHM":"津HZ5317","JGSK":"2021-04-01 18:21:13.099","CDBH":"8","XSFX":"由北向南","XSFXDM":"4","KKMC":"中新大道与和意路交口"},{"KKBH":"610391007","HPHM":"豫JGE651","JGSK":"2021-04-01 18:21:13.115","CDBH":"9","XSFX":"由南向北","XSFXDM":"3","KKMC":"和韵路与和风路交口"},{"KKBH":"610256115","HPHM":"津RSN585","JGSK":"2021-04-01 18:21:13.133","CDBH":"5","XSFX":"由西向东","XSFXDM":"2","KKMC":"中天大道与中生大道交口"},{"KKBH":"610391008","HPHM":"津JCC755","JGSK":"2021-04-01 18:21:13.177","CDBH":"4","XSFX":"由西向东","XSFXDM":"2","KKMC":"和韵路与和旭路交口"},{"KKBH":"610271010","HPHM":"津HZ1830","JGSK":"2021-04-01 18:21:13.244","CDBH":"7","XSFX":"由北向南","XSFXDM":"4","KKMC":"中新大道与华五路交口"},{"KKBH":"610266118","HPHM":"津G98038","JGSK":"2021-04-01 18:21:13.268","CDBH":"10","XSFX":"由北向南","XSFXDM":"4","KKMC":"中生大道与和畅路交口"},{"KKBH":"610256112","HPHM":"京M12168","JGSK":"2021-04-01 18:21:13.288","CDBH":"10","XSFX":"由北向南","XSFXDM":"4","KKMC":"中天大道与中津大道交口"},{"KKBH":"7205710010000","HPHM":"车牌","JGSK":"2021-04-01 18:21:13.3","CDBH":"4","XSFX":"由南向北","XSFXDM":"3","KKMC":"动漫东路与文一路交口正向"},{"KKBH":"610256116","HPHM":"苏HJD651","JGSK":"2021-04-01 18:21:13.438","CDBH":"6","XSFX":"由西向东","XSFXDM":"2","KKMC":"中天大道与和顺路交口"},{"KKBH":"610271008","HPHM":"津DBW009","JGSK":"2021-04-01 18:21:13.478","CDBH":"5","XSFX":"由北向南","XSFXDM":"4","KKMC":"中新大道与航母主题公园支路交口"},{"KKBH":"610401004","HPHM":"津JGF908","JGSK":"2021-04-01 18:21:13.499","CDBH":"10","XSFX":"由北向南","XSFXDM":"4","KKMC":"和畅路与和风路交口"},{"KKBH":"610401005","HPHM":"津KEH887","JGSK":"2021-04-01 18:21:13.505","CDBH":"1","XSFX":"由东向西","XSFXDM":"1","KKMC":"和畅路与和顺路交口"},{"KKBH":"720881002000","HPHM":"冀G36A26","JGSK":"2021-04-01 18:21:13.585","CDBH":"1","XSFX":"由东向西","XSFXDM":"1","KKMC":"海旭道与安正路交口"},{"KKBH":"610276124","HPHM":"豫C3799Y","JGSK":"2021-04-01 18:21:13.586","CDBH":"1","XSFX":"由东向西","XSFXDM":"1","KKMC":"中新大道与中生大道交口"},{"KKBH":"720901002000","HPHM":"冀R040E6","JGSK":"2021-04-01 18:21:13.604","CDBH":"1","XSFX":"由东向西","XSFXDM":"1","KKMC":"玉林道与安正路交口"},{"KKBH":"610266118","HPHM":"桂BDH235","JGSK":"2021-04-01 18:21:13.62","CDBH":"2","XSFX":"由东向西","XSFXDM":"1","KKMC":"中生大道与和畅路交口"},{"KKBH":"610391007","HPHM":"京PC2H37","JGSK":"2021-04-01 18:21:13.734","CDBH":"5","XSFX":"由西向东","XSFXDM":"2","KKMC":"和韵路与和风路交口"},{"KKBH":"610256112","HPHM":"津HSF019","JGSK":"2021-04-01 18:21:13.756","CDBH":"1","XSFX":"由东向西","XSFXDM":"1","KKMC":"中天大道与中津大道交口"},{"KKBH":"720871002000","HPHM":"鲁A6G70P","JGSK":"2021-04-01 18:21:13.758","CDBH":"9","XSFX":"由北向南","XSFXDM":"4","KKMC":"安正路与芳菲路交口"},{"KKBH":"720881006000","HPHM":"津C25E90","JGSK":"2021-04-01 18:21:13.777","CDBH":"2","XSFX":"由西向东","XSFXDM":"2","KKMC":"海旭道与庄盛路交口"},{"KKBH":"610256113","HPHM":"津GQY801","JGSK":"2021-04-01 18:21:13.845","CDBH":"8","XSFX":"由北向南","XSFXDM":"4","KKMC":"中天大道与和风路交口"},{"KKBH":"610256111","HPHM":"津NJA259","JGSK":"2021-04-01 18:21:13.846","CDBH":"7","XSFX":"由北向南","XSFXDM":"4","KKMC":"中天大道与和惠路交口"},{"KKBH":"7208810040000","HPHM":"津QE3558","JGSK":"2021-04-01 18:21:13.861","CDBH":"2","XSFX":"由东向西","XSFXDM":"1","KKMC":"海旭道与永盛路交口正向"},{"KKBH":"720571004000","HPHM":"冀B8G0R9","JGSK":"2021-04-01 18:21:13.861","CDBH":"4","XSFX":"由西向东","XSFXDM":"2","KKMC":"动漫东路与动漫中路交口"},{"KKBH":"7208610020000","HPHM":"川S5937A","JGSK":"2021-04-01 18:21:13.893","CDBH":"11","XSFX":"由北向南","XSFXDM":"4","KKMC":"海晨道与安正路交口正向"},{"KKBH":"7280310020000","HPHM":"津C31K29","JGSK":"2021-04-01 18:21:13.9","CDBH":"1","XSFX":"由东向西","XSFXDM":"1","KKMC":"动漫中路与文一路交口正向"},{"KKBH":"610276124","HPHM":"鲁NJ165F","JGSK":"2021-04-01 18:21:13.945","CDBH":"8","XSFX":"由南向北","XSFXDM":"3","KKMC":"中新大道与中生大道交口"},{"KKBH":"610286127","HPHM":"津GMP118","JGSK":"2021-04-01 18:21:13.951","CDBH":"2","XSFX":"由东向西","XSFXDM":"1","KKMC":"中津大道与和畅路交口"},{"KKBH":"610266117","HPHM":"冀B7H8B6","JGSK":"2021-04-01 18:21:13.983","CDBH":"11","XSFX":"由北向南","XSFXDM":"4","KKMC":"中生大道与和韵路交口"},{"KKBH":"610256113","HPHM":"蒙A130XC","JGSK":"2021-04-01 18:21:14.009","CDBH":"1","XSFX":"由西向东","XSFXDM":"2","KKMC":"中天大道与和风路交口"},{"KKBH":"610276126","HPHM":"鄂KB8Z01","JGSK":"2021-04-01 18:21:14.01","CDBH":"5","XSFX":"由南向北","XSFXDM":"3","KKMC":"中新大道与和意路交口"},{"KKBH":"610271009","HPHM":"车牌","JGSK":"2021-04-01 18:21:14.017","CDBH":"7","XSFX":"由南向北","XSFXDM":"3","KKMC":"中新大道与泰七路交口"},{"KKBH":"7208810020000","HPHM":"冀BJ057T","JGSK":"2021-04-01 18:21:14.038","CDBH":"4","XSFX":"由东向西","XSFXDM":"1","KKMC":"海旭道与安正路交口正向"},{"KKBH":"610261005000","HPHM":"津DXD921","JGSK":"2021-04-01 18:21:14.068","CDBH":"2","XSFX":"由南向北","XSFXDM":"3","KKMC":"中生大道与静湖西路（南侧）"},{"KKBH":"610401005","HPHM":"津FCB128","JGSK":"2021-04-01 18:21:14.163","CDBH":"10","XSFX":"由北向南","XSFXDM":"4","KKMC":"和畅路与和顺路交口"},{"KKBH":"7208810020000","HPHM":"津B07565","JGSK":"2021-04-01 18:21:14.192","CDBH":"12","XSFX":"由北向南","XSFXDM":"4","KKMC":"海旭道与安正路交口正向"},{"KKBH":"711","HPHM":"冀B1QE15","JGSK":"2021-04-01 18:21:14.194","CDBH":"8","XSFX":"由北向南","XSFXDM":"4","KKMC":"不礼让行人中新大道与和旭路交口"},{"KKBH":"720561002000","HPHM":"津AUP883","JGSK":"2021-04-01 18:21:14.215","CDBH":"1","XSFX":"由东向西","XSFXDM":"1","KKMC":"动漫北路与文三路交口"},{"KKBH":"610271009","HPHM":"津RQA695","JGSK":"2021-04-01 18:21:14.236","CDBH":"8","XSFX":"由南向北","XSFXDM":"3","KKMC":"中新大道与泰七路交口"},{"KKBH":"610266118","HPHM":"冀JXZ349","JGSK":"2021-04-01 18:21:14.261","CDBH":"3","XSFX":"由东向西","XSFXDM":"1","KKMC":"中生大道与和畅路交口"},{"KKBH":"6071310030000","HPHM":"冀BM672S","JGSK":"2021-04-01 18:21:14.298","CDBH":"1","XSFX":"由东向西","XSFXDM":"1","KKMC":"中央大道与海旭道交口正向"},{"KKBH":"7208910060000","HPHM":"辽HBL518","JGSK":"2021-04-01 18:21:14.303","CDBH":"3","XSFX":"由东向西","XSFXDM":"1","KKMC":"海博道与永盛路交口正向"},{"KKBH":"610256113","HPHM":"津B2X865","JGSK":"2021-04-01 18:21:14.343","CDBH":"7","XSFX":"由北向南","XSFXDM":"4","KKMC":"中天大道与和风路交口"},{"KKBH":"610276125","HPHM":"津A0389警","JGSK":"2021-04-01 18:21:14.376","CDBH":"4","XSFX":"由南向北","XSFXDM":"3","KKMC":"中新大道与和顺路交口"},{"KKBH":"720861003000","HPHM":"鲁N2017F","JGSK":"2021-04-01 18:21:14.391","CDBH":"5","XSFX":"由西向东","XSFXDM":"2","KKMC":"海晨道与安明路交口"},{"KKBH":"610256115","HPHM":"津AF53889","JGSK":"2021-04-01 18:21:14.421","CDBH":"6","XSFX":"由西向东","XSFXDM":"2","KKMC":"中天大道与中生大道交口"},{"KKBH":"610256113","HPHM":"冀J672R6","JGSK":"2021-04-01 18:21:14.451","CDBH":"7","XSFX":"由北向南","XSFXDM":"4","KKMC":"中天大道与和风路交口"},{"KKBH":"7208210030000","HPHM":"车牌","JGSK":"2021-04-01 18:21:14.491","CDBH":"1","XSFX":"由东向西","XSFXDM":"1","KKMC":"动漫西路与动漫南路交口正向"},{"KKBH":"610391007","HPHM":"津DAA359","JGSK":"2021-04-01 18:21:14.492","CDBH":"3","XSFX":"由东向西","XSFXDM":"1","KKMC":"和韵路与和风路交口"},{"KKBH":"610276124","HPHM":"津N03322","JGSK":"2021-04-01 18:21:14.506","CDBH":"7","XSFX":"由南向北","XSFXDM":"3","KKMC":"中新大道与中生大道交口"},{"KKBH":"610391007","HPHM":"津A0U535","JGSK":"2021-04-01 18:21:14.675","CDBH":"8","XSFX":"由南向北","XSFXDM":"3","KKMC":"和韵路与和风路交口"},{"KKBH":"610391007","HPHM":"冀B1HT53","JGSK":"2021-04-01 18:21:14.677","CDBH":"1","XSFX":"由东向西","XSFXDM":"1","KKMC":"和韵路与和风路交口"},{"KKBH":"7208710020000","HPHM":"车牌","JGSK":"2021-04-01 18:21:14.701","CDBH":"6","XSFX":"由南向北","XSFXDM":"3","KKMC":"安正路与芳菲路交口正向"},{"KKBH":"610266118","HPHM":"津A33R86","JGSK":"2021-04-01 18:21:14.709","CDBH":"7","XSFX":"由南向北","XSFXDM":"3","KKMC":"中生大道与和畅路交口"},{"KKBH":"610271009","HPHM":"津MHC685","JGSK":"2021-04-01 18:21:14.712","CDBH":"7","XSFX":"由南向北","XSFXDM":"3","KKMC":"中新大道与泰七路交口"},{"KKBH":"711","HPHM":"津E28838","JGSK":"2021-04-01 18:21:14.772","CDBH":"5","XSFX":"由南向北","XSFXDM":"3","KKMC":"不礼让行人中新大道与和旭路交口"},{"KKBH":"610256112","HPHM":"冀B5QG50","JGSK":"2021-04-01 18:21:14.792","CDBH":"10","XSFX":"由北向南","XSFXDM":"4","KKMC":"中天大道与中津大道交口"},{"KKBH":"610276125","HPHM":"鲁QK99F5","JGSK":"2021-04-01 18:21:14.858","CDBH":"7","XSFX":"由北向南","XSFXDM":"4","KKMC":"中新大道与和顺路交口"},{"KKBH":"7280310030000","HPHM":"津HWH692","JGSK":"2021-04-01 18:21:14.876","CDBH":"4","XSFX":"由南向北","XSFXDM":"3","KKMC":"动漫中路与文二路交口正向"},{"KKBH":"610266117","HPHM":"冀J501L9","JGSK":"2021-04-01 18:21:14.908","CDBH":"5","XSFX":"由西向东","XSFXDM":"2","KKMC":"中生大道与和韵路交口"},{"KKBH":"610276126","HPHM":"津A0J104","JGSK":"2021-04-01 18:21:14.921","CDBH":"5","XSFX":"由南向北","XSFXDM":"3","KKMC":"中新大道与和意路交口"},{"KKBH":"7205410030000","HPHM":"车牌","JGSK":"2021-04-01 18:21:14.948","CDBH":"2","XSFX":"由西向东","XSFXDM":"2","KKMC":"动漫环路西与动漫西路交口正向"},{"KKBH":"610256113","HPHM":"津QP5317","JGSK":"2021-04-01 18:21:14.983","CDBH":"8","XSFX":"由北向南","XSFXDM":"4","KKMC":"中天大道与和风路交口"},{"KKBH":"720891003000","HPHM":"车牌","JGSK":"2021-04-01 18:21:15.023","CDBH":"2","XSFX":"由东向西","XSFXDM":"1","KKMC":"海博道与安正路交口"},{"KKBH":"7208910030000","HPHM":"车牌","JGSK":"2021-04-01 18:21:15.048","CDBH":"2","XSFX":"由东向西","XSFXDM":"1","KKMC":"海博道与安正路交口正向"},{"KKBH":"7208610030000","HPHM":"津RSK485","JGSK":"2021-04-01 18:21:15.079","CDBH":"10","XSFX":"由北向南","XSFXDM":"4","KKMC":"海晨道与安明路交口正向"},{"KKBH":"610391007","HPHM":"车牌","JGSK":"2021-04-01 18:21:15.098","CDBH":"8","XSFX":"由南向北","XSFXDM":"3","KKMC":"和韵路与和风路交口"},{"KKBH":"610276125","HPHM":"鲁NM166C","JGSK":"2021-04-01 18:21:15.198","CDBH":"7","XSFX":"由北向南","XSFXDM":"4","KKMC":"中新大道与和顺路交口"},{"KKBH":"720881002000","HPHM":"津GXJ239","JGSK":"2021-04-01 18:21:15.243","CDBH":"4","XSFX":"由东向西","XSFXDM":"1","KKMC":"海旭道与安正路交口"},{"KKBH":"7208710020000","HPHM":"津KU8018","JGSK":"2021-04-01 18:21:15.253","CDBH":"3","XSFX":"由西向东","XSFXDM":"2","KKMC":"安正路与芳菲路交口正向"},{"KKBH":"610286127","HPHM":"津GFG003","JGSK":"2021-04-01 18:21:15.281","CDBH":"6","XSFX":"由西向东","XSFXDM":"2","KKMC":"中津大道与和畅路交口"},{"KKBH":"6102661220000","HPHM":"车牌","JGSK":"2021-04-01 18:21:15.349","CDBH":"3","XSFX":"由西向东","XSFXDM":"2","KKMC":"生态城中生大道故道河一桥西向东上桥处正向"},{"KKBH":"610401004","HPHM":"津B3E985","JGSK":"2021-04-01 18:21:15.35","CDBH":"7","XSFX":"由南向北","XSFXDM":"3","KKMC":"和畅路与和风路交口"},{"KKBH":"610256112","HPHM":"津HLS505","JGSK":"2021-04-01 18:21:15.398","CDBH":"12","XSFX":"由北向南","XSFXDM":"4","KKMC":"中天大道与中津大道交口"},{"KKBH":"720891003000","HPHM":"车牌","JGSK":"2021-04-01 18:21:15.436","CDBH":"5","XSFX":"由西向东","XSFXDM":"2","KKMC":"海博道与安正路交口"},{"KKBH":"610276126","HPHM":"津KCS518","JGSK":"2021-04-01 18:21:15.445","CDBH":"5","XSFX":"由南向北","XSFXDM":"3","KKMC":"中新大道与和意路交口"},{"KKBH":"7208610030000","HPHM":"津ADJ6870","JGSK":"2021-04-01 18:21:15.468","CDBH":"4","XSFX":"由西向东","XSFXDM":"2","KKMC":"海晨道与安明路交口正向"},{"KKBH":"610256113","HPHM":"津G66992","JGSK":"2021-04-01 18:21:15.473","CDBH":"4","XSFX":"由南向北","XSFXDM":"3","KKMC":"中天大道与和风路交口"},{"KKBH":"728031003000","HPHM":"津H65321","JGSK":"2021-04-01 18:21:15.587","CDBH":"3","XSFX":"由南向北","XSFXDM":"3","KKMC":"动漫中路与文二路交口"},{"KKBH":"7208810020000","HPHM":"冀B5H1W3","JGSK":"2021-04-01 18:21:15.638","CDBH":"4","XSFX":"由东向西","XSFXDM":"1","KKMC":"海旭道与安正路交口正向"},{"KKBH":"610276124","HPHM":"津A03E16","JGSK":"2021-04-01 18:21:15.654","CDBH":"11","XSFX":"由北向南","XSFXDM":"4","KKMC":"中新大道与中生大道交口"},{"KKBH":"610256116","HPHM":"鲁P621LN","JGSK":"2021-04-01 18:21:15.701","CDBH":"10","XSFX":"由北向南","XSFXDM":"4","KKMC":"中天大道与和顺路交口"},{"KKBH":"610266118","HPHM":"豫R9876S","JGSK":"2021-04-01 18:21:15.708","CDBH":"11","XSFX":"由北向南","XSFXDM":"4","KKMC":"中生大道与和畅路交口"},{"KKBH":"610276124","HPHM":"津C7Y153","JGSK":"2021-04-01 18:21:15.752","CDBH":"3","XSFX":"由东向西","XSFXDM":"1","KKMC":"中新大道与中生大道交口"},{"KKBH":"610276124","HPHM":"津E10183","JGSK":"2021-04-01 18:21:15.753","CDBH":"1","XSFX":"由东向西","XSFXDM":"1","KKMC":"中新大道与中生大道交口"},{"KKBH":"610256112","HPHM":"津C092J1","JGSK":"2021-04-01 18:21:15.757","CDBH":"6","XSFX":"由西向东","XSFXDM":"2","KKMC":"中天大道与中津大道交口"},{"KKBH":"610271010","HPHM":"津HZ1830","JGSK":"2021-04-01 18:21:15.868","CDBH":"7","XSFX":"由北向南","XSFXDM":"4","KKMC":"中新大道与华五路交口"},{"KKBH":"610276126","HPHM":"津JFN668","JGSK":"2021-04-01 18:21:15.875","CDBH":"4","XSFX":"由南向北","XSFXDM":"3","KKMC":"中新大道与和意路交口"},{"KKBH":"610256113","HPHM":"晋BWV303","JGSK":"2021-04-01 18:21:15.885","CDBH":"9","XSFX":"由北向南","XSFXDM":"4","KKMC":"中天大道与和风路交口"},{"KKBH":"7280310030000","HPHM":"津JLD206","JGSK":"2021-04-01 18:21:15.893","CDBH":"6","XSFX":"由北向南","XSFXDM":"4","KKMC":"动漫中路与文二路交口正向"},{"KKBH":"610276125","HPHM":"津KHY877","JGSK":"2021-04-01 18:21:15.896","CDBH":"5","XSFX":"由南向北","XSFXDM":"3","KKMC":"中新大道与和顺路交口"},{"KKBH":"610256111","HPHM":"车牌","JGSK":"2021-04-01 18:21:15.946","CDBH":"6","XSFX":"由南向北","XSFXDM":"3","KKMC":"中天大道与和惠路交口"},{"KKBH":"720571004000","HPHM":"津RVE201","JGSK":"2021-04-01 18:21:15.946","CDBH":"1","XSFX":"由东向西","XSFXDM":"1","KKMC":"动漫东路与动漫中路交口"},{"KKBH":"610266117","HPHM":"冀CZM029","JGSK":"2021-04-01 18:21:16.016","CDBH":"9","XSFX":"由南向北","XSFXDM":"3","KKMC":"中生大道与和韵路交口"},{"KKBH":"610266117","HPHM":"冀R2E9Z2","JGSK":"2021-04-01 18:21:16.063","CDBH":"6","XSFX":"由西向东","XSFXDM":"2","KKMC":"中生大道与和韵路交口"},{"KKBH":"610271009","HPHM":"皖A1298V","JGSK":"2021-04-01 18:21:16.077","CDBH":"8","XSFX":"由南向北","XSFXDM":"3","KKMC":"中新大道与泰七路交口"},{"KKBH":"610266118","HPHM":"津ACP266","JGSK":"2021-04-01 18:21:16.099","CDBH":"4","XSFX":"由西向东","XSFXDM":"2","KKMC":"中生大道与和畅路交口"},{"KKBH":"610391007","HPHM":"津ASD945","JGSK":"2021-04-01 18:21:16.109","CDBH":"2","XSFX":"由东向西","XSFXDM":"1","KKMC":"和韵路与和风路交口"},{"KKBH":"610276125","HPHM":"津A7W858","JGSK":"2021-04-01 18:21:16.139","CDBH":"8","XSFX":"由北向南","XSFXDM":"4","KKMC":"中新大道与和顺路交口"},{"KKBH":"610276124","HPHM":"津ATF979","JGSK":"2021-04-01 18:21:16.185","CDBH":"8","XSFX":"由南向北","XSFXDM":"3","KKMC":"中新大道与中生大道交口"},{"KKBH":"610401004","HPHM":"吉EV6129","JGSK":"2021-04-01 18:21:16.187","CDBH":"6","XSFX":"由西向东","XSFXDM":"2","KKMC":"和畅路与和风路交口"},{"KKBH":"610271010","HPHM":"津D92291","JGSK":"2021-04-01 18:21:16.188","CDBH":"8","XSFX":"由北向南","XSFXDM":"4","KKMC":"中新大道与华五路交口"},{"KKBH":"610391007","HPHM":"津G29192","JGSK":"2021-04-01 18:21:16.197","CDBH":"5","XSFX":"由西向东","XSFXDM":"2","KKMC":"和韵路与和风路交口"},{"KKBH":"610256114","HPHM":"车牌","JGSK":"2021-04-01 18:21:16.229","CDBH":"4","XSFX":"由南向北","XSFXDM":"3","KKMC":"中天大道与和旭路交口"},{"KKBH":"720891003000","HPHM":"车牌","JGSK":"2021-04-01 18:21:16.236","CDBH":"5","XSFX":"由西向东","XSFXDM":"2","KKMC":"海博道与安正路交口"},{"KKBH":"610256111","HPHM":"车牌","JGSK":"2021-04-01 18:21:16.239","CDBH":"8","XSFX":"由北向南","XSFXDM":"4","KKMC":"中天大道与和惠路交口"},{"KKBH":"610256113","HPHM":"津RVW123","JGSK":"2021-04-01 18:21:16.242","CDBH":"5","XSFX":"由南向北","XSFXDM":"3","KKMC":"中天大道与和风路交口"},{"KKBH":"610276125","HPHM":"津A1R229","JGSK":"2021-04-01 18:21:16.244","CDBH":"5","XSFX":"由南向北","XSFXDM":"3","KKMC":"中新大道与和顺路交口"},{"KKBH":"610266117","HPHM":"津AS1636","JGSK":"2021-04-01 18:21:16.262","CDBH":"6","XSFX":"由西向东","XSFXDM":"2","KKMC":"中生大道与和韵路交口"},{"KKBH":"7280310020000","HPHM":"车牌","JGSK":"2021-04-01 18:21:16.271","CDBH":"8","XSFX":"由北向南","XSFXDM":"4","KKMC":"动漫中路与文一路交口正向"},{"KKBH":"7208710020000","HPHM":"津C2C753","JGSK":"2021-04-01 18:21:16.281","CDBH":"5","XSFX":"由南向北","XSFXDM":"3","KKMC":"安正路与芳菲路交口正向"},{"KKBH":"610401004","HPHM":"鲁HG0085","JGSK":"2021-04-01 18:21:16.288","CDBH":"2","XSFX":"由东向西","XSFXDM":"1","KKMC":"和畅路与和风路交口"},{"KKBH":"720881002000","HPHM":"津C889A9","JGSK":"2021-04-01 18:21:16.374","CDBH":"9","XSFX":"由南向北","XSFXDM":"3","KKMC":"海旭道与安正路交口"},{"KKBH":"720861002000","HPHM":"津LCT311","JGSK":"2021-04-01 18:21:16.406","CDBH":"10","XSFX":"由北向南","XSFXDM":"4","KKMC":"海晨道与安正路交口"},{"KKBH":"610256113","HPHM":"鲁D125DA","JGSK":"2021-04-01 18:21:16.458","CDBH":"2","XSFX":"由西向东","XSFXDM":"2","KKMC":"中天大道与和风路交口"},{"KKBH":"610276124","HPHM":"津HR1005","JGSK":"2021-04-01 18:21:16.48","CDBH":"7","XSFX":"由南向北","XSFXDM":"3","KKMC":"中新大道与中生大道交口"},{"KKBH":"610276124","HPHM":"冀B4C201","JGSK":"2021-04-01 18:21:16.481","CDBH":"8","XSFX":"由南向北","XSFXDM":"3","KKMC":"中新大道与中生大道交口"},{"KKBH":"610256115","HPHM":"津MGF055","JGSK":"2021-04-01 18:21:16.498","CDBH":"3","XSFX":"由东向西","XSFXDM":"1","KKMC":"中天大道与中生大道交口"},{"KKBH":"610271008","HPHM":"津K1G865","JGSK":"2021-04-01 18:21:16.498","CDBH":"5","XSFX":"由北向南","XSFXDM":"4","KKMC":"中新大道与航母主题公园支路交口"},{"KKBH":"610256115","HPHM":"津RSN585","JGSK":"2021-04-01 18:21:16.557","CDBH":"5","XSFX":"由西向东","XSFXDM":"2","KKMC":"中天大道与中生大道交口"},{"KKBH":"610251001","HPHM":"京N730V6","JGSK":"2021-04-01 18:21:16.578","CDBH":"2","XSFX":"由东向西","XSFXDM":"1","KKMC":"中天大道与和畅路交口"},{"KKBH":"610276124","HPHM":"冀G8P736","JGSK":"2021-04-01 18:21:16.591","CDBH":"10","XSFX":"由北向南","XSFXDM":"4","KKMC":"中新大道与中生大道交口"},{"KKBH":"7208610020000","HPHM":"津E30425","JGSK":"2021-04-01 18:21:16.623","CDBH":"10","XSFX":"由北向南","XSFXDM":"4","KKMC":"海晨道与安正路交口正向"},{"KKBH":"610266117","HPHM":"车牌","JGSK":"2021-04-01 18:21:16.635","CDBH":"7","XSFX":"由南向北","XSFXDM":"3","KKMC":"中生大道与和韵路交口"},{"KKBH":"610276125","HPHM":"冀A917GN","JGSK":"2021-04-01 18:21:16.742","CDBH":"4","XSFX":"由南向北","XSFXDM":"3","KKMC":"中新大道与和顺路交口"},{"KKBH":"610266118","HPHM":"津CC5783","JGSK":"2021-04-01 18:21:16.754","CDBH":"10","XSFX":"由北向南","XSFXDM":"4","KKMC":"中生大道与和畅路交口"},{"KKBH":"610256112","HPHM":"冀B8V38N","JGSK":"2021-04-01 18:21:16.758","CDBH":"10","XSFX":"由北向南","XSFXDM":"4","KKMC":"中天大道与中津大道交口"},{"KKBH":"711","HPHM":"津KGW219","JGSK":"2021-04-01 18:21:16.771","CDBH":"5","XSFX":"由南向北","XSFXDM":"3","KKMC":"不礼让行人中新大道与和旭路交口"},{"KKBH":"610276126","HPHM":"津Q58900","JGSK":"2021-04-01 18:21:16.778","CDBH":"8","XSFX":"由北向南","XSFXDM":"4","KKMC":"中新大道与和意路交口"},{"KKBH":"720861002000","HPHM":"川S5937A","JGSK":"2021-04-01 18:21:16.807","CDBH":"11","XSFX":"由北向南","XSFXDM":"4","KKMC":"海晨道与安正路交口"},{"KKBH":"720571004000","HPHM":"津DLH807","JGSK":"2021-04-01 18:21:16.826","CDBH":"3","XSFX":"由西向东","XSFXDM":"2","KKMC":"动漫东路与动漫中路交口"},{"KKBH":"7208910030000","HPHM":"车牌","JGSK":"2021-04-01 18:21:16.906","CDBH":"1","XSFX":"由东向西","XSFXDM":"1","KKMC":"海博道与安正路交口正向"},{"KKBH":"711","HPHM":"闽A331C3","JGSK":"2021-04-01 18:21:16.912","CDBH":"7","XSFX":"由北向南","XSFXDM":"4","KKMC":"不礼让行人中新大道与和旭路交口"},{"KKBH":"7208810020000","HPHM":"津DBL266","JGSK":"2021-04-01 18:21:16.943","CDBH":"4","XSFX":"由东向西","XSFXDM":"1","KKMC":"海旭道与安正路交口正向"},{"KKBH":"610391008","HPHM":"津HH1486","JGSK":"2021-04-01 18:21:16.969","CDBH":"1","XSFX":"由东向西","XSFXDM":"1","KKMC":"和韵路与和旭路交口"},{"KKBH":"728031002000","HPHM":"津E31086","JGSK":"2021-04-01 18:21:17.058","CDBH":"8","XSFX":"由北向南","XSFXDM":"4","KKMC":"动漫中路与文一路交口"},{"KKBH":"610276124","HPHM":"津C2Z695","JGSK":"2021-04-01 18:21:17.145","CDBH":"7","XSFX":"由南向北","XSFXDM":"3","KKMC":"中新大道与中生大道交口"},{"KKBH":"610266118","HPHM":"津G51787","JGSK":"2021-04-01 18:21:17.156","CDBH":"10","XSFX":"由北向南","XSFXDM":"4","KKMC":"中生大道与和畅路交口"},{"KKBH":"610266117","HPHM":"津B3B928","JGSK":"2021-04-01 18:21:17.178","CDBH":"5","XSFX":"由西向东","XSFXDM":"2","KKMC":"中生大道与和韵路交口"},{"KKBH":"720881002000","HPHM":"津HHM836","JGSK":"2021-04-01 18:21:17.182","CDBH":"6","XSFX":"由西向东","XSFXDM":"2","KKMC":"海旭道与安正路交口"},{"KKBH":"610401004","HPHM":"冀B0C2U9","JGSK":"2021-04-01 18:21:17.23","CDBH":"1","XSFX":"由东向西","XSFXDM":"1","KKMC":"和畅路与和风路交口"},{"KKBH":"720571002000","HPHM":"津C189R6","JGSK":"2021-04-01 18:21:17.231","CDBH":"2","XSFX":"由西向东","XSFXDM":"2","KKMC":"动漫东路与文二路交口"},{"KKBH":"610391007","HPHM":"津HR9208","JGSK":"2021-04-01 18:21:17.286","CDBH":"7","XSFX":"由南向北","XSFXDM":"3","KKMC":"和韵路与和风路交口"},{"KKBH":"7208910040000","HPHM":"车牌","JGSK":"2021-04-01 18:21:17.302","CDBH":"10","XSFX":"由北向南","XSFXDM":"4","KKMC":"海博道与安平路交口正向"},{"KKBH":"6103261400000","HPHM":"津B05592","JGSK":"2021-04-01 18:21:17.321","CDBH":"6","XSFX":"由西向东","XSFXDM":"2","KKMC":"中成大道与中海大道交口正向"},{"KKBH":"610401005","HPHM":"津A9L629","JGSK":"2021-04-01 18:21:17.323","CDBH":"2","XSFX":"由东向西","XSFXDM":"1","KKMC":"和畅路与和顺路交口"},{"KKBH":"610256116","HPHM":"豫EM8S30","JGSK":"2021-04-01 18:21:17.333","CDBH":"12","XSFX":"由北向南","XSFXDM":"4","KKMC":"中天大道与和顺路交口"},{"KKBH":"610391006","HPHM":"津N12963","JGSK":"2021-04-01 18:21:17.337","CDBH":"1","XSFX":"由东向西","XSFXDM":"1","KKMC":"和韵路与和意路交口"},{"KKBH":"610266117","HPHM":"蒙EE8234","JGSK":"2021-04-01 18:21:17.344","CDBH":"5","XSFX":"由西向东","XSFXDM":"2","KKMC":"中生大道与和韵路交口"},{"KKBH":"610276124","HPHM":"冀EVV883","JGSK":"2021-04-01 18:21:17.363","CDBH":"11","XSFX":"由北向南","XSFXDM":"4","KKMC":"中新大道与中生大道交口"},{"KKBH":"610276126","HPHM":"鄂KB8Z01","JGSK":"2021-04-01 18:21:17.395","CDBH":"5","XSFX":"由南向北","XSFXDM":"3","KKMC":"中新大道与和意路交口"},{"KKBH":"720891003000","HPHM":"车牌","JGSK":"2021-04-01 18:21:17.423","CDBH":"1","XSFX":"由东向西","XSFXDM":"1","KKMC":"海博道与安正路交口"},{"KKBH":"610256112","HPHM":"津RPS553","JGSK":"2021-04-01 18:21:17.435","CDBH":"1","XSFX":"由东向西","XSFXDM":"1","KKMC":"中天大道与中津大道交口"},{"KKBH":"7205710040000","HPHM":"津FKF878","JGSK":"2021-04-01 18:21:17.443","CDBH":"1","XSFX":"由东向西","XSFXDM":"1","KKMC":"动漫东路与动漫中路交口正向"},{"KKBH":"610276125","HPHM":"津RBM361","JGSK":"2021-04-01 18:21:17.461","CDBH":"4","XSFX":"由南向北","XSFXDM":"3","KKMC":"中新大道与和顺路交口"},{"KKBH":"720891003000","HPHM":"车牌","JGSK":"2021-04-01 18:21:17.676","CDBH":"5","XSFX":"由西向东","XSFXDM":"2","KKMC":"海博道与安正路交口"},{"KKBH":"610276125","HPHM":"鲁QK99F5","JGSK":"2021-04-01 18:21:17.678","CDBH":"7","XSFX":"由北向南","XSFXDM":"4","KKMC":"中新大道与和顺路交口"},{"KKBH":"7208910030000","HPHM":"车牌","JGSK":"2021-04-01 18:21:17.695","CDBH":"6","XSFX":"由西向东","XSFXDM":"2","KKMC":"海博道与安正路交口正向"},{"KKBH":"7208610030000","HPHM":"津HBP159","JGSK":"2021-04-01 18:21:17.699","CDBH":"11","XSFX":"由北向南","XSFXDM":"4","KKMC":"海晨道与安明路交口正向"},{"KKBH":"610256113","HPHM":"津GQY801","JGSK":"2021-04-01 18:21:17.704","CDBH":"8","XSFX":"由北向南","XSFXDM":"4","KKMC":"中天大道与和风路交口"},{"KKBH":"610391007","HPHM":"京N0KE22","JGSK":"2021-04-01 18:21:17.749","CDBH":"9","XSFX":"由南向北","XSFXDM":"3","KKMC":"和韵路与和风路交口"},{"KKBH":"610256113","HPHM":"冀J672R6","JGSK":"2021-04-01 18:21:17.783","CDBH":"7","XSFX":"由北向南","XSFXDM":"4","KKMC":"中天大道与和风路交口"},{"KKBH":"7205610020000","HPHM":"津HXQ345","JGSK":"2021-04-01 18:21:17.793","CDBH":"1","XSFX":"由东向西","XSFXDM":"1","KKMC":"动漫北路与文三路交口正向"},{"KKBH":"610256113","HPHM":"津KWY112","JGSK":"2021-04-01 18:21:17.938","CDBH":"7","XSFX":"由北向南","XSFXDM":"4","KKMC":"中天大道与和风路交口"},{"KKBH":"728031003000","HPHM":"津A13G11","JGSK":"2021-04-01 18:21:17.938","CDBH":"1","XSFX":"由东向西","XSFXDM":"1","KKMC":"动漫中路与文二路交口"},{"KKBH":"610276124","HPHM":"豫C3799Y","JGSK":"2021-04-01 18:21:17.955","CDBH":"1","XSFX":"由东向西","XSFXDM":"1","KKMC":"中新大道与中生大道交口"},{"KKBH":"610266117","HPHM":"车牌","JGSK":"2021-04-01 18:21:17.963","CDBH":"11","XSFX":"由北向南","XSFXDM":"4","KKMC":"中生大道与和韵路交口"},{"KKBH":"610266118","HPHM":"津G49166","JGSK":"2021-04-01 18:21:17.988","CDBH":"10","XSFX":"由北向南","XSFXDM":"4","KKMC":"中生大道与和畅路交口"},{"KKBH":"610391007","HPHM":"津MYF596","JGSK":"2021-04-01 18:21:18.025","CDBH":"2","XSFX":"由东向西","XSFXDM":"1","KKMC":"和韵路与和风路交口"},{"KKBH":"610256112","HPHM":"津JDB889","JGSK":"2021-04-01 18:21:18.028","CDBH":"2","XSFX":"由东向西","XSFXDM":"1","KKMC":"中天大道与中津大道交口"},{"KKBH":"7208610030000","HPHM":"津RMW100","JGSK":"2021-04-01 18:21:18.047","CDBH":"4","XSFX":"由西向东","XSFXDM":"2","KKMC":"海晨道与安明路交口正向"},{"KKBH":"7208810020000","HPHM":"黑BYG059","JGSK":"2021-04-01 18:21:18.087","CDBH":"4","XSFX":"由东向西","XSFXDM":"1","KKMC":"海旭道与安正路交口正向"},{"KKBH":"610256112","HPHM":"津NP0592","JGSK":"2021-04-01 18:21:18.118","CDBH":"12","XSFX":"由北向南","XSFXDM":"4","KKMC":"中天大道与中津大道交口"},{"KKBH":"7208810040000","HPHM":"鲁NH623H","JGSK":"2021-04-01 18:21:18.166","CDBH":"4","XSFX":"由西向东","XSFXDM":"2","KKMC":"海旭道与永盛路交口正向"},{"KKBH":"7205410050000","HPHM":"车牌","JGSK":"2021-04-01 18:21:18.191","CDBH":"4","XSFX":"由西向东","XSFXDM":"2","KKMC":"动漫环路东与动漫西路交口正向"},{"KKBH":"610276124","HPHM":"津A13Y59","JGSK":"2021-04-01 18:21:18.191","CDBH":"11","XSFX":"由北向南","XSFXDM":"4","KKMC":"中新大道与中生大道交口"},{"KKBH":"7208810020000","HPHM":"京NMX877","JGSK":"2021-04-01 18:21:18.2","CDBH":"13","XSFX":"由北向南","XSFXDM":"4","KKMC":"海旭道与安正路交口正向"},{"KKBH":"610271008","HPHM":"车牌","JGSK":"2021-04-01 18:21:18.246","CDBH":"4","XSFX":"由北向南","XSFXDM":"4","KKMC":"中新大道与航母主题公园支路交口"},{"KKBH":"720861003000","HPHM":"津ADJ6870","JGSK":"2021-04-01 18:21:18.313","CDBH":"4","XSFX":"由西向东","XSFXDM":"2","KKMC":"海晨道与安明路交口"},{"KKBH":"610391006","HPHM":"辽A22P9N","JGSK":"2021-04-01 18:21:18.331","CDBH":"5","XSFX":"由西向东","XSFXDM":"2","KKMC":"和韵路与和意路交口"},{"KKBH":"610276125","HPHM":"津NWB316","JGSK":"2021-04-01 18:21:18.362","CDBH":"7","XSFX":"由北向南","XSFXDM":"4","KKMC":"中新大道与和顺路交口"},{"KKBH":"720881002000","HPHM":"冀BJ057T","JGSK":"2021-04-01 18:21:18.367","CDBH":"4","XSFX":"由东向西","XSFXDM":"1","KKMC":"海旭道与安正路交口"},{"KKBH":"610276126","HPHM":"津AD62807","JGSK":"2021-04-01 18:21:18.394","CDBH":"5","XSFX":"由南向北","XSFXDM":"3","KKMC":"中新大道与和意路交口"},{"KKBH":"720881004000","HPHM":"津QE3558","JGSK":"2021-04-01 18:21:18.484","CDBH":"2","XSFX":"由东向西","XSFXDM":"1","KKMC":"海旭道与永盛路交口"},{"KKBH":"720861002000","HPHM":"津DS9081","JGSK":"2021-04-01 18:21:18.511","CDBH":"5","XSFX":"由西向东","XSFXDM":"2","KKMC":"海晨道与安正路交口"},{"KKBH":"7208710020000","HPHM":"车牌","JGSK":"2021-04-01 18:21:18.515","CDBH":"10","XSFX":"由北向南","XSFXDM":"4","KKMC":"安正路与芳菲路交口正向"},{"KKBH":"610276125","HPHM":"津A7W858","JGSK":"2021-04-01 18:21:18.558","CDBH":"8","XSFX":"由北向南","XSFXDM":"4","KKMC":"中新大道与和顺路交口"},{"KKBH":"610271008","HPHM":"车牌","JGSK":"2021-04-01 18:21:18.56","CDBH":"5","XSFX":"由北向南","XSFXDM":"4","KKMC":"中新大道与航母主题公园支路交口"},{"KKBH":"610256115","HPHM":"津MLL726","JGSK":"2021-04-01 18:21:18.586","CDBH":"2","XSFX":"由东向西","XSFXDM":"1","KKMC":"中天大道与中生大道交口"},{"KKBH":"610266118","HPHM":"津JWT928","JGSK":"2021-04-01 18:21:18.591","CDBH":"2","XSFX":"由东向西","XSFXDM":"1","KKMC":"中生大道与和畅路交口"},{"KKBH":"610266118","HPHM":"豫PSR760","JGSK":"2021-04-01 18:21:18.592","CDBH":"1","XSFX":"由东向西","XSFXDM":"1","KKMC":"中生大道与和畅路交口"},{"KKBH":"610266117","HPHM":"鲁A5D91D","JGSK":"2021-04-01 18:21:18.65","CDBH":"8","XSFX":"由南向北","XSFXDM":"3","KKMC":"中生大道与和韵路交口"},{"KKBH":"7280310030000","HPHM":"晋M2L015","JGSK":"2021-04-01 18:21:18.675","CDBH":"3","XSFX":"由南向北","XSFXDM":"3","KKMC":"动漫中路与文二路交口正向"},{"KKBH":"720871002000","HPHM":"津AWG865","JGSK":"2021-04-01 18:21:18.681","CDBH":"3","XSFX":"由西向东","XSFXDM":"2","KKMC":"安正路与芳菲路交口"},{"KKBH":"7209010020000","HPHM":"鄂A7P10D","JGSK":"2021-04-01 18:21:18.708","CDBH":"1","XSFX":"由东向西","XSFXDM":"1","KKMC":"玉林道与安正路交口正向"},{"KKBH":"610271009","HPHM":"津AD14209","JGSK":"2021-04-01 18:21:18.72","CDBH":"8","XSFX":"由南向北","XSFXDM":"3","KKMC":"中新大道与泰七路交口"},{"KKBH":"6071310030000","HPHM":"津MG9367","JGSK":"2021-04-01 18:21:18.777","CDBH":"1","XSFX":"由东向西","XSFXDM":"1","KKMC":"中央大道与海旭道交口正向"},{"KKBH":"610256112","HPHM":"鲁MX216W","JGSK":"2021-04-01 18:21:18.86","CDBH":"10","XSFX":"由北向南","XSFXDM":"4","KKMC":"中天大道与中津大道交口"},{"KKBH":"610256116","HPHM":"津HG1537","JGSK":"2021-04-01 18:21:18.875","CDBH":"10","XSFX":"由北向南","XSFXDM":"4","KKMC":"中天大道与和顺路交口"},{"KKBH":"610276124","HPHM":"津A8N668","JGSK":"2021-04-01 18:21:18.882","CDBH":"10","XSFX":"由北向南","XSFXDM":"4","KKMC":"中新大道与中生大道交口"},{"KKBH":"610276126","HPHM":"津KCS518","JGSK":"2021-04-01 18:21:18.915","CDBH":"5","XSFX":"由南向北","XSFXDM":"3","KKMC":"中新大道与和意路交口"},{"KKBH":"610401004","HPHM":"津JGF908","JGSK":"2021-04-01 18:21:18.928","CDBH":"12","XSFX":"由北向南","XSFXDM":"4","KKMC":"和畅路与和风路交口"},{"KKBH":"610401004","HPHM":"冀B3X11H","JGSK":"2021-04-01 18:21:18.939","CDBH":"8","XSFX":"由南向北","XSFXDM":"3","KKMC":"和畅路与和风路交口"},{"KKBH":"610271008","HPHM":"车牌","JGSK":"2021-04-01 18:21:18.978","CDBH":"1","XSFX":"由南向北","XSFXDM":"3","KKMC":"中新大道与航母主题公园支路交口"},{"KKBH":"610266122000","HPHM":"车牌","JGSK":"2021-04-01 18:21:19.019","CDBH":"3","XSFX":"由西向东","XSFXDM":"2","KKMC":"生态城中生大道故道河一桥西向东上桥处"},{"KKBH":"610256112","HPHM":"晋AJ802T","JGSK":"2021-04-01 18:21:19.079","CDBH":"11","XSFX":"由北向南","XSFXDM":"4","KKMC":"中天大道与中津大道交口"},{"KKBH":"610256113","HPHM":"津G66992","JGSK":"2021-04-01 18:21:19.203","CDBH":"4","XSFX":"由南向北","XSFXDM":"3","KKMC":"中天大道与和风路交口"},{"KKBH":"610286127","HPHM":"津RVQ360","JGSK":"2021-04-01 18:21:19.281","CDBH":"2","XSFX":"由东向西","XSFXDM":"1","KKMC":"中津大道与和畅路交口"},{"KKBH":"610401005","HPHM":"津FCB128","JGSK":"2021-04-01 18:21:19.301","CDBH":"11","XSFX":"由北向南","XSFXDM":"4","KKMC":"和畅路与和顺路交口"},{"KKBH":"610256111","HPHM":"车牌","JGSK":"2021-04-01 18:21:19.348","CDBH":"9","XSFX":"由北向南","XSFXDM":"4","KKMC":"中天大道与和惠路交口"},{"KKBH":"610271010","HPHM":"津RGE657","JGSK":"2021-04-01 18:21:19.376","CDBH":"4","XSFX":"由南向北","XSFXDM":"3","KKMC":"中新大道与华五路交口"},{"KKBH":"720881002000","HPHM":"津REK191","JGSK":"2021-04-01 18:21:19.382","CDBH":"7","XSFX":"由西向东","XSFXDM":"2","KKMC":"海旭道与安正路交口"},{"KKBH":"610401004","HPHM":"冀B3R2L6","JGSK":"2021-04-01 18:21:19.401","CDBH":"1","XSFX":"由东向西","XSFXDM":"1","KKMC":"和畅路与和风路交口"},{"KKBH":"711","HPHM":"津A10287","JGSK":"2021-04-01 18:21:19.412","CDBH":"5","XSFX":"由南向北","XSFXDM":"3","KKMC":"不礼让行人中新大道与和旭路交口"},{"KKBH":"610256116","HPHM":"鲁P621LN","JGSK":"2021-04-01 18:21:19.412","CDBH":"11","XSFX":"由北向南","XSFXDM":"4","KKMC":"中天大道与和顺路交口"},{"KKBH":"7208810020000","HPHM":"车牌","JGSK":"2021-04-01 18:21:19.419","CDBH":"10","XSFX":"由南向北","XSFXDM":"3","KKMC":"海旭道与安正路交口正向"},{"KKBH":"7208810020000","HPHM":"津GHF605","JGSK":"2021-04-01 18:21:19.448","CDBH":"3","XSFX":"由东向西","XSFXDM":"1","KKMC":"海旭道与安正路交口正向"},{"KKBH":"610276124","HPHM":"津A03E16","JGSK":"2021-04-01 18:21:19.471","CDBH":"11","XSFX":"由北向南","XSFXDM":"4","KKMC":"中新大道与中生大道交口"},{"KKBH":"610256115","HPHM":"辽A6C39B","JGSK":"2021-04-01 18:21:19.523","CDBH":"3","XSFX":"由东向西","XSFXDM":"1","KKMC":"中天大道与中生大道交口"},{"KKBH":"610401004","HPHM":"津B3E985","JGSK":"2021-04-01 18:21:19.536","CDBH":"8","XSFX":"由南向北","XSFXDM":"3","KKMC":"和畅路与和风路交口"},{"KKBH":"610276126","HPHM":"津RTJ622","JGSK":"2021-04-01 18:21:19.715","CDBH":"4","XSFX":"由南向北","XSFXDM":"3","KKMC":"中新大道与和意路交口"},{"KKBH":"7208810020000","HPHM":"津GDX202","JGSK":"2021-04-01 18:21:19.841","CDBH":"2","XSFX":"由东向西","XSFXDM":"1","KKMC":"海旭道与安正路交口正向"},{"KKBH":"610271008","HPHM":"津KLG865","JGSK":"2021-04-01 18:21:19.878","CDBH":"5","XSFX":"由北向南","XSFXDM":"4","KKMC":"中新大道与航母主题公园支路交口"},{"KKBH":"610391007","HPHM":"津AFY139","JGSK":"2021-04-01 18:21:19.885","CDBH":"2","XSFX":"由东向西","XSFXDM":"1","KKMC":"和韵路与和风路交口"},{"KKBH":"7205410050000","HPHM":"津K35687","JGSK":"2021-04-01 18:21:19.92","CDBH":"3","XSFX":"由西向东","XSFXDM":"2","KKMC":"动漫环路东与动漫西路交口正向"},{"KKBH":"720881004000","HPHM":"鲁NH623H","JGSK":"2021-04-01 18:21:20.066","CDBH":"9","XSFX":"由西向东","XSFXDM":"2","KKMC":"海旭道与永盛路交口"},{"KKBH":"610276126","HPHM":"津C088Q6","JGSK":"2021-04-01 18:21:20.09","CDBH":"4","XSFX":"由南向北","XSFXDM":"3","KKMC":"中新大道与和意路交口"},{"KKBH":"720891003000","HPHM":"车牌","JGSK":"2021-04-01 18:21:20.142","CDBH":"1","XSFX":"由东向西","XSFXDM":"1","KKMC":"海博道与安正路交口"},{"KKBH":"7208810020000","HPHM":"津GFH877","JGSK":"2021-04-01 18:21:20.159","CDBH":"4","XSFX":"由东向西","XSFXDM":"1","KKMC":"海旭道与安正路交口正向"},{"KKBH":"610391007","HPHM":"津E31922","JGSK":"2021-04-01 18:21:20.175","CDBH":"4","XSFX":"由西向东","XSFXDM":"2","KKMC":"和韵路与和风路交口"},{"KKBH":"610276124","HPHM":"津HR1005","JGSK":"2021-04-01 18:21:20.185","CDBH":"7","XSFX":"由南向北","XSFXDM":"3","KKMC":"中新大道与中生大道交口"},{"KKBH":"610266118","HPHM":"苏FR83N8","JGSK":"2021-04-01 18:21:20.219","CDBH":"1","XSFX":"由东向西","XSFXDM":"1","KKMC":"中生大道与和畅路交口"},{"KKBH":"720891006000","HPHM":"辽HBL518","JGSK":"2021-04-01 18:21:20.249","CDBH":"3","XSFX":"由东向西","XSFXDM":"1","KKMC":"海博道与永盛路交口"},{"KKBH":"720881002000","HPHM":"冀B5H1W3","JGSK":"2021-04-01 18:21:20.286","CDBH":"4","XSFX":"由东向西","XSFXDM":"1","KKMC":"海旭道与安正路交口"},{"KKBH":"610401005","HPHM":"津KEH887","JGSK":"2021-04-01 18:21:20.289","CDBH":"2","XSFX":"由东向西","XSFXDM":"1","KKMC":"和畅路与和顺路交口"},{"KKBH":"610276126","HPHM":"冀B2QV81","JGSK":"2021-04-01 18:21:20.295","CDBH":"5","XSFX":"由南向北","XSFXDM":"3","KKMC":"中新大道与和意路交口"},{"KKBH":"720881002000","HPHM":"津ADN8135","JGSK":"2021-04-01 18:21:20.383","CDBH":"6","XSFX":"由西向东","XSFXDM":"2","KKMC":"海旭道与安正路交口"},{"KKBH":"610401004","HPHM":"津RLN892","JGSK":"2021-04-01 18:21:20.497","CDBH":"4","XSFX":"由西向东","XSFXDM":"2","KKMC":"和畅路与和风路交口"},{"KKBH":"610256112","HPHM":"津HL9719","JGSK":"2021-04-01 18:21:20.518","CDBH":"10","XSFX":"由北向南","XSFXDM":"4","KKMC":"中天大道与中津大道交口"},{"KKBH":"610401004","HPHM":"鲁HG0085","JGSK":"2021-04-01 18:21:20.59","CDBH":"3","XSFX":"由东向西","XSFXDM":"1","KKMC":"和畅路与和风路交口"},{"KKBH":"7208810040000","HPHM":"津RTF231","JGSK":"2021-04-01 18:21:20.605","CDBH":"5","XSFX":"由西向东","XSFXDM":"2","KKMC":"海旭道与永盛路交口正向"},{"KKBH":"610266118","HPHM":"冀B787KC","JGSK":"2021-04-01 18:21:20.621","CDBH":"3","XSFX":"由东向西","XSFXDM":"1","KKMC":"中生大道与和畅路交口"},{"KKBH":"720881002000","HPHM":"津B07565","JGSK":"2021-04-01 18:21:20.671","CDBH":"12","XSFX":"由北向南","XSFXDM":"4","KKMC":"海旭道与安正路交口"},{"KKBH":"610391006","HPHM":"津N12286","JGSK":"2021-04-01 18:21:20.699","CDBH":"1","XSFX":"由东向西","XSFXDM":"1","KKMC":"和韵路与和意路交口"},{"KKBH":"610276124","HPHM":"皖KJP672","JGSK":"2021-04-01 18:21:20.716","CDBH":"1","XSFX":"由东向西","XSFXDM":"1","KKMC":"中新大道与中生大道交口"},{"KKBH":"610276124","HPHM":"冀EVV883","JGSK":"2021-04-01 18:21:20.75","CDBH":"11","XSFX":"由北向南","XSFXDM":"4","KKMC":"中新大道与中生大道交口"},{"KKBH":"610276125","HPHM":"冀BP570D","JGSK":"2021-04-01 18:21:20.773","CDBH":"7","XSFX":"由北向南","XSFXDM":"4","KKMC":"中新大道与和顺路交口"},{"KKBH":"610276124","HPHM":"蒙A551QF","JGSK":"2021-04-01 18:21:20.787","CDBH":"7","XSFX":"由南向北","XSFXDM":"3","KKMC":"中新大道与中生大道交口"},{"KKBH":"610256112","HPHM":"津GWB398","JGSK":"2021-04-01 18:21:20.827","CDBH":"1","XSFX":"由东向西","XSFXDM":"1","KKMC":"中天大道与中津大道交口"},{"KKBH":"610266117","HPHM":"津H61675","JGSK":"2021-04-01 18:21:20.853","CDBH":"10","XSFX":"由北向南","XSFXDM":"4","KKMC":"中生大道与和韵路交口"},{"KKBH":"610256112","HPHM":"津A09889D","JGSK":"2021-04-01 18:21:20.876","CDBH":"9","XSFX":"由南向北","XSFXDM":"3","KKMC":"中天大道与中津大道交口"},{"KKBH":"610276124","HPHM":"冀B4C201","JGSK":"2021-04-01 18:21:20.905","CDBH":"8","XSFX":"由南向北","XSFXDM":"3","KKMC":"中新大道与中生大道交口"},{"KKBH":"7400110020000","HPHM":"津DHQ018","JGSK":"2021-04-01 18:21:20.995","CDBH":"4","XSFX":"由南向北","XSFXDM":"3","KKMC":"静湖南路与华一路交口正向"},{"KKBH":"728031003000","HPHM":"琼A2V087","JGSK":"2021-04-01 18:21:21.058","CDBH":"2","XSFX":"由东向西","XSFXDM":"1","KKMC":"动漫中路与文二路交口"},{"KKBH":"720871002000","HPHM":"津KU8018","JGSK":"2021-04-01 18:21:21.082","CDBH":"3","XSFX":"由西向东","XSFXDM":"2","KKMC":"安正路与芳菲路交口"},{"KKBH":"610276126","HPHM":"津HZ5317","JGSK":"2021-04-01 18:21:21.098","CDBH":"8","XSFX":"由北向南","XSFXDM":"4","KKMC":"中新大道与和意路交口"},{"KKBH":"610266117","HPHM":"津A2P315","JGSK":"2021-04-01 18:21:21.098","CDBH":"6","XSFX":"由西向东","XSFXDM":"2","KKMC":"中生大道与和韵路交口"},{"KKBH":"720571004000","HPHM":"津FKF878","JGSK":"2021-04-01 18:21:21.145","CDBH":"1","XSFX":"由东向西","XSFXDM":"1","KKMC":"动漫东路与动漫中路交口"},{"KKBH":"610276126","HPHM":"津AD62807","JGSK":"2021-04-01 18:21:21.155","CDBH":"5","XSFX":"由南向北","XSFXDM":"3","KKMC":"中新大道与和意路交口"},{"KKBH":"610256113","HPHM":"津KWY112","JGSK":"2021-04-01 18:21:21.224","CDBH":"7","XSFX":"由北向南","XSFXDM":"4","KKMC":"中天大道与和风路交口"},{"KKBH":"610266117","HPHM":"津DHF378","JGSK":"2021-04-01 18:21:21.26","CDBH":"7","XSFX":"由南向北","XSFXDM":"3","KKMC":"中生大道与和韵路交口"},{"KKBH":"610266117","HPHM":"津C76Y75","JGSK":"2021-04-01 18:21:21.264","CDBH":"11","XSFX":"由北向南","XSFXDM":"4","KKMC":"中生大道与和韵路交口"},{"KKBH":"610256113","HPHM":"晋BWV303","JGSK":"2021-04-01 18:21:21.304","CDBH":"9","XSFX":"由北向南","XSFXDM":"4","KKMC":"中天大道与和风路交口"},{"KKBH":"610266118","HPHM":"豫PSR760","JGSK":"2021-04-01 18:21:21.381","CDBH":"2","XSFX":"由东向西","XSFXDM":"1","KKMC":"中生大道与和畅路交口"},{"KKBH":"610276125","HPHM":"津A1D858","JGSK":"2021-04-01 18:21:21.395","CDBH":"4","XSFX":"由南向北","XSFXDM":"3","KKMC":"中新大道与和顺路交口"},{"KKBH":"610261003000","HPHM":"津RMD949","JGSK":"2021-04-01 18:21:21.44","CDBH":"18","XSFX":"由北向南","XSFXDM":"4","KKMC":"中生大道与静湖南路交口"},{"KKBH":"610271010","HPHM":"津RGE657","JGSK":"2021-04-01 18:21:21.452","CDBH":"4","XSFX":"由南向北","XSFXDM":"3","KKMC":"中新大道与华五路交口"},{"KKBH":"610276124","HPHM":"车牌","JGSK":"2021-04-01 18:21:21.5","CDBH":"11","XSFX":"由北向南","XSFXDM":"4","KKMC":"中新大道与中生大道交口"},{"KKBH":"610266117","HPHM":"京HG0223","JGSK":"2021-04-01 18:21:21.509","CDBH":"5","XSFX":"由西向东","XSFXDM":"2","KKMC":"中生大道与和韵路交口"},{"KKBH":"610276124","HPHM":"晋F28581","JGSK":"2021-04-01 18:21:21.511","CDBH":"2","XSFX":"由东向西","XSFXDM":"1","KKMC":"中新大道与中生大道交口"},{"KKBH":"610266117","HPHM":"车牌","JGSK":"2021-04-01 18:21:21.53","CDBH":"7","XSFX":"由南向北","XSFXDM":"3","KKMC":"中生大道与和韵路交口"},{"KKBH":"610391007","HPHM":"津NDV678","JGSK":"2021-04-01 18:21:21.532","CDBH":"7","XSFX":"由南向北","XSFXDM":"3","KKMC":"和韵路与和风路交口"},{"KKBH":"610391007","HPHM":"津ASD945","JGSK":"2021-04-01 18:21:21.566","CDBH":"3","XSFX":"由东向西","XSFXDM":"1","KKMC":"和韵路与和风路交口"},{"KKBH":"610256112","HPHM":"鲁MR782Y","JGSK":"2021-04-01 18:21:21.567","CDBH":"10","XSFX":"由北向南","XSFXDM":"4","KKMC":"中天大道与中津大道交口"},{"KKBH":"610276125","HPHM":"津NWB316","JGSK":"2021-04-01 18:21:21.598","CDBH":"7","XSFX":"由北向南","XSFXDM":"4","KKMC":"中新大道与和顺路交口"},{"KKBH":"610251001","HPHM":"京N730V6","JGSK":"2021-04-01 18:21:21.618","CDBH":"2","XSFX":"由东向西","XSFXDM":"1","KKMC":"中天大道与和畅路交口"},{"KKBH":"7208810020000","HPHM":"鲁B92PA6","JGSK":"2021-04-01 18:21:21.635","CDBH":"4","XSFX":"由东向西","XSFXDM":"1","KKMC":"海旭道与安正路交口正向"},{"KKBH":"720881002000","HPHM":"津DBL266","JGSK":"2021-04-01 18:21:21.646","CDBH":"4","XSFX":"由东向西","XSFXDM":"1","KKMC":"海旭道与安正路交口"},{"KKBH":"720891003000","HPHM":"车牌","JGSK":"2021-04-01 18:21:21.674","CDBH":"5","XSFX":"由西向东","XSFXDM":"2","KKMC":"海博道与安正路交口"},{"KKBH":"610271008","HPHM":"津HFS818","JGSK":"2021-04-01 18:21:21.718","CDBH":"5","XSFX":"由北向南","XSFXDM":"4","KKMC":"中新大道与航母主题公园支路交口"},{"KKBH":"610271008","HPHM":"冀B2Q12B","JGSK":"2021-04-01 18:21:21.798","CDBH":"4","XSFX":"由北向南","XSFXDM":"4","KKMC":"中新大道与航母主题公园支路交口"},{"KKBH":"610271010","HPHM":"辽PSX136","JGSK":"2021-04-01 18:21:21.811","CDBH":"7","XSFX":"由北向南","XSFXDM":"4","KKMC":"中新大道与华五路交口"},{"KKBH":"720891003000","HPHM":"车牌","JGSK":"2021-04-01 18:21:21.822","CDBH":"2","XSFX":"由东向西","XSFXDM":"1","KKMC":"海博道与安正路交口"},{"KKBH":"610271008","HPHM":"津HEL876","JGSK":"2021-04-01 18:21:21.829","CDBH":"1","XSFX":"由南向北","XSFXDM":"3","KKMC":"中新大道与航母主题公园支路交口"},{"KKBH":"610266118","HPHM":"津FCK726","JGSK":"2021-04-01 18:21:21.853","CDBH":"2","XSFX":"由东向西","XSFXDM":"1","KKMC":"中生大道与和畅路交口"},{"KKBH":"720541002000","HPHM":"津AY2505","JGSK":"2021-04-01 18:21:21.891","CDBH":"2","XSFX":"由东向西","XSFXDM":"1","KKMC":"动漫环路西与动漫中路交口"},{"KKBH":"610276124","HPHM":"车牌","JGSK":"2021-04-01 18:21:21.907","CDBH":"11","XSFX":"由北向南","XSFXDM":"4","KKMC":"中新大道与中生大道交口"},{"KKBH":"720901002000","HPHM":"鄂A7P10D","JGSK":"2021-04-01 18:21:21.918","CDBH":"1","XSFX":"由东向西","XSFXDM":"1","KKMC":"玉林道与安正路交口"},{"KKBH":"711","HPHM":"津JJJ271","JGSK":"2021-04-01 18:21:21.975","CDBH":"5","XSFX":"由南向北","XSFXDM":"3","KKMC":"不礼让行人中新大道与和旭路交口"},{"KKBH":"720891003000","HPHM":"车牌","JGSK":"2021-04-01 18:21:21.982","CDBH":"1","XSFX":"由东向西","XSFXDM":"1","KKMC":"海博道与安正路交口"},{"KKBH":"610256112","HPHM":"津A1V679","JGSK":"2021-04-01 18:21:22.011","CDBH":"1","XSFX":"由东向西","XSFXDM":"1","KKMC":"中天大道与中津大道交口"},{"KKBH":"7208810020000","HPHM":"粤LMV075","JGSK":"2021-04-01 18:21:22.03","CDBH":"1","XSFX":"由东向西","XSFXDM":"1","KKMC":"海旭道与安正路交口正向"},{"KKBH":"610256112","HPHM":"京M12168","JGSK":"2021-04-01 18:21:22.037","CDBH":"11","XSFX":"由北向南","XSFXDM":"4","KKMC":"中天大道与中津大道交口"},{"KKBH":"610391007","HPHM":"冀B1HT53","JGSK":"2021-04-01 18:21:22.045","CDBH":"1","XSFX":"由东向西","XSFXDM":"1","KKMC":"和韵路与和风路交口"},{"KKBH":"720871002000","HPHM":"鲁BS90J3","JGSK":"2021-04-01 18:21:22.068","CDBH":"6","XSFX":"由南向北","XSFXDM":"3","KKMC":"安正路与芳菲路交口"},{"KKBH":"610266117","HPHM":"津ADK0272","JGSK":"2021-04-01 18:21:22.07","CDBH":"3","XSFX":"由东向西","XSFXDM":"1","KKMC":"中生大道与和韵路交口"},{"KKBH":"610401005","HPHM":"津A22D51","JGSK":"2021-04-01 18:21:22.1","CDBH":"1","XSFX":"由东向西","XSFXDM":"1","KKMC":"和畅路与和顺路交口"},{"KKBH":"610256112","HPHM":"苏GLS625","JGSK":"2021-04-01 18:21:22.133","CDBH":"11","XSFX":"由北向南","XSFXDM":"4","KKMC":"中天大道与中津大道交口"},{"KKBH":"610271009","HPHM":"津AT1420","JGSK":"2021-04-01 18:21:22.152","CDBH":"8","XSFX":"由南向北","XSFXDM":"3","KKMC":"中新大道与泰七路交口"},{"KKBH":"610401005","HPHM":"津DS5686","JGSK":"2021-04-01 18:21:22.163","CDBH":"10","XSFX":"由北向南","XSFXDM":"4","KKMC":"和畅路与和顺路交口"},{"KKBH":"610266118","HPHM":"车牌","JGSK":"2021-04-01 18:21:22.196","CDBH":"12","XSFX":"由北向南","XSFXDM":"4","KKMC":"中生大道与和畅路交口"},{"KKBH":"610276125","HPHM":"苏EQG789","JGSK":"2021-04-01 18:21:22.235","CDBH":"7","XSFX":"由北向南","XSFXDM":"4","KKMC":"中新大道与和顺路交口"},{"KKBH":"610266118","HPHM":"津JWT928","JGSK":"2021-04-01 18:21:22.261","CDBH":"3","XSFX":"由东向西","XSFXDM":"1","KKMC":"中生大道与和畅路交口"},{"KKBH":"711","HPHM":"冀RNN752","JGSK":"2021-04-01 18:21:22.273","CDBH":"8","XSFX":"由北向南","XSFXDM":"4","KKMC":"不礼让行人中新大道与和旭路交口"},{"KKBH":"728031003000","HPHM":"津JLD206","JGSK":"2021-04-01 18:21:22.274","CDBH":"6","XSFX":"由北向南","XSFXDM":"4","KKMC":"动漫中路与文二路交口"},{"KKBH":"610276124","HPHM":"津MAK206","JGSK":"2021-04-01 18:21:22.316","CDBH":"2","XSFX":"由东向西","XSFXDM":"1","KKMC":"中新大道与中生大道交口"},{"KKBH":"610391007","HPHM":"津HR9208","JGSK":"2021-04-01 18:21:22.339","CDBH":"7","XSFX":"由南向北","XSFXDM":"3","KKMC":"和韵路与和风路交口"},{"KKBH":"610266118","HPHM":"津C6A183","JGSK":"2021-04-01 18:21:22.357","CDBH":"11","XSFX":"由北向南","XSFXDM":"4","KKMC":"中生大道与和畅路交口"},{"KKBH":"610276125","HPHM":"冀A917GN","JGSK":"2021-04-01 18:21:22.37","CDBH":"4","XSFX":"由南向北","XSFXDM":"3","KKMC":"中新大道与和顺路交口"},{"KKBH":"720861003000","HPHM":"津RMW100","JGSK":"2021-04-01 18:21:22.386","CDBH":"4","XSFX":"由西向东","XSFXDM":"2","KKMC":"海晨道与安明路交口"},{"KKBH":"610276124","HPHM":"津KW8205","JGSK":"2021-04-01 18:21:22.401","CDBH":"3","XSFX":"由东向西","XSFXDM":"1","KKMC":"中新大道与中生大道交口"},{"KKBH":"720861002000","HPHM":"津E30425","JGSK":"2021-04-01 18:21:22.405","CDBH":"10","XSFX":"由北向南","XSFXDM":"4","KKMC":"海晨道与安正路交口"},{"KKBH":"720881002000","HPHM":"京NMX877","JGSK":"2021-04-01 18:21:22.432","CDBH":"13","XSFX":"由北向南","XSFXDM":"4","KKMC":"海旭道与安正路交口"},{"KKBH":"610271010","HPHM":"津C0U757","JGSK":"2021-04-01 18:21:22.6","CDBH":"5","XSFX":"由南向北","XSFXDM":"3","KKMC":"中新大道与华五路交口"},{"KKBH":"7205710010000","HPHM":"津C189R6","JGSK":"2021-04-01 18:21:22.658","CDBH":"5","XSFX":"由北向南","XSFXDM":"4","KKMC":"动漫东路与文一路交口正向"},{"KKBH":"720871002000","HPHM":"津C2C753","JGSK":"2021-04-01 18:21:22.706","CDBH":"5","XSFX":"由南向北","XSFXDM":"3","KKMC":"安正路与芳菲路交口"},{"KKBH":"610391007","HPHM":"冀R2X053","JGSK":"2021-04-01 18:21:22.726","CDBH":"7","XSFX":"由南向北","XSFXDM":"3","KKMC":"和韵路与和风路交口"},{"KKBH":"610256111","HPHM":"津C9B925","JGSK":"2021-04-01 18:21:22.776","CDBH":"2","XSFX":"由西向东","XSFXDM":"2","KKMC":"中天大道与和惠路交口"},{"KKBH":"610266118","HPHM":"苏FR83N8","JGSK":"2021-04-01 18:21:22.82","CDBH":"2","XSFX":"由东向西","XSFXDM":"1","KKMC":"中生大道与和畅路交口"},{"KKBH":"7208610030000","HPHM":"车牌","JGSK":"2021-04-01 18:21:22.835","CDBH":"11","XSFX":"由北向南","XSFXDM":"4","KKMC":"海晨道与安明路交口正向"},{"KKBH":"720881002000","HPHM":"鲁AU820N","JGSK":"2021-04-01 18:21:22.858","CDBH":"2","XSFX":"由东向西","XSFXDM":"1","KKMC":"海旭道与安正路交口"},{"KKBH":"610401004","HPHM":"冀B3X11H","JGSK":"2021-04-01 18:21:22.896","CDBH":"9","XSFX":"由南向北","XSFXDM":"3","KKMC":"和畅路与和风路交口"},{"KKBH":"610391007","HPHM":"津JHX585","JGSK":"2021-04-01 18:21:22.899","CDBH":"2","XSFX":"由东向西","XSFXDM":"1","KKMC":"和韵路与和风路交口"},{"KKBH":"610266117","HPHM":"津BL7117","JGSK":"2021-04-01 18:21:22.902","CDBH":"6","XSFX":"由西向东","XSFXDM":"2","KKMC":"中生大道与和韵路交口"},{"KKBH":"610276126","HPHM":"冀B2QV81","JGSK":"2021-04-01 18:21:22.915","CDBH":"5","XSFX":"由南向北","XSFXDM":"3","KKMC":"中新大道与和意路交口"},{"KKBH":"720881002000","HPHM":"黑BYG059","JGSK":"2021-04-01 18:21:22.927","CDBH":"4","XSFX":"由东向西","XSFXDM":"1","KKMC":"海旭道与安正路交口"},{"KKBH":"610401005","HPHM":"津A9L629","JGSK":"2021-04-01 18:21:22.928","CDBH":"3","XSFX":"由东向西","XSFXDM":"1","KKMC":"和畅路与和顺路交口"},{"KKBH":"610286127","HPHM":"津MGD766","JGSK":"2021-04-01 18:21:22.93","CDBH":"2","XSFX":"由东向西","XSFXDM":"1","KKMC":"中津大道与和畅路交口"},{"KKBH":"7208910030000","HPHM":"车牌","JGSK":"2021-04-01 18:21:22.93","CDBH":"3","XSFX":"由东向西","XSFXDM":"1","KKMC":"海博道与安正路交口正向"},{"KKBH":"610266118","HPHM":"鲁NP08Y5","JGSK":"2021-04-01 18:21:22.957","CDBH":"3","XSFX":"由东向西","XSFXDM":"1","KKMC":"中生大道与和畅路交口"},{"KKBH":"610266117","HPHM":"吉A035CQ","JGSK":"2021-04-01 18:21:22.983","CDBH":"2","XSFX":"由东向西","XSFXDM":"1","KKMC":"中生大道与和韵路交口"},{"KKBH":"610276125","HPHM":"津A3P929","JGSK":"2021-04-01 18:21:23.01","CDBH":"5","XSFX":"由南向北","XSFXDM":"3","KKMC":"中新大道与和顺路交口"},{"KKBH":"610256113","HPHM":"蒙A130XC","JGSK":"2021-04-01 18:21:23.017","CDBH":"1","XSFX":"由西向东","XSFXDM":"2","KKMC":"中天大道与和风路交口"},{"KKBH":"610256116","HPHM":"津HG1537","JGSK":"2021-04-01 18:21:23.066","CDBH":"10","XSFX":"由北向南","XSFXDM":"4","KKMC":"中天大道与和顺路交口"},{"KKBH":"610266117","HPHM":"沪NA5792","JGSK":"2021-04-01 18:21:23.11","CDBH":"8","XSFX":"由南向北","XSFXDM":"3","KKMC":"中生大道与和韵路交口"},{"KKBH":"7208810020000","HPHM":"冀BQ101X","JGSK":"2021-04-01 18:21:23.129","CDBH":"12","XSFX":"由北向南","XSFXDM":"4","KKMC":"海旭道与安正路交口正向"},{"KKBH":"610256112","HPHM":"冀B5QG50","JGSK":"2021-04-01 18:21:23.159","CDBH":"10","XSFX":"由北向南","XSFXDM":"4","KKMC":"中天大道与中津大道交口"},{"KKBH":"610256115","HPHM":"冀B5G2D1","JGSK":"2021-04-01 18:21:23.163","CDBH":"6","XSFX":"由西向东","XSFXDM":"2","KKMC":"中天大道与中生大道交口"},{"KKBH":"7208910030000","HPHM":"车牌","JGSK":"2021-04-01 18:21:23.192","CDBH":"9","XSFX":"由南向北","XSFXDM":"3","KKMC":"海博道与安正路交口正向"},{"KKBH":"610271008","HPHM":"车牌","JGSK":"2021-04-01 18:21:23.202","CDBH":"2","XSFX":"由南向北","XSFXDM":"3","KKMC":"中新大道与航母主题公园支路交口"},{"KKBH":"610266117","HPHM":"蒙GTY389","JGSK":"2021-04-01 18:21:23.258","CDBH":"4","XSFX":"由西向东","XSFXDM":"2","KKMC":"中生大道与和韵路交口"},{"KKBH":"720881002000","HPHM":"鲁NM3J36","JGSK":"2021-04-01 18:21:23.264","CDBH":"7","XSFX":"由西向东","XSFXDM":"2","KKMC":"海旭道与安正路交口"},{"KKBH":"610391008","HPHM":"蒙A7375V","JGSK":"2021-04-01 18:21:23.266","CDBH":"1","XSFX":"由东向西","XSFXDM":"1","KKMC":"和韵路与和旭路交口"},{"KKBH":"610256113","HPHM":"津HWY516","JGSK":"2021-04-01 18:21:23.295","CDBH":"4","XSFX":"由南向北","XSFXDM":"3","KKMC":"中天大道与和风路交口"},{"KKBH":"610276125","HPHM":"津RBM361","JGSK":"2021-04-01 18:21:23.411","CDBH":"4","XSFX":"由南向北","XSFXDM":"3","KKMC":"中新大道与和顺路交口"},{"KKBH":"610391006","HPHM":"津N12963","JGSK":"2021-04-01 18:21:23.412","CDBH":"1","XSFX":"由东向西","XSFXDM":"1","KKMC":"和韵路与和意路交口"},{"KKBH":"610256112","HPHM":"津QE2315","JGSK":"2021-04-01 18:21:23.493","CDBH":"10","XSFX":"由北向南","XSFXDM":"4","KKMC":"中天大道与中津大道交口"},{"KKBH":"610276124","HPHM":"津A8N668","JGSK":"2021-04-01 18:21:23.551","CDBH":"10","XSFX":"由北向南","XSFXDM":"4","KKMC":"中新大道与中生大道交口"},{"KKBH":"610271010","HPHM":"津C3X772","JGSK":"2021-04-01 18:21:23.567","CDBH":"4","XSFX":"由南向北","XSFXDM":"3","KKMC":"中新大道与华五路交口"},{"KKBH":"720881002000","HPHM":"津RL4539","JGSK":"2021-04-01 18:21:23.567","CDBH":"3","XSFX":"由东向西","XSFXDM":"1","KKMC":"海旭道与安正路交口"},{"KKBH":"610271008","HPHM":"车牌","JGSK":"2021-04-01 18:21:23.608","CDBH":"2","XSFX":"由南向北","XSFXDM":"3","KKMC":"中新大道与航母主题公园支路交口"},{"KKBH":"610271008","HPHM":"津C06E77","JGSK":"2021-04-01 18:21:23.658","CDBH":"4","XSFX":"由北向南","XSFXDM":"4","KKMC":"中新大道与航母主题公园支路交口"},{"KKBH":"720891003000","HPHM":"车牌","JGSK":"2021-04-01 18:21:23.661","CDBH":"2","XSFX":"由东向西","XSFXDM":"1","KKMC":"海博道与安正路交口"},{"KKBH":"610391006","HPHM":"津DKG806","JGSK":"2021-04-01 18:21:23.801","CDBH":"1","XSFX":"由东向西","XSFXDM":"1","KKMC":"和韵路与和意路交口"},{"KKBH":"7208910030000","HPHM":"车牌","JGSK":"2021-04-01 18:21:23.905","CDBH":"2","XSFX":"由东向西","XSFXDM":"1","KKMC":"海博道与安正路交口正向"},{"KKBH":"610391008","HPHM":"津GFD968","JGSK":"2021-04-01 18:21:23.98","CDBH":"2","XSFX":"由东向西","XSFXDM":"1","KKMC":"和韵路与和旭路交口"},{"KKBH":"610266118","HPHM":"冀B787KC","JGSK":"2021-04-01 18:21:24.021","CDBH":"3","XSFX":"由东向西","XSFXDM":"1","KKMC":"中生大道与和畅路交口"},{"KKBH":"711","HPHM":"冀D670DF","JGSK":"2021-04-01 18:21:24.111","CDBH":"8","XSFX":"由北向南","XSFXDM":"4","KKMC":"不礼让行人中新大道与和旭路交口"},{"KKBH":"610391007","HPHM":"津MYF596","JGSK":"2021-04-01 18:21:24.125","CDBH":"3","XSFX":"由东向西","XSFXDM":"1","KKMC":"和韵路与和风路交口"},{"KKBH":"610266117","HPHM":"津C2G507","JGSK":"2021-04-01 18:21:24.128","CDBH":"3","XSFX":"由东向西","XSFXDM":"1","KKMC":"中生大道与和韵路交口"},{"KKBH":"610286127","HPHM":"津C09S33","JGSK":"2021-04-01 18:21:24.138","CDBH":"1","XSFX":"由东向西","XSFXDM":"1","KKMC":"中津大道与和畅路交口"},{"KKBH":"610391007","HPHM":"津KJ0268","JGSK":"2021-04-01 18:21:24.14","CDBH":"6","XSFX":"由西向东","XSFXDM":"2","KKMC":"和韵路与和风路交口"},{"KKBH":"610266117","HPHM":"津KUY300","JGSK":"2021-04-01 18:21:24.162","CDBH":"11","XSFX":"由北向南","XSFXDM":"4","KKMC":"中生大道与和韵路交口"},{"KKBH":"6071310030000","HPHM":"车牌","JGSK":"2021-04-01 18:21:24.175","CDBH":"3","XSFX":"由东向西","XSFXDM":"1","KKMC":"中央大道与海旭道交口正向"},{"KKBH":"610271010","HPHM":"冀JYF371","JGSK":"2021-04-01 18:21:24.203","CDBH":"7","XSFX":"由北向南","XSFXDM":"4","KKMC":"中新大道与华五路交口"},{"KKBH":"610271009","HPHM":"津C599Q2","JGSK":"2021-04-01 18:21:24.217","CDBH":"8","XSFX":"由南向北","XSFXDM":"3","KKMC":"中新大道与泰七路交口"},{"KKBH":"610391007","HPHM":"津A0U535","JGSK":"2021-04-01 18:21:24.259","CDBH":"9","XSFX":"由南向北","XSFXDM":"3","KKMC":"和韵路与和风路交口"},{"KKBH":"610276124","HPHM":"蒙A551QF","JGSK":"2021-04-01 18:21:24.34","CDBH":"7","XSFX":"由南向北","XSFXDM":"3","KKMC":"中新大道与中生大道交口"},{"KKBH":"7280310020000","HPHM":"津RVE201","JGSK":"2021-04-01 18:21:24.363","CDBH":"5","XSFX":"由南向北","XSFXDM":"3","KKMC":"动漫中路与文一路交口正向"},{"KKBH":"610391008","HPHM":"京K40576","JGSK":"2021-04-01 18:21:24.397","CDBH":"4","XSFX":"由西向东","XSFXDM":"2","KKMC":"和韵路与和旭路交口"},{"KKBH":"610276125","HPHM":"冀BP570D","JGSK":"2021-04-01 18:21:24.4","CDBH":"7","XSFX":"由北向南","XSFXDM":"4","KKMC":"中新大道与和顺路交口"},{"KKBH":"610256114","HPHM":"津RAL223","JGSK":"2021-04-01 18:21:24.45","CDBH":"4","XSFX":"由南向北","XSFXDM":"3","KKMC":"中天大道与和旭路交口"},{"KKBH":"610266118","HPHM":"津FCK726","JGSK":"2021-04-01 18:21:24.499","CDBH":"2","XSFX":"由东向西","XSFXDM":"1","KKMC":"中生大道与和畅路交口"},{"KKBH":"720541005000","HPHM":"车牌","JGSK":"2021-04-01 18:21:24.517","CDBH":"4","XSFX":"由西向东","XSFXDM":"2","KKMC":"动漫环路东与动漫西路交口"},{"KKBH":"7208810040000","HPHM":"车牌","JGSK":"2021-04-01 18:21:24.524","CDBH":"8","XSFX":"由北向南","XSFXDM":"4","KKMC":"海旭道与永盛路交口正向"},{"KKBH":"610276125","HPHM":"津C506J8","JGSK":"2021-04-01 18:21:24.537","CDBH":"5","XSFX":"由南向北","XSFXDM":"3","KKMC":"中新大道与和顺路交口"},{"KKBH":"720561002000","HPHM":"粤GDS316","JGSK":"2021-04-01 18:21:24.538","CDBH":"1","XSFX":"由东向西","XSFXDM":"1","KKMC":"动漫北路与文三路交口"},{"KKBH":"720881004000","HPHM":"津RTF231","JGSK":"2021-04-01 18:21:24.543","CDBH":"10","XSFX":"由西向东","XSFXDM":"2","KKMC":"海旭道与永盛路交口"},{"KKBH":"6102661220000","HPHM":"津RCE051","JGSK":"2021-04-01 18:21:24.553","CDBH":"2","XSFX":"由西向东","XSFXDM":"2","KKMC":"生态城中生大道故道河一桥西向东上桥处正向"},{"KKBH":"7208810020000","HPHM":"冀B6D62C","JGSK":"2021-04-01 18:21:24.588","CDBH":"4","XSFX":"由东向西","XSFXDM":"1","KKMC":"海旭道与安正路交口正向"},{"KKBH":"7208810050000","HPHM":"津C75558","JGSK":"2021-04-01 18:21:24.622","CDBH":"5","XSFX":"由西向东","XSFXDM":"2","KKMC":"海旭道与明盛路交口正向"},{"KKBH":"610271010","HPHM":"辽PSX136","JGSK":"2021-04-01 18:21:24.663","CDBH":"7","XSFX":"由北向南","XSFXDM":"4","KKMC":"中新大道与华五路交口"},{"KKBH":"711","HPHM":"津G93000","JGSK":"2021-04-01 18:21:24.691","CDBH":"5","XSFX":"由南向北","XSFXDM":"3","KKMC":"不礼让行人中新大道与和旭路交口"},{"KKBH":"7209010020000","HPHM":"车牌","JGSK":"2021-04-01 18:21:24.797","CDBH":"9","XSFX":"由南向北","XSFXDM":"3","KKMC":"玉林道与安正路交口正向"},{"KKBH":"610276125","HPHM":"津C2F917","JGSK":"2021-04-01 18:21:24.893","CDBH":"7","XSFX":"由北向南","XSFXDM":"4","KKMC":"中新大道与和顺路交口"},{"KKBH":"720811002000","HPHM":"津KS1287","JGSK":"2021-04-01 18:21:24.92","CDBH":"4","XSFX":"由南向北","XSFXDM":"3","KKMC":"动漫南路与文一路交口"},{"KKBH":"610276126","HPHM":"津N21729","JGSK":"2021-04-01 18:21:24.931","CDBH":"5","XSFX":"由南向北","XSFXDM":"3","KKMC":"中新大道与和意路交口"},{"KKBH":"610271010","HPHM":"津C0U757","JGSK":"2021-04-01 18:21:24.972","CDBH":"5","XSFX":"由南向北","XSFXDM":"3","KKMC":"中新大道与华五路交口"},{"KKBH":"610266118","HPHM":"鲁NH018T","JGSK":"2021-04-01 18:21:24.98","CDBH":"3","XSFX":"由东向西","XSFXDM":"1","KKMC":"中生大道与和畅路交口"},{"KKBH":"610391007","HPHM":"鲁A5K90E","JGSK":"2021-04-01 18:21:25.023","CDBH":"5","XSFX":"由西向东","XSFXDM":"2","KKMC":"和韵路与和风路交口"},{"KKBH":"610256115","HPHM":"辽GVS102","JGSK":"2021-04-01 18:21:25.094","CDBH":"5","XSFX":"由西向东","XSFXDM":"2","KKMC":"中天大道与中生大道交口"},{"KKBH":"740011002000","HPHM":"津DHQ018","JGSK":"2021-04-01 18:21:25.107","CDBH":"12","XSFX":"由南向北","XSFXDM":"3","KKMC":"静湖南路与华一路交口"},{"KKBH":"610276124","HPHM":"津DDQ997","JGSK":"2021-04-01 18:21:25.171","CDBH":"8","XSFX":"由南向北","XSFXDM":"3","KKMC":"中新大道与中生大道交口"},{"KKBH":"610401004","HPHM":"冀B0U0Y9","JGSK":"2021-04-01 18:21:25.172","CDBH":"8","XSFX":"由南向北","XSFXDM":"3","KKMC":"和畅路与和风路交口"},{"KKBH":"7205610020000","HPHM":"津AX2123","JGSK":"2021-04-01 18:21:25.182","CDBH":"3","XSFX":"由西向东","XSFXDM":"2","KKMC":"动漫北路与文三路交口正向"},{"KKBH":"610391007","HPHM":"津GZR821","JGSK":"2021-04-01 18:21:25.305","CDBH":"1","XSFX":"由东向西","XSFXDM":"1","KKMC":"和韵路与和风路交口"},{"KKBH":"610251002","HPHM":"京HKL357","JGSK":"2021-04-01 18:21:25.318","CDBH":"8","XSFX":"由南向北","XSFXDM":"3","KKMC":"中天大道与和睦路交口"},{"KKBH":"6071310030000","HPHM":"辽B8N27A","JGSK":"2021-04-01 18:21:25.328","CDBH":"2","XSFX":"由东向西","XSFXDM":"1","KKMC":"中央大道与海旭道交口正向"},{"KKBH":"7205710010000","HPHM":"津QA0715","JGSK":"2021-04-01 18:21:25.362","CDBH":"2","XSFX":"由西向东","XSFXDM":"2","KKMC":"动漫东路与文一路交口正向"},{"KKBH":"610266118","HPHM":"津G98038","JGSK":"2021-04-01 18:21:25.396","CDBH":"10","XSFX":"由北向南","XSFXDM":"4","KKMC":"中生大道与和畅路交口"},{"KKBH":"610256115","HPHM":"津DMM991","JGSK":"2021-04-01 18:21:25.524","CDBH":"4","XSFX":"由西向东","XSFXDM":"2","KKMC":"中天大道与中生大道交口"},{"KKBH":"7208810020000","HPHM":"津A8R506","JGSK":"2021-04-01 18:21:25.541","CDBH":"12","XSFX":"由北向南","XSFXDM":"4","KKMC":"海旭道与安正路交口正向"},{"KKBH":"720541005000","HPHM":"豫K35687","JGSK":"2021-04-01 18:21:25.555","CDBH":"3","XSFX":"由西向东","XSFXDM":"2","KKMC":"动漫环路东与动漫西路交口"},{"KKBH":"720881002000","HPHM":"津GFH877","JGSK":"2021-04-01 18:21:25.566","CDBH":"4","XSFX":"由东向西","XSFXDM":"1","KKMC":"海旭道与安正路交口"},{"KKBH":"720891003000","HPHM":"津RHZ358","JGSK":"2021-04-01 18:21:25.584","CDBH":"9","XSFX":"由南向北","XSFXDM":"3","KKMC":"海博道与安正路交口"},{"KKBH":"610256112","HPHM":"鲁MX216W","JGSK":"2021-04-01 18:21:25.638","CDBH":"10","XSFX":"由北向南","XSFXDM":"4","KKMC":"中天大道与中津大道交口"},{"KKBH":"610266118","HPHM":"鲁A7993M","JGSK":"2021-04-01 18:21:25.651","CDBH":"10","XSFX":"由北向南","XSFXDM":"4","KKMC":"中生大道与和畅路交口"},{"KKBH":"610276124","HPHM":"冀BS357T","JGSK":"2021-04-01 18:21:25.757","CDBH":"11","XSFX":"由北向南","XSFXDM":"4","KKMC":"中新大道与中生大道交口"},{"KKBH":"610271008","HPHM":"车牌","JGSK":"2021-04-01 18:21:25.768","CDBH":"1","XSFX":"由南向北","XSFXDM":"3","KKMC":"中新大道与航母主题公园支路交口"},{"KKBH":"720861003000","HPHM":"津HBP159","JGSK":"2021-04-01 18:21:25.805","CDBH":"11","XSFX":"由北向南","XSFXDM":"4","KKMC":"海晨道与安明路交口"},{"KKBH":"610271010","HPHM":"津C3X772","JGSK":"2021-04-01 18:21:25.851","CDBH":"4","XSFX":"由南向北","XSFXDM":"3","KKMC":"中新大道与华五路交口"},{"KKBH":"610266118","HPHM":"津AD02812","JGSK":"2021-04-01 18:21:25.86","CDBH":"2","XSFX":"由东向西","XSFXDM":"1","KKMC":"中生大道与和畅路交口"},{"KKBH":"720861003000","HPHM":"川S7R704","JGSK":"2021-04-01 18:21:25.881","CDBH":"10","XSFX":"由北向南","XSFXDM":"4","KKMC":"海晨道与安明路交口"},{"KKBH":"610276125","HPHM":"粤A1CW33","JGSK":"2021-04-01 18:21:25.885","CDBH":"5","XSFX":"由南向北","XSFXDM":"3","KKMC":"中新大道与和顺路交口"},{"KKBH":"610256115","HPHM":"晋BYB029","JGSK":"2021-04-01 18:21:25.905","CDBH":"8","XSFX":"由南向北","XSFXDM":"3","KKMC":"中天大道与中生大道交口"},{"KKBH":"7208810040000","HPHM":"车牌","JGSK":"2021-04-01 18:21:26.052","CDBH":"8","XSFX":"由北向南","XSFXDM":"4","KKMC":"海旭道与永盛路交口正向"},{"KKBH":"7208810040000","HPHM":"车牌","JGSK":"2021-04-01 18:21:26.053","CDBH":"8","XSFX":"由北向南","XSFXDM":"4","KKMC":"海旭道与永盛路交口正向"},{"KKBH":"610391007","HPHM":"津H98071","JGSK":"2021-04-01 18:21:26.072","CDBH":"4","XSFX":"由西向东","XSFXDM":"2","KKMC":"和韵路与和风路交口"},{"KKBH":"610391007","HPHM":"鲁NL353Q","JGSK":"2021-04-01 18:21:26.076","CDBH":"8","XSFX":"由南向北","XSFXDM":"3","KKMC":"和韵路与和风路交口"},{"KKBH":"610276125","HPHM":"津KLL324","JGSK":"2021-04-01 18:21:26.078","CDBH":"8","XSFX":"由北向南","XSFXDM":"4","KKMC":"中新大道与和顺路交口"},{"KKBH":"610266117","HPHM":"津DA0505","JGSK":"2021-04-01 18:21:26.089","CDBH":"11","XSFX":"由北向南","XSFXDM":"4","KKMC":"中生大道与和韵路交口"},{"KKBH":"610256111","HPHM":"津AS0819","JGSK":"2021-04-01 18:21:26.228","CDBH":"8","XSFX":"由北向南","XSFXDM":"4","KKMC":"中天大道与和惠路交口"},{"KKBH":"610276125","HPHM":"苏EQG789","JGSK":"2021-04-01 18:21:26.238","CDBH":"7","XSFX":"由北向南","XSFXDM":"4","KKMC":"中新大道与和顺路交口"},{"KKBH":"610256114","HPHM":"津C6Q836","JGSK":"2021-04-01 18:21:26.274","CDBH":"5","XSFX":"由南向北","XSFXDM":"3","KKMC":"中天大道与和旭路交口"},{"KKBH":"610266118","HPHM":"津A33R86","JGSK":"2021-04-01 18:21:26.325","CDBH":"7","XSFX":"由南向北","XSFXDM":"3","KKMC":"中生大道与和畅路交口"},{"KKBH":"7208610030000","HPHM":"鲁C61M38","JGSK":"2021-04-01 18:21:26.327","CDBH":"2","XSFX":"由东向西","XSFXDM":"1","KKMC":"海晨道与安明路交口正向"},{"KKBH":"7208910080000","HPHM":"车牌","JGSK":"2021-04-01 18:21:26.333","CDBH":"12","XSFX":"由北向南","XSFXDM":"4","KKMC":"海博道与荣盛路交口正向"},{"KKBH":"610276126","HPHM":"津C088Q6","JGSK":"2021-04-01 18:21:26.335","CDBH":"4","XSFX":"由南向北","XSFXDM":"3","KKMC":"中新大道与和意路交口"},{"KKBH":"711","HPHM":"冀AT691K","JGSK":"2021-04-01 18:21:26.37","CDBH":"5","XSFX":"由南向北","XSFXDM":"3","KKMC":"不礼让行人中新大道与和旭路交口"},{"KKBH":"7208810020000","HPHM":"津C6S977","JGSK":"2021-04-01 18:21:26.376","CDBH":"10","XSFX":"由南向北","XSFXDM":"3","KKMC":"海旭道与安正路交口正向"},{"KKBH":"610391007","HPHM":"津E31922","JGSK":"2021-04-01 18:21:26.38","CDBH":"4","XSFX":"由西向东","XSFXDM":"2","KKMC":"和韵路与和风路交口"},{"KKBH":"610266118","HPHM":"豫R9876S","JGSK":"2021-04-01 18:21:26.438","CDBH":"12","XSFX":"由北向南","XSFXDM":"4","KKMC":"中生大道与和畅路交口"},{"KKBH":"720881002000","HPHM":"津NXM119","JGSK":"2021-04-01 18:21:26.458","CDBH":"2","XSFX":"由东向西","XSFXDM":"1","KKMC":"海旭道与安正路交口"},{"KKBH":"720881002000","HPHM":"津A1H500","JGSK":"2021-04-01 18:21:26.464","CDBH":"7","XSFX":"由西向东","XSFXDM":"2","KKMC":"海旭道与安正路交口"},{"KKBH":"6102610030000","HPHM":"津C2E521","JGSK":"2021-04-01 18:21:26.488","CDBH":"1","XSFX":"由东向西","XSFXDM":"1","KKMC":"中生大道与静湖南路交口正向"},{"KKBH":"7205710040000","HPHM":"冀B8C9T2","JGSK":"2021-04-01 18:21:26.522","CDBH":"1","XSFX":"由东向西","XSFXDM":"1","KKMC":"动漫东路与动漫中路交口正向"},{"KKBH":"610266117","HPHM":"津JN5930","JGSK":"2021-04-01 18:21:26.527","CDBH":"10","XSFX":"由北向南","XSFXDM":"4","KKMC":"中生大道与和韵路交口"},{"KKBH":"610256115","HPHM":"津AXT642","JGSK":"2021-04-01 18:21:26.562","CDBH":"3","XSFX":"由东向西","XSFXDM":"1","KKMC":"中天大道与中生大道交口"},{"KKBH":"610256113","HPHM":"津HWY516","JGSK":"2021-04-01 18:21:26.643","CDBH":"4","XSFX":"由南向北","XSFXDM":"3","KKMC":"中天大道与和风路交口"},{"KKBH":"610401005","HPHM":"津QH6309","JGSK":"2021-04-01 18:21:26.643","CDBH":"1","XSFX":"由东向西","XSFXDM":"1","KKMC":"和畅路与和顺路交口"},{"KKBH":"610271008","HPHM":"津C06E77","JGSK":"2021-04-01 18:21:26.678","CDBH":"4","XSFX":"由北向南","XSFXDM":"4","KKMC":"中新大道与航母主题公园支路交口"},{"KKBH":"610256112","HPHM":"苏GLS625","JGSK":"2021-04-01 18:21:26.757","CDBH":"11","XSFX":"由北向南","XSFXDM":"4","KKMC":"中天大道与中津大道交口"},{"KKBH":"610271008","HPHM":"车牌","JGSK":"2021-04-01 18:21:26.772","CDBH":"5","XSFX":"由北向南","XSFXDM":"4","KKMC":"中新大道与航母主题公园支路交口"},{"KKBH":"720881002000","HPHM":"粤LMV075","JGSK":"2021-04-01 18:21:26.782","CDBH":"1","XSFX":"由东向西","XSFXDM":"1","KKMC":"海旭道与安正路交口"},{"KKBH":"610266118","HPHM":"豫Q7S886","JGSK":"2021-04-01 18:21:26.834","CDBH":"2","XSFX":"由东向西","XSFXDM":"1","KKMC":"中生大道与和畅路交口"},{"KKBH":"720881002000","HPHM":"津MJ5903","JGSK":"2021-04-01 18:21:26.846","CDBH":"3","XSFX":"由东向西","XSFXDM":"1","KKMC":"海旭道与安正路交口"},{"KKBH":"610256112","HPHM":"津HDY306","JGSK":"2021-04-01 18:21:26.861","CDBH":"11","XSFX":"由北向南","XSFXDM":"4","KKMC":"中天大道与中津大道交口"},{"KKBH":"610261003000","HPHM":"津GS3301","JGSK":"2021-04-01 18:21:26.953","CDBH":"17","XSFX":"由北向南","XSFXDM":"4","KKMC":"中生大道与静湖南路交口"},{"KKBH":"610276125","HPHM":"津A1D858","JGSK":"2021-04-01 18:21:27.007","CDBH":"4","XSFX":"由南向北","XSFXDM":"3","KKMC":"中新大道与和顺路交口"},{"KKBH":"610276124","HPHM":"蒙DJ586Q","JGSK":"2021-04-01 18:21:27.055","CDBH":"7","XSFX":"由南向北","XSFXDM":"3","KKMC":"中新大道与中生大道交口"},{"KKBH":"7208810050000","HPHM":"苏G96X53","JGSK":"2021-04-01 18:21:27.075","CDBH":"2","XSFX":"由东向西","XSFXDM":"1","KKMC":"海旭道与明盛路交口正向"},{"KKBH":"7208810020000","HPHM":"津MNM161","JGSK":"2021-04-01 18:21:27.079","CDBH":"1","XSFX":"由东向西","XSFXDM":"1","KKMC":"海旭道与安正路交口正向"},{"KKBH":"610271010","HPHM":"冀JYF371","JGSK":"2021-04-01 18:21:27.103","CDBH":"7","XSFX":"由北向南","XSFXDM":"4","KKMC":"中新大道与华五路交口"},{"KKBH":"720891003000","HPHM":"车牌","JGSK":"2021-04-01 18:21:27.202","CDBH":"1","XSFX":"由东向西","XSFXDM":"1","KKMC":"海博道与安正路交口"},{"KKBH":"610276125","HPHM":"冀B5H2Z9","JGSK":"2021-04-01 18:21:27.207","CDBH":"7","XSFX":"由北向南","XSFXDM":"4","KKMC":"中新大道与和顺路交口"},{"KKBH":"6071310030000","HPHM":"鲁R9K093","JGSK":"2021-04-01 18:21:27.231","CDBH":"1","XSFX":"由东向西","XSFXDM":"1","KKMC":"中央大道与海旭道交口正向"},{"KKBH":"720881002000","HPHM":"鲁B92PA6","JGSK":"2021-04-01 18:21:27.325","CDBH":"4","XSFX":"由东向西","XSFXDM":"1","KKMC":"海旭道与安正路交口"},{"KKBH":"610391008","HPHM":"京K40576","JGSK":"2021-04-01 18:21:27.371","CDBH":"5","XSFX":"由西向东","XSFXDM":"2","KKMC":"和韵路与和旭路交口"},{"KKBH":"610256111","HPHM":"津C9B925","JGSK":"2021-04-01 18:21:27.383","CDBH":"3","XSFX":"由西向东","XSFXDM":"2","KKMC":"中天大道与和惠路交口"},{"KKBH":"7208610020000","HPHM":"津C77V22","JGSK":"2021-04-01 18:21:27.391","CDBH":"10","XSFX":"由北向南","XSFXDM":"4","KKMC":"海晨道与安正路交口正向"},{"KKBH":"7208810020000","HPHM":"津NY7357","JGSK":"2021-04-01 18:21:27.419","CDBH":"12","XSFX":"由北向南","XSFXDM":"4","KKMC":"海旭道与安正路交口正向"},{"KKBH":"610391007","HPHM":"京PC2H37","JGSK":"2021-04-01 18:21:27.421","CDBH":"6","XSFX":"由西向东","XSFXDM":"2","KKMC":"和韵路与和风路交口"},{"KKBH":"610276124","HPHM":"津GEH156","JGSK":"2021-04-01 18:21:27.428","CDBH":"8","XSFX":"由南向北","XSFXDM":"3","KKMC":"中新大道与中生大道交口"},{"KKBH":"610276124","HPHM":"津KC1231","JGSK":"2021-04-01 18:21:27.43","CDBH":"11","XSFX":"由北向南","XSFXDM":"4","KKMC":"中新大道与中生大道交口"},{"KKBH":"610256116","HPHM":"津A32Q36","JGSK":"2021-04-01 18:21:27.44","CDBH":"5","XSFX":"由西向东","XSFXDM":"2","KKMC":"中天大道与和顺路交口"},{"KKBH":"720861002000","HPHM":"吉A3XL79","JGSK":"2021-04-01 18:21:27.468","CDBH":"4","XSFX":"由西向东","XSFXDM":"2","KKMC":"海晨道与安正路交口"},{"KKBH":"7208810020000","HPHM":"津RCL488","JGSK":"2021-04-01 18:21:27.487","CDBH":"4","XSFX":"由东向西","XSFXDM":"1","KKMC":"海旭道与安正路交口正向"},{"KKBH":"610271009","HPHM":"津C599Q2","JGSK":"2021-04-01 18:21:27.512","CDBH":"8","XSFX":"由南向北","XSFXDM":"3","KKMC":"中新大道与泰七路交口"},{"KKBH":"610266117","HPHM":"津B26053","JGSK":"2021-04-01 18:21:27.526","CDBH":"5","XSFX":"由西向东","XSFXDM":"2","KKMC":"中生大道与和韵路交口"},{"KKBH":"610256112","HPHM":"津QE2315","JGSK":"2021-04-01 18:21:27.557","CDBH":"12","XSFX":"由北向南","XSFXDM":"4","KKMC":"中天大道与中津大道交口"},{"KKBH":"7208910030000","HPHM":"车牌","JGSK":"2021-04-01 18:21:27.604","CDBH":"2","XSFX":"由东向西","XSFXDM":"1","KKMC":"海博道与安正路交口正向"},{"KKBH":"610401005","HPHM":"津DS5686","JGSK":"2021-04-01 18:21:27.621","CDBH":"10","XSFX":"由北向南","XSFXDM":"4","KKMC":"和畅路与和顺路交口"},{"KKBH":"610286127","HPHM":"津NZS710","JGSK":"2021-04-01 18:21:27.641","CDBH":"1","XSFX":"由东向西","XSFXDM":"1","KKMC":"中津大道与和畅路交口"},{"KKBH":"610266122000","HPHM":"津RCE051","JGSK":"2021-04-01 18:21:27.737","CDBH":"2","XSFX":"由西向东","XSFXDM":"2","KKMC":"生态城中生大道故道河一桥西向东上桥处"},{"KKBH":"610256116","HPHM":"津H78877","JGSK":"2021-04-01 18:21:27.749","CDBH":"7","XSFX":"由南向北","XSFXDM":"3","KKMC":"中天大道与和顺路交口"},{"KKBH":"610256111","HPHM":"京J98462","JGSK":"2021-04-01 18:21:27.828","CDBH":"7","XSFX":"由北向南","XSFXDM":"4","KKMC":"中天大道与和惠路交口"},{"KKBH":"7205710010000","HPHM":"津JJ2635","JGSK":"2021-04-01 18:21:27.829","CDBH":"1","XSFX":"由西向东","XSFXDM":"2","KKMC":"动漫东路与文一路交口正向"},{"KKBH":"610391007","HPHM":"津A2U409","JGSK":"2021-04-01 18:21:27.849","CDBH":"1","XSFX":"由东向西","XSFXDM":"1","KKMC":"和韵路与和风路交口"},{"KKBH":"720571001000","HPHM":"津C189R6","JGSK":"2021-04-01 18:21:27.864","CDBH":"5","XSFX":"由北向南","XSFXDM":"4","KKMC":"动漫东路与文一路交口"},{"KKBH":"610276124","HPHM":"津JNA926","JGSK":"2021-04-01 18:21:27.917","CDBH":"2","XSFX":"由东向西","XSFXDM":"1","KKMC":"中新大道与中生大道交口"},{"KKBH":"720891003000","HPHM":"车牌","JGSK":"2021-04-01 18:21:27.989","CDBH":"5","XSFX":"由西向东","XSFXDM":"2","KKMC":"海博道与安正路交口"},{"KKBH":"610266117","HPHM":"津DHF378","JGSK":"2021-04-01 18:21:28.01","CDBH":"7","XSFX":"由南向北","XSFXDM":"3","KKMC":"中生大道与和韵路交口"},{"KKBH":"610256112","HPHM":"鲁MR782Y","JGSK":"2021-04-01 18:21:28.037","CDBH":"10","XSFX":"由北向南","XSFXDM":"4","KKMC":"中天大道与中津大道交口"},{"KKBH":"610266118","HPHM":"津LT3508","JGSK":"2021-04-01 18:21:28.12","CDBH":"9","XSFX":"由南向北","XSFXDM":"3","KKMC":"中生大道与和畅路交口"},{"KKBH":"610271009","HPHM":"津A02N26","JGSK":"2021-04-01 18:21:28.12","CDBH":"4","XSFX":"由西向东","XSFXDM":"2","KKMC":"中新大道与泰七路交口"},{"KKBH":"610276125","HPHM":"津C727G6","JGSK":"2021-04-01 18:21:28.157","CDBH":"8","XSFX":"由北向南","XSFXDM":"4","KKMC":"中新大道与和顺路交口"},{"KKBH":"610256113","HPHM":"豫Q29L66","JGSK":"2021-04-01 18:21:28.165","CDBH":"4","XSFX":"由南向北","XSFXDM":"3","KKMC":"中天大道与和风路交口"},{"KKBH":"610266117","HPHM":"津H61675","JGSK":"2021-04-01 18:21:28.19","CDBH":"11","XSFX":"由北向南","XSFXDM":"4","KKMC":"中生大道与和韵路交口"},{"KKBH":"711","HPHM":"津A1E644","JGSK":"2021-04-01 18:21:28.209","CDBH":"5","XSFX":"由南向北","XSFXDM":"3","KKMC":"不礼让行人中新大道与和旭路交口"},{"KKBH":"6103261420000","HPHM":"津C2V511","JGSK":"2021-04-01 18:21:28.26","CDBH":"4","XSFX":"由西向东","XSFXDM":"2","KKMC":"中成大道与泰七路交口正向"},{"KKBH":"720881002000","HPHM":"津MDH169","JGSK":"2021-04-01 18:21:28.444","CDBH":"3","XSFX":"由东向西","XSFXDM":"1","KKMC":"海旭道与安正路交口"},{"KKBH":"720561002000","HPHM":"津K77990","JGSK":"2021-04-01 18:21:28.45","CDBH":"1","XSFX":"由东向西","XSFXDM":"1","KKMC":"动漫北路与文三路交口"},{"KKBH":"720891003000","HPHM":"车牌","JGSK":"2021-04-01 18:21:28.46","CDBH":"1","XSFX":"由东向西","XSFXDM":"1","KKMC":"海博道与安正路交口"},{"KKBH":"610271008","HPHM":"冀B5J9S1","JGSK":"2021-04-01 18:21:28.469","CDBH":"1","XSFX":"由南向北","XSFXDM":"3","KKMC":"中新大道与航母主题公园支路交口"},{"KKBH":"7280310020000","HPHM":"津FKF878","JGSK":"2021-04-01 18:21:28.485","CDBH":"6","XSFX":"由南向北","XSFXDM":"3","KKMC":"动漫中路与文一路交口正向"},{"KKBH":"610271008","HPHM":"车牌","JGSK":"2021-04-01 18:21:28.492","CDBH":"2","XSFX":"由南向北","XSFXDM":"3","KKMC":"中新大道与航母主题公园支路交口"},{"KKBH":"6102610030000","HPHM":"晋A805C3","JGSK":"2021-04-01 18:21:28.58","CDBH":"9","XSFX":"由北向南","XSFXDM":"4","KKMC":"中生大道与静湖南路交口正向"},{"KKBH":"610256111","HPHM":"津AXM192","JGSK":"2021-04-01 18:21:28.597","CDBH":"9","XSFX":"由北向南","XSFXDM":"4","KKMC":"中天大道与和惠路交口"},{"KKBH":"610391007","HPHM":"津JHX585","JGSK":"2021-04-01 18:21:28.6","CDBH":"3","XSFX":"由东向西","XSFXDM":"1","KKMC":"和韵路与和风路交口"},{"KKBH":"7208810020000","HPHM":"津GLZ701","JGSK":"2021-04-01 18:21:28.617","CDBH":"3","XSFX":"由东向西","XSFXDM":"1","KKMC":"海旭道与安正路交口正向"},{"KKBH":"610256112","HPHM":"津KL9988","JGSK":"2021-04-01 18:21:28.635","CDBH":"1","XSFX":"由东向西","XSFXDM":"1","KKMC":"中天大道与中津大道交口"},{"KKBH":"610276125","HPHM":"津HR5003","JGSK":"2021-04-01 18:21:28.674","CDBH":"4","XSFX":"由南向北","XSFXDM":"3","KKMC":"中新大道与和顺路交口"},{"KKBH":"610391007","HPHM":"津JJ2932","JGSK":"2021-04-01 18:21:28.721","CDBH":"7","XSFX":"由南向北","XSFXDM":"3","KKMC":"和韵路与和风路交口"},{"KKBH":"7208810020000","HPHM":"津AWG865","JGSK":"2021-04-01 18:21:28.749","CDBH":"9","XSFX":"由南向北","XSFXDM":"3","KKMC":"海旭道与安正路交口正向"},{"KKBH":"610401004","HPHM":"津HJH401","JGSK":"2021-04-01 18:21:28.762","CDBH":"7","XSFX":"由南向北","XSFXDM":"3","KKMC":"和畅路与和风路交口"},{"KKBH":"7208610030000","HPHM":"鲁B29SV5","JGSK":"2021-04-01 18:21:28.764","CDBH":"4","XSFX":"由西向东","XSFXDM":"2","KKMC":"海晨道与安明路交口正向"},{"KKBH":"610256115","HPHM":"冀B5W1N9","JGSK":"2021-04-01 18:21:28.781","CDBH":"3","XSFX":"由东向西","XSFXDM":"1","KKMC":"中天大道与中生大道交口"},{"KKBH":"610391007","HPHM":"津NQF230","JGSK":"2021-04-01 18:21:28.86","CDBH":"5","XSFX":"由西向东","XSFXDM":"2","KKMC":"和韵路与和风路交口"},{"KKBH":"610276124","HPHM":"鲁NL03S9","JGSK":"2021-04-01 18:21:28.9","CDBH":"1","XSFX":"由东向西","XSFXDM":"1","KKMC":"中新大道与中生大道交口"},{"KKBH":"610276124","HPHM":"津DDQ997","JGSK":"2021-04-01 18:21:28.9","CDBH":"8","XSFX":"由南向北","XSFXDM":"3","KKMC":"中新大道与中生大道交口"},{"KKBH":"720891003000","HPHM":"津HFQ965","JGSK":"2021-04-01 18:21:28.94","CDBH":"2","XSFX":"由东向西","XSFXDM":"1","KKMC":"海博道与安正路交口"},{"KKBH":"7208810040000","HPHM":"津K27917","JGSK":"2021-04-01 18:21:29.018","CDBH":"1","XSFX":"由东向西","XSFXDM":"1","KKMC":"海旭道与永盛路交口正向"},{"KKBH":"610276125","HPHM":"津C2F917","JGSK":"2021-04-01 18:21:29.038","CDBH":"7","XSFX":"由北向南","XSFXDM":"4","KKMC":"中新大道与和顺路交口"},{"KKBH":"6103261420000","HPHM":"车牌","JGSK":"2021-04-01 18:21:29.079","CDBH":"13","XSFX":"由北向南","XSFXDM":"4","KKMC":"中成大道与泰七路交口正向"},{"KKBH":"610266117","HPHM":"吉A035CQ","JGSK":"2021-04-01 18:21:29.1","CDBH":"2","XSFX":"由东向西","XSFXDM":"1","KKMC":"中生大道与和韵路交口"},{"KKBH":"7208610030000","HPHM":"车牌","JGSK":"2021-04-01 18:21:29.112","CDBH":"7","XSFX":"由南向北","XSFXDM":"3","KKMC":"海晨道与安明路交口正向"},{"KKBH":"728031002000","HPHM":"津RVE201","JGSK":"2021-04-01 18:21:29.126","CDBH":"5","XSFX":"由南向北","XSFXDM":"3","KKMC":"动漫中路与文一路交口"},{"KKBH":"610401005","HPHM":"鲁P851QV","JGSK":"2021-04-01 18:21:29.144","CDBH":"7","XSFX":"由南向北","XSFXDM":"3","KKMC":"和畅路与和顺路交口"},{"KKBH":"610266117","HPHM":"车牌","JGSK":"2021-04-01 18:21:29.144","CDBH":"12","XSFX":"由北向南","XSFXDM":"4","KKMC":"中生大道与和韵路交口"},{"KKBH":"610271010","HPHM":"冀F509TU","JGSK":"2021-04-01 18:21:29.177","CDBH":"4","XSFX":"由南向北","XSFXDM":"3","KKMC":"中新大道与华五路交口"},{"KKBH":"610261005000","HPHM":"辽J37F89","JGSK":"2021-04-01 18:21:29.181","CDBH":"3","XSFX":"由南向北","XSFXDM":"3","KKMC":"中生大道与静湖西路（南侧）"},{"KKBH":"720891003000","HPHM":"津RGL481","JGSK":"2021-04-01 18:21:29.184","CDBH":"7","XSFX":"由南向北","XSFXDM":"3","KKMC":"海博道与安正路交口"},{"KKBH":"610391006","HPHM":"津N12286","JGSK":"2021-04-01 18:21:29.252","CDBH":"2","XSFX":"由东向西","XSFXDM":"1","KKMC":"和韵路与和意路交口"},{"KKBH":"1250","HPHM":"苏D8YN35","JGSK":"2021-04-01 18:21:29.286","CDBH":"2","XSFX":"由东向西","XSFXDM":"1","KKMC":"中滨大道与盛三街交口正向"},{"KKBH":"610276126","HPHM":"津N21729","JGSK":"2021-04-01 18:21:29.375","CDBH":"5","XSFX":"由南向北","XSFXDM":"3","KKMC":"中新大道与和意路交口"},{"KKBH":"610401004","HPHM":"冀B0U0Y9","JGSK":"2021-04-01 18:21:29.376","CDBH":"9","XSFX":"由南向北","XSFXDM":"3","KKMC":"和畅路与和风路交口"},{"KKBH":"7208910030000","HPHM":"辽A6M60L","JGSK":"2021-04-01 18:21:29.386","CDBH":"12","XSFX":"由北向南","XSFXDM":"4","KKMC":"海博道与安正路交口正向"},{"KKBH":"610391007","HPHM":"豫A72JJ2","JGSK":"2021-04-01 18:21:29.454","CDBH":"1","XSFX":"由东向西","XSFXDM":"1","KKMC":"和韵路与和风路交口"},{"KKBH":"7205610020000","HPHM":"津AYG697","JGSK":"2021-04-01 18:21:29.497","CDBH":"3","XSFX":"由西向东","XSFXDM":"2","KKMC":"动漫北路与文三路交口正向"},{"KKBH":"610271009","HPHM":"津C22M15","JGSK":"2021-04-01 18:21:29.504","CDBH":"8","XSFX":"由南向北","XSFXDM":"3","KKMC":"中新大道与泰七路交口"},{"KKBH":"6071310030000","HPHM":"冀J517H1","JGSK":"2021-04-01 18:21:29.509","CDBH":"2","XSFX":"由东向西","XSFXDM":"1","KKMC":"中央大道与海旭道交口正向"},{"KKBH":"610276124","HPHM":"冀BS357T","JGSK":"2021-04-01 18:21:29.545","CDBH":"11","XSFX":"由北向南","XSFXDM":"4","KKMC":"中新大道与中生大道交口"},{"KKBH":"610256112","HPHM":"津H09116","JGSK":"2021-04-01 18:21:29.643","CDBH":"10","XSFX":"由北向南","XSFXDM":"4","KKMC":"中天大道与中津大道交口"},{"KKBH":"610256115","HPHM":"晋BYB029","JGSK":"2021-04-01 18:21:29.699","CDBH":"9","XSFX":"由南向北","XSFXDM":"3","KKMC":"中天大道与中生大道交口"},{"KKBH":"610401004","HPHM":"津MUV911","JGSK":"2021-04-01 18:21:29.876","CDBH":"7","XSFX":"由南向北","XSFXDM":"3","KKMC":"和畅路与和风路交口"},{"KKBH":"7208610030000","HPHM":"津C528W9","JGSK":"2021-04-01 18:21:29.979","CDBH":"8","XSFX":"由南向北","XSFXDM":"3","KKMC":"海晨道与安明路交口正向"},{"KKBH":"610256115","HPHM":"津DWH861","JGSK":"2021-04-01 18:21:30.005","CDBH":"5","XSFX":"由西向东","XSFXDM":"2","KKMC":"中天大道与中生大道交口"},{"KKBH":"610271008","HPHM":"津HHX816","JGSK":"2021-04-01 18:21:30.032","CDBH":"5","XSFX":"由北向南","XSFXDM":"4","KKMC":"中新大道与航母主题公园支路交口"},{"KKBH":"720881002000","HPHM":"津J77615","JGSK":"2021-04-01 18:21:30.058","CDBH":"2","XSFX":"由东向西","XSFXDM":"1","KKMC":"海旭道与安正路交口"},{"KKBH":"610391007","HPHM":"津G29192","JGSK":"2021-04-01 18:21:30.06","CDBH":"6","XSFX":"由西向东","XSFXDM":"2","KKMC":"和韵路与和风路交口"},{"KKBH":"610286127","HPHM":"津MQZ700","JGSK":"2021-04-01 18:21:30.113","CDBH":"2","XSFX":"由东向西","XSFXDM":"1","KKMC":"中津大道与和畅路交口"},{"KKBH":"720861003000","HPHM":"黑HL8139","JGSK":"2021-04-01 18:21:30.199","CDBH":"10","XSFX":"由北向南","XSFXDM":"4","KKMC":"海晨道与安明路交口"},{"KKBH":"610256112","HPHM":"津HDY306","JGSK":"2021-04-01 18:21:30.358","CDBH":"12","XSFX":"由北向南","XSFXDM":"4","KKMC":"中天大道与中津大道交口"},{"KKBH":"720861003000","HPHM":"鲁C61M38","JGSK":"2021-04-01 18:21:30.365","CDBH":"2","XSFX":"由东向西","XSFXDM":"1","KKMC":"海晨道与安明路交口"},{"KKBH":"610276124","HPHM":"津A3L980","JGSK":"2021-04-01 18:21:30.393","CDBH":"8","XSFX":"由南向北","XSFXDM":"3","KKMC":"中新大道与中生大道交口"},{"KKBH":"610276124","HPHM":"津C908E2","JGSK":"2021-04-01 18:21:30.394","CDBH":"7","XSFX":"由南向北","XSFXDM":"3","KKMC":"中新大道与中生大道交口"},{"KKBH":"610266118","HPHM":"津G49166","JGSK":"2021-04-01 18:21:30.488","CDBH":"10","XSFX":"由北向南","XSFXDM":"4","KKMC":"中生大道与和畅路交口"},{"KKBH":"610271009","HPHM":"津C69C21","JGSK":"2021-04-01 18:21:30.54","CDBH":"7","XSFX":"由南向北","XSFXDM":"3","KKMC":"中新大道与泰七路交口"},{"KKBH":"610256113","HPHM":"津C3C308","JGSK":"2021-04-01 18:21:30.56","CDBH":"9","XSFX":"由北向南","XSFXDM":"4","KKMC":"中天大道与和风路交口"},{"KKBH":"720881002000","HPHM":"冀B6D62C","JGSK":"2021-04-01 18:21:30.604","CDBH":"4","XSFX":"由东向西","XSFXDM":"1","KKMC":"海旭道与安正路交口"},{"KKBH":"610271009","HPHM":"津N37600","JGSK":"2021-04-01 18:21:30.605","CDBH":"4","XSFX":"由西向东","XSFXDM":"2","KKMC":"中新大道与泰七路交口"},{"KKBH":"610256113","HPHM":"津C225Q6","JGSK":"2021-04-01 18:21:30.643","CDBH":"4","XSFX":"由南向北","XSFXDM":"3","KKMC":"中天大道与和风路交口"},{"KKBH":"610391007","HPHM":"津GZR821","JGSK":"2021-04-01 18:21:30.647","CDBH":"1","XSFX":"由东向西","XSFXDM":"1","KKMC":"和韵路与和风路交口"},{"KKBH":"7208810020000","HPHM":"津KU8018","JGSK":"2021-04-01 18:21:30.648","CDBH":"9","XSFX":"由南向北","XSFXDM":"3","KKMC":"海旭道与安正路交口正向"},{"KKBH":"610286127","HPHM":"津HLW308","JGSK":"2021-04-01 18:21:30.651","CDBH":"3","XSFX":"由东向西","XSFXDM":"1","KKMC":"中津大道与和畅路交口"},{"KKBH":"610266117","HPHM":"冀BM757E","JGSK":"2021-04-01 18:21:30.668","CDBH":"11","XSFX":"由北向南","XSFXDM":"4","KKMC":"中生大道与和韵路交口"},{"KKBH":"610251002","HPHM":"京HKL357","JGSK":"2021-04-01 18:21:30.722","CDBH":"9","XSFX":"由南向北","XSFXDM":"3","KKMC":"中天大道与和睦路交口"},{"KKBH":"720861002000","HPHM":"豫KYW305","JGSK":"2021-04-01 18:21:30.724","CDBH":"10","XSFX":"由北向南","XSFXDM":"4","KKMC":"海晨道与安正路交口"},{"KKBH":"610276124","HPHM":"津GEH156","JGSK":"2021-04-01 18:21:30.74","CDBH":"8","XSFX":"由南向北","XSFXDM":"3","KKMC":"中新大道与中生大道交口"},{"KKBH":"720881002000","HPHM":"津MNM161","JGSK":"2021-04-01 18:21:30.778","CDBH":"1","XSFX":"由东向西","XSFXDM":"1","KKMC":"海旭道与安正路交口"},{"KKBH":"7400110020000","HPHM":"车牌","JGSK":"2021-04-01 18:21:30.796","CDBH":"5","XSFX":"由南向北","XSFXDM":"3","KKMC":"静湖南路与华一路交口正向"},{"KKBH":"7208610030000","HPHM":"津HNJ659","JGSK":"2021-04-01 18:21:30.844","CDBH":"11","XSFX":"由北向南","XSFXDM":"4","KKMC":"海晨道与安明路交口正向"},{"KKBH":"610276125","HPHM":"津C506J8","JGSK":"2021-04-01 18:21:30.929","CDBH":"5","XSFX":"由南向北","XSFXDM":"3","KKMC":"中新大道与和顺路交口"},{"KKBH":"7205710010000","HPHM":"车牌","JGSK":"2021-04-01 18:21:30.931","CDBH":"6","XSFX":"由北向南","XSFXDM":"4","KKMC":"动漫东路与文一路交口正向"},{"KKBH":"610401005","HPHM":"津ADK6975","JGSK":"2021-04-01 18:21:30.946","CDBH":"10","XSFX":"由北向南","XSFXDM":"4","KKMC":"和畅路与和顺路交口"},{"KKBH":"610326142000","HPHM":"津C2V511","JGSK":"2021-04-01 18:21:30.982","CDBH":"4","XSFX":"由西向东","XSFXDM":"2","KKMC":"中成大道与泰七路交口"},{"KKBH":"610261003000","HPHM":"晋A805C3","JGSK":"2021-04-01 18:21:31.037","CDBH":"18","XSFX":"由北向南","XSFXDM":"4","KKMC":"中生大道与静湖南路交口"},{"KKBH":"610266118","HPHM":"鲁NQ870M","JGSK":"2021-04-01 18:21:31.171","CDBH":"8","XSFX":"由南向北","XSFXDM":"3","KKMC":"中生大道与和畅路交口"},{"KKBH":"720561002000","HPHM":"车牌","JGSK":"2021-04-01 18:21:31.188","CDBH":"3","XSFX":"由西向东","XSFXDM":"2","KKMC":"动漫北路与文三路交口"},{"KKBH":"610391007","HPHM":"鲁NL353Q","JGSK":"2021-04-01 18:21:31.219","CDBH":"9","XSFX":"由南向北","XSFXDM":"3","KKMC":"和韵路与和风路交口"},{"KKBH":"610256115","HPHM":"豫C768NR","JGSK":"2021-04-01 18:21:31.23","CDBH":"10","XSFX":"由北向南","XSFXDM":"4","KKMC":"中天大道与中生大道交口"},{"KKBH":"610391007","HPHM":"津H32737","JGSK":"2021-04-01 18:21:31.26","CDBH":"5","XSFX":"由西向东","XSFXDM":"2","KKMC":"和韵路与和风路交口"},{"KKBH":"6103261420000","HPHM":"冀J27U32","JGSK":"2021-04-01 18:21:31.288","CDBH":"13","XSFX":"由北向南","XSFXDM":"4","KKMC":"中成大道与泰七路交口正向"},{"KKBH":"610276124","HPHM":"蒙DJ586Q","JGSK":"2021-04-01 18:21:31.378","CDBH":"7","XSFX":"由南向北","XSFXDM":"3","KKMC":"中新大道与中生大道交口"},{"KKBH":"610256113","HPHM":"豫Q29L66","JGSK":"2021-04-01 18:21:31.443","CDBH":"4","XSFX":"由南向北","XSFXDM":"3","KKMC":"中天大道与和风路交口"},{"KKBH":"610391007","HPHM":"津NDV678","JGSK":"2021-04-01 18:21:31.459","CDBH":"8","XSFX":"由南向北","XSFXDM":"3","KKMC":"和韵路与和风路交口"},{"KKBH":"720881002000","HPHM":"津GHF605","JGSK":"2021-04-01 18:21:31.484","CDBH":"3","XSFX":"由东向西","XSFXDM":"1","KKMC":"海旭道与安正路交口"},{"KKBH":"720561002000","HPHM":"津HXQ345","JGSK":"2021-04-01 18:21:31.493","CDBH":"1","XSFX":"由东向西","XSFXDM":"1","KKMC":"动漫北路与文三路交口"},{"KKBH":"610256112","HPHM":"津DJY583","JGSK":"2021-04-01 18:21:31.509","CDBH":"2","XSFX":"由东向西","XSFXDM":"1","KKMC":"中天大道与中津大道交口"},{"KKBH":"610256115","HPHM":"津J03011","JGSK":"2021-04-01 18:21:31.573","CDBH":"9","XSFX":"由南向北","XSFXDM":"3","KKMC":"中天大道与中生大道交口"},{"KKBH":"720891003000","HPHM":"车牌","JGSK":"2021-04-01 18:21:31.58","CDBH":"2","XSFX":"由东向西","XSFXDM":"1","KKMC":"海博道与安正路交口"},{"KKBH":"610271008","HPHM":"津KSX505","JGSK":"2021-04-01 18:21:31.589","CDBH":"2","XSFX":"由南向北","XSFXDM":"3","KKMC":"中新大道与航母主题公园支路交口"},{"KKBH":"610256115","HPHM":"津DMM991","JGSK":"2021-04-01 18:21:31.65","CDBH":"4","XSFX":"由西向东","XSFXDM":"2","KKMC":"中天大道与中生大道交口"},{"KKBH":"610266118","HPHM":"津AD02812","JGSK":"2021-04-01 18:21:31.671","CDBH":"2","XSFX":"由东向西","XSFXDM":"1","KKMC":"中生大道与和畅路交口"},{"KKBH":"610276124","HPHM":"津KC1231","JGSK":"2021-04-01 18:21:31.705","CDBH":"11","XSFX":"由北向南","XSFXDM":"4","KKMC":"中新大道与中生大道交口"},{"KKBH":"610286127","HPHM":"鲁Y11938","JGSK":"2021-04-01 18:21:31.756","CDBH":"5","XSFX":"由西向东","XSFXDM":"2","KKMC":"中津大道与和畅路交口"},{"KKBH":"7208910030000","HPHM":"车牌","JGSK":"2021-04-01 18:21:31.786","CDBH":"1","XSFX":"由东向西","XSFXDM":"1","KKMC":"海博道与安正路交口正向"},{"KKBH":"610401004","HPHM":"车牌","JGSK":"2021-04-01 18:21:31.814","CDBH":"11","XSFX":"由北向南","XSFXDM":"4","KKMC":"和畅路与和风路交口"},{"KKBH":"610256111","HPHM":"津NJA259","JGSK":"2021-04-01 18:21:31.828","CDBH":"7","XSFX":"由北向南","XSFXDM":"4","KKMC":"中天大道与和惠路交口"},{"KKBH":"610271010","HPHM":"冀F509TU","JGSK":"2021-04-01 18:21:31.852","CDBH":"4","XSFX":"由南向北","XSFXDM":"3","KKMC":"中新大道与华五路交口"},{"KKBH":"610276124","HPHM":"津GCN208","JGSK":"2021-04-01 18:21:31.927","CDBH":"2","XSFX":"由东向西","XSFXDM":"1","KKMC":"中新大道与中生大道交口"},{"KKBH":"610276125","HPHM":"冀B5H2Z9","JGSK":"2021-04-01 18:21:31.997","CDBH":"7","XSFX":"由北向南","XSFXDM":"4","KKMC":"中新大道与和顺路交口"},{"KKBH":"610286127","HPHM":"津A3T850","JGSK":"2021-04-01 18:21:32.002","CDBH":"1","XSFX":"由东向西","XSFXDM":"1","KKMC":"中津大道与和畅路交口"},{"KKBH":"7205710040000","HPHM":"冀B302T0","JGSK":"2021-04-01 18:21:32.008","CDBH":"1","XSFX":"由东向西","XSFXDM":"1","KKMC":"动漫东路与动漫中路交口正向"},{"KKBH":"610271009","HPHM":"津H08787","JGSK":"2021-04-01 18:21:32.011","CDBH":"7","XSFX":"由南向北","XSFXDM":"3","KKMC":"中新大道与泰七路交口"},{"KKBH":"610271010","HPHM":"津C08227","JGSK":"2021-04-01 18:21:32.049","CDBH":"8","XSFX":"由北向南","XSFXDM":"4","KKMC":"中新大道与华五路交口"},{"KKBH":"720881002000","HPHM":"津A7U666","JGSK":"2021-04-01 18:21:32.057","CDBH":"2","XSFX":"由东向西","XSFXDM":"1","KKMC":"海旭道与安正路交口"},{"KKBH":"610256116","HPHM":"津A32Q36","JGSK":"2021-04-01 18:21:32.124","CDBH":"6","XSFX":"由西向东","XSFXDM":"2","KKMC":"中天大道与和顺路交口"},{"KKBH":"610391008","HPHM":"甘KG4030","JGSK":"2021-04-01 18:21:32.128","CDBH":"1","XSFX":"由东向西","XSFXDM":"1","KKMC":"和韵路与和旭路交口"},{"KKBH":"610391007","HPHM":"津C39G30","JGSK":"2021-04-01 18:21:32.129","CDBH":"4","XSFX":"由西向东","XSFXDM":"2","KKMC":"和韵路与和风路交口"},{"KKBH":"7205710040000","HPHM":"津E31086","JGSK":"2021-04-01 18:21:32.13","CDBH":"4","XSFX":"由西向东","XSFXDM":"2","KKMC":"动漫东路与动漫中路交口正向"},{"KKBH":"711","HPHM":"京NB0990","JGSK":"2021-04-01 18:21:32.132","CDBH":"5","XSFX":"由南向北","XSFXDM":"3","KKMC":"不礼让行人中新大道与和旭路交口"},{"KKBH":"720861002000","HPHM":"津A0R709","JGSK":"2021-04-01 18:21:32.191","CDBH":"4","XSFX":"由西向东","XSFXDM":"2","KKMC":"海晨道与安正路交口"},{"KKBH":"610266117","HPHM":"津NA5792","JGSK":"2021-04-01 18:21:32.249","CDBH":"8","XSFX":"由南向北","XSFXDM":"3","KKMC":"中生大道与和韵路交口"},{"KKBH":"610266118","HPHM":"车牌","JGSK":"2021-04-01 18:21:32.275","CDBH":"3","XSFX":"由东向西","XSFXDM":"1","KKMC":"中生大道与和畅路交口"},{"KKBH":"7208810050000","HPHM":"鄂H55L02","JGSK":"2021-04-01 18:21:32.325","CDBH":"1","XSFX":"由东向西","XSFXDM":"1","KKMC":"海旭道与明盛路交口正向"},{"KKBH":"610271009","HPHM":"津RK9077","JGSK":"2021-04-01 18:21:32.373","CDBH":"8","XSFX":"由南向北","XSFXDM":"3","KKMC":"中新大道与泰七路交口"},{"KKBH":"610391006","HPHM":"津HYL761","JGSK":"2021-04-01 18:21:32.383","CDBH":"4","XSFX":"由西向东","XSFXDM":"2","KKMC":"和韵路与和意路交口"},{"KKBH":"610271009","HPHM":"津C22M15","JGSK":"2021-04-01 18:21:32.392","CDBH":"8","XSFX":"由南向北","XSFXDM":"3","KKMC":"中新大道与泰七路交口"},{"KKBH":"610276125","HPHM":"粤A1CW33","JGSK":"2021-04-01 18:21:32.451","CDBH":"5","XSFX":"由南向北","XSFXDM":"3","KKMC":"中新大道与和顺路交口"},{"KKBH":"610401005","HPHM":"鲁P851QV","JGSK":"2021-04-01 18:21:32.452","CDBH":"9","XSFX":"由南向北","XSFXDM":"3","KKMC":"和畅路与和顺路交口"},{"KKBH":"610276125","HPHM":"津MDC568","JGSK":"2021-04-01 18:21:32.472","CDBH":"8","XSFX":"由北向南","XSFXDM":"4","KKMC":"中新大道与和顺路交口"},{"KKBH":"610391007","HPHM":"津NQA566","JGSK":"2021-04-01 18:21:32.489","CDBH":"11","XSFX":"由北向南","XSFXDM":"4","KKMC":"和韵路与和风路交口"},{"KKBH":"728031002000","HPHM":"津FKF878","JGSK":"2021-04-01 18:21:32.562","CDBH":"6","XSFX":"由南向北","XSFXDM":"3","KKMC":"动漫中路与文一路交口"},{"KKBH":"610271010","HPHM":"冀BS295P","JGSK":"2021-04-01 18:21:32.605","CDBH":"5","XSFX":"由南向北","XSFXDM":"3","KKMC":"中新大道与华五路交口"},{"KKBH":"720881002000","HPHM":"津C6S977","JGSK":"2021-04-01 18:21:32.608","CDBH":"10","XSFX":"由南向北","XSFXDM":"3","KKMC":"海旭道与安正路交口"},{"KKBH":"610261003000","HPHM":"津C2E521","JGSK":"2021-04-01 18:21:32.676","CDBH":"10","XSFX":"由东向西","XSFXDM":"1","KKMC":"中生大道与静湖南路交口"},{"KKBH":"7208910030000","HPHM":"津RNB176","JGSK":"2021-04-01 18:21:32.714","CDBH":"12","XSFX":"由北向南","XSFXDM":"4","KKMC":"海博道与安正路交口正向"},{"KKBH":"7208610030000","HPHM":"津RRR972","JGSK":"2021-04-01 18:21:32.724","CDBH":"4","XSFX":"由西向东","XSFXDM":"2","KKMC":"海晨道与安明路交口正向"},{"KKBH":"610256116","HPHM":"津JYU098","JGSK":"2021-04-01 18:21:32.724","CDBH":"4","XSFX":"由西向东","XSFXDM":"2","KKMC":"中天大道与和顺路交口"},{"KKBH":"610266117","HPHM":"津C76Y75","JGSK":"2021-04-01 18:21:32.744","CDBH":"12","XSFX":"由北向南","XSFXDM":"4","KKMC":"中生大道与和韵路交口"},{"KKBH":"7208910040000","HPHM":"车牌","JGSK":"2021-04-01 18:21:32.783","CDBH":"4","XSFX":"由西向东","XSFXDM":"2","KKMC":"海博道与安平路交口正向"},{"KKBH":"610266118","HPHM":"豫Q7S886","JGSK":"2021-04-01 18:21:32.79","CDBH":"3","XSFX":"由东向西","XSFXDM":"1","KKMC":"中生大道与和畅路交口"},{"KKBH":"7208810020000","HPHM":"津DHZ657","JGSK":"2021-04-01 18:21:32.828","CDBH":"2","XSFX":"由东向西","XSFXDM":"1","KKMC":"海旭道与安正路交口正向"},{"KKBH":"610256115","HPHM":"辽GVS102","JGSK":"2021-04-01 18:21:32.85","CDBH":"6","XSFX":"由西向东","XSFXDM":"2","KKMC":"中天大道与中生大道交口"},{"KKBH":"610256114","HPHM":"津MHH911","JGSK":"2021-04-01 18:21:32.863","CDBH":"5","XSFX":"由南向北","XSFXDM":"3","KKMC":"中天大道与和旭路交口"},{"KKBH":"610266118","HPHM":"车牌","JGSK":"2021-04-01 18:21:32.877","CDBH":"11","XSFX":"由北向南","XSFXDM":"4","KKMC":"中生大道与和畅路交口"},{"KKBH":"610256115","HPHM":"豫GM760V","JGSK":"2021-04-01 18:21:32.926","CDBH":"10","XSFX":"由北向南","XSFXDM":"4","KKMC":"中天大道与中生大道交口"},{"KKBH":"7280310030000","HPHM":"津AY2505","JGSK":"2021-04-01 18:21:32.966","CDBH":"6","XSFX":"由北向南","XSFXDM":"4","KKMC":"动漫中路与文二路交口正向"},{"KKBH":"720861003000","HPHM":"津RPR323","JGSK":"2021-04-01 18:21:32.973","CDBH":"10","XSFX":"由北向南","XSFXDM":"4","KKMC":"海晨道与安明路交口"},{"KKBH":"610266117","HPHM":"津JN5930","JGSK":"2021-04-01 18:21:33.064","CDBH":"11","XSFX":"由北向南","XSFXDM":"4","KKMC":"中生大道与和韵路交口"},{"KKBH":"610271009","HPHM":"冀B1J0L5","JGSK":"2021-04-01 18:21:33.16","CDBH":"7","XSFX":"由南向北","XSFXDM":"3","KKMC":"中新大道与泰七路交口"},{"KKBH":"610256111","HPHM":"津MDB128","JGSK":"2021-04-01 18:21:33.187","CDBH":"8","XSFX":"由北向南","XSFXDM":"4","KKMC":"中天大道与和惠路交口"},{"KKBH":"610276126","HPHM":"津HSM839","JGSK":"2021-04-01 18:21:33.315","CDBH":"5","XSFX":"由南向北","XSFXDM":"3","KKMC":"中新大道与和意路交口"},{"KKBH":"610276124","HPHM":"津A2N876","JGSK":"2021-04-01 18:21:33.338","CDBH":"8","XSFX":"由南向北","XSFXDM":"3","KKMC":"中新大道与中生大道交口"},{"KKBH":"720891003000","HPHM":"甘A6M60L","JGSK":"2021-04-01 18:21:33.36","CDBH":"2","XSFX":"由东向西","XSFXDM":"1","KKMC":"海博道与安正路交口"},{"KKBH":"610256116","HPHM":"吉AC58U0","JGSK":"2021-04-01 18:21:33.43","CDBH":"8","XSFX":"由南向北","XSFXDM":"3","KKMC":"中天大道与和顺路交口"},{"KKBH":"610271009","HPHM":"津C69C21","JGSK":"2021-04-01 18:21:33.432","CDBH":"7","XSFX":"由南向北","XSFXDM":"3","KKMC":"中新大道与泰七路交口"},{"KKBH":"610286127","HPHM":"津NZS710","JGSK":"2021-04-01 18:21:33.441","CDBH":"2","XSFX":"由东向西","XSFXDM":"1","KKMC":"中津大道与和畅路交口"},{"KKBH":"711","HPHM":"辽PJA960","JGSK":"2021-04-01 18:21:33.472","CDBH":"7","XSFX":"由北向南","XSFXDM":"4","KKMC":"不礼让行人中新大道与和旭路交口"},{"KKBH":"610276125","HPHM":"津FFF006","JGSK":"2021-04-01 18:21:33.512","CDBH":"8","XSFX":"由北向南","XSFXDM":"4","KKMC":"中新大道与和顺路交口"},{"KKBH":"610316142000","HPHM":"车牌","JGSK":"2021-04-01 18:21:33.516","CDBH":"2","XSFX":"由东向西","XSFXDM":"1","KKMC":"中滨大道与盛三街交口"},{"KKBH":"610286127","HPHM":"津GMP118","JGSK":"2021-04-01 18:21:33.52","CDBH":"3","XSFX":"由东向西","XSFXDM":"1","KKMC":"中津大道与和畅路交口"},{"KKBH":"610401004","HPHM":"津HJH401","JGSK":"2021-04-01 18:21:33.536","CDBH":"8","XSFX":"由南向北","XSFXDM":"3","KKMC":"和畅路与和风路交口"},{"KKBH":"610276124","HPHM":"冀B955L6","JGSK":"2021-04-01 18:21:33.55","CDBH":"6","XSFX":"由西向东","XSFXDM":"2","KKMC":"中新大道与中生大道交口"},{"KKBH":"720881002000","HPHM":"津RCL488","JGSK":"2021-04-01 18:21:33.644","CDBH":"4","XSFX":"由东向西","XSFXDM":"1","KKMC":"海旭道与安正路交口"},{"KKBH":"610276124","HPHM":"津RYJ573","JGSK":"2021-04-01 18:21:33.837","CDBH":"11","XSFX":"由北向南","XSFXDM":"4","KKMC":"中新大道与中生大道交口"},{"KKBH":"610256114","HPHM":"津A18Q96","JGSK":"2021-04-01 18:21:33.877","CDBH":"9","XSFX":"由北向南","XSFXDM":"4","KKMC":"中天大道与和旭路交口"},{"KKBH":"610271009","HPHM":"津C572Y7","JGSK":"2021-04-01 18:21:33.88","CDBH":"4","XSFX":"由西向东","XSFXDM":"2","KKMC":"中新大道与泰七路交口"},{"KKBH":"720561002000","HPHM":"津AYG697","JGSK":"2021-04-01 18:21:33.911","CDBH":"3","XSFX":"由西向东","XSFXDM":"2","KKMC":"动漫北路与文三路交口"},{"KKBH":"7208910030000","HPHM":"车牌","JGSK":"2021-04-01 18:21:33.921","CDBH":"7","XSFX":"由南向北","XSFXDM":"3","KKMC":"海博道与安正路交口正向"},{"KKBH":"7208810020000","HPHM":"津MBB169","JGSK":"2021-04-01 18:21:33.955","CDBH":"4","XSFX":"由东向西","XSFXDM":"1","KKMC":"海旭道与安正路交口正向"},{"KKBH":"610256112","HPHM":"津H09116","JGSK":"2021-04-01 18:21:33.957","CDBH":"10","XSFX":"由北向南","XSFXDM":"4","KKMC":"中天大道与中津大道交口"},{"KKBH":"610256113","HPHM":"鲁NH970G","JGSK":"2021-04-01 18:21:33.992","CDBH":"4","XSFX":"由南向北","XSFXDM":"3","KKMC":"中天大道与和风路交口"},{"KKBH":"610286127","HPHM":"津C09S33","JGSK":"2021-04-01 18:21:34.003","CDBH":"1","XSFX":"由东向西","XSFXDM":"1","KKMC":"中津大道与和畅路交口"},{"KKBH":"7208810060000","HPHM":"车牌","JGSK":"2021-04-01 18:21:34.07","CDBH":"4","XSFX":"由南向北","XSFXDM":"3","KKMC":"海旭道与庄盛路交口正向"},{"KKBH":"610276125","HPHM":"津K36917","JGSK":"2021-04-01 18:21:34.102","CDBH":"4","XSFX":"由南向北","XSFXDM":"3","KKMC":"中新大道与和顺路交口"},{"KKBH":"7208710020000","HPHM":"车牌","JGSK":"2021-04-01 18:21:34.147","CDBH":"5","XSFX":"由南向北","XSFXDM":"3","KKMC":"安正路与芳菲路交口正向"},{"KKBH":"720891003000","HPHM":"车牌","JGSK":"2021-04-01 18:21:34.219","CDBH":"2","XSFX":"由东向西","XSFXDM":"1","KKMC":"海博道与安正路交口"},{"KKBH":"7208810050000","HPHM":"车牌","JGSK":"2021-04-01 18:21:34.235","CDBH":"9","XSFX":"由北向南","XSFXDM":"4","KKMC":"海旭道与明盛路交口正向"},{"KKBH":"610276125","HPHM":"津HR5003","JGSK":"2021-04-01 18:21:34.29","CDBH":"4","XSFX":"由南向北","XSFXDM":"3","KKMC":"中新大道与和顺路交口"},{"KKBH":"720891004000","HPHM":"车牌","JGSK":"2021-04-01 18:21:34.306","CDBH":"9","XSFX":"由南向北","XSFXDM":"3","KKMC":"海博道与安平路交口"},{"KKBH":"610276124","HPHM":"津JSH036","JGSK":"2021-04-01 18:21:34.336","CDBH":"7","XSFX":"由南向北","XSFXDM":"3","KKMC":"中新大道与中生大道交口"},{"KKBH":"720571004000","HPHM":"冀B8C9T2","JGSK":"2021-04-01 18:21:34.354","CDBH":"1","XSFX":"由东向西","XSFXDM":"1","KKMC":"动漫东路与动漫中路交口"},{"KKBH":"720891004000","HPHM":"车牌","JGSK":"2021-04-01 18:21:34.387","CDBH":"8","XSFX":"由南向北","XSFXDM":"3","KKMC":"海博道与安平路交口"},{"KKBH":"610391007","HPHM":"车牌","JGSK":"2021-04-01 18:21:34.399","CDBH":"2","XSFX":"由东向西","XSFXDM":"1","KKMC":"和韵路与和风路交口"},{"KKBH":"610276124","HPHM":"津A1X830","JGSK":"2021-04-01 18:21:34.404","CDBH":"8","XSFX":"由南向北","XSFXDM":"3","KKMC":"中新大道与中生大道交口"},{"KKBH":"610391007","HPHM":"豫A72JJ2","JGSK":"2021-04-01 18:21:34.487","CDBH":"2","XSFX":"由东向西","XSFXDM":"1","KKMC":"和韵路与和风路交口"},{"KKBH":"610391007","HPHM":"津A2U409","JGSK":"2021-04-01 18:21:34.488","CDBH":"1","XSFX":"由东向西","XSFXDM":"1","KKMC":"和韵路与和风路交口"},{"KKBH":"610276124","HPHM":"津A3L980","JGSK":"2021-04-01 18:21:34.58","CDBH":"8","XSFX":"由南向北","XSFXDM":"3","KKMC":"中新大道与中生大道交口"},{"KKBH":"720891003000","HPHM":"车牌","JGSK":"2021-04-01 18:21:34.619","CDBH":"1","XSFX":"由东向西","XSFXDM":"1","KKMC":"海博道与安正路交口"},{"KKBH":"610266118","HPHM":"鲁B35TU3","JGSK":"2021-04-01 18:21:34.663","CDBH":"3","XSFX":"由东向西","XSFXDM":"1","KKMC":"中生大道与和畅路交口"},{"KKBH":"720881002000","HPHM":"津GLZ701","JGSK":"2021-04-01 18:21:34.68","CDBH":"3","XSFX":"由东向西","XSFXDM":"1","KKMC":"海旭道与安正路交口"},{"KKBH":"720881002000","HPHM":"津GDX202","JGSK":"2021-04-01 18:21:34.695","CDBH":"2","XSFX":"由东向西","XSFXDM":"1","KKMC":"海旭道与安正路交口"},{"KKBH":"610271010","HPHM":"津C08227","JGSK":"2021-04-01 18:21:34.703","CDBH":"8","XSFX":"由北向南","XSFXDM":"4","KKMC":"中新大道与华五路交口"},{"KKBH":"610266118","HPHM":"鲁A7993M","JGSK":"2021-04-01 18:21:34.722","CDBH":"10","XSFX":"由北向南","XSFXDM":"4","KKMC":"中生大道与和畅路交口"},{"KKBH":"720891004000","HPHM":"津C922P5","JGSK":"2021-04-01 18:21:34.799","CDBH":"4","XSFX":"由西向东","XSFXDM":"2","KKMC":"海博道与安平路交口"},{"KKBH":"610401004","HPHM":"津MUV911","JGSK":"2021-04-01 18:21:34.816","CDBH":"8","XSFX":"由南向北","XSFXDM":"3","KKMC":"和畅路与和风路交口"},{"KKBH":"610276124","HPHM":"津C908E2","JGSK":"2021-04-01 18:21:34.825","CDBH":"7","XSFX":"由南向北","XSFXDM":"3","KKMC":"中新大道与中生大道交口"},{"KKBH":"7208610020000","HPHM":"津C02732","JGSK":"2021-04-01 18:21:34.828","CDBH":"5","XSFX":"由西向东","XSFXDM":"2","KKMC":"海晨道与安正路交口正向"},{"KKBH":"610276125","HPHM":"津GGZ318","JGSK":"2021-04-01 18:21:34.852","CDBH":"7","XSFX":"由北向南","XSFXDM":"4","KKMC":"中新大道与和顺路交口"},{"KKBH":"610391007","HPHM":"津H98071","JGSK":"2021-04-01 18:21:34.935","CDBH":"5","XSFX":"由西向东","XSFXDM":"2","KKMC":"和韵路与和风路交口"},{"KKBH":"610256115","HPHM":"鲁N0911Y","JGSK":"2021-04-01 18:21:34.99","CDBH":"10","XSFX":"由北向南","XSFXDM":"4","KKMC":"中天大道与中生大道交口"},{"KKBH":"610271009","HPHM":"冀B0SH95","JGSK":"2021-04-01 18:21:35.009","CDBH":"10","XSFX":"由北向南","XSFXDM":"4","KKMC":"中新大道与泰七路交口"},{"KKBH":"610266118","HPHM":"津G21862","JGSK":"2021-04-01 18:21:35.089","CDBH":"8","XSFX":"由南向北","XSFXDM":"3","KKMC":"中生大道与和畅路交口"},{"KKBH":"610271010","HPHM":"津MBM519","JGSK":"2021-04-01 18:21:35.092","CDBH":"5","XSFX":"由南向北","XSFXDM":"3","KKMC":"中新大道与华五路交口"},{"KKBH":"610401004","HPHM":"津A07V22","JGSK":"2021-04-01 18:21:35.111","CDBH":"11","XSFX":"由北向南","XSFXDM":"4","KKMC":"和畅路与和风路交口"},{"KKBH":"610271010","HPHM":"冀BS295P","JGSK":"2021-04-01 18:21:35.212","CDBH":"5","XSFX":"由南向北","XSFXDM":"3","KKMC":"中新大道与华五路交口"},{"KKBH":"610256113","HPHM":"津C3C308","JGSK":"2021-04-01 18:21:35.218","CDBH":"9","XSFX":"由北向南","XSFXDM":"4","KKMC":"中天大道与和风路交口"},{"KKBH":"610266117","HPHM":"津KUY300","JGSK":"2021-04-01 18:21:35.224","CDBH":"12","XSFX":"由北向南","XSFXDM":"4","KKMC":"中生大道与和韵路交口"},{"KKBH":"7208810060000","HPHM":"车牌","JGSK":"2021-04-01 18:21:35.23","CDBH":"4","XSFX":"由南向北","XSFXDM":"3","KKMC":"海旭道与庄盛路交口正向"},{"KKBH":"610271009","HPHM":"津RK9077","JGSK":"2021-04-01 18:21:35.272","CDBH":"8","XSFX":"由南向北","XSFXDM":"3","KKMC":"中新大道与泰七路交口"},{"KKBH":"610276125","HPHM":"津HLX277","JGSK":"2021-04-01 18:21:35.272","CDBH":"8","XSFX":"由北向南","XSFXDM":"4","KKMC":"中新大道与和顺路交口"},{"KKBH":"610326142000","HPHM":"冀J27U32","JGSK":"2021-04-01 18:21:35.306","CDBH":"14","XSFX":"由北向南","XSFXDM":"4","KKMC":"中成大道与泰七路交口"},{"KKBH":"7208610030000","HPHM":"津QC1003","JGSK":"2021-04-01 18:21:35.346","CDBH":"2","XSFX":"由东向西","XSFXDM":"1","KKMC":"海晨道与安明路交口正向"},{"KKBH":"610256113","HPHM":"津C225Q6","JGSK":"2021-04-01 18:21:35.363","CDBH":"4","XSFX":"由南向北","XSFXDM":"3","KKMC":"中天大道与和风路交口"},{"KKBH":"610401005","HPHM":"津ATK897","JGSK":"2021-04-01 18:21:35.381","CDBH":"10","XSFX":"由北向南","XSFXDM":"4","KKMC":"和畅路与和顺路交口"},{"KKBH":"720891004000","HPHM":"车牌","JGSK":"2021-04-01 18:21:35.424","CDBH":"8","XSFX":"由南向北","XSFXDM":"3","KKMC":"海博道与安平路交口"},{"KKBH":"610271009","HPHM":"津H08787","JGSK":"2021-04-01 18:21:35.432","CDBH":"7","XSFX":"由南向北","XSFXDM":"3","KKMC":"中新大道与泰七路交口"},{"KKBH":"7208610030000","HPHM":"津MXQ050","JGSK":"2021-04-01 18:21:35.438","CDBH":"8","XSFX":"由南向北","XSFXDM":"3","KKMC":"海晨道与安明路交口正向"},{"KKBH":"711","HPHM":"津MN2126","JGSK":"2021-04-01 18:21:35.547","CDBH":"8","XSFX":"由北向南","XSFXDM":"4","KKMC":"不礼让行人中新大道与和旭路交口"},{"KKBH":"7208910060000","HPHM":"津HXE609","JGSK":"2021-04-01 18:21:35.591","CDBH":"2","XSFX":"由东向西","XSFXDM":"1","KKMC":"海博道与永盛路交口正向"},{"KKBH":"610256116","HPHM":"津MLY897","JGSK":"2021-04-01 18:21:35.596","CDBH":"7","XSFX":"由南向北","XSFXDM":"3","KKMC":"中天大道与和顺路交口"},{"KKBH":"610276126","HPHM":"津KHY877","JGSK":"2021-04-01 18:21:35.64","CDBH":"5","XSFX":"由南向北","XSFXDM":"3","KKMC":"中新大道与和意路交口"},{"KKBH":"7208810020000","HPHM":"冀RU1T86","JGSK":"2021-04-01 18:21:35.649","CDBH":"3","XSFX":"由东向西","XSFXDM":"1","KKMC":"海旭道与安正路交口正向"},{"KKBH":"720891003000","HPHM":"车牌","JGSK":"2021-04-01 18:21:35.661","CDBH":"9","XSFX":"由南向北","XSFXDM":"3","KKMC":"海博道与安正路交口"},{"KKBH":"610256116","HPHM":"津H78877","JGSK":"2021-04-01 18:21:35.667","CDBH":"7","XSFX":"由南向北","XSFXDM":"3","KKMC":"中天大道与和顺路交口"},{"KKBH":"610266118","HPHM":"冀B7B9R3","JGSK":"2021-04-01 18:21:35.698","CDBH":"2","XSFX":"由东向西","XSFXDM":"1","KKMC":"中生大道与和畅路交口"},{"KKBH":"720881004000","HPHM":"津K27917","JGSK":"2021-04-01 18:21:35.741","CDBH":"1","XSFX":"由东向西","XSFXDM":"1","KKMC":"海旭道与永盛路交口"},{"KKBH":"7208810020000","HPHM":"津ADH7029","JGSK":"2021-04-01 18:21:35.756","CDBH":"12","XSFX":"由北向南","XSFXDM":"4","KKMC":"海旭道与安正路交口正向"},{"KKBH":"610286127","HPHM":"津C53T60","JGSK":"2021-04-01 18:21:35.835","CDBH":"5","XSFX":"由西向东","XSFXDM":"2","KKMC":"中津大道与和畅路交口"},{"KKBH":"610276125","HPHM":"车牌","JGSK":"2021-04-01 18:21:35.858","CDBH":"8","XSFX":"由北向南","XSFXDM":"4","KKMC":"中新大道与和顺路交口"},{"KKBH":"720861002000","HPHM":"京JJH705","JGSK":"2021-04-01 18:21:35.866","CDBH":"4","XSFX":"由西向东","XSFXDM":"2","KKMC":"海晨道与安正路交口"},{"KKBH":"720881005000","HPHM":"苏G96X53","JGSK":"2021-04-01 18:21:35.88","CDBH":"2","XSFX":"由东向西","XSFXDM":"1","KKMC":"海旭道与明盛路交口"},{"KKBH":"610271010","HPHM":"冀AL653M","JGSK":"2021-04-01 18:21:35.889","CDBH":"8","XSFX":"由北向南","XSFXDM":"4","KKMC":"中新大道与华五路交口"},{"KKBH":"720861003000","HPHM":"津HNJ659","JGSK":"2021-04-01 18:21:35.928","CDBH":"11","XSFX":"由北向南","XSFXDM":"4","KKMC":"海晨道与安明路交口"},{"KKBH":"610256113","HPHM":"晋LB168D","JGSK":"2021-04-01 18:21:35.989","CDBH":"8","XSFX":"由北向南","XSFXDM":"4","KKMC":"中天大道与和风路交口"},{"KKBH":"6102661220000","HPHM":"津AUD087","JGSK":"2021-04-01 18:21:36.037","CDBH":"2","XSFX":"由西向东","XSFXDM":"2","KKMC":"生态城中生大道故道河一桥西向东上桥处正向"},{"KKBH":"610391007","HPHM":"京NV88Q6","JGSK":"2021-04-01 18:21:36.06","CDBH":"11","XSFX":"由北向南","XSFXDM":"4","KKMC":"和韵路与和风路交口"},{"KKBH":"610256114","HPHM":"津RAL223","JGSK":"2021-04-01 18:21:36.063","CDBH":"4","XSFX":"由南向北","XSFXDM":"3","KKMC":"中天大道与和旭路交口"},{"KKBH":"610271010","HPHM":"津C7Q757","JGSK":"2021-04-01 18:21:36.124","CDBH":"4","XSFX":"由南向北","XSFXDM":"3","KKMC":"中新大道与华五路交口"},{"KKBH":"610271008","HPHM":"津H06935","JGSK":"2021-04-01 18:21:36.204","CDBH":"2","XSFX":"由南向北","XSFXDM":"3","KKMC":"中新大道与航母主题公园支路交口"},{"KKBH":"720861003000","HPHM":"津RGF921","JGSK":"2021-04-01 18:21:36.247","CDBH":"10","XSFX":"由北向南","XSFXDM":"4","KKMC":"海晨道与安明路交口"},{"KKBH":"711","HPHM":"豫J76928","JGSK":"2021-04-01 18:21:36.291","CDBH":"5","XSFX":"由南向北","XSFXDM":"3","KKMC":"不礼让行人中新大道与和旭路交口"},{"KKBH":"610401004","HPHM":"津HD1757","JGSK":"2021-04-01 18:21:36.312","CDBH":"10","XSFX":"由北向南","XSFXDM":"4","KKMC":"和畅路与和风路交口"},{"KKBH":"610251002","HPHM":"津A11A98","JGSK":"2021-04-01 18:21:36.341","CDBH":"7","XSFX":"由南向北","XSFXDM":"3","KKMC":"中天大道与和睦路交口"},{"KKBH":"610271009","HPHM":"冀BM312H","JGSK":"2021-04-01 18:21:36.341","CDBH":"11","XSFX":"由北向南","XSFXDM":"4","KKMC":"中新大道与泰七路交口"},{"KKBH":"7205610020000","HPHM":"车牌","JGSK":"2021-04-01 18:21:36.409","CDBH":"1","XSFX":"由东向西","XSFXDM":"1","KKMC":"动漫北路与文三路交口正向"},{"KKBH":"7280310020000","HPHM":"津KS1287","JGSK":"2021-04-01 18:21:36.436","CDBH":"4","XSFX":"由西向东","XSFXDM":"2","KKMC":"动漫中路与文一路交口正向"},{"KKBH":"7205710040000","HPHM":"车牌","JGSK":"2021-04-01 18:21:36.515","CDBH":"6","XSFX":"由北向南","XSFXDM":"4","KKMC":"动漫东路与动漫中路交口正向"},{"KKBH":"610271009","HPHM":"车牌","JGSK":"2021-04-01 18:21:36.552","CDBH":"7","XSFX":"由南向北","XSFXDM":"3","KKMC":"中新大道与泰七路交口"},{"KKBH":"720861002000","HPHM":"津C77V22","JGSK":"2021-04-01 18:21:36.56","CDBH":"10","XSFX":"由北向南","XSFXDM":"4","KKMC":"海晨道与安正路交口"},{"KKBH":"610271008","HPHM":"车牌","JGSK":"2021-04-01 18:21:36.635","CDBH":"2","XSFX":"由南向北","XSFXDM":"3","KKMC":"中新大道与航母主题公园支路交口"},{"KKBH":"610276124","HPHM":"津RYJ573","JGSK":"2021-04-01 18:21:36.665","CDBH":"11","XSFX":"由北向南","XSFXDM":"4","KKMC":"中新大道与中生大道交口"},{"KKBH":"610256114","HPHM":"津ADE1966","JGSK":"2021-04-01 18:21:36.703","CDBH":"6","XSFX":"由南向北","XSFXDM":"3","KKMC":"中天大道与和旭路交口"},{"KKBH":"610271009","HPHM":"冀B0SH95","JGSK":"2021-04-01 18:21:36.705","CDBH":"10","XSFX":"由北向南","XSFXDM":"4","KKMC":"中新大道与泰七路交口"},{"KKBH":"6102661220000","HPHM":"冀HJV081","JGSK":"2021-04-01 18:21:36.714","CDBH":"1","XSFX":"由西向东","XSFXDM":"2","KKMC":"生态城中生大道故道河一桥西向东上桥处正向"},{"KKBH":"720811002000","HPHM":"津A2F855","JGSK":"2021-04-01 18:21:36.755","CDBH":"4","XSFX":"由南向北","XSFXDM":"3","KKMC":"动漫南路与文一路交口"},{"KKBH":"610256116","HPHM":"津AF7180","JGSK":"2021-04-01 18:21:36.764","CDBH":"4","XSFX":"由西向东","XSFXDM":"2","KKMC":"中天大道与和顺路交口"},{"KKBH":"610256112","HPHM":"津DLX178","JGSK":"2021-04-01 18:21:36.81","CDBH":"5","XSFX":"由西向东","XSFXDM":"2","KKMC":"中天大道与中津大道交口"},{"KKBH":"7205410030000","HPHM":"冀B6V121","JGSK":"2021-04-01 18:21:36.824","CDBH":"8","XSFX":"由南向北","XSFXDM":"3","KKMC":"动漫环路西与动漫西路交口正向"},{"KKBH":"610256111","HPHM":"津AXM192","JGSK":"2021-04-01 18:21:36.862","CDBH":"9","XSFX":"由北向南","XSFXDM":"4","KKMC":"中天大道与和惠路交口"},{"KKBH":"7208910030000","HPHM":"车牌","JGSK":"2021-04-01 18:21:36.941","CDBH":"9","XSFX":"由南向北","XSFXDM":"3","KKMC":"海博道与安正路交口正向"},{"KKBH":"7208910060000","HPHM":"鲁A692CX","JGSK":"2021-04-01 18:21:36.977","CDBH":"6","XSFX":"由西向东","XSFXDM":"2","KKMC":"海博道与永盛路交口正向"},{"KKBH":"610266118","HPHM":"津GRV598","JGSK":"2021-04-01 18:21:37.006","CDBH":"8","XSFX":"由南向北","XSFXDM":"3","KKMC":"中生大道与和畅路交口"},{"KKBH":"720881002000","HPHM":"津AWG865","JGSK":"2021-04-01 18:21:37.008","CDBH":"10","XSFX":"由南向北","XSFXDM":"3","KKMC":"海旭道与安正路交口"},{"KKBH":"610391007","HPHM":"津NQA566","JGSK":"2021-04-01 18:21:37.056","CDBH":"12","XSFX":"由北向南","XSFXDM":"4","KKMC":"和韵路与和风路交口"},{"KKBH":"610401005","HPHM":"津KFJ719","JGSK":"2021-04-01 18:21:37.1","CDBH":"1","XSFX":"由东向西","XSFXDM":"1","KKMC":"和畅路与和顺路交口"},{"KKBH":"6102661220000","HPHM":"晋LNF097","JGSK":"2021-04-01 18:21:37.146","CDBH":"3","XSFX":"由西向东","XSFXDM":"2","KKMC":"生态城中生大道故道河一桥西向东上桥处正向"},{"KKBH":"7208810020000","HPHM":"车牌","JGSK":"2021-04-01 18:21:37.165","CDBH":"9","XSFX":"由南向北","XSFXDM":"3","KKMC":"海旭道与安正路交口正向"},{"KKBH":"610256114","HPHM":"蒙A350DN","JGSK":"2021-04-01 18:21:37.183","CDBH":"5","XSFX":"由南向北","XSFXDM":"3","KKMC":"中天大道与和旭路交口"},{"KKBH":"610276124","HPHM":"津A2N876","JGSK":"2021-04-01 18:21:37.186","CDBH":"8","XSFX":"由南向北","XSFXDM":"3","KKMC":"中新大道与中生大道交口"},{"KKBH":"610286127","HPHM":"津MGD766","JGSK":"2021-04-01 18:21:37.195","CDBH":"3","XSFX":"由东向西","XSFXDM":"1","KKMC":"中津大道与和畅路交口"},{"KKBH":"7208710020000","HPHM":"冀G36A26","JGSK":"2021-04-01 18:21:37.222","CDBH":"8","XSFX":"由北向南","XSFXDM":"4","KKMC":"安正路与芳菲路交口正向"},{"KKBH":"610391006","HPHM":"豫EA1771","JGSK":"2021-04-01 18:21:37.251","CDBH":"5","XSFX":"由西向东","XSFXDM":"2","KKMC":"和韵路与和意路交口"},{"KKBH":"610276125","HPHM":"津C8Q061","JGSK":"2021-04-01 18:21:37.286","CDBH":"7","XSFX":"由北向南","XSFXDM":"4","KKMC":"中新大道与和顺路交口"},{"KKBH":"610391007","HPHM":"津C39G30","JGSK":"2021-04-01 18:21:37.335","CDBH":"4","XSFX":"由西向东","XSFXDM":"2","KKMC":"和韵路与和风路交口"},{"KKBH":"610256115","HPHM":"冀D887X2","JGSK":"2021-04-01 18:21:37.37","CDBH":"4","XSFX":"由西向东","XSFXDM":"2","KKMC":"中天大道与中生大道交口"},{"KKBH":"610276126","HPHM":"津HSM839","JGSK":"2021-04-01 18:21:37.375","CDBH":"5","XSFX":"由南向北","XSFXDM":"3","KKMC":"中新大道与和意路交口"},{"KKBH":"610256113","HPHM":"鲁NH970G","JGSK":"2021-04-01 18:21:37.443","CDBH":"4","XSFX":"由南向北","XSFXDM":"3","KKMC":"中天大道与和风路交口"},{"KKBH":"610276124","HPHM":"津JSH036","JGSK":"2021-04-01 18:21:37.504","CDBH":"7","XSFX":"由南向北","XSFXDM":"3","KKMC":"中新大道与中生大道交口"},{"KKBH":"610256114","HPHM":"津A18Q96","JGSK":"2021-04-01 18:21:37.529","CDBH":"9","XSFX":"由北向南","XSFXDM":"4","KKMC":"中天大道与和旭路交口"},{"KKBH":"7208910080000","HPHM":"冀AJ2M73","JGSK":"2021-04-01 18:21:37.572","CDBH":"12","XSFX":"由北向南","XSFXDM":"4","KKMC":"海博道与荣盛路交口正向"},{"KKBH":"610391008","HPHM":"津ADE8513","JGSK":"2021-04-01 18:21:37.648","CDBH":"1","XSFX":"由东向西","XSFXDM":"1","KKMC":"和韵路与和旭路交口"},{"KKBH":"610271008","HPHM":"津A36K10","JGSK":"2021-04-01 18:21:37.664","CDBH":"1","XSFX":"由南向北","XSFXDM":"3","KKMC":"中新大道与航母主题公园支路交口"},{"KKBH":"610266117","HPHM":"津DA0505","JGSK":"2021-04-01 18:21:37.704","CDBH":"12","XSFX":"由北向南","XSFXDM":"4","KKMC":"中生大道与和韵路交口"},{"KKBH":"720891004000","HPHM":"车牌","JGSK":"2021-04-01 18:21:37.742","CDBH":"9","XSFX":"由南向北","XSFXDM":"3","KKMC":"海博道与安平路交口"},{"KKBH":"7280310020000","HPHM":"车牌","JGSK":"2021-04-01 18:21:37.743","CDBH":"4","XSFX":"由西向东","XSFXDM":"2","KKMC":"动漫中路与文一路交口正向"},{"KKBH":"7208810020000","HPHM":"津J21209","JGSK":"2021-04-01 18:21:37.775","CDBH":"4","XSFX":"由东向西","XSFXDM":"1","KKMC":"海旭道与安正路交口正向"},{"KKBH":"610276124","HPHM":"津E10183","JGSK":"2021-04-01 18:21:37.789","CDBH":"1","XSFX":"由东向西","XSFXDM":"1","KKMC":"中新大道与中生大道交口"},{"KKBH":"7208910040000","HPHM":"津NAY165","JGSK":"2021-04-01 18:21:37.803","CDBH":"6","XSFX":"由西向东","XSFXDM":"2","KKMC":"海博道与安平路交口正向"},{"KKBH":"711","HPHM":"津ADF7735","JGSK":"2021-04-01 18:21:37.811","CDBH":"5","XSFX":"由南向北","XSFXDM":"3","KKMC":"不礼让行人中新大道与和旭路交口"},{"KKBH":"610271009","HPHM":"冀BM312H","JGSK":"2021-04-01 18:21:37.825","CDBH":"11","XSFX":"由北向南","XSFXDM":"4","KKMC":"中新大道与泰七路交口"},{"KKBH":"610271010","HPHM":"津MBM519","JGSK":"2021-04-01 18:21:37.851","CDBH":"5","XSFX":"由南向北","XSFXDM":"3","KKMC":"中新大道与华五路交口"},{"KKBH":"7208910030000","HPHM":"津D46826","JGSK":"2021-04-01 18:21:37.852","CDBH":"11","XSFX":"由北向南","XSFXDM":"4","KKMC":"海博道与安正路交口正向"},{"KKBH":"720571004000","HPHM":"冀B302T0","JGSK":"2021-04-01 18:21:37.875","CDBH":"2","XSFX":"由东向西","XSFXDM":"1","KKMC":"动漫东路与动漫中路交口"},{"KKBH":"6102661220000","HPHM":"津RMD949","JGSK":"2021-04-01 18:21:37.876","CDBH":"2","XSFX":"由西向东","XSFXDM":"2","KKMC":"生态城中生大道故道河一桥西向东上桥处正向"},{"KKBH":"610276125","HPHM":"津J88392","JGSK":"2021-04-01 18:21:37.892","CDBH":"8","XSFX":"由北向南","XSFXDM":"4","KKMC":"中新大道与和顺路交口"},{"KKBH":"610256115","HPHM":"津DWH861","JGSK":"2021-04-01 18:21:37.964","CDBH":"5","XSFX":"由西向东","XSFXDM":"2","KKMC":"中天大道与中生大道交口"},{"KKBH":"610256115","HPHM":"津RDT007","JGSK":"2021-04-01 18:21:38.013","CDBH":"10","XSFX":"由北向南","XSFXDM":"4","KKMC":"中天大道与中生大道交口"},{"KKBH":"720881002000","HPHM":"津DHZ657","JGSK":"2021-04-01 18:21:38.058","CDBH":"2","XSFX":"由东向西","XSFXDM":"1","KKMC":"海旭道与安正路交口"},{"KKBH":"720891004000","HPHM":"冀BMT698","JGSK":"2021-04-01 18:21:38.241","CDBH":"4","XSFX":"由西向东","XSFXDM":"2","KKMC":"海博道与安平路交口"},{"KKBH":"610256116","HPHM":"津N03039","JGSK":"2021-04-01 18:21:38.259","CDBH":"8","XSFX":"由南向北","XSFXDM":"3","KKMC":"中天大道与和顺路交口"},{"KKBH":"610256114","HPHM":"津LX0378","JGSK":"2021-04-01 18:21:38.275","CDBH":"7","XSFX":"由北向南","XSFXDM":"4","KKMC":"中天大道与和旭路交口"},{"KKBH":"610271010","HPHM":"冀AL653M","JGSK":"2021-04-01 18:21:38.303","CDBH":"8","XSFX":"由北向南","XSFXDM":"4","KKMC":"中新大道与华五路交口"},{"KKBH":"720881005000","HPHM":"津C75558","JGSK":"2021-04-01 18:21:38.32","CDBH":"5","XSFX":"由西向东","XSFXDM":"2","KKMC":"海旭道与明盛路交口"},{"KKBH":"720881002000","HPHM":"津MBB169","JGSK":"2021-04-01 18:21:38.441","CDBH":"4","XSFX":"由东向西","XSFXDM":"1","KKMC":"海旭道与安正路交口"},{"KKBH":"610286127","HPHM":"冀D8F134","JGSK":"2021-04-01 18:21:38.476","CDBH":"5","XSFX":"由西向东","XSFXDM":"2","KKMC":"中津大道与和畅路交口"},{"KKBH":"610391006","HPHM":"津HYL761","JGSK":"2021-04-01 18:21:38.485","CDBH":"4","XSFX":"由西向东","XSFXDM":"2","KKMC":"和韵路与和意路交口"},{"KKBH":"610276125","HPHM":"津N03322","JGSK":"2021-04-01 18:21:38.503","CDBH":"4","XSFX":"由南向北","XSFXDM":"3","KKMC":"中新大道与和顺路交口"},{"KKBH":"610276124","HPHM":"津A1X830","JGSK":"2021-04-01 18:21:38.546","CDBH":"8","XSFX":"由南向北","XSFXDM":"3","KKMC":"中新大道与中生大道交口"},{"KKBH":"720891006000","HPHM":"津HXE609","JGSK":"2021-04-01 18:21:38.552","CDBH":"2","XSFX":"由东向西","XSFXDM":"1","KKMC":"海博道与永盛路交口"},{"KKBH":"610256114","HPHM":"津RVW123","JGSK":"2021-04-01 18:21:38.587","CDBH":"6","XSFX":"由南向北","XSFXDM":"3","KKMC":"中天大道与和旭路交口"},{"KKBH":"711","HPHM":"浙ADK6939","JGSK":"2021-04-01 18:21:38.588","CDBH":"8","XSFX":"由北向南","XSFXDM":"4","KKMC":"不礼让行人中新大道与和旭路交口"},{"KKBH":"610256115","HPHM":"津A1V770","JGSK":"2021-04-01 18:21:38.59","CDBH":"10","XSFX":"由北向南","XSFXDM":"4","KKMC":"中天大道与中生大道交口"},{"KKBH":"610256113","HPHM":"津RBF357","JGSK":"2021-04-01 18:21:38.606","CDBH":"9","XSFX":"由北向南","XSFXDM":"4","KKMC":"中天大道与和风路交口"},{"KKBH":"7280310060000","HPHM":"粤GDS316","JGSK":"2021-04-01 18:21:38.623","CDBH":"6","XSFX":"由南向北","XSFXDM":"3","KKMC":"动漫中路与文三路交口正向"},{"KKBH":"7209010020000","HPHM":"晋C14A77","JGSK":"2021-04-01 18:21:38.653","CDBH":"1","XSFX":"由东向西","XSFXDM":"1","KKMC":"玉林道与安正路交口正向"},{"KKBH":"7208810020000","HPHM":"车牌","JGSK":"2021-04-01 18:21:38.677","CDBH":"2","XSFX":"由东向西","XSFXDM":"1","KKMC":"海旭道与安正路交口正向"},{"KKBH":"610286127","HPHM":"津KC8176","JGSK":"2021-04-01 18:21:38.692","CDBH":"5","XSFX":"由西向东","XSFXDM":"2","KKMC":"中津大道与和畅路交口"},{"KKBH":"610276124","HPHM":"津MY5229","JGSK":"2021-04-01 18:21:38.752","CDBH":"2","XSFX":"由东向西","XSFXDM":"1","KKMC":"中新大道与中生大道交口"},{"KKBH":"720891004000","HPHM":"车牌","JGSK":"2021-04-01 18:21:38.786","CDBH":"7","XSFX":"由南向北","XSFXDM":"3","KKMC":"海博道与安平路交口"},{"KKBH":"610276125","HPHM":"津GGZ318","JGSK":"2021-04-01 18:21:38.792","CDBH":"7","XSFX":"由北向南","XSFXDM":"4","KKMC":"中新大道与和顺路交口"},{"KKBH":"7208610030000","HPHM":"川S38T58","JGSK":"2021-04-01 18:21:38.824","CDBH":"10","XSFX":"由北向南","XSFXDM":"4","KKMC":"海晨道与安明路交口正向"},{"KKBH":"610271008","HPHM":"津A36K10","JGSK":"2021-04-01 18:21:38.869","CDBH":"1","XSFX":"由南向北","XSFXDM":"3","KKMC":"中新大道与航母主题公园支路交口"},{"KKBH":"610256112","HPHM":"津GQY801","JGSK":"2021-04-01 18:21:38.929","CDBH":"11","XSFX":"由北向南","XSFXDM":"4","KKMC":"中天大道与中津大道交口"},{"KKBH":"610271010","HPHM":"津C7Q757","JGSK":"2021-04-01 18:21:39.052","CDBH":"4","XSFX":"由南向北","XSFXDM":"3","KKMC":"中新大道与华五路交口"},{"KKBH":"610276126","HPHM":"津RBM361","JGSK":"2021-04-01 18:21:39.068","CDBH":"4","XSFX":"由南向北","XSFXDM":"3","KKMC":"中新大道与和意路交口"},{"KKBH":"7208810050000","HPHM":"鲁NH623H","JGSK":"2021-04-01 18:21:39.07","CDBH":"4","XSFX":"由西向东","XSFXDM":"2","KKMC":"海旭道与明盛路交口正向"},{"KKBH":"610286127","HPHM":"津MQZ700","JGSK":"2021-04-01 18:21:39.116","CDBH":"1","XSFX":"由东向西","XSFXDM":"1","KKMC":"中津大道与和畅路交口"},{"KKBH":"610256112","HPHM":"津E24419","JGSK":"2021-04-01 18:21:39.178","CDBH":"2","XSFX":"由东向西","XSFXDM":"1","KKMC":"中天大道与中津大道交口"},{"KKBH":"610286127","HPHM":"津A3T850","JGSK":"2021-04-01 18:21:39.197","CDBH":"2","XSFX":"由东向西","XSFXDM":"1","KKMC":"中津大道与和畅路交口"},{"KKBH":"610266118","HPHM":"津RGF135","JGSK":"2021-04-01 18:21:39.207","CDBH":"2","XSFX":"由东向西","XSFXDM":"1","KKMC":"中生大道与和畅路交口"},{"KKBH":"610276124","HPHM":"冀B2U0U8","JGSK":"2021-04-01 18:21:39.234","CDBH":"7","XSFX":"由南向北","XSFXDM":"3","KKMC":"中新大道与中生大道交口"},{"KKBH":"7280310020000","HPHM":"津A13G11","JGSK":"2021-04-01 18:21:39.279","CDBH":"7","XSFX":"由北向南","XSFXDM":"4","KKMC":"动漫中路与文一路交口正向"},{"KKBH":"610256116","HPHM":"津C31U38","JGSK":"2021-04-01 18:21:39.296","CDBH":"4","XSFX":"由西向东","XSFXDM":"2","KKMC":"中天大道与和顺路交口"},{"KKBH":"7208710020000","HPHM":"粤LMV075","JGSK":"2021-04-01 18:21:39.312","CDBH":"9","XSFX":"由北向南","XSFXDM":"4","KKMC":"安正路与芳菲路交口正向"},{"KKBH":"720881005000","HPHM":"鄂H55L02","JGSK":"2021-04-01 18:21:39.318","CDBH":"1","XSFX":"由东向西","XSFXDM":"1","KKMC":"海旭道与明盛路交口"},{"KKBH":"610266118","HPHM":"津FNP001","JGSK":"2021-04-01 18:21:39.41","CDBH":"8","XSFX":"由南向北","XSFXDM":"3","KKMC":"中生大道与和畅路交口"},{"KKBH":"610256114","HPHM":"冀RA1V01","JGSK":"2021-04-01 18:21:39.414","CDBH":"8","XSFX":"由北向南","XSFXDM":"4","KKMC":"中天大道与和旭路交口"},{"KKBH":"610256116","HPHM":"吉AC58U0","JGSK":"2021-04-01 18:21:39.507","CDBH":"9","XSFX":"由南向北","XSFXDM":"3","KKMC":"中天大道与和顺路交口"},{"KKBH":"610266117","HPHM":"津AF14719","JGSK":"2021-04-01 18:21:39.516","CDBH":"5","XSFX":"由西向东","XSFXDM":"2","KKMC":"中生大道与和韵路交口"},{"KKBH":"610266122000","HPHM":"津AUD087","JGSK":"2021-04-01 18:21:39.571","CDBH":"2","XSFX":"由西向东","XSFXDM":"2","KKMC":"生态城中生大道故道河一桥西向东上桥处"},{"KKBH":"610271010","HPHM":"津A7T802","JGSK":"2021-04-01 18:21:39.639","CDBH":"4","XSFX":"由南向北","XSFXDM":"3","KKMC":"中新大道与华五路交口"},{"KKBH":"720891004000","HPHM":"津NAY165","JGSK":"2021-04-01 18:21:39.657","CDBH":"5","XSFX":"由西向东","XSFXDM":"2","KKMC":"海博道与安平路交口"},{"KKBH":"610271008","HPHM":"车牌","JGSK":"2021-04-01 18:21:39.715","CDBH":"4","XSFX":"由北向南","XSFXDM":"4","KKMC":"中新大道与航母主题公园支路交口"},{"KKBH":"610266122000","HPHM":"晋LNF097","JGSK":"2021-04-01 18:21:39.735","CDBH":"3","XSFX":"由西向东","XSFXDM":"2","KKMC":"生态城中生大道故道河一桥西向东上桥处"},{"KKBH":"720861003000","HPHM":"鲁NJ70A2","JGSK":"2021-04-01 18:21:39.775","CDBH":"10","XSFX":"由北向南","XSFXDM":"4","KKMC":"海晨道与安明路交口"},{"KKBH":"720571004000","HPHM":"津E31086","JGSK":"2021-04-01 18:21:39.78","CDBH":"4","XSFX":"由西向东","XSFXDM":"2","KKMC":"动漫东路与动漫中路交口"},{"KKBH":"7205410020000","HPHM":"津A2V087","JGSK":"2021-04-01 18:21:39.79","CDBH":"3","XSFX":"由西向东","XSFXDM":"2","KKMC":"动漫环路西与动漫中路交口正向"},{"KKBH":"610266122000","HPHM":"冀HJV081","JGSK":"2021-04-01 18:21:39.814","CDBH":"1","XSFX":"由西向东","XSFXDM":"2","KKMC":"生态城中生大道故道河一桥西向东上桥处"},{"KKBH":"610256114","HPHM":"津GKR108","JGSK":"2021-04-01 18:21:39.822","CDBH":"5","XSFX":"由南向北","XSFXDM":"3","KKMC":"中天大道与和旭路交口"},{"KKBH":"610256116","HPHM":"津J54369","JGSK":"2021-04-01 18:21:39.916","CDBH":"7","XSFX":"由南向北","XSFXDM":"3","KKMC":"中天大道与和顺路交口"},{"KKBH":"7208610030000","HPHM":"车牌","JGSK":"2021-04-01 18:21:39.969","CDBH":"7","XSFX":"由南向北","XSFXDM":"3","KKMC":"海晨道与安明路交口正向"},{"KKBH":"610256112","HPHM":"津QP5317","JGSK":"2021-04-01 18:21:39.974","CDBH":"10","XSFX":"由北向南","XSFXDM":"4","KKMC":"中天大道与中津大道交口"},{"KKBH":"610271009","HPHM":"津RL8428","JGSK":"2021-04-01 18:21:39.997","CDBH":"11","XSFX":"由北向南","XSFXDM":"4","KKMC":"中新大道与泰七路交口"},{"KKBH":"728031003000","HPHM":"津AY2505","JGSK":"2021-04-01 18:21:40.03","CDBH":"6","XSFX":"由北向南","XSFXDM":"4","KKMC":"动漫中路与文二路交口"},{"KKBH":"610276124","HPHM":"津RP3066","JGSK":"2021-04-01 18:21:40.066","CDBH":"7","XSFX":"由南向北","XSFXDM":"3","KKMC":"中新大道与中生大道交口"},{"KKBH":"728031002000","HPHM":"津KS1287","JGSK":"2021-04-01 18:21:40.08","CDBH":"4","XSFX":"由西向东","XSFXDM":"2","KKMC":"动漫中路与文一路交口"},{"KKBH":"610276126","HPHM":"津KHY877","JGSK":"2021-04-01 18:21:40.175","CDBH":"5","XSFX":"由南向北","XSFXDM":"3","KKMC":"中新大道与和意路交口"},{"KKBH":"711","HPHM":"车牌","JGSK":"2021-04-01 18:21:40.189","CDBH":"7","XSFX":"由北向南","XSFXDM":"4","KKMC":"不礼让行人中新大道与和旭路交口"},{"KKBH":"610276125","HPHM":"津K36917","JGSK":"2021-04-01 18:21:40.204","CDBH":"4","XSFX":"由南向北","XSFXDM":"3","KKMC":"中新大道与和顺路交口"},{"KKBH":"610391007","HPHM":"京NV88Q6","JGSK":"2021-04-01 18:21:40.256","CDBH":"12","XSFX":"由北向南","XSFXDM":"4","KKMC":"和韵路与和风路交口"},{"KKBH":"720881002000","HPHM":"冀RU1T86","JGSK":"2021-04-01 18:21:40.281","CDBH":"3","XSFX":"由东向西","XSFXDM":"1","KKMC":"海旭道与安正路交口"},{"KKBH":"610391007","HPHM":"津A7M622","JGSK":"2021-04-01 18:21:40.323","CDBH":"10","XSFX":"由北向南","XSFXDM":"4","KKMC":"和韵路与和风路交口"},{"KKBH":"610276126","HPHM":"津KD6091","JGSK":"2021-04-01 18:21:40.342","CDBH":"8","XSFX":"由北向南","XSFXDM":"4","KKMC":"中新大道与和意路交口"},{"KKBH":"610266117","HPHM":"冀BM757E","JGSK":"2021-04-01 18:21:40.344","CDBH":"12","XSFX":"由北向南","XSFXDM":"4","KKMC":"中生大道与和韵路交口"},{"KKBH":"610401004","HPHM":"鲁D855DF","JGSK":"2021-04-01 18:21:40.385","CDBH":"10","XSFX":"由北向南","XSFXDM":"4","KKMC":"和畅路与和风路交口"},{"KKBH":"610256112","HPHM":"冀J672R6","JGSK":"2021-04-01 18:21:40.385","CDBH":"12","XSFX":"由北向南","XSFXDM":"4","KKMC":"中天大道与中津大道交口"},{"KKBH":"7208610020000","HPHM":"车牌","JGSK":"2021-04-01 18:21:40.399","CDBH":"12","XSFX":"由北向南","XSFXDM":"4","KKMC":"海晨道与安正路交口正向"},{"KKBH":"720861002000","HPHM":"津C02732","JGSK":"2021-04-01 18:21:40.422","CDBH":"5","XSFX":"由西向东","XSFXDM":"2","KKMC":"海晨道与安正路交口"},{"KKBH":"610276126","HPHM":"津A0389警","JGSK":"2021-04-01 18:21:40.428","CDBH":"4","XSFX":"由南向北","XSFXDM":"3","KKMC":"中新大道与和意路交口"},{"KKBH":"610286127","HPHM":"津K88160","JGSK":"2021-04-01 18:21:40.44","CDBH":"5","XSFX":"由西向东","XSFXDM":"2","KKMC":"中津大道与和畅路交口"},{"KKBH":"610256113","HPHM":"津MHH925","JGSK":"2021-04-01 18:21:40.498","CDBH":"9","XSFX":"由北向南","XSFXDM":"4","KKMC":"中天大道与和风路交口"},{"KKBH":"610276125","HPHM":"津MK5521","JGSK":"2021-04-01 18:21:40.521","CDBH":"7","XSFX":"由北向南","XSFXDM":"4","KKMC":"中新大道与和顺路交口"},{"KKBH":"610256116","HPHM":"津JYU098","JGSK":"2021-04-01 18:21:40.524","CDBH":"4","XSFX":"由西向东","XSFXDM":"2","KKMC":"中天大道与和顺路交口"},{"KKBH":"610256114","HPHM":"冀D678LJ","JGSK":"2021-04-01 18:21:40.54","CDBH":"9","XSFX":"由北向南","XSFXDM":"4","KKMC":"中天大道与和旭路交口"},{"KKBH":"7208710020000","HPHM":"津MNM161","JGSK":"2021-04-01 18:21:40.57","CDBH":"8","XSFX":"由北向南","XSFXDM":"4","KKMC":"安正路与芳菲路交口正向"},{"KKBH":"7208610020000","HPHM":"津K71772","JGSK":"2021-04-01 18:21:40.607","CDBH":"4","XSFX":"由西向东","XSFXDM":"2","KKMC":"海晨道与安正路交口正向"},{"KKBH":"610266122000","HPHM":"津RMD949","JGSK":"2021-04-01 18:21:40.691","CDBH":"2","XSFX":"由西向东","XSFXDM":"2","KKMC":"生态城中生大道故道河一桥西向东上桥处"},{"KKBH":"610391006","HPHM":"津A0J104","JGSK":"2021-04-01 18:21:40.697","CDBH":"4","XSFX":"由西向东","XSFXDM":"2","KKMC":"和韵路与和意路交口"},{"KKBH":"711","HPHM":"津A03E16","JGSK":"2021-04-01 18:21:40.75","CDBH":"7","XSFX":"由北向南","XSFXDM":"4","KKMC":"不礼让行人中新大道与和旭路交口"},{"KKBH":"610276126","HPHM":"冀A917GN","JGSK":"2021-04-01 18:21:40.766","CDBH":"5","XSFX":"由南向北","XSFXDM":"3","KKMC":"中新大道与和意路交口"},{"KKBH":"610276125","HPHM":"津KTK921","JGSK":"2021-04-01 18:21:40.792","CDBH":"8","XSFX":"由北向南","XSFXDM":"4","KKMC":"中新大道与和顺路交口"},{"KKBH":"610256113","HPHM":"晋LB168D","JGSK":"2021-04-01 18:21:40.883","CDBH":"8","XSFX":"由北向南","XSFXDM":"4","KKMC":"中天大道与和风路交口"},{"KKBH":"7208810020000","HPHM":"津JZJ507","JGSK":"2021-04-01 18:21:40.914","CDBH":"3","XSFX":"由东向西","XSFXDM":"1","KKMC":"海旭道与安正路交口正向"},{"KKBH":"610256115","HPHM":"津DLF613","JGSK":"2021-04-01 18:21:40.921","CDBH":"10","XSFX":"由北向南","XSFXDM":"4","KKMC":"中天大道与中生大道交口"},{"KKBH":"610276124","HPHM":"冀J1U5N5","JGSK":"2021-04-01 18:21:40.947","CDBH":"8","XSFX":"由南向北","XSFXDM":"3","KKMC":"中新大道与中生大道交口"},{"KKBH":"610276124","HPHM":"津DTK896","JGSK":"2021-04-01 18:21:40.948","CDBH":"7","XSFX":"由南向北","XSFXDM":"3","KKMC":"中新大道与中生大道交口"},{"KKBH":"610256112","HPHM":"津GQY801","JGSK":"2021-04-01 18:21:41.077","CDBH":"12","XSFX":"由北向南","XSFXDM":"4","KKMC":"中天大道与中津大道交口"},{"KKBH":"610286127","HPHM":"津C098W8","JGSK":"2021-04-01 18:21:41.118","CDBH":"2","XSFX":"由东向西","XSFXDM":"1","KKMC":"中津大道与和畅路交口"},{"KKBH":"610256115","HPHM":"津CAH327","JGSK":"2021-04-01 18:21:41.136","CDBH":"12","XSFX":"由北向南","XSFXDM":"4","KKMC":"中天大道与中生大道交口"},{"KKBH":"610276125","HPHM":"津C8Q061","JGSK":"2021-04-01 18:21:41.192","CDBH":"7","XSFX":"由北向南","XSFXDM":"4","KKMC":"中新大道与和顺路交口"},{"KKBH":"610256114","HPHM":"津LX0378","JGSK":"2021-04-01 18:21:41.203","CDBH":"7","XSFX":"由北向南","XSFXDM":"4","KKMC":"中天大道与和旭路交口"},{"KKBH":"610276124","HPHM":"津A7W858","JGSK":"2021-04-01 18:21:41.35","CDBH":"11","XSFX":"由北向南","XSFXDM":"4","KKMC":"中新大道与中生大道交口"},{"KKBH":"610286127","HPHM":"津FAD202","JGSK":"2021-04-01 18:21:41.369","CDBH":"7","XSFX":"由南向北","XSFXDM":"3","KKMC":"中津大道与和畅路交口"},{"KKBH":"7208810020000","HPHM":"津JHN806","JGSK":"2021-04-01 18:21:41.449","CDBH":"4","XSFX":"由东向西","XSFXDM":"1","KKMC":"海旭道与安正路交口正向"},{"KKBH":"720891006000","HPHM":"鲁A692CX","JGSK":"2021-04-01 18:21:41.459","CDBH":"6","XSFX":"由西向东","XSFXDM":"2","KKMC":"海博道与永盛路交口"},{"KKBH":"610391007","HPHM":"津RTH709","JGSK":"2021-04-01 18:21:41.669","CDBH":"7","XSFX":"由南向北","XSFXDM":"3","KKMC":"和韵路与和风路交口"},{"KKBH":"610266117","HPHM":"津A2P315","JGSK":"2021-04-01 18:21:41.676","CDBH":"6","XSFX":"由西向东","XSFXDM":"2","KKMC":"中生大道与和韵路交口"},{"KKBH":"610391006","HPHM":"津KCS518","JGSK":"2021-04-01 18:21:41.731","CDBH":"5","XSFX":"由西向东","XSFXDM":"2","KKMC":"和韵路与和意路交口"},{"KKBH":"720881002000","HPHM":"津AD80270","JGSK":"2021-04-01 18:21:41.737","CDBH":"2","XSFX":"由东向西","XSFXDM":"1","KKMC":"海旭道与安正路交口"},{"KKBH":"7208910060000","HPHM":"鲁U1H222","JGSK":"2021-04-01 18:21:41.802","CDBH":"7","XSFX":"由西向东","XSFXDM":"2","KKMC":"海博道与永盛路交口正向"},{"KKBH":"610256115","HPHM":"豫GM760V","JGSK":"2021-04-01 18:21:41.869","CDBH":"10","XSFX":"由北向南","XSFXDM":"4","KKMC":"中天大道与中生大道交口"},{"KKBH":"610266118","HPHM":"津FN1330","JGSK":"2021-04-01 18:21:41.916","CDBH":"2","XSFX":"由东向西","XSFXDM":"1","KKMC":"中生大道与和畅路交口"},{"KKBH":"610276126","HPHM":"津RBM361","JGSK":"2021-04-01 18:21:41.935","CDBH":"4","XSFX":"由南向北","XSFXDM":"3","KKMC":"中新大道与和意路交口"},{"KKBH":"610256112","HPHM":"津KWY112","JGSK":"2021-04-01 18:21:41.968","CDBH":"10","XSFX":"由北向南","XSFXDM":"4","KKMC":"中天大道与中津大道交口"},{"KKBH":"7208610020000","HPHM":"冀B6BD86","JGSK":"2021-04-01 18:21:42.037","CDBH":"5","XSFX":"由西向东","XSFXDM":"2","KKMC":"海晨道与安正路交口正向"},{"KKBH":"720891003000","HPHM":"津AU5956","JGSK":"2021-04-01 18:21:42.06","CDBH":"2","XSFX":"由东向西","XSFXDM":"1","KKMC":"海博道与安正路交口"},{"KKBH":"610271009","HPHM":"津RL8428","JGSK":"2021-04-01 18:21:42.145","CDBH":"11","XSFX":"由北向南","XSFXDM":"4","KKMC":"中新大道与泰七路交口"},{"KKBH":"610256115","HPHM":"津RDU835","JGSK":"2021-04-01 18:21:42.147","CDBH":"4","XSFX":"由西向东","XSFXDM":"2","KKMC":"中天大道与中生大道交口"},{"KKBH":"610391006","HPHM":"豫EA1771","JGSK":"2021-04-01 18:21:42.166","CDBH":"5","XSFX":"由西向东","XSFXDM":"2","KKMC":"和韵路与和意路交口"},{"KKBH":"720571001000","HPHM":"津KSC527","JGSK":"2021-04-01 18:21:42.181","CDBH":"6","XSFX":"由北向南","XSFXDM":"4","KKMC":"动漫东路与文一路交口"},{"KKBH":"711","HPHM":"津A13Y59","JGSK":"2021-04-01 18:21:42.187","CDBH":"8","XSFX":"由北向南","XSFXDM":"4","KKMC":"不礼让行人中新大道与和旭路交口"},{"KKBH":"7208810060000","HPHM":"车牌","JGSK":"2021-04-01 18:21:42.246","CDBH":"4","XSFX":"由南向北","XSFXDM":"3","KKMC":"海旭道与庄盛路交口正向"},{"KKBH":"610256116","HPHM":"津G02009","JGSK":"2021-04-01 18:21:42.316","CDBH":"8","XSFX":"由南向北","XSFXDM":"3","KKMC":"中天大道与和顺路交口"},{"KKBH":"610286127","HPHM":"津KC8176","JGSK":"2021-04-01 18:21:42.394","CDBH":"6","XSFX":"由西向东","XSFXDM":"2","KKMC":"中津大道与和畅路交口"},{"KKBH":"610271010","HPHM":"津A7T802","JGSK":"2021-04-01 18:21:42.411","CDBH":"4","XSFX":"由南向北","XSFXDM":"3","KKMC":"中新大道与华五路交口"},{"KKBH":"720861003000","HPHM":"津QC1003","JGSK":"2021-04-01 18:21:42.445","CDBH":"2","XSFX":"由东向西","XSFXDM":"1","KKMC":"海晨道与安明路交口"},{"KKBH":"610271010","HPHM":"冀B3QC83","JGSK":"2021-04-01 18:21:42.458","CDBH":"4","XSFX":"由南向北","XSFXDM":"3","KKMC":"中新大道与华五路交口"},{"KKBH":"6102661220000","HPHM":"津GS3301","JGSK":"2021-04-01 18:21:42.461","CDBH":"3","XSFX":"由西向东","XSFXDM":"2","KKMC":"生态城中生大道故道河一桥西向东上桥处正向"},{"KKBH":"720881005000","HPHM":"鲁NH623H","JGSK":"2021-04-01 18:21:42.483","CDBH":"4","XSFX":"由西向东","XSFXDM":"2","KKMC":"海旭道与明盛路交口"},{"KKBH":"610276124","HPHM":"津D00833","JGSK":"2021-04-01 18:21:42.537","CDBH":"7","XSFX":"由南向北","XSFXDM":"3","KKMC":"中新大道与中生大道交口"},{"KKBH":"610401004","HPHM":"冀B1C3F1","JGSK":"2021-04-01 18:21:42.581","CDBH":"4","XSFX":"由西向东","XSFXDM":"2","KKMC":"和畅路与和风路交口"},{"KKBH":"720881002000","HPHM":"津J21209","JGSK":"2021-04-01 18:21:42.602","CDBH":"4","XSFX":"由东向西","XSFXDM":"1","KKMC":"海旭道与安正路交口"},{"KKBH":"610401005","HPHM":"津RMA928","JGSK":"2021-04-01 18:21:42.62","CDBH":"4","XSFX":"由西向东","XSFXDM":"2","KKMC":"和畅路与和顺路交口"},{"KKBH":"720891004000","HPHM":"车牌","JGSK":"2021-04-01 18:21:42.622","CDBH":"9","XSFX":"由南向北","XSFXDM":"3","KKMC":"海博道与安平路交口"},{"KKBH":"720541002000","HPHM":"琼A2V087","JGSK":"2021-04-01 18:21:42.656","CDBH":"3","XSFX":"由西向东","XSFXDM":"2","KKMC":"动漫环路西与动漫中路交口"},{"KKBH":"7208610020000","HPHM":"川S5937A","JGSK":"2021-04-01 18:21:42.665","CDBH":"8","XSFX":"由南向北","XSFXDM":"3","KKMC":"海晨道与安正路交口正向"},{"KKBH":"610271008","HPHM":"津RSK829","JGSK":"2021-04-01 18:21:42.672","CDBH":"4","XSFX":"由北向南","XSFXDM":"4","KKMC":"中新大道与航母主题公园支路交口"},{"KKBH":"610276125","HPHM":"津J88392","JGSK":"2021-04-01 18:21:42.712","CDBH":"8","XSFX":"由北向南","XSFXDM":"4","KKMC":"中新大道与和顺路交口"},{"KKBH":"7208110020000","HPHM":"津RVE201","JGSK":"2021-04-01 18:21:42.764","CDBH":"1","XSFX":"由东向西","XSFXDM":"1","KKMC":"动漫南路与文一路交口正向"},{"KKBH":"7208910040000","HPHM":"冀B29BH6","JGSK":"2021-04-01 18:21:42.772","CDBH":"6","XSFX":"由西向东","XSFXDM":"2","KKMC":"海博道与安平路交口正向"},{"KKBH":"7208610020000","HPHM":"津A9N815","JGSK":"2021-04-01 18:21:42.898","CDBH":"4","XSFX":"由西向东","XSFXDM":"2","KKMC":"海晨道与安正路交口正向"},{"KKBH":"610276124","HPHM":"冀B2U0U8","JGSK":"2021-04-01 18:21:42.946","CDBH":"7","XSFX":"由南向北","XSFXDM":"3","KKMC":"中新大道与中生大道交口"},{"KKBH":"610401004","HPHM":"冀B3R2L6","JGSK":"2021-04-01 18:21:43.063","CDBH":"1","XSFX":"由东向西","XSFXDM":"1","KKMC":"和畅路与和风路交口"},{"KKBH":"7208610030000","HPHM":"黑CA1838","JGSK":"2021-04-01 18:21:43.105","CDBH":"10","XSFX":"由北向南","XSFXDM":"4","KKMC":"海晨道与安明路交口正向"},{"KKBH":"610401004","HPHM":"蒙AUT127","JGSK":"2021-04-01 18:21:43.112","CDBH":"10","XSFX":"由北向南","XSFXDM":"4","KKMC":"和畅路与和风路交口"},{"KKBH":"610256114","HPHM":"津RA1V01","JGSK":"2021-04-01 18:21:43.121","CDBH":"8","XSFX":"由北向南","XSFXDM":"4","KKMC":"中天大道与和旭路交口"},{"KKBH":"610256112","HPHM":"津QP5317","JGSK":"2021-04-01 18:21:43.159","CDBH":"10","XSFX":"由北向南","XSFXDM":"4","KKMC":"中天大道与中津大道交口"},{"KKBH":"6102661220000","HPHM":"蒙DXC716","JGSK":"2021-04-01 18:21:43.191","CDBH":"1","XSFX":"由西向东","XSFXDM":"2","KKMC":"生态城中生大道故道河一桥西向东上桥处正向"},{"KKBH":"610256113","HPHM":"津RBF357","JGSK":"2021-04-01 18:21:43.203","CDBH":"9","XSFX":"由北向南","XSFXDM":"4","KKMC":"中天大道与和风路交口"},{"KKBH":"7208810020000","HPHM":"津C2S040","JGSK":"2021-04-01 18:21:43.235","CDBH":"13","XSFX":"由北向南","XSFXDM":"4","KKMC":"海旭道与安正路交口正向"},{"KKBH":"728031006000","HPHM":"粤GDS316","JGSK":"2021-04-01 18:21:43.263","CDBH":"6","XSFX":"由南向北","XSFXDM":"3","KKMC":"动漫中路与文三路交口"},{"KKBH":"711","HPHM":"津C9Z570","JGSK":"2021-04-01 18:21:43.325","CDBH":"5","XSFX":"由南向北","XSFXDM":"3","KKMC":"不礼让行人中新大道与和旭路交口"},{"KKBH":"7208910060000","HPHM":"鲁A8B08D","JGSK":"2021-04-01 18:21:43.326","CDBH":"3","XSFX":"由东向西","XSFXDM":"1","KKMC":"海博道与永盛路交口正向"},{"KKBH":"610276124","HPHM":"鲁NM166C","JGSK":"2021-04-01 18:21:43.345","CDBH":"10","XSFX":"由北向南","XSFXDM":"4","KKMC":"中新大道与中生大道交口"},{"KKBH":"720541003000","HPHM":"冀B6V121","JGSK":"2021-04-01 18:21:43.36","CDBH":"6","XSFX":"由南向北","XSFXDM":"3","KKMC":"动漫环路西与动漫西路交口"},{"KKBH":"610401005","HPHM":"津A09819D","JGSK":"2021-04-01 18:21:43.377","CDBH":"8","XSFX":"由南向北","XSFXDM":"3","KKMC":"和畅路与和顺路交口"},{"KKBH":"6102610050000","HPHM":"冀F5XN58","JGSK":"2021-04-01 18:21:43.397","CDBH":"1","XSFX":"由东向西","XSFXDM":"1","KKMC":"中生大道与静湖西路（南侧）正向"},{"KKBH":"610276125","HPHM":"津N03322","JGSK":"2021-04-01 18:21:43.404","CDBH":"4","XSFX":"由南向北","XSFXDM":"3","KKMC":"中新大道与和顺路交口"},{"KKBH":"610271010","HPHM":"津GC9996","JGSK":"2021-04-01 18:21:43.404","CDBH":"5","XSFX":"由南向北","XSFXDM":"3","KKMC":"中新大道与华五路交口"},{"KKBH":"720891003000","HPHM":"津D46826","JGSK":"2021-04-01 18:21:43.516","CDBH":"2","XSFX":"由东向西","XSFXDM":"1","KKMC":"海博道与安正路交口"},{"KKBH":"610256116","HPHM":"津NTJ626","JGSK":"2021-04-01 18:21:43.701","CDBH":"7","XSFX":"由南向北","XSFXDM":"3","KKMC":"中天大道与和顺路交口"},{"KKBH":"7208910060000","HPHM":"津DNP268","JGSK":"2021-04-01 18:21:43.741","CDBH":"11","XSFX":"由北向南","XSFXDM":"4","KKMC":"海博道与永盛路交口正向"},{"KKBH":"610256111","HPHM":"冀AQ980E","JGSK":"2021-04-01 18:21:43.809","CDBH":"7","XSFX":"由北向南","XSFXDM":"4","KKMC":"中天大道与和惠路交口"},{"KKBH":"7208810020000","HPHM":"津HL2921","JGSK":"2021-04-01 18:21:43.819","CDBH":"12","XSFX":"由北向南","XSFXDM":"4","KKMC":"海旭道与安正路交口正向"},{"KKBH":"720861002000","HPHM":"津K71772","JGSK":"2021-04-01 18:21:43.863","CDBH":"4","XSFX":"由西向东","XSFXDM":"2","KKMC":"海晨道与安正路交口"},{"KKBH":"610256115","HPHM":"冀D681G5","JGSK":"2021-04-01 18:21:43.875","CDBH":"11","XSFX":"由北向南","XSFXDM":"4","KKMC":"中天大道与中生大道交口"},{"KKBH":"610256116","HPHM":"津N03039","JGSK":"2021-04-01 18:21:43.908","CDBH":"8","XSFX":"由南向北","XSFXDM":"3","KKMC":"中天大道与和顺路交口"},{"KKBH":"610276126","HPHM":"津KD6091","JGSK":"2021-04-01 18:21:43.978","CDBH":"8","XSFX":"由北向南","XSFXDM":"4","KKMC":"中新大道与和意路交口"},{"KKBH":"610276124","HPHM":"冀J1U5N5","JGSK":"2021-04-01 18:21:43.985","CDBH":"8","XSFX":"由南向北","XSFXDM":"3","KKMC":"中新大道与中生大道交口"},{"KKBH":"610276126","HPHM":"冀FV298L","JGSK":"2021-04-01 18:21:44.011","CDBH":"8","XSFX":"由北向南","XSFXDM":"4","KKMC":"中新大道与和意路交口"},{"KKBH":"610286127","HPHM":"豫NEY658","JGSK":"2021-04-01 18:21:44.04","CDBH":"5","XSFX":"由西向东","XSFXDM":"2","KKMC":"中津大道与和畅路交口"},{"KKBH":"610401005","HPHM":"津KFJ719","JGSK":"2021-04-01 18:21:44.069","CDBH":"1","XSFX":"由东向西","XSFXDM":"1","KKMC":"和畅路与和顺路交口"},{"KKBH":"610286127","HPHM":"皖LQ8638","JGSK":"2021-04-01 18:21:44.073","CDBH":"1","XSFX":"由东向西","XSFXDM":"1","KKMC":"中津大道与和畅路交口"},{"KKBH":"610256114","HPHM":"津C6Q836","JGSK":"2021-04-01 18:21:44.142","CDBH":"5","XSFX":"由南向北","XSFXDM":"3","KKMC":"中天大道与和旭路交口"},{"KKBH":"610276126","HPHM":"冀A917GN","JGSK":"2021-04-01 18:21:44.255","CDBH":"5","XSFX":"由南向北","XSFXDM":"3","KKMC":"中新大道与和意路交口"},{"KKBH":"720891003000","HPHM":"晋FF00258","JGSK":"2021-04-01 18:21:44.298","CDBH":"8","XSFX":"由南向北","XSFXDM":"3","KKMC":"海博道与安正路交口"},{"KKBH":"7280310020000","HPHM":"车牌","JGSK":"2021-04-01 18:21:44.303","CDBH":"8","XSFX":"由北向南","XSFXDM":"4","KKMC":"动漫中路与文一路交口正向"},{"KKBH":"610286127","HPHM":"津K88160","JGSK":"2021-04-01 18:21:44.315","CDBH":"6","XSFX":"由西向东","XSFXDM":"2","KKMC":"中津大道与和畅路交口"},{"KKBH":"610276124","HPHM":"鲁QK99F5","JGSK":"2021-04-01 18:21:44.397","CDBH":"11","XSFX":"由北向南","XSFXDM":"4","KKMC":"中新大道与中生大道交口"},{"KKBH":"610256112","HPHM":"津KWY112","JGSK":"2021-04-01 18:21:44.432","CDBH":"10","XSFX":"由北向南","XSFXDM":"4","KKMC":"中天大道与中津大道交口"},{"KKBH":"7208810050000","HPHM":"津RUJ694","JGSK":"2021-04-01 18:21:44.496","CDBH":"2","XSFX":"由东向西","XSFXDM":"1","KKMC":"海旭道与明盛路交口正向"},{"KKBH":"610276124","HPHM":"津A7W858","JGSK":"2021-04-01 18:21:44.505","CDBH":"11","XSFX":"由北向南","XSFXDM":"4","KKMC":"中新大道与中生大道交口"},{"KKBH":"610401004","HPHM":"鲁NQ99E0","JGSK":"2021-04-01 18:21:44.505","CDBH":"8","XSFX":"由南向北","XSFXDM":"3","KKMC":"和畅路与和风路交口"},{"KKBH":"610256111","HPHM":"蒙BXZ550","JGSK":"2021-04-01 18:21:44.567","CDBH":"8","XSFX":"由北向南","XSFXDM":"4","KKMC":"中天大道与和惠路交口"},{"KKBH":"610266118","HPHM":"津QR5866","JGSK":"2021-04-01 18:21:44.643","CDBH":"2","XSFX":"由东向西","XSFXDM":"1","KKMC":"中生大道与和畅路交口"},{"KKBH":"610276126","HPHM":"津A0389警","JGSK":"2021-04-01 18:21:44.655","CDBH":"4","XSFX":"由南向北","XSFXDM":"3","KKMC":"中新大道与和意路交口"},{"KKBH":"610391008","HPHM":"津E14754","JGSK":"2021-04-01 18:21:44.678","CDBH":"2","XSFX":"由东向西","XSFXDM":"1","KKMC":"和韵路与和旭路交口"},{"KKBH":"7208610030000","HPHM":"津A07C66","JGSK":"2021-04-01 18:21:44.705","CDBH":"11","XSFX":"由北向南","XSFXDM":"4","KKMC":"海晨道与安明路交口正向"},{"KKBH":"610256116","HPHM":"津C31U38","JGSK":"2021-04-01 18:21:44.845","CDBH":"6","XSFX":"由西向东","XSFXDM":"2","KKMC":"中天大道与和顺路交口"},{"KKBH":"610271008","HPHM":"车牌","JGSK":"2021-04-01 18:21:44.849","CDBH":"1","XSFX":"由南向北","XSFXDM":"3","KKMC":"中新大道与航母主题公园支路交口"},{"KKBH":"610276124","HPHM":"津DTK896","JGSK":"2021-04-01 18:21:44.865","CDBH":"7","XSFX":"由南向北","XSFXDM":"3","KKMC":"中新大道与中生大道交口"},{"KKBH":"610256114","HPHM":"冀D678LJ","JGSK":"2021-04-01 18:21:44.883","CDBH":"9","XSFX":"由北向南","XSFXDM":"4","KKMC":"中天大道与和旭路交口"},{"KKBH":"711","HPHM":"车牌","JGSK":"2021-04-01 18:21:44.907","CDBH":"7","XSFX":"由北向南","XSFXDM":"4","KKMC":"不礼让行人中新大道与和旭路交口"},{"KKBH":"610391007","HPHM":"津NX1521","JGSK":"2021-04-01 18:21:44.951","CDBH":"11","XSFX":"由北向南","XSFXDM":"4","KKMC":"和韵路与和风路交口"},{"KKBH":"720881002000","HPHM":"津JZJ507","JGSK":"2021-04-01 18:21:44.998","CDBH":"3","XSFX":"由东向西","XSFXDM":"1","KKMC":"海旭道与安正路交口"},{"KKBH":"610276125","HPHM":"津MK5521","JGSK":"2021-04-01 18:21:45.032","CDBH":"7","XSFX":"由北向南","XSFXDM":"4","KKMC":"中新大道与和顺路交口"},{"KKBH":"610276125","HPHM":"津C58900","JGSK":"2021-04-01 18:21:45.07","CDBH":"8","XSFX":"由北向南","XSFXDM":"4","KKMC":"中新大道与和顺路交口"},{"KKBH":"610266122000","HPHM":"津GS3301","JGSK":"2021-04-01 18:21:45.093","CDBH":"3","XSFX":"由西向东","XSFXDM":"2","KKMC":"生态城中生大道故道河一桥西向东上桥处"},{"KKBH":"610271010","HPHM":"冀B3QC83","JGSK":"2021-04-01 18:21:45.132","CDBH":"4","XSFX":"由南向北","XSFXDM":"3","KKMC":"中新大道与华五路交口"},{"KKBH":"610391008","HPHM":"津AZ5523","JGSK":"2021-04-01 18:21:45.265","CDBH":"4","XSFX":"由西向东","XSFXDM":"2","KKMC":"和韵路与和旭路交口"},{"KKBH":"610276126","HPHM":"津KSU909","JGSK":"2021-04-01 18:21:45.274","CDBH":"7","XSFX":"由北向南","XSFXDM":"4","KKMC":"中新大道与和意路交口"},{"KKBH":"7280310030000","HPHM":"津FKF878","JGSK":"2021-04-01 18:21:45.296","CDBH":"3","XSFX":"由南向北","XSFXDM":"3","KKMC":"动漫中路与文二路交口正向"},{"KKBH":"610266117","HPHM":"津AU6612","JGSK":"2021-04-01 18:21:45.301","CDBH":"3","XSFX":"由东向西","XSFXDM":"1","KKMC":"中生大道与和韵路交口"},{"KKBH":"711","HPHM":"津HPP997","JGSK":"2021-04-01 18:21:45.327","CDBH":"5","XSFX":"由南向北","XSFXDM":"3","KKMC":"不礼让行人中新大道与和旭路交口"},{"KKBH":"610251002","HPHM":"津A11A98","JGSK":"2021-04-01 18:21:45.34","CDBH":"8","XSFX":"由南向北","XSFXDM":"3","KKMC":"中天大道与和睦路交口"},{"KKBH":"6102661220000","HPHM":"晋A805C3","JGSK":"2021-04-01 18:21:45.344","CDBH":"3","XSFX":"由西向东","XSFXDM":"2","KKMC":"生态城中生大道故道河一桥西向东上桥处正向"},{"KKBH":"610266117","HPHM":"冀J501L9","JGSK":"2021-04-01 18:21:45.356","CDBH":"5","XSFX":"由西向东","XSFXDM":"2","KKMC":"中生大道与和韵路交口"},{"KKBH":"610256115","HPHM":"鲁LUR677","JGSK":"2021-04-01 18:21:45.361","CDBH":"10","XSFX":"由北向南","XSFXDM":"4","KKMC":"中天大道与中生大道交口"},{"KKBH":"610391006","HPHM":"津KCS518","JGSK":"2021-04-01 18:21:45.366","CDBH":"5","XSFX":"由西向东","XSFXDM":"2","KKMC":"和韵路与和意路交口"},{"KKBH":"7205710040000","HPHM":"辽G3583A","JGSK":"2021-04-01 18:21:45.424","CDBH":"1","XSFX":"由东向西","XSFXDM":"1","KKMC":"动漫东路与动漫中路交口正向"},{"KKBH":"610256111","HPHM":"津RUT213","JGSK":"2021-04-01 18:21:45.442","CDBH":"9","XSFX":"由北向南","XSFXDM":"4","KKMC":"中天大道与和惠路交口"},{"KKBH":"610276126","HPHM":"车牌","JGSK":"2021-04-01 18:21:45.443","CDBH":"5","XSFX":"由南向北","XSFXDM":"3","KKMC":"中新大道与和意路交口"},{"KKBH":"610391006","HPHM":"津A0J104","JGSK":"2021-04-01 18:21:45.446","CDBH":"4","XSFX":"由西向东","XSFXDM":"2","KKMC":"和韵路与和意路交口"},{"KKBH":"720861002000","HPHM":"冀B6BD86","JGSK":"2021-04-01 18:21:45.466","CDBH":"5","XSFX":"由西向东","XSFXDM":"2","KKMC":"海晨道与安正路交口"},{"KKBH":"610276124","HPHM":"车牌","JGSK":"2021-04-01 18:21:45.484","CDBH":"8","XSFX":"由南向北","XSFXDM":"3","KKMC":"中新大道与中生大道交口"},{"KKBH":"610256115","HPHM":"津RU1255","JGSK":"2021-04-01 18:21:45.525","CDBH":"11","XSFX":"由北向南","XSFXDM":"4","KKMC":"中天大道与中生大道交口"},{"KKBH":"720881002000","HPHM":"津JHN806","JGSK":"2021-04-01 18:21:45.562","CDBH":"4","XSFX":"由东向西","XSFXDM":"1","KKMC":"海旭道与安正路交口"},{"KKBH":"610256113","HPHM":"津MHH925","JGSK":"2021-04-01 18:21:45.603","CDBH":"9","XSFX":"由北向南","XSFXDM":"4","KKMC":"中天大道与和风路交口"},{"KKBH":"610391007","HPHM":"津A7M622","JGSK":"2021-04-01 18:21:45.616","CDBH":"10","XSFX":"由北向南","XSFXDM":"4","KKMC":"和韵路与和风路交口"},{"KKBH":"6071310030000","HPHM":"豫APW812","JGSK":"2021-04-01 18:21:45.623","CDBH":"3","XSFX":"由东向西","XSFXDM":"1","KKMC":"中央大道与海旭道交口正向"},{"KKBH":"720861002000","HPHM":"津A9N815","JGSK":"2021-04-01 18:21:45.626","CDBH":"4","XSFX":"由西向东","XSFXDM":"2","KKMC":"海晨道与安正路交口"},{"KKBH":"610286127","HPHM":"津C098W8","JGSK":"2021-04-01 18:21:45.676","CDBH":"3","XSFX":"由东向西","XSFXDM":"1","KKMC":"中津大道与和畅路交口"},{"KKBH":"610286127","HPHM":"津DJU999","JGSK":"2021-04-01 18:21:45.708","CDBH":"4","XSFX":"由西向东","XSFXDM":"2","KKMC":"中津大道与和畅路交口"},{"KKBH":"610286127","HPHM":"冀BJ37B9","JGSK":"2021-04-01 18:21:45.736","CDBH":"7","XSFX":"由南向北","XSFXDM":"3","KKMC":"中津大道与和畅路交口"},{"KKBH":"7208810020000","HPHM":"津NSH715","JGSK":"2021-04-01 18:21:45.753","CDBH":"4","XSFX":"由东向西","XSFXDM":"1","KKMC":"海旭道与安正路交口正向"},{"KKBH":"610401004","HPHM":"津RLN892","JGSK":"2021-04-01 18:21:45.781","CDBH":"4","XSFX":"由西向东","XSFXDM":"2","KKMC":"和畅路与和风路交口"},{"KKBH":"610256115","HPHM":"津RDT007","JGSK":"2021-04-01 18:21:45.79","CDBH":"10","XSFX":"由北向南","XSFXDM":"4","KKMC":"中天大道与中生大道交口"},{"KKBH":"610401005","HPHM":"津A6Z803","JGSK":"2021-04-01 18:21:45.808","CDBH":"4","XSFX":"由西向东","XSFXDM":"2","KKMC":"和畅路与和顺路交口"},{"KKBH":"610256114","HPHM":"津RVW123","JGSK":"2021-04-01 18:21:45.823","CDBH":"6","XSFX":"由南向北","XSFXDM":"3","KKMC":"中天大道与和旭路交口"},{"KKBH":"610256116","HPHM":"津JMD266","JGSK":"2021-04-01 18:21:45.859","CDBH":"7","XSFX":"由南向北","XSFXDM":"3","KKMC":"中天大道与和顺路交口"},{"KKBH":"610266122000","HPHM":"蒙DXC716","JGSK":"2021-04-01 18:21:45.894","CDBH":"1","XSFX":"由西向东","XSFXDM":"2","KKMC":"生态城中生大道故道河一桥西向东上桥处"},{"KKBH":"711","HPHM":"冀EVV883","JGSK":"2021-04-01 18:21:45.947","CDBH":"7","XSFX":"由北向南","XSFXDM":"4","KKMC":"不礼让行人中新大道与和旭路交口"},{"KKBH":"610271008","HPHM":"津GWU188","JGSK":"2021-04-01 18:21:45.964","CDBH":"1","XSFX":"由南向北","XSFXDM":"3","KKMC":"中新大道与航母主题公园支路交口"},{"KKBH":"610256111","HPHM":"车牌","JGSK":"2021-04-01 18:21:45.992","CDBH":"6","XSFX":"由南向北","XSFXDM":"3","KKMC":"中天大道与和惠路交口"},{"KKBH":"610391007","HPHM":"津KDH922","JGSK":"2021-04-01 18:21:45.999","CDBH":"4","XSFX":"由西向东","XSFXDM":"2","KKMC":"和韵路与和风路交口"},{"KKBH":"7208610020000","HPHM":"晋BQ3925","JGSK":"2021-04-01 18:21:46.067","CDBH":"5","XSFX":"由西向东","XSFXDM":"2","KKMC":"海晨道与安正路交口正向"},{"KKBH":"720871002000","HPHM":"冀G36A26","JGSK":"2021-04-01 18:21:46.068","CDBH":"8","XSFX":"由北向南","XSFXDM":"4","KKMC":"安正路与芳菲路交口"},{"KKBH":"7208810040000","HPHM":"津C2A550","JGSK":"2021-04-01 18:21:46.094","CDBH":"2","XSFX":"由东向西","XSFXDM":"1","KKMC":"海旭道与永盛路交口正向"},{"KKBH":"720891004000","HPHM":"冀B29BH6","JGSK":"2021-04-01 18:21:46.133","CDBH":"5","XSFX":"由西向东","XSFXDM":"2","KKMC":"海博道与安平路交口"},{"KKBH":"720861003000","HPHM":"津RSK485","JGSK":"2021-04-01 18:21:46.17","CDBH":"10","XSFX":"由北向南","XSFXDM":"4","KKMC":"海晨道与安明路交口"},{"KKBH":"610276125","HPHM":"津ATF979","JGSK":"2021-04-01 18:21:46.171","CDBH":"5","XSFX":"由南向北","XSFXDM":"3","KKMC":"中新大道与和顺路交口"},{"KKBH":"7205710040000","HPHM":"津C189R6","JGSK":"2021-04-01 18:21:46.299","CDBH":"5","XSFX":"由北向南","XSFXDM":"4","KKMC":"动漫东路与动漫中路交口正向"},{"KKBH":"610286127","HPHM":"津FAD202","JGSK":"2021-04-01 18:21:46.362","CDBH":"7","XSFX":"由南向北","XSFXDM":"3","KKMC":"中津大道与和畅路交口"},{"KKBH":"610276124","HPHM":"津D00833","JGSK":"2021-04-01 18:21:46.386","CDBH":"7","XSFX":"由南向北","XSFXDM":"3","KKMC":"中新大道与中生大道交口"},{"KKBH":"610401004","HPHM":"津H86185","JGSK":"2021-04-01 18:21:46.459","CDBH":"11","XSFX":"由北向南","XSFXDM":"4","KKMC":"和畅路与和风路交口"},{"KKBH":"6102661220000","HPHM":"津B2G595","JGSK":"2021-04-01 18:21:46.466","CDBH":"2","XSFX":"由西向东","XSFXDM":"2","KKMC":"生态城中生大道故道河一桥西向东上桥处正向"},{"KKBH":"610256111","HPHM":"冀B183P0","JGSK":"2021-04-01 18:21:46.471","CDBH":"9","XSFX":"由北向南","XSFXDM":"4","KKMC":"中天大道与和惠路交口"},{"KKBH":"610276124","HPHM":"鲁NM166C","JGSK":"2021-04-01 18:21:46.505","CDBH":"10","XSFX":"由北向南","XSFXDM":"4","KKMC":"中新大道与中生大道交口"},{"KKBH":"7208610030000","HPHM":"车牌","JGSK":"2021-04-01 18:21:46.518","CDBH":"8","XSFX":"由南向北","XSFXDM":"3","KKMC":"海晨道与安明路交口正向"},{"KKBH":"610401005","HPHM":"车牌","JGSK":"2021-04-01 18:21:46.527","CDBH":"2","XSFX":"由东向西","XSFXDM":"1","KKMC":"和畅路与和顺路交口"},{"KKBH":"7208610030000","HPHM":"车牌","JGSK":"2021-04-01 18:21:46.544","CDBH":"10","XSFX":"由北向南","XSFXDM":"4","KKMC":"海晨道与安明路交口正向"},{"KKBH":"610256115","HPHM":"津QE8057","JGSK":"2021-04-01 18:21:46.554","CDBH":"10","XSFX":"由北向南","XSFXDM":"4","KKMC":"中天大道与中生大道交口"},{"KKBH":"6103261420000","HPHM":"津NGK085","JGSK":"2021-04-01 18:21:46.618","CDBH":"13","XSFX":"由北向南","XSFXDM":"4","KKMC":"中成大道与泰七路交口正向"},{"KKBH":"720901002000","HPHM":"晋C14A77","JGSK":"2021-04-01 18:21:46.715","CDBH":"1","XSFX":"由东向西","XSFXDM":"1","KKMC":"玉林道与安正路交口"},{"KKBH":"610391008","HPHM":"津RXS859","JGSK":"2021-04-01 18:21:46.809","CDBH":"2","XSFX":"由东向西","XSFXDM":"1","KKMC":"和韵路与和旭路交口"},{"KKBH":"610401005","HPHM":"津RMA928","JGSK":"2021-04-01 18:21:46.811","CDBH":"5","XSFX":"由西向东","XSFXDM":"2","KKMC":"和畅路与和顺路交口"},{"KKBH":"610401004","HPHM":"津A07V22","JGSK":"2021-04-01 18:21:46.842","CDBH":"12","XSFX":"由北向南","XSFXDM":"4","KKMC":"和畅路与和风路交口"},{"KKBH":"610271010","HPHM":"津GC9996","JGSK":"2021-04-01 18:21:46.892","CDBH":"5","XSFX":"由南向北","XSFXDM":"3","KKMC":"中新大道与华五路交口"},{"KKBH":"7208610030000","HPHM":"车牌","JGSK":"2021-04-01 18:21:46.962","CDBH":"10","XSFX":"由北向南","XSFXDM":"4","KKMC":"海晨道与安明路交口正向"},{"KKBH":"6103261400000","HPHM":"车牌","JGSK":"2021-04-01 18:21:46.992","CDBH":"6","XSFX":"由西向东","XSFXDM":"2","KKMC":"中成大道与中海大道交口正向"},{"KKBH":"610276126","HPHM":"冀FV298L","JGSK":"2021-04-01 18:21:47.013","CDBH":"8","XSFX":"由北向南","XSFXDM":"4","KKMC":"中新大道与和意路交口"},{"KKBH":"610276126","HPHM":"津A1D858","JGSK":"2021-04-01 18:21:47.016","CDBH":"4","XSFX":"由南向北","XSFXDM":"3","KKMC":"中新大道与和意路交口"},{"KKBH":"610271010","HPHM":"津C02173","JGSK":"2021-04-01 18:21:47.097","CDBH":"5","XSFX":"由南向北","XSFXDM":"3","KKMC":"中新大道与华五路交口"},{"KKBH":"610286127","HPHM":"津A7Z067","JGSK":"2021-04-01 18:21:47.113","CDBH":"2","XSFX":"由东向西","XSFXDM":"1","KKMC":"中津大道与和畅路交口"},{"KKBH":"6102610030000","HPHM":"辽LUN295","JGSK":"2021-04-01 18:21:47.185","CDBH":"1","XSFX":"由东向西","XSFXDM":"1","KKMC":"中生大道与静湖南路交口正向"},{"KKBH":"728031002000","HPHM":"津A13G11","JGSK":"2021-04-01 18:21:47.373","CDBH":"7","XSFX":"由北向南","XSFXDM":"4","KKMC":"动漫中路与文一路交口"},{"KKBH":"610276124","HPHM":"鲁QK99F5","JGSK":"2021-04-01 18:21:47.385","CDBH":"11","XSFX":"由北向南","XSFXDM":"4","KKMC":"中新大道与中生大道交口"},{"KKBH":"610266118","HPHM":"津JAQ633","JGSK":"2021-04-01 18:21:47.505","CDBH":"2","XSFX":"由东向西","XSFXDM":"1","KKMC":"中生大道与和畅路交口"},{"KKBH":"610256112","HPHM":"津B2X865","JGSK":"2021-04-01 18:21:47.535","CDBH":"10","XSFX":"由北向南","XSFXDM":"4","KKMC":"中天大道与中津大道交口"},{"KKBH":"610271010","HPHM":"津D33010","JGSK":"2021-04-01 18:21:47.635","CDBH":"4","XSFX":"由南向北","XSFXDM":"3","KKMC":"中新大道与华五路交口"},{"KKBH":"610276126","HPHM":"津AD15021","JGSK":"2021-04-01 18:21:47.667","CDBH":"8","XSFX":"由北向南","XSFXDM":"4","KKMC":"中新大道与和意路交口"},{"KKBH":"610266117","HPHM":"蒙EE8234","JGSK":"2021-04-01 18:21:47.676","CDBH":"5","XSFX":"由西向东","XSFXDM":"2","KKMC":"中生大道与和韵路交口"},{"KKBH":"720861002000","HPHM":"川S5937A","JGSK":"2021-04-01 18:21:47.681","CDBH":"8","XSFX":"由南向北","XSFXDM":"3","KKMC":"海晨道与安正路交口"},{"KKBH":"720891008000","HPHM":"津NWW733","JGSK":"2021-04-01 18:21:47.705","CDBH":"13","XSFX":"由北向南","XSFXDM":"4","KKMC":"海博道与荣盛路交口"},{"KKBH":"720811002000","HPHM":"津RVE201","JGSK":"2021-04-01 18:21:47.711","CDBH":"1","XSFX":"由东向西","XSFXDM":"1","KKMC":"动漫南路与文一路交口"},{"KKBH":"610271010","HPHM":"蒙GPF758","JGSK":"2021-04-01 18:21:47.793","CDBH":"7","XSFX":"由北向南","XSFXDM":"4","KKMC":"中新大道与华五路交口"},{"KKBH":"720891003000","HPHM":"津RNB176","JGSK":"2021-04-01 18:21:47.837","CDBH":"2","XSFX":"由东向西","XSFXDM":"1","KKMC":"海博道与安正路交口"},{"KKBH":"720891004000","HPHM":"车牌","JGSK":"2021-04-01 18:21:47.905","CDBH":"9","XSFX":"由南向北","XSFXDM":"3","KKMC":"海博道与安平路交口"},{"KKBH":"610256115","HPHM":"津DLF613","JGSK":"2021-04-01 18:21:47.95","CDBH":"10","XSFX":"由北向南","XSFXDM":"4","KKMC":"中天大道与中生大道交口"},{"KKBH":"610256111","HPHM":"冀AQ980E","JGSK":"2021-04-01 18:21:48.062","CDBH":"7","XSFX":"由北向南","XSFXDM":"4","KKMC":"中天大道与和惠路交口"},{"KKBH":"720891006000","HPHM":"鲁U1H222","JGSK":"2021-04-01 18:21:48.141","CDBH":"7","XSFX":"由西向东","XSFXDM":"2","KKMC":"海博道与永盛路交口"},{"KKBH":"610276125","HPHM":"津C2Z695","JGSK":"2021-04-01 18:21:48.165","CDBH":"5","XSFX":"由南向北","XSFXDM":"3","KKMC":"中新大道与和顺路交口"},{"KKBH":"610276126","HPHM":"冀B823F8","JGSK":"2021-04-01 18:21:48.165","CDBH":"7","XSFX":"由北向南","XSFXDM":"4","KKMC":"中新大道与和意路交口"},{"KKBH":"610286127","HPHM":"鲁RX4822","JGSK":"2021-04-01 18:21:48.176","CDBH":"5","XSFX":"由西向东","XSFXDM":"2","KKMC":"中津大道与和畅路交口"},{"KKBH":"610401004","HPHM":"冀R9F902","JGSK":"2021-04-01 18:21:48.179","CDBH":"1","XSFX":"由东向西","XSFXDM":"1","KKMC":"和畅路与和风路交口"},{"KKBH":"6071310030000","HPHM":"津A5J063","JGSK":"2021-04-01 18:21:48.202","CDBH":"1","XSFX":"由东向西","XSFXDM":"1","KKMC":"中央大道与海旭道交口正向"},{"KKBH":"610256115","HPHM":"冀A7K3U1","JGSK":"2021-04-01 18:21:48.218","CDBH":"11","XSFX":"由北向南","XSFXDM":"4","KKMC":"中天大道与中生大道交口"},{"KKBH":"610256115","HPHM":"冀D681G5","JGSK":"2021-04-01 18:21:48.27","CDBH":"12","XSFX":"由北向南","XSFXDM":"4","KKMC":"中天大道与中生大道交口"},{"KKBH":"610256111","HPHM":"车牌","JGSK":"2021-04-01 18:21:48.374","CDBH":"7","XSFX":"由北向南","XSFXDM":"4","KKMC":"中天大道与和惠路交口"},{"KKBH":"610256113","HPHM":"冀TL6V89","JGSK":"2021-04-01 18:21:48.404","CDBH":"4","XSFX":"由南向北","XSFXDM":"3","KKMC":"中天大道与和风路交口"},{"KKBH":"610266122000","HPHM":"晋A805C3","JGSK":"2021-04-01 18:21:48.532","CDBH":"3","XSFX":"由西向东","XSFXDM":"2","KKMC":"生态城中生大道故道河一桥西向东上桥处"},{"KKBH":"720891006000","HPHM":"鲁A8B08D","JGSK":"2021-04-01 18:21:48.558","CDBH":"3","XSFX":"由东向西","XSFXDM":"1","KKMC":"海博道与永盛路交口"},{"KKBH":"610256116","HPHM":"津JQQ315","JGSK":"2021-04-01 18:21:48.563","CDBH":"7","XSFX":"由南向北","XSFXDM":"3","KKMC":"中天大道与和顺路交口"},{"KKBH":"610251002","HPHM":"京N730V6","JGSK":"2021-04-01 18:21:48.639","CDBH":"9","XSFX":"由南向北","XSFXDM":"3","KKMC":"中天大道与和睦路交口"},{"KKBH":"7208610030000","HPHM":"津RQK027","JGSK":"2021-04-01 18:21:48.713","CDBH":"10","XSFX":"由北向南","XSFXDM":"4","KKMC":"海晨道与安明路交口正向"},{"KKBH":"610286127","HPHM":"豫NEY658","JGSK":"2021-04-01 18:21:48.755","CDBH":"6","XSFX":"由西向东","XSFXDM":"2","KKMC":"中津大道与和畅路交口"},{"KKBH":"610286127","HPHM":"皖LQ8638","JGSK":"2021-04-01 18:21:48.77","CDBH":"1","XSFX":"由东向西","XSFXDM":"1","KKMC":"中津大道与和畅路交口"},{"KKBH":"610256111","HPHM":"车牌","JGSK":"2021-04-01 18:21:48.862","CDBH":"9","XSFX":"由北向南","XSFXDM":"4","KKMC":"中天大道与和惠路交口"},{"KKBH":"610271010","HPHM":"津ADA2261","JGSK":"2021-04-01 18:21:48.982","CDBH":"5","XSFX":"由南向北","XSFXDM":"3","KKMC":"中新大道与华五路交口"},{"KKBH":"610401005","HPHM":"津A09819D","JGSK":"2021-04-01 18:21:49.006","CDBH":"9","XSFX":"由南向北","XSFXDM":"3","KKMC":"和畅路与和顺路交口"},{"KKBH":"610266117","HPHM":"京HG0223","JGSK":"2021-04-01 18:21:49.031","CDBH":"6","XSFX":"由西向东","XSFXDM":"2","KKMC":"中生大道与和韵路交口"},{"KKBH":"720861003000","HPHM":"津A07C66","JGSK":"2021-04-01 18:21:49.047","CDBH":"11","XSFX":"由北向南","XSFXDM":"4","KKMC":"海晨道与安明路交口"},{"KKBH":"711","HPHM":"津A7G796","JGSK":"2021-04-01 18:21:49.084","CDBH":"5","XSFX":"由南向北","XSFXDM":"3","KKMC":"不礼让行人中新大道与和旭路交口"},{"KKBH":"610261005000","HPHM":"冀F5XN58","JGSK":"2021-04-01 18:21:49.087","CDBH":"1","XSFX":"由东向西","XSFXDM":"1","KKMC":"中生大道与静湖西路（南侧）"},{"KKBH":"610276124","HPHM":"车牌","JGSK":"2021-04-01 18:21:49.095","CDBH":"8","XSFX":"由南向北","XSFXDM":"3","KKMC":"中新大道与中生大道交口"},{"KKBH":"7208810020000","HPHM":"吉A2869B","JGSK":"2021-04-01 18:21:49.152","CDBH":"5","XSFX":"由西向东","XSFXDM":"2","KKMC":"海旭道与安正路交口正向"},{"KKBH":"728031003000","HPHM":"津HBJ565","JGSK":"2021-04-01 18:21:49.156","CDBH":"3","XSFX":"由南向北","XSFXDM":"3","KKMC":"动漫中路与文二路交口"},{"KKBH":"610271010","HPHM":"鲁NH280E","JGSK":"2021-04-01 18:21:49.204","CDBH":"4","XSFX":"由南向北","XSFXDM":"3","KKMC":"中新大道与华五路交口"},{"KKBH":"610401005","HPHM":"冀B8U1Y9","JGSK":"2021-04-01 18:21:49.238","CDBH":"4","XSFX":"由西向东","XSFXDM":"2","KKMC":"和畅路与和顺路交口"},{"KKBH":"7208810060000","HPHM":"车牌","JGSK":"2021-04-01 18:21:49.294","CDBH":"4","XSFX":"由南向北","XSFXDM":"3","KKMC":"海旭道与庄盛路交口正向"},{"KKBH":"7208610020000","HPHM":"车牌","JGSK":"2021-04-01 18:21:49.316","CDBH":"12","XSFX":"由北向南","XSFXDM":"4","KKMC":"海晨道与安正路交口正向"},{"KKBH":"610286127","HPHM":"津DJU999","JGSK":"2021-04-01 18:21:49.316","CDBH":"5","XSFX":"由西向东","XSFXDM":"2","KKMC":"中津大道与和畅路交口"},{"KKBH":"610391007","HPHM":"津NX1521","JGSK":"2021-04-01 18:21:49.394","CDBH":"12","XSFX":"由北向南","XSFXDM":"4","KKMC":"和韵路与和风路交口"},{"KKBH":"610276126","HPHM":"粤A1CW33","JGSK":"2021-04-01 18:21:49.488","CDBH":"5","XSFX":"由南向北","XSFXDM":"3","KKMC":"中新大道与和意路交口"},{"KKBH":"610276126","HPHM":"冀AW5X91","JGSK":"2021-04-01 18:21:49.532","CDBH":"8","XSFX":"由北向南","XSFXDM":"4","KKMC":"中新大道与和意路交口"},{"KKBH":"610276124","HPHM":"津A5U023","JGSK":"2021-04-01 18:21:49.587","CDBH":"7","XSFX":"由南向北","XSFXDM":"3","KKMC":"中新大道与中生大道交口"},{"KKBH":"610276125","HPHM":"津Q58900","JGSK":"2021-04-01 18:21:49.592","CDBH":"8","XSFX":"由北向南","XSFXDM":"4","KKMC":"中新大道与和顺路交口"},{"KKBH":"610266122000","HPHM":"津B2G595","JGSK":"2021-04-01 18:21:49.651","CDBH":"2","XSFX":"由西向东","XSFXDM":"2","KKMC":"生态城中生大道故道河一桥西向东上桥处"},{"KKBH":"728031003000","HPHM":"车牌","JGSK":"2021-04-01 18:21:49.733","CDBH":"4","XSFX":"由南向北","XSFXDM":"3","KKMC":"动漫中路与文二路交口"},{"KKBH":"720891004000","HPHM":"车牌","JGSK":"2021-04-01 18:21:49.743","CDBH":"9","XSFX":"由南向北","XSFXDM":"3","KKMC":"海博道与安平路交口"},{"KKBH":"610266118","HPHM":"津NHN016","JGSK":"2021-04-01 18:21:49.75","CDBH":"1","XSFX":"由东向西","XSFXDM":"1","KKMC":"中生大道与和畅路交口"},{"KKBH":"610326142000","HPHM":"津NGK085","JGSK":"2021-04-01 18:21:49.782","CDBH":"14","XSFX":"由北向南","XSFXDM":"4","KKMC":"中成大道与泰七路交口"},{"KKBH":"610256115","HPHM":"津NSM928","JGSK":"2021-04-01 18:21:49.811","CDBH":"11","XSFX":"由北向南","XSFXDM":"4","KKMC":"中天大道与中生大道交口"},{"KKBH":"610276124","HPHM":"冀BML279","JGSK":"2021-04-01 18:21:49.826","CDBH":"7","XSFX":"由南向北","XSFXDM":"3","KKMC":"中新大道与中生大道交口"},{"KKBH":"720871002000","HPHM":"津MNM161","JGSK":"2021-04-01 18:21:49.83","CDBH":"8","XSFX":"由北向南","XSFXDM":"4","KKMC":"安正路与芳菲路交口"},{"KKBH":"610391007","HPHM":"津H13616","JGSK":"2021-04-01 18:21:49.861","CDBH":"2","XSFX":"由东向西","XSFXDM":"1","KKMC":"和韵路与和风路交口"},{"KKBH":"7205410020000","HPHM":"津B3Q123","JGSK":"2021-04-01 18:21:49.894","CDBH":"1","XSFX":"由东向西","XSFXDM":"1","KKMC":"动漫环路西与动漫中路交口正向"},{"KKBH":"7280310020000","HPHM":"津A2F855","JGSK":"2021-04-01 18:21:49.926","CDBH":"4","XSFX":"由西向东","XSFXDM":"2","KKMC":"动漫中路与文一路交口正向"},{"KKBH":"610276124","HPHM":"津MXY897","JGSK":"2021-04-01 18:21:49.935","CDBH":"8","XSFX":"由南向北","XSFXDM":"3","KKMC":"中新大道与中生大道交口"},{"KKBH":"610256111","HPHM":"津A5Z087","JGSK":"2021-04-01 18:21:49.959","CDBH":"1","XSFX":"由西向东","XSFXDM":"2","KKMC":"中天大道与和惠路交口"},{"KKBH":"610401004","HPHM":"津HD1757","JGSK":"2021-04-01 18:21:49.962","CDBH":"12","XSFX":"由北向南","XSFXDM":"4","KKMC":"和畅路与和风路交口"},{"KKBH":"610276124","HPHM":"津KLL324","JGSK":"2021-04-01 18:21:50.009","CDBH":"11","XSFX":"由北向南","XSFXDM":"4","KKMC":"中新大道与中生大道交口"},{"KKBH":"720891003000","HPHM":"鲁NQ72W6","JGSK":"2021-04-01 18:21:50.061","CDBH":"8","XSFX":"由南向北","XSFXDM":"3","KKMC":"海博道与安正路交口"},{"KKBH":"610256111","HPHM":"津RUT213","JGSK":"2021-04-01 18:21:50.062","CDBH":"9","XSFX":"由北向南","XSFXDM":"4","KKMC":"中天大道与和惠路交口"},{"KKBH":"610286127","HPHM":"冀B5K8W5","JGSK":"2021-04-01 18:21:50.092","CDBH":"6","XSFX":"由西向东","XSFXDM":"2","KKMC":"中津大道与和畅路交口"},{"KKBH":"610391007","HPHM":"津KDH922","JGSK":"2021-04-01 18:21:50.093","CDBH":"4","XSFX":"由西向东","XSFXDM":"2","KKMC":"和韵路与和风路交口"},{"KKBH":"720861002000","HPHM":"晋BQ3925","JGSK":"2021-04-01 18:21:50.104","CDBH":"5","XSFX":"由西向东","XSFXDM":"2","KKMC":"海晨道与安正路交口"},{"KKBH":"610256116","HPHM":"津AY1998","JGSK":"2021-04-01 18:21:50.106","CDBH":"8","XSFX":"由南向北","XSFXDM":"3","KKMC":"中天大道与和顺路交口"},{"KKBH":"610256115","HPHM":"津RU1255","JGSK":"2021-04-01 18:21:50.115","CDBH":"12","XSFX":"由北向南","XSFXDM":"4","KKMC":"中天大道与中生大道交口"},{"KKBH":"610271010","HPHM":"津D33010","JGSK":"2021-04-01 18:21:50.246","CDBH":"4","XSFX":"由南向北","XSFXDM":"3","KKMC":"中新大道与华五路交口"},{"KKBH":"610401005","HPHM":"津A6Z803","JGSK":"2021-04-01 18:21:50.252","CDBH":"4","XSFX":"由西向东","XSFXDM":"2","KKMC":"和畅路与和顺路交口"},{"KKBH":"7208710020000","HPHM":"津C921B7","JGSK":"2021-04-01 18:21:50.306","CDBH":"3","XSFX":"由西向东","XSFXDM":"2","KKMC":"安正路与芳菲路交口正向"},{"KKBH":"720881005000","HPHM":"津RUJ694","JGSK":"2021-04-01 18:21:50.343","CDBH":"2","XSFX":"由东向西","XSFXDM":"1","KKMC":"海旭道与明盛路交口"},{"KKBH":"7208210040000","HPHM":"津K77990","JGSK":"2021-04-01 18:21:50.368","CDBH":"3","XSFX":"由南向北","XSFXDM":"3","KKMC":"动漫西路与动漫北路交口正向"},{"KKBH":"610401005","HPHM":"车牌","JGSK":"2021-04-01 18:21:50.383","CDBH":"3","XSFX":"由东向西","XSFXDM":"1","KKMC":"和畅路与和顺路交口"},{"KKBH":"720861003000","HPHM":"川S38T58","JGSK":"2021-04-01 18:21:50.489","CDBH":"10","XSFX":"由北向南","XSFXDM":"4","KKMC":"海晨道与安明路交口"},{"KKBH":"610401004","HPHM":"鲁NQ99E0","JGSK":"2021-04-01 18:21:50.496","CDBH":"9","XSFX":"由南向北","XSFXDM":"3","KKMC":"和畅路与和风路交口"},{"KKBH":"7208710020000","HPHM":"车牌","JGSK":"2021-04-01 18:21:50.577","CDBH":"10","XSFX":"由北向南","XSFXDM":"4","KKMC":"安正路与芳菲路交口正向"},{"KKBH":"610271010","HPHM":"津C02173","JGSK":"2021-04-01 18:21:50.647","CDBH":"5","XSFX":"由南向北","XSFXDM":"3","KKMC":"中新大道与华五路交口"},{"KKBH":"728031003000","HPHM":"车牌","JGSK":"2021-04-01 18:21:50.651","CDBH":"2","XSFX":"由东向西","XSFXDM":"1","KKMC":"动漫中路与文二路交口"},{"KKBH":"7208910030000","HPHM":"冀R040E6","JGSK":"2021-04-01 18:21:50.67","CDBH":"11","XSFX":"由北向南","XSFXDM":"4","KKMC":"海博道与安正路交口正向"},{"KKBH":"610271010","HPHM":"津AZ5633","JGSK":"2021-04-01 18:21:50.679","CDBH":"4","XSFX":"由南向北","XSFXDM":"3","KKMC":"中新大道与华五路交口"},{"KKBH":"610256112","HPHM":"鲁D125DA","JGSK":"2021-04-01 18:21:50.711","CDBH":"10","XSFX":"由北向南","XSFXDM":"4","KKMC":"中天大道与中津大道交口"},{"KKBH":"720881002000","HPHM":"津NSH715","JGSK":"2021-04-01 18:21:50.836","CDBH":"4","XSFX":"由东向西","XSFXDM":"1","KKMC":"海旭道与安正路交口"},{"KKBH":"610276124","HPHM":"津B0M632","JGSK":"2021-04-01 18:21:50.864","CDBH":"7","XSFX":"由南向北","XSFXDM":"3","KKMC":"中新大道与中生大道交口"},{"KKBH":"610256115","HPHM":"津RRR050","JGSK":"2021-04-01 18:21:50.965","CDBH":"10","XSFX":"由北向南","XSFXDM":"4","KKMC":"中天大道与中生大道交口"},{"KKBH":"610276126","HPHM":"车牌","JGSK":"2021-04-01 18:21:50.97","CDBH":"5","XSFX":"由南向北","XSFXDM":"3","KKMC":"中新大道与和意路交口"},{"KKBH":"610266117","HPHM":"津B26053","JGSK":"2021-04-01 18:21:51.031","CDBH":"6","XSFX":"由西向东","XSFXDM":"2","KKMC":"中生大道与和韵路交口"},{"KKBH":"610266118","HPHM":"冀CVL829","JGSK":"2021-04-01 18:21:51.066","CDBH":"7","XSFX":"由南向北","XSFXDM":"3","KKMC":"中生大道与和畅路交口"},{"KKBH":"610256113","HPHM":"津B2M858","JGSK":"2021-04-01 18:21:51.118","CDBH":"5","XSFX":"由南向北","XSFXDM":"3","KKMC":"中天大道与和风路交口"},{"KKBH":"720571004000","HPHM":"津C189R6","JGSK":"2021-04-01 18:21:51.137","CDBH":"5","XSFX":"由北向南","XSFXDM":"4","KKMC":"动漫东路与动漫中路交口"},{"KKBH":"7280310060000","HPHM":"津HXQ345","JGSK":"2021-04-01 18:21:51.144","CDBH":"6","XSFX":"由南向北","XSFXDM":"3","KKMC":"动漫中路与文三路交口正向"},{"KKBH":"610276126","HPHM":"津KSU909","JGSK":"2021-04-01 18:21:51.173","CDBH":"7","XSFX":"由北向南","XSFXDM":"4","KKMC":"中新大道与和意路交口"},{"KKBH":"610256115","HPHM":"津HBM799","JGSK":"2021-04-01 18:21:51.176","CDBH":"12","XSFX":"由北向南","XSFXDM":"4","KKMC":"中天大道与中生大道交口"},{"KKBH":"7208910060000","HPHM":"车牌","JGSK":"2021-04-01 18:21:51.229","CDBH":"12","XSFX":"由北向南","XSFXDM":"4","KKMC":"海博道与永盛路交口正向"},{"KKBH":"711","HPHM":"津K59377","JGSK":"2021-04-01 18:21:51.245","CDBH":"5","XSFX":"由南向北","XSFXDM":"3","KKMC":"不礼让行人中新大道与和旭路交口"},{"KKBH":"610401004","HPHM":"车牌","JGSK":"2021-04-01 18:21:51.448","CDBH":"10","XSFX":"由北向南","XSFXDM":"4","KKMC":"和畅路与和风路交口"},{"KKBH":"610256114","HPHM":"津RNB101","JGSK":"2021-04-01 18:21:51.5","CDBH":"9","XSFX":"由北向南","XSFXDM":"4","KKMC":"中天大道与和旭路交口"},{"KKBH":"610256111","HPHM":"冀B183P0","JGSK":"2021-04-01 18:21:51.502","CDBH":"9","XSFX":"由北向南","XSFXDM":"4","KKMC":"中天大道与和惠路交口"},{"KKBH":"720541002000","HPHM":"津B3Q123","JGSK":"2021-04-01 18:21:51.575","CDBH":"1","XSFX":"由东向西","XSFXDM":"1","KKMC":"动漫环路西与动漫中路交口"},{"KKBH":"6102610030000","HPHM":"津C992S2","JGSK":"2021-04-01 18:21:51.623","CDBH":"1","XSFX":"由东向西","XSFXDM":"1","KKMC":"中生大道与静湖南路交口正向"},{"KKBH":"720881002000","HPHM":"津C2S040","JGSK":"2021-04-01 18:21:51.625","CDBH":"13","XSFX":"由北向南","XSFXDM":"4","KKMC":"海旭道与安正路交口"},{"KKBH":"610256115","HPHM":"津QE8057","JGSK":"2021-04-01 18:21:51.639","CDBH":"11","XSFX":"由北向南","XSFXDM":"4","KKMC":"中天大道与中生大道交口"},{"KKBH":"610276124","HPHM":"津C727G6","JGSK":"2021-04-01 18:21:51.672","CDBH":"11","XSFX":"由北向南","XSFXDM":"4","KKMC":"中新大道与中生大道交口"},{"KKBH":"7208910030000","HPHM":"津AWG633","JGSK":"2021-04-01 18:21:51.694","CDBH":"12","XSFX":"由北向南","XSFXDM":"4","KKMC":"海博道与安正路交口正向"},{"KKBH":"610256115","HPHM":"鲁LUR677","JGSK":"2021-04-01 18:21:51.711","CDBH":"10","XSFX":"由北向南","XSFXDM":"4","KKMC":"中天大道与中生大道交口"},{"KKBH":"7208810050000","HPHM":"冀BD995G","JGSK":"2021-04-01 18:21:51.735","CDBH":"2","XSFX":"由东向西","XSFXDM":"1","KKMC":"海旭道与明盛路交口正向"},{"KKBH":"610271010","HPHM":"鲁NH280E","JGSK":"2021-04-01 18:21:51.766","CDBH":"4","XSFX":"由南向北","XSFXDM":"3","KKMC":"中新大道与华五路交口"},{"KKBH":"610276125","HPHM":"津ATF979","JGSK":"2021-04-01 18:21:51.804","CDBH":"5","XSFX":"由南向北","XSFXDM":"3","KKMC":"中新大道与和顺路交口"},{"KKBH":"610256111","HPHM":"车牌","JGSK":"2021-04-01 18:21:51.822","CDBH":"7","XSFX":"由北向南","XSFXDM":"4","KKMC":"中天大道与和惠路交口"},{"KKBH":"7280310030000","HPHM":"津NGG559","JGSK":"2021-04-01 18:21:51.898","CDBH":"6","XSFX":"由北向南","XSFXDM":"4","KKMC":"动漫中路与文二路交口正向"},{"KKBH":"610276125","HPHM":"蒙A551QF","JGSK":"2021-04-01 18:21:51.945","CDBH":"4","XSFX":"由南向北","XSFXDM":"3","KKMC":"中新大道与和顺路交口"},{"KKBH":"610276124","HPHM":"津AF45600","JGSK":"2021-04-01 18:21:52.095","CDBH":"7","XSFX":"由南向北","XSFXDM":"3","KKMC":"中新大道与中生大道交口"},{"KKBH":"610271010","HPHM":"蒙GPF758","JGSK":"2021-04-01 18:21:52.098","CDBH":"7","XSFX":"由北向南","XSFXDM":"4","KKMC":"中新大道与华五路交口"},{"KKBH":"7208810020000","HPHM":"津KGD008","JGSK":"2021-04-01 18:21:52.276","CDBH":"13","XSFX":"由北向南","XSFXDM":"4","KKMC":"海旭道与安正路交口正向"},{"KKBH":"610286127","HPHM":"鲁RX4822","JGSK":"2021-04-01 18:21:52.276","CDBH":"6","XSFX":"由西向东","XSFXDM":"2","KKMC":"中津大道与和畅路交口"},{"KKBH":"610271010","HPHM":"津KLU885","JGSK":"2021-04-01 18:21:52.285","CDBH":"4","XSFX":"由南向北","XSFXDM":"3","KKMC":"中新大道与华五路交口"},{"KKBH":"610256111","HPHM":"津C092J1","JGSK":"2021-04-01 18:21:52.287","CDBH":"7","XSFX":"由北向南","XSFXDM":"4","KKMC":"中天大道与和惠路交口"},{"KKBH":"610256111","HPHM":"车牌","JGSK":"2021-04-01 18:21:52.288","CDBH":"6","XSFX":"由南向北","XSFXDM":"3","KKMC":"中天大道与和惠路交口"},{"KKBH":"7208610030000","HPHM":"车牌","JGSK":"2021-04-01 18:21:52.346","CDBH":"8","XSFX":"由南向北","XSFXDM":"3","KKMC":"海晨道与安明路交口正向"},{"KKBH":"728031003000","HPHM":"鲁M2L015","JGSK":"2021-04-01 18:21:52.372","CDBH":"3","XSFX":"由南向北","XSFXDM":"3","KKMC":"动漫中路与文二路交口"},{"KKBH":"610256115","HPHM":"冀G29889","JGSK":"2021-04-01 18:21:52.389","CDBH":"11","XSFX":"由北向南","XSFXDM":"4","KKMC":"中天大道与中生大道交口"},{"KKBH":"610271010","HPHM":"沪BA2251","JGSK":"2021-04-01 18:21:52.404","CDBH":"5","XSFX":"由南向北","XSFXDM":"3","KKMC":"中新大道与华五路交口"},{"KKBH":"610256116","HPHM":"冀B7K2A1","JGSK":"2021-04-01 18:21:52.413","CDBH":"8","XSFX":"由南向北","XSFXDM":"3","KKMC":"中天大道与和顺路交口"},{"KKBH":"610256112","HPHM":"津B2X865","JGSK":"2021-04-01 18:21:52.432","CDBH":"10","XSFX":"由北向南","XSFXDM":"4","KKMC":"中天大道与中津大道交口"},{"KKBH":"610256115","HPHM":"津C88N88","JGSK":"2021-04-01 18:21:52.449","CDBH":"6","XSFX":"由西向东","XSFXDM":"2","KKMC":"中天大道与中生大道交口"},{"KKBH":"6071310030000","HPHM":"津C69Z02","JGSK":"2021-04-01 18:21:52.46","CDBH":"1","XSFX":"由东向西","XSFXDM":"1","KKMC":"中央大道与海旭道交口正向"},{"KKBH":"610401004","HPHM":"冀R9F902","JGSK":"2021-04-01 18:21:52.504","CDBH":"3","XSFX":"由东向西","XSFXDM":"1","KKMC":"和畅路与和风路交口"},{"KKBH":"610276124","HPHM":"津C36930","JGSK":"2021-04-01 18:21:52.579","CDBH":"2","XSFX":"由东向西","XSFXDM":"1","KKMC":"中新大道与中生大道交口"},{"KKBH":"720891008000","HPHM":"冀AJ2M73","JGSK":"2021-04-01 18:21:52.591","CDBH":"13","XSFX":"由北向南","XSFXDM":"4","KKMC":"海博道与荣盛路交口"},{"KKBH":"610286127","HPHM":"冀BJ37B9","JGSK":"2021-04-01 18:21:52.597","CDBH":"8","XSFX":"由南向北","XSFXDM":"3","KKMC":"中津大道与和畅路交口"},{"KKBH":"7208710020000","HPHM":"冀B6PV33","JGSK":"2021-04-01 18:21:52.632","CDBH":"6","XSFX":"由南向北","XSFXDM":"3","KKMC":"安正路与芳菲路交口正向"},{"KKBH":"610276124","HPHM":"津KLL324","JGSK":"2021-04-01 18:21:52.665","CDBH":"11","XSFX":"由北向南","XSFXDM":"4","KKMC":"中新大道与中生大道交口"},{"KKBH":"610256116","HPHM":"京ACP185","JGSK":"2021-04-01 18:21:52.671","CDBH":"7","XSFX":"由南向北","XSFXDM":"3","KKMC":"中天大道与和顺路交口"},{"KKBH":"610276124","HPHM":"津A5U023","JGSK":"2021-04-01 18:21:52.786","CDBH":"7","XSFX":"由南向北","XSFXDM":"3","KKMC":"中新大道与中生大道交口"},{"KKBH":"7208610020000","HPHM":"豫GD6V22","JGSK":"2021-04-01 18:21:52.936","CDBH":"5","XSFX":"由西向东","XSFXDM":"2","KKMC":"海晨道与安正路交口正向"},{"KKBH":"720891003000","HPHM":"津FCY210","JGSK":"2021-04-01 18:21:52.938","CDBH":"7","XSFX":"由南向北","XSFXDM":"3","KKMC":"海博道与安正路交口"},{"KKBH":"610251002","HPHM":"津C9B925","JGSK":"2021-04-01 18:21:52.943","CDBH":"10","XSFX":"由北向南","XSFXDM":"4","KKMC":"中天大道与和睦路交口"},{"KKBH":"610276126","HPHM":"津HA5530","JGSK":"2021-04-01 18:21:53.084","CDBH":"7","XSFX":"由北向南","XSFXDM":"4","KKMC":"中新大道与和意路交口"},{"KKBH":"610251002","HPHM":"京N730V6","JGSK":"2021-04-01 18:21:53.094","CDBH":"9","XSFX":"由南向北","XSFXDM":"3","KKMC":"中天大道与和睦路交口"},{"KKBH":"720871002000","HPHM":"津C921B7","JGSK":"2021-04-01 18:21:53.155","CDBH":"3","XSFX":"由西向东","XSFXDM":"2","KKMC":"安正路与芳菲路交口"},{"KKBH":"610266118","HPHM":"津JLS212","JGSK":"2021-04-01 18:21:53.159","CDBH":"7","XSFX":"由南向北","XSFXDM":"3","KKMC":"中生大道与和畅路交口"},{"KKBH":"728031003000","HPHM":"津HWH692","JGSK":"2021-04-01 18:21:53.173","CDBH":"4","XSFX":"由南向北","XSFXDM":"3","KKMC":"动漫中路与文二路交口"},{"KKBH":"610286127","HPHM":"津A7Z067","JGSK":"2021-04-01 18:21:53.25","CDBH":"3","XSFX":"由东向西","XSFXDM":"1","KKMC":"中津大道与和畅路交口"},{"KKBH":"610276124","HPHM":"津MXY897","JGSK":"2021-04-01 18:21:53.266","CDBH":"8","XSFX":"由南向北","XSFXDM":"3","KKMC":"中新大道与中生大道交口"},{"KKBH":"720891003000","HPHM":"冀R040E6","JGSK":"2021-04-01 18:21:53.275","CDBH":"2","XSFX":"由东向西","XSFXDM":"1","KKMC":"海博道与安正路交口"},{"KKBH":"610256115","HPHM":"冀A7K3U1","JGSK":"2021-04-01 18:21:53.316","CDBH":"12","XSFX":"由北向南","XSFXDM":"4","KKMC":"中天大道与中生大道交口"},{"KKBH":"610256112","HPHM":"津NHY076","JGSK":"2021-04-01 18:21:53.335","CDBH":"12","XSFX":"由北向南","XSFXDM":"4","KKMC":"中天大道与中津大道交口"},{"KKBH":"610256113","HPHM":"鲁NMH369","JGSK":"2021-04-01 18:21:53.365","CDBH":"4","XSFX":"由南向北","XSFXDM":"3","KKMC":"中天大道与和风路交口"},{"KKBH":"7208610020000","HPHM":"车牌","JGSK":"2021-04-01 18:21:53.382","CDBH":"6","XSFX":"由西向东","XSFXDM":"2","KKMC":"海晨道与安正路交口正向"},{"KKBH":"610286127","HPHM":"鲁D011EW","JGSK":"2021-04-01 18:21:53.436","CDBH":"6","XSFX":"由西向东","XSFXDM":"2","KKMC":"中津大道与和畅路交口"},{"KKBH":"610286127","HPHM":"鲁D011EW","JGSK":"2021-04-01 18:21:53.437","CDBH":"6","XSFX":"由西向东","XSFXDM":"2","KKMC":"中津大道与和畅路交口"},{"KKBH":"610256115","HPHM":"津DZA198","JGSK":"2021-04-01 18:21:53.44","CDBH":"10","XSFX":"由北向南","XSFXDM":"4","KKMC":"中天大道与中生大道交口"},{"KKBH":"711","HPHM":"车牌","JGSK":"2021-04-01 18:21:53.467","CDBH":"7","XSFX":"由北向南","XSFXDM":"4","KKMC":"不礼让行人中新大道与和旭路交口"},{"KKBH":"610391007","HPHM":"津H13616","JGSK":"2021-04-01 18:21:53.48","CDBH":"3","XSFX":"由东向西","XSFXDM":"1","KKMC":"和韵路与和风路交口"},{"KKBH":"720881002000","HPHM":"吉A2869B","JGSK":"2021-04-01 18:21:53.496","CDBH":"6","XSFX":"由西向东","XSFXDM":"2","KKMC":"海旭道与安正路交口"},{"KKBH":"610276126","HPHM":"津AU2919","JGSK":"2021-04-01 18:21:53.554","CDBH":"8","XSFX":"由北向南","XSFXDM":"4","KKMC":"中新大道与和意路交口"},{"KKBH":"7208210040000","HPHM":"津AUP883","JGSK":"2021-04-01 18:21:53.588","CDBH":"4","XSFX":"由南向北","XSFXDM":"3","KKMC":"动漫西路与动漫北路交口正向"},{"KKBH":"7208610030000","HPHM":"冀J9M9P0","JGSK":"2021-04-01 18:21:53.593","CDBH":"10","XSFX":"由北向南","XSFXDM":"4","KKMC":"海晨道与安明路交口正向"},{"KKBH":"610271010","HPHM":"津AZ5633","JGSK":"2021-04-01 18:21:53.686","CDBH":"4","XSFX":"由南向北","XSFXDM":"3","KKMC":"中新大道与华五路交口"},{"KKBH":"7208910030000","HPHM":"鄂A7P10D","JGSK":"2021-04-01 18:21:53.718","CDBH":"12","XSFX":"由北向南","XSFXDM":"4","KKMC":"海博道与安正路交口正向"},{"KKBH":"610391008","HPHM":"鲁H102G6","JGSK":"2021-04-01 18:21:53.767","CDBH":"5","XSFX":"由西向东","XSFXDM":"2","KKMC":"和韵路与和旭路交口"},{"KKBH":"610401005","HPHM":"津AN0389","JGSK":"2021-04-01 18:21:53.785","CDBH":"2","XSFX":"由东向西","XSFXDM":"1","KKMC":"和畅路与和顺路交口"},{"KKBH":"610256115","HPHM":"津MXS328","JGSK":"2021-04-01 18:21:53.811","CDBH":"9","XSFX":"由南向北","XSFXDM":"3","KKMC":"中天大道与中生大道交口"},{"KKBH":"7208610030000","HPHM":"津E02162","JGSK":"2021-04-01 18:21:53.869","CDBH":"4","XSFX":"由西向东","XSFXDM":"2","KKMC":"海晨道与安明路交口正向"},{"KKBH":"610271009","HPHM":"蒙K1387B","JGSK":"2021-04-01 18:21:53.869","CDBH":"11","XSFX":"由北向南","XSFXDM":"4","KKMC":"中新大道与泰七路交口"},{"KKBH":"7205710010000","HPHM":"津KSC527","JGSK":"2021-04-01 18:21:53.967","CDBH":"1","XSFX":"由西向东","XSFXDM":"2","KKMC":"动漫东路与文一路交口正向"},{"KKBH":"610276126","HPHM":"津AD15021","JGSK":"2021-04-01 18:21:54.051","CDBH":"8","XSFX":"由北向南","XSFXDM":"4","KKMC":"中新大道与和意路交口"},{"KKBH":"610276124","HPHM":"津B0M632","JGSK":"2021-04-01 18:21:54.145","CDBH":"7","XSFX":"由南向北","XSFXDM":"3","KKMC":"中新大道与中生大道交口"},{"KKBH":"610401004","HPHM":"津JU8118","JGSK":"2021-04-01 18:21:54.171","CDBH":"8","XSFX":"由南向北","XSFXDM":"3","KKMC":"和畅路与和风路交口"},{"KKBH":"610391006","HPHM":"津GTM328","JGSK":"2021-04-01 18:21:54.188","CDBH":"1","XSFX":"由东向西","XSFXDM":"1","KKMC":"和韵路与和意路交口"},{"KKBH":"610391007","HPHM":"车牌","JGSK":"2021-04-01 18:21:54.233","CDBH":"2","XSFX":"由东向西","XSFXDM":"1","KKMC":"和韵路与和风路交口"},{"KKBH":"7208910030000","HPHM":"津NAY165","JGSK":"2021-04-01 18:21:54.242","CDBH":"6","XSFX":"由西向东","XSFXDM":"2","KKMC":"海博道与安正路交口正向"},{"KKBH":"711","HPHM":"津MHE917","JGSK":"2021-04-01 18:21:54.362","CDBH":"5","XSFX":"由南向北","XSFXDM":"3","KKMC":"不礼让行人中新大道与和旭路交口"},{"KKBH":"711","HPHM":"津A8N668","JGSK":"2021-04-01 18:21:54.424","CDBH":"7","XSFX":"由北向南","XSFXDM":"4","KKMC":"不礼让行人中新大道与和旭路交口"},{"KKBH":"610276125","HPHM":"津C2Z695","JGSK":"2021-04-01 18:21:54.444","CDBH":"5","XSFX":"由南向北","XSFXDM":"3","KKMC":"中新大道与和顺路交口"},{"KKBH":"610276124","HPHM":"苏EQG789","JGSK":"2021-04-01 18:21:54.471","CDBH":"11","XSFX":"由北向南","XSFXDM":"4","KKMC":"中新大道与中生大道交口"},{"KKBH":"610276125","HPHM":"津HZ5317","JGSK":"2021-04-01 18:21:54.577","CDBH":"8","XSFX":"由北向南","XSFXDM":"4","KKMC":"中新大道与和顺路交口"},{"KKBH":"610256111","HPHM":"京M12168","JGSK":"2021-04-01 18:21:54.597","CDBH":"7","XSFX":"由北向南","XSFXDM":"4","KKMC":"中天大道与和惠路交口"},{"KKBH":"7209010020000","HPHM":"津A14H05","JGSK":"2021-04-01 18:21:54.609","CDBH":"8","XSFX":"由南向北","XSFXDM":"3","KKMC":"玉林道与安正路交口正向"},{"KKBH":"610271008","HPHM":"车牌","JGSK":"2021-04-01 18:21:54.666","CDBH":"2","XSFX":"由南向北","XSFXDM":"3","KKMC":"中新大道与航母主题公园支路交口"},{"KKBH":"610276126","HPHM":"粤A1CW33","JGSK":"2021-04-01 18:21:54.689","CDBH":"5","XSFX":"由南向北","XSFXDM":"3","KKMC":"中新大道与和意路交口"},{"KKBH":"728031003000","HPHM":"津FKF878","JGSK":"2021-04-01 18:21:54.692","CDBH":"3","XSFX":"由南向北","XSFXDM":"3","KKMC":"动漫中路与文二路交口"},{"KKBH":"610401004","HPHM":"鲁D855DF","JGSK":"2021-04-01 18:21:54.762","CDBH":"12","XSFX":"由北向南","XSFXDM":"4","KKMC":"和畅路与和风路交口"},{"KKBH":"728031002000","HPHM":"津A2F855","JGSK":"2021-04-01 18:21:54.796","CDBH":"4","XSFX":"由西向东","XSFXDM":"2","KKMC":"动漫中路与文一路交口"},{"KKBH":"7205410040000","HPHM":"粤GDS316","JGSK":"2021-04-01 18:21:54.812","CDBH":"1","XSFX":"由东向西","XSFXDM":"1","KKMC":"动漫环路东与动漫中路交口正向"},{"KKBH":"610256115","HPHM":"津NSM928","JGSK":"2021-04-01 18:21:54.836","CDBH":"11","XSFX":"由北向南","XSFXDM":"4","KKMC":"中天大道与中生大道交口"},{"KKBH":"720861003000","HPHM":"黑CA1838","JGSK":"2021-04-01 18:21:54.886","CDBH":"10","XSFX":"由北向南","XSFXDM":"4","KKMC":"海晨道与安明路交口"},{"KKBH":"610256116","HPHM":"津HQJ189","JGSK":"2021-04-01 18:21:54.895","CDBH":"8","XSFX":"由南向北","XSFXDM":"3","KKMC":"中天大道与和顺路交口"},{"KKBH":"610276124","HPHM":"津AF45600","JGSK":"2021-04-01 18:21:54.94","CDBH":"8","XSFX":"由南向北","XSFXDM":"3","KKMC":"中新大道与中生大道交口"},{"KKBH":"7280310030000","HPHM":"津AS8125","JGSK":"2021-04-01 18:21:55.056","CDBH":"4","XSFX":"由南向北","XSFXDM":"3","KKMC":"动漫中路与文二路交口正向"},{"KKBH":"610276124","HPHM":"津C727G6","JGSK":"2021-04-01 18:21:55.065","CDBH":"11","XSFX":"由北向南","XSFXDM":"4","KKMC":"中新大道与中生大道交口"},{"KKBH":"610256115","HPHM":"晋AL799T","JGSK":"2021-04-01 18:21:55.098","CDBH":"11","XSFX":"由北向南","XSFXDM":"4","KKMC":"中天大道与中生大道交口"},{"KKBH":"610256113","HPHM":"冀TL6V89","JGSK":"2021-04-01 18:21:55.118","CDBH":"4","XSFX":"由南向北","XSFXDM":"3","KKMC":"中天大道与和风路交口"},{"KKBH":"610266118","HPHM":"冀CVL829","JGSK":"2021-04-01 18:21:55.165","CDBH":"8","XSFX":"由南向北","XSFXDM":"3","KKMC":"中生大道与和畅路交口"},{"KKBH":"610266118","HPHM":"津MZF928","JGSK":"2021-04-01 18:21:55.312","CDBH":"7","XSFX":"由南向北","XSFXDM":"3","KKMC":"中生大道与和畅路交口"},{"KKBH":"7208610030000","HPHM":"津DWY187","JGSK":"2021-04-01 18:21:55.343","CDBH":"10","XSFX":"由北向南","XSFXDM":"4","KKMC":"海晨道与安明路交口正向"},{"KKBH":"7205410040000","HPHM":"琼A2V087","JGSK":"2021-04-01 18:21:55.394","CDBH":"3","XSFX":"由西向东","XSFXDM":"2","KKMC":"动漫环路东与动漫中路交口正向"},{"KKBH":"610286127","HPHM":"津RHT390","JGSK":"2021-04-01 18:21:55.442","CDBH":"5","XSFX":"由西向东","XSFXDM":"2","KKMC":"中津大道与和畅路交口"},{"KKBH":"610271010","HPHM":"津KLU885","JGSK":"2021-04-01 18:21:55.445","CDBH":"4","XSFX":"由南向北","XSFXDM":"3","KKMC":"中新大道与华五路交口"},{"KKBH":"720891003000","HPHM":"车牌","JGSK":"2021-04-01 18:21:55.513","CDBH":"2","XSFX":"由东向西","XSFXDM":"1","KKMC":"海博道与安正路交口"},{"KKBH":"610256111","HPHM":"津A5Z087","JGSK":"2021-04-01 18:21:55.629","CDBH":"1","XSFX":"由西向东","XSFXDM":"2","KKMC":"中天大道与和惠路交口"},{"KKBH":"610266118","HPHM":"津DBX707","JGSK":"2021-04-01 18:21:55.661","CDBH":"8","XSFX":"由南向北","XSFXDM":"3","KKMC":"中生大道与和畅路交口"},{"KKBH":"720881005000","HPHM":"冀BD995G","JGSK":"2021-04-01 18:21:55.698","CDBH":"2","XSFX":"由东向西","XSFXDM":"1","KKMC":"海旭道与明盛路交口"},{"KKBH":"610401004","HPHM":"车牌","JGSK":"2021-04-01 18:21:55.722","CDBH":"10","XSFX":"由北向南","XSFXDM":"4","KKMC":"和畅路与和风路交口"},{"KKBH":"720821004000","HPHM":"津K77990","JGSK":"2021-04-01 18:21:55.724","CDBH":"3","XSFX":"由南向北","XSFXDM":"3","KKMC":"动漫西路与动漫北路交口"},{"KKBH":"610276126","HPHM":"冀FB6F02","JGSK":"2021-04-01 18:21:55.731","CDBH":"7","XSFX":"由北向南","XSFXDM":"4","KKMC":"中新大道与和意路交口"},{"KKBH":"610276126","HPHM":"冀B823F8","JGSK":"2021-04-01 18:21:55.732","CDBH":"7","XSFX":"由北向南","XSFXDM":"4","KKMC":"中新大道与和意路交口"},{"KKBH":"7208810040000","HPHM":"津RVY296","JGSK":"2021-04-01 18:21:55.74","CDBH":"5","XSFX":"由西向东","XSFXDM":"2","KKMC":"海旭道与永盛路交口正向"},{"KKBH":"610256114","HPHM":"津RNB101","JGSK":"2021-04-01 18:21:55.763","CDBH":"9","XSFX":"由北向南","XSFXDM":"4","KKMC":"中天大道与和旭路交口"},{"KKBH":"6071310030000","HPHM":"京NMX877","JGSK":"2021-04-01 18:21:55.839","CDBH":"2","XSFX":"由东向西","XSFXDM":"1","KKMC":"中央大道与海旭道交口正向"},{"KKBH":"728031006000","HPHM":"津HXQ345","JGSK":"2021-04-01 18:21:55.897","CDBH":"6","XSFX":"由南向北","XSFXDM":"3","KKMC":"动漫中路与文三路交口"},{"KKBH":"7280310020000","HPHM":"津KSC527","JGSK":"2021-04-01 18:21:56.026","CDBH":"1","XSFX":"由东向西","XSFXDM":"1","KKMC":"动漫中路与文一路交口正向"},{"KKBH":"7208710020000","HPHM":"吉A3XL79","JGSK":"2021-04-01 18:21:56.032","CDBH":"6","XSFX":"由南向北","XSFXDM":"3","KKMC":"安正路与芳菲路交口正向"},{"KKBH":"720891003000","HPHM":"津A1Z224","JGSK":"2021-04-01 18:21:56.057","CDBH":"8","XSFX":"由南向北","XSFXDM":"3","KKMC":"海博道与安正路交口"},{"KKBH":"7205710040000","HPHM":"津KS1287","JGSK":"2021-04-01 18:21:56.079","CDBH":"3","XSFX":"由西向东","XSFXDM":"2","KKMC":"动漫东路与动漫中路交口正向"},{"KKBH":"610276126","HPHM":"津N03322","JGSK":"2021-04-01 18:21:56.096","CDBH":"4","XSFX":"由南向北","XSFXDM":"3","KKMC":"中新大道与和意路交口"},{"KKBH":"720891008000","HPHM":"粤SXG741","JGSK":"2021-04-01 18:21:56.107","CDBH":"13","XSFX":"由北向南","XSFXDM":"4","KKMC":"海博道与荣盛路交口"},{"KKBH":"610266118","HPHM":"鲁NU33K0","JGSK":"2021-04-01 18:21:56.256","CDBH":"10","XSFX":"由北向南","XSFXDM":"4","KKMC":"中生大道与和畅路交口"},{"KKBH":"610256115","HPHM":"津RRR050","JGSK":"2021-04-01 18:21:56.27","CDBH":"10","XSFX":"由北向南","XSFXDM":"4","KKMC":"中天大道与中生大道交口"},{"KKBH":"711","HPHM":"津C929B9","JGSK":"2021-04-01 18:21:56.366","CDBH":"5","XSFX":"由南向北","XSFXDM":"3","KKMC":"不礼让行人中新大道与和旭路交口"},{"KKBH":"610271008","HPHM":"冀D650Y7","JGSK":"2021-04-01 18:21:56.438","CDBH":"2","XSFX":"由南向北","XSFXDM":"3","KKMC":"中新大道与航母主题公园支路交口"},{"KKBH":"610256111","HPHM":"津C092J1","JGSK":"2021-04-01 18:21:56.542","CDBH":"7","XSFX":"由北向南","XSFXDM":"4","KKMC":"中天大道与和惠路交口"},{"KKBH":"7205410050000","HPHM":"冀B6V121","JGSK":"2021-04-01 18:21:56.603","CDBH":"3","XSFX":"由西向东","XSFXDM":"2","KKMC":"动漫环路东与动漫西路交口正向"},{"KKBH":"610251002","HPHM":"京J98462","JGSK":"2021-04-01 18:21:56.613","CDBH":"10","XSFX":"由北向南","XSFXDM":"4","KKMC":"中天大道与和睦路交口"},{"KKBH":"610256115","HPHM":"津A9R866","JGSK":"2021-04-01 18:21:56.669","CDBH":"7","XSFX":"由南向北","XSFXDM":"3","KKMC":"中天大道与中生大道交口"},{"KKBH":"7208910060000","HPHM":"津C686E6","JGSK":"2021-04-01 18:21:56.684","CDBH":"3","XSFX":"由东向西","XSFXDM":"1","KKMC":"海博道与永盛路交口正向"},{"KKBH":"610256115","HPHM":"津HBM799","JGSK":"2021-04-01 18:21:56.75","CDBH":"12","XSFX":"由北向南","XSFXDM":"4","KKMC":"中天大道与中生大道交口"},{"KKBH":"610251002","HPHM":"津C9B925","JGSK":"2021-04-01 18:21:56.833","CDBH":"10","XSFX":"由北向南","XSFXDM":"4","KKMC":"中天大道与和睦路交口"},{"KKBH":"610286127","HPHM":"苏FU03F6","JGSK":"2021-04-01 18:21:56.887","CDBH":"5","XSFX":"由西向东","XSFXDM":"2","KKMC":"中津大道与和畅路交口"},{"KKBH":"610261003000","HPHM":"辽LUN295","JGSK":"2021-04-01 18:21:56.906","CDBH":"10","XSFX":"由东向西","XSFXDM":"1","KKMC":"中生大道与静湖南路交口"},{"KKBH":"610266118","HPHM":"吉AR815Y","JGSK":"2021-04-01 18:21:57.245","CDBH":"7","XSFX":"由南向北","XSFXDM":"3","KKMC":"中生大道与和畅路交口"},{"KKBH":"7208810040000","HPHM":"车牌","JGSK":"2021-04-01 18:21:57.39","CDBH":"3","XSFX":"由东向西","XSFXDM":"1","KKMC":"海旭道与永盛路交口正向"},{"KKBH":"610266118","HPHM":"津JLS212","JGSK":"2021-04-01 18:21:57.404","CDBH":"8","XSFX":"由南向北","XSFXDM":"3","KKMC":"中生大道与和畅路交口"},{"KKBH":"720891003000","HPHM":"车牌","JGSK":"2021-04-01 18:21:57.416","CDBH":"1","XSFX":"由东向西","XSFXDM":"1","KKMC":"海博道与安正路交口"},{"KKBH":"720891003000","HPHM":"车牌","JGSK":"2021-04-01 18:21:57.432","CDBH":"2","XSFX":"由东向西","XSFXDM":"1","KKMC":"海博道与安正路交口"},{"KKBH":"720861003000","HPHM":"豫QBM146","JGSK":"2021-04-01 18:21:57.447","CDBH":"10","XSFX":"由北向南","XSFXDM":"4","KKMC":"海晨道与安明路交口"},{"KKBH":"610256112","HPHM":"津ADB3518","JGSK":"2021-04-01 18:21:57.587","CDBH":"4","XSFX":"由西向东","XSFXDM":"2","KKMC":"中天大道与中津大道交口"},{"KKBH":"610266117","HPHM":"津RXC907","JGSK":"2021-04-01 18:21:57.617","CDBH":"1","XSFX":"由东向西","XSFXDM":"1","KKMC":"中生大道与和韵路交口"},{"KKBH":"7208810020000","HPHM":"津B1C509","JGSK":"2021-04-01 18:21:57.622","CDBH":"13","XSFX":"由北向南","XSFXDM":"4","KKMC":"海旭道与安正路交口正向"},{"KKBH":"610276124","HPHM":"闽W10241","JGSK":"2021-04-01 18:21:57.658","CDBH":"8","XSFX":"由南向北","XSFXDM":"3","KKMC":"中新大道与中生大道交口"},{"KKBH":"610256115","HPHM":"津MHH911","JGSK":"2021-04-01 18:21:57.697","CDBH":"7","XSFX":"由南向北","XSFXDM":"3","KKMC":"中天大道与中生大道交口"},{"KKBH":"6071310030000","HPHM":"津FLY985","JGSK":"2021-04-01 18:21:57.698","CDBH":"1","XSFX":"由东向西","XSFXDM":"1","KKMC":"中央大道与海旭道交口正向"},{"KKBH":"610266117","HPHM":"津MAR327","JGSK":"2021-04-01 18:21:57.768","CDBH":"10","XSFX":"由北向南","XSFXDM":"4","KKMC":"中生大道与和韵路交口"},{"KKBH":"6071310030000","HPHM":"津NXM119","JGSK":"2021-04-01 18:21:57.8","CDBH":"3","XSFX":"由东向西","XSFXDM":"1","KKMC":"中央大道与海旭道交口正向"},{"KKBH":"610401004","HPHM":"蒙AUT127","JGSK":"2021-04-01 18:21:57.882","CDBH":"12","XSFX":"由北向南","XSFXDM":"4","KKMC":"和畅路与和风路交口"},{"KKBH":"610276125","HPHM":"蒙A551QF","JGSK":"2021-04-01 18:21:57.884","CDBH":"4","XSFX":"由南向北","XSFXDM":"3","KKMC":"中新大道与和顺路交口"},{"KKBH":"610256116","HPHM":"鲁J3A115","JGSK":"2021-04-01 18:21:57.888","CDBH":"8","XSFX":"由南向北","XSFXDM":"3","KKMC":"中天大道与和顺路交口"},{"KKBH":"610391007","HPHM":"车牌","JGSK":"2021-04-01 18:21:57.898","CDBH":"1","XSFX":"由东向西","XSFXDM":"1","KKMC":"和韵路与和风路交口"},{"KKBH":"610256115","HPHM":"津REZ805","JGSK":"2021-04-01 18:21:57.903","CDBH":"11","XSFX":"由北向南","XSFXDM":"4","KKMC":"中天大道与中生大道交口"},{"KKBH":"610271008","HPHM":"车牌","JGSK":"2021-04-01 18:21:57.904","CDBH":"4","XSFX":"由北向南","XSFXDM":"4","KKMC":"中新大道与航母主题公园支路交口"},{"KKBH":"7209010020000","HPHM":"津KYK533","JGSK":"2021-04-01 18:21:57.947","CDBH":"1","XSFX":"由东向西","XSFXDM":"1","KKMC":"玉林道与安正路交口正向"},{"KKBH":"610271009","HPHM":"津A02N26","JGSK":"2021-04-01 18:21:57.97","CDBH":"4","XSFX":"由西向东","XSFXDM":"2","KKMC":"中新大道与泰七路交口"},{"KKBH":"610276125","HPHM":"冀B4C201","JGSK":"2021-04-01 18:21:58.013","CDBH":"5","XSFX":"由南向北","XSFXDM":"3","KKMC":"中新大道与和顺路交口"},{"KKBH":"610286127","HPHM":"车牌","JGSK":"2021-04-01 18:21:58.018","CDBH":"6","XSFX":"由西向东","XSFXDM":"2","KKMC":"中津大道与和畅路交口"},{"KKBH":"610256115","HPHM":"冀G29889","JGSK":"2021-04-01 18:21:58.07","CDBH":"12","XSFX":"由北向南","XSFXDM":"4","KKMC":"中天大道与中生大道交口"},{"KKBH":"7208910060000","HPHM":"津AXA137","JGSK":"2021-04-01 18:21:58.112","CDBH":"3","XSFX":"由东向西","XSFXDM":"1","KKMC":"海博道与永盛路交口正向"},{"KKBH":"610276124","HPHM":"津AZ2370","JGSK":"2021-04-01 18:21:58.14","CDBH":"8","XSFX":"由南向北","XSFXDM":"3","KKMC":"中新大道与中生大道交口"},{"KKBH":"7280310030000","HPHM":"豫B3Q123","JGSK":"2021-04-01 18:21:58.369","CDBH":"5","XSFX":"由北向南","XSFXDM":"4","KKMC":"动漫中路与文二路交口正向"},{"KKBH":"7208810020000","HPHM":"冀BP571G","JGSK":"2021-04-01 18:21:58.379","CDBH":"5","XSFX":"由西向东","XSFXDM":"2","KKMC":"海旭道与安正路交口正向"},{"KKBH":"7208610030000","HPHM":"车牌","JGSK":"2021-04-01 18:21:58.397","CDBH":"6","XSFX":"由西向东","XSFXDM":"2","KKMC":"海晨道与安明路交口正向"},{"KKBH":"7208610020000","HPHM":"鲁N7553G","JGSK":"2021-04-01 18:21:58.406","CDBH":"5","XSFX":"由西向东","XSFXDM":"2","KKMC":"海晨道与安正路交口正向"},{"KKBH":"610256113","HPHM":"津RSX393","JGSK":"2021-04-01 18:21:58.466","CDBH":"4","XSFX":"由南向北","XSFXDM":"3","KKMC":"中天大道与和风路交口"},{"KKBH":"610256116","HPHM":"津RYN460","JGSK":"2021-04-01 18:21:58.482","CDBH":"9","XSFX":"由南向北","XSFXDM":"3","KKMC":"中天大道与和顺路交口"},{"KKBH":"728031003000","HPHM":"津NGG559","JGSK":"2021-04-01 18:21:58.506","CDBH":"6","XSFX":"由北向南","XSFXDM":"4","KKMC":"动漫中路与文二路交口"},{"KKBH":"610256115","HPHM":"鲁B0Z0K9","JGSK":"2021-04-01 18:21:58.614","CDBH":"1","XSFX":"由东向西","XSFXDM":"1","KKMC":"中天大道与中生大道交口"},{"KKBH":"720541004000","HPHM":"琼A2V087","JGSK":"2021-04-01 18:21:58.671","CDBH":"3","XSFX":"由西向东","XSFXDM":"2","KKMC":"动漫环路东与动漫中路交口"},{"KKBH":"720881004000","HPHM":"津C2A550","JGSK":"2021-04-01 18:21:58.692","CDBH":"2","XSFX":"由东向西","XSFXDM":"1","KKMC":"海旭道与永盛路交口"},{"KKBH":"610256111","HPHM":"京M12168","JGSK":"2021-04-01 18:21:58.697","CDBH":"7","XSFX":"由北向南","XSFXDM":"4","KKMC":"中天大道与和惠路交口"},{"KKBH":"610256114","HPHM":"冀B5G2D1","JGSK":"2021-04-01 18:21:58.717","CDBH":"7","XSFX":"由北向南","XSFXDM":"4","KKMC":"中天大道与和旭路交口"},{"KKBH":"610256115","HPHM":"津A9R866","JGSK":"2021-04-01 18:21:58.733","CDBH":"8","XSFX":"由南向北","XSFXDM":"3","KKMC":"中天大道与中生大道交口"},{"KKBH":"720881002000","HPHM":"津KGD008","JGSK":"2021-04-01 18:21:58.742","CDBH":"13","XSFX":"由北向南","XSFXDM":"4","KKMC":"海旭道与安正路交口"},{"KKBH":"610276126","HPHM":"鲁N0939E","JGSK":"2021-04-01 18:21:58.772","CDBH":"8","XSFX":"由北向南","XSFXDM":"4","KKMC":"中新大道与和意路交口"},{"KKBH":"720881004000","HPHM":"津RVY296","JGSK":"2021-04-01 18:21:58.774","CDBH":"10","XSFX":"由西向东","XSFXDM":"2","KKMC":"海旭道与永盛路交口"},{"KKBH":"7205710030000","HPHM":"冀B9SY29","JGSK":"2021-04-01 18:21:58.817","CDBH":"2","XSFX":"由东向西","XSFXDM":"1","KKMC":"动漫东路与文三路交口正向"},{"KKBH":"7208610020000","HPHM":"冀J8VH59","JGSK":"2021-04-01 18:21:58.822","CDBH":"4","XSFX":"由西向东","XSFXDM":"2","KKMC":"海晨道与安正路交口正向"},{"KKBH":"7209010020000","HPHM":"车牌","JGSK":"2021-04-01 18:21:58.841","CDBH":"1","XSFX":"由东向西","XSFXDM":"1","KKMC":"玉林道与安正路交口正向"},{"KKBH":"610276125","HPHM":"津HZ5317","JGSK":"2021-04-01 18:21:58.867","CDBH":"8","XSFX":"由北向南","XSFXDM":"4","KKMC":"中新大道与和顺路交口"},{"KKBH":"610286127","HPHM":"津RHT390","JGSK":"2021-04-01 18:21:58.909","CDBH":"6","XSFX":"由西向东","XSFXDM":"2","KKMC":"中津大道与和畅路交口"},{"KKBH":"7205610020000","HPHM":"车牌","JGSK":"2021-04-01 18:21:58.913","CDBH":"1","XSFX":"由东向西","XSFXDM":"1","KKMC":"动漫北路与文三路交口正向"},{"KKBH":"610276124","HPHM":"苏EQG789","JGSK":"2021-04-01 18:21:59.053","CDBH":"11","XSFX":"由北向南","XSFXDM":"4","KKMC":"中新大道与中生大道交口"},{"KKBH":"610256112","HPHM":"津AD10767","JGSK":"2021-04-01 18:21:59.061","CDBH":"9","XSFX":"由南向北","XSFXDM":"3","KKMC":"中天大道与中津大道交口"},{"KKBH":"610401005","HPHM":"津CA337学","JGSK":"2021-04-01 18:21:59.116","CDBH":"8","XSFX":"由南向北","XSFXDM":"3","KKMC":"和畅路与和顺路交口"},{"KKBH":"610286127","HPHM":"津AGP271","JGSK":"2021-04-01 18:21:59.155","CDBH":"7","XSFX":"由南向北","XSFXDM":"3","KKMC":"中津大道与和畅路交口"},{"KKBH":"610256115","HPHM":"津DZA198","JGSK":"2021-04-01 18:21:59.27","CDBH":"10","XSFX":"由北向南","XSFXDM":"4","KKMC":"中天大道与中生大道交口"},{"KKBH":"720541004000","HPHM":"粤GDS316","JGSK":"2021-04-01 18:21:59.291","CDBH":"1","XSFX":"由东向西","XSFXDM":"1","KKMC":"动漫环路东与动漫中路交口"},{"KKBH":"720891003000","HPHM":"车牌","JGSK":"2021-04-01 18:21:59.346","CDBH":"5","XSFX":"由西向东","XSFXDM":"2","KKMC":"海博道与安正路交口"},{"KKBH":"720891006000","HPHM":"津C686E6","JGSK":"2021-04-01 18:21:59.352","CDBH":"3","XSFX":"由东向西","XSFXDM":"1","KKMC":"海博道与永盛路交口"},{"KKBH":"610276125","HPHM":"津GEH156","JGSK":"2021-04-01 18:21:59.356","CDBH":"4","XSFX":"由南向北","XSFXDM":"3","KKMC":"中新大道与和顺路交口"},{"KKBH":"720901002000","HPHM":"津A14H05","JGSK":"2021-04-01 18:21:59.374","CDBH":"8","XSFX":"由南向北","XSFXDM":"3","KKMC":"玉林道与安正路交口"},{"KKBH":"610256115","HPHM":"蒙A350DN","JGSK":"2021-04-01 18:21:59.445","CDBH":"8","XSFX":"由南向北","XSFXDM":"3","KKMC":"中天大道与中生大道交口"},{"KKBH":"610391006","HPHM":"津AD39191","JGSK":"2021-04-01 18:21:59.456","CDBH":"1","XSFX":"由东向西","XSFXDM":"1","KKMC":"和韵路与和意路交口"},{"KKBH":"610256115","HPHM":"车牌","JGSK":"2021-04-01 18:21:59.467","CDBH":"6","XSFX":"由西向东","XSFXDM":"2","KKMC":"中天大道与中生大道交口"},{"KKBH":"6071310030000","HPHM":"鲁AU820N","JGSK":"2021-04-01 18:21:59.53","CDBH":"3","XSFX":"由东向西","XSFXDM":"1","KKMC":"中央大道与海旭道交口正向"},{"KKBH":"610266118","HPHM":"豫JAF210","JGSK":"2021-04-01 18:21:59.542","CDBH":"7","XSFX":"由南向北","XSFXDM":"3","KKMC":"中生大道与和畅路交口"},{"KKBH":"610266118","HPHM":"津DBX707","JGSK":"2021-04-01 18:21:59.565","CDBH":"9","XSFX":"由南向北","XSFXDM":"3","KKMC":"中生大道与和畅路交口"},{"KKBH":"711","HPHM":"津NGW022","JGSK":"2021-04-01 18:21:59.723","CDBH":"5","XSFX":"由南向北","XSFXDM":"3","KKMC":"不礼让行人中新大道与和旭路交口"},{"KKBH":"610286127","HPHM":"津CDY799","JGSK":"2021-04-01 18:21:59.785","CDBH":"5","XSFX":"由西向东","XSFXDM":"2","KKMC":"中津大道与和畅路交口"},{"KKBH":"7208810060000","HPHM":"车牌","JGSK":"2021-04-01 18:21:59.791","CDBH":"4","XSFX":"由南向北","XSFXDM":"3","KKMC":"海旭道与庄盛路交口正向"},{"KKBH":"610256115","HPHM":"津AF27515","JGSK":"2021-04-01 18:21:59.806","CDBH":"3","XSFX":"由东向西","XSFXDM":"1","KKMC":"中天大道与中生大道交口"},{"KKBH":"610266117","HPHM":"冀DGG573","JGSK":"2021-04-01 18:21:59.836","CDBH":"2","XSFX":"由东向西","XSFXDM":"1","KKMC":"中生大道与和韵路交口"},{"KKBH":"610266118","HPHM":"鲁NU33K0","JGSK":"2021-04-01 18:21:59.917","CDBH":"10","XSFX":"由北向南","XSFXDM":"4","KKMC":"中生大道与和畅路交口"},{"KKBH":"610256115","HPHM":"苏HJD651","JGSK":"2021-04-01 18:21:59.961","CDBH":"12","XSFX":"由北向南","XSFXDM":"4","KKMC":"中天大道与中生大道交口"},{"KKBH":"610256116","HPHM":"津A7K599","JGSK":"2021-04-01 18:22:00.03","CDBH":"7","XSFX":"由南向北","XSFXDM":"3","KKMC":"中天大道与和顺路交口"},{"KKBH":"7205610020000","HPHM":"车牌","JGSK":"2021-04-01 18:22:00.113","CDBH":"3","XSFX":"由西向东","XSFXDM":"2","KKMC":"动漫北路与文三路交口正向"},{"KKBH":"610271008","HPHM":"晋A080VM","JGSK":"2021-04-01 18:22:00.267","CDBH":"4","XSFX":"由北向南","XSFXDM":"4","KKMC":"中新大道与航母主题公园支路交口"},{"KKBH":"610271009","HPHM":"津N37600","JGSK":"2021-04-01 18:22:00.29","CDBH":"4","XSFX":"由西向东","XSFXDM":"2","KKMC":"中新大道与泰七路交口"},{"KKBH":"7208710020000","HPHM":"津A0R709","JGSK":"2021-04-01 18:22:00.319","CDBH":"6","XSFX":"由南向北","XSFXDM":"3","KKMC":"安正路与芳菲路交口正向"},{"KKBH":"610401005","HPHM":"冀B8U1Y9","JGSK":"2021-04-01 18:22:00.332","CDBH":"4","XSFX":"由西向东","XSFXDM":"2","KKMC":"和畅路与和顺路交口"},{"KKBH":"610256115","HPHM":"晋AL799T","JGSK":"2021-04-01 18:22:00.39","CDBH":"12","XSFX":"由北向南","XSFXDM":"4","KKMC":"中天大道与中生大道交口"},{"KKBH":"610256115","HPHM":"津MHH911","JGSK":"2021-04-01 18:22:00.408","CDBH":"7","XSFX":"由南向北","XSFXDM":"3","KKMC":"中天大道与中生大道交口"},{"KKBH":"610266118","HPHM":"津MZF928","JGSK":"2021-04-01 18:22:00.445","CDBH":"8","XSFX":"由南向北","XSFXDM":"3","KKMC":"中生大道与和畅路交口"},{"KKBH":"7208810020000","HPHM":"津C921B7","JGSK":"2021-04-01 18:22:00.459","CDBH":"9","XSFX":"由南向北","XSFXDM":"3","KKMC":"海旭道与安正路交口正向"},{"KKBH":"610401004","HPHM":"津H86185","JGSK":"2021-04-01 18:22:00.477","CDBH":"12","XSFX":"由北向南","XSFXDM":"4","KKMC":"和畅路与和风路交口"},{"KKBH":"610276124","HPHM":"津JCF777","JGSK":"2021-04-01 18:22:00.478","CDBH":"7","XSFX":"由南向北","XSFXDM":"3","KKMC":"中新大道与中生大道交口"},{"KKBH":"720891003000","HPHM":"车牌","JGSK":"2021-04-01 18:22:00.534","CDBH":"1","XSFX":"由东向西","XSFXDM":"1","KKMC":"海博道与安正路交口"},{"KKBH":"7208810040000","HPHM":"津JWG500","JGSK":"2021-04-01 18:22:00.569","CDBH":"1","XSFX":"由东向西","XSFXDM":"1","KKMC":"海旭道与永盛路交口正向"},{"KKBH":"610261003000","HPHM":"津C992S2","JGSK":"2021-04-01 18:22:00.589","CDBH":"10","XSFX":"由东向西","XSFXDM":"1","KKMC":"中生大道与静湖南路交口"},{"KKBH":"610276124","HPHM":"津MDC568","JGSK":"2021-04-01 18:22:00.713","CDBH":"11","XSFX":"由北向南","XSFXDM":"4","KKMC":"中新大道与中生大道交口"},{"KKBH":"728031002000","HPHM":"津KSC527","JGSK":"2021-04-01 18:22:00.769","CDBH":"1","XSFX":"由东向西","XSFXDM":"1","KKMC":"动漫中路与文一路交口"},{"KKBH":"7208610020000","HPHM":"津C75889","JGSK":"2021-04-01 18:22:00.893","CDBH":"4","XSFX":"由西向东","XSFXDM":"2","KKMC":"海晨道与安正路交口正向"},{"KKBH":"610256115","HPHM":"津ADE1966","JGSK":"2021-04-01 18:22:00.949","CDBH":"9","XSFX":"由南向北","XSFXDM":"3","KKMC":"中天大道与中生大道交口"},{"KKBH":"720891006000","HPHM":"津AXA137","JGSK":"2021-04-01 18:22:01.032","CDBH":"3","XSFX":"由东向西","XSFXDM":"1","KKMC":"海博道与永盛路交口"},{"KKBH":"720861003000","HPHM":"津RQK027","JGSK":"2021-04-01 18:22:01.045","CDBH":"10","XSFX":"由北向南","XSFXDM":"4","KKMC":"海晨道与安明路交口"},{"KKBH":"610251002","HPHM":"津AS0819","JGSK":"2021-04-01 18:22:01.066","CDBH":"10","XSFX":"由北向南","XSFXDM":"4","KKMC":"中天大道与和睦路交口"},{"KKBH":"7208810050000","HPHM":"津RTF231","JGSK":"2021-04-01 18:22:01.119","CDBH":"5","XSFX":"由西向东","XSFXDM":"2","KKMC":"海旭道与明盛路交口正向"},{"KKBH":"610276124","HPHM":"津C2F917","JGSK":"2021-04-01 18:22:01.296","CDBH":"10","XSFX":"由北向南","XSFXDM":"4","KKMC":"中新大道与中生大道交口"},{"KKBH":"610256116","HPHM":"津GLX772","JGSK":"2021-04-01 18:22:01.31","CDBH":"8","XSFX":"由南向北","XSFXDM":"3","KKMC":"中天大道与和顺路交口"},{"KKBH":"610251002","HPHM":"京J98462","JGSK":"2021-04-01 18:22:01.313","CDBH":"10","XSFX":"由北向南","XSFXDM":"4","KKMC":"中天大道与和睦路交口"},{"KKBH":"610256115","HPHM":"蒙A350DN","JGSK":"2021-04-01 18:22:01.369","CDBH":"9","XSFX":"由南向北","XSFXDM":"3","KKMC":"中天大道与中生大道交口"},{"KKBH":"610391007","HPHM":"车牌","JGSK":"2021-04-01 18:22:01.394","CDBH":"3","XSFX":"由东向西","XSFXDM":"1","KKMC":"和韵路与和风路交口"},{"KKBH":"610256113","HPHM":"津B2M858","JGSK":"2021-04-01 18:22:01.438","CDBH":"5","XSFX":"由南向北","XSFXDM":"3","KKMC":"中天大道与和风路交口"},{"KKBH":"610401005","HPHM":"津DMN110","JGSK":"2021-04-01 18:22:01.503","CDBH":"7","XSFX":"由南向北","XSFXDM":"3","KKMC":"和畅路与和顺路交口"},{"KKBH":"610266117","HPHM":"津AD21209","JGSK":"2021-04-01 18:22:01.513","CDBH":"1","XSFX":"由东向西","XSFXDM":"1","KKMC":"中生大道与和韵路交口"},{"KKBH":"7205710040000","HPHM":"车牌","JGSK":"2021-04-01 18:22:01.534","CDBH":"2","XSFX":"由东向西","XSFXDM":"1","KKMC":"动漫东路与动漫中路交口正向"},{"KKBH":"610401005","HPHM":"津CA337学","JGSK":"2021-04-01 18:22:01.566","CDBH":"9","XSFX":"由南向北","XSFXDM":"3","KKMC":"和畅路与和顺路交口"},{"KKBH":"610276124","HPHM":"津JZS526","JGSK":"2021-04-01 18:22:01.656","CDBH":"7","XSFX":"由南向北","XSFXDM":"3","KKMC":"中新大道与中生大道交口"},{"KKBH":"610266117","HPHM":"冀ED607G","JGSK":"2021-04-01 18:22:01.66","CDBH":"10","XSFX":"由北向南","XSFXDM":"4","KKMC":"中生大道与和韵路交口"},{"KKBH":"7208910040000","HPHM":"车牌","JGSK":"2021-04-01 18:22:01.775","CDBH":"6","XSFX":"由西向东","XSFXDM":"2","KKMC":"海博道与安平路交口正向"},{"KKBH":"610256114","HPHM":"津B502D1","JGSK":"2021-04-01 18:22:01.843","CDBH":"7","XSFX":"由北向南","XSFXDM":"4","KKMC":"中天大道与和旭路交口"},{"KKBH":"7208610030000","HPHM":"辽LP3678","JGSK":"2021-04-01 18:22:01.89","CDBH":"8","XSFX":"由南向北","XSFXDM":"3","KKMC":"海晨道与安明路交口正向"},{"KKBH":"7205410020000","HPHM":"车牌","JGSK":"2021-04-01 18:22:01.912","CDBH":"1","XSFX":"由东向西","XSFXDM":"1","KKMC":"动漫环路西与动漫中路交口正向"},{"KKBH":"610256111","HPHM":"晋AJ802T","JGSK":"2021-04-01 18:22:01.965","CDBH":"7","XSFX":"由北向南","XSFXDM":"4","KKMC":"中天大道与和惠路交口"},{"KKBH":"610266117","HPHM":"冀JXZ349","JGSK":"2021-04-01 18:22:01.974","CDBH":"3","XSFX":"由东向西","XSFXDM":"1","KKMC":"中生大道与和韵路交口"},{"KKBH":"610401005","HPHM":"津AN0389","JGSK":"2021-04-01 18:22:01.984","CDBH":"3","XSFX":"由东向西","XSFXDM":"1","KKMC":"和畅路与和顺路交口"},{"KKBH":"610266117","HPHM":"津RXC907","JGSK":"2021-04-01 18:22:02.016","CDBH":"1","XSFX":"由东向西","XSFXDM":"1","KKMC":"中生大道与和韵路交口"},{"KKBH":"610276124","HPHM":"津EFF006","JGSK":"2021-04-01 18:22:02.021","CDBH":"11","XSFX":"由北向南","XSFXDM":"4","KKMC":"中新大道与中生大道交口"},{"KKBH":"728031003000","HPHM":"津B3Q123","JGSK":"2021-04-01 18:22:02.023","CDBH":"5","XSFX":"由北向南","XSFXDM":"4","KKMC":"动漫中路与文二路交口"},{"KKBH":"720891003000","HPHM":"津RNB176","JGSK":"2021-04-01 18:22:02.053","CDBH":"7","XSFX":"由南向北","XSFXDM":"3","KKMC":"海博道与安正路交口"},{"KKBH":"610286127","HPHM":"苏FU03F6","JGSK":"2021-04-01 18:22:02.062","CDBH":"6","XSFX":"由西向东","XSFXDM":"2","KKMC":"中津大道与和畅路交口"},{"KKBH":"610271009","HPHM":"冀BM706X","JGSK":"2021-04-01 18:22:02.109","CDBH":"10","XSFX":"由北向南","XSFXDM":"4","KKMC":"中新大道与泰七路交口"},{"KKBH":"610266118","HPHM":"吉AR815Y","JGSK":"2021-04-01 18:22:02.124","CDBH":"7","XSFX":"由南向北","XSFXDM":"3","KKMC":"中生大道与和畅路交口"},{"KKBH":"728031003000","HPHM":"津AS8125","JGSK":"2021-04-01 18:22:02.13","CDBH":"4","XSFX":"由南向北","XSFXDM":"3","KKMC":"动漫中路与文二路交口"},{"KKBH":"610256115","HPHM":"津MU0131","JGSK":"2021-04-01 18:22:02.186","CDBH":"3","XSFX":"由东向西","XSFXDM":"1","KKMC":"中天大道与中生大道交口"},{"KKBH":"610391006","HPHM":"津GTM328","JGSK":"2021-04-01 18:22:02.201","CDBH":"2","XSFX":"由东向西","XSFXDM":"1","KKMC":"和韵路与和意路交口"},{"KKBH":"610276126","HPHM":"津N03322","JGSK":"2021-04-01 18:22:02.21","CDBH":"4","XSFX":"由南向北","XSFXDM":"3","KKMC":"中新大道与和意路交口"},{"KKBH":"7205410040000","HPHM":"车牌","JGSK":"2021-04-01 18:22:02.219","CDBH":"4","XSFX":"由西向东","XSFXDM":"2","KKMC":"动漫环路东与动漫中路交口正向"},{"KKBH":"610276125","HPHM":"冀FV298L","JGSK":"2021-04-01 18:22:02.231","CDBH":"7","XSFX":"由北向南","XSFXDM":"4","KKMC":"中新大道与和顺路交口"},{"KKBH":"610266118","HPHM":"蒙A5073Z","JGSK":"2021-04-01 18:22:02.335","CDBH":"11","XSFX":"由北向南","XSFXDM":"4","KKMC":"中生大道与和畅路交口"},{"KKBH":"711","HPHM":"津GPR012","JGSK":"2021-04-01 18:22:02.358","CDBH":"5","XSFX":"由南向北","XSFXDM":"3","KKMC":"不礼让行人中新大道与和旭路交口"},{"KKBH":"7205710040000","HPHM":"车牌","JGSK":"2021-04-01 18:22:02.358","CDBH":"2","XSFX":"由东向西","XSFXDM":"1","KKMC":"动漫东路与动漫中路交口正向"},{"KKBH":"7208610030000","HPHM":"黑E1199L","JGSK":"2021-04-01 18:22:02.378","CDBH":"10","XSFX":"由北向南","XSFXDM":"4","KKMC":"海晨道与安明路交口正向"},{"KKBH":"6071310030000","HPHM":"豫Q063B9","JGSK":"2021-04-01 18:22:02.386","CDBH":"1","XSFX":"由东向西","XSFXDM":"1","KKMC":"中央大道与海旭道交口正向"},{"KKBH":"610266117","HPHM":"冀DGG573","JGSK":"2021-04-01 18:22:02.416","CDBH":"3","XSFX":"由东向西","XSFXDM":"1","KKMC":"中生大道与和韵路交口"},{"KKBH":"610266118","HPHM":"冀CZM029","JGSK":"2021-04-01 18:22:02.467","CDBH":"5","XSFX":"由西向东","XSFXDM":"2","KKMC":"中生大道与和畅路交口"},{"KKBH":"720901002000","HPHM":"津KYK533","JGSK":"2021-04-01 18:22:02.547","CDBH":"1","XSFX":"由东向西","XSFXDM":"1","KKMC":"玉林道与安正路交口"},{"KKBH":"610271009","HPHM":"津JUN810","JGSK":"2021-04-01 18:22:02.555","CDBH":"11","XSFX":"由北向南","XSFXDM":"4","KKMC":"中新大道与泰七路交口"},{"KKBH":"610266117","HPHM":"冀BR221K","JGSK":"2021-04-01 18:22:02.577","CDBH":"6","XSFX":"由西向东","XSFXDM":"2","KKMC":"中生大道与和韵路交口"},{"KKBH":"610276124","HPHM":"冀J2E6B2","JGSK":"2021-04-01 18:22:02.62","CDBH":"8","XSFX":"由南向北","XSFXDM":"3","KKMC":"中新大道与中生大道交口"},{"KKBH":"610276124","HPHM":"津HLX277","JGSK":"2021-04-01 18:22:02.678","CDBH":"11","XSFX":"由北向南","XSFXDM":"4","KKMC":"中新大道与中生大道交口"},{"KKBH":"610276126","HPHM":"津K36917","JGSK":"2021-04-01 18:22:02.718","CDBH":"4","XSFX":"由南向北","XSFXDM":"3","KKMC":"中新大道与和意路交口"},{"KKBH":"720861002000","HPHM":"津G06V2M","JGSK":"2021-04-01 18:22:02.735","CDBH":"5","XSFX":"由西向东","XSFXDM":"2","KKMC":"海晨道与安正路交口"},{"KKBH":"7208910060000","HPHM":"车牌","JGSK":"2021-04-01 18:22:02.854","CDBH":"12","XSFX":"由北向南","XSFXDM":"4","KKMC":"海博道与永盛路交口正向"},{"KKBH":"610256116","HPHM":"津MLL726","JGSK":"2021-04-01 18:22:02.854","CDBH":"9","XSFX":"由南向北","XSFXDM":"3","KKMC":"中天大道与和顺路交口"},{"KKBH":"610256112","HPHM":"车牌","JGSK":"2021-04-01 18:22:02.966","CDBH":"6","XSFX":"由西向东","XSFXDM":"2","KKMC":"中天大道与中津大道交口"},{"KKBH":"7208710020000","HPHM":"京JJH705","JGSK":"2021-04-01 18:22:02.989","CDBH":"6","XSFX":"由南向北","XSFXDM":"3","KKMC":"安正路与芳菲路交口正向"},{"KKBH":"610256112","HPHM":"津DDR981","JGSK":"2021-04-01 18:22:03.021","CDBH":"5","XSFX":"由西向东","XSFXDM":"2","KKMC":"中天大道与中津大道交口"},{"KKBH":"610266117","HPHM":"津MAR327","JGSK":"2021-04-01 18:22:03.047","CDBH":"11","XSFX":"由北向南","XSFXDM":"4","KKMC":"中生大道与和韵路交口"},{"KKBH":"610391007","HPHM":"津GER003","JGSK":"2021-04-01 18:22:03.067","CDBH":"5","XSFX":"由西向东","XSFXDM":"2","KKMC":"和韵路与和风路交口"},{"KKBH":"610391007","HPHM":"车牌","JGSK":"2021-04-01 18:22:03.074","CDBH":"2","XSFX":"由东向西","XSFXDM":"1","KKMC":"和韵路与和风路交口"},{"KKBH":"610256115","HPHM":"津REZ805","JGSK":"2021-04-01 18:22:03.11","CDBH":"12","XSFX":"由北向南","XSFXDM":"4","KKMC":"中天大道与中生大道交口"},{"KKBH":"711","HPHM":"冀B955L6","JGSK":"2021-04-01 18:22:03.141","CDBH":"8","XSFX":"由北向南","XSFXDM":"4","KKMC":"不礼让行人中新大道与和旭路交口"},{"KKBH":"610266117","HPHM":"津A6M771","JGSK":"2021-04-01 18:22:03.166","CDBH":"11","XSFX":"由北向南","XSFXDM":"4","KKMC":"中生大道与和韵路交口"},{"KKBH":"610271009","HPHM":"蒙K1387B","JGSK":"2021-04-01 18:22:03.179","CDBH":"11","XSFX":"由北向南","XSFXDM":"4","KKMC":"中新大道与泰七路交口"},{"KKBH":"720571004000","HPHM":"津KS1287","JGSK":"2021-04-01 18:22:03.185","CDBH":"3","XSFX":"由西向东","XSFXDM":"2","KKMC":"动漫东路与动漫中路交口"},{"KKBH":"720821004000","HPHM":"津AUP883","JGSK":"2021-04-01 18:22:03.241","CDBH":"4","XSFX":"由南向北","XSFXDM":"3","KKMC":"动漫西路与动漫北路交口"},{"KKBH":"610256113","HPHM":"津LX0378","JGSK":"2021-04-01 18:22:03.28","CDBH":"9","XSFX":"由北向南","XSFXDM":"4","KKMC":"中天大道与和风路交口"},{"KKBH":"610276125","HPHM":"津RP3066","JGSK":"2021-04-01 18:22:03.345","CDBH":"5","XSFX":"由南向北","XSFXDM":"3","KKMC":"中新大道与和顺路交口"},{"KKBH":"610266118","HPHM":"津HFY031","JGSK":"2021-04-01 18:22:03.346","CDBH":"7","XSFX":"由南向北","XSFXDM":"3","KKMC":"中生大道与和畅路交口"},{"KKBH":"610271009","HPHM":"津C572Y7","JGSK":"2021-04-01 18:22:03.57","CDBH":"4","XSFX":"由西向东","XSFXDM":"2","KKMC":"中新大道与泰七路交口"},{"KKBH":"610256115","HPHM":"津GKR108","JGSK":"2021-04-01 18:22:03.59","CDBH":"7","XSFX":"由南向北","XSFXDM":"3","KKMC":"中天大道与中生大道交口"},{"KKBH":"610271009","HPHM":"蒙A280YJ","JGSK":"2021-04-01 18:22:03.748","CDBH":"7","XSFX":"由南向北","XSFXDM":"3","KKMC":"中新大道与泰七路交口"},{"KKBH":"610251001","HPHM":"津AYA216","JGSK":"2021-04-01 18:22:03.881","CDBH":"5","XSFX":"由西向东","XSFXDM":"2","KKMC":"中天大道与和畅路交口"},{"KKBH":"610256111","HPHM":"津AD10659","JGSK":"2021-04-01 18:22:03.885","CDBH":"7","XSFX":"由北向南","XSFXDM":"4","KKMC":"中天大道与和惠路交口"},{"KKBH":"720861003000","HPHM":"鲁B29SV5","JGSK":"2021-04-01 18:22:03.895","CDBH":"4","XSFX":"由西向东","XSFXDM":"2","KKMC":"海晨道与安明路交口"},{"KKBH":"7208610030000","HPHM":"辽P23A82","JGSK":"2021-04-01 18:22:03.898","CDBH":"11","XSFX":"由北向南","XSFXDM":"4","KKMC":"海晨道与安明路交口正向"},{"KKBH":"610276124","HPHM":"津JCF777","JGSK":"2021-04-01 18:22:03.98","CDBH":"7","XSFX":"由南向北","XSFXDM":"3","KKMC":"中新大道与中生大道交口"},{"KKBH":"610276124","HPHM":"津HVS077","JGSK":"2021-04-01 18:22:04.037","CDBH":"8","XSFX":"由南向北","XSFXDM":"3","KKMC":"中新大道与中生大道交口"},{"KKBH":"720871002000","HPHM":"粤LMV075","JGSK":"2021-04-01 18:22:04.063","CDBH":"9","XSFX":"由北向南","XSFXDM":"4","KKMC":"安正路与芳菲路交口"},{"KKBH":"610256114","HPHM":"津RNB101","JGSK":"2021-04-01 18:22:04.077","CDBH":"8","XSFX":"由北向南","XSFXDM":"4","KKMC":"中天大道与和旭路交口"},{"KKBH":"610256113","HPHM":"津C3K226","JGSK":"2021-04-01 18:22:04.135","CDBH":"4","XSFX":"由南向北","XSFXDM":"3","KKMC":"中天大道与和风路交口"},{"KKBH":"610256111","HPHM":"车牌","JGSK":"2021-04-01 18:22:04.161","CDBH":"6","XSFX":"由南向北","XSFXDM":"3","KKMC":"中天大道与和惠路交口"},{"KKBH":"610256114","HPHM":"津F09512","JGSK":"2021-04-01 18:22:04.207","CDBH":"2","XSFX":"由西向东","XSFXDM":"2","KKMC":"中天大道与和旭路交口"},{"KKBH":"610286127","HPHM":"津CDY799","JGSK":"2021-04-01 18:22:04.221","CDBH":"5","XSFX":"由西向东","XSFXDM":"2","KKMC":"中津大道与和畅路交口"},{"KKBH":"720821003000","HPHM":"浙RWU791","JGSK":"2021-04-01 18:22:04.224","CDBH":"1","XSFX":"由东向西","XSFXDM":"1","KKMC":"动漫西路与动漫南路交口"},{"KKBH":"7205410020000","HPHM":"车牌","JGSK":"2021-04-01 18:22:04.321","CDBH":"1","XSFX":"由东向西","XSFXDM":"1","KKMC":"动漫环路西与动漫中路交口正向"},{"KKBH":"610256115","HPHM":"鲁P621LN","JGSK":"2021-04-01 18:22:04.38","CDBH":"10","XSFX":"由北向南","XSFXDM":"4","KKMC":"中天大道与中生大道交口"},{"KKBH":"610271008","HPHM":"车牌","JGSK":"2021-04-01 18:22:04.515","CDBH":"4","XSFX":"由北向南","XSFXDM":"4","KKMC":"中新大道与航母主题公园支路交口"},{"KKBH":"7208810060000","HPHM":"津LZ1029","JGSK":"2021-04-01 18:22:04.535","CDBH":"2","XSFX":"由西向东","XSFXDM":"2","KKMC":"海旭道与庄盛路交口正向"},{"KKBH":"610276124","HPHM":"津GND869","JGSK":"2021-04-01 18:22:04.539","CDBH":"8","XSFX":"由南向北","XSFXDM":"3","KKMC":"中新大道与中生大道交口"},{"KKBH":"720891006000","HPHM":"津DNP268","JGSK":"2021-04-01 18:22:04.548","CDBH":"11","XSFX":"由北向南","XSFXDM":"4","KKMC":"海博道与永盛路交口"},{"KKBH":"610276125","HPHM":"津A1X830","JGSK":"2021-04-01 18:22:04.614","CDBH":"5","XSFX":"由南向北","XSFXDM":"3","KKMC":"中新大道与和顺路交口"},{"KKBH":"610266118","HPHM":"津RUD100","JGSK":"2021-04-01 18:22:04.645","CDBH":"11","XSFX":"由北向南","XSFXDM":"4","KKMC":"中生大道与和畅路交口"},{"KKBH":"720541005000","HPHM":"冀B6V121","JGSK":"2021-04-01 18:22:04.666","CDBH":"3","XSFX":"由西向东","XSFXDM":"2","KKMC":"动漫环路东与动漫西路交口"},{"KKBH":"720881005000","HPHM":"津RTF231","JGSK":"2021-04-01 18:22:04.689","CDBH":"5","XSFX":"由西向东","XSFXDM":"2","KKMC":"海旭道与明盛路交口"},{"KKBH":"720891003000","HPHM":"津AWG633","JGSK":"2021-04-01 18:22:04.694","CDBH":"7","XSFX":"由南向北","XSFXDM":"3","KKMC":"海博道与安正路交口"},{"KKBH":"610256112","HPHM":"冀J7QY00","JGSK":"2021-04-01 18:22:04.72","CDBH":"7","XSFX":"由南向北","XSFXDM":"3","KKMC":"中天大道与中津大道交口"},{"KKBH":"6071310030000","HPHM":"津GHF605","JGSK":"2021-04-01 18:22:04.748","CDBH":"3","XSFX":"由东向西","XSFXDM":"1","KKMC":"中央大道与海旭道交口正向"},{"KKBH":"610276124","HPHM":"吉A08A23","JGSK":"2021-04-01 18:22:04.752","CDBH":"7","XSFX":"由南向北","XSFXDM":"3","KKMC":"中新大道与中生大道交口"},{"KKBH":"610276125","HPHM":"津CC2179","JGSK":"2021-04-01 18:22:04.779","CDBH":"2","XSFX":"由东向西","XSFXDM":"1","KKMC":"中新大道与和顺路交口"},{"KKBH":"720571003000","HPHM":"冀B9SY29","JGSK":"2021-04-01 18:22:04.915","CDBH":"2","XSFX":"由东向西","XSFXDM":"1","KKMC":"动漫东路与文三路交口"},{"KKBH":"610276125","HPHM":"冀B4C201","JGSK":"2021-04-01 18:22:04.919","CDBH":"5","XSFX":"由南向北","XSFXDM":"3","KKMC":"中新大道与和顺路交口"},{"KKBH":"610276125","HPHM":"冀FV298L","JGSK":"2021-04-01 18:22:04.946","CDBH":"7","XSFX":"由北向南","XSFXDM":"4","KKMC":"中新大道与和顺路交口"},{"KKBH":"610276125","HPHM":"津GEH156","JGSK":"2021-04-01 18:22:05.079","CDBH":"4","XSFX":"由南向北","XSFXDM":"3","KKMC":"中新大道与和顺路交口"},{"KKBH":"720881002000","HPHM":"津KU8018","JGSK":"2021-04-01 18:22:05.08","CDBH":"9","XSFX":"由南向北","XSFXDM":"3","KKMC":"海旭道与安正路交口"},{"KKBH":"610276124","HPHM":"冀B5H2Z9","JGSK":"2021-04-01 18:22:05.115","CDBH":"10","XSFX":"由北向南","XSFXDM":"4","KKMC":"中新大道与中生大道交口"},{"KKBH":"610401005","HPHM":"津C311K2","JGSK":"2021-04-01 18:22:05.161","CDBH":"7","XSFX":"由南向北","XSFXDM":"3","KKMC":"和畅路与和顺路交口"},{"KKBH":"720881002000","HPHM":"冀BP571G","JGSK":"2021-04-01 18:22:05.169","CDBH":"5","XSFX":"由西向东","XSFXDM":"2","KKMC":"海旭道与安正路交口"},{"KKBH":"610286127","HPHM":"津RQR506","JGSK":"2021-04-01 18:22:05.171","CDBH":"2","XSFX":"由东向西","XSFXDM":"1","KKMC":"中津大道与和畅路交口"},{"KKBH":"7208810020000","HPHM":"鲁D6071E","JGSK":"2021-04-01 18:22:05.178","CDBH":"13","XSFX":"由北向南","XSFXDM":"4","KKMC":"海旭道与安正路交口正向"},{"KKBH":"7280310060000","HPHM":"琼A2V087","JGSK":"2021-04-01 18:22:05.324","CDBH":"3","XSFX":"由西向东","XSFXDM":"2","KKMC":"动漫中路与文三路交口正向"},{"KKBH":"610276124","HPHM":"津JZS526","JGSK":"2021-04-01 18:22:05.34","CDBH":"7","XSFX":"由南向北","XSFXDM":"3","KKMC":"中新大道与中生大道交口"},{"KKBH":"610266117","HPHM":"津GVP005","JGSK":"2021-04-01 18:22:05.413","CDBH":"2","XSFX":"由东向西","XSFXDM":"1","KKMC":"中生大道与和韵路交口"},{"KKBH":"720881002000","HPHM":"冀BQ101X","JGSK":"2021-04-01 18:22:05.455","CDBH":"12","XSFX":"由北向南","XSFXDM":"4","KKMC":"海旭道与安正路交口"},{"KKBH":"610401005","HPHM":"津DMN110","JGSK":"2021-04-01 18:22:05.481","CDBH":"7","XSFX":"由南向北","XSFXDM":"3","KKMC":"和畅路与和顺路交口"},{"KKBH":"610266117","HPHM":"津AD21209","JGSK":"2021-04-01 18:22:05.53","CDBH":"1","XSFX":"由东向西","XSFXDM":"1","KKMC":"中生大道与和韵路交口"},{"KKBH":"610391006","HPHM":"津KHY877","JGSK":"2021-04-01 18:22:05.566","CDBH":"4","XSFX":"由西向东","XSFXDM":"2","KKMC":"和韵路与和意路交口"},{"KKBH":"7205710040000","HPHM":"津JWJ213","JGSK":"2021-04-01 18:22:05.608","CDBH":"1","XSFX":"由东向西","XSFXDM":"1","KKMC":"动漫东路与动漫中路交口正向"},{"KKBH":"610266118","HPHM":"津J11702","JGSK":"2021-04-01 18:22:05.63","CDBH":"5","XSFX":"由西向东","XSFXDM":"2","KKMC":"中生大道与和畅路交口"},{"KKBH":"610251002","HPHM":"津AS0819","JGSK":"2021-04-01 18:22:05.633","CDBH":"10","XSFX":"由北向南","XSFXDM":"4","KKMC":"中天大道与和睦路交口"},{"KKBH":"610391006","HPHM":"津AD39191","JGSK":"2021-04-01 18:22:05.639","CDBH":"1","XSFX":"由东向西","XSFXDM":"1","KKMC":"和韵路与和意路交口"},{"KKBH":"6071310030000","HPHM":"津A7U666","JGSK":"2021-04-01 18:22:05.639","CDBH":"2","XSFX":"由东向西","XSFXDM":"1","KKMC":"中央大道与海旭道交口正向"},{"KKBH":"610256111","HPHM":"津QE2315","JGSK":"2021-04-01 18:22:05.735","CDBH":"7","XSFX":"由北向南","XSFXDM":"4","KKMC":"中天大道与和惠路交口"},{"KKBH":"7280310020000","HPHM":"车牌","JGSK":"2021-04-01 18:22:05.737","CDBH":"2","XSFX":"由东向西","XSFXDM":"1","KKMC":"动漫中路与文一路交口正向"},{"KKBH":"610256115","HPHM":"津GKR108","JGSK":"2021-04-01 18:22:05.767","CDBH":"8","XSFX":"由南向北","XSFXDM":"3","KKMC":"中天大道与中生大道交口"},{"KKBH":"610276124","HPHM":"津MDC568","JGSK":"2021-04-01 18:22:05.773","CDBH":"11","XSFX":"由北向南","XSFXDM":"4","KKMC":"中新大道与中生大道交口"},{"KKBH":"720861002000","HPHM":"冀J8VH59","JGSK":"2021-04-01 18:22:05.776","CDBH":"4","XSFX":"由西向东","XSFXDM":"2","KKMC":"海晨道与安正路交口"},{"KKBH":"610276124","HPHM":"津C2F917","JGSK":"2021-04-01 18:22:05.853","CDBH":"10","XSFX":"由北向南","XSFXDM":"4","KKMC":"中新大道与中生大道交口"},{"KKBH":"7208610030000","HPHM":"车牌","JGSK":"2021-04-01 18:22:05.938","CDBH":"7","XSFX":"由南向北","XSFXDM":"3","KKMC":"海晨道与安明路交口正向"},{"KKBH":"610251002","HPHM":"冀BG320F","JGSK":"2021-04-01 18:22:05.938","CDBH":"2","XSFX":"由东向西","XSFXDM":"1","KKMC":"中天大道与和睦路交口"},{"KKBH":"610266118","HPHM":"冀CZM029","JGSK":"2021-04-01 18:22:06.049","CDBH":"5","XSFX":"由西向东","XSFXDM":"2","KKMC":"中生大道与和畅路交口"},{"KKBH":"720561002000","HPHM":"冀BZ330J","JGSK":"2021-04-01 18:22:06.168","CDBH":"6","XSFX":"由北向南","XSFXDM":"4","KKMC":"动漫北路与文三路交口"},{"KKBH":"610266118","HPHM":"豫JAF210","JGSK":"2021-04-01 18:22:06.198","CDBH":"7","XSFX":"由南向北","XSFXDM":"3","KKMC":"中生大道与和畅路交口"},{"KKBH":"610256112","HPHM":"津C53T60","JGSK":"2021-04-01 18:22:06.221","CDBH":"4","XSFX":"由西向东","XSFXDM":"2","KKMC":"中天大道与中津大道交口"},{"KKBH":"1250","HPHM":"冀B5J7B3","JGSK":"2021-04-01 18:22:06.287","CDBH":"2","XSFX":"由东向西","XSFXDM":"1","KKMC":"中滨大道与盛三街交口正向"},{"KKBH":"7208910030000","HPHM":"津E21364","JGSK":"2021-04-01 18:22:06.296","CDBH":"12","XSFX":"由北向南","XSFXDM":"4","KKMC":"海博道与安正路交口正向"},{"KKBH":"610401005","HPHM":"京NM0Y35","JGSK":"2021-04-01 18:22:06.368","CDBH":"8","XSFX":"由南向北","XSFXDM":"3","KKMC":"和畅路与和顺路交口"},{"KKBH":"7208910030000","HPHM":"津RTB881","JGSK":"2021-04-01 18:22:06.395","CDBH":"11","XSFX":"由北向南","XSFXDM":"4","KKMC":"海博道与安正路交口正向"},{"KKBH":"610256115","HPHM":"鲁B0Z0K9","JGSK":"2021-04-01 18:22:06.4","CDBH":"1","XSFX":"由东向西","XSFXDM":"1","KKMC":"中天大道与中生大道交口"},{"KKBH":"610256112","HPHM":"津RJB792","JGSK":"2021-04-01 18:22:06.445","CDBH":"6","XSFX":"由西向东","XSFXDM":"2","KKMC":"中天大道与中津大道交口"},{"KKBH":"720561002000","HPHM":"车牌","JGSK":"2021-04-01 18:22:06.457","CDBH":"3","XSFX":"由西向东","XSFXDM":"2","KKMC":"动漫北路与文三路交口"},{"KKBH":"610256115","HPHM":"津A32Q36","JGSK":"2021-04-01 18:22:06.459","CDBH":"12","XSFX":"由北向南","XSFXDM":"4","KKMC":"中天大道与中生大道交口"},{"KKBH":"610276124","HPHM":"津A03Q36","JGSK":"2021-04-01 18:22:06.497","CDBH":"8","XSFX":"由南向北","XSFXDM":"3","KKMC":"中新大道与中生大道交口"},{"KKBH":"610256113","HPHM":"津LX0378","JGSK":"2021-04-01 18:22:06.557","CDBH":"9","XSFX":"由北向南","XSFXDM":"4","KKMC":"中天大道与和风路交口"},{"KKBH":"720871002000","HPHM":"冀B6PV33","JGSK":"2021-04-01 18:22:06.615","CDBH":"6","XSFX":"由南向北","XSFXDM":"3","KKMC":"安正路与芳菲路交口"},{"KKBH":"610276124","HPHM":"津FFF006","JGSK":"2021-04-01 18:22:06.654","CDBH":"11","XSFX":"由北向南","XSFXDM":"4","KKMC":"中新大道与中生大道交口"},{"KKBH":"711","HPHM":"冀BS357T","JGSK":"2021-04-01 18:22:06.659","CDBH":"7","XSFX":"由北向南","XSFXDM":"4","KKMC":"不礼让行人中新大道与和旭路交口"},{"KKBH":"610256111","HPHM":"晋AJ802T","JGSK":"2021-04-01 18:22:06.667","CDBH":"7","XSFX":"由北向南","XSFXDM":"4","KKMC":"中天大道与和惠路交口"},{"KKBH":"610256116","HPHM":"津C2K777","JGSK":"2021-04-01 18:22:06.689","CDBH":"5","XSFX":"由西向东","XSFXDM":"2","KKMC":"中天大道与和顺路交口"},{"KKBH":"7205410020000","HPHM":"津REE793","JGSK":"2021-04-01 18:22:06.702","CDBH":"3","XSFX":"由西向东","XSFXDM":"2","KKMC":"动漫环路西与动漫中路交口正向"},{"KKBH":"610391007","HPHM":"冀B5J2F9","JGSK":"2021-04-01 18:22:06.706","CDBH":"7","XSFX":"由南向北","XSFXDM":"3","KKMC":"和韵路与和风路交口"},{"KKBH":"720881002000","HPHM":"津B1C509","JGSK":"2021-04-01 18:22:06.738","CDBH":"13","XSFX":"由北向南","XSFXDM":"4","KKMC":"海旭道与安正路交口"},{"KKBH":"711","HPHM":"津RYJ573","JGSK":"2021-04-01 18:22:06.821","CDBH":"8","XSFX":"由北向南","XSFXDM":"4","KKMC":"不礼让行人中新大道与和旭路交口"},{"KKBH":"610271008","HPHM":"鲁NM163R","JGSK":"2021-04-01 18:22:06.827","CDBH":"4","XSFX":"由北向南","XSFXDM":"4","KKMC":"中新大道与航母主题公园支路交口"},{"KKBH":"610271008","HPHM":"车牌","JGSK":"2021-04-01 18:22:06.961","CDBH":"5","XSFX":"由北向南","XSFXDM":"4","KKMC":"中新大道与航母主题公园支路交口"},{"KKBH":"610401004","HPHM":"京EHK836","JGSK":"2021-04-01 18:22:06.964","CDBH":"4","XSFX":"由西向东","XSFXDM":"2","KKMC":"和畅路与和风路交口"},{"KKBH":"610276126","HPHM":"津ADN0212","JGSK":"2021-04-01 18:22:06.967","CDBH":"8","XSFX":"由北向南","XSFXDM":"4","KKMC":"中新大道与和意路交口"},{"KKBH":"610391007","HPHM":"津B11929","JGSK":"2021-04-01 18:22:07.003","CDBH":"2","XSFX":"由东向西","XSFXDM":"1","KKMC":"和韵路与和风路交口"},{"KKBH":"610401004","HPHM":"冀J8S289","JGSK":"2021-04-01 18:22:07.007","CDBH":"10","XSFX":"由北向南","XSFXDM":"4","KKMC":"和畅路与和风路交口"},{"KKBH":"610276124","HPHM":"津JJJ271","JGSK":"2021-04-01 18:22:07.02","CDBH":"8","XSFX":"由南向北","XSFXDM":"3","KKMC":"中新大道与中生大道交口"},{"KKBH":"610256112","HPHM":"冀B6N02N","JGSK":"2021-04-01 18:22:07.021","CDBH":"9","XSFX":"由南向北","XSFXDM":"3","KKMC":"中天大道与中津大道交口"},{"KKBH":"610276124","HPHM":"津C8Q061","JGSK":"2021-04-01 18:22:07.021","CDBH":"10","XSFX":"由北向南","XSFXDM":"4","KKMC":"中新大道与中生大道交口"},{"KKBH":"610256113","HPHM":"津FLM826","JGSK":"2021-04-01 18:22:07.032","CDBH":"6","XSFX":"由南向北","XSFXDM":"3","KKMC":"中天大道与和风路交口"},{"KKBH":"610266117","HPHM":"苏BP77B7","JGSK":"2021-04-01 18:22:07.08","CDBH":"1","XSFX":"由东向西","XSFXDM":"1","KKMC":"中生大道与和韵路交口"},{"KKBH":"610266118","HPHM":"鲁B35TU3","JGSK":"2021-04-01 18:22:07.105","CDBH":"3","XSFX":"由东向西","XSFXDM":"1","KKMC":"中生大道与和畅路交口"},{"KKBH":"610391006","HPHM":"鲁NE008Z","JGSK":"2021-04-01 18:22:07.125","CDBH":"1","XSFX":"由东向西","XSFXDM":"1","KKMC":"和韵路与和意路交口"},{"KKBH":"720891004000","HPHM":"粤BBZ12挂","JGSK":"2021-04-01 18:22:07.17","CDBH":"5","XSFX":"由西向东","XSFXDM":"2","KKMC":"海博道与安平路交口"},{"KKBH":"610401005","HPHM":"津A22D51","JGSK":"2021-04-01 18:22:07.178","CDBH":"2","XSFX":"由东向西","XSFXDM":"1","KKMC":"和畅路与和顺路交口"},{"KKBH":"610401005","HPHM":"津RYJ755","JGSK":"2021-04-01 18:22:07.193","CDBH":"10","XSFX":"由北向南","XSFXDM":"4","KKMC":"和畅路与和顺路交口"},{"KKBH":"720571004000","HPHM":"辽G3583A","JGSK":"2021-04-01 18:22:07.223","CDBH":"1","XSFX":"由东向西","XSFXDM":"1","KKMC":"动漫东路与动漫中路交口"},{"KKBH":"720861003000","HPHM":"津RRR972","JGSK":"2021-04-01 18:22:07.336","CDBH":"4","XSFX":"由西向东","XSFXDM":"2","KKMC":"海晨道与安明路交口"},{"KKBH":"7208610020000","HPHM":"津C593W7","JGSK":"2021-04-01 18:22:07.47","CDBH":"5","XSFX":"由西向东","XSFXDM":"2","KKMC":"海晨道与安正路交口正向"},{"KKBH":"610401004","HPHM":"津HLW308","JGSK":"2021-04-01 18:22:07.543","CDBH":"7","XSFX":"由南向北","XSFXDM":"3","KKMC":"和畅路与和风路交口"},{"KKBH":"7208710020000","HPHM":"津C2S040","JGSK":"2021-04-01 18:22:07.61","CDBH":"9","XSFX":"由北向南","XSFXDM":"4","KKMC":"安正路与芳菲路交口正向"},{"KKBH":"720891004000","HPHM":"车牌","JGSK":"2021-04-01 18:22:07.657","CDBH":"7","XSFX":"由南向北","XSFXDM":"3","KKMC":"海博道与安平路交口"},{"KKBH":"610266117","HPHM":"津A6M771","JGSK":"2021-04-01 18:22:07.687","CDBH":"12","XSFX":"由北向南","XSFXDM":"4","KKMC":"中生大道与和韵路交口"},{"KKBH":"610276124","HPHM":"津ADF7735","JGSK":"2021-04-01 18:22:07.729","CDBH":"8","XSFX":"由南向北","XSFXDM":"3","KKMC":"中新大道与中生大道交口"},{"KKBH":"610256115","HPHM":"津RVW123","JGSK":"2021-04-01 18:22:07.743","CDBH":"9","XSFX":"由南向北","XSFXDM":"3","KKMC":"中天大道与中生大道交口"},{"KKBH":"610266117","HPHM":"津ED607G","JGSK":"2021-04-01 18:22:07.847","CDBH":"10","XSFX":"由北向南","XSFXDM":"4","KKMC":"中生大道与和韵路交口"},{"KKBH":"610286127","HPHM":"津DD6715","JGSK":"2021-04-01 18:22:07.854","CDBH":"6","XSFX":"由西向东","XSFXDM":"2","KKMC":"中津大道与和畅路交口"},{"KKBH":"610401005","HPHM":"津AU6555","JGSK":"2021-04-01 18:22:07.889","CDBH":"4","XSFX":"由西向东","XSFXDM":"2","KKMC":"和畅路与和顺路交口"},{"KKBH":"610276124","HPHM":"津HLX277","JGSK":"2021-04-01 18:22:07.934","CDBH":"11","XSFX":"由北向南","XSFXDM":"4","KKMC":"中新大道与中生大道交口"},{"KKBH":"7208810020000","HPHM":"冀B1GA83","JGSK":"2021-04-01 18:22:08.006","CDBH":"4","XSFX":"由东向西","XSFXDM":"1","KKMC":"海旭道与安正路交口正向"},{"KKBH":"610256113","HPHM":"津AWG012","JGSK":"2021-04-01 18:22:08.021","CDBH":"5","XSFX":"由南向北","XSFXDM":"3","KKMC":"中天大道与和风路交口"},{"KKBH":"720891004000","HPHM":"车牌","JGSK":"2021-04-01 18:22:08.211","CDBH":"8","XSFX":"由南向北","XSFXDM":"3","KKMC":"海博道与安平路交口"},{"KKBH":"7208910060000","HPHM":"鲁KL505A","JGSK":"2021-04-01 18:22:08.298","CDBH":"6","XSFX":"由西向东","XSFXDM":"2","KKMC":"海博道与永盛路交口正向"},{"KKBH":"610316142000","HPHM":"冀B5J7B3","JGSK":"2021-04-01 18:22:08.304","CDBH":"2","XSFX":"由东向西","XSFXDM":"1","KKMC":"中滨大道与盛三街交口"},{"KKBH":"610266118","HPHM":"津RGF135","JGSK":"2021-04-01 18:22:08.306","CDBH":"2","XSFX":"由东向西","XSFXDM":"1","KKMC":"中生大道与和畅路交口"},{"KKBH":"610256115","HPHM":"蒙A617PT","JGSK":"2021-04-01 18:22:08.379","CDBH":"12","XSFX":"由北向南","XSFXDM":"4","KKMC":"中天大道与中生大道交口"},{"KKBH":"610256115","HPHM":"鲁D0899L","JGSK":"2021-04-01 18:22:08.413","CDBH":"2","XSFX":"由东向西","XSFXDM":"1","KKMC":"中天大道与中生大道交口"},{"KKBH":"610256116","HPHM":"车牌","JGSK":"2021-04-01 18:22:08.495","CDBH":"10","XSFX":"由北向南","XSFXDM":"4","KKMC":"中天大道与和顺路交口"},{"KKBH":"720891003000","HPHM":"津E213G4","JGSK":"2021-04-01 18:22:08.549","CDBH":"2","XSFX":"由东向西","XSFXDM":"1","KKMC":"海博道与安正路交口"},{"KKBH":"610286127","HPHM":"津N10130","JGSK":"2021-04-01 18:22:08.585","CDBH":"8","XSFX":"由南向北","XSFXDM":"3","KKMC":"中津大道与和畅路交口"},{"KKBH":"7205410040000","HPHM":"津HXQ345","JGSK":"2021-04-01 18:22:08.643","CDBH":"1","XSFX":"由东向西","XSFXDM":"1","KKMC":"动漫环路东与动漫中路交口正向"},{"KKBH":"610401005","HPHM":"津H11796","JGSK":"2021-04-01 18:22:08.665","CDBH":"7","XSFX":"由南向北","XSFXDM":"3","KKMC":"和畅路与和顺路交口"},{"KKBH":"610276124","HPHM":"津A1E644","JGSK":"2021-04-01 18:22:08.694","CDBH":"8","XSFX":"由南向北","XSFXDM":"3","KKMC":"中新大道与中生大道交口"},{"KKBH":"610256116","HPHM":"川R2K662","JGSK":"2021-04-01 18:22:08.712","CDBH":"4","XSFX":"由西向东","XSFXDM":"2","KKMC":"中天大道与和顺路交口"},{"KKBH":"6102610030000","HPHM":"津NJK669","JGSK":"2021-04-01 18:22:08.727","CDBH":"8","XSFX":"由北向南","XSFXDM":"4","KKMC":"中生大道与静湖南路交口正向"},{"KKBH":"610266117","HPHM":"津GVP005","JGSK":"2021-04-01 18:22:08.736","CDBH":"2","XSFX":"由东向西","XSFXDM":"1","KKMC":"中生大道与和韵路交口"},{"KKBH":"6071310030000","HPHM":"津GDX202","JGSK":"2021-04-01 18:22:08.774","CDBH":"3","XSFX":"由东向西","XSFXDM":"1","KKMC":"中央大道与海旭道交口正向"},{"KKBH":"610266117","HPHM":"津JWT928","JGSK":"2021-04-01 18:22:08.778","CDBH":"3","XSFX":"由东向西","XSFXDM":"1","KKMC":"中生大道与和韵路交口"},{"KKBH":"610266117","HPHM":"苏FR83N8","JGSK":"2021-04-01 18:22:08.779","CDBH":"1","XSFX":"由东向西","XSFXDM":"1","KKMC":"中生大道与和韵路交口"},{"KKBH":"728031006000","HPHM":"琼A2V087","JGSK":"2021-04-01 18:22:08.788","CDBH":"3","XSFX":"由西向东","XSFXDM":"2","KKMC":"动漫中路与文三路交口"},{"KKBH":"7208910060000","HPHM":"津A0R545","JGSK":"2021-04-01 18:22:08.813","CDBH":"7","XSFX":"由西向东","XSFXDM":"2","KKMC":"海博道与永盛路交口正向"},{"KKBH":"610276126","HPHM":"鲁A8V2X0","JGSK":"2021-04-01 18:22:08.824","CDBH":"8","XSFX":"由北向南","XSFXDM":"4","KKMC":"中新大道与和意路交口"},{"KKBH":"610271009","HPHM":"鲁R2H20M","JGSK":"2021-04-01 18:22:08.849","CDBH":"11","XSFX":"由北向南","XSFXDM":"4","KKMC":"中新大道与泰七路交口"},{"KKBH":"610276126","HPHM":"津C80A83","JGSK":"2021-04-01 18:22:08.866","CDBH":"1","XSFX":"由东向西","XSFXDM":"1","KKMC":"中新大道与和意路交口"},{"KKBH":"610251002","HPHM":"津C90K00","JGSK":"2021-04-01 18:22:08.868","CDBH":"2","XSFX":"由东向西","XSFXDM":"1","KKMC":"中天大道与和睦路交口"},{"KKBH":"610266118","HPHM":"蒙A5073Z","JGSK":"2021-04-01 18:22:08.876","CDBH":"12","XSFX":"由北向南","XSFXDM":"4","KKMC":"中生大道与和畅路交口"},{"KKBH":"7208910030000","HPHM":"车牌","JGSK":"2021-04-01 18:22:08.879","CDBH":"4","XSFX":"由西向东","XSFXDM":"2","KKMC":"海博道与安正路交口正向"},{"KKBH":"6102610030000","HPHM":"冀DC5G87","JGSK":"2021-04-01 18:22:08.914","CDBH":"9","XSFX":"由北向南","XSFXDM":"4","KKMC":"中生大道与静湖南路交口正向"},{"KKBH":"610276125","HPHM":"津RP3066","JGSK":"2021-04-01 18:22:08.919","CDBH":"5","XSFX":"由南向北","XSFXDM":"3","KKMC":"中新大道与和顺路交口"},{"KKBH":"610276125","HPHM":"津CC2179","JGSK":"2021-04-01 18:22:08.926","CDBH":"2","XSFX":"由东向西","XSFXDM":"1","KKMC":"中新大道与和顺路交口"},{"KKBH":"720881002000","HPHM":"津A8R506","JGSK":"2021-04-01 18:22:08.973","CDBH":"12","XSFX":"由北向南","XSFXDM":"4","KKMC":"海旭道与安正路交口"},{"KKBH":"610401004","HPHM":"辽J89039","JGSK":"2021-04-01 18:22:08.974","CDBH":"5","XSFX":"由西向东","XSFXDM":"2","KKMC":"和畅路与和风路交口"},{"KKBH":"610256112","HPHM":"津KC8176","JGSK":"2021-04-01 18:22:08.984","CDBH":"5","XSFX":"由西向东","XSFXDM":"2","KKMC":"中天大道与中津大道交口"},{"KKBH":"610256115","HPHM":"津HFZ096","JGSK":"2021-04-01 18:22:09.093","CDBH":"1","XSFX":"由东向西","XSFXDM":"1","KKMC":"中天大道与中生大道交口"},{"KKBH":"610266118","HPHM":"津J11702","JGSK":"2021-04-01 18:22:09.17","CDBH":"5","XSFX":"由西向东","XSFXDM":"2","KKMC":"中生大道与和畅路交口"},{"KKBH":"610251001","HPHM":"津AYA216","JGSK":"2021-04-01 18:22:09.281","CDBH":"5","XSFX":"由西向东","XSFXDM":"2","KKMC":"中天大道与和畅路交口"},{"KKBH":"610276125","HPHM":"车牌","JGSK":"2021-04-01 18:22:09.318","CDBH":"5","XSFX":"由南向北","XSFXDM":"3","KKMC":"中新大道与和顺路交口"},{"KKBH":"610401005","HPHM":"京NM0Y35","JGSK":"2021-04-01 18:22:09.32","CDBH":"9","XSFX":"由南向北","XSFXDM":"3","KKMC":"和畅路与和顺路交口"},{"KKBH":"610401004","HPHM":"津GR0205","JGSK":"2021-04-01 18:22:09.352","CDBH":"4","XSFX":"由西向东","XSFXDM":"2","KKMC":"和畅路与和风路交口"},{"KKBH":"7208910040000","HPHM":"车牌","JGSK":"2021-04-01 18:22:09.362","CDBH":"6","XSFX":"由西向东","XSFXDM":"2","KKMC":"海博道与安平路交口正向"},{"KKBH":"610256113","HPHM":"津RWV360","JGSK":"2021-04-01 18:22:09.364","CDBH":"6","XSFX":"由南向北","XSFXDM":"3","KKMC":"中天大道与和风路交口"},{"KKBH":"610256113","HPHM":"冀RA1V01","JGSK":"2021-04-01 18:22:09.374","CDBH":"9","XSFX":"由北向南","XSFXDM":"4","KKMC":"中天大道与和风路交口"},{"KKBH":"610256111","HPHM":"津HDY306","JGSK":"2021-04-01 18:22:09.403","CDBH":"7","XSFX":"由北向南","XSFXDM":"4","KKMC":"中天大道与和惠路交口"},{"KKBH":"7208810020000","HPHM":"黑M7D507","JGSK":"2021-04-01 18:22:09.437","CDBH":"12","XSFX":"由北向南","XSFXDM":"4","KKMC":"海旭道与安正路交口正向"},{"KKBH":"610271009","HPHM":"冀BM706X","JGSK":"2021-04-01 18:22:09.493","CDBH":"10","XSFX":"由北向南","XSFXDM":"4","KKMC":"中新大道与泰七路交口"},{"KKBH":"610276124","HPHM":"吉A08A23","JGSK":"2021-04-01 18:22:09.494","CDBH":"7","XSFX":"由南向北","XSFXDM":"3","KKMC":"中新大道与中生大道交口"},{"KKBH":"7205410020000","HPHM":"晋M2L015","JGSK":"2021-04-01 18:22:09.583","CDBH":"3","XSFX":"由西向东","XSFXDM":"2","KKMC":"动漫环路西与动漫中路交口正向"},{"KKBH":"720541002000","HPHM":"津REE793","JGSK":"2021-04-01 18:22:09.606","CDBH":"3","XSFX":"由西向东","XSFXDM":"2","KKMC":"动漫环路西与动漫中路交口"},{"KKBH":"610276124","HPHM":"冀B5H2Z9","JGSK":"2021-04-01 18:22:09.693","CDBH":"10","XSFX":"由北向南","XSFXDM":"4","KKMC":"中新大道与中生大道交口"},{"KKBH":"610256111","HPHM":"津AD10659","JGSK":"2021-04-01 18:22:09.708","CDBH":"7","XSFX":"由北向南","XSFXDM":"4","KKMC":"中天大道与和惠路交口"},{"KKBH":"610266117","HPHM":"津C80R80","JGSK":"2021-04-01 18:22:09.734","CDBH":"7","XSFX":"由南向北","XSFXDM":"3","KKMC":"中生大道与和韵路交口"},{"KKBH":"610266118","HPHM":"陕A01PG2","JGSK":"2021-04-01 18:22:09.776","CDBH":"4","XSFX":"由西向东","XSFXDM":"2","KKMC":"中生大道与和畅路交口"},{"KKBH":"610266118","HPHM":"津HFY031","JGSK":"2021-04-01 18:22:09.799","CDBH":"8","XSFX":"由南向北","XSFXDM":"3","KKMC":"中生大道与和畅路交口"},{"KKBH":"720891004000","HPHM":"车牌","JGSK":"2021-04-01 18:22:09.816","CDBH":"9","XSFX":"由南向北","XSFXDM":"3","KKMC":"海博道与安平路交口"},{"KKBH":"720871002000","HPHM":"吉A3XL79","JGSK":"2021-04-01 18:22:09.852","CDBH":"6","XSFX":"由南向北","XSFXDM":"3","KKMC":"安正路与芳菲路交口"},{"KKBH":"720881002000","HPHM":"鲁D6071E","JGSK":"2021-04-01 18:22:09.854","CDBH":"13","XSFX":"由北向南","XSFXDM":"4","KKMC":"海旭道与安正路交口"},{"KKBH":"610401004","HPHM":"津QU3102","JGSK":"2021-04-01 18:22:09.907","CDBH":"11","XSFX":"由北向南","XSFXDM":"4","KKMC":"和畅路与和风路交口"},{"KKBH":"720881006000","HPHM":"津LZ1029","JGSK":"2021-04-01 18:22:09.917","CDBH":"2","XSFX":"由西向东","XSFXDM":"2","KKMC":"海旭道与庄盛路交口"},{"KKBH":"610276124","HPHM":"津GGZ318","JGSK":"2021-04-01 18:22:09.929","CDBH":"10","XSFX":"由北向南","XSFXDM":"4","KKMC":"中新大道与中生大道交口"},{"KKBH":"720891006000","HPHM":"鲁KL505A","JGSK":"2021-04-01 18:22:09.931","CDBH":"6","XSFX":"由西向东","XSFXDM":"2","KKMC":"海博道与永盛路交口"},{"KKBH":"7205410020000","HPHM":"粤GDS316","JGSK":"2021-04-01 18:22:09.974","CDBH":"1","XSFX":"由东向西","XSFXDM":"1","KKMC":"动漫环路西与动漫中路交口正向"},{"KKBH":"610271009","HPHM":"津C07G13","JGSK":"2021-04-01 18:22:10.045","CDBH":"8","XSFX":"由南向北","XSFXDM":"3","KKMC":"中新大道与泰七路交口"},{"KKBH":"610271009","HPHM":"蒙A280YJ","JGSK":"2021-04-01 18:22:10.053","CDBH":"7","XSFX":"由南向北","XSFXDM":"3","KKMC":"中新大道与泰七路交口"},{"KKBH":"610256115","HPHM":"鲁P621LN","JGSK":"2021-04-01 18:22:10.064","CDBH":"10","XSFX":"由北向南","XSFXDM":"4","KKMC":"中天大道与中生大道交口"},{"KKBH":"610266117","HPHM":"车牌","JGSK":"2021-04-01 18:22:10.125","CDBH":"3","XSFX":"由东向西","XSFXDM":"1","KKMC":"中生大道与和韵路交口"},{"KKBH":"610276125","HPHM":"津A1X830","JGSK":"2021-04-01 18:22:10.279","CDBH":"5","XSFX":"由南向北","XSFXDM":"3","KKMC":"中新大道与和顺路交口"},{"KKBH":"610276124","HPHM":"津HVS077","JGSK":"2021-04-01 18:22:10.294","CDBH":"8","XSFX":"由南向北","XSFXDM":"3","KKMC":"中新大道与中生大道交口"},{"KKBH":"7208910040000","HPHM":"车牌","JGSK":"2021-04-01 18:22:10.326","CDBH":"6","XSFX":"由西向东","XSFXDM":"2","KKMC":"海博道与安平路交口正向"},{"KKBH":"720571004000","HPHM":"津JWJ213","JGSK":"2021-04-01 18:22:10.347","CDBH":"2","XSFX":"由东向西","XSFXDM":"1","KKMC":"动漫东路与动漫中路交口"},{"KKBH":"720861003000","HPHM":"津E02162","JGSK":"2021-04-01 18:22:10.373","CDBH":"4","XSFX":"由西向东","XSFXDM":"2","KKMC":"海晨道与安明路交口"},{"KKBH":"720861003000","HPHM":"辽P23A82","JGSK":"2021-04-01 18:22:10.401","CDBH":"11","XSFX":"由北向南","XSFXDM":"4","KKMC":"海晨道与安明路交口"},{"KKBH":"610256111","HPHM":"津A1H006","JGSK":"2021-04-01 18:22:10.451","CDBH":"1","XSFX":"由西向东","XSFXDM":"2","KKMC":"中天大道与和惠路交口"},{"KKBH":"610251002","HPHM":"冀BG320F","JGSK":"2021-04-01 18:22:10.513","CDBH":"3","XSFX":"由东向西","XSFXDM":"1","KKMC":"中天大道与和睦路交口"},{"KKBH":"7208810040000","HPHM":"苏G96X53","JGSK":"2021-04-01 18:22:10.526","CDBH":"2","XSFX":"由东向西","XSFXDM":"1","KKMC":"海旭道与永盛路交口正向"},{"KKBH":"610391007","HPHM":"津JGF908","JGSK":"2021-04-01 18:22:10.595","CDBH":"1","XSFX":"由东向西","XSFXDM":"1","KKMC":"和韵路与和风路交口"},{"KKBH":"720891003000","HPHM":"津RTB881","JGSK":"2021-04-01 18:22:10.786","CDBH":"2","XSFX":"由东向西","XSFXDM":"1","KKMC":"海博道与安正路交口"},{"KKBH":"7280310030000","HPHM":"津NNH991","JGSK":"2021-04-01 18:22:10.829","CDBH":"5","XSFX":"由北向南","XSFXDM":"4","KKMC":"动漫中路与文二路交口正向"},{"KKBH":"610256112","HPHM":"津GFG003","JGSK":"2021-04-01 18:22:10.887","CDBH":"6","XSFX":"由西向东","XSFXDM":"2","KKMC":"中天大道与中津大道交口"},{"KKBH":"610266118","HPHM":"津B3B928","JGSK":"2021-04-01 18:22:10.902","CDBH":"5","XSFX":"由西向东","XSFXDM":"2","KKMC":"中生大道与和畅路交口"},{"KKBH":"711","HPHM":"津C36969","JGSK":"2021-04-01 18:22:10.92","CDBH":"5","XSFX":"由南向北","XSFXDM":"3","KKMC":"不礼让行人中新大道与和旭路交口"},{"KKBH":"610401005","HPHM":"津QH6309","JGSK":"2021-04-01 18:22:10.944","CDBH":"2","XSFX":"由东向西","XSFXDM":"1","KKMC":"和畅路与和顺路交口"},{"KKBH":"610251002","HPHM":"车牌","JGSK":"2021-04-01 18:22:10.968","CDBH":"11","XSFX":"由北向南","XSFXDM":"4","KKMC":"中天大道与和睦路交口"},{"KKBH":"7208610020000","HPHM":"津B36GA2","JGSK":"2021-04-01 18:22:10.995","CDBH":"7","XSFX":"由南向北","XSFXDM":"3","KKMC":"海晨道与安正路交口正向"},{"KKBH":"610276126","HPHM":"津ATF979","JGSK":"2021-04-01 18:22:11.025","CDBH":"5","XSFX":"由南向北","XSFXDM":"3","KKMC":"中新大道与和意路交口"},{"KKBH":"720881002000","HPHM":"津C921B7","JGSK":"2021-04-01 18:22:11.08","CDBH":"9","XSFX":"由南向北","XSFXDM":"3","KKMC":"海旭道与安正路交口"},{"KKBH":"610256111","HPHM":"津A13K56","JGSK":"2021-04-01 18:22:11.09","CDBH":"8","XSFX":"由北向南","XSFXDM":"4","KKMC":"中天大道与和惠路交口"},{"KKBH":"610401005","HPHM":"津AU6555","JGSK":"2021-04-01 18:22:11.126","CDBH":"5","XSFX":"由西向东","XSFXDM":"2","KKMC":"和畅路与和顺路交口"},{"KKBH":"720891006000","HPHM":"津A0R545","JGSK":"2021-04-01 18:22:11.173","CDBH":"7","XSFX":"由西向东","XSFXDM":"2","KKMC":"海博道与永盛路交口"},{"KKBH":"610266118","HPHM":"津QR5866","JGSK":"2021-04-01 18:22:11.179","CDBH":"2","XSFX":"由东向西","XSFXDM":"1","KKMC":"中生大道与和畅路交口"},{"KKBH":"720881002000","HPHM":"津NY7357","JGSK":"2021-04-01 18:22:11.216","CDBH":"12","XSFX":"由北向南","XSFXDM":"4","KKMC":"海旭道与安正路交口"},{"KKBH":"720881004000","HPHM":"津JWG500","JGSK":"2021-04-01 18:22:11.246","CDBH":"1","XSFX":"由东向西","XSFXDM":"1","KKMC":"海旭道与永盛路交口"},{"KKBH":"7205710040000","HPHM":"津A2F855","JGSK":"2021-04-01 18:22:11.308","CDBH":"3","XSFX":"由西向东","XSFXDM":"2","KKMC":"动漫东路与动漫中路交口正向"},{"KKBH":"720891004000","HPHM":"车牌","JGSK":"2021-04-01 18:22:11.332","CDBH":"9","XSFX":"由南向北","XSFXDM":"3","KKMC":"海博道与安平路交口"},{"KKBH":"610266117","HPHM":"苏BP77B7","JGSK":"2021-04-01 18:22:11.371","CDBH":"1","XSFX":"由东向西","XSFXDM":"1","KKMC":"中生大道与和韵路交口"},{"KKBH":"610256115","HPHM":"豫GL20U2","JGSK":"2021-04-01 18:22:11.392","CDBH":"1","XSFX":"由东向西","XSFXDM":"1","KKMC":"中天大道与中生大道交口"},{"KKBH":"610256112","HPHM":"冀J7QY00","JGSK":"2021-04-01 18:22:11.423","CDBH":"7","XSFX":"由南向北","XSFXDM":"3","KKMC":"中天大道与中津大道交口"},{"KKBH":"610286127","HPHM":"冀J672R6","JGSK":"2021-04-01 18:22:11.473","CDBH":"1","XSFX":"由东向西","XSFXDM":"1","KKMC":"中津大道与和畅路交口"},{"KKBH":"711","HPHM":"津HB7036","JGSK":"2021-04-01 18:22:11.616","CDBH":"8","XSFX":"由北向南","XSFXDM":"4","KKMC":"不礼让行人中新大道与和旭路交口"},{"KKBH":"7205710040000","HPHM":"车牌","JGSK":"2021-04-01 18:22:11.67","CDBH":"4","XSFX":"由西向东","XSFXDM":"2","KKMC":"动漫东路与动漫中路交口正向"},{"KKBH":"7208710020000","HPHM":"冀R63EV8","JGSK":"2021-04-01 18:22:11.684","CDBH":"5","XSFX":"由南向北","XSFXDM":"3","KKMC":"安正路与芳菲路交口正向"},{"KKBH":"7208810020000","HPHM":"津C558S0","JGSK":"2021-04-01 18:22:11.687","CDBH":"12","XSFX":"由北向南","XSFXDM":"4","KKMC":"海旭道与安正路交口正向"},{"KKBH":"7208810020000","HPHM":"津C2C753","JGSK":"2021-04-01 18:22:11.695","CDBH":"9","XSFX":"由南向北","XSFXDM":"3","KKMC":"海旭道与安正路交口正向"},{"KKBH":"610271008","HPHM":"津C000H0","JGSK":"2021-04-01 18:22:11.707","CDBH":"5","XSFX":"由北向南","XSFXDM":"4","KKMC":"中新大道与航母主题公园支路交口"},{"KKBH":"610256111","HPHM":"津QE2315","JGSK":"2021-04-01 18:22:11.708","CDBH":"7","XSFX":"由北向南","XSFXDM":"4","KKMC":"中天大道与和惠路交口"},{"KKBH":"7208610030000","HPHM":"津NJL826","JGSK":"2021-04-01 18:22:11.814","CDBH":"11","XSFX":"由北向南","XSFXDM":"4","KKMC":"海晨道与安明路交口正向"},{"KKBH":"7208610020000","HPHM":"津GJE855","JGSK":"2021-04-01 18:22:11.843","CDBH":"5","XSFX":"由西向东","XSFXDM":"2","KKMC":"海晨道与安正路交口正向"},{"KKBH":"610266118","HPHM":"冀B7B9R3","JGSK":"2021-04-01 18:22:11.9","CDBH":"3","XSFX":"由东向西","XSFXDM":"1","KKMC":"中生大道与和畅路交口"},{"KKBH":"610276124","HPHM":"津J88392","JGSK":"2021-04-01 18:22:11.928","CDBH":"11","XSFX":"由北向南","XSFXDM":"4","KKMC":"中新大道与中生大道交口"},{"KKBH":"610276124","HPHM":"津A03Q36","JGSK":"2021-04-01 18:22:11.973","CDBH":"8","XSFX":"由南向北","XSFXDM":"3","KKMC":"中新大道与中生大道交口"},{"KKBH":"610401005","HPHM":"车牌","JGSK":"2021-04-01 18:22:11.976","CDBH":"4","XSFX":"由西向东","XSFXDM":"2","KKMC":"和畅路与和顺路交口"},{"KKBH":"610276124","HPHM":"津C8Q061","JGSK":"2021-04-01 18:22:12.014","CDBH":"10","XSFX":"由北向南","XSFXDM":"4","KKMC":"中新大道与中生大道交口"},{"KKBH":"720881002000","HPHM":"冀B1GA83","JGSK":"2021-04-01 18:22:12.031","CDBH":"4","XSFX":"由东向西","XSFXDM":"1","KKMC":"海旭道与安正路交口"},{"KKBH":"610266118","HPHM":"津RUD100","JGSK":"2021-04-01 18:22:12.07","CDBH":"12","XSFX":"由北向南","XSFXDM":"4","KKMC":"中生大道与和畅路交口"},{"KKBH":"7208810020000","HPHM":"鲁BS90J3","JGSK":"2021-04-01 18:22:12.13","CDBH":"10","XSFX":"由南向北","XSFXDM":"3","KKMC":"海旭道与安正路交口正向"},{"KKBH":"610391007","HPHM":"津B11929","JGSK":"2021-04-01 18:22:12.189","CDBH":"3","XSFX":"由东向西","XSFXDM":"1","KKMC":"和韵路与和风路交口"},{"KKBH":"720541002000","HPHM":"粤GDS316","JGSK":"2021-04-01 18:22:12.286","CDBH":"1","XSFX":"由东向西","XSFXDM":"1","KKMC":"动漫环路西与动漫中路交口"},{"KKBH":"720891004000","HPHM":"津MMU576","JGSK":"2021-04-01 18:22:12.287","CDBH":"5","XSFX":"由西向东","XSFXDM":"2","KKMC":"海博道与安平路交口"},{"KKBH":"610256113","HPHM":"鲁P525R7","JGSK":"2021-04-01 18:22:12.415","CDBH":"5","XSFX":"由南向北","XSFXDM":"3","KKMC":"中天大道与和风路交口"},{"KKBH":"610391007","HPHM":"津GER003","JGSK":"2021-04-01 18:22:12.418","CDBH":"6","XSFX":"由西向东","XSFXDM":"2","KKMC":"和韵路与和风路交口"},{"KKBH":"610256116","HPHM":"川R2K662","JGSK":"2021-04-01 18:22:12.437","CDBH":"5","XSFX":"由西向东","XSFXDM":"2","KKMC":"中天大道与和顺路交口"},{"KKBH":"610256116","HPHM":"津C2K777","JGSK":"2021-04-01 18:22:12.438","CDBH":"6","XSFX":"由西向东","XSFXDM":"2","KKMC":"中天大道与和顺路交口"},{"KKBH":"610256116","HPHM":"津AXT642","JGSK":"2021-04-01 18:22:12.453","CDBH":"9","XSFX":"由南向北","XSFXDM":"3","KKMC":"中天大道与和顺路交口"},{"KKBH":"610401004","HPHM":"津C3C308","JGSK":"2021-04-01 18:22:12.47","CDBH":"1","XSFX":"由东向西","XSFXDM":"1","KKMC":"和畅路与和风路交口"},{"KKBH":"610256115","HPHM":"鲁D0899L","JGSK":"2021-04-01 18:22:12.48","CDBH":"2","XSFX":"由东向西","XSFXDM":"1","KKMC":"中天大道与中生大道交口"},{"KKBH":"610266117","HPHM":"苏FR83N8","JGSK":"2021-04-01 18:22:12.491","CDBH":"2","XSFX":"由东向西","XSFXDM":"1","KKMC":"中生大道与和韵路交口"},{"KKBH":"6071310030000","HPHM":"津AD80270","JGSK":"2021-04-01 18:22:12.497","CDBH":"3","XSFX":"由东向西","XSFXDM":"1","KKMC":"中央大道与海旭道交口正向"},{"KKBH":"720541002000","HPHM":"晋M2L015","JGSK":"2021-04-01 18:22:12.565","CDBH":"3","XSFX":"由西向东","XSFXDM":"2","KKMC":"动漫环路西与动漫中路交口"},{"KKBH":"610401004","HPHM":"京EHK836","JGSK":"2021-04-01 18:22:12.572","CDBH":"4","XSFX":"由西向东","XSFXDM":"2","KKMC":"和畅路与和风路交口"},{"KKBH":"7205410020000","HPHM":"津REU543","JGSK":"2021-04-01 18:22:12.577","CDBH":"3","XSFX":"由西向东","XSFXDM":"2","KKMC":"动漫环路西与动漫中路交口正向"},{"KKBH":"720541004000","HPHM":"津HXQ345","JGSK":"2021-04-01 18:22:12.604","CDBH":"1","XSFX":"由东向西","XSFXDM":"1","KKMC":"动漫环路东与动漫中路交口"},{"KKBH":"7208910030000","HPHM":"冀B29BH6","JGSK":"2021-04-01 18:22:12.616","CDBH":"6","XSFX":"由西向东","XSFXDM":"2","KKMC":"海博道与安正路交口正向"},{"KKBH":"610256115","HPHM":"津AF27515","JGSK":"2021-04-01 18:22:12.64","CDBH":"3","XSFX":"由东向西","XSFXDM":"1","KKMC":"中天大道与中生大道交口"},{"KKBH":"610276124","HPHM":"津C52C11","JGSK":"2021-04-01 18:22:12.684","CDBH":"7","XSFX":"由南向北","XSFXDM":"3","KKMC":"中新大道与中生大道交口"},{"KKBH":"610251002","HPHM":"车牌","JGSK":"2021-04-01 18:22:12.747","CDBH":"12","XSFX":"由北向南","XSFXDM":"4","KKMC":"中天大道与和睦路交口"},{"KKBH":"7280310020000","HPHM":"津B3Q123","JGSK":"2021-04-01 18:22:12.816","CDBH":"7","XSFX":"由北向南","XSFXDM":"4","KKMC":"动漫中路与文一路交口正向"},{"KKBH":"610401005","HPHM":"津C311K2","JGSK":"2021-04-01 18:22:12.841","CDBH":"8","XSFX":"由南向北","XSFXDM":"3","KKMC":"和畅路与和顺路交口"},{"KKBH":"610261003000","HPHM":"冀DC5G87","JGSK":"2021-04-01 18:22:12.863","CDBH":"18","XSFX":"由北向南","XSFXDM":"4","KKMC":"中生大道与静湖南路交口"},{"KKBH":"610391008","HPHM":"津F28838","JGSK":"2021-04-01 18:22:12.864","CDBH":"5","XSFX":"由西向东","XSFXDM":"2","KKMC":"和韵路与和旭路交口"},{"KKBH":"610276126","HPHM":"吉JNL702","JGSK":"2021-04-01 18:22:12.869","CDBH":"7","XSFX":"由北向南","XSFXDM":"4","KKMC":"中新大道与和意路交口"},{"KKBH":"610256116","HPHM":"车牌","JGSK":"2021-04-01 18:22:12.887","CDBH":"11","XSFX":"由北向南","XSFXDM":"4","KKMC":"中天大道与和顺路交口"},{"KKBH":"610286127","HPHM":"津N10130","JGSK":"2021-04-01 18:22:12.912","CDBH":"9","XSFX":"由南向北","XSFXDM":"3","KKMC":"中津大道与和畅路交口"},{"KKBH":"610266118","HPHM":"津B3B928","JGSK":"2021-04-01 18:22:12.924","CDBH":"6","XSFX":"由西向东","XSFXDM":"2","KKMC":"中生大道与和畅路交口"},{"KKBH":"610391006","HPHM":"津KHY877","JGSK":"2021-04-01 18:22:12.931","CDBH":"4","XSFX":"由西向东","XSFXDM":"2","KKMC":"和韵路与和意路交口"},{"KKBH":"610256115","HPHM":"津C6Q836","JGSK":"2021-04-01 18:22:12.95","CDBH":"7","XSFX":"由南向北","XSFXDM":"3","KKMC":"中天大道与中生大道交口"},{"KKBH":"610401004","HPHM":"津A11H77","JGSK":"2021-04-01 18:22:13.013","CDBH":"10","XSFX":"由北向南","XSFXDM":"4","KKMC":"和畅路与和风路交口"},{"KKBH":"610256115","HPHM":"豫EM8S30","JGSK":"2021-04-01 18:22:13.083","CDBH":"10","XSFX":"由北向南","XSFXDM":"4","KKMC":"中天大道与中生大道交口"},{"KKBH":"610256113","HPHM":"津FLM826","JGSK":"2021-04-01 18:22:13.112","CDBH":"6","XSFX":"由南向北","XSFXDM":"3","KKMC":"中天大道与和风路交口"},{"KKBH":"610256112","HPHM":"津K88160","JGSK":"2021-04-01 18:22:13.12","CDBH":"6","XSFX":"由西向东","XSFXDM":"2","KKMC":"中天大道与中津大道交口"},{"KKBH":"610266117","HPHM":"津A9W818","JGSK":"2021-04-01 18:22:13.133","CDBH":"10","XSFX":"由北向南","XSFXDM":"4","KKMC":"中生大道与和韵路交口"},{"KKBH":"610276124","HPHM":"津ADF7735","JGSK":"2021-04-01 18:22:13.254","CDBH":"8","XSFX":"由南向北","XSFXDM":"3","KKMC":"中新大道与中生大道交口"},{"KKBH":"720871002000","HPHM":"津A0R709","JGSK":"2021-04-01 18:22:13.295","CDBH":"6","XSFX":"由南向北","XSFXDM":"3","KKMC":"安正路与芳菲路交口"},{"KKBH":"7208910040000","HPHM":"津RPW870","JGSK":"2021-04-01 18:22:13.361","CDBH":"6","XSFX":"由西向东","XSFXDM":"2","KKMC":"海博道与安平路交口正向"},{"KKBH":"610391007","HPHM":"津GJX677","JGSK":"2021-04-01 18:22:13.404","CDBH":"7","XSFX":"由南向北","XSFXDM":"3","KKMC":"和韵路与和风路交口"},{"KKBH":"610271009","HPHM":"津C07G13","JGSK":"2021-04-01 18:22:13.413","CDBH":"8","XSFX":"由南向北","XSFXDM":"3","KKMC":"中新大道与泰七路交口"},{"KKBH":"610391007","HPHM":"冀R2X053","JGSK":"2021-04-01 18:22:13.428","CDBH":"7","XSFX":"由南向北","XSFXDM":"3","KKMC":"和韵路与和风路交口"},{"KKBH":"7208810020000","HPHM":"车牌","JGSK":"2021-04-01 18:22:13.523","CDBH":"9","XSFX":"由南向北","XSFXDM":"3","KKMC":"海旭道与安正路交口正向"},{"KKBH":"610256114","HPHM":"京MS6295","JGSK":"2021-04-01 18:22:13.552","CDBH":"1","XSFX":"由西向东","XSFXDM":"2","KKMC":"中天大道与和旭路交口"},{"KKBH":"610266118","HPHM":"津JAQ633","JGSK":"2021-04-01 18:22:13.579","CDBH":"2","XSFX":"由东向西","XSFXDM":"1","KKMC":"中生大道与和畅路交口"},{"KKBH":"7280310060000","HPHM":"冀B9SY29","JGSK":"2021-04-01 18:22:13.619","CDBH":"7","XSFX":"由北向南","XSFXDM":"4","KKMC":"动漫中路与文三路交口正向"},{"KKBH":"610401005","HPHM":"津RYJ755","JGSK":"2021-04-01 18:22:13.657","CDBH":"11","XSFX":"由北向南","XSFXDM":"4","KKMC":"和畅路与和顺路交口"},{"KKBH":"610266117","HPHM":"津DZJ419","JGSK":"2021-04-01 18:22:13.691","CDBH":"3","XSFX":"由东向西","XSFXDM":"1","KKMC":"中生大道与和韵路交口"},{"KKBH":"728031003000","HPHM":"津NNH991","JGSK":"2021-04-01 18:22:13.714","CDBH":"5","XSFX":"由北向南","XSFXDM":"4","KKMC":"动漫中路与文二路交口"},{"KKBH":"720871002000","HPHM":"津C2S040","JGSK":"2021-04-01 18:22:13.741","CDBH":"9","XSFX":"由北向南","XSFXDM":"4","KKMC":"安正路与芳菲路交口"},{"KKBH":"610391008","HPHM":"津KGW219","JGSK":"2021-04-01 18:22:13.769","CDBH":"4","XSFX":"由西向东","XSFXDM":"2","KKMC":"和韵路与和旭路交口"},{"KKBH":"610401005","HPHM":"津GYA660","JGSK":"2021-04-01 18:22:13.852","CDBH":"8","XSFX":"由南向北","XSFXDM":"3","KKMC":"和畅路与和顺路交口"},{"KKBH":"610261003000","HPHM":"津NJK669","JGSK":"2021-04-01 18:22:13.902","CDBH":"17","XSFX":"由北向南","XSFXDM":"4","KKMC":"中生大道与静湖南路交口"},{"KKBH":"7208210040000","HPHM":"车牌","JGSK":"2021-04-01 18:22:13.992","CDBH":"6","XSFX":"由北向南","XSFXDM":"4","KKMC":"动漫西路与动漫北路交口正向"},{"KKBH":"720881002000","HPHM":"津ADH7029","JGSK":"2021-04-01 18:22:14.014","CDBH":"12","XSFX":"由北向南","XSFXDM":"4","KKMC":"海旭道与安正路交口"},{"KKBH":"711","HPHM":"津A7W858","JGSK":"2021-04-01 18:22:14.096","CDBH":"8","XSFX":"由北向南","XSFXDM":"4","KKMC":"不礼让行人中新大道与和旭路交口"},{"KKBH":"610256116","HPHM":"津D11919","JGSK":"2021-04-01 18:22:14.1","CDBH":"11","XSFX":"由北向南","XSFXDM":"4","KKMC":"中天大道与和顺路交口"},{"KKBH":"610251002","HPHM":"津C90K00","JGSK":"2021-04-01 18:22:14.113","CDBH":"3","XSFX":"由东向西","XSFXDM":"1","KKMC":"中天大道与和睦路交口"},{"KKBH":"610401004","HPHM":"津GR0205","JGSK":"2021-04-01 18:22:14.252","CDBH":"4","XSFX":"由西向东","XSFXDM":"2","KKMC":"和畅路与和风路交口"},{"KKBH":"610401005","HPHM":"车牌","JGSK":"2021-04-01 18:22:14.326","CDBH":"4","XSFX":"由西向东","XSFXDM":"2","KKMC":"和畅路与和顺路交口"},{"KKBH":"610401004","HPHM":"津QU3102","JGSK":"2021-04-01 18:22:14.363","CDBH":"12","XSFX":"由北向南","XSFXDM":"4","KKMC":"和畅路与和风路交口"},{"KKBH":"610266118","HPHM":"陕A01PG2","JGSK":"2021-04-01 18:22:14.364","CDBH":"4","XSFX":"由西向东","XSFXDM":"2","KKMC":"中生大道与和畅路交口"},{"KKBH":"610266118","HPHM":"津FN1330","JGSK":"2021-04-01 18:22:14.381","CDBH":"3","XSFX":"由东向西","XSFXDM":"1","KKMC":"中生大道与和畅路交口"},{"KKBH":"610401004","HPHM":"津HN9306","JGSK":"2021-04-01 18:22:14.398","CDBH":"4","XSFX":"由西向东","XSFXDM":"2","KKMC":"和畅路与和风路交口"},{"KKBH":"610256111","HPHM":"津GQY801","JGSK":"2021-04-01 18:22:14.529","CDBH":"8","XSFX":"由北向南","XSFXDM":"4","KKMC":"中天大道与和惠路交口"},{"KKBH":"610401004","HPHM":"津HLW308","JGSK":"2021-04-01 18:22:14.616","CDBH":"9","XSFX":"由南向北","XSFXDM":"3","KKMC":"和畅路与和风路交口"},{"KKBH":"720861002000","HPHM":"浙B36GA2","JGSK":"2021-04-01 18:22:14.627","CDBH":"7","XSFX":"由南向北","XSFXDM":"3","KKMC":"海晨道与安正路交口"},{"KKBH":"610401005","HPHM":"津JYU098","JGSK":"2021-04-01 18:22:14.65","CDBH":"1","XSFX":"由东向西","XSFXDM":"1","KKMC":"和畅路与和顺路交口"},{"KKBH":"610256113","HPHM":"冀RA1V01","JGSK":"2021-04-01 18:22:14.711","CDBH":"9","XSFX":"由北向南","XSFXDM":"4","KKMC":"中天大道与和风路交口"},{"KKBH":"7205610020000","HPHM":"津DGR002","JGSK":"2021-04-01 18:22:14.72","CDBH":"1","XSFX":"由东向西","XSFXDM":"1","KKMC":"动漫北路与文三路交口正向"},{"KKBH":"610401004","HPHM":"辽J89039","JGSK":"2021-04-01 18:22:14.732","CDBH":"5","XSFX":"由西向东","XSFXDM":"2","KKMC":"和畅路与和风路交口"},{"KKBH":"610256112","HPHM":"冀D8F134","JGSK":"2021-04-01 18:22:14.784","CDBH":"4","XSFX":"由西向东","XSFXDM":"2","KKMC":"中天大道与中津大道交口"},{"KKBH":"610401004","HPHM":"冀J8S289","JGSK":"2021-04-01 18:22:14.842","CDBH":"10","XSFX":"由北向南","XSFXDM":"4","KKMC":"和畅路与和风路交口"},{"KKBH":"610256111","HPHM":"津A13K56","JGSK":"2021-04-01 18:22:14.902","CDBH":"8","XSFX":"由北向南","XSFXDM":"4","KKMC":"中天大道与和惠路交口"},{"KKBH":"610266117","HPHM":"津FCK726","JGSK":"2021-04-01 18:22:14.97","CDBH":"2","XSFX":"由东向西","XSFXDM":"1","KKMC":"中生大道与和韵路交口"},{"KKBH":"7208810040000","HPHM":"津FAL398","JGSK":"2021-04-01 18:22:15.142","CDBH":"4","XSFX":"由西向东","XSFXDM":"2","KKMC":"海旭道与永盛路交口正向"},{"KKBH":"610286127","HPHM":"津AGP271","JGSK":"2021-04-01 18:22:15.15","CDBH":"7","XSFX":"由南向北","XSFXDM":"3","KKMC":"中津大道与和畅路交口"},{"KKBH":"610256111","HPHM":"津A11A98","JGSK":"2021-04-01 18:22:15.16","CDBH":"5","XSFX":"由南向北","XSFXDM":"3","KKMC":"中天大道与和惠路交口"},{"KKBH":"7208810020000","HPHM":"冀B6PV33","JGSK":"2021-04-01 18:22:15.172","CDBH":"10","XSFX":"由南向北","XSFXDM":"3","KKMC":"海旭道与安正路交口正向"},{"KKBH":"720881004000","HPHM":"苏G96X53","JGSK":"2021-04-01 18:22:15.179","CDBH":"2","XSFX":"由东向西","XSFXDM":"1","KKMC":"海旭道与永盛路交口"},{"KKBH":"720811002000","HPHM":"津NYQ296","JGSK":"2021-04-01 18:22:15.224","CDBH":"4","XSFX":"由南向北","XSFXDM":"3","KKMC":"动漫南路与文一路交口"},{"KKBH":"610276126","HPHM":"津ATF979","JGSK":"2021-04-01 18:22:15.245","CDBH":"5","XSFX":"由南向北","XSFXDM":"3","KKMC":"中新大道与和意路交口"},{"KKBH":"720891004000","HPHM":"车牌","JGSK":"2021-04-01 18:22:15.252","CDBH":"9","XSFX":"由南向北","XSFXDM":"3","KKMC":"海博道与安平路交口"},{"KKBH":"610391008","HPHM":"鲁AE05F1","JGSK":"2021-04-01 18:22:15.272","CDBH":"4","XSFX":"由西向东","XSFXDM":"2","KKMC":"和韵路与和旭路交口"},{"KKBH":"720891004000","HPHM":"粤BH409挂","JGSK":"2021-04-01 18:22:15.326","CDBH":"5","XSFX":"由西向东","XSFXDM":"2","KKMC":"海博道与安平路交口"},{"KKBH":"610276124","HPHM":"津GGZ318","JGSK":"2021-04-01 18:22:15.368","CDBH":"10","XSFX":"由北向南","XSFXDM":"4","KKMC":"中新大道与中生大道交口"},{"KKBH":"610256111","HPHM":"津HDY306","JGSK":"2021-04-01 18:22:15.381","CDBH":"7","XSFX":"由北向南","XSFXDM":"4","KKMC":"中天大道与和惠路交口"},{"KKBH":"610276125","HPHM":"津D00833","JGSK":"2021-04-01 18:22:15.385","CDBH":"5","XSFX":"由南向北","XSFXDM":"3","KKMC":"中新大道与和顺路交口"},{"KKBH":"711","HPHM":"津NJ0237","JGSK":"2021-04-01 18:22:15.398","CDBH":"5","XSFX":"由南向北","XSFXDM":"3","KKMC":"不礼让行人中新大道与和旭路交口"},{"KKBH":"610276126","HPHM":"津K36917","JGSK":"2021-04-01 18:22:15.404","CDBH":"4","XSFX":"由南向北","XSFXDM":"3","KKMC":"中新大道与和意路交口"},{"KKBH":"720891003000","HPHM":"津E21364","JGSK":"2021-04-01 18:22:15.407","CDBH":"7","XSFX":"由南向北","XSFXDM":"3","KKMC":"海博道与安正路交口"},{"KKBH":"610391007","HPHM":"津RTH709","JGSK":"2021-04-01 18:22:15.426","CDBH":"8","XSFX":"由南向北","XSFXDM":"3","KKMC":"和韵路与和风路交口"},{"KKBH":"610266117","HPHM":"冀B787KC","JGSK":"2021-04-01 18:22:15.429","CDBH":"3","XSFX":"由东向西","XSFXDM":"1","KKMC":"中生大道与和韵路交口"},{"KKBH":"6102661220000","HPHM":"津C2E521","JGSK":"2021-04-01 18:22:15.43","CDBH":"2","XSFX":"由西向东","XSFXDM":"2","KKMC":"生态城中生大道故道河一桥西向东上桥处正向"},{"KKBH":"610276124","HPHM":"津JP9582","JGSK":"2021-04-01 18:22:15.537","CDBH":"8","XSFX":"由南向北","XSFXDM":"3","KKMC":"中新大道与中生大道交口"},{"KKBH":"7208710020000","HPHM":"鲁D6071E","JGSK":"2021-04-01 18:22:15.538","CDBH":"8","XSFX":"由北向南","XSFXDM":"4","KKMC":"安正路与芳菲路交口正向"},{"KKBH":"610256113","HPHM":"津A09889D","JGSK":"2021-04-01 18:22:15.548","CDBH":"6","XSFX":"由南向北","XSFXDM":"3","KKMC":"中天大道与和风路交口"},{"KKBH":"610266118","HPHM":"津NHN016","JGSK":"2021-04-01 18:22:15.58","CDBH":"2","XSFX":"由东向西","XSFXDM":"1","KKMC":"中生大道与和畅路交口"},{"KKBH":"610391006","HPHM":"粤A1CW33","JGSK":"2021-04-01 18:22:15.584","CDBH":"5","XSFX":"由西向东","XSFXDM":"2","KKMC":"和韵路与和意路交口"},{"KKBH":"7208810020000","HPHM":"津FBZ623","JGSK":"2021-04-01 18:22:15.634","CDBH":"13","XSFX":"由北向南","XSFXDM":"4","KKMC":"海旭道与安正路交口正向"},{"KKBH":"610276124","HPHM":"津KTK921","JGSK":"2021-04-01 18:22:15.678","CDBH":"10","XSFX":"由北向南","XSFXDM":"4","KKMC":"中新大道与中生大道交口"},{"KKBH":"7208910060000","HPHM":"津MRC503","JGSK":"2021-04-01 18:22:15.686","CDBH":"2","XSFX":"由东向西","XSFXDM":"1","KKMC":"海博道与永盛路交口正向"},{"KKBH":"610271009","HPHM":"津GXB177","JGSK":"2021-04-01 18:22:15.701","CDBH":"10","XSFX":"由北向南","XSFXDM":"4","KKMC":"中新大道与泰七路交口"},{"KKBH":"720871002000","HPHM":"京JJH705","JGSK":"2021-04-01 18:22:15.773","CDBH":"6","XSFX":"由南向北","XSFXDM":"3","KKMC":"安正路与芳菲路交口"},{"KKBH":"610266117","HPHM":"桂BDH235","JGSK":"2021-04-01 18:22:15.808","CDBH":"2","XSFX":"由东向西","XSFXDM":"1","KKMC":"中生大道与和韵路交口"},{"KKBH":"720891004000","HPHM":"车牌","JGSK":"2021-04-01 18:22:15.812","CDBH":"7","XSFX":"由南向北","XSFXDM":"3","KKMC":"海博道与安平路交口"},{"KKBH":"610256113","HPHM":"津DCC523","JGSK":"2021-04-01 18:22:15.923","CDBH":"4","XSFX":"由南向北","XSFXDM":"3","KKMC":"中天大道与和风路交口"},{"KKBH":"610256112","HPHM":"津A8Z910","JGSK":"2021-04-01 18:22:16.046","CDBH":"1","XSFX":"由东向西","XSFXDM":"1","KKMC":"中天大道与中津大道交口"},{"KKBH":"610256115","HPHM":"津A09690D","JGSK":"2021-04-01 18:22:16.052","CDBH":"7","XSFX":"由南向北","XSFXDM":"3","KKMC":"中天大道与中生大道交口"},{"KKBH":"720881002000","HPHM":"津C2C753","JGSK":"2021-04-01 18:22:16.116","CDBH":"9","XSFX":"由南向北","XSFXDM":"3","KKMC":"海旭道与安正路交口"},{"KKBH":"610401004","HPHM":"豫JGE651","JGSK":"2021-04-01 18:22:16.22","CDBH":"4","XSFX":"由西向东","XSFXDM":"2","KKMC":"和畅路与和风路交口"},{"KKBH":"610256115","HPHM":"津C6Q836","JGSK":"2021-04-01 18:22:16.242","CDBH":"7","XSFX":"由南向北","XSFXDM":"3","KKMC":"中天大道与中生大道交口"},{"KKBH":"720541002000","HPHM":"津REU543","JGSK":"2021-04-01 18:22:16.322","CDBH":"3","XSFX":"由西向东","XSFXDM":"2","KKMC":"动漫环路西与动漫中路交口"},{"KKBH":"720891003000","HPHM":"鲁NP58T3","JGSK":"2021-04-01 18:22:16.369","CDBH":"7","XSFX":"由南向北","XSFXDM":"3","KKMC":"海博道与安正路交口"},{"KKBH":"6102610030000","HPHM":"冀A359LY","JGSK":"2021-04-01 18:22:16.442","CDBH":"8","XSFX":"由北向南","XSFXDM":"4","KKMC":"中生大道与静湖南路交口正向"},{"KKBH":"610401005","HPHM":"津RAW185","JGSK":"2021-04-01 18:22:16.47","CDBH":"8","XSFX":"由南向北","XSFXDM":"3","KKMC":"和畅路与和顺路交口"},{"KKBH":"720881004000","HPHM":"津FAL398","JGSK":"2021-04-01 18:22:16.478","CDBH":"9","XSFX":"由西向东","XSFXDM":"2","KKMC":"海旭道与永盛路交口"},{"KKBH":"720881002000","HPHM":"津HL2921","JGSK":"2021-04-01 18:22:16.495","CDBH":"12","XSFX":"由北向南","XSFXDM":"4","KKMC":"海旭道与安正路交口"},{"KKBH":"610391006","HPHM":"鲁NE008Z","JGSK":"2021-04-01 18:22:16.514","CDBH":"1","XSFX":"由东向西","XSFXDM":"1","KKMC":"和韵路与和意路交口"},{"KKBH":"610401004","HPHM":"津A3P118","JGSK":"2021-04-01 18:22:16.514","CDBH":"10","XSFX":"由北向南","XSFXDM":"4","KKMC":"和畅路与和风路交口"},{"KKBH":"610286127","HPHM":"冀J672R6","JGSK":"2021-04-01 18:22:16.518","CDBH":"1","XSFX":"由东向西","XSFXDM":"1","KKMC":"中津大道与和畅路交口"},{"KKBH":"610271009","HPHM":"津JUN810","JGSK":"2021-04-01 18:22:16.534","CDBH":"11","XSFX":"由北向南","XSFXDM":"4","KKMC":"中新大道与泰七路交口"},{"KKBH":"720571004000","HPHM":"津A2F855","JGSK":"2021-04-01 18:22:16.54","CDBH":"3","XSFX":"由西向东","XSFXDM":"2","KKMC":"动漫东路与动漫中路交口"},{"KKBH":"610266118","HPHM":"鲁AW9F59","JGSK":"2021-04-01 18:22:16.628","CDBH":"3","XSFX":"由东向西","XSFXDM":"1","KKMC":"中生大道与和畅路交口"},{"KKBH":"711","HPHM":"津KLL324","JGSK":"2021-04-01 18:22:16.653","CDBH":"8","XSFX":"由北向南","XSFXDM":"4","KKMC":"不礼让行人中新大道与和旭路交口"},{"KKBH":"7208810060000","HPHM":"车牌","JGSK":"2021-04-01 18:22:16.733","CDBH":"5","XSFX":"由南向北","XSFXDM":"3","KKMC":"海旭道与庄盛路交口正向"},{"KKBH":"7208710020000","HPHM":"津ADF1777","JGSK":"2021-04-01 18:22:16.874","CDBH":"5","XSFX":"由南向北","XSFXDM":"3","KKMC":"安正路与芳菲路交口正向"},{"KKBH":"610266118","HPHM":"冀R2E9Z2","JGSK":"2021-04-01 18:22:16.909","CDBH":"5","XSFX":"由西向东","XSFXDM":"2","KKMC":"中生大道与和畅路交口"},{"KKBH":"610266117","HPHM":"津C802W9","JGSK":"2021-04-01 18:22:16.944","CDBH":"6","XSFX":"由西向东","XSFXDM":"2","KKMC":"中生大道与和韵路交口"},{"KKBH":"610276124","HPHM":"津J88392","JGSK":"2021-04-01 18:22:16.968","CDBH":"11","XSFX":"由北向南","XSFXDM":"4","KKMC":"中新大道与中生大道交口"},{"KKBH":"7208810020000","HPHM":"京LK6511","JGSK":"2021-04-01 18:22:17.017","CDBH":"12","XSFX":"由北向南","XSFXDM":"4","KKMC":"海旭道与安正路交口正向"},{"KKBH":"610256115","HPHM":"津G49166","JGSK":"2021-04-01 18:22:17.031","CDBH":"6","XSFX":"由西向东","XSFXDM":"2","KKMC":"中天大道与中生大道交口"},{"KKBH":"7208810040000","HPHM":"鄂H55L02","JGSK":"2021-04-01 18:22:17.052","CDBH":"2","XSFX":"由东向西","XSFXDM":"1","KKMC":"海旭道与永盛路交口正向"},{"KKBH":"610266117","HPHM":"豫PSR760","JGSK":"2021-04-01 18:22:17.07","CDBH":"2","XSFX":"由东向西","XSFXDM":"1","KKMC":"中生大道与和韵路交口"},{"KKBH":"720891004000","HPHM":"津RPW870","JGSK":"2021-04-01 18:22:17.085","CDBH":"5","XSFX":"由西向东","XSFXDM":"2","KKMC":"海博道与安平路交口"},{"KKBH":"610276124","HPHM":"津C52C11","JGSK":"2021-04-01 18:22:17.094","CDBH":"7","XSFX":"由南向北","XSFXDM":"3","KKMC":"中新大道与中生大道交口"},{"KKBH":"7208810060000","HPHM":"车牌","JGSK":"2021-04-01 18:22:17.144","CDBH":"4","XSFX":"由南向北","XSFXDM":"3","KKMC":"海旭道与庄盛路交口正向"},{"KKBH":"7208610030000","HPHM":"津B01510","JGSK":"2021-04-01 18:22:17.171","CDBH":"4","XSFX":"由西向东","XSFXDM":"2","KKMC":"海晨道与安明路交口正向"},{"KKBH":"610401004","HPHM":"津C3C308","JGSK":"2021-04-01 18:22:17.212","CDBH":"2","XSFX":"由东向西","XSFXDM":"1","KKMC":"和畅路与和风路交口"},{"KKBH":"610256115","HPHM":"津G98038","JGSK":"2021-04-01 18:22:17.248","CDBH":"4","XSFX":"由西向东","XSFXDM":"2","KKMC":"中天大道与中生大道交口"},{"KKBH":"610401004","HPHM":"晋BWV303","JGSK":"2021-04-01 18:22:17.248","CDBH":"2","XSFX":"由东向西","XSFXDM":"1","KKMC":"和畅路与和风路交口"},{"KKBH":"610266118","HPHM":"津HQ2905","JGSK":"2021-04-01 18:22:17.384","CDBH":"2","XSFX":"由东向西","XSFXDM":"1","KKMC":"中生大道与和畅路交口"},{"KKBH":"610391007","HPHM":"津JGF908","JGSK":"2021-04-01 18:22:17.389","CDBH":"2","XSFX":"由东向西","XSFXDM":"1","KKMC":"和韵路与和风路交口"},{"KKBH":"7280310020000","HPHM":"冀B8C9T2","JGSK":"2021-04-01 18:22:17.479","CDBH":"6","XSFX":"由南向北","XSFXDM":"3","KKMC":"动漫中路与文一路交口正向"},{"KKBH":"610256111","HPHM":"津A1H006","JGSK":"2021-04-01 18:22:17.519","CDBH":"2","XSFX":"由西向东","XSFXDM":"2","KKMC":"中天大道与和惠路交口"},{"KKBH":"610266117","HPHM":"冀FF6L98","JGSK":"2021-04-01 18:22:17.53","CDBH":"2","XSFX":"由东向西","XSFXDM":"1","KKMC":"中生大道与和韵路交口"},{"KKBH":"610276126","HPHM":"蒙A551QF","JGSK":"2021-04-01 18:22:17.558","CDBH":"5","XSFX":"由南向北","XSFXDM":"3","KKMC":"中新大道与和意路交口"},{"KKBH":"720811002000","HPHM":"冀B7X0F1","JGSK":"2021-04-01 18:22:17.608","CDBH":"4","XSFX":"由南向北","XSFXDM":"3","KKMC":"动漫南路与文一路交口"},{"KKBH":"720871002000","HPHM":"冀R63EV8","JGSK":"2021-04-01 18:22:17.609","CDBH":"5","XSFX":"由南向北","XSFXDM":"3","KKMC":"安正路与芳菲路交口"},{"KKBH":"7205710040000","HPHM":"车牌","JGSK":"2021-04-01 18:22:17.645","CDBH":"2","XSFX":"由东向西","XSFXDM":"1","KKMC":"动漫东路与动漫中路交口正向"},{"KKBH":"720891003000","HPHM":"津DZG162","JGSK":"2021-04-01 18:22:17.648","CDBH":"7","XSFX":"由南向北","XSFXDM":"3","KKMC":"海博道与安正路交口"},{"KKBH":"610271008","HPHM":"冀BK256D","JGSK":"2021-04-01 18:22:17.828","CDBH":"5","XSFX":"由北向南","XSFXDM":"4","KKMC":"中新大道与航母主题公园支路交口"},{"KKBH":"610276125","HPHM":"车牌","JGSK":"2021-04-01 18:22:17.878","CDBH":"8","XSFX":"由北向南","XSFXDM":"4","KKMC":"中新大道与和顺路交口"},{"KKBH":"7208910080000","HPHM":"津C168L1","JGSK":"2021-04-01 18:22:17.898","CDBH":"9","XSFX":"由南向北","XSFXDM":"3","KKMC":"海博道与荣盛路交口正向"},{"KKBH":"610276124","HPHM":"车牌","JGSK":"2021-04-01 18:22:17.908","CDBH":"8","XSFX":"由南向北","XSFXDM":"3","KKMC":"中新大道与中生大道交口"},{"KKBH":"610266118","HPHM":"津A2P315","JGSK":"2021-04-01 18:22:17.928","CDBH":"6","XSFX":"由西向东","XSFXDM":"2","KKMC":"中生大道与和畅路交口"},{"KKBH":"610266118","HPHM":"津AF14719","JGSK":"2021-04-01 18:22:18.005","CDBH":"4","XSFX":"由西向东","XSFXDM":"2","KKMC":"中生大道与和畅路交口"},{"KKBH":"7205710040000","HPHM":"津KSC527","JGSK":"2021-04-01 18:22:18.02","CDBH":"3","XSFX":"由西向东","XSFXDM":"2","KKMC":"动漫东路与动漫中路交口正向"},{"KKBH":"610266118","HPHM":"津E22221","JGSK":"2021-04-01 18:22:18.059","CDBH":"10","XSFX":"由北向南","XSFXDM":"4","KKMC":"中生大道与和畅路交口"},{"KKBH":"7208810020000","HPHM":"吉A3XL79","JGSK":"2021-04-01 18:22:18.071","CDBH":"10","XSFX":"由南向北","XSFXDM":"3","KKMC":"海旭道与安正路交口正向"},{"KKBH":"610266117","HPHM":"津C80R80","JGSK":"2021-04-01 18:22:18.079","CDBH":"7","XSFX":"由南向北","XSFXDM":"3","KKMC":"中生大道与和韵路交口"},{"KKBH":"610256115","HPHM":"津A3D231","JGSK":"2021-04-01 18:22:18.09","CDBH":"5","XSFX":"由西向东","XSFXDM":"2","KKMC":"中天大道与中生大道交口"},{"KKBH":"728031006000","HPHM":"冀B9SY29","JGSK":"2021-04-01 18:22:18.099","CDBH":"7","XSFX":"由北向南","XSFXDM":"4","KKMC":"动漫中路与文三路交口"},{"KKBH":"711","HPHM":"津KX7355","JGSK":"2021-04-01 18:22:18.114","CDBH":"5","XSFX":"由南向北","XSFXDM":"3","KKMC":"不礼让行人中新大道与和旭路交口"},{"KKBH":"610276126","HPHM":"车牌","JGSK":"2021-04-01 18:22:18.132","CDBH":"8","XSFX":"由北向南","XSFXDM":"4","KKMC":"中新大道与和意路交口"},{"KKBH":"610401005","HPHM":"津GYA660","JGSK":"2021-04-01 18:22:18.195","CDBH":"9","XSFX":"由南向北","XSFXDM":"3","KKMC":"和畅路与和顺路交口"},{"KKBH":"7208710020000","HPHM":"津E27190","JGSK":"2021-04-01 18:22:18.319","CDBH":"5","XSFX":"由南向北","XSFXDM":"3","KKMC":"安正路与芳菲路交口正向"},{"KKBH":"7400110020000","HPHM":"津KNB888","JGSK":"2021-04-01 18:22:18.371","CDBH":"5","XSFX":"由南向北","XSFXDM":"3","KKMC":"静湖南路与华一路交口正向"},{"KKBH":"610391007","HPHM":"津JJ2932","JGSK":"2021-04-01 18:22:18.378","CDBH":"7","XSFX":"由南向北","XSFXDM":"3","KKMC":"和韵路与和风路交口"},{"KKBH":"610256111","HPHM":"津GQY801","JGSK":"2021-04-01 18:22:18.501","CDBH":"8","XSFX":"由北向南","XSFXDM":"4","KKMC":"中天大道与和惠路交口"},{"KKBH":"720891004000","HPHM":"车牌","JGSK":"2021-04-01 18:22:18.529","CDBH":"9","XSFX":"由南向北","XSFXDM":"3","KKMC":"海博道与安平路交口"},{"KKBH":"610401005","HPHM":"津JYU098","JGSK":"2021-04-01 18:22:18.532","CDBH":"2","XSFX":"由东向西","XSFXDM":"1","KKMC":"和畅路与和顺路交口"},{"KKBH":"610276126","HPHM":"津HA5530","JGSK":"2021-04-01 18:22:18.533","CDBH":"7","XSFX":"由北向南","XSFXDM":"4","KKMC":"中新大道与和意路交口"},{"KKBH":"7208710020000","HPHM":"津AAG757","JGSK":"2021-04-01 18:22:18.554","CDBH":"3","XSFX":"由西向东","XSFXDM":"2","KKMC":"安正路与芳菲路交口正向"},{"KKBH":"610276125","HPHM":"车牌","JGSK":"2021-04-01 18:22:18.561","CDBH":"8","XSFX":"由北向南","XSFXDM":"4","KKMC":"中新大道与和顺路交口"},{"KKBH":"610271009","HPHM":"冀B5U0Q8","JGSK":"2021-04-01 18:22:18.582","CDBH":"4","XSFX":"由西向东","XSFXDM":"2","KKMC":"中新大道与泰七路交口"},{"KKBH":"610271008","HPHM":"冀BK256D","JGSK":"2021-04-01 18:22:18.605","CDBH":"5","XSFX":"由北向南","XSFXDM":"4","KKMC":"中新大道与航母主题公园支路交口"},{"KKBH":"610256115","HPHM":"豫EM8S30","JGSK":"2021-04-01 18:22:18.704","CDBH":"10","XSFX":"由北向南","XSFXDM":"4","KKMC":"中天大道与中生大道交口"},{"KKBH":"610401005","HPHM":"冀F6HV63","JGSK":"2021-04-01 18:22:18.783","CDBH":"8","XSFX":"由南向北","XSFXDM":"3","KKMC":"和畅路与和顺路交口"},{"KKBH":"610271009","HPHM":"津C181K9","JGSK":"2021-04-01 18:22:18.814","CDBH":"10","XSFX":"由北向南","XSFXDM":"4","KKMC":"中新大道与泰七路交口"},{"KKBH":"610266122000","HPHM":"津C2E521","JGSK":"2021-04-01 18:22:18.839","CDBH":"2","XSFX":"由西向东","XSFXDM":"2","KKMC":"生态城中生大道故道河一桥西向东上桥处"},{"KKBH":"610276125","HPHM":"冀BML279","JGSK":"2021-04-01 18:22:18.888","CDBH":"5","XSFX":"由南向北","XSFXDM":"3","KKMC":"中新大道与和顺路交口"},{"KKBH":"610276126","HPHM":"车牌","JGSK":"2021-04-01 18:22:18.916","CDBH":"1","XSFX":"由东向西","XSFXDM":"1","KKMC":"中新大道与和意路交口"},{"KKBH":"610276124","HPHM":"贵BR6042","JGSK":"2021-04-01 18:22:18.959","CDBH":"7","XSFX":"由南向北","XSFXDM":"3","KKMC":"中新大道与中生大道交口"},{"KKBH":"610391008","HPHM":"津E28838","JGSK":"2021-04-01 18:22:19.039","CDBH":"6","XSFX":"由西向东","XSFXDM":"2","KKMC":"和韵路与和旭路交口"},{"KKBH":"610276126","HPHM":"津MRG629","JGSK":"2021-04-01 18:22:19.062","CDBH":"7","XSFX":"由北向南","XSFXDM":"4","KKMC":"中新大道与和意路交口"},{"KKBH":"610266118","HPHM":"冀R2E9Z2","JGSK":"2021-04-01 18:22:19.084","CDBH":"6","XSFX":"由西向东","XSFXDM":"2","KKMC":"中生大道与和畅路交口"},{"KKBH":"610286127","HPHM":"津HSF019","JGSK":"2021-04-01 18:22:19.096","CDBH":"1","XSFX":"由东向西","XSFXDM":"1","KKMC":"中津大道与和畅路交口"},{"KKBH":"7208910060000","HPHM":"津CA3872","JGSK":"2021-04-01 18:22:19.099","CDBH":"7","XSFX":"由西向东","XSFXDM":"2","KKMC":"海博道与永盛路交口正向"},{"KKBH":"720881002000","HPHM":"黑M7D507","JGSK":"2021-04-01 18:22:19.134","CDBH":"12","XSFX":"由北向南","XSFXDM":"4","KKMC":"海旭道与安正路交口"},{"KKBH":"610266117","HPHM":"豫R9876S","JGSK":"2021-04-01 18:22:19.212","CDBH":"2","XSFX":"由东向西","XSFXDM":"1","KKMC":"中生大道与和韵路交口"},{"KKBH":"610401005","HPHM":"津G21862","JGSK":"2021-04-01 18:22:19.297","CDBH":"7","XSFX":"由南向北","XSFXDM":"3","KKMC":"和畅路与和顺路交口"},{"KKBH":"720881002000","HPHM":"鲁BS90J3","JGSK":"2021-04-01 18:22:19.312","CDBH":"9","XSFX":"由南向北","XSFXDM":"3","KKMC":"海旭道与安正路交口"},{"KKBH":"610401004","HPHM":"津A11H77","JGSK":"2021-04-01 18:22:19.322","CDBH":"11","XSFX":"由北向南","XSFXDM":"4","KKMC":"和畅路与和风路交口"},{"KKBH":"610401004","HPHM":"鲁A5K90E","JGSK":"2021-04-01 18:22:19.323","CDBH":"4","XSFX":"由西向东","XSFXDM":"2","KKMC":"和畅路与和风路交口"},{"KKBH":"720891004000","HPHM":"车牌","JGSK":"2021-04-01 18:22:19.33","CDBH":"9","XSFX":"由南向北","XSFXDM":"3","KKMC":"海博道与安平路交口"},{"KKBH":"610271008","HPHM":"车牌","JGSK":"2021-04-01 18:22:19.459","CDBH":"4","XSFX":"由北向南","XSFXDM":"4","KKMC":"中新大道与航母主题公园支路交口"},{"KKBH":"610266118","HPHM":"津RBP920","JGSK":"2021-04-01 18:22:19.463","CDBH":"2","XSFX":"由东向西","XSFXDM":"1","KKMC":"中生大道与和畅路交口"},{"KKBH":"7208810020000","HPHM":"冀J920J5","JGSK":"2021-04-01 18:22:19.499","CDBH":"6","XSFX":"由西向东","XSFXDM":"2","KKMC":"海旭道与安正路交口正向"},{"KKBH":"610266118","HPHM":"蒙EE8234","JGSK":"2021-04-01 18:22:19.605","CDBH":"6","XSFX":"由西向东","XSFXDM":"2","KKMC":"中生大道与和畅路交口"},{"KKBH":"711","HPHM":"车牌","JGSK":"2021-04-01 18:22:19.607","CDBH":"7","XSFX":"由北向南","XSFXDM":"4","KKMC":"不礼让行人中新大道与和旭路交口"},{"KKBH":"610401004","HPHM":"津HN9306","JGSK":"2021-04-01 18:22:19.612","CDBH":"5","XSFX":"由西向东","XSFXDM":"2","KKMC":"和畅路与和风路交口"},{"KKBH":"610256116","HPHM":"津A7T921","JGSK":"2021-04-01 18:22:19.619","CDBH":"12","XSFX":"由北向南","XSFXDM":"4","KKMC":"中天大道与和顺路交口"},{"KKBH":"610266118","HPHM":"津C3C820","JGSK":"2021-04-01 18:22:19.628","CDBH":"3","XSFX":"由东向西","XSFXDM":"1","KKMC":"中生大道与和畅路交口"},{"KKBH":"720861003000","HPHM":"津B01510","JGSK":"2021-04-01 18:22:19.651","CDBH":"4","XSFX":"由西向东","XSFXDM":"2","KKMC":"海晨道与安明路交口"},{"KKBH":"7280310020000","HPHM":"辽G3583A","JGSK":"2021-04-01 18:22:19.749","CDBH":"5","XSFX":"由南向北","XSFXDM":"3","KKMC":"动漫中路与文一路交口正向"},{"KKBH":"610286127","HPHM":"冀BM619V","JGSK":"2021-04-01 18:22:19.753","CDBH":"2","XSFX":"由东向西","XSFXDM":"1","KKMC":"中津大道与和畅路交口"},{"KKBH":"610266117","HPHM":"桂BDH235","JGSK":"2021-04-01 18:22:19.77","CDBH":"2","XSFX":"由东向西","XSFXDM":"1","KKMC":"中生大道与和韵路交口"},{"KKBH":"610276124","HPHM":"津HPP997","JGSK":"2021-04-01 18:22:19.872","CDBH":"8","XSFX":"由南向北","XSFXDM":"3","KKMC":"中新大道与中生大道交口"},{"KKBH":"720891003000","HPHM":"津N49997","JGSK":"2021-04-01 18:22:19.969","CDBH":"8","XSFX":"由南向北","XSFXDM":"3","KKMC":"海博道与安正路交口"},{"KKBH":"720881002000","HPHM":"津FBZ623","JGSK":"2021-04-01 18:22:20.014","CDBH":"13","XSFX":"由北向南","XSFXDM":"4","KKMC":"海旭道与安正路交口"},{"KKBH":"610256113","HPHM":"冀B5G2D1","JGSK":"2021-04-01 18:22:20.023","CDBH":"7","XSFX":"由北向南","XSFXDM":"4","KKMC":"中天大道与和风路交口"},{"KKBH":"610276126","HPHM":"津C80A83","JGSK":"2021-04-01 18:22:20.035","CDBH":"1","XSFX":"由东向西","XSFXDM":"1","KKMC":"中新大道与和意路交口"},{"KKBH":"610266118","HPHM":"津B26053","JGSK":"2021-04-01 18:22:20.052","CDBH":"4","XSFX":"由西向东","XSFXDM":"2","KKMC":"中生大道与和畅路交口"},{"KKBH":"7208710020000","HPHM":"冀B55BE7","JGSK":"2021-04-01 18:22:20.093","CDBH":"3","XSFX":"由西向东","XSFXDM":"2","KKMC":"安正路与芳菲路交口正向"},{"KKBH":"610266118","HPHM":"津RG8677","JGSK":"2021-04-01 18:22:20.093","CDBH":"1","XSFX":"由东向西","XSFXDM":"1","KKMC":"中生大道与和畅路交口"},{"KKBH":"7208810020000","HPHM":"津A2M9B8","JGSK":"2021-04-01 18:22:20.102","CDBH":"2","XSFX":"由东向西","XSFXDM":"1","KKMC":"海旭道与安正路交口正向"},{"KKBH":"711","HPHM":"鲁NM166C","JGSK":"2021-04-01 18:22:20.166","CDBH":"7","XSFX":"由北向南","XSFXDM":"4","KKMC":"不礼让行人中新大道与和旭路交口"},{"KKBH":"7208910040000","HPHM":"车牌","JGSK":"2021-04-01 18:22:20.168","CDBH":"6","XSFX":"由西向东","XSFXDM":"2","KKMC":"海博道与安平路交口正向"},{"KKBH":"610266118","HPHM":"津F2R028","JGSK":"2021-04-01 18:22:20.283","CDBH":"10","XSFX":"由北向南","XSFXDM":"4","KKMC":"中生大道与和畅路交口"},{"KKBH":"610256115","HPHM":"津A09690D","JGSK":"2021-04-01 18:22:20.317","CDBH":"7","XSFX":"由南向北","XSFXDM":"3","KKMC":"中天大道与中生大道交口"},{"KKBH":"610256116","HPHM":"津D11919","JGSK":"2021-04-01 18:22:20.327","CDBH":"12","XSFX":"由北向南","XSFXDM":"4","KKMC":"中天大道与和顺路交口"},{"KKBH":"610276126","HPHM":"沪AU2919","JGSK":"2021-04-01 18:22:20.367","CDBH":"8","XSFX":"由北向南","XSFXDM":"4","KKMC":"中新大道与和意路交口"},{"KKBH":"610271009","HPHM":"鲁R2H20M","JGSK":"2021-04-01 18:22:20.368","CDBH":"11","XSFX":"由北向南","XSFXDM":"4","KKMC":"中新大道与泰七路交口"},{"KKBH":"7208810020000","HPHM":"津A0R709","JGSK":"2021-04-01 18:22:20.382","CDBH":"10","XSFX":"由南向北","XSFXDM":"3","KKMC":"海旭道与安正路交口正向"},{"KKBH":"728031002000","HPHM":"津B3Q123","JGSK":"2021-04-01 18:22:20.4","CDBH":"7","XSFX":"由北向南","XSFXDM":"4","KKMC":"动漫中路与文一路交口"},{"KKBH":"610256114","HPHM":"津C321K5","JGSK":"2021-04-01 18:22:20.422","CDBH":"2","XSFX":"由西向东","XSFXDM":"2","KKMC":"中天大道与和旭路交口"},{"KKBH":"610271009","HPHM":"津KGG858","JGSK":"2021-04-01 18:22:20.432","CDBH":"8","XSFX":"由南向北","XSFXDM":"3","KKMC":"中新大道与泰七路交口"},{"KKBH":"610266118","HPHM":"鲁AW9F59","JGSK":"2021-04-01 18:22:20.46","CDBH":"3","XSFX":"由东向西","XSFXDM":"1","KKMC":"中生大道与和畅路交口"},{"KKBH":"7208610030000","HPHM":"津RQT999","JGSK":"2021-04-01 18:22:20.49","CDBH":"5","XSFX":"由西向东","XSFXDM":"2","KKMC":"海晨道与安明路交口正向"},{"KKBH":"610266118","HPHM":"津HQ2905","JGSK":"2021-04-01 18:22:20.54","CDBH":"2","XSFX":"由东向西","XSFXDM":"1","KKMC":"中生大道与和畅路交口"},{"KKBH":"7205610020000","HPHM":"津GXN110","JGSK":"2021-04-01 18:22:20.594","CDBH":"1","XSFX":"由东向西","XSFXDM":"1","KKMC":"动漫北路与文三路交口正向"},{"KKBH":"610276124","HPHM":"津C58900","JGSK":"2021-04-01 18:22:20.632","CDBH":"11","XSFX":"由北向南","XSFXDM":"4","KKMC":"中新大道与中生大道交口"},{"KKBH":"610266117","HPHM":"津A33R86","JGSK":"2021-04-01 18:22:20.646","CDBH":"3","XSFX":"由东向西","XSFXDM":"1","KKMC":"中生大道与和韵路交口"},{"KKBH":"610256111","HPHM":"京HKL357","JGSK":"2021-04-01 18:22:20.678","CDBH":"5","XSFX":"由南向北","XSFXDM":"3","KKMC":"中天大道与和惠路交口"},{"KKBH":"720561002000","HPHM":"津DGR002","JGSK":"2021-04-01 18:22:20.678","CDBH":"1","XSFX":"由东向西","XSFXDM":"1","KKMC":"动漫北路与文三路交口"},{"KKBH":"610391007","HPHM":"车牌","JGSK":"2021-04-01 18:22:20.74","CDBH":"2","XSFX":"由东向西","XSFXDM":"1","KKMC":"和韵路与和风路交口"},{"KKBH":"610266118","HPHM":"津A2P315","JGSK":"2021-04-01 18:22:20.763","CDBH":"6","XSFX":"由西向东","XSFXDM":"2","KKMC":"中生大道与和畅路交口"},{"KKBH":"610256112","HPHM":"津DJU999","JGSK":"2021-04-01 18:22:20.789","CDBH":"6","XSFX":"由西向东","XSFXDM":"2","KKMC":"中天大道与中津大道交口"},{"KKBH":"610256112","HPHM":"津GB1099","JGSK":"2021-04-01 18:22:20.84","CDBH":"1","XSFX":"由东向西","XSFXDM":"1","KKMC":"中天大道与中津大道交口"},{"KKBH":"610266118","HPHM":"冀J501L9","JGSK":"2021-04-01 18:22:20.845","CDBH":"5","XSFX":"由西向东","XSFXDM":"2","KKMC":"中生大道与和畅路交口"},{"KKBH":"610256116","HPHM":"津RAC345","JGSK":"2021-04-01 18:22:20.899","CDBH":"10","XSFX":"由北向南","XSFXDM":"4","KKMC":"中天大道与和顺路交口"},{"KKBH":"610271009","HPHM":"津GXB177","JGSK":"2021-04-01 18:22:20.927","CDBH":"10","XSFX":"由北向南","XSFXDM":"4","KKMC":"中新大道与泰七路交口"},{"KKBH":"610271009","HPHM":"津B31238","JGSK":"2021-04-01 18:22:20.93","CDBH":"7","XSFX":"由南向北","XSFXDM":"3","KKMC":"中新大道与泰七路交口"},{"KKBH":"7280310030000","HPHM":"粤GDS316","JGSK":"2021-04-01 18:22:20.949","CDBH":"5","XSFX":"由北向南","XSFXDM":"4","KKMC":"动漫中路与文二路交口正向"},{"KKBH":"7208710020000","HPHM":"津K65117","JGSK":"2021-04-01 18:22:20.982","CDBH":"5","XSFX":"由南向北","XSFXDM":"3","KKMC":"安正路与芳菲路交口正向"},{"KKBH":"610276126","HPHM":"冀FB6F02","JGSK":"2021-04-01 18:22:21.006","CDBH":"7","XSFX":"由北向南","XSFXDM":"4","KKMC":"中新大道与和意路交口"},{"KKBH":"720891004000","HPHM":"车牌","JGSK":"2021-04-01 18:22:21.011","CDBH":"9","XSFX":"由南向北","XSFXDM":"3","KKMC":"海博道与安平路交口"},{"KKBH":"720871002000","HPHM":"鲁D6071E","JGSK":"2021-04-01 18:22:21.015","CDBH":"8","XSFX":"由北向南","XSFXDM":"4","KKMC":"安正路与芳菲路交口"},{"KKBH":"610256114","HPHM":"冀D681G5","JGSK":"2021-04-01 18:22:21.031","CDBH":"8","XSFX":"由北向南","XSFXDM":"4","KKMC":"中天大道与和旭路交口"},{"KKBH":"610276126","HPHM":"蒙A551QF","JGSK":"2021-04-01 18:22:21.077","CDBH":"5","XSFX":"由南向北","XSFXDM":"3","KKMC":"中新大道与和意路交口"},{"KKBH":"610266117","HPHM":"豫PSR760","JGSK":"2021-04-01 18:22:21.125","CDBH":"2","XSFX":"由东向西","XSFXDM":"1","KKMC":"中生大道与和韵路交口"},{"KKBH":"720881002000","HPHM":"津C558S0","JGSK":"2021-04-01 18:22:21.129","CDBH":"12","XSFX":"由北向南","XSFXDM":"4","KKMC":"海旭道与安正路交口"},{"KKBH":"7208810020000","HPHM":"津HX0776","JGSK":"2021-04-01 18:22:21.14","CDBH":"3","XSFX":"由东向西","XSFXDM":"1","KKMC":"海旭道与安正路交口正向"},{"KKBH":"7280310020000","HPHM":"冀B302T0","JGSK":"2021-04-01 18:22:21.146","CDBH":"6","XSFX":"由南向北","XSFXDM":"3","KKMC":"动漫中路与文一路交口正向"},{"KKBH":"720881002000","HPHM":"冀B6PV33","JGSK":"2021-04-01 18:22:21.157","CDBH":"10","XSFX":"由南向北","XSFXDM":"3","KKMC":"海旭道与安正路交口"},{"KKBH":"610401005","HPHM":"津GRV598","JGSK":"2021-04-01 18:22:21.212","CDBH":"7","XSFX":"由南向北","XSFXDM":"3","KKMC":"和畅路与和顺路交口"},{"KKBH":"610276125","HPHM":"津A5U023","JGSK":"2021-04-01 18:22:21.226","CDBH":"5","XSFX":"由南向北","XSFXDM":"3","KKMC":"中新大道与和顺路交口"},{"KKBH":"610401004","HPHM":"豫JGE651","JGSK":"2021-04-01 18:22:21.372","CDBH":"5","XSFX":"由西向东","XSFXDM":"2","KKMC":"和畅路与和风路交口"},{"KKBH":"720891006000","HPHM":"津MRC503","JGSK":"2021-04-01 18:22:21.42","CDBH":"2","XSFX":"由东向西","XSFXDM":"1","KKMC":"海博道与永盛路交口"},{"KKBH":"610266118","HPHM":"津AF14719","JGSK":"2021-04-01 18:22:21.484","CDBH":"4","XSFX":"由西向东","XSFXDM":"2","KKMC":"中生大道与和畅路交口"},{"KKBH":"610276124","HPHM":"津JP9582","JGSK":"2021-04-01 18:22:21.494","CDBH":"8","XSFX":"由南向北","XSFXDM":"3","KKMC":"中新大道与中生大道交口"},{"KKBH":"610276126","HPHM":"冀AK6876","JGSK":"2021-04-01 18:22:21.496","CDBH":"8","XSFX":"由北向南","XSFXDM":"4","KKMC":"中新大道与和意路交口"},{"KKBH":"720891004000","HPHM":"津GRW555","JGSK":"2021-04-01 18:22:21.561","CDBH":"6","XSFX":"由西向东","XSFXDM":"2","KKMC":"海博道与安平路交口"},{"KKBH":"610271009","HPHM":"津KGG858","JGSK":"2021-04-01 18:22:21.568","CDBH":"8","XSFX":"由南向北","XSFXDM":"3","KKMC":"中新大道与泰七路交口"},{"KKBH":"610391008","HPHM":"车牌","JGSK":"2021-04-01 18:22:21.627","CDBH":"4","XSFX":"由西向东","XSFXDM":"2","KKMC":"和韵路与和旭路交口"},{"KKBH":"7208910060000","HPHM":"津C6W263","JGSK":"2021-04-01 18:22:21.634","CDBH":"3","XSFX":"由东向西","XSFXDM":"1","KKMC":"海博道与永盛路交口正向"},{"KKBH":"610276125","HPHM":"津D00833","JGSK":"2021-04-01 18:22:21.639","CDBH":"5","XSFX":"由南向北","XSFXDM":"3","KKMC":"中新大道与和顺路交口"},{"KKBH":"7208810020000","HPHM":"吉AWV775","JGSK":"2021-04-01 18:22:21.677","CDBH":"7","XSFX":"由西向东","XSFXDM":"2","KKMC":"海旭道与安正路交口正向"},{"KKBH":"610391006","HPHM":"粤A1CW33","JGSK":"2021-04-01 18:22:21.726","CDBH":"5","XSFX":"由西向东","XSFXDM":"2","KKMC":"和韵路与和意路交口"},{"KKBH":"720881004000","HPHM":"鄂H55L02","JGSK":"2021-04-01 18:22:21.739","CDBH":"2","XSFX":"由东向西","XSFXDM":"1","KKMC":"海旭道与永盛路交口"},{"KKBH":"610276125","HPHM":"津B0M632","JGSK":"2021-04-01 18:22:21.791","CDBH":"4","XSFX":"由南向北","XSFXDM":"3","KKMC":"中新大道与和顺路交口"},{"KKBH":"610256116","HPHM":"冀BP355C","JGSK":"2021-04-01 18:22:21.802","CDBH":"11","XSFX":"由北向南","XSFXDM":"4","KKMC":"中天大道与和顺路交口"},{"KKBH":"7208610030000","HPHM":"车牌","JGSK":"2021-04-01 18:22:21.828","CDBH":"6","XSFX":"由西向东","XSFXDM":"2","KKMC":"海晨道与安明路交口正向"},{"KKBH":"7205410040000","HPHM":"津REE793","JGSK":"2021-04-01 18:22:21.847","CDBH":"3","XSFX":"由西向东","XSFXDM":"2","KKMC":"动漫环路东与动漫中路交口正向"},{"KKBH":"720891003000","HPHM":"冀F6090B","JGSK":"2021-04-01 18:22:21.889","CDBH":"7","XSFX":"由南向北","XSFXDM":"3","KKMC":"海博道与安正路交口"},{"KKBH":"610256115","HPHM":"津C31U38","JGSK":"2021-04-01 18:22:21.94","CDBH":"12","XSFX":"由北向南","XSFXDM":"4","KKMC":"中天大道与中生大道交口"},{"KKBH":"7208810020000","HPHM":"京JJH705","JGSK":"2021-04-01 18:22:21.953","CDBH":"10","XSFX":"由南向北","XSFXDM":"3","KKMC":"海旭道与安正路交口正向"},{"KKBH":"610391006","HPHM":"津AR9679","JGSK":"2021-04-01 18:22:21.965","CDBH":"8","XSFX":"由南向北","XSFXDM":"3","KKMC":"和韵路与和意路交口"},{"KKBH":"740011002000","HPHM":"津KNB888","JGSK":"2021-04-01 18:22:21.971","CDBH":"13","XSFX":"由南向北","XSFXDM":"3","KKMC":"静湖南路与华一路交口"},{"KKBH":"610391007","HPHM":"津A8B231","JGSK":"2021-04-01 18:22:22.026","CDBH":"10","XSFX":"由北向南","XSFXDM":"4","KKMC":"和韵路与和风路交口"},{"KKBH":"610276125","HPHM":"津GEX318","JGSK":"2021-04-01 18:22:22.07","CDBH":"1","XSFX":"由东向西","XSFXDM":"1","KKMC":"中新大道与和顺路交口"},{"KKBH":"6103261420000","HPHM":"津MHC685","JGSK":"2021-04-01 18:22:22.074","CDBH":"4","XSFX":"由西向东","XSFXDM":"2","KKMC":"中成大道与泰七路交口正向"},{"KKBH":"610276124","HPHM":"津C85Z03","JGSK":"2021-04-01 18:22:22.099","CDBH":"4","XSFX":"由西向东","XSFXDM":"2","KKMC":"中新大道与中生大道交口"},{"KKBH":"610391008","HPHM":"车牌","JGSK":"2021-04-01 18:22:22.107","CDBH":"4","XSFX":"由西向东","XSFXDM":"2","KKMC":"和韵路与和旭路交口"},{"KKBH":"6102661220000","HPHM":"津C992S2","JGSK":"2021-04-01 18:22:22.206","CDBH":"2","XSFX":"由西向东","XSFXDM":"2","KKMC":"生态城中生大道故道河一桥西向东上桥处正向"},{"KKBH":"720891004000","HPHM":"车牌","JGSK":"2021-04-01 18:22:22.211","CDBH":"9","XSFX":"由南向北","XSFXDM":"3","KKMC":"海博道与安平路交口"},{"KKBH":"610401004","HPHM":"晋BWV303","JGSK":"2021-04-01 18:22:22.253","CDBH":"3","XSFX":"由东向西","XSFXDM":"1","KKMC":"和畅路与和风路交口"},{"KKBH":"610286127","HPHM":"津RFD827","JGSK":"2021-04-01 18:22:22.306","CDBH":"2","XSFX":"由东向西","XSFXDM":"1","KKMC":"中津大道与和畅路交口"},{"KKBH":"7208610030000","HPHM":"津RBN787","JGSK":"2021-04-01 18:22:22.321","CDBH":"5","XSFX":"由西向东","XSFXDM":"2","KKMC":"海晨道与安明路交口正向"},{"KKBH":"720871002000","HPHM":"津ADF1777","JGSK":"2021-04-01 18:22:22.332","CDBH":"5","XSFX":"由南向北","XSFXDM":"3","KKMC":"安正路与芳菲路交口"},{"KKBH":"720891003000","HPHM":"车牌","JGSK":"2021-04-01 18:22:22.366","CDBH":"1","XSFX":"由东向西","XSFXDM":"1","KKMC":"海博道与安正路交口"},{"KKBH":"610276125","HPHM":"津E09212","JGSK":"2021-04-01 18:22:22.366","CDBH":"1","XSFX":"由东向西","XSFXDM":"1","KKMC":"中新大道与和顺路交口"},{"KKBH":"610266118","HPHM":"津RBP920","JGSK":"2021-04-01 18:22:22.46","CDBH":"2","XSFX":"由东向西","XSFXDM":"1","KKMC":"中生大道与和畅路交口"},{"KKBH":"728031002000","HPHM":"冀B8C9T2","JGSK":"2021-04-01 18:22:22.513","CDBH":"6","XSFX":"由南向北","XSFXDM":"3","KKMC":"动漫中路与文一路交口"},{"KKBH":"610256113","HPHM":"津HKZ867","JGSK":"2021-04-01 18:22:22.546","CDBH":"5","XSFX":"由南向北","XSFXDM":"3","KKMC":"中天大道与和风路交口"},{"KKBH":"610391007","HPHM":"津NWY103","JGSK":"2021-04-01 18:22:22.604","CDBH":"11","XSFX":"由北向南","XSFXDM":"4","KKMC":"和韵路与和风路交口"},{"KKBH":"610266118","HPHM":"鲁NC939Z","JGSK":"2021-04-01 18:22:22.62","CDBH":"10","XSFX":"由北向南","XSFXDM":"4","KKMC":"中生大道与和畅路交口"},{"KKBH":"7280310020000","HPHM":"豫JWJ213","JGSK":"2021-04-01 18:22:22.621","CDBH":"5","XSFX":"由南向北","XSFXDM":"3","KKMC":"动漫中路与文一路交口正向"},{"KKBH":"7208210040000","HPHM":"车牌","JGSK":"2021-04-01 18:22:22.663","CDBH":"6","XSFX":"由北向南","XSFXDM":"4","KKMC":"动漫西路与动漫北路交口正向"},{"KKBH":"7208610020000","HPHM":"冀G36A26","JGSK":"2021-04-01 18:22:22.723","CDBH":"10","XSFX":"由北向南","XSFXDM":"4","KKMC":"海晨道与安正路交口正向"},{"KKBH":"7208610020000","HPHM":"津RR1688","JGSK":"2021-04-01 18:22:22.753","CDBH":"4","XSFX":"由西向东","XSFXDM":"2","KKMC":"海晨道与安正路交口正向"},{"KKBH":"610271009","HPHM":"津B31238","JGSK":"2021-04-01 18:22:22.768","CDBH":"7","XSFX":"由南向北","XSFXDM":"3","KKMC":"中新大道与泰七路交口"},{"KKBH":"610391007","HPHM":"冀B5J2F9","JGSK":"2021-04-01 18:22:22.77","CDBH":"7","XSFX":"由南向北","XSFXDM":"3","KKMC":"和韵路与和风路交口"},{"KKBH":"720891003000","HPHM":"车牌","JGSK":"2021-04-01 18:22:22.777","CDBH":"5","XSFX":"由西向东","XSFXDM":"2","KKMC":"海博道与安正路交口"},{"KKBH":"610266118","HPHM":"津AF03320","JGSK":"2021-04-01 18:22:22.801","CDBH":"1","XSFX":"由东向西","XSFXDM":"1","KKMC":"中生大道与和畅路交口"},{"KKBH":"610256114","HPHM":"津RU1255","JGSK":"2021-04-01 18:22:22.814","CDBH":"9","XSFX":"由北向南","XSFXDM":"4","KKMC":"中天大道与和旭路交口"},{"KKBH":"6103261420000","HPHM":"津JR2502","JGSK":"2021-04-01 18:22:22.829","CDBH":"13","XSFX":"由北向南","XSFXDM":"4","KKMC":"中成大道与泰七路交口正向"},{"KKBH":"610256111","HPHM":"京N730V6","JGSK":"2021-04-01 18:22:22.845","CDBH":"5","XSFX":"由南向北","XSFXDM":"3","KKMC":"中天大道与和惠路交口"},{"KKBH":"610391008","HPHM":"津AZ5523","JGSK":"2021-04-01 18:22:22.852","CDBH":"5","XSFX":"由西向东","XSFXDM":"2","KKMC":"和韵路与和旭路交口"},{"KKBH":"720571004000","HPHM":"津KSC527","JGSK":"2021-04-01 18:22:22.859","CDBH":"3","XSFX":"由西向东","XSFXDM":"2","KKMC":"动漫东路与动漫中路交口"},{"KKBH":"610391007","HPHM":"津HE8716","JGSK":"2021-04-01 18:22:22.878","CDBH":"1","XSFX":"由东向西","XSFXDM":"1","KKMC":"和韵路与和风路交口"},{"KKBH":"610276126","HPHM":"津GEH156","JGSK":"2021-04-01 18:22:22.895","CDBH":"5","XSFX":"由南向北","XSFXDM":"3","KKMC":"中新大道与和意路交口"},{"KKBH":"610276126","HPHM":"鲁N0939E","JGSK":"2021-04-01 18:22:22.927","CDBH":"8","XSFX":"由北向南","XSFXDM":"4","KKMC":"中新大道与和意路交口"},{"KKBH":"610256112","HPHM":"豫NEY658","JGSK":"2021-04-01 18:22:23.098","CDBH":"4","XSFX":"由西向东","XSFXDM":"2","KKMC":"中天大道与中津大道交口"},{"KKBH":"610271009","HPHM":"津C181K9","JGSK":"2021-04-01 18:22:23.127","CDBH":"10","XSFX":"由北向南","XSFXDM":"4","KKMC":"中新大道与泰七路交口"},{"KKBH":"610276125","HPHM":"津MXY897","JGSK":"2021-04-01 18:22:23.145","CDBH":"5","XSFX":"由南向北","XSFXDM":"3","KKMC":"中新大道与和顺路交口"},{"KKBH":"610256111","HPHM":"津C367Y7","JGSK":"2021-04-01 18:22:23.155","CDBH":"1","XSFX":"由西向东","XSFXDM":"2","KKMC":"中天大道与和惠路交口"},{"KKBH":"6102661220000","HPHM":"辽LUN295","JGSK":"2021-04-01 18:22:23.226","CDBH":"1","XSFX":"由西向东","XSFXDM":"2","KKMC":"生态城中生大道故道河一桥西向东上桥处正向"},{"KKBH":"720881002000","HPHM":"吉A3XL79","JGSK":"2021-04-01 18:22:23.237","CDBH":"10","XSFX":"由南向北","XSFXDM":"3","KKMC":"海旭道与安正路交口"},{"KKBH":"610256114","HPHM":"冀G29889","JGSK":"2021-04-01 18:22:23.266","CDBH":"7","XSFX":"由北向南","XSFXDM":"4","KKMC":"中天大道与和旭路交口"},{"KKBH":"720881002000","HPHM":"鲁A2M9B8","JGSK":"2021-04-01 18:22:23.324","CDBH":"2","XSFX":"由东向西","XSFXDM":"1","KKMC":"海旭道与安正路交口"},{"KKBH":"610261003000","HPHM":"冀A359LY","JGSK":"2021-04-01 18:22:23.34","CDBH":"17","XSFX":"由北向南","XSFXDM":"4","KKMC":"中生大道与静湖南路交口"},{"KKBH":"610276126","HPHM":"津A10D13","JGSK":"2021-04-01 18:22:23.359","CDBH":"7","XSFX":"由北向南","XSFXDM":"4","KKMC":"中新大道与和意路交口"},{"KKBH":"610266117","HPHM":"豫R9876S","JGSK":"2021-04-01 18:22:23.365","CDBH":"3","XSFX":"由东向西","XSFXDM":"1","KKMC":"中生大道与和韵路交口"},{"KKBH":"6102610030000","HPHM":"豫DXD921","JGSK":"2021-04-01 18:22:23.377","CDBH":"8","XSFX":"由北向南","XSFXDM":"4","KKMC":"中生大道与静湖南路交口正向"},{"KKBH":"610271009","HPHM":"冀B5U0Q8","JGSK":"2021-04-01 18:22:23.398","CDBH":"4","XSFX":"由西向东","XSFXDM":"2","KKMC":"中新大道与泰七路交口"},{"KKBH":"610266117","HPHM":"津DDQ997","JGSK":"2021-04-01 18:22:23.401","CDBH":"4","XSFX":"由西向东","XSFXDM":"2","KKMC":"中生大道与和韵路交口"},{"KKBH":"610256116","HPHM":"鲁P851QV","JGSK":"2021-04-01 18:22:23.41","CDBH":"4","XSFX":"由西向东","XSFXDM":"2","KKMC":"中天大道与和顺路交口"},{"KKBH":"711","HPHM":"鲁QK99F5","JGSK":"2021-04-01 18:22:23.443","CDBH":"7","XSFX":"由北向南","XSFXDM":"4","KKMC":"不礼让行人中新大道与和旭路交口"},{"KKBH":"711","HPHM":"车牌","JGSK":"2021-04-01 18:22:23.444","CDBH":"7","XSFX":"由北向南","XSFXDM":"4","KKMC":"不礼让行人中新大道与和旭路交口"},{"KKBH":"610401004","HPHM":"津C225Q6","JGSK":"2021-04-01 18:22:23.545","CDBH":"1","XSFX":"由东向西","XSFXDM":"1","KKMC":"和畅路与和风路交口"},{"KKBH":"7208810050000","HPHM":"津RVY296","JGSK":"2021-04-01 18:22:23.574","CDBH":"5","XSFX":"由西向东","XSFXDM":"2","KKMC":"海旭道与明盛路交口正向"},{"KKBH":"720871002000","HPHM":"津E27190","JGSK":"2021-04-01 18:22:23.609","CDBH":"5","XSFX":"由南向北","XSFXDM":"3","KKMC":"安正路与芳菲路交口"},{"KKBH":"720861003000","HPHM":"津RQT999","JGSK":"2021-04-01 18:22:23.649","CDBH":"5","XSFX":"由西向东","XSFXDM":"2","KKMC":"海晨道与安明路交口"},{"KKBH":"610286127","HPHM":"津DJY583","JGSK":"2021-04-01 18:22:23.759","CDBH":"1","XSFX":"由东向西","XSFXDM":"1","KKMC":"中津大道与和畅路交口"},{"KKBH":"610286127","HPHM":"津AU5595","JGSK":"2021-04-01 18:22:23.785","CDBH":"8","XSFX":"由南向北","XSFXDM":"3","KKMC":"中津大道与和畅路交口"},{"KKBH":"7208610020000","HPHM":"津JLU369","JGSK":"2021-04-01 18:22:23.901","CDBH":"5","XSFX":"由西向东","XSFXDM":"2","KKMC":"海晨道与安正路交口正向"},{"KKBH":"610276125","HPHM":"车牌","JGSK":"2021-04-01 18:22:23.952","CDBH":"5","XSFX":"由南向北","XSFXDM":"3","KKMC":"中新大道与和顺路交口"},{"KKBH":"7205410020000","HPHM":"津HXQ345","JGSK":"2021-04-01 18:22:23.956","CDBH":"1","XSFX":"由东向西","XSFXDM":"1","KKMC":"动漫环路西与动漫中路交口正向"},{"KKBH":"610286127","HPHM":"津JDB889","JGSK":"2021-04-01 18:22:23.987","CDBH":"3","XSFX":"由东向西","XSFXDM":"1","KKMC":"中津大道与和畅路交口"},{"KKBH":"610391007","HPHM":"津AUJ632","JGSK":"2021-04-01 18:22:24.028","CDBH":"10","XSFX":"由北向南","XSFXDM":"4","KKMC":"和韵路与和风路交口"},{"KKBH":"720891003000","HPHM":"津GXJ239","JGSK":"2021-04-01 18:22:24.045","CDBH":"7","XSFX":"由南向北","XSFXDM":"3","KKMC":"海博道与安正路交口"},{"KKBH":"720881002000","HPHM":"京LK6511","JGSK":"2021-04-01 18:22:24.087","CDBH":"12","XSFX":"由北向南","XSFXDM":"4","KKMC":"海旭道与安正路交口"},{"KKBH":"610266118","HPHM":"冀J501L9","JGSK":"2021-04-01 18:22:24.124","CDBH":"6","XSFX":"由西向东","XSFXDM":"2","KKMC":"中生大道与和畅路交口"},{"KKBH":"720891004000","HPHM":"车牌","JGSK":"2021-04-01 18:22:24.13","CDBH":"9","XSFX":"由南向北","XSFXDM":"3","KKMC":"海博道与安平路交口"},{"KKBH":"728031002000","HPHM":"辽G3583A","JGSK":"2021-04-01 18:22:24.191","CDBH":"5","XSFX":"由南向北","XSFXDM":"3","KKMC":"动漫中路与文一路交口"},{"KKBH":"610271008","HPHM":"车牌","JGSK":"2021-04-01 18:22:24.231","CDBH":"1","XSFX":"由南向北","XSFXDM":"3","KKMC":"中新大道与航母主题公园支路交口"},{"KKBH":"610391008","HPHM":"京NB0990","JGSK":"2021-04-01 18:22:24.266","CDBH":"4","XSFX":"由西向东","XSFXDM":"2","KKMC":"和韵路与和旭路交口"},{"KKBH":"610286127","HPHM":"冀BM619V","JGSK":"2021-04-01 18:22:24.278","CDBH":"3","XSFX":"由东向西","XSFXDM":"1","KKMC":"中津大道与和畅路交口"},{"KKBH":"610276126","HPHM":"吉JNL702","JGSK":"2021-04-01 18:22:24.287","CDBH":"7","XSFX":"由北向南","XSFXDM":"4","KKMC":"中新大道与和意路交口"},{"KKBH":"610266118","HPHM":"津RG8677","JGSK":"2021-04-01 18:22:24.299","CDBH":"2","XSFX":"由东向西","XSFXDM":"1","KKMC":"中生大道与和畅路交口"},{"KKBH":"610286127","HPHM":"津HSF019","JGSK":"2021-04-01 18:22:24.358","CDBH":"2","XSFX":"由东向西","XSFXDM":"1","KKMC":"中津大道与和畅路交口"},{"KKBH":"610256114","HPHM":"津QE8057","JGSK":"2021-04-01 18:22:24.375","CDBH":"8","XSFX":"由北向南","XSFXDM":"4","KKMC":"中天大道与和旭路交口"},{"KKBH":"610401004","HPHM":"鲁A5K90E","JGSK":"2021-04-01 18:22:24.412","CDBH":"5","XSFX":"由西向东","XSFXDM":"2","KKMC":"和畅路与和风路交口"},{"KKBH":"728031003000","HPHM":"粤GDS316","JGSK":"2021-04-01 18:22:24.422","CDBH":"5","XSFX":"由北向南","XSFXDM":"4","KKMC":"动漫中路与文二路交口"},{"KKBH":"610276124","HPHM":"冀B4GW66","JGSK":"2021-04-01 18:22:24.493","CDBH":"5","XSFX":"由西向东","XSFXDM":"2","KKMC":"中新大道与中生大道交口"},{"KKBH":"610266118","HPHM":"津B26053","JGSK":"2021-04-01 18:22:24.525","CDBH":"4","XSFX":"由西向东","XSFXDM":"2","KKMC":"中生大道与和畅路交口"},{"KKBH":"7208610030000","HPHM":"车牌","JGSK":"2021-04-01 18:22:24.546","CDBH":"11","XSFX":"由北向南","XSFXDM":"4","KKMC":"海晨道与安明路交口正向"},{"KKBH":"610271008","HPHM":"津J29653","JGSK":"2021-04-01 18:22:24.581","CDBH":"4","XSFX":"由北向南","XSFXDM":"4","KKMC":"中新大道与航母主题公园支路交口"},{"KKBH":"610256114","HPHM":"津D68105","JGSK":"2021-04-01 18:22:24.631","CDBH":"8","XSFX":"由北向南","XSFXDM":"4","KKMC":"中天大道与和旭路交口"},{"KKBH":"610276124","HPHM":"晋F28581","JGSK":"2021-04-01 18:22:24.697","CDBH":"3","XSFX":"由东向西","XSFXDM":"1","KKMC":"中新大道与中生大道交口"},{"KKBH":"610271008","HPHM":"浙D0V783","JGSK":"2021-04-01 18:22:24.71","CDBH":"4","XSFX":"由北向南","XSFXDM":"4","KKMC":"中新大道与航母主题公园支路交口"},{"KKBH":"7208610030000","HPHM":"津AD51345","JGSK":"2021-04-01 18:22:24.747","CDBH":"5","XSFX":"由西向东","XSFXDM":"2","KKMC":"海晨道与安明路交口正向"},{"KKBH":"7208610020000","HPHM":"津MNM161","JGSK":"2021-04-01 18:22:24.748","CDBH":"10","XSFX":"由北向南","XSFXDM":"4","KKMC":"海晨道与安正路交口正向"},{"KKBH":"610391007","HPHM":"津FBL916","JGSK":"2021-04-01 18:22:24.808","CDBH":"4","XSFX":"由西向东","XSFXDM":"2","KKMC":"和韵路与和风路交口"},{"KKBH":"610276125","HPHM":"津AF45600","JGSK":"2021-04-01 18:22:24.837","CDBH":"4","XSFX":"由南向北","XSFXDM":"3","KKMC":"中新大道与和顺路交口"},{"KKBH":"610256112","HPHM":"鲁RX4822","JGSK":"2021-04-01 18:22:24.842","CDBH":"5","XSFX":"由西向东","XSFXDM":"2","KKMC":"中天大道与中津大道交口"},{"KKBH":"610276125","HPHM":"津C75Z53","JGSK":"2021-04-01 18:22:24.853","CDBH":"1","XSFX":"由东向西","XSFXDM":"1","KKMC":"中新大道与和顺路交口"},{"KKBH":"711","HPHM":"苏EQG789","JGSK":"2021-04-01 18:22:24.883","CDBH":"8","XSFX":"由北向南","XSFXDM":"4","KKMC":"不礼让行人中新大道与和旭路交口"},{"KKBH":"610276126","HPHM":"津A2N936","JGSK":"2021-04-01 18:22:24.904","CDBH":"8","XSFX":"由北向南","XSFXDM":"4","KKMC":"中新大道与和意路交口"},{"KKBH":"720881002000","HPHM":"津A0R709","JGSK":"2021-04-01 18:22:24.913","CDBH":"9","XSFX":"由南向北","XSFXDM":"3","KKMC":"海旭道与安正路交口"},{"KKBH":"610276124","HPHM":"津KTK921","JGSK":"2021-04-01 18:22:24.967","CDBH":"10","XSFX":"由北向南","XSFXDM":"4","KKMC":"中新大道与中生大道交口"},{"KKBH":"610276126","HPHM":"津ADN0212","JGSK":"2021-04-01 18:22:25.007","CDBH":"8","XSFX":"由北向南","XSFXDM":"4","KKMC":"中新大道与和意路交口"},{"KKBH":"610256114","HPHM":"蒙A130XC","JGSK":"2021-04-01 18:22:25.144","CDBH":"5","XSFX":"由南向北","XSFXDM":"3","KKMC":"中天大道与和旭路交口"},{"KKBH":"610401004","HPHM":"津H98071","JGSK":"2021-04-01 18:22:25.175","CDBH":"4","XSFX":"由西向东","XSFXDM":"2","KKMC":"和畅路与和风路交口"},{"KKBH":"610266118","HPHM":"津E22221","JGSK":"2021-04-01 18:22:25.19","CDBH":"10","XSFX":"由北向南","XSFXDM":"4","KKMC":"中生大道与和畅路交口"},{"KKBH":"610276126","HPHM":"津RP3066","JGSK":"2021-04-01 18:22:25.282","CDBH":"4","XSFX":"由南向北","XSFXDM":"3","KKMC":"中新大道与和意路交口"},{"KKBH":"7208810020000","HPHM":"辽P80K34","JGSK":"2021-04-01 18:22:25.29","CDBH":"2","XSFX":"由东向西","XSFXDM":"1","KKMC":"海旭道与安正路交口正向"},{"KKBH":"610266118","HPHM":"津A1T270","JGSK":"2021-04-01 18:22:25.294","CDBH":"3","XSFX":"由东向西","XSFXDM":"1","KKMC":"中生大道与和畅路交口"},{"KKBH":"610276124","HPHM":"津A09899D","JGSK":"2021-04-01 18:22:25.341","CDBH":"8","XSFX":"由南向北","XSFXDM":"3","KKMC":"中新大道与中生大道交口"},{"KKBH":"610256115","HPHM":"津G51787","JGSK":"2021-04-01 18:22:25.37","CDBH":"5","XSFX":"由西向东","XSFXDM":"2","KKMC":"中天大道与中生大道交口"},{"KKBH":"720871002000","HPHM":"津K65117","JGSK":"2021-04-01 18:22:25.447","CDBH":"5","XSFX":"由南向北","XSFXDM":"3","KKMC":"安正路与芳菲路交口"},{"KKBH":"610256112","HPHM":"辽A87AR8","JGSK":"2021-04-01 18:22:25.463","CDBH":"1","XSFX":"由东向西","XSFXDM":"1","KKMC":"中天大道与中津大道交口"},{"KKBH":"610261005000","HPHM":"皖K7U225","JGSK":"2021-04-01 18:22:25.484","CDBH":"2","XSFX":"由南向北","XSFXDM":"3","KKMC":"中生大道与静湖西路（南侧）"},{"KKBH":"610256114","HPHM":"车牌","JGSK":"2021-04-01 18:22:25.511","CDBH":"7","XSFX":"由北向南","XSFXDM":"4","KKMC":"中天大道与和旭路交口"},{"KKBH":"610266117","HPHM":"津REE557","JGSK":"2021-04-01 18:22:25.526","CDBH":"10","XSFX":"由北向南","XSFXDM":"4","KKMC":"中生大道与和韵路交口"},{"KKBH":"7205610020000","HPHM":"琼A2V087","JGSK":"2021-04-01 18:22:25.62","CDBH":"6","XSFX":"由北向南","XSFXDM":"4","KKMC":"动漫北路与文三路交口正向"},{"KKBH":"610256116","HPHM":"津QZ9892","JGSK":"2021-04-01 18:22:25.641","CDBH":"11","XSFX":"由北向南","XSFXDM":"4","KKMC":"中天大道与和顺路交口"},{"KKBH":"610266117","HPHM":"鲁NJ165F","JGSK":"2021-04-01 18:22:25.657","CDBH":"5","XSFX":"由西向东","XSFXDM":"2","KKMC":"中生大道与和韵路交口"},{"KKBH":"711","HPHM":"津KN7376","JGSK":"2021-04-01 18:22:25.697","CDBH":"5","XSFX":"由南向北","XSFXDM":"3","KKMC":"不礼让行人中新大道与和旭路交口"},{"KKBH":"720891003000","HPHM":"津H5H147","JGSK":"2021-04-01 18:22:25.729","CDBH":"7","XSFX":"由南向北","XSFXDM":"3","KKMC":"海博道与安正路交口"},{"KKBH":"610266118","HPHM":"鲁AZ1U75","JGSK":"2021-04-01 18:22:25.763","CDBH":"2","XSFX":"由东向西","XSFXDM":"1","KKMC":"中生大道与和畅路交口"},{"KKBH":"610391008","HPHM":"车牌","JGSK":"2021-04-01 18:22:25.806","CDBH":"4","XSFX":"由西向东","XSFXDM":"2","KKMC":"和韵路与和旭路交口"},{"KKBH":"610276124","HPHM":"津HPP997","JGSK":"2021-04-01 18:22:25.808","CDBH":"8","XSFX":"由南向北","XSFXDM":"3","KKMC":"中新大道与中生大道交口"},{"KKBH":"610276124","HPHM":"冀FV298L","JGSK":"2021-04-01 18:22:25.826","CDBH":"10","XSFX":"由北向南","XSFXDM":"4","KKMC":"中新大道与中生大道交口"},{"KKBH":"610326142000","HPHM":"津JR2502","JGSK":"2021-04-01 18:22:25.849","CDBH":"14","XSFX":"由北向南","XSFXDM":"4","KKMC":"中成大道与泰七路交口"},{"KKBH":"610276124","HPHM":"津HG2776","JGSK":"2021-04-01 18:22:25.854","CDBH":"4","XSFX":"由西向东","XSFXDM":"2","KKMC":"中新大道与中生大道交口"},{"KKBH":"610256111","HPHM":"津A1V679","JGSK":"2021-04-01 18:22:25.9","CDBH":"9","XSFX":"由北向南","XSFXDM":"4","KKMC":"中天大道与和惠路交口"},{"KKBH":"610401004","HPHM":"津GZR821","JGSK":"2021-04-01 18:22:25.907","CDBH":"5","XSFX":"由西向东","XSFXDM":"2","KKMC":"和畅路与和风路交口"},{"KKBH":"7280310020000","HPHM":"津NNH991","JGSK":"2021-04-01 18:22:25.915","CDBH":"7","XSFX":"由北向南","XSFXDM":"4","KKMC":"动漫中路与文一路交口正向"},{"KKBH":"610391008","HPHM":"车牌","JGSK":"2021-04-01 18:22:25.954","CDBH":"5","XSFX":"由西向东","XSFXDM":"2","KKMC":"和韵路与和旭路交口"},{"KKBH":"7208810020000","HPHM":"鲁A1T9W1","JGSK":"2021-04-01 18:22:25.96","CDBH":"3","XSFX":"由东向西","XSFXDM":"1","KKMC":"海旭道与安正路交口正向"},{"KKBH":"610266117","HPHM":"津A2N876","JGSK":"2021-04-01 18:22:25.995","CDBH":"4","XSFX":"由西向东","XSFXDM":"2","KKMC":"中生大道与和韵路交口"},{"KKBH":"610276126","HPHM":"津GEH156","JGSK":"2021-04-01 18:22:26.009","CDBH":"5","XSFX":"由南向北","XSFXDM":"3","KKMC":"中新大道与和意路交口"},{"KKBH":"610391008","HPHM":"津KGW219","JGSK":"2021-04-01 18:22:26.046","CDBH":"5","XSFX":"由西向东","XSFXDM":"2","KKMC":"和韵路与和旭路交口"},{"KKBH":"728031002000","HPHM":"冀B302T0","JGSK":"2021-04-01 18:22:26.114","CDBH":"6","XSFX":"由南向北","XSFXDM":"3","KKMC":"动漫中路与文一路交口"},{"KKBH":"720861003000","HPHM":"津RBN787","JGSK":"2021-04-01 18:22:26.125","CDBH":"5","XSFX":"由西向东","XSFXDM":"2","KKMC":"海晨道与安明路交口"},{"KKBH":"610266122000","HPHM":"津C992S2","JGSK":"2021-04-01 18:22:26.189","CDBH":"2","XSFX":"由西向东","XSFXDM":"2","KKMC":"生态城中生大道故道河一桥西向东上桥处"},{"KKBH":"610391007","HPHM":"津A8B231","JGSK":"2021-04-01 18:22:26.212","CDBH":"10","XSFX":"由北向南","XSFXDM":"4","KKMC":"和韵路与和风路交口"},{"KKBH":"610276124","HPHM":"车牌","JGSK":"2021-04-01 18:22:26.247","CDBH":"11","XSFX":"由北向南","XSFXDM":"4","KKMC":"中新大道与中生大道交口"},{"KKBH":"7205410040000","HPHM":"晋M2L015","JGSK":"2021-04-01 18:22:26.277","CDBH":"3","XSFX":"由西向东","XSFXDM":"2","KKMC":"动漫环路东与动漫中路交口正向"},{"KKBH":"711","HPHM":"车牌","JGSK":"2021-04-01 18:22:26.308","CDBH":"1","XSFX":"由东向西","XSFXDM":"1","KKMC":"不礼让行人中新大道与和旭路交口"},{"KKBH":"720871002000","HPHM":"津AAG757","JGSK":"2021-04-01 18:22:26.342","CDBH":"3","XSFX":"由西向东","XSFXDM":"2","KKMC":"安正路与芳菲路交口"},{"KKBH":"610276126","HPHM":"津GBD599","JGSK":"2021-04-01 18:22:26.349","CDBH":"7","XSFX":"由北向南","XSFXDM":"4","KKMC":"中新大道与和意路交口"},{"KKBH":"610256116","HPHM":"津MGF055","JGSK":"2021-04-01 18:22:26.362","CDBH":"7","XSFX":"由南向北","XSFXDM":"3","KKMC":"中天大道与和顺路交口"},{"KKBH":"610276126","HPHM":"鲁A8V2X0","JGSK":"2021-04-01 18:22:26.368","CDBH":"8","XSFX":"由北向南","XSFXDM":"4","KKMC":"中新大道与和意路交口"},{"KKBH":"7280310020000","HPHM":"津AY2505","JGSK":"2021-04-01 18:22:26.369","CDBH":"8","XSFX":"由北向南","XSFXDM":"4","KKMC":"动漫中路与文一路交口正向"},{"KKBH":"610276124","HPHM":"津RTM722","JGSK":"2021-04-01 18:22:26.413","CDBH":"6","XSFX":"由西向东","XSFXDM":"2","KKMC":"中新大道与中生大道交口"},{"KKBH":"610391007","HPHM":"车牌","JGSK":"2021-04-01 18:22:26.423","CDBH":"3","XSFX":"由东向西","XSFXDM":"1","KKMC":"和韵路与和风路交口"},{"KKBH":"610271009","HPHM":"津AZ5196","JGSK":"2021-04-01 18:22:26.434","CDBH":"4","XSFX":"由西向东","XSFXDM":"2","KKMC":"中新大道与泰七路交口"},{"KKBH":"610256113","HPHM":"冀B5G2D1","JGSK":"2021-04-01 18:22:26.551","CDBH":"7","XSFX":"由北向南","XSFXDM":"4","KKMC":"中天大道与和风路交口"},{"KKBH":"720881002000","HPHM":"京JJH705","JGSK":"2021-04-01 18:22:26.592","CDBH":"10","XSFX":"由南向北","XSFXDM":"3","KKMC":"海旭道与安正路交口"},{"KKBH":"7208610030000","HPHM":"津A18W26","JGSK":"2021-04-01 18:22:26.667","CDBH":"5","XSFX":"由西向东","XSFXDM":"2","KKMC":"海晨道与安明路交口正向"},{"KKBH":"720891003000","HPHM":"津DBL266","JGSK":"2021-04-01 18:22:26.768","CDBH":"7","XSFX":"由南向北","XSFXDM":"3","KKMC":"海博道与安正路交口"},{"KKBH":"7205410030000","HPHM":"津K77990","JGSK":"2021-04-01 18:22:26.772","CDBH":"1","XSFX":"由东向西","XSFXDM":"1","KKMC":"动漫环路西与动漫西路交口正向"},{"KKBH":"610391007","HPHM":"津GJX677","JGSK":"2021-04-01 18:22:26.772","CDBH":"7","XSFX":"由南向北","XSFXDM":"3","KKMC":"和韵路与和风路交口"},{"KKBH":"7208810020000","HPHM":"冀RW6Q99","JGSK":"2021-04-01 18:22:26.8","CDBH":"4","XSFX":"由东向西","XSFXDM":"1","KKMC":"海旭道与安正路交口正向"},{"KKBH":"7208810020000","HPHM":"津ADF1777","JGSK":"2021-04-01 18:22:26.855","CDBH":"9","XSFX":"由南向北","XSFXDM":"3","KKMC":"海旭道与安正路交口正向"},{"KKBH":"610391007","HPHM":"津ADN7782","JGSK":"2021-04-01 18:22:26.867","CDBH":"1","XSFX":"由东向西","XSFXDM":"1","KKMC":"和韵路与和风路交口"},{"KKBH":"7208610020000","HPHM":"鲁A6G70P","JGSK":"2021-04-01 18:22:26.934","CDBH":"11","XSFX":"由北向南","XSFXDM":"4","KKMC":"海晨道与安正路交口正向"},{"KKBH":"610256114","HPHM":"津RU1255","JGSK":"2021-04-01 18:22:26.952","CDBH":"9","XSFX":"由北向南","XSFXDM":"4","KKMC":"中天大道与和旭路交口"},{"KKBH":"610276126","HPHM":"津MRG629","JGSK":"2021-04-01 18:22:27.007","CDBH":"7","XSFX":"由北向南","XSFXDM":"4","KKMC":"中新大道与和意路交口"},{"KKBH":"610261003000","HPHM":"津DXD921","JGSK":"2021-04-01 18:22:27.01","CDBH":"17","XSFX":"由北向南","XSFXDM":"4","KKMC":"中生大道与静湖南路交口"},{"KKBH":"610276124","HPHM":"皖KJP672","JGSK":"2021-04-01 18:22:27.017","CDBH":"1","XSFX":"由东向西","XSFXDM":"1","KKMC":"中新大道与中生大道交口"},{"KKBH":"720881002000","HPHM":"冀J920J5","JGSK":"2021-04-01 18:22:27.165","CDBH":"7","XSFX":"由西向东","XSFXDM":"2","KKMC":"海旭道与安正路交口"},{"KKBH":"610266118","HPHM":"津FCB128","JGSK":"2021-04-01 18:22:27.191","CDBH":"11","XSFX":"由北向南","XSFXDM":"4","KKMC":"中生大道与和畅路交口"},{"KKBH":"720811002000","HPHM":"津JJM396","JGSK":"2021-04-01 18:22:27.282","CDBH":"4","XSFX":"由南向北","XSFXDM":"3","KKMC":"动漫南路与文一路交口"},{"KKBH":"610276124","HPHM":"冀B050M5","JGSK":"2021-04-01 18:22:27.294","CDBH":"5","XSFX":"由西向东","XSFXDM":"2","KKMC":"中新大道与中生大道交口"},{"KKBH":"7208810020000","HPHM":"津A9P233","JGSK":"2021-04-01 18:22:27.357","CDBH":"6","XSFX":"由西向东","XSFXDM":"2","KKMC":"海旭道与安正路交口正向"},{"KKBH":"720881002000","HPHM":"津HX0776","JGSK":"2021-04-01 18:22:27.387","CDBH":"3","XSFX":"由东向西","XSFXDM":"1","KKMC":"海旭道与安正路交口"},{"KKBH":"610276125","HPHM":"冀BML279","JGSK":"2021-04-01 18:22:27.4","CDBH":"5","XSFX":"由南向北","XSFXDM":"3","KKMC":"中新大道与和顺路交口"},{"KKBH":"7208610030000","HPHM":"车牌","JGSK":"2021-04-01 18:22:27.409","CDBH":"8","XSFX":"由南向北","XSFXDM":"3","KKMC":"海晨道与安明路交口正向"},{"KKBH":"610276124","HPHM":"津JNA926","JGSK":"2021-04-01 18:22:27.416","CDBH":"3","XSFX":"由东向西","XSFXDM":"1","KKMC":"中新大道与中生大道交口"},{"KKBH":"610266122000","HPHM":"辽LUN295","JGSK":"2021-04-01 18:22:27.468","CDBH":"1","XSFX":"由西向东","XSFXDM":"2","KKMC":"生态城中生大道故道河一桥西向东上桥处"},{"KKBH":"720861002000","HPHM":"冀G36A26","JGSK":"2021-04-01 18:22:27.507","CDBH":"10","XSFX":"由北向南","XSFXDM":"4","KKMC":"海晨道与安正路交口"},{"KKBH":"610256116","HPHM":"鲁P851QV","JGSK":"2021-04-01 18:22:27.522","CDBH":"6","XSFX":"由西向东","XSFXDM":"2","KKMC":"中天大道与和顺路交口"},{"KKBH":"610276126","HPHM":"津RP3066","JGSK":"2021-04-01 18:22:27.529","CDBH":"4","XSFX":"由南向北","XSFXDM":"3","KKMC":"中新大道与和意路交口"},{"KKBH":"720891008000","HPHM":"津C168L1","JGSK":"2021-04-01 18:22:27.535","CDBH":"9","XSFX":"由南向北","XSFXDM":"3","KKMC":"海博道与荣盛路交口"},{"KKBH":"720881002000","HPHM":"吉AWV775","JGSK":"2021-04-01 18:22:27.563","CDBH":"8","XSFX":"由西向东","XSFXDM":"2","KKMC":"海旭道与安正路交口"},{"KKBH":"610266118","HPHM":"津AF03320","JGSK":"2021-04-01 18:22:27.58","CDBH":"1","XSFX":"由东向西","XSFXDM":"1","KKMC":"中生大道与和畅路交口"},{"KKBH":"7208210040000","HPHM":"车牌","JGSK":"2021-04-01 18:22:27.65","CDBH":"6","XSFX":"由北向南","XSFXDM":"4","KKMC":"动漫西路与动漫北路交口正向"},{"KKBH":"610391007","HPHM":"津NWY103","JGSK":"2021-04-01 18:22:27.652","CDBH":"12","XSFX":"由北向南","XSFXDM":"4","KKMC":"和韵路与和风路交口"},{"KKBH":"610256113","HPHM":"津C08W11","JGSK":"2021-04-01 18:22:27.655","CDBH":"4","XSFX":"由南向北","XSFXDM":"3","KKMC":"中天大道与和风路交口"},{"KKBH":"610256114","HPHM":"津JE9569","JGSK":"2021-04-01 18:22:27.686","CDBH":"2","XSFX":"由西向东","XSFXDM":"2","KKMC":"中天大道与和旭路交口"},{"KKBH":"610401004","HPHM":"辽LQK926","JGSK":"2021-04-01 18:22:27.686","CDBH":"7","XSFX":"由南向北","XSFXDM":"3","KKMC":"和畅路与和风路交口"},{"KKBH":"6103261420000","HPHM":"车牌","JGSK":"2021-04-01 18:22:27.706","CDBH":"4","XSFX":"由西向东","XSFXDM":"2","KKMC":"中成大道与泰七路交口正向"},{"KKBH":"720561002000","HPHM":"津GXN110","JGSK":"2021-04-01 18:22:27.795","CDBH":"1","XSFX":"由东向西","XSFXDM":"1","KKMC":"动漫北路与文三路交口"},{"KKBH":"610256114","HPHM":"津QE8057","JGSK":"2021-04-01 18:22:27.832","CDBH":"8","XSFX":"由北向南","XSFXDM":"4","KKMC":"中天大道与和旭路交口"},{"KKBH":"610391007","HPHM":"津H68960","JGSK":"2021-04-01 18:22:27.855","CDBH":"4","XSFX":"由西向东","XSFXDM":"2","KKMC":"和韵路与和风路交口"},{"KKBH":"610256113","HPHM":"津RNB101","JGSK":"2021-04-01 18:22:27.856","CDBH":"8","XSFX":"由北向南","XSFXDM":"4","KKMC":"中天大道与和风路交口"},{"KKBH":"7208710020000","HPHM":"黑M7D507","JGSK":"2021-04-01 18:22:27.955","CDBH":"8","XSFX":"由北向南","XSFXDM":"4","KKMC":"安正路与芳菲路交口正向"},{"KKBH":"610266117","HPHM":"津ACP266","JGSK":"2021-04-01 18:22:27.985","CDBH":"1","XSFX":"由东向西","XSFXDM":"1","KKMC":"中生大道与和韵路交口"},{"KKBH":"610401004","HPHM":"津A2U409","JGSK":"2021-04-01 18:22:27.998","CDBH":"4","XSFX":"由西向东","XSFXDM":"2","KKMC":"和畅路与和风路交口"},{"KKBH":"720541004000","HPHM":"津REE793","JGSK":"2021-04-01 18:22:28.01","CDBH":"3","XSFX":"由西向东","XSFXDM":"2","KKMC":"动漫环路东与动漫中路交口"},{"KKBH":"610286127","HPHM":"津NHY076","JGSK":"2021-04-01 18:22:28.04","CDBH":"3","XSFX":"由东向西","XSFXDM":"1","KKMC":"中津大道与和畅路交口"},{"KKBH":"7208610030000","HPHM":"津RVV670","JGSK":"2021-04-01 18:22:28.087","CDBH":"4","XSFX":"由西向东","XSFXDM":"2","KKMC":"海晨道与安明路交口正向"},{"KKBH":"610391007","HPHM":"津RRA806","JGSK":"2021-04-01 18:22:28.091","CDBH":"8","XSFX":"由南向北","XSFXDM":"3","KKMC":"和韵路与和风路交口"},{"KKBH":"728031002000","HPHM":"津JWJ213","JGSK":"2021-04-01 18:22:28.109","CDBH":"5","XSFX":"由南向北","XSFXDM":"3","KKMC":"动漫中路与文一路交口"},{"KKBH":"610326142000","HPHM":"津MHC685","JGSK":"2021-04-01 18:22:28.217","CDBH":"4","XSFX":"由西向东","XSFXDM":"2","KKMC":"中成大道与泰七路交口"},{"KKBH":"610266117","HPHM":"冀G8P736","JGSK":"2021-04-01 18:22:28.218","CDBH":"6","XSFX":"由西向东","XSFXDM":"2","KKMC":"中生大道与和韵路交口"},{"KKBH":"610276124","HPHM":"津LNF097","JGSK":"2021-04-01 18:22:28.253","CDBH":"6","XSFX":"由西向东","XSFXDM":"2","KKMC":"中新大道与中生大道交口"},{"KKBH":"7280310020000","HPHM":"津QA0715","JGSK":"2021-04-01 18:22:28.256","CDBH":"1","XSFX":"由东向西","XSFXDM":"1","KKMC":"动漫中路与文一路交口正向"},{"KKBH":"7208810020000","HPHM":"津E27190","JGSK":"2021-04-01 18:22:28.305","CDBH":"9","XSFX":"由南向北","XSFXDM":"3","KKMC":"海旭道与安正路交口正向"},{"KKBH":"610276125","HPHM":"津GEX318","JGSK":"2021-04-01 18:22:28.365","CDBH":"1","XSFX":"由东向西","XSFXDM":"1","KKMC":"中新大道与和顺路交口"},{"KKBH":"610391007","HPHM":"津AUJ632","JGSK":"2021-04-01 18:22:28.372","CDBH":"10","XSFX":"由北向南","XSFXDM":"4","KKMC":"和韵路与和风路交口"},{"KKBH":"610276126","HPHM":"津DFE558","JGSK":"2021-04-01 18:22:28.422","CDBH":"8","XSFX":"由北向南","XSFXDM":"4","KKMC":"中新大道与和意路交口"},{"KKBH":"610276124","HPHM":"津Q58900","JGSK":"2021-04-01 18:22:28.488","CDBH":"11","XSFX":"由北向南","XSFXDM":"4","KKMC":"中新大道与中生大道交口"},{"KKBH":"610256115","HPHM":"鲁A7993M","JGSK":"2021-04-01 18:22:28.649","CDBH":"6","XSFX":"由西向东","XSFXDM":"2","KKMC":"中天大道与中生大道交口"},{"KKBH":"7280310020000","HPHM":"津NYQ296","JGSK":"2021-04-01 18:22:28.649","CDBH":"4","XSFX":"由西向东","XSFXDM":"2","KKMC":"动漫中路与文一路交口正向"},{"KKBH":"720541003000","HPHM":"津K77990","JGSK":"2021-04-01 18:22:28.808","CDBH":"1","XSFX":"由东向西","XSFXDM":"1","KKMC":"动漫环路西与动漫西路交口"},{"KKBH":"610256116","HPHM":"津KH9200","JGSK":"2021-04-01 18:22:28.82","CDBH":"11","XSFX":"由北向南","XSFXDM":"4","KKMC":"中天大道与和顺路交口"},{"KKBH":"610391007","HPHM":"京JE1662","JGSK":"2021-04-01 18:22:28.883","CDBH":"5","XSFX":"由西向东","XSFXDM":"2","KKMC":"和韵路与和风路交口"},{"KKBH":"610266117","HPHM":"津DDQ997","JGSK":"2021-04-01 18:22:28.939","CDBH":"4","XSFX":"由西向东","XSFXDM":"2","KKMC":"中生大道与和韵路交口"},{"KKBH":"610256114","HPHM":"冀A7K3U1","JGSK":"2021-04-01 18:22:28.941","CDBH":"9","XSFX":"由北向南","XSFXDM":"4","KKMC":"中天大道与和旭路交口"},{"KKBH":"610391008","HPHM":"津A01798D","JGSK":"2021-04-01 18:22:28.952","CDBH":"2","XSFX":"由东向西","XSFXDM":"1","KKMC":"和韵路与和旭路交口"},{"KKBH":"610401004","HPHM":"津H98071","JGSK":"2021-04-01 18:22:28.972","CDBH":"5","XSFX":"由西向东","XSFXDM":"2","KKMC":"和畅路与和风路交口"},{"KKBH":"711","HPHM":"鲁M43V96","JGSK":"2021-04-01 18:22:28.976","CDBH":"5","XSFX":"由南向北","XSFXDM":"3","KKMC":"不礼让行人中新大道与和旭路交口"},{"KKBH":"610286127","HPHM":"津AU5595","JGSK":"2021-04-01 18:22:28.985","CDBH":"9","XSFX":"由南向北","XSFXDM":"3","KKMC":"中津大道与和畅路交口"},{"KKBH":"610256115","HPHM":"津LT3508","JGSK":"2021-04-01 18:22:28.992","CDBH":"5","XSFX":"由西向东","XSFXDM":"2","KKMC":"中天大道与中生大道交口"},{"KKBH":"610276124","HPHM":"贵BR6042","JGSK":"2021-04-01 18:22:29.008","CDBH":"7","XSFX":"由南向北","XSFXDM":"3","KKMC":"中新大道与中生大道交口"},{"KKBH":"610276124","HPHM":"津C36930","JGSK":"2021-04-01 18:22:29.016","CDBH":"2","XSFX":"由东向西","XSFXDM":"1","KKMC":"中新大道与中生大道交口"},{"KKBH":"610276124","HPHM":"津MWE105","JGSK":"2021-04-01 18:22:29.141","CDBH":"7","XSFX":"由南向北","XSFXDM":"3","KKMC":"中新大道与中生大道交口"},{"KKBH":"610391008","HPHM":"鲁AE05F1","JGSK":"2021-04-01 18:22:29.166","CDBH":"5","XSFX":"由西向东","XSFXDM":"2","KKMC":"和韵路与和旭路交口"},{"KKBH":"728031002000","HPHM":"津NNH991","JGSK":"2021-04-01 18:22:29.201","CDBH":"7","XSFX":"由北向南","XSFXDM":"4","KKMC":"动漫中路与文一路交口"},{"KKBH":"610256112","HPHM":"车牌","JGSK":"2021-04-01 18:22:29.22","CDBH":"12","XSFX":"由北向南","XSFXDM":"4","KKMC":"中天大道与中津大道交口"},{"KKBH":"7208810060000","HPHM":"车牌","JGSK":"2021-04-01 18:22:29.259","CDBH":"4","XSFX":"由南向北","XSFXDM":"3","KKMC":"海旭道与庄盛路交口正向"},{"KKBH":"720861003000","HPHM":"津AD51345","JGSK":"2021-04-01 18:22:29.322","CDBH":"5","XSFX":"由西向东","XSFXDM":"2","KKMC":"海晨道与安明路交口"},{"KKBH":"720891003000","HPHM":"黑BYG059","JGSK":"2021-04-01 18:22:29.328","CDBH":"7","XSFX":"由南向北","XSFXDM":"3","KKMC":"海博道与安正路交口"},{"KKBH":"610256116","HPHM":"津A9K738","JGSK":"2021-04-01 18:22:29.331","CDBH":"4","XSFX":"由西向东","XSFXDM":"2","KKMC":"中天大道与和顺路交口"},{"KKBH":"7205610020000","HPHM":"冀B9SY29","JGSK":"2021-04-01 18:22:29.34","CDBH":"6","XSFX":"由北向南","XSFXDM":"4","KKMC":"动漫北路与文三路交口正向"},{"KKBH":"610266118","HPHM":"鲁NH828H","JGSK":"2021-04-01 18:22:29.354","CDBH":"2","XSFX":"由东向西","XSFXDM":"1","KKMC":"中生大道与和畅路交口"},{"KKBH":"610256115","HPHM":"津HFZ096","JGSK":"2021-04-01 18:22:29.515","CDBH":"1","XSFX":"由东向西","XSFXDM":"1","KKMC":"中天大道与中生大道交口"},{"KKBH":"610251001","HPHM":"车牌","JGSK":"2021-04-01 18:22:29.533","CDBH":"7","XSFX":"由北向南","XSFXDM":"4","KKMC":"中天大道与和畅路交口"},{"KKBH":"7280310060000","HPHM":"车牌","JGSK":"2021-04-01 18:22:29.562","CDBH":"6","XSFX":"由南向北","XSFXDM":"3","KKMC":"动漫中路与文三路交口正向"},{"KKBH":"610401004","HPHM":"津H32737","JGSK":"2021-04-01 18:22:29.565","CDBH":"5","XSFX":"由西向东","XSFXDM":"2","KKMC":"和畅路与和风路交口"},{"KKBH":"610276126","HPHM":"冀AK6876","JGSK":"2021-04-01 18:22:29.567","CDBH":"8","XSFX":"由北向南","XSFXDM":"4","KKMC":"中新大道与和意路交口"},{"KKBH":"7208810040000","HPHM":"津RUJ694","JGSK":"2021-04-01 18:22:29.57","CDBH":"2","XSFX":"由东向西","XSFXDM":"1","KKMC":"海旭道与永盛路交口正向"},{"KKBH":"610256112","HPHM":"辽A7837U","JGSK":"2021-04-01 18:22:29.606","CDBH":"1","XSFX":"由东向西","XSFXDM":"1","KKMC":"中天大道与中津大道交口"},{"KKBH":"610276124","HPHM":"鲁NL03S9","JGSK":"2021-04-01 18:22:29.655","CDBH":"1","XSFX":"由东向西","XSFXDM":"1","KKMC":"中新大道与中生大道交口"},{"KKBH":"610256111","HPHM":"津A1V679","JGSK":"2021-04-01 18:22:29.701","CDBH":"9","XSFX":"由北向南","XSFXDM":"4","KKMC":"中天大道与和惠路交口"},{"KKBH":"7208810020000","HPHM":"津K65117","JGSK":"2021-04-01 18:22:29.762","CDBH":"9","XSFX":"由南向北","XSFXDM":"3","KKMC":"海旭道与安正路交口正向"},{"KKBH":"610251002","HPHM":"冀AF390R","JGSK":"2021-04-01 18:22:29.79","CDBH":"2","XSFX":"由东向西","XSFXDM":"1","KKMC":"中天大道与和睦路交口"},{"KKBH":"7208610020000","HPHM":"粤LMV075","JGSK":"2021-04-01 18:22:29.802","CDBH":"11","XSFX":"由北向南","XSFXDM":"4","KKMC":"海晨道与安正路交口正向"},{"KKBH":"610256115","HPHM":"车牌","JGSK":"2021-04-01 18:22:29.866","CDBH":"9","XSFX":"由南向北","XSFXDM":"3","KKMC":"中天大道与中生大道交口"},{"KKBH":"610256114","HPHM":"津NSM928","JGSK":"2021-04-01 18:22:29.89","CDBH":"8","XSFX":"由北向南","XSFXDM":"4","KKMC":"中天大道与和旭路交口"},{"KKBH":"610256113","HPHM":"津RWV360","JGSK":"2021-04-01 18:22:29.906","CDBH":"6","XSFX":"由南向北","XSFXDM":"3","KKMC":"中天大道与和风路交口"},{"KKBH":"610256113","HPHM":"津C3K226","JGSK":"2021-04-01 18:22:29.907","CDBH":"5","XSFX":"由南向北","XSFXDM":"3","KKMC":"中天大道与和风路交口"},{"KKBH":"610251001","HPHM":"车牌","JGSK":"2021-04-01 18:22:29.926","CDBH":"7","XSFX":"由北向南","XSFXDM":"4","KKMC":"中天大道与和畅路交口"},{"KKBH":"720861002000","HPHM":"津MNM161","JGSK":"2021-04-01 18:22:29.986","CDBH":"10","XSFX":"由北向南","XSFXDM":"4","KKMC":"海晨道与安正路交口"},{"KKBH":"610401004","HPHM":"津MHH925","JGSK":"2021-04-01 18:22:29.996","CDBH":"1","XSFX":"由东向西","XSFXDM":"1","KKMC":"和畅路与和风路交口"},{"KKBH":"7208810020000","HPHM":"鲁N1C079","JGSK":"2021-04-01 18:22:29.999","CDBH":"5","XSFX":"由西向东","XSFXDM":"2","KKMC":"海旭道与安正路交口正向"},{"KKBH":"610401004","HPHM":"津GZR821","JGSK":"2021-04-01 18:22:30.007","CDBH":"6","XSFX":"由西向东","XSFXDM":"2","KKMC":"和畅路与和风路交口"},{"KKBH":"7208610030000","HPHM":"津RWV670","JGSK":"2021-04-01 18:22:30.008","CDBH":"4","XSFX":"由西向东","XSFXDM":"2","KKMC":"海晨道与安明路交口正向"},{"KKBH":"610276124","HPHM":"苏CD869L","JGSK":"2021-04-01 18:22:30.094","CDBH":"5","XSFX":"由西向东","XSFXDM":"2","KKMC":"中新大道与中生大道交口"},{"KKBH":"7208810020000","HPHM":"鲁R0K00Q","JGSK":"2021-04-01 18:22:30.097","CDBH":"6","XSFX":"由西向东","XSFXDM":"2","KKMC":"海旭道与安正路交口正向"},{"KKBH":"610401004","HPHM":"津C225Q6","JGSK":"2021-04-01 18:22:30.173","CDBH":"2","XSFX":"由东向西","XSFXDM":"1","KKMC":"和畅路与和风路交口"},{"KKBH":"610256116","HPHM":"津G02009","JGSK":"2021-04-01 18:22:30.176","CDBH":"8","XSFX":"由南向北","XSFXDM":"3","KKMC":"中天大道与和顺路交口"},{"KKBH":"610276126","HPHM":"津A10D13","JGSK":"2021-04-01 18:22:30.208","CDBH":"7","XSFX":"由北向南","XSFXDM":"4","KKMC":"中新大道与和意路交口"},{"KKBH":"610256113","HPHM":"鲁NMH369","JGSK":"2021-04-01 18:22:30.226","CDBH":"4","XSFX":"由南向北","XSFXDM":"3","KKMC":"中天大道与和风路交口"},{"KKBH":"610256115","HPHM":"津RDU835","JGSK":"2021-04-01 18:22:30.246","CDBH":"4","XSFX":"由西向东","XSFXDM":"2","KKMC":"中天大道与中生大道交口"},{"KKBH":"7208810060000","HPHM":"车牌","JGSK":"2021-04-01 18:22:30.269","CDBH":"4","XSFX":"由南向北","XSFXDM":"3","KKMC":"海旭道与庄盛路交口正向"},{"KKBH":"720541002000","HPHM":"津HXQ345","JGSK":"2021-04-01 18:22:30.28","CDBH":"1","XSFX":"由东向西","XSFXDM":"1","KKMC":"动漫环路西与动漫中路交口"},{"KKBH":"610391007","HPHM":"津C8R792","JGSK":"2021-04-01 18:22:30.323","CDBH":"4","XSFX":"由西向东","XSFXDM":"2","KKMC":"和韵路与和风路交口"},{"KKBH":"720561002000","HPHM":"琼A2V087","JGSK":"2021-04-01 18:22:30.402","CDBH":"6","XSFX":"由北向南","XSFXDM":"4","KKMC":"动漫北路与文三路交口"},{"KKBH":"720881002000","HPHM":"津ADF1777","JGSK":"2021-04-01 18:22:30.435","CDBH":"9","XSFX":"由南向北","XSFXDM":"3","KKMC":"海旭道与安正路交口"},{"KKBH":"610276124","HPHM":"津GCN208","JGSK":"2021-04-01 18:22:30.457","CDBH":"3","XSFX":"由东向西","XSFXDM":"1","KKMC":"中新大道与中生大道交口"},{"KKBH":"610266117","HPHM":"鲁NJ165F","JGSK":"2021-04-01 18:22:30.459","CDBH":"5","XSFX":"由西向东","XSFXDM":"2","KKMC":"中生大道与和韵路交口"},{"KKBH":"610391007","HPHM":"津HE8716","JGSK":"2021-04-01 18:22:30.515","CDBH":"1","XSFX":"由东向西","XSFXDM":"1","KKMC":"和韵路与和风路交口"},{"KKBH":"610401005","HPHM":"津JLS212","JGSK":"2021-04-01 18:22:30.544","CDBH":"7","XSFX":"由南向北","XSFXDM":"3","KKMC":"和畅路与和顺路交口"},{"KKBH":"7205610020000","HPHM":"津KC1231","JGSK":"2021-04-01 18:22:30.554","CDBH":"1","XSFX":"由东向西","XSFXDM":"1","KKMC":"动漫北路与文三路交口正向"},{"KKBH":"610276124","HPHM":"津RMD949","JGSK":"2021-04-01 18:22:30.573","CDBH":"6","XSFX":"由西向东","XSFXDM":"2","KKMC":"中新大道与中生大道交口"},{"KKBH":"610266117","HPHM":"津A3L980","JGSK":"2021-04-01 18:22:30.612","CDBH":"4","XSFX":"由西向东","XSFXDM":"2","KKMC":"中生大道与和韵路交口"},{"KKBH":"7208910030000","HPHM":"车牌","JGSK":"2021-04-01 18:22:30.623","CDBH":"4","XSFX":"由西向东","XSFXDM":"2","KKMC":"海博道与安正路交口正向"},{"KKBH":"720871002000","HPHM":"冀B55BE7","JGSK":"2021-04-01 18:22:30.664","CDBH":"3","XSFX":"由西向东","XSFXDM":"2","KKMC":"安正路与芳菲路交口"},{"KKBH":"7208810020000","HPHM":"津B2K001","JGSK":"2021-04-01 18:22:30.711","CDBH":"2","XSFX":"由东向西","XSFXDM":"1","KKMC":"海旭道与安正路交口正向"},{"KKBH":"610271008","HPHM":"车牌","JGSK":"2021-04-01 18:22:30.761","CDBH":"4","XSFX":"由北向南","XSFXDM":"4","KKMC":"中新大道与航母主题公园支路交口"},{"KKBH":"610276125","HPHM":"津C75Z53","JGSK":"2021-04-01 18:22:30.765","CDBH":"1","XSFX":"由东向西","XSFXDM":"1","KKMC":"中新大道与和顺路交口"},{"KKBH":"7208810020000","HPHM":"车牌","JGSK":"2021-04-01 18:22:30.768","CDBH":"7","XSFX":"由西向东","XSFXDM":"2","KKMC":"海旭道与安正路交口正向"},{"KKBH":"720861002000","HPHM":"车牌","JGSK":"2021-04-01 18:22:30.816","CDBH":"4","XSFX":"由西向东","XSFXDM":"2","KKMC":"海晨道与安正路交口"},{"KKBH":"720881002000","HPHM":"辽P80K34","JGSK":"2021-04-01 18:22:30.921","CDBH":"2","XSFX":"由东向西","XSFXDM":"1","KKMC":"海旭道与安正路交口"},{"KKBH":"610266118","HPHM":"鲁AZ1U75","JGSK":"2021-04-01 18:22:30.939","CDBH":"2","XSFX":"由东向西","XSFXDM":"1","KKMC":"中生大道与和畅路交口"},{"KKBH":"610276125","HPHM":"津B0M632","JGSK":"2021-04-01 18:22:31.003","CDBH":"4","XSFX":"由南向北","XSFXDM":"3","KKMC":"中新大道与和顺路交口"},{"KKBH":"7208810060000","HPHM":"车牌","JGSK":"2021-04-01 18:22:31.03","CDBH":"4","XSFX":"由南向北","XSFXDM":"3","KKMC":"海旭道与庄盛路交口正向"},{"KKBH":"610401005","HPHM":"津DBX707","JGSK":"2021-04-01 18:22:31.053","CDBH":"8","XSFX":"由南向北","XSFXDM":"3","KKMC":"和畅路与和顺路交口"},{"KKBH":"610266118","HPHM":"京HG0223","JGSK":"2021-04-01 18:22:31.06","CDBH":"5","XSFX":"由西向东","XSFXDM":"2","KKMC":"中生大道与和畅路交口"},{"KKBH":"6071310030000","HPHM":"车牌","JGSK":"2021-04-01 18:22:31.09","CDBH":"3","XSFX":"由东向西","XSFXDM":"1","KKMC":"中央大道与海旭道交口正向"},{"KKBH":"720861003000","HPHM":"津A18W26","JGSK":"2021-04-01 18:22:31.165","CDBH":"5","XSFX":"由西向东","XSFXDM":"2","KKMC":"海晨道与安明路交口"},{"KKBH":"610266117","HPHM":"津A9W818","JGSK":"2021-04-01 18:22:31.168","CDBH":"10","XSFX":"由北向南","XSFXDM":"4","KKMC":"中生大道与和韵路交口"},{"KKBH":"7208910030000","HPHM":"津MMU576","JGSK":"2021-04-01 18:22:31.213","CDBH":"4","XSFX":"由西向东","XSFXDM":"2","KKMC":"海博道与安正路交口正向"},{"KKBH":"7208710020000","HPHM":"车牌","JGSK":"2021-04-01 18:22:31.27","CDBH":"6","XSFX":"由南向北","XSFXDM":"3","KKMC":"安正路与芳菲路交口正向"},{"KKBH":"7280310020000","HPHM":"冀B7X0F1","JGSK":"2021-04-01 18:22:31.292","CDBH":"4","XSFX":"由西向东","XSFXDM":"2","KKMC":"动漫中路与文一路交口正向"},{"KKBH":"7208910030000","HPHM":"冀B9356K","JGSK":"2021-04-01 18:22:31.326","CDBH":"6","XSFX":"由西向东","XSFXDM":"2","KKMC":"海博道与安正路交口正向"},{"KKBH":"610266117","HPHM":"冀J1U5N5","JGSK":"2021-04-01 18:22:31.338","CDBH":"5","XSFX":"由西向东","XSFXDM":"2","KKMC":"中生大道与和韵路交口"},{"KKBH":"610256111","HPHM":"津C367Y7","JGSK":"2021-04-01 18:22:31.359","CDBH":"1","XSFX":"由西向东","XSFXDM":"2","KKMC":"中天大道与和惠路交口"},{"KKBH":"610391007","HPHM":"津KHS976","JGSK":"2021-04-01 18:22:31.368","CDBH":"5","XSFX":"由西向东","XSFXDM":"2","KKMC":"和韵路与和风路交口"},{"KKBH":"610271009","HPHM":"津G13208","JGSK":"2021-04-01 18:22:31.445","CDBH":"10","XSFX":"由北向南","XSFXDM":"4","KKMC":"中新大道与泰七路交口"},{"KKBH":"7205410040000","HPHM":"津REU543","JGSK":"2021-04-01 18:22:31.507","CDBH":"3","XSFX":"由西向东","XSFXDM":"2","KKMC":"动漫环路东与动漫中路交口正向"},{"KKBH":"720891006000","HPHM":"津C6W263","JGSK":"2021-04-01 18:22:31.508","CDBH":"3","XSFX":"由东向西","XSFXDM":"1","KKMC":"海博道与永盛路交口"},{"KKBH":"610276126","HPHM":"津RRG967","JGSK":"2021-04-01 18:22:31.514","CDBH":"7","XSFX":"由北向南","XSFXDM":"4","KKMC":"中新大道与和意路交口"},{"KKBH":"7208810040000","HPHM":"冀BD995G","JGSK":"2021-04-01 18:22:31.609","CDBH":"2","XSFX":"由东向西","XSFXDM":"1","KKMC":"海旭道与永盛路交口正向"},{"KKBH":"720881002000","HPHM":"冀RW6Q99","JGSK":"2021-04-01 18:22:31.626","CDBH":"4","XSFX":"由东向西","XSFXDM":"1","KKMC":"海旭道与安正路交口"},{"KKBH":"7208910030000","HPHM":"车牌","JGSK":"2021-04-01 18:22:31.633","CDBH":"2","XSFX":"由东向西","XSFXDM":"1","KKMC":"海博道与安正路交口正向"},{"KKBH":"610286127","HPHM":"津E24419","JGSK":"2021-04-01 18:22:31.633","CDBH":"3","XSFX":"由东向西","XSFXDM":"1","KKMC":"中津大道与和畅路交口"},{"KKBH":"610276124","HPHM":"津C73L50","JGSK":"2021-04-01 18:22:31.689","CDBH":"3","XSFX":"由东向西","XSFXDM":"1","KKMC":"中新大道与中生大道交口"},{"KKBH":"610391007","HPHM":"津FBL916","JGSK":"2021-04-01 18:22:31.773","CDBH":"5","XSFX":"由西向东","XSFXDM":"2","KKMC":"和韵路与和风路交口"},{"KKBH":"610256112","HPHM":"津LCA551","JGSK":"2021-04-01 18:22:31.84","CDBH":"1","XSFX":"由东向西","XSFXDM":"1","KKMC":"中天大道与中津大道交口"},{"KKBH":"720881002000","HPHM":"津E27190","JGSK":"2021-04-01 18:22:31.871","CDBH":"9","XSFX":"由南向北","XSFXDM":"3","KKMC":"海旭道与安正路交口"},{"KKBH":"610256116","HPHM":"鲁RN055G","JGSK":"2021-04-01 18:22:31.938","CDBH":"11","XSFX":"由北向南","XSFXDM":"4","KKMC":"中天大道与和顺路交口"},{"KKBH":"610276124","HPHM":"津MYE229","JGSK":"2021-04-01 18:22:32.056","CDBH":"3","XSFX":"由东向西","XSFXDM":"1","KKMC":"中新大道与中生大道交口"},{"KKBH":"610256115","HPHM":"津RVD170","JGSK":"2021-04-01 18:22:32.065","CDBH":"12","XSFX":"由北向南","XSFXDM":"4","KKMC":"中天大道与中生大道交口"},{"KKBH":"610271008","HPHM":"津RGE657","JGSK":"2021-04-01 18:22:32.106","CDBH":"1","XSFX":"由南向北","XSFXDM":"3","KKMC":"中新大道与航母主题公园支路交口"},{"KKBH":"610271010","HPHM":"鲁G302SP","JGSK":"2021-04-01 18:22:32.152","CDBH":"4","XSFX":"由南向北","XSFXDM":"3","KKMC":"中新大道与华五路交口"},{"KKBH":"610256116","HPHM":"津MLY897","JGSK":"2021-04-01 18:22:32.176","CDBH":"7","XSFX":"由南向北","XSFXDM":"3","KKMC":"中天大道与和顺路交口"},{"KKBH":"610276124","HPHM":"津D38303","JGSK":"2021-04-01 18:22:32.176","CDBH":"7","XSFX":"由南向北","XSFXDM":"3","KKMC":"中新大道与中生大道交口"},{"KKBH":"610276126","HPHM":"津A2N936","JGSK":"2021-04-01 18:22:32.207","CDBH":"8","XSFX":"由北向南","XSFXDM":"4","KKMC":"中新大道与和意路交口"},{"KKBH":"7208610030000","HPHM":"津MP3656","JGSK":"2021-04-01 18:22:32.227","CDBH":"4","XSFX":"由西向东","XSFXDM":"2","KKMC":"海晨道与安明路交口正向"},{"KKBH":"610276125","HPHM":"津KW8205","JGSK":"2021-04-01 18:22:32.43","CDBH":"5","XSFX":"由南向北","XSFXDM":"3","KKMC":"中新大道与和顺路交口"},{"KKBH":"610391008","HPHM":"京NB0990","JGSK":"2021-04-01 18:22:32.446","CDBH":"5","XSFX":"由西向东","XSFXDM":"2","KKMC":"和韵路与和旭路交口"},{"KKBH":"610261003000","HPHM":"津GPG886","JGSK":"2021-04-01 18:22:32.455","CDBH":"16","XSFX":"由北向南","XSFXDM":"4","KKMC":"中生大道与静湖南路交口"},{"KKBH":"610256115","HPHM":"津C88N88","JGSK":"2021-04-01 18:22:32.486","CDBH":"6","XSFX":"由西向东","XSFXDM":"2","KKMC":"中天大道与中生大道交口"},{"KKBH":"610256115","HPHM":"津REQ856","JGSK":"2021-04-01 18:22:32.632","CDBH":"10","XSFX":"由北向南","XSFXDM":"4","KKMC":"中天大道与中生大道交口"},{"KKBH":"720891003000","HPHM":"鲁B92PA6","JGSK":"2021-04-01 18:22:32.688","CDBH":"7","XSFX":"由南向北","XSFXDM":"3","KKMC":"海博道与安正路交口"},{"KKBH":"610276126","HPHM":"津GBD599","JGSK":"2021-04-01 18:22:32.767","CDBH":"7","XSFX":"由北向南","XSFXDM":"4","KKMC":"中新大道与和意路交口"},{"KKBH":"610391008","HPHM":"甘M2Q331","JGSK":"2021-04-01 18:22:32.775","CDBH":"1","XSFX":"由东向西","XSFXDM":"1","KKMC":"和韵路与和旭路交口"},{"KKBH":"7208810020000","HPHM":"冀F74H13","JGSK":"2021-04-01 18:22:32.78","CDBH":"3","XSFX":"由东向西","XSFXDM":"1","KKMC":"海旭道与安正路交口正向"},{"KKBH":"610276126","HPHM":"冀B4C201","JGSK":"2021-04-01 18:22:32.785","CDBH":"5","XSFX":"由南向北","XSFXDM":"3","KKMC":"中新大道与和意路交口"},{"KKBH":"610256113","HPHM":"津RNB101","JGSK":"2021-04-01 18:22:32.796","CDBH":"8","XSFX":"由北向南","XSFXDM":"4","KKMC":"中天大道与和风路交口"},{"KKBH":"610256116","HPHM":"津AY1998","JGSK":"2021-04-01 18:22:32.817","CDBH":"9","XSFX":"由南向北","XSFXDM":"3","KKMC":"中天大道与和顺路交口"},{"KKBH":"610251001","HPHM":"车牌","JGSK":"2021-04-01 18:22:32.892","CDBH":"7","XSFX":"由北向南","XSFXDM":"4","KKMC":"中天大道与和畅路交口"},{"KKBH":"610266118","HPHM":"津CAH327","JGSK":"2021-04-01 18:22:32.909","CDBH":"1","XSFX":"由东向西","XSFXDM":"1","KKMC":"中生大道与和畅路交口"},{"KKBH":"610256114","HPHM":"蒙A130XC","JGSK":"2021-04-01 18:22:32.932","CDBH":"5","XSFX":"由南向北","XSFXDM":"3","KKMC":"中天大道与和旭路交口"},{"KKBH":"7205710040000","HPHM":"津A13G11","JGSK":"2021-04-01 18:22:32.933","CDBH":"3","XSFX":"由西向东","XSFXDM":"2","KKMC":"动漫东路与动漫中路交口正向"},{"KKBH":"610401005","HPHM":"津GRV598","JGSK":"2021-04-01 18:22:32.995","CDBH":"8","XSFX":"由南向北","XSFXDM":"3","KKMC":"和畅路与和顺路交口"},{"KKBH":"720861003000","HPHM":"津RVV670","JGSK":"2021-04-01 18:22:33.003","CDBH":"4","XSFX":"由西向东","XSFXDM":"2","KKMC":"海晨道与安明路交口"},{"KKBH":"610256116","HPHM":"冀BP355C","JGSK":"2021-04-01 18:22:33.009","CDBH":"12","XSFX":"由北向南","XSFXDM":"4","KKMC":"中天大道与和顺路交口"},{"KKBH":"720871002000","HPHM":"黑M7D507","JGSK":"2021-04-01 18:22:33.018","CDBH":"8","XSFX":"由北向南","XSFXDM":"4","KKMC":"安正路与芳菲路交口"},{"KKBH":"610266117","HPHM":"津REE557","JGSK":"2021-04-01 18:22:33.088","CDBH":"11","XSFX":"由北向南","XSFXDM":"4","KKMC":"中生大道与和韵路交口"},{"KKBH":"610256113","HPHM":"津RSX393","JGSK":"2021-04-01 18:22:33.186","CDBH":"4","XSFX":"由南向北","XSFXDM":"3","KKMC":"中天大道与和风路交口"},{"KKBH":"610271009","HPHM":"津G13208","JGSK":"2021-04-01 18:22:33.208","CDBH":"10","XSFX":"由北向南","XSFXDM":"4","KKMC":"中新大道与泰七路交口"},{"KKBH":"610276124","HPHM":"津HJV081","JGSK":"2021-04-01 18:22:33.295","CDBH":"6","XSFX":"由西向东","XSFXDM":"2","KKMC":"中新大道与中生大道交口"},{"KKBH":"610401005","HPHM":"津H11796","JGSK":"2021-04-01 18:22:33.315","CDBH":"7","XSFX":"由南向北","XSFXDM":"3","KKMC":"和畅路与和顺路交口"},{"KKBH":"610256114","HPHM":"津N5M928","JGSK":"2021-04-01 18:22:33.351","CDBH":"8","XSFX":"由北向南","XSFXDM":"4","KKMC":"中天大道与和旭路交口"},{"KKBH":"7208910060000","HPHM":"津KS2508","JGSK":"2021-04-01 18:22:33.364","CDBH":"3","XSFX":"由东向西","XSFXDM":"1","KKMC":"海博道与永盛路交口正向"},{"KKBH":"610256116","HPHM":"津CZ1898","JGSK":"2021-04-01 18:22:33.391","CDBH":"10","XSFX":"由北向南","XSFXDM":"4","KKMC":"中天大道与和顺路交口"},{"KKBH":"7208810020000","HPHM":"津AK0105","JGSK":"2021-04-01 18:22:33.393","CDBH":"12","XSFX":"由北向南","XSFXDM":"4","KKMC":"海旭道与安正路交口正向"},{"KKBH":"610271008","HPHM":"津C0U757","JGSK":"2021-04-01 18:22:33.409","CDBH":"1","XSFX":"由南向北","XSFXDM":"3","KKMC":"中新大道与航母主题公园支路交口"},{"KKBH":"610391007","HPHM":"津RRA806","JGSK":"2021-04-01 18:22:33.413","CDBH":"9","XSFX":"由南向北","XSFXDM":"3","KKMC":"和韵路与和风路交口"},{"KKBH":"7208610020000","HPHM":"津C2S040","JGSK":"2021-04-01 18:22:33.42","CDBH":"11","XSFX":"由北向南","XSFXDM":"4","KKMC":"海晨道与安正路交口正向"},{"KKBH":"711","HPHM":"津DNA595","JGSK":"2021-04-01 18:22:33.43","CDBH":"2","XSFX":"由东向西","XSFXDM":"1","KKMC":"不礼让行人中新大道与和旭路交口"},{"KKBH":"610401005","HPHM":"津RAW185","JGSK":"2021-04-01 18:22:33.475","CDBH":"9","XSFX":"由南向北","XSFXDM":"3","KKMC":"和畅路与和顺路交口"},{"KKBH":"610256116","HPHM":"津RAC345","JGSK":"2021-04-01 18:22:33.488","CDBH":"11","XSFX":"由北向南","XSFXDM":"4","KKMC":"中天大道与和顺路交口"},{"KKBH":"720881004000","HPHM":"津RUJ694","JGSK":"2021-04-01 18:22:33.496","CDBH":"2","XSFX":"由东向西","XSFXDM":"1","KKMC":"海旭道与永盛路交口"},{"KKBH":"720881002000","HPHM":"津K65117","JGSK":"2021-04-01 18:22:33.555","CDBH":"9","XSFX":"由南向北","XSFXDM":"3","KKMC":"海旭道与安正路交口"},{"KKBH":"610266118","HPHM":"鲁G386UU","JGSK":"2021-04-01 18:22:33.588","CDBH":"3","XSFX":"由东向西","XSFXDM":"1","KKMC":"中生大道与和畅路交口"},{"KKBH":"610391008","HPHM":"津ADE0660","JGSK":"2021-04-01 18:22:33.653","CDBH":"4","XSFX":"由西向东","XSFXDM":"2","KKMC":"和韵路与和旭路交口"},{"KKBH":"610256115","HPHM":"豫GL20U2","JGSK":"2021-04-01 18:22:33.674","CDBH":"1","XSFX":"由东向西","XSFXDM":"1","KKMC":"中天大道与中生大道交口"},{"KKBH":"610256114","HPHM":"晋AL799T","JGSK":"2021-04-01 18:22:33.718","CDBH":"7","XSFX":"由北向南","XSFXDM":"4","KKMC":"中天大道与和旭路交口"},{"KKBH":"610276126","HPHM":"辽G39R21","JGSK":"2021-04-01 18:22:33.77","CDBH":"8","XSFX":"由北向南","XSFXDM":"4","KKMC":"中新大道与和意路交口"},{"KKBH":"610401004","HPHM":"津A2U409","JGSK":"2021-04-01 18:22:33.772","CDBH":"5","XSFX":"由西向东","XSFXDM":"2","KKMC":"和畅路与和风路交口"},{"KKBH":"610266117","HPHM":"吉AR815Y","JGSK":"2021-04-01 18:22:33.83","CDBH":"2","XSFX":"由东向西","XSFXDM":"1","KKMC":"中生大道与和韵路交口"},{"KKBH":"610276124","HPHM":"津RCE051","JGSK":"2021-04-01 18:22:33.853","CDBH":"5","XSFX":"由西向东","XSFXDM":"2","KKMC":"中新大道与中生大道交口"},{"KKBH":"610391007","HPHM":"津A05T07","JGSK":"2021-04-01 18:22:33.855","CDBH":"11","XSFX":"由北向南","XSFXDM":"4","KKMC":"和韵路与和风路交口"},{"KKBH":"7208910030000","HPHM":"津KYK533","JGSK":"2021-04-01 18:22:33.891","CDBH":"12","XSFX":"由北向南","XSFXDM":"4","KKMC":"海博道与安正路交口正向"},{"KKBH":"610256114","HPHM":"津A7K3U1","JGSK":"2021-04-01 18:22:33.911","CDBH":"9","XSFX":"由北向南","XSFXDM":"4","KKMC":"中天大道与和旭路交口"},{"KKBH":"610276124","HPHM":"津A7F986","JGSK":"2021-04-01 18:22:33.917","CDBH":"1","XSFX":"由东向西","XSFXDM":"1","KKMC":"中新大道与中生大道交口"},{"KKBH":"720561002000","HPHM":"冀B9SY29","JGSK":"2021-04-01 18:22:33.925","CDBH":"6","XSFX":"由北向南","XSFXDM":"4","KKMC":"动漫北路与文三路交口"},{"KKBH":"610276125","HPHM":"津JCF777","JGSK":"2021-04-01 18:22:34.008","CDBH":"4","XSFX":"由南向北","XSFXDM":"3","KKMC":"中新大道与和顺路交口"},{"KKBH":"720881006000","HPHM":"冀BH091H","JGSK":"2021-04-01 18:22:34.039","CDBH":"4","XSFX":"由南向北","XSFXDM":"3","KKMC":"海旭道与庄盛路交口"},{"KKBH":"7205710040000","HPHM":"津NZ6553","JGSK":"2021-04-01 18:22:34.092","CDBH":"1","XSFX":"由东向西","XSFXDM":"1","KKMC":"动漫东路与动漫中路交口正向"},{"KKBH":"610256116","HPHM":"津NTJ626","JGSK":"2021-04-01 18:22:34.096","CDBH":"8","XSFX":"由南向北","XSFXDM":"3","KKMC":"中天大道与和顺路交口"},{"KKBH":"610256116","HPHM":"津A9R866","JGSK":"2021-04-01 18:22:34.163","CDBH":"7","XSFX":"由南向北","XSFXDM":"3","KKMC":"中天大道与和顺路交口"},{"KKBH":"720871002000","HPHM":"浙B36GA2","JGSK":"2021-04-01 18:22:34.171","CDBH":"6","XSFX":"由南向北","XSFXDM":"3","KKMC":"安正路与芳菲路交口"},{"KKBH":"610391007","HPHM":"车牌","JGSK":"2021-04-01 18:22:34.25","CDBH":"7","XSFX":"由南向北","XSFXDM":"3","KKMC":"和韵路与和风路交口"},{"KKBH":"610276126","HPHM":"津DFE558","JGSK":"2021-04-01 18:22:34.286","CDBH":"8","XSFX":"由北向南","XSFXDM":"4","KKMC":"中新大道与和意路交口"},{"KKBH":"610271010","HPHM":"鲁G302SP","JGSK":"2021-04-01 18:22:34.287","CDBH":"4","XSFX":"由南向北","XSFXDM":"3","KKMC":"中新大道与华五路交口"},{"KKBH":"7208810050000","HPHM":"津FAL398","JGSK":"2021-04-01 18:22:34.335","CDBH":"4","XSFX":"由西向东","XSFXDM":"2","KKMC":"海旭道与明盛路交口正向"},{"KKBH":"610256113","HPHM":"津A09889","JGSK":"2021-04-01 18:22:34.386","CDBH":"6","XSFX":"由南向北","XSFXDM":"3","KKMC":"中天大道与和风路交口"},{"KKBH":"610276126","HPHM":"车牌","JGSK":"2021-04-01 18:22:34.592","CDBH":"5","XSFX":"由南向北","XSFXDM":"3","KKMC":"中新大道与和意路交口"},{"KKBH":"7208910060000","HPHM":"津DNP268","JGSK":"2021-04-01 18:22:34.596","CDBH":"9","XSFX":"由南向北","XSFXDM":"3","KKMC":"海博道与永盛路交口正向"},{"KKBH":"6103261420000","HPHM":"车牌","JGSK":"2021-04-01 18:22:34.606","CDBH":"4","XSFX":"由西向东","XSFXDM":"2","KKMC":"中成大道与泰七路交口正向"},{"KKBH":"7208910030000","HPHM":"车牌","JGSK":"2021-04-01 18:22:34.613","CDBH":"2","XSFX":"由东向西","XSFXDM":"1","KKMC":"海博道与安正路交口正向"},{"KKBH":"720861002000","HPHM":"津C75889","JGSK":"2021-04-01 18:22:34.651","CDBH":"4","XSFX":"由西向东","XSFXDM":"2","KKMC":"海晨道与安正路交口"},{"KKBH":"720861002000","HPHM":"鲁N7553G","JGSK":"2021-04-01 18:22:34.652","CDBH":"5","XSFX":"由西向东","XSFXDM":"2","KKMC":"海晨道与安正路交口"},{"KKBH":"610256116","HPHM":"津C776E9","JGSK":"2021-04-01 18:22:34.689","CDBH":"8","XSFX":"由南向北","XSFXDM":"3","KKMC":"中天大道与和顺路交口"},{"KKBH":"610266118","HPHM":"鲁NH828H","JGSK":"2021-04-01 18:22:34.7","CDBH":"2","XSFX":"由东向西","XSFXDM":"1","KKMC":"中生大道与和畅路交口"},{"KKBH":"610326142000","HPHM":"车牌","JGSK":"2021-04-01 18:22:34.779","CDBH":"4","XSFX":"由西向东","XSFXDM":"2","KKMC":"中成大道与泰七路交口"},{"KKBH":"7208610030000","HPHM":"鲁P318XY","JGSK":"2021-04-01 18:22:34.797","CDBH":"4","XSFX":"由西向东","XSFXDM":"2","KKMC":"海晨道与安明路交口正向"},{"KKBH":"610391007","HPHM":"津HCB322","JGSK":"2021-04-01 18:22:34.803","CDBH":"5","XSFX":"由西向东","XSFXDM":"2","KKMC":"和韵路与和风路交口"},{"KKBH":"610391007","HPHM":"津H68960","JGSK":"2021-04-01 18:22:34.813","CDBH":"4","XSFX":"由西向东","XSFXDM":"2","KKMC":"和韵路与和风路交口"},{"KKBH":"7208710020000","HPHM":"津AWV775","JGSK":"2021-04-01 18:22:34.836","CDBH":"9","XSFX":"由北向南","XSFXDM":"4","KKMC":"安正路与芳菲路交口正向"},{"KKBH":"610276124","HPHM":"津HZ5317","JGSK":"2021-04-01 18:22:34.855","CDBH":"11","XSFX":"由北向南","XSFXDM":"4","KKMC":"中新大道与中生大道交口"},{"KKBH":"728031002000","HPHM":"冀B7X0F1","JGSK":"2021-04-01 18:22:34.862","CDBH":"4","XSFX":"由西向东","XSFXDM":"2","KKMC":"动漫中路与文一路交口"},{"KKBH":"610251002","HPHM":"冀AF390R","JGSK":"2021-04-01 18:22:34.863","CDBH":"3","XSFX":"由东向西","XSFXDM":"1","KKMC":"中天大道与和睦路交口"},{"KKBH":"610256114","HPHM":"津HBM799","JGSK":"2021-04-01 18:22:34.918","CDBH":"8","XSFX":"由北向南","XSFXDM":"4","KKMC":"中天大道与和旭路交口"},{"KKBH":"610276126","HPHM":"车牌","JGSK":"2021-04-01 18:22:34.985","CDBH":"5","XSFX":"由南向北","XSFXDM":"3","KKMC":"中新大道与和意路交口"},{"KKBH":"720561002000","HPHM":"津KC1231","JGSK":"2021-04-01 18:22:34.997","CDBH":"1","XSFX":"由东向西","XSFXDM":"1","KKMC":"动漫北路与文三路交口"},{"KKBH":"610276124","HPHM":"津A08510D","JGSK":"2021-04-01 18:22:35.05","CDBH":"7","XSFX":"由南向北","XSFXDM":"3","KKMC":"中新大道与中生大道交口"},{"KKBH":"610256112","HPHM":"津RHT390","JGSK":"2021-04-01 18:22:35.063","CDBH":"5","XSFX":"由西向东","XSFXDM":"2","KKMC":"中天大道与中津大道交口"},{"KKBH":"610266117","HPHM":"津GCN990","JGSK":"2021-04-01 18:22:35.076","CDBH":"7","XSFX":"由南向北","XSFXDM":"3","KKMC":"中生大道与和韵路交口"},{"KKBH":"610266117","HPHM":"津AD02812","JGSK":"2021-04-01 18:22:35.098","CDBH":"2","XSFX":"由东向西","XSFXDM":"1","KKMC":"中生大道与和韵路交口"},{"KKBH":"610391008","HPHM":"津A7G796","JGSK":"2021-04-01 18:22:35.103","CDBH":"4","XSFX":"由西向东","XSFXDM":"2","KKMC":"和韵路与和旭路交口"},{"KKBH":"610256113","HPHM":"吉EV6129","JGSK":"2021-04-01 18:22:35.125","CDBH":"2","XSFX":"由西向东","XSFXDM":"2","KKMC":"中天大道与和风路交口"},{"KKBH":"7280310020000","HPHM":"车牌","JGSK":"2021-04-01 18:22:35.205","CDBH":"1","XSFX":"由东向西","XSFXDM":"1","KKMC":"动漫中路与文一路交口正向"},{"KKBH":"7208210040000","HPHM":"车牌","JGSK":"2021-04-01 18:22:35.245","CDBH":"4","XSFX":"由南向北","XSFXDM":"3","KKMC":"动漫西路与动漫北路交口正向"},{"KKBH":"720881002000","HPHM":"鲁A1T9W1","JGSK":"2021-04-01 18:22:35.383","CDBH":"3","XSFX":"由东向西","XSFXDM":"1","KKMC":"海旭道与安正路交口"},{"KKBH":"720811002000","HPHM":"津B26032","JGSK":"2021-04-01 18:22:35.441","CDBH":"4","XSFX":"由南向北","XSFXDM":"3","KKMC":"动漫南路与文一路交口"},{"KKBH":"711","HPHM":"车牌","JGSK":"2021-04-01 18:22:35.443","CDBH":"7","XSFX":"由北向南","XSFXDM":"4","KKMC":"不礼让行人中新大道与和旭路交口"},{"KKBH":"610256115","HPHM":"鲁NU33K0","JGSK":"2021-04-01 18:22:35.455","CDBH":"5","XSFX":"由西向东","XSFXDM":"2","KKMC":"中天大道与中生大道交口"},{"KKBH":"610256116","HPHM":"津HQJ189","JGSK":"2021-04-01 18:22:35.458","CDBH":"9","XSFX":"由南向北","XSFXDM":"3","KKMC":"中天大道与和顺路交口"},{"KKBH":"610401004","HPHM":"津A3P118","JGSK":"2021-04-01 18:22:35.483","CDBH":"10","XSFX":"由北向南","XSFXDM":"4","KKMC":"和畅路与和风路交口"},{"KKBH":"7205710040000","HPHM":"车牌","JGSK":"2021-04-01 18:22:35.486","CDBH":"2","XSFX":"由东向西","XSFXDM":"1","KKMC":"动漫东路与动漫中路交口正向"},{"KKBH":"720861003000","HPHM":"津NJL826","JGSK":"2021-04-01 18:22:35.676","CDBH":"11","XSFX":"由北向南","XSFXDM":"4","KKMC":"海晨道与安明路交口"},{"KKBH":"7205710020000","HPHM":"津AS8125","JGSK":"2021-04-01 18:22:35.689","CDBH":"1","XSFX":"由西向东","XSFXDM":"2","KKMC":"动漫东路与文二路交口正向"},{"KKBH":"720891003000","HPHM":"车牌","JGSK":"2021-04-01 18:22:35.733","CDBH":"6","XSFX":"由西向东","XSFXDM":"2","KKMC":"海博道与安正路交口"},{"KKBH":"610256113","HPHM":"津AWG012","JGSK":"2021-04-01 18:22:35.746","CDBH":"5","XSFX":"由南向北","XSFXDM":"3","KKMC":"中天大道与和风路交口"},{"KKBH":"610271008","HPHM":"浙D0V783","JGSK":"2021-04-01 18:22:35.77","CDBH":"4","XSFX":"由北向南","XSFXDM":"4","KKMC":"中新大道与航母主题公园支路交口"},{"KKBH":"610266118","HPHM":"京HG0223","JGSK":"2021-04-01 18:22:35.803","CDBH":"5","XSFX":"由西向东","XSFXDM":"2","KKMC":"中生大道与和畅路交口"},{"KKBH":"720891003000","HPHM":"津GFH877","JGSK":"2021-04-01 18:22:35.808","CDBH":"7","XSFX":"由南向北","XSFXDM":"3","KKMC":"海博道与安正路交口"},{"KKBH":"610271010","HPHM":"津DBW009","JGSK":"2021-04-01 18:22:35.815","CDBH":"7","XSFX":"由北向南","XSFXDM":"4","KKMC":"中新大道与华五路交口"},{"KKBH":"728031002000","HPHM":"津AY2505","JGSK":"2021-04-01 18:22:35.916","CDBH":"8","XSFX":"由北向南","XSFXDM":"4","KKMC":"动漫中路与文一路交口"},{"KKBH":"610266117","HPHM":"津ACP266","JGSK":"2021-04-01 18:22:36.119","CDBH":"1","XSFX":"由东向西","XSFXDM":"1","KKMC":"中生大道与和韵路交口"},{"KKBH":"720861003000","HPHM":"冀J9M9P0","JGSK":"2021-04-01 18:22:36.155","CDBH":"10","XSFX":"由北向南","XSFXDM":"4","KKMC":"海晨道与安明路交口"},{"KKBH":"720891003000","HPHM":"津KYK533","JGSK":"2021-04-01 18:22:36.221","CDBH":"2","XSFX":"由东向西","XSFXDM":"1","KKMC":"海博道与安正路交口"},{"KKBH":"610266118","HPHM":"津MHH911","JGSK":"2021-04-01 18:22:36.228","CDBH":"2","XSFX":"由东向西","XSFXDM":"1","KKMC":"中生大道与和畅路交口"},{"KKBH":"7208810040000","HPHM":"津C06Z38","JGSK":"2021-04-01 18:22:36.309","CDBH":"5","XSFX":"由西向东","XSFXDM":"2","KKMC":"海旭道与永盛路交口正向"},{"KKBH":"711","HPHM":"津HUR889","JGSK":"2021-04-01 18:22:36.314","CDBH":"2","XSFX":"由东向西","XSFXDM":"1","KKMC":"不礼让行人中新大道与和旭路交口"},{"KKBH":"610391007","HPHM":"津KHS976","JGSK":"2021-04-01 18:22:36.333","CDBH":"6","XSFX":"由西向东","XSFXDM":"2","KKMC":"和韵路与和风路交口"},{"KKBH":"6102610030000","HPHM":"辽A1267Z","JGSK":"2021-04-01 18:22:36.368","CDBH":"7","XSFX":"由北向南","XSFXDM":"4","KKMC":"中生大道与静湖南路交口正向"},{"KKBH":"720881004000","HPHM":"冀BD995G","JGSK":"2021-04-01 18:22:36.374","CDBH":"2","XSFX":"由东向西","XSFXDM":"1","KKMC":"海旭道与永盛路交口"},{"KKBH":"610256116","HPHM":"津A9K738","JGSK":"2021-04-01 18:22:36.402","CDBH":"4","XSFX":"由西向东","XSFXDM":"2","KKMC":"中天大道与和顺路交口"},{"KKBH":"610256115","HPHM":"津A3D231","JGSK":"2021-04-01 18:22:36.406","CDBH":"6","XSFX":"由西向东","XSFXDM":"2","KKMC":"中天大道与中生大道交口"},{"KKBH":"610256116","HPHM":"津J54369","JGSK":"2021-04-01 18:22:36.417","CDBH":"7","XSFX":"由南向北","XSFXDM":"3","KKMC":"中天大道与和顺路交口"},{"KKBH":"610256116","HPHM":"津QZ9892","JGSK":"2021-04-01 18:22:36.449","CDBH":"12","XSFX":"由北向南","XSFXDM":"4","KKMC":"中天大道与和顺路交口"},{"KKBH":"610391007","HPHM":"冀BH151J","JGSK":"2021-04-01 18:22:36.466","CDBH":"4","XSFX":"由西向东","XSFXDM":"2","KKMC":"和韵路与和风路交口"},{"KKBH":"610266117","HPHM":"豫Q7S886","JGSK":"2021-04-01 18:22:36.55","CDBH":"2","XSFX":"由东向西","XSFXDM":"1","KKMC":"中生大道与和韵路交口"},{"KKBH":"610276124","HPHM":"津GS3301","JGSK":"2021-04-01 18:22:36.653","CDBH":"6","XSFX":"由西向东","XSFXDM":"2","KKMC":"中新大道与中生大道交口"},{"KKBH":"610256115","HPHM":"冀D887X2","JGSK":"2021-04-01 18:22:36.725","CDBH":"5","XSFX":"由西向东","XSFXDM":"2","KKMC":"中天大道与中生大道交口"},{"KKBH":"610276124","HPHM":"津KUY300","JGSK":"2021-04-01 18:22:36.727","CDBH":"1","XSFX":"由东向西","XSFXDM":"1","KKMC":"中新大道与中生大道交口"},{"KKBH":"610256112","HPHM":"车牌","JGSK":"2021-04-01 18:22:36.756","CDBH":"11","XSFX":"由北向南","XSFXDM":"4","KKMC":"中天大道与中津大道交口"},{"KKBH":"7208810060000","HPHM":"津LZ1029","JGSK":"2021-04-01 18:22:36.76","CDBH":"4","XSFX":"由南向北","XSFXDM":"3","KKMC":"海旭道与庄盛路交口正向"},{"KKBH":"610391007","HPHM":"京JE1662","JGSK":"2021-04-01 18:22:36.893","CDBH":"5","XSFX":"由西向东","XSFXDM":"2","KKMC":"和韵路与和风路交口"},{"KKBH":"610271008","HPHM":"津C0U757","JGSK":"2021-04-01 18:22:36.907","CDBH":"2","XSFX":"由南向北","XSFXDM":"3","KKMC":"中新大道与航母主题公园支路交口"},{"KKBH":"610391008","HPHM":"鲁NXS062","JGSK":"2021-04-01 18:22:36.935","CDBH":"1","XSFX":"由东向西","XSFXDM":"1","KKMC":"和韵路与和旭路交口"},{"KKBH":"610401005","HPHM":"津HT8400","JGSK":"2021-04-01 18:22:36.942","CDBH":"4","XSFX":"由西向东","XSFXDM":"2","KKMC":"和畅路与和顺路交口"},{"KKBH":"610256113","HPHM":"车牌","JGSK":"2021-04-01 18:22:37.018","CDBH":"2","XSFX":"由西向东","XSFXDM":"2","KKMC":"中天大道与和风路交口"},{"KKBH":"610256115","HPHM":"津RVD170","JGSK":"2021-04-01 18:22:37.043","CDBH":"12","XSFX":"由北向南","XSFXDM":"4","KKMC":"中天大道与中生大道交口"},{"KKBH":"610276126","HPHM":"冀B4C201","JGSK":"2021-04-01 18:22:37.049","CDBH":"5","XSFX":"由南向北","XSFXDM":"3","KKMC":"中新大道与和意路交口"},{"KKBH":"610276126","HPHM":"津RRG967","JGSK":"2021-04-01 18:22:37.088","CDBH":"7","XSFX":"由北向南","XSFXDM":"4","KKMC":"中新大道与和意路交口"},{"KKBH":"610266117","HPHM":"冀J1U5N5","JGSK":"2021-04-01 18:22:37.099","CDBH":"6","XSFX":"由西向东","XSFXDM":"2","KKMC":"中生大道与和韵路交口"},{"KKBH":"7208810020000","HPHM":"浙B36GA2","JGSK":"2021-04-01 18:22:37.106","CDBH":"10","XSFX":"由南向北","XSFXDM":"3","KKMC":"海旭道与安正路交口正向"},{"KKBH":"610256116","HPHM":"冀B7K2A1","JGSK":"2021-04-01 18:22:37.217","CDBH":"8","XSFX":"由南向北","XSFXDM":"3","KKMC":"中天大道与和顺路交口"},{"KKBH":"720571004000","HPHM":"津A13G11","JGSK":"2021-04-01 18:22:37.238","CDBH":"3","XSFX":"由西向东","XSFXDM":"2","KKMC":"动漫东路与动漫中路交口"},{"KKBH":"720881005000","HPHM":"津RVY296","JGSK":"2021-04-01 18:22:37.243","CDBH":"5","XSFX":"由西向东","XSFXDM":"2","KKMC":"海旭道与明盛路交口"},{"KKBH":"7208210030000","HPHM":"津K77990","JGSK":"2021-04-01 18:22:37.265","CDBH":"2","XSFX":"由东向西","XSFXDM":"1","KKMC":"动漫西路与动漫南路交口正向"},{"KKBH":"610256114","HPHM":"津AL799T","JGSK":"2021-04-01 18:22:37.272","CDBH":"7","XSFX":"由北向南","XSFXDM":"4","KKMC":"中天大道与和旭路交口"},{"KKBH":"7205610020000","HPHM":"津JSH036","JGSK":"2021-04-01 18:22:37.3","CDBH":"1","XSFX":"由东向西","XSFXDM":"1","KKMC":"动漫北路与文三路交口正向"},{"KKBH":"610276126","HPHM":"车牌","JGSK":"2021-04-01 18:22:37.337","CDBH":"2","XSFX":"由东向西","XSFXDM":"1","KKMC":"中新大道与和意路交口"},{"KKBH":"7208610020000","HPHM":"鲁D6071E","JGSK":"2021-04-01 18:22:37.365","CDBH":"10","XSFX":"由北向南","XSFXDM":"4","KKMC":"海晨道与安正路交口正向"},{"KKBH":"610266118","HPHM":"津RJL539","JGSK":"2021-04-01 18:22:37.417","CDBH":"1","XSFX":"由东向西","XSFXDM":"1","KKMC":"中生大道与和畅路交口"},{"KKBH":"610276126","HPHM":"津CC2179","JGSK":"2021-04-01 18:22:37.455","CDBH":"4","XSFX":"由南向北","XSFXDM":"3","KKMC":"中新大道与和意路交口"},{"KKBH":"610276126","HPHM":"辽G39R21","JGSK":"2021-04-01 18:22:37.487","CDBH":"8","XSFX":"由北向南","XSFXDM":"4","KKMC":"中新大道与和意路交口"},{"KKBH":"7208910030000","HPHM":"津RPW870","JGSK":"2021-04-01 18:22:37.502","CDBH":"4","XSFX":"由西向东","XSFXDM":"2","KKMC":"海博道与安正路交口正向"},{"KKBH":"7208910060000","H
[truncated: 901,245 more chars]
